# Supplementary material for: Charting the human-specific properties of gene expression networks in the infant prefrontal cortex
Source: Sci Adv. 2026 Jun 3;12(23):eaea3316. doi: 10.1126/sciadv.aea3316 (PMC13232592; doi:10.1126/sciadv.aea3316)
Supplement: Supplementary file 2 — Data S1 [file sciadv.aea3316_data_s1.zip]

Archive with 94 entries (93 files):
- csv_resubmission/
- __MACOSX/._csv_resubmission
- csv_resubmission/3_evoDEA_and_GO___HSA_INFANT.csv
- __MACOSX/csv_resubmission/._3_evoDEA_and_GO___HSA_INFANT.csv
- csv_resubmission/1_celltype_markers___L2IS_refined_markers_atlas.csv
- __MACOSX/csv_resubmission/._1_celltype_markers___L2IS_refined_markers_atlas.csv
- csv_resubmission/7_EVOxPD___rm_infant.csv
- __MACOSX/csv_resubmission/._7_EVOxPD___rm_infant.csv
- csv_resubmission/6_EVOxASD___rhe_infant.csv
- __MACOSX/csv_resubmission/._6_EVOxASD___rhe_infant.csv
- csv_resubmission/5_riskgenes___hsa_infant.csv
- __MACOSX/csv_resubmission/._5_riskgenes___hsa_infant.csv
- csv_resubmission/3_evoDEA_and_GO___HSA_INFANT_GO.csv
- __MACOSX/csv_resubmission/._3_evoDEA_and_GO___HSA_INFANT_GO.csv
- csv_resubmission/3_evoDEA_and_GO___PTR_INFANT_GO.csv
- __MACOSX/csv_resubmission/._3_evoDEA_and_GO___PTR_INFANT_GO.csv
- csv_resubmission/6_EVOxASD___ptr_infant.csv
- __MACOSX/csv_resubmission/._6_EVOxASD___ptr_infant.csv
- csv_resubmission/7_EVOxPD___rm_infant_GO.csv
- __MACOSX/csv_resubmission/._7_EVOxPD___rm_infant_GO.csv
- csv_resubmission/8_eRegulon_networks___eRegulon_hDE.csv
- __MACOSX/csv_resubmission/._8_eRegulon_networks___eRegulon_hDE.csv
- csv_resubmission/4_LIANA___ptr_adult.csv
- __MACOSX/csv_resubmission/._4_LIANA___ptr_adult.csv
- csv_resubmission/4_LIANA___hsa_infant.csv
- __MACOSX/csv_resubmission/._4_LIANA___hsa_infant.csv
- csv_resubmission/7_EVOxPD___hg_adult.csv
- __MACOSX/csv_resubmission/._7_EVOxPD___hg_adult.csv
- csv_resubmission/2_celltypeCounts_perage___L2_3_IS.csv
- __MACOSX/csv_resubmission/._2_celltypeCounts_perage___L2_3_IS.csv
- csv_resubmission/1_celltype_markers___COP_refined_markers_atlas.csv
- __MACOSX/csv_resubmission/._1_celltype_markers___COP_refined_markers_atlas.csv
- csv_resubmission/7_EVOxPD___hg_infant.csv
- __MACOSX/csv_resubmission/._7_EVOxPD___hg_infant.csv
- csv_resubmission/5_riskgenes___ptr_adult.csv
- __MACOSX/csv_resubmission/._5_riskgenes___ptr_adult.csv
- csv_resubmission/5_riskgenes___rhe_adult.csv
- __MACOSX/csv_resubmission/._5_riskgenes___rhe_adult.csv
- csv_resubmission/9_covariates.xlsx
- __MACOSX/csv_resubmission/._9_covariates.xlsx
- csv_resubmission/6_EVOxASD___hsa_infant_GO.csv
- __MACOSX/csv_resubmission/._6_EVOxASD___hsa_infant_GO.csv
- csv_resubmission/6_EVOxASD___ptr_infant_GO.csv
- __MACOSX/csv_resubmission/._6_EVOxASD___ptr_infant_GO.csv
- csv_resubmission/6_EVOxASD___rhe_adult.csv
- __MACOSX/csv_resubmission/._6_EVOxASD___rhe_adult.csv
- csv_resubmission/6_EVOxASD___ptr_adult.csv
- __MACOSX/csv_resubmission/._6_EVOxASD___ptr_adult.csv
- csv_resubmission/1_celltype_markers___unique_markers_ourdata.csv
- __MACOSX/csv_resubmission/._1_celltype_markers___unique_markers_ourdata.csv
- csv_resubmission/7_EVOxPD___hg_infant_GO.csv
- __MACOSX/csv_resubmission/._7_EVOxPD___hg_infant_GO.csv
- csv_resubmission/8_eRegulon_networks___eRegulon_hDEcore.csv
- __MACOSX/csv_resubmission/._8_eRegulon_networks___eRegulon_hDEcore.csv
- csv_resubmission/6_EVOxASD___rhe_infant_GO.csv
- __MACOSX/csv_resubmission/._6_EVOxASD___rhe_infant_GO.csv
- csv_resubmission/4_LIANA___hsa_adult.csv
- __MACOSX/csv_resubmission/._4_LIANA___hsa_adult.csv
- csv_resubmission/4_LIANA___LIANA_baseline_conserved.csv
- __MACOSX/csv_resubmission/._4_LIANA___LIANA_baseline_conserved.csv
- csv_resubmission/7_EVOxPD___pt_infant.csv
- __MACOSX/csv_resubmission/._7_EVOxPD___pt_infant.csv
- csv_resubmission/4_LIANA___ptr_infant.csv
- __MACOSX/csv_resubmission/._4_LIANA___ptr_infant.csv
- csv_resubmission/7_EVOxPD___pt_adult.csv
- __MACOSX/csv_resubmission/._7_EVOxPD___pt_adult.csv
- csv_resubmission/1_celltype_markers___Neural_GO_conserved.csv
- __MACOSX/csv_resubmission/._1_celltype_markers___Neural_GO_conserved.csv
- csv_resubmission/5_riskgenes___hsa_adult.csv
- __MACOSX/csv_resubmission/._5_riskgenes___hsa_adult.csv
- csv_resubmission/4_LIANA___rhe_infant.csv
- __MACOSX/csv_resubmission/._4_LIANA___rhe_infant.csv
- csv_resubmission/6_EVOxASD___hsa_adult.csv
- __MACOSX/csv_resubmission/._6_EVOxASD___hsa_adult.csv
- csv_resubmission/7_EVOxPD___rm_adult.csv
- __MACOSX/csv_resubmission/._7_EVOxPD___rm_adult.csv
- csv_resubmission/3_evoDEA_and_GO___RHE_INFANT.csv
- __MACOSX/csv_resubmission/._3_evoDEA_and_GO___RHE_INFANT.csv
- csv_resubmission/3_evoDEA_and_GO___RHE_INFANT_GO.csv
- __MACOSX/csv_resubmission/._3_evoDEA_and_GO___RHE_INFANT_GO.csv
- csv_resubmission/7_EVOxPD___pt_infant_GO.csv
- __MACOSX/csv_resubmission/._7_EVOxPD___pt_infant_GO.csv
- csv_resubmission/2_celltypeCounts_perage___Glia.csv
- __MACOSX/csv_resubmission/._2_celltypeCounts_perage___Glia.csv
- csv_resubmission/5_riskgenes___rhe_infant.csv
- __MACOSX/csv_resubmission/._5_riskgenes___rhe_infant.csv
- csv_resubmission/6_EVOxASD___hsa_infant.csv
- __MACOSX/csv_resubmission/._6_EVOxASD___hsa_infant.csv
- csv_resubmission/5_riskgenes___ptr_infant.csv
- __MACOSX/csv_resubmission/._5_riskgenes___ptr_infant.csv
- csv_resubmission/1_celltype_markers___OLL_GO_conserved.csv
- __MACOSX/csv_resubmission/._1_celltype_markers___OLL_GO_conserved.csv
- csv_resubmission/3_evoDEA_and_GO___PTR_INFANT.csv
- __MACOSX/csv_resubmission/._3_evoDEA_and_GO___PTR_INFANT.csv
