# Supplementary material for: Charting the human-specific properties of gene expression networks in the infant prefrontal cortex
Source: Sci Adv. 2026 Jun 3;12(23):eaea3316. doi: 10.1126/sciadv.aea3316 (PMC13232592; doi:10.1126/sciadv.aea3316)
Supplement: Supplementary file 2 — Data S1 [file sciadv.aea3316_data_s1.zip › csv_resubmission/3_evoDEA_and_GO___HSA_INFANT.csv]

baseMean_x	log2FoldChange_x	lfcSE_x	stat_x	pvalue_x	padj_x	CellType_x	Species_x	regulation_x	hsa_regulation_x	ptr_regulation	gene_celltype_x	celltype_regulation_x	celltype_regulation_hsa_x	celltype_regulation_ptr	species1_x	species2_x	ptvshg_FC	hsa_regulation_gene_celltype	ptr_regulation_gene_celltype	log2FoldChange_y	lfcSE_y	stat_y	pvalue_y	padj_y	rhe_regulation	celltype_regulation_rhe	species2_y	rmvshg_FC	rhe_regulation_gene_celltype	regulation_gene_celltype	cell_type_broad	cell_type_broad_regulation	cell_type_broad_regulation_lower
3.7891916413229	3.76660610756686	0.904055630099644	4.16634328924173	3.09524493581233e-05	0.0001657052602963	L2/L3	Human	UP	human_up	chimp_down	WASH7P_L2/L3	UP_WASH7P_L2/L3	human_UP_WASH7P_L2/L3	chimp_DOWN_WASH7P_L2/L3	hg	pt	-3.76660610756686	human_up_WASH7P_L2/L3	chimp_down_WASH7P_L2/L3	5.72496633393988	2.04191187181352	2.80372841402565	0.0050515436589255	0.011374324074641	macaque_down	macaque_DOWN_WASH7P_L2/L3	rm	-5.72496633393988	macaque_down_WASH7P_L2/L3	up_WASH7P_L2/L3	Exc	human_up_WASH7P_Exc	human_up_wash7p_exc
347.996032686993	3.6336045022404	0.0951590520774488	38.1845386530654	0.0	0.0	L2/L3	Human	UP	human_up	chimp_down	MTND1P23_L2/L3	UP_MTND1P23_L2/L3	human_UP_MTND1P23_L2/L3	chimp_DOWN_MTND1P23_L2/L3	hg	pt	-3.6336045022404	human_up_MTND1P23_L2/L3	chimp_down_MTND1P23_L2/L3	8.04965054248731	0.461501175147633	17.442318624459	3.93769590900136e-68	3.01797169411436e-66	macaque_down	macaque_DOWN_MTND1P23_L2/L3	rm	-8.04965054248731	macaque_down_MTND1P23_L2/L3	up_MTND1P23_L2/L3	Exc	human_up_MTND1P23_Exc	human_up_mtnd1p23_exc
534.652648678469	3.55329235140911	0.10361318460266	34.2938243336059	9.70028383235097e-258	1.93891036929e-254	L2/L3	Human	UP	human_up	chimp_down	MTND2P28_L2/L3	UP_MTND2P28_L2/L3	human_UP_MTND2P28_L2/L3	chimp_DOWN_MTND2P28_L2/L3	hg	pt	-3.55329235140911	human_up_MTND2P28_L2/L3	chimp_down_MTND2P28_L2/L3	7.39706943490141	0.3079684381962	24.0189205044086	1.76416335112552e-127	4.52156963843311e-125	macaque_down	macaque_DOWN_MTND2P28_L2/L3	rm	-7.39706943490141	macaque_down_MTND2P28_L2/L3	up_MTND2P28_L2/L3	Exc	human_up_MTND2P28_Exc	human_up_mtnd2p28_exc
90.363617728279	2.55466283208767	0.164975245871919	15.4851281996027	4.37190210297082e-54	4.27222273502308e-52	L2/L3	Human	UP	human_up	chimp_down	MTCO1P12_L2/L3	UP_MTCO1P12_L2/L3	human_UP_MTCO1P12_L2/L3	chimp_DOWN_MTCO1P12_L2/L3	hg	pt	-2.55466283208767	human_up_MTCO1P12_L2/L3	chimp_down_MTCO1P12_L2/L3	8.31027612788094	1.02934494120025	8.0733637435385	6.83874856394589e-16	7.42635128793687e-15	macaque_down	macaque_DOWN_MTCO1P12_L2/L3	rm	-8.31027612788094	macaque_down_MTCO1P12_L2/L3	up_MTCO1P12_L2/L3	Exc	human_up_MTCO1P12_Exc	human_up_mtco1p12_exc
9.83124771389064	8.27645357788866	1.97657118635042	4.18727827008873	2.82319605750724e-05	0.00015247755273	L2/L3	Human	UP	human_up	chimp_down	MTCO2P12_L2/L3	UP_MTCO2P12_L2/L3	human_UP_MTCO2P12_L2/L3	chimp_DOWN_MTCO2P12_L2/L3	hg	pt	-8.27645357788866	human_up_MTCO2P12_L2/L3	chimp_down_MTCO2P12_L2/L3	3.40143460696247	0.659166548811534	5.16020513039564	2.46679406367449e-07	1.23500321994844e-06	macaque_down	macaque_DOWN_MTCO2P12_L2/L3	rm	-3.40143460696247	macaque_down_MTCO2P12_L2/L3	up_MTCO2P12_L2/L3	Exc	human_up_MTCO2P12_Exc	human_up_mtco2p12_exc
78.5091498684424	5.68668983773235	0.306871244254065	18.5311916453932	1.15696171381878e-76	2.03504937613868e-74	L2/L3	Human	UP	human_up	chimp_down	MTATP6P1_L2/L3	UP_MTATP6P1_L2/L3	human_UP_MTATP6P1_L2/L3	chimp_DOWN_MTATP6P1_L2/L3	hg	pt	-5.68668983773235	human_up_MTATP6P1_L2/L3	chimp_down_MTATP6P1_L2/L3	5.69997760460468	0.439731061336072	12.9624174996552	1.9984837934107e-38	6.47226354615998e-37	macaque_down	macaque_DOWN_MTATP6P1_L2/L3	rm	-5.69997760460468	macaque_down_MTATP6P1_L2/L3	up_MTATP6P1_L2/L3	Exc	human_up_MTATP6P1_Exc	human_up_mtatp6p1_exc
18.7597007204321	5.42902842910505	0.596349490024601	9.10376971879541	8.72496558236607e-20	1.95950784739001e-18	L2/L3	Human	UP	human_up	chimp_down	MTCO3P12_L2/L3	UP_MTCO3P12_L2/L3	human_UP_MTCO3P12_L2/L3	chimp_DOWN_MTCO3P12_L2/L3	hg	pt	-5.42902842910505	human_up_MTCO3P12_L2/L3	chimp_down_MTCO3P12_L2/L3	5.63269503638332	0.888302794430239	6.34096286953161	2.28333571576061e-10	1.59465543864254e-09	macaque_down	macaque_DOWN_MTCO3P12_L2/L3	rm	-5.63269503638332	macaque_down_MTCO3P12_L2/L3	up_MTCO3P12_L2/L3	Exc	human_up_MTCO3P12_Exc	human_up_mtco3p12_exc
62.8270142445862	0.528007115700854	0.173782282416847	3.03832535951126	0.0023789695017075	0.008408037684302	L2/L3	Human	UP	human_up	chimp_down	C1orf159_L2/L3	UP_C1orf159_L2/L3	human_UP_C1orf159_L2/L3	chimp_DOWN_C1orf159_L2/L3	hg	pt	-0.528007115700854	human_up_C1orf159_L2/L3	chimp_down_C1orf159_L2/L3	2.09563942001005	0.241693723415647	8.67064063722551	4.29695857086904e-18	5.41630378081621e-17	macaque_down	macaque_DOWN_C1orf159_L2/L3	rm	-2.09563942001005	macaque_down_C1orf159_L2/L3	up_C1orf159_L2/L3	Exc	human_up_C1orf159_Exc	human_up_c1orf159_exc
16.5164435879321	0.811884138082996	0.339974229689108	2.38807552803466	0.0169368606757479	0.0456566879871463	L2/L3	Human	UP	human_up	chimp_down	INTS11_L2/L3	UP_INTS11_L2/L3	human_UP_INTS11_L2/L3	chimp_DOWN_INTS11_L2/L3	hg	pt	-0.811884138082996	human_up_INTS11_L2/L3	chimp_down_INTS11_L2/L3	0.940585337979278	0.390646397202349	2.40776657538727	0.016050439627185	0.0313229309770414	macaque_down	macaque_DOWN_INTS11_L2/L3	rm	-0.940585337979278	macaque_down_INTS11_L2/L3	up_INTS11_L2/L3	Exc	human_up_INTS11_Exc	human_up_ints11_exc
8.91871298262843	3.07733365506083	0.522367942491041	5.89112272163143	3.83580550175292e-09	3.63055770843915e-08	L2/L3	Human	UP	human_up	chimp_down	DVL1_L2/L3	UP_DVL1_L2/L3	human_UP_DVL1_L2/L3	chimp_DOWN_DVL1_L2/L3	hg	pt	-3.07733365506083	human_up_DVL1_L2/L3	chimp_down_DVL1_L2/L3	3.95401419348399	0.818893710982772	4.82848279386429	1.37577218718243e-06	6.20842594730795e-06	macaque_down	macaque_DOWN_DVL1_L2/L3	rm	-3.95401419348399	macaque_down_DVL1_L2/L3	up_DVL1_L2/L3	Exc	human_up_DVL1_Exc	human_up_dvl1_exc
42.9438103154944	0.60688265193795	0.221000454341868	2.74606970264031	0.0060313947831082	0.0189500253066876	L2/L3	Human	UP	human_up	chimp_down	SSU72_L2/L3	UP_SSU72_L2/L3	human_UP_SSU72_L2/L3	chimp_DOWN_SSU72_L2/L3	hg	pt	-0.60688265193795	human_up_SSU72_L2/L3	chimp_down_SSU72_L2/L3	1.27226659028488	0.264900091012613	4.80281673525095	1.564490652886e-06	7.00567334251191e-06	macaque_down	macaque_DOWN_SSU72_L2/L3	rm	-1.27226659028488	macaque_down_SSU72_L2/L3	up_SSU72_L2/L3	Exc	human_up_SSU72_Exc	human_up_ssu72_exc
35.1907695854363	0.843248574091145	0.233607149397268	3.60968650260411	0.0003065672893699	0.0013505299521894	L2/L3	Human	UP	human_up	chimp_down	SLC35E2A_L2/L3	UP_SLC35E2A_L2/L3	human_UP_SLC35E2A_L2/L3	chimp_DOWN_SLC35E2A_L2/L3	hg	pt	-0.843248574091145	human_up_SLC35E2A_L2/L3	chimp_down_SLC35E2A_L2/L3	2.836783082868	0.363173940068236	7.81108656181389	5.66970574028879e-15	5.75321864731901e-14	macaque_down	macaque_DOWN_SLC35E2A_L2/L3	rm	-2.836783082868	macaque_down_SLC35E2A_L2/L3	up_SLC35E2A_L2/L3	Exc	human_up_SLC35E2A_Exc	human_up_slc35e2a_exc
8.00451105914435	2.42937210717208	0.595325039507931	4.08074907983055	4.48907952981923e-05	0.0002338341426726	L2/L3	Human	UP	human_up	chimp_down	HES5_L2/L3	UP_HES5_L2/L3	human_UP_HES5_L2/L3	chimp_DOWN_HES5_L2/L3	hg	pt	-2.42937210717208	human_up_HES5_L2/L3	chimp_down_HES5_L2/L3	3.08818077791042	0.778679178600229	3.96592186202	7.31128132261087e-05	0.0002489862756115	macaque_down	macaque_DOWN_HES5_L2/L3	rm	-3.08818077791042	macaque_down_HES5_L2/L3	up_HES5_L2/L3	Exc	human_up_HES5_Exc	human_up_hes5_exc
80.0121980859983	0.827642473382408	0.156301733883315	5.29515861929128	1.1891314605926e-07	9.30773706801338e-07	L2/L3	Human	UP	human_up	chimp_down	AL365255.1_L2/L3	UP_AL365255.1_L2/L3	human_UP_AL365255.1_L2/L3	chimp_DOWN_AL365255.1_L2/L3	hg	pt	-0.827642473382408	human_up_AL365255.1_L2/L3	chimp_down_AL365255.1_L2/L3	2.50245424266736	0.226483308575494	11.0491773473593	2.21232834956392e-28	4.78521402361213e-27	macaque_down	macaque_DOWN_AL365255.1_L2/L3	rm	-2.50245424266736	macaque_down_AL365255.1_L2/L3	up_AL365255.1_L2/L3	Exc	human_up_AL365255.1_Exc	human_up_al365255.1_exc
68.4538409967479	0.813713150709627	0.188865646266923	4.30842329874862	1.64422476309264e-05	9.28391624707701e-05	L2/L3	Human	UP	human_up	chimp_down	RPL22_L2/L3	UP_RPL22_L2/L3	human_UP_RPL22_L2/L3	chimp_DOWN_RPL22_L2/L3	hg	pt	-0.813713150709627	human_up_RPL22_L2/L3	chimp_down_RPL22_L2/L3	0.533229652475853	0.203427142316312	2.62123159379944	0.0087612721583381	0.0184400603237216	macaque_down	macaque_DOWN_RPL22_L2/L3	rm	-0.533229652475853	macaque_down_RPL22_L2/L3	up_RPL22_L2/L3	Exc	human_up_RPL22_Exc	human_up_rpl22_exc
18.8218271338695	0.972303662287918	0.318664388148402	3.05118393660956	0.0022794088984227	0.0080873589558852	L2/L3	Human	UP	human_up	chimp_down	GPR153_L2/L3	UP_GPR153_L2/L3	human_UP_GPR153_L2/L3	chimp_DOWN_GPR153_L2/L3	hg	pt	-0.972303662287918	human_up_GPR153_L2/L3	chimp_down_GPR153_L2/L3	3.43674757398572	0.561013713119607	6.12596001419489	9.01384427852389e-10	5.92864216950594e-09	macaque_down	macaque_DOWN_GPR153_L2/L3	rm	-3.43674757398572	macaque_down_GPR153_L2/L3	up_GPR153_L2/L3	Exc	human_up_GPR153_Exc	human_up_gpr153_exc
37.5730415844888	0.648420691626408	0.23195819078338	2.79542054297169	0.0051832241340499	0.0166079202907835	L2/L3	Human	UP	human_up	chimp_down	LZIC_L2/L3	UP_LZIC_L2/L3	human_UP_LZIC_L2/L3	chimp_DOWN_LZIC_L2/L3	hg	pt	-0.648420691626408	human_up_LZIC_L2/L3	chimp_down_LZIC_L2/L3	1.17784867325022	0.275507982059012	4.27518892355698	1.90975281970956e-05	7.24277934933922e-05	macaque_down	macaque_DOWN_LZIC_L2/L3	rm	-1.17784867325022	macaque_down_LZIC_L2/L3	up_LZIC_L2/L3	Exc	human_up_LZIC_Exc	human_up_lzic_exc
3.29357555272128	2.13788481570135	0.814239543156238	2.62562145706442	0.0086490945546992	0.0257609918686225	L2/L3	Human	UP	human_up	chimp_down	AL139424.2_L2/L3	UP_AL139424.2_L2/L3	human_UP_AL139424.2_L2/L3	chimp_DOWN_AL139424.2_L2/L3	hg	pt	-2.13788481570135	human_up_AL139424.2_L2/L3	chimp_down_AL139424.2_L2/L3	2.24416639542094	0.987370093721234	2.27287256287361	0.0230338606504403	0.042883316602663	macaque_down	macaque_DOWN_AL139424.2_L2/L3	rm	-2.24416639542094	macaque_down_AL139424.2_L2/L3	up_AL139424.2_L2/L3	Exc	human_up_AL139424.2_Exc	human_up_al139424.2_exc
31.9069803069197	1.26004087668019	0.259135431862583	4.86248008473182	1.15924045407299e-06	7.95264270318346e-06	L2/L3	Human	UP	human_up	chimp_down	DFFA_L2/L3	UP_DFFA_L2/L3	human_UP_DFFA_L2/L3	chimp_DOWN_DFFA_L2/L3	hg	pt	-1.26004087668019	human_up_DFFA_L2/L3	chimp_down_DFFA_L2/L3	2.34923304792436	0.344911112790382	6.81112599973574	9.68377676894766e-12	7.68383831773091e-11	macaque_down	macaque_DOWN_DFFA_L2/L3	rm	-2.34923304792436	macaque_down_DFFA_L2/L3	up_DFFA_L2/L3	Exc	human_up_DFFA_Exc	human_up_dffa_exc
45.5914270251107	-1.06728348155757	0.281561303112897	-3.79059007668261	0.0001502898158519	0.0007086472616636	L2/L3	Human	DOWN	human_down	chimp_up	DISP3_L2/L3	DOWN_DISP3_L2/L3	human_DOWN_DISP3_L2/L3	chimp_UP_DISP3_L2/L3	hg	pt	1.06728348155757	human_down_DISP3_L2/L3	chimp_up_DISP3_L2/L3	-1.3357167990792	0.29185115013962	-4.57670562010877	4.72355415080059e-06	1.9749278501751e-05	macaque_up	macaque_UP_DISP3_L2/L3	rm	1.3357167990792	macaque_up_DISP3_L2/L3	down_DISP3_L2/L3	Exc	human_down_DISP3_Exc	human_down_disp3_exc
16.9811195090988	0.796758347399716	0.337489287270331	2.36084041020688	0.0182335753550682	0.0485529394855135	L2/L3	Human	UP	human_up	chimp_down	PDPN_L2/L3	UP_PDPN_L2/L3	human_UP_PDPN_L2/L3	chimp_DOWN_PDPN_L2/L3	hg	pt	-0.796758347399716	human_up_PDPN_L2/L3	chimp_down_PDPN_L2/L3	1.41539762643325	0.41144442276326	3.44007002677893	0.0005815636928838	0.0016653234242647	macaque_down	macaque_DOWN_PDPN_L2/L3	rm	-1.41539762643325	macaque_down_PDPN_L2/L3	up_PDPN_L2/L3	Exc	human_up_PDPN_Exc	human_up_pdpn_exc
23.946381389002	0.745542784066467	0.301181515086064	2.47539356408849	0.0133089424712279	0.0371821751098969	L2/L3	Human	UP	human_up	chimp_down	KAZN-AS1_L2/L3	UP_KAZN-AS1_L2/L3	human_UP_KAZN-AS1_L2/L3	chimp_DOWN_KAZN-AS1_L2/L3	hg	pt	-0.745542784066467	human_up_KAZN-AS1_L2/L3	chimp_down_KAZN-AS1_L2/L3	1.31032391222887	0.357114200016329	3.66920137079108	0.0002433093734392	0.0007519152373003	macaque_down	macaque_DOWN_KAZN-AS1_L2/L3	rm	-1.31032391222887	macaque_down_KAZN-AS1_L2/L3	up_KAZN-AS1_L2/L3	Exc	human_up_KAZN-AS1_Exc	human_up_kazn-as1_exc
41.7302474862163	-0.990022227155217	0.277932653498343	-3.56209396302949	0.0003679086512857	0.0015936185019345	L2/L3	Human	DOWN	human_down	chimp_up	SZRD1_L2/L3	DOWN_SZRD1_L2/L3	human_DOWN_SZRD1_L2/L3	chimp_UP_SZRD1_L2/L3	hg	pt	0.990022227155217	human_down_SZRD1_L2/L3	chimp_up_SZRD1_L2/L3	-1.01628641681209	0.292619870917376	-3.47306016377488	0.0005145599943948	0.0014892001003394	macaque_up	macaque_UP_SZRD1_L2/L3	rm	1.01628641681209	macaque_up_SZRD1_L2/L3	down_SZRD1_L2/L3	Exc	human_down_SZRD1_Exc	human_down_szrd1_exc
35.8273802307229	1.82894637685308	0.232632738408222	7.86194750303657	3.78206547383731e-15	6.23360371613651e-14	L2/L3	Human	UP	human_up	chimp_down	CROCCP2_L2/L3	UP_CROCCP2_L2/L3	human_UP_CROCCP2_L2/L3	chimp_DOWN_CROCCP2_L2/L3	hg	pt	-1.82894637685308	human_up_CROCCP2_L2/L3	chimp_down_CROCCP2_L2/L3	4.08806550619652	0.446956574607298	9.14644898061596	5.8835751413889e-20	8.32784424407041e-19	macaque_down	macaque_DOWN_CROCCP2_L2/L3	rm	-4.08806550619652	macaque_down_CROCCP2_L2/L3	up_CROCCP2_L2/L3	Exc	human_up_CROCCP2_Exc	human_up_croccp2_exc
43.29224796603	-1.96229475584749	0.343441179084203	-5.71362688970499	1.10593339196603e-08	9.92496224047232e-08	L2/L3	Human	DOWN	human_down	chimp_up	AL031428.1_L2/L3	DOWN_AL031428.1_L2/L3	human_DOWN_AL031428.1_L2/L3	chimp_UP_AL031428.1_L2/L3	hg	pt	1.96229475584749	human_down_AL031428.1_L2/L3	chimp_up_AL031428.1_L2/L3	-2.19585587344487	0.351948712366711	-6.23913597716735	4.39994399572397e-10	2.99477627304616e-09	macaque_up	macaque_UP_AL031428.1_L2/L3	rm	2.19585587344487	macaque_up_AL031428.1_L2/L3	down_AL031428.1_L2/L3	Exc	human_down_AL031428.1_Exc	human_down_al031428.1_exc
16.3200385771833	1.9230503696769	0.418982109028348	4.58981500221239	4.43639026507473e-06	2.7593468955643e-05	L2/L3	Human	UP	human_up	chimp_down	ELOA-AS1_L2/L3	UP_ELOA-AS1_L2/L3	human_UP_ELOA-AS1_L2/L3	chimp_DOWN_ELOA-AS1_L2/L3	hg	pt	-1.9230503696769	human_up_ELOA-AS1_L2/L3	chimp_down_ELOA-AS1_L2/L3	1.17211035072106	0.437877859290137	2.67679748097156	0.0074329548278671	0.0159744699836051	macaque_down	macaque_DOWN_ELOA-AS1_L2/L3	rm	-1.17211035072106	macaque_down_ELOA-AS1_L2/L3	up_ELOA-AS1_L2/L3	Exc	human_up_ELOA-AS1_Exc	human_up_eloa-as1_exc
136.100744926943	-0.64121897517597	0.147169474074154	-4.35701071305642	1.318508167678e-05	7.57315545526029e-05	L2/L3	Human	DOWN	human_down	chimp_up	SRSF10_L2/L3	DOWN_SRSF10_L2/L3	human_DOWN_SRSF10_L2/L3	chimp_UP_SRSF10_L2/L3	hg	pt	0.64121897517597	human_down_SRSF10_L2/L3	chimp_up_SRSF10_L2/L3	-0.787232067607509	0.155098220037701	-5.07570020736631	3.86071600198465e-07	1.88111256384518e-06	macaque_up	macaque_UP_SRSF10_L2/L3	rm	0.787232067607509	macaque_up_SRSF10_L2/L3	down_SRSF10_L2/L3	Exc	human_down_SRSF10_Exc	human_down_srsf10_exc
33.3356309167461	0.932372866714171	0.243858393769603	3.82341920776807	0.00013161373056	0.0006275842753902	L2/L3	Human	UP	human_up	chimp_down	ATP5IF1_L2/L3	UP_ATP5IF1_L2/L3	human_UP_ATP5IF1_L2/L3	chimp_DOWN_ATP5IF1_L2/L3	hg	pt	-0.932372866714171	human_up_ATP5IF1_L2/L3	chimp_down_ATP5IF1_L2/L3	1.46015208110795	0.294876275786445	4.95174485371426	7.35509990538104e-07	3.43353234125857e-06	macaque_down	macaque_DOWN_ATP5IF1_L2/L3	rm	-1.46015208110795	macaque_down_ATP5IF1_L2/L3	up_ATP5IF1_L2/L3	Exc	human_up_ATP5IF1_Exc	human_up_atp5if1_exc
59.3952573642229	1.90446327408083	0.188767648219519	10.0889283309082	6.18409517277813e-24	1.75671447756941e-22	L2/L3	Human	UP	human_up	chimp_down	NKAIN1_L2/L3	UP_NKAIN1_L2/L3	human_UP_NKAIN1_L2/L3	chimp_DOWN_NKAIN1_L2/L3	hg	pt	-1.90446327408083	human_up_NKAIN1_L2/L3	chimp_down_NKAIN1_L2/L3	1.49895802877334	0.209639883229958	7.15015676253314	8.66788563227703e-13	7.51300807021655e-12	macaque_down	macaque_DOWN_NKAIN1_L2/L3	rm	-1.49895802877334	macaque_down_NKAIN1_L2/L3	up_NKAIN1_L2/L3	Exc	human_up_NKAIN1_Exc	human_up_nkain1_exc
20.8052915213632	-2.05235515833262	0.477497418269464	-4.29814922512192	1.72230199048824e-05	9.67755018268976e-05	L2/L3	Human	DOWN	human_down	chimp_up	AL451070.1_L2/L3	DOWN_AL451070.1_L2/L3	human_DOWN_AL451070.1_L2/L3	chimp_UP_AL451070.1_L2/L3	hg	pt	2.05235515833262	human_down_AL451070.1_L2/L3	chimp_up_AL451070.1_L2/L3	-1.65667829759555	0.499474045523547	-3.3168456147887	0.000910399082685	0.0024914204976901	macaque_up	macaque_UP_AL451070.1_L2/L3	rm	1.65667829759555	macaque_up_AL451070.1_L2/L3	down_AL451070.1_L2/L3	Exc	human_down_AL451070.1_Exc	human_down_al451070.1_exc
16.5202184189242	2.26658688114548	0.366081013922599	6.19148984772181	5.95981773256193e-10	6.14627169258157e-09	L2/L3	Human	UP	human_up	chimp_down	HCRTR1_L2/L3	UP_HCRTR1_L2/L3	human_UP_HCRTR1_L2/L3	chimp_DOWN_HCRTR1_L2/L3	hg	pt	-2.26658688114548	human_up_HCRTR1_L2/L3	chimp_down_HCRTR1_L2/L3	1.49539734616148	0.389385418538981	3.84040407001471	0.0001228319649233	0.0004008519600098	macaque_down	macaque_DOWN_HCRTR1_L2/L3	rm	-1.49539734616148	macaque_down_HCRTR1_L2/L3	up_HCRTR1_L2/L3	Exc	human_up_HCRTR1_Exc	human_up_hcrtr1_exc
79.9930003065298	0.548150726797432	0.156267881867331	3.50776320922301	0.0004518910789312	0.001921061321048	L2/L3	Human	UP	human_up	chimp_down	PTP4A2_L2/L3	UP_PTP4A2_L2/L3	human_UP_PTP4A2_L2/L3	chimp_DOWN_PTP4A2_L2/L3	hg	pt	-0.548150726797432	human_up_PTP4A2_L2/L3	chimp_down_PTP4A2_L2/L3	0.990675072481656	0.183728697544061	5.39205407606001	6.9656797173787e-08	3.72793991337184e-07	macaque_down	macaque_DOWN_PTP4A2_L2/L3	rm	-0.990675072481656	macaque_down_PTP4A2_L2/L3	up_PTP4A2_L2/L3	Exc	human_up_PTP4A2_Exc	human_up_ptp4a2_exc
42.0850454636209	0.932636055818966	0.223019395425963	4.18186074819925	2.89133042919084e-05	0.0001558484312268	L2/L3	Human	UP	human_up	chimp_down	C1orf216_L2/L3	UP_C1orf216_L2/L3	human_UP_C1orf216_L2/L3	chimp_DOWN_C1orf216_L2/L3	hg	pt	-0.932636055818966	human_up_C1orf216_L2/L3	chimp_down_C1orf216_L2/L3	0.780696742469293	0.246992916567505	3.16080620172733	0.0015733314020636	0.0040533860029819	macaque_down	macaque_DOWN_C1orf216_L2/L3	rm	-0.780696742469293	macaque_down_C1orf216_L2/L3	up_C1orf216_L2/L3	Exc	human_up_C1orf216_Exc	human_up_c1orf216_exc
12.9195242145607	1.42627400767384	0.416460137859862	3.42475516385144	0.000615353695044	0.0025256265993902	L2/L3	Human	UP	human_up	chimp_down	CLSPN_L2/L3	UP_CLSPN_L2/L3	human_UP_CLSPN_L2/L3	chimp_DOWN_CLSPN_L2/L3	hg	pt	-1.42627400767384	human_up_CLSPN_L2/L3	chimp_down_CLSPN_L2/L3	2.26362789642597	0.534867922540052	4.2321249808292	2.31493702608238e-05	8.64972952668302e-05	macaque_down	macaque_DOWN_CLSPN_L2/L3	rm	-2.26362789642597	macaque_down_CLSPN_L2/L3	up_CLSPN_L2/L3	Exc	human_up_CLSPN_Exc	human_up_clspn_exc
15.9248149045105	1.00207687039806	0.380267283820141	2.63519085925894	0.0084089985245294	0.0251446553187582	L2/L3	Human	UP	human_up	chimp_down	LSM10_L2/L3	UP_LSM10_L2/L3	human_UP_LSM10_L2/L3	chimp_DOWN_LSM10_L2/L3	hg	pt	-1.00207687039806	human_up_LSM10_L2/L3	chimp_down_LSM10_L2/L3	1.05678718877066	0.427234250882873	2.47355446476219	0.0133776411371048	0.0267126961668787	macaque_down	macaque_DOWN_LSM10_L2/L3	rm	-1.05678718877066	macaque_down_LSM10_L2/L3	up_LSM10_L2/L3	Exc	human_up_LSM10_Exc	human_up_lsm10_exc
7.55677158258634	-3.42144033272037	1.44540038247222	-2.36712289149136	0.0179269790665999	0.0478814976600257	L2/L3	Human	DOWN	human_down	chimp_up	LINC01137_L2/L3	DOWN_LINC01137_L2/L3	human_DOWN_LINC01137_L2/L3	chimp_UP_LINC01137_L2/L3	hg	pt	3.42144033272037	human_down_LINC01137_L2/L3	chimp_up_LINC01137_L2/L3	-4.47478580271298	1.44720052209487	-3.09202887533206	0.0019879351081074	0.0049930896982981	macaque_up	macaque_UP_LINC01137_L2/L3	rm	4.47478580271298	macaque_up_LINC01137_L2/L3	down_LINC01137_L2/L3	Exc	human_down_LINC01137_Exc	human_down_linc01137_exc
27.7712335667323	-1.66454595133336	0.37617435946986	-4.42493197484059	9.64726778038342e-06	5.67910245481366e-05	L2/L3	Human	DOWN	human_down	chimp_up	POU3F1_L2/L3	DOWN_POU3F1_L2/L3	human_DOWN_POU3F1_L2/L3	chimp_UP_POU3F1_L2/L3	hg	pt	1.66454595133336	human_down_POU3F1_L2/L3	chimp_up_POU3F1_L2/L3	-1.52889742924085	0.393621079858673	-3.88418585150417	0.0001026733502124	0.0003398114378871	macaque_up	macaque_UP_POU3F1_L2/L3	rm	1.52889742924085	macaque_up_POU3F1_L2/L3	down_POU3F1_L2/L3	Exc	human_down_POU3F1_Exc	human_down_pou3f1_exc
21.8121821689187	-1.28817900674056	0.40302929582726	-3.19624161339547	0.0013923046812755	0.0052204302570268	L2/L3	Human	DOWN	human_down	chimp_up	RHBDL2_L2/L3	DOWN_RHBDL2_L2/L3	human_DOWN_RHBDL2_L2/L3	chimp_UP_RHBDL2_L2/L3	hg	pt	1.28817900674056	human_down_RHBDL2_L2/L3	chimp_up_RHBDL2_L2/L3	-1.05891630378247	0.42633311757882	-2.4837767935931	0.0129997262135683	0.0260541052742465	macaque_up	macaque_UP_RHBDL2_L2/L3	rm	1.05891630378247	macaque_up_RHBDL2_L2/L3	down_RHBDL2_L2/L3	Exc	human_down_RHBDL2_Exc	human_down_rhbdl2_exc
47.686099253076	-0.692155654609835	0.276985305994906	-2.49888943431014	0.0124583173984381	0.0351315922328407	L2/L3	Human	DOWN	human_down	chimp_up	PABPC4_L2/L3	DOWN_PABPC4_L2/L3	human_DOWN_PABPC4_L2/L3	chimp_UP_PABPC4_L2/L3	hg	pt	0.692155654609835	human_down_PABPC4_L2/L3	chimp_up_PABPC4_L2/L3	-1.49952177298082	0.281427604120014	-5.32826826874222	9.91535983256748e-08	5.20463591651791e-07	macaque_up	macaque_UP_PABPC4_L2/L3	rm	1.49952177298082	macaque_up_PABPC4_L2/L3	down_PABPC4_L2/L3	Exc	human_down_PABPC4_Exc	human_down_pabpc4_exc
25.3422860353166	-1.63966937327095	0.648064878017056	-2.53010065641576	0.0114029808530784	0.0326320451334713	L2/L3	Human	DOWN	human_down	chimp_up	MFSD2A_L2/L3	DOWN_MFSD2A_L2/L3	human_DOWN_MFSD2A_L2/L3	chimp_UP_MFSD2A_L2/L3	hg	pt	1.63966937327095	human_down_MFSD2A_L2/L3	chimp_up_MFSD2A_L2/L3	-4.02317036345073	0.635883098847511	-6.32690249315073	2.50131299504901e-10	1.74025967746609e-09	macaque_up	macaque_UP_MFSD2A_L2/L3	rm	4.02317036345073	macaque_up_MFSD2A_L2/L3	down_MFSD2A_L2/L3	Exc	human_down_MFSD2A_Exc	human_down_mfsd2a_exc
402.423111964603	-0.594845334692256	0.0855485389343195	-6.95330793608238	3.56818636602671e-12	4.60409117545947e-11	L2/L3	Human	DOWN	human_down	chimp_up	RLF_L2/L3	DOWN_RLF_L2/L3	human_DOWN_RLF_L2/L3	chimp_UP_RLF_L2/L3	hg	pt	0.594845334692256	human_down_RLF_L2/L3	chimp_up_RLF_L2/L3	-0.788742930244912	0.0899720304681096	-8.76653473464156	1.84249285088279e-18	2.37778341059243e-17	macaque_up	macaque_UP_RLF_L2/L3	rm	0.788742930244912	macaque_up_RLF_L2/L3	down_RLF_L2/L3	Exc	human_down_RLF_Exc	human_down_rlf_exc
11.2765124503249	1.40351952279568	0.442265423290629	3.17347784584413	0.0015062439652204	0.0055947991712608	L2/L3	Human	UP	human_up	chimp_down	AL031985.3_L2/L3	UP_AL031985.3_L2/L3	human_UP_AL031985.3_L2/L3	chimp_DOWN_AL031985.3_L2/L3	hg	pt	-1.40351952279568	human_up_AL031985.3_L2/L3	chimp_down_AL031985.3_L2/L3	1.69539147026154	0.524208558657805	3.23419265530967	0.001219871374255	0.0032286091579772	macaque_down	macaque_DOWN_AL031985.3_L2/L3	rm	-1.69539147026154	macaque_down_AL031985.3_L2/L3	up_AL031985.3_L2/L3	Exc	human_up_AL031985.3_Exc	human_up_al031985.3_exc
12.2661030325729	1.55654646048496	0.42949364939722	3.62414313382636	0.0002899210229695	0.0012831106143382	L2/L3	Human	UP	human_up	chimp_down	HYI_L2/L3	UP_HYI_L2/L3	human_UP_HYI_L2/L3	chimp_DOWN_HYI_L2/L3	hg	pt	-1.55654646048496	human_up_HYI_L2/L3	chimp_down_HYI_L2/L3	1.34564259122946	0.479276862466175	2.80765189520166	0.0049904138861499	0.0112515612363101	macaque_down	macaque_DOWN_HYI_L2/L3	rm	-1.34564259122946	macaque_down_HYI_L2/L3	up_HYI_L2/L3	Exc	human_up_HYI_Exc	human_up_hyi_exc
105.967686941397	0.538229319909606	0.143533204686672	3.74985928227924	0.0001769338295096	0.000819689024321	L2/L3	Human	UP	human_up	chimp_down	ATP6V0B_L2/L3	UP_ATP6V0B_L2/L3	human_UP_ATP6V0B_L2/L3	chimp_DOWN_ATP6V0B_L2/L3	hg	pt	-0.538229319909606	human_up_ATP6V0B_L2/L3	chimp_down_ATP6V0B_L2/L3	1.29566086446746	0.17237726265103	7.51642556878556	5.62941055422396e-14	5.34805221086019e-13	macaque_down	macaque_DOWN_ATP6V0B_L2/L3	rm	-1.29566086446746	macaque_down_ATP6V0B_L2/L3	up_ATP6V0B_L2/L3	Exc	human_up_ATP6V0B_Exc	human_up_atp6v0b_exc
70.1442390754674	1.00141023902906	0.16812616198752	5.95630226248425	2.58008947095092e-09	2.48808891218412e-08	L2/L3	Human	UP	human_up	chimp_down	B4GALT2_L2/L3	UP_B4GALT2_L2/L3	human_UP_B4GALT2_L2/L3	chimp_DOWN_B4GALT2_L2/L3	hg	pt	-1.00141023902906	human_up_B4GALT2_L2/L3	chimp_down_B4GALT2_L2/L3	1.36810987217638	0.199734989813035	6.84962546350551	7.40435861610408e-12	5.92647051623428e-11	macaque_down	macaque_DOWN_B4GALT2_L2/L3	rm	-1.36810987217638	macaque_down_B4GALT2_L2/L3	up_B4GALT2_L2/L3	Exc	human_up_B4GALT2_Exc	human_up_b4galt2_exc
56.8242839093507	1.54266114974335	0.196678300079781	7.8435757738275	4.37894685350209e-15	7.18506749760825e-14	L2/L3	Human	UP	human_up	chimp_down	PTCH2_L2/L3	UP_PTCH2_L2/L3	human_UP_PTCH2_L2/L3	chimp_DOWN_PTCH2_L2/L3	hg	pt	-1.54266114974335	human_up_PTCH2_L2/L3	chimp_down_PTCH2_L2/L3	1.58894781302549	0.227351369970969	6.98895200512048	2.7694713442453e-12	2.29690740993149e-11	macaque_down	macaque_DOWN_PTCH2_L2/L3	rm	-1.58894781302549	macaque_down_PTCH2_L2/L3	up_PTCH2_L2/L3	Exc	human_up_PTCH2_Exc	human_up_ptch2_exc
59.718077484189	0.51666650752419	0.201864487210885	2.55947202335017	0.0104831293296704	0.0303399453167649	L2/L3	Human	UP	human_up	chimp_down	LURAP1_L2/L3	UP_LURAP1_L2/L3	human_UP_LURAP1_L2/L3	chimp_DOWN_LURAP1_L2/L3	hg	pt	-0.51666650752419	human_up_LURAP1_L2/L3	chimp_down_LURAP1_L2/L3	1.307035998642	0.239158952921034	5.46513514412969	4.62554263651141e-08	2.52529625020352e-07	macaque_down	macaque_DOWN_LURAP1_L2/L3	rm	-1.307035998642	macaque_down_LURAP1_L2/L3	up_LURAP1_L2/L3	Exc	human_up_LURAP1_Exc	human_up_lurap1_exc
10.7366215361495	-5.65847134588609	1.97631047513541	-2.86314899256827	0.0041945327278067	0.013843469091307	L2/L3	Human	DOWN	human_down	chimp_up	FAAHP1_L2/L3	DOWN_FAAHP1_L2/L3	human_DOWN_FAAHP1_L2/L3	chimp_UP_FAAHP1_L2/L3	hg	pt	5.65847134588609	human_down_FAAHP1_L2/L3	chimp_up_FAAHP1_L2/L3	-5.43229129762063	1.98440533622936	-2.7374907728996	0.0061909856794579	0.013588408092516	macaque_up	macaque_UP_FAAHP1_L2/L3	rm	5.43229129762063	macaque_up_FAAHP1_L2/L3	down_FAAHP1_L2/L3	Exc	human_down_FAAHP1_Exc	human_down_faahp1_exc
4.62305636402717	2.26322504590354	0.71103709344442	3.18299152993549	0.0014576187817056	0.0054382046597391	L2/L3	Human	UP	human_up	chimp_down	CYP4Z2P_L2/L3	UP_CYP4Z2P_L2/L3	human_UP_CYP4Z2P_L2/L3	chimp_DOWN_CYP4Z2P_L2/L3	hg	pt	-2.26322504590354	human_up_CYP4Z2P_L2/L3	chimp_down_CYP4Z2P_L2/L3	3.28014449097485	1.02530051278673	3.19920301420656	0.0013780808942934	0.0036060068120921	macaque_down	macaque_DOWN_CYP4Z2P_L2/L3	rm	-3.28014449097485	macaque_down_CYP4Z2P_L2/L3	up_CYP4Z2P_L2/L3	Exc	human_up_CYP4Z2P_Exc	human_up_cyp4z2p_exc
8.63734193990195	1.94632735012827	0.451651847664298	4.30935323345546	1.63732674044716e-05	9.24971815061968e-05	L2/L3	Human	UP	human_up	chimp_down	CYP4Z1_L2/L3	UP_CYP4Z1_L2/L3	human_UP_CYP4Z1_L2/L3	chimp_DOWN_CYP4Z1_L2/L3	hg	pt	-1.94632735012827	human_up_CYP4Z1_L2/L3	chimp_down_CYP4Z1_L2/L3	4.78030531157353	1.08692529740997	4.39800722548687	1.09249342892547e-05	4.31851963049213e-05	macaque_down	macaque_DOWN_CYP4Z1_L2/L3	rm	-4.78030531157353	macaque_down_CYP4Z1_L2/L3	up_CYP4Z1_L2/L3	Exc	human_up_CYP4Z1_Exc	human_up_cyp4z1_exc
4.30075429590235	1.89716258038698	0.655287089385865	2.89516245797701	0.003789623491086	0.0126476095474361	L2/L3	Human	UP	human_up	chimp_down	CYP4A22-AS1_L2/L3	UP_CYP4A22-AS1_L2/L3	human_UP_CYP4A22-AS1_L2/L3	chimp_DOWN_CYP4A22-AS1_L2/L3	hg	pt	-1.89716258038698	human_up_CYP4A22-AS1_L2/L3	chimp_down_CYP4A22-AS1_L2/L3	3.0976173688163	0.996128201870278	3.10965733426719	0.0018730450015235	0.0047362575785808	macaque_down	macaque_DOWN_CYP4A22-AS1_L2/L3	rm	-3.0976173688163	macaque_down_CYP4A22-AS1_L2/L3	up_CYP4A22-AS1_L2/L3	Exc	human_up_CYP4A22-AS1_Exc	human_up_cyp4a22-as1_exc
40.1713141215178	0.814342399078205	0.214702431865983	3.79288856675138	0.0001489049881283	0.000702720320665	L2/L3	Human	UP	human_up	chimp_down	CMPK1_L2/L3	UP_CMPK1_L2/L3	human_UP_CMPK1_L2/L3	chimp_DOWN_CMPK1_L2/L3	hg	pt	-0.814342399078205	human_up_CMPK1_L2/L3	chimp_down_CMPK1_L2/L3	1.52972085141935	0.267668048691884	5.71499235301045	1.09708957634414e-08	6.42508898773893e-08	macaque_down	macaque_DOWN_CMPK1_L2/L3	rm	-1.52972085141935	macaque_down_CMPK1_L2/L3	up_CMPK1_L2/L3	Exc	human_up_CMPK1_Exc	human_up_cmpk1_exc
45.1620130971675	-1.49783577794297	0.34181666963922	-4.38198575723035	1.17602498849773e-05	6.79917470999202e-05	L2/L3	Human	DOWN	human_down	chimp_up	AC099788.1_L2/L3	DOWN_AC099788.1_L2/L3	human_DOWN_AC099788.1_L2/L3	chimp_UP_AC099788.1_L2/L3	hg	pt	1.49783577794297	human_down_AC099788.1_L2/L3	chimp_up_AC099788.1_L2/L3	-2.38372275481444	0.344649944585396	-6.9163590253351	4.63399108622648e-12	3.76468341960785e-11	macaque_up	macaque_UP_AC099788.1_L2/L3	rm	2.38372275481444	macaque_up_AC099788.1_L2/L3	down_AC099788.1_L2/L3	Exc	human_down_AC099788.1_Exc	human_down_ac099788.1_exc
6.47550522816375	4.18104853744965	0.81118983779557	5.15421710510052	2.54692732171714e-07	1.91390907187324e-06	L2/L3	Human	UP	human_up	chimp_down	LINC01562_L2/L3	UP_LINC01562_L2/L3	human_UP_LINC01562_L2/L3	chimp_DOWN_LINC01562_L2/L3	hg	pt	-4.18104853744965	human_up_LINC01562_L2/L3	chimp_down_LINC01562_L2/L3	1.71505920115223	0.64591187045969	2.65525264295212	0.0079249030570369	0.0168960634407454	macaque_down	macaque_DOWN_LINC01562_L2/L3	rm	-1.71505920115223	macaque_down_LINC01562_L2/L3	up_LINC01562_L2/L3	Exc	human_up_LINC01562_Exc	human_up_linc01562_exc
162.448717661469	0.539189034798594	0.115713560732685	4.65968751963476	3.16689776496588e-06	2.02003426626936e-05	L2/L3	Human	UP	human_up	chimp_down	EPS15_L2/L3	UP_EPS15_L2/L3	human_UP_EPS15_L2/L3	chimp_DOWN_EPS15_L2/L3	hg	pt	-0.539189034798594	human_up_EPS15_L2/L3	chimp_down_EPS15_L2/L3	1.05228276961172	0.13512212333192	7.78764234652273	6.82711067549045e-15	6.89538178224535e-14	macaque_down	macaque_DOWN_EPS15_L2/L3	rm	-1.05228276961172	macaque_down_EPS15_L2/L3	up_EPS15_L2/L3	Exc	human_up_EPS15_Exc	human_up_eps15_exc
45.8965345384311	0.566774177746971	0.212512675760567	2.66701351210476	0.0076528594985667	0.0232440146145857	L2/L3	Human	UP	human_up	chimp_down	RAB3B_L2/L3	UP_RAB3B_L2/L3	human_UP_RAB3B_L2/L3	chimp_DOWN_RAB3B_L2/L3	hg	pt	-0.566774177746971	human_up_RAB3B_L2/L3	chimp_down_RAB3B_L2/L3	1.97873749221186	0.282918557305932	6.99401803492219	2.67123197868984e-12	2.21929192903628e-11	macaque_down	macaque_DOWN_RAB3B_L2/L3	rm	-1.97873749221186	macaque_down_RAB3B_L2/L3	up_RAB3B_L2/L3	Exc	human_up_RAB3B_Exc	human_up_rab3b_exc
17.6323831677561	-1.35993867879534	0.519562063238472	-2.61747108770555	0.0088583992364203	0.0262705184800611	L2/L3	Human	DOWN	human_down	chimp_up	AL445193.2_L2/L3	DOWN_AL445193.2_L2/L3	human_DOWN_AL445193.2_L2/L3	chimp_UP_AL445193.2_L2/L3	hg	pt	1.35993867879534	human_down_AL445193.2_L2/L3	chimp_up_AL445193.2_L2/L3	-2.28993828067407	0.523745817225202	-4.37223211214581	1.22982673064834e-05	4.82299275283544e-05	macaque_up	macaque_UP_AL445193.2_L2/L3	rm	2.28993828067407	macaque_up_AL445193.2_L2/L3	down_AL445193.2_L2/L3	Exc	human_down_AL445193.2_Exc	human_down_al445193.2_exc
70.9779248475964	1.35360053331708	0.179004854960262	7.56180905605922	3.97501621390266e-14	6.03999181030255e-13	L2/L3	Human	UP	human_up	chimp_down	AL136985.3_L2/L3	UP_AL136985.3_L2/L3	human_UP_AL136985.3_L2/L3	chimp_DOWN_AL136985.3_L2/L3	hg	pt	-1.35360053331708	human_up_AL136985.3_L2/L3	chimp_down_AL136985.3_L2/L3	5.89245355098442	0.569016659356375	10.3555026976705	3.95105524775142e-25	7.32327782934704e-24	macaque_down	macaque_DOWN_AL136985.3_L2/L3	rm	-5.89245355098442	macaque_down_AL136985.3_L2/L3	up_AL136985.3_L2/L3	Exc	human_up_AL136985.3_Exc	human_up_al136985.3_exc
70.9625512346933	0.662717062915544	0.166566941248337	3.97868303247213	6.9298052892661e-05	0.0003489022873714	L2/L3	Human	UP	human_up	chimp_down	LINC01135_L2/L3	UP_LINC01135_L2/L3	human_UP_LINC01135_L2/L3	chimp_DOWN_LINC01135_L2/L3	hg	pt	-0.662717062915544	human_up_LINC01135_L2/L3	chimp_down_LINC01135_L2/L3	4.11607995849752	0.357385091402632	11.5172122663066	1.08050424289793e-30	2.565228997382e-29	macaque_down	macaque_DOWN_LINC01135_L2/L3	rm	-4.11607995849752	macaque_down_LINC01135_L2/L3	up_LINC01135_L2/L3	Exc	human_up_LINC01135_Exc	human_up_linc01135_exc
55.6777722618358	0.823068942385421	0.213271208965554	3.8592595145759	0.0001137311136958	0.000549101009405	L2/L3	Human	UP	human_up	chimp_down	LINC01358_L2/L3	UP_LINC01358_L2/L3	human_UP_LINC01358_L2/L3	chimp_DOWN_LINC01358_L2/L3	hg	pt	-0.823068942385421	human_up_LINC01358_L2/L3	chimp_down_LINC01358_L2/L3	2.91201747788501	0.312143057036354	9.32911180384146	1.06761791701078e-20	1.58552901369901e-19	macaque_down	macaque_DOWN_LINC01358_L2/L3	rm	-2.91201747788501	macaque_down_LINC01358_L2/L3	up_LINC01358_L2/L3	Exc	human_up_LINC01358_Exc	human_up_linc01358_exc
13.520652115019	1.9855608615643	0.3996725603916	4.96796892841192	6.76578000627418e-07	4.78171665052878e-06	L2/L3	Human	UP	human_up	chimp_down	AC103923.1_L2/L3	UP_AC103923.1_L2/L3	human_UP_AC103923.1_L2/L3	chimp_DOWN_AC103923.1_L2/L3	hg	pt	-1.9855608615643	human_up_AC103923.1_L2/L3	chimp_down_AC103923.1_L2/L3	3.18967960427172	0.589508521996305	5.41074384042868	6.27634973541751e-08	3.37856983499123e-07	macaque_down	macaque_DOWN_AC103923.1_L2/L3	rm	-3.18967960427172	macaque_down_AC103923.1_L2/L3	up_AC103923.1_L2/L3	Exc	human_up_AC103923.1_Exc	human_up_ac103923.1_exc
36.5837013466902	-1.12926361182982	0.299104272143168	-3.77548472891517	0.0001596968085543	0.0007477116119432	L2/L3	Human	DOWN	human_down	chimp_up	AL139294.1_L2/L3	DOWN_AL139294.1_L2/L3	human_DOWN_AL139294.1_L2/L3	chimp_UP_AL139294.1_L2/L3	hg	pt	1.12926361182982	human_down_AL139294.1_L2/L3	chimp_up_AL139294.1_L2/L3	-0.74909571960481	0.32065675768843	-2.33612952680285	0.0194844918410693	0.0370893106152155	macaque_up	macaque_UP_AL139294.1_L2/L3	rm	0.74909571960481	macaque_up_AL139294.1_L2/L3	down_AL139294.1_L2/L3	Exc	human_down_AL139294.1_Exc	human_down_al139294.1_exc
54.8021025238331	0.595944399484744	0.190969509903131	3.12062590403585	0.0018046713325511	0.0065715979776089	L2/L3	Human	UP	human_up	chimp_down	LEPR_L2/L3	UP_LEPR_L2/L3	human_UP_LEPR_L2/L3	chimp_DOWN_LEPR_L2/L3	hg	pt	-0.595944399484744	human_up_LEPR_L2/L3	chimp_down_LEPR_L2/L3	2.84130332019963	0.300831731743075	9.44482586240684	3.5599576322413e-21	5.39791031311091e-20	macaque_down	macaque_DOWN_LEPR_L2/L3	rm	-2.84130332019963	macaque_down_LEPR_L2/L3	up_LEPR_L2/L3	Exc	human_up_LEPR_Exc	human_up_lepr_exc
70.042065179168	0.874960263283916	0.187010339647351	4.67867319493588	2.88737220070031e-06	1.85410784394853e-05	L2/L3	Human	UP	human_up	chimp_down	WDR78_L2/L3	UP_WDR78_L2/L3	human_UP_WDR78_L2/L3	chimp_DOWN_WDR78_L2/L3	hg	pt	-0.874960263283916	human_up_WDR78_L2/L3	chimp_down_WDR78_L2/L3	1.4466819631109	0.219717910743061	6.58426961287947	4.57126951231511e-11	3.3933597040032e-10	macaque_down	macaque_DOWN_WDR78_L2/L3	rm	-1.4466819631109	macaque_down_WDR78_L2/L3	up_WDR78_L2/L3	Exc	human_up_WDR78_Exc	human_up_wdr78_exc
11.9653155918371	0.98247239064612	0.403735370140482	2.43345632636611	0.0149554394954303	0.0411134343818489	L2/L3	Human	UP	human_up	chimp_down	GNG12-AS1_L2/L3	UP_GNG12-AS1_L2/L3	human_UP_GNG12-AS1_L2/L3	chimp_DOWN_GNG12-AS1_L2/L3	hg	pt	-0.98247239064612	human_up_GNG12-AS1_L2/L3	chimp_down_GNG12-AS1_L2/L3	1.48334011162002	0.488986427171403	3.03349955989692	0.0024173506386013	0.0059383664662167	macaque_down	macaque_DOWN_GNG12-AS1_L2/L3	rm	-1.48334011162002	macaque_down_GNG12-AS1_L2/L3	up_GNG12-AS1_L2/L3	Exc	human_up_GNG12-AS1_Exc	human_up_gng12-as1_exc
4.89994044091916	1.68746155921001	0.614577687506055	2.74572538755466	0.0060377278790086	0.0189672128698048	L2/L3	Human	UP	human_up	chimp_down	FPGT_L2/L3	UP_FPGT_L2/L3	human_UP_FPGT_L2/L3	chimp_DOWN_FPGT_L2/L3	hg	pt	-1.68746155921001	human_up_FPGT_L2/L3	chimp_down_FPGT_L2/L3	3.87143989192626	1.14885696721908	3.36981887423065	0.0007521760716365	0.0020952283327719	macaque_down	macaque_DOWN_FPGT_L2/L3	rm	-3.87143989192626	macaque_down_FPGT_L2/L3	up_FPGT_L2/L3	Exc	human_up_FPGT_Exc	human_up_fpgt_exc
29.9411783906291	-1.37673532043817	0.408839921477191	-3.36741900219493	0.0007587531133165	0.0030537625302015	L2/L3	Human	DOWN	human_down	chimp_up	AC117944.1_L2/L3	DOWN_AC117944.1_L2/L3	human_DOWN_AC117944.1_L2/L3	chimp_UP_AC117944.1_L2/L3	hg	pt	1.37673532043817	human_down_AC117944.1_L2/L3	chimp_up_AC117944.1_L2/L3	-2.44254939680969	0.410457815693085	-5.95079275731487	2.66846798493736e-09	1.67075395032747e-08	macaque_up	macaque_UP_AC117944.1_L2/L3	rm	2.44254939680969	macaque_up_AC117944.1_L2/L3	down_AC117944.1_L2/L3	Exc	human_down_AC117944.1_Exc	human_down_ac117944.1_exc
63.1368605975187	2.31526871883607	0.253901832775805	9.11875543994378	7.59919534201094e-20	1.7154364269486e-18	L2/L3	Human	UP	human_up	chimp_down	LINC01725_L2/L3	UP_LINC01725_L2/L3	human_UP_LINC01725_L2/L3	chimp_DOWN_LINC01725_L2/L3	hg	pt	-2.31526871883607	human_up_LINC01725_L2/L3	chimp_down_LINC01725_L2/L3	3.53423650014654	0.335998318266604	10.5186136596738	7.09092237478745e-26	1.37190929971943e-24	macaque_down	macaque_DOWN_LINC01725_L2/L3	rm	-3.53423650014654	macaque_down_LINC01725_L2/L3	up_LINC01725_L2/L3	Exc	human_up_LINC01725_Exc	human_up_linc01725_exc
16.0715915989934	3.69061732990115	0.445945442024078	8.2759391219473	1.27447104000672e-16	2.34885119502328e-15	L2/L3	Human	UP	human_up	chimp_down	AL359762.3_L2/L3	UP_AL359762.3_L2/L3	human_UP_AL359762.3_L2/L3	chimp_DOWN_AL359762.3_L2/L3	hg	pt	-3.69061732990115	human_up_AL359762.3_L2/L3	chimp_down_AL359762.3_L2/L3	3.22122140166597	0.518242205472641	6.21566782413677	5.11068172772895e-10	3.45583573509637e-09	macaque_down	macaque_DOWN_AL359762.3_L2/L3	rm	-3.22122140166597	macaque_down_AL359762.3_L2/L3	up_AL359762.3_L2/L3	Exc	human_up_AL359762.3_Exc	human_up_al359762.3_exc
72.0089728188494	0.606027817575619	0.1582949806055	3.8284714730529	0.0001289415728665	0.0006163126875252	L2/L3	Human	UP	human_up	chimp_down	SELENOF_L2/L3	UP_SELENOF_L2/L3	human_UP_SELENOF_L2/L3	chimp_DOWN_SELENOF_L2/L3	hg	pt	-0.606027817575619	human_up_SELENOF_L2/L3	chimp_down_SELENOF_L2/L3	2.48264565352863	0.238154335385328	10.4245242880494	1.9161578859907e-25	3.6134129248793e-24	macaque_down	macaque_DOWN_SELENOF_L2/L3	rm	-2.48264565352863	macaque_down_SELENOF_L2/L3	up_SELENOF_L2/L3	Exc	human_up_SELENOF_Exc	human_up_selenof_exc
88.5484664745947	-0.606841884217194	0.189964002992103	-3.19450987902386	0.0014006849118649	0.0052464836724316	L2/L3	Human	DOWN	human_down	chimp_up	GTF2B_L2/L3	DOWN_GTF2B_L2/L3	human_DOWN_GTF2B_L2/L3	chimp_UP_GTF2B_L2/L3	hg	pt	0.606841884217194	human_down_GTF2B_L2/L3	chimp_up_GTF2B_L2/L3	-1.13712977394716	0.195919893636056	-5.80405467175023	6.47301550837433e-09	3.87872938158408e-08	macaque_up	macaque_UP_GTF2B_L2/L3	rm	1.13712977394716	macaque_up_GTF2B_L2/L3	down_GTF2B_L2/L3	Exc	human_down_GTF2B_Exc	human_down_gtf2b_exc
36.8538764413092	1.05080858794563	0.245985216970968	4.2718363358789	1.93869845969512e-05	0.0001077779090602	L2/L3	Human	UP	human_up	chimp_down	SLC44A3-AS1_L2/L3	UP_SLC44A3-AS1_L2/L3	human_UP_SLC44A3-AS1_L2/L3	chimp_DOWN_SLC44A3-AS1_L2/L3	hg	pt	-1.05080858794563	human_up_SLC44A3-AS1_L2/L3	chimp_down_SLC44A3-AS1_L2/L3	2.62585675198574	0.346171654120656	7.58541816098702	3.31416455699526e-14	3.20342361640466e-13	macaque_down	macaque_DOWN_SLC44A3-AS1_L2/L3	rm	-2.62585675198574	macaque_down_SLC44A3-AS1_L2/L3	up_SLC44A3-AS1_L2/L3	Exc	human_up_SLC44A3-AS1_Exc	human_up_slc44a3-as1_exc
403.526272998351	-1.33226773772532	0.120492770961406	-11.0568271199609	2.03157499654518e-28	7.25133757289593e-27	L2/L3	Human	DOWN	human_down	chimp_up	LINC02607_L2/L3	DOWN_LINC02607_L2/L3	human_DOWN_LINC02607_L2/L3	chimp_UP_LINC02607_L2/L3	hg	pt	1.33226773772532	human_down_LINC02607_L2/L3	chimp_up_LINC02607_L2/L3	-2.30120868653782	0.121172548543752	-18.9911717975207	2.01775405453812e-80	2.23698537878933e-78	macaque_up	macaque_UP_LINC02607_L2/L3	rm	2.30120868653782	macaque_up_LINC02607_L2/L3	down_LINC02607_L2/L3	Exc	human_down_LINC02607_Exc	human_down_linc02607_exc
564.576057694458	0.610786482190143	0.0707377928359799	8.63451427734503	5.89770956914486e-18	1.19404180752106e-16	L2/L3	Human	UP	human_up	chimp_down	PTBP2_L2/L3	UP_PTBP2_L2/L3	human_UP_PTBP2_L2/L3	chimp_DOWN_PTBP2_L2/L3	hg	pt	-0.610786482190143	human_up_PTBP2_L2/L3	chimp_down_PTBP2_L2/L3	0.627852069898475	0.0768973034926483	8.16481256665262	3.21934694278985e-16	3.5757853554678e-15	macaque_down	macaque_DOWN_PTBP2_L2/L3	rm	-0.627852069898475	macaque_down_PTBP2_L2/L3	up_PTBP2_L2/L3	Exc	human_up_PTBP2_Exc	human_up_ptbp2_exc
26.5634411972993	0.885748768137601	0.271640917336173	3.26073397492407	0.0011112424347098	0.0042812138447459	L2/L3	Human	UP	human_up	chimp_down	AC093157.1_L2/L3	UP_AC093157.1_L2/L3	human_UP_AC093157.1_L2/L3	chimp_DOWN_AC093157.1_L2/L3	hg	pt	-0.885748768137601	human_up_AC093157.1_L2/L3	chimp_down_AC093157.1_L2/L3	3.14118594643922	0.447148635695123	7.02492570855334	2.14180178708628e-12	1.78816067940415e-11	macaque_down	macaque_DOWN_AC093157.1_L2/L3	rm	-3.14118594643922	macaque_down_AC093157.1_L2/L3	up_AC093157.1_L2/L3	Exc	human_up_AC093157.1_Exc	human_up_ac093157.1_exc
28.9957386734775	0.617279629490343	0.250132368212775	2.46781187857004	0.0135941741320602	0.037868377884405	L2/L3	Human	UP	human_up	chimp_down	AC095032.1_L2/L3	UP_AC095032.1_L2/L3	human_UP_AC095032.1_L2/L3	chimp_DOWN_AC095032.1_L2/L3	hg	pt	-0.617279629490343	human_up_AC095032.1_L2/L3	chimp_down_AC095032.1_L2/L3	2.13289522423746	0.351410832545811	6.0695204208294	1.28292778927392e-09	8.30523269558212e-09	macaque_down	macaque_DOWN_AC095032.1_L2/L3	rm	-2.13289522423746	macaque_down_AC095032.1_L2/L3	up_AC095032.1_L2/L3	Exc	human_up_AC095032.1_Exc	human_up_ac095032.1_exc
45.4178573786742	4.0414112999089	0.28765439654465	14.0495377385326	7.75385000953843e-45	5.44676997315404e-43	L2/L3	Human	UP	human_up	chimp_down	AKNAD1_L2/L3	UP_AKNAD1_L2/L3	human_UP_AKNAD1_L2/L3	chimp_DOWN_AKNAD1_L2/L3	hg	pt	-4.0414112999089	human_up_AKNAD1_L2/L3	chimp_down_AKNAD1_L2/L3	2.16675585296641	0.253023553501771	8.56345515260988	1.09534486772099e-17	1.34511284219462e-16	macaque_down	macaque_DOWN_AKNAD1_L2/L3	rm	-2.16675585296641	macaque_down_AKNAD1_L2/L3	up_AKNAD1_L2/L3	Exc	human_up_AKNAD1_Exc	human_up_aknad1_exc
31.6821500862819	1.28460906895103	0.258386477415644	4.97165750235679	6.63829025822836e-07	4.6991657407491e-06	L2/L3	Human	UP	human_up	chimp_down	CLCC1_L2/L3	UP_CLCC1_L2/L3	human_UP_CLCC1_L2/L3	chimp_DOWN_CLCC1_L2/L3	hg	pt	-1.28460906895103	human_up_CLCC1_L2/L3	chimp_down_CLCC1_L2/L3	1.65581625706786	0.309236637670708	5.35452807125354	8.57800036877088e-08	4.54064438796408e-07	macaque_down	macaque_DOWN_CLCC1_L2/L3	rm	-1.65581625706786	macaque_down_CLCC1_L2/L3	up_CLCC1_L2/L3	Exc	human_up_CLCC1_Exc	human_up_clcc1_exc
528.865401525225	-1.00546782190069	0.0781546477148797	-12.8651059316242	7.07448706747473e-38	3.66855535737186e-36	L2/L3	Human	DOWN	human_down	chimp_up	KCND3_L2/L3	DOWN_KCND3_L2/L3	human_DOWN_KCND3_L2/L3	chimp_UP_KCND3_L2/L3	hg	pt	1.00546782190069	human_down_KCND3_L2/L3	chimp_up_KCND3_L2/L3	-0.692552135314935	0.0836494411939324	-8.27922010512091	1.23984585125673e-16	1.41740842736477e-15	macaque_up	macaque_UP_KCND3_L2/L3	rm	0.692552135314935	macaque_up_KCND3_L2/L3	down_KCND3_L2/L3	Exc	human_down_KCND3_Exc	human_down_kcnd3_exc
59.6889518589473	0.840194554431613	0.177389537324706	4.7364380509864	2.1750718641517e-06	1.42841413014048e-05	L2/L3	Human	UP	human_up	chimp_down	LINC01357_L2/L3	UP_LINC01357_L2/L3	human_UP_LINC01357_L2/L3	chimp_DOWN_LINC01357_L2/L3	hg	pt	-0.840194554431613	human_up_LINC01357_L2/L3	chimp_down_LINC01357_L2/L3	1.72523368104421	0.226693946236787	7.6104091427398	2.73229586906572e-14	2.65067172710828e-13	macaque_down	macaque_DOWN_LINC01357_L2/L3	rm	-1.72523368104421	macaque_down_LINC01357_L2/L3	up_LINC01357_L2/L3	Exc	human_up_LINC01357_Exc	human_up_linc01357_exc
63.088225082549	-0.637274503014529	0.218373016029031	-2.91828411130158	0.0035196350163479	0.0118624618159724	L2/L3	Human	DOWN	human_down	chimp_up	LRIG2-DT_L2/L3	DOWN_LRIG2-DT_L2/L3	human_DOWN_LRIG2-DT_L2/L3	chimp_UP_LRIG2-DT_L2/L3	hg	pt	0.637274503014529	human_down_LRIG2-DT_L2/L3	chimp_up_LRIG2-DT_L2/L3	-0.834080800500303	0.229326253419987	-3.63709251802396	0.0002757329118262	0.0008411018282941	macaque_up	macaque_UP_LRIG2-DT_L2/L3	rm	0.834080800500303	macaque_up_LRIG2-DT_L2/L3	down_LRIG2-DT_L2/L3	Exc	human_down_LRIG2-DT_Exc	human_down_lrig2-dt_exc
116.649498438071	-0.585635180012677	0.155191473428802	-3.77362987201323	0.0001608894039887	0.0007523341823694	L2/L3	Human	DOWN	human_down	chimp_up	HIPK1_L2/L3	DOWN_HIPK1_L2/L3	human_DOWN_HIPK1_L2/L3	chimp_UP_HIPK1_L2/L3	hg	pt	0.585635180012677	human_down_HIPK1_L2/L3	chimp_up_HIPK1_L2/L3	-0.698402649329604	0.164344355690808	-4.24962966567317	2.14124230760316e-05	8.04772179817548e-05	macaque_up	macaque_UP_HIPK1_L2/L3	rm	0.698402649329604	macaque_up_HIPK1_L2/L3	down_HIPK1_L2/L3	Exc	human_down_HIPK1_Exc	human_down_hipk1_exc
41.6976298640337	0.523152551234214	0.220357032000597	2.37411325830888	0.0175911536819545	0.0471793969267058	L2/L3	Human	UP	human_up	chimp_down	SIKE1_L2/L3	UP_SIKE1_L2/L3	human_UP_SIKE1_L2/L3	chimp_DOWN_SIKE1_L2/L3	hg	pt	-0.523152551234214	human_up_SIKE1_L2/L3	chimp_down_SIKE1_L2/L3	0.589261662832556	0.247298314985171	2.38279691823978	0.0171816698804926	0.0332609667239034	macaque_down	macaque_DOWN_SIKE1_L2/L3	rm	-0.589261662832556	macaque_down_SIKE1_L2/L3	up_SIKE1_L2/L3	Exc	human_up_SIKE1_Exc	human_up_sike1_exc
84.8692620730752	-0.822958813709949	0.183231752349456	-4.49135481791614	7.07715355645973e-06	4.27252540488413e-05	L2/L3	Human	DOWN	human_down	chimp_up	WDR3_L2/L3	DOWN_WDR3_L2/L3	human_DOWN_WDR3_L2/L3	chimp_UP_WDR3_L2/L3	hg	pt	0.822958813709949	human_down_WDR3_L2/L3	chimp_up_WDR3_L2/L3	-0.565470716526315	0.197532721421467	-2.86266858704281	0.0042008971022031	0.0096858757330349	macaque_up	macaque_UP_WDR3_L2/L3	rm	0.565470716526315	macaque_up_WDR3_L2/L3	down_WDR3_L2/L3	Exc	human_down_WDR3_Exc	human_down_wdr3_exc
13.5340469390188	-3.40262647751046	0.868255774898789	-3.91892179226461	8.89459674015915e-05	0.0004398719350214	L2/L3	Human	DOWN	human_down	chimp_up	HSD3BP3_L2/L3	DOWN_HSD3BP3_L2/L3	human_DOWN_HSD3BP3_L2/L3	chimp_UP_HSD3BP3_L2/L3	hg	pt	3.40262647751046	human_down_HSD3BP3_L2/L3	chimp_up_HSD3BP3_L2/L3	-3.33600551639429	0.881681075117324	-3.78368733382462	0.0001545219207328	0.0004953846002135	macaque_up	macaque_UP_HSD3BP3_L2/L3	rm	3.33600551639429	macaque_up_HSD3BP3_L2/L3	down_HSD3BP3_L2/L3	Exc	human_down_HSD3BP3_Exc	human_down_hsd3bp3_exc
9.47403287744265	-5.70108322430229	1.97003905968923	-2.89389349732061	0.0038049719718991	0.0126949800828751	L2/L3	Human	DOWN	human_down	chimp_up	HSD3BP4_L2/L3	DOWN_HSD3BP4_L2/L3	human_DOWN_HSD3BP4_L2/L3	chimp_UP_HSD3BP4_L2/L3	hg	pt	5.70108322430229	human_down_HSD3BP4_L2/L3	chimp_up_HSD3BP4_L2/L3	-4.93438678248576	1.98358987569461	-2.48760433945946	0.01286067224469	0.0257992748379423	macaque_up	macaque_UP_HSD3BP4_L2/L3	rm	4.93438678248576	macaque_up_HSD3BP4_L2/L3	down_HSD3BP4_L2/L3	Exc	human_down_HSD3BP4_Exc	human_down_hsd3bp4_exc
8.50277247058266	-2.92102612772258	1.07384782044104	-2.72014904916683	0.0065252496536953	0.0202242266895686	L2/L3	Human	DOWN	human_down	chimp_up	HSD3BP5_L2/L3	DOWN_HSD3BP5_L2/L3	human_DOWN_HSD3BP5_L2/L3	chimp_UP_HSD3BP5_L2/L3	hg	pt	2.92102612772258	human_down_HSD3BP5_L2/L3	chimp_up_HSD3BP5_L2/L3	-3.57977450707022	1.08132841680699	-3.31053401670582	0.0009311813336064	0.0025418733701149	macaque_up	macaque_UP_HSD3BP5_L2/L3	rm	3.57977450707022	macaque_up_HSD3BP5_L2/L3	down_HSD3BP5_L2/L3	Exc	human_down_HSD3BP5_Exc	human_down_hsd3bp5_exc
94.6269077893795	1.95777499168847	0.148972546956316	13.1418508422397	1.89533392661581e-39	1.05500524163295e-37	L2/L3	Human	UP	human_up	chimp_down	AC244669.2_L2/L3	UP_AC244669.2_L2/L3	human_UP_AC244669.2_L2/L3	chimp_DOWN_AC244669.2_L2/L3	hg	pt	-1.95777499168847	human_up_AC244669.2_L2/L3	chimp_down_AC244669.2_L2/L3	2.2787933974755	0.185917099142208	12.2570404120411	1.54023119466415e-34	4.24427176370114e-33	macaque_down	macaque_DOWN_AC244669.2_L2/L3	rm	-2.2787933974755	macaque_down_AC244669.2_L2/L3	up_AC244669.2_L2/L3	Exc	human_up_AC244669.2_Exc	human_up_ac244669.2_exc
165.586772700495	1.38042247064161	0.113539702604746	12.1580595947757	5.19786870206857e-34	2.35155430354695e-32	L2/L3	Human	UP	human_up	chimp_down	AC241952.1_L2/L3	UP_AC241952.1_L2/L3	human_UP_AC241952.1_L2/L3	chimp_DOWN_AC241952.1_L2/L3	hg	pt	-1.38042247064161	human_up_AC241952.1_L2/L3	chimp_down_AC241952.1_L2/L3	1.59290089241677	0.133535754526052	11.928647110808	8.39263525341125e-33	2.17442232500337e-31	macaque_down	macaque_DOWN_AC241952.1_L2/L3	rm	-1.59290089241677	macaque_down_AC241952.1_L2/L3	up_AC241952.1_L2/L3	Exc	human_up_AC241952.1_Exc	human_up_ac241952.1_exc
10.2324519441494	2.4846041572885	0.464424373394402	5.3498573710267	8.80235771144142e-08	6.99503673082201e-07	L2/L3	Human	UP	human_up	chimp_down	LINC00623_L2/L3	UP_LINC00623_L2/L3	human_UP_LINC00623_L2/L3	chimp_DOWN_LINC00623_L2/L3	hg	pt	-2.4846041572885	human_up_LINC00623_L2/L3	chimp_down_LINC00623_L2/L3	3.02665419142673	0.631523581757035	4.79262260168643	1.6461511151941e-06	7.35200636720378e-06	macaque_down	macaque_DOWN_LINC00623_L2/L3	rm	-3.02665419142673	macaque_down_LINC00623_L2/L3	up_LINC00623_L2/L3	Exc	human_up_LINC00623_Exc	human_up_linc00623_exc
49.5679853702493	2.36419514317873	0.218286683706844	10.8306888126708	2.4629554274586e-27	8.35694459622413e-26	L2/L3	Human	UP	human_up	chimp_down	SRGAP2C_L2/L3	UP_SRGAP2C_L2/L3	human_UP_SRGAP2C_L2/L3	chimp_DOWN_SRGAP2C_L2/L3	hg	pt	-2.36419514317873	human_up_SRGAP2C_L2/L3	chimp_down_SRGAP2C_L2/L3	2.72812727859364	0.278731328806675	9.78765928564076	1.27206549084366e-22	2.08534752680533e-21	macaque_down	macaque_DOWN_SRGAP2C_L2/L3	rm	-2.72812727859364	macaque_down_SRGAP2C_L2/L3	up_SRGAP2C_L2/L3	Exc	human_up_SRGAP2C_Exc	human_up_srgap2c_exc
82.1235410367937	4.92237039367353	0.247327479614646	19.9022381230865	3.89157749597196e-88	8.73103208203423e-86	L2/L3	Human	UP	human_up	chimp_down	LINC02798_L2/L3	UP_LINC02798_L2/L3	human_UP_LINC02798_L2/L3	chimp_DOWN_LINC02798_L2/L3	hg	pt	-4.92237039367353	human_up_LINC02798_L2/L3	chimp_down_LINC02798_L2/L3	5.5202895779701	0.409140576267481	13.4924030960965	1.7335656083493e-41	6.19920458678187e-40	macaque_down	macaque_DOWN_LINC02798_L2/L3	rm	-5.5202895779701	macaque_down_LINC02798_L2/L3	up_LINC02798_L2/L3	Exc	human_up_LINC02798_Exc	human_up_linc02798_exc
38.0783482190765	0.799090657056794	0.218351327355368	3.65965559603064	0.0002525544549341	0.0011339421688049	L2/L3	Human	UP	human_up	chimp_down	SRGAP2D_L2/L3	UP_SRGAP2D_L2/L3	human_UP_SRGAP2D_L2/L3	chimp_DOWN_SRGAP2D_L2/L3	hg	pt	-0.799090657056794	human_up_SRGAP2D_L2/L3	chimp_down_SRGAP2D_L2/L3	2.39088100543888	0.316408891720797	7.55630157052798	4.14691751094633e-14	3.9841163156355e-13	macaque_down	macaque_DOWN_SRGAP2D_L2/L3	rm	-2.39088100543888	macaque_down_SRGAP2D_L2/L3	up_SRGAP2D_L2/L3	Exc	human_up_SRGAP2D_Exc	human_up_srgap2d_exc
7.77500132990778	8.02132269612807	1.98855672680606	4.0337409478942	5.48958354874372e-05	0.0002806311869012	L2/L3	Human	UP	human_up	chimp_down	LINC02802_L2/L3	UP_LINC02802_L2/L3	human_UP_LINC02802_L2/L3	chimp_DOWN_LINC02802_L2/L3	hg	pt	-8.02132269612807	human_up_LINC02802_L2/L3	chimp_down_LINC02802_L2/L3	4.95269948197712	1.10656815727112	4.47572926207351	7.61509336990636e-06	3.08696199940625e-05	macaque_down	macaque_DOWN_LINC02802_L2/L3	rm	-4.95269948197712	macaque_down_LINC02802_L2/L3	up_LINC02802_L2/L3	Exc	human_up_LINC02802_Exc	human_up_linc02802_exc
57.247662723308	1.22776579722971	0.177979793764154	6.89834374601344	5.26123157133342e-12	6.67120522254371e-11	L2/L3	Human	UP	human_up	chimp_down	NBPF15_L2/L3	UP_NBPF15_L2/L3	human_UP_NBPF15_L2/L3	chimp_DOWN_NBPF15_L2/L3	hg	pt	-1.22776579722971	human_up_NBPF15_L2/L3	chimp_down_NBPF15_L2/L3	5.34805358662417	0.534178167950512	10.0117412269825	1.35349060194168e-23	2.33611889847082e-22	macaque_down	macaque_DOWN_NBPF15_L2/L3	rm	-5.34805358662417	macaque_down_NBPF15_L2/L3	up_NBPF15_L2/L3	Exc	human_up_NBPF15_Exc	human_up_nbpf15_exc
28.0682643574964	2.99613666350392	0.315000531996505	9.51152889969456	1.87880599570448e-21	4.62072790017388e-20	L2/L3	Human	UP	human_up	chimp_down	FP700111.1_L2/L3	UP_FP700111.1_L2/L3	human_UP_FP700111.1_L2/L3	chimp_DOWN_FP700111.1_L2/L3	hg	pt	-2.99613666350392	human_up_FP700111.1_L2/L3	chimp_down_FP700111.1_L2/L3	3.31842052184651	0.413333401235328	8.02843542749934	9.87235499603831e-16	1.05951127278509e-14	macaque_down	macaque_DOWN_FP700111.1_L2/L3	rm	-3.31842052184651	macaque_down_FP700111.1_L2/L3	up_FP700111.1_L2/L3	Exc	human_up_FP700111.1_Exc	human_up_fp700111.1_exc
374.693741356704	2.34562013711623	0.0760432874079897	30.8458539480472	6.36675284385119e-209	8.2344585163386e-206	L2/L3	Human	UP	human_up	chimp_down	SRGAP2B_L2/L3	UP_SRGAP2B_L2/L3	human_UP_SRGAP2B_L2/L3	chimp_DOWN_SRGAP2B_L2/L3	hg	pt	-2.34562013711623	human_up_SRGAP2B_L2/L3	chimp_down_SRGAP2B_L2/L3	3.19956227452034	0.109180995940313	29.3051207947349	8.9246355836362e-189	5.59809509925138e-186	macaque_down	macaque_DOWN_SRGAP2B_L2/L3	rm	-3.19956227452034	macaque_down_SRGAP2B_L2/L3	up_SRGAP2B_L2/L3	Exc	human_up_SRGAP2B_Exc	human_up_srgap2b_exc
54.8564830637557	3.38195685208269	0.239509513325255	14.1203445538715	2.84596436428833e-45	2.03163047005219e-43	L2/L3	Human	UP	human_up	chimp_down	LINC01145_L2/L3	UP_LINC01145_L2/L3	human_UP_LINC01145_L2/L3	chimp_DOWN_LINC01145_L2/L3	hg	pt	-3.38195685208269	human_up_LINC01145_L2/L3	chimp_down_LINC01145_L2/L3	5.49483662300856	0.515315306107903	10.6630572736335	1.51532682828738e-26	3.02760522037369e-25	macaque_down	macaque_DOWN_LINC01145_L2/L3	rm	-5.49483662300856	macaque_down_LINC01145_L2/L3	up_LINC01145_L2/L3	Exc	human_up_LINC01145_Exc	human_up_linc01145_exc
20.3228515817684	-1.34580224047136	0.491669087906166	-2.73721141632603	0.006196245790663	0.0193793536556626	L2/L3	Human	DOWN	human_down	chimp_up	PDZK1_L2/L3	DOWN_PDZK1_L2/L3	human_DOWN_PDZK1_L2/L3	chimp_UP_PDZK1_L2/L3	hg	pt	1.34580224047136	human_down_PDZK1_L2/L3	chimp_up_PDZK1_L2/L3	-2.42135171205173	0.493525766157958	-4.90623160549788	9.28428863777464e-07	4.26973382153186e-06	macaque_up	macaque_UP_PDZK1_L2/L3	rm	2.42135171205173	macaque_up_PDZK1_L2/L3	down_PDZK1_L2/L3	Exc	human_down_PDZK1_Exc	human_down_pdzk1_exc
54.9027966652839	-1.90240405592203	0.306010519815863	-6.21679299478585	5.07418451028129e-10	5.27998555738546e-09	L2/L3	Human	DOWN	human_down	chimp_up	TXNIP_L2/L3	DOWN_TXNIP_L2/L3	human_DOWN_TXNIP_L2/L3	chimp_UP_TXNIP_L2/L3	hg	pt	1.90240405592203	human_down_TXNIP_L2/L3	chimp_up_TXNIP_L2/L3	-2.233461058851	0.31279956682107	-7.14023066447723	9.31744301882249e-13	8.06429091491114e-12	macaque_up	macaque_UP_TXNIP_L2/L3	rm	2.233461058851	macaque_up_TXNIP_L2/L3	down_TXNIP_L2/L3	Exc	human_down_TXNIP_Exc	human_down_txnip_exc
25.146152482693	2.24901439405316	0.278865095953005	8.06488308035571	7.33059895340661e-16	1.26911715896497e-14	L2/L3	Human	UP	human_up	chimp_down	NBPF10_L2/L3	UP_NBPF10_L2/L3	human_UP_NBPF10_L2/L3	chimp_DOWN_NBPF10_L2/L3	hg	pt	-2.24901439405316	human_up_NBPF10_L2/L3	chimp_down_NBPF10_L2/L3	4.79520207929275	0.631734274521683	7.59053651620126	3.18583587496392e-14	3.08313373591717e-13	macaque_down	macaque_DOWN_NBPF10_L2/L3	rm	-4.79520207929275	macaque_down_NBPF10_L2/L3	up_NBPF10_L2/L3	Exc	human_up_NBPF10_Exc	human_up_nbpf10_exc
394.186900433368	1.92776076431269	0.0825625801839168	23.3490857482699	1.40794812835019e-120	5.07484516361241e-118	L2/L3	Human	UP	human_up	chimp_down	HYDIN2_L2/L3	UP_HYDIN2_L2/L3	human_UP_HYDIN2_L2/L3	chimp_DOWN_HYDIN2_L2/L3	hg	pt	-1.92776076431269	human_up_HYDIN2_L2/L3	chimp_down_HYDIN2_L2/L3	3.88082302997707	0.13399418916533	28.9626218431655	1.94631734684989e-184	1.1315224458418e-181	macaque_down	macaque_DOWN_HYDIN2_L2/L3	rm	-3.88082302997707	macaque_down_HYDIN2_L2/L3	up_HYDIN2_L2/L3	Exc	human_up_HYDIN2_Exc	human_up_hydin2_exc
96.2781945852533	-1.08609702622159	0.251278689850104	-4.32228067915145	1.54424561127947e-05	8.76893808243851e-05	L2/L3	Human	DOWN	human_down	chimp_up	NBPF13P_L2/L3	DOWN_NBPF13P_L2/L3	human_DOWN_NBPF13P_L2/L3	chimp_UP_NBPF13P_L2/L3	hg	pt	1.08609702622159	human_down_NBPF13P_L2/L3	chimp_up_NBPF13P_L2/L3	-2.61480954048859	0.2493222978535	-10.4876682230204	9.84274731313462e-26	1.88594634208904e-24	macaque_up	macaque_UP_NBPF13P_L2/L3	rm	2.61480954048859	macaque_up_NBPF13P_L2/L3	down_NBPF13P_L2/L3	Exc	human_down_NBPF13P_Exc	human_down_nbpf13p_exc
26.8267115547843	-1.95873328679787	0.400938973466207	-4.8853651463817	1.03237346088511e-06	7.13349946086768e-06	L2/L3	Human	DOWN	human_down	chimp_up	FMO5_L2/L3	DOWN_FMO5_L2/L3	human_DOWN_FMO5_L2/L3	chimp_UP_FMO5_L2/L3	hg	pt	1.95873328679787	human_down_FMO5_L2/L3	chimp_up_FMO5_L2/L3	-1.43653804608286	0.423289255071398	-3.39375032290993	0.0006894251757128	0.0019374131676835	macaque_up	macaque_UP_FMO5_L2/L3	rm	1.43653804608286	macaque_up_FMO5_L2/L3	down_FMO5_L2/L3	Exc	human_down_FMO5_Exc	human_down_fmo5_exc
73.1516146921615	-1.14336551354826	0.331213882573354	-3.45204586433673	0.0005563531489933	0.0023084613487292	L2/L3	Human	DOWN	human_down	chimp_up	LINC00624_L2/L3	DOWN_LINC00624_L2/L3	human_DOWN_LINC00624_L2/L3	chimp_UP_LINC00624_L2/L3	hg	pt	1.14336551354826	human_down_LINC00624_L2/L3	chimp_up_LINC00624_L2/L3	-3.4398185022475	0.323548170399962	-10.6315498492706	2.1255049712935e-26	4.221961374646e-25	macaque_up	macaque_UP_LINC00624_L2/L3	rm	3.4398185022475	macaque_up_LINC00624_L2/L3	down_LINC00624_L2/L3	Exc	human_down_LINC00624_Exc	human_down_linc00624_exc
90.8683428245499	1.06028790049202	0.141229205924766	7.50756823667792	6.02357886545055e-14	9.04030228769018e-13	L2/L3	Human	UP	human_up	chimp_down	NBPF11_L2/L3	UP_NBPF11_L2/L3	human_UP_NBPF11_L2/L3	chimp_DOWN_NBPF11_L2/L3	hg	pt	-1.06028790049202	human_up_NBPF11_L2/L3	chimp_down_NBPF11_L2/L3	4.48470562868599	0.332812366555574	13.4751772450652	2.18958917519763e-41	7.78970859403147e-40	macaque_down	macaque_DOWN_NBPF11_L2/L3	rm	-4.48470562868599	macaque_down_NBPF11_L2/L3	up_NBPF11_L2/L3	Exc	human_up_NBPF11_Exc	human_up_nbpf11_exc
162.205143028114	1.82598743864543	0.122381928557168	14.9204009135421	2.42810104902498e-50	2.14516549199449e-48	L2/L3	Human	UP	human_up	chimp_down	LINC01138_L2/L3	UP_LINC01138_L2/L3	human_UP_LINC01138_L2/L3	chimp_DOWN_LINC01138_L2/L3	hg	pt	-1.82598743864543	human_up_LINC01138_L2/L3	chimp_down_LINC01138_L2/L3	2.60928991851804	0.158848422635836	16.4262878738172	1.24022422790845e-60	7.84137525104135e-59	macaque_down	macaque_DOWN_LINC01138_L2/L3	rm	-2.60928991851804	macaque_down_LINC01138_L2/L3	up_LINC01138_L2/L3	Exc	human_up_LINC01138_Exc	human_up_linc01138_exc
15.4970633222315	1.19019168643722	0.336539390918722	3.53655981603848	0.0004053746916851	0.0017391167504549	L2/L3	Human	UP	human_up	chimp_down	AC245100.4_L2/L3	UP_AC245100.4_L2/L3	human_UP_AC245100.4_L2/L3	chimp_DOWN_AC245100.4_L2/L3	hg	pt	-1.19019168643722	human_up_AC245100.4_L2/L3	chimp_down_AC245100.4_L2/L3	4.0995416536871	0.711095554493779	5.76510657081173	8.1606258119641e-09	4.83872330482528e-08	macaque_down	macaque_DOWN_AC245100.4_L2/L3	rm	-4.0995416536871	macaque_down_AC245100.4_L2/L3	up_AC245100.4_L2/L3	Exc	human_up_AC245100.4_Exc	human_up_ac245100.4_exc
997.251674116265	0.823511498559305	0.0517502567786587	15.9131867128998	5.13327784009279e-57	5.61519302836419e-55	L2/L3	Human	UP	human_up	chimp_down	PDE4DIP_L2/L3	UP_PDE4DIP_L2/L3	human_UP_PDE4DIP_L2/L3	chimp_DOWN_PDE4DIP_L2/L3	hg	pt	-0.823511498559305	human_up_PDE4DIP_L2/L3	chimp_down_PDE4DIP_L2/L3	0.93995245971787	0.0573259769927246	16.3966234685744	2.02166742188945e-60	1.26811749126729e-58	macaque_down	macaque_DOWN_PDE4DIP_L2/L3	rm	-0.93995245971787	macaque_down_PDE4DIP_L2/L3	up_PDE4DIP_L2/L3	Exc	human_up_PDE4DIP_Exc	human_up_pde4dip_exc
193.571573103169	0.825750062468061	0.101213989844659	8.15845777580155	3.39329299276918e-16	6.07065362343499e-15	L2/L3	Human	UP	human_up	chimp_down	AC245297.1_L2/L3	UP_AC245297.1_L2/L3	human_UP_AC245297.1_L2/L3	chimp_DOWN_AC245297.1_L2/L3	hg	pt	-0.825750062468061	human_up_AC245297.1_L2/L3	chimp_down_AC245297.1_L2/L3	3.3396468453736	0.174613414633394	19.1259466083134	1.53560307840018e-81	1.77682694061877e-79	macaque_down	macaque_DOWN_AC245297.1_L2/L3	rm	-3.3396468453736	macaque_down_AC245297.1_L2/L3	up_AC245297.1_L2/L3	Exc	human_up_AC245297.1_Exc	human_up_ac245297.1_exc
48.2719137167459	2.452359948366	0.229583322417369	10.6817861269023	1.238651865714e-26	4.06481172708267e-25	L2/L3	Human	UP	human_up	chimp_down	LINC00869_L2/L3	UP_LINC00869_L2/L3	human_UP_LINC00869_L2/L3	chimp_DOWN_LINC00869_L2/L3	hg	pt	-2.452359948366	human_up_LINC00869_L2/L3	chimp_down_LINC00869_L2/L3	2.33968804353524	0.268610509688101	8.71033693451528	3.02972875422236e-18	3.85155277790102e-17	macaque_down	macaque_DOWN_LINC00869_L2/L3	rm	-2.33968804353524	macaque_down_LINC00869_L2/L3	up_LINC00869_L2/L3	Exc	human_up_LINC00869_Exc	human_up_linc00869_exc
44.5528501098731	-0.80801002749273	0.342179013712367	-2.36136640504767	0.0182077309160279	0.0485076190052957	L2/L3	Human	DOWN	human_down	chimp_up	CIART_L2/L3	DOWN_CIART_L2/L3	human_DOWN_CIART_L2/L3	chimp_UP_CIART_L2/L3	hg	pt	0.80801002749273	human_down_CIART_L2/L3	chimp_up_CIART_L2/L3	-2.63195509678884	0.335793477278098	-7.83801733768969	4.57715830169748e-15	4.68647531268304e-14	macaque_up	macaque_UP_CIART_L2/L3	rm	2.63195509678884	macaque_up_CIART_L2/L3	down_CIART_L2/L3	Exc	human_down_CIART_Exc	human_down_ciart_exc
115.869287094279	-0.564463198674541	0.154969796700495	-3.64240781554006	0.0002700997172992	0.0012041124258433	L2/L3	Human	DOWN	human_down	chimp_up	ADAMTSL4-AS1_L2/L3	DOWN_ADAMTSL4-AS1_L2/L3	human_DOWN_ADAMTSL4-AS1_L2/L3	chimp_UP_ADAMTSL4-AS1_L2/L3	hg	pt	0.564463198674541	human_down_ADAMTSL4-AS1_L2/L3	chimp_up_ADAMTSL4-AS1_L2/L3	-0.512573593706504	0.165779618018744	-3.09189754345163	0.0019888148013391	0.0049947729011399	macaque_up	macaque_UP_ADAMTSL4-AS1_L2/L3	rm	0.512573593706504	macaque_up_ADAMTSL4-AS1_L2/L3	down_ADAMTSL4-AS1_L2/L3	Exc	human_down_ADAMTSL4-AS1_Exc	human_down_adamtsl4-as1_exc
129.804007239419	1.35595326427523	0.135850096597376	9.98124622828883	1.84139293501247e-23	5.06717227310628e-22	L2/L3	Human	UP	human_up	chimp_down	MLLT11_L2/L3	UP_MLLT11_L2/L3	human_UP_MLLT11_L2/L3	chimp_DOWN_MLLT11_L2/L3	hg	pt	-1.35595326427523	human_up_MLLT11_L2/L3	chimp_down_MLLT11_L2/L3	0.834846911475466	0.144983792825368	5.75820852252796	8.50113019199128e-09	5.03060921688938e-08	macaque_down	macaque_DOWN_MLLT11_L2/L3	rm	-0.834846911475466	macaque_down_MLLT11_L2/L3	up_MLLT11_L2/L3	Exc	human_up_MLLT11_Exc	human_up_mllt11_exc
11.0301029539117	-1.74710931452591	0.614585120879216	-2.8427458706233	0.0044726717743192	0.0146449194790704	L2/L3	Human	DOWN	human_down	chimp_up	RFX5_L2/L3	DOWN_RFX5_L2/L3	human_DOWN_RFX5_L2/L3	chimp_UP_RFX5_L2/L3	hg	pt	1.74710931452591	human_down_RFX5_L2/L3	chimp_up_RFX5_L2/L3	-1.70078149792679	0.639331091323105	-2.66025150506446	0.0078082321156854	0.0166861234274232	macaque_up	macaque_UP_RFX5_L2/L3	rm	1.70078149792679	macaque_up_RFX5_L2/L3	down_RFX5_L2/L3	Exc	human_down_RFX5_Exc	human_down_rfx5_exc
7.00595209799945	1.55538443891939	0.583530097657218	2.66547423203022	0.007687982322014	0.0233152644571203	L2/L3	Human	UP	human_up	chimp_down	C2CD4D-AS1_L2/L3	UP_C2CD4D-AS1_L2/L3	human_UP_C2CD4D-AS1_L2/L3	chimp_DOWN_C2CD4D-AS1_L2/L3	hg	pt	-1.55538443891939	human_up_C2CD4D-AS1_L2/L3	chimp_down_C2CD4D-AS1_L2/L3	2.97912801350439	0.830399650014416	3.58758341655451	0.0003337569729204	0.0010006831706328	macaque_down	macaque_DOWN_C2CD4D-AS1_L2/L3	rm	-2.97912801350439	macaque_down_C2CD4D-AS1_L2/L3	up_C2CD4D-AS1_L2/L3	Exc	human_up_C2CD4D-AS1_Exc	human_up_c2cd4d-as1_exc
26.9621498483522	0.760971135680863	0.294116175389205	2.58731480740175	0.0096727175275939	0.028318780330121	L2/L3	Human	UP	human_up	chimp_down	S100A6_L2/L3	UP_S100A6_L2/L3	human_UP_S100A6_L2/L3	chimp_DOWN_S100A6_L2/L3	hg	pt	-0.760971135680863	human_up_S100A6_L2/L3	chimp_down_S100A6_L2/L3	2.9331988690125	0.444054598607789	6.60549148282382	3.96200687150433e-11	2.95674376296735e-10	macaque_down	macaque_DOWN_S100A6_L2/L3	rm	-2.9331988690125	macaque_down_S100A6_L2/L3	up_S100A6_L2/L3	Exc	human_up_S100A6_Exc	human_up_s100a6_exc
275.514683637237	2.69032579159912	0.0964641033480398	27.8893982136806	3.5875338757962e-171	3.15516429308524e-168	L2/L3	Human	UP	human_up	chimp_down	RPS27_L2/L3	UP_RPS27_L2/L3	human_UP_RPS27_L2/L3	chimp_DOWN_RPS27_L2/L3	hg	pt	-2.69032579159912	human_up_RPS27_L2/L3	chimp_down_RPS27_L2/L3	3.88470936643382	0.150671925583072	25.7825693233873	1.39096031318325e-146	4.42065733667146e-144	macaque_down	macaque_DOWN_RPS27_L2/L3	rm	-3.88470936643382	macaque_down_RPS27_L2/L3	up_RPS27_L2/L3	Exc	human_up_RPS27_Exc	human_up_rps27_exc
57.2742591118417	-1.21349323423208	0.254178790161718	-4.77417188688328	1.80448216057936e-06	1.19864499288998e-05	L2/L3	Human	DOWN	human_down	chimp_up	NUP210L_L2/L3	DOWN_NUP210L_L2/L3	human_DOWN_NUP210L_L2/L3	chimp_UP_NUP210L_L2/L3	hg	pt	1.21349323423208	human_down_NUP210L_L2/L3	chimp_up_NUP210L_L2/L3	-1.62708417889198	0.261684542989777	-6.217731319941	5.04394262633433e-10	3.41264310080344e-09	macaque_up	macaque_UP_NUP210L_L2/L3	rm	1.62708417889198	macaque_up_NUP210L_L2/L3	down_NUP210L_L2/L3	Exc	human_down_NUP210L_Exc	human_down_nup210l_exc
38.4273825338136	1.51769593713306	0.25273384663688	6.0051154893932	1.91195761151921e-09	1.86836497797657e-08	L2/L3	Human	UP	human_up	chimp_down	GBA_L2/L3	UP_GBA_L2/L3	human_UP_GBA_L2/L3	chimp_DOWN_GBA_L2/L3	hg	pt	-1.51769593713306	human_up_GBA_L2/L3	chimp_down_GBA_L2/L3	2.62629599545565	0.335945392562951	7.81762766686409	5.3828126372217e-15	5.47842536382649e-14	macaque_down	macaque_DOWN_GBA_L2/L3	rm	-2.62629599545565	macaque_down_GBA_L2/L3	up_GBA_L2/L3	Exc	human_up_GBA_Exc	human_up_gba_exc
16.0273914409054	1.24485244701532	0.35508013158257	3.50583526447141	0.0004551768448206	0.0019339078815597	L2/L3	Human	UP	human_up	chimp_down	HCN3_L2/L3	UP_HCN3_L2/L3	human_UP_HCN3_L2/L3	chimp_DOWN_HCN3_L2/L3	hg	pt	-1.24485244701532	human_up_HCN3_L2/L3	chimp_down_HCN3_L2/L3	1.39704566455888	0.414173284532052	3.37309458802325	0.0007432841417275	0.0020723968653897	macaque_down	macaque_DOWN_HCN3_L2/L3	rm	-1.39704566455888	macaque_down_HCN3_L2/L3	up_HCN3_L2/L3	Exc	human_up_HCN3_Exc	human_up_hcn3_exc
29.6229421125986	-1.47085147407916	0.421617644842004	-3.48859088815019	0.0004855737104736	0.0020444866281469	L2/L3	Human	DOWN	human_down	chimp_up	AL353807.3_L2/L3	DOWN_AL353807.3_L2/L3	human_DOWN_AL353807.3_L2/L3	chimp_UP_AL353807.3_L2/L3	hg	pt	1.47085147407916	human_down_AL353807.3_L2/L3	chimp_up_AL353807.3_L2/L3	-2.5114897041212	0.423470453498096	-5.93073184533874	3.01587405306014e-09	1.87545979464496e-08	macaque_up	macaque_UP_AL353807.3_L2/L3	rm	2.5114897041212	macaque_up_AL353807.3_L2/L3	down_AL353807.3_L2/L3	Exc	human_down_AL353807.3_Exc	human_down_al353807.3_exc
140.080051774657	-0.66908296299843	0.146263088451377	-4.57451685235578	4.77320188767518e-06	2.95879306186394e-05	L2/L3	Human	DOWN	human_down	chimp_up	KHDC4_L2/L3	DOWN_KHDC4_L2/L3	human_DOWN_KHDC4_L2/L3	chimp_UP_KHDC4_L2/L3	hg	pt	0.66908296299843	human_down_KHDC4_L2/L3	chimp_up_KHDC4_L2/L3	-0.858348388186295	0.15365299031073	-5.58627844762714	2.31987173180873e-08	1.30879201418681e-07	macaque_up	macaque_UP_KHDC4_L2/L3	rm	0.858348388186295	macaque_up_KHDC4_L2/L3	down_KHDC4_L2/L3	Exc	human_down_KHDC4_Exc	human_down_khdc4_exc
32.8404894287082	-1.10154441956399	0.366179830535786	-3.00820615366017	0.0026279480390491	0.0091934277700197	L2/L3	Human	DOWN	human_down	chimp_up	KIRREL1_L2/L3	DOWN_KIRREL1_L2/L3	human_DOWN_KIRREL1_L2/L3	chimp_UP_KIRREL1_L2/L3	hg	pt	1.10154441956399	human_down_KIRREL1_L2/L3	chimp_up_KIRREL1_L2/L3	-2.13201472913614	0.368275820617657	-5.78917922322572	7.0731196001559e-09	4.2159259512207e-08	macaque_up	macaque_UP_KIRREL1_L2/L3	rm	2.13201472913614	macaque_up_KIRREL1_L2/L3	down_KIRREL1_L2/L3	Exc	human_down_KIRREL1_Exc	human_down_kirrel1_exc
12.2630808969652	2.69086780639909	0.432912209671333	6.21573553779414	5.10847807017292e-10	5.31064337252445e-09	L2/L3	Human	UP	human_up	chimp_down	TAGLN2_L2/L3	UP_TAGLN2_L2/L3	human_UP_TAGLN2_L2/L3	chimp_DOWN_TAGLN2_L2/L3	hg	pt	-2.69086780639909	human_up_TAGLN2_L2/L3	chimp_down_TAGLN2_L2/L3	2.43098703144475	0.509038478408602	4.77564493561411	1.79132218292369e-06	7.97198572669325e-06	macaque_down	macaque_DOWN_TAGLN2_L2/L3	rm	-2.43098703144475	macaque_down_TAGLN2_L2/L3	up_TAGLN2_L2/L3	Exc	human_up_TAGLN2_Exc	human_up_tagln2_exc
19.1487082523313	1.4887630463878	0.334857184431266	4.445964176986	8.74985294168353e-06	5.19954098996745e-05	L2/L3	Human	UP	human_up	chimp_down	F11R_L2/L3	UP_F11R_L2/L3	human_UP_F11R_L2/L3	chimp_DOWN_F11R_L2/L3	hg	pt	-1.4887630463878	human_up_F11R_L2/L3	chimp_down_F11R_L2/L3	2.04869852248074	0.416457530814955	4.9193456016312	8.68340325302316e-07	4.01430566212296e-06	macaque_down	macaque_DOWN_F11R_L2/L3	rm	-2.04869852248074	macaque_down_F11R_L2/L3	up_F11R_L2/L3	Exc	human_up_F11R_Exc	human_up_f11r_exc
55.9897973172954	1.06072401551741	0.185337779919853	5.72319370597895	1.04539954989628e-08	9.4008997560612e-08	L2/L3	Human	UP	human_up	chimp_down	AL591806.3_L2/L3	UP_AL591806.3_L2/L3	human_UP_AL591806.3_L2/L3	chimp_DOWN_AL591806.3_L2/L3	hg	pt	-1.06072401551741	human_up_AL591806.3_L2/L3	chimp_down_AL591806.3_L2/L3	1.87543690377376	0.236972499049047	7.91415422169135	2.4893956407748e-15	2.60022938183646e-14	macaque_down	macaque_DOWN_AL591806.3_L2/L3	rm	-1.87543690377376	macaque_down_AL591806.3_L2/L3	up_AL591806.3_L2/L3	Exc	human_up_AL591806.3_Exc	human_up_al591806.3_exc
40.2475397094092	-2.50778790601098	0.390359009736233	-6.42431157847619	1.32467627783579e-10	1.46600715707926e-09	L2/L3	Human	DOWN	human_down	chimp_up	AL592295.4_L2/L3	DOWN_AL592295.4_L2/L3	human_DOWN_AL592295.4_L2/L3	chimp_UP_AL592295.4_L2/L3	hg	pt	2.50778790601098	human_down_AL592295.4_L2/L3	chimp_up_AL592295.4_L2/L3	-1.60706272087003	0.409548796324881	-3.92398350401989	8.70967018577144e-05	0.0002923583981806	macaque_up	macaque_UP_AL592295.4_L2/L3	rm	1.60706272087003	macaque_up_AL592295.4_L2/L3	down_AL592295.4_L2/L3	Exc	human_down_AL592295.4_Exc	human_down_al592295.4_exc
19.1923124309444	-1.6057897840862	0.567537837463356	-2.82939687556933	0.0046635826899698	0.0151526810409883	L2/L3	Human	DOWN	human_down	chimp_up	AL592295.3_L2/L3	DOWN_AL592295.3_L2/L3	human_DOWN_AL592295.3_L2/L3	chimp_UP_AL592295.3_L2/L3	hg	pt	1.6057897840862	human_down_AL592295.3_L2/L3	chimp_up_AL592295.3_L2/L3	-2.9051829650233	0.56639434800704	-5.12925839610812	2.90885836624009e-07	1.44178723264085e-06	macaque_up	macaque_UP_AL592295.3_L2/L3	rm	2.9051829650233	macaque_up_AL592295.3_L2/L3	down_AL592295.3_L2/L3	Exc	human_down_AL592295.3_Exc	human_down_al592295.3_exc
14.572104199662	-3.01386396685217	1.05968846807177	-2.8441037697959	0.0044536540596467	0.0145935159179513	L2/L3	Human	DOWN	human_down	chimp_up	AL583804.1_L2/L3	DOWN_AL583804.1_L2/L3	human_DOWN_AL583804.1_L2/L3	chimp_UP_AL583804.1_L2/L3	hg	pt	3.01386396685217	human_down_AL583804.1_L2/L3	chimp_up_AL583804.1_L2/L3	-4.69582517728272	1.05540738623761	-4.44930103627822	8.61501952716394e-06	3.4609395224027e-05	macaque_up	macaque_UP_AL583804.1_L2/L3	rm	4.69582517728272	macaque_up_AL583804.1_L2/L3	down_AL583804.1_L2/L3	Exc	human_down_AL583804.1_Exc	human_down_al583804.1_exc
20.0520868519981	-1.52998562500551	0.548181684536806	-2.79101923351981	0.0052542349955279	0.0168085064523021	L2/L3	Human	DOWN	human_down	chimp_up	RCSD1_L2/L3	DOWN_RCSD1_L2/L3	human_DOWN_RCSD1_L2/L3	chimp_UP_RCSD1_L2/L3	hg	pt	1.52998562500551	human_down_RCSD1_L2/L3	chimp_up_RCSD1_L2/L3	-2.0616361875156	0.556404064734512	-3.70528599301178	0.0002111523472128	0.00065946375107	macaque_up	macaque_UP_RCSD1_L2/L3	rm	2.0616361875156	macaque_up_RCSD1_L2/L3	down_RCSD1_L2/L3	Exc	human_down_RCSD1_Exc	human_down_rcsd1_exc
112.028911161341	0.951479920454488	0.139167097198024	6.83696031325997	8.08911383070826e-12	1.00882215425855e-10	L2/L3	Human	UP	human_up	chimp_down	AL135926.1_L2/L3	UP_AL135926.1_L2/L3	human_UP_AL135926.1_L2/L3	chimp_DOWN_AL135926.1_L2/L3	hg	pt	-0.951479920454488	human_up_AL135926.1_L2/L3	chimp_down_AL135926.1_L2/L3	2.33346482125626	0.188665505505234	12.3682642198286	3.88118151307523e-35	1.11460051259832e-33	macaque_down	macaque_DOWN_AL135926.1_L2/L3	rm	-2.33346482125626	macaque_down_AL135926.1_L2/L3	up_AL135926.1_L2/L3	Exc	human_up_AL135926.1_Exc	human_up_al135926.1_exc
13.5257570863063	-1.75091993774249	0.560855177942816	-3.12187531933781	0.0017970302637569	0.0065459417510309	L2/L3	Human	DOWN	human_down	chimp_up	GORAB-AS1_L2/L3	DOWN_GORAB-AS1_L2/L3	human_DOWN_GORAB-AS1_L2/L3	chimp_UP_GORAB-AS1_L2/L3	hg	pt	1.75091993774249	human_down_GORAB-AS1_L2/L3	chimp_up_GORAB-AS1_L2/L3	-1.54623352952487	0.586075167090285	-2.63828535373974	0.0083326432632867	0.0176407216292478	macaque_up	macaque_UP_GORAB-AS1_L2/L3	rm	1.54623352952487	macaque_up_GORAB-AS1_L2/L3	down_GORAB-AS1_L2/L3	Exc	human_down_GORAB-AS1_Exc	human_down_gorab-as1_exc
182.269361910128	0.93666449591139	0.110215039790111	8.49851796719516	1.92026531610122e-17	3.74298523981538e-16	L2/L3	Human	UP	human_up	chimp_down	AL645568.1_L2/L3	UP_AL645568.1_L2/L3	human_UP_AL645568.1_L2/L3	chimp_DOWN_AL645568.1_L2/L3	hg	pt	-0.93666449591139	human_up_AL645568.1_L2/L3	chimp_down_AL645568.1_L2/L3	1.72708661538903	0.135706086042589	12.7266703045802	4.20387708168465e-37	1.29629513737432e-35	macaque_down	macaque_DOWN_AL645568.1_L2/L3	rm	-1.72708661538903	macaque_down_AL645568.1_L2/L3	up_AL645568.1_L2/L3	Exc	human_up_AL645568.1_Exc	human_up_al645568.1_exc
59.0718010503723	0.696333878867095	0.191923190375721	3.62819041046527	0.0002854147351771	0.0012649493614877	L2/L3	Human	UP	human_up	chimp_down	SLC9C2_L2/L3	UP_SLC9C2_L2/L3	human_UP_SLC9C2_L2/L3	chimp_DOWN_SLC9C2_L2/L3	hg	pt	-0.696333878867095	human_up_SLC9C2_L2/L3	chimp_down_SLC9C2_L2/L3	1.03688627093733	0.221287928193381	4.68568836719919	2.79020541482039e-06	1.21120626967144e-05	macaque_down	macaque_DOWN_SLC9C2_L2/L3	rm	-1.03688627093733	macaque_down_SLC9C2_L2/L3	up_SLC9C2_L2/L3	Exc	human_up_SLC9C2_Exc	human_up_slc9c2_exc
19.7927299920891	1.09333739981101	0.33157340767238	3.29742185142697	0.0009757682434208	0.0038235994240053	L2/L3	Human	UP	human_up	chimp_down	AL139142.2_L2/L3	UP_AL139142.2_L2/L3	human_UP_AL139142.2_L2/L3	chimp_DOWN_AL139142.2_L2/L3	hg	pt	-1.09333739981101	human_up_AL139142.2_L2/L3	chimp_down_AL139142.2_L2/L3	1.91656897760276	0.415797672979291	4.60937879683184	4.03873898192148e-06	1.70596105569875e-05	macaque_down	macaque_DOWN_AL139142.2_L2/L3	rm	-1.91656897760276	macaque_down_AL139142.2_L2/L3	up_AL139142.2_L2/L3	Exc	human_up_AL139142.2_Exc	human_up_al139142.2_exc
49.1536124104022	1.14476443520591	0.213703416019616	5.35679053020298	8.47132350767378e-08	6.75340790294501e-07	L2/L3	Human	UP	human_up	chimp_down	GAS5_L2/L3	UP_GAS5_L2/L3	human_UP_GAS5_L2/L3	chimp_DOWN_GAS5_L2/L3	hg	pt	-1.14476443520591	human_up_GAS5_L2/L3	chimp_down_GAS5_L2/L3	1.69701649288304	0.2575530803924	6.58899707313739	4.42807515419635e-11	3.29424467463871e-10	macaque_down	macaque_DOWN_GAS5_L2/L3	rm	-1.69701649288304	macaque_down_GAS5_L2/L3	up_GAS5_L2/L3	Exc	human_up_GAS5_Exc	human_up_gas5_exc
8.06691699559091	-2.18230071215915	0.929225247413192	-2.34851637773975	0.018848370264207	0.0498380870683332	L2/L3	Human	DOWN	human_down	chimp_up	Z94057.1_L2/L3	DOWN_Z94057.1_L2/L3	human_DOWN_Z94057.1_L2/L3	chimp_UP_Z94057.1_L2/L3	hg	pt	2.18230071215915	human_down_Z94057.1_L2/L3	chimp_up_Z94057.1_L2/L3	-2.88045304680741	0.937986932742449	-3.07088824615675	0.0021342301517729	0.0053123966058541	macaque_up	macaque_UP_Z94057.1_L2/L3	rm	2.88045304680741	macaque_up_Z94057.1_L2/L3	down_Z94057.1_L2/L3	Exc	human_down_Z94057.1_Exc	human_down_z94057.1_exc
39.7165321886227	0.653180935977861	0.232199447472231	2.81301675386619	0.0049079093956177	0.0158342192049077	L2/L3	Human	UP	human_up	chimp_down	TDRD5_L2/L3	UP_TDRD5_L2/L3	human_UP_TDRD5_L2/L3	chimp_DOWN_TDRD5_L2/L3	hg	pt	-0.653180935977861	human_up_TDRD5_L2/L3	chimp_down_TDRD5_L2/L3	1.76584894837163	0.295358565821321	5.9786617105931	2.24978209013845e-09	1.42055114968318e-08	macaque_down	macaque_DOWN_TDRD5_L2/L3	rm	-1.76584894837163	macaque_down_TDRD5_L2/L3	up_TDRD5_L2/L3	Exc	human_up_TDRD5_Exc	human_up_tdrd5_exc
648.472098629125	0.622871211096092	0.058724466109045	10.6066730336805	2.77453152494968e-26	8.89265665292548e-25	L2/L3	Human	UP	human_up	chimp_down	XPR1_L2/L3	UP_XPR1_L2/L3	human_UP_XPR1_L2/L3	chimp_DOWN_XPR1_L2/L3	hg	pt	-0.622871211096092	human_up_XPR1_L2/L3	chimp_down_XPR1_L2/L3	0.80606908851807	0.0662049976125435	12.1753510699522	4.2058052119171e-34	1.14179468144938e-32	macaque_down	macaque_DOWN_XPR1_L2/L3	rm	-0.80606908851807	macaque_down_XPR1_L2/L3	up_XPR1_L2/L3	Exc	human_up_XPR1_Exc	human_up_xpr1_exc
58.2636835387203	0.750707250051468	0.221170255022058	3.3942505061388	0.0006881671245352	0.0027957743102656	L2/L3	Human	UP	human_up	chimp_down	NPL_L2/L3	UP_NPL_L2/L3	human_UP_NPL_L2/L3	chimp_DOWN_NPL_L2/L3	hg	pt	-0.750707250051468	human_up_NPL_L2/L3	chimp_down_NPL_L2/L3	1.13744371941014	0.248903208861457	4.56982344507762	4.88135266689276e-06	2.03635088635981e-05	macaque_down	macaque_DOWN_NPL_L2/L3	rm	-1.13744371941014	macaque_down_NPL_L2/L3	up_NPL_L2/L3	Exc	human_up_NPL_Exc	human_up_npl_exc
36.1895963652527	-1.48453381333567	0.312967498629681	-4.74341207900393	2.10148173785002e-06	1.38422046045861e-05	L2/L3	Human	DOWN	human_down	chimp_up	APOBEC4_L2/L3	DOWN_APOBEC4_L2/L3	human_DOWN_APOBEC4_L2/L3	chimp_UP_APOBEC4_L2/L3	hg	pt	1.48453381333567	human_down_APOBEC4_L2/L3	chimp_up_APOBEC4_L2/L3	-1.27089966547712	0.330455333091393	-3.84590453901265	0.000120108521234	0.0003925554246723	macaque_up	macaque_UP_APOBEC4_L2/L3	rm	1.27089966547712	macaque_up_APOBEC4_L2/L3	down_APOBEC4_L2/L3	Exc	human_down_APOBEC4_Exc	human_down_apobec4_exc
132.041804956877	-3.75233910589996	0.26822075100197	-13.9897420012532	1.8006395657316e-44	1.2295236686876e-42	L2/L3	Human	DOWN	human_down	chimp_up	NIBAN1_L2/L3	DOWN_NIBAN1_L2/L3	human_DOWN_NIBAN1_L2/L3	chimp_UP_NIBAN1_L2/L3	hg	pt	3.75233910589996	human_down_NIBAN1_L2/L3	chimp_up_NIBAN1_L2/L3	-2.42472890441456	0.278896206243315	-8.69401895807492	3.49839276282819e-18	4.43315735751051e-17	macaque_up	macaque_UP_NIBAN1_L2/L3	rm	2.42472890441456	macaque_up_NIBAN1_L2/L3	down_NIBAN1_L2/L3	Exc	human_down_NIBAN1_Exc	human_down_niban1_exc
9.19183042007032	-2.03219117558204	0.795085285060935	-2.55594112199711	0.0105901036200082	0.0306092557240859	L2/L3	Human	DOWN	human_down	chimp_up	PDC_L2/L3	DOWN_PDC_L2/L3	human_DOWN_PDC_L2/L3	chimp_UP_PDC_L2/L3	hg	pt	2.03219117558204	human_down_PDC_L2/L3	chimp_up_PDC_L2/L3	-2.57803223684412	0.806774979449814	-3.1954786681687	0.0013959910212653	0.0036449602347333	macaque_up	macaque_UP_PDC_L2/L3	rm	2.57803223684412	macaque_up_PDC_L2/L3	down_PDC_L2/L3	Exc	human_down_PDC_Exc	human_down_pdc_exc
3899.80551486948	0.507280788181108	0.0514675410813897	9.85632454013888	6.43623936396709e-23	1.7321125446211e-21	L2/L3	Human	UP	human_up	chimp_down	BRINP3_L2/L3	UP_BRINP3_L2/L3	human_UP_BRINP3_L2/L3	chimp_DOWN_BRINP3_L2/L3	hg	pt	-0.507280788181108	human_up_BRINP3_L2/L3	chimp_down_BRINP3_L2/L3	1.01297237383378	0.0533694452126831	18.980380436727	2.47795266204825e-80	2.72186542177798e-78	macaque_down	macaque_DOWN_BRINP3_L2/L3	rm	-1.01297237383378	macaque_down_BRINP3_L2/L3	up_BRINP3_L2/L3	Exc	human_up_BRINP3_Exc	human_up_brinp3_exc
125.640086679915	-0.706057718159781	0.170524112604473	-4.14051542257526	3.46526308493088e-05	0.000184302707906	L2/L3	Human	DOWN	human_down	chimp_up	AL354771.1_L2/L3	DOWN_AL354771.1_L2/L3	human_DOWN_AL354771.1_L2/L3	chimp_UP_AL354771.1_L2/L3	hg	pt	0.706057718159781	human_down_AL354771.1_L2/L3	chimp_up_AL354771.1_L2/L3	-1.49461514825703	0.173377935649328	-8.6205614495262	6.66266175555953e-18	8.30168351309551e-17	macaque_up	macaque_UP_AL354771.1_L2/L3	rm	1.49461514825703	macaque_up_AL354771.1_L2/L3	down_AL354771.1_L2/L3	Exc	human_down_AL354771.1_Exc	human_down_al354771.1_exc
24.1534331040992	1.30477273744783	0.311492284025315	4.18878028240914	2.8045777231436e-05	0.0001515464497388	L2/L3	Human	UP	human_up	chimp_down	RGS2_L2/L3	UP_RGS2_L2/L3	human_UP_RGS2_L2/L3	chimp_DOWN_RGS2_L2/L3	hg	pt	-1.30477273744783	human_up_RGS2_L2/L3	chimp_down_RGS2_L2/L3	1.41248179121689	0.355933548107757	3.96838623031192	7.2360988796511e-05	0.0002466461502865	macaque_down	macaque_DOWN_RGS2_L2/L3	rm	-1.41248179121689	macaque_down_RGS2_L2/L3	up_RGS2_L2/L3	Exc	human_up_RGS2_Exc	human_up_rgs2_exc
243.577906547412	0.539610852247423	0.108480730354237	4.97425533996091	6.54989285481102e-07	4.64107296805446e-06	L2/L3	Human	UP	human_up	chimp_down	CDC73_L2/L3	UP_CDC73_L2/L3	human_UP_CDC73_L2/L3	chimp_DOWN_CDC73_L2/L3	hg	pt	-0.539610852247423	human_up_CDC73_L2/L3	chimp_down_CDC73_L2/L3	0.599927495856663	0.117988320426356	5.0846345950921	3.68334492533897e-07	1.79836562147439e-06	macaque_down	macaque_DOWN_CDC73_L2/L3	rm	-0.599927495856663	macaque_down_CDC73_L2/L3	up_CDC73_L2/L3	Exc	human_up_CDC73_Exc	human_up_cdc73_exc
32.2457619817433	0.886419605021681	0.242898307258597	3.64934451386673	0.0002629103154013	0.0011744431338336	L2/L3	Human	UP	human_up	chimp_down	B3GALT2_L2/L3	UP_B3GALT2_L2/L3	human_UP_B3GALT2_L2/L3	chimp_DOWN_B3GALT2_L2/L3	hg	pt	-0.886419605021681	human_up_B3GALT2_L2/L3	chimp_down_B3GALT2_L2/L3	1.25135754553233	0.288543697126413	4.33680429686913	1.44569235052414e-05	5.5986227241419e-05	macaque_down	macaque_DOWN_B3GALT2_L2/L3	rm	-1.25135754553233	macaque_down_B3GALT2_L2/L3	up_B3GALT2_L2/L3	Exc	human_up_B3GALT2_Exc	human_up_b3galt2_exc
80.441389645277	1.88414143911069	0.239318377598014	7.87294924034419	3.46377213830412e-15	5.72616225600698e-14	L2/L3	Human	UP	human_up	chimp_down	AL136456.1_L2/L3	UP_AL136456.1_L2/L3	human_UP_AL136456.1_L2/L3	chimp_DOWN_AL136456.1_L2/L3	hg	pt	-1.88414143911069	human_up_AL136456.1_L2/L3	chimp_down_AL136456.1_L2/L3	0.815140076999994	0.241277765980914	3.37843014123594	0.0007290095227928	0.0020368855919928	macaque_down	macaque_DOWN_AL136456.1_L2/L3	rm	-0.815140076999994	macaque_down_AL136456.1_L2/L3	up_AL136456.1_L2/L3	Exc	human_up_AL136456.1_Exc	human_up_al136456.1_exc
172.068122594781	-0.542817475174307	0.15598386544416	-3.47995912031445	0.0005014902961464	0.0021050529097692	L2/L3	Human	DOWN	human_down	chimp_up	IPO9-AS1_L2/L3	DOWN_IPO9-AS1_L2/L3	human_DOWN_IPO9-AS1_L2/L3	chimp_UP_IPO9-AS1_L2/L3	hg	pt	0.542817475174307	human_down_IPO9-AS1_L2/L3	chimp_up_IPO9-AS1_L2/L3	-1.35639530667231	0.158176086676125	-8.57522356998	9.8894502656115e-18	1.21695888761546e-16	macaque_up	macaque_UP_IPO9-AS1_L2/L3	rm	1.35639530667231	macaque_up_IPO9-AS1_L2/L3	down_IPO9-AS1_L2/L3	Exc	human_down_IPO9-AS1_Exc	human_down_ipo9-as1_exc
12.7002186301556	1.21563216788438	0.426026718353518	2.85341767432447	0.0043251732934802	0.0142042696346154	L2/L3	Human	UP	human_up	chimp_down	UBE2T_L2/L3	UP_UBE2T_L2/L3	human_UP_UBE2T_L2/L3	chimp_DOWN_UBE2T_L2/L3	hg	pt	-1.21563216788438	human_up_UBE2T_L2/L3	chimp_down_UBE2T_L2/L3	1.4781159860756	0.494892797936775	2.98673973886449	0.0028196965757002	0.0068081733770654	macaque_down	macaque_DOWN_UBE2T_L2/L3	rm	-1.4781159860756	macaque_down_UBE2T_L2/L3	up_UBE2T_L2/L3	Exc	human_up_UBE2T_Exc	human_up_ube2t_exc
56.2916148247197	-1.59464439940159	0.289154404963296	-5.51485425098055	3.49069118686458e-08	2.94286146953955e-07	L2/L3	Human	DOWN	human_down	chimp_up	ADORA1_L2/L3	DOWN_ADORA1_L2/L3	human_DOWN_ADORA1_L2/L3	chimp_UP_ADORA1_L2/L3	hg	pt	1.59464439940159	human_down_ADORA1_L2/L3	chimp_up_ADORA1_L2/L3	-1.63771337770137	0.298824112829882	-5.48052619379382	4.24062725720346e-08	2.32260090309516e-07	macaque_up	macaque_UP_ADORA1_L2/L3	rm	1.63771337770137	macaque_up_ADORA1_L2/L3	down_ADORA1_L2/L3	Exc	human_down_ADORA1_Exc	human_down_adora1_exc
13.0557288196687	-2.33336867340577	0.651967242651352	-3.57896612093066	0.000344956178304	0.0015036779326668	L2/L3	Human	DOWN	human_down	chimp_up	BTG2_L2/L3	DOWN_BTG2_L2/L3	human_DOWN_BTG2_L2/L3	chimp_UP_BTG2_L2/L3	hg	pt	2.33336867340577	human_down_BTG2_L2/L3	chimp_up_BTG2_L2/L3	-2.16117466176284	0.673019974557611	-3.21115976265552	0.0013220041525744	0.0034719359828959	macaque_up	macaque_UP_BTG2_L2/L3	rm	2.16117466176284	macaque_up_BTG2_L2/L3	down_BTG2_L2/L3	Exc	human_down_BTG2_Exc	human_down_btg2_exc
187.48387993534	-0.790106528750251	0.131489185265439	-6.00890884794251	1.86776092990532e-09	1.82842651673322e-08	L2/L3	Human	DOWN	human_down	chimp_up	DSTYK_L2/L3	DOWN_DSTYK_L2/L3	human_DOWN_DSTYK_L2/L3	chimp_UP_DSTYK_L2/L3	hg	pt	0.790106528750251	human_down_DSTYK_L2/L3	chimp_up_DSTYK_L2/L3	-1.25890391108878	0.135814226095695	-9.26930813714432	1.87357250864723e-20	2.73140515694896e-19	macaque_up	macaque_UP_DSTYK_L2/L3	rm	1.25890391108878	macaque_up_DSTYK_L2/L3	down_DSTYK_L2/L3	Exc	human_down_DSTYK_Exc	human_down_dstyk_exc
69.437836987039	1.74915957284928	0.207892914715292	8.41375270169618	3.9709745527718e-17	7.52022545148955e-16	L2/L3	Human	UP	human_up	chimp_down	KLHDC8A_L2/L3	UP_KLHDC8A_L2/L3	human_UP_KLHDC8A_L2/L3	chimp_DOWN_KLHDC8A_L2/L3	hg	pt	-1.74915957284928	human_up_KLHDC8A_L2/L3	chimp_down_KLHDC8A_L2/L3	1.21590834450305	0.220602353333258	5.51176506565281	3.55252910844572e-08	1.96195745664764e-07	macaque_down	macaque_DOWN_KLHDC8A_L2/L3	rm	-1.21590834450305	macaque_down_KLHDC8A_L2/L3	up_KLHDC8A_L2/L3	Exc	human_up_KLHDC8A_Exc	human_up_klhdc8a_exc
453.505606423993	0.683727210669056	0.0751014197157891	9.10405173772383	8.70232974405428e-20	1.95642253663109e-18	L2/L3	Human	UP	human_up	chimp_down	NUCKS1_L2/L3	UP_NUCKS1_L2/L3	human_UP_NUCKS1_L2/L3	chimp_DOWN_NUCKS1_L2/L3	hg	pt	-0.683727210669056	human_up_NUCKS1_L2/L3	chimp_down_NUCKS1_L2/L3	0.891498608709298	0.0838728756444032	10.6291646954969	2.1805671651042e-26	4.32412636833809e-25	macaque_down	macaque_DOWN_NUCKS1_L2/L3	rm	-0.891498608709298	macaque_down_NUCKS1_L2/L3	up_NUCKS1_L2/L3	Exc	human_up_NUCKS1_Exc	human_up_nucks1_exc
93.0837307523674	2.54690791635356	0.154632460648815	16.4707197031406	5.95575816939674e-61	7.44029857218898e-59	L2/L3	Human	UP	human_up	chimp_down	AC119673.2_L2/L3	UP_AC119673.2_L2/L3	human_UP_AC119673.2_L2/L3	chimp_DOWN_AC119673.2_L2/L3	hg	pt	-2.54690791635356	human_up_AC119673.2_L2/L3	chimp_down_AC119673.2_L2/L3	2.76183120083727	0.197735720690073	13.9672851784129	2.46858572597731e-44	9.69377419512276e-43	macaque_down	macaque_DOWN_AC119673.2_L2/L3	rm	-2.76183120083727	macaque_down_AC119673.2_L2/L3	up_AC119673.2_L2/L3	Exc	human_up_AC119673.2_Exc	human_up_ac119673.2_exc
64.7201299592869	-0.728426105597273	0.209398449113395	-3.47866046134281	0.0005039266401786	0.0021128594656004	L2/L3	Human	DOWN	human_down	chimp_up	EIF2D_L2/L3	DOWN_EIF2D_L2/L3	human_DOWN_EIF2D_L2/L3	chimp_UP_EIF2D_L2/L3	hg	pt	0.728426105597273	human_down_EIF2D_L2/L3	chimp_up_EIF2D_L2/L3	-0.624442638925806	0.224042820956083	-2.78715754542391	0.0053172621423055	0.0118895178634142	macaque_up	macaque_UP_EIF2D_L2/L3	rm	0.624442638925806	macaque_up_EIF2D_L2/L3	down_EIF2D_L2/L3	Exc	human_down_EIF2D_Exc	human_down_eif2d_exc
89.3551888608272	-0.557896727569204	0.189294513782215	-2.94724192699567	0.0032062225340705	0.0109430634673406	L2/L3	Human	DOWN	human_down	chimp_up	DYRK3_L2/L3	DOWN_DYRK3_L2/L3	human_DOWN_DYRK3_L2/L3	chimp_UP_DYRK3_L2/L3	hg	pt	0.557896727569204	human_down_DYRK3_L2/L3	chimp_up_DYRK3_L2/L3	-0.845870889458996	0.197462471322232	-4.28370456317569	1.83806946001939e-05	6.99652246071897e-05	macaque_up	macaque_UP_DYRK3_L2/L3	rm	0.845870889458996	macaque_up_DYRK3_L2/L3	down_DYRK3_L2/L3	Exc	human_down_DYRK3_Exc	human_down_dyrk3_exc
31.0569983304846	1.18638616493311	0.299408565730202	3.96243227724542	7.41900553928848e-05	0.0003717449288795	L2/L3	Human	UP	human_up	chimp_down	PFKFB2_L2/L3	UP_PFKFB2_L2/L3	human_UP_PFKFB2_L2/L3	chimp_DOWN_PFKFB2_L2/L3	hg	pt	-1.18638616493311	human_up_PFKFB2_L2/L3	chimp_down_PFKFB2_L2/L3	1.03940334810432	0.326114784639393	3.18723160390799	0.0014364170334049	0.0037390451466899	macaque_down	macaque_DOWN_PFKFB2_L2/L3	rm	-1.03940334810432	macaque_down_PFKFB2_L2/L3	up_PFKFB2_L2/L3	Exc	human_up_PFKFB2_Exc	human_up_pfkfb2_exc
564.077558830023	-0.80767545568756	0.0795735727014042	-10.1500464069688	3.31205891154846e-24	9.54419912034286e-23	L2/L3	Human	DOWN	human_down	chimp_up	MIR29B2CHG_L2/L3	DOWN_MIR29B2CHG_L2/L3	human_DOWN_MIR29B2CHG_L2/L3	chimp_UP_MIR29B2CHG_L2/L3	hg	pt	0.80767545568756	human_down_MIR29B2CHG_L2/L3	chimp_up_MIR29B2CHG_L2/L3	-0.859782437172477	0.0833776678449555	-10.3119031677796	6.22560665101266e-25	1.14061153061904e-23	macaque_up	macaque_UP_MIR29B2CHG_L2/L3	rm	0.859782437172477	macaque_up_MIR29B2CHG_L2/L3	down_MIR29B2CHG_L2/L3	Exc	human_down_MIR29B2CHG_Exc	human_down_mir29b2chg_exc
72.5240701465164	-1.11635283919629	0.236873462663474	-4.71286579190297	2.44257076810459e-06	1.58889951119277e-05	L2/L3	Human	DOWN	human_down	chimp_up	HSD11B1-AS1_L2/L3	DOWN_HSD11B1-AS1_L2/L3	human_DOWN_HSD11B1-AS1_L2/L3	chimp_UP_HSD11B1-AS1_L2/L3	hg	pt	1.11635283919629	human_down_HSD11B1-AS1_L2/L3	chimp_up_HSD11B1-AS1_L2/L3	-1.93020165141815	0.240075864243653	-8.03996543967117	8.98638135225933e-16	9.67914080038199e-15	macaque_up	macaque_UP_HSD11B1-AS1_L2/L3	rm	1.93020165141815	macaque_up_HSD11B1-AS1_L2/L3	down_HSD11B1-AS1_L2/L3	Exc	human_down_HSD11B1-AS1_Exc	human_down_hsd11b1-as1_exc
39.3847468145748	-2.96394785931194	1.04693380202715	-2.83107475713643	0.0046391876608649	0.0150867947196328	L2/L3	Human	DOWN	human_down	chimp_up	HSD11B1_L2/L3	DOWN_HSD11B1_L2/L3	human_DOWN_HSD11B1_L2/L3	chimp_UP_HSD11B1_L2/L3	hg	pt	2.96394785931194	human_down_HSD11B1_L2/L3	chimp_up_HSD11B1_L2/L3	-6.42633935968661	1.03417681106101	-6.21396582378744	5.1663769449348e-10	3.49250598013233e-09	macaque_up	macaque_UP_HSD11B1_L2/L3	rm	6.42633935968661	macaque_up_HSD11B1_L2/L3	down_HSD11B1_L2/L3	Exc	human_down_HSD11B1_Exc	human_down_hsd11b1_exc
193.590797087969	0.651720837900763	0.126615337863463	5.14725031657343	2.64332493185335e-07	1.98222323590244e-06	L2/L3	Human	UP	human_up	chimp_down	PPP2R5A_L2/L3	UP_PPP2R5A_L2/L3	human_UP_PPP2R5A_L2/L3	chimp_DOWN_PPP2R5A_L2/L3	hg	pt	-0.651720837900763	human_up_PPP2R5A_L2/L3	chimp_down_PPP2R5A_L2/L3	0.926881124142301	0.139534176537944	6.64268172242553	3.08026526757203e-11	2.32713796886995e-10	macaque_down	macaque_DOWN_PPP2R5A_L2/L3	rm	-0.926881124142301	macaque_down_PPP2R5A_L2/L3	up_PPP2R5A_L2/L3	Exc	human_up_PPP2R5A_Exc	human_up_ppp2r5a_exc
7.72839242186483	1.72180063822364	0.494515324582203	3.48179429965759	0.000498066135542	0.002091606401726	L2/L3	Human	UP	human_up	chimp_down	AL592402.1_L2/L3	UP_AL592402.1_L2/L3	human_UP_AL592402.1_L2/L3	chimp_DOWN_AL592402.1_L2/L3	hg	pt	-1.72180063822364	human_up_AL592402.1_L2/L3	chimp_down_AL592402.1_L2/L3	2.42133505028213	0.659864084709133	3.66944512724836	0.0002430775057265	0.0007513935191929	macaque_down	macaque_DOWN_AL592402.1_L2/L3	rm	-2.42133505028213	macaque_down_AL592402.1_L2/L3	up_AL592402.1_L2/L3	Exc	human_up_AL592402.1_Exc	human_up_al592402.1_exc
3.82866171072097	3.97993228818294	1.00589326033719	3.95661492636782	7.60193236524525e-05	0.0003802219672168	L2/L3	Human	UP	human_up	chimp_down	AC096639.1_L2/L3	UP_AC096639.1_L2/L3	human_UP_AC096639.1_L2/L3	chimp_DOWN_AC096639.1_L2/L3	hg	pt	-3.97993228818294	human_up_AC096639.1_L2/L3	chimp_down_AC096639.1_L2/L3	3.1811241062488	1.08820875635946	2.92326641157625	0.0034638001042481	0.0081778069814638	macaque_down	macaque_DOWN_AC096639.1_L2/L3	rm	-3.1811241062488	macaque_down_AC096639.1_L2/L3	up_AC096639.1_L2/L3	Exc	human_up_AC096639.1_Exc	human_up_ac096639.1_exc
148.388487197041	0.83011753164997	0.128189421734318	6.47571008917139	9.43670835531842e-11	1.05913683822555e-09	L2/L3	Human	UP	human_up	chimp_down	SMYD2_L2/L3	UP_SMYD2_L2/L3	human_UP_SMYD2_L2/L3	chimp_DOWN_SMYD2_L2/L3	hg	pt	-0.83011753164997	human_up_SMYD2_L2/L3	chimp_down_SMYD2_L2/L3	0.543546994260523	0.138064509730018	3.93690598201823	8.25389258315985e-05	0.0002781560633567	macaque_down	macaque_DOWN_SMYD2_L2/L3	rm	-0.543546994260523	macaque_down_SMYD2_L2/L3	up_SMYD2_L2/L3	Exc	human_up_SMYD2_Exc	human_up_smyd2_exc
45.7610849758766	-0.908822705417082	0.319628285946247	-2.84337383572466	0.0044638678400889	0.0146182696157337	L2/L3	Human	DOWN	human_down	chimp_up	USH2A_L2/L3	DOWN_USH2A_L2/L3	human_DOWN_USH2A_L2/L3	chimp_UP_USH2A_L2/L3	hg	pt	0.908822705417082	human_down_USH2A_L2/L3	chimp_up_USH2A_L2/L3	-1.22574448971485	0.328388497776251	-3.7326048202517	0.0001895097924625	0.0005973493008646	macaque_up	macaque_UP_USH2A_L2/L3	rm	1.22574448971485	macaque_up_USH2A_L2/L3	down_USH2A_L2/L3	Exc	human_down_USH2A_Exc	human_down_ush2a_exc
157.005699343414	0.814089770754198	0.119677711120535	6.80235077302132	1.029256110772e-11	1.27782349562643e-10	L2/L3	Human	UP	human_up	chimp_down	MTARC2_L2/L3	UP_MTARC2_L2/L3	human_UP_MTARC2_L2/L3	chimp_DOWN_MTARC2_L2/L3	hg	pt	-0.814089770754198	human_up_MTARC2_L2/L3	chimp_down_MTARC2_L2/L3	0.610359321434136	0.130605477370709	4.67330569683304	2.96390102820988e-06	1.28031070874249e-05	macaque_down	macaque_DOWN_MTARC2_L2/L3	rm	-0.610359321434136	macaque_down_MTARC2_L2/L3	up_MTARC2_L2/L3	Exc	human_up_MTARC2_Exc	human_up_mtarc2_exc
51.6715310458245	-3.61670932872469	0.382429604732476	-9.4571897258182	3.16330460931527e-21	7.65986546751266e-20	L2/L3	Human	DOWN	human_down	chimp_up	HLX-AS1_L2/L3	DOWN_HLX-AS1_L2/L3	human_DOWN_HLX-AS1_L2/L3	chimp_UP_HLX-AS1_L2/L3	hg	pt	3.61670932872469	human_down_HLX-AS1_L2/L3	chimp_up_HLX-AS1_L2/L3	-1.19910369680467	0.420254703895785	-2.85327846586585	0.0043270686056541	0.0099335459197123	macaque_up	macaque_UP_HLX-AS1_L2/L3	rm	1.19910369680467	macaque_up_HLX-AS1_L2/L3	down_HLX-AS1_L2/L3	Exc	human_down_HLX-AS1_Exc	human_down_hlx-as1_exc
53.6278915558918	0.711567388391913	0.2068409070498	3.44016760775754	0.0005813540432399	0.0024004190326227	L2/L3	Human	UP	human_up	chimp_down	SRP9_L2/L3	UP_SRP9_L2/L3	human_UP_SRP9_L2/L3	chimp_DOWN_SRP9_L2/L3	hg	pt	-0.711567388391913	human_up_SRP9_L2/L3	chimp_down_SRP9_L2/L3	0.543699157297842	0.225585417190414	2.41016978876303	0.0159450980717885	0.0311479558792945	macaque_down	macaque_DOWN_SRP9_L2/L3	rm	-0.543699157297842	macaque_down_SRP9_L2/L3	up_SRP9_L2/L3	Exc	human_up_SRP9_Exc	human_up_srp9_exc
24.5758833407251	1.27155069923937	0.268167233881867	4.74163334883602	2.12002044664434e-06	1.39559549581943e-05	L2/L3	Human	UP	human_up	chimp_down	AL117348.2_L2/L3	UP_AL117348.2_L2/L3	human_UP_AL117348.2_L2/L3	chimp_DOWN_AL117348.2_L2/L3	hg	pt	-1.27155069923937	human_up_AL117348.2_L2/L3	chimp_down_AL117348.2_L2/L3	3.62449703274044	0.495108228368972	7.32061562515446	2.46835924280129e-13	2.24392871515681e-12	macaque_down	macaque_DOWN_AL117348.2_L2/L3	rm	-3.62449703274044	macaque_down_AL117348.2_L2/L3	up_AL117348.2_L2/L3	Exc	human_up_AL117348.2_Exc	human_up_al117348.2_exc
323.217657910397	-0.732623474802518	0.113601701694106	-6.44905370145986	1.12550680544603e-10	1.25362300564042e-09	L2/L3	Human	DOWN	human_down	chimp_up	PARP1_L2/L3	DOWN_PARP1_L2/L3	human_DOWN_PARP1_L2/L3	chimp_UP_PARP1_L2/L3	hg	pt	0.732623474802518	human_down_PARP1_L2/L3	chimp_up_PARP1_L2/L3	-1.51391904038079	0.115291593739094	-13.1312179082786	2.18120011550492e-39	7.32268816241907e-38	macaque_up	macaque_UP_PARP1_L2/L3	rm	1.51391904038079	macaque_up_PARP1_L2/L3	down_PARP1_L2/L3	Exc	human_down_PARP1_Exc	human_down_parp1_exc
21.0186811413439	1.75154906249354	0.310347831583964	5.64382568279572	1.663124667166e-08	1.45976535157601e-07	L2/L3	Human	UP	human_up	chimp_down	MRPL55_L2/L3	UP_MRPL55_L2/L3	human_UP_MRPL55_L2/L3	chimp_DOWN_MRPL55_L2/L3	hg	pt	-1.75154906249354	human_up_MRPL55_L2/L3	chimp_down_MRPL55_L2/L3	1.56228693532233	0.354461428258054	4.4074948944373	1.04573064991163e-05	4.14418910530158e-05	macaque_down	macaque_DOWN_MRPL55_L2/L3	rm	-1.56228693532233	macaque_down_MRPL55_L2/L3	up_MRPL55_L2/L3	Exc	human_up_MRPL55_Exc	human_up_mrpl55_exc
64.8119306048041	1.21831805196042	0.177451355020717	6.86564524580935	6.61913785432045e-12	8.34011369644377e-11	L2/L3	Human	UP	human_up	chimp_down	RNF187_L2/L3	UP_RNF187_L2/L3	human_UP_RNF187_L2/L3	chimp_DOWN_RNF187_L2/L3	hg	pt	-1.21831805196042	human_up_RNF187_L2/L3	chimp_down_RNF187_L2/L3	1.40021047927914	0.207344469856092	6.75306402071375	1.44755026720211e-11	1.12868198132252e-10	macaque_down	macaque_DOWN_RNF187_L2/L3	rm	-1.40021047927914	macaque_down_RNF187_L2/L3	up_RNF187_L2/L3	Exc	human_up_RNF187_Exc	human_up_rnf187_exc
15.3879258177602	4.41105640196119	0.526780998791258	8.37360575283223	5.58814911144719e-17	1.05104050054225e-15	L2/L3	Human	UP	human_up	chimp_down	FTH1P2_L2/L3	UP_FTH1P2_L2/L3	human_UP_FTH1P2_L2/L3	chimp_DOWN_FTH1P2_L2/L3	hg	pt	-4.41105640196119	human_up_FTH1P2_L2/L3	chimp_down_FTH1P2_L2/L3	3.32615863231051	0.541509370998906	6.14238425121775	8.1291912899979e-10	5.38093317379589e-09	macaque_down	macaque_DOWN_FTH1P2_L2/L3	rm	-3.32615863231051	macaque_down_FTH1P2_L2/L3	up_FTH1P2_L2/L3	Exc	human_up_FTH1P2_Exc	human_up_fth1p2_exc
88.8635733646328	0.646577330901164	0.161220666060009	4.01051147289326	6.05873561261522e-05	0.000307936708078	L2/L3	Human	UP	human_up	chimp_down	RHOU_L2/L3	UP_RHOU_L2/L3	human_UP_RHOU_L2/L3	chimp_DOWN_RHOU_L2/L3	hg	pt	-0.646577330901164	human_up_RHOU_L2/L3	chimp_down_RHOU_L2/L3	0.785065055507606	0.180476581848115	4.34995525440688	1.36165314013775e-05	5.30072909494095e-05	macaque_down	macaque_DOWN_RHOU_L2/L3	rm	-0.785065055507606	macaque_down_RHOU_L2/L3	up_RHOU_L2/L3	Exc	human_up_RHOU_Exc	human_up_rhou_exc
16.6115323110355	2.04339594270914	0.350091901113982	5.83674154188404	5.32315719583691e-09	4.97620141432254e-08	L2/L3	Human	UP	human_up	chimp_down	AL162595.1_L2/L3	UP_AL162595.1_L2/L3	human_UP_AL162595.1_L2/L3	chimp_DOWN_AL162595.1_L2/L3	hg	pt	-2.04339594270914	human_up_AL162595.1_L2/L3	chimp_down_AL162595.1_L2/L3	3.51862059103948	0.56386842550854	6.24014474274936	4.37166179485581e-10	2.97722658691951e-09	macaque_down	macaque_DOWN_AL162595.1_L2/L3	rm	-3.51862059103948	macaque_down_AL162595.1_L2/L3	up_AL162595.1_L2/L3	Exc	human_up_AL162595.1_Exc	human_up_al162595.1_exc
770.736344416037	-0.769623365809333	0.0686995666727092	-11.2027397418077	3.95315459233744e-29	1.46820962874532e-27	L2/L3	Human	DOWN	human_down	chimp_up	PGBD5_L2/L3	DOWN_PGBD5_L2/L3	human_DOWN_PGBD5_L2/L3	chimp_UP_PGBD5_L2/L3	hg	pt	0.769623365809333	human_down_PGBD5_L2/L3	chimp_up_PGBD5_L2/L3	-0.818898657726066	0.071953507038282	-11.3809415473019	5.20348808838154e-30	1.20534831948165e-28	macaque_up	macaque_UP_PGBD5_L2/L3	rm	0.818898657726066	macaque_up_PGBD5_L2/L3	down_PGBD5_L2/L3	Exc	human_down_PGBD5_Exc	human_down_pgbd5_exc
6.8502706858821	1.72373821505077	0.563666495646901	3.05808173514464	0.0022275880851765	0.0079226753847908	L2/L3	Human	UP	human_up	chimp_down	AGT_L2/L3	UP_AGT_L2/L3	human_UP_AGT_L2/L3	chimp_DOWN_AGT_L2/L3	hg	pt	-1.72373821505077	human_up_AGT_L2/L3	chimp_down_AGT_L2/L3	1.51566883267614	0.636097189095304	2.38276297814146	0.0171832539317678	0.0332613318757201	macaque_down	macaque_DOWN_AGT_L2/L3	rm	-1.51566883267614	macaque_down_AGT_L2/L3	up_AGT_L2/L3	Exc	human_up_AGT_Exc	human_up_agt_exc
402.409271294009	-2.95188665541515	0.120760278490789	-24.4441855575903	5.80243764821562e-132	2.83507103491815e-129	L2/L3	Human	DOWN	human_down	chimp_up	KCNK1_L2/L3	DOWN_KCNK1_L2/L3	human_DOWN_KCNK1_L2/L3	chimp_UP_KCNK1_L2/L3	hg	pt	2.95188665541515	human_down_KCNK1_L2/L3	chimp_up_KCNK1_L2/L3	-1.01172918679132	0.132466619146185	-7.63761612783984	2.21280430465055e-14	2.16165587728076e-13	macaque_up	macaque_UP_KCNK1_L2/L3	rm	1.01172918679132	macaque_up_KCNK1_L2/L3	down_KCNK1_L2/L3	Exc	human_down_KCNK1_Exc	human_down_kcnk1_exc
8.00479777175412	-3.05892772665326	1.08318816387083	-2.82400401766023	0.0047427790357228	0.0153713860050763	L2/L3	Human	DOWN	human_down	chimp_up	AL391832.4_L2/L3	DOWN_AL391832.4_L2/L3	human_DOWN_AL391832.4_L2/L3	chimp_UP_AL391832.4_L2/L3	hg	pt	3.05892772665326	human_down_AL391832.4_L2/L3	chimp_up_AL391832.4_L2/L3	-3.30833242116479	1.09683344555586	-3.01625778696797	0.0025591558656899	0.0062474435901869	macaque_up	macaque_UP_AL391832.4_L2/L3	rm	3.30833242116479	macaque_up_AL391832.4_L2/L3	down_AL391832.4_L2/L3	Exc	human_down_AL391832.4_Exc	human_down_al391832.4_exc
26.463031270567	6.20999893135627	0.638271451400553	9.72940105299983	2.25919239640729e-22	5.89938993109348e-21	L2/L3	Human	UP	human_up	chimp_down	AL359924.1_L2/L3	UP_AL359924.1_L2/L3	human_UP_AL359924.1_L2/L3	chimp_DOWN_AL359924.1_L2/L3	hg	pt	-6.20999893135627	human_up_AL359924.1_L2/L3	chimp_down_AL359924.1_L2/L3	2.93752878114944	0.378238872168085	7.76633232938584	8.07914061920283e-15	8.11865075039287e-14	macaque_down	macaque_DOWN_AL359924.1_L2/L3	rm	-2.93752878114944	macaque_down_AL359924.1_L2/L3	up_AL359924.1_L2/L3	Exc	human_up_AL359924.1_Exc	human_up_al359924.1_exc
60.6201577957989	5.16189727657968	0.332727695216874	15.5138792195074	2.79471967167316e-54	2.75549333726807e-52	L2/L3	Human	UP	human_up	chimp_down	AL356010.2_L2/L3	UP_AL356010.2_L2/L3	human_UP_AL356010.2_L2/L3	chimp_DOWN_AL356010.2_L2/L3	hg	pt	-5.16189727657968	human_up_AL356010.2_L2/L3	chimp_down_AL356010.2_L2/L3	2.5331430533952	0.249745974901495	10.1428783963157	3.56439141049383e-24	6.32619759199783e-23	macaque_down	macaque_DOWN_AL356010.2_L2/L3	rm	-2.5331430533952	macaque_down_AL356010.2_L2/L3	up_AL356010.2_L2/L3	Exc	human_up_AL356010.2_Exc	human_up_al356010.2_exc
8.05444973942947	3.51112214456682	0.706204844472975	4.97181826497819	6.63278673139783e-07	4.69678202458113e-06	L2/L3	Human	UP	human_up	chimp_down	AL359551.1_L2/L3	UP_AL359551.1_L2/L3	human_UP_AL359551.1_L2/L3	chimp_DOWN_AL359551.1_L2/L3	hg	pt	-3.51112214456682	human_up_AL359551.1_L2/L3	chimp_down_AL359551.1_L2/L3	1.92736477236398	0.671817263814627	2.86888247173088	0.0041192483046907	0.0095280351858912	macaque_down	macaque_DOWN_AL359551.1_L2/L3	rm	-1.92736477236398	macaque_down_AL359551.1_L2/L3	up_AL359551.1_L2/L3	Exc	human_up_AL359551.1_Exc	human_up_al359551.1_exc
63.5257718964137	2.61601824665469	0.214657738113951	12.1869272901122	3.64923031830611e-34	1.66810035360907e-32	L2/L3	Human	UP	human_up	chimp_down	LINC02774_L2/L3	UP_LINC02774_L2/L3	human_UP_LINC02774_L2/L3	chimp_DOWN_LINC02774_L2/L3	hg	pt	-2.61601824665469	human_up_LINC02774_L2/L3	chimp_down_LINC02774_L2/L3	3.42270333500745	0.293713309057018	11.6532115823971	2.2097106858021e-31	5.40766569884794e-30	macaque_down	macaque_DOWN_LINC02774_L2/L3	rm	-3.42270333500745	macaque_down_LINC02774_L2/L3	up_LINC02774_L2/L3	Exc	human_up_LINC02774_Exc	human_up_linc02774_exc
589.082937439469	-1.81213579167942	0.0975449412853747	-18.5774451017187	4.89249551181259e-77	8.74563405026206e-75	L2/L3	Human	DOWN	human_down	chimp_up	KIF26B_L2/L3	DOWN_KIF26B_L2/L3	human_DOWN_KIF26B_L2/L3	chimp_UP_KIF26B_L2/L3	hg	pt	1.81213579167942	human_down_KIF26B_L2/L3	chimp_up_KIF26B_L2/L3	-1.82604251540552	0.100312615871924	-18.2035180673281	4.8397365281106e-74	4.33684059714452e-72	macaque_up	macaque_UP_KIF26B_L2/L3	rm	1.82604251540552	macaque_up_KIF26B_L2/L3	down_KIF26B_L2/L3	Exc	human_down_KIF26B_Exc	human_down_kif26b_exc
13.5762150073836	-2.61571100926477	0.724833587436461	-3.60870557684258	0.0003077286100599	0.0013551029339851	L2/L3	Human	DOWN	human_down	chimp_up	KIF26B-AS1_L2/L3	DOWN_KIF26B-AS1_L2/L3	human_DOWN_KIF26B-AS1_L2/L3	chimp_UP_KIF26B-AS1_L2/L3	hg	pt	2.61571100926477	human_down_KIF26B-AS1_L2/L3	chimp_up_KIF26B-AS1_L2/L3	-2.57197214982147	0.741000349082185	-3.47094593546029	0.000518628408545	0.0015000639177381	macaque_up	macaque_UP_KIF26B-AS1_L2/L3	rm	2.57197214982147	macaque_up_KIF26B-AS1_L2/L3	down_KIF26B-AS1_L2/L3	Exc	human_down_KIF26B-AS1_Exc	human_down_kif26b-as1_exc
9.02118373903926	-2.23162061717387	0.908129420398294	-2.45738169807901	0.0139953897507069	0.0388383988954679	L2/L3	Human	DOWN	human_down	chimp_up	AC118555.1_L2/L3	DOWN_AC118555.1_L2/L3	human_DOWN_AC118555.1_L2/L3	chimp_UP_AC118555.1_L2/L3	hg	pt	2.23162061717387	human_down_AC118555.1_L2/L3	chimp_up_AC118555.1_L2/L3	-3.12768306398728	0.91308604478579	-3.42539794781447	0.0006138995141097	0.0017478390848447	macaque_up	macaque_UP_AC118555.1_L2/L3	rm	3.12768306398728	macaque_up_AC118555.1_L2/L3	down_AC118555.1_L2/L3	Exc	human_down_AC118555.1_Exc	human_down_ac118555.1_exc
10.1985626479939	-1.98791094862416	0.782175938164397	-2.54151380991004	0.0110373585862207	0.0317226670895732	L2/L3	Human	DOWN	human_down	chimp_up	ZNF670_L2/L3	DOWN_ZNF670_L2/L3	human_DOWN_ZNF670_L2/L3	chimp_UP_ZNF670_L2/L3	hg	pt	1.98791094862416	human_down_ZNF670_L2/L3	chimp_up_ZNF670_L2/L3	-2.86380689965667	0.787653716054482	-3.63587048633765	0.0002770435060226	0.0008447753626142	macaque_up	macaque_UP_ZNF670_L2/L3	rm	2.86380689965667	macaque_up_ZNF670_L2/L3	down_ZNF670_L2/L3	Exc	human_down_ZNF670_Exc	human_down_znf670_exc
6.9897644797201	2.41992603723005	0.526431150068769	4.59685190915075	4.28922248833324e-06	2.67765857044244e-05	L2/L3	Human	UP	human_up	chimp_down	AL390728.6_L2/L3	UP_AL390728.6_L2/L3	human_UP_AL390728.6_L2/L3	chimp_DOWN_AL390728.6_L2/L3	hg	pt	-2.41992603723005	human_up_AL390728.6_L2/L3	chimp_down_AL390728.6_L2/L3	3.94617925446114	0.931017809478989	4.23856473451295	2.24953320782375e-05	8.42020627224983e-05	macaque_down	macaque_DOWN_AL390728.6_L2/L3	rm	-3.94617925446114	macaque_down_AL390728.6_L2/L3	up_AL390728.6_L2/L3	Exc	human_up_AL390728.6_Exc	human_up_al390728.6_exc
18.3952445280521	1.90298802981577	0.332566874629133	5.72212139870488	1.05202089700207e-08	9.45657541389397e-08	L2/L3	Human	UP	human_up	chimp_down	AL390860.1_L2/L3	UP_AL390860.1_L2/L3	human_UP_AL390860.1_L2/L3	chimp_DOWN_AL390860.1_L2/L3	hg	pt	-1.90298802981577	human_up_AL390860.1_L2/L3	chimp_down_AL390860.1_L2/L3	3.07706008829389	0.48988625346116	6.28117255088043	3.36028930893907e-10	2.30690829400552e-09	macaque_down	macaque_DOWN_AL390860.1_L2/L3	rm	-3.07706008829389	macaque_down_AL390860.1_L2/L3	up_AL390860.1_L2/L3	Exc	human_up_AL390860.1_Exc	human_up_al390860.1_exc
9.5909314386484	1.03194455168895	0.435887423971934	2.36745658382518	0.0179108213502208	0.0478441536905971	L2/L3	Human	UP	human_up	chimp_down	OR2AJ1_L2/L3	UP_OR2AJ1_L2/L3	human_UP_OR2AJ1_L2/L3	chimp_DOWN_OR2AJ1_L2/L3	hg	pt	-1.03194455168895	human_up_OR2AJ1_L2/L3	chimp_down_OR2AJ1_L2/L3	4.09765773535044	0.921016277966575	4.44906114406281	8.62464629471343e-06	3.46380908307985e-05	macaque_down	macaque_DOWN_OR2AJ1_L2/L3	rm	-4.09765773535044	macaque_down_OR2AJ1_L2/L3	up_OR2AJ1_L2/L3	Exc	human_up_OR2AJ1_Exc	human_up_or2aj1_exc
8.69397151257464	2.82902094329154	0.556141643760921	5.08687125848051	3.6401875527825e-07	2.67234736971715e-06	L2/L3	Human	UP	human_up	chimp_down	OR2L1P_L2/L3	UP_OR2L1P_L2/L3	human_UP_OR2L1P_L2/L3	chimp_DOWN_OR2L1P_L2/L3	hg	pt	-2.82902094329154	human_up_OR2L1P_L2/L3	chimp_down_OR2L1P_L2/L3	3.54713623302327	0.784933149469775	4.51902972300173	6.21236739389946e-06	2.55615379252524e-05	macaque_down	macaque_DOWN_OR2L1P_L2/L3	rm	-3.54713623302327	macaque_down_OR2L1P_L2/L3	up_OR2L1P_L2/L3	Exc	human_up_OR2L1P_Exc	human_up_or2l1p_exc
11.4578472906598	-1.75943015822375	0.722761708004182	-2.43431567934362	0.0149199765622307	0.0410467373215424	L2/L3	Human	DOWN	human_down	chimp_up	AC105450.1_L2/L3	DOWN_AC105450.1_L2/L3	human_DOWN_AC105450.1_L2/L3	chimp_UP_AC105450.1_L2/L3	hg	pt	1.75943015822375	human_down_AC105450.1_L2/L3	chimp_up_AC105450.1_L2/L3	-2.73251660355889	0.726571853793331	-3.76083465013515	0.0001693473492771	0.0005381367040887	macaque_up	macaque_UP_AC105450.1_L2/L3	rm	2.73251660355889	macaque_up_AC105450.1_L2/L3	down_AC105450.1_L2/L3	Exc	human_down_AC105450.1_Exc	human_down_ac105450.1_exc
60.234330852912	0.76951307427898	0.193850453284771	3.96962225901295	7.19866630579613e-05	0.0003616108660396	L2/L3	Human	UP	human_up	chimp_down	AC018685.2_L2/L3	UP_AC018685.2_L2/L3	human_UP_AC018685.2_L2/L3	chimp_DOWN_AC018685.2_L2/L3	hg	pt	-0.76951307427898	human_up_AC018685.2_L2/L3	chimp_down_AC018685.2_L2/L3	1.45118146893746	0.232196853746478	6.24978954504664	4.11006125324635e-10	2.80387578799027e-09	macaque_down	macaque_DOWN_AC018685.2_L2/L3	rm	-1.45118146893746	macaque_down_AC018685.2_L2/L3	up_AC018685.2_L2/L3	Exc	human_up_AC018685.2_Exc	human_up_ac018685.2_exc
64.7063601338765	0.845274123699507	0.17864053899928	4.73170383628831	2.22643091677259e-06	1.4586572278629e-05	L2/L3	Human	UP	human_up	chimp_down	RPS7_L2/L3	UP_RPS7_L2/L3	human_UP_RPS7_L2/L3	chimp_DOWN_RPS7_L2/L3	hg	pt	-0.845274123699507	human_up_RPS7_L2/L3	chimp_down_RPS7_L2/L3	0.995834754610306	0.204164286668862	4.87761484076531	1.07376333809483e-06	4.89841587116336e-06	macaque_down	macaque_DOWN_RPS7_L2/L3	rm	-0.995834754610306	macaque_down_RPS7_L2/L3	up_RPS7_L2/L3	Exc	human_up_RPS7_Exc	human_up_rps7_exc
8.34645453552985	5.17013527619869	0.838455642041156	6.16625974823473	6.99241886256197e-10	7.15746338599395e-09	L2/L3	Human	UP	human_up	chimp_down	RNF144A-AS1_L2/L3	UP_RNF144A-AS1_L2/L3	human_UP_RNF144A-AS1_L2/L3	chimp_DOWN_RNF144A-AS1_L2/L3	hg	pt	-5.17013527619869	human_up_RNF144A-AS1_L2/L3	chimp_down_RNF144A-AS1_L2/L3	3.63338409631891	0.77283930403497	4.70134486865397	2.5845357909736e-06	1.12643984482806e-05	macaque_down	macaque_DOWN_RNF144A-AS1_L2/L3	rm	-3.63338409631891	macaque_down_RNF144A-AS1_L2/L3	up_RNF144A-AS1_L2/L3	Exc	human_up_RNF144A-AS1_Exc	human_up_rnf144a-as1_exc
51.598197739275	-1.50121044645384	0.297122964842444	-5.05248878103344	4.36089979731876e-07	3.16237149880104e-06	L2/L3	Human	DOWN	human_down	chimp_up	AC068481.1_L2/L3	DOWN_AC068481.1_L2/L3	human_DOWN_AC068481.1_L2/L3	chimp_UP_AC068481.1_L2/L3	hg	pt	1.50121044645384	human_down_AC068481.1_L2/L3	chimp_up_AC068481.1_L2/L3	-1.88555454701713	0.30432867653269	-6.19578335009319	5.79958554787724e-10	3.90284926931682e-09	macaque_up	macaque_UP_AC068481.1_L2/L3	rm	1.88555454701713	macaque_up_AC068481.1_L2/L3	down_AC068481.1_L2/L3	Exc	human_down_AC068481.1_Exc	human_down_ac068481.1_exc
18.2599110884957	-2.57259495724521	0.874792493471579	-2.94080593562933	0.0032735955508299	0.0111332630125441	L2/L3	Human	DOWN	human_down	chimp_up	LINC01814_L2/L3	DOWN_LINC01814_L2/L3	human_DOWN_LINC01814_L2/L3	chimp_UP_LINC01814_L2/L3	hg	pt	2.57259495724521	human_down_LINC01814_L2/L3	chimp_up_LINC01814_L2/L3	-4.48201327940178	0.868315979247476	-5.16173073687542	2.44677061939435e-07	1.22579432845127e-06	macaque_up	macaque_UP_LINC01814_L2/L3	rm	4.48201327940178	macaque_up_LINC01814_L2/L3	down_LINC01814_L2/L3	Exc	human_down_LINC01814_Exc	human_down_linc01814_exc
20.7539290978224	-1.4994960122223	0.567969021629639	-2.64010175752173	0.0082881137567919	0.0248440023409113	L2/L3	Human	DOWN	human_down	chimp_up	ID2-AS1_L2/L3	DOWN_ID2-AS1_L2/L3	human_DOWN_ID2-AS1_L2/L3	chimp_UP_ID2-AS1_L2/L3	hg	pt	1.4994960122223	human_down_ID2-AS1_L2/L3	chimp_up_ID2-AS1_L2/L3	-3.11744869673098	0.562914139527578	-5.53805363522629	3.05851604955164e-08	1.7013486244367e-07	macaque_up	macaque_UP_ID2-AS1_L2/L3	rm	3.11744869673098	macaque_up_ID2-AS1_L2/L3	down_ID2-AS1_L2/L3	Exc	human_down_ID2-AS1_Exc	human_down_id2-as1_exc
19.2907767467673	-1.66268376558264	0.462369282507516	-3.5960082740912	0.0003231375254038	0.0014164323706247	L2/L3	Human	DOWN	human_down	chimp_up	ATP6V1C2_L2/L3	DOWN_ATP6V1C2_L2/L3	human_DOWN_ATP6V1C2_L2/L3	chimp_UP_ATP6V1C2_L2/L3	hg	pt	1.66268376558264	human_down_ATP6V1C2_L2/L3	chimp_up_ATP6V1C2_L2/L3	-1.56139353371497	0.482304271118364	-3.23736202894164	0.0012064025949642	0.0031958004282694	macaque_up	macaque_UP_ATP6V1C2_L2/L3	rm	1.56139353371497	macaque_up_ATP6V1C2_L2/L3	down_ATP6V1C2_L2/L3	Exc	human_down_ATP6V1C2_Exc	human_down_atp6v1c2_exc
8.57308573707863	2.9610267213941	0.569491891840999	5.19941857613104	1.99912876441605e-07	1.524888375527e-06	L2/L3	Human	UP	human_up	chimp_down	LINC01954_L2/L3	UP_LINC01954_L2/L3	human_UP_LINC01954_L2/L3	chimp_DOWN_LINC01954_L2/L3	hg	pt	-2.9610267213941	human_up_LINC01954_L2/L3	chimp_down_LINC01954_L2/L3	3.25028052083572	0.740622668015808	4.38857823450571	1.14094091693236e-05	4.49511862743797e-05	macaque_down	macaque_DOWN_LINC01954_L2/L3	rm	-3.25028052083572	macaque_down_LINC01954_L2/L3	up_LINC01954_L2/L3	Exc	human_up_LINC01954_Exc	human_up_linc01954_exc
40.6429806243471	1.15700125605835	0.239769906346543	4.82546485373405	1.39677096092405e-06	9.48156934789662e-06	L2/L3	Human	UP	human_up	chimp_down	SLC66A3_L2/L3	UP_SLC66A3_L2/L3	human_UP_SLC66A3_L2/L3	chimp_DOWN_SLC66A3_L2/L3	hg	pt	-1.15700125605835	human_up_SLC66A3_L2/L3	chimp_down_SLC66A3_L2/L3	1.0256095455191	0.265272809323447	3.86624452063075	0.0001105241278377	0.0003637240247328	macaque_down	macaque_DOWN_SLC66A3_L2/L3	rm	-1.0256095455191	macaque_down_SLC66A3_L2/L3	up_SLC66A3_L2/L3	Exc	human_up_SLC66A3_Exc	human_up_slc66a3_exc
40.647680469859	-0.749745128115551	0.307708815882822	-2.43654094200882	0.0148284907066976	0.0408494602647646	L2/L3	Human	DOWN	human_down	chimp_up	MIR3681HG_L2/L3	DOWN_MIR3681HG_L2/L3	human_DOWN_MIR3681HG_L2/L3	chimp_UP_MIR3681HG_L2/L3	hg	pt	0.749745128115551	human_down_MIR3681HG_L2/L3	chimp_up_MIR3681HG_L2/L3	-1.37618340631643	0.314450193763159	-4.37647498272161	1.20614027723551e-05	4.73477596313994e-05	macaque_up	macaque_UP_MIR3681HG_L2/L3	rm	1.37618340631643	macaque_up_MIR3681HG_L2/L3	down_MIR3681HG_L2/L3	Exc	human_down_MIR3681HG_Exc	human_down_mir3681hg_exc
81.0059326053591	0.672493810179116	0.164566899829067	4.0864463684837	4.38030681571289e-05	0.0002287643846961	L2/L3	Human	UP	human_up	chimp_down	TRIB2_L2/L3	UP_TRIB2_L2/L3	human_UP_TRIB2_L2/L3	chimp_DOWN_TRIB2_L2/L3	hg	pt	-0.672493810179116	human_up_TRIB2_L2/L3	chimp_down_TRIB2_L2/L3	1.43623198582632	0.198974346640789	7.21817666485001	5.2689239324751e-13	4.65148410572135e-12	macaque_down	macaque_DOWN_TRIB2_L2/L3	rm	-1.43623198582632	macaque_down_TRIB2_L2/L3	up_TRIB2_L2/L3	Exc	human_up_TRIB2_Exc	human_up_trib2_exc
129.68513411979	1.9900987032792	0.139470100265785	14.2689988713474	3.4144508154791e-46	2.54486542643861e-44	L2/L3	Human	UP	human_up	chimp_down	AC064875.1_L2/L3	UP_AC064875.1_L2/L3	human_UP_AC064875.1_L2/L3	chimp_DOWN_AC064875.1_L2/L3	hg	pt	-1.9900987032792	human_up_AC064875.1_L2/L3	chimp_down_AC064875.1_L2/L3	4.65164690981014	0.279684076577334	16.6317902925872	4.10153499788746e-62	2.68582934641883e-60	macaque_down	macaque_DOWN_AC064875.1_L2/L3	rm	-4.65164690981014	macaque_down_AC064875.1_L2/L3	up_AC064875.1_L2/L3	Exc	human_up_AC064875.1_Exc	human_up_ac064875.1_exc
24.6859437831906	-2.7169328877422	0.470061060423797	-5.7799573640341	7.47195587695363e-09	6.84239458003246e-08	L2/L3	Human	DOWN	human_down	chimp_up	AC009242.1_L2/L3	DOWN_AC009242.1_L2/L3	human_DOWN_AC009242.1_L2/L3	chimp_UP_AC009242.1_L2/L3	hg	pt	2.7169328877422	human_down_AC009242.1_L2/L3	chimp_up_AC009242.1_L2/L3	-1.69196037949504	0.497831442250743	-3.39866114491589	0.0006771655774675	0.0019063326685385	macaque_up	macaque_UP_AC009242.1_L2/L3	rm	1.69196037949504	macaque_up_AC009242.1_L2/L3	down_AC009242.1_L2/L3	Exc	human_down_AC009242.1_Exc	human_down_ac009242.1_exc
23.5958326893618	0.843213179573553	0.305451793552414	2.76054420819389	0.0057705147545355	0.0182319741209906	L2/L3	Human	UP	human_up	chimp_down	FKBP1B_L2/L3	UP_FKBP1B_L2/L3	human_UP_FKBP1B_L2/L3	chimp_DOWN_FKBP1B_L2/L3	hg	pt	-0.843213179573553	human_up_FKBP1B_L2/L3	chimp_down_FKBP1B_L2/L3	0.973946206350125	0.345715424951101	2.81719048690952	0.0048445783535213	0.0109611171935961	macaque_down	macaque_DOWN_FKBP1B_L2/L3	rm	-0.973946206350125	macaque_down_FKBP1B_L2/L3	up_FKBP1B_L2/L3	Exc	human_up_FKBP1B_Exc	human_up_fkbp1b_exc
6.99028114550867	1.9272544642303	0.548537350745379	3.51344254244758	0.0004423400708658	0.001883790448767	L2/L3	Human	UP	human_up	chimp_down	PTRHD1_L2/L3	UP_PTRHD1_L2/L3	human_UP_PTRHD1_L2/L3	chimp_DOWN_PTRHD1_L2/L3	hg	pt	-1.9272544642303	human_up_PTRHD1_L2/L3	chimp_down_PTRHD1_L2/L3	1.58855238601094	0.616018649500382	2.5787407366633	0.0099161178933431	0.0205423766822289	macaque_down	macaque_DOWN_PTRHD1_L2/L3	rm	-1.58855238601094	macaque_down_PTRHD1_L2/L3	up_PTRHD1_L2/L3	Exc	human_up_PTRHD1_Exc	human_up_ptrhd1_exc
67.1533656842516	-1.16749180138926	0.473669105621668	-2.46478351138603	0.013709605634263	0.038151259217889	L2/L3	Human	DOWN	human_down	chimp_up	ADGRF3_L2/L3	DOWN_ADGRF3_L2/L3	human_DOWN_ADGRF3_L2/L3	chimp_UP_ADGRF3_L2/L3	hg	pt	1.16749180138926	human_down_ADGRF3_L2/L3	chimp_up_ADGRF3_L2/L3	-4.70678761852374	0.45537890278301	-10.3359808497025	4.84430564818961e-25	8.92340567467137e-24	macaque_up	macaque_UP_ADGRF3_L2/L3	rm	4.70678761852374	macaque_up_ADGRF3_L2/L3	down_ADGRF3_L2/L3	Exc	human_down_ADGRF3_Exc	human_down_adgrf3_exc
184.232756295743	0.627804755415784	0.110826744070367	5.66474058840138	1.47247128890271e-08	1.30177829630494e-07	L2/L3	Human	UP	human_up	chimp_down	SELENOI_L2/L3	UP_SELENOI_L2/L3	human_UP_SELENOI_L2/L3	chimp_DOWN_SELENOI_L2/L3	hg	pt	-0.627804755415784	human_up_SELENOI_L2/L3	chimp_down_SELENOI_L2/L3	0.808117795333941	0.124765688334426	6.47708361266627	9.35123803920514e-11	6.75852364774086e-10	macaque_down	macaque_DOWN_SELENOI_L2/L3	rm	-0.808117795333941	macaque_down_SELENOI_L2/L3	up_SELENOI_L2/L3	Exc	human_up_SELENOI_Exc	human_up_selenoi_exc
23.1702553998898	1.00829211824347	0.332331429768639	3.03399566795538	0.002413378954539	0.0085173295463003	L2/L3	Human	UP	human_up	chimp_down	OST4_L2/L3	UP_OST4_L2/L3	human_UP_OST4_L2/L3	chimp_DOWN_OST4_L2/L3	hg	pt	-1.00829211824347	human_up_OST4_L2/L3	chimp_down_OST4_L2/L3	0.918820614989376	0.364601702489915	2.5200667158563	0.011733259297533	0.0238162282735245	macaque_down	macaque_DOWN_OST4_L2/L3	rm	-0.918820614989376	macaque_down_OST4_L2/L3	up_OST4_L2/L3	Exc	human_up_OST4_Exc	human_up_ost4_exc
11.2659063713172	-2.3066079187228	0.659235508489479	-3.4989133458663	0.000467158377465	0.0019767920025642	L2/L3	Human	DOWN	human_down	chimp_up	C2orf16_L2/L3	DOWN_C2orf16_L2/L3	human_DOWN_C2orf16_L2/L3	chimp_UP_C2orf16_L2/L3	hg	pt	2.3066079187228	human_down_C2orf16_L2/L3	chimp_up_C2orf16_L2/L3	-1.63669178470189	0.694236804760998	-2.35754107745029	0.0183964198566397	0.0353491160118928	macaque_up	macaque_UP_C2orf16_L2/L3	rm	1.63669178470189	macaque_up_C2orf16_L2/L3	down_C2orf16_L2/L3	Exc	human_down_C2orf16_Exc	human_down_c2orf16_exc
52.1676799626507	-0.815821715342607	0.246872527899841	-3.30462738111384	0.0009510274776123	0.003739877320438	L2/L3	Human	DOWN	human_down	chimp_up	RBKS_L2/L3	DOWN_RBKS_L2/L3	human_DOWN_RBKS_L2/L3	chimp_UP_RBKS_L2/L3	hg	pt	0.815821715342607	human_down_RBKS_L2/L3	chimp_up_RBKS_L2/L3	-0.777528148735829	0.261247455754547	-2.97621328594429	0.0029183182114868	0.0070214023305744	macaque_up	macaque_UP_RBKS_L2/L3	rm	0.777528148735829	macaque_up_RBKS_L2/L3	down_RBKS_L2/L3	Exc	human_down_RBKS_Exc	human_down_rbks_exc
467.593273114528	1.37428862683946	0.0727436035774441	18.8922263849132	1.32152867065919e-79	2.61769827763817e-77	L2/L3	Human	UP	human_up	chimp_down	CALM2_L2/L3	UP_CALM2_L2/L3	human_UP_CALM2_L2/L3	chimp_DOWN_CALM2_L2/L3	hg	pt	-1.37428862683946	human_up_CALM2_L2/L3	chimp_down_CALM2_L2/L3	1.35237741493839	0.0816323778656489	16.5666791816863	1.21344738478492e-61	7.75435170609476e-60	macaque_down	macaque_DOWN_CALM2_L2/L3	rm	-1.35237741493839	macaque_down_CALM2_L2/L3	up_CALM2_L2/L3	Exc	human_up_CALM2_Exc	human_up_calm2_exc
1171.38406205474	1.37094113534484	0.091143910449269	15.0415000693646	3.92552862379112e-51	3.58135260793757e-49	L2/L3	Human	UP	human_up	chimp_down	BCYRN1_L2/L3	UP_BCYRN1_L2/L3	human_UP_BCYRN1_L2/L3	chimp_DOWN_BCYRN1_L2/L3	hg	pt	-1.37094113534484	human_up_BCYRN1_L2/L3	chimp_down_BCYRN1_L2/L3	3.7980677032471	0.111001126286208	34.2164789702587	1.37536094090166e-256	1.56110016130153e-253	macaque_down	macaque_DOWN_BCYRN1_L2/L3	rm	-3.7980677032471	macaque_down_BCYRN1_L2/L3	up_BCYRN1_L2/L3	Exc	human_up_BCYRN1_Exc	human_up_bcyrn1_exc
11.4901528233797	2.45621798032926	0.444427859241925	5.52669669385468	3.26316378762315e-08	2.75844606683853e-07	L2/L3	Human	UP	human_up	chimp_down	EPCAM_L2/L3	UP_EPCAM_L2/L3	human_UP_EPCAM_L2/L3	chimp_DOWN_EPCAM_L2/L3	hg	pt	-2.45621798032926	human_up_EPCAM_L2/L3	chimp_down_EPCAM_L2/L3	1.48898817582327	0.460626019069274	3.23253162909007	0.0012269855206935	0.0032441959923738	macaque_down	macaque_DOWN_EPCAM_L2/L3	rm	-1.48898817582327	macaque_down_EPCAM_L2/L3	up_EPCAM_L2/L3	Exc	human_up_EPCAM_Exc	human_up_epcam_exc
24.559897330676	2.36106513347208	0.2883893139372	8.18707566254077	2.67649918417878e-16	4.83948910876142e-15	L2/L3	Human	UP	human_up	chimp_down	STON1-GTF2A1L_L2/L3	UP_STON1-GTF2A1L_L2/L3	human_UP_STON1-GTF2A1L_L2/L3	chimp_DOWN_STON1-GTF2A1L_L2/L3	hg	pt	-2.36106513347208	human_up_STON1-GTF2A1L_L2/L3	chimp_down_STON1-GTF2A1L_L2/L3	3.49571180938685	0.450068368234755	7.76706841917735	8.03234611047212e-15	8.07503171190272e-14	macaque_down	macaque_DOWN_STON1-GTF2A1L_L2/L3	rm	-3.49571180938685	macaque_down_STON1-GTF2A1L_L2/L3	up_STON1-GTF2A1L_L2/L3	Exc	human_up_STON1-GTF2A1L_Exc	human_up_ston1-gtf2a1l_exc
212.171449890708	2.38630988936153	0.12185596571357	19.5830370338264	2.15764483840175e-85	4.56155164057108e-83	L2/L3	Human	UP	human_up	chimp_down	AC009975.1_L2/L3	UP_AC009975.1_L2/L3	human_UP_AC009975.1_L2/L3	chimp_DOWN_AC009975.1_L2/L3	hg	pt	-2.38630988936153	human_up_AC009975.1_L2/L3	chimp_down_AC009975.1_L2/L3	2.74662010741299	0.148081420020053	18.5480400379807	8.45802892025748e-77	8.1621691232088e-75	macaque_down	macaque_DOWN_AC009975.1_L2/L3	rm	-2.74662010741299	macaque_down_AC009975.1_L2/L3	up_AC009975.1_L2/L3	Exc	human_up_AC009975.1_Exc	human_up_ac009975.1_exc
70.1746558522158	2.64873202413003	0.235875894078727	11.2293459849948	2.92636565687784e-29	1.0979863770951e-27	L2/L3	Human	UP	human_up	chimp_down	AC009975.2_L2/L3	UP_AC009975.2_L2/L3	human_UP_AC009975.2_L2/L3	chimp_DOWN_AC009975.2_L2/L3	hg	pt	-2.64873202413003	human_up_AC009975.2_L2/L3	chimp_down_AC009975.2_L2/L3	1.37825139772626	0.23455393361783	5.87605322352814	4.20163286441558e-09	2.56992868761123e-08	macaque_down	macaque_DOWN_AC009975.2_L2/L3	rm	-1.37825139772626	macaque_down_AC009975.2_L2/L3	up_AC009975.2_L2/L3	Exc	human_up_AC009975.2_Exc	human_up_ac009975.2_exc
86.1853326471469	-0.838560481535056	0.221918507463272	-3.77868655985728	0.0001576577169306	0.0007391087893719	L2/L3	Human	DOWN	human_down	chimp_up	AC068725.1_L2/L3	DOWN_AC068725.1_L2/L3	human_DOWN_AC068725.1_L2/L3	chimp_UP_AC068725.1_L2/L3	hg	pt	0.838560481535056	human_down_AC068725.1_L2/L3	chimp_up_AC068725.1_L2/L3	-2.00369151420432	0.222257830530206	-9.0151672470861	1.96570294460409e-19	2.70366390003365e-18	macaque_up	macaque_UP_AC068725.1_L2/L3	rm	2.00369151420432	macaque_up_AC068725.1_L2/L3	down_AC068725.1_L2/L3	Exc	human_down_AC068725.1_Exc	human_down_ac068725.1_exc
160.009419646415	1.65825842900941	0.116071847062802	14.2864826482186	2.65693980844453e-46	1.98701141388673e-44	L2/L3	Human	UP	human_up	chimp_down	RPS27A_L2/L3	UP_RPS27A_L2/L3	human_UP_RPS27A_L2/L3	chimp_DOWN_RPS27A_L2/L3	hg	pt	-1.65825842900941	human_up_RPS27A_L2/L3	chimp_down_RPS27A_L2/L3	1.11548178174676	0.125376944464437	8.89702478004768	5.7363696534516e-19	7.64720956709577e-18	macaque_down	macaque_DOWN_RPS27A_L2/L3	rm	-1.11548178174676	macaque_down_RPS27A_L2/L3	up_RPS27A_L2/L3	Exc	human_up_RPS27A_Exc	human_up_rps27a_exc
7.68345429257982	-3.07054251350862	1.08179437384055	-2.83837907439625	0.0045343296872618	0.0147983237099341	L2/L3	Human	DOWN	human_down	chimp_up	MIR4432HG_L2/L3	DOWN_MIR4432HG_L2/L3	human_DOWN_MIR4432HG_L2/L3	chimp_UP_MIR4432HG_L2/L3	hg	pt	3.07054251350862	human_down_MIR4432HG_L2/L3	chimp_up_MIR4432HG_L2/L3	-3.17197101366724	1.09830445121405	-2.88806169378717	0.003876238369204	0.009029025483079	macaque_up	macaque_UP_MIR4432HG_L2/L3	rm	3.17197101366724	macaque_up_MIR4432HG_L2/L3	down_MIR4432HG_L2/L3	Exc	human_down_MIR4432HG_Exc	human_down_mir4432hg_exc
28.6028973674299	-0.97141368288766	0.348124631555289	-2.79041927756663	0.0052639824679115	0.0168347901850138	L2/L3	Human	DOWN	human_down	chimp_up	AC009501.2_L2/L3	DOWN_AC009501.2_L2/L3	human_DOWN_AC009501.2_L2/L3	chimp_UP_AC009501.2_L2/L3	hg	pt	0.97141368288766	human_down_AC009501.2_L2/L3	chimp_up_AC009501.2_L2/L3	-1.34499222369241	0.359980953120452	-3.73628718973465	0.0001867573623882	0.000589280967908	macaque_up	macaque_UP_AC009501.2_L2/L3	rm	1.34499222369241	macaque_up_AC009501.2_L2/L3	down_AC009501.2_L2/L3	Exc	human_down_AC009501.2_Exc	human_down_ac009501.2_exc
893.075385929489	1.29885268727943	0.0832086113281373	15.6095945665689	6.26337342506205e-55	6.37559219892774e-53	L2/L3	Human	UP	human_up	chimp_down	AC007389.1_L2/L3	UP_AC007389.1_L2/L3	human_UP_AC007389.1_L2/L3	chimp_DOWN_AC007389.1_L2/L3	hg	pt	-1.29885268727943	human_up_AC007389.1_L2/L3	chimp_down_AC007389.1_L2/L3	2.62166994063961	0.095795905266619	27.367244281924	6.73314010254683e-165	2.76708840490183e-162	macaque_down	macaque_DOWN_AC007389.1_L2/L3	rm	-2.62166994063961	macaque_down_AC007389.1_L2/L3	up_AC007389.1_L2/L3	Exc	human_up_AC007389.1_Exc	human_up_ac007389.1_exc
5.65310906602741	2.28589940410401	0.583298327859422	3.91891986471616	8.89466786330653e-05	0.0004398719350214	L2/L3	Human	UP	human_up	chimp_down	AC007741.1_L2/L3	UP_AC007741.1_L2/L3	human_UP_AC007741.1_L2/L3	chimp_DOWN_AC007741.1_L2/L3	hg	pt	-2.28589940410401	human_up_AC007741.1_L2/L3	chimp_down_AC007741.1_L2/L3	5.13772379516469	1.46992591489721	3.4952263533118	0.0004736598755194	0.0013809214821164	macaque_down	macaque_DOWN_AC007741.1_L2/L3	rm	-5.13772379516469	macaque_down_AC007741.1_L2/L3	up_AC007741.1_L2/L3	Exc	human_up_AC007741.1_Exc	human_up_ac007741.1_exc
117.418091712767	0.924541689309562	0.12947648580899	7.14061463386861	9.29145059980077e-13	1.25795027301612e-11	L2/L3	Human	UP	human_up	chimp_down	APLF_L2/L3	UP_APLF_L2/L3	human_UP_APLF_L2/L3	chimp_DOWN_APLF_L2/L3	hg	pt	-0.924541689309562	human_up_APLF_L2/L3	chimp_down_APLF_L2/L3	1.45598493196659	0.156733279484074	9.28957102639158	1.54911399648254e-20	2.27649082738334e-19	macaque_down	macaque_DOWN_APLF_L2/L3	rm	-1.45598493196659	macaque_down_APLF_L2/L3	up_APLF_L2/L3	Exc	human_up_APLF_Exc	human_up_aplf_exc
16.2882932908155	-1.55813829745104	0.543943052071378	-2.86452468051118	0.0041763560795184	0.0137896893107631	L2/L3	Human	DOWN	human_down	chimp_up	AC005041.5_L2/L3	DOWN_AC005041.5_L2/L3	human_DOWN_AC005041.5_L2/L3	chimp_UP_AC005041.5_L2/L3	hg	pt	1.55813829745104	human_down_AC005041.5_L2/L3	chimp_up_AC005041.5_L2/L3	-2.26378918632253	0.551511526025571	-4.10469968349776	4.04840453763431e-05	0.0001441556178055	macaque_up	macaque_UP_AC005041.5_L2/L3	rm	2.26378918632253	macaque_up_AC005041.5_L2/L3	down_AC005041.5_L2/L3	Exc	human_down_AC005041.5_Exc	human_down_ac005041.5_exc
39.6891342440372	-0.723356488881131	0.275811488719319	-2.62264814362848	0.0087249326949229	0.0259482071098703	L2/L3	Human	DOWN	human_down	chimp_up	CCDC142_L2/L3	DOWN_CCDC142_L2/L3	human_DOWN_CCDC142_L2/L3	chimp_UP_CCDC142_L2/L3	hg	pt	0.723356488881131	human_down_CCDC142_L2/L3	chimp_up_CCDC142_L2/L3	-0.928070340276538	0.289295725167221	-3.20803337048996	0.0013364599036167	0.0035060376692283	macaque_up	macaque_UP_CCDC142_L2/L3	rm	0.928070340276538	macaque_up_CCDC142_L2/L3	down_CCDC142_L2/L3	Exc	human_down_CCDC142_Exc	human_down_ccdc142_exc
24.7964732282479	-0.991178542153578	0.376399870012854	-2.63331265794467	0.0084556469048377	0.0252635288078092	L2/L3	Human	DOWN	human_down	chimp_up	TTC31_L2/L3	DOWN_TTC31_L2/L3	human_DOWN_TTC31_L2/L3	chimp_UP_TTC31_L2/L3	hg	pt	0.991178542153578	human_down_TTC31_L2/L3	chimp_up_TTC31_L2/L3	-1.57072962304488	0.385872408884884	-4.0705932501991	4.68935652138209e-05	0.0001651529285515	macaque_up	macaque_UP_TTC31_L2/L3	rm	1.57072962304488	macaque_up_TTC31_L2/L3	down_TTC31_L2/L3	Exc	human_down_TTC31_Exc	human_down_ttc31_exc
58.7266028447071	-2.5883591937235	0.303563656272142	-8.52657800182461	1.50740544243755e-17	2.95658550070245e-16	L2/L3	Human	DOWN	human_down	chimp_up	TACR1_L2/L3	DOWN_TACR1_L2/L3	human_DOWN_TACR1_L2/L3	chimp_UP_TACR1_L2/L3	hg	pt	2.5883591937235	human_down_TACR1_L2/L3	chimp_up_TACR1_L2/L3	-1.46383525728522	0.322996943014113	-4.53204059340357	5.84166203598194e-06	2.40777894327625e-05	macaque_up	macaque_UP_TACR1_L2/L3	rm	1.46383525728522	macaque_up_TACR1_L2/L3	down_TACR1_L2/L3	Exc	human_down_TACR1_Exc	human_down_tacr1_exc
86.2357485354604	-0.973000075804021	0.19003119907576	-5.12021226270384	3.05191945814912e-07	2.26774427598258e-06	L2/L3	Human	DOWN	human_down	chimp_up	LRRTM4-AS1_L2/L3	DOWN_LRRTM4-AS1_L2/L3	human_DOWN_LRRTM4-AS1_L2/L3	chimp_UP_LRRTM4-AS1_L2/L3	hg	pt	0.973000075804021	human_down_LRRTM4-AS1_L2/L3	chimp_up_LRRTM4-AS1_L2/L3	-0.804998532951999	0.202388085359019	-3.97749962169957	6.9643733594305e-05	0.0002380992590295	macaque_up	macaque_UP_LRRTM4-AS1_L2/L3	rm	0.804998532951999	macaque_up_LRRTM4-AS1_L2/L3	down_LRRTM4-AS1_L2/L3	Exc	human_down_LRRTM4-AS1_Exc	human_down_lrrtm4-as1_exc
77.8718699919159	-1.30564919835781	0.230861420597115	-5.65555385989045	1.55344504641835e-08	1.36896177296995e-07	L2/L3	Human	DOWN	human_down	chimp_up	LRRTM1_L2/L3	DOWN_LRRTM1_L2/L3	human_DOWN_LRRTM1_L2/L3	chimp_UP_LRRTM1_L2/L3	hg	pt	1.30564919835781	human_down_LRRTM1_L2/L3	chimp_up_LRRTM1_L2/L3	-1.79825392147806	0.236280047255077	-7.61068885150827	2.72638870545158e-14	2.64601796348306e-13	macaque_up	macaque_UP_LRRTM1_L2/L3	rm	1.79825392147806	macaque_up_LRRTM1_L2/L3	down_LRRTM1_L2/L3	Exc	human_down_LRRTM1_Exc	human_down_lrrtm1_exc
47.3184920363814	0.871247280859183	0.213172030685406	4.08706188170128	4.36870622684084e-05	0.0002283212355824	L2/L3	Human	UP	human_up	chimp_down	CHMP3_L2/L3	UP_CHMP3_L2/L3	human_UP_CHMP3_L2/L3	chimp_DOWN_CHMP3_L2/L3	hg	pt	-0.871247280859183	human_up_CHMP3_L2/L3	chimp_down_CHMP3_L2/L3	0.739699063704836	0.235571510414365	3.14001919164044	0.0016893676707432	0.004322431064817	macaque_down	macaque_DOWN_CHMP3_L2/L3	rm	-0.739699063704836	macaque_down_CHMP3_L2/L3	up_CHMP3_L2/L3	Exc	human_up_CHMP3_Exc	human_up_chmp3_exc
113.053008199509	0.918611171915765	0.156058600327415	5.88632199691968	3.9488462321323e-09	3.73272923929032e-08	L2/L3	Human	UP	human_up	chimp_down	RNF103-CHMP3_L2/L3	UP_RNF103-CHMP3_L2/L3	human_UP_RNF103-CHMP3_L2/L3	chimp_DOWN_RNF103-CHMP3_L2/L3	hg	pt	-0.918611171915765	human_up_RNF103-CHMP3_L2/L3	chimp_down_RNF103-CHMP3_L2/L3	1.41289298312453	0.179430860117583	7.87430312822803	3.42647280609787e-15	3.53717651823945e-14	macaque_down	macaque_DOWN_RNF103-CHMP3_L2/L3	rm	-1.41289298312453	macaque_down_RNF103-CHMP3_L2/L3	up_RNF103-CHMP3_L2/L3	Exc	human_up_RNF103-CHMP3_Exc	human_up_rnf103-chmp3_exc
13.5684868000269	2.02473739164947	0.395400860147793	5.12072075638041	3.04370074674482e-07	2.2624019039445e-06	L2/L3	Human	UP	human_up	chimp_down	AC092651.2_L2/L3	UP_AC092651.2_L2/L3	human_UP_AC092651.2_L2/L3	chimp_DOWN_AC092651.2_L2/L3	hg	pt	-2.02473739164947	human_up_AC092651.2_L2/L3	chimp_down_AC092651.2_L2/L3	1.20451822456181	0.416333367916997	2.89315802523414	0.0038138935757602	0.0089003296721971	macaque_down	macaque_DOWN_AC092651.2_L2/L3	rm	-1.20451822456181	macaque_down_AC092651.2_L2/L3	up_AC092651.2_L2/L3	Exc	human_up_AC092651.2_Exc	human_up_ac092651.2_exc
8.5532971068088	4.95944530139543	0.760569340449285	6.52070105595602	6.99795344790694e-11	7.96397528256366e-10	L2/L3	Human	UP	human_up	chimp_down	PLGLB2_L2/L3	UP_PLGLB2_L2/L3	human_UP_PLGLB2_L2/L3	chimp_DOWN_PLGLB2_L2/L3	hg	pt	-4.95944530139543	human_up_PLGLB2_L2/L3	chimp_down_PLGLB2_L2/L3	5.96648667041886	1.44860752365679	4.11877376927972	3.8089386073703e-05	0.0001362597338215	macaque_down	macaque_DOWN_PLGLB2_L2/L3	rm	-5.96648667041886	macaque_down_PLGLB2_L2/L3	up_PLGLB2_L2/L3	Exc	human_up_PLGLB2_Exc	human_up_plglb2_exc
14.2644911111507	1.0478308977696	0.367500526237221	2.8512364553547	0.0043549570862711	0.014291409172514	L2/L3	Human	UP	human_up	chimp_down	RGPD2_L2/L3	UP_RGPD2_L2/L3	human_UP_RGPD2_L2/L3	chimp_DOWN_RGPD2_L2/L3	hg	pt	-1.0478308977696	human_up_RGPD2_L2/L3	chimp_down_RGPD2_L2/L3	3.20837116248886	0.60835772422652	5.27382333571594	1.33610531120069e-07	6.91282965004988e-07	macaque_down	macaque_DOWN_RGPD2_L2/L3	rm	-3.20837116248886	macaque_down_RGPD2_L2/L3	up_RGPD2_L2/L3	Exc	human_up_RGPD2_Exc	human_up_rgpd2_exc
49.0956914451706	4.47289988427006	0.287288988698676	15.5693397945072	1.17614910831079e-54	1.17545411111042e-52	L2/L3	Human	UP	human_up	chimp_down	MTATP8P2_L2/L3	UP_MTATP8P2_L2/L3	human_UP_MTATP8P2_L2/L3	chimp_DOWN_MTATP8P2_L2/L3	hg	pt	-4.47289988427006	human_up_MTATP8P2_L2/L3	chimp_down_MTATP8P2_L2/L3	6.58327282491314	0.742162842555847	8.8703886093809	7.28910829294544e-19	9.66851337065373e-18	macaque_down	macaque_DOWN_MTATP8P2_L2/L3	rm	-6.58327282491314	macaque_down_MTATP8P2_L2/L3	up_MTATP8P2_L2/L3	Exc	human_up_MTATP8P2_Exc	human_up_mtatp8p2_exc
65.1445650565767	0.73377058760067	0.171242242447944	4.28498586044696	1.82750810685726e-05	0.0001021605524701	L2/L3	Human	UP	human_up	chimp_down	KRCC1_L2/L3	UP_KRCC1_L2/L3	human_UP_KRCC1_L2/L3	chimp_DOWN_KRCC1_L2/L3	hg	pt	-0.73377058760067	human_up_KRCC1_L2/L3	chimp_down_KRCC1_L2/L3	1.71768682267091	0.219627591901412	7.8209063251122	5.2444361595161e-15	5.34672285278981e-14	macaque_down	macaque_DOWN_KRCC1_L2/L3	rm	-1.71768682267091	macaque_down_KRCC1_L2/L3	up_KRCC1_L2/L3	Exc	human_up_KRCC1_Exc	human_up_krcc1_exc
55.5684989323775	7.40929562499266	0.616991185146996	12.0087544252798	3.19622792830937e-33	1.41684402136569e-31	L2/L3	Human	UP	human_up	chimp_down	LSP1P5_L2/L3	UP_LSP1P5_L2/L3	human_UP_LSP1P5_L2/L3	chimp_DOWN_LSP1P5_L2/L3	hg	pt	-7.40929562499266	human_up_LSP1P5_L2/L3	chimp_down_LSP1P5_L2/L3	4.78382301781085	0.404741070764367	11.8194652417567	3.09649286953367e-32	7.85191532321325e-31	macaque_down	macaque_DOWN_LSP1P5_L2/L3	rm	-4.78382301781085	macaque_down_LSP1P5_L2/L3	up_LSP1P5_L2/L3	Exc	human_up_LSP1P5_Exc	human_up_lsp1p5_exc
38.6384436010472	6.30343363765317	0.516681024348365	12.1998551148709	3.113775016178e-34	1.42928123759302e-32	L2/L3	Human	UP	human_up	chimp_down	LSP1P4_L2/L3	UP_LSP1P4_L2/L3	human_UP_LSP1P4_L2/L3	chimp_DOWN_LSP1P4_L2/L3	hg	pt	-6.30343363765317	human_up_LSP1P4_L2/L3	chimp_down_LSP1P4_L2/L3	5.26345223574791	0.54401491622105	9.67519837932018	3.84345515241976e-22	6.13614179591946e-21	macaque_down	macaque_DOWN_LSP1P4_L2/L3	rm	-5.26345223574791	macaque_down_LSP1P4_L2/L3	up_LSP1P4_L2/L3	Exc	human_up_LSP1P4_Exc	human_up_lsp1p4_exc
11.6977578724193	2.96625304112462	0.480612249858081	6.17182155053376	6.75076695720469e-10	6.92299967761472e-09	L2/L3	Human	UP	human_up	chimp_down	AC026273.1_L2/L3	UP_AC026273.1_L2/L3	human_UP_AC026273.1_L2/L3	chimp_DOWN_AC026273.1_L2/L3	hg	pt	-2.96625304112462	human_up_AC026273.1_L2/L3	chimp_down_AC026273.1_L2/L3	4.01786040539504	0.748660659536201	5.36673104725995	8.01764750410855e-08	4.25821403538171e-07	macaque_down	macaque_DOWN_AC026273.1_L2/L3	rm	-4.01786040539504	macaque_down_AC026273.1_L2/L3	up_AC026273.1_L2/L3	Exc	human_up_AC026273.1_Exc	human_up_ac026273.1_exc
11.7962027724608	7.66309118052127	1.43159818865716	5.35282262944829	8.65927200400878e-08	6.89324451673211e-07	L2/L3	Human	UP	human_up	chimp_down	AL845331.1_L2/L3	UP_AL845331.1_L2/L3	human_UP_AL845331.1_L2/L3	chimp_DOWN_AL845331.1_L2/L3	hg	pt	-7.66309118052127	human_up_AL845331.1_L2/L3	chimp_down_AL845331.1_L2/L3	4.97309151534207	0.898948157323306	5.53212270900011	3.16378438716927e-08	1.75703552312597e-07	macaque_down	macaque_DOWN_AL845331.1_L2/L3	rm	-4.97309151534207	macaque_down_AL845331.1_L2/L3	up_AL845331.1_L2/L3	Exc	human_up_AL845331.1_Exc	human_up_al845331.1_exc
20.874612103936	-2.06601736682053	0.556677429471281	-3.71133668699804	0.0002061676639921	0.0009443767558741	L2/L3	Human	DOWN	human_down	chimp_up	ANKRD20A8P_L2/L3	DOWN_ANKRD20A8P_L2/L3	human_DOWN_ANKRD20A8P_L2/L3	chimp_UP_ANKRD20A8P_L2/L3	hg	pt	2.06601736682053	human_down_ANKRD20A8P_L2/L3	chimp_up_ANKRD20A8P_L2/L3	-2.87876230985125	0.561110915097174	-5.13046927513914	2.8902073445545e-07	1.43313880309551e-06	macaque_up	macaque_UP_ANKRD20A8P_L2/L3	rm	2.87876230985125	macaque_up_ANKRD20A8P_L2/L3	down_ANKRD20A8P_L2/L3	Exc	human_down_ANKRD20A8P_Exc	human_down_ankrd20a8p_exc
1266.60311829728	1.33274728153214	0.0546033396045072	24.4077979695976	1.41337533826486e-131	6.75562686139773e-129	L2/L3	Human	UP	human_up	chimp_down	ANKRD36_L2/L3	UP_ANKRD36_L2/L3	human_UP_ANKRD36_L2/L3	chimp_DOWN_ANKRD36_L2/L3	hg	pt	-1.33274728153214	human_up_ANKRD36_L2/L3	chimp_down_ANKRD36_L2/L3	6.8614329189865	0.187610447976985	36.5727654987967	7.75240171830081e-293	1.23190831571612e-289	macaque_down	macaque_DOWN_ANKRD36_L2/L3	rm	-6.8614329189865	macaque_down_ANKRD36_L2/L3	up_ANKRD36_L2/L3	Exc	human_up_ANKRD36_Exc	human_up_ankrd36_exc
161.684048111134	0.677350113590969	0.117717461910457	5.75403260143514	8.71393403675723e-09	7.92690391668106e-08	L2/L3	Human	UP	human_up	chimp_down	AC159540.2_L2/L3	UP_AC159540.2_L2/L3	human_UP_AC159540.2_L2/L3	chimp_DOWN_AC159540.2_L2/L3	hg	pt	-0.677350113590969	human_up_AC159540.2_L2/L3	chimp_down_AC159540.2_L2/L3	6.67385598234879	0.52178104651407	12.7905297191909	1.85207190130462e-37	5.77827039783991e-36	macaque_down	macaque_DOWN_AC159540.2_L2/L3	rm	-6.67385598234879	macaque_down_AC159540.2_L2/L3	up_AC159540.2_L2/L3	Exc	human_up_AC159540.2_Exc	human_up_ac159540.2_exc
227.751883374205	0.584470164658354	0.0908423816875342	6.43389301117979	1.24376422259816e-10	1.37974994764206e-09	L2/L3	Human	UP	human_up	chimp_down	AC092683.1_L2/L3	UP_AC092683.1_L2/L3	human_UP_AC092683.1_L2/L3	chimp_DOWN_AC092683.1_L2/L3	hg	pt	-0.584470164658354	human_up_AC092683.1_L2/L3	chimp_down_AC092683.1_L2/L3	4.61356829396539	0.230820391027919	19.9876981120239	7.04726374614025e-89	9.84407483625406e-87	macaque_down	macaque_DOWN_AC092683.1_L2/L3	rm	-4.61356829396539	macaque_down_AC092683.1_L2/L3	up_AC092683.1_L2/L3	Exc	human_up_AC092683.1_Exc	human_up_ac092683.1_exc
69.3834957485831	-0.535115624004116	0.211372698537066	-2.5316212912439	0.0113536542421698	0.0325085031674161	L2/L3	Human	DOWN	human_down	chimp_up	ACTR1B_L2/L3	DOWN_ACTR1B_L2/L3	human_DOWN_ACTR1B_L2/L3	chimp_UP_ACTR1B_L2/L3	hg	pt	0.535115624004116	human_down_ACTR1B_L2/L3	chimp_up_ACTR1B_L2/L3	-1.1333539043874	0.21756005650473	-5.20938412406949	1.89468492860225e-07	9.62320689498471e-07	macaque_up	macaque_UP_ACTR1B_L2/L3	rm	1.1333539043874	macaque_up_ACTR1B_L2/L3	down_ACTR1B_L2/L3	Exc	human_down_ACTR1B_Exc	human_down_actr1b_exc
1268.1345452537	-0.809027522826164	0.06481575288631	-12.4819582709351	9.36545529945572e-36	4.51575144011256e-34	L2/L3	Human	DOWN	human_down	chimp_up	CRACDL_L2/L3	DOWN_CRACDL_L2/L3	human_DOWN_CRACDL_L2/L3	chimp_UP_CRACDL_L2/L3	hg	pt	0.809027522826164	human_down_CRACDL_L2/L3	chimp_up_CRACDL_L2/L3	-0.739397326943375	0.0671606458744517	-11.0093838038065	3.44350774341786e-28	7.37461370818581e-27	macaque_up	macaque_UP_CRACDL_L2/L3	rm	0.739397326943375	macaque_up_CRACDL_L2/L3	down_CRACDL_L2/L3	Exc	human_down_CRACDL_Exc	human_down_cracdl_exc
774.375119570822	-0.555355018959761	0.078022937015241	-7.11784303699407	1.09629113980313e-12	1.47516238010106e-11	L2/L3	Human	DOWN	human_down	chimp_up	LONRF2_L2/L3	DOWN_LONRF2_L2/L3	human_DOWN_LONRF2_L2/L3	chimp_UP_LONRF2_L2/L3	hg	pt	0.555355018959761	human_down_LONRF2_L2/L3	chimp_up_LONRF2_L2/L3	-0.67302356046637	0.0807945586427904	-8.33006048639918	8.08010614697281e-17	9.35392958325614e-16	macaque_up	macaque_UP_LONRF2_L2/L3	rm	0.67302356046637	macaque_up_LONRF2_L2/L3	down_LONRF2_L2/L3	Exc	human_down_LONRF2_Exc	human_down_lonrf2_exc
89.7369485573707	-0.520555719863879	0.180640481065277	-2.88172239574454	0.0039550801584044	0.0131360041454439	L2/L3	Human	DOWN	human_down	chimp_up	CHST10_L2/L3	DOWN_CHST10_L2/L3	human_DOWN_CHST10_L2/L3	chimp_UP_CHST10_L2/L3	hg	pt	0.520555719863879	human_down_CHST10_L2/L3	chimp_up_CHST10_L2/L3	-0.944537900849514	0.187892003236953	-5.02702554966292	4.9814600546737e-07	2.38765497412432e-06	macaque_up	macaque_UP_CHST10_L2/L3	rm	0.944537900849514	macaque_up_CHST10_L2/L3	down_CHST10_L2/L3	Exc	human_down_CHST10_Exc	human_down_chst10_exc
413.683059815167	0.957719963586251	0.0841488467670046	11.3812607110116	5.18447781731578e-30	2.03192716166349e-28	L2/L3	Human	UP	human_up	chimp_down	LINC01965_L2/L3	UP_LINC01965_L2/L3	human_UP_LINC01965_L2/L3	chimp_DOWN_LINC01965_L2/L3	hg	pt	-0.957719963586251	human_up_LINC01965_L2/L3	chimp_down_LINC01965_L2/L3	2.43381102855792	0.108661267499864	22.3981468701436	4.1029271477669e-111	8.28791283848915e-109	macaque_down	macaque_DOWN_LINC01965_L2/L3	rm	-2.43381102855792	macaque_down_LINC01965_L2/L3	up_LINC01965_L2/L3	Exc	human_up_LINC01965_Exc	human_up_linc01965_exc
45.9886310767193	-2.51492309105417	0.317682019412187	-7.91647917533256	2.4433063873417e-15	4.08524544018874e-14	L2/L3	Human	DOWN	human_down	chimp_up	MRPS9-AS2_L2/L3	DOWN_MRPS9-AS2_L2/L3	human_DOWN_MRPS9-AS2_L2/L3	chimp_UP_MRPS9-AS2_L2/L3	hg	pt	2.51492309105417	human_down_MRPS9-AS2_L2/L3	chimp_up_MRPS9-AS2_L2/L3	-0.861378013121125	0.35084228234193	-2.45517161549424	0.0140817344422694	0.0279244777176318	macaque_up	macaque_UP_MRPS9-AS2_L2/L3	rm	0.861378013121125	macaque_up_MRPS9-AS2_L2/L3	down_MRPS9-AS2_L2/L3	Exc	human_down_MRPS9-AS2_Exc	human_down_mrps9-as2_exc
13.8355309048391	-2.30105293966596	0.718807126887964	-3.20121052448137	0.0013685150479734	0.0051382411816584	L2/L3	Human	DOWN	human_down	chimp_up	ECRG4_L2/L3	DOWN_ECRG4_L2/L3	human_DOWN_ECRG4_L2/L3	chimp_UP_ECRG4_L2/L3	hg	pt	2.30105293966596	human_down_ECRG4_L2/L3	chimp_up_ECRG4_L2/L3	-2.87326632647746	0.726963623692138	-3.95242104671562	7.73644589997529e-05	0.0002622009447914	macaque_up	macaque_UP_ECRG4_L2/L3	rm	2.87326632647746	macaque_up_ECRG4_L2/L3	down_ECRG4_L2/L3	Exc	human_down_ECRG4_Exc	human_down_ecrg4_exc
99.3077848176105	-7.83300612929713	1.02512616643217	-7.64101667266867	2.15513150128492e-14	3.35586942767363e-13	L2/L3	Human	DOWN	human_down	chimp_up	LINC01789_L2/L3	DOWN_LINC01789_L2/L3	human_DOWN_LINC01789_L2/L3	chimp_UP_LINC01789_L2/L3	hg	pt	7.83300612929713	human_down_LINC01789_L2/L3	chimp_up_LINC01789_L2/L3	-3.30832393123013	1.05401545842954	-3.13878122447981	0.0016965205738729	0.0043393351645922	macaque_up	macaque_UP_LINC01789_L2/L3	rm	3.30832393123013	macaque_up_LINC01789_L2/L3	down_LINC01789_L2/L3	Exc	human_down_LINC01789_Exc	human_down_linc01789_exc
225.773962081884	-6.10514805555306	0.377989325760091	-16.1516414339911	1.10579514670249e-58	1.27293810945275e-56	L2/L3	Human	DOWN	human_down	chimp_up	LINC01885_L2/L3	DOWN_LINC01885_L2/L3	human_DOWN_LINC01885_L2/L3	chimp_UP_LINC01885_L2/L3	hg	pt	6.10514805555306	human_down_LINC01885_L2/L3	chimp_up_LINC01885_L2/L3	-1.38019813910709	0.416450981644974	-3.31419110517001	0.0009190866746704	0.0025134637422494	macaque_up	macaque_UP_LINC01885_L2/L3	rm	1.38019813910709	macaque_up_LINC01885_L2/L3	down_LINC01885_L2/L3	Exc	human_down_LINC01885_Exc	human_down_linc01885_exc
9.41937813191614	-4.6479978810575	1.96772106583752	-2.36212233621596	0.0181706448676251	0.048426420449027	L2/L3	Human	DOWN	human_down	chimp_up	RGPD4-AS1_L2/L3	DOWN_RGPD4-AS1_L2/L3	human_DOWN_RGPD4-AS1_L2/L3	chimp_UP_RGPD4-AS1_L2/L3	hg	pt	4.6479978810575	human_down_RGPD4-AS1_L2/L3	chimp_up_RGPD4-AS1_L2/L3	-5.8330987101705	1.96788697928418	-2.96414315028004	0.0030352705347922	0.0072712269816389	macaque_up	macaque_UP_RGPD4-AS1_L2/L3	rm	5.8330987101705	macaque_up_RGPD4-AS1_L2/L3	down_RGPD4-AS1_L2/L3	Exc	human_down_RGPD4-AS1_Exc	human_down_rgpd4-as1_exc
10.8900325325996	-4.92613090712711	1.43921176392439	-3.42279783323525	0.0006198015613367	0.0025405624401774	L2/L3	Human	DOWN	human_down	chimp_up	SULT1C2_L2/L3	DOWN_SULT1C2_L2/L3	human_DOWN_SULT1C2_L2/L3	chimp_UP_SULT1C2_L2/L3	hg	pt	4.92613090712711	human_down_SULT1C2_L2/L3	chimp_up_SULT1C2_L2/L3	-4.11440221446692	1.45615861718047	-2.82551788378216	0.0047204252854861	0.0107158149623664	macaque_up	macaque_UP_SULT1C2_L2/L3	rm	4.11440221446692	macaque_up_SULT1C2_L2/L3	down_SULT1C2_L2/L3	Exc	human_down_SULT1C2_Exc	human_down_sult1c2_exc
50.2248972915986	1.058232296606	0.187770903588702	5.63576292375934	1.74285010900397e-08	1.52365985473838e-07	L2/L3	Human	UP	human_up	chimp_down	LINC01123_L2/L3	UP_LINC01123_L2/L3	human_UP_LINC01123_L2/L3	chimp_DOWN_LINC01123_L2/L3	hg	pt	-1.058232296606	human_up_LINC01123_L2/L3	chimp_down_LINC01123_L2/L3	5.30085519585759	0.570774785338758	9.28712222757266	1.58516151072543e-20	2.32659542916572e-19	macaque_down	macaque_DOWN_LINC01123_L2/L3	rm	-5.30085519585759	macaque_down_LINC01123_L2/L3	up_LINC01123_L2/L3	Exc	human_up_LINC01123_Exc	human_up_linc01123_exc
76.7877345502432	2.31547493962324	0.170217597246176	13.6030291643378	3.84185683510914e-42	2.39294351936387e-40	L2/L3	Human	UP	human_up	chimp_down	LINC01106_L2/L3	UP_LINC01106_L2/L3	human_UP_LINC01106_L2/L3	chimp_DOWN_LINC01106_L2/L3	hg	pt	-2.31547493962324	human_up_LINC01106_L2/L3	chimp_down_LINC01106_L2/L3	9.90502178046771	1.94732719638971	5.08647021354774	3.64788980722348e-07	1.78215006036029e-06	macaque_down	macaque_DOWN_LINC01106_L2/L3	rm	-9.90502178046771	macaque_down_LINC01106_L2/L3	up_LINC01106_L2/L3	Exc	human_up_LINC01106_Exc	human_up_linc01106_exc
85.0645731178577	1.66476496042306	0.153592221414534	10.8388624442769	2.25254458958573e-27	7.67855781259248e-26	L2/L3	Human	UP	human_up	chimp_down	RGPD6_L2/L3	UP_RGPD6_L2/L3	human_UP_RGPD6_L2/L3	chimp_DOWN_RGPD6_L2/L3	hg	pt	-1.66476496042306	human_up_RGPD6_L2/L3	chimp_down_RGPD6_L2/L3	4.48928803968817	0.329484519223221	13.6251865498018	2.83684449163132e-42	1.04673413780997e-40	macaque_down	macaque_DOWN_RGPD6_L2/L3	rm	-4.48928803968817	macaque_down_RGPD6_L2/L3	up_RGPD6_L2/L3	Exc	human_up_RGPD6_Exc	human_up_rgpd6_exc
12.0341724388529	-1.82873457884484	0.626666448592883	-2.91819449238281	0.0035206468000178	0.0118633656999223	L2/L3	Human	DOWN	human_down	chimp_up	BCL2L11_L2/L3	DOWN_BCL2L11_L2/L3	human_DOWN_BCL2L11_L2/L3	chimp_UP_BCL2L11_L2/L3	hg	pt	1.82873457884484	human_down_BCL2L11_L2/L3	chimp_up_BCL2L11_L2/L3	-1.90900206376203	0.646374907012884	-2.95339754537219	0.0031429691873244	0.0075005820533706	macaque_up	macaque_UP_BCL2L11_L2/L3	rm	1.90900206376203	macaque_up_BCL2L11_L2/L3	down_BCL2L11_L2/L3	Exc	human_down_BCL2L11_Exc	human_down_bcl2l11_exc
6.39306654993341	-2.65355852733666	1.09536476045314	-2.42253413943944	0.0154126774989038	0.0421281129000993	L2/L3	Human	DOWN	human_down	chimp_up	AC017002.2_L2/L3	DOWN_AC017002.2_L2/L3	human_DOWN_AC017002.2_L2/L3	chimp_UP_AC017002.2_L2/L3	hg	pt	2.65355852733666	human_down_AC017002.2_L2/L3	chimp_up_AC017002.2_L2/L3	-3.02750858262968	1.11020684642568	-2.72697704250045	0.0063917485974807	0.0139915253530673	macaque_up	macaque_UP_AC017002.2_L2/L3	rm	3.02750858262968	macaque_up_AC017002.2_L2/L3	down_AC017002.2_L2/L3	Exc	human_down_AC017002.2_Exc	human_down_ac017002.2_exc
53.5169315009694	0.685938962401638	0.185048501217471	3.70680636637804	0.0002098892940307	0.0009596248508743	L2/L3	Human	UP	human_up	chimp_down	RGPD8_L2/L3	UP_RGPD8_L2/L3	human_UP_RGPD8_L2/L3	chimp_DOWN_RGPD8_L2/L3	hg	pt	-0.685938962401638	human_up_RGPD8_L2/L3	chimp_down_RGPD8_L2/L3	4.13116952352702	0.409227652890994	10.0950399963011	5.81073821460612e-24	1.02293025172342e-22	macaque_down	macaque_DOWN_RGPD8_L2/L3	rm	-4.13116952352702	macaque_down_RGPD8_L2/L3	up_RGPD8_L2/L3	Exc	human_up_RGPD8_Exc	human_up_rgpd8_exc
78.5472966642532	-1.19550412391095	0.206232386291865	-5.7968786833463	6.75605266876455e-09	6.22264525819923e-08	L2/L3	Human	DOWN	human_down	chimp_up	POLR1B_L2/L3	DOWN_POLR1B_L2/L3	human_DOWN_POLR1B_L2/L3	chimp_UP_POLR1B_L2/L3	hg	pt	1.19550412391095	human_down_POLR1B_L2/L3	chimp_up_POLR1B_L2/L3	-1.08012170219168	0.217845454032602	-4.95820170766579	7.11486738270616e-07	3.33051804662577e-06	macaque_up	macaque_UP_POLR1B_L2/L3	rm	1.08012170219168	macaque_up_POLR1B_L2/L3	down_POLR1B_L2/L3	Exc	human_down_POLR1B_Exc	human_down_polr1b_exc
23.2462455279678	3.41362613262369	0.347384117602948	9.82666149557643	8.64367550217938e-23	2.30641375323322e-21	L2/L3	Human	UP	human_up	chimp_down	PAX8-AS1_L2/L3	UP_PAX8-AS1_L2/L3	human_UP_PAX8-AS1_L2/L3	chimp_DOWN_PAX8-AS1_L2/L3	hg	pt	-3.41362613262369	human_up_PAX8-AS1_L2/L3	chimp_down_PAX8-AS1_L2/L3	2.89554434683489	0.398041275043551	7.27448264383657	3.47750580867544e-13	3.11733089340308e-12	macaque_down	macaque_DOWN_PAX8-AS1_L2/L3	rm	-2.89554434683489	macaque_down_PAX8-AS1_L2/L3	up_PAX8-AS1_L2/L3	Exc	human_up_PAX8-AS1_Exc	human_up_pax8-as1_exc
13.3202751000998	1.74586445130954	0.41253116589898	4.23207892064347	2.31541127843989e-05	0.000127018332782	L2/L3	Human	UP	human_up	chimp_down	AC016745.2_L2/L3	UP_AC016745.2_L2/L3	human_UP_AC016745.2_L2/L3	chimp_DOWN_AC016745.2_L2/L3	hg	pt	-1.74586445130954	human_up_AC016745.2_L2/L3	chimp_down_AC016745.2_L2/L3	2.8026170683998	0.565779338523898	4.95355146002988	7.28710751880747e-07	3.40505730572896e-06	macaque_down	macaque_DOWN_AC016745.2_L2/L3	rm	-2.8026170683998	macaque_down_AC016745.2_L2/L3	up_AC016745.2_L2/L3	Exc	human_up_AC016745.2_Exc	human_up_ac016745.2_exc
12.963908598427	2.37946823949569	0.400006729896767	5.94857051557552	2.70494353787671e-09	2.59937034822094e-08	L2/L3	Human	UP	human_up	chimp_down	WASH2P_L2/L3	UP_WASH2P_L2/L3	human_UP_WASH2P_L2/L3	chimp_DOWN_WASH2P_L2/L3	hg	pt	-2.37946823949569	human_up_WASH2P_L2/L3	chimp_down_WASH2P_L2/L3	4.09933779058175	0.722290811647295	5.67546717260957	1.38310666644639e-08	8.00770719004525e-08	macaque_down	macaque_DOWN_WASH2P_L2/L3	rm	-4.09933779058175	macaque_down_WASH2P_L2/L3	up_WASH2P_L2/L3	Exc	human_up_WASH2P_Exc	human_up_wash2p_exc
65.4667057057359	1.08107986649395	0.17763163104616	6.08607746338275	1.15710474468317e-09	1.15484621068311e-08	L2/L3	Human	UP	human_up	chimp_down	RABL2A_L2/L3	UP_RABL2A_L2/L3	human_UP_RABL2A_L2/L3	chimp_DOWN_RABL2A_L2/L3	hg	pt	-1.08107986649395	human_up_RABL2A_L2/L3	chimp_down_RABL2A_L2/L3	1.63320676797154	0.216074069284483	7.55855051640306	4.07585718481589e-14	3.91900491558175e-13	macaque_down	macaque_DOWN_RABL2A_L2/L3	rm	-1.63320676797154	macaque_down_RABL2A_L2/L3	up_RABL2A_L2/L3	Exc	human_up_RABL2A_Exc	human_up_rabl2a_exc
57.9563798870139	2.43951367569874	0.257967760313745	9.45666106776968	3.17933304191266e-21	7.69020853603231e-20	L2/L3	Human	UP	human_up	chimp_down	DPP10-AS1_L2/L3	UP_DPP10-AS1_L2/L3	human_UP_DPP10-AS1_L2/L3	chimp_DOWN_DPP10-AS1_L2/L3	hg	pt	-2.43951367569874	human_up_DPP10-AS1_L2/L3	chimp_down_DPP10-AS1_L2/L3	2.30553176485768	0.286655938388624	8.04285366567929	8.77701178766564e-16	9.47074934227244e-15	macaque_down	macaque_DOWN_DPP10-AS1_L2/L3	rm	-2.30553176485768	macaque_down_DPP10-AS1_L2/L3	up_DPP10-AS1_L2/L3	Exc	human_up_DPP10-AS1_Exc	human_up_dpp10-as1_exc
10.7548892851634	-1.64095921085397	0.675485719938386	-2.42930259281225	0.015127900646573	0.0414941556282687	L2/L3	Human	DOWN	human_down	chimp_up	HTR5BP_L2/L3	DOWN_HTR5BP_L2/L3	human_DOWN_HTR5BP_L2/L3	chimp_UP_HTR5BP_L2/L3	hg	pt	1.64095921085397	human_down_HTR5BP_L2/L3	chimp_up_HTR5BP_L2/L3	-1.69744149567085	0.696853576528703	-2.43586537092407	0.0148562126483229	0.0292776093166949	macaque_up	macaque_UP_HTR5BP_L2/L3	rm	1.69744149567085	macaque_up_HTR5BP_L2/L3	down_HTR5BP_L2/L3	Exc	human_down_HTR5BP_Exc	human_down_htr5bp_exc
45.0879468537634	0.975832422599982	0.206769873912597	4.71941295960972	2.36526223155466e-06	1.54363373954266e-05	L2/L3	Human	UP	human_up	chimp_down	C2orf76_L2/L3	UP_C2orf76_L2/L3	human_UP_C2orf76_L2/L3	chimp_DOWN_C2orf76_L2/L3	hg	pt	-0.975832422599982	human_up_C2orf76_L2/L3	chimp_down_C2orf76_L2/L3	0.994841179778084	0.235769669988128	4.21954689858189	2.4479379846372e-05	9.10307052209492e-05	macaque_down	macaque_DOWN_C2orf76_L2/L3	rm	-0.994841179778084	macaque_down_C2orf76_L2/L3	up_C2orf76_L2/L3	Exc	human_up_C2orf76_Exc	human_up_c2orf76_exc
8.30978472477054	1.78992697766709	0.500278366672543	3.57786204023226	0.0003464162038042	0.0015094437322718	L2/L3	Human	UP	human_up	chimp_down	AC018866.2_L2/L3	UP_AC018866.2_L2/L3	human_UP_AC018866.2_L2/L3	chimp_DOWN_AC018866.2_L2/L3	hg	pt	-1.78992697766709	human_up_AC018866.2_L2/L3	chimp_down_AC018866.2_L2/L3	2.77502533423977	0.694735125617397	3.9943645166547	6.48680011129281e-05	0.0002229229634555	macaque_down	macaque_DOWN_AC018866.2_L2/L3	rm	-2.77502533423977	macaque_down_AC018866.2_L2/L3	up_AC018866.2_L2/L3	Exc	human_up_AC018866.2_Exc	human_up_ac018866.2_exc
10.0562247835261	-3.32213715016598	0.894144959802763	-3.71543463254414	0.0002028547037992	0.0009305583919118	L2/L3	Human	DOWN	human_down	chimp_up	LINC01823_L2/L3	DOWN_LINC01823_L2/L3	human_DOWN_LINC01823_L2/L3	chimp_UP_LINC01823_L2/L3	hg	pt	3.32213715016598	human_down_LINC01823_L2/L3	chimp_up_LINC01823_L2/L3	-2.33562880231814	0.92843451699424	-2.51566347390834	0.0118808565058209	0.0240666351383315	macaque_up	macaque_UP_LINC01823_L2/L3	rm	2.33562880231814	macaque_up_LINC01823_L2/L3	down_LINC01823_L2/L3	Exc	human_down_LINC01823_Exc	human_down_linc01823_exc
90.6487645965773	-0.506589948338919	0.190054230766353	-2.66550208483232	0.0076873455039883	0.0233152644571203	L2/L3	Human	DOWN	human_down	chimp_up	AC068282.1_L2/L3	DOWN_AC068282.1_L2/L3	human_DOWN_AC068282.1_L2/L3	chimp_UP_AC068282.1_L2/L3	hg	pt	0.506589948338919	human_down_AC068282.1_L2/L3	chimp_up_AC068282.1_L2/L3	-0.957345690998358	0.196662273111658	-4.86796819670038	1.12751469376707e-06	5.13478032874129e-06	macaque_up	macaque_UP_AC068282.1_L2/L3	rm	0.957345690998358	macaque_up_AC068282.1_L2/L3	down_AC068282.1_L2/L3	Exc	human_down_AC068282.1_Exc	human_down_ac068282.1_exc
9.41902372161399	1.69193041432987	0.4919724884366	3.43907526151821	0.0005837049345898	0.0024084453458663	L2/L3	Human	UP	human_up	chimp_down	MAP3K2-DT_L2/L3	UP_MAP3K2-DT_L2/L3	human_UP_MAP3K2-DT_L2/L3	chimp_DOWN_MAP3K2-DT_L2/L3	hg	pt	-1.69193041432987	human_up_MAP3K2-DT_L2/L3	chimp_down_MAP3K2-DT_L2/L3	1.23574445183825	0.535365188395152	2.30822712911649	0.0209865070176485	0.0395528851416905	macaque_down	macaque_DOWN_MAP3K2-DT_L2/L3	rm	-1.23574445183825	macaque_down_MAP3K2-DT_L2/L3	up_MAP3K2-DT_L2/L3	Exc	human_up_MAP3K2-DT_Exc	human_up_map3k2-dt_exc
34.8302781533328	-2.02593845882024	0.377961781995657	-5.36016749662673	8.31448264312396e-08	6.64041154647172e-07	L2/L3	Human	DOWN	human_down	chimp_up	AC010976.1_L2/L3	DOWN_AC010976.1_L2/L3	human_DOWN_AC010976.1_L2/L3	chimp_UP_AC010976.1_L2/L3	hg	pt	2.02593845882024	human_down_AC010976.1_L2/L3	chimp_up_AC010976.1_L2/L3	-2.08351386854378	0.389355423151541	-5.35118748746146	8.73789333433058e-08	4.61707881882296e-07	macaque_up	macaque_UP_AC010976.1_L2/L3	rm	2.08351386854378	macaque_up_AC010976.1_L2/L3	down_AC010976.1_L2/L3	Exc	human_down_AC010976.1_Exc	human_down_ac010976.1_exc
19.8473902766158	1.12685469690422	0.301517698523085	3.73727546483625	0.0001860250858611	0.0008589108699767	L2/L3	Human	UP	human_up	chimp_down	FAR2P2_L2/L3	UP_FAR2P2_L2/L3	human_UP_FAR2P2_L2/L3	chimp_DOWN_FAR2P2_L2/L3	hg	pt	-1.12685469690422	human_up_FAR2P2_L2/L3	chimp_down_FAR2P2_L2/L3	2.87710512187623	0.469500185097972	6.12801701297703	8.89810733181922e-10	5.86060476267595e-09	macaque_down	macaque_DOWN_FAR2P2_L2/L3	rm	-2.87710512187623	macaque_down_FAR2P2_L2/L3	up_FAR2P2_L2/L3	Exc	human_up_FAR2P2_Exc	human_up_far2p2_exc
19.5657442290046	1.79567011403604	0.299432554134842	5.99691011962383	2.01107294461858e-09	1.96173295622577e-08	L2/L3	Human	UP	human_up	chimp_down	FAR2P3_L2/L3	UP_FAR2P3_L2/L3	human_UP_FAR2P3_L2/L3	chimp_DOWN_FAR2P3_L2/L3	hg	pt	-1.79567011403604	human_up_FAR2P3_L2/L3	chimp_down_FAR2P3_L2/L3	4.10059324842195	0.600836082190795	6.82481190788373	8.80405904637411e-12	7.02086153995896e-11	macaque_down	macaque_DOWN_FAR2P3_L2/L3	rm	-4.10059324842195	macaque_down_FAR2P3_L2/L3	up_FAR2P3_L2/L3	Exc	human_up_FAR2P3_Exc	human_up_far2p3_exc
72.396588026501	0.782397189248396	0.168780575291724	4.6355878802764	3.55924468496842e-06	2.25200324858707e-05	L2/L3	Human	UP	human_up	chimp_down	C2orf27A_L2/L3	UP_C2orf27A_L2/L3	human_UP_C2orf27A_L2/L3	chimp_DOWN_C2orf27A_L2/L3	hg	pt	-0.782397189248396	human_up_C2orf27A_L2/L3	chimp_down_C2orf27A_L2/L3	1.58717586103137	0.208692061688745	7.60534851296151	2.84137149438691e-14	2.7553674100979e-13	macaque_down	macaque_DOWN_C2orf27A_L2/L3	rm	-1.58717586103137	macaque_down_C2orf27A_L2/L3	up_C2orf27A_L2/L3	Exc	human_up_C2orf27A_Exc	human_up_c2orf27a_exc
21.7298908224764	9.54695183322946	1.95642365377714	4.87979779573702	1.06194661767314e-06	7.32633206237199e-06	L2/L3	Human	UP	human_up	chimp_down	AC098826.2_L2/L3	UP_AC098826.2_L2/L3	human_UP_AC098826.2_L2/L3	chimp_DOWN_AC098826.2_L2/L3	hg	pt	-9.54695183322946	human_up_AC098826.2_L2/L3	chimp_down_AC098826.2_L2/L3	7.37545385616572	1.41223718437494	5.22253197817484	1.76493066128002e-07	8.98523862500442e-07	macaque_down	macaque_DOWN_AC098826.2_L2/L3	rm	-7.37545385616572	macaque_down_AC098826.2_L2/L3	up_AC098826.2_L2/L3	Exc	human_up_AC098826.2_Exc	human_up_ac098826.2_exc
422.768942017308	3.68416725243545	0.0961776694724604	38.3058486719765	0.0	0.0	L2/L3	Human	UP	human_up	chimp_down	ANKRD30BL_L2/L3	UP_ANKRD30BL_L2/L3	human_UP_ANKRD30BL_L2/L3	chimp_DOWN_ANKRD30BL_L2/L3	hg	pt	-3.68416725243545	human_up_ANKRD30BL_L2/L3	chimp_down_ANKRD30BL_L2/L3	7.56661369312824	0.357915302067622	21.1407940633358	3.35387504253352e-99	5.62978630379078e-97	macaque_down	macaque_DOWN_ANKRD30BL_L2/L3	rm	-7.56661369312824	macaque_down_ANKRD30BL_L2/L3	up_ANKRD30BL_L2/L3	Exc	human_up_ANKRD30BL_Exc	human_up_ankrd30bl_exc
29.2575216718799	0.650829017817323	0.262850494958957	2.47604258047505	0.0132847733287335	0.0371240863216655	L2/L3	Human	UP	human_up	chimp_down	AC097532.3_L2/L3	UP_AC097532.3_L2/L3	human_UP_AC097532.3_L2/L3	chimp_DOWN_AC097532.3_L2/L3	hg	pt	-0.650829017817323	human_up_AC097532.3_L2/L3	chimp_down_AC097532.3_L2/L3	2.40336275648922	0.376386806986912	6.38535334362235	1.71002157354647e-10	1.20734817023263e-09	macaque_down	macaque_DOWN_AC097532.3_L2/L3	rm	-2.40336275648922	macaque_down_AC097532.3_L2/L3	up_AC097532.3_L2/L3	Exc	human_up_AC097532.3_Exc	human_up_ac097532.3_exc
412.914956424097	2.15871227128117	0.0858912469806613	25.1330880289491	2.16347890280667e-139	1.13258120561929e-136	L2/L3	Human	UP	human_up	chimp_down	NCKAP5_L2/L3	UP_NCKAP5_L2/L3	human_UP_NCKAP5_L2/L3	chimp_DOWN_NCKAP5_L2/L3	hg	pt	-2.15871227128117	human_up_NCKAP5_L2/L3	chimp_down_NCKAP5_L2/L3	1.21307914023487	0.0881421303950306	13.7627617439942	4.26901958297669e-43	1.61518017110845e-41	macaque_down	macaque_DOWN_NCKAP5_L2/L3	rm	-1.21307914023487	macaque_down_NCKAP5_L2/L3	up_NCKAP5_L2/L3	Exc	human_up_NCKAP5_Exc	human_up_nckap5_exc
11.0824134321	2.30572664461271	0.448187868173197	5.14455389881659	2.68157257348923e-07	2.00816540099822e-06	L2/L3	Human	UP	human_up	chimp_down	NCKAP5-AS2_L2/L3	UP_NCKAP5-AS2_L2/L3	human_UP_NCKAP5-AS2_L2/L3	chimp_DOWN_NCKAP5-AS2_L2/L3	hg	pt	-2.30572664461271	human_up_NCKAP5-AS2_L2/L3	chimp_down_NCKAP5-AS2_L2/L3	3.32804906569114	0.659370516077389	5.04731252693825	4.48068078721256e-07	2.16166121644712e-06	macaque_down	macaque_DOWN_NCKAP5-AS2_L2/L3	rm	-3.32804906569114	macaque_down_NCKAP5-AS2_L2/L3	up_NCKAP5-AS2_L2/L3	Exc	human_up_NCKAP5-AS2_Exc	human_up_nckap5-as2_exc
124.124813696586	1.67892308583927	0.149727375205086	11.2132005489283	3.5125787049901e-29	1.30900115231555e-27	L2/L3	Human	UP	human_up	chimp_down	CCNT2-AS1_L2/L3	UP_CCNT2-AS1_L2/L3	human_UP_CCNT2-AS1_L2/L3	chimp_DOWN_CCNT2-AS1_L2/L3	hg	pt	-1.67892308583927	human_up_CCNT2-AS1_L2/L3	chimp_down_CCNT2-AS1_L2/L3	1.62314914831318	0.167511235061125	9.68979273372853	3.33204170312869e-22	5.33037221716615e-21	macaque_down	macaque_DOWN_CCNT2-AS1_L2/L3	rm	-1.62314914831318	macaque_down_CCNT2-AS1_L2/L3	up_CCNT2-AS1_L2/L3	Exc	human_up_CCNT2-AS1_Exc	human_up_ccnt2-as1_exc
140.682946354059	5.67513976804033	0.228774105472112	24.8067400649594	7.5827133596575e-136	3.78911633269976e-133	L2/L3	Human	UP	human_up	chimp_down	AC013265.1_L2/L3	UP_AC013265.1_L2/L3	human_UP_AC013265.1_L2/L3	chimp_DOWN_AC013265.1_L2/L3	hg	pt	-5.67513976804033	human_up_AC013265.1_L2/L3	chimp_down_AC013265.1_L2/L3	6.23010594946238	0.387653051315773	16.0713450553688	4.05197879408265e-58	2.42062572771313e-56	macaque_down	macaque_DOWN_AC013265.1_L2/L3	rm	-6.23010594946238	macaque_down_AC013265.1_L2/L3	up_AC013265.1_L2/L3	Exc	human_up_AC013265.1_Exc	human_up_ac013265.1_exc
203.390962653194	1.19552834369836	0.185227128730697	6.4543911677028	1.08654827857203e-10	1.21391956305708e-09	L2/L3	Human	UP	human_up	chimp_down	AC079793.1_L2/L3	UP_AC079793.1_L2/L3	human_UP_AC079793.1_L2/L3	chimp_DOWN_AC079793.1_L2/L3	hg	pt	-1.19552834369836	human_up_AC079793.1_L2/L3	chimp_down_AC079793.1_L2/L3	2.50877511445061	0.209058577092226	12.000345306779	3.53817167632847e-33	9.27787239570578e-32	macaque_down	macaque_DOWN_AC079793.1_L2/L3	rm	-2.50877511445061	macaque_down_AC079793.1_L2/L3	up_AC079793.1_L2/L3	Exc	human_up_AC079793.1_Exc	human_up_ac079793.1_exc
24.9507296195168	-1.59172462066034	0.435409866874168	-3.65569258245666	0.000256488573643	0.0011487103227122	L2/L3	Human	DOWN	human_down	chimp_up	AC079163.2_L2/L3	DOWN_AC079163.2_L2/L3	human_DOWN_AC079163.2_L2/L3	chimp_UP_AC079163.2_L2/L3	hg	pt	1.59172462066034	human_down_AC079163.2_L2/L3	chimp_up_AC079163.2_L2/L3	-1.61168757577415	0.450224492760132	-3.57974211019394	0.0003439334645008	0.0010280910534039	macaque_up	macaque_UP_AC079163.2_L2/L3	rm	1.61168757577415	macaque_up_AC079163.2_L2/L3	down_AC079163.2_L2/L3	Exc	human_down_AC079163.2_Exc	human_down_ac079163.2_exc
224.384846095541	1.39409820981534	0.100700812159005	13.8439619296622	1.38365173032379e-43	9.00069544219803e-42	L2/L3	Human	UP	human_up	chimp_down	KIF5C-AS1_L2/L3	UP_KIF5C-AS1_L2/L3	human_UP_KIF5C-AS1_L2/L3	chimp_DOWN_KIF5C-AS1_L2/L3	hg	pt	-1.39409820981534	human_up_KIF5C-AS1_L2/L3	chimp_down_KIF5C-AS1_L2/L3	1.64734378264231	0.118119003019417	13.9464755080222	3.30540680513073e-44	1.29372211177498e-42	macaque_down	macaque_DOWN_KIF5C-AS1_L2/L3	rm	-1.64734378264231	macaque_down_KIF5C-AS1_L2/L3	up_KIF5C-AS1_L2/L3	Exc	human_up_KIF5C-AS1_Exc	human_up_kif5c-as1_exc
51.7816522410824	1.83611182606351	0.204064383027197	8.9977084625238	2.30477892509769e-19	5.08276571977161e-18	L2/L3	Human	UP	human_up	chimp_down	LYPD6_L2/L3	UP_LYPD6_L2/L3	human_UP_LYPD6_L2/L3	chimp_DOWN_LYPD6_L2/L3	hg	pt	-1.83611182606351	human_up_LYPD6_L2/L3	chimp_down_LYPD6_L2/L3	1.39367375896293	0.224508265028247	6.20767239365369	5.37751048784288e-10	3.632143383061e-09	macaque_down	macaque_DOWN_LYPD6_L2/L3	rm	-1.39367375896293	macaque_down_LYPD6_L2/L3	up_LYPD6_L2/L3	Exc	human_up_LYPD6_Exc	human_up_lypd6_exc
47.7890709786924	-2.03043836777336	0.279548479489189	-7.26327816729148	3.77819832555027e-13	5.31485902647944e-12	L2/L3	Human	DOWN	human_down	chimp_up	NEB_L2/L3	DOWN_NEB_L2/L3	human_DOWN_NEB_L2/L3	chimp_UP_NEB_L2/L3	hg	pt	2.03043836777336	human_down_NEB_L2/L3	chimp_up_NEB_L2/L3	-0.747786450656516	0.309213054099613	-2.41835343217953	0.0155909251421631	0.0305361784460641	macaque_up	macaque_UP_NEB_L2/L3	rm	0.747786450656516	macaque_up_NEB_L2/L3	down_NEB_L2/L3	Exc	human_down_NEB_Exc	human_down_neb_exc
13.6227864138515	2.81853055547457	0.457464044044284	6.16120674874663	7.21926617910066e-10	7.3656615071873e-09	L2/L3	Human	UP	human_up	chimp_down	RPRM_L2/L3	UP_RPRM_L2/L3	human_UP_RPRM_L2/L3	chimp_DOWN_RPRM_L2/L3	hg	pt	-2.81853055547457	human_up_RPRM_L2/L3	chimp_down_RPRM_L2/L3	1.08817436805816	0.426446864926768	2.5517232217079	0.0107191634481822	0.0220089568395962	macaque_down	macaque_DOWN_RPRM_L2/L3	rm	-1.08817436805816	macaque_down_RPRM_L2/L3	up_RPRM_L2/L3	Exc	human_up_RPRM_Exc	human_up_rprm_exc
262.310756661732	0.602816707895544	0.0905072200452505	6.66042673274194	2.73033653824012e-11	3.23447788072659e-10	L2/L3	Human	UP	human_up	chimp_down	GPD2_L2/L3	UP_GPD2_L2/L3	human_UP_GPD2_L2/L3	chimp_DOWN_GPD2_L2/L3	hg	pt	-0.602816707895544	human_up_GPD2_L2/L3	chimp_down_GPD2_L2/L3	1.14491962722341	0.106511765220753	10.7492315506223	5.97573784953301e-27	1.21017576364884e-25	macaque_down	macaque_DOWN_GPD2_L2/L3	rm	-1.14491962722341	macaque_down_GPD2_L2/L3	up_GPD2_L2/L3	Exc	human_up_GPD2_Exc	human_up_gpd2_exc
890.357918142338	1.51436919031936	0.0620602667998317	24.4015900737872	1.64499282794492e-131	7.69541644851599e-129	L2/L3	Human	UP	human_up	chimp_down	UPP2_L2/L3	UP_UPP2_L2/L3	human_UP_UPP2_L2/L3	chimp_DOWN_UPP2_L2/L3	hg	pt	-1.51436919031936	human_up_UPP2_L2/L3	chimp_down_UPP2_L2/L3	1.03454879946427	0.06538013962838	15.8235942190494	2.13923866261492e-56	1.22869621113468e-54	macaque_down	macaque_DOWN_UPP2_L2/L3	rm	-1.03454879946427	macaque_down_UPP2_L2/L3	up_UPP2_L2/L3	Exc	human_up_UPP2_Exc	human_up_upp2_exc
49.8277603323569	-0.806659458328192	0.333528375386187	-2.41856321038404	0.0155819380518858	0.042485127969595	L2/L3	Human	DOWN	human_down	chimp_up	CCDC148-AS1_L2/L3	DOWN_CCDC148-AS1_L2/L3	human_DOWN_CCDC148-AS1_L2/L3	chimp_UP_CCDC148-AS1_L2/L3	hg	pt	0.806659458328192	human_down_CCDC148-AS1_L2/L3	chimp_up_CCDC148-AS1_L2/L3	-2.7706416690707	0.326136154540805	-8.49535272460583	1.97332723503769e-17	2.38520425833461e-16	macaque_up	macaque_UP_CCDC148-AS1_L2/L3	rm	2.7706416690707	macaque_up_CCDC148-AS1_L2/L3	down_CCDC148-AS1_L2/L3	Exc	human_down_CCDC148-AS1_Exc	human_down_ccdc148-as1_exc
15.2229608906904	-1.78754755745704	0.608289145890827	-2.9386477952672	0.0032964744555578	0.0111989468254558	L2/L3	Human	DOWN	human_down	chimp_up	PKP4-AS1_L2/L3	DOWN_PKP4-AS1_L2/L3	human_DOWN_PKP4-AS1_L2/L3	chimp_UP_PKP4-AS1_L2/L3	hg	pt	1.78754755745704	human_down_PKP4-AS1_L2/L3	chimp_up_PKP4-AS1_L2/L3	-2.58000163950154	0.614231555852243	-4.20037299438613	2.66475615899644e-05	9.83389500012993e-05	macaque_up	macaque_UP_PKP4-AS1_L2/L3	rm	2.58000163950154	macaque_up_PKP4-AS1_L2/L3	down_PKP4-AS1_L2/L3	Exc	human_down_PKP4-AS1_Exc	human_down_pkp4-as1_exc
79.2764288448881	-0.60934239861827	0.191382048028338	-3.18390572624681	0.0014530232626398	0.0054231238288341	L2/L3	Human	DOWN	human_down	chimp_up	TBR1_L2/L3	DOWN_TBR1_L2/L3	human_DOWN_TBR1_L2/L3	chimp_UP_TBR1_L2/L3	hg	pt	0.60934239861827	human_down_TBR1_L2/L3	chimp_up_TBR1_L2/L3	-1.01337343612154	0.199218864396403	-5.08673432705222	3.64281561819156e-07	1.78003593840127e-06	macaque_up	macaque_UP_TBR1_L2/L3	rm	1.01337343612154	macaque_up_TBR1_L2/L3	down_TBR1_L2/L3	Exc	human_down_TBR1_Exc	human_down_tbr1_exc
57.527656438042	0.773730372960809	0.209709403200209	3.6895359061326	0.0002246635192855	0.0010202093737747	L2/L3	Human	UP	human_up	chimp_down	AC062022.2_L2/L3	UP_AC062022.2_L2/L3	human_UP_AC062022.2_L2/L3	chimp_DOWN_AC062022.2_L2/L3	hg	pt	-0.773730372960809	human_up_AC062022.2_L2/L3	chimp_down_AC062022.2_L2/L3	0.889100175323838	0.233046957895375	3.815111698317	0.0001361213472095	0.0004414242233251	macaque_down	macaque_DOWN_AC062022.2_L2/L3	rm	-0.889100175323838	macaque_down_AC062022.2_L2/L3	up_AC062022.2_L2/L3	Exc	human_up_AC062022.2_Exc	human_up_ac062022.2_exc
285.82950529936	-0.942940933763193	0.121724684957537	-7.74650543636344	9.44559713113922e-15	1.51260265202008e-13	L2/L3	Human	DOWN	human_down	chimp_up	GRB14_L2/L3	DOWN_GRB14_L2/L3	human_DOWN_GRB14_L2/L3	chimp_UP_GRB14_L2/L3	hg	pt	0.942940933763193	human_down_GRB14_L2/L3	chimp_up_GRB14_L2/L3	-0.77998196615388	0.127585722382122	-6.1133953830493	9.75333192681348e-10	6.39736983509978e-09	macaque_up	macaque_UP_GRB14_L2/L3	rm	0.77998196615388	macaque_up_GRB14_L2/L3	down_GRB14_L2/L3	Exc	human_down_GRB14_Exc	human_down_grb14_exc
111.651073063997	-1.14971533920161	0.200450610390833	-5.73565396962337	9.71368012442666e-09	8.78185381972734e-08	L2/L3	Human	DOWN	human_down	chimp_up	AC019197.1_L2/L3	DOWN_AC019197.1_L2/L3	human_DOWN_AC019197.1_L2/L3	chimp_UP_AC019197.1_L2/L3	hg	pt	1.14971533920161	human_down_AC019197.1_L2/L3	chimp_up_AC019197.1_L2/L3	-2.18878786726539	0.201520059043659	-10.8613895691207	1.76049675213321e-27	3.64263893957008e-26	macaque_up	macaque_UP_AC019197.1_L2/L3	rm	2.18878786726539	macaque_up_AC019197.1_L2/L3	down_AC019197.1_L2/L3	Exc	human_down_AC019197.1_Exc	human_down_ac019197.1_exc
32.9106603132596	-3.9539991402573	0.549593735206947	-7.19440358753077	6.27343771796481e-13	8.66420069754349e-12	L2/L3	Human	DOWN	human_down	chimp_up	SLC38A11_L2/L3	DOWN_SLC38A11_L2/L3	human_DOWN_SLC38A11_L2/L3	chimp_UP_SLC38A11_L2/L3	hg	pt	3.9539991402573	human_down_SLC38A11_L2/L3	chimp_up_SLC38A11_L2/L3	-1.74458777968191	0.585753497425384	-2.97836510981165	0.0028979055421782	0.0069786296730007	macaque_up	macaque_UP_SLC38A11_L2/L3	rm	1.74458777968191	macaque_up_SLC38A11_L2/L3	down_SLC38A11_L2/L3	Exc	human_down_SLC38A11_Exc	human_down_slc38a11_exc
361.482499711409	0.772079649259933	0.0888442544199352	8.69025976188159	3.61611713327423e-18	7.41675069116609e-17	L2/L3	Human	UP	human_up	chimp_down	SCN9A_L2/L3	UP_SCN9A_L2/L3	human_UP_SCN9A_L2/L3	chimp_DOWN_SCN9A_L2/L3	hg	pt	-0.772079649259933	human_up_SCN9A_L2/L3	chimp_down_SCN9A_L2/L3	0.82590638790173	0.0971722136701938	8.49940900497428	1.90558365803354e-17	2.30565949608566e-16	macaque_down	macaque_DOWN_SCN9A_L2/L3	rm	-0.82590638790173	macaque_down_SCN9A_L2/L3	up_SCN9A_L2/L3	Exc	human_up_SCN9A_Exc	human_up_scn9a_exc
12.2358072668162	-4.54692426284056	1.42323625976464	-3.19477826091395	0.0013993831166618	0.0052433941012344	L2/L3	Human	DOWN	human_down	chimp_up	NOSTRIN_L2/L3	DOWN_NOSTRIN_L2/L3	human_DOWN_NOSTRIN_L2/L3	chimp_UP_NOSTRIN_L2/L3	hg	pt	4.54692426284056	human_down_NOSTRIN_L2/L3	chimp_up_NOSTRIN_L2/L3	-4.92515335863623	1.42893593468889	-3.44672790366108	0.0005674197508273	0.0016277551065978	macaque_up	macaque_UP_NOSTRIN_L2/L3	rm	4.92515335863623	macaque_up_NOSTRIN_L2/L3	down_NOSTRIN_L2/L3	Exc	human_down_NOSTRIN_Exc	human_down_nostrin_exc
14.2955074376625	-1.44415238785455	0.500569165165225	-2.88502066917741	0.0039138796468023	0.0130188308312018	L2/L3	Human	DOWN	human_down	chimp_up	LRP2_L2/L3	DOWN_LRP2_L2/L3	human_DOWN_LRP2_L2/L3	chimp_UP_LRP2_L2/L3	hg	pt	1.44415238785455	human_down_LRP2_L2/L3	chimp_up_LRP2_L2/L3	-1.34670837512616	0.525748001879581	-2.56150925978148	0.010421846302495	0.0214532306674844	macaque_up	macaque_UP_LRP2_L2/L3	rm	1.34670837512616	macaque_up_LRP2_L2/L3	down_LRP2_L2/L3	Exc	human_down_LRP2_Exc	human_down_lrp2_exc
17.2120576657499	1.41722338237399	0.363654126307942	3.89717393492156	9.73217236074917e-05	0.0004777434107965	L2/L3	Human	UP	human_up	chimp_down	BBS5_L2/L3	UP_BBS5_L2/L3	human_UP_BBS5_L2/L3	chimp_DOWN_BBS5_L2/L3	hg	pt	-1.41722338237399	human_up_BBS5_L2/L3	chimp_down_BBS5_L2/L3	1.63585587672644	0.425041729523338	3.84869475889102	0.0001187488655268	0.0003885378117637	macaque_down	macaque_DOWN_BBS5_L2/L3	rm	-1.63585587672644	macaque_down_BBS5_L2/L3	up_BBS5_L2/L3	Exc	human_up_BBS5_Exc	human_up_bbs5_exc
6.48571028217896	1.71630292715569	0.600340108086067	2.85888432913037	0.0042513377346172	0.0139889498310431	L2/L3	Human	UP	human_up	chimp_down	EIF2S2P4_L2/L3	UP_EIF2S2P4_L2/L3	human_UP_EIF2S2P4_L2/L3	chimp_DOWN_EIF2S2P4_L2/L3	hg	pt	-1.71630292715569	human_up_EIF2S2P4_L2/L3	chimp_down_EIF2S2P4_L2/L3	1.56467357216569	0.677176809422917	2.31058351436914	0.0208558707039442	0.0393540638140606	macaque_down	macaque_DOWN_EIF2S2P4_L2/L3	rm	-1.56467357216569	macaque_down_EIF2S2P4_L2/L3	up_EIF2S2P4_L2/L3	Exc	human_up_EIF2S2P4_Exc	human_up_eif2s2p4_exc
80.168089403163	-0.504618190255842	0.182521764866888	-2.76470146244671	0.0056974912727257	0.0180193815611941	L2/L3	Human	DOWN	human_down	chimp_up	GORASP2_L2/L3	DOWN_GORASP2_L2/L3	human_DOWN_GORASP2_L2/L3	chimp_UP_GORASP2_L2/L3	hg	pt	0.504618190255842	human_down_GORASP2_L2/L3	chimp_up_GORASP2_L2/L3	-0.569544040681164	0.19452005567593	-2.92794508361658	0.0034121030582086	0.0080653399935999	macaque_up	macaque_UP_GORASP2_L2/L3	rm	0.569544040681164	macaque_up_GORASP2_L2/L3	down_GORASP2_L2/L3	Exc	human_down_GORASP2_Exc	human_down_gorasp2_exc
16.5926296083199	0.990465677542236	0.374052980513521	2.64792884735864	0.0080986568618273	0.0243724566686282	L2/L3	Human	UP	human_up	chimp_down	RPS15P4_L2/L3	UP_RPS15P4_L2/L3	human_UP_RPS15P4_L2/L3	chimp_DOWN_RPS15P4_L2/L3	hg	pt	-0.990465677542236	human_up_RPS15P4_L2/L3	chimp_down_RPS15P4_L2/L3	1.13451112865983	0.42372953412177	2.67744171057428	0.0074186759799228	0.0159552071332166	macaque_down	macaque_DOWN_RPS15P4_L2/L3	rm	-1.13451112865983	macaque_down_RPS15P4_L2/L3	up_RPS15P4_L2/L3	Exc	human_up_RPS15P4_Exc	human_up_rps15p4_exc
492.528150375892	0.579367292108373	0.0699154699123419	8.28668237279629	1.16451078403275e-16	2.1516049250864e-15	L2/L3	Human	UP	human_up	chimp_down	DYNC1I2_L2/L3	UP_DYNC1I2_L2/L3	human_UP_DYNC1I2_L2/L3	chimp_DOWN_DYNC1I2_L2/L3	hg	pt	-0.579367292108373	human_up_DYNC1I2_L2/L3	chimp_down_DYNC1I2_L2/L3	0.868955013375279	0.0789078353900172	11.012277919934	3.33464206289021e-28	7.15432297129173e-27	macaque_down	macaque_DOWN_DYNC1I2_L2/L3	rm	-0.868955013375279	macaque_down_DYNC1I2_L2/L3	up_DYNC1I2_L2/L3	Exc	human_up_DYNC1I2_Exc	human_up_dync1i2_exc
34.090255148567	-1.30960025173494	0.367749994515924	-3.56111562546396	0.0003692824085679	0.0015983095112564	L2/L3	Human	DOWN	human_down	chimp_up	AC078883.1_L2/L3	DOWN_AC078883.1_L2/L3	human_DOWN_AC078883.1_L2/L3	chimp_UP_AC078883.1_L2/L3	hg	pt	1.30960025173494	human_down_AC078883.1_L2/L3	chimp_up_AC078883.1_L2/L3	-2.11352962126635	0.372169184615111	-5.67894846923482	1.35525297071485e-08	7.85407483830761e-08	macaque_up	macaque_UP_AC078883.1_L2/L3	rm	2.11352962126635	macaque_up_AC078883.1_L2/L3	down_AC078883.1_L2/L3	Exc	human_down_AC078883.1_Exc	human_down_ac078883.1_exc
54.6841269755243	-2.66016118095314	0.309162314145196	-8.6044160599206	7.67062625332246e-18	1.53881441087409e-16	L2/L3	Human	DOWN	human_down	chimp_up	LINC01117_L2/L3	DOWN_LINC01117_L2/L3	human_DOWN_LINC01117_L2/L3	chimp_UP_LINC01117_L2/L3	hg	pt	2.66016118095314	human_down_LINC01117_L2/L3	chimp_up_LINC01117_L2/L3	-0.805057266469019	0.341527405079262	-2.3572259634104	0.0184120392723893	0.0353698717034714	macaque_up	macaque_UP_LINC01117_L2/L3	rm	0.805057266469019	macaque_up_LINC01117_L2/L3	down_LINC01117_L2/L3	Exc	human_down_LINC01117_Exc	human_down_linc01117_exc
16.3979963474834	-1.16405038987079	0.474443480667122	-2.45350697670881	0.0141470795105122	0.0392098622460143	L2/L3	Human	DOWN	human_down	chimp_up	AC074286.1_L2/L3	DOWN_AC074286.1_L2/L3	human_DOWN_AC074286.1_L2/L3	chimp_UP_AC074286.1_L2/L3	hg	pt	1.16405038987079	human_down_AC074286.1_L2/L3	chimp_up_AC074286.1_L2/L3	-1.49440560192631	0.490088385971336	-3.04925732725631	0.0022940788883421	0.0056635592317475	macaque_up	macaque_UP_AC074286.1_L2/L3	rm	1.49440560192631	macaque_up_AC074286.1_L2/L3	down_AC074286.1_L2/L3	Exc	human_down_AC074286.1_Exc	human_down_ac074286.1_exc
50.7490656007516	1.00144567160499	0.21662592509281	4.62292623182539	3.78364303995271e-06	2.38301230362189e-05	L2/L3	Human	UP	human_up	chimp_down	CHROMR_L2/L3	UP_CHROMR_L2/L3	human_UP_CHROMR_L2/L3	chimp_DOWN_CHROMR_L2/L3	hg	pt	-1.00144567160499	human_up_CHROMR_L2/L3	chimp_down_CHROMR_L2/L3	1.76277208146801	0.263416906760933	6.69194738919258	2.20220046990198e-11	1.68892054055931e-10	macaque_down	macaque_DOWN_CHROMR_L2/L3	rm	-1.76277208146801	macaque_down_CHROMR_L2/L3	up_CHROMR_L2/L3	Exc	human_up_CHROMR_Exc	human_up_chromr_exc
331.869030162494	2.26407183677554	0.0889412189226598	25.4558219934483	6.08580178512204e-143	3.34521309623696e-140	L2/L3	Human	UP	human_up	chimp_down	TTN-AS1_L2/L3	UP_TTN-AS1_L2/L3	human_UP_TTN-AS1_L2/L3	chimp_DOWN_TTN-AS1_L2/L3	hg	pt	-2.26407183677554	human_up_TTN-AS1_L2/L3	chimp_down_TTN-AS1_L2/L3	4.81945030463827	0.180643851358345	26.6792933631483	8.18606497447561e-157	2.95640976866061e-154	macaque_down	macaque_DOWN_TTN-AS1_L2/L3	rm	-4.81945030463827	macaque_down_TTN-AS1_L2/L3	up_TTN-AS1_L2/L3	Exc	human_up_TTN-AS1_Exc	human_up_ttn-as1_exc
8.90407483752369	1.90226424804156	0.454814012593585	4.18251020278347	2.883080749643e-05	0.0001554826991474	L2/L3	Human	UP	human_up	chimp_down	AC010680.1_L2/L3	UP_AC010680.1_L2/L3	human_UP_AC010680.1_L2/L3	chimp_DOWN_AC010680.1_L2/L3	hg	pt	-1.90226424804156	human_up_AC010680.1_L2/L3	chimp_down_AC010680.1_L2/L3	4.82093598227475	1.08988513007841	4.42334320308407	9.718517130165e-06	3.86679290483764e-05	macaque_down	macaque_DOWN_AC010680.1_L2/L3	rm	-4.82093598227475	macaque_down_AC010680.1_L2/L3	up_AC010680.1_L2/L3	Exc	human_up_AC010680.1_Exc	human_up_ac010680.1_exc
221.975241156543	-4.77892776100976	0.330149148237761	-14.4750570659299	1.74181125246818e-47	1.36288982234939e-45	L2/L3	Human	DOWN	human_down	chimp_up	AC092640.1_L2/L3	DOWN_AC092640.1_L2/L3	human_DOWN_AC092640.1_L2/L3	chimp_UP_AC092640.1_L2/L3	hg	pt	4.77892776100976	human_down_AC092640.1_L2/L3	chimp_up_AC092640.1_L2/L3	-4.48712975418023	0.332661812287536	-13.4885628239822	1.82625802418225e-41	6.51656980006111e-40	macaque_up	macaque_UP_AC092640.1_L2/L3	rm	4.48712975418023	macaque_up_AC092640.1_L2/L3	down_AC092640.1_L2/L3	Exc	human_down_AC092640.1_Exc	human_down_ac092640.1_exc
63.1402485324243	-3.65610677078593	0.663700886009178	-5.50866640056794	3.6156236225864e-08	3.04235425142775e-07	L2/L3	Human	DOWN	human_down	chimp_up	CCDC141_L2/L3	DOWN_CCDC141_L2/L3	human_DOWN_CCDC141_L2/L3	chimp_UP_CCDC141_L2/L3	hg	pt	3.65610677078593	human_down_CCDC141_L2/L3	chimp_up_CCDC141_L2/L3	-5.56076691470616	0.66130077794005	-8.4088316545278	4.14114982192963e-17	4.88172340037165e-16	macaque_up	macaque_UP_CCDC141_L2/L3	rm	5.56076691470616	macaque_up_CCDC141_L2/L3	down_CCDC141_L2/L3	Exc	human_down_CCDC141_Exc	human_down_ccdc141_exc
1824.57390265308	0.693443433355895	0.0636422202150551	10.8959654614917	1.20481892558261e-27	4.14559526084272e-26	L2/L3	Human	UP	human_up	chimp_down	ZNF385B_L2/L3	UP_ZNF385B_L2/L3	human_UP_ZNF385B_L2/L3	chimp_DOWN_ZNF385B_L2/L3	hg	pt	-0.693443433355895	human_up_ZNF385B_L2/L3	chimp_down_ZNF385B_L2/L3	0.725872811218753	0.0659036826134971	11.0141464396724	3.2661762851612e-28	7.02007014725901e-27	macaque_down	macaque_DOWN_ZNF385B_L2/L3	rm	-0.725872811218753	macaque_down_ZNF385B_L2/L3	up_ZNF385B_L2/L3	Exc	human_up_ZNF385B_Exc	human_up_znf385b_exc
61.006358747584	-2.17653884123871	0.265119070885376	-8.20966531743671	2.2180588044058e-16	4.033784857938e-15	L2/L3	Human	DOWN	human_down	chimp_up	ITGA4_L2/L3	DOWN_ITGA4_L2/L3	human_DOWN_ITGA4_L2/L3	chimp_UP_ITGA4_L2/L3	hg	pt	2.17653884123871	human_down_ITGA4_L2/L3	chimp_up_ITGA4_L2/L3	-1.0017874268916	0.287820963206416	-3.48059229505515	0.0005003064178181	0.0014518266100696	macaque_up	macaque_UP_ITGA4_L2/L3	rm	1.0017874268916	macaque_up_ITGA4_L2/L3	down_ITGA4_L2/L3	Exc	human_down_ITGA4_Exc	human_down_itga4_exc
8.99249721507862	-3.12772786876211	0.91468147556969	-3.41947219037541	0.0006274274546491	0.0025689473827504	L2/L3	Human	DOWN	human_down	chimp_up	AC064871.2_L2/L3	DOWN_AC064871.2_L2/L3	human_DOWN_AC064871.2_L2/L3	chimp_UP_AC064871.2_L2/L3	hg	pt	3.12772786876211	human_down_AC064871.2_L2/L3	chimp_up_AC064871.2_L2/L3	-2.21697555410122	0.950527524333022	-2.33236334282572	0.019681584827063	0.0374166737867183	macaque_up	macaque_UP_AC064871.2_L2/L3	rm	2.21697555410122	macaque_up_AC064871.2_L2/L3	down_AC064871.2_L2/L3	Exc	human_down_AC064871.2_Exc	human_down_ac064871.2_exc
7.95228525454837	3.95466655282479	0.709112327043789	5.57692540660146	2.44806779009232e-08	2.10585549689984e-07	L2/L3	Human	UP	human_up	chimp_down	AC009315.1_L2/L3	UP_AC009315.1_L2/L3	human_UP_AC009315.1_L2/L3	chimp_DOWN_AC009315.1_L2/L3	hg	pt	-3.95466655282479	human_up_AC009315.1_L2/L3	chimp_down_AC009315.1_L2/L3	2.56395420616984	0.687034128334291	3.7319168006779	0.0001900282696816	0.0005988252030846	macaque_down	macaque_DOWN_AC009315.1_L2/L3	rm	-2.56395420616984	macaque_down_AC009315.1_L2/L3	up_AC009315.1_L2/L3	Exc	human_up_AC009315.1_Exc	human_up_ac009315.1_exc
258.614910054762	-2.33921552918726	0.175936964889999	-13.295759254741	2.44973822276462e-40	1.42117135366558e-38	L2/L3	Human	DOWN	human_down	chimp_up	LINC01090_L2/L3	DOWN_LINC01090_L2/L3	human_DOWN_LINC01090_L2/L3	chimp_UP_LINC01090_L2/L3	hg	pt	2.33921552918726	human_down_LINC01090_L2/L3	chimp_up_LINC01090_L2/L3	-3.16021516317166	0.177030276689376	-17.8512694114842	2.82540582711479e-71	2.3797305051275e-69	macaque_up	macaque_UP_LINC01090_L2/L3	rm	3.16021516317166	macaque_up_LINC01090_L2/L3	down_LINC01090_L2/L3	Exc	human_down_LINC01090_Exc	human_down_linc01090_exc
77.0349470550887	-0.724736448804521	0.208513231801228	-3.47573361433196	0.0005094580570778	0.00213442345674	L2/L3	Human	DOWN	human_down	chimp_up	C2orf88_L2/L3	DOWN_C2orf88_L2/L3	human_DOWN_C2orf88_L2/L3	chimp_UP_C2orf88_L2/L3	hg	pt	0.724736448804521	human_down_C2orf88_L2/L3	chimp_up_C2orf88_L2/L3	-1.07052055651722	0.21636481039884	-4.94775723715821	7.50734563538276e-07	3.49912183349596e-06	macaque_up	macaque_UP_C2orf88_L2/L3	rm	1.07052055651722	macaque_up_C2orf88_L2/L3	down_C2orf88_L2/L3	Exc	human_down_C2orf88_Exc	human_down_c2orf88_exc
35.7558591207506	0.66386515222876	0.276611092195042	2.39999468915245	0.0163953097185808	0.0444164212398271	L2/L3	Human	UP	human_up	chimp_down	AC108047.1_L2/L3	UP_AC108047.1_L2/L3	human_UP_AC108047.1_L2/L3	chimp_DOWN_AC108047.1_L2/L3	hg	pt	-0.66386515222876	human_up_AC108047.1_L2/L3	chimp_down_AC108047.1_L2/L3	0.905101130126765	0.307566345656258	2.94278337961696	0.0032527593402781	0.0077378015603662	macaque_down	macaque_DOWN_AC108047.1_L2/L3	rm	-0.905101130126765	macaque_down_AC108047.1_L2/L3	up_AC108047.1_L2/L3	Exc	human_up_AC108047.1_Exc	human_up_ac108047.1_exc
292.891776392543	-1.13723866732046	0.110219878844754	-10.317908885767	5.84829813145624e-25	1.74472905042507e-23	L2/L3	Human	DOWN	human_down	chimp_up	STAT1_L2/L3	DOWN_STAT1_L2/L3	human_DOWN_STAT1_L2/L3	chimp_UP_STAT1_L2/L3	hg	pt	1.13723866732046	human_down_STAT1_L2/L3	chimp_up_STAT1_L2/L3	-0.946029575510846	0.116493211931628	-8.12089871868315	4.62744088090515e-16	5.0805933135539e-15	macaque_up	macaque_UP_STAT1_L2/L3	rm	0.946029575510846	macaque_up_STAT1_L2/L3	down_STAT1_L2/L3	Exc	human_down_STAT1_Exc	human_down_stat1_exc
65.7549500421017	-3.66171291900783	0.379891252996796	-9.63884503821073	5.48010620064543e-22	1.39296063622648e-20	L2/L3	Human	DOWN	human_down	chimp_up	STAT4_L2/L3	DOWN_STAT4_L2/L3	human_DOWN_STAT4_L2/L3	chimp_UP_STAT4_L2/L3	hg	pt	3.66171291900783	human_down_STAT4_L2/L3	chimp_up_STAT4_L2/L3	-1.99626951022401	0.398664508036577	-5.00739210534603	5.51724601136716e-07	2.62912986659231e-06	macaque_up	macaque_UP_STAT4_L2/L3	rm	1.99626951022401	macaque_up_STAT4_L2/L3	down_STAT4_L2/L3	Exc	human_down_STAT4_Exc	human_down_stat4_exc
68.4778295606904	-1.36744944469254	0.271210948899879	-5.04201415997167	4.60657190952038e-07	3.33063783540363e-06	L2/L3	Human	DOWN	human_down	chimp_up	CAVIN2-AS1_L2/L3	DOWN_CAVIN2-AS1_L2/L3	human_DOWN_CAVIN2-AS1_L2/L3	chimp_UP_CAVIN2-AS1_L2/L3	hg	pt	1.36744944469254	human_down_CAVIN2-AS1_L2/L3	chimp_up_CAVIN2-AS1_L2/L3	-2.35405106677796	0.272856351670197	-8.62743730306601	6.27419095012228e-18	7.82992751241438e-17	macaque_up	macaque_UP_CAVIN2-AS1_L2/L3	rm	2.35405106677796	macaque_up_CAVIN2-AS1_L2/L3	down_CAVIN2-AS1_L2/L3	Exc	human_down_CAVIN2-AS1_Exc	human_down_cavin2-as1_exc
898.393569319788	-0.508093049502995	0.0896373170647401	-5.66832058500844	1.4420396320062e-08	1.27692812681918e-07	L2/L3	Human	DOWN	human_down	chimp_up	LINC01821_L2/L3	DOWN_LINC01821_L2/L3	human_DOWN_LINC01821_L2/L3	chimp_UP_LINC01821_L2/L3	hg	pt	0.508093049502995	human_down_LINC01821_L2/L3	chimp_up_LINC01821_L2/L3	-2.47793180308478	0.0880652987800905	-28.137437076918	3.4142986999238e-174	1.69548382940383e-171	macaque_up	macaque_UP_LINC01821_L2/L3	rm	2.47793180308478	macaque_up_LINC01821_L2/L3	down_LINC01821_L2/L3	Exc	human_down_LINC01821_Exc	human_down_linc01821_exc
7.32674919749784	2.04600433114573	0.50963035290484	4.01468303346479	5.95257354065734e-05	0.0003028209959241	L2/L3	Human	UP	human_up	chimp_down	AC010983.1_L2/L3	UP_AC010983.1_L2/L3	human_UP_AC010983.1_L2/L3	chimp_DOWN_AC010983.1_L2/L3	hg	pt	-2.04600433114573	human_up_AC010983.1_L2/L3	chimp_down_AC010983.1_L2/L3	5.48117022722683	1.45558531957044	3.76561246773524	0.0001661413156558	0.0005291481026153	macaque_down	macaque_DOWN_AC010983.1_L2/L3	rm	-5.48117022722683	macaque_down_AC010983.1_L2/L3	up_AC010983.1_L2/L3	Exc	human_up_AC010983.1_Exc	human_up_ac010983.1_exc
90.9647938275043	1.51128568330484	0.220097164581816	6.86644776263372	6.5820261929387e-12	8.30286918555039e-11	L2/L3	Human	UP	human_up	chimp_down	AC019330.1_L2/L3	UP_AC019330.1_L2/L3	human_UP_AC019330.1_L2/L3	chimp_DOWN_AC019330.1_L2/L3	hg	pt	-1.51128568330484	human_up_AC019330.1_L2/L3	chimp_down_AC019330.1_L2/L3	1.90643947407276	0.24437708301733	7.80122035394604	6.13113455419962e-15	6.20872890534493e-14	macaque_down	macaque_DOWN_AC019330.1_L2/L3	rm	-1.90643947407276	macaque_down_AC019330.1_L2/L3	up_AC019330.1_L2/L3	Exc	human_up_AC019330.1_Exc	human_up_ac019330.1_exc
76.1007892542587	2.25160496983913	0.178467327699285	12.616342715867	1.71607628831509e-36	8.47895940476047e-35	L2/L3	Human	UP	human_up	chimp_down	AC020718.1_L2/L3	UP_AC020718.1_L2/L3	human_UP_AC020718.1_L2/L3	chimp_DOWN_AC020718.1_L2/L3	hg	pt	-2.25160496983913	human_up_AC020718.1_L2/L3	chimp_down_AC020718.1_L2/L3	3.04818141229145	0.243479554762697	12.5192499849209	5.85861259558636e-36	1.7368891769701e-34	macaque_down	macaque_DOWN_AC020718.1_L2/L3	rm	-3.04818141229145	macaque_down_AC020718.1_L2/L3	up_AC020718.1_L2/L3	Exc	human_up_AC020718.1_Exc	human_up_ac020718.1_exc
25.251367378028	-1.16177355611426	0.402020353573526	-2.88983765569915	0.0038544082205857	0.012844327606247	L2/L3	Human	DOWN	human_down	chimp_up	AC016746.1_L2/L3	DOWN_AC016746.1_L2/L3	human_DOWN_AC016746.1_L2/L3	chimp_UP_AC016746.1_L2/L3	hg	pt	1.16177355611426	human_down_AC016746.1_L2/L3	chimp_up_AC016746.1_L2/L3	-1.9653847814701	0.407555024124343	-4.8223789798515	1.41856097069604e-06	6.38700780081429e-06	macaque_up	macaque_UP_AC016746.1_L2/L3	rm	1.9653847814701	macaque_up_AC016746.1_L2/L3	down_AC016746.1_L2/L3	Exc	human_down_AC016746.1_Exc	human_down_ac016746.1_exc
16.2904961775493	-2.08486921617583	0.564708647891101	-3.69193782309118	0.0002225518794693	0.0010114196308169	L2/L3	Human	DOWN	human_down	chimp_up	LINC01877_L2/L3	DOWN_LINC01877_L2/L3	human_DOWN_LINC01877_L2/L3	chimp_UP_LINC01877_L2/L3	hg	pt	2.08486921617583	human_down_LINC01877_L2/L3	chimp_up_LINC01877_L2/L3	-1.80700489164009	0.586264937890767	-3.08223257925204	0.0020545424183801	0.0051398061591634	macaque_up	macaque_UP_LINC01877_L2/L3	rm	1.80700489164009	macaque_up_LINC01877_L2/L3	down_LINC01877_L2/L3	Exc	human_down_LINC01877_Exc	human_down_linc01877_exc
82.3742761650979	-0.992843060322579	0.22462067034587	-4.42008769181306	9.866085705368e-06	5.79860001079727e-05	L2/L3	Human	DOWN	human_down	chimp_up	AC012459.1_L2/L3	DOWN_AC012459.1_L2/L3	human_DOWN_AC012459.1_L2/L3	chimp_UP_AC012459.1_L2/L3	hg	pt	0.992843060322579	human_down_AC012459.1_L2/L3	chimp_up_AC012459.1_L2/L3	-1.58950837028848	0.22927424098474	-6.93278217152305	4.126433567215e-12	3.36495622675801e-11	macaque_up	macaque_UP_AC012459.1_L2/L3	rm	1.58950837028848	macaque_up_AC012459.1_L2/L3	down_AC012459.1_L2/L3	Exc	human_down_AC012459.1_Exc	human_down_ac012459.1_exc
69.1836533174939	-0.763649440610622	0.235706056768715	-3.23983800450213	0.0011959762497145	0.0045479843011813	L2/L3	Human	DOWN	human_down	chimp_up	KCTD18_L2/L3	DOWN_KCTD18_L2/L3	human_DOWN_KCTD18_L2/L3	chimp_UP_KCTD18_L2/L3	hg	pt	0.763649440610622	human_down_KCTD18_L2/L3	chimp_up_KCTD18_L2/L3	-1.79118502437201	0.237332544723288	-7.54715298932306	4.44875890221182e-14	4.26208268461097e-13	macaque_up	macaque_UP_KCTD18_L2/L3	rm	1.79118502437201	macaque_up_KCTD18_L2/L3	down_KCTD18_L2/L3	Exc	human_down_KCTD18_Exc	human_down_kctd18_exc
161.109772895039	0.572541379712561	0.117146033108507	4.8874158562607	1.021681382132e-06	7.06405929211838e-06	L2/L3	Human	UP	human_up	chimp_down	CLK1_L2/L3	UP_CLK1_L2/L3	human_UP_CLK1_L2/L3	chimp_DOWN_CLK1_L2/L3	hg	pt	-0.572541379712561	human_up_CLK1_L2/L3	chimp_down_CLK1_L2/L3	0.580818751121397	0.129793256298234	4.47495322705219	7.64280417536572e-06	3.09714179401593e-05	macaque_down	macaque_DOWN_CLK1_L2/L3	rm	-0.580818751121397	macaque_down_CLK1_L2/L3	up_CLK1_L2/L3	Exc	human_up_CLK1_Exc	human_up_clk1_exc
96.4786362864888	-1.03884127073042	0.209080077210679	-4.96862869284115	6.74280433790516e-07	4.76854419355165e-06	L2/L3	Human	DOWN	human_down	chimp_up	AC005037.1_L2/L3	DOWN_AC005037.1_L2/L3	human_DOWN_AC005037.1_L2/L3	chimp_UP_AC005037.1_L2/L3	hg	pt	1.03884127073042	human_down_AC005037.1_L2/L3	chimp_up_AC005037.1_L2/L3	-1.99318617364324	0.21086311192608	-9.45251236898165	3.30793843147742e-21	5.03178177745347e-20	macaque_up	macaque_UP_AC005037.1_L2/L3	rm	1.99318617364324	macaque_up_AC005037.1_L2/L3	down_AC005037.1_L2/L3	Exc	human_down_AC005037.1_Exc	human_down_ac005037.1_exc
149.526704170477	0.563767941818583	0.118079086478827	4.77449443953542	1.80159260754858e-06	1.19708723669298e-05	L2/L3	Human	UP	human_up	chimp_down	FLACC1_L2/L3	UP_FLACC1_L2/L3	human_UP_FLACC1_L2/L3	chimp_DOWN_FLACC1_L2/L3	hg	pt	-0.563767941818583	human_up_FLACC1_L2/L3	chimp_down_FLACC1_L2/L3	1.50175483010265	0.14641769802179	10.2566482767619	1.10474881973894e-24	2.00707262708059e-23	macaque_down	macaque_DOWN_FLACC1_L2/L3	rm	-1.50175483010265	macaque_down_FLACC1_L2/L3	up_FLACC1_L2/L3	Exc	human_up_FLACC1_Exc	human_up_flacc1_exc
171.197020358642	-0.580702419285473	0.143763406233275	-4.03929229628299	5.3612719871959e-05	0.000274710527109	L2/L3	Human	DOWN	human_down	chimp_up	CARF_L2/L3	DOWN_CARF_L2/L3	human_DOWN_CARF_L2/L3	chimp_UP_CARF_L2/L3	hg	pt	0.580702419285473	human_down_CARF_L2/L3	chimp_up_CARF_L2/L3	-0.584869225508984	0.151290670698353	-3.86586445026152	0.0001106964096855	0.000364190423915	macaque_up	macaque_UP_CARF_L2/L3	rm	0.584869225508984	macaque_up_CARF_L2/L3	down_CARF_L2/L3	Exc	human_down_CARF_Exc	human_down_carf_exc
45.6983154019022	-0.760377584602123	0.264972617859079	-2.86964589302022	0.0041093171140297	0.0136030646471201	L2/L3	Human	DOWN	human_down	chimp_up	MDH1B_L2/L3	DOWN_MDH1B_L2/L3	human_DOWN_MDH1B_L2/L3	chimp_UP_MDH1B_L2/L3	hg	pt	0.760377584602123	human_down_MDH1B_L2/L3	chimp_up_MDH1B_L2/L3	-1.27983736796946	0.273186474031927	-4.68484895712622	2.80166461222307e-06	1.21595917146666e-05	macaque_up	macaque_UP_MDH1B_L2/L3	rm	1.27983736796946	macaque_up_MDH1B_L2/L3	down_MDH1B_L2/L3	Exc	human_down_MDH1B_Exc	human_down_mdh1b_exc
40.270041864233	-2.11281413281842	0.470860827371045	-4.48713082507816	7.21887503884608e-06	4.35091572037031e-05	L2/L3	Human	DOWN	human_down	chimp_up	AC009226.1_L2/L3	DOWN_AC009226.1_L2/L3	human_DOWN_AC009226.1_L2/L3	chimp_UP_AC009226.1_L2/L3	hg	pt	2.11281413281842	human_down_AC009226.1_L2/L3	chimp_up_AC009226.1_L2/L3	-3.61866450534116	0.468684636604414	-7.72089422763699	1.15516385051968e-14	1.15014559486161e-13	macaque_up	macaque_UP_AC009226.1_L2/L3	rm	3.61866450534116	macaque_up_AC009226.1_L2/L3	down_AC009226.1_L2/L3	Exc	human_down_AC009226.1_Exc	human_down_ac009226.1_exc
25.429744935765	-1.22071976525227	0.3968818972075	-3.07577587650477	0.002099555984607	0.0075282024516562	L2/L3	Human	DOWN	human_down	chimp_up	AC006994.1_L2/L3	DOWN_AC006994.1_L2/L3	human_DOWN_AC006994.1_L2/L3	chimp_UP_AC006994.1_L2/L3	hg	pt	1.22071976525227	human_down_AC006994.1_L2/L3	chimp_up_AC006994.1_L2/L3	-1.14814636681894	0.414878653041162	-2.76742695340614	0.0056500705669402	0.0125384118828402	macaque_up	macaque_UP_AC006994.1_L2/L3	rm	1.14814636681894	macaque_up_AC006994.1_L2/L3	down_AC006994.1_L2/L3	Exc	human_down_AC006994.1_Exc	human_down_ac006994.1_exc
61.0018158793587	-1.21027254868399	0.246312036192408	-4.91357453493902	8.94307117310979e-07	6.23830285162325e-06	L2/L3	Human	DOWN	human_down	chimp_up	AC093865.1_L2/L3	DOWN_AC093865.1_L2/L3	human_DOWN_AC093865.1_L2/L3	chimp_UP_AC093865.1_L2/L3	hg	pt	1.21027254868399	human_down_AC093865.1_L2/L3	chimp_up_AC093865.1_L2/L3	-1.1414412490781	0.258369353962844	-4.41786625066322	9.96800695274594e-06	3.95995689542753e-05	macaque_up	macaque_UP_AC093865.1_L2/L3	rm	1.1414412490781	macaque_up_AC093865.1_L2/L3	down_AC093865.1_L2/L3	Exc	human_down_AC093865.1_Exc	human_down_ac093865.1_exc
61.8942155051621	-0.810927063800572	0.231878118693277	-3.49721253721765	0.0004701471026078	0.0019876267885298	L2/L3	Human	DOWN	human_down	chimp_up	TMEM169_L2/L3	DOWN_TMEM169_L2/L3	human_DOWN_TMEM169_L2/L3	chimp_UP_TMEM169_L2/L3	hg	pt	0.810927063800572	human_down_TMEM169_L2/L3	chimp_up_TMEM169_L2/L3	-0.602246965838539	0.246831219452247	-2.43991407235684	0.014690755812347	0.0289874880416477	macaque_up	macaque_UP_TMEM169_L2/L3	rm	0.602246965838539	macaque_up_TMEM169_L2/L3	down_TMEM169_L2/L3	Exc	human_down_TMEM169_Exc	human_down_tmem169_exc
545.623551775269	2.50463274408864	0.0757559658058986	33.06185483142	1.05088269426756e-239	1.54038385325739e-236	L2/L3	Human	UP	human_up	chimp_down	RPL37A_L2/L3	UP_RPL37A_L2/L3	human_UP_RPL37A_L2/L3	chimp_DOWN_RPL37A_L2/L3	hg	pt	-2.50463274408864	human_up_RPL37A_L2/L3	chimp_down_RPL37A_L2/L3	2.58279633168826	0.0890698304952468	28.9974317603096	7.0889234070782e-185	4.2242894582779e-182	macaque_down	macaque_DOWN_RPL37A_L2/L3	rm	-2.58279633168826	macaque_down_RPL37A_L2/L3	up_RPL37A_L2/L3	Exc	human_up_RPL37A_Exc	human_up_rpl37a_exc
27.3896336496733	-1.59976575172435	0.4756687716352	-3.36319272384617	0.0007704655544035	0.0030954517991679	L2/L3	Human	DOWN	human_down	chimp_up	PLCD4_L2/L3	DOWN_PLCD4_L2/L3	human_DOWN_PLCD4_L2/L3	chimp_UP_PLCD4_L2/L3	hg	pt	1.59976575172435	human_down_PLCD4_L2/L3	chimp_up_PLCD4_L2/L3	-2.79622088579091	0.475807387667416	-5.87679165617629	4.18294116547632e-09	2.55915260832376e-08	macaque_up	macaque_UP_PLCD4_L2/L3	rm	2.79622088579091	macaque_up_PLCD4_L2/L3	down_PLCD4_L2/L3	Exc	human_down_PLCD4_Exc	human_down_plcd4_exc
95.5313970096265	-0.917471543681027	0.197721450716209	-4.64022259778923	3.48034081230337e-06	2.20525226052202e-05	L2/L3	Human	DOWN	human_down	chimp_up	RETREG2_L2/L3	DOWN_RETREG2_L2/L3	human_DOWN_RETREG2_L2/L3	chimp_UP_RETREG2_L2/L3	hg	pt	0.917471543681027	human_down_RETREG2_L2/L3	chimp_up_RETREG2_L2/L3	-1.62722960188824	0.201464119312242	-8.07701940893133	6.63689863032454e-16	7.22361259143451e-15	macaque_up	macaque_UP_RETREG2_L2/L3	rm	1.62722960188824	macaque_up_RETREG2_L2/L3	down_RETREG2_L2/L3	Exc	human_down_RETREG2_Exc	human_down_retreg2_exc
128.317801887753	0.66998421883566	0.129560055479685	5.17122516160633	2.32564134568768e-07	1.75717787861289e-06	L2/L3	Human	UP	human_up	chimp_down	DNAJB2_L2/L3	UP_DNAJB2_L2/L3	human_UP_DNAJB2_L2/L3	chimp_DOWN_DNAJB2_L2/L3	hg	pt	-0.66998421883566	human_up_DNAJB2_L2/L3	chimp_down_DNAJB2_L2/L3	0.58412350703483	0.14298036392913	4.08534074877831	4.40121786770381e-05	0.0001556952049489	macaque_down	macaque_DOWN_DNAJB2_L2/L3	rm	-0.58412350703483	macaque_down_DNAJB2_L2/L3	up_DNAJB2_L2/L3	Exc	human_up_DNAJB2_Exc	human_up_dnajb2_exc
47.0774401533539	0.626931293002987	0.251381448859184	2.49394414682594	0.0126332421624263	0.0355519128920092	L2/L3	Human	UP	human_up	chimp_down	INHA_L2/L3	UP_INHA_L2/L3	human_UP_INHA_L2/L3	chimp_DOWN_INHA_L2/L3	hg	pt	-0.626931293002987	human_up_INHA_L2/L3	chimp_down_INHA_L2/L3	2.76129751575905	0.34901977019972	7.91157908957118	2.54144401464954e-15	2.65343230543962e-14	macaque_down	macaque_DOWN_INHA_L2/L3	rm	-2.76129751575905	macaque_down_INHA_L2/L3	up_INHA_L2/L3	Exc	human_up_INHA_Exc	human_up_inha_exc
89.74011187736	1.42832279070209	0.152160631735741	9.38694046159502	6.17684124388775e-21	1.46032482182107e-19	L2/L3	Human	UP	human_up	chimp_down	AC093843.1_L2/L3	UP_AC093843.1_L2/L3	human_UP_AC093843.1_L2/L3	chimp_DOWN_AC093843.1_L2/L3	hg	pt	-1.42832279070209	human_up_AC093843.1_L2/L3	chimp_down_AC093843.1_L2/L3	2.47305952999706	0.205630221422157	12.0267318339354	2.57139252179268e-33	6.75763088748074e-32	macaque_down	macaque_DOWN_AC093843.1_L2/L3	rm	-2.47305952999706	macaque_down_AC093843.1_L2/L3	up_AC093843.1_L2/L3	Exc	human_up_AC093843.1_Exc	human_up_ac093843.1_exc
13.3353154581581	2.79139648611472	0.507282199199012	5.50265018272331	3.74124290717197e-08	3.1384474551694e-07	L2/L3	Human	UP	human_up	chimp_down	AC093843.2_L2/L3	UP_AC093843.2_L2/L3	human_UP_AC093843.2_L2/L3	chimp_DOWN_AC093843.2_L2/L3	hg	pt	-2.79139648611472	human_up_AC093843.2_L2/L3	chimp_down_AC093843.2_L2/L3	1.81001806606098	0.520754857963395	3.47575838877381	0.0005094109995268	0.0014757317190958	macaque_down	macaque_DOWN_AC093843.2_L2/L3	rm	-1.81001806606098	macaque_down_AC093843.2_L2/L3	up_AC093843.2_L2/L3	Exc	human_up_AC093843.2_Exc	human_up_ac093843.2_exc
15.0057639580935	-1.91624177609481	0.789177196025049	-2.42815147947329	0.015176003249167	0.0416105229379519	L2/L3	Human	DOWN	human_down	chimp_up	KCNE4_L2/L3	DOWN_KCNE4_L2/L3	human_DOWN_KCNE4_L2/L3	chimp_UP_KCNE4_L2/L3	hg	pt	1.91624177609481	human_down_KCNE4_L2/L3	chimp_up_KCNE4_L2/L3	-3.72803322683687	0.781638567575131	-4.76951033570709	1.84674268341834e-06	8.20178099533437e-06	macaque_up	macaque_UP_KCNE4_L2/L3	rm	3.72803322683687	macaque_up_KCNE4_L2/L3	down_KCNE4_L2/L3	Exc	human_down_KCNE4_Exc	human_down_kcne4_exc
149.691971569812	1.5375243200318	0.134565569660054	11.4258374108322	3.10646507990921e-30	1.24185177658116e-28	L2/L3	Human	UP	human_up	chimp_down	SCG2_L2/L3	UP_SCG2_L2/L3	human_UP_SCG2_L2/L3	chimp_DOWN_SCG2_L2/L3	hg	pt	-1.5375243200318	human_up_SCG2_L2/L3	chimp_down_SCG2_L2/L3	0.787231229507384	0.140119098840831	5.61830068862805	1.92844680705339e-08	1.09941301346387e-07	macaque_down	macaque_DOWN_SCG2_L2/L3	rm	-0.787231229507384	macaque_down_SCG2_L2/L3	up_SCG2_L2/L3	Exc	human_up_SCG2_Exc	human_up_scg2_exc
30.8232055724259	0.669420733995879	0.275719577134945	2.42790425312543	0.0151863518704885	0.0416288970198548	L2/L3	Human	UP	human_up	chimp_down	MFF-DT_L2/L3	UP_MFF-DT_L2/L3	human_UP_MFF-DT_L2/L3	chimp_DOWN_MFF-DT_L2/L3	hg	pt	-0.669420733995879	human_up_MFF-DT_L2/L3	chimp_down_MFF-DT_L2/L3	1.19193646376024	0.320873090291767	3.71466632704045	0.0002034720016531	0.0006374814184284	macaque_down	macaque_DOWN_MFF-DT_L2/L3	rm	-1.19193646376024	macaque_down_MFF-DT_L2/L3	up_MFF-DT_L2/L3	Exc	human_up_MFF-DT_Exc	human_up_mff-dt_exc
103.783648748064	0.509730435313104	0.144191359237525	3.53509695732481	0.0004076255605554	0.0017474094755181	L2/L3	Human	UP	human_up	chimp_down	USP40_L2/L3	UP_USP40_L2/L3	human_UP_USP40_L2/L3	chimp_DOWN_USP40_L2/L3	hg	pt	-0.509730435313104	human_up_USP40_L2/L3	chimp_down_USP40_L2/L3	0.778170885579925	0.163967568580719	4.74588293475144	2.07598758203132e-06	9.16526023435796e-06	macaque_down	macaque_DOWN_USP40_L2/L3	rm	-0.778170885579925	macaque_down_USP40_L2/L3	up_USP40_L2/L3	Exc	human_up_USP40_Exc	human_up_usp40_exc
1734.13673018379	-0.717245539834963	0.0482407540748138	-14.868041629752	5.31453042905391e-50	4.6554016152832e-48	L2/L3	Human	DOWN	human_down	chimp_up	AGAP1_L2/L3	DOWN_AGAP1_L2/L3	human_DOWN_AGAP1_L2/L3	chimp_UP_AGAP1_L2/L3	hg	pt	0.717245539834963	human_down_AGAP1_L2/L3	chimp_up_AGAP1_L2/L3	-0.589023346992827	0.0506885183835934	-11.620449083465	3.24426404583798e-31	7.89890478004027e-30	macaque_up	macaque_UP_AGAP1_L2/L3	rm	0.589023346992827	macaque_up_AGAP1_L2/L3	down_AGAP1_L2/L3	Exc	human_down_AGAP1_Exc	human_down_agap1_exc
71.6900942189953	-1.53676969500649	0.234683712249529	-6.5482588470925	5.8211760727225e-11	6.65575654243108e-10	L2/L3	Human	DOWN	human_down	chimp_up	AC012063.1_L2/L3	DOWN_AC012063.1_L2/L3	human_DOWN_AC012063.1_L2/L3	chimp_UP_AC012063.1_L2/L3	hg	pt	1.53676969500649	human_down_AC012063.1_L2/L3	chimp_up_AC012063.1_L2/L3	-1.31100977393303	0.246533788656747	-5.31776914262397	1.05047231851545e-07	5.49825607908091e-07	macaque_up	macaque_UP_AC012063.1_L2/L3	rm	1.31100977393303	macaque_up_AC012063.1_L2/L3	down_AC012063.1_L2/L3	Exc	human_down_AC012063.1_Exc	human_down_ac012063.1_exc
19.8140037141485	-1.31751888833132	0.472803114409109	-2.78661211861498	0.0053262189494822	0.0169992126639957	L2/L3	Human	DOWN	human_down	chimp_up	AC012076.1_L2/L3	DOWN_AC012076.1_L2/L3	human_DOWN_AC012076.1_L2/L3	chimp_UP_AC012076.1_L2/L3	hg	pt	1.31751888833132	human_down_AC012076.1_L2/L3	chimp_up_AC012076.1_L2/L3	-1.94511732540495	0.481232684479897	-4.04194766510339	5.30090651667199e-05	0.0001849420487871	macaque_up	macaque_UP_AC012076.1_L2/L3	rm	1.94511732540495	macaque_up_AC012076.1_L2/L3	down_AC012076.1_L2/L3	Exc	human_down_AC012076.1_Exc	human_down_ac012076.1_exc
278.258505437581	-1.31408936001709	0.13951425841262	-9.41903268503644	4.55262710240179e-21	1.08550130303511e-19	L2/L3	Human	DOWN	human_down	chimp_up	PER2_L2/L3	DOWN_PER2_L2/L3	human_DOWN_PER2_L2/L3	chimp_UP_PER2_L2/L3	hg	pt	1.31408936001709	human_down_PER2_L2/L3	chimp_up_PER2_L2/L3	-2.04554155916752	0.14119184949063	-14.4876745119997	1.44968240183941e-47	6.38717739930576e-46	macaque_up	macaque_UP_PER2_L2/L3	rm	2.04554155916752	macaque_up_PER2_L2/L3	down_PER2_L2/L3	Exc	human_down_PER2_Exc	human_down_per2_exc
49.4707776361318	-1.16459974029504	0.277872454897887	-4.19113057004161	2.77567856677259e-05	0.0001501694011998	L2/L3	Human	DOWN	human_down	chimp_up	LINC01937_L2/L3	DOWN_LINC01937_L2/L3	human_DOWN_LINC01937_L2/L3	chimp_UP_LINC01937_L2/L3	hg	pt	1.16459974029504	human_down_LINC01937_L2/L3	chimp_up_LINC01937_L2/L3	-1.35331342243198	0.288232447306514	-4.69521538979555	2.66325945839855e-06	1.16011426261674e-05	macaque_up	macaque_UP_LINC01937_L2/L3	rm	1.35331342243198	macaque_up_LINC01937_L2/L3	down_LINC01937_L2/L3	Exc	human_down_LINC01937_Exc	human_down_linc01937_exc
73.0573417112774	1.88153103713582	0.188534542822148	9.97976821102088	1.86902879175654e-23	5.13679200554389e-22	L2/L3	Human	UP	human_up	chimp_down	LINC01237_L2/L3	UP_LINC01237_L2/L3	human_UP_LINC01237_L2/L3	chimp_DOWN_LINC01237_L2/L3	hg	pt	-1.88153103713582	human_up_LINC01237_L2/L3	chimp_down_LINC01237_L2/L3	1.49399844868541	0.205911257252528	7.25554527042289	4.00046945966169e-13	3.5700183467052e-12	macaque_down	macaque_DOWN_LINC01237_L2/L3	rm	-1.49399844868541	macaque_down_LINC01237_L2/L3	up_LINC01237_L2/L3	Exc	human_up_LINC01237_Exc	human_up_linc01237_exc
35.6751031184685	4.23342978971305	0.328494899949321	12.8873531685458	5.30328731312975e-38	2.76311322639298e-36	L2/L3	Human	UP	human_up	chimp_down	CHL1-AS2_L2/L3	UP_CHL1-AS2_L2/L3	human_UP_CHL1-AS2_L2/L3	chimp_DOWN_CHL1-AS2_L2/L3	hg	pt	-4.23342978971305	human_up_CHL1-AS2_L2/L3	chimp_down_CHL1-AS2_L2/L3	3.06982390326086	0.331836251739943	9.25102030644513	2.22359813422579e-20	3.22590901566683e-19	macaque_down	macaque_DOWN_CHL1-AS2_L2/L3	rm	-3.06982390326086	macaque_down_CHL1-AS2_L2/L3	up_CHL1-AS2_L2/L3	Exc	human_up_CHL1-AS2_Exc	human_up_chl1-as2_exc
141.769840835277	1.10755654133242	0.144829447444887	7.64731593520636	2.05217688904599e-14	3.20235722210463e-13	L2/L3	Human	UP	human_up	chimp_down	AC034195.1_L2/L3	UP_AC034195.1_L2/L3	human_UP_AC034195.1_L2/L3	chimp_DOWN_AC034195.1_L2/L3	hg	pt	-1.10755654133242	human_up_AC034195.1_L2/L3	chimp_down_AC034195.1_L2/L3	2.04729334323078	0.175169501389156	11.687498833958	1.47671621653879e-31	3.64756556864443e-30	macaque_down	macaque_DOWN_AC034195.1_L2/L3	rm	-2.04729334323078	macaque_down_AC034195.1_L2/L3	up_AC034195.1_L2/L3	Exc	human_up_AC034195.1_Exc	human_up_ac034195.1_exc
51.1672868603388	-1.65461906804709	0.304498129412636	-5.43392194638035	5.51287031694549e-08	4.52619416201197e-07	L2/L3	Human	DOWN	human_down	chimp_up	BHLHE40-AS1_L2/L3	DOWN_BHLHE40-AS1_L2/L3	human_DOWN_BHLHE40-AS1_L2/L3	chimp_UP_BHLHE40-AS1_L2/L3	hg	pt	1.65461906804709	human_down_BHLHE40-AS1_L2/L3	chimp_up_BHLHE40-AS1_L2/L3	-2.02037046520677	0.311656637524165	-6.48268068749257	9.010707114864e-11	6.52229622805643e-10	macaque_up	macaque_UP_BHLHE40-AS1_L2/L3	rm	2.02037046520677	macaque_up_BHLHE40-AS1_L2/L3	down_BHLHE40-AS1_L2/L3	Exc	human_down_BHLHE40-AS1_Exc	human_down_bhlhe40-as1_exc
55.7978799666037	0.532217925143314	0.208232845793251	2.55587884378115	0.0105919991195779	0.0306107103893479	L2/L3	Human	UP	human_up	chimp_down	EDEM1_L2/L3	UP_EDEM1_L2/L3	human_UP_EDEM1_L2/L3	chimp_DOWN_EDEM1_L2/L3	hg	pt	-0.532217925143314	human_up_EDEM1_L2/L3	chimp_down_EDEM1_L2/L3	0.670640071876914	0.23124447845207	2.90013442208919	0.003730026608963	0.0087303597209981	macaque_down	macaque_DOWN_EDEM1_L2/L3	rm	-0.670640071876914	macaque_down_EDEM1_L2/L3	up_EDEM1_L2/L3	Exc	human_up_EDEM1_Exc	human_up_edem1_exc
9277.67604475756	0.829018351515581	0.0372666335547811	22.2455927041798	1.24437308397137e-109	3.90857585675407e-107	L2/L3	Human	UP	human_up	chimp_down	GRM7_L2/L3	UP_GRM7_L2/L3	human_UP_GRM7_L2/L3	chimp_DOWN_GRM7_L2/L3	hg	pt	-0.829018351515581	human_up_GRM7_L2/L3	chimp_down_GRM7_L2/L3	1.35221965371272	0.0385169079710124	35.1071704595395	5.23967676803168e-270	6.57331239172648e-267	macaque_down	macaque_DOWN_GRM7_L2/L3	rm	-1.35221965371272	macaque_down_GRM7_L2/L3	up_GRM7_L2/L3	Exc	human_up_GRM7_Exc	human_up_grm7_exc
49.2156241015822	-0.674531155175719	0.252968525473404	-2.66646277007546	0.0076654096041826	0.0232679009381379	L2/L3	Human	DOWN	human_down	chimp_up	GRM7-AS1_L2/L3	DOWN_GRM7-AS1_L2/L3	human_DOWN_GRM7-AS1_L2/L3	chimp_UP_GRM7-AS1_L2/L3	hg	pt	0.674531155175719	human_down_GRM7-AS1_L2/L3	chimp_up_GRM7-AS1_L2/L3	-1.10048569263799	0.262174078377422	-4.19753813744221	2.69832227930915e-05	9.95006340495252e-05	macaque_up	macaque_UP_GRM7-AS1_L2/L3	rm	1.10048569263799	macaque_up_GRM7-AS1_L2/L3	down_GRM7-AS1_L2/L3	Exc	human_down_GRM7-AS1_Exc	human_down_grm7-as1_exc
47.1381946030871	0.892026268150916	0.23503820336109	3.79523947764564	0.0001475010110544	0.0006969922050408	L2/L3	Human	UP	human_up	chimp_down	TADA3_L2/L3	UP_TADA3_L2/L3	human_UP_TADA3_L2/L3	chimp_DOWN_TADA3_L2/L3	hg	pt	-0.892026268150916	human_up_TADA3_L2/L3	chimp_down_TADA3_L2/L3	0.612728828127027	0.252540863088622	2.42625617348906	0.0152554975829183	0.0299456510241655	macaque_down	macaque_DOWN_TADA3_L2/L3	rm	-0.612728828127027	macaque_down_TADA3_L2/L3	up_TADA3_L2/L3	Exc	human_up_TADA3_Exc	human_up_tada3_exc
9.61915762579914	1.40275109230242	0.460938431063132	3.0432504598652	0.0023403745549117	0.0082796163055259	L2/L3	Human	UP	human_up	chimp_down	CRELD1_L2/L3	UP_CRELD1_L2/L3	human_UP_CRELD1_L2/L3	chimp_DOWN_CRELD1_L2/L3	hg	pt	-1.40275109230242	human_up_CRELD1_L2/L3	chimp_down_CRELD1_L2/L3	1.30917037029837	0.524173568381404	2.4975894422547	0.0125040916757753	0.025162307233751	macaque_down	macaque_DOWN_CRELD1_L2/L3	rm	-1.30917037029837	macaque_down_CRELD1_L2/L3	up_CRELD1_L2/L3	Exc	human_up_CRELD1_Exc	human_up_creld1_exc
87.719345180302	0.721664613264336	0.154682811844357	4.66544798778599	3.07945385150756e-06	1.96711074471519e-05	L2/L3	Human	UP	human_up	chimp_down	VHL_L2/L3	UP_VHL_L2/L3	human_UP_VHL_L2/L3	chimp_DOWN_VHL_L2/L3	hg	pt	-0.721664613264336	human_up_VHL_L2/L3	chimp_down_VHL_L2/L3	1.91098444463721	0.200756723790139	9.51890630888587	1.75011191309975e-21	2.70705175604449e-20	macaque_down	macaque_DOWN_VHL_L2/L3	rm	-1.91098444463721	macaque_down_VHL_L2/L3	up_VHL_L2/L3	Exc	human_up_VHL_Exc	human_up_vhl_exc
78.2319034871669	-1.94498266625177	0.260019244361977	-7.48014890599456	7.423844553143e-14	1.10588123434929e-12	L2/L3	Human	DOWN	human_down	chimp_up	HRH1_L2/L3	DOWN_HRH1_L2/L3	human_DOWN_HRH1_L2/L3	chimp_UP_HRH1_L2/L3	hg	pt	1.94498266625177	human_down_HRH1_L2/L3	chimp_up_HRH1_L2/L3	-2.11662225695544	0.266665726212301	-7.93736145630625	2.06527529303535e-15	2.16958580364877e-14	macaque_up	macaque_UP_HRH1_L2/L3	rm	2.11662225695544	macaque_up_HRH1_L2/L3	down_HRH1_L2/L3	Exc	human_down_HRH1_Exc	human_down_hrh1_exc
368.606481689003	2.78420428433153	0.0836270173412983	33.2931195306015	4.85607889644748e-243	8.21312359201468e-240	L2/L3	Human	UP	human_up	chimp_down	RPL32_L2/L3	UP_RPL32_L2/L3	human_UP_RPL32_L2/L3	chimp_DOWN_RPL32_L2/L3	hg	pt	-2.78420428433153	human_up_RPL32_L2/L3	chimp_down_RPL32_L2/L3	2.72132171396544	0.10099526139001	26.9450435249292	6.52059902643589e-160	2.50685481280848e-157	macaque_down	macaque_DOWN_RPL32_L2/L3	rm	-2.72132171396544	macaque_down_RPL32_L2/L3	up_RPL32_L2/L3	Exc	human_up_RPL32_Exc	human_up_rpl32_exc
827.02698763347	-0.802233581423751	0.072533852213462	-11.0601265056601	1.95821139983101e-28	7.01224658763593e-27	L2/L3	Human	DOWN	human_down	chimp_up	IQSEC1_L2/L3	DOWN_IQSEC1_L2/L3	human_DOWN_IQSEC1_L2/L3	chimp_UP_IQSEC1_L2/L3	hg	pt	0.802233581423751	human_down_IQSEC1_L2/L3	chimp_up_IQSEC1_L2/L3	-0.904713805769902	0.0752570322960568	-12.0216513748616	2.73451166665592e-33	7.17839428264433e-32	macaque_up	macaque_UP_IQSEC1_L2/L3	rm	0.904713805769902	macaque_up_IQSEC1_L2/L3	down_IQSEC1_L2/L3	Exc	human_down_IQSEC1_Exc	human_down_iqsec1_exc
30.7725942888461	-2.38623979485753	0.399000072246287	-5.98054978141608	2.22385747815652e-09	2.15971529912665e-08	L2/L3	Human	DOWN	human_down	chimp_up	LINC00620_L2/L3	DOWN_LINC00620_L2/L3	human_DOWN_LINC00620_L2/L3	chimp_UP_LINC00620_L2/L3	hg	pt	2.38623979485753	human_down_LINC00620_L2/L3	chimp_up_LINC00620_L2/L3	-0.978976080496342	0.433310658594492	-2.25929379090696	0.0238651158945773	0.0441893033840709	macaque_up	macaque_UP_LINC00620_L2/L3	rm	0.978976080496342	macaque_up_LINC00620_L2/L3	down_LINC00620_L2/L3	Exc	human_down_LINC00620_Exc	human_down_linc00620_exc
103.121242055142	-0.599780143448148	0.164888241389376	-3.6374949383552	0.0002753026007764	0.00122497795728	L2/L3	Human	DOWN	human_down	chimp_up	RBSN_L2/L3	DOWN_RBSN_L2/L3	human_DOWN_RBSN_L2/L3	chimp_UP_RBSN_L2/L3	hg	pt	0.599780143448148	human_down_RBSN_L2/L3	chimp_up_RBSN_L2/L3	-0.599157910375899	0.175732248999445	-3.40949321360924	0.000650836971575	0.0018424406240456	macaque_up	macaque_UP_RBSN_L2/L3	rm	0.599157910375899	macaque_up_RBSN_L2/L3	down_RBSN_L2/L3	Exc	human_down_RBSN_Exc	human_down_rbsn_exc
258.099526637949	-0.680523612747279	0.109250941038063	-6.22899543272749	4.69435474069641e-10	4.90331485433216e-09	L2/L3	Human	DOWN	human_down	chimp_up	CAPN7_L2/L3	DOWN_CAPN7_L2/L3	human_DOWN_CAPN7_L2/L3	chimp_UP_CAPN7_L2/L3	hg	pt	0.680523612747279	human_down_CAPN7_L2/L3	chimp_up_CAPN7_L2/L3	-0.839703243439496	0.114780608363707	-7.31572393116016	2.55997483408418e-13	2.32190107097529e-12	macaque_up	macaque_UP_CAPN7_L2/L3	rm	0.839703243439496	macaque_up_CAPN7_L2/L3	down_CAPN7_L2/L3	Exc	human_down_CAPN7_Exc	human_down_capn7_exc
30.8088231256327	-2.04230187351612	0.411005504277076	-4.96903776777481	6.72859647268031e-07	4.76002736952451e-06	L2/L3	Human	DOWN	human_down	chimp_up	AC090644.1_L2/L3	DOWN_AC090644.1_L2/L3	human_DOWN_AC090644.1_L2/L3	chimp_UP_AC090644.1_L2/L3	hg	pt	2.04230187351612	human_down_AC090644.1_L2/L3	chimp_up_AC090644.1_L2/L3	-2.25669175516813	0.421143561302083	-5.35848571017192	8.39223729899446e-08	4.45021953857246e-07	macaque_up	macaque_UP_AC090644.1_L2/L3	rm	2.25669175516813	macaque_up_AC090644.1_L2/L3	down_AC090644.1_L2/L3	Exc	human_down_AC090644.1_Exc	human_down_ac090644.1_exc
115.787171144702	0.848433464115194	0.137613941656601	6.16531620199031	7.03424328223844e-10	7.19582919199623e-09	L2/L3	Human	UP	human_up	chimp_down	RPL15_L2/L3	UP_RPL15_L2/L3	human_UP_RPL15_L2/L3	chimp_DOWN_RPL15_L2/L3	hg	pt	-0.848433464115194	human_up_RPL15_L2/L3	chimp_down_RPL15_L2/L3	2.30701684086815	0.186780668296331	12.3514754600193	4.7826156682807e-35	1.3652506235825e-33	macaque_down	macaque_DOWN_RPL15_L2/L3	rm	-2.30701684086815	macaque_down_RPL15_L2/L3	up_RPL15_L2/L3	Exc	human_up_RPL15_Exc	human_up_rpl15_exc
22.256530107648	-1.30666545685889	0.489569685484233	-2.66900810160758	0.0076075615215527	0.0231160109417331	L2/L3	Human	DOWN	human_down	chimp_up	ZNF860_L2/L3	DOWN_ZNF860_L2/L3	human_DOWN_ZNF860_L2/L3	chimp_UP_ZNF860_L2/L3	hg	pt	1.30666545685889	human_down_ZNF860_L2/L3	chimp_up_ZNF860_L2/L3	-2.64486369739483	0.487890867461774	-5.42101497237404	5.92615958677238e-08	3.20090505121927e-07	macaque_up	macaque_UP_ZNF860_L2/L3	rm	2.64486369739483	macaque_up_ZNF860_L2/L3	down_ZNF860_L2/L3	Exc	human_down_ZNF860_Exc	human_down_znf860_exc
801.362487393233	0.763735021704862	0.0641707321339296	11.9016099132371	1.16085802705216e-32	5.06424314301508e-31	L2/L3	Human	UP	human_up	chimp_down	FBXL2_L2/L3	UP_FBXL2_L2/L3	human_UP_FBXL2_L2/L3	chimp_DOWN_FBXL2_L2/L3	hg	pt	-0.763735021704862	human_up_FBXL2_L2/L3	chimp_down_FBXL2_L2/L3	0.852026377106783	0.0695635409777891	12.2481743328567	1.71820371353441e-34	4.7237720548796e-33	macaque_down	macaque_DOWN_FBXL2_L2/L3	rm	-0.852026377106783	macaque_down_FBXL2_L2/L3	up_FBXL2_L2/L3	Exc	human_up_FBXL2_Exc	human_up_fbxl2_exc
42.413361601122	-1.68124455869791	0.280661204690314	-5.99029908872878	2.09455482502672e-09	2.04045090553224e-08	L2/L3	Human	DOWN	human_down	chimp_up	SCN5A_L2/L3	DOWN_SCN5A_L2/L3	human_DOWN_SCN5A_L2/L3	chimp_UP_SCN5A_L2/L3	hg	pt	1.68124455869791	human_down_SCN5A_L2/L3	chimp_up_SCN5A_L2/L3	-0.690251033023045	0.309129164694936	-2.23288874637311	0.0255562818892814	0.0469450936431036	macaque_up	macaque_UP_SCN5A_L2/L3	rm	0.690251033023045	macaque_up_SCN5A_L2/L3	down_SCN5A_L2/L3	Exc	human_down_SCN5A_Exc	human_down_scn5a_exc
71.5950863358698	-2.84061045267402	0.280708220390173	-10.1194416348965	4.52992424680791e-24	1.30025384353218e-22	L2/L3	Human	DOWN	human_down	chimp_up	SCN11A_L2/L3	DOWN_SCN11A_L2/L3	human_DOWN_SCN11A_L2/L3	chimp_UP_SCN11A_L2/L3	hg	pt	2.84061045267402	human_down_SCN11A_L2/L3	chimp_up_SCN11A_L2/L3	-1.18840510047871	0.304475353250224	-3.90312413728298	9.49589672916518e-05	0.000316565306904	macaque_up	macaque_UP_SCN11A_L2/L3	rm	1.18840510047871	macaque_up_SCN11A_L2/L3	down_SCN11A_L2/L3	Exc	human_down_SCN11A_Exc	human_down_scn11a_exc
12.7154911353245	-1.36796928723212	0.578842677493479	-2.36328339360834	0.0181138121084875	0.0483100905906496	L2/L3	Human	DOWN	human_down	chimp_up	CSRNP1_L2/L3	DOWN_CSRNP1_L2/L3	human_DOWN_CSRNP1_L2/L3	chimp_UP_CSRNP1_L2/L3	hg	pt	1.36796928723212	human_down_CSRNP1_L2/L3	chimp_up_CSRNP1_L2/L3	-2.02856275679502	0.588920493597623	-3.44454434656	0.0005720227918535	0.00164056494605	macaque_up	macaque_UP_CSRNP1_L2/L3	rm	2.02856275679502	macaque_up_CSRNP1_L2/L3	down_CSRNP1_L2/L3	Exc	human_down_CSRNP1_Exc	human_down_csrnp1_exc
25.634053918368	-1.84682849484601	0.397176916123006	-4.6498888023846	3.32114040650608e-06	2.11045994560258e-05	L2/L3	Human	DOWN	human_down	chimp_up	AC104850.2_L2/L3	DOWN_AC104850.2_L2/L3	human_DOWN_AC104850.2_L2/L3	chimp_UP_AC104850.2_L2/L3	hg	pt	1.84682849484601	human_down_AC104850.2_L2/L3	chimp_up_AC104850.2_L2/L3	-1.18119063757748	0.423540644557506	-2.78884837324533	0.0052895823472496	0.0118365081514309	macaque_up	macaque_UP_AC104850.2_L2/L3	rm	1.18119063757748	macaque_up_AC104850.2_L2/L3	down_AC104850.2_L2/L3	Exc	human_down_AC104850.2_Exc	human_down_ac104850.2_exc
50.261144272433	-0.897033170389163	0.260342081060094	-3.44559422255713	0.0005698052810724	0.0023553879892725	L2/L3	Human	DOWN	human_down	chimp_up	SLC25A38_L2/L3	DOWN_SLC25A38_L2/L3	human_DOWN_SLC25A38_L2/L3	chimp_UP_SLC25A38_L2/L3	hg	pt	0.897033170389163	human_down_SLC25A38_L2/L3	chimp_up_SLC25A38_L2/L3	-0.781146850378037	0.275315782354417	-2.83727595889311	0.0045500266969563	0.0103794082063979	macaque_up	macaque_UP_SLC25A38_L2/L3	rm	0.781146850378037	macaque_up_SLC25A38_L2/L3	down_SLC25A38_L2/L3	Exc	human_down_SLC25A38_Exc	human_down_slc25a38_exc
106.615222674781	1.20121715519932	0.162471120603077	7.39341952428543	1.4310007242629e-13	2.08505055827491e-12	L2/L3	Human	UP	human_up	chimp_down	RPL14_L2/L3	UP_RPL14_L2/L3	human_UP_RPL14_L2/L3	chimp_DOWN_RPL14_L2/L3	hg	pt	-1.20121715519932	human_up_RPL14_L2/L3	chimp_down_RPL14_L2/L3	1.28915211494977	0.180905291892101	7.12611611007308	1.03240636484248e-12	8.90319758045782e-12	macaque_down	macaque_DOWN_RPL14_L2/L3	rm	-1.28915211494977	macaque_down_RPL14_L2/L3	up_RPL14_L2/L3	Exc	human_up_RPL14_Exc	human_up_rpl14_exc
12.6567155683068	-2.65719430396915	1.07396491439036	-2.47419097995161	0.0133538290362137	0.0372980994689065	L2/L3	Human	DOWN	human_down	chimp_up	AC099560.1_L2/L3	DOWN_AC099560.1_L2/L3	human_DOWN_AC099560.1_L2/L3	chimp_UP_AC099560.1_L2/L3	hg	pt	2.65719430396915	human_down_AC099560.1_L2/L3	chimp_up_AC099560.1_L2/L3	-4.52410476031381	1.0668727841479	-4.24052879362476	2.22993826007093e-05	8.35604596243527e-05	macaque_up	macaque_UP_AC099560.1_L2/L3	rm	4.52410476031381	macaque_up_AC099560.1_L2/L3	down_AC099560.1_L2/L3	Exc	human_down_AC099560.1_Exc	human_down_ac099560.1_exc
792.457027302934	0.506445255363954	0.0581725216227428	8.70591889841607	3.15012044915738e-18	6.50955811237061e-17	L2/L3	Human	UP	human_up	chimp_down	ULK4_L2/L3	UP_ULK4_L2/L3	human_UP_ULK4_L2/L3	chimp_DOWN_ULK4_L2/L3	hg	pt	-0.506445255363954	human_up_ULK4_L2/L3	chimp_down_ULK4_L2/L3	0.757424994414986	0.0645717136807441	11.7299813066732	8.94784334816053e-32	2.23330674394507e-30	macaque_down	macaque_DOWN_ULK4_L2/L3	rm	-0.757424994414986	macaque_down_ULK4_L2/L3	up_ULK4_L2/L3	Exc	human_up_ULK4_Exc	human_up_ulk4_exc
40.6308695992995	1.70568825198117	0.246213117175044	6.92769041532634	4.27766567940088e-12	5.48094611264494e-11	L2/L3	Human	UP	human_up	chimp_down	SS18L2_L2/L3	UP_SS18L2_L2/L3	human_UP_SS18L2_L2/L3	chimp_DOWN_SS18L2_L2/L3	hg	pt	-1.70568825198117	human_up_SS18L2_L2/L3	chimp_down_SS18L2_L2/L3	1.6192537415119	0.27826351287415	5.81913785528986	5.91519344628633e-09	3.56388243897442e-08	macaque_down	macaque_DOWN_SS18L2_L2/L3	rm	-1.6192537415119	macaque_down_SS18L2_L2/L3	up_SS18L2_L2/L3	Exc	human_up_SS18L2_Exc	human_up_ss18l2_exc
254.513066720172	-0.53554622702955	0.1040350513875	-5.14774799346034	2.63632341686894e-07	1.97764732059698e-06	L2/L3	Human	DOWN	human_down	chimp_up	SNRK_L2/L3	DOWN_SNRK_L2/L3	human_DOWN_SNRK_L2/L3	chimp_UP_SNRK_L2/L3	hg	pt	0.53554622702955	human_down_SNRK_L2/L3	chimp_up_SNRK_L2/L3	-0.635680603915099	0.110417442840746	-5.75706688690421	8.55880048870594e-09	5.06096671914648e-08	macaque_up	macaque_UP_SNRK_L2/L3	rm	0.635680603915099	macaque_up_SNRK_L2/L3	down_SNRK_L2/L3	Exc	human_down_SNRK_Exc	human_down_snrk_exc
104.043015705635	0.617064419447111	0.145500236648278	4.24098567577423	2.22540340330802e-05	0.0001224473088802	L2/L3	Human	UP	human_up	chimp_down	TMEM158_L2/L3	UP_TMEM158_L2/L3	human_UP_TMEM158_L2/L3	chimp_DOWN_TMEM158_L2/L3	hg	pt	-0.617064419447111	human_up_TMEM158_L2/L3	chimp_down_TMEM158_L2/L3	0.858087944649568	0.165254264564392	5.1925313208193	2.07453956405098e-07	1.04919849456225e-06	macaque_down	macaque_DOWN_TMEM158_L2/L3	rm	-0.858087944649568	macaque_down_TMEM158_L2/L3	up_TMEM158_L2/L3	Exc	human_up_TMEM158_Exc	human_up_tmem158_exc
86.8361202596747	-1.17061145728155	0.222187396152467	-5.26857723503933	1.37485194421354e-07	1.06778063219439e-06	L2/L3	Human	DOWN	human_down	chimp_up	PTPN23_L2/L3	DOWN_PTPN23_L2/L3	human_DOWN_PTPN23_L2/L3	chimp_UP_PTPN23_L2/L3	hg	pt	1.17061145728155	human_down_PTPN23_L2/L3	chimp_up_PTPN23_L2/L3	-1.53008447933396	0.228288682644617	-6.70241056897194	2.05009046666182e-11	1.57835776367413e-10	macaque_up	macaque_UP_PTPN23_L2/L3	rm	1.53008447933396	macaque_up_PTPN23_L2/L3	down_PTPN23_L2/L3	Exc	human_down_PTPN23_Exc	human_down_ptpn23_exc
128.182308715855	0.852810358214251	0.131346091877334	6.49284912877882	8.42280299492979e-11	9.50190710361833e-10	L2/L3	Human	UP	human_up	chimp_down	CSPG5_L2/L3	UP_CSPG5_L2/L3	human_UP_CSPG5_L2/L3	chimp_DOWN_CSPG5_L2/L3	hg	pt	-0.852810358214251	human_up_CSPG5_L2/L3	chimp_down_CSPG5_L2/L3	0.9544328487055	0.148187134462798	6.44072680240069	1.18902730185253e-10	8.49315396073027e-10	macaque_down	macaque_DOWN_CSPG5_L2/L3	rm	-0.9544328487055	macaque_down_CSPG5_L2/L3	up_CSPG5_L2/L3	Exc	human_up_CSPG5_Exc	human_up_cspg5_exc
543.403540064324	0.65523758944314	0.0656201155242463	9.98531599965003	1.76737038340725e-23	4.86957050375631e-22	L2/L3	Human	UP	human_up	chimp_down	MAP4_L2/L3	UP_MAP4_L2/L3	human_UP_MAP4_L2/L3	chimp_DOWN_MAP4_L2/L3	hg	pt	-0.65523758944314	human_up_MAP4_L2/L3	chimp_down_MAP4_L2/L3	0.813459954281655	0.0735261891217163	11.0635402704612	1.88507055535304e-28	4.10342847099499e-27	macaque_down	macaque_DOWN_MAP4_L2/L3	rm	-0.813459954281655	macaque_down_MAP4_L2/L3	up_MAP4_L2/L3	Exc	human_up_MAP4_Exc	human_up_map4_exc
31.4744818351615	-0.859424045959435	0.346259082966489	-2.48202599797969	0.0130637743694606	0.0365656461305169	L2/L3	Human	DOWN	human_down	chimp_up	IHO1_L2/L3	DOWN_IHO1_L2/L3	human_DOWN_IHO1_L2/L3	chimp_UP_IHO1_L2/L3	hg	pt	0.859424045959435	human_down_IHO1_L2/L3	chimp_up_IHO1_L2/L3	-1.80544134252498	0.349729042268535	-5.16240038520648	2.43803121739788e-07	1.22265752362499e-06	macaque_up	macaque_UP_IHO1_L2/L3	rm	1.80544134252498	macaque_up_IHO1_L2/L3	down_IHO1_L2/L3	Exc	human_down_IHO1_Exc	human_down_iho1_exc
54.1352863876566	-0.748384016800217	0.30734284108574	-2.43501366147467	0.0148912274691729	0.0409932913941035	L2/L3	Human	DOWN	human_down	chimp_up	TRAIP_L2/L3	DOWN_TRAIP_L2/L3	human_DOWN_TRAIP_L2/L3	chimp_UP_TRAIP_L2/L3	hg	pt	0.748384016800217	human_down_TRAIP_L2/L3	chimp_up_TRAIP_L2/L3	-2.58575405848079	0.301313262777837	-8.58161381494617	9.3551260510094e-18	1.15478396971444e-16	macaque_up	macaque_UP_TRAIP_L2/L3	rm	2.58575405848079	macaque_up_TRAIP_L2/L3	down_TRAIP_L2/L3	Exc	human_down_TRAIP_Exc	human_down_traip_exc
246.25334849029	-0.682633652227252	0.1098378655788	-6.21492095307983	5.13504935645915e-10	5.33574339321679e-09	L2/L3	Human	DOWN	human_down	chimp_up	CAMKV_L2/L3	DOWN_CAMKV_L2/L3	human_DOWN_CAMKV_L2/L3	chimp_UP_CAMKV_L2/L3	hg	pt	0.682633652227252	human_down_CAMKV_L2/L3	chimp_up_CAMKV_L2/L3	-0.591358527431198	0.117150936297661	-5.04783441020611	4.46846176084923e-07	2.15651456836611e-06	macaque_up	macaque_UP_CAMKV_L2/L3	rm	0.591358527431198	macaque_up_CAMKV_L2/L3	down_CAMKV_L2/L3	Exc	human_down_CAMKV_Exc	human_down_camkv_exc
19.9038679456076	-1.69368198573533	0.640159032496756	-2.64572067214238	0.0081517098384129	0.0245052835954587	L2/L3	Human	DOWN	human_down	chimp_up	MST1R_L2/L3	DOWN_MST1R_L2/L3	human_DOWN_MST1R_L2/L3	chimp_UP_MST1R_L2/L3	hg	pt	1.69368198573533	human_down_MST1R_L2/L3	chimp_up_MST1R_L2/L3	-3.55753943617184	0.632411037217143	-5.62535950009097	1.85122029532546e-08	1.05639662339903e-07	macaque_up	macaque_UP_MST1R_L2/L3	rm	3.55753943617184	macaque_up_MST1R_L2/L3	down_MST1R_L2/L3	Exc	human_down_MST1R_Exc	human_down_mst1r_exc
12.0319381767989	1.2717085073326	0.422205435765399	3.01206095328254	0.002594804893007	0.0090876035652351	L2/L3	Human	UP	human_up	chimp_down	C3orf18_L2/L3	UP_C3orf18_L2/L3	human_UP_C3orf18_L2/L3	chimp_DOWN_C3orf18_L2/L3	hg	pt	-1.2717085073326	human_up_C3orf18_L2/L3	chimp_down_C3orf18_L2/L3	2.10497068516639	0.539273107009342	3.90334815106945	9.48710808667988e-05	0.0003164050767512	macaque_down	macaque_DOWN_C3orf18_L2/L3	rm	-2.10497068516639	macaque_down_C3orf18_L2/L3	up_C3orf18_L2/L3	Exc	human_up_C3orf18_Exc	human_up_c3orf18_exc
36.5129712694389	1.51166568955294	0.245716000654263	6.15208486841664	7.6470935071031e-10	7.7841039324387e-09	L2/L3	Human	UP	human_up	chimp_down	RPL29_L2/L3	UP_RPL29_L2/L3	human_UP_RPL29_L2/L3	chimp_DOWN_RPL29_L2/L3	hg	pt	-1.51166568955294	human_up_RPL29_L2/L3	chimp_down_RPL29_L2/L3	1.39692035193434	0.277757672945469	5.02927727295797	4.9233201676099e-07	2.36168765375628e-06	macaque_down	macaque_DOWN_RPL29_L2/L3	rm	-1.39692035193434	macaque_down_RPL29_L2/L3	up_RPL29_L2/L3	Exc	human_up_RPL29_Exc	human_up_rpl29_exc
248.913391806416	-0.503805757548053	0.110373063214705	-4.56457167060784	5.00515191358052e-06	3.09298131320671e-05	L2/L3	Human	DOWN	human_down	chimp_up	NISCH_L2/L3	DOWN_NISCH_L2/L3	human_DOWN_NISCH_L2/L3	chimp_UP_NISCH_L2/L3	hg	pt	0.503805757548053	human_down_NISCH_L2/L3	chimp_up_NISCH_L2/L3	-0.649043344648911	0.116302288643654	-5.58065840507706	2.39609818090905e-08	1.34987937225592e-07	macaque_up	macaque_UP_NISCH_L2/L3	rm	0.649043344648911	macaque_up_NISCH_L2/L3	down_NISCH_L2/L3	Exc	human_down_NISCH_Exc	human_down_nisch_exc
55.935690856388	-0.652605182333412	0.256568541238824	-2.54359002542693	0.0109719779224164	0.0315512527570195	L2/L3	Human	DOWN	human_down	chimp_up	DNAH12_L2/L3	DOWN_DNAH12_L2/L3	human_DOWN_DNAH12_L2/L3	chimp_UP_DNAH12_L2/L3	hg	pt	0.652605182333412	human_down_DNAH12_L2/L3	chimp_up_DNAH12_L2/L3	-1.60866533750648	0.259160639760897	-6.20721317477316	5.39324188648589e-10	3.64173692935631e-09	macaque_up	macaque_UP_DNAH12_L2/L3	rm	1.60866533750648	macaque_up_DNAH12_L2/L3	down_DNAH12_L2/L3	Exc	human_down_DNAH12_Exc	human_down_dnah12_exc
71.0604340877245	-0.631516329353982	0.225246559559964	-2.80366692653462	0.0050525070287489	0.0162435256676564	L2/L3	Human	DOWN	human_down	chimp_up	DENND6A-AS1_L2/L3	DOWN_DENND6A-AS1_L2/L3	human_DOWN_DENND6A-AS1_L2/L3	chimp_UP_DENND6A-AS1_L2/L3	hg	pt	0.631516329353982	human_down_DENND6A-AS1_L2/L3	chimp_up_DENND6A-AS1_L2/L3	-1.69526795578687	0.226598087122555	-7.48138687891921	7.35423271561001e-14	6.93964730836422e-13	macaque_up	macaque_UP_DENND6A-AS1_L2/L3	rm	1.69526795578687	macaque_up_DENND6A-AS1_L2/L3	down_DENND6A-AS1_L2/L3	Exc	human_down_DENND6A-AS1_Exc	human_down_dennd6a-as1_exc
249.935387164849	-1.10174739535607	0.165408353576744	-6.66077239469587	2.723922060267e-11	3.22900178746431e-10	L2/L3	Human	DOWN	human_down	chimp_up	ABHD6_L2/L3	DOWN_ABHD6_L2/L3	human_DOWN_ABHD6_L2/L3	chimp_UP_ABHD6_L2/L3	hg	pt	1.10174739535607	human_down_ABHD6_L2/L3	chimp_up_ABHD6_L2/L3	-2.57623683409164	0.164466154230784	-15.6642370957162	2.65597508750199e-55	1.48959581613405e-53	macaque_up	macaque_UP_ABHD6_L2/L3	rm	2.57623683409164	macaque_up_ABHD6_L2/L3	down_ABHD6_L2/L3	Exc	human_down_ABHD6_Exc	human_down_abhd6_exc
105.524967007761	-0.711767568982483	0.175150953382278	-4.06373790857423	4.82930505919043e-05	0.0002496049138138	L2/L3	Human	DOWN	human_down	chimp_up	PTPRG-AS1_L2/L3	DOWN_PTPRG-AS1_L2/L3	human_DOWN_PTPRG-AS1_L2/L3	chimp_UP_PTPRG-AS1_L2/L3	hg	pt	0.711767568982483	human_down_PTPRG-AS1_L2/L3	chimp_up_PTPRG-AS1_L2/L3	-1.16797406211923	0.18107822956468	-6.45010758569428	1.11770777966044e-10	8.00290857193942e-10	macaque_up	macaque_UP_PTPRG-AS1_L2/L3	rm	1.16797406211923	macaque_up_PTPRG-AS1_L2/L3	down_PTPRG-AS1_L2/L3	Exc	human_down_PTPRG-AS1_Exc	human_down_ptprg-as1_exc
525.183730742239	-0.996295954485853	0.0922380185140509	-10.8013590332503	3.3914610700661e-27	1.14193039123343e-25	L2/L3	Human	DOWN	human_down	chimp_up	SYNPR_L2/L3	DOWN_SYNPR_L2/L3	human_DOWN_SYNPR_L2/L3	chimp_UP_SYNPR_L2/L3	hg	pt	0.996295954485853	human_down_SYNPR_L2/L3	chimp_up_SYNPR_L2/L3	-0.704948271680727	0.0968908017307684	-7.27569861213013	3.44632237625843e-13	3.09170267822717e-12	macaque_up	macaque_UP_SYNPR_L2/L3	rm	0.704948271680727	macaque_up_SYNPR_L2/L3	down_SYNPR_L2/L3	Exc	human_down_SYNPR_Exc	human_down_synpr_exc
61.8843512795737	0.551229966572312	0.21099128747689	2.61257217378081	0.0089863715873742	0.0265926449652216	L2/L3	Human	UP	human_up	chimp_down	ADAMTS9_L2/L3	UP_ADAMTS9_L2/L3	human_UP_ADAMTS9_L2/L3	chimp_DOWN_ADAMTS9_L2/L3	hg	pt	-0.551229966572312	human_up_ADAMTS9_L2/L3	chimp_down_ADAMTS9_L2/L3	1.1873343670608	0.242269602156897	4.90088049218765	9.54080833796374e-07	4.38094216034875e-06	macaque_down	macaque_DOWN_ADAMTS9_L2/L3	rm	-1.1873343670608	macaque_down_ADAMTS9_L2/L3	up_ADAMTS9_L2/L3	Exc	human_up_ADAMTS9_Exc	human_up_adamts9_exc
48.9841037617859	3.02804808238146	0.23440451964555	12.9180447841204	3.56075020746483e-38	1.89564684773678e-36	L2/L3	Human	UP	human_up	chimp_down	ADAMTS9-AS1_L2/L3	UP_ADAMTS9-AS1_L2/L3	human_UP_ADAMTS9-AS1_L2/L3	chimp_DOWN_ADAMTS9-AS1_L2/L3	hg	pt	-3.02804808238146	human_up_ADAMTS9-AS1_L2/L3	chimp_down_ADAMTS9-AS1_L2/L3	5.1395584065583	0.492257088511938	10.440801212421	1.61442307388881e-25	3.05893389421414e-24	macaque_down	macaque_DOWN_ADAMTS9-AS1_L2/L3	rm	-5.1395584065583	macaque_down_ADAMTS9-AS1_L2/L3	up_ADAMTS9-AS1_L2/L3	Exc	human_up_ADAMTS9-AS1_Exc	human_up_adamts9-as1_exc
14860.7816221387	0.656702705648322	0.0305380767328419	21.5043897948582	1.41635962656181e-102	3.9419619125588e-100	L2/L3	Human	UP	human_up	chimp_down	TAFA1_L2/L3	UP_TAFA1_L2/L3	human_UP_TAFA1_L2/L3	chimp_DOWN_TAFA1_L2/L3	hg	pt	-0.656702705648322	human_up_TAFA1_L2/L3	chimp_down_TAFA1_L2/L3	0.742219755933105	0.031146147233855	23.8302269092959	1.62381762201007e-125	4.07424387770865e-123	macaque_down	macaque_DOWN_TAFA1_L2/L3	rm	-0.742219755933105	macaque_down_TAFA1_L2/L3	up_TAFA1_L2/L3	Exc	human_up_TAFA1_Exc	human_up_tafa1_exc
13.3574065664903	-1.53225095477601	0.57653889097505	-2.65767145766117	0.007868255564676	0.0237799773334065	L2/L3	Human	DOWN	human_down	chimp_up	AC109587.1_L2/L3	DOWN_AC109587.1_L2/L3	human_DOWN_AC109587.1_L2/L3	chimp_UP_AC109587.1_L2/L3	hg	pt	1.53225095477601	human_down_AC109587.1_L2/L3	chimp_up_AC109587.1_L2/L3	-1.69389368151789	0.594884457908863	-2.84743307544504	0.0044073359966015	0.0100973914662624	macaque_up	macaque_UP_AC109587.1_L2/L3	rm	1.69389368151789	macaque_up_AC109587.1_L2/L3	down_AC109587.1_L2/L3	Exc	human_down_AC109587.1_Exc	human_down_ac109587.1_exc
43.5186376275647	-0.835165253180436	0.291634572712307	-2.86373884074544	0.0041867304290962	0.0138218681598407	L2/L3	Human	DOWN	human_down	chimp_up	GXYLT2_L2/L3	DOWN_GXYLT2_L2/L3	human_DOWN_GXYLT2_L2/L3	chimp_UP_GXYLT2_L2/L3	hg	pt	0.835165253180436	human_down_GXYLT2_L2/L3	chimp_up_GXYLT2_L2/L3	-1.29000754452309	0.300164168869411	-4.29767333450223	1.72600278063827e-05	6.59839651632621e-05	macaque_up	macaque_UP_GXYLT2_L2/L3	rm	1.29000754452309	macaque_up_GXYLT2_L2/L3	down_GXYLT2_L2/L3	Exc	human_down_GXYLT2_Exc	human_down_gxylt2_exc
5.64833073935287	1.64353301947831	0.613848983698501	2.67742240049965	0.0074191036147745	0.0226278029099802	L2/L3	Human	UP	human_up	chimp_down	FAM86DP_L2/L3	UP_FAM86DP_L2/L3	human_UP_FAM86DP_L2/L3	chimp_DOWN_FAM86DP_L2/L3	hg	pt	-1.64353301947831	human_up_FAM86DP_L2/L3	chimp_down_FAM86DP_L2/L3	2.36003631516182	0.795012287498119	2.96855325669089	0.002992052484748	0.007180684960376	macaque_down	macaque_DOWN_FAM86DP_L2/L3	rm	-2.36003631516182	macaque_down_FAM86DP_L2/L3	up_FAM86DP_L2/L3	Exc	human_up_FAM86DP_Exc	human_up_fam86dp_exc
46.8195956806962	0.786818223963344	0.204048143112622	3.85604206909674	0.0001152376645164	0.0005556426600268	L2/L3	Human	UP	human_up	chimp_down	ENPP7P2_L2/L3	UP_ENPP7P2_L2/L3	human_UP_ENPP7P2_L2/L3	chimp_DOWN_ENPP7P2_L2/L3	hg	pt	-0.786818223963344	human_up_ENPP7P2_L2/L3	chimp_down_ENPP7P2_L2/L3	2.96629152045617	0.326474933994716	9.08581704623048	1.02922712194557e-19	1.43802213825877e-18	macaque_down	macaque_DOWN_ENPP7P2_L2/L3	rm	-2.96629152045617	macaque_down_ENPP7P2_L2/L3	up_ENPP7P2_L2/L3	Exc	human_up_ENPP7P2_Exc	human_up_enpp7p2_exc
33.207285249729	0.919893463576088	0.22982639865771	4.00255788259608	6.26613309597378e-05	0.000317450387975	L2/L3	Human	UP	human_up	chimp_down	AC133041.1_L2/L3	UP_AC133041.1_L2/L3	human_UP_AC133041.1_L2/L3	chimp_DOWN_AC133041.1_L2/L3	hg	pt	-0.919893463576088	human_up_AC133041.1_L2/L3	chimp_down_AC133041.1_L2/L3	2.11606190938841	0.315793604109179	6.70077506907589	2.07316950819499e-11	1.59509581656991e-10	macaque_down	macaque_DOWN_AC133041.1_L2/L3	rm	-2.11606190938841	macaque_down_AC133041.1_L2/L3	up_AC133041.1_L2/L3	Exc	human_up_AC133041.1_Exc	human_up_ac133041.1_exc
3902.90253277221	0.513043676835248	0.0650295219630614	7.88939640563053	3.03651571278158e-15	5.04258844236621e-14	L2/L3	Human	UP	human_up	chimp_down	ROBO1_L2/L3	UP_ROBO1_L2/L3	human_UP_ROBO1_L2/L3	chimp_DOWN_ROBO1_L2/L3	hg	pt	-0.513043676835248	human_up_ROBO1_L2/L3	chimp_down_ROBO1_L2/L3	0.944353240658224	0.0664548288865385	14.2104532730129	7.89130715040067e-46	3.27125560412087e-44	macaque_down	macaque_DOWN_ROBO1_L2/L3	rm	-0.944353240658224	macaque_down_ROBO1_L2/L3	up_ROBO1_L2/L3	Exc	human_up_ROBO1_Exc	human_up_robo1_exc
7.00006566365916	2.69127637230524	0.786874748842056	3.42020934877583	0.0006257296156932	0.0025631983820904	L2/L3	Human	UP	human_up	chimp_down	AC108690.1_L2/L3	UP_AC108690.1_L2/L3	human_UP_AC108690.1_L2/L3	chimp_DOWN_AC108690.1_L2/L3	hg	pt	-2.69127637230524	human_up_AC108690.1_L2/L3	chimp_down_AC108690.1_L2/L3	2.23524767399576	0.844522941248726	2.64675779048783	0.0081267537153277	0.0172569533682451	macaque_down	macaque_DOWN_AC108690.1_L2/L3	rm	-2.23524767399576	macaque_down_AC108690.1_L2/L3	up_AC108690.1_L2/L3	Exc	human_up_AC108690.1_Exc	human_up_ac108690.1_exc
182.661311343018	2.48655274900156	0.134888131453872	18.4341848478484	6.98637622736738e-76	1.19077096210175e-73	L2/L3	Human	UP	human_up	chimp_down	LINC02008_L2/L3	UP_LINC02008_L2/L3	human_UP_LINC02008_L2/L3	chimp_DOWN_LINC02008_L2/L3	hg	pt	-2.48655274900156	human_up_LINC02008_L2/L3	chimp_down_LINC02008_L2/L3	2.25294744463878	0.150607699964943	14.9590455545313	1.35961996130262e-50	6.58697182878237e-49	macaque_down	macaque_DOWN_LINC02008_L2/L3	rm	-2.25294744463878	macaque_down_LINC02008_L2/L3	up_LINC02008_L2/L3	Exc	human_up_LINC02008_Exc	human_up_linc02008_exc
30.7001764339603	-0.944114022913408	0.387724155311956	-2.43501471336958	0.0148911841796735	0.0409932913941035	L2/L3	Human	DOWN	human_down	chimp_up	CADM2-AS1_L2/L3	DOWN_CADM2-AS1_L2/L3	human_DOWN_CADM2-AS1_L2/L3	chimp_UP_CADM2-AS1_L2/L3	hg	pt	0.944114022913408	human_down_CADM2-AS1_L2/L3	chimp_up_CADM2-AS1_L2/L3	-2.27691197471782	0.386208846380101	-5.89554588419996	3.73444714419304e-09	2.29773572867799e-08	macaque_up	macaque_UP_CADM2-AS1_L2/L3	rm	2.27691197471782	macaque_up_CADM2-AS1_L2/L3	down_CADM2-AS1_L2/L3	Exc	human_down_CADM2-AS1_Exc	human_down_cadm2-as1_exc
47.3070708180448	2.20981890952714	0.226345166936524	9.76304879594296	1.62204172027493e-22	4.27623876542984e-21	L2/L3	Human	UP	human_up	chimp_down	LINC00506_L2/L3	UP_LINC00506_L2/L3	human_UP_LINC00506_L2/L3	chimp_DOWN_LINC00506_L2/L3	hg	pt	-2.20981890952714	human_up_LINC00506_L2/L3	chimp_down_LINC00506_L2/L3	4.46933910782901	0.4318395715591	10.3495358049125	4.20519704493916e-25	7.78222645676784e-24	macaque_down	macaque_DOWN_LINC00506_L2/L3	rm	-4.46933910782901	macaque_down_LINC00506_L2/L3	up_LINC00506_L2/L3	Exc	human_up_LINC00506_Exc	human_up_linc00506_exc
2631.96792400504	1.54460840711772	0.067322376750872	22.9434622136645	1.71245238451856e-116	5.79256778129378e-114	L2/L3	Human	UP	human_up	chimp_down	MTRNR2L12_L2/L3	UP_MTRNR2L12_L2/L3	human_UP_MTRNR2L12_L2/L3	chimp_DOWN_MTRNR2L12_L2/L3	hg	pt	-1.54460840711772	human_up_MTRNR2L12_L2/L3	chimp_down_MTRNR2L12_L2/L3	4.88942416061792	0.0909546848652091	53.7567049774713	0.0	0.0	macaque_down	macaque_DOWN_MTRNR2L12_L2/L3	rm	-4.88942416061792	macaque_down_MTRNR2L12_L2/L3	up_MTRNR2L12_L2/L3	Exc	human_up_MTRNR2L12_Exc	human_up_mtrnr2l12_exc
69.7928038448797	2.39016013473109	0.185169742847204	12.9079411030093	4.06012331274344e-38	2.13054728585417e-36	L2/L3	Human	UP	human_up	chimp_down	AC021660.3_L2/L3	UP_AC021660.3_L2/L3	human_UP_AC021660.3_L2/L3	chimp_DOWN_AC021660.3_L2/L3	hg	pt	-2.39016013473109	human_up_AC021660.3_L2/L3	chimp_down_AC021660.3_L2/L3	0.887345756946128	0.178007125089347	4.98488898408274	6.19973996080096e-07	2.93382969437466e-06	macaque_down	macaque_DOWN_AC021660.3_L2/L3	rm	-0.887345756946128	macaque_down_AC021660.3_L2/L3	up_AC021660.3_L2/L3	Exc	human_up_AC021660.3_Exc	human_up_ac021660.3_exc
25.9367626698011	-2.24362717588987	0.41814147198855	-5.36571310475347	8.06300177491706e-08	6.45598033594688e-07	L2/L3	Human	DOWN	human_down	chimp_up	AC091212.1_L2/L3	DOWN_AC091212.1_L2/L3	human_DOWN_AC091212.1_L2/L3	chimp_UP_AC091212.1_L2/L3	hg	pt	2.24362717588987	human_down_AC091212.1_L2/L3	chimp_up_AC091212.1_L2/L3	-1.35696804581122	0.446092658258161	-3.04189728454558	0.0023509210184242	0.0057900964450464	macaque_up	macaque_UP_AC091212.1_L2/L3	rm	1.35696804581122	macaque_up_AC091212.1_L2/L3	down_AC091212.1_L2/L3	Exc	human_down_AC091212.1_Exc	human_down_ac091212.1_exc
106.924362201926	-0.920252003542136	0.178064731625174	-5.16807564947372	2.36516581021639e-07	1.78397600923595e-06	L2/L3	Human	DOWN	human_down	chimp_up	FILIP1L_L2/L3	DOWN_FILIP1L_L2/L3	human_DOWN_FILIP1L_L2/L3	chimp_UP_FILIP1L_L2/L3	hg	pt	0.920252003542136	human_down_FILIP1L_L2/L3	chimp_up_FILIP1L_L2/L3	-1.37079707019436	0.183709389039819	-7.46176925065732	8.53682964645826e-14	8.02064924923055e-13	macaque_up	macaque_UP_FILIP1L_L2/L3	rm	1.37079707019436	macaque_up_FILIP1L_L2/L3	down_FILIP1L_L2/L3	Exc	human_down_FILIP1L_Exc	human_down_filip1l_exc
83.8926613752096	1.73833256341087	0.165460920219358	10.506000819446	8.10583767704825e-26	2.54604361436085e-24	L2/L3	Human	UP	human_up	chimp_down	AC073861.1_L2/L3	UP_AC073861.1_L2/L3	human_UP_AC073861.1_L2/L3	chimp_DOWN_AC073861.1_L2/L3	hg	pt	-1.73833256341087	human_up_AC073861.1_L2/L3	chimp_down_AC073861.1_L2/L3	1.47561508093612	0.18453927742601	7.99621143811919	1.28305974018765e-15	1.3683674258216e-14	macaque_down	macaque_DOWN_AC073861.1_L2/L3	rm	-1.47561508093612	macaque_down_AC073861.1_L2/L3	up_AC073861.1_L2/L3	Exc	human_up_AC073861.1_Exc	human_up_ac073861.1_exc
112.337667478139	0.878014301546728	0.13371706434956	6.56620982383698	5.16120768241742e-11	5.92891710100897e-10	L2/L3	Human	UP	human_up	chimp_down	AC084198.4_L2/L3	UP_AC084198.4_L2/L3	human_UP_AC084198.4_L2/L3	chimp_DOWN_AC084198.4_L2/L3	hg	pt	-0.878014301546728	human_up_AC084198.4_L2/L3	chimp_down_AC084198.4_L2/L3	2.73967285867678	0.200616296947387	13.6562826667829	1.85199359616852e-42	6.86533738075782e-41	macaque_down	macaque_DOWN_AC084198.4_L2/L3	rm	-2.73967285867678	macaque_down_AC084198.4_L2/L3	up_AC084198.4_L2/L3	Exc	human_up_AC084198.4_Exc	human_up_ac084198.4_exc
129.807473846797	0.829737460757356	0.124435532911273	6.66801066660744	2.59293943314027e-11	3.0850086210203e-10	L2/L3	Human	UP	human_up	chimp_down	DUBR_L2/L3	UP_DUBR_L2/L3	human_UP_DUBR_L2/L3	chimp_DOWN_DUBR_L2/L3	hg	pt	-0.829737460757356	human_up_DUBR_L2/L3	chimp_down_DUBR_L2/L3	1.51761037121422	0.152495806819776	9.95181705558484	2.47620026352771e-23	4.23101860082054e-22	macaque_down	macaque_DOWN_DUBR_L2/L3	rm	-1.51761037121422	macaque_down_DUBR_L2/L3	up_DUBR_L2/L3	Exc	human_up_DUBR_Exc	human_up_dubr_exc
21.2389427620455	0.981371578333803	0.301058453020849	3.2597376638544	0.0011151530697468	0.0042917679930901	L2/L3	Human	UP	human_up	chimp_down	AC012020.1_L2/L3	UP_AC012020.1_L2/L3	human_UP_AC012020.1_L2/L3	chimp_DOWN_AC012020.1_L2/L3	hg	pt	-0.981371578333803	human_up_AC012020.1_L2/L3	chimp_down_AC012020.1_L2/L3	2.8257403687329	0.461071249695545	6.12864144229074	8.86326150212422e-10	5.83926758332319e-09	macaque_down	macaque_DOWN_AC012020.1_L2/L3	rm	-2.8257403687329	macaque_down_AC012020.1_L2/L3	up_AC012020.1_L2/L3	Exc	human_up_AC012020.1_Exc	human_up_ac012020.1_exc
25.0987010186611	-1.31941603685041	0.529493770975652	-2.49184430332247	0.0127081731028843	0.0357399081623328	L2/L3	Human	DOWN	human_down	chimp_up	MORC1_L2/L3	DOWN_MORC1_L2/L3	human_DOWN_MORC1_L2/L3	chimp_UP_MORC1_L2/L3	hg	pt	1.31941603685041	human_down_MORC1_L2/L3	chimp_up_MORC1_L2/L3	-3.09715555366594	0.523001979442869	-5.9218811312439	3.18279656415602e-09	1.97308553714494e-08	macaque_up	macaque_UP_MORC1_L2/L3	rm	3.09715555366594	macaque_up_MORC1_L2/L3	down_MORC1_L2/L3	Exc	human_down_MORC1_Exc	human_down_morc1_exc
14.8622463873546	4.83110183896315	0.655484570096055	7.37027545630129	1.70275838657236e-13	2.45982579800042e-12	L2/L3	Human	UP	human_up	chimp_down	LINC00488_L2/L3	UP_LINC00488_L2/L3	human_UP_LINC00488_L2/L3	chimp_DOWN_LINC00488_L2/L3	hg	pt	-4.83110183896315	human_up_LINC00488_L2/L3	chimp_down_LINC00488_L2/L3	1.38465501798348	0.44245610104642	3.12947434719226	0.0017511936237957	0.0044608009719474	macaque_down	macaque_DOWN_LINC00488_L2/L3	rm	-1.38465501798348	macaque_down_LINC00488_L2/L3	up_LINC00488_L2/L3	Exc	human_up_LINC00488_Exc	human_up_linc00488_exc
54.0755252989385	1.60656890138718	0.200188857984569	8.02526632881345	1.01305916401366e-15	1.73474547034021e-14	L2/L3	Human	UP	human_up	chimp_down	AC078980.1_L2/L3	UP_AC078980.1_L2/L3	human_UP_AC078980.1_L2/L3	chimp_DOWN_AC078980.1_L2/L3	hg	pt	-1.60656890138718	human_up_AC078980.1_L2/L3	chimp_down_AC078980.1_L2/L3	1.97266458663573	0.243482950968186	8.10185920119511	5.41255648415316e-16	5.91534600441425e-15	macaque_down	macaque_DOWN_AC078980.1_L2/L3	rm	-1.97266458663573	macaque_down_AC078980.1_L2/L3	up_AC078980.1_L2/L3	Exc	human_up_AC078980.1_Exc	human_up_ac078980.1_exc
13.2747634967163	-2.3327258735576	0.799927007838154	-2.91617341419927	0.0035435348563989	0.0119203948726504	L2/L3	Human	DOWN	human_down	chimp_up	SLC9C1_L2/L3	DOWN_SLC9C1_L2/L3	human_DOWN_SLC9C1_L2/L3	chimp_UP_SLC9C1_L2/L3	hg	pt	2.3327258735576	human_down_SLC9C1_L2/L3	chimp_up_SLC9C1_L2/L3	-3.30733815902993	0.802795228792932	-4.11977804601901	3.79237537366844e-05	0.0001357543482664	macaque_up	macaque_UP_SLC9C1_L2/L3	rm	3.30733815902993	macaque_up_SLC9C1_L2/L3	down_SLC9C1_L2/L3	Exc	human_down_SLC9C1_Exc	human_down_slc9c1_exc
53.4425419869457	0.565810964678273	0.208202437500062	2.71760009859684	0.0065757261554324	0.0203605817461616	L2/L3	Human	UP	human_up	chimp_down	AC078785.1_L2/L3	UP_AC078785.1_L2/L3	human_UP_AC078785.1_L2/L3	chimp_DOWN_AC078785.1_L2/L3	hg	pt	-0.565810964678273	human_up_AC078785.1_L2/L3	chimp_down_AC078785.1_L2/L3	1.50002214778681	0.253505689617051	5.91711432612329	3.27638963272394e-09	2.02846813728852e-08	macaque_down	macaque_DOWN_AC078785.1_L2/L3	rm	-1.50002214778681	macaque_down_AC078785.1_L2/L3	up_AC078785.1_L2/L3	Exc	human_up_AC078785.1_Exc	human_up_ac078785.1_exc
39.1195596638078	-1.0654577939412	0.369279325154988	-2.88523543389283	0.003911210470813	0.0130138899246015	L2/L3	Human	DOWN	human_down	chimp_up	TUSC7_L2/L3	DOWN_TUSC7_L2/L3	human_DOWN_TUSC7_L2/L3	chimp_UP_TUSC7_L2/L3	hg	pt	1.0654577939412	human_down_TUSC7_L2/L3	chimp_up_TUSC7_L2/L3	-2.66058542852238	0.36528091664479	-7.28366938234996	3.24860589948121e-13	2.91982542307821e-12	macaque_up	macaque_UP_TUSC7_L2/L3	rm	2.66058542852238	macaque_up_TUSC7_L2/L3	down_TUSC7_L2/L3	Exc	human_down_TUSC7_Exc	human_down_tusc7_exc
94.4910294370571	-0.805812408720455	0.228155259655661	-3.53185988320677	0.0004126479406289	0.0017661845961864	L2/L3	Human	DOWN	human_down	chimp_up	AC092691.3_L2/L3	DOWN_AC092691.3_L2/L3	human_DOWN_AC092691.3_L2/L3	chimp_UP_AC092691.3_L2/L3	hg	pt	0.805812408720455	human_down_AC092691.3_L2/L3	chimp_up_AC092691.3_L2/L3	-2.5421043511731	0.224333162385874	-11.3318259509061	9.12816855134315e-30	2.0900963072989e-28	macaque_up	macaque_UP_AC092691.3_L2/L3	rm	2.5421043511731	macaque_up_AC092691.3_L2/L3	down_AC092691.3_L2/L3	Exc	human_down_AC092691.3_Exc	human_down_ac092691.3_exc
21.1611133036144	-1.0388445257463	0.389942920445609	-2.6640938231656	0.0077196028708182	0.0233885776933555	L2/L3	Human	DOWN	human_down	chimp_up	AC072026.2_L2/L3	DOWN_AC072026.2_L2/L3	human_DOWN_AC072026.2_L2/L3	chimp_UP_AC072026.2_L2/L3	hg	pt	1.0388445257463	human_down_AC072026.2_L2/L3	chimp_up_AC072026.2_L2/L3	-1.20126458077085	0.407894342385391	-2.94503859442076	0.003229143803668	0.0076846916637612	macaque_up	macaque_UP_AC072026.2_L2/L3	rm	1.20126458077085	macaque_up_AC072026.2_L2/L3	down_AC072026.2_L2/L3	Exc	human_down_AC072026.2_Exc	human_down_ac072026.2_exc
5559.71157602938	-0.834708887659426	0.034622372252874	-24.1089455558648	2.01410830342681e-128	8.68317632695007e-126	L2/L3	Human	DOWN	human_down	chimp_up	STXBP5L_L2/L3	DOWN_STXBP5L_L2/L3	human_DOWN_STXBP5L_L2/L3	chimp_UP_STXBP5L_L2/L3	hg	pt	0.834708887659426	human_down_STXBP5L_L2/L3	chimp_up_STXBP5L_L2/L3	-0.657211499071425	0.035722773564604	-18.3975496158737	1.37440958013949e-75	1.28978058079547e-73	macaque_up	macaque_UP_STXBP5L_L2/L3	rm	0.657211499071425	macaque_up_STXBP5L_L2/L3	down_STXBP5L_L2/L3	Exc	human_down_STXBP5L_Exc	human_down_stxbp5l_exc
34.9893056519393	1.34084406772664	0.245901847171654	5.45276126694021	4.95936297384825e-08	4.09161402273926e-07	L2/L3	Human	UP	human_up	chimp_down	EAF2_L2/L3	UP_EAF2_L2/L3	human_UP_EAF2_L2/L3	chimp_DOWN_EAF2_L2/L3	hg	pt	-1.34084406772664	human_up_EAF2_L2/L3	chimp_down_EAF2_L2/L3	1.19237892158684	0.275989580239363	4.32037659013325	1.55763148413703e-05	5.99607623641639e-05	macaque_down	macaque_DOWN_EAF2_L2/L3	rm	-1.19237892158684	macaque_down_EAF2_L2/L3	up_EAF2_L2/L3	Exc	human_up_EAF2_Exc	human_up_eaf2_exc
43.9123040880823	-1.10952693720654	0.332998737854539	-3.33192535309612	0.0008624738690327	0.0034241988007263	L2/L3	Human	DOWN	human_down	chimp_up	AC083798.2_L2/L3	DOWN_AC083798.2_L2/L3	human_DOWN_AC083798.2_L2/L3	chimp_UP_AC083798.2_L2/L3	hg	pt	1.10952693720654	human_down_AC083798.2_L2/L3	chimp_up_AC083798.2_L2/L3	-2.22236332598289	0.333935004481968	-6.65507747362524	2.83150862137775e-11	2.14668700697074e-10	macaque_up	macaque_UP_AC083798.2_L2/L3	rm	2.22236332598289	macaque_up_AC083798.2_L2/L3	down_AC083798.2_L2/L3	Exc	human_down_AC083798.2_Exc	human_down_ac083798.2_exc
11.8728465186198	-1.45513037967897	0.557470098731717	-2.61023933479032	0.0090478896735597	0.02674589274705	L2/L3	Human	DOWN	human_down	chimp_up	PARP9_L2/L3	DOWN_PARP9_L2/L3	human_DOWN_PARP9_L2/L3	chimp_UP_PARP9_L2/L3	hg	pt	1.45513037967897	human_down_PARP9_L2/L3	chimp_up_PARP9_L2/L3	-1.37316240819262	0.584398366453303	-2.34970268059835	0.0187884120415512	0.0359904903126474	macaque_up	macaque_UP_PARP9_L2/L3	rm	1.37316240819262	macaque_up_PARP9_L2/L3	down_PARP9_L2/L3	Exc	human_down_PARP9_Exc	human_down_parp9_exc
141.540243478345	0.725388057098788	0.120615195777931	6.01406856259076	1.80923929506553e-09	1.77508899511851e-08	L2/L3	Human	UP	human_up	chimp_down	AC092902.4_L2/L3	UP_AC092902.4_L2/L3	human_UP_AC092902.4_L2/L3	chimp_DOWN_AC092902.4_L2/L3	hg	pt	-0.725388057098788	human_up_AC092902.4_L2/L3	chimp_down_AC092902.4_L2/L3	3.71293407049521	0.227306912840824	16.3344529389445	5.61335076686101e-60	3.48437054372133e-58	macaque_down	macaque_DOWN_AC092902.4_L2/L3	rm	-3.71293407049521	macaque_down_AC092902.4_L2/L3	up_AC092902.4_L2/L3	Exc	human_up_AC092902.4_Exc	human_up_ac092902.4_exc
6.819106945393	3.57014451440042	0.694549801953229	5.14022825197039	2.74404922044723e-07	2.05076173385361e-06	L2/L3	Human	UP	human_up	chimp_down	AC079848.1_L2/L3	UP_AC079848.1_L2/L3	human_UP_AC079848.1_L2/L3	chimp_DOWN_AC079848.1_L2/L3	hg	pt	-3.57014451440042	human_up_AC079848.1_L2/L3	chimp_down_AC079848.1_L2/L3	1.77235393735048	0.628713278762092	2.8190178213512	0.004817084356351	0.0109092658164354	macaque_down	macaque_DOWN_AC079848.1_L2/L3	rm	-1.77235393735048	macaque_down_AC079848.1_L2/L3	up_AC079848.1_L2/L3	Exc	human_up_AC079848.1_Exc	human_up_ac079848.1_exc
7.17833434685036	2.82077514908101	0.613947809246407	4.59448687103123	4.33815438478355e-06	2.70590072221946e-05	L2/L3	Human	UP	human_up	chimp_down	AC079848.2_L2/L3	UP_AC079848.2_L2/L3	human_UP_AC079848.2_L2/L3	chimp_DOWN_AC079848.2_L2/L3	hg	pt	-2.82077514908101	human_up_AC079848.2_L2/L3	chimp_down_AC079848.2_L2/L3	1.95723127415358	0.646056303573436	3.02950573089038	0.0024495425636584	0.0060100150846487	macaque_down	macaque_DOWN_AC079848.2_L2/L3	rm	-1.95723127415358	macaque_down_AC079848.2_L2/L3	up_AC079848.2_L2/L3	Exc	human_up_AC079848.2_Exc	human_up_ac079848.2_exc
528.528900156032	-0.681281911547652	0.0774716137284236	-8.79395534390032	1.4438498017229e-18	3.04079747035262e-17	L2/L3	Human	DOWN	human_down	chimp_up	RAB7A_L2/L3	DOWN_RAB7A_L2/L3	human_DOWN_RAB7A_L2/L3	chimp_UP_RAB7A_L2/L3	hg	pt	0.681281911547652	human_down_RAB7A_L2/L3	chimp_up_RAB7A_L2/L3	-0.575238166674533	0.0823761359425845	-6.98306809481169	2.88802339026105e-12	2.39024046980078e-11	macaque_up	macaque_UP_RAB7A_L2/L3	rm	0.575238166674533	macaque_up_RAB7A_L2/L3	down_RAB7A_L2/L3	Exc	human_down_RAB7A_Exc	human_down_rab7a_exc
96.0652626574644	-0.762905222173744	0.167859112315304	-4.54491395582216	5.49576996681939e-06	3.37246704606357e-05	L2/L3	Human	DOWN	human_down	chimp_up	CNBP_L2/L3	DOWN_CNBP_L2/L3	human_DOWN_CNBP_L2/L3	chimp_UP_CNBP_L2/L3	hg	pt	0.762905222173744	human_down_CNBP_L2/L3	chimp_up_CNBP_L2/L3	-0.555869688475064	0.181179508381602	-3.06806047461109	0.0021545301189569	0.0053567727042305	macaque_up	macaque_UP_CNBP_L2/L3	rm	0.555869688475064	macaque_up_CNBP_L2/L3	down_CNBP_L2/L3	Exc	human_down_CNBP_Exc	human_down_cnbp_exc
90.3633132760417	0.573404864709327	0.164316175700483	3.48964344054924	0.0004836654096604	0.0020372320617248	L2/L3	Human	UP	human_up	chimp_down	RPL32P3_L2/L3	UP_RPL32P3_L2/L3	human_UP_RPL32P3_L2/L3	chimp_DOWN_RPL32P3_L2/L3	hg	pt	-0.573404864709327	human_up_RPL32P3_L2/L3	chimp_down_RPL32P3_L2/L3	1.95264142035866	0.210599679417912	9.27181572999386	1.83003613566649e-20	2.66956801283638e-19	macaque_down	macaque_DOWN_RPL32P3_L2/L3	rm	-1.95264142035866	macaque_down_RPL32P3_L2/L3	up_RPL32P3_L2/L3	Exc	human_up_RPL32P3_Exc	human_up_rpl32p3_exc
34.7907675102046	2.87598334907691	0.296138196092718	9.71162581194515	2.69011434669253e-22	6.9667307586253e-21	L2/L3	Human	UP	human_up	chimp_down	TMCC1-AS1_L2/L3	UP_TMCC1-AS1_L2/L3	human_UP_TMCC1-AS1_L2/L3	chimp_DOWN_TMCC1-AS1_L2/L3	hg	pt	-2.87598334907691	human_up_TMCC1-AS1_L2/L3	chimp_down_TMCC1-AS1_L2/L3	0.900805970409245	0.268080975428875	3.36020103242365	0.000778857763091	0.0021655025826475	macaque_down	macaque_DOWN_TMCC1-AS1_L2/L3	rm	-0.900805970409245	macaque_down_TMCC1-AS1_L2/L3	up_TMCC1-AS1_L2/L3	Exc	human_up_TMCC1-AS1_Exc	human_up_tmcc1-as1_exc
11.6403029223029	-1.47269924988697	0.621293661997588	-2.3703754600553	0.0177700294812195	0.0475373692911029	L2/L3	Human	DOWN	human_down	chimp_up	ACKR4_L2/L3	DOWN_ACKR4_L2/L3	human_DOWN_ACKR4_L2/L3	chimp_UP_ACKR4_L2/L3	hg	pt	1.47269924988697	human_down_ACKR4_L2/L3	chimp_up_ACKR4_L2/L3	-2.08872638570183	0.632272263707811	-3.30352366471524	0.0009547791057982	0.0025964762995787	macaque_up	macaque_UP_ACKR4_L2/L3	rm	2.08872638570183	macaque_up_ACKR4_L2/L3	down_ACKR4_L2/L3	Exc	human_down_ACKR4_Exc	human_down_ackr4_exc
140.302666393857	0.768215930885853	0.135884308439723	5.65345579417378	1.57253569258675e-08	1.38412098770636e-07	L2/L3	Human	UP	human_up	chimp_down	INHCAP_L2/L3	UP_INHCAP_L2/L3	human_UP_INHCAP_L2/L3	chimp_DOWN_INHCAP_L2/L3	hg	pt	-0.768215930885853	human_up_INHCAP_L2/L3	chimp_down_INHCAP_L2/L3	1.77619632047794	0.165963020876726	10.7023619544576	9.92164055595162e-27	1.99403224529226e-25	macaque_down	macaque_DOWN_INHCAP_L2/L3	rm	-1.77619632047794	macaque_down_INHCAP_L2/L3	up_INHCAP_L2/L3	Exc	human_up_INHCAP_Exc	human_up_inhcap_exc
40.7874235142626	-2.39666268666985	0.423016566674905	-5.66564734215651	1.46470498187868e-08	1.29595446424815e-07	L2/L3	Human	DOWN	human_down	chimp_up	SLCO2A1_L2/L3	DOWN_SLCO2A1_L2/L3	human_DOWN_SLCO2A1_L2/L3	chimp_UP_SLCO2A1_L2/L3	hg	pt	2.39666268666985	human_down_SLCO2A1_L2/L3	chimp_up_SLCO2A1_L2/L3	-2.96084049118719	0.427737449894069	-6.92209787083282	4.45003611847927e-12	3.6201727276475e-11	macaque_up	macaque_UP_SLCO2A1_L2/L3	rm	2.96084049118719	macaque_up_SLCO2A1_L2/L3	down_SLCO2A1_L2/L3	Exc	human_down_SLCO2A1_Exc	human_down_slco2a1_exc
13.211213045078	1.1197666049352	0.410712280023583	2.72640156966064	0.0064029046645665	0.0199067682211289	L2/L3	Human	UP	human_up	chimp_down	ANAPC13_L2/L3	UP_ANAPC13_L2/L3	human_UP_ANAPC13_L2/L3	chimp_DOWN_ANAPC13_L2/L3	hg	pt	-1.1197666049352	human_up_ANAPC13_L2/L3	chimp_down_ANAPC13_L2/L3	1.06325213413061	0.459456150281413	2.31415366510901	0.0206592945699695	0.0390171100047375	macaque_down	macaque_DOWN_ANAPC13_L2/L3	rm	-1.06325213413061	macaque_down_ANAPC13_L2/L3	up_ANAPC13_L2/L3	Exc	human_up_ANAPC13_Exc	human_up_anapc13_exc
14.1878215504149	1.1474866572936	0.392479943929011	2.92368227993109	0.0034591762605335	0.0116848837671456	L2/L3	Human	UP	human_up	chimp_down	AC117382.1_L2/L3	UP_AC117382.1_L2/L3	human_UP_AC117382.1_L2/L3	chimp_DOWN_AC117382.1_L2/L3	hg	pt	-1.1474866572936	human_up_AC117382.1_L2/L3	chimp_down_AC117382.1_L2/L3	1.00112922648328	0.436119316864087	2.29553974742942	0.0217022112564158	0.0407285967646584	macaque_down	macaque_DOWN_AC117382.1_L2/L3	rm	-1.00112922648328	macaque_down_AC117382.1_L2/L3	up_AC117382.1_L2/L3	Exc	human_up_AC117382.1_Exc	human_up_ac117382.1_exc
225.652053007703	-1.03392889532071	0.129947229118885	-7.95652898743073	1.76932696176817e-15	2.98101087420665e-14	L2/L3	Human	DOWN	human_down	chimp_up	MRAS_L2/L3	DOWN_MRAS_L2/L3	human_DOWN_MRAS_L2/L3	chimp_UP_MRAS_L2/L3	hg	pt	1.03392889532071	human_down_MRAS_L2/L3	chimp_up_MRAS_L2/L3	-0.964524799803391	0.136268849655829	-7.07810187170044	1.46142283123253e-12	1.23877932451133e-11	macaque_up	macaque_UP_MRAS_L2/L3	rm	0.964524799803391	macaque_up_MRAS_L2/L3	down_MRAS_L2/L3	Exc	human_down_MRAS_Exc	human_down_mras_exc
49.191500975179	-2.83090436437696	0.417116755082631	-6.78683924796105	1.14616793992424e-11	1.41657079792661e-10	L2/L3	Human	DOWN	human_down	chimp_up	ESYT3_L2/L3	DOWN_ESYT3_L2/L3	human_DOWN_ESYT3_L2/L3	chimp_UP_ESYT3_L2/L3	hg	pt	2.83090436437696	human_down_ESYT3_L2/L3	chimp_up_ESYT3_L2/L3	-3.14203826958985	0.422538008276104	-7.43610801406701	1.03695058874173e-13	9.68145485046927e-13	macaque_up	macaque_UP_ESYT3_L2/L3	rm	3.14203826958985	macaque_up_ESYT3_L2/L3	down_ESYT3_L2/L3	Exc	human_down_ESYT3_Exc	human_down_esyt3_exc
54.6293794592242	-0.558553337687239	0.235568220160962	-2.37108951838063	0.0177357349080529	0.0474745073561432	L2/L3	Human	DOWN	human_down	chimp_up	FAIM_L2/L3	DOWN_FAIM_L2/L3	human_DOWN_FAIM_L2/L3	chimp_UP_FAIM_L2/L3	hg	pt	0.558553337687239	human_down_FAIM_L2/L3	chimp_up_FAIM_L2/L3	-0.988408070593814	0.244578110573023	-4.04127772627757	5.31607544175244e-05	0.0001854169947755	macaque_up	macaque_UP_FAIM_L2/L3	rm	0.988408070593814	macaque_up_FAIM_L2/L3	down_FAIM_L2/L3	Exc	human_down_FAIM_Exc	human_down_faim_exc
379.639116489363	0.602834369515181	0.0812580175903259	7.41876786306131	1.18214896073637e-13	1.73626647960658e-12	L2/L3	Human	UP	human_up	chimp_down	AC046134.2_L2/L3	UP_AC046134.2_L2/L3	human_UP_AC046134.2_L2/L3	chimp_DOWN_AC046134.2_L2/L3	hg	pt	-0.602834369515181	human_up_AC046134.2_L2/L3	chimp_down_AC046134.2_L2/L3	2.89678917417418	0.121153093976113	23.9101543270972	2.40162491646413e-126	6.08990760732331e-124	macaque_down	macaque_DOWN_AC046134.2_L2/L3	rm	-2.89678917417418	macaque_down_AC046134.2_L2/L3	up_AC046134.2_L2/L3	Exc	human_up_AC046134.2_Exc	human_up_ac046134.2_exc
32.1708269031485	-3.85231088246739	0.668571307793834	-5.76200449758954	8.31207828611753e-09	7.58330561314797e-08	L2/L3	Human	DOWN	human_down	chimp_up	LINC02618_L2/L3	DOWN_LINC02618_L2/L3	human_DOWN_LINC02618_L2/L3	chimp_UP_LINC02618_L2/L3	hg	pt	3.85231088246739	human_down_LINC02618_L2/L3	chimp_up_LINC02618_L2/L3	-3.95245665508778	0.674824050435392	-5.85701806646885	4.71251878903636e-09	2.87135986338115e-08	macaque_up	macaque_UP_LINC02618_L2/L3	rm	3.95245665508778	macaque_up_LINC02618_L2/L3	down_LINC02618_L2/L3	Exc	human_down_LINC02618_Exc	human_down_linc02618_exc
59.8380577831311	1.2187475226644	0.189770969254581	6.42220212844794	1.3431690507427e-10	1.48477918143186e-09	L2/L3	Human	UP	human_up	chimp_down	AC072028.1_L2/L3	UP_AC072028.1_L2/L3	human_UP_AC072028.1_L2/L3	chimp_DOWN_AC072028.1_L2/L3	hg	pt	-1.2187475226644	human_up_AC072028.1_L2/L3	chimp_down_AC072028.1_L2/L3	2.91207770902493	0.280987234747593	10.3637366716705	3.62517008272421e-25	6.75074641342299e-24	macaque_down	macaque_DOWN_AC072028.1_L2/L3	rm	-2.91207770902493	macaque_down_AC072028.1_L2/L3	up_AC072028.1_L2/L3	Exc	human_up_AC072028.1_Exc	human_up_ac072028.1_exc
20.1096015924877	-3.35796047244561	0.752280835277058	-4.46370599246876	8.05540802045142e-06	4.81288739526264e-05	L2/L3	Human	DOWN	human_down	chimp_up	PLSCR2_L2/L3	DOWN_PLSCR2_L2/L3	human_DOWN_PLSCR2_L2/L3	chimp_UP_PLSCR2_L2/L3	hg	pt	3.35796047244561	human_down_PLSCR2_L2/L3	chimp_up_PLSCR2_L2/L3	-3.69802473990747	0.759281732176467	-4.87042501247482	1.11358457602205e-06	5.07231071164947e-06	macaque_up	macaque_UP_PLSCR2_L2/L3	rm	3.69802473990747	macaque_up_PLSCR2_L2/L3	down_PLSCR2_L2/L3	Exc	human_down_PLSCR2_Exc	human_down_plscr2_exc
30.1813388480081	-1.38497991598029	0.561962547069977	-2.46454131721314	0.0137188745649717	0.0381722215970684	L2/L3	Human	DOWN	human_down	chimp_up	AC092957.1_L2/L3	DOWN_AC092957.1_L2/L3	human_DOWN_AC092957.1_L2/L3	chimp_UP_AC092957.1_L2/L3	hg	pt	1.38497991598029	human_down_AC092957.1_L2/L3	chimp_up_AC092957.1_L2/L3	-3.86337059388712	0.548747790953325	-7.0403392188156	1.91772380467994e-12	1.60783906466237e-11	macaque_up	macaque_UP_AC092957.1_L2/L3	rm	3.86337059388712	macaque_up_AC092957.1_L2/L3	down_AC092957.1_L2/L3	Exc	human_down_AC092957.1_Exc	human_down_ac092957.1_exc
193.63493423168	-0.845852546831313	0.138027058793994	-6.1281646817799	8.88985473792517e-10	9.00328125853343e-09	L2/L3	Human	DOWN	human_down	chimp_up	ANKUB1_L2/L3	DOWN_ANKUB1_L2/L3	human_DOWN_ANKUB1_L2/L3	chimp_UP_ANKUB1_L2/L3	hg	pt	0.845852546831313	human_down_ANKUB1_L2/L3	chimp_up_ANKUB1_L2/L3	-1.3884724404894	0.141591820336669	-9.80616279378264	1.05919953617294e-22	1.74358288288801e-21	macaque_up	macaque_UP_ANKUB1_L2/L3	rm	1.3884724404894	macaque_up_ANKUB1_L2/L3	down_ANKUB1_L2/L3	Exc	human_down_ANKUB1_Exc	human_down_ankub1_exc
106.493718823999	0.731285163113971	0.143267781177253	5.10432392478538	3.31979206132036e-07	2.45022719208629e-06	L2/L3	Human	UP	human_up	chimp_down	PFN2_L2/L3	UP_PFN2_L2/L3	human_UP_PFN2_L2/L3	chimp_DOWN_PFN2_L2/L3	hg	pt	-0.731285163113971	human_up_PFN2_L2/L3	chimp_down_PFN2_L2/L3	0.659256922641796	0.158385354077942	4.16236038035038	3.14974730878573e-05	0.0001147445771851	macaque_down	macaque_DOWN_PFN2_L2/L3	rm	-0.659256922641796	macaque_down_PFN2_L2/L3	up_PFN2_L2/L3	Exc	human_up_PFN2_Exc	human_up_pfn2_exc
12.2157959093563	-1.71981408753188	0.584153371157968	-2.94411394754548	0.0032388073057894	0.0110337242380526	L2/L3	Human	DOWN	human_down	chimp_up	CLRN1-AS1_L2/L3	DOWN_CLRN1-AS1_L2/L3	human_DOWN_CLRN1-AS1_L2/L3	chimp_UP_CLRN1-AS1_L2/L3	hg	pt	1.71981408753188	human_down_CLRN1-AS1_L2/L3	chimp_up_CLRN1-AS1_L2/L3	-1.61345498447476	0.608998090359295	-2.64935967783225	0.0080644453821424	0.0171506174276184	macaque_up	macaque_UP_CLRN1-AS1_L2/L3	rm	1.61345498447476	macaque_up_CLRN1-AS1_L2/L3	down_CLRN1-AS1_L2/L3	Exc	human_down_CLRN1-AS1_Exc	human_down_clrn1-as1_exc
176.140259798459	-0.881836681326363	0.161151828188858	-5.47208611430031	4.44768601684299e-08	3.69302388415132e-07	L2/L3	Human	DOWN	human_down	chimp_up	P2RY14_L2/L3	DOWN_P2RY14_L2/L3	human_DOWN_P2RY14_L2/L3	chimp_UP_P2RY14_L2/L3	hg	pt	0.881836681326363	human_down_P2RY14_L2/L3	chimp_up_P2RY14_L2/L3	-1.56805889710666	0.163775395655395	-9.57444731445533	1.02403533852984e-21	1.60690627578652e-20	macaque_up	macaque_UP_P2RY14_L2/L3	rm	1.56805889710666	macaque_up_P2RY14_L2/L3	down_P2RY14_L2/L3	Exc	human_down_P2RY14_Exc	human_down_p2ry14_exc
59.0912296599601	-0.720213199204284	0.300330384330842	-2.39806971515376	0.0164817280106821	0.0446285411047866	L2/L3	Human	DOWN	human_down	chimp_up	P2RY12_L2/L3	DOWN_P2RY12_L2/L3	human_DOWN_P2RY12_L2/L3	chimp_UP_P2RY12_L2/L3	hg	pt	0.720213199204284	human_down_P2RY12_L2/L3	chimp_up_P2RY12_L2/L3	-2.57790917684967	0.29446265771162	-8.75462171293153	2.04789193848653e-18	2.63572096359423e-17	macaque_up	macaque_UP_P2RY12_L2/L3	rm	2.57790917684967	macaque_up_P2RY12_L2/L3	down_P2RY12_L2/L3	Exc	human_down_P2RY12_Exc	human_down_p2ry12_exc
51.9763751734775	1.41640082824604	0.191375917440603	7.40114454936916	1.35015661443743e-13	1.96986685345957e-12	L2/L3	Human	UP	human_up	chimp_down	ARHGEF26-AS1_L2/L3	UP_ARHGEF26-AS1_L2/L3	human_UP_ARHGEF26-AS1_L2/L3	chimp_DOWN_ARHGEF26-AS1_L2/L3	hg	pt	-1.41640082824604	human_up_ARHGEF26-AS1_L2/L3	chimp_down_ARHGEF26-AS1_L2/L3	2.10941899420547	0.247427195865835	8.52541284648951	1.52265750448639e-17	1.85552475853464e-16	macaque_down	macaque_DOWN_ARHGEF26-AS1_L2/L3	rm	-2.10941899420547	macaque_down_ARHGEF26-AS1_L2/L3	up_ARHGEF26-AS1_L2/L3	Exc	human_up_ARHGEF26-AS1_Exc	human_up_arhgef26-as1_exc
37.4758705999301	-2.86717053607027	0.386533614826926	-7.41764862379194	1.19217875546212e-13	1.74982872472267e-12	L2/L3	Human	DOWN	human_down	chimp_up	LINC00886_L2/L3	DOWN_LINC00886_L2/L3	human_DOWN_LINC00886_L2/L3	chimp_UP_LINC00886_L2/L3	hg	pt	2.86717053607027	human_down_LINC00886_L2/L3	chimp_up_LINC00886_L2/L3	-1.22307860699739	0.419244854798692	-2.91733719089928	0.0035303389838507	0.0083126701589515	macaque_up	macaque_UP_LINC00886_L2/L3	rm	1.22307860699739	macaque_up_LINC00886_L2/L3	down_LINC00886_L2/L3	Exc	human_down_LINC00886_Exc	human_down_linc00886_exc
165.928658351126	-0.566312814656252	0.145977982324534	-3.87943993771087	0.0001046972484024	0.0005091746075257	L2/L3	Human	DOWN	human_down	chimp_up	CCNL1_L2/L3	DOWN_CCNL1_L2/L3	human_DOWN_CCNL1_L2/L3	chimp_UP_CCNL1_L2/L3	hg	pt	0.566312814656252	human_down_CCNL1_L2/L3	chimp_up_CCNL1_L2/L3	-1.3317884222087	0.148687675607344	-8.95695232821914	3.33775924480475e-19	4.5255306802711e-18	macaque_up	macaque_UP_CCNL1_L2/L3	rm	1.3317884222087	macaque_up_CCNL1_L2/L3	down_CCNL1_L2/L3	Exc	human_down_CCNL1_Exc	human_down_ccnl1_exc
13.7186603299744	3.05696883465243	0.464631280954211	6.5793435783625	4.72529725515008e-11	5.44523641242059e-10	L2/L3	Human	UP	human_up	chimp_down	SLC66A1L_L2/L3	UP_SLC66A1L_L2/L3	human_UP_SLC66A1L_L2/L3	chimp_DOWN_SLC66A1L_L2/L3	hg	pt	-3.05696883465243	human_up_SLC66A1L_L2/L3	chimp_down_SLC66A1L_L2/L3	1.37859677482258	0.434006964930933	3.17643928834636	0.0014909499318801	0.0038674809637931	macaque_down	macaque_DOWN_SLC66A1L_L2/L3	rm	-1.37859677482258	macaque_down_SLC66A1L_L2/L3	up_SLC66A1L_L2/L3	Exc	human_up_SLC66A1L_Exc	human_up_slc66a1l_exc
12.7479939537177	-1.45504841147488	0.531910791172488	-2.73551211147179	0.0062283294265155	0.0194552983832048	L2/L3	Human	DOWN	human_down	chimp_up	AC092943.2_L2/L3	DOWN_AC092943.2_L2/L3	human_DOWN_AC092943.2_L2/L3	chimp_UP_AC092943.2_L2/L3	hg	pt	1.45504841147488	human_down_AC092943.2_L2/L3	chimp_up_AC092943.2_L2/L3	-1.25735343149568	0.560831257132832	-2.24194606756356	0.0249648581810871	0.0460076047320544	macaque_up	macaque_UP_AC092943.2_L2/L3	rm	1.25735343149568	macaque_up_AC092943.2_L2/L3	down_AC092943.2_L2/L3	Exc	human_down_AC092943.2_Exc	human_down_ac092943.2_exc
54.5098401001086	-0.672998424219984	0.224768686743175	-2.99418230346722	0.002751814691838	0.0095749564218139	L2/L3	Human	DOWN	human_down	chimp_up	SCHIP1_L2/L3	DOWN_SCHIP1_L2/L3	human_DOWN_SCHIP1_L2/L3	chimp_UP_SCHIP1_L2/L3	hg	pt	0.672998424219984	human_down_SCHIP1_L2/L3	chimp_up_SCHIP1_L2/L3	-0.596852435569629	0.240660539968041	-2.4800594050395	0.0131360495573306	0.026287539018431	macaque_up	macaque_UP_SCHIP1_L2/L3	rm	0.596852435569629	macaque_up_SCHIP1_L2/L3	down_SCHIP1_L2/L3	Exc	human_down_SCHIP1_Exc	human_down_schip1_exc
39.7853945748056	1.39777303493876	0.220600667653394	6.33621398252035	2.35479694475086e-10	2.53798629530574e-09	L2/L3	Human	UP	human_up	chimp_down	IFT80_L2/L3	UP_IFT80_L2/L3	human_UP_IFT80_L2/L3	chimp_DOWN_IFT80_L2/L3	hg	pt	-1.39777303493876	human_up_IFT80_L2/L3	chimp_down_IFT80_L2/L3	1.61084639468101	0.263413280729001	6.11528162218306	9.63865919290916e-10	6.32389431660288e-09	macaque_down	macaque_DOWN_IFT80_L2/L3	rm	-1.61084639468101	macaque_down_IFT80_L2/L3	up_IFT80_L2/L3	Exc	human_up_IFT80_Exc	human_up_ift80_exc
966.050874330476	0.59520250289763	0.0728385612518082	8.17153019868104	3.04502260940636e-16	5.4743182430922e-15	L2/L3	Human	UP	human_up	chimp_down	LINC01322_L2/L3	UP_LINC01322_L2/L3	human_UP_LINC01322_L2/L3	chimp_DOWN_LINC01322_L2/L3	hg	pt	-0.59520250289763	human_up_LINC01322_L2/L3	chimp_down_LINC01322_L2/L3	1.2904615839584	0.0792056021247551	16.2925544322714	1.11474263947207e-59	6.90155988427439e-58	macaque_down	macaque_DOWN_LINC01322_L2/L3	rm	-1.2904615839584	macaque_down_LINC01322_L2/L3	up_LINC01322_L2/L3	Exc	human_up_LINC01322_Exc	human_up_linc01322_exc
49.7937237568947	-0.780502589595011	0.316514546214509	-2.46592960396217	0.0136658188902697	0.0380390378453426	L2/L3	Human	DOWN	human_down	chimp_up	AC079822.1_L2/L3	DOWN_AC079822.1_L2/L3	human_DOWN_AC079822.1_L2/L3	chimp_UP_AC079822.1_L2/L3	hg	pt	0.780502589595011	human_down_AC079822.1_L2/L3	chimp_up_AC079822.1_L2/L3	-2.39473489917833	0.312562624573491	-7.66161629992095	1.83607502525748e-14	1.80175727879939e-13	macaque_up	macaque_UP_AC079822.1_L2/L3	rm	2.39473489917833	macaque_up_AC079822.1_L2/L3	down_AC079822.1_L2/L3	Exc	human_down_AC079822.1_Exc	human_down_ac079822.1_exc
51.571745932018	2.90894181874264	0.227546614397607	12.7839380359211	2.01597656062295e-37	1.02842869230665e-35	L2/L3	Human	UP	human_up	chimp_down	RPL22P1_L2/L3	UP_RPL22P1_L2/L3	human_UP_RPL22P1_L2/L3	chimp_DOWN_RPL22P1_L2/L3	hg	pt	-2.90894181874264	human_up_RPL22P1_L2/L3	chimp_down_RPL22P1_L2/L3	1.91333341127906	0.235217342325916	8.13432118720208	4.14252921425771e-16	4.56924231147834e-15	macaque_down	macaque_DOWN_RPL22P1_L2/L3	rm	-1.91333341127906	macaque_down_RPL22P1_L2/L3	up_RPL22P1_L2/L3	Exc	human_up_RPL22P1_Exc	human_up_rpl22p1_exc
6.36450076855427	-3.75312044636507	1.45240856014705	-2.58406659761429	0.0097642938025728	0.0285336958847913	L2/L3	Human	DOWN	human_down	chimp_up	PEX5L-AS1_L2/L3	DOWN_PEX5L-AS1_L2/L3	human_DOWN_PEX5L-AS1_L2/L3	chimp_UP_PEX5L-AS1_L2/L3	hg	pt	3.75312044636507	human_down_PEX5L-AS1_L2/L3	chimp_up_PEX5L-AS1_L2/L3	-3.81777789780135	1.4674109639804	-2.60171008089342	0.0092760232412541	0.0193799092720015	macaque_up	macaque_UP_PEX5L-AS1_L2/L3	rm	3.81777789780135	macaque_up_PEX5L-AS1_L2/L3	down_PEX5L-AS1_L2/L3	Exc	human_down_PEX5L-AS1_Exc	human_down_pex5l-as1_exc
20.3388813088308	-1.58316051381458	0.476913943543903	-3.31959368193402	0.0009014855195256	0.0035674877821831	L2/L3	Human	DOWN	human_down	chimp_up	PEX5L-AS2_L2/L3	DOWN_PEX5L-AS2_L2/L3	human_DOWN_PEX5L-AS2_L2/L3	chimp_UP_PEX5L-AS2_L2/L3	hg	pt	1.58316051381458	human_down_PEX5L-AS2_L2/L3	chimp_up_PEX5L-AS2_L2/L3	-1.58616090335795	0.493767287367818	-3.21236530636423	0.0013164686305386	0.0034581602686266	macaque_up	macaque_UP_PEX5L-AS2_L2/L3	rm	1.58616090335795	macaque_up_PEX5L-AS2_L2/L3	down_PEX5L-AS2_L2/L3	Exc	human_down_PEX5L-AS2_Exc	human_down_pex5l-as2_exc
44.9320793310695	-2.07874476409068	0.310707605987398	-6.69035686295684	2.22627021891426e-11	2.66897509832431e-10	L2/L3	Human	DOWN	human_down	chimp_up	AC092939.1_L2/L3	DOWN_AC092939.1_L2/L3	human_DOWN_AC092939.1_L2/L3	chimp_UP_AC092939.1_L2/L3	hg	pt	2.07874476409068	human_down_AC092939.1_L2/L3	chimp_up_AC092939.1_L2/L3	-1.47737383622157	0.328746310016544	-4.4939632513205	6.99096978824594e-06	2.85190408818467e-05	macaque_up	macaque_UP_AC092939.1_L2/L3	rm	1.47737383622157	macaque_up_AC092939.1_L2/L3	down_AC092939.1_L2/L3	Exc	human_down_AC092939.1_Exc	human_down_ac092939.1_exc
109.975796640917	0.538688360939993	0.17757354016658	3.03360714909807	0.0024164888058441	0.0085255679355095	L2/L3	Human	UP	human_up	chimp_down	AP2M1_L2/L3	UP_AP2M1_L2/L3	human_UP_AP2M1_L2/L3	chimp_DOWN_AP2M1_L2/L3	hg	pt	-0.538688360939993	human_up_AP2M1_L2/L3	chimp_down_AP2M1_L2/L3	0.965720248882608	0.195511598781339	4.93945246676986	7.83422372409341e-07	3.63796136153303e-06	macaque_down	macaque_DOWN_AP2M1_L2/L3	rm	-0.965720248882608	macaque_down_AP2M1_L2/L3	up_AP2M1_L2/L3	Exc	human_up_AP2M1_Exc	human_up_ap2m1_exc
11.3668970754766	-3.87281418018076	1.06466504399107	-3.63758930758437	0.0002752017821988	0.001224870766236	L2/L3	Human	DOWN	human_down	chimp_up	LINC01840_L2/L3	DOWN_LINC01840_L2/L3	human_DOWN_LINC01840_L2/L3	chimp_UP_LINC01840_L2/L3	hg	pt	3.87281418018076	human_down_LINC01840_L2/L3	chimp_up_LINC01840_L2/L3	-3.54102971942514	1.08059335322561	-3.27693087215004	0.0010494205898626	0.0028248434985845	macaque_up	macaque_UP_LINC01840_L2/L3	rm	3.54102971942514	macaque_up_LINC01840_L2/L3	down_LINC01840_L2/L3	Exc	human_down_LINC01840_Exc	human_down_linc01840_exc
39.4867220771783	0.764659314324031	0.250658500352496	3.05060196741264	0.002283831165077	0.0081017418242252	L2/L3	Human	UP	human_up	chimp_down	MAGEF1_L2/L3	UP_MAGEF1_L2/L3	human_UP_MAGEF1_L2/L3	chimp_DOWN_MAGEF1_L2/L3	hg	pt	-0.764659314324031	human_up_MAGEF1_L2/L3	chimp_down_MAGEF1_L2/L3	0.950082764521398	0.280965614089471	3.38149124618094	0.0007209352985567	0.0020166897988968	macaque_down	macaque_DOWN_MAGEF1_L2/L3	rm	-0.950082764521398	macaque_down_MAGEF1_L2/L3	up_MAGEF1_L2/L3	Exc	human_up_MAGEF1_Exc	human_up_magef1_exc
15.1659755518338	1.0952139761828	0.351451154112192	3.11626228387113	0.0018315928558855	0.0066575024173178	L2/L3	Human	UP	human_up	chimp_down	AC107294.2_L2/L3	UP_AC107294.2_L2/L3	human_UP_AC107294.2_L2/L3	chimp_DOWN_AC107294.2_L2/L3	hg	pt	-1.0952139761828	human_up_AC107294.2_L2/L3	chimp_down_AC107294.2_L2/L3	5.39253751400651	1.06825918206842	5.04796738893005	4.46535342826305e-07	2.1558874684237e-06	macaque_down	macaque_DOWN_AC107294.2_L2/L3	rm	-5.39253751400651	macaque_down_AC107294.2_L2/L3	up_AC107294.2_L2/L3	Exc	human_up_AC107294.2_Exc	human_up_ac107294.2_exc
722.421045375782	0.672776211181853	0.0734047056326509	9.16530085344552	4.9408957368254e-20	1.12926688737609e-18	L2/L3	Human	UP	human_up	chimp_down	VPS8_L2/L3	UP_VPS8_L2/L3	human_UP_VPS8_L2/L3	chimp_DOWN_VPS8_L2/L3	hg	pt	-0.672776211181853	human_up_VPS8_L2/L3	chimp_down_VPS8_L2/L3	0.967260555326515	0.0795740816187967	12.1554724308377	5.36507444916067e-34	1.44662799287549e-32	macaque_down	macaque_DOWN_VPS8_L2/L3	rm	-0.967260555326515	macaque_down_VPS8_L2/L3	up_VPS8_L2/L3	Exc	human_up_VPS8_Exc	human_up_vps8_exc
20.9487066902747	2.24342230168612	0.315306053633081	7.1150625743988	1.11862073197269e-12	1.50428832011521e-11	L2/L3	Human	UP	human_up	chimp_down	RPL4P4_L2/L3	UP_RPL4P4_L2/L3	human_UP_RPL4P4_L2/L3	chimp_DOWN_RPL4P4_L2/L3	hg	pt	-2.24342230168612	human_up_RPL4P4_L2/L3	chimp_down_RPL4P4_L2/L3	1.86594279871654	0.357691829742214	5.21662124645485	1.82216317334122e-07	9.2686900127532e-07	macaque_down	macaque_DOWN_RPL4P4_L2/L3	rm	-1.86594279871654	macaque_down_RPL4P4_L2/L3	up_RPL4P4_L2/L3	Exc	human_up_RPL4P4_Exc	human_up_rpl4p4_exc
300.402883934795	-1.10894129392926	0.104225348970605	-10.6398424652145	1.94457837647973e-26	6.32476993545265e-25	L2/L3	Human	DOWN	human_down	chimp_up	ETV5_L2/L3	DOWN_ETV5_L2/L3	human_DOWN_ETV5_L2/L3	chimp_UP_ETV5_L2/L3	hg	pt	1.10894129392926	human_down_ETV5_L2/L3	chimp_up_ETV5_L2/L3	-0.596980250764853	0.112545055833099	-5.3043667386878	1.13064803420846e-07	5.89847374554454e-07	macaque_up	macaque_UP_ETV5_L2/L3	rm	0.596980250764853	macaque_up_ETV5_L2/L3	down_ETV5_L2/L3	Exc	human_down_ETV5_Exc	human_down_etv5_exc
44.0649182118706	1.0046903483359	0.260435135926752	3.8577373393215	0.0001144415333736	0.0005521672140196	L2/L3	Human	UP	human_up	chimp_down	TP63_L2/L3	UP_TP63_L2/L3	human_UP_TP63_L2/L3	chimp_DOWN_TP63_L2/L3	hg	pt	-1.0046903483359	human_up_TP63_L2/L3	chimp_down_TP63_L2/L3	0.998550427449673	0.284179677950551	3.51379956037329	0.0004417460089598	0.0012948177409699	macaque_down	macaque_DOWN_TP63_L2/L3	rm	-0.998550427449673	macaque_down_TP63_L2/L3	up_TP63_L2/L3	Exc	human_up_TP63_Exc	human_up_tp63_exc
121.066059865949	1.11782088372444	0.132648034665908	8.42696905792705	3.5473360853764e-17	6.78219813123225e-16	L2/L3	Human	UP	human_up	chimp_down	PLAAT1_L2/L3	UP_PLAAT1_L2/L3	human_UP_PLAAT1_L2/L3	chimp_DOWN_PLAAT1_L2/L3	hg	pt	-1.11782088372444	human_up_PLAAT1_L2/L3	chimp_down_PLAAT1_L2/L3	0.71805398206586	0.143654840168421	4.99846702849698	5.77878852945379e-07	2.7444352139482e-06	macaque_down	macaque_DOWN_PLAAT1_L2/L3	rm	-0.71805398206586	macaque_down_PLAAT1_L2/L3	up_PLAAT1_L2/L3	Exc	human_up_PLAAT1_Exc	human_up_plaat1_exc
11.5845493594445	-3.45633773791985	0.876980039223499	-3.94118176393179	8.10811546856237e-05	0.000403515470365	L2/L3	Human	DOWN	human_down	chimp_up	LINC02028_L2/L3	DOWN_LINC02028_L2/L3	human_DOWN_LINC02028_L2/L3	chimp_UP_LINC02028_L2/L3	hg	pt	3.45633773791985	human_down_LINC02028_L2/L3	chimp_up_LINC02028_L2/L3	-2.72174470337075	0.902455036913855	-3.01593386045952	0.0025618913495603	0.0062534810248972	macaque_up	macaque_UP_LINC02028_L2/L3	rm	2.72174470337075	macaque_up_LINC02028_L2/L3	down_LINC02028_L2/L3	Exc	human_down_LINC02028_Exc	human_down_linc02028_exc
45.2180039024829	0.66720736587789	0.222419466373132	2.99977055406912	0.0027018305025214	0.0094204166284395	L2/L3	Human	UP	human_up	chimp_down	TMEM44_L2/L3	UP_TMEM44_L2/L3	human_UP_TMEM44_L2/L3	chimp_DOWN_TMEM44_L2/L3	hg	pt	-0.66720736587789	human_up_TMEM44_L2/L3	chimp_down_TMEM44_L2/L3	1.36240765639028	0.265819325295548	5.1253145529412	2.97041410358185e-07	1.47088401990163e-06	macaque_down	macaque_DOWN_TMEM44_L2/L3	rm	-1.36240765639028	macaque_down_TMEM44_L2/L3	up_TMEM44_L2/L3	Exc	human_up_TMEM44_Exc	human_up_tmem44_exc
38.9787073674103	1.27516624899779	0.262955128257259	4.84936824563562	1.23855303516428e-06	8.45979048902052e-06	L2/L3	Human	UP	human_up	chimp_down	LSG1_L2/L3	UP_LSG1_L2/L3	human_UP_LSG1_L2/L3	chimp_DOWN_LSG1_L2/L3	hg	pt	-1.27516624899779	human_up_LSG1_L2/L3	chimp_down_LSG1_L2/L3	0.715661223449551	0.277352929808115	2.58032689232696	0.0098706829977156	0.0204589217333521	macaque_down	macaque_DOWN_LSG1_L2/L3	rm	-0.715661223449551	macaque_down_LSG1_L2/L3	up_LSG1_L2/L3	Exc	human_up_LSG1_Exc	human_up_lsg1_exc
172.010956948716	1.74046043277007	0.120011224807134	14.5024803768739	1.1684994446431e-47	9.20852949439715e-46	L2/L3	Human	UP	human_up	chimp_down	MUC20-OT1_L2/L3	UP_MUC20-OT1_L2/L3	human_UP_MUC20-OT1_L2/L3	chimp_DOWN_MUC20-OT1_L2/L3	hg	pt	-1.74046043277007	human_up_MUC20-OT1_L2/L3	chimp_down_MUC20-OT1_L2/L3	3.34786807374692	0.179631457534645	18.6374264268341	1.59743415568782e-77	1.55414042999898e-75	macaque_down	macaque_DOWN_MUC20-OT1_L2/L3	rm	-3.34786807374692	macaque_down_MUC20-OT1_L2/L3	up_MUC20-OT1_L2/L3	Exc	human_up_MUC20-OT1_Exc	human_up_muc20-ot1_exc
10.6437131556839	-3.45738071550575	1.42924077376949	-2.41903308312932	0.015561824810815	0.0424513451756068	L2/L3	Human	DOWN	human_down	chimp_up	LINC01983_L2/L3	DOWN_LINC01983_L2/L3	human_DOWN_LINC01983_L2/L3	chimp_UP_LINC01983_L2/L3	hg	pt	3.45738071550575	human_down_LINC01983_L2/L3	chimp_up_LINC01983_L2/L3	-5.15994221605289	1.42474136885037	-3.62166939829678	0.0002927080389433	0.0008877705581184	macaque_up	macaque_UP_LINC01983_L2/L3	rm	5.15994221605289	macaque_up_LINC01983_L2/L3	down_LINC01983_L2/L3	Exc	human_down_LINC01983_Exc	human_down_linc01983_exc
46.4391508998507	2.89591588070718	0.263612402199026	10.9855069660978	4.48712186834008e-28	1.57349838148633e-26	L2/L3	Human	UP	human_up	chimp_down	AC124944.2_L2/L3	UP_AC124944.2_L2/L3	human_UP_AC124944.2_L2/L3	chimp_DOWN_AC124944.2_L2/L3	hg	pt	-2.89591588070718	human_up_AC124944.2_L2/L3	chimp_down_AC124944.2_L2/L3	1.96226044487806	0.273131206131068	7.18431435453196	6.75452919623431e-13	5.9061246486222e-12	macaque_down	macaque_DOWN_AC124944.2_L2/L3	rm	-1.96226044487806	macaque_down_AC124944.2_L2/L3	up_AC124944.2_L2/L3	Exc	human_up_AC124944.2_Exc	human_up_ac124944.2_exc
55.1587136720527	2.01548534487425	0.204522365116854	9.85459631137506	6.54792908688552e-23	1.76001609820723e-21	L2/L3	Human	UP	human_up	chimp_down	SDHAP1_L2/L3	UP_SDHAP1_L2/L3	human_UP_SDHAP1_L2/L3	chimp_DOWN_SDHAP1_L2/L3	hg	pt	-2.01548534487425	human_up_SDHAP1_L2/L3	chimp_down_SDHAP1_L2/L3	1.66425456536016	0.227980738483787	7.29997883342464	2.8781300151422e-13	2.59467121939975e-12	macaque_down	macaque_DOWN_SDHAP1_L2/L3	rm	-1.66425456536016	macaque_down_SDHAP1_L2/L3	up_SDHAP1_L2/L3	Exc	human_up_SDHAP1_Exc	human_up_sdhap1_exc
13.6511046721904	2.1057926749788	0.421127960852473	5.00036300300775	5.72224755412595e-07	4.0822536331138e-06	L2/L3	Human	UP	human_up	chimp_down	TCTEX1D2_L2/L3	UP_TCTEX1D2_L2/L3	human_UP_TCTEX1D2_L2/L3	chimp_DOWN_TCTEX1D2_L2/L3	hg	pt	-2.1057926749788	human_up_TCTEX1D2_L2/L3	chimp_down_TCTEX1D2_L2/L3	1.65433406686622	0.462955080978525	3.57342242225647	0.0003523456644379	0.0010515595779978	macaque_down	macaque_DOWN_TCTEX1D2_L2/L3	rm	-1.65433406686622	macaque_down_TCTEX1D2_L2/L3	up_TCTEX1D2_L2/L3	Exc	human_up_TCTEX1D2_Exc	human_up_tctex1d2_exc
53.345888785124	0.672102710015696	0.196237593895053	3.42494369542224	0.0006149268450661	0.0025246606619963	L2/L3	Human	UP	human_up	chimp_down	FBXO45_L2/L3	UP_FBXO45_L2/L3	human_UP_FBXO45_L2/L3	chimp_DOWN_FBXO45_L2/L3	hg	pt	-0.672102710015696	human_up_FBXO45_L2/L3	chimp_down_FBXO45_L2/L3	1.08146229970292	0.22953641148813	4.71150652173913	2.45892226687319e-06	1.07562619110276e-05	macaque_down	macaque_DOWN_FBXO45_L2/L3	rm	-1.08146229970292	macaque_down_FBXO45_L2/L3	up_FBXO45_L2/L3	Exc	human_up_FBXO45_Exc	human_up_fbxo45_exc
11.9977789753045	1.95841501952342	0.417951387675986	4.68574833645886	2.78938846876566e-06	1.79538302876904e-05	L2/L3	Human	UP	human_up	chimp_down	MELTF-AS1_L2/L3	UP_MELTF-AS1_L2/L3	human_UP_MELTF-AS1_L2/L3	chimp_DOWN_MELTF-AS1_L2/L3	hg	pt	-1.95841501952342	human_up_MELTF-AS1_L2/L3	chimp_down_MELTF-AS1_L2/L3	1.94116493656318	0.493514500906366	3.93334934028914	8.37703525999393e-05	0.0002819870250772	macaque_down	macaque_DOWN_MELTF-AS1_L2/L3	rm	-1.94116493656318	macaque_down_MELTF-AS1_L2/L3	up_MELTF-AS1_L2/L3	Exc	human_up_MELTF-AS1_Exc	human_up_meltf-as1_exc
10.789183354658	1.43224396236759	0.443176537038057	3.23176847750088	0.0012302669155064	0.0046669907990407	L2/L3	Human	UP	human_up	chimp_down	AC024560.4_L2/L3	UP_AC024560.4_L2/L3	human_UP_AC024560.4_L2/L3	chimp_DOWN_AC024560.4_L2/L3	hg	pt	-1.43224396236759	human_up_AC024560.4_L2/L3	chimp_down_AC024560.4_L2/L3	3.95303440585081	0.823164203471406	4.80224284435629	1.56898247006776e-06	7.02446772286536e-06	macaque_down	macaque_DOWN_AC024560.4_L2/L3	rm	-3.95303440585081	macaque_down_AC024560.4_L2/L3	up_AC024560.4_L2/L3	Exc	human_up_AC024560.4_Exc	human_up_ac024560.4_exc
42.495395007763	0.709133732119726	0.231655780433932	3.06115276204804	0.0022048657047658	0.0078571121962213	L2/L3	Human	UP	human_up	chimp_down	ANKRD18DP_L2/L3	UP_ANKRD18DP_L2/L3	human_UP_ANKRD18DP_L2/L3	chimp_DOWN_ANKRD18DP_L2/L3	hg	pt	-0.709133732119726	human_up_ANKRD18DP_L2/L3	chimp_down_ANKRD18DP_L2/L3	0.583024833265025	0.253657494990623	2.2984727231757	0.0215348986165442	0.0404815333930558	macaque_down	macaque_DOWN_ANKRD18DP_L2/L3	rm	-0.583024833265025	macaque_down_ANKRD18DP_L2/L3	up_ANKRD18DP_L2/L3	Exc	human_up_ANKRD18DP_Exc	human_up_ankrd18dp_exc
15.8377271283059	-2.78384792964103	0.684984496367539	-4.06410355913707	4.82174158082793e-05	0.0002492745919938	L2/L3	Human	DOWN	human_down	chimp_up	ZNF732_L2/L3	DOWN_ZNF732_L2/L3	human_DOWN_ZNF732_L2/L3	chimp_UP_ZNF732_L2/L3	hg	pt	2.78384792964103	human_down_ZNF732_L2/L3	chimp_up_ZNF732_L2/L3	-2.87495106812993	0.697873251449131	-4.11958914052101	3.79548570507526e-05	0.0001358396355347	macaque_up	macaque_UP_ZNF732_L2/L3	rm	2.87495106812993	macaque_up_ZNF732_L2/L3	down_ZNF732_L2/L3	Exc	human_down_ZNF732_Exc	human_down_znf732_exc
64.4736097676074	-0.73280267855574	0.25653674206173	-2.85652134141239	0.0042831120937144	0.0140829647980409	L2/L3	Human	DOWN	human_down	chimp_up	AC092574.2_L2/L3	DOWN_AC092574.2_L2/L3	human_DOWN_AC092574.2_L2/L3	chimp_UP_AC092574.2_L2/L3	hg	pt	0.73280267855574	human_down_AC092574.2_L2/L3	chimp_up_AC092574.2_L2/L3	-2.13681142735953	0.254769365960754	-8.38723847076928	4.97694771160438e-17	5.82664664311405e-16	macaque_up	macaque_UP_AC092574.2_L2/L3	rm	2.13681142735953	macaque_up_AC092574.2_L2/L3	down_AC092574.2_L2/L3	Exc	human_down_AC092574.2_Exc	human_down_ac092574.2_exc
111.541494924993	2.41633383575555	0.145666797490656	16.5880892377726	8.49812426966571e-62	1.08632708323918e-59	L2/L3	Human	UP	human_up	chimp_down	ATP5ME_L2/L3	UP_ATP5ME_L2/L3	human_UP_ATP5ME_L2/L3	chimp_DOWN_ATP5ME_L2/L3	hg	pt	-2.41633383575555	human_up_ATP5ME_L2/L3	chimp_down_ATP5ME_L2/L3	1.93858378394667	0.16189075277863	11.9746418536795	4.8251674198299e-33	1.26110406380554e-31	macaque_down	macaque_DOWN_ATP5ME_L2/L3	rm	-1.93858378394667	macaque_down_ATP5ME_L2/L3	up_ATP5ME_L2/L3	Exc	human_up_ATP5ME_Exc	human_up_atp5me_exc
14.0974463348208	2.86300996718821	0.432449447609158	6.62045005032764	3.5810690880391e-11	4.1681824266128e-10	L2/L3	Human	UP	human_up	chimp_down	MYL5_L2/L3	UP_MYL5_L2/L3	human_UP_MYL5_L2/L3	chimp_DOWN_MYL5_L2/L3	hg	pt	-2.86300996718821	human_up_MYL5_L2/L3	chimp_down_MYL5_L2/L3	1.28079384310368	0.408981130326272	3.13166977185941	0.0017381525945688	0.0044339260749297	macaque_down	macaque_DOWN_MYL5_L2/L3	rm	-1.28079384310368	macaque_down_MYL5_L2/L3	up_MYL5_L2/L3	Exc	human_up_MYL5_Exc	human_up_myl5_exc
67.0775267644788	1.79845766687306	0.208690910841845	8.6178054406788	6.82495185149513e-18	1.37292055223077e-16	L2/L3	Human	UP	human_up	chimp_down	UVSSA_L2/L3	UP_UVSSA_L2/L3	human_UP_UVSSA_L2/L3	chimp_DOWN_UVSSA_L2/L3	hg	pt	-1.79845766687306	human_up_UVSSA_L2/L3	chimp_down_UVSSA_L2/L3	0.637264562629339	0.209581479761031	3.04065303554474	0.0023606569107346	0.0058122733317085	macaque_down	macaque_DOWN_UVSSA_L2/L3	rm	-0.637264562629339	macaque_down_UVSSA_L2/L3	up_UVSSA_L2/L3	Exc	human_up_UVSSA_Exc	human_up_uvssa_exc
12.2178308893902	1.2993488985372	0.4217604079772	3.08077494701077	0.0020646263711339	0.0074155085210621	L2/L3	Human	UP	human_up	chimp_down	FGFR3_L2/L3	UP_FGFR3_L2/L3	human_UP_FGFR3_L2/L3	chimp_DOWN_FGFR3_L2/L3	hg	pt	-1.2993488985372	human_up_FGFR3_L2/L3	chimp_down_FGFR3_L2/L3	1.36009403119931	0.483044322489893	2.81567129117385	0.004867544108448	0.0110063629191157	macaque_down	macaque_DOWN_FGFR3_L2/L3	rm	-1.36009403119931	macaque_down_FGFR3_L2/L3	up_FGFR3_L2/L3	Exc	human_up_FGFR3_Exc	human_up_fgfr3_exc
45.8780590828796	1.54266611258612	0.243899533007446	6.32500642196405	2.53222051354265e-10	2.72387144967037e-09	L2/L3	Human	UP	human_up	chimp_down	C4orf48_L2/L3	UP_C4orf48_L2/L3	human_UP_C4orf48_L2/L3	chimp_DOWN_C4orf48_L2/L3	hg	pt	-1.54266611258612	human_up_C4orf48_L2/L3	chimp_down_C4orf48_L2/L3	1.31840530445274	0.267083580381218	4.93630234614548	7.96176474828951e-07	3.69502773637517e-06	macaque_down	macaque_DOWN_C4orf48_L2/L3	rm	-1.31840530445274	macaque_down_C4orf48_L2/L3	up_C4orf48_L2/L3	Exc	human_up_C4orf48_Exc	human_up_c4orf48_exc
15.1836807670565	-1.96738649332292	0.537994967769955	-3.65688642307928	0.0002552974302015	0.0011443882972153	L2/L3	Human	DOWN	human_down	chimp_up	CFAP99_L2/L3	DOWN_CFAP99_L2/L3	human_DOWN_CFAP99_L2/L3	chimp_UP_CFAP99_L2/L3	hg	pt	1.96738649332292	human_down_CFAP99_L2/L3	chimp_up_CFAP99_L2/L3	-1.66222357876235	0.563074631223948	-2.95204842588842	0.0031567342011388	0.0075319235653999	macaque_up	macaque_UP_CFAP99_L2/L3	rm	1.66222357876235	macaque_up_CFAP99_L2/L3	down_CFAP99_L2/L3	Exc	human_down_CFAP99_Exc	human_down_cfap99_exc
147.008955313731	-0.559015732529012	0.137513018231146	-4.0651840801673	4.79945658682541e-05	0.0002482372429417	L2/L3	Human	DOWN	human_down	chimp_up	RNF4_L2/L3	DOWN_RNF4_L2/L3	human_DOWN_RNF4_L2/L3	chimp_UP_RNF4_L2/L3	hg	pt	0.559015732529012	human_down_RNF4_L2/L3	chimp_up_RNF4_L2/L3	-0.501389733247002	0.14718131328696	-3.40661271495411	0.0006577438550246	0.0018590828670491	macaque_up	macaque_UP_RNF4_L2/L3	rm	0.501389733247002	macaque_up_RNF4_L2/L3	down_RNF4_L2/L3	Exc	human_down_RNF4_Exc	human_down_rnf4_exc
35.2749486470419	2.00495218372788	0.266259654477734	7.53006379303157	5.07155392250811e-14	7.64802853869588e-13	L2/L3	Human	UP	human_up	chimp_down	SH3BP2_L2/L3	UP_SH3BP2_L2/L3	human_UP_SH3BP2_L2/L3	chimp_DOWN_SH3BP2_L2/L3	hg	pt	-2.00495218372788	human_up_SH3BP2_L2/L3	chimp_down_SH3BP2_L2/L3	0.936970425468838	0.270484123514926	3.46404962070585	0.0005321083468089	0.0015343980830556	macaque_down	macaque_DOWN_SH3BP2_L2/L3	rm	-0.936970425468838	macaque_down_SH3BP2_L2/L3	up_SH3BP2_L2/L3	Exc	human_up_SH3BP2_Exc	human_up_sh3bp2_exc
68.831400811855	0.778122638881663	0.194655678350554	3.99743097902514	6.40336533989613e-05	0.000323880362844	L2/L3	Human	UP	human_up	chimp_down	MFSD10_L2/L3	UP_MFSD10_L2/L3	human_UP_MFSD10_L2/L3	chimp_DOWN_MFSD10_L2/L3	hg	pt	-0.778122638881663	human_up_MFSD10_L2/L3	chimp_down_MFSD10_L2/L3	0.856319404181774	0.21505984654086	3.98177259937305	6.84032089881538e-05	0.0002341267790697	macaque_down	macaque_DOWN_MFSD10_L2/L3	rm	-0.856319404181774	macaque_down_MFSD10_L2/L3	up_MFSD10_L2/L3	Exc	human_up_MFSD10_Exc	human_up_mfsd10_exc
262.643417907536	1.27477320797713	0.163833138158931	7.78092406885658	7.19967004611441e-15	1.16396430370527e-13	L2/L3	Human	UP	human_up	chimp_down	STK32B_L2/L3	UP_STK32B_L2/L3	human_UP_STK32B_L2/L3	chimp_DOWN_STK32B_L2/L3	hg	pt	-1.27477320797713	human_up_STK32B_L2/L3	chimp_down_STK32B_L2/L3	1.93674293856992	0.176949783762661	10.9451557237709	7.00971690537263e-28	1.47992570554882e-26	macaque_down	macaque_DOWN_STK32B_L2/L3	rm	-1.93674293856992	macaque_down_STK32B_L2/L3	up_STK32B_L2/L3	Exc	human_up_STK32B_Exc	human_up_stk32b_exc
22.6535749000477	0.890666762115437	0.290409571007889	3.06693322477047	0.002162671638243	0.0077305578458868	L2/L3	Human	UP	human_up	chimp_down	JAKMIP1_L2/L3	UP_JAKMIP1_L2/L3	human_UP_JAKMIP1_L2/L3	chimp_DOWN_JAKMIP1_L2/L3	hg	pt	-0.890666762115437	human_up_JAKMIP1_L2/L3	chimp_down_JAKMIP1_L2/L3	1.3021019968821	0.346937689999623	3.75312926330811	0.0001746407417063	0.0005537026761522	macaque_down	macaque_DOWN_JAKMIP1_L2/L3	rm	-1.3021019968821	macaque_down_JAKMIP1_L2/L3	up_JAKMIP1_L2/L3	Exc	human_up_JAKMIP1_Exc	human_up_jakmip1_exc
40.4767158679655	0.896803383872458	0.226766698142675	3.9547402295738	7.66178531061404e-05	0.0003829499286757	L2/L3	Human	UP	human_up	chimp_down	MRFAP1L1_L2/L3	UP_MRFAP1L1_L2/L3	human_UP_MRFAP1L1_L2/L3	chimp_DOWN_MRFAP1L1_L2/L3	hg	pt	-0.896803383872458	human_up_MRFAP1L1_L2/L3	chimp_down_MRFAP1L1_L2/L3	0.671570635788512	0.249077770544358	2.69622870929347	0.0070129497047689	0.0152019524520619	macaque_down	macaque_DOWN_MRFAP1L1_L2/L3	rm	-0.671570635788512	macaque_down_MRFAP1L1_L2/L3	up_MRFAP1L1_L2/L3	Exc	human_up_MRFAP1L1_Exc	human_up_mrfap1l1_exc
27.3660835108403	-1.58954348118006	0.380072626890103	-4.18220984285636	2.88689327856362e-05	0.0001556501287782	L2/L3	Human	DOWN	human_down	chimp_up	GRPEL1_L2/L3	DOWN_GRPEL1_L2/L3	human_DOWN_GRPEL1_L2/L3	chimp_UP_GRPEL1_L2/L3	hg	pt	1.58954348118006	human_down_GRPEL1_L2/L3	chimp_up_GRPEL1_L2/L3	-1.37478878609533	0.3989242010522	-3.44624062032135	0.0005684439670213	0.0016304970394608	macaque_up	macaque_UP_GRPEL1_L2/L3	rm	1.37478878609533	macaque_up_GRPEL1_L2/L3	down_GRPEL1_L2/L3	Exc	human_down_GRPEL1_Exc	human_down_grpel1_exc
16.6158288573162	1.59325920743491	0.368183233599738	4.32735405101849	1.50911277718284e-05	8.58157820592326e-05	L2/L3	Human	UP	human_up	chimp_down	AC104825.1_L2/L3	UP_AC104825.1_L2/L3	human_UP_AC104825.1_L2/L3	chimp_DOWN_AC104825.1_L2/L3	hg	pt	-1.59325920743491	human_up_AC104825.1_L2/L3	chimp_down_AC104825.1_L2/L3	2.22650948048319	0.463172532485375	4.80708445411429	1.53147306719981e-06	6.86298026504508e-06	macaque_down	macaque_DOWN_AC104825.1_L2/L3	rm	-2.22650948048319	macaque_down_AC104825.1_L2/L3	up_AC104825.1_L2/L3	Exc	human_up_AC104825.1_Exc	human_up_ac104825.1_exc
22.5641994478168	2.64037848027119	0.318737145690722	8.28387439609318	1.19231360792841e-16	2.20112504597162e-15	L2/L3	Human	UP	human_up	chimp_down	AC105345.1_L2/L3	UP_AC105345.1_L2/L3	human_UP_AC105345.1_L2/L3	chimp_DOWN_AC105345.1_L2/L3	hg	pt	-2.64037848027119	human_up_AC105345.1_L2/L3	chimp_down_AC105345.1_L2/L3	2.34742083833146	0.37131275251731	6.3219504916466	2.58282139112509e-10	1.79487261454395e-09	macaque_down	macaque_DOWN_AC105345.1_L2/L3	rm	-2.34742083833146	macaque_down_AC105345.1_L2/L3	up_AC105345.1_L2/L3	Exc	human_up_AC105345.1_Exc	human_up_ac105345.1_exc
87.0945656013798	0.576536414520442	0.157656742395879	3.65690934468725	0.0002552746112156	0.0011443882972153	L2/L3	Human	UP	human_up	chimp_down	ZNF518B_L2/L3	UP_ZNF518B_L2/L3	human_UP_ZNF518B_L2/L3	chimp_DOWN_ZNF518B_L2/L3	hg	pt	-0.576536414520442	human_up_ZNF518B_L2/L3	chimp_down_ZNF518B_L2/L3	0.703983237727826	0.177117445346232	3.974669103609	7.04771725702844e-05	0.0002407414567763	macaque_down	macaque_DOWN_ZNF518B_L2/L3	rm	-0.703983237727826	macaque_down_ZNF518B_L2/L3	up_ZNF518B_L2/L3	Exc	human_up_ZNF518B_Exc	human_up_znf518b_exc
25.9893137021522	-2.20406080899433	0.403909374170991	-5.45682014317712	4.8473690679845e-08	4.00522749709791e-07	L2/L3	Human	DOWN	human_down	chimp_up	AC005599.1_L2/L3	DOWN_AC005599.1_L2/L3	human_DOWN_AC005599.1_L2/L3	chimp_UP_AC005599.1_L2/L3	hg	pt	2.20406080899433	human_down_AC005599.1_L2/L3	chimp_up_AC005599.1_L2/L3	-1.15141548057474	0.436077552035287	-2.64039154320323	0.008281029329037	0.0175517175072849	macaque_up	macaque_UP_AC005599.1_L2/L3	rm	1.15141548057474	macaque_up_AC005599.1_L2/L3	down_AC005599.1_L2/L3	Exc	human_down_AC005599.1_Exc	human_down_ac005599.1_exc
23.5848272158799	-2.04988623212619	0.637910406693678	-3.21343908269321	0.0013115561656342	0.0049421054693746	L2/L3	Human	DOWN	human_down	chimp_up	CLNK_L2/L3	DOWN_CLNK_L2/L3	human_DOWN_CLNK_L2/L3	chimp_UP_CLNK_L2/L3	hg	pt	2.04988623212619	human_down_CLNK_L2/L3	chimp_up_CLNK_L2/L3	-3.78417191100153	0.632849913812909	-5.97957245218217	2.2372403904108e-09	1.41413052097141e-08	macaque_up	macaque_UP_CLNK_L2/L3	rm	3.78417191100153	macaque_up_CLNK_L2/L3	down_CLNK_L2/L3	Exc	human_down_CLNK_Exc	human_down_clnk_exc
101.734219119658	4.09565498830897	0.188961011606411	21.6746034194601	3.56292910933483e-104	1.01737821203824e-101	L2/L3	Human	UP	human_up	chimp_down	AC093809.1_L2/L3	UP_AC093809.1_L2/L3	human_UP_AC093809.1_L2/L3	chimp_DOWN_AC093809.1_L2/L3	hg	pt	-4.09565498830897	human_up_AC093809.1_L2/L3	chimp_down_AC093809.1_L2/L3	6.15376331537838	0.453102824625119	13.5813836968899	5.16415332132225e-42	1.88503458755034e-40	macaque_down	macaque_DOWN_AC093809.1_L2/L3	rm	-6.15376331537838	macaque_down_AC093809.1_L2/L3	up_AC093809.1_L2/L3	Exc	human_up_AC093809.1_Exc	human_up_ac093809.1_exc
73.5478166238029	-3.67360757037694	0.359245548275477	-10.2258958754304	1.51817627028054e-24	4.42707449000774e-23	L2/L3	Human	DOWN	human_down	chimp_up	C1QTNF7_L2/L3	DOWN_C1QTNF7_L2/L3	human_DOWN_C1QTNF7_L2/L3	chimp_UP_C1QTNF7_L2/L3	hg	pt	3.67360757037694	human_down_C1QTNF7_L2/L3	chimp_up_C1QTNF7_L2/L3	-2.55843627596735	0.371767242685139	-6.88182277031376	5.90915038316047e-12	4.7632907856954e-11	macaque_up	macaque_UP_C1QTNF7_L2/L3	rm	2.55843627596735	macaque_up_C1QTNF7_L2/L3	down_C1QTNF7_L2/L3	Exc	human_down_C1QTNF7_Exc	human_down_c1qtnf7_exc
302.290899916032	2.02454785042264	0.114847922648692	17.6280754908865	1.49986024688109e-69	2.16956758211675e-67	L2/L3	Human	UP	human_up	chimp_down	TAPT1-AS1_L2/L3	UP_TAPT1-AS1_L2/L3	human_UP_TAPT1-AS1_L2/L3	chimp_DOWN_TAPT1-AS1_L2/L3	hg	pt	-2.02454785042264	human_up_TAPT1-AS1_L2/L3	chimp_down_TAPT1-AS1_L2/L3	3.43799829975297	0.152719491246071	22.5118501358378	3.17731138019292e-112	6.58559948332856e-110	macaque_down	macaque_DOWN_TAPT1-AS1_L2/L3	rm	-3.43799829975297	macaque_down_TAPT1-AS1_L2/L3	up_TAPT1-AS1_L2/L3	Exc	human_up_TAPT1-AS1_Exc	human_up_tapt1-as1_exc
6.12119813762866	2.42332134346654	0.628269441263447	3.85713705666354	0.0001147228424294	0.0005534030575901	L2/L3	Human	UP	human_up	chimp_down	AC006427.2_L2/L3	UP_AC006427.2_L2/L3	human_UP_AC006427.2_L2/L3	chimp_DOWN_AC006427.2_L2/L3	hg	pt	-2.42332134346654	human_up_AC006427.2_L2/L3	chimp_down_AC006427.2_L2/L3	1.43896802019747	0.647941798132869	2.22082913055471	0.0263625367404615	0.0481699828091714	macaque_down	macaque_DOWN_AC006427.2_L2/L3	rm	-1.43896802019747	macaque_down_AC006427.2_L2/L3	up_AC006427.2_L2/L3	Exc	human_up_AC006427.2_Exc	human_up_ac006427.2_exc
35.6369254285701	-1.43786767543928	0.348131243722594	-4.13024599591825	3.62375272899035e-05	0.0001920353127315	L2/L3	Human	DOWN	human_down	chimp_up	AC106894.1_L2/L3	DOWN_AC106894.1_L2/L3	human_DOWN_AC106894.1_L2/L3	chimp_UP_AC106894.1_L2/L3	hg	pt	1.43786767543928	human_down_AC106894.1_L2/L3	chimp_up_AC106894.1_L2/L3	-2.02790886192579	0.354842718145997	-5.71495132412842	1.09735430731184e-08	6.42508898773893e-08	macaque_up	macaque_UP_AC106894.1_L2/L3	rm	2.02790886192579	macaque_up_AC106894.1_L2/L3	down_AC106894.1_L2/L3	Exc	human_down_AC106894.1_Exc	human_down_ac106894.1_exc
479.083531326625	-1.16541010615678	0.0996539247170425	-11.6945730884744	1.35868719001895e-31	5.72288414692465e-30	L2/L3	Human	DOWN	human_down	chimp_up	AC110296.1_L2/L3	DOWN_AC110296.1_L2/L3	human_DOWN_AC110296.1_L2/L3	chimp_UP_AC110296.1_L2/L3	hg	pt	1.16541010615678	human_down_AC110296.1_L2/L3	chimp_up_AC110296.1_L2/L3	-1.6180466843677	0.101846016758329	-15.8871867145002	7.77389832366142e-57	4.54163334418612e-55	macaque_up	macaque_UP_AC110296.1_L2/L3	rm	1.6180466843677	macaque_up_AC110296.1_L2/L3	down_AC110296.1_L2/L3	Exc	human_down_AC110296.1_Exc	human_down_ac110296.1_exc
152.474570668133	-1.84107737798625	0.171657345180862	-10.7253049733843	7.74312185017692e-27	2.57951545636121e-25	L2/L3	Human	DOWN	human_down	chimp_up	AC096576.3_L2/L3	DOWN_AC096576.3_L2/L3	human_DOWN_AC096576.3_L2/L3	chimp_UP_AC096576.3_L2/L3	hg	pt	1.84107737798625	human_down_AC096576.3_L2/L3	chimp_up_AC096576.3_L2/L3	-1.76318501791505	0.178210705467573	-9.89382210955824	4.42792082965967e-23	7.43267048561746e-22	macaque_up	macaque_UP_AC096576.3_L2/L3	rm	1.76318501791505	macaque_up_AC096576.3_L2/L3	down_AC096576.3_L2/L3	Exc	human_down_AC096576.3_Exc	human_down_ac096576.3_exc
278.45575144833	-2.06308239371904	0.155627123117826	-13.2565734840261	4.13355161412087e-40	2.37917275758313e-38	L2/L3	Human	DOWN	human_down	chimp_up	AC096576.2_L2/L3	DOWN_AC096576.2_L2/L3	human_DOWN_AC096576.2_L2/L3	chimp_UP_AC096576.2_L2/L3	hg	pt	2.06308239371904	human_down_AC096576.2_L2/L3	chimp_up_AC096576.2_L2/L3	-2.96869955973978	0.156542548452204	-18.9641703747156	3.37307289012991e-80	3.63803463389758e-78	macaque_up	macaque_UP_AC096576.2_L2/L3	rm	2.96869955973978	macaque_up_AC096576.2_L2/L3	down_AC096576.2_L2/L3	Exc	human_down_AC096576.2_Exc	human_down_ac096576.2_exc
224.581313666499	0.515075877554856	0.147812476167131	3.48465766159318	0.0004927670590961	0.0020719964292113	L2/L3	Human	UP	human_up	chimp_down	AC093607.1_L2/L3	UP_AC093607.1_L2/L3	human_UP_AC093607.1_L2/L3	chimp_DOWN_AC093607.1_L2/L3	hg	pt	-0.515075877554856	human_up_AC093607.1_L2/L3	chimp_down_AC093607.1_L2/L3	5.11201817597585	0.296315387671343	17.2519497422989	1.08186083089702e-66	7.93453377392661e-65	macaque_down	macaque_DOWN_AC093607.1_L2/L3	rm	-5.11201817597585	macaque_down_AC093607.1_L2/L3	up_AC093607.1_L2/L3	Exc	human_up_AC093607.1_Exc	human_up_ac093607.1_exc
83.3373558537682	0.595956939165638	0.164019081175315	3.63346102718764	0.000279644702705	0.0012418800400679	L2/L3	Human	UP	human_up	chimp_down	PPARGC1A_L2/L3	UP_PPARGC1A_L2/L3	human_UP_PPARGC1A_L2/L3	chimp_DOWN_PPARGC1A_L2/L3	hg	pt	-0.595956939165638	human_up_PPARGC1A_L2/L3	chimp_down_PPARGC1A_L2/L3	1.17460507015317	0.192611788004636	6.0983031325419	1.07200314395944e-09	6.99678722327964e-09	macaque_down	macaque_DOWN_PPARGC1A_L2/L3	rm	-1.17460507015317	macaque_down_PPARGC1A_L2/L3	up_PPARGC1A_L2/L3	Exc	human_up_PPARGC1A_Exc	human_up_ppargc1a_exc
9.98446515326019	-2.82321214367756	1.03354871024409	-2.73157144476606	0.0063033072746267	0.0196415557039709	L2/L3	Human	DOWN	human_down	chimp_up	LINC02484_L2/L3	DOWN_LINC02484_L2/L3	human_DOWN_LINC02484_L2/L3	chimp_UP_LINC02484_L2/L3	hg	pt	2.82321214367756	human_down_LINC02484_L2/L3	chimp_up_LINC02484_L2/L3	-2.99404404248663	1.04607327756978	-2.86217429188359	0.0042074546275568	0.0097000569206349	macaque_up	macaque_UP_LINC02484_L2/L3	rm	2.99404404248663	macaque_up_LINC02484_L2/L3	down_LINC02484_L2/L3	Exc	human_down_LINC02484_Exc	human_down_linc02484_exc
69.2762321828854	-3.64343438054346	0.368018625308225	-9.90013583549473	4.15710028527772e-23	1.12703038190383e-21	L2/L3	Human	DOWN	human_down	chimp_up	AC079921.1_L2/L3	DOWN_AC079921.1_L2/L3	human_DOWN_AC079921.1_L2/L3	chimp_UP_AC079921.1_L2/L3	hg	pt	3.64343438054346	human_down_AC079921.1_L2/L3	chimp_up_AC079921.1_L2/L3	-2.33721065045365	0.382683340429679	-6.10742722123575	1.01249955999217e-09	6.62838217851511e-09	macaque_up	macaque_UP_AC079921.1_L2/L3	rm	2.33721065045365	macaque_up_AC079921.1_L2/L3	down_AC079921.1_L2/L3	Exc	human_down_AC079921.1_Exc	human_down_ac079921.1_exc
90.0923343607576	0.70837320898123	0.158429699155252	4.47121475808056	7.77765460480343e-06	4.67105413263625e-05	L2/L3	Human	UP	human_up	chimp_down	RPL9_L2/L3	UP_RPL9_L2/L3	human_UP_RPL9_L2/L3	chimp_DOWN_RPL9_L2/L3	hg	pt	-0.70837320898123	human_up_RPL9_L2/L3	chimp_down_RPL9_L2/L3	0.824117657246632	0.177711111783831	4.63740082977529	3.52817796537485e-06	1.50685629784402e-05	macaque_down	macaque_DOWN_RPL9_L2/L3	rm	-0.824117657246632	macaque_down_RPL9_L2/L3	up_RPL9_L2/L3	Exc	human_up_RPL9_Exc	human_up_rpl9_exc
6.19243395951152	-3.00806069501876	1.10085719360322	-2.73247130735737	0.0062861146491392	0.0195990928517617	L2/L3	Human	DOWN	human_down	chimp_up	RPL12P20_L2/L3	DOWN_RPL12P20_L2/L3	human_DOWN_RPL12P20_L2/L3	chimp_UP_RPL12P20_L2/L3	hg	pt	3.00806069501876	human_down_RPL12P20_L2/L3	chimp_up_RPL12P20_L2/L3	-2.54552570699536	1.13276185912347	-2.24718521946447	0.024628192391863	0.0454398632906917	macaque_up	macaque_UP_RPL12P20_L2/L3	rm	2.54552570699536	macaque_up_RPL12P20_L2/L3	down_RPL12P20_L2/L3	Exc	human_down_RPL12P20_Exc	human_down_rpl12p20_exc
102.527435483223	0.803031321849637	0.176375871572488	4.55295452087731	5.28977118373213e-06	3.25514131029158e-05	L2/L3	Human	UP	human_up	chimp_down	GABRG1_L2/L3	UP_GABRG1_L2/L3	human_UP_GABRG1_L2/L3	chimp_DOWN_GABRG1_L2/L3	hg	pt	-0.803031321849637	human_up_GABRG1_L2/L3	chimp_down_GABRG1_L2/L3	2.01250549057642	0.214064147447798	9.40141314914585	5.38350965313425e-21	8.10621200834542e-20	macaque_down	macaque_DOWN_GABRG1_L2/L3	rm	-2.01250549057642	macaque_down_GABRG1_L2/L3	up_GABRG1_L2/L3	Exc	human_up_GABRG1_Exc	human_up_gabrg1_exc
260.163132173677	0.698660916516566	0.0893325542229489	7.82089936410981	5.24472620793663e-15	8.5545842087465e-14	L2/L3	Human	UP	human_up	chimp_down	SLAIN2_L2/L3	UP_SLAIN2_L2/L3	human_UP_SLAIN2_L2/L3	chimp_DOWN_SLAIN2_L2/L3	hg	pt	-0.698660916516566	human_up_SLAIN2_L2/L3	chimp_down_SLAIN2_L2/L3	1.10077053816512	0.104362905659949	10.5475267405051	5.21518376053849e-26	1.01476832747914e-24	macaque_down	macaque_DOWN_SLAIN2_L2/L3	rm	-1.10077053816512	macaque_down_SLAIN2_L2/L3	up_SLAIN2_L2/L3	Exc	human_up_SLAIN2_Exc	human_up_slain2_exc
30.8057281583811	-1.65294450427817	0.496971342798845	-3.32603585343396	0.0008809059673052	0.0034923331235375	L2/L3	Human	DOWN	human_down	chimp_up	SRD5A3-AS1_L2/L3	DOWN_SRD5A3-AS1_L2/L3	human_DOWN_SRD5A3-AS1_L2/L3	chimp_UP_SRD5A3-AS1_L2/L3	hg	pt	1.65294450427817	human_down_SRD5A3-AS1_L2/L3	chimp_up_SRD5A3-AS1_L2/L3	-3.41280570159997	0.491630542844238	-6.94180976197251	3.87108293907931e-12	3.16539049522794e-11	macaque_up	macaque_UP_SRD5A3-AS1_L2/L3	rm	3.41280570159997	macaque_up_SRD5A3-AS1_L2/L3	down_SRD5A3-AS1_L2/L3	Exc	human_down_SRD5A3-AS1_Exc	human_down_srd5a3-as1_exc
92.5911405375038	-1.77491387541113	0.197334412016999	-8.99444682389321	2.37424816608159e-19	5.2202594427636e-18	L2/L3	Human	DOWN	human_down	chimp_up	PPAT_L2/L3	DOWN_PPAT_L2/L3	human_DOWN_PPAT_L2/L3	chimp_UP_PPAT_L2/L3	hg	pt	1.77491387541113	human_down_PPAT_L2/L3	chimp_up_PPAT_L2/L3	-0.684860364124775	0.216956363771252	-3.15667331540851	0.0015958002073145	0.0041028469142002	macaque_up	macaque_UP_PPAT_L2/L3	rm	0.684860364124775	macaque_up_PPAT_L2/L3	down_PPAT_L2/L3	Exc	human_down_PPAT_Exc	human_down_ppat_exc
74.4851399545541	-1.8245745465291	0.248879379066933	-7.33115999151704	2.28169071384838e-13	3.27250709232775e-12	L2/L3	Human	DOWN	human_down	chimp_up	PAICS_L2/L3	DOWN_PAICS_L2/L3	human_DOWN_PAICS_L2/L3	chimp_UP_PAICS_L2/L3	hg	pt	1.8245745465291	human_down_PAICS_L2/L3	chimp_up_PAICS_L2/L3	-1.8417671278113	0.257411822070366	-7.15494382891176	8.3707191109461e-13	7.2607154559138e-12	macaque_up	macaque_UP_PAICS_L2/L3	rm	1.8417671278113	macaque_up_PAICS_L2/L3	down_PAICS_L2/L3	Exc	human_down_PAICS_Exc	human_down_paics_exc
11.7862141483811	-2.14979113420767	0.806239305266216	-2.66644297811531	0.0076658609592251	0.0232679009381379	L2/L3	Human	DOWN	human_down	chimp_up	THEGL_L2/L3	DOWN_THEGL_L2/L3	human_DOWN_THEGL_L2/L3	chimp_UP_THEGL_L2/L3	hg	pt	2.14979113420767	human_down_THEGL_L2/L3	chimp_up_THEGL_L2/L3	-3.12965020998496	0.80939463560714	-3.86665548831734	0.0001103381252109	0.0003632122017026	macaque_up	macaque_UP_THEGL_L2/L3	rm	3.12965020998496	macaque_up_THEGL_L2/L3	down_THEGL_L2/L3	Exc	human_down_THEGL_Exc	human_down_thegl_exc
7.37702925908676	-2.65752351824271	1.08587375032817	-2.4473595732833	0.0143907190837724	0.0397848284288827	L2/L3	Human	DOWN	human_down	chimp_up	TECRL_L2/L3	DOWN_TECRL_L2/L3	human_DOWN_TECRL_L2/L3	chimp_UP_TECRL_L2/L3	hg	pt	2.65752351824271	human_down_TECRL_L2/L3	chimp_up_TECRL_L2/L3	-3.39052847140415	1.09334656603138	-3.10105558177318	0.0019283209103058	0.004856662850597	macaque_up	macaque_UP_TECRL_L2/L3	rm	3.39052847140415	macaque_up_TECRL_L2/L3	down_TECRL_L2/L3	Exc	human_down_TECRL_Exc	human_down_tecrl_exc
53.8019446111723	1.82384575033052	0.246154320655468	7.40935907797158	1.26911252043498e-13	1.8565520283968e-12	L2/L3	Human	UP	human_up	chimp_down	LINC02232_L2/L3	UP_LINC02232_L2/L3	human_UP_LINC02232_L2/L3	chimp_DOWN_LINC02232_L2/L3	hg	pt	-1.82384575033052	human_up_LINC02232_L2/L3	chimp_down_LINC02232_L2/L3	3.23122429704548	0.334341770848897	9.66443495481098	4.26969566332787e-22	6.80297231491197e-21	macaque_down	macaque_DOWN_LINC02232_L2/L3	rm	-3.23122429704548	macaque_down_LINC02232_L2/L3	up_LINC02232_L2/L3	Exc	human_up_LINC02232_Exc	human_up_linc02232_exc
15.0285049925711	1.8150509596414	0.41353274179506	4.38913482826689	1.13802500129503e-05	6.5933480114556e-05	L2/L3	Human	UP	human_up	chimp_down	AC115223.1_L2/L3	UP_AC115223.1_L2/L3	human_UP_AC115223.1_L2/L3	chimp_DOWN_AC115223.1_L2/L3	hg	pt	-1.8150509596414	human_up_AC115223.1_L2/L3	chimp_down_AC115223.1_L2/L3	2.30199888940661	0.505745811180099	4.55169145946096	5.32163390399241e-06	2.20564190115742e-05	macaque_down	macaque_DOWN_AC115223.1_L2/L3	rm	-2.30199888940661	macaque_down_AC115223.1_L2/L3	up_AC115223.1_L2/L3	Exc	human_up_AC115223.1_Exc	human_up_ac115223.1_exc
80.8902388182123	0.609959116004026	0.158871778290726	3.83931697980892	0.0001233770598993	0.0005913285874141	L2/L3	Human	UP	human_up	chimp_down	EPHA5-AS1_L2/L3	UP_EPHA5-AS1_L2/L3	human_UP_EPHA5-AS1_L2/L3	chimp_DOWN_EPHA5-AS1_L2/L3	hg	pt	-0.609959116004026	human_up_EPHA5-AS1_L2/L3	chimp_down_EPHA5-AS1_L2/L3	1.0018591415464	0.185050767917163	5.41396911141099	6.16428044822633e-08	3.32349669223983e-07	macaque_down	macaque_DOWN_EPHA5-AS1_L2/L3	rm	-1.0018591415464	macaque_down_EPHA5-AS1_L2/L3	up_EPHA5-AS1_L2/L3	Exc	human_up_EPHA5-AS1_Exc	human_up_epha5-as1_exc
10.7214077509244	-2.60750411133271	1.1034841271797	-2.36297382726926	0.0181289498742123	0.0483328750920706	L2/L3	Human	DOWN	human_down	chimp_up	NPFFR2_L2/L3	DOWN_NPFFR2_L2/L3	human_DOWN_NPFFR2_L2/L3	chimp_UP_NPFFR2_L2/L3	hg	pt	2.60750411133271	human_down_NPFFR2_L2/L3	chimp_up_NPFFR2_L2/L3	-4.2225039237309	1.0986966545658	-3.84319357502694	0.0001214436045598	0.0003965926508137	macaque_up	macaque_UP_NPFFR2_L2/L3	rm	4.2225039237309	macaque_up_NPFFR2_L2/L3	down_NPFFR2_L2/L3	Exc	human_down_NPFFR2_Exc	human_down_npffr2_exc
210.351110690331	-1.95968109041232	0.155625168068316	-12.592314692647	2.32746714678427e-36	1.14739955507501e-34	L2/L3	Human	DOWN	human_down	chimp_up	ADAMTS3_L2/L3	DOWN_ADAMTS3_L2/L3	human_DOWN_ADAMTS3_L2/L3	chimp_UP_ADAMTS3_L2/L3	hg	pt	1.95968109041232	human_down_ADAMTS3_L2/L3	chimp_up_ADAMTS3_L2/L3	-1.61913638539282	0.162063808425864	-9.99073390363702	1.67338170059775e-23	2.87990802999625e-22	macaque_up	macaque_UP_ADAMTS3_L2/L3	rm	1.61913638539282	macaque_up_ADAMTS3_L2/L3	down_ADAMTS3_L2/L3	Exc	human_down_ADAMTS3_Exc	human_down_adamts3_exc
159.536086346675	-1.02600895448608	0.138386808429288	-7.41406616809395	1.22484759766383e-13	1.79299095405025e-12	L2/L3	Human	DOWN	human_down	chimp_up	MTHFD2L_L2/L3	DOWN_MTHFD2L_L2/L3	human_DOWN_MTHFD2L_L2/L3	chimp_UP_MTHFD2L_L2/L3	hg	pt	1.02600895448608	human_down_MTHFD2L_L2/L3	chimp_up_MTHFD2L_L2/L3	-0.717724328503834	0.14858303017177	-4.83045962701195	1.36218234115956e-06	6.15273339678807e-06	macaque_up	macaque_UP_MTHFD2L_L2/L3	rm	0.717724328503834	macaque_up_MTHFD2L_L2/L3	down_MTHFD2L_L2/L3	Exc	human_down_MTHFD2L_Exc	human_down_mthfd2l_exc
21.6013262751496	-0.912370646277954	0.377278508693787	-2.41829477495752	0.0155934388870248	0.0425059435667016	L2/L3	Human	DOWN	human_down	chimp_up	AC025244.1_L2/L3	DOWN_AC025244.1_L2/L3	human_DOWN_AC025244.1_L2/L3	chimp_UP_AC025244.1_L2/L3	hg	pt	0.912370646277954	human_down_AC025244.1_L2/L3	chimp_up_AC025244.1_L2/L3	-0.89344412558044	0.399223478172905	-2.23795486595476	0.025223998551787	0.0464420847737058	macaque_up	macaque_UP_AC025244.1_L2/L3	rm	0.89344412558044	macaque_up_AC025244.1_L2/L3	down_AC025244.1_L2/L3	Exc	human_down_AC025244.1_Exc	human_down_ac025244.1_exc
25.1722338920908	-1.08410950789834	0.358705195747979	-3.02228548888937	0.0025087382096644	0.0088128498188038	L2/L3	Human	DOWN	human_down	chimp_up	AC096759.1_L2/L3	DOWN_AC096759.1_L2/L3	human_DOWN_AC096759.1_L2/L3	chimp_UP_AC096759.1_L2/L3	hg	pt	1.08410950789834	human_down_AC096759.1_L2/L3	chimp_up_AC096759.1_L2/L3	-1.10648521521543	0.377368312299927	-2.93210950456279	0.0033666801450585	0.0079716001019657	macaque_up	macaque_UP_AC096759.1_L2/L3	rm	1.10648521521543	macaque_up_AC096759.1_L2/L3	down_AC096759.1_L2/L3	Exc	human_down_AC096759.1_Exc	human_down_ac096759.1_exc
1278.7389741907	0.638002296299695	0.0577180548357532	11.0537733490021	2.10190397476367e-28	7.49020465042607e-27	L2/L3	Human	UP	human_up	chimp_down	SEPTIN11_L2/L3	UP_SEPTIN11_L2/L3	human_UP_SEPTIN11_L2/L3	chimp_DOWN_SEPTIN11_L2/L3	hg	pt	-0.638002296299695	human_up_SEPTIN11_L2/L3	chimp_down_SEPTIN11_L2/L3	0.758748467067598	0.0614804730254178	12.3412919538518	5.42778654334769e-35	1.53836765811219e-33	macaque_down	macaque_DOWN_SEPTIN11_L2/L3	rm	-0.758748467067598	macaque_down_SEPTIN11_L2/L3	up_SEPTIN11_L2/L3	Exc	human_up_SEPTIN11_Exc	human_up_septin11_exc
14.1730618549355	2.1235013482232	0.394224183047594	5.38653243392437	7.18299721951988e-08	5.77449944663926e-07	L2/L3	Human	UP	human_up	chimp_down	AC067942.1_L2/L3	UP_AC067942.1_L2/L3	human_UP_AC067942.1_L2/L3	chimp_DOWN_AC067942.1_L2/L3	hg	pt	-2.1235013482232	human_up_AC067942.1_L2/L3	chimp_down_AC067942.1_L2/L3	1.65420257200508	0.436154297643889	3.79270038365115	0.0001490179143169	0.0004793510129093	macaque_down	macaque_DOWN_AC067942.1_L2/L3	rm	-1.65420257200508	macaque_down_AC067942.1_L2/L3	up_AC067942.1_L2/L3	Exc	human_up_AC067942.1_Exc	human_up_ac067942.1_exc
76.6235627569306	-0.74564514916103	0.196140480968903	-3.80158723725801	0.0001437720994826	0.000681128453205	L2/L3	Human	DOWN	human_down	chimp_up	HELQ_L2/L3	DOWN_HELQ_L2/L3	human_DOWN_HELQ_L2/L3	chimp_UP_HELQ_L2/L3	hg	pt	0.74564514916103	human_down_HELQ_L2/L3	chimp_up_HELQ_L2/L3	-0.593632595509314	0.20987418179505	-2.82851654468399	0.0046764283842855	0.0106301112881775	macaque_up	macaque_UP_HELQ_L2/L3	rm	0.593632595509314	macaque_up_HELQ_L2/L3	down_HELQ_L2/L3	Exc	human_down_HELQ_Exc	human_down_helq_exc
21.3556965891856	-1.84077415372083	0.769240861230275	-2.39297500496374	0.0167123795643656	0.045153928894611	L2/L3	Human	DOWN	human_down	chimp_up	AC079160.1_L2/L3	DOWN_AC079160.1_L2/L3	human_DOWN_AC079160.1_L2/L3	chimp_UP_AC079160.1_L2/L3	hg	pt	1.84077415372083	human_down_AC079160.1_L2/L3	chimp_up_AC079160.1_L2/L3	-4.40174623219104	0.754637648554637	-5.83292688964265	5.44634362132952e-09	3.29908631659493e-08	macaque_up	macaque_UP_AC079160.1_L2/L3	rm	4.40174623219104	macaque_up_AC079160.1_L2/L3	down_AC079160.1_L2/L3	Exc	human_down_AC079160.1_Exc	human_down_ac079160.1_exc
87.540392056364	-1.95124684844272	0.411754097260737	-4.73886443735159	2.14919219027163e-06	1.41268426569513e-05	L2/L3	Human	DOWN	human_down	chimp_up	WDFY3-AS2_L2/L3	DOWN_WDFY3-AS2_L2/L3	human_DOWN_WDFY3-AS2_L2/L3	chimp_UP_WDFY3-AS2_L2/L3	hg	pt	1.95124684844272	human_down_WDFY3-AS2_L2/L3	chimp_up_WDFY3-AS2_L2/L3	-4.65712360522644	0.404091124498841	-11.5249341618236	9.87876881806461e-31	2.34766035441064e-29	macaque_up	macaque_UP_WDFY3-AS2_L2/L3	rm	4.65712360522644	macaque_up_WDFY3-AS2_L2/L3	down_WDFY3-AS2_L2/L3	Exc	human_down_WDFY3-AS2_Exc	human_down_wdfy3-as2_exc
66.151112135141	-0.916939984787235	0.227049815314402	-4.03849694181658	5.37947946266929e-05	0.0002755150592725	L2/L3	Human	DOWN	human_down	chimp_up	ARHGAP24_L2/L3	DOWN_ARHGAP24_L2/L3	human_DOWN_ARHGAP24_L2/L3	chimp_UP_ARHGAP24_L2/L3	hg	pt	0.916939984787235	human_down_ARHGAP24_L2/L3	chimp_up_ARHGAP24_L2/L3	-0.734464422357328	0.240827144000873	-3.04975764008838	0.0022902610119324	0.00565471944069	macaque_up	macaque_UP_ARHGAP24_L2/L3	rm	0.734464422357328	macaque_up_ARHGAP24_L2/L3	down_ARHGAP24_L2/L3	Exc	human_down_ARHGAP24_Exc	human_down_arhgap24_exc
67.6864746905381	0.717162420491833	0.175807855332867	4.0792399129947	4.51831889096452e-05	0.0002352457434421	L2/L3	Human	UP	human_up	chimp_down	NUDT9_L2/L3	UP_NUDT9_L2/L3	human_UP_NUDT9_L2/L3	chimp_DOWN_NUDT9_L2/L3	hg	pt	-0.717162420491833	human_up_NUDT9_L2/L3	chimp_down_NUDT9_L2/L3	0.711791174786451	0.196369536813503	3.62475354546695	0.0002892371413843	0.0008781373712951	macaque_down	macaque_DOWN_NUDT9_L2/L3	rm	-0.711791174786451	macaque_down_NUDT9_L2/L3	up_NUDT9_L2/L3	Exc	human_up_NUDT9_Exc	human_up_nudt9_exc
44.6316492294719	-1.13016352028361	0.262777521337284	-4.30083788952788	1.70153506664209e-05	9.56819731720195e-05	L2/L3	Human	DOWN	human_down	chimp_up	HERC6_L2/L3	DOWN_HERC6_L2/L3	human_DOWN_HERC6_L2/L3	chimp_UP_HERC6_L2/L3	hg	pt	1.13016352028361	human_down_HERC6_L2/L3	chimp_up_HERC6_L2/L3	-0.761043496787188	0.282614665048562	-2.69286626246524	0.0070840678655732	0.0153268441176185	macaque_up	macaque_UP_HERC6_L2/L3	rm	0.761043496787188	macaque_up_HERC6_L2/L3	down_HERC6_L2/L3	Exc	human_down_HERC6_Exc	human_down_herc6_exc
39.5455211323407	-1.9810530669807	0.309259319243252	-6.4057990938746	1.49583832243135e-10	1.64857128798487e-09	L2/L3	Human	DOWN	human_down	chimp_up	AC098582.1_L2/L3	DOWN_AC098582.1_L2/L3	human_DOWN_AC098582.1_L2/L3	chimp_UP_AC098582.1_L2/L3	hg	pt	1.9810530669807	human_down_AC098582.1_L2/L3	chimp_up_AC098582.1_L2/L3	-0.889437154530895	0.338057523880528	-2.63102310021423	0.0085128249510634	0.017974470405241	macaque_up	macaque_UP_AC098582.1_L2/L3	rm	0.889437154530895	macaque_up_AC098582.1_L2/L3	down_AC098582.1_L2/L3	Exc	human_down_AC098582.1_Exc	human_down_ac098582.1_exc
39.917243924791	1.36001952603023	0.266444203397755	5.10433144608502	3.31966004009788e-07	2.45022719208629e-06	L2/L3	Human	UP	human_up	chimp_down	NAP1L5_L2/L3	UP_NAP1L5_L2/L3	human_UP_NAP1L5_L2/L3	chimp_DOWN_NAP1L5_L2/L3	hg	pt	-1.36001952603023	human_up_NAP1L5_L2/L3	chimp_down_NAP1L5_L2/L3	1.16438637696603	0.290053661230801	4.01438262156433	5.96015948049934e-05	0.000205916266935	macaque_down	macaque_DOWN_NAP1L5_L2/L3	rm	-1.16438637696603	macaque_down_NAP1L5_L2/L3	up_NAP1L5_L2/L3	Exc	human_up_NAP1L5_Exc	human_up_nap1l5_exc
46.9019499866521	-1.39221259502256	0.47560106655661	-2.92726970757718	0.0034195219959917	0.0115633697517489	L2/L3	Human	DOWN	human_down	chimp_up	AC093866.1_L2/L3	DOWN_AC093866.1_L2/L3	human_DOWN_AC093866.1_L2/L3	chimp_UP_AC093866.1_L2/L3	hg	pt	1.39221259502256	human_down_AC093866.1_L2/L3	chimp_up_AC093866.1_L2/L3	-3.26905916979951	0.471002211059569	-6.94064506076399	3.90313553008177e-12	3.19050543535765e-11	macaque_up	macaque_UP_AC093866.1_L2/L3	rm	3.26905916979951	macaque_up_AC093866.1_L2/L3	down_AC093866.1_L2/L3	Exc	human_down_AC093866.1_Exc	human_down_ac093866.1_exc
5602.07132707358	0.707395224446447	0.027977660180902	25.2842882454239	4.75572608495929e-141	2.55034510804877e-138	L2/L3	Human	UP	human_up	chimp_down	GRID2_L2/L3	UP_GRID2_L2/L3	human_UP_GRID2_L2/L3	chimp_DOWN_GRID2_L2/L3	hg	pt	-0.707395224446447	human_up_GRID2_L2/L3	chimp_down_GRID2_L2/L3	0.540934922676341	0.0293294138515476	18.4434276598336	5.88871152113885e-76	5.61453311271463e-74	macaque_down	macaque_DOWN_GRID2_L2/L3	rm	-0.540934922676341	macaque_down_GRID2_L2/L3	up_GRID2_L2/L3	Exc	human_up_GRID2_Exc	human_up_grid2_exc
118.654892756399	2.6510329015161	0.161525769096642	16.4124456199306	1.55801120376107e-60	1.92449395152217e-58	L2/L3	Human	UP	human_up	chimp_down	BMPR1B_L2/L3	UP_BMPR1B_L2/L3	human_UP_BMPR1B_L2/L3	chimp_DOWN_BMPR1B_L2/L3	hg	pt	-2.6510329015161	human_up_BMPR1B_L2/L3	chimp_down_BMPR1B_L2/L3	1.02699379596984	0.154010061414288	6.66835521354166	2.58686075011396e-11	1.97061082900979e-10	macaque_down	macaque_DOWN_BMPR1B_L2/L3	rm	-1.02699379596984	macaque_down_BMPR1B_L2/L3	up_BMPR1B_L2/L3	Exc	human_up_BMPR1B_Exc	human_up_bmpr1b_exc
1142.03444431414	-1.07580919027074	0.0593971182396854	-18.1121445308091	2.55594641640085e-73	4.07228940995693e-71	L2/L3	Human	DOWN	human_down	chimp_up	TSPAN5_L2/L3	DOWN_TSPAN5_L2/L3	human_DOWN_TSPAN5_L2/L3	chimp_UP_TSPAN5_L2/L3	hg	pt	1.07580919027074	human_down_TSPAN5_L2/L3	chimp_up_TSPAN5_L2/L3	-0.776830153556374	0.0626949800508508	-12.3906276535426	2.93735361858038e-35	8.45588899184567e-34	macaque_up	macaque_UP_TSPAN5_L2/L3	rm	0.776830153556374	macaque_up_TSPAN5_L2/L3	down_TSPAN5_L2/L3	Exc	human_down_TSPAN5_Exc	human_down_tspan5_exc
8.45267444014857	-5.11334137556791	1.96725472865248	-2.59922688256564	0.0093433996287215	0.0274863965261843	L2/L3	Human	DOWN	human_down	chimp_up	AC108159.1_L2/L3	DOWN_AC108159.1_L2/L3	human_DOWN_AC108159.1_L2/L3	chimp_UP_AC108159.1_L2/L3	hg	pt	5.11334137556791	human_down_AC108159.1_L2/L3	chimp_up_AC108159.1_L2/L3	-5.28770099692558	1.97455929237546	-2.67791451861862	0.0074082122169544	0.0159398940606	macaque_up	macaque_UP_AC108159.1_L2/L3	rm	5.28770099692558	macaque_up_AC108159.1_L2/L3	down_AC108159.1_L2/L3	Exc	human_down_AC108159.1_Exc	human_down_ac108159.1_exc
49.4646047467449	3.52730768201734	0.285612182357147	12.349990301207	4.87173009131449e-35	2.30850710167525e-33	L2/L3	Human	UP	human_up	chimp_down	AP002026.1_L2/L3	UP_AP002026.1_L2/L3	human_UP_AP002026.1_L2/L3	chimp_DOWN_AP002026.1_L2/L3	hg	pt	-3.52730768201734	human_up_AP002026.1_L2/L3	chimp_down_AP002026.1_L2/L3	0.608463880115483	0.225612008334614	2.69694811285508	0.0069978173260328	0.0151732897101172	macaque_down	macaque_DOWN_AP002026.1_L2/L3	rm	-0.608463880115483	macaque_down_AP002026.1_L2/L3	up_AP002026.1_L2/L3	Exc	human_up_AP002026.1_Exc	human_up_ap002026.1_exc
40.3882937797178	-1.49865457792202	0.519845738806356	-2.88288325948994	0.0039405344807979	0.0130916487804933	L2/L3	Human	DOWN	human_down	chimp_up	BANK1_L2/L3	DOWN_BANK1_L2/L3	human_DOWN_BANK1_L2/L3	chimp_UP_BANK1_L2/L3	hg	pt	1.49865457792202	human_down_BANK1_L2/L3	chimp_up_BANK1_L2/L3	-4.1549485271684	0.507129416673591	-8.19307338632004	2.54638806566248e-16	2.84822646330975e-15	macaque_up	macaque_UP_BANK1_L2/L3	rm	4.1549485271684	macaque_up_BANK1_L2/L3	down_BANK1_L2/L3	Exc	human_down_BANK1_Exc	human_down_bank1_exc
271.335841797332	0.859383099526184	0.153395353625058	5.60240632598794	2.11396286113446e-08	1.82990950503006e-07	L2/L3	Human	UP	human_up	chimp_down	AC004052.1_L2/L3	UP_AC004052.1_L2/L3	human_UP_AC004052.1_L2/L3	chimp_DOWN_AC004052.1_L2/L3	hg	pt	-0.859383099526184	human_up_AC004052.1_L2/L3	chimp_down_AC004052.1_L2/L3	3.67043971893344	0.203990397892962	17.9931984879963	2.20269221391814e-72	1.90229607286061e-70	macaque_down	macaque_DOWN_AC004052.1_L2/L3	rm	-3.67043971893344	macaque_down_AC004052.1_L2/L3	up_AC004052.1_L2/L3	Exc	human_up_AC004052.1_Exc	human_up_ac004052.1_exc
92.7835495030213	0.686648714360596	0.168336037700962	4.07903574147551	4.52228845619385e-05	0.0002353966768142	L2/L3	Human	UP	human_up	chimp_down	CXXC4_L2/L3	UP_CXXC4_L2/L3	human_UP_CXXC4_L2/L3	chimp_DOWN_CXXC4_L2/L3	hg	pt	-0.686648714360596	human_up_CXXC4_L2/L3	chimp_down_CXXC4_L2/L3	0.533543559436359	0.181815810761022	2.93452784553288	0.0033405557825025	0.0079182068050647	macaque_down	macaque_DOWN_CXXC4_L2/L3	rm	-0.533543559436359	macaque_down_CXXC4_L2/L3	up_CXXC4_L2/L3	Exc	human_up_CXXC4_Exc	human_up_cxxc4_exc
37.3284350327688	-1.28092497026618	0.393084523072009	-3.25865022681528	0.0011194359057213	0.0043052365329885	L2/L3	Human	DOWN	human_down	chimp_up	AC096577.1_L2/L3	DOWN_AC096577.1_L2/L3	human_DOWN_AC096577.1_L2/L3	chimp_UP_AC096577.1_L2/L3	hg	pt	1.28092497026618	human_down_AC096577.1_L2/L3	chimp_up_AC096577.1_L2/L3	-2.35402946452176	0.394377524238324	-5.96897470023979	2.38749125704622e-09	1.50391758993006e-08	macaque_up	macaque_UP_AC096577.1_L2/L3	rm	2.35402946452176	macaque_up_AC096577.1_L2/L3	down_AC096577.1_L2/L3	Exc	human_down_AC096577.1_Exc	human_down_ac096577.1_exc
12.0136272435962	3.02963664724489	0.48601508608041	6.23362676183192	4.5575823338344e-10	4.76724846688948e-09	L2/L3	Human	UP	human_up	chimp_down	AC109361.1_L2/L3	UP_AC109361.1_L2/L3	human_UP_AC109361.1_L2/L3	chimp_DOWN_AC109361.1_L2/L3	hg	pt	-3.02963664724489	human_up_AC109361.1_L2/L3	chimp_down_AC109361.1_L2/L3	1.48023059854548	0.461756568813553	3.20565141574232	0.0013475712693796	0.0035332426330363	macaque_down	macaque_DOWN_AC109361.1_L2/L3	rm	-1.48023059854548	macaque_down_AC109361.1_L2/L3	up_AC109361.1_L2/L3	Exc	human_up_AC109361.1_Exc	human_up_ac109361.1_exc
27.0947310626991	-1.98465279305583	0.530377732518033	-3.74196100509999	0.0001825898528444	0.0008441133503973	L2/L3	Human	DOWN	human_down	chimp_up	AC092445.1_L2/L3	DOWN_AC092445.1_L2/L3	human_DOWN_AC092445.1_L2/L3	chimp_UP_AC092445.1_L2/L3	hg	pt	1.98465279305583	human_down_AC092445.1_L2/L3	chimp_up_AC092445.1_L2/L3	-3.24668136106835	0.529883321968557	-6.12716276671378	8.94599442416169e-10	5.88889044723331e-09	macaque_up	macaque_UP_AC092445.1_L2/L3	rm	3.24668136106835	macaque_up_AC092445.1_L2/L3	down_AC092445.1_L2/L3	Exc	human_down_AC092445.1_Exc	human_down_ac092445.1_exc
48.8288593010789	1.95287843809162	0.225602866811809	8.65626605587706	4.87470053148116e-18	9.93327530914516e-17	L2/L3	Human	UP	human_up	chimp_down	SEC24B-AS1_L2/L3	UP_SEC24B-AS1_L2/L3	human_UP_SEC24B-AS1_L2/L3	chimp_DOWN_SEC24B-AS1_L2/L3	hg	pt	-1.95287843809162	human_up_SEC24B-AS1_L2/L3	chimp_down_SEC24B-AS1_L2/L3	2.42729034026051	0.280157362365528	8.66402481721527	4.55394183061233e-18	5.71905993016204e-17	macaque_down	macaque_DOWN_SEC24B-AS1_L2/L3	rm	-2.42729034026051	macaque_down_SEC24B-AS1_L2/L3	up_SEC24B-AS1_L2/L3	Exc	human_up_SEC24B-AS1_Exc	human_up_sec24b-as1_exc
114.91163096857	0.925553255230652	0.132626845242301	6.97862678961958	2.98079139306223e-12	3.87802724019285e-11	L2/L3	Human	UP	human_up	chimp_down	AP1AR_L2/L3	UP_AP1AR_L2/L3	human_UP_AP1AR_L2/L3	chimp_DOWN_AP1AR_L2/L3	hg	pt	-0.925553255230652	human_up_AP1AR_L2/L3	chimp_down_AP1AR_L2/L3	1.12821988575586	0.15337704327638	7.3558588798902	1.89703350037426e-13	1.73914194288157e-12	macaque_down	macaque_DOWN_AP1AR_L2/L3	rm	-1.12821988575586	macaque_down_AP1AR_L2/L3	up_AP1AR_L2/L3	Exc	human_up_AP1AR_Exc	human_up_ap1ar_exc
21.1797022708692	2.78302352477329	0.339980360641266	8.18583614513495	2.7041945844383e-16	4.885548588993e-15	L2/L3	Human	UP	human_up	chimp_down	NEUROG2-AS1_L2/L3	UP_NEUROG2-AS1_L2/L3	human_UP_NEUROG2-AS1_L2/L3	chimp_DOWN_NEUROG2-AS1_L2/L3	hg	pt	-2.78302352477329	human_up_NEUROG2-AS1_L2/L3	chimp_down_NEUROG2-AS1_L2/L3	4.38441555311868	0.608713197901543	7.20276078822238	5.9005439741144e-13	5.1956175163277e-12	macaque_down	macaque_DOWN_NEUROG2-AS1_L2/L3	rm	-4.38441555311868	macaque_down_NEUROG2-AS1_L2/L3	up_NEUROG2-AS1_L2/L3	Exc	human_up_NEUROG2-AS1_Exc	human_up_neurog2-as1_exc
18.2433568558701	-1.16381093068851	0.445285829760331	-2.61362669302752	0.0089586861971673	0.0265249977669159	L2/L3	Human	DOWN	human_down	chimp_up	NDST4_L2/L3	DOWN_NDST4_L2/L3	human_DOWN_NDST4_L2/L3	chimp_UP_NDST4_L2/L3	hg	pt	1.16381093068851	human_down_NDST4_L2/L3	chimp_up_NDST4_L2/L3	-1.3803983803649	0.462309604312441	-2.98587433072663	0.0028276882099258	0.0068260863046175	macaque_up	macaque_UP_NDST4_L2/L3	rm	1.3803983803649	macaque_up_NDST4_L2/L3	down_NDST4_L2/L3	Exc	human_down_NDST4_Exc	human_down_ndst4_exc
46.0325617085971	0.902708081381253	0.264890596093354	3.40785250474922	0.0006547627637824	0.0026719133049896	L2/L3	Human	UP	human_up	chimp_down	AC093765.3_L2/L3	UP_AC093765.3_L2/L3	human_UP_AC093765.3_L2/L3	chimp_DOWN_AC093765.3_L2/L3	hg	pt	-0.902708081381253	human_up_AC093765.3_L2/L3	chimp_down_AC093765.3_L2/L3	1.94490594591901	0.316362213706501	6.14771885407074	7.86052009330835e-10	5.21758164700912e-09	macaque_down	macaque_DOWN_AC093765.3_L2/L3	rm	-1.94490594591901	macaque_down_AC093765.3_L2/L3	up_AC093765.3_L2/L3	Exc	human_up_AC093765.3_Exc	human_up_ac093765.3_exc
187.084085254291	-0.809501349577118	0.13987942884891	-5.78713650919676	7.15963943768083e-09	6.57556358881739e-08	L2/L3	Human	DOWN	human_down	chimp_up	CEP170P1_L2/L3	DOWN_CEP170P1_L2/L3	human_DOWN_CEP170P1_L2/L3	chimp_UP_CEP170P1_L2/L3	hg	pt	0.809501349577118	human_down_CEP170P1_L2/L3	chimp_up_CEP170P1_L2/L3	-1.36494805357426	0.143464357827386	-9.51419623831964	1.83123010155094e-21	2.82885292939521e-20	macaque_up	macaque_UP_CEP170P1_L2/L3	rm	1.36494805357426	macaque_up_CEP170P1_L2/L3	down_CEP170P1_L2/L3	Exc	human_down_CEP170P1_Exc	human_down_cep170p1_exc
9.85312331053703	1.2223403054093	0.493102289234527	2.4788777746435	0.0131796460698107	0.0368584174684467	L2/L3	Human	UP	human_up	chimp_down	AC110079.1_L2/L3	UP_AC110079.1_L2/L3	human_UP_AC110079.1_L2/L3	chimp_DOWN_AC110079.1_L2/L3	hg	pt	-1.2223403054093	human_up_AC110079.1_L2/L3	chimp_down_AC110079.1_L2/L3	3.41732964281342	0.787657508790145	4.33859844497959	1.4339425034072e-05	5.55853854467622e-05	macaque_down	macaque_DOWN_AC110079.1_L2/L3	rm	-3.41732964281342	macaque_down_AC110079.1_L2/L3	up_AC110079.1_L2/L3	Exc	human_up_AC110079.1_Exc	human_up_ac110079.1_exc
94.3534663286158	-1.04864891577419	0.181950273587884	-5.76338191251843	8.24449443638499e-09	7.52476957960966e-08	L2/L3	Human	DOWN	human_down	chimp_up	SEC24D_L2/L3	DOWN_SEC24D_L2/L3	human_DOWN_SEC24D_L2/L3	chimp_UP_SEC24D_L2/L3	hg	pt	1.04864891577419	human_down_SEC24D_L2/L3	chimp_up_SEC24D_L2/L3	-0.517039966134084	0.197454498162438	-2.61852715914698	0.0088310261487444	0.0185639244449662	macaque_up	macaque_UP_SEC24D_L2/L3	rm	0.517039966134084	macaque_up_SEC24D_L2/L3	down_SEC24D_L2/L3	Exc	human_down_SEC24D_Exc	human_down_sec24d_exc
282.180507488391	-1.23380024823091	0.12123999369867	-10.1765119791856	2.52448510881808e-24	7.30340185362938e-23	L2/L3	Human	DOWN	human_down	chimp_up	AC073475.1_L2/L3	DOWN_AC073475.1_L2/L3	human_DOWN_AC073475.1_L2/L3	chimp_UP_AC073475.1_L2/L3	hg	pt	1.23380024823091	human_down_AC073475.1_L2/L3	chimp_up_AC073475.1_L2/L3	-0.509010021508668	0.130048199333533	-3.91401052930547	9.07756744537365e-05	0.0003035534478506	macaque_up	macaque_UP_AC073475.1_L2/L3	rm	0.509010021508668	macaque_up_AC073475.1_L2/L3	down_AC073475.1_L2/L3	Exc	human_down_AC073475.1_Exc	human_down_ac073475.1_exc
121.002612348981	0.712923300742068	0.137989183369656	5.16651583357975	2.38498007379658e-07	1.7976879287818e-06	L2/L3	Human	UP	human_up	chimp_down	LINC01091_L2/L3	UP_LINC01091_L2/L3	human_UP_LINC01091_L2/L3	chimp_DOWN_LINC01091_L2/L3	hg	pt	-0.712923300742068	human_up_LINC01091_L2/L3	chimp_down_LINC01091_L2/L3	0.600675467060059	0.151206333477892	3.97255494028551	7.11058289754233e-05	0.0002426802032442	macaque_down	macaque_DOWN_LINC01091_L2/L3	rm	-0.600675467060059	macaque_down_LINC01091_L2/L3	up_LINC01091_L2/L3	Exc	human_up_LINC01091_Exc	human_up_linc01091_exc
775.810240589015	0.534680590427458	0.0679237673200528	7.87177466037881	3.49645522821428e-15	5.77584981989086e-14	L2/L3	Human	UP	human_up	chimp_down	LARP1B_L2/L3	UP_LARP1B_L2/L3	human_UP_LARP1B_L2/L3	chimp_DOWN_LARP1B_L2/L3	hg	pt	-0.534680590427458	human_up_LARP1B_L2/L3	chimp_down_LARP1B_L2/L3	0.881459809304744	0.0741336506224243	11.8901443798332	1.33176169314056e-32	3.42436588108938e-31	macaque_down	macaque_DOWN_LARP1B_L2/L3	rm	-0.881459809304744	macaque_down_LARP1B_L2/L3	up_LARP1B_L2/L3	Exc	human_up_LARP1B_Exc	human_up_larp1b_exc
3.9699532098192	2.57128439054927	0.73804730233056	3.4839018887134	0.0004941605987783	0.002077458716126	L2/L3	Human	UP	human_up	chimp_down	AC096711.2_L2/L3	UP_AC096711.2_L2/L3	human_UP_AC096711.2_L2/L3	chimp_DOWN_AC096711.2_L2/L3	hg	pt	-2.57128439054927	human_up_AC096711.2_L2/L3	chimp_down_AC096711.2_L2/L3	3.09517334834219	1.01484621713087	3.04989396038025	0.0022892217641638	0.0056527390418117	macaque_down	macaque_DOWN_AC096711.2_L2/L3	rm	-3.09517334834219	macaque_down_AC096711.2_L2/L3	up_AC096711.2_L2/L3	Exc	human_up_AC096711.2_Exc	human_up_ac096711.2_exc
32.3015385838745	-1.42917009822284	0.507572748455879	-2.81569509507871	0.0048671835054439	0.0157228983542279	L2/L3	Human	DOWN	human_down	chimp_up	LINC00499_L2/L3	DOWN_LINC00499_L2/L3	human_DOWN_LINC00499_L2/L3	chimp_UP_LINC00499_L2/L3	hg	pt	1.42917009822284	human_down_LINC00499_L2/L3	chimp_up_LINC00499_L2/L3	-3.57152914654668	0.498349717430429	-7.166712494515	7.68201237393152e-13	6.685229899417e-12	macaque_up	macaque_UP_LINC00499_L2/L3	rm	3.57152914654668	macaque_up_LINC00499_L2/L3	down_LINC00499_L2/L3	Exc	human_down_LINC00499_Exc	human_down_linc00499_exc
55.0030944342341	-1.50785842866769	0.250262789888119	-6.02510037285918	1.69004707186662e-09	1.66483265990732e-08	L2/L3	Human	DOWN	human_down	chimp_up	AC109927.1_L2/L3	DOWN_AC109927.1_L2/L3	human_DOWN_AC109927.1_L2/L3	chimp_UP_AC109927.1_L2/L3	hg	pt	1.50785842866769	human_down_AC109927.1_L2/L3	chimp_up_AC109927.1_L2/L3	-1.02255368424642	0.267947896236827	-3.81624076399775	0.0001355002933338	0.0004395461339011	macaque_up	macaque_UP_AC109927.1_L2/L3	rm	1.02255368424642	macaque_up_AC109927.1_L2/L3	down_AC109927.1_L2/L3	Exc	human_down_AC109927.1_Exc	human_down_ac109927.1_exc
79.8071755981911	-0.831717470442429	0.192287605711859	-4.32538263380714	1.52267323636669e-05	8.65090864289265e-05	L2/L3	Human	DOWN	human_down	chimp_up	NOCT_L2/L3	DOWN_NOCT_L2/L3	human_DOWN_NOCT_L2/L3	chimp_UP_NOCT_L2/L3	hg	pt	0.831717470442429	human_down_NOCT_L2/L3	chimp_up_NOCT_L2/L3	-0.52617187640066	0.207341270612243	-2.5377093274627	0.0111580616747187	0.0227825559430012	macaque_up	macaque_UP_NOCT_L2/L3	rm	0.52617187640066	macaque_up_NOCT_L2/L3	down_NOCT_L2/L3	Exc	human_down_NOCT_Exc	human_down_noct_exc
211.820497667058	0.523945435797147	0.100310609964059	5.22323048364349	1.75828311115009e-07	1.3521990473892e-06	L2/L3	Human	UP	human_up	chimp_down	AC097376.3_L2/L3	UP_AC097376.3_L2/L3	human_UP_AC097376.3_L2/L3	chimp_DOWN_AC097376.3_L2/L3	hg	pt	-0.523945435797147	human_up_AC097376.3_L2/L3	chimp_down_AC097376.3_L2/L3	2.46509583666802	0.144891657202999	17.0133731938362	6.5363627382486e-65	4.58237477143805e-63	macaque_down	macaque_DOWN_AC097376.3_L2/L3	rm	-2.46509583666802	macaque_down_AC097376.3_L2/L3	up_AC097376.3_L2/L3	Exc	human_up_AC097376.3_Exc	human_up_ac097376.3_exc
14.7537550985234	1.50669185892456	0.348664477494477	4.32132309477505	1.55096372603217e-05	8.80253986687391e-05	L2/L3	Human	UP	human_up	chimp_down	AC097376.2_L2/L3	UP_AC097376.2_L2/L3	human_UP_AC097376.2_L2/L3	chimp_DOWN_AC097376.2_L2/L3	hg	pt	-1.50669185892456	human_up_AC097376.2_L2/L3	chimp_down_AC097376.2_L2/L3	3.83755772163129	0.662295460907433	5.79432888815715	6.85949194419527e-09	4.0978157890185e-08	macaque_down	macaque_DOWN_AC097376.2_L2/L3	rm	-3.83755772163129	macaque_down_AC097376.2_L2/L3	up_AC097376.2_L2/L3	Exc	human_up_AC097376.2_Exc	human_up_ac097376.2_exc
11.9121045018879	2.71988759153026	0.47943999553056	5.67305109478896	1.40276367828365e-08	1.24365181429123e-07	L2/L3	Human	UP	human_up	chimp_down	IL15_L2/L3	UP_IL15_L2/L3	human_UP_IL15_L2/L3	chimp_DOWN_IL15_L2/L3	hg	pt	-2.71988759153026	human_up_IL15_L2/L3	chimp_down_IL15_L2/L3	1.7735988787091	0.497243902941826	3.56685897648221	0.0003612857793105	0.0010755099082861	macaque_down	macaque_DOWN_IL15_L2/L3	rm	-1.7735988787091	macaque_down_IL15_L2/L3	up_IL15_L2/L3	Exc	human_up_IL15_Exc	human_up_il15_exc
16.287867778248	-3.91950258431388	1.04749021524267	-3.74180352931109	0.0001827043321665	0.0008444650307643	L2/L3	Human	DOWN	human_down	chimp_up	REELD1_L2/L3	DOWN_REELD1_L2/L3	human_DOWN_REELD1_L2/L3	chimp_UP_REELD1_L2/L3	hg	pt	3.91950258431388	human_down_REELD1_L2/L3	chimp_up_REELD1_L2/L3	-4.52377214062439	1.05179198639111	-4.30101407802722	1.70018257150273e-05	6.50386001835006e-05	macaque_up	macaque_UP_REELD1_L2/L3	rm	4.52377214062439	macaque_up_REELD1_L2/L3	down_REELD1_L2/L3	Exc	human_down_REELD1_Exc	human_down_reeld1_exc
183.414633369191	0.897314848270107	0.104763830341868	8.56512066561483	1.07962723662322e-17	2.13469101183767e-16	L2/L3	Human	UP	human_up	chimp_down	SLC10A7_L2/L3	UP_SLC10A7_L2/L3	human_UP_SLC10A7_L2/L3	chimp_DOWN_SLC10A7_L2/L3	hg	pt	-0.897314848270107	human_up_SLC10A7_L2/L3	chimp_down_SLC10A7_L2/L3	1.28034900239169	0.123784929758149	10.3433350480808	4.48646680222887e-25	8.27704510045877e-24	macaque_down	macaque_DOWN_SLC10A7_L2/L3	rm	-1.28034900239169	macaque_down_SLC10A7_L2/L3	up_SLC10A7_L2/L3	Exc	human_up_SLC10A7_Exc	human_up_slc10a7_exc
511.461322339714	-0.959548812310763	0.0842124551438224	-11.3943811597939	4.45987517323533e-30	1.76048968463061e-28	L2/L3	Human	DOWN	human_down	chimp_up	SH3D19_L2/L3	DOWN_SH3D19_L2/L3	human_DOWN_SH3D19_L2/L3	chimp_UP_SH3D19_L2/L3	hg	pt	0.959548812310763	human_down_SH3D19_L2/L3	chimp_up_SH3D19_L2/L3	-0.811728116930588	0.0888619973715759	-9.13470483379247	6.5585441251254e-20	9.25026377316503e-19	macaque_up	macaque_UP_SH3D19_L2/L3	rm	0.811728116930588	macaque_up_SH3D19_L2/L3	down_SH3D19_L2/L3	Exc	human_down_SH3D19_Exc	human_down_sh3d19_exc
50.744992073633	-0.898600208183505	0.301497543891712	-2.98045614761707	0.00287819444049	0.0099548310780327	L2/L3	Human	DOWN	human_down	chimp_up	FAM160A1_L2/L3	DOWN_FAM160A1_L2/L3	human_DOWN_FAM160A1_L2/L3	chimp_UP_FAM160A1_L2/L3	hg	pt	0.898600208183505	human_down_FAM160A1_L2/L3	chimp_up_FAM160A1_L2/L3	-1.82745063128541	0.304118195558766	-6.00901444889801	1.86654491797443e-09	1.18982560713467e-08	macaque_up	macaque_UP_FAM160A1_L2/L3	rm	1.82745063128541	macaque_up_FAM160A1_L2/L3	down_FAM160A1_L2/L3	Exc	human_down_FAM160A1_Exc	human_down_fam160a1_exc
44.0583166965593	1.41235300252191	0.264929257159094	5.3310571194248	9.76426984168345e-08	7.7197770948973e-07	L2/L3	Human	UP	human_up	chimp_down	AC079340.1_L2/L3	UP_AC079340.1_L2/L3	human_UP_AC079340.1_L2/L3	chimp_DOWN_AC079340.1_L2/L3	hg	pt	-1.41235300252191	human_up_AC079340.1_L2/L3	chimp_down_AC079340.1_L2/L3	4.4137119471118	0.484032255280363	9.11863186587693	7.60786395691394e-20	1.06985867420059e-18	macaque_down	macaque_DOWN_AC079340.1_L2/L3	rm	-4.4137119471118	macaque_down_AC079340.1_L2/L3	up_AC079340.1_L2/L3	Exc	human_up_AC079340.1_Exc	human_up_ac079340.1_exc
15.3891386756056	2.52207255148704	0.363159588580393	6.94480506860889	3.7898325923278e-12	4.87577818651324e-11	L2/L3	Human	UP	human_up	chimp_down	AC079340.2_L2/L3	UP_AC079340.2_L2/L3	human_UP_AC079340.2_L2/L3	chimp_DOWN_AC079340.2_L2/L3	hg	pt	-2.52207255148704	human_up_AC079340.2_L2/L3	chimp_down_AC079340.2_L2/L3	5.73450088362261	1.06014960780981	5.40914305054511	6.33270330315995e-08	3.40659706463824e-07	macaque_down	macaque_DOWN_AC079340.2_L2/L3	rm	-5.73450088362261	macaque_down_AC079340.2_L2/L3	up_AC079340.2_L2/L3	Exc	human_up_AC079340.2_Exc	human_up_ac079340.2_exc
144.380621548023	-1.15592911185571	0.20103800819389	-5.74980384177343	8.93470493455199e-09	8.12101518792867e-08	L2/L3	Human	DOWN	human_down	chimp_up	AC079298.3_L2/L3	DOWN_AC079298.3_L2/L3	human_DOWN_AC079298.3_L2/L3	chimp_UP_AC079298.3_L2/L3	hg	pt	1.15592911185571	human_down_AC079298.3_L2/L3	chimp_up_AC079298.3_L2/L3	-1.64963739873264	0.204454538940026	-8.06848019752957	7.1178610121001e-16	7.71538586104674e-15	macaque_up	macaque_UP_AC079298.3_L2/L3	rm	1.64963739873264	macaque_up_AC079298.3_L2/L3	down_AC079298.3_L2/L3	Exc	human_down_AC079298.3_Exc	human_down_ac079298.3_exc
24.1719310088522	-1.62534813875831	0.422021699598057	-3.85133783477563	0.0001174743086717	0.0005654351192569	L2/L3	Human	DOWN	human_down	chimp_up	AC097467.3_L2/L3	DOWN_AC097467.3_L2/L3	human_DOWN_AC097467.3_L2/L3	chimp_UP_AC097467.3_L2/L3	hg	pt	1.62534813875831	human_down_AC097467.3_L2/L3	chimp_up_AC097467.3_L2/L3	-1.86708190946771	0.434651995775001	-4.29557882539717	1.74238110339041e-05	6.6546059894911e-05	macaque_up	macaque_UP_AC097467.3_L2/L3	rm	1.86708190946771	macaque_up_AC097467.3_L2/L3	down_AC097467.3_L2/L3	Exc	human_down_AC097467.3_Exc	human_down_ac097467.3_exc
70.8955151721924	2.44830586857584	0.307046183128887	7.97373816416446	1.53945515666123e-15	2.60569673052429e-14	L2/L3	Human	UP	human_up	chimp_down	AC021134.1_L2/L3	UP_AC021134.1_L2/L3	human_UP_AC021134.1_L2/L3	chimp_DOWN_AC021134.1_L2/L3	hg	pt	-2.44830586857584	human_up_AC021134.1_L2/L3	chimp_down_AC021134.1_L2/L3	2.61845615347946	0.335183555931778	7.81200660694827	5.6284609590985e-15	5.71379878283952e-14	macaque_down	macaque_DOWN_AC021134.1_L2/L3	rm	-2.61845615347946	macaque_down_AC021134.1_L2/L3	up_AC021134.1_L2/L3	Exc	human_up_AC021134.1_Exc	human_up_ac021134.1_exc
4.76145274659432	6.34622019135864	1.48715471817829	4.26735706365004	1.97802427223896e-05	0.0001097421642031	L2/L3	Human	UP	human_up	chimp_down	FAM218A_L2/L3	UP_FAM218A_L2/L3	human_UP_FAM218A_L2/L3	chimp_DOWN_FAM218A_L2/L3	hg	pt	-6.34622019135864	human_up_FAM218A_L2/L3	chimp_down_FAM218A_L2/L3	5.1365182999894	1.4874719916839	3.45318656667583	0.0005540056997453	0.0015921485241295	macaque_down	macaque_DOWN_FAM218A_L2/L3	rm	-5.1365182999894	macaque_down_FAM218A_L2/L3	up_FAM218A_L2/L3	Exc	human_up_FAM218A_Exc	human_up_fam218a_exc
12.9597796745195	-1.87362148524354	0.618893380270452	-3.02737360742942	0.0024668885383357	0.0086797052796267	L2/L3	Human	DOWN	human_down	chimp_up	DDX60L_L2/L3	DOWN_DDX60L_L2/L3	human_DOWN_DDX60L_L2/L3	chimp_UP_DDX60L_L2/L3	hg	pt	1.87362148524354	human_down_DDX60L_L2/L3	chimp_up_DDX60L_L2/L3	-2.08339702005207	0.635178274293404	-3.28001933373701	0.0010379997311051	0.0027985252336413	macaque_up	macaque_UP_DDX60L_L2/L3	rm	2.08339702005207	macaque_up_DDX60L_L2/L3	down_DDX60L_L2/L3	Exc	human_down_DDX60L_Exc	human_down_ddx60l_exc
312.864029265804	0.919553021679941	0.0999979394913769	9.19571969539669	3.72492627748851e-20	8.55798893031764e-19	L2/L3	Human	UP	human_up	chimp_down	NEK1_L2/L3	UP_NEK1_L2/L3	human_UP_NEK1_L2/L3	chimp_DOWN_NEK1_L2/L3	hg	pt	-0.919553021679941	human_up_NEK1_L2/L3	chimp_down_NEK1_L2/L3	0.687865270868649	0.106636425449419	6.45056572338802	1.11433393495824e-10	7.98594818811329e-10	macaque_down	macaque_DOWN_NEK1_L2/L3	rm	-0.687865270868649	macaque_down_NEK1_L2/L3	up_NEK1_L2/L3	Exc	human_up_NEK1_Exc	human_up_nek1_exc
17.5029440248677	1.85224982933989	0.393084175409144	4.71209462302055	2.45183477802708e-06	1.59445404508966e-05	L2/L3	Human	UP	human_up	chimp_down	AC093849.4_L2/L3	UP_AC093849.4_L2/L3	human_UP_AC093849.4_L2/L3	chimp_DOWN_AC093849.4_L2/L3	hg	pt	-1.85224982933989	human_up_AC093849.4_L2/L3	chimp_down_AC093849.4_L2/L3	3.25020881769125	0.559238109288223	5.81185145237686	6.17856559553725e-09	3.71337089095375e-08	macaque_down	macaque_DOWN_AC093849.4_L2/L3	rm	-3.25020881769125	macaque_down_AC093849.4_L2/L3	up_AC093849.4_L2/L3	Exc	human_up_AC093849.4_Exc	human_up_ac093849.4_exc
8.66563575022651	1.4476583701093	0.499753548173565	2.89674455619177	0.0037705663233639	0.0125935655099199	L2/L3	Human	UP	human_up	chimp_down	LINC02268_L2/L3	UP_LINC02268_L2/L3	human_UP_LINC02268_L2/L3	chimp_DOWN_LINC02268_L2/L3	hg	pt	-1.4476583701093	human_up_LINC02268_L2/L3	chimp_down_LINC02268_L2/L3	1.45781318907499	0.573444182340023	2.54220590943337	0.0110155258010196	0.0225339918463014	macaque_down	macaque_DOWN_LINC02268_L2/L3	rm	-1.45781318907499	macaque_down_LINC02268_L2/L3	up_LINC02268_L2/L3	Exc	human_up_LINC02268_Exc	human_up_linc02268_exc
7.5152034962588	-3.24174981817754	1.07224244891072	-3.02333657977332	0.0025000401533529	0.0087865062103214	L2/L3	Human	DOWN	human_down	chimp_up	AC116616.1_L2/L3	DOWN_AC116616.1_L2/L3	human_DOWN_AC116616.1_L2/L3	chimp_UP_AC116616.1_L2/L3	hg	pt	3.24174981817754	human_down_AC116616.1_L2/L3	chimp_up_AC116616.1_L2/L3	-2.92019509515703	1.09638157625505	-2.66348428175128	0.007733602482306	0.0165415739740696	macaque_up	macaque_UP_AC116616.1_L2/L3	rm	2.92019509515703	macaque_up_AC116616.1_L2/L3	down_AC116616.1_L2/L3	Exc	human_down_AC116616.1_Exc	human_down_ac116616.1_exc
97.925021520497	5.53043007840909	0.299284793576793	18.4788208325393	3.05791518956521e-76	5.29404576952522e-74	L2/L3	Human	UP	human_up	chimp_down	AC022325.2_L2/L3	UP_AC022325.2_L2/L3	human_UP_AC022325.2_L2/L3	chimp_DOWN_AC022325.2_L2/L3	hg	pt	-5.53043007840909	human_up_AC022325.2_L2/L3	chimp_down_AC022325.2_L2/L3	3.74602870041367	0.266587694231541	14.0517690106134	7.51334995558563e-45	3.02003726039357e-43	macaque_down	macaque_DOWN_AC022325.2_L2/L3	rm	-3.74602870041367	macaque_down_AC022325.2_L2/L3	up_AC022325.2_L2/L3	Exc	human_up_AC022325.2_Exc	human_up_ac022325.2_exc
21.4462287712993	6.29139384894256	0.699320498460202	8.99643848964139	2.33158586398192e-19	5.13158942856562e-18	L2/L3	Human	UP	human_up	chimp_down	AC095050.1_L2/L3	UP_AC095050.1_L2/L3	human_UP_AC095050.1_L2/L3	chimp_DOWN_AC095050.1_L2/L3	hg	pt	-6.29139384894256	human_up_AC095050.1_L2/L3	chimp_down_AC095050.1_L2/L3	4.81954244752265	0.648153163809584	7.43580794884239	1.03930743429841e-13	9.69966014249688e-13	macaque_down	macaque_DOWN_AC095050.1_L2/L3	rm	-4.81954244752265	macaque_down_AC095050.1_L2/L3	up_AC095050.1_L2/L3	Exc	human_up_AC095050.1_Exc	human_up_ac095050.1_exc
52.1548069391469	-1.63543416071654	0.349285256430201	-4.6822307286347	2.83769816031691e-06	1.82540870248355e-05	L2/L3	Human	DOWN	human_down	chimp_up	AC097537.1_L2/L3	DOWN_AC097537.1_L2/L3	human_DOWN_AC097537.1_L2/L3	chimp_UP_AC097537.1_L2/L3	hg	pt	1.63543416071654	human_down_AC097537.1_L2/L3	chimp_up_AC097537.1_L2/L3	-2.8696853369453	0.349099158685988	-8.22025852983094	2.03064955378443e-16	2.28853724652509e-15	macaque_up	macaque_UP_AC097537.1_L2/L3	rm	2.8696853369453	macaque_up_AC097537.1_L2/L3	down_AC097537.1_L2/L3	Exc	human_down_AC097537.1_Exc	human_down_ac097537.1_exc
24.4385353421084	-2.29301045400295	0.642795292218495	-3.56724836314377	0.0003607495290816	0.0015650749597311	L2/L3	Human	DOWN	human_down	chimp_up	LINC01098_L2/L3	DOWN_LINC01098_L2/L3	human_DOWN_LINC01098_L2/L3	chimp_UP_LINC01098_L2/L3	hg	pt	2.29301045400295	human_down_LINC01098_L2/L3	chimp_up_LINC01098_L2/L3	-3.44355353434483	0.643288552287111	-5.35304650160774	8.64856117688188e-08	4.57596235765053e-07	macaque_up	macaque_UP_LINC01098_L2/L3	rm	3.44355353434483	macaque_up_LINC01098_L2/L3	down_LINC01098_L2/L3	Exc	human_down_LINC01098_Exc	human_down_linc01098_exc
87.1011453679474	-1.35370794417078	0.221076411659087	-6.12325817128913	9.16809610612093e-10	9.26373754987505e-09	L2/L3	Human	DOWN	human_down	chimp_up	AC108169.1_L2/L3	DOWN_AC108169.1_L2/L3	human_DOWN_AC108169.1_L2/L3	chimp_UP_AC108169.1_L2/L3	hg	pt	1.35370794417078	human_down_AC108169.1_L2/L3	chimp_up_AC108169.1_L2/L3	-1.87420846262295	0.22592059886586	-8.29587240841088	1.07791181172257e-16	1.23762552717819e-15	macaque_up	macaque_UP_AC108169.1_L2/L3	rm	1.87420846262295	macaque_up_AC108169.1_L2/L3	down_AC108169.1_L2/L3	Exc	human_down_AC108169.1_Exc	human_down_ac108169.1_exc
74.0996558433928	-0.590579711097586	0.207890029122914	-2.84082749706292	0.0044996644877373	0.0147135816614932	L2/L3	Human	DOWN	human_down	chimp_up	TENM3-AS1_L2/L3	DOWN_TENM3-AS1_L2/L3	human_DOWN_TENM3-AS1_L2/L3	chimp_UP_TENM3-AS1_L2/L3	hg	pt	0.590579711097586	human_down_TENM3-AS1_L2/L3	chimp_up_TENM3-AS1_L2/L3	-0.509935403438714	0.220814529898302	-2.3093380841993	0.020924827885005	0.0394560713129484	macaque_up	macaque_UP_TENM3-AS1_L2/L3	rm	0.509935403438714	macaque_up_TENM3-AS1_L2/L3	down_TENM3-AS1_L2/L3	Exc	human_down_TENM3-AS1_Exc	human_down_tenm3-as1_exc
39.6856052555389	0.85325895514856	0.212091404099553	4.0230718391022	5.74439652198246e-05	0.0002931121984888	L2/L3	Human	UP	human_up	chimp_down	AC107214.1_L2/L3	UP_AC107214.1_L2/L3	human_UP_AC107214.1_L2/L3	chimp_DOWN_AC107214.1_L2/L3	hg	pt	-0.85325895514856	human_up_AC107214.1_L2/L3	chimp_down_AC107214.1_L2/L3	2.47425182058652	0.312407491103162	7.91995035666249	2.37605427326747e-15	2.48619972158048e-14	macaque_down	macaque_DOWN_AC107214.1_L2/L3	rm	-2.47425182058652	macaque_down_AC107214.1_L2/L3	up_AC107214.1_L2/L3	Exc	human_up_AC107214.1_Exc	human_up_ac107214.1_exc
26.8548904799504	2.76345762347733	0.38526975826676	7.17278624699092	7.34865472723395e-13	1.0085822190243e-11	L2/L3	Human	UP	human_up	chimp_down	LINC02427_L2/L3	UP_LINC02427_L2/L3	human_UP_LINC02427_L2/L3	chimp_DOWN_LINC02427_L2/L3	hg	pt	-2.76345762347733	human_up_LINC02427_L2/L3	chimp_down_LINC02427_L2/L3	1.73519910358924	0.392150938019828	4.42482456462084	9.65206888210938e-06	3.84312253532448e-05	macaque_down	macaque_DOWN_LINC02427_L2/L3	rm	-1.73519910358924	macaque_down_LINC02427_L2/L3	up_LINC02427_L2/L3	Exc	human_up_LINC02427_Exc	human_up_linc02427_exc
55.9165055651701	0.554394004222587	0.188458188311859	2.94173476455785	0.0032637934389321	0.0111062606209473	L2/L3	Human	UP	human_up	chimp_down	AC112722.1_L2/L3	UP_AC112722.1_L2/L3	human_UP_AC112722.1_L2/L3	chimp_DOWN_AC112722.1_L2/L3	hg	pt	-0.554394004222587	human_up_AC112722.1_L2/L3	chimp_down_AC112722.1_L2/L3	1.37633013845713	0.231940000560388	5.93399213215397	2.9565600500258e-09	1.84049530823753e-08	macaque_down	macaque_DOWN_AC112722.1_L2/L3	rm	-1.37633013845713	macaque_down_AC112722.1_L2/L3	up_AC112722.1_L2/L3	Exc	human_up_AC112722.1_Exc	human_up_ac112722.1_exc
100.424111283925	-0.544795325683878	0.192180592567908	-2.83480927186427	0.0045853051654535	0.0149380804078866	L2/L3	Human	DOWN	human_down	chimp_up	FAM149A_L2/L3	DOWN_FAM149A_L2/L3	human_DOWN_FAM149A_L2/L3	chimp_UP_FAM149A_L2/L3	hg	pt	0.544795325683878	human_down_FAM149A_L2/L3	chimp_up_FAM149A_L2/L3	-1.08991074104832	0.197311879161242	-5.52379687265381	3.31750988521343e-08	1.8372715061326e-07	macaque_up	macaque_UP_FAM149A_L2/L3	rm	1.08991074104832	macaque_up_FAM149A_L2/L3	down_FAM149A_L2/L3	Exc	human_down_FAM149A_Exc	human_down_fam149a_exc
28.4664331211486	-2.78796372992969	0.521317284426601	-5.34792114747582	8.89702088057929e-08	7.06715311059598e-07	L2/L3	Human	DOWN	human_down	chimp_up	LINC01060_L2/L3	DOWN_LINC01060_L2/L3	human_DOWN_LINC01060_L2/L3	chimp_UP_LINC01060_L2/L3	hg	pt	2.78796372992969	human_down_LINC01060_L2/L3	chimp_up_LINC01060_L2/L3	-2.87253154852839	0.530793812431042	-5.41176532441507	6.2406440832031e-08	3.36162694615207e-07	macaque_up	macaque_UP_LINC01060_L2/L3	rm	2.87253154852839	macaque_up_LINC01060_L2/L3	down_LINC01060_L2/L3	Exc	human_down_LINC01060_Exc	human_down_linc01060_exc
20.1957641534174	2.82647508173591	0.373836117180852	7.56073303738209	4.0080410721364e-14	6.08596678543254e-13	L2/L3	Human	UP	human_up	chimp_down	SLC9A3-AS1_L2/L3	UP_SLC9A3-AS1_L2/L3	human_UP_SLC9A3-AS1_L2/L3	chimp_DOWN_SLC9A3-AS1_L2/L3	hg	pt	-2.82647508173591	human_up_SLC9A3-AS1_L2/L3	chimp_down_SLC9A3-AS1_L2/L3	0.990277982260845	0.342896699454745	2.887977585773	0.0038772750061684	0.0090305576555629	macaque_down	macaque_DOWN_SLC9A3-AS1_L2/L3	rm	-0.990277982260845	macaque_down_SLC9A3-AS1_L2/L3	up_SLC9A3-AS1_L2/L3	Exc	human_up_SLC9A3-AS1_Exc	human_up_slc9a3-as1_exc
207.066668393144	1.59936027893677	0.106849877046092	14.9682931150857	1.18319118470222e-50	1.06182957461419e-48	L2/L3	Human	UP	human_up	chimp_down	ZDHHC11B_L2/L3	UP_ZDHHC11B_L2/L3	human_UP_ZDHHC11B_L2/L3	chimp_DOWN_ZDHHC11B_L2/L3	hg	pt	-1.59936027893677	human_up_ZDHHC11B_L2/L3	chimp_down_ZDHHC11B_L2/L3	1.68388154430408	0.123374054501191	13.6485872261564	2.0583032056205e-42	7.61827875918795e-41	macaque_down	macaque_DOWN_ZDHHC11B_L2/L3	rm	-1.68388154430408	macaque_down_ZDHHC11B_L2/L3	up_ZDHHC11B_L2/L3	Exc	human_up_ZDHHC11B_Exc	human_up_zdhhc11b_exc
118.289457312774	0.830413889555647	0.13238922363287	6.27251876526202	3.55253622218838e-10	3.74626445646311e-09	L2/L3	Human	UP	human_up	chimp_down	ZDHHC11_L2/L3	UP_ZDHHC11_L2/L3	human_UP_ZDHHC11_L2/L3	chimp_DOWN_ZDHHC11_L2/L3	hg	pt	-0.830413889555647	human_up_ZDHHC11_L2/L3	chimp_down_ZDHHC11_L2/L3	0.558527081752335	0.144528833506972	3.86446820471565	0.0001113314902407	0.0003660777212549	macaque_down	macaque_DOWN_ZDHHC11_L2/L3	rm	-0.558527081752335	macaque_down_ZDHHC11_L2/L3	up_ZDHHC11_L2/L3	Exc	human_up_ZDHHC11_Exc	human_up_zdhhc11_exc
47.5887562481174	0.585363853973432	0.209337449037677	2.79626916571471	0.0051696325693158	0.0165740319774783	L2/L3	Human	UP	human_up	chimp_down	CLPTM1L_L2/L3	UP_CLPTM1L_L2/L3	human_UP_CLPTM1L_L2/L3	chimp_DOWN_CLPTM1L_L2/L3	hg	pt	-0.585363853973432	human_up_CLPTM1L_L2/L3	chimp_down_CLPTM1L_L2/L3	0.737547326449461	0.236752841642061	3.11526282571312	0.0018378107678354	0.0046552664678135	macaque_down	macaque_DOWN_CLPTM1L_L2/L3	rm	-0.737547326449461	macaque_down_CLPTM1L_L2/L3	up_CLPTM1L_L2/L3	Exc	human_up_CLPTM1L_Exc	human_up_clptm1l_exc
104.689888975178	0.815793054294758	0.142493836992502	5.72511114524681	1.03366045937637e-08	9.30294413438734e-08	L2/L3	Human	UP	human_up	chimp_down	NSUN2_L2/L3	UP_NSUN2_L2/L3	human_UP_NSUN2_L2/L3	chimp_DOWN_NSUN2_L2/L3	hg	pt	-0.815793054294758	human_up_NSUN2_L2/L3	chimp_down_NSUN2_L2/L3	0.841377776674254	0.159937256229269	5.26067407001244	1.43528253889825e-07	7.39608971462889e-07	macaque_down	macaque_DOWN_NSUN2_L2/L3	rm	-0.841377776674254	macaque_down_NSUN2_L2/L3	up_NSUN2_L2/L3	Exc	human_up_NSUN2_Exc	human_up_nsun2_exc
22.4574350146964	-1.78129798502857	0.463874584175412	-3.84004221355438	0.0001230131564674	0.0005901571615208	L2/L3	Human	DOWN	human_down	chimp_up	LINC02102_L2/L3	DOWN_LINC02102_L2/L3	human_DOWN_LINC02102_L2/L3	chimp_UP_LINC02102_L2/L3	hg	pt	1.78129798502857	human_down_LINC02102_L2/L3	chimp_up_LINC02102_L2/L3	-2.19013490156278	0.473931056592809	-4.62120992303844	3.81508492677342e-06	1.61808477428062e-05	macaque_up	macaque_UP_LINC02102_L2/L3	rm	2.19013490156278	macaque_up_LINC02102_L2/L3	down_LINC02102_L2/L3	Exc	human_down_LINC02102_Exc	human_down_linc02102_exc
41.4086203225513	-3.40996816943582	0.451445175419103	-7.55344913426121	4.23880102510717e-14	6.42305431695599e-13	L2/L3	Human	DOWN	human_down	chimp_up	LINC02196_L2/L3	DOWN_LINC02196_L2/L3	human_DOWN_LINC02196_L2/L3	chimp_UP_LINC02196_L2/L3	hg	pt	3.40996816943582	human_down_LINC02196_L2/L3	chimp_up_LINC02196_L2/L3	-2.30661522966356	0.46915448025869	-4.91653672025406	8.80886809892285e-07	4.06836233299602e-06	macaque_up	macaque_UP_LINC02196_L2/L3	rm	2.30661522966356	macaque_up_LINC02196_L2/L3	down_LINC02196_L2/L3	Exc	human_down_LINC02196_Exc	human_down_linc02196_exc
15.8158161841403	1.45804347986231	0.38699728626101	3.76758063073068	0.000164837308579	0.0007686697568879	L2/L3	Human	UP	human_up	chimp_down	AC091951.1_L2/L3	UP_AC091951.1_L2/L3	human_UP_AC091951.1_L2/L3	chimp_DOWN_AC091951.1_L2/L3	hg	pt	-1.45804347986231	human_up_AC091951.1_L2/L3	chimp_down_AC091951.1_L2/L3	1.62775162235056	0.448323345994617	3.63075364442455	0.0002825948296415	0.0008599425966215	macaque_down	macaque_DOWN_AC091951.1_L2/L3	rm	-1.62775162235056	macaque_down_AC091951.1_L2/L3	up_AC091951.1_L2/L3	Exc	human_up_AC091951.1_Exc	human_up_ac091951.1_exc
18.712020321463	-1.43898280574776	0.451903147301985	-3.18427259101641	0.0014511828494271	0.0054171744160196	L2/L3	Human	DOWN	human_down	chimp_up	AC093305.1_L2/L3	DOWN_AC093305.1_L2/L3	human_DOWN_AC093305.1_L2/L3	chimp_UP_AC093305.1_L2/L3	hg	pt	1.43898280574776	human_down_AC093305.1_L2/L3	chimp_up_AC093305.1_L2/L3	-1.43264457098978	0.471658080561509	-3.03746427769078	0.0023857768044363	0.0058694206506695	macaque_up	macaque_UP_AC093305.1_L2/L3	rm	1.43264457098978	macaque_up_AC093305.1_L2/L3	down_AC093305.1_L2/L3	Exc	human_down_AC093305.1_Exc	human_down_ac093305.1_exc
152.632262117011	-0.923287992356848	0.209487140008005	-4.40737313193336	1.0463184984294e-05	6.11358087296503e-05	L2/L3	Human	DOWN	human_down	chimp_up	LINC02112_L2/L3	DOWN_LINC02112_L2/L3	human_DOWN_LINC02112_L2/L3	chimp_UP_LINC02112_L2/L3	hg	pt	0.923287992356848	human_down_LINC02112_L2/L3	chimp_up_LINC02112_L2/L3	-3.13112332339078	0.204189568728657	-15.3343941264289	4.50456014709783e-53	2.38601545924942e-51	macaque_up	macaque_UP_LINC02112_L2/L3	rm	3.13112332339078	macaque_up_LINC02112_L2/L3	down_LINC02112_L2/L3	Exc	human_down_LINC02112_Exc	human_down_linc02112_exc
42.0921477193418	-2.93248143009363	0.370042150907115	-7.92472269146903	2.28656029733347e-15	3.8319055836487e-14	L2/L3	Human	DOWN	human_down	chimp_up	LINC02150_L2/L3	DOWN_LINC02150_L2/L3	human_DOWN_LINC02150_L2/L3	chimp_UP_LINC02150_L2/L3	hg	pt	2.93248143009363	human_down_LINC02150_L2/L3	chimp_up_LINC02150_L2/L3	-1.01538286808699	0.406044312389889	-2.50067009216475	0.0123958591652281	0.0249824722298452	macaque_up	macaque_UP_LINC02150_L2/L3	rm	1.01538286808699	macaque_up_LINC02150_L2/L3	down_LINC02150_L2/L3	Exc	human_down_LINC02150_Exc	human_down_linc02150_exc
114.298557601327	-0.560888389865313	0.167034898713375	-3.35791139567649	0.0007853378247608	0.0031475068817021	L2/L3	Human	DOWN	human_down	chimp_up	MYO10_L2/L3	DOWN_MYO10_L2/L3	human_DOWN_MYO10_L2/L3	chimp_UP_MYO10_L2/L3	hg	pt	0.560888389865313	human_down_MYO10_L2/L3	chimp_up_MYO10_L2/L3	-0.537540175537323	0.176996910909213	-3.03700314754668	0.0023894296070747	0.0058764387241264	macaque_up	macaque_UP_MYO10_L2/L3	rm	0.537540175537323	macaque_up_MYO10_L2/L3	down_MYO10_L2/L3	Exc	human_down_MYO10_Exc	human_down_myo10_exc
44.1581696372229	1.56846756004357	0.200535047567103	7.82141365847149	5.22333924283617e-15	8.53041372188975e-14	L2/L3	Human	UP	human_up	chimp_down	FTH1P10_L2/L3	UP_FTH1P10_L2/L3	human_UP_FTH1P10_L2/L3	chimp_DOWN_FTH1P10_L2/L3	hg	pt	-1.56846756004357	human_up_FTH1P10_L2/L3	chimp_down_FTH1P10_L2/L3	3.76835383136698	0.373442602151369	10.0908514713046	6.06411976598285e-24	1.06674803499606e-22	macaque_down	macaque_DOWN_FTH1P10_L2/L3	rm	-3.76835383136698	macaque_down_FTH1P10_L2/L3	up_FTH1P10_L2/L3	Exc	human_up_FTH1P10_Exc	human_up_fth1p10_exc
35.4214361095736	-0.935038115248083	0.339878775092258	-2.75109298894663	0.0059396779918876	0.018699269760543	L2/L3	Human	DOWN	human_down	chimp_up	LINC02218_L2/L3	DOWN_LINC02218_L2/L3	human_DOWN_LINC02218_L2/L3	chimp_UP_LINC02218_L2/L3	hg	pt	0.935038115248083	human_down_LINC02218_L2/L3	chimp_up_LINC02218_L2/L3	-1.95979408106847	0.342076963109354	-5.72910278217702	1.00963209886807e-08	5.93040677886134e-08	macaque_up	macaque_UP_LINC02218_L2/L3	rm	1.95979408106847	macaque_up_LINC02218_L2/L3	down_LINC02218_L2/L3	Exc	human_down_LINC02218_Exc	human_down_linc02218_exc
34.1287458369182	3.7454953186457	0.334171880484236	11.2082899172073	3.71297559871855e-29	1.38134000827453e-27	L2/L3	Human	UP	human_up	chimp_down	LINC02211_L2/L3	UP_LINC02211_L2/L3	human_UP_LINC02211_L2/L3	chimp_DOWN_LINC02211_L2/L3	hg	pt	-3.7454953186457	human_up_LINC02211_L2/L3	chimp_down_LINC02211_L2/L3	2.76579197872963	0.347427837265282	7.96076676094834	1.70976413220202e-15	1.80807177707043e-14	macaque_down	macaque_DOWN_LINC02211_L2/L3	rm	-2.76579197872963	macaque_down_LINC02211_L2/L3	up_LINC02211_L2/L3	Exc	human_up_LINC02211_Exc	human_up_linc02211_exc
8.71685396631648	-3.76799564813802	1.08424569860733	-3.47522305412679	0.000510428737979	0.0021376755546563	L2/L3	Human	DOWN	human_down	chimp_up	AC022140.1_L2/L3	DOWN_AC022140.1_L2/L3	human_DOWN_AC022140.1_L2/L3	chimp_UP_AC022140.1_L2/L3	hg	pt	3.76799564813802	human_down_AC022140.1_L2/L3	chimp_up_AC022140.1_L2/L3	-2.67984479665562	1.11850787420818	-2.39591053263951	0.0165791365330614	0.0322227901501999	macaque_up	macaque_UP_AC022140.1_L2/L3	rm	2.67984479665562	macaque_up_AC022140.1_L2/L3	down_AC022140.1_L2/L3	Exc	human_down_AC022140.1_Exc	human_down_ac022140.1_exc
43.8798208456275	-1.8472019083002	0.404141695223126	-4.57067887360734	4.86146759586303e-06	3.01096022620396e-05	L2/L3	Human	DOWN	human_down	chimp_up	AC010343.3_L2/L3	DOWN_AC010343.3_L2/L3	human_DOWN_AC010343.3_L2/L3	chimp_UP_AC010343.3_L2/L3	hg	pt	1.8472019083002	human_down_AC010343.3_L2/L3	chimp_up_AC010343.3_L2/L3	-3.10103705193042	0.403801520594757	-7.67960716780589	1.59577170897423e-14	1.57241895225753e-13	macaque_up	macaque_UP_AC010343.3_L2/L3	rm	3.10103705193042	macaque_up_AC010343.3_L2/L3	down_AC010343.3_L2/L3	Exc	human_down_AC010343.3_Exc	human_down_ac010343.3_exc
196.785590850185	1.47340235535165	0.10569608298129	13.939990147151	3.61990184148762e-44	2.43396886204245e-42	L2/L3	Human	UP	human_up	chimp_down	AC010343.1_L2/L3	UP_AC010343.1_L2/L3	human_UP_AC010343.1_L2/L3	chimp_DOWN_AC010343.1_L2/L3	hg	pt	-1.47340235535165	human_up_AC010343.1_L2/L3	chimp_down_AC010343.1_L2/L3	1.34892475551865	0.119143429525684	11.3218560258739	1.02283146592971e-29	2.33526923581424e-28	macaque_down	macaque_DOWN_AC010343.1_L2/L3	rm	-1.34892475551865	macaque_down_AC010343.1_L2/L3	up_AC010343.1_L2/L3	Exc	human_up_AC010343.1_Exc	human_up_ac010343.1_exc
152.359126352548	1.66244048479638	0.122288579673663	13.5944050477381	4.32261363785508e-42	2.68478265693558e-40	L2/L3	Human	UP	human_up	chimp_down	C1QTNF3-AMACR_L2/L3	UP_C1QTNF3-AMACR_L2/L3	human_UP_C1QTNF3-AMACR_L2/L3	chimp_DOWN_C1QTNF3-AMACR_L2/L3	hg	pt	-1.66244048479638	human_up_C1QTNF3-AMACR_L2/L3	chimp_down_C1QTNF3-AMACR_L2/L3	4.91255162499777	0.281129611345877	17.4743300838338	2.24770020501403e-68	1.73948643138683e-66	macaque_down	macaque_DOWN_C1QTNF3-AMACR_L2/L3	rm	-4.91255162499777	macaque_down_C1QTNF3-AMACR_L2/L3	up_C1QTNF3-AMACR_L2/L3	Exc	human_up_C1QTNF3-AMACR_Exc	human_up_c1qtnf3-amacr_exc
78.0680877491676	-1.15560987508969	0.28219459782779	-4.09508149335624	4.22019916595066e-05	0.0002210869144011	L2/L3	Human	DOWN	human_down	chimp_up	PRLR_L2/L3	DOWN_PRLR_L2/L3	human_DOWN_PRLR_L2/L3	chimp_UP_PRLR_L2/L3	hg	pt	1.15560987508969	human_down_PRLR_L2/L3	chimp_up_PRLR_L2/L3	-1.90948893255658	0.285056952096024	-6.69862256828368	2.10393215959935e-11	1.61667720684107e-10	macaque_up	macaque_UP_PRLR_L2/L3	rm	1.90948893255658	macaque_up_PRLR_L2/L3	down_PRLR_L2/L3	Exc	human_down_PRLR_Exc	human_down_prlr_exc
25.1278712771118	-2.22185152745983	0.456087241086748	-4.8715494039379	1.10726467100666e-06	7.62701388515771e-06	L2/L3	Human	DOWN	human_down	chimp_up	LINC02119_L2/L3	DOWN_LINC02119_L2/L3	human_DOWN_LINC02119_L2/L3	chimp_UP_LINC02119_L2/L3	hg	pt	2.22185152745983	human_down_LINC02119_L2/L3	chimp_up_LINC02119_L2/L3	-1.56186348884701	0.47885636858179	-3.26165337107809	0.0011076449532701	0.002966344351468	macaque_up	macaque_UP_LINC02119_L2/L3	rm	1.56186348884701	macaque_up_LINC02119_L2/L3	down_LINC02119_L2/L3	Exc	human_down_LINC02119_Exc	human_down_linc02119_exc
291.501399587164	1.20350329391503	0.0821776572817706	14.6451399775059	1.44702943786331e-48	1.17836430556669e-46	L2/L3	Human	UP	human_up	chimp_down	RPL37_L2/L3	UP_RPL37_L2/L3	human_UP_RPL37_L2/L3	chimp_DOWN_RPL37_L2/L3	hg	pt	-1.20350329391503	human_up_RPL37_L2/L3	chimp_down_RPL37_L2/L3	2.35832580050779	0.112146314121673	21.0290085677637	3.56012467723352e-98	5.85235391769229e-96	macaque_down	macaque_DOWN_RPL37_L2/L3	rm	-2.35832580050779	macaque_down_RPL37_L2/L3	up_RPL37_L2/L3	Exc	human_up_RPL37_Exc	human_up_rpl37_exc
305.88912820483	0.537284302320436	0.0884812848676359	6.07229317616927	1.2609644904357e-09	1.25451702494162e-08	L2/L3	Human	UP	human_up	chimp_down	OXCT1_L2/L3	UP_OXCT1_L2/L3	human_UP_OXCT1_L2/L3	chimp_DOWN_OXCT1_L2/L3	hg	pt	-0.537284302320436	human_up_OXCT1_L2/L3	chimp_down_OXCT1_L2/L3	0.740926147931402	0.0989721402636124	7.48620920956084	7.08913618890376e-14	6.70083684436313e-13	macaque_down	macaque_DOWN_OXCT1_L2/L3	rm	-0.740926147931402	macaque_down_OXCT1_L2/L3	up_OXCT1_L2/L3	Exc	human_up_OXCT1_Exc	human_up_oxct1_exc
189.832154007517	1.95408875634514	0.125284139212342	15.5972557151323	7.59911415862536e-55	7.66429922044476e-53	L2/L3	Human	UP	human_up	chimp_down	HMGCS1_L2/L3	UP_HMGCS1_L2/L3	human_UP_HMGCS1_L2/L3	chimp_DOWN_HMGCS1_L2/L3	hg	pt	-1.95408875634514	human_up_HMGCS1_L2/L3	chimp_down_HMGCS1_L2/L3	1.33539293585354	0.132501267729858	10.0783408244524	6.88793625294269e-24	1.20367191000837e-22	macaque_down	macaque_DOWN_HMGCS1_L2/L3	rm	-1.33539293585354	macaque_down_HMGCS1_L2/L3	up_HMGCS1_L2/L3	Exc	human_up_HMGCS1_Exc	human_up_hmgcs1_exc
20.0091396781307	1.96478984819739	0.336414662796943	5.84038112923551	5.20815355089607e-09	4.87491154208395e-08	L2/L3	Human	UP	human_up	chimp_down	C5orf34_L2/L3	UP_C5orf34_L2/L3	human_UP_C5orf34_L2/L3	chimp_DOWN_C5orf34_L2/L3	hg	pt	-1.96478984819739	human_up_C5orf34_L2/L3	chimp_down_C5orf34_L2/L3	1.00449809555176	0.346714325978889	2.89719235775947	0.0037651881661306	0.0088028428564914	macaque_down	macaque_DOWN_C5orf34_L2/L3	rm	-1.00449809555176	macaque_down_C5orf34_L2/L3	up_C5orf34_L2/L3	Exc	human_up_C5orf34_Exc	human_up_c5orf34_exc
38.7310688866245	1.10848383981388	0.238202243917151	4.65354071223368	3.26283144127083e-06	2.07700853790451e-05	L2/L3	Human	UP	human_up	chimp_down	NNT-AS1_L2/L3	UP_NNT-AS1_L2/L3	human_UP_NNT-AS1_L2/L3	chimp_DOWN_NNT-AS1_L2/L3	hg	pt	-1.10848383981388	human_up_NNT-AS1_L2/L3	chimp_down_NNT-AS1_L2/L3	1.0094260285102	0.26558358048616	3.80078477239598	0.0001442385466842	0.0004654216865797	macaque_down	macaque_DOWN_NNT-AS1_L2/L3	rm	-1.0094260285102	macaque_down_NNT-AS1_L2/L3	up_NNT-AS1_L2/L3	Exc	human_up_NNT-AS1_Exc	human_up_nnt-as1_exc
13.2976750310929	-1.56690672834643	0.527895959542719	-2.9682112545505	0.0029953838395649	0.0103050390362251	L2/L3	Human	DOWN	human_down	chimp_up	HSPB3_L2/L3	DOWN_HSPB3_L2/L3	human_DOWN_HSPB3_L2/L3	chimp_UP_HSPB3_L2/L3	hg	pt	1.56690672834643	human_down_HSPB3_L2/L3	chimp_up_HSPB3_L2/L3	-1.29172057462665	0.557246708735781	-2.31804074277472	0.0204471068875594	0.0386899452069435	macaque_up	macaque_UP_HSPB3_L2/L3	rm	1.29172057462665	macaque_up_HSPB3_L2/L3	down_HSPB3_L2/L3	Exc	human_down_HSPB3_Exc	human_down_hspb3_exc
37.591299025759	-1.744855011317	0.387389269037734	-4.50413873273047	6.66426618639065e-06	4.03211944524411e-05	L2/L3	Human	DOWN	human_down	chimp_up	AC016583.2_L2/L3	DOWN_AC016583.2_L2/L3	human_DOWN_AC016583.2_L2/L3	chimp_UP_AC016583.2_L2/L3	hg	pt	1.744855011317	human_down_AC016583.2_L2/L3	chimp_up_AC016583.2_L2/L3	-2.6589498965916	0.39008425024284	-6.81634773753702	9.33841013022177e-12	7.41967812879887e-11	macaque_up	macaque_UP_AC016583.2_L2/L3	rm	2.6589498965916	macaque_up_AC016583.2_L2/L3	down_AC016583.2_L2/L3	Exc	human_down_AC016583.2_Exc	human_down_ac016583.2_exc
60.7671325606205	1.02553027261056	0.192079522065647	5.33909217173119	9.34131473615681e-08	7.3986846939438e-07	L2/L3	Human	UP	human_up	chimp_down	LINCR-0003_L2/L3	UP_LINCR-0003_L2/L3	human_UP_LINCR-0003_L2/L3	chimp_DOWN_LINCR-0003_L2/L3	hg	pt	-1.02553027261056	human_up_LINCR-0003_L2/L3	chimp_down_LINCR-0003_L2/L3	1.15376586453887	0.218499133271771	5.28041391863922	1.28892370178957e-07	6.68467914618285e-07	macaque_down	macaque_DOWN_LINCR-0003_L2/L3	rm	-1.15376586453887	macaque_down_LINCR-0003_L2/L3	up_LINCR-0003_L2/L3	Exc	human_up_LINCR-0003_Exc	human_up_lincr-0003_exc
11.9714805190619	2.63935769217282	0.50784251145655	5.19719722676001	2.02315681603844e-07	1.54187691210527e-06	L2/L3	Human	UP	human_up	chimp_down	AC008780.1_L2/L3	UP_AC008780.1_L2/L3	human_UP_AC008780.1_L2/L3	chimp_DOWN_AC008780.1_L2/L3	hg	pt	-2.63935769217282	human_up_AC008780.1_L2/L3	chimp_down_AC008780.1_L2/L3	3.1062598645726	0.645723391016551	4.81051160262674	1.50544463798703e-06	6.75904659842888e-06	macaque_down	macaque_DOWN_AC008780.1_L2/L3	rm	-3.1062598645726	macaque_down_AC008780.1_L2/L3	up_AC008780.1_L2/L3	Exc	human_up_AC008780.1_Exc	human_up_ac008780.1_exc
287.770158100072	-0.547075401581253	0.119192936911383	-4.58983070438131	4.43605655214088e-06	2.7593468955643e-05	L2/L3	Human	DOWN	human_down	chimp_up	PLK2_L2/L3	DOWN_PLK2_L2/L3	human_DOWN_PLK2_L2/L3	chimp_UP_PLK2_L2/L3	hg	pt	0.547075401581253	human_down_PLK2_L2/L3	chimp_up_PLK2_L2/L3	-1.54751757004207	0.12010269042717	-12.8849534056064	5.47085350924831e-38	1.74103156537306e-36	macaque_up	macaque_UP_PLK2_L2/L3	rm	1.54751757004207	macaque_up_PLK2_L2/L3	down_PLK2_L2/L3	Exc	human_down_PLK2_Exc	human_down_plk2_exc
79.2006460608157	-1.31972841123696	0.271749930842563	-4.85640753300333	1.19534561388422e-06	8.19011031862647e-06	L2/L3	Human	DOWN	human_down	chimp_up	AC016642.1_L2/L3	DOWN_AC016642.1_L2/L3	human_DOWN_AC016642.1_L2/L3	chimp_UP_AC016642.1_L2/L3	hg	pt	1.31972841123696	human_down_AC016642.1_L2/L3	chimp_up_AC016642.1_L2/L3	-2.83041853554568	0.269719246705226	-10.4939434991045	9.21022615417373e-26	1.77044315008778e-24	macaque_up	macaque_UP_AC016642.1_L2/L3	rm	2.83041853554568	macaque_up_AC016642.1_L2/L3	down_AC016642.1_L2/L3	Exc	human_down_AC016642.1_Exc	human_down_ac016642.1_exc
24.0477271593018	-1.39803845862938	0.466629228356577	-2.9960370539864	0.0027351319581938	0.0095229368748707	L2/L3	Human	DOWN	human_down	chimp_up	AC092343.1_L2/L3	DOWN_AC092343.1_L2/L3	human_DOWN_AC092343.1_L2/L3	chimp_UP_AC092343.1_L2/L3	hg	pt	1.39803845862938	human_down_AC092343.1_L2/L3	chimp_up_AC092343.1_L2/L3	-2.39214789929182	0.469262355691102	-5.09767696104411	3.43846932856005e-07	1.68605955390984e-06	macaque_up	macaque_UP_AC092343.1_L2/L3	rm	2.39214789929182	macaque_up_AC092343.1_L2/L3	down_AC092343.1_L2/L3	Exc	human_down_AC092343.1_Exc	human_down_ac092343.1_exc
30.5662736166654	5.83384396408631	0.510421884549433	11.4294550070791	2.97973075725815e-30	1.19335774425929e-28	L2/L3	Human	UP	human_up	chimp_down	AC122718.1_L2/L3	UP_AC122718.1_L2/L3	human_UP_AC122718.1_L2/L3	chimp_DOWN_AC122718.1_L2/L3	hg	pt	-5.83384396408631	human_up_AC122718.1_L2/L3	chimp_down_AC122718.1_L2/L3	6.94604107303453	1.04559820967633	6.64312640243015	3.07098252083051e-11	2.32086047452492e-10	macaque_down	macaque_DOWN_AC122718.1_L2/L3	rm	-6.94604107303453	macaque_down_AC122718.1_L2/L3	up_AC122718.1_L2/L3	Exc	human_up_AC122718.1_Exc	human_up_ac122718.1_exc
6.85674470243519	1.48580788966522	0.563247352313645	2.63793142313405	0.0083413448170976	0.0249752051518289	L2/L3	Human	UP	human_up	chimp_down	AC010359.3_L2/L3	UP_AC010359.3_L2/L3	human_UP_AC010359.3_L2/L3	chimp_DOWN_AC010359.3_L2/L3	hg	pt	-1.48580788966522	human_up_AC010359.3_L2/L3	chimp_down_AC010359.3_L2/L3	1.44962536403271	0.643359055963274	2.25321358360651	0.0242456853385179	0.0448278122656619	macaque_down	macaque_DOWN_AC010359.3_L2/L3	rm	-1.44962536403271	macaque_down_AC010359.3_L2/L3	up_AC010359.3_L2/L3	Exc	human_up_AC010359.3_Exc	human_up_ac010359.3_exc
22.4919388937178	1.07535411623757	0.324803998647959	3.31077856403825	0.0009303679927384	0.0036679220111781	L2/L3	Human	UP	human_up	chimp_down	AC092353.1_L2/L3	UP_AC092353.1_L2/L3	human_UP_AC092353.1_L2/L3	chimp_DOWN_AC092353.1_L2/L3	hg	pt	-1.07535411623757	human_up_AC092353.1_L2/L3	chimp_down_AC092353.1_L2/L3	1.25752003810294	0.370017999250873	3.39853747830883	0.0006774718007706	0.0019069695138366	macaque_down	macaque_DOWN_AC092353.1_L2/L3	rm	-1.25752003810294	macaque_down_AC092353.1_L2/L3	up_AC092353.1_L2/L3	Exc	human_up_AC092353.1_Exc	human_up_ac092353.1_exc
17.9690396504058	2.25348917326531	0.424095230516606	5.31363951091894	1.07457096433494e-07	8.47742798451107e-07	L2/L3	Human	UP	human_up	chimp_down	AC008459.1_L2/L3	UP_AC008459.1_L2/L3	human_UP_AC008459.1_L2/L3	chimp_DOWN_AC008459.1_L2/L3	hg	pt	-2.25348917326531	human_up_AC008459.1_L2/L3	chimp_down_AC008459.1_L2/L3	2.88191698706315	0.528844175955013	5.44946341114345	5.05220153061498e-08	2.74690409862542e-07	macaque_down	macaque_DOWN_AC008459.1_L2/L3	rm	-2.88191698706315	macaque_down_AC008459.1_L2/L3	up_AC008459.1_L2/L3	Exc	human_up_AC008459.1_Exc	human_up_ac008459.1_exc
331.389654627365	2.19972391180283	0.101691129914839	21.6314236418158	9.09332886086081e-104	2.56326950850957e-101	L2/L3	Human	UP	human_up	chimp_down	AC112206.2_L2/L3	UP_AC112206.2_L2/L3	human_UP_AC112206.2_L2/L3	chimp_DOWN_AC112206.2_L2/L3	hg	pt	-2.19972391180283	human_up_AC112206.2_L2/L3	chimp_down_AC112206.2_L2/L3	2.79416632556338	0.124355434082018	22.4691936157811	8.30860709937037e-112	1.70727550707407e-109	macaque_down	macaque_DOWN_AC112206.2_L2/L3	rm	-2.79416632556338	macaque_down_AC112206.2_L2/L3	up_AC112206.2_L2/L3	Exc	human_up_AC112206.2_Exc	human_up_ac112206.2_exc
26.3402988201955	2.97397151067957	0.293951342472223	10.1172237747497	4.63372633915089e-24	1.32831474600926e-22	L2/L3	Human	UP	human_up	chimp_down	GUSBP3_L2/L3	UP_GUSBP3_L2/L3	human_UP_GUSBP3_L2/L3	chimp_DOWN_GUSBP3_L2/L3	hg	pt	-2.97397151067957	human_up_GUSBP3_L2/L3	chimp_down_GUSBP3_L2/L3	4.73951270869067	0.588251567865554	8.05694870629548	7.82224542192831e-16	8.46734976735165e-15	macaque_down	macaque_DOWN_GUSBP3_L2/L3	rm	-4.73951270869067	macaque_down_GUSBP3_L2/L3	up_GUSBP3_L2/L3	Exc	human_up_GUSBP3_Exc	human_up_gusbp3_exc
35.6210213877095	0.629341127108813	0.241473106596827	2.606257632489	0.0091537581065735	0.0270188856879088	L2/L3	Human	UP	human_up	chimp_down	GTF2H2B_L2/L3	UP_GTF2H2B_L2/L3	human_UP_GTF2H2B_L2/L3	chimp_DOWN_GTF2H2B_L2/L3	hg	pt	-0.629341127108813	human_up_GTF2H2B_L2/L3	chimp_down_GTF2H2B_L2/L3	2.58263523156268	0.356044993099225	7.25367659037105	4.0560795585558e-13	3.6182901331488e-12	macaque_down	macaque_DOWN_GTF2H2B_L2/L3	rm	-2.58263523156268	macaque_down_GTF2H2B_L2/L3	up_GTF2H2B_L2/L3	Exc	human_up_GTF2H2B_Exc	human_up_gtf2h2b_exc
5.75808753623842	3.6786635634123	0.71141041995794	5.17094416979412	2.32914153244016e-07	1.759217961998e-06	L2/L3	Human	UP	human_up	chimp_down	GUSBP16_L2/L3	UP_GUSBP16_L2/L3	human_UP_GUSBP16_L2/L3	chimp_DOWN_GUSBP16_L2/L3	hg	pt	-3.6786635634123	human_up_GUSBP16_L2/L3	chimp_down_GUSBP16_L2/L3	6.32831705184046	2.00446872040052	3.15710441746177	0.0015934427587821	0.0040981119549343	macaque_down	macaque_DOWN_GUSBP16_L2/L3	rm	-6.32831705184046	macaque_down_GUSBP16_L2/L3	up_GUSBP16_L2/L3	Exc	human_up_GUSBP16_Exc	human_up_gusbp16_exc
50.2932928495348	1.43255467022517	0.204421530388528	7.00784632373325	2.42014409916494e-12	3.17871614745159e-11	L2/L3	Human	UP	human_up	chimp_down	NAIP_L2/L3	UP_NAIP_L2/L3	human_UP_NAIP_L2/L3	chimp_DOWN_NAIP_L2/L3	hg	pt	-1.43255467022517	human_up_NAIP_L2/L3	chimp_down_NAIP_L2/L3	1.92348659657676	0.251594265862247	7.64519250859994	2.08632953420254e-14	2.04228955964073e-13	macaque_down	macaque_DOWN_NAIP_L2/L3	rm	-1.92348659657676	macaque_down_NAIP_L2/L3	up_NAIP_L2/L3	Exc	human_up_NAIP_Exc	human_up_naip_exc
12.6417139303629	1.99324037034398	0.424271104432247	4.6980346988544	2.62676813138081e-06	1.702748089822e-05	L2/L3	Human	UP	human_up	chimp_down	NAIPP4_L2/L3	UP_NAIPP4_L2/L3	human_UP_NAIPP4_L2/L3	chimp_DOWN_NAIPP4_L2/L3	hg	pt	-1.99324037034398	human_up_NAIPP4_L2/L3	chimp_down_NAIPP4_L2/L3	3.07538774684913	0.603325195944876	5.09739650775353	3.44356563429239e-07	1.68821123938695e-06	macaque_down	macaque_DOWN_NAIPP4_L2/L3	rm	-3.07538774684913	macaque_down_NAIPP4_L2/L3	up_NAIPP4_L2/L3	Exc	human_up_NAIPP4_Exc	human_up_naipp4_exc
4.73032882598541	4.86406218258835	1.0144734605019	4.79466676258034	1.62945467145099e-06	1.09299407322186e-05	L2/L3	Human	UP	human_up	chimp_down	AC146949.1_L2/L3	UP_AC146949.1_L2/L3	human_UP_AC146949.1_L2/L3	chimp_DOWN_AC146949.1_L2/L3	hg	pt	-4.86406218258835	human_up_AC146949.1_L2/L3	chimp_down_AC146949.1_L2/L3	6.09644927907564	2.02656372738688	3.00826921783338	0.0026274027206891	0.0063968288563348	macaque_down	macaque_DOWN_AC146949.1_L2/L3	rm	-6.09644927907564	macaque_down_AC146949.1_L2/L3	up_AC146949.1_L2/L3	Exc	human_up_AC146949.1_Exc	human_up_ac146949.1_exc
7.37783881866153	-3.19978388226939	1.07963319157182	-2.96376946100635	0.0030389586473854	0.0104386164318175	L2/L3	Human	DOWN	human_down	chimp_up	PMCHL2_L2/L3	DOWN_PMCHL2_L2/L3	human_DOWN_PMCHL2_L2/L3	chimp_UP_PMCHL2_L2/L3	hg	pt	3.19978388226939	human_down_PMCHL2_L2/L3	chimp_up_PMCHL2_L2/L3	-2.92015914234719	1.10325824873217	-2.64685004232049	0.0081245371800025	0.0172553210569848	macaque_up	macaque_UP_PMCHL2_L2/L3	rm	2.92015914234719	macaque_up_PMCHL2_L2/L3	down_PMCHL2_L2/L3	Exc	human_down_PMCHL2_Exc	human_down_pmchl2_exc
64.5335850009249	0.895022629722257	0.19860540666823	4.50653708142693	6.58941743274246e-06	3.9912264764107e-05	L2/L3	Human	UP	human_up	chimp_down	CARTPT_L2/L3	UP_CARTPT_L2/L3	human_UP_CARTPT_L2/L3	chimp_DOWN_CARTPT_L2/L3	hg	pt	-0.895022629722257	human_up_CARTPT_L2/L3	chimp_down_CARTPT_L2/L3	1.37480837905366	0.229925685473374	5.9793597058249	2.24016398131084e-09	1.4148529056313e-08	macaque_down	macaque_DOWN_CARTPT_L2/L3	rm	-1.37480837905366	macaque_down_CARTPT_L2/L3	up_CARTPT_L2/L3	Exc	human_up_CARTPT_Exc	human_up_cartpt_exc
230.618984135652	1.14780650396021	0.113932690045904	10.0744264310599	7.16777734921161e-24	2.02229741534516e-22	L2/L3	Human	UP	human_up	chimp_down	LINC01331_L2/L3	UP_LINC01331_L2/L3	human_UP_LINC01331_L2/L3	chimp_DOWN_LINC01331_L2/L3	hg	pt	-1.14780650396021	human_up_LINC01331_L2/L3	chimp_down_LINC01331_L2/L3	2.76619164834083	0.152312915097144	18.1612415898978	1.04631392249472e-73	9.34080099497537e-72	macaque_down	macaque_DOWN_LINC01331_L2/L3	rm	-2.76619164834083	macaque_down_LINC01331_L2/L3	up_LINC01331_L2/L3	Exc	human_up_LINC01331_Exc	human_up_linc01331_exc
35.1427478215195	-4.26107060577286	0.628848109014553	-6.77599335147916	1.23554360570032e-11	1.52019570556983e-10	L2/L3	Human	DOWN	human_down	chimp_up	AC116337.3_L2/L3	DOWN_AC116337.3_L2/L3	human_DOWN_AC116337.3_L2/L3	chimp_UP_AC116337.3_L2/L3	hg	pt	4.26107060577286	human_down_AC116337.3_L2/L3	chimp_up_AC116337.3_L2/L3	-2.99037570643362	0.645204479371005	-4.63477207930866	3.57330966728923e-06	1.52367458371209e-05	macaque_up	macaque_UP_AC116337.3_L2/L3	rm	2.99037570643362	macaque_up_AC116337.3_L2/L3	down_AC116337.3_L2/L3	Exc	human_down_AC116337.3_Exc	human_down_ac116337.3_exc
166.632478024843	-1.31671451905365	0.156767007367891	-8.39918131474987	4.49602141722157e-17	8.49261365124146e-16	L2/L3	Human	DOWN	human_down	chimp_up	IQGAP2_L2/L3	DOWN_IQGAP2_L2/L3	human_DOWN_IQGAP2_L2/L3	chimp_UP_IQGAP2_L2/L3	hg	pt	1.31671451905365	human_down_IQGAP2_L2/L3	chimp_up_IQGAP2_L2/L3	-1.23166764235124	0.163722687813178	-7.52288921469874	5.35788220903482e-14	5.10433574478633e-13	macaque_up	macaque_UP_IQGAP2_L2/L3	rm	1.23166764235124	macaque_up_IQGAP2_L2/L3	down_IQGAP2_L2/L3	Exc	human_down_IQGAP2_Exc	human_down_iqgap2_exc
280.267686026865	0.683726783955145	0.0932158440520455	7.33487735811734	2.21924614193578e-13	3.18918724985242e-12	L2/L3	Human	UP	human_up	chimp_down	AP3B1_L2/L3	UP_AP3B1_L2/L3	human_UP_AP3B1_L2/L3	chimp_DOWN_AP3B1_L2/L3	hg	pt	-0.683726783955145	human_up_AP3B1_L2/L3	chimp_down_AP3B1_L2/L3	0.695332621987888	0.102722374263076	6.76904741519223	1.29633057667065e-11	1.01675997451535e-10	macaque_down	macaque_DOWN_AP3B1_L2/L3	rm	-0.695332621987888	macaque_down_AP3B1_L2/L3	up_AP3B1_L2/L3	Exc	human_up_AP3B1_Exc	human_up_ap3b1_exc
11.9970800681266	1.82576082580626	0.431624373651936	4.22997619517791	2.33716042399985e-05	0.0001280454686055	L2/L3	Human	UP	human_up	chimp_down	SCAMP1-AS1_L2/L3	UP_SCAMP1-AS1_L2/L3	human_UP_SCAMP1-AS1_L2/L3	chimp_DOWN_SCAMP1-AS1_L2/L3	hg	pt	-1.82576082580626	human_up_SCAMP1-AS1_L2/L3	chimp_down_SCAMP1-AS1_L2/L3	1.12745710174064	0.458485206739667	2.45909155882716	0.0139289089753632	0.0276582367824691	macaque_down	macaque_DOWN_SCAMP1-AS1_L2/L3	rm	-1.12745710174064	macaque_down_SCAMP1-AS1_L2/L3	up_SCAMP1-AS1_L2/L3	Exc	human_up_SCAMP1-AS1_Exc	human_up_scamp1-as1_exc
627.221064749045	2.36653521898124	0.0822361214653361	28.7773204379389	4.12397818453529e-182	3.94234384101641e-179	L2/L3	Human	UP	human_up	chimp_down	DHFR_L2/L3	UP_DHFR_L2/L3	human_UP_DHFR_L2/L3	chimp_DOWN_DHFR_L2/L3	hg	pt	-2.36653521898124	human_up_DHFR_L2/L3	chimp_down_DHFR_L2/L3	3.75700328438807	0.111878600067291	33.5810716448755	3.16987714296007e-247	3.2850952860694e-244	macaque_down	macaque_DOWN_DHFR_L2/L3	rm	-3.75700328438807	macaque_down_DHFR_L2/L3	up_DHFR_L2/L3	Exc	human_up_DHFR_Exc	human_up_dhfr_exc
10.6486291165558	1.76248331255145	0.493933101772674	3.5682632045232	0.0003593554192654	0.0015599501684874	L2/L3	Human	UP	human_up	chimp_down	RASGRF2-AS1_L2/L3	UP_RASGRF2-AS1_L2/L3	human_UP_RASGRF2-AS1_L2/L3	chimp_DOWN_RASGRF2-AS1_L2/L3	hg	pt	-1.76248331255145	human_up_RASGRF2-AS1_L2/L3	chimp_down_RASGRF2-AS1_L2/L3	1.29739961337386	0.532874539049344	2.43471871575707	0.0149033699888802	0.0293535553672904	macaque_down	macaque_DOWN_RASGRF2-AS1_L2/L3	rm	-1.29739961337386	macaque_down_RASGRF2-AS1_L2/L3	up_RASGRF2-AS1_L2/L3	Exc	human_up_RASGRF2-AS1_Exc	human_up_rasgrf2-as1_exc
126.841254867489	0.94642405173333	0.126835383924828	7.46182983365468	8.53290438580671e-14	1.26168775205603e-12	L2/L3	Human	UP	human_up	chimp_down	CKMT2-AS1_L2/L3	UP_CKMT2-AS1_L2/L3	human_UP_CKMT2-AS1_L2/L3	chimp_DOWN_CKMT2-AS1_L2/L3	hg	pt	-0.94642405173333	human_up_CKMT2-AS1_L2/L3	chimp_down_CKMT2-AS1_L2/L3	1.21129656524239	0.147753981746283	8.19806377416191	2.44289752151417e-16	2.73889488818494e-15	macaque_down	macaque_DOWN_CKMT2-AS1_L2/L3	rm	-1.21129656524239	macaque_down_CKMT2-AS1_L2/L3	up_CKMT2-AS1_L2/L3	Exc	human_up_CKMT2-AS1_Exc	human_up_ckmt2-as1_exc
126.910118313592	0.978261883015338	0.146217597448492	6.6904524495415	2.22481644240732e-11	2.66868734965684e-10	L2/L3	Human	UP	human_up	chimp_down	RPS23_L2/L3	UP_RPS23_L2/L3	human_UP_RPS23_L2/L3	chimp_DOWN_RPS23_L2/L3	hg	pt	-0.978261883015338	human_up_RPS23_L2/L3	chimp_down_RPS23_L2/L3	1.26959995560928	0.165337483550484	7.67883923442942	1.60536548529616e-14	1.58121866559997e-13	macaque_down	macaque_DOWN_RPS23_L2/L3	rm	-1.26959995560928	macaque_down_RPS23_L2/L3	up_RPS23_L2/L3	Exc	human_up_RPS23_Exc	human_up_rps23_exc
727.301570503603	0.579778715117791	0.103012206669959	5.62825255239261	1.82044417238872e-08	1.5870779547308e-07	L2/L3	Human	UP	human_up	chimp_down	EDIL3_L2/L3	UP_EDIL3_L2/L3	human_UP_EDIL3_L2/L3	chimp_DOWN_EDIL3_L2/L3	hg	pt	-0.579778715117791	human_up_EDIL3_L2/L3	chimp_down_EDIL3_L2/L3	0.543292531216143	0.10617543394089	5.11693252432196	3.10544653185499e-07	1.53221741944309e-06	macaque_down	macaque_DOWN_EDIL3_L2/L3	rm	-0.543292531216143	macaque_down_EDIL3_L2/L3	up_EDIL3_L2/L3	Exc	human_up_EDIL3_Exc	human_up_edil3_exc
26.5789443813499	-2.81693582677177	1.0544882505988	-2.67137715870435	0.0075540716111626	0.0229693503685014	L2/L3	Human	DOWN	human_down	chimp_up	AC109492.1_L2/L3	DOWN_AC109492.1_L2/L3	human_DOWN_AC109492.1_L2/L3	chimp_UP_AC109492.1_L2/L3	hg	pt	2.81693582677177	human_down_AC109492.1_L2/L3	chimp_up_AC109492.1_L2/L3	-5.80536013452705	1.04191641190855	-5.5718098574654	2.5210648879814e-08	1.41726657240388e-07	macaque_up	macaque_UP_AC109492.1_L2/L3	rm	5.80536013452705	macaque_up_AC109492.1_L2/L3	down_AC109492.1_L2/L3	Exc	human_down_AC109492.1_Exc	human_down_ac109492.1_exc
21.340702090899	3.36450154065594	0.3990852771105	8.43053285507289	3.44094757969035e-17	6.58451822755891e-16	L2/L3	Human	UP	human_up	chimp_down	AC018754.1_L2/L3	UP_AC018754.1_L2/L3	human_UP_AC018754.1_L2/L3	chimp_DOWN_AC018754.1_L2/L3	hg	pt	-3.36450154065594	human_up_AC018754.1_L2/L3	chimp_down_AC018754.1_L2/L3	1.2370752316935	0.348594820912068	3.54874816687409	0.0003870670708142	0.0011468155003018	macaque_down	macaque_DOWN_AC018754.1_L2/L3	rm	-1.2370752316935	macaque_down_AC018754.1_L2/L3	up_AC018754.1_L2/L3	Exc	human_up_AC018754.1_Exc	human_up_ac018754.1_exc
21.6858149694901	-3.91435157666274	0.754179938883828	-5.19020909314546	2.10058062984269e-07	1.59645580049607e-06	L2/L3	Human	DOWN	human_down	chimp_up	LINC02161_L2/L3	DOWN_LINC02161_L2/L3	human_DOWN_LINC02161_L2/L3	chimp_UP_LINC02161_L2/L3	hg	pt	3.91435157666274	human_down_LINC02161_L2/L3	chimp_up_LINC02161_L2/L3	-3.32790555812922	0.768301035238635	-4.33151252633099	1.48088520908213e-05	5.72189655433322e-05	macaque_up	macaque_UP_LINC02161_L2/L3	rm	3.32790555812922	macaque_up_LINC02161_L2/L3	down_LINC02161_L2/L3	Exc	human_down_LINC02161_Exc	human_down_linc02161_exc
24.1644635729248	0.817427914155164	0.296708599305489	2.75498558541454	0.0058694721286702	0.0185100521648124	L2/L3	Human	UP	human_up	chimp_down	CETN3_L2/L3	UP_CETN3_L2/L3	human_UP_CETN3_L2/L3	chimp_DOWN_CETN3_L2/L3	hg	pt	-0.817427914155164	human_up_CETN3_L2/L3	chimp_down_CETN3_L2/L3	1.09074717293562	0.342206769182231	3.18739215925558	0.0014356198186083	0.0037373781123141	macaque_down	macaque_DOWN_CETN3_L2/L3	rm	-1.09074717293562	macaque_down_CETN3_L2/L3	up_CETN3_L2/L3	Exc	human_up_CETN3_Exc	human_up_cetn3_exc
78.8820134218411	-0.831857988643753	0.195744442813916	-4.24971445771544	2.14043194686956e-05	0.0001179969779193	L2/L3	Human	DOWN	human_down	chimp_up	AC114316.1_L2/L3	DOWN_AC114316.1_L2/L3	human_DOWN_AC114316.1_L2/L3	chimp_UP_AC114316.1_L2/L3	hg	pt	0.831857988643753	human_down_AC114316.1_L2/L3	chimp_up_AC114316.1_L2/L3	-0.530358007315988	0.210657496423965	-2.51763177821405	0.011814676422335	0.0239583802063608	macaque_up	macaque_UP_AC114316.1_L2/L3	rm	0.530358007315988	macaque_up_AC114316.1_L2/L3	down_AC114316.1_L2/L3	Exc	human_down_AC114316.1_Exc	human_down_ac114316.1_exc
44.8972890283483	-0.635786800643461	0.266192556305494	-2.38844695534538	0.0169197506263355	0.0456235659824919	L2/L3	Human	DOWN	human_down	chimp_up	AC106818.2_L2/L3	DOWN_AC106818.2_L2/L3	human_DOWN_AC106818.2_L2/L3	chimp_UP_AC106818.2_L2/L3	hg	pt	0.635786800643461	human_down_AC106818.2_L2/L3	chimp_up_AC106818.2_L2/L3	-1.23597105235611	0.273658851842689	-4.51646655693272	6.28800424634617e-06	2.58370745071379e-05	macaque_up	macaque_UP_AC106818.2_L2/L3	rm	1.23597105235611	macaque_up_AC106818.2_L2/L3	down_AC106818.2_L2/L3	Exc	human_down_AC106818.2_Exc	human_down_ac106818.2_exc
5.94007316688462	1.31348148123746	0.527712949663156	2.48900748423147	0.0128100269068415	0.0359757391238633	L2/L3	Human	UP	human_up	chimp_down	MTND6P3_L2/L3	UP_MTND6P3_L2/L3	human_UP_MTND6P3_L2/L3	chimp_DOWN_MTND6P3_L2/L3	hg	pt	-1.31348148123746	human_up_MTND6P3_L2/L3	chimp_down_MTND6P3_L2/L3	4.9964477416973	1.46618499290623	3.40778807986124	0.0006549173642829	0.0018522524699855	macaque_down	macaque_DOWN_MTND6P3_L2/L3	rm	-4.9964477416973	macaque_down_MTND6P3_L2/L3	up_MTND6P3_L2/L3	Exc	human_up_MTND6P3_Exc	human_up_mtnd6p3_exc
35.5686517187427	5.00221867326613	0.393461393099601	12.7133659388022	4.98419736615771e-37	2.49629948723712e-35	L2/L3	Human	UP	human_up	chimp_down	MTCYBP35_L2/L3	UP_MTCYBP35_L2/L3	human_UP_MTCYBP35_L2/L3	chimp_DOWN_MTCYBP35_L2/L3	hg	pt	-5.00221867326613	human_up_MTCYBP35_L2/L3	chimp_down_MTCYBP35_L2/L3	2.75042823744103	0.308664945199562	8.91072433140337	5.07002335690452e-19	6.7892739738863e-18	macaque_down	macaque_DOWN_MTCYBP35_L2/L3	rm	-2.75042823744103	macaque_down_MTCYBP35_L2/L3	up_MTCYBP35_L2/L3	Exc	human_up_MTCYBP35_Exc	human_up_mtcybp35_exc
161.455319090122	-0.573321596036561	0.163546845687804	-3.50554970122125	0.000455665417196	0.0019356096460372	L2/L3	Human	DOWN	human_down	chimp_up	CAST_L2/L3	DOWN_CAST_L2/L3	human_DOWN_CAST_L2/L3	chimp_UP_CAST_L2/L3	hg	pt	0.573321596036561	human_down_CAST_L2/L3	chimp_up_CAST_L2/L3	-1.35696669843977	0.165932844757922	-8.17780651214313	2.89057428146621e-16	3.22111868036599e-15	macaque_up	macaque_UP_CAST_L2/L3	rm	1.35696669843977	macaque_up_CAST_L2/L3	down_CAST_L2/L3	Exc	human_down_CAST_Exc	human_down_cast_exc
15.4567892425769	-1.33440713529447	0.552635984726699	-2.41462223266983	0.015751536862577	0.0428678104960368	L2/L3	Human	DOWN	human_down	chimp_up	AC008522.1_L2/L3	DOWN_AC008522.1_L2/L3	human_DOWN_AC008522.1_L2/L3	chimp_UP_AC008522.1_L2/L3	hg	pt	1.33440713529447	human_down_AC008522.1_L2/L3	chimp_up_AC008522.1_L2/L3	-2.24075917343592	0.557503015435468	-4.01927722612523	5.83769495625392e-05	0.0002020727519274	macaque_up	macaque_UP_AC008522.1_L2/L3	rm	2.24075917343592	macaque_up_AC008522.1_L2/L3	down_AC008522.1_L2/L3	Exc	human_down_AC008522.1_Exc	human_down_ac008522.1_exc
1424.52953629447	3.85494994380127	0.0829594827178174	46.4678637994127	0.0	0.0	L2/L3	Human	UP	human_up	chimp_down	MTCO3P22_L2/L3	UP_MTCO3P22_L2/L3	human_UP_MTCO3P22_L2/L3	chimp_DOWN_MTCO3P22_L2/L3	hg	pt	-3.85494994380127	human_up_MTCO3P22_L2/L3	chimp_down_MTCO3P22_L2/L3	7.69128130177623	0.212049681634303	36.2711287397284	4.61607444162299e-288	6.87679689940785e-285	macaque_down	macaque_DOWN_MTCO3P22_L2/L3	rm	-7.69128130177623	macaque_down_MTCO3P22_L2/L3	up_MTCO3P22_L2/L3	Exc	human_up_MTCO3P22_Exc	human_up_mtco3p22_exc
177.701998889762	5.26677495553946	0.199969071499697	26.3379477438211	7.05357799787615e-153	4.84646935747821e-150	L2/L3	Human	UP	human_up	chimp_down	MTATP6P2_L2/L3	UP_MTATP6P2_L2/L3	human_UP_MTATP6P2_L2/L3	chimp_DOWN_MTATP6P2_L2/L3	hg	pt	-5.26677495553946	human_up_MTATP6P2_L2/L3	chimp_down_MTATP6P2_L2/L3	6.46551258402262	0.381560318125339	16.9449292205977	2.09786446351537e-64	1.44105756058652e-62	macaque_down	macaque_DOWN_MTATP6P2_L2/L3	rm	-6.46551258402262	macaque_down_MTATP6P2_L2/L3	up_MTATP6P2_L2/L3	Exc	human_up_MTATP6P2_Exc	human_up_mtatp6p2_exc
895.328985509428	2.31324760316321	0.062771337442705	36.8519725308489	2.71936235328336e-297	6.64340222907125e-294	L2/L3	Human	UP	human_up	chimp_down	MTCO2P22_L2/L3	UP_MTCO2P22_L2/L3	human_UP_MTCO2P22_L2/L3	chimp_DOWN_MTCO2P22_L2/L3	hg	pt	-2.31324760316321	human_up_MTCO2P22_L2/L3	chimp_down_MTCO2P22_L2/L3	7.33229041898163	0.240799387252864	30.4497885257571	1.20564803284895e-203	8.45230191499636e-201	macaque_down	macaque_DOWN_MTCO2P22_L2/L3	rm	-7.33229041898163	macaque_down_MTCO2P22_L2/L3	up_MTCO2P22_L2/L3	Exc	human_up_MTCO2P22_Exc	human_up_mtco2p22_exc
26.7611288220289	5.31744622779084	0.481263939106064	11.0489188898463	2.21870622773194e-28	7.8681764240552e-27	L2/L3	Human	UP	human_up	chimp_down	MTCO1P22_L2/L3	UP_MTCO1P22_L2/L3	human_UP_MTCO1P22_L2/L3	chimp_DOWN_MTCO1P22_L2/L3	hg	pt	-5.31744622779084	human_up_MTCO1P22_L2/L3	chimp_down_MTCO1P22_L2/L3	4.52018281322573	0.537776750672155	8.4053146730052	4.267158987694e-17	5.02033571720998e-16	macaque_down	macaque_DOWN_MTCO1P22_L2/L3	rm	-4.52018281322573	macaque_down_MTCO1P22_L2/L3	up_MTCO1P22_L2/L3	Exc	human_up_MTCO1P22_Exc	human_up_mtco1p22_exc
11.3940593587261	-1.99044202676307	0.791717561987606	-2.51408093280901	0.0119343042925407	0.0338886153274046	L2/L3	Human	DOWN	human_down	chimp_up	AC113385.1_L2/L3	DOWN_AC113385.1_L2/L3	human_DOWN_AC113385.1_L2/L3	chimp_UP_AC113385.1_L2/L3	hg	pt	1.99044202676307	human_down_AC113385.1_L2/L3	chimp_up_AC113385.1_L2/L3	-3.12661705966289	0.79280557335958	-3.94373748712889	8.02214710559445e-05	0.0002711897580611	macaque_up	macaque_UP_AC113385.1_L2/L3	rm	3.12661705966289	macaque_up_AC113385.1_L2/L3	down_AC113385.1_L2/L3	Exc	human_down_AC113385.1_Exc	human_down_ac113385.1_exc
119.490646476053	-2.02050580506977	0.247523210604247	-8.16289430044706	3.27090716658477e-16	5.87081109156729e-15	L2/L3	Human	DOWN	human_down	chimp_up	LINC02163_L2/L3	DOWN_LINC02163_L2/L3	human_DOWN_LINC02163_L2/L3	chimp_UP_LINC02163_L2/L3	hg	pt	2.02050580506977	human_down_LINC02163_L2/L3	chimp_up_LINC02163_L2/L3	-0.791292931306299	0.260783287926262	-3.03429310059946	0.0024110006677352	0.0059252100130052	macaque_up	macaque_UP_LINC02163_L2/L3	rm	0.791292931306299	macaque_up_LINC02163_L2/L3	down_LINC02163_L2/L3	Exc	human_down_LINC02163_Exc	human_down_linc02163_exc
37.8149592809014	1.49706536572205	0.244277573636936	6.12854198374797	8.86880279044505e-10	8.986099859609e-09	L2/L3	Human	UP	human_up	chimp_down	LINC01950_L2/L3	UP_LINC01950_L2/L3	human_UP_LINC01950_L2/L3	chimp_DOWN_LINC01950_L2/L3	hg	pt	-1.49706536572205	human_up_LINC01950_L2/L3	chimp_down_LINC01950_L2/L3	1.66553450458396	0.285291146992208	5.83801678440955	5.28258368728532e-09	3.20396093562679e-08	macaque_down	macaque_DOWN_LINC01950_L2/L3	rm	-1.66553450458396	macaque_down_LINC01950_L2/L3	up_LINC01950_L2/L3	Exc	human_up_LINC01950_Exc	human_up_linc01950_exc
115.465222773805	-0.621467378762509	0.155759044195715	-3.98992804540851	6.60933425235864e-05	0.0003336841152849	L2/L3	Human	DOWN	human_down	chimp_up	AC008462.1_L2/L3	DOWN_AC008462.1_L2/L3	human_DOWN_AC008462.1_L2/L3	chimp_UP_AC008462.1_L2/L3	hg	pt	0.621467378762509	human_down_AC008462.1_L2/L3	chimp_up_AC008462.1_L2/L3	-0.629793026437019	0.165885639314101	-3.79654941224005	0.0001467241278264	0.0004728019887617	macaque_up	macaque_UP_AC008462.1_L2/L3	rm	0.629793026437019	macaque_up_AC008462.1_L2/L3	down_AC008462.1_L2/L3	Exc	human_down_AC008462.1_Exc	human_down_ac008462.1_exc
1044.76460784936	0.76478775997958	0.0541335690899384	14.1277911809019	2.56050176454479e-45	1.83979582670086e-43	L2/L3	Human	UP	human_up	chimp_down	FER_L2/L3	UP_FER_L2/L3	human_UP_FER_L2/L3	chimp_DOWN_FER_L2/L3	hg	pt	-0.76478775997958	human_up_FER_L2/L3	chimp_down_FER_L2/L3	0.505549391511383	0.0575268872604123	8.78805399678355	1.52172831591976e-18	1.97451911476666e-17	macaque_down	macaque_DOWN_FER_L2/L3	rm	-0.505549391511383	macaque_down_FER_L2/L3	up_FER_L2/L3	Exc	human_up_FER_Exc	human_up_fer_exc
6.13505959702873	1.37675929753534	0.574230411651495	2.3975729421501	0.0165040946005754	0.0446780999732642	L2/L3	Human	UP	human_up	chimp_down	AC008467.1_L2/L3	UP_AC008467.1_L2/L3	human_UP_AC008467.1_L2/L3	chimp_DOWN_AC008467.1_L2/L3	hg	pt	-1.37675929753534	human_up_AC008467.1_L2/L3	chimp_down_AC008467.1_L2/L3	1.54660661548449	0.676600919452907	2.28584764078514	0.0222631734747836	0.0416447254260487	macaque_down	macaque_DOWN_AC008467.1_L2/L3	rm	-1.54660661548449	macaque_down_AC008467.1_L2/L3	up_AC008467.1_L2/L3	Exc	human_up_AC008467.1_Exc	human_up_ac008467.1_exc
42.0232536976177	-1.82477920289513	0.310552491566039	-5.87591229325908	4.20520941126236e-09	3.96483444791704e-08	L2/L3	Human	DOWN	human_down	chimp_up	AC010230.1_L2/L3	DOWN_AC010230.1_L2/L3	human_DOWN_AC010230.1_L2/L3	chimp_UP_AC010230.1_L2/L3	hg	pt	1.82477920289513	human_down_AC010230.1_L2/L3	chimp_up_AC010230.1_L2/L3	-1.4112099042472	0.327762709421057	-4.30558408166656	1.66545715534989e-05	6.37716253091086e-05	macaque_up	macaque_UP_AC010230.1_L2/L3	rm	1.4112099042472	macaque_up_AC010230.1_L2/L3	down_AC010230.1_L2/L3	Exc	human_down_AC010230.1_Exc	human_down_ac010230.1_exc
39.717561631308	-1.00164423643572	0.317416458126115	-3.15561531481066	0.0016015994177351	0.0059062235654984	L2/L3	Human	DOWN	human_down	chimp_up	CDO1_L2/L3	DOWN_CDO1_L2/L3	human_DOWN_CDO1_L2/L3	chimp_UP_CDO1_L2/L3	hg	pt	1.00164423643572	human_down_CDO1_L2/L3	chimp_up_CDO1_L2/L3	-1.75702724274906	0.32246755313439	-5.44869468469224	5.07408297019367e-08	2.75817198808521e-07	macaque_up	macaque_UP_CDO1_L2/L3	rm	1.75702724274906	macaque_up_CDO1_L2/L3	down_CDO1_L2/L3	Exc	human_down_CDO1_Exc	human_down_cdo1_exc
76.2892499081061	-0.908833323298827	0.232864502562442	-3.90284183848555	9.50698299304934e-05	0.0004679427693489	L2/L3	Human	DOWN	human_down	chimp_up	SEMA6A-AS1_L2/L3	DOWN_SEMA6A-AS1_L2/L3	human_DOWN_SEMA6A-AS1_L2/L3	chimp_UP_SEMA6A-AS1_L2/L3	hg	pt	0.908833323298827	human_down_SEMA6A-AS1_L2/L3	chimp_up_SEMA6A-AS1_L2/L3	-1.9228844839496	0.234441902015628	-8.2019658918371	2.36487403200305e-16	2.65516426880946e-15	macaque_up	macaque_UP_SEMA6A-AS1_L2/L3	rm	1.9228844839496	macaque_up_SEMA6A-AS1_L2/L3	down_SEMA6A-AS1_L2/L3	Exc	human_down_SEMA6A-AS1_Exc	human_down_sema6a-as1_exc
1422.14144667096	0.601014228218086	0.0621621696903261	9.66848858738626	4.10393983227169e-22	1.05289760901e-20	L2/L3	Human	UP	human_up	chimp_down	PRR16_L2/L3	UP_PRR16_L2/L3	human_UP_PRR16_L2/L3	chimp_DOWN_PRR16_L2/L3	hg	pt	-0.601014228218086	human_up_PRR16_L2/L3	chimp_down_PRR16_L2/L3	0.645550393174792	0.0650692894170763	9.92096884656279	3.37464390265808e-23	5.71698735350092e-22	macaque_down	macaque_DOWN_PRR16_L2/L3	rm	-0.645550393174792	macaque_down_PRR16_L2/L3	up_PRR16_L2/L3	Exc	human_up_PRR16_Exc	human_up_prr16_exc
94.3285003301147	-4.76948181977315	0.476734728233954	-10.0044774112461	1.45658684833496e-23	4.03349811515627e-22	L2/L3	Human	DOWN	human_down	chimp_up	LINC02240_L2/L3	DOWN_LINC02240_L2/L3	human_DOWN_LINC02240_L2/L3	chimp_UP_LINC02240_L2/L3	hg	pt	4.76948181977315	human_down_LINC02240_L2/L3	chimp_up_LINC02240_L2/L3	-4.0990568620633	0.482112648644205	-8.50228027327358	1.8590231010062e-17	2.25160948351544e-16	macaque_up	macaque_UP_LINC02240_L2/L3	rm	4.0990568620633	macaque_up_LINC02240_L2/L3	down_LINC02240_L2/L3	Exc	human_down_LINC02240_Exc	human_down_linc02240_exc
143.340872493862	-1.7768994690909	0.189543211512689	-9.37464051025616	6.94119001274581e-21	1.63575503547955e-19	L2/L3	Human	DOWN	human_down	chimp_up	AC116362.1_L2/L3	DOWN_AC116362.1_L2/L3	human_DOWN_AC116362.1_L2/L3	chimp_UP_AC116362.1_L2/L3	hg	pt	1.7768994690909	human_down_AC116362.1_L2/L3	chimp_up_AC116362.1_L2/L3	-2.25498301177786	0.193065760196905	-11.6798701617419	1.61542091236534e-31	3.96960545022064e-30	macaque_up	macaque_UP_AC116362.1_L2/L3	rm	2.25498301177786	macaque_up_AC116362.1_L2/L3	down_AC116362.1_L2/L3	Exc	human_down_AC116362.1_Exc	human_down_ac116362.1_exc
165.888478781917	1.7393715494383	0.132965622963266	13.0813627663657	4.2082717913407e-39	2.32480582603538e-37	L2/L3	Human	UP	human_up	chimp_down	CCDC192_L2/L3	UP_CCDC192_L2/L3	human_UP_CCDC192_L2/L3	chimp_DOWN_CCDC192_L2/L3	hg	pt	-1.7393715494383	human_up_CCDC192_L2/L3	chimp_down_CCDC192_L2/L3	2.5731537190474	0.16648718965138	15.4555658272298	6.92012337708143e-54	3.75735901631237e-52	macaque_down	macaque_DOWN_CCDC192_L2/L3	rm	-2.5731537190474	macaque_down_CCDC192_L2/L3	up_CCDC192_L2/L3	Exc	human_up_CCDC192_Exc	human_up_ccdc192_exc
22.3815990731758	1.66212891766149	0.398373944364994	4.17228320569738	3.01562481873538e-05	0.0001618763254139	L2/L3	Human	UP	human_up	chimp_down	ADAMTS19-AS1_L2/L3	UP_ADAMTS19-AS1_L2/L3	human_UP_ADAMTS19-AS1_L2/L3	chimp_DOWN_ADAMTS19-AS1_L2/L3	hg	pt	-1.66212891766149	human_up_ADAMTS19-AS1_L2/L3	chimp_down_ADAMTS19-AS1_L2/L3	2.81348646460598	0.501946468396759	5.605152425103	2.08071771750523e-08	1.181138068932e-07	macaque_down	macaque_DOWN_ADAMTS19-AS1_L2/L3	rm	-2.81348646460598	macaque_down_ADAMTS19-AS1_L2/L3	up_ADAMTS19-AS1_L2/L3	Exc	human_up_ADAMTS19-AS1_Exc	human_up_adamts19-as1_exc
76.4355497977302	2.35791762783828	0.177872892695722	13.2561943087744	4.15449870202e-40	2.38498597810218e-38	L2/L3	Human	UP	human_up	chimp_down	AC113367.1_L2/L3	UP_AC113367.1_L2/L3	human_UP_AC113367.1_L2/L3	chimp_DOWN_AC113367.1_L2/L3	hg	pt	-2.35791762783828	human_up_AC113367.1_L2/L3	chimp_down_AC113367.1_L2/L3	2.18660537073521	0.206248550324336	10.6017975268028	2.9230712723379e-26	5.74870683559787e-25	macaque_down	macaque_DOWN_AC113367.1_L2/L3	rm	-2.18660537073521	macaque_down_AC113367.1_L2/L3	up_AC113367.1_L2/L3	Exc	human_up_AC113367.1_Exc	human_up_ac113367.1_exc
131.485345325857	1.40790550595632	0.131020824206206	10.7456621074257	6.21146379712082e-27	2.07555401986771e-25	L2/L3	Human	UP	human_up	chimp_down	MIR3936HG_L2/L3	UP_MIR3936HG_L2/L3	human_UP_MIR3936HG_L2/L3	chimp_DOWN_MIR3936HG_L2/L3	hg	pt	-1.40790550595632	human_up_MIR3936HG_L2/L3	chimp_down_MIR3936HG_L2/L3	2.93632971581251	0.189692455054193	15.4794228108526	4.77739814517616e-54	2.6177945330671e-52	macaque_down	macaque_DOWN_MIR3936HG_L2/L3	rm	-2.93632971581251	macaque_down_MIR3936HG_L2/L3	up_MIR3936HG_L2/L3	Exc	human_up_MIR3936HG_Exc	human_up_mir3936hg_exc
10.14682879757	-2.45175655183989	0.786577029006916	-3.11699485419162	0.0018270476121176	0.0066448322458352	L2/L3	Human	DOWN	human_down	chimp_up	IRF1_L2/L3	DOWN_IRF1_L2/L3	human_DOWN_IRF1_L2/L3	chimp_UP_IRF1_L2/L3	hg	pt	2.45175655183989	human_down_IRF1_L2/L3	chimp_up_IRF1_L2/L3	-2.50330088297561	0.805075752348253	-3.10939793637302	0.0018746904134564	0.0047391155684747	macaque_up	macaque_UP_IRF1_L2/L3	rm	2.50330088297561	macaque_up_IRF1_L2/L3	down_IRF1_L2/L3	Exc	human_down_IRF1_Exc	human_down_irf1_exc
27.1688691283435	-2.52377846507439	0.445024342357076	-5.67110206086071	1.41881838084833e-08	1.25687186703111e-07	L2/L3	Human	DOWN	human_down	chimp_up	TCF7_L2/L3	DOWN_TCF7_L2/L3	human_DOWN_TCF7_L2/L3	chimp_UP_TCF7_L2/L3	hg	pt	2.52377846507439	human_down_TCF7_L2/L3	chimp_up_TCF7_L2/L3	-1.7322306559999	0.468112696543452	-3.7004564686895	0.0002152119964795	0.0006711753432011	macaque_up	macaque_UP_TCF7_L2/L3	rm	1.7322306559999	macaque_up_TCF7_L2/L3	down_TCF7_L2/L3	Exc	human_down_TCF7_Exc	human_down_tcf7_exc
74.5166714670992	1.17050777213845	0.176554614433967	6.6297206441819	3.36322758014002e-11	3.93336621300737e-10	L2/L3	Human	UP	human_up	chimp_down	PPP2CA_L2/L3	UP_PPP2CA_L2/L3	human_UP_PPP2CA_L2/L3	chimp_DOWN_PPP2CA_L2/L3	hg	pt	-1.17050777213845	human_up_PPP2CA_L2/L3	chimp_down_PPP2CA_L2/L3	0.685355615191193	0.188718129462877	3.63163633055195	0.0002816298128718	0.000857553426113	macaque_down	macaque_DOWN_PPP2CA_L2/L3	rm	-0.685355615191193	macaque_down_PPP2CA_L2/L3	up_PPP2CA_L2/L3	Exc	human_up_PPP2CA_Exc	human_up_ppp2ca_exc
58.239411052964	3.51666771010125	0.232314145905396	15.1375530594392	9.15574118061684e-52	8.49397811553681e-50	L2/L3	Human	UP	human_up	chimp_down	MTCYBP18_L2/L3	UP_MTCYBP18_L2/L3	human_UP_MTCYBP18_L2/L3	chimp_DOWN_MTCYBP18_L2/L3	hg	pt	-3.51666771010125	human_up_MTCYBP18_L2/L3	chimp_down_MTCYBP18_L2/L3	4.93958047673441	0.422758254683725	11.6841727441367	1.5356743363121e-31	3.7853498945538e-30	macaque_down	macaque_DOWN_MTCYBP18_L2/L3	rm	-4.93958047673441	macaque_down_MTCYBP18_L2/L3	up_MTCYBP18_L2/L3	Exc	human_up_MTCYBP18_Exc	human_up_mtcybp18_exc
275.47063947254	2.98910543875722	0.111205926746232	26.8790119934727	3.86464736630724e-159	3.03471434439276e-156	L2/L3	Human	UP	human_up	chimp_down	MTND5P11_L2/L3	UP_MTND5P11_L2/L3	human_UP_MTND5P11_L2/L3	chimp_DOWN_MTND5P11_L2/L3	hg	pt	-2.98910543875722	human_up_MTND5P11_L2/L3	chimp_down_MTND5P11_L2/L3	6.31985546256485	0.303387299020754	20.830982321816	2.26762385683234e-96	3.65210015212538e-94	macaque_down	macaque_DOWN_MTND5P11_L2/L3	rm	-6.31985546256485	macaque_down_MTND5P11_L2/L3	up_MTND5P11_L2/L3	Exc	human_up_MTND5P11_Exc	human_up_mtnd5p11_exc
1681.03291099484	3.89986879647911	0.0824860194261145	47.2791489225922	0.0	0.0	L2/L3	Human	UP	human_up	chimp_down	MTND4P12_L2/L3	UP_MTND4P12_L2/L3	human_UP_MTND4P12_L2/L3	chimp_DOWN_MTND4P12_L2/L3	hg	pt	-3.89986879647911	human_up_MTND4P12_L2/L3	chimp_down_MTND4P12_L2/L3	7.93422630422754	0.212242471643055	37.3828397436453	7.42585170197866e-306	1.26430429405973e-302	macaque_down	macaque_DOWN_MTND4P12_L2/L3	rm	-7.93422630422754	macaque_down_MTND4P12_L2/L3	up_MTND4P12_L2/L3	Exc	human_up_MTND4P12_Exc	human_up_mtnd4p12_exc
103.009779333864	4.27664054150732	0.208168679744778	20.5441113752108	8.68868397016874e-94	2.19584016611609e-91	L2/L3	Human	UP	human_up	chimp_down	MTND4LP30_L2/L3	UP_MTND4LP30_L2/L3	human_UP_MTND4LP30_L2/L3	chimp_DOWN_MTND4LP30_L2/L3	hg	pt	-4.27664054150732	human_up_MTND4LP30_L2/L3	chimp_down_MTND4LP30_L2/L3	6.84133564989438	0.564743485701317	12.114058547127	8.89799524695343e-34	2.38306308658856e-32	macaque_down	macaque_DOWN_MTND4LP30_L2/L3	rm	-6.84133564989438	macaque_down_MTND4LP30_L2/L3	up_MTND4LP30_L2/L3	Exc	human_up_MTND4LP30_Exc	human_up_mtnd4lp30_exc
25.7758151830126	5.59115869554001	0.512436036846765	10.9109396949222	1.02194459948286e-27	3.53850329272909e-26	L2/L3	Human	UP	human_up	chimp_down	MTND3P25_L2/L3	UP_MTND3P25_L2/L3	human_UP_MTND3P25_L2/L3	chimp_DOWN_MTND3P25_L2/L3	hg	pt	-5.59115869554001	human_up_MTND3P25_L2/L3	chimp_down_MTND3P25_L2/L3	8.55910782951212	1.95597724223665	4.37587291134574	1.2094747210827e-05	4.74630218171342e-05	macaque_down	macaque_DOWN_MTND3P25_L2/L3	rm	-8.55910782951212	macaque_down_MTND3P25_L2/L3	up_MTND3P25_L2/L3	Exc	human_up_MTND3P25_Exc	human_up_mtnd3p25_exc
179.493116802707	-0.535535894866491	0.153641733714573	-3.48561476051409	0.0004910075609577	0.0020653880319071	L2/L3	Human	DOWN	human_down	chimp_up	BRD8_L2/L3	DOWN_BRD8_L2/L3	human_DOWN_BRD8_L2/L3	chimp_UP_BRD8_L2/L3	hg	pt	0.535535894866491	human_down_BRD8_L2/L3	chimp_up_BRD8_L2/L3	-1.0179229946652	0.157587576445255	-6.45941144363511	1.05110973704397e-10	7.55784364771651e-10	macaque_up	macaque_UP_BRD8_L2/L3	rm	1.0179229946652	macaque_up_BRD8_L2/L3	down_BRD8_L2/L3	Exc	human_down_BRD8_Exc	human_down_brd8_exc
361.095237934737	-0.646445785875739	0.0967200591287033	-6.68367856367341	2.33017618472562e-11	2.78746375264213e-10	L2/L3	Human	DOWN	human_down	chimp_up	KDM3B_L2/L3	DOWN_KDM3B_L2/L3	human_DOWN_KDM3B_L2/L3	chimp_UP_KDM3B_L2/L3	hg	pt	0.646445785875739	human_down_KDM3B_L2/L3	chimp_up_KDM3B_L2/L3	-1.03592762204046	0.100181644077312	-10.3404933267117	4.62152247411943e-25	8.51961405205807e-24	macaque_up	macaque_UP_KDM3B_L2/L3	rm	1.03592762204046	macaque_up_KDM3B_L2/L3	down_KDM3B_L2/L3	Exc	human_down_KDM3B_Exc	human_down_kdm3b_exc
195.671416264614	0.566674577365215	0.104361922522487	5.42989783695397	5.63863212618468e-08	4.62082014753718e-07	L2/L3	Human	UP	human_up	chimp_down	REEP2_L2/L3	UP_REEP2_L2/L3	human_UP_REEP2_L2/L3	chimp_DOWN_REEP2_L2/L3	hg	pt	-0.566674577365215	human_up_REEP2_L2/L3	chimp_down_REEP2_L2/L3	0.737732238044667	0.117901574529433	6.25718732755764	3.91982476901921e-10	2.67792901101582e-09	macaque_down	macaque_DOWN_REEP2_L2/L3	rm	-0.737732238044667	macaque_down_REEP2_L2/L3	up_REEP2_L2/L3	Exc	human_up_REEP2_Exc	human_up_reep2_exc
30.5384258681377	-0.805132073656678	0.326979465215128	-2.46233222360603	0.0138036738316355	0.0383644768722249	L2/L3	Human	DOWN	human_down	chimp_up	PCDHA9_L2/L3	DOWN_PCDHA9_L2/L3	human_DOWN_PCDHA9_L2/L3	chimp_UP_PCDHA9_L2/L3	hg	pt	0.805132073656678	human_down_PCDHA9_L2/L3	chimp_up_PCDHA9_L2/L3	-1.10775108062846	0.3401065995906	-3.25707023022167	0.0011256857777188	0.0030080545064692	macaque_up	macaque_UP_PCDHA9_L2/L3	rm	1.10775108062846	macaque_up_PCDHA9_L2/L3	down_PCDHA9_L2/L3	Exc	human_down_PCDHA9_Exc	human_down_pcdha9_exc
194.270016294229	-2.04128193634668	0.161665332360634	-12.6265904170047	1.5066631952506e-36	7.46103686350787e-35	L2/L3	Human	DOWN	human_down	chimp_up	AC005753.2_L2/L3	DOWN_AC005753.2_L2/L3	human_DOWN_AC005753.2_L2/L3	chimp_UP_AC005753.2_L2/L3	hg	pt	2.04128193634668	human_down_AC005753.2_L2/L3	chimp_up_AC005753.2_L2/L3	-2.01520622423622	0.166814749859016	-12.0805038279851	1.33896756960436e-33	3.56201238717517e-32	macaque_up	macaque_UP_AC005753.2_L2/L3	rm	2.01520622423622	macaque_up_AC005753.2_L2/L3	down_AC005753.2_L2/L3	Exc	human_down_AC005753.2_Exc	human_down_ac005753.2_exc
16.2400421920346	-2.72214168850828	0.691952042137473	-3.93400340303854	8.35425994014762e-05	0.0004149200661938	L2/L3	Human	DOWN	human_down	chimp_up	AC005753.3_L2/L3	DOWN_AC005753.3_L2/L3	human_DOWN_AC005753.3_L2/L3	chimp_UP_AC005753.3_L2/L3	hg	pt	2.72214168850828	human_down_AC005753.3_L2/L3	chimp_up_AC005753.3_L2/L3	-3.00634171786385	0.702202941242935	-4.28130037812498	1.85804354280983e-05	7.06352884950801e-05	macaque_up	macaque_UP_AC005753.3_L2/L3	rm	3.00634171786385	macaque_up_AC005753.3_L2/L3	down_AC005753.3_L2/L3	Exc	human_down_AC005753.3_Exc	human_down_ac005753.3_exc
77.025419590295	-0.64877017562251	0.198055910025259	-3.27569207876588	0.0010540341228363	0.0040856661145519	L2/L3	Human	DOWN	human_down	chimp_up	PCDH1_L2/L3	DOWN_PCDH1_L2/L3	human_DOWN_PCDH1_L2/L3	chimp_UP_PCDH1_L2/L3	hg	pt	0.64877017562251	human_down_PCDH1_L2/L3	chimp_up_PCDH1_L2/L3	-0.799783380733516	0.208414541046475	-3.83746439532339	0.000124311251276	0.0004052910662585	macaque_up	macaque_UP_PCDH1_L2/L3	rm	0.799783380733516	macaque_up_PCDH1_L2/L3	down_PCDH1_L2/L3	Exc	human_down_PCDH1_Exc	human_down_pcdh1_exc
1820.55533845746	-1.00914412653033	0.0572434606328299	-17.6289853089624	1.47592054849548e-69	2.14907715892517e-67	L2/L3	Human	DOWN	human_down	chimp_up	ARHGAP26_L2/L3	DOWN_ARHGAP26_L2/L3	human_DOWN_ARHGAP26_L2/L3	chimp_UP_ARHGAP26_L2/L3	hg	pt	1.00914412653033	human_down_ARHGAP26_L2/L3	chimp_up_ARHGAP26_L2/L3	-1.41209847655769	0.0583368431917687	-24.2059460076671	1.92606064678596e-129	5.04500896448243e-127	macaque_up	macaque_UP_ARHGAP26_L2/L3	rm	1.41209847655769	macaque_up_ARHGAP26_L2/L3	down_ARHGAP26_L2/L3	Exc	human_down_ARHGAP26_Exc	human_down_arhgap26_exc
12.8065449709642	-2.71428884391337	1.08733131044517	-2.49628500332808	0.0125501721614996	0.0353452844005243	L2/L3	Human	DOWN	human_down	chimp_up	ARHGAP26-AS1_L2/L3	DOWN_ARHGAP26-AS1_L2/L3	human_DOWN_ARHGAP26-AS1_L2/L3	chimp_UP_ARHGAP26-AS1_L2/L3	hg	pt	2.71428884391337	human_down_ARHGAP26-AS1_L2/L3	chimp_up_ARHGAP26-AS1_L2/L3	-4.53972076387964	1.08092963615965	-4.19983004630017	2.67115403689188e-05	9.85597950825927e-05	macaque_up	macaque_UP_ARHGAP26-AS1_L2/L3	rm	4.53972076387964	macaque_up_ARHGAP26-AS1_L2/L3	down_ARHGAP26-AS1_L2/L3	Exc	human_down_ARHGAP26-AS1_Exc	human_down_arhgap26-as1_exc
20.7519981408727	-1.44559042466917	0.438431525817613	-3.2971863097056	0.0009765869656828	0.0038261257331554	L2/L3	Human	DOWN	human_down	chimp_up	AC008696.2_L2/L3	DOWN_AC008696.2_L2/L3	human_DOWN_AC008696.2_L2/L3	chimp_UP_AC008696.2_L2/L3	hg	pt	1.44559042466917	human_down_AC008696.2_L2/L3	chimp_up_AC008696.2_L2/L3	-1.56423916564803	0.454700164127116	-3.44015526946397	0.0005813805477865	0.0016649990072137	macaque_up	macaque_UP_AC008696.2_L2/L3	rm	1.56423916564803	macaque_up_AC008696.2_L2/L3	down_AC008696.2_L2/L3	Exc	human_down_AC008696.2_Exc	human_down_ac008696.2_exc
22.6222466236049	-1.68695909126632	0.502752884445095	-3.35544388398343	0.0007923773052503	0.0031716730039214	L2/L3	Human	DOWN	human_down	chimp_up	AC008728.1_L2/L3	DOWN_AC008728.1_L2/L3	human_DOWN_AC008728.1_L2/L3	chimp_UP_AC008728.1_L2/L3	hg	pt	1.68695909126632	human_down_AC008728.1_L2/L3	chimp_up_AC008728.1_L2/L3	-2.73114495030787	0.504716800506072	-5.41124239884504	6.2588981255288e-08	3.36993665507351e-07	macaque_up	macaque_UP_AC008728.1_L2/L3	rm	2.73114495030787	macaque_up_AC008728.1_L2/L3	down_AC008728.1_L2/L3	Exc	human_down_AC008728.1_Exc	human_down_ac008728.1_exc
595.539117343367	0.9042476542709	0.0712559806898299	12.6901299444182	6.70744077501288e-37	3.35173864364109e-35	L2/L3	Human	UP	human_up	chimp_down	DPYSL3_L2/L3	UP_DPYSL3_L2/L3	human_UP_DPYSL3_L2/L3	chimp_DOWN_DPYSL3_L2/L3	hg	pt	-0.9042476542709	human_up_DPYSL3_L2/L3	chimp_down_DPYSL3_L2/L3	0.909008763280548	0.0775384959343148	11.7233221037792	9.68000661591502e-32	2.41320430827979e-30	macaque_down	macaque_DOWN_DPYSL3_L2/L3	rm	-0.909008763280548	macaque_down_DPYSL3_L2/L3	up_DPYSL3_L2/L3	Exc	human_up_DPYSL3_Exc	human_up_dpysl3_exc
[truncated: 12,185 more rows]
