# Supplementary material for: Charting the human-specific properties of gene expression networks in the infant prefrontal cortex
Source: Sci Adv. 2026 Jun 3;12(23):eaea3316. doi: 10.1126/sciadv.aea3316 (PMC13232592; doi:10.1126/sciadv.aea3316)
Supplement: Supplementary file 2 — Data S1 [file sciadv.aea3316_data_s1.zip › csv_resubmission/1_celltype_markers___L2IS_refined_markers_atlas.csv]

names	scores_vsL2_3	logfoldchanges_vsL2_3	pvals_vsL2_3	pvals_adj_vsL2_3	scores_vsRest	logfoldchanges_vsRest	pvals_vsRest	pvals_adj_vsRest
ROBO1	70.43981	2.7519333	0.0	0.0	66.22678	2.3190963	0.0	0.0
MEIS2	67.68935	2.7820299	0.0	0.0	111.81252	4.7925377	0.0	0.0
CCBE1	66.30458	3.1135333	0.0	0.0	97.22271	4.5869255	0.0	0.0
CDH13	47.034687	1.5188246	0.0	0.0	85.49762	2.7160614	0.0	0.0
STK32B	43.090363	3.860631	3.44468412282142e-262	4.10623570860927e-259	45.96492	4.342226	1.43216735675263e-276	9.22818971684852e-274
NKAIN2	40.7935	1.2351605	1.90788983694532e-281	3.49892320020103e-278	50.884125	1.3837762	0.0	0.0
PBX1	39.03307	1.346901	4.7807275687159e-250	4.74905524857316e-247	60.22021	1.9832295	0.0	0.0
DAB1	38.663223	1.2830328	1.10974708103036e-252	1.1503252242976e-249	63.554302	1.9554892	0.0	0.0
AFF3	35.813408	1.1908886	3.33004093275571e-217	2.26832873936654e-214	44.164516	1.3772837	9.56950847926824e-275	6.00385925405879e-272
ZEB2	34.844273	1.4399182	5.59654332812445e-210	3.51124182857408e-207	29.82354	1.1111981	6.09302269780593e-154	1.05263589955356e-151
LINC01122	32.691925	1.5570198	1.44090274405558e-186	7.30905581298493e-184	43.159756	1.9801977	2.11430331576213e-263	1.12015789669078e-260
PRSS12	32.62767	4.1958694	4.52974720669257e-173	1.8946263711361e-170	34.046055	4.8226852	1.79330536793128e-182	4.362672783352e-180
PID1	29.46906	1.6702275	1.86199480001965e-156	6.52820853342183e-154	37.75134	2.0904388	2.12258548542471e-216	6.93213158328914e-214
EPHA6	29.001598	1.059047	2.86880978040976e-156	9.91236144561581e-154	78.14371	2.8442857	0.0	0.0
SPON1	28.737844	2.137954	5.10056388389209e-148	1.55900696866501e-145	39.524353	3.4356809	4.65301261142534e-227	1.58474962384273e-224
KIF26B	28.35738	1.8765075	4.7992310923401e-144	1.346099629088e-141	23.273829	1.4119251	7.28839530937605e-102	6.92281404664679e-100
TAFA2	27.920616	1.2009716	2.13634713527267e-146	6.28798173481923e-144	41.946827	1.6998484	5.52175873116458e-258	2.68661734509581e-255
MCTP1	27.873283	1.3613627	1.69339362153584e-143	4.58774969670863e-141	36.9611	1.7386461	6.13444707567348e-212	1.95001803641508e-209
MDGA1	27.754105	2.2832015	4.96757246148732e-138	1.28730320711216e-135	36.82768	3.854436	6.4140285806519e-205	1.84237175170267e-202
EPHA3	27.751892	1.629745	2.31335435624099e-140	6.12807568968239e-138	43.016544	2.715209	3.70706888498519e-257	1.73294567229278e-254
CLMP	27.600712	2.0047112	1.92700855459311e-138	5.04855065385212e-136	32.737114	2.4053938	5.49850844158456e-174	1.27271786170696e-171
TTC28	27.090172	1.1807845	6.2894977132663e-136	1.56195744772897e-133	33.07614	1.3798963	2.63499853729642e-179	6.34555556845293e-177
AFF2	26.64619	1.8922197	1.22454048418089e-129	2.78040663651015e-127	25.728088	1.7162454	1.62407374272927e-119	1.99585268558806e-117
CDH4	26.009583	1.97359	1.96750050375249e-124	4.04372237154855e-122	24.755663	1.7563967	2.49955954281857e-112	2.73357793854759e-110
LUZP2	25.91838	1.6943244	2.14709228970096e-125	4.49024800690882e-123	22.08441	1.3227513	2.72612946326428e-93	2.2645871962956e-91
FRMD3	24.240803	1.7677385	4.92980157828573e-111	8.10561375364897e-109	20.471481	1.3385655	1.25100355256466e-81	8.59515149760638e-80
PRLR	23.533752	3.0784354	1.1813933423091e-103	1.74941606670753e-101	24.424551	3.2486765	4.5765666181567e-109	4.74390977145539e-107
NRP2	23.05692	2.6614149	3.25790791285885e-100	4.43838757431245e-98	24.352625	2.892662	1.40984557343382e-108	1.43641574001008e-106
ZBTB20	22.878584	1.8855876	5.16101298835166e-100	6.99111992359614e-98	17.869507	1.3146242	1.77205593870644e-64	9.68981321896795e-63
MIR99AHG	22.829052	1.1269425	9.27747573982282e-101	1.27852196019142e-98	28.749182	1.3775088	1.3939207847617e-143	2.14403002770992e-141
ANO4	22.82284	1.2159343	1.1059968605133e-101	1.569528044732e-99	20.606209	1.0144513	5.88918350163731e-83	4.12953011360397e-81
BMPR1B	22.700377	2.9627836	1.76328521334536e-97	2.22425834769137e-95	25.33664	3.8312297	1.3160261594693e-115	1.53050632526378e-113
PLPPR1	22.593046	1.3981323	9.58834429808836e-100	1.2699762022818e-97	18.207176	1.0150672	8.36128884906382e-67	4.76893510647202e-65
MIR137HG	22.452284	1.0599679	1.55883750483396e-98	2.03083305752713e-96	40.571316	1.9625785	2.65099633972841e-240	1.00321275770579e-237
NCKAP5	21.75109	1.9669946	8.52777725326983e-92	9.72778648302422e-90	14.118214	1.0600657	1.96197704883945e-42	6.54202724774566e-41
FRMD4B	21.205359	2.7148392	8.08200600275531e-87	8.30530625481419e-85	15.133439	1.4969844	6.21454278297285e-48	2.35176054744215e-46
MN1	20.108202	1.8348817	5.59693075423077e-80	4.92385336205224e-78	25.895142	2.7368884	4.60905291853793e-120	5.75311155135407e-118
AC117461.1	20.107746	3.4185212	5.29855227086604e-79	4.57691248875787e-77	16.04746	2.0140686	3.66466030347098e-53	1.54909869317467e-51
CPNE4	20.02729	1.3251163	1.65734324973572e-80	1.46887436494235e-78	30.365051	2.0929246	7.23429612790762e-156	1.27757669618848e-153
ZNF608	19.754196	1.6027428	1.07193599340504e-77	8.87362014540617e-76	17.543276	1.3083031	2.26428888582519e-62	1.17354155058605e-60
PDE1A	19.572609	1.002079	8.95455675869253e-78	7.43852221895431e-76	32.086178	1.6235867	6.63080657407053e-172	1.47743046291977e-169
FGF13	19.106049	1.128361	2.14157375598963e-74	1.69063774558108e-72	23.725264	1.3487183	1.588938593038e-105	1.55892530850284e-103
GAREM1	18.83189	1.1189102	5.95089883424477e-72	4.41979374165824e-70	29.909992	1.8578529	5.64167762807448e-152	9.53923661921445e-150
LINC01965	18.316036	1.8579441	8.27099608875034e-68	5.60195504976979e-66	26.030245	3.5502787	7.94373389565293e-121	1.00204528998021e-118
ANKRD44	18.165646	1.3292091	2.48662058032083e-67	1.66526745099519e-65	16.269285	1.0965757	1.32730914466658e-54	5.77452140839343e-53
SEMA3C	18.057688	1.7093244	3.48613074571016e-66	2.26465512557155e-64	25.423342	3.0163662	1.93511203811797e-116	2.28391119310746e-114
HMCN1	17.942774	2.5288093	4.04534481488406e-65	2.59959745907414e-63	20.620768	3.4338534	4.41491740724833e-82	3.05089988133934e-80
SOX11	17.717348	2.0832045	8.82294487279098e-64	5.52094038614723e-62	17.13329	1.8891321	1.15929442360217e-59	5.59488630629543e-58
EPS8	17.714352	1.8448145	5.61263957891715e-64	3.5306316675716e-62	18.000973	1.8035375	4.19701967090913e-65	2.32160431494534e-63
BCL2	17.461658	1.4878724	1.48081948408898e-62	9.00617788779731e-61	13.761005	1.0480134	1.79878554167773e-40	5.63532800251495e-39
IGFBP5	17.332138	1.9789252	1.95833825124343e-61	1.16141149870384e-59	22.027517	3.1020198	7.86376458861591e-92	6.37687114140109e-90
SOX4	16.544922	1.962915	1.59205498915843e-56	8.56798713239872e-55	13.5677185	1.3926464	2.00829382588915e-39	6.10710881416115e-38
LAMA3	16.492891	1.9076773	2.76906019237791e-56	1.47359741175182e-54	15.20647	1.6082841	2.41721882416877e-48	9.25022696420668e-47
ARHGAP18	16.460749	2.3847897	7.88700556235171e-56	4.14172025577152e-54	16.675823	2.372012	7.80908666514819e-57	3.5394759540646e-55
CHST9	16.357254	1.8636897	1.44303214478677e-55	7.5116439659086e-54	20.967659	2.8171694	1.50490211563843e-84	1.07742856873681e-82
BHLHE22	16.187132	2.5135384	3.4083576480696e-54	1.69642285360391e-52	17.788864	3.0634568	1.31059113976869e-63	6.94351185849454e-62
ZNF462	15.533059	1.1188138	6.03332733889655e-51	2.82594414708512e-49	17.576254	1.22777	1.38802528494162e-62	7.25699798646783e-61
SLC35F4	15.091784	1.4724816	3.73256933430922e-48	1.62684068554417e-46	14.627906	1.3457726	3.86450736969327e-45	1.36696914244595e-43
NHSL1	14.712128	1.7977072	7.47705498089148e-46	3.03680524360194e-44	17.569635	2.3706055	2.66343495939619e-62	1.37741763268903e-60
SLA	14.589083	1.9630588	4.32837531132074e-45	1.72852254266663e-43	16.42044	2.3741474	2.65656512191366e-55	1.17070552812465e-53
TOX3	14.395454	1.3310022	2.70086997148682e-44	1.06256503284187e-42	13.504239	1.1600815	3.8864100936764e-39	1.17137677678052e-37
AC004158.1	14.349849	1.1438795	4.65996283893143e-44	1.81830072083411e-42	19.12568	1.567239	2.02574861785254e-72	1.23518856261438e-70
LINC01102	14.292973	1.0771375	9.08304629230959e-44	3.50970675291658e-42	21.712187	1.7621132	5.26689874708481e-90	4.18560443430829e-88
NPR3	14.284958	2.3199892	2.30277352469951e-43	8.72820724997792e-42	13.768351	2.0765443	1.96424567295011e-40	6.13755977572788e-39
AL031599.1	13.410526	2.2804606	9.93510702260356e-39	3.22262430647471e-37	15.63536	3.1476219	1.14490213194387e-50	4.61854682363348e-49
DNAH10	13.073456	2.1825163	6.14423447358661e-37	1.86367295273255e-35	14.108514	2.4897716	3.37447271918542e-42	1.12048473674233e-40
AC021231.1	12.672961	1.8527014	5.81025180721622e-35	1.62967309806873e-33	11.703425	1.5723639	3.4227247618785e-30	8.06335781106181e-29
AC011474.1	12.637808	1.273646	6.45017265228751e-35	1.80491274886369e-33	14.429552	1.4669104	5.22426445998725e-44	1.79728266941639e-42
GDNF-AS1	12.393529	1.6896855	1.11589577999463e-33	2.98922149335417e-32	14.40038	2.0975885	8.04496366935317e-44	2.76368845592289e-42
SAMD3	12.282537	1.4932675	3.7867622049912e-33	9.99780705749671e-32	16.543512	2.3781035	4.81269057368159e-56	2.15270836711337e-54
LINC01572	12.266555	1.1415087	3.87510846296313e-33	1.0219741246184e-31	15.511153	1.4774302	4.35039309862111e-50	1.7286286977371e-48
POU3F3	12.15676	1.1660255	1.45476077961733e-32	3.76579280639054e-31	15.165391	1.5128307	4.21702384229963e-48	1.60860904678825e-46
EDA	11.891442	1.4037561	2.99849162305756e-31	7.45734138001519e-30	12.790112	1.4950804	1.93657209332274e-35	5.27655031736087e-34
NNAT	11.889059	1.1022274	2.53437970938865e-31	6.32692635094606e-30	17.274088	1.7386129	1.42676361193738e-60	7.02798993227256e-59
KREMEN1	11.796767	1.2182035	7.86089621187232e-31	1.92612154765928e-29	17.78865	2.236418	1.10505097542669e-63	5.90706733299277e-62
POU3F2	11.371713	1.1559457	7.53574679567925e-29	1.70293591806435e-27	18.562273	2.3967211	1.42389261752803e-68	8.25961651933961e-67
STAC	11.116059	1.2686386	1.04370948027572e-27	2.2376868452566e-26	17.130165	2.4420283	1.32679225079928e-59	6.39031394975874e-58
YBX1P1	10.648341	2.4697995	1.6581045487077e-25	3.23493212321934e-24	10.163104	2.1612313	2.03853781876829e-23	3.68187728312537e-22
DACT1	10.390354	1.581377	1.86273080113068e-24	3.44525717841401e-23	12.829995	2.2407575	1.32600564100795e-35	3.62537849624664e-34
TSPAN18	10.046617	1.7305831	5.19758252638578e-23	8.99242126353871e-22	10.237254	1.7216945	9.80110037471509e-24	1.78645285958396e-22
