# Supplementary material for: Charting the human-specific properties of gene expression networks in the infant prefrontal cortex
Source: Sci Adv. 2026 Jun 3;12(23):eaea3316. doi: 10.1126/sciadv.aea3316 (PMC13232592; doi:10.1126/sciadv.aea3316)
Supplement: Supplementary file 2 — Data S1 [file sciadv.aea3316_data_s1.zip › csv_resubmission/7_EVOxPD___rm_infant.csv]

baseMean_x	log2FoldChange_x	lfcSE_x	stat_x	pvalue_x	padj_x	CellType_x	Species_x	regulation_x	hsa_regulation	rhe_regulation_x	gene_celltype_x	celltype_regulation_x	celltype_regulation_hsa	celltype_regulation_rhe_x	species1_x	species2_x	rmvshg_FC	hsa_regulation_gene_celltype	rhe_regulation_gene_celltype	log2FoldChange_y	lfcSE_y	stat_y	pvalue_y	padj_y	Species_y	ptr_regulation	celltype_regulation_ptr	species1_y	rmvspt_FC	ptr_regulation_gene_celltype	regulation_gene_celltype	cell_type_broad	cell_type_broad_regulation	cell_type_broad_regulation_lower	evoFC	gene	lineage_x	Geneid	Cluster	avg_log2FC	pct.1	pct.2	p_val	p_val_adj	pd_regulation	cell_type_y	pd_merge	evolution_pd
48.7859661873737	1.39179650433665	0.260064011873156	5.35174588099289	8.7109671124618e-08	4.60489270553647e-07	L2/L3	Human	UP	human_up	macaque_down	UBE2J2_L2/L3	UP_UBE2J2_L2/L3	human_UP_UBE2J2_L2/L3	macaque_DOWN_UBE2J2_L2/L3	hg	rm	-1.39179650433665	human_up_UBE2J2_L2/L3	macaque_down_UBE2J2_L2/L3	1.31738578539237	0.229064289063282	5.75116178422919	8.86322467575267e-09	3.85236731165647e-08	Chimp	chimp_up	chimp_UP_UBE2J2_L2/L3	pt	-1.31738578539237	chimp_up_UBE2J2_L2/L3	down_UBE2J2_L2/L3	Exc	macaque_down_UBE2J2_Exc	macaque_down_ube2j2_exc	-1.35459114486451	UBE2J2	Neur	ENSG00000160087	C7_2	-0.306696693	0.057	0.124	3.90599e-08	0.001173282	PD_down	Neur	both	EVO_down_PD_down
207.158656433228	1.58826969096642	0.131318453188421	12.0947943903018	1.12523618289469e-33	3.0068531003899e-32	L2/L3	Human	UP	human_up	macaque_down	ACAP3_L2/L3	UP_ACAP3_L2/L3	human_UP_ACAP3_L2/L3	macaque_DOWN_ACAP3_L2/L3	hg	rm	-1.58826969096642	human_up_ACAP3_L2/L3	macaque_down_ACAP3_L2/L3	1.62675090824866	0.116288075832289	13.9889743346924	1.82018001694936e-44	5.09821514500645e-43	Chimp	chimp_up	chimp_UP_ACAP3_L2/L3	pt	-1.62675090824866	chimp_up_ACAP3_L2/L3	down_ACAP3_L2/L3	Exc	macaque_down_ACAP3_Exc	macaque_down_acap3_exc	-1.60751029960754	ACAP3	Neur	ENSG00000131584	C6_1	0.426530532	0.146	0.066	2.63398e-22	7.91195e-18	PD_up	Neur	both	EVO_down_PD_up
13.8385032096425	1.95242965986139	0.506036461951687	3.85827861559864	0.000114188434265	0.0003746965197055	L2/L3	Human	UP	human_up	macaque_down	FNDC10_L2/L3	UP_FNDC10_L2/L3	human_UP_FNDC10_L2/L3	macaque_DOWN_FNDC10_L2/L3	hg	rm	-1.95242965986139	human_up_FNDC10_L2/L3	macaque_down_FNDC10_L2/L3	1.16581392607569	0.472714019919808	2.46621398340049	0.013654973251792	0.0236988453786015	Chimp	chimp_up	chimp_UP_FNDC10_L2/L3	pt	-1.16581392607569	chimp_up_FNDC10_L2/L3	down_FNDC10_L2/L3	Exc	macaque_down_FNDC10_Exc	macaque_down_fndc10_exc	-1.55912179296854	FNDC10	Neur	ENSG00000228594	C7_1	-0.617809923	0.136	0.215	2.49482e-07	0.00749394	PD_down	Neur	both	EVO_down_PD_down
13.8385032096425	1.95242965986139	0.506036461951687	3.85827861559864	0.000114188434265	0.0003746965197055	L2/L3	Human	UP	human_up	macaque_down	FNDC10_L2/L3	UP_FNDC10_L2/L3	human_UP_FNDC10_L2/L3	macaque_DOWN_FNDC10_L2/L3	hg	rm	-1.95242965986139	human_up_FNDC10_L2/L3	macaque_down_FNDC10_L2/L3	1.16581392607569	0.472714019919808	2.46621398340049	0.013654973251792	0.0236988453786015	Chimp	chimp_up	chimp_UP_FNDC10_L2/L3	pt	-1.16581392607569	chimp_up_FNDC10_L2/L3	down_FNDC10_L2/L3	Exc	macaque_down_FNDC10_Exc	macaque_down_fndc10_exc	-1.55912179296854	FNDC10	Neur	ENSG00000228594	C7_2	-0.45796498	0.142	0.271	1.21837e-12	3.65973e-08	PD_down	Neur	both	EVO_down_PD_down
173.598514977946	0.587988260893724	0.13417277030933	4.38232183428979	1.17421180624655e-05	4.6200912204841e-05	L2/L3	Human	UP	human_up	macaque_down	SKI_L2/L3	UP_SKI_L2/L3	human_UP_SKI_L2/L3	macaque_DOWN_SKI_L2/L3	hg	rm	-0.587988260893724	human_up_SKI_L2/L3	macaque_down_SKI_L2/L3	0.777951391032019	0.11205055715423	6.94286053358239	3.84238721733969e-12	2.28567860525353e-11	Chimp	chimp_up	chimp_UP_SKI_L2/L3	pt	-0.777951391032019	chimp_up_SKI_L2/L3	down_SKI_L2/L3	Exc	macaque_down_SKI_Exc	macaque_down_ski_exc	-0.682969825962871	SKI	Neur	ENSG00000157933	C9	-0.726526241	0.08	0.303	3.73552e-36	1.12208e-31	PD_down	Neur	both	EVO_down_PD_down
462.38795122804	0.517273287223375	0.0948053361759756	5.45616215381825	4.86535654085259e-08	2.650757451606e-07	L2/L3	Human	UP	human_up	macaque_down	CLSTN1_L2/L3	UP_CLSTN1_L2/L3	human_UP_CLSTN1_L2/L3	macaque_DOWN_CLSTN1_L2/L3	hg	rm	-0.517273287223375	human_up_CLSTN1_L2/L3	macaque_down_CLSTN1_L2/L3	0.727185312780921	0.0830466510013017	8.7563472339122	2.01679763770229e-18	1.88445270451869e-17	Chimp	chimp_up	chimp_UP_CLSTN1_L2/L3	pt	-0.727185312780921	chimp_up_CLSTN1_L2/L3	down_CLSTN1_L2/L3	Exc	macaque_down_CLSTN1_Exc	macaque_down_clstn1_exc	-0.622229300002148	CLSTN1	Neur	ENSG00000171603	C9	-0.313248257	0.128	0.281	2.54572e-20	7.64683e-16	PD_down	Neur	both	EVO_down_PD_down
68.8297458423891	1.28797685857762	0.241150895683075	5.34095822007768	9.24565649531879e-08	4.87565195182342e-07	L2/L3	Human	UP	human_up	macaque_down	DNAJC16_L2/L3	UP_DNAJC16_L2/L3	human_UP_DNAJC16_L2/L3	macaque_DOWN_DNAJC16_L2/L3	hg	rm	-1.28797685857762	human_up_DNAJC16_L2/L3	macaque_down_DNAJC16_L2/L3	1.69839187999585	0.210252254092732	8.07787715439557	6.59039460625383e-16	5.26083877544093e-15	Chimp	chimp_up	chimp_UP_DNAJC16_L2/L3	pt	-1.69839187999585	chimp_up_DNAJC16_L2/L3	down_DNAJC16_L2/L3	Exc	macaque_down_DNAJC16_Exc	macaque_down_dnajc16_exc	-1.49318436928673	DNAJC16	Neur	ENSG00000116138	C7_2	-0.313210253	0.059	0.121	3.0376e-07	0.009124349	PD_down	Neur	both	EVO_down_PD_down
174.751696034426	-1.34801758325681	0.141317740485613	-9.53891265615052	1.44337685748529e-21	2.24424858284537e-20	L2/L3	Human	DOWN	human_down	macaque_up	RAP1GAP_L2/L3	DOWN_RAP1GAP_L2/L3	human_DOWN_RAP1GAP_L2/L3	macaque_UP_RAP1GAP_L2/L3	hg	rm	1.34801758325681	human_down_RAP1GAP_L2/L3	macaque_up_RAP1GAP_L2/L3	-1.13834754135531	0.104262924382972	-10.9180473125231	9.45057532623899e-28	1.46465483404573e-26	Chimp	chimp_down	chimp_DOWN_RAP1GAP_L2/L3	pt	1.13834754135531	chimp_down_RAP1GAP_L2/L3	up_RAP1GAP_L2/L3	Exc	macaque_up_RAP1GAP_Exc	macaque_up_rap1gap_exc	1.24318256230606	RAP1GAP	Neur	ENSG00000076864	C6_1	0.326920606	0.12	0.068	2.9767e-08	0.000894141	PD_up	Neur	both	EVO_up_PD_up
21.4967448260756	1.59822903001927	0.385790911506442	4.14273375123972	3.4319028582178e-05	0.0001241129366233	L2/L3	Human	UP	human_up	macaque_down	NCDN_L2/L3	UP_NCDN_L2/L3	human_UP_NCDN_L2/L3	macaque_DOWN_NCDN_L2/L3	hg	rm	-1.59822903001927	human_up_NCDN_L2/L3	macaque_down_NCDN_L2/L3	1.0516298762751	0.350866643437556	2.99723526286778	0.0027244037332507	0.0054492646962964	Chimp	chimp_up	chimp_UP_NCDN_L2/L3	pt	-1.0516298762751	chimp_up_NCDN_L2/L3	down_NCDN_L2/L3	Exc	macaque_down_NCDN_Exc	macaque_down_ncdn_exc	-1.32492945314719	NCDN	Neur	ENSG00000020129	C7_1	-0.36271982	0.319	0.324	6.54284e-09	0.000196534	PD_down	Neur	both	EVO_down_PD_down
105.967686941397	1.29566086446747	0.17237726265103	7.51642556878557	5.62941055422396e-14	5.3480522108602e-13	L2/L3	Human	UP	human_up	macaque_down	ATP6V0B_L2/L3	UP_ATP6V0B_L2/L3	human_UP_ATP6V0B_L2/L3	macaque_DOWN_ATP6V0B_L2/L3	hg	rm	-1.29566086446747	human_up_ATP6V0B_L2/L3	macaque_down_ATP6V0B_L2/L3	0.757431544557861	0.155829766074163	4.86063454781407	1.17010085134828e-06	3.92382159436376e-06	Chimp	chimp_up	chimp_UP_ATP6V0B_L2/L3	pt	-0.757431544557861	chimp_up_ATP6V0B_L2/L3	down_ATP6V0B_L2/L3	Exc	macaque_down_ATP6V0B_Exc	macaque_down_atp6v0b_exc	-1.02654620451266	ATP6V0B	Neur	ENSG00000117410	C9	0.537162258	0.124	0.115	1.06821e-06	0.032087038	PD_up	Neur	both	EVO_down_PD_up
59.5805693220794	1.20485625818706	0.227293070652101	5.3008930484785	1.15237585553155e-07	6.0065670003171e-07	L2/L3	Human	UP	human_up	macaque_down	UQCRH_L2/L3	UP_UQCRH_L2/L3	human_UP_UQCRH_L2/L3	macaque_DOWN_UQCRH_L2/L3	hg	rm	-1.20485625818706	human_up_UQCRH_L2/L3	macaque_down_UQCRH_L2/L3	0.996246567228932	0.199604154861072	4.99111137201695	6.00328686985058e-07	2.08927355569803e-06	Chimp	chimp_up	chimp_UP_UQCRH_L2/L3	pt	-0.996246567228932	chimp_up_UQCRH_L2/L3	down_UQCRH_L2/L3	Exc	macaque_down_UQCRH_Exc	macaque_down_uqcrh_exc	-1.10055141270799	UQCRH	Neur	ENSG00000173660	C7_2	-0.475298337	0.129	0.245	3.32229e-10	9.97951e-06	PD_down	Neur	both	EVO_down_PD_down
40.1713141215178	1.52972085141935	0.267668048691885	5.71499235301045	1.09708957634414e-08	6.42508898773893e-08	L2/L3	Human	UP	human_up	macaque_down	CMPK1_L2/L3	UP_CMPK1_L2/L3	human_UP_CMPK1_L2/L3	macaque_DOWN_CMPK1_L2/L3	hg	rm	-1.52972085141935	human_up_CMPK1_L2/L3	macaque_down_CMPK1_L2/L3	0.715378452341146	0.245270909993235	2.91668690902186	0.0035377069010155	0.0069101681301816	Chimp	chimp_up	chimp_UP_CMPK1_L2/L3	pt	-0.715378452341146	chimp_up_CMPK1_L2/L3	down_CMPK1_L2/L3	Exc	macaque_down_CMPK1_Exc	macaque_down_cmpk1_exc	-1.12254965188025	CMPK1	Neur	ENSG00000162368	C7_2	-0.411587775	0.164	0.291	2.09007e-09	6.27816e-05	PD_down	Neur	both	EVO_down_PD_down
173.918618438867	1.71120170011984	0.150543973035927	11.3667898196859	6.11971016040614e-30	1.41483425202173e-28	L2/L3	Human	UP	human_up	macaque_down	ELAVL4_L2/L3	UP_ELAVL4_L2/L3	human_UP_ELAVL4_L2/L3	macaque_DOWN_ELAVL4_L2/L3	hg	rm	-1.71120170011984	human_up_ELAVL4_L2/L3	macaque_down_ELAVL4_L2/L3	1.82259039412234	0.134589466139752	13.5418502383377	8.85305869987978e-42	2.27393865485274e-40	Chimp	chimp_up	chimp_UP_ELAVL4_L2/L3	pt	-1.82259039412234	chimp_up_ELAVL4_L2/L3	down_ELAVL4_L2/L3	Exc	macaque_down_ELAVL4_Exc	macaque_down_elavl4_exc	-1.76689604712109	ELAVL4	Neur	ENSG00000162374	C6_1	0.352284234	0.564	0.447	1.35562e-20	4.07202e-16	PD_up	Neur	both	EVO_down_PD_up
699.79346151613	0.603717309097141	0.0815847902046374	7.3998757315285	1.36312000049104e-13	1.25935381130637e-12	L2/L3	Human	UP	human_up	macaque_down	FAF1_L2/L3	UP_FAF1_L2/L3	human_UP_FAF1_L2/L3	macaque_DOWN_FAF1_L2/L3	hg	rm	-0.603717309097141	human_up_FAF1_L2/L3	macaque_down_FAF1_L2/L3	0.679940705475366	0.0733491990617539	9.2699131575099	1.86297543526894e-20	1.9859518101552e-19	Chimp	chimp_up	chimp_UP_FAF1_L2/L3	pt	-0.679940705475366	chimp_up_FAF1_L2/L3	down_FAF1_L2/L3	Exc	macaque_down_FAF1_Exc	macaque_down_faf1_exc	-0.641829007286253	FAF1	Neur	ENSG00000185104	C9	-0.375228389	0.189	0.41	7.3852e-27	2.21837e-22	PD_down	Neur	both	EVO_down_PD_down
124.007328722761	1.44194742897417	0.15924587967162	9.05484921774808	1.36756598153918e-19	1.89960971654825e-18	L2/L3	Human	UP	human_up	macaque_down	RNF11_L2/L3	UP_RNF11_L2/L3	human_UP_RNF11_L2/L3	macaque_DOWN_RNF11_L2/L3	hg	rm	-1.44194742897417	human_up_RNF11_L2/L3	macaque_down_RNF11_L2/L3	1.04762453825051	0.142784618771267	7.33709658131138	2.1827710174715e-13	1.44523694367918e-12	Chimp	chimp_up	chimp_UP_RNF11_L2/L3	pt	-1.04762453825051	chimp_up_RNF11_L2/L3	down_RNF11_L2/L3	Exc	macaque_down_RNF11_Exc	macaque_down_rnf11_exc	-1.24478598361234	RNF11	Neur	ENSG00000123091	C7_2	-0.489950401	0.315	0.509	1.33444e-15	4.00838e-11	PD_down	Neur	both	EVO_down_PD_down
124.007328722761	1.44194742897417	0.15924587967162	9.05484921774808	1.36756598153918e-19	1.89960971654825e-18	L2/L3	Human	UP	human_up	macaque_down	RNF11_L2/L3	UP_RNF11_L2/L3	human_UP_RNF11_L2/L3	macaque_DOWN_RNF11_L2/L3	hg	rm	-1.44194742897417	human_up_RNF11_L2/L3	macaque_down_RNF11_L2/L3	1.04762453825051	0.142784618771267	7.33709658131138	2.1827710174715e-13	1.44523694367918e-12	Chimp	chimp_up	chimp_UP_RNF11_L2/L3	pt	-1.04762453825051	chimp_up_RNF11_L2/L3	down_RNF11_L2/L3	Exc	macaque_down_RNF11_Exc	macaque_down_rnf11_exc	-1.24478598361234	RNF11	Neur	ENSG00000123091	C6_1	-0.6090314	0.185	0.27	4.00677e-11	1.20355e-06	PD_down	Neur	both	EVO_down_PD_down
557.687599568777	-0.810766896350989	0.0771530036140648	-10.5085590757634	7.88896491092738e-26	1.52260216693818e-24	L2/L3	Human	DOWN	human_down	macaque_up	TUT4_L2/L3	DOWN_TUT4_L2/L3	human_DOWN_TUT4_L2/L3	macaque_UP_TUT4_L2/L3	hg	rm	0.810766896350989	human_down_TUT4_L2/L3	macaque_up_TUT4_L2/L3	-1.09798216165957	0.0635010894424848	-17.2907610136997	5.52184505861916e-67	2.92485997371658e-65	Chimp	chimp_down	chimp_DOWN_TUT4_L2/L3	pt	1.09798216165957	chimp_down_TUT4_L2/L3	up_TUT4_L2/L3	Exc	macaque_up_TUT4_Exc	macaque_up_tut4_exc	0.954374529005281	TUT4	Neur	ENSG00000134744	C9	-0.441383004	0.1	0.25	1.13284e-13	3.40281e-09	PD_down	Neur	both	EVO_up_PD_down
598.505312647624	1.17180731080244	0.0787166096169283	14.8864047436113	4.03912916385707e-50	1.92553365499394e-48	L2/L3	Human	UP	human_up	macaque_down	DNAJC6_L2/L3	UP_DNAJC6_L2/L3	human_UP_DNAJC6_L2/L3	macaque_DOWN_DNAJC6_L2/L3	hg	rm	-1.17180731080244	human_up_DNAJC6_L2/L3	macaque_down_DNAJC6_L2/L3	1.2920710896573	0.0692178726679531	18.6667263794068	9.23422659831838e-78	6.25304048856582e-76	Chimp	chimp_up	chimp_UP_DNAJC6_L2/L3	pt	-1.2920710896573	chimp_up_DNAJC6_L2/L3	down_DNAJC6_L2/L3	Exc	macaque_down_DNAJC6_Exc	macaque_down_dnajc6_exc	-1.23193920022987	DNAJC6	Neur	ENSG00000116675	C7_2	-0.507605064	0.512	0.718	1.41921e-23	4.26302e-19	PD_down	Neur	both	EVO_down_PD_down
598.505312647624	1.17180731080244	0.0787166096169283	14.8864047436113	4.03912916385707e-50	1.92553365499394e-48	L2/L3	Human	UP	human_up	macaque_down	DNAJC6_L2/L3	UP_DNAJC6_L2/L3	human_UP_DNAJC6_L2/L3	macaque_DOWN_DNAJC6_L2/L3	hg	rm	-1.17180731080244	human_up_DNAJC6_L2/L3	macaque_down_DNAJC6_L2/L3	1.2920710896573	0.0692178726679531	18.6667263794068	9.23422659831838e-78	6.25304048856582e-76	Chimp	chimp_up	chimp_UP_DNAJC6_L2/L3	pt	-1.2920710896573	chimp_up_DNAJC6_L2/L3	down_DNAJC6_L2/L3	Exc	macaque_down_DNAJC6_Exc	macaque_down_dnajc6_exc	-1.23193920022987	DNAJC6	Neur	ENSG00000116675	C7_3	-0.353375129	0.584	0.727	7.17635e-17	2.15563e-12	PD_down	Neur	both	EVO_down_PD_down
598.505312647624	1.17180731080244	0.0787166096169283	14.8864047436113	4.03912916385707e-50	1.92553365499394e-48	L2/L3	Human	UP	human_up	macaque_down	DNAJC6_L2/L3	UP_DNAJC6_L2/L3	human_UP_DNAJC6_L2/L3	macaque_DOWN_DNAJC6_L2/L3	hg	rm	-1.17180731080244	human_up_DNAJC6_L2/L3	macaque_down_DNAJC6_L2/L3	1.2920710896573	0.0692178726679531	18.6667263794068	9.23422659831838e-78	6.25304048856582e-76	Chimp	chimp_up	chimp_UP_DNAJC6_L2/L3	pt	-1.2920710896573	chimp_up_DNAJC6_L2/L3	down_DNAJC6_L2/L3	Exc	macaque_down_DNAJC6_Exc	macaque_down_dnajc6_exc	-1.23193920022987	DNAJC6	Neur	ENSG00000116675	C9	0.419455427	0.339	0.412	9.52562e-20	2.86131e-15	PD_up	Neur	both	EVO_down_PD_up
598.505312647624	1.17180731080244	0.0787166096169283	14.8864047436113	4.03912916385707e-50	1.92553365499394e-48	L2/L3	Human	UP	human_up	macaque_down	DNAJC6_L2/L3	UP_DNAJC6_L2/L3	human_UP_DNAJC6_L2/L3	macaque_DOWN_DNAJC6_L2/L3	hg	rm	-1.17180731080244	human_up_DNAJC6_L2/L3	macaque_down_DNAJC6_L2/L3	1.2920710896573	0.0692178726679531	18.6667263794068	9.23422659831838e-78	6.25304048856582e-76	Chimp	chimp_up	chimp_UP_DNAJC6_L2/L3	pt	-1.2920710896573	chimp_up_DNAJC6_L2/L3	down_DNAJC6_L2/L3	Exc	macaque_down_DNAJC6_Exc	macaque_down_dnajc6_exc	-1.23193920022987	DNAJC6	Neur	ENSG00000116675	C6_0	0.417158892	0.459	0.332	1.1705e-10	3.51595e-06	PD_up	Neur	both	EVO_down_PD_up
598.505312647624	1.17180731080244	0.0787166096169283	14.8864047436113	4.03912916385707e-50	1.92553365499394e-48	L2/L3	Human	UP	human_up	macaque_down	DNAJC6_L2/L3	UP_DNAJC6_L2/L3	human_UP_DNAJC6_L2/L3	macaque_DOWN_DNAJC6_L2/L3	hg	rm	-1.17180731080244	human_up_DNAJC6_L2/L3	macaque_down_DNAJC6_L2/L3	1.2920710896573	0.0692178726679531	18.6667263794068	9.23422659831838e-78	6.25304048856582e-76	Chimp	chimp_up	chimp_UP_DNAJC6_L2/L3	pt	-1.2920710896573	chimp_up_DNAJC6_L2/L3	down_DNAJC6_L2/L3	Exc	macaque_down_DNAJC6_Exc	macaque_down_dnajc6_exc	-1.23193920022987	DNAJC6	Neur	ENSG00000116675	C6_1	-0.477234861	0.438	0.501	3.04391e-13	9.1433e-09	PD_down	Neur	both	EVO_down_PD_down
554.233706854977	-0.857152356235241	0.0807059929674446	-10.6206779040684	2.38820419770333e-26	4.70845618332975e-25	L2/L3	Human	DOWN	human_down	macaque_up	SRSF11_L2/L3	DOWN_SRSF11_L2/L3	human_DOWN_SRSF11_L2/L3	macaque_UP_SRSF11_L2/L3	hg	rm	0.857152356235241	human_down_SRSF11_L2/L3	macaque_up_SRSF11_L2/L3	-0.89922510361177	0.0657723450428481	-13.6717810962337	1.49685947673809e-42	3.95117857004752e-41	Chimp	chimp_down	chimp_DOWN_SRSF11_L2/L3	pt	0.89922510361177	chimp_down_SRSF11_L2/L3	up_SRSF11_L2/L3	Exc	macaque_up_SRSF11_Exc	macaque_up_srsf11_exc	0.878188729923505	SRSF11	Neur	ENSG00000116754	C9	-0.285803727	0.133	0.274	1.88691e-22	5.6679e-18	PD_down	Neur	both	EVO_up_PD_down
344.882092625292	0.948757039422407	0.0969472754414365	9.78631978157579	1.28902460094744e-22	2.11169693389575e-21	L2/L3	Human	UP	human_up	macaque_down	RPAP2_L2/L3	UP_RPAP2_L2/L3	human_UP_RPAP2_L2/L3	macaque_DOWN_RPAP2_L2/L3	hg	rm	-0.948757039422407	human_up_RPAP2_L2/L3	macaque_down_RPAP2_L2/L3	1.04674537264751	0.0831594723844966	12.5872055537795	2.48309135588248e-36	5.31301306632089e-35	Chimp	chimp_up	chimp_UP_RPAP2_L2/L3	pt	-1.04674537264751	chimp_up_RPAP2_L2/L3	down_RPAP2_L2/L3	Exc	macaque_down_RPAP2_Exc	macaque_down_rpap2_exc	-0.99775120603496	RPAP2	Neur	ENSG00000122484	C9	-0.39159432	0.08	0.205	1.11489e-12	3.34891e-08	PD_down	Neur	both	EVO_down_PD_down
274.518071532652	0.787799912919002	0.108623583525339	7.2525678803004	4.08943175598882e-13	3.64667771551626e-12	L2/L3	Human	UP	human_up	macaque_down	MTF2_L2/L3	UP_MTF2_L2/L3	human_UP_MTF2_L2/L3	macaque_DOWN_MTF2_L2/L3	hg	rm	-0.787799912919002	human_up_MTF2_L2/L3	macaque_down_MTF2_L2/L3	0.551219217198035	0.0954342410926903	5.77590612013841	7.65400435075054e-09	3.34876739545686e-08	Chimp	chimp_up	chimp_UP_MTF2_L2/L3	pt	-0.551219217198035	chimp_up_MTF2_L2/L3	down_MTF2_L2/L3	Exc	macaque_down_MTF2_Exc	macaque_down_mtf2_exc	-0.669509565058518	MTF2	Neur	ENSG00000143033	C9	-0.328524314	0.039	0.134	2.4287e-12	7.29532e-08	PD_down	Neur	both	EVO_down_PD_down
254.496048185501	0.969597832814371	0.113041756968722	8.57734220357753	9.70904403139398e-18	1.19661206583406e-16	L2/L3	Human	UP	human_up	macaque_down	PHTF1_L2/L3	UP_PHTF1_L2/L3	human_UP_PHTF1_L2/L3	macaque_DOWN_PHTF1_L2/L3	hg	rm	-0.969597832814371	human_up_PHTF1_L2/L3	macaque_down_PHTF1_L2/L3	0.838562463407154	0.0989755699175416	8.47241863932459	2.40349543614213e-17	2.10391910451281e-16	Chimp	chimp_up	chimp_UP_PHTF1_L2/L3	pt	-0.838562463407154	chimp_up_PHTF1_L2/L3	down_PHTF1_L2/L3	Exc	macaque_down_PHTF1_Exc	macaque_down_phtf1_exc	-0.904080148110762	PHTF1	Neur	ENSG00000116793	C9	-0.34391636	0.044	0.139	1.31634e-12	3.95401e-08	PD_down	Neur	both	EVO_down_PD_down
427.816171699469	-0.741883484247802	0.0882022467220726	-8.41116311453488	4.05964699542755e-17	4.79038345460451e-16	L2/L3	Human	DOWN	human_down	macaque_up	ATP1A1_L2/L3	DOWN_ATP1A1_L2/L3	human_DOWN_ATP1A1_L2/L3	macaque_UP_ATP1A1_L2/L3	hg	rm	0.741883484247802	human_down_ATP1A1_L2/L3	macaque_up_ATP1A1_L2/L3	-0.834251191346552	0.0714733166477727	-11.6722048237641	1.7678136005217e-31	3.13991095246164e-30	Chimp	chimp_down	chimp_DOWN_ATP1A1_L2/L3	pt	0.834251191346552	chimp_down_ATP1A1_L2/L3	up_ATP1A1_L2/L3	Exc	macaque_up_ATP1A1_Exc	macaque_up_atp1a1_exc	0.788067337797177	ATP1A1	Neur	ENSG00000163399	C7_2	-0.432269392	0.179	0.306	1.58404e-07	0.004758152	PD_down	Neur	both	EVO_up_PD_down
374.693741356705	3.19956227452034	0.109180995940313	29.305120794735	8.92463558363621e-189	5.59809509925139e-186	L2/L3	Human	UP	human_up	macaque_down	SRGAP2B_L2/L3	UP_SRGAP2B_L2/L3	human_UP_SRGAP2B_L2/L3	macaque_DOWN_SRGAP2B_L2/L3	hg	rm	-3.19956227452034	human_up_SRGAP2B_L2/L3	macaque_down_SRGAP2B_L2/L3	0.853942137404114	0.111095722194783	7.686543824855	1.51162921545504e-14	1.10119786001181e-13	Chimp	chimp_up	chimp_UP_SRGAP2B_L2/L3	pt	-0.853942137404114	chimp_up_SRGAP2B_L2/L3	down_SRGAP2B_L2/L3	Exc	macaque_down_SRGAP2B_Exc	macaque_down_srgap2b_exc	-2.02675220596223	SRGAP2B	Neur	ENSG00000196369	C9	-0.469977645	0.062	0.217	7.63984e-25	2.29486e-20	PD_down	Neur	both	EVO_down_PD_down
553.065399225852	0.782765419776128	0.0868234664936548	9.01559741148246	1.95800326332756e-19	2.69462850950783e-18	L2/L3	Human	UP	human_up	macaque_down	ENSA_L2/L3	UP_ENSA_L2/L3	human_UP_ENSA_L2/L3	macaque_DOWN_ENSA_L2/L3	hg	rm	-0.782765419776128	human_up_ENSA_L2/L3	macaque_down_ENSA_L2/L3	1.50495753199847	0.0734645686854193	20.4854878879479	2.90063502627924e-93	2.86886043512e-91	Chimp	chimp_up	chimp_UP_ENSA_L2/L3	pt	-1.50495753199847	chimp_up_ENSA_L2/L3	down_ENSA_L2/L3	Exc	macaque_down_ENSA_Exc	macaque_down_ensa_exc	-1.1438614758873	ENSA	Neur	ENSG00000143420	C7_2	-0.415885117	0.128	0.26	9.33566e-14	2.80424e-09	PD_down	Neur	both	EVO_down_PD_down
553.065399225852	0.782765419776128	0.0868234664936548	9.01559741148246	1.95800326332756e-19	2.69462850950783e-18	L2/L3	Human	UP	human_up	macaque_down	ENSA_L2/L3	UP_ENSA_L2/L3	human_UP_ENSA_L2/L3	macaque_DOWN_ENSA_L2/L3	hg	rm	-0.782765419776128	human_up_ENSA_L2/L3	macaque_down_ENSA_L2/L3	1.50495753199847	0.0734645686854193	20.4854878879479	2.90063502627924e-93	2.86886043512e-91	Chimp	chimp_up	chimp_UP_ENSA_L2/L3	pt	-1.50495753199847	chimp_up_ENSA_L2/L3	down_ENSA_L2/L3	Exc	macaque_down_ENSA_Exc	macaque_down_ensa_exc	-1.1438614758873	ENSA	Neur	ENSG00000143420	C9	-0.53182432	0.088	0.24	6.24058e-17	1.87455e-12	PD_down	Neur	both	EVO_down_PD_down
156.279736369664	0.587575853607065	0.145557499993709	4.0367267480718	5.42021375927287e-05	0.0001887729619608	L2/L3	Human	UP	human_up	macaque_down	PEA15_L2/L3	UP_PEA15_L2/L3	human_UP_PEA15_L2/L3	macaque_DOWN_PEA15_L2/L3	hg	rm	-0.587575853607065	human_up_PEA15_L2/L3	macaque_down_PEA15_L2/L3	0.891173306891416	0.12162863186575	7.32700264091657	2.35357188432443e-13	1.55271905438022e-12	Chimp	chimp_up	chimp_UP_PEA15_L2/L3	pt	-0.891173306891416	chimp_up_PEA15_L2/L3	down_PEA15_L2/L3	Exc	macaque_down_PEA15_Exc	macaque_down_pea15_exc	-0.73937458024924	PEA15	Neur	ENSG00000162734	C7_2	1.027394118	0.215	0.113	1.10982e-27	3.33367e-23	PD_up	Neur	both	EVO_down_PD_up
156.279736369664	0.587575853607065	0.145557499993709	4.0367267480718	5.42021375927287e-05	0.0001887729619608	L2/L3	Human	UP	human_up	macaque_down	PEA15_L2/L3	UP_PEA15_L2/L3	human_UP_PEA15_L2/L3	macaque_DOWN_PEA15_L2/L3	hg	rm	-0.587575853607065	human_up_PEA15_L2/L3	macaque_down_PEA15_L2/L3	0.891173306891416	0.12162863186575	7.32700264091657	2.35357188432443e-13	1.55271905438022e-12	Chimp	chimp_up	chimp_UP_PEA15_L2/L3	pt	-0.891173306891416	chimp_up_PEA15_L2/L3	down_PEA15_L2/L3	Exc	macaque_down_PEA15_Exc	macaque_down_pea15_exc	-0.73937458024924	PEA15	Neur	ENSG00000162734	C9	0.412677597	0.183	0.205	1.00377e-07	0.00301511	PD_up	Neur	both	EVO_down_PD_up
156.279736369664	0.587575853607065	0.145557499993709	4.0367267480718	5.42021375927287e-05	0.0001887729619608	L2/L3	Human	UP	human_up	macaque_down	PEA15_L2/L3	UP_PEA15_L2/L3	human_UP_PEA15_L2/L3	macaque_DOWN_PEA15_L2/L3	hg	rm	-0.587575853607065	human_up_PEA15_L2/L3	macaque_down_PEA15_L2/L3	0.891173306891416	0.12162863186575	7.32700264091657	2.35357188432443e-13	1.55271905438022e-12	Chimp	chimp_up	chimp_UP_PEA15_L2/L3	pt	-0.891173306891416	chimp_up_PEA15_L2/L3	down_PEA15_L2/L3	Exc	macaque_down_PEA15_Exc	macaque_down_pea15_exc	-0.73937458024924	PEA15	Neur	ENSG00000162734	C6_1	0.567435256	0.162	0.084	4.48467e-09	0.00013471	PD_up	Neur	both	EVO_down_PD_up
1159.83261033583	-0.51262989900493	0.0567802489322747	-9.02831369436889	1.74337461454988e-19	2.40759428229496e-18	L2/L3	Human	DOWN	human_down	macaque_up	ATP1B1_L2/L3	DOWN_ATP1B1_L2/L3	human_DOWN_ATP1B1_L2/L3	macaque_UP_ATP1B1_L2/L3	hg	rm	0.51262989900493	human_down_ATP1B1_L2/L3	macaque_up_ATP1B1_L2/L3	-0.60242939457338	0.0480079108147133	-12.5485442784306	4.04884963057809e-36	8.58615478598393e-35	Chimp	chimp_down	chimp_DOWN_ATP1B1_L2/L3	pt	0.60242939457338	chimp_down_ATP1B1_L2/L3	up_ATP1B1_L2/L3	Exc	macaque_up_ATP1B1_Exc	macaque_up_atp1b1_exc	0.557529646789155	ATP1B1	Neur	ENSG00000143153	C7_2	-0.575378144	0.748	0.916	4.00687e-42	1.20358e-37	PD_down	Neur	both	EVO_up_PD_down
1159.83261033583	-0.51262989900493	0.0567802489322747	-9.02831369436889	1.74337461454988e-19	2.40759428229496e-18	L2/L3	Human	DOWN	human_down	macaque_up	ATP1B1_L2/L3	DOWN_ATP1B1_L2/L3	human_DOWN_ATP1B1_L2/L3	macaque_UP_ATP1B1_L2/L3	hg	rm	0.51262989900493	human_down_ATP1B1_L2/L3	macaque_up_ATP1B1_L2/L3	-0.60242939457338	0.0480079108147133	-12.5485442784306	4.04884963057809e-36	8.58615478598393e-35	Chimp	chimp_down	chimp_DOWN_ATP1B1_L2/L3	pt	0.60242939457338	chimp_down_ATP1B1_L2/L3	up_ATP1B1_L2/L3	Exc	macaque_up_ATP1B1_Exc	macaque_up_atp1b1_exc	0.557529646789155	ATP1B1	Neur	ENSG00000143153	C7_3	-0.288962323	0.646	0.744	2.16572e-08	0.000650539	PD_down	Neur	both	EVO_up_PD_down
1159.83261033583	-0.51262989900493	0.0567802489322747	-9.02831369436889	1.74337461454988e-19	2.40759428229496e-18	L2/L3	Human	DOWN	human_down	macaque_up	ATP1B1_L2/L3	DOWN_ATP1B1_L2/L3	human_DOWN_ATP1B1_L2/L3	macaque_UP_ATP1B1_L2/L3	hg	rm	0.51262989900493	human_down_ATP1B1_L2/L3	macaque_up_ATP1B1_L2/L3	-0.60242939457338	0.0480079108147133	-12.5485442784306	4.04884963057809e-36	8.58615478598393e-35	Chimp	chimp_down	chimp_DOWN_ATP1B1_L2/L3	pt	0.60242939457338	chimp_down_ATP1B1_L2/L3	up_ATP1B1_L2/L3	Exc	macaque_up_ATP1B1_Exc	macaque_up_atp1b1_exc	0.557529646789155	ATP1B1	Neur	ENSG00000143153	C9	0.824076339	0.282	0.238	1.97461e-23	5.93133e-19	PD_up	Neur	both	EVO_up_PD_up
1159.83261033583	-0.51262989900493	0.0567802489322747	-9.02831369436889	1.74337461454988e-19	2.40759428229496e-18	L2/L3	Human	DOWN	human_down	macaque_up	ATP1B1_L2/L3	DOWN_ATP1B1_L2/L3	human_DOWN_ATP1B1_L2/L3	macaque_UP_ATP1B1_L2/L3	hg	rm	0.51262989900493	human_down_ATP1B1_L2/L3	macaque_up_ATP1B1_L2/L3	-0.60242939457338	0.0480079108147133	-12.5485442784306	4.04884963057809e-36	8.58615478598393e-35	Chimp	chimp_down	chimp_DOWN_ATP1B1_L2/L3	pt	0.60242939457338	chimp_down_ATP1B1_L2/L3	up_ATP1B1_L2/L3	Exc	macaque_up_ATP1B1_Exc	macaque_up_atp1b1_exc	0.557529646789155	ATP1B1	Neur	ENSG00000143153	C6_1	-0.873569069	0.496	0.6	5.228e-32	1.57039e-27	PD_down	Neur	both	EVO_up_PD_down
1291.61419968786	-0.801837054744802	0.0546422845713414	-14.6742959419626	9.41881148815441e-49	4.2844807372452e-47	L2/L3	Human	DOWN	human_down	macaque_up	PRRC2C_L2/L3	DOWN_PRRC2C_L2/L3	human_DOWN_PRRC2C_L2/L3	macaque_UP_PRRC2C_L2/L3	hg	rm	0.801837054744802	human_down_PRRC2C_L2/L3	macaque_up_PRRC2C_L2/L3	-1.22996041209157	0.0470480760543766	-26.1426293111332	1.19531981776909e-150	3.60653711092963e-148	Chimp	chimp_down	chimp_DOWN_PRRC2C_L2/L3	pt	1.22996041209157	chimp_down_PRRC2C_L2/L3	up_PRRC2C_L2/L3	Exc	macaque_up_PRRC2C_Exc	macaque_up_prrc2c_exc	1.01589873341819	PRRC2C	Neur	ENSG00000117523	C6_0	-0.833079418	0.334	0.416	3.36363e-34	1.01037e-29	PD_down	Neur	both	EVO_up_PD_down
1291.61419968786	-0.801837054744802	0.0546422845713414	-14.6742959419626	9.41881148815441e-49	4.2844807372452e-47	L2/L3	Human	DOWN	human_down	macaque_up	PRRC2C_L2/L3	DOWN_PRRC2C_L2/L3	human_DOWN_PRRC2C_L2/L3	macaque_UP_PRRC2C_L2/L3	hg	rm	0.801837054744802	human_down_PRRC2C_L2/L3	macaque_up_PRRC2C_L2/L3	-1.22996041209157	0.0470480760543766	-26.1426293111332	1.19531981776909e-150	3.60653711092963e-148	Chimp	chimp_down	chimp_DOWN_PRRC2C_L2/L3	pt	1.22996041209157	chimp_down_PRRC2C_L2/L3	up_PRRC2C_L2/L3	Exc	macaque_up_PRRC2C_Exc	macaque_up_prrc2c_exc	1.01589873341819	PRRC2C	Neur	ENSG00000117523	C6_1	0.269404556	0.427	0.323	1.88289e-12	5.65583e-08	PD_up	Neur	both	EVO_up_PD_up
182.269361910129	1.72708661538903	0.13570608604259	12.7266703045802	4.20387708168465e-37	1.29629513737433e-35	L2/L3	Human	UP	human_up	macaque_down	AL645568.1_L2/L3	UP_AL645568.1_L2/L3	human_UP_AL645568.1_L2/L3	macaque_DOWN_AL645568.1_L2/L3	hg	rm	-1.72708661538903	human_up_AL645568.1_L2/L3	macaque_down_AL645568.1_L2/L3	0.790422119477642	0.127164776203824	6.21573161274412	5.10860578076874e-10	2.52109166439759e-09	Chimp	chimp_up	chimp_UP_AL645568.1_L2/L3	pt	-0.790422119477642	chimp_up_AL645568.1_L2/L3	down_AL645568.1_L2/L3	Exc	macaque_down_AL645568.1_Exc	macaque_down_al645568.1_exc	-1.25875436743334	AL645568.1	Neur	ENSG00000203739	C9	-0.343971028	0.045	0.147	5.13685e-14	1.54301e-09	PD_down	Neur	both	EVO_down_PD_down
1848.27139347028	0.665043850845227	0.0448787179253428	14.8186909428105	1.10925113943455e-49	5.22531821335217e-48	L2/L3	Human	UP	human_up	macaque_down	ASTN1_L2/L3	UP_ASTN1_L2/L3	human_UP_ASTN1_L2/L3	macaque_DOWN_ASTN1_L2/L3	hg	rm	-0.665043850845227	human_up_ASTN1_L2/L3	macaque_down_ASTN1_L2/L3	0.629979407497574	0.0395149032009863	15.9428305895951	3.19545586921021e-57	1.28011573274781e-55	Chimp	chimp_up	chimp_UP_ASTN1_L2/L3	pt	-0.629979407497574	chimp_up_ASTN1_L2/L3	down_ASTN1_L2/L3	Exc	macaque_down_ASTN1_Exc	macaque_down_astn1_exc	-0.6475116291714	ASTN1	Neur	ENSG00000152092	C9	-0.412176406	0.087	0.262	4.70332e-29	1.41278e-24	PD_down	Neur	both	EVO_down_PD_down
400.886357297315	0.773084809018176	0.115535078581591	6.69134273771425	2.21132061262805e-11	1.69482437693255e-10	L2/L3	Human	UP	human_up	macaque_down	KCNH1_L2/L3	UP_KCNH1_L2/L3	human_UP_KCNH1_L2/L3	macaque_DOWN_KCNH1_L2/L3	hg	rm	-0.773084809018176	human_up_KCNH1_L2/L3	macaque_down_KCNH1_L2/L3	1.25726560135615	0.103474241922116	12.1505176360943	5.70035359718865e-34	1.11554703072733e-32	Chimp	chimp_up	chimp_UP_KCNH1_L2/L3	pt	-1.25726560135615	chimp_up_KCNH1_L2/L3	down_KCNH1_L2/L3	Exc	macaque_down_KCNH1_Exc	macaque_down_kcnh1_exc	-1.01517520518716	KCNH1	Neur	ENSG00000143473	C9	-0.522701573	0.037	0.165	5.14188e-21	1.54452e-16	PD_down	Neur	both	EVO_down_PD_down
801.29655485282	0.944683282976542	0.083846835570518	11.2667732365646	1.91458424969036e-29	4.33390599958399e-28	L2/L3	Human	UP	human_up	macaque_down	ESRRG_L2/L3	UP_ESRRG_L2/L3	human_UP_ESRRG_L2/L3	macaque_DOWN_ESRRG_L2/L3	hg	rm	-0.944683282976542	human_up_ESRRG_L2/L3	macaque_down_ESRRG_L2/L3	0.833620795321822	0.0779033003440996	10.7007121860012	1.00998939585784e-26	1.49288424040835e-25	Chimp	chimp_up	chimp_UP_ESRRG_L2/L3	pt	-0.833620795321822	chimp_up_ESRRG_L2/L3	down_ESRRG_L2/L3	Exc	macaque_down_ESRRG_Exc	macaque_down_esrrg_exc	-0.889152039149182	ESRRG	Neur	ENSG00000196482	C7_2	-0.31975756	0.363	0.552	5.23017e-13	1.57104e-08	PD_down	Neur	both	EVO_down_PD_down
801.29655485282	0.944683282976542	0.083846835570518	11.2667732365646	1.91458424969036e-29	4.33390599958399e-28	L2/L3	Human	UP	human_up	macaque_down	ESRRG_L2/L3	UP_ESRRG_L2/L3	human_UP_ESRRG_L2/L3	macaque_DOWN_ESRRG_L2/L3	hg	rm	-0.944683282976542	human_up_ESRRG_L2/L3	macaque_down_ESRRG_L2/L3	0.833620795321822	0.0779033003440996	10.7007121860012	1.00998939585784e-26	1.49288424040835e-25	Chimp	chimp_up	chimp_UP_ESRRG_L2/L3	pt	-0.833620795321822	chimp_up_ESRRG_L2/L3	down_ESRRG_L2/L3	Exc	macaque_down_ESRRG_Exc	macaque_down_esrrg_exc	-0.889152039149182	ESRRG	Neur	ENSG00000196482	C9	0.862193314	0.13	0.104	1.82387e-20	5.47854e-16	PD_up	Neur	both	EVO_down_PD_up
160.413473489797	1.0343885447142	0.14103209009688	7.33441973386087	2.22684177767944e-13	2.03056620553815e-12	L2/L3	Human	UP	human_up	macaque_down	TOMM20_L2/L3	UP_TOMM20_L2/L3	human_UP_TOMM20_L2/L3	macaque_DOWN_TOMM20_L2/L3	hg	rm	-1.0343885447142	human_up_TOMM20_L2/L3	macaque_down_TOMM20_L2/L3	1.06152105043594	0.121654765427237	8.72568408403899	2.64576336145712e-18	2.45291386556562e-17	Chimp	chimp_up	chimp_UP_TOMM20_L2/L3	pt	-1.06152105043594	chimp_up_TOMM20_L2/L3	down_TOMM20_L2/L3	Exc	macaque_down_TOMM20_Exc	macaque_down_tomm20_exc	-1.04795479757507	TOMM20	Neur	ENSG00000173726	C7_2	-0.42202697	0.304	0.475	3.72007e-12	1.11743e-07	PD_down	Neur	both	EVO_down_PD_down
160.413473489797	1.0343885447142	0.14103209009688	7.33441973386087	2.22684177767944e-13	2.03056620553815e-12	L2/L3	Human	UP	human_up	macaque_down	TOMM20_L2/L3	UP_TOMM20_L2/L3	human_UP_TOMM20_L2/L3	macaque_DOWN_TOMM20_L2/L3	hg	rm	-1.0343885447142	human_up_TOMM20_L2/L3	macaque_down_TOMM20_L2/L3	1.06152105043594	0.121654765427237	8.72568408403899	2.64576336145712e-18	2.45291386556562e-17	Chimp	chimp_up	chimp_UP_TOMM20_L2/L3	pt	-1.06152105043594	chimp_up_TOMM20_L2/L3	down_TOMM20_L2/L3	Exc	macaque_down_TOMM20_Exc	macaque_down_tomm20_exc	-1.04795479757507	TOMM20	Neur	ENSG00000173726	C6_1	-0.52640933	0.149	0.221	1.38285e-07	0.004153804	PD_down	Neur	both	EVO_down_PD_down
248.816144044956	-0.745172612757819	0.109111799437383	-6.82944114752191	8.52460585517296e-12	6.80256127097097e-11	L2/L3	Human	DOWN	human_down	macaque_up	MAPRE3_L2/L3	DOWN_MAPRE3_L2/L3	human_DOWN_MAPRE3_L2/L3	macaque_UP_MAPRE3_L2/L3	hg	rm	0.745172612757819	human_down_MAPRE3_L2/L3	macaque_up_MAPRE3_L2/L3	-0.845176334976192	0.0855936143920419	-9.87429191978103	5.38116583997331e-23	6.65968166986521e-22	Chimp	chimp_down	chimp_DOWN_MAPRE3_L2/L3	pt	0.845176334976192	chimp_down_MAPRE3_L2/L3	up_MAPRE3_L2/L3	Exc	macaque_up_MAPRE3_Exc	macaque_up_mapre3_exc	0.795174473867006	MAPRE3	Neur	ENSG00000084764	C7_1	-0.560109277	0.236	0.299	8.55381e-10	2.56939e-05	PD_down	Neur	both	EVO_up_PD_down
248.816144044956	-0.745172612757819	0.109111799437383	-6.82944114752191	8.52460585517296e-12	6.80256127097097e-11	L2/L3	Human	DOWN	human_down	macaque_up	MAPRE3_L2/L3	DOWN_MAPRE3_L2/L3	human_DOWN_MAPRE3_L2/L3	macaque_UP_MAPRE3_L2/L3	hg	rm	0.745172612757819	human_down_MAPRE3_L2/L3	macaque_up_MAPRE3_L2/L3	-0.845176334976192	0.0855936143920419	-9.87429191978103	5.38116583997331e-23	6.65968166986521e-22	Chimp	chimp_down	chimp_DOWN_MAPRE3_L2/L3	pt	0.845176334976192	chimp_down_MAPRE3_L2/L3	up_MAPRE3_L2/L3	Exc	macaque_up_MAPRE3_Exc	macaque_up_mapre3_exc	0.795174473867006	MAPRE3	Neur	ENSG00000084764	C7_2	-0.468468391	0.204	0.37	1.97943e-19	5.94583e-15	PD_down	Neur	both	EVO_up_PD_down
248.816144044956	-0.745172612757819	0.109111799437383	-6.82944114752191	8.52460585517296e-12	6.80256127097097e-11	L2/L3	Human	DOWN	human_down	macaque_up	MAPRE3_L2/L3	DOWN_MAPRE3_L2/L3	human_DOWN_MAPRE3_L2/L3	macaque_UP_MAPRE3_L2/L3	hg	rm	0.745172612757819	human_down_MAPRE3_L2/L3	macaque_up_MAPRE3_L2/L3	-0.845176334976192	0.0855936143920419	-9.87429191978103	5.38116583997331e-23	6.65968166986521e-22	Chimp	chimp_down	chimp_DOWN_MAPRE3_L2/L3	pt	0.845176334976192	chimp_down_MAPRE3_L2/L3	up_MAPRE3_L2/L3	Exc	macaque_up_MAPRE3_Exc	macaque_up_mapre3_exc	0.795174473867006	MAPRE3	Neur	ENSG00000084764	C7_3	-0.554593219	0.237	0.362	2.11036e-13	6.3391e-09	PD_down	Neur	both	EVO_up_PD_down
59.0632637899239	0.915940634678688	0.227660576266561	4.02327293420464	5.73949179821365e-05	0.0001989623712946	L2/L3	Human	UP	human_up	macaque_down	YPEL5_L2/L3	UP_YPEL5_L2/L3	human_UP_YPEL5_L2/L3	macaque_DOWN_YPEL5_L2/L3	hg	rm	-0.915940634678688	human_up_YPEL5_L2/L3	macaque_down_YPEL5_L2/L3	0.711747200967705	0.198451992909093	3.58649560800199	0.0003351517065497	0.0007812122117465	Chimp	chimp_up	chimp_UP_YPEL5_L2/L3	pt	-0.711747200967705	chimp_up_YPEL5_L2/L3	down_YPEL5_L2/L3	Exc	macaque_down_YPEL5_Exc	macaque_down_ypel5_exc	-0.813843917823197	YPEL5	Neur	ENSG00000119801	C7_2	-0.445363098	0.123	0.24	8.14517e-13	2.44664e-08	PD_down	Neur	both	EVO_down_PD_down
59.0632637899239	0.915940634678688	0.227660576266561	4.02327293420464	5.73949179821365e-05	0.0001989623712946	L2/L3	Human	UP	human_up	macaque_down	YPEL5_L2/L3	UP_YPEL5_L2/L3	human_UP_YPEL5_L2/L3	macaque_DOWN_YPEL5_L2/L3	hg	rm	-0.915940634678688	human_up_YPEL5_L2/L3	macaque_down_YPEL5_L2/L3	0.711747200967705	0.198451992909093	3.58649560800199	0.0003351517065497	0.0007812122117465	Chimp	chimp_up	chimp_UP_YPEL5_L2/L3	pt	-0.711747200967705	chimp_up_YPEL5_L2/L3	down_YPEL5_L2/L3	Exc	macaque_down_YPEL5_Exc	macaque_down_ypel5_exc	-0.813843917823197	YPEL5	Neur	ENSG00000119801	C6_1	-0.361857291	0.063	0.115	5.39155e-07	0.016195144	PD_down	Neur	both	EVO_down_PD_down
351.45289629418	0.5634077401047	0.0969035273480511	5.81410971843256	6.09574248827481e-09	3.6672922248995e-08	L2/L3	Human	UP	human_up	macaque_down	PREPL_L2/L3	UP_PREPL_L2/L3	human_UP_PREPL_L2/L3	macaque_DOWN_PREPL_L2/L3	hg	rm	-0.5634077401047	human_up_PREPL_L2/L3	macaque_down_PREPL_L2/L3	0.652909072475563	0.0825635474466865	7.90795808400994	2.61644872334938e-15	2.00468247411623e-14	Chimp	chimp_up	chimp_UP_PREPL_L2/L3	pt	-0.652909072475563	chimp_up_PREPL_L2/L3	down_PREPL_L2/L3	Exc	macaque_down_PREPL_Exc	macaque_down_prepl_exc	-0.608158406290131	PREPL	Neur	ENSG00000138078	C7_2	-0.580853754	0.598	0.834	2.36651e-52	7.10852e-48	PD_down	Neur	both	EVO_down_PD_down
351.45289629418	0.5634077401047	0.0969035273480511	5.81410971843256	6.09574248827481e-09	3.6672922248995e-08	L2/L3	Human	UP	human_up	macaque_down	PREPL_L2/L3	UP_PREPL_L2/L3	human_UP_PREPL_L2/L3	macaque_DOWN_PREPL_L2/L3	hg	rm	-0.5634077401047	human_up_PREPL_L2/L3	macaque_down_PREPL_L2/L3	0.652909072475563	0.0825635474466865	7.90795808400994	2.61644872334938e-15	2.00468247411623e-14	Chimp	chimp_up	chimp_UP_PREPL_L2/L3	pt	-0.652909072475563	chimp_up_PREPL_L2/L3	down_PREPL_L2/L3	Exc	macaque_down_PREPL_Exc	macaque_down_prepl_exc	-0.608158406290131	PREPL	Neur	ENSG00000138078	C6_1	-0.925532744	0.399	0.539	4.70689e-43	1.41386e-38	PD_down	Neur	both	EVO_down_PD_down
46.5084837329379	1.37708850503018	0.288968978367141	4.76552366559069	1.88363785697085e-06	8.35629852200955e-06	L2/L3	Human	UP	human_up	macaque_down	SOCS5_L2/L3	UP_SOCS5_L2/L3	human_UP_SOCS5_L2/L3	macaque_DOWN_SOCS5_L2/L3	hg	rm	-1.37708850503018	human_up_SOCS5_L2/L3	macaque_down_SOCS5_L2/L3	1.26773540978946	0.260474573200856	4.86702173732669	1.13292572230891e-06	3.80558307736122e-06	Chimp	chimp_up	chimp_UP_SOCS5_L2/L3	pt	-1.26773540978946	chimp_up_SOCS5_L2/L3	down_SOCS5_L2/L3	Exc	macaque_down_SOCS5_Exc	macaque_down_socs5_exc	-1.32241195740982	SOCS5	Neur	ENSG00000171150	C7_2	-0.478258385	0.09	0.194	1.25709e-08	0.000377605	PD_down	Neur	both	EVO_down_PD_down
502.844574764744	1.81816021644911	0.0894908884041784	20.3167076433249	9.15116068902035e-92	1.34646337150302e-89	L2/L3	Human	UP	human_up	macaque_down	ACYP2_L2/L3	UP_ACYP2_L2/L3	human_UP_ACYP2_L2/L3	macaque_DOWN_ACYP2_L2/L3	hg	rm	-1.81816021644911	human_up_ACYP2_L2/L3	macaque_down_ACYP2_L2/L3	1.45294911735146	0.0825325210304212	17.6045648334904	2.27247451560722e-69	1.28662001315947e-67	Chimp	chimp_up	chimp_UP_ACYP2_L2/L3	pt	-1.45294911735146	chimp_up_ACYP2_L2/L3	down_ACYP2_L2/L3	Exc	macaque_down_ACYP2_Exc	macaque_down_acyp2_exc	-1.63555466690028	ACYP2	Neur	ENSG00000170634	C6_0	0.300734393	0.289	0.21	1.47923e-07	0.004443321	PD_up	Neur	both	EVO_down_PD_up
5.10998623394881	-2.53921816722379	0.956407706269144	-2.65495368824352	0.0079319297371285	0.01690650784353	L2/L3	Human	DOWN	human_down	macaque_up	LINC01798_L2/L3	DOWN_LINC01798_L2/L3	human_DOWN_LINC01798_L2/L3	macaque_UP_LINC01798_L2/L3	hg	rm	2.53921816722379	human_down_LINC01798_L2/L3	macaque_up_LINC01798_L2/L3	-2.10911472924319	0.592897760474931	-3.55729920037768	0.0003746873112535	0.0008665030320209	Chimp	chimp_down	chimp_DOWN_LINC01798_L2/L3	pt	2.10911472924319	chimp_down_LINC01798_L2/L3	up_LINC01798_L2/L3	Exc	macaque_up_LINC01798_Exc	macaque_up_linc01798_exc	2.32416644823349	LINC01798	Neur	ENSG00000232046	C9	-0.978294738	0.037	0.231	1.02999e-29	3.09389e-25	PD_down	Neur	both	EVO_up_PD_down
1191.12573176283	6.072039102864	0.176381313770286	34.4256371214699	1.04274697246289e-259	1.24274584178127e-256	L2/L3	Human	UP	human_up	macaque_down	ANKRD36C_L2/L3	UP_ANKRD36C_L2/L3	human_UP_ANKRD36C_L2/L3	macaque_DOWN_ANKRD36C_L2/L3	hg	rm	-6.072039102864	human_up_ANKRD36C_L2/L3	macaque_down_ANKRD36C_L2/L3	6.09455599090095	0.17480114411911	34.8656527485203	2.46612838677168e-266	4.52174124823767e-263	Chimp	chimp_up	chimp_UP_ANKRD36C_L2/L3	pt	-6.09455599090095	chimp_up_ANKRD36C_L2/L3	down_ANKRD36C_L2/L3	Exc	macaque_down_ANKRD36C_Exc	macaque_down_ankrd36c_exc	-6.08329754688248	ANKRD36C	Neur	ENSG00000174501	C9	-0.481291547	0.138	0.353	5.37715e-29	1.61519e-24	PD_down	Neur	both	EVO_down_PD_down
1266.60311829728	6.8614329189865	0.187610447976986	36.5727654987967	7.75240171830081e-293	1.23190831571612e-289	L2/L3	Human	UP	human_up	macaque_down	ANKRD36_L2/L3	UP_ANKRD36_L2/L3	human_UP_ANKRD36_L2/L3	macaque_DOWN_ANKRD36_L2/L3	hg	rm	-6.8614329189865	human_up_ANKRD36_L2/L3	macaque_down_ANKRD36_L2/L3	5.52868563745436	0.187141595038217	29.5427942479881	8.12721367327184e-192	4.30489478035795e-189	Chimp	chimp_up	chimp_UP_ANKRD36_L2/L3	pt	-5.52868563745436	chimp_up_ANKRD36_L2/L3	down_ANKRD36_L2/L3	Exc	macaque_down_ANKRD36_Exc	macaque_down_ankrd36_exc	-6.19505927822043	ANKRD36	Neur	ENSG00000135976	C9	-0.590820902	0.143	0.383	1.76216e-23	5.29317e-19	PD_down	Neur	both	EVO_down_PD_down
227.751883374205	4.61356829396539	0.23082039102792	19.987698112024	7.04726374614025e-89	9.84407483625406e-87	L2/L3	Human	UP	human_up	macaque_down	AC092683.1_L2/L3	UP_AC092683.1_L2/L3	human_UP_AC092683.1_L2/L3	macaque_DOWN_AC092683.1_L2/L3	hg	rm	-4.61356829396539	human_up_AC092683.1_L2/L3	macaque_down_AC092683.1_L2/L3	4.02909812930704	0.22640523528657	17.7959583143351	7.59567998047644e-71	4.45937507425213e-69	Chimp	chimp_up	chimp_UP_AC092683.1_L2/L3	pt	-4.02909812930704	chimp_up_AC092683.1_L2/L3	down_AC092683.1_L2/L3	Exc	macaque_down_AC092683.1_Exc	macaque_down_ac092683.1_exc	-4.32133321163622	AC092683.1	Neur	ENSG00000230606	C6_0	-0.442410302	0.173	0.206	3.9157e-14	1.1762e-09	PD_down	Neur	both	EVO_down_PD_down
227.751883374205	4.61356829396539	0.23082039102792	19.987698112024	7.04726374614025e-89	9.84407483625406e-87	L2/L3	Human	UP	human_up	macaque_down	AC092683.1_L2/L3	UP_AC092683.1_L2/L3	human_UP_AC092683.1_L2/L3	macaque_DOWN_AC092683.1_L2/L3	hg	rm	-4.61356829396539	human_up_AC092683.1_L2/L3	macaque_down_AC092683.1_L2/L3	4.02909812930704	0.22640523528657	17.7959583143351	7.59567998047644e-71	4.45937507425213e-69	Chimp	chimp_up	chimp_UP_AC092683.1_L2/L3	pt	-4.02909812930704	chimp_up_AC092683.1_L2/L3	down_AC092683.1_L2/L3	Exc	macaque_down_AC092683.1_Exc	macaque_down_ac092683.1_exc	-4.32133321163622	AC092683.1	Neur	ENSG00000230606	C6_1	0.808780622	0.314	0.154	2.95295e-29	8.87006e-25	PD_up	Neur	both	EVO_down_PD_up
857.651948603595	6.11280312222664	0.19788011046714	30.8914478963854	1.5561144227278e-209	1.19650139935935e-206	L2/L3	Human	UP	human_up	macaque_down	ANKRD36B_L2/L3	UP_ANKRD36B_L2/L3	human_UP_ANKRD36B_L2/L3	macaque_DOWN_ANKRD36B_L2/L3	hg	rm	-6.11280312222664	human_up_ANKRD36B_L2/L3	macaque_down_ANKRD36B_L2/L3	5.75651571063706	0.196322563755845	29.3217223762222	5.48271985574972e-189	2.72262730170105e-186	Chimp	chimp_up	chimp_UP_ANKRD36B_L2/L3	pt	-5.75651571063706	chimp_up_ANKRD36B_L2/L3	down_ANKRD36B_L2/L3	Exc	macaque_down_ANKRD36B_Exc	macaque_down_ankrd36b_exc	-5.93465941643185	ANKRD36B	Neur	ENSG00000196912	C9	-0.572858884	0.041	0.171	1.52972e-26	4.59497e-22	PD_down	Neur	both	EVO_down_PD_down
324.834808650891	2.34412630605531	0.135405064258928	17.3119544596409	3.82217547520183e-67	2.8649488876387e-65	L2/L3	Human	UP	human_up	macaque_down	AC079447.1_L2/L3	UP_AC079447.1_L2/L3	human_UP_AC079447.1_L2/L3	macaque_DOWN_AC079447.1_L2/L3	hg	rm	-2.34412630605531	human_up_AC079447.1_L2/L3	macaque_down_AC079447.1_L2/L3	3.07374014072646	0.122915480881265	25.0069406936271	5.13799985379888e-138	1.16637490014429e-135	Chimp	chimp_up	chimp_UP_AC079447.1_L2/L3	pt	-3.07374014072646	chimp_up_AC079447.1_L2/L3	down_AC079447.1_L2/L3	Exc	macaque_down_AC079447.1_Exc	macaque_down_ac079447.1_exc	-2.70893322339088	AC079447.1	Neur	ENSG00000241962	C9	-0.369554268	0.061	0.183	7.2183e-17	2.16823e-12	PD_down	Neur	both	EVO_down_PD_down
167.548503836032	0.810040976952478	0.130726857756303	6.19643882562015	5.77549620282424e-10	3.88773587942724e-09	L2/L3	Human	UP	human_up	macaque_down	PLEKHB2_L2/L3	UP_PLEKHB2_L2/L3	human_UP_PLEKHB2_L2/L3	macaque_DOWN_PLEKHB2_L2/L3	hg	rm	-0.810040976952478	human_up_PLEKHB2_L2/L3	macaque_down_PLEKHB2_L2/L3	0.587876403408371	0.112523139696042	5.22449342416502	1.74632533323798e-07	6.49483704837891e-07	Chimp	chimp_up	chimp_UP_PLEKHB2_L2/L3	pt	-0.587876403408371	chimp_up_PLEKHB2_L2/L3	down_PLEKHB2_L2/L3	Exc	macaque_down_PLEKHB2_Exc	macaque_down_plekhb2_exc	-0.698958690180425	PLEKHB2	Neur	ENSG00000115762	C7_1	-0.446438823	0.32	0.358	4.38068e-09	0.000131587	PD_down	Neur	both	EVO_down_PD_down
167.548503836032	0.810040976952478	0.130726857756303	6.19643882562015	5.77549620282424e-10	3.88773587942724e-09	L2/L3	Human	UP	human_up	macaque_down	PLEKHB2_L2/L3	UP_PLEKHB2_L2/L3	human_UP_PLEKHB2_L2/L3	macaque_DOWN_PLEKHB2_L2/L3	hg	rm	-0.810040976952478	human_up_PLEKHB2_L2/L3	macaque_down_PLEKHB2_L2/L3	0.587876403408371	0.112523139696042	5.22449342416502	1.74632533323798e-07	6.49483704837891e-07	Chimp	chimp_up	chimp_UP_PLEKHB2_L2/L3	pt	-0.587876403408371	chimp_up_PLEKHB2_L2/L3	down_PLEKHB2_L2/L3	Exc	macaque_down_PLEKHB2_Exc	macaque_down_plekhb2_exc	-0.698958690180425	PLEKHB2	Neur	ENSG00000115762	C7_2	-0.536992785	0.233	0.424	2.09009e-11	6.2782e-07	PD_down	Neur	both	EVO_down_PD_down
167.548503836032	0.810040976952478	0.130726857756303	6.19643882562015	5.77549620282424e-10	3.88773587942724e-09	L2/L3	Human	UP	human_up	macaque_down	PLEKHB2_L2/L3	UP_PLEKHB2_L2/L3	human_UP_PLEKHB2_L2/L3	macaque_DOWN_PLEKHB2_L2/L3	hg	rm	-0.810040976952478	human_up_PLEKHB2_L2/L3	macaque_down_PLEKHB2_L2/L3	0.587876403408371	0.112523139696042	5.22449342416502	1.74632533323798e-07	6.49483704837891e-07	Chimp	chimp_up	chimp_UP_PLEKHB2_L2/L3	pt	-0.587876403408371	chimp_up_PLEKHB2_L2/L3	down_PLEKHB2_L2/L3	Exc	macaque_down_PLEKHB2_Exc	macaque_down_plekhb2_exc	-0.698958690180425	PLEKHB2	Neur	ENSG00000115762	C6_1	-0.800391516	0.12	0.214	2.36677e-14	7.10931e-10	PD_down	Neur	both	EVO_down_PD_down
422.768942017308	7.56661369312825	0.357915302067622	21.1407940633359	3.35387504253353e-99	5.62978630379078e-97	L2/L3	Human	UP	human_up	macaque_down	ANKRD30BL_L2/L3	UP_ANKRD30BL_L2/L3	human_UP_ANKRD30BL_L2/L3	macaque_DOWN_ANKRD30BL_L2/L3	hg	rm	-7.56661369312825	human_up_ANKRD30BL_L2/L3	macaque_down_ANKRD30BL_L2/L3	3.8824464406928	0.361363087827233	10.7438932516234	6.33167260375374e-27	9.44441477991704e-26	Chimp	chimp_up	chimp_UP_ANKRD30BL_L2/L3	pt	-3.8824464406928	chimp_up_ANKRD30BL_L2/L3	down_ANKRD30BL_L2/L3	Exc	macaque_down_ANKRD30BL_Exc	macaque_down_ankrd30bl_exc	-5.72453006691052	ANKRD30BL	Neur	ENSG00000163046	C6_0	-0.366846434	0.321	0.355	4.80225e-08	0.0014425	PD_down	Neur	both	EVO_down_PD_down
1288.74448906463	0.948964169177739	0.0570921472810334	16.6216233645322	4.85986646579471e-62	3.17369252270364e-60	L2/L3	Human	UP	human_up	macaque_down	GTDC1_L2/L3	UP_GTDC1_L2/L3	human_UP_GTDC1_L2/L3	macaque_DOWN_GTDC1_L2/L3	hg	rm	-0.948964169177739	human_up_GTDC1_L2/L3	macaque_down_GTDC1_L2/L3	0.62267732407225	0.0522252438184135	11.9229184690318	8.99030641523963e-33	1.69938892715029e-31	Chimp	chimp_up	chimp_UP_GTDC1_L2/L3	pt	-0.62267732407225	chimp_up_GTDC1_L2/L3	down_GTDC1_L2/L3	Exc	macaque_down_GTDC1_Exc	macaque_down_gtdc1_exc	-0.785820746624994	GTDC1	Neur	ENSG00000121964	C9	0.346623608	0.156	0.174	9.84492e-09	0.000295722	PD_up	Neur	both	EVO_down_PD_up
846.257149834624	1.17841559044709	0.0682031519785815	17.2780224412086	6.88691115798205e-67	5.08224193070155e-65	L2/L3	Human	UP	human_up	macaque_down	KCNJ3_L2/L3	UP_KCNJ3_L2/L3	human_UP_KCNJ3_L2/L3	macaque_DOWN_KCNJ3_L2/L3	hg	rm	-1.17841559044709	human_up_KCNJ3_L2/L3	macaque_down_KCNJ3_L2/L3	1.28692852036822	0.0605368209138911	21.2586075869226	2.74438545571361e-100	3.20662606482302e-98	Chimp	chimp_up	chimp_UP_KCNJ3_L2/L3	pt	-1.28692852036822	chimp_up_KCNJ3_L2/L3	down_KCNJ3_L2/L3	Exc	macaque_down_KCNJ3_Exc	macaque_down_kcnj3_exc	-1.23267205540765	KCNJ3	Neur	ENSG00000162989	C9	-0.921227288	0.22	0.622	1.84119e-62	5.53057e-58	PD_down	Neur	both	EVO_down_PD_down
262.310756661732	1.14491962722341	0.106511765220754	10.7492315506224	5.97573784953301e-27	1.21017576364884e-25	L2/L3	Human	UP	human_up	macaque_down	GPD2_L2/L3	UP_GPD2_L2/L3	human_UP_GPD2_L2/L3	macaque_DOWN_GPD2_L2/L3	hg	rm	-1.14491962722341	human_up_GPD2_L2/L3	macaque_down_GPD2_L2/L3	0.542102919327867	0.0958883643224983	5.6534796808571	1.57231706674519e-08	6.62385111398697e-08	Chimp	chimp_up	chimp_UP_GPD2_L2/L3	pt	-0.542102919327867	chimp_up_GPD2_L2/L3	down_GPD2_L2/L3	Exc	macaque_down_GPD2_Exc	macaque_down_gpd2_exc	-0.843511273275639	GPD2	Neur	ENSG00000115159	C9	-0.293408706	0.047	0.132	5.83978e-11	1.75415e-06	PD_down	Neur	both	EVO_down_PD_down
35.3448021576654	-0.832100935044635	0.298124280545942	-2.79112098323842	0.0052525834879834	0.0117649623239484	L2/L3	Human	DOWN	human_down	macaque_up	PLA2R1_L2/L3	DOWN_PLA2R1_L2/L3	human_DOWN_PLA2R1_L2/L3	macaque_UP_PLA2R1_L2/L3	hg	rm	0.832100935044635	human_down_PLA2R1_L2/L3	macaque_up_PLA2R1_L2/L3	-0.571404884860712	0.224795698669152	-2.54188531294671	0.0110256344764389	0.0195119922325636	Chimp	chimp_down	chimp_DOWN_PLA2R1_L2/L3	pt	0.571404884860712	chimp_down_PLA2R1_L2/L3	up_PLA2R1_L2/L3	Exc	macaque_up_PLA2R1_Exc	macaque_up_pla2r1_exc	0.701752909952673	PLA2R1	Neur	ENSG00000153246	C9	-0.735127382	0.043	0.229	8.10609e-25	2.43491e-20	PD_down	Neur	both	EVO_up_PD_down
331.869030162494	4.81945030463828	0.180643851358346	26.6792933631484	8.18606497447561e-157	2.95640976866062e-154	L2/L3	Human	UP	human_up	macaque_down	TTN-AS1_L2/L3	UP_TTN-AS1_L2/L3	human_UP_TTN-AS1_L2/L3	macaque_DOWN_TTN-AS1_L2/L3	hg	rm	-4.81945030463828	human_up_TTN-AS1_L2/L3	macaque_down_TTN-AS1_L2/L3	2.55537846786273	0.181582021991994	14.07286051686	5.57672101341883e-45	1.59003256071592e-43	Chimp	chimp_up	chimp_UP_TTN-AS1_L2/L3	pt	-2.55537846786273	chimp_up_TTN-AS1_L2/L3	down_TTN-AS1_L2/L3	Exc	macaque_down_TTN-AS1_Exc	macaque_down_ttn-as1_exc	-3.6874143862505	TTN-AS1	Neur	ENSG00000237298	C9	0.318849268	0.089	0.116	1.53854e-06	0.046214585	PD_up	Neur	both	EVO_down_PD_up
331.869030162494	4.81945030463828	0.180643851358346	26.6792933631484	8.18606497447561e-157	2.95640976866062e-154	L2/L3	Human	UP	human_up	macaque_down	TTN-AS1_L2/L3	UP_TTN-AS1_L2/L3	human_UP_TTN-AS1_L2/L3	macaque_DOWN_TTN-AS1_L2/L3	hg	rm	-4.81945030463828	human_up_TTN-AS1_L2/L3	macaque_down_TTN-AS1_L2/L3	2.55537846786273	0.181582021991994	14.07286051686	5.57672101341883e-45	1.59003256071592e-43	Chimp	chimp_up	chimp_UP_TTN-AS1_L2/L3	pt	-2.55537846786273	chimp_up_TTN-AS1_L2/L3	down_TTN-AS1_L2/L3	Exc	macaque_down_TTN-AS1_Exc	macaque_down_ttn-as1_exc	-3.6874143862505	TTN-AS1	Neur	ENSG00000237298	C6_1	0.392912433	0.193	0.127	1.51478e-06	0.045500844	PD_up	Neur	both	EVO_down_PD_up
1678.02037620633	1.03273735015356	0.0608173300414185	16.9809715331178	1.13590046460209e-64	7.89368031319402e-63	L2/L3	Human	UP	human_up	macaque_down	TMEFF2_L2/L3	UP_TMEFF2_L2/L3	human_UP_TMEFF2_L2/L3	macaque_DOWN_TMEFF2_L2/L3	hg	rm	-1.03273735015356	human_up_TMEFF2_L2/L3	macaque_down_TMEFF2_L2/L3	0.660097313008442	0.0574952703580475	11.4808976268436	1.64563093881607e-30	2.81993235496907e-29	Chimp	chimp_up	chimp_UP_TMEFF2_L2/L3	pt	-0.660097313008442	chimp_up_TMEFF2_L2/L3	down_TMEFF2_L2/L3	Exc	macaque_down_TMEFF2_Exc	macaque_down_tmeff2_exc	-0.846417331580999	TMEFF2	Neur	ENSG00000144339	C9	0.437985116	0.205	0.271	2.08452e-13	6.26148e-09	PD_up	Neur	both	EVO_down_PD_up
1678.02037620633	1.03273735015356	0.0608173300414185	16.9809715331178	1.13590046460209e-64	7.89368031319402e-63	L2/L3	Human	UP	human_up	macaque_down	TMEFF2_L2/L3	UP_TMEFF2_L2/L3	human_UP_TMEFF2_L2/L3	macaque_DOWN_TMEFF2_L2/L3	hg	rm	-1.03273735015356	human_up_TMEFF2_L2/L3	macaque_down_TMEFF2_L2/L3	0.660097313008442	0.0574952703580475	11.4808976268436	1.64563093881607e-30	2.81993235496907e-29	Chimp	chimp_up	chimp_UP_TMEFF2_L2/L3	pt	-0.660097313008442	chimp_up_TMEFF2_L2/L3	down_TMEFF2_L2/L3	Exc	macaque_down_TMEFF2_Exc	macaque_down_tmeff2_exc	-0.846417331580999	TMEFF2	Neur	ENSG00000144339	C6_2	0.865830564	0.526	0.288	4.86577e-08	0.001461581	PD_up	Neur	both	EVO_down_PD_up
27.1504610203908	1.14248474320535	0.334667312785885	3.41379244269457	0.0006406536173269	0.001818580400453	L2/L3	Human	UP	human_up	macaque_down	MOB4_L2/L3	UP_MOB4_L2/L3	human_UP_MOB4_L2/L3	macaque_DOWN_MOB4_L2/L3	hg	rm	-1.14248474320535	human_up_MOB4_L2/L3	macaque_down_MOB4_L2/L3	0.830597690889245	0.295448859017615	2.81130783057018	0.0049340554921929	0.0093749020894309	Chimp	chimp_up	chimp_UP_MOB4_L2/L3	pt	-0.830597690889245	chimp_up_MOB4_L2/L3	down_MOB4_L2/L3	Exc	macaque_down_MOB4_Exc	macaque_down_mob4_exc	-0.9865412170473	MOB4	Neur	ENSG00000115540	C7_2	-0.389847569	0.075	0.166	7.08789e-10	2.12906e-05	PD_down	Neur	both	EVO_down_PD_down
1326.25997989598	1.00604165940356	0.0580497487209655	17.3306806932001	2.76041960362325e-67	2.07562655116605e-65	L2/L3	Human	UP	human_up	macaque_down	AC007563.2_L2/L3	UP_AC007563.2_L2/L3	human_UP_AC007563.2_L2/L3	macaque_DOWN_AC007563.2_L2/L3	hg	rm	-1.00604165940356	human_up_AC007563.2_L2/L3	macaque_down_AC007563.2_L2/L3	1.7401247219406	0.0499460196732185	34.8401080471618	6.01158003527973e-266	1.02351444086377e-262	Chimp	chimp_up	chimp_UP_AC007563.2_L2/L3	pt	-1.7401247219406	chimp_up_AC007563.2_L2/L3	down_AC007563.2_L2/L3	Exc	macaque_down_AC007563.2_Exc	macaque_down_ac007563.2_exc	-1.37308319067208	AC007563.2	Neur	ENSG00000236886	C9	-0.75006811	0.043	0.181	4.7894e-23	1.43864e-18	PD_down	Neur	both	EVO_down_PD_down
2118.46736787517	0.621285590384168	0.0599884312116052	10.356756758526	3.89960998248963e-25	7.23918251889586e-24	L2/L3	Human	UP	human_up	macaque_down	EPHA4_L2/L3	UP_EPHA4_L2/L3	human_UP_EPHA4_L2/L3	macaque_DOWN_EPHA4_L2/L3	hg	rm	-0.621285590384168	human_up_EPHA4_L2/L3	macaque_down_EPHA4_L2/L3	0.612352956601272	0.0565271702440525	10.8328960030632	2.40428787654707e-27	3.65955337326794e-26	Chimp	chimp_up	chimp_UP_EPHA4_L2/L3	pt	-0.612352956601272	chimp_up_EPHA4_L2/L3	down_EPHA4_L2/L3	Exc	macaque_down_EPHA4_Exc	macaque_down_epha4_exc	-0.61681927349272	EPHA4	Neur	ENSG00000116106	C9	-0.276819548	0.053	0.171	2.66787e-17	8.01375e-13	PD_down	Neur	both	EVO_down_PD_down
179.043330906854	2.10741699365188	0.196909693809743	10.7024542716931	9.91175858414737e-27	1.99372723722985e-25	L2/L3	Human	UP	human_up	macaque_down	LINC01266_L2/L3	UP_LINC01266_L2/L3	human_UP_LINC01266_L2/L3	macaque_DOWN_LINC01266_L2/L3	hg	rm	-2.10741699365188	human_up_LINC01266_L2/L3	macaque_down_LINC01266_L2/L3	2.95858156320325	0.18016680042025	16.4213470867118	1.34546195925779e-60	5.90615676995738e-59	Chimp	chimp_up	chimp_UP_LINC01266_L2/L3	pt	-2.95858156320325	chimp_up_LINC01266_L2/L3	down_LINC01266_L2/L3	Exc	macaque_down_LINC01266_Exc	macaque_down_linc01266_exc	-2.53299927842756	LINC01266	Neur	ENSG00000224957	C9	-1.303809698	0.057	0.29	1.32981e-17	3.99448e-13	PD_down	Neur	both	EVO_down_PD_down
291.886301583329	1.88247225638142	0.138059946206735	13.635180282937	2.47378757429646e-42	9.1418915691365e-41	L2/L3	Human	UP	human_up	macaque_down	LMCD1-AS1_L2/L3	UP_LMCD1-AS1_L2/L3	human_UP_LMCD1-AS1_L2/L3	macaque_DOWN_LMCD1-AS1_L2/L3	hg	rm	-1.88247225638142	human_up_LMCD1-AS1_L2/L3	macaque_down_LMCD1-AS1_L2/L3	1.56623653896481	0.130182741938768	12.0310612270057	2.44004056284603e-33	4.66405828837194e-32	Chimp	chimp_up	chimp_UP_LMCD1-AS1_L2/L3	pt	-1.56623653896481	chimp_up_LMCD1-AS1_L2/L3	down_LMCD1-AS1_L2/L3	Exc	macaque_down_LMCD1-AS1_Exc	macaque_down_lmcd1-as1_exc	-1.72435439767312	LMCD1-AS1	Neur	ENSG00000227110	C9	0.71104853	0.144	0.094	5.55283e-07	0.016679603	PD_up	Neur	both	EVO_down_PD_up
115.787171144702	2.30701684086816	0.186780668296331	12.3514754600194	4.7826156682807e-35	1.3652506235825e-33	L2/L3	Human	UP	human_up	macaque_down	RPL15_L2/L3	UP_RPL15_L2/L3	human_UP_RPL15_L2/L3	macaque_DOWN_RPL15_L2/L3	hg	rm	-2.30701684086816	human_up_RPL15_L2/L3	macaque_down_RPL15_L2/L3	1.45858337675296	0.176911728738264	8.24469574264855	1.65580995085429e-16	1.37136504477286e-15	Chimp	chimp_up	chimp_UP_RPL15_L2/L3	pt	-1.45858337675296	chimp_up_RPL15_L2/L3	down_RPL15_L2/L3	Exc	macaque_down_RPL15_Exc	macaque_down_rpl15_exc	-1.88280010881056	RPL15	Neur	ENSG00000174748	C7_3	0.459101847	0.293	0.238	3.80506e-12	1.14296e-07	PD_up	Neur	both	EVO_down_PD_up
115.787171144702	2.30701684086816	0.186780668296331	12.3514754600194	4.7826156682807e-35	1.3652506235825e-33	L2/L3	Human	UP	human_up	macaque_down	RPL15_L2/L3	UP_RPL15_L2/L3	human_UP_RPL15_L2/L3	macaque_DOWN_RPL15_L2/L3	hg	rm	-2.30701684086816	human_up_RPL15_L2/L3	macaque_down_RPL15_L2/L3	1.45858337675296	0.176911728738264	8.24469574264855	1.65580995085429e-16	1.37136504477286e-15	Chimp	chimp_up	chimp_UP_RPL15_L2/L3	pt	-1.45858337675296	chimp_up_RPL15_L2/L3	down_RPL15_L2/L3	Exc	macaque_down_RPL15_Exc	macaque_down_rpl15_exc	-1.88280010881056	RPL15	Neur	ENSG00000174748	C9	0.307970734	0.129	0.155	7.39302e-08	0.002220716	PD_up	Neur	both	EVO_down_PD_up
571.608296910235	-0.56220048920201	0.0730769965668751	-7.69326211549379	1.43430252464044e-14	1.41682697792497e-13	L2/L3	Human	DOWN	human_down	macaque_up	TOP2B_L2/L3	DOWN_TOP2B_L2/L3	human_DOWN_TOP2B_L2/L3	macaque_UP_TOP2B_L2/L3	hg	rm	0.56220048920201	human_down_TOP2B_L2/L3	macaque_up_TOP2B_L2/L3	-0.558407956522938	0.0580428194064962	-9.62062081464705	6.54350272263618e-22	7.61948856359336e-21	Chimp	chimp_down	chimp_DOWN_TOP2B_L2/L3	pt	0.558407956522938	chimp_down_TOP2B_L2/L3	up_TOP2B_L2/L3	Exc	macaque_up_TOP2B_Exc	macaque_up_top2b_exc	0.560304222862474	TOP2B	Neur	ENSG00000077097	C9	-0.341083241	0.087	0.201	4.56708e-11	1.37186e-06	PD_down	Neur	both	EVO_up_PD_down
102.281084578897	1.20054979960677	0.179067482058177	6.70445457660885	2.02160025441479e-11	1.55793286984258e-10	L2/L3	Human	UP	human_up	macaque_down	EPM2AIP1_L2/L3	UP_EPM2AIP1_L2/L3	human_UP_EPM2AIP1_L2/L3	macaque_DOWN_EPM2AIP1_L2/L3	hg	rm	-1.20054979960677	human_up_EPM2AIP1_L2/L3	macaque_down_EPM2AIP1_L2/L3	1.12260688030209	0.157019637597467	7.14946803774945	8.71148286319854e-13	5.46151776768018e-12	Chimp	chimp_up	chimp_UP_EPM2AIP1_L2/L3	pt	-1.12260688030209	chimp_up_EPM2AIP1_L2/L3	down_EPM2AIP1_L2/L3	Exc	macaque_down_EPM2AIP1_Exc	macaque_down_epm2aip1_exc	-1.16157833995443	EPM2AIP1	Neur	ENSG00000178567	C7_2	-0.404433821	0.123	0.233	1.00569e-08	0.00030209	PD_down	Neur	both	EVO_down_PD_down
107.062721187397	-0.930603433325464	0.164136678392492	-5.66968603507474	1.43059436092356e-08	8.26457760227194e-08	L2/L3	Human	DOWN	human_down	macaque_up	EIF1B_L2/L3	DOWN_EIF1B_L2/L3	human_DOWN_EIF1B_L2/L3	macaque_UP_EIF1B_L2/L3	hg	rm	0.930603433325464	human_down_EIF1B_L2/L3	macaque_up_EIF1B_L2/L3	-0.940684082785891	0.123191322904008	-7.63596055802471	2.24142939582226e-14	1.61069373164967e-13	Chimp	chimp_down	chimp_DOWN_EIF1B_L2/L3	pt	0.940684082785891	chimp_down_EIF1B_L2/L3	up_EIF1B_L2/L3	Exc	macaque_up_EIF1B_Exc	macaque_up_eif1b_exc	0.935643758055678	EIF1B	Neur	ENSG00000114784	C7_2	-0.393883934	0.174	0.31	1.84311e-13	5.53633e-09	PD_down	Neur	both	EVO_up_PD_down
137.439593486065	0.928172663035605	0.146973180841631	6.31525192365365	2.69721732221284e-10	1.86892070035655e-09	L2/L3	Human	UP	human_up	macaque_down	WDR82_L2/L3	UP_WDR82_L2/L3	human_UP_WDR82_L2/L3	macaque_DOWN_WDR82_L2/L3	hg	rm	-0.928172663035605	human_up_WDR82_L2/L3	macaque_down_WDR82_L2/L3	0.758515547025856	0.127098548224824	5.96793242424864	2.40278836616622e-09	1.10901711204358e-08	Chimp	chimp_up	chimp_UP_WDR82_L2/L3	pt	-0.758515547025856	chimp_up_WDR82_L2/L3	down_WDR82_L2/L3	Exc	macaque_down_WDR82_Exc	macaque_down_wdr82_exc	-0.843344105030731	WDR82	Neur	ENSG00000164091	C7_2	-0.468769257	0.261	0.436	2.58642e-23	7.76909e-19	PD_down	Neur	both	EVO_down_PD_down
137.439593486065	0.928172663035605	0.146973180841631	6.31525192365365	2.69721732221284e-10	1.86892070035655e-09	L2/L3	Human	UP	human_up	macaque_down	WDR82_L2/L3	UP_WDR82_L2/L3	human_UP_WDR82_L2/L3	macaque_DOWN_WDR82_L2/L3	hg	rm	-0.928172663035605	human_up_WDR82_L2/L3	macaque_down_WDR82_L2/L3	0.758515547025856	0.127098548224824	5.96793242424864	2.40278836616622e-09	1.10901711204358e-08	Chimp	chimp_up	chimp_UP_WDR82_L2/L3	pt	-0.758515547025856	chimp_up_WDR82_L2/L3	down_WDR82_L2/L3	Exc	macaque_down_WDR82_Exc	macaque_down_wdr82_exc	-0.843344105030731	WDR82	Neur	ENSG00000164091	C6_1	-0.606016044	0.158	0.226	2.13644e-09	6.41744e-05	PD_down	Neur	both	EVO_down_PD_down
42.031311612263	0.795158124628458	0.275923694488977	2.88180442821747	0.0039540506888763	0.0091923097844588	L2/L3	Human	UP	human_up	macaque_down	EIF4E3_L2/L3	UP_EIF4E3_L2/L3	human_UP_EIF4E3_L2/L3	macaque_DOWN_EIF4E3_L2/L3	hg	rm	-0.795158124628458	human_up_EIF4E3_L2/L3	macaque_down_EIF4E3_L2/L3	0.741562946416744	0.238477204560393	3.10957580949397	0.0018735619862113	0.0038501787656982	Chimp	chimp_up	chimp_UP_EIF4E3_L2/L3	pt	-0.741562946416744	chimp_up_EIF4E3_L2/L3	down_EIF4E3_L2/L3	Exc	macaque_down_EIF4E3_Exc	macaque_down_eif4e3_exc	-0.768360535522601	EIF4E3	Neur	ENSG00000163412	C7_2	-0.390207066	0.08	0.158	1.82763e-08	0.000548984	PD_down	Neur	both	EVO_down_PD_down
2631.96792400504	4.88942416061793	0.0909546848652091	53.7567049774713	0.0	0.0	L2/L3	Human	UP	human_up	macaque_down	MTRNR2L12_L2/L3	UP_MTRNR2L12_L2/L3	human_UP_MTRNR2L12_L2/L3	macaque_DOWN_MTRNR2L12_L2/L3	hg	rm	-4.88942416061793	human_up_MTRNR2L12_L2/L3	macaque_down_MTRNR2L12_L2/L3	3.3448157535002	0.0906235683079258	36.9088948487991	3.32716828201411e-298	8.81182035223204e-295	Chimp	chimp_up	chimp_UP_MTRNR2L12_L2/L3	pt	-3.3448157535002	chimp_up_MTRNR2L12_L2/L3	down_MTRNR2L12_L2/L3	Exc	macaque_down_MTRNR2L12_Exc	macaque_down_mtrnr2l12_exc	-4.11711995705906	MTRNR2L12	Neur	ENSG00000269028	C7_0	-0.462289252	0.466	0.492	1.33714e-11	4.0165e-07	PD_down	Neur	both	EVO_down_PD_down
2631.96792400504	4.88942416061793	0.0909546848652091	53.7567049774713	0.0	0.0	L2/L3	Human	UP	human_up	macaque_down	MTRNR2L12_L2/L3	UP_MTRNR2L12_L2/L3	human_UP_MTRNR2L12_L2/L3	macaque_DOWN_MTRNR2L12_L2/L3	hg	rm	-4.88942416061793	human_up_MTRNR2L12_L2/L3	macaque_down_MTRNR2L12_L2/L3	3.3448157535002	0.0906235683079258	36.9088948487991	3.32716828201411e-298	8.81182035223204e-295	Chimp	chimp_up	chimp_UP_MTRNR2L12_L2/L3	pt	-3.3448157535002	chimp_up_MTRNR2L12_L2/L3	down_MTRNR2L12_L2/L3	Exc	macaque_down_MTRNR2L12_Exc	macaque_down_mtrnr2l12_exc	-4.11711995705906	MTRNR2L12	Neur	ENSG00000269028	C7_2	0.659520485	0.4	0.356	1.05264e-19	3.16192e-15	PD_up	Neur	both	EVO_down_PD_up
2631.96792400504	4.88942416061793	0.0909546848652091	53.7567049774713	0.0	0.0	L2/L3	Human	UP	human_up	macaque_down	MTRNR2L12_L2/L3	UP_MTRNR2L12_L2/L3	human_UP_MTRNR2L12_L2/L3	macaque_DOWN_MTRNR2L12_L2/L3	hg	rm	-4.88942416061793	human_up_MTRNR2L12_L2/L3	macaque_down_MTRNR2L12_L2/L3	3.3448157535002	0.0906235683079258	36.9088948487991	3.32716828201411e-298	8.81182035223204e-295	Chimp	chimp_up	chimp_UP_MTRNR2L12_L2/L3	pt	-3.3448157535002	chimp_up_MTRNR2L12_L2/L3	down_MTRNR2L12_L2/L3	Exc	macaque_down_MTRNR2L12_Exc	macaque_down_mtrnr2l12_exc	-4.11711995705906	MTRNR2L12	Neur	ENSG00000269028	C7_3	0.865678509	0.481	0.336	1.05472e-07	0.003168161	PD_up	Neur	both	EVO_down_PD_up
2631.96792400504	4.88942416061793	0.0909546848652091	53.7567049774713	0.0	0.0	L2/L3	Human	UP	human_up	macaque_down	MTRNR2L12_L2/L3	UP_MTRNR2L12_L2/L3	human_UP_MTRNR2L12_L2/L3	macaque_DOWN_MTRNR2L12_L2/L3	hg	rm	-4.88942416061793	human_up_MTRNR2L12_L2/L3	macaque_down_MTRNR2L12_L2/L3	3.3448157535002	0.0906235683079258	36.9088948487991	3.32716828201411e-298	8.81182035223204e-295	Chimp	chimp_up	chimp_UP_MTRNR2L12_L2/L3	pt	-3.3448157535002	chimp_up_MTRNR2L12_L2/L3	down_MTRNR2L12_L2/L3	Exc	macaque_down_MTRNR2L12_Exc	macaque_down_mtrnr2l12_exc	-4.11711995705906	MTRNR2L12	Neur	ENSG00000269028	C9	1.225851861	0.427	0.286	3.97593e-30	1.19429e-25	PD_up	Neur	both	EVO_down_PD_up
858.774128410136	1.33101063189514	0.0669406550233218	19.8834420044355	5.66135314948808e-88	7.66727350404533e-86	L2/L3	Human	UP	human_up	macaque_down	LINC00882_L2/L3	UP_LINC00882_L2/L3	human_UP_LINC00882_L2/L3	macaque_DOWN_LINC00882_L2/L3	hg	rm	-1.33101063189514	human_up_LINC00882_L2/L3	macaque_down_LINC00882_L2/L3	1.42296203885372	0.0594441856491995	23.9377833729795	1.23862049398453e-126	2.40030553614759e-124	Chimp	chimp_up	chimp_UP_LINC00882_L2/L3	pt	-1.42296203885372	chimp_up_LINC00882_L2/L3	down_LINC00882_L2/L3	Exc	macaque_down_LINC00882_Exc	macaque_down_linc00882_exc	-1.37698633537443	LINC00882	Neur	ENSG00000242759	C9	0.30897549	0.112	0.167	5.2046e-14	1.56336e-09	PD_up	Neur	both	EVO_down_PD_up
130.036018638652	1.68714792747154	0.17711809803668	9.525553549712	1.64164652364377e-21	2.540927697245e-20	L2/L3	Human	UP	human_up	macaque_down	TAGLN3_L2/L3	UP_TAGLN3_L2/L3	human_UP_TAGLN3_L2/L3	macaque_DOWN_TAGLN3_L2/L3	hg	rm	-1.68714792747154	human_up_TAGLN3_L2/L3	macaque_down_TAGLN3_L2/L3	2.01466332115811	0.156683224848624	12.8581941245116	7.7362979578747e-38	1.74954836929698e-36	Chimp	chimp_up	chimp_UP_TAGLN3_L2/L3	pt	-2.01466332115811	chimp_up_TAGLN3_L2/L3	down_TAGLN3_L2/L3	Exc	macaque_down_TAGLN3_Exc	macaque_down_tagln3_exc	-1.85090562431482	TAGLN3	Neur	ENSG00000144834	C7_1	-0.536346778	0.284	0.337	3.04795e-11	9.15542e-07	PD_down	Neur	both	EVO_down_PD_down
130.036018638652	1.68714792747154	0.17711809803668	9.525553549712	1.64164652364377e-21	2.540927697245e-20	L2/L3	Human	UP	human_up	macaque_down	TAGLN3_L2/L3	UP_TAGLN3_L2/L3	human_UP_TAGLN3_L2/L3	macaque_DOWN_TAGLN3_L2/L3	hg	rm	-1.68714792747154	human_up_TAGLN3_L2/L3	macaque_down_TAGLN3_L2/L3	2.01466332115811	0.156683224848624	12.8581941245116	7.7362979578747e-38	1.74954836929698e-36	Chimp	chimp_up	chimp_UP_TAGLN3_L2/L3	pt	-2.01466332115811	chimp_up_TAGLN3_L2/L3	down_TAGLN3_L2/L3	Exc	macaque_down_TAGLN3_Exc	macaque_down_tagln3_exc	-1.85090562431482	TAGLN3	Neur	ENSG00000144834	C7_2	-0.659699608	0.383	0.623	4.68278e-47	1.40661e-42	PD_down	Neur	both	EVO_down_PD_down
130.036018638652	1.68714792747154	0.17711809803668	9.525553549712	1.64164652364377e-21	2.540927697245e-20	L2/L3	Human	UP	human_up	macaque_down	TAGLN3_L2/L3	UP_TAGLN3_L2/L3	human_UP_TAGLN3_L2/L3	macaque_DOWN_TAGLN3_L2/L3	hg	rm	-1.68714792747154	human_up_TAGLN3_L2/L3	macaque_down_TAGLN3_L2/L3	2.01466332115811	0.156683224848624	12.8581941245116	7.7362979578747e-38	1.74954836929698e-36	Chimp	chimp_up	chimp_UP_TAGLN3_L2/L3	pt	-2.01466332115811	chimp_up_TAGLN3_L2/L3	down_TAGLN3_L2/L3	Exc	macaque_down_TAGLN3_Exc	macaque_down_tagln3_exc	-1.85090562431482	TAGLN3	Neur	ENSG00000144834	C7_3	-0.405945484	0.31	0.417	9.80153e-12	2.94419e-07	PD_down	Neur	both	EVO_down_PD_down
130.036018638652	1.68714792747154	0.17711809803668	9.525553549712	1.64164652364377e-21	2.540927697245e-20	L2/L3	Human	UP	human_up	macaque_down	TAGLN3_L2/L3	UP_TAGLN3_L2/L3	human_UP_TAGLN3_L2/L3	macaque_DOWN_TAGLN3_L2/L3	hg	rm	-1.68714792747154	human_up_TAGLN3_L2/L3	macaque_down_TAGLN3_L2/L3	2.01466332115811	0.156683224848624	12.8581941245116	7.7362979578747e-38	1.74954836929698e-36	Chimp	chimp_up	chimp_UP_TAGLN3_L2/L3	pt	-2.01466332115811	chimp_up_TAGLN3_L2/L3	down_TAGLN3_L2/L3	Exc	macaque_down_TAGLN3_Exc	macaque_down_tagln3_exc	-1.85090562431482	TAGLN3	Neur	ENSG00000144834	C6_1	-0.665288941	0.209	0.291	9.59702e-17	2.88275e-12	PD_down	Neur	both	EVO_down_PD_down
1170.33816880492	0.702732926841907	0.0855564640556717	8.21367426293631	2.14521026461832e-16	2.41422246777348e-15	L2/L3	Human	UP	human_up	macaque_down	CLSTN2_L2/L3	UP_CLSTN2_L2/L3	human_UP_CLSTN2_L2/L3	macaque_DOWN_CLSTN2_L2/L3	hg	rm	-0.702732926841907	human_up_CLSTN2_L2/L3	macaque_down_CLSTN2_L2/L3	0.577430190314395	0.0814923316123908	7.085699708052	1.38343505450383e-12	8.53625626693071e-12	Chimp	chimp_up	chimp_UP_CLSTN2_L2/L3	pt	-0.577430190314395	chimp_up_CLSTN2_L2/L3	down_CLSTN2_L2/L3	Exc	macaque_down_CLSTN2_Exc	macaque_down_clstn2_exc	-0.640081558578151	CLSTN2	Neur	ENSG00000158258	C7_2	-0.494484177	0.2	0.369	7.74721e-13	2.32711e-08	PD_down	Neur	both	EVO_down_PD_down
1170.33816880492	0.702732926841907	0.0855564640556717	8.21367426293631	2.14521026461832e-16	2.41422246777348e-15	L2/L3	Human	UP	human_up	macaque_down	CLSTN2_L2/L3	UP_CLSTN2_L2/L3	human_UP_CLSTN2_L2/L3	macaque_DOWN_CLSTN2_L2/L3	hg	rm	-0.702732926841907	human_up_CLSTN2_L2/L3	macaque_down_CLSTN2_L2/L3	0.577430190314395	0.0814923316123908	7.085699708052	1.38343505450383e-12	8.53625626693071e-12	Chimp	chimp_up	chimp_UP_CLSTN2_L2/L3	pt	-0.577430190314395	chimp_up_CLSTN2_L2/L3	down_CLSTN2_L2/L3	Exc	macaque_down_CLSTN2_Exc	macaque_down_clstn2_exc	-0.640081558578151	CLSTN2	Neur	ENSG00000158258	C7_3	-0.635303699	0.198	0.368	3.19599e-19	9.60012e-15	PD_down	Neur	both	EVO_down_PD_down
30.1813388480081	-3.86337059388712	0.548747790953326	-7.0403392188156	1.91772380467995e-12	1.60783906466237e-11	L2/L3	Human	DOWN	human_down	macaque_up	AC092957.1_L2/L3	DOWN_AC092957.1_L2/L3	human_DOWN_AC092957.1_L2/L3	macaque_UP_AC092957.1_L2/L3	hg	rm	3.86337059388712	human_down_AC092957.1_L2/L3	macaque_up_AC092957.1_L2/L3	-2.47839067790682	0.256979273836292	-9.64432127505222	5.19537349272173e-22	6.08535246056585e-21	Chimp	chimp_down	chimp_DOWN_AC092957.1_L2/L3	pt	2.47839067790682	chimp_down_AC092957.1_L2/L3	up_AC092957.1_L2/L3	Exc	macaque_up_AC092957.1_Exc	macaque_up_ac092957.1_exc	3.17088063589697	AC092957.1	Neur	ENSG00000243620	C9	-1.735647373	0.089	0.501	5.36519e-92	1.61159e-87	PD_down	Neur	both	EVO_up_PD_down
24.3915241327465	-2.05556899997009	0.436376380180636	-4.71054138887903	2.47059618537846e-06	1.08033628095177e-05	L2/L3	Human	DOWN	human_down	macaque_up	KCNAB1_L2/L3	DOWN_KCNAB1_L2/L3	human_DOWN_KCNAB1_L2/L3	macaque_UP_KCNAB1_L2/L3	hg	rm	2.05556899997009	human_down_KCNAB1_L2/L3	macaque_up_KCNAB1_L2/L3	-1.22541507257561	0.291670832843514	-4.20136309355645	2.65312673471952e-05	7.34219264588899e-05	Chimp	chimp_down	chimp_DOWN_KCNAB1_L2/L3	pt	1.22541507257561	chimp_down_KCNAB1_L2/L3	up_KCNAB1_L2/L3	Exc	macaque_up_KCNAB1_Exc	macaque_up_kcnab1_exc	1.64049203627285	KCNAB1	Neur	ENSG00000169282	C9	-0.347957912	0.086	0.206	1.45764e-12	4.37845e-08	PD_down	Neur	both	EVO_up_PD_down
1640.79342362953	0.968218536479934	0.0517851889203633	18.6968234869025	5.25430392548793e-78	5.19674640530831e-76	L2/L3	Human	UP	human_up	macaque_down	PPM1L_L2/L3	UP_PPM1L_L2/L3	human_UP_PPM1L_L2/L3	macaque_DOWN_PPM1L_L2/L3	hg	rm	-0.968218536479934	human_up_PPM1L_L2/L3	macaque_down_PPM1L_L2/L3	0.601065196252245	0.0476927867197862	12.6028533367894	2.03641890033591e-36	4.37298026201862e-35	Chimp	chimp_up	chimp_UP_PPM1L_L2/L3	pt	-0.601065196252245	chimp_up_PPM1L_L2/L3	down_PPM1L_L2/L3	Exc	macaque_down_PPM1L_Exc	macaque_down_ppm1l_exc	-0.78464186636609	PPM1L	Neur	ENSG00000163590	C7_2	-0.412039957	0.191	0.346	7.97446e-14	2.39537e-09	PD_down	Neur	both	EVO_down_PD_down
24.4350456305578	-2.57431633297663	0.459786081426233	-5.59894358913873	2.15661953946479e-08	1.22131583137759e-07	L2/L3	Human	DOWN	human_down	macaque_up	PLD1_L2/L3	DOWN_PLD1_L2/L3	human_DOWN_PLD1_L2/L3	macaque_UP_PLD1_L2/L3	hg	rm	2.57431633297663	human_down_PLD1_L2/L3	macaque_up_PLD1_L2/L3	-1.51576223519369	0.266015184348646	-5.69802900125843	1.21200437701857e-08	5.17451841852311e-08	Chimp	chimp_down	chimp_DOWN_PLD1_L2/L3	pt	1.51576223519369	chimp_down_PLD1_L2/L3	up_PLD1_L2/L3	Exc	macaque_up_PLD1_Exc	macaque_up_pld1_exc	2.04503928408516	PLD1	Neur	ENSG00000075651	C6_0	0.279063173	0.127	0.067	4.64601e-12	1.39557e-07	PD_up	Neur	both	EVO_up_PD_up
172.010956948717	3.34786807374692	0.179631457534645	18.6374264268341	1.59743415568783e-77	1.55414042999898e-75	L2/L3	Human	UP	human_up	macaque_down	MUC20-OT1_L2/L3	UP_MUC20-OT1_L2/L3	human_UP_MUC20-OT1_L2/L3	macaque_DOWN_MUC20-OT1_L2/L3	hg	rm	-3.34786807374692	human_up_MUC20-OT1_L2/L3	macaque_down_MUC20-OT1_L2/L3	1.60740764097685	0.178074213518194	9.02661653935996	1.77061566876843e-19	1.78454101821414e-18	Chimp	chimp_up	chimp_UP_MUC20-OT1_L2/L3	pt	-1.60740764097685	chimp_up_MUC20-OT1_L2/L3	down_MUC20-OT1_L2/L3	Exc	macaque_down_MUC20-OT1_Exc	macaque_down_muc20-ot1_exc	-2.47763785736189	MUC20-OT1	Neur	ENSG00000242086	C9	-0.554037675	0.109	0.315	6.40457e-32	1.92381e-27	PD_down	Neur	both	EVO_down_PD_down
172.010956948717	3.34786807374692	0.179631457534645	18.6374264268341	1.59743415568783e-77	1.55414042999898e-75	L2/L3	Human	UP	human_up	macaque_down	MUC20-OT1_L2/L3	UP_MUC20-OT1_L2/L3	human_UP_MUC20-OT1_L2/L3	macaque_DOWN_MUC20-OT1_L2/L3	hg	rm	-3.34786807374692	human_up_MUC20-OT1_L2/L3	macaque_down_MUC20-OT1_L2/L3	1.60740764097685	0.178074213518194	9.02661653935996	1.77061566876843e-19	1.78454101821414e-18	Chimp	chimp_up	chimp_UP_MUC20-OT1_L2/L3	pt	-1.60740764097685	chimp_up_MUC20-OT1_L2/L3	down_MUC20-OT1_L2/L3	Exc	macaque_down_MUC20-OT1_Exc	macaque_down_muc20-ot1_exc	-2.47763785736189	MUC20-OT1	Neur	ENSG00000242086	C6_1	0.343111249	0.205	0.128	3.10721e-11	9.33343e-07	PD_up	Neur	both	EVO_down_PD_up
102.902673455913	1.29459725424731	0.206394437144553	6.27244257237715	3.55427566618712e-10	2.4372760293221e-09	L2/L3	Human	UP	human_up	macaque_down	AC139887.2_L2/L3	UP_AC139887.2_L2/L3	human_UP_AC139887.2_L2/L3	macaque_DOWN_AC139887.2_L2/L3	hg	rm	-1.29459725424731	human_up_AC139887.2_L2/L3	macaque_down_AC139887.2_L2/L3	1.24315886884458	0.187663572829248	6.62440158259007	3.48657718734192e-11	1.91642339804579e-10	Chimp	chimp_up	chimp_UP_AC139887.2_L2/L3	pt	-1.24315886884458	chimp_up_AC139887.2_L2/L3	down_AC139887.2_L2/L3	Exc	macaque_down_AC139887.2_Exc	macaque_down_ac139887.2_exc	-1.26887806154595	AC139887.2	Neur	ENSG00000249592	C9	-0.340104405	0.051	0.138	5.8535e-07	0.017582735	PD_down	Neur	both	EVO_down_PD_down
60.5186160347702	-0.628768423978285	0.216392501277111	-2.90568490251465	0.0036645026610173	0.0085946009178915	L2/L3	Human	DOWN	human_down	macaque_up	NSG1_L2/L3	DOWN_NSG1_L2/L3	human_DOWN_NSG1_L2/L3	macaque_UP_NSG1_L2/L3	hg	rm	0.628768423978285	human_down_NSG1_L2/L3	macaque_up_NSG1_L2/L3	-0.874636831288762	0.1727406656556	-5.06329432024165	4.12072924384538e-07	1.46206761322266e-06	Chimp	chimp_down	chimp_DOWN_NSG1_L2/L3	pt	0.874636831288762	chimp_down_NSG1_L2/L3	up_NSG1_L2/L3	Exc	macaque_up_NSG1_Exc	macaque_up_nsg1_exc	0.751702627633523	NSG1	Neur	ENSG00000168824	C7_1	-0.684639646	0.22	0.282	3.46377e-13	1.04045e-08	PD_down	Neur	both	EVO_up_PD_down
60.5186160347702	-0.628768423978285	0.216392501277111	-2.90568490251465	0.0036645026610173	0.0085946009178915	L2/L3	Human	DOWN	human_down	macaque_up	NSG1_L2/L3	DOWN_NSG1_L2/L3	human_DOWN_NSG1_L2/L3	macaque_UP_NSG1_L2/L3	hg	rm	0.628768423978285	human_down_NSG1_L2/L3	macaque_up_NSG1_L2/L3	-0.874636831288762	0.1727406656556	-5.06329432024165	4.12072924384538e-07	1.46206761322266e-06	Chimp	chimp_down	chimp_DOWN_NSG1_L2/L3	pt	0.874636831288762	chimp_down_NSG1_L2/L3	up_NSG1_L2/L3	Exc	macaque_up_NSG1_Exc	macaque_up_nsg1_exc	0.751702627633523	NSG1	Neur	ENSG00000168824	C7_2	-0.452407334	0.137	0.263	2.97568e-14	8.93833e-10	PD_down	Neur	both	EVO_up_PD_down
376.859762510632	2.38183204881354	0.12677649827415	18.7876466161962	9.5313415738338e-79	9.79263179973718e-77	L2/L3	Human	UP	human_up	macaque_down	STX18-AS1_L2/L3	UP_STX18-AS1_L2/L3	human_UP_STX18-AS1_L2/L3	macaque_DOWN_STX18-AS1_L2/L3	hg	rm	-2.38183204881354	human_up_STX18-AS1_L2/L3	macaque_down_STX18-AS1_L2/L3	2.89532198284506	0.116599254717937	24.8313935612117	4.10827896818366e-136	9.15186331641362e-134	Chimp	chimp_up	chimp_UP_STX18-AS1_L2/L3	pt	-2.89532198284506	chimp_up_STX18-AS1_L2/L3	down_STX18-AS1_L2/L3	Exc	macaque_down_STX18-AS1_Exc	macaque_down_stx18-as1_exc	-2.6385770158293	STX18-AS1	Neur	ENSG00000247708	C9	-0.279504895	0.041	0.101	3.4494e-11	1.03613e-06	PD_down	Neur	both	EVO_down_PD_down
277.424195938193	0.759518540116541	0.107060924372014	7.09426473357708	1.30040990905865e-12	1.10979486546087e-11	L2/L3	Human	UP	human_up	macaque_down	CPEB2_L2/L3	UP_CPEB2_L2/L3	human_UP_CPEB2_L2/L3	macaque_DOWN_CPEB2_L2/L3	hg	rm	-0.759518540116541	human_up_CPEB2_L2/L3	macaque_down_CPEB2_L2/L3	0.552127064723268	0.0935199897518475	5.9038400901061	3.55136408941311e-09	1.60962758005801e-08	Chimp	chimp_up	chimp_UP_CPEB2_L2/L3	pt	-0.552127064723268	chimp_up_CPEB2_L2/L3	down_CPEB2_L2/L3	Exc	macaque_down_CPEB2_Exc	macaque_down_cpeb2_exc	-0.655822802419905	CPEB2	Neur	ENSG00000137449	C9	0.531229586	0.154	0.137	2.81783e-08	0.00084642	PD_up	Neur	both	EVO_down_PD_up
1794.50933751539	1.0785683185745	0.0668664693752685	16.1301819679061	1.56558492060829e-58	9.44741320699218e-57	L2/L3	Human	UP	human_up	macaque_down	PCDH7_L2/L3	UP_PCDH7_L2/L3	human_UP_PCDH7_L2/L3	macaque_DOWN_PCDH7_L2/L3	hg	rm	-1.0785683185745	human_up_PCDH7_L2/L3	macaque_down_PCDH7_L2/L3	0.943908235543114	0.0636781181682345	14.8231176218078	1.03850453819957e-49	3.39093070856505e-48	Chimp	chimp_up	chimp_UP_PCDH7_L2/L3	pt	-0.943908235543114	chimp_up_PCDH7_L2/L3	down_PCDH7_L2/L3	Exc	macaque_down_PCDH7_Exc	macaque_down_pcdh7_exc	-1.01123827705881	PCDH7	Neur	ENSG00000169851	C7_2	-0.401364765	0.298	0.5	2.11225e-19	6.34477e-15	PD_down	Neur	both	EVO_down_PD_down
1794.50933751539	1.0785683185745	0.0668664693752685	16.1301819679061	1.56558492060829e-58	9.44741320699218e-57	L2/L3	Human	UP	human_up	macaque_down	PCDH7_L2/L3	UP_PCDH7_L2/L3	human_UP_PCDH7_L2/L3	macaque_DOWN_PCDH7_L2/L3	hg	rm	-1.0785683185745	human_up_PCDH7_L2/L3	macaque_down_PCDH7_L2/L3	0.943908235543114	0.0636781181682345	14.8231176218078	1.03850453819957e-49	3.39093070856505e-48	Chimp	chimp_up	chimp_UP_PCDH7_L2/L3	pt	-0.943908235543114	chimp_up_PCDH7_L2/L3	down_PCDH7_L2/L3	Exc	macaque_down_PCDH7_Exc	macaque_down_pcdh7_exc	-1.01123827705881	PCDH7	Neur	ENSG00000169851	C9	1.428261172	0.162	0.074	1.28851e-26	3.87042e-22	PD_up	Neur	both	EVO_down_PD_up
1794.50933751539	1.0785683185745	0.0668664693752685	16.1301819679061	1.56558492060829e-58	9.44741320699218e-57	L2/L3	Human	UP	human_up	macaque_down	PCDH7_L2/L3	UP_PCDH7_L2/L3	human_UP_PCDH7_L2/L3	macaque_DOWN_PCDH7_L2/L3	hg	rm	-1.0785683185745	human_up_PCDH7_L2/L3	macaque_down_PCDH7_L2/L3	0.943908235543114	0.0636781181682345	14.8231176218078	1.03850453819957e-49	3.39093070856505e-48	Chimp	chimp_up	chimp_UP_PCDH7_L2/L3	pt	-0.943908235543114	chimp_up_PCDH7_L2/L3	down_PCDH7_L2/L3	Exc	macaque_down_PCDH7_Exc	macaque_down_pcdh7_exc	-1.01123827705881	PCDH7	Neur	ENSG00000169851	C6_1	-0.268955187	0.563	0.531	1.52669e-06	0.045858807	PD_down	Neur	both	EVO_down_PD_down
560.968304351479	3.32599314049377	0.108214012590239	30.7353277166416	1.92066109088748e-207	1.43065243007481e-204	L2/L3	Human	UP	human_up	macaque_down	UBA6-AS1_L2/L3	UP_UBA6-AS1_L2/L3	human_UP_UBA6-AS1_L2/L3	macaque_DOWN_UBA6-AS1_L2/L3	hg	rm	-3.32599314049377	human_up_UBA6-AS1_L2/L3	macaque_down_UBA6-AS1_L2/L3	3.02097609704821	0.103421181850388	29.2104194034298	1.42993090288679e-187	6.81676660024189e-185	Chimp	chimp_up	chimp_UP_UBA6-AS1_L2/L3	pt	-3.02097609704821	chimp_up_UBA6-AS1_L2/L3	down_UBA6-AS1_L2/L3	Exc	macaque_down_UBA6-AS1_Exc	macaque_down_uba6-as1_exc	-3.17348461877099	UBA6-AS1	Neur	ENSG00000248049	C9	0.828160234	0.112	0.074	4.82514e-08	0.001449376	PD_up	Neur	both	EVO_down_PD_up
281.364018489304	1.92042707841324	0.128791348948424	14.9111496547978	2.78908606236937e-50	1.34033579400476e-48	L2/L3	Human	UP	human_up	macaque_down	CFAP299_L2/L3	UP_CFAP299_L2/L3	human_UP_CFAP299_L2/L3	macaque_DOWN_CFAP299_L2/L3	hg	rm	-1.92042707841324	human_up_CFAP299_L2/L3	macaque_down_CFAP299_L2/L3	2.49489342400449	0.114325683689218	21.8226853625174	1.41312877793778e-105	1.754340497444e-103	Chimp	chimp_up	chimp_UP_CFAP299_L2/L3	pt	-2.49489342400449	chimp_up_CFAP299_L2/L3	down_CFAP299_L2/L3	Exc	macaque_down_CFAP299_Exc	macaque_down_cfap299_exc	-2.20766025120886	CFAP299	Neur	ENSG00000197826	C9	-0.666102024	0.053	0.205	1.68452e-17	5.05998e-13	PD_down	Neur	both	EVO_down_PD_down
134.466177283521	-0.558966629154604	0.159679217897773	-3.50055966276373	0.0004642822981828	0.0013563750739424	L2/L3	Human	DOWN	human_down	macaque_up	ENOPH1_L2/L3	DOWN_ENOPH1_L2/L3	human_DOWN_ENOPH1_L2/L3	macaque_UP_ENOPH1_L2/L3	hg	rm	0.558966629154604	human_down_ENOPH1_L2/L3	macaque_up_ENOPH1_L2/L3	-0.761770859079038	0.133666106395699	-5.69905774635141	1.20471416819574e-08	5.14615894500247e-08	Chimp	chimp_down	chimp_DOWN_ENOPH1_L2/L3	pt	0.761770859079038	chimp_down_ENOPH1_L2/L3	up_ENOPH1_L2/L3	Exc	macaque_up_ENOPH1_Exc	macaque_up_enoph1_exc	0.660368744116821	ENOPH1	Neur	ENSG00000145293	C7_2	-0.26736943	0.105	0.181	2.41326e-11	7.24895e-07	PD_down	Neur	both	EVO_up_PD_down
10.987483878724	-1.66207949763174	0.596926710767925	-2.78439457918299	0.0053627750863365	0.0119822934906185	L2/L3	Human	DOWN	human_down	macaque_up	SPP1_L2/L3	DOWN_SPP1_L2/L3	human_DOWN_SPP1_L2/L3	macaque_UP_SPP1_L2/L3	hg	rm	1.66207949763174	human_down_SPP1_L2/L3	macaque_up_SPP1_L2/L3	-2.31874615369674	0.492396161138277	-4.70910688730082	2.48804578619038e-06	7.98291282267248e-06	Chimp	chimp_down	chimp_DOWN_SPP1_L2/L3	pt	2.31874615369674	chimp_down_SPP1_L2/L3	up_SPP1_L2/L3	Exc	macaque_up_SPP1_Exc	macaque_up_spp1_exc	1.99041282566424	SPP1	Neur	ENSG00000118785	C7_2	0.444605298	0.395	0.378	1.2935e-06	0.038854218	PD_up	Neur	both	EVO_up_PD_up
10.987483878724	-1.66207949763174	0.596926710767925	-2.78439457918299	0.0053627750863365	0.0119822934906185	L2/L3	Human	DOWN	human_down	macaque_up	SPP1_L2/L3	DOWN_SPP1_L2/L3	human_DOWN_SPP1_L2/L3	macaque_UP_SPP1_L2/L3	hg	rm	1.66207949763174	human_down_SPP1_L2/L3	macaque_up_SPP1_L2/L3	-2.31874615369674	0.492396161138277	-4.70910688730082	2.48804578619038e-06	7.98291282267248e-06	Chimp	chimp_down	chimp_DOWN_SPP1_L2/L3	pt	2.31874615369674	chimp_down_SPP1_L2/L3	up_SPP1_L2/L3	Exc	macaque_up_SPP1_Exc	macaque_up_spp1_exc	1.99041282566424	SPP1	Neur	ENSG00000118785	C9	0.712469385	0.327	0.277	1.76091e-08	0.000528941	PD_up	Neur	both	EVO_up_PD_up
1833.0725447218	1.61816008525313	0.062515016672607	25.8843422169665	9.99506188092814e-148	3.21949047288923e-145	L2/L3	Human	UP	human_up	macaque_down	UNC5C_L2/L3	UP_UNC5C_L2/L3	human_UP_UNC5C_L2/L3	macaque_DOWN_UNC5C_L2/L3	hg	rm	-1.61816008525313	human_up_UNC5C_L2/L3	macaque_down_UNC5C_L2/L3	1.16601136072457	0.0599150133145961	19.4610882351338	2.34747115487446e-84	1.90320824651658e-82	Chimp	chimp_up	chimp_UP_UNC5C_L2/L3	pt	-1.16601136072457	chimp_up_UNC5C_L2/L3	down_UNC5C_L2/L3	Exc	macaque_down_UNC5C_Exc	macaque_down_unc5c_exc	-1.39208572298885	UNC5C	Neur	ENSG00000182168	C9	0.432464019	0.337	0.403	2.64516e-22	7.94555e-18	PD_up	Neur	both	EVO_down_PD_up
1833.0725447218	1.61816008525313	0.062515016672607	25.8843422169665	9.99506188092814e-148	3.21949047288923e-145	L2/L3	Human	UP	human_up	macaque_down	UNC5C_L2/L3	UP_UNC5C_L2/L3	human_UP_UNC5C_L2/L3	macaque_DOWN_UNC5C_L2/L3	hg	rm	-1.61816008525313	human_up_UNC5C_L2/L3	macaque_down_UNC5C_L2/L3	1.16601136072457	0.0599150133145961	19.4610882351338	2.34747115487446e-84	1.90320824651658e-82	Chimp	chimp_up	chimp_UP_UNC5C_L2/L3	pt	-1.16601136072457	chimp_up_UNC5C_L2/L3	down_UNC5C_L2/L3	Exc	macaque_down_UNC5C_Exc	macaque_down_unc5c_exc	-1.39208572298885	UNC5C	Neur	ENSG00000182168	C6_0	0.291844834	0.377	0.299	8.78346e-08	0.002638375	PD_up	Neur	both	EVO_down_PD_up
69.6653019740932	-0.853490082653638	0.201063879114047	-4.24487026916219	2.18719925022541e-05	8.2086080256289e-05	L2/L3	Human	DOWN	human_down	macaque_up	ADH5_L2/L3	DOWN_ADH5_L2/L3	human_DOWN_ADH5_L2/L3	macaque_UP_ADH5_L2/L3	hg	rm	0.853490082653638	human_down_ADH5_L2/L3	macaque_up_ADH5_L2/L3	-0.851881838496273	0.150754965375047	-5.6507713452553	1.59729447431018e-08	6.71720379140039e-08	Chimp	chimp_down	chimp_DOWN_ADH5_L2/L3	pt	0.851881838496273	chimp_down_ADH5_L2/L3	up_ADH5_L2/L3	Exc	macaque_up_ADH5_Exc	macaque_up_adh5_exc	0.852685960574955	ADH5	Neur	ENSG00000197894	C7_2	-0.272638077	0.109	0.178	1.03625e-08	0.000311268	PD_down	Neur	both	EVO_up_PD_down
270.449429981878	1.34392678718493	0.114655761510204	11.7214064909012	9.90143024336614e-32	2.46100616559828e-30	L2/L3	Human	UP	human_up	macaque_down	GUCY1B1_L2/L3	UP_GUCY1B1_L2/L3	human_UP_GUCY1B1_L2/L3	macaque_DOWN_GUCY1B1_L2/L3	hg	rm	-1.34392678718493	human_up_GUCY1B1_L2/L3	macaque_down_GUCY1B1_L2/L3	1.13130870825216	0.102906570061204	10.9935517973178	4.10449281528698e-28	6.44497303986695e-27	Chimp	chimp_up	chimp_UP_GUCY1B1_L2/L3	pt	-1.13130870825216	chimp_up_GUCY1B1_L2/L3	down_GUCY1B1_L2/L3	Exc	macaque_down_GUCY1B1_Exc	macaque_down_gucy1b1_exc	-1.23761774771854	GUCY1B1	Neur	ENSG00000061918	C7_2	-0.270960233	0.248	0.379	1.30873e-20	3.93117e-16	PD_down	Neur	both	EVO_down_PD_down
270.449429981878	1.34392678718493	0.114655761510204	11.7214064909012	9.90143024336614e-32	2.46100616559828e-30	L2/L3	Human	UP	human_up	macaque_down	GUCY1B1_L2/L3	UP_GUCY1B1_L2/L3	human_UP_GUCY1B1_L2/L3	macaque_DOWN_GUCY1B1_L2/L3	hg	rm	-1.34392678718493	human_up_GUCY1B1_L2/L3	macaque_down_GUCY1B1_L2/L3	1.13130870825216	0.102906570061204	10.9935517973178	4.10449281528698e-28	6.44497303986695e-27	Chimp	chimp_up	chimp_UP_GUCY1B1_L2/L3	pt	-1.13130870825216	chimp_up_GUCY1B1_L2/L3	down_GUCY1B1_L2/L3	Exc	macaque_down_GUCY1B1_Exc	macaque_down_gucy1b1_exc	-1.23761774771854	GUCY1B1	Neur	ENSG00000061918	C6_1	-0.413625672	0.154	0.201	2.92196e-07	0.00877698	PD_down	Neur	both	EVO_down_PD_down
14.8342896654383	-1.51433922561422	0.529996275050087	-2.85726390335689	0.0042731039675635	0.0098352362080768	L2/L3	Human	DOWN	human_down	macaque_up	TMEM144_L2/L3	DOWN_TMEM144_L2/L3	human_DOWN_TMEM144_L2/L3	macaque_UP_TMEM144_L2/L3	hg	rm	1.51433922561422	human_down_TMEM144_L2/L3	macaque_up_TMEM144_L2/L3	-2.15486104001491	0.448858006641018	-4.80076328846306	1.58062014110044e-06	5.21246011113312e-06	Chimp	chimp_down	chimp_DOWN_TMEM144_L2/L3	pt	2.15486104001491	chimp_down_TMEM144_L2/L3	up_TMEM144_L2/L3	Exc	macaque_up_TMEM144_Exc	macaque_up_tmem144_exc	1.83460013281456	TMEM144	Neur	ENSG00000164124	C7_2	0.947530516	0.125	0.051	4.37356e-15	1.31373e-10	PD_up	Neur	both	EVO_up_PD_up
14.8342896654383	-1.51433922561422	0.529996275050087	-2.85726390335689	0.0042731039675635	0.0098352362080768	L2/L3	Human	DOWN	human_down	macaque_up	TMEM144_L2/L3	DOWN_TMEM144_L2/L3	human_DOWN_TMEM144_L2/L3	macaque_UP_TMEM144_L2/L3	hg	rm	1.51433922561422	human_down_TMEM144_L2/L3	macaque_up_TMEM144_L2/L3	-2.15486104001491	0.448858006641018	-4.80076328846306	1.58062014110044e-06	5.21246011113312e-06	Chimp	chimp_down	chimp_DOWN_TMEM144_L2/L3	pt	2.15486104001491	chimp_down_TMEM144_L2/L3	up_TMEM144_L2/L3	Exc	macaque_up_TMEM144_Exc	macaque_up_tmem144_exc	1.83460013281456	TMEM144	Neur	ENSG00000164124	C9	0.832421838	0.229	0.167	7.48745e-11	2.24908e-06	PD_up	Neur	both	EVO_up_PD_up
14.8342896654383	-1.51433922561422	0.529996275050087	-2.85726390335689	0.0042731039675635	0.0098352362080768	L2/L3	Human	DOWN	human_down	macaque_up	TMEM144_L2/L3	DOWN_TMEM144_L2/L3	human_DOWN_TMEM144_L2/L3	macaque_UP_TMEM144_L2/L3	hg	rm	1.51433922561422	human_down_TMEM144_L2/L3	macaque_up_TMEM144_L2/L3	-2.15486104001491	0.448858006641018	-4.80076328846306	1.58062014110044e-06	5.21246011113312e-06	Chimp	chimp_down	chimp_DOWN_TMEM144_L2/L3	pt	2.15486104001491	chimp_down_TMEM144_L2/L3	up_TMEM144_L2/L3	Exc	macaque_up_TMEM144_Exc	macaque_up_tmem144_exc	1.83460013281456	TMEM144	Neur	ENSG00000164124	C6_0	0.325481515	0.23	0.164	2.54901e-14	7.65672e-10	PD_up	Neur	both	EVO_up_PD_up
110.400056526603	3.47485585769527	0.260211805583174	13.3539516007262	1.12328477471058e-40	3.9316616578563e-39	L2/L3	Human	UP	human_up	macaque_down	ADAMTS16_L2/L3	UP_ADAMTS16_L2/L3	human_UP_ADAMTS16_L2/L3	macaque_DOWN_ADAMTS16_L2/L3	hg	rm	-3.47485585769527	human_up_ADAMTS16_L2/L3	macaque_down_ADAMTS16_L2/L3	3.41714860082606	0.248556138319862	13.7479952171956	5.236041693209e-43	1.40389527333329e-41	Chimp	chimp_up	chimp_UP_ADAMTS16_L2/L3	pt	-3.41714860082606	chimp_up_ADAMTS16_L2/L3	down_ADAMTS16_L2/L3	Exc	macaque_down_ADAMTS16_Exc	macaque_down_adamts16_exc	-3.44600222926067	ADAMTS16	Neur	ENSG00000145536	C9	-1.037024285	0.03	0.224	2.04001e-33	6.12777e-29	PD_down	Neur	both	EVO_down_PD_down
506.712680212999	0.539858541907273	0.0891081218266826	6.05846617390624	1.37425638512345e-09	8.87476976315428e-09	L2/L3	Human	UP	human_up	macaque_down	RETREG1_L2/L3	UP_RETREG1_L2/L3	human_UP_RETREG1_L2/L3	macaque_DOWN_RETREG1_L2/L3	hg	rm	-0.539858541907273	human_up_RETREG1_L2/L3	macaque_down_RETREG1_L2/L3	0.691375558742113	0.0780580093999851	8.85720202265681	8.20477623592908e-19	7.84158165034505e-18	Chimp	chimp_up	chimp_UP_RETREG1_L2/L3	pt	-0.691375558742113	chimp_up_RETREG1_L2/L3	down_RETREG1_L2/L3	Exc	macaque_down_RETREG1_Exc	macaque_down_retreg1_exc	-0.615617050324693	RETREG1	Neur	ENSG00000154153	C7_2	-0.293333049	0.135	0.234	4.17085e-09	0.000125284	PD_down	Neur	both	EVO_down_PD_down
506.712680212999	0.539858541907273	0.0891081218266826	6.05846617390624	1.37425638512345e-09	8.87476976315428e-09	L2/L3	Human	UP	human_up	macaque_down	RETREG1_L2/L3	UP_RETREG1_L2/L3	human_UP_RETREG1_L2/L3	macaque_DOWN_RETREG1_L2/L3	hg	rm	-0.539858541907273	human_up_RETREG1_L2/L3	macaque_down_RETREG1_L2/L3	0.691375558742113	0.0780580093999851	8.85720202265681	8.20477623592908e-19	7.84158165034505e-18	Chimp	chimp_up	chimp_UP_RETREG1_L2/L3	pt	-0.691375558742113	chimp_up_RETREG1_L2/L3	down_RETREG1_L2/L3	Exc	macaque_down_RETREG1_Exc	macaque_down_retreg1_exc	-0.615617050324693	RETREG1	Neur	ENSG00000154153	C9	0.308913266	0.122	0.158	3.96017e-11	1.18956e-06	PD_up	Neur	both	EVO_down_PD_up
22.2248090073413	-3.86354060456156	0.632839615547319	-6.10508651741111	1.02745010799437e-09	6.72071920256688e-09	L2/L3	Human	DOWN	human_down	macaque_up	SELENOP_L2/L3	DOWN_SELENOP_L2/L3	human_DOWN_SELENOP_L2/L3	macaque_UP_SELENOP_L2/L3	hg	rm	3.86354060456156	human_down_SELENOP_L2/L3	macaque_up_SELENOP_L2/L3	-2.68411181481017	0.303745493241765	-8.83671321725178	9.85757548537428e-19	9.37984707662201e-18	Chimp	chimp_down	chimp_DOWN_SELENOP_L2/L3	pt	2.68411181481017	chimp_down_SELENOP_L2/L3	up_SELENOP_L2/L3	Exc	macaque_up_SELENOP_Exc	macaque_up_selenop_exc	3.27382620968587	SELENOP	Neur	ENSG00000250722	C7_0	0.834884576	0.171	0.079	2.93444e-11	8.81446e-07	PD_up	Neur	both	EVO_up_PD_up
22.2248090073413	-3.86354060456156	0.632839615547319	-6.10508651741111	1.02745010799437e-09	6.72071920256688e-09	L2/L3	Human	DOWN	human_down	macaque_up	SELENOP_L2/L3	DOWN_SELENOP_L2/L3	human_DOWN_SELENOP_L2/L3	macaque_UP_SELENOP_L2/L3	hg	rm	3.86354060456156	human_down_SELENOP_L2/L3	macaque_up_SELENOP_L2/L3	-2.68411181481017	0.303745493241765	-8.83671321725178	9.85757548537428e-19	9.37984707662201e-18	Chimp	chimp_down	chimp_DOWN_SELENOP_L2/L3	pt	2.68411181481017	chimp_down_SELENOP_L2/L3	up_SELENOP_L2/L3	Exc	macaque_up_SELENOP_Exc	macaque_up_selenop_exc	3.27382620968587	SELENOP	Neur	ENSG00000250722	C7_1	0.502084742	0.152	0.082	2.61361e-08	0.000785076	PD_up	Neur	both	EVO_up_PD_up
22.2248090073413	-3.86354060456156	0.632839615547319	-6.10508651741111	1.02745010799437e-09	6.72071920256688e-09	L2/L3	Human	DOWN	human_down	macaque_up	SELENOP_L2/L3	DOWN_SELENOP_L2/L3	human_DOWN_SELENOP_L2/L3	macaque_UP_SELENOP_L2/L3	hg	rm	3.86354060456156	human_down_SELENOP_L2/L3	macaque_up_SELENOP_L2/L3	-2.68411181481017	0.303745493241765	-8.83671321725178	9.85757548537428e-19	9.37984707662201e-18	Chimp	chimp_down	chimp_DOWN_SELENOP_L2/L3	pt	2.68411181481017	chimp_down_SELENOP_L2/L3	up_SELENOP_L2/L3	Exc	macaque_up_SELENOP_Exc	macaque_up_selenop_exc	3.27382620968587	SELENOP	Neur	ENSG00000250722	C9	0.540914161	0.125	0.105	6.76189e-10	2.03114e-05	PD_up	Neur	both	EVO_up_PD_up
22.2248090073413	-3.86354060456156	0.632839615547319	-6.10508651741111	1.02745010799437e-09	6.72071920256688e-09	L2/L3	Human	DOWN	human_down	macaque_up	SELENOP_L2/L3	DOWN_SELENOP_L2/L3	human_DOWN_SELENOP_L2/L3	macaque_UP_SELENOP_L2/L3	hg	rm	3.86354060456156	human_down_SELENOP_L2/L3	macaque_up_SELENOP_L2/L3	-2.68411181481017	0.303745493241765	-8.83671321725178	9.85757548537428e-19	9.37984707662201e-18	Chimp	chimp_down	chimp_DOWN_SELENOP_L2/L3	pt	2.68411181481017	chimp_down_SELENOP_L2/L3	up_SELENOP_L2/L3	Exc	macaque_up_SELENOP_Exc	macaque_up_selenop_exc	3.27382620968587	SELENOP	Neur	ENSG00000250722	C6_0	0.439138195	0.153	0.088	1.43724e-15	4.31717e-11	PD_up	Neur	both	EVO_up_PD_up
1342.04980156829	0.823843460120786	0.067381116893512	12.2266222066751	2.24063597173242e-34	6.12474759429059e-33	L2/L3	Human	UP	human_up	macaque_down	RAB3C_L2/L3	UP_RAB3C_L2/L3	human_UP_RAB3C_L2/L3	macaque_DOWN_RAB3C_L2/L3	hg	rm	-0.823843460120786	human_up_RAB3C_L2/L3	macaque_down_RAB3C_L2/L3	0.533551283707476	0.0633132944844226	8.42716033105415	3.54154457703969e-17	3.06633696107221e-16	Chimp	chimp_up	chimp_UP_RAB3C_L2/L3	pt	-0.533551283707476	chimp_up_RAB3C_L2/L3	down_RAB3C_L2/L3	Exc	macaque_down_RAB3C_Exc	macaque_down_rab3c_exc	-0.678697371914131	RAB3C	Neur	ENSG00000152932	C7_1	-0.285681941	0.542	0.556	9.04951e-08	0.002718291	PD_down	Neur	both	EVO_down_PD_down
1342.04980156829	0.823843460120786	0.067381116893512	12.2266222066751	2.24063597173242e-34	6.12474759429059e-33	L2/L3	Human	UP	human_up	macaque_down	RAB3C_L2/L3	UP_RAB3C_L2/L3	human_UP_RAB3C_L2/L3	macaque_DOWN_RAB3C_L2/L3	hg	rm	-0.823843460120786	human_up_RAB3C_L2/L3	macaque_down_RAB3C_L2/L3	0.533551283707476	0.0633132944844226	8.42716033105415	3.54154457703969e-17	3.06633696107221e-16	Chimp	chimp_up	chimp_UP_RAB3C_L2/L3	pt	-0.533551283707476	chimp_up_RAB3C_L2/L3	down_RAB3C_L2/L3	Exc	macaque_down_RAB3C_Exc	macaque_down_rab3c_exc	-0.678697371914131	RAB3C	Neur	ENSG00000152932	C7_2	-0.416062019	0.345	0.512	1.78977e-12	5.37612e-08	PD_down	Neur	both	EVO_down_PD_down
1342.04980156829	0.823843460120786	0.067381116893512	12.2266222066751	2.24063597173242e-34	6.12474759429059e-33	L2/L3	Human	UP	human_up	macaque_down	RAB3C_L2/L3	UP_RAB3C_L2/L3	human_UP_RAB3C_L2/L3	macaque_DOWN_RAB3C_L2/L3	hg	rm	-0.823843460120786	human_up_RAB3C_L2/L3	macaque_down_RAB3C_L2/L3	0.533551283707476	0.0633132944844226	8.42716033105415	3.54154457703969e-17	3.06633696107221e-16	Chimp	chimp_up	chimp_UP_RAB3C_L2/L3	pt	-0.533551283707476	chimp_up_RAB3C_L2/L3	down_RAB3C_L2/L3	Exc	macaque_down_RAB3C_Exc	macaque_down_rab3c_exc	-0.678697371914131	RAB3C	Neur	ENSG00000152932	C9	0.26335972	0.137	0.194	1.61888e-14	4.86278e-10	PD_up	Neur	both	EVO_down_PD_up
1342.04980156829	0.823843460120786	0.067381116893512	12.2266222066751	2.24063597173242e-34	6.12474759429059e-33	L2/L3	Human	UP	human_up	macaque_down	RAB3C_L2/L3	UP_RAB3C_L2/L3	human_UP_RAB3C_L2/L3	macaque_DOWN_RAB3C_L2/L3	hg	rm	-0.823843460120786	human_up_RAB3C_L2/L3	macaque_down_RAB3C_L2/L3	0.533551283707476	0.0633132944844226	8.42716033105415	3.54154457703969e-17	3.06633696107221e-16	Chimp	chimp_up	chimp_UP_RAB3C_L2/L3	pt	-0.533551283707476	chimp_up_RAB3C_L2/L3	down_RAB3C_L2/L3	Exc	macaque_down_RAB3C_Exc	macaque_down_rab3c_exc	-0.678697371914131	RAB3C	Neur	ENSG00000152932	C6_1	-0.306756977	0.287	0.342	1.01893e-06	0.030606686	PD_down	Neur	both	EVO_down_PD_down
1121.71491597263	0.705164592128359	0.0621307070694656	11.3496952696827	7.44216156786705e-30	1.71392621383265e-28	L2/L3	Human	UP	human_up	macaque_down	TMEM161B-AS1_L2/L3	UP_TMEM161B-AS1_L2/L3	human_UP_TMEM161B-AS1_L2/L3	macaque_DOWN_TMEM161B-AS1_L2/L3	hg	rm	-0.705164592128359	human_up_TMEM161B-AS1_L2/L3	macaque_down_TMEM161B-AS1_L2/L3	0.967153908577494	0.0548009837844048	17.6484771219148	1.04537218581466e-69	5.97541760697321e-68	Chimp	chimp_up	chimp_UP_TMEM161B-AS1_L2/L3	pt	-0.967153908577494	chimp_up_TMEM161B-AS1_L2/L3	down_TMEM161B-AS1_L2/L3	Exc	macaque_down_TMEM161B-AS1_Exc	macaque_down_tmem161b-as1_exc	-0.836159250352926	TMEM161B-AS1	Neur	ENSG00000247828	C9	-0.370772456	0.196	0.402	1.25521e-16	3.77039e-12	PD_down	Neur	both	EVO_down_PD_down
68.5670880287025	-1.20472840577011	0.219576846150152	-5.48659126357197	4.09763766757969e-08	2.24790083876708e-07	L2/L3	Human	DOWN	human_down	macaque_up	RHOBTB3_L2/L3	DOWN_RHOBTB3_L2/L3	human_DOWN_RHOBTB3_L2/L3	macaque_UP_RHOBTB3_L2/L3	hg	rm	1.20472840577011	human_down_RHOBTB3_L2/L3	macaque_up_RHOBTB3_L2/L3	-0.781388436729444	0.156223256206664	-5.0017420946326	5.68145629005485e-07	1.98218958035344e-06	Chimp	chimp_down	chimp_DOWN_RHOBTB3_L2/L3	pt	0.781388436729444	chimp_down_RHOBTB3_L2/L3	up_RHOBTB3_L2/L3	Exc	macaque_up_RHOBTB3_Exc	macaque_up_rhobtb3_exc	0.993058421249777	RHOBTB3	Neur	ENSG00000164292	C7_0	0.559370193	0.152	0.082	9.37667e-07	0.028165636	PD_up	Neur	both	EVO_up_PD_up
72.3122579672625	1.71854168398517	0.230574662542066	7.45329805555562	9.10353003428234e-14	8.52954960287555e-13	L2/L3	Human	UP	human_up	macaque_down	FAM174A_L2/L3	UP_FAM174A_L2/L3	human_UP_FAM174A_L2/L3	macaque_DOWN_FAM174A_L2/L3	hg	rm	-1.71854168398517	human_up_FAM174A_L2/L3	macaque_down_FAM174A_L2/L3	1.96293123574021	0.203598010613117	9.64121029389734	5.35528010299501e-22	6.26649271158512e-21	Chimp	chimp_up	chimp_UP_FAM174A_L2/L3	pt	-1.96293123574021	chimp_up_FAM174A_L2/L3	down_FAM174A_L2/L3	Exc	macaque_down_FAM174A_Exc	macaque_down_fam174a_exc	-1.84073645986269	FAM174A	Neur	ENSG00000174132	C7_2	-0.523000612	0.066	0.163	2.09668e-13	6.29799e-09	PD_down	Neur	both	EVO_down_PD_down
179.638863637768	-0.803855143548497	0.126379428874963	-6.36064864910739	2.00903521519748e-10	1.40991820814163e-09	L2/L3	Human	DOWN	human_down	macaque_up	CTNNA1_L2/L3	DOWN_CTNNA1_L2/L3	human_DOWN_CTNNA1_L2/L3	macaque_UP_CTNNA1_L2/L3	hg	rm	0.803855143548497	human_down_CTNNA1_L2/L3	macaque_up_CTNNA1_L2/L3	-0.952717330846375	0.0981860862990377	-9.7031806313652	2.92243418128587e-22	3.48469940695998e-21	Chimp	chimp_down	chimp_DOWN_CTNNA1_L2/L3	pt	0.952717330846375	chimp_down_CTNNA1_L2/L3	up_CTNNA1_L2/L3	Exc	macaque_up_CTNNA1_Exc	macaque_up_ctnna1_exc	0.878286237197436	CTNNA1	Neur	ENSG00000044115	C9	0.674369084	0.111	0.063	8.84922e-07	0.026581287	PD_up	Neur	both	EVO_up_PD_up
179.106243260296	0.728707186789645	0.134586911096287	5.41439862802342	6.14950301460826e-08	3.31627949900911e-07	L2/L3	Human	UP	human_up	macaque_down	PAIP2_L2/L3	UP_PAIP2_L2/L3	human_UP_PAIP2_L2/L3	macaque_DOWN_PAIP2_L2/L3	hg	rm	-0.728707186789645	human_up_PAIP2_L2/L3	macaque_down_PAIP2_L2/L3	0.953464075167631	0.11340940362812	8.40727527581514	4.19645367106585e-17	3.62021967801396e-16	Chimp	chimp_up	chimp_UP_PAIP2_L2/L3	pt	-0.953464075167631	chimp_up_PAIP2_L2/L3	down_PAIP2_L2/L3	Exc	macaque_down_PAIP2_Exc	macaque_down_paip2_exc	-0.841085630978638	PAIP2	Neur	ENSG00000120727	C7_2	-0.596025416	0.137	0.283	6.67541e-25	2.00516e-20	PD_down	Neur	both	EVO_down_PD_down
41.4225364495544	-2.7473355088746	0.369673339922376	-7.43179237499649	1.07135877940495e-13	9.99440719518817e-13	L2/L3	Human	DOWN	human_down	macaque_up	FAT2_L2/L3	DOWN_FAT2_L2/L3	human_DOWN_FAT2_L2/L3	macaque_UP_FAT2_L2/L3	hg	rm	2.7473355088746	human_down_FAT2_L2/L3	macaque_up_FAT2_L2/L3	-1.27651012961257	0.192554583238226	-6.62934170740194	3.37187202780641e-11	1.85530797910419e-10	Chimp	chimp_down	chimp_DOWN_FAT2_L2/L3	pt	1.27651012961257	chimp_down_FAT2_L2/L3	up_FAT2_L2/L3	Exc	macaque_up_FAT2_Exc	macaque_up_fat2_exc	2.01192281924359	FAT2	Neur	ENSG00000086570	C7_2	-0.818884916	0.061	0.196	4.79424e-18	1.44009e-13	PD_down	Neur	both	EVO_up_PD_down
41.4225364495544	-2.7473355088746	0.369673339922376	-7.43179237499649	1.07135877940495e-13	9.99440719518817e-13	L2/L3	Human	DOWN	human_down	macaque_up	FAT2_L2/L3	DOWN_FAT2_L2/L3	human_DOWN_FAT2_L2/L3	macaque_UP_FAT2_L2/L3	hg	rm	2.7473355088746	human_down_FAT2_L2/L3	macaque_up_FAT2_L2/L3	-1.27651012961257	0.192554583238226	-6.62934170740194	3.37187202780641e-11	1.85530797910419e-10	Chimp	chimp_down	chimp_DOWN_FAT2_L2/L3	pt	1.27651012961257	chimp_down_FAT2_L2/L3	up_FAT2_L2/L3	Exc	macaque_up_FAT2_Exc	macaque_up_fat2_exc	2.01192281924359	FAT2	Neur	ENSG00000086570	C9	-1.554660938	0.052	0.432	4.35732e-88	1.30885e-83	PD_down	Neur	both	EVO_up_PD_down
41.4225364495544	-2.7473355088746	0.369673339922376	-7.43179237499649	1.07135877940495e-13	9.99440719518817e-13	L2/L3	Human	DOWN	human_down	macaque_up	FAT2_L2/L3	DOWN_FAT2_L2/L3	human_DOWN_FAT2_L2/L3	macaque_UP_FAT2_L2/L3	hg	rm	2.7473355088746	human_down_FAT2_L2/L3	macaque_up_FAT2_L2/L3	-1.27651012961257	0.192554583238226	-6.62934170740194	3.37187202780641e-11	1.85530797910419e-10	Chimp	chimp_down	chimp_DOWN_FAT2_L2/L3	pt	1.27651012961257	chimp_down_FAT2_L2/L3	up_FAT2_L2/L3	Exc	macaque_up_FAT2_Exc	macaque_up_fat2_exc	2.01192281924359	FAT2	Neur	ENSG00000086570	C6_1	-0.473992629	0.07	0.126	4.99983e-07	0.015018503	PD_down	Neur	both	EVO_up_PD_down
67.3001167268902	0.684978438629391	0.2233502818405	3.06683489711713	0.0021633831417251	0.0053754196357928	L2/L3	Human	UP	human_up	macaque_down	UBLCP1_L2/L3	UP_UBLCP1_L2/L3	human_UP_UBLCP1_L2/L3	macaque_DOWN_UBLCP1_L2/L3	hg	rm	-0.684978438629391	human_up_UBLCP1_L2/L3	macaque_down_UBLCP1_L2/L3	0.524653130101447	0.19552966447776	2.68324057887964	0.0072912518607304	0.0134059147911424	Chimp	chimp_up	chimp_UP_UBLCP1_L2/L3	pt	-0.524653130101447	chimp_up_UBLCP1_L2/L3	down_UBLCP1_L2/L3	Exc	macaque_down_UBLCP1_Exc	macaque_down_ublcp1_exc	-0.604815784365419	UBLCP1	Neur	ENSG00000164332	C7_2	-0.375723077	0.08	0.172	1.03877e-13	3.12026e-09	PD_down	Neur	both	EVO_down_PD_down
62.4941162601308	1.00334149337006	0.23973355273343	4.18523599191688	2.84869988494112e-05	0.0001045444348844	L2/L3	Human	UP	human_up	macaque_down	GABRA6_L2/L3	UP_GABRA6_L2/L3	human_UP_GABRA6_L2/L3	macaque_DOWN_GABRA6_L2/L3	hg	rm	-1.00334149337006	human_up_GABRA6_L2/L3	macaque_down_GABRA6_L2/L3	0.566130704410676	0.217380406794597	2.60433179217303	0.0092053594110099	0.0165664487989445	Chimp	chimp_up	chimp_UP_GABRA6_L2/L3	pt	-0.566130704410676	chimp_up_GABRA6_L2/L3	down_GABRA6_L2/L3	Exc	macaque_down_GABRA6_Exc	macaque_down_gabra6_exc	-0.784736098890366	GABRA6	Neur	ENSG00000145863	C9	-0.625140429	0.012	0.113	1.41263e-16	4.24326e-12	PD_down	Neur	both	EVO_down_PD_down
524.545807529211	-0.764052280210946	0.082299098717027	-9.28384747976432	1.63466657452156e-20	2.39777922894128e-19	L2/L3	Human	DOWN	human_down	macaque_up	GABRA1_L2/L3	DOWN_GABRA1_L2/L3	human_DOWN_GABRA1_L2/L3	macaque_UP_GABRA1_L2/L3	hg	rm	0.764052280210946	human_down_GABRA1_L2/L3	macaque_up_GABRA1_L2/L3	-0.603539799810614	0.0658374415079709	-9.16712110900518	4.85819843289088e-20	5.08117673744568e-19	Chimp	chimp_down	chimp_DOWN_GABRA1_L2/L3	pt	0.603539799810614	chimp_down_GABRA1_L2/L3	up_GABRA1_L2/L3	Exc	macaque_up_GABRA1_Exc	macaque_up_gabra1_exc	0.68379604001078	GABRA1	Neur	ENSG00000022355	C7_1	-0.906887702	0.335	0.483	7.99519e-24	2.40159e-19	PD_down	Neur	both	EVO_up_PD_down
524.545807529211	-0.764052280210946	0.082299098717027	-9.28384747976432	1.63466657452156e-20	2.39777922894128e-19	L2/L3	Human	DOWN	human_down	macaque_up	GABRA1_L2/L3	DOWN_GABRA1_L2/L3	human_DOWN_GABRA1_L2/L3	macaque_UP_GABRA1_L2/L3	hg	rm	0.764052280210946	human_down_GABRA1_L2/L3	macaque_up_GABRA1_L2/L3	-0.603539799810614	0.0658374415079709	-9.16712110900518	4.85819843289088e-20	5.08117673744568e-19	Chimp	chimp_down	chimp_DOWN_GABRA1_L2/L3	pt	0.603539799810614	chimp_down_GABRA1_L2/L3	up_GABRA1_L2/L3	Exc	macaque_up_GABRA1_Exc	macaque_up_gabra1_exc	0.68379604001078	GABRA1	Neur	ENSG00000022355	C7_3	-0.36870518	0.056	0.112	2.66251e-10	7.99765e-06	PD_down	Neur	both	EVO_up_PD_down
524.545807529211	-0.764052280210946	0.082299098717027	-9.28384747976432	1.63466657452156e-20	2.39777922894128e-19	L2/L3	Human	DOWN	human_down	macaque_up	GABRA1_L2/L3	DOWN_GABRA1_L2/L3	human_DOWN_GABRA1_L2/L3	macaque_UP_GABRA1_L2/L3	hg	rm	0.764052280210946	human_down_GABRA1_L2/L3	macaque_up_GABRA1_L2/L3	-0.603539799810614	0.0658374415079709	-9.16712110900518	4.85819843289088e-20	5.08117673744568e-19	Chimp	chimp_down	chimp_DOWN_GABRA1_L2/L3	pt	0.603539799810614	chimp_down_GABRA1_L2/L3	up_GABRA1_L2/L3	Exc	macaque_up_GABRA1_Exc	macaque_up_gabra1_exc	0.68379604001078	GABRA1	Neur	ENSG00000022355	C9	-0.374001941	0.066	0.194	6.84673e-18	2.05662e-13	PD_down	Neur	both	EVO_up_PD_down
30.927369512193	1.63541898271661	0.3471391844968	4.71113333139633	2.46342995727354e-06	1.0774003020472e-05	L2/L3	Human	UP	human_up	macaque_down	MAT2B_L2/L3	UP_MAT2B_L2/L3	human_UP_MAT2B_L2/L3	macaque_DOWN_MAT2B_L2/L3	hg	rm	-1.63541898271661	human_up_MAT2B_L2/L3	macaque_down_MAT2B_L2/L3	1.07900307403954	0.320690383459815	3.36462560055141	0.0007664758925109	0.0016858650340399	Chimp	chimp_up	chimp_UP_MAT2B_L2/L3	pt	-1.07900307403954	chimp_up_MAT2B_L2/L3	down_MAT2B_L2/L3	Exc	macaque_down_MAT2B_Exc	macaque_down_mat2b_exc	-1.35721102837808	MAT2B	Neur	ENSG00000038274	C7_2	-0.394268873	0.087	0.174	4.29359e-07	0.012897074	PD_down	Neur	both	EVO_down_PD_down
8946.44414970831	0.645288802369188	0.0337712999506522	19.107609221798	2.18240828574938e-81	2.50095595668857e-79	L2/L3	Human	UP	human_up	macaque_down	TENM2_L2/L3	UP_TENM2_L2/L3	human_UP_TENM2_L2/L3	macaque_DOWN_TENM2_L2/L3	hg	rm	-0.645288802369188	human_up_TENM2_L2/L3	macaque_down_TENM2_L2/L3	0.762104480196466	0.0322384883030244	23.6395848661728	1.51056630043808e-123	2.79115180908853e-121	Chimp	chimp_up	chimp_UP_TENM2_L2/L3	pt	-0.762104480196466	chimp_up_TENM2_L2/L3	down_TENM2_L2/L3	Exc	macaque_down_TENM2_Exc	macaque_down_tenm2_exc	-0.703696641282827	TENM2	Neur	ENSG00000145934	C9	1.49499697	0.191	0.111	6.5245e-25	1.95983e-20	PD_up	Neur	both	EVO_down_PD_up
8946.44414970831	0.645288802369188	0.0337712999506522	19.107609221798	2.18240828574938e-81	2.50095595668857e-79	L2/L3	Human	UP	human_up	macaque_down	TENM2_L2/L3	UP_TENM2_L2/L3	human_UP_TENM2_L2/L3	macaque_DOWN_TENM2_L2/L3	hg	rm	-0.645288802369188	human_up_TENM2_L2/L3	macaque_down_TENM2_L2/L3	0.762104480196466	0.0322384883030244	23.6395848661728	1.51056630043808e-123	2.79115180908853e-121	Chimp	chimp_up	chimp_UP_TENM2_L2/L3	pt	-0.762104480196466	chimp_up_TENM2_L2/L3	down_TENM2_L2/L3	Exc	macaque_down_TENM2_Exc	macaque_down_tenm2_exc	-0.703696641282827	TENM2	Neur	ENSG00000145934	C6_1	0.351876881	0.607	0.429	6.90128e-36	2.07301e-31	PD_up	Neur	both	EVO_down_PD_up
8946.44414970831	0.645288802369188	0.0337712999506522	19.107609221798	2.18240828574938e-81	2.50095595668857e-79	L2/L3	Human	UP	human_up	macaque_down	TENM2_L2/L3	UP_TENM2_L2/L3	human_UP_TENM2_L2/L3	macaque_DOWN_TENM2_L2/L3	hg	rm	-0.645288802369188	human_up_TENM2_L2/L3	macaque_down_TENM2_L2/L3	0.762104480196466	0.0322384883030244	23.6395848661728	1.51056630043808e-123	2.79115180908853e-121	Chimp	chimp_up	chimp_UP_TENM2_L2/L3	pt	-0.762104480196466	chimp_up_TENM2_L2/L3	down_TENM2_L2/L3	Exc	macaque_down_TENM2_Exc	macaque_down_tenm2_exc	-0.703696641282827	TENM2	Neur	ENSG00000145934	C6_2	1.45723071	0.667	0.308	7.47815e-22	2.24629e-17	PD_up	Neur	both	EVO_down_PD_up
30.5209660849998	2.19996546080496	0.337935706292536	6.51001187456806	7.51448646174488e-11	5.47753208875079e-10	L2/L3	Human	UP	human_up	macaque_down	FBLL1_L2/L3	UP_FBLL1_L2/L3	human_UP_FBLL1_L2/L3	macaque_DOWN_FBLL1_L2/L3	hg	rm	-2.19996546080496	human_up_FBLL1_L2/L3	macaque_down_FBLL1_L2/L3	1.34205543166097	0.317122061345557	4.23198381710372	2.31639079148501e-05	6.47134211273286e-05	Chimp	chimp_up	chimp_UP_FBLL1_L2/L3	pt	-1.34205543166097	chimp_up_FBLL1_L2/L3	down_FBLL1_L2/L3	Exc	macaque_down_FBLL1_Exc	macaque_down_fbll1_exc	-1.77101044623296	FBLL1	Neur	ENSG00000188573	C7_2	-0.547158302	0.152	0.296	3.30442e-28	9.92583e-24	PD_down	Neur	both	EVO_down_PD_down
137.644961070096	0.690598283072092	0.154825862678666	4.46048399875798	8.17747645700788e-06	3.29755250937642e-05	L2/L3	Human	UP	human_up	macaque_down	CANX_L2/L3	UP_CANX_L2/L3	human_UP_CANX_L2/L3	macaque_DOWN_CANX_L2/L3	hg	rm	-0.690598283072092	human_up_CANX_L2/L3	macaque_down_CANX_L2/L3	0.688077521396194	0.133482268979107	5.1548233833506	2.5387009177589e-07	9.26826084786355e-07	Chimp	chimp_up	chimp_UP_CANX_L2/L3	pt	-0.688077521396194	chimp_up_CANX_L2/L3	down_CANX_L2/L3	Exc	macaque_down_CANX_Exc	macaque_down_canx_exc	-0.689337902234143	CANX	Neur	ENSG00000127022	C7_2	-0.351456703	0.433	0.616	1.48039e-16	4.4468e-12	PD_down	Neur	both	EVO_down_PD_down
137.644961070096	0.690598283072092	0.154825862678666	4.46048399875798	8.17747645700788e-06	3.29755250937642e-05	L2/L3	Human	UP	human_up	macaque_down	CANX_L2/L3	UP_CANX_L2/L3	human_UP_CANX_L2/L3	macaque_DOWN_CANX_L2/L3	hg	rm	-0.690598283072092	human_up_CANX_L2/L3	macaque_down_CANX_L2/L3	0.688077521396194	0.133482268979107	5.1548233833506	2.5387009177589e-07	9.26826084786355e-07	Chimp	chimp_up	chimp_UP_CANX_L2/L3	pt	-0.688077521396194	chimp_up_CANX_L2/L3	down_CANX_L2/L3	Exc	macaque_down_CANX_Exc	macaque_down_canx_exc	-0.689337902234143	CANX	Neur	ENSG00000127022	C9	0.489979681	0.166	0.177	1.55495e-08	0.000467075	PD_up	Neur	both	EVO_down_PD_up
137.644961070096	0.690598283072092	0.154825862678666	4.46048399875798	8.17747645700788e-06	3.29755250937642e-05	L2/L3	Human	UP	human_up	macaque_down	CANX_L2/L3	UP_CANX_L2/L3	human_UP_CANX_L2/L3	macaque_DOWN_CANX_L2/L3	hg	rm	-0.690598283072092	human_up_CANX_L2/L3	macaque_down_CANX_L2/L3	0.688077521396194	0.133482268979107	5.1548233833506	2.5387009177589e-07	9.26826084786355e-07	Chimp	chimp_up	chimp_UP_CANX_L2/L3	pt	-0.688077521396194	chimp_up_CANX_L2/L3	down_CANX_L2/L3	Exc	macaque_down_CANX_Exc	macaque_down_canx_exc	-0.689337902234143	CANX	Neur	ENSG00000127022	C6_1	-0.612731318	0.254	0.346	1.84504e-15	5.54213e-11	PD_down	Neur	both	EVO_down_PD_down
378.847933482694	1.1705983531589	0.0949608998338465	12.3271615497231	6.46853764290778e-35	1.82250665787648e-33	L2/L3	Human	UP	human_up	macaque_down	NRSN1_L2/L3	UP_NRSN1_L2/L3	human_UP_NRSN1_L2/L3	macaque_DOWN_NRSN1_L2/L3	hg	rm	-1.1705983531589	human_up_NRSN1_L2/L3	macaque_down_NRSN1_L2/L3	1.20138394277141	0.0830477448131797	14.4661838256293	1.98165882136376e-47	6.08696129716838e-46	Chimp	chimp_up	chimp_UP_NRSN1_L2/L3	pt	-1.20138394277141	chimp_up_NRSN1_L2/L3	down_NRSN1_L2/L3	Exc	macaque_down_NRSN1_Exc	macaque_down_nrsn1_exc	-1.18599114796516	NRSN1	Neur	ENSG00000152954	C7_2	-0.735887915	0.085	0.229	2.61397e-10	7.85183e-06	PD_down	Neur	both	EVO_down_PD_down
13.9593635243835	1.7764150116155	0.489105093356101	3.63196997076076	0.0002812658579155	0.0008565546172575	L2/L3	Human	UP	human_up	macaque_down	HSPA1A_L2/L3	UP_HSPA1A_L2/L3	human_UP_HSPA1A_L2/L3	macaque_DOWN_HSPA1A_L2/L3	hg	rm	-1.7764150116155	human_up_HSPA1A_L2/L3	macaque_down_HSPA1A_L2/L3	1.24462094269289	0.447439845364995	2.78164976942902	0.0054083369752942	0.0101980159910697	Chimp	chimp_up	chimp_UP_HSPA1A_L2/L3	pt	-1.24462094269289	chimp_up_HSPA1A_L2/L3	down_HSPA1A_L2/L3	Exc	macaque_down_HSPA1A_Exc	macaque_down_hspa1a_exc	-1.51051797715419	HSPA1A	Neur	ENSG00000204389	C7_0	1.560453078	0.129	0.013	1.26738e-13	3.80695e-09	PD_up	Neur	both	EVO_down_PD_up
13.9593635243835	1.7764150116155	0.489105093356101	3.63196997076076	0.0002812658579155	0.0008565546172575	L2/L3	Human	UP	human_up	macaque_down	HSPA1A_L2/L3	UP_HSPA1A_L2/L3	human_UP_HSPA1A_L2/L3	macaque_DOWN_HSPA1A_L2/L3	hg	rm	-1.7764150116155	human_up_HSPA1A_L2/L3	macaque_down_HSPA1A_L2/L3	1.24462094269289	0.447439845364995	2.78164976942902	0.0054083369752942	0.0101980159910697	Chimp	chimp_up	chimp_UP_HSPA1A_L2/L3	pt	-1.24462094269289	chimp_up_HSPA1A_L2/L3	down_HSPA1A_L2/L3	Exc	macaque_down_HSPA1A_Exc	macaque_down_hspa1a_exc	-1.51051797715419	HSPA1A	Neur	ENSG00000204389	C7_3	1.503607695	0.157	0.036	1.1177e-10	3.35735e-06	PD_up	Neur	both	EVO_down_PD_up
13.9593635243835	1.7764150116155	0.489105093356101	3.63196997076076	0.0002812658579155	0.0008565546172575	L2/L3	Human	UP	human_up	macaque_down	HSPA1A_L2/L3	UP_HSPA1A_L2/L3	human_UP_HSPA1A_L2/L3	macaque_DOWN_HSPA1A_L2/L3	hg	rm	-1.7764150116155	human_up_HSPA1A_L2/L3	macaque_down_HSPA1A_L2/L3	1.24462094269289	0.447439845364995	2.78164976942902	0.0054083369752942	0.0101980159910697	Chimp	chimp_up	chimp_UP_HSPA1A_L2/L3	pt	-1.24462094269289	chimp_up_HSPA1A_L2/L3	down_HSPA1A_L2/L3	Exc	macaque_down_HSPA1A_Exc	macaque_down_hspa1a_exc	-1.51051797715419	HSPA1A	Neur	ENSG00000204389	C9	1.46892809	0.116	0.03	9.10508e-23	2.73498e-18	PD_up	Neur	both	EVO_down_PD_up
13.9593635243835	1.7764150116155	0.489105093356101	3.63196997076076	0.0002812658579155	0.0008565546172575	L2/L3	Human	UP	human_up	macaque_down	HSPA1A_L2/L3	UP_HSPA1A_L2/L3	human_UP_HSPA1A_L2/L3	macaque_DOWN_HSPA1A_L2/L3	hg	rm	-1.7764150116155	human_up_HSPA1A_L2/L3	macaque_down_HSPA1A_L2/L3	1.24462094269289	0.447439845364995	2.78164976942902	0.0054083369752942	0.0101980159910697	Chimp	chimp_up	chimp_UP_HSPA1A_L2/L3	pt	-1.24462094269289	chimp_up_HSPA1A_L2/L3	down_HSPA1A_L2/L3	Exc	macaque_down_HSPA1A_Exc	macaque_down_hspa1a_exc	-1.51051797715419	HSPA1A	Neur	ENSG00000204389	C6_0	1.165438237	0.136	0.03	2.49629e-15	7.49835e-11	PD_up	Neur	both	EVO_down_PD_up
7.06913405172074	2.03306776411	0.865259358794294	2.34966284206738	0.0187904228536448	0.0359904903126474	L2/L3	Human	UP	human_up	macaque_down	HSPA1B_L2/L3	UP_HSPA1B_L2/L3	human_UP_HSPA1B_L2/L3	macaque_DOWN_HSPA1B_L2/L3	hg	rm	-2.03306776411	human_up_HSPA1B_L2/L3	macaque_down_HSPA1B_L2/L3	2.72367254653508	0.775524602174081	3.51203886878589	0.0004446829581917	0.001016345094588	Chimp	chimp_up	chimp_UP_HSPA1B_L2/L3	pt	-2.72367254653508	chimp_up_HSPA1B_L2/L3	down_HSPA1B_L2/L3	Exc	macaque_down_HSPA1B_Exc	macaque_down_hspa1b_exc	-2.37837015532254	HSPA1B	Neur	ENSG00000204388	C9	1.340332075	0.108	0.027	6.21415e-23	1.86661e-18	PD_up	Neur	both	EVO_down_PD_up
7.06913405172074	2.03306776411	0.865259358794294	2.34966284206738	0.0187904228536448	0.0359904903126474	L2/L3	Human	UP	human_up	macaque_down	HSPA1B_L2/L3	UP_HSPA1B_L2/L3	human_UP_HSPA1B_L2/L3	macaque_DOWN_HSPA1B_L2/L3	hg	rm	-2.03306776411	human_up_HSPA1B_L2/L3	macaque_down_HSPA1B_L2/L3	2.72367254653508	0.775524602174081	3.51203886878589	0.0004446829581917	0.001016345094588	Chimp	chimp_up	chimp_UP_HSPA1B_L2/L3	pt	-2.72367254653508	chimp_up_HSPA1B_L2/L3	down_HSPA1B_L2/L3	Exc	macaque_down_HSPA1B_Exc	macaque_down_hspa1b_exc	-2.37837015532254	HSPA1B	Neur	ENSG00000204388	C6_0	1.000730303	0.108	0.028	1.14745e-09	3.44671e-05	PD_up	Neur	both	EVO_down_PD_up
466.706246520648	0.645273707935683	0.0837441985221233	7.70529444813083	1.30541941527641e-14	1.29219174346049e-13	L2/L3	Human	UP	human_up	macaque_down	BICRAL_L2/L3	UP_BICRAL_L2/L3	human_UP_BICRAL_L2/L3	macaque_DOWN_BICRAL_L2/L3	hg	rm	-0.645273707935683	human_up_BICRAL_L2/L3	macaque_down_BICRAL_L2/L3	0.940153471014678	0.0700158188301473	13.4277294291939	4.15971018133113e-41	1.05032682078611e-39	Chimp	chimp_up	chimp_UP_BICRAL_L2/L3	pt	-0.940153471014678	chimp_up_BICRAL_L2/L3	down_BICRAL_L2/L3	Exc	macaque_down_BICRAL_Exc	macaque_down_bicral_exc	-0.792713589475181	BICRAL	Neur	ENSG00000112624	C9	-0.323638979	0.108	0.262	1.77841e-20	5.34198e-16	PD_down	Neur	both	EVO_down_PD_down
268.617453081223	-2.01782142675853	0.132252583872869	-15.25733084125	1.47145334477809e-52	7.64129889458184e-51	L2/L3	Human	DOWN	human_down	macaque_up	SLC25A27_L2/L3	DOWN_SLC25A27_L2/L3	human_DOWN_SLC25A27_L2/L3	macaque_UP_SLC25A27_L2/L3	hg	rm	2.01782142675853	human_down_SLC25A27_L2/L3	macaque_up_SLC25A27_L2/L3	-1.46589742591079	0.0937681309843016	-15.6332157900877	4.32417885507983e-55	1.63345684928182e-53	Chimp	chimp_down	chimp_DOWN_SLC25A27_L2/L3	pt	1.46589742591079	chimp_down_SLC25A27_L2/L3	up_SLC25A27_L2/L3	Exc	macaque_up_SLC25A27_Exc	macaque_up_slc25a27_exc	1.74185942633466	SLC25A27	Neur	ENSG00000153291	C9	-0.366376668	0.072	0.2	6.78472e-15	2.03799e-10	PD_down	Neur	both	EVO_up_PD_down
42.8649082438858	-1.20629674838021	0.312116201507625	-3.86489628719493	0.0001111364130193	0.0003655371244278	L2/L3	Human	DOWN	human_down	macaque_up	COL21A1_L2/L3	DOWN_COL21A1_L2/L3	human_DOWN_COL21A1_L2/L3	macaque_UP_COL21A1_L2/L3	hg	rm	1.20629674838021	human_down_COL21A1_L2/L3	macaque_up_COL21A1_L2/L3	-0.514457486512402	0.235633613481128	-2.18329413580717	0.0290141561332599	0.0469952042397652	Chimp	chimp_down	chimp_DOWN_COL21A1_L2/L3	pt	0.514457486512402	chimp_down_COL21A1_L2/L3	up_COL21A1_L2/L3	Exc	macaque_up_COL21A1_Exc	macaque_up_col21a1_exc	0.860377117446304	COL21A1	Neur	ENSG00000124749	C9	-0.338186198	0.04	0.139	3.33861e-07	0.010028506	PD_down	Neur	both	EVO_up_PD_down
341.318801122668	1.3798278910065	0.0946037975811359	14.5853330023364	3.48218695913489e-48	1.55724968776621e-46	L2/L3	Human	UP	human_up	macaque_down	BEND6_L2/L3	UP_BEND6_L2/L3	human_UP_BEND6_L2/L3	macaque_DOWN_BEND6_L2/L3	hg	rm	-1.3798278910065	human_up_BEND6_L2/L3	macaque_down_BEND6_L2/L3	0.693921846261011	0.0862407565012561	8.04633301484204	8.53116549284442e-16	6.75577610257275e-15	Chimp	chimp_up	chimp_UP_BEND6_L2/L3	pt	-0.693921846261011	chimp_up_BEND6_L2/L3	down_BEND6_L2/L3	Exc	macaque_down_BEND6_Exc	macaque_down_bend6_exc	-1.03687486863375	BEND6	Neur	ENSG00000151917	C9	-0.349911154	0.058	0.159	2.22741e-15	6.69068e-11	PD_down	Neur	both	EVO_down_PD_down
47.4480390451119	-0.713907149121379	0.238352130344707	-2.99517838623436	0.0027428438085146	0.0066434737343517	L2/L3	Human	DOWN	human_down	macaque_up	COX7A2_L2/L3	DOWN_COX7A2_L2/L3	human_DOWN_COX7A2_L2/L3	macaque_UP_COX7A2_L2/L3	hg	rm	0.713907149121379	human_down_COX7A2_L2/L3	macaque_up_COX7A2_L2/L3	-0.91263963787647	0.184517489119729	-4.94608745344611	7.57199516208435e-07	2.60366527240973e-06	Chimp	chimp_down	chimp_DOWN_COX7A2_L2/L3	pt	0.91263963787647	chimp_down_COX7A2_L2/L3	up_COX7A2_L2/L3	Exc	macaque_up_COX7A2_Exc	macaque_up_cox7a2_exc	0.813273393498924	COX7A2	Neur	ENSG00000112695	C7_3	0.507305837	0.103	0.061	3.04315e-08	0.000914103	PD_up	Neur	both	EVO_up_PD_up
37.6779166553712	1.03453401117115	0.288743040299294	3.58288812813918	0.0003398161656872	0.0010174422968623	L2/L3	Human	UP	human_up	macaque_down	NDUFAF4_L2/L3	UP_NDUFAF4_L2/L3	human_UP_NDUFAF4_L2/L3	macaque_DOWN_NDUFAF4_L2/L3	hg	rm	-1.03453401117115	human_up_NDUFAF4_L2/L3	macaque_down_NDUFAF4_L2/L3	0.74609430312795	0.255094099238928	2.9247807195616	0.0034469902327845	0.0067484566068708	Chimp	chimp_up	chimp_UP_NDUFAF4_L2/L3	pt	-0.74609430312795	chimp_up_NDUFAF4_L2/L3	down_NDUFAF4_L2/L3	Exc	macaque_down_NDUFAF4_Exc	macaque_down_ndufaf4_exc	-0.890314157149552	NDUFAF4	Neur	ENSG00000123545	C7_2	-0.417031974	0.048	0.123	6.92852e-09	0.000208119	PD_down	Neur	both	EVO_down_PD_down
144.570130926729	1.05625971569179	0.152272904262974	6.93662290611882	4.01583880781054e-12	3.2781347199648e-11	L2/L3	Human	UP	human_up	macaque_down	NT5DC1_L2/L3	UP_NT5DC1_L2/L3	human_UP_NT5DC1_L2/L3	macaque_DOWN_NT5DC1_L2/L3	hg	rm	-1.05625971569179	human_up_NT5DC1_L2/L3	macaque_down_NT5DC1_L2/L3	0.722242268674579	0.136195278937957	5.30299048767756	1.13920859898433e-07	4.33495788080945e-07	Chimp	chimp_up	chimp_UP_NT5DC1_L2/L3	pt	-0.722242268674579	chimp_up_NT5DC1_L2/L3	down_NT5DC1_L2/L3	Exc	macaque_down_NT5DC1_Exc	macaque_down_nt5dc1_exc	-0.889250992183182	NT5DC1	Neur	ENSG00000178425	C9	0.490295061	0.122	0.118	1.35045e-07	0.004056482	PD_up	Neur	both	EVO_down_PD_up
209.455319335517	1.42846015944003	0.13087152605061	10.9149805350908	9.77502380388537e-28	2.0474294146697e-26	L2/L3	Human	UP	human_up	macaque_down	TSPYL1_L2/L3	UP_TSPYL1_L2/L3	human_UP_TSPYL1_L2/L3	macaque_DOWN_TSPYL1_L2/L3	hg	rm	-1.42846015944003	human_up_TSPYL1_L2/L3	macaque_down_TSPYL1_L2/L3	1.04914139542596	0.118960820302954	8.81921789673399	1.15261949356094e-18	1.09326853356619e-17	Chimp	chimp_up	chimp_UP_TSPYL1_L2/L3	pt	-1.04914139542596	chimp_up_TSPYL1_L2/L3	down_TSPYL1_L2/L3	Exc	macaque_down_TSPYL1_Exc	macaque_down_tspyl1_exc	-1.238800777433	TSPYL1	Neur	ENSG00000189241	C7_0	-0.463059413	0.277	0.311	1.49202e-07	0.004481743	PD_down	Neur	both	EVO_down_PD_down
209.455319335517	1.42846015944003	0.13087152605061	10.9149805350908	9.77502380388537e-28	2.0474294146697e-26	L2/L3	Human	UP	human_up	macaque_down	TSPYL1_L2/L3	UP_TSPYL1_L2/L3	human_UP_TSPYL1_L2/L3	macaque_DOWN_TSPYL1_L2/L3	hg	rm	-1.42846015944003	human_up_TSPYL1_L2/L3	macaque_down_TSPYL1_L2/L3	1.04914139542596	0.118960820302954	8.81921789673399	1.15261949356094e-18	1.09326853356619e-17	Chimp	chimp_up	chimp_UP_TSPYL1_L2/L3	pt	-1.04914139542596	chimp_up_TSPYL1_L2/L3	down_TSPYL1_L2/L3	Exc	macaque_down_TSPYL1_Exc	macaque_down_tspyl1_exc	-1.238800777433	TSPYL1	Neur	ENSG00000189241	C7_1	-0.398892174	0.527	0.542	2.87303e-12	8.63002e-08	PD_down	Neur	both	EVO_down_PD_down
209.455319335517	1.42846015944003	0.13087152605061	10.9149805350908	9.77502380388537e-28	2.0474294146697e-26	L2/L3	Human	UP	human_up	macaque_down	TSPYL1_L2/L3	UP_TSPYL1_L2/L3	human_UP_TSPYL1_L2/L3	macaque_DOWN_TSPYL1_L2/L3	hg	rm	-1.42846015944003	human_up_TSPYL1_L2/L3	macaque_down_TSPYL1_L2/L3	1.04914139542596	0.118960820302954	8.81921789673399	1.15261949356094e-18	1.09326853356619e-17	Chimp	chimp_up	chimp_UP_TSPYL1_L2/L3	pt	-1.04914139542596	chimp_up_TSPYL1_L2/L3	down_TSPYL1_L2/L3	Exc	macaque_down_TSPYL1_Exc	macaque_down_tspyl1_exc	-1.238800777433	TSPYL1	Neur	ENSG00000189241	C7_2	-0.698162393	0.522	0.787	2.03975e-59	6.12699e-55	PD_down	Neur	both	EVO_down_PD_down
209.455319335517	1.42846015944003	0.13087152605061	10.9149805350908	9.77502380388537e-28	2.0474294146697e-26	L2/L3	Human	UP	human_up	macaque_down	TSPYL1_L2/L3	UP_TSPYL1_L2/L3	human_UP_TSPYL1_L2/L3	macaque_DOWN_TSPYL1_L2/L3	hg	rm	-1.42846015944003	human_up_TSPYL1_L2/L3	macaque_down_TSPYL1_L2/L3	1.04914139542596	0.118960820302954	8.81921789673399	1.15261949356094e-18	1.09326853356619e-17	Chimp	chimp_up	chimp_UP_TSPYL1_L2/L3	pt	-1.04914139542596	chimp_up_TSPYL1_L2/L3	down_TSPYL1_L2/L3	Exc	macaque_down_TSPYL1_Exc	macaque_down_tspyl1_exc	-1.238800777433	TSPYL1	Neur	ENSG00000189241	C6_1	-0.818780697	0.329	0.443	1.31494e-24	3.94983e-20	PD_down	Neur	both	EVO_down_PD_down
2680.10770592279	0.888520251610324	0.043544414641724	20.4049189527731	1.51212350992239e-92	2.29573095430001e-90	L2/L3	Human	UP	human_up	macaque_down	SYNE1_L2/L3	UP_SYNE1_L2/L3	human_UP_SYNE1_L2/L3	macaque_DOWN_SYNE1_L2/L3	hg	rm	-0.888520251610324	human_up_SYNE1_L2/L3	macaque_down_SYNE1_L2/L3	0.882002711648253	0.0398786192368573	22.1171828043904	2.16003050490759e-108	2.82892786346029e-106	Chimp	chimp_up	chimp_UP_SYNE1_L2/L3	pt	-0.882002711648253	chimp_up_SYNE1_L2/L3	down_SYNE1_L2/L3	Exc	macaque_down_SYNE1_Exc	macaque_down_syne1_exc	-0.885261481629289	SYNE1	Neur	ENSG00000131018	C7_2	-0.463621742	0.152	0.285	6.6007e-11	1.98272e-06	PD_down	Neur	both	EVO_down_PD_down
2680.10770592279	0.888520251610324	0.043544414641724	20.4049189527731	1.51212350992239e-92	2.29573095430001e-90	L2/L3	Human	UP	human_up	macaque_down	SYNE1_L2/L3	UP_SYNE1_L2/L3	human_UP_SYNE1_L2/L3	macaque_DOWN_SYNE1_L2/L3	hg	rm	-0.888520251610324	human_up_SYNE1_L2/L3	macaque_down_SYNE1_L2/L3	0.882002711648253	0.0398786192368573	22.1171828043904	2.16003050490759e-108	2.82892786346029e-106	Chimp	chimp_up	chimp_UP_SYNE1_L2/L3	pt	-0.882002711648253	chimp_up_SYNE1_L2/L3	down_SYNE1_L2/L3	Exc	macaque_down_SYNE1_Exc	macaque_down_syne1_exc	-0.885261481629289	SYNE1	Neur	ENSG00000131018	C9	-0.696043619	0.314	0.705	2.68033e-68	8.05116e-64	PD_down	Neur	both	EVO_down_PD_down
48.3174739976293	0.85266403167404	0.258642645727881	3.29668771085466	0.0009783221502581	0.002653537411647	L2/L3	Human	UP	human_up	macaque_down	IPCEF1_L2/L3	UP_IPCEF1_L2/L3	human_UP_IPCEF1_L2/L3	macaque_DOWN_IPCEF1_L2/L3	hg	rm	-0.85266403167404	human_up_IPCEF1_L2/L3	macaque_down_IPCEF1_L2/L3	1.29196373576926	0.213775248454191	6.04356091320884	1.50749423931579e-09	7.09010116186485e-09	Chimp	chimp_up	chimp_UP_IPCEF1_L2/L3	pt	-1.29196373576926	chimp_up_IPCEF1_L2/L3	down_IPCEF1_L2/L3	Exc	macaque_down_IPCEF1_Exc	macaque_down_ipcef1_exc	-1.07231388372165	IPCEF1	Neur	ENSG00000074706	C7_2	-0.437557568	0.055	0.145	6.17225e-10	1.85402e-05	PD_down	Neur	both	EVO_down_PD_down
145.578208938889	1.34127647748701	0.151831993734523	8.83395155722073	1.01041422152659e-18	1.32258283274617e-17	L2/L3	Human	UP	human_up	macaque_down	TTYH3_L2/L3	UP_TTYH3_L2/L3	human_UP_TTYH3_L2/L3	macaque_DOWN_TTYH3_L2/L3	hg	rm	-1.34127647748701	human_up_TTYH3_L2/L3	macaque_down_TTYH3_L2/L3	1.2963151543472	0.133637786910655	9.70021417081581	3.00866417864847e-22	3.58035543496081e-21	Chimp	chimp_up	chimp_UP_TTYH3_L2/L3	pt	-1.2963151543472	chimp_up_TTYH3_L2/L3	down_TTYH3_L2/L3	Exc	macaque_down_TTYH3_Exc	macaque_down_ttyh3_exc	-1.31879581591711	TTYH3	Neur	ENSG00000136295	C7_2	-0.627330546	0.041	0.126	6.1691e-09	0.000185307	PD_down	Neur	both	EVO_down_PD_down
383.447197871462	0.894372790506	0.0994913356261132	8.98945405524596	2.48461532278872e-19	3.39777916431393e-18	L2/L3	Human	UP	human_up	macaque_down	SNX10_L2/L3	UP_SNX10_L2/L3	human_UP_SNX10_L2/L3	macaque_DOWN_SNX10_L2/L3	hg	rm	-0.894372790506	human_up_SNX10_L2/L3	macaque_down_SNX10_L2/L3	0.888052701986993	0.0881126273538675	10.07860880621	6.86917886855527e-24	8.83137796714581e-23	Chimp	chimp_up	chimp_UP_SNX10_L2/L3	pt	-0.888052701986993	chimp_up_SNX10_L2/L3	down_SNX10_L2/L3	Exc	macaque_down_SNX10_Exc	macaque_down_snx10_exc	-0.891212746246497	SNX10	Neur	ENSG00000086300	C7_0	-0.538057293	0.197	0.241	4.21846e-07	0.012671411	PD_down	Neur	both	EVO_down_PD_down
383.447197871462	0.894372790506	0.0994913356261132	8.98945405524596	2.48461532278872e-19	3.39777916431393e-18	L2/L3	Human	UP	human_up	macaque_down	SNX10_L2/L3	UP_SNX10_L2/L3	human_UP_SNX10_L2/L3	macaque_DOWN_SNX10_L2/L3	hg	rm	-0.894372790506	human_up_SNX10_L2/L3	macaque_down_SNX10_L2/L3	0.888052701986993	0.0881126273538675	10.07860880621	6.86917886855527e-24	8.83137796714581e-23	Chimp	chimp_up	chimp_UP_SNX10_L2/L3	pt	-0.888052701986993	chimp_up_SNX10_L2/L3	down_SNX10_L2/L3	Exc	macaque_down_SNX10_Exc	macaque_down_snx10_exc	-0.891212746246497	SNX10	Neur	ENSG00000086300	C9	0.317730107	0.099	0.116	8.33559e-08	0.002503843	PD_up	Neur	both	EVO_down_PD_up
383.447197871462	0.894372790506	0.0994913356261132	8.98945405524596	2.48461532278872e-19	3.39777916431393e-18	L2/L3	Human	UP	human_up	macaque_down	SNX10_L2/L3	UP_SNX10_L2/L3	human_UP_SNX10_L2/L3	macaque_DOWN_SNX10_L2/L3	hg	rm	-0.894372790506	human_up_SNX10_L2/L3	macaque_down_SNX10_L2/L3	0.888052701986993	0.0881126273538675	10.07860880621	6.86917886855527e-24	8.83137796714581e-23	Chimp	chimp_up	chimp_UP_SNX10_L2/L3	pt	-0.888052701986993	chimp_up_SNX10_L2/L3	down_SNX10_L2/L3	Exc	macaque_down_SNX10_Exc	macaque_down_snx10_exc	-0.891212746246497	SNX10	Neur	ENSG00000086300	C6_1	-0.54442885	0.249	0.319	2.8403e-11	8.5317e-07	PD_down	Neur	both	EVO_down_PD_down
163.176288003061	0.616208492144049	0.15453665928539	3.98745834802903	6.67849246505273e-05	0.0002290482681971	L2/L3	Human	UP	human_up	macaque_down	AC004540.1_L2/L3	UP_AC004540.1_L2/L3	human_UP_AC004540.1_L2/L3	macaque_DOWN_AC004540.1_L2/L3	hg	rm	-0.616208492144049	human_up_AC004540.1_L2/L3	macaque_down_AC004540.1_L2/L3	1.14812531641325	0.130777525995749	8.7792249292938	1.64605043673804e-18	1.5471316328899e-17	Chimp	chimp_up	chimp_UP_AC004540.1_L2/L3	pt	-1.14812531641325	chimp_up_AC004540.1_L2/L3	down_AC004540.1_L2/L3	Exc	macaque_down_AC004540.1_Exc	macaque_down_ac004540.1_exc	-0.88216690427865	AC004540.1	Neur	ENSG00000214870	C9	-0.478096422	0.025	0.126	1.36642e-10	4.10446e-06	PD_down	Neur	both	EVO_down_PD_down
69.3654048399409	-0.868910150279174	0.19810079291966	-4.38620228355956	1.15346858342569e-05	4.54222322064014e-05	L2/L3	Human	DOWN	human_down	macaque_up	MLXIPL_L2/L3	DOWN_MLXIPL_L2/L3	human_DOWN_MLXIPL_L2/L3	macaque_UP_MLXIPL_L2/L3	hg	rm	0.868910150279174	human_down_MLXIPL_L2/L3	macaque_up_MLXIPL_L2/L3	-2.48947776979631	0.186573278454926	-13.343163557035	1.29830738374009e-40	3.23369433634574e-39	Chimp	chimp_down	chimp_DOWN_MLXIPL_L2/L3	pt	2.48947776979631	chimp_down_MLXIPL_L2/L3	up_MLXIPL_L2/L3	Exc	macaque_up_MLXIPL_Exc	macaque_up_mlxipl_exc	1.67919396003775	MLXIPL	Neur	ENSG00000009950	C9	-0.353588468	0.03	0.102	1.21895e-12	3.66147e-08	PD_down	Neur	both	EVO_up_PD_down
902.448569139158	0.910420906273408	0.0629704280662936	14.4579119791744	2.23474862192997e-47	9.75594654804448e-46	L2/L3	Human	UP	human_up	macaque_down	SRRM3_L2/L3	UP_SRRM3_L2/L3	human_UP_SRRM3_L2/L3	macaque_DOWN_SRRM3_L2/L3	hg	rm	-0.910420906273408	human_up_SRRM3_L2/L3	macaque_down_SRRM3_L2/L3	1.1451642867388	0.0542640105948937	21.1035689066181	7.37538041296294e-99	8.29243243034834e-97	Chimp	chimp_up	chimp_UP_SRRM3_L2/L3	pt	-1.1451642867388	chimp_up_SRRM3_L2/L3	down_SRRM3_L2/L3	Exc	macaque_down_SRRM3_Exc	macaque_down_srrm3_exc	-1.0277925965061	SRRM3	Neur	ENSG00000177679	C9	-0.554763411	0.15	0.423	1.57967e-51	4.74501e-47	PD_down	Neur	both	EVO_down_PD_down
902.448569139158	0.910420906273408	0.0629704280662936	14.4579119791744	2.23474862192997e-47	9.75594654804448e-46	L2/L3	Human	UP	human_up	macaque_down	SRRM3_L2/L3	UP_SRRM3_L2/L3	human_UP_SRRM3_L2/L3	macaque_DOWN_SRRM3_L2/L3	hg	rm	-0.910420906273408	human_up_SRRM3_L2/L3	macaque_down_SRRM3_L2/L3	1.1451642867388	0.0542640105948937	21.1035689066181	7.37538041296294e-99	8.29243243034834e-97	Chimp	chimp_up	chimp_UP_SRRM3_L2/L3	pt	-1.1451642867388	chimp_up_SRRM3_L2/L3	down_SRRM3_L2/L3	Exc	macaque_down_SRRM3_Exc	macaque_down_srrm3_exc	-1.0277925965061	SRRM3	Neur	ENSG00000177679	C6_0	-0.362183906	0.232	0.275	1.49407e-08	0.000448789	PD_down	Neur	both	EVO_down_PD_down
643.564653854256	1.14802034844195	0.0846284996492012	13.5654106264518	6.42190204883673e-42	2.32986997315179e-40	L2/L3	Human	UP	human_up	macaque_down	GRM3_L2/L3	UP_GRM3_L2/L3	human_UP_GRM3_L2/L3	macaque_DOWN_GRM3_L2/L3	hg	rm	-1.14802034844195	human_up_GRM3_L2/L3	macaque_down_GRM3_L2/L3	0.814905143526907	0.0783065414628536	10.4066036924064	2.31327761677726e-25	3.19462834724813e-24	Chimp	chimp_up	chimp_UP_GRM3_L2/L3	pt	-0.814905143526907	chimp_up_GRM3_L2/L3	down_GRM3_L2/L3	Exc	macaque_down_GRM3_Exc	macaque_down_grm3_exc	-0.981462745984429	GRM3	Neur	ENSG00000198822	C6_0	0.583176803	0.211	0.112	6.71913e-18	2.01829e-13	PD_up	Neur	both	EVO_down_PD_up
24.1257674257025	-3.18059137789635	0.522701648518566	-6.08490787605269	1.16558310437689e-09	7.57231912671779e-09	L2/L3	Human	DOWN	human_down	macaque_up	BAIAP2L1_L2/L3	DOWN_BAIAP2L1_L2/L3	human_DOWN_BAIAP2L1_L2/L3	macaque_UP_BAIAP2L1_L2/L3	hg	rm	3.18059137789635	human_down_BAIAP2L1_L2/L3	macaque_up_BAIAP2L1_L2/L3	-1.66796582516902	0.249514426479567	-6.68484723990744	2.31165651176685e-11	1.29284723458355e-10	Chimp	chimp_down	chimp_DOWN_BAIAP2L1_L2/L3	pt	1.66796582516902	chimp_down_BAIAP2L1_L2/L3	up_BAIAP2L1_L2/L3	Exc	macaque_up_BAIAP2L1_Exc	macaque_up_baiap2l1_exc	2.42427860153268	BAIAP2L1	Neur	ENSG00000006453	C7_3	0.511304339	0.126	0.08	6.23842e-11	1.8739e-06	PD_up	Neur	both	EVO_up_PD_up
266.200815799038	2.7227338155315	0.158977828489825	17.1265002258209	9.41507480983669e-66	6.71909350800202e-64	L2/L3	Human	UP	human_up	macaque_down	CASTOR3_L2/L3	UP_CASTOR3_L2/L3	human_UP_CASTOR3_L2/L3	macaque_DOWN_CASTOR3_L2/L3	hg	rm	-2.7227338155315	human_up_CASTOR3_L2/L3	macaque_down_CASTOR3_L2/L3	3.27804108606975	0.147451402713922	22.2313319896294	1.70985216865296e-109	2.2896649602254e-107	Chimp	chimp_up	chimp_UP_CASTOR3_L2/L3	pt	-3.27804108606975	chimp_up_CASTOR3_L2/L3	down_CASTOR3_L2/L3	Exc	macaque_down_CASTOR3_Exc	macaque_down_castor3_exc	-3.00038745080063	CASTOR3	Neur	ENSG00000239521	C7_2	0.481988434	0.125	0.105	6.6406e-08	0.001994703	PD_up	Neur	both	EVO_down_PD_up
14.5777901822141	-2.29005888196943	0.536376623375519	-4.26949792770173	1.95913469562872e-05	7.41001818549764e-05	L2/L3	Human	DOWN	human_down	macaque_up	SLC26A3_L2/L3	DOWN_SLC26A3_L2/L3	human_DOWN_SLC26A3_L2/L3	macaque_UP_SLC26A3_L2/L3	hg	rm	2.29005888196943	human_down_SLC26A3_L2/L3	macaque_up_SLC26A3_L2/L3	-2.13792233522344	0.356104948070811	-6.00362996022824	1.92954184801352e-09	8.98116764093933e-09	Chimp	chimp_down	chimp_DOWN_SLC26A3_L2/L3	pt	2.13792233522344	chimp_down_SLC26A3_L2/L3	up_SLC26A3_L2/L3	Exc	macaque_up_SLC26A3_Exc	macaque_up_slc26a3_exc	2.21399060859644	SLC26A3	Neur	ENSG00000091138	C7_0	-1.186342921	0.827	0.949	3.1197e-123	9.3711e-119	PD_down	Neur	both	EVO_up_PD_down
14.5777901822141	-2.29005888196943	0.536376623375519	-4.26949792770173	1.95913469562872e-05	7.41001818549764e-05	L2/L3	Human	DOWN	human_down	macaque_up	SLC26A3_L2/L3	DOWN_SLC26A3_L2/L3	human_DOWN_SLC26A3_L2/L3	macaque_UP_SLC26A3_L2/L3	hg	rm	2.29005888196943	human_down_SLC26A3_L2/L3	macaque_up_SLC26A3_L2/L3	-2.13792233522344	0.356104948070811	-6.00362996022824	1.92954184801352e-09	8.98116764093933e-09	Chimp	chimp_down	chimp_DOWN_SLC26A3_L2/L3	pt	2.13792233522344	chimp_down_SLC26A3_L2/L3	up_SLC26A3_L2/L3	Exc	macaque_up_SLC26A3_Exc	macaque_up_slc26a3_exc	2.21399060859644	SLC26A3	Neur	ENSG00000091138	C7_1	-0.523466451	0.895	0.941	8.95766e-48	2.6907e-43	PD_down	Neur	both	EVO_up_PD_down
14.5777901822141	-2.29005888196943	0.536376623375519	-4.26949792770173	1.95913469562872e-05	7.41001818549764e-05	L2/L3	Human	DOWN	human_down	macaque_up	SLC26A3_L2/L3	DOWN_SLC26A3_L2/L3	human_DOWN_SLC26A3_L2/L3	macaque_UP_SLC26A3_L2/L3	hg	rm	2.29005888196943	human_down_SLC26A3_L2/L3	macaque_up_SLC26A3_L2/L3	-2.13792233522344	0.356104948070811	-6.00362996022824	1.92954184801352e-09	8.98116764093933e-09	Chimp	chimp_down	chimp_DOWN_SLC26A3_L2/L3	pt	2.13792233522344	chimp_down_SLC26A3_L2/L3	up_SLC26A3_L2/L3	Exc	macaque_up_SLC26A3_Exc	macaque_up_slc26a3_exc	2.21399060859644	SLC26A3	Neur	ENSG00000091138	C7_2	-0.42439465	0.841	0.985	5.5372e-191	1.6633e-186	PD_down	Neur	both	EVO_up_PD_down
14.5777901822141	-2.29005888196943	0.536376623375519	-4.26949792770173	1.95913469562872e-05	7.41001818549764e-05	L2/L3	Human	DOWN	human_down	macaque_up	SLC26A3_L2/L3	DOWN_SLC26A3_L2/L3	human_DOWN_SLC26A3_L2/L3	macaque_UP_SLC26A3_L2/L3	hg	rm	2.29005888196943	human_down_SLC26A3_L2/L3	macaque_up_SLC26A3_L2/L3	-2.13792233522344	0.356104948070811	-6.00362996022824	1.92954184801352e-09	8.98116764093933e-09	Chimp	chimp_down	chimp_DOWN_SLC26A3_L2/L3	pt	2.13792233522344	chimp_down_SLC26A3_L2/L3	up_SLC26A3_L2/L3	Exc	macaque_up_SLC26A3_Exc	macaque_up_slc26a3_exc	2.21399060859644	SLC26A3	Neur	ENSG00000091138	C9	0.86007293	0.81	0.797	6.08996e-20	1.8293e-15	PD_up	Neur	both	EVO_up_PD_up
14.5777901822141	-2.29005888196943	0.536376623375519	-4.26949792770173	1.95913469562872e-05	7.41001818549764e-05	L2/L3	Human	DOWN	human_down	macaque_up	SLC26A3_L2/L3	DOWN_SLC26A3_L2/L3	human_DOWN_SLC26A3_L2/L3	macaque_UP_SLC26A3_L2/L3	hg	rm	2.29005888196943	human_down_SLC26A3_L2/L3	macaque_up_SLC26A3_L2/L3	-2.13792233522344	0.356104948070811	-6.00362996022824	1.92954184801352e-09	8.98116764093933e-09	Chimp	chimp_down	chimp_DOWN_SLC26A3_L2/L3	pt	2.13792233522344	chimp_down_SLC26A3_L2/L3	up_SLC26A3_L2/L3	Exc	macaque_up_SLC26A3_Exc	macaque_up_slc26a3_exc	2.21399060859644	SLC26A3	Neur	ENSG00000091138	C6_0	-0.601337197	0.861	0.9	6.65075e-51	1.99775e-46	PD_down	Neur	both	EVO_up_PD_down
14.5777901822141	-2.29005888196943	0.536376623375519	-4.26949792770173	1.95913469562872e-05	7.41001818549764e-05	L2/L3	Human	DOWN	human_down	macaque_up	SLC26A3_L2/L3	DOWN_SLC26A3_L2/L3	human_DOWN_SLC26A3_L2/L3	macaque_UP_SLC26A3_L2/L3	hg	rm	2.29005888196943	human_down_SLC26A3_L2/L3	macaque_up_SLC26A3_L2/L3	-2.13792233522344	0.356104948070811	-6.00362996022824	1.92954184801352e-09	8.98116764093933e-09	Chimp	chimp_down	chimp_DOWN_SLC26A3_L2/L3	pt	2.13792233522344	chimp_down_SLC26A3_L2/L3	up_SLC26A3_L2/L3	Exc	macaque_up_SLC26A3_Exc	macaque_up_slc26a3_exc	2.21399060859644	SLC26A3	Neur	ENSG00000091138	C6_2	-0.822112929	0.907	0.865	4.23738e-20	1.27283e-15	PD_down	Neur	both	EVO_up_PD_down
14.5777901822141	-2.29005888196943	0.536376623375519	-4.26949792770173	1.95913469562872e-05	7.41001818549764e-05	L2/L3	Human	DOWN	human_down	macaque_up	SLC26A3_L2/L3	DOWN_SLC26A3_L2/L3	human_DOWN_SLC26A3_L2/L3	macaque_UP_SLC26A3_L2/L3	hg	rm	2.29005888196943	human_down_SLC26A3_L2/L3	macaque_up_SLC26A3_L2/L3	-2.13792233522344	0.356104948070811	-6.00362996022824	1.92954184801352e-09	8.98116764093933e-09	Chimp	chimp_down	chimp_DOWN_SLC26A3_L2/L3	pt	2.13792233522344	chimp_down_SLC26A3_L2/L3	up_SLC26A3_L2/L3	Exc	macaque_up_SLC26A3_Exc	macaque_up_slc26a3_exc	2.21399060859644	SLC26A3	Neur	ENSG00000091138	C6_3	-0.336077101	0.816	0.92	4.53376e-08	0.001361851	PD_down	Neur	both	EVO_up_PD_down
255.699272876869	-0.653176877422335	0.124437887704313	-5.24901932580534	1.52911035255283e-07	7.85853263550003e-07	L2/L3	Human	DOWN	human_down	macaque_up	HIPK2_L2/L3	DOWN_HIPK2_L2/L3	human_DOWN_HIPK2_L2/L3	macaque_UP_HIPK2_L2/L3	hg	rm	0.653176877422335	human_down_HIPK2_L2/L3	macaque_up_HIPK2_L2/L3	-0.705774700177603	0.105180060844365	-6.71015679694213	1.94415393003274e-11	1.09501070596079e-10	Chimp	chimp_down	chimp_DOWN_HIPK2_L2/L3	pt	0.705774700177603	chimp_down_HIPK2_L2/L3	up_HIPK2_L2/L3	Exc	macaque_up_HIPK2_Exc	macaque_up_hipk2_exc	0.679475788799969	HIPK2	Neur	ENSG00000064393	C7_0	0.542488851	0.455	0.305	2.54e-11	7.62966e-07	PD_up	Neur	both	EVO_up_PD_up
255.699272876869	-0.653176877422335	0.124437887704313	-5.24901932580534	1.52911035255283e-07	7.85853263550003e-07	L2/L3	Human	DOWN	human_down	macaque_up	HIPK2_L2/L3	DOWN_HIPK2_L2/L3	human_DOWN_HIPK2_L2/L3	macaque_UP_HIPK2_L2/L3	hg	rm	0.653176877422335	human_down_HIPK2_L2/L3	macaque_up_HIPK2_L2/L3	-0.705774700177603	0.105180060844365	-6.71015679694213	1.94415393003274e-11	1.09501070596079e-10	Chimp	chimp_down	chimp_DOWN_HIPK2_L2/L3	pt	0.705774700177603	chimp_down_HIPK2_L2/L3	up_HIPK2_L2/L3	Exc	macaque_up_HIPK2_Exc	macaque_up_hipk2_exc	0.679475788799969	HIPK2	Neur	ENSG00000064393	C7_2	0.772540091	0.364	0.276	1.73028e-25	5.19742e-21	PD_up	Neur	both	EVO_up_PD_up
255.699272876869	-0.653176877422335	0.124437887704313	-5.24901932580534	1.52911035255283e-07	7.85853263550003e-07	L2/L3	Human	DOWN	human_down	macaque_up	HIPK2_L2/L3	DOWN_HIPK2_L2/L3	human_DOWN_HIPK2_L2/L3	macaque_UP_HIPK2_L2/L3	hg	rm	0.653176877422335	human_down_HIPK2_L2/L3	macaque_up_HIPK2_L2/L3	-0.705774700177603	0.105180060844365	-6.71015679694213	1.94415393003274e-11	1.09501070596079e-10	Chimp	chimp_down	chimp_DOWN_HIPK2_L2/L3	pt	0.705774700177603	chimp_down_HIPK2_L2/L3	up_HIPK2_L2/L3	Exc	macaque_up_HIPK2_Exc	macaque_up_hipk2_exc	0.679475788799969	HIPK2	Neur	ENSG00000064393	C9	0.711896134	0.402	0.413	2.30982e-33	6.93823e-29	PD_up	Neur	both	EVO_up_PD_up
3112.55367861584	0.636392637663925	0.0435332287161345	14.6185490126089	2.13910688099281e-48	9.60221311023439e-47	L2/L3	Human	UP	human_up	macaque_down	DPP6_L2/L3	UP_DPP6_L2/L3	human_UP_DPP6_L2/L3	macaque_DOWN_DPP6_L2/L3	hg	rm	-0.636392637663925	human_up_DPP6_L2/L3	macaque_down_DPP6_L2/L3	0.798996669226415	0.0399683237884828	19.9907475093227	6.62952090873085e-89	6.1012069644984e-87	Chimp	chimp_up	chimp_UP_DPP6_L2/L3	pt	-0.798996669226415	chimp_up_DPP6_L2/L3	down_DPP6_L2/L3	Exc	macaque_down_DPP6_Exc	macaque_down_dpp6_exc	-0.71769465344517	DPP6	Neur	ENSG00000130226	C7_2	-0.422018678	0.355	0.551	8.45871e-11	2.54083e-06	PD_down	Neur	both	EVO_down_PD_down
3112.55367861584	0.636392637663925	0.0435332287161345	14.6185490126089	2.13910688099281e-48	9.60221311023439e-47	L2/L3	Human	UP	human_up	macaque_down	DPP6_L2/L3	UP_DPP6_L2/L3	human_UP_DPP6_L2/L3	macaque_DOWN_DPP6_L2/L3	hg	rm	-0.636392637663925	human_up_DPP6_L2/L3	macaque_down_DPP6_L2/L3	0.798996669226415	0.0399683237884828	19.9907475093227	6.62952090873085e-89	6.1012069644984e-87	Chimp	chimp_up	chimp_UP_DPP6_L2/L3	pt	-0.798996669226415	chimp_up_DPP6_L2/L3	down_DPP6_L2/L3	Exc	macaque_down_DPP6_Exc	macaque_down_dpp6_exc	-0.71769465344517	DPP6	Neur	ENSG00000130226	C9	-0.725770934	0.506	0.85	3.1685e-66	9.51754e-62	PD_down	Neur	both	EVO_down_PD_down
3112.55367861584	0.636392637663925	0.0435332287161345	14.6185490126089	2.13910688099281e-48	9.60221311023439e-47	L2/L3	Human	UP	human_up	macaque_down	DPP6_L2/L3	UP_DPP6_L2/L3	human_UP_DPP6_L2/L3	macaque_DOWN_DPP6_L2/L3	hg	rm	-0.636392637663925	human_up_DPP6_L2/L3	macaque_down_DPP6_L2/L3	0.798996669226415	0.0399683237884828	19.9907475093227	6.62952090873085e-89	6.1012069644984e-87	Chimp	chimp_up	chimp_UP_DPP6_L2/L3	pt	-0.798996669226415	chimp_up_DPP6_L2/L3	down_DPP6_L2/L3	Exc	macaque_down_DPP6_Exc	macaque_down_dpp6_exc	-0.71769465344517	DPP6	Neur	ENSG00000130226	C6_1	0.434453997	0.844	0.765	4.94055e-33	1.48404e-28	PD_up	Neur	both	EVO_down_PD_up
3294.22525483032	-0.572194216804173	0.0347319036556098	-16.4745999090019	5.58568654042839e-61	3.55041131673736e-59	L2/L3	Human	DOWN	human_down	macaque_up	MSRA_L2/L3	DOWN_MSRA_L2/L3	human_DOWN_MSRA_L2/L3	macaque_UP_MSRA_L2/L3	hg	rm	0.572194216804173	human_down_MSRA_L2/L3	macaque_up_MSRA_L2/L3	-0.569405083512073	0.029381464029485	-19.3797382914841	1.14427362379975e-83	9.12204217287318e-82	Chimp	chimp_down	chimp_DOWN_MSRA_L2/L3	pt	0.569405083512073	chimp_down_MSRA_L2/L3	up_MSRA_L2/L3	Exc	macaque_up_MSRA_Exc	macaque_up_msra_exc	0.570799650158123	MSRA	Neur	ENSG00000175806	C9	-1.325097148	0.227	0.754	3.2415e-118	9.7368e-114	PD_down	Neur	both	EVO_up_PD_down
129.255267515465	1.28279185048103	0.180633553991795	7.10162548503755	1.23297985126528e-12	1.05413585849208e-11	L2/L3	Human	UP	human_up	macaque_down	TRMT9B_L2/L3	UP_TRMT9B_L2/L3	human_UP_TRMT9B_L2/L3	macaque_DOWN_TRMT9B_L2/L3	hg	rm	-1.28279185048103	human_up_TRMT9B_L2/L3	macaque_down_TRMT9B_L2/L3	1.41747987811956	0.161735945031862	8.76416110123396	1.88172583899237e-18	1.7623896698712e-17	Chimp	chimp_up	chimp_UP_TRMT9B_L2/L3	pt	-1.41747987811956	chimp_up_TRMT9B_L2/L3	down_TRMT9B_L2/L3	Exc	macaque_down_TRMT9B_Exc	macaque_down_trmt9b_exc	-1.3501358643003	TRMT9B	Neur	ENSG00000250305	C9	-1.168945131	0.122	0.488	3.67483e-48	1.10385e-43	PD_down	Neur	both	EVO_down_PD_down
212.612584221401	1.11965558989961	0.127420376655112	8.78709998582229	1.53470181059378e-18	1.99026944272651e-17	L2/L3	Human	UP	human_up	macaque_down	DMTN_L2/L3	UP_DMTN_L2/L3	human_UP_DMTN_L2/L3	macaque_DOWN_DMTN_L2/L3	hg	rm	-1.11965558989961	human_up_DMTN_L2/L3	macaque_down_DMTN_L2/L3	1.17587880739812	0.111262838663828	10.5684775035351	4.17212658444096e-26	5.99438271649998e-25	Chimp	chimp_up	chimp_UP_DMTN_L2/L3	pt	-1.17587880739812	chimp_up_DMTN_L2/L3	down_DMTN_L2/L3	Exc	macaque_down_DMTN_Exc	macaque_down_dmtn_exc	-1.14776719864887	DMTN	Neur	ENSG00000158856	C7_2	-0.354102693	0.203	0.362	3.67831e-15	1.10489e-10	PD_down	Neur	both	EVO_down_PD_down
156.590187947495	0.549633954183097	0.150677587129224	3.64774857797344	0.0002645483213468	0.0008116583585563	L2/L3	Human	UP	human_up	macaque_down	AC120193.1_L2/L3	UP_AC120193.1_L2/L3	human_UP_AC120193.1_L2/L3	macaque_DOWN_AC120193.1_L2/L3	hg	rm	-0.549633954183097	human_up_AC120193.1_L2/L3	macaque_down_AC120193.1_L2/L3	1.49347928133154	0.118515669029253	12.6015344094536	2.07076391957805e-36	4.44272986382201e-35	Chimp	chimp_up	chimp_UP_AC120193.1_L2/L3	pt	-1.49347928133154	chimp_up_AC120193.1_L2/L3	down_AC120193.1_L2/L3	Exc	macaque_down_AC120193.1_Exc	macaque_down_ac120193.1_exc	-1.02155661775732	AC120193.1	Neur	ENSG00000253535	C6_1	0.321628653	0.375	0.242	5.58804e-18	1.67853e-13	PD_up	Neur	both	EVO_down_PD_up
40.314571317621	-1.02280939657709	0.28050616742767	-3.64629913829195	0.0002660442550274	0.0008155132282451	L2/L3	Human	DOWN	human_down	macaque_up	NEFM_L2/L3	DOWN_NEFM_L2/L3	human_DOWN_NEFM_L2/L3	macaque_UP_NEFM_L2/L3	hg	rm	1.02280939657709	human_down_NEFM_L2/L3	macaque_up_NEFM_L2/L3	-0.889288162540228	0.211104927851612	-4.21254099366794	2.52513868226268e-05	7.01097328251755e-05	Chimp	chimp_down	chimp_DOWN_NEFM_L2/L3	pt	0.889288162540228	chimp_down_NEFM_L2/L3	up_NEFM_L2/L3	Exc	macaque_up_NEFM_Exc	macaque_up_nefm_exc	0.956048779558659	NEFM	Neur	ENSG00000104722	C7_2	-0.402280934	0.525	0.726	5.64904e-16	1.69686e-11	PD_down	Neur	both	EVO_up_PD_down
40.314571317621	-1.02280939657709	0.28050616742767	-3.64629913829195	0.0002660442550274	0.0008155132282451	L2/L3	Human	DOWN	human_down	macaque_up	NEFM_L2/L3	DOWN_NEFM_L2/L3	human_DOWN_NEFM_L2/L3	macaque_UP_NEFM_L2/L3	hg	rm	1.02280939657709	human_down_NEFM_L2/L3	macaque_up_NEFM_L2/L3	-0.889288162540228	0.211104927851612	-4.21254099366794	2.52513868226268e-05	7.01097328251755e-05	Chimp	chimp_down	chimp_DOWN_NEFM_L2/L3	pt	0.889288162540228	chimp_down_NEFM_L2/L3	up_NEFM_L2/L3	Exc	macaque_up_NEFM_Exc	macaque_up_nefm_exc	0.956048779558659	NEFM	Neur	ENSG00000104722	C7_3	-0.791703097	0.196	0.371	1.747e-17	5.24763e-13	PD_down	Neur	both	EVO_up_PD_down
40.314571317621	-1.02280939657709	0.28050616742767	-3.64629913829195	0.0002660442550274	0.0008155132282451	L2/L3	Human	DOWN	human_down	macaque_up	NEFM_L2/L3	DOWN_NEFM_L2/L3	human_DOWN_NEFM_L2/L3	macaque_UP_NEFM_L2/L3	hg	rm	1.02280939657709	human_down_NEFM_L2/L3	macaque_up_NEFM_L2/L3	-0.889288162540228	0.211104927851612	-4.21254099366794	2.52513868226268e-05	7.01097328251755e-05	Chimp	chimp_down	chimp_DOWN_NEFM_L2/L3	pt	0.889288162540228	chimp_down_NEFM_L2/L3	up_NEFM_L2/L3	Exc	macaque_up_NEFM_Exc	macaque_up_nefm_exc	0.956048779558659	NEFM	Neur	ENSG00000104722	C6_1	-0.760585434	0.357	0.47	1.99251e-13	5.9851e-09	PD_down	Neur	both	EVO_up_PD_down
22.9268583770831	-2.71886852250469	0.469797139241662	-5.78732456075283	7.15163163196593e-09	4.2616572894885e-08	L2/L3	Human	DOWN	human_down	macaque_up	DOCK5_L2/L3	DOWN_DOCK5_L2/L3	human_DOWN_DOCK5_L2/L3	macaque_UP_DOCK5_L2/L3	hg	rm	2.71886852250469	human_down_DOCK5_L2/L3	macaque_up_DOCK5_L2/L3	-2.88118985857258	0.325213021267461	-8.85939267543361	8.04515168298631e-19	7.69519404155945e-18	Chimp	chimp_down	chimp_DOWN_DOCK5_L2/L3	pt	2.88118985857258	chimp_down_DOCK5_L2/L3	up_DOCK5_L2/L3	Exc	macaque_up_DOCK5_Exc	macaque_up_dock5_exc	2.80002919053863	DOCK5	Neur	ENSG00000147459	C7_2	0.728467364	0.102	0.057	3.56689e-08	0.001071423	PD_up	Neur	both	EVO_up_PD_up
22.9268583770831	-2.71886852250469	0.469797139241662	-5.78732456075283	7.15163163196593e-09	4.2616572894885e-08	L2/L3	Human	DOWN	human_down	macaque_up	DOCK5_L2/L3	DOWN_DOCK5_L2/L3	human_DOWN_DOCK5_L2/L3	macaque_UP_DOCK5_L2/L3	hg	rm	2.71886852250469	human_down_DOCK5_L2/L3	macaque_up_DOCK5_L2/L3	-2.88118985857258	0.325213021267461	-8.85939267543361	8.04515168298631e-19	7.69519404155945e-18	Chimp	chimp_down	chimp_DOWN_DOCK5_L2/L3	pt	2.88118985857258	chimp_down_DOCK5_L2/L3	up_DOCK5_L2/L3	Exc	macaque_up_DOCK5_Exc	macaque_up_dock5_exc	2.80002919053863	DOCK5	Neur	ENSG00000147459	C9	1.04399122	0.218	0.111	9.41226e-14	2.82726e-09	PD_up	Neur	both	EVO_up_PD_up
22.9268583770831	-2.71886852250469	0.469797139241662	-5.78732456075283	7.15163163196593e-09	4.2616572894885e-08	L2/L3	Human	DOWN	human_down	macaque_up	DOCK5_L2/L3	DOWN_DOCK5_L2/L3	human_DOWN_DOCK5_L2/L3	macaque_UP_DOCK5_L2/L3	hg	rm	2.71886852250469	human_down_DOCK5_L2/L3	macaque_up_DOCK5_L2/L3	-2.88118985857258	0.325213021267461	-8.85939267543361	8.04515168298631e-19	7.69519404155945e-18	Chimp	chimp_down	chimp_DOWN_DOCK5_L2/L3	pt	2.88118985857258	chimp_down_DOCK5_L2/L3	up_DOCK5_L2/L3	Exc	macaque_up_DOCK5_Exc	macaque_up_dock5_exc	2.80002919053863	DOCK5	Neur	ENSG00000147459	C6_0	0.358913307	0.234	0.139	9.01992e-14	2.7094e-09	PD_up	Neur	both	EVO_up_PD_up
267.867450184186	1.04226615693961	0.110004431583807	9.4747651702155	2.67361392986816e-21	4.09564663446899e-20	L2/L3	Human	UP	human_up	macaque_down	SARAF_L2/L3	UP_SARAF_L2/L3	human_UP_SARAF_L2/L3	macaque_DOWN_SARAF_L2/L3	hg	rm	-1.04226615693961	human_up_SARAF_L2/L3	macaque_down_SARAF_L2/L3	0.502544329661415	0.0993733372828659	5.05713447291122	4.25603137994477e-07	1.507605349567e-06	Chimp	chimp_up	chimp_UP_SARAF_L2/L3	pt	-0.502544329661415	chimp_up_SARAF_L2/L3	down_SARAF_L2/L3	Exc	macaque_down_SARAF_Exc	macaque_down_saraf_exc	-0.77240524330051	SARAF	Neur	ENSG00000133872	C7_1	-0.295944275	0.421	0.414	7.78766e-10	2.33926e-05	PD_down	Neur	both	EVO_down_PD_down
267.867450184186	1.04226615693961	0.110004431583807	9.4747651702155	2.67361392986816e-21	4.09564663446899e-20	L2/L3	Human	UP	human_up	macaque_down	SARAF_L2/L3	UP_SARAF_L2/L3	human_UP_SARAF_L2/L3	macaque_DOWN_SARAF_L2/L3	hg	rm	-1.04226615693961	human_up_SARAF_L2/L3	macaque_down_SARAF_L2/L3	0.502544329661415	0.0993733372828659	5.05713447291122	4.25603137994477e-07	1.507605349567e-06	Chimp	chimp_up	chimp_UP_SARAF_L2/L3	pt	-0.502544329661415	chimp_up_SARAF_L2/L3	down_SARAF_L2/L3	Exc	macaque_down_SARAF_Exc	macaque_down_saraf_exc	-0.77240524330051	SARAF	Neur	ENSG00000133872	C7_2	-0.583501708	0.272	0.487	4.41714e-23	1.32682e-18	PD_down	Neur	both	EVO_down_PD_down
267.867450184186	1.04226615693961	0.110004431583807	9.4747651702155	2.67361392986816e-21	4.09564663446899e-20	L2/L3	Human	UP	human_up	macaque_down	SARAF_L2/L3	UP_SARAF_L2/L3	human_UP_SARAF_L2/L3	macaque_DOWN_SARAF_L2/L3	hg	rm	-1.04226615693961	human_up_SARAF_L2/L3	macaque_down_SARAF_L2/L3	0.502544329661415	0.0993733372828659	5.05713447291122	4.25603137994477e-07	1.507605349567e-06	Chimp	chimp_up	chimp_UP_SARAF_L2/L3	pt	-0.502544329661415	chimp_up_SARAF_L2/L3	down_SARAF_L2/L3	Exc	macaque_down_SARAF_Exc	macaque_down_saraf_exc	-0.77240524330051	SARAF	Neur	ENSG00000133872	C9	0.276752152	0.114	0.147	7.34453e-11	2.20615e-06	PD_up	Neur	both	EVO_down_PD_up
40.323729828385	-1.811436016752	0.403807638440353	-4.48588843873385	7.26107292372267e-06	2.95488721803986e-05	L2/L3	Human	DOWN	human_down	macaque_up	ST18_L2/L3	DOWN_ST18_L2/L3	human_DOWN_ST18_L2/L3	macaque_UP_ST18_L2/L3	hg	rm	1.811436016752	human_down_ST18_L2/L3	macaque_up_ST18_L2/L3	-2.04648949336108	0.350078351755496	-5.8458041838314	5.04126796978684e-09	2.24857154430837e-08	Chimp	chimp_down	chimp_DOWN_ST18_L2/L3	pt	2.04648949336108	chimp_down_ST18_L2/L3	up_ST18_L2/L3	Exc	macaque_up_ST18_Exc	macaque_up_st18_exc	1.92896275505654	ST18	Neur	ENSG00000147488	C7_2	1.077791291	0.193	0.134	2.06555e-11	6.20449e-07	PD_up	Neur	both	EVO_up_PD_up
40.323729828385	-1.811436016752	0.403807638440353	-4.48588843873385	7.26107292372267e-06	2.95488721803986e-05	L2/L3	Human	DOWN	human_down	macaque_up	ST18_L2/L3	DOWN_ST18_L2/L3	human_DOWN_ST18_L2/L3	macaque_UP_ST18_L2/L3	hg	rm	1.811436016752	human_down_ST18_L2/L3	macaque_up_ST18_L2/L3	-2.04648949336108	0.350078351755496	-5.8458041838314	5.04126796978684e-09	2.24857154430837e-08	Chimp	chimp_down	chimp_DOWN_ST18_L2/L3	pt	2.04648949336108	chimp_down_ST18_L2/L3	up_ST18_L2/L3	Exc	macaque_up_ST18_Exc	macaque_up_st18_exc	1.92896275505654	ST18	Neur	ENSG00000147488	C9	0.705231202	0.406	0.488	3.25958e-30	9.79114e-26	PD_up	Neur	both	EVO_up_PD_up
40.323729828385	-1.811436016752	0.403807638440353	-4.48588843873385	7.26107292372267e-06	2.95488721803986e-05	L2/L3	Human	DOWN	human_down	macaque_up	ST18_L2/L3	DOWN_ST18_L2/L3	human_DOWN_ST18_L2/L3	macaque_UP_ST18_L2/L3	hg	rm	1.811436016752	human_down_ST18_L2/L3	macaque_up_ST18_L2/L3	-2.04648949336108	0.350078351755496	-5.8458041838314	5.04126796978684e-09	2.24857154430837e-08	Chimp	chimp_down	chimp_DOWN_ST18_L2/L3	pt	2.04648949336108	chimp_down_ST18_L2/L3	up_ST18_L2/L3	Exc	macaque_up_ST18_Exc	macaque_up_st18_exc	1.92896275505654	ST18	Neur	ENSG00000147488	C6_0	0.68369867	0.388	0.226	4.05305e-32	1.21746e-27	PD_up	Neur	both	EVO_up_PD_up
40.323729828385	-1.811436016752	0.403807638440353	-4.48588843873385	7.26107292372267e-06	2.95488721803986e-05	L2/L3	Human	DOWN	human_down	macaque_up	ST18_L2/L3	DOWN_ST18_L2/L3	human_DOWN_ST18_L2/L3	macaque_UP_ST18_L2/L3	hg	rm	1.811436016752	human_down_ST18_L2/L3	macaque_up_ST18_L2/L3	-2.04648949336108	0.350078351755496	-5.8458041838314	5.04126796978684e-09	2.24857154430837e-08	Chimp	chimp_down	chimp_DOWN_ST18_L2/L3	pt	2.04648949336108	chimp_down_ST18_L2/L3	up_ST18_L2/L3	Exc	macaque_up_ST18_Exc	macaque_up_st18_exc	1.92896275505654	ST18	Neur	ENSG00000147488	C6_2	1.411696877	0.495	0.231	1.80126e-11	5.41062e-07	PD_up	Neur	both	EVO_up_PD_up
545.450039167295	1.43666158358456	0.0831008467581487	17.2881702128225	5.77567122549088e-67	4.27543165623604e-65	L2/L3	Human	UP	human_up	macaque_down	CLVS1_L2/L3	UP_CLVS1_L2/L3	human_UP_CLVS1_L2/L3	macaque_DOWN_CLVS1_L2/L3	hg	rm	-1.43666158358456	human_up_CLVS1_L2/L3	macaque_down_CLVS1_L2/L3	0.746837124393408	0.0772601551254436	9.66652374928324	4.18347248475645e-22	4.93649753201261e-21	Chimp	chimp_up	chimp_UP_CLVS1_L2/L3	pt	-0.746837124393408	chimp_up_CLVS1_L2/L3	down_CLVS1_L2/L3	Exc	macaque_down_CLVS1_Exc	macaque_down_clvs1_exc	-1.09174935398898	CLVS1	Neur	ENSG00000177182	C9	-0.387404322	0.076	0.21	5.22623e-13	1.56985e-08	PD_down	Neur	both	EVO_down_PD_down
56.7696883540997	1.55957538034523	0.245477797346024	6.35322378319559	2.10848627879897e-10	1.47600231839801e-09	L2/L3	Human	UP	human_up	macaque_down	RPL7_L2/L3	UP_RPL7_L2/L3	human_UP_RPL7_L2/L3	macaque_DOWN_RPL7_L2/L3	hg	rm	-1.55957538034523	human_up_RPL7_L2/L3	macaque_down_RPL7_L2/L3	1.04218535669412	0.224329866367159	4.64577175376365	3.38807441334026e-06	1.06710018124179e-05	Chimp	chimp_up	chimp_UP_RPL7_L2/L3	pt	-1.04218535669412	chimp_up_RPL7_L2/L3	down_RPL7_L2/L3	Exc	macaque_down_RPL7_Exc	macaque_down_rpl7_exc	-1.30088036851967	RPL7	Neur	ENSG00000147604	C7_0	0.464504692	0.112	0.053	9.31604e-08	0.002798352	PD_up	Neur	both	EVO_down_PD_up
56.7696883540997	1.55957538034523	0.245477797346024	6.35322378319559	2.10848627879897e-10	1.47600231839801e-09	L2/L3	Human	UP	human_up	macaque_down	RPL7_L2/L3	UP_RPL7_L2/L3	human_UP_RPL7_L2/L3	macaque_DOWN_RPL7_L2/L3	hg	rm	-1.55957538034523	human_up_RPL7_L2/L3	macaque_down_RPL7_L2/L3	1.04218535669412	0.224329866367159	4.64577175376365	3.38807441334026e-06	1.06710018124179e-05	Chimp	chimp_up	chimp_UP_RPL7_L2/L3	pt	-1.04218535669412	chimp_up_RPL7_L2/L3	down_RPL7_L2/L3	Exc	macaque_down_RPL7_Exc	macaque_down_rpl7_exc	-1.30088036851967	RPL7	Neur	ENSG00000147604	C7_1	0.400465332	0.141	0.067	3.68139e-11	1.10582e-06	PD_up	Neur	both	EVO_down_PD_up
56.7696883540997	1.55957538034523	0.245477797346024	6.35322378319559	2.10848627879897e-10	1.47600231839801e-09	L2/L3	Human	UP	human_up	macaque_down	RPL7_L2/L3	UP_RPL7_L2/L3	human_UP_RPL7_L2/L3	macaque_DOWN_RPL7_L2/L3	hg	rm	-1.55957538034523	human_up_RPL7_L2/L3	macaque_down_RPL7_L2/L3	1.04218535669412	0.224329866367159	4.64577175376365	3.38807441334026e-06	1.06710018124179e-05	Chimp	chimp_up	chimp_UP_RPL7_L2/L3	pt	-1.04218535669412	chimp_up_RPL7_L2/L3	down_RPL7_L2/L3	Exc	macaque_down_RPL7_Exc	macaque_down_rpl7_exc	-1.30088036851967	RPL7	Neur	ENSG00000147604	C7_3	0.484600129	0.132	0.083	1.52889e-08	0.000459248	PD_up	Neur	both	EVO_down_PD_up
870.203869932726	0.825539974229399	0.0663452759132265	12.4430860052361	1.52496206710992e-35	4.42201895761947e-34	L2/L3	Human	UP	human_up	macaque_down	YWHAZ_L2/L3	UP_YWHAZ_L2/L3	human_UP_YWHAZ_L2/L3	macaque_DOWN_YWHAZ_L2/L3	hg	rm	-0.825539974229399	human_up_YWHAZ_L2/L3	macaque_down_YWHAZ_L2/L3	0.60638966842837	0.0595800493327408	10.1777302170702	2.49308643186195e-24	3.2904323471684e-23	Chimp	chimp_up	chimp_UP_YWHAZ_L2/L3	pt	-0.60638966842837	chimp_up_YWHAZ_L2/L3	down_YWHAZ_L2/L3	Exc	macaque_down_YWHAZ_Exc	macaque_down_ywhaz_exc	-0.715964821328884	YWHAZ	Neur	ENSG00000164924	C7_2	-0.420372208	0.318	0.501	9.04541e-11	2.71706e-06	PD_down	Neur	both	EVO_down_PD_down
870.203869932726	0.825539974229399	0.0663452759132265	12.4430860052361	1.52496206710992e-35	4.42201895761947e-34	L2/L3	Human	UP	human_up	macaque_down	YWHAZ_L2/L3	UP_YWHAZ_L2/L3	human_UP_YWHAZ_L2/L3	macaque_DOWN_YWHAZ_L2/L3	hg	rm	-0.825539974229399	human_up_YWHAZ_L2/L3	macaque_down_YWHAZ_L2/L3	0.60638966842837	0.0595800493327408	10.1777302170702	2.49308643186195e-24	3.2904323471684e-23	Chimp	chimp_up	chimp_UP_YWHAZ_L2/L3	pt	-0.60638966842837	chimp_up_YWHAZ_L2/L3	down_YWHAZ_L2/L3	Exc	macaque_down_YWHAZ_Exc	macaque_down_ywhaz_exc	-0.715964821328884	YWHAZ	Neur	ENSG00000164924	C6_1	-0.464119241	0.248	0.301	8.41216e-08	0.002526844	PD_down	Neur	both	EVO_down_PD_down
207.537618235806	0.998320161312522	0.145479733789407	6.86226277233685	6.77782373665928e-12	5.43960291538756e-11	L2/L3	Human	UP	human_up	macaque_down	ATP6V1C1_L2/L3	UP_ATP6V1C1_L2/L3	human_UP_ATP6V1C1_L2/L3	macaque_DOWN_ATP6V1C1_L2/L3	hg	rm	-0.998320161312522	human_up_ATP6V1C1_L2/L3	macaque_down_ATP6V1C1_L2/L3	1.0900180074851	0.130678924037553	8.34119208979609	7.35453133337206e-17	6.26628089112671e-16	Chimp	chimp_up	chimp_UP_ATP6V1C1_L2/L3	pt	-1.0900180074851	chimp_up_ATP6V1C1_L2/L3	down_ATP6V1C1_L2/L3	Exc	macaque_down_ATP6V1C1_Exc	macaque_down_atp6v1c1_exc	-1.04416908439881	ATP6V1C1	Neur	ENSG00000155097	C7_2	-0.387926738	0.146	0.268	1.15561e-08	0.000347121	PD_down	Neur	both	EVO_down_PD_down
78.1434077063684	0.560412461038679	0.210927200946338	2.65689990918361	0.0078862853422614	0.0168271383857016	L2/L3	Human	UP	human_up	macaque_down	ENPP2_L2/L3	UP_ENPP2_L2/L3	human_UP_ENPP2_L2/L3	macaque_DOWN_ENPP2_L2/L3	hg	rm	-0.560412461038679	human_up_ENPP2_L2/L3	macaque_down_ENPP2_L2/L3	1.0711347540857	0.174185420902847	6.14939383866762	7.77796257212762e-10	3.77510722600762e-09	Chimp	chimp_up	chimp_UP_ENPP2_L2/L3	pt	-1.0711347540857	chimp_up_ENPP2_L2/L3	down_ENPP2_L2/L3	Exc	macaque_down_ENPP2_Exc	macaque_down_enpp2_exc	-0.815773607562187	ENPP2	Neur	ENSG00000136960	C7_1	0.356442877	0.151	0.079	4.96482e-08	0.001491333	PD_up	Neur	both	EVO_down_PD_up
78.1434077063684	0.560412461038679	0.210927200946338	2.65689990918361	0.0078862853422614	0.0168271383857016	L2/L3	Human	UP	human_up	macaque_down	ENPP2_L2/L3	UP_ENPP2_L2/L3	human_UP_ENPP2_L2/L3	macaque_DOWN_ENPP2_L2/L3	hg	rm	-0.560412461038679	human_up_ENPP2_L2/L3	macaque_down_ENPP2_L2/L3	1.0711347540857	0.174185420902847	6.14939383866762	7.77796257212762e-10	3.77510722600762e-09	Chimp	chimp_up	chimp_UP_ENPP2_L2/L3	pt	-1.0711347540857	chimp_up_ENPP2_L2/L3	down_ENPP2_L2/L3	Exc	macaque_down_ENPP2_Exc	macaque_down_enpp2_exc	-0.815773607562187	ENPP2	Neur	ENSG00000136960	C6_0	0.344543599	0.191	0.109	4.44719e-15	1.33585e-10	PD_up	Neur	both	EVO_down_PD_up
284.244348810237	-0.918377606741401	0.110043317675338	-8.34560086102548	7.08527214518027e-17	8.23024107468407e-16	L2/L3	Human	DOWN	human_down	macaque_up	NDRG1_L2/L3	DOWN_NDRG1_L2/L3	human_DOWN_NDRG1_L2/L3	macaque_UP_NDRG1_L2/L3	hg	rm	0.918377606741401	human_down_NDRG1_L2/L3	macaque_up_NDRG1_L2/L3	-0.786267862905324	0.0862350995430334	-9.11772430335001	7.67182887127293e-20	7.9231244790148e-19	Chimp	chimp_down	chimp_DOWN_NDRG1_L2/L3	pt	0.786267862905324	chimp_down_NDRG1_L2/L3	up_NDRG1_L2/L3	Exc	macaque_up_NDRG1_Exc	macaque_up_ndrg1_exc	0.852322734823362	NDRG1	Neur	ENSG00000104419	C7_0	0.636310198	0.144	0.059	2.90052e-09	8.71259e-05	PD_up	Neur	both	EVO_up_PD_up
284.244348810237	-0.918377606741401	0.110043317675338	-8.34560086102548	7.08527214518027e-17	8.23024107468407e-16	L2/L3	Human	DOWN	human_down	macaque_up	NDRG1_L2/L3	DOWN_NDRG1_L2/L3	human_DOWN_NDRG1_L2/L3	macaque_UP_NDRG1_L2/L3	hg	rm	0.918377606741401	human_down_NDRG1_L2/L3	macaque_up_NDRG1_L2/L3	-0.786267862905324	0.0862350995430334	-9.11772430335001	7.67182887127293e-20	7.9231244790148e-19	Chimp	chimp_down	chimp_DOWN_NDRG1_L2/L3	pt	0.786267862905324	chimp_down_NDRG1_L2/L3	up_NDRG1_L2/L3	Exc	macaque_up_NDRG1_Exc	macaque_up_ndrg1_exc	0.852322734823362	NDRG1	Neur	ENSG00000104419	C7_1	0.455145223	0.167	0.08	4.16578e-08	0.001251317	PD_up	Neur	both	EVO_up_PD_up
284.244348810237	-0.918377606741401	0.110043317675338	-8.34560086102548	7.08527214518027e-17	8.23024107468407e-16	L2/L3	Human	DOWN	human_down	macaque_up	NDRG1_L2/L3	DOWN_NDRG1_L2/L3	human_DOWN_NDRG1_L2/L3	macaque_UP_NDRG1_L2/L3	hg	rm	0.918377606741401	human_down_NDRG1_L2/L3	macaque_up_NDRG1_L2/L3	-0.786267862905324	0.0862350995430334	-9.11772430335001	7.67182887127293e-20	7.9231244790148e-19	Chimp	chimp_down	chimp_DOWN_NDRG1_L2/L3	pt	0.786267862905324	chimp_down_NDRG1_L2/L3	up_NDRG1_L2/L3	Exc	macaque_up_NDRG1_Exc	macaque_up_ndrg1_exc	0.852322734823362	NDRG1	Neur	ENSG00000104419	C9	0.676936451	0.136	0.105	4.9406e-08	0.001484059	PD_up	Neur	both	EVO_up_PD_up
284.244348810237	-0.918377606741401	0.110043317675338	-8.34560086102548	7.08527214518027e-17	8.23024107468407e-16	L2/L3	Human	DOWN	human_down	macaque_up	NDRG1_L2/L3	DOWN_NDRG1_L2/L3	human_DOWN_NDRG1_L2/L3	macaque_UP_NDRG1_L2/L3	hg	rm	0.918377606741401	human_down_NDRG1_L2/L3	macaque_up_NDRG1_L2/L3	-0.786267862905324	0.0862350995430334	-9.11772430335001	7.67182887127293e-20	7.9231244790148e-19	Chimp	chimp_down	chimp_DOWN_NDRG1_L2/L3	pt	0.786267862905324	chimp_down_NDRG1_L2/L3	up_NDRG1_L2/L3	Exc	macaque_up_NDRG1_Exc	macaque_up_ndrg1_exc	0.852322734823362	NDRG1	Neur	ENSG00000104419	C6_0	0.438379312	0.15	0.076	1.21439e-14	3.64779e-10	PD_up	Neur	both	EVO_up_PD_up
532.776149046446	1.02800737108286	0.0820741624701034	12.5253470781054	5.42534948271427e-36	1.61245174900221e-34	L2/L3	Human	UP	human_up	macaque_down	PIP5K1B_L2/L3	UP_PIP5K1B_L2/L3	human_UP_PIP5K1B_L2/L3	macaque_DOWN_PIP5K1B_L2/L3	hg	rm	-1.02800737108286	human_up_PIP5K1B_L2/L3	macaque_down_PIP5K1B_L2/L3	1.17757106987498	0.0714447738965949	16.4822562330357	4.92134515974385e-61	2.20913716059613e-59	Chimp	chimp_up	chimp_UP_PIP5K1B_L2/L3	pt	-1.17757106987498	chimp_up_PIP5K1B_L2/L3	down_PIP5K1B_L2/L3	Exc	macaque_down_PIP5K1B_Exc	macaque_down_pip5k1b_exc	-1.10278922047892	PIP5K1B	Neur	ENSG00000107242	C9	-0.312561566	0.088	0.252	8.49985e-21	2.55318e-16	PD_down	Neur	both	EVO_down_PD_down
205.615302712222	1.3964780907663	0.128412446823651	10.8749433976916	1.51749949482723e-27	3.14805204166248e-26	L2/L3	Human	UP	human_up	macaque_down	ZFAND5_L2/L3	UP_ZFAND5_L2/L3	human_UP_ZFAND5_L2/L3	macaque_DOWN_ZFAND5_L2/L3	hg	rm	-1.3964780907663	human_up_ZFAND5_L2/L3	macaque_down_ZFAND5_L2/L3	1.11018500617197	0.115237872563653	9.63385544590603	5.75295210699483e-22	6.72192972658475e-21	Chimp	chimp_up	chimp_UP_ZFAND5_L2/L3	pt	-1.11018500617197	chimp_up_ZFAND5_L2/L3	down_ZFAND5_L2/L3	Exc	macaque_down_ZFAND5_Exc	macaque_down_zfand5_exc	-1.25333154846913	ZFAND5	Neur	ENSG00000107372	C7_2	-0.560123614	0.213	0.394	1.39748e-09	4.19774e-05	PD_down	Neur	both	EVO_down_PD_down
24.3809138382555	-1.90737075654828	0.412716486346878	-4.62150367054924	3.80968591857679e-06	1.61608246227436e-05	L2/L3	Human	DOWN	human_down	macaque_up	NACC2_L2/L3	DOWN_NACC2_L2/L3	human_DOWN_NACC2_L2/L3	macaque_UP_NACC2_L2/L3	hg	rm	1.90737075654828	human_down_NACC2_L2/L3	macaque_up_NACC2_L2/L3	-1.09910766013677	0.267250167189764	-4.1126547148475	3.9113517139051e-05	0.0001054038221193	Chimp	chimp_down	chimp_DOWN_NACC2_L2/L3	pt	1.09910766013677	chimp_down_NACC2_L2/L3	up_NACC2_L2/L3	Exc	macaque_up_NACC2_Exc	macaque_up_nacc2_exc	1.50323920834252	NACC2	Neur	ENSG00000148411	C7_0	0.592387783	0.135	0.06	1.67744e-09	5.03869e-05	PD_up	Neur	both	EVO_up_PD_up
24.3809138382555	-1.90737075654828	0.412716486346878	-4.62150367054924	3.80968591857679e-06	1.61608246227436e-05	L2/L3	Human	DOWN	human_down	macaque_up	NACC2_L2/L3	DOWN_NACC2_L2/L3	human_DOWN_NACC2_L2/L3	macaque_UP_NACC2_L2/L3	hg	rm	1.90737075654828	human_down_NACC2_L2/L3	macaque_up_NACC2_L2/L3	-1.09910766013677	0.267250167189764	-4.1126547148475	3.9113517139051e-05	0.0001054038221193	Chimp	chimp_down	chimp_DOWN_NACC2_L2/L3	pt	1.09910766013677	chimp_down_NACC2_L2/L3	up_NACC2_L2/L3	Exc	macaque_up_NACC2_Exc	macaque_up_nacc2_exc	1.50323920834252	NACC2	Neur	ENSG00000148411	C6_1	0.283438328	0.171	0.108	7.3166e-09	0.000219776	PD_up	Neur	both	EVO_up_PD_up
642.364916472867	1.11576428161539	0.0856526902551016	13.0266110532229	8.63588870872836e-39	2.83533117439737e-37	L2/L3	Human	UP	human_up	macaque_down	GRIN1_L2/L3	UP_GRIN1_L2/L3	human_UP_GRIN1_L2/L3	macaque_DOWN_GRIN1_L2/L3	hg	rm	-1.11576428161539	human_up_GRIN1_L2/L3	macaque_down_GRIN1_L2/L3	0.516031733927687	0.0803299210119271	6.42390441104839	1.32822627670049e-10	6.97348051353148e-10	Chimp	chimp_up	chimp_UP_GRIN1_L2/L3	pt	-0.516031733927687	chimp_up_GRIN1_L2/L3	down_GRIN1_L2/L3	Exc	macaque_down_GRIN1_Exc	macaque_down_grin1_exc	-0.815898007771537	GRIN1	Neur	ENSG00000176884	C7_1	-0.582923898	0.484	0.573	2.03163e-18	6.10261e-14	PD_down	Neur	both	EVO_down_PD_down
642.364916472867	1.11576428161539	0.0856526902551016	13.0266110532229	8.63588870872836e-39	2.83533117439737e-37	L2/L3	Human	UP	human_up	macaque_down	GRIN1_L2/L3	UP_GRIN1_L2/L3	human_UP_GRIN1_L2/L3	macaque_DOWN_GRIN1_L2/L3	hg	rm	-1.11576428161539	human_up_GRIN1_L2/L3	macaque_down_GRIN1_L2/L3	0.516031733927687	0.0803299210119271	6.42390441104839	1.32822627670049e-10	6.97348051353148e-10	Chimp	chimp_up	chimp_UP_GRIN1_L2/L3	pt	-0.516031733927687	chimp_up_GRIN1_L2/L3	down_GRIN1_L2/L3	Exc	macaque_down_GRIN1_Exc	macaque_down_grin1_exc	-0.815898007771537	GRIN1	Neur	ENSG00000176884	C7_3	-0.519748943	0.395	0.553	3.92119e-11	1.17785e-06	PD_down	Neur	both	EVO_down_PD_down
642.364916472867	1.11576428161539	0.0856526902551016	13.0266110532229	8.63588870872836e-39	2.83533117439737e-37	L2/L3	Human	UP	human_up	macaque_down	GRIN1_L2/L3	UP_GRIN1_L2/L3	human_UP_GRIN1_L2/L3	macaque_DOWN_GRIN1_L2/L3	hg	rm	-1.11576428161539	human_up_GRIN1_L2/L3	macaque_down_GRIN1_L2/L3	0.516031733927687	0.0803299210119271	6.42390441104839	1.32822627670049e-10	6.97348051353148e-10	Chimp	chimp_up	chimp_UP_GRIN1_L2/L3	pt	-0.516031733927687	chimp_up_GRIN1_L2/L3	down_GRIN1_L2/L3	Exc	macaque_down_GRIN1_Exc	macaque_down_grin1_exc	-0.815898007771537	GRIN1	Neur	ENSG00000176884	C9	0.357529002	0.182	0.247	1.75259e-22	5.26442e-18	PD_up	Neur	both	EVO_down_PD_up
642.364916472867	1.11576428161539	0.0856526902551016	13.0266110532229	8.63588870872836e-39	2.83533117439737e-37	L2/L3	Human	UP	human_up	macaque_down	GRIN1_L2/L3	UP_GRIN1_L2/L3	human_UP_GRIN1_L2/L3	macaque_DOWN_GRIN1_L2/L3	hg	rm	-1.11576428161539	human_up_GRIN1_L2/L3	macaque_down_GRIN1_L2/L3	0.516031733927687	0.0803299210119271	6.42390441104839	1.32822627670049e-10	6.97348051353148e-10	Chimp	chimp_up	chimp_UP_GRIN1_L2/L3	pt	-0.516031733927687	chimp_up_GRIN1_L2/L3	down_GRIN1_L2/L3	Exc	macaque_down_GRIN1_Exc	macaque_down_grin1_exc	-0.815898007771537	GRIN1	Neur	ENSG00000176884	C6_1	0.464214557	0.508	0.388	7.18666e-38	2.15873e-33	PD_up	Neur	both	EVO_down_PD_up
891.571448133734	1.02367779113593	0.0788635448055173	12.980367464592	1.58120136852872e-38	5.14884095905063e-37	L2/L3	Human	UP	human_up	macaque_down	GPR158_L2/L3	UP_GPR158_L2/L3	human_UP_GPR158_L2/L3	macaque_DOWN_GPR158_L2/L3	hg	rm	-1.02367779113593	human_up_GPR158_L2/L3	macaque_down_GPR158_L2/L3	0.86381414448839	0.0733967444000797	11.7691070843661	5.63174353032815e-32	1.02707145209565e-30	Chimp	chimp_up	chimp_UP_GPR158_L2/L3	pt	-0.86381414448839	chimp_up_GPR158_L2/L3	down_GPR158_L2/L3	Exc	macaque_down_GPR158_Exc	macaque_down_gpr158_exc	-0.94374596781216	GPR158	Neur	ENSG00000151025	C7_2	-0.815411652	0.102	0.282	7.93215e-21	2.38266e-16	PD_down	Neur	both	EVO_down_PD_down
891.571448133734	1.02367779113593	0.0788635448055173	12.980367464592	1.58120136852872e-38	5.14884095905063e-37	L2/L3	Human	UP	human_up	macaque_down	GPR158_L2/L3	UP_GPR158_L2/L3	human_UP_GPR158_L2/L3	macaque_DOWN_GPR158_L2/L3	hg	rm	-1.02367779113593	human_up_GPR158_L2/L3	macaque_down_GPR158_L2/L3	0.86381414448839	0.0733967444000797	11.7691070843661	5.63174353032815e-32	1.02707145209565e-30	Chimp	chimp_up	chimp_UP_GPR158_L2/L3	pt	-0.86381414448839	chimp_up_GPR158_L2/L3	down_GPR158_L2/L3	Exc	macaque_down_GPR158_Exc	macaque_down_gpr158_exc	-0.94374596781216	GPR158	Neur	ENSG00000151025	C9	-0.745783649	0.177	0.518	6.17511e-48	1.85488e-43	PD_down	Neur	both	EVO_down_PD_down
23.6285747714509	-0.994788360851483	0.355897597991269	-2.79515334317004	0.0051875102923042	0.0116321256187548	L2/L3	Human	DOWN	human_down	macaque_up	GAD2_L2/L3	DOWN_GAD2_L2/L3	human_DOWN_GAD2_L2/L3	macaque_UP_GAD2_L2/L3	hg	rm	0.994788360851483	human_down_GAD2_L2/L3	macaque_up_GAD2_L2/L3	-1.08270950276432	0.272032174382445	-3.98007884626968	6.8892414667256e-05	0.0001786077437468	Chimp	chimp_down	chimp_DOWN_GAD2_L2/L3	pt	1.08270950276432	chimp_down_GAD2_L2/L3	up_GAD2_L2/L3	Exc	macaque_up_GAD2_Exc	macaque_up_gad2_exc	1.0387489318079	GAD2	Neur	ENSG00000136750	C7_1	-0.823181445	0.354	0.569	1.72767e-20	5.18957e-16	PD_down	Neur	both	EVO_up_PD_down
75.1497702329794	-0.941333022205127	0.203193566223977	-4.63269108219456	3.60942927539048e-06	1.53769538630981e-05	L2/L3	Human	DOWN	human_down	macaque_up	VDAC2_L2/L3	DOWN_VDAC2_L2/L3	human_DOWN_VDAC2_L2/L3	macaque_UP_VDAC2_L2/L3	hg	rm	0.941333022205127	human_down_VDAC2_L2/L3	macaque_up_VDAC2_L2/L3	-0.91726035708481	0.155725538281402	-5.89023719042976	3.85641707707982e-09	1.74060892727276e-08	Chimp	chimp_down	chimp_DOWN_VDAC2_L2/L3	pt	0.91726035708481	chimp_down_VDAC2_L2/L3	up_VDAC2_L2/L3	Exc	macaque_up_VDAC2_Exc	macaque_up_vdac2_exc	0.929296689644968	VDAC2	Neur	ENSG00000165637	C7_2	-0.306132357	0.06	0.121	1.00347e-06	0.030142283	PD_down	Neur	both	EVO_up_PD_down
102.759890029532	-1.44224990807502	0.240323079256903	-6.00129589107531	1.95748899198353e-09	1.24425548792705e-08	L2/L3	Human	DOWN	human_down	macaque_up	LRMDA_L2/L3	DOWN_LRMDA_L2/L3	human_DOWN_LRMDA_L2/L3	macaque_UP_LRMDA_L2/L3	hg	rm	1.44224990807502	human_down_LRMDA_L2/L3	macaque_up_LRMDA_L2/L3	-0.7701727667459	0.197296766921966	-3.90362588683735	9.4762224562313e-05	0.0002409849978307	Chimp	chimp_down	chimp_DOWN_LRMDA_L2/L3	pt	0.7701727667459	chimp_down_LRMDA_L2/L3	up_LRMDA_L2/L3	Exc	macaque_up_LRMDA_Exc	macaque_up_lrmda_exc	1.10621133741046	LRMDA	Neur	ENSG00000148655	C9	0.890353609	0.147	0.078	3.32661e-07	0.009992474	PD_up	Neur	both	EVO_up_PD_up
484.96657270356	5.08939240818903	0.187622030965187	27.1257718616923	4.89104232266886e-162	1.91119483283828e-159	L2/L3	Human	UP	human_up	macaque_down	NUTM2A-AS1_L2/L3	UP_NUTM2A-AS1_L2/L3	human_UP_NUTM2A-AS1_L2/L3	macaque_DOWN_NUTM2A-AS1_L2/L3	hg	rm	-5.08939240818903	human_up_NUTM2A-AS1_L2/L3	macaque_down_NUTM2A-AS1_L2/L3	4.68210540095806	0.184777831992444	25.3391077840416	1.18484824829032e-141	2.91155080889155e-139	Chimp	chimp_up	chimp_UP_NUTM2A-AS1_L2/L3	pt	-4.68210540095806	chimp_up_NUTM2A-AS1_L2/L3	down_NUTM2A-AS1_L2/L3	Exc	macaque_down_NUTM2A-AS1_Exc	macaque_down_nutm2a-as1_exc	-4.88574890457354	NUTM2A-AS1	Neur	ENSG00000223482	C6_0	0.307523213	0.179	0.127	1.53574e-07	0.004613057	PD_up	Neur	both	EVO_down_PD_up
1205.97187740514	0.855691615321369	0.0545649933320852	15.6820621256854	2.00633418733966e-55	1.13324601159783e-53	L2/L3	Human	UP	human_up	macaque_down	SORBS1_L2/L3	UP_SORBS1_L2/L3	human_UP_SORBS1_L2/L3	macaque_DOWN_SORBS1_L2/L3	hg	rm	-0.855691615321369	human_up_SORBS1_L2/L3	macaque_down_SORBS1_L2/L3	0.816733833647821	0.048015757810198	17.0097041241397	6.9588316319614e-65	3.47009855187096e-63	Chimp	chimp_up	chimp_UP_SORBS1_L2/L3	pt	-0.816733833647821	chimp_up_SORBS1_L2/L3	down_SORBS1_L2/L3	Exc	macaque_down_SORBS1_Exc	macaque_down_sorbs1_exc	-0.836212724484595	SORBS1	Neur	ENSG00000095637	C7_2	0.512518451	0.114	0.092	1.50163e-07	0.004510589	PD_up	Neur	both	EVO_down_PD_up
48.4380993895209	2.6885507226045	0.281402978254162	9.55409476930345	1.24669007906239e-21	1.94732009990375e-20	L2/L3	Human	UP	human_up	macaque_down	WDR11-AS1_L2/L3	UP_WDR11-AS1_L2/L3	human_UP_WDR11-AS1_L2/L3	macaque_DOWN_WDR11-AS1_L2/L3	hg	rm	-2.6885507226045	human_up_WDR11-AS1_L2/L3	macaque_down_WDR11-AS1_L2/L3	1.0685633433205	0.276051657505209	3.87088182327012	0.0001084423571957	0.0002732669442983	Chimp	chimp_up	chimp_UP_WDR11-AS1_L2/L3	pt	-1.0685633433205	chimp_up_WDR11-AS1_L2/L3	down_WDR11-AS1_L2/L3	Exc	macaque_down_WDR11-AS1_Exc	macaque_down_wdr11-as1_exc	-1.8785570329625	WDR11-AS1	Neur	ENSG00000227165	C6_1	0.319464109	0.165	0.102	4.54127e-07	0.013641067	PD_up	Neur	both	EVO_down_PD_up
29.9102105526734	-1.18241203799797	0.309930535091255	-3.81508726673164	0.0001361348156428	0.0004414242233251	L2/L3	Human	DOWN	human_down	macaque_up	HTRA1_L2/L3	DOWN_HTRA1_L2/L3	human_DOWN_HTRA1_L2/L3	macaque_UP_HTRA1_L2/L3	hg	rm	1.18241203799797	human_down_HTRA1_L2/L3	macaque_up_HTRA1_L2/L3	-2.11509369192289	0.259982766730495	-8.13551497478851	4.10190927699899e-16	3.31659123224383e-15	Chimp	chimp_down	chimp_DOWN_HTRA1_L2/L3	pt	2.11509369192289	chimp_down_HTRA1_L2/L3	up_HTRA1_L2/L3	Exc	macaque_up_HTRA1_Exc	macaque_up_htra1_exc	1.64875286496043	HTRA1	Neur	ENSG00000166033	C7_0	0.356802433	0.132	0.079	1.57884e-06	0.047425183	PD_up	Neur	both	EVO_up_PD_up
29.9102105526734	-1.18241203799797	0.309930535091255	-3.81508726673164	0.0001361348156428	0.0004414242233251	L2/L3	Human	DOWN	human_down	macaque_up	HTRA1_L2/L3	DOWN_HTRA1_L2/L3	human_DOWN_HTRA1_L2/L3	macaque_UP_HTRA1_L2/L3	hg	rm	1.18241203799797	human_down_HTRA1_L2/L3	macaque_up_HTRA1_L2/L3	-2.11509369192289	0.259982766730495	-8.13551497478851	4.10190927699899e-16	3.31659123224383e-15	Chimp	chimp_down	chimp_DOWN_HTRA1_L2/L3	pt	2.11509369192289	chimp_down_HTRA1_L2/L3	up_HTRA1_L2/L3	Exc	macaque_up_HTRA1_Exc	macaque_up_htra1_exc	1.64875286496043	HTRA1	Neur	ENSG00000166033	C7_1	0.599903268	0.189	0.088	4.74406e-11	1.42502e-06	PD_up	Neur	both	EVO_up_PD_up
29.9102105526734	-1.18241203799797	0.309930535091255	-3.81508726673164	0.0001361348156428	0.0004414242233251	L2/L3	Human	DOWN	human_down	macaque_up	HTRA1_L2/L3	DOWN_HTRA1_L2/L3	human_DOWN_HTRA1_L2/L3	macaque_UP_HTRA1_L2/L3	hg	rm	1.18241203799797	human_down_HTRA1_L2/L3	macaque_up_HTRA1_L2/L3	-2.11509369192289	0.259982766730495	-8.13551497478851	4.10190927699899e-16	3.31659123224383e-15	Chimp	chimp_down	chimp_DOWN_HTRA1_L2/L3	pt	2.11509369192289	chimp_down_HTRA1_L2/L3	up_HTRA1_L2/L3	Exc	macaque_up_HTRA1_Exc	macaque_up_htra1_exc	1.64875286496043	HTRA1	Neur	ENSG00000166033	C9	0.494455087	0.122	0.089	6.29954e-10	1.89226e-05	PD_up	Neur	both	EVO_up_PD_up
40.4718228368695	-1.18352585319073	0.333561041097015	-3.54815373311689	0.0003879417186295	0.0011487044104984	L2/L3	Human	DOWN	human_down	macaque_up	C10orf90_L2/L3	DOWN_C10orf90_L2/L3	human_DOWN_C10orf90_L2/L3	macaque_UP_C10orf90_L2/L3	hg	rm	1.18352585319073	human_down_C10orf90_L2/L3	macaque_up_C10orf90_L2/L3	-2.09985912916597	0.29987224889244	-7.00251235958536	2.51412698036501e-12	1.5148314131441e-11	Chimp	chimp_down	chimp_DOWN_C10orf90_L2/L3	pt	2.09985912916597	chimp_down_C10orf90_L2/L3	up_C10orf90_L2/L3	Exc	macaque_up_C10orf90_Exc	macaque_up_c10orf90_exc	1.64169249117835	C10orf90	Neur	ENSG00000154493	C9	1.10675911	0.183	0.075	3.60955e-13	1.08424e-08	PD_up	Neur	both	EVO_up_PD_up
40.4718228368695	-1.18352585319073	0.333561041097015	-3.54815373311689	0.0003879417186295	0.0011487044104984	L2/L3	Human	DOWN	human_down	macaque_up	C10orf90_L2/L3	DOWN_C10orf90_L2/L3	human_DOWN_C10orf90_L2/L3	macaque_UP_C10orf90_L2/L3	hg	rm	1.18352585319073	human_down_C10orf90_L2/L3	macaque_up_C10orf90_L2/L3	-2.09985912916597	0.29987224889244	-7.00251235958536	2.51412698036501e-12	1.5148314131441e-11	Chimp	chimp_down	chimp_DOWN_C10orf90_L2/L3	pt	2.09985912916597	chimp_down_C10orf90_L2/L3	up_C10orf90_L2/L3	Exc	macaque_up_C10orf90_Exc	macaque_up_c10orf90_exc	1.64169249117835	C10orf90	Neur	ENSG00000154493	C6_0	0.585077004	0.184	0.088	2.55598e-17	7.67766e-13	PD_up	Neur	both	EVO_up_PD_up
63.069270024899	-0.64210661889821	0.209434278870629	-3.06590985181966	0.0021700873262275	0.0053892687547363	L2/L3	Human	DOWN	human_down	macaque_up	DOCK1_L2/L3	DOWN_DOCK1_L2/L3	human_DOWN_DOCK1_L2/L3	macaque_UP_DOCK1_L2/L3	hg	rm	0.64210661889821	human_down_DOCK1_L2/L3	macaque_up_DOCK1_L2/L3	-1.61562959638557	0.182276432995567	-8.86362306873133	7.74553099344258e-19	7.42350127702844e-18	Chimp	chimp_down	chimp_DOWN_DOCK1_L2/L3	pt	1.61562959638557	chimp_down_DOCK1_L2/L3	up_DOCK1_L2/L3	Exc	macaque_up_DOCK1_Exc	macaque_up_dock1_exc	1.12886810764189	DOCK1	Neur	ENSG00000150760	C7_0	0.926419539	0.121	0.044	1.2463e-07	0.003743637	PD_up	Neur	both	EVO_up_PD_up
63.069270024899	-0.64210661889821	0.209434278870629	-3.06590985181966	0.0021700873262275	0.0053892687547363	L2/L3	Human	DOWN	human_down	macaque_up	DOCK1_L2/L3	DOWN_DOCK1_L2/L3	human_DOWN_DOCK1_L2/L3	macaque_UP_DOCK1_L2/L3	hg	rm	0.64210661889821	human_down_DOCK1_L2/L3	macaque_up_DOCK1_L2/L3	-1.61562959638557	0.182276432995567	-8.86362306873133	7.74553099344258e-19	7.42350127702844e-18	Chimp	chimp_down	chimp_DOWN_DOCK1_L2/L3	pt	1.61562959638557	chimp_down_DOCK1_L2/L3	up_DOCK1_L2/L3	Exc	macaque_up_DOCK1_Exc	macaque_up_dock1_exc	1.12886810764189	DOCK1	Neur	ENSG00000150760	C9	1.028110525	0.181	0.088	1.23096e-14	3.69754e-10	PD_up	Neur	both	EVO_up_PD_up
63.069270024899	-0.64210661889821	0.209434278870629	-3.06590985181966	0.0021700873262275	0.0053892687547363	L2/L3	Human	DOWN	human_down	macaque_up	DOCK1_L2/L3	DOWN_DOCK1_L2/L3	human_DOWN_DOCK1_L2/L3	macaque_UP_DOCK1_L2/L3	hg	rm	0.64210661889821	human_down_DOCK1_L2/L3	macaque_up_DOCK1_L2/L3	-1.61562959638557	0.182276432995567	-8.86362306873133	7.74553099344258e-19	7.42350127702844e-18	Chimp	chimp_down	chimp_DOWN_DOCK1_L2/L3	pt	1.61562959638557	chimp_down_DOCK1_L2/L3	up_DOCK1_L2/L3	Exc	macaque_up_DOCK1_Exc	macaque_up_dock1_exc	1.12886810764189	DOCK1	Neur	ENSG00000150760	C6_0	0.501681972	0.173	0.09	5.51671e-13	1.65711e-08	PD_up	Neur	both	EVO_up_PD_up
136.94878026814	0.779388875124493	0.152815454386696	5.1001966931451	3.39300695109286e-07	1.66513719757565e-06	L2/L3	Human	UP	human_up	macaque_down	CALY_L2/L3	UP_CALY_L2/L3	human_UP_CALY_L2/L3	macaque_DOWN_CALY_L2/L3	hg	rm	-0.779388875124493	human_up_CALY_L2/L3	macaque_down_CALY_L2/L3	0.710145276668421	0.132137882114868	5.37427469929544	7.68915590269965e-08	2.9952397466375e-07	Chimp	chimp_up	chimp_UP_CALY_L2/L3	pt	-0.710145276668421	chimp_up_CALY_L2/L3	down_CALY_L2/L3	Exc	macaque_down_CALY_Exc	macaque_down_caly_exc	-0.744767075896457	CALY	Neur	ENSG00000130643	C7_1	0.344672161	0.535	0.393	1.04095e-07	0.003126797	PD_up	Neur	both	EVO_down_PD_up
136.94878026814	0.779388875124493	0.152815454386696	5.1001966931451	3.39300695109286e-07	1.66513719757565e-06	L2/L3	Human	UP	human_up	macaque_down	CALY_L2/L3	UP_CALY_L2/L3	human_UP_CALY_L2/L3	macaque_DOWN_CALY_L2/L3	hg	rm	-0.779388875124493	human_up_CALY_L2/L3	macaque_down_CALY_L2/L3	0.710145276668421	0.132137882114868	5.37427469929544	7.68915590269965e-08	2.9952397466375e-07	Chimp	chimp_up	chimp_UP_CALY_L2/L3	pt	-0.710145276668421	chimp_up_CALY_L2/L3	down_CALY_L2/L3	Exc	macaque_down_CALY_Exc	macaque_down_caly_exc	-0.744767075896457	CALY	Neur	ENSG00000130643	C6_0	0.546953164	0.224	0.116	4.92086e-07	0.014781277	PD_up	Neur	both	EVO_down_PD_up
267.25949207056	-1.26510626354529	0.116630283765651	-10.8471506944742	2.05739177113172e-27	4.24956588012961e-26	L2/L3	Human	DOWN	human_down	macaque_up	KCNC1_L2/L3	DOWN_KCNC1_L2/L3	human_DOWN_KCNC1_L2/L3	macaque_UP_KCNC1_L2/L3	hg	rm	1.26510626354529	human_down_KCNC1_L2/L3	macaque_up_KCNC1_L2/L3	-0.586356712596189	0.0823220459534475	-7.1227179281692	1.05819245814312e-12	6.58394033732694e-12	Chimp	chimp_down	chimp_DOWN_KCNC1_L2/L3	pt	0.586356712596189	chimp_down_KCNC1_L2/L3	up_KCNC1_L2/L3	Exc	macaque_up_KCNC1_Exc	macaque_up_kcnc1_exc	0.925731488070742	KCNC1	Neur	ENSG00000129159	C9	-0.630734055	0.046	0.196	2.85724e-28	8.58257e-24	PD_down	Neur	both	EVO_up_PD_down
22.3118213440834	-0.91988631626706	0.378767521274801	-2.42863039885532	0.0151559738791756	0.0297870871853586	L2/L3	Human	DOWN	human_down	macaque_up	SVIP_L2/L3	DOWN_SVIP_L2/L3	human_DOWN_SVIP_L2/L3	macaque_UP_SVIP_L2/L3	hg	rm	0.91988631626706	human_down_SVIP_L2/L3	macaque_up_SVIP_L2/L3	-1.22512134656051	0.306589189159676	-3.99597047083892	6.44297652572264e-05	0.0001678046202656	Chimp	chimp_down	chimp_DOWN_SVIP_L2/L3	pt	1.22512134656051	chimp_down_SVIP_L2/L3	up_SVIP_L2/L3	Exc	macaque_up_SVIP_Exc	macaque_up_svip_exc	1.07250383141379	SVIP	Neur	ENSG00000198168	C6_0	0.349334037	0.106	0.049	2.18891e-07	0.006575057	PD_up	Neur	both	EVO_up_PD_up
381.888762362988	0.590463694431232	0.0999669391673161	5.90658971205434	3.49262137887932e-09	2.1561803467228e-08	L2/L3	Human	UP	human_up	macaque_down	ELP4_L2/L3	UP_ELP4_L2/L3	human_UP_ELP4_L2/L3	macaque_DOWN_ELP4_L2/L3	hg	rm	-0.590463694431232	human_up_ELP4_L2/L3	macaque_down_ELP4_L2/L3	0.838716140976885	0.0862868973855665	9.72008690066981	2.47570119635817e-22	2.96387813743813e-21	Chimp	chimp_up	chimp_UP_ELP4_L2/L3	pt	-0.838716140976885	chimp_up_ELP4_L2/L3	down_ELP4_L2/L3	Exc	macaque_down_ELP4_Exc	macaque_down_elp4_exc	-0.714589917704059	ELP4	Neur	ENSG00000109911	C9	-0.711791696	0.11	0.331	5.22971e-28	1.5709e-23	PD_down	Neur	both	EVO_down_PD_down
169.114264094158	-0.991254700361958	0.149861648183972	-6.61446549116476	3.72896630182492e-11	2.79332623413887e-10	L2/L3	Human	DOWN	human_down	macaque_up	DDB1_L2/L3	DOWN_DDB1_L2/L3	human_DOWN_DDB1_L2/L3	macaque_UP_DDB1_L2/L3	hg	rm	0.991254700361958	human_down_DDB1_L2/L3	macaque_up_DDB1_L2/L3	-0.722104437483389	0.11819951564907	-6.10919963180972	1.00132015433414e-09	4.80617543268398e-09	Chimp	chimp_down	chimp_DOWN_DDB1_L2/L3	pt	0.722104437483389	chimp_down_DDB1_L2/L3	up_DDB1_L2/L3	Exc	macaque_up_DDB1_Exc	macaque_up_ddb1_exc	0.856679568922673	DDB1	Neur	ENSG00000167986	C7_3	-0.345367583	0.099	0.163	1.19587e-08	0.000359214	PD_down	Neur	both	EVO_up_PD_down
95.6533828635039	-0.502995443861343	0.203762319013672	-2.46854004359655	0.0135665472253213	0.0270445947698218	L2/L3	Human	DOWN	human_down	macaque_up	NEAT1_L2/L3	DOWN_NEAT1_L2/L3	human_DOWN_NEAT1_L2/L3	macaque_UP_NEAT1_L2/L3	hg	rm	0.502995443861343	human_down_NEAT1_L2/L3	macaque_up_NEAT1_L2/L3	-0.865456124757404	0.178179692376094	-4.85720966972283	1.19051512006081e-06	3.98667018850372e-06	Chimp	chimp_down	chimp_DOWN_NEAT1_L2/L3	pt	0.865456124757404	chimp_down_NEAT1_L2/L3	up_NEAT1_L2/L3	Exc	macaque_up_NEAT1_Exc	macaque_up_neat1_exc	0.684225784309374	NEAT1	Neur	ENSG00000245532	C7_1	0.916356613	0.355	0.157	5.63933e-19	1.69394e-14	PD_up	Neur	both	EVO_up_PD_up
95.6533828635039	-0.502995443861343	0.203762319013672	-2.46854004359655	0.0135665472253213	0.0270445947698218	L2/L3	Human	DOWN	human_down	macaque_up	NEAT1_L2/L3	DOWN_NEAT1_L2/L3	human_DOWN_NEAT1_L2/L3	macaque_UP_NEAT1_L2/L3	hg	rm	0.502995443861343	human_down_NEAT1_L2/L3	macaque_up_NEAT1_L2/L3	-0.865456124757404	0.178179692376094	-4.85720966972283	1.19051512006081e-06	3.98667018850372e-06	Chimp	chimp_down	chimp_DOWN_NEAT1_L2/L3	pt	0.865456124757404	chimp_down_NEAT1_L2/L3	up_NEAT1_L2/L3	Exc	macaque_up_NEAT1_Exc	macaque_up_neat1_exc	0.684225784309374	NEAT1	Neur	ENSG00000245532	C7_2	1.073574761	0.203	0.109	1.0678e-18	3.20747e-14	PD_up	Neur	both	EVO_up_PD_up
95.6533828635039	-0.502995443861343	0.203762319013672	-2.46854004359655	0.0135665472253213	0.0270445947698218	L2/L3	Human	DOWN	human_down	macaque_up	NEAT1_L2/L3	DOWN_NEAT1_L2/L3	human_DOWN_NEAT1_L2/L3	macaque_UP_NEAT1_L2/L3	hg	rm	0.502995443861343	human_down_NEAT1_L2/L3	macaque_up_NEAT1_L2/L3	-0.865456124757404	0.178179692376094	-4.85720966972283	1.19051512006081e-06	3.98667018850372e-06	Chimp	chimp_down	chimp_DOWN_NEAT1_L2/L3	pt	0.865456124757404	chimp_down_NEAT1_L2/L3	up_NEAT1_L2/L3	Exc	macaque_up_NEAT1_Exc	macaque_up_neat1_exc	0.684225784309374	NEAT1	Neur	ENSG00000245532	C9	1.567023617	0.471	0.337	5.79581e-76	1.74095e-71	PD_up	Neur	both	EVO_up_PD_up
95.6533828635039	-0.502995443861343	0.203762319013672	-2.46854004359655	0.0135665472253213	0.0270445947698218	L2/L3	Human	DOWN	human_down	macaque_up	NEAT1_L2/L3	DOWN_NEAT1_L2/L3	human_DOWN_NEAT1_L2/L3	macaque_UP_NEAT1_L2/L3	hg	rm	0.502995443861343	human_down_NEAT1_L2/L3	macaque_up_NEAT1_L2/L3	-0.865456124757404	0.178179692376094	-4.85720966972283	1.19051512006081e-06	3.98667018850372e-06	Chimp	chimp_down	chimp_DOWN_NEAT1_L2/L3	pt	0.865456124757404	chimp_down_NEAT1_L2/L3	up_NEAT1_L2/L3	Exc	macaque_up_NEAT1_Exc	macaque_up_neat1_exc	0.684225784309374	NEAT1	Neur	ENSG00000245532	C6_0	0.414170232	0.539	0.388	3.67173e-30	1.10292e-25	PD_up	Neur	both	EVO_up_PD_up
95.6533828635039	-0.502995443861343	0.203762319013672	-2.46854004359655	0.0135665472253213	0.0270445947698218	L2/L3	Human	DOWN	human_down	macaque_up	NEAT1_L2/L3	DOWN_NEAT1_L2/L3	human_DOWN_NEAT1_L2/L3	macaque_UP_NEAT1_L2/L3	hg	rm	0.502995443861343	human_down_NEAT1_L2/L3	macaque_up_NEAT1_L2/L3	-0.865456124757404	0.178179692376094	-4.85720966972283	1.19051512006081e-06	3.98667018850372e-06	Chimp	chimp_down	chimp_DOWN_NEAT1_L2/L3	pt	0.865456124757404	chimp_down_NEAT1_L2/L3	up_NEAT1_L2/L3	Exc	macaque_up_NEAT1_Exc	macaque_up_neat1_exc	0.684225784309374	NEAT1	Neur	ENSG00000245532	C6_1	1.132875777	0.508	0.304	1.01905e-48	3.06101e-44	PD_up	Neur	both	EVO_up_PD_up
89233.1508565142	-0.686988958061917	0.0271011149238861	-25.3491031638859	9.19337089662588e-142	2.71904773185218e-139	L2/L3	Human	DOWN	human_down	macaque_up	MALAT1_L2/L3	DOWN_MALAT1_L2/L3	human_DOWN_MALAT1_L2/L3	macaque_UP_MALAT1_L2/L3	hg	rm	0.686988958061917	human_down_MALAT1_L2/L3	macaque_up_MALAT1_L2/L3	-0.821554051277687	0.0268720602492569	-30.5727973090714	2.81512707735135e-205	1.76582550041439e-202	Chimp	chimp_down	chimp_DOWN_MALAT1_L2/L3	pt	0.821554051277687	chimp_down_MALAT1_L2/L3	up_MALAT1_L2/L3	Exc	macaque_up_MALAT1_Exc	macaque_up_malat1_exc	0.754271504669802	MALAT1	Neur	ENSG00000251562	C7_2	0.529130355	0.742	0.838	5.46772e-41	1.64239e-36	PD_up	Neur	both	EVO_up_PD_up
89233.1508565142	-0.686988958061917	0.0271011149238861	-25.3491031638859	9.19337089662588e-142	2.71904773185218e-139	L2/L3	Human	DOWN	human_down	macaque_up	MALAT1_L2/L3	DOWN_MALAT1_L2/L3	human_DOWN_MALAT1_L2/L3	macaque_UP_MALAT1_L2/L3	hg	rm	0.686988958061917	human_down_MALAT1_L2/L3	macaque_up_MALAT1_L2/L3	-0.821554051277687	0.0268720602492569	-30.5727973090714	2.81512707735135e-205	1.76582550041439e-202	Chimp	chimp_down	chimp_DOWN_MALAT1_L2/L3	pt	0.821554051277687	chimp_down_MALAT1_L2/L3	up_MALAT1_L2/L3	Exc	macaque_up_MALAT1_Exc	macaque_up_malat1_exc	0.754271504669802	MALAT1	Neur	ENSG00000251562	C9	-0.336935088	0.992	0.998	4.96408e-75	1.49111e-70	PD_down	Neur	both	EVO_up_PD_down
89233.1508565142	-0.686988958061917	0.0271011149238861	-25.3491031638859	9.19337089662588e-142	2.71904773185218e-139	L2/L3	Human	DOWN	human_down	macaque_up	MALAT1_L2/L3	DOWN_MALAT1_L2/L3	human_DOWN_MALAT1_L2/L3	macaque_UP_MALAT1_L2/L3	hg	rm	0.686988958061917	human_down_MALAT1_L2/L3	macaque_up_MALAT1_L2/L3	-0.821554051277687	0.0268720602492569	-30.5727973090714	2.81512707735135e-205	1.76582550041439e-202	Chimp	chimp_down	chimp_DOWN_MALAT1_L2/L3	pt	0.821554051277687	chimp_down_MALAT1_L2/L3	up_MALAT1_L2/L3	Exc	macaque_up_MALAT1_Exc	macaque_up_malat1_exc	0.754271504669802	MALAT1	Neur	ENSG00000251562	C6_0	-0.46966695	0.99	0.985	3.07063e-42	9.22357e-38	PD_down	Neur	both	EVO_up_PD_down
89233.1508565142	-0.686988958061917	0.0271011149238861	-25.3491031638859	9.19337089662588e-142	2.71904773185218e-139	L2/L3	Human	DOWN	human_down	macaque_up	MALAT1_L2/L3	DOWN_MALAT1_L2/L3	human_DOWN_MALAT1_L2/L3	macaque_UP_MALAT1_L2/L3	hg	rm	0.686988958061917	human_down_MALAT1_L2/L3	macaque_up_MALAT1_L2/L3	-0.821554051277687	0.0268720602492569	-30.5727973090714	2.81512707735135e-205	1.76582550041439e-202	Chimp	chimp_down	chimp_DOWN_MALAT1_L2/L3	pt	0.821554051277687	chimp_down_MALAT1_L2/L3	up_MALAT1_L2/L3	Exc	macaque_up_MALAT1_Exc	macaque_up_malat1_exc	0.754271504669802	MALAT1	Neur	ENSG00000251562	C6_1	0.817631694	0.995	0.989	3.5449e-164	1.0648e-159	PD_up	Neur	both	EVO_up_PD_up
54.9184609494852	0.852236677084622	0.246007335177335	3.46427343912443	0.0005316657799758	0.0015333073843319	L2/L3	Human	UP	human_up	macaque_down	B4GAT1_L2/L3	UP_B4GAT1_L2/L3	human_UP_B4GAT1_L2/L3	macaque_DOWN_B4GAT1_L2/L3	hg	rm	-0.852236677084622	human_up_B4GAT1_L2/L3	macaque_down_B4GAT1_L2/L3	0.861144976212803	0.213025175647996	4.04245636034946	5.289415913919e-05	0.0001394982493075	Chimp	chimp_up	chimp_UP_B4GAT1_L2/L3	pt	-0.861144976212803	chimp_up_B4GAT1_L2/L3	down_B4GAT1_L2/L3	Exc	macaque_down_B4GAT1_Exc	macaque_down_b4gat1_exc	-0.856690826648712	B4GAT1	Neur	ENSG00000174684	C7_2	-0.320403412	0.121	0.233	2.36165e-14	7.09391e-10	PD_down	Neur	both	EVO_down_PD_down
348.646175313753	-0.790069375294733	0.0965299670928253	-8.18470573531829	2.72969828861229e-16	3.0461183711312e-15	L2/L3	Human	DOWN	human_down	macaque_up	PPFIA1_L2/L3	DOWN_PPFIA1_L2/L3	human_DOWN_PPFIA1_L2/L3	macaque_UP_PPFIA1_L2/L3	hg	rm	0.790069375294733	human_down_PPFIA1_L2/L3	macaque_up_PPFIA1_L2/L3	-0.701706940668046	0.0756654629167688	-9.27380754202106	1.7961687821237e-20	1.91816662592744e-19	Chimp	chimp_down	chimp_DOWN_PPFIA1_L2/L3	pt	0.701706940668046	chimp_down_PPFIA1_L2/L3	up_PPFIA1_L2/L3	Exc	macaque_up_PPFIA1_Exc	macaque_up_ppfia1_exc	0.745888157981389	PPFIA1	Neur	ENSG00000131626	C9	-0.350581964	0.058	0.163	7.32416e-14	2.20003e-09	PD_down	Neur	both	EVO_up_PD_down
405.56416957139	1.48263899723107	0.0955034307339199	15.5244579784973	2.36998150138599e-54	1.30765923766288e-52	L2/L3	Human	UP	human_up	macaque_down	DDX10_L2/L3	UP_DDX10_L2/L3	human_UP_DDX10_L2/L3	macaque_DOWN_DDX10_L2/L3	hg	rm	-1.48263899723107	human_up_DDX10_L2/L3	macaque_down_DDX10_L2/L3	1.43372956319267	0.0853732748000858	16.793657810948	2.71578759271828e-63	1.30774773858652e-61	Chimp	chimp_up	chimp_UP_DDX10_L2/L3	pt	-1.43372956319267	chimp_up_DDX10_L2/L3	down_DDX10_L2/L3	Exc	macaque_down_DDX10_Exc	macaque_down_ddx10_exc	-1.45818428021187	DDX10	Neur	ENSG00000178105	C9	-0.400951051	0.055	0.143	1.1443e-10	3.43725e-06	PD_down	Neur	both	EVO_down_PD_down
156.539397014357	1.12451452042438	0.153674145504785	7.31752577332121	2.5258463647811e-13	2.29269131572438e-12	L2/L3	Human	UP	human_up	macaque_down	C11orf87_L2/L3	UP_C11orf87_L2/L3	human_UP_C11orf87_L2/L3	macaque_DOWN_C11orf87_L2/L3	hg	rm	-1.12451452042438	human_up_C11orf87_L2/L3	macaque_down_C11orf87_L2/L3	1.71586590236975	0.129580327655618	13.241716033702	5.03842969407725e-40	1.22546949171455e-38	Chimp	chimp_up	chimp_UP_C11orf87_L2/L3	pt	-1.71586590236975	chimp_up_C11orf87_L2/L3	down_C11orf87_L2/L3	Exc	macaque_down_C11orf87_Exc	macaque_down_c11orf87_exc	-1.42019021139707	C11orf87	Neur	ENSG00000185742	C7_2	-0.640794345	0.087	0.212	1.37218e-08	0.000412175	PD_down	Neur	both	EVO_down_PD_down
9.87032897366354	-1.25267584353234	0.528666771828159	-2.36949986321349	0.0178121616812037	0.0343337122621035	L2/L3	Human	DOWN	human_down	macaque_up	CRYAB_L2/L3	DOWN_CRYAB_L2/L3	human_DOWN_CRYAB_L2/L3	macaque_UP_CRYAB_L2/L3	hg	rm	1.25267584353234	human_down_CRYAB_L2/L3	macaque_up_CRYAB_L2/L3	-2.01710886431614	0.424357558330942	-4.75332375897749	2.00099534602462e-06	6.51375269107117e-06	Chimp	chimp_down	chimp_DOWN_CRYAB_L2/L3	pt	2.01710886431614	chimp_down_CRYAB_L2/L3	up_CRYAB_L2/L3	Exc	macaque_up_CRYAB_Exc	macaque_up_cryab_exc	1.63489235392424	CRYAB	Neur	ENSG00000109846	C7_0	1.281803722	0.323	0.119	4.26028e-21	1.2797e-16	PD_up	Neur	both	EVO_up_PD_up
9.87032897366354	-1.25267584353234	0.528666771828159	-2.36949986321349	0.0178121616812037	0.0343337122621035	L2/L3	Human	DOWN	human_down	macaque_up	CRYAB_L2/L3	DOWN_CRYAB_L2/L3	human_DOWN_CRYAB_L2/L3	macaque_UP_CRYAB_L2/L3	hg	rm	1.25267584353234	human_down_CRYAB_L2/L3	macaque_up_CRYAB_L2/L3	-2.01710886431614	0.424357558330942	-4.75332375897749	2.00099534602462e-06	6.51375269107117e-06	Chimp	chimp_down	chimp_DOWN_CRYAB_L2/L3	pt	2.01710886431614	chimp_down_CRYAB_L2/L3	up_CRYAB_L2/L3	Exc	macaque_up_CRYAB_Exc	macaque_up_cryab_exc	1.63489235392424	CRYAB	Neur	ENSG00000109846	C7_1	0.649581411	0.33	0.193	9.0487e-15	2.71805e-10	PD_up	Neur	both	EVO_up_PD_up
9.87032897366354	-1.25267584353234	0.528666771828159	-2.36949986321349	0.0178121616812037	0.0343337122621035	L2/L3	Human	DOWN	human_down	macaque_up	CRYAB_L2/L3	DOWN_CRYAB_L2/L3	human_DOWN_CRYAB_L2/L3	macaque_UP_CRYAB_L2/L3	hg	rm	1.25267584353234	human_down_CRYAB_L2/L3	macaque_up_CRYAB_L2/L3	-2.01710886431614	0.424357558330942	-4.75332375897749	2.00099534602462e-06	6.51375269107117e-06	Chimp	chimp_down	chimp_DOWN_CRYAB_L2/L3	pt	2.01710886431614	chimp_down_CRYAB_L2/L3	up_CRYAB_L2/L3	Exc	macaque_up_CRYAB_Exc	macaque_up_cryab_exc	1.63489235392424	CRYAB	Neur	ENSG00000109846	C7_2	1.377250784	0.213	0.076	3.20293e-49	9.62097e-45	PD_up	Neur	both	EVO_up_PD_up
9.87032897366354	-1.25267584353234	0.528666771828159	-2.36949986321349	0.0178121616812037	0.0343337122621035	L2/L3	Human	DOWN	human_down	macaque_up	CRYAB_L2/L3	DOWN_CRYAB_L2/L3	human_DOWN_CRYAB_L2/L3	macaque_UP_CRYAB_L2/L3	hg	rm	1.25267584353234	human_down_CRYAB_L2/L3	macaque_up_CRYAB_L2/L3	-2.01710886431614	0.424357558330942	-4.75332375897749	2.00099534602462e-06	6.51375269107117e-06	Chimp	chimp_down	chimp_DOWN_CRYAB_L2/L3	pt	2.01710886431614	chimp_down_CRYAB_L2/L3	up_CRYAB_L2/L3	Exc	macaque_up_CRYAB_Exc	macaque_up_cryab_exc	1.63489235392424	CRYAB	Neur	ENSG00000109846	C7_3	0.70165573	0.282	0.191	3.59715e-14	1.08051e-09	PD_up	Neur	both	EVO_up_PD_up
9.87032897366354	-1.25267584353234	0.528666771828159	-2.36949986321349	0.0178121616812037	0.0343337122621035	L2/L3	Human	DOWN	human_down	macaque_up	CRYAB_L2/L3	DOWN_CRYAB_L2/L3	human_DOWN_CRYAB_L2/L3	macaque_UP_CRYAB_L2/L3	hg	rm	1.25267584353234	human_down_CRYAB_L2/L3	macaque_up_CRYAB_L2/L3	-2.01710886431614	0.424357558330942	-4.75332375897749	2.00099534602462e-06	6.51375269107117e-06	Chimp	chimp_down	chimp_DOWN_CRYAB_L2/L3	pt	2.01710886431614	chimp_down_CRYAB_L2/L3	up_CRYAB_L2/L3	Exc	macaque_up_CRYAB_Exc	macaque_up_cryab_exc	1.63489235392424	CRYAB	Neur	ENSG00000109846	C9	0.866630105	0.258	0.206	1.42916e-21	4.29291e-17	PD_up	Neur	both	EVO_up_PD_up
9.87032897366354	-1.25267584353234	0.528666771828159	-2.36949986321349	0.0178121616812037	0.0343337122621035	L2/L3	Human	DOWN	human_down	macaque_up	CRYAB_L2/L3	DOWN_CRYAB_L2/L3	human_DOWN_CRYAB_L2/L3	macaque_UP_CRYAB_L2/L3	hg	rm	1.25267584353234	human_down_CRYAB_L2/L3	macaque_up_CRYAB_L2/L3	-2.01710886431614	0.424357558330942	-4.75332375897749	2.00099534602462e-06	6.51375269107117e-06	Chimp	chimp_down	chimp_DOWN_CRYAB_L2/L3	pt	2.01710886431614	chimp_down_CRYAB_L2/L3	up_CRYAB_L2/L3	Exc	macaque_up_CRYAB_Exc	macaque_up_cryab_exc	1.63489235392424	CRYAB	Neur	ENSG00000109846	C6_0	0.522602026	0.262	0.161	3.14097e-16	9.43485e-12	PD_up	Neur	both	EVO_up_PD_up
155.392805250073	-0.748055319364583	0.140577609473166	-5.32129776689205	1.03029602269238e-07	5.39739252679025e-07	L2/L3	Human	DOWN	human_down	macaque_up	PAFAH1B2_L2/L3	DOWN_PAFAH1B2_L2/L3	human_DOWN_PAFAH1B2_L2/L3	macaque_UP_PAFAH1B2_L2/L3	hg	rm	0.748055319364583	human_down_PAFAH1B2_L2/L3	macaque_up_PAFAH1B2_L2/L3	-0.688822022650732	0.109115397077442	-6.31278482322577	2.74058433028523e-10	1.39136460269816e-09	Chimp	chimp_down	chimp_DOWN_PAFAH1B2_L2/L3	pt	0.688822022650732	chimp_down_PAFAH1B2_L2/L3	up_PAFAH1B2_L2/L3	Exc	macaque_up_PAFAH1B2_Exc	macaque_up_pafah1b2_exc	0.718438671007658	PAFAH1B2	Neur	ENSG00000168092	C7_1	-0.319832664	0.348	0.372	5.97248e-09	0.000179401	PD_down	Neur	both	EVO_up_PD_down
155.392805250073	-0.748055319364583	0.140577609473166	-5.32129776689205	1.03029602269238e-07	5.39739252679025e-07	L2/L3	Human	DOWN	human_down	macaque_up	PAFAH1B2_L2/L3	DOWN_PAFAH1B2_L2/L3	human_DOWN_PAFAH1B2_L2/L3	macaque_UP_PAFAH1B2_L2/L3	hg	rm	0.748055319364583	human_down_PAFAH1B2_L2/L3	macaque_up_PAFAH1B2_L2/L3	-0.688822022650732	0.109115397077442	-6.31278482322577	2.74058433028523e-10	1.39136460269816e-09	Chimp	chimp_down	chimp_DOWN_PAFAH1B2_L2/L3	pt	0.688822022650732	chimp_down_PAFAH1B2_L2/L3	up_PAFAH1B2_L2/L3	Exc	macaque_up_PAFAH1B2_Exc	macaque_up_pafah1b2_exc	0.718438671007658	PAFAH1B2	Neur	ENSG00000168092	C7_2	-0.595548323	0.329	0.551	4.85473e-18	1.45826e-13	PD_down	Neur	both	EVO_up_PD_down
155.392805250073	-0.748055319364583	0.140577609473166	-5.32129776689205	1.03029602269238e-07	5.39739252679025e-07	L2/L3	Human	DOWN	human_down	macaque_up	PAFAH1B2_L2/L3	DOWN_PAFAH1B2_L2/L3	human_DOWN_PAFAH1B2_L2/L3	macaque_UP_PAFAH1B2_L2/L3	hg	rm	0.748055319364583	human_down_PAFAH1B2_L2/L3	macaque_up_PAFAH1B2_L2/L3	-0.688822022650732	0.109115397077442	-6.31278482322577	2.74058433028523e-10	1.39136460269816e-09	Chimp	chimp_down	chimp_DOWN_PAFAH1B2_L2/L3	pt	0.688822022650732	chimp_down_PAFAH1B2_L2/L3	up_PAFAH1B2_L2/L3	Exc	macaque_up_PAFAH1B2_Exc	macaque_up_pafah1b2_exc	0.718438671007658	PAFAH1B2	Neur	ENSG00000168092	C6_1	-0.715108314	0.191	0.311	4.53936e-16	1.36353e-11	PD_down	Neur	both	EVO_up_PD_down
53.4126181841835	-0.663334249428432	0.223218576942473	-2.97168030777019	0.0029617490617506	0.0071165575237791	L2/L3	Human	DOWN	human_down	macaque_up	HSPA8_L2/L3	DOWN_HSPA8_L2/L3	human_DOWN_HSPA8_L2/L3	macaque_UP_HSPA8_L2/L3	hg	rm	0.663334249428432	human_down_HSPA8_L2/L3	macaque_up_HSPA8_L2/L3	-0.91708892717158	0.174405719384382	-5.25836498028116	1.45341839167014e-07	5.46947912596296e-07	Chimp	chimp_down	chimp_DOWN_HSPA8_L2/L3	pt	0.91708892717158	chimp_down_HSPA8_L2/L3	up_HSPA8_L2/L3	Exc	macaque_up_HSPA8_Exc	macaque_up_hspa8_exc	0.790211588300006	HSPA8	Neur	ENSG00000109971	C7_0	0.955841664	0.11	0.029	1.81566e-10	5.45389e-06	PD_up	Neur	both	EVO_up_PD_up
53.4126181841835	-0.663334249428432	0.223218576942473	-2.97168030777019	0.0029617490617506	0.0071165575237791	L2/L3	Human	DOWN	human_down	macaque_up	HSPA8_L2/L3	DOWN_HSPA8_L2/L3	human_DOWN_HSPA8_L2/L3	macaque_UP_HSPA8_L2/L3	hg	rm	0.663334249428432	human_down_HSPA8_L2/L3	macaque_up_HSPA8_L2/L3	-0.91708892717158	0.174405719384382	-5.25836498028116	1.45341839167014e-07	5.46947912596296e-07	Chimp	chimp_down	chimp_DOWN_HSPA8_L2/L3	pt	0.91708892717158	chimp_down_HSPA8_L2/L3	up_HSPA8_L2/L3	Exc	macaque_up_HSPA8_Exc	macaque_up_hspa8_exc	0.790211588300006	HSPA8	Neur	ENSG00000109971	C7_1	0.433788319	0.179	0.103	1.51194e-06	0.045415788	PD_up	Neur	both	EVO_up_PD_up
53.4126181841835	-0.663334249428432	0.223218576942473	-2.97168030777019	0.0029617490617506	0.0071165575237791	L2/L3	Human	DOWN	human_down	macaque_up	HSPA8_L2/L3	DOWN_HSPA8_L2/L3	human_DOWN_HSPA8_L2/L3	macaque_UP_HSPA8_L2/L3	hg	rm	0.663334249428432	human_down_HSPA8_L2/L3	macaque_up_HSPA8_L2/L3	-0.91708892717158	0.174405719384382	-5.25836498028116	1.45341839167014e-07	5.46947912596296e-07	Chimp	chimp_down	chimp_DOWN_HSPA8_L2/L3	pt	0.91708892717158	chimp_down_HSPA8_L2/L3	up_HSPA8_L2/L3	Exc	macaque_up_HSPA8_Exc	macaque_up_hspa8_exc	0.790211588300006	HSPA8	Neur	ENSG00000109971	C7_2	0.462198738	0.105	0.085	3.51975e-08	0.001057262	PD_up	Neur	both	EVO_up_PD_up
133.636023949325	0.741992530451162	0.195132205418464	3.80251188603105	0.0001432363921816	0.0004625636965237	L2/L3	Human	UP	human_up	macaque_down	ADIPOR2_L2/L3	UP_ADIPOR2_L2/L3	human_UP_ADIPOR2_L2/L3	macaque_DOWN_ADIPOR2_L2/L3	hg	rm	-0.741992530451162	human_up_ADIPOR2_L2/L3	macaque_down_ADIPOR2_L2/L3	1.12192326848441	0.174688011970034	6.42243995928507	1.34107152118633e-10	7.03542669701585e-10	Chimp	chimp_up	chimp_UP_ADIPOR2_L2/L3	pt	-1.12192326848441	chimp_up_ADIPOR2_L2/L3	down_ADIPOR2_L2/L3	Exc	macaque_down_ADIPOR2_Exc	macaque_down_adipor2_exc	-0.931957899467787	ADIPOR2	Neur	ENSG00000006831	C7_1	0.482510504	0.116	0.052	7.42855e-07	0.022313891	PD_up	Neur	both	EVO_down_PD_up
133.636023949325	0.741992530451162	0.195132205418464	3.80251188603105	0.0001432363921816	0.0004625636965237	L2/L3	Human	UP	human_up	macaque_down	ADIPOR2_L2/L3	UP_ADIPOR2_L2/L3	human_UP_ADIPOR2_L2/L3	macaque_DOWN_ADIPOR2_L2/L3	hg	rm	-0.741992530451162	human_up_ADIPOR2_L2/L3	macaque_down_ADIPOR2_L2/L3	1.12192326848441	0.174688011970034	6.42243995928507	1.34107152118633e-10	7.03542669701585e-10	Chimp	chimp_up	chimp_UP_ADIPOR2_L2/L3	pt	-1.12192326848441	chimp_up_ADIPOR2_L2/L3	down_ADIPOR2_L2/L3	Exc	macaque_down_ADIPOR2_Exc	macaque_down_adipor2_exc	-0.931957899467787	ADIPOR2	Neur	ENSG00000006831	C9	0.574927876	0.145	0.122	2.26005e-09	6.78874e-05	PD_up	Neur	both	EVO_down_PD_up
89.0022395843397	0.874341390148636	0.203961904658244	4.28678772937364	1.81275360758849e-05	6.9089854477901e-05	L2/L3	Human	UP	human_up	macaque_down	PIANP_L2/L3	UP_PIANP_L2/L3	human_UP_PIANP_L2/L3	macaque_DOWN_PIANP_L2/L3	hg	rm	-0.874341390148636	human_up_PIANP_L2/L3	macaque_down_PIANP_L2/L3	1.37998456265988	0.172409546560635	8.00410760418394	1.20336131217648e-15	9.41053813551136e-15	Chimp	chimp_up	chimp_UP_PIANP_L2/L3	pt	-1.37998456265988	chimp_up_PIANP_L2/L3	down_PIANP_L2/L3	Exc	macaque_down_PIANP_Exc	macaque_down_pianp_exc	-1.12716297640426	PIANP	Neur	ENSG00000139200	C7_2	-0.345625083	0.065	0.139	1.5894e-08	0.000477424	PD_down	Neur	both	EVO_down_PD_down
194.639342668497	-0.767685021454133	0.126132640969928	-6.08633114751921	1.15527373452422e-09	7.50943679741456e-09	L2/L3	Human	DOWN	human_down	macaque_up	ENO2_L2/L3	DOWN_ENO2_L2/L3	human_DOWN_ENO2_L2/L3	macaque_UP_ENO2_L2/L3	hg	rm	0.767685021454133	human_down_ENO2_L2/L3	macaque_up_ENO2_L2/L3	-0.903915041199571	0.100494803535449	-8.99464459255068	2.36997761888649e-19	2.3675937352799e-18	Chimp	chimp_down	chimp_DOWN_ENO2_L2/L3	pt	0.903915041199571	chimp_down_ENO2_L2/L3	up_ENO2_L2/L3	Exc	macaque_up_ENO2_Exc	macaque_up_eno2_exc	0.835800031326852	ENO2	Neur	ENSG00000111674	C7_2	-0.288900357	0.378	0.532	1.63958e-11	4.92497e-07	PD_down	Neur	both	EVO_up_PD_down
313.884129650511	3.45444979611893	0.177293769489444	19.4843270920731	1.49126981711466e-84	1.8708372295129e-82	L2/L3	Human	UP	human_up	macaque_down	FAM66C_L2/L3	UP_FAM66C_L2/L3	human_UP_FAM66C_L2/L3	macaque_DOWN_FAM66C_L2/L3	hg	rm	-3.45444979611893	human_up_FAM66C_L2/L3	macaque_down_FAM66C_L2/L3	4.21312306799153	0.167836647330551	25.1025216184989	4.66781814456337e-139	1.0698280124405e-136	Chimp	chimp_up	chimp_UP_FAM66C_L2/L3	pt	-4.21312306799153	chimp_up_FAM66C_L2/L3	down_FAM66C_L2/L3	Exc	macaque_down_FAM66C_Exc	macaque_down_fam66c_exc	-3.83378643205523	FAM66C	Neur	ENSG00000226711	C9	-0.272616361	0.038	0.113	4.07896e-11	1.22524e-06	PD_down	Neur	both	EVO_down_PD_down
380.235796924742	-0.942146939019214	0.0930177687485761	-10.1286770441227	4.12188321923764e-24	7.30477385975825e-23	L2/L3	Human	DOWN	human_down	macaque_up	FGD4_L2/L3	DOWN_FGD4_L2/L3	human_DOWN_FGD4_L2/L3	macaque_UP_FGD4_L2/L3	hg	rm	0.942146939019214	human_down_FGD4_L2/L3	macaque_up_FGD4_L2/L3	-0.766647369558052	0.0712221697569669	-10.7641675643146	5.08187283227108e-27	7.60906937044757e-26	Chimp	chimp_down	chimp_DOWN_FGD4_L2/L3	pt	0.766647369558052	chimp_down_FGD4_L2/L3	up_FGD4_L2/L3	Exc	macaque_up_FGD4_Exc	macaque_up_fgd4_exc	0.854397154288633	FGD4	Neur	ENSG00000139132	C9	0.666305787	0.104	0.068	2.86907e-09	8.6181e-05	PD_up	Neur	both	EVO_up_PD_up
140.902930861461	1.77673100032862	0.166554636791781	10.6675565121	1.44373086052976e-26	2.88697724761639e-25	L2/L3	Human	UP	human_up	macaque_down	ABCD2_L2/L3	UP_ABCD2_L2/L3	human_UP_ABCD2_L2/L3	macaque_DOWN_ABCD2_L2/L3	hg	rm	-1.77673100032862	human_up_ABCD2_L2/L3	macaque_down_ABCD2_L2/L3	1.28043861280052	0.154222650403556	8.3025327956042	1.01915005201255e-16	8.55971128955993e-16	Chimp	chimp_up	chimp_UP_ABCD2_L2/L3	pt	-1.28043861280052	chimp_up_ABCD2_L2/L3	down_ABCD2_L2/L3	Exc	macaque_down_ABCD2_Exc	macaque_down_abcd2_exc	-1.52858480656457	ABCD2	Neur	ENSG00000173208	C9	-0.409586681	0.034	0.126	4.88401e-13	1.46706e-08	PD_down	Neur	both	EVO_down_PD_down
229.436887477405	0.56245859257011	0.144494924713948	3.89258372696197	9.918225314118e-05	0.0003294006111011	L2/L3	Human	UP	human_up	macaque_down	FAIM2_L2/L3	UP_FAIM2_L2/L3	human_UP_FAIM2_L2/L3	macaque_DOWN_FAIM2_L2/L3	hg	rm	-0.56245859257011	human_up_FAIM2_L2/L3	macaque_down_FAIM2_L2/L3	1.828382385163	0.118246656341194	15.46244470446	6.21926462416386e-54	2.29122707235811e-52	Chimp	chimp_up	chimp_UP_FAIM2_L2/L3	pt	-1.828382385163	chimp_up_FAIM2_L2/L3	down_FAIM2_L2/L3	Exc	macaque_down_FAIM2_Exc	macaque_down_faim2_exc	-1.19542048886655	FAIM2	Neur	ENSG00000135472	C9	0.451094845	0.166	0.193	1.66233e-18	4.99331e-14	PD_up	Neur	both	EVO_down_PD_up
475.346607982295	-0.949790621857262	0.0796793928221531	-11.92015385932	9.29367510782406e-33	2.40264685325482e-31	L2/L3	Human	DOWN	human_down	macaque_up	SLC4A8_L2/L3	DOWN_SLC4A8_L2/L3	human_DOWN_SLC4A8_L2/L3	macaque_UP_SLC4A8_L2/L3	hg	rm	0.949790621857262	human_down_SLC4A8_L2/L3	macaque_up_SLC4A8_L2/L3	-1.13286661050537	0.0622189688704358	-18.2077368216185	4.48090423232802e-74	2.81070613899397e-72	Chimp	chimp_down	chimp_DOWN_SLC4A8_L2/L3	pt	1.13286661050537	chimp_down_SLC4A8_L2/L3	up_SLC4A8_L2/L3	Exc	macaque_up_SLC4A8_Exc	macaque_up_slc4a8_exc	1.04132861618131	SLC4A8	Neur	ENSG00000050438	C7_2	-0.503726829	0.152	0.29	3.88314e-11	1.16642e-06	PD_down	Neur	both	EVO_up_PD_down
1287.96213212403	0.796789389405292	0.0604880467695409	13.1726751310231	1.26050863785265e-39	4.27389529044891e-38	L2/L3	Human	UP	human_up	macaque_down	R3HDM2_L2/L3	UP_R3HDM2_L2/L3	human_UP_R3HDM2_L2/L3	macaque_DOWN_R3HDM2_L2/L3	hg	rm	-0.796789389405292	human_up_R3HDM2_L2/L3	macaque_down_R3HDM2_L2/L3	0.559751818764142	0.0555527162018363	10.0760477080982	7.05053126414555e-24	9.05964761251609e-23	Chimp	chimp_up	chimp_UP_R3HDM2_L2/L3	pt	-0.559751818764142	chimp_up_R3HDM2_L2/L3	down_R3HDM2_L2/L3	Exc	macaque_down_R3HDM2_Exc	macaque_down_r3hdm2_exc	-0.678270604084717	R3HDM2	Neur	ENSG00000179912	C9	-0.3203399	0.112	0.27	1.33081e-26	3.99749e-22	PD_down	Neur	both	EVO_down_PD_down
335.089638587348	-0.655686113839777	0.105449682632041	-6.21799987893513	5.03531949129346e-10	3.40777613272206e-09	L2/L3	Human	DOWN	human_down	macaque_up	CAND1_L2/L3	DOWN_CAND1_L2/L3	human_DOWN_CAND1_L2/L3	macaque_UP_CAND1_L2/L3	hg	rm	0.655686113839777	human_down_CAND1_L2/L3	macaque_up_CAND1_L2/L3	-0.603830816149996	0.0871078800023725	-6.93198842783855	4.14965912594452e-12	2.46293015254018e-11	Chimp	chimp_down	chimp_DOWN_CAND1_L2/L3	pt	0.603830816149996	chimp_down_CAND1_L2/L3	up_CAND1_L2/L3	Exc	macaque_up_CAND1_Exc	macaque_up_cand1_exc	0.629758464994886	CAND1	Neur	ENSG00000111530	C7_2	-0.308746291	0.125	0.224	2.70233e-13	8.11727e-09	PD_down	Neur	both	EVO_up_PD_down
96.4759901634873	1.19804993235509	0.177742955443036	6.74035114004306	1.58004310040624e-11	1.22877348584937e-10	L2/L3	Human	UP	human_up	macaque_down	VPS29_L2/L3	UP_VPS29_L2/L3	human_UP_VPS29_L2/L3	macaque_DOWN_VPS29_L2/L3	hg	rm	-1.19804993235509	human_up_VPS29_L2/L3	macaque_down_VPS29_L2/L3	1.0338719084831	0.155209913192177	6.66112033194033	2.71748025698231e-11	1.50706978607329e-10	Chimp	chimp_up	chimp_UP_VPS29_L2/L3	pt	-1.0338719084831	chimp_up_VPS29_L2/L3	down_VPS29_L2/L3	Exc	macaque_down_VPS29_Exc	macaque_down_vps29_exc	-1.1159609204191	VPS29	Neur	ENSG00000111237	C7_2	-0.46419403	0.051	0.127	3.30559e-15	9.92933e-11	PD_down	Neur	both	EVO_down_PD_down
1613.55616729201	-0.561328569267099	0.0471389573151968	-11.9079547202062	1.07583829854657e-32	2.77228991180065e-31	L2/L3	Human	DOWN	human_down	macaque_up	HECTD4_L2/L3	DOWN_HECTD4_L2/L3	human_DOWN_HECTD4_L2/L3	macaque_UP_HECTD4_L2/L3	hg	rm	0.561328569267099	human_down_HECTD4_L2/L3	macaque_up_HECTD4_L2/L3	-0.904081347289686	0.0403279716138887	-22.4182201858703	2.61431429881068e-111	3.66557621332067e-109	Chimp	chimp_down	chimp_DOWN_HECTD4_L2/L3	pt	0.904081347289686	chimp_down_HECTD4_L2/L3	up_HECTD4_L2/L3	Exc	macaque_up_HECTD4_Exc	macaque_up_hectd4_exc	0.732704958278392	HECTD4	Neur	ENSG00000173064	C9	-0.638534448	0.158	0.434	1.38237e-41	4.15237e-37	PD_down	Neur	both	EVO_up_PD_down
210.223514468444	1.75722696835823	0.131572567469073	13.3555725343071	1.09909816625504e-40	3.85266233689047e-39	L2/L3	Human	UP	human_up	macaque_down	PEBP1_L2/L3	UP_PEBP1_L2/L3	human_UP_PEBP1_L2/L3	macaque_DOWN_PEBP1_L2/L3	hg	rm	-1.75722696835823	human_up_PEBP1_L2/L3	macaque_down_PEBP1_L2/L3	1.01320408285547	0.122702156937783	8.25742683047717	1.48846390633097e-16	1.23879279578579e-15	Chimp	chimp_up	chimp_UP_PEBP1_L2/L3	pt	-1.01320408285547	chimp_up_PEBP1_L2/L3	down_PEBP1_L2/L3	Exc	macaque_down_PEBP1_Exc	macaque_down_pebp1_exc	-1.38521552560685	PEBP1	Neur	ENSG00000089220	C7_0	0.29480504	0.366	0.258	1.98643e-08	0.000596683	PD_up	Neur	both	EVO_down_PD_up
210.223514468444	1.75722696835823	0.131572567469073	13.3555725343071	1.09909816625504e-40	3.85266233689047e-39	L2/L3	Human	UP	human_up	macaque_down	PEBP1_L2/L3	UP_PEBP1_L2/L3	human_UP_PEBP1_L2/L3	macaque_DOWN_PEBP1_L2/L3	hg	rm	-1.75722696835823	human_up_PEBP1_L2/L3	macaque_down_PEBP1_L2/L3	1.01320408285547	0.122702156937783	8.25742683047717	1.48846390633097e-16	1.23879279578579e-15	Chimp	chimp_up	chimp_UP_PEBP1_L2/L3	pt	-1.01320408285547	chimp_up_PEBP1_L2/L3	down_PEBP1_L2/L3	Exc	macaque_down_PEBP1_Exc	macaque_down_pebp1_exc	-1.38521552560685	PEBP1	Neur	ENSG00000089220	C9	0.365214126	0.23	0.275	3.86174e-09	0.000115999	PD_up	Neur	both	EVO_down_PD_up
58.8082500875426	0.751958197186085	0.300126671973374	2.5054694147703	0.0122288974278965	0.0246877275422497	L2/L3	Human	UP	human_up	macaque_down	GALNT9_L2/L3	UP_GALNT9_L2/L3	human_UP_GALNT9_L2/L3	macaque_DOWN_GALNT9_L2/L3	hg	rm	-0.751958197186085	human_up_GALNT9_L2/L3	macaque_down_GALNT9_L2/L3	2.65806506490391	0.231159591128035	11.4988309675269	1.33714161050851e-30	2.30623063879021e-29	Chimp	chimp_up	chimp_UP_GALNT9_L2/L3	pt	-2.65806506490391	chimp_up_GALNT9_L2/L3	down_GALNT9_L2/L3	Exc	macaque_down_GALNT9_Exc	macaque_down_galnt9_exc	-1.705011631045	GALNT9	Neur	ENSG00000182870	C9	-0.660130397	0.04	0.192	1.55942e-22	4.68419e-18	PD_down	Neur	both	EVO_down_PD_down
686.487650309418	0.918863425084627	0.0827042685602879	11.1102297508963	1.11871308964748e-28	2.47362200415932e-27	L2/L3	Human	UP	human_up	macaque_down	HMGB1_L2/L3	UP_HMGB1_L2/L3	human_UP_HMGB1_L2/L3	macaque_DOWN_HMGB1_L2/L3	hg	rm	-0.918863425084627	human_up_HMGB1_L2/L3	macaque_down_HMGB1_L2/L3	0.601828449300946	0.0763626038038107	7.88119340256065	3.24268941216019e-15	2.47099567865251e-14	Chimp	chimp_up	chimp_UP_HMGB1_L2/L3	pt	-0.601828449300946	chimp_up_HMGB1_L2/L3	down_HMGB1_L2/L3	Exc	macaque_down_HMGB1_Exc	macaque_down_hmgb1_exc	-0.760345937192786	HMGB1	Neur	ENSG00000189403	C7_0	0.700219297	0.194	0.099	1.61018e-06	0.048366512	PD_up	Neur	both	EVO_down_PD_up
686.487650309418	0.918863425084627	0.0827042685602879	11.1102297508963	1.11871308964748e-28	2.47362200415932e-27	L2/L3	Human	UP	human_up	macaque_down	HMGB1_L2/L3	UP_HMGB1_L2/L3	human_UP_HMGB1_L2/L3	macaque_DOWN_HMGB1_L2/L3	hg	rm	-0.918863425084627	human_up_HMGB1_L2/L3	macaque_down_HMGB1_L2/L3	0.601828449300946	0.0763626038038107	7.88119340256065	3.24268941216019e-15	2.47099567865251e-14	Chimp	chimp_up	chimp_UP_HMGB1_L2/L3	pt	-0.601828449300946	chimp_up_HMGB1_L2/L3	down_HMGB1_L2/L3	Exc	macaque_down_HMGB1_Exc	macaque_down_hmgb1_exc	-0.760345937192786	HMGB1	Neur	ENSG00000189403	C9	0.775165568	0.275	0.283	8.43211e-23	2.53284e-18	PD_up	Neur	both	EVO_down_PD_up
686.487650309418	0.918863425084627	0.0827042685602879	11.1102297508963	1.11871308964748e-28	2.47362200415932e-27	L2/L3	Human	UP	human_up	macaque_down	HMGB1_L2/L3	UP_HMGB1_L2/L3	human_UP_HMGB1_L2/L3	macaque_DOWN_HMGB1_L2/L3	hg	rm	-0.918863425084627	human_up_HMGB1_L2/L3	macaque_down_HMGB1_L2/L3	0.601828449300946	0.0763626038038107	7.88119340256065	3.24268941216019e-15	2.47099567865251e-14	Chimp	chimp_up	chimp_UP_HMGB1_L2/L3	pt	-0.601828449300946	chimp_up_HMGB1_L2/L3	down_HMGB1_L2/L3	Exc	macaque_down_HMGB1_Exc	macaque_down_hmgb1_exc	-0.760345937192786	HMGB1	Neur	ENSG00000189403	C6_1	0.353911052	0.352	0.247	1.38958e-09	4.17402e-05	PD_up	Neur	both	EVO_down_PD_up
529.941521172523	-0.568264494697695	0.0782349612712468	-7.26356203753302	3.77027396842383e-13	3.37216699104505e-12	L2/L3	Human	DOWN	human_down	macaque_up	HSPH1_L2/L3	DOWN_HSPH1_L2/L3	human_DOWN_HSPH1_L2/L3	macaque_UP_HSPH1_L2/L3	hg	rm	0.568264494697695	human_down_HSPH1_L2/L3	macaque_up_HSPH1_L2/L3	-1.2230688630782	0.0677092462466267	-18.0635427342264	6.17306255809054e-73	3.80209610167044e-71	Chimp	chimp_down	chimp_DOWN_HSPH1_L2/L3	pt	1.2230688630782	chimp_down_HSPH1_L2/L3	up_HSPH1_L2/L3	Exc	macaque_up_HSPH1_Exc	macaque_up_hsph1_exc	0.895666678887949	HSPH1	Neur	ENSG00000120694	C7_0	1.155501531	0.204	0.073	1.12437e-07	0.003377379	PD_up	Neur	both	EVO_up_PD_up
529.941521172523	-0.568264494697695	0.0782349612712468	-7.26356203753302	3.77027396842383e-13	3.37216699104505e-12	L2/L3	Human	DOWN	human_down	macaque_up	HSPH1_L2/L3	DOWN_HSPH1_L2/L3	human_DOWN_HSPH1_L2/L3	macaque_UP_HSPH1_L2/L3	hg	rm	0.568264494697695	human_down_HSPH1_L2/L3	macaque_up_HSPH1_L2/L3	-1.2230688630782	0.0677092462466267	-18.0635427342264	6.17306255809054e-73	3.80209610167044e-71	Chimp	chimp_down	chimp_DOWN_HSPH1_L2/L3	pt	1.2230688630782	chimp_down_HSPH1_L2/L3	up_HSPH1_L2/L3	Exc	macaque_up_HSPH1_Exc	macaque_up_hsph1_exc	0.895666678887949	HSPH1	Neur	ENSG00000120694	C7_2	0.278422336	0.175	0.215	5.7651e-08	0.001731721	PD_up	Neur	both	EVO_up_PD_up
529.941521172523	-0.568264494697695	0.0782349612712468	-7.26356203753302	3.77027396842383e-13	3.37216699104505e-12	L2/L3	Human	DOWN	human_down	macaque_up	HSPH1_L2/L3	DOWN_HSPH1_L2/L3	human_DOWN_HSPH1_L2/L3	macaque_UP_HSPH1_L2/L3	hg	rm	0.568264494697695	human_down_HSPH1_L2/L3	macaque_up_HSPH1_L2/L3	-1.2230688630782	0.0677092462466267	-18.0635427342264	6.17306255809054e-73	3.80209610167044e-71	Chimp	chimp_down	chimp_DOWN_HSPH1_L2/L3	pt	1.2230688630782	chimp_down_HSPH1_L2/L3	up_HSPH1_L2/L3	Exc	macaque_up_HSPH1_Exc	macaque_up_hsph1_exc	0.895666678887949	HSPH1	Neur	ENSG00000120694	C9	1.772257409	0.156	0.043	9.12122e-33	2.73983e-28	PD_up	Neur	both	EVO_up_PD_up
529.941521172523	-0.568264494697695	0.0782349612712468	-7.26356203753302	3.77027396842383e-13	3.37216699104505e-12	L2/L3	Human	DOWN	human_down	macaque_up	HSPH1_L2/L3	DOWN_HSPH1_L2/L3	human_DOWN_HSPH1_L2/L3	macaque_UP_HSPH1_L2/L3	hg	rm	0.568264494697695	human_down_HSPH1_L2/L3	macaque_up_HSPH1_L2/L3	-1.2230688630782	0.0677092462466267	-18.0635427342264	6.17306255809054e-73	3.80209610167044e-71	Chimp	chimp_down	chimp_DOWN_HSPH1_L2/L3	pt	1.2230688630782	chimp_down_HSPH1_L2/L3	up_HSPH1_L2/L3	Exc	macaque_up_HSPH1_Exc	macaque_up_hsph1_exc	0.895666678887949	HSPH1	Neur	ENSG00000120694	C6_0	1.228430284	0.246	0.103	1.45645e-10	4.37489e-06	PD_up	Neur	both	EVO_up_PD_up
429.201019078844	0.908716904992344	0.100146979025654	9.0738324194439	1.14902774771464e-19	1.60165060786703e-18	L2/L3	Human	UP	human_up	macaque_down	DLEU2_L2/L3	UP_DLEU2_L2/L3	human_UP_DLEU2_L2/L3	macaque_DOWN_DLEU2_L2/L3	hg	rm	-0.908716904992344	human_up_DLEU2_L2/L3	macaque_down_DLEU2_L2/L3	1.17553671379836	0.0885866649313205	13.2699059695918	3.46014652332243e-40	8.45041521822883e-39	Chimp	chimp_up	chimp_UP_DLEU2_L2/L3	pt	-1.17553671379836	chimp_up_DLEU2_L2/L3	down_DLEU2_L2/L3	Exc	macaque_down_DLEU2_Exc	macaque_down_dleu2_exc	-1.04212680939535	DLEU2	Neur	ENSG00000231607	C9	-0.495145186	0.151	0.352	1.2074e-20	3.6268e-16	PD_down	Neur	both	EVO_down_PD_down
589.600996005113	0.721921027645449	0.074820281819835	9.64873440845642	4.97661012064147e-22	7.90816525570734e-21	L2/L3	Human	UP	human_up	macaque_down	SLAIN1_L2/L3	UP_SLAIN1_L2/L3	human_UP_SLAIN1_L2/L3	macaque_DOWN_SLAIN1_L2/L3	hg	rm	-0.721921027645449	human_up_SLAIN1_L2/L3	macaque_down_SLAIN1_L2/L3	0.513658806950592	0.0656694602363618	7.82188257832175	5.20391401685936e-15	3.91665596797789e-14	Chimp	chimp_up	chimp_UP_SLAIN1_L2/L3	pt	-0.513658806950592	chimp_up_SLAIN1_L2/L3	down_SLAIN1_L2/L3	Exc	macaque_down_SLAIN1_Exc	macaque_down_slain1_exc	-0.61778991729802	SLAIN1	Neur	ENSG00000139737	C7_2	0.516001045	0.103	0.073	5.33874e-07	0.016036508	PD_up	Neur	both	EVO_down_PD_up
589.600996005113	0.721921027645449	0.074820281819835	9.64873440845642	4.97661012064147e-22	7.90816525570734e-21	L2/L3	Human	UP	human_up	macaque_down	SLAIN1_L2/L3	UP_SLAIN1_L2/L3	human_UP_SLAIN1_L2/L3	macaque_DOWN_SLAIN1_L2/L3	hg	rm	-0.721921027645449	human_up_SLAIN1_L2/L3	macaque_down_SLAIN1_L2/L3	0.513658806950592	0.0656694602363618	7.82188257832175	5.20391401685936e-15	3.91665596797789e-14	Chimp	chimp_up	chimp_UP_SLAIN1_L2/L3	pt	-0.513658806950592	chimp_up_SLAIN1_L2/L3	down_SLAIN1_L2/L3	Exc	macaque_down_SLAIN1_Exc	macaque_down_slain1_exc	-0.61778991729802	SLAIN1	Neur	ENSG00000139737	C9	0.584433516	0.243	0.252	4.15587e-20	1.24834e-15	PD_up	Neur	both	EVO_down_PD_up
589.600996005113	0.721921027645449	0.074820281819835	9.64873440845642	4.97661012064147e-22	7.90816525570734e-21	L2/L3	Human	UP	human_up	macaque_down	SLAIN1_L2/L3	UP_SLAIN1_L2/L3	human_UP_SLAIN1_L2/L3	macaque_DOWN_SLAIN1_L2/L3	hg	rm	-0.721921027645449	human_up_SLAIN1_L2/L3	macaque_down_SLAIN1_L2/L3	0.513658806950592	0.0656694602363618	7.82188257832175	5.20391401685936e-15	3.91665596797789e-14	Chimp	chimp_up	chimp_UP_SLAIN1_L2/L3	pt	-0.513658806950592	chimp_up_SLAIN1_L2/L3	down_SLAIN1_L2/L3	Exc	macaque_down_SLAIN1_Exc	macaque_down_slain1_exc	-0.61778991729802	SLAIN1	Neur	ENSG00000139737	C6_0	0.271651907	0.274	0.199	7.6674e-09	0.000230313	PD_up	Neur	both	EVO_down_PD_up
1125.63399538956	-0.635210365197924	0.0667966635943293	-9.50961217248357	1.91374670084886e-21	2.95249620462352e-20	L2/L3	Human	DOWN	human_down	macaque_up	ARGLU1_L2/L3	DOWN_ARGLU1_L2/L3	human_DOWN_ARGLU1_L2/L3	macaque_UP_ARGLU1_L2/L3	hg	rm	0.635210365197924	human_down_ARGLU1_L2/L3	macaque_up_ARGLU1_L2/L3	-1.00687487046068	0.0599975624039576	-16.7819296337656	3.30906595723734e-63	1.58383325615882e-61	Chimp	chimp_down	chimp_DOWN_ARGLU1_L2/L3	pt	1.00687487046068	chimp_down_ARGLU1_L2/L3	up_ARGLU1_L2/L3	Exc	macaque_up_ARGLU1_Exc	macaque_up_arglu1_exc	0.821042617829302	ARGLU1	Neur	ENSG00000134884	C9	-0.283431009	0.128	0.257	5.33571e-17	1.60274e-12	PD_down	Neur	both	EVO_up_PD_down
1125.63399538956	-0.635210365197924	0.0667966635943293	-9.50961217248357	1.91374670084886e-21	2.95249620462352e-20	L2/L3	Human	DOWN	human_down	macaque_up	ARGLU1_L2/L3	DOWN_ARGLU1_L2/L3	human_DOWN_ARGLU1_L2/L3	macaque_UP_ARGLU1_L2/L3	hg	rm	0.635210365197924	human_down_ARGLU1_L2/L3	macaque_up_ARGLU1_L2/L3	-1.00687487046068	0.0599975624039576	-16.7819296337656	3.30906595723734e-63	1.58383325615882e-61	Chimp	chimp_down	chimp_DOWN_ARGLU1_L2/L3	pt	1.00687487046068	chimp_down_ARGLU1_L2/L3	up_ARGLU1_L2/L3	Exc	macaque_up_ARGLU1_Exc	macaque_up_arglu1_exc	0.821042617829302	ARGLU1	Neur	ENSG00000134884	C6_0	-0.450998069	0.183	0.21	5.22937e-12	1.5708e-07	PD_down	Neur	both	EVO_up_PD_down
13705.8322727335	0.575100153569727	0.0263638265772947	21.8139863681632	1.70915801672039e-105	3.25915923892378e-103	L2/L3	Human	UP	human_up	macaque_down	FAM155A_L2/L3	UP_FAM155A_L2/L3	human_UP_FAM155A_L2/L3	macaque_DOWN_FAM155A_L2/L3	hg	rm	-0.575100153569727	human_up_FAM155A_L2/L3	macaque_down_FAM155A_L2/L3	0.593326213947576	0.0251268586523586	23.6132268723484	2.81888362276405e-123	5.12907710169495e-121	Chimp	chimp_up	chimp_UP_FAM155A_L2/L3	pt	-0.593326213947576	chimp_up_FAM155A_L2/L3	down_FAM155A_L2/L3	Exc	macaque_down_FAM155A_Exc	macaque_down_fam155a_exc	-0.584213183758651	FAM155A	Neur	ENSG00000204442	C7_2	-0.296212501	0.192	0.329	1.1645e-07	0.003497925	PD_down	Neur	both	EVO_down_PD_down
68.6519317193044	1.4596117942446	0.275789712276543	5.29248093482545	1.20668052909384e-07	6.27452816131781e-07	L2/L3	Human	UP	human_up	macaque_down	LINC00609_L2/L3	UP_LINC00609_L2/L3	human_UP_LINC00609_L2/L3	macaque_DOWN_LINC00609_L2/L3	hg	rm	-1.4596117942446	human_up_LINC00609_L2/L3	macaque_down_LINC00609_L2/L3	2.19881994173254	0.2446057640649	8.98924009472295	2.48945661367064e-19	2.47967772016103e-18	Chimp	chimp_up	chimp_UP_LINC00609_L2/L3	pt	-2.19881994173254	chimp_up_LINC00609_L2/L3	down_LINC00609_L2/L3	Exc	macaque_down_LINC00609_Exc	macaque_down_linc00609_exc	-1.82921586798857	LINC00609	Neur	ENSG00000257585	C6_0	0.346863522	0.161	0.086	2.66968e-15	8.01919e-11	PD_up	Neur	both	EVO_down_PD_up
145.687045961449	-0.740268277211995	0.14239049312196	-5.19886026785468	2.00514183342838e-07	1.01604083209181e-06	L2/L3	Human	DOWN	human_down	macaque_up	PSMC6_L2/L3	DOWN_PSMC6_L2/L3	human_DOWN_PSMC6_L2/L3	macaque_UP_PSMC6_L2/L3	hg	rm	0.740268277211995	human_down_PSMC6_L2/L3	macaque_up_PSMC6_L2/L3	-0.688144543794864	0.109266130600034	-6.29787602083027	3.01751700615139e-10	1.52708143011942e-09	Chimp	chimp_down	chimp_DOWN_PSMC6_L2/L3	pt	0.688144543794864	chimp_down_PSMC6_L2/L3	up_PSMC6_L2/L3	Exc	macaque_up_PSMC6_Exc	macaque_up_psmc6_exc	0.71420641050343	PSMC6	Neur	ENSG00000100519	C7_2	-0.322600617	0.094	0.168	1.01883e-11	3.06037e-07	PD_down	Neur	both	EVO_up_PD_down
1721.44690906117	0.582281166720994	0.0486922342590651	11.9583990256637	5.86823903187539e-33	1.52702342318539e-31	L2/L3	Human	UP	human_up	macaque_down	RTN1_L2/L3	UP_RTN1_L2/L3	human_UP_RTN1_L2/L3	macaque_DOWN_RTN1_L2/L3	hg	rm	-0.582281166720994	human_up_RTN1_L2/L3	macaque_down_RTN1_L2/L3	0.887279187718935	0.0423065265285547	20.9726314241389	1.16631499640381e-97	1.28111909005904e-95	Chimp	chimp_up	chimp_UP_RTN1_L2/L3	pt	-0.887279187718935	chimp_up_RTN1_L2/L3	down_RTN1_L2/L3	Exc	macaque_down_RTN1_Exc	macaque_down_rtn1_exc	-0.734780177219964	RTN1	Neur	ENSG00000139970	C7_2	-0.59288857	0.326	0.534	2.04063e-14	6.12964e-10	PD_down	Neur	both	EVO_down_PD_down
1721.44690906117	0.582281166720994	0.0486922342590651	11.9583990256637	5.86823903187539e-33	1.52702342318539e-31	L2/L3	Human	UP	human_up	macaque_down	RTN1_L2/L3	UP_RTN1_L2/L3	human_UP_RTN1_L2/L3	macaque_DOWN_RTN1_L2/L3	hg	rm	-0.582281166720994	human_up_RTN1_L2/L3	macaque_down_RTN1_L2/L3	0.887279187718935	0.0423065265285547	20.9726314241389	1.16631499640381e-97	1.28111909005904e-95	Chimp	chimp_up	chimp_UP_RTN1_L2/L3	pt	-0.887279187718935	chimp_up_RTN1_L2/L3	down_RTN1_L2/L3	Exc	macaque_down_RTN1_Exc	macaque_down_rtn1_exc	-0.734780177219964	RTN1	Neur	ENSG00000139970	C9	-0.474443438	0.222	0.474	1.42521e-25	4.28104e-21	PD_down	Neur	both	EVO_down_PD_down
107.606007069464	-0.743492712505608	0.168403132395599	-4.41495773819131	1.01029725685128e-05	4.01090030218306e-05	L2/L3	Human	DOWN	human_down	macaque_up	SYNE2_L2/L3	DOWN_SYNE2_L2/L3	human_DOWN_SYNE2_L2/L3	macaque_UP_SYNE2_L2/L3	hg	rm	0.743492712505608	human_down_SYNE2_L2/L3	macaque_up_SYNE2_L2/L3	-0.864463458469639	0.133663921194763	-6.46744050857239	9.96767623260149e-11	5.28328954147852e-10	Chimp	chimp_down	chimp_DOWN_SYNE2_L2/L3	pt	0.864463458469639	chimp_down_SYNE2_L2/L3	up_SYNE2_L2/L3	Exc	macaque_up_SYNE2_Exc	macaque_up_syne2_exc	0.803978085487624	SYNE2	Neur	ENSG00000054654	C9	-0.656835976	0.045	0.174	2.95306e-19	8.87041e-15	PD_down	Neur	both	EVO_up_PD_down
57.5113415063695	1.14196208416321	0.24794296722323	4.60574501044454	4.10991757925017e-06	1.73264937069344e-05	L2/L3	Human	UP	human_up	macaque_down	TMEM229B_L2/L3	UP_TMEM229B_L2/L3	human_UP_TMEM229B_L2/L3	macaque_DOWN_TMEM229B_L2/L3	hg	rm	-1.14196208416321	human_up_TMEM229B_L2/L3	macaque_down_TMEM229B_L2/L3	0.661723379461915	0.225534395838644	2.93402421835176	0.0033459809950955	0.0065701295822636	Chimp	chimp_up	chimp_UP_TMEM229B_L2/L3	pt	-0.661723379461915	chimp_up_TMEM229B_L2/L3	down_TMEM229B_L2/L3	Exc	macaque_down_TMEM229B_Exc	macaque_down_tmem229b_exc	-0.90184273181256	TMEM229B	Neur	ENSG00000198133	C7_2	-0.462303358	0.084	0.182	5.83983e-11	1.75417e-06	PD_down	Neur	both	EVO_down_PD_down
368.946751215658	1.01854445239861	0.0896674120622336	11.3591373830628	6.68009694258285e-30	1.54140165269511e-28	L2/L3	Human	UP	human_up	macaque_down	NUMB_L2/L3	UP_NUMB_L2/L3	human_UP_NUMB_L2/L3	macaque_DOWN_NUMB_L2/L3	hg	rm	-1.01854445239861	human_up_NUMB_L2/L3	macaque_down_NUMB_L2/L3	0.683780066395545	0.078811443630992	8.67615202681877	4.0938482903802e-18	3.75889706662182e-17	Chimp	chimp_up	chimp_UP_NUMB_L2/L3	pt	-0.683780066395545	chimp_up_NUMB_L2/L3	down_NUMB_L2/L3	Exc	macaque_down_NUMB_Exc	macaque_down_numb_exc	-0.85116225939708	NUMB	Neur	ENSG00000133961	C9	-0.410095169	0.08	0.219	6.66284e-19	2.00138e-14	PD_down	Neur	both	EVO_down_PD_down
1837.49326891098	2.05521862508088	0.0750773438626025	27.3746848162622	5.49103024611605e-165	2.29621398151618e-162	L2/L3	Human	UP	human_up	macaque_down	FLRT2_L2/L3	UP_FLRT2_L2/L3	human_UP_FLRT2_L2/L3	macaque_DOWN_FLRT2_L2/L3	hg	rm	-2.05521862508088	human_up_FLRT2_L2/L3	macaque_down_FLRT2_L2/L3	1.83348142417625	0.0727154910912468	25.2144542608605	2.78093070222819e-140	6.62862642183111e-138	Chimp	chimp_up	chimp_UP_FLRT2_L2/L3	pt	-1.83348142417625	chimp_up_FLRT2_L2/L3	down_FLRT2_L2/L3	Exc	macaque_down_FLRT2_Exc	macaque_down_flrt2_exc	-1.94435002462856	FLRT2	Neur	ENSG00000185070	C6_1	0.3624935	0.132	0.069	6.06009e-07	0.018203296	PD_up	Neur	both	EVO_down_PD_up
1837.49326891098	2.05521862508088	0.0750773438626025	27.3746848162622	5.49103024611605e-165	2.29621398151618e-162	L2/L3	Human	UP	human_up	macaque_down	FLRT2_L2/L3	UP_FLRT2_L2/L3	human_UP_FLRT2_L2/L3	macaque_DOWN_FLRT2_L2/L3	hg	rm	-2.05521862508088	human_up_FLRT2_L2/L3	macaque_down_FLRT2_L2/L3	1.83348142417625	0.0727154910912468	25.2144542608605	2.78093070222819e-140	6.62862642183111e-138	Chimp	chimp_up	chimp_UP_FLRT2_L2/L3	pt	-1.83348142417625	chimp_up_FLRT2_L2/L3	down_FLRT2_L2/L3	Exc	macaque_down_FLRT2_Exc	macaque_down_flrt2_exc	-1.94435002462856	FLRT2	Neur	ENSG00000185070	C6_2	0.466706283	0.252	0.137	6.13947e-07	0.01844174	PD_up	Neur	both	EVO_down_PD_up
649.477176829489	-2.36528298717144	0.0864720975194194	-27.3531353468124	9.91034405477443e-165	4.00377899812887e-162	L2/L3	Human	DOWN	human_down	macaque_up	DDX24_L2/L3	DOWN_DDX24_L2/L3	human_DOWN_DDX24_L2/L3	macaque_UP_DDX24_L2/L3	hg	rm	2.36528298717144	human_down_DDX24_L2/L3	macaque_up_DDX24_L2/L3	-1.45104176015067	0.0532971913323356	-27.2254826919991	3.24341538754632e-163	1.07375068302158e-160	Chimp	chimp_down	chimp_DOWN_DDX24_L2/L3	pt	1.45104176015067	chimp_down_DDX24_L2/L3	up_DDX24_L2/L3	Exc	macaque_up_DDX24_Exc	macaque_up_ddx24_exc	1.90816237366106	DDX24	Neur	ENSG00000089737	C7_2	-0.393004072	0.161	0.287	4.02758e-11	1.2098e-06	PD_down	Neur	both	EVO_up_PD_down
39.7251475436053	-2.26391563645502	0.366243389217713	-6.18145119640437	6.35149965588335e-10	4.26342849331556e-09	L2/L3	Human	DOWN	human_down	macaque_up	CLMN_L2/L3	DOWN_CLMN_L2/L3	human_DOWN_CLMN_L2/L3	macaque_UP_CLMN_L2/L3	hg	rm	2.26391563645502	human_down_CLMN_L2/L3	macaque_up_CLMN_L2/L3	-0.531421981881131	0.205988312708803	-2.57986472578363	0.0098839024157951	0.0176641496477892	Chimp	chimp_down	chimp_DOWN_CLMN_L2/L3	pt	0.531421981881131	chimp_down_CLMN_L2/L3	up_CLMN_L2/L3	Exc	macaque_up_CLMN_Exc	macaque_up_clmn_exc	1.39766880916808	CLMN	Neur	ENSG00000165959	C9	0.998111909	0.147	0.06	1.14384e-07	0.003435876	PD_up	Neur	both	EVO_up_PD_up
39.7251475436053	-2.26391563645502	0.366243389217713	-6.18145119640437	6.35149965588335e-10	4.26342849331556e-09	L2/L3	Human	DOWN	human_down	macaque_up	CLMN_L2/L3	DOWN_CLMN_L2/L3	human_DOWN_CLMN_L2/L3	macaque_UP_CLMN_L2/L3	hg	rm	2.26391563645502	human_down_CLMN_L2/L3	macaque_up_CLMN_L2/L3	-0.531421981881131	0.205988312708803	-2.57986472578363	0.0098839024157951	0.0176641496477892	Chimp	chimp_down	chimp_DOWN_CLMN_L2/L3	pt	0.531421981881131	chimp_down_CLMN_L2/L3	up_CLMN_L2/L3	Exc	macaque_up_CLMN_Exc	macaque_up_clmn_exc	1.39766880916808	CLMN	Neur	ENSG00000165959	C6_0	0.447883516	0.156	0.079	7.73195e-11	2.32252e-06	PD_up	Neur	both	EVO_up_PD_up
779.839704167116	-0.726175477373459	0.0660285612970023	-10.9978994409261	3.91136953578719e-28	8.36906680924806e-27	L2/L3	Human	DOWN	human_down	macaque_up	DYNC1H1_L2/L3	DOWN_DYNC1H1_L2/L3	human_DOWN_DYNC1H1_L2/L3	macaque_UP_DYNC1H1_L2/L3	hg	rm	0.726175477373459	human_down_DYNC1H1_L2/L3	macaque_up_DYNC1H1_L2/L3	-0.847848154802072	0.0540424391921304	-15.6885619427321	1.81112196677093e-55	6.89615067091885e-54	Chimp	chimp_down	chimp_DOWN_DYNC1H1_L2/L3	pt	0.847848154802072	chimp_down_DYNC1H1_L2/L3	up_DYNC1H1_L2/L3	Exc	macaque_up_DYNC1H1_Exc	macaque_up_dync1h1_exc	0.787011816087765	DYNC1H1	Neur	ENSG00000197102	C9	-0.268345628	0.161	0.313	2.70534e-19	8.12632e-15	PD_down	Neur	both	EVO_up_PD_down
277.525290583957	-1.11124071685496	0.115146565118083	-9.65066318491898	4.88388518927259e-22	7.76599648909283e-21	L2/L3	Human	DOWN	human_down	macaque_up	CKB_L2/L3	DOWN_CKB_L2/L3	human_DOWN_CKB_L2/L3	macaque_UP_CKB_L2/L3	hg	rm	1.11124071685496	human_down_CKB_L2/L3	macaque_up_CKB_L2/L3	-0.92512602590152	0.0896891182790583	-10.314807901479	6.04019777279203e-25	8.22239600869623e-24	Chimp	chimp_down	chimp_DOWN_CKB_L2/L3	pt	0.92512602590152	chimp_down_CKB_L2/L3	up_CKB_L2/L3	Exc	macaque_up_CKB_Exc	macaque_up_ckb_exc	1.01818337137824	CKB	Neur	ENSG00000166165	C7_0	0.58214358	0.366	0.241	2.45195e-09	7.36516e-05	PD_up	Neur	both	EVO_up_PD_up
277.525290583957	-1.11124071685496	0.115146565118083	-9.65066318491898	4.88388518927259e-22	7.76599648909283e-21	L2/L3	Human	DOWN	human_down	macaque_up	CKB_L2/L3	DOWN_CKB_L2/L3	human_DOWN_CKB_L2/L3	macaque_UP_CKB_L2/L3	hg	rm	1.11124071685496	human_down_CKB_L2/L3	macaque_up_CKB_L2/L3	-0.92512602590152	0.0896891182790583	-10.314807901479	6.04019777279203e-25	8.22239600869623e-24	Chimp	chimp_down	chimp_DOWN_CKB_L2/L3	pt	0.92512602590152	chimp_down_CKB_L2/L3	up_CKB_L2/L3	Exc	macaque_up_CKB_Exc	macaque_up_ckb_exc	1.01818337137824	CKB	Neur	ENSG00000166165	C7_2	0.337075294	0.399	0.425	8.56149e-15	2.5717e-10	PD_up	Neur	both	EVO_up_PD_up
56.8390093445664	7.12995368991177	1.03373117088599	6.89729969523975	5.30002953475739e-12	4.28387602544853e-11	L2/L3	Human	UP	human_up	macaque_down	AC087386.1_L2/L3	UP_AC087386.1_L2/L3	human_UP_AC087386.1_L2/L3	macaque_DOWN_AC087386.1_L2/L3	hg	rm	-7.12995368991177	human_up_AC087386.1_L2/L3	macaque_down_AC087386.1_L2/L3	6.5445769240539	1.02988520820526	6.3546663957422	2.08879433457019e-10	1.07349076668424e-09	Chimp	chimp_up	chimp_UP_AC087386.1_L2/L3	pt	-6.5445769240539	chimp_up_AC087386.1_L2/L3	down_AC087386.1_L2/L3	Exc	macaque_down_AC087386.1_Exc	macaque_down_ac087386.1_exc	-6.83726530698283	AC087386.1	Neur	ENSG00000258410	C6_1	0.603955135	0.148	0.069	4.80589e-15	1.44359e-10	PD_up	Neur	both	EVO_down_PD_up
595.474258029558	4.08888812907423	0.15179604588815	26.9367235829523	8.16144153369357e-160	3.08787492693841e-157	L2/L3	Human	UP	human_up	macaque_down	GOLGA8A_L2/L3	UP_GOLGA8A_L2/L3	human_UP_GOLGA8A_L2/L3	macaque_DOWN_GOLGA8A_L2/L3	hg	rm	-4.08888812907423	human_up_GOLGA8A_L2/L3	macaque_down_GOLGA8A_L2/L3	4.63051278321864	0.146736731365932	31.5566030407961	1.45553952276509e-218	1.19635310567685e-215	Chimp	chimp_up	chimp_UP_GOLGA8A_L2/L3	pt	-4.63051278321864	chimp_up_GOLGA8A_L2/L3	down_GOLGA8A_L2/L3	Exc	macaque_down_GOLGA8A_Exc	macaque_down_golga8a_exc	-4.35970045614644	GOLGA8A	Neur	ENSG00000175265	C9	-0.291039127	0.034	0.101	2.06187e-08	0.000619343	PD_down	Neur	both	EVO_down_PD_down
195.557330820186	-1.24358492844597	0.126678302105319	-9.81687398534967	9.52514741835558e-23	1.57013425908661e-21	L2/L3	Human	DOWN	human_down	macaque_up	MAP1A_L2/L3	DOWN_MAP1A_L2/L3	human_DOWN_MAP1A_L2/L3	macaque_UP_MAP1A_L2/L3	hg	rm	1.24358492844597	human_down_MAP1A_L2/L3	macaque_up_MAP1A_L2/L3	-1.26553496463576	0.0942187923662468	-13.4318741819188	3.93329266712279e-41	9.94209586569872e-40	Chimp	chimp_down	chimp_DOWN_MAP1A_L2/L3	pt	1.26553496463576	chimp_down_MAP1A_L2/L3	up_MAP1A_L2/L3	Exc	macaque_up_MAP1A_Exc	macaque_up_map1a_exc	1.25455994654087	MAP1A	Neur	ENSG00000166963	C7_0	0.45717616	0.277	0.179	7.59393e-08	0.002281066	PD_up	Neur	both	EVO_up_PD_up
208.624272797797	1.20014014478408	0.122377132054105	9.80689876155521	1.05150515037432e-22	1.73211311432773e-21	L2/L3	Human	UP	human_up	macaque_down	CATSPER2_L2/L3	UP_CATSPER2_L2/L3	human_UP_CATSPER2_L2/L3	macaque_DOWN_CATSPER2_L2/L3	hg	rm	-1.20014014478408	human_up_CATSPER2_L2/L3	macaque_down_CATSPER2_L2/L3	0.785964991789302	0.109378545072882	7.18573273456499	6.68476975075471e-13	4.23884468685792e-12	Chimp	chimp_up	chimp_UP_CATSPER2_L2/L3	pt	-0.785964991789302	chimp_up_CATSPER2_L2/L3	down_CATSPER2_L2/L3	Exc	macaque_down_CATSPER2_Exc	macaque_down_catsper2_exc	-0.993052568286691	CATSPER2	Neur	ENSG00000166762	C9	-0.644828724	0.055	0.236	1.33629e-34	4.01394e-30	PD_down	Neur	both	EVO_down_PD_down
412.859297939141	0.507484929547578	0.109523695945416	4.63356285748882	3.59425557767187e-06	1.5320578674783e-05	L2/L3	Human	UP	human_up	macaque_down	ADAM10_L2/L3	UP_ADAM10_L2/L3	human_UP_ADAM10_L2/L3	macaque_DOWN_ADAM10_L2/L3	hg	rm	-0.507484929547578	human_up_ADAM10_L2/L3	macaque_down_ADAM10_L2/L3	0.550767592371684	0.0991478174820071	5.55501478861736	2.77588258334357e-08	1.13414359370205e-07	Chimp	chimp_up	chimp_UP_ADAM10_L2/L3	pt	-0.550767592371684	chimp_up_ADAM10_L2/L3	down_ADAM10_L2/L3	Exc	macaque_down_ADAM10_Exc	macaque_down_adam10_exc	-0.529126260959631	ADAM10	Neur	ENSG00000137845	C9	-0.264340392	0.179	0.352	5.58327e-18	1.6771e-13	PD_down	Neur	both	EVO_down_PD_down
46.6955218359783	-1.68875706607084	0.281451745385932	-6.000165547935	1.97116458913383e-09	1.25225690689216e-08	L2/L3	Human	DOWN	human_down	macaque_up	MYO1E_L2/L3	DOWN_MYO1E_L2/L3	human_DOWN_MYO1E_L2/L3	macaque_UP_MYO1E_L2/L3	hg	rm	1.68875706607084	human_down_MYO1E_L2/L3	macaque_up_MYO1E_L2/L3	-1.19221709249096	0.190804869803901	-6.24835777889874	4.14790670326118e-10	2.06753459178029e-09	Chimp	chimp_down	chimp_DOWN_MYO1E_L2/L3	pt	1.19221709249096	chimp_down_MYO1E_L2/L3	up_MYO1E_L2/L3	Exc	macaque_up_MYO1E_Exc	macaque_up_myo1e_exc	1.4404870792809	MYO1E	Neur	ENSG00000157483	C6_0	0.312507422	0.111	0.058	2.18313e-08	0.000655769	PD_up	Neur	both	EVO_up_PD_up
744.442404410045	-0.544396974392441	0.0645352121211786	-8.43565793771963	3.29344736454324e-17	3.92316898457035e-16	L2/L3	Human	DOWN	human_down	macaque_up	LRRC49_L2/L3	DOWN_LRRC49_L2/L3	human_DOWN_LRRC49_L2/L3	macaque_UP_LRRC49_L2/L3	hg	rm	0.544396974392441	human_down_LRRC49_L2/L3	macaque_up_LRRC49_L2/L3	-0.901341987607459	0.0537540257106351	-16.7678973935738	4.19077732659143e-63	1.99383968775716e-61	Chimp	chimp_down	chimp_DOWN_LRRC49_L2/L3	pt	0.901341987607459	chimp_down_LRRC49_L2/L3	up_LRRC49_L2/L3	Exc	macaque_up_LRRC49_Exc	macaque_up_lrrc49_exc	0.72286948099995	LRRC49	Neur	ENSG00000137821	C9	-0.500639473	0.043	0.17	1.43765e-23	4.3184e-19	PD_down	Neur	both	EVO_up_PD_down
210.378186218886	-0.854578512998352	0.122450396068454	-6.97897712409694	2.97336882795334e-12	2.45831492830718e-11	L2/L3	Human	DOWN	human_down	macaque_up	PKM_L2/L3	DOWN_PKM_L2/L3	human_DOWN_PKM_L2/L3	macaque_UP_PKM_L2/L3	hg	rm	0.854578512998352	human_down_PKM_L2/L3	macaque_up_PKM_L2/L3	-0.614266447562842	0.0924309206631948	-6.64568137107648	3.01817546297775e-11	1.66684963706065e-10	Chimp	chimp_down	chimp_DOWN_PKM_L2/L3	pt	0.614266447562842	chimp_down_PKM_L2/L3	up_PKM_L2/L3	Exc	macaque_up_PKM_Exc	macaque_up_pkm_exc	0.734422480280597	PKM	Neur	ENSG00000067225	C7_0	0.519178415	0.259	0.148	1.41002e-09	4.23541e-05	PD_up	Neur	both	EVO_up_PD_up
210.378186218886	-0.854578512998352	0.122450396068454	-6.97897712409694	2.97336882795334e-12	2.45831492830718e-11	L2/L3	Human	DOWN	human_down	macaque_up	PKM_L2/L3	DOWN_PKM_L2/L3	human_DOWN_PKM_L2/L3	macaque_UP_PKM_L2/L3	hg	rm	0.854578512998352	human_down_PKM_L2/L3	macaque_up_PKM_L2/L3	-0.614266447562842	0.0924309206631948	-6.64568137107648	3.01817546297775e-11	1.66684963706065e-10	Chimp	chimp_down	chimp_DOWN_PKM_L2/L3	pt	0.614266447562842	chimp_down_PKM_L2/L3	up_PKM_L2/L3	Exc	macaque_up_PKM_Exc	macaque_up_pkm_exc	0.734422480280597	PKM	Neur	ENSG00000067225	C9	0.276798669	0.142	0.182	1.98249e-13	5.95501e-09	PD_up	Neur	both	EVO_up_PD_up
97.1109633948709	-0.61279798402993	0.170108092842096	-3.60240347059069	0.0003152884950415	0.0009501283772144	L2/L3	Human	DOWN	human_down	macaque_up	SYNGR3_L2/L3	DOWN_SYNGR3_L2/L3	human_DOWN_SYNGR3_L2/L3	macaque_UP_SYNGR3_L2/L3	hg	rm	0.61279798402993	human_down_SYNGR3_L2/L3	macaque_up_SYNGR3_L2/L3	-0.753052671869376	0.13371062014296	-5.63195856143835	1.78174499914676e-08	7.45736151003725e-08	Chimp	chimp_down	chimp_DOWN_SYNGR3_L2/L3	pt	0.753052671869376	chimp_down_SYNGR3_L2/L3	up_SYNGR3_L2/L3	Exc	macaque_up_SYNGR3_Exc	macaque_up_syngr3_exc	0.682925327949653	SYNGR3	Neur	ENSG00000127561	C7_2	-0.4630131	0.142	0.265	8.20797e-14	2.46551e-09	PD_down	Neur	both	EVO_up_PD_down
147.137322152238	1.33721178241047	0.152766754854378	8.75329048970856	2.07220394758944e-18	2.66557222313772e-17	L2/L3	Human	UP	human_up	macaque_down	CRYM_L2/L3	UP_CRYM_L2/L3	human_UP_CRYM_L2/L3	macaque_DOWN_CRYM_L2/L3	hg	rm	-1.33721178241047	human_up_CRYM_L2/L3	macaque_down_CRYM_L2/L3	1.26660403902366	0.135144140911292	9.37224529663524	7.10056707463341e-21	7.78873063925274e-20	Chimp	chimp_up	chimp_UP_CRYM_L2/L3	pt	-1.26660403902366	chimp_up_CRYM_L2/L3	down_CRYM_L2/L3	Exc	macaque_down_CRYM_Exc	macaque_down_crym_exc	-1.30190791071707	CRYM	Neur	ENSG00000103316	C9	-0.379926652	0.03	0.118	6.56264e-12	1.97128e-07	PD_down	Neur	both	EVO_down_PD_down
482.645660650871	3.29088345634664	0.164469786323966	20.0090456119666	4.59359062200057e-89	6.47886544769264e-87	L2/L3	Human	UP	human_up	macaque_down	CDR2_L2/L3	UP_CDR2_L2/L3	human_UP_CDR2_L2/L3	macaque_DOWN_CDR2_L2/L3	hg	rm	-3.29088345634664	human_up_CDR2_L2/L3	macaque_down_CDR2_L2/L3	4.84196463863519	0.154098265396778	31.4212793127029	1.03634100748935e-216	7.7194450795363e-214	Chimp	chimp_up	chimp_UP_CDR2_L2/L3	pt	-4.84196463863519	chimp_up_CDR2_L2/L3	down_CDR2_L2/L3	Exc	macaque_down_CDR2_Exc	macaque_down_cdr2_exc	-4.06642404749091	CDR2	Neur	ENSG00000140743	C9	-0.507342411	0.06	0.201	1.03746e-21	3.11631e-17	PD_down	Neur	both	EVO_down_PD_down
6.42961819834791	-1.5040475481931	0.661583704559751	-2.27340476772167	0.0230017991012163	0.0428336627637963	L2/L3	Human	DOWN	human_down	macaque_up	NUPR1_L2/L3	DOWN_NUPR1_L2/L3	human_DOWN_NUPR1_L2/L3	macaque_UP_NUPR1_L2/L3	hg	rm	1.5040475481931	human_down_NUPR1_L2/L3	macaque_up_NUPR1_L2/L3	-6.38921582499501	1.45360722079237	-4.39542108322232	1.10558225422148e-05	3.23583725584764e-05	Chimp	chimp_down	chimp_DOWN_NUPR1_L2/L3	pt	6.38921582499501	chimp_down_NUPR1_L2/L3	up_NUPR1_L2/L3	Exc	macaque_up_NUPR1_Exc	macaque_up_nupr1_exc	3.94663168659406	NUPR1	Neur	ENSG00000176046	C7_0	1.117210709	0.13	0.029	1.1623e-12	3.49132e-08	PD_up	Neur	both	EVO_up_PD_up
6.42961819834791	-1.5040475481931	0.661583704559751	-2.27340476772167	0.0230017991012163	0.0428336627637963	L2/L3	Human	DOWN	human_down	macaque_up	NUPR1_L2/L3	DOWN_NUPR1_L2/L3	human_DOWN_NUPR1_L2/L3	macaque_UP_NUPR1_L2/L3	hg	rm	1.5040475481931	human_down_NUPR1_L2/L3	macaque_up_NUPR1_L2/L3	-6.38921582499501	1.45360722079237	-4.39542108322232	1.10558225422148e-05	3.23583725584764e-05	Chimp	chimp_down	chimp_DOWN_NUPR1_L2/L3	pt	6.38921582499501	chimp_down_NUPR1_L2/L3	up_NUPR1_L2/L3	Exc	macaque_up_NUPR1_Exc	macaque_up_nupr1_exc	3.94663168659406	NUPR1	Neur	ENSG00000176046	C7_1	0.646229082	0.124	0.046	4.56991e-08	0.001372708	PD_up	Neur	both	EVO_up_PD_up
47.801776967985	2.84558100101841	0.332141632180439	8.56737224520086	1.05873216427899e-17	1.30082164266774e-16	L2/L3	Human	UP	human_up	macaque_down	EXOSC6_L2/L3	UP_EXOSC6_L2/L3	human_UP_EXOSC6_L2/L3	macaque_DOWN_EXOSC6_L2/L3	hg	rm	-2.84558100101841	human_up_EXOSC6_L2/L3	macaque_down_EXOSC6_L2/L3	2.55687959817804	0.313086917267974	8.16667659092759	3.17001236944504e-16	2.5806152608638e-15	Chimp	chimp_up	chimp_UP_EXOSC6_L2/L3	pt	-2.55687959817804	chimp_up_EXOSC6_L2/L3	down_EXOSC6_L2/L3	Exc	macaque_down_EXOSC6_Exc	macaque_down_exosc6_exc	-2.70123029959823	EXOSC6	Neur	ENSG00000223496	C7_2	-0.453918103	0.114	0.232	3.27741e-15	9.84467e-11	PD_down	Neur	both	EVO_down_PD_down
57.3372946535897	2.29899658094929	0.283520112378861	8.10876012167064	5.11388897122236e-16	5.5992033770352e-15	L2/L3	Human	UP	human_up	macaque_down	CALB2_L2/L3	UP_CALB2_L2/L3	human_UP_CALB2_L2/L3	macaque_DOWN_CALB2_L2/L3	hg	rm	-2.29899658094929	human_up_CALB2_L2/L3	macaque_down_CALB2_L2/L3	2.13065595129836	0.26279876332278	8.10755699288206	5.16476449466675e-16	4.14642393044381e-15	Chimp	chimp_up	chimp_UP_CALB2_L2/L3	pt	-2.13065595129836	chimp_up_CALB2_L2/L3	down_CALB2_L2/L3	Exc	macaque_down_CALB2_Exc	macaque_down_calb2_exc	-2.21482626612383	CALB2	Neur	ENSG00000172137	C7_2	0.384462122	0.322	0.331	4.62754e-08	0.001390019	PD_up	Neur	both	EVO_down_PD_up
57.3372946535897	2.29899658094929	0.283520112378861	8.10876012167064	5.11388897122236e-16	5.5992033770352e-15	L2/L3	Human	UP	human_up	macaque_down	CALB2_L2/L3	UP_CALB2_L2/L3	human_UP_CALB2_L2/L3	macaque_DOWN_CALB2_L2/L3	hg	rm	-2.29899658094929	human_up_CALB2_L2/L3	macaque_down_CALB2_L2/L3	2.13065595129836	0.26279876332278	8.10755699288206	5.16476449466675e-16	4.14642393044381e-15	Chimp	chimp_up	chimp_UP_CALB2_L2/L3	pt	-2.13065595129836	chimp_up_CALB2_L2/L3	down_CALB2_L2/L3	Exc	macaque_down_CALB2_Exc	macaque_down_calb2_exc	-2.21482626612383	CALB2	Neur	ENSG00000172137	C7_3	0.422832726	0.1	0.056	1.64969e-07	0.004955325	PD_up	Neur	both	EVO_down_PD_up
61.9984364284906	0.908331828066874	0.228276380719413	3.97908809139284	6.91801063598505e-05	0.0002366160159554	L2/L3	Human	UP	human_up	macaque_down	ATMIN_L2/L3	UP_ATMIN_L2/L3	human_UP_ATMIN_L2/L3	macaque_DOWN_ATMIN_L2/L3	hg	rm	-0.908331828066874	human_up_ATMIN_L2/L3	macaque_down_ATMIN_L2/L3	1.29694355446388	0.189992156514193	6.82630050765805	8.71323163485035e-12	5.02535402573667e-11	Chimp	chimp_up	chimp_UP_ATMIN_L2/L3	pt	-1.29694355446388	chimp_up_ATMIN_L2/L3	down_ATMIN_L2/L3	Exc	macaque_down_ATMIN_Exc	macaque_down_atmin_exc	-1.10263769126538	ATMIN	Neur	ENSG00000166454	C7_2	-0.564691781	0.136	0.277	3.29272e-12	9.89068e-08	PD_down	Neur	both	EVO_down_PD_down
61.9984364284906	0.908331828066874	0.228276380719413	3.97908809139284	6.91801063598505e-05	0.0002366160159554	L2/L3	Human	UP	human_up	macaque_down	ATMIN_L2/L3	UP_ATMIN_L2/L3	human_UP_ATMIN_L2/L3	macaque_DOWN_ATMIN_L2/L3	hg	rm	-0.908331828066874	human_up_ATMIN_L2/L3	macaque_down_ATMIN_L2/L3	1.29694355446388	0.189992156514193	6.82630050765805	8.71323163485035e-12	5.02535402573667e-11	Chimp	chimp_up	chimp_UP_ATMIN_L2/L3	pt	-1.29694355446388	chimp_up_ATMIN_L2/L3	down_ATMIN_L2/L3	Exc	macaque_down_ATMIN_Exc	macaque_down_atmin_exc	-1.10263769126538	ATMIN	Neur	ENSG00000166454	C6_1	-0.51020956	0.076	0.143	1.05587e-07	0.003171612	PD_down	Neur	both	EVO_down_PD_down
24.9204940474941	-3.87274122687882	0.630974250105686	-6.13771675505007	8.37159524638282e-10	5.53523839924496e-09	L2/L3	Human	DOWN	human_down	macaque_up	PLCG2_L2/L3	DOWN_PLCG2_L2/L3	human_DOWN_PLCG2_L2/L3	macaque_UP_PLCG2_L2/L3	hg	rm	3.87274122687882	human_down_PLCG2_L2/L3	macaque_up_PLCG2_L2/L3	-1.77722256018858	0.268664897183999	-6.61501587597214	3.71511872222982e-11	2.0347787192801e-10	Chimp	chimp_down	chimp_DOWN_PLCG2_L2/L3	pt	1.77722256018858	chimp_down_PLCG2_L2/L3	up_PLCG2_L2/L3	Exc	macaque_up_PLCG2_Exc	macaque_up_plcg2_exc	2.8249818935337	PLCG2	Neur	ENSG00000197943	C6_0	0.558865646	0.175	0.094	5.40253e-07	0.016228108	PD_up	Neur	both	EVO_up_PD_up
98.3911076844439	-0.6617982388957	0.169698594825138	-3.8998451317622	9.62542374661581e-05	0.0003204351961233	L2/L3	Human	DOWN	human_down	macaque_up	COX4I1_L2/L3	DOWN_COX4I1_L2/L3	human_DOWN_COX4I1_L2/L3	macaque_UP_COX4I1_L2/L3	hg	rm	0.6617982388957	human_down_COX4I1_L2/L3	macaque_up_COX4I1_L2/L3	-1.16639299518089	0.139667503205843	-8.35121247540206	6.75657497920848e-17	5.76825649012942e-16	Chimp	chimp_down	chimp_DOWN_COX4I1_L2/L3	pt	1.16639299518089	chimp_down_COX4I1_L2/L3	up_COX4I1_L2/L3	Exc	macaque_up_COX4I1_Exc	macaque_up_cox4i1_exc	0.914095617038297	COX4I1	Neur	ENSG00000131143	C7_0	0.734881208	0.209	0.106	1.31694e-08	0.000395581	PD_up	Neur	both	EVO_up_PD_up
98.3911076844439	-0.6617982388957	0.169698594825138	-3.8998451317622	9.62542374661581e-05	0.0003204351961233	L2/L3	Human	DOWN	human_down	macaque_up	COX4I1_L2/L3	DOWN_COX4I1_L2/L3	human_DOWN_COX4I1_L2/L3	macaque_UP_COX4I1_L2/L3	hg	rm	0.6617982388957	human_down_COX4I1_L2/L3	macaque_up_COX4I1_L2/L3	-1.16639299518089	0.139667503205843	-8.35121247540206	6.75657497920848e-17	5.76825649012942e-16	Chimp	chimp_down	chimp_DOWN_COX4I1_L2/L3	pt	1.16639299518089	chimp_down_COX4I1_L2/L3	up_COX4I1_L2/L3	Exc	macaque_up_COX4I1_Exc	macaque_up_cox4i1_exc	0.914095617038297	COX4I1	Neur	ENSG00000131143	C7_1	0.690786208	0.278	0.153	1.65697e-12	4.9772e-08	PD_up	Neur	both	EVO_up_PD_up
98.3911076844439	-0.6617982388957	0.169698594825138	-3.8998451317622	9.62542374661581e-05	0.0003204351961233	L2/L3	Human	DOWN	human_down	macaque_up	COX4I1_L2/L3	DOWN_COX4I1_L2/L3	human_DOWN_COX4I1_L2/L3	macaque_UP_COX4I1_L2/L3	hg	rm	0.6617982388957	human_down_COX4I1_L2/L3	macaque_up_COX4I1_L2/L3	-1.16639299518089	0.139667503205843	-8.35121247540206	6.75657497920848e-17	5.76825649012942e-16	Chimp	chimp_down	chimp_DOWN_COX4I1_L2/L3	pt	1.16639299518089	chimp_down_COX4I1_L2/L3	up_COX4I1_L2/L3	Exc	macaque_up_COX4I1_Exc	macaque_up_cox4i1_exc	0.914095617038297	COX4I1	Neur	ENSG00000131143	C7_2	0.475400226	0.184	0.155	8.44127e-08	0.002535589	PD_up	Neur	both	EVO_up_PD_up
98.3911076844439	-0.6617982388957	0.169698594825138	-3.8998451317622	9.62542374661581e-05	0.0003204351961233	L2/L3	Human	DOWN	human_down	macaque_up	COX4I1_L2/L3	DOWN_COX4I1_L2/L3	human_DOWN_COX4I1_L2/L3	macaque_UP_COX4I1_L2/L3	hg	rm	0.6617982388957	human_down_COX4I1_L2/L3	macaque_up_COX4I1_L2/L3	-1.16639299518089	0.139667503205843	-8.35121247540206	6.75657497920848e-17	5.76825649012942e-16	Chimp	chimp_down	chimp_DOWN_COX4I1_L2/L3	pt	1.16639299518089	chimp_down_COX4I1_L2/L3	up_COX4I1_L2/L3	Exc	macaque_up_COX4I1_Exc	macaque_up_cox4i1_exc	0.914095617038297	COX4I1	Neur	ENSG00000131143	C7_3	0.439584028	0.23	0.177	1.10196e-10	3.31006e-06	PD_up	Neur	both	EVO_up_PD_up
98.3911076844439	-0.6617982388957	0.169698594825138	-3.8998451317622	9.62542374661581e-05	0.0003204351961233	L2/L3	Human	DOWN	human_down	macaque_up	COX4I1_L2/L3	DOWN_COX4I1_L2/L3	human_DOWN_COX4I1_L2/L3	macaque_UP_COX4I1_L2/L3	hg	rm	0.6617982388957	human_down_COX4I1_L2/L3	macaque_up_COX4I1_L2/L3	-1.16639299518089	0.139667503205843	-8.35121247540206	6.75657497920848e-17	5.76825649012942e-16	Chimp	chimp_down	chimp_DOWN_COX4I1_L2/L3	pt	1.16639299518089	chimp_down_COX4I1_L2/L3	up_COX4I1_L2/L3	Exc	macaque_up_COX4I1_Exc	macaque_up_cox4i1_exc	0.914095617038297	COX4I1	Neur	ENSG00000131143	C6_0	0.418281869	0.172	0.084	1.40302e-21	4.21439e-17	PD_up	Neur	both	EVO_up_PD_up
171.502938959125	5.06036401107644	0.452063116025553	11.1939325100577	4.36629419447427e-29	9.74484910294838e-28	L2/L3	Human	UP	human_up	macaque_down	AC098850.3_L2/L3	UP_AC098850.3_L2/L3	human_UP_AC098850.3_L2/L3	macaque_DOWN_AC098850.3_L2/L3	hg	rm	-5.06036401107644	human_up_AC098850.3_L2/L3	macaque_down_AC098850.3_L2/L3	6.56122973231935	0.442147184961809	14.8394696505556	8.13969211608764e-50	2.67610622453883e-48	Chimp	chimp_up	chimp_UP_AC098850.3_L2/L3	pt	-6.56122973231935	chimp_up_AC098850.3_L2/L3	down_AC098850.3_L2/L3	Exc	macaque_down_AC098850.3_Exc	macaque_down_ac098850.3_exc	-5.81079687169789	AC098850.3	Neur	ENSG00000266302	C9	-0.275244985	0.091	0.201	2.95143e-10	8.86551e-06	PD_down	Neur	both	EVO_down_PD_down
171.502938959125	5.06036401107644	0.452063116025553	11.1939325100577	4.36629419447427e-29	9.74484910294838e-28	L2/L3	Human	UP	human_up	macaque_down	AC098850.3_L2/L3	UP_AC098850.3_L2/L3	human_UP_AC098850.3_L2/L3	macaque_DOWN_AC098850.3_L2/L3	hg	rm	-5.06036401107644	human_up_AC098850.3_L2/L3	macaque_down_AC098850.3_L2/L3	6.56122973231935	0.442147184961809	14.8394696505556	8.13969211608764e-50	2.67610622453883e-48	Chimp	chimp_up	chimp_UP_AC098850.3_L2/L3	pt	-6.56122973231935	chimp_up_AC098850.3_L2/L3	down_AC098850.3_L2/L3	Exc	macaque_down_AC098850.3_Exc	macaque_down_ac098850.3_exc	-5.81079687169789	AC098850.3	Neur	ENSG00000266302	C6_0	-0.328425082	0.106	0.133	1.59476e-06	0.047903356	PD_down	Neur	both	EVO_down_PD_down
185.630964098982	0.664176316662214	0.126572820667524	5.24738496905936	1.54273313623476e-07	7.92512651622666e-07	L2/L3	Human	UP	human_up	macaque_down	GOSR1_L2/L3	UP_GOSR1_L2/L3	human_UP_GOSR1_L2/L3	macaque_DOWN_GOSR1_L2/L3	hg	rm	-0.664176316662214	human_up_GOSR1_L2/L3	macaque_down_GOSR1_L2/L3	0.537246318535293	0.10825553975902	4.96276051767162	6.94982539188318e-07	2.40220472797169e-06	Chimp	chimp_up	chimp_UP_GOSR1_L2/L3	pt	-0.537246318535293	chimp_up_GOSR1_L2/L3	down_GOSR1_L2/L3	Exc	macaque_down_GOSR1_Exc	macaque_down_gosr1_exc	-0.600711317598754	GOSR1	Neur	ENSG00000108587	C9	-0.283696675	0.041	0.118	5.11836e-09	0.000153745	PD_down	Neur	both	EVO_down_PD_down
100.613020060492	-2.05703232227948	0.219713245477718	-9.36235008411496	7.79825194610491e-21	1.16684955045422e-19	L2/L3	Human	DOWN	human_down	macaque_up	RHBDL3_L2/L3	DOWN_RHBDL3_L2/L3	human_DOWN_RHBDL3_L2/L3	macaque_UP_RHBDL3_L2/L3	hg	rm	2.05703232227948	human_down_RHBDL3_L2/L3	macaque_up_RHBDL3_L2/L3	-0.862529694026245	0.140579873852638	-6.1355133589776	8.48846319502067e-10	4.10490989483694e-09	Chimp	chimp_down	chimp_DOWN_RHBDL3_L2/L3	pt	0.862529694026245	chimp_down_RHBDL3_L2/L3	up_RHBDL3_L2/L3	Exc	macaque_up_RHBDL3_Exc	macaque_up_rhbdl3_exc	1.45978100815286	RHBDL3	Neur	ENSG00000141314	C7_2	-0.382381328	0.07	0.146	1.60883e-06	0.048326033	PD_down	Neur	both	EVO_up_PD_down
370.885144784099	1.01138112756548	0.101999599567204	9.91554017718586	3.56323725494703e-23	6.01937088652851e-22	L2/L3	Human	UP	human_up	macaque_down	CDK5R1_L2/L3	UP_CDK5R1_L2/L3	human_UP_CDK5R1_L2/L3	macaque_DOWN_CDK5R1_L2/L3	hg	rm	-1.01138112756548	human_up_CDK5R1_L2/L3	macaque_down_CDK5R1_L2/L3	1.43629685979084	0.0878198775019768	16.3550314649267	4.00501508580547e-60	1.72941194900832e-58	Chimp	chimp_up	chimp_UP_CDK5R1_L2/L3	pt	-1.43629685979084	chimp_up_CDK5R1_L2/L3	down_CDK5R1_L2/L3	Exc	macaque_down_CDK5R1_Exc	macaque_down_cdk5r1_exc	-1.22383899367816	CDK5R1	Neur	ENSG00000176749	C7_2	-0.75578746	0.161	0.343	1.80799e-17	5.43083e-13	PD_down	Neur	both	EVO_down_PD_down
370.885144784099	1.01138112756548	0.101999599567204	9.91554017718586	3.56323725494703e-23	6.01937088652851e-22	L2/L3	Human	UP	human_up	macaque_down	CDK5R1_L2/L3	UP_CDK5R1_L2/L3	human_UP_CDK5R1_L2/L3	macaque_DOWN_CDK5R1_L2/L3	hg	rm	-1.01138112756548	human_up_CDK5R1_L2/L3	macaque_down_CDK5R1_L2/L3	1.43629685979084	0.0878198775019768	16.3550314649267	4.00501508580547e-60	1.72941194900832e-58	Chimp	chimp_up	chimp_UP_CDK5R1_L2/L3	pt	-1.43629685979084	chimp_up_CDK5R1_L2/L3	down_CDK5R1_L2/L3	Exc	macaque_down_CDK5R1_Exc	macaque_down_cdk5r1_exc	-1.22383899367816	CDK5R1	Neur	ENSG00000176749	C6_1	-0.591174152	0.079	0.142	1.49387e-06	0.044872762	PD_down	Neur	both	EVO_down_PD_down
7.6571701184554	-3.36755443714925	0.913987400820238	-3.68446483411818	0.000229183663024	0.0007122323066285	L2/L3	Human	DOWN	human_down	macaque_up	LHX1-DT_L2/L3	DOWN_LHX1-DT_L2/L3	human_DOWN_LHX1-DT_L2/L3	macaque_UP_LHX1-DT_L2/L3	hg	rm	3.36755443714925	human_down_LHX1-DT_L2/L3	macaque_up_LHX1-DT_L2/L3	-3.35515197556009	0.560162197831209	-5.9896079895257	2.10347425086835e-09	9.75835193532466e-09	Chimp	chimp_down	chimp_DOWN_LHX1-DT_L2/L3	pt	3.35515197556009	chimp_down_LHX1-DT_L2/L3	up_LHX1-DT_L2/L3	Exc	macaque_up_LHX1-DT_Exc	macaque_up_lhx1-dt_exc	3.36135320635467	LHX1-DT	Neur	ENSG00000277268	C9	-0.609489535	0.022	0.119	1.38439e-22	4.15844e-18	PD_down	Neur	both	EVO_up_PD_down
1079.25282412482	0.582154426092817	0.0577469741320633	10.0811243332243	6.69555267024882e-24	1.17263184017672e-22	L2/L3	Human	UP	human_up	macaque_down	GPATCH8_L2/L3	UP_GPATCH8_L2/L3	human_UP_GPATCH8_L2/L3	macaque_DOWN_GPATCH8_L2/L3	hg	rm	-0.582154426092817	human_up_GPATCH8_L2/L3	macaque_down_GPATCH8_L2/L3	0.528598746904759	0.050549425103609	10.4570674309611	1.35999846524105e-25	1.90912387617701e-24	Chimp	chimp_up	chimp_UP_GPATCH8_L2/L3	pt	-0.528598746904759	chimp_up_GPATCH8_L2/L3	down_GPATCH8_L2/L3	Exc	macaque_down_GPATCH8_Exc	macaque_down_gpatch8_exc	-0.555376586498788	GPATCH8	Neur	ENSG00000186566	C9	-0.740476767	0.181	0.48	1.07775e-46	3.23734e-42	PD_down	Neur	both	EVO_down_PD_down
197.871514725842	-0.668324007734903	0.124009912311902	-5.38927893162265	7.0740938562439e-08	3.78152278890849e-07	L2/L3	Human	DOWN	human_down	macaque_up	ADAM11_L2/L3	DOWN_ADAM11_L2/L3	human_DOWN_ADAM11_L2/L3	macaque_UP_ADAM11_L2/L3	hg	rm	0.668324007734903	human_down_ADAM11_L2/L3	macaque_up_ADAM11_L2/L3	-0.54252711405449	0.0958772994203343	-5.65855648140447	1.52651479667232e-08	6.43886156317139e-08	Chimp	chimp_down	chimp_DOWN_ADAM11_L2/L3	pt	0.54252711405449	chimp_down_ADAM11_L2/L3	up_ADAM11_L2/L3	Exc	macaque_up_ADAM11_Exc	macaque_up_adam11_exc	0.605425560894696	ADAM11	Neur	ENSG00000073670	C6_1	0.366870884	0.183	0.11	3.24982e-22	9.76181e-18	PD_up	Neur	both	EVO_up_PD_up
74.6025760209694	1.81715568977552	0.224278705925111	8.10222121748056	5.39647004496461e-16	5.90047064182461e-15	L2/L3	Human	UP	human_up	macaque_down	LINC02210-CRHR1_L2/L3	UP_LINC02210-CRHR1_L2/L3	human_UP_LINC02210-CRHR1_L2/L3	macaque_DOWN_LINC02210-CRHR1_L2/L3	hg	rm	-1.81715568977552	human_up_LINC02210-CRHR1_L2/L3	macaque_down_LINC02210-CRHR1_L2/L3	0.65881683938895	0.214243427587537	3.07508541478952	0.0021044227645398	0.0042913013102551	Chimp	chimp_up	chimp_UP_LINC02210-CRHR1_L2/L3	pt	-0.65881683938895	chimp_up_LINC02210-CRHR1_L2/L3	down_LINC02210-CRHR1_L2/L3	Exc	macaque_down_LINC02210-CRHR1_Exc	macaque_down_linc02210-crhr1_exc	-1.23798626458223	LINC02210-CRHR1	Neur	ENSG00000263715	C9	-0.445252112	0.036	0.128	1.83149e-11	5.50144e-07	PD_down	Neur	both	EVO_down_PD_down
49.6389243318988	0.644801625730339	0.23912494734299	2.69650504012643	0.0070071337188229	0.015190726632275	L2/L3	Human	UP	human_up	macaque_down	ANKRD40_L2/L3	UP_ANKRD40_L2/L3	human_UP_ANKRD40_L2/L3	macaque_DOWN_ANKRD40_L2/L3	hg	rm	-0.644801625730339	human_up_ANKRD40_L2/L3	macaque_down_ANKRD40_L2/L3	0.578234763771245	0.201309635340875	2.8723650648521	0.0040741202394617	0.0078683138897916	Chimp	chimp_up	chimp_UP_ANKRD40_L2/L3	pt	-0.578234763771245	chimp_up_ANKRD40_L2/L3	down_ANKRD40_L2/L3	Exc	macaque_down_ANKRD40_Exc	macaque_down_ankrd40_exc	-0.611518194750792	ANKRD40	Neur	ENSG00000154945	C7_0	0.317121543	0.142	0.082	1.49429e-08	0.000448856	PD_up	Neur	both	EVO_down_PD_up
49.6389243318988	0.644801625730339	0.23912494734299	2.69650504012643	0.0070071337188229	0.015190726632275	L2/L3	Human	UP	human_up	macaque_down	ANKRD40_L2/L3	UP_ANKRD40_L2/L3	human_UP_ANKRD40_L2/L3	macaque_DOWN_ANKRD40_L2/L3	hg	rm	-0.644801625730339	human_up_ANKRD40_L2/L3	macaque_down_ANKRD40_L2/L3	0.578234763771245	0.201309635340875	2.8723650648521	0.0040741202394617	0.0078683138897916	Chimp	chimp_up	chimp_UP_ANKRD40_L2/L3	pt	-0.578234763771245	chimp_up_ANKRD40_L2/L3	down_ANKRD40_L2/L3	Exc	macaque_down_ANKRD40_Exc	macaque_down_ankrd40_exc	-0.611518194750792	ANKRD40	Neur	ENSG00000154945	C7_2	0.40427392	0.142	0.124	1.2323e-07	0.003701596	PD_up	Neur	both	EVO_down_PD_up
5352.52702754229	0.938827806715724	0.0472372177903698	19.8747481463043	6.73234901527404e-88	9.06623000723571e-86	L2/L3	Human	UP	human_up	macaque_down	CA10_L2/L3	UP_CA10_L2/L3	human_UP_CA10_L2/L3	macaque_DOWN_CA10_L2/L3	hg	rm	-0.938827806715724	human_up_CA10_L2/L3	macaque_down_CA10_L2/L3	0.595819153590478	0.0458715540534023	12.9888591281831	1.41520940317656e-38	3.29101769113332e-37	Chimp	chimp_up	chimp_UP_CA10_L2/L3	pt	-0.595819153590478	chimp_up_CA10_L2/L3	down_CA10_L2/L3	Exc	macaque_down_CA10_Exc	macaque_down_ca10_exc	-0.767323480153101	CA10	Neur	ENSG00000154975	C7_2	-0.684291549	0.11	0.252	5.9953e-15	1.80087e-10	PD_down	Neur	both	EVO_down_PD_down
5352.52702754229	0.938827806715724	0.0472372177903698	19.8747481463043	6.73234901527404e-88	9.06623000723571e-86	L2/L3	Human	UP	human_up	macaque_down	CA10_L2/L3	UP_CA10_L2/L3	human_UP_CA10_L2/L3	macaque_DOWN_CA10_L2/L3	hg	rm	-0.938827806715724	human_up_CA10_L2/L3	macaque_down_CA10_L2/L3	0.595819153590478	0.0458715540534023	12.9888591281831	1.41520940317656e-38	3.29101769113332e-37	Chimp	chimp_up	chimp_UP_CA10_L2/L3	pt	-0.595819153590478	chimp_up_CA10_L2/L3	down_CA10_L2/L3	Exc	macaque_down_CA10_Exc	macaque_down_ca10_exc	-0.767323480153101	CA10	Neur	ENSG00000154975	C9	-1.295880485	0.242	0.735	1.3014e-103	3.90909e-99	PD_down	Neur	both	EVO_down_PD_down
5352.52702754229	0.938827806715724	0.0472372177903698	19.8747481463043	6.73234901527404e-88	9.06623000723571e-86	L2/L3	Human	UP	human_up	macaque_down	CA10_L2/L3	UP_CA10_L2/L3	human_UP_CA10_L2/L3	macaque_DOWN_CA10_L2/L3	hg	rm	-0.938827806715724	human_up_CA10_L2/L3	macaque_down_CA10_L2/L3	0.595819153590478	0.0458715540534023	12.9888591281831	1.41520940317656e-38	3.29101769113332e-37	Chimp	chimp_up	chimp_UP_CA10_L2/L3	pt	-0.595819153590478	chimp_up_CA10_L2/L3	down_CA10_L2/L3	Exc	macaque_down_CA10_Exc	macaque_down_ca10_exc	-0.767323480153101	CA10	Neur	ENSG00000154975	C6_2	0.66810376	0.13	0.04	1.21453e-06	0.036482152	PD_up	Neur	both	EVO_down_PD_up
531.330572982359	-0.669444194881646	0.0793576621167826	-8.43578524146153	3.28986409190516e-17	3.92282143545029e-16	L2/L3	Human	DOWN	human_down	macaque_up	CLTC_L2/L3	DOWN_CLTC_L2/L3	human_DOWN_CLTC_L2/L3	macaque_UP_CLTC_L2/L3	hg	rm	0.669444194881646	human_down_CLTC_L2/L3	macaque_up_CLTC_L2/L3	-0.586662420963016	0.0635089211874521	-9.23748049870712	2.52369546560821e-20	2.67711638265408e-19	Chimp	chimp_down	chimp_DOWN_CLTC_L2/L3	pt	0.586662420963016	chimp_down_CLTC_L2/L3	up_CLTC_L2/L3	Exc	macaque_up_CLTC_Exc	macaque_up_cltc_exc	0.628053307922331	CLTC	Neur	ENSG00000141367	C7_2	-0.426959208	0.366	0.57	1.97526e-21	5.93328e-17	PD_down	Neur	both	EVO_up_PD_down
531.330572982359	-0.669444194881646	0.0793576621167826	-8.43578524146153	3.28986409190516e-17	3.92282143545029e-16	L2/L3	Human	DOWN	human_down	macaque_up	CLTC_L2/L3	DOWN_CLTC_L2/L3	human_DOWN_CLTC_L2/L3	macaque_UP_CLTC_L2/L3	hg	rm	0.669444194881646	human_down_CLTC_L2/L3	macaque_up_CLTC_L2/L3	-0.586662420963016	0.0635089211874521	-9.23748049870712	2.52369546560821e-20	2.67711638265408e-19	Chimp	chimp_down	chimp_DOWN_CLTC_L2/L3	pt	0.586662420963016	chimp_down_CLTC_L2/L3	up_CLTC_L2/L3	Exc	macaque_up_CLTC_Exc	macaque_up_cltc_exc	0.628053307922331	CLTC	Neur	ENSG00000141367	C7_3	-0.380044622	0.343	0.463	3.57462e-09	0.000107374	PD_down	Neur	both	EVO_up_PD_down
531.330572982359	-0.669444194881646	0.0793576621167826	-8.43578524146153	3.28986409190516e-17	3.92282143545029e-16	L2/L3	Human	DOWN	human_down	macaque_up	CLTC_L2/L3	DOWN_CLTC_L2/L3	human_DOWN_CLTC_L2/L3	macaque_UP_CLTC_L2/L3	hg	rm	0.669444194881646	human_down_CLTC_L2/L3	macaque_up_CLTC_L2/L3	-0.586662420963016	0.0635089211874521	-9.23748049870712	2.52369546560821e-20	2.67711638265408e-19	Chimp	chimp_down	chimp_DOWN_CLTC_L2/L3	pt	0.586662420963016	chimp_down_CLTC_L2/L3	up_CLTC_L2/L3	Exc	macaque_up_CLTC_Exc	macaque_up_cltc_exc	0.628053307922331	CLTC	Neur	ENSG00000141367	C6_1	-0.490566946	0.267	0.319	9.60229e-08	0.002884337	PD_down	Neur	both	EVO_up_PD_down
89.9658334481622	-0.667142524637164	0.186543837579608	-3.57633108278078	0.0003484502937099	0.0010406792633592	L2/L3	Human	DOWN	human_down	macaque_up	PPM1D_L2/L3	DOWN_PPM1D_L2/L3	human_DOWN_PPM1D_L2/L3	macaque_UP_PPM1D_L2/L3	hg	rm	0.667142524637164	human_down_PPM1D_L2/L3	macaque_up_PPM1D_L2/L3	-0.522930994896122	0.145157913742653	-3.60249731766751	0.0003151746536559	0.0007380393992085	Chimp	chimp_down	chimp_DOWN_PPM1D_L2/L3	pt	0.522930994896122	chimp_down_PPM1D_L2/L3	up_PPM1D_L2/L3	Exc	macaque_up_PPM1D_Exc	macaque_up_ppm1d_exc	0.595036759766643	PPM1D	Neur	ENSG00000170836	C9	-0.283254808	0.045	0.122	1.70883e-09	5.13297e-05	PD_down	Neur	both	EVO_up_PD_down
554.099484028706	-1.49365138992026	0.0829558994778537	-18.0053666987121	1.76824822698571e-72	1.53265326321568e-70	L2/L3	Human	DOWN	human_down	macaque_up	SLC39A11_L2/L3	DOWN_SLC39A11_L2/L3	human_DOWN_SLC39A11_L2/L3	macaque_UP_SLC39A11_L2/L3	hg	rm	1.49365138992026	human_down_SLC39A11_L2/L3	macaque_up_SLC39A11_L2/L3	-1.01806431336966	0.0596070114686542	-17.0796067154791	2.10533082923814e-65	1.06544937676688e-63	Chimp	chimp_down	chimp_DOWN_SLC39A11_L2/L3	pt	1.01806431336966	chimp_down_SLC39A11_L2/L3	up_SLC39A11_L2/L3	Exc	macaque_up_SLC39A11_Exc	macaque_up_slc39a11_exc	1.25585785164496	SLC39A11	Neur	ENSG00000133195	C9	0.749635021	0.149	0.097	2.15186e-10	6.46376e-06	PD_up	Neur	both	EVO_up_PD_up
554.099484028706	-1.49365138992026	0.0829558994778537	-18.0053666987121	1.76824822698571e-72	1.53265326321568e-70	L2/L3	Human	DOWN	human_down	macaque_up	SLC39A11_L2/L3	DOWN_SLC39A11_L2/L3	human_DOWN_SLC39A11_L2/L3	macaque_UP_SLC39A11_L2/L3	hg	rm	1.49365138992026	human_down_SLC39A11_L2/L3	macaque_up_SLC39A11_L2/L3	-1.01806431336966	0.0596070114686542	-17.0796067154791	2.10533082923814e-65	1.06544937676688e-63	Chimp	chimp_down	chimp_DOWN_SLC39A11_L2/L3	pt	1.01806431336966	chimp_down_SLC39A11_L2/L3	up_SLC39A11_L2/L3	Exc	macaque_up_SLC39A11_Exc	macaque_up_slc39a11_exc	1.25585785164496	SLC39A11	Neur	ENSG00000133195	C6_0	0.393535468	0.188	0.114	5.90067e-10	1.77244e-05	PD_up	Neur	both	EVO_up_PD_up
88.2799303106167	-1.03731378023321	0.202863099040129	-5.11336849896006	3.16464086801611e-07	1.55884231721496e-06	L2/L3	Human	DOWN	human_down	macaque_up	KCTD2_L2/L3	DOWN_KCTD2_L2/L3	human_DOWN_KCTD2_L2/L3	macaque_UP_KCTD2_L2/L3	hg	rm	1.03731378023321	human_down_KCTD2_L2/L3	macaque_up_KCTD2_L2/L3	-0.673632269619279	0.155105940047891	-4.34304623930771	1.4052054360937e-05	4.04767090933286e-05	Chimp	chimp_down	chimp_DOWN_KCTD2_L2/L3	pt	0.673632269619279	chimp_down_KCTD2_L2/L3	up_KCTD2_L2/L3	Exc	macaque_up_KCTD2_Exc	macaque_up_kctd2_exc	0.855473024926244	KCTD2	Neur	ENSG00000180901	C9	-0.43083837	0.041	0.132	1.00431e-15	3.01675e-11	PD_down	Neur	both	EVO_up_PD_down
129.694554671898	-1.33469555170442	0.170033694706214	-7.84959448190852	4.17384637284748e-15	4.2864197390432e-14	L2/L3	Human	DOWN	human_down	macaque_up	PTPRM_L2/L3	DOWN_PTPRM_L2/L3	human_DOWN_PTPRM_L2/L3	macaque_UP_PTPRM_L2/L3	hg	rm	1.33469555170442	human_down_PTPRM_L2/L3	macaque_up_PTPRM_L2/L3	-1.59813607038781	0.13699091221496	-11.6660006459413	1.90154146802406e-31	3.36739542584112e-30	Chimp	chimp_down	chimp_DOWN_PTPRM_L2/L3	pt	1.59813607038781	chimp_down_PTPRM_L2/L3	up_PTPRM_L2/L3	Exc	macaque_up_PTPRM_Exc	macaque_up_ptprm_exc	1.46641581104611	PTPRM	Neur	ENSG00000173482	C7_2	-0.277738526	0.12	0.236	2.66925e-17	8.01791e-13	PD_down	Neur	both	EVO_up_PD_down
129.694554671898	-1.33469555170442	0.170033694706214	-7.84959448190852	4.17384637284748e-15	4.2864197390432e-14	L2/L3	Human	DOWN	human_down	macaque_up	PTPRM_L2/L3	DOWN_PTPRM_L2/L3	human_DOWN_PTPRM_L2/L3	macaque_UP_PTPRM_L2/L3	hg	rm	1.33469555170442	human_down_PTPRM_L2/L3	macaque_up_PTPRM_L2/L3	-1.59813607038781	0.13699091221496	-11.6660006459413	1.90154146802406e-31	3.36739542584112e-30	Chimp	chimp_down	chimp_DOWN_PTPRM_L2/L3	pt	1.59813607038781	chimp_down_PTPRM_L2/L3	up_PTPRM_L2/L3	Exc	macaque_up_PTPRM_Exc	macaque_up_ptprm_exc	1.46641581104611	PTPRM	Neur	ENSG00000173482	C9	1.260481018	0.128	0.049	4.34849e-16	1.3062e-11	PD_up	Neur	both	EVO_up_PD_up
129.694554671898	-1.33469555170442	0.170033694706214	-7.84959448190852	4.17384637284748e-15	4.2864197390432e-14	L2/L3	Human	DOWN	human_down	macaque_up	PTPRM_L2/L3	DOWN_PTPRM_L2/L3	human_DOWN_PTPRM_L2/L3	macaque_UP_PTPRM_L2/L3	hg	rm	1.33469555170442	human_down_PTPRM_L2/L3	macaque_up_PTPRM_L2/L3	-1.59813607038781	0.13699091221496	-11.6660006459413	1.90154146802406e-31	3.36739542584112e-30	Chimp	chimp_down	chimp_DOWN_PTPRM_L2/L3	pt	1.59813607038781	chimp_down_PTPRM_L2/L3	up_PTPRM_L2/L3	Exc	macaque_up_PTPRM_Exc	macaque_up_ptprm_exc	1.46641581104611	PTPRM	Neur	ENSG00000173482	C6_0	0.305716009	0.285	0.2	2.83663e-07	0.008520665	PD_up	Neur	both	EVO_up_PD_up
850.382604366851	-1.36800380426891	0.0667405336476227	-20.4973459081359	2.27360367348539e-93	3.51906604942843e-91	L2/L3	Human	DOWN	human_down	macaque_up	ANKRD12_L2/L3	DOWN_ANKRD12_L2/L3	human_DOWN_ANKRD12_L2/L3	macaque_UP_ANKRD12_L2/L3	hg	rm	1.36800380426891	human_down_ANKRD12_L2/L3	macaque_up_ANKRD12_L2/L3	-1.18581652946641	0.0508739505742981	-23.3089138169957	3.60031051596352e-120	6.00118891318227e-118	Chimp	chimp_down	chimp_DOWN_ANKRD12_L2/L3	pt	1.18581652946641	chimp_down_ANKRD12_L2/L3	up_ANKRD12_L2/L3	Exc	macaque_up_ANKRD12_Exc	macaque_up_ankrd12_exc	1.27691016686766	ANKRD12	Neur	ENSG00000101745	C6_1	0.29088578	0.361	0.244	3.18565e-12	9.56907e-08	PD_up	Neur	both	EVO_up_PD_up
145.195073158278	2.30959626667645	0.187660338304013	12.3073223012892	8.27223733184594e-35	2.31428461316761e-33	L2/L3	Human	UP	human_up	macaque_down	ZNF519_L2/L3	UP_ZNF519_L2/L3	human_UP_ZNF519_L2/L3	macaque_DOWN_ZNF519_L2/L3	hg	rm	-2.30959626667645	human_up_ZNF519_L2/L3	macaque_down_ZNF519_L2/L3	2.64952759225073	0.171246328038048	15.4720257222803	5.35936474215228e-54	1.97748944263068e-52	Chimp	chimp_up	chimp_UP_ZNF519_L2/L3	pt	-2.64952759225073	chimp_up_ZNF519_L2/L3	down_ZNF519_L2/L3	Exc	macaque_down_ZNF519_Exc	macaque_down_znf519_exc	-2.47956192946359	ZNF519	Neur	ENSG00000175322	C9	-0.314535114	0.037	0.118	2.26061e-07	0.006790431	PD_down	Neur	both	EVO_down_PD_down
617.628176067323	-0.734280535452988	0.0773222432745946	-9.49636875957331	2.1733707292637e-21	3.33791654012433e-20	L2/L3	Human	DOWN	human_down	macaque_up	MIB1_L2/L3	DOWN_MIB1_L2/L3	human_DOWN_MIB1_L2/L3	macaque_UP_MIB1_L2/L3	hg	rm	0.734280535452988	human_down_MIB1_L2/L3	macaque_up_MIB1_L2/L3	-0.756524791672266	0.0638512345962665	-11.8482406245674	2.19756168881158e-32	4.08270307205867e-31	Chimp	chimp_down	chimp_DOWN_MIB1_L2/L3	pt	0.756524791672266	chimp_down_MIB1_L2/L3	up_MIB1_L2/L3	Exc	macaque_up_MIB1_Exc	macaque_up_mib1_exc	0.745402663562627	MIB1	Neur	ENSG00000101752	C9	0.510264977	0.207	0.257	7.95723e-19	2.39019e-14	PD_up	Neur	both	EVO_up_PD_up
158.507610988947	0.928026424845225	0.136334590166286	6.80697703872011	9.96708315522178e-12	7.90337305681525e-11	L2/L3	Human	UP	human_up	macaque_down	TPGS2_L2/L3	UP_TPGS2_L2/L3	human_UP_TPGS2_L2/L3	macaque_DOWN_TPGS2_L2/L3	hg	rm	-0.928026424845225	human_up_TPGS2_L2/L3	macaque_down_TPGS2_L2/L3	0.5013720888407	0.120368280509874	4.16531736365188	3.10919743847859e-05	8.49894841096053e-05	Chimp	chimp_up	chimp_UP_TPGS2_L2/L3	pt	-0.5013720888407	chimp_up_TPGS2_L2/L3	down_TPGS2_L2/L3	Exc	macaque_down_TPGS2_Exc	macaque_down_tpgs2_exc	-0.714699256842963	TPGS2	Neur	ENSG00000134779	C7_2	-0.709344057	0.155	0.339	8.9913e-27	2.70081e-22	PD_down	Neur	both	EVO_down_PD_down
158.507610988947	0.928026424845225	0.136334590166286	6.80697703872011	9.96708315522178e-12	7.90337305681525e-11	L2/L3	Human	UP	human_up	macaque_down	TPGS2_L2/L3	UP_TPGS2_L2/L3	human_UP_TPGS2_L2/L3	macaque_DOWN_TPGS2_L2/L3	hg	rm	-0.928026424845225	human_up_TPGS2_L2/L3	macaque_down_TPGS2_L2/L3	0.5013720888407	0.120368280509874	4.16531736365188	3.10919743847859e-05	8.49894841096053e-05	Chimp	chimp_up	chimp_UP_TPGS2_L2/L3	pt	-0.5013720888407	chimp_up_TPGS2_L2/L3	down_TPGS2_L2/L3	Exc	macaque_down_TPGS2_Exc	macaque_down_tpgs2_exc	-0.714699256842963	TPGS2	Neur	ENSG00000134779	C6_1	-0.567059136	0.088	0.157	1.15021e-08	0.0003455	PD_down	Neur	both	EVO_down_PD_down
2010.12034874556	0.581005942997747	0.0482864022372568	12.0324960253397	2.3979970585549e-33	6.3089026366131e-32	L2/L3	Human	UP	human_up	macaque_down	SETBP1_L2/L3	UP_SETBP1_L2/L3	human_UP_SETBP1_L2/L3	macaque_DOWN_SETBP1_L2/L3	hg	rm	-0.581005942997747	human_up_SETBP1_L2/L3	macaque_down_SETBP1_L2/L3	0.633446707937025	0.0434793699573286	14.5689026441436	4.42949050123112e-48	1.38195465428462e-46	Chimp	chimp_up	chimp_UP_SETBP1_L2/L3	pt	-0.633446707937025	chimp_up_SETBP1_L2/L3	down_SETBP1_L2/L3	Exc	macaque_down_SETBP1_Exc	macaque_down_setbp1_exc	-0.607226325467386	SETBP1	Neur	ENSG00000152217	C9	-0.611698847	0.133	0.362	2.76862e-28	8.31637e-24	PD_down	Neur	both	EVO_down_PD_down
12.5868995571865	-2.64158463070497	0.613219231629822	-4.30773285385087	1.64936421785024e-05	6.31960223383353e-05	L2/L3	Human	DOWN	human_down	macaque_up	CNDP1_L2/L3	DOWN_CNDP1_L2/L3	human_DOWN_CNDP1_L2/L3	macaque_UP_CNDP1_L2/L3	hg	rm	2.64158463070497	human_down_CNDP1_L2/L3	macaque_up_CNDP1_L2/L3	-4.31296999137884	0.569760892418946	-7.56978944811029	3.73829631880524e-14	2.624625362446e-13	Chimp	chimp_down	chimp_DOWN_CNDP1_L2/L3	pt	4.31296999137884	chimp_down_CNDP1_L2/L3	up_CNDP1_L2/L3	Exc	macaque_up_CNDP1_Exc	macaque_up_cndp1_exc	3.4772773110419	CNDP1	Neur	ENSG00000150656	C6_0	0.507879996	0.136	0.055	1.7137e-07	0.0051476	PD_up	Neur	both	EVO_up_PD_up
291.451564058172	-1.2146113568321	0.105841520806736	-11.4757549549005	1.74646649912944e-30	4.10540192043878e-29	L2/L3	Human	DOWN	human_down	macaque_up	SAFB_L2/L3	DOWN_SAFB_L2/L3	human_DOWN_SAFB_L2/L3	macaque_UP_SAFB_L2/L3	hg	rm	1.2146113568321	human_down_SAFB_L2/L3	macaque_up_SAFB_L2/L3	-0.914469215597168	0.0763380215597199	-11.9792103189597	4.5665270217604e-33	8.68004290994266e-32	Chimp	chimp_down	chimp_DOWN_SAFB_L2/L3	pt	0.914469215597168	chimp_down_SAFB_L2/L3	up_SAFB_L2/L3	Exc	macaque_up_SAFB_Exc	macaque_up_safb_exc	1.06454028621463	SAFB	Neur	ENSG00000160633	C7_2	-0.29389958	0.059	0.122	2.73408e-09	8.21264e-05	PD_down	Neur	both	EVO_up_PD_down
463.624994114119	2.76130930980044	0.107102746958849	25.7818719706732	1.41623317026074e-146	4.44175445346512e-144	L2/L3	Human	UP	human_up	macaque_down	ZNF91_L2/L3	UP_ZNF91_L2/L3	human_UP_ZNF91_L2/L3	macaque_DOWN_ZNF91_L2/L3	hg	rm	-2.76130930980044	human_up_ZNF91_L2/L3	macaque_down_ZNF91_L2/L3	2.20667465045558	0.101962217327488	21.6420818249573	7.21701956687841e-104	8.73222732975197e-102	Chimp	chimp_up	chimp_UP_ZNF91_L2/L3	pt	-2.20667465045558	chimp_up_ZNF91_L2/L3	down_ZNF91_L2/L3	Exc	macaque_down_ZNF91_Exc	macaque_down_znf91_exc	-2.48399198012801	ZNF91	Neur	ENSG00000167232	C6_0	-1.01680741	0.262	0.396	4.36854e-34	1.31222e-29	PD_down	Neur	both	EVO_down_PD_down
463.624994114119	2.76130930980044	0.107102746958849	25.7818719706732	1.41623317026074e-146	4.44175445346512e-144	L2/L3	Human	UP	human_up	macaque_down	ZNF91_L2/L3	UP_ZNF91_L2/L3	human_UP_ZNF91_L2/L3	macaque_DOWN_ZNF91_L2/L3	hg	rm	-2.76130930980044	human_up_ZNF91_L2/L3	macaque_down_ZNF91_L2/L3	2.20667465045558	0.101962217327488	21.6420818249573	7.21701956687841e-104	8.73222732975197e-102	Chimp	chimp_up	chimp_UP_ZNF91_L2/L3	pt	-2.20667465045558	chimp_up_ZNF91_L2/L3	down_ZNF91_L2/L3	Exc	macaque_down_ZNF91_Exc	macaque_down_znf91_exc	-2.48399198012801	ZNF91	Neur	ENSG00000167232	C6_1	0.528708639	0.438	0.282	3.62065e-40	1.08757e-35	PD_up	Neur	both	EVO_down_PD_up
77.6326995462904	0.750561151440834	0.191148402715001	3.92658866503795	8.61591403711056e-05	0.0002894150605814	L2/L3	Human	UP	human_up	macaque_down	RPS16_L2/L3	UP_RPS16_L2/L3	human_UP_RPS16_L2/L3	macaque_DOWN_RPS16_L2/L3	hg	rm	-0.750561151440834	human_up_RPS16_L2/L3	macaque_down_RPS16_L2/L3	0.594855118781503	0.162944750540043	3.65065530991328	0.0002615720828498	0.0006216183615961	Chimp	chimp_up	chimp_UP_RPS16_L2/L3	pt	-0.594855118781503	chimp_up_RPS16_L2/L3	down_RPS16_L2/L3	Exc	macaque_down_RPS16_Exc	macaque_down_rps16_exc	-0.672708135111168	RPS16	Neur	ENSG00000105193	C7_2	0.434226514	0.113	0.088	1.27187e-07	0.003820435	PD_up	Neur	both	EVO_down_PD_up
447.710343872792	0.534640205015011	0.0852584028567268	6.27082125750645	3.59148716443522e-10	2.46137688474635e-09	L2/L3	Human	UP	human_up	macaque_down	SLC8A2_L2/L3	UP_SLC8A2_L2/L3	human_UP_SLC8A2_L2/L3	macaque_DOWN_SLC8A2_L2/L3	hg	rm	-0.534640205015011	human_up_SLC8A2_L2/L3	macaque_down_SLC8A2_L2/L3	0.864476852202901	0.0706525237531372	12.2356117839954	2.00587767135988e-34	3.99432749996107e-33	Chimp	chimp_up	chimp_UP_SLC8A2_L2/L3	pt	-0.864476852202901	chimp_up_SLC8A2_L2/L3	down_SLC8A2_L2/L3	Exc	macaque_down_SLC8A2_Exc	macaque_down_slc8a2_exc	-0.699558528608956	SLC8A2	Neur	ENSG00000118160	C9	-0.745782611	0.042	0.2	9.00447e-31	2.70476e-26	PD_down	Neur	both	EVO_down_PD_down
109.554765461296	1.03220637975204	0.183347621745466	5.62977784999585	1.80441875835837e-08	1.03117059516256e-07	L2/L3	Human	UP	human_up	macaque_down	MBOAT7_L2/L3	UP_MBOAT7_L2/L3	human_UP_MBOAT7_L2/L3	macaque_DOWN_MBOAT7_L2/L3	hg	rm	-1.03220637975204	human_up_MBOAT7_L2/L3	macaque_down_MBOAT7_L2/L3	1.48562962297299	0.156261785764009	9.50731246100454	1.95651816520333e-21	2.22285829293549e-20	Chimp	chimp_up	chimp_UP_MBOAT7_L2/L3	pt	-1.48562962297299	chimp_up_MBOAT7_L2/L3	down_MBOAT7_L2/L3	Exc	macaque_down_MBOAT7_Exc	macaque_down_mboat7_exc	-1.25891800136251	MBOAT7	Neur	ENSG00000125505	C6_1	0.372678583	0.223	0.143	6.29381e-18	1.89054e-13	PD_up	Neur	both	EVO_down_PD_up
229.848047846653	1.69268253424491	0.129213042206732	13.0999356205602	3.29537065238312e-39	1.10166135862839e-37	L2/L3	Human	UP	human_up	macaque_down	ZNF586_L2/L3	UP_ZNF586_L2/L3	human_UP_ZNF586_L2/L3	macaque_DOWN_ZNF586_L2/L3	hg	rm	-1.69268253424491	human_up_ZNF586_L2/L3	macaque_down_ZNF586_L2/L3	1.62933719635195	0.116414284365238	13.9960246737425	1.64836633203431e-44	4.62240704592587e-43	Chimp	chimp_up	chimp_UP_ZNF586_L2/L3	pt	-1.62933719635195	chimp_up_ZNF586_L2/L3	down_ZNF586_L2/L3	Exc	macaque_down_ZNF586_Exc	macaque_down_znf586_exc	-1.66100986529843	ZNF586	Neur	ENSG00000083828	C9	-0.400601076	0.042	0.146	5.65681e-17	1.69919e-12	PD_down	Neur	both	EVO_down_PD_down
1337.09411980017	-0.814624826661462	0.0586418098636188	-13.8915362359382	7.12897128869266e-44	2.74074451027868e-42	L2/L3	Human	DOWN	human_down	macaque_up	PTPRA_L2/L3	DOWN_PTPRA_L2/L3	human_DOWN_PTPRA_L2/L3	macaque_UP_PTPRA_L2/L3	hg	rm	0.814624826661462	human_down_PTPRA_L2/L3	macaque_up_PTPRA_L2/L3	-0.775872799069331	0.0501422717112939	-15.4734273615803	5.24391534155705e-54	1.93789094699773e-52	Chimp	chimp_down	chimp_DOWN_PTPRA_L2/L3	pt	0.775872799069331	chimp_down_PTPRA_L2/L3	up_PTPRA_L2/L3	Exc	macaque_up_PTPRA_Exc	macaque_up_ptpra_exc	0.795248812865396	PTPRA	Neur	ENSG00000132670	C7_2	0.481402298	0.147	0.119	1.72787e-09	5.19018e-05	PD_up	Neur	both	EVO_up_PD_up
102.33479722787	0.773523712833361	0.176916332680002	4.3722572196456	1.22968526753478e-05	4.82299275283545e-05	L2/L3	Human	UP	human_up	macaque_down	CHGB_L2/L3	UP_CHGB_L2/L3	human_UP_CHGB_L2/L3	macaque_DOWN_CHGB_L2/L3	hg	rm	-0.773523712833361	human_up_CHGB_L2/L3	macaque_down_CHGB_L2/L3	0.600330541423669	0.154314598756806	3.89030296718566	0.0001001191425343	0.0002536337423158	Chimp	chimp_up	chimp_UP_CHGB_L2/L3	pt	-0.600330541423669	chimp_up_CHGB_L2/L3	down_CHGB_L2/L3	Exc	macaque_down_CHGB_Exc	macaque_down_chgb_exc	-0.686927127128515	CHGB	Neur	ENSG00000089199	C7_2	-1.187387079	0.117	0.393	7.53621e-27	2.26373e-22	PD_down	Neur	both	EVO_down_PD_down
102.33479722787	0.773523712833361	0.176916332680002	4.3722572196456	1.22968526753478e-05	4.82299275283545e-05	L2/L3	Human	UP	human_up	macaque_down	CHGB_L2/L3	UP_CHGB_L2/L3	human_UP_CHGB_L2/L3	macaque_DOWN_CHGB_L2/L3	hg	rm	-0.773523712833361	human_up_CHGB_L2/L3	macaque_down_CHGB_L2/L3	0.600330541423669	0.154314598756806	3.89030296718566	0.0001001191425343	0.0002536337423158	Chimp	chimp_up	chimp_UP_CHGB_L2/L3	pt	-0.600330541423669	chimp_up_CHGB_L2/L3	down_CHGB_L2/L3	Exc	macaque_down_CHGB_Exc	macaque_down_chgb_exc	-0.686927127128515	CHGB	Neur	ENSG00000089199	C9	-0.46743115	0.034	0.14	4.15786e-19	1.24894e-14	PD_down	Neur	both	EVO_down_PD_down
102.33479722787	0.773523712833361	0.176916332680002	4.3722572196456	1.22968526753478e-05	4.82299275283545e-05	L2/L3	Human	UP	human_up	macaque_down	CHGB_L2/L3	UP_CHGB_L2/L3	human_UP_CHGB_L2/L3	macaque_DOWN_CHGB_L2/L3	hg	rm	-0.773523712833361	human_up_CHGB_L2/L3	macaque_down_CHGB_L2/L3	0.600330541423669	0.154314598756806	3.89030296718566	0.0001001191425343	0.0002536337423158	Chimp	chimp_up	chimp_UP_CHGB_L2/L3	pt	-0.600330541423669	chimp_up_CHGB_L2/L3	down_CHGB_L2/L3	Exc	macaque_down_CHGB_Exc	macaque_down_chgb_exc	-0.686927127128515	CHGB	Neur	ENSG00000089199	C6_1	-0.937873006	0.077	0.194	4.29352e-19	1.28969e-14	PD_down	Neur	both	EVO_down_PD_down
323.012017891062	1.87001491506692	0.11053422989754	16.9179711732767	3.31659949572733e-64	2.26517093352884e-62	L2/L3	Human	UP	human_up	macaque_down	NORAD_L2/L3	UP_NORAD_L2/L3	human_UP_NORAD_L2/L3	macaque_DOWN_NORAD_L2/L3	hg	rm	-1.87001491506692	human_up_NORAD_L2/L3	macaque_down_NORAD_L2/L3	1.65171685973385	0.10097909839225	16.357017303896	3.87655314661048e-60	1.67697859895839e-58	Chimp	chimp_up	chimp_UP_NORAD_L2/L3	pt	-1.65171685973385	chimp_up_NORAD_L2/L3	down_NORAD_L2/L3	Exc	macaque_down_NORAD_Exc	macaque_down_norad_exc	-1.76086588740039	NORAD	Neur	ENSG00000260032	C9	0.414991205	0.217	0.238	3.71442e-13	1.11574e-08	PD_up	Neur	both	EVO_down_PD_up
251.810494264524	0.735228413758621	0.116051644364198	6.33535541686338	2.36794777345853e-10	1.64939810427111e-09	L2/L3	Human	UP	human_up	macaque_down	SOGA1_L2/L3	UP_SOGA1_L2/L3	human_UP_SOGA1_L2/L3	macaque_DOWN_SOGA1_L2/L3	hg	rm	-0.735228413758621	human_up_SOGA1_L2/L3	macaque_down_SOGA1_L2/L3	0.540225840205387	0.102189229367577	5.28652426042065	1.24662289881665e-07	4.71883490808221e-07	Chimp	chimp_up	chimp_UP_SOGA1_L2/L3	pt	-0.540225840205387	chimp_up_SOGA1_L2/L3	down_SOGA1_L2/L3	Exc	macaque_down_SOGA1_Exc	macaque_down_soga1_exc	-0.637727126982004	SOGA1	Neur	ENSG00000149639	C9	-1.024530792	0.078	0.339	7.13683e-47	2.14376e-42	PD_down	Neur	both	EVO_down_PD_down
95.9351375186536	-0.866230673632749	0.190387353280221	-4.54983305722933	5.36884932610396e-06	2.22443755496287e-05	L2/L3	Human	DOWN	human_down	macaque_up	NTSR1_L2/L3	DOWN_NTSR1_L2/L3	human_DOWN_NTSR1_L2/L3	macaque_UP_NTSR1_L2/L3	hg	rm	0.866230673632749	human_down_NTSR1_L2/L3	macaque_up_NTSR1_L2/L3	-0.846905083046737	0.152412744741397	-5.55665528157573	2.74993085908334e-08	1.12411853810856e-07	Chimp	chimp_down	chimp_DOWN_NTSR1_L2/L3	pt	0.846905083046737	chimp_down_NTSR1_L2/L3	up_NTSR1_L2/L3	Exc	macaque_up_NTSR1_Exc	macaque_up_ntsr1_exc	0.856567878339743	NTSR1	Neur	ENSG00000101188	C7_3	-0.593720968	0.075	0.162	2.29083e-14	6.8812e-10	PD_down	Neur	both	EVO_up_PD_down
82.9669579010712	0.88643362561945	0.208353562041427	4.25446830346582	2.09546338757684e-05	7.88685698820172e-05	L2/L3	Human	UP	human_up	macaque_down	HSPA13_L2/L3	UP_HSPA13_L2/L3	human_UP_HSPA13_L2/L3	macaque_DOWN_HSPA13_L2/L3	hg	rm	-0.88643362561945	human_up_HSPA13_L2/L3	macaque_down_HSPA13_L2/L3	0.953174847833374	0.182069703019699	5.23521943532937	1.64788966534221e-07	6.14696827267219e-07	Chimp	chimp_up	chimp_UP_HSPA13_L2/L3	pt	-0.953174847833374	chimp_up_HSPA13_L2/L3	down_HSPA13_L2/L3	Exc	macaque_down_HSPA13_Exc	macaque_down_hspa13_exc	-0.919804236726412	HSPA13	Neur	ENSG00000155304	C7_0	-0.458848629	0.121	0.13	2.46271e-07	0.007397487	PD_down	Neur	both	EVO_down_PD_down
451.401785456929	-0.879855274377448	0.0974813040729326	-9.02588740215422	1.78244783202585e-19	2.46012892438727e-18	L2/L3	Human	DOWN	human_down	macaque_up	SYNJ1_L2/L3	DOWN_SYNJ1_L2/L3	human_DOWN_SYNJ1_L2/L3	macaque_UP_SYNJ1_L2/L3	hg	rm	0.879855274377448	human_down_SYNJ1_L2/L3	macaque_up_SYNJ1_L2/L3	-0.620188897361796	0.0802904330877657	-7.72431874522169	1.12453128301075e-14	8.26528759230474e-14	Chimp	chimp_down	chimp_DOWN_SYNJ1_L2/L3	pt	0.620188897361796	chimp_down_SYNJ1_L2/L3	up_SYNJ1_L2/L3	Exc	macaque_up_SYNJ1_Exc	macaque_up_synj1_exc	0.750022085869622	SYNJ1	Neur	ENSG00000159082	C7_2	-0.276522775	0.194	0.315	1.59355e-13	4.78672e-09	PD_down	Neur	both	EVO_up_PD_down
38.0504362131104	-0.971912957989289	0.279308268086836	-3.47971424063653	0.0005019488598733	0.0014562381966822	L2/L3	Human	DOWN	human_down	macaque_up	CSTB_L2/L3	DOWN_CSTB_L2/L3	human_DOWN_CSTB_L2/L3	macaque_UP_CSTB_L2/L3	hg	rm	0.971912957989289	human_down_CSTB_L2/L3	macaque_up_CSTB_L2/L3	-0.955045306082516	0.209890945193644	-4.55019774769891	5.35955231539402e-06	1.6426679823805e-05	Chimp	chimp_down	chimp_DOWN_CSTB_L2/L3	pt	0.955045306082516	chimp_down_CSTB_L2/L3	up_CSTB_L2/L3	Exc	macaque_up_CSTB_Exc	macaque_up_cstb_exc	0.963479132035902	CSTB	Neur	ENSG00000160213	C7_2	-0.546852388	0.142	0.286	1.16134e-14	3.48843e-10	PD_down	Neur	both	EVO_up_PD_down
38.0504362131104	-0.971912957989289	0.279308268086836	-3.47971424063653	0.0005019488598733	0.0014562381966822	L2/L3	Human	DOWN	human_down	macaque_up	CSTB_L2/L3	DOWN_CSTB_L2/L3	human_DOWN_CSTB_L2/L3	macaque_UP_CSTB_L2/L3	hg	rm	0.971912957989289	human_down_CSTB_L2/L3	macaque_up_CSTB_L2/L3	-0.955045306082516	0.209890945193644	-4.55019774769891	5.35955231539402e-06	1.6426679823805e-05	Chimp	chimp_down	chimp_DOWN_CSTB_L2/L3	pt	0.955045306082516	chimp_down_CSTB_L2/L3	up_CSTB_L2/L3	Exc	macaque_up_CSTB_Exc	macaque_up_cstb_exc	0.963479132035902	CSTB	Neur	ENSG00000160213	C6_1	-0.439532694	0.075	0.129	2.19204e-07	0.006584451	PD_down	Neur	both	EVO_up_PD_down
64.3892855026492	-0.897186356771347	0.21649841983418	-4.14407808361149	3.41183485747872e-05	0.0001234996137628	L2/L3	Human	DOWN	human_down	macaque_up	LSS_L2/L3	DOWN_LSS_L2/L3	human_DOWN_LSS_L2/L3	macaque_UP_LSS_L2/L3	hg	rm	0.897186356771347	human_down_LSS_L2/L3	macaque_up_LSS_L2/L3	-1.34817536822133	0.176111208688079	-7.65525021527256	1.92936213549614e-14	1.39485216444301e-13	Chimp	chimp_down	chimp_DOWN_LSS_L2/L3	pt	1.34817536822133	chimp_down_LSS_L2/L3	up_LSS_L2/L3	Exc	macaque_up_LSS_Exc	macaque_up_lss_exc	1.12268086249634	LSS	Neur	ENSG00000160285	C6_1	0.413455801	0.213	0.123	1.73913e-17	5.22401e-13	PD_up	Neur	both	EVO_up_PD_up
305.899435320481	1.3185596943973	0.141160443186823	9.3408582789175	9.55563340972787e-21	1.42266132388678e-19	L2/L3	Human	UP	human_up	macaque_down	CECR2_L2/L3	UP_CECR2_L2/L3	human_UP_CECR2_L2/L3	macaque_DOWN_CECR2_L2/L3	hg	rm	-1.3185596943973	human_up_CECR2_L2/L3	macaque_down_CECR2_L2/L3	2.77952767158142	0.120795581330006	23.0101767049567	3.68670127903971e-117	5.70624751215523e-115	Chimp	chimp_up	chimp_UP_CECR2_L2/L3	pt	-2.77952767158142	chimp_up_CECR2_L2/L3	down_CECR2_L2/L3	Exc	macaque_down_CECR2_Exc	macaque_down_cecr2_exc	-2.04904368298936	CECR2	Neur	ENSG00000099954	C9	-0.747125221	0.11	0.346	1.75496e-30	5.27154e-26	PD_down	Neur	both	EVO_down_PD_down
22.3598043803463	5.62461076373814	0.87135669165788	6.45500380910201	1.08216180826915e-10	7.76940025960944e-10	L2/L3	Human	UP	human_up	macaque_down	AC245060.5_L2/L3	UP_AC245060.5_L2/L3	human_UP_AC245060.5_L2/L3	macaque_DOWN_AC245060.5_L2/L3	hg	rm	-5.62461076373814	human_up_AC245060.5_L2/L3	macaque_down_AC245060.5_L2/L3	3.46935115439814	0.873039394137569	3.97387698389639	7.07120946145704e-05	0.0001831062995364	Chimp	chimp_up	chimp_UP_AC245060.5_L2/L3	pt	-3.46935115439814	chimp_up_AC245060.5_L2/L3	down_AC245060.5_L2/L3	Exc	macaque_down_AC245060.5_Exc	macaque_down_ac245060.5_exc	-4.54698095906814	AC245060.5	Neur	ENSG00000274422	C9	0.266954058	0.147	0.248	1.05379e-28	3.16539e-24	PD_up	Neur	both	EVO_down_PD_up
22.3598043803463	5.62461076373814	0.87135669165788	6.45500380910201	1.08216180826915e-10	7.76940025960944e-10	L2/L3	Human	UP	human_up	macaque_down	AC245060.5_L2/L3	UP_AC245060.5_L2/L3	human_UP_AC245060.5_L2/L3	macaque_DOWN_AC245060.5_L2/L3	hg	rm	-5.62461076373814	human_up_AC245060.5_L2/L3	macaque_down_AC245060.5_L2/L3	3.46935115439814	0.873039394137569	3.97387698389639	7.07120946145704e-05	0.0001831062995364	Chimp	chimp_up	chimp_UP_AC245060.5_L2/L3	pt	-3.46935115439814	chimp_up_AC245060.5_L2/L3	down_AC245060.5_L2/L3	Exc	macaque_down_AC245060.5_Exc	macaque_down_ac245060.5_exc	-4.54698095906814	AC245060.5	Neur	ENSG00000274422	C6_1	1.310262375	0.352	0.135	1.11319e-51	3.34379e-47	PD_up	Neur	both	EVO_down_PD_up
1317.00331934702	1.60872795011105	0.055083305145699	29.2053635099757	1.65776582529214e-187	1.01319246696573e-184	L2/L3	Human	UP	human_up	macaque_down	SEZ6L_L2/L3	UP_SEZ6L_L2/L3	human_UP_SEZ6L_L2/L3	macaque_DOWN_SEZ6L_L2/L3	hg	rm	-1.60872795011105	human_up_SEZ6L_L2/L3	macaque_down_SEZ6L_L2/L3	0.804445839228046	0.0518095069727869	15.5269927515539	2.27815527147012e-54	8.48470453918154e-53	Chimp	chimp_up	chimp_UP_SEZ6L_L2/L3	pt	-0.804445839228046	chimp_up_SEZ6L_L2/L3	down_SEZ6L_L2/L3	Exc	macaque_down_SEZ6L_Exc	macaque_down_sez6l_exc	-1.20658689466955	SEZ6L	Neur	ENSG00000100095	C7_2	-0.506412055	0.147	0.292	1.51005e-10	4.53589e-06	PD_down	Neur	both	EVO_down_PD_down
1317.00331934702	1.60872795011105	0.055083305145699	29.2053635099757	1.65776582529214e-187	1.01319246696573e-184	L2/L3	Human	UP	human_up	macaque_down	SEZ6L_L2/L3	UP_SEZ6L_L2/L3	human_UP_SEZ6L_L2/L3	macaque_DOWN_SEZ6L_L2/L3	hg	rm	-1.60872795011105	human_up_SEZ6L_L2/L3	macaque_down_SEZ6L_L2/L3	0.804445839228046	0.0518095069727869	15.5269927515539	2.27815527147012e-54	8.48470453918154e-53	Chimp	chimp_up	chimp_UP_SEZ6L_L2/L3	pt	-0.804445839228046	chimp_up_SEZ6L_L2/L3	down_SEZ6L_L2/L3	Exc	macaque_down_SEZ6L_Exc	macaque_down_sez6l_exc	-1.20658689466955	SEZ6L	Neur	ENSG00000100095	C6_1	0.281931535	0.4	0.304	5.76855e-12	1.73276e-07	PD_up	Neur	both	EVO_down_PD_up
1686.13035796294	-0.543179503466491	0.057520485905884	-9.44323565616692	3.61442000851075e-21	5.47700669566829e-20	L2/L3	Human	DOWN	human_down	macaque_up	TTC28_L2/L3	DOWN_TTC28_L2/L3	human_DOWN_TTC28_L2/L3	macaque_UP_TTC28_L2/L3	hg	rm	0.543179503466491	human_down_TTC28_L2/L3	macaque_up_TTC28_L2/L3	-0.541465413233968	0.0514240626466992	-10.5294172682158	6.32246566520313e-26	9.00790744744661e-25	Chimp	chimp_down	chimp_DOWN_TTC28_L2/L3	pt	0.541465413233968	chimp_down_TTC28_L2/L3	up_TTC28_L2/L3	Exc	macaque_up_TTC28_Exc	macaque_up_ttc28_exc	0.542322458350229	TTC28	Neur	ENSG00000100154	C9	0.378504857	0.125	0.139	7.89132e-08	0.002370394	PD_up	Neur	both	EVO_up_PD_up
198.394676964723	1.89616797782194	0.136737858536589	13.8671762020798	1.00142180996375e-43	3.82530292664999e-42	L2/L3	Human	UP	human_up	macaque_down	RFPL1S_L2/L3	UP_RFPL1S_L2/L3	human_UP_RFPL1S_L2/L3	macaque_DOWN_RFPL1S_L2/L3	hg	rm	-1.89616797782194	human_up_RFPL1S_L2/L3	macaque_down_RFPL1S_L2/L3	1.22502878018728	0.12735185572612	9.61924561838972	6.63157227015627e-22	7.71450251983625e-21	Chimp	chimp_up	chimp_UP_RFPL1S_L2/L3	pt	-1.22502878018728	chimp_up_RFPL1S_L2/L3	down_RFPL1S_L2/L3	Exc	macaque_down_RFPL1S_Exc	macaque_down_rfpl1s_exc	-1.56059837900461	RFPL1S	Neur	ENSG00000225465	C7_2	-0.303702814	0.075	0.148	1.60341e-09	4.81632e-05	PD_down	Neur	both	EVO_down_PD_down
119.742094846437	0.708155076721816	0.158837961332548	4.45834906706717	8.25933228759675e-06	3.32774584866727e-05	L2/L3	Human	UP	human_up	macaque_down	JOSD1_L2/L3	UP_JOSD1_L2/L3	human_UP_JOSD1_L2/L3	macaque_DOWN_JOSD1_L2/L3	hg	rm	-0.708155076721816	human_up_JOSD1_L2/L3	macaque_down_JOSD1_L2/L3	0.517056991471648	0.13717461497545	3.76933437403257	0.0001636834839627	0.0004013537211948	Chimp	chimp_up	chimp_UP_JOSD1_L2/L3	pt	-0.517056991471648	chimp_up_JOSD1_L2/L3	down_JOSD1_L2/L3	Exc	macaque_down_JOSD1_Exc	macaque_down_josd1_exc	-0.612606034096732	JOSD1	Neur	ENSG00000100221	C7_2	-0.453508918	0.043	0.119	2.77631e-09	8.33949e-05	PD_down	Neur	both	EVO_down_PD_down
984.369173413171	0.693539650951192	0.0810997785195666	8.55168366192102	1.21305860463817e-17	1.4873695936294e-16	L2/L3	Human	UP	human_up	macaque_down	NPTXR_L2/L3	UP_NPTXR_L2/L3	human_UP_NPTXR_L2/L3	macaque_DOWN_NPTXR_L2/L3	hg	rm	-0.693539650951192	human_up_NPTXR_L2/L3	macaque_down_NPTXR_L2/L3	0.942159998229528	0.0748634452739563	12.5850472788392	2.55189954233217e-36	5.45045497231448e-35	Chimp	chimp_up	chimp_UP_NPTXR_L2/L3	pt	-0.942159998229528	chimp_up_NPTXR_L2/L3	down_NPTXR_L2/L3	Exc	macaque_down_NPTXR_Exc	macaque_down_nptxr_exc	-0.81784982459036	NPTXR	Neur	ENSG00000221890	C7_2	-0.382159965	0.071	0.141	1.29947e-08	0.000390335	PD_down	Neur	both	EVO_down_PD_down
204.654813723271	-0.912305599356486	0.121811905333931	-7.48946169798033	6.91566618412622e-14	6.5439388314741e-13	L2/L3	Human	DOWN	human_down	macaque_up	MIRLET7BHG_L2/L3	DOWN_MIRLET7BHG_L2/L3	human_DOWN_MIRLET7BHG_L2/L3	macaque_UP_MIRLET7BHG_L2/L3	hg	rm	0.912305599356486	human_down_MIRLET7BHG_L2/L3	macaque_up_MIRLET7BHG_L2/L3	-1.32170521817163	0.0986137157200562	-13.4028538375299	5.81821164022211e-41	1.46135819448192e-39	Chimp	chimp_down	chimp_DOWN_MIRLET7BHG_L2/L3	pt	1.32170521817163	chimp_down_MIRLET7BHG_L2/L3	up_MIRLET7BHG_L2/L3	Exc	macaque_up_MIRLET7BHG_Exc	macaque_up_mirlet7bhg_exc	1.11700540876406	MIRLET7BHG	Neur	ENSG00000197182	C9	-0.386847987	0.084	0.225	2.38253e-19	7.15665e-15	PD_down	Neur	both	EVO_up_PD_down
204.654813723271	-0.912305599356486	0.121811905333931	-7.48946169798033	6.91566618412622e-14	6.5439388314741e-13	L2/L3	Human	DOWN	human_down	macaque_up	MIRLET7BHG_L2/L3	DOWN_MIRLET7BHG_L2/L3	human_DOWN_MIRLET7BHG_L2/L3	macaque_UP_MIRLET7BHG_L2/L3	hg	rm	0.912305599356486	human_down_MIRLET7BHG_L2/L3	macaque_up_MIRLET7BHG_L2/L3	-1.32170521817163	0.0986137157200562	-13.4028538375299	5.81821164022211e-41	1.46135819448192e-39	Chimp	chimp_down	chimp_DOWN_MIRLET7BHG_L2/L3	pt	1.32170521817163	chimp_down_MIRLET7BHG_L2/L3	up_MIRLET7BHG_L2/L3	Exc	macaque_up_MIRLET7BHG_Exc	macaque_up_mirlet7bhg_exc	1.11700540876406	MIRLET7BHG	Neur	ENSG00000197182	C6_1	0.321059777	0.113	0.062	4.80882e-07	0.014444725	PD_up	Neur	both	EVO_up_PD_up
252.092886824888	0.582928407935273	0.118002338275647	4.93997336369375	7.81332434143247e-07	3.62967061006401e-06	L2/L3	Human	UP	human_up	macaque_down	PTCHD1_L2/L3	UP_PTCHD1_L2/L3	human_UP_PTCHD1_L2/L3	macaque_DOWN_PTCHD1_L2/L3	hg	rm	-0.582928407935273	human_up_PTCHD1_L2/L3	macaque_down_PTCHD1_L2/L3	0.65021027498241	0.101907496651519	6.38039689274141	1.76629614689223e-10	9.14033649963076e-10	Chimp	chimp_up	chimp_UP_PTCHD1_L2/L3	pt	-0.65021027498241	chimp_up_PTCHD1_L2/L3	down_PTCHD1_L2/L3	Exc	macaque_down_PTCHD1_Exc	macaque_down_ptchd1_exc	-0.616569341458842	PTCHD1	Neur	ENSG00000165186	C9	-0.482567131	0.037	0.152	1.6156e-16	4.85295e-12	PD_down	Neur	both	EVO_down_PD_down
85.4587941944386	0.713186350510867	0.187988845971251	3.7937695017285	0.0001483774212738	0.000477612993043	L2/L3	Human	UP	human_up	macaque_down	TMEM47_L2/L3	UP_TMEM47_L2/L3	human_UP_TMEM47_L2/L3	macaque_DOWN_TMEM47_L2/L3	hg	rm	-0.713186350510867	human_up_TMEM47_L2/L3	macaque_down_TMEM47_L2/L3	0.894052608348378	0.156658140216105	5.70702937692902	1.14964946097296e-08	4.92417691855374e-08	Chimp	chimp_up	chimp_UP_TMEM47_L2/L3	pt	-0.894052608348378	chimp_up_TMEM47_L2/L3	down_TMEM47_L2/L3	Exc	macaque_down_TMEM47_Exc	macaque_down_tmem47_exc	-0.803619479429622	TMEM47	Neur	ENSG00000147027	C7_3	1.229923158	0.236	0.107	3.41454e-08	0.001025658	PD_up	Neur	both	EVO_down_PD_up
139.141834223538	0.960762616788038	0.144241305675408	6.66080088702248	2.72339398430366e-11	2.06998785107978e-10	L2/L3	Human	UP	human_up	macaque_down	PCSK1N_L2/L3	UP_PCSK1N_L2/L3	human_UP_PCSK1N_L2/L3	macaque_DOWN_PCSK1N_L2/L3	hg	rm	-0.960762616788038	human_up_PCSK1N_L2/L3	macaque_down_PCSK1N_L2/L3	0.786824494895498	0.124352241714833	6.32738488703615	2.4935085612402e-10	1.27188679789689e-09	Chimp	chimp_up	chimp_UP_PCSK1N_L2/L3	pt	-0.786824494895498	chimp_up_PCSK1N_L2/L3	down_PCSK1N_L2/L3	Exc	macaque_down_PCSK1N_Exc	macaque_down_pcsk1n_exc	-0.873793555841768	PCSK1N	Neur	ENSG00000102109	C7_0	0.420218768	0.285	0.166	9.00444e-12	2.70475e-07	PD_up	Neur	both	EVO_down_PD_up
139.141834223538	0.960762616788038	0.144241305675408	6.66080088702248	2.72339398430366e-11	2.06998785107978e-10	L2/L3	Human	UP	human_up	macaque_down	PCSK1N_L2/L3	UP_PCSK1N_L2/L3	human_UP_PCSK1N_L2/L3	macaque_DOWN_PCSK1N_L2/L3	hg	rm	-0.960762616788038	human_up_PCSK1N_L2/L3	macaque_down_PCSK1N_L2/L3	0.786824494895498	0.124352241714833	6.32738488703615	2.4935085612402e-10	1.27188679789689e-09	Chimp	chimp_up	chimp_UP_PCSK1N_L2/L3	pt	-0.786824494895498	chimp_up_PCSK1N_L2/L3	down_PCSK1N_L2/L3	Exc	macaque_down_PCSK1N_Exc	macaque_down_pcsk1n_exc	-0.873793555841768	PCSK1N	Neur	ENSG00000102109	C7_1	0.47720657	0.504	0.356	6.33495e-09	0.000190289	PD_up	Neur	both	EVO_down_PD_up
139.141834223538	0.960762616788038	0.144241305675408	6.66080088702248	2.72339398430366e-11	2.06998785107978e-10	L2/L3	Human	UP	human_up	macaque_down	PCSK1N_L2/L3	UP_PCSK1N_L2/L3	human_UP_PCSK1N_L2/L3	macaque_DOWN_PCSK1N_L2/L3	hg	rm	-0.960762616788038	human_up_PCSK1N_L2/L3	macaque_down_PCSK1N_L2/L3	0.786824494895498	0.124352241714833	6.32738488703615	2.4935085612402e-10	1.27188679789689e-09	Chimp	chimp_up	chimp_UP_PCSK1N_L2/L3	pt	-0.786824494895498	chimp_up_PCSK1N_L2/L3	down_PCSK1N_L2/L3	Exc	macaque_down_PCSK1N_Exc	macaque_down_pcsk1n_exc	-0.873793555841768	PCSK1N	Neur	ENSG00000102109	C7_2	0.47619839	0.304	0.293	1.43562e-16	4.31231e-12	PD_up	Neur	both	EVO_down_PD_up
139.141834223538	0.960762616788038	0.144241305675408	6.66080088702248	2.72339398430366e-11	2.06998785107978e-10	L2/L3	Human	UP	human_up	macaque_down	PCSK1N_L2/L3	UP_PCSK1N_L2/L3	human_UP_PCSK1N_L2/L3	macaque_DOWN_PCSK1N_L2/L3	hg	rm	-0.960762616788038	human_up_PCSK1N_L2/L3	macaque_down_PCSK1N_L2/L3	0.786824494895498	0.124352241714833	6.32738488703615	2.4935085612402e-10	1.27188679789689e-09	Chimp	chimp_up	chimp_UP_PCSK1N_L2/L3	pt	-0.786824494895498	chimp_up_PCSK1N_L2/L3	down_PCSK1N_L2/L3	Exc	macaque_down_PCSK1N_Exc	macaque_down_pcsk1n_exc	-0.873793555841768	PCSK1N	Neur	ENSG00000102109	C7_3	0.574942961	0.449	0.385	1.12855e-28	3.38993e-24	PD_up	Neur	both	EVO_down_PD_up
139.141834223538	0.960762616788038	0.144241305675408	6.66080088702248	2.72339398430366e-11	2.06998785107978e-10	L2/L3	Human	UP	human_up	macaque_down	PCSK1N_L2/L3	UP_PCSK1N_L2/L3	human_UP_PCSK1N_L2/L3	macaque_DOWN_PCSK1N_L2/L3	hg	rm	-0.960762616788038	human_up_PCSK1N_L2/L3	macaque_down_PCSK1N_L2/L3	0.786824494895498	0.124352241714833	6.32738488703615	2.4935085612402e-10	1.27188679789689e-09	Chimp	chimp_up	chimp_UP_PCSK1N_L2/L3	pt	-0.786824494895498	chimp_up_PCSK1N_L2/L3	down_PCSK1N_L2/L3	Exc	macaque_down_PCSK1N_Exc	macaque_down_pcsk1n_exc	-0.873793555841768	PCSK1N	Neur	ENSG00000102109	C9	0.696053558	0.169	0.145	8.91548e-10	2.67803e-05	PD_up	Neur	both	EVO_down_PD_up
139.141834223538	0.960762616788038	0.144241305675408	6.66080088702248	2.72339398430366e-11	2.06998785107978e-10	L2/L3	Human	UP	human_up	macaque_down	PCSK1N_L2/L3	UP_PCSK1N_L2/L3	human_UP_PCSK1N_L2/L3	macaque_DOWN_PCSK1N_L2/L3	hg	rm	-0.960762616788038	human_up_PCSK1N_L2/L3	macaque_down_PCSK1N_L2/L3	0.786824494895498	0.124352241714833	6.32738488703615	2.4935085612402e-10	1.27188679789689e-09	Chimp	chimp_up	chimp_UP_PCSK1N_L2/L3	pt	-0.786824494895498	chimp_up_PCSK1N_L2/L3	down_PCSK1N_L2/L3	Exc	macaque_down_PCSK1N_Exc	macaque_down_pcsk1n_exc	-0.873793555841768	PCSK1N	Neur	ENSG00000102109	C6_0	0.373235185	0.252	0.149	1.21486e-14	3.64921e-10	PD_up	Neur	both	EVO_down_PD_up
23.7339593705696	-1.41871306248805	0.363476408239071	-3.90317784133849	9.49378907927065e-05	0.0003165393152797	L2/L3	Human	DOWN	human_down	macaque_up	SHROOM4_L2/L3	DOWN_SHROOM4_L2/L3	human_DOWN_SHROOM4_L2/L3	macaque_UP_SHROOM4_L2/L3	hg	rm	1.41871306248805	human_down_SHROOM4_L2/L3	macaque_up_SHROOM4_L2/L3	-2.28577112170881	0.300797806148079	-7.59902856666298	2.98361919073208e-14	2.12354574590295e-13	Chimp	chimp_down	chimp_DOWN_SHROOM4_L2/L3	pt	2.28577112170881	chimp_down_SHROOM4_L2/L3	up_SHROOM4_L2/L3	Exc	macaque_up_SHROOM4_Exc	macaque_up_shroom4_exc	1.85224209209843	SHROOM4	Neur	ENSG00000158352	C6_0	0.33682845	0.123	0.062	5.37728e-14	1.61523e-09	PD_up	Neur	both	EVO_up_PD_up
89.373230309022	0.769768219607377	0.187782691718443	4.09925010959768	4.14490927431549e-05	0.0001474597872575	L2/L3	Human	UP	human_up	macaque_down	HDAC8_L2/L3	UP_HDAC8_L2/L3	human_UP_HDAC8_L2/L3	macaque_DOWN_HDAC8_L2/L3	hg	rm	-0.769768219607377	human_up_HDAC8_L2/L3	macaque_down_HDAC8_L2/L3	0.91341722273862	0.158784244557323	5.75256836901638	8.78977020058188e-09	3.82253170043915e-08	Chimp	chimp_up	chimp_UP_HDAC8_L2/L3	pt	-0.91341722273862	chimp_up_HDAC8_L2/L3	down_HDAC8_L2/L3	Exc	macaque_down_HDAC8_Exc	macaque_down_hdac8_exc	-0.841592721172998	HDAC8	Neur	ENSG00000147099	C9	-0.395259779	0.091	0.245	2.27181e-18	6.82405e-14	PD_down	Neur	both	EVO_down_PD_down
68.8393058679719	0.583121536402292	0.224953059483214	2.59219206772249	0.0095366512909249	0.0198528925913088	L2/L3	Human	UP	human_up	macaque_down	PGK1_L2/L3	UP_PGK1_L2/L3	human_UP_PGK1_L2/L3	macaque_DOWN_PGK1_L2/L3	hg	rm	-0.583121536402292	human_up_PGK1_L2/L3	macaque_down_PGK1_L2/L3	0.540114829666707	0.195804241461675	2.75844295115755	0.005807744144029	0.0108891205393751	Chimp	chimp_up	chimp_UP_PGK1_L2/L3	pt	-0.540114829666707	chimp_up_PGK1_L2/L3	down_PGK1_L2/L3	Exc	macaque_down_PGK1_Exc	macaque_down_pgk1_exc	-0.5616181830345	PGK1	Neur	ENSG00000102144	C6_0	0.263470761	0.11	0.061	2.19325e-07	0.006588091	PD_up	Neur	both	EVO_down_PD_up
78.7312859398184	2.18323542470171	0.207680977995552	10.5124477252243	7.57027738277229e-26	1.46346416622677e-24	L2/L3	Human	UP	human_up	macaque_down	NAP1L3_L2/L3	UP_NAP1L3_L2/L3	human_UP_NAP1L3_L2/L3	macaque_DOWN_NAP1L3_L2/L3	hg	rm	-2.18323542470171	human_up_NAP1L3_L2/L3	macaque_down_NAP1L3_L2/L3	1.07509028857227	0.197231491441557	5.45090584021081	5.01139001865285e-08	1.99918815873823e-07	Chimp	chimp_up	chimp_UP_NAP1L3_L2/L3	pt	-1.07509028857227	chimp_up_NAP1L3_L2/L3	down_NAP1L3_L2/L3	Exc	macaque_down_NAP1L3_Exc	macaque_down_nap1l3_exc	-1.62916285663699	NAP1L3	Neur	ENSG00000186310	C7_1	-0.513371821	0.486	0.584	7.20144e-12	2.16317e-07	PD_down	Neur	both	EVO_down_PD_down
78.7312859398184	2.18323542470171	0.207680977995552	10.5124477252243	7.57027738277229e-26	1.46346416622677e-24	L2/L3	Human	UP	human_up	macaque_down	NAP1L3_L2/L3	UP_NAP1L3_L2/L3	human_UP_NAP1L3_L2/L3	macaque_DOWN_NAP1L3_L2/L3	hg	rm	-2.18323542470171	human_up_NAP1L3_L2/L3	macaque_down_NAP1L3_L2/L3	1.07509028857227	0.197231491441557	5.45090584021081	5.01139001865285e-08	1.99918815873823e-07	Chimp	chimp_up	chimp_UP_NAP1L3_L2/L3	pt	-1.07509028857227	chimp_up_NAP1L3_L2/L3	down_NAP1L3_L2/L3	Exc	macaque_down_NAP1L3_Exc	macaque_down_nap1l3_exc	-1.62916285663699	NAP1L3	Neur	ENSG00000186310	C7_2	-0.845540507	0.342	0.626	3.10867e-29	9.33782e-25	PD_down	Neur	both	EVO_down_PD_down
78.7312859398184	2.18323542470171	0.207680977995552	10.5124477252243	7.57027738277229e-26	1.46346416622677e-24	L2/L3	Human	UP	human_up	macaque_down	NAP1L3_L2/L3	UP_NAP1L3_L2/L3	human_UP_NAP1L3_L2/L3	macaque_DOWN_NAP1L3_L2/L3	hg	rm	-2.18323542470171	human_up_NAP1L3_L2/L3	macaque_down_NAP1L3_L2/L3	1.07509028857227	0.197231491441557	5.45090584021081	5.01139001865285e-08	1.99918815873823e-07	Chimp	chimp_up	chimp_UP_NAP1L3_L2/L3	pt	-1.07509028857227	chimp_up_NAP1L3_L2/L3	down_NAP1L3_L2/L3	Exc	macaque_down_NAP1L3_Exc	macaque_down_nap1l3_exc	-1.62916285663699	NAP1L3	Neur	ENSG00000186310	C6_1	-0.764297826	0.173	0.26	2.24302e-12	6.73757e-08	PD_down	Neur	both	EVO_down_PD_down
47.3794985216659	1.70934362462665	0.259550163508426	6.58579290230789	4.52464145125664e-11	3.36083993867726e-10	L2/L3	Human	UP	human_up	macaque_down	TMEM35A_L2/L3	UP_TMEM35A_L2/L3	human_UP_TMEM35A_L2/L3	macaque_DOWN_TMEM35A_L2/L3	hg	rm	-1.70934362462665	human_up_TMEM35A_L2/L3	macaque_down_TMEM35A_L2/L3	0.954762087901402	0.239561664338461	3.98545439454152	6.73511128156454e-05	0.0001748781181997	Chimp	chimp_up	chimp_UP_TMEM35A_L2/L3	pt	-0.954762087901402	chimp_up_TMEM35A_L2/L3	down_TMEM35A_L2/L3	Exc	macaque_down_TMEM35A_Exc	macaque_down_tmem35a_exc	-1.33205285626403	TMEM35A	Neur	ENSG00000126950	C7_1	-0.403589786	0.225	0.253	9.77367e-08	0.002935816	PD_down	Neur	both	EVO_down_PD_down
47.3794985216659	1.70934362462665	0.259550163508426	6.58579290230789	4.52464145125664e-11	3.36083993867726e-10	L2/L3	Human	UP	human_up	macaque_down	TMEM35A_L2/L3	UP_TMEM35A_L2/L3	human_UP_TMEM35A_L2/L3	macaque_DOWN_TMEM35A_L2/L3	hg	rm	-1.70934362462665	human_up_TMEM35A_L2/L3	macaque_down_TMEM35A_L2/L3	0.954762087901402	0.239561664338461	3.98545439454152	6.73511128156454e-05	0.0001748781181997	Chimp	chimp_up	chimp_UP_TMEM35A_L2/L3	pt	-0.954762087901402	chimp_up_TMEM35A_L2/L3	down_TMEM35A_L2/L3	Exc	macaque_down_TMEM35A_Exc	macaque_down_tmem35a_exc	-1.33205285626403	TMEM35A	Neur	ENSG00000126950	C7_2	-0.894608044	0.159	0.389	2.0472e-33	6.14937e-29	PD_down	Neur	both	EVO_down_PD_down
47.3794985216659	1.70934362462665	0.259550163508426	6.58579290230789	4.52464145125664e-11	3.36083993867726e-10	L2/L3	Human	UP	human_up	macaque_down	TMEM35A_L2/L3	UP_TMEM35A_L2/L3	human_UP_TMEM35A_L2/L3	macaque_DOWN_TMEM35A_L2/L3	hg	rm	-1.70934362462665	human_up_TMEM35A_L2/L3	macaque_down_TMEM35A_L2/L3	0.954762087901402	0.239561664338461	3.98545439454152	6.73511128156454e-05	0.0001748781181997	Chimp	chimp_up	chimp_UP_TMEM35A_L2/L3	pt	-0.954762087901402	chimp_up_TMEM35A_L2/L3	down_TMEM35A_L2/L3	Exc	macaque_down_TMEM35A_Exc	macaque_down_tmem35a_exc	-1.33205285626403	TMEM35A	Neur	ENSG00000126950	C6_1	-0.850002803	0.09	0.195	2.45307e-17	7.36852e-13	PD_down	Neur	both	EVO_down_PD_down
103.316477195803	-0.978169157134193	0.16858817492753	-5.80212199079011	6.54808923235117e-09	3.91964477504577e-08	L2/L3	Human	DOWN	human_down	macaque_up	ARMCX3_L2/L3	DOWN_ARMCX3_L2/L3	human_DOWN_ARMCX3_L2/L3	macaque_UP_ARMCX3_L2/L3	hg	rm	0.978169157134193	human_down_ARMCX3_L2/L3	macaque_up_ARMCX3_L2/L3	-1.0174762660358	0.127198391155224	-7.99912842289133	1.25302977639249e-15	9.78611328639951e-15	Chimp	chimp_down	chimp_DOWN_ARMCX3_L2/L3	pt	1.0174762660358	chimp_down_ARMCX3_L2/L3	up_ARMCX3_L2/L3	Exc	macaque_up_ARMCX3_Exc	macaque_up_armcx3_exc	0.997822711584999	ARMCX3	Neur	ENSG00000102401	C7_2	-0.296872939	0.145	0.252	9.71633e-14	2.91859e-09	PD_down	Neur	both	EVO_up_PD_down
225.724365480883	-1.23636945183199	0.116181211741853	-10.6417331451072	1.90551475178257e-26	3.79130631247825e-25	L2/L3	Human	DOWN	human_down	macaque_up	BEX3_L2/L3	DOWN_BEX3_L2/L3	human_DOWN_BEX3_L2/L3	macaque_UP_BEX3_L2/L3	hg	rm	1.23636945183199	human_down_BEX3_L2/L3	macaque_up_BEX3_L2/L3	-1.38086767090688	0.0872158947800181	-15.8327524402495	1.84950496158968e-56	7.25078951717954e-55	Chimp	chimp_down	chimp_DOWN_BEX3_L2/L3	pt	1.38086767090688	chimp_down_BEX3_L2/L3	up_BEX3_L2/L3	Exc	macaque_up_BEX3_Exc	macaque_up_bex3_exc	1.30861856136944	BEX3	Neur	ENSG00000166681	C7_2	-0.716685538	0.191	0.403	2.27652e-20	6.83822e-16	PD_down	Neur	both	EVO_up_PD_down
225.724365480883	-1.23636945183199	0.116181211741853	-10.6417331451072	1.90551475178257e-26	3.79130631247825e-25	L2/L3	Human	DOWN	human_down	macaque_up	BEX3_L2/L3	DOWN_BEX3_L2/L3	human_DOWN_BEX3_L2/L3	macaque_UP_BEX3_L2/L3	hg	rm	1.23636945183199	human_down_BEX3_L2/L3	macaque_up_BEX3_L2/L3	-1.38086767090688	0.0872158947800181	-15.8327524402495	1.84950496158968e-56	7.25078951717954e-55	Chimp	chimp_down	chimp_DOWN_BEX3_L2/L3	pt	1.38086767090688	chimp_down_BEX3_L2/L3	up_BEX3_L2/L3	Exc	macaque_up_BEX3_Exc	macaque_up_bex3_exc	1.30861856136944	BEX3	Neur	ENSG00000166681	C6_1	-0.679906539	0.08	0.169	1.44671e-15	4.34561e-11	PD_down	Neur	both	EVO_up_PD_down
1888.59049293424	2.41214608055516	0.0554634853049945	43.4907050519946	0.0	0.0	L2/L3	Human	UP	human_up	macaque_down	DANT2_L2/L3	UP_DANT2_L2/L3	human_UP_DANT2_L2/L3	macaque_DOWN_DANT2_L2/L3	hg	rm	-2.41214608055516	human_up_DANT2_L2/L3	macaque_down_DANT2_L2/L3	2.40695614264918	0.0519830983422949	46.3026679710396	0.0	0.0	Chimp	chimp_up	chimp_UP_DANT2_L2/L3	pt	-2.40695614264918	chimp_up_DANT2_L2/L3	down_DANT2_L2/L3	Exc	macaque_down_DANT2_Exc	macaque_down_dant2_exc	-2.40955111160217	DANT2	Neur	ENSG00000235244	C9	-0.380660785	0.106	0.251	7.78281e-19	2.3378e-14	PD_down	Neur	both	EVO_down_PD_down
218.572614791905	-2.11630502039837	0.137214948278184	-15.423283300795	1.14150305922303e-53	6.14195641526864e-52	L2/L3	Human	DOWN	human_down	macaque_up	CUL4B_L2/L3	DOWN_CUL4B_L2/L3	human_DOWN_CUL4B_L2/L3	macaque_UP_CUL4B_L2/L3	hg	rm	2.11630502039837	human_down_CUL4B_L2/L3	macaque_up_CUL4B_L2/L3	-1.72230208320889	0.090464258245702	-19.0384812367676	8.18673283981012e-81	6.13644540785264e-79	Chimp	chimp_down	chimp_DOWN_CUL4B_L2/L3	pt	1.72230208320889	chimp_down_CUL4B_L2/L3	up_CUL4B_L2/L3	Exc	macaque_up_CUL4B_Exc	macaque_up_cul4b_exc	1.91930355180363	CUL4B	Neur	ENSG00000158290	C7_2	-0.312108038	0.126	0.221	1.26863e-13	3.81072e-09	PD_down	Neur	both	EVO_up_PD_down
220.926079350935	1.64942340770801	0.117644091876423	14.0204525480176	1.16867043027705e-44	4.62731368373486e-43	L2/L3	Human	UP	human_up	macaque_down	HPRT1_L2/L3	UP_HPRT1_L2/L3	human_UP_HPRT1_L2/L3	macaque_DOWN_HPRT1_L2/L3	hg	rm	-1.64942340770801	human_up_HPRT1_L2/L3	macaque_down_HPRT1_L2/L3	0.647624550750115	0.1098891314324	5.89343588677385	3.78246899210637e-09	1.70885009279468e-08	Chimp	chimp_up	chimp_UP_HPRT1_L2/L3	pt	-0.647624550750115	chimp_up_HPRT1_L2/L3	down_HPRT1_L2/L3	Exc	macaque_down_HPRT1_Exc	macaque_down_hprt1_exc	-1.14852397922906	HPRT1	Neur	ENSG00000165704	C7_2	-0.669550181	0.12	0.263	6.80919e-17	2.04535e-12	PD_down	Neur	both	EVO_down_PD_down
47.8245013619221	1.56233492752758	0.263244362468927	5.93492264326076	2.93984077563709e-09	1.83056543176817e-08	L2/L3	Human	UP	human_up	macaque_down	RTL8C_L2/L3	UP_RTL8C_L2/L3	human_UP_RTL8C_L2/L3	macaque_DOWN_RTL8C_L2/L3	hg	rm	-1.56233492752758	human_up_RTL8C_L2/L3	macaque_down_RTL8C_L2/L3	1.15085099996846	0.238157509444506	4.83231035902576	1.34957646379731e-06	4.48967265751189e-06	Chimp	chimp_up	chimp_UP_RTL8C_L2/L3	pt	-1.15085099996846	chimp_up_RTL8C_L2/L3	down_RTL8C_L2/L3	Exc	macaque_down_RTL8C_Exc	macaque_down_rtl8c_exc	-1.35659296374802	RTL8C	Neur	ENSG00000134590	C7_2	-0.359253504	0.234	0.366	4.47884e-12	1.34536e-07	PD_down	Neur	both	EVO_down_PD_down
41.1792686775823	1.37409877423884	0.283534584329964	4.84631805141532	1.25773828218132e-06	5.70883843357777e-06	L2/L3	Human	UP	human_up	macaque_down	SMIM10L2A_L2/L3	UP_SMIM10L2A_L2/L3	human_UP_SMIM10L2A_L2/L3	macaque_DOWN_SMIM10L2A_L2/L3	hg	rm	-1.37409877423884	human_up_SMIM10L2A_L2/L3	macaque_down_SMIM10L2A_L2/L3	1.2379569967056	0.250819236913855	4.93565410666959	7.98825744481664e-07	2.74165737155723e-06	Chimp	chimp_up	chimp_UP_SMIM10L2A_L2/L3	pt	-1.2379569967056	chimp_up_SMIM10L2A_L2/L3	down_SMIM10L2A_L2/L3	Exc	macaque_down_SMIM10L2A_Exc	macaque_down_smim10l2a_exc	-1.30602788547222	SMIM10L2A	Neur	ENSG00000178947	C7_1	-0.54328495	0.138	0.18	2.07987e-08	0.00062475	PD_down	Neur	both	EVO_down_PD_down
41.1792686775823	1.37409877423884	0.283534584329964	4.84631805141532	1.25773828218132e-06	5.70883843357777e-06	L2/L3	Human	UP	human_up	macaque_down	SMIM10L2A_L2/L3	UP_SMIM10L2A_L2/L3	human_UP_SMIM10L2A_L2/L3	macaque_DOWN_SMIM10L2A_L2/L3	hg	rm	-1.37409877423884	human_up_SMIM10L2A_L2/L3	macaque_down_SMIM10L2A_L2/L3	1.2379569967056	0.250819236913855	4.93565410666959	7.98825744481664e-07	2.74165737155723e-06	Chimp	chimp_up	chimp_UP_SMIM10L2A_L2/L3	pt	-1.2379569967056	chimp_up_SMIM10L2A_L2/L3	down_SMIM10L2A_L2/L3	Exc	macaque_down_SMIM10L2A_Exc	macaque_down_smim10l2a_exc	-1.30602788547222	SMIM10L2A	Neur	ENSG00000178947	C7_2	-0.402550728	0.072	0.146	8.10727e-10	2.43526e-05	PD_down	Neur	both	EVO_down_PD_down
138.971333746979	0.736349335906397	0.150003667668774	4.90887554517894	9.16000826515511e-07	4.21827583091648e-06	L2/L3	Human	UP	human_up	macaque_down	PDZD4_L2/L3	UP_PDZD4_L2/L3	human_UP_PDZD4_L2/L3	macaque_DOWN_PDZD4_L2/L3	hg	rm	-0.736349335906397	human_up_PDZD4_L2/L3	macaque_down_PDZD4_L2/L3	0.56349470075593	0.130218462603874	4.3273026688242	1.5094647452471e-05	4.32811279534583e-05	Chimp	chimp_up	chimp_UP_PDZD4_L2/L3	pt	-0.56349470075593	chimp_up_PDZD4_L2/L3	down_PDZD4_L2/L3	Exc	macaque_down_PDZD4_Exc	macaque_down_pdzd4_exc	-0.649922018331164	PDZD4	Neur	ENSG00000067840	C7_2	-0.587923304	0.121	0.26	3.22691e-07	0.009692998	PD_down	Neur	both	EVO_down_PD_down
60.9629662428738	1.18566330374671	0.232413455712087	5.10152607177573	3.36925595769003e-07	1.65484411719554e-06	L2/L3	Human	UP	human_up	macaque_down	ATP6AP1_L2/L3	UP_ATP6AP1_L2/L3	human_UP_ATP6AP1_L2/L3	macaque_DOWN_ATP6AP1_L2/L3	hg	rm	-1.18566330374671	human_up_ATP6AP1_L2/L3	macaque_down_ATP6AP1_L2/L3	1.3679581321814	0.199509185829846	6.85661728552226	7.05101949324165e-12	4.10522961995379e-11	Chimp	chimp_up	chimp_UP_ATP6AP1_L2/L3	pt	-1.3679581321814	chimp_up_ATP6AP1_L2/L3	down_ATP6AP1_L2/L3	Exc	macaque_down_ATP6AP1_Exc	macaque_down_atp6ap1_exc	-1.27681071796405	ATP6AP1	Neur	ENSG00000071553	C7_2	-0.281819327	0.13	0.221	2.77562e-08	0.00083374	PD_down	Neur	both	EVO_down_PD_down
1523.81103786703	1.44286975147939	0.0540210384877349	26.7094041853153	3.66020693483435e-157	1.34222603844172e-154	L2/L3	Human	UP	human_up	macaque_down	NLGN4Y_L2/L3	UP_NLGN4Y_L2/L3	human_UP_NLGN4Y_L2/L3	macaque_DOWN_NLGN4Y_L2/L3	hg	rm	-1.44286975147939	human_up_NLGN4Y_L2/L3	macaque_down_NLGN4Y_L2/L3	1.09596662403311	0.0500243518915611	21.9086621333717	2.1479964845817e-106	2.70897588394124e-104	Chimp	chimp_up	chimp_UP_NLGN4Y_L2/L3	pt	-1.09596662403311	chimp_up_NLGN4Y_L2/L3	down_NLGN4Y_L2/L3	Exc	macaque_down_NLGN4Y_Exc	macaque_down_nlgn4y_exc	-1.26941818775625	NLGN4Y	Neur	ENSG00000165246	C9	0.997251577	0.135	0.051	1.44456e-09	4.33918e-05	PD_up	Neur	both	EVO_down_PD_up
1255.51449420412	4.63366762552065	0.107560001957163	43.0798395426404	0.0	0.0	L2/L3	Human	UP	human_up	macaque_down	TTTY14_L2/L3	UP_TTTY14_L2/L3	human_UP_TTTY14_L2/L3	macaque_DOWN_TTTY14_L2/L3	hg	rm	-4.63366762552065	human_up_TTTY14_L2/L3	macaque_down_TTTY14_L2/L3	4.42888775588442	0.105368475863667	42.0323794150237	0.0	0.0	Chimp	chimp_up	chimp_UP_TTTY14_L2/L3	pt	-4.42888775588442	chimp_up_TTTY14_L2/L3	down_TTTY14_L2/L3	Exc	macaque_down_TTTY14_Exc	macaque_down_ttty14_exc	-4.53127769070254	TTTY14	Neur	ENSG00000176728	C9	0.571929997	0.132	0.077	1.06819e-22	3.20864e-18	PD_up	Neur	both	EVO_down_PD_up
15.314841395502	1.50171186540853	0.516225641257267	2.90902222863458	0.0036256108027075	0.0148472747452284	IN-VIP	Human	UP	human_up	macaque_down	UBE2J2_IN-VIP	UP_UBE2J2_IN-VIP	human_UP_UBE2J2_IN-VIP	macaque_DOWN_UBE2J2_IN-VIP	hg	rm	-1.50171186540853	human_up_UBE2J2_IN-VIP	macaque_down_UBE2J2_IN-VIP	1.7611237750453	0.488336781278778	3.60637134567982	0.0003105086974141	0.0018196039740459	Chimp	chimp_up	chimp_UP_UBE2J2_IN-VIP	pt	-1.7611237750453	chimp_up_UBE2J2_IN-VIP	down_UBE2J2_IN-VIP	Inh	macaque_down_UBE2J2_Inh	macaque_down_ube2j2_inh	-1.63141782022691	UBE2J2	Neur	ENSG00000160087	C7_2	-0.306696693	0.057	0.124	3.90599e-08	0.001173282	PD_down	Neur	both	EVO_down_PD_down
58.118474455334	0.640809017717201	0.242747993150136	2.6398118040089	0.0082952077143649	0.0284763655572484	IN-VIP	Human	UP	human_up	macaque_down	PER3_IN-VIP	UP_PER3_IN-VIP	human_UP_PER3_IN-VIP	macaque_DOWN_PER3_IN-VIP	hg	rm	-0.640809017717201	human_up_PER3_IN-VIP	macaque_down_PER3_IN-VIP	1.15877951673795	0.221535797701577	5.23066488016937	1.68901453976388e-07	2.25527311566004e-06	Chimp	chimp_up	chimp_UP_PER3_IN-VIP	pt	-1.15877951673795	chimp_up_PER3_IN-VIP	down_PER3_IN-VIP	Inh	macaque_down_PER3_Inh	macaque_down_per3_inh	-0.899794267227573	PER3	Neur	ENSG00000049246	C9	-0.5753469	0.081	0.265	1.72353e-21	5.17714e-17	PD_down	Neur	both	EVO_down_PD_down
19.2208712654627	1.25479405210016	0.447132159152247	2.80631582053777	0.0050111550684825	0.0191990864491538	IN-VIP	Human	UP	human_up	macaque_down	DNAJC16_IN-VIP	UP_DNAJC16_IN-VIP	human_UP_DNAJC16_IN-VIP	macaque_DOWN_DNAJC16_IN-VIP	hg	rm	-1.25479405210016	human_up_DNAJC16_IN-VIP	macaque_down_DNAJC16_IN-VIP	1.42714686358158	0.422626194631592	3.37685378168677	0.000733200150359	0.0037995954364499	Chimp	chimp_up	chimp_UP_DNAJC16_IN-VIP	pt	-1.42714686358158	chimp_up_DNAJC16_IN-VIP	down_DNAJC16_IN-VIP	Inh	macaque_down_DNAJC16_Inh	macaque_down_dnajc16_inh	-1.34097045784087	DNAJC16	Neur	ENSG00000116138	C7_2	-0.313210253	0.059	0.121	3.0376e-07	0.009124349	PD_down	Neur	both	EVO_down_PD_down
115.430895363135	0.782960740339435	0.172504496264703	4.53878453775491	5.65794114855608e-06	5.66290425482675e-05	IN-VIP	Human	UP	human_up	macaque_down	ZMYM4_IN-VIP	UP_ZMYM4_IN-VIP	human_UP_ZMYM4_IN-VIP	macaque_DOWN_ZMYM4_IN-VIP	hg	rm	-0.782960740339435	human_up_ZMYM4_IN-VIP	macaque_down_ZMYM4_IN-VIP	0.557860286224496	0.164705079394144	3.38702539275987	0.000706548479454	0.0036761989234005	Chimp	chimp_up	chimp_UP_ZMYM4_IN-VIP	pt	-0.557860286224496	chimp_up_ZMYM4_IN-VIP	down_ZMYM4_IN-VIP	Inh	macaque_down_ZMYM4_Inh	macaque_down_zmym4_inh	-0.670410513281966	ZMYM4	Neur	ENSG00000146463	C9	-0.30372374	0.111	0.248	6.6693e-15	2.00332e-10	PD_down	Neur	both	EVO_down_PD_down
56.5968129732809	1.28978955991904	0.266628326105497	4.83740635797527	1.31544323177902e-06	1.52281113756232e-05	IN-VIP	Human	UP	human_up	macaque_down	ELAVL4_IN-VIP	UP_ELAVL4_IN-VIP	human_UP_ELAVL4_IN-VIP	macaque_DOWN_ELAVL4_IN-VIP	hg	rm	-1.28978955991904	human_up_ELAVL4_IN-VIP	macaque_down_ELAVL4_IN-VIP	0.947057751314683	0.258364636188067	3.66558583747239	0.0002467730207074	0.0015003537690808	Chimp	chimp_up	chimp_UP_ELAVL4_IN-VIP	pt	-0.947057751314683	chimp_up_ELAVL4_IN-VIP	down_ELAVL4_IN-VIP	Inh	macaque_down_ELAVL4_Inh	macaque_down_elavl4_inh	-1.11842365561686	ELAVL4	Neur	ENSG00000162374	C6_1	0.352284234	0.564	0.447	1.35562e-20	4.07202e-16	PD_up	Neur	both	EVO_down_PD_up
194.500873154072	0.754746042624189	0.13525560649815	5.58014608166734	2.40316666419182e-08	3.99928993814821e-07	IN-VIP	Human	UP	human_up	macaque_down	FAF1_IN-VIP	UP_FAF1_IN-VIP	human_UP_FAF1_IN-VIP	macaque_DOWN_FAF1_IN-VIP	hg	rm	-0.754746042624189	human_up_FAF1_IN-VIP	macaque_down_FAF1_IN-VIP	0.546075286132459	0.129219786758016	4.22594170624248	2.37943588286123e-05	0.000194855993864	Chimp	chimp_up	chimp_UP_FAF1_IN-VIP	pt	-0.546075286132459	chimp_up_FAF1_IN-VIP	down_FAF1_IN-VIP	Inh	macaque_down_FAF1_Inh	macaque_down_faf1_inh	-0.650410664378324	FAF1	Neur	ENSG00000185104	C9	-0.375228389	0.189	0.41	7.3852e-27	2.21837e-22	PD_down	Neur	both	EVO_down_PD_down
36.9552896288335	1.71405604199359	0.317796632508734	5.39356263300395	6.90742327952586e-08	1.05612997814928e-06	IN-VIP	Human	UP	human_up	macaque_down	RNF11_IN-VIP	UP_RNF11_IN-VIP	human_UP_RNF11_IN-VIP	macaque_DOWN_RNF11_IN-VIP	hg	rm	-1.71405604199359	human_up_RNF11_IN-VIP	macaque_down_RNF11_IN-VIP	1.41120305353068	0.307184513311579	4.59399153400449	4.34847027658908e-06	4.22778223628847e-05	Chimp	chimp_up	chimp_UP_RNF11_IN-VIP	pt	-1.41120305353068	chimp_up_RNF11_IN-VIP	down_RNF11_IN-VIP	Inh	macaque_down_RNF11_Inh	macaque_down_rnf11_inh	-1.56262954776214	RNF11	Neur	ENSG00000123091	C7_2	-0.489950401	0.315	0.509	1.33444e-15	4.00838e-11	PD_down	Neur	both	EVO_down_PD_down
36.9552896288335	1.71405604199359	0.317796632508734	5.39356263300395	6.90742327952586e-08	1.05612997814928e-06	IN-VIP	Human	UP	human_up	macaque_down	RNF11_IN-VIP	UP_RNF11_IN-VIP	human_UP_RNF11_IN-VIP	macaque_DOWN_RNF11_IN-VIP	hg	rm	-1.71405604199359	human_up_RNF11_IN-VIP	macaque_down_RNF11_IN-VIP	1.41120305353068	0.307184513311579	4.59399153400449	4.34847027658908e-06	4.22778223628847e-05	Chimp	chimp_up	chimp_UP_RNF11_IN-VIP	pt	-1.41120305353068	chimp_up_RNF11_IN-VIP	down_RNF11_IN-VIP	Inh	macaque_down_RNF11_Inh	macaque_down_rnf11_inh	-1.56262954776214	RNF11	Neur	ENSG00000123091	C6_1	-0.6090314	0.185	0.27	4.00677e-11	1.20355e-06	PD_down	Neur	both	EVO_down_PD_down
204.900941674514	-0.503353490833934	0.132564726696671	-3.79703940389577	0.0001464345197542	0.0009934257126096	IN-VIP	Human	DOWN	human_down	macaque_up	TUT4_IN-VIP	DOWN_TUT4_IN-VIP	human_DOWN_TUT4_IN-VIP	macaque_UP_TUT4_IN-VIP	hg	rm	0.503353490833934	human_down_TUT4_IN-VIP	macaque_up_TUT4_IN-VIP	-0.691971823987993	0.1245414979497	-5.55615465832493	2.75782538938682e-08	4.23518771336529e-07	Chimp	chimp_down	chimp_DOWN_TUT4_IN-VIP	pt	0.691971823987993	chimp_down_TUT4_IN-VIP	up_TUT4_IN-VIP	Inh	macaque_up_TUT4_Inh	macaque_up_tut4_inh	0.597662657410963	TUT4	Neur	ENSG00000134744	C9	-0.441383004	0.1	0.25	1.13284e-13	3.40281e-09	PD_down	Neur	both	EVO_up_PD_down
38.3775747671511	0.93875933107456	0.300967450851112	3.11913905779453	0.0018138033683029	0.0083967627122861	IN-VIP	Human	UP	human_up	macaque_down	SSBP3_IN-VIP	UP_SSBP3_IN-VIP	human_UP_SSBP3_IN-VIP	macaque_DOWN_SSBP3_IN-VIP	hg	rm	-0.93875933107456	human_up_SSBP3_IN-VIP	macaque_down_SSBP3_IN-VIP	1.2971406451683	0.278800602664777	4.65257475331912	3.27815839405942e-06	3.29627242332732e-05	Chimp	chimp_up	chimp_UP_SSBP3_IN-VIP	pt	-1.2971406451683	chimp_up_SSBP3_IN-VIP	down_SSBP3_IN-VIP	Inh	macaque_down_SSBP3_Inh	macaque_down_ssbp3_inh	-1.11794998812143	SSBP3	Neur	ENSG00000157216	C7_1	-0.54584441	0.17	0.215	1.66766e-07	0.005009315	PD_down	Neur	both	EVO_down_PD_down
38.3775747671511	0.93875933107456	0.300967450851112	3.11913905779453	0.0018138033683029	0.0083967627122861	IN-VIP	Human	UP	human_up	macaque_down	SSBP3_IN-VIP	UP_SSBP3_IN-VIP	human_UP_SSBP3_IN-VIP	macaque_DOWN_SSBP3_IN-VIP	hg	rm	-0.93875933107456	human_up_SSBP3_IN-VIP	macaque_down_SSBP3_IN-VIP	1.2971406451683	0.278800602664777	4.65257475331912	3.27815839405942e-06	3.29627242332732e-05	Chimp	chimp_up	chimp_UP_SSBP3_IN-VIP	pt	-1.2971406451683	chimp_up_SSBP3_IN-VIP	down_SSBP3_IN-VIP	Inh	macaque_down_SSBP3_Inh	macaque_down_ssbp3_inh	-1.11794998812143	SSBP3	Neur	ENSG00000157216	C7_3	-0.673835656	0.212	0.348	3.57592e-20	1.07414e-15	PD_down	Neur	both	EVO_down_PD_down
38.3775747671511	0.93875933107456	0.300967450851112	3.11913905779453	0.0018138033683029	0.0083967627122861	IN-VIP	Human	UP	human_up	macaque_down	SSBP3_IN-VIP	UP_SSBP3_IN-VIP	human_UP_SSBP3_IN-VIP	macaque_DOWN_SSBP3_IN-VIP	hg	rm	-0.93875933107456	human_up_SSBP3_IN-VIP	macaque_down_SSBP3_IN-VIP	1.2971406451683	0.278800602664777	4.65257475331912	3.27815839405942e-06	3.29627242332732e-05	Chimp	chimp_up	chimp_UP_SSBP3_IN-VIP	pt	-1.2971406451683	chimp_up_SSBP3_IN-VIP	down_SSBP3_IN-VIP	Inh	macaque_down_SSBP3_Inh	macaque_down_ssbp3_inh	-1.11794998812143	SSBP3	Neur	ENSG00000157216	C9	-0.456046751	0.101	0.271	6.2886e-27	1.88897e-22	PD_down	Neur	both	EVO_down_PD_down
38.3775747671511	0.93875933107456	0.300967450851112	3.11913905779453	0.0018138033683029	0.0083967627122861	IN-VIP	Human	UP	human_up	macaque_down	SSBP3_IN-VIP	UP_SSBP3_IN-VIP	human_UP_SSBP3_IN-VIP	macaque_DOWN_SSBP3_IN-VIP	hg	rm	-0.93875933107456	human_up_SSBP3_IN-VIP	macaque_down_SSBP3_IN-VIP	1.2971406451683	0.278800602664777	4.65257475331912	3.27815839405942e-06	3.29627242332732e-05	Chimp	chimp_up	chimp_UP_SSBP3_IN-VIP	pt	-1.2971406451683	chimp_up_SSBP3_IN-VIP	down_SSBP3_IN-VIP	Inh	macaque_down_SSBP3_Inh	macaque_down_ssbp3_inh	-1.11794998812143	SSBP3	Neur	ENSG00000157216	C6_2	-0.788737384	0.137	0.24	6.59845e-08	0.001982043	PD_down	Neur	both	EVO_down_PD_down
161.898570224061	-0.929814475923306	0.139674726194537	-6.65699873739702	2.79475587760611e-11	7.53634613021819e-10	IN-VIP	Human	DOWN	human_down	macaque_up	SRSF11_IN-VIP	DOWN_SRSF11_IN-VIP	human_DOWN_SRSF11_IN-VIP	macaque_UP_SRSF11_IN-VIP	hg	rm	0.929814475923306	human_down_SRSF11_IN-VIP	macaque_up_SRSF11_IN-VIP	-0.951735890598626	0.126641611844165	-7.51519091347129	5.68279441930398e-14	2.00437910195794e-12	Chimp	chimp_down	chimp_DOWN_SRSF11_IN-VIP	pt	0.951735890598626	chimp_down_SRSF11_IN-VIP	up_SRSF11_IN-VIP	Inh	macaque_up_SRSF11_Inh	macaque_up_srsf11_inh	0.940775183260966	SRSF11	Neur	ENSG00000116754	C9	-0.285803727	0.133	0.274	1.88691e-22	5.6679e-18	PD_down	Neur	both	EVO_up_PD_down
185.959508292362	0.526432926468111	0.13592798916642	3.87288099895001	0.0001075563512689	0.0007631359303403	IN-VIP	Human	UP	human_up	macaque_down	AK5_IN-VIP	UP_AK5_IN-VIP	human_UP_AK5_IN-VIP	macaque_DOWN_AK5_IN-VIP	hg	rm	-0.526432926468111	human_up_AK5_IN-VIP	macaque_down_AK5_IN-VIP	0.616192677916065	0.127205594633373	4.84406900256259	1.27206722091513e-06	1.40707467798159e-05	Chimp	chimp_up	chimp_UP_AK5_IN-VIP	pt	-0.616192677916065	chimp_up_AK5_IN-VIP	down_AK5_IN-VIP	Inh	macaque_down_AK5_Inh	macaque_down_ak5_inh	-0.571312802192088	AK5	Neur	ENSG00000154027	C9	0.812987413	0.117	0.057	3.69198e-08	0.001108998	PD_up	Neur	both	EVO_down_PD_up
44.9981136249833	1.10863618721991	0.272527797566411	4.06797470613893	4.74235276156702e-05	0.0003741417113879	IN-VIP	Human	UP	human_up	macaque_down	HS2ST1_IN-VIP	UP_HS2ST1_IN-VIP	human_UP_HS2ST1_IN-VIP	macaque_DOWN_HS2ST1_IN-VIP	hg	rm	-1.10863618721991	human_up_HS2ST1_IN-VIP	macaque_down_HS2ST1_IN-VIP	1.09365640654691	0.257588707216176	4.2457467113614	2.17866636075209e-05	0.000179919342876	Chimp	chimp_up	chimp_UP_HS2ST1_IN-VIP	pt	-1.09365640654691	chimp_up_HS2ST1_IN-VIP	down_HS2ST1_IN-VIP	Inh	macaque_down_HS2ST1_Inh	macaque_down_hs2st1_inh	-1.10114629688341	HS2ST1	Neur	ENSG00000153936	C9	-0.419377511	0.034	0.116	1.86147e-13	5.5915e-09	PD_down	Neur	both	EVO_down_PD_down
102.084718075996	0.810639689017783	0.180734297877991	4.48525652593634	7.28262636309219e-06	7.04939697161246e-05	IN-VIP	Human	UP	human_up	macaque_down	RPAP2_IN-VIP	UP_RPAP2_IN-VIP	human_UP_RPAP2_IN-VIP	macaque_DOWN_RPAP2_IN-VIP	hg	rm	-0.810639689017783	human_up_RPAP2_IN-VIP	macaque_down_RPAP2_IN-VIP	0.928780978019868	0.16904226233911	5.49437143805299	3.92104444124806e-08	5.83418501051982e-07	Chimp	chimp_up	chimp_UP_RPAP2_IN-VIP	pt	-0.928780978019868	chimp_up_RPAP2_IN-VIP	down_RPAP2_IN-VIP	Inh	macaque_down_RPAP2_Inh	macaque_down_rpap2_inh	-0.869710333518825	RPAP2	Neur	ENSG00000122484	C9	-0.39159432	0.08	0.205	1.11489e-12	3.34891e-08	PD_down	Neur	both	EVO_down_PD_down
46.033801531067	0.799741739388419	0.279780992608185	2.8584562944503	0.0042570774805504	0.0169244787641397	IN-VIP	Human	UP	human_up	macaque_down	SLC6A17_IN-VIP	UP_SLC6A17_IN-VIP	human_UP_SLC6A17_IN-VIP	macaque_DOWN_SLC6A17_IN-VIP	hg	rm	-0.799741739388419	human_up_SLC6A17_IN-VIP	macaque_down_SLC6A17_IN-VIP	1.0474496486481	0.261165134283702	4.01067949410991	6.05442521115548e-05	0.0004444739222313	Chimp	chimp_up	chimp_UP_SLC6A17_IN-VIP	pt	-1.0474496486481	chimp_up_SLC6A17_IN-VIP	down_SLC6A17_IN-VIP	Inh	macaque_down_SLC6A17_Inh	macaque_down_slc6a17_inh	-0.923595694018262	SLC6A17	Neur	ENSG00000197106	C7_2	-0.490833289	0.178	0.347	1.04421e-15	3.13661e-11	PD_down	Neur	both	EVO_down_PD_down
97.5270198035471	2.5098808457376	0.213022332970359	11.7822427852522	4.81934187998918e-32	9.3597771660726e-30	IN-VIP	Human	UP	human_up	macaque_down	SRGAP2B_IN-VIP	UP_SRGAP2B_IN-VIP	human_UP_SRGAP2B_IN-VIP	macaque_DOWN_SRGAP2B_IN-VIP	hg	rm	-2.5098808457376	human_up_SRGAP2B_IN-VIP	macaque_down_SRGAP2B_IN-VIP	0.617760993308819	0.220296972109189	2.80421917466314	0.0050438605005809	0.0187654972812457	Chimp	chimp_up	chimp_UP_SRGAP2B_IN-VIP	pt	-0.617760993308819	chimp_up_SRGAP2B_IN-VIP	down_SRGAP2B_IN-VIP	Inh	macaque_down_SRGAP2B_Inh	macaque_down_srgap2b_inh	-1.56382091952321	SRGAP2B	Neur	ENSG00000196369	C9	-0.469977645	0.062	0.217	7.63984e-25	2.29486e-20	PD_down	Neur	both	EVO_down_PD_down
153.567721640945	1.43208961496213	0.14985711982114	9.5563668691309	1.21963157177592e-21	9.76561139225494e-20	IN-VIP	Human	UP	human_up	macaque_down	PDE4DIP_IN-VIP	UP_PDE4DIP_IN-VIP	human_UP_PDE4DIP_IN-VIP	macaque_DOWN_PDE4DIP_IN-VIP	hg	rm	-1.43208961496213	human_up_PDE4DIP_IN-VIP	macaque_down_PDE4DIP_IN-VIP	0.91759008596314	0.14575823532954	6.29528811108743	3.06829423514446e-10	6.47111121613082e-09	Chimp	chimp_up	chimp_UP_PDE4DIP_IN-VIP	pt	-0.91759008596314	chimp_up_PDE4DIP_IN-VIP	down_PDE4DIP_IN-VIP	Inh	macaque_down_PDE4DIP_Inh	macaque_down_pde4dip_inh	-1.17483985046263	PDE4DIP	Neur	ENSG00000178104	C9	-0.548694091	0.293	0.614	8.25709e-41	2.48026e-36	PD_down	Neur	both	EVO_down_PD_down
239.344253934907	-0.684765563332404	0.112760763629779	-6.07272903525785	1.25754550816702e-09	2.63276958682306e-08	IN-VIP	Human	DOWN	human_down	macaque_up	PRRC2C_IN-VIP	DOWN_PRRC2C_IN-VIP	human_DOWN_PRRC2C_IN-VIP	macaque_UP_PRRC2C_IN-VIP	hg	rm	0.684765563332404	human_down_PRRC2C_IN-VIP	macaque_up_PRRC2C_IN-VIP	-0.655768319307512	0.10223911061934	-6.41406517853125	1.41689582829146e-10	3.13623562079196e-09	Chimp	chimp_down	chimp_DOWN_PRRC2C_IN-VIP	pt	0.655768319307512	chimp_down_PRRC2C_IN-VIP	up_PRRC2C_IN-VIP	Inh	macaque_up_PRRC2C_Inh	macaque_up_prrc2c_inh	0.670266941319958	PRRC2C	Neur	ENSG00000117523	C6_0	-0.833079418	0.334	0.416	3.36363e-34	1.01037e-29	PD_down	Neur	both	EVO_up_PD_down
239.344253934907	-0.684765563332404	0.112760763629779	-6.07272903525785	1.25754550816702e-09	2.63276958682306e-08	IN-VIP	Human	DOWN	human_down	macaque_up	PRRC2C_IN-VIP	DOWN_PRRC2C_IN-VIP	human_DOWN_PRRC2C_IN-VIP	macaque_UP_PRRC2C_IN-VIP	hg	rm	0.684765563332404	human_down_PRRC2C_IN-VIP	macaque_up_PRRC2C_IN-VIP	-0.655768319307512	0.10223911061934	-6.41406517853125	1.41689582829146e-10	3.13623562079196e-09	Chimp	chimp_down	chimp_DOWN_PRRC2C_IN-VIP	pt	0.655768319307512	chimp_down_PRRC2C_IN-VIP	up_PRRC2C_IN-VIP	Inh	macaque_up_PRRC2C_Inh	macaque_up_prrc2c_inh	0.670266941319958	PRRC2C	Neur	ENSG00000117523	C6_1	0.269404556	0.427	0.323	1.88289e-12	5.65583e-08	PD_up	Neur	both	EVO_up_PD_up
19.8591497054086	-2.76138566311665	0.47746908980527	-5.78338100219817	7.32139841379309e-09	1.33659449442207e-07	IN-VIP	Human	DOWN	human_down	macaque_up	SYT2_IN-VIP	DOWN_SYT2_IN-VIP	human_DOWN_SYT2_IN-VIP	macaque_UP_SYT2_IN-VIP	hg	rm	2.76138566311665	human_down_SYT2_IN-VIP	macaque_up_SYT2_IN-VIP	-1.22138019852318	0.320542829502303	-3.81034946381294	0.0001387704909417	0.0009125480029536	Chimp	chimp_down	chimp_DOWN_SYT2_IN-VIP	pt	1.22138019852318	chimp_down_SYT2_IN-VIP	up_SYT2_IN-VIP	Inh	macaque_up_SYT2_Inh	macaque_up_syt2_inh	1.99138293081992	SYT2	Neur	ENSG00000143858	C7_2	-0.450088213	0.414	0.631	1.04896e-43	3.15087e-39	PD_down	Neur	both	EVO_up_PD_down
19.8591497054086	-2.76138566311665	0.47746908980527	-5.78338100219817	7.32139841379309e-09	1.33659449442207e-07	IN-VIP	Human	DOWN	human_down	macaque_up	SYT2_IN-VIP	DOWN_SYT2_IN-VIP	human_DOWN_SYT2_IN-VIP	macaque_UP_SYT2_IN-VIP	hg	rm	2.76138566311665	human_down_SYT2_IN-VIP	macaque_up_SYT2_IN-VIP	-1.22138019852318	0.320542829502303	-3.81034946381294	0.0001387704909417	0.0009125480029536	Chimp	chimp_down	chimp_DOWN_SYT2_IN-VIP	pt	1.22138019852318	chimp_down_SYT2_IN-VIP	up_SYT2_IN-VIP	Inh	macaque_up_SYT2_Inh	macaque_up_syt2_inh	1.99138293081992	SYT2	Neur	ENSG00000143858	C9	-0.454579886	0.057	0.186	3.24059e-20	9.7341e-16	PD_down	Neur	both	EVO_up_PD_down
75.5899788478497	-0.575356995353151	0.203019548798286	-2.83399800048224	0.0045969619628624	0.0179320806824822	IN-VIP	Human	DOWN	human_down	macaque_up	MIA3_IN-VIP	DOWN_MIA3_IN-VIP	human_DOWN_MIA3_IN-VIP	macaque_UP_MIA3_IN-VIP	hg	rm	0.575356995353151	human_down_MIA3_IN-VIP	macaque_up_MIA3_IN-VIP	-0.838152013422392	0.189561941285795	-4.42152052114061	9.80087541019501e-06	8.85869894768527e-05	Chimp	chimp_down	chimp_DOWN_MIA3_IN-VIP	pt	0.838152013422392	chimp_down_MIA3_IN-VIP	up_MIA3_IN-VIP	Inh	macaque_up_MIA3_Inh	macaque_up_mia3_inh	0.706754504387772	MIA3	Neur	ENSG00000154305	C7_2	-0.2735754	0.057	0.115	7.55413e-08	0.002269109	PD_down	Neur	both	EVO_up_PD_down
203.137460376163	-1.17388746004147	0.137921327317069	-8.51128308345529	1.72019093935353e-17	9.40233706252636e-16	IN-VIP	Human	DOWN	human_down	macaque_up	SUSD4_IN-VIP	DOWN_SUSD4_IN-VIP	human_DOWN_SUSD4_IN-VIP	macaque_UP_SUSD4_IN-VIP	hg	rm	1.17388746004147	human_down_SUSD4_IN-VIP	macaque_up_SUSD4_IN-VIP	-0.861963164676652	0.123277263329101	-6.99206927051546	2.70861075679357e-12	7.78981300586659e-11	Chimp	chimp_down	chimp_DOWN_SUSD4_IN-VIP	pt	0.861963164676652	chimp_down_SUSD4_IN-VIP	up_SUSD4_IN-VIP	Inh	macaque_up_SUSD4_Inh	macaque_up_susd4_inh	1.01792531235906	SUSD4	Neur	ENSG00000143502	C9	-0.265151764	0.028	0.1	4.42017e-12	1.32773e-07	PD_down	Neur	both	EVO_up_PD_down
143.274048256906	1.36053022079882	0.161080065930088	8.44629788883572	3.00685857504384e-17	1.58650896375724e-15	IN-VIP	Human	UP	human_up	macaque_down	PREPL_IN-VIP	UP_PREPL_IN-VIP	human_UP_PREPL_IN-VIP	macaque_DOWN_PREPL_IN-VIP	hg	rm	-1.36053022079882	human_up_PREPL_IN-VIP	macaque_down_PREPL_IN-VIP	1.28269032237512	0.153855401485258	8.33698596209524	7.62081051119583e-17	3.77606569980048e-15	Chimp	chimp_up	chimp_UP_PREPL_IN-VIP	pt	-1.28269032237512	chimp_up_PREPL_IN-VIP	down_PREPL_IN-VIP	Inh	macaque_down_PREPL_Inh	macaque_down_prepl_inh	-1.32161027158697	PREPL	Neur	ENSG00000138078	C7_2	-0.580853754	0.598	0.834	2.36651e-52	7.10852e-48	PD_down	Neur	both	EVO_down_PD_down
143.274048256906	1.36053022079882	0.161080065930088	8.44629788883572	3.00685857504384e-17	1.58650896375724e-15	IN-VIP	Human	UP	human_up	macaque_down	PREPL_IN-VIP	UP_PREPL_IN-VIP	human_UP_PREPL_IN-VIP	macaque_DOWN_PREPL_IN-VIP	hg	rm	-1.36053022079882	human_up_PREPL_IN-VIP	macaque_down_PREPL_IN-VIP	1.28269032237512	0.153855401485258	8.33698596209524	7.62081051119583e-17	3.77606569980048e-15	Chimp	chimp_up	chimp_UP_PREPL_IN-VIP	pt	-1.28269032237512	chimp_up_PREPL_IN-VIP	down_PREPL_IN-VIP	Inh	macaque_down_PREPL_Inh	macaque_down_prepl_inh	-1.32161027158697	PREPL	Neur	ENSG00000138078	C6_1	-0.925532744	0.399	0.539	4.70689e-43	1.41386e-38	PD_down	Neur	both	EVO_down_PD_down
567.015944618305	0.693550109137389	0.0870590056022112	7.9664372954861	1.63314296098908e-15	7.3254687704709e-14	IN-VIP	Human	UP	human_up	macaque_down	PRKCE_IN-VIP	UP_PRKCE_IN-VIP	human_UP_PRKCE_IN-VIP	macaque_DOWN_PRKCE_IN-VIP	hg	rm	-0.693550109137389	human_up_PRKCE_IN-VIP	macaque_down_PRKCE_IN-VIP	0.862864607454292	0.082446162596336	10.4657946504916	1.24031419413529e-25	1.26888461562209e-23	Chimp	chimp_up	chimp_UP_PRKCE_IN-VIP	pt	-0.862864607454292	chimp_up_PRKCE_IN-VIP	down_PRKCE_IN-VIP	Inh	macaque_down_PRKCE_Inh	macaque_down_prkce_inh	-0.778207358295841	PRKCE	Neur	ENSG00000171132	C7_2	-0.36368614	0.262	0.433	1.76641e-18	5.30594e-14	PD_down	Neur	both	EVO_down_PD_down
567.015944618305	0.693550109137389	0.0870590056022112	7.9664372954861	1.63314296098908e-15	7.3254687704709e-14	IN-VIP	Human	UP	human_up	macaque_down	PRKCE_IN-VIP	UP_PRKCE_IN-VIP	human_UP_PRKCE_IN-VIP	macaque_DOWN_PRKCE_IN-VIP	hg	rm	-0.693550109137389	human_up_PRKCE_IN-VIP	macaque_down_PRKCE_IN-VIP	0.862864607454292	0.082446162596336	10.4657946504916	1.24031419413529e-25	1.26888461562209e-23	Chimp	chimp_up	chimp_UP_PRKCE_IN-VIP	pt	-0.862864607454292	chimp_up_PRKCE_IN-VIP	down_PRKCE_IN-VIP	Inh	macaque_down_PRKCE_Inh	macaque_down_prkce_inh	-0.778207358295841	PRKCE	Neur	ENSG00000171132	C9	-0.343397598	0.21	0.459	7.39782e-31	2.22216e-26	PD_down	Neur	both	EVO_down_PD_down
22.9660031854973	1.43104775849539	0.43860442620779	3.26272986086426	0.0011034464719393	0.0055678603625549	IN-VIP	Human	UP	human_up	macaque_down	SOCS5_IN-VIP	UP_SOCS5_IN-VIP	human_UP_SOCS5_IN-VIP	macaque_DOWN_SOCS5_IN-VIP	hg	rm	-1.43104775849539	human_up_SOCS5_IN-VIP	macaque_down_SOCS5_IN-VIP	2.08307512285259	0.409091661077805	5.09195205144113	3.54395738238512e-07	4.42467490309565e-06	Chimp	chimp_up	chimp_UP_SOCS5_IN-VIP	pt	-2.08307512285259	chimp_up_SOCS5_IN-VIP	down_SOCS5_IN-VIP	Inh	macaque_down_SOCS5_Inh	macaque_down_socs5_inh	-1.75706144067399	SOCS5	Neur	ENSG00000171150	C7_2	-0.478258385	0.09	0.194	1.25709e-08	0.000377605	PD_down	Neur	both	EVO_down_PD_down
568.042714356341	1.3098417064949	0.0876947397928264	14.936377137207	1.91085237732091e-50	1.12530712904421e-47	IN-VIP	Human	UP	human_up	macaque_down	CCDC88A_IN-VIP	UP_CCDC88A_IN-VIP	human_UP_CCDC88A_IN-VIP	macaque_DOWN_CCDC88A_IN-VIP	hg	rm	-1.3098417064949	human_up_CCDC88A_IN-VIP	macaque_down_CCDC88A_IN-VIP	0.56572858499328	0.0865320593410888	6.5377917652845	6.24337674070969e-11	1.46055239953599e-09	Chimp	chimp_up	chimp_UP_CCDC88A_IN-VIP	pt	-0.56572858499328	chimp_up_CCDC88A_IN-VIP	down_CCDC88A_IN-VIP	Inh	macaque_down_CCDC88A_Inh	macaque_down_ccdc88a_inh	-0.937785145744088	CCDC88A	Neur	ENSG00000115355	C7_1	0.319118064	0.264	0.163	1.95833e-09	5.88244e-05	PD_up	Neur	both	EVO_down_PD_up
568.042714356341	1.3098417064949	0.0876947397928264	14.936377137207	1.91085237732091e-50	1.12530712904421e-47	IN-VIP	Human	UP	human_up	macaque_down	CCDC88A_IN-VIP	UP_CCDC88A_IN-VIP	human_UP_CCDC88A_IN-VIP	macaque_DOWN_CCDC88A_IN-VIP	hg	rm	-1.3098417064949	human_up_CCDC88A_IN-VIP	macaque_down_CCDC88A_IN-VIP	0.56572858499328	0.0865320593410888	6.5377917652845	6.24337674070969e-11	1.46055239953599e-09	Chimp	chimp_up	chimp_UP_CCDC88A_IN-VIP	pt	-0.56572858499328	chimp_up_CCDC88A_IN-VIP	down_CCDC88A_IN-VIP	Inh	macaque_down_CCDC88A_Inh	macaque_down_ccdc88a_inh	-0.937785145744088	CCDC88A	Neur	ENSG00000115355	C9	0.655481303	0.304	0.3	8.44274e-21	2.53603e-16	PD_up	Neur	both	EVO_down_PD_up
568.042714356341	1.3098417064949	0.0876947397928264	14.936377137207	1.91085237732091e-50	1.12530712904421e-47	IN-VIP	Human	UP	human_up	macaque_down	CCDC88A_IN-VIP	UP_CCDC88A_IN-VIP	human_UP_CCDC88A_IN-VIP	macaque_DOWN_CCDC88A_IN-VIP	hg	rm	-1.3098417064949	human_up_CCDC88A_IN-VIP	macaque_down_CCDC88A_IN-VIP	0.56572858499328	0.0865320593410888	6.5377917652845	6.24337674070969e-11	1.46055239953599e-09	Chimp	chimp_up	chimp_UP_CCDC88A_IN-VIP	pt	-0.56572858499328	chimp_up_CCDC88A_IN-VIP	down_CCDC88A_IN-VIP	Inh	macaque_down_CCDC88A_Inh	macaque_down_ccdc88a_inh	-0.937785145744088	CCDC88A	Neur	ENSG00000115355	C6_0	-0.267549124	0.439	0.436	1.14142e-10	3.4286e-06	PD_down	Neur	both	EVO_down_PD_down
61.177822261057	0.675354484720417	0.253498262551717	2.66413851488483	0.0077185773102087	0.0269375544590271	IN-VIP	Human	UP	human_up	macaque_down	FANCL_IN-VIP	UP_FANCL_IN-VIP	human_UP_FANCL_IN-VIP	macaque_DOWN_FANCL_IN-VIP	hg	rm	-0.675354484720417	human_up_FANCL_IN-VIP	macaque_down_FANCL_IN-VIP	0.963106384790852	0.23733245144967	4.05804759908737	4.94846834123791e-05	0.0003717769620053	Chimp	chimp_up	chimp_UP_FANCL_IN-VIP	pt	-0.963106384790852	chimp_up_FANCL_IN-VIP	down_FANCL_IN-VIP	Inh	macaque_down_FANCL_Inh	macaque_down_fancl_inh	-0.819230434755634	FANCL	Neur	ENSG00000115392	C7_2	-0.389104256	0.07	0.139	1.43163e-07	0.004300319	PD_down	Neur	both	EVO_down_PD_down
61.177822261057	0.675354484720417	0.253498262551717	2.66413851488483	0.0077185773102087	0.0269375544590271	IN-VIP	Human	UP	human_up	macaque_down	FANCL_IN-VIP	UP_FANCL_IN-VIP	human_UP_FANCL_IN-VIP	macaque_DOWN_FANCL_IN-VIP	hg	rm	-0.675354484720417	human_up_FANCL_IN-VIP	macaque_down_FANCL_IN-VIP	0.963106384790852	0.23733245144967	4.05804759908737	4.94846834123791e-05	0.0003717769620053	Chimp	chimp_up	chimp_UP_FANCL_IN-VIP	pt	-0.963106384790852	chimp_up_FANCL_IN-VIP	down_FANCL_IN-VIP	Inh	macaque_down_FANCL_Inh	macaque_down_fancl_inh	-0.819230434755634	FANCL	Neur	ENSG00000115392	C6_1	-0.541048823	0.241	0.311	6.63738e-13	1.99374e-08	PD_down	Neur	both	EVO_down_PD_down
173.811793402882	0.888981786931953	0.148256676701843	5.99623441391293	2.01945453800047e-09	4.07371956306481e-08	IN-VIP	Human	UP	human_up	macaque_down	XPO1_IN-VIP	UP_XPO1_IN-VIP	human_UP_XPO1_IN-VIP	macaque_DOWN_XPO1_IN-VIP	hg	rm	-0.888981786931953	human_up_XPO1_IN-VIP	macaque_down_XPO1_IN-VIP	1.05721761119465	0.13966691733783	7.56956358274466	3.74480139360232e-14	1.35332778658426e-12	Chimp	chimp_up	chimp_UP_XPO1_IN-VIP	pt	-1.05721761119465	chimp_up_XPO1_IN-VIP	down_XPO1_IN-VIP	Inh	macaque_down_XPO1_Inh	macaque_down_xpo1_inh	-0.973099699063299	XPO1	Neur	ENSG00000082898	C9	0.271610368	0.126	0.189	1.05444e-06	0.031673393	PD_up	Neur	both	EVO_down_PD_up
31.5476606905522	1.12727376031913	0.37874442791815	2.97634414456057	0.0029170731204704	0.0123502056788748	IN-VIP	Human	UP	human_up	macaque_down	DGUOK_IN-VIP	UP_DGUOK_IN-VIP	human_UP_DGUOK_IN-VIP	macaque_DOWN_DGUOK_IN-VIP	hg	rm	-1.12727376031913	human_up_DGUOK_IN-VIP	macaque_down_DGUOK_IN-VIP	1.98736375192804	0.349339823864885	5.68891267517412	1.27850823516387e-08	2.08319848174917e-07	Chimp	chimp_up	chimp_UP_DGUOK_IN-VIP	pt	-1.98736375192804	chimp_up_DGUOK_IN-VIP	down_DGUOK_IN-VIP	Inh	macaque_down_DGUOK_Inh	macaque_down_dguok_inh	-1.55731875612358	DGUOK	Neur	ENSG00000114956	C7_2	-0.46936725	0.062	0.139	6.9772e-13	2.09581e-08	PD_down	Neur	both	EVO_down_PD_down
423.619934080587	6.57316835824943	0.394321530765115	16.6695649245815	2.18176786879735e-62	1.99151771063822e-59	IN-VIP	Human	UP	human_up	macaque_down	ANKRD36C_IN-VIP	UP_ANKRD36C_IN-VIP	human_UP_ANKRD36C_IN-VIP	macaque_DOWN_ANKRD36C_IN-VIP	hg	rm	-6.57316835824943	human_up_ANKRD36C_IN-VIP	macaque_down_ANKRD36C_IN-VIP	6.68346692952806	0.39333826707971	16.9916519415937	9.46845324235796e-65	7.78799216090427e-62	Chimp	chimp_up	chimp_UP_ANKRD36C_IN-VIP	pt	-6.68346692952806	chimp_up_ANKRD36C_IN-VIP	down_ANKRD36C_IN-VIP	Inh	macaque_down_ANKRD36C_Inh	macaque_down_ankrd36c_inh	-6.62831764388875	ANKRD36C	Neur	ENSG00000174501	C9	-0.481291547	0.138	0.353	5.37715e-29	1.61519e-24	PD_down	Neur	both	EVO_down_PD_down
411.25807359227	7.37799815918465	0.442939175451334	16.6569104023522	2.69596136382218e-62	2.34368907894942e-59	IN-VIP	Human	UP	human_up	macaque_down	ANKRD36_IN-VIP	UP_ANKRD36_IN-VIP	human_UP_ANKRD36_IN-VIP	macaque_DOWN_ANKRD36_IN-VIP	hg	rm	-7.37799815918465	human_up_ANKRD36_IN-VIP	macaque_down_ANKRD36_IN-VIP	6.29425997750901	0.442944605280647	14.2100386876165	7.93816425536342e-46	3.1390859919815e-43	Chimp	chimp_up	chimp_UP_ANKRD36_IN-VIP	pt	-6.29425997750901	chimp_up_ANKRD36_IN-VIP	down_ANKRD36_IN-VIP	Inh	macaque_down_ANKRD36_Inh	macaque_down_ankrd36_inh	-6.83612906834683	ANKRD36	Neur	ENSG00000135976	C9	-0.590820902	0.143	0.383	1.76216e-23	5.29317e-19	PD_down	Neur	both	EVO_down_PD_down
54.0124677696316	5.32355152741619	0.7461560392118	7.13463571646449	9.70438229522304e-13	3.11907047854915e-11	IN-VIP	Human	UP	human_up	macaque_down	AC092683.1_IN-VIP	UP_AC092683.1_IN-VIP	human_UP_AC092683.1_IN-VIP	macaque_DOWN_AC092683.1_IN-VIP	hg	rm	-5.32355152741619	human_up_AC092683.1_IN-VIP	macaque_down_AC092683.1_IN-VIP	5.58060960032674	0.741503386690719	7.52607432480199	5.22885834688267e-14	1.86022515894374e-12	Chimp	chimp_up	chimp_UP_AC092683.1_IN-VIP	pt	-5.58060960032674	chimp_up_AC092683.1_IN-VIP	down_AC092683.1_IN-VIP	Inh	macaque_down_AC092683.1_Inh	macaque_down_ac092683.1_inh	-5.45208056387147	AC092683.1	Neur	ENSG00000230606	C6_0	-0.442410302	0.173	0.206	3.9157e-14	1.1762e-09	PD_down	Neur	both	EVO_down_PD_down
54.0124677696316	5.32355152741619	0.7461560392118	7.13463571646449	9.70438229522304e-13	3.11907047854915e-11	IN-VIP	Human	UP	human_up	macaque_down	AC092683.1_IN-VIP	UP_AC092683.1_IN-VIP	human_UP_AC092683.1_IN-VIP	macaque_DOWN_AC092683.1_IN-VIP	hg	rm	-5.32355152741619	human_up_AC092683.1_IN-VIP	macaque_down_AC092683.1_IN-VIP	5.58060960032674	0.741503386690719	7.52607432480199	5.22885834688267e-14	1.86022515894374e-12	Chimp	chimp_up	chimp_UP_AC092683.1_IN-VIP	pt	-5.58060960032674	chimp_up_AC092683.1_IN-VIP	down_AC092683.1_IN-VIP	Inh	macaque_down_AC092683.1_Inh	macaque_down_ac092683.1_inh	-5.45208056387147	AC092683.1	Neur	ENSG00000230606	C6_1	0.808780622	0.314	0.154	2.95295e-29	8.87006e-25	PD_up	Neur	both	EVO_down_PD_up
269.931671786896	6.80675177912366	0.517505550399744	13.1530024631926	1.63548805213351e-39	6.22030622494777e-37	IN-VIP	Human	UP	human_up	macaque_down	ANKRD36B_IN-VIP	UP_ANKRD36B_IN-VIP	human_UP_ANKRD36B_IN-VIP	macaque_DOWN_ANKRD36B_IN-VIP	hg	rm	-6.80675177912366	human_up_ANKRD36B_IN-VIP	macaque_down_ANKRD36B_IN-VIP	6.77128925117259	0.516484773019613	13.1103366544273	2.87320177647652e-39	7.20507904020568e-37	Chimp	chimp_up	chimp_UP_ANKRD36B_IN-VIP	pt	-6.77128925117259	chimp_up_ANKRD36B_IN-VIP	down_ANKRD36B_IN-VIP	Inh	macaque_down_ANKRD36B_Inh	macaque_down_ankrd36b_inh	-6.78902051514813	ANKRD36B	Neur	ENSG00000196912	C9	-0.572858884	0.041	0.171	1.52972e-26	4.59497e-22	PD_down	Neur	both	EVO_down_PD_down
90.5114020532087	2.88328110129192	0.308805000279208	9.33689900968243	9.91968085983379e-21	7.21488819829186e-19	IN-VIP	Human	UP	human_up	macaque_down	AC079447.1_IN-VIP	UP_AC079447.1_IN-VIP	human_UP_AC079447.1_IN-VIP	macaque_DOWN_AC079447.1_IN-VIP	hg	rm	-2.88328110129192	human_up_AC079447.1_IN-VIP	macaque_down_AC079447.1_IN-VIP	3.52665580280077	0.299292081736739	11.7833247787118	4.75785974430841e-32	7.14130437388422e-30	Chimp	chimp_up	chimp_UP_AC079447.1_IN-VIP	pt	-3.52665580280077	chimp_up_AC079447.1_IN-VIP	down_AC079447.1_IN-VIP	Inh	macaque_down_AC079447.1_Inh	macaque_down_ac079447.1_inh	-3.20496845204634	AC079447.1	Neur	ENSG00000241962	C9	-0.369554268	0.061	0.183	7.2183e-17	2.16823e-12	PD_down	Neur	both	EVO_down_PD_down
183.154844210129	-0.593813150916083	0.136184219773852	-4.36036680242522	1.29844601410548e-05	0.0001173942131962	IN-VIP	Human	DOWN	human_down	macaque_up	LONRF2_IN-VIP	DOWN_LONRF2_IN-VIP	human_DOWN_LONRF2_IN-VIP	macaque_UP_LONRF2_IN-VIP	hg	rm	0.593813150916083	human_down_LONRF2_IN-VIP	macaque_up_LONRF2_IN-VIP	-0.57586468332969	0.125271423870899	-4.59693572193416	4.2874981677658e-06	4.1803615374001e-05	Chimp	chimp_down	chimp_DOWN_LONRF2_IN-VIP	pt	0.57586468332969	chimp_down_LONRF2_IN-VIP	up_LONRF2_IN-VIP	Inh	macaque_up_LONRF2_Inh	macaque_up_lonrf2_inh	0.584838917122887	LONRF2	Neur	ENSG00000170500	C6_1	-0.423242589	0.148	0.197	1.16192e-06	0.034901656	PD_down	Neur	both	EVO_up_PD_down
137.650451653864	6.27743079440911	0.448397362394061	13.9997049957943	1.56519081398534e-44	6.96929841466251e-42	IN-VIP	Human	UP	human_up	macaque_down	ANKRD30BL_IN-VIP	UP_ANKRD30BL_IN-VIP	human_UP_ANKRD30BL_IN-VIP	macaque_DOWN_ANKRD30BL_IN-VIP	hg	rm	-6.27743079440911	human_up_ANKRD30BL_IN-VIP	macaque_down_ANKRD30BL_IN-VIP	1.90167091637801	0.469195025644033	4.05305003770598	5.05541841746019e-05	0.0003791195073604	Chimp	chimp_up	chimp_UP_ANKRD30BL_IN-VIP	pt	-1.90167091637801	chimp_up_ANKRD30BL_IN-VIP	down_ANKRD30BL_IN-VIP	Inh	macaque_down_ANKRD30BL_Inh	macaque_down_ankrd30bl_inh	-4.08955085539356	ANKRD30BL	Neur	ENSG00000163046	C6_0	-0.366846434	0.321	0.355	4.80225e-08	0.0014425	PD_down	Neur	both	EVO_down_PD_down
410.459288067512	1.19811551318361	0.10522836500496	11.3858607717333	4.91801979018637e-30	8.23700635684792e-28	IN-VIP	Human	UP	human_up	macaque_down	KCNJ3_IN-VIP	UP_KCNJ3_IN-VIP	human_UP_KCNJ3_IN-VIP	macaque_DOWN_KCNJ3_IN-VIP	hg	rm	-1.19811551318361	human_up_KCNJ3_IN-VIP	macaque_down_KCNJ3_IN-VIP	1.26694094966467	0.100726185119144	12.5780694281836	2.78759174529105e-36	5.51165856330961e-34	Chimp	chimp_up	chimp_UP_KCNJ3_IN-VIP	pt	-1.26694094966467	chimp_up_KCNJ3_IN-VIP	down_KCNJ3_IN-VIP	Inh	macaque_down_KCNJ3_Inh	macaque_down_kcnj3_inh	-1.23252823142414	KCNJ3	Neur	ENSG00000162989	C9	-0.921227288	0.22	0.622	1.84119e-62	5.53057e-58	PD_down	Neur	both	EVO_down_PD_down
77.80612766361	3.64945839711069	0.303197855509124	12.0365574188597	2.28284828211167e-33	4.84600909746868e-31	IN-VIP	Human	UP	human_up	macaque_down	TTN-AS1_IN-VIP	UP_TTN-AS1_IN-VIP	human_UP_TTN-AS1_IN-VIP	macaque_DOWN_TTN-AS1_IN-VIP	hg	rm	-3.64945839711069	human_up_TTN-AS1_IN-VIP	macaque_down_TTN-AS1_IN-VIP	1.57279470841041	0.310912769250308	5.05863658222475	4.22264747373885e-07	5.17463051266341e-06	Chimp	chimp_up	chimp_UP_TTN-AS1_IN-VIP	pt	-1.57279470841041	chimp_up_TTN-AS1_IN-VIP	down_TTN-AS1_IN-VIP	Inh	macaque_down_TTN-AS1_Inh	macaque_down_ttn-as1_inh	-2.61112655276055	TTN-AS1	Neur	ENSG00000237298	C9	0.318849268	0.089	0.116	1.53854e-06	0.046214585	PD_up	Neur	both	EVO_down_PD_up
77.80612766361	3.64945839711069	0.303197855509124	12.0365574188597	2.28284828211167e-33	4.84600909746868e-31	IN-VIP	Human	UP	human_up	macaque_down	TTN-AS1_IN-VIP	UP_TTN-AS1_IN-VIP	human_UP_TTN-AS1_IN-VIP	macaque_DOWN_TTN-AS1_IN-VIP	hg	rm	-3.64945839711069	human_up_TTN-AS1_IN-VIP	macaque_down_TTN-AS1_IN-VIP	1.57279470841041	0.310912769250308	5.05863658222475	4.22264747373885e-07	5.17463051266341e-06	Chimp	chimp_up	chimp_UP_TTN-AS1_IN-VIP	pt	-1.57279470841041	chimp_up_TTN-AS1_IN-VIP	down_TTN-AS1_IN-VIP	Inh	macaque_down_TTN-AS1_Inh	macaque_down_ttn-as1_inh	-2.61112655276055	TTN-AS1	Neur	ENSG00000237298	C6_1	0.392912433	0.193	0.127	1.51478e-06	0.045500844	PD_up	Neur	both	EVO_down_PD_up
119.570602563875	2.01747597899919	0.260837933650447	7.73459577280213	1.03732165257391e-14	4.2844669885496e-13	IN-VIP	Human	UP	human_up	macaque_down	AC007563.2_IN-VIP	UP_AC007563.2_IN-VIP	human_UP_AC007563.2_IN-VIP	macaque_DOWN_AC007563.2_IN-VIP	hg	rm	-2.01747597899919	human_up_AC007563.2_IN-VIP	macaque_down_AC007563.2_IN-VIP	2.26683586614384	0.254181436831891	8.91818023533742	4.74012533053658e-19	2.91829931652166e-17	Chimp	chimp_up	chimp_UP_AC007563.2_IN-VIP	pt	-2.26683586614384	chimp_up_AC007563.2_IN-VIP	down_AC007563.2_IN-VIP	Inh	macaque_down_AC007563.2_Inh	macaque_down_ac007563.2_inh	-2.14215592257151	AC007563.2	Neur	ENSG00000236886	C9	-0.75006811	0.043	0.181	4.7894e-23	1.43864e-18	PD_down	Neur	both	EVO_down_PD_down
57.3404813633282	-0.540943431999447	0.213103196789707	-2.53841068622381	0.0111357222285887	0.0357408131162301	IN-VIP	Human	DOWN	human_down	macaque_up	SLC4A3_IN-VIP	DOWN_SLC4A3_IN-VIP	human_DOWN_SLC4A3_IN-VIP	macaque_UP_SLC4A3_IN-VIP	hg	rm	0.540943431999447	human_down_SLC4A3_IN-VIP	macaque_up_SLC4A3_IN-VIP	-1.33684777304835	0.206940776613663	-6.46005004390266	1.04668361839472e-10	2.37822709890063e-09	Chimp	chimp_down	chimp_DOWN_SLC4A3_IN-VIP	pt	1.33684777304835	chimp_down_SLC4A3_IN-VIP	up_SLC4A3_IN-VIP	Inh	macaque_up_SLC4A3_Inh	macaque_up_slc4a3_inh	0.938895602523897	SLC4A3	Neur	ENSG00000114923	C7_2	0.302190545	0.176	0.188	7.15314e-08	0.002148659	PD_up	Neur	both	EVO_up_PD_up
229.791493899195	1.58010697345634	0.130945562603465	12.0668997256614	1.57974354723406e-33	3.39291743509472e-31	IN-VIP	Human	UP	human_up	macaque_down	SCG2_IN-VIP	UP_SCG2_IN-VIP	human_UP_SCG2_IN-VIP	macaque_DOWN_SCG2_IN-VIP	hg	rm	-1.58010697345634	human_up_SCG2_IN-VIP	macaque_down_SCG2_IN-VIP	0.975392714406684	0.128343455391639	7.59986328426547	2.96443760777168e-14	1.08659056200729e-12	Chimp	chimp_up	chimp_UP_SCG2_IN-VIP	pt	-0.975392714406684	chimp_up_SCG2_IN-VIP	down_SCG2_IN-VIP	Inh	macaque_down_SCG2_Inh	macaque_down_scg2_inh	-1.27774984393151	SCG2	Neur	ENSG00000171951	C7_2	-0.702506756	0.215	0.459	1.4476e-24	4.34831e-20	PD_down	Neur	both	EVO_down_PD_down
229.791493899195	1.58010697345634	0.130945562603465	12.0668997256614	1.57974354723406e-33	3.39291743509472e-31	IN-VIP	Human	UP	human_up	macaque_down	SCG2_IN-VIP	UP_SCG2_IN-VIP	human_UP_SCG2_IN-VIP	macaque_DOWN_SCG2_IN-VIP	hg	rm	-1.58010697345634	human_up_SCG2_IN-VIP	macaque_down_SCG2_IN-VIP	0.975392714406684	0.128343455391639	7.59986328426547	2.96443760777168e-14	1.08659056200729e-12	Chimp	chimp_up	chimp_UP_SCG2_IN-VIP	pt	-0.975392714406684	chimp_up_SCG2_IN-VIP	down_SCG2_IN-VIP	Inh	macaque_down_SCG2_Inh	macaque_down_scg2_inh	-1.27774984393151	SCG2	Neur	ENSG00000171951	C6_1	-0.853699556	0.102	0.207	3.25223e-16	9.76905e-12	PD_down	Neur	both	EVO_down_PD_down
28.2365825853338	0.97306819217096	0.365555266675327	2.66189077515112	0.0077703088090254	0.0270870264688885	IN-VIP	Human	UP	human_up	macaque_down	ITM2C_IN-VIP	UP_ITM2C_IN-VIP	human_UP_ITM2C_IN-VIP	macaque_DOWN_ITM2C_IN-VIP	hg	rm	-0.97306819217096	human_up_ITM2C_IN-VIP	macaque_down_ITM2C_IN-VIP	1.49307515697767	0.337766637745329	4.42043408118781	9.85028310716828e-06	8.89553673837072e-05	Chimp	chimp_up	chimp_UP_ITM2C_IN-VIP	pt	-1.49307515697767	chimp_up_ITM2C_IN-VIP	down_ITM2C_IN-VIP	Inh	macaque_down_ITM2C_Inh	macaque_down_itm2c_inh	-1.23307167457432	ITM2C	Neur	ENSG00000135916	C7_3	0.463530363	0.237	0.189	1.26682e-07	0.00380526	PD_up	Neur	both	EVO_down_PD_up
70.6601691987295	-0.937669202547343	0.210928519600529	-4.44543584870914	8.77138531782374e-06	8.32278640136124e-05	IN-VIP	Human	DOWN	human_down	macaque_up	FARP2_IN-VIP	DOWN_FARP2_IN-VIP	human_DOWN_FARP2_IN-VIP	macaque_UP_FARP2_IN-VIP	hg	rm	0.937669202547343	human_down_FARP2_IN-VIP	macaque_up_FARP2_IN-VIP	-0.592089510121301	0.184752175225934	-3.20477693644057	0.0013516718911398	0.0063661083594843	Chimp	chimp_down	chimp_DOWN_FARP2_IN-VIP	pt	0.592089510121301	chimp_down_FARP2_IN-VIP	up_FARP2_IN-VIP	Inh	macaque_up_FARP2_Inh	macaque_up_farp2_inh	0.764879356334322	FARP2	Neur	ENSG00000006607	C9	-0.374796987	0.056	0.149	7.81598e-12	2.34776e-07	PD_down	Neur	both	EVO_up_PD_down
178.413704267972	1.8994155812221	0.198359266873753	9.57563319908311	1.01235050207313e-21	8.21398700704317e-20	IN-VIP	Human	UP	human_up	macaque_down	LMCD1-AS1_IN-VIP	UP_LMCD1-AS1_IN-VIP	human_UP_LMCD1-AS1_IN-VIP	macaque_DOWN_LMCD1-AS1_IN-VIP	hg	rm	-1.8994155812221	human_up_LMCD1-AS1_IN-VIP	macaque_down_LMCD1-AS1_IN-VIP	3.00799837766455	0.187518578528398	16.0410685771544	6.60087391875576e-58	4.37850872230241e-55	Chimp	chimp_up	chimp_UP_LMCD1-AS1_IN-VIP	pt	-3.00799837766455	chimp_up_LMCD1-AS1_IN-VIP	down_LMCD1-AS1_IN-VIP	Inh	macaque_down_LMCD1-AS1_Inh	macaque_down_lmcd1-as1_inh	-2.45370697944332	LMCD1-AS1	Neur	ENSG00000227110	C9	0.71104853	0.144	0.094	5.55283e-07	0.016679603	PD_up	Neur	both	EVO_down_PD_up
39.7092431986549	1.64718371941532	0.328595704415135	5.01279748116954	5.36443488330237e-07	6.78677222658129e-06	IN-VIP	Human	UP	human_up	macaque_down	RPL15_IN-VIP	UP_RPL15_IN-VIP	human_UP_RPL15_IN-VIP	macaque_DOWN_RPL15_IN-VIP	hg	rm	-1.64718371941532	human_up_RPL15_IN-VIP	macaque_down_RPL15_IN-VIP	2.01892993915799	0.31042338784214	6.50379455360071	7.83188418498259e-11	1.80343823623513e-09	Chimp	chimp_up	chimp_UP_RPL15_IN-VIP	pt	-2.01892993915799	chimp_up_RPL15_IN-VIP	down_RPL15_IN-VIP	Inh	macaque_down_RPL15_Inh	macaque_down_rpl15_inh	-1.83305682928665	RPL15	Neur	ENSG00000174748	C7_3	0.459101847	0.293	0.238	3.80506e-12	1.14296e-07	PD_up	Neur	both	EVO_down_PD_up
39.7092431986549	1.64718371941532	0.328595704415135	5.01279748116954	5.36443488330237e-07	6.78677222658129e-06	IN-VIP	Human	UP	human_up	macaque_down	RPL15_IN-VIP	UP_RPL15_IN-VIP	human_UP_RPL15_IN-VIP	macaque_DOWN_RPL15_IN-VIP	hg	rm	-1.64718371941532	human_up_RPL15_IN-VIP	macaque_down_RPL15_IN-VIP	2.01892993915799	0.31042338784214	6.50379455360071	7.83188418498259e-11	1.80343823623513e-09	Chimp	chimp_up	chimp_UP_RPL15_IN-VIP	pt	-2.01892993915799	chimp_up_RPL15_IN-VIP	down_RPL15_IN-VIP	Inh	macaque_down_RPL15_Inh	macaque_down_rpl15_inh	-1.83305682928665	RPL15	Neur	ENSG00000174748	C9	0.307970734	0.129	0.155	7.39302e-08	0.002220716	PD_up	Neur	both	EVO_down_PD_up
43.5212640894222	0.778743117729283	0.278354563197141	2.79766607302841	0.0051473297905154	0.019625484952403	IN-VIP	Human	UP	human_up	macaque_down	EPM2AIP1_IN-VIP	UP_EPM2AIP1_IN-VIP	human_UP_EPM2AIP1_IN-VIP	macaque_DOWN_EPM2AIP1_IN-VIP	hg	rm	-0.778743117729283	human_up_EPM2AIP1_IN-VIP	macaque_down_EPM2AIP1_IN-VIP	0.694291093230235	0.263493620963419	2.6349445982475	0.0084151017029645	0.028413749805921	Chimp	chimp_up	chimp_UP_EPM2AIP1_IN-VIP	pt	-0.694291093230235	chimp_up_EPM2AIP1_IN-VIP	down_EPM2AIP1_IN-VIP	Inh	macaque_down_EPM2AIP1_Inh	macaque_down_epm2aip1_inh	-0.736517105479759	EPM2AIP1	Neur	ENSG00000178567	C7_2	-0.404433821	0.123	0.233	1.00569e-08	0.00030209	PD_down	Neur	both	EVO_down_PD_down
45.5702807931102	-0.966592359765291	0.283575564678363	-3.40858832763542	0.0006529994142739	0.003582078517724	IN-VIP	Human	DOWN	human_down	macaque_up	EIF1B_IN-VIP	DOWN_EIF1B_IN-VIP	human_DOWN_EIF1B_IN-VIP	macaque_UP_EIF1B_IN-VIP	hg	rm	0.966592359765291	human_down_EIF1B_IN-VIP	macaque_up_EIF1B_IN-VIP	-0.722882909756114	0.255269457004082	-2.83184254881129	0.0046280631795052	0.0175035613684321	Chimp	chimp_down	chimp_DOWN_EIF1B_IN-VIP	pt	0.722882909756114	chimp_down_EIF1B_IN-VIP	up_EIF1B_IN-VIP	Inh	macaque_up_EIF1B_Inh	macaque_up_eif1b_inh	0.844737634760702	EIF1B	Neur	ENSG00000114784	C7_2	-0.393883934	0.174	0.31	1.84311e-13	5.53633e-09	PD_down	Neur	both	EVO_up_PD_down
62.1924142181343	0.554879638389345	0.217156176201461	2.55521002485589	0.0106123743186862	0.0344364567298144	IN-VIP	Human	UP	human_up	macaque_down	CSPG5_IN-VIP	UP_CSPG5_IN-VIP	human_UP_CSPG5_IN-VIP	macaque_DOWN_CSPG5_IN-VIP	hg	rm	-0.554879638389345	human_up_CSPG5_IN-VIP	macaque_down_CSPG5_IN-VIP	0.520717128724871	0.202565185088941	2.57061512567541	0.0101518078294545	0.0330233747839872	Chimp	chimp_up	chimp_UP_CSPG5_IN-VIP	pt	-0.520717128724871	chimp_up_CSPG5_IN-VIP	down_CSPG5_IN-VIP	Inh	macaque_down_CSPG5_Inh	macaque_down_cspg5_inh	-0.537798383557108	CSPG5	Neur	ENSG00000114646	C7_2	-0.355625501	0.044	0.105	1.25596e-07	0.003772651	PD_down	Neur	both	EVO_down_PD_down
55.1926291447075	0.781299209330072	0.255228736165459	3.06117258216399	0.0022047197491092	0.0098771444760095	IN-VIP	Human	UP	human_up	macaque_down	WDR82_IN-VIP	UP_WDR82_IN-VIP	human_UP_WDR82_IN-VIP	macaque_DOWN_WDR82_IN-VIP	hg	rm	-0.781299209330072	human_up_WDR82_IN-VIP	macaque_down_WDR82_IN-VIP	1.09161998643124	0.237366590785581	4.59887797528056	4.24772480167324e-06	4.14354673134757e-05	Chimp	chimp_up	chimp_UP_WDR82_IN-VIP	pt	-1.09161998643124	chimp_up_WDR82_IN-VIP	down_WDR82_IN-VIP	Inh	macaque_down_WDR82_Inh	macaque_down_wdr82_inh	-0.936459597880657	WDR82	Neur	ENSG00000164091	C7_2	-0.468769257	0.261	0.436	2.58642e-23	7.76909e-19	PD_down	Neur	both	EVO_down_PD_down
55.1926291447075	0.781299209330072	0.255228736165459	3.06117258216399	0.0022047197491092	0.0098771444760095	IN-VIP	Human	UP	human_up	macaque_down	WDR82_IN-VIP	UP_WDR82_IN-VIP	human_UP_WDR82_IN-VIP	macaque_DOWN_WDR82_IN-VIP	hg	rm	-0.781299209330072	human_up_WDR82_IN-VIP	macaque_down_WDR82_IN-VIP	1.09161998643124	0.237366590785581	4.59887797528056	4.24772480167324e-06	4.14354673134757e-05	Chimp	chimp_up	chimp_UP_WDR82_IN-VIP	pt	-1.09161998643124	chimp_up_WDR82_IN-VIP	down_WDR82_IN-VIP	Inh	macaque_down_WDR82_Inh	macaque_down_wdr82_inh	-0.936459597880657	WDR82	Neur	ENSG00000164091	C6_1	-0.606016044	0.158	0.226	2.13644e-09	6.41744e-05	PD_down	Neur	both	EVO_down_PD_down
221.403838630835	-0.516055234251422	0.124873747928768	-4.13261588453159	3.58657834130102e-05	0.0002917850900124	IN-VIP	Human	DOWN	human_down	macaque_up	FHIT_IN-VIP	DOWN_FHIT_IN-VIP	human_DOWN_FHIT_IN-VIP	macaque_UP_FHIT_IN-VIP	hg	rm	0.516055234251422	human_down_FHIT_IN-VIP	macaque_up_FHIT_IN-VIP	-1.91074155694408	0.128349818472144	-14.8869829321867	4.00435813799369e-50	2.00833210711132e-47	Chimp	chimp_down	chimp_DOWN_FHIT_IN-VIP	pt	1.91074155694408	chimp_down_FHIT_IN-VIP	up_FHIT_IN-VIP	Inh	macaque_up_FHIT_Inh	macaque_up_fhit_inh	1.21339839559775	FHIT	Neur	ENSG00000189283	C9	1.115476734	0.303	0.203	1.91586e-26	5.75485e-22	PD_up	Neur	both	EVO_up_PD_up
221.403838630835	-0.516055234251422	0.124873747928768	-4.13261588453159	3.58657834130102e-05	0.0002917850900124	IN-VIP	Human	DOWN	human_down	macaque_up	FHIT_IN-VIP	DOWN_FHIT_IN-VIP	human_DOWN_FHIT_IN-VIP	macaque_UP_FHIT_IN-VIP	hg	rm	0.516055234251422	human_down_FHIT_IN-VIP	macaque_up_FHIT_IN-VIP	-1.91074155694408	0.128349818472144	-14.8869829321867	4.00435813799369e-50	2.00833210711132e-47	Chimp	chimp_down	chimp_DOWN_FHIT_IN-VIP	pt	1.91074155694408	chimp_down_FHIT_IN-VIP	up_FHIT_IN-VIP	Inh	macaque_up_FHIT_Inh	macaque_up_fhit_inh	1.21339839559775	FHIT	Neur	ENSG00000189283	C6_1	0.367406453	0.479	0.317	1.02223e-24	3.07057e-20	PD_up	Neur	both	EVO_up_PD_up
221.403838630835	-0.516055234251422	0.124873747928768	-4.13261588453159	3.58657834130102e-05	0.0002917850900124	IN-VIP	Human	DOWN	human_down	macaque_up	FHIT_IN-VIP	DOWN_FHIT_IN-VIP	human_DOWN_FHIT_IN-VIP	macaque_UP_FHIT_IN-VIP	hg	rm	0.516055234251422	human_down_FHIT_IN-VIP	macaque_up_FHIT_IN-VIP	-1.91074155694408	0.128349818472144	-14.8869829321867	4.00435813799369e-50	2.00833210711132e-47	Chimp	chimp_down	chimp_DOWN_FHIT_IN-VIP	pt	1.91074155694408	chimp_down_FHIT_IN-VIP	up_FHIT_IN-VIP	Inh	macaque_up_FHIT_Inh	macaque_up_fhit_inh	1.21339839559775	FHIT	Neur	ENSG00000189283	C6_2	0.377365017	0.559	0.371	7.04307e-08	0.002115596	PD_up	Neur	both	EVO_up_PD_up
117.483233715346	0.827067842879038	0.169964634871187	4.86611725730976	1.13812009349493e-06	1.33962091726909e-05	IN-VIP	Human	UP	human_up	macaque_down	RYBP_IN-VIP	UP_RYBP_IN-VIP	human_UP_RYBP_IN-VIP	macaque_DOWN_RYBP_IN-VIP	hg	rm	-0.827067842879038	human_up_RYBP_IN-VIP	macaque_down_RYBP_IN-VIP	0.637431075150306	0.161961448366325	3.93569631279513	8.29558205351414e-05	0.0005843852475724	Chimp	chimp_up	chimp_UP_RYBP_IN-VIP	pt	-0.637431075150306	chimp_up_RYBP_IN-VIP	down_RYBP_IN-VIP	Inh	macaque_down_RYBP_Inh	macaque_down_rybp_inh	-0.732249459014672	RYBP	Neur	ENSG00000163602	C6_0	0.430455794	0.181	0.108	1.35936e-08	0.000408325	PD_up	Neur	both	EVO_down_PD_up
628.562375067718	3.89080664167955	0.128161076655188	30.3587231258021	1.92744741198275e-202	3.51874799531572e-198	IN-VIP	Human	UP	human_up	macaque_down	MTRNR2L12_IN-VIP	UP_MTRNR2L12_IN-VIP	human_UP_MTRNR2L12_IN-VIP	macaque_DOWN_MTRNR2L12_IN-VIP	hg	rm	-3.89080664167955	human_up_MTRNR2L12_IN-VIP	macaque_down_MTRNR2L12_IN-VIP	2.80947965984345	0.128169273251141	21.9200717034451	1.6719381756892e-106	5.73001078444951e-103	Chimp	chimp_up	chimp_UP_MTRNR2L12_IN-VIP	pt	-2.80947965984345	chimp_up_MTRNR2L12_IN-VIP	down_MTRNR2L12_IN-VIP	Inh	macaque_down_MTRNR2L12_Inh	macaque_down_mtrnr2l12_inh	-3.3501431507615	MTRNR2L12	Neur	ENSG00000269028	C7_0	-0.462289252	0.466	0.492	1.33714e-11	4.0165e-07	PD_down	Neur	both	EVO_down_PD_down
628.562375067718	3.89080664167955	0.128161076655188	30.3587231258021	1.92744741198275e-202	3.51874799531572e-198	IN-VIP	Human	UP	human_up	macaque_down	MTRNR2L12_IN-VIP	UP_MTRNR2L12_IN-VIP	human_UP_MTRNR2L12_IN-VIP	macaque_DOWN_MTRNR2L12_IN-VIP	hg	rm	-3.89080664167955	human_up_MTRNR2L12_IN-VIP	macaque_down_MTRNR2L12_IN-VIP	2.80947965984345	0.128169273251141	21.9200717034451	1.6719381756892e-106	5.73001078444951e-103	Chimp	chimp_up	chimp_UP_MTRNR2L12_IN-VIP	pt	-2.80947965984345	chimp_up_MTRNR2L12_IN-VIP	down_MTRNR2L12_IN-VIP	Inh	macaque_down_MTRNR2L12_Inh	macaque_down_mtrnr2l12_inh	-3.3501431507615	MTRNR2L12	Neur	ENSG00000269028	C7_2	0.659520485	0.4	0.356	1.05264e-19	3.16192e-15	PD_up	Neur	both	EVO_down_PD_up
628.562375067718	3.89080664167955	0.128161076655188	30.3587231258021	1.92744741198275e-202	3.51874799531572e-198	IN-VIP	Human	UP	human_up	macaque_down	MTRNR2L12_IN-VIP	UP_MTRNR2L12_IN-VIP	human_UP_MTRNR2L12_IN-VIP	macaque_DOWN_MTRNR2L12_IN-VIP	hg	rm	-3.89080664167955	human_up_MTRNR2L12_IN-VIP	macaque_down_MTRNR2L12_IN-VIP	2.80947965984345	0.128169273251141	21.9200717034451	1.6719381756892e-106	5.73001078444951e-103	Chimp	chimp_up	chimp_UP_MTRNR2L12_IN-VIP	pt	-2.80947965984345	chimp_up_MTRNR2L12_IN-VIP	down_MTRNR2L12_IN-VIP	Inh	macaque_down_MTRNR2L12_Inh	macaque_down_mtrnr2l12_inh	-3.3501431507615	MTRNR2L12	Neur	ENSG00000269028	C7_3	0.865678509	0.481	0.336	1.05472e-07	0.003168161	PD_up	Neur	both	EVO_down_PD_up
628.562375067718	3.89080664167955	0.128161076655188	30.3587231258021	1.92744741198275e-202	3.51874799531572e-198	IN-VIP	Human	UP	human_up	macaque_down	MTRNR2L12_IN-VIP	UP_MTRNR2L12_IN-VIP	human_UP_MTRNR2L12_IN-VIP	macaque_DOWN_MTRNR2L12_IN-VIP	hg	rm	-3.89080664167955	human_up_MTRNR2L12_IN-VIP	macaque_down_MTRNR2L12_IN-VIP	2.80947965984345	0.128169273251141	21.9200717034451	1.6719381756892e-106	5.73001078444951e-103	Chimp	chimp_up	chimp_UP_MTRNR2L12_IN-VIP	pt	-2.80947965984345	chimp_up_MTRNR2L12_IN-VIP	down_MTRNR2L12_IN-VIP	Inh	macaque_down_MTRNR2L12_Inh	macaque_down_mtrnr2l12_inh	-3.3501431507615	MTRNR2L12	Neur	ENSG00000269028	C9	1.225851861	0.427	0.286	3.97593e-30	1.19429e-25	PD_up	Neur	both	EVO_down_PD_up
291.810121017406	1.03223145321969	0.118044036702474	8.74446081356397	2.24083133286296e-18	1.31538960812688e-16	IN-VIP	Human	UP	human_up	macaque_down	LINC00882_IN-VIP	UP_LINC00882_IN-VIP	human_UP_LINC00882_IN-VIP	macaque_DOWN_LINC00882_IN-VIP	hg	rm	-1.03223145321969	human_up_LINC00882_IN-VIP	macaque_down_LINC00882_IN-VIP	1.29347821676366	0.111258977640608	11.6258323075905	3.04609982149952e-31	4.41105286123202e-29	Chimp	chimp_up	chimp_UP_LINC00882_IN-VIP	pt	-1.29347821676366	chimp_up_LINC00882_IN-VIP	down_LINC00882_IN-VIP	Inh	macaque_down_LINC00882_Inh	macaque_down_linc00882_inh	-1.16285483499168	LINC00882	Neur	ENSG00000242759	C9	0.30897549	0.112	0.167	5.2046e-14	1.56336e-09	PD_up	Neur	both	EVO_down_PD_up
661.450953083549	1.11991990257737	0.150629895686302	7.4349112271158	1.04638210488308e-13	3.87479750643923e-12	IN-VIP	Human	UP	human_up	macaque_down	ZBTB20_IN-VIP	UP_ZBTB20_IN-VIP	human_UP_ZBTB20_IN-VIP	macaque_DOWN_ZBTB20_IN-VIP	hg	rm	-1.11991990257737	human_up_ZBTB20_IN-VIP	macaque_down_ZBTB20_IN-VIP	0.538361171238361	0.149754984736357	3.59494658682742	0.0003244581369355	0.0018873642630286	Chimp	chimp_up	chimp_UP_ZBTB20_IN-VIP	pt	-0.538361171238361	chimp_up_ZBTB20_IN-VIP	down_ZBTB20_IN-VIP	Inh	macaque_down_ZBTB20_Inh	macaque_down_zbtb20_inh	-0.829140536907864	ZBTB20	Neur	ENSG00000181722	C7_0	0.352625041	0.35	0.238	4.00057e-08	0.001201691	PD_up	Neur	both	EVO_down_PD_up
661.450953083549	1.11991990257737	0.150629895686302	7.4349112271158	1.04638210488308e-13	3.87479750643923e-12	IN-VIP	Human	UP	human_up	macaque_down	ZBTB20_IN-VIP	UP_ZBTB20_IN-VIP	human_UP_ZBTB20_IN-VIP	macaque_DOWN_ZBTB20_IN-VIP	hg	rm	-1.11991990257737	human_up_ZBTB20_IN-VIP	macaque_down_ZBTB20_IN-VIP	0.538361171238361	0.149754984736357	3.59494658682742	0.0003244581369355	0.0018873642630286	Chimp	chimp_up	chimp_UP_ZBTB20_IN-VIP	pt	-0.538361171238361	chimp_up_ZBTB20_IN-VIP	down_ZBTB20_IN-VIP	Inh	macaque_down_ZBTB20_Inh	macaque_down_zbtb20_inh	-0.829140536907864	ZBTB20	Neur	ENSG00000181722	C7_1	0.395444081	0.387	0.27	7.66983e-07	0.023038634	PD_up	Neur	both	EVO_down_PD_up
661.450953083549	1.11991990257737	0.150629895686302	7.4349112271158	1.04638210488308e-13	3.87479750643923e-12	IN-VIP	Human	UP	human_up	macaque_down	ZBTB20_IN-VIP	UP_ZBTB20_IN-VIP	human_UP_ZBTB20_IN-VIP	macaque_DOWN_ZBTB20_IN-VIP	hg	rm	-1.11991990257737	human_up_ZBTB20_IN-VIP	macaque_down_ZBTB20_IN-VIP	0.538361171238361	0.149754984736357	3.59494658682742	0.0003244581369355	0.0018873642630286	Chimp	chimp_up	chimp_UP_ZBTB20_IN-VIP	pt	-0.538361171238361	chimp_up_ZBTB20_IN-VIP	down_ZBTB20_IN-VIP	Inh	macaque_down_ZBTB20_Inh	macaque_down_zbtb20_inh	-0.829140536907864	ZBTB20	Neur	ENSG00000181722	C7_2	1.061923592	0.24	0.153	1.44806e-24	4.34967e-20	PD_up	Neur	both	EVO_down_PD_up
661.450953083549	1.11991990257737	0.150629895686302	7.4349112271158	1.04638210488308e-13	3.87479750643923e-12	IN-VIP	Human	UP	human_up	macaque_down	ZBTB20_IN-VIP	UP_ZBTB20_IN-VIP	human_UP_ZBTB20_IN-VIP	macaque_DOWN_ZBTB20_IN-VIP	hg	rm	-1.11991990257737	human_up_ZBTB20_IN-VIP	macaque_down_ZBTB20_IN-VIP	0.538361171238361	0.149754984736357	3.59494658682742	0.0003244581369355	0.0018873642630286	Chimp	chimp_up	chimp_UP_ZBTB20_IN-VIP	pt	-0.538361171238361	chimp_up_ZBTB20_IN-VIP	down_ZBTB20_IN-VIP	Inh	macaque_down_ZBTB20_Inh	macaque_down_zbtb20_inh	-0.829140536907864	ZBTB20	Neur	ENSG00000181722	C9	-0.615321099	0.542	0.827	6.57779e-37	1.97584e-32	PD_down	Neur	both	EVO_down_PD_down
661.450953083549	1.11991990257737	0.150629895686302	7.4349112271158	1.04638210488308e-13	3.87479750643923e-12	IN-VIP	Human	UP	human_up	macaque_down	ZBTB20_IN-VIP	UP_ZBTB20_IN-VIP	human_UP_ZBTB20_IN-VIP	macaque_DOWN_ZBTB20_IN-VIP	hg	rm	-1.11991990257737	human_up_ZBTB20_IN-VIP	macaque_down_ZBTB20_IN-VIP	0.538361171238361	0.149754984736357	3.59494658682742	0.0003244581369355	0.0018873642630286	Chimp	chimp_up	chimp_UP_ZBTB20_IN-VIP	pt	-0.538361171238361	chimp_up_ZBTB20_IN-VIP	down_ZBTB20_IN-VIP	Inh	macaque_down_ZBTB20_Inh	macaque_down_zbtb20_inh	-0.829140536907864	ZBTB20	Neur	ENSG00000181722	C6_0	0.291722527	0.537	0.427	3.05344e-22	9.17194e-18	PD_up	Neur	both	EVO_down_PD_up
365.264935958408	-1.00934238391972	0.100037140964661	-10.0896764360376	6.13714766257508e-24	6.08911781130275e-22	IN-VIP	Human	DOWN	human_down	macaque_up	ATP2C1_IN-VIP	DOWN_ATP2C1_IN-VIP	human_DOWN_ATP2C1_IN-VIP	macaque_UP_ATP2C1_IN-VIP	hg	rm	1.00934238391972	human_down_ATP2C1_IN-VIP	macaque_up_ATP2C1_IN-VIP	-1.01968816558055	0.0917038623326474	-11.1193589849218	1.00995004454394e-28	1.21447969391562e-26	Chimp	chimp_down	chimp_DOWN_ATP2C1_IN-VIP	pt	1.01968816558055	chimp_down_ATP2C1_IN-VIP	up_ATP2C1_IN-VIP	Inh	macaque_up_ATP2C1_Inh	macaque_up_atp2c1_inh	1.01451527475013	ATP2C1	Neur	ENSG00000017260	C9	0.392829664	0.133	0.178	3.90043e-14	1.17161e-09	PD_up	Neur	both	EVO_up_PD_up
93.1330496328196	-0.574573801506297	0.177085972178368	-3.2446037054113	0.0011761418158118	0.0058633656443096	IN-VIP	Human	DOWN	human_down	macaque_up	RAB6B_IN-VIP	DOWN_RAB6B_IN-VIP	human_DOWN_RAB6B_IN-VIP	macaque_UP_RAB6B_IN-VIP	hg	rm	0.574573801506297	human_down_RAB6B_IN-VIP	macaque_up_RAB6B_IN-VIP	-0.508716756467779	0.159883756026072	-3.18179137838633	0.0014636720880754	0.0068108562266563	Chimp	chimp_down	chimp_DOWN_RAB6B_IN-VIP	pt	0.508716756467779	chimp_down_RAB6B_IN-VIP	up_RAB6B_IN-VIP	Inh	macaque_up_RAB6B_Inh	macaque_up_rab6b_inh	0.541645278987038	RAB6B	Neur	ENSG00000154917	C7_1	-0.452117954	0.296	0.322	2.87688e-11	8.64159e-07	PD_down	Neur	both	EVO_up_PD_down
6.43970712828547	-2.81701837903612	0.796614090242107	-3.53623970946832	0.0004058662380687	0.0024048990724383	IN-VIP	Human	DOWN	human_down	macaque_up	AC092957.1_IN-VIP	DOWN_AC092957.1_IN-VIP	human_DOWN_AC092957.1_IN-VIP	macaque_UP_AC092957.1_IN-VIP	hg	rm	2.81701837903612	human_down_AC092957.1_IN-VIP	macaque_up_AC092957.1_IN-VIP	-2.12061917833619	0.582717236689297	-3.63919075122004	0.0002734961604168	0.0016339051559128	Chimp	chimp_down	chimp_DOWN_AC092957.1_IN-VIP	pt	2.12061917833619	chimp_down_AC092957.1_IN-VIP	up_AC092957.1_IN-VIP	Inh	macaque_up_AC092957.1_Inh	macaque_up_ac092957.1_inh	2.46881877868616	AC092957.1	Neur	ENSG00000243620	C9	-1.735647373	0.089	0.501	5.36519e-92	1.61159e-87	PD_down	Neur	both	EVO_up_PD_down
184.489976640728	-1.02659187523875	0.140635400513654	-7.2996690128463	2.88476488121364e-13	1.00696496503702e-11	IN-VIP	Human	DOWN	human_down	macaque_up	KLHL24_IN-VIP	DOWN_KLHL24_IN-VIP	human_DOWN_KLHL24_IN-VIP	macaque_UP_KLHL24_IN-VIP	hg	rm	1.02659187523875	human_down_KLHL24_IN-VIP	macaque_up_KLHL24_IN-VIP	-0.556420183988384	0.123999237605297	-4.48728713768007	7.21358249194875e-06	6.69070350843222e-05	Chimp	chimp_down	chimp_DOWN_KLHL24_IN-VIP	pt	0.556420183988384	chimp_down_KLHL24_IN-VIP	up_KLHL24_IN-VIP	Inh	macaque_up_KLHL24_Inh	macaque_up_klhl24_inh	0.791506029613567	KLHL24	Neur	ENSG00000114796	C7_2	0.301112004	0.187	0.193	7.19009e-08	0.002159759	PD_up	Neur	both	EVO_up_PD_up
184.489976640728	-1.02659187523875	0.140635400513654	-7.2996690128463	2.88476488121364e-13	1.00696496503702e-11	IN-VIP	Human	DOWN	human_down	macaque_up	KLHL24_IN-VIP	DOWN_KLHL24_IN-VIP	human_DOWN_KLHL24_IN-VIP	macaque_UP_KLHL24_IN-VIP	hg	rm	1.02659187523875	human_down_KLHL24_IN-VIP	macaque_up_KLHL24_IN-VIP	-0.556420183988384	0.123999237605297	-4.48728713768007	7.21358249194875e-06	6.69070350843222e-05	Chimp	chimp_down	chimp_DOWN_KLHL24_IN-VIP	pt	0.556420183988384	chimp_down_KLHL24_IN-VIP	up_KLHL24_IN-VIP	Inh	macaque_up_KLHL24_Inh	macaque_up_klhl24_inh	0.791506029613567	KLHL24	Neur	ENSG00000114796	C9	0.273030907	0.165	0.221	4.28287e-09	0.000128649	PD_up	Neur	both	EVO_up_PD_up
61.8417803867065	4.01992920489323	0.368392611005087	10.9120788115854	1.00921730887758e-27	1.39577812052039e-25	IN-VIP	Human	UP	human_up	macaque_down	MUC20-OT1_IN-VIP	UP_MUC20-OT1_IN-VIP	human_UP_MUC20-OT1_IN-VIP	macaque_DOWN_MUC20-OT1_IN-VIP	hg	rm	-4.01992920489323	human_up_MUC20-OT1_IN-VIP	macaque_down_MUC20-OT1_IN-VIP	2.08569694129081	0.374927716795695	5.56293079401048	2.65281115253278e-08	4.08918708617178e-07	Chimp	chimp_up	chimp_UP_MUC20-OT1_IN-VIP	pt	-2.08569694129081	chimp_up_MUC20-OT1_IN-VIP	down_MUC20-OT1_IN-VIP	Inh	macaque_down_MUC20-OT1_Inh	macaque_down_muc20-ot1_inh	-3.05281307309202	MUC20-OT1	Neur	ENSG00000242086	C9	-0.554037675	0.109	0.315	6.40457e-32	1.92381e-27	PD_down	Neur	both	EVO_down_PD_down
61.8417803867065	4.01992920489323	0.368392611005087	10.9120788115854	1.00921730887758e-27	1.39577812052039e-25	IN-VIP	Human	UP	human_up	macaque_down	MUC20-OT1_IN-VIP	UP_MUC20-OT1_IN-VIP	human_UP_MUC20-OT1_IN-VIP	macaque_DOWN_MUC20-OT1_IN-VIP	hg	rm	-4.01992920489323	human_up_MUC20-OT1_IN-VIP	macaque_down_MUC20-OT1_IN-VIP	2.08569694129081	0.374927716795695	5.56293079401048	2.65281115253278e-08	4.08918708617178e-07	Chimp	chimp_up	chimp_UP_MUC20-OT1_IN-VIP	pt	-2.08569694129081	chimp_up_MUC20-OT1_IN-VIP	down_MUC20-OT1_IN-VIP	Inh	macaque_down_MUC20-OT1_Inh	macaque_down_muc20-ot1_inh	-3.05281307309202	MUC20-OT1	Neur	ENSG00000242086	C6_1	0.343111249	0.205	0.128	3.10721e-11	9.33343e-07	PD_up	Neur	both	EVO_down_PD_up
42.6644187383714	2.36372927537306	0.363795606642256	6.49741017267827	8.17144522479647e-11	2.02687369597669e-09	IN-VIP	Human	UP	human_up	macaque_down	AC139887.2_IN-VIP	UP_AC139887.2_IN-VIP	human_UP_AC139887.2_IN-VIP	macaque_DOWN_AC139887.2_IN-VIP	hg	rm	-2.36372927537306	human_up_AC139887.2_IN-VIP	macaque_down_AC139887.2_IN-VIP	2.47396661117252	0.352138498188056	7.02554995804896	2.13224700201701e-12	6.24578277813044e-11	Chimp	chimp_up	chimp_UP_AC139887.2_IN-VIP	pt	-2.47396661117252	chimp_up_AC139887.2_IN-VIP	down_AC139887.2_IN-VIP	Inh	macaque_down_AC139887.2_Inh	macaque_down_ac139887.2_inh	-2.41884794327279	AC139887.2	Neur	ENSG00000249592	C9	-0.340104405	0.051	0.138	5.8535e-07	0.017582735	PD_down	Neur	both	EVO_down_PD_down
141.794506791117	-0.636065951141688	0.149461545334134	-4.255716409995	2.08380696448208e-05	0.000179782513911	IN-VIP	Human	DOWN	human_down	macaque_up	ZFYVE28_IN-VIP	DOWN_ZFYVE28_IN-VIP	human_DOWN_ZFYVE28_IN-VIP	macaque_UP_ZFYVE28_IN-VIP	hg	rm	0.636065951141688	human_down_ZFYVE28_IN-VIP	macaque_up_ZFYVE28_IN-VIP	-0.910215561338739	0.139661425705327	-6.51730108540642	7.15836519799888e-11	1.66137092061457e-09	Chimp	chimp_down	chimp_DOWN_ZFYVE28_IN-VIP	pt	0.910215561338739	chimp_down_ZFYVE28_IN-VIP	up_ZFYVE28_IN-VIP	Inh	macaque_up_ZFYVE28_Inh	macaque_up_zfyve28_inh	0.773140756240214	ZFYVE28	Neur	ENSG00000159733	C9	-1.023372103	0.099	0.4	6.28952e-44	1.88925e-39	PD_down	Neur	both	EVO_up_PD_down
141.794506791117	-0.636065951141688	0.149461545334134	-4.255716409995	2.08380696448208e-05	0.000179782513911	IN-VIP	Human	DOWN	human_down	macaque_up	ZFYVE28_IN-VIP	DOWN_ZFYVE28_IN-VIP	human_DOWN_ZFYVE28_IN-VIP	macaque_UP_ZFYVE28_IN-VIP	hg	rm	0.636065951141688	human_down_ZFYVE28_IN-VIP	macaque_up_ZFYVE28_IN-VIP	-0.910215561338739	0.139661425705327	-6.51730108540642	7.15836519799888e-11	1.66137092061457e-09	Chimp	chimp_down	chimp_DOWN_ZFYVE28_IN-VIP	pt	0.910215561338739	chimp_down_ZFYVE28_IN-VIP	up_ZFYVE28_IN-VIP	Inh	macaque_up_ZFYVE28_Inh	macaque_up_zfyve28_inh	0.773140756240214	ZFYVE28	Neur	ENSG00000159733	C6_1	0.36650589	0.205	0.115	1.49981e-09	4.50514e-05	PD_up	Neur	both	EVO_up_PD_up
115.914031284179	2.59075554692932	0.247084854313797	10.4852867413681	1.00939009019519e-25	1.13051690101861e-23	IN-VIP	Human	UP	human_up	macaque_down	STX18-AS1_IN-VIP	UP_STX18-AS1_IN-VIP	human_UP_STX18-AS1_IN-VIP	macaque_DOWN_STX18-AS1_IN-VIP	hg	rm	-2.59075554692932	human_up_STX18-AS1_IN-VIP	macaque_down_STX18-AS1_IN-VIP	3.09988041201643	0.238524394016307	12.9960728956071	1.28788848607735e-38	2.94253899324539e-36	Chimp	chimp_up	chimp_UP_STX18-AS1_IN-VIP	pt	-3.09988041201643	chimp_up_STX18-AS1_IN-VIP	down_STX18-AS1_IN-VIP	Inh	macaque_down_STX18-AS1_Inh	macaque_down_stx18-as1_inh	-2.84531797947288	STX18-AS1	Neur	ENSG00000247708	C9	-0.279504895	0.041	0.101	3.4494e-11	1.03613e-06	PD_down	Neur	both	EVO_down_PD_down
39.0930670973231	-1.29051907839315	0.272744724339706	-4.73160051589413	2.22756466885762e-06	2.43949733621264e-05	IN-VIP	Human	DOWN	human_down	macaque_up	QDPR_IN-VIP	DOWN_QDPR_IN-VIP	human_DOWN_QDPR_IN-VIP	macaque_UP_QDPR_IN-VIP	hg	rm	1.29051907839315	human_down_QDPR_IN-VIP	macaque_up_QDPR_IN-VIP	-1.04458012608887	0.233617463869617	-4.47132722351549	7.7735648798098e-06	7.1584332567635e-05	Chimp	chimp_down	chimp_DOWN_QDPR_IN-VIP	pt	1.04458012608887	chimp_down_QDPR_IN-VIP	up_QDPR_IN-VIP	Inh	macaque_up_QDPR_Inh	macaque_up_qdpr_inh	1.16754960224101	QDPR	Neur	ENSG00000151552	C7_0	0.722833562	0.323	0.177	1.61079e-09	4.83849e-05	PD_up	Neur	both	EVO_up_PD_up
39.0930670973231	-1.29051907839315	0.272744724339706	-4.73160051589413	2.22756466885762e-06	2.43949733621264e-05	IN-VIP	Human	DOWN	human_down	macaque_up	QDPR_IN-VIP	DOWN_QDPR_IN-VIP	human_DOWN_QDPR_IN-VIP	macaque_UP_QDPR_IN-VIP	hg	rm	1.29051907839315	human_down_QDPR_IN-VIP	macaque_up_QDPR_IN-VIP	-1.04458012608887	0.233617463869617	-4.47132722351549	7.7735648798098e-06	7.1584332567635e-05	Chimp	chimp_down	chimp_DOWN_QDPR_IN-VIP	pt	1.04458012608887	chimp_down_QDPR_IN-VIP	up_QDPR_IN-VIP	Inh	macaque_up_QDPR_Inh	macaque_up_qdpr_inh	1.16754960224101	QDPR	Neur	ENSG00000151552	C7_1	0.584863903	0.422	0.247	1.83936e-14	5.52507e-10	PD_up	Neur	both	EVO_up_PD_up
39.0930670973231	-1.29051907839315	0.272744724339706	-4.73160051589413	2.22756466885762e-06	2.43949733621264e-05	IN-VIP	Human	DOWN	human_down	macaque_up	QDPR_IN-VIP	DOWN_QDPR_IN-VIP	human_DOWN_QDPR_IN-VIP	macaque_UP_QDPR_IN-VIP	hg	rm	1.29051907839315	human_down_QDPR_IN-VIP	macaque_up_QDPR_IN-VIP	-1.04458012608887	0.233617463869617	-4.47132722351549	7.7735648798098e-06	7.1584332567635e-05	Chimp	chimp_down	chimp_DOWN_QDPR_IN-VIP	pt	1.04458012608887	chimp_down_QDPR_IN-VIP	up_QDPR_IN-VIP	Inh	macaque_up_QDPR_Inh	macaque_up_qdpr_inh	1.16754960224101	QDPR	Neur	ENSG00000151552	C7_2	0.591260727	0.259	0.229	4.79106e-14	1.43914e-09	PD_up	Neur	both	EVO_up_PD_up
39.0930670973231	-1.29051907839315	0.272744724339706	-4.73160051589413	2.22756466885762e-06	2.43949733621264e-05	IN-VIP	Human	DOWN	human_down	macaque_up	QDPR_IN-VIP	DOWN_QDPR_IN-VIP	human_DOWN_QDPR_IN-VIP	macaque_UP_QDPR_IN-VIP	hg	rm	1.29051907839315	human_down_QDPR_IN-VIP	macaque_up_QDPR_IN-VIP	-1.04458012608887	0.233617463869617	-4.47132722351549	7.7735648798098e-06	7.1584332567635e-05	Chimp	chimp_down	chimp_DOWN_QDPR_IN-VIP	pt	1.04458012608887	chimp_down_QDPR_IN-VIP	up_QDPR_IN-VIP	Inh	macaque_up_QDPR_Inh	macaque_up_qdpr_inh	1.16754960224101	QDPR	Neur	ENSG00000151552	C9	0.967250619	0.272	0.197	1.82503e-17	5.48203e-13	PD_up	Neur	both	EVO_up_PD_up
39.0930670973231	-1.29051907839315	0.272744724339706	-4.73160051589413	2.22756466885762e-06	2.43949733621264e-05	IN-VIP	Human	DOWN	human_down	macaque_up	QDPR_IN-VIP	DOWN_QDPR_IN-VIP	human_DOWN_QDPR_IN-VIP	macaque_UP_QDPR_IN-VIP	hg	rm	1.29051907839315	human_down_QDPR_IN-VIP	macaque_up_QDPR_IN-VIP	-1.04458012608887	0.233617463869617	-4.47132722351549	7.7735648798098e-06	7.1584332567635e-05	Chimp	chimp_down	chimp_DOWN_QDPR_IN-VIP	pt	1.04458012608887	chimp_down_QDPR_IN-VIP	up_QDPR_IN-VIP	Inh	macaque_up_QDPR_Inh	macaque_up_qdpr_inh	1.16754960224101	QDPR	Neur	ENSG00000151552	C6_0	0.604791726	0.318	0.174	2.28536e-19	6.86478e-15	PD_up	Neur	both	EVO_up_PD_up
1094.75892319563	1.08818973682017	0.110309363382403	9.86489000981549	5.90991852007017e-23	5.31485086218724e-21	IN-VIP	Human	UP	human_up	macaque_down	PCDH7_IN-VIP	UP_PCDH7_IN-VIP	human_UP_PCDH7_IN-VIP	macaque_DOWN_PCDH7_IN-VIP	hg	rm	-1.08818973682017	human_up_PCDH7_IN-VIP	macaque_down_PCDH7_IN-VIP	0.583629488187803	0.109477866291218	5.33102724741923	9.76587632980605e-08	1.35674509073635e-06	Chimp	chimp_up	chimp_UP_PCDH7_IN-VIP	pt	-0.583629488187803	chimp_up_PCDH7_IN-VIP	down_PCDH7_IN-VIP	Inh	macaque_down_PCDH7_Inh	macaque_down_pcdh7_inh	-0.835909612503987	PCDH7	Neur	ENSG00000169851	C7_2	-0.401364765	0.298	0.5	2.11225e-19	6.34477e-15	PD_down	Neur	both	EVO_down_PD_down
1094.75892319563	1.08818973682017	0.110309363382403	9.86489000981549	5.90991852007017e-23	5.31485086218724e-21	IN-VIP	Human	UP	human_up	macaque_down	PCDH7_IN-VIP	UP_PCDH7_IN-VIP	human_UP_PCDH7_IN-VIP	macaque_DOWN_PCDH7_IN-VIP	hg	rm	-1.08818973682017	human_up_PCDH7_IN-VIP	macaque_down_PCDH7_IN-VIP	0.583629488187803	0.109477866291218	5.33102724741923	9.76587632980605e-08	1.35674509073635e-06	Chimp	chimp_up	chimp_UP_PCDH7_IN-VIP	pt	-0.583629488187803	chimp_up_PCDH7_IN-VIP	down_PCDH7_IN-VIP	Inh	macaque_down_PCDH7_Inh	macaque_down_pcdh7_inh	-0.835909612503987	PCDH7	Neur	ENSG00000169851	C9	1.428261172	0.162	0.074	1.28851e-26	3.87042e-22	PD_up	Neur	both	EVO_down_PD_up
1094.75892319563	1.08818973682017	0.110309363382403	9.86489000981549	5.90991852007017e-23	5.31485086218724e-21	IN-VIP	Human	UP	human_up	macaque_down	PCDH7_IN-VIP	UP_PCDH7_IN-VIP	human_UP_PCDH7_IN-VIP	macaque_DOWN_PCDH7_IN-VIP	hg	rm	-1.08818973682017	human_up_PCDH7_IN-VIP	macaque_down_PCDH7_IN-VIP	0.583629488187803	0.109477866291218	5.33102724741923	9.76587632980605e-08	1.35674509073635e-06	Chimp	chimp_up	chimp_UP_PCDH7_IN-VIP	pt	-0.583629488187803	chimp_up_PCDH7_IN-VIP	down_PCDH7_IN-VIP	Inh	macaque_down_PCDH7_Inh	macaque_down_pcdh7_inh	-0.835909612503987	PCDH7	Neur	ENSG00000169851	C6_1	-0.268955187	0.563	0.531	1.52669e-06	0.045858807	PD_down	Neur	both	EVO_down_PD_down
101.643709091053	-0.78386978630867	0.1702060249952	-4.60541738361362	4.11639388459935e-06	4.25290813566756e-05	IN-VIP	Human	DOWN	human_down	macaque_up	UCHL1_IN-VIP	DOWN_UCHL1_IN-VIP	human_DOWN_UCHL1_IN-VIP	macaque_UP_UCHL1_IN-VIP	hg	rm	0.78386978630867	human_down_UCHL1_IN-VIP	macaque_up_UCHL1_IN-VIP	-0.9245483141646	0.155606450816637	-5.94158088763343	2.8228638615292e-09	5.17348926779188e-08	Chimp	chimp_down	chimp_DOWN_UCHL1_IN-VIP	pt	0.9245483141646	chimp_down_UCHL1_IN-VIP	up_UCHL1_IN-VIP	Inh	macaque_up_UCHL1_Inh	macaque_up_uchl1_inh	0.854209050236635	UCHL1	Neur	ENSG00000154277	C7_2	-0.677356699	0.508	0.771	1.76713e-55	5.3081e-51	PD_down	Neur	both	EVO_up_PD_down
101.643709091053	-0.78386978630867	0.1702060249952	-4.60541738361362	4.11639388459935e-06	4.25290813566756e-05	IN-VIP	Human	DOWN	human_down	macaque_up	UCHL1_IN-VIP	DOWN_UCHL1_IN-VIP	human_DOWN_UCHL1_IN-VIP	macaque_UP_UCHL1_IN-VIP	hg	rm	0.78386978630867	human_down_UCHL1_IN-VIP	macaque_up_UCHL1_IN-VIP	-0.9245483141646	0.155606450816637	-5.94158088763343	2.8228638615292e-09	5.17348926779188e-08	Chimp	chimp_down	chimp_DOWN_UCHL1_IN-VIP	pt	0.9245483141646	chimp_down_UCHL1_IN-VIP	up_UCHL1_IN-VIP	Inh	macaque_up_UCHL1_Inh	macaque_up_uchl1_inh	0.854209050236635	UCHL1	Neur	ENSG00000154277	C9	0.53465135	0.147	0.132	9.18243e-07	0.027582175	PD_up	Neur	both	EVO_up_PD_up
101.643709091053	-0.78386978630867	0.1702060249952	-4.60541738361362	4.11639388459935e-06	4.25290813566756e-05	IN-VIP	Human	DOWN	human_down	macaque_up	UCHL1_IN-VIP	DOWN_UCHL1_IN-VIP	human_DOWN_UCHL1_IN-VIP	macaque_UP_UCHL1_IN-VIP	hg	rm	0.78386978630867	human_down_UCHL1_IN-VIP	macaque_up_UCHL1_IN-VIP	-0.9245483141646	0.155606450816637	-5.94158088763343	2.8228638615292e-09	5.17348926779188e-08	Chimp	chimp_down	chimp_DOWN_UCHL1_IN-VIP	pt	0.9245483141646	chimp_down_UCHL1_IN-VIP	up_UCHL1_IN-VIP	Inh	macaque_up_UCHL1_Inh	macaque_up_uchl1_inh	0.854209050236635	UCHL1	Neur	ENSG00000154277	C6_1	-0.621234748	0.324	0.386	3.41342e-14	1.02532e-09	PD_down	Neur	both	EVO_up_PD_down
423.717574431022	1.05022090676799	0.102047289701584	10.2915120023191	7.69582869809881e-25	8.21608472002877e-23	IN-VIP	Human	UP	human_up	macaque_down	EPHA5_IN-VIP	UP_EPHA5_IN-VIP	human_UP_EPHA5_IN-VIP	macaque_DOWN_EPHA5_IN-VIP	hg	rm	-1.05022090676799	human_up_EPHA5_IN-VIP	macaque_down_EPHA5_IN-VIP	0.862298856684881	0.0984782590460294	8.75623579293615	2.01879167152849e-18	1.16936375046875e-16	Chimp	chimp_up	chimp_UP_EPHA5_IN-VIP	pt	-0.862298856684881	chimp_up_EPHA5_IN-VIP	down_EPHA5_IN-VIP	Inh	macaque_down_EPHA5_Inh	macaque_down_epha5_inh	-0.956259881726434	EPHA5	Neur	ENSG00000145242	C7_2	-0.335986198	0.093	0.17	5.36494e-07	0.016115214	PD_down	Neur	both	EVO_down_PD_down
423.717574431022	1.05022090676799	0.102047289701584	10.2915120023191	7.69582869809881e-25	8.21608472002877e-23	IN-VIP	Human	UP	human_up	macaque_down	EPHA5_IN-VIP	UP_EPHA5_IN-VIP	human_UP_EPHA5_IN-VIP	macaque_DOWN_EPHA5_IN-VIP	hg	rm	-1.05022090676799	human_up_EPHA5_IN-VIP	macaque_down_EPHA5_IN-VIP	0.862298856684881	0.0984782590460294	8.75623579293615	2.01879167152849e-18	1.16936375046875e-16	Chimp	chimp_up	chimp_UP_EPHA5_IN-VIP	pt	-0.862298856684881	chimp_up_EPHA5_IN-VIP	down_EPHA5_IN-VIP	Inh	macaque_down_EPHA5_Inh	macaque_down_epha5_inh	-0.956259881726434	EPHA5	Neur	ENSG00000145242	C6_1	-0.305757983	0.302	0.261	4.08428e-12	1.22684e-07	PD_down	Neur	both	EVO_down_PD_down
328.888520779605	4.00551191713615	0.215271971773039	18.606750726282	2.83284699502637e-77	3.44776364941343e-74	IN-VIP	Human	UP	human_up	macaque_down	UBA6-AS1_IN-VIP	UP_UBA6-AS1_IN-VIP	human_UP_UBA6-AS1_IN-VIP	macaque_DOWN_UBA6-AS1_IN-VIP	hg	rm	-4.00551191713615	human_up_UBA6-AS1_IN-VIP	macaque_down_UBA6-AS1_IN-VIP	4.52801138235364	0.211945261900277	21.3640604265271	2.88600997863729e-101	6.5938914656354e-98	Chimp	chimp_up	chimp_UP_UBA6-AS1_IN-VIP	pt	-4.52801138235364	chimp_up_UBA6-AS1_IN-VIP	down_UBA6-AS1_IN-VIP	Inh	macaque_down_UBA6-AS1_Inh	macaque_down_uba6-as1_inh	-4.2667616497449	UBA6-AS1	Neur	ENSG00000248049	C9	0.828160234	0.112	0.074	4.82514e-08	0.001449376	PD_up	Neur	both	EVO_down_PD_up
90.3322327422568	0.615381430329142	0.183922268832668	3.34587776800979	0.0008202254459745	0.0043529173667765	IN-VIP	Human	UP	human_up	macaque_down	BMP2K_IN-VIP	UP_BMP2K_IN-VIP	human_UP_BMP2K_IN-VIP	macaque_DOWN_BMP2K_IN-VIP	hg	rm	-0.615381430329142	human_up_BMP2K_IN-VIP	macaque_down_BMP2K_IN-VIP	0.567805057044969	0.172334764964534	3.29477953657128	0.0009849892322093	0.0048676600773663	Chimp	chimp_up	chimp_UP_BMP2K_IN-VIP	pt	-0.567805057044969	chimp_up_BMP2K_IN-VIP	down_BMP2K_IN-VIP	Inh	macaque_down_BMP2K_Inh	macaque_down_bmp2k_inh	-0.591593243687055	BMP2K	Neur	ENSG00000138756	C9	0.323083717	0.097	0.117	2.81827e-08	0.000846552	PD_up	Neur	both	EVO_down_PD_up
6.26183958913005	-1.8571622295527	0.69400108008727	-2.67602210261569	0.0074501731701307	0.0261608696660718	IN-VIP	Human	DOWN	human_down	macaque_up	SPP1_IN-VIP	DOWN_SPP1_IN-VIP	human_DOWN_SPP1_IN-VIP	macaque_UP_SPP1_IN-VIP	hg	rm	1.8571622295527	human_down_SPP1_IN-VIP	macaque_up_SPP1_IN-VIP	-2.78979022216813	0.678482757299167	-4.1118071051259	3.9257423550815e-05	0.0003047377880239	Chimp	chimp_down	chimp_DOWN_SPP1_IN-VIP	pt	2.78979022216813	chimp_down_SPP1_IN-VIP	up_SPP1_IN-VIP	Inh	macaque_up_SPP1_Inh	macaque_up_spp1_inh	2.32347622586041	SPP1	Neur	ENSG00000118785	C7_2	0.444605298	0.395	0.378	1.2935e-06	0.038854218	PD_up	Neur	both	EVO_up_PD_up
6.26183958913005	-1.8571622295527	0.69400108008727	-2.67602210261569	0.0074501731701307	0.0261608696660718	IN-VIP	Human	DOWN	human_down	macaque_up	SPP1_IN-VIP	DOWN_SPP1_IN-VIP	human_DOWN_SPP1_IN-VIP	macaque_UP_SPP1_IN-VIP	hg	rm	1.8571622295527	human_down_SPP1_IN-VIP	macaque_up_SPP1_IN-VIP	-2.78979022216813	0.678482757299167	-4.1118071051259	3.9257423550815e-05	0.0003047377880239	Chimp	chimp_down	chimp_DOWN_SPP1_IN-VIP	pt	2.78979022216813	chimp_down_SPP1_IN-VIP	up_SPP1_IN-VIP	Inh	macaque_up_SPP1_Inh	macaque_up_spp1_inh	2.32347622586041	SPP1	Neur	ENSG00000118785	C9	0.712469385	0.327	0.277	1.76091e-08	0.000528941	PD_up	Neur	both	EVO_up_PD_up
33.2428554425701	-1.16750007226173	0.346520481763679	-3.36920942254127	0.0007538412890483	0.0040504917567841	IN-VIP	Human	DOWN	human_down	macaque_up	STPG2_IN-VIP	DOWN_STPG2_IN-VIP	human_DOWN_STPG2_IN-VIP	macaque_UP_STPG2_IN-VIP	hg	rm	1.16750007226173	human_down_STPG2_IN-VIP	macaque_up_STPG2_IN-VIP	-1.22733341371981	0.319850020866867	-3.8372153623547	0.000124437336818	0.000832402393295	Chimp	chimp_down	chimp_DOWN_STPG2_IN-VIP	pt	1.22733341371981	chimp_down_STPG2_IN-VIP	up_STPG2_IN-VIP	Inh	macaque_up_STPG2_Inh	macaque_up_stpg2_inh	1.19741674299077	STPG2	Neur	ENSG00000163116	C6_1	-0.414130037	0.128	0.137	1.08475e-06	0.032583628	PD_down	Neur	both	EVO_up_PD_down
4.97327046992715	-2.39309066515698	0.862038752209665	-2.77608246615685	0.0055018251488027	0.0206118037998241	IN-VIP	Human	DOWN	human_down	macaque_up	SELENOP_IN-VIP	DOWN_SELENOP_IN-VIP	human_DOWN_SELENOP_IN-VIP	macaque_UP_SELENOP_IN-VIP	hg	rm	2.39309066515698	human_down_SELENOP_IN-VIP	macaque_up_SELENOP_IN-VIP	-2.08592914912918	0.696572609361328	-2.99456097052355	0.0027484012016466	0.0114775332878675	Chimp	chimp_down	chimp_DOWN_SELENOP_IN-VIP	pt	2.08592914912918	chimp_down_SELENOP_IN-VIP	up_SELENOP_IN-VIP	Inh	macaque_up_SELENOP_Inh	macaque_up_selenop_inh	2.23950990714308	SELENOP	Neur	ENSG00000250722	C7_0	0.834884576	0.171	0.079	2.93444e-11	8.81446e-07	PD_up	Neur	both	EVO_up_PD_up
4.97327046992715	-2.39309066515698	0.862038752209665	-2.77608246615685	0.0055018251488027	0.0206118037998241	IN-VIP	Human	DOWN	human_down	macaque_up	SELENOP_IN-VIP	DOWN_SELENOP_IN-VIP	human_DOWN_SELENOP_IN-VIP	macaque_UP_SELENOP_IN-VIP	hg	rm	2.39309066515698	human_down_SELENOP_IN-VIP	macaque_up_SELENOP_IN-VIP	-2.08592914912918	0.696572609361328	-2.99456097052355	0.0027484012016466	0.0114775332878675	Chimp	chimp_down	chimp_DOWN_SELENOP_IN-VIP	pt	2.08592914912918	chimp_down_SELENOP_IN-VIP	up_SELENOP_IN-VIP	Inh	macaque_up_SELENOP_Inh	macaque_up_selenop_inh	2.23950990714308	SELENOP	Neur	ENSG00000250722	C7_1	0.502084742	0.152	0.082	2.61361e-08	0.000785076	PD_up	Neur	both	EVO_up_PD_up
4.97327046992715	-2.39309066515698	0.862038752209665	-2.77608246615685	0.0055018251488027	0.0206118037998241	IN-VIP	Human	DOWN	human_down	macaque_up	SELENOP_IN-VIP	DOWN_SELENOP_IN-VIP	human_DOWN_SELENOP_IN-VIP	macaque_UP_SELENOP_IN-VIP	hg	rm	2.39309066515698	human_down_SELENOP_IN-VIP	macaque_up_SELENOP_IN-VIP	-2.08592914912918	0.696572609361328	-2.99456097052355	0.0027484012016466	0.0114775332878675	Chimp	chimp_down	chimp_DOWN_SELENOP_IN-VIP	pt	2.08592914912918	chimp_down_SELENOP_IN-VIP	up_SELENOP_IN-VIP	Inh	macaque_up_SELENOP_Inh	macaque_up_selenop_inh	2.23950990714308	SELENOP	Neur	ENSG00000250722	C9	0.540914161	0.125	0.105	6.76189e-10	2.03114e-05	PD_up	Neur	both	EVO_up_PD_up
4.97327046992715	-2.39309066515698	0.862038752209665	-2.77608246615685	0.0055018251488027	0.0206118037998241	IN-VIP	Human	DOWN	human_down	macaque_up	SELENOP_IN-VIP	DOWN_SELENOP_IN-VIP	human_DOWN_SELENOP_IN-VIP	macaque_UP_SELENOP_IN-VIP	hg	rm	2.39309066515698	human_down_SELENOP_IN-VIP	macaque_up_SELENOP_IN-VIP	-2.08592914912918	0.696572609361328	-2.99456097052355	0.0027484012016466	0.0114775332878675	Chimp	chimp_down	chimp_DOWN_SELENOP_IN-VIP	pt	2.08592914912918	chimp_down_SELENOP_IN-VIP	up_SELENOP_IN-VIP	Inh	macaque_up_SELENOP_Inh	macaque_up_selenop_inh	2.23950990714308	SELENOP	Neur	ENSG00000250722	C6_0	0.439138195	0.153	0.088	1.43724e-15	4.31717e-11	PD_up	Neur	both	EVO_up_PD_up
321.621140562154	-0.739682284921636	0.102372162396685	-7.22542405674128	4.99540571023082e-13	1.67948667856305e-11	IN-VIP	Human	DOWN	human_down	macaque_up	BDP1_IN-VIP	DOWN_BDP1_IN-VIP	human_DOWN_BDP1_IN-VIP	macaque_UP_BDP1_IN-VIP	hg	rm	0.739682284921636	human_down_BDP1_IN-VIP	macaque_up_BDP1_IN-VIP	-0.788014765565267	0.0941952002777	-8.36576347034769	5.97269066190461e-17	3.02503542070799e-15	Chimp	chimp_down	chimp_DOWN_BDP1_IN-VIP	pt	0.788014765565267	chimp_down_BDP1_IN-VIP	up_BDP1_IN-VIP	Inh	macaque_up_BDP1_Inh	macaque_up_bdp1_inh	0.763848525243451	BDP1	Neur	ENSG00000145734	C6_0	-0.447499017	0.175	0.195	5.86199e-12	1.76082e-07	PD_down	Neur	both	EVO_up_PD_down
689.560751282743	-0.528643324592409	0.0766300701037164	-6.89864075390909	5.25024541772212e-12	1.54594323138605e-10	IN-VIP	Human	DOWN	human_down	macaque_up	MAP1B_IN-VIP	DOWN_MAP1B_IN-VIP	human_DOWN_MAP1B_IN-VIP	macaque_UP_MAP1B_IN-VIP	hg	rm	0.528643324592409	human_down_MAP1B_IN-VIP	macaque_up_MAP1B_IN-VIP	-0.957746267012614	0.073524153976079	-13.0262806876257	8.67335069301582e-39	2.05000126782166e-36	Chimp	chimp_down	chimp_DOWN_MAP1B_IN-VIP	pt	0.957746267012614	chimp_down_MAP1B_IN-VIP	up_MAP1B_IN-VIP	Inh	macaque_up_MAP1B_Inh	macaque_up_map1b_inh	0.743194795802511	MAP1B	Neur	ENSG00000131711	C7_2	-0.397009263	0.945	0.99	3.39823e-33	1.02076e-28	PD_down	Neur	both	EVO_up_PD_down
689.560751282743	-0.528643324592409	0.0766300701037164	-6.89864075390909	5.25024541772212e-12	1.54594323138605e-10	IN-VIP	Human	DOWN	human_down	macaque_up	MAP1B_IN-VIP	DOWN_MAP1B_IN-VIP	human_DOWN_MAP1B_IN-VIP	macaque_UP_MAP1B_IN-VIP	hg	rm	0.528643324592409	human_down_MAP1B_IN-VIP	macaque_up_MAP1B_IN-VIP	-0.957746267012614	0.073524153976079	-13.0262806876257	8.67335069301582e-39	2.05000126782166e-36	Chimp	chimp_down	chimp_DOWN_MAP1B_IN-VIP	pt	0.957746267012614	chimp_down_MAP1B_IN-VIP	up_MAP1B_IN-VIP	Inh	macaque_up_MAP1B_Inh	macaque_up_map1b_inh	0.743194795802511	MAP1B	Neur	ENSG00000131711	C7_3	-0.28458729	0.875	0.936	8.07225e-25	2.42474e-20	PD_down	Neur	both	EVO_up_PD_down
689.560751282743	-0.528643324592409	0.0766300701037164	-6.89864075390909	5.25024541772212e-12	1.54594323138605e-10	IN-VIP	Human	DOWN	human_down	macaque_up	MAP1B_IN-VIP	DOWN_MAP1B_IN-VIP	human_DOWN_MAP1B_IN-VIP	macaque_UP_MAP1B_IN-VIP	hg	rm	0.528643324592409	human_down_MAP1B_IN-VIP	macaque_up_MAP1B_IN-VIP	-0.957746267012614	0.073524153976079	-13.0262806876257	8.67335069301582e-39	2.05000126782166e-36	Chimp	chimp_down	chimp_DOWN_MAP1B_IN-VIP	pt	0.957746267012614	chimp_down_MAP1B_IN-VIP	up_MAP1B_IN-VIP	Inh	macaque_up_MAP1B_Inh	macaque_up_map1b_inh	0.743194795802511	MAP1B	Neur	ENSG00000131711	C6_1	-0.560735218	0.859	0.901	8.91741e-13	2.67861e-08	PD_down	Neur	both	EVO_up_PD_down
29.2769500992484	2.26712462149937	0.396006970894757	5.72496139746459	1.03457262510525e-08	1.84264954574843e-07	IN-VIP	Human	UP	human_up	macaque_down	FAM174A_IN-VIP	UP_FAM174A_IN-VIP	human_UP_FAM174A_IN-VIP	macaque_DOWN_FAM174A_IN-VIP	hg	rm	-2.26712462149937	human_up_FAM174A_IN-VIP	macaque_down_FAM174A_IN-VIP	1.92297516268127	0.386314298054922	4.97774783994115	6.43283851508827e-07	7.59348211169691e-06	Chimp	chimp_up	chimp_UP_FAM174A_IN-VIP	pt	-1.92297516268127	chimp_up_FAM174A_IN-VIP	down_FAM174A_IN-VIP	Inh	macaque_down_FAM174A_Inh	macaque_down_fam174a_inh	-2.09504989209032	FAM174A	Neur	ENSG00000174132	C7_2	-0.523000612	0.066	0.163	2.09668e-13	6.29799e-09	PD_down	Neur	both	EVO_down_PD_down
35.9189928001515	-1.05703588276505	0.288711353818562	-3.66122034615006	0.0002510167542103	0.0015898187377569	IN-VIP	Human	DOWN	human_down	macaque_up	HINT1_IN-VIP	DOWN_HINT1_IN-VIP	human_DOWN_HINT1_IN-VIP	macaque_UP_HINT1_IN-VIP	hg	rm	1.05703588276505	human_down_HINT1_IN-VIP	macaque_up_HINT1_IN-VIP	-0.906562460973413	0.254377168050511	-3.56385153558043	0.0003654527062018	0.0020945965172618	Chimp	chimp_down	chimp_DOWN_HINT1_IN-VIP	pt	0.906562460973413	chimp_down_HINT1_IN-VIP	up_HINT1_IN-VIP	Inh	macaque_up_HINT1_Inh	macaque_up_hint1_inh	0.98179917186923	HINT1	Neur	ENSG00000169567	C7_2	-0.384686316	0.123	0.232	6.21646e-13	1.8673e-08	PD_down	Neur	both	EVO_up_PD_down
35.9189928001515	-1.05703588276505	0.288711353818562	-3.66122034615006	0.0002510167542103	0.0015898187377569	IN-VIP	Human	DOWN	human_down	macaque_up	HINT1_IN-VIP	DOWN_HINT1_IN-VIP	human_DOWN_HINT1_IN-VIP	macaque_UP_HINT1_IN-VIP	hg	rm	1.05703588276505	human_down_HINT1_IN-VIP	macaque_up_HINT1_IN-VIP	-0.906562460973413	0.254377168050511	-3.56385153558043	0.0003654527062018	0.0020945965172618	Chimp	chimp_down	chimp_DOWN_HINT1_IN-VIP	pt	0.906562460973413	chimp_down_HINT1_IN-VIP	up_HINT1_IN-VIP	Inh	macaque_up_HINT1_Inh	macaque_up_hint1_inh	0.98179917186923	HINT1	Neur	ENSG00000169567	C6_1	-0.367195708	0.061	0.112	8.75923e-09	0.00026311	PD_down	Neur	both	EVO_up_PD_down
14.5925754012617	1.30428905398284	0.498178068423466	2.61811817230412	0.0088416179992344	0.0298967546201193	IN-VIP	Human	UP	human_up	macaque_down	FBLL1_IN-VIP	UP_FBLL1_IN-VIP	human_UP_FBLL1_IN-VIP	macaque_DOWN_FBLL1_IN-VIP	hg	rm	-1.30428905398284	human_up_FBLL1_IN-VIP	macaque_down_FBLL1_IN-VIP	1.55495733150202	0.467288810790115	3.3276151613235	0.0008759277706857	0.004417881468877	Chimp	chimp_up	chimp_UP_FBLL1_IN-VIP	pt	-1.55495733150202	chimp_up_FBLL1_IN-VIP	down_FBLL1_IN-VIP	Inh	macaque_down_FBLL1_Inh	macaque_down_fbll1_inh	-1.42962319274243	FBLL1	Neur	ENSG00000188573	C7_2	-0.547158302	0.152	0.296	3.30442e-28	9.92583e-24	PD_down	Neur	both	EVO_down_PD_down
342.887389878145	-0.750534679230258	0.0999849366976081	-7.50647751570974	6.07395640226767e-14	2.32954092604619e-12	IN-VIP	Human	DOWN	human_down	macaque_up	CPEB4_IN-VIP	DOWN_CPEB4_IN-VIP	human_DOWN_CPEB4_IN-VIP	macaque_UP_CPEB4_IN-VIP	hg	rm	0.750534679230258	human_down_CPEB4_IN-VIP	macaque_up_CPEB4_IN-VIP	-0.672178705771566	0.0912173608575534	-7.36897778506497	1.71941307283598e-13	5.70262758334293e-12	Chimp	chimp_down	chimp_DOWN_CPEB4_IN-VIP	pt	0.672178705771566	chimp_down_CPEB4_IN-VIP	up_CPEB4_IN-VIP	Inh	macaque_up_CPEB4_Inh	macaque_up_cpeb4_inh	0.711356692500912	CPEB4	Neur	ENSG00000113742	C7_2	0.349868222	0.309	0.329	7.62457e-12	2.29027e-07	PD_up	Neur	both	EVO_up_PD_up
342.887389878145	-0.750534679230258	0.0999849366976081	-7.50647751570974	6.07395640226767e-14	2.32954092604619e-12	IN-VIP	Human	DOWN	human_down	macaque_up	CPEB4_IN-VIP	DOWN_CPEB4_IN-VIP	human_DOWN_CPEB4_IN-VIP	macaque_UP_CPEB4_IN-VIP	hg	rm	0.750534679230258	human_down_CPEB4_IN-VIP	macaque_up_CPEB4_IN-VIP	-0.672178705771566	0.0912173608575534	-7.36897778506497	1.71941307283598e-13	5.70262758334293e-12	Chimp	chimp_down	chimp_DOWN_CPEB4_IN-VIP	pt	0.672178705771566	chimp_down_CPEB4_IN-VIP	up_CPEB4_IN-VIP	Inh	macaque_up_CPEB4_Inh	macaque_up_cpeb4_inh	0.711356692500912	CPEB4	Neur	ENSG00000113742	C6_1	0.285018876	0.377	0.284	4.79547e-11	1.44046e-06	PD_up	Neur	both	EVO_up_PD_up
60.1327885418259	0.966305431512885	0.239476351649783	4.03507663640223	5.45844785119485e-05	0.0004234994643918	IN-VIP	Human	UP	human_up	macaque_down	CANX_IN-VIP	UP_CANX_IN-VIP	human_UP_CANX_IN-VIP	macaque_DOWN_CANX_IN-VIP	hg	rm	-0.966305431512885	human_up_CANX_IN-VIP	macaque_down_CANX_IN-VIP	1.25339921459117	0.222689296291148	5.62846636756379	1.81818944060903e-08	2.86933457154593e-07	Chimp	chimp_up	chimp_UP_CANX_IN-VIP	pt	-1.25339921459117	chimp_up_CANX_IN-VIP	down_CANX_IN-VIP	Inh	macaque_down_CANX_Inh	macaque_down_canx_inh	-1.10985232305203	CANX	Neur	ENSG00000127022	C7_2	-0.351456703	0.433	0.616	1.48039e-16	4.4468e-12	PD_down	Neur	both	EVO_down_PD_down
60.1327885418259	0.966305431512885	0.239476351649783	4.03507663640223	5.45844785119485e-05	0.0004234994643918	IN-VIP	Human	UP	human_up	macaque_down	CANX_IN-VIP	UP_CANX_IN-VIP	human_UP_CANX_IN-VIP	macaque_DOWN_CANX_IN-VIP	hg	rm	-0.966305431512885	human_up_CANX_IN-VIP	macaque_down_CANX_IN-VIP	1.25339921459117	0.222689296291148	5.62846636756379	1.81818944060903e-08	2.86933457154593e-07	Chimp	chimp_up	chimp_UP_CANX_IN-VIP	pt	-1.25339921459117	chimp_up_CANX_IN-VIP	down_CANX_IN-VIP	Inh	macaque_down_CANX_Inh	macaque_down_canx_inh	-1.10985232305203	CANX	Neur	ENSG00000127022	C9	0.489979681	0.166	0.177	1.55495e-08	0.000467075	PD_up	Neur	both	EVO_down_PD_up
60.1327885418259	0.966305431512885	0.239476351649783	4.03507663640223	5.45844785119485e-05	0.0004234994643918	IN-VIP	Human	UP	human_up	macaque_down	CANX_IN-VIP	UP_CANX_IN-VIP	human_UP_CANX_IN-VIP	macaque_DOWN_CANX_IN-VIP	hg	rm	-0.966305431512885	human_up_CANX_IN-VIP	macaque_down_CANX_IN-VIP	1.25339921459117	0.222689296291148	5.62846636756379	1.81818944060903e-08	2.86933457154593e-07	Chimp	chimp_up	chimp_UP_CANX_IN-VIP	pt	-1.25339921459117	chimp_up_CANX_IN-VIP	down_CANX_IN-VIP	Inh	macaque_down_CANX_Inh	macaque_down_canx_inh	-1.10985232305203	CANX	Neur	ENSG00000127022	C6_1	-0.612731318	0.254	0.346	1.84504e-15	5.54213e-11	PD_down	Neur	both	EVO_down_PD_down
83.6309237922377	1.04694590676153	0.203857439497653	5.13567672262254	2.81130558390152e-07	3.79445233981442e-06	IN-VIP	Human	UP	human_up	macaque_down	NRSN1_IN-VIP	UP_NRSN1_IN-VIP	human_UP_NRSN1_IN-VIP	macaque_DOWN_NRSN1_IN-VIP	hg	rm	-1.04694590676153	human_up_NRSN1_IN-VIP	macaque_down_NRSN1_IN-VIP	0.526067254810159	0.198072145259619	2.6559375833519	0.0079088251211541	0.0270058404128684	Chimp	chimp_up	chimp_UP_NRSN1_IN-VIP	pt	-0.526067254810159	chimp_up_NRSN1_IN-VIP	down_NRSN1_IN-VIP	Inh	macaque_down_NRSN1_Inh	macaque_down_nrsn1_inh	-0.786506580785845	NRSN1	Neur	ENSG00000152954	C7_2	-0.735887915	0.085	0.229	2.61397e-10	7.85183e-06	PD_down	Neur	both	EVO_down_PD_down
40.6486080337977	-2.44548144033039	0.311952625677655	-7.83927186064892	4.53166478534393e-15	1.96042825405779e-13	IN-VIP	Human	DOWN	human_down	macaque_up	FKBP5_IN-VIP	DOWN_FKBP5_IN-VIP	human_DOWN_FKBP5_IN-VIP	macaque_UP_FKBP5_IN-VIP	hg	rm	2.44548144033039	human_down_FKBP5_IN-VIP	macaque_up_FKBP5_IN-VIP	-2.00212787367012	0.249993280027837	-8.00872676836425	1.15902088506816e-15	4.96519717909513e-14	Chimp	chimp_down	chimp_DOWN_FKBP5_IN-VIP	pt	2.00212787367012	chimp_down_FKBP5_IN-VIP	up_FKBP5_IN-VIP	Inh	macaque_up_FKBP5_Inh	macaque_up_fkbp5_inh	2.22380465700025	FKBP5	Neur	ENSG00000096060	C7_1	1.000929237	0.133	0.027	8.17191e-16	2.45468e-11	PD_up	Neur	both	EVO_up_PD_up
40.6486080337977	-2.44548144033039	0.311952625677655	-7.83927186064892	4.53166478534393e-15	1.96042825405779e-13	IN-VIP	Human	DOWN	human_down	macaque_up	FKBP5_IN-VIP	DOWN_FKBP5_IN-VIP	human_DOWN_FKBP5_IN-VIP	macaque_UP_FKBP5_IN-VIP	hg	rm	2.44548144033039	human_down_FKBP5_IN-VIP	macaque_up_FKBP5_IN-VIP	-2.00212787367012	0.249993280027837	-8.00872676836425	1.15902088506816e-15	4.96519717909513e-14	Chimp	chimp_down	chimp_DOWN_FKBP5_IN-VIP	pt	2.00212787367012	chimp_down_FKBP5_IN-VIP	up_FKBP5_IN-VIP	Inh	macaque_up_FKBP5_Inh	macaque_up_fkbp5_inh	2.22380465700025	FKBP5	Neur	ENSG00000096060	C9	0.918286254	0.125	0.056	1.61942e-19	4.8644e-15	PD_up	Neur	both	EVO_up_PD_up
40.6486080337977	-2.44548144033039	0.311952625677655	-7.83927186064892	4.53166478534393e-15	1.96042825405779e-13	IN-VIP	Human	DOWN	human_down	macaque_up	FKBP5_IN-VIP	DOWN_FKBP5_IN-VIP	human_DOWN_FKBP5_IN-VIP	macaque_UP_FKBP5_IN-VIP	hg	rm	2.44548144033039	human_down_FKBP5_IN-VIP	macaque_up_FKBP5_IN-VIP	-2.00212787367012	0.249993280027837	-8.00872676836425	1.15902088506816e-15	4.96519717909513e-14	Chimp	chimp_down	chimp_DOWN_FKBP5_IN-VIP	pt	2.00212787367012	chimp_down_FKBP5_IN-VIP	up_FKBP5_IN-VIP	Inh	macaque_up_FKBP5_Inh	macaque_up_fkbp5_inh	2.22380465700025	FKBP5	Neur	ENSG00000096060	C6_0	0.418224784	0.133	0.069	9.95798e-18	2.99118e-13	PD_up	Neur	both	EVO_up_PD_up
174.868274009076	0.956432251058891	0.163838746251955	5.8376438598234	5.29441753859392e-09	9.86274352903782e-08	IN-VIP	Human	UP	human_up	macaque_down	BICRAL_IN-VIP	UP_BICRAL_IN-VIP	human_UP_BICRAL_IN-VIP	macaque_DOWN_BICRAL_IN-VIP	hg	rm	-0.956432251058891	human_up_BICRAL_IN-VIP	macaque_down_BICRAL_IN-VIP	1.15518672638865	0.156023940616446	7.40390687367941	1.32235175036279e-13	4.42138521019674e-12	Chimp	chimp_up	chimp_UP_BICRAL_IN-VIP	pt	-1.15518672638865	chimp_up_BICRAL_IN-VIP	down_BICRAL_IN-VIP	Inh	macaque_down_BICRAL_Inh	macaque_down_bicral_inh	-1.05580948872377	BICRAL	Neur	ENSG00000112624	C9	-0.323638979	0.108	0.262	1.77841e-20	5.34198e-16	PD_down	Neur	both	EVO_down_PD_down
19.4138294230851	-0.926066965262273	0.374058746770634	-2.47572600094851	0.0132965577878218	0.0407353513969584	IN-VIP	Human	DOWN	human_down	macaque_up	COX7A2_IN-VIP	DOWN_COX7A2_IN-VIP	human_DOWN_COX7A2_IN-VIP	macaque_UP_COX7A2_IN-VIP	hg	rm	0.926066965262273	human_down_COX7A2_IN-VIP	macaque_up_COX7A2_IN-VIP	-1.10109855798304	0.338553253852504	-3.25236442259318	0.0011444918112716	0.0055102283107419	Chimp	chimp_down	chimp_DOWN_COX7A2_IN-VIP	pt	1.10109855798304	chimp_down_COX7A2_IN-VIP	up_COX7A2_IN-VIP	Inh	macaque_up_COX7A2_Inh	macaque_up_cox7a2_inh	1.01358276162266	COX7A2	Neur	ENSG00000112695	C7_3	0.507305837	0.103	0.061	3.04315e-08	0.000914103	PD_up	Neur	both	EVO_up_PD_up
48.084600520905	1.17945156410328	0.27102725044297	4.35178219967022	1.35035370673605e-05	0.0001213789131963	IN-VIP	Human	UP	human_up	macaque_down	ELOVL4_IN-VIP	UP_ELOVL4_IN-VIP	human_UP_ELOVL4_IN-VIP	macaque_DOWN_ELOVL4_IN-VIP	hg	rm	-1.17945156410328	human_up_ELOVL4_IN-VIP	macaque_down_ELOVL4_IN-VIP	0.68081595576497	0.263334646816478	2.5853641516433	0.0097276197857086	0.0318873020330824	Chimp	chimp_up	chimp_UP_ELOVL4_IN-VIP	pt	-0.68081595576497	chimp_up_ELOVL4_IN-VIP	down_ELOVL4_IN-VIP	Inh	macaque_down_ELOVL4_Inh	macaque_down_elovl4_inh	-0.930133759934124	ELOVL4	Neur	ENSG00000118402	C7_2	-0.473779087	0.121	0.248	3.32626e-15	9.99141e-11	PD_down	Neur	both	EVO_down_PD_down
93.5420642456204	1.79703579476229	0.213305303439072	8.42471221197551	3.61638002594749e-17	1.87027291086961e-15	IN-VIP	Human	UP	human_up	macaque_down	HDAC2-AS2_IN-VIP	UP_HDAC2-AS2_IN-VIP	human_UP_HDAC2-AS2_IN-VIP	macaque_DOWN_HDAC2-AS2_IN-VIP	hg	rm	-1.79703579476229	human_up_HDAC2-AS2_IN-VIP	macaque_down_HDAC2-AS2_IN-VIP	1.54626672909709	0.206709117552658	7.48039925574734	7.40971521150251e-14	2.56077267048952e-12	Chimp	chimp_up	chimp_UP_HDAC2-AS2_IN-VIP	pt	-1.54626672909709	chimp_up_HDAC2-AS2_IN-VIP	down_HDAC2-AS2_IN-VIP	Inh	macaque_down_HDAC2-AS2_Inh	macaque_down_hdac2-as2_inh	-1.67165126192969	HDAC2-AS2	Neur	ENSG00000228624	C6_0	0.284695897	0.132	0.079	5.6118e-09	0.000168567	PD_up	Neur	both	EVO_down_PD_up
146.130123090163	0.800862934465989	0.157566438181387	5.08269999442429	3.72107179345063e-07	4.90176485894319e-06	IN-VIP	Human	UP	human_up	macaque_down	SERINC1_IN-VIP	UP_SERINC1_IN-VIP	human_UP_SERINC1_IN-VIP	macaque_DOWN_SERINC1_IN-VIP	hg	rm	-0.800862934465989	human_up_SERINC1_IN-VIP	macaque_down_SERINC1_IN-VIP	0.87849857036864	0.148532995301093	5.91450114223999	3.32882928038866e-09	6.03090013150943e-08	Chimp	chimp_up	chimp_UP_SERINC1_IN-VIP	pt	-0.87849857036864	chimp_up_SERINC1_IN-VIP	down_SERINC1_IN-VIP	Inh	macaque_down_SERINC1_Inh	macaque_down_serinc1_inh	-0.839680752417314	SERINC1	Neur	ENSG00000111897	C7_2	-0.870051322	0.43	0.704	1.6408e-47	4.92862e-43	PD_down	Neur	both	EVO_down_PD_down
146.130123090163	0.800862934465989	0.157566438181387	5.08269999442429	3.72107179345063e-07	4.90176485894319e-06	IN-VIP	Human	UP	human_up	macaque_down	SERINC1_IN-VIP	UP_SERINC1_IN-VIP	human_UP_SERINC1_IN-VIP	macaque_DOWN_SERINC1_IN-VIP	hg	rm	-0.800862934465989	human_up_SERINC1_IN-VIP	macaque_down_SERINC1_IN-VIP	0.87849857036864	0.148532995301093	5.91450114223999	3.32882928038866e-09	6.03090013150943e-08	Chimp	chimp_up	chimp_UP_SERINC1_IN-VIP	pt	-0.87849857036864	chimp_up_SERINC1_IN-VIP	down_SERINC1_IN-VIP	Inh	macaque_down_SERINC1_Inh	macaque_down_serinc1_inh	-0.839680752417314	SERINC1	Neur	ENSG00000111897	C6_1	-0.84392166	0.233	0.352	3.98176e-25	1.19604e-20	PD_down	Neur	both	EVO_down_PD_down
13.5435347408503	1.92743923828312	0.606756853160913	3.17662541138527	0.0014899935158378	0.0071563592804882	IN-VIP	Human	UP	human_up	macaque_down	CITED2_IN-VIP	UP_CITED2_IN-VIP	human_UP_CITED2_IN-VIP	macaque_DOWN_CITED2_IN-VIP	hg	rm	-1.92743923828312	human_up_CITED2_IN-VIP	macaque_down_CITED2_IN-VIP	2.36129889032262	0.577314339520778	4.09014418779673	4.31105099495735e-05	0.000330529983629	Chimp	chimp_up	chimp_UP_CITED2_IN-VIP	pt	-2.36129889032262	chimp_up_CITED2_IN-VIP	down_CITED2_IN-VIP	Inh	macaque_down_CITED2_Inh	macaque_down_cited2_inh	-2.14436906430287	CITED2	Neur	ENSG00000164442	C7_2	-0.684257793	0.057	0.177	4.66221e-12	1.40043e-07	PD_down	Neur	both	EVO_down_PD_down
546.644157890198	0.692190984240129	0.0982550706579163	7.04483727511685	1.85678369981454e-12	5.70876980141569e-11	IN-VIP	Human	UP	human_up	macaque_down	PRKN_IN-VIP	UP_PRKN_IN-VIP	human_UP_PRKN_IN-VIP	macaque_DOWN_PRKN_IN-VIP	hg	rm	-0.692190984240129	human_up_PRKN_IN-VIP	macaque_down_PRKN_IN-VIP	0.660594730452902	0.0947033578821965	6.97540979776694	3.04980508392014e-12	8.67521005481353e-11	Chimp	chimp_up	chimp_UP_PRKN_IN-VIP	pt	-0.660594730452902	chimp_up_PRKN_IN-VIP	down_PRKN_IN-VIP	Inh	macaque_down_PRKN_Inh	macaque_down_prkn_inh	-0.676392857346516	PRKN	Neur	ENSG00000185345	C9	0.30851527	0.218	0.289	1.46821e-21	4.41021e-17	PD_up	Neur	both	EVO_down_PD_up
1139.52172848223	0.557462498667184	0.0985698728765779	5.65550591066702	1.5538788200702e-08	2.66362551541799e-07	IN-VIP	Human	UP	human_up	macaque_down	PDE10A_IN-VIP	UP_PDE10A_IN-VIP	human_UP_PDE10A_IN-VIP	macaque_DOWN_PDE10A_IN-VIP	hg	rm	-0.557462498667184	human_up_PDE10A_IN-VIP	macaque_down_PDE10A_IN-VIP	1.02828905234004	0.0960215692146434	10.7089382182605	9.24156373764262e-27	9.84633549933395e-25	Chimp	chimp_up	chimp_UP_PDE10A_IN-VIP	pt	-1.02828905234004	chimp_up_PDE10A_IN-VIP	down_PDE10A_IN-VIP	Inh	macaque_down_PDE10A_Inh	macaque_down_pde10a_inh	-0.792875775503613	PDE10A	Neur	ENSG00000112541	C9	-1.101822369	0.135	0.478	2.68756e-71	8.0729e-67	PD_down	Neur	both	EVO_down_PD_down
415.75438358888	-0.557151565738512	0.0873829099694501	-6.37597862022788	1.81798287868805e-10	4.34412243891742e-09	IN-VIP	Human	DOWN	human_down	macaque_up	AFDN_IN-VIP	DOWN_AFDN_IN-VIP	human_DOWN_AFDN_IN-VIP	macaque_UP_AFDN_IN-VIP	hg	rm	0.557151565738512	human_down_AFDN_IN-VIP	macaque_up_AFDN_IN-VIP	-0.669760732109924	0.0807768251864133	-8.29149611369695	1.11832787560147e-16	5.38552133629813e-15	Chimp	chimp_down	chimp_DOWN_AFDN_IN-VIP	pt	0.669760732109924	chimp_down_AFDN_IN-VIP	up_AFDN_IN-VIP	Inh	macaque_up_AFDN_Inh	macaque_up_afdn_inh	0.613456148924218	AFDN	Neur	ENSG00000130396	C9	0.312467946	0.145	0.2	1.83138e-18	5.50111e-14	PD_up	Neur	both	EVO_up_PD_up
[truncated: 3,200 more rows]
