# Supplementary material for: Charting the human-specific properties of gene expression networks in the infant prefrontal cortex
Source: Sci Adv. 2026 Jun 3;12(23):eaea3316. doi: 10.1126/sciadv.aea3316 (PMC13232592; doi:10.1126/sciadv.aea3316)
Supplement: Supplementary file 2 — Data S1 [file sciadv.aea3316_data_s1.zip › csv_resubmission/6_EVOxASD___rhe_infant.csv]

Unnamed: 0	baseMean_x	log2FoldChange_x	lfcSE_x	stat_x	pvalue_x	padj_x	CellType_x	Species_x	regulation_x	hsa_regulation	rhe_regulation_x	gene_celltype_x	celltype_regulation_x	celltype_regulation_hsa	celltype_regulation_rhe_x	species1_x	species2_x	rmvshg_FC	hsa_regulation_gene_celltype	rhe_regulation_gene_celltype	log2FoldChange_y	lfcSE_y	stat_y	pvalue_y	padj_y	Species_y	ptr_regulation	celltype_regulation_ptr	species1_y	rmvspt_FC	ptr_regulation_gene_celltype	regulation_gene_celltype_x	cell_type_broad	cell_type_broad_regulation	cell_type	cell_type_broad_regulation_lower	direction	gene	species	lineage	cell_type_broad2	CELL TYPE	logFC_ASD_vs_CTL	logFC_CTL_vs_ASD	pVal_ASD_vs_CTL	FDR_pVal_ASD_vs_CTL	regulation	regulation_gene_celltype_y	celltype_specific
6400	790.370378177884	0.572748497268391	0.0700808237423353	8.17268500402055	3.01600699075862e-16	3.3577553774742e-15	L2/L3	Human	UP	human_up	macaque_down	ABR_L2/L3	UP_ABR_L2/L3	human_UP_ABR_L2/L3	macaque_DOWN_ABR_L2/L3	hg	rm	-0.572748497268391	human_up_ABR_L2/L3	macaque_down_ABR_L2/L3	0.733223843958603	0.061055565632195	12.0091237607333	3.18198645305043e-33	6.06766632759281e-32	Chimp	chimp_up	chimp_UP_ABR_L2/L3	pt	-0.733223843958603	chimp_up_ABR_L2/L3	down_ABR_L2/L3	Exc	macaque_down_ABR_Exc	L2/L3	macaque_down_abr_exc	down	ABR	rhe	Exc	Exc	EXT_9_L6	-0.26818966616424	0.26818966616424	0.0005431893687896	0.0037986379415491	down	down_ABR_EXT_9_L6	no
1177	1326.25997989598	1.00604165940356	0.0580497487209655	17.3306806932001	2.76041960362325e-67	2.07562655116605e-65	L2/L3	Human	UP	human_up	macaque_down	AC007563.2_L2/L3	UP_AC007563.2_L2/L3	human_UP_AC007563.2_L2/L3	macaque_DOWN_AC007563.2_L2/L3	hg	rm	-1.00604165940356	human_up_AC007563.2_L2/L3	macaque_down_AC007563.2_L2/L3	1.7401247219406	0.0499460196732185	34.8401080471618	6.01158003527973e-266	1.02351444086377e-262	Chimp	chimp_up	chimp_UP_AC007563.2_L2/L3	pt	-1.7401247219406	chimp_up_AC007563.2_L2/L3	down_AC007563.2_L2/L3	Exc	macaque_down_AC007563.2_Exc	L2/L3	macaque_down_ac007563.2_exc	down	AC007563.2	rhe	Exc	Exc	EXT_6_L23	0.568297588095722	-0.568297588095722	0.0002472108090448	0.0041261475394117	up	up_AC007563.2_EXT_6_L23	no
1177	1326.25997989598	1.00604165940356	0.0580497487209655	17.3306806932001	2.76041960362325e-67	2.07562655116605e-65	L2/L3	Human	UP	human_up	macaque_down	AC007563.2_L2/L3	UP_AC007563.2_L2/L3	human_UP_AC007563.2_L2/L3	macaque_DOWN_AC007563.2_L2/L3	hg	rm	-1.00604165940356	human_up_AC007563.2_L2/L3	macaque_down_AC007563.2_L2/L3	1.7401247219406	0.0499460196732185	34.8401080471618	6.01158003527973e-266	1.02351444086377e-262	Chimp	chimp_up	chimp_UP_AC007563.2_L2/L3	pt	-1.7401247219406	chimp_up_AC007563.2_L2/L3	down_AC007563.2_L2/L3	Exc	macaque_down_AC007563.2_Exc	L2/L3	macaque_down_ac007563.2_exc	down	AC007563.2	rhe	Exc	Exc	EXT_10_L34	0.345793567779731	-0.345793567779731	6.96296918622986e-07	7.82981478049025e-05	up	up_AC007563.2_EXT_10_L34	no
2405	887.341100596687	7.03967158023605	0.277575908693323	25.3612484360585	6.75349150810656e-142	2.03767371629403e-139	L2/L3	Human	UP	human_up	macaque_down	AC008574.1_L2/L3	UP_AC008574.1_L2/L3	human_UP_AC008574.1_L2/L3	macaque_DOWN_AC008574.1_L2/L3	hg	rm	-7.03967158023605	human_up_AC008574.1_L2/L3	macaque_down_AC008574.1_L2/L3	7.01188736196195	0.276273963198327	25.380196095165	4.17285020960083e-142	1.03608393329214e-139	Chimp	chimp_up	chimp_UP_AC008574.1_L2/L3	pt	-7.01188736196195	chimp_up_AC008574.1_L2/L3	down_AC008574.1_L2/L3	Exc	macaque_down_AC008574.1_Exc	L2/L3	macaque_down_ac008574.1_exc	down	AC008574.1	rhe	Exc	Exc	EXT_6_L23	0.517001240394558	-0.517001240394558	0.000377318813241	0.0055983122884231	up	up_AC008574.1_EXT_6_L23	yes
6919	338.953191920321	1.79659973778243	0.307120687164882	5.84981674262112	4.92114904550481e-09	2.99312346641114e-08	L2/L3	Human	UP	human_up	macaque_down	AC018697.1_L2/L3	UP_AC018697.1_L2/L3	human_UP_AC018697.1_L2/L3	macaque_DOWN_AC018697.1_L2/L3	hg	rm	-1.79659973778243	human_up_AC018697.1_L2/L3	macaque_down_AC018697.1_L2/L3	4.32909411906162	0.292715973859098	14.789401691981	1.71471240230723e-49	5.56080065597212e-48	Chimp	chimp_up	chimp_UP_AC018697.1_L2/L3	pt	-4.32909411906162	chimp_up_AC018697.1_L2/L3	down_AC018697.1_L2/L3	Exc	macaque_down_AC018697.1_Exc	L2/L3	macaque_down_ac018697.1_exc	down	AC018697.1	rhe	Exc	Exc	EXT_3_L23	-0.375512491377667	0.375512491377667	4.4378328737093e-09	2.62694347078598e-06	down	down_AC018697.1_EXT_3_L23	yes
1265	141.769840835278	2.04729334323078	0.175169501389156	11.6874988339581	1.4767162165388e-31	3.64756556864444e-30	L2/L3	Human	UP	human_up	macaque_down	AC034195.1_L2/L3	UP_AC034195.1_L2/L3	human_UP_AC034195.1_L2/L3	macaque_DOWN_AC034195.1_L2/L3	hg	rm	-2.04729334323078	human_up_AC034195.1_L2/L3	macaque_down_AC034195.1_L2/L3	0.939736801898362	0.168233310984424	5.58591396911499	2.32474305914237e-08	9.59691298193932e-08	Chimp	chimp_up	chimp_UP_AC034195.1_L2/L3	pt	-0.939736801898362	chimp_up_AC034195.1_L2/L3	down_AC034195.1_L2/L3	Exc	macaque_down_AC034195.1_Exc	L2/L3	macaque_down_ac034195.1_exc	down	AC034195.1	rhe	Exc	Exc	EXT_6_L23	-0.447488947636701	0.447488947636701	4.81371285071444e-07	4.5927298468235e-05	down	down_AC034195.1_EXT_6_L23	yes
5225	483.321117183663	1.57195134913229	0.0946663349359709	16.6051780730235	6.39301516540664e-62	4.15215012214258e-60	L2/L3	Human	UP	human_up	macaque_down	AC079385.1_L2/L3	UP_AC079385.1_L2/L3	human_UP_AC079385.1_L2/L3	macaque_DOWN_AC079385.1_L2/L3	hg	rm	-1.57195134913229	human_up_AC079385.1_L2/L3	macaque_down_AC079385.1_L2/L3	0.825269239447171	0.0892349379287393	9.24827493135266	2.2814487579841e-20	2.42337845790147e-19	Chimp	chimp_up	chimp_UP_AC079385.1_L2/L3	pt	-0.825269239447171	chimp_up_AC079385.1_L2/L3	down_AC079385.1_L2/L3	Exc	macaque_down_AC079385.1_Exc	L2/L3	macaque_down_ac079385.1_exc	down	AC079385.1	rhe	Exc	Exc	EXT_6_L23	-0.571819833723087	0.571819833723087	6.80053027854062e-08	1.04695872706774e-05	down	down_AC079385.1_EXT_6_L23	yes
918	324.834808650891	2.34412630605531	0.135405064258928	17.3119544596409	3.82217547520183e-67	2.8649488876387e-65	L2/L3	Human	UP	human_up	macaque_down	AC079447.1_L2/L3	UP_AC079447.1_L2/L3	human_UP_AC079447.1_L2/L3	macaque_DOWN_AC079447.1_L2/L3	hg	rm	-2.34412630605531	human_up_AC079447.1_L2/L3	macaque_down_AC079447.1_L2/L3	3.07374014072646	0.122915480881265	25.0069406936271	5.13799985379888e-138	1.16637490014429e-135	Chimp	chimp_up	chimp_UP_AC079447.1_L2/L3	pt	-3.07374014072646	chimp_up_AC079447.1_L2/L3	down_AC079447.1_L2/L3	Exc	macaque_down_AC079447.1_Exc	L2/L3	macaque_down_ac079447.1_exc	down	AC079447.1	rhe	Exc	Exc	EXT_6_L23	-0.368253696736856	0.368253696736856	5.77675365735548e-05	0.0014557561151515	down	down_AC079447.1_EXT_6_L23	yes
3261	219.699202918071	2.14772091291509	0.148858069215421	14.4279777659013	3.45050333141454e-47	1.49538540741085e-45	L2/L3	Human	UP	human_up	macaque_down	AC079760.1_L2/L3	UP_AC079760.1_L2/L3	human_UP_AC079760.1_L2/L3	macaque_DOWN_AC079760.1_L2/L3	hg	rm	-2.14772091291509	human_up_AC079760.1_L2/L3	macaque_down_AC079760.1_L2/L3	1.82572020075598	0.139365840997265	13.1001986404388	3.28397054598742e-39	7.76554781092819e-38	Chimp	chimp_up	chimp_UP_AC079760.1_L2/L3	pt	-1.82572020075598	chimp_up_AC079760.1_L2/L3	down_AC079760.1_L2/L3	Exc	macaque_down_AC079760.1_Exc	L2/L3	macaque_down_ac079760.1_exc	down	AC079760.1	rhe	Exc	Exc	EXT_6_L23	-0.30823935265019	0.30823935265019	1.69209447236287e-05	0.000588303964603	down	down_AC079760.1_EXT_6_L23	yes
4505	208.134713860116	2.65861238878834	0.17461177824074	15.225847967271	2.38249390687962e-52	1.23454619053006e-50	L2/L3	Human	UP	human_up	macaque_down	AC087280.2_L2/L3	UP_AC087280.2_L2/L3	human_UP_AC087280.2_L2/L3	macaque_DOWN_AC087280.2_L2/L3	hg	rm	-2.65861238878834	human_up_AC087280.2_L2/L3	macaque_down_AC087280.2_L2/L3	1.51986353735536	0.170281156849125	8.92561200240147	4.43241625687524e-19	4.31228873056645e-18	Chimp	chimp_up	chimp_UP_AC087280.2_L2/L3	pt	-1.51986353735536	chimp_up_AC087280.2_L2/L3	down_AC087280.2_L2/L3	Exc	macaque_down_AC087280.2_Exc	L2/L3	macaque_down_ac087280.2_exc	down	AC087280.2	rhe	Exc	Exc	EXT_3_L23	-0.495020279797614	0.495020279797614	6.09877306688274e-05	0.0015853749109118	down	down_AC087280.2_EXT_3_L23	yes
912	227.751883374205	4.61356829396539	0.23082039102792	19.987698112024	7.04726374614025e-89	9.84407483625406e-87	L2/L3	Human	UP	human_up	macaque_down	AC092683.1_L2/L3	UP_AC092683.1_L2/L3	human_UP_AC092683.1_L2/L3	macaque_DOWN_AC092683.1_L2/L3	hg	rm	-4.61356829396539	human_up_AC092683.1_L2/L3	macaque_down_AC092683.1_L2/L3	4.02909812930704	0.22640523528657	17.7959583143351	7.59567998047644e-71	4.45937507425213e-69	Chimp	chimp_up	chimp_UP_AC092683.1_L2/L3	pt	-4.02909812930704	chimp_up_AC092683.1_L2/L3	down_AC092683.1_L2/L3	Exc	macaque_down_AC092683.1_Exc	L2/L3	macaque_down_ac092683.1_exc	down	AC092683.1	rhe	Exc	Exc	EXT_5_L56	-0.77301814291535	0.77301814291535	3.82845891361467e-07	5.21232823613596e-05	down	down_AC092683.1_EXT_5_L56	no
6489	171.502938959125	5.06036401107644	0.452063116025553	11.1939325100577	4.36629419447427e-29	9.74484910294838e-28	L2/L3	Human	UP	human_up	macaque_down	AC098850.3_L2/L3	UP_AC098850.3_L2/L3	human_UP_AC098850.3_L2/L3	macaque_DOWN_AC098850.3_L2/L3	hg	rm	-5.06036401107644	human_up_AC098850.3_L2/L3	macaque_down_AC098850.3_L2/L3	6.56122973231935	0.442147184961809	14.8394696505556	8.13969211608764e-50	2.67610622453883e-48	Chimp	chimp_up	chimp_UP_AC098850.3_L2/L3	pt	-6.56122973231935	chimp_up_AC098850.3_L2/L3	down_AC098850.3_L2/L3	Exc	macaque_down_AC098850.3_Exc	L2/L3	macaque_down_ac098850.3_exc	down	AC098850.3	rhe	Exc	Exc	EXT_6_L23	0.724740681517828	-0.724740681517828	0.000402948912348	0.0058914405124697	up	up_AC098850.3_EXT_6_L23	no
6489	171.502938959125	5.06036401107644	0.452063116025553	11.1939325100577	4.36629419447427e-29	9.74484910294838e-28	L2/L3	Human	UP	human_up	macaque_down	AC098850.3_L2/L3	UP_AC098850.3_L2/L3	human_UP_AC098850.3_L2/L3	macaque_DOWN_AC098850.3_L2/L3	hg	rm	-5.06036401107644	human_up_AC098850.3_L2/L3	macaque_down_AC098850.3_L2/L3	6.56122973231935	0.442147184961809	14.8394696505556	8.13969211608764e-50	2.67610622453883e-48	Chimp	chimp_up	chimp_UP_AC098850.3_L2/L3	pt	-6.56122973231935	chimp_up_AC098850.3_L2/L3	down_AC098850.3_L2/L3	Exc	macaque_down_AC098850.3_Exc	L2/L3	macaque_down_ac098850.3_exc	down	AC098850.3	rhe	Exc	Exc	EXT_9_L6	-0.314553302072857	0.314553302072857	2.38596858910395e-08	1.08943413284615e-06	down	down_AC098850.3_EXT_9_L6	no
4959	63.0988070625828	2.93007051226262	0.269304501447466	10.8801393831666	1.43343611087136e-27	2.97884770172011e-26	L2/L3	Human	UP	human_up	macaque_down	AC244131.2_L2/L3	UP_AC244131.2_L2/L3	human_UP_AC244131.2_L2/L3	macaque_DOWN_AC244131.2_L2/L3	hg	rm	-2.93007051226262	human_up_AC244131.2_L2/L3	macaque_down_AC244131.2_L2/L3	0.998545297185592	0.268601276527453	3.71757465226914	0.00020114455901	0.0004856154875482	Chimp	chimp_up	chimp_UP_AC244131.2_L2/L3	pt	-0.998545297185592	chimp_up_AC244131.2_L2/L3	down_AC244131.2_L2/L3	Exc	macaque_down_AC244131.2_Exc	L2/L3	macaque_down_ac244131.2_exc	down	AC244131.2	rhe	Exc	Exc	EXT_3_L23	-0.376014615184998	0.376014615184998	9.8335740147204e-08	1.94030463273312e-05	down	down_AC244131.2_EXT_3_L23	no
4959	63.0988070625828	2.93007051226262	0.269304501447466	10.8801393831666	1.43343611087136e-27	2.97884770172011e-26	L2/L3	Human	UP	human_up	macaque_down	AC244131.2_L2/L3	UP_AC244131.2_L2/L3	human_UP_AC244131.2_L2/L3	macaque_DOWN_AC244131.2_L2/L3	hg	rm	-2.93007051226262	human_up_AC244131.2_L2/L3	macaque_down_AC244131.2_L2/L3	0.998545297185592	0.268601276527453	3.71757465226914	0.00020114455901	0.0004856154875482	Chimp	chimp_up	chimp_UP_AC244131.2_L2/L3	pt	-0.998545297185592	chimp_up_AC244131.2_L2/L3	down_AC244131.2_L2/L3	Exc	macaque_down_AC244131.2_Exc	L2/L3	macaque_down_ac244131.2_exc	down	AC244131.2	rhe	Exc	Exc	EXT_6_L23	-0.478782038310881	0.478782038310881	1.21288092995855e-11	2.48798265162398e-08	down	down_AC244131.2_EXT_6_L23	no
7857	22.3598043803463	5.62461076373814	0.87135669165788	6.45500380910201	1.08216180826915e-10	7.76940025960944e-10	L2/L3	Human	UP	human_up	macaque_down	AC245060.5_L2/L3	UP_AC245060.5_L2/L3	human_UP_AC245060.5_L2/L3	macaque_DOWN_AC245060.5_L2/L3	hg	rm	-5.62461076373814	human_up_AC245060.5_L2/L3	macaque_down_AC245060.5_L2/L3	3.46935115439814	0.873039394137569	3.97387698389639	7.07120946145704e-05	0.0001831062995364	Chimp	chimp_up	chimp_UP_AC245060.5_L2/L3	pt	-3.46935115439814	chimp_up_AC245060.5_L2/L3	down_AC245060.5_L2/L3	Exc	macaque_down_AC245060.5_Exc	L2/L3	macaque_down_ac245060.5_exc	down	AC245060.5	rhe	Exc	Exc	EXT_8_L6	0.525055132324532	-0.525055132324532	0.0001015607226468	0.0014021434148211	up	up_AC245060.5_EXT_8_L6	no
7857	22.3598043803463	5.62461076373814	0.87135669165788	6.45500380910201	1.08216180826915e-10	7.76940025960944e-10	L2/L3	Human	UP	human_up	macaque_down	AC245060.5_L2/L3	UP_AC245060.5_L2/L3	human_UP_AC245060.5_L2/L3	macaque_DOWN_AC245060.5_L2/L3	hg	rm	-5.62461076373814	human_up_AC245060.5_L2/L3	macaque_down_AC245060.5_L2/L3	3.46935115439814	0.873039394137569	3.97387698389639	7.07120946145704e-05	0.0001831062995364	Chimp	chimp_up	chimp_UP_AC245060.5_L2/L3	pt	-3.46935115439814	chimp_up_AC245060.5_L2/L3	down_AC245060.5_L2/L3	Exc	macaque_down_AC245060.5_Exc	L2/L3	macaque_down_ac245060.5_exc	down	AC245060.5	rhe	Exc	Exc	EXT_6_L23	-0.707878598413809	0.707878598413809	0.0001186965753593	0.0024347256983013	down	down_AC245060.5_EXT_6_L23	no
14	207.158656433228	1.58826969096642	0.131318453188421	12.0947943903018	1.12523618289469e-33	3.0068531003899e-32	L2/L3	Human	UP	human_up	macaque_down	ACAP3_L2/L3	UP_ACAP3_L2/L3	human_UP_ACAP3_L2/L3	macaque_DOWN_ACAP3_L2/L3	hg	rm	-1.58826969096642	human_up_ACAP3_L2/L3	macaque_down_ACAP3_L2/L3	1.62675090824866	0.116288075832289	13.9889743346924	1.82018001694936e-44	5.09821514500645e-43	Chimp	chimp_up	chimp_UP_ACAP3_L2/L3	pt	-1.62675090824866	chimp_up_ACAP3_L2/L3	down_ACAP3_L2/L3	Exc	macaque_down_ACAP3_Exc	L2/L3	macaque_down_acap3_exc	down	ACAP3	rhe	Exc	Exc	EXT_4_L56	-0.297603347861333	0.297603347861333	4.93204638733331e-05	0.0005373000932679	down	down_ACAP3_EXT_4_L56	no
14	207.158656433228	1.58826969096642	0.131318453188421	12.0947943903018	1.12523618289469e-33	3.0068531003899e-32	L2/L3	Human	UP	human_up	macaque_down	ACAP3_L2/L3	UP_ACAP3_L2/L3	human_UP_ACAP3_L2/L3	macaque_DOWN_ACAP3_L2/L3	hg	rm	-1.58826969096642	human_up_ACAP3_L2/L3	macaque_down_ACAP3_L2/L3	1.62675090824866	0.116288075832289	13.9889743346924	1.82018001694936e-44	5.09821514500645e-43	Chimp	chimp_up	chimp_UP_ACAP3_L2/L3	pt	-1.62675090824866	chimp_up_ACAP3_L2/L3	down_ACAP3_L2/L3	Exc	macaque_down_ACAP3_Exc	L2/L3	macaque_down_acap3_exc	down	ACAP3	rhe	Exc	Exc	EXT_9_L6	-0.340755281814441	0.340755281814441	4.98423091486446e-06	8.64119163179893e-05	down	down_ACAP3_EXT_9_L6	no
14	207.158656433228	1.58826969096642	0.131318453188421	12.0947943903018	1.12523618289469e-33	3.0068531003899e-32	L2/L3	Human	UP	human_up	macaque_down	ACAP3_L2/L3	UP_ACAP3_L2/L3	human_UP_ACAP3_L2/L3	macaque_DOWN_ACAP3_L2/L3	hg	rm	-1.58826969096642	human_up_ACAP3_L2/L3	macaque_down_ACAP3_L2/L3	1.62675090824866	0.116288075832289	13.9889743346924	1.82018001694936e-44	5.09821514500645e-43	Chimp	chimp_up	chimp_UP_ACAP3_L2/L3	pt	-1.62675090824866	chimp_up_ACAP3_L2/L3	down_ACAP3_L2/L3	Exc	macaque_down_ACAP3_Exc	L2/L3	macaque_down_acap3_exc	down	ACAP3	rhe	Exc	Exc	EXT_8_L6	-0.368436965514991	0.368436965514991	9.90655880065924e-05	0.0013806683011038	down	down_ACAP3_EXT_8_L6	no
794	502.844574764744	1.81816021644911	0.0894908884041784	20.3167076433249	9.15116068902035e-92	1.34646337150302e-89	L2/L3	Human	UP	human_up	macaque_down	ACYP2_L2/L3	UP_ACYP2_L2/L3	human_UP_ACYP2_L2/L3	macaque_DOWN_ACYP2_L2/L3	hg	rm	-1.81816021644911	human_up_ACYP2_L2/L3	macaque_down_ACYP2_L2/L3	1.45294911735146	0.0825325210304212	17.6045648334904	2.27247451560722e-69	1.28662001315947e-67	Chimp	chimp_up	chimp_UP_ACYP2_L2/L3	pt	-1.45294911735146	chimp_up_ACYP2_L2/L3	down_ACYP2_L2/L3	Exc	macaque_down_ACYP2_Exc	L2/L3	macaque_down_acyp2_exc	down	ACYP2	rhe	Exc	Exc	EXT_2_L56	-0.253651416527582	0.253651416527582	2.95301065465996e-05	0.0014913122079496	down	down_ACYP2_EXT_2_L56	no
6654	197.871514725842	-0.668324007734903	0.124009912311902	-5.38927893162265	7.0740938562439e-08	3.78152278890849e-07	L2/L3	Human	DOWN	human_down	macaque_up	ADAM11_L2/L3	DOWN_ADAM11_L2/L3	human_DOWN_ADAM11_L2/L3	macaque_UP_ADAM11_L2/L3	hg	rm	0.668324007734903	human_down_ADAM11_L2/L3	macaque_up_ADAM11_L2/L3	-0.54252711405449	0.0958772994203343	-5.65855648140447	1.52651479667232e-08	6.43886156317139e-08	Chimp	chimp_down	chimp_DOWN_ADAM11_L2/L3	pt	0.54252711405449	chimp_down_ADAM11_L2/L3	up_ADAM11_L2/L3	Exc	macaque_up_ADAM11_Exc	L2/L3	macaque_up_adam11_exc	up	ADAM11	rhe	Exc	Exc	EXT_2_L56	-0.255274466185783	0.255274466185783	3.7807357366603e-05	0.0017183180576298	down	down_ADAM11_EXT_2_L56	no
6654	197.871514725842	-0.668324007734903	0.124009912311902	-5.38927893162265	7.0740938562439e-08	3.78152278890849e-07	L2/L3	Human	DOWN	human_down	macaque_up	ADAM11_L2/L3	DOWN_ADAM11_L2/L3	human_DOWN_ADAM11_L2/L3	macaque_UP_ADAM11_L2/L3	hg	rm	0.668324007734903	human_down_ADAM11_L2/L3	macaque_up_ADAM11_L2/L3	-0.54252711405449	0.0958772994203343	-5.65855648140447	1.52651479667232e-08	6.43886156317139e-08	Chimp	chimp_down	chimp_DOWN_ADAM11_L2/L3	pt	0.54252711405449	chimp_down_ADAM11_L2/L3	up_ADAM11_L2/L3	Exc	macaque_up_ADAM11_Exc	L2/L3	macaque_up_adam11_exc	up	ADAM11	rhe	Exc	Exc	EXT_6_L23	-0.256132907009477	0.256132907009477	0.0002425856133822	0.0040778544531443	down	down_ADAM11_EXT_6_L23	no
1448	488.483302957384	-1.30951659999647	0.119542900233752	-10.9543653151786	6.33206809956355e-28	1.34041896288807e-26	L2/L3	Human	DOWN	human_down	macaque_up	ADAMTS9-AS2_L2/L3	DOWN_ADAMTS9-AS2_L2/L3	human_DOWN_ADAMTS9-AS2_L2/L3	macaque_UP_ADAMTS9-AS2_L2/L3	hg	rm	1.30951659999647	human_down_ADAMTS9-AS2_L2/L3	macaque_up_ADAMTS9-AS2_L2/L3	-1.03496190579259	0.104885133036796	-9.86757489671585	5.75388639487849e-23	7.11726186343143e-22	Chimp	chimp_down	chimp_DOWN_ADAMTS9-AS2_L2/L3	pt	1.03496190579259	chimp_down_ADAMTS9-AS2_L2/L3	up_ADAMTS9-AS2_L2/L3	Exc	macaque_up_ADAMTS9-AS2_Exc	L2/L3	macaque_up_adamts9-as2_exc	up	ADAMTS9-AS2	rhe	Exc	Exc	EXT_6_L23	0.697213190368483	-0.697213190368483	3.77132468568039e-07	3.82976154838425e-05	up	up_ADAMTS9-AS2_EXT_6_L23	no
2191	2048.01178769247	0.900505376315691	0.0464903117328288	19.3697427001722	1.38950174961241e-83	1.69846993352623e-81	L2/L3	Human	UP	human_up	macaque_down	ADCY2_L2/L3	UP_ADCY2_L2/L3	human_UP_ADCY2_L2/L3	macaque_DOWN_ADCY2_L2/L3	hg	rm	-0.900505376315691	human_up_ADCY2_L2/L3	macaque_down_ADCY2_L2/L3	1.38037177014055	0.0406702102370175	33.9406106360414	1.67807692607397e-252	2.4999151006187e-249	Chimp	chimp_up	chimp_UP_ADCY2_L2/L3	pt	-1.38037177014055	chimp_up_ADCY2_L2/L3	down_ADCY2_L2/L3	Exc	macaque_down_ADCY2_Exc	L2/L3	macaque_down_adcy2_exc	down	ADCY2	rhe	Exc	Exc	EXT_8_L6	-0.347714136696057	0.347714136696057	1.98419735246263e-06	8.5887004004448e-05	down	down_ADCY2_EXT_8_L6	yes
838	960.075195280035	0.808661556351786	0.0644733375045304	12.5425732194329	4.36585111280799e-36	1.30080533906114e-34	L2/L3	Human	UP	human_up	macaque_down	ADD2_L2/L3	UP_ADD2_L2/L3	human_UP_ADD2_L2/L3	macaque_DOWN_ADD2_L2/L3	hg	rm	-0.808661556351786	human_up_ADD2_L2/L3	macaque_down_ADD2_L2/L3	0.969082000811929	0.0567301074543576	17.0823226730463	2.00957550821684e-65	1.01915408114589e-63	Chimp	chimp_up	chimp_UP_ADD2_L2/L3	pt	-0.969082000811929	chimp_up_ADD2_L2/L3	down_ADD2_L2/L3	Exc	macaque_down_ADD2_Exc	L2/L3	macaque_down_add2_exc	down	ADD2	rhe	Exc	Exc	EXT_6_L23	-0.361036997661818	0.361036997661818	1.48619956699703e-06	0.0001040754676285	down	down_ADD2_EXT_6_L23	yes
7735	655.650040197886	4.34603536162721	0.122269243866197	35.5447962562294	9.99840176189086e-277	1.32401057998017e-273	L2/L3	Human	UP	human_up	macaque_down	AJ009632.2_L2/L3	UP_AJ009632.2_L2/L3	human_UP_AJ009632.2_L2/L3	macaque_DOWN_AJ009632.2_L2/L3	hg	rm	-4.34603536162721	human_up_AJ009632.2_L2/L3	macaque_down_AJ009632.2_L2/L3	0.922627061195874	0.127409152440052	7.2414504258631	4.43911428121723e-13	2.85743256837953e-12	Chimp	chimp_up	chimp_UP_AJ009632.2_L2/L3	pt	-0.922627061195874	chimp_up_AJ009632.2_L2/L3	down_AJ009632.2_L2/L3	Exc	macaque_down_AJ009632.2_Exc	L2/L3	macaque_down_aj009632.2_exc	down	AJ009632.2	rhe	Exc	Exc	EXT_6_L23	-0.5390567918356	0.5390567918356	7.69148727124679e-06	0.0003300742225838	down	down_AJ009632.2_EXT_6_L23	yes
2994	326.947498744745	3.39018017785577	0.149838668802986	22.6255358842872	2.42993365560096e-113	5.26544532862768e-111	L2/L3	Human	UP	human_up	macaque_down	AL035530.2_L2/L3	UP_AL035530.2_L2/L3	human_UP_AL035530.2_L2/L3	macaque_DOWN_AL035530.2_L2/L3	hg	rm	-3.39018017785577	human_up_AL035530.2_L2/L3	macaque_down_AL035530.2_L2/L3	2.96664248227088	0.144357163640561	20.5507119110321	7.58428109860112e-94	7.66012390958713e-92	Chimp	chimp_up	chimp_UP_AL035530.2_L2/L3	pt	-2.96664248227088	chimp_up_AL035530.2_L2/L3	down_AL035530.2_L2/L3	Exc	macaque_down_AL035530.2_Exc	L2/L3	macaque_down_al035530.2_exc	down	AL035530.2	rhe	Exc	Exc	EXT_6_L23	-0.300891918672344	0.300891918672344	2.74679895460604e-05	0.0008447539273738	down	down_AL035530.2_EXT_6_L23	yes
1002	422.768942017308	7.56661369312825	0.357915302067622	21.1407940633359	3.35387504253353e-99	5.62978630379078e-97	L2/L3	Human	UP	human_up	macaque_down	ANKRD30BL_L2/L3	UP_ANKRD30BL_L2/L3	human_UP_ANKRD30BL_L2/L3	macaque_DOWN_ANKRD30BL_L2/L3	hg	rm	-7.56661369312825	human_up_ANKRD30BL_L2/L3	macaque_down_ANKRD30BL_L2/L3	3.8824464406928	0.361363087827233	10.7438932516234	6.33167260375374e-27	9.44441477991704e-26	Chimp	chimp_up	chimp_UP_ANKRD30BL_L2/L3	pt	-3.8824464406928	chimp_up_ANKRD30BL_L2/L3	down_ANKRD30BL_L2/L3	Exc	macaque_down_ANKRD30BL_Exc	L2/L3	macaque_down_ankrd30bl_exc	down	ANKRD30BL	rhe	Exc	Exc	EXT_11_L34	-0.352774963745448	0.352774963745448	0.000908822584343	0.007744609680571	down	down_ANKRD30BL_EXT_11_L34	no
1002	422.768942017308	7.56661369312825	0.357915302067622	21.1407940633359	3.35387504253353e-99	5.62978630379078e-97	L2/L3	Human	UP	human_up	macaque_down	ANKRD30BL_L2/L3	UP_ANKRD30BL_L2/L3	human_UP_ANKRD30BL_L2/L3	macaque_DOWN_ANKRD30BL_L2/L3	hg	rm	-7.56661369312825	human_up_ANKRD30BL_L2/L3	macaque_down_ANKRD30BL_L2/L3	3.8824464406928	0.361363087827233	10.7438932516234	6.33167260375374e-27	9.44441477991704e-26	Chimp	chimp_up	chimp_UP_ANKRD30BL_L2/L3	pt	-3.8824464406928	chimp_up_ANKRD30BL_L2/L3	down_ANKRD30BL_L2/L3	Exc	macaque_down_ANKRD30BL_Exc	L2/L3	macaque_down_ankrd30bl_exc	down	ANKRD30BL	rhe	Exc	Exc	EXT_4_L56	-0.384307605656455	0.384307605656455	1.62307913408874e-05	0.0002254065401673	down	down_ANKRD30BL_EXT_4_L56	no
1002	422.768942017308	7.56661369312825	0.357915302067622	21.1407940633359	3.35387504253353e-99	5.62978630379078e-97	L2/L3	Human	UP	human_up	macaque_down	ANKRD30BL_L2/L3	UP_ANKRD30BL_L2/L3	human_UP_ANKRD30BL_L2/L3	macaque_DOWN_ANKRD30BL_L2/L3	hg	rm	-7.56661369312825	human_up_ANKRD30BL_L2/L3	macaque_down_ANKRD30BL_L2/L3	3.8824464406928	0.361363087827233	10.7438932516234	6.33167260375374e-27	9.44441477991704e-26	Chimp	chimp_up	chimp_UP_ANKRD30BL_L2/L3	pt	-3.8824464406928	chimp_up_ANKRD30BL_L2/L3	down_ANKRD30BL_L2/L3	Exc	macaque_down_ANKRD30BL_Exc	L2/L3	macaque_down_ankrd30bl_exc	down	ANKRD30BL	rhe	Exc	Exc	EXT_9_L6	-0.510991523664756	0.510991523664756	2.09418100113348e-05	0.00027997609984	down	down_ANKRD30BL_EXT_9_L6	no
910	1266.60311829728	6.8614329189865	0.187610447976986	36.5727654987967	7.75240171830081e-293	1.23190831571612e-289	L2/L3	Human	UP	human_up	macaque_down	ANKRD36_L2/L3	UP_ANKRD36_L2/L3	human_UP_ANKRD36_L2/L3	macaque_DOWN_ANKRD36_L2/L3	hg	rm	-6.8614329189865	human_up_ANKRD36_L2/L3	macaque_down_ANKRD36_L2/L3	5.52868563745436	0.187141595038217	29.5427942479881	8.12721367327184e-192	4.30489478035795e-189	Chimp	chimp_up	chimp_UP_ANKRD36_L2/L3	pt	-5.52868563745436	chimp_up_ANKRD36_L2/L3	down_ANKRD36_L2/L3	Exc	macaque_down_ANKRD36_Exc	L2/L3	macaque_down_ankrd36_exc	down	ANKRD36	rhe	Exc	Exc	EXT_9_L6	-0.389554827727325	0.389554827727325	5.07572697635847e-05	0.0005655496331364	down	down_ANKRD36_EXT_9_L6	no
910	1266.60311829728	6.8614329189865	0.187610447976986	36.5727654987967	7.75240171830081e-293	1.23190831571612e-289	L2/L3	Human	UP	human_up	macaque_down	ANKRD36_L2/L3	UP_ANKRD36_L2/L3	human_UP_ANKRD36_L2/L3	macaque_DOWN_ANKRD36_L2/L3	hg	rm	-6.8614329189865	human_up_ANKRD36_L2/L3	macaque_down_ANKRD36_L2/L3	5.52868563745436	0.187141595038217	29.5427942479881	8.12721367327184e-192	4.30489478035795e-189	Chimp	chimp_up	chimp_UP_ANKRD36_L2/L3	pt	-5.52868563745436	chimp_up_ANKRD36_L2/L3	down_ANKRD36_L2/L3	Exc	macaque_down_ANKRD36_Exc	L2/L3	macaque_down_ankrd36_exc	down	ANKRD36	rhe	Exc	Exc	EXT_2_L56	-0.396298796345495	0.396298796345495	0.0004975790722457	0.0093660810235911	down	down_ANKRD36_EXT_2_L56	no
6923	177.329783506042	-1.37180558388283	0.13701015348441	-10.0124373923785	1.34399780201571e-23	2.32141533397438e-22	L2/L3	Human	DOWN	human_down	macaque_up	AQP4-AS1_L2/L3	DOWN_AQP4-AS1_L2/L3	human_DOWN_AQP4-AS1_L2/L3	macaque_UP_AQP4-AS1_L2/L3	hg	rm	1.37180558388283	human_down_AQP4-AS1_L2/L3	macaque_up_AQP4-AS1_L2/L3	-1.09303728524332	0.0974609638957539	-11.2151290275813	3.43684819201964e-29	5.60716724880083e-28	Chimp	chimp_down	chimp_DOWN_AQP4-AS1_L2/L3	pt	1.09303728524332	chimp_down_AQP4-AS1_L2/L3	up_AQP4-AS1_L2/L3	Exc	macaque_up_AQP4-AS1_Exc	L2/L3	macaque_up_aqp4-as1_exc	up	AQP4-AS1	rhe	Exc	Exc	EXT_10_L34	-0.275337933273955	0.275337933273955	5.49444807160666e-05	0.001529196215908	down	down_AQP4-AS1_EXT_10_L34	no
6923	177.329783506042	-1.37180558388283	0.13701015348441	-10.0124373923785	1.34399780201571e-23	2.32141533397438e-22	L2/L3	Human	DOWN	human_down	macaque_up	AQP4-AS1_L2/L3	DOWN_AQP4-AS1_L2/L3	human_DOWN_AQP4-AS1_L2/L3	macaque_UP_AQP4-AS1_L2/L3	hg	rm	1.37180558388283	human_down_AQP4-AS1_L2/L3	macaque_up_AQP4-AS1_L2/L3	-1.09303728524332	0.0974609638957539	-11.2151290275813	3.43684819201964e-29	5.60716724880083e-28	Chimp	chimp_down	chimp_DOWN_AQP4-AS1_L2/L3	pt	1.09303728524332	chimp_down_AQP4-AS1_L2/L3	up_AQP4-AS1_L2/L3	Exc	macaque_up_AQP4-AS1_Exc	L2/L3	macaque_up_aqp4-as1_exc	up	AQP4-AS1	rhe	Exc	Exc	EXT_6_L23	-0.341737601517711	0.341737601517711	7.01422766674329e-05	0.0016769859816284	down	down_AQP4-AS1_EXT_6_L23	no
3789	43.7660827720465	1.04910306430778	0.295060213865935	3.55555583235786	0.000377180832702	0.0011191936173641	L2/L3	Human	UP	human_up	macaque_down	ARC_L2/L3	UP_ARC_L2/L3	human_UP_ARC_L2/L3	macaque_DOWN_ARC_L2/L3	hg	rm	-1.04910306430778	human_up_ARC_L2/L3	macaque_down_ARC_L2/L3	1.66500411885289	0.249349617638469	6.67738789664788	2.43238537505408e-11	1.35653574636848e-10	Chimp	chimp_up	chimp_UP_ARC_L2/L3	pt	-1.66500411885289	chimp_up_ARC_L2/L3	down_ARC_L2/L3	Exc	macaque_down_ARC_Exc	L2/L3	macaque_down_arc_exc	down	ARC	rhe	Exc	Exc	EXT_4_L56	-0.269183979640974	0.269183979640974	0.000324848884455	0.0023209082949622	down	down_ARC_EXT_4_L56	no
3789	43.7660827720465	1.04910306430778	0.295060213865935	3.55555583235786	0.000377180832702	0.0011191936173641	L2/L3	Human	UP	human_up	macaque_down	ARC_L2/L3	UP_ARC_L2/L3	human_UP_ARC_L2/L3	macaque_DOWN_ARC_L2/L3	hg	rm	-1.04910306430778	human_up_ARC_L2/L3	macaque_down_ARC_L2/L3	1.66500411885289	0.249349617638469	6.67738789664788	2.43238537505408e-11	1.35653574636848e-10	Chimp	chimp_up	chimp_UP_ARC_L2/L3	pt	-1.66500411885289	chimp_up_ARC_L2/L3	down_ARC_L2/L3	Exc	macaque_down_ARC_Exc	L2/L3	macaque_down_arc_exc	down	ARC	rhe	Exc	Exc	EXT_6_L23	-0.312807564371156	0.312807564371156	7.63531876813398e-06	0.0003290405333838	down	down_ARC_EXT_6_L23	no
487	1848.27139347028	0.665043850845227	0.0448787179253428	14.8186909428105	1.10925113943455e-49	5.22531821335217e-48	L2/L3	Human	UP	human_up	macaque_down	ASTN1_L2/L3	UP_ASTN1_L2/L3	human_UP_ASTN1_L2/L3	macaque_DOWN_ASTN1_L2/L3	hg	rm	-0.665043850845227	human_up_ASTN1_L2/L3	macaque_down_ASTN1_L2/L3	0.629979407497574	0.0395149032009863	15.9428305895951	3.19545586921021e-57	1.28011573274781e-55	Chimp	chimp_up	chimp_UP_ASTN1_L2/L3	pt	-0.629979407497574	chimp_up_ASTN1_L2/L3	down_ASTN1_L2/L3	Exc	macaque_down_ASTN1_Exc	L2/L3	macaque_down_astn1_exc	down	ASTN1	rhe	Exc	Exc	EXT_4_L56	-0.290559409701358	0.290559409701358	1.28591388783284e-05	0.0001879737720998	down	down_ASTN1_EXT_4_L56	no
7952	65.5600821045643	1.52154470095223	0.217853855396231	6.98424500307719	2.86391899958836e-12	2.37111404217395e-11	L2/L3	Human	UP	human_up	macaque_down	ATF4_L2/L3	UP_ATF4_L2/L3	human_UP_ATF4_L2/L3	macaque_DOWN_ATF4_L2/L3	hg	rm	-1.52154470095223	human_up_ATF4_L2/L3	macaque_down_ATF4_L2/L3	0.91229148448813	0.198253875988085	4.60163252769372	4.19192298888369e-06	1.30221134319082e-05	Chimp	chimp_up	chimp_UP_ATF4_L2/L3	pt	-0.91229148448813	chimp_up_ATF4_L2/L3	down_ATF4_L2/L3	Exc	macaque_down_ATF4_Exc	L2/L3	macaque_down_atf4_exc	down	ATF4	rhe	Exc	Exc	EXT_4_L56	0.445252891721083	-0.445252891721083	3.34379197762516e-09	5.17270080712623e-07	up	up_ATF4_EXT_4_L56	yes
324	427.816171699469	-0.741883484247802	0.0882022467220726	-8.41116311453488	4.05964699542755e-17	4.79038345460451e-16	L2/L3	Human	DOWN	human_down	macaque_up	ATP1A1_L2/L3	DOWN_ATP1A1_L2/L3	human_DOWN_ATP1A1_L2/L3	macaque_UP_ATP1A1_L2/L3	hg	rm	0.741883484247802	human_down_ATP1A1_L2/L3	macaque_up_ATP1A1_L2/L3	-0.834251191346552	0.0714733166477727	-11.6722048237641	1.7678136005217e-31	3.13991095246164e-30	Chimp	chimp_down	chimp_DOWN_ATP1A1_L2/L3	pt	0.834251191346552	chimp_down_ATP1A1_L2/L3	up_ATP1A1_L2/L3	Exc	macaque_up_ATP1A1_Exc	L2/L3	macaque_up_atp1a1_exc	up	ATP1A1	rhe	Exc	Exc	EXT_6_L23	0.306843218374567	-0.306843218374567	0.0005139507364033	0.0069268537817617	up	up_ATP1A1_EXT_6_L23	no
5100	101.284496251372	-0.775963925480006	0.174880396700709	-4.4371121070133	9.11738154274296e-06	3.64695261709718e-05	L2/L3	Human	DOWN	human_down	macaque_up	ATP5F1B_L2/L3	DOWN_ATP5F1B_L2/L3	human_DOWN_ATP5F1B_L2/L3	macaque_UP_ATP5F1B_L2/L3	hg	rm	0.775963925480006	human_down_ATP5F1B_L2/L3	macaque_up_ATP5F1B_L2/L3	-1.40768166714006	0.147756177643826	-9.52705795173828	1.61803702938685e-21	1.84181139601075e-20	Chimp	chimp_down	chimp_DOWN_ATP5F1B_L2/L3	pt	1.40768166714006	chimp_down_ATP5F1B_L2/L3	up_ATP5F1B_L2/L3	Exc	macaque_up_ATP5F1B_Exc	L2/L3	macaque_up_atp5f1b_exc	up	ATP5F1B	rhe	Exc	Exc	EXT_11_L34	0.318553582055987	-0.318553582055987	1.10706458499406e-05	0.0003174435913743	up	up_ATP5F1B_EXT_11_L34	yes
7750	69.7661132888806	0.939292423849564	0.229433684021695	4.09396043067828	4.24066713213371e-05	0.0001505294739561	L2/L3	Human	UP	human_up	macaque_down	ATP5PF_L2/L3	UP_ATP5PF_L2/L3	human_UP_ATP5PF_L2/L3	macaque_DOWN_ATP5PF_L2/L3	hg	rm	-0.939292423849564	human_up_ATP5PF_L2/L3	macaque_down_ATP5PF_L2/L3	1.14838642181781	0.199080517102483	5.76845207422606	8.00029570967332e-09	3.49450336330902e-08	Chimp	chimp_up	chimp_UP_ATP5PF_L2/L3	pt	-1.14838642181781	chimp_up_ATP5PF_L2/L3	down_ATP5PF_L2/L3	Exc	macaque_down_ATP5PF_Exc	L2/L3	macaque_down_atp5pf_exc	down	ATP5PF	rhe	Exc	Exc	EXT_4_L56	0.332253808547707	-0.332253808547707	7.45547851645212e-06	0.000123150383294	up	up_ATP5PF_EXT_4_L56	no
7750	69.7661132888806	0.939292423849564	0.229433684021695	4.09396043067828	4.24066713213371e-05	0.0001505294739561	L2/L3	Human	UP	human_up	macaque_down	ATP5PF_L2/L3	UP_ATP5PF_L2/L3	human_UP_ATP5PF_L2/L3	macaque_DOWN_ATP5PF_L2/L3	hg	rm	-0.939292423849564	human_up_ATP5PF_L2/L3	macaque_down_ATP5PF_L2/L3	1.14838642181781	0.199080517102483	5.76845207422606	8.00029570967332e-09	3.49450336330902e-08	Chimp	chimp_up	chimp_UP_ATP5PF_L2/L3	pt	-1.14838642181781	chimp_up_ATP5PF_L2/L3	down_ATP5PF_L2/L3	Exc	macaque_down_ATP5PF_Exc	L2/L3	macaque_down_atp5pf_exc	down	ATP5PF	rhe	Exc	Exc	EXT_9_L6	0.27279777981901	-0.27279777981901	2.06582413780964e-07	6.42901946935865e-06	up	up_ATP5PF_EXT_9_L6	no
156	105.967686941397	1.29566086446747	0.17237726265103	7.51642556878557	5.62941055422396e-14	5.3480522108602e-13	L2/L3	Human	UP	human_up	macaque_down	ATP6V0B_L2/L3	UP_ATP6V0B_L2/L3	human_UP_ATP6V0B_L2/L3	macaque_DOWN_ATP6V0B_L2/L3	hg	rm	-1.29566086446747	human_up_ATP6V0B_L2/L3	macaque_down_ATP6V0B_L2/L3	0.757431544557861	0.155829766074163	4.86063454781407	1.17010085134828e-06	3.92382159436376e-06	Chimp	chimp_up	chimp_UP_ATP6V0B_L2/L3	pt	-0.757431544557861	chimp_up_ATP6V0B_L2/L3	down_ATP6V0B_L2/L3	Exc	macaque_down_ATP6V0B_Exc	L2/L3	macaque_down_atp6v0b_exc	down	ATP6V0B	rhe	Exc	Exc	EXT_9_L6	0.433130761694957	-0.433130761694957	1.26613180035601e-05	0.0001855252300919	up	up_ATP6V0B_EXT_9_L6	no
3726	207.537618235806	0.998320161312522	0.145479733789407	6.86226277233685	6.77782373665928e-12	5.43960291538756e-11	L2/L3	Human	UP	human_up	macaque_down	ATP6V1C1_L2/L3	UP_ATP6V1C1_L2/L3	human_UP_ATP6V1C1_L2/L3	macaque_DOWN_ATP6V1C1_L2/L3	hg	rm	-0.998320161312522	human_up_ATP6V1C1_L2/L3	macaque_down_ATP6V1C1_L2/L3	1.0900180074851	0.130678924037553	8.34119208979609	7.35453133337206e-17	6.26628089112671e-16	Chimp	chimp_up	chimp_UP_ATP6V1C1_L2/L3	pt	-1.0900180074851	chimp_up_ATP6V1C1_L2/L3	down_ATP6V1C1_L2/L3	Exc	macaque_down_ATP6V1C1_Exc	L2/L3	macaque_down_atp6v1c1_exc	down	ATP6V1C1	rhe	Exc	Exc	EXT_4_L56	0.334878156961101	-0.334878156961101	0.0001698793448622	0.0013869451790272	up	up_ATP6V1C1_EXT_4_L56	yes
4685	54.9184609494852	0.852236677084622	0.246007335177335	3.46427343912443	0.0005316657799758	0.0015333073843319	L2/L3	Human	UP	human_up	macaque_down	B4GAT1_L2/L3	UP_B4GAT1_L2/L3	human_UP_B4GAT1_L2/L3	macaque_DOWN_B4GAT1_L2/L3	hg	rm	-0.852236677084622	human_up_B4GAT1_L2/L3	macaque_down_B4GAT1_L2/L3	0.861144976212803	0.213025175647996	4.04245636034946	5.289415913919e-05	0.0001394982493075	Chimp	chimp_up	chimp_UP_B4GAT1_L2/L3	pt	-0.861144976212803	chimp_up_B4GAT1_L2/L3	down_B4GAT1_L2/L3	Exc	macaque_down_B4GAT1_Exc	L2/L3	macaque_down_b4gat1_exc	down	B4GAT1	rhe	Exc	Exc	EXT_10_L34	0.323944014839569	-0.323944014839569	1.35812691368672e-05	0.0005593575101848	up	up_B4GAT1_EXT_10_L34	no
4685	54.9184609494852	0.852236677084622	0.246007335177335	3.46427343912443	0.0005316657799758	0.0015333073843319	L2/L3	Human	UP	human_up	macaque_down	B4GAT1_L2/L3	UP_B4GAT1_L2/L3	human_UP_B4GAT1_L2/L3	macaque_DOWN_B4GAT1_L2/L3	hg	rm	-0.852236677084622	human_up_B4GAT1_L2/L3	macaque_down_B4GAT1_L2/L3	0.861144976212803	0.213025175647996	4.04245636034946	5.289415913919e-05	0.0001394982493075	Chimp	chimp_up	chimp_UP_B4GAT1_L2/L3	pt	-0.861144976212803	chimp_up_B4GAT1_L2/L3	down_B4GAT1_L2/L3	Exc	macaque_down_B4GAT1_Exc	L2/L3	macaque_down_b4gat1_exc	down	B4GAT1	rhe	Exc	Exc	EXT_11_L34	0.25880189995787	-0.25880189995787	3.04502172525265e-05	0.0006608062413579	up	up_B4GAT1_EXT_11_L34	no
744	778.500291365353	0.984627776933767	0.0780890501111033	12.6090377016094	1.88277820731541e-36	5.68074700627469e-35	L2/L3	Human	UP	human_up	macaque_down	BABAM2_L2/L3	UP_BABAM2_L2/L3	human_UP_BABAM2_L2/L3	macaque_DOWN_BABAM2_L2/L3	hg	rm	-0.984627776933767	human_up_BABAM2_L2/L3	macaque_down_BABAM2_L2/L3	1.14124827166734	0.0704996887973195	16.1879902044437	6.12982235646203e-59	2.55437842112988e-57	Chimp	chimp_up	chimp_UP_BABAM2_L2/L3	pt	-1.14124827166734	chimp_up_BABAM2_L2/L3	down_BABAM2_L2/L3	Exc	macaque_down_BABAM2_Exc	L2/L3	macaque_down_babam2_exc	down	BABAM2	rhe	Exc	Exc	EXT_2_L56	-0.270795073570121	0.270795073570121	3.497788554355e-05	0.0016348449050485	down	down_BABAM2_EXT_2_L56	yes
4830	195.227561753092	0.73377797148818	0.12779154012951	5.74199176834817	9.35693718196143e-09	5.51922679211167e-08	L2/L3	Human	UP	human_up	macaque_down	BACE1_L2/L3	UP_BACE1_L2/L3	human_UP_BACE1_L2/L3	macaque_DOWN_BACE1_L2/L3	hg	rm	-0.73377797148818	human_up_BACE1_L2/L3	macaque_down_BACE1_L2/L3	0.888713884534068	0.108049265561916	8.22508029010899	1.95060146092868e-16	1.6088074886746e-15	Chimp	chimp_up	chimp_UP_BACE1_L2/L3	pt	-0.888713884534068	chimp_up_BACE1_L2/L3	down_BACE1_L2/L3	Exc	macaque_down_BACE1_Exc	L2/L3	macaque_down_bace1_exc	down	BACE1	rhe	Exc	Exc	EXT_4_L56	0.313533189696887	-0.313533189696887	8.52740311336952e-06	0.0001365459058387	up	up_BACE1_EXT_4_L56	no
2800	341.318801122668	1.3798278910065	0.0946037975811359	14.5853330023364	3.48218695913489e-48	1.55724968776621e-46	L2/L3	Human	UP	human_up	macaque_down	BEND6_L2/L3	UP_BEND6_L2/L3	human_UP_BEND6_L2/L3	macaque_DOWN_BEND6_L2/L3	hg	rm	-1.3798278910065	human_up_BEND6_L2/L3	macaque_down_BEND6_L2/L3	0.693921846261011	0.0862407565012561	8.04633301484204	8.53116549284442e-16	6.75577610257275e-15	Chimp	chimp_up	chimp_UP_BEND6_L2/L3	pt	-0.693921846261011	chimp_up_BEND6_L2/L3	down_BEND6_L2/L3	Exc	macaque_down_BEND6_Exc	L2/L3	macaque_down_bend6_exc	down	BEND6	rhe	Exc	Exc	EXT_3_L23	-0.26399376853783	0.26399376853783	2.29871193437967e-06	0.0001860340385018	down	down_BEND6_EXT_3_L23	yes
8190	225.724365480883	-1.23636945183199	0.116181211741853	-10.6417331451072	1.90551475178257e-26	3.79130631247825e-25	L2/L3	Human	DOWN	human_down	macaque_up	BEX3_L2/L3	DOWN_BEX3_L2/L3	human_DOWN_BEX3_L2/L3	macaque_UP_BEX3_L2/L3	hg	rm	1.23636945183199	human_down_BEX3_L2/L3	macaque_up_BEX3_L2/L3	-1.38086767090688	0.0872158947800181	-15.8327524402495	1.84950496158968e-56	7.25078951717954e-55	Chimp	chimp_down	chimp_DOWN_BEX3_L2/L3	pt	1.38086767090688	chimp_down_BEX3_L2/L3	up_BEX3_L2/L3	Exc	macaque_up_BEX3_Exc	L2/L3	macaque_up_bex3_exc	up	BEX3	rhe	Exc	Exc	EXT_6_L23	0.286178718854786	-0.286178718854786	0.0004584084674602	0.0064340243029797	up	up_BEX3_EXT_6_L23	no
8190	225.724365480883	-1.23636945183199	0.116181211741853	-10.6417331451072	1.90551475178257e-26	3.79130631247825e-25	L2/L3	Human	DOWN	human_down	macaque_up	BEX3_L2/L3	DOWN_BEX3_L2/L3	human_DOWN_BEX3_L2/L3	macaque_UP_BEX3_L2/L3	hg	rm	1.23636945183199	human_down_BEX3_L2/L3	macaque_up_BEX3_L2/L3	-1.38086767090688	0.0872158947800181	-15.8327524402495	1.84950496158968e-56	7.25078951717954e-55	Chimp	chimp_down	chimp_DOWN_BEX3_L2/L3	pt	1.38086767090688	chimp_down_BEX3_L2/L3	up_BEX3_L2/L3	Exc	macaque_up_BEX3_Exc	L2/L3	macaque_up_bex3_exc	up	BEX3	rhe	Exc	Exc	EXT_9_L6	-0.643187546546197	0.643187546546197	0.0013683962273061	0.0079047888473903	down	down_BEX3_EXT_9_L6	no
2749	466.706246520648	0.645273707935683	0.0837441985221233	7.70529444813083	1.30541941527641e-14	1.29219174346049e-13	L2/L3	Human	UP	human_up	macaque_down	BICRAL_L2/L3	UP_BICRAL_L2/L3	human_UP_BICRAL_L2/L3	macaque_DOWN_BICRAL_L2/L3	hg	rm	-0.645273707935683	human_up_BICRAL_L2/L3	macaque_down_BICRAL_L2/L3	0.940153471014678	0.0700158188301473	13.4277294291939	4.15971018133113e-41	1.05032682078611e-39	Chimp	chimp_up	chimp_UP_BICRAL_L2/L3	pt	-0.940153471014678	chimp_up_BICRAL_L2/L3	down_BICRAL_L2/L3	Exc	macaque_down_BICRAL_Exc	L2/L3	macaque_down_bicral_exc	down	BICRAL	rhe	Exc	Exc	EXT_2_L56	-0.280910175566533	0.280910175566533	1.10858067265823e-06	0.0002016598739946	down	down_BICRAL_EXT_2_L56	no
7185	511.887741705351	-0.641807912404857	0.0821227745180499	-7.81522441455984	5.48651909908127e-15	5.57683024501924e-14	L2/L3	Human	DOWN	human_down	macaque_up	BRD4_L2/L3	DOWN_BRD4_L2/L3	human_DOWN_BRD4_L2/L3	macaque_UP_BRD4_L2/L3	hg	rm	0.641807912404857	human_down_BRD4_L2/L3	macaque_up_BRD4_L2/L3	-0.617470459629359	0.0668576768806622	-9.23559549835263	2.56853247494889e-20	2.7234670850926e-19	Chimp	chimp_down	chimp_DOWN_BRD4_L2/L3	pt	0.617470459629359	chimp_down_BRD4_L2/L3	up_BRD4_L2/L3	Exc	macaque_up_BRD4_Exc	L2/L3	macaque_up_brd4_exc	up	BRD4	rhe	Exc	Exc	EXT_2_L56	-0.259566550190263	0.259566550190263	0.0004980672468931	0.0093660810235911	down	down_BRD4_EXT_2_L56	no
7035	103.140995376947	1.22836248881178	0.180465410369638	6.80663671944551	9.99067848916994e-12	7.91681557406432e-11	L2/L3	Human	UP	human_up	macaque_down	BSG_L2/L3	UP_BSG_L2/L3	human_UP_BSG_L2/L3	macaque_DOWN_BSG_L2/L3	hg	rm	-1.22836248881178	human_up_BSG_L2/L3	macaque_down_BSG_L2/L3	0.931227165759348	0.161460066710645	5.767538591621	8.04376695013081e-09	3.50991206584304e-08	Chimp	chimp_up	chimp_UP_BSG_L2/L3	pt	-0.931227165759348	chimp_up_BSG_L2/L3	down_BSG_L2/L3	Exc	macaque_down_BSG_Exc	L2/L3	macaque_down_bsg_exc	down	BSG	rhe	Exc	Exc	EXT_11_L34	0.333495431370666	-0.333495431370666	8.35311872755628e-07	4.76295308534011e-05	up	up_BSG_EXT_11_L34	no
7035	103.140995376947	1.22836248881178	0.180465410369638	6.80663671944551	9.99067848916994e-12	7.91681557406432e-11	L2/L3	Human	UP	human_up	macaque_down	BSG_L2/L3	UP_BSG_L2/L3	human_UP_BSG_L2/L3	macaque_DOWN_BSG_L2/L3	hg	rm	-1.22836248881178	human_up_BSG_L2/L3	macaque_down_BSG_L2/L3	0.931227165759348	0.161460066710645	5.767538591621	8.04376695013081e-09	3.50991206584304e-08	Chimp	chimp_up	chimp_UP_BSG_L2/L3	pt	-0.931227165759348	chimp_up_BSG_L2/L3	down_BSG_L2/L3	Exc	macaque_down_BSG_Exc	L2/L3	macaque_down_bsg_exc	down	BSG	rhe	Exc	Exc	EXT_10_L34	0.260002217810636	-0.260002217810636	9.22958751125947e-05	0.0021139147195081	up	up_BSG_EXT_10_L34	no
4803	156.539397014357	1.12451452042438	0.153674145504785	7.31752577332121	2.5258463647811e-13	2.29269131572438e-12	L2/L3	Human	UP	human_up	macaque_down	C11orf87_L2/L3	UP_C11orf87_L2/L3	human_UP_C11orf87_L2/L3	macaque_DOWN_C11orf87_L2/L3	hg	rm	-1.12451452042438	human_up_C11orf87_L2/L3	macaque_down_C11orf87_L2/L3	1.71586590236975	0.129580327655618	13.241716033702	5.03842969407725e-40	1.22546949171455e-38	Chimp	chimp_up	chimp_UP_C11orf87_L2/L3	pt	-1.71586590236975	chimp_up_C11orf87_L2/L3	down_C11orf87_L2/L3	Exc	macaque_down_C11orf87_Exc	L2/L3	macaque_down_c11orf87_exc	down	C11orf87	rhe	Exc	Exc	EXT_10_L34	0.348607559641075	-0.348607559641075	7.57717099584398e-08	1.92319424404514e-05	up	up_C11orf87_EXT_10_L34	yes
245	55.7531390998973	-0.719587017109391	0.234367808561421	-3.070332148115	0.0021382083534505	0.0053211875457137	L2/L3	Human	DOWN	human_down	macaque_up	C1orf52_L2/L3	DOWN_C1orf52_L2/L3	human_DOWN_C1orf52_L2/L3	macaque_UP_C1orf52_L2/L3	hg	rm	0.719587017109391	human_down_C1orf52_L2/L3	macaque_up_C1orf52_L2/L3	-1.63236722968442	0.204775118162684	-7.97151159931249	1.56745178778133e-15	1.21501726222945e-14	Chimp	chimp_down	chimp_DOWN_C1orf52_L2/L3	pt	1.63236722968442	chimp_down_C1orf52_L2/L3	up_C1orf52_L2/L3	Exc	macaque_up_C1orf52_Exc	L2/L3	macaque_up_c1orf52_exc	up	C1orf52	rhe	Exc	Exc	EXT_4_L56	0.329432375219146	-0.329432375219146	7.1559024081162e-07	2.21783107735866e-05	up	up_C1orf52_EXT_4_L56	yes
1665	32.1112243445801	1.62841923652188	0.428077223999523	3.80403148130042	0.0001423600761608	0.0004599830249925	L2/L3	Human	UP	human_up	macaque_down	C3orf80_L2/L3	UP_C3orf80_L2/L3	human_UP_C3orf80_L2/L3	macaque_DOWN_C3orf80_L2/L3	hg	rm	-1.62841923652188	human_up_C3orf80_L2/L3	macaque_down_C3orf80_L2/L3	3.19410403738278	0.361090887489368	8.84570657429517	9.09509612337231e-19	8.675098487263e-18	Chimp	chimp_up	chimp_UP_C3orf80_L2/L3	pt	-3.19410403738278	chimp_up_C3orf80_L2/L3	down_C3orf80_L2/L3	Exc	macaque_down_C3orf80_Exc	L2/L3	macaque_down_c3orf80_exc	down	C3orf80	rhe	Exc	Exc	EXT_4_L56	-0.297331317651699	0.297331317651699	2.6671296326141e-05	0.000330212761322	down	down_C3orf80_EXT_4_L56	yes
6707	5352.52702754229	0.938827806715724	0.0472372177903698	19.8747481463043	6.73234901527404e-88	9.06623000723571e-86	L2/L3	Human	UP	human_up	macaque_down	CA10_L2/L3	UP_CA10_L2/L3	human_UP_CA10_L2/L3	macaque_DOWN_CA10_L2/L3	hg	rm	-0.938827806715724	human_up_CA10_L2/L3	macaque_down_CA10_L2/L3	0.595819153590478	0.0458715540534023	12.9888591281831	1.41520940317656e-38	3.29101769113332e-37	Chimp	chimp_up	chimp_UP_CA10_L2/L3	pt	-0.595819153590478	chimp_up_CA10_L2/L3	down_CA10_L2/L3	Exc	macaque_down_CA10_Exc	L2/L3	macaque_down_ca10_exc	down	CA10	rhe	Exc	Exc	EXT_1_L4	-0.27298262015012	0.27298262015012	7.21158453827187e-05	0.001826118220649	down	down_CA10_EXT_1_L4	yes
4452	136.94878026814	0.779388875124493	0.152815454386696	5.1001966931451	3.39300695109286e-07	1.66513719757565e-06	L2/L3	Human	UP	human_up	macaque_down	CALY_L2/L3	UP_CALY_L2/L3	human_UP_CALY_L2/L3	macaque_DOWN_CALY_L2/L3	hg	rm	-0.779388875124493	human_up_CALY_L2/L3	macaque_down_CALY_L2/L3	0.710145276668421	0.132137882114868	5.37427469929544	7.68915590269965e-08	2.9952397466375e-07	Chimp	chimp_up	chimp_UP_CALY_L2/L3	pt	-0.710145276668421	chimp_up_CALY_L2/L3	down_CALY_L2/L3	Exc	macaque_down_CALY_Exc	L2/L3	macaque_down_caly_exc	down	CALY	rhe	Exc	Exc	EXT_4_L56	0.377857846950267	-0.377857846950267	0.0004202644429666	0.0028471075553603	up	up_CALY_EXT_4_L56	no
4452	136.94878026814	0.779388875124493	0.152815454386696	5.1001966931451	3.39300695109286e-07	1.66513719757565e-06	L2/L3	Human	UP	human_up	macaque_down	CALY_L2/L3	UP_CALY_L2/L3	human_UP_CALY_L2/L3	macaque_DOWN_CALY_L2/L3	hg	rm	-0.779388875124493	human_up_CALY_L2/L3	macaque_down_CALY_L2/L3	0.710145276668421	0.132137882114868	5.37427469929544	7.68915590269965e-08	2.9952397466375e-07	Chimp	chimp_up	chimp_UP_CALY_L2/L3	pt	-0.710145276668421	chimp_up_CALY_L2/L3	down_CALY_L2/L3	Exc	macaque_down_CALY_Exc	L2/L3	macaque_down_caly_exc	down	CALY	rhe	Exc	Exc	EXT_9_L6	0.368284201891528	-0.368284201891528	0.0001932313103644	0.0016602896823908	up	up_CALY_EXT_9_L6	no
4452	136.94878026814	0.779388875124493	0.152815454386696	5.1001966931451	3.39300695109286e-07	1.66513719757565e-06	L2/L3	Human	UP	human_up	macaque_down	CALY_L2/L3	UP_CALY_L2/L3	human_UP_CALY_L2/L3	macaque_DOWN_CALY_L2/L3	hg	rm	-0.779388875124493	human_up_CALY_L2/L3	macaque_down_CALY_L2/L3	0.710145276668421	0.132137882114868	5.37427469929544	7.68915590269965e-08	2.9952397466375e-07	Chimp	chimp_up	chimp_UP_CALY_L2/L3	pt	-0.710145276668421	chimp_up_CALY_L2/L3	down_CALY_L2/L3	Exc	macaque_down_CALY_Exc	L2/L3	macaque_down_caly_exc	down	CALY	rhe	Exc	Exc	EXT_10_L34	0.254216050552566	-0.254216050552566	1.0091447198737e-05	0.0004513684106871	up	up_CALY_EXT_10_L34	no
2577	137.644961070096	0.690598283072092	0.154825862678666	4.46048399875798	8.17747645700788e-06	3.29755250937642e-05	L2/L3	Human	UP	human_up	macaque_down	CANX_L2/L3	UP_CANX_L2/L3	human_UP_CANX_L2/L3	macaque_DOWN_CANX_L2/L3	hg	rm	-0.690598283072092	human_up_CANX_L2/L3	macaque_down_CANX_L2/L3	0.688077521396194	0.133482268979107	5.1548233833506	2.5387009177589e-07	9.26826084786355e-07	Chimp	chimp_up	chimp_UP_CANX_L2/L3	pt	-0.688077521396194	chimp_up_CANX_L2/L3	down_CANX_L2/L3	Exc	macaque_down_CANX_Exc	L2/L3	macaque_down_canx_exc	down	CANX	rhe	Exc	Exc	EXT_9_L6	0.354927695851472	-0.354927695851472	2.9290452311394e-05	0.0003646911137289	up	up_CANX_EXT_9_L6	no
2577	137.644961070096	0.690598283072092	0.154825862678666	4.46048399875798	8.17747645700788e-06	3.29755250937642e-05	L2/L3	Human	UP	human_up	macaque_down	CANX_L2/L3	UP_CANX_L2/L3	human_UP_CANX_L2/L3	macaque_DOWN_CANX_L2/L3	hg	rm	-0.690598283072092	human_up_CANX_L2/L3	macaque_down_CANX_L2/L3	0.688077521396194	0.133482268979107	5.1548233833506	2.5387009177589e-07	9.26826084786355e-07	Chimp	chimp_up	chimp_UP_CANX_L2/L3	pt	-0.688077521396194	chimp_up_CANX_L2/L3	down_CANX_L2/L3	Exc	macaque_down_CANX_Exc	L2/L3	macaque_down_canx_exc	down	CANX	rhe	Exc	Exc	EXT_4_L56	0.32163225216976	-0.32163225216976	0.0001387774219775	0.0011807031740701	up	up_CANX_EXT_4_L56	no
3217	146.991521683414	0.751659840865278	0.142373131605146	5.27950626913168	1.29532447594358e-07	6.71203352360678e-07	L2/L3	Human	UP	human_up	macaque_down	CASTOR2_L2/L3	UP_CASTOR2_L2/L3	human_UP_CASTOR2_L2/L3	macaque_DOWN_CASTOR2_L2/L3	hg	rm	-0.751659840865278	human_up_CASTOR2_L2/L3	macaque_down_CASTOR2_L2/L3	0.820061453357014	0.11985190106896	6.84228990982104	7.79371581435672e-12	4.51448384328085e-11	Chimp	chimp_up	chimp_UP_CASTOR2_L2/L3	pt	-0.820061453357014	chimp_up_CASTOR2_L2/L3	down_CASTOR2_L2/L3	Exc	macaque_down_CASTOR2_Exc	L2/L3	macaque_down_castor2_exc	down	CASTOR2	rhe	Exc	Exc	EXT_2_L56	-0.272748155298831	0.272748155298831	3.09401466190969e-06	0.0003742580015793	down	down_CASTOR2_EXT_2_L56	no
3217	146.991521683414	0.751659840865278	0.142373131605146	5.27950626913168	1.29532447594358e-07	6.71203352360678e-07	L2/L3	Human	UP	human_up	macaque_down	CASTOR2_L2/L3	UP_CASTOR2_L2/L3	human_UP_CASTOR2_L2/L3	macaque_DOWN_CASTOR2_L2/L3	hg	rm	-0.751659840865278	human_up_CASTOR2_L2/L3	macaque_down_CASTOR2_L2/L3	0.820061453357014	0.11985190106896	6.84228990982104	7.79371581435672e-12	4.51448384328085e-11	Chimp	chimp_up	chimp_UP_CASTOR2_L2/L3	pt	-0.820061453357014	chimp_up_CASTOR2_L2/L3	down_CASTOR2_L2/L3	Exc	macaque_down_CASTOR2_Exc	L2/L3	macaque_down_castor2_exc	down	CASTOR2	rhe	Exc	Exc	EXT_3_L23	-0.436198166102433	0.436198166102433	5.11175001504138e-10	7.06034912077515e-07	down	down_CASTOR2_EXT_3_L23	no
3293	266.200815799038	2.7227338155315	0.158977828489825	17.1265002258209	9.41507480983669e-66	6.71909350800202e-64	L2/L3	Human	UP	human_up	macaque_down	CASTOR3_L2/L3	UP_CASTOR3_L2/L3	human_UP_CASTOR3_L2/L3	macaque_DOWN_CASTOR3_L2/L3	hg	rm	-2.7227338155315	human_up_CASTOR3_L2/L3	macaque_down_CASTOR3_L2/L3	3.27804108606975	0.147451402713922	22.2313319896294	1.70985216865296e-109	2.2896649602254e-107	Chimp	chimp_up	chimp_UP_CASTOR3_L2/L3	pt	-3.27804108606975	chimp_up_CASTOR3_L2/L3	down_CASTOR3_L2/L3	Exc	macaque_down_CASTOR3_Exc	L2/L3	macaque_down_castor3_exc	down	CASTOR3	rhe	Exc	Exc	EXT_4_L56	-0.253098933689321	0.253098933689321	1.55968657185942e-07	7.49812672341864e-06	down	down_CASTOR3_EXT_4_L56	no
3293	266.200815799038	2.7227338155315	0.158977828489825	17.1265002258209	9.41507480983669e-66	6.71909350800202e-64	L2/L3	Human	UP	human_up	macaque_down	CASTOR3_L2/L3	UP_CASTOR3_L2/L3	human_UP_CASTOR3_L2/L3	macaque_DOWN_CASTOR3_L2/L3	hg	rm	-2.7227338155315	human_up_CASTOR3_L2/L3	macaque_down_CASTOR3_L2/L3	3.27804108606975	0.147451402713922	22.2313319896294	1.70985216865296e-109	2.2896649602254e-107	Chimp	chimp_up	chimp_UP_CASTOR3_L2/L3	pt	-3.27804108606975	chimp_up_CASTOR3_L2/L3	down_CASTOR3_L2/L3	Exc	macaque_down_CASTOR3_Exc	L2/L3	macaque_down_castor3_exc	down	CASTOR3	rhe	Exc	Exc	EXT_6_L23	-0.281192808361195	0.281192808361195	1.17019196323275e-06	8.79272811054701e-05	down	down_CASTOR3_EXT_6_L23	no
3914	89.1539872155707	5.14270036831327	0.369369715989108	13.9229074439468	4.59812030295148e-44	1.79673435313363e-42	L2/L3	Human	UP	human_up	macaque_down	CBWD5_L2/L3	UP_CBWD5_L2/L3	human_UP_CBWD5_L2/L3	macaque_DOWN_CBWD5_L2/L3	hg	rm	-5.14270036831327	human_up_CBWD5_L2/L3	macaque_down_CBWD5_L2/L3	2.80565625200456	0.37155534850819	7.5511125415618	4.31555717609087e-14	3.01570275137209e-13	Chimp	chimp_up	chimp_UP_CBWD5_L2/L3	pt	-2.80565625200456	chimp_up_CBWD5_L2/L3	down_CBWD5_L2/L3	Exc	macaque_down_CBWD5_Exc	L2/L3	macaque_down_cbwd5_exc	down	CBWD5	rhe	Exc	Exc	EXT_6_L23	-0.316146805078441	0.316146805078441	1.48657495320847e-06	0.0001040754676285	down	down_CBWD5_EXT_6_L23	yes
615	285.39226863143	-0.722902575082018	0.105604174168822	-6.84539773897919	7.62636814068306e-12	6.10211852975231e-11	L2/L3	Human	DOWN	human_down	macaque_up	CCSAP_L2/L3	DOWN_CCSAP_L2/L3	human_DOWN_CCSAP_L2/L3	macaque_UP_CCSAP_L2/L3	hg	rm	0.722902575082018	human_down_CCSAP_L2/L3	macaque_up_CCSAP_L2/L3	-0.727947110930526	0.083773632887271	-8.6894537796884	3.64186220862219e-18	3.35422826911586e-17	Chimp	chimp_down	chimp_DOWN_CCSAP_L2/L3	pt	0.727947110930526	chimp_down_CCSAP_L2/L3	up_CCSAP_L2/L3	Exc	macaque_up_CCSAP_Exc	L2/L3	macaque_up_ccsap_exc	up	CCSAP	rhe	Exc	Exc	EXT_4_L56	0.43174124835562	-0.43174124835562	5.9671510584827e-06	0.0001044838753252	up	up_CCSAP_EXT_4_L56	yes
6285	1865.41929137835	0.731669041861658	0.0470362540184266	15.5554275554134	1.46175821519202e-54	8.12178760310419e-53	L2/L3	Human	UP	human_up	macaque_down	CDH11_L2/L3	UP_CDH11_L2/L3	human_UP_CDH11_L2/L3	macaque_DOWN_CDH11_L2/L3	hg	rm	-0.731669041861658	human_up_CDH11_L2/L3	macaque_down_CDH11_L2/L3	0.785448147174448	0.0418152315551972	18.7837808846673	1.02513626458743e-78	7.20800826038528e-77	Chimp	chimp_up	chimp_UP_CDH11_L2/L3	pt	-0.785448147174448	chimp_up_CDH11_L2/L3	down_CDH11_L2/L3	Exc	macaque_down_CDH11_Exc	L2/L3	macaque_down_cdh11_exc	down	CDH11	rhe	Exc	Exc	EXT_2_L56	-0.35626114234584	0.35626114234584	6.74070740779956e-06	0.0006038102736131	down	down_CDH11_EXT_2_L56	no
6285	1865.41929137835	0.731669041861658	0.0470362540184266	15.5554275554134	1.46175821519202e-54	8.12178760310419e-53	L2/L3	Human	UP	human_up	macaque_down	CDH11_L2/L3	UP_CDH11_L2/L3	human_UP_CDH11_L2/L3	macaque_DOWN_CDH11_L2/L3	hg	rm	-0.731669041861658	human_up_CDH11_L2/L3	macaque_down_CDH11_L2/L3	0.785448147174448	0.0418152315551972	18.7837808846673	1.02513626458743e-78	7.20800826038528e-77	Chimp	chimp_up	chimp_UP_CDH11_L2/L3	pt	-0.785448147174448	chimp_up_CDH11_L2/L3	down_CDH11_L2/L3	Exc	macaque_down_CDH11_Exc	L2/L3	macaque_down_cdh11_exc	down	CDH11	rhe	Exc	Exc	EXT_6_L23	-0.497693129495079	0.497693129495079	2.23404492162726e-07	2.66435834170581e-05	down	down_CDH11_EXT_6_L23	no
6285	1865.41929137835	0.731669041861658	0.0470362540184266	15.5554275554134	1.46175821519202e-54	8.12178760310419e-53	L2/L3	Human	UP	human_up	macaque_down	CDH11_L2/L3	UP_CDH11_L2/L3	human_UP_CDH11_L2/L3	macaque_DOWN_CDH11_L2/L3	hg	rm	-0.731669041861658	human_up_CDH11_L2/L3	macaque_down_CDH11_L2/L3	0.785448147174448	0.0418152315551972	18.7837808846673	1.02513626458743e-78	7.20800826038528e-77	Chimp	chimp_up	chimp_UP_CDH11_L2/L3	pt	-0.785448147174448	chimp_up_CDH11_L2/L3	down_CDH11_L2/L3	Exc	macaque_down_CDH11_Exc	L2/L3	macaque_down_cdh11_exc	down	CDH11	rhe	Exc	Exc	EXT_3_L23	-0.627153912756048	0.627153912756048	9.80236041913473e-10	9.71511365001364e-07	down	down_CDH11_EXT_3_L23	no
4449	166.032137537156	1.44439623442683	0.164544730959735	8.77813726396552	1.66204352541056e-18	2.15073124167677e-17	L2/L3	Human	UP	human_up	macaque_down	CFAP46_L2/L3	UP_CFAP46_L2/L3	human_UP_CFAP46_L2/L3	macaque_DOWN_CFAP46_L2/L3	hg	rm	-1.44439623442683	human_up_CFAP46_L2/L3	macaque_down_CFAP46_L2/L3	0.776540185015558	0.154751501195459	5.01798159640951	5.22171777295635e-07	1.82902079112693e-06	Chimp	chimp_up	chimp_UP_CFAP46_L2/L3	pt	-0.776540185015558	chimp_up_CFAP46_L2/L3	down_CFAP46_L2/L3	Exc	macaque_down_CFAP46_Exc	L2/L3	macaque_down_cfap46_exc	down	CFAP46	rhe	Exc	Exc	EXT_1_L4	1.10550276673652	-1.10550276673652	3.44441343593117e-16	6.41935332054492e-12	up	up_CFAP46_EXT_1_L4	no
4449	166.032137537156	1.44439623442683	0.164544730959735	8.77813726396552	1.66204352541056e-18	2.15073124167677e-17	L2/L3	Human	UP	human_up	macaque_down	CFAP46_L2/L3	UP_CFAP46_L2/L3	human_UP_CFAP46_L2/L3	macaque_DOWN_CFAP46_L2/L3	hg	rm	-1.44439623442683	human_up_CFAP46_L2/L3	macaque_down_CFAP46_L2/L3	0.776540185015558	0.154751501195459	5.01798159640951	5.22171777295635e-07	1.82902079112693e-06	Chimp	chimp_up	chimp_UP_CFAP46_L2/L3	pt	-0.776540185015558	chimp_up_CFAP46_L2/L3	down_CFAP46_L2/L3	Exc	macaque_down_CFAP46_Exc	L2/L3	macaque_down_cfap46_exc	down	CFAP46	rhe	Exc	Exc	EXT_11_L34	0.714062723138075	-0.714062723138075	1.67726892694264e-08	2.67056506731068e-06	up	up_CFAP46_EXT_11_L34	no
4449	166.032137537156	1.44439623442683	0.164544730959735	8.77813726396552	1.66204352541056e-18	2.15073124167677e-17	L2/L3	Human	UP	human_up	macaque_down	CFAP46_L2/L3	UP_CFAP46_L2/L3	human_UP_CFAP46_L2/L3	macaque_DOWN_CFAP46_L2/L3	hg	rm	-1.44439623442683	human_up_CFAP46_L2/L3	macaque_down_CFAP46_L2/L3	0.776540185015558	0.154751501195459	5.01798159640951	5.22171777295635e-07	1.82902079112693e-06	Chimp	chimp_up	chimp_UP_CFAP46_L2/L3	pt	-0.776540185015558	chimp_up_CFAP46_L2/L3	down_CFAP46_L2/L3	Exc	macaque_down_CFAP46_Exc	L2/L3	macaque_down_cfap46_exc	down	CFAP46	rhe	Exc	Exc	EXT_5_L56	-0.349888036541937	0.349888036541937	8.20220348147553e-05	0.0021941506417684	down	down_CFAP46_EXT_5_L56	no
6452	331.090119202041	-0.584255360793633	0.0947698219146871	-6.16499376056215	7.04859196276637e-10	4.70221768890286e-09	L2/L3	Human	DOWN	human_down	macaque_up	CHD3_L2/L3	DOWN_CHD3_L2/L3	human_DOWN_CHD3_L2/L3	macaque_UP_CHD3_L2/L3	hg	rm	0.584255360793633	human_down_CHD3_L2/L3	macaque_up_CHD3_L2/L3	-1.07610850505625	0.07919357278272	-13.5883313158344	4.69666519463633e-42	1.21816878758816e-40	Chimp	chimp_down	chimp_DOWN_CHD3_L2/L3	pt	1.07610850505625	chimp_down_CHD3_L2/L3	up_CHD3_L2/L3	Exc	macaque_up_CHD3_Exc	L2/L3	macaque_up_chd3_exc	up	CHD3	rhe	Exc	Exc	EXT_8_L6	-0.263472727974159	0.263472727974159	1.16862690007297e-06	5.94793567420168e-05	down	down_CHD3_EXT_8_L6	no
6452	331.090119202041	-0.584255360793633	0.0947698219146871	-6.16499376056215	7.04859196276637e-10	4.70221768890286e-09	L2/L3	Human	DOWN	human_down	macaque_up	CHD3_L2/L3	DOWN_CHD3_L2/L3	human_DOWN_CHD3_L2/L3	macaque_UP_CHD3_L2/L3	hg	rm	0.584255360793633	human_down_CHD3_L2/L3	macaque_up_CHD3_L2/L3	-1.07610850505625	0.07919357278272	-13.5883313158344	4.69666519463633e-42	1.21816878758816e-40	Chimp	chimp_down	chimp_DOWN_CHD3_L2/L3	pt	1.07610850505625	chimp_down_CHD3_L2/L3	up_CHD3_L2/L3	Exc	macaque_up_CHD3_Exc	L2/L3	macaque_up_chd3_exc	up	CHD3	rhe	Exc	Exc	EXT_3_L23	-0.302737318957395	0.302737318957395	8.48550974500049e-05	0.0019897820004479	down	down_CHD3_EXT_3_L23	no
7371	134.90674189044	1.13249113335096	0.161500862069547	7.0122915682226	2.3444597828807e-12	1.95393508338267e-11	L2/L3	Human	UP	human_up	macaque_down	CLASRP_L2/L3	UP_CLASRP_L2/L3	human_UP_CLASRP_L2/L3	macaque_DOWN_CLASRP_L2/L3	hg	rm	-1.13249113335096	human_up_CLASRP_L2/L3	macaque_down_CLASRP_L2/L3	0.81264083495591	0.145306477131497	5.59259883659901	2.23695736808269e-08	9.25535772012135e-08	Chimp	chimp_up	chimp_UP_CLASRP_L2/L3	pt	-0.81264083495591	chimp_up_CLASRP_L2/L3	down_CLASRP_L2/L3	Exc	macaque_down_CLASRP_Exc	L2/L3	macaque_down_clasrp_exc	down	CLASRP	rhe	Exc	Exc	EXT_3_L23	-0.345199123275388	0.345199123275388	9.408654197707e-08	1.91106370262837e-05	down	down_CLASRP_EXT_3_L23	yes
6119	440.446548613895	0.93418954545119	0.0855838259302459	10.9154917450476	9.72018337681785e-28	2.03773342981381e-26	L2/L3	Human	UP	human_up	macaque_down	CLEC16A_L2/L3	UP_CLEC16A_L2/L3	human_UP_CLEC16A_L2/L3	macaque_DOWN_CLEC16A_L2/L3	hg	rm	-0.93418954545119	human_up_CLEC16A_L2/L3	macaque_down_CLEC16A_L2/L3	0.85594587135455	0.0744587589608334	11.4955699410031	1.38861435590049e-30	2.39154709445406e-29	Chimp	chimp_up	chimp_UP_CLEC16A_L2/L3	pt	-0.85594587135455	chimp_up_CLEC16A_L2/L3	down_CLEC16A_L2/L3	Exc	macaque_down_CLEC16A_Exc	L2/L3	macaque_down_clec16a_exc	down	CLEC16A	rhe	Exc	Exc	EXT_2_L56	-0.416176843328944	0.416176843328944	3.79680630032313e-06	0.000417812752567	down	down_CLEC16A_EXT_2_L56	yes
46	462.38795122804	0.517273287223375	0.0948053361759756	5.45616215381825	4.86535654085259e-08	2.650757451606e-07	L2/L3	Human	UP	human_up	macaque_down	CLSTN1_L2/L3	UP_CLSTN1_L2/L3	human_UP_CLSTN1_L2/L3	macaque_DOWN_CLSTN1_L2/L3	hg	rm	-0.517273287223375	human_up_CLSTN1_L2/L3	macaque_down_CLSTN1_L2/L3	0.727185312780921	0.0830466510013017	8.7563472339122	2.01679763770229e-18	1.88445270451869e-17	Chimp	chimp_up	chimp_UP_CLSTN1_L2/L3	pt	-0.727185312780921	chimp_up_CLSTN1_L2/L3	down_CLSTN1_L2/L3	Exc	macaque_down_CLSTN1_Exc	L2/L3	macaque_down_clstn1_exc	down	CLSTN1	rhe	Exc	Exc	EXT_1_L4	-0.304753025101787	0.304753025101787	7.07515171159682e-05	0.0018016601911519	down	down_CLSTN1_EXT_1_L4	yes
1616	1170.33816880492	0.702732926841907	0.0855564640556717	8.21367426293631	2.14521026461832e-16	2.41422246777348e-15	L2/L3	Human	UP	human_up	macaque_down	CLSTN2_L2/L3	UP_CLSTN2_L2/L3	human_UP_CLSTN2_L2/L3	macaque_DOWN_CLSTN2_L2/L3	hg	rm	-0.702732926841907	human_up_CLSTN2_L2/L3	macaque_down_CLSTN2_L2/L3	0.577430190314395	0.0814923316123908	7.085699708052	1.38343505450383e-12	8.53625626693071e-12	Chimp	chimp_up	chimp_UP_CLSTN2_L2/L3	pt	-0.577430190314395	chimp_up_CLSTN2_L2/L3	down_CLSTN2_L2/L3	Exc	macaque_down_CLSTN2_Exc	L2/L3	macaque_down_clstn2_exc	down	CLSTN2	rhe	Exc	Exc	EXT_8_L6	-0.308207033358223	0.308207033358223	3.787788208059e-05	0.0007100230878912	down	down_CLSTN2_EXT_8_L6	no
1616	1170.33816880492	0.702732926841907	0.0855564640556717	8.21367426293631	2.14521026461832e-16	2.41422246777348e-15	L2/L3	Human	UP	human_up	macaque_down	CLSTN2_L2/L3	UP_CLSTN2_L2/L3	human_UP_CLSTN2_L2/L3	macaque_DOWN_CLSTN2_L2/L3	hg	rm	-0.702732926841907	human_up_CLSTN2_L2/L3	macaque_down_CLSTN2_L2/L3	0.577430190314395	0.0814923316123908	7.085699708052	1.38343505450383e-12	8.53625626693071e-12	Chimp	chimp_up	chimp_UP_CLSTN2_L2/L3	pt	-0.577430190314395	chimp_up_CLSTN2_L2/L3	down_CLSTN2_L2/L3	Exc	macaque_down_CLSTN2_Exc	L2/L3	macaque_down_clstn2_exc	down	CLSTN2	rhe	Exc	Exc	EXT_6_L23	-0.547444432799353	0.547444432799353	8.72445666952796e-09	2.48562193975037e-06	down	down_CLSTN2_EXT_6_L23	no
6726	531.330572982359	-0.669444194881646	0.0793576621167826	-8.43578524146153	3.28986409190516e-17	3.92282143545029e-16	L2/L3	Human	DOWN	human_down	macaque_up	CLTC_L2/L3	DOWN_CLTC_L2/L3	human_DOWN_CLTC_L2/L3	macaque_UP_CLTC_L2/L3	hg	rm	0.669444194881646	human_down_CLTC_L2/L3	macaque_up_CLTC_L2/L3	-0.586662420963016	0.0635089211874521	-9.23748049870712	2.52369546560821e-20	2.67711638265408e-19	Chimp	chimp_down	chimp_DOWN_CLTC_L2/L3	pt	0.586662420963016	chimp_down_CLTC_L2/L3	up_CLTC_L2/L3	Exc	macaque_up_CLTC_Exc	L2/L3	macaque_up_cltc_exc	up	CLTC	rhe	Exc	Exc	EXT_8_L6	0.279570549754042	-0.279570549754042	9.73974750094584e-05	0.0013601934348237	up	up_CLTC_EXT_8_L6	yes
3613	545.450039167295	1.43666158358456	0.0831008467581487	17.2881702128225	5.77567122549088e-67	4.27543165623604e-65	L2/L3	Human	UP	human_up	macaque_down	CLVS1_L2/L3	UP_CLVS1_L2/L3	human_UP_CLVS1_L2/L3	macaque_DOWN_CLVS1_L2/L3	hg	rm	-1.43666158358456	human_up_CLVS1_L2/L3	macaque_down_CLVS1_L2/L3	0.746837124393408	0.0772601551254436	9.66652374928324	4.18347248475645e-22	4.93649753201261e-21	Chimp	chimp_up	chimp_UP_CLVS1_L2/L3	pt	-0.746837124393408	chimp_up_CLVS1_L2/L3	down_CLVS1_L2/L3	Exc	macaque_down_CLVS1_Exc	L2/L3	macaque_down_clvs1_exc	down	CLVS1	rhe	Exc	Exc	EXT_3_L23	-0.330863903760681	0.330863903760681	1.8200035493574e-06	0.0001551721544674	down	down_CLVS1_EXT_3_L23	no
3613	545.450039167295	1.43666158358456	0.0831008467581487	17.2881702128225	5.77567122549088e-67	4.27543165623604e-65	L2/L3	Human	UP	human_up	macaque_down	CLVS1_L2/L3	UP_CLVS1_L2/L3	human_UP_CLVS1_L2/L3	macaque_DOWN_CLVS1_L2/L3	hg	rm	-1.43666158358456	human_up_CLVS1_L2/L3	macaque_down_CLVS1_L2/L3	0.746837124393408	0.0772601551254436	9.66652374928324	4.18347248475645e-22	4.93649753201261e-21	Chimp	chimp_up	chimp_UP_CLVS1_L2/L3	pt	-0.746837124393408	chimp_up_CLVS1_L2/L3	down_CLVS1_L2/L3	Exc	macaque_down_CLVS1_Exc	L2/L3	macaque_down_clvs1_exc	down	CLVS1	rhe	Exc	Exc	EXT_6_L23	-0.439466214799245	0.439466214799245	7.12147333553723e-09	2.19390110920149e-06	down	down_CLVS1_EXT_6_L23	no
6270	91.4603807425519	2.04675284308845	0.214236310677656	9.55371587857497	1.25125972277672e-21	1.95317791434878e-20	L2/L3	Human	UP	human_up	macaque_down	CNGB1_L2/L3	UP_CNGB1_L2/L3	human_UP_CNGB1_L2/L3	macaque_DOWN_CNGB1_L2/L3	hg	rm	-2.04675284308845	human_up_CNGB1_L2/L3	macaque_down_CNGB1_L2/L3	2.14387864435324	0.193721609755979	11.0668017215724	1.81772662955737e-28	2.88848879614197e-27	Chimp	chimp_up	chimp_UP_CNGB1_L2/L3	pt	-2.14387864435324	chimp_up_CNGB1_L2/L3	down_CNGB1_L2/L3	Exc	macaque_down_CNGB1_Exc	L2/L3	macaque_down_cngb1_exc	down	CNGB1	rhe	Exc	Exc	EXT_3_L23	0.368944528409844	-0.368944528409844	1.06571208526713e-05	0.0005046053454638	up	up_CNGB1_EXT_3_L23	yes
2850	279.975327949817	0.778906737231138	0.11228328921545	6.93697826874811	4.00575417968834e-12	3.2710228375146e-11	L2/L3	Human	UP	human_up	macaque_down	CNR1_L2/L3	UP_CNR1_L2/L3	human_UP_CNR1_L2/L3	macaque_DOWN_CNR1_L2/L3	hg	rm	-0.778906737231138	human_up_CNR1_L2/L3	macaque_down_CNR1_L2/L3	0.654902815549979	0.0990175050689636	6.61401047313657	3.74045259881017e-11	2.04818350896483e-10	Chimp	chimp_up	chimp_UP_CNR1_L2/L3	pt	-0.654902815549979	chimp_up_CNR1_L2/L3	down_CNR1_L2/L3	Exc	macaque_down_CNR1_Exc	L2/L3	macaque_down_cnr1_exc	down	CNR1	rhe	Exc	Exc	EXT_4_L56	-0.410247152069314	0.410247152069314	1.91324263091361e-06	4.49624655270187e-05	down	down_CNR1_EXT_4_L56	no
2850	279.975327949817	0.778906737231138	0.11228328921545	6.93697826874811	4.00575417968834e-12	3.2710228375146e-11	L2/L3	Human	UP	human_up	macaque_down	CNR1_L2/L3	UP_CNR1_L2/L3	human_UP_CNR1_L2/L3	macaque_DOWN_CNR1_L2/L3	hg	rm	-0.778906737231138	human_up_CNR1_L2/L3	macaque_down_CNR1_L2/L3	0.654902815549979	0.0990175050689636	6.61401047313657	3.74045259881017e-11	2.04818350896483e-10	Chimp	chimp_up	chimp_UP_CNR1_L2/L3	pt	-0.654902815549979	chimp_up_CNR1_L2/L3	down_CNR1_L2/L3	Exc	macaque_down_CNR1_Exc	L2/L3	macaque_down_cnr1_exc	down	CNR1	rhe	Exc	Exc	EXT_6_L23	-0.450651345697102	0.450651345697102	3.03212233836294e-10	2.38646871679098e-07	down	down_CNR1_EXT_6_L23	no
1232	60.0017175514477	1.06782953305822	0.253353725127483	4.21477731389546	2.50024764894012e-05	9.27562691986565e-05	L2/L3	Human	UP	human_up	macaque_down	COPS8_L2/L3	UP_COPS8_L2/L3	human_UP_COPS8_L2/L3	macaque_DOWN_COPS8_L2/L3	hg	rm	-1.06782953305822	human_up_COPS8_L2/L3	macaque_down_COPS8_L2/L3	0.843266503988151	0.228659137033242	3.6878758265652	0.0002261339500914	0.0005421573963366	Chimp	chimp_up	chimp_UP_COPS8_L2/L3	pt	-0.843266503988151	chimp_up_COPS8_L2/L3	down_COPS8_L2/L3	Exc	macaque_down_COPS8_Exc	L2/L3	macaque_down_cops8_exc	down	COPS8	rhe	Exc	Exc	EXT_4_L56	0.270272526810362	-0.270272526810362	5.99039608902635e-07	1.99194666212671e-05	up	up_COPS8_EXT_4_L56	yes
1812	277.424195938193	0.759518540116541	0.107060924372014	7.09426473357708	1.30040990905865e-12	1.10979486546087e-11	L2/L3	Human	UP	human_up	macaque_down	CPEB2_L2/L3	UP_CPEB2_L2/L3	human_UP_CPEB2_L2/L3	macaque_DOWN_CPEB2_L2/L3	hg	rm	-0.759518540116541	human_up_CPEB2_L2/L3	macaque_down_CPEB2_L2/L3	0.552127064723268	0.0935199897518475	5.9038400901061	3.55136408941311e-09	1.60962758005801e-08	Chimp	chimp_up	chimp_UP_CPEB2_L2/L3	pt	-0.552127064723268	chimp_up_CPEB2_L2/L3	down_CPEB2_L2/L3	Exc	macaque_down_CPEB2_Exc	L2/L3	macaque_down_cpeb2_exc	down	CPEB2	rhe	Exc	Exc	EXT_6_L23	-0.347664910519137	0.347664910519137	1.82712230462082e-08	3.94523787733547e-06	down	down_CPEB2_EXT_6_L23	yes
4811	9.87032897366354	-1.25267584353234	0.528666771828159	-2.36949986321349	0.0178121616812037	0.0343337122621035	L2/L3	Human	DOWN	human_down	macaque_up	CRYAB_L2/L3	DOWN_CRYAB_L2/L3	human_DOWN_CRYAB_L2/L3	macaque_UP_CRYAB_L2/L3	hg	rm	1.25267584353234	human_down_CRYAB_L2/L3	macaque_up_CRYAB_L2/L3	-2.01710886431614	0.424357558330942	-4.75332375897749	2.00099534602462e-06	6.51375269107117e-06	Chimp	chimp_down	chimp_DOWN_CRYAB_L2/L3	pt	2.01710886431614	chimp_down_CRYAB_L2/L3	up_CRYAB_L2/L3	Exc	macaque_up_CRYAB_Exc	L2/L3	macaque_up_cryab_exc	up	CRYAB	rhe	Exc	Exc	EXT_4_L56	0.460509271388581	-0.460509271388581	4.14230545807934e-06	7.87303569436234e-05	up	up_CRYAB_EXT_4_L56	yes
4687	58.0428190106754	-0.569258291257731	0.218836299425686	-2.60129737503189	0.0092871910230168	0.0193945580186289	L2/L3	Human	DOWN	human_down	macaque_up	CTSF_L2/L3	DOWN_CTSF_L2/L3	human_DOWN_CTSF_L2/L3	macaque_UP_CTSF_L2/L3	hg	rm	0.569258291257731	human_down_CTSF_L2/L3	macaque_up_CTSF_L2/L3	-1.05566898619488	0.180093765478483	-5.86177418962903	4.57947513735584e-09	2.05412814027124e-08	Chimp	chimp_down	chimp_DOWN_CTSF_L2/L3	pt	1.05566898619488	chimp_down_CTSF_L2/L3	up_CTSF_L2/L3	Exc	macaque_up_CTSF_Exc	L2/L3	macaque_up_ctsf_exc	up	CTSF	rhe	Exc	Exc	EXT_4_L56	0.290055822510342	-0.290055822510342	9.1055439388834e-09	1.05874265799174e-06	up	up_CTSF_EXT_4_L56	yes
2446	33.4746098739255	-1.03658702572842	0.33104016443285	-3.13130289644561	0.0017403256358203	0.0044389943130458	L2/L3	Human	DOWN	human_down	macaque_up	CXCL14_L2/L3	DOWN_CXCL14_L2/L3	human_DOWN_CXCL14_L2/L3	macaque_UP_CXCL14_L2/L3	hg	rm	1.03658702572842	human_down_CXCL14_L2/L3	macaque_up_CXCL14_L2/L3	-2.74798302317949	0.319337160853758	-8.60527166908064	7.61362165213292e-18	6.87157461947142e-17	Chimp	chimp_down	chimp_DOWN_CXCL14_L2/L3	pt	2.74798302317949	chimp_down_CXCL14_L2/L3	up_CXCL14_L2/L3	Exc	macaque_up_CXCL14_Exc	L2/L3	macaque_up_cxcl14_exc	up	CXCL14	rhe	Exc	Exc	EXT_4_L56	-0.32478697173415	0.32478697173415	8.65832132840381e-05	0.0008289798777951	down	down_CXCL14_EXT_4_L56	no
8215	1888.59049293424	2.41214608055516	0.0554634853049945	43.4907050519946	0.0	0.0	L2/L3	Human	UP	human_up	macaque_down	DANT2_L2/L3	UP_DANT2_L2/L3	human_UP_DANT2_L2/L3	macaque_DOWN_DANT2_L2/L3	hg	rm	-2.41214608055516	human_up_DANT2_L2/L3	macaque_down_DANT2_L2/L3	2.40695614264918	0.0519830983422949	46.3026679710396	0.0	0.0	Chimp	chimp_up	chimp_UP_DANT2_L2/L3	pt	-2.40695614264918	chimp_up_DANT2_L2/L3	down_DANT2_L2/L3	Exc	macaque_down_DANT2_Exc	L2/L3	macaque_down_dant2_exc	down	DANT2	rhe	Exc	Exc	EXT_6_L23	0.605769958776886	-0.605769958776886	0.0005164552756183	0.0069488828851247	up	up_DANT2_EXT_6_L23	no
8215	1888.59049293424	2.41214608055516	0.0554634853049945	43.4907050519946	0.0	0.0	L2/L3	Human	UP	human_up	macaque_down	DANT2_L2/L3	UP_DANT2_L2/L3	human_UP_DANT2_L2/L3	macaque_DOWN_DANT2_L2/L3	hg	rm	-2.41214608055516	human_up_DANT2_L2/L3	macaque_down_DANT2_L2/L3	2.40695614264918	0.0519830983422949	46.3026679710396	0.0	0.0	Chimp	chimp_up	chimp_UP_DANT2_L2/L3	pt	-2.40695614264918	chimp_up_DANT2_L2/L3	down_DANT2_L2/L3	Exc	macaque_down_DANT2_Exc	L2/L3	macaque_down_dant2_exc	down	DANT2	rhe	Exc	Exc	EXT_4_L56	-0.418425889659981	0.418425889659981	1.56790508213139e-07	7.49812672341864e-06	down	down_DANT2_EXT_4_L56	no
8215	1888.59049293424	2.41214608055516	0.0554634853049945	43.4907050519946	0.0	0.0	L2/L3	Human	UP	human_up	macaque_down	DANT2_L2/L3	UP_DANT2_L2/L3	human_UP_DANT2_L2/L3	macaque_DOWN_DANT2_L2/L3	hg	rm	-2.41214608055516	human_up_DANT2_L2/L3	macaque_down_DANT2_L2/L3	2.40695614264918	0.0519830983422949	46.3026679710396	0.0	0.0	Chimp	chimp_up	chimp_UP_DANT2_L2/L3	pt	-2.40695614264918	chimp_up_DANT2_L2/L3	down_DANT2_L2/L3	Exc	macaque_down_DANT2_Exc	L2/L3	macaque_down_dant2_exc	down	DANT2	rhe	Exc	Exc	EXT_2_L56	-0.470700238841903	0.470700238841903	5.50040069402875e-06	0.0005313528419838	down	down_DANT2_EXT_2_L56	no
8215	1888.59049293424	2.41214608055516	0.0554634853049945	43.4907050519946	0.0	0.0	L2/L3	Human	UP	human_up	macaque_down	DANT2_L2/L3	UP_DANT2_L2/L3	human_UP_DANT2_L2/L3	macaque_DOWN_DANT2_L2/L3	hg	rm	-2.41214608055516	human_up_DANT2_L2/L3	macaque_down_DANT2_L2/L3	2.40695614264918	0.0519830983422949	46.3026679710396	0.0	0.0	Chimp	chimp_up	chimp_UP_DANT2_L2/L3	pt	-2.40695614264918	chimp_up_DANT2_L2/L3	down_DANT2_L2/L3	Exc	macaque_down_DANT2_Exc	L2/L3	macaque_down_dant2_exc	down	DANT2	rhe	Exc	Exc	EXT_9_L6	-0.484118936763588	0.484118936763588	4.66658375216721e-09	2.78669444817823e-07	down	down_DANT2_EXT_9_L6	no
3897	498.755488697188	-0.792907082568115	0.087256152601172	-9.08711946299434	1.01697621346751e-19	1.42257306480115e-18	L2/L3	Human	DOWN	human_down	macaque_up	DCAF10_L2/L3	DOWN_DCAF10_L2/L3	human_DOWN_DCAF10_L2/L3	macaque_UP_DCAF10_L2/L3	hg	rm	0.792907082568115	human_down_DCAF10_L2/L3	macaque_up_DCAF10_L2/L3	-0.524091427542841	0.0700941738156941	-7.47696133662819	7.6060779971786e-14	5.22022675326085e-13	Chimp	chimp_down	chimp_DOWN_DCAF10_L2/L3	pt	0.524091427542841	chimp_down_DCAF10_L2/L3	up_DCAF10_L2/L3	Exc	macaque_up_DCAF10_Exc	L2/L3	macaque_up_dcaf10_exc	up	DCAF10	rhe	Exc	Exc	EXT_6_L23	-0.258483402460197	0.258483402460197	2.20760517532762e-05	0.000718803253357	down	down_DCAF10_EXT_6_L23	yes
4800	405.56416957139	1.48263899723107	0.0955034307339199	15.5244579784973	2.36998150138599e-54	1.30765923766288e-52	L2/L3	Human	UP	human_up	macaque_down	DDX10_L2/L3	UP_DDX10_L2/L3	human_UP_DDX10_L2/L3	macaque_DOWN_DDX10_L2/L3	hg	rm	-1.48263899723107	human_up_DDX10_L2/L3	macaque_down_DDX10_L2/L3	1.43372956319267	0.0853732748000858	16.793657810948	2.71578759271828e-63	1.30774773858652e-61	Chimp	chimp_up	chimp_UP_DDX10_L2/L3	pt	-1.43372956319267	chimp_up_DDX10_L2/L3	down_DDX10_L2/L3	Exc	macaque_down_DDX10_Exc	L2/L3	macaque_down_ddx10_exc	down	DDX10	rhe	Exc	Exc	EXT_6_L23	-0.34980450288018	0.34980450288018	1.183173625162e-06	8.85782502662342e-05	down	down_DDX10_EXT_6_L23	yes
7943	1714.51982881642	-0.501985296585952	0.0451495199525621	-11.1182864649143	1.02216301771188e-28	2.26433807529557e-27	L2/L3	Human	DOWN	human_down	macaque_up	DDX17_L2/L3	DOWN_DDX17_L2/L3	human_DOWN_DDX17_L2/L3	macaque_UP_DDX17_L2/L3	hg	rm	0.501985296585952	human_down_DDX17_L2/L3	macaque_up_DDX17_L2/L3	-1.1694398043649	0.0397142263627075	-29.446370015734	1.40116235125795e-190	7.2604577836053e-188	Chimp	chimp_down	chimp_DOWN_DDX17_L2/L3	pt	1.1694398043649	chimp_down_DDX17_L2/L3	up_DDX17_L2/L3	Exc	macaque_up_DDX17_Exc	L2/L3	macaque_up_ddx17_exc	up	DDX17	rhe	Exc	Exc	EXT_9_L6	0.370437367390586	-0.370437367390586	0.0010186703595633	0.0062460258177752	up	up_DDX17_EXT_9_L6	no
6751	534.41512560969	-0.535211050572621	0.0753083474558436	-7.10692862947813	1.18653751722583e-12	1.01625254260133e-11	L2/L3	Human	DOWN	human_down	macaque_up	DDX5_L2/L3	DOWN_DDX5_L2/L3	human_DOWN_DDX5_L2/L3	macaque_UP_DDX5_L2/L3	hg	rm	0.535211050572621	human_down_DDX5_L2/L3	macaque_up_DDX5_L2/L3	-0.519318776086198	0.0597301190002002	-8.69442058343223	3.48604127485362e-18	3.21319720910328e-17	Chimp	chimp_down	chimp_DOWN_DDX5_L2/L3	pt	0.519318776086198	chimp_down_DDX5_L2/L3	up_DDX5_L2/L3	Exc	macaque_up_DDX5_Exc	L2/L3	macaque_up_ddx5_exc	up	DDX5	rhe	Exc	Exc	EXT_8_L6	0.353661726387402	-0.353661726387402	0.0001489745855648	0.0018551599485238	up	up_DDX5_EXT_8_L6	no
4601	400.633900811915	1.02700678828107	0.0932634433537047	11.0118900970246	3.34902997529318e-28	7.17873008013383e-27	L2/L3	Human	UP	human_up	macaque_down	DGKZ_L2/L3	UP_DGKZ_L2/L3	human_UP_DGKZ_L2/L3	macaque_DOWN_DGKZ_L2/L3	hg	rm	-1.02700678828107	human_up_DGKZ_L2/L3	macaque_down_DGKZ_L2/L3	1.31306300823144	0.0798464064672698	16.4448604054547	9.1294482482932e-61	4.0298060823392e-59	Chimp	chimp_up	chimp_UP_DGKZ_L2/L3	pt	-1.31306300823144	chimp_up_DGKZ_L2/L3	down_DGKZ_L2/L3	Exc	macaque_down_DGKZ_Exc	L2/L3	macaque_down_dgkz_exc	down	DGKZ	rhe	Exc	Exc	EXT_8_L6	-0.355669785492578	0.355669785492578	5.43684508086413e-06	0.0001776863463762	down	down_DGKZ_EXT_8_L6	no
4601	400.633900811915	1.02700678828107	0.0932634433537047	11.0118900970246	3.34902997529318e-28	7.17873008013383e-27	L2/L3	Human	UP	human_up	macaque_down	DGKZ_L2/L3	UP_DGKZ_L2/L3	human_UP_DGKZ_L2/L3	macaque_DOWN_DGKZ_L2/L3	hg	rm	-1.02700678828107	human_up_DGKZ_L2/L3	macaque_down_DGKZ_L2/L3	1.31306300823144	0.0798464064672698	16.4448604054547	9.1294482482932e-61	4.0298060823392e-59	Chimp	chimp_up	chimp_UP_DGKZ_L2/L3	pt	-1.31306300823144	chimp_up_DGKZ_L2/L3	down_DGKZ_L2/L3	Exc	macaque_down_DGKZ_Exc	L2/L3	macaque_down_dgkz_exc	down	DGKZ	rhe	Exc	Exc	EXT_9_L6	-0.696687747742419	0.696687747742419	7.32256208821671e-10	6.05861141130284e-08	down	down_DGKZ_EXT_9_L6	no
7061	51.3668514272184	1.51246414381872	0.258978735659738	5.84010938182155	5.21665604882694e-09	3.16639199337507e-08	L2/L3	Human	UP	human_up	macaque_down	DIRAS1_L2/L3	UP_DIRAS1_L2/L3	human_UP_DIRAS1_L2/L3	macaque_DOWN_DIRAS1_L2/L3	hg	rm	-1.51246414381872	human_up_DIRAS1_L2/L3	macaque_down_DIRAS1_L2/L3	1.57807926366677	0.227441206324623	6.93840526599388	3.96550769588501e-12	2.35597810167286e-11	Chimp	chimp_up	chimp_UP_DIRAS1_L2/L3	pt	-1.57807926366677	chimp_up_DIRAS1_L2/L3	down_DIRAS1_L2/L3	Exc	macaque_down_DIRAS1_Exc	L2/L3	macaque_down_diras1_exc	down	DIRAS1	rhe	Exc	Exc	EXT_9_L6	-0.319878768565857	0.319878768565857	1.071739979584e-05	0.0001643844732084	down	down_DIRAS1_EXT_9_L6	yes
5408	429.201019078844	0.908716904992344	0.100146979025654	9.0738324194439	1.14902774771464e-19	1.60165060786703e-18	L2/L3	Human	UP	human_up	macaque_down	DLEU2_L2/L3	UP_DLEU2_L2/L3	human_UP_DLEU2_L2/L3	macaque_DOWN_DLEU2_L2/L3	hg	rm	-0.908716904992344	human_up_DLEU2_L2/L3	macaque_down_DLEU2_L2/L3	1.17553671379836	0.0885866649313205	13.2699059695918	3.46014652332243e-40	8.45041521822883e-39	Chimp	chimp_up	chimp_UP_DLEU2_L2/L3	pt	-1.17553671379836	chimp_up_DLEU2_L2/L3	down_DLEU2_L2/L3	Exc	macaque_down_DLEU2_Exc	L2/L3	macaque_down_dleu2_exc	down	DLEU2	rhe	Exc	Exc	EXT_6_L23	-0.296427634636541	0.296427634636541	0.000192695379878	0.0034673336205604	down	down_DLEU2_EXT_6_L23	no
3520	212.612584221401	1.11965558989961	0.127420376655112	8.78709998582229	1.53470181059378e-18	1.99026944272651e-17	L2/L3	Human	UP	human_up	macaque_down	DMTN_L2/L3	UP_DMTN_L2/L3	human_UP_DMTN_L2/L3	macaque_DOWN_DMTN_L2/L3	hg	rm	-1.11965558989961	human_up_DMTN_L2/L3	macaque_down_DMTN_L2/L3	1.17587880739812	0.111262838663828	10.5684775035351	4.17212658444096e-26	5.99438271649998e-25	Chimp	chimp_up	chimp_UP_DMTN_L2/L3	pt	-1.17587880739812	chimp_up_DMTN_L2/L3	down_DMTN_L2/L3	Exc	macaque_down_DMTN_Exc	L2/L3	macaque_down_dmtn_exc	down	DMTN	rhe	Exc	Exc	EXT_4_L56	0.284734586601647	-0.284734586601647	0.0013741162665322	0.0071352972509072	up	up_DMTN_EXT_4_L56	no
3520	212.612584221401	1.11965558989961	0.127420376655112	8.78709998582229	1.53470181059378e-18	1.99026944272651e-17	L2/L3	Human	UP	human_up	macaque_down	DMTN_L2/L3	UP_DMTN_L2/L3	human_UP_DMTN_L2/L3	macaque_DOWN_DMTN_L2/L3	hg	rm	-1.11965558989961	human_up_DMTN_L2/L3	macaque_down_DMTN_L2/L3	1.17587880739812	0.111262838663828	10.5684775035351	4.17212658444096e-26	5.99438271649998e-25	Chimp	chimp_up	chimp_UP_DMTN_L2/L3	pt	-1.17587880739812	chimp_up_DMTN_L2/L3	down_DMTN_L2/L3	Exc	macaque_down_DMTN_Exc	L2/L3	macaque_down_dmtn_exc	down	DMTN	rhe	Exc	Exc	EXT_9_L6	-0.371240683169098	0.371240683169098	7.32706227993722e-06	0.0001193297526413	down	down_DMTN_EXT_9_L6	no
594	567.828776800566	2.93504142660513	0.112385978911847	26.115725956414	2.41669994027951e-150	8.22920853950034e-148	L2/L3	Human	UP	human_up	macaque_down	DNAH14_L2/L3	UP_DNAH14_L2/L3	human_UP_DNAH14_L2/L3	macaque_DOWN_DNAH14_L2/L3	hg	rm	-2.93504142660513	human_up_DNAH14_L2/L3	macaque_down_DNAH14_L2/L3	3.02985041874711	0.106539362478329	28.4387887093225	6.70609561443836e-178	2.80432447483777e-175	Chimp	chimp_up	chimp_UP_DNAH14_L2/L3	pt	-3.02985041874711	chimp_up_DNAH14_L2/L3	down_DNAH14_L2/L3	Exc	macaque_down_DNAH14_Exc	L2/L3	macaque_down_dnah14_exc	down	DNAH14	rhe	Exc	Exc	EXT_2_L56	-0.367322932202564	0.367322932202564	0.0003315527129375	0.0073060447633343	down	down_DNAH14_EXT_2_L56	yes
6095	109.04138857874	0.732860989461907	0.170035819943495	4.31003884772894	1.63225869929507e-05	6.25939175050008e-05	L2/L3	Human	UP	human_up	macaque_down	DNASE1_L2/L3	UP_DNASE1_L2/L3	human_UP_DNASE1_L2/L3	macaque_DOWN_DNASE1_L2/L3	hg	rm	-0.732860989461907	human_up_DNASE1_L2/L3	macaque_down_DNASE1_L2/L3	1.05791073570725	0.140963349671512	7.50486376900454	6.14925177480556e-14	4.24974094822456e-13	Chimp	chimp_up	chimp_UP_DNASE1_L2/L3	pt	-1.05791073570725	chimp_up_DNASE1_L2/L3	down_DNASE1_L2/L3	Exc	macaque_down_DNASE1_Exc	L2/L3	macaque_down_dnase1_exc	down	DNASE1	rhe	Exc	Exc	EXT_6_L23	-0.297826827976676	0.297826827976676	1.49569328790657e-07	1.96674079582227e-05	down	down_DNASE1_EXT_6_L23	yes
7580	209.791580480845	0.706334369307242	0.115182741597723	6.13229342790016	8.66211461108443e-10	5.71148447772638e-09	L2/L3	Human	UP	human_up	macaque_down	DSTN_L2/L3	UP_DSTN_L2/L3	human_UP_DSTN_L2/L3	macaque_DOWN_DSTN_L2/L3	hg	rm	-0.706334369307242	human_up_DSTN_L2/L3	macaque_down_DSTN_L2/L3	0.504047736053939	0.0981493688336622	5.1355168356525	2.81369688840824e-07	1.02174404375531e-06	Chimp	chimp_up	chimp_UP_DSTN_L2/L3	pt	-0.504047736053939	chimp_up_DSTN_L2/L3	down_DSTN_L2/L3	Exc	macaque_down_DSTN_Exc	L2/L3	macaque_down_dstn_exc	down	DSTN	rhe	Exc	Exc	EXT_10_L34	0.276078424332936	-0.276078424332936	2.03861093328845e-07	3.58613865858771e-05	up	up_DSTN_EXT_10_L34	no
7580	209.791580480845	0.706334369307242	0.115182741597723	6.13229342790016	8.66211461108443e-10	5.71148447772638e-09	L2/L3	Human	UP	human_up	macaque_down	DSTN_L2/L3	UP_DSTN_L2/L3	human_UP_DSTN_L2/L3	macaque_DOWN_DSTN_L2/L3	hg	rm	-0.706334369307242	human_up_DSTN_L2/L3	macaque_down_DSTN_L2/L3	0.504047736053939	0.0981493688336622	5.1355168356525	2.81369688840824e-07	1.02174404375531e-06	Chimp	chimp_up	chimp_UP_DSTN_L2/L3	pt	-0.504047736053939	chimp_up_DSTN_L2/L3	down_DSTN_L2/L3	Exc	macaque_down_DSTN_Exc	L2/L3	macaque_down_dstn_exc	down	DSTN	rhe	Exc	Exc	EXT_11_L34	0.267987428375275	-0.267987428375275	1.64118349559978e-07	1.52849175108029e-05	up	up_DSTN_EXT_11_L34	no
7580	209.791580480845	0.706334369307242	0.115182741597723	6.13229342790016	8.66211461108443e-10	5.71148447772638e-09	L2/L3	Human	UP	human_up	macaque_down	DSTN_L2/L3	UP_DSTN_L2/L3	human_UP_DSTN_L2/L3	macaque_DOWN_DSTN_L2/L3	hg	rm	-0.706334369307242	human_up_DSTN_L2/L3	macaque_down_DSTN_L2/L3	0.504047736053939	0.0981493688336622	5.1355168356525	2.81369688840824e-07	1.02174404375531e-06	Chimp	chimp_up	chimp_UP_DSTN_L2/L3	pt	-0.504047736053939	chimp_up_DSTN_L2/L3	down_DSTN_L2/L3	Exc	macaque_down_DSTN_Exc	L2/L3	macaque_down_dstn_exc	down	DSTN	rhe	Exc	Exc	EXT_9_L6	0.256016100530328	-0.256016100530328	0.0001027343615845	0.0009946220977039	up	up_DSTN_EXT_9_L6	no
723	964.6747309531	0.74403822162163	0.0615112196541874	12.0959757553918	1.10916503254393e-33	2.9672343115283e-32	L2/L3	Human	UP	human_up	macaque_down	DTNB_L2/L3	UP_DTNB_L2/L3	human_UP_DTNB_L2/L3	macaque_DOWN_DTNB_L2/L3	hg	rm	-0.74403822162163	human_up_DTNB_L2/L3	macaque_down_DTNB_L2/L3	1.16882167821919	0.0520825005992791	22.4417350313508	1.5411365241255e-111	2.17364083958908e-109	Chimp	chimp_up	chimp_UP_DTNB_L2/L3	pt	-1.16882167821919	chimp_up_DTNB_L2/L3	down_DTNB_L2/L3	Exc	macaque_down_DTNB_Exc	L2/L3	macaque_down_dtnb_exc	down	DTNB	rhe	Exc	Exc	EXT_9_L6	-0.39006759910318	0.39006759910318	3.81192974223755e-11	5.09956990581676e-09	down	down_DTNB_EXT_9_L6	no
5729	779.839704167116	-0.726175477373459	0.0660285612970023	-10.9978994409261	3.91136953578719e-28	8.36906680924806e-27	L2/L3	Human	DOWN	human_down	macaque_up	DYNC1H1_L2/L3	DOWN_DYNC1H1_L2/L3	human_DOWN_DYNC1H1_L2/L3	macaque_UP_DYNC1H1_L2/L3	hg	rm	0.726175477373459	human_down_DYNC1H1_L2/L3	macaque_up_DYNC1H1_L2/L3	-0.847848154802072	0.0540424391921304	-15.6885619427321	1.81112196677093e-55	6.89615067091885e-54	Chimp	chimp_down	chimp_DOWN_DYNC1H1_L2/L3	pt	0.847848154802072	chimp_down_DYNC1H1_L2/L3	up_DYNC1H1_L2/L3	Exc	macaque_up_DYNC1H1_Exc	L2/L3	macaque_up_dync1h1_exc	up	DYNC1H1	rhe	Exc	Exc	EXT_4_L56	0.369250038352432	-0.369250038352432	0.0011284452139508	0.0061092636506956	up	up_DYNC1H1_EXT_4_L56	no
2454	116.004136715113	1.07575723567455	0.177775368675873	6.05121645190293	1.43756136771302e-09	9.26601210405826e-09	L2/L3	Human	UP	human_up	macaque_down	EGR1_L2/L3	UP_EGR1_L2/L3	human_UP_EGR1_L2/L3	macaque_DOWN_EGR1_L2/L3	hg	rm	-1.07575723567455	human_up_EGR1_L2/L3	macaque_down_EGR1_L2/L3	1.63432512533845	0.149937734642866	10.9000254621108	1.15225039703687e-27	1.77537430276475e-26	Chimp	chimp_up	chimp_UP_EGR1_L2/L3	pt	-1.63432512533845	chimp_up_EGR1_L2/L3	down_EGR1_L2/L3	Exc	macaque_down_EGR1_Exc	L2/L3	macaque_down_egr1_exc	down	EGR1	rhe	Exc	Exc	EXT_4_L56	-0.268076297830531	0.268076297830531	0.000695033142224	0.0042042297178393	down	down_EGR1_EXT_4_L56	no
2454	116.004136715113	1.07575723567455	0.177775368675873	6.05121645190293	1.43756136771302e-09	9.26601210405826e-09	L2/L3	Human	UP	human_up	macaque_down	EGR1_L2/L3	UP_EGR1_L2/L3	human_UP_EGR1_L2/L3	macaque_DOWN_EGR1_L2/L3	hg	rm	-1.07575723567455	human_up_EGR1_L2/L3	macaque_down_EGR1_L2/L3	1.63432512533845	0.149937734642866	10.9000254621108	1.15225039703687e-27	1.77537430276475e-26	Chimp	chimp_up	chimp_UP_EGR1_L2/L3	pt	-1.63432512533845	chimp_up_EGR1_L2/L3	down_EGR1_L2/L3	Exc	macaque_down_EGR1_Exc	L2/L3	macaque_down_egr1_exc	down	EGR1	rhe	Exc	Exc	EXT_6_L23	-0.285148608396248	0.285148608396248	1.31496250259801e-05	0.0004834018963403	down	down_EGR1_EXT_6_L23	no
2454	116.004136715113	1.07575723567455	0.177775368675873	6.05121645190293	1.43756136771302e-09	9.26601210405826e-09	L2/L3	Human	UP	human_up	macaque_down	EGR1_L2/L3	UP_EGR1_L2/L3	human_UP_EGR1_L2/L3	macaque_DOWN_EGR1_L2/L3	hg	rm	-1.07575723567455	human_up_EGR1_L2/L3	macaque_down_EGR1_L2/L3	1.63432512533845	0.149937734642866	10.9000254621108	1.15225039703687e-27	1.77537430276475e-26	Chimp	chimp_up	chimp_UP_EGR1_L2/L3	pt	-1.63432512533845	chimp_up_EGR1_L2/L3	down_EGR1_L2/L3	Exc	macaque_down_EGR1_Exc	L2/L3	macaque_down_egr1_exc	down	EGR1	rhe	Exc	Exc	EXT_3_L23	-0.315921295154125	0.315921295154125	2.9724144396418e-07	4.30646729793699e-05	down	down_EGR1_EXT_3_L23	no
3523	102.134482967104	1.2581261710379	0.188627800159842	6.66988731232497	2.55999913656282e-11	1.95139556824788e-10	L2/L3	Human	UP	human_up	macaque_down	EGR3_L2/L3	UP_EGR3_L2/L3	human_UP_EGR3_L2/L3	macaque_DOWN_EGR3_L2/L3	hg	rm	-1.2581261710379	human_up_EGR3_L2/L3	macaque_down_EGR3_L2/L3	1.2773051562567	0.166845590979625	7.65561228652834	1.92393358476515e-14	1.39134954267179e-13	Chimp	chimp_up	chimp_UP_EGR3_L2/L3	pt	-1.2773051562567	chimp_up_EGR3_L2/L3	down_EGR3_L2/L3	Exc	macaque_down_EGR3_Exc	L2/L3	macaque_down_egr3_exc	down	EGR3	rhe	Exc	Exc	EXT_9_L6	-0.307778836592001	0.307778836592001	7.91091436605488e-06	0.0001267345705827	down	down_EGR3_EXT_9_L6	no
3523	102.134482967104	1.2581261710379	0.188627800159842	6.66988731232497	2.55999913656282e-11	1.95139556824788e-10	L2/L3	Human	UP	human_up	macaque_down	EGR3_L2/L3	UP_EGR3_L2/L3	human_UP_EGR3_L2/L3	macaque_DOWN_EGR3_L2/L3	hg	rm	-1.2581261710379	human_up_EGR3_L2/L3	macaque_down_EGR3_L2/L3	1.2773051562567	0.166845590979625	7.65561228652834	1.92393358476515e-14	1.39134954267179e-13	Chimp	chimp_up	chimp_UP_EGR3_L2/L3	pt	-1.2773051562567	chimp_up_EGR3_L2/L3	down_EGR3_L2/L3	Exc	macaque_down_EGR3_Exc	L2/L3	macaque_down_egr3_exc	down	EGR3	rhe	Exc	Exc	EXT_4_L56	-0.396192238417773	0.396192238417773	0.0002274429994998	0.0017554060568776	down	down_EGR3_EXT_4_L56	no
1353	107.062721187397	-0.930603433325464	0.164136678392492	-5.66968603507474	1.43059436092356e-08	8.26457760227194e-08	L2/L3	Human	DOWN	human_down	macaque_up	EIF1B_L2/L3	DOWN_EIF1B_L2/L3	human_DOWN_EIF1B_L2/L3	macaque_UP_EIF1B_L2/L3	hg	rm	0.930603433325464	human_down_EIF1B_L2/L3	macaque_up_EIF1B_L2/L3	-0.940684082785891	0.123191322904008	-7.63596055802471	2.24142939582226e-14	1.61069373164967e-13	Chimp	chimp_down	chimp_DOWN_EIF1B_L2/L3	pt	0.940684082785891	chimp_down_EIF1B_L2/L3	up_EIF1B_L2/L3	Exc	macaque_up_EIF1B_Exc	L2/L3	macaque_up_eif1b_exc	up	EIF1B	rhe	Exc	Exc	EXT_9_L6	0.299458209270769	-0.299458209270769	0.0003324402067625	0.0025835281553083	up	up_EIF1B_EXT_9_L6	yes
80	1258.10453183984	0.924413254054467	0.0534592180427194	17.2919337001107	5.41063982576147e-67	4.01769504320406e-65	L2/L3	Human	UP	human_up	macaque_down	EIF4G3_L2/L3	UP_EIF4G3_L2/L3	human_UP_EIF4G3_L2/L3	macaque_DOWN_EIF4G3_L2/L3	hg	rm	-0.924413254054467	human_up_EIF4G3_L2/L3	macaque_down_EIF4G3_L2/L3	0.675457166412841	0.0478244258269905	14.123685851585	2.71415815773767e-45	7.80394135679553e-44	Chimp	chimp_up	chimp_UP_EIF4G3_L2/L3	pt	-0.675457166412841	chimp_up_EIF4G3_L2/L3	down_EIF4G3_L2/L3	Exc	macaque_down_EIF4G3_Exc	L2/L3	macaque_down_eif4g3_exc	down	EIF4G3	rhe	Exc	Exc	EXT_10_L34	-0.298973555045713	0.298973555045713	0.0005791769913654	0.0074936101299552	down	down_EIF4G3_EXT_10_L34	no
80	1258.10453183984	0.924413254054467	0.0534592180427194	17.2919337001107	5.41063982576147e-67	4.01769504320406e-65	L2/L3	Human	UP	human_up	macaque_down	EIF4G3_L2/L3	UP_EIF4G3_L2/L3	human_UP_EIF4G3_L2/L3	macaque_DOWN_EIF4G3_L2/L3	hg	rm	-0.924413254054467	human_up_EIF4G3_L2/L3	macaque_down_EIF4G3_L2/L3	0.675457166412841	0.0478244258269905	14.123685851585	2.71415815773767e-45	7.80394135679553e-44	Chimp	chimp_up	chimp_UP_EIF4G3_L2/L3	pt	-0.675457166412841	chimp_up_EIF4G3_L2/L3	down_EIF4G3_L2/L3	Exc	macaque_down_EIF4G3_Exc	L2/L3	macaque_down_eif4g3_exc	down	EIF4G3	rhe	Exc	Exc	EXT_8_L6	-0.354066893425738	0.354066893425738	2.31631119858198e-05	0.0005024561271528	down	down_EIF4G3_EXT_8_L6	no
80	1258.10453183984	0.924413254054467	0.0534592180427194	17.2919337001107	5.41063982576147e-67	4.01769504320406e-65	L2/L3	Human	UP	human_up	macaque_down	EIF4G3_L2/L3	UP_EIF4G3_L2/L3	human_UP_EIF4G3_L2/L3	macaque_DOWN_EIF4G3_L2/L3	hg	rm	-0.924413254054467	human_up_EIF4G3_L2/L3	macaque_down_EIF4G3_L2/L3	0.675457166412841	0.0478244258269905	14.123685851585	2.71415815773767e-45	7.80394135679553e-44	Chimp	chimp_up	chimp_UP_EIF4G3_L2/L3	pt	-0.675457166412841	chimp_up_EIF4G3_L2/L3	down_EIF4G3_L2/L3	Exc	macaque_down_EIF4G3_Exc	L2/L3	macaque_down_eif4g3_exc	down	EIF4G3	rhe	Exc	Exc	EXT_9_L6	-0.475974111464017	0.475974111464017	1.75499044496297e-05	0.0002415251379233	down	down_EIF4G3_EXT_9_L6	no
80	1258.10453183984	0.924413254054467	0.0534592180427194	17.2919337001107	5.41063982576147e-67	4.01769504320406e-65	L2/L3	Human	UP	human_up	macaque_down	EIF4G3_L2/L3	UP_EIF4G3_L2/L3	human_UP_EIF4G3_L2/L3	macaque_DOWN_EIF4G3_L2/L3	hg	rm	-0.924413254054467	human_up_EIF4G3_L2/L3	macaque_down_EIF4G3_L2/L3	0.675457166412841	0.0478244258269905	14.123685851585	2.71415815773767e-45	7.80394135679553e-44	Chimp	chimp_up	chimp_UP_EIF4G3_L2/L3	pt	-0.675457166412841	chimp_up_EIF4G3_L2/L3	down_EIF4G3_L2/L3	Exc	macaque_down_EIF4G3_Exc	L2/L3	macaque_down_eif4g3_exc	down	EIF4G3	rhe	Exc	Exc	EXT_1_L4	-0.480693373295888	0.480693373295888	1.49623216049958e-05	0.0006395706141107	down	down_EIF4G3_EXT_1_L4	no
3212	94.4804896274544	-0.618975419984522	0.19221594279648	-3.22020853722784	0.0012809737688255	0.0033770451052602	L2/L3	Human	DOWN	human_down	macaque_up	EIF4H_L2/L3	DOWN_EIF4H_L2/L3	human_DOWN_EIF4H_L2/L3	macaque_UP_EIF4H_L2/L3	hg	rm	0.618975419984522	human_down_EIF4H_L2/L3	macaque_up_EIF4H_L2/L3	-0.517627070811566	0.155886377377632	-3.32054076513448	0.0008984323727643	0.0019549967169264	Chimp	chimp_down	chimp_DOWN_EIF4H_L2/L3	pt	0.517627070811566	chimp_down_EIF4H_L2/L3	up_EIF4H_L2/L3	Exc	macaque_up_EIF4H_Exc	L2/L3	macaque_up_eif4h_exc	up	EIF4H	rhe	Exc	Exc	EXT_4_L56	0.381895563922429	-0.381895563922429	3.88147628152775e-07	1.43857214684122e-05	up	up_EIF4H_EXT_4_L56	yes
2017	425.958615160399	0.506173250148621	0.087683269353171	5.77274608808043	7.79899208326429e-09	4.63005666990505e-08	L2/L3	Human	UP	human_up	macaque_down	ELOVL6_L2/L3	UP_ELOVL6_L2/L3	human_UP_ELOVL6_L2/L3	macaque_DOWN_ELOVL6_L2/L3	hg	rm	-0.506173250148621	human_up_ELOVL6_L2/L3	macaque_down_ELOVL6_L2/L3	0.745657582681533	0.0733767047464132	10.1620478223776	2.92859638111673e-24	3.85242954416658e-23	Chimp	chimp_up	chimp_UP_ELOVL6_L2/L3	pt	-0.745657582681533	chimp_up_ELOVL6_L2/L3	down_ELOVL6_L2/L3	Exc	macaque_down_ELOVL6_Exc	L2/L3	macaque_down_elovl6_exc	down	ELOVL6	rhe	Exc	Exc	EXT_6_L23	-0.393405215266047	0.393405215266047	1.60451679644222e-05	0.000565523248203	down	down_ELOVL6_EXT_6_L23	no
1199	2118.46736787517	0.621285590384168	0.0599884312116052	10.356756758526	3.89960998248963e-25	7.23918251889586e-24	L2/L3	Human	UP	human_up	macaque_down	EPHA4_L2/L3	UP_EPHA4_L2/L3	human_UP_EPHA4_L2/L3	macaque_DOWN_EPHA4_L2/L3	hg	rm	-0.621285590384168	human_up_EPHA4_L2/L3	macaque_down_EPHA4_L2/L3	0.612352956601272	0.0565271702440525	10.8328960030632	2.40428787654707e-27	3.65955337326794e-26	Chimp	chimp_up	chimp_UP_EPHA4_L2/L3	pt	-0.612352956601272	chimp_up_EPHA4_L2/L3	down_EPHA4_L2/L3	Exc	macaque_down_EPHA4_Exc	L2/L3	macaque_down_epha4_exc	down	EPHA4	rhe	Exc	Exc	EXT_6_L23	0.52986509742592	-0.52986509742592	0.0005991567024573	0.0076863673780531	up	up_EPHA4_EXT_6_L23	no
1199	2118.46736787517	0.621285590384168	0.0599884312116052	10.356756758526	3.89960998248963e-25	7.23918251889586e-24	L2/L3	Human	UP	human_up	macaque_down	EPHA4_L2/L3	UP_EPHA4_L2/L3	human_UP_EPHA4_L2/L3	macaque_DOWN_EPHA4_L2/L3	hg	rm	-0.621285590384168	human_up_EPHA4_L2/L3	macaque_down_EPHA4_L2/L3	0.612352956601272	0.0565271702440525	10.8328960030632	2.40428787654707e-27	3.65955337326794e-26	Chimp	chimp_up	chimp_UP_EPHA4_L2/L3	pt	-0.612352956601272	chimp_up_EPHA4_L2/L3	down_EPHA4_L2/L3	Exc	macaque_down_EPHA4_Exc	L2/L3	macaque_down_epha4_exc	down	EPHA4	rhe	Exc	Exc	EXT_2_L56	-0.27161119089597	0.27161119089597	0.0004880909247687	0.0092862293659036	down	down_EPHA4_EXT_2_L56	no
226	326.062978798168	1.00764805388916	0.115993382233677	8.68711675170555	3.7175401613249e-18	4.70335919773569e-17	L2/L3	Human	UP	human_up	macaque_down	ERICH3_L2/L3	UP_ERICH3_L2/L3	human_UP_ERICH3_L2/L3	macaque_DOWN_ERICH3_L2/L3	hg	rm	-1.00764805388916	human_up_ERICH3_L2/L3	macaque_down_ERICH3_L2/L3	0.890597324958741	0.105450001144047	8.44568340726867	3.02271858706642e-17	2.63531529778036e-16	Chimp	chimp_up	chimp_UP_ERICH3_L2/L3	pt	-0.890597324958741	chimp_up_ERICH3_L2/L3	down_ERICH3_L2/L3	Exc	macaque_down_ERICH3_Exc	L2/L3	macaque_down_erich3_exc	down	ERICH3	rhe	Exc	Exc	EXT_4_L56	0.265369166392317	-0.265369166392317	6.35042202130227e-08	3.96400027224447e-06	up	up_ERICH3_EXT_4_L56	yes
581	801.29655485282	0.944683282976542	0.083846835570518	11.2667732365646	1.91458424969036e-29	4.33390599958399e-28	L2/L3	Human	UP	human_up	macaque_down	ESRRG_L2/L3	UP_ESRRG_L2/L3	human_UP_ESRRG_L2/L3	macaque_DOWN_ESRRG_L2/L3	hg	rm	-0.944683282976542	human_up_ESRRG_L2/L3	macaque_down_ESRRG_L2/L3	0.833620795321822	0.0779033003440996	10.7007121860012	1.00998939585784e-26	1.49288424040835e-25	Chimp	chimp_up	chimp_UP_ESRRG_L2/L3	pt	-0.833620795321822	chimp_up_ESRRG_L2/L3	down_ESRRG_L2/L3	Exc	macaque_down_ESRRG_Exc	L2/L3	macaque_down_esrrg_exc	down	ESRRG	rhe	Exc	Exc	EXT_9_L6	-0.377712169704822	0.377712169704822	5.19656579997886e-14	2.59265020905443e-11	down	down_ESRRG_EXT_9_L6	no
581	801.29655485282	0.944683282976542	0.083846835570518	11.2667732365646	1.91458424969036e-29	4.33390599958399e-28	L2/L3	Human	UP	human_up	macaque_down	ESRRG_L2/L3	UP_ESRRG_L2/L3	human_UP_ESRRG_L2/L3	macaque_DOWN_ESRRG_L2/L3	hg	rm	-0.944683282976542	human_up_ESRRG_L2/L3	macaque_down_ESRRG_L2/L3	0.833620795321822	0.0779033003440996	10.7007121860012	1.00998939585784e-26	1.49288424040835e-25	Chimp	chimp_up	chimp_UP_ESRRG_L2/L3	pt	-0.833620795321822	chimp_up_ESRRG_L2/L3	down_ESRRG_L2/L3	Exc	macaque_down_ESRRG_Exc	L2/L3	macaque_down_esrrg_exc	down	ESRRG	rhe	Exc	Exc	EXT_4_L56	-0.426228415821792	0.426228415821792	6.64390043687121e-09	8.32204109315049e-07	down	down_ESRRG_EXT_4_L56	no
581	801.29655485282	0.944683282976542	0.083846835570518	11.2667732365646	1.91458424969036e-29	4.33390599958399e-28	L2/L3	Human	UP	human_up	macaque_down	ESRRG_L2/L3	UP_ESRRG_L2/L3	human_UP_ESRRG_L2/L3	macaque_DOWN_ESRRG_L2/L3	hg	rm	-0.944683282976542	human_up_ESRRG_L2/L3	macaque_down_ESRRG_L2/L3	0.833620795321822	0.0779033003440996	10.7007121860012	1.00998939585784e-26	1.49288424040835e-25	Chimp	chimp_up	chimp_UP_ESRRG_L2/L3	pt	-0.833620795321822	chimp_up_ESRRG_L2/L3	down_ESRRG_L2/L3	Exc	macaque_down_ESRRG_Exc	L2/L3	macaque_down_esrrg_exc	down	ESRRG	rhe	Exc	Exc	EXT_10_L34	-0.515466557118369	0.515466557118369	1.20652912569057e-05	0.000515298148465	down	down_ESRRG_EXT_10_L34	no
260	630.524912666185	0.76765657152718	0.0715005358822258	10.7363750782462	6.8688657564889e-27	1.38868773682502e-25	L2/L3	Human	UP	human_up	macaque_down	EVI5_L2/L3	UP_EVI5_L2/L3	human_UP_EVI5_L2/L3	macaque_DOWN_EVI5_L2/L3	hg	rm	-0.76765657152718	human_up_EVI5_L2/L3	macaque_down_EVI5_L2/L3	0.611102273580479	0.0623373478530056	9.8031484275123	1.09130000078065e-22	1.32986844675908e-21	Chimp	chimp_up	chimp_UP_EVI5_L2/L3	pt	-0.611102273580479	chimp_up_EVI5_L2/L3	down_EVI5_L2/L3	Exc	macaque_down_EVI5_Exc	L2/L3	macaque_down_evi5_exc	down	EVI5	rhe	Exc	Exc	EXT_11_L34	-0.257104971404343	0.257104971404343	1.48013271347438e-08	2.47517991581009e-06	down	down_EVI5_EXT_11_L34	no
6322	47.801776967985	2.84558100101841	0.332141632180439	8.56737224520086	1.05873216427899e-17	1.30082164266774e-16	L2/L3	Human	UP	human_up	macaque_down	EXOSC6_L2/L3	UP_EXOSC6_L2/L3	human_UP_EXOSC6_L2/L3	macaque_DOWN_EXOSC6_L2/L3	hg	rm	-2.84558100101841	human_up_EXOSC6_L2/L3	macaque_down_EXOSC6_L2/L3	2.55687959817804	0.313086917267974	8.16667659092759	3.17001236944504e-16	2.5806152608638e-15	Chimp	chimp_up	chimp_UP_EXOSC6_L2/L3	pt	-2.55687959817804	chimp_up_EXOSC6_L2/L3	down_EXOSC6_L2/L3	Exc	macaque_down_EXOSC6_Exc	L2/L3	macaque_down_exosc6_exc	down	EXOSC6	rhe	Exc	Exc	EXT_9_L6	-0.255788965689984	0.255788965689984	7.64414186703033e-08	2.84495779569025e-06	down	down_EXOSC6_EXT_9_L6	yes
5062	229.436887477405	0.56245859257011	0.144494924713948	3.89258372696197	9.918225314118e-05	0.0003294006111011	L2/L3	Human	UP	human_up	macaque_down	FAIM2_L2/L3	UP_FAIM2_L2/L3	human_UP_FAIM2_L2/L3	macaque_DOWN_FAIM2_L2/L3	hg	rm	-0.56245859257011	human_up_FAIM2_L2/L3	macaque_down_FAIM2_L2/L3	1.828382385163	0.118246656341194	15.46244470446	6.21926462416386e-54	2.29122707235811e-52	Chimp	chimp_up	chimp_UP_FAIM2_L2/L3	pt	-1.828382385163	chimp_up_FAIM2_L2/L3	down_FAIM2_L2/L3	Exc	macaque_down_FAIM2_Exc	L2/L3	macaque_down_faim2_exc	down	FAIM2	rhe	Exc	Exc	EXT_8_L6	0.470534532276887	-0.470534532276887	1.96281831428472e-07	1.79940650360831e-05	up	up_FAIM2_EXT_8_L6	no
5062	229.436887477405	0.56245859257011	0.144494924713948	3.89258372696197	9.918225314118e-05	0.0003294006111011	L2/L3	Human	UP	human_up	macaque_down	FAIM2_L2/L3	UP_FAIM2_L2/L3	human_UP_FAIM2_L2/L3	macaque_DOWN_FAIM2_L2/L3	hg	rm	-0.56245859257011	human_up_FAIM2_L2/L3	macaque_down_FAIM2_L2/L3	1.828382385163	0.118246656341194	15.46244470446	6.21926462416386e-54	2.29122707235811e-52	Chimp	chimp_up	chimp_UP_FAIM2_L2/L3	pt	-1.828382385163	chimp_up_FAIM2_L2/L3	down_FAIM2_L2/L3	Exc	macaque_down_FAIM2_Exc	L2/L3	macaque_down_faim2_exc	down	FAIM2	rhe	Exc	Exc	EXT_6_L23	0.355482192090661	-0.355482192090661	1.9978152046683e-06	0.0001272707555694	up	up_FAIM2_EXT_6_L23	no
2567	309.942712797726	3.92230636859321	0.15246490085864	25.7259628052349	5.98972248239496e-146	1.85416915701774e-143	L2/L3	Human	UP	human_up	macaque_down	FAM153A_L2/L3	UP_FAM153A_L2/L3	human_UP_FAM153A_L2/L3	macaque_DOWN_FAM153A_L2/L3	hg	rm	-3.92230636859321	human_up_FAM153A_L2/L3	macaque_down_FAM153A_L2/L3	2.60934956684199	0.149927152987047	17.4041160313864	7.67820850443772e-68	4.14067370841126e-66	Chimp	chimp_up	chimp_UP_FAM153A_L2/L3	pt	-2.60934956684199	chimp_up_FAM153A_L2/L3	down_FAM153A_L2/L3	Exc	macaque_down_FAM153A_Exc	L2/L3	macaque_down_fam153a_exc	down	FAM153A	rhe	Exc	Exc	EXT_3_L23	-0.305905416118014	0.305905416118014	0.0004237570350691	0.0062516085343385	down	down_FAM153A_EXT_3_L23	yes
5482	13705.8322727335	0.575100153569727	0.0263638265772947	21.8139863681632	1.70915801672039e-105	3.25915923892378e-103	L2/L3	Human	UP	human_up	macaque_down	FAM155A_L2/L3	UP_FAM155A_L2/L3	human_UP_FAM155A_L2/L3	macaque_DOWN_FAM155A_L2/L3	hg	rm	-0.575100153569727	human_up_FAM155A_L2/L3	macaque_down_FAM155A_L2/L3	0.593326213947576	0.0251268586523586	23.6132268723484	2.81888362276405e-123	5.12907710169495e-121	Chimp	chimp_up	chimp_UP_FAM155A_L2/L3	pt	-0.593326213947576	chimp_up_FAM155A_L2/L3	down_FAM155A_L2/L3	Exc	macaque_down_FAM155A_Exc	L2/L3	macaque_down_fam155a_exc	down	FAM155A	rhe	Exc	Exc	EXT_9_L6	-0.878319452222585	0.878319452222585	4.67071719033559e-07	1.25895381221901e-05	down	down_FAM155A_EXT_9_L6	no
5482	13705.8322727335	0.575100153569727	0.0263638265772947	21.8139863681632	1.70915801672039e-105	3.25915923892378e-103	L2/L3	Human	UP	human_up	macaque_down	FAM155A_L2/L3	UP_FAM155A_L2/L3	human_UP_FAM155A_L2/L3	macaque_DOWN_FAM155A_L2/L3	hg	rm	-0.575100153569727	human_up_FAM155A_L2/L3	macaque_down_FAM155A_L2/L3	0.593326213947576	0.0251268586523586	23.6132268723484	2.81888362276405e-123	5.12907710169495e-121	Chimp	chimp_up	chimp_UP_FAM155A_L2/L3	pt	-0.593326213947576	chimp_up_FAM155A_L2/L3	down_FAM155A_L2/L3	Exc	macaque_down_FAM155A_Exc	L2/L3	macaque_down_fam155a_exc	down	FAM155A	rhe	Exc	Exc	EXT_8_L6	-1.12419252696082	1.12419252696082	0.000204664497248	0.0023410875558926	down	down_FAM155A_EXT_8_L6	no
7600	96.2028070891793	4.72794370267364	0.410583921710234	11.5151701093896	1.10640989396375e-30	2.62411803308656e-29	L2/L3	Human	UP	human_up	macaque_down	FAM182B_L2/L3	UP_FAM182B_L2/L3	human_UP_FAM182B_L2/L3	macaque_DOWN_FAM182B_L2/L3	hg	rm	-4.72794370267364	human_up_FAM182B_L2/L3	macaque_down_FAM182B_L2/L3	4.86792740459982	0.401433599022284	12.1263576752318	7.65804409867298e-34	1.49375727607176e-32	Chimp	chimp_up	chimp_UP_FAM182B_L2/L3	pt	-4.86792740459982	chimp_up_FAM182B_L2/L3	down_FAM182B_L2/L3	Exc	macaque_down_FAM182B_Exc	L2/L3	macaque_down_fam182b_exc	down	FAM182B	rhe	Exc	Exc	EXT_10_L34	0.269096245068738	-0.269096245068738	3.11323870855439e-06	0.0001947637751228	up	up_FAM182B_EXT_10_L34	no
4929	313.884129650511	3.45444979611893	0.177293769489444	19.4843270920731	1.49126981711466e-84	1.8708372295129e-82	L2/L3	Human	UP	human_up	macaque_down	FAM66C_L2/L3	UP_FAM66C_L2/L3	human_UP_FAM66C_L2/L3	macaque_DOWN_FAM66C_L2/L3	hg	rm	-3.45444979611893	human_up_FAM66C_L2/L3	macaque_down_FAM66C_L2/L3	4.21312306799153	0.167836647330551	25.1025216184989	4.66781814456337e-139	1.0698280124405e-136	Chimp	chimp_up	chimp_UP_FAM66C_L2/L3	pt	-4.21312306799153	chimp_up_FAM66C_L2/L3	down_FAM66C_L2/L3	Exc	macaque_down_FAM66C_Exc	L2/L3	macaque_down_fam66c_exc	down	FAM66C	rhe	Exc	Exc	EXT_6_L23	-0.310801802541996	0.310801802541996	1.24939555475493e-05	0.0004651334122447	down	down_FAM66C_EXT_6_L23	yes
3496	232.633977286249	3.64060672018147	0.193667304463421	18.7982516216055	7.80469127228826e-79	8.05336022364775e-77	L2/L3	Human	UP	human_up	macaque_down	FAM66D_L2/L3	UP_FAM66D_L2/L3	human_UP_FAM66D_L2/L3	macaque_DOWN_FAM66D_L2/L3	hg	rm	-3.64060672018147	human_up_FAM66D_L2/L3	macaque_down_FAM66D_L2/L3	3.68059226830534	0.185859137668081	19.8031278659991	2.79771021269295e-87	2.46986002332405e-85	Chimp	chimp_up	chimp_UP_FAM66D_L2/L3	pt	-3.68059226830534	chimp_up_FAM66D_L2/L3	down_FAM66D_L2/L3	Exc	macaque_down_FAM66D_Exc	L2/L3	macaque_down_fam66d_exc	down	FAM66D	rhe	Exc	Exc	EXT_8_L6	0.25134130234122	-0.25134130234122	0.0004508208997678	0.0041653459479249	up	up_FAM66D_EXT_8_L6	no
3496	232.633977286249	3.64060672018147	0.193667304463421	18.7982516216055	7.80469127228826e-79	8.05336022364775e-77	L2/L3	Human	UP	human_up	macaque_down	FAM66D_L2/L3	UP_FAM66D_L2/L3	human_UP_FAM66D_L2/L3	macaque_DOWN_FAM66D_L2/L3	hg	rm	-3.64060672018147	human_up_FAM66D_L2/L3	macaque_down_FAM66D_L2/L3	3.68059226830534	0.185859137668081	19.8031278659991	2.79771021269295e-87	2.46986002332405e-85	Chimp	chimp_up	chimp_UP_FAM66D_L2/L3	pt	-3.68059226830534	chimp_up_FAM66D_L2/L3	down_FAM66D_L2/L3	Exc	macaque_down_FAM66D_Exc	L2/L3	macaque_down_fam66d_exc	down	FAM66D	rhe	Exc	Exc	EXT_4_L56	-0.252331718443864	0.252331718443864	8.93174824308484e-07	2.62637688007404e-05	down	down_FAM66D_EXT_4_L56	no
3475	133.350353096847	6.20708397206723	0.469320928583442	13.2256705252889	6.23784524101746e-40	2.13628274662201e-38	L2/L3	Human	UP	human_up	macaque_down	FAM85B_L2/L3	UP_FAM85B_L2/L3	human_UP_FAM85B_L2/L3	macaque_DOWN_FAM85B_L2/L3	hg	rm	-6.20708397206723	human_up_FAM85B_L2/L3	macaque_down_FAM85B_L2/L3	5.14393795422725	0.466872859939584	11.0178560280692	3.13435599045691e-28	4.94771585354509e-27	Chimp	chimp_up	chimp_UP_FAM85B_L2/L3	pt	-5.14393795422725	chimp_up_FAM85B_L2/L3	down_FAM85B_L2/L3	Exc	macaque_down_FAM85B_Exc	L2/L3	macaque_down_fam85b_exc	down	FAM85B	rhe	Exc	Exc	EXT_6_L23	-0.497486048829504	0.497486048829504	3.66329685407177e-07	3.75726041837871e-05	down	down_FAM85B_EXT_6_L23	no
5259	317.420132254185	-1.43384496208483	0.107755185878583	-13.3065053936287	2.12176084087083e-40	7.34024548664691e-39	L2/L3	Human	DOWN	human_down	macaque_up	FBXO21_L2/L3	DOWN_FBXO21_L2/L3	human_DOWN_FBXO21_L2/L3	macaque_UP_FBXO21_L2/L3	hg	rm	1.43384496208483	human_down_FBXO21_L2/L3	macaque_up_FBXO21_L2/L3	-0.977915217008099	0.0772412200292437	-12.6605356134698	9.78295969649949e-37	2.13150482016236e-35	Chimp	chimp_down	chimp_DOWN_FBXO21_L2/L3	pt	0.977915217008099	chimp_down_FBXO21_L2/L3	up_FBXO21_L2/L3	Exc	macaque_up_FBXO21_Exc	L2/L3	macaque_up_fbxo21_exc	up	FBXO21	rhe	Exc	Exc	EXT_4_L56	0.318145840681082	-0.318145840681082	2.88989310839648e-07	1.17645762925339e-05	up	up_FBXO21_EXT_4_L56	yes
4898	38.7325105513471	-1.53579180214984	0.303453252213345	-5.06104907740482	4.16955861500514e-07	2.02085398835426e-06	L2/L3	Human	DOWN	human_down	macaque_up	FKBP4_L2/L3	DOWN_FKBP4_L2/L3	human_DOWN_FKBP4_L2/L3	macaque_UP_FKBP4_L2/L3	hg	rm	1.53579180214984	human_down_FKBP4_L2/L3	macaque_up_FKBP4_L2/L3	-1.02152680112666	0.207529790457953	-4.92231403921562	8.55268222318243e-07	2.9244259571335e-06	Chimp	chimp_down	chimp_DOWN_FKBP4_L2/L3	pt	1.02152680112666	chimp_down_FKBP4_L2/L3	up_FKBP4_L2/L3	Exc	macaque_up_FKBP4_Exc	L2/L3	macaque_up_fkbp4_exc	up	FKBP4	rhe	Exc	Exc	EXT_9_L6	0.324803462795546	-0.324803462795546	5.05170067408597e-05	0.0005631771498242	up	up_FKBP4_EXT_9_L6	no
4898	38.7325105513471	-1.53579180214984	0.303453252213345	-5.06104907740482	4.16955861500514e-07	2.02085398835426e-06	L2/L3	Human	DOWN	human_down	macaque_up	FKBP4_L2/L3	DOWN_FKBP4_L2/L3	human_DOWN_FKBP4_L2/L3	macaque_UP_FKBP4_L2/L3	hg	rm	1.53579180214984	human_down_FKBP4_L2/L3	macaque_up_FKBP4_L2/L3	-1.02152680112666	0.207529790457953	-4.92231403921562	8.55268222318243e-07	2.9244259571335e-06	Chimp	chimp_down	chimp_DOWN_FKBP4_L2/L3	pt	1.02152680112666	chimp_down_FKBP4_L2/L3	up_FKBP4_L2/L3	Exc	macaque_up_FKBP4_Exc	L2/L3	macaque_up_fkbp4_exc	up	FKBP4	rhe	Exc	Exc	EXT_4_L56	0.315230499889774	-0.315230499889774	1.88785134348111e-07	8.58948219962377e-06	up	up_FKBP4_EXT_4_L56	no
394	352.045880266392	1.87061948121871	0.138642927333842	13.492354187779	1.73471616856163e-41	6.19920458678188e-40	L2/L3	Human	UP	human_up	macaque_down	FLG-AS1_L2/L3	UP_FLG-AS1_L2/L3	human_UP_FLG-AS1_L2/L3	macaque_DOWN_FLG-AS1_L2/L3	hg	rm	-1.87061948121871	human_up_FLG-AS1_L2/L3	macaque_down_FLG-AS1_L2/L3	3.47783095543019	0.119796153187509	29.0312406775414	2.65495496927531e-185	1.21699051245473e-182	Chimp	chimp_up	chimp_UP_FLG-AS1_L2/L3	pt	-3.47783095543019	chimp_up_FLG-AS1_L2/L3	down_FLG-AS1_L2/L3	Exc	macaque_down_FLG-AS1_Exc	L2/L3	macaque_down_flg-as1_exc	down	FLG-AS1	rhe	Exc	Exc	EXT_2_L56	-0.290602617667241	0.290602617667241	0.0002798896206473	0.0066527896897081	down	down_FLG-AS1_EXT_2_L56	no
2671	512.610702425478	0.770848733218008	0.0780429421622285	9.87723824680568	5.22531614807286e-23	8.74039548810279e-22	L2/L3	Human	UP	human_up	macaque_down	GABBR1_L2/L3	UP_GABBR1_L2/L3	human_UP_GABBR1_L2/L3	macaque_DOWN_GABBR1_L2/L3	hg	rm	-0.770848733218008	human_up_GABBR1_L2/L3	macaque_down_GABBR1_L2/L3	0.546384865221987	0.0680882604518108	8.02465596266318	1.01810866324151e-15	8.01176563123958e-15	Chimp	chimp_up	chimp_UP_GABBR1_L2/L3	pt	-0.546384865221987	chimp_up_GABBR1_L2/L3	down_GABBR1_L2/L3	Exc	macaque_down_GABBR1_Exc	L2/L3	macaque_down_gabbr1_exc	down	GABBR1	rhe	Exc	Exc	EXT_5_L56	-0.268935152792545	0.268935152792545	0.0002501538776859	0.0045774508517328	down	down_GABBR1_EXT_5_L56	no
1869	102.527435483224	2.01250549057643	0.214064147447799	9.40141314914586	5.38350965313425e-21	8.10621200834542e-20	L2/L3	Human	UP	human_up	macaque_down	GABRG1_L2/L3	UP_GABRG1_L2/L3	human_UP_GABRG1_L2/L3	macaque_DOWN_GABRG1_L2/L3	hg	rm	-2.01250549057643	human_up_GABRG1_L2/L3	macaque_down_GABRG1_L2/L3	1.20947416872679	0.203727006154226	5.93673951999861	2.90746039100133e-09	1.32992181692396e-08	Chimp	chimp_up	chimp_UP_GABRG1_L2/L3	pt	-1.20947416872679	chimp_up_GABRG1_L2/L3	down_GABRG1_L2/L3	Exc	macaque_down_GABRG1_Exc	L2/L3	macaque_down_gabrg1_exc	down	GABRG1	rhe	Exc	Exc	EXT_4_L56	0.310492517802302	-0.310492517802302	6.98978345970724e-06	0.0001178196262669	up	up_GABRG1_EXT_4_L56	yes
27	426.735447466228	1.06750985784913	0.0864374762432729	12.3500812870183	4.86622351433961e-35	1.38745578573922e-33	L2/L3	Human	UP	human_up	macaque_down	GNB1_L2/L3	UP_GNB1_L2/L3	human_UP_GNB1_L2/L3	macaque_DOWN_GNB1_L2/L3	hg	rm	-1.06750985784913	human_up_GNB1_L2/L3	macaque_down_GNB1_L2/L3	0.844978244416092	0.0761675195463721	11.0936820504133	1.34629732243517e-28	2.14794799046617e-27	Chimp	chimp_up	chimp_UP_GNB1_L2/L3	pt	-0.844978244416092	chimp_up_GNB1_L2/L3	down_GNB1_L2/L3	Exc	macaque_down_GNB1_Exc	L2/L3	macaque_down_gnb1_exc	down	GNB1	rhe	Exc	Exc	EXT_9_L6	0.306531326805731	-0.306531326805731	0.0009206018969298	0.0057718320999845	up	up_GNB1_EXT_9_L6	yes
5785	595.474258029558	4.08888812907423	0.15179604588815	26.9367235829523	8.16144153369357e-160	3.08787492693841e-157	L2/L3	Human	UP	human_up	macaque_down	GOLGA8A_L2/L3	UP_GOLGA8A_L2/L3	human_UP_GOLGA8A_L2/L3	macaque_DOWN_GOLGA8A_L2/L3	hg	rm	-4.08888812907423	human_up_GOLGA8A_L2/L3	macaque_down_GOLGA8A_L2/L3	4.63051278321864	0.146736731365932	31.5566030407961	1.45553952276509e-218	1.19635310567685e-215	Chimp	chimp_up	chimp_UP_GOLGA8A_L2/L3	pt	-4.63051278321864	chimp_up_GOLGA8A_L2/L3	down_GOLGA8A_L2/L3	Exc	macaque_down_GOLGA8A_Exc	L2/L3	macaque_down_golga8a_exc	down	GOLGA8A	rhe	Exc	Exc	EXT_4_L56	-0.267568536356424	0.267568536356424	0.0010750914745978	0.0058944057344546	down	down_GOLGA8A_EXT_4_L56	no
5785	595.474258029558	4.08888812907423	0.15179604588815	26.9367235829523	8.16144153369357e-160	3.08787492693841e-157	L2/L3	Human	UP	human_up	macaque_down	GOLGA8A_L2/L3	UP_GOLGA8A_L2/L3	human_UP_GOLGA8A_L2/L3	macaque_DOWN_GOLGA8A_L2/L3	hg	rm	-4.08888812907423	human_up_GOLGA8A_L2/L3	macaque_down_GOLGA8A_L2/L3	4.63051278321864	0.146736731365932	31.5566030407961	1.45553952276509e-218	1.19635310567685e-215	Chimp	chimp_up	chimp_UP_GOLGA8A_L2/L3	pt	-4.63051278321864	chimp_up_GOLGA8A_L2/L3	down_GOLGA8A_L2/L3	Exc	macaque_down_GOLGA8A_Exc	L2/L3	macaque_down_golga8a_exc	down	GOLGA8A	rhe	Exc	Exc	EXT_5_L56	-0.321742990171132	0.321742990171132	5.01684269122158e-07	6.20116355550099e-05	down	down_GOLGA8A_EXT_5_L56	no
5785	595.474258029558	4.08888812907423	0.15179604588815	26.9367235829523	8.16144153369357e-160	3.08787492693841e-157	L2/L3	Human	UP	human_up	macaque_down	GOLGA8A_L2/L3	UP_GOLGA8A_L2/L3	human_UP_GOLGA8A_L2/L3	macaque_DOWN_GOLGA8A_L2/L3	hg	rm	-4.08888812907423	human_up_GOLGA8A_L2/L3	macaque_down_GOLGA8A_L2/L3	4.63051278321864	0.146736731365932	31.5566030407961	1.45553952276509e-218	1.19635310567685e-215	Chimp	chimp_up	chimp_UP_GOLGA8A_L2/L3	pt	-4.63051278321864	chimp_up_GOLGA8A_L2/L3	down_GOLGA8A_L2/L3	Exc	macaque_down_GOLGA8A_Exc	L2/L3	macaque_down_golga8a_exc	down	GOLGA8A	rhe	Exc	Exc	EXT_2_L56	-0.516625093508224	0.516625093508224	3.36833076219135e-06	0.0003899170941401	down	down_GOLGA8A_EXT_2_L56	no
6650	1079.25282412482	0.582154426092817	0.0577469741320633	10.0811243332243	6.69555267024882e-24	1.17263184017672e-22	L2/L3	Human	UP	human_up	macaque_down	GPATCH8_L2/L3	UP_GPATCH8_L2/L3	human_UP_GPATCH8_L2/L3	macaque_DOWN_GPATCH8_L2/L3	hg	rm	-0.582154426092817	human_up_GPATCH8_L2/L3	macaque_down_GPATCH8_L2/L3	0.528598746904759	0.050549425103609	10.4570674309611	1.35999846524105e-25	1.90912387617701e-24	Chimp	chimp_up	chimp_UP_GPATCH8_L2/L3	pt	-0.528598746904759	chimp_up_GPATCH8_L2/L3	down_GPATCH8_L2/L3	Exc	macaque_down_GPATCH8_Exc	L2/L3	macaque_down_gpatch8_exc	down	GPATCH8	rhe	Exc	Exc	EXT_9_L6	-0.477462144750417	0.477462144750417	8.86839440652874e-13	2.81087171635854e-10	down	down_GPATCH8_EXT_9_L6	no
4188	891.571448133734	1.02367779113593	0.0788635448055173	12.980367464592	1.58120136852872e-38	5.14884095905063e-37	L2/L3	Human	UP	human_up	macaque_down	GPR158_L2/L3	UP_GPR158_L2/L3	human_UP_GPR158_L2/L3	macaque_DOWN_GPR158_L2/L3	hg	rm	-1.02367779113593	human_up_GPR158_L2/L3	macaque_down_GPR158_L2/L3	0.86381414448839	0.0733967444000797	11.7691070843661	5.63174353032815e-32	1.02707145209565e-30	Chimp	chimp_up	chimp_UP_GPR158_L2/L3	pt	-0.86381414448839	chimp_up_GPR158_L2/L3	down_GPR158_L2/L3	Exc	macaque_down_GPR158_Exc	L2/L3	macaque_down_gpr158_exc	down	GPR158	rhe	Exc	Exc	EXT_8_L6	-0.258820351563024	0.258820351563024	7.7512630961857e-07	4.40082638940314e-05	down	down_GPR158_EXT_8_L6	no
4188	891.571448133734	1.02367779113593	0.0788635448055173	12.980367464592	1.58120136852872e-38	5.14884095905063e-37	L2/L3	Human	UP	human_up	macaque_down	GPR158_L2/L3	UP_GPR158_L2/L3	human_UP_GPR158_L2/L3	macaque_DOWN_GPR158_L2/L3	hg	rm	-1.02367779113593	human_up_GPR158_L2/L3	macaque_down_GPR158_L2/L3	0.86381414448839	0.0733967444000797	11.7691070843661	5.63174353032815e-32	1.02707145209565e-30	Chimp	chimp_up	chimp_UP_GPR158_L2/L3	pt	-0.86381414448839	chimp_up_GPR158_L2/L3	down_GPR158_L2/L3	Exc	macaque_down_GPR158_Exc	L2/L3	macaque_down_gpr158_exc	down	GPR158	rhe	Exc	Exc	EXT_1_L4	-0.265624251585542	0.265624251585542	1.35022114522555e-05	0.000586575092857	down	down_GPR158_EXT_1_L4	no
4188	891.571448133734	1.02367779113593	0.0788635448055173	12.980367464592	1.58120136852872e-38	5.14884095905063e-37	L2/L3	Human	UP	human_up	macaque_down	GPR158_L2/L3	UP_GPR158_L2/L3	human_UP_GPR158_L2/L3	macaque_DOWN_GPR158_L2/L3	hg	rm	-1.02367779113593	human_up_GPR158_L2/L3	macaque_down_GPR158_L2/L3	0.86381414448839	0.0733967444000797	11.7691070843661	5.63174353032815e-32	1.02707145209565e-30	Chimp	chimp_up	chimp_UP_GPR158_L2/L3	pt	-0.86381414448839	chimp_up_GPR158_L2/L3	down_GPR158_L2/L3	Exc	macaque_down_GPR158_Exc	L2/L3	macaque_down_gpr158_exc	down	GPR158	rhe	Exc	Exc	EXT_2_L56	-0.269370425655301	0.269370425655301	9.8748657430585e-05	0.0032904529271309	down	down_GPR158_EXT_2_L56	no
4188	891.571448133734	1.02367779113593	0.0788635448055173	12.980367464592	1.58120136852872e-38	5.14884095905063e-37	L2/L3	Human	UP	human_up	macaque_down	GPR158_L2/L3	UP_GPR158_L2/L3	human_UP_GPR158_L2/L3	macaque_DOWN_GPR158_L2/L3	hg	rm	-1.02367779113593	human_up_GPR158_L2/L3	macaque_down_GPR158_L2/L3	0.86381414448839	0.0733967444000797	11.7691070843661	5.63174353032815e-32	1.02707145209565e-30	Chimp	chimp_up	chimp_UP_GPR158_L2/L3	pt	-0.86381414448839	chimp_up_GPR158_L2/L3	down_GPR158_L2/L3	Exc	macaque_down_GPR158_Exc	L2/L3	macaque_down_gpr158_exc	down	GPR158	rhe	Exc	Exc	EXT_6_L23	-0.325632382613956	0.325632382613956	2.09074954442803e-05	0.0006923764892299	down	down_GPR158_EXT_6_L23	no
4115	642.364916472867	1.11576428161539	0.0856526902551016	13.0266110532229	8.63588870872836e-39	2.83533117439737e-37	L2/L3	Human	UP	human_up	macaque_down	GRIN1_L2/L3	UP_GRIN1_L2/L3	human_UP_GRIN1_L2/L3	macaque_DOWN_GRIN1_L2/L3	hg	rm	-1.11576428161539	human_up_GRIN1_L2/L3	macaque_down_GRIN1_L2/L3	0.516031733927687	0.0803299210119271	6.42390441104839	1.32822627670049e-10	6.97348051353148e-10	Chimp	chimp_up	chimp_UP_GRIN1_L2/L3	pt	-0.516031733927687	chimp_up_GRIN1_L2/L3	down_GRIN1_L2/L3	Exc	macaque_down_GRIN1_Exc	L2/L3	macaque_down_grin1_exc	down	GRIN1	rhe	Exc	Exc	EXT_8_L6	0.587395602479634	-0.587395602479634	5.18206463484381e-05	0.0008686661162336	up	up_GRIN1_EXT_8_L6	no
4115	642.364916472867	1.11576428161539	0.0856526902551016	13.0266110532229	8.63588870872836e-39	2.83533117439737e-37	L2/L3	Human	UP	human_up	macaque_down	GRIN1_L2/L3	UP_GRIN1_L2/L3	human_UP_GRIN1_L2/L3	macaque_DOWN_GRIN1_L2/L3	hg	rm	-1.11576428161539	human_up_GRIN1_L2/L3	macaque_down_GRIN1_L2/L3	0.516031733927687	0.0803299210119271	6.42390441104839	1.32822627670049e-10	6.97348051353148e-10	Chimp	chimp_up	chimp_UP_GRIN1_L2/L3	pt	-0.516031733927687	chimp_up_GRIN1_L2/L3	down_GRIN1_L2/L3	Exc	macaque_down_GRIN1_Exc	L2/L3	macaque_down_grin1_exc	down	GRIN1	rhe	Exc	Exc	EXT_9_L6	0.420629165071662	-0.420629165071662	0.000586309272528	0.004032656418176	up	up_GRIN1_EXT_9_L6	no
4005	164.920502215388	2.02964604537234	0.155432223845904	13.0580776312159	5.71528176775516e-39	1.89470731872339e-37	L2/L3	Human	UP	human_up	macaque_down	GRIN3A_L2/L3	UP_GRIN3A_L2/L3	human_UP_GRIN3A_L2/L3	macaque_DOWN_GRIN3A_L2/L3	hg	rm	-2.02964604537234	human_up_GRIN3A_L2/L3	macaque_down_GRIN3A_L2/L3	0.558356381084411	0.151291803752961	3.69059239981124	0.0002237323988407	0.0005367776002786	Chimp	chimp_up	chimp_UP_GRIN3A_L2/L3	pt	-0.558356381084411	chimp_up_GRIN3A_L2/L3	down_GRIN3A_L2/L3	Exc	macaque_down_GRIN3A_Exc	L2/L3	macaque_down_grin3a_exc	down	GRIN3A	rhe	Exc	Exc	EXT_4_L56	0.254795782766689	-0.254795782766689	3.46626053543643e-06	6.8669014393557e-05	up	up_GRIN3A_EXT_4_L56	no
3251	643.564653854256	1.14802034844195	0.0846284996492012	13.5654106264518	6.42190204883673e-42	2.32986997315179e-40	L2/L3	Human	UP	human_up	macaque_down	GRM3_L2/L3	UP_GRM3_L2/L3	human_UP_GRM3_L2/L3	macaque_DOWN_GRM3_L2/L3	hg	rm	-1.14802034844195	human_up_GRM3_L2/L3	macaque_down_GRM3_L2/L3	0.814905143526907	0.0783065414628536	10.4066036924064	2.31327761677726e-25	3.19462834724813e-24	Chimp	chimp_up	chimp_UP_GRM3_L2/L3	pt	-0.814905143526907	chimp_up_GRM3_L2/L3	down_GRM3_L2/L3	Exc	macaque_down_GRM3_Exc	L2/L3	macaque_down_grm3_exc	down	GRM3	rhe	Exc	Exc	EXT_9_L6	-0.277304410965425	0.277304410965425	8.03424446196935e-05	0.0008169597371313	down	down_GRM3_EXT_9_L6	no
3251	643.564653854256	1.14802034844195	0.0846284996492012	13.5654106264518	6.42190204883673e-42	2.32986997315179e-40	L2/L3	Human	UP	human_up	macaque_down	GRM3_L2/L3	UP_GRM3_L2/L3	human_UP_GRM3_L2/L3	macaque_DOWN_GRM3_L2/L3	hg	rm	-1.14802034844195	human_up_GRM3_L2/L3	macaque_down_GRM3_L2/L3	0.814905143526907	0.0783065414628536	10.4066036924064	2.31327761677726e-25	3.19462834724813e-24	Chimp	chimp_up	chimp_UP_GRM3_L2/L3	pt	-0.814905143526907	chimp_up_GRM3_L2/L3	down_GRM3_L2/L3	Exc	macaque_down_GRM3_Exc	L2/L3	macaque_down_grm3_exc	down	GRM3	rhe	Exc	Exc	EXT_12_L56	-0.283652059208455	0.283652059208455	3.30356555256447e-05	0.0081620940769977	down	down_GRM3_EXT_12_L56	no
1274	9277.67604475756	1.35221965371273	0.0385169079710124	35.1071704595395	5.23967676803168e-270	6.57331239172649e-267	L2/L3	Human	UP	human_up	macaque_down	GRM7_L2/L3	UP_GRM7_L2/L3	human_UP_GRM7_L2/L3	macaque_DOWN_GRM7_L2/L3	hg	rm	-1.35221965371273	human_up_GRM7_L2/L3	macaque_down_GRM7_L2/L3	0.523201302197148	0.0378568550670263	13.8205168197625	1.91688648594025e-43	5.2218178604425e-42	Chimp	chimp_up	chimp_UP_GRM7_L2/L3	pt	-0.523201302197148	chimp_up_GRM7_L2/L3	down_GRM7_L2/L3	Exc	macaque_down_GRM7_Exc	L2/L3	macaque_down_grm7_exc	down	GRM7	rhe	Exc	Exc	EXT_11_L34	-0.920134212595003	0.920134212595003	2.09013699230086e-05	0.0005109794366927	down	down_GRM7_EXT_11_L34	no
1015	1288.74448906463	0.948964169177739	0.0570921472810334	16.6216233645322	4.85986646579471e-62	3.17369252270364e-60	L2/L3	Human	UP	human_up	macaque_down	GTDC1_L2/L3	UP_GTDC1_L2/L3	human_UP_GTDC1_L2/L3	macaque_DOWN_GTDC1_L2/L3	hg	rm	-0.948964169177739	human_up_GTDC1_L2/L3	macaque_down_GTDC1_L2/L3	0.62267732407225	0.0522252438184135	11.9229184690318	8.99030641523963e-33	1.69938892715029e-31	Chimp	chimp_up	chimp_UP_GTDC1_L2/L3	pt	-0.62267732407225	chimp_up_GTDC1_L2/L3	down_GTDC1_L2/L3	Exc	macaque_down_GTDC1_Exc	L2/L3	macaque_down_gtdc1_exc	down	GTDC1	rhe	Exc	Exc	EXT_4_L56	-0.25400189671832	0.25400189671832	3.9470654177154e-05	0.000453021250201	down	down_GTDC1_EXT_4_L56	no
1015	1288.74448906463	0.948964169177739	0.0570921472810334	16.6216233645322	4.85986646579471e-62	3.17369252270364e-60	L2/L3	Human	UP	human_up	macaque_down	GTDC1_L2/L3	UP_GTDC1_L2/L3	human_UP_GTDC1_L2/L3	macaque_DOWN_GTDC1_L2/L3	hg	rm	-0.948964169177739	human_up_GTDC1_L2/L3	macaque_down_GTDC1_L2/L3	0.62267732407225	0.0522252438184135	11.9229184690318	8.99030641523963e-33	1.69938892715029e-31	Chimp	chimp_up	chimp_UP_GTDC1_L2/L3	pt	-0.62267732407225	chimp_up_GTDC1_L2/L3	down_GTDC1_L2/L3	Exc	macaque_down_GTDC1_Exc	L2/L3	macaque_down_gtdc1_exc	down	GTDC1	rhe	Exc	Exc	EXT_9_L6	-0.276844262281047	0.276844262281047	6.26971103097425e-12	1.26635869274639e-09	down	down_GTDC1_EXT_9_L6	no
1015	1288.74448906463	0.948964169177739	0.0570921472810334	16.6216233645322	4.85986646579471e-62	3.17369252270364e-60	L2/L3	Human	UP	human_up	macaque_down	GTDC1_L2/L3	UP_GTDC1_L2/L3	human_UP_GTDC1_L2/L3	macaque_DOWN_GTDC1_L2/L3	hg	rm	-0.948964169177739	human_up_GTDC1_L2/L3	macaque_down_GTDC1_L2/L3	0.62267732407225	0.0522252438184135	11.9229184690318	8.99030641523963e-33	1.69938892715029e-31	Chimp	chimp_up	chimp_UP_GTDC1_L2/L3	pt	-0.62267732407225	chimp_up_GTDC1_L2/L3	down_GTDC1_L2/L3	Exc	macaque_down_GTDC1_Exc	L2/L3	macaque_down_gtdc1_exc	down	GTDC1	rhe	Exc	Exc	EXT_10_L34	-0.336711617783243	0.336711617783243	1.05634482218453e-05	0.0004668676232774	down	down_GTDC1_EXT_10_L34	no
1015	1288.74448906463	0.948964169177739	0.0570921472810334	16.6216233645322	4.85986646579471e-62	3.17369252270364e-60	L2/L3	Human	UP	human_up	macaque_down	GTDC1_L2/L3	UP_GTDC1_L2/L3	human_UP_GTDC1_L2/L3	macaque_DOWN_GTDC1_L2/L3	hg	rm	-0.948964169177739	human_up_GTDC1_L2/L3	macaque_down_GTDC1_L2/L3	0.62267732407225	0.0522252438184135	11.9229184690318	8.99030641523963e-33	1.69938892715029e-31	Chimp	chimp_up	chimp_UP_GTDC1_L2/L3	pt	-0.62267732407225	chimp_up_GTDC1_L2/L3	down_GTDC1_L2/L3	Exc	macaque_down_GTDC1_Exc	L2/L3	macaque_down_gtdc1_exc	down	GTDC1	rhe	Exc	Exc	EXT_2_L56	-0.363092276538396	0.363092276538396	6.0597108380152e-06	0.0005660987844688	down	down_GTDC1_EXT_2_L56	no
2111	270.449429981878	1.34392678718493	0.114655761510204	11.7214064909012	9.90143024336614e-32	2.46100616559828e-30	L2/L3	Human	UP	human_up	macaque_down	GUCY1B1_L2/L3	UP_GUCY1B1_L2/L3	human_UP_GUCY1B1_L2/L3	macaque_DOWN_GUCY1B1_L2/L3	hg	rm	-1.34392678718493	human_up_GUCY1B1_L2/L3	macaque_down_GUCY1B1_L2/L3	1.13130870825216	0.102906570061204	10.9935517973178	4.10449281528698e-28	6.44497303986695e-27	Chimp	chimp_up	chimp_UP_GUCY1B1_L2/L3	pt	-1.13130870825216	chimp_up_GUCY1B1_L2/L3	down_GUCY1B1_L2/L3	Exc	macaque_down_GUCY1B1_Exc	L2/L3	macaque_down_gucy1b1_exc	down	GUCY1B1	rhe	Exc	Exc	EXT_4_L56	0.292032715609218	-0.292032715609218	0.000494529153041	0.0032308753700333	up	up_GUCY1B1_EXT_4_L56	yes
8149	89.373230309022	0.769768219607377	0.187782691718443	4.09925010959768	4.14490927431549e-05	0.0001474597872575	L2/L3	Human	UP	human_up	macaque_down	HDAC8_L2/L3	UP_HDAC8_L2/L3	human_UP_HDAC8_L2/L3	macaque_DOWN_HDAC8_L2/L3	hg	rm	-0.769768219607377	human_up_HDAC8_L2/L3	macaque_down_HDAC8_L2/L3	0.91341722273862	0.158784244557323	5.75256836901638	8.78977020058188e-09	3.82253170043915e-08	Chimp	chimp_up	chimp_UP_HDAC8_L2/L3	pt	-0.91341722273862	chimp_up_HDAC8_L2/L3	down_HDAC8_L2/L3	Exc	macaque_down_HDAC8_Exc	L2/L3	macaque_down_hdac8_exc	down	HDAC8	rhe	Exc	Exc	EXT_2_L56	-0.332053149746677	0.332053149746677	2.08389874902858e-06	0.0003072991079192	down	down_HDAC8_EXT_2_L56	no
9	48.9957418124029	4.51962168509531	0.441813603646758	10.2297024079613	1.45967230896545e-24	2.62388756836354e-23	L2/L3	Human	UP	human_up	macaque_down	HES4_L2/L3	UP_HES4_L2/L3	human_UP_HES4_L2/L3	macaque_DOWN_HES4_L2/L3	hg	rm	-4.51962168509531	human_up_HES4_L2/L3	macaque_down_HES4_L2/L3	2.8496184181194	0.439110492826117	6.4895247658038	8.61075519752926e-11	4.59060525359668e-10	Chimp	chimp_up	chimp_UP_HES4_L2/L3	pt	-2.8496184181194	chimp_up_HES4_L2/L3	down_HES4_L2/L3	Exc	macaque_down_HES4_Exc	L2/L3	macaque_down_hes4_exc	down	HES4	rhe	Exc	Exc	EXT_3_L23	-0.268638757108607	0.268638757108607	2.460069949651e-05	0.0008712432344764	down	down_HES4_EXT_3_L23	yes
1951	641.426279823192	-0.677906152645185	0.0731710928326332	-9.2646716948151	1.95678377994828e-20	2.84749073130935e-19	L2/L3	Human	DOWN	human_down	macaque_up	HNRNPDL_L2/L3	DOWN_HNRNPDL_L2/L3	human_DOWN_HNRNPDL_L2/L3	macaque_UP_HNRNPDL_L2/L3	hg	rm	0.677906152645185	human_down_HNRNPDL_L2/L3	macaque_up_HNRNPDL_L2/L3	-1.25552956578511	0.0630628459349199	-19.9091802339654	3.38813610924325e-88	3.0475325396197e-86	Chimp	chimp_down	chimp_DOWN_HNRNPDL_L2/L3	pt	1.25552956578511	chimp_down_HNRNPDL_L2/L3	up_HNRNPDL_L2/L3	Exc	macaque_up_HNRNPDL_Exc	L2/L3	macaque_up_hnrnpdl_exc	up	HNRNPDL	rhe	Exc	Exc	EXT_9_L6	0.254553145380835	-0.254553145380835	0.0001353238279113	0.0012457290002817	up	up_HNRNPDL_EXT_9_L6	no
115	39.8939195887815	-1.31480945565494	0.277987639275761	-4.72974071466056	2.24806763713532e-06	9.86831311211002e-06	L2/L3	Human	DOWN	human_down	macaque_up	HPCA_L2/L3	DOWN_HPCA_L2/L3	human_DOWN_HPCA_L2/L3	macaque_UP_HPCA_L2/L3	hg	rm	1.31480945565494	human_down_HPCA_L2/L3	macaque_up_HPCA_L2/L3	-1.50673526953509	0.208766397275685	-7.21732658702435	5.30195404855655e-13	3.39268125372869e-12	Chimp	chimp_down	chimp_DOWN_HPCA_L2/L3	pt	1.50673526953509	chimp_down_HPCA_L2/L3	up_HPCA_L2/L3	Exc	macaque_up_HPCA_Exc	L2/L3	macaque_up_hpca_exc	up	HPCA	rhe	Exc	Exc	EXT_9_L6	0.455766022613984	-0.455766022613984	7.76755646222358e-10	6.40108792938921e-08	up	up_HPCA_EXT_9_L6	no
115	39.8939195887815	-1.31480945565494	0.277987639275761	-4.72974071466056	2.24806763713532e-06	9.86831311211002e-06	L2/L3	Human	DOWN	human_down	macaque_up	HPCA_L2/L3	DOWN_HPCA_L2/L3	human_DOWN_HPCA_L2/L3	macaque_UP_HPCA_L2/L3	hg	rm	1.31480945565494	human_down_HPCA_L2/L3	macaque_up_HPCA_L2/L3	-1.50673526953509	0.208766397275685	-7.21732658702435	5.30195404855655e-13	3.39268125372869e-12	Chimp	chimp_down	chimp_DOWN_HPCA_L2/L3	pt	1.50673526953509	chimp_down_HPCA_L2/L3	up_HPCA_L2/L3	Exc	macaque_up_HPCA_Exc	L2/L3	macaque_up_hpca_exc	up	HPCA	rhe	Exc	Exc	EXT_4_L56	0.257503441001821	-0.257503441001821	0.0001349183787914	0.0011539413262979	up	up_HPCA_EXT_4_L56	no
8250	220.926079350935	1.64942340770801	0.117644091876423	14.0204525480176	1.16867043027705e-44	4.62731368373486e-43	L2/L3	Human	UP	human_up	macaque_down	HPRT1_L2/L3	UP_HPRT1_L2/L3	human_UP_HPRT1_L2/L3	macaque_DOWN_HPRT1_L2/L3	hg	rm	-1.64942340770801	human_up_HPRT1_L2/L3	macaque_down_HPRT1_L2/L3	0.647624550750115	0.1098891314324	5.89343588677385	3.78246899210637e-09	1.70885009279468e-08	Chimp	chimp_up	chimp_UP_HPRT1_L2/L3	pt	-0.647624550750115	chimp_up_HPRT1_L2/L3	down_HPRT1_L2/L3	Exc	macaque_down_HPRT1_Exc	L2/L3	macaque_down_hprt1_exc	down	HPRT1	rhe	Exc	Exc	EXT_4_L56	0.264792721074453	-0.264792721074453	5.95449920718486e-05	0.0006192730502057	up	up_HPRT1_EXT_4_L56	yes
2694	13.9593635243835	1.7764150116155	0.489105093356101	3.63196997076076	0.0002812658579155	0.0008565546172575	L2/L3	Human	UP	human_up	macaque_down	HSPA1A_L2/L3	UP_HSPA1A_L2/L3	human_UP_HSPA1A_L2/L3	macaque_DOWN_HSPA1A_L2/L3	hg	rm	-1.7764150116155	human_up_HSPA1A_L2/L3	macaque_down_HSPA1A_L2/L3	1.24462094269289	0.447439845364995	2.78164976942902	0.0054083369752942	0.0101980159910697	Chimp	chimp_up	chimp_UP_HSPA1A_L2/L3	pt	-1.24462094269289	chimp_up_HSPA1A_L2/L3	down_HSPA1A_L2/L3	Exc	macaque_down_HSPA1A_Exc	L2/L3	macaque_down_hspa1a_exc	down	HSPA1A	rhe	Exc	Exc	EXT_4_L56	0.255440525671371	-0.255440525671371	0.0011353769041134	0.0061338472472321	up	up_HSPA1A_EXT_4_L56	no
5265	8.67431887680998	-4.99858431466106	1.43484159242567	-3.48371857984037	0.0004944991480459	0.0014361985735131	L2/L3	Human	DOWN	human_down	macaque_up	HSPB8_L2/L3	DOWN_HSPB8_L2/L3	human_DOWN_HSPB8_L2/L3	macaque_UP_HSPB8_L2/L3	hg	rm	4.99858431466106	human_down_HSPB8_L2/L3	macaque_up_HSPB8_L2/L3	-2.44769632320269	0.454602985053962	-5.38425044198102	7.27471568415497e-08	2.84215904028058e-07	Chimp	chimp_down	chimp_DOWN_HSPB8_L2/L3	pt	2.44769632320269	chimp_down_HSPB8_L2/L3	up_HSPB8_L2/L3	Exc	macaque_up_HSPB8_Exc	L2/L3	macaque_up_hspb8_exc	up	HSPB8	rhe	Exc	Exc	EXT_4_L56	0.283807031750446	-0.283807031750446	4.07048566257532e-07	1.48403812616716e-05	up	up_HSPB8_EXT_4_L56	yes
5363	529.941521172523	-0.568264494697695	0.0782349612712468	-7.26356203753302	3.77027396842383e-13	3.37216699104505e-12	L2/L3	Human	DOWN	human_down	macaque_up	HSPH1_L2/L3	DOWN_HSPH1_L2/L3	human_DOWN_HSPH1_L2/L3	macaque_UP_HSPH1_L2/L3	hg	rm	0.568264494697695	human_down_HSPH1_L2/L3	macaque_up_HSPH1_L2/L3	-1.2230688630782	0.0677092462466267	-18.0635427342264	6.17306255809054e-73	3.80209610167044e-71	Chimp	chimp_down	chimp_DOWN_HSPH1_L2/L3	pt	1.2230688630782	chimp_down_HSPH1_L2/L3	up_HSPH1_L2/L3	Exc	macaque_up_HSPH1_Exc	L2/L3	macaque_up_hsph1_exc	up	HSPH1	rhe	Exc	Exc	EXT_6_L23	0.519781071654571	-0.519781071654571	3.4897286559688e-06	0.000190892810453	up	up_HSPH1_EXT_6_L23	no
7098	471.043741993397	0.536526673049554	0.0879298573716989	6.10175757230603	1.04908411257646e-09	6.85282787266992e-09	L2/L3	Human	UP	human_up	macaque_down	INSR_L2/L3	UP_INSR_L2/L3	human_UP_INSR_L2/L3	macaque_DOWN_INSR_L2/L3	hg	rm	-0.536526673049554	human_up_INSR_L2/L3	macaque_down_INSR_L2/L3	1.24465774430357	0.0717634903300605	17.3438852901251	2.19392948204861e-67	1.16989939897339e-65	Chimp	chimp_up	chimp_UP_INSR_L2/L3	pt	-1.24465774430357	chimp_up_INSR_L2/L3	down_INSR_L2/L3	Exc	macaque_down_INSR_Exc	L2/L3	macaque_down_insr_exc	down	INSR	rhe	Exc	Exc	EXT_10_L34	-0.286350251314953	0.286350251314953	5.23606176054336e-07	6.88538650821216e-05	down	down_INSR_EXT_10_L34	no
3543	122.781318010864	1.36323490307357	0.1652737041942	8.24834724749521	1.60600131670485e-16	1.82375642615421e-15	L2/L3	Human	UP	human_up	macaque_down	INTS9_L2/L3	UP_INTS9_L2/L3	human_UP_INTS9_L2/L3	macaque_DOWN_INTS9_L2/L3	hg	rm	-1.36323490307357	human_up_INTS9_L2/L3	macaque_down_INTS9_L2/L3	1.1328632115952	0.147498019540139	7.6805316785078	1.5842966236721e-14	1.15202240152069e-13	Chimp	chimp_up	chimp_UP_INTS9_L2/L3	pt	-1.1328632115952	chimp_up_INTS9_L2/L3	down_INTS9_L2/L3	Exc	macaque_down_INTS9_Exc	L2/L3	macaque_down_ints9_exc	down	INTS9	rhe	Exc	Exc	EXT_13_L45	-0.273012924323313	0.273012924323313	7.83259362243508e-05	0.0058032398202587	down	down_INTS9_EXT_13_L45	yes
4199	328.416114722562	2.19210247837483	0.119573524931814	18.3326742238707	4.54024044566011e-75	4.17842360087855e-73	L2/L3	Human	UP	human_up	macaque_down	JCAD_L2/L3	UP_JCAD_L2/L3	human_UP_JCAD_L2/L3	macaque_DOWN_JCAD_L2/L3	hg	rm	-2.19210247837483	human_up_JCAD_L2/L3	macaque_down_JCAD_L2/L3	1.1985887144214	0.11474904397814	10.4453045783086	1.53960380294175e-25	2.1523751464469e-24	Chimp	chimp_up	chimp_UP_JCAD_L2/L3	pt	-1.1985887144214	chimp_up_JCAD_L2/L3	down_JCAD_L2/L3	Exc	macaque_down_JCAD_Exc	L2/L3	macaque_down_jcad_exc	down	JCAD	rhe	Exc	Exc	EXT_6_L23	-0.433057988892729	0.433057988892729	2.10915982031427e-08	4.28368271228779e-06	down	down_JCAD_EXT_6_L23	yes
8117	283.869862074707	1.09254098384544	0.111774339454825	9.774524181259	1.44836279121744e-22	2.36784468391351e-21	L2/L3	Human	UP	human_up	macaque_down	KANTR_L2/L3	UP_KANTR_L2/L3	human_UP_KANTR_L2/L3	macaque_DOWN_KANTR_L2/L3	hg	rm	-1.09254098384544	human_up_KANTR_L2/L3	macaque_down_KANTR_L2/L3	1.13585384084468	0.0980618159691134	11.5830390210441	5.02330857999306e-31	8.76541605510355e-30	Chimp	chimp_up	chimp_UP_KANTR_L2/L3	pt	-1.13585384084468	chimp_up_KANTR_L2/L3	down_KANTR_L2/L3	Exc	macaque_down_KANTR_Exc	L2/L3	macaque_down_kantr_exc	down	KANTR	rhe	Exc	Exc	EXT_3_L23	0.405113630399276	-0.405113630399276	0.0001957023877333	0.0035535162743724	up	up_KANTR_EXT_3_L23	no
8117	283.869862074707	1.09254098384544	0.111774339454825	9.774524181259	1.44836279121744e-22	2.36784468391351e-21	L2/L3	Human	UP	human_up	macaque_down	KANTR_L2/L3	UP_KANTR_L2/L3	human_UP_KANTR_L2/L3	macaque_DOWN_KANTR_L2/L3	hg	rm	-1.09254098384544	human_up_KANTR_L2/L3	macaque_down_KANTR_L2/L3	1.13585384084468	0.0980618159691134	11.5830390210441	5.02330857999306e-31	8.76541605510355e-30	Chimp	chimp_up	chimp_UP_KANTR_L2/L3	pt	-1.13585384084468	chimp_up_KANTR_L2/L3	down_KANTR_L2/L3	Exc	macaque_down_KANTR_Exc	L2/L3	macaque_down_kantr_exc	down	KANTR	rhe	Exc	Exc	EXT_1_L4	0.269597219403168	-0.269597219403168	2.62545759868784e-07	5.43673925186058e-05	up	up_KANTR_EXT_1_L4	no
1657	24.3915241327465	-2.05556899997009	0.436376380180636	-4.71054138887903	2.47059618537846e-06	1.08033628095177e-05	L2/L3	Human	DOWN	human_down	macaque_up	KCNAB1_L2/L3	DOWN_KCNAB1_L2/L3	human_DOWN_KCNAB1_L2/L3	macaque_UP_KCNAB1_L2/L3	hg	rm	2.05556899997009	human_down_KCNAB1_L2/L3	macaque_up_KCNAB1_L2/L3	-1.22541507257561	0.291670832843514	-4.20136309355645	2.65312673471952e-05	7.34219264588899e-05	Chimp	chimp_down	chimp_DOWN_KCNAB1_L2/L3	pt	1.22541507257561	chimp_down_KCNAB1_L2/L3	up_KCNAB1_L2/L3	Exc	macaque_up_KCNAB1_Exc	L2/L3	macaque_up_kcnab1_exc	up	KCNAB1	rhe	Exc	Exc	EXT_6_L23	-0.288493910242033	0.288493910242033	0.0002767324744562	0.0044874413031791	down	down_KCNAB1_EXT_6_L23	no
3636	2665.9688600812	0.502024760730441	0.0491360247680838	10.217040615311	1.6634172152189e-24	2.97890403771282e-23	L2/L3	Human	UP	human_up	macaque_down	KCNB2_L2/L3	UP_KCNB2_L2/L3	human_UP_KCNB2_L2/L3	macaque_DOWN_KCNB2_L2/L3	hg	rm	-0.502024760730441	human_up_KCNB2_L2/L3	macaque_down_KCNB2_L2/L3	0.722696658021755	0.0452660900102231	15.9655198374442	2.22182811859952e-57	8.96099746784064e-56	Chimp	chimp_up	chimp_UP_KCNB2_L2/L3	pt	-0.722696658021755	chimp_up_KCNB2_L2/L3	down_KCNB2_L2/L3	Exc	macaque_down_KCNB2_Exc	L2/L3	macaque_down_kcnb2_exc	down	KCNB2	rhe	Exc	Exc	EXT_8_L6	-0.322049252442044	0.322049252442044	0.0010972930670856	0.0080151515640877	down	down_KCNB2_EXT_8_L6	no
3636	2665.9688600812	0.502024760730441	0.0491360247680838	10.217040615311	1.6634172152189e-24	2.97890403771282e-23	L2/L3	Human	UP	human_up	macaque_down	KCNB2_L2/L3	UP_KCNB2_L2/L3	human_UP_KCNB2_L2/L3	macaque_DOWN_KCNB2_L2/L3	hg	rm	-0.502024760730441	human_up_KCNB2_L2/L3	macaque_down_KCNB2_L2/L3	0.722696658021755	0.0452660900102231	15.9655198374442	2.22182811859952e-57	8.96099746784064e-56	Chimp	chimp_up	chimp_UP_KCNB2_L2/L3	pt	-0.722696658021755	chimp_up_KCNB2_L2/L3	down_KCNB2_L2/L3	Exc	macaque_down_KCNB2_Exc	L2/L3	macaque_down_kcnb2_exc	down	KCNB2	rhe	Exc	Exc	EXT_2_L56	-0.427265753429816	0.427265753429816	0.0005272682793165	0.0097213760539992	down	down_KCNB2_EXT_2_L56	no
3636	2665.9688600812	0.502024760730441	0.0491360247680838	10.217040615311	1.6634172152189e-24	2.97890403771282e-23	L2/L3	Human	UP	human_up	macaque_down	KCNB2_L2/L3	UP_KCNB2_L2/L3	human_UP_KCNB2_L2/L3	macaque_DOWN_KCNB2_L2/L3	hg	rm	-0.502024760730441	human_up_KCNB2_L2/L3	macaque_down_KCNB2_L2/L3	0.722696658021755	0.0452660900102231	15.9655198374442	2.22182811859952e-57	8.96099746784064e-56	Chimp	chimp_up	chimp_UP_KCNB2_L2/L3	pt	-0.722696658021755	chimp_up_KCNB2_L2/L3	down_KCNB2_L2/L3	Exc	macaque_down_KCNB2_Exc	L2/L3	macaque_down_kcnb2_exc	down	KCNB2	rhe	Exc	Exc	EXT_4_L56	-0.501786851595097	0.501786851595097	7.96379286231244e-10	2.07810705144049e-07	down	down_KCNB2_EXT_4_L56	no
1033	846.257149834624	1.17841559044709	0.0682031519785815	17.2780224412086	6.88691115798205e-67	5.08224193070155e-65	L2/L3	Human	UP	human_up	macaque_down	KCNJ3_L2/L3	UP_KCNJ3_L2/L3	human_UP_KCNJ3_L2/L3	macaque_DOWN_KCNJ3_L2/L3	hg	rm	-1.17841559044709	human_up_KCNJ3_L2/L3	macaque_down_KCNJ3_L2/L3	1.28692852036822	0.0605368209138911	21.2586075869226	2.74438545571361e-100	3.20662606482302e-98	Chimp	chimp_up	chimp_UP_KCNJ3_L2/L3	pt	-1.28692852036822	chimp_up_KCNJ3_L2/L3	down_KCNJ3_L2/L3	Exc	macaque_down_KCNJ3_Exc	L2/L3	macaque_down_kcnj3_exc	down	KCNJ3	rhe	Exc	Exc	EXT_11_L34	0.368071280075287	-0.368071280075287	9.25597306689287e-06	0.0002778187994436	up	up_KCNJ3_EXT_11_L34	yes
1696	546.346512381215	-0.876978231879123	0.0840376917358244	-10.4355345055875	1.70650621629992e-25	3.22827636283531e-24	L2/L3	Human	DOWN	human_down	macaque_up	KCNMB2-AS1_L2/L3	DOWN_KCNMB2-AS1_L2/L3	human_DOWN_KCNMB2-AS1_L2/L3	macaque_UP_KCNMB2-AS1_L2/L3	hg	rm	0.876978231879123	human_down_KCNMB2-AS1_L2/L3	macaque_up_KCNMB2-AS1_L2/L3	-0.954503657063206	0.0697207818884253	-13.6903751106909	1.15909335799346e-42	3.08006123535474e-41	Chimp	chimp_down	chimp_DOWN_KCNMB2-AS1_L2/L3	pt	0.954503657063206	chimp_down_KCNMB2-AS1_L2/L3	up_KCNMB2-AS1_L2/L3	Exc	macaque_up_KCNMB2-AS1_Exc	L2/L3	macaque_up_kcnmb2-as1_exc	up	KCNMB2-AS1	rhe	Exc	Exc	EXT_3_L23	-0.252826230968269	0.252826230968269	0.0001101126275662	0.0023665076949359	down	down_KCNMB2-AS1_EXT_3_L23	no
1379	316.527511750491	1.90580607570713	0.119936863618163	15.890077647641	7.42355641780627e-57	4.3476140239516e-55	L2/L3	Human	UP	human_up	macaque_down	KIF9-AS1_L2/L3	UP_KIF9-AS1_L2/L3	human_UP_KIF9-AS1_L2/L3	macaque_DOWN_KIF9-AS1_L2/L3	hg	rm	-1.90580607570713	human_up_KIF9-AS1_L2/L3	macaque_down_KIF9-AS1_L2/L3	1.79621409011849	0.110456177401013	16.2617803040322	1.84303896400034e-59	7.84476370462716e-58	Chimp	chimp_up	chimp_UP_KIF9-AS1_L2/L3	pt	-1.79621409011849	chimp_up_KIF9-AS1_L2/L3	down_KIF9-AS1_L2/L3	Exc	macaque_down_KIF9-AS1_Exc	L2/L3	macaque_down_kif9-as1_exc	down	KIF9-AS1	rhe	Exc	Exc	EXT_3_L23	-0.283150722236734	0.283150722236734	6.49685188805942e-05	0.0016576573573499	down	down_KIF9-AS1_EXT_3_L23	yes
5307	26.6973170085652	1.9763887488765	0.504458502874268	3.91784207742673	8.9345205659446e-05	0.0002991897052681	L2/L3	Human	UP	human_up	macaque_down	LINC00507_L2/L3	UP_LINC00507_L2/L3	human_UP_LINC00507_L2/L3	macaque_DOWN_LINC00507_L2/L3	hg	rm	-1.9763887488765	human_up_LINC00507_L2/L3	macaque_down_LINC00507_L2/L3	3.42916511177926	0.44226365365152	7.75366703428281	8.92762260637346e-15	6.60455656255487e-14	Chimp	chimp_up	chimp_UP_LINC00507_L2/L3	pt	-3.42916511177926	chimp_up_LINC00507_L2/L3	down_LINC00507_L2/L3	Exc	macaque_down_LINC00507_Exc	L2/L3	macaque_down_linc00507_exc	down	LINC00507	rhe	Exc	Exc	EXT_6_L23	-0.563406418839798	0.563406418839798	4.73137547646312e-07	4.53526659573308e-05	down	down_LINC00507_EXT_6_L23	yes
4938	91.8325543370747	2.18755666721517	0.235233022817867	9.2995304868778	1.41067228156563e-20	2.07816962320138e-19	L2/L3	Human	UP	human_up	macaque_down	LINC00937_L2/L3	UP_LINC00937_L2/L3	human_UP_LINC00937_L2/L3	macaque_DOWN_LINC00937_L2/L3	hg	rm	-2.18755666721517	human_up_LINC00937_L2/L3	macaque_down_LINC00937_L2/L3	2.65266340683267	0.212880943410022	12.4607837805541	1.22164030856954e-35	2.54092656152387e-34	Chimp	chimp_up	chimp_UP_LINC00937_L2/L3	pt	-2.65266340683267	chimp_up_LINC00937_L2/L3	down_LINC00937_L2/L3	Exc	macaque_down_LINC00937_Exc	L2/L3	macaque_down_linc00937_exc	down	LINC00937	rhe	Exc	Exc	EXT_6_L23	-0.528303107427771	0.528303107427771	7.73739968423246e-06	0.000331351314661	down	down_LINC00937_EXT_6_L23	no
1107	258.614910054762	-3.16021516317166	0.177030276689376	-17.8512694114843	2.8254058271148e-71	2.3797305051275e-69	L2/L3	Human	DOWN	human_down	macaque_up	LINC01090_L2/L3	DOWN_LINC01090_L2/L3	human_DOWN_LINC01090_L2/L3	macaque_UP_LINC01090_L2/L3	hg	rm	3.16021516317166	human_down_LINC01090_L2/L3	macaque_up_LINC01090_L2/L3	-0.820999633984399	0.0866443636433653	-9.47551115227408	2.65457811225316e-21	2.98324016424641e-20	Chimp	chimp_down	chimp_DOWN_LINC01090_L2/L3	pt	0.820999633984399	chimp_down_LINC01090_L2/L3	up_LINC01090_L2/L3	Exc	macaque_up_LINC01090_Exc	L2/L3	macaque_up_linc01090_exc	up	LINC01090	rhe	Exc	Exc	EXT_6_L23	-0.370876702933902	0.370876702933902	6.69504483255446e-06	0.0002979077107379	down	down_LINC01090_EXT_6_L23	yes
953	76.7877345502433	9.90502178046771	1.94732719638971	5.08647021354774	3.64788980722348e-07	1.7821500603603e-06	L2/L3	Human	UP	human_up	macaque_down	LINC01106_L2/L3	UP_LINC01106_L2/L3	human_UP_LINC01106_L2/L3	macaque_DOWN_LINC01106_L2/L3	hg	rm	-9.90502178046771	human_up_LINC01106_L2/L3	macaque_down_LINC01106_L2/L3	7.58954684084447	1.9477664274806	3.89653848313907	9.75773089109113e-05	0.0002476682712384	Chimp	chimp_up	chimp_UP_LINC01106_L2/L3	pt	-7.58954684084447	chimp_up_LINC01106_L2/L3	down_LINC01106_L2/L3	Exc	macaque_down_LINC01106_Exc	L2/L3	macaque_down_linc01106_exc	down	LINC01106	rhe	Exc	Exc	EXT_6_L23	-0.385695714724305	0.385695714724305	4.38478858881854e-05	0.00117883575783	down	down_LINC01106_EXT_6_L23	yes
2417	560.452621214893	1.48818444334437	0.0833713632383582	17.8500672837706	2.88688400183718e-71	2.42294954464052e-69	L2/L3	Human	UP	human_up	macaque_down	LINC01184_L2/L3	UP_LINC01184_L2/L3	human_UP_LINC01184_L2/L3	macaque_DOWN_LINC01184_L2/L3	hg	rm	-1.48818444334437	human_up_LINC01184_L2/L3	macaque_down_LINC01184_L2/L3	1.3626567917513	0.0753543827596551	18.0833117046095	4.31378113389424e-73	2.67073473006502e-71	Chimp	chimp_up	chimp_UP_LINC01184_L2/L3	pt	-1.3626567917513	chimp_up_LINC01184_L2/L3	down_LINC01184_L2/L3	Exc	macaque_down_LINC01184_Exc	L2/L3	macaque_down_linc01184_exc	down	LINC01184	rhe	Exc	Exc	EXT_6_L23	-0.393131786889032	0.393131786889032	3.24160438992853e-07	3.45944337981434e-05	down	down_LINC01184_EXT_6_L23	no
677	976.238713244767	1.65072196046445	0.0763232969558844	21.6280221937816	9.78910491460589e-104	1.80878375770966e-101	L2/L3	Human	UP	human_up	macaque_down	LINC01250_L2/L3	UP_LINC01250_L2/L3	human_UP_LINC01250_L2/L3	macaque_DOWN_LINC01250_L2/L3	hg	rm	-1.65072196046445	human_up_LINC01250_L2/L3	macaque_down_LINC01250_L2/L3	1.69418519244202	0.0709807454655063	23.868236115741	6.54883053103151e-126	1.25885423014248e-123	Chimp	chimp_up	chimp_UP_LINC01250_L2/L3	pt	-1.69418519244202	chimp_up_LINC01250_L2/L3	down_LINC01250_L2/L3	Exc	macaque_down_LINC01250_Exc	L2/L3	macaque_down_linc01250_exc	down	LINC01250	rhe	Exc	Exc	EXT_4_L56	-0.281815987215303	0.281815987215303	4.1396049778369e-08	2.96949889337575e-06	down	down_LINC01250_EXT_4_L56	no
677	976.238713244767	1.65072196046445	0.0763232969558844	21.6280221937816	9.78910491460589e-104	1.80878375770966e-101	L2/L3	Human	UP	human_up	macaque_down	LINC01250_L2/L3	UP_LINC01250_L2/L3	human_UP_LINC01250_L2/L3	macaque_DOWN_LINC01250_L2/L3	hg	rm	-1.65072196046445	human_up_LINC01250_L2/L3	macaque_down_LINC01250_L2/L3	1.69418519244202	0.0709807454655063	23.868236115741	6.54883053103151e-126	1.25885423014248e-123	Chimp	chimp_up	chimp_UP_LINC01250_L2/L3	pt	-1.69418519244202	chimp_up_LINC01250_L2/L3	down_LINC01250_L2/L3	Exc	macaque_down_LINC01250_Exc	L2/L3	macaque_down_linc01250_exc	down	LINC01250	rhe	Exc	Exc	EXT_10_L34	-0.284023877621552	0.284023877621552	0.0001933671418581	0.0033781258696112	down	down_LINC01250_EXT_10_L34	no
677	976.238713244767	1.65072196046445	0.0763232969558844	21.6280221937816	9.78910491460589e-104	1.80878375770966e-101	L2/L3	Human	UP	human_up	macaque_down	LINC01250_L2/L3	UP_LINC01250_L2/L3	human_UP_LINC01250_L2/L3	macaque_DOWN_LINC01250_L2/L3	hg	rm	-1.65072196046445	human_up_LINC01250_L2/L3	macaque_down_LINC01250_L2/L3	1.69418519244202	0.0709807454655063	23.868236115741	6.54883053103151e-126	1.25885423014248e-123	Chimp	chimp_up	chimp_UP_LINC01250_L2/L3	pt	-1.69418519244202	chimp_up_LINC01250_L2/L3	down_LINC01250_L2/L3	Exc	macaque_down_LINC01250_Exc	L2/L3	macaque_down_linc01250_exc	down	LINC01250	rhe	Exc	Exc	EXT_12_L56	-0.295951462576345	0.295951462576345	2.34633887946354e-05	0.0073384111396662	down	down_LINC01250_EXT_12_L56	no
4963	148.2725535237	4.16977997224873	0.29077832525174	14.3400646132712	1.22940934831506e-46	5.27053978892763e-45	L2/L3	Human	UP	human_up	macaque_down	LINC01252_L2/L3	UP_LINC01252_L2/L3	human_UP_LINC01252_L2/L3	macaque_DOWN_LINC01252_L2/L3	hg	rm	-4.16977997224873	human_up_LINC01252_L2/L3	macaque_down_LINC01252_L2/L3	4.53752819337241	0.281144672412697	16.1394777800082	1.34675954330012e-58	5.54427642039751e-57	Chimp	chimp_up	chimp_UP_LINC01252_L2/L3	pt	-4.53752819337241	chimp_up_LINC01252_L2/L3	down_LINC01252_L2/L3	Exc	macaque_down_LINC01252_Exc	L2/L3	macaque_down_linc01252_exc	down	LINC01252	rhe	Exc	Exc	EXT_6_L23	-0.281678977658007	0.281678977658007	4.06986142187321e-06	0.0002140642752484	down	down_LINC01252_EXT_6_L23	yes
2321	230.618984135652	2.76619164834084	0.152312915097144	18.1612415898979	1.04631392249472e-73	9.34080099497537e-72	L2/L3	Human	UP	human_up	macaque_down	LINC01331_L2/L3	UP_LINC01331_L2/L3	human_UP_LINC01331_L2/L3	macaque_DOWN_LINC01331_L2/L3	hg	rm	-2.76619164834084	human_up_LINC01331_L2/L3	macaque_down_LINC01331_L2/L3	1.61838514438062	0.147892107876736	10.9430122243541	7.17748232777431e-28	1.11527033093108e-26	Chimp	chimp_up	chimp_UP_LINC01331_L2/L3	pt	-1.61838514438062	chimp_up_LINC01331_L2/L3	down_LINC01331_L2/L3	Exc	macaque_down_LINC01331_Exc	L2/L3	macaque_down_linc01331_exc	down	LINC01331	rhe	Exc	Exc	EXT_6_L23	-0.250854773865848	0.250854773865848	0.0002383113235012	0.0040234404765278	down	down_LINC01331_EXT_6_L23	yes
2314	361.481923464461	2.64216275064022	0.141333743357678	18.6944935290761	5.48892021725147e-78	5.40635959910769e-76	L2/L3	Human	UP	human_up	macaque_down	LINC02197_L2/L3	UP_LINC02197_L2/L3	human_UP_LINC02197_L2/L3	macaque_DOWN_LINC02197_L2/L3	hg	rm	-2.64216275064022	human_up_LINC02197_L2/L3	macaque_down_LINC02197_L2/L3	2.21919160552198	0.135882000102363	16.3317555220722	5.86714973707317e-60	2.51527663908051e-58	Chimp	chimp_up	chimp_UP_LINC02197_L2/L3	pt	-2.21919160552198	chimp_up_LINC02197_L2/L3	down_LINC02197_L2/L3	Exc	macaque_down_LINC02197_Exc	L2/L3	macaque_down_linc02197_exc	down	LINC02197	rhe	Exc	Exc	EXT_6_L23	-0.262336993971516	0.262336993971516	4.04788609300974e-05	0.0011071238323454	down	down_LINC02197_EXT_6_L23	yes
2209	392.754519828098	1.53713194926058	0.101721252268526	15.1112173216549	1.36592828320981e-51	6.89793783020955e-50	L2/L3	Human	UP	human_up	macaque_down	LINC02217_L2/L3	UP_LINC02217_L2/L3	human_UP_LINC02217_L2/L3	macaque_DOWN_LINC02217_L2/L3	hg	rm	-1.53713194926058	human_up_LINC02217_L2/L3	macaque_down_LINC02217_L2/L3	1.1325051992788	0.0938313712583182	12.0695795456405	1.52913574973842e-33	2.95608108116505e-32	Chimp	chimp_up	chimp_UP_LINC02217_L2/L3	pt	-1.1325051992788	chimp_up_LINC02217_L2/L3	down_LINC02217_L2/L3	Exc	macaque_down_LINC02217_Exc	L2/L3	macaque_down_linc02217_exc	down	LINC02217	rhe	Exc	Exc	EXT_11_L34	-0.29645063033249	0.29645063033249	1.17139459905164e-07	1.1893241082208e-05	down	down_LINC02217_EXT_11_L34	no
2209	392.754519828098	1.53713194926058	0.101721252268526	15.1112173216549	1.36592828320981e-51	6.89793783020955e-50	L2/L3	Human	UP	human_up	macaque_down	LINC02217_L2/L3	UP_LINC02217_L2/L3	human_UP_LINC02217_L2/L3	macaque_DOWN_LINC02217_L2/L3	hg	rm	-1.53713194926058	human_up_LINC02217_L2/L3	macaque_down_LINC02217_L2/L3	1.1325051992788	0.0938313712583182	12.0695795456405	1.52913574973842e-33	2.95608108116505e-32	Chimp	chimp_up	chimp_UP_LINC02217_L2/L3	pt	-1.1325051992788	chimp_up_LINC02217_L2/L3	down_LINC02217_L2/L3	Exc	macaque_down_LINC02217_Exc	L2/L3	macaque_down_linc02217_exc	down	LINC02217	rhe	Exc	Exc	EXT_3_L23	-0.328133613454719	0.328133613454719	3.88709052372951e-06	0.000259783037002	down	down_LINC02217_EXT_3_L23	no
2214	60.6468292961927	0.894570797671121	0.217343001650536	4.11594019994946	3.85604281562339e-05	0.0001377793982209	L2/L3	Human	UP	human_up	macaque_down	LINC02241_L2/L3	UP_LINC02241_L2/L3	human_UP_LINC02241_L2/L3	macaque_DOWN_LINC02241_L2/L3	hg	rm	-0.894570797671121	human_up_LINC02241_L2/L3	macaque_down_LINC02241_L2/L3	0.831746720820756	0.18472809646989	4.50254583203768	6.71442689768555e-06	2.02974102134728e-05	Chimp	chimp_up	chimp_UP_LINC02241_L2/L3	pt	-0.831746720820756	chimp_up_LINC02241_L2/L3	down_LINC02241_L2/L3	Exc	macaque_down_LINC02241_Exc	L2/L3	macaque_down_linc02241_exc	down	LINC02241	rhe	Exc	Exc	EXT_6_L23	-0.259366620210495	0.259366620210495	9.5177347789085e-07	7.50912667383654e-05	down	down_LINC02241_EXT_6_L23	yes
5683	22.2308698768291	2.03648520017836	0.505313754379918	4.0301400516544	5.57436298598764e-05	0.0001938300745937	L2/L3	Human	UP	human_up	macaque_down	LINC02301_L2/L3	UP_LINC02301_L2/L3	human_UP_LINC02301_L2/L3	macaque_DOWN_LINC02301_L2/L3	hg	rm	-2.03648520017836	human_up_LINC02301_L2/L3	macaque_down_LINC02301_L2/L3	2.17709926816255	0.469023866767964	4.64176649082893	3.45443122051643e-06	1.08685087872531e-05	Chimp	chimp_up	chimp_UP_LINC02301_L2/L3	pt	-2.17709926816255	chimp_up_LINC02301_L2/L3	down_LINC02301_L2/L3	Exc	macaque_down_LINC02301_Exc	L2/L3	macaque_down_linc02301_exc	down	LINC02301	rhe	Exc	Exc	EXT_3_L23	-0.44841017176538	0.44841017176538	2.28390100960017e-08	7.16937289649945e-06	down	down_LINC02301_EXT_3_L23	yes
5537	121.473151662487	-2.24135892339505	0.204741829615635	-10.9472447696828	6.84995727164328e-28	1.44747855963554e-26	L2/L3	Human	DOWN	human_down	macaque_up	LINC02306_L2/L3	DOWN_LINC02306_L2/L3	human_DOWN_LINC02306_L2/L3	macaque_UP_LINC02306_L2/L3	hg	rm	2.24135892339505	human_down_LINC02306_L2/L3	macaque_up_LINC02306_L2/L3	-0.78994918071546	0.12058558398641	-6.55094211597039	5.71752193198752e-11	3.09031412178809e-10	Chimp	chimp_down	chimp_DOWN_LINC02306_L2/L3	pt	0.78994918071546	chimp_down_LINC02306_L2/L3	up_LINC02306_L2/L3	Exc	macaque_up_LINC02306_Exc	L2/L3	macaque_up_linc02306_exc	up	LINC02306	rhe	Exc	Exc	EXT_6_L23	-0.498414587206709	0.498414587206709	5.02514199625664e-05	0.0013112053727695	down	down_LINC02306_EXT_6_L23	yes
1888	969.968601776898	0.929831856855625	0.0635484164811083	14.6318650934763	1.75898297915837e-48	7.9257312459771e-47	L2/L3	Human	UP	human_up	macaque_down	LNX1_L2/L3	UP_LNX1_L2/L3	human_UP_LNX1_L2/L3	macaque_DOWN_LNX1_L2/L3	hg	rm	-0.929831856855625	human_up_LNX1_L2/L3	macaque_down_LNX1_L2/L3	0.567409008159492	0.0578236780332626	9.81274501136186	9.9231743640967e-23	1.21048507749544e-21	Chimp	chimp_up	chimp_UP_LNX1_L2/L3	pt	-0.567409008159492	chimp_up_LNX1_L2/L3	down_LNX1_L2/L3	Exc	macaque_down_LNX1_Exc	L2/L3	macaque_down_lnx1_exc	down	LNX1	rhe	Exc	Exc	EXT_6_L23	-0.394331238491923	0.394331238491923	4.71871212360608e-08	7.93401162225668e-06	down	down_LNX1_EXT_6_L23	yes
6753	85.1168926082995	1.79159590106429	0.200812632715559	8.92172906075082	4.59064155540551e-19	6.16812469642873e-18	L2/L3	Human	UP	human_up	macaque_down	LRRC37A3_L2/L3	UP_LRRC37A3_L2/L3	human_UP_LRRC37A3_L2/L3	macaque_DOWN_LRRC37A3_L2/L3	hg	rm	-1.79159590106429	human_up_LRRC37A3_L2/L3	macaque_down_LRRC37A3_L2/L3	0.810792097381899	0.189029215839252	4.28924224111148	1.79283747518657e-05	5.09041978064885e-05	Chimp	chimp_up	chimp_UP_LRRC37A3_L2/L3	pt	-0.810792097381899	chimp_up_LRRC37A3_L2/L3	down_LRRC37A3_L2/L3	Exc	macaque_down_LRRC37A3_Exc	L2/L3	macaque_down_lrrc37a3_exc	down	LRRC37A3	rhe	Exc	Exc	EXT_4_L56	-0.274232049193792	0.274232049193792	3.76584719438695e-06	7.27409572075394e-05	down	down_LRRC37A3_EXT_4_L56	no
731	248.816144044956	-0.745172612757819	0.109111799437383	-6.82944114752191	8.52460585517296e-12	6.80256127097097e-11	L2/L3	Human	DOWN	human_down	macaque_up	MAPRE3_L2/L3	DOWN_MAPRE3_L2/L3	human_DOWN_MAPRE3_L2/L3	macaque_UP_MAPRE3_L2/L3	hg	rm	0.745172612757819	human_down_MAPRE3_L2/L3	macaque_up_MAPRE3_L2/L3	-0.845176334976192	0.0855936143920419	-9.87429191978103	5.38116583997331e-23	6.65968166986521e-22	Chimp	chimp_down	chimp_DOWN_MAPRE3_L2/L3	pt	0.845176334976192	chimp_down_MAPRE3_L2/L3	up_MAPRE3_L2/L3	Exc	macaque_up_MAPRE3_Exc	L2/L3	macaque_up_mapre3_exc	up	MAPRE3	rhe	Exc	Exc	EXT_9_L6	0.359411393883449	-0.359411393883449	9.15256932091444e-08	3.27932579390399e-06	up	up_MAPRE3_EXT_9_L6	yes
3467	362.384762571208	0.710221938712502	0.100168284793281	7.09028751144337	1.33833661768559e-12	1.13955749083749e-11	L2/L3	Human	UP	human_up	macaque_down	MCPH1_L2/L3	UP_MCPH1_L2/L3	human_UP_MCPH1_L2/L3	macaque_DOWN_MCPH1_L2/L3	hg	rm	-0.710221938712502	human_up_MCPH1_L2/L3	macaque_down_MCPH1_L2/L3	0.67013983282449	0.0880212801687912	7.61338430365268	2.6701034437087e-14	1.90838337883779e-13	Chimp	chimp_up	chimp_UP_MCPH1_L2/L3	pt	-0.67013983282449	chimp_up_MCPH1_L2/L3	down_MCPH1_L2/L3	Exc	macaque_down_MCPH1_Exc	L2/L3	macaque_down_mcph1_exc	down	MCPH1	rhe	Exc	Exc	EXT_6_L23	-0.274194174354903	0.274194174354903	0.0007860808649977	0.0092512201857133	down	down_MCPH1_EXT_6_L23	no
2188	34.0804126583092	1.56294819185385	0.297192090381848	5.25905043383119	1.44801175667034e-07	7.4562126230275e-07	L2/L3	Human	UP	human_up	macaque_down	MED10_L2/L3	UP_MED10_L2/L3	human_UP_MED10_L2/L3	macaque_DOWN_MED10_L2/L3	hg	rm	-1.56294819185385	human_up_MED10_L2/L3	macaque_down_MED10_L2/L3	0.732269494608217	0.273812885920841	2.67434270723078	0.0074875891558493	0.0137287827014481	Chimp	chimp_up	chimp_UP_MED10_L2/L3	pt	-0.732269494608217	chimp_up_MED10_L2/L3	down_MED10_L2/L3	Exc	macaque_down_MED10_Exc	L2/L3	macaque_down_med10_exc	down	MED10	rhe	Exc	Exc	EXT_4_L56	0.273093548899379	-0.273093548899379	1.10088987574517e-05	0.0001675349092344	up	up_MED10_EXT_4_L56	yes
2350	907.336434430476	0.590457710969749	0.0655193287344503	9.01196215490656	2.02402184904578e-19	2.78227132605855e-18	L2/L3	Human	UP	human_up	macaque_down	MEF2C-AS1_L2/L3	UP_MEF2C-AS1_L2/L3	human_UP_MEF2C-AS1_L2/L3	macaque_DOWN_MEF2C-AS1_L2/L3	hg	rm	-0.590457710969749	human_up_MEF2C-AS1_L2/L3	macaque_down_MEF2C-AS1_L2/L3	0.717264296981014	0.0572852921510183	12.5209154051292	5.7369645359367e-36	1.21121600246756e-34	Chimp	chimp_up	chimp_UP_MEF2C-AS1_L2/L3	pt	-0.717264296981014	chimp_up_MEF2C-AS1_L2/L3	down_MEF2C-AS1_L2/L3	Exc	macaque_down_MEF2C-AS1_Exc	L2/L3	macaque_down_mef2c-as1_exc	down	MEF2C-AS1	rhe	Exc	Exc	EXT_11_L34	0.290889505024492	-0.290889505024492	8.79372935484104e-06	0.0002675767800632	up	up_MEF2C-AS1_EXT_11_L34	yes
7879	319.667070686559	-5.30434664501243	0.245915758556686	-21.5697711937795	3.45398199507081e-103	6.19015901011337e-101	L2/L3	Human	DOWN	human_down	macaque_up	MIATNB_L2/L3	DOWN_MIATNB_L2/L3	human_DOWN_MIATNB_L2/L3	macaque_UP_MIATNB_L2/L3	hg	rm	5.30434664501243	human_down_MIATNB_L2/L3	macaque_up_MIATNB_L2/L3	-5.22831079799919	0.132921788975538	-39.3337378190221	0.0	0.0	Chimp	chimp_down	chimp_DOWN_MIATNB_L2/L3	pt	5.22831079799919	chimp_down_MIATNB_L2/L3	up_MIATNB_L2/L3	Exc	macaque_up_MIATNB_Exc	L2/L3	macaque_up_miatnb_exc	up	MIATNB	rhe	Exc	Exc	EXT_6_L23	-0.354269279845069	0.354269279845069	0.000241113160032	0.0040640544385684	down	down_MIATNB_EXT_6_L23	yes
6911	617.628176067323	-0.734280535452988	0.0773222432745946	-9.49636875957331	2.1733707292637e-21	3.33791654012433e-20	L2/L3	Human	DOWN	human_down	macaque_up	MIB1_L2/L3	DOWN_MIB1_L2/L3	human_DOWN_MIB1_L2/L3	macaque_UP_MIB1_L2/L3	hg	rm	0.734280535452988	human_down_MIB1_L2/L3	macaque_up_MIB1_L2/L3	-0.756524791672266	0.0638512345962665	-11.8482406245674	2.19756168881158e-32	4.08270307205867e-31	Chimp	chimp_down	chimp_DOWN_MIB1_L2/L3	pt	0.756524791672266	chimp_down_MIB1_L2/L3	up_MIB1_L2/L3	Exc	macaque_up_MIB1_Exc	L2/L3	macaque_up_mib1_exc	up	MIB1	rhe	Exc	Exc	EXT_3_L23	-0.428612193885308	0.428612193885308	7.45611644131253e-05	0.0018291960240566	down	down_MIB1_EXT_3_L23	no
3648	215.596481272688	3.33266741431427	0.179059072160611	18.6121114898047	2.56314501228234e-77	2.48354164686024e-75	L2/L3	Human	UP	human_up	macaque_down	MIR2052HG_L2/L3	UP_MIR2052HG_L2/L3	human_UP_MIR2052HG_L2/L3	macaque_DOWN_MIR2052HG_L2/L3	hg	rm	-3.33266741431427	human_up_MIR2052HG_L2/L3	macaque_down_MIR2052HG_L2/L3	1.38450551110719	0.17884242198551	7.74148267360955	9.82640889630382e-15	7.24249481918051e-14	Chimp	chimp_up	chimp_UP_MIR2052HG_L2/L3	pt	-1.38450551110719	chimp_up_MIR2052HG_L2/L3	down_MIR2052HG_L2/L3	Exc	macaque_down_MIR2052HG_Exc	L2/L3	macaque_down_mir2052hg_exc	down	MIR2052HG	rhe	Exc	Exc	EXT_2_L56	-0.350794594752614	0.350794594752614	0.0002401299810476	0.0060123555788428	down	down_MIR2052HG_EXT_2_L56	no
3648	215.596481272688	3.33266741431427	0.179059072160611	18.6121114898047	2.56314501228234e-77	2.48354164686024e-75	L2/L3	Human	UP	human_up	macaque_down	MIR2052HG_L2/L3	UP_MIR2052HG_L2/L3	human_UP_MIR2052HG_L2/L3	macaque_DOWN_MIR2052HG_L2/L3	hg	rm	-3.33266741431427	human_up_MIR2052HG_L2/L3	macaque_down_MIR2052HG_L2/L3	1.38450551110719	0.17884242198551	7.74148267360955	9.82640889630382e-15	7.24249481918051e-14	Chimp	chimp_up	chimp_UP_MIR2052HG_L2/L3	pt	-1.38450551110719	chimp_up_MIR2052HG_L2/L3	down_MIR2052HG_L2/L3	Exc	macaque_down_MIR2052HG_Exc	L2/L3	macaque_down_mir2052hg_exc	down	MIR2052HG	rhe	Exc	Exc	EXT_6_L23	-0.641290158825751	0.641290158825751	5.12145301376092e-08	8.33780679930776e-06	down	down_MIR2052HG_EXT_6_L23	no
6000	310.017904460674	-0.918270420512246	0.105732651823641	-8.68483296951533	3.79299314912282e-18	4.79627505053005e-17	L2/L3	Human	DOWN	human_down	macaque_up	MIR9-3HG_L2/L3	DOWN_MIR9-3HG_L2/L3	human_DOWN_MIR9-3HG_L2/L3	macaque_UP_MIR9-3HG_L2/L3	hg	rm	0.918270420512246	human_down_MIR9-3HG_L2/L3	macaque_up_MIR9-3HG_L2/L3	-0.692801334749378	0.0820492501494493	-8.44372536601454	3.0738089039122e-17	2.67692031544213e-16	Chimp	chimp_down	chimp_DOWN_MIR9-3HG_L2/L3	pt	0.692801334749378	chimp_down_MIR9-3HG_L2/L3	up_MIR9-3HG_L2/L3	Exc	macaque_up_MIR9-3HG_Exc	L2/L3	macaque_up_mir9-3hg_exc	up	MIR9-3HG	rhe	Exc	Exc	EXT_3_L23	-0.276835643144532	0.276835643144532	2.83815257157303e-05	0.0009514699834603	down	down_MIR9-3HG_EXT_3_L23	no
6000	310.017904460674	-0.918270420512246	0.105732651823641	-8.68483296951533	3.79299314912282e-18	4.79627505053005e-17	L2/L3	Human	DOWN	human_down	macaque_up	MIR9-3HG_L2/L3	DOWN_MIR9-3HG_L2/L3	human_DOWN_MIR9-3HG_L2/L3	macaque_UP_MIR9-3HG_L2/L3	hg	rm	0.918270420512246	human_down_MIR9-3HG_L2/L3	macaque_up_MIR9-3HG_L2/L3	-0.692801334749378	0.0820492501494493	-8.44372536601454	3.0738089039122e-17	2.67692031544213e-16	Chimp	chimp_down	chimp_DOWN_MIR9-3HG_L2/L3	pt	0.692801334749378	chimp_down_MIR9-3HG_L2/L3	up_MIR9-3HG_L2/L3	Exc	macaque_up_MIR9-3HG_Exc	L2/L3	macaque_up_mir9-3hg_exc	up	MIR9-3HG	rhe	Exc	Exc	EXT_2_L56	-0.277882801346397	0.277882801346397	1.35161689988118e-09	2.83324158839407e-06	down	down_MIR9-3HG_EXT_2_L56	no
4195	11.6605159017242	-2.17413212746214	0.644021204375993	-3.37587041030537	0.0007358256872831	0.0020540041084529	L2/L3	Human	DOWN	human_down	macaque_up	MKX_L2/L3	DOWN_MKX_L2/L3	human_DOWN_MKX_L2/L3	macaque_UP_MKX_L2/L3	hg	rm	2.17413212746214	human_down_MKX_L2/L3	macaque_up_MKX_L2/L3	-1.59640695604482	0.445508179318111	-3.5833392744624	0.0003392295300791	0.0007898676447169	Chimp	chimp_down	chimp_DOWN_MKX_L2/L3	pt	1.59640695604482	chimp_down_MKX_L2/L3	up_MKX_L2/L3	Exc	macaque_up_MKX_Exc	L2/L3	macaque_up_mkx_exc	up	MKX	rhe	Exc	Exc	EXT_11_L34	-0.265121969194245	0.265121969194245	1.60498587043629e-05	0.0004142570534589	down	down_MKX_EXT_11_L34	yes
6490	898.045829128452	-0.97298010133626	0.0637010307666516	-15.2741657336827	1.13673467327555e-52	5.95499069718595e-51	L2/L3	Human	DOWN	human_down	macaque_up	MPRIP_L2/L3	DOWN_MPRIP_L2/L3	human_DOWN_MPRIP_L2/L3	macaque_UP_MPRIP_L2/L3	hg	rm	0.97298010133626	human_down_MPRIP_L2/L3	macaque_up_MPRIP_L2/L3	-0.526933171425647	0.0485741892886481	-10.8480075353268	2.03819925689076e-27	3.11226889732531e-26	Chimp	chimp_down	chimp_DOWN_MPRIP_L2/L3	pt	0.526933171425647	chimp_down_MPRIP_L2/L3	up_MPRIP_L2/L3	Exc	macaque_up_MPRIP_Exc	L2/L3	macaque_up_mprip_exc	up	MPRIP	rhe	Exc	Exc	EXT_11_L34	0.314072515871949	-0.314072515871949	0.0005259418294412	0.0052278933096305	up	up_MPRIP_EXT_11_L34	no
6490	898.045829128452	-0.97298010133626	0.0637010307666516	-15.2741657336827	1.13673467327555e-52	5.95499069718595e-51	L2/L3	Human	DOWN	human_down	macaque_up	MPRIP_L2/L3	DOWN_MPRIP_L2/L3	human_DOWN_MPRIP_L2/L3	macaque_UP_MPRIP_L2/L3	hg	rm	0.97298010133626	human_down_MPRIP_L2/L3	macaque_up_MPRIP_L2/L3	-0.526933171425647	0.0485741892886481	-10.8480075353268	2.03819925689076e-27	3.11226889732531e-26	Chimp	chimp_down	chimp_DOWN_MPRIP_L2/L3	pt	0.526933171425647	chimp_down_MPRIP_L2/L3	up_MPRIP_L2/L3	Exc	macaque_up_MPRIP_Exc	L2/L3	macaque_up_mprip_exc	up	MPRIP	rhe	Exc	Exc	EXT_9_L6	-0.253251352793003	0.253251352793003	3.26720380783449e-11	4.57897502374191e-09	down	down_MPRIP_EXT_9_L6	no
743	168.287701064798	0.971757366169127	0.15090714741497	6.43943897168072	1.19915919077214e-10	8.5629593982159e-10	L2/L3	Human	UP	human_up	macaque_down	MRPL33_L2/L3	UP_MRPL33_L2/L3	human_UP_MRPL33_L2/L3	macaque_DOWN_MRPL33_L2/L3	hg	rm	-0.971757366169127	human_up_MRPL33_L2/L3	macaque_down_MRPL33_L2/L3	1.77034496714894	0.125005708574034	14.1621129734284	1.57195546808699e-45	4.56384050393685e-44	Chimp	chimp_up	chimp_UP_MRPL33_L2/L3	pt	-1.77034496714894	chimp_up_MRPL33_L2/L3	down_MRPL33_L2/L3	Exc	macaque_down_MRPL33_Exc	L2/L3	macaque_down_mrpl33_exc	down	MRPL33	rhe	Exc	Exc	EXT_3_L23	-0.299863410083161	0.299863410083161	7.3487832514382e-07	8.01326796859456e-05	down	down_MRPL33_EXT_3_L23	yes
3484	3294.22525483032	-0.572194216804173	0.0347319036556098	-16.4745999090019	5.58568654042839e-61	3.55041131673736e-59	L2/L3	Human	DOWN	human_down	macaque_up	MSRA_L2/L3	DOWN_MSRA_L2/L3	human_DOWN_MSRA_L2/L3	macaque_UP_MSRA_L2/L3	hg	rm	0.572194216804173	human_down_MSRA_L2/L3	macaque_up_MSRA_L2/L3	-0.569405083512073	0.029381464029485	-19.3797382914841	1.14427362379975e-83	9.12204217287318e-82	Chimp	chimp_down	chimp_DOWN_MSRA_L2/L3	pt	0.569405083512073	chimp_down_MSRA_L2/L3	up_MSRA_L2/L3	Exc	macaque_up_MSRA_Exc	L2/L3	macaque_up_msra_exc	up	MSRA	rhe	Exc	Exc	EXT_8_L6	-0.316142161132909	0.316142161132909	0.0008508100484482	0.006620030078932	down	down_MSRA_EXT_8_L6	no
3484	3294.22525483032	-0.572194216804173	0.0347319036556098	-16.4745999090019	5.58568654042839e-61	3.55041131673736e-59	L2/L3	Human	DOWN	human_down	macaque_up	MSRA_L2/L3	DOWN_MSRA_L2/L3	human_DOWN_MSRA_L2/L3	macaque_UP_MSRA_L2/L3	hg	rm	0.572194216804173	human_down_MSRA_L2/L3	macaque_up_MSRA_L2/L3	-0.569405083512073	0.029381464029485	-19.3797382914841	1.14427362379975e-83	9.12204217287318e-82	Chimp	chimp_down	chimp_DOWN_MSRA_L2/L3	pt	0.569405083512073	chimp_down_MSRA_L2/L3	up_MSRA_L2/L3	Exc	macaque_up_MSRA_Exc	L2/L3	macaque_up_msra_exc	up	MSRA	rhe	Exc	Exc	EXT_9_L6	-0.530724019849499	0.530724019849499	5.0555410874342e-11	6.42927515329132e-09	down	down_MSRA_EXT_9_L6	no
1484	2631.96792400504	4.88942416061793	0.0909546848652091	53.7567049774713	0.0	0.0	L2/L3	Human	UP	human_up	macaque_down	MTRNR2L12_L2/L3	UP_MTRNR2L12_L2/L3	human_UP_MTRNR2L12_L2/L3	macaque_DOWN_MTRNR2L12_L2/L3	hg	rm	-4.88942416061793	human_up_MTRNR2L12_L2/L3	macaque_down_MTRNR2L12_L2/L3	3.3448157535002	0.0906235683079258	36.9088948487991	3.32716828201411e-298	8.81182035223204e-295	Chimp	chimp_up	chimp_UP_MTRNR2L12_L2/L3	pt	-3.3448157535002	chimp_up_MTRNR2L12_L2/L3	down_MTRNR2L12_L2/L3	Exc	macaque_down_MTRNR2L12_Exc	L2/L3	macaque_down_mtrnr2l12_exc	down	MTRNR2L12	rhe	Exc	Exc	EXT_13_L45	0.719512576365242	-0.719512576365242	5.26555135803465e-05	0.0047100999038029	up	up_MTRNR2L12_EXT_13_L45	no
1484	2631.96792400504	4.88942416061793	0.0909546848652091	53.7567049774713	0.0	0.0	L2/L3	Human	UP	human_up	macaque_down	MTRNR2L12_L2/L3	UP_MTRNR2L12_L2/L3	human_UP_MTRNR2L12_L2/L3	macaque_DOWN_MTRNR2L12_L2/L3	hg	rm	-4.88942416061793	human_up_MTRNR2L12_L2/L3	macaque_down_MTRNR2L12_L2/L3	3.3448157535002	0.0906235683079258	36.9088948487991	3.32716828201411e-298	8.81182035223204e-295	Chimp	chimp_up	chimp_UP_MTRNR2L12_L2/L3	pt	-3.3448157535002	chimp_up_MTRNR2L12_L2/L3	down_MTRNR2L12_L2/L3	Exc	macaque_down_MTRNR2L12_Exc	L2/L3	macaque_down_mtrnr2l12_exc	down	MTRNR2L12	rhe	Exc	Exc	EXT_5_L56	0.534364678516248	-0.534364678516248	0.0001192600628756	0.0027928516809545	up	up_MTRNR2L12_EXT_5_L56	no
1484	2631.96792400504	4.88942416061793	0.0909546848652091	53.7567049774713	0.0	0.0	L2/L3	Human	UP	human_up	macaque_down	MTRNR2L12_L2/L3	UP_MTRNR2L12_L2/L3	human_UP_MTRNR2L12_L2/L3	macaque_DOWN_MTRNR2L12_L2/L3	hg	rm	-4.88942416061793	human_up_MTRNR2L12_L2/L3	macaque_down_MTRNR2L12_L2/L3	3.3448157535002	0.0906235683079258	36.9088948487991	3.32716828201411e-298	8.81182035223204e-295	Chimp	chimp_up	chimp_UP_MTRNR2L12_L2/L3	pt	-3.3448157535002	chimp_up_MTRNR2L12_L2/L3	down_MTRNR2L12_L2/L3	Exc	macaque_down_MTRNR2L12_Exc	L2/L3	macaque_down_mtrnr2l12_exc	down	MTRNR2L12	rhe	Exc	Exc	EXT_4_L56	-0.563128442748222	0.563128442748222	0.0009075335870232	0.0051647544827713	down	down_MTRNR2L12_EXT_4_L56	no
1748	172.010956948717	3.34786807374692	0.179631457534645	18.6374264268341	1.59743415568783e-77	1.55414042999898e-75	L2/L3	Human	UP	human_up	macaque_down	MUC20-OT1_L2/L3	UP_MUC20-OT1_L2/L3	human_UP_MUC20-OT1_L2/L3	macaque_DOWN_MUC20-OT1_L2/L3	hg	rm	-3.34786807374692	human_up_MUC20-OT1_L2/L3	macaque_down_MUC20-OT1_L2/L3	1.60740764097685	0.178074213518194	9.02661653935996	1.77061566876843e-19	1.78454101821414e-18	Chimp	chimp_up	chimp_UP_MUC20-OT1_L2/L3	pt	-1.60740764097685	chimp_up_MUC20-OT1_L2/L3	down_MUC20-OT1_L2/L3	Exc	macaque_down_MUC20-OT1_Exc	L2/L3	macaque_down_muc20-ot1_exc	down	MUC20-OT1	rhe	Exc	Exc	EXT_5_L56	-0.283879874140232	0.283879874140232	8.83401798803822e-05	0.002311417582476	down	down_MUC20-OT1_EXT_5_L56	no
1748	172.010956948717	3.34786807374692	0.179631457534645	18.6374264268341	1.59743415568783e-77	1.55414042999898e-75	L2/L3	Human	UP	human_up	macaque_down	MUC20-OT1_L2/L3	UP_MUC20-OT1_L2/L3	human_UP_MUC20-OT1_L2/L3	macaque_DOWN_MUC20-OT1_L2/L3	hg	rm	-3.34786807374692	human_up_MUC20-OT1_L2/L3	macaque_down_MUC20-OT1_L2/L3	1.60740764097685	0.178074213518194	9.02661653935996	1.77061566876843e-19	1.78454101821414e-18	Chimp	chimp_up	chimp_UP_MUC20-OT1_L2/L3	pt	-1.60740764097685	chimp_up_MUC20-OT1_L2/L3	down_MUC20-OT1_L2/L3	Exc	macaque_down_MUC20-OT1_Exc	L2/L3	macaque_down_muc20-ot1_exc	down	MUC20-OT1	rhe	Exc	Exc	EXT_6_L23	-0.432623947571568	0.432623947571568	3.27852782749177e-06	0.0001827511992536	down	down_MUC20-OT1_EXT_6_L23	no
8170	78.7312859398184	2.18323542470171	0.207680977995552	10.5124477252243	7.57027738277229e-26	1.46346416622677e-24	L2/L3	Human	UP	human_up	macaque_down	NAP1L3_L2/L3	UP_NAP1L3_L2/L3	human_UP_NAP1L3_L2/L3	macaque_DOWN_NAP1L3_L2/L3	hg	rm	-2.18323542470171	human_up_NAP1L3_L2/L3	macaque_down_NAP1L3_L2/L3	1.07509028857227	0.197231491441557	5.45090584021081	5.01139001865285e-08	1.99918815873823e-07	Chimp	chimp_up	chimp_UP_NAP1L3_L2/L3	pt	-1.07509028857227	chimp_up_NAP1L3_L2/L3	down_NAP1L3_L2/L3	Exc	macaque_down_NAP1L3_Exc	L2/L3	macaque_down_nap1l3_exc	down	NAP1L3	rhe	Exc	Exc	EXT_9_L6	0.404112009770053	-0.404112009770053	2.5394688502386e-05	0.0003267099227428	up	up_NAP1L3_EXT_9_L6	yes
124	21.4967448260756	1.59822903001927	0.385790911506442	4.14273375123972	3.4319028582178e-05	0.0001241129366233	L2/L3	Human	UP	human_up	macaque_down	NCDN_L2/L3	UP_NCDN_L2/L3	human_UP_NCDN_L2/L3	macaque_DOWN_NCDN_L2/L3	hg	rm	-1.59822903001927	human_up_NCDN_L2/L3	macaque_down_NCDN_L2/L3	1.0516298762751	0.350866643437556	2.99723526286778	0.0027244037332507	0.0054492646962964	Chimp	chimp_up	chimp_UP_NCDN_L2/L3	pt	-1.0516298762751	chimp_up_NCDN_L2/L3	down_NCDN_L2/L3	Exc	macaque_down_NCDN_Exc	L2/L3	macaque_down_ncdn_exc	down	NCDN	rhe	Exc	Exc	EXT_11_L34	0.446122794518826	-0.446122794518826	1.81680365735149e-07	1.60753974269262e-05	up	up_NCDN_EXT_11_L34	no
3778	284.244348810237	-0.918377606741401	0.110043317675338	-8.34560086102548	7.08527214518027e-17	8.23024107468407e-16	L2/L3	Human	DOWN	human_down	macaque_up	NDRG1_L2/L3	DOWN_NDRG1_L2/L3	human_DOWN_NDRG1_L2/L3	macaque_UP_NDRG1_L2/L3	hg	rm	0.918377606741401	human_down_NDRG1_L2/L3	macaque_up_NDRG1_L2/L3	-0.786267862905324	0.0862350995430334	-9.11772430335001	7.67182887127293e-20	7.9231244790148e-19	Chimp	chimp_down	chimp_DOWN_NDRG1_L2/L3	pt	0.786267862905324	chimp_down_NDRG1_L2/L3	up_NDRG1_L2/L3	Exc	macaque_up_NDRG1_Exc	L2/L3	macaque_up_ndrg1_exc	up	NDRG1	rhe	Exc	Exc	EXT_4_L56	0.281790900617904	-0.281790900617904	7.81955185612836e-09	9.39931267030564e-07	up	up_NDRG1_EXT_4_L56	no
4671	95.6533828635039	-0.502995443861343	0.203762319013672	-2.46854004359655	0.0135665472253213	0.0270445947698218	L2/L3	Human	DOWN	human_down	macaque_up	NEAT1_L2/L3	DOWN_NEAT1_L2/L3	human_DOWN_NEAT1_L2/L3	macaque_UP_NEAT1_L2/L3	hg	rm	0.502995443861343	human_down_NEAT1_L2/L3	macaque_up_NEAT1_L2/L3	-0.865456124757404	0.178179692376094	-4.85720966972283	1.19051512006081e-06	3.98667018850372e-06	Chimp	chimp_down	chimp_DOWN_NEAT1_L2/L3	pt	0.865456124757404	chimp_down_NEAT1_L2/L3	up_NEAT1_L2/L3	Exc	macaque_up_NEAT1_Exc	L2/L3	macaque_up_neat1_exc	up	NEAT1	rhe	Exc	Exc	EXT_9_L6	0.808458623977521	-0.808458623977521	1.88415425804195e-08	9.09071335460897e-07	up	up_NEAT1_EXT_9_L6	no
1513	261.000670693623	1.40450218753438	0.12267629153895	11.448847775843	2.38291804003094e-30	5.56309837435626e-29	L2/L3	Human	UP	human_up	macaque_down	NECTIN3-AS1_L2/L3	UP_NECTIN3-AS1_L2/L3	human_UP_NECTIN3-AS1_L2/L3	macaque_DOWN_NECTIN3-AS1_L2/L3	hg	rm	-1.40450218753438	human_up_NECTIN3-AS1_L2/L3	macaque_down_NECTIN3-AS1_L2/L3	1.16666191011354	0.111608669375426	10.453147740604	1.41741203326281e-25	1.98345235660332e-24	Chimp	chimp_up	chimp_UP_NECTIN3-AS1_L2/L3	pt	-1.16666191011354	chimp_up_NECTIN3-AS1_L2/L3	down_NECTIN3-AS1_L2/L3	Exc	macaque_down_NECTIN3-AS1_Exc	L2/L3	macaque_down_nectin3-as1_exc	down	NECTIN3-AS1	rhe	Exc	Exc	EXT_6_L23	-0.316047645282654	0.316047645282654	4.77584918414363e-09	1.71871919849716e-06	down	down_NECTIN3-AS1_EXT_6_L23	yes
8313	1523.81103786703	1.44286975147939	0.0540210384877349	26.7094041853153	3.66020693483435e-157	1.34222603844172e-154	L2/L3	Human	UP	human_up	macaque_down	NLGN4Y_L2/L3	UP_NLGN4Y_L2/L3	human_UP_NLGN4Y_L2/L3	macaque_DOWN_NLGN4Y_L2/L3	hg	rm	-1.44286975147939	human_up_NLGN4Y_L2/L3	macaque_down_NLGN4Y_L2/L3	1.09596662403311	0.0500243518915611	21.9086621333717	2.1479964845817e-106	2.70897588394124e-104	Chimp	chimp_up	chimp_UP_NLGN4Y_L2/L3	pt	-1.09596662403311	chimp_up_NLGN4Y_L2/L3	down_NLGN4Y_L2/L3	Exc	macaque_down_NLGN4Y_Exc	L2/L3	macaque_down_nlgn4y_exc	down	NLGN4Y	rhe	Exc	Exc	EXT_9_L6	-0.363727703561587	0.363727703561587	0.001543533569445	0.0086827362417941	down	down_NLGN4Y_EXT_9_L6	no
6524	1146.10326768375	0.726572898974115	0.0629491214350708	11.5422246158517	8.08079017714789e-31	1.92613714662497e-29	L2/L3	Human	UP	human_up	macaque_down	NLK_L2/L3	UP_NLK_L2/L3	human_UP_NLK_L2/L3	macaque_DOWN_NLK_L2/L3	hg	rm	-0.726572898974115	human_up_NLK_L2/L3	macaque_down_NLK_L2/L3	0.918166690713825	0.0561633623608975	16.3481432043513	4.4843766814456e-60	1.92593878520608e-58	Chimp	chimp_up	chimp_UP_NLK_L2/L3	pt	-0.918166690713825	chimp_up_NLK_L2/L3	down_NLK_L2/L3	Exc	macaque_down_NLK_Exc	L2/L3	macaque_down_nlk_exc	down	NLK	rhe	Exc	Exc	EXT_13_L45	-0.323403506676862	0.323403506676862	8.21185976839179e-06	0.0017470265450875	down	down_NLK_EXT_13_L45	no
6428	17.5589273294694	-2.22105885842165	0.484971853557848	-4.57976858270749	4.65490682710841e-06	1.9486188818222e-05	L2/L3	Human	DOWN	human_down	macaque_up	NLRP1_L2/L3	DOWN_NLRP1_L2/L3	human_DOWN_NLRP1_L2/L3	macaque_UP_NLRP1_L2/L3	hg	rm	2.22105885842165	human_down_NLRP1_L2/L3	macaque_up_NLRP1_L2/L3	-1.75491958488762	0.30557606073034	-5.74298778737209	9.30204381831889e-09	4.03206976638387e-08	Chimp	chimp_down	chimp_DOWN_NLRP1_L2/L3	pt	1.75491958488762	chimp_down_NLRP1_L2/L3	up_NLRP1_L2/L3	Exc	macaque_up_NLRP1_Exc	L2/L3	macaque_up_nlrp1_exc	up	NLRP1	rhe	Exc	Exc	EXT_4_L56	0.511228705170637	-0.511228705170637	5.26762787183067e-06	9.46576766059269e-05	up	up_NLRP1_EXT_4_L56	yes
6059	95.0424555762977	-0.895969500052688	0.173969976774294	-5.15013864268721	2.6029397521791e-07	1.29934391482599e-06	L2/L3	Human	DOWN	human_down	macaque_up	NME3_L2/L3	DOWN_NME3_L2/L3	human_DOWN_NME3_L2/L3	macaque_UP_NME3_L2/L3	hg	rm	0.895969500052688	human_down_NME3_L2/L3	macaque_up_NME3_L2/L3	-1.48893188726089	0.142575314172635	-10.4431254169151	1.57536931291187e-25	2.19979513430389e-24	Chimp	chimp_down	chimp_DOWN_NME3_L2/L3	pt	1.48893188726089	chimp_down_NME3_L2/L3	up_NME3_L2/L3	Exc	macaque_up_NME3_Exc	L2/L3	macaque_up_nme3_exc	up	NME3	rhe	Exc	Exc	EXT_4_L56	0.262609441798715	-0.262609441798715	1.42863391526445e-08	1.44405666775879e-06	up	up_NME3_EXT_4_L56	yes
7628	323.012017891062	1.87001491506692	0.11053422989754	16.9179711732767	3.31659949572733e-64	2.26517093352884e-62	L2/L3	Human	UP	human_up	macaque_down	NORAD_L2/L3	UP_NORAD_L2/L3	human_UP_NORAD_L2/L3	macaque_DOWN_NORAD_L2/L3	hg	rm	-1.87001491506692	human_up_NORAD_L2/L3	macaque_down_NORAD_L2/L3	1.65171685973385	0.10097909839225	16.357017303896	3.87655314661048e-60	1.67697859895839e-58	Chimp	chimp_up	chimp_UP_NORAD_L2/L3	pt	-1.65171685973385	chimp_up_NORAD_L2/L3	down_NORAD_L2/L3	Exc	macaque_down_NORAD_Exc	L2/L3	macaque_down_norad_exc	down	NORAD	rhe	Exc	Exc	EXT_9_L6	0.57732659488257	-0.57732659488257	0.0002643817852741	0.0021511822828664	up	up_NORAD_EXT_9_L6	yes
7949	984.369173413171	0.693539650951192	0.0810997785195666	8.55168366192102	1.21305860463817e-17	1.4873695936294e-16	L2/L3	Human	UP	human_up	macaque_down	NPTXR_L2/L3	UP_NPTXR_L2/L3	human_UP_NPTXR_L2/L3	macaque_DOWN_NPTXR_L2/L3	hg	rm	-0.693539650951192	human_up_NPTXR_L2/L3	macaque_down_NPTXR_L2/L3	0.942159998229528	0.0748634452739563	12.5850472788392	2.55189954233217e-36	5.45045497231448e-35	Chimp	chimp_up	chimp_UP_NPTXR_L2/L3	pt	-0.942159998229528	chimp_up_NPTXR_L2/L3	down_NPTXR_L2/L3	Exc	macaque_down_NPTXR_Exc	L2/L3	macaque_down_nptxr_exc	down	NPTXR	rhe	Exc	Exc	EXT_13_L45	-0.354219585290108	0.354219585290108	1.09245206294193e-06	0.0006677613234732	down	down_NPTXR_EXT_13_L45	no
7949	984.369173413171	0.693539650951192	0.0810997785195666	8.55168366192102	1.21305860463817e-17	1.4873695936294e-16	L2/L3	Human	UP	human_up	macaque_down	NPTXR_L2/L3	UP_NPTXR_L2/L3	human_UP_NPTXR_L2/L3	macaque_DOWN_NPTXR_L2/L3	hg	rm	-0.693539650951192	human_up_NPTXR_L2/L3	macaque_down_NPTXR_L2/L3	0.942159998229528	0.0748634452739563	12.5850472788392	2.55189954233217e-36	5.45045497231448e-35	Chimp	chimp_up	chimp_UP_NPTXR_L2/L3	pt	-0.942159998229528	chimp_up_NPTXR_L2/L3	down_NPTXR_L2/L3	Exc	macaque_down_NPTXR_Exc	L2/L3	macaque_down_nptxr_exc	down	NPTXR	rhe	Exc	Exc	EXT_8_L6	-0.504622854213718	0.504622854213718	5.95712555295622e-07	3.59224383547966e-05	down	down_NPTXR_EXT_8_L6	no
7949	984.369173413171	0.693539650951192	0.0810997785195666	8.55168366192102	1.21305860463817e-17	1.4873695936294e-16	L2/L3	Human	UP	human_up	macaque_down	NPTXR_L2/L3	UP_NPTXR_L2/L3	human_UP_NPTXR_L2/L3	macaque_DOWN_NPTXR_L2/L3	hg	rm	-0.693539650951192	human_up_NPTXR_L2/L3	macaque_down_NPTXR_L2/L3	0.942159998229528	0.0748634452739563	12.5850472788392	2.55189954233217e-36	5.45045497231448e-35	Chimp	chimp_up	chimp_UP_NPTXR_L2/L3	pt	-0.942159998229528	chimp_up_NPTXR_L2/L3	down_NPTXR_L2/L3	Exc	macaque_down_NPTXR_Exc	L2/L3	macaque_down_nptxr_exc	down	NPTXR	rhe	Exc	Exc	EXT_9_L6	-0.895004958486965	0.895004958486965	0.0007432920633884	0.0048706434764405	down	down_NPTXR_EXT_9_L6	no
3999	146.5410419294	1.06960831057915	0.146113583044635	7.32038930461659	2.47252598225325e-13	2.24685967643875e-12	L2/L3	Human	UP	human_up	macaque_down	NR4A3_L2/L3	UP_NR4A3_L2/L3	human_UP_NR4A3_L2/L3	macaque_DOWN_NR4A3_L2/L3	hg	rm	-1.06960831057915	human_up_NR4A3_L2/L3	macaque_down_NR4A3_L2/L3	0.724556128846724	0.129644929338077	5.5887733715932	2.28679160881553e-08	9.4467876581849e-08	Chimp	chimp_up	chimp_UP_NR4A3_L2/L3	pt	-0.724556128846724	chimp_up_NR4A3_L2/L3	down_NR4A3_L2/L3	Exc	macaque_down_NR4A3_Exc	L2/L3	macaque_down_nr4a3_exc	down	NR4A3	rhe	Exc	Exc	EXT_6_L23	-0.251599409211444	0.251599409211444	4.87699671059753e-06	0.0002365055166063	down	down_NR4A3_EXT_6_L23	yes
2644	378.847933482694	1.1705983531589	0.0949608998338465	12.3271615497231	6.46853764290778e-35	1.82250665787648e-33	L2/L3	Human	UP	human_up	macaque_down	NRSN1_L2/L3	UP_NRSN1_L2/L3	human_UP_NRSN1_L2/L3	macaque_DOWN_NRSN1_L2/L3	hg	rm	-1.1705983531589	human_up_NRSN1_L2/L3	macaque_down_NRSN1_L2/L3	1.20138394277141	0.0830477448131797	14.4661838256293	1.98165882136376e-47	6.08696129716838e-46	Chimp	chimp_up	chimp_UP_NRSN1_L2/L3	pt	-1.20138394277141	chimp_up_NRSN1_L2/L3	down_NRSN1_L2/L3	Exc	macaque_down_NRSN1_Exc	L2/L3	macaque_down_nrsn1_exc	down	NRSN1	rhe	Exc	Exc	EXT_9_L6	-0.34367061246444	0.34367061246444	2.49752769500444e-08	1.12590953112651e-06	down	down_NRSN1_EXT_9_L6	yes
1792	60.5186160347702	-0.628768423978285	0.216392501277111	-2.90568490251465	0.0036645026610173	0.0085946009178915	L2/L3	Human	DOWN	human_down	macaque_up	NSG1_L2/L3	DOWN_NSG1_L2/L3	human_DOWN_NSG1_L2/L3	macaque_UP_NSG1_L2/L3	hg	rm	0.628768423978285	human_down_NSG1_L2/L3	macaque_up_NSG1_L2/L3	-0.874636831288762	0.1727406656556	-5.06329432024165	4.12072924384538e-07	1.46206761322266e-06	Chimp	chimp_down	chimp_DOWN_NSG1_L2/L3	pt	0.874636831288762	chimp_down_NSG1_L2/L3	up_NSG1_L2/L3	Exc	macaque_up_NSG1_Exc	L2/L3	macaque_up_nsg1_exc	up	NSG1	rhe	Exc	Exc	EXT_4_L56	0.364553122217273	-0.364553122217273	4.32150960833126e-05	0.0004844338748091	up	up_NSG1_EXT_4_L56	yes
5184	118.741546893027	1.76263055322916	0.177851818674517	9.91066926594051	3.74131502508914e-23	6.31572131289127e-22	L2/L3	Human	UP	human_up	macaque_down	NUDT4_L2/L3	UP_NUDT4_L2/L3	human_UP_NUDT4_L2/L3	macaque_DOWN_NUDT4_L2/L3	hg	rm	-1.76263055322916	human_up_NUDT4_L2/L3	macaque_down_NUDT4_L2/L3	1.67978735110011	0.160146353420569	10.4890764929797	9.69715436745358e-26	1.37013261115959e-24	Chimp	chimp_up	chimp_UP_NUDT4_L2/L3	pt	-1.67978735110011	chimp_up_NUDT4_L2/L3	down_NUDT4_L2/L3	Exc	macaque_down_NUDT4_Exc	L2/L3	macaque_down_nudt4_exc	down	NUDT4	rhe	Exc	Exc	EXT_4_L56	0.452331795827793	-0.452331795827793	0.0001738332647971	0.0014146815099455	up	up_NUDT4_EXT_4_L56	yes
5652	368.946751215658	1.01854445239861	0.0896674120622336	11.3591373830628	6.68009694258285e-30	1.54140165269511e-28	L2/L3	Human	UP	human_up	macaque_down	NUMB_L2/L3	UP_NUMB_L2/L3	human_UP_NUMB_L2/L3	macaque_DOWN_NUMB_L2/L3	hg	rm	-1.01854445239861	human_up_NUMB_L2/L3	macaque_down_NUMB_L2/L3	0.683780066395545	0.078811443630992	8.67615202681877	4.0938482903802e-18	3.75889706662182e-17	Chimp	chimp_up	chimp_UP_NUMB_L2/L3	pt	-0.683780066395545	chimp_up_NUMB_L2/L3	down_NUMB_L2/L3	Exc	macaque_down_NUMB_Exc	L2/L3	macaque_down_numb_exc	down	NUMB	rhe	Exc	Exc	EXT_10_L34	-0.360756212813634	0.360756212813634	5.18185542934215e-08	1.44843661377237e-05	down	down_NUMB_EXT_10_L34	no
5652	368.946751215658	1.01854445239861	0.0896674120622336	11.3591373830628	6.68009694258285e-30	1.54140165269511e-28	L2/L3	Human	UP	human_up	macaque_down	NUMB_L2/L3	UP_NUMB_L2/L3	human_UP_NUMB_L2/L3	macaque_DOWN_NUMB_L2/L3	hg	rm	-1.01854445239861	human_up_NUMB_L2/L3	macaque_down_NUMB_L2/L3	0.683780066395545	0.078811443630992	8.67615202681877	4.0938482903802e-18	3.75889706662182e-17	Chimp	chimp_up	chimp_UP_NUMB_L2/L3	pt	-0.683780066395545	chimp_up_NUMB_L2/L3	down_NUMB_L2/L3	Exc	macaque_down_NUMB_Exc	L2/L3	macaque_down_numb_exc	down	NUMB	rhe	Exc	Exc	EXT_2_L56	-0.368520217977588	0.368520217977588	6.5515646345369e-05	0.0024210238299761	down	down_NUMB_EXT_2_L56	no
7979	196.804615740917	3.12043709166172	0.179067937616996	17.4259955924435	5.23886183626265e-68	4.00235611311399e-66	L2/L3	Human	UP	human_up	macaque_down	NUP50-DT_L2/L3	UP_NUP50-DT_L2/L3	human_UP_NUP50-DT_L2/L3	macaque_DOWN_NUP50-DT_L2/L3	hg	rm	-3.12043709166172	human_up_NUP50-DT_L2/L3	macaque_down_NUP50-DT_L2/L3	3.09746941286815	0.169205449834571	18.3059671889793	7.41632765856252e-75	4.70147835291213e-73	Chimp	chimp_up	chimp_UP_NUP50-DT_L2/L3	pt	-3.09746941286815	chimp_up_NUP50-DT_L2/L3	down_NUP50-DT_L2/L3	Exc	macaque_down_NUP50-DT_Exc	L2/L3	macaque_down_nup50-dt_exc	down	NUP50-DT	rhe	Exc	Exc	EXT_3_L23	-0.266396137522772	0.266396137522772	1.21349812305311e-05	0.000545363429792	down	down_NUP50-DT_EXT_3_L23	yes
5347	249.373123696504	0.503192942504801	0.116049566977475	4.3360174071349	1.45087459305518e-05	5.61777888240146e-05	L2/L3	Human	UP	human_up	macaque_down	NUP58_L2/L3	UP_NUP58_L2/L3	human_UP_NUP58_L2/L3	macaque_DOWN_NUP58_L2/L3	hg	rm	-0.503192942504801	human_up_NUP58_L2/L3	macaque_down_NUP58_L2/L3	0.562331358385797	0.0992675366963143	5.66480621057534	1.47190789771193e-08	6.22174084941683e-08	Chimp	chimp_up	chimp_UP_NUP58_L2/L3	pt	-0.562331358385797	chimp_up_NUP58_L2/L3	down_NUP58_L2/L3	Exc	macaque_down_NUP58_Exc	L2/L3	macaque_down_nup58_exc	down	NUP58	rhe	Exc	Exc	EXT_2_L56	-0.291787571987586	0.291787571987586	1.34336425207331e-07	6.14055244146432e-05	down	down_NUP58_EXT_2_L56	yes
2086	267.16202019767	0.928633772968172	0.119115559100084	7.79607450096349	6.38626917646756e-15	6.45834162453461e-14	L2/L3	Human	UP	human_up	macaque_down	OTUD4_L2/L3	UP_OTUD4_L2/L3	human_UP_OTUD4_L2/L3	macaque_DOWN_OTUD4_L2/L3	hg	rm	-0.928633772968172	human_up_OTUD4_L2/L3	macaque_down_OTUD4_L2/L3	0.998334753482628	0.104968122589366	9.51083747003932	1.89133693504518e-21	2.15085435036912e-20	Chimp	chimp_up	chimp_UP_OTUD4_L2/L3	pt	-0.998334753482628	chimp_up_OTUD4_L2/L3	down_OTUD4_L2/L3	Exc	macaque_down_OTUD4_Exc	L2/L3	macaque_down_otud4_exc	down	OTUD4	rhe	Exc	Exc	EXT_6_L23	0.273310933860371	-0.273310933860371	7.70029796292504e-08	1.16144273612854e-05	up	up_OTUD4_EXT_6_L23	no
2086	267.16202019767	0.928633772968172	0.119115559100084	7.79607450096349	6.38626917646756e-15	6.45834162453461e-14	L2/L3	Human	UP	human_up	macaque_down	OTUD4_L2/L3	UP_OTUD4_L2/L3	human_UP_OTUD4_L2/L3	macaque_DOWN_OTUD4_L2/L3	hg	rm	-0.928633772968172	human_up_OTUD4_L2/L3	macaque_down_OTUD4_L2/L3	0.998334753482628	0.104968122589366	9.51083747003932	1.89133693504518e-21	2.15085435036912e-20	Chimp	chimp_up	chimp_UP_OTUD4_L2/L3	pt	-0.998334753482628	chimp_up_OTUD4_L2/L3	down_OTUD4_L2/L3	Exc	macaque_down_OTUD4_Exc	L2/L3	macaque_down_otud4_exc	down	OTUD4	rhe	Exc	Exc	EXT_1_L4	0.257739882743185	-0.257739882743185	2.6828315641776e-08	1.13279256799825e-05	up	up_OTUD4_EXT_1_L4	no
4829	155.392805250073	-0.748055319364583	0.140577609473166	-5.32129776689205	1.03029602269238e-07	5.39739252679025e-07	L2/L3	Human	DOWN	human_down	macaque_up	PAFAH1B2_L2/L3	DOWN_PAFAH1B2_L2/L3	human_DOWN_PAFAH1B2_L2/L3	macaque_UP_PAFAH1B2_L2/L3	hg	rm	0.748055319364583	human_down_PAFAH1B2_L2/L3	macaque_up_PAFAH1B2_L2/L3	-0.688822022650732	0.109115397077442	-6.31278482322577	2.74058433028523e-10	1.39136460269816e-09	Chimp	chimp_down	chimp_DOWN_PAFAH1B2_L2/L3	pt	0.688822022650732	chimp_down_PAFAH1B2_L2/L3	up_PAFAH1B2_L2/L3	Exc	macaque_up_PAFAH1B2_Exc	L2/L3	macaque_up_pafah1b2_exc	up	PAFAH1B2	rhe	Exc	Exc	EXT_4_L56	0.355080567608846	-0.355080567608846	0.0006199069452971	0.0038425590790372	up	up_PAFAH1B2_EXT_4_L56	yes
602	323.217657910397	-1.51391904038079	0.115291593739095	-13.1312179082787	2.18120011550493e-39	7.32268816241908e-38	L2/L3	Human	DOWN	human_down	macaque_up	PARP1_L2/L3	DOWN_PARP1_L2/L3	human_DOWN_PARP1_L2/L3	macaque_UP_PARP1_L2/L3	hg	rm	1.51391904038079	human_down_PARP1_L2/L3	macaque_up_PARP1_L2/L3	-0.781295565578274	0.0838293692209464	-9.32006971827544	1.16263880148206e-20	1.25510228587529e-19	Chimp	chimp_down	chimp_DOWN_PARP1_L2/L3	pt	0.781295565578274	chimp_down_PARP1_L2/L3	up_PARP1_L2/L3	Exc	macaque_up_PARP1_Exc	L2/L3	macaque_up_parp1_exc	up	PARP1	rhe	Exc	Exc	EXT_4_L56	0.25038261271408	-0.25038261271408	2.31405396343794e-06	5.1664462821028e-05	up	up_PARP1_EXT_4_L56	yes
1842	1794.50933751539	1.0785683185745	0.0668664693752685	16.1301819679061	1.56558492060829e-58	9.44741320699218e-57	L2/L3	Human	UP	human_up	macaque_down	PCDH7_L2/L3	UP_PCDH7_L2/L3	human_UP_PCDH7_L2/L3	macaque_DOWN_PCDH7_L2/L3	hg	rm	-1.0785683185745	human_up_PCDH7_L2/L3	macaque_down_PCDH7_L2/L3	0.943908235543114	0.0636781181682345	14.8231176218078	1.03850453819957e-49	3.39093070856505e-48	Chimp	chimp_up	chimp_UP_PCDH7_L2/L3	pt	-0.943908235543114	chimp_up_PCDH7_L2/L3	down_PCDH7_L2/L3	Exc	macaque_down_PCDH7_Exc	L2/L3	macaque_down_pcdh7_exc	down	PCDH7	rhe	Exc	Exc	EXT_11_L34	-0.643803844205617	0.643803844205617	0.0003426025061077	0.0038410083783345	down	down_PCDH7_EXT_11_L34	no
5426	13.7249139256415	-1.92967628113111	0.517781048593615	-3.72681906062892	0.0001939115593066	0.0006097725498196	L2/L3	Human	DOWN	human_down	macaque_up	PCDH9-AS1_L2/L3	DOWN_PCDH9-AS1_L2/L3	human_DOWN_PCDH9-AS1_L2/L3	macaque_UP_PCDH9-AS1_L2/L3	hg	rm	1.92967628113111	human_down_PCDH9-AS1_L2/L3	macaque_up_PCDH9-AS1_L2/L3	-1.68022497312301	0.345042861644231	-4.86961232907774	1.1181740491606e-06	3.7586319175522e-06	Chimp	chimp_down	chimp_DOWN_PCDH9-AS1_L2/L3	pt	1.68022497312301	chimp_down_PCDH9-AS1_L2/L3	up_PCDH9-AS1_L2/L3	Exc	macaque_up_PCDH9-AS1_Exc	L2/L3	macaque_up_pcdh9-as1_exc	up	PCDH9-AS1	rhe	Exc	Exc	EXT_4_L56	-0.383989007143421	0.383989007143421	0.0009239484707258	0.0052326199798892	down	down_PCDH9-AS1_EXT_4_L56	yes
5427	346.186851888416	-1.25152895179905	0.102829194179597	-12.1709497169955	4.43887486326318e-34	1.2023297868266e-32	L2/L3	Human	DOWN	human_down	macaque_up	PCDH9-AS2_L2/L3	DOWN_PCDH9-AS2_L2/L3	human_DOWN_PCDH9-AS2_L2/L3	macaque_UP_PCDH9-AS2_L2/L3	hg	rm	1.25152895179905	human_down_PCDH9-AS2_L2/L3	macaque_up_PCDH9-AS2_L2/L3	-1.76151928709433	0.0854475466214172	-20.6152119837787	2.00442300631312e-94	2.05053333813217e-92	Chimp	chimp_down	chimp_DOWN_PCDH9-AS2_L2/L3	pt	1.76151928709433	chimp_down_PCDH9-AS2_L2/L3	up_PCDH9-AS2_L2/L3	Exc	macaque_up_PCDH9-AS2_Exc	L2/L3	macaque_up_pcdh9-as2_exc	up	PCDH9-AS2	rhe	Exc	Exc	EXT_5_L56	-0.672857786700804	0.672857786700804	5.23946188059532e-05	0.0015839471834873	down	down_PCDH9-AS2_EXT_5_L56	no
8105	139.141834223538	0.960762616788038	0.144241305675408	6.66080088702248	2.72339398430366e-11	2.06998785107978e-10	L2/L3	Human	UP	human_up	macaque_down	PCSK1N_L2/L3	UP_PCSK1N_L2/L3	human_UP_PCSK1N_L2/L3	macaque_DOWN_PCSK1N_L2/L3	hg	rm	-0.960762616788038	human_up_PCSK1N_L2/L3	macaque_down_PCSK1N_L2/L3	0.786824494895498	0.124352241714833	6.32738488703615	2.4935085612402e-10	1.27188679789689e-09	Chimp	chimp_up	chimp_UP_PCSK1N_L2/L3	pt	-0.786824494895498	chimp_up_PCSK1N_L2/L3	down_PCSK1N_L2/L3	Exc	macaque_down_PCSK1N_Exc	L2/L3	macaque_down_pcsk1n_exc	down	PCSK1N	rhe	Exc	Exc	EXT_6_L23	0.365785866335642	-0.365785866335642	9.45962749341961e-06	0.0003873160454541	up	up_PCSK1N_EXT_6_L23	no
8105	139.141834223538	0.960762616788038	0.144241305675408	6.66080088702248	2.72339398430366e-11	2.06998785107978e-10	L2/L3	Human	UP	human_up	macaque_down	PCSK1N_L2/L3	UP_PCSK1N_L2/L3	human_UP_PCSK1N_L2/L3	macaque_DOWN_PCSK1N_L2/L3	hg	rm	-0.960762616788038	human_up_PCSK1N_L2/L3	macaque_down_PCSK1N_L2/L3	0.786824494895498	0.124352241714833	6.32738488703615	2.4935085612402e-10	1.27188679789689e-09	Chimp	chimp_up	chimp_UP_PCSK1N_L2/L3	pt	-0.786824494895498	chimp_up_PCSK1N_L2/L3	down_PCSK1N_L2/L3	Exc	macaque_down_PCSK1N_Exc	L2/L3	macaque_down_pcsk1n_exc	down	PCSK1N	rhe	Exc	Exc	EXT_9_L6	-0.770910785228518	0.770910785228518	0.0006493421249912	0.0043847087705896	down	down_PCSK1N_EXT_9_L6	no
2937	850.659020445391	0.737023090957689	0.0716751087164185	10.2828318527386	8.42161140275991e-25	1.53821861606272e-23	L2/L3	Human	UP	human_up	macaque_down	PDE7B_L2/L3	UP_PDE7B_L2/L3	human_UP_PDE7B_L2/L3	macaque_DOWN_PDE7B_L2/L3	hg	rm	-0.737023090957689	human_up_PDE7B_L2/L3	macaque_down_PDE7B_L2/L3	0.963662228557597	0.0634913544645846	15.177849593603	4.95770271467826e-52	1.74552144619012e-50	Chimp	chimp_up	chimp_UP_PDE7B_L2/L3	pt	-0.963662228557597	chimp_up_PDE7B_L2/L3	down_PDE7B_L2/L3	Exc	macaque_down_PDE7B_Exc	L2/L3	macaque_down_pde7b_exc	down	PDE7B	rhe	Exc	Exc	EXT_10_L34	-0.318839950605142	0.318839950605142	8.52476548894429e-05	0.0020248597385303	down	down_PDE7B_EXT_10_L34	no
2937	850.659020445391	0.737023090957689	0.0716751087164185	10.2828318527386	8.42161140275991e-25	1.53821861606272e-23	L2/L3	Human	UP	human_up	macaque_down	PDE7B_L2/L3	UP_PDE7B_L2/L3	human_UP_PDE7B_L2/L3	macaque_DOWN_PDE7B_L2/L3	hg	rm	-0.737023090957689	human_up_PDE7B_L2/L3	macaque_down_PDE7B_L2/L3	0.963662228557597	0.0634913544645846	15.177849593603	4.95770271467826e-52	1.74552144619012e-50	Chimp	chimp_up	chimp_UP_PDE7B_L2/L3	pt	-0.963662228557597	chimp_up_PDE7B_L2/L3	down_PDE7B_L2/L3	Exc	macaque_down_PDE7B_Exc	L2/L3	macaque_down_pde7b_exc	down	PDE7B	rhe	Exc	Exc	EXT_6_L23	-1.04118129593997	1.04118129593997	1.70115881577673e-06	0.0001141764244402	down	down_PDE7B_EXT_6_L23	no
8288	138.971333746979	0.736349335906397	0.150003667668774	4.90887554517894	9.16000826515511e-07	4.21827583091648e-06	L2/L3	Human	UP	human_up	macaque_down	PDZD4_L2/L3	UP_PDZD4_L2/L3	human_UP_PDZD4_L2/L3	macaque_DOWN_PDZD4_L2/L3	hg	rm	-0.736349335906397	human_up_PDZD4_L2/L3	macaque_down_PDZD4_L2/L3	0.56349470075593	0.130218462603874	4.3273026688242	1.5094647452471e-05	4.32811279534583e-05	Chimp	chimp_up	chimp_UP_PDZD4_L2/L3	pt	-0.56349470075593	chimp_up_PDZD4_L2/L3	down_PDZD4_L2/L3	Exc	macaque_down_PDZD4_Exc	L2/L3	macaque_down_pdzd4_exc	down	PDZD4	rhe	Exc	Exc	EXT_9_L6	-0.289901139932673	0.289901139932673	4.10385892118448e-05	0.0004806577685858	down	down_PDZD4_EXT_9_L6	yes
434	156.279736369664	0.587575853607065	0.145557499993709	4.0367267480718	5.42021375927287e-05	0.0001887729619608	L2/L3	Human	UP	human_up	macaque_down	PEA15_L2/L3	UP_PEA15_L2/L3	human_UP_PEA15_L2/L3	macaque_DOWN_PEA15_L2/L3	hg	rm	-0.587575853607065	human_up_PEA15_L2/L3	macaque_down_PEA15_L2/L3	0.891173306891416	0.12162863186575	7.32700264091657	2.35357188432443e-13	1.55271905438022e-12	Chimp	chimp_up	chimp_UP_PEA15_L2/L3	pt	-0.891173306891416	chimp_up_PEA15_L2/L3	down_PEA15_L2/L3	Exc	macaque_down_PEA15_Exc	L2/L3	macaque_down_pea15_exc	down	PEA15	rhe	Exc	Exc	EXT_10_L34	0.450999569495029	-0.450999569495029	8.67043341253705e-08	2.08172419514251e-05	up	up_PEA15_EXT_10_L34	no
5262	210.223514468444	1.75722696835823	0.131572567469073	13.3555725343071	1.09909816625504e-40	3.85266233689047e-39	L2/L3	Human	UP	human_up	macaque_down	PEBP1_L2/L3	UP_PEBP1_L2/L3	human_UP_PEBP1_L2/L3	macaque_DOWN_PEBP1_L2/L3	hg	rm	-1.75722696835823	human_up_PEBP1_L2/L3	macaque_down_PEBP1_L2/L3	1.01320408285547	0.122702156937783	8.25742683047717	1.48846390633097e-16	1.23879279578579e-15	Chimp	chimp_up	chimp_UP_PEBP1_L2/L3	pt	-1.01320408285547	chimp_up_PEBP1_L2/L3	down_PEBP1_L2/L3	Exc	macaque_down_PEBP1_Exc	L2/L3	macaque_down_pebp1_exc	down	PEBP1	rhe	Exc	Exc	EXT_9_L6	-0.582996484019739	0.582996484019739	0.0014107367921128	0.0080823135125439	down	down_PEBP1_EXT_9_L6	no
320	254.496048185501	0.969597832814371	0.113041756968722	8.57734220357753	9.70904403139398e-18	1.19661206583406e-16	L2/L3	Human	UP	human_up	macaque_down	PHTF1_L2/L3	UP_PHTF1_L2/L3	human_UP_PHTF1_L2/L3	macaque_DOWN_PHTF1_L2/L3	hg	rm	-0.969597832814371	human_up_PHTF1_L2/L3	macaque_down_PHTF1_L2/L3	0.838562463407154	0.0989755699175416	8.47241863932459	2.40349543614213e-17	2.10391910451281e-16	Chimp	chimp_up	chimp_UP_PHTF1_L2/L3	pt	-0.838562463407154	chimp_up_PHTF1_L2/L3	down_PHTF1_L2/L3	Exc	macaque_down_PHTF1_Exc	L2/L3	macaque_down_phtf1_exc	down	PHTF1	rhe	Exc	Exc	EXT_6_L23	-0.367767470966274	0.367767470966274	1.64765531030618e-10	1.68991766901554e-07	down	down_PHTF1_EXT_6_L23	yes
7388	81.2156268611565	0.629717978184331	0.212714904415082	2.96038483958571	0.0030725496809997	0.0073524037944293	L2/L3	Human	UP	human_up	macaque_down	PNMA8A_L2/L3	UP_PNMA8A_L2/L3	human_UP_PNMA8A_L2/L3	macaque_DOWN_PNMA8A_L2/L3	hg	rm	-0.629717978184331	human_up_PNMA8A_L2/L3	macaque_down_PNMA8A_L2/L3	1.58090073505807	0.169259792983133	9.34008429997082	9.62574479474869e-21	1.04195846016181e-19	Chimp	chimp_up	chimp_UP_PNMA8A_L2/L3	pt	-1.58090073505807	chimp_up_PNMA8A_L2/L3	down_PNMA8A_L2/L3	Exc	macaque_down_PNMA8A_Exc	L2/L3	macaque_down_pnma8a_exc	down	PNMA8A	rhe	Exc	Exc	EXT_4_L56	0.365367281791297	-0.365367281791297	1.53429208009007e-05	0.0002159418995633	up	up_PNMA8A_EXT_4_L56	yes
5565	391.738386469049	-0.979607870102248	0.0906998382243644	-10.800547049257	3.42158866069742e-27	7.00059976964668e-26	L2/L3	Human	DOWN	human_down	macaque_up	PNN_L2/L3	DOWN_PNN_L2/L3	human_DOWN_PNN_L2/L3	macaque_UP_PNN_L2/L3	hg	rm	0.979607870102248	human_down_PNN_L2/L3	macaque_up_PNN_L2/L3	-1.14749781695025	0.0718900502360285	-15.9618446945412	2.35661812662143e-57	9.47257161317849e-56	Chimp	chimp_down	chimp_DOWN_PNN_L2/L3	pt	1.14749781695025	chimp_down_PNN_L2/L3	up_PNN_L2/L3	Exc	macaque_up_PNN_Exc	L2/L3	macaque_up_pnn_exc	up	PNN	rhe	Exc	Exc	EXT_1_L4	0.316116133540996	-0.316116133540996	0.0001501324125282	0.0028609588673719	up	up_PNN_EXT_1_L4	no
5565	391.738386469049	-0.979607870102248	0.0906998382243644	-10.800547049257	3.42158866069742e-27	7.00059976964668e-26	L2/L3	Human	DOWN	human_down	macaque_up	PNN_L2/L3	DOWN_PNN_L2/L3	human_DOWN_PNN_L2/L3	macaque_UP_PNN_L2/L3	hg	rm	0.979607870102248	human_down_PNN_L2/L3	macaque_up_PNN_L2/L3	-1.14749781695025	0.0718900502360285	-15.9618446945412	2.35661812662143e-57	9.47257161317849e-56	Chimp	chimp_down	chimp_DOWN_PNN_L2/L3	pt	1.14749781695025	chimp_down_PNN_L2/L3	up_PNN_L2/L3	Exc	macaque_up_PNN_Exc	L2/L3	macaque_up_pnn_exc	up	PNN	rhe	Exc	Exc	EXT_6_L23	-0.325205662524623	0.325205662524623	0.0007904849890359	0.0092853155159156	down	down_PNN_EXT_6_L23	no
939	207.362534366436	-1.03821488707656	0.122151362726142	-8.49941305529426	1.9055171743084e-17	2.30565949608566e-16	L2/L3	Human	DOWN	human_down	macaque_up	POU3F3_L2/L3	DOWN_POU3F3_L2/L3	human_DOWN_POU3F3_L2/L3	macaque_UP_POU3F3_L2/L3	hg	rm	1.03821488707656	human_down_POU3F3_L2/L3	macaque_up_POU3F3_L2/L3	-1.00207041601001	0.0922320640911654	-10.8646643212877	1.69846642421348e-27	2.60518955518356e-26	Chimp	chimp_down	chimp_DOWN_POU3F3_L2/L3	pt	1.00207041601001	chimp_down_POU3F3_L2/L3	up_POU3F3_L2/L3	Exc	macaque_up_POU3F3_Exc	L2/L3	macaque_up_pou3f3_exc	up	POU3F3	rhe	Exc	Exc	EXT_4_L56	0.252296728365606	-0.252296728365606	0.0009725599065436	0.0054442544799912	up	up_POU3F3_EXT_4_L56	yes
1670	1640.79342362953	0.968218536479934	0.0517851889203633	18.6968234869025	5.25430392548793e-78	5.19674640530831e-76	L2/L3	Human	UP	human_up	macaque_down	PPM1L_L2/L3	UP_PPM1L_L2/L3	human_UP_PPM1L_L2/L3	macaque_DOWN_PPM1L_L2/L3	hg	rm	-0.968218536479934	human_up_PPM1L_L2/L3	macaque_down_PPM1L_L2/L3	0.601065196252245	0.0476927867197862	12.6028533367894	2.03641890033591e-36	4.37298026201862e-35	Chimp	chimp_up	chimp_UP_PPM1L_L2/L3	pt	-0.601065196252245	chimp_up_PPM1L_L2/L3	down_PPM1L_L2/L3	Exc	macaque_down_PPM1L_Exc	L2/L3	macaque_down_ppm1l_exc	down	PPM1L	rhe	Exc	Exc	EXT_1_L4	-0.307321709155928	0.307321709155928	1.26296213758678e-05	0.0005617619417232	down	down_PPM1L_EXT_1_L4	no
1670	1640.79342362953	0.968218536479934	0.0517851889203633	18.6968234869025	5.25430392548793e-78	5.19674640530831e-76	L2/L3	Human	UP	human_up	macaque_down	PPM1L_L2/L3	UP_PPM1L_L2/L3	human_UP_PPM1L_L2/L3	macaque_DOWN_PPM1L_L2/L3	hg	rm	-0.968218536479934	human_up_PPM1L_L2/L3	macaque_down_PPM1L_L2/L3	0.601065196252245	0.0476927867197862	12.6028533367894	2.03641890033591e-36	4.37298026201862e-35	Chimp	chimp_up	chimp_UP_PPM1L_L2/L3	pt	-0.601065196252245	chimp_up_PPM1L_L2/L3	down_PPM1L_L2/L3	Exc	macaque_down_PPM1L_Exc	L2/L3	macaque_down_ppm1l_exc	down	PPM1L	rhe	Exc	Exc	EXT_10_L34	-0.436523070271545	0.436523070271545	1.52543456393267e-06	0.0001209780678687	down	down_PPM1L_EXT_10_L34	no
3532	312.560133198548	0.97649521591697	0.105614439795754	9.24584950509981	2.33379387569722e-20	3.38166023228687e-19	L2/L3	Human	UP	human_up	macaque_down	PPP2R2A_L2/L3	UP_PPP2R2A_L2/L3	human_UP_PPP2R2A_L2/L3	macaque_DOWN_PPP2R2A_L2/L3	hg	rm	-0.97649521591697	human_up_PPP2R2A_L2/L3	macaque_down_PPP2R2A_L2/L3	0.536988132890943	0.0954323602667972	5.62689774610732	1.8347941615643e-08	7.66996731586229e-08	Chimp	chimp_up	chimp_UP_PPP2R2A_L2/L3	pt	-0.536988132890943	chimp_up_PPP2R2A_L2/L3	down_PPP2R2A_L2/L3	Exc	macaque_down_PPP2R2A_Exc	L2/L3	macaque_down_ppp2r2a_exc	down	PPP2R2A	rhe	Exc	Exc	EXT_2_L56	0.260984923147936	-0.260984923147936	2.48139743841309e-05	0.0013527789643605	up	up_PPP2R2A_EXT_2_L56	no
3532	312.560133198548	0.97649521591697	0.105614439795754	9.24584950509981	2.33379387569722e-20	3.38166023228687e-19	L2/L3	Human	UP	human_up	macaque_down	PPP2R2A_L2/L3	UP_PPP2R2A_L2/L3	human_UP_PPP2R2A_L2/L3	macaque_DOWN_PPP2R2A_L2/L3	hg	rm	-0.97649521591697	human_up_PPP2R2A_L2/L3	macaque_down_PPP2R2A_L2/L3	0.536988132890943	0.0954323602667972	5.62689774610732	1.8347941615643e-08	7.66996731586229e-08	Chimp	chimp_up	chimp_UP_PPP2R2A_L2/L3	pt	-0.536988132890943	chimp_up_PPP2R2A_L2/L3	down_PPP2R2A_L2/L3	Exc	macaque_down_PPP2R2A_Exc	L2/L3	macaque_down_ppp2r2a_exc	down	PPP2R2A	rhe	Exc	Exc	EXT_3_L23	-0.340070951046238	0.340070951046238	7.16146918622474e-05	0.0017790325971247	down	down_PPP2R2A_EXT_3_L23	no
59	479.789459785399	0.878467825248565	0.0805675494224069	10.9034944161309	1.10914132447948e-27	2.31704580283023e-26	L2/L3	Human	UP	human_up	macaque_down	PRDM2_L2/L3	UP_PRDM2_L2/L3	human_UP_PRDM2_L2/L3	macaque_DOWN_PRDM2_L2/L3	hg	rm	-0.878467825248565	human_up_PRDM2_L2/L3	macaque_down_PRDM2_L2/L3	0.697836983699203	0.0701943784760371	9.94149387528846	2.74676598219922e-23	3.44589020798424e-22	Chimp	chimp_up	chimp_UP_PRDM2_L2/L3	pt	-0.697836983699203	chimp_up_PRDM2_L2/L3	down_PRDM2_L2/L3	Exc	macaque_down_PRDM2_Exc	L2/L3	macaque_down_prdm2_exc	down	PRDM2	rhe	Exc	Exc	EXT_6_L23	-0.292855451527983	0.292855451527983	0.0008326340451445	0.0095900180617912	down	down_PRDM2_EXT_6_L23	no
472	1291.61419968786	-0.801837054744802	0.0546422845713414	-14.6742959419626	9.41881148815441e-49	4.2844807372452e-47	L2/L3	Human	DOWN	human_down	macaque_up	PRRC2C_L2/L3	DOWN_PRRC2C_L2/L3	human_DOWN_PRRC2C_L2/L3	macaque_UP_PRRC2C_L2/L3	hg	rm	0.801837054744802	human_down_PRRC2C_L2/L3	macaque_up_PRRC2C_L2/L3	-1.22996041209157	0.0470480760543766	-26.1426293111332	1.19531981776909e-150	3.60653711092963e-148	Chimp	chimp_down	chimp_DOWN_PRRC2C_L2/L3	pt	1.22996041209157	chimp_down_PRRC2C_L2/L3	up_PRRC2C_L2/L3	Exc	macaque_up_PRRC2C_Exc	L2/L3	macaque_up_prrc2c_exc	up	PRRC2C	rhe	Exc	Exc	EXT_3_L23	-0.532372795394487	0.532372795394487	0.0007230147987143	0.0090663883802173	down	down_PRRC2C_EXT_3_L23	no
472	1291.61419968786	-0.801837054744802	0.0546422845713414	-14.6742959419626	9.41881148815441e-49	4.2844807372452e-47	L2/L3	Human	DOWN	human_down	macaque_up	PRRC2C_L2/L3	DOWN_PRRC2C_L2/L3	human_DOWN_PRRC2C_L2/L3	macaque_UP_PRRC2C_L2/L3	hg	rm	0.801837054744802	human_down_PRRC2C_L2/L3	macaque_up_PRRC2C_L2/L3	-1.22996041209157	0.0470480760543766	-26.1426293111332	1.19531981776909e-150	3.60653711092963e-148	Chimp	chimp_down	chimp_DOWN_PRRC2C_L2/L3	pt	1.22996041209157	chimp_down_PRRC2C_L2/L3	up_PRRC2C_L2/L3	Exc	macaque_up_PRRC2C_Exc	L2/L3	macaque_up_prrc2c_exc	up	PRRC2C	rhe	Exc	Exc	EXT_6_L23	-0.745563248702472	0.745563248702472	2.93824923036698e-05	0.0008889720717185	down	down_PRRC2C_EXT_6_L23	no
472	1291.61419968786	-0.801837054744802	0.0546422845713414	-14.6742959419626	9.41881148815441e-49	4.2844807372452e-47	L2/L3	Human	DOWN	human_down	macaque_up	PRRC2C_L2/L3	DOWN_PRRC2C_L2/L3	human_DOWN_PRRC2C_L2/L3	macaque_UP_PRRC2C_L2/L3	hg	rm	0.801837054744802	human_down_PRRC2C_L2/L3	macaque_up_PRRC2C_L2/L3	-1.22996041209157	0.0470480760543766	-26.1426293111332	1.19531981776909e-150	3.60653711092963e-148	Chimp	chimp_down	chimp_DOWN_PRRC2C_L2/L3	pt	1.22996041209157	chimp_down_PRRC2C_L2/L3	up_PRRC2C_L2/L3	Exc	macaque_up_PRRC2C_Exc	L2/L3	macaque_up_prrc2c_exc	up	PRRC2C	rhe	Exc	Exc	EXT_1_L4	-1.12443630644162	1.12443630644162	1.50171562177684e-09	2.12771088495096e-06	down	down_PRRC2C_EXT_1_L4	no
2700	83.2766572936465	1.38321877001858	0.212864031866875	6.49813290619076	8.13229471799174e-11	5.9097980761601e-10	L2/L3	Human	UP	human_up	macaque_down	PRRT1_L2/L3	UP_PRRT1_L2/L3	human_UP_PRRT1_L2/L3	macaque_DOWN_PRRT1_L2/L3	hg	rm	-1.38321877001858	human_up_PRRT1_L2/L3	macaque_down_PRRT1_L2/L3	1.46389408225357	0.188797231969215	7.75378996283307	8.91898020673424e-15	6.60021149356465e-14	Chimp	chimp_up	chimp_UP_PRRT1_L2/L3	pt	-1.46389408225357	chimp_up_PRRT1_L2/L3	down_PRRT1_L2/L3	Exc	macaque_down_PRRT1_Exc	L2/L3	macaque_down_prrt1_exc	down	PRRT1	rhe	Exc	Exc	EXT_4_L56	0.498776984692785	-0.498776984692785	4.40637506749444e-14	3.05595392671931e-10	up	up_PRRT1_EXT_4_L56	no
2700	83.2766572936465	1.38321877001858	0.212864031866875	6.49813290619076	8.13229471799174e-11	5.9097980761601e-10	L2/L3	Human	UP	human_up	macaque_down	PRRT1_L2/L3	UP_PRRT1_L2/L3	human_UP_PRRT1_L2/L3	macaque_DOWN_PRRT1_L2/L3	hg	rm	-1.38321877001858	human_up_PRRT1_L2/L3	macaque_down_PRRT1_L2/L3	1.46389408225357	0.188797231969215	7.75378996283307	8.91898020673424e-15	6.60021149356465e-14	Chimp	chimp_up	chimp_UP_PRRT1_L2/L3	pt	-1.46389408225357	chimp_up_PRRT1_L2/L3	down_PRRT1_L2/L3	Exc	macaque_down_PRRT1_Exc	L2/L3	macaque_down_prrt1_exc	down	PRRT1	rhe	Exc	Exc	EXT_9_L6	0.356817529002347	-0.356817529002347	1.28115393721324e-10	1.44925988457016e-08	up	up_PRRT1_EXT_9_L6	no
1160	60.294422680236	-1.12774635129914	0.272160754969164	-4.14367733300459	3.41780551474828e-05	0.0001236593992858	L2/L3	Human	DOWN	human_down	macaque_up	PTH2R_L2/L3	DOWN_PTH2R_L2/L3	human_DOWN_PTH2R_L2/L3	macaque_UP_PTH2R_L2/L3	hg	rm	1.12774635129914	human_down_PTH2R_L2/L3	macaque_up_PTH2R_L2/L3	-1.21177782361389	0.228737953709535	-5.29766837537017	1.172907340987e-07	4.45465573291367e-07	Chimp	chimp_down	chimp_DOWN_PTH2R_L2/L3	pt	1.21177782361389	chimp_down_PTH2R_L2/L3	up_PTH2R_L2/L3	Exc	macaque_up_PTH2R_Exc	L2/L3	macaque_up_pth2r_exc	up	PTH2R	rhe	Exc	Exc	EXT_3_L23	-0.270214438646637	0.270214438646637	0.0001429133013801	0.0028943086783908	down	down_PTH2R_EXT_3_L23	yes
5940	236.860529182579	-0.503759621342008	0.114057402573691	-4.41672008983841	1.00209861158303e-05	3.9796771918849e-05	L2/L3	Human	DOWN	human_down	macaque_up	PTPN9_L2/L3	DOWN_PTPN9_L2/L3	human_DOWN_PTPN9_L2/L3	macaque_UP_PTPN9_L2/L3	hg	rm	0.503759621342008	human_down_PTPN9_L2/L3	macaque_up_PTPN9_L2/L3	-0.522290047699701	0.0915312427303436	-5.70613958818846	1.15567234361985e-08	4.94819579351943e-08	Chimp	chimp_down	chimp_DOWN_PTPN9_L2/L3	pt	0.522290047699701	chimp_down_PTPN9_L2/L3	up_PTPN9_L2/L3	Exc	macaque_up_PTPN9_Exc	L2/L3	macaque_up_ptpn9_exc	up	PTPN9	rhe	Exc	Exc	EXT_6_L23	-0.274157704265015	0.274157704265015	3.54231117448258e-06	0.0001932538008568	down	down_PTPN9_EXT_6_L23	no
5940	236.860529182579	-0.503759621342008	0.114057402573691	-4.41672008983841	1.00209861158303e-05	3.9796771918849e-05	L2/L3	Human	DOWN	human_down	macaque_up	PTPN9_L2/L3	DOWN_PTPN9_L2/L3	human_DOWN_PTPN9_L2/L3	macaque_UP_PTPN9_L2/L3	hg	rm	0.503759621342008	human_down_PTPN9_L2/L3	macaque_up_PTPN9_L2/L3	-0.522290047699701	0.0915312427303436	-5.70613958818846	1.15567234361985e-08	4.94819579351943e-08	Chimp	chimp_down	chimp_DOWN_PTPN9_L2/L3	pt	0.522290047699701	chimp_down_PTPN9_L2/L3	up_PTPN9_L2/L3	Exc	macaque_up_PTPN9_Exc	L2/L3	macaque_up_ptpn9_exc	up	PTPN9	rhe	Exc	Exc	EXT_11_L34	-0.359976349781753	0.359976349781753	1.11209695325368e-10	8.19656643324005e-08	down	down_PTPN9_EXT_11_L34	no
3827	620.564275036131	1.55196489816961	0.0739126938040493	20.9972714874124	6.94620077711074e-98	1.1340386419398e-95	L2/L3	Human	UP	human_up	macaque_down	PUM3_L2/L3	UP_PUM3_L2/L3	human_UP_PUM3_L2/L3	macaque_DOWN_PUM3_L2/L3	hg	rm	-1.55196489816961	human_up_PUM3_L2/L3	macaque_down_PUM3_L2/L3	1.14598424942709	0.0670037828181737	17.1032768782162	1.40289761091499e-65	7.1758513849291e-64	Chimp	chimp_up	chimp_UP_PUM3_L2/L3	pt	-1.14598424942709	chimp_up_PUM3_L2/L3	down_PUM3_L2/L3	Exc	macaque_down_PUM3_Exc	L2/L3	macaque_down_pum3_exc	down	PUM3	rhe	Exc	Exc	EXT_6_L23	-0.416403381937956	0.416403381937956	6.42440236809915e-09	2.05912134026278e-06	down	down_PUM3_EXT_6_L23	yes
5104	1287.96213212403	0.796789389405292	0.0604880467695409	13.1726751310231	1.26050863785265e-39	4.27389529044891e-38	L2/L3	Human	UP	human_up	macaque_down	R3HDM2_L2/L3	UP_R3HDM2_L2/L3	human_UP_R3HDM2_L2/L3	macaque_DOWN_R3HDM2_L2/L3	hg	rm	-0.796789389405292	human_up_R3HDM2_L2/L3	macaque_down_R3HDM2_L2/L3	0.559751818764142	0.0555527162018363	10.0760477080982	7.05053126414555e-24	9.05964761251609e-23	Chimp	chimp_up	chimp_UP_R3HDM2_L2/L3	pt	-0.559751818764142	chimp_up_R3HDM2_L2/L3	down_R3HDM2_L2/L3	Exc	macaque_down_R3HDM2_Exc	L2/L3	macaque_down_r3hdm2_exc	down	R3HDM2	rhe	Exc	Exc	EXT_8_L6	-0.290345169079229	0.290345169079229	0.0003113594652399	0.0031869824230346	down	down_R3HDM2_EXT_8_L6	no
5104	1287.96213212403	0.796789389405292	0.0604880467695409	13.1726751310231	1.26050863785265e-39	4.27389529044891e-38	L2/L3	Human	UP	human_up	macaque_down	R3HDM2_L2/L3	UP_R3HDM2_L2/L3	human_UP_R3HDM2_L2/L3	macaque_DOWN_R3HDM2_L2/L3	hg	rm	-0.796789389405292	human_up_R3HDM2_L2/L3	macaque_down_R3HDM2_L2/L3	0.559751818764142	0.0555527162018363	10.0760477080982	7.05053126414555e-24	9.05964761251609e-23	Chimp	chimp_up	chimp_UP_R3HDM2_L2/L3	pt	-0.559751818764142	chimp_up_R3HDM2_L2/L3	down_R3HDM2_L2/L3	Exc	macaque_down_R3HDM2_Exc	L2/L3	macaque_down_r3hdm2_exc	down	R3HDM2	rhe	Exc	Exc	EXT_10_L34	-0.328030517630344	0.328030517630344	1.29101638792336e-05	0.0005401990803362	down	down_R3HDM2_EXT_10_L34	no
5104	1287.96213212403	0.796789389405292	0.0604880467695409	13.1726751310231	1.26050863785265e-39	4.27389529044891e-38	L2/L3	Human	UP	human_up	macaque_down	R3HDM2_L2/L3	UP_R3HDM2_L2/L3	human_UP_R3HDM2_L2/L3	macaque_DOWN_R3HDM2_L2/L3	hg	rm	-0.796789389405292	human_up_R3HDM2_L2/L3	macaque_down_R3HDM2_L2/L3	0.559751818764142	0.0555527162018363	10.0760477080982	7.05053126414555e-24	9.05964761251609e-23	Chimp	chimp_up	chimp_UP_R3HDM2_L2/L3	pt	-0.559751818764142	chimp_up_R3HDM2_L2/L3	down_R3HDM2_L2/L3	Exc	macaque_down_R3HDM2_Exc	L2/L3	macaque_down_r3hdm2_exc	down	R3HDM2	rhe	Exc	Exc	EXT_4_L56	-0.333186558168143	0.333186558168143	1.20392637183966e-07	6.20807250870365e-06	down	down_R3HDM2_EXT_4_L56	no
5104	1287.96213212403	0.796789389405292	0.0604880467695409	13.1726751310231	1.26050863785265e-39	4.27389529044891e-38	L2/L3	Human	UP	human_up	macaque_down	R3HDM2_L2/L3	UP_R3HDM2_L2/L3	human_UP_R3HDM2_L2/L3	macaque_DOWN_R3HDM2_L2/L3	hg	rm	-0.796789389405292	human_up_R3HDM2_L2/L3	macaque_down_R3HDM2_L2/L3	0.559751818764142	0.0555527162018363	10.0760477080982	7.05053126414555e-24	9.05964761251609e-23	Chimp	chimp_up	chimp_UP_R3HDM2_L2/L3	pt	-0.559751818764142	chimp_up_R3HDM2_L2/L3	down_R3HDM2_L2/L3	Exc	macaque_down_R3HDM2_Exc	L2/L3	macaque_down_r3hdm2_exc	down	R3HDM2	rhe	Exc	Exc	EXT_11_L34	-0.347954568670819	0.347954568670819	4.33023726097678e-07	3.0065737784554e-05	down	down_R3HDM2_EXT_11_L34	no
5104	1287.96213212403	0.796789389405292	0.0604880467695409	13.1726751310231	1.26050863785265e-39	4.27389529044891e-38	L2/L3	Human	UP	human_up	macaque_down	R3HDM2_L2/L3	UP_R3HDM2_L2/L3	human_UP_R3HDM2_L2/L3	macaque_DOWN_R3HDM2_L2/L3	hg	rm	-0.796789389405292	human_up_R3HDM2_L2/L3	macaque_down_R3HDM2_L2/L3	0.559751818764142	0.0555527162018363	10.0760477080982	7.05053126414555e-24	9.05964761251609e-23	Chimp	chimp_up	chimp_UP_R3HDM2_L2/L3	pt	-0.559751818764142	chimp_up_R3HDM2_L2/L3	down_R3HDM2_L2/L3	Exc	macaque_down_R3HDM2_Exc	L2/L3	macaque_down_r3hdm2_exc	down	R3HDM2	rhe	Exc	Exc	EXT_3_L23	-0.397302067289229	0.397302067289229	3.52802946772082e-05	0.0010992064539813	down	down_R3HDM2_EXT_3_L23	no
5104	1287.96213212403	0.796789389405292	0.0604880467695409	13.1726751310231	1.26050863785265e-39	4.27389529044891e-38	L2/L3	Human	UP	human_up	macaque_down	R3HDM2_L2/L3	UP_R3HDM2_L2/L3	human_UP_R3HDM2_L2/L3	macaque_DOWN_R3HDM2_L2/L3	hg	rm	-0.796789389405292	human_up_R3HDM2_L2/L3	macaque_down_R3HDM2_L2/L3	0.559751818764142	0.0555527162018363	10.0760477080982	7.05053126414555e-24	9.05964761251609e-23	Chimp	chimp_up	chimp_UP_R3HDM2_L2/L3	pt	-0.559751818764142	chimp_up_R3HDM2_L2/L3	down_R3HDM2_L2/L3	Exc	macaque_down_R3HDM2_Exc	L2/L3	macaque_down_r3hdm2_exc	down	R3HDM2	rhe	Exc	Exc	EXT_6_L23	-0.589191625322704	0.589191625322704	3.42065052352011e-09	1.40335608377936e-06	down	down_R3HDM2_EXT_6_L23	no
5627	154.244742170584	0.978473841877297	0.148193648282803	6.6026705814681	4.03816197707874e-11	3.01090970511036e-10	L2/L3	Human	UP	human_up	macaque_down	RAB15_L2/L3	UP_RAB15_L2/L3	human_UP_RAB15_L2/L3	macaque_DOWN_RAB15_L2/L3	hg	rm	-0.978473841877297	human_up_RAB15_L2/L3	macaque_down_RAB15_L2/L3	1.1820587684492	0.12701478865305	9.30646565635813	1.32156858082208e-20	1.42280527066284e-19	Chimp	chimp_up	chimp_UP_RAB15_L2/L3	pt	-1.1820587684492	chimp_up_RAB15_L2/L3	down_RAB15_L2/L3	Exc	macaque_down_RAB15_Exc	L2/L3	macaque_down_rab15_exc	down	RAB15	rhe	Exc	Exc	EXT_6_L23	-0.414646062333566	0.414646062333566	2.62068555716523e-07	2.9537430128643e-05	down	down_RAB15_EXT_6_L23	yes
2278	1342.04980156829	0.823843460120786	0.067381116893512	12.2266222066751	2.24063597173242e-34	6.12474759429059e-33	L2/L3	Human	UP	human_up	macaque_down	RAB3C_L2/L3	UP_RAB3C_L2/L3	human_UP_RAB3C_L2/L3	macaque_DOWN_RAB3C_L2/L3	hg	rm	-0.823843460120786	human_up_RAB3C_L2/L3	macaque_down_RAB3C_L2/L3	0.533551283707476	0.0633132944844226	8.42716033105415	3.54154457703969e-17	3.06633696107221e-16	Chimp	chimp_up	chimp_UP_RAB3C_L2/L3	pt	-0.533551283707476	chimp_up_RAB3C_L2/L3	down_RAB3C_L2/L3	Exc	macaque_down_RAB3C_Exc	L2/L3	macaque_down_rab3c_exc	down	RAB3C	rhe	Exc	Exc	EXT_4_L56	0.698977703653796	-0.698977703653796	5.56161043481422e-05	0.0005892855844868	up	up_RAB3C_EXT_4_L56	no
6889	201.500607573599	-0.939732746998839	0.130729095765182	-7.18839781992225	6.55560195732526e-13	5.74060720994875e-12	L2/L3	Human	DOWN	human_down	macaque_up	RALBP1_L2/L3	DOWN_RALBP1_L2/L3	human_DOWN_RALBP1_L2/L3	macaque_UP_RALBP1_L2/L3	hg	rm	0.939732746998839	human_down_RALBP1_L2/L3	macaque_up_RALBP1_L2/L3	-0.887139946411909	0.103242602500565	-8.59277008642878	8.48973064425794e-18	7.6507077367309e-17	Chimp	chimp_down	chimp_DOWN_RALBP1_L2/L3	pt	0.887139946411909	chimp_down_RALBP1_L2/L3	up_RALBP1_L2/L3	Exc	macaque_up_RALBP1_Exc	L2/L3	macaque_up_ralbp1_exc	up	RALBP1	rhe	Exc	Exc	EXT_4_L56	-0.296900059590759	0.296900059590759	0.0005066255488359	0.0032893680707266	down	down_RALBP1_EXT_4_L56	yes
82	174.751696034426	-1.34801758325681	0.141317740485613	-9.53891265615052	1.44337685748529e-21	2.24424858284537e-20	L2/L3	Human	DOWN	human_down	macaque_up	RAP1GAP_L2/L3	DOWN_RAP1GAP_L2/L3	human_DOWN_RAP1GAP_L2/L3	macaque_UP_RAP1GAP_L2/L3	hg	rm	1.34801758325681	human_down_RAP1GAP_L2/L3	macaque_up_RAP1GAP_L2/L3	-1.13834754135531	0.104262924382972	-10.9180473125231	9.45057532623899e-28	1.46465483404573e-26	Chimp	chimp_down	chimp_DOWN_RAP1GAP_L2/L3	pt	1.13834754135531	chimp_down_RAP1GAP_L2/L3	up_RAP1GAP_L2/L3	Exc	macaque_up_RAP1GAP_Exc	L2/L3	macaque_up_rap1gap_exc	up	RAP1GAP	rhe	Exc	Exc	EXT_5_L56	-0.379771704896458	0.379771704896458	0.0003393291408646	0.0055796295336847	down	down_RAP1GAP_EXT_5_L56	yes
1189	95.5313970096266	-1.62722960188824	0.201464119312243	-8.07701940893133	6.63689863032455e-16	7.22361259143451e-15	L2/L3	Human	DOWN	human_down	macaque_up	RETREG2_L2/L3	DOWN_RETREG2_L2/L3	human_DOWN_RETREG2_L2/L3	macaque_UP_RETREG2_L2/L3	hg	rm	1.62722960188824	human_down_RETREG2_L2/L3	macaque_up_RETREG2_L2/L3	-0.709758058207215	0.130936169976479	-5.42064166329835	5.93854910919009e-08	2.34434012200488e-07	Chimp	chimp_down	chimp_DOWN_RETREG2_L2/L3	pt	0.709758058207215	chimp_down_RETREG2_L2/L3	up_RETREG2_L2/L3	Exc	macaque_up_RETREG2_Exc	L2/L3	macaque_up_retreg2_exc	up	RETREG2	rhe	Exc	Exc	EXT_4_L56	0.278627712085233	-0.278627712085233	0.0015520741516631	0.0078422854671328	up	up_RETREG2_EXT_4_L56	yes
506	1958.14881650804	-0.576385260593055	0.0461062129885954	-12.5012492510635	7.34873025475375e-36	2.16519572746984e-34	L2/L3	Human	DOWN	human_down	macaque_up	RGL1_L2/L3	DOWN_RGL1_L2/L3	human_DOWN_RGL1_L2/L3	macaque_UP_RGL1_L2/L3	hg	rm	0.576385260593055	human_down_RGL1_L2/L3	macaque_up_RGL1_L2/L3	-0.822876721794152	0.0401148310600199	-20.5130297211762	1.64708208197224e-93	1.64267148560211e-91	Chimp	chimp_down	chimp_DOWN_RGL1_L2/L3	pt	0.822876721794152	chimp_down_RGL1_L2/L3	up_RGL1_L2/L3	Exc	macaque_up_RGL1_Exc	L2/L3	macaque_up_rgl1_exc	up	RGL1	rhe	Exc	Exc	EXT_2_L56	-0.364962929250363	0.364962929250363	3.27344117284174e-05	0.0015863888456841	down	down_RGL1_EXT_2_L56	no
259	344.882092625292	0.948757039422407	0.0969472754414365	9.78631978157579	1.28902460094744e-22	2.11169693389575e-21	L2/L3	Human	UP	human_up	macaque_down	RPAP2_L2/L3	UP_RPAP2_L2/L3	human_UP_RPAP2_L2/L3	macaque_DOWN_RPAP2_L2/L3	hg	rm	-0.948757039422407	human_up_RPAP2_L2/L3	macaque_down_RPAP2_L2/L3	1.04674537264751	0.0831594723844966	12.5872055537795	2.48309135588248e-36	5.31301306632089e-35	Chimp	chimp_up	chimp_UP_RPAP2_L2/L3	pt	-1.04674537264751	chimp_up_RPAP2_L2/L3	down_RPAP2_L2/L3	Exc	macaque_down_RPAP2_Exc	L2/L3	macaque_down_rpap2_exc	down	RPAP2	rhe	Exc	Exc	EXT_6_L23	-0.250800029925582	0.250800029925582	0.0003325277662989	0.0051056452620431	down	down_RPAP2_EXT_6_L23	no
1316	115.787171144702	2.30701684086816	0.186780668296331	12.3514754600194	4.7826156682807e-35	1.3652506235825e-33	L2/L3	Human	UP	human_up	macaque_down	RPL15_L2/L3	UP_RPL15_L2/L3	human_UP_RPL15_L2/L3	macaque_DOWN_RPL15_L2/L3	hg	rm	-2.30701684086816	human_up_RPL15_L2/L3	macaque_down_RPL15_L2/L3	1.45858337675296	0.176911728738264	8.24469574264855	1.65580995085429e-16	1.37136504477286e-15	Chimp	chimp_up	chimp_UP_RPL15_L2/L3	pt	-1.45858337675296	chimp_up_RPL15_L2/L3	down_RPL15_L2/L3	Exc	macaque_down_RPL15_Exc	L2/L3	macaque_down_rpl15_exc	down	RPL15	rhe	Exc	Exc	EXT_9_L6	0.442137269814721	-0.442137269814721	5.23744761056138e-05	0.0005776332744795	up	up_RPL15_EXT_9_L6	no
1316	115.787171144702	2.30701684086816	0.186780668296331	12.3514754600194	4.7826156682807e-35	1.3652506235825e-33	L2/L3	Human	UP	human_up	macaque_down	RPL15_L2/L3	UP_RPL15_L2/L3	human_UP_RPL15_L2/L3	macaque_DOWN_RPL15_L2/L3	hg	rm	-2.30701684086816	human_up_RPL15_L2/L3	macaque_down_RPL15_L2/L3	1.45858337675296	0.176911728738264	8.24469574264855	1.65580995085429e-16	1.37136504477286e-15	Chimp	chimp_up	chimp_UP_RPL15_L2/L3	pt	-1.45858337675296	chimp_up_RPL15_L2/L3	down_RPL15_L2/L3	Exc	macaque_down_RPL15_Exc	L2/L3	macaque_down_rpl15_exc	down	RPL15	rhe	Exc	Exc	EXT_8_L6	0.316836991584903	-0.316836991584903	4.90007686199377e-06	0.0001637614542838	up	up_RPL15_EXT_8_L6	no
3639	56.7696883540997	1.55957538034523	0.245477797346024	6.35322378319559	2.10848627879897e-10	1.47600231839801e-09	L2/L3	Human	UP	human_up	macaque_down	RPL7_L2/L3	UP_RPL7_L2/L3	human_UP_RPL7_L2/L3	macaque_DOWN_RPL7_L2/L3	hg	rm	-1.55957538034523	human_up_RPL7_L2/L3	macaque_down_RPL7_L2/L3	1.04218535669412	0.224329866367159	4.64577175376365	3.38807441334026e-06	1.06710018124179e-05	Chimp	chimp_up	chimp_UP_RPL7_L2/L3	pt	-1.04218535669412	chimp_up_RPL7_L2/L3	down_RPL7_L2/L3	Exc	macaque_down_RPL7_Exc	L2/L3	macaque_down_rpl7_exc	down	RPL7	rhe	Exc	Exc	EXT_8_L6	0.33163999790877	-0.33163999790877	1.71721696609888e-05	0.0004028166124294	up	up_RPL7_EXT_8_L6	yes
7310	77.6326995462904	0.750561151440834	0.191148402715001	3.92658866503795	8.61591403711056e-05	0.0002894150605814	L2/L3	Human	UP	human_up	macaque_down	RPS16_L2/L3	UP_RPS16_L2/L3	human_UP_RPS16_L2/L3	macaque_DOWN_RPS16_L2/L3	hg	rm	-0.750561151440834	human_up_RPS16_L2/L3	macaque_down_RPS16_L2/L3	0.594855118781503	0.162944750540043	3.65065530991328	0.0002615720828498	0.0006216183615961	Chimp	chimp_up	chimp_UP_RPS16_L2/L3	pt	-0.594855118781503	chimp_up_RPS16_L2/L3	down_RPS16_L2/L3	Exc	macaque_down_RPS16_Exc	L2/L3	macaque_down_rps16_exc	down	RPS16	rhe	Exc	Exc	EXT_6_L23	-0.265792314545039	0.265792314545039	4.71438848426433e-05	0.0012446106946938	down	down_RPS16_EXT_6_L23	yes
399	275.514683637237	3.88470936643382	0.150671925583072	25.7825693233873	1.39096031318325e-146	4.42065733667146e-144	L2/L3	Human	UP	human_up	macaque_down	RPS27_L2/L3	UP_RPS27_L2/L3	human_UP_RPS27_L2/L3	macaque_DOWN_RPS27_L2/L3	hg	rm	-3.88470936643382	human_up_RPS27_L2/L3	macaque_down_RPS27_L2/L3	1.1943835748347	0.154603078637154	7.72548377020263	1.11429338755642e-14	8.19256544904219e-14	Chimp	chimp_up	chimp_UP_RPS27_L2/L3	pt	-1.1943835748347	chimp_up_RPS27_L2/L3	down_RPS27_L2/L3	Exc	macaque_down_RPS27_Exc	L2/L3	macaque_down_rps27_exc	down	RPS27	rhe	Exc	Exc	EXT_4_L56	-0.346092948892444	0.346092948892444	6.31923674255274e-07	2.06330413847447e-05	down	down_RPS27_EXT_4_L56	yes
3547	267.867450184186	1.04226615693961	0.110004431583807	9.4747651702155	2.67361392986816e-21	4.09564663446899e-20	L2/L3	Human	UP	human_up	macaque_down	SARAF_L2/L3	UP_SARAF_L2/L3	human_UP_SARAF_L2/L3	macaque_DOWN_SARAF_L2/L3	hg	rm	-1.04226615693961	human_up_SARAF_L2/L3	macaque_down_SARAF_L2/L3	0.502544329661415	0.0993733372828659	5.05713447291122	4.25603137994477e-07	1.507605349567e-06	Chimp	chimp_up	chimp_UP_SARAF_L2/L3	pt	-0.502544329661415	chimp_up_SARAF_L2/L3	down_SARAF_L2/L3	Exc	macaque_down_SARAF_Exc	L2/L3	macaque_down_saraf_exc	down	SARAF	rhe	Exc	Exc	EXT_6_L23	0.272442912209513	-0.272442912209513	0.0006946836461541	0.0084821700199762	up	up_SARAF_EXT_6_L23	no
4045	1437.38231238549	1.26730762764113	0.0571461029747531	22.1766238058442	5.77535782963441e-109	1.12837237071447e-106	L2/L3	Human	UP	human_up	macaque_down	SCAI_L2/L3	UP_SCAI_L2/L3	human_UP_SCAI_L2/L3	macaque_DOWN_SCAI_L2/L3	hg	rm	-1.26730762764113	human_up_SCAI_L2/L3	macaque_down_SCAI_L2/L3	1.33761207908199	0.0519764739421404	25.7349523280667	4.75117625410256e-146	1.31684926968359e-143	Chimp	chimp_up	chimp_UP_SCAI_L2/L3	pt	-1.33761207908199	chimp_up_SCAI_L2/L3	down_SCAI_L2/L3	Exc	macaque_down_SCAI_Exc	L2/L3	macaque_down_scai_exc	down	SCAI	rhe	Exc	Exc	EXT_4_L56	-0.299176022206736	0.299176022206736	2.69855354348482e-06	5.69826873890874e-05	down	down_SCAI_EXT_4_L56	no
4045	1437.38231238549	1.26730762764113	0.0571461029747531	22.1766238058442	5.77535782963441e-109	1.12837237071447e-106	L2/L3	Human	UP	human_up	macaque_down	SCAI_L2/L3	UP_SCAI_L2/L3	human_UP_SCAI_L2/L3	macaque_DOWN_SCAI_L2/L3	hg	rm	-1.26730762764113	human_up_SCAI_L2/L3	macaque_down_SCAI_L2/L3	1.33761207908199	0.0519764739421404	25.7349523280667	4.75117625410256e-146	1.31684926968359e-143	Chimp	chimp_up	chimp_UP_SCAI_L2/L3	pt	-1.33761207908199	chimp_up_SCAI_L2/L3	down_SCAI_L2/L3	Exc	macaque_down_SCAI_Exc	L2/L3	macaque_down_scai_exc	down	SCAI	rhe	Exc	Exc	EXT_2_L56	-0.333770315003788	0.333770315003788	0.0001282886891483	0.0038990815587801	down	down_SCAI_EXT_2_L56	no
4045	1437.38231238549	1.26730762764113	0.0571461029747531	22.1766238058442	5.77535782963441e-109	1.12837237071447e-106	L2/L3	Human	UP	human_up	macaque_down	SCAI_L2/L3	UP_SCAI_L2/L3	human_UP_SCAI_L2/L3	macaque_DOWN_SCAI_L2/L3	hg	rm	-1.26730762764113	human_up_SCAI_L2/L3	macaque_down_SCAI_L2/L3	1.33761207908199	0.0519764739421404	25.7349523280667	4.75117625410256e-146	1.31684926968359e-143	Chimp	chimp_up	chimp_UP_SCAI_L2/L3	pt	-1.33761207908199	chimp_up_SCAI_L2/L3	down_SCAI_L2/L3	Exc	macaque_down_SCAI_Exc	L2/L3	macaque_down_scai_exc	down	SCAI	rhe	Exc	Exc	EXT_10_L34	-0.394388486812138	0.394388486812138	5.60950534062874e-07	7.17007779762237e-05	down	down_SCAI_EXT_10_L34	no
7626	24.3803826639347	-0.77890517822279	0.324905048921117	-2.39733171524798	0.0165149651562281	0.0321163995646449	L2/L3	Human	DOWN	human_down	macaque_up	SCAND1_L2/L3	DOWN_SCAND1_L2/L3	human_DOWN_SCAND1_L2/L3	macaque_UP_SCAND1_L2/L3	hg	rm	0.77890517822279	human_down_SCAND1_L2/L3	macaque_up_SCAND1_L2/L3	-1.6517528340946	0.272752512504178	-6.05586661303182	1.39663698956394e-09	6.59865991739266e-09	Chimp	chimp_down	chimp_DOWN_SCAND1_L2/L3	pt	1.6517528340946	chimp_down_SCAND1_L2/L3	up_SCAND1_L2/L3	Exc	macaque_up_SCAND1_Exc	L2/L3	macaque_up_scand1_exc	up	SCAND1	rhe	Exc	Exc	EXT_4_L56	0.259718096426767	-0.259718096426767	5.06562231306123e-07	1.78450338513583e-05	up	up_SCAND1_EXT_4_L56	yes
646	654.987285430382	0.668543146463057	0.0715073435935657	9.3492935531619	8.82350800023235e-21	1.31648945206502e-19	L2/L3	Human	UP	human_up	macaque_down	SDCCAG8_L2/L3	UP_SDCCAG8_L2/L3	human_UP_SDCCAG8_L2/L3	macaque_DOWN_SDCCAG8_L2/L3	hg	rm	-0.668543146463057	human_up_SDCCAG8_L2/L3	macaque_down_SDCCAG8_L2/L3	0.532192600466794	0.0624557005496609	8.52112130330884	1.5801592771946e-17	1.40225899222675e-16	Chimp	chimp_up	chimp_UP_SDCCAG8_L2/L3	pt	-0.532192600466794	chimp_up_SDCCAG8_L2/L3	down_SDCCAG8_L2/L3	Exc	macaque_down_SDCCAG8_Exc	L2/L3	macaque_down_sdccag8_exc	down	SDCCAG8	rhe	Exc	Exc	EXT_10_L34	-0.269327308147726	0.269327308147726	0.0002123175352442	0.0036029089290203	down	down_SDCCAG8_EXT_10_L34	no
5841	721.016867499697	-0.56412782834528	0.0677854101885952	-8.32226030314991	8.63015230630399e-17	9.9616615192766e-16	L2/L3	Human	DOWN	human_down	macaque_up	SECISBP2L_L2/L3	DOWN_SECISBP2L_L2/L3	human_DOWN_SECISBP2L_L2/L3	macaque_UP_SECISBP2L_L2/L3	hg	rm	0.56412782834528	human_down_SECISBP2L_L2/L3	macaque_up_SECISBP2L_L2/L3	-0.518752829565083	0.0547935179652422	-9.46741236607856	2.86861712316262e-21	3.2103873463025e-20	Chimp	chimp_down	chimp_DOWN_SECISBP2L_L2/L3	pt	0.518752829565083	chimp_down_SECISBP2L_L2/L3	up_SECISBP2L_L2/L3	Exc	macaque_up_SECISBP2L_Exc	L2/L3	macaque_up_secisbp2l_exc	up	SECISBP2L	rhe	Exc	Exc	EXT_4_L56	0.328834242164318	-0.328834242164318	0.0013860648001389	0.0071805744887802	up	up_SECISBP2L_EXT_4_L56	no
6957	2010.12034874556	0.581005942997747	0.0482864022372568	12.0324960253397	2.3979970585549e-33	6.3089026366131e-32	L2/L3	Human	UP	human_up	macaque_down	SETBP1_L2/L3	UP_SETBP1_L2/L3	human_UP_SETBP1_L2/L3	macaque_DOWN_SETBP1_L2/L3	hg	rm	-0.581005942997747	human_up_SETBP1_L2/L3	macaque_down_SETBP1_L2/L3	0.633446707937025	0.0434793699573286	14.5689026441436	4.42949050123112e-48	1.38195465428462e-46	Chimp	chimp_up	chimp_UP_SETBP1_L2/L3	pt	-0.633446707937025	chimp_up_SETBP1_L2/L3	down_SETBP1_L2/L3	Exc	macaque_down_SETBP1_Exc	L2/L3	macaque_down_setbp1_exc	down	SETBP1	rhe	Exc	Exc	EXT_4_L56	-0.492690635029159	0.492690635029159	7.37862738606952e-09	8.9296449794678e-07	down	down_SETBP1_EXT_4_L56	yes
4076	346.995931475644	0.710881738745399	0.09735644710703	7.30184553637092	2.83847026477211e-13	2.56085455076109e-12	L2/L3	Human	UP	human_up	macaque_down	SETX_L2/L3	UP_SETX_L2/L3	human_UP_SETX_L2/L3	macaque_DOWN_SETX_L2/L3	hg	rm	-0.710881738745399	human_up_SETX_L2/L3	macaque_down_SETX_L2/L3	0.962223084279851	0.0820033391040852	11.7339500414553	8.53792443957521e-32	1.54525411497126e-30	Chimp	chimp_up	chimp_UP_SETX_L2/L3	pt	-0.962223084279851	chimp_up_SETX_L2/L3	down_SETX_L2/L3	Exc	macaque_down_SETX_Exc	L2/L3	macaque_down_setx_exc	down	SETX	rhe	Exc	Exc	EXT_1_L4	0.275226867525573	-0.275226867525573	0.0004058966457047	0.0055015969352724	up	up_SETX_EXT_1_L4	no
7874	1317.00331934702	1.60872795011105	0.055083305145699	29.2053635099757	1.65776582529214e-187	1.01319246696573e-184	L2/L3	Human	UP	human_up	macaque_down	SEZ6L_L2/L3	UP_SEZ6L_L2/L3	human_UP_SEZ6L_L2/L3	macaque_DOWN_SEZ6L_L2/L3	hg	rm	-1.60872795011105	human_up_SEZ6L_L2/L3	macaque_down_SEZ6L_L2/L3	0.804445839228046	0.0518095069727869	15.5269927515539	2.27815527147012e-54	8.48470453918154e-53	Chimp	chimp_up	chimp_UP_SEZ6L_L2/L3	pt	-0.804445839228046	chimp_up_SEZ6L_L2/L3	down_SEZ6L_L2/L3	Exc	macaque_down_SEZ6L_Exc	L2/L3	macaque_down_sez6l_exc	down	SEZ6L	rhe	Exc	Exc	EXT_5_L56	-0.425442129448498	0.425442129448498	2.25100810332146e-05	0.0008511565028656	down	down_SEZ6L_EXT_5_L56	no
4324	143.908877949045	0.900421469991051	0.141561804622991	6.36062440987569	2.00935230452136e-10	1.40991820814163e-09	L2/L3	Human	UP	human_up	macaque_down	SHLD2_L2/L3	UP_SHLD2_L2/L3	human_UP_SHLD2_L2/L3	macaque_DOWN_SHLD2_L2/L3	hg	rm	-0.900421469991051	human_up_SHLD2_L2/L3	macaque_down_SHLD2_L2/L3	0.571385615563809	0.123480007033246	4.62735328003317	3.70368435846618e-06	1.15930427273014e-05	Chimp	chimp_up	chimp_UP_SHLD2_L2/L3	pt	-0.571385615563809	chimp_up_SHLD2_L2/L3	down_SHLD2_L2/L3	Exc	macaque_down_SHLD2_Exc	L2/L3	macaque_down_shld2_exc	down	SHLD2	rhe	Exc	Exc	EXT_2_L56	-0.354279730462746	0.354279730462746	8.94939487606817e-06	0.0006963876608405	down	down_SHLD2_EXT_2_L56	yes
1644	103.738340862042	-0.610624743982862	0.164973674097534	-3.70134657740515	0.0002144583134371	0.0006690874815558	L2/L3	Human	DOWN	human_down	macaque_up	SIAH2_L2/L3	DOWN_SIAH2_L2/L3	human_DOWN_SIAH2_L2/L3	macaque_UP_SIAH2_L2/L3	hg	rm	0.610624743982862	human_down_SIAH2_L2/L3	macaque_up_SIAH2_L2/L3	-0.624472669953545	0.127596152870079	-4.89413399939572	9.87395474741e-07	3.34739845483238e-06	Chimp	chimp_down	chimp_DOWN_SIAH2_L2/L3	pt	0.624472669953545	chimp_down_SIAH2_L2/L3	up_SIAH2_L2/L3	Exc	macaque_up_SIAH2_Exc	L2/L3	macaque_up_siah2_exc	up	SIAH2	rhe	Exc	Exc	EXT_4_L56	0.266937820952785	-0.266937820952785	1.00682546846048e-07	5.44167704335967e-06	up	up_SIAH2_EXT_4_L56	yes
2458	562.379709498025	0.586511256105421	0.0767537109048914	7.6414710010854	2.14753899460352e-14	2.10048171831636e-13	L2/L3	Human	UP	human_up	macaque_down	SIL1_L2/L3	UP_SIL1_L2/L3	human_UP_SIL1_L2/L3	macaque_DOWN_SIL1_L2/L3	hg	rm	-0.586511256105421	human_up_SIL1_L2/L3	macaque_down_SIL1_L2/L3	0.527874595765243	0.0663302447018212	7.95827903452237	1.74448593987751e-15	1.34917478465024e-14	Chimp	chimp_up	chimp_UP_SIL1_L2/L3	pt	-0.527874595765243	chimp_up_SIL1_L2/L3	down_SIL1_L2/L3	Exc	macaque_down_SIL1_Exc	L2/L3	macaque_down_sil1_exc	down	SIL1	rhe	Exc	Exc	EXT_6_L23	-0.297177037318169	0.297177037318169	0.0001644439589992	0.0030749671202844	down	down_SIL1_EXT_6_L23	no
2458	562.379709498025	0.586511256105421	0.0767537109048914	7.6414710010854	2.14753899460352e-14	2.10048171831636e-13	L2/L3	Human	UP	human_up	macaque_down	SIL1_L2/L3	UP_SIL1_L2/L3	human_UP_SIL1_L2/L3	macaque_DOWN_SIL1_L2/L3	hg	rm	-0.586511256105421	human_up_SIL1_L2/L3	macaque_down_SIL1_L2/L3	0.527874595765243	0.0663302447018212	7.95827903452237	1.74448593987751e-15	1.34917478465024e-14	Chimp	chimp_up	chimp_UP_SIL1_L2/L3	pt	-0.527874595765243	chimp_up_SIL1_L2/L3	down_SIL1_L2/L3	Exc	macaque_down_SIL1_Exc	L2/L3	macaque_down_sil1_exc	down	SIL1	rhe	Exc	Exc	EXT_3_L23	-0.391710929684346	0.391710929684346	4.15756278336827e-05	0.001228764418628	down	down_SIL1_EXT_3_L23	no
1684	159.423498673931	1.05128366238831	0.13712102069348	7.66683078255629	1.76298119244416e-14	1.7326098158149e-13	L2/L3	Human	UP	human_up	macaque_down	SKIL_L2/L3	UP_SKIL_L2/L3	human_UP_SKIL_L2/L3	macaque_DOWN_SKIL_L2/L3	hg	rm	-1.05128366238831	human_up_SKIL_L2/L3	macaque_down_SKIL_L2/L3	0.645764248499824	0.121475579639329	5.31600055268023	1.0607282702885e-07	4.05834976735101e-07	Chimp	chimp_up	chimp_UP_SKIL_L2/L3	pt	-0.645764248499824	chimp_up_SKIL_L2/L3	down_SKIL_L2/L3	Exc	macaque_down_SKIL_Exc	L2/L3	macaque_down_skil_exc	down	SKIL	rhe	Exc	Exc	EXT_6_L23	-0.257949057054274	0.257949057054274	6.25905662708971e-07	5.53413916342634e-05	down	down_SKIL_EXT_6_L23	no
1684	159.423498673931	1.05128366238831	0.13712102069348	7.66683078255629	1.76298119244416e-14	1.7326098158149e-13	L2/L3	Human	UP	human_up	macaque_down	SKIL_L2/L3	UP_SKIL_L2/L3	human_UP_SKIL_L2/L3	macaque_DOWN_SKIL_L2/L3	hg	rm	-1.05128366238831	human_up_SKIL_L2/L3	macaque_down_SKIL_L2/L3	0.645764248499824	0.121475579639329	5.31600055268023	1.0607282702885e-07	4.05834976735101e-07	Chimp	chimp_up	chimp_UP_SKIL_L2/L3	pt	-0.645764248499824	chimp_up_SKIL_L2/L3	down_SKIL_L2/L3	Exc	macaque_down_SKIL_Exc	L2/L3	macaque_down_skil_exc	down	SKIL	rhe	Exc	Exc	EXT_3_L23	-0.312160817313653	0.312160817313653	2.02465268896553e-10	4.66075048999865e-07	down	down_SKIL_EXT_3_L23	no
5442	589.600996005113	0.721921027645449	0.074820281819835	9.64873440845642	4.97661012064147e-22	7.90816525570734e-21	L2/L3	Human	UP	human_up	macaque_down	SLAIN1_L2/L3	UP_SLAIN1_L2/L3	human_UP_SLAIN1_L2/L3	macaque_DOWN_SLAIN1_L2/L3	hg	rm	-0.721921027645449	human_up_SLAIN1_L2/L3	macaque_down_SLAIN1_L2/L3	0.513658806950592	0.0656694602363618	7.82188257832175	5.20391401685936e-15	3.91665596797789e-14	Chimp	chimp_up	chimp_UP_SLAIN1_L2/L3	pt	-0.513658806950592	chimp_up_SLAIN1_L2/L3	down_SLAIN1_L2/L3	Exc	macaque_down_SLAIN1_Exc	L2/L3	macaque_down_slain1_exc	down	SLAIN1	rhe	Exc	Exc	EXT_1_L4	0.356857353428927	-0.356857353428927	3.11305044439699e-13	1.93393070440756e-09	up	up_SLAIN1_EXT_1_L4	no
318	510.814189969248	1.55327732965601	0.086072200750709	18.0462137148644	8.44878301081909e-73	7.37674695406168e-71	L2/L3	Human	UP	human_up	macaque_down	SLC16A1-AS1_L2/L3	UP_SLC16A1-AS1_L2/L3	human_UP_SLC16A1-AS1_L2/L3	macaque_DOWN_SLC16A1-AS1_L2/L3	hg	rm	-1.55327732965601	human_up_SLC16A1-AS1_L2/L3	macaque_down_SLC16A1-AS1_L2/L3	1.68471432777357	0.0762850283386628	22.0844687937243	4.45756749391473e-108	5.80604255655472e-106	Chimp	chimp_up	chimp_UP_SLC16A1-AS1_L2/L3	pt	-1.68471432777357	chimp_up_SLC16A1-AS1_L2/L3	down_SLC16A1-AS1_L2/L3	Exc	macaque_down_SLC16A1-AS1_Exc	L2/L3	macaque_down_slc16a1-as1_exc	down	SLC16A1-AS1	rhe	Exc	Exc	EXT_4_L56	-0.259077973923013	0.259077973923013	5.61984244786028e-07	1.90436085956071e-05	down	down_SLC16A1-AS1_EXT_4_L56	no
3346	41.749867836353	2.06122318816617	0.309751248291052	6.65444675215443	2.84367681022878e-11	2.15522672332633e-10	L2/L3	Human	UP	human_up	macaque_down	SLC26A4-AS1_L2/L3	UP_SLC26A4-AS1_L2/L3	human_UP_SLC26A4-AS1_L2/L3	macaque_DOWN_SLC26A4-AS1_L2/L3	hg	rm	-2.06122318816617	human_up_SLC26A4-AS1_L2/L3	macaque_down_SLC26A4-AS1_L2/L3	2.05089523975779	0.280501181495726	7.31153868522668	2.64100464934061e-13	1.73418696478465e-12	Chimp	chimp_up	chimp_UP_SLC26A4-AS1_L2/L3	pt	-2.05089523975779	chimp_up_SLC26A4-AS1_L2/L3	down_SLC26A4-AS1_L2/L3	Exc	macaque_down_SLC26A4-AS1_Exc	L2/L3	macaque_down_slc26a4-as1_exc	down	SLC26A4-AS1	rhe	Exc	Exc	EXT_4_L56	0.411111637785354	-0.411111637785354	1.8149135360494e-06	4.32226396336262e-05	up	up_SLC26A4-AS1_EXT_4_L56	yes
6780	554.099484028706	-1.49365138992026	0.0829558994778537	-18.0053666987121	1.76824822698571e-72	1.53265326321568e-70	L2/L3	Human	DOWN	human_down	macaque_up	SLC39A11_L2/L3	DOWN_SLC39A11_L2/L3	human_DOWN_SLC39A11_L2/L3	macaque_UP_SLC39A11_L2/L3	hg	rm	1.49365138992026	human_down_SLC39A11_L2/L3	macaque_up_SLC39A11_L2/L3	-1.01806431336966	0.0596070114686542	-17.0796067154791	2.10533082923814e-65	1.06544937676688e-63	Chimp	chimp_down	chimp_DOWN_SLC39A11_L2/L3	pt	1.01806431336966	chimp_down_SLC39A11_L2/L3	up_SLC39A11_L2/L3	Exc	macaque_up_SLC39A11_Exc	L2/L3	macaque_up_slc39a11_exc	up	SLC39A11	rhe	Exc	Exc	EXT_5_L56	-0.329287849696277	0.329287849696277	2.95290495857234e-05	0.0010480181301483	down	down_SLC39A11_EXT_5_L56	no
6780	554.099484028706	-1.49365138992026	0.0829558994778537	-18.0053666987121	1.76824822698571e-72	1.53265326321568e-70	L2/L3	Human	DOWN	human_down	macaque_up	SLC39A11_L2/L3	DOWN_SLC39A11_L2/L3	human_DOWN_SLC39A11_L2/L3	macaque_UP_SLC39A11_L2/L3	hg	rm	1.49365138992026	human_down_SLC39A11_L2/L3	macaque_up_SLC39A11_L2/L3	-1.01806431336966	0.0596070114686542	-17.0796067154791	2.10533082923814e-65	1.06544937676688e-63	Chimp	chimp_down	chimp_DOWN_SLC39A11_L2/L3	pt	1.01806431336966	chimp_down_SLC39A11_L2/L3	up_SLC39A11_L2/L3	Exc	macaque_up_SLC39A11_Exc	L2/L3	macaque_up_slc39a11_exc	up	SLC39A11	rhe	Exc	Exc	EXT_11_L34	-0.371274165679801	0.371274165679801	1.13693665046201e-05	0.0003232148477742	down	down_SLC39A11_EXT_11_L34	no
6780	554.099484028706	-1.49365138992026	0.0829558994778537	-18.0053666987121	1.76824822698571e-72	1.53265326321568e-70	L2/L3	Human	DOWN	human_down	macaque_up	SLC39A11_L2/L3	DOWN_SLC39A11_L2/L3	human_DOWN_SLC39A11_L2/L3	macaque_UP_SLC39A11_L2/L3	hg	rm	1.49365138992026	human_down_SLC39A11_L2/L3	macaque_up_SLC39A11_L2/L3	-1.01806431336966	0.0596070114686542	-17.0796067154791	2.10533082923814e-65	1.06544937676688e-63	Chimp	chimp_down	chimp_DOWN_SLC39A11_L2/L3	pt	1.01806431336966	chimp_down_SLC39A11_L2/L3	up_SLC39A11_L2/L3	Exc	macaque_up_SLC39A11_Exc	L2/L3	macaque_up_slc39a11_exc	up	SLC39A11	rhe	Exc	Exc	EXT_2_L56	-0.413498415676852	0.413498415676852	8.54352720030542e-05	0.0029471588203136	down	down_SLC39A11_EXT_2_L56	no
6780	554.099484028706	-1.49365138992026	0.0829558994778537	-18.0053666987121	1.76824822698571e-72	1.53265326321568e-70	L2/L3	Human	DOWN	human_down	macaque_up	SLC39A11_L2/L3	DOWN_SLC39A11_L2/L3	human_DOWN_SLC39A11_L2/L3	macaque_UP_SLC39A11_L2/L3	hg	rm	1.49365138992026	human_down_SLC39A11_L2/L3	macaque_up_SLC39A11_L2/L3	-1.01806431336966	0.0596070114686542	-17.0796067154791	2.10533082923814e-65	1.06544937676688e-63	Chimp	chimp_down	chimp_DOWN_SLC39A11_L2/L3	pt	1.01806431336966	chimp_down_SLC39A11_L2/L3	up_SLC39A11_L2/L3	Exc	macaque_up_SLC39A11_Exc	L2/L3	macaque_up_slc39a11_exc	up	SLC39A11	rhe	Exc	Exc	EXT_6_L23	-0.969015689775667	0.969015689775667	3.87325477910078e-12	9.93150941046178e-09	down	down_SLC39A11_EXT_6_L23	no
769	197.018381663815	-1.14253172033507	0.128042270375809	-8.92308233040303	4.53487393936752e-19	6.10351525797652e-18	L2/L3	Human	DOWN	human_down	macaque_up	SLC8A1-AS1_L2/L3	DOWN_SLC8A1-AS1_L2/L3	human_DOWN_SLC8A1-AS1_L2/L3	macaque_UP_SLC8A1-AS1_L2/L3	hg	rm	1.14253172033507	human_down_SLC8A1-AS1_L2/L3	macaque_up_SLC8A1-AS1_L2/L3	-1.19141572961871	0.0980528934129702	-12.1507452574685	5.68450456911681e-34	1.11335949802357e-32	Chimp	chimp_down	chimp_DOWN_SLC8A1-AS1_L2/L3	pt	1.19141572961871	chimp_down_SLC8A1-AS1_L2/L3	up_SLC8A1-AS1_L2/L3	Exc	macaque_up_SLC8A1-AS1_Exc	L2/L3	macaque_up_slc8a1-as1_exc	up	SLC8A1-AS1	rhe	Exc	Exc	EXT_4_L56	-0.292945356433589	0.292945356433589	1.92032232749344e-05	0.000255707591363	down	down_SLC8A1-AS1_EXT_4_L56	yes
7399	447.710343872792	0.534640205015011	0.0852584028567268	6.27082125750645	3.59148716443522e-10	2.46137688474635e-09	L2/L3	Human	UP	human_up	macaque_down	SLC8A2_L2/L3	UP_SLC8A2_L2/L3	human_UP_SLC8A2_L2/L3	macaque_DOWN_SLC8A2_L2/L3	hg	rm	-0.534640205015011	human_up_SLC8A2_L2/L3	macaque_down_SLC8A2_L2/L3	0.864476852202901	0.0706525237531372	12.2356117839954	2.00587767135988e-34	3.99432749996107e-33	Chimp	chimp_up	chimp_UP_SLC8A2_L2/L3	pt	-0.864476852202901	chimp_up_SLC8A2_L2/L3	down_SLC8A2_L2/L3	Exc	macaque_down_SLC8A2_Exc	L2/L3	macaque_down_slc8a2_exc	down	SLC8A2	rhe	Exc	Exc	EXT_9_L6	-0.279532195007044	0.279532195007044	1.21675959272221e-05	0.0001809940875759	down	down_SLC8A2_EXT_9_L6	yes
4347	1205.97187740514	0.855691615321369	0.0545649933320852	15.6820621256854	2.00633418733966e-55	1.13324601159783e-53	L2/L3	Human	UP	human_up	macaque_down	SORBS1_L2/L3	UP_SORBS1_L2/L3	human_UP_SORBS1_L2/L3	macaque_DOWN_SORBS1_L2/L3	hg	rm	-0.855691615321369	human_up_SORBS1_L2/L3	macaque_down_SORBS1_L2/L3	0.816733833647821	0.048015757810198	17.0097041241397	6.9588316319614e-65	3.47009855187096e-63	Chimp	chimp_up	chimp_UP_SORBS1_L2/L3	pt	-0.816733833647821	chimp_up_SORBS1_L2/L3	down_SORBS1_L2/L3	Exc	macaque_down_SORBS1_Exc	L2/L3	macaque_down_sorbs1_exc	down	SORBS1	rhe	Exc	Exc	EXT_6_L23	0.55101784934662	-0.55101784934662	0.0006900160357255	0.0084705559191128	up	up_SORBS1_EXT_6_L23	no
4347	1205.97187740514	0.855691615321369	0.0545649933320852	15.6820621256854	2.00633418733966e-55	1.13324601159783e-53	L2/L3	Human	UP	human_up	macaque_down	SORBS1_L2/L3	UP_SORBS1_L2/L3	human_UP_SORBS1_L2/L3	macaque_DOWN_SORBS1_L2/L3	hg	rm	-0.855691615321369	human_up_SORBS1_L2/L3	macaque_down_SORBS1_L2/L3	0.816733833647821	0.048015757810198	17.0097041241397	6.9588316319614e-65	3.47009855187096e-63	Chimp	chimp_up	chimp_UP_SORBS1_L2/L3	pt	-0.816733833647821	chimp_up_SORBS1_L2/L3	down_SORBS1_L2/L3	Exc	macaque_down_SORBS1_Exc	L2/L3	macaque_down_sorbs1_exc	down	SORBS1	rhe	Exc	Exc	EXT_9_L6	-0.281664838553105	0.281664838553105	8.75464850357682e-05	0.0008757325652058	down	down_SORBS1_EXT_9_L6	no
1967	10.987483878724	-1.66207949763174	0.596926710767925	-2.78439457918299	0.0053627750863365	0.0119822934906185	L2/L3	Human	DOWN	human_down	macaque_up	SPP1_L2/L3	DOWN_SPP1_L2/L3	human_DOWN_SPP1_L2/L3	macaque_UP_SPP1_L2/L3	hg	rm	1.66207949763174	human_down_SPP1_L2/L3	macaque_up_SPP1_L2/L3	-2.31874615369674	0.492396161138277	-4.70910688730082	2.48804578619038e-06	7.98291282267248e-06	Chimp	chimp_down	chimp_DOWN_SPP1_L2/L3	pt	2.31874615369674	chimp_down_SPP1_L2/L3	up_SPP1_L2/L3	Exc	macaque_up_SPP1_Exc	L2/L3	macaque_up_spp1_exc	up	SPP1	rhe	Exc	Exc	EXT_9_L6	0.923903014510175	-0.923903014510175	2.95947520711963e-15	2.90338610557517e-12	up	up_SPP1_EXT_9_L6	no
1967	10.987483878724	-1.66207949763174	0.596926710767925	-2.78439457918299	0.0053627750863365	0.0119822934906185	L2/L3	Human	DOWN	human_down	macaque_up	SPP1_L2/L3	DOWN_SPP1_L2/L3	human_DOWN_SPP1_L2/L3	macaque_UP_SPP1_L2/L3	hg	rm	1.66207949763174	human_down_SPP1_L2/L3	macaque_up_SPP1_L2/L3	-2.31874615369674	0.492396161138277	-4.70910688730082	2.48804578619038e-06	7.98291282267248e-06	Chimp	chimp_down	chimp_DOWN_SPP1_L2/L3	pt	2.31874615369674	chimp_down_SPP1_L2/L3	up_SPP1_L2/L3	Exc	macaque_up_SPP1_Exc	L2/L3	macaque_up_spp1_exc	up	SPP1	rhe	Exc	Exc	EXT_4_L56	0.490974868155053	-0.490974868155053	6.49073885780763e-07	2.08430043827433e-05	up	up_SPP1_EXT_4_L56	no
4455	68.7377337846555	2.40701696857209	0.245504410117205	9.80437364617185	1.07813791069566e-22	1.77353314281172e-21	L2/L3	Human	UP	human_up	macaque_down	SPRN_L2/L3	UP_SPRN_L2/L3	human_UP_SPRN_L2/L3	macaque_DOWN_SPRN_L2/L3	hg	rm	-2.40701696857209	human_up_SPRN_L2/L3	macaque_down_SPRN_L2/L3	2.00718918425218	0.228241389645115	8.79415073389229	1.44133976280456e-18	1.35847270012691e-17	Chimp	chimp_up	chimp_UP_SPRN_L2/L3	pt	-2.00718918425218	chimp_up_SPRN_L2/L3	down_SPRN_L2/L3	Exc	macaque_down_SPRN_Exc	L2/L3	macaque_down_sprn_exc	down	SPRN	rhe	Exc	Exc	EXT_4_L56	-0.252155866814046	0.252155866814046	0.0013016903011633	0.0068229435644362	down	down_SPRN_EXT_4_L56	yes
2481	909.447234971666	1.30275077205524	0.0719044081005064	18.117815116902	2.30571048690543e-73	2.0430823481739e-71	L2/L3	Human	UP	human_up	macaque_down	SPRY4-AS1_L2/L3	UP_SPRY4-AS1_L2/L3	human_UP_SPRY4-AS1_L2/L3	macaque_DOWN_SPRY4-AS1_L2/L3	hg	rm	-1.30275077205524	human_up_SPRY4-AS1_L2/L3	macaque_down_SPRY4-AS1_L2/L3	0.98912195584223	0.0666908372584937	14.8314520630232	9.17270835991958e-50	3.00743709033072e-48	Chimp	chimp_up	chimp_UP_SPRY4-AS1_L2/L3	pt	-0.98912195584223	chimp_up_SPRY4-AS1_L2/L3	down_SPRY4-AS1_L2/L3	Exc	macaque_down_SPRY4-AS1_Exc	L2/L3	macaque_down_spry4-as1_exc	down	SPRY4-AS1	rhe	Exc	Exc	EXT_10_L34	-0.655887895713591	0.655887895713591	1.4228544663594e-06	0.0001159626390082	down	down_SPRY4-AS1_EXT_10_L34	no
2481	909.447234971666	1.30275077205524	0.0719044081005064	18.117815116902	2.30571048690543e-73	2.0430823481739e-71	L2/L3	Human	UP	human_up	macaque_down	SPRY4-AS1_L2/L3	UP_SPRY4-AS1_L2/L3	human_UP_SPRY4-AS1_L2/L3	macaque_DOWN_SPRY4-AS1_L2/L3	hg	rm	-1.30275077205524	human_up_SPRY4-AS1_L2/L3	macaque_down_SPRY4-AS1_L2/L3	0.98912195584223	0.0666908372584937	14.8314520630232	9.17270835991958e-50	3.00743709033072e-48	Chimp	chimp_up	chimp_UP_SPRY4-AS1_L2/L3	pt	-0.98912195584223	chimp_up_SPRY4-AS1_L2/L3	down_SPRY4-AS1_L2/L3	Exc	macaque_down_SPRY4-AS1_Exc	L2/L3	macaque_down_spry4-as1_exc	down	SPRY4-AS1	rhe	Exc	Exc	EXT_6_L23	-1.16552935623575	1.16552935623575	2.14300112158159e-07	2.58584600041195e-05	down	down_SPRY4-AS1_EXT_6_L23	no
2481	909.447234971666	1.30275077205524	0.0719044081005064	18.117815116902	2.30571048690543e-73	2.0430823481739e-71	L2/L3	Human	UP	human_up	macaque_down	SPRY4-AS1_L2/L3	UP_SPRY4-AS1_L2/L3	human_UP_SPRY4-AS1_L2/L3	macaque_DOWN_SPRY4-AS1_L2/L3	hg	rm	-1.30275077205524	human_up_SPRY4-AS1_L2/L3	macaque_down_SPRY4-AS1_L2/L3	0.98912195584223	0.0666908372584937	14.8314520630232	9.17270835991958e-50	3.00743709033072e-48	Chimp	chimp_up	chimp_UP_SPRY4-AS1_L2/L3	pt	-0.98912195584223	chimp_up_SPRY4-AS1_L2/L3	down_SPRY4-AS1_L2/L3	Exc	macaque_down_SPRY4-AS1_Exc	L2/L3	macaque_down_spry4-as1_exc	down	SPRY4-AS1	rhe	Exc	Exc	EXT_3_L23	-1.20335492858857	1.20335492858857	2.28410528532448e-10	4.73220933013526e-07	down	down_SPRY4-AS1_EXT_3_L23	no
2579	169.242414159883	0.526688335549768	0.136683929310794	3.85333036740682	0.0001165220002162	0.0003818282096719	L2/L3	Human	UP	human_up	macaque_down	SQSTM1_L2/L3	UP_SQSTM1_L2/L3	human_UP_SQSTM1_L2/L3	macaque_DOWN_SQSTM1_L2/L3	hg	rm	-0.526688335549768	human_up_SQSTM1_L2/L3	macaque_down_SQSTM1_L2/L3	0.976390796586848	0.110911491524612	8.80333302857241	1.32811707568005e-18	1.25437386586496e-17	Chimp	chimp_up	chimp_UP_SQSTM1_L2/L3	pt	-0.976390796586848	chimp_up_SQSTM1_L2/L3	down_SQSTM1_L2/L3	Exc	macaque_down_SQSTM1_Exc	L2/L3	macaque_down_sqstm1_exc	down	SQSTM1	rhe	Exc	Exc	EXT_4_L56	0.555665268997549	-0.555665268997549	5.79036871175892e-09	7.74516235956325e-07	up	up_SQSTM1_EXT_4_L56	no
2579	169.242414159883	0.526688335549768	0.136683929310794	3.85333036740682	0.0001165220002162	0.0003818282096719	L2/L3	Human	UP	human_up	macaque_down	SQSTM1_L2/L3	UP_SQSTM1_L2/L3	human_UP_SQSTM1_L2/L3	macaque_DOWN_SQSTM1_L2/L3	hg	rm	-0.526688335549768	human_up_SQSTM1_L2/L3	macaque_down_SQSTM1_L2/L3	0.976390796586848	0.110911491524612	8.80333302857241	1.32811707568005e-18	1.25437386586496e-17	Chimp	chimp_up	chimp_UP_SQSTM1_L2/L3	pt	-0.976390796586848	chimp_up_SQSTM1_L2/L3	down_SQSTM1_L2/L3	Exc	macaque_down_SQSTM1_Exc	L2/L3	macaque_down_sqstm1_exc	down	SQSTM1	rhe	Exc	Exc	EXT_9_L6	0.550549747932826	-0.550549747932826	3.97985777443397e-12	8.91228585531399e-10	up	up_SQSTM1_EXT_9_L6	no
6593	335.576346300708	0.838956176764463	0.0945287610031785	8.87514199764295	6.98442458836509e-19	9.27469328625462e-18	L2/L3	Human	UP	human_up	macaque_down	SRCIN1_L2/L3	UP_SRCIN1_L2/L3	human_UP_SRCIN1_L2/L3	macaque_DOWN_SRCIN1_L2/L3	hg	rm	-0.838956176764463	human_up_SRCIN1_L2/L3	macaque_down_SRCIN1_L2/L3	0.590586547644292	0.0822513571699378	7.18026507968852	6.95763853310968e-13	4.40484122377695e-12	Chimp	chimp_up	chimp_UP_SRCIN1_L2/L3	pt	-0.590586547644292	chimp_up_SRCIN1_L2/L3	down_SRCIN1_L2/L3	Exc	macaque_down_SRCIN1_Exc	L2/L3	macaque_down_srcin1_exc	down	SRCIN1	rhe	Exc	Exc	EXT_9_L6	-0.251194538013105	0.251194538013105	3.1300571103689e-08	1.34906771104226e-06	down	down_SRCIN1_EXT_9_L6	no
6593	335.576346300708	0.838956176764463	0.0945287610031785	8.87514199764295	6.98442458836509e-19	9.27469328625462e-18	L2/L3	Human	UP	human_up	macaque_down	SRCIN1_L2/L3	UP_SRCIN1_L2/L3	human_UP_SRCIN1_L2/L3	macaque_DOWN_SRCIN1_L2/L3	hg	rm	-0.838956176764463	human_up_SRCIN1_L2/L3	macaque_down_SRCIN1_L2/L3	0.590586547644292	0.0822513571699378	7.18026507968852	6.95763853310968e-13	4.40484122377695e-12	Chimp	chimp_up	chimp_UP_SRCIN1_L2/L3	pt	-0.590586547644292	chimp_up_SRCIN1_L2/L3	down_SRCIN1_L2/L3	Exc	macaque_down_SRCIN1_Exc	L2/L3	macaque_down_srcin1_exc	down	SRCIN1	rhe	Exc	Exc	EXT_10_L34	-0.365894222615074	0.365894222615074	1.51006739089659e-07	3.01453565551233e-05	down	down_SRCIN1_EXT_10_L34	no
340	374.693741356705	3.19956227452034	0.109180995940313	29.305120794735	8.92463558363621e-189	5.59809509925139e-186	L2/L3	Human	UP	human_up	macaque_down	SRGAP2B_L2/L3	UP_SRGAP2B_L2/L3	human_UP_SRGAP2B_L2/L3	macaque_DOWN_SRGAP2B_L2/L3	hg	rm	-3.19956227452034	human_up_SRGAP2B_L2/L3	macaque_down_SRGAP2B_L2/L3	0.853942137404114	0.111095722194783	7.686543824855	1.51162921545504e-14	1.10119786001181e-13	Chimp	chimp_up	chimp_UP_SRGAP2B_L2/L3	pt	-0.853942137404114	chimp_up_SRGAP2B_L2/L3	down_SRGAP2B_L2/L3	Exc	macaque_down_SRGAP2B_Exc	L2/L3	macaque_down_srgap2b_exc	down	SRGAP2B	rhe	Exc	Exc	EXT_6_L23	-0.430417514146488	0.430417514146488	1.78068377668625e-08	3.9017461359051e-06	down	down_SRGAP2B_EXT_6_L23	yes
3229	902.448569139158	0.910420906273408	0.0629704280662936	14.4579119791744	2.23474862192997e-47	9.75594654804448e-46	L2/L3	Human	UP	human_up	macaque_down	SRRM3_L2/L3	UP_SRRM3_L2/L3	human_UP_SRRM3_L2/L3	macaque_DOWN_SRRM3_L2/L3	hg	rm	-0.910420906273408	human_up_SRRM3_L2/L3	macaque_down_SRRM3_L2/L3	1.1451642867388	0.0542640105948937	21.1035689066181	7.37538041296294e-99	8.29243243034834e-97	Chimp	chimp_up	chimp_UP_SRRM3_L2/L3	pt	-1.1451642867388	chimp_up_SRRM3_L2/L3	down_SRRM3_L2/L3	Exc	macaque_down_SRRM3_Exc	L2/L3	macaque_down_srrm3_exc	down	SRRM3	rhe	Exc	Exc	EXT_4_L56	-0.347057084236053	0.347057084236053	5.2665075395081e-09	7.15199764334726e-07	down	down_SRRM3_EXT_4_L56	no
221	554.233706854977	-0.857152356235241	0.0807059929674446	-10.6206779040684	2.38820419770333e-26	4.70845618332975e-25	L2/L3	Human	DOWN	human_down	macaque_up	SRSF11_L2/L3	DOWN_SRSF11_L2/L3	human_DOWN_SRSF11_L2/L3	macaque_UP_SRSF11_L2/L3	hg	rm	0.857152356235241	human_down_SRSF11_L2/L3	macaque_up_SRSF11_L2/L3	-0.89922510361177	0.0657723450428481	-13.6717810962337	1.49685947673809e-42	3.95117857004752e-41	Chimp	chimp_down	chimp_DOWN_SRSF11_L2/L3	pt	0.89922510361177	chimp_down_SRSF11_L2/L3	up_SRSF11_L2/L3	Exc	macaque_up_SRSF11_Exc	L2/L3	macaque_up_srsf11_exc	up	SRSF11	rhe	Exc	Exc	EXT_11_L34	-0.397507214945925	0.397507214945925	0.0002932599936105	0.0034398590648741	down	down_SRSF11_EXT_11_L34	no
221	554.233706854977	-0.857152356235241	0.0807059929674446	-10.6206779040684	2.38820419770333e-26	4.70845618332975e-25	L2/L3	Human	DOWN	human_down	macaque_up	SRSF11_L2/L3	DOWN_SRSF11_L2/L3	human_DOWN_SRSF11_L2/L3	macaque_UP_SRSF11_L2/L3	hg	rm	0.857152356235241	human_down_SRSF11_L2/L3	macaque_up_SRSF11_L2/L3	-0.89922510361177	0.0657723450428481	-13.6717810962337	1.49685947673809e-42	3.95117857004752e-41	Chimp	chimp_down	chimp_DOWN_SRSF11_L2/L3	pt	0.89922510361177	chimp_down_SRSF11_L2/L3	up_SRSF11_L2/L3	Exc	macaque_up_SRSF11_Exc	L2/L3	macaque_up_srsf11_exc	up	SRSF11	rhe	Exc	Exc	EXT_9_L6	-0.525178874792555	0.525178874792555	2.45178194995088e-07	7.41727044535802e-06	down	down_SRSF11_EXT_9_L6	no
1727	89.915882858943	-0.933751015629483	0.181732796920812	-5.13804349820443	2.77613630856804e-07	1.3797327992291e-06	L2/L3	Human	DOWN	human_down	macaque_up	SST_L2/L3	DOWN_SST_L2/L3	human_DOWN_SST_L2/L3	macaque_UP_SST_L2/L3	hg	rm	0.933751015629483	human_down_SST_L2/L3	macaque_up_SST_L2/L3	-2.37387800398328	0.167425405806901	-14.1787203234925	1.2408873328563e-45	3.61145182734587e-44	Chimp	chimp_down	chimp_DOWN_SST_L2/L3	pt	2.37387800398328	chimp_down_SST_L2/L3	up_SST_L2/L3	Exc	macaque_up_SST_Exc	L2/L3	macaque_up_sst_exc	up	SST	rhe	Exc	Exc	EXT_4_L56	-0.30529934468365	0.30529934468365	5.08107224875951e-06	9.1768807416682e-05	down	down_SST_EXT_4_L56	yes
2151	862.130476723969	-0.819944966331504	0.0632843790855271	-12.9565143591497	2.15834252238775e-38	6.98049557172787e-37	L2/L3	Human	DOWN	human_down	macaque_up	STOX2_L2/L3	DOWN_STOX2_L2/L3	human_DOWN_STOX2_L2/L3	macaque_UP_STOX2_L2/L3	hg	rm	0.819944966331504	human_down_STOX2_L2/L3	macaque_up_STOX2_L2/L3	-0.621822373972546	0.0497297213721601	-12.5040389693528	7.09526972616281e-36	1.48875747528888e-34	Chimp	chimp_down	chimp_DOWN_STOX2_L2/L3	pt	0.621822373972546	chimp_down_STOX2_L2/L3	up_STOX2_L2/L3	Exc	macaque_up_STOX2_Exc	L2/L3	macaque_up_stox2_exc	up	STOX2	rhe	Exc	Exc	EXT_11_L34	0.27864458004569	-0.27864458004569	1.36911336947586e-05	0.0003681804871968	up	up_STOX2_EXT_11_L34	no
2981	2680.10770592279	0.888520251610324	0.043544414641724	20.4049189527731	1.51212350992239e-92	2.29573095430001e-90	L2/L3	Human	UP	human_up	macaque_down	SYNE1_L2/L3	UP_SYNE1_L2/L3	human_UP_SYNE1_L2/L3	macaque_DOWN_SYNE1_L2/L3	hg	rm	-0.888520251610324	human_up_SYNE1_L2/L3	macaque_down_SYNE1_L2/L3	0.882002711648253	0.0398786192368573	22.1171828043904	2.16003050490759e-108	2.82892786346029e-106	Chimp	chimp_up	chimp_UP_SYNE1_L2/L3	pt	-0.882002711648253	chimp_up_SYNE1_L2/L3	down_SYNE1_L2/L3	Exc	macaque_down_SYNE1_Exc	L2/L3	macaque_down_syne1_exc	down	SYNE1	rhe	Exc	Exc	EXT_9_L6	-0.250383957855589	0.250383957855589	0.0001521413914483	0.001364569850509	down	down_SYNE1_EXT_9_L6	no
6063	97.1109633948709	-0.61279798402993	0.170108092842096	-3.60240347059069	0.0003152884950415	0.0009501283772144	L2/L3	Human	DOWN	human_down	macaque_up	SYNGR3_L2/L3	DOWN_SYNGR3_L2/L3	human_DOWN_SYNGR3_L2/L3	macaque_UP_SYNGR3_L2/L3	hg	rm	0.61279798402993	human_down_SYNGR3_L2/L3	macaque_up_SYNGR3_L2/L3	-0.753052671869376	0.13371062014296	-5.63195856143835	1.78174499914676e-08	7.45736151003725e-08	Chimp	chimp_down	chimp_DOWN_SYNGR3_L2/L3	pt	0.753052671869376	chimp_down_SYNGR3_L2/L3	up_SYNGR3_L2/L3	Exc	macaque_up_SYNGR3_Exc	L2/L3	macaque_up_syngr3_exc	up	SYNGR3	rhe	Exc	Exc	EXT_9_L6	-0.251579841165347	0.251579841165347	0.0003693117653597	0.0028075870811594	down	down_SYNGR3_EXT_9_L6	no
6063	97.1109633948709	-0.61279798402993	0.170108092842096	-3.60240347059069	0.0003152884950415	0.0009501283772144	L2/L3	Human	DOWN	human_down	macaque_up	SYNGR3_L2/L3	DOWN_SYNGR3_L2/L3	human_DOWN_SYNGR3_L2/L3	macaque_UP_SYNGR3_L2/L3	hg	rm	0.61279798402993	human_down_SYNGR3_L2/L3	macaque_up_SYNGR3_L2/L3	-0.753052671869376	0.13371062014296	-5.63195856143835	1.78174499914676e-08	7.45736151003725e-08	Chimp	chimp_down	chimp_DOWN_SYNGR3_L2/L3	pt	0.753052671869376	chimp_down_SYNGR3_L2/L3	up_SYNGR3_L2/L3	Exc	macaque_up_SYNGR3_Exc	L2/L3	macaque_up_syngr3_exc	up	SYNGR3	rhe	Exc	Exc	EXT_4_L56	-0.392513175848271	0.392513175848271	3.3872996161451e-05	0.0004017222557897	down	down_SYNGR3_EXT_4_L56	no
1817	302.290899916033	3.43799829975298	0.152719491246072	22.5118501358379	3.17731138019292e-112	6.58559948332857e-110	L2/L3	Human	UP	human_up	macaque_down	TAPT1-AS1_L2/L3	UP_TAPT1-AS1_L2/L3	human_UP_TAPT1-AS1_L2/L3	macaque_DOWN_TAPT1-AS1_L2/L3	hg	rm	-3.43799829975298	human_up_TAPT1-AS1_L2/L3	macaque_down_TAPT1-AS1_L2/L3	1.41345044933033	0.15287261246291	9.24593638166062	2.33189857905728e-20	2.47476110999152e-19	Chimp	chimp_up	chimp_UP_TAPT1-AS1_L2/L3	pt	-1.41345044933033	chimp_up_TAPT1-AS1_L2/L3	down_TAPT1-AS1_L2/L3	Exc	macaque_down_TAPT1-AS1_Exc	L2/L3	macaque_down_tapt1-as1_exc	down	TAPT1-AS1	rhe	Exc	Exc	EXT_6_L23	-0.329902305313474	0.329902305313474	0.0005519543959112	0.0072392842220758	down	down_TAPT1-AS1_EXT_6_L23	no
2540	8946.44414970831	0.645288802369188	0.0337712999506522	19.107609221798	2.18240828574938e-81	2.50095595668857e-79	L2/L3	Human	UP	human_up	macaque_down	TENM2_L2/L3	UP_TENM2_L2/L3	human_UP_TENM2_L2/L3	macaque_DOWN_TENM2_L2/L3	hg	rm	-0.645288802369188	human_up_TENM2_L2/L3	macaque_down_TENM2_L2/L3	0.762104480196466	0.0322384883030244	23.6395848661728	1.51056630043808e-123	2.79115180908853e-121	Chimp	chimp_up	chimp_UP_TENM2_L2/L3	pt	-0.762104480196466	chimp_up_TENM2_L2/L3	down_TENM2_L2/L3	Exc	macaque_down_TENM2_Exc	L2/L3	macaque_down_tenm2_exc	down	TENM2	rhe	Exc	Exc	EXT_11_L34	-1.0538632004243	1.0538632004243	6.43153530938407e-07	3.97476871604792e-05	down	down_TENM2_EXT_11_L34	no
5070	442.315160732431	0.831761753278845	0.0952762210308085	8.73000360719477	2.54664500233676e-18	3.25828396541594e-17	L2/L3	Human	UP	human_up	macaque_down	TFCP2_L2/L3	UP_TFCP2_L2/L3	human_UP_TFCP2_L2/L3	macaque_DOWN_TFCP2_L2/L3	hg	rm	-0.831761753278845	human_up_TFCP2_L2/L3	macaque_down_TFCP2_L2/L3	0.914510788820467	0.0843978210758251	10.835715628237	2.33135369466727e-27	3.55080809367981e-26	Chimp	chimp_up	chimp_UP_TFCP2_L2/L3	pt	-0.914510788820467	chimp_up_TFCP2_L2/L3	down_TFCP2_L2/L3	Exc	macaque_down_TFCP2_Exc	L2/L3	macaque_down_tfcp2_exc	down	TFCP2	rhe	Exc	Exc	EXT_3_L23	-0.328932104797635	0.328932104797635	5.40724130159357e-08	1.25873286838669e-05	down	down_TFCP2_EXT_3_L23	no
5070	442.315160732431	0.831761753278845	0.0952762210308085	8.73000360719477	2.54664500233676e-18	3.25828396541594e-17	L2/L3	Human	UP	human_up	macaque_down	TFCP2_L2/L3	UP_TFCP2_L2/L3	human_UP_TFCP2_L2/L3	macaque_DOWN_TFCP2_L2/L3	hg	rm	-0.831761753278845	human_up_TFCP2_L2/L3	macaque_down_TFCP2_L2/L3	0.914510788820467	0.0843978210758251	10.835715628237	2.33135369466727e-27	3.55080809367981e-26	Chimp	chimp_up	chimp_UP_TFCP2_L2/L3	pt	-0.914510788820467	chimp_up_TFCP2_L2/L3	down_TFCP2_L2/L3	Exc	macaque_down_TFCP2_Exc	L2/L3	macaque_down_tfcp2_exc	down	TFCP2	rhe	Exc	Exc	EXT_6_L23	-0.337596037734365	0.337596037734365	4.99764121416515e-09	1.76752783148569e-06	down	down_TFCP2_EXT_6_L23	no
880	83.5045341404653	0.87672955013863	0.193885607493275	4.52189082765743	6.12896699626618e-06	2.52401619424673e-05	L2/L3	Human	UP	human_up	macaque_down	TGOLN2_L2/L3	UP_TGOLN2_L2/L3	human_UP_TGOLN2_L2/L3	macaque_DOWN_TGOLN2_L2/L3	hg	rm	-0.87672955013863	human_up_TGOLN2_L2/L3	macaque_down_TGOLN2_L2/L3	0.962724743566601	0.165184762910601	5.82816917615843	5.60387546412404e-09	2.48602225130952e-08	Chimp	chimp_up	chimp_UP_TGOLN2_L2/L3	pt	-0.962724743566601	chimp_up_TGOLN2_L2/L3	down_TGOLN2_L2/L3	Exc	macaque_down_TGOLN2_Exc	L2/L3	macaque_down_tgoln2_exc	down	TGOLN2	rhe	Exc	Exc	EXT_4_L56	0.348472256936832	-0.348472256936832	0.0005917644873427	0.0037055579830439	up	up_TGOLN2_EXT_4_L56	yes
6610	354.749002323942	-0.97524452994527	0.0951898567647583	-10.2452568276826	1.24294336635367e-24	2.24786024889272e-23	L2/L3	Human	DOWN	human_down	macaque_up	THRA_L2/L3	DOWN_THRA_L2/L3	human_DOWN_THRA_L2/L3	macaque_UP_THRA_L2/L3	hg	rm	0.97524452994527	human_down_THRA_L2/L3	macaque_up_THRA_L2/L3	-0.932474050231334	0.0733380709243287	-12.7147338139487	4.89774478829342e-37	1.07596907625587e-35	Chimp	chimp_down	chimp_DOWN_THRA_L2/L3	pt	0.932474050231334	chimp_down_THRA_L2/L3	up_THRA_L2/L3	Exc	macaque_up_THRA_Exc	L2/L3	macaque_up_thra_exc	up	THRA	rhe	Exc	Exc	EXT_4_L56	0.397083060605285	-0.397083060605285	0.0002623443182341	0.001965097019531	up	up_THRA_EXT_4_L56	no
6610	354.749002323942	-0.97524452994527	0.0951898567647583	-10.2452568276826	1.24294336635367e-24	2.24786024889272e-23	L2/L3	Human	DOWN	human_down	macaque_up	THRA_L2/L3	DOWN_THRA_L2/L3	human_DOWN_THRA_L2/L3	macaque_UP_THRA_L2/L3	hg	rm	0.97524452994527	human_down_THRA_L2/L3	macaque_up_THRA_L2/L3	-0.932474050231334	0.0733380709243287	-12.7147338139487	4.89774478829342e-37	1.07596907625587e-35	Chimp	chimp_down	chimp_DOWN_THRA_L2/L3	pt	0.932474050231334	chimp_down_THRA_L2/L3	up_THRA_L2/L3	Exc	macaque_up_THRA_Exc	L2/L3	macaque_up_thra_exc	up	THRA	rhe	Exc	Exc	EXT_3_L23	0.261071845877195	-0.261071845877195	6.69398653523334e-08	1.48856559483742e-05	up	up_THRA_EXT_3_L23	no
1283	162.206610119965	1.70607678965505	0.151848937996265	11.2353554273591	2.73391391264297e-29	6.14769547375073e-28	L2/L3	Human	UP	human_up	macaque_down	THUMPD3-AS1_L2/L3	UP_THUMPD3-AS1_L2/L3	human_UP_THUMPD3-AS1_L2/L3	macaque_DOWN_THUMPD3-AS1_L2/L3	hg	rm	-1.70607678965505	human_up_THUMPD3-AS1_L2/L3	macaque_down_THUMPD3-AS1_L2/L3	1.83660586626606	0.134635777307764	13.6412913639423	2.27496041481526e-42	5.95235526317634e-41	Chimp	chimp_up	chimp_UP_THUMPD3-AS1_L2/L3	pt	-1.83660586626606	chimp_up_THUMPD3-AS1_L2/L3	down_THUMPD3-AS1_L2/L3	Exc	macaque_down_THUMPD3-AS1_Exc	L2/L3	macaque_down_thumpd3-as1_exc	down	THUMPD3-AS1	rhe	Exc	Exc	EXT_9_L6	0.255438150187258	-0.255438150187258	0.0001346191062443	0.0012409050679396	up	up_THUMPD3-AS1_EXT_9_L6	yes
1119	1678.02037620633	1.03273735015356	0.0608173300414185	16.9809715331178	1.13590046460209e-64	7.89368031319402e-63	L2/L3	Human	UP	human_up	macaque_down	TMEFF2_L2/L3	UP_TMEFF2_L2/L3	human_UP_TMEFF2_L2/L3	macaque_DOWN_TMEFF2_L2/L3	hg	rm	-1.03273735015356	human_up_TMEFF2_L2/L3	macaque_down_TMEFF2_L2/L3	0.660097313008442	0.0574952703580475	11.4808976268436	1.64563093881607e-30	2.81993235496907e-29	Chimp	chimp_up	chimp_UP_TMEFF2_L2/L3	pt	-0.660097313008442	chimp_up_TMEFF2_L2/L3	down_TMEFF2_L2/L3	Exc	macaque_down_TMEFF2_Exc	L2/L3	macaque_down_tmeff2_exc	down	TMEFF2	rhe	Exc	Exc	EXT_4_L56	-0.340566406037926	0.340566406037926	4.70183859882667e-06	8.67694073372681e-05	down	down_TMEFF2_EXT_4_L56	no
1119	1678.02037620633	1.03273735015356	0.0608173300414185	16.9809715331178	1.13590046460209e-64	7.89368031319402e-63	L2/L3	Human	UP	human_up	macaque_down	TMEFF2_L2/L3	UP_TMEFF2_L2/L3	human_UP_TMEFF2_L2/L3	macaque_DOWN_TMEFF2_L2/L3	hg	rm	-1.03273735015356	human_up_TMEFF2_L2/L3	macaque_down_TMEFF2_L2/L3	0.660097313008442	0.0574952703580475	11.4808976268436	1.64563093881607e-30	2.81993235496907e-29	Chimp	chimp_up	chimp_UP_TMEFF2_L2/L3	pt	-0.660097313008442	chimp_up_TMEFF2_L2/L3	down_TMEFF2_L2/L3	Exc	macaque_down_TMEFF2_Exc	L2/L3	macaque_down_tmeff2_exc	down	TMEFF2	rhe	Exc	Exc	EXT_9_L6	-0.372043637422307	0.372043637422307	5.06053714787452e-07	1.33834642259963e-05	down	down_TMEFF2_EXT_9_L6	no
8178	47.3794985216659	1.70934362462665	0.259550163508426	6.58579290230789	4.52464145125664e-11	3.36083993867726e-10	L2/L3	Human	UP	human_up	macaque_down	TMEM35A_L2/L3	UP_TMEM35A_L2/L3	human_UP_TMEM35A_L2/L3	macaque_DOWN_TMEM35A_L2/L3	hg	rm	-1.70934362462665	human_up_TMEM35A_L2/L3	macaque_down_TMEM35A_L2/L3	0.954762087901402	0.239561664338461	3.98545439454152	6.73511128156454e-05	0.0001748781181997	Chimp	chimp_up	chimp_UP_TMEM35A_L2/L3	pt	-0.954762087901402	chimp_up_TMEM35A_L2/L3	down_TMEM35A_L2/L3	Exc	macaque_down_TMEM35A_Exc	L2/L3	macaque_down_tmem35a_exc	down	TMEM35A	rhe	Exc	Exc	EXT_4_L56	0.288745907167452	-0.288745907167452	4.99182915378507e-07	1.76199683821104e-05	up	up_TMEM35A_EXT_4_L56	yes
8069	85.4587941944386	0.713186350510867	0.187988845971251	3.7937695017285	0.0001483774212738	0.000477612993043	L2/L3	Human	UP	human_up	macaque_down	TMEM47_L2/L3	UP_TMEM47_L2/L3	human_UP_TMEM47_L2/L3	macaque_DOWN_TMEM47_L2/L3	hg	rm	-0.713186350510867	human_up_TMEM47_L2/L3	macaque_down_TMEM47_L2/L3	0.894052608348378	0.156658140216105	5.70702937692902	1.14964946097296e-08	4.92417691855374e-08	Chimp	chimp_up	chimp_UP_TMEM47_L2/L3	pt	-0.894052608348378	chimp_up_TMEM47_L2/L3	down_TMEM47_L2/L3	Exc	macaque_down_TMEM47_Exc	L2/L3	macaque_down_tmem47_exc	down	TMEM47	rhe	Exc	Exc	EXT_4_L56	0.382721937317213	-0.382721937317213	2.0918656650718e-10	9.07665614186031e-08	up	up_TMEM47_EXT_4_L56	yes
4476	126.129428088347	0.950543253582156	0.156705439847112	6.06579614919265	1.31301583529035e-09	8.48388328814879e-09	L2/L3	Human	UP	human_up	macaque_down	TOLLIP_L2/L3	UP_TOLLIP_L2/L3	human_UP_TOLLIP_L2/L3	macaque_DOWN_TOLLIP_L2/L3	hg	rm	-0.950543253582156	human_up_TOLLIP_L2/L3	macaque_down_TOLLIP_L2/L3	1.06737900200281	0.133043671154074	8.02277171656443	1.03385378080895e-15	8.13029980843356e-15	Chimp	chimp_up	chimp_UP_TOLLIP_L2/L3	pt	-1.06737900200281	chimp_up_TOLLIP_L2/L3	down_TOLLIP_L2/L3	Exc	macaque_down_TOLLIP_Exc	L2/L3	macaque_down_tollip_exc	down	TOLLIP	rhe	Exc	Exc	EXT_5_L56	0.263868792284309	-0.263868792284309	5.31416293620846e-06	0.0003196165849183	up	up_TOLLIP_EXT_5_L56	no
4476	126.129428088347	0.950543253582156	0.156705439847112	6.06579614919265	1.31301583529035e-09	8.48388328814879e-09	L2/L3	Human	UP	human_up	macaque_down	TOLLIP_L2/L3	UP_TOLLIP_L2/L3	human_UP_TOLLIP_L2/L3	macaque_DOWN_TOLLIP_L2/L3	hg	rm	-0.950543253582156	human_up_TOLLIP_L2/L3	macaque_down_TOLLIP_L2/L3	1.06737900200281	0.133043671154074	8.02277171656443	1.03385378080895e-15	8.13029980843356e-15	Chimp	chimp_up	chimp_UP_TOLLIP_L2/L3	pt	-1.06737900200281	chimp_up_TOLLIP_L2/L3	down_TOLLIP_L2/L3	Exc	macaque_down_TOLLIP_Exc	L2/L3	macaque_down_tollip_exc	down	TOLLIP	rhe	Exc	Exc	EXT_11_L34	0.260755256203841	-0.260755256203841	2.64033811546046e-07	2.13403709788995e-05	up	up_TOLLIP_EXT_11_L34	no
633	160.413473489797	1.0343885447142	0.14103209009688	7.33441973386087	2.22684177767944e-13	2.03056620553815e-12	L2/L3	Human	UP	human_up	macaque_down	TOMM20_L2/L3	UP_TOMM20_L2/L3	human_UP_TOMM20_L2/L3	macaque_DOWN_TOMM20_L2/L3	hg	rm	-1.0343885447142	human_up_TOMM20_L2/L3	macaque_down_TOMM20_L2/L3	1.06152105043594	0.121654765427237	8.72568408403899	2.64576336145712e-18	2.45291386556562e-17	Chimp	chimp_up	chimp_UP_TOMM20_L2/L3	pt	-1.06152105043594	chimp_up_TOMM20_L2/L3	down_TOMM20_L2/L3	Exc	macaque_down_TOMM20_Exc	L2/L3	macaque_down_tomm20_exc	down	TOMM20	rhe	Exc	Exc	EXT_4_L56	0.437952882812754	-0.437952882812754	0.0009353208029958	0.0052789838468578	up	up_TOMM20_EXT_4_L56	yes
3504	129.255267515465	1.28279185048103	0.180633553991795	7.10162548503755	1.23297985126528e-12	1.05413585849208e-11	L2/L3	Human	UP	human_up	macaque_down	TRMT9B_L2/L3	UP_TRMT9B_L2/L3	human_UP_TRMT9B_L2/L3	macaque_DOWN_TRMT9B_L2/L3	hg	rm	-1.28279185048103	human_up_TRMT9B_L2/L3	macaque_down_TRMT9B_L2/L3	1.41747987811956	0.161735945031862	8.76416110123396	1.88172583899237e-18	1.7623896698712e-17	Chimp	chimp_up	chimp_UP_TRMT9B_L2/L3	pt	-1.41747987811956	chimp_up_TRMT9B_L2/L3	down_TRMT9B_L2/L3	Exc	macaque_down_TRMT9B_Exc	L2/L3	macaque_down_trmt9b_exc	down	TRMT9B	rhe	Exc	Exc	EXT_3_L23	-0.282765461915483	0.282765461915483	2.56067891759205e-09	1.82938433843697e-06	down	down_TRMT9B_EXT_3_L23	no
2898	209.455319335517	1.42846015944003	0.13087152605061	10.9149805350908	9.77502380388537e-28	2.0474294146697e-26	L2/L3	Human	UP	human_up	macaque_down	TSPYL1_L2/L3	UP_TSPYL1_L2/L3	human_UP_TSPYL1_L2/L3	macaque_DOWN_TSPYL1_L2/L3	hg	rm	-1.42846015944003	human_up_TSPYL1_L2/L3	macaque_down_TSPYL1_L2/L3	1.04914139542596	0.118960820302954	8.81921789673399	1.15261949356094e-18	1.09326853356619e-17	Chimp	chimp_up	chimp_UP_TSPYL1_L2/L3	pt	-1.04914139542596	chimp_up_TSPYL1_L2/L3	down_TSPYL1_L2/L3	Exc	macaque_down_TSPYL1_Exc	L2/L3	macaque_down_tspyl1_exc	down	TSPYL1	rhe	Exc	Exc	EXT_11_L34	0.270686578177211	-0.270686578177211	0.0003922645670912	0.0042288337144389	up	up_TSPYL1_EXT_11_L34	no
2898	209.455319335517	1.42846015944003	0.13087152605061	10.9149805350908	9.77502380388537e-28	2.0474294146697e-26	L2/L3	Human	UP	human_up	macaque_down	TSPYL1_L2/L3	UP_TSPYL1_L2/L3	human_UP_TSPYL1_L2/L3	macaque_DOWN_TSPYL1_L2/L3	hg	rm	-1.42846015944003	human_up_TSPYL1_L2/L3	macaque_down_TSPYL1_L2/L3	1.04914139542596	0.118960820302954	8.81921789673399	1.15261949356094e-18	1.09326853356619e-17	Chimp	chimp_up	chimp_UP_TSPYL1_L2/L3	pt	-1.04914139542596	chimp_up_TSPYL1_L2/L3	down_TSPYL1_L2/L3	Exc	macaque_down_TSPYL1_Exc	L2/L3	macaque_down_tspyl1_exc	down	TSPYL1	rhe	Exc	Exc	EXT_4_L56	-0.500594797614361	0.500594797614361	0.0006698996449423	0.0040809333357039	down	down_TSPYL1_EXT_4_L56	no
8116	185.609910346011	-1.40604160052763	0.144526341750966	-9.7286182123836	2.27664419490637e-22	3.68655509713236e-21	L2/L3	Human	DOWN	human_down	macaque_up	TSPYL2_L2/L3	DOWN_TSPYL2_L2/L3	human_DOWN_TSPYL2_L2/L3	macaque_UP_TSPYL2_L2/L3	hg	rm	1.40604160052763	human_down_TSPYL2_L2/L3	macaque_up_TSPYL2_L2/L3	-0.676862844172168	0.101926245797374	-6.64071200579436	3.1217146388259e-11	1.72323274967703e-10	Chimp	chimp_down	chimp_DOWN_TSPYL2_L2/L3	pt	0.676862844172168	chimp_down_TSPYL2_L2/L3	up_TSPYL2_L2/L3	Exc	macaque_up_TSPYL2_Exc	L2/L3	macaque_up_tspyl2_exc	up	TSPYL2	rhe	Exc	Exc	EXT_3_L23	0.322343071747554	-0.322343071747554	2.24459539214575e-05	0.0008174270136394	up	up_TSPYL2_EXT_3_L23	no
3037	145.578208938889	1.34127647748701	0.151831993734523	8.83395155722073	1.01041422152659e-18	1.32258283274617e-17	L2/L3	Human	UP	human_up	macaque_down	TTYH3_L2/L3	UP_TTYH3_L2/L3	human_UP_TTYH3_L2/L3	macaque_DOWN_TTYH3_L2/L3	hg	rm	-1.34127647748701	human_up_TTYH3_L2/L3	macaque_down_TTYH3_L2/L3	1.2963151543472	0.133637786910655	9.70021417081581	3.00866417864847e-22	3.58035543496081e-21	Chimp	chimp_up	chimp_UP_TTYH3_L2/L3	pt	-1.2963151543472	chimp_up_TTYH3_L2/L3	down_TTYH3_L2/L3	Exc	macaque_down_TTYH3_Exc	L2/L3	macaque_down_ttyh3_exc	down	TTYH3	rhe	Exc	Exc	EXT_9_L6	-0.250952866551049	0.250952866551049	2.70435871763729e-07	8.02812655630598e-06	down	down_TTYH3_EXT_9_L6	yes
227	22.4317791038357	2.06970994686989	0.443247453090065	4.6694232136949	3.02046568086692e-06	1.3030917641474e-05	L2/L3	Human	UP	human_up	macaque_down	TYW3_L2/L3	UP_TYW3_L2/L3	human_UP_TYW3_L2/L3	macaque_DOWN_TYW3_L2/L3	hg	rm	-2.06970994686989	human_up_TYW3_L2/L3	macaque_down_TYW3_L2/L3	2.35150899750654	0.398706550063001	5.89784390834555	3.68282110132443e-09	1.66667407957413e-08	Chimp	chimp_up	chimp_UP_TYW3_L2/L3	pt	-2.35150899750654	chimp_up_TYW3_L2/L3	down_TYW3_L2/L3	Exc	macaque_down_TYW3_Exc	L2/L3	macaque_down_tyw3_exc	down	TYW3	rhe	Exc	Exc	EXT_4_L56	0.325698214496736	-0.325698214496736	1.23614352081434e-07	6.3188335591446e-06	up	up_TYW3_EXT_4_L56	yes
8093	106.074516766185	-0.505734778121294	0.170434281590585	-2.96733012514562	0.0030039822896591	0.0072071385864435	L2/L3	Human	DOWN	human_down	macaque_up	UBA1_L2/L3	DOWN_UBA1_L2/L3	human_DOWN_UBA1_L2/L3	macaque_UP_UBA1_L2/L3	hg	rm	0.505734778121294	human_down_UBA1_L2/L3	macaque_up_UBA1_L2/L3	-0.632255163551286	0.138511072633393	-4.56465430186019	5.00318098253794e-06	1.53918200696663e-05	Chimp	chimp_down	chimp_DOWN_UBA1_L2/L3	pt	0.632255163551286	chimp_down_UBA1_L2/L3	up_UBA1_L2/L3	Exc	macaque_up_UBA1_Exc	L2/L3	macaque_up_uba1_exc	up	UBA1	rhe	Exc	Exc	EXT_4_L56	0.367111813116836	-0.367111813116836	8.73876840954859e-10	2.1592040278593e-07	up	up_UBA1_EXT_4_L56	yes
3413	494.325741280468	0.846219406455997	0.0832220212398346	10.1682150210857	2.749000477267e-24	4.89359039403556e-23	L2/L3	Human	UP	human_up	macaque_down	UBN2_L2/L3	UP_UBN2_L2/L3	human_UP_UBN2_L2/L3	macaque_DOWN_UBN2_L2/L3	hg	rm	-0.846219406455997	human_up_UBN2_L2/L3	macaque_down_UBN2_L2/L3	0.809574892281357	0.0726826317546708	11.138491724047	8.14876717498324e-29	1.31327933997904e-27	Chimp	chimp_up	chimp_UP_UBN2_L2/L3	pt	-0.809574892281357	chimp_up_UBN2_L2/L3	down_UBN2_L2/L3	Exc	macaque_down_UBN2_Exc	L2/L3	macaque_down_ubn2_exc	down	UBN2	rhe	Exc	Exc	EXT_6_L23	-0.433003583892088	0.433003583892088	5.09745215630068e-06	0.000245455483761	down	down_UBN2_EXT_6_L23	yes
416	62.9902693795301	-1.70190644643328	0.226143154203043	-7.52579246730245	5.24015164808499e-14	4.9981694551322e-13	L2/L3	Human	DOWN	human_down	macaque_up	UBQLN4_L2/L3	DOWN_UBQLN4_L2/L3	human_DOWN_UBQLN4_L2/L3	macaque_UP_UBQLN4_L2/L3	hg	rm	1.70190644643328	human_down_UBQLN4_L2/L3	macaque_up_UBQLN4_L2/L3	-2.33231589690862	0.175039305533013	-13.32452668163	1.6668656849877e-40	4.13438194249394e-39	Chimp	chimp_down	chimp_DOWN_UBQLN4_L2/L3	pt	2.33231589690862	chimp_down_UBQLN4_L2/L3	up_UBQLN4_L2/L3	Exc	macaque_up_UBQLN4_Exc	L2/L3	macaque_up_ubqln4_exc	up	UBQLN4	rhe	Exc	Exc	EXT_9_L6	0.326577252482076	-0.326577252482076	3.06698727624305e-10	2.99460056232982e-08	up	up_UBQLN4_EXT_9_L6	yes
3556	3485.31301780503	0.983345705904657	0.0353173973923826	27.8430965617174	1.30576690465534e-170	5.98543460372397e-168	L2/L3	Human	UP	human_up	macaque_down	UNC5D_L2/L3	UP_UNC5D_L2/L3	human_UP_UNC5D_L2/L3	macaque_DOWN_UNC5D_L2/L3	hg	rm	-0.983345705904657	human_up_UNC5D_L2/L3	macaque_down_UNC5D_L2/L3	0.543278665893076	0.0326185143176026	16.6555306781675	2.758861517632e-62	1.28437935809133e-60	Chimp	chimp_up	chimp_UP_UNC5D_L2/L3	pt	-0.543278665893076	chimp_up_UNC5D_L2/L3	down_UNC5D_L2/L3	Exc	macaque_down_UNC5D_Exc	L2/L3	macaque_down_unc5d_exc	down	UNC5D	rhe	Exc	Exc	EXT_9_L6	-0.422544544514242	0.422544544514242	6.49010161964833e-15	5.57121139866645e-12	down	down_UNC5D_EXT_9_L6	no
3556	3485.31301780503	0.983345705904657	0.0353173973923826	27.8430965617174	1.30576690465534e-170	5.98543460372397e-168	L2/L3	Human	UP	human_up	macaque_down	UNC5D_L2/L3	UP_UNC5D_L2/L3	human_UP_UNC5D_L2/L3	macaque_DOWN_UNC5D_L2/L3	hg	rm	-0.983345705904657	human_up_UNC5D_L2/L3	macaque_down_UNC5D_L2/L3	0.543278665893076	0.0326185143176026	16.6555306781675	2.758861517632e-62	1.28437935809133e-60	Chimp	chimp_up	chimp_UP_UNC5D_L2/L3	pt	-0.543278665893076	chimp_up_UNC5D_L2/L3	down_UNC5D_L2/L3	Exc	macaque_down_UNC5D_Exc	L2/L3	macaque_down_unc5d_exc	down	UNC5D	rhe	Exc	Exc	EXT_4_L56	-0.436736572559746	0.436736572559746	3.63461782235351e-06	7.11329494605818e-05	down	down_UNC5D_EXT_4_L56	no
4520	800.080388434911	-0.981460546954871	0.065638499434911	-14.9525134700575	1.4997982135168e-50	7.23667818165716e-49	L2/L3	Human	DOWN	human_down	macaque_up	USP47_L2/L3	DOWN_USP47_L2/L3	human_DOWN_USP47_L2/L3	macaque_UP_USP47_L2/L3	hg	rm	0.981460546954871	human_down_USP47_L2/L3	macaque_up_USP47_L2/L3	-0.952206876288225	0.0517913684202912	-18.3854357459913	1.71853334510146e-75	1.10412293298756e-73	Chimp	chimp_down	chimp_DOWN_USP47_L2/L3	pt	0.952206876288225	chimp_down_USP47_L2/L3	up_USP47_L2/L3	Exc	macaque_up_USP47_Exc	L2/L3	macaque_up_usp47_exc	up	USP47	rhe	Exc	Exc	EXT_4_L56	0.259594246557091	-0.259594246557091	6.60760302338881e-08	4.01492893532394e-06	up	up_USP47_EXT_4_L56	no
8309	701.379092370787	1.09337530502094	0.0729194570079586	14.9942875315378	8.00167086433352e-51	3.91638247889638e-49	L2/L3	Human	UP	human_up	macaque_down	USP9Y_L2/L3	UP_USP9Y_L2/L3	human_UP_USP9Y_L2/L3	macaque_DOWN_USP9Y_L2/L3	hg	rm	-1.09337530502094	human_up_USP9Y_L2/L3	macaque_down_USP9Y_L2/L3	0.767949340848833	0.0660317530886117	11.6300007939859	2.90094875531851e-31	5.0918272851084e-30	Chimp	chimp_up	chimp_UP_USP9Y_L2/L3	pt	-0.767949340848833	chimp_up_USP9Y_L2/L3	down_USP9Y_L2/L3	Exc	macaque_down_USP9Y_Exc	L2/L3	macaque_down_usp9y_exc	down	USP9Y	rhe	Exc	Exc	EXT_3_L23	0.630384966402842	-0.630384966402842	0.0005419449685159	0.0074112315892494	up	up_USP9Y_EXT_3_L23	yes
8311	511.341519314566	0.504137560312418	0.0876174559562781	5.7538484176485	8.72343827335255e-09	5.15704054274879e-08	L2/L3	Human	UP	human_up	macaque_down	UTY_L2/L3	UP_UTY_L2/L3	human_UP_UTY_L2/L3	macaque_DOWN_UTY_L2/L3	hg	rm	-0.504137560312418	human_up_UTY_L2/L3	macaque_down_UTY_L2/L3	0.580003925873585	0.0768070780145788	7.55143849846096	4.30476815458156e-14	3.00904556400604e-13	Chimp	chimp_up	chimp_UP_UTY_L2/L3	pt	-0.580003925873585	chimp_up_UTY_L2/L3	down_UTY_L2/L3	Exc	macaque_down_UTY_Exc	L2/L3	macaque_down_uty_exc	down	UTY	rhe	Exc	Exc	EXT_10_L34	-0.292327744824635	0.292327744824635	7.81498000972053e-05	0.0019204529714067	down	down_UTY_EXT_10_L34	no
3315	70.7461555905296	1.48865941623562	0.217160216220402	6.85512034453277	7.12525103415344e-12	5.70882297983467e-11	L2/L3	Human	UP	human_up	macaque_down	VGF_L2/L3	UP_VGF_L2/L3	human_UP_VGF_L2/L3	macaque_DOWN_VGF_L2/L3	hg	rm	-1.48865941623562	human_up_VGF_L2/L3	macaque_down_VGF_L2/L3	0.946201905016645	0.198132000489776	4.77561374577385	1.79159986971136e-06	5.86923783595932e-06	Chimp	chimp_up	chimp_UP_VGF_L2/L3	pt	-0.946201905016645	chimp_up_VGF_L2/L3	down_VGF_L2/L3	Exc	macaque_down_VGF_Exc	L2/L3	macaque_down_vgf_exc	down	VGF	rhe	Exc	Exc	EXT_4_L56	-0.346247512032726	0.346247512032726	0.0018436247079813	0.008934373074091	down	down_VGF_EXT_4_L56	no
3315	70.7461555905296	1.48865941623562	0.217160216220402	6.85512034453277	7.12525103415344e-12	5.70882297983467e-11	L2/L3	Human	UP	human_up	macaque_down	VGF_L2/L3	UP_VGF_L2/L3	human_UP_VGF_L2/L3	macaque_DOWN_VGF_L2/L3	hg	rm	-1.48865941623562	human_up_VGF_L2/L3	macaque_down_VGF_L2/L3	0.946201905016645	0.198132000489776	4.77561374577385	1.79159986971136e-06	5.86923783595932e-06	Chimp	chimp_up	chimp_UP_VGF_L2/L3	pt	-0.946201905016645	chimp_up_VGF_L2/L3	down_VGF_L2/L3	Exc	macaque_down_VGF_Exc	L2/L3	macaque_down_vgf_exc	down	VGF	rhe	Exc	Exc	EXT_9_L6	-0.460295624472332	0.460295624472332	1.21374112603166e-06	2.7691577717059e-05	down	down_VGF_EXT_9_L6	no
4174	4.06770562413588	-2.86002166453096	1.14079907951838	-2.50703363622838	0.0121749125299621	0.0245954076671054	L2/L3	Human	DOWN	human_down	macaque_up	VIM_L2/L3	DOWN_VIM_L2/L3	human_DOWN_VIM_L2/L3	macaque_UP_VIM_L2/L3	hg	rm	2.86002166453096	human_down_VIM_L2/L3	macaque_up_VIM_L2/L3	-2.27002751047161	0.660570218271292	-3.43646662789651	0.0005893549542638	0.001321903141981	Chimp	chimp_down	chimp_DOWN_VIM_L2/L3	pt	2.27002751047161	chimp_down_VIM_L2/L3	up_VIM_L2/L3	Exc	macaque_up_VIM_Exc	L2/L3	macaque_up_vim_exc	up	VIM	rhe	Exc	Exc	EXT_4_L56	0.416356105341139	-0.416356105341139	3.03646282300469e-08	2.3796772520376e-06	up	up_VIM_EXT_4_L56	yes
6169	76.642030065761	-1.77273861841792	0.232414993270015	-7.62747098832124	2.39403660204046e-14	2.33391641906897e-13	L2/L3	Human	DOWN	human_down	macaque_up	VWA3A_L2/L3	DOWN_VWA3A_L2/L3	human_DOWN_VWA3A_L2/L3	macaque_UP_VWA3A_L2/L3	hg	rm	1.77273861841792	human_down_VWA3A_L2/L3	macaque_up_VWA3A_L2/L3	-1.45973475506956	0.16889069968326	-8.64307364352905	5.4720624396074e-18	4.97452632763089e-17	Chimp	chimp_down	chimp_DOWN_VWA3A_L2/L3	pt	1.45973475506956	chimp_down_VWA3A_L2/L3	up_VWA3A_L2/L3	Exc	macaque_up_VWA3A_Exc	L2/L3	macaque_up_vwa3a_exc	up	VWA3A	rhe	Exc	Exc	EXT_6_L23	0.261072368419091	-0.261072368419091	0.0006684767766052	0.0082804735015121	up	up_VWA3A_EXT_6_L23	yes
1418	137.439593486065	0.928172663035605	0.146973180841631	6.31525192365365	2.69721732221284e-10	1.86892070035655e-09	L2/L3	Human	UP	human_up	macaque_down	WDR82_L2/L3	UP_WDR82_L2/L3	human_UP_WDR82_L2/L3	macaque_DOWN_WDR82_L2/L3	hg	rm	-0.928172663035605	human_up_WDR82_L2/L3	macaque_down_WDR82_L2/L3	0.758515547025856	0.127098548224824	5.96793242424864	2.40278836616622e-09	1.10901711204358e-08	Chimp	chimp_up	chimp_UP_WDR82_L2/L3	pt	-0.758515547025856	chimp_up_WDR82_L2/L3	down_WDR82_L2/L3	Exc	macaque_down_WDR82_Exc	L2/L3	macaque_down_wdr82_exc	down	WDR82	rhe	Exc	Exc	EXT_13_L45	0.27616228440688	-0.27616228440688	0.0002244675303075	0.0096608699682064	up	up_WDR82_EXT_13_L45	yes
5261	260.81410696575	0.975590026312374	0.108682190089239	8.97653999713587	2.79415238725523e-19	3.80579521729232e-18	L2/L3	Human	UP	human_up	macaque_down	WSB2_L2/L3	UP_WSB2_L2/L3	human_UP_WSB2_L2/L3	macaque_DOWN_WSB2_L2/L3	hg	rm	-0.975590026312374	human_up_WSB2_L2/L3	macaque_down_WSB2_L2/L3	0.540764330420188	0.0967013530267045	5.59210717838512	2.24330265376484e-08	9.27839008418164e-08	Chimp	chimp_up	chimp_UP_WSB2_L2/L3	pt	-0.540764330420188	chimp_up_WSB2_L2/L3	down_WSB2_L2/L3	Exc	macaque_down_WSB2_Exc	L2/L3	macaque_down_wsb2_exc	down	WSB2	rhe	Exc	Exc	EXT_9_L6	-0.460418496420199	0.460418496420199	3.58646508945936e-07	1.01078459333846e-05	down	down_WSB2_EXT_9_L6	yes
747	59.0632637899239	0.915940634678688	0.227660576266561	4.02327293420464	5.73949179821365e-05	0.0001989623712946	L2/L3	Human	UP	human_up	macaque_down	YPEL5_L2/L3	UP_YPEL5_L2/L3	human_UP_YPEL5_L2/L3	macaque_DOWN_YPEL5_L2/L3	hg	rm	-0.915940634678688	human_up_YPEL5_L2/L3	macaque_down_YPEL5_L2/L3	0.711747200967705	0.198451992909093	3.58649560800199	0.0003351517065497	0.0007812122117465	Chimp	chimp_up	chimp_UP_YPEL5_L2/L3	pt	-0.711747200967705	chimp_up_YPEL5_L2/L3	down_YPEL5_L2/L3	Exc	macaque_down_YPEL5_Exc	L2/L3	macaque_down_ypel5_exc	down	YPEL5	rhe	Exc	Exc	EXT_4_L56	0.372163852533392	-0.372163852533392	9.58179733585848e-06	0.0001500529706029	up	up_YPEL5_EXT_4_L56	yes
101	45.9496563042689	1.03594990869532	0.266189770737964	3.89177204602316	9.95147223647533e-05	0.0003304281419747	L2/L3	Human	UP	human_up	macaque_down	YTHDF2_L2/L3	UP_YTHDF2_L2/L3	human_UP_YTHDF2_L2/L3	macaque_DOWN_YTHDF2_L2/L3	hg	rm	-1.03594990869532	human_up_YTHDF2_L2/L3	macaque_down_YTHDF2_L2/L3	1.15352570567345	0.228622172847898	5.04555481782117	4.52207215560682e-07	1.5966243801073e-06	Chimp	chimp_up	chimp_UP_YTHDF2_L2/L3	pt	-1.15352570567345	chimp_up_YTHDF2_L2/L3	down_YTHDF2_L2/L3	Exc	macaque_down_YTHDF2_Exc	L2/L3	macaque_down_ythdf2_exc	down	YTHDF2	rhe	Exc	Exc	EXT_4_L56	0.298014536041773	-0.298014536041773	7.53363009651218e-06	0.0001238662471506	up	up_YTHDF2_EXT_4_L56	yes
3720	870.203869932726	0.825539974229399	0.0663452759132265	12.4430860052361	1.52496206710992e-35	4.42201895761947e-34	L2/L3	Human	UP	human_up	macaque_down	YWHAZ_L2/L3	UP_YWHAZ_L2/L3	human_UP_YWHAZ_L2/L3	macaque_DOWN_YWHAZ_L2/L3	hg	rm	-0.825539974229399	human_up_YWHAZ_L2/L3	macaque_down_YWHAZ_L2/L3	0.60638966842837	0.0595800493327408	10.1777302170702	2.49308643186195e-24	3.2904323471684e-23	Chimp	chimp_up	chimp_UP_YWHAZ_L2/L3	pt	-0.60638966842837	chimp_up_YWHAZ_L2/L3	down_YWHAZ_L2/L3	Exc	macaque_down_YWHAZ_Exc	L2/L3	macaque_down_ywhaz_exc	down	YWHAZ	rhe	Exc	Exc	EXT_1_L4	-0.278549597737279	0.278549597737279	0.0001898021345652	0.0033465869270504	down	down_YWHAZ_EXT_1_L4	no
3929	205.615302712222	1.3964780907663	0.128412446823651	10.8749433976916	1.51749949482723e-27	3.14805204166248e-26	L2/L3	Human	UP	human_up	macaque_down	ZFAND5_L2/L3	UP_ZFAND5_L2/L3	human_UP_ZFAND5_L2/L3	macaque_DOWN_ZFAND5_L2/L3	hg	rm	-1.3964780907663	human_up_ZFAND5_L2/L3	macaque_down_ZFAND5_L2/L3	1.11018500617197	0.115237872563653	9.63385544590603	5.75295210699483e-22	6.72192972658475e-21	Chimp	chimp_up	chimp_UP_ZFAND5_L2/L3	pt	-1.11018500617197	chimp_up_ZFAND5_L2/L3	down_ZFAND5_L2/L3	Exc	macaque_down_ZFAND5_Exc	L2/L3	macaque_down_zfand5_exc	down	ZFAND5	rhe	Exc	Exc	EXT_4_L56	0.413229322992009	-0.413229322992009	0.0001602612624381	0.0013193810075499	up	up_ZFAND5_EXT_4_L56	no
5144	391.35694195864	-0.810238786868372	0.0899445497635715	-9.0082032652136	2.09459861643124e-19	2.87762839315591e-18	L2/L3	Human	DOWN	human_down	macaque_up	ZFC3H1_L2/L3	DOWN_ZFC3H1_L2/L3	human_DOWN_ZFC3H1_L2/L3	macaque_UP_ZFC3H1_L2/L3	hg	rm	0.810238786868372	human_down_ZFC3H1_L2/L3	macaque_up_ZFC3H1_L2/L3	-0.617553699995114	0.0687819838481312	-8.97842233452666	2.74676920214588e-19	2.71893649096134e-18	Chimp	chimp_down	chimp_DOWN_ZFC3H1_L2/L3	pt	0.617553699995114	chimp_down_ZFC3H1_L2/L3	up_ZFC3H1_L2/L3	Exc	macaque_up_ZFC3H1_Exc	L2/L3	macaque_up_zfc3h1_exc	up	ZFC3H1	rhe	Exc	Exc	EXT_1_L4	0.284723670438476	-0.284723670438476	1.20604891969209e-05	0.0005500712444163	up	up_ZFC3H1_EXT_1_L4	no
8186	260.782151690567	0.67608299393672	0.117393843316162	5.75910094463739	8.4563123042453e-09	5.00657377257802e-08	L2/L3	Human	UP	human_up	macaque_down	ZMAT1_L2/L3	UP_ZMAT1_L2/L3	human_UP_ZMAT1_L2/L3	macaque_DOWN_ZMAT1_L2/L3	hg	rm	-0.67608299393672	human_up_ZMAT1_L2/L3	macaque_down_ZMAT1_L2/L3	0.558505958862031	0.103479148148345	5.39728021399412	6.76586767631402e-08	2.65248720283916e-07	Chimp	chimp_up	chimp_UP_ZMAT1_L2/L3	pt	-0.558505958862031	chimp_up_ZMAT1_L2/L3	down_ZMAT1_L2/L3	Exc	macaque_down_ZMAT1_Exc	L2/L3	macaque_down_zmat1_exc	down	ZMAT1	rhe	Exc	Exc	EXT_8_L6	0.294845028347167	-0.294845028347167	8.2551185078763e-06	0.0002395298664035	up	up_ZMAT1_EXT_8_L6	no
5887	1053.82134176554	0.644319421598908	0.0635032542559977	10.1462425689476	3.44367702526803e-24	6.11650414115416e-23	L2/L3	Human	UP	human_up	macaque_down	ZNF609_L2/L3	UP_ZNF609_L2/L3	human_UP_ZNF609_L2/L3	macaque_DOWN_ZNF609_L2/L3	hg	rm	-0.644319421598908	human_up_ZNF609_L2/L3	macaque_down_ZNF609_L2/L3	0.706908052801441	0.0565369295619157	12.5034744242218	7.14585059112122e-36	1.4980279046321e-34	Chimp	chimp_up	chimp_UP_ZNF609_L2/L3	pt	-0.706908052801441	chimp_up_ZNF609_L2/L3	down_ZNF609_L2/L3	Exc	macaque_down_ZNF609_Exc	L2/L3	macaque_down_znf609_exc	down	ZNF609	rhe	Exc	Exc	EXT_2_L56	-0.42830482027055	0.42830482027055	6.10283728321863e-06	0.0005666420846246	down	down_ZNF609_EXT_2_L56	no
843	1329.30613679881	0.749708725576818	0.0530084969181772	14.143180228899	2.05770961129084e-45	8.38419936662027e-44	L2/L3	Human	UP	human_up	macaque_down	ZNF638_L2/L3	UP_ZNF638_L2/L3	human_UP_ZNF638_L2/L3	macaque_DOWN_ZNF638_L2/L3	hg	rm	-0.749708725576818	human_up_ZNF638_L2/L3	macaque_down_ZNF638_L2/L3	0.609869344087292	0.0471310900537718	12.9398523011348	2.68144511752556e-38	6.15750730456063e-37	Chimp	chimp_up	chimp_UP_ZNF638_L2/L3	pt	-0.609869344087292	chimp_up_ZNF638_L2/L3	down_ZNF638_L2/L3	Exc	macaque_down_ZNF638_Exc	L2/L3	macaque_down_znf638_exc	down	ZNF638	rhe	Exc	Exc	EXT_6_L23	0.582948237254604	-0.582948237254604	0.0005704926294152	0.0074254538751231	up	up_ZNF638_EXT_6_L23	no
843	1329.30613679881	0.749708725576818	0.0530084969181772	14.143180228899	2.05770961129084e-45	8.38419936662027e-44	L2/L3	Human	UP	human_up	macaque_down	ZNF638_L2/L3	UP_ZNF638_L2/L3	human_UP_ZNF638_L2/L3	macaque_DOWN_ZNF638_L2/L3	hg	rm	-0.749708725576818	human_up_ZNF638_L2/L3	macaque_down_ZNF638_L2/L3	0.609869344087292	0.0471310900537718	12.9398523011348	2.68144511752556e-38	6.15750730456063e-37	Chimp	chimp_up	chimp_UP_ZNF638_L2/L3	pt	-0.609869344087292	chimp_up_ZNF638_L2/L3	down_ZNF638_L2/L3	Exc	macaque_down_ZNF638_Exc	L2/L3	macaque_down_znf638_exc	down	ZNF638	rhe	Exc	Exc	EXT_9_L6	-0.390162190788426	0.390162190788426	2.88048256358221e-06	5.61086899041787e-05	down	down_ZNF638_EXT_9_L6	no
7490	88.9006562508908	3.50640526415228	0.327915617613238	10.6930108717418	1.09749204417743e-26	2.20015310050574e-25	L2/L3	Human	UP	human_up	macaque_down	ZNF667-AS1_L2/L3	UP_ZNF667-AS1_L2/L3	human_UP_ZNF667-AS1_L2/L3	macaque_DOWN_ZNF667-AS1_L2/L3	hg	rm	-3.50640526415228	human_up_ZNF667-AS1_L2/L3	macaque_down_ZNF667-AS1_L2/L3	4.18866226724239	0.310622900592644	13.4847181558435	1.92399307982811e-41	4.88915768132014e-40	Chimp	chimp_up	chimp_UP_ZNF667-AS1_L2/L3	pt	-4.18866226724239	chimp_up_ZNF667-AS1_L2/L3	down_ZNF667-AS1_L2/L3	Exc	macaque_down_ZNF667-AS1_Exc	L2/L3	macaque_down_znf667-as1_exc	down	ZNF667-AS1	rhe	Exc	Exc	EXT_4_L56	0.25352884416757	-0.25352884416757	2.59174578707322e-08	2.13459062740892e-06	up	up_ZNF667-AS1_EXT_4_L56	yes
7239	463.624994114119	2.76130930980044	0.107102746958849	25.7818719706732	1.41623317026074e-146	4.44175445346512e-144	L2/L3	Human	UP	human_up	macaque_down	ZNF91_L2/L3	UP_ZNF91_L2/L3	human_UP_ZNF91_L2/L3	macaque_DOWN_ZNF91_L2/L3	hg	rm	-2.76130930980044	human_up_ZNF91_L2/L3	macaque_down_ZNF91_L2/L3	2.20667465045558	0.101962217327488	21.6420818249573	7.21701956687841e-104	8.73222732975197e-102	Chimp	chimp_up	chimp_UP_ZNF91_L2/L3	pt	-2.20667465045558	chimp_up_ZNF91_L2/L3	down_ZNF91_L2/L3	Exc	macaque_down_ZNF91_Exc	L2/L3	macaque_down_znf91_exc	down	ZNF91	rhe	Exc	Exc	EXT_11_L34	-0.40912070365751	0.40912070365751	0.0002006712021212	0.0026296484270294	down	down_ZNF91_EXT_11_L34	no
7239	463.624994114119	2.76130930980044	0.107102746958849	25.7818719706732	1.41623317026074e-146	4.44175445346512e-144	L2/L3	Human	UP	human_up	macaque_down	ZNF91_L2/L3	UP_ZNF91_L2/L3	human_UP_ZNF91_L2/L3	macaque_DOWN_ZNF91_L2/L3	hg	rm	-2.76130930980044	human_up_ZNF91_L2/L3	macaque_down_ZNF91_L2/L3	2.20667465045558	0.101962217327488	21.6420818249573	7.21701956687841e-104	8.73222732975197e-102	Chimp	chimp_up	chimp_UP_ZNF91_L2/L3	pt	-2.20667465045558	chimp_up_ZNF91_L2/L3	down_ZNF91_L2/L3	Exc	macaque_down_ZNF91_Exc	L2/L3	macaque_down_znf91_exc	down	ZNF91	rhe	Exc	Exc	EXT_12_L56	-0.608770552861248	0.608770552861248	1.5086475284338e-05	0.0058554668462193	down	down_ZNF91_EXT_12_L56	no
8748	54.0124677696316	5.32355152741619	0.7461560392118	7.13463571646449	9.70438229522304e-13	3.11907047854915e-11	IN-VIP	Human	UP	human_up	macaque_down	AC092683.1_IN-VIP	UP_AC092683.1_IN-VIP	human_UP_AC092683.1_IN-VIP	macaque_DOWN_AC092683.1_IN-VIP	hg	rm	-5.32355152741619	human_up_AC092683.1_IN-VIP	macaque_down_AC092683.1_IN-VIP	5.58060960032674	0.741503386690719	7.52607432480199	5.22885834688267e-14	1.86022515894374e-12	Chimp	chimp_up	chimp_UP_AC092683.1_IN-VIP	pt	-5.58060960032674	chimp_up_AC092683.1_IN-VIP	down_AC092683.1_IN-VIP	Inh	macaque_down_AC092683.1_Inh	IN-VIP	macaque_down_ac092683.1_inh	down	AC092683.1	rhe	Inh	Inh	INT_4_VIP_CR	-0.456085150006292	0.456085150006292	2.36631831340922e-06	5.26532352965765e-05	down	down_AC092683.1_INT_4_VIP_CR	no
11647	71.166410454806	2.09405358834261	0.251114823951827	8.33902816005927	7.49035752256017e-17	3.73617395988685e-15	IN-VIP	Human	UP	human_up	macaque_down	ACTG1_IN-VIP	UP_ACTG1_IN-VIP	human_UP_ACTG1_IN-VIP	macaque_DOWN_ACTG1_IN-VIP	hg	rm	-2.09405358834261	human_up_ACTG1_IN-VIP	macaque_down_ACTG1_IN-VIP	1.64318572524932	0.245662608848066	6.68879050399392	2.25022588566957e-11	5.58833271582408e-10	Chimp	chimp_up	chimp_UP_ACTG1_IN-VIP	pt	-1.64318572524932	chimp_up_ACTG1_IN-VIP	down_ACTG1_IN-VIP	Inh	macaque_down_ACTG1_Inh	IN-VIP	macaque_down_actg1_inh	down	ACTG1	rhe	Inh	Inh	INT_5_SST	-0.31326388	0.31326388	1.54e-06	0.000140036	down	down_ACTG1_INT_5_SST	no
8423	160.847970923579	0.79477702344074	0.154825897372631	5.13335970873072	2.8461520092445e-07	3.83747053772287e-06	IN-VIP	Human	UP	human_up	macaque_down	ADGRL2_IN-VIP	UP_ADGRL2_IN-VIP	human_UP_ADGRL2_IN-VIP	macaque_DOWN_ADGRL2_IN-VIP	hg	rm	-0.79477702344074	human_up_ADGRL2_IN-VIP	macaque_down_ADGRL2_IN-VIP	0.592404604254257	0.148458783601691	3.99036412586847	6.59719343845262e-05	0.0004790186746995	Chimp	chimp_up	chimp_UP_ADGRL2_IN-VIP	pt	-0.592404604254257	chimp_up_ADGRL2_IN-VIP	down_ADGRL2_IN-VIP	Inh	macaque_down_ADGRL2_Inh	IN-VIP	macaque_down_adgrl2_inh	down	ADGRL2	rhe	Inh	Inh	INT_5_SST	-0.400537754	0.400537754	0.000360389	0.004672278	down	down_ADGRL2_INT_5_SST	no
8421	185.959508292362	0.526432926468111	0.13592798916642	3.87288099895001	0.0001075563512689	0.0007631359303403	IN-VIP	Human	UP	human_up	macaque_down	AK5_IN-VIP	UP_AK5_IN-VIP	human_UP_AK5_IN-VIP	macaque_DOWN_AK5_IN-VIP	hg	rm	-0.526432926468111	human_up_AK5_IN-VIP	macaque_down_AK5_IN-VIP	0.616192677916065	0.127205594633373	4.84406900256259	1.27206722091513e-06	1.40707467798159e-05	Chimp	chimp_up	chimp_UP_AK5_IN-VIP	pt	-0.616192677916065	chimp_up_AK5_IN-VIP	down_AK5_IN-VIP	Inh	macaque_down_AK5_Inh	IN-VIP	macaque_down_ak5_inh	down	AK5	rhe	Inh	Inh	INT_4_VIP_CR	-0.472830391793393	0.472830391793393	1.57925615984683e-05	0.0002175230830023	down	down_AK5_INT_4_VIP_CR	no
10261	15.4660872978219	-1.03624768806978	0.418357473224985	-2.47694317513124	0.0132512997776148	0.0406171472028436	IN-VIP	Human	DOWN	human_down	macaque_up	ANKRD18B_IN-VIP	DOWN_ANKRD18B_IN-VIP	human_DOWN_ANKRD18B_IN-VIP	macaque_UP_ANKRD18B_IN-VIP	hg	rm	1.03624768806978	human_down_ANKRD18B_IN-VIP	macaque_up_ANKRD18B_IN-VIP	-2.248802865026	0.425891052681445	-5.2802303567247	1.29021571307177e-07	1.76283758856443e-06	Chimp	chimp_down	chimp_DOWN_ANKRD18B_IN-VIP	pt	2.248802865026	chimp_down_ANKRD18B_IN-VIP	up_ANKRD18B_IN-VIP	Inh	macaque_up_ANKRD18B_Inh	IN-VIP	macaque_up_ankrd18b_inh	up	ANKRD18B	rhe	Inh	Inh	INT_4_VIP_CR	0.276997300301391	-0.276997300301391	2.44429487712492e-06	5.39048496901949e-05	up	up_ANKRD18B_INT_4_VIP_CR	yes
8746	411.25807359227	7.37799815918465	0.442939175451334	16.6569104023522	2.69596136382218e-62	2.34368907894942e-59	IN-VIP	Human	UP	human_up	macaque_down	ANKRD36_IN-VIP	UP_ANKRD36_IN-VIP	human_UP_ANKRD36_IN-VIP	macaque_DOWN_ANKRD36_IN-VIP	hg	rm	-7.37799815918465	human_up_ANKRD36_IN-VIP	macaque_down_ANKRD36_IN-VIP	6.29425997750901	0.442944605280647	14.2100386876165	7.93816425536342e-46	3.1390859919815e-43	Chimp	chimp_up	chimp_UP_ANKRD36_IN-VIP	pt	-6.29425997750901	chimp_up_ANKRD36_IN-VIP	down_ANKRD36_IN-VIP	Inh	macaque_down_ANKRD36_Inh	IN-VIP	macaque_down_ankrd36_inh	down	ANKRD36	rhe	Inh	Inh	INT_4_VIP_CR	-0.255535659454275	0.255535659454275	0.0007360425848412	0.0039537139983569	down	down_ANKRD36_INT_4_VIP_CR	no
8746	411.25807359227	7.37799815918465	0.442939175451334	16.6569104023522	2.69596136382218e-62	2.34368907894942e-59	IN-VIP	Human	UP	human_up	macaque_down	ANKRD36_IN-VIP	UP_ANKRD36_IN-VIP	human_UP_ANKRD36_IN-VIP	macaque_DOWN_ANKRD36_IN-VIP	hg	rm	-7.37799815918465	human_up_ANKRD36_IN-VIP	macaque_down_ANKRD36_IN-VIP	6.29425997750901	0.442944605280647	14.2100386876165	7.93816425536342e-46	3.1390859919815e-43	Chimp	chimp_up	chimp_UP_ANKRD36_IN-VIP	pt	-6.29425997750901	chimp_up_ANKRD36_IN-VIP	down_ANKRD36_IN-VIP	Inh	macaque_down_ANKRD36_Inh	IN-VIP	macaque_down_ankrd36_inh	down	ANKRD36	rhe	Inh	Inh	INT_3_RELN_ND	-0.392605539303156	0.392605539303156	0.0003301959132929	0.006692222087242	down	down_ANKRD36_INT_3_RELN_ND	no
8746	411.25807359227	7.37799815918465	0.442939175451334	16.6569104023522	2.69596136382218e-62	2.34368907894942e-59	IN-VIP	Human	UP	human_up	macaque_down	ANKRD36_IN-VIP	UP_ANKRD36_IN-VIP	human_UP_ANKRD36_IN-VIP	macaque_DOWN_ANKRD36_IN-VIP	hg	rm	-7.37799815918465	human_up_ANKRD36_IN-VIP	macaque_down_ANKRD36_IN-VIP	6.29425997750901	0.442944605280647	14.2100386876165	7.93816425536342e-46	3.1390859919815e-43	Chimp	chimp_up	chimp_UP_ANKRD36_IN-VIP	pt	-6.29425997750901	chimp_up_ANKRD36_IN-VIP	down_ANKRD36_IN-VIP	Inh	macaque_down_ANKRD36_Inh	IN-VIP	macaque_down_ankrd36_inh	down	ANKRD36	rhe	Inh	Inh	INT_5_SST	-0.782241152	0.782241152	2.21e-05	0.000781266	down	down_ANKRD36_INT_5_SST	no
8738	423.619934080587	6.57316835824943	0.394321530765115	16.6695649245815	2.18176786879735e-62	1.99151771063822e-59	IN-VIP	Human	UP	human_up	macaque_down	ANKRD36C_IN-VIP	UP_ANKRD36C_IN-VIP	human_UP_ANKRD36C_IN-VIP	macaque_DOWN_ANKRD36C_IN-VIP	hg	rm	-6.57316835824943	human_up_ANKRD36C_IN-VIP	macaque_down_ANKRD36C_IN-VIP	6.68346692952806	0.39333826707971	16.9916519415937	9.46845324235796e-65	7.78799216090427e-62	Chimp	chimp_up	chimp_UP_ANKRD36C_IN-VIP	pt	-6.68346692952806	chimp_up_ANKRD36C_IN-VIP	down_ANKRD36C_IN-VIP	Inh	macaque_down_ANKRD36C_Inh	IN-VIP	macaque_down_ankrd36c_inh	down	ANKRD36C	rhe	Inh	Inh	INT_4_VIP_CR	-0.388199513173948	0.388199513173948	1.23887549596835e-06	3.26984053776328e-05	down	down_ANKRD36C_INT_4_VIP_CR	no
9460	127.690230742696	0.86502426924799	0.160988267794536	5.37321309868363	7.73458290691574e-08	1.17180535725024e-06	IN-VIP	Human	UP	human_up	macaque_down	ANKRD55_IN-VIP	UP_ANKRD55_IN-VIP	human_UP_ANKRD55_IN-VIP	macaque_DOWN_ANKRD55_IN-VIP	hg	rm	-0.86502426924799	human_up_ANKRD55_IN-VIP	macaque_down_ANKRD55_IN-VIP	0.900727522454188	0.15130238127639	5.95316157522198	2.63011403587775e-09	4.84181154160736e-08	Chimp	chimp_up	chimp_UP_ANKRD55_IN-VIP	pt	-0.900727522454188	chimp_up_ANKRD55_IN-VIP	down_ANKRD55_IN-VIP	Inh	macaque_down_ANKRD55_Inh	IN-VIP	macaque_down_ankrd55_inh	down	ANKRD55	rhe	Inh	Inh	INT_3_RELN_ND	-0.669235803994223	0.669235803994223	2.21702509321278e-17	3.93167230030354e-13	down	down_ANKRD55_INT_3_RELN_ND	yes
11002	294.003390636708	-0.792328241725144	0.112413038430692	-7.04836603285707	1.81030921417399e-12	5.5826021983041e-11	IN-VIP	Human	DOWN	human_down	macaque_up	ARGLU1_IN-VIP	DOWN_ARGLU1_IN-VIP	human_DOWN_ARGLU1_IN-VIP	macaque_UP_ARGLU1_IN-VIP	hg	rm	0.792328241725144	human_down_ARGLU1_IN-VIP	macaque_up_ARGLU1_IN-VIP	-1.20944054286407	0.106888151866864	-11.3150103331425	1.10589280525099e-29	1.4392704907833e-27	Chimp	chimp_down	chimp_DOWN_ARGLU1_IN-VIP	pt	1.20944054286407	chimp_down_ARGLU1_IN-VIP	up_ARGLU1_IN-VIP	Inh	macaque_up_ARGLU1_Inh	IN-VIP	macaque_up_arglu1_inh	up	ARGLU1	rhe	Inh	Inh	INT_4_VIP_CR	-0.282843032824332	0.282843032824332	1.64178775128856e-05	0.0002233461500176	down	down_ARGLU1_INT_4_VIP_CR	no
11485	51.4109959796732	1.08116459280141	0.290099653847809	3.72687308813063	0.0001938700147583	0.0012731262551899	IN-VIP	Human	UP	human_up	macaque_down	ATP1B2_IN-VIP	UP_ATP1B2_IN-VIP	human_UP_ATP1B2_IN-VIP	macaque_DOWN_ATP1B2_IN-VIP	hg	rm	-1.08116459280141	human_up_ATP1B2_IN-VIP	macaque_down_ATP1B2_IN-VIP	1.00713187780829	0.278474693840532	3.61660107752923	0.000298496789606	0.0017602493503497	Chimp	chimp_up	chimp_UP_ATP1B2_IN-VIP	pt	-1.00713187780829	chimp_up_ATP1B2_IN-VIP	down_ATP1B2_IN-VIP	Inh	macaque_down_ATP1B2_Inh	IN-VIP	macaque_down_atp1b2_inh	down	ATP1B2	rhe	Inh	Inh	INT_4_VIP_CR	0.260332468069063	-0.260332468069063	2.22488248427856e-07	9.0305659607282e-06	up	up_ATP1B2_INT_4_VIP_CR	no
9813	115.356363737694	0.596802357143243	0.175224993562374	3.40592026862197	0.0006594143398334	0.0036129256266507	IN-VIP	Human	UP	human_up	macaque_down	BCLAF1_IN-VIP	UP_BCLAF1_IN-VIP	human_UP_BCLAF1_IN-VIP	macaque_DOWN_BCLAF1_IN-VIP	hg	rm	-0.596802357143243	human_up_BCLAF1_IN-VIP	macaque_down_BCLAF1_IN-VIP	0.959208674527112	0.161860936453352	5.92612828978382	3.10160312994671e-09	5.64409426204374e-08	Chimp	chimp_up	chimp_UP_BCLAF1_IN-VIP	pt	-0.959208674527112	chimp_up_BCLAF1_IN-VIP	down_BCLAF1_IN-VIP	Inh	macaque_down_BCLAF1_Inh	IN-VIP	macaque_down_bclaf1_inh	down	BCLAF1	rhe	Inh	Inh	INT_4_VIP_CR	0.324130751959085	-0.324130751959085	2.31801544874796e-05	0.00029008808718	up	up_BCLAF1_INT_4_VIP_CR	yes
9478	321.621140562154	-0.739682284921636	0.102372162396685	-7.22542405674128	4.99540571023082e-13	1.67948667856305e-11	IN-VIP	Human	DOWN	human_down	macaque_up	BDP1_IN-VIP	DOWN_BDP1_IN-VIP	human_DOWN_BDP1_IN-VIP	macaque_UP_BDP1_IN-VIP	hg	rm	0.739682284921636	human_down_BDP1_IN-VIP	macaque_up_BDP1_IN-VIP	-0.788014765565267	0.0941952002777	-8.36576347034769	5.97269066190461e-17	3.02503542070799e-15	Chimp	chimp_down	chimp_DOWN_BDP1_IN-VIP	pt	0.788014765565267	chimp_down_BDP1_IN-VIP	up_BDP1_IN-VIP	Inh	macaque_up_BDP1_Inh	IN-VIP	macaque_up_bdp1_inh	up	BDP1	rhe	Inh	Inh	INT_3_RELN_ND	-0.413923063302178	0.413923063302178	0.0003877393099907	0.0075058634404719	down	down_BDP1_INT_3_RELN_ND	no
8690	568.042714356341	1.3098417064949	0.0876947397928264	14.936377137207	1.91085237732091e-50	1.12530712904421e-47	IN-VIP	Human	UP	human_up	macaque_down	CCDC88A_IN-VIP	UP_CCDC88A_IN-VIP	human_UP_CCDC88A_IN-VIP	macaque_DOWN_CCDC88A_IN-VIP	hg	rm	-1.3098417064949	human_up_CCDC88A_IN-VIP	macaque_down_CCDC88A_IN-VIP	0.56572858499328	0.0865320593410888	6.5377917652845	6.24337674070969e-11	1.46055239953599e-09	Chimp	chimp_up	chimp_UP_CCDC88A_IN-VIP	pt	-0.56572858499328	chimp_up_CCDC88A_IN-VIP	down_CCDC88A_IN-VIP	Inh	macaque_down_CCDC88A_Inh	IN-VIP	macaque_down_ccdc88a_inh	down	CCDC88A	rhe	Inh	Inh	INT_4_VIP_CR	-0.338235799539205	0.338235799539205	0.0003044291019819	0.0020107516859029	down	down_CCDC88A_INT_4_VIP_CR	no
11704	443.01414424359	-0.536710663684904	0.0852005294844865	-6.29938178708889	2.98835105109115e-10	6.90824249176251e-09	IN-VIP	Human	DOWN	human_down	macaque_up	CELF4_IN-VIP	DOWN_CELF4_IN-VIP	human_DOWN_CELF4_IN-VIP	macaque_UP_CELF4_IN-VIP	hg	rm	0.536710663684904	human_down_CELF4_IN-VIP	macaque_up_CELF4_IN-VIP	-0.659321117358814	0.0789462157307055	-8.35152275832743	6.73884575731345e-17	3.36455218954865e-15	Chimp	chimp_down	chimp_DOWN_CELF4_IN-VIP	pt	0.659321117358814	chimp_down_CELF4_IN-VIP	up_CELF4_IN-VIP	Inh	macaque_up_CELF4_Inh	IN-VIP	macaque_up_celf4_inh	up	CELF4	rhe	Inh	Inh	INT_5_SST	-0.395823746	0.395823746	0.000257116	0.003764234	down	down_CELF4_INT_5_SST	no
11140	92.3999482023926	-1.01987700014963	0.175090156797591	-5.82486770703299	5.7157858507554e-09	1.05936432986183e-07	IN-VIP	Human	DOWN	human_down	macaque_up	CKB_IN-VIP	DOWN_CKB_IN-VIP	human_DOWN_CKB_IN-VIP	macaque_UP_CKB_IN-VIP	hg	rm	1.01987700014963	human_down_CKB_IN-VIP	macaque_up_CKB_IN-VIP	-1.30419833824328	0.160475579103209	-8.12708292147366	4.39744569190118e-16	1.9657538209253e-14	Chimp	chimp_down	chimp_DOWN_CKB_IN-VIP	pt	1.30419833824328	chimp_down_CKB_IN-VIP	up_CKB_IN-VIP	Inh	macaque_up_CKB_Inh	IN-VIP	macaque_up_ckb_inh	up	CKB	rhe	Inh	Inh	INT_3_RELN_ND	0.481020546060232	-0.481020546060232	0.0001991297299901	0.0048041362077506	up	up_CKB_INT_3_RELN_ND	no
11928	34.3895027422962	-0.767506837147213	0.270084339301621	-2.84173025037963	0.0044869438536976	0.0176249198064926	IN-VIP	Human	DOWN	human_down	macaque_up	CST3_IN-VIP	DOWN_CST3_IN-VIP	human_DOWN_CST3_IN-VIP	macaque_UP_CST3_IN-VIP	hg	rm	0.767506837147213	human_down_CST3_IN-VIP	macaque_up_CST3_IN-VIP	-1.53801436453305	0.260545905157902	-5.90304562108142	3.56851541250679e-09	6.42551509871954e-08	Chimp	chimp_down	chimp_DOWN_CST3_IN-VIP	pt	1.53801436453305	chimp_down_CST3_IN-VIP	up_CST3_IN-VIP	Inh	macaque_up_CST3_Inh	IN-VIP	macaque_up_cst3_inh	up	CST3	rhe	Inh	Inh	INT_1_KIT	0.378838206950316	-0.378838206950316	9.39250512820552e-08	1.7585967048555e-05	up	up_CST3_INT_1_KIT	yes
10447	197.101811831355	-1.12623929165854	0.165652649793384	-6.79880033952536	1.05493897980545e-11	2.99052267318762e-10	IN-VIP	Human	DOWN	human_down	macaque_up	CTNNA3_IN-VIP	DOWN_CTNNA3_IN-VIP	human_DOWN_CTNNA3_IN-VIP	macaque_UP_CTNNA3_IN-VIP	hg	rm	1.12623929165854	human_down_CTNNA3_IN-VIP	macaque_up_CTNNA3_IN-VIP	-1.56307275087547	0.159518531321232	-9.79869070965691	1.14054383397744e-22	9.58604382091109e-21	Chimp	chimp_down	chimp_DOWN_CTNNA3_IN-VIP	pt	1.56307275087547	chimp_down_CTNNA3_IN-VIP	up_CTNNA3_IN-VIP	Inh	macaque_up_CTNNA3_Inh	IN-VIP	macaque_up_ctnna3_inh	up	CTNNA3	rhe	Inh	Inh	INT_4_VIP_CR	-0.41529957620503	0.41529957620503	1.67892083610357e-07	7.3237847813151e-06	down	down_CTNNA3_INT_4_VIP_CR	no
12194	432.613999516313	2.60767520804551	0.127811688252935	20.402478393721	1.58951738399246e-92	3.22424770690737e-89	IN-VIP	Human	UP	human_up	macaque_down	DANT2_IN-VIP	UP_DANT2_IN-VIP	human_UP_DANT2_IN-VIP	macaque_DOWN_DANT2_IN-VIP	hg	rm	-2.60767520804551	human_up_DANT2_IN-VIP	macaque_down_DANT2_IN-VIP	2.68156529934887	0.124695685805533	21.5048763076765	1.40158694966189e-102	4.11726177798536e-99	Chimp	chimp_up	chimp_UP_DANT2_IN-VIP	pt	-2.68156529934887	chimp_up_DANT2_IN-VIP	down_DANT2_IN-VIP	Inh	macaque_down_DANT2_Inh	IN-VIP	macaque_down_dant2_inh	down	DANT2	rhe	Inh	Inh	INT_5_SST	-0.314763364	0.314763364	0.000954934	0.009316672	down	down_DANT2_INT_5_SST	no
12194	432.613999516313	2.60767520804551	0.127811688252935	20.402478393721	1.58951738399246e-92	3.22424770690737e-89	IN-VIP	Human	UP	human_up	macaque_down	DANT2_IN-VIP	UP_DANT2_IN-VIP	human_UP_DANT2_IN-VIP	macaque_DOWN_DANT2_IN-VIP	hg	rm	-2.60767520804551	human_up_DANT2_IN-VIP	macaque_down_DANT2_IN-VIP	2.68156529934887	0.124695685805533	21.5048763076765	1.40158694966189e-102	4.11726177798536e-99	Chimp	chimp_up	chimp_UP_DANT2_IN-VIP	pt	-2.68156529934887	chimp_up_DANT2_IN-VIP	down_DANT2_IN-VIP	Inh	macaque_down_DANT2_Inh	IN-VIP	macaque_down_dant2_inh	down	DANT2	rhe	Inh	Inh	INT_2_PV_SULF	-0.428222967213672	0.428222967213672	1.51488273825255e-06	7.78593322253473e-05	down	down_DANT2_INT_2_PV_SULF	no
12070	480.922358914211	-0.551272837998694	0.0892331399864421	-6.17789352792531	6.49624983389871e-10	1.42542712701508e-08	IN-VIP	Human	DOWN	human_down	macaque_up	DDX17_IN-VIP	DOWN_DDX17_IN-VIP	human_DOWN_DDX17_IN-VIP	macaque_UP_DDX17_IN-VIP	hg	rm	0.551272837998694	human_down_DDX17_IN-VIP	macaque_up_DDX17_IN-VIP	-0.83693883920597	0.0846036251568385	-9.89247018262456	4.48814259049606e-23	3.87771748270464e-21	Chimp	chimp_down	chimp_DOWN_DDX17_IN-VIP	pt	0.83693883920597	chimp_down_DDX17_IN-VIP	up_DDX17_IN-VIP	Inh	macaque_up_DDX17_Inh	IN-VIP	macaque_up_ddx17_inh	up	DDX17	rhe	Inh	Inh	INT_5_SST	-0.441131863	0.441131863	1.08e-06	0.000114899	down	down_DDX17_INT_5_SST	no
11125	249.423046664869	-2.29413201314127	0.131874239463473	-17.3963620376117	8.79119213887808e-68	8.91622242707546e-65	IN-VIP	Human	DOWN	human_down	macaque_up	DDX24_IN-VIP	DOWN_DDX24_IN-VIP	human_DOWN_DDX24_IN-VIP	macaque_UP_DDX24_IN-VIP	hg	rm	2.29413201314127	human_down_DDX24_IN-VIP	macaque_up_DDX24_IN-VIP	-1.60408077492238	0.107050689745605	-14.9843105049982	9.29855326080863e-51	4.90272181287199e-48	Chimp	chimp_down	chimp_DOWN_DDX24_IN-VIP	pt	1.60408077492238	chimp_down_DDX24_IN-VIP	up_DDX24_IN-VIP	Inh	macaque_up_DDX24_Inh	IN-VIP	macaque_up_ddx24_inh	up	DDX24	rhe	Inh	Inh	INT_2_PV_SULF	0.316623688675346	-0.316623688675346	0.0002121992448276	0.0023897146889821	up	up_DDX24_INT_2_PV_SULF	no
11125	249.423046664869	-2.29413201314127	0.131874239463473	-17.3963620376117	8.79119213887808e-68	8.91622242707546e-65	IN-VIP	Human	DOWN	human_down	macaque_up	DDX24_IN-VIP	DOWN_DDX24_IN-VIP	human_DOWN_DDX24_IN-VIP	macaque_UP_DDX24_IN-VIP	hg	rm	2.29413201314127	human_down_DDX24_IN-VIP	macaque_up_DDX24_IN-VIP	-1.60408077492238	0.107050689745605	-14.9843105049982	9.29855326080863e-51	4.90272181287199e-48	Chimp	chimp_down	chimp_DOWN_DDX24_IN-VIP	pt	1.60408077492238	chimp_down_DDX24_IN-VIP	up_DDX24_IN-VIP	Inh	macaque_up_DDX24_Inh	IN-VIP	macaque_up_ddx24_inh	up	DDX24	rhe	Inh	Inh	INT_6_PV	-0.635680865654437	0.635680865654437	2.01310802103883e-06	0.0013000013912334	down	down_DDX24_INT_6_PV	no
10450	89.8224159241395	-0.98160210755806	0.184900802104834	-5.30880394451462	1.10346950089126e-07	1.61676879681146e-06	IN-VIP	Human	DOWN	human_down	macaque_up	DDX50_IN-VIP	DOWN_DDX50_IN-VIP	human_DOWN_DDX50_IN-VIP	macaque_UP_DDX50_IN-VIP	hg	rm	0.98160210755806	human_down_DDX50_IN-VIP	macaque_up_DDX50_IN-VIP	-0.844359276914557	0.164296160868439	-5.13925141312755	2.75835135712522e-07	3.54057296857465e-06	Chimp	chimp_down	chimp_DOWN_DDX50_IN-VIP	pt	0.844359276914557	chimp_down_DDX50_IN-VIP	up_DDX50_IN-VIP	Inh	macaque_up_DDX50_Inh	IN-VIP	macaque_up_ddx50_inh	up	DDX50	rhe	Inh	Inh	INT_3_RELN_ND	-0.278978713374204	0.278978713374204	4.85638634437079e-06	0.0004587894959433	down	down_DDX50_INT_3_RELN_ND	yes
9062	159.651422764703	0.582170286099918	0.179226360900071	3.24824028773597	0.0011612116217195	0.0058000217143947	IN-VIP	Human	UP	human_up	macaque_down	DZIP3_IN-VIP	UP_DZIP3_IN-VIP	human_UP_DZIP3_IN-VIP	macaque_DOWN_DZIP3_IN-VIP	hg	rm	-0.582170286099918	human_up_DZIP3_IN-VIP	macaque_down_DZIP3_IN-VIP	0.880542712772053	0.170290688285279	5.1708212682594	2.33067406018464e-07	3.0390393595166e-06	Chimp	chimp_up	chimp_UP_DZIP3_IN-VIP	pt	-0.880542712772053	chimp_up_DZIP3_IN-VIP	down_DZIP3_IN-VIP	Inh	macaque_down_DZIP3_Inh	IN-VIP	macaque_down_dzip3_inh	down	DZIP3	rhe	Inh	Inh	INT_1_KIT	0.275206577611678	-0.275206577611678	1.08271785210936e-06	8.74120834730496e-05	up	up_DZIP3_INT_1_KIT	yes
8354	340.459567328468	1.04903195832526	0.102233356158009	10.2611515238128	1.05441767412106e-24	1.11268491669099e-22	IN-VIP	Human	UP	human_up	macaque_down	EIF4G3_IN-VIP	UP_EIF4G3_IN-VIP	human_UP_EIF4G3_IN-VIP	macaque_DOWN_EIF4G3_IN-VIP	hg	rm	-1.04903195832526	human_up_EIF4G3_IN-VIP	macaque_down_EIF4G3_IN-VIP	0.527051196438354	0.099407271209818	5.30193807780833	1.14579709079987e-07	1.58127688443744e-06	Chimp	chimp_up	chimp_UP_EIF4G3_IN-VIP	pt	-0.527051196438354	chimp_up_EIF4G3_IN-VIP	down_EIF4G3_IN-VIP	Inh	macaque_down_EIF4G3_Inh	IN-VIP	macaque_down_eif4g3_inh	down	EIF4G3	rhe	Inh	Inh	INT_5_SST	-0.480882677	0.480882677	3.96e-05	0.001141936	down	down_EIF4G3_INT_5_SST	no
9264	423.717574431022	1.05022090676799	0.102047289701584	10.2915120023191	7.69582869809881e-25	8.21608472002877e-23	IN-VIP	Human	UP	human_up	macaque_down	EPHA5_IN-VIP	UP_EPHA5_IN-VIP	human_UP_EPHA5_IN-VIP	macaque_DOWN_EPHA5_IN-VIP	hg	rm	-1.05022090676799	human_up_EPHA5_IN-VIP	macaque_down_EPHA5_IN-VIP	0.862298856684881	0.0984782590460294	8.75623579293615	2.01879167152849e-18	1.16936375046875e-16	Chimp	chimp_up	chimp_UP_EPHA5_IN-VIP	pt	-0.862298856684881	chimp_up_EPHA5_IN-VIP	down_EPHA5_IN-VIP	Inh	macaque_down_EPHA5_Inh	IN-VIP	macaque_down_epha5_inh	down	EPHA5	rhe	Inh	Inh	INT_3_RELN_ND	-0.278420307419826	0.278420307419826	4.48339321499152e-05	0.0018930594113014	down	down_EPHA5_INT_3_RELN_ND	yes
8393	194.500873154072	0.754746042624189	0.13525560649815	5.58014608166734	2.40316666419182e-08	3.99928993814821e-07	IN-VIP	Human	UP	human_up	macaque_down	FAF1_IN-VIP	UP_FAF1_IN-VIP	human_UP_FAF1_IN-VIP	macaque_DOWN_FAF1_IN-VIP	hg	rm	-0.754746042624189	human_up_FAF1_IN-VIP	macaque_down_FAF1_IN-VIP	0.546075286132459	0.129219786758016	4.22594170624248	2.37943588286123e-05	0.000194855993864	Chimp	chimp_up	chimp_UP_FAF1_IN-VIP	pt	-0.546075286132459	chimp_up_FAF1_IN-VIP	down_FAF1_IN-VIP	Inh	macaque_down_FAF1_Inh	IN-VIP	macaque_down_faf1_inh	down	FAF1	rhe	Inh	Inh	INT_3_RELN_ND	-0.271482855814321	0.271482855814321	0.0004574944215482	0.0084144432774685	down	down_FAF1_INT_3_RELN_ND	no
8393	194.500873154072	0.754746042624189	0.13525560649815	5.58014608166734	2.40316666419182e-08	3.99928993814821e-07	IN-VIP	Human	UP	human_up	macaque_down	FAF1_IN-VIP	UP_FAF1_IN-VIP	human_UP_FAF1_IN-VIP	macaque_DOWN_FAF1_IN-VIP	hg	rm	-0.754746042624189	human_up_FAF1_IN-VIP	macaque_down_FAF1_IN-VIP	0.546075286132459	0.129219786758016	4.22594170624248	2.37943588286123e-05	0.000194855993864	Chimp	chimp_up	chimp_UP_FAF1_IN-VIP	pt	-0.546075286132459	chimp_up_FAF1_IN-VIP	down_FAF1_IN-VIP	Inh	macaque_down_FAF1_Inh	IN-VIP	macaque_down_faf1_inh	down	FAF1	rhe	Inh	Inh	INT_5_SST	-0.398252025	0.398252025	0.000560162	0.006431408	down	down_FAF1_INT_5_SST	no
11932	16.7518184949242	3.63566808134984	0.788933581506215	4.6083322684892	4.05911632834467e-06	4.19848315525554e-05	IN-VIP	Human	UP	human_up	macaque_down	FAM182B_IN-VIP	UP_FAM182B_IN-VIP	human_UP_FAM182B_IN-VIP	macaque_DOWN_FAM182B_IN-VIP	hg	rm	-3.63566808134984	human_up_FAM182B_IN-VIP	macaque_down_FAM182B_IN-VIP	3.81175729234504	0.775219879662533	4.91700147576758	8.78798893884092e-07	1.00560610211122e-05	Chimp	chimp_up	chimp_UP_FAM182B_IN-VIP	pt	-3.81175729234504	chimp_up_FAM182B_IN-VIP	down_FAM182B_IN-VIP	Inh	macaque_down_FAM182B_Inh	IN-VIP	macaque_down_fam182b_inh	down	FAM182B	rhe	Inh	Inh	INT_3_RELN_ND	0.381729259517789	-0.381729259517789	2.13005964837695e-07	5.81145812374104e-05	up	up_FAM182B_INT_3_RELN_ND	no
11932	16.7518184949242	3.63566808134984	0.788933581506215	4.6083322684892	4.05911632834467e-06	4.19848315525554e-05	IN-VIP	Human	UP	human_up	macaque_down	FAM182B_IN-VIP	UP_FAM182B_IN-VIP	human_UP_FAM182B_IN-VIP	macaque_DOWN_FAM182B_IN-VIP	hg	rm	-3.63566808134984	human_up_FAM182B_IN-VIP	macaque_down_FAM182B_IN-VIP	3.81175729234504	0.775219879662533	4.91700147576758	8.78798893884092e-07	1.00560610211122e-05	Chimp	chimp_up	chimp_UP_FAM182B_IN-VIP	pt	-3.81175729234504	chimp_up_FAM182B_IN-VIP	down_FAM182B_IN-VIP	Inh	macaque_down_FAM182B_Inh	IN-VIP	macaque_down_fam182b_inh	down	FAM182B	rhe	Inh	Inh	INT_4_VIP_CR	0.284282834412573	-0.284282834412573	6.54969637493281e-08	3.69313561504734e-06	up	up_FAM182B_INT_4_VIP_CR	no
11932	16.7518184949242	3.63566808134984	0.788933581506215	4.6083322684892	4.05911632834467e-06	4.19848315525554e-05	IN-VIP	Human	UP	human_up	macaque_down	FAM182B_IN-VIP	UP_FAM182B_IN-VIP	human_UP_FAM182B_IN-VIP	macaque_DOWN_FAM182B_IN-VIP	hg	rm	-3.63566808134984	human_up_FAM182B_IN-VIP	macaque_down_FAM182B_IN-VIP	3.81175729234504	0.775219879662533	4.91700147576758	8.78798893884092e-07	1.00560610211122e-05	Chimp	chimp_up	chimp_UP_FAM182B_IN-VIP	pt	-3.81175729234504	chimp_up_FAM182B_IN-VIP	down_FAM182B_IN-VIP	Inh	macaque_down_FAM182B_Inh	IN-VIP	macaque_down_fam182b_inh	down	FAM182B	rhe	Inh	Inh	INT_5_SST	0.266880416	-0.266880416	2.55e-07	4.98e-05	up	up_FAM182B_INT_5_SST	no
10082	61.0480837970463	3.229916524822	0.354337635573238	9.11536399343166	7.84068277979376e-20	5.20507290283327e-18	IN-VIP	Human	UP	human_up	macaque_down	FAM66D_IN-VIP	UP_FAM66D_IN-VIP	human_UP_FAM66D_IN-VIP	macaque_DOWN_FAM66D_IN-VIP	hg	rm	-3.229916524822	human_up_FAM66D_IN-VIP	macaque_down_FAM66D_IN-VIP	3.12958068935909	0.347812208654395	8.99790349932426	2.30068909966398e-19	1.43796565216992e-17	Chimp	chimp_up	chimp_UP_FAM66D_IN-VIP	pt	-3.12958068935909	chimp_up_FAM66D_IN-VIP	down_FAM66D_IN-VIP	Inh	macaque_down_FAM66D_Inh	IN-VIP	macaque_down_fam66d_inh	down	FAM66D	rhe	Inh	Inh	INT_4_VIP_CR	0.404836005290433	-0.404836005290433	8.03254677768622e-06	0.0001313261848793	up	up_FAM66D_INT_4_VIP_CR	no
10070	33.7375122951188	7.17310184828341	1.40603923515533	5.10163704463834	3.36728056437564e-07	4.46427552528988e-06	IN-VIP	Human	UP	human_up	macaque_down	FAM85B_IN-VIP	UP_FAM85B_IN-VIP	human_UP_FAM85B_IN-VIP	macaque_DOWN_FAM85B_IN-VIP	hg	rm	-7.17310184828341	human_up_FAM85B_IN-VIP	macaque_down_FAM85B_IN-VIP	5.93567099775522	1.40654103613555	4.22004822131844	2.44250068055847e-05	0.0001995590542864	Chimp	chimp_up	chimp_UP_FAM85B_IN-VIP	pt	-5.93567099775522	chimp_up_FAM85B_IN-VIP	down_FAM85B_IN-VIP	Inh	macaque_down_FAM85B_Inh	IN-VIP	macaque_down_fam85b_inh	down	FAM85B	rhe	Inh	Inh	INT_4_VIP_CR	0.355842434799908	-0.355842434799908	4.20143153862212e-06	8.08042763358254e-05	up	up_FAM85B_INT_4_VIP_CR	no
8500	105.848786173487	1.44614240195682	0.245605980951132	5.88805857396672	3.90758637906262e-09	7.49337152690831e-08	IN-VIP	Human	UP	human_up	macaque_down	FLG-AS1_IN-VIP	UP_FLG-AS1_IN-VIP	human_UP_FLG-AS1_IN-VIP	macaque_DOWN_FLG-AS1_IN-VIP	hg	rm	-1.44614240195682	human_up_FLG-AS1_IN-VIP	macaque_down_FLG-AS1_IN-VIP	2.94743143792405	0.226079290358967	13.0371580397485	7.52085219382015e-39	1.79827074025028e-36	Chimp	chimp_up	chimp_UP_FLG-AS1_IN-VIP	pt	-2.94743143792405	chimp_up_FLG-AS1_IN-VIP	down_FLG-AS1_IN-VIP	Inh	macaque_down_FLG-AS1_Inh	IN-VIP	macaque_down_flg-as1_inh	down	FLG-AS1	rhe	Inh	Inh	INT_4_VIP_CR	0.307236483673623	-0.307236483673623	6.06740859558556e-05	0.0005982410621221	up	up_FLG-AS1_INT_4_VIP_CR	no
10398	3764.69405283508	0.748101975817636	0.0700886442592254	10.6736545373991	1.35201917592371e-26	1.64549747171088e-24	IN-VIP	Human	UP	human_up	macaque_down	FRMD4A_IN-VIP	UP_FRMD4A_IN-VIP	human_UP_FRMD4A_IN-VIP	macaque_DOWN_FRMD4A_IN-VIP	hg	rm	-0.748101975817636	human_up_FRMD4A_IN-VIP	macaque_down_FRMD4A_IN-VIP	0.629087518928175	0.0694364954879937	9.05989731346609	1.30573421170939e-19	8.33845111657769e-18	Chimp	chimp_up	chimp_UP_FRMD4A_IN-VIP	pt	-0.629087518928175	chimp_up_FRMD4A_IN-VIP	down_FRMD4A_IN-VIP	Inh	macaque_down_FRMD4A_Inh	IN-VIP	macaque_down_frmd4a_inh	down	FRMD4A	rhe	Inh	Inh	INT_1_KIT	-0.353033226523286	0.353033226523286	0.0005857217010183	0.0067909762436905	down	down_FRMD4A_INT_1_KIT	no
11176	119.712475026959	3.51983388040141	0.270963269236683	12.9900775493186	1.3928585484367e-38	4.46105713337901e-36	IN-VIP	Human	UP	human_up	macaque_down	GOLGA8A_IN-VIP	UP_GOLGA8A_IN-VIP	human_UP_GOLGA8A_IN-VIP	macaque_DOWN_GOLGA8A_IN-VIP	hg	rm	-3.51983388040141	human_up_GOLGA8A_IN-VIP	macaque_down_GOLGA8A_IN-VIP	3.3324635186668	0.267048679010087	12.4788616480703	9.73687384014381e-36	1.87120875490539e-33	Chimp	chimp_up	chimp_UP_GOLGA8A_IN-VIP	pt	-3.3324635186668	chimp_up_GOLGA8A_IN-VIP	down_GOLGA8A_IN-VIP	Inh	macaque_down_GOLGA8A_Inh	IN-VIP	macaque_down_golga8a_inh	down	GOLGA8A	rhe	Inh	Inh	INT_4_VIP_CR	-0.324898739595904	0.324898739595904	2.46442165328604e-07	9.76324171146134e-06	down	down_GOLGA8A_INT_4_VIP_CR	no
11176	119.712475026959	3.51983388040141	0.270963269236683	12.9900775493186	1.3928585484367e-38	4.46105713337901e-36	IN-VIP	Human	UP	human_up	macaque_down	GOLGA8A_IN-VIP	UP_GOLGA8A_IN-VIP	human_UP_GOLGA8A_IN-VIP	macaque_DOWN_GOLGA8A_IN-VIP	hg	rm	-3.51983388040141	human_up_GOLGA8A_IN-VIP	macaque_down_GOLGA8A_IN-VIP	3.3324635186668	0.267048679010087	12.4788616480703	9.73687384014381e-36	1.87120875490539e-33	Chimp	chimp_up	chimp_UP_GOLGA8A_IN-VIP	pt	-3.3324635186668	chimp_up_GOLGA8A_IN-VIP	down_GOLGA8A_IN-VIP	Inh	macaque_down_GOLGA8A_Inh	IN-VIP	macaque_down_golga8a_inh	down	GOLGA8A	rhe	Inh	Inh	INT_3_RELN_ND	-0.459463414101597	0.459463414101597	7.09464086207127e-07	0.0001324382747873	down	down_GOLGA8A_INT_3_RELN_ND	no
9537	35.9189928001515	-1.05703588276505	0.288711353818562	-3.66122034615006	0.0002510167542103	0.0015898187377569	IN-VIP	Human	DOWN	human_down	macaque_up	HINT1_IN-VIP	DOWN_HINT1_IN-VIP	human_DOWN_HINT1_IN-VIP	macaque_UP_HINT1_IN-VIP	hg	rm	1.05703588276505	human_down_HINT1_IN-VIP	macaque_up_HINT1_IN-VIP	-0.906562460973413	0.254377168050511	-3.56385153558043	0.0003654527062018	0.0020945965172618	Chimp	chimp_down	chimp_DOWN_HINT1_IN-VIP	pt	0.906562460973413	chimp_down_HINT1_IN-VIP	up_HINT1_IN-VIP	Inh	macaque_up_HINT1_Inh	IN-VIP	macaque_up_hint1_inh	up	HINT1	rhe	Inh	Inh	INT_1_KIT	0.341136656498043	-0.341136656498043	2.59169040672081e-06	0.0001541495618164	up	up_HINT1_INT_1_KIT	no
9291	219.165873337596	-0.649408676281963	0.117288212662143	-5.53686224337506	3.07938564167973e-08	5.00153596748267e-07	IN-VIP	Human	DOWN	human_down	macaque_up	HNRNPDL_IN-VIP	DOWN_HNRNPDL_IN-VIP	human_DOWN_HNRNPDL_IN-VIP	macaque_UP_HNRNPDL_IN-VIP	hg	rm	0.649408676281963	human_down_HNRNPDL_IN-VIP	macaque_up_HNRNPDL_IN-VIP	-1.38867779559999	0.113662882475158	-12.2175134517066	2.50633912858526e-34	4.44291823285334e-32	Chimp	chimp_down	chimp_DOWN_HNRNPDL_IN-VIP	pt	1.38867779559999	chimp_down_HNRNPDL_IN-VIP	up_HNRNPDL_IN-VIP	Inh	macaque_up_HNRNPDL_Inh	IN-VIP	macaque_up_hnrnpdl_inh	up	HNRNPDL	rhe	Inh	Inh	INT_5_SST	-0.263825071	0.263825071	0.000681611	0.007358838	down	down_HNRNPDL_INT_5_SST	no
8892	42.4174927090157	1.79332180732711	0.329054293890661	5.44992677689535	5.03905625055619e-08	7.93727445298998e-07	IN-VIP	Human	UP	human_up	macaque_down	IGFBP5_IN-VIP	UP_IGFBP5_IN-VIP	human_UP_IGFBP5_IN-VIP	macaque_DOWN_IGFBP5_IN-VIP	hg	rm	-1.79332180732711	human_up_IGFBP5_IN-VIP	macaque_down_IGFBP5_IN-VIP	0.994883378612332	0.325756963338119	3.05406634571214	0.0022576214701603	0.0097587733005792	Chimp	chimp_up	chimp_UP_IGFBP5_IN-VIP	pt	-0.994883378612332	chimp_up_IGFBP5_IN-VIP	down_IGFBP5_IN-VIP	Inh	macaque_down_IGFBP5_Inh	IN-VIP	macaque_down_igfbp5_inh	down	IGFBP5	rhe	Inh	Inh	INT_4_VIP_CR	0.345697426161384	-0.345697426161384	4.10762143652427e-12	6.27139002093336e-09	up	up_IGFBP5_INT_4_VIP_CR	no
9534	142.500971567248	1.81883862534928	0.182727795653378	9.95381473763023	2.42697546721519e-23	2.24907939743556e-21	IN-VIP	Human	UP	human_up	macaque_down	LINC01184_IN-VIP	UP_LINC01184_IN-VIP	human_UP_LINC01184_IN-VIP	macaque_DOWN_LINC01184_IN-VIP	hg	rm	-1.81883862534928	human_up_LINC01184_IN-VIP	macaque_down_LINC01184_IN-VIP	1.44766478960532	0.178402284576346	8.11460903117417	4.87351296272641e-16	2.1644502603141e-14	Chimp	chimp_up	chimp_UP_LINC01184_IN-VIP	pt	-1.44766478960532	chimp_up_LINC01184_IN-VIP	down_LINC01184_IN-VIP	Inh	macaque_down_LINC01184_Inh	IN-VIP	macaque_down_linc01184_inh	down	LINC01184	rhe	Inh	Inh	INT_3_RELN_ND	-0.358091167729104	0.358091167729104	5.60087460168875e-05	0.0021686879953351	down	down_LINC01184_INT_3_RELN_ND	no
11188	42.6870040672737	-1.04577905214151	0.263178074283906	-3.97365568916416	7.07778571266583e-05	0.0005306449937183	IN-VIP	Human	DOWN	human_down	macaque_up	MAP1A_IN-VIP	DOWN_MAP1A_IN-VIP	human_DOWN_MAP1A_IN-VIP	macaque_UP_MAP1A_IN-VIP	hg	rm	1.04577905214151	human_down_MAP1A_IN-VIP	macaque_up_MAP1A_IN-VIP	-1.09812586215136	0.23640596718091	-4.64508521187632	3.39936115435369e-06	3.39985717008633e-05	Chimp	chimp_down	chimp_DOWN_MAP1A_IN-VIP	pt	1.09812586215136	chimp_down_MAP1A_IN-VIP	up_MAP1A_IN-VIP	Inh	macaque_up_MAP1A_Inh	IN-VIP	macaque_up_map1a_inh	up	MAP1A	rhe	Inh	Inh	INT_4_VIP_CR	-0.392406511249157	0.392406511249157	6.94747009970651e-05	0.0006634157811362	down	down_MAP1A_INT_4_VIP_CR	yes
9479	689.560751282743	-0.528643324592409	0.0766300701037164	-6.89864075390909	5.25024541772212e-12	1.54594323138605e-10	IN-VIP	Human	DOWN	human_down	macaque_up	MAP1B_IN-VIP	DOWN_MAP1B_IN-VIP	human_DOWN_MAP1B_IN-VIP	macaque_UP_MAP1B_IN-VIP	hg	rm	0.528643324592409	human_down_MAP1B_IN-VIP	macaque_up_MAP1B_IN-VIP	-0.957746267012614	0.073524153976079	-13.0262806876257	8.67335069301582e-39	2.05000126782166e-36	Chimp	chimp_down	chimp_DOWN_MAP1B_IN-VIP	pt	0.957746267012614	chimp_down_MAP1B_IN-VIP	up_MAP1B_IN-VIP	Inh	macaque_up_MAP1B_Inh	IN-VIP	macaque_up_map1b_inh	up	MAP1B	rhe	Inh	Inh	INT_2_PV_SULF	-0.323986217648627	0.323986217648627	0.0010473062201781	0.0074163403096161	down	down_MAP1B_INT_2_PV_SULF	no
9479	689.560751282743	-0.528643324592409	0.0766300701037164	-6.89864075390909	5.25024541772212e-12	1.54594323138605e-10	IN-VIP	Human	DOWN	human_down	macaque_up	MAP1B_IN-VIP	DOWN_MAP1B_IN-VIP	human_DOWN_MAP1B_IN-VIP	macaque_UP_MAP1B_IN-VIP	hg	rm	0.528643324592409	human_down_MAP1B_IN-VIP	macaque_up_MAP1B_IN-VIP	-0.957746267012614	0.073524153976079	-13.0262806876257	8.67335069301582e-39	2.05000126782166e-36	Chimp	chimp_down	chimp_DOWN_MAP1B_IN-VIP	pt	0.957746267012614	chimp_down_MAP1B_IN-VIP	up_MAP1B_IN-VIP	Inh	macaque_up_MAP1B_Inh	IN-VIP	macaque_up_map1b_inh	up	MAP1B	rhe	Inh	Inh	INT_5_SST	-0.488747143	0.488747143	4.58e-06	0.000302729	down	down_MAP1B_INT_5_SST	no
11944	66.8616801365227	-0.905396015739289	0.21528906235029	-4.20549007857235	2.60517017816144e-05	0.0002202871087193	IN-VIP	Human	DOWN	human_down	macaque_up	MAP1LC3A_IN-VIP	DOWN_MAP1LC3A_IN-VIP	human_DOWN_MAP1LC3A_IN-VIP	macaque_UP_MAP1LC3A_IN-VIP	hg	rm	0.905396015739289	human_down_MAP1LC3A_IN-VIP	macaque_up_MAP1LC3A_IN-VIP	-1.57963991167151	0.206910351885889	-7.63441701816197	2.26844541824457e-14	8.49654701919181e-13	Chimp	chimp_down	chimp_DOWN_MAP1LC3A_IN-VIP	pt	1.57963991167151	chimp_down_MAP1LC3A_IN-VIP	up_MAP1LC3A_IN-VIP	Inh	macaque_up_MAP1LC3A_Inh	IN-VIP	macaque_up_map1lc3a_inh	up	MAP1LC3A	rhe	Inh	Inh	INT_5_SST	-0.433107087	0.433107087	6.16e-06	0.000362304	down	down_MAP1LC3A_INT_5_SST	no
9167	219.764105855931	0.773323351825883	0.150218678439908	5.14798399145308	2.63300956824574e-07	3.58183477480583e-06	IN-VIP	Human	UP	human_up	macaque_down	MAP3K13_IN-VIP	UP_MAP3K13_IN-VIP	human_UP_MAP3K13_IN-VIP	macaque_DOWN_MAP3K13_IN-VIP	hg	rm	-0.773323351825883	human_up_MAP3K13_IN-VIP	macaque_down_MAP3K13_IN-VIP	0.639766075528803	0.145049525932301	4.41067332979357	1.03049680532905e-05	9.27356928139219e-05	Chimp	chimp_up	chimp_UP_MAP3K13_IN-VIP	pt	-0.639766075528803	chimp_up_MAP3K13_IN-VIP	down_MAP3K13_IN-VIP	Inh	macaque_down_MAP3K13_Inh	IN-VIP	macaque_down_map3k13_inh	down	MAP3K13	rhe	Inh	Inh	INT_5_SST	-0.354017898	0.354017898	7.19e-05	0.001663254	down	down_MAP3K13_INT_5_SST	yes
9045	628.562375067718	3.89080664167955	0.128161076655188	30.3587231258021	1.92744741198275e-202	3.51874799531572e-198	IN-VIP	Human	UP	human_up	macaque_down	MTRNR2L12_IN-VIP	UP_MTRNR2L12_IN-VIP	human_UP_MTRNR2L12_IN-VIP	macaque_DOWN_MTRNR2L12_IN-VIP	hg	rm	-3.89080664167955	human_up_MTRNR2L12_IN-VIP	macaque_down_MTRNR2L12_IN-VIP	2.80947965984345	0.128169273251141	21.9200717034451	1.6719381756892e-106	5.73001078444951e-103	Chimp	chimp_up	chimp_UP_MTRNR2L12_IN-VIP	pt	-2.80947965984345	chimp_up_MTRNR2L12_IN-VIP	down_MTRNR2L12_IN-VIP	Inh	macaque_down_MTRNR2L12_Inh	IN-VIP	macaque_down_mtrnr2l12_inh	down	MTRNR2L12	rhe	Inh	Inh	INT_5_SST	-1.437465191	1.437465191	7.81e-24	1.51e-19	down	down_MTRNR2L12_INT_5_SST	no
9374	828.306730348799	0.596027586663011	0.0868720177236191	6.86098472536066	6.83874765083429e-12	1.9911989970276e-10	IN-VIP	Human	UP	human_up	macaque_down	NR3C2_IN-VIP	UP_NR3C2_IN-VIP	human_UP_NR3C2_IN-VIP	macaque_DOWN_NR3C2_IN-VIP	hg	rm	-0.596027586663011	human_up_NR3C2_IN-VIP	macaque_down_NR3C2_IN-VIP	0.644209401801245	0.0839835945151698	7.67065765070203	1.71116705442034e-14	6.52814993321808e-13	Chimp	chimp_up	chimp_UP_NR3C2_IN-VIP	pt	-0.644209401801245	chimp_up_NR3C2_IN-VIP	down_NR3C2_IN-VIP	Inh	macaque_down_NR3C2_Inh	IN-VIP	macaque_down_nr3c2_inh	down	NR3C2	rhe	Inh	Inh	INT_4_VIP_CR	0.282389699919485	-0.282389699919485	0.0011741674702447	0.0056075254931227	up	up_NR3C2_INT_4_VIP_CR	yes
10708	39.9810396365896	-1.35133245801318	0.273452319317246	-4.94174802169232	7.74252406495254e-07	9.48004824478696e-06	IN-VIP	Human	DOWN	human_down	macaque_up	NRGN_IN-VIP	DOWN_NRGN_IN-VIP	human_DOWN_NRGN_IN-VIP	macaque_UP_NRGN_IN-VIP	hg	rm	1.35133245801318	human_down_NRGN_IN-VIP	macaque_up_NRGN_IN-VIP	-1.95736410001035	0.258163747862604	-7.58187048420163	3.40608210350098e-14	1.23526042847073e-12	Chimp	chimp_down	chimp_DOWN_NRGN_IN-VIP	pt	1.95736410001035	chimp_down_NRGN_IN-VIP	up_NRGN_IN-VIP	Inh	macaque_up_NRGN_Inh	IN-VIP	macaque_up_nrgn_inh	up	NRGN	rhe	Inh	Inh	INT_4_VIP_CR	0.317095768457156	-0.317095768457156	1.95191725233003e-07	8.22540416650666e-06	up	up_NRGN_INT_4_VIP_CR	no
11579	171.975106958572	0.706282592135338	0.143584003076306	4.91895041928864	8.70095033875618e-07	1.04986483400088e-05	IN-VIP	Human	UP	human_up	macaque_down	NSF_IN-VIP	UP_NSF_IN-VIP	human_UP_NSF_IN-VIP	macaque_DOWN_NSF_IN-VIP	hg	rm	-0.706282592135338	human_up_NSF_IN-VIP	macaque_down_NSF_IN-VIP	0.607854762184696	0.136300502399157	4.45966633640563	8.20873456135222e-06	7.53218245359597e-05	Chimp	chimp_up	chimp_UP_NSF_IN-VIP	pt	-0.607854762184696	chimp_up_NSF_IN-VIP	down_NSF_IN-VIP	Inh	macaque_down_NSF_Inh	IN-VIP	macaque_down_nsf_inh	down	NSF	rhe	Inh	Inh	INT_4_VIP_CR	-0.295664594298676	0.295664594298676	0.0008685853331339	0.0044836623386324	down	down_NSF_INT_4_VIP_CR	yes
10471	128.755913846011	5.48452825883949	0.470812812476227	11.6490633081835	2.31994780285469e-31	4.32173133560359e-29	IN-VIP	Human	UP	human_up	macaque_down	NUTM2A-AS1_IN-VIP	UP_NUTM2A-AS1_IN-VIP	human_UP_NUTM2A-AS1_IN-VIP	macaque_DOWN_NUTM2A-AS1_IN-VIP	hg	rm	-5.48452825883949	human_up_NUTM2A-AS1_IN-VIP	macaque_down_NUTM2A-AS1_IN-VIP	5.28001930609975	0.468831609762725	11.2620804488246	2.01934326439586e-29	2.56319478677605e-27	Chimp	chimp_up	chimp_UP_NUTM2A-AS1_IN-VIP	pt	-5.28001930609975	chimp_up_NUTM2A-AS1_IN-VIP	down_NUTM2A-AS1_IN-VIP	Inh	macaque_down_NUTM2A-AS1_Inh	IN-VIP	macaque_down_nutm2a-as1_inh	down	NUTM2A-AS1	rhe	Inh	Inh	INT_3_RELN_ND	-0.253581953948684	0.253581953948684	0.0004780693490181	0.0086422852553392	down	down_NUTM2A-AS1_INT_3_RELN_ND	no
9854	1139.52172848223	0.557462498667184	0.0985698728765779	5.65550591066702	1.5538788200702e-08	2.66362551541799e-07	IN-VIP	Human	UP	human_up	macaque_down	PDE10A_IN-VIP	UP_PDE10A_IN-VIP	human_UP_PDE10A_IN-VIP	macaque_DOWN_PDE10A_IN-VIP	hg	rm	-0.557462498667184	human_up_PDE10A_IN-VIP	macaque_down_PDE10A_IN-VIP	1.02828905234004	0.0960215692146434	10.7089382182605	9.24156373764262e-27	9.84633549933395e-25	Chimp	chimp_up	chimp_UP_PDE10A_IN-VIP	pt	-1.02828905234004	chimp_up_PDE10A_IN-VIP	down_PDE10A_IN-VIP	Inh	macaque_down_PDE10A_Inh	IN-VIP	macaque_down_pde10a_inh	down	PDE10A	rhe	Inh	Inh	INT_2_PV_SULF	-0.273355114907357	0.273355114907357	3.05796564141791e-06	0.0001270864215492	down	down_PDE10A_INT_2_PV_SULF	no
9854	1139.52172848223	0.557462498667184	0.0985698728765779	5.65550591066702	1.5538788200702e-08	2.66362551541799e-07	IN-VIP	Human	UP	human_up	macaque_down	PDE10A_IN-VIP	UP_PDE10A_IN-VIP	human_UP_PDE10A_IN-VIP	macaque_DOWN_PDE10A_IN-VIP	hg	rm	-0.557462498667184	human_up_PDE10A_IN-VIP	macaque_down_PDE10A_IN-VIP	1.02828905234004	0.0960215692146434	10.7089382182605	9.24156373764262e-27	9.84633549933395e-25	Chimp	chimp_up	chimp_UP_PDE10A_IN-VIP	pt	-1.02828905234004	chimp_up_PDE10A_IN-VIP	down_PDE10A_IN-VIP	Inh	macaque_down_PDE10A_Inh	IN-VIP	macaque_down_pde10a_inh	down	PDE10A	rhe	Inh	Inh	INT_4_VIP_CR	-0.557599574883757	0.557599574883757	0.0001849067434619	0.0013901625167551	down	down_PDE10A_INT_4_VIP_CR	no
9854	1139.52172848223	0.557462498667184	0.0985698728765779	5.65550591066702	1.5538788200702e-08	2.66362551541799e-07	IN-VIP	Human	UP	human_up	macaque_down	PDE10A_IN-VIP	UP_PDE10A_IN-VIP	human_UP_PDE10A_IN-VIP	macaque_DOWN_PDE10A_IN-VIP	hg	rm	-0.557462498667184	human_up_PDE10A_IN-VIP	macaque_down_PDE10A_IN-VIP	1.02828905234004	0.0960215692146434	10.7089382182605	9.24156373764262e-27	9.84633549933395e-25	Chimp	chimp_up	chimp_UP_PDE10A_IN-VIP	pt	-1.02828905234004	chimp_up_PDE10A_IN-VIP	down_PDE10A_IN-VIP	Inh	macaque_down_PDE10A_Inh	IN-VIP	macaque_down_pde10a_inh	down	PDE10A	rhe	Inh	Inh	INT_5_SST	-0.601304729	0.601304729	1.78e-08	9.08e-06	down	down_PDE10A_INT_5_SST	no
9854	1139.52172848223	0.557462498667184	0.0985698728765779	5.65550591066702	1.5538788200702e-08	2.66362551541799e-07	IN-VIP	Human	UP	human_up	macaque_down	PDE10A_IN-VIP	UP_PDE10A_IN-VIP	human_UP_PDE10A_IN-VIP	macaque_DOWN_PDE10A_IN-VIP	hg	rm	-0.557462498667184	human_up_PDE10A_IN-VIP	macaque_down_PDE10A_IN-VIP	1.02828905234004	0.0960215692146434	10.7089382182605	9.24156373764262e-27	9.84633549933395e-25	Chimp	chimp_up	chimp_UP_PDE10A_IN-VIP	pt	-1.02828905234004	chimp_up_PDE10A_IN-VIP	down_PDE10A_IN-VIP	Inh	macaque_down_PDE10A_Inh	IN-VIP	macaque_down_pde10a_inh	down	PDE10A	rhe	Inh	Inh	INT_1_KIT	-0.649792971366175	0.649792971366175	6.2445567023084e-07	6.13989932740938e-05	down	down_PDE10A_INT_1_KIT	no
9854	1139.52172848223	0.557462498667184	0.0985698728765779	5.65550591066702	1.5538788200702e-08	2.66362551541799e-07	IN-VIP	Human	UP	human_up	macaque_down	PDE10A_IN-VIP	UP_PDE10A_IN-VIP	human_UP_PDE10A_IN-VIP	macaque_DOWN_PDE10A_IN-VIP	hg	rm	-0.557462498667184	human_up_PDE10A_IN-VIP	macaque_down_PDE10A_IN-VIP	1.02828905234004	0.0960215692146434	10.7089382182605	9.24156373764262e-27	9.84633549933395e-25	Chimp	chimp_up	chimp_UP_PDE10A_IN-VIP	pt	-1.02828905234004	chimp_up_PDE10A_IN-VIP	down_PDE10A_IN-VIP	Inh	macaque_down_PDE10A_Inh	IN-VIP	macaque_down_pde10a_inh	down	PDE10A	rhe	Inh	Inh	INT_3_RELN_ND	-1.05021438766035	1.05021438766035	9.60590013968496e-08	3.40702066154346e-05	down	down_PDE10A_INT_3_RELN_ND	no
8483	153.567721640945	1.43208961496213	0.14985711982114	9.5563668691309	1.21963157177592e-21	9.76561139225494e-20	IN-VIP	Human	UP	human_up	macaque_down	PDE4DIP_IN-VIP	UP_PDE4DIP_IN-VIP	human_UP_PDE4DIP_IN-VIP	macaque_DOWN_PDE4DIP_IN-VIP	hg	rm	-1.43208961496213	human_up_PDE4DIP_IN-VIP	macaque_down_PDE4DIP_IN-VIP	0.91759008596314	0.14575823532954	6.29528811108743	3.06829423514446e-10	6.47111121613082e-09	Chimp	chimp_up	chimp_UP_PDE4DIP_IN-VIP	pt	-0.91759008596314	chimp_up_PDE4DIP_IN-VIP	down_PDE4DIP_IN-VIP	Inh	macaque_down_PDE4DIP_Inh	IN-VIP	macaque_down_pde4dip_inh	down	PDE4DIP	rhe	Inh	Inh	INT_5_SST	-0.433274963	0.433274963	0.000112749	0.002226133	down	down_PDE4DIP_INT_5_SST	no
12195	60.7167092346388	1.12378787467292	0.234617048463333	4.78988156245838	1.6687978334162e-06	1.88875221617149e-05	IN-VIP	Human	UP	human_up	macaque_down	PGRMC1_IN-VIP	UP_PGRMC1_IN-VIP	human_UP_PGRMC1_IN-VIP	macaque_DOWN_PGRMC1_IN-VIP	hg	rm	-1.12378787467292	human_up_PGRMC1_IN-VIP	macaque_down_PGRMC1_IN-VIP	1.01007485247414	0.222963878654502	4.53021744405208	5.89230104642624e-06	5.59129609680031e-05	Chimp	chimp_up	chimp_UP_PGRMC1_IN-VIP	pt	-1.01007485247414	chimp_up_PGRMC1_IN-VIP	down_PGRMC1_IN-VIP	Inh	macaque_down_PGRMC1_Inh	IN-VIP	macaque_down_pgrmc1_inh	down	PGRMC1	rhe	Inh	Inh	INT_1_KIT	0.2833972220309	-0.2833972220309	6.22838195681707e-08	1.30499431476167e-05	up	up_PGRMC1_INT_1_KIT	no
10980	164.083988104131	1.09886736456688	0.153703417332707	7.14927087267206	8.72400326163374e-13	2.82887040043313e-11	IN-VIP	Human	UP	human_up	macaque_down	PIBF1_IN-VIP	UP_PIBF1_IN-VIP	human_UP_PIBF1_IN-VIP	macaque_DOWN_PIBF1_IN-VIP	hg	rm	-1.09886736456688	human_up_PIBF1_IN-VIP	macaque_down_PIBF1_IN-VIP	0.9817416310557	0.147135152106721	6.6723798969781	2.51688011082283e-11	6.20558821568942e-10	Chimp	chimp_up	chimp_UP_PIBF1_IN-VIP	pt	-0.9817416310557	chimp_up_PIBF1_IN-VIP	down_PIBF1_IN-VIP	Inh	macaque_down_PIBF1_Inh	IN-VIP	macaque_down_pibf1_inh	down	PIBF1	rhe	Inh	Inh	INT_5_SST	-0.26725911	0.26725911	1.11e-06	0.00011527	down	down_PIBF1_INT_5_SST	no
10286	94.4150521916856	1.43289966037128	0.20726048237329	6.91352082154539	4.72770248072614e-12	1.40111909883338e-10	IN-VIP	Human	UP	human_up	macaque_down	PIP5K1B_IN-VIP	UP_PIP5K1B_IN-VIP	human_UP_PIP5K1B_IN-VIP	macaque_DOWN_PIP5K1B_IN-VIP	hg	rm	-1.43289966037128	human_up_PIP5K1B_IN-VIP	macaque_down_PIP5K1B_IN-VIP	1.18337439938325	0.200246342131779	5.90959308811989	3.42953832064893e-09	6.19153612708552e-08	Chimp	chimp_up	chimp_UP_PIP5K1B_IN-VIP	pt	-1.18337439938325	chimp_up_PIP5K1B_IN-VIP	down_PIP5K1B_IN-VIP	Inh	macaque_down_PIP5K1B_Inh	IN-VIP	macaque_down_pip5k1b_inh	down	PIP5K1B	rhe	Inh	Inh	INT_1_KIT	-0.254084387864489	0.254084387864489	0.0002305108383011	0.003491386191136	down	down_PIP5K1B_INT_1_KIT	no
10286	94.4150521916856	1.43289966037128	0.20726048237329	6.91352082154539	4.72770248072614e-12	1.40111909883338e-10	IN-VIP	Human	UP	human_up	macaque_down	PIP5K1B_IN-VIP	UP_PIP5K1B_IN-VIP	human_UP_PIP5K1B_IN-VIP	macaque_DOWN_PIP5K1B_IN-VIP	hg	rm	-1.43289966037128	human_up_PIP5K1B_IN-VIP	macaque_down_PIP5K1B_IN-VIP	1.18337439938325	0.200246342131779	5.90959308811989	3.42953832064893e-09	6.19153612708552e-08	Chimp	chimp_up	chimp_UP_PIP5K1B_IN-VIP	pt	-1.18337439938325	chimp_up_PIP5K1B_IN-VIP	down_PIP5K1B_IN-VIP	Inh	macaque_down_PIP5K1B_Inh	IN-VIP	macaque_down_pip5k1b_inh	down	PIP5K1B	rhe	Inh	Inh	INT_3_RELN_ND	-0.282943583084053	0.282943583084053	6.62058036494453e-08	2.73045051609131e-05	down	down_PIP5K1B_INT_3_RELN_ND	no
10286	94.4150521916856	1.43289966037128	0.20726048237329	6.91352082154539	4.72770248072614e-12	1.40111909883338e-10	IN-VIP	Human	UP	human_up	macaque_down	PIP5K1B_IN-VIP	UP_PIP5K1B_IN-VIP	human_UP_PIP5K1B_IN-VIP	macaque_DOWN_PIP5K1B_IN-VIP	hg	rm	-1.43289966037128	human_up_PIP5K1B_IN-VIP	macaque_down_PIP5K1B_IN-VIP	1.18337439938325	0.200246342131779	5.90959308811989	3.42953832064893e-09	6.19153612708552e-08	Chimp	chimp_up	chimp_UP_PIP5K1B_IN-VIP	pt	-1.18337439938325	chimp_up_PIP5K1B_IN-VIP	down_PIP5K1B_IN-VIP	Inh	macaque_down_PIP5K1B_Inh	IN-VIP	macaque_down_pip5k1b_inh	down	PIP5K1B	rhe	Inh	Inh	INT_5_SST	-0.312321847	0.312321847	0.000342897	0.004519539	down	down_PIP5K1B_INT_5_SST	no
10099	88.4549179399448	0.906178819905762	0.211260227343843	4.28939621669007	1.7915950774935e-05	0.0001570204499986	IN-VIP	Human	UP	human_up	macaque_down	PNMA2_IN-VIP	UP_PNMA2_IN-VIP	human_UP_PNMA2_IN-VIP	macaque_DOWN_PNMA2_IN-VIP	hg	rm	-0.906178819905762	human_up_PNMA2_IN-VIP	macaque_down_PNMA2_IN-VIP	1.2787463330056	0.197424916472825	6.47712738519314	9.34852668571638e-11	2.13830649875846e-09	Chimp	chimp_up	chimp_UP_PNMA2_IN-VIP	pt	-1.2787463330056	chimp_up_PNMA2_IN-VIP	down_PNMA2_IN-VIP	Inh	macaque_down_PNMA2_Inh	IN-VIP	macaque_down_pnma2_inh	down	PNMA2	rhe	Inh	Inh	INT_1_KIT	0.255459559297126	-0.255459559297126	2.04109715940362e-06	0.00013711187025	up	up_PNMA2_INT_1_KIT	no
8672	143.274048256906	1.36053022079882	0.161080065930088	8.44629788883572	3.00685857504384e-17	1.58650896375724e-15	IN-VIP	Human	UP	human_up	macaque_down	PREPL_IN-VIP	UP_PREPL_IN-VIP	human_UP_PREPL_IN-VIP	macaque_DOWN_PREPL_IN-VIP	hg	rm	-1.36053022079882	human_up_PREPL_IN-VIP	macaque_down_PREPL_IN-VIP	1.28269032237512	0.153855401485258	8.33698596209524	7.62081051119583e-17	3.77606569980048e-15	Chimp	chimp_up	chimp_UP_PREPL_IN-VIP	pt	-1.28269032237512	chimp_up_PREPL_IN-VIP	down_PREPL_IN-VIP	Inh	macaque_down_PREPL_Inh	IN-VIP	macaque_down_prepl_inh	down	PREPL	rhe	Inh	Inh	INT_5_SST	-0.278569192	0.278569192	0.000660719	0.00717035	down	down_PREPL_INT_5_SST	no
8672	143.274048256906	1.36053022079882	0.161080065930088	8.44629788883572	3.00685857504384e-17	1.58650896375724e-15	IN-VIP	Human	UP	human_up	macaque_down	PREPL_IN-VIP	UP_PREPL_IN-VIP	human_UP_PREPL_IN-VIP	macaque_DOWN_PREPL_IN-VIP	hg	rm	-1.36053022079882	human_up_PREPL_IN-VIP	macaque_down_PREPL_IN-VIP	1.28269032237512	0.153855401485258	8.33698596209524	7.62081051119583e-17	3.77606569980048e-15	Chimp	chimp_up	chimp_UP_PREPL_IN-VIP	pt	-1.28269032237512	chimp_up_PREPL_IN-VIP	down_PREPL_IN-VIP	Inh	macaque_down_PREPL_Inh	IN-VIP	macaque_down_prepl_inh	down	PREPL	rhe	Inh	Inh	INT_3_RELN_ND	-0.311072079151428	0.311072079151428	0.0002409202424944	0.0054082020005024	down	down_PREPL_INT_3_RELN_ND	no
8674	567.015944618305	0.693550109137389	0.0870590056022112	7.9664372954861	1.63314296098908e-15	7.3254687704709e-14	IN-VIP	Human	UP	human_up	macaque_down	PRKCE_IN-VIP	UP_PRKCE_IN-VIP	human_UP_PRKCE_IN-VIP	macaque_DOWN_PRKCE_IN-VIP	hg	rm	-0.693550109137389	human_up_PRKCE_IN-VIP	macaque_down_PRKCE_IN-VIP	0.862864607454292	0.082446162596336	10.4657946504916	1.24031419413529e-25	1.26888461562209e-23	Chimp	chimp_up	chimp_UP_PRKCE_IN-VIP	pt	-0.862864607454292	chimp_up_PRKCE_IN-VIP	down_PRKCE_IN-VIP	Inh	macaque_down_PRKCE_Inh	IN-VIP	macaque_down_prkce_inh	down	PRKCE	rhe	Inh	Inh	INT_4_VIP_CR	0.38364805497728	-0.38364805497728	5.07318549494161e-05	0.0005206441866783	up	up_PRKCE_INT_4_VIP_CR	no
8674	567.015944618305	0.693550109137389	0.0870590056022112	7.9664372954861	1.63314296098908e-15	7.3254687704709e-14	IN-VIP	Human	UP	human_up	macaque_down	PRKCE_IN-VIP	UP_PRKCE_IN-VIP	human_UP_PRKCE_IN-VIP	macaque_DOWN_PRKCE_IN-VIP	hg	rm	-0.693550109137389	human_up_PRKCE_IN-VIP	macaque_down_PRKCE_IN-VIP	0.862864607454292	0.082446162596336	10.4657946504916	1.24031419413529e-25	1.26888461562209e-23	Chimp	chimp_up	chimp_UP_PRKCE_IN-VIP	pt	-0.862864607454292	chimp_up_PRKCE_IN-VIP	down_PRKCE_IN-VIP	Inh	macaque_down_PRKCE_Inh	IN-VIP	macaque_down_prkce_inh	down	PRKCE	rhe	Inh	Inh	INT_5_SST	-0.29498515	0.29498515	0.000194114	0.00316481	down	down_PRKCE_INT_5_SST	no
11888	31.0841971807137	-1.35518473515121	0.310984564977792	-4.35772346208884	1.31422289315349e-05	0.0001187157503088	IN-VIP	Human	DOWN	human_down	macaque_up	PRKCG_IN-VIP	DOWN_PRKCG_IN-VIP	human_DOWN_PRKCG_IN-VIP	macaque_UP_PRKCG_IN-VIP	hg	rm	1.35518473515121	human_down_PRKCG_IN-VIP	macaque_up_PRKCG_IN-VIP	-1.07000077865856	0.265773650032829	-4.0259851889997	5.67372602457742e-05	0.0004201254167928	Chimp	chimp_down	chimp_DOWN_PRKCG_IN-VIP	pt	1.07000077865856	chimp_down_PRKCG_IN-VIP	up_PRKCG_IN-VIP	Inh	macaque_up_PRKCG_Inh	IN-VIP	macaque_up_prkcg_inh	up	PRKCG	rhe	Inh	Inh	INT_6_PV	-0.312040370581136	0.312040370581136	1.71621126270955e-05	0.003621951943127	down	down_PRKCG_INT_6_PV	yes
9850	546.644157890198	0.692190984240129	0.0982550706579163	7.04483727511685	1.85678369981454e-12	5.70876980141569e-11	IN-VIP	Human	UP	human_up	macaque_down	PRKN_IN-VIP	UP_PRKN_IN-VIP	human_UP_PRKN_IN-VIP	macaque_DOWN_PRKN_IN-VIP	hg	rm	-0.692190984240129	human_up_PRKN_IN-VIP	macaque_down_PRKN_IN-VIP	0.660594730452902	0.0947033578821965	6.97540979776694	3.04980508392014e-12	8.67521005481353e-11	Chimp	chimp_up	chimp_UP_PRKN_IN-VIP	pt	-0.660594730452902	chimp_up_PRKN_IN-VIP	down_PRKN_IN-VIP	Inh	macaque_down_PRKN_Inh	IN-VIP	macaque_down_prkn_inh	down	PRKN	rhe	Inh	Inh	INT_5_SST	-0.394375601	0.394375601	1.47e-05	0.000622361	down	down_PRKN_INT_5_SST	no
8527	239.344253934907	-0.684765563332404	0.112760763629779	-6.07272903525785	1.25754550816702e-09	2.63276958682306e-08	IN-VIP	Human	DOWN	human_down	macaque_up	PRRC2C_IN-VIP	DOWN_PRRC2C_IN-VIP	human_DOWN_PRRC2C_IN-VIP	macaque_UP_PRRC2C_IN-VIP	hg	rm	0.684765563332404	human_down_PRRC2C_IN-VIP	macaque_up_PRRC2C_IN-VIP	-0.655768319307512	0.10223911061934	-6.41406517853125	1.41689582829146e-10	3.13623562079196e-09	Chimp	chimp_down	chimp_DOWN_PRRC2C_IN-VIP	pt	0.655768319307512	chimp_down_PRRC2C_IN-VIP	up_PRRC2C_IN-VIP	Inh	macaque_up_PRRC2C_Inh	IN-VIP	macaque_up_prrc2c_inh	up	PRRC2C	rhe	Inh	Inh	INT_3_RELN_ND	-0.495143833508502	0.495143833508502	0.0003943333892192	0.007609475869874	down	down_PRRC2C_INT_3_RELN_ND	no
8527	239.344253934907	-0.684765563332404	0.112760763629779	-6.07272903525785	1.25754550816702e-09	2.63276958682306e-08	IN-VIP	Human	DOWN	human_down	macaque_up	PRRC2C_IN-VIP	DOWN_PRRC2C_IN-VIP	human_DOWN_PRRC2C_IN-VIP	macaque_UP_PRRC2C_IN-VIP	hg	rm	0.684765563332404	human_down_PRRC2C_IN-VIP	macaque_up_PRRC2C_IN-VIP	-0.655768319307512	0.10223911061934	-6.41406517853125	1.41689582829146e-10	3.13623562079196e-09	Chimp	chimp_down	chimp_DOWN_PRRC2C_IN-VIP	pt	0.655768319307512	chimp_down_PRRC2C_IN-VIP	up_PRRC2C_IN-VIP	Inh	macaque_up_PRRC2C_Inh	IN-VIP	macaque_up_prrc2c_inh	up	PRRC2C	rhe	Inh	Inh	INT_2_PV_SULF	-0.555560667401843	0.555560667401843	3.7897644961025e-05	0.0007124241136885	down	down_PRRC2C_INT_2_PV_SULF	no
10175	732.799873066522	1.10180794646047	0.0948582441772389	11.6153103614461	3.44535025667163e-31	6.35336507937346e-29	IN-VIP	Human	UP	human_up	macaque_down	RUNX1T1_IN-VIP	UP_RUNX1T1_IN-VIP	human_UP_RUNX1T1_IN-VIP	macaque_DOWN_RUNX1T1_IN-VIP	hg	rm	-1.10180794646047	human_up_RUNX1T1_IN-VIP	macaque_down_RUNX1T1_IN-VIP	0.593088546297788	0.0934239871221374	6.34835404233407	2.17630777912394e-10	4.72061359305121e-09	Chimp	chimp_up	chimp_UP_RUNX1T1_IN-VIP	pt	-0.593088546297788	chimp_up_RUNX1T1_IN-VIP	down_RUNX1T1_IN-VIP	Inh	macaque_down_RUNX1T1_Inh	IN-VIP	macaque_down_runx1t1_inh	down	RUNX1T1	rhe	Inh	Inh	INT_4_VIP_CR	-0.295523526784743	0.295523526784743	0.0006106983227862	0.0034454634197444	down	down_RUNX1T1_INT_4_VIP_CR	no
11175	500.972878634025	0.924598952715208	0.0929651753890078	9.94564845218947	2.63452557929292e-23	2.42908580684705e-21	IN-VIP	Human	UP	human_up	macaque_down	RYR3_IN-VIP	UP_RYR3_IN-VIP	human_UP_RYR3_IN-VIP	macaque_DOWN_RYR3_IN-VIP	hg	rm	-0.924598952715208	human_up_RYR3_IN-VIP	macaque_down_RYR3_IN-VIP	0.685993211499938	0.0897709250289117	7.6415967784559	2.14544172133551e-14	8.0948106634536e-13	Chimp	chimp_up	chimp_UP_RYR3_IN-VIP	pt	-0.685993211499938	chimp_up_RYR3_IN-VIP	down_RYR3_IN-VIP	Inh	macaque_down_RYR3_Inh	IN-VIP	macaque_down_ryr3_inh	down	RYR3	rhe	Inh	Inh	INT_3_RELN_ND	-0.299044781790464	0.299044781790464	0.000199713619001	0.0048055920208471	down	down_RYR3_INT_3_RELN_ND	no
8905	229.791493899195	1.58010697345634	0.130945562603465	12.0668997256614	1.57974354723406e-33	3.39291743509472e-31	IN-VIP	Human	UP	human_up	macaque_down	SCG2_IN-VIP	UP_SCG2_IN-VIP	human_UP_SCG2_IN-VIP	macaque_DOWN_SCG2_IN-VIP	hg	rm	-1.58010697345634	human_up_SCG2_IN-VIP	macaque_down_SCG2_IN-VIP	0.975392714406684	0.128343455391639	7.59986328426547	2.96443760777168e-14	1.08659056200729e-12	Chimp	chimp_up	chimp_UP_SCG2_IN-VIP	pt	-0.975392714406684	chimp_up_SCG2_IN-VIP	down_SCG2_IN-VIP	Inh	macaque_down_SCG2_Inh	IN-VIP	macaque_down_scg2_inh	down	SCG2	rhe	Inh	Inh	INT_4_VIP_CR	-0.318733483672928	0.318733483672928	0.0009131455162047	0.0046387974296529	down	down_SCG2_INT_4_VIP_CR	no
10364	112.873195217509	0.575372250309742	0.16677470977996	3.44999701135071	0.0005605927597816	0.0031538309468641	IN-VIP	Human	UP	human_up	macaque_down	SETX_IN-VIP	UP_SETX_IN-VIP	human_UP_SETX_IN-VIP	macaque_DOWN_SETX_IN-VIP	hg	rm	-0.575372250309742	human_up_SETX_IN-VIP	macaque_down_SETX_IN-VIP	0.613273388541334	0.155654196658789	3.93997336214259	8.14906571721069e-05	0.0005752462696292	Chimp	chimp_up	chimp_UP_SETX_IN-VIP	pt	-0.613273388541334	chimp_up_SETX_IN-VIP	down_SETX_IN-VIP	Inh	macaque_down_SETX_Inh	IN-VIP	macaque_down_setx_inh	down	SETX	rhe	Inh	Inh	INT_4_VIP_CR	0.260108742810662	-0.260108742810662	1.07766096299831e-05	0.0001632779755235	up	up_SETX_INT_4_VIP_CR	no
10007	6.88318493646634	-1.89515109192129	0.759826333620501	-2.49418980109714	0.012624501825219	0.0391361700324672	IN-VIP	Human	DOWN	human_down	macaque_up	SLC26A3_IN-VIP	DOWN_SLC26A3_IN-VIP	human_DOWN_SLC26A3_IN-VIP	macaque_UP_SLC26A3_IN-VIP	hg	rm	1.89515109192129	human_down_SLC26A3_IN-VIP	macaque_up_SLC26A3_IN-VIP	-2.06933089403406	0.686579404079409	-3.01397170048917	0.0025785185674082	0.0108897262890975	Chimp	chimp_down	chimp_DOWN_SLC26A3_IN-VIP	pt	2.06933089403406	chimp_down_SLC26A3_IN-VIP	up_SLC26A3_IN-VIP	Inh	macaque_up_SLC26A3_Inh	IN-VIP	macaque_up_slc26a3_inh	up	SLC26A3	rhe	Inh	Inh	INT_1_KIT	0.632501002825286	-0.632501002825286	0.0001496288177845	0.0025567642650567	up	up_SLC26A3_INT_1_KIT	no
11158	100.487784774595	1.25057946591746	0.190385294049414	6.56867680963254	5.07643303113233e-11	1.31082547972209e-09	IN-VIP	Human	UP	human_up	macaque_down	SNRPN_IN-VIP	UP_SNRPN_IN-VIP	human_UP_SNRPN_IN-VIP	macaque_DOWN_SNRPN_IN-VIP	hg	rm	-1.25057946591746	human_up_SNRPN_IN-VIP	macaque_down_SNRPN_IN-VIP	1.02652574525571	0.182821300854667	5.61491325385404	1.96660879698399e-08	3.08933358994513e-07	Chimp	chimp_up	chimp_UP_SNRPN_IN-VIP	pt	-1.02652574525571	chimp_up_SNRPN_IN-VIP	down_SNRPN_IN-VIP	Inh	macaque_down_SNRPN_Inh	IN-VIP	macaque_down_snrpn_inh	down	SNRPN	rhe	Inh	Inh	INT_1_KIT	-0.38744398617623	0.38744398617623	0.0001556897783058	0.0026237750794768	down	down_SNRPN_INT_1_KIT	no
11158	100.487784774595	1.25057946591746	0.190385294049414	6.56867680963254	5.07643303113233e-11	1.31082547972209e-09	IN-VIP	Human	UP	human_up	macaque_down	SNRPN_IN-VIP	UP_SNRPN_IN-VIP	human_UP_SNRPN_IN-VIP	macaque_DOWN_SNRPN_IN-VIP	hg	rm	-1.25057946591746	human_up_SNRPN_IN-VIP	macaque_down_SNRPN_IN-VIP	1.02652574525571	0.182821300854667	5.61491325385404	1.96660879698399e-08	3.08933358994513e-07	Chimp	chimp_up	chimp_UP_SNRPN_IN-VIP	pt	-1.02652574525571	chimp_up_SNRPN_IN-VIP	down_SNRPN_IN-VIP	Inh	macaque_down_SNRPN_Inh	IN-VIP	macaque_down_snrpn_inh	down	SNRPN	rhe	Inh	Inh	INT_4_VIP_CR	-0.575664134843269	0.575664134843269	5.20050633122357e-05	0.0005317859333442	down	down_SNRPN_INT_4_VIP_CR	no
9575	214.580229088864	0.625341318560833	0.148878132923339	4.20035707247107	2.66494356874188e-05	0.0002250287224373	IN-VIP	Human	UP	human_up	macaque_down	SPRY4-AS1_IN-VIP	UP_SPRY4-AS1_IN-VIP	human_UP_SPRY4-AS1_IN-VIP	macaque_DOWN_SPRY4-AS1_IN-VIP	hg	rm	-0.625341318560833	human_up_SPRY4-AS1_IN-VIP	macaque_down_SPRY4-AS1_IN-VIP	0.907581257377203	0.141030954854456	6.4353337060919	1.23202349123613e-10	2.75071650926043e-09	Chimp	chimp_up	chimp_UP_SPRY4-AS1_IN-VIP	pt	-0.907581257377203	chimp_up_SPRY4-AS1_IN-VIP	down_SPRY4-AS1_IN-VIP	Inh	macaque_down_SPRY4-AS1_Inh	IN-VIP	macaque_down_spry4-as1_inh	down	SPRY4-AS1	rhe	Inh	Inh	INT_2_PV_SULF	-0.444188822270567	0.444188822270567	2.47081838656496e-06	0.0001095150580742	down	down_SPRY4-AS1_INT_2_PV_SULF	no
9575	214.580229088864	0.625341318560833	0.148878132923339	4.20035707247107	2.66494356874188e-05	0.0002250287224373	IN-VIP	Human	UP	human_up	macaque_down	SPRY4-AS1_IN-VIP	UP_SPRY4-AS1_IN-VIP	human_UP_SPRY4-AS1_IN-VIP	macaque_DOWN_SPRY4-AS1_IN-VIP	hg	rm	-0.625341318560833	human_up_SPRY4-AS1_IN-VIP	macaque_down_SPRY4-AS1_IN-VIP	0.907581257377203	0.141030954854456	6.4353337060919	1.23202349123613e-10	2.75071650926043e-09	Chimp	chimp_up	chimp_UP_SPRY4-AS1_IN-VIP	pt	-0.907581257377203	chimp_up_SPRY4-AS1_IN-VIP	down_SPRY4-AS1_IN-VIP	Inh	macaque_down_SPRY4-AS1_Inh	IN-VIP	macaque_down_spry4-as1_inh	down	SPRY4-AS1	rhe	Inh	Inh	INT_6_PV	-0.518280530533041	0.518280530533041	5.44336308447144e-06	0.001997821802576	down	down_SPRY4-AS1_INT_6_PV	no
9575	214.580229088864	0.625341318560833	0.148878132923339	4.20035707247107	2.66494356874188e-05	0.0002250287224373	IN-VIP	Human	UP	human_up	macaque_down	SPRY4-AS1_IN-VIP	UP_SPRY4-AS1_IN-VIP	human_UP_SPRY4-AS1_IN-VIP	macaque_DOWN_SPRY4-AS1_IN-VIP	hg	rm	-0.625341318560833	human_up_SPRY4-AS1_IN-VIP	macaque_down_SPRY4-AS1_IN-VIP	0.907581257377203	0.141030954854456	6.4353337060919	1.23202349123613e-10	2.75071650926043e-09	Chimp	chimp_up	chimp_UP_SPRY4-AS1_IN-VIP	pt	-0.907581257377203	chimp_up_SPRY4-AS1_IN-VIP	down_SPRY4-AS1_IN-VIP	Inh	macaque_down_SPRY4-AS1_Inh	IN-VIP	macaque_down_spry4-as1_inh	down	SPRY4-AS1	rhe	Inh	Inh	INT_3_RELN_ND	-0.566135683126999	0.566135683126999	1.55637866019455e-08	1.04503392216043e-05	down	down_SPRY4-AS1_INT_3_RELN_ND	no
9575	214.580229088864	0.625341318560833	0.148878132923339	4.20035707247107	2.66494356874188e-05	0.0002250287224373	IN-VIP	Human	UP	human_up	macaque_down	SPRY4-AS1_IN-VIP	UP_SPRY4-AS1_IN-VIP	human_UP_SPRY4-AS1_IN-VIP	macaque_DOWN_SPRY4-AS1_IN-VIP	hg	rm	-0.625341318560833	human_up_SPRY4-AS1_IN-VIP	macaque_down_SPRY4-AS1_IN-VIP	0.907581257377203	0.141030954854456	6.4353337060919	1.23202349123613e-10	2.75071650926043e-09	Chimp	chimp_up	chimp_UP_SPRY4-AS1_IN-VIP	pt	-0.907581257377203	chimp_up_SPRY4-AS1_IN-VIP	down_SPRY4-AS1_IN-VIP	Inh	macaque_down_SPRY4-AS1_Inh	IN-VIP	macaque_down_spry4-as1_inh	down	SPRY4-AS1	rhe	Inh	Inh	INT_4_VIP_CR	-0.573496705257712	0.573496705257712	5.45063954280142e-13	1.54548990922175e-09	down	down_SPRY4-AS1_INT_4_VIP_CR	no
9575	214.580229088864	0.625341318560833	0.148878132923339	4.20035707247107	2.66494356874188e-05	0.0002250287224373	IN-VIP	Human	UP	human_up	macaque_down	SPRY4-AS1_IN-VIP	UP_SPRY4-AS1_IN-VIP	human_UP_SPRY4-AS1_IN-VIP	macaque_DOWN_SPRY4-AS1_IN-VIP	hg	rm	-0.625341318560833	human_up_SPRY4-AS1_IN-VIP	macaque_down_SPRY4-AS1_IN-VIP	0.907581257377203	0.141030954854456	6.4353337060919	1.23202349123613e-10	2.75071650926043e-09	Chimp	chimp_up	chimp_UP_SPRY4-AS1_IN-VIP	pt	-0.907581257377203	chimp_up_SPRY4-AS1_IN-VIP	down_SPRY4-AS1_IN-VIP	Inh	macaque_down_SPRY4-AS1_Inh	IN-VIP	macaque_down_spry4-as1_inh	down	SPRY4-AS1	rhe	Inh	Inh	INT_1_KIT	-0.580819440989669	0.580819440989669	1.37134021254629e-11	5.48812487590162e-08	down	down_SPRY4-AS1_INT_1_KIT	no
9575	214.580229088864	0.625341318560833	0.148878132923339	4.20035707247107	2.66494356874188e-05	0.0002250287224373	IN-VIP	Human	UP	human_up	macaque_down	SPRY4-AS1_IN-VIP	UP_SPRY4-AS1_IN-VIP	human_UP_SPRY4-AS1_IN-VIP	macaque_DOWN_SPRY4-AS1_IN-VIP	hg	rm	-0.625341318560833	human_up_SPRY4-AS1_IN-VIP	macaque_down_SPRY4-AS1_IN-VIP	0.907581257377203	0.141030954854456	6.4353337060919	1.23202349123613e-10	2.75071650926043e-09	Chimp	chimp_up	chimp_UP_SPRY4-AS1_IN-VIP	pt	-0.907581257377203	chimp_up_SPRY4-AS1_IN-VIP	down_SPRY4-AS1_IN-VIP	Inh	macaque_down_SPRY4-AS1_Inh	IN-VIP	macaque_down_spry4-as1_inh	down	SPRY4-AS1	rhe	Inh	Inh	INT_5_SST	-0.711491982	0.711491982	8.68e-08	2.47e-05	down	down_SPRY4-AS1_INT_5_SST	no
11316	187.967469413519	-1.12252597296492	0.1267315525668	-8.85750983263019	8.18215981913156e-19	5.06350880196833e-17	IN-VIP	Human	DOWN	human_down	macaque_up	SRRM2_IN-VIP	DOWN_SRRM2_IN-VIP	human_DOWN_SRRM2_IN-VIP	macaque_UP_SRRM2_IN-VIP	hg	rm	1.12252597296492	human_down_SRRM2_IN-VIP	macaque_up_SRRM2_IN-VIP	-1.0238885466206	0.112025881768309	-9.13974994401922	6.25969007934811e-20	4.12557715069344e-18	Chimp	chimp_down	chimp_DOWN_SRRM2_IN-VIP	pt	1.0238885466206	chimp_down_SRRM2_IN-VIP	up_SRRM2_IN-VIP	Inh	macaque_up_SRRM2_Inh	IN-VIP	macaque_up_srrm2_inh	up	SRRM2	rhe	Inh	Inh	INT_4_VIP_CR	0.334915175517501	-0.334915175517501	0.0017041716784298	0.0074339339502145	up	up_SRRM2_INT_4_VIP_CR	no
11316	187.967469413519	-1.12252597296492	0.1267315525668	-8.85750983263019	8.18215981913156e-19	5.06350880196833e-17	IN-VIP	Human	DOWN	human_down	macaque_up	SRRM2_IN-VIP	DOWN_SRRM2_IN-VIP	human_DOWN_SRRM2_IN-VIP	macaque_UP_SRRM2_IN-VIP	hg	rm	1.12252597296492	human_down_SRRM2_IN-VIP	macaque_up_SRRM2_IN-VIP	-1.0238885466206	0.112025881768309	-9.13974994401922	6.25969007934811e-20	4.12557715069344e-18	Chimp	chimp_down	chimp_DOWN_SRRM2_IN-VIP	pt	1.0238885466206	chimp_down_SRRM2_IN-VIP	up_SRRM2_IN-VIP	Inh	macaque_up_SRRM2_Inh	IN-VIP	macaque_up_srrm2_inh	up	SRRM2	rhe	Inh	Inh	INT_1_KIT	-0.301173860004729	0.301173860004729	2.85083630142456e-05	0.0007849273412963	down	down_SRRM2_INT_1_KIT	no
11316	187.967469413519	-1.12252597296492	0.1267315525668	-8.85750983263019	8.18215981913156e-19	5.06350880196833e-17	IN-VIP	Human	DOWN	human_down	macaque_up	SRRM2_IN-VIP	DOWN_SRRM2_IN-VIP	human_DOWN_SRRM2_IN-VIP	macaque_UP_SRRM2_IN-VIP	hg	rm	1.12252597296492	human_down_SRRM2_IN-VIP	macaque_up_SRRM2_IN-VIP	-1.0238885466206	0.112025881768309	-9.13974994401922	6.25969007934811e-20	4.12557715069344e-18	Chimp	chimp_down	chimp_DOWN_SRRM2_IN-VIP	pt	1.0238885466206	chimp_down_SRRM2_IN-VIP	up_SRRM2_IN-VIP	Inh	macaque_up_SRRM2_Inh	IN-VIP	macaque_up_srrm2_inh	up	SRRM2	rhe	Inh	Inh	INT_3_RELN_ND	-0.541297904657512	0.541297904657512	6.93710709699604e-06	0.0005643241158629	down	down_SRRM2_INT_3_RELN_ND	no
8414	161.898570224061	-0.929814475923306	0.139674726194537	-6.65699873739702	2.79475587760611e-11	7.53634613021819e-10	IN-VIP	Human	DOWN	human_down	macaque_up	SRSF11_IN-VIP	DOWN_SRSF11_IN-VIP	human_DOWN_SRSF11_IN-VIP	macaque_UP_SRSF11_IN-VIP	hg	rm	0.929814475923306	human_down_SRSF11_IN-VIP	macaque_up_SRSF11_IN-VIP	-0.951735890598626	0.126641611844165	-7.51519091347129	5.68279441930398e-14	2.00437910195794e-12	Chimp	chimp_down	chimp_DOWN_SRSF11_IN-VIP	pt	0.951735890598626	chimp_down_SRSF11_IN-VIP	up_SRSF11_IN-VIP	Inh	macaque_up_SRSF11_Inh	IN-VIP	macaque_up_srsf11_inh	up	SRSF11	rhe	Inh	Inh	INT_5_SST	-0.582034222	0.582034222	1e-07	2.69e-05	down	down_SRSF11_INT_5_SST	no
9222	44.9842017402297	3.13366348300627	0.369344458768155	8.4843928441697	2.16847994257528e-17	1.15753712958054e-15	IN-VIP	Human	UP	human_up	macaque_down	TAPT1-AS1_IN-VIP	UP_TAPT1-AS1_IN-VIP	human_UP_TAPT1-AS1_IN-VIP	macaque_DOWN_TAPT1-AS1_IN-VIP	hg	rm	-3.13366348300627	human_up_TAPT1-AS1_IN-VIP	macaque_down_TAPT1-AS1_IN-VIP	2.11599156534043	0.3688142655366	5.73728232085003	9.62078115018332e-09	1.60708466930316e-07	Chimp	chimp_up	chimp_UP_TAPT1-AS1_IN-VIP	pt	-2.11599156534043	chimp_up_TAPT1-AS1_IN-VIP	down_TAPT1-AS1_IN-VIP	Inh	macaque_down_TAPT1-AS1_Inh	IN-VIP	macaque_down_tapt1-as1_inh	down	TAPT1-AS1	rhe	Inh	Inh	INT_2_PV_SULF	-0.279713369156002	0.279713369156002	0.0009047144688958	0.0066756804549114	down	down_TAPT1-AS1_INT_2_PV_SULF	no
12185	36.881500859124	-0.918791824154773	0.278562857548079	-3.29832854330263	0.0009726225912026	0.005020129495334	IN-VIP	Human	DOWN	human_down	macaque_up	TCEAL4_IN-VIP	DOWN_TCEAL4_IN-VIP	human_DOWN_TCEAL4_IN-VIP	macaque_UP_TCEAL4_IN-VIP	hg	rm	0.918791824154773	human_down_TCEAL4_IN-VIP	macaque_up_TCEAL4_IN-VIP	-0.806566534451269	0.246385573482627	-3.27359480934926	0.0010618876055117	0.0051730857218996	Chimp	chimp_down	chimp_DOWN_TCEAL4_IN-VIP	pt	0.806566534451269	chimp_down_TCEAL4_IN-VIP	up_TCEAL4_IN-VIP	Inh	macaque_up_TCEAL4_Inh	IN-VIP	macaque_up_tceal4_inh	up	TCEAL4	rhe	Inh	Inh	INT_2_PV_SULF	0.298605877679331	-0.298605877679331	1.02559779087852e-06	6.07965561617406e-05	up	up_TCEAL4_INT_2_PV_SULF	no
9777	352.79375035127	0.800934194763259	0.110585404889552	7.2426754286716	4.39918845099252e-13	1.49278037846319e-11	IN-VIP	Human	UP	human_up	macaque_down	TRAF3IP2-AS1_IN-VIP	UP_TRAF3IP2-AS1_IN-VIP	human_UP_TRAF3IP2-AS1_IN-VIP	macaque_DOWN_TRAF3IP2-AS1_IN-VIP	hg	rm	-0.800934194763259	human_up_TRAF3IP2-AS1_IN-VIP	macaque_down_TRAF3IP2-AS1_IN-VIP	0.929005268814019	0.105038290486426	8.8444439119473	9.1985240473062e-19	5.54689882653247e-17	Chimp	chimp_up	chimp_UP_TRAF3IP2-AS1_IN-VIP	pt	-0.929005268814019	chimp_up_TRAF3IP2-AS1_IN-VIP	down_TRAF3IP2-AS1_IN-VIP	Inh	macaque_down_TRAF3IP2-AS1_Inh	IN-VIP	macaque_down_traf3ip2-as1_inh	down	TRAF3IP2-AS1	rhe	Inh	Inh	INT_2_PV_SULF	-0.270243495365951	0.270243495365951	5.99719596029223e-08	8.33782819659334e-06	down	down_TRAF3IP2-AS1_INT_2_PV_SULF	no
10085	137.67837520816	2.14261397279602	0.174634292799192	12.269147934534	1.32641822218645e-34	3.14481702132934e-32	IN-VIP	Human	UP	human_up	macaque_down	TRMT9B_IN-VIP	UP_TRMT9B_IN-VIP	human_UP_TRMT9B_IN-VIP	macaque_DOWN_TRMT9B_IN-VIP	hg	rm	-2.14261397279602	human_up_TRMT9B_IN-VIP	macaque_down_TRMT9B_IN-VIP	1.17813130068818	0.173884623642762	6.7753621683571	1.24094999584138e-11	3.18970684556079e-10	Chimp	chimp_up	chimp_UP_TRMT9B_IN-VIP	pt	-1.17813130068818	chimp_up_TRMT9B_IN-VIP	down_TRMT9B_IN-VIP	Inh	macaque_down_TRMT9B_Inh	IN-VIP	macaque_down_trmt9b_inh	down	TRMT9B	rhe	Inh	Inh	INT_6_PV	-0.324413578029735	0.324413578029735	6.00405779210234e-05	0.0059291759546678	down	down_TRMT9B_INT_6_PV	no
12129	130.547851872204	1.93107115584416	0.181474308790278	10.6410167296783	1.92022431901138e-26	2.29121667763868e-24	IN-VIP	Human	UP	human_up	macaque_down	TSPAN7_IN-VIP	UP_TSPAN7_IN-VIP	human_UP_TSPAN7_IN-VIP	macaque_DOWN_TSPAN7_IN-VIP	hg	rm	-1.93107115584416	human_up_TSPAN7_IN-VIP	macaque_down_TSPAN7_IN-VIP	1.48728908643931	0.177251398316246	8.39084543516964	4.82658553056744e-17	2.46888254390692e-15	Chimp	chimp_up	chimp_UP_TSPAN7_IN-VIP	pt	-1.48728908643931	chimp_up_TSPAN7_IN-VIP	down_TSPAN7_IN-VIP	Inh	macaque_down_TSPAN7_Inh	IN-VIP	macaque_down_tspan7_inh	down	TSPAN7	rhe	Inh	Inh	INT_5_SST	-0.257974138	0.257974138	0.00063479	0.006980231	down	down_TSPAN7_INT_5_SST	yes
12234	546.95197022301	4.98128549681194	0.215769660508176	23.0861256632657	6.38244449594179e-118	2.33035813435827e-114	IN-VIP	Human	UP	human_up	macaque_down	TTTY14_IN-VIP	UP_TTTY14_IN-VIP	human_UP_TTTY14_IN-VIP	macaque_DOWN_TTTY14_IN-VIP	hg	rm	-4.98128549681194	human_up_TTTY14_IN-VIP	macaque_down_TTTY14_IN-VIP	5.19615580722895	0.214226796963924	24.2553960609512	5.79978013546247e-130	3.97536263085049e-126	Chimp	chimp_up	chimp_UP_TTTY14_IN-VIP	pt	-5.19615580722895	chimp_up_TTTY14_IN-VIP	down_TTTY14_IN-VIP	Inh	macaque_down_TTTY14_Inh	IN-VIP	macaque_down_ttty14_inh	down	TTTY14	rhe	Inh	Inh	INT_1_KIT	0.275967243182335	-0.275967243182335	0.0008939905310736	0.0091424946815205	up	up_TTTY14_INT_1_KIT	yes
10079	531.360693208616	0.610286360054692	0.0839023506107024	7.2737695143531	3.49592270603047e-13	1.20413544486774e-11	IN-VIP	Human	UP	human_up	macaque_down	XKR6_IN-VIP	UP_XKR6_IN-VIP	human_UP_XKR6_IN-VIP	macaque_DOWN_XKR6_IN-VIP	hg	rm	-0.610286360054692	human_up_XKR6_IN-VIP	macaque_down_XKR6_IN-VIP	0.555852245061864	0.0796323447306224	6.9802320519656	2.9469290164063e-12	8.41634741171705e-11	Chimp	chimp_up	chimp_UP_XKR6_IN-VIP	pt	-0.555852245061864	chimp_up_XKR6_IN-VIP	down_XKR6_IN-VIP	Inh	macaque_down_XKR6_Inh	IN-VIP	macaque_down_xkr6_inh	down	XKR6	rhe	Inh	Inh	INT_1_KIT	-0.253377735179944	0.253377735179944	0.0003291256196933	0.0044903960516302	down	down_XKR6_INT_1_KIT	yes
9070	661.450953083549	1.11991990257737	0.150629895686302	7.4349112271158	1.04638210488308e-13	3.87479750643923e-12	IN-VIP	Human	UP	human_up	macaque_down	ZBTB20_IN-VIP	UP_ZBTB20_IN-VIP	human_UP_ZBTB20_IN-VIP	macaque_DOWN_ZBTB20_IN-VIP	hg	rm	-1.11991990257737	human_up_ZBTB20_IN-VIP	macaque_down_ZBTB20_IN-VIP	0.538361171238361	0.149754984736357	3.59494658682742	0.0003244581369355	0.0018873642630286	Chimp	chimp_up	chimp_UP_ZBTB20_IN-VIP	pt	-0.538361171238361	chimp_up_ZBTB20_IN-VIP	down_ZBTB20_IN-VIP	Inh	macaque_down_ZBTB20_Inh	IN-VIP	macaque_down_zbtb20_inh	down	ZBTB20	rhe	Inh	Inh	INT_5_SST	-0.268014356	0.268014356	0.000320392	0.004358777	down	down_ZBTB20_INT_5_SST	no
9070	661.450953083549	1.11991990257737	0.150629895686302	7.4349112271158	1.04638210488308e-13	3.87479750643923e-12	IN-VIP	Human	UP	human_up	macaque_down	ZBTB20_IN-VIP	UP_ZBTB20_IN-VIP	human_UP_ZBTB20_IN-VIP	macaque_DOWN_ZBTB20_IN-VIP	hg	rm	-1.11991990257737	human_up_ZBTB20_IN-VIP	macaque_down_ZBTB20_IN-VIP	0.538361171238361	0.149754984736357	3.59494658682742	0.0003244581369355	0.0018873642630286	Chimp	chimp_up	chimp_UP_ZBTB20_IN-VIP	pt	-0.538361171238361	chimp_up_ZBTB20_IN-VIP	down_ZBTB20_IN-VIP	Inh	macaque_down_ZBTB20_Inh	IN-VIP	macaque_down_zbtb20_inh	down	ZBTB20	rhe	Inh	Inh	INT_4_VIP_CR	-0.516109031463155	0.516109031463155	0.0003394262990881	0.0021830632483152	down	down_ZBTB20_INT_4_VIP_CR	no
10291	50.4670767381495	0.825937329403386	0.261156370051509	3.16261605734711	0.0015635839727033	0.0074516797594282	IN-VIP	Human	UP	human_up	macaque_down	ZFAND5_IN-VIP	UP_ZFAND5_IN-VIP	human_UP_ZFAND5_IN-VIP	macaque_DOWN_ZFAND5_IN-VIP	hg	rm	-0.825937329403386	human_up_ZFAND5_IN-VIP	macaque_down_ZFAND5_IN-VIP	0.975563251806404	0.244411865169005	3.99147255445976	6.56642887143168e-05	0.0004771218264425	Chimp	chimp_up	chimp_UP_ZFAND5_IN-VIP	pt	-0.975563251806404	chimp_up_ZFAND5_IN-VIP	down_ZFAND5_IN-VIP	Inh	macaque_down_ZFAND5_Inh	IN-VIP	macaque_down_zfand5_inh	down	ZFAND5	rhe	Inh	Inh	INT_4_VIP_CR	0.294880460175799	-0.294880460175799	1.94047569417227e-08	1.60147133679352e-06	up	up_ZFAND5_INT_4_VIP_CR	no
9199	141.794506791117	-0.636065951141688	0.149461545334134	-4.255716409995	2.08380696448208e-05	0.000179782513911	IN-VIP	Human	DOWN	human_down	macaque_up	ZFYVE28_IN-VIP	DOWN_ZFYVE28_IN-VIP	human_DOWN_ZFYVE28_IN-VIP	macaque_UP_ZFYVE28_IN-VIP	hg	rm	0.636065951141688	human_down_ZFYVE28_IN-VIP	macaque_up_ZFYVE28_IN-VIP	-0.910215561338739	0.139661425705327	-6.51730108540642	7.15836519799888e-11	1.66137092061457e-09	Chimp	chimp_down	chimp_DOWN_ZFYVE28_IN-VIP	pt	0.910215561338739	chimp_down_ZFYVE28_IN-VIP	up_ZFYVE28_IN-VIP	Inh	macaque_up_ZFYVE28_Inh	IN-VIP	macaque_up_zfyve28_inh	up	ZFYVE28	rhe	Inh	Inh	INT_6_PV	-0.251107695712454	0.251107695712454	9.2426453025552e-05	0.0076472386872618	down	down_ZFYVE28_INT_6_PV	no
12179	80.0436438905601	0.527592296752385	0.19752302744667	2.67104197202947	0.0075616191084267	0.0264961455745563	IN-VIP	Human	UP	human_up	macaque_down	ZMAT1_IN-VIP	UP_ZMAT1_IN-VIP	human_UP_ZMAT1_IN-VIP	macaque_DOWN_ZMAT1_IN-VIP	hg	rm	-0.527592296752385	human_up_ZMAT1_IN-VIP	macaque_down_ZMAT1_IN-VIP	0.519124556046659	0.184698355023946	2.81066150253127	0.0049439769368827	0.0184611532015921	Chimp	chimp_up	chimp_UP_ZMAT1_IN-VIP	pt	-0.519124556046659	chimp_up_ZMAT1_IN-VIP	down_ZMAT1_IN-VIP	Inh	macaque_down_ZMAT1_Inh	IN-VIP	macaque_down_zmat1_inh	down	ZMAT1	rhe	Inh	Inh	INT_4_VIP_CR	0.260132348793992	-0.260132348793992	0.0002047541608206	0.0014985105398115	up	up_ZMAT1_INT_4_VIP_CR	no
13419	47.6287547029947	5.7383121553668	0.858368602330189	6.68513752691929	2.30707880534632e-11	4.97700303019398e-10	L5/L6-CC	Human	UP	human_up	macaque_down	AC008574.1_L5/L6-CC	UP_AC008574.1_L5/L6-CC	human_UP_AC008574.1_L5/L6-CC	macaque_DOWN_AC008574.1_L5/L6-CC	hg	rm	-5.7383121553668	human_up_AC008574.1_L5/L6-CC	macaque_down_AC008574.1_L5/L6-CC	5.13664867434969	0.858800559661396	5.98118924884602	2.21514326482874e-09	3.91535061110667e-08	Chimp	chimp_up	chimp_UP_AC008574.1_L5/L6-CC	pt	-5.13664867434969	chimp_up_AC008574.1_L5/L6-CC	down_AC008574.1_L5/L6-CC	Exc	macaque_down_AC008574.1_Exc	L5/L6-CC	macaque_down_ac008574.1_exc	down	AC008574.1	rhe	Exc	Exc	EXT_6_L23	0.517001240394558	-0.517001240394558	0.000377318813241	0.0055983122884231	up	up_AC008574.1_EXT_6_L23	yes
15560	42.8561159353782	1.15155744139786	0.367321037612151	3.13501630313309	0.0017184456101005	0.0075538825618586	L5/L6-CC	Human	UP	human_up	macaque_down	AC018697.1_L5/L6-CC	UP_AC018697.1_L5/L6-CC	human_UP_AC018697.1_L5/L6-CC	macaque_DOWN_AC018697.1_L5/L6-CC	hg	rm	-1.15155744139786	human_up_AC018697.1_L5/L6-CC	macaque_down_AC018697.1_L5/L6-CC	2.19786636432703	0.351864554336783	6.24634205758436	4.20176479295791e-10	8.2362993471561e-09	Chimp	chimp_up	chimp_UP_AC018697.1_L5/L6-CC	pt	-2.19786636432703	chimp_up_AC018697.1_L5/L6-CC	down_AC018697.1_L5/L6-CC	Exc	macaque_down_AC018697.1_Exc	L5/L6-CC	macaque_down_ac018697.1_exc	down	AC018697.1	rhe	Exc	Exc	EXT_3_L23	-0.375512491377667	0.375512491377667	4.4378328737093e-09	2.62694347078598e-06	down	down_AC018697.1_EXT_3_L23	yes
14745	92.549218561454	1.79686908712716	0.227818749722462	7.88727481524755	3.08856770980004e-15	1.03591780887764e-13	L5/L6-CC	Human	UP	human_up	macaque_down	AC079385.1_L5/L6-CC	UP_AC079385.1_L5/L6-CC	human_UP_AC079385.1_L5/L6-CC	macaque_DOWN_AC079385.1_L5/L6-CC	hg	rm	-1.79686908712716	human_up_AC079385.1_L5/L6-CC	macaque_down_AC079385.1_L5/L6-CC	1.31016885975519	0.227981815913673	5.74681298376577	9.09412169827193e-09	1.46477381700515e-07	Chimp	chimp_up	chimp_UP_AC079385.1_L5/L6-CC	pt	-1.31016885975519	chimp_up_AC079385.1_L5/L6-CC	down_AC079385.1_L5/L6-CC	Exc	macaque_down_AC079385.1_Exc	L5/L6-CC	macaque_down_ac079385.1_exc	down	AC079385.1	rhe	Exc	Exc	EXT_6_L23	-0.571819833723087	0.571819833723087	6.80053027854062e-08	1.04695872706774e-05	down	down_AC079385.1_EXT_6_L23	yes
12671	76.1115610502825	2.4455183146219	0.320415529809364	7.632333913643	2.30541365730051e-14	7.13075131551127e-13	L5/L6-CC	Human	UP	human_up	macaque_down	AC079447.1_L5/L6-CC	UP_AC079447.1_L5/L6-CC	human_UP_AC079447.1_L5/L6-CC	macaque_DOWN_AC079447.1_L5/L6-CC	hg	rm	-2.4455183146219	human_up_AC079447.1_L5/L6-CC	macaque_down_AC079447.1_L5/L6-CC	3.2384514316569	0.313059101788871	10.3445369042199	4.43053104965358e-25	4.17534950169757e-23	Chimp	chimp_up	chimp_UP_AC079447.1_L5/L6-CC	pt	-3.2384514316569	chimp_up_AC079447.1_L5/L6-CC	down_AC079447.1_L5/L6-CC	Exc	macaque_down_AC079447.1_Exc	L5/L6-CC	macaque_down_ac079447.1_exc	down	AC079447.1	rhe	Exc	Exc	EXT_6_L23	-0.368253696736856	0.368253696736856	5.77675365735548e-05	0.0014557561151515	down	down_AC079447.1_EXT_6_L23	yes
13824	54.1830455517574	2.35803346890465	0.318965621758025	7.3927511557766	1.43821487757945e-13	4.03434389533624e-12	L5/L6-CC	Human	UP	human_up	macaque_down	AC079760.1_L5/L6-CC	UP_AC079760.1_L5/L6-CC	human_UP_AC079760.1_L5/L6-CC	macaque_DOWN_AC079760.1_L5/L6-CC	hg	rm	-2.35803346890465	human_up_AC079760.1_L5/L6-CC	macaque_down_AC079760.1_L5/L6-CC	2.02192879512748	0.317952026723186	6.35922600011543	2.02772883238223e-10	4.18395163919542e-09	Chimp	chimp_up	chimp_UP_AC079760.1_L5/L6-CC	pt	-2.02192879512748	chimp_up_AC079760.1_L5/L6-CC	down_AC079760.1_L5/L6-CC	Exc	macaque_down_AC079760.1_Exc	L5/L6-CC	macaque_down_ac079760.1_exc	down	AC079760.1	rhe	Exc	Exc	EXT_6_L23	-0.30823935265019	0.30823935265019	1.69209447236287e-05	0.000588303964603	down	down_AC079760.1_EXT_6_L23	yes
14414	27.3732681180499	1.84459902019557	0.442973822742941	4.16412646863334	3.12546846316965e-05	0.0002314243309576	L5/L6-CC	Human	UP	human_up	macaque_down	AC087280.2_L5/L6-CC	UP_AC087280.2_L5/L6-CC	human_UP_AC087280.2_L5/L6-CC	macaque_DOWN_AC087280.2_L5/L6-CC	hg	rm	-1.84459902019557	human_up_AC087280.2_L5/L6-CC	macaque_down_AC087280.2_L5/L6-CC	1.80886017957753	0.437945082643755	4.13033563171422	3.62234005764362e-05	0.0002785675455028	Chimp	chimp_up	chimp_UP_AC087280.2_L5/L6-CC	pt	-1.80886017957753	chimp_up_AC087280.2_L5/L6-CC	down_AC087280.2_L5/L6-CC	Exc	macaque_down_AC087280.2_Exc	L5/L6-CC	macaque_down_ac087280.2_exc	down	AC087280.2	rhe	Exc	Exc	EXT_3_L23	-0.495020279797614	0.495020279797614	6.09877306688274e-05	0.0015853749109118	down	down_AC087280.2_EXT_3_L23	yes
12666	71.3261234177311	5.30014369923453	0.606596446614427	8.73751194688992	2.38300497678087e-18	1.08583656039561e-16	L5/L6-CC	Human	UP	human_up	macaque_down	AC092683.1_L5/L6-CC	UP_AC092683.1_L5/L6-CC	human_UP_AC092683.1_L5/L6-CC	macaque_DOWN_AC092683.1_L5/L6-CC	hg	rm	-5.30014369923453	human_up_AC092683.1_L5/L6-CC	macaque_down_AC092683.1_L5/L6-CC	4.73400161554988	0.606901815191152	7.80027592116995	6.17719620551666e-15	2.26751685431718e-13	Chimp	chimp_up	chimp_UP_AC092683.1_L5/L6-CC	pt	-4.73400161554988	chimp_up_AC092683.1_L5/L6-CC	down_AC092683.1_L5/L6-CC	Exc	macaque_down_AC092683.1_Exc	L5/L6-CC	macaque_down_ac092683.1_exc	down	AC092683.1	rhe	Exc	Exc	EXT_5_L56	-0.77301814291535	0.77301814291535	3.82845891361467e-07	5.21232823613596e-05	down	down_AC092683.1_EXT_5_L56	no
15371	18.7161546716168	5.27037883985687	1.42592509378039	3.69611199273037	0.000218926429005	0.0012821265036592	L5/L6-CC	Human	UP	human_up	macaque_down	AC098850.3_L5/L6-CC	UP_AC098850.3_L5/L6-CC	human_UP_AC098850.3_L5/L6-CC	macaque_DOWN_AC098850.3_L5/L6-CC	hg	rm	-5.27037883985687	human_up_AC098850.3_L5/L6-CC	macaque_down_AC098850.3_L5/L6-CC	5.87006086951759	1.4207195971186	4.13175188223123	3.60008905450712e-05	0.0002772008014174	Chimp	chimp_up	chimp_UP_AC098850.3_L5/L6-CC	pt	-5.87006086951759	chimp_up_AC098850.3_L5/L6-CC	down_AC098850.3_L5/L6-CC	Exc	macaque_down_AC098850.3_Exc	L5/L6-CC	macaque_down_ac098850.3_exc	down	AC098850.3	rhe	Exc	Exc	EXT_6_L23	0.724740681517828	-0.724740681517828	0.000402948912348	0.0058914405124697	up	up_AC098850.3_EXT_6_L23	no
15371	18.7161546716168	5.27037883985687	1.42592509378039	3.69611199273037	0.000218926429005	0.0012821265036592	L5/L6-CC	Human	UP	human_up	macaque_down	AC098850.3_L5/L6-CC	UP_AC098850.3_L5/L6-CC	human_UP_AC098850.3_L5/L6-CC	macaque_DOWN_AC098850.3_L5/L6-CC	hg	rm	-5.27037883985687	human_up_AC098850.3_L5/L6-CC	macaque_down_AC098850.3_L5/L6-CC	5.87006086951759	1.4207195971186	4.13175188223123	3.60008905450712e-05	0.0002772008014174	Chimp	chimp_up	chimp_UP_AC098850.3_L5/L6-CC	pt	-5.87006086951759	chimp_up_AC098850.3_L5/L6-CC	down_AC098850.3_L5/L6-CC	Exc	macaque_down_AC098850.3_Exc	L5/L6-CC	macaque_down_ac098850.3_exc	down	AC098850.3	rhe	Exc	Exc	EXT_9_L6	-0.314553302072857	0.314553302072857	2.38596858910395e-08	1.08943413284615e-06	down	down_AC098850.3_EXT_9_L6	no
12240	60.8630084411331	1.34539477792567	0.250281046487227	5.37553600965278	7.63551893093691e-08	9.85129590246985e-07	L5/L6-CC	Human	UP	human_up	macaque_down	ACAP3_L5/L6-CC	UP_ACAP3_L5/L6-CC	human_UP_ACAP3_L5/L6-CC	macaque_DOWN_ACAP3_L5/L6-CC	hg	rm	-1.34539477792567	human_up_ACAP3_L5/L6-CC	macaque_down_ACAP3_L5/L6-CC	1.30754889187725	0.246098693876271	5.3131078076125	1.0777123536458e-07	1.44003527990218e-06	Chimp	chimp_up	chimp_UP_ACAP3_L5/L6-CC	pt	-1.30754889187725	chimp_up_ACAP3_L5/L6-CC	down_ACAP3_L5/L6-CC	Exc	macaque_down_ACAP3_Exc	L5/L6-CC	macaque_down_acap3_exc	down	ACAP3	rhe	Exc	Exc	EXT_4_L56	-0.297603347861333	0.297603347861333	4.93204638733331e-05	0.0005373000932679	down	down_ACAP3_EXT_4_L56	no
12240	60.8630084411331	1.34539477792567	0.250281046487227	5.37553600965278	7.63551893093691e-08	9.85129590246985e-07	L5/L6-CC	Human	UP	human_up	macaque_down	ACAP3_L5/L6-CC	UP_ACAP3_L5/L6-CC	human_UP_ACAP3_L5/L6-CC	macaque_DOWN_ACAP3_L5/L6-CC	hg	rm	-1.34539477792567	human_up_ACAP3_L5/L6-CC	macaque_down_ACAP3_L5/L6-CC	1.30754889187725	0.246098693876271	5.3131078076125	1.0777123536458e-07	1.44003527990218e-06	Chimp	chimp_up	chimp_UP_ACAP3_L5/L6-CC	pt	-1.30754889187725	chimp_up_ACAP3_L5/L6-CC	down_ACAP3_L5/L6-CC	Exc	macaque_down_ACAP3_Exc	L5/L6-CC	macaque_down_acap3_exc	down	ACAP3	rhe	Exc	Exc	EXT_9_L6	-0.340755281814441	0.340755281814441	4.98423091486446e-06	8.64119163179893e-05	down	down_ACAP3_EXT_9_L6	no
12240	60.8630084411331	1.34539477792567	0.250281046487227	5.37553600965278	7.63551893093691e-08	9.85129590246985e-07	L5/L6-CC	Human	UP	human_up	macaque_down	ACAP3_L5/L6-CC	UP_ACAP3_L5/L6-CC	human_UP_ACAP3_L5/L6-CC	macaque_DOWN_ACAP3_L5/L6-CC	hg	rm	-1.34539477792567	human_up_ACAP3_L5/L6-CC	macaque_down_ACAP3_L5/L6-CC	1.30754889187725	0.246098693876271	5.3131078076125	1.0777123536458e-07	1.44003527990218e-06	Chimp	chimp_up	chimp_UP_ACAP3_L5/L6-CC	pt	-1.30754889187725	chimp_up_ACAP3_L5/L6-CC	down_ACAP3_L5/L6-CC	Exc	macaque_down_ACAP3_Exc	L5/L6-CC	macaque_down_acap3_exc	down	ACAP3	rhe	Exc	Exc	EXT_8_L6	-0.368436965514991	0.368436965514991	9.90655880065924e-05	0.0013806683011038	down	down_ACAP3_EXT_8_L6	no
12605	135.934271773092	1.81907354845717	0.186532070806783	9.7520685884704	1.80747078870409e-22	1.15640990666335e-20	L5/L6-CC	Human	UP	human_up	macaque_down	ACYP2_L5/L6-CC	UP_ACYP2_L5/L6-CC	human_UP_ACYP2_L5/L6-CC	macaque_DOWN_ACYP2_L5/L6-CC	hg	rm	-1.81907354845717	human_up_ACYP2_L5/L6-CC	macaque_down_ACYP2_L5/L6-CC	1.50216040573235	0.18570041785894	8.08916007326062	6.00775734704225e-16	2.4950012609475e-14	Chimp	chimp_up	chimp_UP_ACYP2_L5/L6-CC	pt	-1.50216040573235	chimp_up_ACYP2_L5/L6-CC	down_ACYP2_L5/L6-CC	Exc	macaque_down_ACYP2_Exc	L5/L6-CC	macaque_down_acyp2_exc	down	ACYP2	rhe	Exc	Exc	EXT_2_L56	-0.253651416527582	0.253651416527582	2.95301065465996e-05	0.0014913122079496	down	down_ACYP2_EXT_2_L56	no
12945	104.279565202435	-2.29572980843547	0.264924727901309	-8.66559277656665	4.49169751821401e-18	2.00271821086573e-16	L5/L6-CC	Human	DOWN	human_down	macaque_up	ADAMTS9-AS2_L5/L6-CC	DOWN_ADAMTS9-AS2_L5/L6-CC	human_DOWN_ADAMTS9-AS2_L5/L6-CC	macaque_UP_ADAMTS9-AS2_L5/L6-CC	hg	rm	2.29572980843547	human_down_ADAMTS9-AS2_L5/L6-CC	macaque_up_ADAMTS9-AS2_L5/L6-CC	-0.738700435502915	0.238330308783751	-3.0994817204436	0.0019385953990932	0.0086997131440075	Chimp	chimp_down	chimp_DOWN_ADAMTS9-AS2_L5/L6-CC	pt	0.738700435502915	chimp_down_ADAMTS9-AS2_L5/L6-CC	up_ADAMTS9-AS2_L5/L6-CC	Exc	macaque_up_ADAMTS9-AS2_Exc	L5/L6-CC	macaque_up_adamts9-as2_exc	up	ADAMTS9-AS2	rhe	Exc	Exc	EXT_6_L23	0.697213190368483	-0.697213190368483	3.77132468568039e-07	3.82976154838425e-05	up	up_ADAMTS9-AS2_EXT_6_L23	no
13692	96.0272062097665	5.01515870905695	0.497894764301745	10.0727283527279	7.29264812819737e-24	5.26028001277927e-22	L5/L6-CC	Human	UP	human_up	macaque_down	AL035530.2_L5/L6-CC	UP_AL035530.2_L5/L6-CC	human_UP_AL035530.2_L5/L6-CC	macaque_DOWN_AL035530.2_L5/L6-CC	hg	rm	-5.01515870905695	human_up_AL035530.2_L5/L6-CC	macaque_down_AL035530.2_L5/L6-CC	4.74339276388261	0.49738947691918	9.53657643354877	1.47625361373511e-21	1.01180151525999e-19	Chimp	chimp_up	chimp_UP_AL035530.2_L5/L6-CC	pt	-4.74339276388261	chimp_up_AL035530.2_L5/L6-CC	down_AL035530.2_L5/L6-CC	Exc	macaque_down_AL035530.2_Exc	L5/L6-CC	macaque_down_al035530.2_exc	down	AL035530.2	rhe	Exc	Exc	EXT_6_L23	-0.300891918672344	0.300891918672344	2.74679895460604e-05	0.0008447539273738	down	down_AL035530.2_EXT_6_L23	yes
16001	40.0154442637648	1.21432119883713	0.405087874777139	2.99767352825655	0.0027204893142234	0.0110740636105827	L5/L6-CC	Human	UP	human_up	macaque_down	AL117329.1_L5/L6-CC	UP_AL117329.1_L5/L6-CC	human_UP_AL117329.1_L5/L6-CC	macaque_DOWN_AL117329.1_L5/L6-CC	hg	rm	-1.21432119883713	human_up_AL117329.1_L5/L6-CC	macaque_down_AL117329.1_L5/L6-CC	2.88913234042975	0.381313131857232	7.57679738528249	3.54189265200442e-14	1.19087786903243e-12	Chimp	chimp_up	chimp_UP_AL117329.1_L5/L6-CC	pt	-2.88913234042975	chimp_up_AL117329.1_L5/L6-CC	down_AL117329.1_L5/L6-CC	Exc	macaque_down_AL117329.1_Exc	L5/L6-CC	macaque_down_al117329.1_exc	down	AL117329.1	rhe	Exc	Exc	EXT_11_L34	-0.259891646357294	0.259891646357294	0.0012556393821166	0.0099234407085466	down	down_AL117329.1_EXT_11_L34	no
16001	40.0154442637648	1.21432119883713	0.405087874777139	2.99767352825655	0.0027204893142234	0.0110740636105827	L5/L6-CC	Human	UP	human_up	macaque_down	AL117329.1_L5/L6-CC	UP_AL117329.1_L5/L6-CC	human_UP_AL117329.1_L5/L6-CC	macaque_DOWN_AL117329.1_L5/L6-CC	hg	rm	-1.21432119883713	human_up_AL117329.1_L5/L6-CC	macaque_down_AL117329.1_L5/L6-CC	2.88913234042975	0.381313131857232	7.57679738528249	3.54189265200442e-14	1.19087786903243e-12	Chimp	chimp_up	chimp_UP_AL117329.1_L5/L6-CC	pt	-2.88913234042975	chimp_up_AL117329.1_L5/L6-CC	down_AL117329.1_L5/L6-CC	Exc	macaque_down_AL117329.1_Exc	L5/L6-CC	macaque_down_al117329.1_exc	down	AL117329.1	rhe	Exc	Exc	EXT_1_L4	-0.501421787989533	0.501421787989533	2.60864751462501e-08	1.13222580822074e-05	down	down_AL117329.1_EXT_1_L4	no
16001	40.0154442637648	1.21432119883713	0.405087874777139	2.99767352825655	0.0027204893142234	0.0110740636105827	L5/L6-CC	Human	UP	human_up	macaque_down	AL117329.1_L5/L6-CC	UP_AL117329.1_L5/L6-CC	human_UP_AL117329.1_L5/L6-CC	macaque_DOWN_AL117329.1_L5/L6-CC	hg	rm	-1.21432119883713	human_up_AL117329.1_L5/L6-CC	macaque_down_AL117329.1_L5/L6-CC	2.88913234042975	0.381313131857232	7.57679738528249	3.54189265200442e-14	1.19087786903243e-12	Chimp	chimp_up	chimp_UP_AL117329.1_L5/L6-CC	pt	-2.88913234042975	chimp_up_AL117329.1_L5/L6-CC	down_AL117329.1_L5/L6-CC	Exc	macaque_down_AL117329.1_Exc	L5/L6-CC	macaque_down_al117329.1_exc	down	AL117329.1	rhe	Exc	Exc	EXT_3_L23	-0.917763831663644	0.917763831663644	8.70060048744254e-07	8.99925247943707e-05	down	down_AL117329.1_EXT_3_L23	no
12706	101.998958714864	7.46235113084416	0.842511824421557	8.85726575525227	8.20008840399782e-19	3.93815042579659e-17	L5/L6-CC	Human	UP	human_up	macaque_down	ANKRD30BL_L5/L6-CC	UP_ANKRD30BL_L5/L6-CC	human_UP_ANKRD30BL_L5/L6-CC	macaque_DOWN_ANKRD30BL_L5/L6-CC	hg	rm	-7.46235113084416	human_up_ANKRD30BL_L5/L6-CC	macaque_down_ANKRD30BL_L5/L6-CC	3.82021158379959	0.853111796715333	4.47797299077125	7.53551325294292e-06	6.85752696305418e-05	Chimp	chimp_up	chimp_UP_ANKRD30BL_L5/L6-CC	pt	-3.82021158379959	chimp_up_ANKRD30BL_L5/L6-CC	down_ANKRD30BL_L5/L6-CC	Exc	macaque_down_ANKRD30BL_Exc	L5/L6-CC	macaque_down_ankrd30bl_exc	down	ANKRD30BL	rhe	Exc	Exc	EXT_11_L34	-0.352774963745448	0.352774963745448	0.000908822584343	0.007744609680571	down	down_ANKRD30BL_EXT_11_L34	no
12706	101.998958714864	7.46235113084416	0.842511824421557	8.85726575525227	8.20008840399782e-19	3.93815042579659e-17	L5/L6-CC	Human	UP	human_up	macaque_down	ANKRD30BL_L5/L6-CC	UP_ANKRD30BL_L5/L6-CC	human_UP_ANKRD30BL_L5/L6-CC	macaque_DOWN_ANKRD30BL_L5/L6-CC	hg	rm	-7.46235113084416	human_up_ANKRD30BL_L5/L6-CC	macaque_down_ANKRD30BL_L5/L6-CC	3.82021158379959	0.853111796715333	4.47797299077125	7.53551325294292e-06	6.85752696305418e-05	Chimp	chimp_up	chimp_UP_ANKRD30BL_L5/L6-CC	pt	-3.82021158379959	chimp_up_ANKRD30BL_L5/L6-CC	down_ANKRD30BL_L5/L6-CC	Exc	macaque_down_ANKRD30BL_Exc	L5/L6-CC	macaque_down_ankrd30bl_exc	down	ANKRD30BL	rhe	Exc	Exc	EXT_4_L56	-0.384307605656455	0.384307605656455	1.62307913408874e-05	0.0002254065401673	down	down_ANKRD30BL_EXT_4_L56	no
12706	101.998958714864	7.46235113084416	0.842511824421557	8.85726575525227	8.20008840399782e-19	3.93815042579659e-17	L5/L6-CC	Human	UP	human_up	macaque_down	ANKRD30BL_L5/L6-CC	UP_ANKRD30BL_L5/L6-CC	human_UP_ANKRD30BL_L5/L6-CC	macaque_DOWN_ANKRD30BL_L5/L6-CC	hg	rm	-7.46235113084416	human_up_ANKRD30BL_L5/L6-CC	macaque_down_ANKRD30BL_L5/L6-CC	3.82021158379959	0.853111796715333	4.47797299077125	7.53551325294292e-06	6.85752696305418e-05	Chimp	chimp_up	chimp_UP_ANKRD30BL_L5/L6-CC	pt	-3.82021158379959	chimp_up_ANKRD30BL_L5/L6-CC	down_ANKRD30BL_L5/L6-CC	Exc	macaque_down_ANKRD30BL_Exc	L5/L6-CC	macaque_down_ankrd30bl_exc	down	ANKRD30BL	rhe	Exc	Exc	EXT_9_L6	-0.510991523664756	0.510991523664756	2.09418100113348e-05	0.00027997609984	down	down_ANKRD30BL_EXT_9_L6	no
12664	426.764090775316	8.2156641213646	0.592720415099854	13.8609433926458	1.09229157114764e-43	2.7208254842907e-41	L5/L6-CC	Human	UP	human_up	macaque_down	ANKRD36_L5/L6-CC	UP_ANKRD36_L5/L6-CC	human_UP_ANKRD36_L5/L6-CC	macaque_DOWN_ANKRD36_L5/L6-CC	hg	rm	-8.2156641213646	human_up_ANKRD36_L5/L6-CC	macaque_down_ANKRD36_L5/L6-CC	6.68031562609304	0.593335519423547	11.2589174377817	2.0931415125536e-29	2.84928888396359e-27	Chimp	chimp_up	chimp_UP_ANKRD36_L5/L6-CC	pt	-6.68031562609304	chimp_up_ANKRD36_L5/L6-CC	down_ANKRD36_L5/L6-CC	Exc	macaque_down_ANKRD36_Exc	L5/L6-CC	macaque_down_ankrd36_exc	down	ANKRD36	rhe	Exc	Exc	EXT_9_L6	-0.389554827727325	0.389554827727325	5.07572697635847e-05	0.0005655496331364	down	down_ANKRD36_EXT_9_L6	no
12664	426.764090775316	8.2156641213646	0.592720415099854	13.8609433926458	1.09229157114764e-43	2.7208254842907e-41	L5/L6-CC	Human	UP	human_up	macaque_down	ANKRD36_L5/L6-CC	UP_ANKRD36_L5/L6-CC	human_UP_ANKRD36_L5/L6-CC	macaque_DOWN_ANKRD36_L5/L6-CC	hg	rm	-8.2156641213646	human_up_ANKRD36_L5/L6-CC	macaque_down_ANKRD36_L5/L6-CC	6.68031562609304	0.593335519423547	11.2589174377817	2.0931415125536e-29	2.84928888396359e-27	Chimp	chimp_up	chimp_UP_ANKRD36_L5/L6-CC	pt	-6.68031562609304	chimp_up_ANKRD36_L5/L6-CC	down_ANKRD36_L5/L6-CC	Exc	macaque_down_ANKRD36_Exc	L5/L6-CC	macaque_down_ankrd36_exc	down	ANKRD36	rhe	Exc	Exc	EXT_2_L56	-0.396298796345495	0.396298796345495	0.0004975790722457	0.0093660810235911	down	down_ANKRD36_EXT_2_L56	no
15561	25.3382945153151	-0.981580617438256	0.395537937622044	-2.48163456415704	0.0130781320406072	0.0394137220168777	L5/L6-CC	Human	DOWN	human_down	macaque_up	AQP4-AS1_L5/L6-CC	DOWN_AQP4-AS1_L5/L6-CC	human_DOWN_AQP4-AS1_L5/L6-CC	macaque_UP_AQP4-AS1_L5/L6-CC	hg	rm	0.981580617438256	human_down_AQP4-AS1_L5/L6-CC	macaque_up_AQP4-AS1_L5/L6-CC	-1.05900666782108	0.385813251975899	-2.74486856632711	0.0060535136725991	0.02199054392333	Chimp	chimp_down	chimp_DOWN_AQP4-AS1_L5/L6-CC	pt	1.05900666782108	chimp_down_AQP4-AS1_L5/L6-CC	up_AQP4-AS1_L5/L6-CC	Exc	macaque_up_AQP4-AS1_Exc	L5/L6-CC	macaque_up_aqp4-as1_exc	up	AQP4-AS1	rhe	Exc	Exc	EXT_10_L34	-0.275337933273955	0.275337933273955	5.49444807160666e-05	0.001529196215908	down	down_AQP4-AS1_EXT_10_L34	no
15561	25.3382945153151	-0.981580617438256	0.395537937622044	-2.48163456415704	0.0130781320406072	0.0394137220168777	L5/L6-CC	Human	DOWN	human_down	macaque_up	AQP4-AS1_L5/L6-CC	DOWN_AQP4-AS1_L5/L6-CC	human_DOWN_AQP4-AS1_L5/L6-CC	macaque_UP_AQP4-AS1_L5/L6-CC	hg	rm	0.981580617438256	human_down_AQP4-AS1_L5/L6-CC	macaque_up_AQP4-AS1_L5/L6-CC	-1.05900666782108	0.385813251975899	-2.74486856632711	0.0060535136725991	0.02199054392333	Chimp	chimp_down	chimp_DOWN_AQP4-AS1_L5/L6-CC	pt	1.05900666782108	chimp_down_AQP4-AS1_L5/L6-CC	up_AQP4-AS1_L5/L6-CC	Exc	macaque_up_AQP4-AS1_Exc	L5/L6-CC	macaque_up_aqp4-as1_exc	up	AQP4-AS1	rhe	Exc	Exc	EXT_6_L23	-0.341737601517711	0.341737601517711	7.01422766674329e-05	0.0016769859816284	down	down_AQP4-AS1_EXT_6_L23	no
12433	560.166502016476	0.636105475327513	0.0841695508342191	7.55742984277521	4.11111633469929e-14	1.23877218330406e-12	L5/L6-CC	Human	UP	human_up	macaque_down	ASTN1_L5/L6-CC	UP_ASTN1_L5/L6-CC	human_UP_ASTN1_L5/L6-CC	macaque_DOWN_ASTN1_L5/L6-CC	hg	rm	-0.636105475327513	human_up_ASTN1_L5/L6-CC	macaque_down_ASTN1_L5/L6-CC	0.829784177752256	0.0818763583883476	10.1346004400502	3.87956359842381e-24	3.35009716547592e-22	Chimp	chimp_up	chimp_UP_ASTN1_L5/L6-CC	pt	-0.829784177752256	chimp_up_ASTN1_L5/L6-CC	down_ASTN1_L5/L6-CC	Exc	macaque_down_ASTN1_Exc	L5/L6-CC	macaque_down_astn1_exc	down	ASTN1	rhe	Exc	Exc	EXT_4_L56	-0.290559409701358	0.290559409701358	1.28591388783284e-05	0.0001879737720998	down	down_ASTN1_EXT_4_L56	no
15983	25.2289760636193	1.68328331915584	0.404948599011554	4.15678267134296	3.22760757216511e-05	0.000238050393459	L5/L6-CC	Human	UP	human_up	macaque_down	ATF4_L5/L6-CC	UP_ATF4_L5/L6-CC	human_UP_ATF4_L5/L6-CC	macaque_DOWN_ATF4_L5/L6-CC	hg	rm	-1.68328331915584	human_up_ATF4_L5/L6-CC	macaque_down_ATF4_L5/L6-CC	1.17946494190004	0.405543173029018	2.90835851850387	0.0036333153787507	0.0145377113807455	Chimp	chimp_up	chimp_UP_ATF4_L5/L6-CC	pt	-1.17946494190004	chimp_up_ATF4_L5/L6-CC	down_ATF4_L5/L6-CC	Exc	macaque_down_ATF4_Exc	L5/L6-CC	macaque_down_atf4_exc	down	ATF4	rhe	Exc	Exc	EXT_4_L56	0.445252891721083	-0.445252891721083	3.34379197762516e-09	5.17270080712623e-07	up	up_ATF4_EXT_4_L56	yes
12367	116.131239630577	-0.959428588069346	0.155095881196912	-6.1860352490679	6.16962176595604e-10	1.11148383637021e-08	L5/L6-CC	Human	DOWN	human_down	macaque_up	ATP1A1_L5/L6-CC	DOWN_ATP1A1_L5/L6-CC	human_DOWN_ATP1A1_L5/L6-CC	macaque_UP_ATP1A1_L5/L6-CC	hg	rm	0.959428588069346	human_down_ATP1A1_L5/L6-CC	macaque_up_ATP1A1_L5/L6-CC	-0.898923841085599	0.147892056904662	-6.07824287456551	1.21506623143152e-09	2.22595591294586e-08	Chimp	chimp_down	chimp_DOWN_ATP1A1_L5/L6-CC	pt	0.898923841085599	chimp_down_ATP1A1_L5/L6-CC	up_ATP1A1_L5/L6-CC	Exc	macaque_up_ATP1A1_Exc	L5/L6-CC	macaque_up_atp1a1_exc	up	ATP1A1	rhe	Exc	Exc	EXT_6_L23	0.306843218374567	-0.306843218374567	0.0005139507364033	0.0069268537817617	up	up_ATP1A1_EXT_6_L23	no
14680	26.0181563830381	-1.07065738382869	0.331452531264801	-3.23019824209255	0.0012370441132894	0.0057388771106215	L5/L6-CC	Human	DOWN	human_down	macaque_up	ATP5F1B_L5/L6-CC	DOWN_ATP5F1B_L5/L6-CC	human_DOWN_ATP5F1B_L5/L6-CC	macaque_UP_ATP5F1B_L5/L6-CC	hg	rm	1.07065738382869	human_down_ATP5F1B_L5/L6-CC	macaque_up_ATP5F1B_L5/L6-CC	-1.39399052032114	0.327083698620072	-4.26187708590256	2.02716937782776e-05	0.0001651561685128	Chimp	chimp_down	chimp_DOWN_ATP5F1B_L5/L6-CC	pt	1.39399052032114	chimp_down_ATP5F1B_L5/L6-CC	up_ATP5F1B_L5/L6-CC	Exc	macaque_up_ATP5F1B_Exc	L5/L6-CC	macaque_up_atp5f1b_exc	up	ATP5F1B	rhe	Exc	Exc	EXT_11_L34	0.318553582055987	-0.318553582055987	1.10706458499406e-05	0.0003174435913743	up	up_ATP5F1B_EXT_11_L34	yes
15905	20.8119463598923	1.13668221749315	0.450667911652561	2.52221688765244	0.0116617780809558	0.0360823680206056	L5/L6-CC	Human	UP	human_up	macaque_down	ATP5PF_L5/L6-CC	UP_ATP5PF_L5/L6-CC	human_UP_ATP5PF_L5/L6-CC	macaque_DOWN_ATP5PF_L5/L6-CC	hg	rm	-1.13668221749315	human_up_ATP5PF_L5/L6-CC	macaque_down_ATP5PF_L5/L6-CC	1.42289628929722	0.438434824803858	3.245399792167	0.0011728583520385	0.0056991495827116	Chimp	chimp_up	chimp_UP_ATP5PF_L5/L6-CC	pt	-1.42289628929722	chimp_up_ATP5PF_L5/L6-CC	down_ATP5PF_L5/L6-CC	Exc	macaque_down_ATP5PF_Exc	L5/L6-CC	macaque_down_atp5pf_exc	down	ATP5PF	rhe	Exc	Exc	EXT_4_L56	0.332253808547707	-0.332253808547707	7.45547851645212e-06	0.000123150383294	up	up_ATP5PF_EXT_4_L56	no
15905	20.8119463598923	1.13668221749315	0.450667911652561	2.52221688765244	0.0116617780809558	0.0360823680206056	L5/L6-CC	Human	UP	human_up	macaque_down	ATP5PF_L5/L6-CC	UP_ATP5PF_L5/L6-CC	human_UP_ATP5PF_L5/L6-CC	macaque_DOWN_ATP5PF_L5/L6-CC	hg	rm	-1.13668221749315	human_up_ATP5PF_L5/L6-CC	macaque_down_ATP5PF_L5/L6-CC	1.42289628929722	0.438434824803858	3.245399792167	0.0011728583520385	0.0056991495827116	Chimp	chimp_up	chimp_UP_ATP5PF_L5/L6-CC	pt	-1.42289628929722	chimp_up_ATP5PF_L5/L6-CC	down_ATP5PF_L5/L6-CC	Exc	macaque_down_ATP5PF_Exc	L5/L6-CC	macaque_down_atp5pf_exc	down	ATP5PF	rhe	Exc	Exc	EXT_9_L6	0.27279777981901	-0.27279777981901	2.06582413780964e-07	6.42901946935865e-06	up	up_ATP5PF_EXT_9_L6	no
14051	58.8019524070552	1.32436930095178	0.267724290306087	4.94676556780725	7.5456759859417e-07	7.98687358466645e-06	L5/L6-CC	Human	UP	human_up	macaque_down	ATP6V1C1_L5/L6-CC	UP_ATP6V1C1_L5/L6-CC	human_UP_ATP6V1C1_L5/L6-CC	macaque_DOWN_ATP6V1C1_L5/L6-CC	hg	rm	-1.32436930095178	human_up_ATP6V1C1_L5/L6-CC	macaque_down_ATP6V1C1_L5/L6-CC	1.26656565118151	0.263850868857336	4.80030881333326	1.58421151244715e-06	1.64828630928817e-05	Chimp	chimp_up	chimp_UP_ATP6V1C1_L5/L6-CC	pt	-1.26656565118151	chimp_up_ATP6V1C1_L5/L6-CC	down_ATP6V1C1_L5/L6-CC	Exc	macaque_down_ATP6V1C1_Exc	L5/L6-CC	macaque_down_atp6v1c1_exc	down	ATP6V1C1	rhe	Exc	Exc	EXT_4_L56	0.334878156961101	-0.334878156961101	0.0001698793448622	0.0013869451790272	up	up_ATP6V1C1_EXT_4_L56	yes
12575	203.352105596802	1.01607170705701	0.141475245464578	7.18197521920122	6.8711378188197e-13	1.76813494120096e-11	L5/L6-CC	Human	UP	human_up	macaque_down	BABAM2_L5/L6-CC	UP_BABAM2_L5/L6-CC	human_UP_BABAM2_L5/L6-CC	macaque_DOWN_BABAM2_L5/L6-CC	hg	rm	-1.01607170705701	human_up_BABAM2_L5/L6-CC	macaque_down_BABAM2_L5/L6-CC	1.0970630093257	0.138528088939492	7.91942643347148	2.38608690971155e-15	9.20710149688303e-14	Chimp	chimp_up	chimp_UP_BABAM2_L5/L6-CC	pt	-1.0970630093257	chimp_up_BABAM2_L5/L6-CC	down_BABAM2_L5/L6-CC	Exc	macaque_down_BABAM2_Exc	L5/L6-CC	macaque_down_babam2_exc	down	BABAM2	rhe	Exc	Exc	EXT_2_L56	-0.270795073570121	0.270795073570121	3.497788554355e-05	0.0016348449050485	down	down_BABAM2_EXT_2_L56	yes
16102	66.7256743378852	-1.47937804805356	0.216874443239814	-6.82135721458752	9.01843786578436e-12	2.05216146417276e-10	L5/L6-CC	Human	DOWN	human_down	macaque_up	BEX3_L5/L6-CC	DOWN_BEX3_L5/L6-CC	human_DOWN_BEX3_L5/L6-CC	macaque_UP_BEX3_L5/L6-CC	hg	rm	1.47937804805356	human_down_BEX3_L5/L6-CC	macaque_up_BEX3_L5/L6-CC	-1.26146065835414	0.202998820099166	-6.21412803157135	5.16104352399338e-10	9.97699952241798e-09	Chimp	chimp_down	chimp_DOWN_BEX3_L5/L6-CC	pt	1.26146065835414	chimp_down_BEX3_L5/L6-CC	up_BEX3_L5/L6-CC	Exc	macaque_up_BEX3_Exc	L5/L6-CC	macaque_up_bex3_exc	up	BEX3	rhe	Exc	Exc	EXT_6_L23	0.286178718854786	-0.286178718854786	0.0004584084674602	0.0064340243029797	up	up_BEX3_EXT_6_L23	no
16102	66.7256743378852	-1.47937804805356	0.216874443239814	-6.82135721458752	9.01843786578436e-12	2.05216146417276e-10	L5/L6-CC	Human	DOWN	human_down	macaque_up	BEX3_L5/L6-CC	DOWN_BEX3_L5/L6-CC	human_DOWN_BEX3_L5/L6-CC	macaque_UP_BEX3_L5/L6-CC	hg	rm	1.47937804805356	human_down_BEX3_L5/L6-CC	macaque_up_BEX3_L5/L6-CC	-1.26146065835414	0.202998820099166	-6.21412803157135	5.16104352399338e-10	9.97699952241798e-09	Chimp	chimp_down	chimp_DOWN_BEX3_L5/L6-CC	pt	1.26146065835414	chimp_down_BEX3_L5/L6-CC	up_BEX3_L5/L6-CC	Exc	macaque_up_BEX3_Exc	L5/L6-CC	macaque_up_bex3_exc	up	BEX3	rhe	Exc	Exc	EXT_9_L6	-0.643187546546197	0.643187546546197	0.0013683962273061	0.0079047888473903	down	down_BEX3_EXT_9_L6	no
13576	143.520395861044	1.30954068377354	0.175896092733895	7.44496744310676	9.69683297250335e-14	2.76997299070807e-12	L5/L6-CC	Human	UP	human_up	macaque_down	BICRAL_L5/L6-CC	UP_BICRAL_L5/L6-CC	human_UP_BICRAL_L5/L6-CC	macaque_DOWN_BICRAL_L5/L6-CC	hg	rm	-1.30954068377354	human_up_BICRAL_L5/L6-CC	macaque_down_BICRAL_L5/L6-CC	1.40660590362299	0.172565577208858	8.15113840415902	3.60514223101688e-16	1.53292837337078e-14	Chimp	chimp_up	chimp_UP_BICRAL_L5/L6-CC	pt	-1.40660590362299	chimp_up_BICRAL_L5/L6-CC	down_BICRAL_L5/L6-CC	Exc	macaque_down_BICRAL_Exc	L5/L6-CC	macaque_down_bicral_exc	down	BICRAL	rhe	Exc	Exc	EXT_2_L56	-0.280910175566533	0.280910175566533	1.10858067265823e-06	0.0002016598739946	down	down_BICRAL_EXT_2_L56	no
12580	379.737329604333	-0.529836840103769	0.0898644539104132	-5.89595570938392	3.72518892794024e-09	5.99431348421874e-08	L5/L6-CC	Human	DOWN	human_down	macaque_up	BIRC6_L5/L6-CC	DOWN_BIRC6_L5/L6-CC	human_DOWN_BIRC6_L5/L6-CC	macaque_UP_BIRC6_L5/L6-CC	hg	rm	0.529836840103769	human_down_BIRC6_L5/L6-CC	macaque_up_BIRC6_L5/L6-CC	-0.580222058078467	0.0872284139719577	-6.65175522124014	2.89618092297506e-11	6.78279158044747e-10	Chimp	chimp_down	chimp_DOWN_BIRC6_L5/L6-CC	pt	0.580222058078467	chimp_down_BIRC6_L5/L6-CC	up_BIRC6_L5/L6-CC	Exc	macaque_up_BIRC6_Exc	L5/L6-CC	macaque_up_birc6_exc	up	BIRC6	rhe	Exc	Exc	EXT_6_L23	0.469674099503355	-0.469674099503355	0.0002660128125868	0.004361887149956	up	up_BIRC6_EXT_6_L23	no
12580	379.737329604333	-0.529836840103769	0.0898644539104132	-5.89595570938392	3.72518892794024e-09	5.99431348421874e-08	L5/L6-CC	Human	DOWN	human_down	macaque_up	BIRC6_L5/L6-CC	DOWN_BIRC6_L5/L6-CC	human_DOWN_BIRC6_L5/L6-CC	macaque_UP_BIRC6_L5/L6-CC	hg	rm	0.529836840103769	human_down_BIRC6_L5/L6-CC	macaque_up_BIRC6_L5/L6-CC	-0.580222058078467	0.0872284139719577	-6.65175522124014	2.89618092297506e-11	6.78279158044747e-10	Chimp	chimp_down	chimp_DOWN_BIRC6_L5/L6-CC	pt	0.580222058078467	chimp_down_BIRC6_L5/L6-CC	up_BIRC6_L5/L6-CC	Exc	macaque_up_BIRC6_Exc	L5/L6-CC	macaque_up_birc6_exc	up	BIRC6	rhe	Exc	Exc	EXT_9_L6	-0.358420504523591	0.358420504523591	6.60939053696132e-12	1.27833814174234e-09	down	down_BIRC6_EXT_9_L6	no
15666	154.667956810299	-0.79803494260457	0.150093281511697	-5.3169264777676	1.05534685625499e-07	1.3249993258438e-06	L5/L6-CC	Human	DOWN	human_down	macaque_up	BRD4_L5/L6-CC	DOWN_BRD4_L5/L6-CC	human_DOWN_BRD4_L5/L6-CC	macaque_UP_BRD4_L5/L6-CC	hg	rm	0.79803494260457	human_down_BRD4_L5/L6-CC	macaque_up_BRD4_L5/L6-CC	-0.781190710330099	0.145230813940567	-5.37895980290923	7.49174321190537e-08	1.03490592276088e-06	Chimp	chimp_down	chimp_DOWN_BRD4_L5/L6-CC	pt	0.781190710330099	chimp_down_BRD4_L5/L6-CC	up_BRD4_L5/L6-CC	Exc	macaque_up_BRD4_Exc	L5/L6-CC	macaque_up_brd4_exc	up	BRD4	rhe	Exc	Exc	EXT_2_L56	-0.259566550190263	0.259566550190263	0.0004980672468931	0.0093660810235911	down	down_BRD4_EXT_2_L56	no
14544	38.1495536757185	1.37910907574468	0.35058305876774	3.93375846680127	8.36278207760874e-05	0.0005505056193583	L5/L6-CC	Human	UP	human_up	macaque_down	C11orf87_L5/L6-CC	UP_C11orf87_L5/L6-CC	human_UP_C11orf87_L5/L6-CC	macaque_DOWN_C11orf87_L5/L6-CC	hg	rm	-1.37910907574468	human_up_C11orf87_L5/L6-CC	macaque_down_C11orf87_L5/L6-CC	1.92454721860172	0.339194379973821	5.67387708118943	1.39601318265184e-08	2.19268032102094e-07	Chimp	chimp_up	chimp_UP_C11orf87_L5/L6-CC	pt	-1.92454721860172	chimp_up_C11orf87_L5/L6-CC	down_C11orf87_L5/L6-CC	Exc	macaque_down_C11orf87_Exc	L5/L6-CC	macaque_down_c11orf87_exc	down	C11orf87	rhe	Exc	Exc	EXT_10_L34	0.348607559641075	-0.348607559641075	7.57717099584398e-08	1.92319424404514e-05	up	up_C11orf87_EXT_10_L34	yes
13545	70.5398947964658	0.654928279259854	0.231773551298713	2.82572483180263	0.004717376911638	0.0173963749433915	L5/L6-CC	Human	UP	human_up	macaque_down	C6orf62_L5/L6-CC	UP_C6orf62_L5/L6-CC	human_UP_C6orf62_L5/L6-CC	macaque_DOWN_C6orf62_L5/L6-CC	hg	rm	-0.654928279259854	human_up_C6orf62_L5/L6-CC	macaque_down_C6orf62_L5/L6-CC	1.18654928949225	0.22174647709573	5.35092735195971	8.75046479340221e-08	1.19302210483162e-06	Chimp	chimp_up	chimp_UP_C6orf62_L5/L6-CC	pt	-1.18654928949225	chimp_up_C6orf62_L5/L6-CC	down_C6orf62_L5/L6-CC	Exc	macaque_down_C6orf62_Exc	L5/L6-CC	macaque_down_c6orf62_exc	down	C6orf62	rhe	Exc	Exc	EXT_6_L23	-0.263770930262092	0.263770930262092	2.87420885233933e-06	0.0001684532748229	down	down_C6orf62_EXT_6_L23	yes
13509	45.2147448048399	0.851192649084408	0.286665472842166	2.96928904846892	0.0029848967822791	0.0119844920882312	L5/L6-CC	Human	UP	human_up	macaque_down	CANX_L5/L6-CC	UP_CANX_L5/L6-CC	human_UP_CANX_L5/L6-CC	macaque_DOWN_CANX_L5/L6-CC	hg	rm	-0.851192649084408	human_up_CANX_L5/L6-CC	macaque_down_CANX_L5/L6-CC	1.13325697044206	0.277506643990362	4.08371112902585	4.43221226580841e-05	0.0003308462484172	Chimp	chimp_up	chimp_UP_CANX_L5/L6-CC	pt	-1.13325697044206	chimp_up_CANX_L5/L6-CC	down_CANX_L5/L6-CC	Exc	macaque_down_CANX_Exc	L5/L6-CC	macaque_down_canx_exc	down	CANX	rhe	Exc	Exc	EXT_9_L6	0.354927695851472	-0.354927695851472	2.9290452311394e-05	0.0003646911137289	up	up_CANX_EXT_9_L6	no
13509	45.2147448048399	0.851192649084408	0.286665472842166	2.96928904846892	0.0029848967822791	0.0119844920882312	L5/L6-CC	Human	UP	human_up	macaque_down	CANX_L5/L6-CC	UP_CANX_L5/L6-CC	human_UP_CANX_L5/L6-CC	macaque_DOWN_CANX_L5/L6-CC	hg	rm	-0.851192649084408	human_up_CANX_L5/L6-CC	macaque_down_CANX_L5/L6-CC	1.13325697044206	0.277506643990362	4.08371112902585	4.43221226580841e-05	0.0003308462484172	Chimp	chimp_up	chimp_UP_CANX_L5/L6-CC	pt	-1.13325697044206	chimp_up_CANX_L5/L6-CC	down_CANX_L5/L6-CC	Exc	macaque_down_CANX_Exc	L5/L6-CC	macaque_down_canx_exc	down	CANX	rhe	Exc	Exc	EXT_4_L56	0.32163225216976	-0.32163225216976	0.0001387774219775	0.0011807031740701	up	up_CANX_EXT_4_L56	no
13843	86.5800406660442	3.04336255784651	0.337608703625135	9.01446711879122	1.97829883939199e-19	9.96188110984397e-18	L5/L6-CC	Human	UP	human_up	macaque_down	CASTOR3_L5/L6-CC	UP_CASTOR3_L5/L6-CC	human_UP_CASTOR3_L5/L6-CC	macaque_DOWN_CASTOR3_L5/L6-CC	hg	rm	-3.04336255784651	human_up_CASTOR3_L5/L6-CC	macaque_down_CASTOR3_L5/L6-CC	3.58252809368116	0.332961781626165	10.7595774992082	5.34144920428865e-27	6.05220157817723e-25	Chimp	chimp_up	chimp_UP_CASTOR3_L5/L6-CC	pt	-3.58252809368116	chimp_up_CASTOR3_L5/L6-CC	down_CASTOR3_L5/L6-CC	Exc	macaque_down_CASTOR3_Exc	L5/L6-CC	macaque_down_castor3_exc	down	CASTOR3	rhe	Exc	Exc	EXT_4_L56	-0.253098933689321	0.253098933689321	1.55968657185942e-07	7.49812672341864e-06	down	down_CASTOR3_EXT_4_L56	no
13843	86.5800406660442	3.04336255784651	0.337608703625135	9.01446711879122	1.97829883939199e-19	9.96188110984397e-18	L5/L6-CC	Human	UP	human_up	macaque_down	CASTOR3_L5/L6-CC	UP_CASTOR3_L5/L6-CC	human_UP_CASTOR3_L5/L6-CC	macaque_DOWN_CASTOR3_L5/L6-CC	hg	rm	-3.04336255784651	human_up_CASTOR3_L5/L6-CC	macaque_down_CASTOR3_L5/L6-CC	3.58252809368116	0.332961781626165	10.7595774992082	5.34144920428865e-27	6.05220157817723e-25	Chimp	chimp_up	chimp_UP_CASTOR3_L5/L6-CC	pt	-3.58252809368116	chimp_up_CASTOR3_L5/L6-CC	down_CASTOR3_L5/L6-CC	Exc	macaque_down_CASTOR3_Exc	L5/L6-CC	macaque_down_castor3_exc	down	CASTOR3	rhe	Exc	Exc	EXT_6_L23	-0.281192808361195	0.281192808361195	1.17019196323275e-06	8.79272811054701e-05	down	down_CASTOR3_EXT_6_L23	no
14139	25.2203896350944	4.50112676985065	0.694705000261692	6.47919155347248	9.22153720384442e-11	1.84253217157456e-09	L5/L6-CC	Human	UP	human_up	macaque_down	CBWD5_L5/L6-CC	UP_CBWD5_L5/L6-CC	human_UP_CBWD5_L5/L6-CC	macaque_DOWN_CBWD5_L5/L6-CC	hg	rm	-4.50112676985065	human_up_CBWD5_L5/L6-CC	macaque_down_CBWD5_L5/L6-CC	2.2541863506638	0.712798151735118	3.16244696366928	0.0015644923084067	0.0072947617101305	Chimp	chimp_up	chimp_UP_CBWD5_L5/L6-CC	pt	-2.2541863506638	chimp_up_CBWD5_L5/L6-CC	down_CBWD5_L5/L6-CC	Exc	macaque_down_CBWD5_Exc	L5/L6-CC	macaque_down_cbwd5_exc	down	CBWD5	rhe	Exc	Exc	EXT_6_L23	-0.316146805078441	0.316146805078441	1.48657495320847e-06	0.0001040754676285	down	down_CBWD5_EXT_6_L23	yes
14633	108.800297967679	-0.909743072874879	0.196493069138579	-4.62989904358038	3.65844057533728e-06	3.37182964126547e-05	L5/L6-CC	Human	DOWN	human_down	macaque_up	CCDC91_L5/L6-CC	DOWN_CCDC91_L5/L6-CC	human_DOWN_CCDC91_L5/L6-CC	macaque_UP_CCDC91_L5/L6-CC	hg	rm	0.909743072874879	human_down_CCDC91_L5/L6-CC	macaque_up_CCDC91_L5/L6-CC	-1.00917614930493	0.192292431503323	-5.24813244814314	1.5364882043983e-07	2.0012120785791e-06	Chimp	chimp_down	chimp_DOWN_CCDC91_L5/L6-CC	pt	1.00917614930493	chimp_down_CCDC91_L5/L6-CC	up_CCDC91_L5/L6-CC	Exc	macaque_up_CCDC91_Exc	L5/L6-CC	macaque_up_ccdc91_exc	up	CCDC91	rhe	Exc	Exc	EXT_2_L56	-0.430664398106328	0.430664398106328	7.71906480417244e-07	0.0001697090238312	down	down_CCDC91_EXT_2_L56	no
15276	361.268632278608	0.70312876501161	0.101832362946554	6.90476725341865	5.02858043387976e-12	1.17871944373578e-10	L5/L6-CC	Human	UP	human_up	macaque_down	CDH11_L5/L6-CC	UP_CDH11_L5/L6-CC	human_UP_CDH11_L5/L6-CC	macaque_DOWN_CDH11_L5/L6-CC	hg	rm	-0.70312876501161	human_up_CDH11_L5/L6-CC	macaque_down_CDH11_L5/L6-CC	0.744355481000268	0.0995897533080779	7.47421754020844	7.7664571882829e-14	2.52505487100046e-12	Chimp	chimp_up	chimp_UP_CDH11_L5/L6-CC	pt	-0.744355481000268	chimp_up_CDH11_L5/L6-CC	down_CDH11_L5/L6-CC	Exc	macaque_down_CDH11_Exc	L5/L6-CC	macaque_down_cdh11_exc	down	CDH11	rhe	Exc	Exc	EXT_2_L56	-0.35626114234584	0.35626114234584	6.74070740779956e-06	0.0006038102736131	down	down_CDH11_EXT_2_L56	no
15276	361.268632278608	0.70312876501161	0.101832362946554	6.90476725341865	5.02858043387976e-12	1.17871944373578e-10	L5/L6-CC	Human	UP	human_up	macaque_down	CDH11_L5/L6-CC	UP_CDH11_L5/L6-CC	human_UP_CDH11_L5/L6-CC	macaque_DOWN_CDH11_L5/L6-CC	hg	rm	-0.70312876501161	human_up_CDH11_L5/L6-CC	macaque_down_CDH11_L5/L6-CC	0.744355481000268	0.0995897533080779	7.47421754020844	7.7664571882829e-14	2.52505487100046e-12	Chimp	chimp_up	chimp_UP_CDH11_L5/L6-CC	pt	-0.744355481000268	chimp_up_CDH11_L5/L6-CC	down_CDH11_L5/L6-CC	Exc	macaque_down_CDH11_Exc	L5/L6-CC	macaque_down_cdh11_exc	down	CDH11	rhe	Exc	Exc	EXT_6_L23	-0.497693129495079	0.497693129495079	2.23404492162726e-07	2.66435834170581e-05	down	down_CDH11_EXT_6_L23	no
15276	361.268632278608	0.70312876501161	0.101832362946554	6.90476725341865	5.02858043387976e-12	1.17871944373578e-10	L5/L6-CC	Human	UP	human_up	macaque_down	CDH11_L5/L6-CC	UP_CDH11_L5/L6-CC	human_UP_CDH11_L5/L6-CC	macaque_DOWN_CDH11_L5/L6-CC	hg	rm	-0.70312876501161	human_up_CDH11_L5/L6-CC	macaque_down_CDH11_L5/L6-CC	0.744355481000268	0.0995897533080779	7.47421754020844	7.7664571882829e-14	2.52505487100046e-12	Chimp	chimp_up	chimp_UP_CDH11_L5/L6-CC	pt	-0.744355481000268	chimp_up_CDH11_L5/L6-CC	down_CDH11_L5/L6-CC	Exc	macaque_down_CDH11_Exc	L5/L6-CC	macaque_down_cdh11_exc	down	CDH11	rhe	Exc	Exc	EXT_3_L23	-0.627153912756048	0.627153912756048	9.80236041913473e-10	9.71511365001364e-07	down	down_CDH11_EXT_3_L23	no
14888	88.4439256740797	-0.637621520955353	0.176457403105036	-3.61345860097356	0.0003021396154957	0.0017011971961097	L5/L6-CC	Human	DOWN	human_down	macaque_up	CHD8_L5/L6-CC	DOWN_CHD8_L5/L6-CC	human_DOWN_CHD8_L5/L6-CC	macaque_UP_CHD8_L5/L6-CC	hg	rm	0.637621520955353	human_down_CHD8_L5/L6-CC	macaque_up_CHD8_L5/L6-CC	-0.679476240624186	0.170381748950109	-3.98796376261608	6.66428399430196e-05	0.0004727951315827	Chimp	chimp_down	chimp_DOWN_CHD8_L5/L6-CC	pt	0.679476240624186	chimp_down_CHD8_L5/L6-CC	up_CHD8_L5/L6-CC	Exc	macaque_up_CHD8_Exc	L5/L6-CC	macaque_up_chd8_exc	up	CHD8	rhe	Exc	Exc	EXT_13_L45	-0.341374582518644	0.341374582518644	1.99298315338996e-06	0.0008121406350064	down	down_CHD8_EXT_13_L45	yes
15194	107.319059833317	0.879989373799331	0.186130419092383	4.72781062918342	2.26953700425229e-06	2.18554073780625e-05	L5/L6-CC	Human	UP	human_up	macaque_down	CLEC16A_L5/L6-CC	UP_CLEC16A_L5/L6-CC	human_UP_CLEC16A_L5/L6-CC	macaque_DOWN_CLEC16A_L5/L6-CC	hg	rm	-0.879989373799331	human_up_CLEC16A_L5/L6-CC	macaque_down_CLEC16A_L5/L6-CC	0.854028389902802	0.182639776947677	4.67602624234186	2.9248719451649e-06	2.88978527566141e-05	Chimp	chimp_up	chimp_UP_CLEC16A_L5/L6-CC	pt	-0.854028389902802	chimp_up_CLEC16A_L5/L6-CC	down_CLEC16A_L5/L6-CC	Exc	macaque_down_CLEC16A_Exc	L5/L6-CC	macaque_down_clec16a_exc	down	CLEC16A	rhe	Exc	Exc	EXT_2_L56	-0.416176843328944	0.416176843328944	3.79680630032313e-06	0.000417812752567	down	down_CLEC16A_EXT_2_L56	yes
14001	121.425730177228	1.05654939691866	0.172875917975248	6.11160541788093	9.86338139984121e-10	1.73021306396088e-08	L5/L6-CC	Human	UP	human_up	macaque_down	CLVS1_L5/L6-CC	UP_CLVS1_L5/L6-CC	human_UP_CLVS1_L5/L6-CC	macaque_DOWN_CLVS1_L5/L6-CC	hg	rm	-1.05654939691866	human_up_CLVS1_L5/L6-CC	macaque_down_CLVS1_L5/L6-CC	0.856753460368278	0.170911863633797	5.01283785778613	5.36330893079866e-07	6.20245319536964e-06	Chimp	chimp_up	chimp_UP_CLVS1_L5/L6-CC	pt	-0.856753460368278	chimp_up_CLVS1_L5/L6-CC	down_CLVS1_L5/L6-CC	Exc	macaque_down_CLVS1_Exc	L5/L6-CC	macaque_down_clvs1_exc	down	CLVS1	rhe	Exc	Exc	EXT_3_L23	-0.330863903760681	0.330863903760681	1.8200035493574e-06	0.0001551721544674	down	down_CLVS1_EXT_3_L23	no
14001	121.425730177228	1.05654939691866	0.172875917975248	6.11160541788093	9.86338139984121e-10	1.73021306396088e-08	L5/L6-CC	Human	UP	human_up	macaque_down	CLVS1_L5/L6-CC	UP_CLVS1_L5/L6-CC	human_UP_CLVS1_L5/L6-CC	macaque_DOWN_CLVS1_L5/L6-CC	hg	rm	-1.05654939691866	human_up_CLVS1_L5/L6-CC	macaque_down_CLVS1_L5/L6-CC	0.856753460368278	0.170911863633797	5.01283785778613	5.36330893079866e-07	6.20245319536964e-06	Chimp	chimp_up	chimp_UP_CLVS1_L5/L6-CC	pt	-0.856753460368278	chimp_up_CLVS1_L5/L6-CC	down_CLVS1_L5/L6-CC	Exc	macaque_down_CLVS1_Exc	L5/L6-CC	macaque_down_clvs1_exc	down	CLVS1	rhe	Exc	Exc	EXT_6_L23	-0.439466214799245	0.439466214799245	7.12147333553723e-09	2.19390110920149e-06	down	down_CLVS1_EXT_6_L23	no
13848	61.2750960147067	-0.645597508423097	0.212476105412461	-3.03844758058726	0.0023780047225102	0.0098956671466641	L5/L6-CC	Human	DOWN	human_down	macaque_up	COL26A1_L5/L6-CC	DOWN_COL26A1_L5/L6-CC	human_DOWN_COL26A1_L5/L6-CC	macaque_UP_COL26A1_L5/L6-CC	hg	rm	0.645597508423097	human_down_COL26A1_L5/L6-CC	macaque_up_COL26A1_L5/L6-CC	-2.41845117679161	0.244130788088751	-9.9063751676925	3.90559559640216e-23	3.00225430904608e-21	Chimp	chimp_down	chimp_DOWN_COL26A1_L5/L6-CC	pt	2.41845117679161	chimp_down_COL26A1_L5/L6-CC	up_COL26A1_L5/L6-CC	Exc	macaque_up_COL26A1_Exc	L5/L6-CC	macaque_up_col26a1_exc	up	COL26A1	rhe	Exc	Exc	EXT_3_L23	-0.549776780800383	0.549776780800383	9.76510500206859e-06	0.0004851641377286	down	down_COL26A1_EXT_3_L23	no
13848	61.2750960147067	-0.645597508423097	0.212476105412461	-3.03844758058726	0.0023780047225102	0.0098956671466641	L5/L6-CC	Human	DOWN	human_down	macaque_up	COL26A1_L5/L6-CC	DOWN_COL26A1_L5/L6-CC	human_DOWN_COL26A1_L5/L6-CC	macaque_UP_COL26A1_L5/L6-CC	hg	rm	0.645597508423097	human_down_COL26A1_L5/L6-CC	macaque_up_COL26A1_L5/L6-CC	-2.41845117679161	0.244130788088751	-9.9063751676925	3.90559559640216e-23	3.00225430904608e-21	Chimp	chimp_down	chimp_DOWN_COL26A1_L5/L6-CC	pt	2.41845117679161	chimp_down_COL26A1_L5/L6-CC	up_COL26A1_L5/L6-CC	Exc	macaque_up_COL26A1_Exc	L5/L6-CC	macaque_up_col26a1_exc	up	COL26A1	rhe	Exc	Exc	EXT_6_L23	-0.751765632450576	0.751765632450576	1.08901583812961e-10	1.31405775809133e-07	down	down_COL26A1_EXT_6_L23	no
16115	383.201651099923	2.06413053905164	0.125723351896824	16.4180361715585	1.42091609108609e-60	8.04410739808194e-58	L5/L6-CC	Human	UP	human_up	macaque_down	DANT2_L5/L6-CC	UP_DANT2_L5/L6-CC	human_UP_DANT2_L5/L6-CC	macaque_DOWN_DANT2_L5/L6-CC	hg	rm	-2.06413053905164	human_up_DANT2_L5/L6-CC	macaque_down_DANT2_L5/L6-CC	2.35252493790047	0.123534669586242	19.043438945357	7.44733620724302e-81	9.12391777089861e-78	Chimp	chimp_up	chimp_UP_DANT2_L5/L6-CC	pt	-2.35252493790047	chimp_up_DANT2_L5/L6-CC	down_DANT2_L5/L6-CC	Exc	macaque_down_DANT2_Exc	L5/L6-CC	macaque_down_dant2_exc	down	DANT2	rhe	Exc	Exc	EXT_6_L23	0.605769958776886	-0.605769958776886	0.0005164552756183	0.0069488828851247	up	up_DANT2_EXT_6_L23	no
16115	383.201651099923	2.06413053905164	0.125723351896824	16.4180361715585	1.42091609108609e-60	8.04410739808194e-58	L5/L6-CC	Human	UP	human_up	macaque_down	DANT2_L5/L6-CC	UP_DANT2_L5/L6-CC	human_UP_DANT2_L5/L6-CC	macaque_DOWN_DANT2_L5/L6-CC	hg	rm	-2.06413053905164	human_up_DANT2_L5/L6-CC	macaque_down_DANT2_L5/L6-CC	2.35252493790047	0.123534669586242	19.043438945357	7.44733620724302e-81	9.12391777089861e-78	Chimp	chimp_up	chimp_UP_DANT2_L5/L6-CC	pt	-2.35252493790047	chimp_up_DANT2_L5/L6-CC	down_DANT2_L5/L6-CC	Exc	macaque_down_DANT2_Exc	L5/L6-CC	macaque_down_dant2_exc	down	DANT2	rhe	Exc	Exc	EXT_4_L56	-0.418425889659981	0.418425889659981	1.56790508213139e-07	7.49812672341864e-06	down	down_DANT2_EXT_4_L56	no
16115	383.201651099923	2.06413053905164	0.125723351896824	16.4180361715585	1.42091609108609e-60	8.04410739808194e-58	L5/L6-CC	Human	UP	human_up	macaque_down	DANT2_L5/L6-CC	UP_DANT2_L5/L6-CC	human_UP_DANT2_L5/L6-CC	macaque_DOWN_DANT2_L5/L6-CC	hg	rm	-2.06413053905164	human_up_DANT2_L5/L6-CC	macaque_down_DANT2_L5/L6-CC	2.35252493790047	0.123534669586242	19.043438945357	7.44733620724302e-81	9.12391777089861e-78	Chimp	chimp_up	chimp_UP_DANT2_L5/L6-CC	pt	-2.35252493790047	chimp_up_DANT2_L5/L6-CC	down_DANT2_L5/L6-CC	Exc	macaque_down_DANT2_Exc	L5/L6-CC	macaque_down_dant2_exc	down	DANT2	rhe	Exc	Exc	EXT_2_L56	-0.470700238841903	0.470700238841903	5.50040069402875e-06	0.0005313528419838	down	down_DANT2_EXT_2_L56	no
16115	383.201651099923	2.06413053905164	0.125723351896824	16.4180361715585	1.42091609108609e-60	8.04410739808194e-58	L5/L6-CC	Human	UP	human_up	macaque_down	DANT2_L5/L6-CC	UP_DANT2_L5/L6-CC	human_UP_DANT2_L5/L6-CC	macaque_DOWN_DANT2_L5/L6-CC	hg	rm	-2.06413053905164	human_up_DANT2_L5/L6-CC	macaque_down_DANT2_L5/L6-CC	2.35252493790047	0.123534669586242	19.043438945357	7.44733620724302e-81	9.12391777089861e-78	Chimp	chimp_up	chimp_UP_DANT2_L5/L6-CC	pt	-2.35252493790047	chimp_up_DANT2_L5/L6-CC	down_DANT2_L5/L6-CC	Exc	macaque_down_DANT2_Exc	L5/L6-CC	macaque_down_dant2_exc	down	DANT2	rhe	Exc	Exc	EXT_9_L6	-0.484118936763588	0.484118936763588	4.66658375216721e-09	2.78669444817823e-07	down	down_DANT2_EXT_9_L6	no
14542	108.132497856935	1.30356765923376	0.187812237969958	6.9408025447323	3.89878640478093e-12	9.25503527498315e-11	L5/L6-CC	Human	UP	human_up	macaque_down	DDX10_L5/L6-CC	UP_DDX10_L5/L6-CC	human_UP_DDX10_L5/L6-CC	macaque_DOWN_DDX10_L5/L6-CC	hg	rm	-1.30356765923376	human_up_DDX10_L5/L6-CC	macaque_down_DDX10_L5/L6-CC	1.19047020856472	0.185211383907284	6.42762978954181	1.29608921552472e-10	2.76753167785573e-09	Chimp	chimp_up	chimp_UP_DDX10_L5/L6-CC	pt	-1.19047020856472	chimp_up_DDX10_L5/L6-CC	down_DDX10_L5/L6-CC	Exc	macaque_down_DDX10_Exc	L5/L6-CC	macaque_down_ddx10_exc	down	DDX10	rhe	Exc	Exc	EXT_6_L23	-0.34980450288018	0.34980450288018	1.183173625162e-06	8.85782502662342e-05	down	down_DDX10_EXT_6_L23	yes
15977	388.341536168873	-0.576286984217465	0.096106404489343	-5.99634319148177	2.01810294396309e-09	3.38743928114272e-08	L5/L6-CC	Human	DOWN	human_down	macaque_up	DDX17_L5/L6-CC	DOWN_DDX17_L5/L6-CC	human_DOWN_DDX17_L5/L6-CC	macaque_UP_DDX17_L5/L6-CC	hg	rm	0.576286984217465	human_down_DDX17_L5/L6-CC	macaque_up_DDX17_L5/L6-CC	-0.950826903144282	0.0955619473329546	-9.94984855040086	2.52567288131599e-23	1.98032959278224e-21	Chimp	chimp_down	chimp_DOWN_DDX17_L5/L6-CC	pt	0.950826903144282	chimp_down_DDX17_L5/L6-CC	up_DDX17_L5/L6-CC	Exc	macaque_up_DDX17_Exc	L5/L6-CC	macaque_up_ddx17_exc	up	DDX17	rhe	Exc	Exc	EXT_9_L6	0.370437367390586	-0.370437367390586	0.0010186703595633	0.0062460258177752	up	up_DDX17_EXT_9_L6	no
15484	166.80748347377	-0.803353382484923	0.131497578155857	-6.10926371231529	1.00091823199994e-09	1.75085715451524e-08	L5/L6-CC	Human	DOWN	human_down	macaque_up	DDX5_L5/L6-CC	DOWN_DDX5_L5/L6-CC	human_DOWN_DDX5_L5/L6-CC	macaque_UP_DDX5_L5/L6-CC	hg	rm	0.803353382484923	human_down_DDX5_L5/L6-CC	macaque_up_DDX5_L5/L6-CC	-0.888642427796073	0.127389727652767	-6.9757777504501	3.04183276940526e-12	8.24702710178171e-11	Chimp	chimp_down	chimp_DOWN_DDX5_L5/L6-CC	pt	0.888642427796073	chimp_down_DDX5_L5/L6-CC	up_DDX5_L5/L6-CC	Exc	macaque_up_DDX5_Exc	L5/L6-CC	macaque_up_ddx5_exc	up	DDX5	rhe	Exc	Exc	EXT_8_L6	0.353661726387402	-0.353661726387402	0.0001489745855648	0.0018551599485238	up	up_DDX5_EXT_8_L6	no
15622	18.4766967842302	1.32681825715639	0.505822480238906	2.62309072647328	0.0087136065436317	0.0287103346469361	L5/L6-CC	Human	UP	human_up	macaque_down	DIRAS1_L5/L6-CC	UP_DIRAS1_L5/L6-CC	human_UP_DIRAS1_L5/L6-CC	macaque_DOWN_DIRAS1_L5/L6-CC	hg	rm	-1.32681825715639	human_up_DIRAS1_L5/L6-CC	macaque_down_DIRAS1_L5/L6-CC	1.79217812884056	0.490874707803123	3.65098893944106	0.0002612324911308	0.001567874859506	Chimp	chimp_up	chimp_UP_DIRAS1_L5/L6-CC	pt	-1.79217812884056	chimp_up_DIRAS1_L5/L6-CC	down_DIRAS1_L5/L6-CC	Exc	macaque_down_DIRAS1_Exc	L5/L6-CC	macaque_down_diras1_exc	down	DIRAS1	rhe	Exc	Exc	EXT_9_L6	-0.319878768565857	0.319878768565857	1.071739979584e-05	0.0001643844732084	down	down_DIRAS1_EXT_9_L6	yes
14422	52.5246032607335	-0.591423847787995	0.226893549288402	-2.60661376069464	0.0091442442820679	0.029912934981193	L5/L6-CC	Human	DOWN	human_down	macaque_up	DKK3_L5/L6-CC	DOWN_DKK3_L5/L6-CC	human_DOWN_DKK3_L5/L6-CC	macaque_UP_DKK3_L5/L6-CC	hg	rm	0.591423847787995	human_down_DKK3_L5/L6-CC	macaque_up_DKK3_L5/L6-CC	-0.746052119501774	0.221086234616817	-3.37448471540899	0.000739540226775	0.0038585220988142	Chimp	chimp_down	chimp_DOWN_DKK3_L5/L6-CC	pt	0.746052119501774	chimp_down_DKK3_L5/L6-CC	up_DKK3_L5/L6-CC	Exc	macaque_up_DKK3_Exc	L5/L6-CC	macaque_up_dkk3_exc	up	DKK3	rhe	Exc	Exc	EXT_4_L56	0.445748161518379	-0.445748161518379	0.0009764186226612	0.0054641356706963	up	up_DKK3_EXT_4_L56	no
14422	52.5246032607335	-0.591423847787995	0.226893549288402	-2.60661376069464	0.0091442442820679	0.029912934981193	L5/L6-CC	Human	DOWN	human_down	macaque_up	DKK3_L5/L6-CC	DOWN_DKK3_L5/L6-CC	human_DOWN_DKK3_L5/L6-CC	macaque_UP_DKK3_L5/L6-CC	hg	rm	0.591423847787995	human_down_DKK3_L5/L6-CC	macaque_up_DKK3_L5/L6-CC	-0.746052119501774	0.221086234616817	-3.37448471540899	0.000739540226775	0.0038585220988142	Chimp	chimp_down	chimp_DOWN_DKK3_L5/L6-CC	pt	0.746052119501774	chimp_down_DKK3_L5/L6-CC	up_DKK3_L5/L6-CC	Exc	macaque_up_DKK3_Exc	L5/L6-CC	macaque_up_dkk3_exc	up	DKK3	rhe	Exc	Exc	EXT_8_L6	0.283431342299138	-0.283431342299138	7.92515245836253e-05	0.0011670010497911	up	up_DKK3_EXT_8_L6	no
[truncated: 7,811 more rows]
[truncated: 3 more columns]
