# Supplementary material for: Charting the human-specific properties of gene expression networks in the infant prefrontal cortex
Source: Sci Adv. 2026 Jun 3;12(23):eaea3316. doi: 10.1126/sciadv.aea3316 (PMC13232592; doi:10.1126/sciadv.aea3316)
Supplement: Supplementary file 2 — Data S1 [file sciadv.aea3316_data_s1.zip › csv_resubmission/5_riskgenes___hsa_infant.csv]

Gene_set	Term	Overlap	P-value	Adjusted P-value	Odds Ratio	Combined Score	Genes	intersect_celltype
gs_ind_0	Alzheimer's Disease	40/1608	0.4873739134667321	0.7581371987260277	1.029516155170848	0.7399376201438884	TECTA;CD24;THSD4;LINC02210-CRHR1;ALOX12-AS1;LINC02268;LINC02008;AL445250.1;BCYRN1;NCKAP5;SNCB;PIP4K2A;DSG2;ZNF580;AC087500.1;INSIG1;PPP1R42;PICALM;PRKCSH;C8orf44-SGK3;JCAD;SDK1;STK32B;IQUB;LINC01080;AC002069.2;AL136456.1;AKAP7;MTDHP1;HYI;ANKRD30B;ATG16L2;AZIN1-AS1;AL138828.1;ENKUR;INHCAP;AC115100.1;IFT27;LINC01965;LINC01725	L2/L3
gs_ind_0	Amyotrophic Lateral Sclerosis	7/335	0.7229211377662759	0.8104440596581016	0.8961886124312739	0.2907730009670111	AC034195.1;AC245123.1;STON1-GTF2A1L;TRPM7;CLVS1;NRXN3;CCDC192	L2/L3
gs_ind_0	Autism Spectrum Disorder	12/414	0.3140785166674454	0.6281570333348908	1.251354565878155	1.449209078429345	GRM7;EPS15;AC021613.1;EXT1;LINC02210-CRHR1;DGCR5;RSU1;NRXN3;AL136456.1;FOXG1-AS1;AC003044.1;CFAP58	L2/L3
gs_ind_0	Autosomal Dominant Nocturnal Frontal Lobe Epilepsy	1/5	0.1166913821012486	0.5074257510402453	13.31387808041505	28.60117363981881	NPRL3	L2/L3
gs_ind_0	Cerebral Aneurysm	1/12	0.2576944069566611	0.6012869495655426	5.20267298257486	7.054725012570232	FTL	L2/L3
gs_ind_0	Cerebral Palsy	1/44	0.6658040333254425	0.8104440596581016	1.366832148128271	0.555972502416884	TBC1D24	L2/L3
gs_ind_0	Charcot-Marie-Tooth Disease	1/30	0.5258731786285415	0.7749710000841664	2.021038053155708	1.298911456960618	GDAP1	L2/L3
gs_ind_0	Chiari Malformation	1/1	0.0245014245014245	0.2311400604929319	119.9182879377432	444.7798104231173	FGFR3	L2/L3
gs_ind_0	Down Syndrome	1/56	0.7525551982539516	0.8104440596581016	1.06877694815438	0.3038329068016547	JAM2	L2/L3
gs_ind_0	Dysautonomia	1/15	0.3110596086470928	0.6281570333348908	4.123842747886757	4.815702804529117	GBA	L2/L3
gs_ind_0	Dystonia	1/54	0.7398323611452744	0.8104440596581016	1.109167606094767	0.3342273131239894	TUBB4A	L2/L3
gs_ind_0	Epilepsy	5/239	0.7044397868717664	0.8104440596581016	0.9235663335645352	0.3235737005537794	TBC1D24;GABRG1;DCX;ALG13;AC022325.2	L2/L3
gs_ind_0	Gaucher Disease	1/10	0.2198590944818787	0.5596413314084187	6.300430063485562	9.543692476534895	GBA	L2/L3
gs_ind_0	Generalized Epilepsy with Febrile Seizures Plus	1/8	0.1801110189995159	0.5074257510402453	7.983657587548638	13.68544090124172	SCN9A	L2/L3
gs_ind_0	Glioma	23/1346	0.986476392711448	0.986476392711448	0.635796392762823	0.0086569300294251	CASC15;PCAT1;CD24;TPT1-AS1;BCYRN1;TUBA1B;TAGLN2;KDM5D;MIR4300HG;BMPR1B;SNHG6;LINC01277;DGCR5;KLF6;FTL;GAS5;PDPN;LINC00174;F11R;GLIDR;ADAMTS9-AS1;LINC00667;CARTPT	L2/L3
gs_ind_0	Huntington's Disease	3/60	0.1812234825143733	0.5074257510402453	2.444165664203472	4.174694346022426	DGCR5;FGFR3;SH3BP2	L2/L3
gs_ind_0	Hydrocephalus	2/19	0.0776638041645685	0.4349173033215838	5.736134453781513	14.65792278835394	FGFR3;FKTN	L2/L3
gs_ind_0	Intellectual Disability	4/138	0.4396066775887827	0.7240580572050539	1.333624609369215	1.096072547680645	ACSL4;TUBB4A;TBC1D24;ASXL3	L2/L3
gs_ind_0	Intracranial Aneurysm	6/117	0.0664573001719762	0.4349173033215838	2.37219730941704	6.431491003065331	MIR3936HG;PCAT1;LINC01237;GBA;SLC24A3;LINC02398	L2/L3
gs_ind_0	Multiple Sclerosis	20/742	0.3580071447146981	0.6682800034674364	1.143887756553064	1.175004175054803	CASC15;PCAT1;CD24;MRPL45P2;NCKAP5;PAX8-AS1;AC007389.1;SLA;CHROMR;AC024598.1;SKAP2;SH3BP2;GAS5;ENTHD1;MAZ;TSBP1-AS1;SNHG29;LINC00488;BCAS1;CD27-AS1	L2/L3
gs_ind_0	Muscular Dystrophy	2/55	0.3920434967695277	0.6860761193466736	1.863111599780099	1.744585068145142	FKTN;EMD	L2/L3
gs_ind_0	Narcolepsy	1/8	0.1801110189995159	0.5074257510402453	7.983657587548638	13.68544090124172	HCRTR1	L2/L3
gs_ind_0	Neuroblastoma	4/203	0.7402161397603162	0.8104440596581016	0.8874277326783093	0.2669498470693999	GAS5;CASC15;DCX;DUBR	L2/L3
gs_ind_0	Parkinson's Disease	15/276	0.0028431794653466	0.0796090250297075	2.523908923159134	14.79725481491415	FAM126A;FDFT1;CCNT2-AS1;LINC02210;AC119673.2;LINC02210-CRHR1;NUCKS1;TSBP1-AS1;TMEM72-AS1;GBA;PLEKHM1;AJ009632.2;AC079385.1;MAPT-AS1;SNCB	L2/L3
gs_ind_0	Pontocerebellar Hypoplasia	1/8	0.1801110189995159	0.5074257510402453	7.983657587548638	13.68544090124172	PCLO	L2/L3
gs_ind_0	Restless legs Syndrome	3/26	0.0247650064813855	0.2311400604929319	6.02043562358086	22.26551945737518	DPH6-DT;AC002069.2;AC034195.1	L2/L3
gs_ind_0	Schizophrenia	3/144	0.6916453505994444	0.8104440596581016	0.9767873852986774	0.3601238817282534	DACT3-AS1;SNHG29;GAS5	L2/L3
gs_ind_0	Stroke	2/184	0.944432007436922	0.9794109706753265	0.5323126510878324	0.030433156659628	DNAH10;AP001347.1	L2/L3
gs_ind_0	Alzheimer's Disease	23/1608	0.5037494806312331	0.8226726335409017	1.037959297394776	0.7117039833948425	AL445250.1;ALOX12-AS1;LINC02008;LINC02210-CRHR1;PUM3;DAB1;BCYRN1;NARS2;SNCB;ALCAM;AC005040.2;PICALM;FAT1;PDE4B;JCAD;PTGFR;SPG7;AL590807.1;TPST1;TRPM2;CDON;AZIN1-AS1;TRIP4	IN-VIP
gs_ind_0	Amyotrophic Lateral Sclerosis	3/335	0.8591851477736776	0.8842180240641506	0.7154214206845786	0.1085801110355912	AC034195.1;CNTN4;ALCAM	IN-VIP
gs_ind_0	Autism Spectrum Disorder	11/414	0.0285795048950628	0.2704244271352702	2.149216013425831	7.640603551160888	LINC02210-CRHR1;DGCR5;RGS7;GOLGA3;SRGAP1;RSU1;PCDH9;NLGN4Y;CADPS;FMNL2;AC003044.1	IN-VIP
gs_ind_0	Autosomal Dominant Nocturnal Frontal Lobe Epilepsy	1/5	0.0683527612264203	0.2870815971509655	23.52607709750567	63.12218974434868	CHRNA4	IN-VIP
gs_ind_0	Down Syndrome	2/56	0.1855812582564941	0.4808480119004744	3.250553622271433	5.474785384787692	JAM2;VPS26C	IN-VIP
gs_ind_0	Epilepsy	3/239	0.6603710017449235	0.860491087659619	1.02569523499756	0.425615805169399	CHRNA4;AC010230.1;PCDH7	IN-VIP
gs_ind_0	Glioma	15/1346	0.8842180240641506	0.8842180240641506	0.7552958847827528	0.0929403770634356	SNHG6;SPG7;DGCR5;GAS5;GOLGA3;FTH1;FAT1;BCYRN1;SCD;TUBA1B;GAP43;MIR4300HG;KDM5D;GLIDR;WNT5A	IN-VIP
gs_ind_0	Huntington's Disease	2/60	0.2060777193859176	0.4808480119004744	3.025935750073681	4.77947127490661	DGCR5;JPH3	IN-VIP
gs_ind_0	Hydrocephalus	1/19	0.2361662197119969	0.4959490613951936	5.70711527854385	8.236619494083184	FKTN	IN-VIP
gs_ind_0	Intellectual Disability	1/138	0.8618497613688505	0.8842180240641506	0.7502040816326531	0.111536077394966	ZC4H2	IN-VIP
gs_ind_0	Intracranial Aneurysm	5/117	0.0237255682837119	0.2704244271352702	3.573109512390088	13.36772438902849	MIR3936HG;ATP2B1;LINC01237;LINC02398;AC011997.1	IN-VIP
gs_ind_0	Multiple Sclerosis	9/742	0.734117006329391	0.860491087659619	0.8815987344999662	0.2724905792521705	MRPL45P2;TSBP1-AS1;GAS5;PAX8-AS1;PDE4B;SNHG29;MYO5B;CD27-AS1;CBLB	IN-VIP
gs_ind_0	Muscular Dystrophy	1/55	0.5427670641720193	0.8226726335409017	1.923797041752481	1.175584335986978	FKTN	IN-VIP
gs_ind_0	Neuroblastoma	3/203	0.5484484223606011	0.8226726335409017	1.218649181242697	0.731996300411115	GAS5;PARP8;GAP43	IN-VIP
gs_ind_0	Parkinson's Disease	8/276	0.0386320610193243	0.2704244271352702	2.343834446451324	7.626070271063047	LINC02210;CCNT2-AS1;AC119673.2;LINC02210-CRHR1;TSBP1-AS1;TMEM72-AS1;SNCB;TRPM2	IN-VIP
gs_ind_0	Pontocerebellar Hypoplasia	1/8	0.1071299192142898	0.3590951329395079	14.10748299319728	31.51206791651249	TSEN15	IN-VIP
gs_ind_0	Restless legs Syndrome	1/26	0.3085105224748292	0.588974633815583	4.134853941576631	4.862585455473227	AC034195.1	IN-VIP
gs_ind_0	Rett Syndrome	1/9	0.1196983776465026	0.3590951329395079	12.4453781512605	26.4188025699941	NTNG1	IN-VIP
gs_ind_0	Schizophrenia	2/144	0.60614184389739	0.848598581456346	1.221899576527526	0.6117333368226013	GAS5;SNHG29	IN-VIP
gs_ind_0	Stroke	2/184	0.7375637894225305	0.860491087659619	0.9465281058101086	0.2881257113906794	AC011997.1;AP001347.1	IN-VIP
gs_ind_0	Tourette Syndrome	1/4	0.0550614761542698	0.2870815971509655	30.2536443148688	87.71454131380773	RUNX1T1	IN-VIP
gs_ind_0	Alzheimer's Disease	30/1608	0.2207858960951323	0.5642306233542269	1.231658261876263	1.860495974006134	CD24;MEF2C-AS1;PCNT;ALOX12-AS1;FRMD4B;LINC02008;AL445250.1;BCYRN1;SNCB;APBA1;PIP4K2A;RTN4;AC018467.1;PICALM;CDH8;HTR7;LZTR1;LINC01184;LINC02653;TMEM200A;SDK1;AC008574.1;THSD7A;TLE5;SH3PXD2B;JAKMIP3;PITPNC1;INHCAP;NRXN1;AC115100.1	L5/L6-CC
gs_ind_0	Amyotrophic Lateral Sclerosis	2/335	0.9767933924680642	0.993497971080586	0.4299477480194814	0.010095225007917	AC034195.1;SQLE	L5/L6-CC
gs_ind_0	Autism Spectrum Disorder	10/414	0.1356905728858951	0.5201471960625981	1.620422210911559	3.236595974261486	GRM7;RTN4;RSU1;DGCR5;HS6ST3;NLGN4Y;ABCA5;RALYL;NRXN1;AC003044.1	L5/L6-CC
gs_ind_0	Cerebral Aneurysm	1/12	0.1794975350562906	0.5546751038364892	7.884820747520976	13.5429192570591	FTL	L5/L6-CC
gs_ind_0	Cerebral Palsy	1/44	0.5169539389471642	0.7881122800634436	2.071587013510789	1.366836221770806	TBC1D24	L5/L6-CC
gs_ind_0	Charcot-Marie-Tooth Disease	1/30	0.390704495492056	0.6459038317330449	3.063038953315492	2.878655558239739	GDAP1	L5/L6-CC
gs_ind_0	Down Syndrome	1/56	0.6043259945484255	0.7881122800634436	1.619883040935673	0.8158403254904069	JAM2	L5/L6-CC
gs_ind_0	Epilepsy	5/239	0.3516799406722728	0.6459038317330449	1.423221316729237	1.487314347366954	PCDH7;TBC1D24;GABRG1;DCX;ALG13	L5/L6-CC
gs_ind_0	Friedreich Ataxia	1/8	0.1235202343433184	0.5201471960625981	12.09941520467836	25.30411556365663	APBA1	L5/L6-CC
gs_ind_0	Generalized Epilepsy with Febrile Seizures Plus	1/8	0.1235202343433184	0.5201471960625981	12.09941520467836	25.30411556365663	SCN9A	L5/L6-CC
gs_ind_0	Glioma	13/1346	0.993497971080586	0.993497971080586	0.5298087739032621	0.0034560799512004	SNHG6;CD24;CASC2;DGCR5;FTL;CALB1;GAS5;SATB1;BCYRN1;TUBA1B;TAGLN2;LZTR1;GLIDR	L5/L6-CC
gs_ind_0	Huntington's Disease	1/60	0.6298232724942383	0.7881122800634436	1.509803921568627	0.6980065381882761	DGCR5	L5/L6-CC
gs_ind_0	Intellectual Disability	3/138	0.3931588540983751	0.6459038317330449	1.560487880327905	1.456780258767838	TBC1D24;SLC1A4;ZDHHC9	L5/L6-CC
gs_ind_0	Intracranial Aneurysm	3/117	0.2987399485911874	0.6459038317330449	1.854378579086369	2.240426488847898	MIR3936HG;LINC01237;SLC24A3	L5/L6-CC
gs_ind_0	Multiple Sclerosis	12/742	0.5627984503639429	0.7881122800634436	1.021985493065796	0.587471709669056	SKAP2;CD24;GTDC1;MRPL45P2;FAM241A;THEMIS;GAS5;PAX8-AS1;SNHG29;AC007389.1;ZBTB46;CHROMR	L5/L6-CC
gs_ind_0	Neuroblastoma	3/203	0.6510492748350186	0.7881122800634436	1.041005271253005	0.4467681788050899	GAS5;DCX;DUBR	L5/L6-CC
gs_ind_0	Parkinson's Disease	11/276	0.0049173937961271	0.1131000573109243	2.81945847519986	14.98535583462949	FAM126A;MARCHF3;CCNT2-AS1;FDFT1;LINC02210;AC119673.2;NUCKS1;TMEM72-AS1;AJ009632.2;SNCB;INPP5F	L5/L6-CC
gs_ind_0	Pontocerebellar Hypoplasia	1/8	0.1235202343433184	0.5201471960625981	12.09941520467836	25.30411556365663	PCLO	L5/L6-CC
gs_ind_0	Prader-willi Syndrome and Angelman Syndrome	1/5	0.0790756161345535	0.5201471960625981	20.17738791423002	51.19710971247372	MEF2C-AS1	L5/L6-CC
gs_ind_0	Restless legs Syndrome	1/26	0.3489875375649255	0.6459038317330449	3.546267629858961	3.733223548510774	AC034195.1	L5/L6-CC
gs_ind_0	Schizophrenia	2/144	0.6876504673605877	0.7907980374646758	1.045883940620783	0.3916569826232899	GAS5;SNHG29	L5/L6-CC
gs_ind_0	Stroke	1/184	0.9542563680846928	0.993497971080586	0.4776996988383766	0.0223672919101675	AP001347.1	L5/L6-CC
gs_ind_0	Tuberous Sclerosis	1/13	0.1929304708996484	0.5546751038364892	7.252631578947368	11.93366428494741	RALGAPA2	L5/L6-CC
gs_ind_0	Alzheimer's Disease	24/1608	0.6403960051283206	0.8111682731625395	0.9513934401911682	0.4240061216188227	ABI1;MGAT5;SYN3;LINC02008;AL445250.1;LINC01725;BMP2;CRADD;AC005040.2;AC087500.1;MB21D2;FAT1;MYO16;SORCS3;CD2AP;SPG7;TPST1;LINC00476;ANKRD30B;EYA4;AZIN1-AS1;NYAP2;SERINC5;AC087857.1	IN-SV2C
gs_ind_0	Amyotrophic Lateral Sclerosis	3/335	0.9019427979222157	0.9019427979222157	0.6423700761337305	0.0662952755944691	AC132803.1;LINC01320;AC034195.1	IN-SV2C
gs_ind_0	Autism Spectrum Disorder	8/414	0.3154337988940527	0.7088165825173357	1.340919785036776	1.547161894490375	FOXG1-AS1;DGCR5;GOLGA3;FUT9;NLGN4Y;SGO1-AS1;SORCS3;AC003044.1	IN-SV2C
gs_ind_0	Cerebral Palsy	1/44	0.5001919851007551	0.8111682731625395	2.174952401100064	1.506727168051842	TBC1D24	IN-SV2C
gs_ind_0	Charcot-Marie-Tooth Disease	1/30	0.3763869890975073	0.715135279285264	3.215867734220651	3.142344760562043	GDAP1	IN-SV2C
gs_ind_0	Down Syndrome	1/56	0.5867483665784691	0.8111682731625395	1.700712982921572	0.9067508211952912	JAM2	IN-SV2C
gs_ind_0	Epilepsy	6/239	0.1672622811307651	0.5015454453855724	1.801416355264447	3.221278590570281	TBC1D24;PRICKLE1;LRRC1;GABRG1;ALG13;CRADD	IN-SV2C
gs_ind_0	Glioma	18/1346	0.8103683883662025	0.8778066913148695	0.832398257637424	0.1750253302727791	CASC15;SNHG6;PCAT1;SPG7;LINC01277;DGCR5;SRC;ADSS2;FTH1;GOLGA3;FAT1;KITLG;LINC00320;ZFAND3;EPHA3;KDM5D;MIR4300HG;GLIDR	IN-SV2C
gs_ind_0	Huntington's Disease	1/60	0.6121690942544199	0.8111682731625395	1.585142032273032	0.777903279752727	DGCR5	IN-SV2C
gs_ind_0	Intellectual Disability	5/138	0.0630751665258403	0.3994760546636554	2.684813338166002	7.419288740971782	ASXL3;TBC1D24;CTBP1;MEIS2;CRADD	IN-SV2C
gs_ind_0	Intracranial Aneurysm	5/117	0.034985606703448	0.332363263682756	3.199225806451613	10.72642359469637	MIR3936HG;PCAT1;SYN3;LINC01237;LINC02398	IN-SV2C
gs_ind_0	Multiple Sclerosis	11/742	0.6193879967182006	0.8111682731625395	0.9789970794755484	0.4689625003161311	TGFBR3;CASC15;PCAT1;AC018816.1;MGAT5;TSBP1-AS1;LINC00298;PRICKLE1;PAX8-AS1;CD27-AS1;NSL1	IN-SV2C
gs_ind_0	Neuroblastoma	2/203	0.8316063391404027	0.8778066913148695	0.7679207188323598	0.1416015858180601	CASC15;KANSL1L	IN-SV2C
gs_ind_0	Parkinson's Disease	10/276	0.0100230975019853	0.1904388525377223	2.672381445299864	12.30060594145644	LINC02210;CCNT2-AS1;AC119673.2;TSBP1-AS1;TMEM72-AS1;AC079385.1;MAPT-AS1;STK39;SYT10;LINC00476	IN-SV2C
gs_ind_0	Pontocerebellar Hypoplasia	1/8	0.1180862965634829	0.5010019063954522	12.70306748466258	27.13806604539646	TSEN15	IN-SV2C
gs_ind_0	Restless legs Syndrome	1/26	0.3357552232976853	0.7088165825173357	3.723204619271021	4.063404572720441	AC034195.1	IN-SV2C
gs_ind_0	Rett Syndrome	1/9	0.1318426069461716	0.5010019063954522	11.20642367376398	22.70585542563578	NTNG1	IN-SV2C
gs_ind_0	Stroke	2/184	0.7876226778076412	0.8778066913148695	0.8511018463371054	0.2031887687515421	AL356807.1;AP001347.1	IN-SV2C
gs_ind_0	Tuberous Sclerosis	1/13	0.1847799009315266	0.5015454453855724	7.614478527607362	12.85773143560188	RALGAPA2	IN-SV2C
gs_ind_0	Agenesis Corpus Callosum	1/12	0.2799533411830316	0.5566877511720425	4.712705484713474	5.999897706490014	TUBB3	L4
gs_ind_0	Alzheimer's Disease	45/1608	0.4130478833068805	0.652180868379285	1.062722524251146	0.9396504911720934	CD24;LINC02210-CRHR1;ALOX12-AS1;RAB5C;BCYRN1;SNCB;AL713851.1;BMP2;PIP4K2A;ZNF580;RTN4;AC087500.1;PICALM;C8orf44-SGK3;HTR7;SNCA;CYP1B1-AS1;PHF14;SORCS3;CHN2;FGF10;NKAIN2;PRDM16;AC015522.1;IQUB;THSD7A;AL590807.1;CADM2;RELN;AKAP7;C5orf64;LINC00476;SH3PXD2B;ANKRD30B;AZIN1-AS1;CYP26A1;AL138828.1;ENKUR;LNX1;INHCAP;LINC01122;NRXN1;IFT27;LINC01965;LINC01725	L4
gs_ind_0	Amyotrophic Lateral Sclerosis	6/335	0.897398845682412	0.9283436334645642	0.6928968856131223	0.0750094634756416	AC034195.1;AC245123.1;STON1-GTF2A1L;CLVS1;INPP4B;AC092110.1	L4
gs_ind_0	Autism Spectrum Disorder	21/414	0.0033377242381278	0.0500658635719183	2.127279192223425	12.13073741519595	AC021613.1;LINC02210-CRHR1;ZNF264;AC003044.1;GRM7;RTN4;EPS15;NLGN4Y;PTPRD;KCTD16;SORCS3;FOXG1-AS1;HP1BP3;PRKACB;NUP43;RSU1;CADM2;GPM6A;AC013287.1;PAG1;NRXN1	L4
gs_ind_0	Autosomal Dominant Nocturnal Frontal Lobe Epilepsy	1/5	0.1278181904416135	0.4260606348053784	12.06007067137809	24.80933110941056	NPRL3	L4
gs_ind_0	Cerebral Aneurysm	1/12	0.2799533411830316	0.5566877511720425	4.712705484713474	5.999897706490014	FTL	L4
gs_ind_0	Cerebral Palsy	1/44	0.7012086245080345	0.8727331707840492	1.238089435847447	0.4394596302846227	TBC1D24	L4
gs_ind_0	Charcot-Marie-Tooth Disease	1/30	0.5606799249014046	0.841019887352107	1.83068814757142	1.059245462317284	GDAP1	L4
gs_ind_0	Dementia (Non Alzheimer)	1/1	0.0269705603038936	0.2022792022792023	108.6254416961131	392.4647383389642	SNCA	L4
gs_ind_0	Down Syndrome	1/56	0.7854598537056443	0.8727331707840492	0.9681023779963708	0.2337831048429514	JAM2	L4
gs_ind_0	Dysautonomia	2/15	0.0602943010043149	0.3014715050215747	6.735863977856861	18.91779314209601	SNCA;GBA	L4
gs_ind_0	Dystonia	1/54	0.7732702696789506	0.8727331707840492	1.004689409200489	0.2583324262416732	TUBB4A	L4
gs_ind_0	Epilepsy	11/239	0.0568691678365909	0.3014715050215747	1.873626145052459	5.371689812375885	SYN1;DOCK7;PCDH7;TBC1D24;PTPRD;GABRG1;TUBB2A;ALG13;DCX;RELN;D2HGDH	L4
gs_ind_0	Friedreich Ataxia	1/8	0.1965779214098966	0.4914448035247415	7.231802120141343	11.76394632726156	PIP5K1B	L4
gs_ind_0	Gaucher Disease	1/10	0.2393991779827169	0.5524596414985775	5.707085735540264	8.158980571195801	GBA	L4
gs_ind_0	Glioma	20/1346	0.9997435081952168	0.9997435081952168	0.4790802864681492	0.0001228959288853	CD24;TPT1-AS1;BCYRN1;TUBA1B;KDM5D;MIR4300HG;SNHG6;LINC01277;KITLG;FTL;GAS5;PDPN;SNHG5;EBAG9;ADSS2;RASSF2;SATB1;LINC00667;ENTPD1-AS1;GLIDR	L4
gs_ind_0	Hydrocephalus	1/19	0.4057054831147305	0.652180868379285	2.925508547416674	2.639182571231361	FKTN	L4
gs_ind_0	Intellectual Disability	5/138	0.315456392330824	0.5566877511720425	1.495280898876405	1.725157645003331	SYN1;SATB2;TBC1D24;TUBB4A;DOCK7	L4
gs_ind_0	Intracranial Aneurysm	6/117	0.0952698711079	0.3885901786823564	2.14072175955584	5.032926052410063	MIR3936HG;LINC01237;GBA;PTPRD;LINC02398;AC011997.1	L4
gs_ind_0	Multiple Sclerosis	19/742	0.6350327202528123	0.8727331707840492	0.96035354453861	0.4360761403847735	CD24;MRPL45P2;MARCHF1;SATB1-AS1;PAX8-AS1;AC091167.6;AC007389.1;HACE1;CYP1B1-AS1;AL359546.1;CHROMR;AC024598.1;SKAP2;GAS5;RELN;TSBP1-AS1;SNHG29;LINC01122;CD27-AS1	L4
gs_ind_0	Muscular Dystrophy	1/55	0.7794486657076571	0.8727331707840492	0.9860602327616949	0.245695097894056	FKTN	L4
gs_ind_0	Narcolepsy	1/8	0.1965779214098966	0.4914448035247415	7.231802120141343	11.76394632726156	LINC00032	L4
gs_ind_0	Neuroblastoma	5/203	0.6462723296702437	0.8727331707840492	0.992544080604534	0.4332795365130273	SNHG8;GAS5;DCX;HACE1;FGD5-AS1	L4
gs_ind_0	Parkinson's Disease	18/276	0.000392326849607	0.011769805488212	2.79685084632534	21.93686262360149	LINC02210;CCNT2-AS1;AC119673.2;LINC02210-CRHR1;NUCKS1;TSBP1-AS1;TMEM72-AS1;GBA;AC079385.1;AJ009632.2;MAPT-AS1;SNCB;SNCA;RNF11;NDUFA11;LINC00476;INPP5F;CAB39L	L4
gs_ind_0	Restless Legs Syndrome	1/1	0.0269705603038936	0.2022792022792023	108.6254416961131	392.4647383389642	BTBD9	L4
gs_ind_0	Restless legs Syndrome	2/26	0.1544894800000434	0.4634684400001304	3.703609557702084	6.916969635271988	PTPRD;AC034195.1	L4
gs_ind_0	Schizophrenia	3/144	0.7523721402610528	0.8727331707840492	0.8834555517560191	0.2513644929956469	DACT3-AS1;SNHG29;GAS5	L4
gs_ind_0	Stroke	3/184	0.8800670149418689	0.9283436334645642	0.6832252140170029	0.0872869547052886	SEMA3A;AC011997.1;AP001347.1	L4
gs_ind_0	Tourette Syndrome	1/4	0.1036240476486283	0.3885901786823564	15.50883392226148	35.15830714376465	RUNX1T1	L4
gs_ind_0	Tuberous Sclerosis	1/13	0.2994177663785407	0.5566877511720425	4.334840989399293	5.227451803971956	RALGAPA2	L4
gs_ind_0	Alzheimer's Disease	21/1608	0.8131720962342266	0.856381990245546	0.8333185274917558	0.1723406974255336	LINC02008;FRMD4B;AL445250.1;BCYRN1;SNCB;ALCAM;AC005040.2;AC087500.1;AC005999.2;WNT5B;TLN2;ERBB4;TPST1;C5orf64;LINC00476;AZIN1-AS1;LINC01505;MRE11;FGF17;KCNQ1OT1;TAFA4	IN-PV
gs_ind_0	Amyotrophic Lateral Sclerosis	6/335	0.3887441279964269	0.7421478807204513	1.303717238033301	1.231796269149844	EPB41;AC034195.1;ERBB4;AL356124.1;ALCAM;KCNS3	IN-PV
gs_ind_0	Autism Spectrum Disorder	6/414	0.5968296862384563	0.7929456717646592	1.034488213890207	0.5339236662544952	DGCR5;PCDH9;NLGN4Y;RGS7;KHDRBS3;AC003044.1	IN-PV
gs_ind_0	Autosomal Dominant Nocturnal Frontal Lobe Epilepsy	1/5	0.0728326880409119	0.4787643875496758	22.0063694267516	57.64767437534348	KCNT1	IN-PV
gs_ind_0	Autosomal Dominant Partial Epilepsy with Auditory Features	1/1	0.0150047483380816	0.1575498575498575	198.2101910828025	832.3616113070873	LGI1	IN-PV
gs_ind_0	Cerebral Palsy	1/44	0.4872487981143572	0.787094212338577	2.259389413573468	1.624456720750128	TBC1D24	IN-PV
gs_ind_0	Depression Disorder	1/19	0.2500484235339494	0.5834463215792154	5.338440351179205	7.399615831553611	KCNQ1OT1	IN-PV
gs_ind_0	Dysautonomia	1/15	0.2031439558540318	0.5834463215792154	6.816384801229958	10.86422954034401	FRRS1L	IN-PV
gs_ind_0	Epilepsy	4/239	0.4856228532397065	0.787094212338577	1.253174167967267	0.9051964975643386	TBC1D24;LGI1;LGI2;KCNT1	IN-PV
gs_ind_0	Glioma	14/1346	0.96344426904058	0.96344426904058	0.6403649227331968	0.0238475963545342	SNHG6;ADSS2;LINC01277;DGCR5;GPR161;FTH1;BCYRN1;PDGFRA;TUBA1B;LGI1;KDM5D;GLIDR;KCNQ1OT1;MRTFA	IN-PV
gs_ind_0	Huntington's Disease	2/60	0.2270900492316565	0.5834463215792154	2.827956989247312	4.192187895652194	DGCR5;SH3BP2	IN-PV
gs_ind_0	Intellectual Disability	2/138	0.6185806968327975	0.7929456717646592	1.193548387096774	0.5732942606892187	TBC1D24;TUSC3	IN-PV
gs_ind_0	Intracranial Aneurysm	4/117	0.0979918080099789	0.4787643875496758	2.664264667269597	6.188744185749664	MIR3936HG;LINC02398;FGD6;LINC01237	IN-PV
gs_ind_0	Multiple Sclerosis	11/742	0.5671827536020493	0.7929456717646592	1.022561380225613	0.579867676025742	L3MBTL3;GTDC1;PTPRK;C1GALT1;SH3BP2;TSBP1-AS1;MRPL45P2;PAX8-AS1;SNHG29;AL359546.1;KCNQ1OT1	IN-PV
gs_ind_0	Neuroblastoma	2/203	0.8156018954719485	0.856381990245546	0.7981269510926119	0.1626813514815165	IL15RA;BARD1	IN-PV
gs_ind_0	Parkinson's Disease	14/276	4.863422489923837e-05	0.001021318722884	4.152977099236641	41.24397581180518	LINC02210;CCNT2-AS1;AC119673.2;TSBP1-AS1;SH3GL2;TMEM72-AS1;AC079385.1;MAPT-AS1;SNCB;STK39;RNF11;IGSF11;SYT10;LINC00476	IN-PV
gs_ind_0	Pontocerebellar Hypoplasia	1/8	0.1139915208451609	0.4787643875496758	13.19617834394904	28.65723276958568	TSEN15	IN-PV
gs_ind_0	Restless legs Syndrome	1/26	0.3256616689678324	0.6838895048324481	3.867740726863994	4.339203863006849	AC034195.1	IN-PV
gs_ind_0	Schizophrenia	2/144	0.6419084009523432	0.7929456717646592	1.141935483870968	0.5062310346549588	DACT3-AS1;SNHG29	IN-PV
gs_ind_0	Stroke	2/184	0.769914635248966	0.856381990245546	0.8845779938135219	0.2312955913950189	SEMA3A;AP001347.1	IN-PV
gs_ind_0	Tuberous Sclerosis	1/13	0.1786171851770714	0.5834463215792154	7.910063694267516	13.62516692719703	RALGAPA2	IN-PV
gs_ind_0	Alzheimer's Disease	17/1608	0.5273957881226019	0.7534225544608599	1.033758889555308	0.6614030634868185	LINC02653;THSD4;SDK1;AL445250.1;ALOX12-AS1;FRMD4B;LINC02210-CRHR1;STK32B;ITSN2;AZIN1-AS1;LNX1;BCYRN1;NCKAP5;TPST1;NHSL1;BZW2;WNT5B	L2/L3-BS
gs_ind_0	Amyotrophic Lateral Sclerosis	2/335	0.8739341912579717	0.9199307276399702	0.6834199722568622	0.0920909794525488	STON1-GTF2A1L;CLVS1	L2/L3-BS
gs_ind_0	Autism Spectrum Disorder	3/414	0.8188520026760667	0.9199307276399702	0.7775617658971243	0.1553972090116664	DGCR5;RSU1;LINC02210-CRHR1	L2/L3-BS
gs_ind_0	Cerebral Aneurysm	2/12	0.0066133990223084	0.1322679804461689	23.14419225634179	116.1527748132795	FTL;TGFBR1	L2/L3-BS
gs_ind_0	Charcot-Marie-Tooth Disease	1/30	0.270877981612078	0.6771949540301949	4.83424039807184	6.313937629236151	GDAP1	L2/L3-BS
gs_ind_0	Down Syndrome	1/56	0.4463275462035683	0.7220776091714322	2.556657575006199	2.062461259672816	DOP1B	L2/L3-BS
gs_ind_0	Epilepsy	1/239	0.9233592746054968	0.9233592746054968	0.5738272459754198	0.045755190593728	DCX	L2/L3-BS
gs_ind_0	Glioma	11/1346	0.8673114929103037	0.9199307276399702	0.7499316419806579	0.106758086260937	CASC15;SNHG6;LINC01277;DGCR5;FTL;GAS5;ADAMTS9-AS1;BCYRN1;BMPR1B;GLIDR;TRAP1	L2/L3-BS
gs_ind_0	Huntington's Disease	1/60	0.4693504459614309	0.7220776091714322	2.382931154113021	1.802462397972482	DGCR5	L2/L3-BS
gs_ind_0	Hydrocephalus	1/19	0.1811613153614782	0.5176037581756523	7.72501859657823	13.19716993129905	FKTN	L2/L3-BS
gs_ind_0	Intellectual Disability	1/138	0.7697225065088743	0.9199307276399702	1.015546288573812	0.2657940658901127	ASXL3	L2/L3-BS
gs_ind_0	Intracranial Aneurysm	3/117	0.1224942140634563	0.47572015130704	2.967394468704512	6.230612890408332	MIR3936HG;LINC01237;PARD3B	L2/L3-BS
gs_ind_0	Multiple Sclerosis	11/742	0.142716045392112	0.47572015130704	1.582533965147803	3.081032717123934	CASC15;GTDC1;MRPL45P2;TSBP1-AS1;GAS5;PAX8-AS1;NCKAP5;AC007389.1;SNHG29;VAV2;SLA	L2/L3-BS
gs_ind_0	Muscular Dystrophy	1/55	0.4404202746305709	0.7220776091714322	2.60407373116741	2.135407744497431	FKTN	L2/L3-BS
gs_ind_0	Neuroblastoma	3/203	0.3566598808651329	0.7220776091714322	1.666001662510391	1.717602175537213	GAS5;CASC15;DCX	L2/L3-BS
gs_ind_0	Parkinson's Disease	7/276	0.0236266624614153	0.2362666246141539	2.835434079911252	10.61977650450618	AC119673.2;TSBP1-AS1;LINC02210-CRHR1;TMEM72-AS1;MAPT-AS1;AJ009632.2;INPP5F	L2/L3-BS
gs_ind_0	Pontocerebellar Hypoplasia	1/8	0.0806298967366699	0.47572015130704	19.09541284403669	48.08006829121963	PCLO	L2/L3-BS
gs_ind_0	Schizophrenia	2/144	0.446788491420002	0.7220776091714322	1.662075750122971	1.339084519585633	GAS5;SNHG29	L2/L3-BS
gs_ind_0	Stroke	2/184	0.5784534885791569	0.7712713181055425	1.287543208295993	0.7047974642039516	DNAH10;AP001347.1	L2/L3-BS
gs_ind_0	Tuberous Sclerosis	1/13	0.1277449517875698	0.47572015130704	11.44623853211009	23.55314899629065	VAV2	L2/L3-BS
gs_ind_0	Alzheimer's Disease	21/1608	0.7717843497680688	0.9171819692318476	0.8632959375653264	0.2236369055675501	TECTA;LINC02210-CRHR1;LINC02008;AL445250.1;BCYRN1;CPLX1;PICALM;HECW1;STK32B;AL162253.2;AL590807.1;RFPL2;AL136456.1;LINC00476;WDR41;RBM19;ITSN2;AZIN1-AS1;LINC01122;NRXN1;LINC01725	L5/L6
gs_ind_0	Amyotrophic Lateral Sclerosis	8/335	0.114498331602303	0.4170964974788646	1.81548684716349	3.934514067215815	GSE1;RBM19;AC034195.1;AC245123.1;CLVS1;NRXN3;KCNS3;KIFAP3	L5/L6
gs_ind_0	Autism Spectrum Disorder	9/414	0.1483594542401415	0.4170964974788646	1.636017532648708	3.121713201705963	LINC02210-CRHR1;DGCR5;RSU1;NLGN4Y;NRXN3;RALYL;NRXN1;AL136456.1;FOXG1-AS1	L5/L6
gs_ind_0	Cerebral Aneurysm	1/12	0.1622041934640029	0.4170964974788646	8.827791986359761	16.05686452305113	FTL	L5/L6
gs_ind_0	Charcot-Marie-Tooth Disease	1/30	0.3580322854817145	0.7160645709634291	3.429378531073446	3.522424819428685	GDAP1	L5/L6
gs_ind_0	Down Syndrome	1/56	0.5636948721634775	0.8834004145997328	1.813637166578343	1.039653324337844	JAM2	L5/L6
gs_ind_0	Epilepsy	3/239	0.6867410390758022	0.9171819692318476	0.983796132071456	0.3697086211992926	DCX;UBA5;ALG13	L5/L6
gs_ind_0	Glioma	15/1346	0.9171819692318476	0.9171819692318476	0.7184829140067593	0.062112407257987	RFX3;SNHG6;ARL13B;PCAT1;LINC01277;DGCR5;FTL;PDCD10;GAS5;HIF1A;BCYRN1;TUBA1B;ENTPD1-AS1;KDM5D;GLIDR	L5/L6
gs_ind_0	Huntington's Disease	1/60	0.5889336097331552	0.8834004145997328	1.690393804580656	0.8949651700561758	DGCR5	L5/L6
gs_ind_0	Intellectual Disability	1/138	0.8725794161744015	0.9171819692318476	0.7203565062388592	0.0981857498774784	UBA5	L5/L6
gs_ind_0	Intracranial Aneurysm	5/117	0.0276241490413669	0.2486173413723024	3.423233716475096	12.2862080569182	MIR3936HG;PCAT1;LINC01237;SLC24A3;LINC02398	L5/L6
gs_ind_0	Multiple Sclerosis	15/742	0.116796360421759	0.4170964974788646	1.520896219931271	3.265855996169056	SKAP2;PCAT1;GTDC1;TSBP1-AS1;GAS5;PPA2;PAX8-AS1;IFNG-AS1;LINC01122;AC104806.2;CHROMR;CD27-AS1;ZBTB46;GPC5;NSL1	L5/L6
gs_ind_0	Neuroblastoma	3/203	0.5756944425992613	0.8834004145997328	1.168873119215385	0.6454263024996167	GAS5;DCX;DUBR	L5/L6
gs_ind_0	Parkinson's Disease	12/276	0.0005829199914007	0.0104925598452129	3.553081574048687	26.46143509189666	AC034139.1;FDFT1;CCNT2-AS1;AC119673.2;LINC02210-CRHR1;TSBP1-AS1;TMEM72-AS1;AC079385.1;MAPT-AS1;RNF11;LINC00476;CPLX1	L5/L6
gs_ind_0	Pituitary Adenoma	1/9	0.1242700446562256	0.4170964974788646	11.95040369088812	24.92015652262345	IFNG-AS1	L5/L6
gs_ind_0	Restless legs Syndrome	1/26	0.3188508753189805	0.7160645709634291	3.97039600153787	4.538288733454024	AC034195.1	L5/L6
gs_ind_0	Schizophrenia	1/144	0.8836440578447528	0.9171819692318476	0.6894172303067568	0.0852815642163597	GAS5	L5/L6
gs_ind_0	Stroke	2/184	0.7574107415563114	0.9171819692318476	0.908373401070489	0.252391169306297	PDCD10;AP001347.1	L5/L6
gs_ind_0	Alzheimer's Disease	21/1608	0.3911786038160715	0.6957628259085731	1.125339849760159	1.056233895482281	GRAMD2B;AL445250.1;ALOX12-AS1;ABTB2;LINC02210-CRHR1;LINC02008;BCYRN1;SNCB;ACSL6;CPLX1;AC087500.1;INSIG1;FGF17;AC005999.2;CADM2;TPST1;TRPM2;LINC00476;AZIN1-AS1;SRCIN1;LINC01725	IN-SST
gs_ind_0	Amyotrophic Lateral Sclerosis	3/335	0.7836023222497658	0.8833913366228596	0.833461703038083	0.2032426612107743	ADAMTSL1;ZFYVE26;AC034195.1	IN-SST
gs_ind_0	Autism Spectrum Disorder	4/414	0.7526899500702997	0.8833913366228596	0.868191381202122	0.2466548113005518	DCC;CADM2;DGCR5;LINC02210-CRHR1	IN-SST
gs_ind_0	Batten Disease	1/4	0.0477569313797453	0.2387846568987266	35.08548931383577	106.7171141506694	ATP5MC2	IN-SST
gs_ind_0	Cerebral Palsy	1/44	0.4174576955451438	0.6957628259085731	2.801248981808309	2.447092865631364	TBC1D24	IN-SST
gs_ind_0	Down Syndrome	1/56	0.4976799722808487	0.7656614958166904	2.190466056607789	1.528502908878788	RCAN3	IN-SST
gs_ind_0	Dysautonomia	1/15	0.1678140134118604	0.4794686097481727	8.450991039913115	15.0841652520621	GBA	IN-SST
gs_ind_0	Epilepsy	2/239	0.7950522029605737	0.8833913366228596	0.8361263157894737	0.191763482202386	TBC1D24;SLC25A22	IN-SST
gs_ind_0	Gaucher Disease	1/10	0.1152123525427494	0.4608494101709977	12.91131371736428	27.9010688908279	GBA	IN-SST
gs_ind_0	Glioma	13/1346	0.8687280954597959	0.8987999737976871	0.7604595542062097	0.1070157439828954	SNHG6;LINC01277;DGCR5;GPR161;GAS5;FTH1;FBLN1;BCYRN1;NORAD;PDGFRA;TUBA1B;KDM5D;GLIDR	IN-SST
gs_ind_0	Huntington's Disease	2/60	0.1648983656357788	0.4794686097481727	3.516923076923077	6.338993455667017	DGCR5;SH3BP2	IN-SST
gs_ind_0	Intellectual Disability	3/138	0.2351240981438466	0.545882605105193	2.127951279512795	3.080511278070301	TBC1D24;APC2;ZC4H2	IN-SST
gs_ind_0	Intracranial Aneurysm	6/117	0.0027779405870455	0.0277794058704559	5.072745391131042	29.85840978558278	MIR3936HG;HLCS;GBA;LINC01237;LINC02398;SLC35F3	IN-SST
gs_ind_0	Multiple Sclerosis	8/742	0.6978369982019728	0.8833913366228596	0.9150466574697133	0.3292060892820672	SH3BP2;AC018816.1;TSBP1-AS1;ADAMTSL1;GAS5;PAX8-AS1;NORAD;CD27-AS1	IN-SST
gs_ind_0	Neuroblastoma	2/203	0.7138662417100783	0.8833913366228596	0.9926550868486352	0.3345839967243812	NORAD;GAS5	IN-SST
gs_ind_0	Parkinson's Disease	13/276	2.00474736788579e-05	0.0004009494735771	4.91293454431569	53.1452145602713	CCNT2-AS1;AC119673.2;LINC02210-CRHR1;TSBP1-AS1;TMEM72-AS1;GBA;AC079385.1;MAPT-AS1;SNCB;STK39;TRPM2;LINC00476;CPLX1	IN-SST
gs_ind_0	Restless legs Syndrome	1/26	0.2729413025525965	0.545882605105193	4.795275590551181	6.22665823756518	AC034195.1	IN-SST
gs_ind_0	Schizophrenia	3/144	0.2547363945751803	0.545882605105193	2.03530696084346	2.783335218018463	GAS5;OBI1-AS1;DISC1FP1	IN-SST
gs_ind_0	Stroke	1/184	0.8987999737976871	0.8987999737976871	0.6460340277628784	0.0689284505982502	AP001347.1	IN-SST
gs_ind_0	Tourette Syndrome	1/4	0.0477569313797453	0.2387846568987266	35.08548931383577	106.7171141506694	RUNX1T1	IN-SST
gs_ind_0	Alzheimer's Disease	7/1608	0.0047680313905461	0.0429122825149157	6.847642834842335	36.60627810991832	SDK1;MAP4K4;DLEU1;SORL1;HDAC9;SIPA1L2;CYFIP1	Mic
gs_ind_0	Autism Spectrum Disorder	1/414	0.5217638764005728	0.6708392696578792	2.067074471868554	1.344714911148266	PCDH9	Mic
gs_ind_0	Epilepsy	1/239	0.3419246652706536	0.5128869979059805	3.713281539030707	3.984963200481666	CYFIP1	Mic
gs_ind_0	Glioma	2/1346	0.7132647910897858	0.7454540517428203	0.9700012396181976	0.3277658938332372	DLEU1;SSBP2	Mic
gs_ind_0	Intellectual Disability	1/138	0.2127648791238031	0.4787209780285571	6.57048128342246	10.16826379850454	CYFIP1	Mic
gs_ind_0	Intracranial Aneurysm	1/117	0.1832410513814671	0.4787209780285571	7.786670032819995	13.21361129879789	HDAC9	Mic
gs_ind_0	Multiple Sclerosis	1/742	0.7454540517428203	0.7454540517428203	1.074649954384991	0.3156910843632091	DLEU1	Mic
gs_ind_0	Parkinson's Disease	2/276	0.0772480653471813	0.3476162940623162	6.050394656952034	15.4934477270239	MAP4K4;SIPA1L2	Mic
gs_ind_0	Stroke	1/184	0.274145255802781	0.4934614604450058	4.879147299246674	6.314090772453112	HDAC9	Mic
gs_ind_0	Alzheimer's Disease	36/1608	0.8059786174498168	0.9827827147314024	0.8658720315634391	0.1867669226515586	GRAMD2B;AL445250.1;DIRAS2;PKNOX2;DAB1;NARS2;SLC2A13;LEPROTL1;SPON1;NEGR1;AC004160.1;MED12L;ANKRD20A5P;DACH1;SORCS3;MDGA2;KIAA1549L;KIF26B;STK10;AL590807.1;CADM2;ERBB4;AC007402.1;LUZP2;GPC6;TGFB2;APP;SOX2-OT;MOBP;LNX1;LINC01505;PDE3B;AP001021.3;NRXN1;IFT27;CAMK4	OPC
gs_ind_0	Amyotrophic Lateral Sclerosis	10/335	0.3216168012590611	0.678968802658018	1.27691490773928	1.448525248717296	LINC01170;MOBP;AC245123.1;CNOT2;COMMD10;ERBB4;NRXN3;DACH1;CREB5;INPP4B	OPC
gs_ind_0	Autism Spectrum Disorder	29/414	1.94238294979448e-07	3.690527604609511e-06	3.545860618139255	54.79836862711428	DLG2;AL589740.1;RTP5;RSRC1;DCC;DANT2;SRGAP1;ZNF680;VWC2;GUCY1A2;GRIK2;SORCS3;HP1BP3;LINC02058;KIF26B;OXR1;CADM2;MSRA;NRXN3;RALYL;LRRC4C;LINC01776;LUZP2;PPP2R2B;PCDH9;ADGRB3;PAG1;NRXN1;PLCB1	OPC
gs_ind_0	Cerebral Aneurysm	1/12	0.2611594094041452	0.678968802658018	5.120939530234883	6.875497821906857	COL11A1	OPC
gs_ind_0	Dysautonomia	1/15	0.315078307432751	0.678968802658018	4.059056678557273	4.687942874588823	SNCAIP	OPC
gs_ind_0	Dystonia	1/54	0.7452749429541019	0.9827827147314024	1.091739177140402	0.3209735864294624	COX20	OPC
gs_ind_0	Epilepsy	11/239	0.0348416277709924	0.2206636425496188	2.049256834669548	6.879237170651932	CSMD3;GRIN2A;GRIK1;EPM2AIP1;CACNB4;ALG13;GRIK2;PCDH19;PLCB1;D2HGDH;CASK	OPC
gs_ind_0	Glioma	23/1346	0.9894390331135484	0.9945754709731276	0.6237493449675225	0.0066224276767302	JAG1;RSRC1;KDM5D;NFIA;MBNL1;PCDH15;SNHG6;RFX3;TRIM24;CBL;ETFA;SOX9;SNHG5;SCD;CCDC26;SOX2-OT;MAP2;C2orf80;LINC00667;ENTPD1-AS1;TEK;GLIDR;CCND2	OPC
gs_ind_0	Hydrocephalus	3/19	0.0108972726593208	0.103524090263548	8.449357387100578	38.18469699380851	B3GLCT;FKTN;NFIA	OPC
gs_ind_0	Intellectual Disability	4/138	0.4513580109828197	0.7622622187449117	1.312180188060354	1.043832041857114	TUSC3;NFIA;GRIK2;PCDH19	OPC
gs_ind_0	Intracranial Aneurysm	5/117	0.1657129979902051	0.5247578269689829	1.941062801932367	3.489056338806216	MIR3936HG;PARD3B;LINC01237;FHIT;ESRRG	OPC
gs_ind_0	Multiple Sclerosis	17/742	0.6831376461875854	0.9827827147314024	0.9289332157614536	0.3539782767683604	AC024598.1;AL589740.1;CLSTN2;SGCD;MCTP1;MRPL45P2;TSBP1-AS1;IFNAR1;GNG2;MIR3681HG;SATB1-AS1;PPA2;NAB1;SNHG29;CCDC26;JAZF1;TLL1	OPC
gs_ind_0	Muscular Dystrophy	2/55	0.3994823784669239	0.7590165190871555	1.833615992494497	1.682499674131516	FKTN;SGCD	OPC
gs_ind_0	Neuroblastoma	1/203	0.9945754709731276	0.9945754709731276	0.2799772953029658	0.0015228791607975	SOX2-OT	OPC
gs_ind_0	Neurodevelopmental Disability	1/2	0.0491481135098156	0.2334535391716242	39.33716475095785	118.5196051494389	SOX2-OT	OPC
gs_ind_0	Parkinson's Disease	10/276	0.1479459781812654	0.5247578269689829	1.578741342968985	3.016829595045426	FAM126A;DLG2;CAMK2D;AC119673.2;TSBP1-AS1;TMEM72-AS1;SNCAIP;SLC2A13;MED12L;MDGA2	OPC
gs_ind_0	Restless legs Syndrome	1/26	0.4814287697336284	0.7622622187449117	2.303132747351814	1.683583112290802	MEIS1	OPC
gs_ind_0	Schizophrenia	2/144	0.8793319026544126	0.9827827147314024	0.6763530447740974	0.0869741733294875	MIR137HG;SNHG29	OPC
gs_ind_0	Stroke	3/184	0.8433668774560412	0.9827827147314024	0.7433621678404133	0.1266341322871054	TMEM108;LRCH1;AP001347.1	OPC
gs_ind_0	Alpha-Thalassemia X-Linked Intellectual Disability Syndrome	1/1	0.0212725546058879	0.230594646190957	138.6591928251121	533.8846972410487	ATRX	Astrocyte
gs_ind_0	Alzheimer's Disease	34/1608	0.5531669830020396	0.727704174277975	0.9991464280440864	0.5915899686292275	MEF2C-AS1;ALOX12-AS1;AL445250.1;PUM3;L3MBTL4;MSH2;ALCAM;PLEC;WAC;CRADD;SMYD3;BMPER;AC005999.2;PICALM;MYO16;PDE4B;TENM4;LINC01184;SMURF1;LRP1B;SNX29;ERBB4;AC007402.1;BTD;LINC00476;SCARB1;NKAIN3;DSCAML1;CDON;AZIN1-AS1;HNF4G;KCNN2;LINC01965;DDR1	Astrocyte
gs_ind_0	Amyotrophic Lateral Sclerosis	7/335	0.5760991379700635	0.727704174277975	1.04427708887879	0.5758932491148666	ADAMTSL1;MASP1;ZNF767P;COMMD10;ERBB4;ALCAM;MAPK1	Astrocyte
gs_ind_0	Autism Spectrum Disorder	12/414	0.1678952713645462	0.3663169557044645	1.468279719415346	2.620020177416405	DLG2;DPP10;PRKACB;PCDH9;DLGAP1;CADPS;KCNN2;CLCN7;DANT2;HP1BP3;MAPK10;LRP12	Astrocyte
gs_ind_0	Cerebral Aneurysm	1/12	0.2276347947571413	0.4552695895142826	6.015792552154416	8.90344944769103	COL11A1	Astrocyte
gs_ind_0	Charcot-Marie-Tooth Disease	1/30	0.4763149676952221	0.6724446602756076	2.336930911301969	1.733245446098481	GDAP1	Astrocyte
gs_ind_0	Coma	1/17	0.3065651020457505	0.5509097443729232	4.188748471259682	4.952462628753731	BTD	Astrocyte
gs_ind_0	Down Syndrome	3/56	0.1157695002483078	0.3473085007449235	3.047283745145734	6.570413437062005	EDNRB;DSCAML1;TTC3	Astrocyte
gs_ind_0	Dyslexia	1/5	0.1019698951195695	0.3473085007449235	15.39461883408072	35.14711026961884	GCFC2	Astrocyte
gs_ind_0	Encephalitis	1/18	0.3213640175508718	0.5509097443729232	3.94862267777066	4.482400600082852	RNASEH2B	Astrocyte
gs_ind_0	Epilepsy	9/239	0.0669750074723724	0.3214800358673876	1.960587674347931	5.300322813727231	DOCK7;GRIK1;MAPK10;ADGRG1;ALG13;SACS;D2HGDH;MANBA;CRADD	Astrocyte
gs_ind_0	Friedreich Ataxia	1/8	0.1581322219592674	0.3663169557044645	9.231390134529148	17.02567205284475	FAM189A2	Astrocyte
gs_ind_0	Glioma	22/1346	0.9441782082442154	0.982182266321118	0.718826451762262	0.041289643505816	PCAT1;HAVCR2;ATRX;CD44;MIR4300HG;EPB41L3;PCDH15;PTCSC3;NOTCH1;ZFAND3;BCAN;MCM3AP-AS1;CBL;MOK;AQP4;MDM4;SNHG5;ADSS2;CHD6;SMOC1;CLOCK;VEGFC	Astrocyte
gs_ind_0	Hydrocephalus	2/19	0.060618803024963	0.3214800358673876	6.640594699418229	18.61458404830981	B3GLCT;POMT2	Astrocyte
gs_ind_0	Intellectual Disability	8/138	0.0087466340789791	0.2099192178955006	3.131111477753946	14.83860759976235	AFF2;SPOCK1;STT3B;BRWD3;DOCK7;WAC;CRADD;MED13L	Astrocyte
gs_ind_0	Intracranial Aneurysm	2/117	0.717144122194964	0.8605729466339568	0.9869542222483398	0.328141011352999	MIR3936HG;PCAT1	Astrocyte
gs_ind_0	Multiple Sclerosis	17/742	0.4103456121846941	0.6155184182770412	1.118546155206195	0.9963511596908328	NSL1;TTC28;PCAT1;GTDC1;C1GALT1;IQCB1;ADAMTSL1;TSBP1-AS1;ZNF767P;PTPRC;PDE4B;LINC00862;PLEC;PRR5L;MAPK10;MANBA;MAPK1	Astrocyte
gs_ind_0	Muscular Dystrophy	4/55	0.0288243307738696	0.230594646190957	4.109212115789003	14.57346635787242	PLEC;ANO5;DMPK;POMT2	Astrocyte
gs_ind_0	Neuroblastoma	2/203	0.9348099343185972	0.982182266321118	0.5560670536586462	0.0374856195580634	FGD5-AS1;SPOCK1	Astrocyte
gs_ind_0	Parkinson's Disease	7/276	0.3720910242147878	0.5953456387436604	1.288457649324271	1.273790834262443	DLG2;ANO5;AC119673.2;TSBP1-AS1;SEMA5A;TMEM72-AS1;LINC00476	Astrocyte
gs_ind_0	Pontocerebellar Hypoplasia	1/8	0.1581322219592674	0.3663169557044645	9.231390134529148	17.02567205284475	TSEN15	Astrocyte
gs_ind_0	Prader-willi Syndrome and Angelman Syndrome	1/5	0.1019698951195695	0.3473085007449235	15.39461883408072	35.14711026961884	MEF2C-AS1	Astrocyte
gs_ind_0	Schizophrenia	1/144	0.956699885648772	0.982182266321118	0.46972703551507	0.0207927189184497	GABPB1-AS1	Astrocyte
gs_ind_0	Stroke	1/184	0.982182266321118	0.982182266321118	0.3644017057465085	0.0065513525568058	AP001347.1	Astrocyte
gs_ind_0	Alzheimer's Disease	24/1608	0.853582015103832	0.9711982985884288	0.8102466181277107	0.1282730984484918	AL445250.1;SLIT1;SLC2A13;FRMD4A;PSMA1;PDE4B;ZNF469;DACH1;SMURF1;NR3C2;CDH13;RBMS3;CADM2;ERBB4;LUZP2;SCARB1;PLEKHG1;APP;ST6GALNAC3;PDE3B;APPL2;KCNN2;CCDC171;DLEU2	COP
gs_ind_0	Amyotrophic Lateral Sclerosis	8/335	0.229497497242947	0.5445446293635063	1.488603821310809	2.191021116682592	DACH1;LINC01170;CTNND2;SLC1A2;COMMD10;ERBB4;ITPR2;KCNS3	COP
gs_ind_0	Autism Spectrum Disorder	22/414	1.529767637450526e-06	2.753581747410947e-05	3.887925193115598	52.06085291949006	RSRC1;XKR4;FRMD4A;CERS4;SCN3A;FMNL2;PKP4;DANT2;SRGAP1;CADPS;GRIK2;MKLN1;HP1BP3;AUTS2;SHISA9;CADM2;LUZP2;PPP2R2B;PCDH9;PAG1;KCNN2;PLCB1	COP
gs_ind_0	Cerebral Palsy	1/44	0.5410715506670968	0.7491759932313647	1.933484077633314	1.187553176006075	ST6GALNAC3	COP
gs_ind_0	Encephalitis	1/18	0.2722723146817531	0.5445446293635063	4.830444964871194	6.284179726522639	RNASEH2B	COP
gs_ind_0	Epilepsy	10/239	0.0083858768665583	0.0754728917990253	2.742047930283225	13.11029687634453	GRIN2A;ZEB2;EPM2AIP1;PRICKLE1;ARHGEF9;CAMSAP2;GRIK2;GOLIM4;PLCB1;EGFEM1P	COP
gs_ind_0	Friedreich Ataxia	1/8	0.1316162107018479	0.5445446293635063	11.29289617486339	22.90046987341756	PIP5K1B	COP
gs_ind_0	Glioma	14/1346	0.9944060795736676	0.9944060795736676	0.532515146807519	0.0029872102768506	PDGFA;RFX3;CTNND2;MAP2;SIRT2;TF;SNHG5;RSRC1;SMOC1;STK38L;IRS1;GPC3;DLEU2;MBNL1	COP
gs_ind_0	Intellectual Disability	4/138	0.2208423340043011	0.5445446293635063	1.905172956965535	2.877394629694574	ACSL4;TNIK;ARHGEF9;GRIK2	COP
gs_ind_0	Intracranial Aneurysm	3/117	0.3355233649745497	0.5525428031957909	1.728013466370667	1.887100749919914	CCDC171;RBMS3;PARD3B	COP
gs_ind_0	Motor Neurone Disease	1/13	0.2050153773875759	0.5445446293635063	6.769180327868852	10.7269189600648	KIF21A	COP
gs_ind_0	Multiple Sclerosis	9/742	0.9172428375557384	0.9711982985884288	0.688761536232239	0.0594973045788889	AC024598.1;NSL1;SGCD;MARCHF1;GNG2;PRICKLE1;PDE4B;BCAS1;CBLB	COP
gs_ind_0	Muscular Dystrophy	2/55	0.2496707866413506	0.5445446293635063	2.643930397067176	3.668749763910202	LARGE1;SGCD	COP
gs_ind_0	Neuroblastoma	2/203	0.8763182183793634	0.9711982985884288	0.6816966672607379	0.0900016780698781	SILC1;BARD1	COP
gs_ind_0	Parkinson's Disease	6/276	0.3517194156764028	0.5525428031957909	1.36218520615858	1.423376657669323	SEMA5A;CNTN1;RBMS3;SLC2A13;STK39;IGSF11	COP
gs_ind_0	Pontocerebellar Hypoplasia	1/8	0.1316162107018479	0.5445446293635063	11.29289617486339	22.90046987341756	TSEN15	COP
gs_ind_0	Restless legs Syndrome	1/26	0.3683618687971939	0.5525428031957909	3.309868209578914	3.305530577151043	MEIS1	COP
gs_ind_0	Stroke	3/184	0.6299415144541798	0.8099248042982311	1.075688320482632	0.497106012836747	PDE3A;TMEM108;MYO6	COP
gs_ind_0	Alzheimer's Disease	1/1608	0.6649798702042184	0.6649798702042184	1.364416796267496	0.5566800187418646	PDE4D	OL
gs_ind_0	Amyotrophic Lateral Sclerosis	1/335	0.1790271208287791	0.2904966305805566	8.840358744394619	15.20734398757291	LINC01170	OL
gs_ind_0	Autism Spectrum Disorder	1/414	0.2178724729354174	0.2904966305805566	7.036759371221282	10.72293321507748	KCNIP4	OL
gs_ind_0	Stroke	1/184	0.1012405001736383	0.2904966305805566	16.60871934604905	38.03822582530987	PDE4D	OL
gs_ind_0	Alzheimer's Disease	3/1608	0.0877703400343513	0.131655510051527	5.314128516557666	12.92944286356372	PDE4D;CTNNA2;NRXN1	Progenitor
gs_ind_0	Autism Spectrum Disorder	3/414	0.0018186252458087	0.0054558757374263	27.50384771162414	173.540324433709	CTNNA2;KCNIP4;NRXN1	Progenitor
gs_ind_0	Stroke	1/184	0.1326680463477263	0.1326680463477263	11.86103542234332	23.95816668590991	PDE4D	Progenitor
