# Supplementary material for: Charting the human-specific properties of gene expression networks in the infant prefrontal cortex
Source: Sci Adv. 2026 Jun 3;12(23):eaea3316. doi: 10.1126/sciadv.aea3316 (PMC13232592; doi:10.1126/sciadv.aea3316)
Supplement: Supplementary file 2 — Data S1 [file sciadv.aea3316_data_s1.zip › csv_resubmission/3_evoDEA_and_GO___HSA_INFANT_GO.csv]

Gene_set	Term	Overlap	P-value	Adjusted P-value	Odds Ratio	Combined Score	Genes	Database	CellType
gs_ind_0	Cell-Cell Contact Zone (GO:0044291)	5/47	0.00300306068017428	0.0455162431958065	6.05039569700915	35.1414441231966	FLCN;TMEM65;JAM2;FXYD1;DSG2	GO_Cellular_Component_2023	L2_L3
gs_ind_0	Cell-Substrate Junction (GO:0030055)	26/394	3.76333368534573e-07	1.12900010560372e-05	3.41847263006541	50.5687493369026	FGFR3;RPL6;RPL13A;RPS14;RPL37A;ATP6V0A2;SVIL;ACTG1;RPL12;RPS19;RPS7;RSU1;MAPRE2;RPL27;RPS5;RPS17;REXO2;PDLIM7;RPL22;RPL18;RPS11;RPL17;RPS10;RPL3;RPL9;GNA13	GO_Cellular_Component_2023	L2_L3
gs_ind_0	Clathrin Coat Of Coated Pit (GO:0030132)	3/12	0.00176861806427202	0.0298454298345904	17.1989051652956	108.999038245156	EPS15;AP2M1;PICALM	GO_Cellular_Component_2023	L2_L3
gs_ind_0	Cytosolic Large Ribosomal Subunit (GO:0022625)	20/52	1.53841962384499e-20	2.07686649219074e-18	30.0222972048698	1369.64560524333	RPL26;RPL6;UBA52;RPL13A;RPL14;RPL37A;RPL41;RPL29;RPL18A;RPL32;RPL37;RPL12;RPL27;RPL15;RPL22;RPL18;RPL17;RPL3;RPL39;RPL9	GO_Cellular_Component_2023	L2_L3
gs_ind_0	Cytosolic Small Ribosomal Subunit (GO:0022627)	15/41	2.35083241549024e-15	1.58681188045591e-13	27.679445414216	932.354630600684	RPS10;RPS27A;UBA52;RACK1;RPS14;RPS24;RPS5;RPS19;RPS17;RPS11;RPS27;RPS28;FAU;RPS7;RPS23	GO_Cellular_Component_2023	L2_L3
gs_ind_0	Focal Adhesion (GO:0005925)	26/386	2.53976312998426e-07	8.57170056369686e-06	3.49503550210115	53.0756959172972	FGFR3;RPL6;RPL13A;RPS14;RPL37A;ATP6V0A2;SVIL;ACTG1;RPL12;RPS19;RPS7;RSU1;MAPRE2;RPL27;RPS5;RPS17;REXO2;PDLIM7;RPL22;RPL18;RPS11;RPL17;RPS10;RPL3;RPL9;GNA13	GO_Cellular_Component_2023	L2_L3
gs_ind_0	Intracellular Non-Membrane-Bounded Organelle (GO:0043232)	43/1184	0.00043559142844527	0.00904689889847868	1.81312555002759	14.0314266036941	HNRNPA1;RPS27A;UVSSA;RPL26;RPL13A;RPS14;DYNLL2;NSUN5P2;ACSL4;NSUN5P1;NSUN2;NUCKS1;VHL;CMPK1;RBMX2;UBE2T;ACTG1;RPS27;CASP1;RPS7;RPS19;RPS23;FBLL1;RPL27;RPS5;RPS17;REXO2;CFAP58;RPL15;KLF6;POLR2A;RPL18;RPS11;RPL17;RPS10;RPL3;PLEKHM1;RAP1B;DCX;ARHGDIA;PCLO;SNAPC1;RPL9	GO_Cellular_Component_2023	L2_L3
gs_ind_0	Large Ribosomal Subunit (GO:0015934)	20/52	1.53841962384499e-20	2.07686649219074e-18	30.0222972048698	1369.64560524333	RPL26;RPL6;UBA52;RPL13A;RPL14;RPL37A;RPL41;RPL29;RPL18A;RPL32;RPL37;RPL12;RPL27;RPL15;RPL22;RPL18;RPL17;RPL3;RPL39;RPL9	GO_Cellular_Component_2023	L2_L3
gs_ind_0	Mitochondrial Membrane (GO:0031966)	24/538	0.000531388311833895	0.0102482031567965	2.24995036728211	16.9646651882664	RPS27A;UBA52;ACSL4;MTCO2P12;RDH13;MRPL28;MRPL41;GDAP1;ATP5ME;TUFM;ATP5F1EP2;UQCR11;UQCR10;MTARC2;UQCC2;TOMM5;ATP5F1E;CYB5A;ATP5MF;ATP5MG;NDUFA13;MRPL55;GPD2;TMEM65	GO_Cellular_Component_2023	L2_L3
gs_ind_0	Mitochondrial Proton-Transporting ATP Synthase Complex (GO:0005753)	5/18	2.772780062745e-05	0.0006805914699465	19.0613041696326	200.011694541667	ATP5ME;ATP5MF;ATP5MG;ATP5F1EP2;ATP5F1E	GO_Cellular_Component_2023	L2_L3
gs_ind_0	Organelle Inner Membrane (GO:0019866)	20/398	0.000345798065087601	0.00778045646447102	2.55565561183939	20.3676950079588	MTCO2P12;RDH13;MRPL28;MRPL41;MFSD10;EMD;ATP5ME;ATP5F1EP2;UQCR11;UQCR10;DPY19L2;UQCC2;ATP5F1E;DPY19L2P2;ATP5MF;ATP5MG;NDUFA13;MRPL55;GPD2;TMEM65	GO_Cellular_Component_2023	L2_L3
gs_ind_0	Polysomal Ribosome (GO:0042788)	8/28	7.9227685988023e-08	3.0559250309666e-06	19.4640561075394	318.255614128768	RPL18A;RPL6;RPL32;RPL39;RPL41;RPS28;RPL18;RPS23	GO_Cellular_Component_2023	L2_L3
gs_ind_0	Protein Serine/Threonine Phosphatase Complex (GO:0008287)	4/29	0.00303441621305377	0.0455162431958065	8.24443075659583	47.7990348480622	PPP4R1;PPP2CA;PPP2CB;PPP2R5A	GO_Cellular_Component_2023	L2_L3
gs_ind_0	Proton-Transporting ATP Synthase Complex (GO:0045259)	5/18	2.772780062745e-05	0.0006805914699465	19.0613041696326	200.011694541667	ATP5ME;ATP5MF;ATP5MG;ATP5F1EP2;ATP5F1E	GO_Cellular_Component_2023	L2_L3
gs_ind_0	Ribosome (GO:0005840)	20/61	6.37505502901491e-19	5.73754952611342e-17	23.506166932103	984.831389283635	RPL6;RPL13A;RPL41;RPL18A;RPL32;RPS27;RPS28;RPS7;RPS19;RPS23;RPL27;RPS5;RPS17;RPL15;RPL18;RPS11;RPL17;RPS10;RPL39;RPL9	GO_Cellular_Component_2023	L2_L3
gs_ind_0	Small Ribosomal Subunit (GO:0015935)	15/42	3.58609437453083e-15	1.93649096224665e-13	26.6722558525741	887.164911298047	RPS10;RPS27A;UBA52;RACK1;RPS14;RPS24;RPS5;RPS19;RPS17;RPS11;RPS27;RPS28;FAU;RPS7;RPS23	GO_Cellular_Component_2023	L2_L3
gs_ind_0	Small-Subunit Processome (GO:0032040)	12/71	2.84537217004231e-08	1.28041747651904e-06	9.89862180926393	171.988423961603	RPS27A;FBLL1;RPS14;RPS24;RPS5;RPS19;RPS17;RPS11;RPS27;RPS28;RPS7;RPS23	GO_Cellular_Component_2023	L2_L3
gs_ind_0	Vesicle (GO:0031982)	13/234	0.00148495136997823	0.0267291246596082	2.86348489734494	18.6480824608586	CALM2;RPS27A;UBA52;VAMP2;EPS8;PICALM;VTI1B;ASPSCR1;TAGLN2;DYNC1I2;EDIL3;CEND1;RAB3B	GO_Cellular_Component_2023	L2_L3
gs_ind_0	Cadherin Binding (GO:0045296)	18/317	0.000155463719135118	0.0116079576954221	2.91354603424395	25.5491712000909	SNX5;F11R;RPL6;FASN;PAK6;RACK1;RPL14;PICALM;EPS15;RPL15;RAB11B;TAGLN2;PPP1CA;CDH7;RPL29;EEF2;EMD;EPCAM	GO_Molecular_Function_2023	L2_L3
gs_ind_0	GTPase Activity (GO:0003924)	17/265	5.3856409840439e-05	0.0101301372087882	3.32200527441079	32.6526181332203	GNG3;TUBA1B;RAP1B;RABL2A;IFT27;RAB11B;GNA13;AGAP4;SEPTIN3;AGAP9;ARFRP1;RHOU;RAB3B;SEPTIN11;EEF2;RGS2;LSG1	GO_Molecular_Function_2023	L2_L3
gs_ind_0	RNA Binding (GO:0003723)	68/1395	1.75975776291999e-10	7.88371477788155e-08	2.52019895338776	56.6053690353059	HNRNPA1;RPS27A;RPL6;FASN;RPL26;RPL13A;RACK1;RPS14;EIF3G;RPL14;RPL37A;PEBP1;RPL41;NSUN2;SAP18;PTBP2;NUCKS1;RPL29;MRPL28;RBMX2;RPL18A;RPL32;MRPL41;CCDC124;DDX19A;NBPF10;LARP6;RPS27;RPS28;RPL37;SNRPD2;FAU;RPS7;EEF2;RPS19;RPL12;RPS23;PPARGC1A;TUFM;FBLL1;RPL27;RPS24;TMSB4X;RPS5;RPS17;MAP4;LSM10;JAKMIP1;RPL15;RPL22;TUBA1B;SRP9;POLR2A;RPL18;RPS11;RPL17;MAZ;RPS10;RPL3;HNRNPH2;LSM4;RPL39;DHFR;PTBP3;RPL9;Z…	GO_Molecular_Function_2023	L2_L3
gs_ind_0	Ribonucleoside Triphosphate Phosphatase Activity (GO:0017111)	17/270	6.78357402374209e-05	0.0101301372087882	3.25607472933567	31.2531772310422	GNG3;TUBA1B;RAP1B;RABL2A;IFT27;RAB11B;GNA13;AGAP4;SEPTIN3;AGAP9;ARFRP1;RHOU;RAB3B;SEPTIN11;EEF2;RGS2;LSG1	GO_Molecular_Function_2023	L2_L3
gs_ind_0	Ubiquitin Ligase Inhibitor Activity (GO:1990948)	3/7	0.000304410348336053	0.017046979506819	36.313319129705	294.0338086796	RPL17;RPS7;RPL37	GO_Molecular_Function_2023	L2_L3
gs_ind_0	Ubiquitin Protein Ligase Binding (GO:0031625)	16/271	0.00022884589725368	0.0146461374242355	3.04223542247545	25.5014219681466	RPL17;RPS27A;UBA52;UBE2T;TRIB2;PIAS4;UBE2J1;ACTG1;CHKB;WASHC1;STUB1;POLR2A;TUBA1B;BAG1;TPI1;PPARGC1A	GO_Molecular_Function_2023	L2_L3
gs_ind_0	Ubiquitin-Like Protein Ligase Binding (GO:0044389)	17/289	0.000154433075511802	0.0116079576954221	3.02760422029186	26.5694968996367	RPL17;RPS27A;UBA52;UBE2T;TRIB2;PIAS4;UBE2J1;ACTG1;CHKB;WASHC1;STUB1;POLR2A;SUMO3;TUBA1B;BAG1;TPI1;PPARGC1A	GO_Molecular_Function_2023	L2_L3
gs_ind_0	Ubiquitin-Protein Transferase Inhibitor Activity (GO:0055105)	3/8	0.000479433785801315	0.0238651484487766	29.7101579419999	227.071907652332	RPL17;RPS7;RPL37	GO_Molecular_Function_2023	L2_L3
gs_ind_0	mRNA 5'-UTR Binding (GO:0048027)	5/24	0.000123886014800924	0.0116079576954221	13.1943162642056	118.698030455713	RPL26;RPS14;LARP6;RPL41;RPS7	GO_Molecular_Function_2023	L2_L3
gs_ind_0	ATP Biosynthetic Process (GO:0006754)	5/25	0.000152185159740506	0.0176614882751482	12.5503785672685	110.323006172118	ATP5ME;ATP5MF;ATP5MG;ATP5F1EP2;ATP5F1E	GO_Biological_Process_2023	L2_L3
gs_ind_0	Actin Nucleation (GO:0045010)	5/23	9.97995621296966e-05	0.0129445902644695	13.9078688472981	128.124110543597	WASH6P;ARPC1A;WASH2P;WASH3P;WASHC1	GO_Biological_Process_2023	L2_L3
gs_ind_0	Arp2/3 Complex-Mediated Actin Nucleation (GO:0034314)	5/19	3.69791737115072e-05	0.00543593853559156	17.7462896391059	181.103648446524	WASH6P;ARPC1A;WASH2P;WASH3P;WASHC1	GO_Biological_Process_2023	L2_L3
gs_ind_0	Cytoplasmic Translation (GO:0002181)	35/93	1.50837501334398e-34	3.32596690442348e-31	29.3871273901449	2288.57721263324	RPS27A;RPL26;RPL6;UBA52;RPL13A;RPS14;RACK1;RPL14;RPL37A;RPL41;RPL29;RPL18A;RPL32;RPS27;RPL37;RPS28;RPL12;FAU;RPS19;RPS7;RPS23;RPL27;RPS24;RPS5;RPS17;RPL15;RPL22;RPL18;RPS11;RPL17;RWDD1;RPS10;RPL3;RPL39;RPL9	GO_Biological_Process_2023	L2_L3
gs_ind_0	Cytosolic Transport (GO:0016482)	10/127	0.00036762459992059	0.0300226756601815	4.19455558463897	33.1724257702316	WASH6P;PIP4K2A;EPS15;WASH2P;VTI1B;WASH3P;WASHC1;PLEKHJ1;ARFRP1;SNX5	GO_Biological_Process_2023	L2_L3
gs_ind_0	Endocytic Recycling (GO:0032456)	7/64	0.000389129797478023	0.0306439715513943	6.11018046143303	47.9746782489487	ENTR1;WASH6P;EPS15;WASH2P;WASH3P;WASHC1;RAB11B	GO_Biological_Process_2023	L2_L3
gs_ind_0	Endosomal Transport (GO:0016197)	14/180	3.05555861966961e-05	0.00516089397321544	4.10201195898665	42.64436469407	WASH6P;ENTR1;PICALM;EPS15;WASH2P;BLOC1S1;VTI1B;WASH3P;WASHC1;RAB11B;PLEKHJ1;ARFRP1;SNX5;CHMP3	GO_Biological_Process_2023	L2_L3
gs_ind_0	Gene Expression (GO:0010467)	38/296	6.3916337266513e-19	2.81871047345322e-16	7.20261092568012	301.74709585737	RPS27A;RPL26;RPL6;RPL13A;RPS14;RPL14;RPL37A;RPL41;RPL29;MRPL28;RPL18A;RPL32;MRPL41;RPS27;CASP1;RPL37;RPS28;RPL12;FAU;RPS19;RPS7;RPS23;RPL27;RPS24;RPS5;RPS17;RPL15;RPL22;RPL18;RPS11;RPL17;THOC3;RPS10;RPL3;RPL39;MRPL55;STUB1;RPL9	GO_Biological_Process_2023	L2_L3
gs_ind_0	Macromolecule Biosynthetic Process (GO:0009059)	39/183	1.01994446363059e-27	1.12448877115272e-24	13.2734508279108	824.945623766457	RPS27A;RPL26;RPL6;RPL13A;RPS14;RPL14;RPL37A;RPL41;INHA;RPL29;MRPL28;RPL18A;RPL32;MRPL41;RPS27;RPL37;RPS28;RPL12;FAU;RPS19;EEF2;RPS7;RPS23;TUFM;RPL27;RPS24;RPS5;RPS17;RPL15;RPL22;EXT1;RPL18;RPS11;RPL17;RPS10;RPL3;RPL39;MRPL55;RPL9	GO_Biological_Process_2023	L2_L3
gs_ind_0	Negative Regulation Of Lipid Kinase Activity (GO:0090219)	3/7	0.000304410348336053	0.0279677007533749	36.313319129705	294.0338086796	WASHC1;PPP2R5A;PIP4K2A	GO_Biological_Process_2023	L2_L3
gs_ind_0	Oxidative Phosphorylation (GO:0006119)	7/62	0.000319423679713201	0.0281731685507043	6.33068269670721	50.955615563025	ATP5ME;ATP5MF;ATP5MG;NDUFA13;ATP5F1EP2;MTCO2P12;ATP5F1E	GO_Biological_Process_2023	L2_L3
gs_ind_0	Peptide Biosynthetic Process (GO:0043043)	35/158	1.28788814358999e-25	9.46597785538643e-23	13.8976663840559	796.497823970618	RPS27A;RPL26;RPL6;RPL13A;RPS14;RPL14;RPL37A;RPL41;RPL29;MRPL28;RPL18A;RPL32;MRPL41;RPS27;RPL37;RPS28;RPL12;FAU;RPS19;RPS7;RPS23;RPL27;RPS24;RPS5;RPS17;RPL15;RPL22;RPL18;RPS11;RPL17;RPS10;RPL3;RPL39;MRPL55;RPL9	GO_Biological_Process_2023	L2_L3
gs_ind_0	Positive Regulation Of Gene Expression (GO:0010628)	23/479	0.00024852386030028	0.0238258744331355	2.43297064739408	20.1935875196495	RPL26;AGT;IL15;LURAP1;ERP29;ACTG1;TADA3;ZNF580;LARP6;RPS7;EEF2;PPARGC1A;SLC24A3;ATF4;PRR16;POLR2A;RPL17;MAZ;ROBO1;RAMP3;PIK3CG;BMPR1B;LARP1B	GO_Biological_Process_2023	L2_L3
gs_ind_0	Regulation Of Actin Nucleation (GO:0051125)	5/24	0.000123886014800924	0.0151760368131132	13.1943162642056	118.698030455713	WASH6P;WASH2P;WASH3P;WASHC1;CARMIL1	GO_Biological_Process_2023	L2_L3
gs_ind_0	Regulation Of Arp2/3 Complex-Mediated Actin Nucleation (GO:0034315)	6/30	3.27675807823202e-05	0.00516089397321544	12.4239067055394	128.290141771417	WASH6P;WASH2P;GMFB;WASH3P;WASHC1;CARMIL1	GO_Biological_Process_2023	L2_L3
gs_ind_0	Regulation Of Cellular Component Size (GO:0032535)	6/42	0.000233645600350419	0.0234176613078488	8.33684252565997	69.7102188237837	EPS8;PICALM;BLOC1S1;MTPN;PPP1CA;RAB3B	GO_Biological_Process_2023	L2_L3
gs_ind_0	Regulation Of Vesicle Size (GO:0097494)	4/14	0.000164245921979956	0.0181081128982902	20.0296684118674	174.541449445279	RAB3B;AP2M1;BLOC1S1;PICALM	GO_Biological_Process_2023	L2_L3
gs_ind_0	Response To Lead Ion (GO:0010288)	3/6	0.000176717455520922	0.0185553328296968	46.6897152818129	403.443887332915	PPP2CA;PPP1CA;PPP2CB	GO_Biological_Process_2023	L2_L3
gs_ind_0	Ribonucleoprotein Complex Biogenesis (GO:0022613)	13/114	8.8320908268908e-07	0.000216386225258825	6.26765188834154	87.3692113315788	RPL26;RPS14;RPL14;RPS24;RPS23;RPS5;RPS17;RPS11;RPS27;RPS7;RPS28;RPS19;GTF3A	GO_Biological_Process_2023	L2_L3
gs_ind_0	Ribosomal Small Subunit Assembly (GO:0000028)	6/16	5.68191802966816e-07	0.000178980417934547	28.9992225461613	417.032216611022	RPS14;RPS5;RPS27;RRP7BP;RPS28;RPS19	GO_Biological_Process_2023	L2_L3
gs_ind_0	Ribosomal Small Subunit Biogenesis (GO:0042274)	12/82	1.49069370627791e-07	5.47829937057131e-05	8.35186550226342	131.281754997781	RPS14;RPS24;RPS23;RPS5;TSR3;RPS17;RRP7BP;RPS27;RPS7;RPS28;RPS19;RPS11	GO_Biological_Process_2023	L2_L3
gs_ind_0	Ribosome Assembly (GO:0042255)	7/49	7.06450818337962e-05	0.00973577534022005	8.26980529514783	79.0414929140855	RPL6;RPS14;RPS5;RPS27;RRP7BP;RPS28;RPS19	GO_Biological_Process_2023	L2_L3
gs_ind_0	Ribosome Biogenesis (GO:0042254)	15/151	7.85076706010091e-07	0.000216386225258825	5.35894413973377	75.3332736944843	RPL26;RPS14;RPL14;RPL27;RPS23;RPS5;RPS24;RPS17;RRP7BP;RPS27;GTF3A;RPS7;RPS28;RPS19;RPS11	GO_Biological_Process_2023	L2_L3
gs_ind_0	Translation (GO:0006412)	40/234	1.48951421189091e-24	8.21094709304861e-22	10.1105398457584	554.700534992722	RPS27A;RPL26;RPL6;UBA52;RPL13A;RPS14;RACK1;RPL14;RPL37A;RPL41;RPL29;MRPL28;RPL18A;RPL32;MRPL41;RPS27;RPL37;RPS28;RPL12;FAU;RPS19;EEF2;RPS7;RPS23;TUFM;RPL27;RPS24;RPS5;RPS17;RPL15;RPL22;RPL18;RPS11;RPL17;RWDD1;RPS10;RPL3;RPL39;MRPL55;RPL9	GO_Biological_Process_2023	L2_L3
gs_ind_0	Vesicle-Mediated Transport (GO:0016192)	20/409	0.000488145812783101	0.0371159143857496	2.48279412223505	18.9310479647084	WASH6P;IFT27;AP3B1;CHMP3;PIP4K2A;PICALM;VPS41;BLOC1S1;WASH3P;ARL17A;AP2M1;EPS15;ARL4D;WASH2P;WASHC1;ENTHD1;RHOU;VAMP2;VTI1B;SLC10A7	GO_Biological_Process_2023	L2_L3
gs_ind_0	ncRNA Processing (GO:0034470)	11/100	8.62661795255451e-06	0.00158514104878189	6.04257278133652	70.4603747879177	RPL26;INTS11;RPL14;RPL27;RPS24;RPS17;RRP7BP;RPS27;RPS7;RPS28;RPS19	GO_Biological_Process_2023	L2_L3
gs_ind_0	protein-RNA Complex Assembly (GO:0022618)	11/149	0.000332474284496001	0.028196376819757	3.89999470658607	31.2348549641343	RPL6;EIF3G;RPS14;LSM4;CDC73;RPS5;RRP7BP;RPS27;RPS28;SNRPD2;RPS19	GO_Biological_Process_2023	L2_L3
gs_ind_0	rRNA Metabolic Process (GO:0016072)	11/91	3.42035296054129e-06	0.000685625297999413	6.71964809384164	84.5719239367355	RPL26;RPL14;RPL27;RPS24;RPS17;RRP7BP;RPS27;RPS7;RPS28;RPS19;GTF3A	GO_Biological_Process_2023	L2_L3
gs_ind_0	rRNA Processing (GO:0006364)	12/101	1.49016374321565e-06	0.000328581105379052	6.5757273559312	88.2240650728882	RPL26;RPS14;RPL14;RPL27;RPS24;TSR3;RPS17;RRP7BP;RPS27;RPS7;RPS28;RPS19	GO_Biological_Process_2023	L2_L3
gs_ind_0	Bounding Membrane Of Organelle (GO:0098588)	16/818	0.00378718720909492	0.0342950841712484	2.28642969798876	12.7494331110357	RPS27A;TPST1;ST6GAL1;MAN2A1;FKTN;ZDHHC13;LDLRAD4;TMED3;FUT8;GALNT7;ZDHHC21;GOLGA3;ZDHHC11;RAB10;PITPNB;WNT5A	GO_Cellular_Component_2023	IN-VIP
gs_ind_0	Cell-Cell Contact Zone (GO:0044291)	4/47	0.000888373394326912	0.00965365755168578	11.3431523104844	79.6983313242916	FGF13;JAM2;TMEM65;CDH2	GO_Cellular_Component_2023	IN-VIP
gs_ind_0	Cell-Substrate Junction (GO:0030055)	14/394	1.87048818244285e-05	0.000652575258578025	4.25881887654211	46.3645942268003	DCAF6;FLRT2;RPL6;RPL3;RPL13A;NUMB;RPL37A;RPLP2;ALCAM;CDH2;RAB10;NELL1;FAT1;RSU1	GO_Cellular_Component_2023	IN-VIP
gs_ind_0	Cytosolic Large Ribosomal Subunit (GO:0022625)	13/52	1.11807267609565e-15	9.11229231017955e-14	38.4122590472189	1322.42537294944	RPL26;RPL6;RPL3;RPL13A;RPL32;RPL39;RPL37A;RPLP2;RPL13;RPL24;RPL37;RPL35;RPL27A	GO_Cellular_Component_2023	IN-VIP
gs_ind_0	Cytosolic Small Ribosomal Subunit (GO:0022627)	4/41	0.000526515607684819	0.00715183700438546	13.16	99.347861307068	RPS24;RPS27A;RPS20;RPS27	GO_Cellular_Component_2023	IN-VIP
gs_ind_0	Endoplasmic Reticulum Tubular Network (GO:0071782)	4/26	8.65628752104569e-05	0.00201567837990064	21.9414304993252	205.254173028587	RAB10;PARP8;LNPK;REEP2	GO_Cellular_Component_2023	IN-VIP
gs_ind_0	Focal Adhesion (GO:0005925)	14/386	1.49084758033956e-05	0.000652575258578025	4.3511472693593	48.3568261453874	DCAF6;FLRT2;RPL6;RPL3;RPL13A;NUMB;RPL37A;RPLP2;ALCAM;CDH2;RAB10;NELL1;FAT1;RSU1	GO_Cellular_Component_2023	IN-VIP
gs_ind_0	Golgi Membrane (GO:0000139)	13/426	0.000169412706586903	0.00276142711736651	3.63559232741449	31.5684762972874	ST6GAL1;TPST1;MAN2A1;FKTN;ZDHHC13;LDLRAD4;TMED3;FUT8;GALNT7;ZDHHC21;GOLGA3;ZDHHC11;PITPNB	GO_Cellular_Component_2023	IN-VIP
gs_ind_0	Intercalated Disc (GO:0014704)	3/31	0.00279232316822868	0.0284467922763297	13.4345588061675	79.007046366922	FGF13;TMEM65;CDH2	GO_Cellular_Component_2023	IN-VIP
gs_ind_0	Intracellular Non-Membrane-Bounded Organelle (GO:0043232)	26/1184	4.00573642816882e-05	0.00108822506298586	2.59334071849947	26.2580883189181	ZZZ3;RPS27A;UVSSA;RPL26;RPL13A;NSUN5P2;RPL13;NSUN2;SCD;MTX2;VHL;UBLCP1;EIF4G3;RPS27;KATNAL1;CAPZB;ZCCHC7;GOLGA3;RPL35;INTS7;PUM3;RPL3;TRA2A;ABL1;RCN2;SHLD2	GO_Cellular_Component_2023	IN-VIP
gs_ind_0	Large Ribosomal Subunit (GO:0015934)	13/52	1.11807267609565e-15	9.11229231017955e-14	38.4122590472189	1322.42537294944	RPL26;RPL6;RPL3;RPL13A;RPL32;RPL39;RPL37A;RPLP2;RPL13;RPL24;RPL37;RPL35;RPL27A	GO_Cellular_Component_2023	IN-VIP
gs_ind_0	Neuron Projection (GO:0043005)	14/557	0.000678325766948887	0.0078976500009049	2.96950213530987	21.6651398600024	CHRNA4;CNTN4;GRM3;FGF13;PRKAA2;RGS7;BRINP3;ALCAM;HTR1E;ABL1;CDH2;PLPPR1;SPTBN4;NELL1	GO_Cellular_Component_2023	IN-VIP
gs_ind_0	Nuclear Lumen (GO:0031981)	19/778	0.000115403941156741	0.00211647271336839	2.88232875837146	26.1342825306722	ZZZ3;RPS27A;RPL26;RPL13A;NSUN5P2;RPL13;NSUN2;MTX2;SCD;UBLCP1;FIGNL1;ZCCHC7;GOLGA3;RPL35;PUM3;RPL3;TRA2A;ABL1;RCN2	GO_Cellular_Component_2023	IN-VIP
gs_ind_0	Nucleolus (GO:0005730)	18/769	0.000289399913943255	0.00428838054297733	2.75642730434409	22.4585456174023	ZZZ3;RPS27A;RPL26;UBLCP1;RPL3;RPL13A;NSUN5P2;TRA2A;MTX2;ZCCHC7;ABL1;NSUN2;GOLGA3;RPL35;RCN2;SCD;RPL13;PUM3	GO_Cellular_Component_2023	IN-VIP
gs_ind_0	Polysomal Ribosome (GO:0042788)	4/28	0.000116860456566353	0.00211647271336839	20.1493018259936	182.44245814247	RPL32;RPL6;RPL39;RPL24	GO_Cellular_Component_2023	IN-VIP
gs_ind_0	Recycling Endosome (GO:0055037)	6/159	0.0034944681716183	0.0335057830572814	4.65573966118475	26.335536305699	MYO5B;WASH2P;WASH3P;ATP11C;WASHC1;RAB10	GO_Cellular_Component_2023	IN-VIP
gs_ind_0	Ribosome (GO:0005840)	6/61	2.00176459686511e-05	0.000652575258578025	12.9078318481304	139.648495190514	RPL6;RPL13A;RPL32;RPL39;RPS27;RPL24	GO_Cellular_Component_2023	IN-VIP
gs_ind_0	Small Ribosomal Subunit (GO:0015935)	4/42	0.000577786165490165	0.00724454961345361	12.8178663441821	95.5739428766889	RPS24;RPS27A;RPS20;RPS27	GO_Cellular_Component_2023	IN-VIP
gs_ind_0	Palmitoyltransferase Activity (GO:0016409)	4/27	0.000100888980185053	0.0285515813923699	21.0072357653545	193.297866708894	ZDHHC13;ZDHHC11B;ZDHHC21;ZDHHC11	GO_Molecular_Function_2023	IN-VIP
gs_ind_0	Axon Development (GO:0061564)	6/99	0.000302278150405737	0.0390543370324213	7.65469927948976	62.034930191979	CNTN4;GAP43;DHFR;SPTBN4;NTNG1;RAB10	GO_Biological_Process_2023	IN-VIP
gs_ind_0	Cytoplasmic Translation (GO:0002181)	17/93	1.31665449154999e-17	1.70111760308259e-14	25.9744503862151	1009.59708180754	RPS27A;RPL26;RPL6;RPL3;RPL13A;RPL32;RPS24;RPS20;RPL39;RPS27;RPL37A;RPLP2;RPL24;RPL13;RPL37;RPL27A;RPL35	GO_Biological_Process_2023	IN-VIP
gs_ind_0	Endoplasmic Reticulum Tubular Network Organization (GO:0071786)	3/16	0.000384901067391433	0.0452083799154301	28.3723144409551	223.078009597505	RAB10;LNPK;REEP2	GO_Biological_Process_2023	IN-VIP
gs_ind_0	Gene Expression (GO:0010467)	17/296	2.59021308570212e-09	6.69311061345427e-07	7.07373306478852	139.858495029858	RPS27A;RPL26;RPL6;RPL3;RPL13A;RPL32;RPS24;RPS20;RPL39;RPS27;RPL37A;RPLP2;RPL24;RPL13;RPL37;RPL27A;RPL35	GO_Biological_Process_2023	IN-VIP
gs_ind_0	Inhibitory Synapse Assembly (GO:1904862)	3/13	0.000200607862730583	0.0323981698309891	36.4813817855541	310.608266352065	FGF13;WNT5A;SRGAP2C	GO_Biological_Process_2023	IN-VIP
gs_ind_0	Macromolecule Biosynthetic Process (GO:0009059)	17/183	1.37403100530262e-12	5.91749352950328e-10	11.9077469077469	325.239534445474	RPS27A;RPL26;RPL6;RPL3;RPL13A;RPL32;RPS24;RPS20;RPL39;RPS27;RPL37A;RPLP2;RPL24;RPL13;RPL37;RPL27A;RPL35	GO_Biological_Process_2023	IN-VIP
gs_ind_0	Nervous System Development (GO:0007399)	14/432	5.08545825701864e-05	0.0109506867801135	3.86846391826035	38.245724504949	CNTN4;FKTN;ADAM23;GUSBP3;FGF13;BRINP3;CDON;NPAS1;SPG7;PLPPR1;CDH2;ZC4H2;NELL1;NAIP	GO_Biological_Process_2023	IN-VIP
gs_ind_0	Peptide Biosynthetic Process (GO:0043043)	17/158	1.2257306915946e-13	7.9182202677011e-11	14.0202377128172	416.822635437103	RPS27A;RPL26;RPL6;RPL3;RPL13A;RPL32;RPS24;RPS20;RPL39;RPS27;RPL37A;RPLP2;RPL24;RPL13;RPL37;RPL27A;RPL35	GO_Biological_Process_2023	IN-VIP
gs_ind_0	Positive Regulation Of Ossification (GO:0045778)	4/41	0.000526515607684819	0.0485898689377705	13.16	99.347861307068	NELL1;ACVR2A;ATP2B1;WNT5A	GO_Biological_Process_2023	IN-VIP
gs_ind_0	Protein Palmitoylation (GO:0018345)	4/30	0.000154180828172461	0.028457375714117	18.6276831410893	163.5023360717	ZDHHC13;ZDHHC11B;ZDHHC21;ZDHHC11	GO_Biological_Process_2023	IN-VIP
gs_ind_0	Protein Targeting To Membrane (GO:0006612)	5/72	0.000518966180279352	0.0485898689377705	8.95337042048815	67.7203557239663	ARL6IP1;ZDHHC21;SEC61A1;ZDHHC11;ZDHHC11B	GO_Biological_Process_2023	IN-VIP
gs_ind_0	Regulation Of Neuron Projection Arborization (GO:0150011)	3/14	0.000253595598270166	0.0364050569961171	33.3082684767979	275.784791844867	SPRY3;WNT5A;NTNG1	GO_Biological_Process_2023	IN-VIP
gs_ind_0	Synapse Assembly (GO:0007416)	5/71	0.000486522809567745	0.0485898689377705	9.08823140394966	69.3270901094293	NLGN4Y;FGF13;SRGAP2C;CDH2;WNT5A	GO_Biological_Process_2023	IN-VIP
gs_ind_0	Translation (GO:0006412)	17/234	6.99420647246451e-11	2.25912869060604e-08	9.10410738686601	212.884564637106	RPS27A;RPL26;RPL6;RPL3;RPL13A;RPL32;RPS24;RPS20;RPL39;RPS27;RPL37A;RPLP2;RPL24;RPL13;RPL37;RPL27A;RPL35	GO_Biological_Process_2023	IN-VIP
gs_ind_0	Asymmetric Synapse (GO:0032279)	13/133	3.27177034643521e-09	8.54750003006198e-08	10.2926841904475	201.097790655703	NLGN4Y;RTN4;RPL14;RPS14;GRM7;RPS27;DNM3;KCND2;FXR1;RPL12;RPS19;FABP5;STRN	GO_Cellular_Component_2023	L5_L6-CC
gs_ind_0	Axon (GO:0030424)	8/205	0.00211491185912241	0.0210484085026945	3.90215800764324	24.0323849645659	CALB1;GRM7;MAP4;NELL2;SYT4;PCLO;SCN9A;FXR1	GO_Cellular_Component_2023	L5_L6-CC
gs_ind_0	Calcium Channel Complex (GO:0034704)	6/59	4.80627171681218e-05	0.000772700606779804	11.0055761499504	109.428485394921	CALM2;FKBP1B;CACNA2D1;SCN9A;RYR3;MCUB	GO_Cellular_Component_2023	L5_L6-CC
gs_ind_0	Cation Channel Complex (GO:0034703)	4/53	0.00279845833910428	0.0259202181951211	8.19911012235818	48.1999988624284	CALM2;RYR3;MCUB;FKBP1B	GO_Cellular_Component_2023	L5_L6-CC
gs_ind_0	Cell-Substrate Junction (GO:0030055)	21/394	4.19723489061376e-09	9.74691213486974e-08	5.35261508461592	103.245735348439	RPL6;RPL13A;RPS14;RPL37A;SVIL;ACTG1;PHLDB2;RPL12;RPS19;RPS7;RSU1;DCAF6;RPL27;RPS5;PDLIM7;RPL18;RPS11;RPS10;RPL3;RPL9;GNA13	GO_Cellular_Component_2023	L5_L6-CC
gs_ind_0	Cytoskeleton (GO:0005856)	17/593	0.000377388613833854	0.00563387287794824	2.7826656692189	21.9336249969784	SVIL;SPTB;ACTG1;KATNAL1;TUBA1B;PHLDB2;FER;TAGLN2;DCX;SEPTIN7;SLAIN2;PFDN5;PCLO;PDLIM7;CTTNBP2NL;SEPTIN11;PPP2CA	GO_Cellular_Component_2023	L5_L6-CC
gs_ind_0	Cytosolic Large Ribosomal Subunit (GO:0022625)	17/52	6.11304028906148e-21	4.2587514013795e-19	45.7998967458819	2131.70410632434	RPL18A;RPL26;RPL6;UBA52;RPL13A;RPL14;RPL27;RPL32;RPL3;RPL39;RPL15;RPL37A;RPL41;RPL37;RPL12;RPL9;RPL18	GO_Cellular_Component_2023	L5_L6-CC
gs_ind_0	Cytosolic Small Ribosomal Subunit (GO:0022627)	14/41	8.75784348023192e-18	4.57597321842118e-16	48.6632536973834	1911.32627312777	RPS10;RPS27A;UBA52;RACK1;RPS14;RPS24;RPS5;RPS19;RPS11;RPS27;RPS28;FAU;RPS7;RPS23	GO_Cellular_Component_2023	L5_L6-CC
gs_ind_0	Focal Adhesion (GO:0005925)	21/386	2.92404124192119e-09	8.54750003006198e-08	5.4708602516151	107.504040773838	RPL6;RPL13A;RPS14;RPL37A;SVIL;ACTG1;PHLDB2;RPL12;RPS19;RPS7;RSU1;DCAF6;RPL27;RPS5;PDLIM7;RPL18;RPS11;RPS10;RPL3;RPL9;GNA13	GO_Cellular_Component_2023	L5_L6-CC
gs_ind_0	Intracellular Non-Membrane-Bounded Organelle (GO:0043232)	30/1184	2.65988931526074e-05	0.000463264055741246	2.46002680338678	25.9154991105187	HNRNPA1;RPS27A;RPL26;RPL13A;RPS14;CEMIP2;NSUN5P2;SH3PXD2B;NUCKS1;ACTG1;NRXN1;EIF4G3;RPS27;RPS7;RPS19;RPS23;RPL27;KATNAL1;RPS5;RPL15;RPL18;FXR1;RPS11;RPS10;RPL3;PDS5B;RAP1B;DCX;PCLO;RPL9	GO_Cellular_Component_2023	L5_L6-CC
gs_ind_0	Large Ribosomal Subunit (GO:0015934)	17/52	6.11304028906148e-21	4.2587514013795e-19	45.7998967458819	2131.70410632434	RPL18A;RPL26;RPL6;UBA52;RPL13A;RPL14;RPL27;RPL32;RPL3;RPL39;RPL15;RPL37A;RPL41;RPL37;RPL12;RPL9;RPL18	GO_Cellular_Component_2023	L5_L6-CC
gs_ind_0	Microtubule (GO:0005874)	7/185	0.00466632578790101	0.0361208181359745	3.80282684182295	20.4112292309335	CALM2;POLB;KATNAL1;MAP4;DNM3;TUBA1B;CEP57	GO_Cellular_Component_2023	L5_L6-CC
gs_ind_0	Microtubule Cytoskeleton (GO:0015630)	11/340	0.00154571029092874	0.0161526725402054	3.17547216721106	20.5525187659779	POLB;KATNAL1;MAP4;FER;DNM3;PPP2CA;SEPTIN7;SLAIN2;TUBA1B;SEPTIN11;CEP57	GO_Cellular_Component_2023	L5_L6-CC
gs_ind_0	Mitochondrial Proton-Transporting ATP Synthase Complex (GO:0005753)	3/18	0.000963513128514862	0.0125858902412254	20.3373670831692	141.241477789499	ATP5F1E;ATP5ME;ATP5F1EP2	GO_Cellular_Component_2023	L5_L6-CC
gs_ind_0	Neuron Projection (GO:0043005)	15/557	0.00151594413943377	0.0161526725402054	2.6093826356084	16.9393731970087	EPHA7;CALB1;RACK1;RTN4;GRM7;MAP4;NELL2;DCX;GABRG1;SYT4;SCN9A;PCLO;HTR7;FXR1;STRN	GO_Cellular_Component_2023	L5_L6-CC
gs_ind_0	Non-Motile Cilium (GO:0097730)	3/28	0.00356475307965018	0.0298013357458755	12.3588822876542	69.6628234899583	SEPTIN7;IFTAP;CEP89	GO_Cellular_Component_2023	L5_L6-CC
gs_ind_0	Polymeric Cytoskeletal Fiber (GO:0099513)	9/264	0.00285246420329084	0.0259202181951211	3.37394200480322	19.7698561871646	POLB;ACTG1;KATNAL1;SLC1A4;MAP4;DNM3;TUBA1B;DIAPH3;CEP57	GO_Cellular_Component_2023	L5_L6-CC
gs_ind_0	Polysomal Ribosome (GO:0042788)	8/28	5.30520079846355e-10	1.84797827813147e-08	37.7586980920314	806.418681441302	RPL18A;RPL6;RPL32;RPL39;RPL41;RPS28;RPL18;RPS23	GO_Cellular_Component_2023	L5_L6-CC
gs_ind_0	Postsynaptic Density (GO:0014069)	12/151	1.32940485196559e-07	2.52586921873462e-06	8.20973221787893	129.987680917523	RTN4;RPL14;RPS14;RPS27;GRID2;DNM3;KCND2;FXR1;RPL12;RPS19;FABP5;STRN	GO_Cellular_Component_2023	L5_L6-CC
gs_ind_0	Protein Serine/Threonine Phosphatase Complex (GO:0008287)	3/29	0.00394381849158122	0.031702233259249	11.8922161958411	65.8306217180392	PPP4R1;PPP2CA;PPP2CB	GO_Cellular_Component_2023	L5_L6-CC
gs_ind_0	Proton-Transporting ATP Synthase Complex (GO:0045259)	3/18	0.000963513128514862	0.0125858902412254	20.3373670831692	141.241477789499	ATP5F1E;ATP5ME;ATP5F1EP2	GO_Cellular_Component_2023	L5_L6-CC
gs_ind_0	Ribosome (GO:0005840)	18/61	3.58227956899795e-21	4.2587514013795e-19	39.5956688705016	1864.09628695765	RPL18A;RPS10;RPL6;RPL13A;RPL27;RPL32;RPS5;RPL39;RPS11;RPS27;RPS7;RPL15;RPL41;RPS28;RPL9;RPS19;RPL18;RPS23	GO_Cellular_Component_2023	L5_L6-CC
gs_ind_0	Rough Endoplasmic Reticulum Membrane (GO:0030867)	2/5	0.00118910056087374	0.0146189421895654	64.2089859199494	432.419145503515	RPS28;RPL27	GO_Cellular_Component_2023	L5_L6-CC
gs_ind_0	Sarcoplasmic Reticulum Membrane (GO:0033017)	3/27	0.00320885894680857	0.027943813328458	12.8636435706358	73.860981570027	RYR3;SLN;FKBP1B	GO_Cellular_Component_2023	L5_L6-CC
gs_ind_0	Small Ribosomal Subunit (GO:0015935)	14/42	1.30056537746763e-17	5.43636327781471e-16	46.9546134961978	1825.64925339678	RPS10;RPS27A;UBA52;RACK1;RPS14;RPS24;RPS5;RPS19;RPS11;RPS27;RPS28;FAU;RPS7;RPS23	GO_Cellular_Component_2023	L5_L6-CC
gs_ind_0	Small-Subunit Processome (GO:0032040)	10/71	6.15622669398114e-09	1.28665137904206e-07	15.6020293122886	294.96887380544	RPS27A;RPS14;RPS24;RPS5;RPS19;RPS11;RPS27;RPS28;RPS7;RPS23	GO_Cellular_Component_2023	L5_L6-CC
gs_ind_0	Vesicle (GO:0031982)	9/234	0.00126017724743694	0.0146320580396845	3.82564679415073	25.5419418977078	CALM2;RPS27A;UBA52;EPS8;PICALM;VTI1B;HAS2;NRXN1;TAGLN2	GO_Cellular_Component_2023	L5_L6-CC
gs_ind_0	Adenylate Cyclase Regulator Activity (GO:0010854)	2/5	0.00118910056087374	0.0455821881668266	64.2089859199494	432.419145503515	CALM2;GRM7	GO_Molecular_Function_2023	L5_L6-CC
gs_ind_0	Cadherin Binding (GO:0045296)	13/317	6.02337176862747e-05	0.00692687753392159	4.05461214584859	39.3997944899725	RPL6;RACK1;RTN4;PICALM;RPL14;CEMIP2;PHLDB2;RPL15;TAGLN2;DIAPH3;SEPTIN7;EEF2;CDH8	GO_Molecular_Function_2023	L5_L6-CC
gs_ind_0	Calcium Channel Inhibitor Activity (GO:0019855)	3/10	0.000151313127645083	0.00870050483959227	42.03884572697	369.780378559009	CALM2;MCUB;FKBP1B	GO_Molecular_Function_2023	L5_L6-CC
gs_ind_0	Calcium Channel Regulator Activity (GO:0005246)	4/37	0.000725001082055018	0.0357321961869973	12.1198844487241	87.6187340575654	CALM2;MCUB;NRXN1;FKBP1B	GO_Molecular_Function_2023	L5_L6-CC
gs_ind_0	Ion Channel Inhibitor Activity (GO:0008200)	5/34	3.4243269199547e-05	0.00590696393692186	16.8609300304216	173.364428766297	CALM2;RACK1;VTI1B;FKBP1B;MCUB	GO_Molecular_Function_2023	L5_L6-CC
gs_ind_0	RNA Binding (GO:0003723)	54/1395	1.6715522365941e-15	5.76685521624964e-13	3.99127916604664	135.803368286677	HNRNPA1;RPS27A;RPL6;RPL26;EIF3G;RPL13A;RACK1;RPS14;RPL14;NUDT5;RPL37A;PEBP1;RPL41;NUCKS1;RPL18A;RTN4;RALYL;RPL32;HSP90AA1;RPL22L1;EIF4G3;RPS27;DAP3;RPS28;RPL37;SNRPD2;FAU;RPS7;EEF2;KCTD12;RPS19;RPL12;RPS23;RPL27;RPS24;TMSB4X;RPS5;MAP4;RPL15;TRUB1;ZC3H12C;TDRD7;TUBA1B;RPL18;FXR1;RPS11;RPS10;RPL3;RPL39;GLRX3;DHFR;RPL9;ZC3H12B;ALG13	GO_Molecular_Function_2023	L5_L6-CC
gs_ind_0	Tau Protein Binding (GO:0048156)	4/39	0.000887352558411472	0.0382670790814947	11.4365100502906	80.3674231870534	PPP2CA;HSP90AA1;PPP2CB;PICALM	GO_Molecular_Function_2023	L5_L6-CC
gs_ind_0	mRNA 5'-UTR Binding (GO:0048027)	4/24	0.000130629232512106	0.00870050483959227	19.8120133481646	177.18175831353	RPS7;RPL26;RPL41;RPS14	GO_Molecular_Function_2023	L5_L6-CC
gs_ind_0	mRNA Binding (GO:0003729)	12/282	8.10650017128965e-05	0.00699185639773732	4.22014305959979	39.7548416295085	RPL26;RPL13A;RPS14;RPS5;EIF4G3;TDRD7;ZC3H12C;DHFR;RPL41;ZC3H12B;RPS7;FXR1	GO_Molecular_Function_2023	L5_L6-CC
gs_ind_0	Chemical Synaptic Transmission (GO:0007268)	11/273	0.000254822090164028	0.0232454373360741	3.99260694108152	33.0386026122291	NLGN4Y;GRM7;SLC1A4;NRXN1;GABRG1;GRID2;KCND2;APBA1;HTR7;CDH8;SNCB	GO_Biological_Process_2023	L5_L6-CC
gs_ind_0	Cytoplasmic Translation (GO:0002181)	31/93	1.8121171322901e-37	2.97549633122035e-34	48.3452307692308	4090.06224543718	RPS27A;RPL26;RPL6;UBA52;RPL13A;RPS14;RACK1;RPL14;RPL37A;RPL41;RPL18A;RPL32;RPL22L1;RPS27;RPL37;RPS28;RPL12;FAU;RPS19;RPS7;RPS23;RPL27;RPS24;RPS5;RPL15;RPL18;RPS11;RPS10;RPL3;RPL39;RPL9	GO_Biological_Process_2023	L5_L6-CC
gs_ind_0	Gene Expression (GO:0010467)	28/296	6.33509947191236e-18	2.08044666657602e-15	10.0586034176027	398.324981894235	RPS27A;RPL26;RPL6;RPL13A;RPS14;RPL14;RPL37A;RPL41;RPL18A;RPL32;RPS27;RPL37;RPL12;RPS28;FAU;RPS19;RPS7;RPS23;RPL27;RPS24;RPS5;RPL15;RPL18;RPS11;RPS10;RPL3;RPL39;RPL9	GO_Biological_Process_2023	L5_L6-CC
gs_ind_0	Macromolecule Biosynthetic Process (GO:0009059)	29/183	6.67107799509977e-25	2.73847751698846e-22	18.1877365718664	1012.45392827976	RPS27A;RPL26;RPL6;RPL13A;RPS14;RPL14;RPL37A;RPL41;RPL18A;RPL32;RPS27;RPL37;RPL12;RPS28;FAU;RPS19;EEF2;RPS7;RPS23;RPL27;RPS24;RPS5;RPL15;RPL18;RPS11;RPS10;RPL3;RPL39;RPL9	GO_Biological_Process_2023	L5_L6-CC
gs_ind_0	Negative Regulation Of Immune Effector Process (GO:0002698)	3/15	0.000550632863622133	0.0452069581033771	25.2201997780244	189.263533527021	FER;RPS19;CD47	GO_Biological_Process_2023	L5_L6-CC
gs_ind_0	Peptide Biosynthetic Process (GO:0043043)	28/158	1.73532548079321e-25	9.49801479820814e-23	20.7661169415292	1183.94760304526	RPS27A;RPL26;RPL6;RPL13A;RPS14;RPL14;RPL37A;RPL41;RPL18A;RPL32;RPS27;RPL37;RPL12;RPS28;FAU;RPS19;RPS7;RPS23;RPL27;RPS24;RPS5;RPL15;RPL18;RPS11;RPS10;RPL3;RPL39;RPL9	GO_Biological_Process_2023	L5_L6-CC
gs_ind_0	Presynaptic Endocytosis (GO:0140238)	4/31	0.000363908011578021	0.0314493134216374	14.7664071190211	116.929410773756	NLGN4Y;FCHO2;DNM3;SNCB	GO_Biological_Process_2023	L5_L6-CC
gs_ind_0	Ribonucleoprotein Complex Biogenesis (GO:0022613)	12/114	5.65840792986608e-09	1.32730083154859e-06	11.1834654586636	212.375387632112	RPL26;RPS14;RPL14;RPS24;RPS23;RPS5;RPS11;RPS27;RPS7;RPS28;RPS19;GTF3A	GO_Biological_Process_2023	L5_L6-CC
gs_ind_0	Ribosomal Small Subunit Assembly (GO:0000028)	6/16	1.27571804518791e-08	2.61841128774818e-06	56.135514764565	1020.38488198861	RPS14;RPS5;RPS27;RRP7BP;RPS28;RPS19	GO_Biological_Process_2023	L5_L6-CC
gs_ind_0	Ribosomal Small Subunit Biogenesis (GO:0042274)	10/82	2.56016499699734e-08	4.67087880563293e-06	13.2312327489018	231.29000674239	RPS14;RPS24;RPS23;RPS5;RRP7BP;RPS27;RPS7;RPS28;RPS19;RPS11	GO_Biological_Process_2023	L5_L6-CC
gs_ind_0	Ribosome Assembly (GO:0042255)	7/49	1.09713387166634e-06	0.000150124484773011	16.0256241354325	219.916584721788	RPL6;RPS14;RPS5;RPS27;RRP7BP;RPS28;RPS19	GO_Biological_Process_2023	L5_L6-CC
gs_ind_0	Ribosome Biogenesis (GO:0042254)	14/151	1.63013690766439e-09	4.46114133730821e-07	9.70625711035267	196.402247918874	RPL26;RPS14;RPL14;RPL27;RPS23;RPS5;RPS24;RRP7BP;RPS27;GTF3A;RPS7;RPS28;RPS19;RPS11	GO_Biological_Process_2023	L5_L6-CC
gs_ind_0	Skeletal Muscle Organ Development (GO:0060538)	4/35	0.000584854367755802	0.045730041516906	12.890036548546	95.9553357418506	DISP1;FXR1;CFLAR;SVIL	GO_Biological_Process_2023	L5_L6-CC
gs_ind_0	Spermatid Development (GO:0007286)	6/53	2.58931887701395e-05	0.00283444106403794	12.3975889444281	130.937515073372	EIF4G3;JAM2;DPY19L2;FXR1;CEP57;DPY19L2P2	GO_Biological_Process_2023	L5_L6-CC
gs_ind_0	Synapse Assembly (GO:0007416)	6/71	0.000136674942373412	0.0132011914927731	8.98662629536441	79.9621482581914	NLGN4Y;SDK1;NRXN1;GRID2;DNM3;SRGAP2C	GO_Biological_Process_2023	L5_L6-CC
gs_ind_0	Synaptic Vesicle Endocytosis (GO:0048488)	5/40	7.66894046097107e-05	0.00787025014807156	14.0091227409047	132.74690278217	NLGN4Y;PICALM;DNM3;FCHO2;SNCB	GO_Biological_Process_2023	L5_L6-CC
gs_ind_0	Translation (GO:0006412)	33/234	1.75734754964914e-26	1.44278233826194e-23	15.9684028525653	946.980690625526	RPS27A;RPL26;RPL6;UBA52;RPL13A;RPS14;RACK1;RPL14;RPL37A;RPL41;RPL18A;RPL32;RPL22L1;RPS27;DAP3;RPL37;RPS28;RPL12;FAU;RPS19;EEF2;RPS7;RPS23;RPL27;RPS24;RPS5;RPL15;RPL18;RPS11;RPS10;RPL3;RPL39;RPL9	GO_Biological_Process_2023	L5_L6-CC
gs_ind_0	ncRNA Processing (GO:0034470)	9/100	1.75960348431544e-06	0.000222251455480458	9.45953272234413	125.342801130487	RPL26;RPL14;RPL27;RPS24;RRP7BP;RPS27;RPS7;RPS28;RPS19	GO_Biological_Process_2023	L5_L6-CC
gs_ind_0	protein-RNA Complex Assembly (GO:0022618)	10/149	6.7778543608839e-06	0.000794945490040812	6.86507619012983	81.7071068615781	RPL6;EIF3G;RPS14;HSP90AA1;RPS5;RRP7BP;RPS27;RPS28;SNRPD2;RPS19	GO_Biological_Process_2023	L5_L6-CC
gs_ind_0	rRNA Metabolic Process (GO:0016072)	10/91	7.04110129359532e-08	1.15614883240835e-05	11.7675005706144	193.797980219209	RPL26;RPL14;RPL27;RPS24;RRP7BP;RPS27;RPS7;RPS28;RPS19;GTF3A	GO_Biological_Process_2023	L5_L6-CC
gs_ind_0	rRNA Processing (GO:0006364)	10/101	1.90822478149503e-07	2.84845917383168e-05	10.4788474689042	162.127913569035	RPL26;RPS14;RPL14;RPL27;RPS24;RRP7BP;RPS27;RPS7;RPS28;RPS19	GO_Biological_Process_2023	L5_L6-CC
gs_ind_0	Cell-Substrate Junction (GO:0030055)	18/394	2.72653483198338e-08	7.27075955195569e-07	5.60110712266446	97.5581191807249	DCAF6;FLRT2;RPL6;RPL3;RPL13A;SRC;RPS5;RPS29;RPL37A;RPLP2;PCBP2;RPL31;RPL12;RPL9;YWHAQ;RPL18;FAT1;RPL8	GO_Cellular_Component_2023	IN-SV2C
gs_ind_0	Cytosolic Large Ribosomal Subunit (GO:0022625)	19/52	5.37706692223907e-26	4.30165353779125e-24	67.1070816132105	3904.63019915651	RPL26;RPL6;RPL13A;RPL37A;RPL13;RPL8;RPL18A;RPL32;RPLP2;RPL37;RPL12;RPL35A;RPL24;RPL31;RPL35;RPL18;RPL3;RPL27A;RPL9	GO_Cellular_Component_2023	IN-SV2C
gs_ind_0	Cytosolic Small Ribosomal Subunit (GO:0022627)	5/41	3.3694574761965e-05	0.000759313268792129	16.7071146909866	172.052769445363	RPS24;RPS5;RPS20;RPS29;RPS27	GO_Cellular_Component_2023	IN-SV2C
gs_ind_0	Focal Adhesion (GO:0005925)	18/386	1.995473877315e-08	6.38551640740798e-07	5.72384125406144	101.482556026102	DCAF6;FLRT2;RPL6;RPL3;RPL13A;SRC;RPS5;RPS29;RPL37A;RPLP2;PCBP2;RPL31;RPL12;RPL9;YWHAQ;RPL18;FAT1;RPL8	GO_Cellular_Component_2023	IN-SV2C
gs_ind_0	Golgi Membrane (GO:0000139)	11/426	0.00189283806772265	0.0336504545372915	3.09070501426185	19.3777250874084	GPSM1;TPST1;CHSY3;MAN1A2;ATP7B;ZDHHC21;ST8SIA4;FUT9;GOLGA3;ST8SIA2;MGAT5	GO_Cellular_Component_2023	IN-SV2C
gs_ind_0	Large Ribosomal Subunit (GO:0015934)	19/52	5.37706692223907e-26	4.30165353779125e-24	67.1070816132105	3904.63019915651	RPL26;RPL6;RPL13A;RPL37A;RPL13;RPL8;RPL18A;RPL32;RPLP2;RPL37;RPL12;RPL35A;RPL24;RPL31;RPL35;RPL18;RPL3;RPL27A;RPL9	GO_Cellular_Component_2023	IN-SV2C
gs_ind_0	Polysomal Ribosome (GO:0042788)	8/28	1.09757830638902e-10	4.39031322555609e-09	46.3700137551582	1063.39168795847	RPL18A;RPL6;RPL32;RPS29;RPL24;RPL31;RPL18;RPL8	GO_Cellular_Component_2023	IN-SV2C
gs_ind_0	Ribosome (GO:0005840)	12/61	2.91725241762232e-13	1.55586795606524e-11	28.5346511007151	823.594607143938	RPL18A;RPL6;RPL13A;RPL32;RPS5;RPS29;RPS27;RPL24;RPL31;RPL9;RPL18;RPL8	GO_Cellular_Component_2023	IN-SV2C
gs_ind_0	Small Ribosomal Subunit (GO:0015935)	5/42	3.79656634396065e-05	0.000759313268792129	16.2611914506594	165.519877362628	RPS24;RPS5;RPS20;RPS29;RPS27	GO_Cellular_Component_2023	IN-SV2C
gs_ind_0	RNA Binding (GO:0003723)	36/1395	2.18108442954231e-08	6.30333400137727e-06	3.1459498182739	55.4972557372731	RPL6;RPL26;RPL13A;SUB1;SPATS2;RPL37A;PCBP2;RPL13;RPL8;RPL18A;TRMT9B;RPL32;RPS27;CIRBP;RPL37;RPL12;LSM14A;RPL35A;RPS24;RBM10;TMSB4X;RPS5;TDRD7;RPL24;RPL35;RPL31;RPL18;RPL3;RPS20;GLRX3;H1-0;DHFR;RPL27A;UBAP2;RPL9;ALG13	GO_Molecular_Function_2023	IN-SV2C
gs_ind_0	mRNA Binding (GO:0003729)	10/282	0.000275212012548495	0.0397681358132575	4.30616315809509	35.3017912290071	RPL26;RPL13A;RPS5;TDRD7;PCBP2;CIRBP;RPL24;DHFR;RPL35;LSM14A	GO_Molecular_Function_2023	IN-SV2C
gs_ind_0	Cytoplasmic Translation (GO:0002181)	24/93	2.58862250971401e-28	3.61371702356077e-25	41.1888101029967	2616.36498050817	RPL26;RPL6;RPL13A;RPS29;RPL37A;RPL13;RPL8;RPL18A;RPL32;RPS27;RPLP2;RPL37;RPL12;RPL35A;RPS24;RPS5;RPL24;RPL31;RPL35;RPL18;RPL3;RPS20;RPL27A;RPL9	GO_Biological_Process_2023	IN-SV2C
gs_ind_0	Gene Expression (GO:0010467)	24/296	5.72717750672085e-16	1.59902795987646e-13	10.4525140254769	366.842881586453	RPL26;RPL6;RPL13A;RPS29;RPL37A;RPL13;RPL8;RPL18A;RPL32;RPS27;RPLP2;RPL37;RPL12;RPL35A;RPS24;RPS5;RPL24;RPL31;RPL35;RPL18;RPL3;RPS20;RPL27A;RPL9	GO_Biological_Process_2023	IN-SV2C
gs_ind_0	Lens Fiber Cell Differentiation (GO:0070306)	3/10	8.38767847858874e-05	0.0167274273658713	51.4973315241972	483.362279969461	TDRD7;PLAAT1;MAF	GO_Biological_Process_2023	IN-SV2C
gs_ind_0	Macromolecule Biosynthetic Process (GO:0009059)	25/183	4.10107031891495e-22	1.90836472173509e-19	18.8108074890409	926.349953735532	RPL26;RPL6;RPL13A;RPS29;RPL37A;RPL13;RPL8;RPL18A;RPL32;RPS27;RPLP2;FUT9;RPL37;RPL12;RPL35A;RPS24;RPS5;RPL24;RPL31;RPL35;RPL18;RPL3;RPS20;RPL27A;RPL9	GO_Biological_Process_2023	IN-SV2C
gs_ind_0	N-glycan Processing (GO:0006491)	4/19	2.28718772453934e-05	0.00532152343909487	32.1183673469388	343.204105454307	ST8SIA4;ST8SIA2;MAN1A2;GNPTG	GO_Biological_Process_2023	IN-SV2C
gs_ind_0	Peptide Biosynthetic Process (GO:0043043)	24/158	2.0948263687895e-22	1.46218880541507e-19	21.2493648204113	1060.71307269979	RPL26;RPL6;RPL13A;RPS29;RPL37A;RPL13;RPL8;RPL18A;RPL32;RPS27;RPLP2;RPL37;RPL12;RPL35A;RPS24;RPS5;RPL24;RPL31;RPL35;RPL18;RPL3;RPS20;RPL27A;RPL9	GO_Biological_Process_2023	IN-SV2C
gs_ind_0	Translation (GO:0006412)	24/234	2.59408010372942e-18	9.05333956201566e-16	13.5519301423469	548.762368877102	RPL26;RPL6;RPL13A;RPS29;RPL37A;RPL13;RPL8;RPL18A;RPL32;RPS27;RPLP2;RPL37;RPL12;RPL35A;RPS24;RPS5;RPL24;RPL31;RPL35;RPL18;RPL3;RPS20;RPL27A;RPL9	GO_Biological_Process_2023	IN-SV2C
gs_ind_0	9+0 Non-Motile Cilium (GO:0097731)	2/6	0.00560259888760372	0.0432928095860287	27.4694393225432	142.415986712982	DYNLL2;IFTAP	GO_Cellular_Component_2023	L4
gs_ind_0	Actin-Based Cell Projection (GO:0098858)	6/83	0.00623308355631391	0.0467481266723543	4.15992747414772	21.1236296437389	TUBB3;UNC5C;WASH3P;GPM6A;KITLG;PDPN	GO_Cellular_Component_2023	L4
gs_ind_0	Asymmetric Synapse (GO:0032279)	10/133	0.000339801692064453	0.00643092351265262	4.23301593045786	33.8097262855404	NLGN4Y;RPL30;RTN4;CACNG8;RPL14;GRM7;RPS27;KCND2;RPL12;FABP5	GO_Cellular_Component_2023	L4
gs_ind_0	Azurophil Granule (GO:0042582)	9/154	0.00379300698188451	0.0322405593460183	3.24497265559255	18.0894121556248	FABP5;TUBB2A;MAN2B1;NAPRT;TMEM30A;CTSA;FTL;RAB5C;TRAPPC1	GO_Cellular_Component_2023	L4
gs_ind_0	Azurophil Granule Lumen (GO:0035578)	7/88	0.00187381749059191	0.0234025288246878	4.56952775532968	28.6956175387686	TUBB2A;MAN2B1;NAPRT;CTSA;FTL;FABP5;TRAPPC1	GO_Cellular_Component_2023	L4
gs_ind_0	Cell-Substrate Junction (GO:0030055)	21/394	5.02002322444655e-05	0.00142233991359319	2.8875619954119	28.5853937108963	RPL6;RPL13A;DOCK7;RPL37A;ACTG1;PHLDB2;HNRNPK;RPL12;RPS7;RSU1;DCAF6;RPL30;RPL27;RPS5;RPL18;RPS11;RPL3;RPS8;ACTR3;GNA13;PPP1CB	GO_Cellular_Component_2023	L4
gs_ind_0	Coated Vesicle (GO:0030135)	6/79	0.00490440576244348	0.0390819834194715	4.38675507262819	23.3271023991986	VAMP2;PICALM;VPS41;CLVS1;SNX3;TMED7	GO_Cellular_Component_2023	L4
gs_ind_0	Cytoskeleton (GO:0005856)	23/593	0.00201904170252209	0.0234025288246878	2.06128610411477	12.7905529529069	DYNLL2;FER;SLAIN2;CTTNBP2NL;TUBB4A;ACTG1;PHLDB2;MYLK;FILIP1;SEPTIN7;TUBB3;PFDN5;TUBA1B;SEPTIN11;TUBB2A;DCX;SYN1;ARHGDIA;ACTR3;SNCA;PPP2CA;KLHL2;SHLD2	GO_Cellular_Component_2023	L4
gs_ind_0	Cytosolic Large Ribosomal Subunit (GO:0022625)	17/52	1.12966586830058e-16	1.44032398208324e-14	24.8130297124009	911.120545586136	RPL18A;RPL30;RPL26;RPL6;UBA52;RPL13A;RPL14;RPL27;RPL32;RPL3;RPL39;RPL15;RPL37A;RPL37;RPL12;RPL29;RPL18	GO_Cellular_Component_2023	L4
gs_ind_0	Cytosolic Small Ribosomal Subunit (GO:0022627)	12/41	1.6171336834612e-11	8.24738178565212e-10	21.1988334932973	526.74396726363	RPS27A;UBA52;RACK1;RPS24;RPS5;RPS8;RPS11;RPS27;RPS28;FAU;RPS7;RPS23	GO_Cellular_Component_2023	L4
gs_ind_0	Early Endosome Membrane (GO:0031901)	9/116	0.000529326073255881	0.0084361342925156	4.39619660029701	33.1644935603589	WASH2P;SNX3;VTI1B;WASH3P;TMEM30A;WASHC1;RAB5C;SNX5;MARCHF1	GO_Cellular_Component_2023	L4
gs_ind_0	Endosome Membrane (GO:0010008)	16/361	0.00259349211232397	0.0274507547157406	2.3823183628697	14.1861102844066	UBB;RPS27A;LAPTM4A;UBA52;VPS41;SNX3;WASH2P;VTI1B;TMEM30A;WASH3P;WASHC1;RAB11B;RHOU;RAB5C;ATP6V0B;MARCHF1	GO_Cellular_Component_2023	L4
gs_ind_0	Filopodium (GO:0030175)	6/60	0.00121169327318609	0.0171656547034695	5.91888185594234	39.7496509090353	TUBB3;UNC5C;WASH3P;GPM6A;KITLG;PDPN	GO_Cellular_Component_2023	L4
gs_ind_0	Focal Adhesion (GO:0005925)	21/386	3.73845484411686e-05	0.00119163248156225	2.95135675415541	30.0868776877065	RPL6;RPL13A;DOCK7;RPL37A;ACTG1;PHLDB2;HNRNPK;RPL12;RPS7;RSU1;DCAF6;RPL30;RPL27;RPS5;RPL18;RPS11;RPL3;RPS8;ACTR3;GNA13;PPP1CB	GO_Cellular_Component_2023	L4
gs_ind_0	Intracellular Non-Membrane-Bounded Organelle (GO:0043232)	43/1184	0.000130500020903326	0.00302522775730439	1.9281536387567	17.2456706318467	HNRNPA1;RPS27A;UVSSA;RPL26;RPL13A;SUB1;DYNLL2;NSUN5P2;SH3PXD2B;NSUN5P1;NSUN2;MTX2;NUCKS1;VHL;TMA16;CMPK1;RBMX2;TSPYL1;UBLCP1;ACTG1;NRXN1;RPS27;FILIP1;RPS7;RAB5C;HP1BP3;RPS23;FBLL1;RPL27;RPS5;RPL15;PML;INTS7;RPL18;RPS11;ZNF202;RPL3;TUBB2A;RAB40A;DCX;SYN1;ARHGDIA;SHLD2	GO_Cellular_Component_2023	L4
gs_ind_0	Large Ribosomal Subunit (GO:0015934)	17/52	1.12966586830058e-16	1.44032398208324e-14	24.8130297124009	911.120545586136	RPL18A;RPL30;RPL26;RPL6;UBA52;RPL13A;RPL14;RPL27;RPL32;RPL3;RPL39;RPL15;RPL37A;RPL37;RPL12;RPL29;RPL18	GO_Cellular_Component_2023	L4
gs_ind_0	Mitochondrial Inner Membrane (GO:0005743)	17/370	0.00132651499004511	0.0178032274979738	2.47211665437051	16.3782674661975	ATP5ME;ATP5MF;MRPS6;NDUFA13;LETM1;UQCC2;ATP5F1EP2;MRPL55;UQCR10;TMEM65;NDUFA11;NDUFB6;MTCO2P12;ATP5F1E;RDH13;TIMM17A;MRPL28	GO_Cellular_Component_2023	L4
gs_ind_0	Mitochondrial Membrane (GO:0031966)	23/538	0.000565355498816437	0.00848033248224656	2.28437369005621	17.0826739753743	RPS27A;UBA52;LETM1;MTCO2P12;RDH13;MTX2;MRPL28;UBB;MRPS6;NDUFA11;GDAP1;ATP5ME;ATP5F1EP2;UQCR10;UQCC2;ATP5F1E;CYB5A;ATP5MF;NDUFA13;MRPL55;TMEM65;NDUFB6;TIMM17A	GO_Cellular_Component_2023	L4
gs_ind_0	Mitochondrial Proton-Transporting ATP Synthase Complex (GO:0005753)	4/18	0.000378289618391331	0.00643092351265262	15.3789916502008	121.184154575195	ATP5F1E;ATP5ME;ATP5F1EP2;ATP5MF	GO_Cellular_Component_2023	L4
gs_ind_0	Neuron Projection (GO:0043005)	22/557	0.00200296666923819	0.0234025288246878	2.10176698278555	13.0585427984442	SLC30A3;RACK1;DOCK7;NELL2;SYT4;HTR7;UBB;RTN4;NCDN;SEMA3A;TUBB3;KCNC3;GPM6A;GABRG1;RELN;ATF4;NPBWR1;VAMP2;GRM7;DVL1;DCX;SNCA	GO_Cellular_Component_2023	L4
gs_ind_0	Nuclear Envelope Lumen (GO:0005641)	2/5	0.00378480157093558	0.0322405593460183	35.3187285977698	196.96413712494	TUBB2A;PLAAT1	GO_Cellular_Component_2023	L4
gs_ind_0	Nuclear Inner Membrane (GO:0005637)	4/31	0.00317087060460802	0.0310989232375018	8.10630146193917	46.6416246608842	LEMD3;DPY19L2;MFSD10;DPY19L2P2	GO_Cellular_Component_2023	L4
gs_ind_0	Organelle Inner Membrane (GO:0019866)	21/398	5.7973106420902e-05	0.001478314213733	2.8566785724705	27.8684173344723	LETM1;MTCO2P12;RDH13;MRPL28;MRPS6;MFSD10;NDUFA11;ATP5ME;ATP5F1EP2;UQCR10;DPY19L2;UQCC2;ATP5F1E;DPY19L2P2;ATP5MF;NDUFA13;MRPL55;TMEM65;NDUFB6;LEMD3;TIMM17A	GO_Cellular_Component_2023	L4
gs_ind_0	Polysomal Ribosome (GO:0042788)	9/28	2.26366611952281e-09	9.62058100797193e-08	24.28860063268	483.49568891738	RPL18A;RPL30;RPL6;EIF3H;RPL32;RPL39;RPS28;RPL18;RPS23	GO_Cellular_Component_2023	L4
gs_ind_0	Postsynaptic Density (GO:0014069)	9/151	0.00333087412956664	0.0314582556681294	3.3135358545154	18.9021332362947	RPL30;FABP5;RTN4;CACNG8;RPL14;RPS27;KCND2;RPL12;GRM1	GO_Cellular_Component_2023	L4
gs_ind_0	Protein Phosphatase Type 2A Complex (GO:0000159)	4/16	0.000232220559908603	0.00493468689805782	17.8405175600739	149.286292255079	PPP2CA;PPP2CB;PPP2R5A;PPP2R2A	GO_Cellular_Component_2023	L4
gs_ind_0	Protein Serine/Threonine Phosphatase Complex (GO:0008287)	4/29	0.00246963737139478	0.0273807621611161	8.74252473632706	52.4873554622549	PPP2CA;PPP2CB;PPP2R5A;PPP2R2A	GO_Cellular_Component_2023	L4
gs_ind_0	Proton-Transporting ATP Synthase Complex (GO:0045259)	4/18	0.000378289618391331	0.00643092351265262	15.3789916502008	121.184154575195	ATP5F1E;ATP5ME;ATP5F1EP2;ATP5MF	GO_Cellular_Component_2023	L4
gs_ind_0	Ribosome (GO:0005840)	16/61	4.46330568686928e-14	3.79380983383889e-12	18.2259860214832	560.272307713978	RPL18A;RPL30;RPL6;RPL13A;RPL27;EIF3H;RPL32;RPS5;RPL39;RPS11;RPS27;RPL15;RPS28;RPS7;RPL18;RPS23	GO_Cellular_Component_2023	L4
gs_ind_0	Rough Endoplasmic Reticulum Membrane (GO:0030867)	2/5	0.00378480157093558	0.0322405593460183	35.3187285977698	196.96413712494	RPS28;RPL27	GO_Cellular_Component_2023	L4
gs_ind_0	Small Ribosomal Subunit (GO:0015935)	13/42	1.0198185041742e-12	6.50134296411055e-11	22.9232694440044	632.943480354857	RPS27A;UBA52;MRPS6;RACK1;RPS24;RPS5;RPS8;RPS11;RPS27;RPS28;FAU;RPS7;RPS23	GO_Cellular_Component_2023	L4
gs_ind_0	Small-Subunit Processome (GO:0032040)	10/71	1.3973759343425e-06	5.09044090367625e-05	8.51358798504186	114.770950971468	RPS27A;FBLL1;RPS24;RPS5;RPS8;RPS11;RPS27;RPS28;RPS7;RPS23	GO_Cellular_Component_2023	L4
gs_ind_0	Vacuolar Lumen (GO:0005775)	9/160	0.0048669060534308	0.0390819834194715	3.11599238039117	16.5935844113006	TUBB2A;CSPG5;CTSV;MAN2B1;NAPRT;CTSA;FTL;FABP5;TRAPPC1	GO_Cellular_Component_2023	L4
gs_ind_0	Vesicle (GO:0031982)	12/234	0.00269125046232751	0.0274507547157406	2.79713752333541	16.5527587256049	CALM2;RPS27A;UBA52;VAMP2;TUBB2A;PICALM;VTI1B;GPM6A;NRXN1;ASPSCR1;RAB3B;UBB	GO_Cellular_Component_2023	L4
gs_ind_0	GTP Binding (GO:0005525)	12/200	0.000712349969745424	0.0406929920217074	3.30446702836892	23.947278373442	TUBB3;LSG1;TUBB2A;ARL4D;IFT27;RAB11B;ARL17A;ADSS2;RAB1B;TUBA1B;RHOU;TUBB4A	GO_Molecular_Function_2023	L4
gs_ind_0	GTPase Activity (GO:0003924)	16/265	9.2784095684651e-05	0.00877747056427541	3.30690273605372	30.7053700699555	GNG3;TUBA1B;RAB40A;RABL2A;IFT27;RAB11B;SEPTIN11;GNA13;AGAP4;AGAP9;RAB1B;RHOU;RAB3B;SEPTIN7;RAB5C;LSG1	GO_Molecular_Function_2023	L4
gs_ind_0	Guanyl Ribonucleotide Binding (GO:0032561)	14/225	0.000182894043774087	0.011940368286394	3.42289206555675	29.45947506627	TUBB3;LSG1;TUBB2A;ARL4D;IFT27;RAB11B;ARL17A;ADSS2;RAB1B;TUBA1B;RHOU;RAB3B;RAB5C;TUBB4A	GO_Molecular_Function_2023	L4
gs_ind_0	RNA Binding (GO:0003723)	65/1395	2.71718987811123e-10	1.24175577429683e-07	2.55151081791645	56.2002220848975	HNRNPA1;RPS27A;RPL6;RPL26;RPL13A;SUB1;RACK1;RPL14;NUDT5;RPL37A;PEBP1;NSUN2;CPSF2;SFPQ;SAP18;NUCKS1;ZMAT3;RPL29;MRPL28;ZC3H13;RBMX2;RPL18A;TRMT9B;RTN4;RPL32;HTATSF1;CCDC124;RPS27;HNRNPK;NBPF10;RPS28;RPL37;RPL12;FAU;RPS7;SRSF3;KCTD12;RPS23;RPL30;FBLL1;EIF3H;RPL27;RPS24;TMSB4X;RPS5;JAKMIP1;RPL15;TRUB1;DROSHA;TUBA1B;SRP9;RPL18;RPS11;SRSF6;RPL3;EIF1AX;HSP90AB1;HNRNPH2;RPL39;RPS8;RBM8A;DHFR;PURG;PPP1R8…	GO_Molecular_Function_2023	L4
gs_ind_0	Ribonucleoside Triphosphate Phosphatase Activity (GO:0017111)	16/270	0.000115240313754163	0.00877747056427541	3.24152865678574	29.3957732076316	GNG3;TUBA1B;RAB40A;RABL2A;IFT27;RAB11B;SEPTIN11;GNA13;AGAP4;AGAP9;RAB1B;RHOU;RAB3B;SEPTIN7;RAB5C;LSG1	GO_Molecular_Function_2023	L4
gs_ind_0	Tau Protein Binding (GO:0048156)	6/39	0.000112309855727675	0.00877747056427541	9.63425921657924	87.6163516447494	HSP90AB1;PICALM;STUB1;PPP2CA;SNCA;PPP2CB	GO_Molecular_Function_2023	L4
gs_ind_0	Ubiquitin Protein Ligase Binding (GO:0031625)	20/271	6.2475255860087e-07	9.51706397601992e-05	4.09619342399406	58.5178513016616	RPS27A;UBA52;PIAS4;UBE2J1;RBX1;UBE2D1;UBB;RTN4;ACTG1;WASHC1;TUBA1B;PML;TPI1;NEDD8;TRIB2;TUBB2A;PRKACB;HSP90AB1;GABARAPL1;STUB1	GO_Molecular_Function_2023	L4
gs_ind_0	Ubiquitin-Like Protein Ligase Binding (GO:0044389)	21/289	4.25572893932287e-07	9.51706397601992e-05	4.02735871500176	59.080666046942	RPS27A;UBA52;PIAS4;UBE2J1;RBX1;UBE2D1;UBB;RTN4;ACTG1;WASHC1;SUMO3;TUBA1B;PML;TPI1;NEDD8;TRIB2;TUBB2A;PRKACB;HSP90AB1;GABARAPL1;STUB1	GO_Molecular_Function_2023	L4
gs_ind_0	Actin Nucleation (GO:0045010)	5/23	7.62517520523751e-05	0.0132678048571133	14.7491371692482	139.843504029788	WASH2P;WASH3P;WASHC1;ACTR3;ARPC4	GO_Biological_Process_2023	L4
gs_ind_0	Arp2/3 Complex-Mediated Actin Nucleation (GO:0034314)	5/19	2.81438269980111e-05	0.00693524718525414	18.8197366461741	197.196635500808	WASH2P;WASH3P;WASHC1;ACTR3;ARPC4	GO_Biological_Process_2023	L4
gs_ind_0	Cytoplasmic Translation (GO:0002181)	28/93	1.89299101014335e-25	4.28194566494427e-22	22.1908396946565	1263.24615243628	RPS27A;RPL26;RPL6;UBA52;RPL13A;RACK1;RPL14;RPL37A;RPL29;RPL18A;RPL32;RPS27;RPL37;RPL12;RPS28;FAU;RPS7;RPS23;RPL30;RPL27;RPS24;RPS5;RPL15;RPL18;RPS11;RPL3;RPL39;RPS8	GO_Biological_Process_2023	L4
gs_ind_0	Endocytic Recycling (GO:0032456)	7/64	0.000275960230430697	0.0260092517180932	6.48068080987336	53.1108240030602	SNX7;EPS15;SNX3;WASH2P;WASH3P;WASHC1;RAB11B	GO_Biological_Process_2023	L4
gs_ind_0	Ganglion Development (GO:0061548)	4/11	4.55765108048069e-05	0.00937218794913393	29.7378927911275	297.263488031082	UNC5C;TUBB3;SEMA3A;NELL2	GO_Biological_Process_2023	L4
gs_ind_0	Gene Expression (GO:0010467)	34/296	2.53152053606241e-16	1.14525989051463e-13	6.72118819120738	241.37494892725	RPS27A;RPL26;RPL6;RPL13A;RPL14;RPL37A;RPL29;MRPL28;RPL18A;MRPS6;RPL32;RPS27;HNRNPK;RPL37;RPS28;RPL12;FAU;RPS7;SRSF3;RPS23;RPL30;RPL27;RPS24;RPS5;RPL15;RPL18;RPS11;THOC3;RPL3;RPL39;RPS8;MRPL55;STUB1;RBM8A	GO_Biological_Process_2023	L4
gs_ind_0	Macromolecule Biosynthetic Process (GO:0009059)	29/183	6.62620693560775e-18	4.99616002944824e-15	9.72863882219575	384.821164561363	RPS27A;RPL26;RPL6;RPL13A;RPL14;RPL37A;RPL29;MRPL28;RPL18A;MRPS6;RPL32;RPS27;RPL37;RPL12;RPS28;FAU;RPS7;RPS23;RPL30;RPL27;RPS24;RPS5;RPL15;RPL18;RPS11;RPL3;RPL39;RPS8;MRPL55	GO_Biological_Process_2023	L4
gs_ind_0	Modification-Dependent Macromolecule Catabolic Process (GO:0043632)	4/8	1.01395702301049e-05	0.00311604113360848	49.5668515095502	569.972444593699	NEDD8;RPS27A;UBA52;UBB	GO_Biological_Process_2023	L4
gs_ind_0	Negative Regulation Of Lipid Kinase Activity (GO:0090219)	3/7	0.000257248843617269	0.0260092517180932	38.504547008547	318.258050267232	WASHC1;PPP2R5A;PIP4K2A	GO_Biological_Process_2023	L4
gs_ind_0	Negative Regulation Of Protein Phosphorylation (GO:0001933)	11/148	0.000192882177201988	0.023357666971491	4.16783547093056	35.6492932712386	CALM2;TRIB2;RACK1;RASSF2;DEPTOR;DVL1;SNCA;IGFBP3;DNAJC10;GPD1L;CAMK2N1	GO_Biological_Process_2023	L4
gs_ind_0	Neurotransmitter Secretion (GO:0007269)	6/43	0.000196196141670349	0.023357666971491	8.60574840436484	73.4620734704757	VAMP2;DVL1;NRXN1;SYN1;LIN7C;SNCA	GO_Biological_Process_2023	L4
gs_ind_0	Oxidative Phosphorylation (GO:0006119)	8/62	3.06598018799918e-05	0.00693524718525414	7.75924674070497	80.6384229248959	ATP5ME;ATP5MF;NDUFA13;ATP5F1EP2;NDUFA11;MTCO2P12;NDUFB6;ATP5F1E	GO_Biological_Process_2023	L4
gs_ind_0	Peptide Biosynthetic Process (GO:0043043)	29/158	1.00520383423185e-19	1.13688553651622e-16	11.6139953412681	508.041757718129	RPS27A;RPL26;RPL6;RPL13A;RPL14;RPL37A;RPL29;MRPL28;RPL18A;MRPS6;RPL32;RPS27;RPL37;RPL12;RPS28;FAU;RPS7;RPS23;RPL30;RPL27;RPS24;RPS5;RPL15;RPL18;RPS11;RPL3;RPL39;RPS8;MRPL55	GO_Biological_Process_2023	L4
gs_ind_0	Positive Regulation Of Intrinsic Apoptotic Signaling Pathway By P53 Class Mediator (GO:1902255)	3/5	7.57249756635751e-05	0.0132678048571133	69.3116307692308	657.656652224508	RPS7;RPL26;UBB	GO_Biological_Process_2023	L4
gs_ind_0	Positive Regulation Of Ligase Activity (GO:0051351)	3/8	0.000405514407649568	0.0316301237966663	31.5029370629371	246.049095367251	TMSB4X;GCLM;ANTKMT	GO_Biological_Process_2023	L4
gs_ind_0	Positive Regulation Of Proteasomal Ubiquitin-Dependent Protein Catabolic Process (GO:0032436)	8/83	0.000248286632413381	0.0260092517180932	5.598117811084	46.4695656264347	COP1;TRIB2;RACK1;UBQLN2;DVL1;STUB1;RBX1;SGTA	GO_Biological_Process_2023	L4
gs_ind_0	Protein Modification By Small Protein Conjugation (GO:0032446)	18/362	0.000389979151446801	0.0316301237966663	2.68562316018399	21.080576836009	NEDD8;UVSSA;RPS27A;UFC1;PIAS4;RACK1;UBA52;FBXL2;KLHL2;HACE1;STUB1;SUMO3;RBX1;ZMIZ2;PML;UFM1;VHL;UBB	GO_Biological_Process_2023	L4
gs_ind_0	Protein Transport (GO:0015031)	17/311	0.00018835820448433	0.023357666971491	2.97177007398209	25.4893624597603	SNX7;VAMP2;NAPG;ARL4D;TMED7;CTSA;RABL2A;ASPSCR1;RAB11B;AP3B1;IFT27;ARL17A;SLC10A7;RAB1B;RAB3B;RAB5C;TIMM17A	GO_Biological_Process_2023	L4
gs_ind_0	Proton Motive Force-Driven ATP Synthesis (GO:0015986)	7/60	0.000183716493220307	0.023357666971491	6.96591125830111	59.9215821670512	ATP5ME;ATP5MF;NDUFA13;ATP5F1EP2;NDUFA11;NDUFB6;ATP5F1E	GO_Biological_Process_2023	L4
gs_ind_0	Proton Motive Force-Driven Mitochondrial ATP Synthesis (GO:0042776)	7/53	8.2672107666808e-05	0.0133574505387371	8.01593951363537	75.3548677153812	ATP5ME;ATP5MF;NDUFA13;ATP5F1EP2;NDUFA11;NDUFB6;ATP5F1E	GO_Biological_Process_2023	L4
gs_ind_0	Regulation Of Arp2/3 Complex-Mediated Actin Nucleation (GO:0034315)	5/30	0.000287869891460894	0.0260464677793817	10.6984916113268	87.2248229228391	GMFB;WASH2P;WASH3P;WASHC1;CARMIL1	GO_Biological_Process_2023	L4
gs_ind_0	Regulation Of Protein Localization (GO:0032880)	8/96	0.000666532646895909	0.0486353821702757	4.77424918227773	34.9160963150377	RACK1;HSP90AB1;PICALM;CCDC66;DVL1;DNAJB6;RAB11B;SUMO3	GO_Biological_Process_2023	L4
gs_ind_0	Regulation Of Protein Localization To Cell Surface (GO:2000008)	5/31	0.000337651196357389	0.0293756540830928	10.2945188737444	82.2892073680955	HSP90AB1;PICALM;RAB11B;GPD1L;TMEM35A	GO_Biological_Process_2023	L4
gs_ind_0	Response To Magnesium Ion (GO:0032026)	3/8	0.000405514407649568	0.0316301237966663	31.5029370629371	246.049095367251	THBS1;SNCA;D2HGDH	GO_Biological_Process_2023	L4
gs_ind_0	Response To Metal Ion (GO:0010038)	7/64	0.000275960230430697	0.0260092517180932	6.48068080987336	53.1108240030602	SLC30A3;CALM2;D2HGDH;THBS1;SNCA;PPP2CA;PPP2CB	GO_Biological_Process_2023	L4
gs_ind_0	Ribonucleoprotein Complex Biogenesis (GO:0022613)	12/114	3.01344524207128e-06	0.00113606885626087	6.09004811267777	77.4192892274114	RPL26;RPL14;RPS24;RPS23;RPS5;RPS8;RPS27;GTF3A;RPS28;RPS7;TMA16;RPS11	GO_Biological_Process_2023	L4
gs_ind_0	Ribosomal Small Subunit Biogenesis (GO:0042274)	8/82	0.000228279203082686	0.0258183778686518	5.67340162486754	47.5711384796884	RPS24;RPS23;RPS5;RPS8;RPS27;RPS28;RPS7;RPS11	GO_Biological_Process_2023	L4
gs_ind_0	Ribosome Biogenesis (GO:0042254)	13/151	1.10204814628063e-05	0.00311604113360848	4.86933432302034	55.587127962581	RPL26;RPL14;RPL27;RPS24;RPS23;RPS5;RPS8;RPS27;GTF3A;RPS28;RPS7;TMA16;RPS11	GO_Biological_Process_2023	L4
gs_ind_0	Signal Release From Synapse (GO:0099643)	6/38	9.66459594101164e-05	0.0145742106790455	9.93094502779494	91.8061859328235	VAMP2;DVL1;NRXN1;SYN1;LIN7C;SNCA	GO_Biological_Process_2023	L4
gs_ind_0	Translation (GO:0006412)	31/234	9.30385624243123e-17	5.26133070509486e-14	7.89730857226077	291.517439108711	RPS27A;RPL26;RPL6;UBA52;RPL13A;RACK1;RPL14;RPL37A;RPL29;MRPL28;RPL18A;MRPS6;RPL32;RPS27;RPL37;RPS28;RPL12;FAU;RPS7;RPS23;RPL30;RPL27;RPS24;RPS5;RPL15;RPL18;RPS11;RPL3;RPL39;RPS8;MRPL55	GO_Biological_Process_2023	L4
gs_ind_0	rRNA Metabolic Process (GO:0016072)	8/91	0.000465763668039957	0.0351185805702128	5.060762685156	38.825322137755	RPL26;RPL14;RPL27;RPS24;RPS27;RPS28;RPS7;GTF3A	GO_Biological_Process_2023	L4
gs_ind_0	Axon (GO:0030424)	7/205	0.00439303934436815	0.0489992849948756	3.84397129414001	20.8640535263132	ADGRL3;EPHB2;SEMA3A;SYT4;SEPTIN4;ALCAM;NFIB	GO_Cellular_Component_2023	IN-PV
gs_ind_0	Cell-Substrate Junction (GO:0030055)	14/394	4.33592204959329e-05	0.00104784782865171	3.92870927632453	39.4677787327955	RPL6;RPL3;RPL9;RPL13A;ITGB1BP1;RPL37A;RPLP2;ALCAM;TLN2;RPL31;MARCKS;RAB10;CNN3;RPL8	GO_Cellular_Component_2023	IN-PV
gs_ind_0	Cytosolic Large Ribosomal Subunit (GO:0022625)	15/52	1.95941122749352e-18	1.4205731399328e-16	43.0858878904578	1756.77915171145	RPL35A;RPL26;RPL6;RPL3;RPL13A;RPL9;RPL32;RPL37A;RPLP2;RPL13;RPL24;RPL37;RPL31;RPL27A;RPL8	GO_Cellular_Component_2023	IN-PV
gs_ind_0	Cytosolic Small Ribosomal Subunit (GO:0022627)	4/41	0.000702441608158172	0.012412000955772	12.1652434456929	88.3312034760767	RPS24;RPS20;RPS28;RPS27	GO_Cellular_Component_2023	IN-PV
gs_ind_0	Early Endosome Membrane (GO:0031901)	6/116	0.00104714088508374	0.0151835428337143	5.98250793416488	41.0501256078749	MARCHF8;WLS;WASH2P;WASH3P;ZFYVE28;WASHC1	GO_Cellular_Component_2023	IN-PV
gs_ind_0	Focal Adhesion (GO:0005925)	14/386	3.47438050319075e-05	0.00100757034592532	4.01388170389021	41.2125676206719	RPL6;RPL3;RPL9;RPL13A;ITGB1BP1;RPL37A;RPLP2;ALCAM;TLN2;RPL31;MARCKS;RAB10;CNN3;RPL8	GO_Cellular_Component_2023	IN-PV
gs_ind_0	Golgi Membrane (GO:0000139)	13/426	0.000355537472395567	0.00736470478533676	3.35450110494934	26.6410449223783	TPST1;C1GALT1;MAN1A2;ZDHHC13;SH3GL2;HS3ST2;WLS;ZDHHC21;SYT4;ST8SIA5;ZDHHC11;GALNT11;GOSR1	GO_Cellular_Component_2023	IN-PV
gs_ind_0	Large Ribosomal Subunit (GO:0015934)	15/52	1.95941122749352e-18	1.4205731399328e-16	43.0858878904578	1756.77915171145	RPL35A;RPL26;RPL6;RPL3;RPL13A;RPL9;RPL32;RPL37A;RPLP2;RPL13;RPL24;RPL37;RPL31;RPL27A;RPL8	GO_Cellular_Component_2023	IN-PV
gs_ind_0	Non-Motile Cilium (GO:0097730)	3/28	0.00258347044117933	0.0340548376337276	13.8839401264865	82.7291462484285	DYNLL2;SEPTIN7;CEP89	GO_Cellular_Component_2023	IN-PV
gs_ind_0	Polysomal Ribosome (GO:0042788)	6/28	2.74972240927849e-07	9.96774373363452e-06	29.4445559737906	444.807002263259	RPL6;RPL32;RPL24;RPS28;RPL31;RPL8	GO_Cellular_Component_2023	IN-PV
gs_ind_0	Protein Serine/Threonine Phosphatase Complex (GO:0008287)	3/29	0.00286070091816285	0.0345668027611344	13.3596889024648	78.2435378000996	PPP3R2;PPP3CB;PPP2R2A	GO_Cellular_Component_2023	IN-PV
gs_ind_0	Ribosome (GO:0005840)	9/61	8.76416830198974e-09	4.23601467929504e-07	18.5694660164951	344.511767730325	RPL6;RPL13A;RPL32;RPS27;RPL24;RPS28;RPL31;RPL9;RPL8	GO_Cellular_Component_2023	IN-PV
gs_ind_0	Small Ribosomal Subunit (GO:0015935)	4/42	0.000770400059323778	0.012412000955772	11.8489712534656	84.9405426796019	RPS24;RPS20;RPS28;RPS27	GO_Cellular_Component_2023	IN-PV
gs_ind_0	GDP-dissociation Inhibitor Activity (GO:0005092)	3/12	0.000194978411297455	0.0147696146557822	37.2821000196631	318.4868772768	ITGB1BP1;GPSM2;CCDC88A	GO_Molecular_Function_2023	IN-PV
gs_ind_0	GTPase Regulator Activity (GO:0030695)	15/423	2.38448596240377e-05	0.00722499246608343	3.91911137368154	41.7147937346422	GPSM2;CPEB2;FGD6;ARHGAP23;CCDC88A;SH3BP5;RGS7;CDC42SE1;ITGB1BP1;SERGEF;AGAP4;AGAP9;ARHGAP15;RALGAPA2;ARHGAP18	GO_Molecular_Function_2023	IN-PV
gs_ind_0	Palmitoyltransferase Activity (GO:0016409)	4/27	0.000135693160491698	0.0147696146557822	19.4193162801817	172.931232929762	ZDHHC13;ZDHHC11B;ZDHHC21;ZDHHC11	GO_Molecular_Function_2023	IN-PV
gs_ind_0	RNA Binding (GO:0003723)	29/1395	0.000149555351026573	0.0147696146557822	2.25782868847148	19.8866028502437	RPL6;RPL26;RPL13A;RPL37A;RPL13;SFPQ;PTBP2;RPL8;TRMT9B;RPL32;BARD1;RPS27;RPS28;RPL37;RPL35A;CPEB2;RPS24;TMSB4X;ZCCHC7;TRUB1;RPL24;RPL31;TUBA1B;RPL3;RPS20;DHFR;KHDRBS3;RPL27A;RPL9	GO_Molecular_Function_2023	IN-PV
gs_ind_0	Cytoplasmic Translation (GO:0002181)	19/93	7.17469458456126e-20	9.75758463500332e-17	27.542292324968	1214.09568977649	RPL26;RPL6;RPL13A;RPL37A;RPL13;RPL8;RPL32;RPS27;RPLP2;RPL37;RPS28;RPL35A;RPS24;RPL24;RPL31;RPL3;RPS20;RPL27A;RPL9	GO_Biological_Process_2023	IN-PV
gs_ind_0	Gene Expression (GO:0010467)	19/296	1.6634104381062e-10	4.52447639164886e-08	7.35723349808953	165.662686553148	RPL26;RPL6;RPL13A;RPL37A;RPL13;RPL8;RPL32;RPS27;RPLP2;RPL37;RPS28;RPL35A;RPS24;RPL24;RPL31;RPL3;RPS20;RPL27A;RPL9	GO_Biological_Process_2023	IN-PV
gs_ind_0	Macromolecule Biosynthetic Process (GO:0009059)	19/183	3.37619277318632e-14	1.53054072384446e-11	12.4458860123236	386.064447085908	RPL26;RPL6;RPL13A;RPL37A;RPL13;RPL8;RPL32;RPS27;RPLP2;RPL37;RPS28;RPL35A;RPS24;RPL24;RPL31;RPL3;RPS20;RPL27A;RPL9	GO_Biological_Process_2023	IN-PV
gs_ind_0	Peptide Biosynthetic Process (GO:0043043)	19/158	2.2093413672729e-15	1.50235212974557e-12	14.6853967058561	495.574600669678	RPL26;RPL6;RPL13A;RPL37A;RPL13;RPL8;RPL32;RPS27;RPLP2;RPL37;RPS28;RPL35A;RPS24;RPL24;RPL31;RPL3;RPS20;RPL27A;RPL9	GO_Biological_Process_2023	IN-PV
gs_ind_0	Peptidyl-Tyrosine Modification (GO:0018212)	5/54	0.000191822596391741	0.0402188284438225	11.2889723265193	96.621632178037	TPST1;PDGFRA;EPHB2;FER;ERBB4	GO_Biological_Process_2023	IN-PV
gs_ind_0	Protein Palmitoylation (GO:0018345)	4/30	0.000207008675813792	0.0402188284438225	17.2196311214755	146.069823371871	ZDHHC13;ZDHHC11B;ZDHHC21;ZDHHC11	GO_Biological_Process_2023	IN-PV
gs_ind_0	Translation (GO:0006412)	20/234	2.88653164145522e-13	9.81420758094774e-11	10.0478901246131	290.118263449817	RPL26;RPL6;RPL13A;RPL37A;RPL13;RPL8;RPL32;RPS27;RPLP2;RPL37;RPS28;RPL35A;RPS24;RPL24;RPL31;RPL3;RPS20;MARS1;RPL27A;RPL9	GO_Biological_Process_2023	IN-PV
gs_ind_0	rRNA Metabolic Process (GO:0016072)	6/91	0.000288837073303455	0.0491023024615873	7.73654860698379	63.0501462495515	RPL35A;RPL26;RPS24;RPS27;MARS1;RPS28	GO_Biological_Process_2023	IN-PV
gs_ind_0	Apical Junction Complex (GO:0043296)	4/105	0.00583958248947262	0.0397091609284138	6.54363316138146	33.654533382202	TGFBR1;FRMD4B;PARD3B;ACTG1	GO_Cellular_Component_2023	L2_L3-BS
gs_ind_0	Asymmetric Synapse (GO:0032279)	9/133	3.55501271196506e-07	4.83481728827249e-06	11.4639779079349	170.237057043186	RPL30;RPL14;RPS14;RPLP0;RPS27;RPL12;RPS19;FXR1;RPS3	GO_Cellular_Component_2023	L2_L3-BS
gs_ind_0	Bounding Membrane Of Organelle (GO:0098588)	14/818	0.00157683510157414	0.0153178267010059	2.7126731813399	17.5030775793516	RPS27A;TPST1;CNIH3;UBA52;FKTN;HS3ST2;EVC2;ZDHHC21;WNT5B;ATP6V0A2;RHOU;ST3GAL6;DOP1B;UST	GO_Cellular_Component_2023	L2_L3-BS
gs_ind_0	Cell-Substrate Junction (GO:0030055)	23/394	5.93296356048716e-15	1.15269006318036e-13	9.96144653543534	326.319581366023	RPL6;RPL13A;RPS14;PRAG1;RPL37A;ATP6V0A2;RPS3;ACTG1;RPL12;RPS19;RPS7;RSU1;RPL30;RPL27;PDLIM7;RPL22;RPL18;RPS11;RPL3;ENAH;PABPC1;RPL9;RPLP0	GO_Cellular_Component_2023	L2_L3-BS
gs_ind_0	Cytoskeleton Of Presynaptic Active Zone (GO:0048788)	2/7	0.000945452290232534	0.00989088549781728	66.7624897624898	464.923772788728	ERC2;PCLO	GO_Cellular_Component_2023	L2_L3-BS
gs_ind_0	Cytosolic Large Ribosomal Subunit (GO:0022625)	20/52	2.30753717250014e-30	1.56912527730009e-28	99.0064621313176	6756.33681202703	RPL26;RPL6;UBA52;RPL13A;RPL14;RPL37A;RPL41;RPL29;RPL18A;RPL32;RPL37;RPL12;RPL30;RPL27;RPL22;RPL18;RPL3;RPL39;RPL9;RPLP0	GO_Cellular_Component_2023	L2_L3-BS
gs_ind_0	Cytosolic Small Ribosomal Subunit (GO:0022627)	12/41	5.08996638611503e-17	1.73058857127911e-15	64.5247901156344	2420.75560307033	RPS27A;UBA52;RACK1;RPS14;RPS24;RPS19;RPS11;RPS27;FAU;RPS7;RPS3;RPS23	GO_Cellular_Component_2023	L2_L3-BS
gs_ind_0	Focal Adhesion (GO:0005925)	23/386	3.8307887548175e-15	8.68312117758634e-14	10.182696922652	338.02180998864	RPL6;RPL13A;RPS14;PRAG1;RPL37A;ATP6V0A2;RPS3;ACTG1;RPL12;RPS19;RPS7;RSU1;RPL30;RPL27;PDLIM7;RPL22;RPL18;RPS11;RPL3;ENAH;PABPC1;RPL9;RPLP0	GO_Cellular_Component_2023	L2_L3-BS
gs_ind_0	Intracellular Non-Membrane-Bounded Organelle (GO:0043232)	20/1184	0.000198871762094875	0.00225387997040858	2.68637544043397	22.8955758695728	HNRNPA1;RPS27A;RPL26;RPL13A;RPS14;NSUN5P2;RPS3;ACTG1;RPS27;RPS7;RPS19;RPS23;RPL27;FXR1;RPL18;RPS11;RPL3;DCX;PCLO;RPL9	GO_Cellular_Component_2023	L2_L3-BS
gs_ind_0	Large Ribosomal Subunit (GO:0015934)	20/52	2.30753717250014e-30	1.56912527730009e-28	99.0064621313176	6756.33681202703	RPL26;RPL6;UBA52;RPL13A;RPL14;RPL37A;RPL41;RPL29;RPL18A;RPL32;RPL37;RPL12;RPL30;RPL27;RPL22;RPL18;RPL3;RPL39;RPL9;RPLP0	GO_Cellular_Component_2023	L2_L3-BS
gs_ind_0	Mitochondrial Proton-Transporting ATP Synthase Complex (GO:0005753)	2/18	0.00655670859663612	0.0405323804155687	22.2481572481572	111.847416516028	ATP5F1E;ATP5ME	GO_Cellular_Component_2023	L2_L3-BS
gs_ind_0	Nuclear Lumen (GO:0031981)	13/778	0.00281376153158227	0.0239169730184493	2.64688495299765	15.545772231695	RPS27A;RPL26;RPL3;RPL13A;RPS14;RPL27;NSUN5P2;RPS7;FXR1;RPS19;RPL18;RPS3;RPS11	GO_Cellular_Component_2023	L2_L3-BS
gs_ind_0	Nucleolus (GO:0005730)	13/769	0.00254865117040349	0.0231077706116583	2.67897731852401	15.9993642644866	RPS27A;RPL26;RPL3;RPL13A;RPS14;RPL27;NSUN5P2;RPS7;FXR1;RPS19;RPL18;RPS3;RPS11	GO_Cellular_Component_2023	L2_L3-BS
gs_ind_0	Polysomal Ribosome (GO:0042788)	9/28	1.68048516988897e-13	2.85682478881125e-12	73.3821982084459	2158.50240583602	RPL18A;RPL30;RPL6;EIF3H;RPL32;RPL39;RPL41;RPL18;RPS23	GO_Cellular_Component_2023	L2_L3-BS
gs_ind_0	Postsynaptic Density (GO:0014069)	9/151	1.03609075915234e-06	1.28098493858834e-05	10.01146025878	137.958481131663	RPL30;RPL14;RPS14;RPLP0;RPS27;RPL12;RPS19;FXR1;RPS3	GO_Cellular_Component_2023	L2_L3-BS
gs_ind_0	Proton-Transporting ATP Synthase Complex (GO:0045259)	2/18	0.00655670859663612	0.0405323804155687	22.2481572481572	111.847416516028	ATP5F1E;ATP5ME	GO_Cellular_Component_2023	L2_L3-BS
gs_ind_0	Ribosome (GO:0005840)	17/61	3.54851486782671e-23	1.60866007341477e-21	61.0029962546816	3153.42349134734	RPL18A;RPL30;RPL6;RPL13A;RPL27;EIF3H;RPL32;RPL39;RPS11;RPS27;RPS7;RPL41;RPL9;RPS19;RPL18;RPS3;RPS23	GO_Cellular_Component_2023	L2_L3-BS
gs_ind_0	Septin Cytoskeleton (GO:0032156)	2/13	0.00341831302873654	0.0258272539948983	31.9251860556208	181.290620642009	SEPTIN11;SEPTIN7	GO_Cellular_Component_2023	L2_L3-BS
gs_ind_0	Septin Ring (GO:0005940)	2/13	0.00341831302873654	0.0258272539948983	31.9251860556208	181.290620642009	SEPTIN11;SEPTIN7	GO_Cellular_Component_2023	L2_L3-BS
gs_ind_0	Small Ribosomal Subunit (GO:0015935)	12/42	7.08316542678874e-17	1.92662099608654e-15	62.4076911291558	2320.70648642979	RPS27A;UBA52;RACK1;RPS14;RPS24;RPS19;RPS11;RPS27;FAU;RPS7;RPS3;RPS23	GO_Cellular_Component_2023	L2_L3-BS
gs_ind_0	Small-Subunit Processome (GO:0032040)	8/71	3.02971706818655e-08	4.57823912525967e-07	20.0666608662867	347.398277128846	RPS27A;RPS14;RPS24;RPS19;RPS11;RPS27;RPS7;RPS23	GO_Cellular_Component_2023	L2_L3-BS
gs_ind_0	Vesicle (GO:0031982)	6/234	0.00551576953092085	0.0394812976950124	4.21604614787642	21.924047508988	CALM2;RPS27A;UBA52;EPS8;ITSN2;DYNC1I2	GO_Cellular_Component_2023	L2_L3-BS
gs_ind_0	DNA-(apurinic Or Apyrimidinic Site) Endonuclease Activity (GO:0003906)	2/11	0.00243207309855695	0.0433351206651965	38.6481744902798	232.623797371958	APLF;RPS3	GO_Molecular_Function_2023	L2_L3-BS
gs_ind_0	Large Ribosomal Subunit rRNA Binding (GO:0070180)	2/5	0.000454286664405393	0.0178080372446914	104.917631917632	807.5281554926	RPLP0;RPL12	GO_Molecular_Function_2023	L2_L3-BS
gs_ind_0	RNA Binding (GO:0003723)	42/1395	6.86821973171803e-16	1.34617106741673e-13	5.21049520735714	181.921608530783	HNRNPA1;RPS27A;RPL26;RPL6;RPL13A;RPS14;RACK1;RPL14;RPL37A;PEBP1;RPL41;PTBP2;RPL29;RPS3;RPL18A;RPL32;NSA2;RPS27;NBPF10;RPL37;RPL12;FAU;RPS19;EEF2;RPS7;RPS23;RPL30;EIF3H;RPL27;RPS24;TMSB4X;RPL22;RPL18;FXR1;RPS11;RPL3;RPL39;PABPC1;EIF3L;RPL9;RPLP0;LARP1B	GO_Molecular_Function_2023	L2_L3-BS
gs_ind_0	Small Ribosomal Subunit rRNA Binding (GO:0070181)	2/9	0.00160626601251987	0.0393535173067367	48.9567567567567	314.980088744248	RPS3;RPS14	GO_Molecular_Function_2023	L2_L3-BS
gs_ind_0	Sulfotransferase Activity (GO:0008146)	3/38	0.00219872353180952	0.0430949812234666	14.5225530397575	88.8762572060017	HS3ST2;SULT1A1;UST	GO_Molecular_Function_2023	L2_L3-BS
gs_ind_0	Transforming Growth Factor Beta Receptor Activity (GO:0005024)	2/10	0.00199883260579731	0.0430949812234666	43.1960784313725	268.471919626824	TGFBR1;BMPR1B	GO_Molecular_Function_2023	L2_L3-BS
gs_ind_0	Ubiquitin Ligase Inhibitor Activity (GO:1990948)	2/7	0.000945452290232534	0.0308847748142628	66.7624897624898	464.923772788728	RPS7;RPL37	GO_Molecular_Function_2023	L2_L3-BS
gs_ind_0	Ubiquitin-Protein Transferase Inhibitor Activity (GO:0055105)	2/8	0.00125494628815583	0.0351384960683632	56.4899514899515	377.390300861882	RPS7;RPL37	GO_Molecular_Function_2023	L2_L3-BS
gs_ind_0	mRNA 5'-UTR Binding (GO:0048027)	4/24	1.99507573050125e-05	0.00130344947726082	32.4635031649772	351.32793465997	RPS7;RPL26;RPL41;RPS14	GO_Molecular_Function_2023	L2_L3-BS
gs_ind_0	mRNA Binding (GO:0003729)	9/282	0.000148459339037263	0.00727450761282587	5.19938701098582	45.8336335113203	RPL26;RPL13A;RPS14;PABPC1;RPL41;PTBP2;RPS7;FXR1;RPS3	GO_Molecular_Function_2023	L2_L3-BS
gs_ind_0	rRNA Binding (GO:0019843)	5/46	1.52835494231337e-05	0.00130344947726082	19.6610485658481	218.016128056391	RPS14;RPL12;RPLP0;RPS3;GTF3A	GO_Molecular_Function_2023	L2_L3-BS
gs_ind_0	Antimicrobial Humoral Immune Response Mediated By Antimicrobial Peptide (GO:0061844)	4/65	0.00102164091293605	0.0391367057417041	10.8102784294631	74.4433090398414	RPL30;FAU;RPS19;RPL39	GO_Biological_Process_2023	L2_L3-BS
gs_ind_0	Cytoplasmic Translation (GO:0002181)	31/93	3.53887568155119e-44	3.52472017882498e-41	82.5495211267606	8259.07422459193	RPS27A;RPL26;RPL6;UBA52;RPL13A;RPS14;RACK1;RPL14;RPL37A;RPL41;RPL29;RPS3;RPL18A;RPL32;RPS27;RPL37;RPL12;FAU;RPS19;RPS7;RPS23;RPL30;RPL27;RPS24;RPL22;RPL18;RPS11;RPL3;RPL39;RPL9;RPLP0	GO_Biological_Process_2023	L2_L3-BS
gs_ind_0	Gene Expression (GO:0010467)	29/296	8.0692214182109e-25	1.60738890650761e-22	17.8282201951238	989.04851143792	RPS27A;RPL26;RPL6;RPL13A;RPS14;RPL14;RPL37A;RPL41;RPL29;RPS3;RPL18A;RPL32;RPS27;RPL37;RPL12;FAU;RPS19;RPS7;RPS23;RPL30;RPL27;RPS24;RPL22;RPL18;RPS11;RPL3;RPL39;RPL9;RPLP0	GO_Biological_Process_2023	L2_L3-BS
gs_ind_0	Macromolecule Biosynthetic Process (GO:0009059)	30/183	1.73205280975817e-32	5.75041532839714e-30	32.3414320497673	2365.23939363694	RPS27A;RPL26;RPL6;RPL13A;RPS14;RPL14;RPL37A;RPL41;RPL29;RPS3;RPL18A;RPL32;RPS27;RPL37;RPL12;FAU;RPS19;EEF2;RPS7;RPS23;RPL30;RPL27;RPS24;RPL22;RPL18;RPS11;RPL3;RPL39;RPL9;RPLP0	GO_Biological_Process_2023	L2_L3-BS
gs_ind_0	Modification-Dependent Macromolecule Catabolic Process (GO:0043632)	2/8	0.00125494628815583	0.0462935741853039	56.4899514899515	377.390300861882	RPS27A;UBA52	GO_Biological_Process_2023	L2_L3-BS
gs_ind_0	Peptide Biosynthetic Process (GO:0043043)	29/158	6.04943195146982e-33	3.01261711183197e-30	36.9521266347614	2741.30621460506	RPS27A;RPL26;RPL6;RPL13A;RPS14;RPL14;RPL37A;RPL41;RPL29;RPS3;RPL18A;RPL32;RPS27;RPL37;RPL12;FAU;RPS19;RPS7;RPS23;RPL30;RPL27;RPS24;RPL22;RPL18;RPS11;RPL3;RPL39;RPL9;RPLP0	GO_Biological_Process_2023	L2_L3-BS
gs_ind_0	Positive Regulation Of Intrinsic Apoptotic Signaling Pathway By P53 Class Mediator (GO:1902255)	2/5	0.000454286664405393	0.0238141851446195	104.917631917632	807.5281554926	RPS7;RPL26	GO_Biological_Process_2023	L2_L3-BS
gs_ind_0	Positive Regulation Of Membrane Depolarization (GO:1904181)	2/6	0.000678368817649783	0.0321740639228183	81.6006006006006	595.343248103464	MLLT11;RACK1	GO_Biological_Process_2023	L2_L3-BS
gs_ind_0	Positive Regulation Of Microtubule Polymerization (GO:0031116)	3/29	0.000996264673682892	0.0391367057417041	19.4590398853594	134.491107447519	RPS3;SLAIN2;SLAIN1	GO_Biological_Process_2023	L2_L3-BS
gs_ind_0	Positive Regulation Of Microtubule Polymerization Or Depolymerization (GO:0031112)	3/26	0.000719642236897703	0.0325801667250051	21.9447885806625	158.80908838799	RPS3;SLAIN2;SLAIN1	GO_Biological_Process_2023	L2_L3-BS
gs_ind_0	Positive Regulation Of Translation (GO:0045727)	5/108	0.00088259089097876	0.0382200229310802	7.87141310947441	55.356883815781	RPL26;PABPC1;EEF2;FXR1;LARP1B	GO_Biological_Process_2023	L2_L3-BS
gs_ind_0	Presynaptic Active Zone Organization (GO:1990709)	2/5	0.000454286664405393	0.0238141851446195	104.917631917632	807.5281554926	ERC2;PCLO	GO_Biological_Process_2023	L2_L3-BS
gs_ind_0	Protein Sulfation (GO:0006477)	2/5	0.000454286664405393	0.0238141851446195	104.917631917632	807.5281554926	TPST1;UST	GO_Biological_Process_2023	L2_L3-BS
gs_ind_0	Regulation Of Chondrocyte Differentiation (GO:0032330)	3/25	0.000639810867935081	0.031862581223167	22.9206751054852	168.56639063349	TGFBR1;BMPR1B;GREM1	GO_Biological_Process_2023	L2_L3-BS
gs_ind_0	Regulation Of Cyclic-Nucleotide Phosphodiesterase Activity (GO:0051342)	2/7	0.000945452290232534	0.0391367057417041	66.7624897624898	464.923772788728	CALM2;RACK1	GO_Biological_Process_2023	L2_L3-BS
gs_ind_0	Regulation Of Translation (GO:0006417)	9/202	1.11994397750548e-05	0.000858049385842656	7.36352433764633	83.9415766597259	RPL26;RPL13A;EIF3H;RACK1;BZW2;FXR1;EEF2;RPS3;LARP1B	GO_Biological_Process_2023	L2_L3-BS
gs_ind_0	Ribonucleoprotein Complex Biogenesis (GO:0022613)	10/114	6.55655063127223e-09	1.08838740479119e-06	15.1591996520226	285.641785252964	RPL26;RPS14;RPL14;RPS24;RPS23;RPS11;RPS27;RPS7;RPS19;GTF3A	GO_Biological_Process_2023	L2_L3-BS
gs_ind_0	Ribosomal Large Subunit Biogenesis (GO:0042273)	6/51	1.3028543518753e-06	0.00012976429344678	21.2684774092452	288.208138714231	RPL26;RPL6;RPL14;NSA2;RPLP0;GTF3A	GO_Biological_Process_2023	L2_L3-BS
gs_ind_0	Ribosomal Small Subunit Assembly (GO:0000028)	3/16	0.00016299280295874	0.0101463019841816	38.2095639943741	333.256347638502	RPS19;RPS14;RPS27	GO_Biological_Process_2023	L2_L3-BS
gs_ind_0	Ribosomal Small Subunit Biogenesis (GO:0042274)	7/82	1.53088214795941e-06	0.000138614419942507	14.8326751321465	198.604572156693	RPS14;RPS24;RPS23;RPS19;RPS27;RPS7;RPS11	GO_Biological_Process_2023	L2_L3-BS
gs_ind_0	Ribosome Assembly (GO:0042255)	5/49	2.09104405580287e-05	0.00148762848541405	18.3342338470355	197.556172821797	RPL6;RPS14;RPS19;RPS27;RPLP0	GO_Biological_Process_2023	L2_L3-BS
gs_ind_0	Ribosome Biogenesis (GO:0042254)	11/151	8.14749420360673e-09	1.1592720323989e-06	12.3838181010888	230.655490311533	RPL26;RPS14;RPL14;RPL27;RPS23;RPS24;RPS11;RPS27;RPS7;RPS19;GTF3A	GO_Biological_Process_2023	L2_L3-BS
gs_ind_0	Translation (GO:0006412)	32/234	5.66780903114496e-32	1.4112844487551e-29	26.302506546951	1892.41064596667	RPS27A;RPL26;RPL6;UBA52;RPL13A;RPS14;RACK1;RPL14;RPL37A;RPL41;RPL29;RPS3;RPL18A;RPL32;RPS27;RPL37;RPL12;FAU;RPS19;EEF2;RPS7;RPS23;RPL30;RPL27;RPS24;RPL22;RPL18;RPS11;RPL3;RPL39;RPL9;RPLP0	GO_Biological_Process_2023	L2_L3-BS
gs_ind_0	ncRNA Processing (GO:0034470)	7/100	5.80895059203526e-06	0.000482142899138926	11.9718883383212	144.334410189843	RPL26;RPL27;RPL14;RPS24;RPS27;RPS7;RPS19	GO_Biological_Process_2023	L2_L3-BS
gs_ind_0	protein-RNA Complex Assembly (GO:0022618)	7/149	7.67122469407365e-05	0.0050936931968649	7.84577498792854	74.3422422468785	RPL6;EIF3H;RPS14;RPLP0;RPS27;EIF3L;RPS19	GO_Biological_Process_2023	L2_L3-BS
gs_ind_0	rRNA Metabolic Process (GO:0016072)	8/91	2.15234154896967e-07	2.38192464752644e-05	15.2527762155248	234.153593642571	RPL26;RPL14;RPL27;RPS24;RPS27;RPS7;RPS19;GTF3A	GO_Biological_Process_2023	L2_L3-BS
gs_ind_0	rRNA Processing (GO:0006364)	9/101	3.2965146500419e-08	4.10416073930216e-06	15.442044262377	266.032681778226	RPL26;RPL14;RPS14;RPL27;RPS24;NSA2;RPS27;RPS7;RPS19	GO_Biological_Process_2023	L2_L3-BS
gs_ind_0	Cytosolic Large Ribosomal Subunit (GO:0022625)	9/52	2.09859276858721e-09	1.60542346796922e-07	22.3025084941806	445.648698570717	RPL18A;RPL26;RPL6;RPL3;RPL13A;RPL32;RPL37A;RPL37;RPL12	GO_Cellular_Component_2023	L5_L6
gs_ind_0	Cytosolic Small Ribosomal Subunit (GO:0022627)	7/41	1.48126322873436e-07	5.39310792766218e-06	22.0941938292431	347.435625515481	RPS27A;RACK1;RPS24;RPS11;RPS27;FAU;RPS23	GO_Cellular_Component_2023	L5_L6
gs_ind_0	Large Ribosomal Subunit (GO:0015934)	9/52	2.09859276858721e-09	1.60542346796922e-07	22.3025084941806	445.648698570717	RPL18A;RPL26;RPL6;RPL3;RPL13A;RPL32;RPL37A;RPL37;RPL12	GO_Cellular_Component_2023	L5_L6
gs_ind_0	Polysomal Ribosome (GO:0042788)	4/28	0.000160078775439027	0.00408200877369518	18.5327671441247	161.973503316816	RPL18A;RPL6;RPL32;RPS23	GO_Cellular_Component_2023	L5_L6
gs_ind_0	Ribosome (GO:0005840)	8/61	1.59498558915516e-07	5.39310792766218e-06	16.18029057564	253.241464633805	RPL18A;RPL6;RPL13A;RPL32;RPS11;RPS27;SERP1;RPS23	GO_Cellular_Component_2023	L5_L6
gs_ind_0	Small Ribosomal Subunit (GO:0015935)	7/42	1.76245357113143e-07	5.39310792766218e-06	21.4712933420297	333.90842947429	RPS27A;RACK1;RPS24;RPS11;RPS27;FAU;RPS23	GO_Cellular_Component_2023	L5_L6
gs_ind_0	Small-Subunit Processome (GO:0032040)	5/71	0.000704375004163863	0.0153956250910102	8.35729735297147	60.6589328665204	RPS27A;RPS24;RPS11;RPS27;RPS23	GO_Cellular_Component_2023	L5_L6
gs_ind_0	RNA Binding (GO:0003723)	34/1395	1.64126343423779e-06	0.000421804702599111	2.67175662452832	35.5879163998079	RPS27A;RPL6;RPL26;RPL13A;RACK1;RPL37A;NSUN2;SFPQ;RPL18A;TRMT9B;RALYL;RPL32;EIF4G3;RPS27;DAP3;RPL37;RPL12;FAU;RPS23;PPARGC1A;ELAVL2;RPS24;TMSB4X;RBM19;DROSHA;TUBA1B;RPS11;RPL3;DMGDH;GLRX3;DHFR;ZC3H12B;LARP1B;ALG13	GO_Molecular_Function_2023	L5_L6
gs_ind_0	Cellular Component Assembly (GO:0022607)	11/256	5.58039446725059e-05	0.012025750076925	4.78398531339072	46.8527542987816	NLGN4Y;PDE4DIP;EPS8;PICALM;KIFAP3;NAPG;DVL1;IL1RAP;JHY;PDCD10;PPARGC1A	GO_Biological_Process_2023	L5_L6
gs_ind_0	Cytoplasmic Translation (GO:0002181)	16/93	1.19200885217087e-15	1.54126744585693e-12	22.1133121308496	759.882761007657	RPL18A;RPS27A;RPL26;RPL6;RPL3;RPL13A;RACK1;RPL32;RPS23;RPS24;RPS27;RPL37A;RPL37;RPL12;FAU;RPS11	GO_Biological_Process_2023	L5_L6
gs_ind_0	Gene Expression (GO:0010467)	15/296	3.31412135131713e-07	8.57031781450609e-05	5.67576316440162	84.6818365156845	RPL18A;RPS27A;RPL26;RPL6;RPL3;RPL13A;RPL32;RPS23;RPS24;RPS27;RPL37A;RPL37;RPL12;FAU;RPS11	GO_Biological_Process_2023	L5_L6
gs_ind_0	Macromolecule Biosynthetic Process (GO:0009059)	15/183	5.3346464974941e-10	1.72442448031497e-07	9.50861216276135	203.024352627968	RPL18A;RPS27A;RPL26;RPL6;RPL3;RPL13A;RPL32;RPS23;RPS24;RPS27;RPL37A;RPL37;RPL12;FAU;RPS11	GO_Biological_Process_2023	L5_L6
gs_ind_0	Peptide Biosynthetic Process (GO:0043043)	15/158	6.69227156955174e-11	4.3265535697152e-08	11.172062246074	261.733294539739	RPL18A;RPS27A;RPL26;RPL6;RPL3;RPL13A;RPL32;RPS23;RPS24;RPS27;RPL37A;RPL37;RPL12;FAU;RPS11	GO_Biological_Process_2023	L5_L6
gs_ind_0	Regulation Of Nucleic Acid-Templated Transcription (GO:1903506)	14/451	0.000188553321891272	0.0348284921722021	3.3944618744313	29.1113453522357	ZZZ3;ZNF730;RPL6;ELAVL2;KAT2B;ZNF117;DVL1;ZNF138;HIF1A;SFPQ;RFX3;SUPT3H;ZNF280D;PPARGC1A	GO_Biological_Process_2023	L5_L6
gs_ind_0	Translation (GO:0006412)	17/234	2.47698213796423e-10	1.06757930146258e-07	8.34953447538105	184.681766571053	RPL18A;RPS27A;RPL26;RPL6;RPL3;RPL13A;RACK1;RPL32;RPS23;RPS24;RPS27;RPL37A;DAP3;RPL37;RPL12;FAU;RPS11	GO_Biological_Process_2023	L5_L6
gs_ind_0	Cell-Substrate Junction (GO:0030055)	14/394	4.69465874706934e-05	0.000918066599426893	3.89846670685098	38.8540685869695	SRCIN1;RPL6;RPL3;PPFIBP1;RPL13A;RPL27;RPS29;RPL37A;RPLP2;RPL31;RPL12;TRIOBP;RPL18;RPL8	GO_Cellular_Component_2023	IN-SST
gs_ind_0	Cytoplasmic Side Of Endoplasmic Reticulum Membrane (GO:0098554)	3/13	0.000257142232247768	0.00452570328756071	33.4779563246807	276.724809573823	RPS29;RPS28;RPL27	GO_Cellular_Component_2023	IN-SST
gs_ind_0	Cytosolic Large Ribosomal Subunit (GO:0022625)	17/52	9.92677106921711e-22	8.73555854091105e-20	51.2530883122036	2478.68324131823	RPL26;RPL6;RPL3;RPL13A;RPL27;RPL32;RPL37A;RPLP2;RPL13;RPL24;RPL37;RPL12;RPL31;RPL35;RPL27A;RPL18;RPL8	GO_Cellular_Component_2023	IN-SST
gs_ind_0	Cytosolic Small Ribosomal Subunit (GO:0022627)	6/41	3.0734867391326e-06	0.000104305480210421	18.5153035272657	235.009154109339	RPS27A;RPS24;RPS20;RPS29;RPS27;RPS28	GO_Cellular_Component_2023	IN-SST
gs_ind_0	Endoplasmic Reticulum Membrane (GO:0005789)	17/800	0.00294907646289665	0.034602497164654	2.2794684215988	13.2807830283513	ACSL6;FTCD;RPS27A;ATP13A4;TMTC2;ARL6IP1;CYP4V2;TMED3;PDGFRA;EMC2;GRIN2D;GRAMD1B;INSIG1;SELENOI;RPN2;REEP2;RTN2	GO_Cellular_Component_2023	IN-SST
gs_ind_0	Focal Adhesion (GO:0005925)	14/386	3.76384073707758e-05	0.000828044962157067	3.98298354979832	40.5765873845093	SRCIN1;RPL6;RPL3;PPFIBP1;RPL13A;RPL27;RPS29;RPL37A;RPLP2;RPL31;RPL12;TRIOBP;RPL18;RPL8	GO_Cellular_Component_2023	IN-SST
gs_ind_0	Large Ribosomal Subunit (GO:0015934)	17/52	9.92677106921711e-22	8.73555854091105e-20	51.2530883122036	2478.68324131823	RPL26;RPL6;RPL3;RPL13A;RPL27;RPL32;RPL37A;RPLP2;RPL13;RPL24;RPL37;RPL12;RPL31;RPL35;RPL27A;RPL18;RPL8	GO_Cellular_Component_2023	IN-SST
gs_ind_0	Mitochondrial Proton-Transporting ATP Synthase Complex (GO:0005753)	3/18	0.000707129363945164	0.0103712306711957	22.6758243949121	164.497163359638	ATP5ME;ATP5F1EP2;ATP5MC2	GO_Cellular_Component_2023	IN-SST
gs_ind_0	Polysomal Ribosome (GO:0042788)	8/28	2.28201745132208e-10	1.00408767858172e-08	42.154125583809	935.854933186973	RPL6;RPL32;RPS29;RPL24;RPS28;RPL31;RPL18;RPL8	GO_Cellular_Component_2023	IN-SST
gs_ind_0	Postsynaptic Density (GO:0014069)	6/151	0.00409208841929662	0.0450129726122628	4.50524022886684	24.7729636503151	SRCIN1;INSYN2B;RPS27;GRIN2D;RPL12;RPL8	GO_Cellular_Component_2023	IN-SST
gs_ind_0	Proton-Transporting ATP Synthase Complex (GO:0045259)	3/18	0.000707129363945164	0.0103712306711957	22.6758243949121	164.497163359638	ATP5ME;ATP5F1EP2;ATP5MC2	GO_Cellular_Component_2023	IN-SST
gs_ind_0	Ribosome (GO:0005840)	11/61	2.13753224682364e-11	1.25401891813654e-09	23.3095651305357	572.687671175387	RPL6;RPL13A;RPL27;RPL32;RPS29;RPS27;RPL24;RPS28;RPL31;RPL18;RPL8	GO_Cellular_Component_2023	IN-SST
gs_ind_0	Rough Endoplasmic Reticulum Membrane (GO:0030867)	3/5	9.5386393161479e-06	0.000239828645663147	140.635105067985	1625.76427570139	RPS29;RPS28;RPL27	GO_Cellular_Component_2023	IN-SST
gs_ind_0	Sin3 Complex (GO:0016580)	3/21	0.0011274052964381	0.0141730951552219	18.9972605485585	128.950298255254	MORF4L1;TET1;RBBP4	GO_Cellular_Component_2023	IN-SST
gs_ind_0	Sin3-type Complex (GO:0070822)	3/21	0.0011274052964381	0.0141730951552219	18.9972605485585	128.950298255254	MORF4L1;TET1;RBBP4	GO_Cellular_Component_2023	IN-SST
gs_ind_0	Small Ribosomal Subunit (GO:0015935)	6/42	3.55586864353707e-06	0.000104305480210421	18.0075913952814	225.939649809219	RPS27A;RPS24;RPS20;RPS29;RPS27;RPS28	GO_Cellular_Component_2023	IN-SST
gs_ind_0	RNA Binding (GO:0003723)	30/1395	7.24902510445385e-05	0.0230518998321632	2.32357989335105	22.148499411263	RPS27A;RPL6;FASN;RPL26;RPL13A;RPL37A;RPL13;AATF;RPL8;TRMT9B;RPL32;RPS27;RPS28;RPL37;RPL12;RPL27;RPS24;SLIRP;TMSB4X;RPL24;RPL35;RPL31;TUBA1B;RPL18;RPL3;HSP90AB1;RPS20;DHFR;RPL27A;RCAN3	GO_Molecular_Function_2023	IN-SST
gs_ind_0	Cytoplasmic Translation (GO:0002181)	23/93	8.75627309577322e-26	1.20486317797839e-22	35.1673168617252	2029.06422665217	RPS27A;RPL26;RPL6;RPL13A;RPS29;RPL37A;RPL13;RPL8;RPL32;RPS27;RPLP2;RPL37;RPL12;RPS28;RPL27;RPS24;RPL24;RPL31;RPL35;RPL18;RPL3;RPS20;RPL27A	GO_Biological_Process_2023	IN-SST
gs_ind_0	Gene Expression (GO:0010467)	24/296	4.49497106576944e-15	1.23701603729975e-12	9.46287334186572	312.613753567862	RPS27A;RPL26;RPL6;RPL13A;RPS29;RPL37A;RPL13;RPL8;RPL32;RPS27;RPLP2;RPL37;RPL12;RPS28;RPL27;ENPP1;RPS24;RPL24;RPL31;RPL35;RPL18;RPL3;RPS20;RPL27A	GO_Biological_Process_2023	IN-SST
gs_ind_0	Macromolecule Biosynthetic Process (GO:0009059)	23/183	1.03434792251368e-18	4.74420913792943e-16	15.4130541343088	638.297119010454	RPS27A;RPL26;RPL6;RPL13A;RPS29;RPL37A;RPL13;RPL8;RPL32;RPS27;RPLP2;RPL37;RPL12;RPS28;RPL27;RPS24;RPL24;RPL31;RPL35;RPL18;RPL3;RPS20;RPL27A	GO_Biological_Process_2023	IN-SST
gs_ind_0	Peptide Biosynthetic Process (GO:0043043)	23/158	3.4753977822989e-20	2.39107367422164e-17	18.2680675051224	818.518903254379	RPS27A;RPL26;RPL6;RPL13A;RPS29;RPL37A;RPL13;RPL8;RPL32;RPS27;RPLP2;RPL37;RPL12;RPS28;RPL27;RPS24;RPL24;RPL31;RPL35;RPL18;RPL3;RPS20;RPL27A	GO_Biological_Process_2023	IN-SST
gs_ind_0	Translation (GO:0006412)	24/234	2.1458924013998e-17	7.38186986081529e-15	12.2688544999024	470.883433774171	RPS27A;RPL26;RPL6;RPL13A;RPS29;RPL37A;RPL13;RPL8;RPL32;RPS27;RPLP2;RPL37;RPL12;RPS28;RPL27;RPS24;RPL24;RPL31;RPL35;RPL18;RPL3;RPS20;MARS1;RPL27A	GO_Biological_Process_2023	IN-SST
gs_ind_0	Aggresome (GO:0016235)	1/35	0.0152424997350024	0.0499729922819694	101.839751552795	426.063680936548	SFMBT2	GO_Cellular_Component_2023	Mic
gs_ind_0	Cell-Substrate Junction (GO:0030055)	2/394	0.0127059635209488	0.0499729922819694	15.6851959081258	68.4766061018121	CYFIP1;MAP4K4	GO_Cellular_Component_2023	Mic
gs_ind_0	Early Endosome (GO:0005769)	2/307	0.00788404859319563	0.0499729922819694	20.1951594504786	97.8034149053217	SYNDIG1;SORL1	GO_Cellular_Component_2023	Mic
gs_ind_0	Endosome Membrane (GO:0010008)	2/361	0.0107555612763172	0.0499729922819694	17.1389134741012	77.6792516422606	SYNDIG1;SORL1	GO_Cellular_Component_2023	Mic
gs_ind_0	Excitatory Synapse (GO:0060076)	1/24	0.0104758059428797	0.0499729922819694	149.549544072948	681.749543948805	SYNDIG1	GO_Cellular_Component_2023	Mic
gs_ind_0	Exocytic Vesicle Membrane (GO:0099501)	1/53	0.0229957963480912	0.0499729922819694	66.8938775510204	252.35339678479	SYNDIG1	GO_Cellular_Component_2023	Mic
gs_ind_0	Focal Adhesion (GO:0005925)	2/386	0.0122198186389412	0.0499729922819694	16.0146983488986	70.5398804279194	CYFIP1;MAP4K4	GO_Cellular_Component_2023	Mic
gs_ind_0	Golgi Cisterna (GO:0031985)	1/51	0.0221371746570824	0.0499729922819694	69.5465346534653	265.006859740913	SORL1	GO_Cellular_Component_2023	Mic
gs_ind_0	Golgi Stack (GO:0005795)	1/31	0.0135116712621821	0.0499729922819694	115.207025761124	495.874244922931	SORL1	GO_Cellular_Component_2023	Mic
gs_ind_0	Multivesicular Body (GO:0005771)	1/50	0.0217075966110978	0.0499729922819694	70.9532467532468	271.757534103811	SORL1	GO_Cellular_Component_2023	Mic
gs_ind_0	Nuclear Envelope Lumen (GO:0005641)	1/5	0.00219105963344862	0.0499729922819694	781.342857142857	4784.45141214457	SORL1	GO_Cellular_Component_2023	Mic
gs_ind_0	Postsynaptic Density Membrane (GO:0098839)	1/34	0.0148100617012193	0.0499729922819694	104.882302771855	441.811297364771	SYNDIG1	GO_Cellular_Component_2023	Mic
gs_ind_0	Postsynaptic Specialization Membrane (GO:0099634)	1/38	0.0165387384783216	0.0499729922819694	93.6857142857143	384.303471474696	SYNDIG1	GO_Cellular_Component_2023	Mic
gs_ind_0	Synaptic Vesicle Membrane (GO:0030672)	1/54	0.0234248401321732	0.0499729922819694	65.6419225634179	246.417038429826	SYNDIG1	GO_Cellular_Component_2023	Mic
gs_ind_0	Tertiary Granule Lumen (GO:1904724)	1/53	0.0229957963480912	0.0499729922819694	66.8938775510204	252.35339678479	CYFIP1	GO_Cellular_Component_2023	Mic
gs_ind_0	DNA-binding Transcription Factor Binding (GO:0140297)	2/281	0.00664777597745176	0.0254246630566833	22.0878733669431	110.736954979654	HDAC9;MEF2A	GO_Molecular_Function_2023	Mic
gs_ind_0	G Protein-Coupled Purinergic Nucleotide Receptor Activity (GO:0045028)	1/9	0.00394064201368368	0.0254246630566833	413.611764705882	2289.92498082875	P2RY12	GO_Molecular_Function_2023	Mic
gs_ind_0	GDP Phosphatase Activity (GO:0004382)	1/9	0.00394064201368368	0.0254246630566833	413.611764705882	2289.92498082875	ENTPD1	GO_Molecular_Function_2023	Mic
gs_ind_0	GTPase Binding (GO:0051020)	2/221	0.00417230195988286	0.0254246630566833	28.1669772899841	154.334962824104	CYFIP1;SORL1	GO_Molecular_Function_2023	Mic
gs_ind_0	GTPase Regulator Activity (GO:0030695)	2/423	0.0145384376642128	0.0356191722773212	14.595600129408	61.7533895742906	SIPA1L2;P2RY12	GO_Molecular_Function_2023	Mic
gs_ind_0	Glutamate Receptor Binding (GO:0035254)	1/18	0.00786661485865086	0.0254246630566833	200.85306122449	973.158678628992	SYNDIG1	GO_Molecular_Function_2023	Mic
gs_ind_0	Histone Acetyltransferase Binding (GO:0035035)	1/17	0.0074311184572427	0.0254246630566833	213.031168831169	1044.2955975519	MEF2A	GO_Molecular_Function_2023	Mic
gs_ind_0	Histone Deacetylase Activity (GO:0004407)	1/18	0.00786661485865086	0.0254246630566833	200.85306122449	973.158678628992	HDAC9	GO_Molecular_Function_2023	Mic
gs_ind_0	Histone Deacetylase Binding (GO:0042826)	2/99	0.000859336570734827	0.0254246630566833	63.6013986013986	448.984526589491	HDAC9;MEF2A	GO_Molecular_Function_2023	Mic
gs_ind_0	Lipoprotein Particle Binding (GO:0071813)	1/23	0.0100413912824317	0.0285174717333948	156.2	718.682385578052	SORL1	GO_Molecular_Function_2023	Mic
gs_ind_0	Low-Density Lipoprotein Particle Binding (GO:0030169)	1/16	0.00699544151938253	0.0254246630566833	226.78064516129	1125.39817003017	SORL1	GO_Molecular_Function_2023	Mic
gs_ind_0	Neuropeptide Binding (GO:0042923)	1/28	0.0122116648457819	0.031493240918069	127.784415584416	562.936819343281	SORL1	GO_Molecular_Function_2023	Mic
gs_ind_0	Nucleoside Diphosphate Phosphatase Activity (GO:0017110)	1/14	0.00612354575252927	0.0254246630566833	260.390476190476	1326.84935044871	ENTPD1	GO_Molecular_Function_2023	Mic
gs_ind_0	Protein Kinase C Binding (GO:0005080)	1/36	0.0156747584958182	0.0365744364902424	98.9686116700201	411.284215759291	HDAC9	GO_Molecular_Function_2023	Mic
gs_ind_0	Purinergic Nucleotide Receptor Activity (GO:0001614)	1/14	0.00612354575252927	0.0254246630566833	260.390476190476	1326.84935044871	P2RY12	GO_Molecular_Function_2023	Mic
gs_ind_0	RNA 7-Methylguanosine Cap Binding (GO:0000340)	1/12	0.00525092699427954	0.0254246630566833	305.690683229814	1604.67758598577	CYFIP1	GO_Molecular_Function_2023	Mic
gs_ind_0	RNA Cap Binding (GO:0000339)	1/19	0.00830193079401904	0.0254246630566833	189.991505791506	910.30006341274	CYFIP1	GO_Molecular_Function_2023	Mic
gs_ind_0	RNA Polymerase II-specific DNA-binding Transcription Factor Binding (GO:0061629)	2/227	0.00439561777903521	0.0254246630566833	27.4134919035141	148.777055652718	HDAC9;MEF2A	GO_Molecular_Function_2023	Mic
gs_ind_0	SUMO Transferase Activity (GO:0019789)	1/24	0.0104758059428797	0.0285174717333948	149.549544072948	681.749543948805	HDAC9	GO_Molecular_Function_2023	Mic
gs_ind_0	Small GTPase Binding (GO:0031267)	2/195	0.00326831182549469	0.0254246630566833	31.9720460418135	182.99142007054	CYFIP1;SORL1	GO_Molecular_Function_2023	Mic
gs_ind_0	UDP Phosphatase Activity (GO:0045134)	1/8	0.00350351824628184	0.0254246630566833	468.771428571428	2650.42784538588	ENTPD1	GO_Molecular_Function_2023	Mic
gs_ind_0	Activation Of Phospholipase C Activity (GO:0007202)	1/27	0.0117779699404772	0.0337389763919919	132.609703504043	588.98923997469	P2RY12	GO_Biological_Process_2023	Mic
gs_ind_0	Adenylate Cyclase-Inhibiting G Protein-Coupled Receptor Signaling Pathway (GO:0007193)	1/52	0.022566574546233	0.0430958888903756	68.194452149792	258.544635562383	P2RY12	GO_Biological_Process_2023	Mic
gs_ind_0	Axon Extension (GO:0048675)	1/22	0.00960679650761793	0.0313793477575992	163.469102990033	759.36048404792	CYFIP1	GO_Biological_Process_2023	Mic
gs_ind_0	Cardiac Conduction (GO:0061337)	1/45	0.0195570315929274	0.0410191261451615	78.9351524879615	310.564073037364	MEF2A	GO_Biological_Process_2023	Mic
gs_ind_0	Cardiac Myofibril Assembly (GO:0055003)	1/15	0.00655958397463258	0.0288442544817198	242.426600985222	1218.63684918079	MEF2A	GO_Biological_Process_2023	Mic
gs_ind_0	Cell Projection Organization (GO:0030030)	1/20	0.00873706633373353	0.030033665522209	180.243956043956	854.388940731973	P2RY12	GO_Biological_Process_2023	Mic
gs_ind_0	Cellular Response To ATP (GO:0071318)	1/14	0.00612354575252927	0.02854195054145	260.390476190476	1326.84935044871	P2RY12	GO_Biological_Process_2023	Mic
gs_ind_0	Cellular Response To Oxygen-Containing Compound (GO:1901701)	2/406	0.0134509593644128	0.0350538641235856	15.215380005244	65.5585815816331	MEF2A;P2RY12	GO_Biological_Process_2023	Mic
gs_ind_0	Cellular Response To Salt (GO:1902075)	2/109	0.00103998006001995	0.025959710533259	57.6708949964764	396.115641463585	MEF2A;P2RY12	GO_Biological_Process_2023	Mic
gs_ind_0	Circulatory System Development (GO:0072359)	2/132	0.00151854583091054	0.025959710533259	47.4799721351445	308.145118496325	HDAC9;MEF2A	GO_Biological_Process_2023	Mic
gs_ind_0	Cognition (GO:0050890)	1/45	0.0195570315929274	0.0410191261451615	78.9351524879615	310.564073037364	CYFIP1	GO_Biological_Process_2023	Mic
gs_ind_0	Dendrite Morphogenesis (GO:0048813)	1/35	0.0152424997350024	0.0361352364407386	101.839751552795	426.063680936548	MEF2A	GO_Biological_Process_2023	Mic
gs_ind_0	Heart Development (GO:0007507)	2/171	0.00252716996384426	0.025959710533259	36.5205148833467	218.416607013645	HDAC9;MEF2A	GO_Biological_Process_2023	Mic
gs_ind_0	Hemostasis (GO:0007599)	1/6	0.00262872712684721	0.025959710533259	639.264935064935	3798.03633195576	P2RY12	GO_Biological_Process_2023	Mic
gs_ind_0	Homophilic Cell Adhesion Via Plasma Membrane Adhesion Molecules (GO:0007156)	1/60	0.025995368353062	0.0470310940598161	59.0139255702281	215.391202988717	SDK1	GO_Biological_Process_2023	Mic
gs_ind_0	Homotypic Cell-Cell Adhesion (GO:0034109)	1/46	0.0199875014670969	0.0410191261451615	77.1984301412873	302.050293132176	P2RY12	GO_Biological_Process_2023	Mic
gs_ind_0	Intracellular Protein Transport (GO:0006886)	2/323	0.00869260580604902	0.030033665522209	19.1825722230077	91.0267246977678	SYNDIG1;SORL1	GO_Biological_Process_2023	Mic
gs_ind_0	Lamellipodium Assembly (GO:0030032)	2/25	5.41751507232195e-05	0.0107871463634129	264.355254674404	2596.83786135644	CYFIP1;P2RY12	GO_Biological_Process_2023	Mic
gs_ind_0	Lamellipodium Organization (GO:0097581)	2/30	7.84519735520935e-05	0.0107871463634129	217.950558213716	2060.29184067011	CYFIP1;P2RY12	GO_Biological_Process_2023	Mic
gs_ind_0	MAPK Cascade (GO:0000165)	2/98	0.000842194827282289	0.025959710533259	64.2620505573873	454.943134493898	MEF2A;MAP4K4	GO_Biological_Process_2023	Mic
gs_ind_0	Microvillus Assembly (GO:0030033)	1/13	0.00568732678258329	0.0269657735381104	281.228571428572	1453.81530464229	MAP4K4	GO_Biological_Process_2023	Mic
gs_ind_0	Microvillus Organization (GO:0032528)	1/12	0.00525092699427954	0.0267408319153125	305.690683229814	1604.67758598577	MAP4K4	GO_Biological_Process_2023	Mic
gs_ind_0	Mitochondrial Genome Maintenance (GO:0000002)	1/11	0.00481434631707712	0.025959710533259	334.812244897959	1786.61003555786	MEF2A	GO_Biological_Process_2023	Mic
gs_ind_0	Mitochondrion Distribution (GO:0048311)	1/11	0.00481434631707712	0.025959710533259	334.812244897959	1786.61003555786	MEF2A	GO_Biological_Process_2023	Mic
gs_ind_0	Muscle Organ Development (GO:0007517)	1/58	0.0251392364801706	0.0460886002136461	61.0695652173913	224.939083602346	MEF2A	GO_Biological_Process_2023	Mic
gs_ind_0	Negative Regulation Of Amyloid Precursor Protein Catabolic Process (GO:1902992)	1/18	0.00786661485865086	0.0288442544817198	200.85306122449	973.158678628992	SORL1	GO_Biological_Process_2023	Mic
gs_ind_0	Negative Regulation Of Amyloid-Beta Formation (GO:1902430)	1/16	0.00699544151938253	0.0288442544817198	226.78064516129	1125.39817003017	SORL1	GO_Biological_Process_2023	Mic
gs_ind_0	Negative Regulation Of BMP Signaling Pathway (GO:0030514)	1/43	0.0186955560510133	0.0404825032600681	82.653781512605	328.918196612738	SORL1	GO_Biological_Process_2023	Mic
gs_ind_0	Negative Regulation Of Cell Death (GO:0060548)	1/64	0.0277055022706678	0.049797471401527	55.2911136107986	198.280803195634	SORL1	GO_Biological_Process_2023	Mic
gs_ind_0	Negative Regulation Of Cell Development (GO:0010721)	1/22	0.00960679650761793	0.0313793477575992	163.469102990033	759.36048404792	SORL1	GO_Biological_Process_2023	Mic
gs_ind_0	Negative Regulation Of Cell-Matrix Adhesion (GO:0001953)	1/31	0.0135116712621821	0.0350538641235856	115.207025761124	495.874244922931	MAP4K4	GO_Biological_Process_2023	Mic
gs_ind_0	Negative Regulation Of Cell-Substrate Adhesion (GO:0010812)	1/39	0.0169704598398324	0.03856922690871	91.2500927643785	371.96102877172	MAP4K4	GO_Biological_Process_2023	Mic
gs_ind_0	Negative Regulation Of Gene Expression (GO:0010629)	2/336	0.00937594847771277	0.0313793477575992	18.4311727136839	86.0663430985829	HDAC9;SFMBT2	GO_Biological_Process_2023	Mic
gs_ind_0	Negative Regulation Of Gene Expression, Epigenetic (GO:0045814)	1/51	0.0221371746570824	0.0428712889485751	69.5465346534653	265.006859740913	HDAC9	GO_Biological_Process_2023	Mic
gs_ind_0	Negative Regulation Of Inclusion Body Assembly (GO:0090084)	1/10	0.00437758468040933	0.025959710533259	370.064661654135	2009.91670945958	SORL1	GO_Biological_Process_2023	Mic
gs_ind_0	Negative Regulation Of Interleukin-2 Production (GO:0032703)	1/21	0.00917202154815489	0.0311395793301555	171.447386759582	804.362142186573	HDAC9	GO_Biological_Process_2023	Mic
gs_ind_0	Negative Regulation Of Lipase Activity (GO:0060192)	1/8	0.00350351824628184	0.025959710533259	468.771428571428	2650.42784538588	HDAC9	GO_Biological_Process_2023	Mic
gs_ind_0	Negative Regulation Of Lipid Catabolic Process (GO:0050995)	1/18	0.00786661485865086	0.0288442544817198	200.85306122449	973.158678628992	SORL1	GO_Biological_Process_2023	Mic
gs_ind_0	Negative Regulation Of Lipoprotein Lipase Activity (GO:0051005)	1/5	0.00219105963344862	0.025959710533259	781.342857142857	4784.45141214457	HDAC9	GO_Biological_Process_2023	Mic
gs_ind_0	Negative Regulation Of MAP Kinase Activity (GO:0043407)	1/51	0.0221371746570824	0.0428712889485751	69.5465346534653	265.006859740913	SORL1	GO_Biological_Process_2023	Mic
gs_ind_0	Negative Regulation Of NIK/NF-kappaB Signaling (GO:1901223)	1/27	0.0117779699404772	0.0337389763919919	132.609703504043	588.98923997469	HDAC9	GO_Biological_Process_2023	Mic
gs_ind_0	Negative Regulation Of Nervous System Development (GO:0051961)	1/18	0.00786661485865086	0.0288442544817198	200.85306122449	973.158678628992	SORL1	GO_Biological_Process_2023	Mic
gs_ind_0	Negative Regulation Of Neurogenesis (GO:0050768)	1/27	0.0117779699404772	0.0337389763919919	132.609703504043	588.98923997469	SORL1	GO_Biological_Process_2023	Mic
gs_ind_0	Negative Regulation Of Osteoblast Differentiation (GO:0045668)	1/32	0.0139446475348231	0.0355072043710773	111.54693877551	476.602091403337	HDAC9	GO_Biological_Process_2023	Mic
gs_ind_0	Negative Regulation Of Protein-Containing Complex Assembly (GO:0031333)	1/59	0.025567391217223	0.0465631297002406	60.0241758241758	220.074890350149	SORL1	GO_Biological_Process_2023	Mic
gs_ind_0	Negative Regulation Of Triglyceride Metabolic Process (GO:0090209)	1/8	0.00350351824628184	0.025959710533259	468.771428571428	2650.42784538588	SORL1	GO_Biological_Process_2023	Mic
gs_ind_0	Neuron Projection Extension (GO:1990138)	1/38	0.0165387384783216	0.0382197737944406	93.6857142857143	384.303471474696	CYFIP1	GO_Biological_Process_2023	Mic
gs_ind_0	Neuron Projection Morphogenesis (GO:0048812)	2/146	0.00185236333427225	0.025959710533259	42.8651567578903	269.677259676963	MEF2A;MAP4K4	GO_Biological_Process_2023	Mic
gs_ind_0	Nucleic Acid-Templated Transcription (GO:0097659)	1/40	0.0174020022080221	0.0389069155057405	88.9377938517179	360.302123203646	MEF2A	GO_Biological_Process_2023	Mic
gs_ind_0	Nucleoside Phosphate Catabolic Process (GO:1901292)	1/11	0.00481434631707712	0.025959710533259	334.812244897959	1786.61003555786	ENTPD1	GO_Biological_Process_2023	Mic
gs_ind_0	Peptidyl-Lysine Deacetylation (GO:0034983)	1/7	0.00306621330755968	0.025959710533259	540.903296703297	3130.37610145467	HDAC9	GO_Biological_Process_2023	Mic
gs_ind_0	Plasma Membrane Bounded Cell Projection Assembly (GO:0120031)	3/271	0.000215877198090864	0.0197887431583292	34.2759055685709	289.31609249131	CYFIP1;P2RY12;MAP4K4	GO_Biological_Process_2023	Mic
gs_ind_0	Plasma Membrane Bounded Cell Projection Morphogenesis (GO:0120039)	1/50	0.0217075966110978	0.0428712889485751	70.9532467532468	271.757534103811	MAP4K4	GO_Biological_Process_2023	Mic
gs_ind_0	Platelet Aggregation (GO:0070527)	1/35	0.0152424997350024	0.0361352364407386	101.839751552795	426.063680936548	P2RY12	GO_Biological_Process_2023	Mic
gs_ind_0	Positive Regulation Of Actin Nucleation (GO:0051127)	1/10	0.00437758468040933	0.025959710533259	370.064661654135	2009.91670945958	CYFIP1	GO_Biological_Process_2023	Mic
gs_ind_0	Positive Regulation Of Adipose Tissue Development (GO:1904179)	1/7	0.00306621330755968	0.025959710533259	540.903296703297	3130.37610145467	SORL1	GO_Biological_Process_2023	Mic
gs_ind_0	Positive Regulation Of Arp2/3 Complex-Mediated Actin Nucleation (GO:2000601)	1/7	0.00306621330755968	0.025959710533259	540.903296703297	3130.37610145467	CYFIP1	GO_Biological_Process_2023	Mic
gs_ind_0	Positive Regulation Of Blood Vessel Endothelial Cell Migration (GO:0043536)	1/46	0.0199875014670969	0.0410191261451615	77.1984301412873	302.050293132176	HDAC9	GO_Biological_Process_2023	Mic
gs_ind_0	Positive Regulation Of Cardiac Muscle Hypertrophy (GO:0010613)	1/17	0.0074311184572427	0.0288442544817198	213.031168831169	1044.2955975519	MEF2A	GO_Biological_Process_2023	Mic
gs_ind_0	Positive Regulation Of Cell Adhesion Mediated By Integrin (GO:0033630)	1/17	0.0074311184572427	0.0288442544817198	213.031168831169	1044.2955975519	P2RY12	GO_Biological_Process_2023	Mic
gs_ind_0	Positive Regulation Of Cell Junction Assembly (GO:1901890)	2/61	0.000327392115233383	0.0225082079222951	104.317545199898	837.080699986949	SYNDIG1;MAP4K4	GO_Biological_Process_2023	Mic
gs_ind_0	Positive Regulation Of Cell Migration Involved In Sprouting Angiogenesis (GO:0090050)	1/16	0.00699544151938253	0.0288442544817198	226.78064516129	1125.39817003017	HDAC9	GO_Biological_Process_2023	Mic
gs_ind_0	Positive Regulation Of Cell-Matrix Adhesion (GO:0001954)	1/43	0.0186955560510133	0.0404825032600681	82.653781512605	328.918196612738	MAP4K4	GO_Biological_Process_2023	Mic
gs_ind_0	Positive Regulation Of Cell-Substrate Junction Organization (GO:0150117)	1/23	0.0100413912824317	0.0313793477575992	156.2	718.682385578052	MAP4K4	GO_Biological_Process_2023	Mic
gs_ind_0	Positive Regulation Of Cellular Response To Insulin Stimulus (GO:1900078)	1/13	0.00568732678258329	0.0269657735381104	281.228571428572	1453.81530464229	SORL1	GO_Biological_Process_2023	Mic
gs_ind_0	Positive Regulation Of Chemotaxis (GO:0050921)	1/44	0.0191263831441395	0.0407732974002974	80.751724137931	319.509263258674	P2RY12	GO_Biological_Process_2023	Mic
gs_ind_0	Positive Regulation Of Cytoplasmic Transport (GO:1903651)	1/11	0.00481434631707712	0.025959710533259	334.812244897959	1786.61003555786	SORL1	GO_Biological_Process_2023	Mic
gs_ind_0	Positive Regulation Of Endocytic Recycling (GO:2001137)	1/7	0.00306621330755968	0.025959710533259	540.903296703297	3130.37610145467	SORL1	GO_Biological_Process_2023	Mic
gs_ind_0	Positive Regulation Of Focal Adhesion Assembly (GO:0051894)	1/18	0.00786661485865086	0.0288442544817198	200.85306122449	973.158678628992	MAP4K4	GO_Biological_Process_2023	Mic
gs_ind_0	Positive Regulation Of Focal Adhesion Disassembly (GO:0120183)	1/5	0.00219105963344862	0.025959710533259	781.342857142857	4784.45141214457	MAP4K4	GO_Biological_Process_2023	Mic
gs_ind_0	Positive Regulation Of GTPase Activity (GO:0043547)	2/231	0.00454752791183923	0.025959710533259	26.9330560507031	145.254590563104	SIPA1L2;MAP4K4	GO_Biological_Process_2023	Mic
gs_ind_0	Positive Regulation Of Glial Cell Migration (GO:1903977)	1/7	0.00306621330755968	0.025959710533259	540.903296703297	3130.37610145467	P2RY12	GO_Biological_Process_2023	Mic
gs_ind_0	Positive Regulation Of Insulin Receptor Signaling Pathway (GO:0046628)	1/12	0.00525092699427954	0.0267408319153125	305.690683229814	1604.67758598577	SORL1	GO_Biological_Process_2023	Mic
gs_ind_0	Positive Regulation Of Integrin Activation (GO:0033625)	1/10	0.00437758468040933	0.025959710533259	370.064661654135	2009.91670945958	P2RY12	GO_Biological_Process_2023	Mic
gs_ind_0	Positive Regulation Of Intracellular Transport (GO:0032388)	1/39	0.0169704598398324	0.03856922690871	91.2500927643785	371.96102877172	SORL1	GO_Biological_Process_2023	Mic
gs_ind_0	Positive Regulation Of Keratinocyte Migration (GO:0051549)	1/9	0.00394064201368368	0.025959710533259	413.611764705882	2289.92498082875	MAP4K4	GO_Biological_Process_2023	Mic
gs_ind_0	Positive Regulation Of Lamellipodium Assembly (GO:0010592)	1/23	0.0100413912824317	0.0313793477575992	156.2	718.682385578052	CYFIP1	GO_Biological_Process_2023	Mic
gs_ind_0	Positive Regulation Of Lamellipodium Organization (GO:1902745)	1/31	0.0135116712621821	0.0350538641235856	115.207025761124	495.874244922931	CYFIP1	GO_Biological_Process_2023	Mic
gs_ind_0	Positive Regulation Of Lipid Kinase Activity (GO:0090218)	1/30	0.0130785154365178	0.0349183664567224	119.115254237288	516.577180920375	P2RY12	GO_Biological_Process_2023	Mic
gs_ind_0	Positive Regulation Of Locomotion (GO:0040017)	1/30	0.0130785154365178	0.0349183664567224	119.115254237288	516.577180920375	P2RY12	GO_Biological_Process_2023	Mic
gs_ind_0	Positive Regulation Of Macrophage Migration (GO:1905523)	1/18	0.00786661485865086	0.0288442544817198	200.85306122449	973.158678628992	P2RY12	GO_Biological_Process_2023	Mic
gs_ind_0	Positive Regulation Of Microglial Cell Migration (GO:1904141)	1/5	0.00219105963344862	0.025959710533259	781.342857142857	4784.45141214457	P2RY12	GO_Biological_Process_2023	Mic
gs_ind_0	Positive Regulation Of Muscle Hypertrophy (GO:0014742)	1/16	0.00699544151938253	0.0288442544817198	226.78064516129	1125.39817003017	MEF2A	GO_Biological_Process_2023	Mic
gs_ind_0	Positive Regulation Of Nervous System Development (GO:0051962)	1/49	0.0212778403387122	0.0428712889485751	72.4179675994109	278.815628241881	SYNDIG1	GO_Biological_Process_2023	Mic
gs_ind_0	Positive Regulation Of Phosphatidylinositol 3-Kinase Activity (GO:0043552)	1/26	0.0113440952016833	0.0335443675318592	137.813445378151	617.274403586974	P2RY12	GO_Biological_Process_2023	Mic
gs_ind_0	Positive Regulation Of Phospholipase C Activity (GO:0010863)	1/36	0.0156747584958182	0.0368423810799145	98.9686116700201	411.284215759291	P2RY12	GO_Biological_Process_2023	Mic
gs_ind_0	Positive Regulation Of Plasma Membrane Bounded Cell Projection Assembly (GO:0120034)	2/87	0.000664771915451797	0.025959710533259	72.5491759702286	530.774600302105	CYFIP1;P2RY12	GO_Biological_Process_2023	Mic
gs_ind_0	Positive Regulation Of Protein Exit From Endoplasmic Reticulum (GO:0070863)	1/11	0.00481434631707712	0.025959710533259	334.812244897959	1786.61003555786	SORL1	GO_Biological_Process_2023	Mic
gs_ind_0	Positive Regulation Of Protein Localization To Early Endosome (GO:1902966)	1/8	0.00350351824628184	0.025959710533259	468.771428571428	2650.42784538588	SORL1	GO_Biological_Process_2023	Mic
gs_ind_0	Positive Regulation Of Protein Localization To Endosome (GO:1905668)	1/8	0.00350351824628184	0.025959710533259	468.771428571428	2650.42784538588	SORL1	GO_Biological_Process_2023	Mic
gs_ind_0	Positive Regulation Of Ras Protein Signal Transduction (GO:0046579)	1/51	0.0221371746570824	0.0428712889485751	69.5465346534653	265.006859740913	MAP4K4	GO_Biological_Process_2023	Mic
gs_ind_0	Positive Regulation Of Ruffle Assembly (GO:1900029)	1/12	0.00525092699427954	0.0267408319153125	305.690683229814	1604.67758598577	P2RY12	GO_Biological_Process_2023	Mic
gs_ind_0	Positive Regulation Of Synapse Assembly (GO:0051965)	1/32	0.0139446475348231	0.0355072043710773	111.54693877551	476.602091403337	SYNDIG1	GO_Biological_Process_2023	Mic
gs_ind_0	Post-Transcriptional Regulation Of Gene Expression (GO:0010608)	1/57	0.0247109040725411	0.0459155312158703	62.1519595448799	229.99398960245	CYFIP1	GO_Biological_Process_2023	Mic
gs_ind_0	Protein Deacetylation (GO:0006476)	1/40	0.0174020022080221	0.0389069155057405	88.9377938517179	360.302123203646	HDAC9	GO_Biological_Process_2023	Mic
gs_ind_0	Protein Deacylation (GO:0035601)	1/20	0.00873706633373353	0.030033665522209	180.243956043956	854.388940731973	HDAC9	GO_Biological_Process_2023	Mic
gs_ind_0	Protein Localization To Golgi Apparatus (GO:0034067)	1/28	0.0122116648457819	0.0341481093979711	127.784415584416	562.936819343281	SORL1	GO_Biological_Process_2023	Mic
gs_ind_0	Protein Localization To Lysosome (GO:0061462)	1/41	0.0178333656527384	0.0392334044360244	86.7396825396825	349.273300647086	SORL1	GO_Biological_Process_2023	Mic
gs_ind_0	Protein Modification By Small Protein Conjugation (GO:0032446)	2/362	0.0108125184475354	0.032675193110684	17.0909511200773	77.3716022419836	HDAC9;SH3RF3	GO_Biological_Process_2023	Mic
gs_ind_0	Protein Sumoylation (GO:0016925)	1/46	0.0199875014670969	0.0410191261451615	77.1984301412873	302.050293132176	HDAC9	GO_Biological_Process_2023	Mic
gs_ind_0	Protein Targeting To Lysosome (GO:0006622)	1/26	0.0113440952016833	0.0335443675318592	137.813445378151	617.274403586974	SORL1	GO_Biological_Process_2023	Mic
gs_ind_0	Protein Targeting To Vacuole (GO:0006623)	1/34	0.0148100617012193	0.0360421855560647	104.882302771855	441.811297364771	SORL1	GO_Biological_Process_2023	Mic
gs_ind_0	Rac Protein Signal Transduction (GO:0016601)	1/17	0.0074311184572427	0.0288442544817198	213.031168831169	1044.2955975519	CYFIP1	GO_Biological_Process_2023	Mic
gs_ind_0	Receptor Recycling (GO:0001881)	1/17	0.0074311184572427	0.0288442544817198	213.031168831169	1044.2955975519	SORL1	GO_Biological_Process_2023	Mic
gs_ind_0	Regulation Of Adipose Tissue Development (GO:1904177)	1/11	0.00481434631707712	0.025959710533259	334.812244897959	1786.61003555786	SORL1	GO_Biological_Process_2023	Mic
gs_ind_0	Regulation Of Amide Metabolic Process (GO:0034248)	1/41	0.0178333656527384	0.0392334044360244	86.7396825396825	349.273300647086	CYFIP1	GO_Biological_Process_2023	Mic
gs_ind_0	Regulation Of Amyloid-Beta Formation (GO:1902003)	1/33	0.0143774443244933	0.0356197944976184	108.112087912088	458.621711547306	SORL1	GO_Biological_Process_2023	Mic
gs_ind_0	Regulation Of Arp2/3 Complex-Mediated Actin Nucleation (GO:0034315)	1/30	0.0130785154365178	0.0349183664567224	119.115254237288	516.577180920375	CYFIP1	GO_Biological_Process_2023	Mic
gs_ind_0	Regulation Of Aspartic-Type Endopeptidase Activity Involved In Amyloid Precursor Protein Catabolic Process (GO:1902959)	1/8	0.00350351824628184	0.025959710533259	468.771428571428	2650.42784538588	SORL1	GO_Biological_Process_2023	Mic
gs_ind_0	Regulation Of Cardiac Muscle Hypertrophy (GO:0010611)	1/23	0.0100413912824317	0.0313793477575992	156.2	718.682385578052	MEF2A	GO_Biological_Process_2023	Mic
gs_ind_0	Regulation Of Cell Adhesion Mediated By Integrin (GO:0033628)	1/33	0.0143774443244933	0.0356197944976184	108.112087912088	458.621711547306	P2RY12	GO_Biological_Process_2023	Mic
gs_ind_0	Regulation Of Cell Development (GO:0060284)	1/52	0.022566574546233	0.0430958888903756	68.194452149792	258.544635562383	HDAC9	GO_Biological_Process_2023	Mic
gs_ind_0	Regulation Of Cell Migration (GO:0030334)	2/433	0.0151954957537303	0.0361352364407386	14.2538361599775	59.6773373019416	SORL1;MAP4K4	GO_Biological_Process_2023	Mic
gs_ind_0	Regulation Of Cell Migration Involved In Sprouting Angiogenesis (GO:0090049)	1/30	0.0130785154365178	0.0349183664567224	119.115254237288	516.577180920375	HDAC9	GO_Biological_Process_2023	Mic
gs_ind_0	Regulation Of Chemotaxis (GO:0050920)	1/28	0.0122116648457819	0.0341481093979711	127.784415584416	562.936819343281	P2RY12	GO_Biological_Process_2023	Mic
gs_ind_0	Regulation Of ER To Golgi Vesicle-Mediated Transport (GO:0060628)	1/9	0.00394064201368368	0.025959710533259	413.611764705882	2289.92498082875	SORL1	GO_Biological_Process_2023	Mic
gs_ind_0	Regulation Of Endocytic Recycling (GO:2001135)	1/11	0.00481434631707712	0.025959710533259	334.812244897959	1786.61003555786	SORL1	GO_Biological_Process_2023	Mic
gs_ind_0	Regulation Of Focal Adhesion Assembly (GO:0051893)	1/54	0.0234248401321732	0.0441221303859426	65.6419225634179	246.417038429826	MAP4K4	GO_Biological_Process_2023	Mic
gs_ind_0	Regulation Of Focal Adhesion Disassembly (GO:0120182)	1/5	0.00219105963344862	0.025959710533259	781.342857142857	4784.45141214457	MAP4K4	GO_Biological_Process_2023	Mic
gs_ind_0	Regulation Of Gene Expression (GO:0010468)	3/1124	0.0122933193832696	0.0341481093979711	8.03430026030806	35.3404709609673	AFF3;SSBP2;SFMBT2	GO_Biological_Process_2023	Mic
gs_ind_0	Regulation Of Insulin Receptor Signaling Pathway (GO:0046626)	1/44	0.0191263831441395	0.0407732974002974	80.751724137931	319.509263258674	SORL1	GO_Biological_Process_2023	Mic
gs_ind_0	Regulation Of Interleukin-2 Production (GO:0032663)	1/47	0.0204177928363425	0.0415918002221791	75.5364055299539	293.938482917953	HDAC9	GO_Biological_Process_2023	Mic
gs_ind_0	Regulation Of JNK Cascade (GO:0046328)	2/110	0.00105896406925112	0.025959710533259	57.1379695573244	391.421611592271	SH3RF3;MAP4K4	GO_Biological_Process_2023	Mic
gs_ind_0	Regulation Of Keratinocyte Migration (GO:0051547)	1/11	0.00481434631707712	0.025959710533259	334.812244897959	1786.61003555786	MAP4K4	GO_Biological_Process_2023	Mic
gs_ind_0	Regulation Of Lamellipodium Assembly (GO:0010591)	1/33	0.0143774443244933	0.0356197944976184	108.112087912088	458.621711547306	CYFIP1	GO_Biological_Process_2023	Mic
gs_ind_0	Regulation Of Lipoprotein Lipase Activity (GO:0051004)	1/15	0.00655958397463258	0.0288442544817198	242.426600985222	1218.63684918079	HDAC9	GO_Biological_Process_2023	Mic
gs_ind_0	Regulation Of Macromolecule Biosynthetic Process (GO:0010556)	1/53	0.0229957963480912	0.0436127172118971	66.8938775510204	252.35339678479	CYFIP1	GO_Biological_Process_2023	Mic
gs_ind_0	Regulation Of Macrophage Migration (GO:1905521)	1/8	0.00350351824628184	0.025959710533259	468.771428571428	2650.42784538588	P2RY12	GO_Biological_Process_2023	Mic
gs_ind_0	Regulation Of Microglial Cell Migration (GO:1904139)	1/6	0.00262872712684721	0.025959710533259	639.264935064935	3798.03633195576	P2RY12	GO_Biological_Process_2023	Mic
gs_ind_0	Regulation Of Muscle Cell Differentiation (GO:0051147)	1/24	0.0104758059428797	0.0320094070476881	149.549544072948	681.749543948805	HDAC9	GO_Biological_Process_2023	Mic
gs_ind_0	Regulation Of Myotube Differentiation (GO:0010830)	1/23	0.0100413912824317	0.0313793477575992	156.2	718.682385578052	HDAC9	GO_Biological_Process_2023	Mic
gs_ind_0	Regulation Of Neuron Death (GO:1901214)	1/58	0.0251392364801706	0.0460886002136461	61.0695652173913	224.939083602346	SORL1	GO_Biological_Process_2023	Mic
gs_ind_0	Regulation Of Phosphatidylinositol 3-Kinase Activity (GO:0043551)	1/34	0.0148100617012193	0.0360421855560647	104.882302771855	441.811297364771	P2RY12	GO_Biological_Process_2023	Mic
gs_ind_0	Regulation Of Protein Exit From Endoplasmic Reticulum (GO:0070861)	1/11	0.00481434631707712	0.025959710533259	334.812244897959	1786.61003555786	SORL1	GO_Biological_Process_2023	Mic
gs_ind_0	Regulation Of Protein Localization To Early Endosome (GO:1902965)	1/8	0.00350351824628184	0.025959710533259	468.771428571428	2650.42784538588	SORL1	GO_Biological_Process_2023	Mic
gs_ind_0	Regulation Of Ruffle Assembly (GO:1900027)	1/24	0.0104758059428797	0.0320094070476881	149.549544072948	681.749543948805	P2RY12	GO_Biological_Process_2023	Mic
gs_ind_0	Regulation Of Skeletal Muscle Fiber Development (GO:0048742)	1/7	0.00306621330755968	0.025959710533259	540.903296703297	3130.37610145467	HDAC9	GO_Biological_Process_2023	Mic
gs_ind_0	Regulation Of Smooth Muscle Cell Migration (GO:0014910)	1/19	0.00830193079401904	0.030033665522209	189.991505791506	910.30006341274	SORL1	GO_Biological_Process_2023	Mic
gs_ind_0	Regulation Of Stress-Activated MAPK Cascade (GO:0032872)	1/51	0.0221371746570824	0.0428712889485751	69.5465346534653	265.006859740913	MAP4K4	GO_Biological_Process_2023	Mic
gs_ind_0	Regulation Of Striated Muscle Cell Differentiation (GO:0051153)	1/6	0.00262872712684721	0.025959710533259	639.264935064935	3798.03633195576	HDAC9	GO_Biological_Process_2023	Mic
gs_ind_0	Regulation Of Synapse Assembly (GO:0051963)	1/51	0.0221371746570824	0.0428712889485751	69.5465346534653	265.006859740913	SYNDIG1	GO_Biological_Process_2023	Mic
gs_ind_0	Regulation Of Tau-Protein Kinase Activity (GO:1902947)	1/9	0.00394064201368368	0.025959710533259	413.611764705882	2289.92498082875	SORL1	GO_Biological_Process_2023	Mic
gs_ind_0	Regulation Of Triglyceride Catabolic Process (GO:0010896)	1/10	0.00437758468040933	0.025959710533259	370.064661654135	2009.91670945958	SORL1	GO_Biological_Process_2023	Mic
gs_ind_0	Response To ATP (GO:0033198)	1/20	0.00873706633373353	0.030033665522209	180.243956043956	854.388940731973	P2RY12	GO_Biological_Process_2023	Mic
gs_ind_0	Response To Axon Injury (GO:0048678)	1/18	0.00786661485865086	0.0288442544817198	200.85306122449	973.158678628992	P2RY12	GO_Biological_Process_2023	Mic
gs_ind_0	Ruffle Organization (GO:0031529)	1/16	0.00699544151938253	0.0288442544817198	226.78064516129	1125.39817003017	CYFIP1	GO_Biological_Process_2023	Mic
gs_ind_0	Substrate-Dependent Cell Migration (GO:0006929)	1/13	0.00568732678258329	0.0269657735381104	281.228571428572	1453.81530464229	P2RY12	GO_Biological_Process_2023	Mic
gs_ind_0	Substrate-Dependent Cell Migration, Cell Extension (GO:0006930)	1/6	0.00262872712684721	0.025959710533259	639.264935064935	3798.03633195576	P2RY12	GO_Biological_Process_2023	Mic
gs_ind_0	Synapse Organization (GO:0050808)	2/131	0.00149592563958558	0.025959710533259	47.8477828477829	311.250311013977	CYFIP1;SDK1	GO_Biological_Process_2023	Mic
gs_ind_0	Synaptic Vesicle Cycle (GO:0099504)	1/37	0.0161068380536164	0.0375371225825806	96.2547945205479	397.389013916033	SYNDIG1	GO_Biological_Process_2023	Mic
gs_ind_0	Synaptic Vesicle Localization (GO:0097479)	1/13	0.00568732678258329	0.0269657735381104	281.228571428572	1453.81530464229	SYNDIG1	GO_Biological_Process_2023	Mic
gs_ind_0	Ventricular Cardiac Muscle Cell Development (GO:0055015)	1/5	0.00219105963344862	0.025959710533259	781.342857142857	4784.45141214457	MEF2A	GO_Biological_Process_2023	Mic
gs_ind_0	post-Golgi Vesicle-Mediated Transport (GO:0006892)	1/56	0.0242823939249456	0.0454262471385036	63.2733590733591	235.250584479465	SORL1	GO_Biological_Process_2023	Mic
gs_ind_0	Asymmetric Synapse (GO:0032279)	12/133	1.14963920524898e-07	5.31708132427653e-06	8.35711479206733	133.53539131575	ADD2;SYNDIG1;GRIN2A;INSYN2B;SLC8A3;TMEM108;RPS27;LRRC7;CRIPT;KCND2;DLG2;NETO1	GO_Cellular_Component_2023	OPC
gs_ind_0	Cytosolic Large Ribosomal Subunit (GO:0022625)	6/52	4.43587273208706e-05	0.00117233779348015	11.2404031991116	112.664821548869	RPL11;RPL28;RPLP1;RPLP2;RPL13;RPL37	GO_Cellular_Component_2023	OPC
gs_ind_0	Ionotropic Glutamate Receptor Complex (GO:0008328)	6/33	2.94509859571413e-06	0.000108968648041423	19.0154193373657	242.168367925335	GRIA4;GRIK1;GRIN2A;GRID2;VWC2;GRIK2	GO_Cellular_Component_2023	OPC
gs_ind_0	Large Ribosomal Subunit (GO:0015934)	6/52	4.43587273208706e-05	0.00117233779348015	11.2404031991116	112.664821548869	RPL11;RPL28;RPLP1;RPLP2;RPL13;RPL37	GO_Cellular_Component_2023	OPC
gs_ind_0	Postsynaptic Density (GO:0014069)	16/151	8.18570976500329e-11	1.51435630652561e-08	9.96833746452966	231.525065496882	ADD2;GRIA4;SYNDIG1;GRIK1;GRIN2A;INSYN2B;SLC8A3;TMEM108;RPS27;LRRC7;GRID2;CRIPT;KCND2;DLG2;NETO1;GRIK2	GO_Cellular_Component_2023	OPC
gs_ind_0	Postsynaptic Density Membrane (GO:0098839)	8/34	7.2475744141563e-09	6.70400633309458e-07	25.9082187400064	485.587354327568	GRIA4;SYNDIG1;GRIK1;GRIN2A;GRID2;DLG2;NETO1;GRIK2	GO_Cellular_Component_2023	OPC
gs_ind_0	Postsynaptic Specialization Membrane (GO:0099634)	8/38	1.86901777304372e-08	1.15256096004362e-06	22.5081967213115	400.539386238143	GRIA4;SYNDIG1;GRIK1;GRIN2A;GRID2;DLG2;NETO1;GRIK2	GO_Cellular_Component_2023	OPC
gs_ind_0	3',5'-Cyclic-Nucleotide Phosphodiesterase Activity (GO:0004114)	4/16	3.78019862307983e-05	0.00378404713256912	28.8580415430267	293.865734310471	PDE1C;PDE3B;PDE8A;PDE5A	GO_Molecular_Function_2023	OPC
gs_ind_0	3',5'-cyclic-AMP Phosphodiesterase Activity (GO:0004115)	3/13	0.000494384599651023	0.0146255444063428	26.6689700559395	203.009448569232	PDE1C;PDE3B;PDE8A	GO_Molecular_Function_2023	OPC
gs_ind_0	3',5'-cyclic-GMP Phosphodiesterase Activity (GO:0047555)	3/7	6.39557261842668e-05	0.00378404713256912	62.2368103542832	601.040761777012	PDE1C;PDE8A;PDE5A	GO_Molecular_Function_2023	OPC
gs_ind_0	Calcium Channel Activity (GO:0005262)	7/91	0.000142832359898028	0.00534898814737827	7.14466130884041	63.2576803935846	TRPC3;TMC2;STIM2;CACNA2D1;TRPC4;CACHD1;CACNB4	GO_Molecular_Function_2023	OPC
gs_ind_0	GTPase Activator Activity (GO:0005096)	9/211	0.00137202581767008	0.0347906546623485	3.78040971374305	24.9184456187272	RACGAP1;FAM13A;PLCB1;SRGAP1;ADGRB3;VAV3;AGAP4;AGAP9;ARHGAP42	GO_Molecular_Function_2023	OPC
gs_ind_0	Guanyl Ribonucleotide Binding (GO:0032561)	9/225	0.00212687721641714	0.0494299713855969	3.53472162940985	21.7494973213947	RAB27B;DIRAS2;RANBP17;RHOJ;ARL4A;IFT27;ARL17A;RAP2A;PDE5A	GO_Molecular_Function_2023	OPC
gs_ind_0	Ionotropic Glutamate Receptor Activity (GO:0004970)	4/16	3.78019862307983e-05	0.00378404713256912	28.8580415430267	293.865734310471	GRIA4;GRIK2;GRIN2A;GRIK1	GO_Molecular_Function_2023	OPC
gs_ind_0	NADP Binding (GO:0050661)	4/35	0.000902616446784016	0.0246483722006404	11.4462342800622	80.2405386247363	NNT;HMGCR;DHFR;DECR1	GO_Molecular_Function_2023	OPC
gs_ind_0	NADPH Binding (GO:0070402)	3/13	0.000494384599651023	0.0146255444063428	26.6689700559395	203.009448569232	HMGCR;DHFR;DECR1	GO_Molecular_Function_2023	OPC
gs_ind_0	Neurotransmitter Receptor Activity Involved In Regulation Of Postsynaptic Membrane Potential (GO:0099529)	5/21	4.9682458721845e-06	0.0017637272846255	26.7707300958044	326.936034728734	GRIA4;GRIK1;GRIN2A;GRID2;GRIK2	GO_Molecular_Function_2023	OPC
gs_ind_0	Oxidoreductase Activity, Acting On A Sulfur Group Of Donors, Disulfide As Acceptor (GO:0016671)	2/6	0.00222782969625225	0.0494299713855969	44.3672687465791	270.938815619689	MSRA;DNAJC10	GO_Molecular_Function_2023	OPC
gs_ind_0	Store-Operated Calcium Channel Activity (GO:0015279)	3/9	0.00015067572246136	0.00534898814737827	43.0848963474827	379.163484408619	TRPC4;TRPC3;STIM2	GO_Molecular_Function_2023	OPC
gs_ind_0	Transmitter-Gated Monoatomic Ion Channel Activity (GO:0022824)	5/40	0.000132314349068367	0.00534898814737827	12.4368988958528	111.06561174142	GRIA4;GRIK1;GRIN2A;GRID2;GRIK2	GO_Molecular_Function_2023	OPC
gs_ind_0	Transmitter-Gated Monoatomic Ion Channel Activity Involved In Regulation Of Postsynaptic Membrane Potential (GO:1904315)	5/34	5.94819703193234e-05	0.00378404713256912	14.9686549864776	145.642577785548	GRIA4;GRIK1;GRIN2A;GRID2;GRIK2	GO_Molecular_Function_2023	OPC
gs_ind_0	Ubiquitin Ligase Inhibitor Activity (GO:1990948)	3/7	6.39557261842668e-05	0.00378404713256912	62.2368103542832	601.040761777012	RPL37;RPL11;RPS15	GO_Molecular_Function_2023	OPC
gs_ind_0	Ubiquitin-Protein Transferase Inhibitor Activity (GO:0055105)	3/8	0.000101385182598407	0.00514167711749066	50.9197702593557	468.287924373496	RPL37;RPL11;RPS15	GO_Molecular_Function_2023	OPC
gs_ind_0	Anterograde Trans-Synaptic Signaling (GO:0098916)	11/199	4.34318925776745e-05	0.00598691934609175	4.93760592121191	49.5948767963074	GRIK1;GRIN2A;CHRM3;UNC13C;NRXN1;KCND2;DTNA;GLRB;DLG2;CACNB4;GRIK2	GO_Biological_Process_2023	OPC
gs_ind_0	Axon Guidance (GO:0007411)	10/148	1.74553191261396e-05	0.00360253820377364	6.13108053902278	67.1712976471012	SEMA6D;DPYSL5;PTPRM;DCC;UNC5C;ENAH;NRXN3;NRXN1;PLXNA2;NFIB	GO_Biological_Process_2023	OPC
gs_ind_0	Brain Development (GO:0007420)	8/168	0.00125108263159172	0.0483194086939589	4.26353028142985	28.4963534526495	ADGRL3;MEIS1;GRIN2A;CADM2;HES5;PBX3;NFIB;UFM1	GO_Biological_Process_2023	OPC
gs_ind_0	Cell-Cell Adhesion Via Plasma-Membrane Adhesion Molecules (GO:0098742)	9/172	0.000319351434133884	0.0248816421725183	4.68668640228273	37.724162364184	ADGRL3;PTPRM;UNC5D;CADM2;GRID2;LRRC4C;PTPRT;PCDHGC3;TGFB2	GO_Biological_Process_2023	OPC
gs_ind_0	Central Nervous System Development (GO:0007417)	14/282	1.38108360421657e-05	0.00353557402679441	4.38847016068264	49.1072314755272	ADGRL3;APP;SOX9;GRIK1;MEIS1;GRIN2A;CADM2;SLC8A3;HES5;BRINP3;PBX3;NFIB;UFM1;PDGFC	GO_Biological_Process_2023	OPC
gs_ind_0	Central Nervous System Neuron Differentiation (GO:0021953)	4/30	0.000496101639110651	0.0299725778875963	13.6075807625553	103.536404364982	BRINP3;MDGA2;GRID2;MAP2	GO_Biological_Process_2023	OPC
gs_ind_0	Chemical Synaptic Transmission (GO:0007268)	13/273	4.27956646818473e-05	0.00598691934609175	4.20364625313857	42.284787691789	GRIA4;GRIK1;GRIN2A;CHRM3;UNC13C;NRXN1;GRID2;KCND2;DTNA;GLRB;DLG2;CACNB4;GRIK2	GO_Biological_Process_2023	OPC
gs_ind_0	Cholesterol Biosynthetic Process (GO:0006695)	4/25	0.000240499229308134	0.0197115970718427	16.7742046787661	139.775986616218	LSS;HMGCS1;HMGCR;MSMO1	GO_Biological_Process_2023	OPC
gs_ind_0	Chondrocyte Differentiation (GO:0002062)	4/29	0.000434185812816154	0.0277878920202339	14.1415604817595	109.484498280637	SOX9;NFIB;SOX5;HES5	GO_Biological_Process_2023	OPC
gs_ind_0	Cytoplasmic Translation (GO:0002181)	9/93	2.47350602538579e-06	0.00110813069937283	9.08606777837547	117.299989904485	RPL11;RPL28;RPLP1;RPS27;RPLP2;RPL13;RPL37;RPS15;RPS11	GO_Biological_Process_2023	OPC
gs_ind_0	Gene Expression (GO:0010467)	12/296	0.00036894453503593	0.0270938241446869	3.55463609788839	28.0989157649559	NCBP3;RPL11;RPL28;RPLP1;RPS27;RPLP2;RPL13;RPL37;RPS15;SRBD1;IGF2BP3;RPS11	GO_Biological_Process_2023	OPC
gs_ind_0	Glial Cell Differentiation (GO:0010001)	4/34	0.000807310708257162	0.0452093996624011	11.8218125212823	84.1926074354689	SOX9;NFIB;SLC8A3;HES5	GO_Biological_Process_2023	OPC
gs_ind_0	Glutamate Receptor Signaling Pathway (GO:0007215)	6/35	4.22638419096667e-06	0.00149743261740195	17.725363136014	219.336545647935	GRIA4;PLCB1;GRIK1;GRIN2A;GRID2;GRIK2	GO_Biological_Process_2023	OPC
gs_ind_0	Heart Trabecula Morphogenesis (GO:0061384)	3/18	0.00134698825986383	0.0483194086939589	18.0638474031144	119.399937686937	TEK;RBPJ;TGFB2	GO_Biological_Process_2023	OPC
gs_ind_0	Macromolecule Biosynthetic Process (GO:0009059)	11/183	2.0103449797844e-05	0.00360253820377364	5.39772651287195	58.3743563824434	RPL11;RPL28;RPLP1;RPS27;RPLP2;RPL13;RPL37;RPS15;SRBD1;IGF2BP3;RPS11	GO_Biological_Process_2023	OPC
gs_ind_0	Modulation Of Chemical Synaptic Transmission (GO:0050804)	12/123	4.82057759461402e-08	4.31923752477416e-05	9.1088852333416	153.464558129169	GRIA4;CLSTN2;APP;GRIK1;GRIK2;SLC8A3;CASK;GRID2;SNCAIP;LRRC4C;TMEM108;MCTP1	GO_Biological_Process_2023	OPC
gs_ind_0	Modulation Of Excitatory Postsynaptic Potential (GO:0098815)	5/31	3.74509315656879e-05	0.00598691934609175	16.6644538773678	169.852095748136	GRIN2A;SLC8A3;NRXN1;TMEM108;NETO1	GO_Biological_Process_2023	OPC
gs_ind_0	Monoatomic Cation Transmembrane Transport (GO:0098655)	11/281	0.000852195438288159	0.0453920720620025	3.4338153091437	24.2691581574374	KCNK2;SLC41A2;NNT;GRIN2A;KCNH7;SLC8A3;TRPC3;KCNH8;TRPC4;KCND2;SLC4A4	GO_Biological_Process_2023	OPC
gs_ind_0	Negative Regulation Of Cell Migration (GO:0030336)	8/162	0.000990802876837546	0.0455261219305867	4.4297624924579	30.6406448201667	MCTP1;EVL;SRGAP1;DACH1;TMEFF2;RAP2A;PTPRT;JAG1	GO_Biological_Process_2023	OPC
gs_ind_0	Negative Regulation Of Cell Motility (GO:2000146)	7/132	0.00134819778721984	0.0483194086939589	4.8056728310638	31.760627108195	MCTP1;SRGAP1;DACH1;TMEFF2;RAP2A;PTPRT;JAG1	GO_Biological_Process_2023	OPC
gs_ind_0	Nervous System Development (GO:0007399)	22/432	3.31164523804938e-08	4.31923752477416e-05	4.51121521596552	77.697722629954	ADGRL3;EVL;NRSN1;ERBB4;NAIP;JAG1;DPYSL5;MOBP;GUSBP3;MDGA2;NRXN1;HES5;GLRB;FKTN;APP;CHRM3;CRIM1;PDGFC;IGF2BP3;GRIK1;MBNL1;BRINP3	GO_Biological_Process_2023	OPC
gs_ind_0	Neuron Projection Guidance (GO:0097485)	7/124	0.000936882862017376	0.0455261219305867	5.13388377262623	35.7983266468994	SEMA6D;DPYSL5;DCC;UNC5C;ENAH;NRXN3;NRXN1	GO_Biological_Process_2023	OPC
gs_ind_0	Nuclear Transport (GO:0051169)	4/38	0.00123574174997703	0.0483194086939589	10.4501354663914	69.9749836604439	NUP50;RSRC1;NUP35;NUP42	GO_Biological_Process_2023	OPC
gs_ind_0	Peptide Biosynthetic Process (GO:0043043)	11/158	5.01372528147975e-06	0.00149743261740195	6.31650544854904	77.0824089628534	RPL11;RPL28;RPLP1;RPS27;RPLP2;RPL13;RPL37;RPS15;SRBD1;IGF2BP3;RPS11	GO_Biological_Process_2023	OPC
gs_ind_0	Positive Regulation Of Cell Differentiation (GO:0045597)	11/283	0.000902650900858565	0.0455261219305867	3.40844367966284	23.8937855764933	PLCB1;SOX9;PRKD1;SOX5;DPF3;ZEB1;BRINP3;LMO3;VWC2;VHL;TGFB2	GO_Biological_Process_2023	OPC
gs_ind_0	Positive Regulation Of Cell Junction Assembly (GO:1901890)	5/61	0.00096657454174585	0.0455261219305867	7.81028267714464	54.2170464634052	CLSTN2;SYNDIG1;TEK;NRXN1;GRID2	GO_Biological_Process_2023	OPC
gs_ind_0	Positive Regulation Of Mitotic Cell Cycle Phase Transition (GO:1901992)	5/63	0.00111912315260555	0.0461389732238239	7.54289175200969	51.2555319517873	RRM2;PLCB1;CCND2;RAD51B;RAD51C	GO_Biological_Process_2023	OPC
gs_ind_0	Positive Regulation Of Phosphatidylinositol 3-Kinase Signaling (GO:0014068)	6/69	0.000218721175251982	0.0197115970718427	8.22770527566874	69.3407371625272	SOX9;TEK;CBL;NEDD4;PDGFC;TGFB2	GO_Biological_Process_2023	OPC
gs_ind_0	Positive Regulation Of Stem Cell Differentiation (GO:2000738)	3/17	0.0011328765746921	0.0461389732238239	19.3101065459373	130.980360777145	SOX9;SOX5;TGFB2	GO_Biological_Process_2023	OPC
gs_ind_0	Positive Regulation Of Synapse Assembly (GO:0051965)	4/32	0.000638351969552883	0.0369008622399602	12.6520381071373	93.0762460728282	GRID2;CLSTN2;SYNDIG1;NRXN1	GO_Biological_Process_2023	OPC
gs_ind_0	Positive Regulation Of Synaptic Transmission (GO:0050806)	6/77	0.000398021050938337	0.0274328355108269	7.30567843278866	57.1961978170532	CLSTN2;APP;GRIN2A;SLC8A3;NRXN1;GRIK2	GO_Biological_Process_2023	OPC
gs_ind_0	Protein Autophosphorylation (GO:0046777)	8/162	0.000990802876837546	0.0455261219305867	4.4297624924579	30.6406448201667	CAMK4;TEK;PRKD1;STK17B;FER;STK10;CAMK2D;ERBB4	GO_Biological_Process_2023	OPC
gs_ind_0	RNA Polyadenylation (GO:0043631)	4/25	0.000240499229308134	0.0197115970718427	16.7742046787661	139.775986616218	SYMPK;ZCCHC7;PAPOLA;APP	GO_Biological_Process_2023	OPC
gs_ind_0	Regulation Of Cartilage Development (GO:0061035)	3/17	0.0011328765746921	0.0461389732238239	19.3101065459373	130.980360777145	SOX9;SOX5;TRPS1	GO_Biological_Process_2023	OPC
gs_ind_0	Regulation Of Cold-Induced Thermogenesis (GO:0120161)	8/146	0.00050177306731467	0.0299725778875963	4.94346203267454	37.5572735498123	RBPJ;ESRRG;DECR1;LGR4;PLCL1;SCD;MAP2K6;PDGFC	GO_Biological_Process_2023	OPC
gs_ind_0	Regulation Of DNA-templated Transcription (GO:0006355)	40/1917	0.00103777555592902	0.0461389732238239	1.77607790251975	12.2028553661575	NPAS3;CAMK2D;ZHX1;DBX2;HMBOX1;ERBB4;VHL;ZNF66;ZNF680;ZNF730;CAMK4;ARID5B;HES4;PLCB1;ZNF678;ZNF117;SOX5;CREB5;HES5;ZEB1;ZNF138;ZNF714;HP1BP3;ESRRG;TRIM16;NAB1;PKNOX2;NFIA;CNOT2;NFIB;RBPJ;DACH1;SOX9;PDCD4;DPF3;PBX3;PURG;RFX3;SETBP1;TRPS1	GO_Biological_Process_2023	OPC
gs_ind_0	Regulation Of Dendrite Development (GO:0050773)	5/41	0.000149164489132715	0.016706422782864	12.0958632580746	106.570130371889	CSMD3;DCC;CAMK1D;NEDD4;RAP2A	GO_Biological_Process_2023	OPC
gs_ind_0	Regulation Of Nervous System Process (GO:0031644)	3/18	0.00134698825986383	0.0483194086939589	18.0638474031144	119.399937686937	TMEM108;SLC8A3;APP	GO_Biological_Process_2023	OPC
gs_ind_0	Regulation Of Neuronal Synaptic Plasticity (GO:0048168)	5/34	5.94819703193234e-05	0.0076136922008734	14.9686549864776	145.642577785548	MCTP1;APP;GRIN2A;NETO1;GRIK2	GO_Biological_Process_2023	OPC
gs_ind_0	Regulation Of Phosphatidylinositol 3-Kinase Signaling (GO:0014066)	6/89	0.000861233510104957	0.0453920720620025	6.25390529764701	44.1347157655977	SOX9;TEK;CBL;NEDD4;PDGFC;TGFB2	GO_Biological_Process_2023	OPC
gs_ind_0	Regulation Of Sodium Ion Transmembrane Transporter Activity (GO:2000649)	4/37	0.00111650681968739	0.0461389732238239	10.7623455423181	73.1575860158979	UTRN;NETO1;NEDD4;CAMK2D	GO_Biological_Process_2023	OPC
gs_ind_0	Regulation Of Synapse Assembly (GO:0051963)	5/51	0.000422369457766925	0.0277878920202339	9.49225785138059	73.7513326475698	CLSTN2;SYNDIG1;NRXN1;GRID2;RAP2A	GO_Biological_Process_2023	OPC
gs_ind_0	Regulation Of Trans-Synaptic Signaling (GO:0099177)	5/36	7.89609991561022e-05	0.00943320736584901	14.0175720106344	132.417786116965	GRIA4;GRIK1;GRID2;LRRC4C;GRIK2	GO_Biological_Process_2023	OPC
gs_ind_0	Response To Organophosphorus (GO:0046683)	3/18	0.00134698825986383	0.0483194086939589	18.0638474031144	119.399937686937	TRPC3;TRIM16;RFC3	GO_Biological_Process_2023	OPC
gs_ind_0	Secondary Alcohol Biosynthetic Process (GO:1902653)	4/24	0.000204011570194216	0.0197115970718427	17.5928928132011	149.492683605028	LSS;HMGCS1;HMGCR;MSMO1	GO_Biological_Process_2023	OPC
gs_ind_0	Skeletal System Development (GO:0001501)	10/149	1.8506587032139e-05	0.00360253820377364	6.08697945257085	66.332151481058	TLL1;TRPS1;GUSBP3;SOX9;SOX5;HES5;MMP16;RFLNA;RPL13;TGFB2	GO_Biological_Process_2023	OPC
gs_ind_0	Sterol Biosynthetic Process (GO:0016126)	4/28	0.000377983037732797	0.0270938241446869	14.7191303821232	115.996480245841	LSS;HMGCS1;HMGCR;MSMO1	GO_Biological_Process_2023	OPC
gs_ind_0	Synapse Organization (GO:0050808)	8/131	0.000241995053337355	0.0197115970718427	5.54594112399643	46.178796054254	ADGRL3;APP;SLC8A3;NRXN1;LRRC4C;NEDD4;UNC13C;CACNB4	GO_Biological_Process_2023	OPC
gs_ind_0	Synaptic Transmission, Glutamatergic (GO:0035249)	6/27	8.38348556231299e-07	0.00050077353758883	24.3256506778134	340.36041477037	GRIA4;GRIK1;GRIN2A;GRID2;UNC13C;GRIK2	GO_Biological_Process_2023	OPC
gs_ind_0	Translation (GO:0006412)	11/234	0.000183135979373827	0.0193046867669352	4.16076641557783	35.8045667792478	RPL11;RPL28;RPLP1;RPS27;RPLP2;RPL13;RPL37;RPS15;SRBD1;IGF2BP3;RPS11	GO_Biological_Process_2023	OPC
gs_ind_0	Asymmetric Synapse (GO:0032279)	6/133	0.00324448145073211	0.0326250634768062	4.73801580333626	27.1526197389052	SLC8A1;SYNDIG1;SPOCK1;RPS27;DLG2;FABP5	GO_Cellular_Component_2023	Astrocyte
gs_ind_0	Bounding Membrane Of Organelle (GO:0098588)	18/818	0.00363475628525539	0.0346258361911171	2.17198297699121	12.2004914853273	GPSM1;C1GALT1;MAN2A1;CSPG5;NOTCH1;SCARB1;FUT8;ZDHHC21;ST6GAL2;MOXD1;MGAT4A;DMPK;PTPRC;RIC1;PITPNB;FABP5;CD44;MMD2	GO_Cellular_Component_2023	Astrocyte
gs_ind_0	Cell-Substrate Junction (GO:0030055)	16/394	7.09422040326503e-06	0.000214008982165162	4.12095956734404	48.8590449997408	THSD1;RPL13A;AIF1L;ITGB8;ACTG1;ENAH;DOCK7;ALCAM;MAPK1;PEAK1;ITGA6;PLEC;PTPRC;CD44;ACTN2;RPS11	GO_Cellular_Component_2023	Astrocyte
gs_ind_0	Collagen-Containing Extracellular Matrix (GO:0062023)	12/372	0.000783804666082968	0.0111834955048281	3.24874584032331	23.2329209012437	SMOC1;LTBP1;PXDN;SDC3;CDON;ELN;TNR;NPNT;VCAN;SERPINE2;ADAMTS9;COL11A1	GO_Cellular_Component_2023	Astrocyte
gs_ind_0	Cytoskeleton (GO:0005856)	15/593	0.00213542324073535	0.0241569754108186	2.51434208006517	15.4609167788474	IQCB1;AIF1L;CDK5RAP2;ACTG1;EPB41L3;MFHAS1;MYLK;EPB41L4A;MAPK1;SLAIN2;PEAK1;PLEC;ROCK2;SNTG1;ACTN2	GO_Cellular_Component_2023	Astrocyte
gs_ind_0	Endoplasmic Reticulum Lumen (GO:0005788)	10/284	0.00109884810622965	0.0132594338151711	3.57492924035484	24.3577547254823	LTBP1;IGFBP5;ADAMTSL1;ARSB;MAPK1;MGAT4A;DNAJC10;VCAN;PDIA5;COL11A1	GO_Cellular_Component_2023	Astrocyte
gs_ind_0	Focal Adhesion (GO:0005925)	16/386	5.48705154791148e-06	0.000214008982165162	4.21077846020638	51.0056626991544	THSD1;RPL13A;AIF1L;ITGB8;ACTG1;ENAH;DOCK7;ALCAM;MAPK1;PEAK1;ITGA6;PLEC;PTPRC;CD44;ACTN2;RPS11	GO_Cellular_Component_2023	Astrocyte
gs_ind_0	Golgi Lumen (GO:0005796)	5/99	0.00438430503164759	0.0396779605364107	5.40109820178549	29.3264733609586	NCAN;CSPG5;BCAN;VCAN;SDC3	GO_Cellular_Component_2023	Astrocyte
gs_ind_0	Intercalated Disc (GO:0014704)	4/31	0.000328803564683624	0.00541031320070326	15.1759168831169	121.711613008013	TMEM65;CTNNA3;GJC1;SLC8A1	GO_Cellular_Component_2023	Astrocyte
gs_ind_0	Intracellular Non-Membrane-Bounded Organelle (GO:0043232)	31/1184	6.10591248406765e-06	0.000214008982165162	2.62428070686736	31.5077781005638	ZZZ3;RPL13A;EPB41L3;LPCAT1;PIK3CB;MAPK1;MAGI1;ROCK2;CDK5RAP2;ACTG1;EIF4G3;CRADD;RPS27;CLOCK;SNTG1;POMT2;HP1BP3;ZNF655;GCFC2;ZCCHC7;RPL35;PUM3;RPS11;PIDD1;MFHAS1;TTC3;MARS1;EPB41L4A;HNRNPR;ACTN2;FAAH2	GO_Cellular_Component_2023	Astrocyte
gs_ind_0	Intracellular Organelle Lumen (GO:0070013)	20/854	0.00108207732111372	0.0132594338151711	2.3177053903894	15.8273149276004	LTBP1;ADAMTSL1;MAPK1;VCAN;ERBB4;BTD;D2HGDH;ASAH1;COL11A1;CSPG5;IGFBP5;NAT8L;PDIA5;ARSB;HMGB1;NCAN;BCAN;MGAT4A;DNAJC10;SDC3	GO_Cellular_Component_2023	Astrocyte
gs_ind_0	Ionotropic Glutamate Receptor Complex (GO:0008328)	3/33	0.00529262523908372	0.0456173889654359	10.6174364917659	55.6506657933236	GRID2;GRIK4;GRIK1	GO_Cellular_Component_2023	Astrocyte
gs_ind_0	Lysosomal Lumen (GO:0043202)	8/86	4.25627407638582e-06	0.000214008982165162	10.1220182340452	125.180177808136	NCAN;CSPG5;BCAN;VCAN;SDC3;MANBA;ASAH1;ARSB	GO_Cellular_Component_2023	Astrocyte
gs_ind_0	Neuromuscular Junction (GO:0031594)	4/39	0.000803234483772185	0.0111834955048281	11.7536740442656	83.7668349676988	SERPINE2;SPOCK1;DLG2;FCHSD2	GO_Cellular_Component_2023	Astrocyte
gs_ind_0	Perineuronal Net (GO:0072534)	4/8	8.89657076196664e-07	0.000143692203135707	92.7942857142857	1292.8498674831	TNR;NCAN;BCAN;VCAN	GO_Cellular_Component_2023	Astrocyte
gs_ind_0	Perisynaptic Extracellular Matrix (GO:0098966)	4/9	1.5877591506708e-06	0.000143692203135707	75.9207272727273	1013.78365895753	TNR;NCAN;BCAN;VCAN	GO_Cellular_Component_2023	Astrocyte
gs_ind_0	Postsynaptic Density (GO:0014069)	9/151	4.04907307705216e-05	0.000814313585496046	6.23653179190751	63.0790109007205	SLC8A1;SYNDIG1;GRIK1;SPOCK1;RPS27;GRID2;DLG2;FABP5;GRIK4	GO_Cellular_Component_2023	Astrocyte
gs_ind_0	Postsynaptic Density Membrane (GO:0098839)	5/34	3.01362405424727e-05	0.000681832442273444	17.3295862698274	180.397217050982	SYNDIG1;GRIK1;GRID2;DLG2;GRIK4	GO_Cellular_Component_2023	Astrocyte
gs_ind_0	Postsynaptic Specialization Membrane (GO:0099634)	5/38	5.24763117710646e-05	0.000949821243056269	15.2588774341352	150.378506025326	SYNDIG1;GRIK1;GRID2;DLG2;GRIK4	GO_Cellular_Component_2023	Astrocyte
gs_ind_0	Sarcolemma (GO:0042383)	4/52	0.00236933793710801	0.0252264803892088	8.60044771723122	51.9909510583667	PLEC;PDE9A;SLC8A1;AQP4	GO_Cellular_Component_2023	Astrocyte
gs_ind_0	Vacuolar Lumen (GO:0005775)	10/160	1.00619758267486e-05	0.000260173946377355	6.54043493492145	75.259130120572	NCAN;CSPG5;BCAN;MAPK1;VCAN;SDC3;MANBA;ASAH1;FABP5;ARSB	GO_Cellular_Component_2023	Astrocyte
gs_ind_0	1-Phosphatidylinositol Binding (GO:0005545)	3/14	0.000410686305369823	0.0443068302747295	28.1724753358782	219.67997232984	ZFYVE16;SCARB1;PICALM	GO_Molecular_Function_2023	Astrocyte
gs_ind_0	3',5'-Cyclic-Nucleotide Phosphodiesterase Activity (GO:0004114)	3/16	0.00062181102516162	0.0443068302747295	23.9975928037502	177.171211879528	PDE4B;PDE9A;PDE8A	GO_Molecular_Function_2023	Astrocyte
gs_ind_0	3',5'-cyclic-GMP Phosphodiesterase Activity (GO:0047555)	2/7	0.00233426839355025	0.0444807810548743	41.9862446995553	254.439025967198	PDE9A;PDE8A	GO_Molecular_Function_2023	Astrocyte
gs_ind_0	Ankyrin Binding (GO:0030506)	3/18	0.000891722123694604	0.0443068302747295	20.9000993121713	146.767937689188	PLEC;PTPRC;SLC8A1	GO_Molecular_Function_2023	Astrocyte
gs_ind_0	Chemorepellent Activity (GO:0045499)	3/24	0.00210863679117486	0.0444807810548743	15.065285990825	92.8279777405756	SEMA6D;SEMA5A;SEMA6A	GO_Molecular_Function_2023	Astrocyte
gs_ind_0	Cis-Regulatory Region Sequence-Specific DNA Binding (GO:0000987)	23/1094	0.00194004845420168	0.0444807810548743	2.07163162439907	12.9374271861788	TCF12;FOS;JUND;HNF4G;ZNF730;ZNF678;ZNF667;ZNF117;PRRX1;ZNF717;ZEB1;ZNF138;CLOCK;ZNF782;ZNF655;ZNF432;ZNF521;ZNF611;ZNF91;ZNF621;UBA2;ZFP82;ZNF43	GO_Molecular_Function_2023	Astrocyte
gs_ind_0	Coreceptor Activity Involved In Wnt Signaling Pathway (GO:0071936)	2/7	0.00233426839355025	0.0444807810548743	41.9862446995553	254.439025967198	RYK;ROR1	GO_Molecular_Function_2023	Astrocyte
gs_ind_0	Coreceptor Activity Involved In Wnt Signaling Pathway, Planar Cell Polarity Pathway (GO:1904929)	2/5	0.00112753120748655	0.0443068302747295	65.981634974809	447.865180623254	RYK;ROR1	GO_Molecular_Function_2023	Astrocyte
gs_ind_0	DNA-binding Transcription Activator Activity, RNA Polymerase II-specific (GO:0001228)	11/346	0.00143654349381239	0.0443068302747295	3.20609245479298	20.9855275442871	HNF4G;FOS;ZNF521;UBA2;PRRX1;ZNF91;ZNF717;TCF12;CLOCK;ZNF782;ZNF43	GO_Molecular_Function_2023	Astrocyte
gs_ind_0	Neurotransmitter Receptor Activity Involved In Regulation Of Postsynaptic Membrane Potential (GO:0099529)	3/21	0.0014190853621375	0.0443068302747295	17.5095996794971	114.823449934593	GRID2;GRIK4;GRIK1	GO_Molecular_Function_2023	Astrocyte
gs_ind_0	Phosphatidylinositol Binding (GO:0035091)	6/106	0.00102732887371016	0.0443068302747295	6.01492537313433	41.3874574359386	ZFYVE16;SH3YL1;PICALM;CCDC88A;SCARB1;PITPNB	GO_Molecular_Function_2023	Astrocyte
gs_ind_0	Phosphofructokinase Activity (GO:0008443)	2/6	0.00167926761974193	0.0443068302747295	51.317785362154	327.889730588807	PFKFB3;PFKFB2	GO_Molecular_Function_2023	Astrocyte
gs_ind_0	Protein Serine/Threonine Kinase Activity (GO:0004674)	12/342	0.000374301543191956	0.0443068302747295	3.54628134251733	27.9817514351199	STK3;PRKACB;PRKD1;MYLK;TAOK3;MOK;MAP3K10;MAPK1;DMPK;MAP3K1;ROCK2;MAP2K6	GO_Molecular_Function_2023	Astrocyte
gs_ind_0	RNA Polymerase II Cis-Regulatory Region Sequence-Specific DNA Binding (GO:0000978)	23/1118	0.0025416493093124	0.0458834585839027	2.02501653609558	12.099356502677	TCF12;FOS;JUND;HNF4G;ZNF730;ZNF678;ZNF667;ZNF117;PRRX1;ZNF717;ZEB1;ZNF138;CLOCK;ZNF782;ZNF655;ZNF432;ZNF521;ZNF611;ZNF91;ZNF621;UBA2;ZFP82;ZNF43	GO_Molecular_Function_2023	Astrocyte
gs_ind_0	Semaphorin Receptor Binding (GO:0030215)	3/22	0.00163012352729255	0.0443068302747295	16.6112621699851	106.629344414303	SEMA6D;SEMA5A;SEMA6A	GO_Molecular_Function_2023	Astrocyte
gs_ind_0	Sugar-Phosphatase Activity (GO:0050308)	2/6	0.00167926761974193	0.0443068302747295	51.317785362154	327.889730588807	PFKFB3;PFKFB2	GO_Molecular_Function_2023	Astrocyte
gs_ind_0	Transmembrane Receptor Protein Kinase Activity (GO:0019199)	4/37	0.000655971487456223	0.0443068302747295	12.456	91.2949221252991	RYK;DDR1;ERBB4;ROR1	GO_Molecular_Function_2023	Astrocyte
gs_ind_0	Transmembrane Receptor Protein Tyrosine Kinase Activity (GO:0004714)	4/50	0.00204975031171143	0.0444807810548743	8.97080184331797	55.5295979530043	RYK;DDR1;ERBB4;ROR1	GO_Molecular_Function_2023	Astrocyte
gs_ind_0	Wnt Receptor Activity (GO:0042813)	3/16	0.00062181102516162	0.0443068302747295	23.9975928037502	177.171211879528	RYK;TSPAN12;ROR1	GO_Molecular_Function_2023	Astrocyte
gs_ind_0	Axon Guidance (GO:0007411)	10/148	5.04999073008672e-06	0.00234951915537723	7.1092235548063	86.7049730866908	SEMA6D;RYK;NOTCH1;ENAH;ALCAM;TNR;SEMA6A;SEMA5A;DSCAML1;ANOS1	GO_Biological_Process_2023	Astrocyte
gs_ind_0	Axonogenesis (GO:0007409)	11/187	6.51156583764446e-06	0.00234951915537723	6.11836490279108	73.065089070576	SEMA6D;RYK;NOTCH1;ENAH;PPP3CB;DOCK7;TNR;SEMA6A;SEMA5A;DSCAML1;ANOS1	GO_Biological_Process_2023	Astrocyte
gs_ind_0	Blood Vessel Endothelial Cell Proliferation Involved In Sprouting Angiogenesis (GO:0002043)	2/5	0.00112753120748655	0.0423951734014942	65.981634974809	447.865180623254	BMPER;SEMA5A	GO_Biological_Process_2023	Astrocyte
gs_ind_0	Cardiac Ventricle Development (GO:0003231)	3/19	0.00105051063654868	0.0416323988127868	19.6329428837981	134.652124758957	NOTCH1;MDM4;TMEM65	GO_Biological_Process_2023	Astrocyte
gs_ind_0	Cell-Matrix Adhesion (GO:0007160)	9/109	2.90745922308419e-06	0.00234951915537723	8.85202312138728	112.847635368611	THSD1;ITGB8;DDR1;PEAK1;ADAMTS9;NPNT;ITGA6;CD44;ACTN2	GO_Biological_Process_2023	Astrocyte
gs_ind_0	Cell-Substrate Junction Assembly (GO:0007044)	5/28	1.12238196485184e-05	0.00284041985616216	21.7573785674246	247.979119187578	THSD1;PEAK1;ITGA6;PLEC;ACTN2	GO_Biological_Process_2023	Astrocyte
gs_ind_0	Cellular Response To Vascular Endothelial Growth Factor Stimulus (GO:0035924)	4/34	0.000472459050439277	0.0286041962602717	13.6821920374707	104.772199350872	NOTCH1;PRKD1;SEMA6A;VEGFC	GO_Biological_Process_2023	Astrocyte
gs_ind_0	DNA Damage Response, Signal Transduction By P53 Class Mediator (GO:0030330)	4/36	0.000590025968743645	0.0299796978712987	12.839578021978	95.4666795008631	CRADD;MDM4;PIDD1;ATRX	GO_Biological_Process_2023	Astrocyte
gs_ind_0	Focal Adhesion Assembly (GO:0048041)	3/21	0.0014190853621375	0.0485069178330636	17.5095996794971	114.823449934593	THSD1;PEAK1;ACTN2	GO_Biological_Process_2023	Astrocyte
gs_ind_0	Glial Cell Differentiation (GO:0010001)	4/34	0.000472459050439277	0.0286041962602717	13.6821920374707	104.772199350872	NCAN;BCAN;METRN;VCAN	GO_Biological_Process_2023	Astrocyte
gs_ind_0	Gliogenesis (GO:0042063)	4/24	0.000117836560205034	0.015357600656987	20.3614494773519	184.193988123383	NCAN;BCAN;METRN;VCAN	GO_Biological_Process_2023	Astrocyte
gs_ind_0	Glycoprotein Metabolic Process (GO:0009100)	5/53	0.000262892345534103	0.0247118804802057	10.5357400125176	86.8541746906015	MAN2A1;STT3B;FUT8;MGAT4A;MANBA	GO_Biological_Process_2023	Astrocyte
gs_ind_0	Mesenchymal Cell Migration (GO:0090497)	4/32	0.000372604275173428	0.0257540457257536	14.6430676691729	115.606925912727	SEMA6D;ERBB4;SEMA5A;SEMA6A	GO_Biological_Process_2023	Astrocyte
gs_ind_0	Mismatch Repair (GO:0006298)	4/25	0.000139094800518184	0.0163436390608866	19.413926910299	172.402559785473	RNASEH2B;MSH2;PMS1;MLH3	GO_Biological_Process_2023	Astrocyte
gs_ind_0	Muscle Contraction (GO:0006936)	6/94	0.000546047198280426	0.0299796978712987	6.83253225398432	51.3314834521062	UTRN;SLC8A1;GJC1;APBB2;MYLK;ROCK2	GO_Biological_Process_2023	Astrocyte
gs_ind_0	Negative Regulation Of Axon Extension Involved In Axon Guidance (GO:0048843)	3/19	0.00105051063654868	0.0416323988127868	19.6329428837981	134.652124758957	SEMA6D;SEMA5A;SEMA6A	GO_Biological_Process_2023	Astrocyte
gs_ind_0	Negative Regulation Of Cell Adhesion (GO:0007162)	5/72	0.00108509975629072	0.0416323988127868	7.56657757413771	51.6500892326405	NOTCH1;SPOCK1;SEMA6A;PTPRC;SEMA5A	GO_Biological_Process_2023	Astrocyte
gs_ind_0	Negative Regulation Of Chemotaxis (GO:0050922)	4/31	0.000328803564683624	0.0257540457257536	15.1759168831169	121.711613008013	SEMA6D;NOTCH1;SEMA5A;SEMA6A	GO_Biological_Process_2023	Astrocyte
gs_ind_0	Negative Regulation Of DNA-templated Transcription (GO:0045892)	24/1024	0.000353086189508633	0.0257540457257536	2.32275897979154	18.4631427876383	MDM4;ZNF248;KCTD1;ID1;EDNRB;BTRC;ZHX1;WWC2;MDFIC;JUND;MCPH1;ZNF69;ZNF439;NOTCH1;ZEB1;ZBTB37;MAP3K10;ZNF846;CLOCK;GCFC2;APBB2;HMGB1;UBA2;N4BP2L2	GO_Biological_Process_2023	Astrocyte
gs_ind_0	Negative Regulation Of Interleukin-2 Production (GO:0032703)	3/21	0.0014190853621375	0.0485069178330636	17.5095996794971	114.823449934593	PTPRC;HAVCR2;NAV3	GO_Biological_Process_2023	Astrocyte
gs_ind_0	Nervous System Development (GO:0007399)	14/432	0.000281955169087562	0.0252417008516484	3.2567482026452	26.619886247777	CDK5RAP2;CSPG5;BTD;RYK;SPOCK1;GRIK1;DCLK1;NAV3;EDNRB;CDON;SEMA6A;ERBB4;SEMA5A;DSCAML1	GO_Biological_Process_2023	Astrocyte
gs_ind_0	Neural Crest Cell Development (GO:0014032)	4/44	0.00127089074159822	0.0459475883500896	10.3013333333333	68.6896744224473	SEMA6D;ERBB4;SEMA5A;SEMA6A	GO_Biological_Process_2023	Astrocyte
gs_ind_0	Neural Crest Cell Migration (GO:0001755)	4/36	0.000590025968743645	0.0299796978712987	12.839578021978	95.4666795008631	SEMA6D;ERBB4;SEMA5A;SEMA6A	GO_Biological_Process_2023	Astrocyte
gs_ind_0	Neuron Projection Development (GO:0031175)	9/192	0.0002523774191983	0.0247118804802057	4.83817548943945	40.0822755823065	LRP12;HMGB1;MYO16;RYK;EPB41L3;PLP1;TAOK3;DOCK7;DCLK1	GO_Biological_Process_2023	Astrocyte
gs_ind_0	Neuron Projection Guidance (GO:0097485)	8/124	6.19559033806416e-05	0.0116477098355606	6.8140200286123	66.0216373862365	SEMA6D;RYK;NOTCH1;ENAH;TNR;SEMA6A;SEMA5A;DSCAML1	GO_Biological_Process_2023	Astrocyte
gs_ind_0	Neuron Projection Morphogenesis (GO:0048812)	8/146	0.000193239010347052	0.0213699611442622	5.72853401288313	48.9880325881159	MYO16;RYK;EPB41L3;DCLK1;TAOK3;DOCK7;ALCAM;DSCAML1	GO_Biological_Process_2023	Astrocyte
gs_ind_0	Phosphorylation (GO:0016310)	13/429	0.000855334402832892	0.0386325664073365	3.03974612015168	21.4728214634166	STK3;MAPK10;PRKACB;RYK;PPP3CB;TAOK3;MAPK1;PIK3CB;MAP3K1;PEAK1;DMPK;ROCK2;DCLK1	GO_Biological_Process_2023	Astrocyte
gs_ind_0	Positive Regulation Of Cell Projection Organization (GO:0031346)	7/118	0.000298595723078518	0.0255163617903461	6.26829973114812	50.8761532801191	DPYSL3;PRKD1;METRN;DDR1;ITGA6;ROR1;ARSB	GO_Biological_Process_2023	Astrocyte
gs_ind_0	Positive Regulation Of ERK1 And ERK2 Cascade (GO:0070374)	11/177	3.84734625059103e-06	0.00234951915537723	6.48743865817037	80.8862086594178	HMGB1;BMPER;NOTCH1;MFHAS1;DDR1;PDE8A;NPNT;PTPRC;ERBB4;CD44;ROR1	GO_Biological_Process_2023	Astrocyte
gs_ind_0	Positive Regulation Of Endothelial Cell Migration (GO:0010595)	6/85	0.000318017148129413	0.0257540457257536	7.60771613629963	61.2680210855391	HMGB1;PRKD1;SCARB1;PIK3CB;ROCK2;SEMA5A	GO_Biological_Process_2023	Astrocyte
gs_ind_0	Positive Regulation Of Glial Cell Differentiation (GO:0045687)	3/17	0.000749053552675026	0.0352055169757262	22.3420359375614	160.78893177686	SERPINE2;NOTCH1;TENM4	GO_Biological_Process_2023	Astrocyte
gs_ind_0	Positive Regulation Of Kinase Activity (GO:0033674)	6/103	0.000884535175146155	0.0386325664073365	6.20045924225029	43.5920079947948	RYK;DDR1;PTPRC;ERBB4;ROR1;MMD2	GO_Biological_Process_2023	Astrocyte
gs_ind_0	Positive Regulation Of MAPK Cascade (GO:0043410)	14/308	7.49846538950179e-06	0.00234951915537723	4.64229192108738	54.7828150134126	HMGB1;BMPER;RYK;NOTCH1;MFHAS1;TAOK3;DDR1;PDE8A;NPNT;ROCK2;PTPRC;ERBB4;CD44;ROR1	GO_Biological_Process_2023	Astrocyte
gs_ind_0	Positive Regulation Of Neuroblast Proliferation (GO:0002052)	3/18	0.000891722123694604	0.0386325664073365	20.9000993121713	146.767937689188	NCAN;BCAN;VCAN	GO_Biological_Process_2023	Astrocyte
gs_ind_0	Positive Regulation Of Neuron Projection Development (GO:0010976)	6/92	0.000486879936345051	0.0286041962602717	6.99085497368648	53.3226973936785	DPYSL3;PRKD1;DDR1;ITGA6;ROR1;ARSB	GO_Biological_Process_2023	Astrocyte
gs_ind_0	Positive Regulation Of Phosphorylation (GO:0042327)	9/230	0.000927902578328138	0.03876570771682	4.0043815811793	27.9609300015638	RYK;VEGFC;CDK2AP1;DDR1;ITGA6;MOB1B;ROCK2;ERBB4;ROR1	GO_Biological_Process_2023	Astrocyte
gs_ind_0	Positive Regulation Of Transferase Activity (GO:0051347)	7/142	0.00090416644783128	0.0386325664073365	5.15499004242056	36.1287327154777	ARRDC4;RYK;GINS3;DDR1;MAPK1;ERBB4;ROR1	GO_Biological_Process_2023	Astrocyte
gs_ind_0	Protein Modification Process (GO:0036211)	20/709	0.000102717523247588	0.015357600656987	2.81534059872843	25.8547587393501	STT3B;BTRC;MAPK1;MAP3K1;MANBA;ROCK2;MAN2A1;PEAK1;DCLK1;STK3;TAOK3;PPP2R2A;PTPRT;MAPK10;PRKACB;RYK;PPP3CB;MGAT4A;DMPK;PTPRC	GO_Biological_Process_2023	Astrocyte
gs_ind_0	Protein Phosphorylation (GO:0006468)	16/500	0.000122534047795109	0.015357600656987	3.21088284407708	28.9208123015556	STK3;MAPK10;PRKACB;RYK;PRKD1;PPP3CB;TAOK3;DDR1;MAP3K10;MAPK1;PEAK1;MAP3K1;DMPK;ROCK2;ERBB4;DCLK1	GO_Biological_Process_2023	Astrocyte
gs_ind_0	Regulation Of Cell Migration (GO:0030334)	16/433	2.26134994910884e-05	0.00472370878258292	3.73238528817805	39.9251892231884	SEMA6D;ACTG1;IGFBP5;NOTCH1;DPYSL3;MYLK;NAV3;TNR;SEMA5A;ITGA6;SERPINE2;ROCK2;ERBB4;PTPRT;PRR5L;ARSB	GO_Biological_Process_2023	Astrocyte
gs_ind_0	Regulation Of Cell-Matrix Adhesion (GO:0001952)	5/65	0.000681062169139864	0.0336946546837617	8.44350723732167	61.568847057722	UTRN;ACTG1;PEAK1;PIK3CB;ROCK2	GO_Biological_Process_2023	Astrocyte
gs_ind_0	Regulation Of Cell-Substrate Adhesion (GO:0010810)	4/44	0.00127089074159822	0.0459475883500896	10.3013333333333	68.6896744224473	NOTCH1;SPOCK1;PIK3CB;NPNT	GO_Biological_Process_2023	Astrocyte
gs_ind_0	Regulation Of DNA-templated Transcription (GO:0006355)	38/1917	0.000240830745694388	0.0247118804802057	1.96579510290544	16.3778571096615	ZZZ3;MDM4;BRWD3;KCTD1;HAVCR2;ID1;TCF12;BTRC;ZHX1;WWC2;FOS;ERBB4;MDFIC;JUND;HNF4G;ZNF730;ZNF678;CDK5RAP2;ZNF667;PICALM;ZNF117;NOTCH1;ZEB1;MAP3K10;ZNF138;CLOCK;HP1BP3;GCFC2;APBB2;CDK2AP1;ATRX;ZNF621;HMGB1;PPP3CB;UBA2;ZNF609;WAC;SUPT3H	GO_Biological_Process_2023	Astrocyte
gs_ind_0	Regulation Of ERK1 And ERK2 Cascade (GO:0070372)	13/240	2.38645077976361e-06	0.00234951915537723	5.59124725915858	72.3826282346668	HMGB1;BMPER;NOTCH1;MFHAS1;DDR1;PDE8A;SEMA6A;SPRY3;NPNT;PTPRC;ERBB4;CD44;ROR1	GO_Biological_Process_2023	Astrocyte
gs_ind_0	Regulation Of Endocytosis (GO:0030100)	5/66	0.000730460174554827	0.0352055169757262	8.30600955494091	59.9846375437727	ZFYVE16;PICALM;PRKD1;SCARB1;PTPRC	GO_Biological_Process_2023	Astrocyte
gs_ind_0	Regulation Of Endothelial Cell Chemotaxis (GO:2001026)	3/14	0.000410686305369823	0.026623801865354	28.1724753358782	219.67997232984	NOTCH1;PRKD1;SEMA5A	GO_Biological_Process_2023	Astrocyte
gs_ind_0	Regulation Of Endothelial Cell Migration (GO:0010594)	6/88	0.000383570893787819	0.0257540457257536	7.33052917232022	57.6618405333261	BMPER;PRKD1;SCARB1;PIK3CB;ADAMTS9;ROCK2	GO_Biological_Process_2023	Astrocyte
gs_ind_0	Regulation Of Gene Expression (GO:0010468)	25/1124	0.000572992842204675	0.0299796978712987	2.1996547595846	16.4196250383636	ZZZ3;ITGB8;HAVCR2;PIK3CB;WWC2;ROCK2;ZNF730;ZNF678;ACTG1;PICALM;ZNF117;NOTCH1;ZBTB37;ZNF138;CLOCK;HP1BP3;GCFC2;SLC8A1;APBB2;ATRX;HNRNPDL;CHD6;AFF2;PTPRC;SUPT3H	GO_Biological_Process_2023	Astrocyte
gs_ind_0	Regulation Of Neuroblast Proliferation (GO:1902692)	4/24	0.000117836560205034	0.015357600656987	20.3614494773519	184.193988123383	NCAN;TAFA1;BCAN;VCAN	GO_Biological_Process_2023	Astrocyte
gs_ind_0	Regulation Of Neuron Projection Development (GO:0010975)	9/174	0.000120743259752717	0.015357600656987	5.3667708642579	48.4181699871456	DPYSL3;CCDC88A;PRKD1;SPOCK1;DDR1;TNR;ITGA6;ROR1;ARSB	GO_Biological_Process_2023	Astrocyte
gs_ind_0	Regulation Of Nucleic Acid-Templated Transcription (GO:1903506)	13/451	0.00134019525039591	0.0475390013347984	2.88565825204999	19.088456100809	ZZZ3;GCFC2;ZNF730;ZNF678;ZNF117;NOTCH1;APBB2;ZNF138;ATRX;WWC2;CLOCK;SUPT3H;HP1BP3	GO_Biological_Process_2023	Astrocyte
gs_ind_0	Regulation Of Trans-Synaptic Signaling (GO:0099177)	4/36	0.000590025968743645	0.0299796978712987	12.839578021978	95.4666795008631	GRID2;FABP5;GRIK4;GRIK1	GO_Biological_Process_2023	Astrocyte
gs_ind_0	Signal Transduction In Response To DNA Damage (GO:0042770)	5/57	0.000370337582943374	0.0257540457257536	9.73205694648994	76.8939121433334	BID;MDM4;ATRX;CLOCK;MAP2K6	GO_Biological_Process_2023	Astrocyte
gs_ind_0	Smooth Muscle Contraction (GO:0006939)	4/14	1.20868930049454e-05	0.00284041985616216	39.7631020408163	450.253068883071	ROCK2;APBB2;SLC8A1;MYLK	GO_Biological_Process_2023	Astrocyte
gs_ind_0	Stress-Activated MAPK Cascade (GO:0051403)	4/42	0.00106571726828553	0.0416323988127868	10.8370018552876	74.1696025885448	MAP2K6;MAP3K10;MAPK1;MAPK10	GO_Biological_Process_2023	Astrocyte
gs_ind_0	AMPA Glutamate Receptor Complex (GO:0032281)	3/19	0.000350260010357178	0.00316901914132685	28.8431729650428	229.500362175783	GRIA4;OLFM2;SHISA9	GO_Cellular_Component_2023	COP
gs_ind_0	Actin Cytoskeleton (GO:0015629)	11/325	3.34868037825489e-05	0.0005784084289713	5.07113035747886	52.2547483157352	ACACA;MYRIP;AUTS2;FER;RDX;NTN1;WASF1;DYNLL1;MYO6;CORO1C;STK38L	GO_Cellular_Component_2023	COP
gs_ind_0	Adherens Junction (GO:0005912)	9/149	1.77960145249026e-06	6.762485519463e-05	9.35342261453679	123.831094897476	LIMD1;CTNND2;CDH13;PKP4;PARD3B;CRB1;RDX;DLG1;FRMD4A	GO_Cellular_Component_2023	COP
gs_ind_0	Apical Junction Complex (GO:0043296)	6/105	0.000132011995289214	0.00156764244405942	8.95437558788885	79.9860144607395	PARD3B;CRB1;FRMD4A;DLG1;AMOTL2;STRN	GO_Cellular_Component_2023	COP
gs_ind_0	Astrocyte Projection (GO:0097449)	2/7	0.00110598906928239	0.00750492582727334	61.6177582816518	419.433020850979	SLC1A2;SLC2A13	GO_Cellular_Component_2023	COP
gs_ind_0	Asymmetric Synapse (GO:0032279)	9/133	6.88131438989205e-07	3.26862433519872e-05	10.5596286337856	149.833590445199	ADD3;ARHGEF9;CTNND2;GRIN2A;SLC8A3;TMEM108;SHISA9;NLGN1;STRN	GO_Cellular_Component_2023	COP
gs_ind_0	Bicellular Tight Junction (GO:0005923)	4/81	0.00306540766373846	0.018670828935932	7.90990436051224	45.7791624538083	AMOTL2;FRMD4A;DLG1;STRN	GO_Cellular_Component_2023	COP
gs_ind_0	Bounding Membrane Of Organelle (GO:0098588)	14/818	0.00324282818360924	0.018670828935932	2.49497464974423	14.2994717470575	RAB6A;GRIA4;ITPR2;MAN1A2;ST6GALNAC3;SCARB1;GOLIM4;FUT8;PDGFA;SREBF2;CORO1C;TMEM108;PDGFC;LARGE1	GO_Cellular_Component_2023	COP
gs_ind_0	Calcium Channel Complex (GO:0034704)	4/59	0.000951359467824745	0.00695224226487314	11.0513377699307	76.8909929747216	PDE4B;SCN3A;CACNA2D1;MICU1	GO_Cellular_Component_2023	COP
gs_ind_0	Caveola (GO:0005901)	5/62	9.58130077814291e-05	0.00130031939131939	13.0805553525758	121.035845028638	IRS1;CDH13;SCARB1;DYNLL1;CORO1C	GO_Cellular_Component_2023	COP
gs_ind_0	Cell-Cell Contact Zone (GO:0044291)	3/47	0.00503561217809479	0.0239191578459503	10.6873065596218	56.5488920918964	TMEM65;PKP4;DLG1	GO_Cellular_Component_2023	COP
gs_ind_0	Cell-Cell Junction (GO:0005911)	14/297	5.48538619549412e-08	3.47407792381294e-06	7.17246048557429	119.913449412071	ADGRL3;LIMD1;CTNND2;IGSF11;RAP1B;CDH13;PKP4;PARD3B;CRB1;CADM1;RDX;DLG1;SIRT2;FRMD4A	GO_Cellular_Component_2023	COP
gs_ind_0	Cell-Substrate Junction (GO:0030055)	8/394	0.00922558040637266	0.0372948995151235	3.01353402284662	14.1207429113281	LIMD1;CDH13;PTK2;RDX;DYNLL1;EPB41L2;FERMT1;CORO1C	GO_Cellular_Component_2023	COP
gs_ind_0	Cortical Actin Cytoskeleton (GO:0030864)	3/44	0.00418009484651873	0.0223418788376014	11.4607277188889	62.7752346039913	MYRIP;RDX;DYNLL1	GO_Cellular_Component_2023	COP
gs_ind_0	Cortical Cytoskeleton (GO:0030863)	3/63	0.011315614077741	0.0438768709136895	7.85782088604975	35.2153879442701	MYRIP;RDX;DYNLL1	GO_Cellular_Component_2023	COP
gs_ind_0	Cytoskeleton (GO:0005856)	16/593	1.01373570599906e-05	0.000214010871266467	4.00533532784842	46.0584854010861	ADD3;TNIK;SEPTIN10;ACACA;PKP4;AUTS2;FER;EPB41L4A;PTK2;NTN1;WASF1;EPB41L2;DYNLL1;MYO6;CORO1C;STK38L	GO_Cellular_Component_2023	COP
gs_ind_0	Dendrite (GO:0030425)	9/270	0.000193661975469668	0.00204420974106871	5.01047553591031	42.8365410736998	BRINP2;MAP2;EPHB1;SLC8A3;BRINP3;ADCY2;TRAK2;NLGN1;STRN	GO_Cellular_Component_2023	COP
gs_ind_0	Dystroglycan Complex (GO:0016011)	2/6	0.000793851659459456	0.00645187361371634	75.3124422259198	537.626450008377	SGCZ;SGCD	GO_Cellular_Component_2023	COP
gs_ind_0	Early Endosome (GO:0005769)	7/307	0.00801773144278922	0.0346220221393171	3.4156693159455	16.4843608645986	ZFYVE16;APP;EPHB1;SLC2A13;TMEM163;TMEM108;MARCHF1	GO_Cellular_Component_2023	COP
gs_ind_0	Early Endosome Membrane (GO:0031901)	4/116	0.0108085288261918	0.0427837599370094	5.44435510887772	24.6488808479984	ZFYVE16;TMEM163;EPHB1;MARCHF1	GO_Cellular_Component_2023	COP
gs_ind_0	Endoplasmic Reticulum Membrane (GO:0005789)	14/800	0.00266149390043967	0.0174373738304668	2.5532254101657	15.1377356578217	RAB6A;CERS4;NOMO1;RHBDD1;GRIN2A;ACSL4;SLC8A3;HAS2;LSS;PIGM;SREBF2;GRAMD1C;ITPR2;MARCHF1	GO_Cellular_Component_2023	COP
gs_ind_0	Extracellular Membrane-Bounded Organelle (GO:0065010)	4/57	0.000835254210231945	0.00645187361371634	11.4650354576621	81.2615852252859	GRIA4;SLC12A2;HAS2;GNB1	GO_Cellular_Component_2023	COP
gs_ind_0	Extracellular Vesicle (GO:1903561)	4/60	0.00101346789094307	0.0071318110844142	10.8554720505181	74.8417198029031	GRIA4;SLC12A2;HAS2;GNB1	GO_Cellular_Component_2023	COP
gs_ind_0	Extrinsic Component Of Cytoplasmic Side Of Plasma Membrane (GO:0031234)	5/77	0.000267416375758382	0.00258338005039163	10.370408577224	85.314278140798	GNB1;GNG2;GNB4;GNAI1;FER	GO_Cellular_Component_2023	COP
gs_ind_0	Focal Adhesion (GO:0005925)	8/386	0.00821498690703622	0.0346855002741529	3.07783830821781	14.7791489724939	LIMD1;CDH13;PTK2;RDX;DYNLL1;EPB41L2;FERMT1;CORO1C	GO_Cellular_Component_2023	COP
gs_ind_0	Glial Cell Projection (GO:0097386)	2/13	0.003989821667851	0.0222960622615203	29.4650220646748	162.765039523097	SLC1A2;SIRT2	GO_Cellular_Component_2023	COP
gs_ind_0	Golgi Lumen (GO:0005796)	5/99	0.000848930738646887	0.00645187361371634	7.95182962073718	56.2316252148086	APP;GOLIM4;PDGFA;GPC3;MMP16	GO_Cellular_Component_2023	COP
gs_ind_0	Golgi Membrane (GO:0000139)	9/426	0.0045992317124099	0.0229961585620495	3.12620347040162	16.8248081929393	RAB6A;MAN1A2;ST6GALNAC3;GOLIM4;FUT8;PDGFA;SREBF2;PDGFC;LARGE1	GO_Cellular_Component_2023	COP
gs_ind_0	Heterotrimeric G-protein Complex (GO:0005834)	4/24	2.71886754106377e-05	0.000516584832802116	29.9452138742493	314.805349843708	GNB4;GNB1;GNAI1;GNG2	GO_Cellular_Component_2023	COP
gs_ind_0	Intracellular Non-Membrane-Bounded Organelle (GO:0043232)	24/1184	9.02802780488374e-06	0.000214010871266467	3.00038521128994	34.8500041546602	ACSL4;SIRT2;MTX2;ADD3;PKP4;GNAI1;WASF1;EPB41L2;DYNLL1;UBE2G2;HP1BP3;LSS;WDFY3;ZCCHC7;DOCK4;TNIK;RBPJ;CCNY;RAP1B;ZEB2;CDC14B;EPB41L4A;CAMTA1;PTK2	GO_Cellular_Component_2023	COP
gs_ind_0	Ionotropic Glutamate Receptor Complex (GO:0008328)	5/33	4.18312328146905e-06	0.000132465570579853	26.4094058676102	327.066029719031	GRIA4;GRIN2A;OLFM2;SHISA9;GRIK2	GO_Cellular_Component_2023	COP
gs_ind_0	Lipid Droplet (GO:0005811)	4/81	0.00306540766373846	0.018670828935932	7.90990436051224	45.7791624538083	RAP1B;LSS;UBE2G2;ACSL4	GO_Cellular_Component_2023	COP
gs_ind_0	Lysosome (GO:0005764)	10/502	0.00435078693153291	0.0223418788376014	2.93364050501106	15.9513726177305	GNB1;GNB4;SCARB1;ARSB;GNAI1;GPC3;TMEM59;MYO6;SLC2A13;MARCHF1	GO_Cellular_Component_2023	COP
gs_ind_0	Membrane Raft (GO:0045121)	7/169	0.000271934742146487	0.00258338005039163	6.33791487700117	52.0339543511562	APP;RAP1B;SLC1A2;CBLB;ADCY2;DYNLL1;PAG1	GO_Cellular_Component_2023	COP
gs_ind_0	Mitochondrial Outer Membrane (GO:0005741)	5/150	0.00518958669754818	0.0240493042081501	5.15811025441104	27.1373401490706	ACSL4;SLC8A3;MTX2;SLC44A1;PPP2R2B	GO_Cellular_Component_2023	COP
gs_ind_0	Mitotic Spindle (GO:0072686)	5/143	0.00424482614456926	0.0223418788376014	5.41974334860298	29.6029330875741	PKP4;CDC14B;DYNLL1;SIRT2;TBL1XR1	GO_Cellular_Component_2023	COP
gs_ind_0	Neuromuscular Junction (GO:0031594)	4/39	0.000192947484799871	0.00204420974106871	17.2859367258829	147.848215861867	PDZRN3;SLC8A3;DLG1;NLGN1	GO_Cellular_Component_2023	COP
gs_ind_0	Neuron Projection (GO:0043005)	20/557	8.03160206829405e-09	7.63002196487935e-07	5.42776209096522	101.172843914604	ADGRL3;SLC12A2;SLC8A3;GLRA3;ADCY2;TRAK2;CNTN1;CADM1;DLG1;CPEB2;APP;EPHB1;TMEM108;NLGN1;BRINP2;MAP2;CDH13;BRINP3;RIC3;STRN	GO_Cellular_Component_2023	COP
gs_ind_0	Organelle Outer Membrane (GO:0031968)	5/169	0.0084884571919945	0.035061018836499	4.56020535873924	21.7478383176684	ACSL4;SLC8A3;MTX2;SLC44A1;PPP2R2B	GO_Cellular_Component_2023	COP
gs_ind_0	Plasma Membrane Raft (GO:0044853)	4/82	0.00320422724459771	0.018670828935932	7.80894920462184	44.849015577329	IRS1;CDH13;SCARB1;DYNLL1	GO_Cellular_Component_2023	COP
gs_ind_0	Postsynaptic Density (GO:0014069)	12/151	1.52687813816741e-09	2.90106846251807e-07	12.5236738042801	254.23108692137	ADD3;GRIA4;ARHGEF9;CTNND2;GRIN2A;GRIK2;SLC8A3;DLG1;TMEM108;SHISA9;NLGN1;STRN	GO_Cellular_Component_2023	COP
gs_ind_0	Postsynaptic Density Membrane (GO:0098839)	4/34	0.000111982438658667	0.00141844422300979	20.1221682181399	183.054754798428	GRIA4;DLG1;GRIN2A;GRIK2	GO_Cellular_Component_2023	COP
gs_ind_0	Postsynaptic Specialization Membrane (GO:0099634)	5/38	8.58452113193028e-06	0.000214010871266467	22.4649441866299	262.065926169653	GRIA4;GRIN2A;DLG1;NLGN1;GRIK2	GO_Cellular_Component_2023	COP
gs_ind_0	Sarcoglycan Complex (GO:0016012)	2/5	0.000531821539714968	0.00459300420662927	96.8326598526266	730.041038656344	SGCZ;SGCD	GO_Cellular_Component_2023	COP
gs_ind_0	Sarcolemma (GO:0042383)	3/52	0.00668075813596047	0.0295196289728486	9.60660022596583	48.1148859117404	SGCZ;SLC8A3;SGCD	GO_Cellular_Component_2023	COP
gs_ind_0	Synaptic Membrane (GO:0097060)	4/31	7.7308400161135e-05	0.00120749974703392	22.3189584285062	211.309379896221	GRIN2A;SHISA9;DLG1;NLGN1	GO_Cellular_Component_2023	COP
gs_ind_0	Tight Junction (GO:0070160)	4/92	0.00483461879810139	0.0235532710676735	6.92487863044034	36.9231273560563	AMOTL2;FRMD4A;DLG1;STRN	GO_Cellular_Component_2023	COP
gs_ind_0	Voltage-Gated Calcium Channel Complex (GO:0005891)	3/49	0.00566025333475383	0.025605907942934	10.2271348304522	52.9181270059666	PDE4B;SCN3A;CACNA2D1	GO_Cellular_Component_2023	COP
gs_ind_0	beta-catenin-TCF Complex (GO:1990907)	3/12	8.26184037444259e-05	0.00120749974703392	50.1046480977067	471.047730700436	TCF7L1;TCF7L2;TLE4	GO_Cellular_Component_2023	COP
gs_ind_0	1-Phosphatidylinositol Binding (GO:0005545)	3/14	0.000135211011468007	0.00514586889293743	41.388763881832	368.719002695526	ZFYVE16;SCARB1;WDFY3	GO_Molecular_Function_2023	COP
gs_ind_0	3',5'-Cyclic-Nucleotide Phosphodiesterase Activity (GO:0004114)	3/16	0.000205758895606039	0.00573569012621437	35.2553638780684	299.275926239789	PDE4B;PDE3B;PDE3A	GO_Molecular_Function_2023	COP
gs_ind_0	3',5'-cyclic-AMP Phosphodiesterase Activity (GO:0004115)	3/13	0.000106818878174411	0.00514586889293743	45.3316638842515	414.529774055789	PDE4B;PDE3B;PDE3A	GO_Molecular_Function_2023	COP
gs_ind_0	Armadillo Repeat Domain Binding (GO:0070016)	2/7	0.00110598906928239	0.0192572214416227	61.6177582816518	419.433020850979	TCF7L2;STRN	GO_Molecular_Function_2023	COP
gs_ind_0	Calcium:Sodium Antiporter Activity (GO:0005432)	2/9	0.00187760715828278	0.0277885859425851	45.1841375485302	283.655040346515	SLC8A3;SLC24A2	GO_Molecular_Function_2023	COP
gs_ind_0	Chemorepellent Activity (GO:0045499)	4/24	2.71886754106377e-05	0.00201196198038719	29.9452138742493	314.805349843708	SEMA3E;SEMA5B;SEMA5A;SEMA3D	GO_Molecular_Function_2023	COP
gs_ind_0	Cyclic-Nucleotide Phosphodiesterase Activity (GO:0004112)	2/8	0.00146748706580552	0.0228619037620228	52.1368232433124	340.151261369917	PDE3B;PDE3A	GO_Molecular_Function_2023	COP
gs_ind_0	GTPase Regulator Activity (GO:0030695)	14/423	3.73074164327499e-06	0.000552149763204698	4.95008496221668	61.8706343194226	ARHGEF9;CPEB2;MYO9A;PLCB1;DENND1A;SRGAP1;RASGEF1B;PLEKHG1;RALGPS2;ARHGAP5;DENND4A;DOCK4;DYNLL1;DOCK6	GO_Molecular_Function_2023	COP
gs_ind_0	Guanyl-Nucleotide Exchange Factor Activity (GO:0005085)	8/202	0.00013655454453157	0.00514586889293743	6.01682517097953	53.5424421802929	ARHGEF9;RASGEF1B;RALGPS2;DENND1A;DENND4A;PLEKHG1;DOCK4;DOCK6	GO_Molecular_Function_2023	COP
gs_ind_0	Hexosyltransferase Activity (GO:0016758)	5/96	0.000738585595808887	0.0156158097399593	8.21315149010424	59.2231755906782	TMTC1;HAS2;PIGM;DPY19L2;LARGE1	GO_Molecular_Function_2023	COP
gs_ind_0	I-SMAD Binding (GO:0070411)	2/13	0.003989821667851	0.0426657956748119	29.4650220646748	162.765039523097	SMAD2;SMURF1	GO_Molecular_Function_2023	COP
gs_ind_0	Inorganic Cation Transmembrane Transporter Activity (GO:0022890)	3/35	0.00216879543184317	0.027911454253286	14.6377038654167	89.7815769466451	GRIA4;SLC12A2;GRIN2A	GO_Molecular_Function_2023	COP
gs_ind_0	Intramolecular Oxidoreductase Activity, Transposing C=C Bonds (GO:0016863)	2/12	0.00339243662328537	0.0386215861727873	32.2720069725061	183.505307040893	IDI1;SREBF2	GO_Molecular_Function_2023	COP
gs_ind_0	Ionotropic Glutamate Receptor Activity (GO:0004970)	3/16	0.000205758895606039	0.00573569012621437	35.2553638780684	299.275926239789	GRIA4;GRIN2A;GRIK2	GO_Molecular_Function_2023	COP
gs_ind_0	Mannosyltransferase Activity (GO:0000030)	3/23	0.000626362026988295	0.0142617815375797	23.2129565536056	171.20906536277	PIGM;DPY19L2;TMTC1	GO_Molecular_Function_2023	COP
gs_ind_0	Neurotransmitter Receptor Activity Involved In Regulation Of Postsynaptic Membrane Potential (GO:0099529)	3/21	0.000475539685431321	0.0117299789073059	25.7237287370843	196.813797625632	GRIA4;GRIN2A;GRIK2	GO_Molecular_Function_2023	COP
gs_ind_0	PDZ Domain Binding (GO:0030165)	4/61	0.00107836978846794	0.0192572214416227	10.6664190517806	72.8762264419468	DOCK4;CADM1;CXXC4;NLGN1	GO_Molecular_Function_2023	COP
gs_ind_0	Phosphatidylinositol Binding (GO:0035091)	6/106	0.000139077537646958	0.00514586889293743	8.86505918971752	78.7259715740957	ZFYVE16;DENND1A;SCARB1;PARD3B;WDFY3;ITPR2	GO_Molecular_Function_2023	COP
gs_ind_0	Platelet-Derived Growth Factor Receptor Binding (GO:0005161)	2/12	0.00339243662328537	0.0386215861727873	32.2720069725061	183.505307040893	PDGFC;PDGFA	GO_Molecular_Function_2023	COP
gs_ind_0	RNA Polymerase II Cis-Regulatory Region Sequence-Specific DNA Binding (GO:0000978)	17/1118	0.00413915016822024	0.0426657956748119	2.20584809919287	12.1040725970686	E2F3;TCF7L1;RBPJ;DACH1;SMAD2;NR3C2;SOX5;MEIS1;ZEB2;ZNF611;TCF12;TCF7L2;SREBF2;NTN1;RFX3;ZNF138;NFAT5	GO_Molecular_Function_2023	COP
gs_ind_0	SH2 Domain Binding (GO:0042169)	5/31	3.03103727427201e-06	0.000552149763204698	28.4039638496908	360.917967883761	IRS1;ARHGAP5;PTK2;DYNLL1;PAG1	GO_Molecular_Function_2023	COP
gs_ind_0	Semaphorin Receptor Binding (GO:0030215)	4/22	1.89352875687018e-05	0.00186828170677857	33.184164063561	360.860638251392	SEMA3E;SEMA5B;SEMA5A;SEMA3D	GO_Molecular_Function_2023	COP
gs_ind_0	Signaling Receptor Complex Adaptor Activity (GO:0030159)	3/44	0.00418009484651873	0.0426657956748119	11.4607277188889	62.7752346039913	IRS1;GNB4;GNB1	GO_Molecular_Function_2023	COP
gs_ind_0	Transcription Cis-Regulatory Region Binding (GO:0000976)	10/471	0.00278313899147982	0.0343253808949178	3.13311109259105	18.4357766409468	E2F3;DACH1;SMAD2;SOX5;TCF12;TCF7L2;RFX3;ERBB4;TBL1XR1;ZBTB20	GO_Molecular_Function_2023	COP
gs_ind_0	Transcription Regulatory Region Nucleic Acid Binding (GO:0001067)	7/222	0.0013619393486243	0.0223963359551551	4.77292802713557	31.4958151270135	SOX5;TCF12;TCF7L2;RFX3;ERBB4;TBL1XR1;ZBTB20	GO_Molecular_Function_2023	COP
gs_ind_0	Transmitter-Gated Monoatomic Ion Channel Activity (GO:0022824)	4/40	0.000213150646582291	0.00573569012621437	16.8119363943003	142.119895650847	GRIA4;GLRA3;GRIN2A;GRIK2	GO_Molecular_Function_2023	COP
gs_ind_0	Transmitter-Gated Monoatomic Ion Channel Activity Involved In Regulation Of Postsynaptic Membrane Potential (GO:1904315)	3/34	0.00199367316643802	0.027911454253286	15.1027638657021	93.9056106929832	GRIA4;GRIN2A;GRIK2	GO_Molecular_Function_2023	COP
gs_ind_0	Ubiquitin-Like Protein Transferase Activity (GO:0019787)	7/240	0.00211841221522081	0.027911454253286	4.4030369895325	27.1098880874551	COP1;ATG10;SMURF1;KLHL13;BARD1;PDZRN3;UBE2G2	GO_Molecular_Function_2023	COP
gs_ind_0	Ubiquitin-Protein Transferase Activity (GO:0004842)	10/407	0.000956076851755411	0.0188665832079734	3.64334139654894	25.3309586588664	COP1;PELI1;SMURF1;KLHL13;BARD1;RNF122;CBLB;PDZRN3;UBE2G2;MARCHF1	GO_Molecular_Function_2023	COP
gs_ind_0	Actin Cytoskeleton Reorganization (GO:0031532)	4/53	0.000633608836915331	0.0145978347913677	12.3927211816659	91.2609749615112	FER;MKLN1;TNIK;AUTS2	GO_Biological_Process_2023	COP
gs_ind_0	Adenylate Cyclase-Activating Dopamine Receptor Signaling Pathway (GO:0007191)	2/5	0.000531821539714968	0.0126289888297648	96.8326598526266	730.041038656344	GNB1;GNG2	GO_Biological_Process_2023	COP
gs_ind_0	Anterograde Trans-Synaptic Signaling (GO:0098916)	6/199	0.00369832309065527	0.0352230664409467	4.59379670662466	25.724690919385	GRIN2A;SLC1A2;GLRA3;DLG1;NLGN1;GRIK2	GO_Biological_Process_2023	COP
gs_ind_0	Aortic Valve Development (GO:0003176)	3/40	0.00318648336715224	0.0322414052125905	12.6844518642181	72.9208508063121	SMAD2;RBPJ;SLIT1	GO_Biological_Process_2023	COP
gs_ind_0	Axon Development (GO:0061564)	5/99	0.000848930738646887	0.0172879024255778	7.95182962073718	56.2316252148086	APP;DHFR;NREP;CAMSAP2;SEMA5A	GO_Biological_Process_2023	COP
gs_ind_0	Axon Extension (GO:0048675)	4/22	1.89352875687018e-05	0.00140515613166074	33.184164063561	360.860638251392	SLIT1;AUTS2;SEMA5B;SEMA5A	GO_Biological_Process_2023	COP
gs_ind_0	Axon Guidance (GO:0007411)	9/148	1.68285108232443e-06	0.000272468888874528	9.4207042674922	125.248462297089	CNTN1;SEMA3D;EPHB1;SEMA3E;PTK2;SEMA5B;NTN1;SLIT1;SEMA5A	GO_Biological_Process_2023	COP
gs_ind_0	Axon Regeneration (GO:0031103)	2/9	0.00187760715828278	0.0238858453492974	45.1841375485302	283.655040346515	DHFR;NREP	GO_Biological_Process_2023	COP
gs_ind_0	Axonogenesis (GO:0007409)	10/187	1.43819394945639e-06	0.000256142342398183	8.20352473817263	110.354819162602	CNTN1;SEMA3D;APP;EPHB1;AUTS2;SEMA3E;PTK2;SEMA5B;SLIT1;SEMA5A	GO_Biological_Process_2023	COP
gs_ind_0	Calcium Ion Import (GO:0070509)	2/12	0.00339243662328537	0.033380826663377	32.2720069725061	183.505307040893	MICU1;SLC24A2	GO_Biological_Process_2023	COP
gs_ind_0	Calcium Ion Import Across Plasma Membrane (GO:0098703)	4/37	0.000156732687124898	0.00641503295756524	18.3188329708243	160.490724723761	CACNA2D1;SCN3A;SLC8A3;SLC24A2	GO_Biological_Process_2023	COP
gs_ind_0	Calcium Ion Transmembrane Import Into Cytosol (GO:0097553)	7/83	2.80456351809526e-06	0.000332995175048511	13.4914236422149	172.477903224455	SCN3A;PLCB1;GRIN2A;SLC8A3;SLC24A2;CACNA2D1;ITPR2	GO_Biological_Process_2023	COP
gs_ind_0	Calcium Ion Transmembrane Transport (GO:0070588)	5/80	0.000319591369852939	0.0094865371618014	9.95760476375981	80.1434567994356	MICU1;GRIN2A;SLC8A3;SLC24A2;CACNA2D1	GO_Biological_Process_2023	COP
gs_ind_0	Cell Chemotaxis (GO:0060326)	3/50	0.00598918385478433	0.0470488978700627	10.0115807046832	51.2372690061628	DOCK4;SEMA5A;EPHB1	GO_Biological_Process_2023	COP
gs_ind_0	Cell Junction Assembly (GO:0034329)	6/95	7.58017665972532e-05	0.00393389316248519	9.95731391372342	94.4689100918846	ADGRL3;MYO9A;CTNND2;CDH13;PKP4;NLGN1	GO_Biological_Process_2023	COP
gs_ind_0	Cell Junction Organization (GO:0034330)	5/62	9.58130077814291e-05	0.00461197207726284	13.0805553525758	121.035845028638	CTNND2;MYO9A;APP;SLC8A3;SEMA3E	GO_Biological_Process_2023	COP
gs_ind_0	Cell-Cell Adhesion Via Plasma-Membrane Adhesion Molecules (GO:0098742)	7/172	0.000302566755400974	0.00929088605808854	6.22256812918858	50.4227677392429	ADGRL3;IGSF11;CDH13;CADM2;CRB1;CADM1;NLGN1	GO_Biological_Process_2023	COP
gs_ind_0	Cellular Response To Alcohol (GO:0097306)	5/53	4.48473482448121e-05	0.00266243757413368	15.5113055531491	155.30300847123	GNB1;GNG2;GNAI1;GRAMD1C;ADCY2	GO_Biological_Process_2023	COP
gs_ind_0	Cellular Response To Amyloid-Beta (GO:1904646)	3/34	0.00199367316643802	0.0243459383188762	15.1027638657021	93.9056106929832	CACNA2D1;GRIN2A;APP	GO_Biological_Process_2023	COP
gs_ind_0	Cellular Response To Catecholamine Stimulus (GO:0071870)	4/19	1.02095053294114e-05	0.000909156449584088	39.6098233100989	455.203669872109	PDE4B;GNB1;GNG2;SIRT2	GO_Biological_Process_2023	COP
gs_ind_0	Cellular Response To Cytokine Stimulus (GO:0071345)	8/306	0.00206825785848733	0.0250582805848023	3.91045493454824	24.1707121562154	SLC12A2;STK39;HAS2;FER;TNFRSF21;NFAT5;UBE2G2;ZFAND6	GO_Biological_Process_2023	COP
gs_ind_0	Cellular Response To Decreased Oxygen Levels (GO:0036294)	4/73	0.0020994202878041	0.0252639698147237	8.82213224395358	54.3980969241639	CPEB2;SLC8A3;SIRT2;HP1BP3	GO_Biological_Process_2023	COP
gs_ind_0	Cellular Response To Epinephrine Stimulus (GO:0071872)	2/7	0.00110598906928239	0.0184090330130087	61.6177582816518	419.433020850979	PDE4B;SIRT2	GO_Biological_Process_2023	COP
gs_ind_0	Cellular Response To Fluid Shear Stress (GO:0071498)	2/11	0.00284080025336188	0.0297615603013971	35.6699360714598	209.15671575076	HAS2;SREBF2	GO_Biological_Process_2023	COP
gs_ind_0	Cellular Response To Forskolin (GO:1904322)	2/10	0.00233561898882737	0.0264951427968251	39.8673778995791	241.575512512911	ADCY2;GNAI1	GO_Biological_Process_2023	COP
gs_ind_0	Cellular Response To Hypoxia (GO:0071456)	4/72	0.00199579280996964	0.0243459383188762	8.95114257418479	55.6466925432821	CPEB2;SLC8A3;SIRT2;HP1BP3	GO_Biological_Process_2023	COP
gs_ind_0	Cellular Response To Insulin Stimulus (GO:0032869)	4/99	0.00625861233431954	0.0483799140384322	6.41619090215475	32.5544488051566	IRS1;FER;PDE3B;CPEB2	GO_Biological_Process_2023	COP
gs_ind_0	Cellular Response To Ketone (GO:1901655)	4/44	0.000309383502563702	0.00933918674688057	15.1500093057882	122.426148670483	GNB1;ADCY2;GNG2;GNAI1	GO_Biological_Process_2023	COP
gs_ind_0	Cellular Response To Monoamine Stimulus (GO:0071868)	2/6	0.000793851659459456	0.0166335271234976	75.3124422259198	537.626450008377	GNB1;GNG2	GO_Biological_Process_2023	COP
gs_ind_0	Cellular Response To Organic Cyclic Compound (GO:0071407)	6/151	0.000921960617392532	0.0182445762175122	6.11650817382637	42.7483248625905	GNB1;GNG2;RAP1B;GNAI1;PDE3A;ADCY2	GO_Biological_Process_2023	COP
gs_ind_0	Cellular Response To Oxygen-Containing Compound (GO:1901701)	10/406	0.000938550660770565	0.0183687772179382	3.65262068742523	25.4630533556024	SLC12A2;GNB1;GNG2;IRS1;RAP1B;PDE4B;FER;BRINP3;PDE3A;NLGN1	GO_Biological_Process_2023	COP
gs_ind_0	Cellular Response To Peptide Hormone Stimulus (GO:0071375)	4/89	0.00429760252222426	0.0382701504604071	7.16838578859208	39.0655374425914	IRS1;FER;PDE3B;CPEB2	GO_Biological_Process_2023	COP
gs_ind_0	Cellular Response To Prostaglandin E Stimulus (GO:0071380)	2/6	0.000793851659459456	0.0166335271234976	75.3124422259198	537.626450008377	GNB1;GNG2	GO_Biological_Process_2023	COP
gs_ind_0	Cellular Response To Prostaglandin Stimulus (GO:0071379)	2/9	0.00187760715828278	0.0238858453492974	45.1841375485302	283.655040346515	GNB1;GNG2	GO_Biological_Process_2023	COP
gs_ind_0	Cellular Response To Transforming Growth Factor Beta Stimulus (GO:0071560)	4/96	0.00561825321461813	0.0456149827565456	6.62477251120467	34.3278121387887	SMAD2;SOX5;PTK2;PDE3A	GO_Biological_Process_2023	COP
gs_ind_0	Central Nervous System Development (GO:0007417)	11/282	9.03945096218226e-06	0.000894403453535922	5.88054105108207	68.296086983417	ADGRL3;CNTN1;ADAM23;APP;MEIS1;GRIN2A;CADM2;SLC8A3;BRINP3;UGT8;PDGFC	GO_Biological_Process_2023	COP
gs_ind_0	Chemical Synaptic Transmission (GO:0007268)	8/273	0.00100912012931185	0.0184090330130087	4.40008760739099	30.3547809174337	GRIA4;GRIN2A;SLC1A2;GLRA3;DLG1;RIC3;NLGN1;GRIK2	GO_Biological_Process_2023	COP
gs_ind_0	Cortical Cytoskeleton Organization (GO:0030865)	3/27	0.0010122467735197	0.0184090330130087	19.4211781540663	133.920343792363	FMNL2;DLG1;NLGN1	GO_Biological_Process_2023	COP
gs_ind_0	Cytoskeleton Organization (GO:0007010)	5/111	0.00141639357912693	0.0215149892337064	7.05376573164477	46.2701735144353	LIMD1;TNIK;SH3D19;FMNL2;LRCH3	GO_Biological_Process_2023	COP
gs_ind_0	Dendrite Morphogenesis (GO:0048813)	3/35	0.00216879543184317	0.0258033368469518	14.6377038654167	89.7815769466451	MAP2;EPHB1;CTNND2	GO_Biological_Process_2023	COP
gs_ind_0	Dendritic Spine Morphogenesis (GO:0060997)	2/15	0.00531905108638299	0.0438575462261487	25.0986010969372	131.427829704421	EPHB1;CTNND2	GO_Biological_Process_2023	COP
gs_ind_0	Endocytosis (GO:0006897)	6/187	0.00272497626524623	0.0295925776122167	4.89896821967955	28.9298552806944	APP;DENND1A;WASF1;MYO6;TMEM108;CORO1C	GO_Biological_Process_2023	COP
gs_ind_0	Epithelial Cell Migration (GO:0010631)	4/46	0.000367638522405956	0.0105607130387904	14.4363582618977	114.168645507802	FERMT1;CDH13;KANK2;ZEB2	GO_Biological_Process_2023	COP
gs_ind_0	Establishment Of Centrosome Localization (GO:0051660)	2/7	0.00110598906928239	0.0184090330130087	61.6177582816518	419.433020850979	PARD3B;DLG1	GO_Biological_Process_2023	COP
gs_ind_0	Establishment Or Maintenance Of Apical/Basal Cell Polarity (GO:0035088)	3/26	0.000904678319870392	0.0181037313223502	20.2481085497105	141.897350130079	PARD3B;DLG1;CRB1	GO_Biological_Process_2023	COP
gs_ind_0	Establishment Or Maintenance Of Epithelial Cell Apical/Basal Polarity (GO:0045197)	4/39	0.000192947484799871	0.00701305041690958	17.2859367258829	147.848215861867	PARD3B;MYO9A;CRB1;DLG1	GO_Biological_Process_2023	COP
gs_ind_0	External Encapsulating Structure Organization (GO:0045229)	5/109	0.00130655337143559	0.0205926686241308	7.1891198584697	47.738362801463	ADAMTS20;SMOC1;APP;ADAMTS17;MMP16	GO_Biological_Process_2023	COP
gs_ind_0	Extracellular Matrix Organization (GO:0030198)	6/175	0.00195760941861098	0.0243459383188762	5.24734985847672	32.7226376160316	ADAMTS20;SMOC1;APP;ADAMTS17;HAS2;MMP16	GO_Biological_Process_2023	COP
gs_ind_0	Extracellular Structure Organization (GO:0043062)	5/108	0.0012540549020818	0.020121367392862	7.25875857589413	48.4984739701882	ADAMTS20;SMOC1;APP;ADAMTS17;MMP16	GO_Biological_Process_2023	COP
gs_ind_0	Glutamate Receptor Signaling Pathway (GO:0007215)	4/35	0.000125702335449684	0.00546038681550945	19.4828906436947	174.987411038688	GRIN2A;GRIA4;PLCB1;GRIK2	GO_Biological_Process_2023	COP
gs_ind_0	Glycoprotein Metabolic Process (GO:0009100)	4/53	0.000633608836915331	0.0145978347913677	12.3927211816659	91.2609749615112	ST6GALNAC3;LARGE1;FUT8;MAN1A2	GO_Biological_Process_2023	COP
gs_ind_0	Glycosphingolipid Metabolic Process (GO:0006687)	3/32	0.00167052707893365	0.0232438181842252	16.1274723409072	103.128994061263	UGT8;ST6GALNAC3;LARGE1	GO_Biological_Process_2023	COP
gs_ind_0	Heart Development (GO:0007507)	6/171	0.0017423595276988	0.0235086539305422	5.37470387145092	34.1428871464754	SGCD;GPC3;PTK2;DYNLL1;ERBB4;SGCZ	GO_Biological_Process_2023	COP
gs_ind_0	Heart Process (GO:0003015)	2/16	0.00604952139935113	0.0470488978700627	23.3670893338688	119.353860837684	SGCZ;SGCD	GO_Biological_Process_2023	COP
gs_ind_0	Heterophilic Cell-Cell Adhesion Via Plasma Membrane Cell Adhesion Molecules (GO:0007157)	3/49	0.00566025333475383	0.0456149827565456	10.2271348304522	52.9181270059666	CRB1;CADM1;NLGN1	GO_Biological_Process_2023	COP
gs_ind_0	Homophilic Cell Adhesion Via Plasma Membrane Adhesion Molecules (GO:0007156)	4/60	0.00101346789094307	0.0184090330130087	10.8554720505181	74.8417198029031	CDH13;CADM1;CADM2;IGSF11	GO_Biological_Process_2023	COP
gs_ind_0	Inorganic Cation Import Across Plasma Membrane (GO:0098659)	5/103	0.0010145985412543	0.0184090330130087	7.62816192466834	52.5829207892462	SLC12A2;SCN3A;SLC8A3;SLC24A2;CACNA2D1	GO_Biological_Process_2023	COP
gs_ind_0	Insulin-Like Growth Factor Receptor Signaling Pathway (GO:0048009)	2/10	0.00233561898882737	0.0264951427968251	39.8673778995791	241.575512512911	IRS1;PLCB1	GO_Biological_Process_2023	COP
gs_ind_0	Intracellular Protein Transport (GO:0006886)	9/323	0.000709915372867328	0.0158499698743266	4.16064817197195	30.1662170020609	E2F3;RAB6A;RANBP17;SMURF1;TRAK2;SCFD2;PRICKLE1;MYO6;NLGN1	GO_Biological_Process_2023	COP
gs_ind_0	Lamellipodium Organization (GO:0097581)	3/30	0.00138232696752023	0.0214080376448132	17.3012293215966	113.911068790666	CDH13;WASF1;CARMIL1	GO_Biological_Process_2023	COP
gs_ind_0	Long-Term Synaptic Potentiation (GO:0060291)	3/20	0.000409831542396239	0.0110592420758743	27.1943238731219	212.109318001218	GRIN2A;SLC8A3;SLC24A2	GO_Biological_Process_2023	COP
gs_ind_0	Mesenchymal Cell Migration (GO:0090497)	6/32	1.1652330588451e-07	4.15056015560625e-05	33.6815361608705	537.731603362577	SEMA3D;SEMA3E;SEMA5B;CORO1C;ERBB4;SEMA5A	GO_Biological_Process_2023	COP
gs_ind_0	Microvillus Assembly (GO:0030033)	2/13	0.003989821667851	0.0362544509716461	29.4650220646748	162.765039523097	RAP1B;TNIK	GO_Biological_Process_2023	COP
gs_ind_0	Microvillus Organization (GO:0032528)	2/12	0.00339243662328537	0.033380826663377	32.2720069725061	183.505307040893	RAP1B;TNIK	GO_Biological_Process_2023	COP
gs_ind_0	Mitochondrial Calcium Ion Transmembrane Transport (GO:0006851)	2/14	0.00463225677724816	0.0396636986551874	27.1071547420965	145.693125610395	SLC8A3;MICU1	GO_Biological_Process_2023	COP
gs_ind_0	Modulation Of Chemical Synaptic Transmission (GO:0050804)	7/123	3.73510711600678e-05	0.00237579491914574	8.85046077427507	90.2317660275135	GRIA4;SLC12A2;APP;SLC8A3;TMEM108;NLGN1;GRIK2	GO_Biological_Process_2023	COP
gs_ind_0	Modulation Of Excitatory Postsynaptic Potential (GO:0098815)	4/31	7.7308400161135e-05	0.00393389316248519	22.3189584285062	211.309379896221	GRIN2A;TMEM108;SLC8A3;NLGN1	GO_Biological_Process_2023	COP
gs_ind_0	Monoatomic Cation Transmembrane Transport (GO:0098655)	7/281	0.0050289993577926	0.0423038928735228	3.74159755161669	19.802533189751	SLC12A2;KCNH7;GRIN2A;KCNS3;SLC8A3;SLC24A2;KCNN2	GO_Biological_Process_2023	COP
gs_ind_0	Myelination (GO:0042552)	4/48	0.000433339264166525	0.0112856836967573	13.7868556264468	106.765266818674	BCAS1;TNFRSF21;SLC8A3;SIRT2	GO_Biological_Process_2023	COP
gs_ind_0	Myoblast Differentiation (GO:0045445)	3/20	0.000409831542396239	0.0110592420758743	27.1943238731219	212.109318001218	TCF7L2;RBPJ;MBNL1	GO_Biological_Process_2023	COP
gs_ind_0	Negative Chemotaxis (GO:0050919)	5/31	3.03103727427201e-06	0.000337392336592404	28.4039638496908	360.917967883761	SEMA3D;PDGFA;SEMA3E;NTN1;SLIT1	GO_Biological_Process_2023	COP
gs_ind_0	Negative Regulation Of Axon Extension (GO:0030517)	5/30	2.55752522104494e-06	0.000328745612498398	29.5185697808535	380.094992323194	MAP2;SEMA3D;SEMA3E;SEMA5B;SEMA5A	GO_Biological_Process_2023	COP
gs_ind_0	Negative Regulation Of Axon Extension Involved In Axon Guidance (GO:0048843)	4/19	1.02095053294114e-05	0.000909156449584088	39.6098233100989	455.203669872109	SEMA3E;SEMA5B;SEMA5A;SEMA3D	GO_Biological_Process_2023	COP
gs_ind_0	Negative Regulation Of Canonical Wnt Signaling Pathway (GO:0090090)	6/113	0.000197335738507906	0.00702909900565162	8.28637201458881	70.6877584473553	LIMD1;PRICKLE1;TCF7L2;RBMS3;MLLT3;TLE4	GO_Biological_Process_2023	COP
gs_ind_0	Negative Regulation Of Cell Adhesion (GO:0007162)	4/72	0.00199579280996964	0.0243459383188762	8.95114257418479	55.6466925432821	CDH13;PDE3B;PTK2;SEMA5A	GO_Biological_Process_2023	COP
gs_ind_0	Negative Regulation Of Cell Junction Assembly (GO:1901889)	3/24	0.000711958220070817	0.0158499698743266	22.132740614202	160.406845665192	CORO1C;SLIT1;DYNLL1	GO_Biological_Process_2023	COP
gs_ind_0	Negative Regulation Of Cell-Matrix Adhesion (GO:0001953)	3/31	0.00152215038545156	0.0215154748927716	16.6937586035205	108.302949439202	CORO1C;SEMA3E;DYNLL1	GO_Biological_Process_2023	COP
gs_ind_0	Negative Regulation Of Cell-Substrate Junction Organization (GO:0150118)	2/15	0.00531905108638299	0.0438575462261487	25.0986010969372	131.427829704421	CORO1C;DYNLL1	GO_Biological_Process_2023	COP
gs_ind_0	Negative Regulation Of Cellular Process (GO:0048523)	14/535	5.03696470119923e-05	0.00289381746220511	3.87618538045998	38.3592026681837	BRINP2;APP;CDH13;KANK2;BARD1;BRINP3;TNFRSF21;DYNLL1;SLIT1;PDE3B;ERBB4;SEMA5A;CTBP2;STRN	GO_Biological_Process_2023	COP
gs_ind_0	Negative Regulation Of Chemotaxis (GO:0050922)	4/31	7.7308400161135e-05	0.00393389316248519	22.3189584285062	211.309379896221	SEMA3E;SEMA5B;SEMA5A;SEMA3D	GO_Biological_Process_2023	COP
gs_ind_0	Negative Regulation Of DNA-templated Transcription (GO:0045892)	17/1024	0.00169800865587372	0.0233748065841715	2.41737320359997	15.4187293129753	LIMD1;RBPJ;PLCB1;DACH1;SMAD2;KANK2;ZEB2;PRICKLE1;TCF7L2;SREBF2;DLG1;SIRT2;RFX3;ZNF469;TBL1XR1;CTBP2;ZBTB20	GO_Biological_Process_2023	COP
gs_ind_0	Negative Regulation Of Focal Adhesion Assembly (GO:0051895)	2/15	0.00531905108638299	0.0438575462261487	25.0986010969372	131.427829704421	CORO1C;DYNLL1	GO_Biological_Process_2023	COP
gs_ind_0	Negative Regulation Of Nucleic Acid-Templated Transcription (GO:1903507)	10/455	0.00217321758958044	0.0258033368469518	3.24692509136954	19.9086720156426	LIMD1;RBPJ;PLCB1;DACH1;SMAD2;PRICKLE1;TCF7L2;RFX3;SIRT2;CTBP2	GO_Biological_Process_2023	COP
gs_ind_0	Negative Regulation Of Wnt Signaling Pathway (GO:0030178)	7/139	8.11937333295451e-05	0.00401683441833111	7.77866104779236	73.2646608161377	LIMD1;CXXC4;PRICKLE1;TCF7L2;MLLT3;RBMS3;TLE4	GO_Biological_Process_2023	COP
gs_ind_0	Negative Regulation Of cAMP-mediated Signaling (GO:0043951)	2/8	0.00146748706580552	0.0215149892337064	52.1368232433124	340.151261369917	PDE3B;PDE3A	GO_Biological_Process_2023	COP
gs_ind_0	Nervous System Development (GO:0007399)	15/432	9.29424716091965e-07	0.000206913177419974	5.2070960687321	72.3197953106463	ADGRL3;BRINP2;ADAM23;APP;TRAK2;ZEB2;EPHB1;MBNL1;PDGFC;BRINP3;LSAMP;UGT8;ERBB4;SEMA5A;NLGN1	GO_Biological_Process_2023	COP
gs_ind_0	Neural Crest Cell Development (GO:0014032)	6/44	8.42811920375025e-07	0.000206913177419974	23.1765620551455	324.159495331473	SEMA3D;SEMA3E;SEMA5B;CORO1C;ERBB4;SEMA5A	GO_Biological_Process_2023	COP
gs_ind_0	Neural Crest Cell Migration (GO:0001755)	6/36	2.44339767781705e-07	7.25281877365362e-05	29.261410444254	445.496373773924	SEMA3D;SEMA3E;SEMA5B;CORO1C;ERBB4;SEMA5A	GO_Biological_Process_2023	COP
gs_ind_0	Neurogenesis (GO:0022008)	3/49	0.00566025333475383	0.0456149827565456	10.2271348304522	52.9181270059666	TRAK2;ERBB4;EPHB1	GO_Biological_Process_2023	COP
gs_ind_0	Neuron Development (GO:0048666)	5/150	0.00518958669754818	0.0433927413536775	5.15811025441104	27.1373401490706	RAB6A;MAP2;APP;TMEM108;NLGN1	GO_Biological_Process_2023	COP
gs_ind_0	Neuron Projection Development (GO:0031175)	9/192	1.40035511038439e-05	0.00113477355678482	7.15402754503804	79.9548398604878	RAB6A;MAP2;TNIK;CTNND2;APP;EPHB1;CAMSAP2;TMEM108;NLGN1	GO_Biological_Process_2023	COP
gs_ind_0	Neuron Projection Extension (GO:1990138)	4/38	0.00017416188312407	0.00659962369880786	17.7874153375573	153.959423982545	AUTS2;TMEM108;SEMA5B;SEMA5A	GO_Biological_Process_2023	COP
gs_ind_0	Neuron Projection Guidance (GO:0097485)	8/124	4.12045437115513e-06	0.000431678190295723	10.0645817090143	124.79625510801	CNTN1;SEMA3D;EPHB1;SEMA3E;PTK2;SEMA5B;SLIT1;SEMA5A	GO_Biological_Process_2023	COP
gs_ind_0	Neuron Projection Morphogenesis (GO:0048812)	6/146	0.000773907488028749	0.0166222465235919	6.33495766144761	45.3840054826886	MAP2;TNIK;CTNND2;APP;EPHB1;NLGN1	GO_Biological_Process_2023	COP
gs_ind_0	Phosphorylation (GO:0016310)	10/429	0.00141498236270181	0.0215149892337064	3.45038965801779	22.636758238359	LIMD1;TNIK;APP;STK39;EPHB1;DGKB;FER;PTK2;CDKL1;STK38L	GO_Biological_Process_2023	COP
gs_ind_0	Plasma Membrane Bounded Cell Projection Assembly (GO:0120031)	10/271	3.69546053174864e-05	0.00237579491914574	5.55682698436044	56.7119775398212	TNIK;CCDC66;RAP1B;CDH13;SCLT1;CDC14B;NTN1;RFX3;CENPJ;CARMIL1	GO_Biological_Process_2023	COP
gs_ind_0	Plasma Membrane Bounded Cell Projection Morphogenesis (GO:0120039)	3/50	0.00598918385478433	0.0470488978700627	10.0115807046832	51.2372690061628	NLGN1;TNIK;WASF1	GO_Biological_Process_2023	COP
gs_ind_0	Plasma Membrane Bounded Cell Projection Organization (GO:0120036)	6/131	0.000437233113462244	0.0112856836967573	7.09474412636133	54.8781584450374	RAB6A;MAP2;APP;NLGN1;TMEM108;CARMIL1	GO_Biological_Process_2023	COP
gs_ind_0	Platelet-Derived Growth Factor Receptor Signaling Pathway (GO:0048008)	3/15	0.000168093767871782	0.00650815218651398	38.0767278797997	330.924407630517	FER;PDGFC;PDGFA	GO_Biological_Process_2023	COP
gs_ind_0	Positive Regulation Of Actin Filament Depolymerization (GO:0030836)	2/10	0.00233561898882737	0.0264951427968251	39.8673778995791	241.575512512911	SEMA5A;CARMIL1	GO_Biological_Process_2023	COP
gs_ind_0	Positive Regulation Of Canonical Wnt Signaling Pathway (GO:0090263)	5/85	0.000423235287756824	0.0112504783208195	9.3379717104233	72.5334637545695	ZEB2;GPC3;SEMA5A;LGR4;TBL1XR1	GO_Biological_Process_2023	COP
gs_ind_0	Positive Regulation Of Carbohydrate Metabolic Process (GO:0045913)	3/34	0.00199367316643802	0.0243459383188762	15.1027638657021	93.9056106929832	IRS1;ZBTB20;APP	GO_Biological_Process_2023	COP
gs_ind_0	Positive Regulation Of Cardiac Muscle Cell Proliferation (GO:0060045)	2/13	0.003989821667851	0.0362544509716461	29.4650220646748	162.765039523097	ERBB4;RBPJ	GO_Biological_Process_2023	COP
gs_ind_0	Positive Regulation Of Cardiac Muscle Tissue Growth (GO:0055023)	2/16	0.00604952139935113	0.0470488978700627	23.3670893338688	119.353860837684	ERBB4;RBPJ	GO_Biological_Process_2023	COP
gs_ind_0	Positive Regulation Of Catabolic Process (GO:0009896)	5/79	0.000301413109049177	0.00929088605808854	10.091512041058	81.8121785390542	SMURF1;BARD1;GPC3;PTK2;RDX	GO_Biological_Process_2023	COP
gs_ind_0	Positive Regulation Of Cell Cycle G1/S Phase Transition (GO:1902808)	3/40	0.00318648336715224	0.0322414052125905	12.6844518642181	72.9208508063121	RDX;CENPJ;PLCB1	GO_Biological_Process_2023	COP
gs_ind_0	Positive Regulation Of Cell Division (GO:0051781)	3/43	0.00391618270943089	0.0362544509716461	11.7439971969744	65.0927239408244	CDC14B;PKP4;SIRT2	GO_Biological_Process_2023	COP
gs_ind_0	Positive Regulation Of Cell Migration (GO:0030335)	14/272	1.83282170003418e-08	8.16063861940217e-06	7.87098277289656	140.22017321578	CNTN1;SEMA3D;CDH13;HAS2;PDGFA;FER;SEMA3E;PTK2;RDX;SEMA5B;FERMT1;PDGFC;SEMA5A;CARMIL1	GO_Biological_Process_2023	COP
gs_ind_0	Positive Regulation Of Cell Motility (GO:2000147)	14/221	1.29148484319814e-09	1.15006725286794e-06	9.81789062663131	200.947413666696	CNTN1;SEMA3D;CDH13;HAS2;PDGFA;FER;SEMA3E;PTK2;RDX;NTN1;SEMA5B;PDGFC;SEMA5A;CARMIL1	GO_Biological_Process_2023	COP
gs_ind_0	Positive Regulation Of Cell Population Proliferation (GO:0008284)	11/482	0.000984403904478222	0.0184090330130087	3.36940969752751	23.3280213563718	RBPJ;IRS1;CDH13;MEIS1;HAS2;PDGFC;PDGFA;FER;TCF7L2;PTK2;ERBB4	GO_Biological_Process_2023	COP
gs_ind_0	Positive Regulation Of Cellular Biosynthetic Process (GO:0031328)	6/174	0.00190200826259872	0.0240246575580732	5.27862150409576	33.0697453821896	IRS1;EPM2AIP1;SCARB1;ZEB2;TCF7L2;SIRT2	GO_Biological_Process_2023	COP
gs_ind_0	Positive Regulation Of Cellular Catabolic Process (GO:0031331)	6/146	0.000773907488028749	0.0166222465235919	6.33495766144761	45.3840054826886	CCNY;APP;IRS1;SH3D19;TMEM59;ZBTB20	GO_Biological_Process_2023	COP
gs_ind_0	Positive Regulation Of Chemotaxis (GO:0050921)	3/44	0.00418009484651873	0.0377906036631973	11.4607277188889	62.7752346039913	CNTN1;SEMA5A;CDH13	GO_Biological_Process_2023	COP
gs_ind_0	Positive Regulation Of Cholesterol Storage (GO:0010886)	2/5	0.000531821539714968	0.0126289888297648	96.8326598526266	730.041038656344	SCARB1;SREBF2	GO_Biological_Process_2023	COP
gs_ind_0	Positive Regulation Of Cytoskeleton Organization (GO:0051495)	4/78	0.00267367151096217	0.0292135519081204	8.229031061347	48.7512705517511	FER;SEMA5A;CENPJ;CARMIL1	GO_Biological_Process_2023	COP
gs_ind_0	Positive Regulation Of DNA-templated Transcription (GO:0045893)	21/1241	0.000393720243324144	0.0109564961462547	2.47311725459749	19.3889176303041	TCF12;TCF7L2;SREBF2;SIRT2;ERBB4;PLCB1;MEIS1;APP;SMAD2;MLLT3;NFAT5;TBL1XR1;E2F3;RBPJ;CDH13;ZEB2;AUTS2;RYBP;RFX3;SUPT3H;CTBP2	GO_Biological_Process_2023	COP
gs_ind_0	Positive Regulation Of Developmental Growth (GO:0048639)	3/50	0.00598918385478433	0.0470488978700627	10.0115807046832	51.2372690061628	SMURF1;NTN1;PLCB1	GO_Biological_Process_2023	COP
gs_ind_0	Positive Regulation Of Epithelial To Mesenchymal Transition (GO:0010718)	3/47	0.00503561217809479	0.0423038928735228	10.6873065596218	56.5488920918964	SMAD2;TCF7L2;PTK2	GO_Biological_Process_2023	COP
gs_ind_0	Positive Regulation Of Execution Phase Of Apoptosis (GO:1900119)	2/7	0.00110598906928239	0.0184090330130087	61.6177582816518	419.433020850979	DYNLL1;SIRT2	GO_Biological_Process_2023	COP
gs_ind_0	Positive Regulation Of G1/S Transition Of Mitotic Cell Cycle (GO:1900087)	3/31	0.00152215038545156	0.0215154748927716	16.6937586035205	108.302949439202	RDX;CENPJ;PLCB1	GO_Biological_Process_2023	COP
gs_ind_0	Positive Regulation Of Glycogen Biosynthetic Process (GO:0045725)	2/13	0.003989821667851	0.0362544509716461	29.4650220646748	162.765039523097	IRS1;EPM2AIP1	GO_Biological_Process_2023	COP
gs_ind_0	Positive Regulation Of Glycogen Metabolic Process (GO:0070875)	2/14	0.00463225677724816	0.0396636986551874	27.1071547420965	145.693125610395	IRS1;EPM2AIP1	GO_Biological_Process_2023	COP
gs_ind_0	Positive Regulation Of Hippo Signaling (GO:0035332)	2/9	0.00187760715828278	0.0238858453492974	45.1841375485302	283.655040346515	FRMD6;IQCJ-SCHIP1	GO_Biological_Process_2023	COP
gs_ind_0	Positive Regulation Of Insulin Secretion (GO:0032024)	3/40	0.00318648336715224	0.0322414052125905	12.6844518642181	72.9208508063121	MYRIP;TCF7L2;ACSL4	GO_Biological_Process_2023	COP
gs_ind_0	Positive Regulation Of Integrin Activation (GO:0033625)	2/10	0.00233561898882737	0.0264951427968251	39.8673778995791	241.575512512911	FERMT1;RAP1B	GO_Biological_Process_2023	COP
gs_ind_0	Positive Regulation Of Intracellular Signal Transduction (GO:1902533)	16/523	2.09226760726723e-06	0.000310527384045245	4.56573904521187	59.7073661771733	CNTN1;PELI1;APP;CDH13;FRMD6;NR3C2;PDGFA;SEMA3E;TCF7L2;PTK2;NFAT5;PDGFC;SEMA5A;IQCJ-SCHIP1;NLGN1;DOK5	GO_Biological_Process_2023	COP
gs_ind_0	Positive Regulation Of Lamellipodium Organization (GO:1902745)	3/31	0.00152215038545156	0.0215154748927716	16.6937586035205	108.302949439202	CORO1C;AUTS2;CARMIL1	GO_Biological_Process_2023	COP
gs_ind_0	Positive Regulation Of Lipid Biosynthetic Process (GO:0046889)	3/39	0.00296348341310949	0.0305084621892948	13.0322912616919	75.8660483833963	SCARB1;SIRT2;ZBTB20	GO_Biological_Process_2023	COP
gs_ind_0	Positive Regulation Of Mitotic Cell Cycle Phase Transition (GO:1901992)	4/63	0.00121682260054791	0.0198822114823471	10.3073772222457	69.1780884247983	RAD51B;RDX;CENPJ;PLCB1	GO_Biological_Process_2023	COP
gs_ind_0	Positive Regulation Of Peptide Hormone Secretion (GO:0090277)	3/46	0.00473969176021721	0.0403894307413725	10.9332604148677	58.5124391348672	MYRIP;TCF7L2;ACSL4	GO_Biological_Process_2023	COP
gs_ind_0	Positive Regulation Of Phosphatidylinositol 3-Kinase Signaling (GO:0014068)	4/69	0.00170619026161836	0.0233748065841715	9.36180904522613	59.6674179681999	SEMA3E;PDGFC;PTK2;PDGFA	GO_Biological_Process_2023	COP
gs_ind_0	Positive Regulation Of Positive Chemotaxis (GO:0050927)	2/16	0.00604952139935113	0.0470488978700627	23.3670893338688	119.353860837684	CNTN1;CDH13	GO_Biological_Process_2023	COP
gs_ind_0	Positive Regulation Of Protein Catabolic Process (GO:0045732)	4/92	0.00483461879810139	0.0410021718067552	6.92487863044034	36.9231273560563	SH3D19;RDX;BARD1;GPC3	GO_Biological_Process_2023	COP
gs_ind_0	Positive Regulation Of Protein Kinase B Signaling (GO:0051897)	5/93	0.000639321231738731	0.0145978347913677	8.49219009637753	62.4609372689052	CNTN1;PDGFA;TCF7L2;PTK2;SEMA5A	GO_Biological_Process_2023	COP
gs_ind_0	Positive Regulation Of Protein Localization To Cell Periphery (GO:1904377)	3/51	0.00632932059009247	0.0483799140384322	9.80491540884292	49.6379958910816	EPB41L2;GNAI1;DLG1	GO_Biological_Process_2023	COP
gs_ind_0	Positive Regulation Of Protein Modification Process (GO:0031401)	7/225	0.00147050734270523	0.0215149892337064	4.70704735796676	30.7000586015301	TNIK;ATG10;APP;CAMTA1;PTK2;DYNLL1;ERBB4	GO_Biological_Process_2023	COP
gs_ind_0	Positive Regulation Of Protein Secretion (GO:0050714)	4/76	0.00243249149938954	0.027246964530898	8.45645468722925	50.898041290165	MYRIP;TCF7L2;ACSL4;FRMD4A	GO_Biological_Process_2023	COP
gs_ind_0	Positive Regulation Of Reproductive Process (GO:2000243)	4/33	9.93815519306001e-05	0.00465785642074734	20.8047866450899	191.7482326857	PLCB1;LHFPL2;PDE3A;SIRT2	GO_Biological_Process_2023	COP
gs_ind_0	Positive Regulation Of Signal Transduction (GO:0009967)	8/266	0.000854202927260444	0.0172879024255778	4.52002049173598	31.935489593541	CNTN1;RBPJ;IRS1;GRIN2A;BMP2K;TMEM108;CTBP2;NLGN1	GO_Biological_Process_2023	COP
gs_ind_0	Positive Regulation Of Small Molecule Metabolic Process (GO:0062013)	3/33	0.00182764163163396	0.0238858453492974	15.5983196037111	98.3431759154842	IRS1;ZBTB20;APP	GO_Biological_Process_2023	COP
gs_ind_0	Positive Regulation Of Supramolecular Fiber Organization (GO:1902905)	4/95	0.00541493373050107	0.0444423823687669	6.69733915479035	34.9506981936089	FER;SEMA5A;CARMIL1;APP	GO_Biological_Process_2023	COP
gs_ind_0	Positive Regulation Of Synaptic Transmission (GO:0050806)	6/77	2.30974331654807e-05	0.00158217417183543	12.4695692166181	133.122490687884	APP;GRIN2A;SLC8A3;SLC24A2;NLGN1;GRIK2	GO_Biological_Process_2023	COP
gs_ind_0	Positive Regulation Of Transcription By RNA Polymerase II (GO:0045944)	16/936	0.00172082688887129	0.0233953640387768	2.49139296592166	15.8575925412332	E2F3;RBPJ;APP;SMAD2;CDH13;MEIS1;ZEB2;AUTS2;TCF12;TCF7L2;SREBF2;RFX3;SIRT2;NFAT5;TBL1XR1;CTBP2	GO_Biological_Process_2023	COP
gs_ind_0	Positive Regulation Of Ubiquitin-Dependent Protein Catabolic Process (GO:2000060)	5/83	0.000379130153864658	0.0107179492703644	9.57635283412728	75.4389739333698	COP1;SMURF1;PRICKLE1;PTK2;SIRT2	GO_Biological_Process_2023	COP
gs_ind_0	Positive Regulation Of Wnt Signaling Pathway (GO:0030177)	5/109	0.00130655337143559	0.0205926686241308	7.1891198584697	47.738362801463	ZEB2;GPC3;SEMA5A;LGR4;TBL1XR1	GO_Biological_Process_2023	COP
gs_ind_0	Postsynaptic Density Organization (GO:0097106)	2/7	0.00110598906928239	0.0184090330130087	61.6177582816518	419.433020850979	TMEM108;NLGN1	GO_Biological_Process_2023	COP
gs_ind_0	Potassium Ion Transmembrane Transport (GO:0071805)	5/136	0.00342965861158004	0.0335616592704618	5.70923091670128	32.4015671228563	SLC12A2;KCNH7;KCNS3;SLC24A2;KCNN2	GO_Biological_Process_2023	COP
gs_ind_0	Proteasomal Protein Catabolic Process (GO:0010498)	9/219	3.94458718958369e-05	0.00242252061539605	6.23225709857685	63.1987089029686	COP1;PELI1;RHBDD1;PSMA1;SMURF1;RNF122;SIRT2;TBL1XR1;ATE1	GO_Biological_Process_2023	COP
gs_ind_0	Proteasome-Mediated Ubiquitin-Dependent Protein Catabolic Process (GO:0043161)	8/318	0.00261953688682824	0.0289776099095721	3.75821078330859	22.3416526335519	COP1;PELI1;PSMA1;SMURF1;RNF122;SIRT2;UBE2G2;TBL1XR1	GO_Biological_Process_2023	COP
gs_ind_0	Protein Autophosphorylation (GO:0046777)	7/162	0.00021007838404978	0.00733626670573841	6.6243654822335	56.0953245713741	TNIK;STK39;EPHB1;AATK;FER;PTK2;ERBB4	GO_Biological_Process_2023	COP
gs_ind_0	Protein Import Into Nucleus (GO:0006606)	4/79	0.0028001919590642	0.0297615603013971	8.11983759858897	47.7289519291942	E2F3;CBLB;PRICKLE1;RANBP17	GO_Biological_Process_2023	COP
gs_ind_0	Protein Localization To Membrane (GO:0072657)	6/189	0.00287206788353678	0.0299131748571872	4.84533453414265	28.3584008306802	RAB6A;TNIK;SMURF1;RDX;DLG1;NLGN1	GO_Biological_Process_2023	COP
gs_ind_0	Protein Mannosylation (GO:0035268)	3/21	0.000475539685431321	0.011928678588073	25.7237287370843	196.813797625632	DPY19L2;TMTC1;LARGE1	GO_Biological_Process_2023	COP
gs_ind_0	Protein Modification Process (GO:0036211)	15/709	0.00028215567470982	0.00929088605808854	3.10875262152941	25.4079955916385	TNIK;APP;RHBDD1;STK39;EPHB1;SSH2;CDC14B;STK38L;FER;PTK2;CDKL1;TMEM59;ATG10;ATE1;LARGE1	GO_Biological_Process_2023	COP
gs_ind_0	Protein O-linked Mannosylation (GO:0035269)	2/16	0.00604952139935113	0.0470488978700627	23.3670893338688	119.353860837684	TMTC1;LARGE1	GO_Biological_Process_2023	COP
gs_ind_0	Protein Phosphorylation (GO:0006468)	10/500	0.00423230140614906	0.0380693373957145	2.94574871272119	16.0985443055741	TNIK;APP;SMAD2;STK39;EPHB1;FER;PTK2;CDKL1;ERBB4;STK38L	GO_Biological_Process_2023	COP
gs_ind_0	Ras Protein Signal Transduction (GO:0007265)	9/144	1.33975477969768e-06	0.000256142342398183	9.69976175059877	131.170110569083	GNB1;RASGEF1B;RALGPS2;CDH13;RAP1B;ARHGAP5;NTN1;WASF1;DOK5	GO_Biological_Process_2023	COP
gs_ind_0	Regulation Of Actin Cytoskeleton Organization (GO:0032956)	4/90	0.00447189100588102	0.0394279103043272	7.08533999477155	38.3312919974577	SEMA3E;DYNLL1;CARMIL1;PDGFA	GO_Biological_Process_2023	COP
gs_ind_0	Regulation Of Axon Extension Involved In Axon Guidance (GO:0048841)	4/23	2.27890479027369e-05	0.00158217417183543	31.481638964051	336.514495170126	SEMA3E;SEMA5B;SEMA5A;SEMA3D	GO_Biological_Process_2023	COP
gs_ind_0	Regulation Of BMP Signaling Pathway (GO:0030510)	4/74	0.00220670287429751	0.0260274027756547	8.69678178124666	53.1917419199509	SMAD2;RBPJ;SMURF1;GPR155	GO_Biological_Process_2023	COP
gs_ind_0	Regulation Of Canonical Wnt Signaling Pathway (GO:0060828)	13/206	5.29629328019087e-09	3.14423277733998e-06	9.77165923605254	186.211265765322	LIMD1;CCNY;CTNND2;ZEB2;GPC3;PRICKLE1;TCF7L2;MLLT3;RBMS3;SEMA5A;LGR4;TLE4;TBL1XR1	GO_Biological_Process_2023	COP
gs_ind_0	Regulation Of Cell Adhesion (GO:0030155)	5/144	0.00437161394709011	0.0387355444764551	5.38075961567423	29.231638519736	CDH13;PKP4;PTK2;PDE3B;SEMA5A	GO_Biological_Process_2023	COP
gs_ind_0	Regulation Of Cell Migration (GO:0030334)	21/433	1.45710859632729e-11	2.59511041005891e-08	7.46703482426395	186.317318261837	SRGAP1;PDGFA;FER;SEMA5B;RDX;AMOTL2;ERBB4;SEMA5A;CARMIL1;CNTN1;HAS2;SEMA3E;DYNLL1;CORO1C;TMEFF2;PDGFC;ARSB;SEMA3D;DACH1;CDH13;PTK2	GO_Biological_Process_2023	COP
gs_ind_0	Regulation Of Cell Morphogenesis (GO:0022604)	3/31	0.00152215038545156	0.0215154748927716	16.6937586035205	108.302949439202	SH3D19;MYO9A;FMNL2	GO_Biological_Process_2023	COP
gs_ind_0	Regulation Of Cell Population Proliferation (GO:0042127)	16/761	0.000190924009151449	0.00701305041690958	3.08974615581798	26.4594585278747	APP;IRS1;CDH13;MEIS1;KANK2;HAS2;PDGFC;PDGFA;FER;TCF7L2;PTK2;DYNLL1;ERBB4;CTBP2;HP1BP3;STRN	GO_Biological_Process_2023	COP
gs_ind_0	Regulation Of Cell-Matrix Adhesion (GO:0001952)	4/65	0.00136725429961612	0.0213603500668098	9.97168770682682	65.7627889322469	CORO1C;SEMA3E;PTK2;CDH13	GO_Biological_Process_2023	COP
gs_ind_0	Regulation Of Cellular Component Organization (GO:0051128)	7/152	0.00014187768627998	0.00601628950630108	7.08139271198563	62.745000456842	ZFYVE16;CDH13;RAP1B;MLLT3;ZNF469;CAMSAP2;STK38L	GO_Biological_Process_2023	COP
gs_ind_0	Regulation Of Cellular Component Size (GO:0032535)	3/42	0.00366269691887776	0.0350713075942004	12.0416094334439	67.5480769059387	ARHGAP5;RDX;HP1BP3	GO_Biological_Process_2023	COP
gs_ind_0	Regulation Of Cholesterol Storage (GO:0010885)	2/14	0.00463225677724816	0.0396636986551874	27.1071547420965	145.693125610395	SCARB1;SREBF2	GO_Biological_Process_2023	COP
gs_ind_0	Regulation Of DNA-templated Transcription (GO:0006355)	27/1917	0.00104021708820122	0.0184090330130087	2.05130869746574	14.0890565509937	TCF12;TCF7L2;SIRT2;ERBB4;TCF7L1;LIMD1;PLCB1;NR3C2;SOX5;ZNF138;HP1BP3;SMAD2;PRICKLE1;MLLT3;NFAT5;NTN1;TBL1XR1;E2F3;RBPJ;DENND4A;DACH1;ZEB2;RYBP;CAMTA1;RFX3;SUPT3H;CTBP2	GO_Biological_Process_2023	COP
gs_ind_0	Regulation Of ERBB Signaling Pathway (GO:1901184)	2/13	0.003989821667851	0.0362544509716461	29.4650220646748	162.765039523097	FER;RBPJ	GO_Biological_Process_2023	COP
gs_ind_0	Regulation Of Endocytosis (GO:0030100)	4/66	0.00144712938542342	0.0215149892337064	9.81189949748744	64.151900484415	ZFYVE16;CDH13;SCARB1;GPC3	GO_Biological_Process_2023	COP
gs_ind_0	Regulation Of Epithelial Cell Migration (GO:0010632)	3/50	0.00598918385478433	0.0470488978700627	10.0115807046832	51.2372690061628	CORO1C;PTK2;ARSB	GO_Biological_Process_2023	COP
gs_ind_0	Regulation Of Execution Phase Of Apoptosis (GO:1900117)	2/11	0.00284080025336188	0.0297615603013971	35.6699360714598	209.15671575076	DYNLL1;SIRT2	GO_Biological_Process_2023	COP
gs_ind_0	Regulation Of Exit From Mitosis (GO:0007096)	2/14	0.00463225677724816	0.0396636986551874	27.1071547420965	145.693125610395	CDC14B;SIRT2	GO_Biological_Process_2023	COP
gs_ind_0	Regulation Of Fertilization (GO:0080154)	2/8	0.00146748706580552	0.0215149892337064	52.1368232433124	340.151261369917	LHFPL2;PLCB1	GO_Biological_Process_2023	COP
gs_ind_0	Regulation Of G1/S Transition Of Mitotic Cell Cycle (GO:2000045)	5/106	0.00115375320489307	0.0190262449806904	7.402152585172	50.0736006263987	PLCB1;KANK2;RDX;DLG1;CENPJ	GO_Biological_Process_2023	COP
gs_ind_0	Regulation Of GTPase Activity (GO:0043087)	7/211	0.0010163422109683	0.0184090330130087	5.03102776364291	34.6715550580973	CPEB2;RASGEF1B;RALGPS2;PKP4;PTK2;RDX;DOCK6	GO_Biological_Process_2023	COP
gs_ind_0	Regulation Of Hippo Signaling (GO:0035330)	3/25	0.000804655210380009	0.0166638480196139	21.148543869412	150.685419761192	FRMD6;LIMD1;IQCJ-SCHIP1	GO_Biological_Process_2023	COP
gs_ind_0	Regulation Of Insulin Secretion (GO:0050796)	5/87	0.000471101967917808	0.011928678588073	9.11114845938375	69.7953696139105	IRS1;MYRIP;ACSL4;TCF7L2;RFX3	GO_Biological_Process_2023	COP
gs_ind_0	Regulation Of Integrin Activation (GO:0033623)	2/14	0.00463225677724816	0.0396636986551874	27.1071547420965	145.693125610395	FERMT1;RAP1B	GO_Biological_Process_2023	COP
gs_ind_0	Regulation Of Intracellular Signal Transduction (GO:1902531)	11/297	1.4654571480096e-05	0.00113477355678482	5.57059381725983	62.0049329482321	TNIK;ARHGEF9;MYO9A;PLEKHG1;ARHGAP5;GNAI1;DLG1;DYNLL1;PIP5K1B;ZFAND6;NLGN1	GO_Biological_Process_2023	COP
gs_ind_0	Regulation Of Lamellipodium Organization (GO:1902743)	2/13	0.003989821667851	0.0362544509716461	29.4650220646748	162.765039523097	FER;CARMIL1	GO_Biological_Process_2023	COP
gs_ind_0	Regulation Of Monoatomic Cation Transmembrane Transport (GO:1904062)	3/39	0.00296348341310949	0.0305084621892948	13.0322912616919	75.8660483833963	GRIN2A;DLG1;KCNN2	GO_Biological_Process_2023	COP
gs_ind_0	Regulation Of Monoatomic Ion Transmembrane Transporter Activity (GO:0032412)	5/69	0.000159568674392415	0.00641503295756524	11.6589538140838	101.934654876992	FXYD6;APP;STK39;SHISA9;NLGN1	GO_Biological_Process_2023	COP
gs_ind_0	Regulation Of NIK/NF-kappaB Signaling (GO:1901222)	4/83	0.00334727013526774	0.0333044028542561	7.71053380108088	43.9470367171735	NR3C2;NFAT5;DLG1;APP	GO_Biological_Process_2023	COP
gs_ind_0	Regulation Of Nervous System Process (GO:0031644)	3/18	0.000296567825352794	0.00929088605808854	30.7047767785018	249.422105492796	TMEM108;SLC8A3;APP	GO_Biological_Process_2023	COP
gs_ind_0	Regulation Of Neuron Differentiation (GO:0045664)	4/79	0.0028001919590642	0.0297615603013971	8.11983759858897	47.7289519291942	NLGN1;BRINP2;BRINP3;NREP	GO_Biological_Process_2023	COP
gs_ind_0	Regulation Of Neuronal Synaptic Plasticity (GO:0048168)	4/34	0.000111982438658667	0.00498601808127716	20.1221682181399	183.054754798428	GRIK2;SHISA9;GRIN2A;APP	GO_Biological_Process_2023	COP
gs_ind_0	Regulation Of Neurotransmitter Receptor Activity (GO:0099601)	3/42	0.00366269691887776	0.0350713075942004	12.0416094334439	67.5480769059387	SHISA9;NLGN1;APP	GO_Biological_Process_2023	COP
gs_ind_0	Regulation Of Organelle Assembly (GO:1902115)	4/78	0.00267367151096217	0.0292135519081204	8.229031061347	48.7512705517511	ARHGEF9;RDX;CENPJ;CDKL1	GO_Biological_Process_2023	COP
gs_ind_0	Regulation Of Organelle Organization (GO:0033043)	4/100	0.0064823751554531	0.0493380775720597	6.34954565573984	31.9932544114273	CAMSAP2;PTK2;RDX;ZEB2	GO_Biological_Process_2023	COP
gs_ind_0	Regulation Of Phosphatidylinositol 3-Kinase Signaling (GO:0014066)	5/89	0.000522933236018523	0.0126289888297648	8.89506240365969	67.2115963866202	PDGFA;SEMA3E;PTK2;PIP5K1B;PDGFC	GO_Biological_Process_2023	COP
gs_ind_0	Regulation Of Phosphorylation (GO:0042325)	7/82	2.58418785793238e-06	0.000328745612498398	13.6704541634451	175.885420390944	APP;BARD1;FER;PTK2;SIRT2;DYNLL1;CORO1C	GO_Biological_Process_2023	COP
gs_ind_0	Regulation Of Platelet-Derived Growth Factor Receptor Signaling Pathway (GO:0010640)	2/11	0.00284080025336188	0.0297615603013971	35.6699360714598	209.15671575076	CNTN1;CBLB	GO_Biological_Process_2023	COP
gs_ind_0	Regulation Of Positive Chemotaxis (GO:0050926)	2/7	0.00110598906928239	0.0184090330130087	61.6177582816518	419.433020850979	CNTN1;CDH13	GO_Biological_Process_2023	COP
gs_ind_0	Regulation Of Potassium Ion Transmembrane Transport (GO:1901379)	3/33	0.00182764163163396	0.0238858453492974	15.5983196037111	98.3431759154842	STK39;DLG1;KCNN2	GO_Biological_Process_2023	COP
gs_ind_0	Regulation Of Protein Kinase B Signaling (GO:0051896)	5/135	0.00332317322559083	0.0332504017684116	5.75312147847645	32.8321159428454	CNTN1;PDGFA;TCF7L2;PTK2;SEMA5A	GO_Biological_Process_2023	COP
gs_ind_0	Regulation Of Protein Localization (GO:0032880)	4/96	0.00561825321461813	0.0456149827565456	6.62477251120467	34.3278121387887	CCDC66;MAP2;DLG1;GPC3	GO_Biological_Process_2023	COP
gs_ind_0	Regulation Of Protein Localization To Cell Cortex (GO:1904776)	2/7	0.00110598906928239	0.0184090330130087	61.6177582816518	419.433020850979	GNAI1;EPB41L2	GO_Biological_Process_2023	COP
gs_ind_0	Regulation Of Protein Modification Process (GO:0031399)	4/45	0.000337612750132914	0.00985718537683147	14.7845855784949	118.18222633907	FER;PTK2;CORO1C;ATG10	GO_Biological_Process_2023	COP
gs_ind_0	Regulation Of Protein Phosphorylation (GO:0001932)	8/262	0.000774647086725505	0.0166222465235919	4.59151570541793	32.8894999437299	TNIK;CCNY;APP;PDGFA;FER;PTK2;CORO1C;ERBB4	GO_Biological_Process_2023	COP
gs_ind_0	Regulation Of Ras Protein Signal Transduction (GO:0046578)	5/76	0.000251551509356246	0.00861563919545141	10.5157078215902	87.1527434685492	DENND4A;DENND1A;KANK2;RDX;DYNLL1	GO_Biological_Process_2023	COP
gs_ind_0	Regulation Of Short-Term Neuronal Synaptic Plasticity (GO:0048172)	2/13	0.003989821667851	0.0362544509716461	29.4650220646748	162.765039523097	SHISA9;GRIK2	GO_Biological_Process_2023	COP
gs_ind_0	Regulation Of Signal Transduction (GO:0009966)	9/193	1.45949751798256e-05	0.00113477355678482	7.11507689182514	79.2251947816686	TCF7L1;KCTD8;PLCB1;APP;SLC8A3;SREBF2;TMEM108;SEMA5A;DOK5	GO_Biological_Process_2023	COP
gs_ind_0	Regulation Of Small GTPase Mediated Signal Transduction (GO:0051056)	5/118	0.00185483222703007	0.0238858453492974	6.61759153000407	41.6243928405683	ARHGEF9;MYO9A;PLEKHG1;ARHGAP5;DYNLL1	GO_Biological_Process_2023	COP
gs_ind_0	Regulation Of Substrate Adhesion-Dependent Cell Spreading (GO:1900024)	3/51	0.00632932059009247	0.0483799140384322	9.80491540884292	49.6379958910816	CORO1C;PTK2;CARMIL1	GO_Biological_Process_2023	COP
gs_ind_0	Regulation Of Synapse Assembly (GO:0051963)	3/51	0.00632932059009247	0.0483799140384322	9.80491540884292	49.6379958910816	SLIT1;NLGN1;EPHB1	GO_Biological_Process_2023	COP
gs_ind_0	Regulation Of Trans-Synaptic Signaling (GO:0099177)	3/36	0.0023531768872665	0.0265253673178584	14.2004086412678	85.9407168477766	GRIA4;NLGN1;GRIK2	GO_Biological_Process_2023	COP
gs_ind_0	Regulation Of Transcription From RNA Polymerase II Promoter In Response To Hypoxia (GO:0061418)	2/7	0.00110598906928239	0.0184090330130087	61.6177582816518	419.433020850979	RBPJ;SIRT2	GO_Biological_Process_2023	COP
gs_ind_0	Regulation Of Wnt Signaling Pathway (GO:0030111)	6/109	0.000162086739522985	0.00641503295756524	8.60746551962917	75.1206132758353	TCF7L1;CCNY;CTNND2;APP;CXXC4;GPC3	GO_Biological_Process_2023	COP
gs_ind_0	Regulation Of cAMP-mediated Signaling (GO:0043949)	3/18	0.000296567825352794	0.00929088605808854	30.7047767785018	249.422105492796	PDE3B;PDE3A;GNAI1	GO_Biological_Process_2023	COP
gs_ind_0	Response To Alcohol (GO:0097305)	3/29	0.00125086669319868	0.020121367392862	17.95454688632	120.006730128066	SMAD2;GRIN2A;SLIT1	GO_Biological_Process_2023	COP
gs_ind_0	Response To Amyloid-Beta (GO:1904645)	3/43	0.00391618270943089	0.0362544509716461	11.7439971969744	65.0927239408244	CACNA2D1;GRIN2A;APP	GO_Biological_Process_2023	COP
gs_ind_0	Response To Catecholamine (GO:0071869)	2/5	0.000531821539714968	0.0126289888297648	96.8326598526266	730.041038656344	GNB1;GNG2	GO_Biological_Process_2023	COP
gs_ind_0	Response To Chemokine (GO:1990868)	2/13	0.003989821667851	0.0362544509716461	29.4650220646748	162.765039523097	STK39;SLC12A2	GO_Biological_Process_2023	COP
gs_ind_0	Response To Epinephrine (GO:0071871)	2/7	0.00110598906928239	0.0184090330130087	61.6177582816518	419.433020850979	PDE4B;SIRT2	GO_Biological_Process_2023	COP
gs_ind_0	Response To Forskolin (GO:1904321)	2/10	0.00233561898882737	0.0264951427968251	39.8673778995791	241.575512512911	ADCY2;GNAI1	GO_Biological_Process_2023	COP
gs_ind_0	Response To Insulin (GO:0032868)	4/79	0.0028001919590642	0.0297615603013971	8.11983759858897	47.7289519291942	IRS1;FER;PDE3B;CPEB2	GO_Biological_Process_2023	COP
gs_ind_0	Response To Platelet-Derived Growth Factor (GO:0036119)	2/9	0.00187760715828278	0.0238858453492974	45.1841375485302	283.655040346515	FER;HAS2	GO_Biological_Process_2023	COP
gs_ind_0	Response To Prostaglandin E (GO:0034695)	2/10	0.00233561898882737	0.0264951427968251	39.8673778995791	241.575512512911	GNB1;GNG2	GO_Biological_Process_2023	COP
gs_ind_0	Semaphorin-Plexin Signaling Pathway (GO:0071526)	4/34	0.000111982438658667	0.00498601808127716	20.1221682181399	183.054754798428	SEMA3E;SEMA5B;SEMA5A;SEMA3D	GO_Biological_Process_2023	COP
gs_ind_0	Skeletal Muscle Tissue Regeneration (GO:0043403)	2/9	0.00187760715828278	0.0238858453492974	45.1841375485302	283.655040346515	EYS;LARGE1	GO_Biological_Process_2023	COP
gs_ind_0	Small GTPase Mediated Signal Transduction (GO:0007264)	5/112	0.00147379488293778	0.0215149892337064	6.98797733046707	45.561015782358	GNB1;RASGEF1B;RALGPS2;NTN1;DOK5	GO_Biological_Process_2023	COP
gs_ind_0	Sodium Ion Transport (GO:0006814)	4/89	0.00429760252222426	0.0382701504604071	7.16838578859208	39.0655374425914	SCN3A;SLC12A2;SLC8A3;SLC24A2	GO_Biological_Process_2023	COP
gs_ind_0	Striated Muscle Tissue Development (GO:0014706)	2/14	0.00463225677724816	0.0396636986551874	27.1071547420965	145.693125610395	SGCZ;SGCD	GO_Biological_Process_2023	COP
gs_ind_0	Substantia Nigra Development (GO:0021762)	3/42	0.00366269691887776	0.0350713075942004	12.0416094334439	67.5480769059387	GNB4;DYNLL1;SIRT2	GO_Biological_Process_2023	COP
gs_ind_0	Supramolecular Fiber Organization (GO:0097435)	8/315	0.00247204265301126	0.0275169247813316	3.79515783952407	22.7812337558491	APP;MYO6;HOOK3;DLG1;CAMSAP2;CORO1C;CENPJ;CARMIL1	GO_Biological_Process_2023	COP
gs_ind_0	Synapse Organization (GO:0050808)	7/131	5.5828772659092e-05	0.00310722012830759	8.28012557845596	81.0891012080434	ADGRL3;CTNND2;APP;SLC8A3;PDZRN3;SEMA3E;NLGN1	GO_Biological_Process_2023	COP
gs_ind_0	Synaptic Transmission, Glutamatergic (GO:0035249)	3/27	0.0010122467735197	0.0184090330130087	19.4211781540663	133.920343792363	GRIA4;GRIN2A;GRIK2	GO_Biological_Process_2023	COP
gs_ind_0	Transmembrane Receptor Protein Tyrosine Kinase Signaling Pathway (GO:0007169)	9/284	0.000281133688444288	0.00929088605808854	4.75421488574282	38.8736949233315	PLCB1;IRS1;EPHB1;PDGFC;PDGFA;FER;PTK2;ERBB4;DOK5	GO_Biological_Process_2023	COP
gs_ind_0	Transport Across Blood-Brain Barrier (GO:0150104)	4/84	0.0034945973890872	0.0340102620216629	7.61456350073348	43.0720609893192	SLC44A1;SLC1A2;SLC12A2;SLC2A13	GO_Biological_Process_2023	COP
gs_ind_0	Ubiquitin-Dependent Protein Catabolic Process (GO:0006511)	9/364	0.00162634782082348	0.0228072871565876	3.67706543798235	23.6119755834618	COP1;PELI1;PSMA1;SMURF1;RNF122;SIRT2;UBE2G2;TBL1XR1;ATE1	GO_Biological_Process_2023	COP
gs_ind_0	Vascular Transport (GO:0010232)	4/82	0.00320422724459771	0.0322414052125905	7.80894920462184	44.849015577329	SLC44A1;SLC1A2;SLC12A2;SLC2A13	GO_Biological_Process_2023	COP
gs_ind_0	Calcium Channel Complex (GO:0034704)	1/59	0.010020297912947	0.0167004965215783	161.646942800789	744.083904632041	PDE4D	GO_Cellular_Component_2023	OL
gs_ind_0	Cation Channel Complex (GO:0034703)	1/53	0.00900523165592489	0.0167004965215783	180.147252747253	848.484476591751	PDE4D	GO_Cellular_Component_2023	OL
gs_ind_0	Microbody Membrane (GO:0031903)	1/53	0.00900523165592489	0.0167004965215783	180.147252747253	848.484476591751	FAR1	GO_Cellular_Component_2023	OL
gs_ind_0	Peroxisomal Membrane (GO:0005778)	1/53	0.00900523165592489	0.0167004965215783	180.147252747253	848.484476591751	FAR1	GO_Cellular_Component_2023	OL
gs_ind_0	Peroxisome (GO:0005777)	2/129	0.000203746541785328	0.00203746541785328	145.841354723708	1239.45226360378	KCNIP4;FAR1	GO_Cellular_Component_2023	OL
gs_ind_0	Potassium Channel Complex (GO:0034705)	1/81	0.0137345867343783	0.0171682334179729	117.40707118968	503.422506997491	KCNIP4	GO_Cellular_Component_2023	OL
gs_ind_0	Voltage-Gated Calcium Channel Complex (GO:0005891)	1/49	0.00832802531721472	0.0167004965215783	195.023790642347	933.799049656585	PDE4D	GO_Cellular_Component_2023	OL
gs_ind_0	Voltage-Gated Potassium Channel Complex (GO:0008076)	1/73	0.0123853207246521	0.0171682334179729	130.387798408488	572.564548791478	KCNIP4	GO_Cellular_Component_2023	OL
gs_ind_0	3',5'-Cyclic-Nucleotide Phosphodiesterase Activity (GO:0004114)	1/16	0.00272592139206169	0.00581175491930164	610.727047146402	3606.31193348163	PDE4D	GO_Molecular_Function_2023	OL
gs_ind_0	3',5'-cyclic-AMP Phosphodiesterase Activity (GO:0004115)	1/13	0.00221529684306699	0.00581175491930164	757.356923076923	4629.24487974263	PDE4D	GO_Molecular_Function_2023	OL
gs_ind_0	ATPase Binding (GO:0051117)	1/73	0.0123853207246521	0.0161009169420478	130.387798408488	572.564548791478	PDE4D	GO_Molecular_Function_2023	OL
gs_ind_0	Adrenergic Receptor Binding (GO:0031690)	1/14	0.00238552992020996	0.00581175491930164	701.239316239316	4234.31719876129	PDE4D	GO_Molecular_Function_2023	OL
gs_ind_0	Cyclic Nucleotide Binding (GO:0030551)	1/21	0.00357646456572409	0.00581175491930164	461.712945590994	2601.00471259769	PDE4D	GO_Molecular_Function_2023	OL
gs_ind_0	Cyclic-Nucleotide Phosphodiesterase Activity (GO:0004112)	1/8	0.00136375792380069	0.00581175491930164	1262.41538461538	8328.79965234667	PDE4D	GO_Molecular_Function_2023	OL
gs_ind_0	Fucosyltransferase Activity (GO:0008417)	1/11	0.00187475599117543	0.00581175491930164	901.659340659341	5661.76854871059	FUT8	GO_Molecular_Function_2023	OL
gs_ind_0	Oxidoreductase Activity, Acting On The Aldehyde Or Oxo Group Of Donors, NAD Or NADP As Acceptor (GO:0016620)	1/20	0.00340640569096997	0.00581175491930164	485.402366863905	2758.10362046989	FAR1	GO_Molecular_Function_2023	OL
gs_ind_0	Potassium Channel Regulator Activity (GO:0015459)	1/44	0.00748095961544142	0.0108058305556376	217.466843501326	1064.58592532336	KCNIP4	GO_Molecular_Function_2023	OL
gs_ind_0	cAMP Binding (GO:0030552)	1/11	0.00187475599117543	0.00581175491930164	901.659340659341	5661.76854871059	PDE4D	GO_Molecular_Function_2023	OL
gs_ind_0	Adrenergic Receptor Signaling Pathway (GO:0071875)	1/18	0.00306621330755968	0.00892131200997319	540.903296703297	3130.37610145467	PDE4D	GO_Biological_Process_2023	OL
gs_ind_0	Anterograde Trans-Synaptic Signaling (GO:0098916)	1/199	0.0334535153832211	0.0348872374710734	47.4762642898663	161.305279791526	PLP1	GO_Biological_Process_2023	OL
gs_ind_0	Antigen Receptor-Mediated Signaling Pathway (GO:0050851)	1/132	0.0222990725532812	0.0256256968113011	71.7832699619772	273.006863856945	PDE4D	GO_Biological_Process_2023	OL
gs_ind_0	Axon Development (GO:0061564)	1/99	0.0167646595537559	0.0200626253676096	95.9098008590394	392.1255142156	PLP1	GO_Biological_Process_2023	OL
gs_ind_0	Axon Ensheathment In Central Nervous System (GO:0032291)	1/7	0.00119337541199087	0.00851140366020477	1456.66863905325	9804.79219041769	PLP1	GO_Biological_Process_2023	OL
gs_ind_0	Carbohydrate Biosynthetic Process (GO:0016051)	1/25	0.00425645135581537	0.00892131200997319	386.293563579278	2108.8999770014	FUT8	GO_Biological_Process_2023	OL
gs_ind_0	Cellular Lipid Biosynthetic Process (GO:0097384)	1/5	0.000852535636127893	0.00851140366020477	2104.17948717949	14870.8583214541	FAR1	GO_Biological_Process_2023	OL
gs_ind_0	Central Nervous System Myelination (GO:0022010)	1/11	0.00187475599117543	0.00851140366020477	901.659340659341	5661.76854871059	PLP1	GO_Biological_Process_2023	OL
gs_ind_0	Chemical Synaptic Transmission (GO:0007268)	1/273	0.0456464074687182	0.0462803853502282	34.5209597741708	106.560347112817	PLP1	GO_Biological_Process_2023	OL
gs_ind_0	Chordate Embryonic Development (GO:0043009)	1/59	0.010020297912947	0.0135459582897246	161.646942800789	744.083904632041	FUT8	GO_Biological_Process_2023	OL
gs_ind_0	Cyclic-Nucleotide-Mediated Signaling (GO:0019935)	1/40	0.00680286059540006	0.0110357516325379	239.512171372931	1195.26443319841	PDE4D	GO_Biological_Process_2023	OL
gs_ind_0	Endothelial Cell Development (GO:0001885)	1/20	0.00340640569096997	0.00892131200997319	485.402366863905	2758.10362046989	PDE4D	GO_Biological_Process_2023	OL
gs_ind_0	Establishment Of Endothelial Barrier (GO:0061028)	1/28	0.00476618038888979	0.00892131200997319	344.127272727273	1839.77668458928	PDE4D	GO_Biological_Process_2023	OL
gs_ind_0	Ether Lipid Biosynthetic Process (GO:0008611)	1/9	0.00153411552224426	0.00851140366020477	1113.86877828054	7217.6483252529	FAR1	GO_Biological_Process_2023	OL
gs_ind_0	Ether Lipid Metabolic Process (GO:0046485)	1/13	0.00221529684306699	0.00851140366020477	757.356923076923	4629.24487974263	FAR1	GO_Biological_Process_2023	OL
gs_ind_0	Fatty Acid Derivative Biosynthetic Process (GO:1901570)	1/28	0.00476618038888979	0.00892131200997319	344.127272727273	1839.77668458928	FAR1	GO_Biological_Process_2023	OL
gs_ind_0	Fucose Catabolic Process (GO:0019317)	1/8	0.00136375792380069	0.00851140366020477	1262.41538461538	8328.79965234667	FUT8	GO_Biological_Process_2023	OL
gs_ind_0	Glycerol Ether Biosynthetic Process (GO:0046504)	1/5	0.000852535636127893	0.00851140366020477	2104.17948717949	14870.8583214541	FAR1	GO_Biological_Process_2023	OL
gs_ind_0	Glycerophospholipid Biosynthetic Process (GO:0046474)	1/108	0.0182767013100041	0.0215193418650048	87.8608228980322	351.630275479004	FAR1	GO_Biological_Process_2023	OL
gs_ind_0	Glycerophospholipid Metabolic Process (GO:0006650)	1/62	0.0105274967552646	0.0139728593297149	153.750469043152	700.143459481703	FAR1	GO_Biological_Process_2023	OL
gs_ind_0	Glycoprotein Metabolic Process (GO:0009100)	1/53	0.00900523165592489	0.0128898413898533	180.147252747253	848.484476591751	FUT8	GO_Biological_Process_2023	OL
gs_ind_0	In Utero Embryonic Development (GO:0001701)	1/27	0.00459629556794563	0.00892131200997319	357.121915820029	1922.21035867639	FUT8	GO_Biological_Process_2023	OL
gs_ind_0	L-fucose Catabolic Process (GO:0042355)	1/8	0.00136375792380069	0.00851140366020477	1262.41538461538	8328.79965234667	FUT8	GO_Biological_Process_2023	OL
gs_ind_0	L-fucose Metabolic Process (GO:0042354)	1/8	0.00136375792380069	0.00851140366020477	1262.41538461538	8328.79965234667	FUT8	GO_Biological_Process_2023	OL
gs_ind_0	Long-Chain fatty-acyl-CoA Metabolic Process (GO:0035336)	1/23	0.00391650769649135	0.00892131200997319	420.651282051282	2331.48283126079	FAR1	GO_Biological_Process_2023	OL
gs_ind_0	Myelination (GO:0042552)	1/48	0.00815866176724084	0.0121547410001751	199.134412955466	957.572697626148	PLP1	GO_Biological_Process_2023	OL
gs_ind_0	Negative Regulation Of Heart Contraction (GO:0045822)	1/11	0.00187475599117543	0.00851140366020477	901.659340659341	5661.76854871059	PDE4D	GO_Biological_Process_2023	OL
gs_ind_0	Negative Regulation Of Intracellular Signal Transduction (GO:1902532)	1/228	0.0382476254282987	0.0393250233276874	41.3949281487743	135.099542491055	PDE4D	GO_Biological_Process_2023	OL
gs_ind_0	Negative Regulation Of Peptidyl-Serine Phosphorylation (GO:0033137)	1/19	0.00323632193925934	0.00892131200997319	511.652806652807	2933.46814274964	PDE4D	GO_Biological_Process_2023	OL
gs_ind_0	Negative Regulation Of Protein Phosphorylation (GO:0001933)	1/148	0.0249727982813412	0.0272091682766852	63.9715775749674	236.053081533029	PDE4D	GO_Biological_Process_2023	OL
gs_ind_0	Negative Regulation Of Relaxation Of Muscle (GO:1901078)	1/5	0.000852535636127893	0.00851140366020477	2104.17948717949	14870.8583214541	PDE4D	GO_Biological_Process_2023	OL
gs_ind_0	Negative Regulation Of cAMP-mediated Signaling (GO:0043951)	1/8	0.00136375792380069	0.00851140366020477	1262.41538461538	8328.79965234667	PDE4D	GO_Biological_Process_2023	OL
gs_ind_0	Neuron Projection Development (GO:0031175)	1/192	0.0322932524592892	0.0341653250656248	49.2201245229966	168.967616474152	PLP1	GO_Biological_Process_2023	OL
gs_ind_0	Nucleotide-Sugar Metabolic Process (GO:0009225)	1/13	0.00221529684306699	0.00851140366020477	757.356923076923	4629.24487974263	FUT8	GO_Biological_Process_2023	OL
gs_ind_0	Oligodendrocyte Development (GO:0014003)	1/16	0.00272592139206169	0.00892131200997319	610.727047146402	3606.31193348163	PLP1	GO_Biological_Process_2023	OL
gs_ind_0	Oligosaccharide Biosynthetic Process (GO:0009312)	1/22	0.00374649856655391	0.00892131200997319	440.227191413238	2459.52008327668	FUT8	GO_Biological_Process_2023	OL
gs_ind_0	Oligosaccharide Metabolic Process (GO:0009311)	1/48	0.00815866176724084	0.0121547410001751	199.134412955466	957.572697626148	FUT8	GO_Biological_Process_2023	OL
gs_ind_0	Phospholipid Biosynthetic Process (GO:0008654)	1/27	0.00459629556794563	0.00892131200997319	357.121915820029	1922.21035867639	FAR1	GO_Biological_Process_2023	OL
gs_ind_0	Positive Regulation Of Heart Rate (GO:0010460)	1/17	0.00289607979283817	0.00892131200997319	573.699300699301	3352.92661651724	PDE4D	GO_Biological_Process_2023	OL
gs_ind_0	Positive Regulation Of Interleukin-2 Production (GO:0032743)	1/25	0.00425645135581537	0.00892131200997319	386.293563579278	2108.8999770014	PDE4D	GO_Biological_Process_2023	OL
gs_ind_0	Positive Regulation Of Interleukin-5 Production (GO:0032754)	1/6	0.00102296798377872	0.00851140366020477	1721.55944055944	11853.0178146031	PDE4D	GO_Biological_Process_2023	OL
gs_ind_0	Positive Regulation Of Type II Interferon Production (GO:0032729)	1/58	0.00985118211836442	0.0135459582897246	164.46220735786	759.842340024749	PDE4D	GO_Biological_Process_2023	OL
gs_ind_0	Protein Glycosylation (GO:0006486)	1/146	0.02463892569418	0.0272091682766852	64.8540840602696	240.182414048076	FUT8	GO_Biological_Process_2023	OL
gs_ind_0	Protein Localization To Cell Periphery (GO:1990778)	1/139	0.0234695998194673	0.026358165951094	68.1435712302138	255.678040096034	KCNIP4	GO_Biological_Process_2023	OL
gs_ind_0	Protein Localization To Membrane (GO:0072657)	1/189	0.0317956315839151	0.0341335456709676	50.0071413997143	172.445945101462	KCNIP4	GO_Biological_Process_2023	OL
gs_ind_0	Protein Localization To Plasma Membrane (GO:0072659)	1/133	0.022466364327716	0.0256256968113011	71.2397677793904	270.407351693817	KCNIP4	GO_Biological_Process_2023	OL
gs_ind_0	Protein N-linked Glycosylation (GO:0006487)	1/64	0.0108655055624881	0.0141639626082434	148.900666262871	673.352954859793	FUT8	GO_Biological_Process_2023	OL
gs_ind_0	Protein N-linked Glycosylation Via Asparagine (GO:0018279)	1/23	0.00391650769649135	0.00892131200997319	420.651282051282	2331.48283126079	FUT8	GO_Biological_Process_2023	OL
gs_ind_0	Regulation Of Actin Filament-Based Movement (GO:1903115)	1/9	0.00153411552224426	0.00851140366020477	1113.86877828054	7217.6483252529	PDE4D	GO_Biological_Process_2023	OL
gs_ind_0	Regulation Of Calcium Ion Transmembrane Transporter Activity (GO:1901019)	1/32	0.0054454711758933	0.00969559502049295	300.399267399267	1565.97266716869	PDE4D	GO_Biological_Process_2023	OL
gs_ind_0	Regulation Of Cardiac Muscle Cell Contraction (GO:0086004)	1/26	0.00442638589126431	0.00892131200997319	371.135746606335	2011.61952769168	PDE4D	GO_Biological_Process_2023	OL
gs_ind_0	Regulation Of Cardiac Muscle Contraction (GO:0055117)	1/35	0.00595467842935365	0.0101091052405306	274.257525083612	1405.17984317403	PDE4D	GO_Biological_Process_2023	OL
gs_ind_0	Regulation Of Cation Channel Activity (GO:2001257)	1/56	0.00951287624035873	0.0133546147220421	170.397089397089	793.217025170931	PDE4D	GO_Biological_Process_2023	OL
gs_ind_0	Regulation Of Cell Communication By Electrical Coupling (GO:0010649)	1/12	0.00204503886773368	0.00851140366020477	823.234113712375	5097.74428322279	PDE4D	GO_Biological_Process_2023	OL
gs_ind_0	Regulation Of Cell Communication By Electrical Coupling Involved In Cardiac Conduction (GO:1901844)	1/11	0.00187475599117543	0.00851140366020477	901.659340659341	5661.76854871059	PDE4D	GO_Biological_Process_2023	OL
gs_ind_0	Regulation Of Heart Contraction (GO:0008016)	1/69	0.0117100946165601	0.0149971387194541	138.015160022459	613.795376185587	PDE4D	GO_Biological_Process_2023	OL
gs_ind_0	Regulation Of Interleukin-2 Production (GO:0032663)	1/47	0.00798927342510096	0.0121547410001751	203.421836228288	982.457381793438	PDE4D	GO_Biological_Process_2023	OL
gs_ind_0	Regulation Of Interleukin-5 Production (GO:0032674)	1/12	0.00204503886773368	0.00851140366020477	823.234113712375	5097.74428322279	PDE4D	GO_Biological_Process_2023	OL
gs_ind_0	Regulation Of Monoatomic Cation Transmembrane Transport (GO:1904062)	1/39	0.00663327380703455	0.0110052042707619	245.739260739261	1232.54379655569	KCNIP4	GO_Biological_Process_2023	OL
gs_ind_0	Regulation Of Peptidyl-Serine Phosphorylation (GO:0033135)	1/93	0.0157555231271856	0.0193739252219207	102.145945945946	423.963316677976	PDE4D	GO_Biological_Process_2023	OL
gs_ind_0	Regulation Of Potassium Ion Transmembrane Transport (GO:1901379)	1/33	0.00561523176359798	0.00975980758911077	291.149112426036	1508.81401422376	KCNIP4	GO_Biological_Process_2023	OL
gs_ind_0	Regulation Of Potassium Ion Transport (GO:0043266)	1/30	0.00510587547568689	0.00931822274312858	320.780964797914	1692.87770645703	KCNIP4	GO_Biological_Process_2023	OL
gs_ind_0	Regulation Of Relaxation Of Cardiac Muscle (GO:1901897)	1/5	0.000852535636127893	0.00851140366020477	2104.17948717949	14870.8583214541	PDE4D	GO_Biological_Process_2023	OL
gs_ind_0	Regulation Of Release Of Sequestered Calcium Ion Into Cytosol (GO:0051279)	1/51	0.00866667805276001	0.0126533499570296	187.290936785986	889.307883194006	PDE4D	GO_Biological_Process_2023	OL
gs_ind_0	Regulation Of Release Of Sequestered Calcium Ion Into Cytosol By Sarcoplasmic Reticulum (GO:0010880)	1/22	0.00374649856655391	0.00892131200997319	440.227191413238	2459.52008327668	PDE4D	GO_Biological_Process_2023	OL
gs_ind_0	Regulation Of Ryanodine-Sensitive Calcium-Release Channel Activity (GO:0060314)	1/24	0.00408649195856806	0.00892131200997319	402.741407528642	2215.10528441484	PDE4D	GO_Biological_Process_2023	OL
gs_ind_0	Regulation Of Type II Interferon Production (GO:0032649)	1/87	0.0147454990709038	0.0185589902099306	109.247220987105	460.675581322079	PDE4D	GO_Biological_Process_2023	OL
gs_ind_0	Regulation Of cAMP-mediated Signaling (GO:0043949)	1/18	0.00306621330755968	0.00892131200997319	540.903296703297	3130.37610145467	PDE4D	GO_Biological_Process_2023	OL
gs_ind_0	Substantia Nigra Development (GO:0021762)	1/42	0.00714195972605269	0.0113339795652575	227.958294717331	1126.51702186476	PLP1	GO_Biological_Process_2023	OL
gs_ind_0	T Cell Receptor Signaling Pathway (GO:0050852)	1/94	0.0159237741550033	0.0193739252219207	101.051007815714	418.345317120581	PDE4D	GO_Biological_Process_2023	OL
gs_ind_0	cAMP-mediated Signaling (GO:0019933)	1/26	0.00442638589126431	0.00892131200997319	371.135746606335	2011.61952769168	PDE4D	GO_Biological_Process_2023	OL
gs_ind_0	fatty-acyl-CoA Metabolic Process (GO:0035337)	1/18	0.00306621330755968	0.00892131200997319	540.903296703297	3130.37610145467	FAR1	GO_Biological_Process_2023	OL
gs_ind_0	Adherens Junction (GO:0005912)	1/149	0.01802168628107	0.0360433725621399	91.7833894500561	368.61856282448	CTNNA2	GO_Cellular_Component_2023	Progenitor
gs_ind_0	Axon (GO:0030424)	1/205	0.0247273638882176	0.0409971204280422	66.558272208639	246.255277250607	CTNNA2	GO_Cellular_Component_2023	Progenitor
gs_ind_0	Calcium Channel Complex (GO:0034704)	1/59	0.00716747129574915	0.0262121162087271	233.501424501425	1153.07728670226	PDE4D	GO_Cellular_Component_2023	Progenitor
gs_ind_0	Catenin Complex (GO:0016342)	1/28	0.00340665441806749	0.0262121162087271	497.09696969697	2824.51719964664	CTNNA2	GO_Cellular_Component_2023	Progenitor
gs_ind_0	Cation Channel Complex (GO:0034703)	1/53	0.00644045880778502	0.0262121162087271	260.225396825397	1312.87759150213	PDE4D	GO_Cellular_Component_2023	Progenitor
gs_ind_0	Cell-Cell Junction (GO:0005911)	1/297	0.0356642681079455	0.0475523574772607	45.8026981450253	152.688148654394	CTNNA2	GO_Cellular_Component_2023	Progenitor
gs_ind_0	Nuclear Membrane (GO:0031965)	1/227	0.0273516924646014	0.0409971204280422	60.0610743193525	216.158417282211	NRXN1	GO_Cellular_Component_2023	Progenitor
gs_ind_0	Peroxisome (GO:0005777)	1/129	0.0156178825927288	0.0356980173548087	106.120622568093	441.391612443235	KCNIP4	GO_Cellular_Component_2023	Progenitor
gs_ind_0	Potassium Channel Complex (GO:0034705)	1/81	0.00982954357827265	0.0262121162087271	169.596273291926	783.935500851951	KCNIP4	GO_Cellular_Component_2023	Progenitor
gs_ind_0	Vesicle (GO:0031982)	1/234	0.028185520294279	0.0409971204280422	58.2505353319058	207.893067359147	NRXN1	GO_Cellular_Component_2023	Progenitor
gs_ind_0	Voltage-Gated Calcium Channel Complex (GO:0005891)	1/49	0.00595554725628461	0.0262121162087271	281.714776632302	1443.34655268002	PDE4D	GO_Cellular_Component_2023	Progenitor
gs_ind_0	Voltage-Gated Potassium Channel Complex (GO:0008076)	1/73	0.00886217882040667	0.0262121162087271	188.347126436782	890.121480645209	KCNIP4	GO_Cellular_Component_2023	Progenitor
gs_ind_0	3',5'-Cyclic-Nucleotide Phosphodiesterase Activity (GO:0004114)	1/16	0.00194779839769636	0.00340864719596863	882.204301075269	5505.8860680387	PDE4D	GO_Molecular_Function_2023	Progenitor
gs_ind_0	3',5'-cyclic-AMP Phosphodiesterase Activity (GO:0004115)	1/13	0.00158281758727919	0.00340864719596863	1094.01333333333	7054.79829894603	PDE4D	GO_Molecular_Function_2023	Progenitor
gs_ind_0	ATPase Binding (GO:0051117)	1/73	0.00886217882040667	0.0103392086238078	188.347126436782	890.121480645209	PDE4D	GO_Molecular_Function_2023	Progenitor
gs_ind_0	Acetylcholine Receptor Binding (GO:0033130)	1/7	0.000852535636127893	0.00340864719596863	2104.17948717949	14870.8583214541	NRXN1	GO_Molecular_Function_2023	Progenitor
gs_ind_0	Adenyl Ribonucleotide Binding (GO:0032559)	1/309	0.0370835565998435	0.0380288201729059	44.0081037277147	144.988289934322	PDE4D	GO_Molecular_Function_2023	Progenitor
gs_ind_0	Adrenergic Receptor Binding (GO:0031690)	1/14	0.00170448971947992	0.00340864719596863	1012.95061728395	6457.04307167041	PDE4D	GO_Molecular_Function_2023	Progenitor
gs_ind_0	Cadherin Binding (GO:0045296)	1/317	0.0380288201729059	0.0380288201729059	42.8873091100579	140.216239354782	CTNNA2	GO_Molecular_Function_2023	Progenitor
gs_ind_0	Calcium Channel Regulator Activity (GO:0005246)	1/37	0.0044996765064544	0.00629954710903616	374.442922374429	2023.39585649937	NRXN1	GO_Molecular_Function_2023	Progenitor
gs_ind_0	Calcium Ion Binding (GO:0005509)	2/346	0.000696871601307301	0.00340864719596863	84.3738337134563	613.305751337986	KCNIP4;NRXN1	GO_Molecular_Function_2023	Progenitor
gs_ind_0	Cyclic Nucleotide Binding (GO:0030551)	1/21	0.00255586254763423	0.00397578618520881	666.951219512195	3981.27561345731	PDE4D	GO_Molecular_Function_2023	Progenitor
gs_ind_0	Cyclic-Nucleotide Phosphodiesterase Activity (GO:0004112)	1/8	0.000974278960651333	0.00340864719596863	1823.57777777778	12644.3470979881	PDE4D	GO_Molecular_Function_2023	Progenitor
gs_ind_0	Metal Ion Binding (GO:0046872)	2/521	0.00156810551217646	0.00340864719596863	55.7108483431871	359.774367084448	KCNIP4;NRXN1	GO_Molecular_Function_2023	Progenitor
gs_ind_0	Potassium Channel Regulator Activity (GO:0015459)	1/44	0.00534914159003581	0.0068079983873183	314.134099616858	1643.17867381031	KCNIP4	GO_Molecular_Function_2023	Progenitor
gs_ind_0	cAMP Binding (GO:0030552)	1/11	0.00133943773235549	0.00340864719596863	1302.46031746032	8616.43320587173	PDE4D	GO_Molecular_Function_2023	Progenitor
gs_ind_0	Adrenergic Receptor Signaling Pathway (GO:0071875)	1/18	0.00219105963344862	0.00666593827446348	781.342857142857	4784.45141214457	PDE4D	GO_Biological_Process_2023	Progenitor
gs_ind_0	Anterograde Trans-Synaptic Signaling (GO:0098916)	1/199	0.0240106557125605	0.0258576292289113	68.5801847187238	255.753172269817	NRXN1	GO_Biological_Process_2023	Progenitor
gs_ind_0	Antigen Receptor-Mediated Signaling Pathway (GO:0050851)	1/132	0.0159787529307294	0.019008480881007	103.692015209126	428.921541966167	PDE4D	GO_Biological_Process_2023	Progenitor
gs_ind_0	Auditory Behavior (GO:0031223)	1/8	0.000974278960651333	0.00596600475205233	1823.57777777778	12644.3470979881	NRXN1	GO_Biological_Process_2023	Progenitor
gs_ind_0	Axon Development (GO:0061564)	1/99	0.0120033527448878	0.0150811354999873	138.543147208122	612.716665801094	CTNNA2	GO_Biological_Process_2023	Progenitor
gs_ind_0	Axon Guidance (GO:0007411)	1/148	0.0179016077374862	0.0199358813440188	92.4079096045198	371.744522393958	NRXN1	GO_Biological_Process_2023	Progenitor
gs_ind_0	Axonogenesis (GO:0007409)	2/187	0.000204638899127238	0.00596600475205233	157.306507508664	1336.20294072777	CTNNA2;NRXN1	GO_Biological_Process_2023	Progenitor
gs_ind_0	Brain Development (GO:0007420)	1/168	0.0203009479210129	0.022353852766958	81.3343283582089	316.96701050307	CTNNA2	GO_Biological_Process_2023	Progenitor
gs_ind_0	Brain Morphogenesis (GO:0048854)	1/11	0.00133943773235549	0.00596600475205233	1302.46031746032	8616.43320587173	CTNNA2	GO_Biological_Process_2023	Progenitor
gs_ind_0	Cell Junction Assembly (GO:0034329)	1/95	0.0115206143042314	0.0146626000235673	144.42151675485	644.642380695946	NRXN1	GO_Biological_Process_2023	Progenitor
gs_ind_0	Cell Morphogenesis Involved In Neuron Differentiation (GO:0048667)	1/77	0.00934595566163441	0.0125466254087695	178.481481481481	834.010333270883	CTNNA2	GO_Biological_Process_2023	Progenitor
gs_ind_0	Chemical Synaptic Transmission (GO:0007268)	1/273	0.0328206704279324	0.0338571126519724	49.8660550458716	170.377189013822	NRXN1	GO_Biological_Process_2023	Progenitor
gs_ind_0	Cyclic-Nucleotide-Mediated Signaling (GO:0019935)	1/40	0.00486380400798601	0.00821815159970051	345.978902953586	1842.66095113529	PDE4D	GO_Biological_Process_2023	Progenitor
gs_ind_0	Dendrite Morphogenesis (GO:0048813)	1/35	0.00425686562815479	0.00772542280665129	396.169082125604	2162.77503127626	CTNNA2	GO_Biological_Process_2023	Progenitor
gs_ind_0	Endothelial Cell Development (GO:0001885)	1/20	0.0024342734336751	0.00681596561429028	701.17094017094	4219.72170923307	PDE4D	GO_Biological_Process_2023	Progenitor
gs_ind_0	Establishment Of Endothelial Barrier (GO:0061028)	1/28	0.00340665441806749	0.00741893628823586	497.09696969697	2824.51719964664	PDE4D	GO_Biological_Process_2023	Progenitor
gs_ind_0	Imitative Learning (GO:0098596)	1/5	0.000609013380941785	0.00596600475205233	3039.51851851852	22503.5930381048	NRXN1	GO_Biological_Process_2023	Progenitor
gs_ind_0	Learned Vocalization Behavior Or Vocal Learning (GO:0098598)	1/8	0.000974278960651333	0.00596600475205233	1823.57777777778	12644.3470979881	NRXN1	GO_Biological_Process_2023	Progenitor
gs_ind_0	Learning (GO:0007612)	1/43	0.0052278249512094	0.00853878075364201	321.533333333333	1689.25895463172	NRXN1	GO_Biological_Process_2023	Progenitor
gs_ind_0	Membrane Assembly (GO:0071709)	1/38	0.00462106418155421	0.00808686231771987	364.448888888889	1959.68914797007	NRXN1	GO_Biological_Process_2023	Progenitor
gs_ind_0	Modulation Of Excitatory Postsynaptic Potential (GO:0098815)	1/31	0.00377110173489283	0.00747982209393822	448.169398907104	2500.95917275617	NRXN1	GO_Biological_Process_2023	Progenitor
gs_ind_0	Negative Regulation Of Actin Nucleation (GO:0051126)	1/7	0.000852535636127893	0.00596600475205233	2104.17948717949	14870.8583214541	CTNNA2	GO_Biological_Process_2023	Progenitor
gs_ind_0	Negative Regulation Of Arp2/3 Complex-Mediated Actin Nucleation (GO:0034316)	1/5	0.000609013380941785	0.00596600475205233	3039.51851851852	22503.5930381048	CTNNA2	GO_Biological_Process_2023	Progenitor
gs_ind_0	Negative Regulation Of Heart Contraction (GO:0045822)	1/11	0.00133943773235549	0.00596600475205233	1302.46031746032	8616.43320587173	PDE4D	GO_Biological_Process_2023	Progenitor
gs_ind_0	Negative Regulation Of Intracellular Signal Transduction (GO:1902532)	1/228	0.0274708457547564	0.0292624226518058	59.7956043956044	214.943072892997	PDE4D	GO_Biological_Process_2023	Progenitor
gs_ind_0	Negative Regulation Of Peptidyl-Serine Phosphorylation (GO:0033137)	1/19	0.00231267246256896	0.00666593827446348	739.09009009009	4485.79755649488	PDE4D	GO_Biological_Process_2023	Progenitor
gs_ind_0	Negative Regulation Of Protein Phosphorylation (GO:0001933)	1/148	0.0179016077374862	0.0199358813440188	92.4079096045198	371.744522393958	PDE4D	GO_Biological_Process_2023	Progenitor
gs_ind_0	Negative Regulation Of Relaxation Of Muscle (GO:1901078)	1/5	0.000609013380941785	0.00596600475205233	3039.51851851852	22503.5930381048	PDE4D	GO_Biological_Process_2023	Progenitor
gs_ind_0	Negative Regulation Of Response To External Stimulus (GO:0032102)	1/146	0.0176614154099725	0.0199358813440188	93.6827033218786	378.138328562149	CTNNA2	GO_Biological_Process_2023	Progenitor
gs_ind_0	Negative Regulation Of cAMP-mediated Signaling (GO:0043951)	1/8	0.000974278960651333	0.00596600475205233	1823.57777777778	12644.3470979881	PDE4D	GO_Biological_Process_2023	Progenitor
gs_ind_0	Neuromuscular Process (GO:0050905)	1/18	0.00219105963344862	0.00666593827446348	781.342857142857	4784.45141214457	NRXN1	GO_Biological_Process_2023	Progenitor
gs_ind_0	Neuromuscular Process Controlling Balance (GO:0050885)	1/13	0.00158281758727919	0.00596600475205233	1094.01333333333	7054.79829894603	NRXN1	GO_Biological_Process_2023	Progenitor
gs_ind_0	Neuron Cell-Cell Adhesion (GO:0007158)	1/14	0.00170448971947992	0.0061866663892234	1012.95061728395	6457.04307167041	NRXN1	GO_Biological_Process_2023	Progenitor
gs_ind_0	Neuron Projection Guidance (GO:0097485)	1/124	0.0150161967603707	0.0183948410314541	110.430499325236	463.656352011004	NRXN1	GO_Biological_Process_2023	Progenitor
gs_ind_0	Neuron Projection Morphogenesis (GO:0048812)	1/146	0.0176614154099725	0.0199358813440188	93.6827033218786	378.138328562149	CTNNA2	GO_Biological_Process_2023	Progenitor
gs_ind_0	Neurotransmitter Secretion (GO:0007269)	1/43	0.0052278249512094	0.00853878075364201	321.533333333333	1689.25895463172	NRXN1	GO_Biological_Process_2023	Progenitor
gs_ind_0	Neurotransmitter Transport (GO:0006836)	1/52	0.00631924866490443	0.0095274826024713	265.284789644013	1343.44328329513	NRXN1	GO_Biological_Process_2023	Progenitor
gs_ind_0	Positive Regulation Of Cell Junction Assembly (GO:1901890)	1/61	0.00740971419562898	0.0105239419010383	225.771349862259	1107.4002102155	NRXN1	GO_Biological_Process_2023	Progenitor
gs_ind_0	Positive Regulation Of Cellular Component Organization (GO:0051130)	1/113	0.0136914522646329	0.0169843331890383	121.260740740741	520.327845374899	NRXN1	GO_Biological_Process_2023	Progenitor
gs_ind_0	Positive Regulation Of Cytokine Production (GO:0001819)	1/320	0.0383831025652604	0.03918275053537	42.4814814814815	138.495490102777	PDE4D	GO_Biological_Process_2023	Progenitor
gs_ind_0	Positive Regulation Of Developmental Process (GO:0051094)	1/232	0.0279473421470795	0.0294498874238042	58.7566594672426	210.198022949592	NRXN1	GO_Biological_Process_2023	Progenitor
gs_ind_0	Positive Regulation Of Excitatory Postsynaptic Potential (GO:2000463)	1/22	0.00267743980531352	0.00690497634001907	635.914728682171	3766.45568209797	NRXN1	GO_Biological_Process_2023	Progenitor
gs_ind_0	Positive Regulation Of Heart Rate (GO:0010460)	1/17	0.00206943494544685	0.00666593827446348	828.717171717172	5121.86964207407	PDE4D	GO_Biological_Process_2023	Progenitor
gs_ind_0	Positive Regulation Of Interleukin-2 Production (GO:0032743)	1/25	0.00304210044934313	0.00721013415060978	558.006802721088	3233.7649653733	PDE4D	GO_Biological_Process_2023	Progenitor
gs_ind_0	Positive Regulation Of Interleukin-5 Production (GO:0032754)	1/6	0.000730780443180625	0.00596600475205233	2486.81818181818	17958.3025878445	PDE4D	GO_Biological_Process_2023	Progenitor
gs_ind_0	Positive Regulation Of Nervous System Development (GO:0051962)	1/49	0.00595554725628461	0.00941360695348212	281.714776632302	1443.34655268002	NRXN1	GO_Biological_Process_2023	Progenitor
gs_ind_0	Positive Regulation Of Signal Transduction (GO:0009967)	1/266	0.0319900254550679	0.0333513031340069	51.1895794099184	176.211482698613	NRXN1	GO_Biological_Process_2023	Progenitor
gs_ind_0	Positive Regulation Of Synapse Assembly (GO:0051965)	1/32	0.00389256047745765	0.00747982209393822	433.931216931217	2407.7489871802	NRXN1	GO_Biological_Process_2023	Progenitor
gs_ind_0	Positive Regulation Of Synapse Maturation (GO:0090129)	1/8	0.000974278960651333	0.00596600475205233	1823.57777777778	12644.3470979881	NRXN1	GO_Biological_Process_2023	Progenitor
gs_ind_0	Positive Regulation Of Synaptic Transmission (GO:0050806)	1/77	0.00934595566163441	0.0125466254087695	178.481481481481	834.010333270883	NRXN1	GO_Biological_Process_2023	Progenitor
gs_ind_0	Positive Regulation Of Synaptic Transmission, Glutamatergic (GO:0051968)	1/22	0.00267743980531352	0.00690497634001907	635.914728682171	3766.45568209797	NRXN1	GO_Biological_Process_2023	Progenitor
gs_ind_0	Positive Regulation Of Type II Interferon Production (GO:0032729)	1/58	0.00704633211120289	0.0101550080426159	237.568115942029	1177.20894693642	PDE4D	GO_Biological_Process_2023	Progenitor
gs_ind_0	Postsynapse Assembly (GO:0099068)	1/9	0.00109601041761865	0.00596600475205233	1609.0	10967.0704438683	NRXN1	GO_Biological_Process_2023	Progenitor
gs_ind_0	Postsynaptic Density Assembly (GO:0097107)	1/5	0.000609013380941785	0.00596600475205233	3039.51851851852	22503.5930381048	NRXN1	GO_Biological_Process_2023	Progenitor
gs_ind_0	Postsynaptic Density Organization (GO:0097106)	1/7	0.000852535636127893	0.00596600475205233	2104.17948717949	14870.8583214541	NRXN1	GO_Biological_Process_2023	Progenitor
gs_ind_0	Postsynaptic Membrane Assembly (GO:0097104)	1/7	0.000852535636127893	0.00596600475205233	2104.17948717949	14870.8583214541	NRXN1	GO_Biological_Process_2023	Progenitor
gs_ind_0	Postsynaptic Membrane Organization (GO:0001941)	1/17	0.00206943494544685	0.00666593827446348	828.717171717172	5121.86964207407	NRXN1	GO_Biological_Process_2023	Progenitor
gs_ind_0	Protein Localization To Cell Periphery (GO:1990778)	1/139	0.0168203721495409	0.0196237675077977	98.4344163658243	402.120783243387	KCNIP4	GO_Biological_Process_2023	Progenitor
gs_ind_0	Protein Localization To Membrane (GO:0072657)	2/189	0.000209031081630671	0.00596600475205233	155.620952380952	1318.58062483645	KCNIP4;NRXN1	GO_Biological_Process_2023	Progenitor
gs_ind_0	Protein Localization To Plasma Membrane (GO:0072659)	1/133	0.0160990195216692	0.019008480881007	102.906918238994	424.902347233103	KCNIP4	GO_Biological_Process_2023	Progenitor
gs_ind_0	Protein Localization To Synapse (GO:0035418)	1/13	0.00158281758727919	0.00596600475205233	1094.01333333333	7054.79829894603	NRXN1	GO_Biological_Process_2023	Progenitor
gs_ind_0	Receptor Clustering (GO:0043113)	1/19	0.00231267246256896	0.00666593827446348	739.09009009009	4485.79755649488	NRXN1	GO_Biological_Process_2023	Progenitor
gs_ind_0	Regulation Of Actin Filament-Based Movement (GO:1903115)	1/9	0.00109601041761865	0.00596600475205233	1609.0	10967.0704438683	PDE4D	GO_Biological_Process_2023	Progenitor
gs_ind_0	Regulation Of Arp2/3 Complex-Mediated Actin Nucleation (GO:0034315)	1/30	0.00364963114471736	0.00745133025379795	463.372881355932	2600.97183819376	CTNNA2	GO_Biological_Process_2023	Progenitor
gs_ind_0	Regulation Of Calcium Ion Transmembrane Transporter Activity (GO:1901019)	1/32	0.00389256047745765	0.00747982209393822	433.931216931217	2407.7489871802	PDE4D	GO_Biological_Process_2023	Progenitor
gs_ind_0	Regulation Of Cardiac Muscle Cell Contraction (GO:0086004)	1/26	0.00316363029057368	0.00721013415060978	536.111111111111	3085.87436482527	PDE4D	GO_Biological_Process_2023	Progenitor
gs_ind_0	Regulation Of Cardiac Muscle Contraction (GO:0055117)	1/35	0.00425686562815479	0.00772542280665129	396.169082125604	2162.77503127626	PDE4D	GO_Biological_Process_2023	Progenitor
gs_ind_0	Regulation Of Cation Channel Activity (GO:2001257)	1/56	0.00680401826856994	0.00995214612417693	246.141141141141	1228.30384063046	PDE4D	GO_Biological_Process_2023	Progenitor
gs_ind_0	Regulation Of Cell Communication By Electrical Coupling (GO:0010649)	1/12	0.00146113359186021	0.00596600475205233	1189.17391304348	7763.57268300195	PDE4D	GO_Biological_Process_2023	Progenitor
gs_ind_0	Regulation Of Cell Communication By Electrical Coupling Involved In Cardiac Conduction (GO:1901844)	1/11	0.00133943773235549	0.00596600475205233	1302.46031746032	8616.43320587173	PDE4D	GO_Biological_Process_2023	Progenitor
gs_ind_0	Regulation Of Heart Contraction (GO:0008016)	1/69	0.0083782129992391	0.0117294981989347	199.36496350365	953.3873054965	PDE4D	GO_Biological_Process_2023	Progenitor
gs_ind_0	Regulation Of Interleukin-2 Production (GO:0032663)	1/47	0.0057130204918974	0.0091782952164909	293.845878136201	1517.71613866407	PDE4D	GO_Biological_Process_2023	Progenitor
gs_ind_0	Regulation Of Interleukin-5 Production (GO:0032674)	1/12	0.00146113359186021	0.00596600475205233	1189.17391304348	7763.57268300195	PDE4D	GO_Biological_Process_2023	Progenitor
gs_ind_0	Regulation Of Monoatomic Cation Transmembrane Transport (GO:1904062)	1/39	0.00474244001510929	0.00815366879790719	354.974025974026	1899.53825183569	KCNIP4	GO_Biological_Process_2023	Progenitor
gs_ind_0	Regulation Of Neuron Migration (GO:2001222)	1/29	0.0035281487060645	0.00745133025379795	479.643274853801	2708.53693543431	CTNNA2	GO_Biological_Process_2023	Progenitor
gs_ind_0	Regulation Of Neuron Projection Development (GO:0010975)	1/174	0.0210198347797123	0.0228882645379089	78.5100864553314	303.228625539516	CTNNA2	GO_Biological_Process_2023	Progenitor
gs_ind_0	Regulation Of Peptidyl-Serine Phosphorylation (GO:0033135)	1/93	0.0112791743339919	0.0146626000235673	147.551351351351	661.737892255981	PDE4D	GO_Biological_Process_2023	Progenitor
gs_ind_0	Regulation Of Plasma Membrane Bounded Cell Projection Organization (GO:0120035)	1/28	0.00340665441806749	0.00741893628823586	497.09696969697	2824.51719964664	CTNNA2	GO_Biological_Process_2023	Progenitor
gs_ind_0	Regulation Of Potassium Ion Transmembrane Transport (GO:1901379)	1/33	0.00401400737327849	0.00756486004964023	420.569230769231	2320.68637609272	KCNIP4	GO_Biological_Process_2023	Progenitor
gs_ind_0	Regulation Of Potassium Ion Transport (GO:0043266)	1/30	0.00364963114471736	0.00745133025379795	463.372881355932	2600.97183819376	KCNIP4	GO_Biological_Process_2023	Progenitor
gs_ind_0	Regulation Of Relaxation Of Cardiac Muscle (GO:1901897)	1/5	0.000609013380941785	0.00596600475205233	3039.51851851852	22503.5930381048	PDE4D	GO_Biological_Process_2023	Progenitor
gs_ind_0	Regulation Of Release Of Sequestered Calcium Ion Into Cytosol (GO:0051279)	1/51	0.00619802669260473	0.00949072837305099	270.544554455446	1375.319820318	PDE4D	GO_Biological_Process_2023	Progenitor
gs_ind_0	Regulation Of Release Of Sequestered Calcium Ion Into Cytosol By Sarcoplasmic Reticulum (GO:0010880)	1/22	0.00267743980531352	0.00690497634001907	635.914728682171	3766.45568209797	PDE4D	GO_Biological_Process_2023	Progenitor
gs_ind_0	Regulation Of Ryanodine-Sensitive Calcium-Release Channel Activity (GO:0060314)	1/24	0.00292055875530092	0.00721013415060978	581.765957446809	3395.17468225954	PDE4D	GO_Biological_Process_2023	Progenitor
gs_ind_0	Regulation Of Synapse Assembly (GO:0051963)	1/51	0.00619802669260473	0.00949072837305099	270.544554455446	1375.319820318	NRXN1	GO_Biological_Process_2023	Progenitor
gs_ind_0	Regulation Of Synapse Maturation (GO:0090128)	1/10	0.00121773000789749	0.00596600475205233	1439.59649122807	9660.79634255824	NRXN1	GO_Biological_Process_2023	Progenitor
gs_ind_0	Regulation Of Synapse Organization (GO:0050807)	1/25	0.00304210044934313	0.00721013415060978	558.006802721088	3233.7649653733	CTNNA2	GO_Biological_Process_2023	Progenitor
gs_ind_0	Regulation Of Synaptic Transmission, Glutamatergic (GO:0051966)	1/55	0.00668284360875204	0.00992301020693485	250.663608562691	1255.37641518286	NRXN1	GO_Biological_Process_2023	Progenitor
gs_ind_0	Regulation Of Type II Interferon Production (GO:0032649)	1/87	0.010554571340677	0.013977675559275	157.809248554913	718.220854000967	PDE4D	GO_Biological_Process_2023	Progenitor
gs_ind_0	Regulation Of cAMP-mediated Signaling (GO:0043949)	1/18	0.00219105963344862	0.00666593827446348	781.342857142857	4784.45141214457	PDE4D	GO_Biological_Process_2023	Progenitor
gs_ind_0	Signal Release From Synapse (GO:0099643)	1/38	0.00462106418155421	0.00808686231771987	364.448888888889	1959.68914797007	NRXN1	GO_Biological_Process_2023	Progenitor
gs_ind_0	Synapse Assembly (GO:0007416)	1/71	0.00862021953577518	0.0118983311902249	193.699763593381	920.77985971902	NRXN1	GO_Biological_Process_2023	Progenitor
gs_ind_0	Synapse Organization (GO:0050808)	1/131	0.0158584745795011	0.019008480881007	104.489144316731	433.008368883163	NRXN1	GO_Biological_Process_2023	Progenitor
gs_ind_0	T Cell Receptor Signaling Pathway (GO:0050852)	1/94	0.0113999002156576	0.0146626000235673	145.969696969697	653.090418464809	PDE4D	GO_Biological_Process_2023	Progenitor
gs_ind_0	Vocal Learning (GO:0042297)	1/5	0.000609013380941785	0.00596600475205233	3039.51851851852	22503.5930381048	NRXN1	GO_Biological_Process_2023	Progenitor
gs_ind_0	cAMP-mediated Signaling (GO:0019933)	1/26	0.00316363029057368	0.00721013415060978	536.111111111111	3085.87436482527	PDE4D	GO_Biological_Process_2023	Progenitor
gs_ind_0	Actin Cytoskeleton (GO:0015629)	15/325	0.0011230056441728	0.038275183713463	2.69872362293799	18.3290469290622	CORO2B;MYO5B;RCSD1;IQGAP2;NPFFR2;ABLIM3;TSPAN5;BAIAP2L1;SEPTIN9;ONECUT2;NEB;AVIL;MYO15A;DIAPH3;MYLK3	GO_Cellular_Component_2023	L2_L3
gs_ind_0	Adherens Junction (GO:0005912)	9/149	0.00181477164158661	0.038275183713463	3.64140477503216	22.9838027697369	TJP1;MPP3;PAK4;PLEKHA7;BAIAP2L1;CEACAM1;TNKS1BP1;FAT2;NF2	GO_Cellular_Component_2023	L2_L3
gs_ind_0	Cytoskeleton (GO:0005856)	22/593	0.00166609025997382	0.038275183713463	2.13471822848083	13.6563807485182	MYO5B;NISCH;NPFFR2;TSPAN5;DYRK3;NOS1;ACTR1B;MYO15A;MYLK3;PPL;IQGAP2;NEB;NF2;ITPKA;BAIAP2L1;MVP;CORO2B;ABLIM3;SEPTIN9;ONECUT2;TEKT1;AVIL	GO_Cellular_Component_2023	L2_L3
gs_ind_0	Dendrite (GO:0030425)	13/270	0.00161473034899341	0.038275183713463	2.83039627100668	18.19544952973	GABRG2;DAGLA;STAT1;NR1D1;LAMP5;CHRM1;KCNC1;ADORA1;OPRM1;RIN3;HTR2C;PLK2;LRP2	GO_Cellular_Component_2023	L2_L3
gs_ind_0	Dendrite Membrane (GO:0032590)	5/28	0.000142938475668723	0.0312160281574997	12.5735029026443	111.314431527064	GABRG2;SHISA6;DAGLA;LAMP5;KCNC1	GO_Cellular_Component_2023	L2_L3
gs_ind_0	Early Endosome (GO:0005769)	14/307	0.0018092488647936	0.038275183713463	2.66836947732033	16.8503356805788	HLA-B;PTPN1;WASHC5;RCSD1;DAGLA;PTPN23;NF2;KCNQ1;LAMP5;EGFR;WDR91;TOM1;RIN3;VPS11	GO_Cellular_Component_2023	L2_L3
gs_ind_0	Heterochromatin (GO:0000792)	6/49	0.000269103691012928	0.0312160281574997	8.03432919478804	66.0455104595298	BAZ1A;ZNF618;TNKS1BP1;RRP8;BAZ1B;UHRF2	GO_Cellular_Component_2023	L2_L3
gs_ind_0	Intracellular Non-Membrane-Bounded Organelle (GO:0043232)	37/1184	0.00137882140789186	0.038275183713463	1.78276513857576	11.7422292882842	PARP1;REPIN1;DYRK3;NOS1;TRAIP;GTF2B;IQSEC1;KLHL7;RRP8;ATXN1L;TSPYL2;BMS1;BAZ1B;PPL;POLR1B;STAT1;PCDH1;NWD1;RAB7A;ZW10;LIPE;WDR3;NEDD9;NF2;HORMAD2;ITPKA;PARP2;SCN5A;DEUP1;MVP;BUB1B;MYO10;NOL6;SPTY2D1;ANXA11;ERCC6;CHAMP1	GO_Cellular_Component_2023	L2_L3
gs_ind_0	Intracellular Vesicle (GO:0097708)	3/11	0.000912754698978751	0.038275183713463	22.0706430276702	154.473388180117	PLCG2;EGFR;ABCA13	GO_Cellular_Component_2023	L2_L3
gs_ind_0	Pericentric Heterochromatin (GO:0005721)	4/21	0.000527266040883306	0.038275183713463	13.7981726468069	104.145920846265	BAZ1A;BAZ1B;ZNF618;UHRF2	GO_Cellular_Component_2023	L2_L3
gs_ind_0	Voltage-Gated Potassium Channel Complex (GO:0008076)	6/73	0.00226071286843698	0.0437071154564483	5.17459115762389	31.5239978763732	KCNQ1;KCNIP1;KCNC1;KCNK1;KCND3;KCNMB1	GO_Cellular_Component_2023	L2_L3
gs_ind_0	beta-catenin-TCF Complex (GO:1990907)	3/12	0.00120042590584996	0.038275183713463	19.7469271982351	132.799642722221	TCF7;LDB1;BCL9L	GO_Cellular_Component_2023	L2_L3
gs_ind_0	Acylglycerol Lipase Activity (GO:0047372)	4/14	9.76826376889196e-05	0.00737503914551343	23.0009517464547	212.385882902439	DAGLA;ABHD6;DAGLB;LIPE	GO_Molecular_Function_2023	L2_L3
gs_ind_0	Cadherin Binding (GO:0045296)	15/317	0.000875525854779538	0.0273503459095292	2.77064914309982	19.5072702870411	PPL;TJP1;PAICS;PTPN1;STAT1;TMPO;PAK4;TRIM25;SEPTIN9;BAIAP2L1;EGFR;TNKS1BP1;DIAPH3;CAST;P2RX4	GO_Molecular_Function_2023	L2_L3
gs_ind_0	Chromatin DNA Binding (GO:0031490)	7/83	0.000852053936932095	0.0273503459095292	5.27411633549741	37.2767197166604	REPIN1;CHD4;KDM3B;EP300;TOX4;HSF1;PER1	GO_Molecular_Function_2023	L2_L3
gs_ind_0	DNA Binding (GO:0003677)	34/844	2.13505250228802e-05	0.0038177095438036	2.33234469003078	25.08304756446	PARP1;AHR;REPIN1;CHD4;ZFPL1;SNAPC4;EGFR;IRF1;ETV5;POU3F1;ETS2;RFX5;STAT1;TOX4;RADX;H2BC15;PER1;ZNF7;ERCC1;DDIT3;CNBP;RNF4;PARP2;SPTY2D1;KDM3B;MSL3;ERG;EP300;ERCC6;HSF1;PLAGL2;BAZ1A;PRDM7;CSRNP1	GO_Molecular_Function_2023	L2_L3
gs_ind_0	DNA-binding Transcription Factor Binding (GO:0140297)	13/281	0.00229007570641722	0.0430658414833649	2.71369374324278	16.4970066850768	CARM1;BCOR;PARP1;ETS2;AHR;CHD4;EP300;GTF2B;KAT2A;UHRF2;SIN3A;LDB1;DDIT3	GO_Molecular_Function_2023	L2_L3
gs_ind_0	GTPase Regulator Activity (GO:0030695)	21/423	4.59465679316903e-05	0.00520344881826393	2.9046806132429	29.012041181682	DENND4C;ARHGAP24;BRD8;BCR;ARHGAP26;AGAP1;STXBP5L;IQGAP2;DENND2B;DNMBP;GIT2;EIF2B2;P2RY12;RIN3;DOCK2;DOCK8;RASGEF1A;BMP1;RGP1;DOCK11;ARHGEF17	GO_Molecular_Function_2023	L2_L3
gs_ind_0	Guanyl-Nucleotide Exchange Factor Activity (GO:0005085)	14/202	2.5282844660951e-05	0.0038177095438036	4.16563652417805	44.0948641659961	DOCK2;DOCK8;ARHGEF17;RASGEF1A;BMP1;P2RY12;DENND2B;DNMBP;RGP1;DOCK11;RIN3;EIF2B2;BCR;DENND4C	GO_Molecular_Function_2023	L2_L3
gs_ind_0	Histone Acetyltransferase Activity (GO:0004402)	4/27	0.00141686612648033	0.0356577975164217	10.2737040554524	67.3883871402937	EP300;KAT2A;SRCAP;BAZ1A	GO_Molecular_Function_2023	L2_L3
gs_ind_0	Lipase Activity (GO:0016298)	5/42	0.00100110225209604	0.0283437075124691	7.87665554814321	54.4013316647187	DAGLA;ABHD6;DAGLB;LIPE;DDHD2	GO_Molecular_Function_2023	L2_L3
gs_ind_0	Nuclear Receptor Coactivator Activity (GO:0030374)	5/50	0.00221067993906845	0.0430658414833649	6.49045884069233	39.6856194585977	CARM1;RNF4;BRD8;NCOA7;MED17	GO_Molecular_Function_2023	L2_L3
gs_ind_0	Protein Kinase Binding (GO:0019901)	20/509	0.0013630765263321	0.0356577975164217	2.26927422781057	14.972696277018	PTPN1;PARP1;PLCG2;PSG8;MAPK4;GRK5;AXIN2;NEK9;KCNQ1;SH2B3;BANK1;NEDD9;SCN5A;SKAP1;MVP;CCNK;PTPN23;HSF1;CEACAM1;KIZ	GO_Molecular_Function_2023	L2_L3
gs_ind_0	Protein Serine/Threonine Kinase Activity (GO:0004674)	16/342	0.000675685237852876	0.0273503459095292	2.7346572923676	19.962405401154	MAP3K14;CAMKV;GRK5;NEK9;HIPK1;PAK4;RIOK3;DYRK3;EGFR;MAP3K15;PRKCH;MAPK4;PLK2;SNRK;CCNK;MYLK3	GO_Molecular_Function_2023	L2_L3
gs_ind_0	Protein Tyrosine Kinase Binding (GO:1990782)	11/85	4.65061950242444e-07	0.000210673063459827	8.34916931076037	121.740032677211	SHC3;GRB14;ANGPT2;PTPN1;PLCG2;PSG8;CEACAM1;SH2B3;BANK1;PITPNM2;NEDD9	GO_Molecular_Function_2023	L2_L3
gs_ind_0	Purinergic Nucleotide Receptor Activity (GO:0001614)	3/14	0.00193248469293755	0.0416864555190815	16.311869015592	101.932032653362	P2RX4;P2RY12;P2RY14	GO_Molecular_Function_2023	L2_L3
gs_ind_0	RNA Polymerase II Transcription Regulatory Region Sequence-Specific DNA Binding (GO:0000977)	37/1220	0.0022901416563346	0.0430658414833649	1.72694673714798	10.4983537588415	ZNF844;ZNF696;SNAPC4;NLRC5;ZNF732;GTF2B;IRF1;TBR1;ETV5;POU3F1;ZNF766;ETS2;RFX5;STAT1;NR1D1;ZNF860;ZNF670;ZNF563;PER1;ZNF7;DDIT3;ZNF516;ZNF383;STAT4;RUNX2;ELK3;DBP;ZNF345;ZNF490;TCF7;DACH1;ERG;ZNF136;HSF1;ONECUT2;CIART;RUNX1	GO_Molecular_Function_2023	L2_L3
gs_ind_0	RNA Polymerase II-specific DNA-binding Transcription Factor Binding (GO:0061629)	13/227	0.000325922676430946	0.0210918532033169	3.4014448127732	27.3096915238204	PARP1;ETS2;AHR;CHD4;EP300;STAT1;HIF1AN;PARP9;NCOA7;UHRF2;SIN3A;LDB1;DDIT3	GO_Molecular_Function_2023	L2_L3
gs_ind_0	Receptor Tyrosine Kinase Binding (GO:0030971)	6/59	0.000742616447022248	0.0273503459095292	6.53096223599848	47.0577438005552	SHC3;GRB14;PTPN1;ANGPT2;SH2B3;PITPNM2	GO_Molecular_Function_2023	L2_L3
gs_ind_0	Sequence-Specific Double-Stranded DNA Binding (GO:1990837)	25/712	0.00177255951719415	0.0401484730644476	2.01351012524145	12.7562525555304	CARM1;AHR;IRF1;TSPYL2;ETV5;POU3F1;ETS2;RFX5;NR1D1;ZW10;PER1;DDIT3;BAHD1;PER2;RUNX2;ELK3;DBP;ZNF345;BCOR;TCF7;ERG;HSF1;ONECUT2;ZNF282;RUNX1	GO_Molecular_Function_2023	L2_L3
gs_ind_0	Transcription Cis-Regulatory Region Binding (GO:0000976)	22/471	7.50630079991916e-05	0.00680070852472676	2.72244473381497	25.8555550017328	CARM1;ZNF844;AHR;ZNF696;IRF1;ETV5;RFX5;STAT1;NR1D1;ZNF563;PER1;DDIT3;BAHD1;PER2;ZNF516;ELK3;DBP;BCOR;TCF7;DACH1;HSF1;RUNX1	GO_Molecular_Function_2023	L2_L3
gs_ind_0	Transcription Coregulator Binding (GO:0001221)	7/99	0.00237670206861837	0.0430658414833649	4.36010123836211	26.3439123547646	PER2;CHD4;EP300;STAT1;NR1D1;ZNF618;PER1	GO_Molecular_Function_2023	L2_L3
gs_ind_0	Transcription Regulatory Region Nucleic Acid Binding (GO:0001067)	12/222	0.000905640593030769	0.0273503459095292	3.2053312219583	22.4593328552773	CARM1;BCOR;TCF7;BAHD1;PER2;NR1D1;HSF1;RUNX1;IRF1;PER1;ETV5;DDIT3	GO_Molecular_Function_2023	L2_L3
gs_ind_0	Transition Metal Ion Binding (GO:0046914)	19/455	0.000882648790227602	0.0273503459095292	2.42060126944524	17.0230797791449	PTPN1;PARP1;CHD4;ZFPL1;HIF1AN;NOS1;GTF2B;BAZ1B;BBOX1;CDO1;ADAMTS3;KMT2A;MTPAP;P2RX4;SEC24D;CYP3A4;RBSN;PHF5A;ZNF282	GO_Molecular_Function_2023	L2_L3
gs_ind_0	Triglyceride Lipase Activity (GO:0004806)	4/21	0.000527266040883306	0.0273503459095292	13.7981726468069	104.145920846265	LIPE;DDHD2;DAGLB;DAGLA	GO_Molecular_Function_2023	L2_L3
gs_ind_0	Voltage-Gated Monoatomic Cation Channel Activity (GO:0022843)	6/76	0.00277245535743952	0.0483047029584655	4.95402625582133	29.1694152895	KCNQ1;KCNC1;OPRM1;TMC1;KCNK1;KCND3	GO_Molecular_Function_2023	L2_L3
gs_ind_0	Voltage-Gated Potassium Channel Activity Involved In Cardiac Muscle Cell Action Potential Repolarization (GO:0086008)	3/13	0.0015393128239557	0.0367004583816807	17.8658239077401	115.706564628882	KCNE4;KCNQ1;KCND3	GO_Molecular_Function_2023	L2_L3
gs_ind_0	Zinc Ion Binding (GO:0008270)	16/340	0.000634754813276482	0.0273503459095292	2.75164958745969	20.2583920359256	CDO1;PTPN1;PARP1;RBSN;ADAMTS3;ZFPL1;HIF1AN;CHD4;PHF5A;KMT2A;GTF2B;ZNF282;BAZ1B;P2RX4;SEC24D;BBOX1	GO_Molecular_Function_2023	L2_L3
gs_ind_0	Hemopoiesis (GO:0030097)	10/101	1.76358592525862e-05	0.00877913073593743	6.19587356461042	67.8174066680836	OGT;HIPK1;PRKX;FGFR2;KMT2A;RUNX2;SH2B3;RUNX1;SNRK;TGFB1	GO_Biological_Process_2023	L2_L3
gs_ind_0	Negative Regulation Of DNA-templated Transcription (GO:0045892)	37/1024	9.16922247971364e-05	0.0326031353600104	2.08008644643408	19.3387154802726	PARP1;AHR;CHD4;ZNF550;IRF1;RRP8;TBR1;MIDEAS;ETV5;ETS2;STAT1;NR1D1;RCOR2;PER1;DDIT3;OGT;CNBP;BAHD1;PER2;CIART;RUNX2;ELK3;FGFR2;TGFB1;ZNF345;BCOR;DACH1;EP300;ZNF136;PARP9;HSF1;ZNF398;LDB1;SIN3A;ZNF282;SEMA4D;RUNX1	GO_Biological_Process_2023	L2_L3
gs_ind_0	Negative Regulation Of Nucleic Acid-Templated Transcription (GO:1903507)	22/455	4.52750493014965e-05	0.0187815996185708	2.82406084296798	28.2483872071672	PARP1;AHR;CHD4;IRF1;RRP8;TBR1;MIDEAS;NR1D1;RCOR2;PER1;DDIT3;BAHD1;PER2;RUNX2;ELK3;SIN3A;TGFB1;BCOR;DACH1;LDB1;CIART;ZNF282	GO_Biological_Process_2023	L2_L3
gs_ind_0	Positive Regulation Of DNA-templated Transcription (GO:0045893)	52/1241	4.30038402651255e-08	5.35182792099488e-05	2.45651676367504	41.6673794128054	CARM1;PARP1;AHR;RBM23;CHD4;BRD8;NOS1;NLRC5;EGFR;IRF1;BCL9L;ETV5;BAZ1B;POU3F1;PTH;ETS2;RFX5;STAT1;NR1D1;KMT2A;MED17;PER1;DDIT3;OGT;CNBP;RNF4;ZNF516;STAT4;NCOA7;EDRF1;SKAP1;RUNX2;ELK3;DBP;FGFR2;TGFB1;CCNK;EP300;MSL3;ERG;ERCC6;PARP9;PHF5A;HSF1;KAT2A;ONECUT2;ZNF398;LDB1;SIN3A;CSRNP1;ATAD2;RUNX1	GO_Biological_Process_2023	L2_L3
gs_ind_0	Positive Regulation Of Nucleic Acid-Templated Transcription (GO:1903508)	29/556	6.6273495832517e-07	0.000412386827817837	3.06496059262937	43.6048593140139	AHR;RBM23;CHD4;BRD8;NOS1;EGFR;IRF1;POU3F1;STAT1;NR1D1;KMT2A;MED17;DDIT3;OGT;CNBP;RNF4;ZNF516;EDRF1;SKAP1;RUNX2;TGFB1;EP300;MSL3;PARP9;PHF5A;KAT2A;ZNF398;ATAD2;RUNX1	GO_Biological_Process_2023	L2_L3
gs_ind_0	Positive Regulation Of Transcription By RNA Polymerase II (GO:0045944)	42/936	1.45089630721517e-07	0.000120376030288618	2.6269953811303	41.3644437242594	PARP1;AHR;BRD8;NOS1;NLRC5;EGFR;IRF1;BCL9L;ETV5;BAZ1B;PTH;ETS2;RFX5;STAT1;NR1D1;KMT2A;MED17;PER1;DDIT3;OGT;CNBP;RNF4;STAT4;NCOA7;SKAP1;RUNX2;ELK3;DBP;FGFR2;CCNK;TGFB1;EP300;ERG;ERCC6;HSF1;KAT2A;ONECUT2;LDB1;SIN3A;CSRNP1;ATAD2;RUNX1	GO_Biological_Process_2023	L2_L3
gs_ind_0	Regulation Of DNA-templated Transcription (GO:0006355)	76/1917	3.42710263585863e-10	8.53005846065212e-07	2.3540081687436	51.3035735586909	CARM1;ZNF844;PARP1;AHR;REPIN1;ZNF696;CHD4;ZFPL1;RBM23;BRD8;NOS1;ZNF732;EGFR;IRF1;ATXN1L;RRP8;TBR1;MIDEAS;ETV5;BAZ1B;POU3F1;ETS2;RFX5;STAT1;NR1D1;SRSF10;TOX4;KMT2A;MED17;RCOR2;ZNF563;PER1;DDIT3;OGT;CNBP;BAHD1;RNF4;PER2;ZNF516;ZNF383;STAT4;NCOA7;EDRF1;SKAP1;CIART;RUNX2;ELK3;DBP;TGFB1;CCNK;ZNF345;BCOR;SRCAP;TCF7;SPTY2D1;DACH1;KDM3B;MSL3;ERG;EP300;PARP9;ERCC6;POFUT1;HSF1;PHF5A;KAT2A;ONECUT2;BAZ1A;ZNF…	GO_Biological_Process_2023	L2_L3
gs_ind_0	Axon (GO:0030424)	6/205	0.000363125668534387	0.049748216589211	7.33894986774415	58.1300722182353	KCNB1;SYT11;STAT1;SYT2;HMCN2;KCNC1	GO_Cellular_Component_2023	IN-VIP
gs_ind_0	GTPase Regulator Activity (GO:0030695)	8/423	0.000739354614838327	0.0245465732126324	4.63486333161423	33.4161266230507	MCF2L;HPS4;ELMO1;TBC1D1;DENND2A;MCF2L2;DOCK5;TBC1D8	GO_Molecular_Function_2023	IN-VIP
gs_ind_0	Guanyl-Nucleotide Exchange Factor Activity (GO:0005085)	6/202	0.000335743288961631	0.0139333464919077	7.45154469137891	59.6061258858848	MCF2L;HPS4;ELMO1;DENND2A;MCF2L2;DOCK5	GO_Molecular_Function_2023	IN-VIP
gs_ind_0	RNA Polymerase II Transcription Regulatory Region Sequence-Specific DNA Binding (GO:0000977)	14/1220	0.00142155684213695	0.0393297392991224	2.76248701177799	18.1108721428425	HES6;ZNF844;STAT1;ZNF704;ZNF732;MAFG;ESR1;STAT4;RUNX1;ATF1;PER1;ETV5;ZNF44;NFE2L3	GO_Molecular_Function_2023	IN-VIP
gs_ind_0	Transcription Cis-Regulatory Region Binding (GO:0000976)	10/471	6.38766044878827e-05	0.0050781696051205	5.20721934571035	50.2942268958392	ZNF844;PER2;ELL2;STAT1;GABPB1;ATF1;RUNX1;PER1;ETV5;ZNF44	GO_Molecular_Function_2023	IN-VIP
gs_ind_0	Transcription Coregulator Binding (GO:0001221)	5/99	9.17741494901295e-05	0.0050781696051205	13.0711880711881	121.51211576371	PER2;STAT1;USP11;ESR1;PER1	GO_Molecular_Function_2023	IN-VIP
gs_ind_0	Transcription Corepressor Binding (GO:0001222)	5/42	1.34483455069392e-06	0.000223242535415191	32.9854545454545	445.938262098188	PER2;STAT1;USP11;ESR1;PER1	GO_Molecular_Function_2023	IN-VIP
gs_ind_0	Dendrite (GO:0030425)	10/270	2.25833924415417e-05	0.00310364100449503	5.90342330960422	63.1565686189329	BRINP2;TRIM9;STAT1;SORBS2;CHRM1;KCNC1;ADORA1;HOMER1;HTR2C;PLK2	GO_Cellular_Component_2023	L5_L6-CC
gs_ind_0	Neuron Projection (GO:0043005)	14/557	4.31061250624309e-05	0.00310364100449503	3.93707620502519	39.5748815698108	BRINP2;TRIM9;STAT1;SORBS2;CHRM1;KCNC1;ADORA1;CAMK2D;HOMER1;HTR2C;AVIL;PLK2;DSCAML1;SCN11A	GO_Cellular_Component_2023	L5_L6-CC
gs_ind_0	Potassium Channel Complex (GO:0034705)	5/81	0.000263818865500317	0.00949747915801141	10.3898466432162	85.6149110046937	KCNG3;KCNC1;KCNK1;KCND3;KCNMB4	GO_Cellular_Component_2023	L5_L6-CC
gs_ind_0	Voltage-Gated Potassium Channel Complex (GO:0008076)	5/73	0.000161825491689811	0.00776762360111095	11.6055412220767	101.304676658802	KCNG3;KCNC1;KCNK1;KCND3;KCNMB4	GO_Cellular_Component_2023	L5_L6-CC
gs_ind_0	DNA-binding Transcription Factor Binding (GO:0140297)	10/281	3.17025358491011e-05	0.00308878506939416	5.66270368557242	58.6605923760844	BCOR;PARP1;AHR;MEF2D;KAT2A;TP53;TRIB1;TLE1;LDB1;SPEN	GO_Molecular_Function_2023	L5_L6-CC
gs_ind_0	Protein Homodimerization Activity (GO:0042803)	16/660	1.91399277956108e-05	0.00308878506939416	3.79641327369796	41.24322374837	CRYM;PARP1;AHR;TRIM9;GLIPR2;EIF2AK2;STAT1;HPD;KMT2A;PDGFB;CEACAM1;CAMK2D;OXA1L;LDB1;DSCAML1;ZHX3	GO_Molecular_Function_2023	L5_L6-CC
gs_ind_0	Protein Tyrosine Kinase Binding (GO:1990782)	5/85	0.000330194062308501	0.0223706477214009	9.87261012985007	79.1371645435042	SHC3;BLNK;PSG8;CEACAM1;TP53	GO_Molecular_Function_2023	L5_L6-CC
gs_ind_0	RNA Polymerase II-specific DNA-binding Transcription Factor Binding (GO:0061629)	9/227	3.41931926501198e-05	0.00308878506939416	6.3515080297689	65.3156310667835	PARP1;AHR;STAT1;MEF2D;TP53;TRIB1;LDB1;NFKBIA;SPEN	GO_Molecular_Function_2023	L5_L6-CC
gs_ind_0	Transcription Cis-Regulatory Region Binding (GO:0000976)	11/471	0.00052259972838322	0.0283249052783705	3.65269936607215	27.6023340302171	BCOR;ZNF844;AHR;ZNF696;PER2;STAT1;MEF2D;ZNF442;TP53;PER1;RUNX1	GO_Molecular_Function_2023	L5_L6-CC
gs_ind_0	Cellular Response To Salt (GO:1902075)	6/109	0.000120650664299217	0.0200682271617697	9.10202622990347	82.1240443498847	SSH1;CPNE8;NEUROD2;ITPKA;PDGFB;CAMK2D	GO_Biological_Process_2023	L5_L6-CC
gs_ind_0	Cytokine-Mediated Signaling Pathway (GO:0019221)	8/255	0.000455053921303326	0.0340607860095539	4.99545907912156	38.4405303724778	STAT1;IL34;STAT4;PDGFB;CEACAM1;TP53;NFKBIA;JAGN1	GO_Biological_Process_2023	L5_L6-CC
gs_ind_0	DNA Repair (GO:0006281)	9/291	0.000225369436561496	0.0234234461443726	4.90482659650801	41.1896034990271	PARP1;ERCC6;PARP4;ZRANB3;TRAIP;TP53;TNKS1BP1;ERCC1;BTG2	GO_Biological_Process_2023	L5_L6-CC
gs_ind_0	DNA-templated Transcription (GO:0006351)	7/199	0.000524255124602746	0.0363911138923361	5.65450828241526	42.7115098951125	ZNF345;COPS2;PDE10A;PARP1;ERCC6;TP53;NFE2L3	GO_Biological_Process_2023	L5_L6-CC
gs_ind_0	Endocytosis (GO:0006897)	7/187	0.000361463528257839	0.0308986579935053	6.03221522405958	47.8074133758912	TM9SF4;PACSIN2;TAFA4;AMPH;ADORA1;IGF2R;AP2A1	GO_Biological_Process_2023	L5_L6-CC
gs_ind_0	Entrainment Of Circadian Clock By Photoperiod (GO:0043153)	3/23	0.000534805948985568	0.0363911138923361	24.5326708822644	184.819491005395	PER2;PER1;TP53	GO_Biological_Process_2023	L5_L6-CC
gs_ind_0	Glucose Metabolic Process (GO:0006006)	4/59	0.000777483971557756	0.04310716686748	11.6818464482181	83.6355666934972	LRP5;IRS2;SLC39A14;PER2	GO_Biological_Process_2023	L5_L6-CC
gs_ind_0	Hemopoiesis (GO:0030097)	5/101	0.000728476008696136	0.04310716686748	8.23246118591189	59.4758757468683	OGT;KMT2A;PDGFB;TP53;RUNX1	GO_Biological_Process_2023	L5_L6-CC
gs_ind_0	Metal Ion Transport (GO:0030001)	7/170	0.000202648094081509	0.0234234461443726	6.66220807142505	56.6556813288655	KCNC1;NIPAL2;KCNK1;KCND3;SLC4A4;KCNMB4;SCN11A	GO_Biological_Process_2023	L5_L6-CC
gs_ind_0	Negative Regulation Of DNA Metabolic Process (GO:0051053)	5/49	2.35420406449538e-05	0.0125149533897102	17.875246971481	190.491551446965	WAPL;ZRANB3;KMT2A;TSPYL2;ERCC1	GO_Biological_Process_2023	L5_L6-CC
gs_ind_0	Negative Regulation Of DNA-templated Transcription (GO:0045892)	18/1024	0.000347314223358113	0.0308986579935053	2.7211736376495	21.6749117075319	CRYM;COPS2;ZNF345;PARP1;OGT;AHR;BCOR;SEMA4D;PER2;STAT1;PDGFB;TP53;LDB1;TLE1;PER1;RUNX1;SPEN;ZHX3	GO_Biological_Process_2023	L5_L6-CC
gs_ind_0	Negative Regulation Of Nucleic Acid-Templated Transcription (GO:1903507)	11/455	0.000392167335922913	0.0308986579935053	3.78568264266422	29.6942205397642	BCOR;PARP1;AHR;PER2;PDGFB;TP53;LDB1;TLE1;PER1;SPEN;ZHX3	GO_Biological_Process_2023	L5_L6-CC
gs_ind_0	Nervous System Development (GO:0007399)	12/432	5.91506479090417e-05	0.0171275797477266	4.36817345990656	42.5260164304518	ECRG4;BRINP2;SHC3;NEUROD2;CABLES1;DAGLB;ERCC6;CHRM1;ANKLE2;ADORA1;LDB1;DSCAML1	GO_Biological_Process_2023	L5_L6-CC
gs_ind_0	Photoperiodism (GO:0009648)	3/24	0.000608066634102531	0.0395772065761517	23.3910422049957	173.21595592545	PER2;PER1;TP53	GO_Biological_Process_2023	L5_L6-CC
gs_ind_0	Positive Regulation Of Cellular Biosynthetic Process (GO:0031328)	7/174	0.000233607026016955	0.0234234461443726	6.50246976210183	54.3728083273737	IRS2;OGT;NIBAN1;NMD3;PDGFB;HTR2C;PIWIL2	GO_Biological_Process_2023	L5_L6-CC
gs_ind_0	Positive Regulation Of DNA-templated Transcription (GO:0045893)	22/1241	6.86476142193451e-05	0.0171275797477266	2.75793636953383	26.4390236911423	PARP1;PLAG1;AHR;NEUROD2;MAP2K7;BRD8;PDGFB;TP53;LRP5;STAT1;CREB5;KMT2A;PER1;OGT;HMGN5;MEF2D;STAT4;ERCC6;KAT2A;LDB1;NFKBIA;RUNX1	GO_Biological_Process_2023	L5_L6-CC
gs_ind_0	Positive Regulation Of Gene Expression (GO:0010628)	12/479	0.000155543720351472	0.0223749575158268	3.92444210669862	34.4117991121201	OGT;HMGN5;NIBAN1;EIF2AK2;MED23;KMT2A;KAT2A;NWD1;PDGFB;TP53;TLE1;PIWIL2	GO_Biological_Process_2023	L5_L6-CC
gs_ind_0	Positive Regulation Of Macromolecule Biosynthetic Process (GO:0010557)	7/122	2.50800669132468e-05	0.0125149533897102	9.44206955834863	100.023970660895	IRS2;OGT;NIBAN1;NMD3;PDGFB;LDB1;PIWIL2	GO_Biological_Process_2023	L5_L6-CC
gs_ind_0	Positive Regulation Of Nucleic Acid-Templated Transcription (GO:1903508)	13/556	0.000164411845473677	0.0223749575158268	3.65215131796922	31.8216912179999	OGT;HMGN5;AHR;STAT1;CREB5;MAP2K7;BRD8;KMT2A;KAT2A;PDGFB;TP53;LRP5;RUNX1	GO_Biological_Process_2023	L5_L6-CC
gs_ind_0	Positive Regulation Of Transcription By RNA Polymerase II (GO:0045944)	19/936	3.72031764449144e-05	0.0139232887845092	3.16532735745754	32.2835422008813	PARP1;PLAG1;AHR;NEUROD2;BRD8;TP53;LRP5;STAT1;KMT2A;PER1;OGT;MEF2D;STAT4;MED23;ERCC6;KAT2A;LDB1;NFKBIA;RUNX1	GO_Biological_Process_2023	L5_L6-CC
gs_ind_0	Regulation Of Cell Communication (GO:0010646)	4/49	0.000382229180864636	0.0308986579935053	14.2527861519012	112.162160650738	TSPYL2;MTCH1;CAMK2D;GRK5	GO_Biological_Process_2023	L5_L6-CC
gs_ind_0	Regulation Of Cell Population Proliferation (GO:0042127)	16/761	0.000102443916026414	0.0193528223614145	3.27381293305117	30.0738842252084	ECRG4;IRS2;AVPR1A;HMGN5;GRK5;EIF2AK2;STAT1;IL34;CHRM1;STAT4;PDGFB;TP53;LRP5;TBC1D8;RUNX1;BTG2	GO_Biological_Process_2023	L5_L6-CC
gs_ind_0	Regulation Of DNA-templated Transcription (GO:0006355)	34/1917	6.58400940627156e-07	0.000985626208118853	2.81997807957063	40.1380219568045	ZNF844;PARP1;PLAG1;AHR;NEUROD2;ZNF696;MAP2K7;BRD8;PDGFB;TP53;CAMK2D;LRP5;NFE2L3;STAT1;CREB5;KMT2A;PER1;ZHX3;OGT;HMGN5;PER2;SAFB;ZNF442;STAT4;SPEN;ZNF345;BCOR;MED23;KDM3B;ERCC6;KAT2A;LDB1;TLE1;RUNX1	GO_Biological_Process_2023	L5_L6-CC
gs_ind_0	Regulation Of Hemoglobin Biosynthetic Process (GO:0046984)	2/6	0.000712573502196117	0.04310716686748	79.5791837531732	576.680700630652	EIF2AK2;LDB1	GO_Biological_Process_2023	L5_L6-CC
gs_ind_0	Regulation Of Vasoconstriction (GO:0019229)	3/26	0.000773111765080194	0.04310716686748	21.3992645127397	153.32759055094	PER2;AVPR1A;KCNMB4	GO_Biological_Process_2023	L5_L6-CC
gs_ind_0	Response To Calcium Ion (GO:0051592)	6/106	0.000103421896386985	0.0193528223614145	9.37442023394613	86.0261845495235	CPNE8;NEUROD2;ITPKA;HOMER1;CAMK2D;KCNMB4	GO_Biological_Process_2023	L5_L6-CC
gs_ind_0	Response To Insulin (GO:0032868)	5/79	0.000234703869182091	0.0234234461443726	10.6692932158737	89.1652675691741	IRS2;OGT;PARP1;SLC39A14;CEACAM1	GO_Biological_Process_2023	L5_L6-CC
gs_ind_0	9+2 Motile Cilium (GO:0097729)	5/70	3.85478223964176e-05	0.00167683027424416	15.8811391934256	161.40972016224	SPEF2;SAXO2;IFT88;DNAH17;CFAP70	GO_Cellular_Component_2023	IN-SV2C
gs_ind_0	Motile Cilium (GO:0031514)	4/73	0.000654598950686121	0.0189833695698975	12.1880638676126	89.3566415374125	INTU;DNAH17;IFT88;CFAP70	GO_Cellular_Component_2023	IN-SV2C
gs_ind_0	Sperm Flagellum (GO:0036126)	5/59	1.67263082236077e-05	0.00145518881545387	19.0916579748398	209.980129750307	SPEF2;SAXO2;IFT88;DNAH17;CFAP70	GO_Cellular_Component_2023	IN-SV2C
gs_ind_0	Transcription Cis-Regulatory Region Binding (GO:0000976)	10/471	0.000252290996414981	0.0476829983224314	4.36247339693193	36.1427753299495	AHR;THRA;ZNF696;STAT1;RUNX1;STAT3;PER1;ETV5;ZNF44;CREB3L2	GO_Molecular_Function_2023	IN-SV2C
gs_ind_0	9+2 Motile Cilium (GO:0097729)	8/70	2.35988119978517e-05	0.00554572081949516	8.00472753834916	85.2848821690903	CFAP52;DCDC2C;TACR1;DNAH2;TTC29;TTLL3;DNAH17;DNAH9	GO_Cellular_Component_2023	L4
gs_ind_0	Actin Cytoskeleton (GO:0015629)	16/325	0.000150822982219933	0.0177217004108421	3.15548287954608	27.7663677634728	CORO2B;EFR3B;SVIL;MYO5B;RCSD1;IQGAP2;MYO1F;NPFFR2;CALD1;ABLIM3;BAIAP2L1;ANKRD23;CAPZA1;NTN1;AVIL;DIAPH3	GO_Cellular_Component_2023	L4
gs_ind_0	Cytoskeleton (GO:0005856)	22/593	0.00055744277266744	0.0327497628942121	2.33575249402549	17.4998097060833	MYO5B;NISCH;MYO1F;NPFFR2;CALD1;ANKRD23;ACTR1B;CAPZA1;SVIL;PPL;EFR3B;IQGAP2;EDA;CTNS;BAIAP2L1;TTLL3;NTN1;CORO2B;ABLIM3;CCDC110;TEKT1;AVIL	GO_Cellular_Component_2023	L4
gs_ind_0	Sperm Flagellum (GO:0036126)	6/59	0.000474382650726021	0.0327497628942121	7.13176685203967	54.5829510856897	DCDC2C;TACR1;DNAH2;TTLL3;TTC29;DNAH17	GO_Cellular_Component_2023	L4
gs_ind_0	Transcription Cis-Regulatory Region Binding (GO:0000976)	22/471	2.11723340870892e-05	0.00944286100284179	2.97881314809147	32.0604155010021	ZNF844;ZNF696;ANKRD23;SMAD3;IRF1;STAT1;MNT;ZNF563;E4F1;PER1;ZNF746;RBL1;BAHD1;PER2;ZNF516;ZNF442;BCOR;TCF7;DACH1;HSF1;LHX2;RUNX1	GO_Molecular_Function_2023	L4
gs_ind_0	Axon Guidance (GO:0007411)	11/148	4.58981065945084e-05	0.0249685699874126	4.93515907423464	49.2977318333781	SEMA4G;CNTN5;PLXNC1;SEMA6C;EFNA3;EFNB3;NTN1;UNC5B;UNC5A;SEMA4D;DSCAML1	GO_Biological_Process_2023	L4
gs_ind_0	Cilium-Dependent Cell Motility (GO:0060285)	5/20	1.68801846410551e-05	0.0122437605929786	20.8183225806452	228.780252332881	DNAH3;DNAH2;CFAP54;TEKT1;DNAH17	GO_Biological_Process_2023	L4
gs_ind_0	Negative Regulation Of Circadian Rhythm (GO:0042754)	4/7	2.69331500313781e-06	0.00586065344682788	75.3454715219421	966.285915170942	PER2;PIWIL2;CRY1;SIN3A	GO_Biological_Process_2023	L4
gs_ind_0	Positive Regulation Of Multicellular Organismal Process (GO:0051240)	20/387	1.18436861637657e-05	0.0122437605929786	3.31653845181195	37.62186912493	PPARGC1B;ADIPOR1;SMAD3;ADRB1;GLIPR2;EHHADH;WWTR1;PTH2R;BTN3A1;LPIN1;SMARCE1;PER2;ZNF516;PRKCH;GCNT2;TGFB1;EIF2AK2;HSF1;KAT2A;SIN3A	GO_Biological_Process_2023	L4
gs_ind_0	Regulation Of Osteoblast Differentiation (GO:0045667)	8/85	9.64407308844163e-05	0.041971006080898	6.45302198449539	59.6683964501489	LIMD1;CTNNBIP1;WWTR1;SCUBE3;RUNX2;SEMA4D;FGFR2;ZHX3	GO_Biological_Process_2023	L4
gs_ind_0	9+2 Motile Cilium (GO:0097729)	4/70	0.00111508928768023	0.049435625087157	10.5350421943961	71.6258639858019	SAXO2;DNAH17;DNAH9;CFAP70	GO_Cellular_Component_2023	IN-PV
gs_ind_0	Cilium (GO:0005929)	8/254	0.000266949107138854	0.0177521156247338	5.42772012052226	44.6617373453555	PROM1;CFAP61;INTU;SEPTIN9;DNAH17;PKHD1;DNAH9;CFAP70	GO_Cellular_Component_2023	IN-PV
gs_ind_0	Motile Cilium (GO:0031514)	5/73	0.000113438836135503	0.0150873652060219	12.5475853566275	113.985361558646	CFAP61;INTU;DNAH17;DNAH9;CFAP70	GO_Cellular_Component_2023	IN-PV
gs_ind_0	Cilium Movement (GO:0003341)	5/59	4.06937258273295e-05	0.0114023819768177	15.7762418778285	159.488917586181	CFAP61;CFAP53;DNAH17;DNAH9;CFAP70	GO_Biological_Process_2023	IN-PV
gs_ind_0	Cilium Organization (GO:0044782)	8/224	0.000113494628184999	0.0265009956811973	6.18440323774076	56.1776041478116	CFAP43;CFAP61;INTU;FBF1;TMEM237;AVIL;NEDD9;CFAP70	GO_Biological_Process_2023	IN-PV
gs_ind_0	Negative Regulation Of B Cell Apoptotic Process (GO:0002903)	3/7	9.13872825176273e-06	0.00640167914035979	120.81037037037	1401.76143753009	IRS2;BCL6;FOXP1	GO_Biological_Process_2023	IN-PV
gs_ind_0	Negative Regulation Of DNA-binding Transcription Factor Activity (GO:0043433)	6/149	0.000435001468893136	0.0468797736860987	7.09282122548723	54.8995792942306	NLRC5;SFRP4;ESR1;PKHD1;IRAK2;DDIT3	GO_Biological_Process_2023	IN-PV
gs_ind_0	Negative Regulation Of DNA-templated Transcription (GO:0045892)	18/1024	0.000136744942037986	0.0273685233993169	2.9536206576445	26.2795240719597	COPS2;NFATC3;TSHZ3;TAF7;PER2;STAT1;NKRF;ORC2;FOXP1;PRICKLE1;NR6A1;ESR1;BCL6;ZNF268;MIDEAS;RUNX1;TGFB1;DDIT3	GO_Biological_Process_2023	IN-PV
gs_ind_0	Negative Regulation Of Lymphocyte Apoptotic Process (GO:0070229)	3/9	2.17236991233693e-05	0.0101449674906135	83.6338461538462	897.985535559969	IRS2;BCL6;FOXP1	GO_Biological_Process_2023	IN-PV
gs_ind_0	Negative Regulation Of miRNA Metabolic Process (GO:2000629)	3/21	0.000324773213261346	0.0413642974344678	29.3762162162162	235.961032211535	ESR1;NFATC3;TGFB1	GO_Biological_Process_2023	IN-PV
gs_ind_0	Negative Regulation Of miRNA Transcription (GO:1902894)	3/20	0.000279709396981784	0.0391872865171479	31.0556190476191	254.089601875472	ESR1;NFATC3;TGFB1	GO_Biological_Process_2023	IN-PV
gs_ind_0	Positive Regulation Of Smooth Muscle Cell Proliferation (GO:0048661)	4/47	0.000243613296749895	0.0379224698607336	16.1143930902617	134.070597353068	STAT1;IL6R;TGFB1;FOXP1	GO_Biological_Process_2023	IN-PV
gs_ind_0	Regulation Of B Cell Apoptotic Process (GO:0002902)	3/10	3.08855312472031e-05	0.0108176573193329	72.4808888888889	752.730174645281	IRS2;BCL6;FOXP1	GO_Biological_Process_2023	IN-PV
gs_ind_0	Regulation Of DNA-templated Transcription (GO:0006355)	31/1917	2.82057723337882e-06	0.00395162870396373	2.7692718490769	35.3873314067133	ZNF696;TAF7;ZFPL1;NOS1;MIDEAS;ZNF331;ZNF44;NFE2L3;NFATC3;STAT1;NKRF;KMT2A;ESR1;ZNF268;ZNF563;DDIT3;FOXP1;ELF2;ZSCAN18;PER2;PRICKLE1;BCL6;RFX8;TGFB1;TSHZ2;TSHZ3;BBX;POFUT1;NR6A1;ATAD2;RUNX1	GO_Biological_Process_2023	IN-PV
gs_ind_0	Regulation Of Smooth Muscle Cell Proliferation (GO:0048660)	4/54	0.000416925129080622	0.0468797736860987	13.8783295155519	108.009541397331	STAT1;IL6R;TGFB1;FOXP1	GO_Biological_Process_2023	IN-PV
gs_ind_0	Response To Cytokine (GO:0034097)	6/125	0.000169044798087909	0.029603970265145	8.52235148055885	74.0195781663238	CASP8;IL6R;BCL2;STAT1;SHFL;IRAK2	GO_Biological_Process_2023	IN-PV
gs_ind_0	Response To Purine-Containing Compound (GO:0014074)	3/24	0.000487216509166549	0.048756452095881	25.2753488372093	192.770079958624	CLU;STAT1;P2RX4	GO_Biological_Process_2023	IN-PV
gs_ind_0	Collagen-Containing Extracellular Matrix (GO:0062023)	8/372	9.56075590433768e-05	0.00540182708595079	6.36342852392235	58.895177026766	MATN2;ANXA11;ADAMTS3;HMCN1;LAMB1;NRG1;PCSK6;COL9A1	GO_Cellular_Component_2023	L2_L3-BS
gs_ind_0	Neuron Projection (GO:0043005)	10/557	5.84727184465968e-05	0.00540182708595079	5.28077984010473	51.4714984558018	CPEB1;LRRTM1;TRIM9;SYT7;STAT1;CHRNA7;UNC80;GABRB1;RGS8;PLK2	GO_Cellular_Component_2023	L2_L3-BS
gs_ind_0	Cysteine-Type Peptidase Activity (GO:0008234)	4/144	0.00228422167965783	0.0425695858481687	8.55769208330902	52.0455721111943	USP6;USP37;USP9X;SENP5	GO_Molecular_Function_2023	L2_L3-BS
gs_ind_0	DNA Binding (GO:0003677)	12/844	9.99993313026773e-05	0.0102499314585244	4.1620686430375	38.3340966856391	EP300;STAT1;PARP4;POU2F1;NEUROD1;RFX3;ZNF438;PER1;ETV5;ERCC1;ZNF451;MTERF1	GO_Molecular_Function_2023	L2_L3-BS
gs_ind_0	DNA Endonuclease Activity (GO:0004520)	2/21	0.00287485579982668	0.0491121199137058	33.9121234752303	198.445362230886	ERCC1;ZRANB3	GO_Molecular_Function_2023	L2_L3-BS
gs_ind_0	Phosphatidylcholine Transporter Activity (GO:0008525)	2/17	0.00188046634732568	0.0385495601201765	42.6678150120054	267.793254253784	PITPNC1;PITPNM2	GO_Molecular_Function_2023	L2_L3-BS
gs_ind_0	Phosphatidylinositol Transfer Activity (GO:0008526)	2/9	0.000507813785697692	0.0167242440367068	88.1974110032362	669.012265806509	PITPNC1;PITPNM2	GO_Molecular_Function_2023	L2_L3-BS
gs_ind_0	Protein Tyrosine Kinase Binding (GO:1990782)	4/85	0.000320073248654774	0.0167242440367068	14.7741928995273	118.887349434581	SHC3;NRG1;PITPNM2;PTPN1	GO_Molecular_Function_2023	L2_L3-BS
gs_ind_0	RNA Polymerase II Core Promoter Sequence-Specific DNA Binding (GO:0000979)	2/12	0.000924038884243858	0.0236784964087489	62.9935275080906	440.120431771359	POU2F1;STAT1	GO_Molecular_Function_2023	L2_L3-BS
gs_ind_0	Receptor Tyrosine Kinase Binding (GO:0030971)	4/59	7.76727413999035e-05	0.0102499314585244	21.7092600797519	205.434862312594	SHC3;PTPN1;PITPNM2;NRG1	GO_Molecular_Function_2023	L2_L3-BS
gs_ind_0	Transcription Coregulator Binding (GO:0001221)	4/99	0.000571071747594868	0.0167242440367068	12.6040168225903	94.1267434801075	PER2;EP300;PER1;STAT1	GO_Molecular_Function_2023	L2_L3-BS
gs_ind_0	Transcription Corepressor Binding (GO:0001222)	3/42	0.000554615634599137	0.0167242440367068	23.57914484806	176.778395552212	PER2;PER1;STAT1	GO_Molecular_Function_2023	L2_L3-BS
gs_ind_0	Transcription Regulatory Region Nucleic Acid Binding (GO:0001067)	5/222	0.00164886155146211	0.0375574020055258	6.78827813815864	43.4970475217398	PER2;ANKRD23;RFX3;PER1;ETV5	GO_Molecular_Function_2023	L2_L3-BS
gs_ind_0	Tumor Necrosis Factor Receptor Binding (GO:0005164)	2/9	0.000507813785697692	0.0167242440367068	88.1974110032362	669.012265806509	STAT1;TRIM37	GO_Molecular_Function_2023	L2_L3-BS
gs_ind_0	Activation Of Transmembrane Receptor Protein Tyrosine Kinase Activity (GO:0007171)	2/5	0.000142477866246218	0.0252414967703257	189.012944983819	1673.95986110706	NRG1;PRLR	GO_Biological_Process_2023	L2_L3-BS
gs_ind_0	Cilium-Dependent Cell Motility (GO:0060285)	3/20	5.85575931305695e-05	0.0187774681972026	53.2501628664495	518.949451036086	CFAP54;RFX3;TEKT1	GO_Biological_Process_2023	L2_L3-BS
gs_ind_0	Inositol Lipid-Mediated Signaling (GO:0048017)	3/33	0.000270274903560752	0.037143493889349	30.5436535483527	250.948824796666	PITPNM2;OGT;PLCB4	GO_Biological_Process_2023	L2_L3-BS
gs_ind_0	Negative Regulation Of DNA-templated Transcription (GO:0045892)	13/1024	0.000157431372787894	0.0252414967703257	3.70870356751022	32.4753403860582	GLIS3;OGT;PER2;EP300;STAT1;PRICKLE1;NRG1;POU2F1;USP9X;TRIM37;RFX3;PER1;ETV5	GO_Biological_Process_2023	L2_L3-BS
gs_ind_0	Regulation Of Insulin Secretion (GO:0050796)	4/87	0.000349800282517469	0.0420634839727256	14.4196132325513	114.753418914335	PER2;RFX3;SYT7;NEUROD1	GO_Biological_Process_2023	L2_L3-BS
gs_ind_0	Regulation Of Peptide Hormone Secretion (GO:0090276)	4/52	4.7166970839754e-05	0.0187774681972026	24.8468142639851	247.519408796489	PER2;RFX3;SYT7;NEUROD1	GO_Biological_Process_2023	L2_L3-BS
gs_ind_0	Regulation Of Protein Secretion (GO:0050708)	5/102	4.60397928282134e-05	0.0187774681972026	15.1877633917238	151.665073178931	STXBP5L;SYT7;PER2;RFX3;NEUROD1	GO_Biological_Process_2023	L2_L3-BS
gs_ind_0	Regulation Of Signal Transduction (GO:0009966)	6/193	0.000101268398762443	0.0243550499023675	9.37485714285714	86.2274624656338	OGT;PTPN1;CHRNA7;TSPYL2;RGS8;SHARPIN	GO_Biological_Process_2023	L2_L3-BS
gs_ind_0	Lysosomal Membrane (GO:0005765)	9/356	0.000412126215813487	0.0376592571022434	4.50344180867119	35.1006401585355	ARRB1;SLC26A11;ATG16L1;DAGLB;CLCN5;ATP6V1C2;RAB7A;P2RX4;LRP2	GO_Cellular_Component_2023	L5_L6
gs_ind_0	Lytic Vacuole Membrane (GO:0098852)	8/287	0.000453725989183655	0.0376592571022434	4.99777928567022	38.4729903540619	ARRB1;SLC26A11;DAGLB;CLCN5;ATP6V1C2;RAB7A;P2RX4;LRP2	GO_Cellular_Component_2023	L5_L6
gs_ind_0	Double-Strand Break Repair Via Nonhomologous End Joining (GO:0006303)	4/41	0.000121176729894161	0.0332024239910002	19.5216766467066	176.051565403323	PRPF19;ERCC6;ERCC1;HELQ	GO_Biological_Process_2023	L5_L6
gs_ind_0	Positive Regulation Of DNA-templated Transcription (GO:0045893)	21/1241	3.52389910867233e-05	0.0160924725962703	2.98513088766407	30.607613838435	CARM1;PLAG1;AHR;BRD8;NLRC5;ARRB1;PTH;STAT1;KMT2A;PER1;LPIN1;ZNF516;STAT4;MICAL2;RARB;ERCC6;ETV4;LDB1;SIN3A;ATAD2;RUNX1	GO_Biological_Process_2023	L5_L6
gs_ind_0	Positive Regulation Of Macromolecule Biosynthetic Process (GO:0010557)	6/122	0.000117572137311825	0.0332024239910002	9.13191595927496	82.629762383839	IRS2;PTH;NIBAN1;NLRC5;NMD3;LDB1	GO_Biological_Process_2023	L5_L6
gs_ind_0	Positive Regulation Of Transcription By RNA Polymerase II (GO:0045944)	21/936	4.75052811535949e-07	0.00065082235180425	4.01030667413578	58.3894229525187	PLAG1;AHR;EAPP;BRD8;NLRC5;ARRB1;PTH;STAT1;KMT2A;PER1;LPIN1;STAT4;MICAL2;RARB;MED23;ERCC6;ETV4;LDB1;SIN3A;ATAD2;RUNX1	GO_Biological_Process_2023	L5_L6
gs_ind_0	Regulation Of Kinase Activity (GO:0043549)	6/82	1.25136354013374e-05	0.00857184024991612	13.9204508094318	157.143677179631	IRS2;RBL1;DSTYK;NLRC5;LDB1;TSPYL2	GO_Biological_Process_2023	L5_L6
gs_ind_0	9+2 Motile Cilium (GO:0097729)	4/70	0.00155214648163744	0.0374732507709611	9.60984923040586	62.1576241695898	SAXO2;DNAH9;CABCOCO1;DNAH17	GO_Cellular_Component_2023	IN-SST
gs_ind_0	Chromosome (GO:0005694)	9/162	2.55070183435822e-06	0.000431068610006539	8.926012925174	114.959388024118	POLR1B;WAPL;PPP1R7;INSL6;FANCD2;KAT7;GTF2B;BAZ1A;TEX11	GO_Cellular_Component_2023	IN-SST
gs_ind_0	Dystroglycan Complex (GO:0016011)	2/6	0.000732489508635353	0.0309476817398437	78.4681301752359	566.466260652596	SGCE;SGCZ	GO_Cellular_Component_2023	IN-SST
gs_ind_0	MLL1 Complex (GO:0071339)	3/29	0.00111345355648021	0.0346658040375394	18.7094667760459	127.229777027408	KMT2A;PELP1;MAX	GO_Cellular_Component_2023	IN-SST
gs_ind_0	MLL1/2 Complex (GO:0044665)	3/30	0.00123073860488305	0.0346658040375394	18.0286798418972	120.794693343605	KMT2A;PELP1;MAX	GO_Cellular_Component_2023	IN-SST
gs_ind_0	Motile Cilium (GO:0031514)	5/73	0.000172596507514719	0.0145844048849938	11.4418167640329	99.13823937118	INTU;MNS1;DNAH17;PKD2;DNAH9	GO_Cellular_Component_2023	IN-SST
gs_ind_0	Sarcoglycan Complex (GO:0016012)	2/5	0.000490617702254574	0.027638130560341	100.890071799951	768.766743852991	SGCE;SGCZ	GO_Cellular_Component_2023	IN-SST
gs_ind_0	Adenylyltransferase Activity (GO:0070566)	4/25	2.74745141778202e-05	0.00755549139890054	29.7563618653354	312.508803181254	MTPAP;TENT5A;OAS1;TENT4B	GO_Molecular_Function_2023	IN-SST
gs_ind_0	Negative Regulation Of Natural Killer Cell Mediated Cytotoxicity (GO:0045953)	4/16	4.15612130988817e-06	0.00566063722406769	51.1922513089005	634.319515282267	KLRD1;HLA-E;CEACAM1;TGFB1	GO_Biological_Process_2023	IN-SST
gs_ind_0	Semaphorin Receptor Activity (GO:0017154)	1/10	0.00292030994328227	0.0408843392059518	563.224256292906	3287.01366407969	PLXNC1	GO_Molecular_Function_2023	Mic
gs_ind_0	Amyloid Precursor Protein Catabolic Process (GO:0042987)	1/13	0.00379487727046923	0.0337196994516302	428.019130434783	2385.82280823655	ADAM19	GO_Biological_Process_2023	Mic
gs_ind_0	Amyloid Precursor Protein Metabolic Process (GO:0042982)	1/17	0.00495987320947792	0.0337196994516302	324.225296442688	1720.4610402153	ADAM19	GO_Biological_Process_2023	Mic
gs_ind_0	Establishment Of Mitotic Spindle Localization (GO:0040001)	1/34	0.00989718677664671	0.0337196994516302	159.626865671642	736.75855293578	DYNLT1	GO_Biological_Process_2023	Mic
gs_ind_0	Establishment Of Mitotic Spindle Orientation (GO:0000132)	1/29	0.00844737204372925	0.0337196994516302	187.654462242563	895.843616043384	DYNLT1	GO_Biological_Process_2023	Mic
gs_ind_0	Establishment Of Spindle Orientation (GO:0051294)	1/35	0.0101869164332669	0.0337196994516302	154.996219281664	710.913577289538	DYNLT1	GO_Biological_Process_2023	Mic
gs_ind_0	Membrane Protein Ectodomain Proteolysis (GO:0006509)	1/22	0.00641436190452729	0.0337196994516302	248.793731041456	1256.21322655667	ADAM19	GO_Biological_Process_2023	Mic
gs_ind_0	Membrane Protein Proteolysis (GO:0033619)	1/34	0.00989718677664671	0.0337196994516302	159.626865671642	736.75855293578	ADAM19	GO_Biological_Process_2023	Mic
gs_ind_0	Negative Regulation Of Cell Adhesion (GO:0007162)	1/72	0.0208524367982141	0.0435770261755689	74.7208878078443	289.191091275057	PLXNC1	GO_Biological_Process_2023	Mic
gs_ind_0	Negative Regulation Of Cell Cycle (GO:0045786)	1/84	0.0242888342617925	0.0435770261755689	63.9638115074199	237.800726543476	CDKN1C	GO_Biological_Process_2023	Mic
gs_ind_0	Negative Regulation Of Cell Development (GO:0010721)	1/22	0.00641436190452729	0.0337196994516302	248.793731041456	1256.21322655667	DYNLT1	GO_Biological_Process_2023	Mic
gs_ind_0	Negative Regulation Of Cyclin-Dependent Protein Kinase Activity (GO:1904030)	1/20	0.00583280045715353	0.0337196994516302	274.324414715719	1411.19557627021	CDKN1C	GO_Biological_Process_2023	Mic
gs_ind_0	Negative Regulation Of DNA-templated Transcription (GO:0045892)	2/1024	0.0347747528475031	0.0483442716869424	9.3162184189079	31.291907387702	TFDP2;CDKN1C	GO_Biological_Process_2023	Mic
gs_ind_0	Negative Regulation Of Epithelial Cell Proliferation (GO:0050680)	1/70	0.0202786264763591	0.0435770261755689	76.8748827025336	299.672732225436	CDKN1C	GO_Biological_Process_2023	Mic
gs_ind_0	Negative Regulation Of Kinase Activity (GO:0033673)	1/62	0.0179803013558656	0.0435770261755689	86.8918345705196	349.17296813167	CDKN1C	GO_Biological_Process_2023	Mic
gs_ind_0	Negative Regulation Of Mitotic Cell Cycle (GO:0045930)	1/33	0.00960737938199149	0.0337196994516302	164.542474916388	764.336618975338	CDKN1C	GO_Biological_Process_2023	Mic
gs_ind_0	Negative Regulation Of Nervous System Development (GO:0051961)	1/18	0.00525092699427954	0.0337196994516302	305.690683229814	1604.67758598577	DYNLT1	GO_Biological_Process_2023	Mic
gs_ind_0	Negative Regulation Of Neurogenesis (GO:0050768)	1/27	0.00786690145319315	0.0337196994516302	201.826907301067	977.869734204917	DYNLT1	GO_Biological_Process_2023	Mic
gs_ind_0	Negative Regulation Of Nucleic Acid-Templated Transcription (GO:1903507)	2/455	0.00752004463205766	0.0337196994516302	21.303879876096	104.179875591106	TFDP2;CDKN1C	GO_Biological_Process_2023	Mic
gs_ind_0	Negative Regulation Of Phosphate Metabolic Process (GO:0045936)	1/20	0.00583280045715353	0.0337196994516302	274.324414715719	1411.19557627021	CDKN1C	GO_Biological_Process_2023	Mic
gs_ind_0	Negative Regulation Of Phosphorylation (GO:0042326)	1/74	0.0214259390377555	0.0435770261755689	72.6841171251109	279.336181792635	CDKN1C	GO_Biological_Process_2023	Mic
gs_ind_0	Negative Regulation Of Protein Kinase Activity (GO:0006469)	1/88	0.0254318410334719	0.044324065801194	61.0337888198758	224.101015879713	CDKN1C	GO_Biological_Process_2023	Mic
gs_ind_0	Negative Regulation Of Transferase Activity (GO:0051348)	1/37	0.010766142608227	0.0337196994516302	146.496128648005	663.825087922994	CDKN1C	GO_Biological_Process_2023	Mic
gs_ind_0	Positive Regulation Of Axonogenesis (GO:0050772)	1/38	0.0110556391644689	0.0337196994516302	142.586086956522	642.323893346191	PLXNC1	GO_Biological_Process_2023	Mic
gs_ind_0	Positive Regulation Of Cell Projection Organization (GO:0031346)	1/118	0.0339653471530737	0.0483442716869424	45.4173913043478	153.620441786596	PLXNC1	GO_Biological_Process_2023	Mic
gs_ind_0	Positive Regulation Of Cellular Response To Transforming Growth Factor Beta Stimulus (GO:1903846)	1/24	0.00699561148850888	0.0337196994516302	227.608695652174	1129.50183756732	CDKN1C	GO_Biological_Process_2023	Mic
gs_ind_0	Positive Regulation Of Neurogenesis (GO:0050769)	1/75	0.0217125746736554	0.0435770261755689	71.7067405894368	274.627043418205	PLXNC1	GO_Biological_Process_2023	Mic
gs_ind_0	Positive Regulation Of Transforming Growth Factor Beta Receptor Signaling Pathway (GO:0030511)	1/24	0.00699561148850888	0.0337196994516302	227.608695652174	1129.50183756732	CDKN1C	GO_Biological_Process_2023	Mic
gs_ind_0	Positive Regulation Of Transmembrane Receptor Protein Serine/Threonine Kinase Signaling Pathway (GO:0090100)	1/94	0.0271440499571207	0.0447510012806584	57.1088119042083	205.968493162082	CDKN1C	GO_Biological_Process_2023	Mic
gs_ind_0	Protein Maturation (GO:0051604)	1/117	0.0336820040632449	0.0483442716869424	45.8083597686135	155.32660097782	ADAM19	GO_Biological_Process_2023	Mic
gs_ind_0	Protein Processing (GO:0016485)	1/117	0.0336820040632449	0.0483442716869424	45.8083597686135	155.32660097782	ADAM19	GO_Biological_Process_2023	Mic
gs_ind_0	Regulation Of Axonogenesis (GO:0050770)	1/42	0.0122128489565125	0.0354754183974886	128.830277632268	567.531730498513	PLXNC1	GO_Biological_Process_2023	Mic
gs_ind_0	Regulation Of Cell Motility (GO:2000145)	1/123	0.0353809205735801	0.0483442716869424	43.5582963620231	145.553643945147	PLXNC1	GO_Biological_Process_2023	Mic
gs_ind_0	Regulation Of Cyclin-Dependent Protein Kinase Activity (GO:1904029)	1/53	0.015388778639567	0.0426688862278902	101.809937888199	424.966561449171	CDKN1C	GO_Biological_Process_2023	Mic
gs_ind_0	Regulation Of Epithelial Cell Proliferation (GO:0050678)	1/91	0.026288290483705	0.0445440477640557	59.0062454960365	214.701993453878	CDKN1C	GO_Biological_Process_2023	Mic
gs_ind_0	Regulation Of G Protein-Coupled Receptor Signaling Pathway (GO:0008277)	1/70	0.0202786264763591	0.0435770261755689	76.8748827025336	299.672732225436	DYNLT1	GO_Biological_Process_2023	Mic
gs_ind_0	Regulation Of Hydrolase Activity (GO:0051336)	1/71	0.0205655701569772	0.0435770261755689	75.7826086956522	294.350030833762	PLXNC1	GO_Biological_Process_2023	Mic
gs_ind_0	Regulation Of Kinase Activity (GO:0043549)	1/82	0.0237168701794207	0.0435770261755689	65.5366764470525	245.209974815731	CDKN1C	GO_Biological_Process_2023	Mic
gs_ind_0	Regulation Of Mitotic Cell Cycle (GO:0007346)	1/124	0.0356638069821707	0.0483442716869424	43.2045414539694	144.027476582075	CDKN1C	GO_Biological_Process_2023	Mic
gs_ind_0	Regulation Of Neurogenesis (GO:0050767)	1/67	0.0194173330101172	0.0435770261755689	80.3488067996077	316.70198571351	DYNLT1	GO_Biological_Process_2023	Mic
gs_ind_0	Regulation Of Phosphorylation (GO:0042325)	1/82	0.0237168701794207	0.0435770261755689	65.5366764470525	245.209974815731	CDKN1C	GO_Biological_Process_2023	Mic
gs_ind_0	Regulation Of Transforming Growth Factor Beta Receptor Signaling Pathway (GO:0017015)	1/111	0.0319803451204621	0.0483442716869424	48.3027739523903	166.288761270178	CDKN1C	GO_Biological_Process_2023	Mic
gs_ind_0	Ribonucleoprotein Complex Biogenesis (GO:0022613)	1/114	0.0328315176472766	0.0483442716869424	47.0226010342846	160.646430503312	NOL7	GO_Biological_Process_2023	Mic
gs_ind_0	Ribosomal Small Subunit Biogenesis (GO:0042274)	1/82	0.0237168701794207	0.0435770261755689	65.5366764470525	245.209974815731	NOL7	GO_Biological_Process_2023	Mic
gs_ind_0	Semaphorin-Plexin Signaling Pathway Involved In Axon Guidance (GO:1902287)	1/8	0.00233687411894819	0.0337196994516302	713.452173913043	4322.76469173957	PLXNC1	GO_Biological_Process_2023	Mic
gs_ind_0	Semaphorin-Plexin Signaling Pathway Involved In Neuron Projection Guidance (GO:1902285)	1/12	0.00350343299057371	0.0337196994516302	465.249527410208	2630.52638154952	PLXNC1	GO_Biological_Process_2023	Mic
gs_ind_0	Myosin Filament (GO:0032982)	3/15	0.000259269031342315	0.0430386592028243	32.7785323741007	270.673461162999	MYH11;MYH7B;MYO18A	GO_Cellular_Component_2023	OPC
gs_ind_0	Cholesterol Binding (GO:0015485)	4/50	0.000878744892847432	0.0301702413210952	11.3521854489596	79.8855098071152	PTCH1;CD81;OSBP2;ABCG1	GO_Molecular_Function_2023	OPC
gs_ind_0	Ciliary Neurotrophic Factor Receptor Binding (GO:0005127)	2/5	0.000712961415865467	0.0301702413210952	83.397212543554	604.303145259635	OSMR;LIFR	GO_Molecular_Function_2023	OPC
gs_ind_0	Cytokine Receptor Activity (GO:0004896)	5/76	0.000493250038051058	0.0254023769596295	9.04408326839586	68.866120820771	FLT3;IL6R;OSMR;IL15RA;LIFR	GO_Molecular_Function_2023	OPC
gs_ind_0	GTPase Regulator Activity (GO:0030695)	11/423	0.00113106837857828	0.0345614775107722	3.30772169411345	22.4415442119725	MCF2L;EPS8L2;RTKN;TBC1D14;DENND2A;PLEKHG3;DOCK5;RHOU;OBSCN;PREX1;ARAP3	GO_Molecular_Function_2023	OPC
gs_ind_0	Guanyl-Nucleotide Exchange Factor Activity (GO:0005085)	8/202	0.000368699675089854	0.0254023769596295	5.16746664665153	40.8515529563846	MCF2L;EPS8L2;PREX1;DENND2A;DOCK5;OBSCN;RHOU;PLEKHG3	GO_Molecular_Function_2023	OPC
gs_ind_0	Phosphatidylcholine Transporter Activity (GO:0008525)	3/17	0.000382605165679014	0.0254023769596295	28.2559662614736	222.332268307055	PITPNC1;ABCB1;ABCG1	GO_Molecular_Function_2023	OPC
gs_ind_0	Phosphatidylinositol Bisphosphate Binding (GO:1902936)	6/93	0.000150559910806661	0.0254023769596295	8.75590296495957	77.0620107791594	AMER2;CLVS2;OBSCN;SVIL;PLCD1;PLEKHA4	GO_Molecular_Function_2023	OPC
gs_ind_0	Phosphatidylinositol-3,4-Bisphosphate Binding (GO:0043325)	3/25	0.00123034385960678	0.0345614775107722	18.2058193445244	121.987393196266	PLEKHA4;ARAP3;OBSCN	GO_Molecular_Function_2023	OPC
gs_ind_0	Phosphatidylinositol-4,5-Bisphosphate Binding (GO:0005546)	5/73	0.000409453511652581	0.0254023769596295	9.44087168707152	73.6452867918705	AMER2;OBSCN;SVIL;PLCD1;PLEKHA4	GO_Molecular_Function_2023	OPC
gs_ind_0	Purine Ribonucleoside Triphosphate Binding (GO:0035639)	12/475	0.00087790245410324	0.0301702413210952	3.20513433368548	22.5576555384392	ABCF1;ABCA2;ABCB1;MYO18A;PYGL;ABCA1;ATL3;ABCG1;RHOU;RAB33B;NLRP1;SCG5	GO_Molecular_Function_2023	OPC
gs_ind_0	RNA Binding (GO:0003723)	25/1395	0.000444259663843543	0.0254023769596295	2.24776688517259	17.3507403708504	ACO1;ZNFX1;GNL3L;NIFK;UBAP2L;PCBP4;MTERF1;TRUB2;ABCF1;DHX58;MYO18A;SEC23IP;TRIM25;PSMC1;TDRD7;SSB;PATL2;DDX3Y;NOL6;DDX52;MKRN3;NMD3;ZFR2;HNRNPUL1;NLRP1	GO_Molecular_Function_2023	OPC
gs_ind_0	Sterol Binding (GO:0032934)	4/59	0.00163534968498522	0.0421102543883694	9.50918450918451	61.0099637973041	PTCH1;CD81;OSBP2;ABCG1	GO_Molecular_Function_2023	OPC
gs_ind_0	Acylglycerol Metabolic Process (GO:0006639)	5/41	2.55264335939586e-05	0.0330276030903505	17.7317566362032	187.527441459058	DGKG;APOH;PLAAT3;MGLL;LMF1	GO_Biological_Process_2023	OPC
gs_ind_0	Negative Regulation Of Complement Activation (GO:0045916)	3/12	0.000127766356248938	0.0330276030903505	43.1328284740628	386.699062152768	SERPING1;CD55;CR1L	GO_Biological_Process_2023	OPC
gs_ind_0	Pattern Recognition Receptor Signaling Pathway (GO:0002221)	5/56	0.000117189968882735	0.0330276030903505	12.5625307349697	113.71243877408	DHX58;TRIM25;NOD2;INAVA;NLRP1	GO_Biological_Process_2023	OPC
gs_ind_0	Regulation Of Defense Response (GO:0031347)	6/97	0.000189703373337022	0.0420328474351031	8.37230642334261	71.7510754429331	DHX58;NOD2;BCL6;BRD4;NLRP1;MGLL	GO_Biological_Process_2023	OPC
gs_ind_0	Regulation Of Intracellular Signal Transduction (GO:1902531)	11/297	5.61529553160922e-05	0.0330276030903505	4.7773237000311	46.7577272522361	MCF2L;TRAF1;VRK2;PREX1;SGK1;OVOL2;PPP1R16B;OBSCN;RHOU;PKHD1;PLEKHG3	GO_Biological_Process_2023	OPC
gs_ind_0	Regulation Of Response To External Stimulus (GO:0032101)	7/127	0.000115018012677949	0.0330276030903505	7.35155556360869	66.681709920733	DHX58;NOD2;BRD4;BCL6;CD55;NLRP1;MGLL	GO_Biological_Process_2023	OPC
gs_ind_0	Response To Muramyl Dipeptide (GO:0032495)	3/12	0.000127766356248938	0.0330276030903505	43.1328284740628	386.699062152768	INAVA;NLRP1;NOD2	GO_Biological_Process_2023	OPC
gs_ind_0	Adherens Junction (GO:0005912)	6/149	0.00164642997680771	0.0252232272337691	5.44312298361079	34.8857698193324	CTNND1;FRMD4A;CDH4;VEGFA;NDRG1;FERMT2	GO_Cellular_Component_2023	Astrocyte
gs_ind_0	Astrocyte Projection (GO:0097449)	2/7	0.00142248466557589	0.0252232272337691	54.1654465592972	355.073469415338	GRM3;SLC1A2	GO_Cellular_Component_2023	Astrocyte
gs_ind_0	Axon (GO:0030424)	7/205	0.00178169949917557	0.0252232272337691	4.54764747493272	28.7874616339256	MAPT;GRM3;NTRK2;NRCAM;SSNA1;BOC;TGFB2	GO_Cellular_Component_2023	Astrocyte
gs_ind_0	Collagen-Containing Extracellular Matrix (GO:0062023)	14/372	3.69716993501718e-06	0.000665490588303093	4.95194104587696	61.9385959124191	APOE;VIT;THBS3;FRAS1;EFEMP1;HTRA1;SDC2;FGFR1;HAPLN1;SEMA3B;COL23A1;MFGE8;FGFR2;TGFB2	GO_Cellular_Component_2023	Astrocyte
gs_ind_0	Cytoskeleton (GO:0005856)	13/593	0.00162455017687688	0.0252232272337691	2.8230306441966	18.1309829564606	PARVA;CORO2B;CMAHP;MAPT;KANK1;FAM107A;KALRN;TUBB2B;ACTN4;DENND2A;NDRG1;STOM;STK38L	GO_Cellular_Component_2023	Astrocyte
gs_ind_0	Extracellular Membrane-Bounded Organelle (GO:0065010)	4/57	0.00133581357425743	0.0252232272337691	10.0702930367638	66.6473619513097	APOE;ATP1A2;LFNG;MFGE8	GO_Cellular_Component_2023	Astrocyte
gs_ind_0	Extracellular Vesicle (GO:1903561)	4/60	0.00161703531338764	0.0252232272337691	9.53488341783205	61.2822295058073	APOE;ATP1A2;LFNG;MFGE8	GO_Cellular_Component_2023	Astrocyte
gs_ind_0	Glial Cell Projection (GO:0097386)	3/13	0.000155512777161414	0.00800676437491419	39.8330885952031	349.287696626814	GRM3;SLC1A2;MAPT	GO_Cellular_Component_2023	Astrocyte
gs_ind_0	Glutamatergic Synapse (GO:0098978)	5/78	0.000507366466655353	0.0152209939996606	8.98102874827922	68.1325718434322	APOE;SHISA6;DLGAP2;BCR;ATP2B2	GO_Cellular_Component_2023	Astrocyte
gs_ind_0	Microtubule (GO:0005874)	8/185	0.000177928097220315	0.00800676437491419	5.78394660061712	49.9393528635251	MID1;MAPT;RMDN3;TUBB2B;DNM3;KIF16B;EFHC2;NDRG1	GO_Cellular_Component_2023	Astrocyte
gs_ind_0	Neuron Projection (GO:0043005)	15/557	8.33581064535815e-05	0.00750222958082233	3.4927158077843	32.8048606444667	APOE;MAPT;GRM3;FAM107A;NTRK2;SSNA1;CPEB3;GABRB1;CADM1;NRCAM;TRAK1;SLC1A3;TENM3;TGFB2;BOC	GO_Cellular_Component_2023	Astrocyte
gs_ind_0	Polymeric Cytoskeletal Fiber (GO:0099513)	8/264	0.00182167752243888	0.0252232272337691	3.99473306548371	25.1987661374549	MID1;MAPT;SLC1A4;TUBB2B;DNM3;KIF16B;EFHC2;NDRG1	GO_Cellular_Component_2023	Astrocyte
gs_ind_0	Postsynaptic Density (GO:0014069)	7/151	0.000295539002498379	0.0106394040899416	6.25544352869196	50.8361738631351	SHISA6;KALRN;NTRK2;DNM3;GRIN2C;ATP2B2;GRID1	GO_Cellular_Component_2023	Astrocyte
gs_ind_0	Acidic Amino Acid Transmembrane Transporter Activity (GO:0015172)	4/15	6.08417109606253e-06	0.000337077054053758	46.897163347634	563.226493207567	SLC1A4;SLC25A18;SLC1A2;SLC1A3	GO_Molecular_Function_2023	Astrocyte
gs_ind_0	Actin Binding (GO:0003779)	6/183	0.00455557189242211	0.0383334708020885	4.39680751173709	23.7049665006676	PARVA;CORO2B;MAPT;ACTN4;DMD;FERMT2	GO_Molecular_Function_2023	Astrocyte
gs_ind_0	Alanine Transmembrane Transporter Activity (GO:0022858)	2/14	0.00593028143589607	0.0435307892634924	23.8286969253294	122.186018610185	SLC1A4;SLC3A2	GO_Molecular_Function_2023	Astrocyte
gs_ind_0	Amino Acid Transmembrane Transporter Activity (GO:0015171)	5/55	9.77800259330357e-05	0.00281117574557478	13.0787984263714	120.753802404325	SLC1A4;SLC1A2;SLC1A3;SLC7A2;SLC3A2	GO_Molecular_Function_2023	Astrocyte
gs_ind_0	C4-dicarboxylate Transmembrane Transporter Activity (GO:0015556)	2/14	0.00593028143589607	0.0435307892634924	23.8286969253294	122.186018610185	SLC1A4;SLC25A18	GO_Molecular_Function_2023	Astrocyte
gs_ind_0	Cadherin Binding (GO:0045296)	9/317	0.00150995931811616	0.0226493897717423	3.71845299959057	24.1538531528814	CTNND1;PARVA;IDH1;CEMIP2;SH3GLB2;CDH4;NDRG1;COBLL1;SLC3A2	GO_Molecular_Function_2023	Astrocyte
gs_ind_0	Caspase Binding (GO:0089720)	2/13	0.00511119843714895	0.0418752199612154	25.90139410529	136.664079345693	BFAR;RIOK3	GO_Molecular_Function_2023	Astrocyte
gs_ind_0	Chromatin DNA Binding (GO:0031490)	5/83	0.000674496163935918	0.0129278431421051	8.40795378637488	61.3910493103813	TOX4;SMARCD2;ACTN4;PER1;PPARGC1A	GO_Molecular_Function_2023	Astrocyte
gs_ind_0	GTPase Activator Activity (GO:0005096)	8/211	0.000430997215751899	0.00929337746465031	5.04172876304024	39.0704178881212	FAM13A;ARHGAP29;BRD8;RANBP3L;PREX2;BCR;ARHGAP26;RGS3	GO_Molecular_Function_2023	Astrocyte
gs_ind_0	GTPase Regulator Activity (GO:0030695)	16/423	7.02951807654127e-07	0.000114063258508819	4.98160445838992	70.5792598798595	FAM13A;ARHGAP29;PLEKHG1;KALRN;BRD8;RAPGEF3;RANBP3L;RGL1;PREX2;DENND2A;BCR;RHOU;ARHGAP26;RGS3;FGD4;IQSEC2	GO_Molecular_Function_2023	Astrocyte
gs_ind_0	Guanyl-Nucleotide Exchange Factor Activity (GO:0005085)	10/202	8.79464198798526e-06	0.000379268935731864	6.62518740629685	77.1262439164602	PLEKHG1;KALRN;RAPGEF3;DENND2A;RGL1;PREX2;BCR;RHOU;FGD4;IQSEC2	GO_Molecular_Function_2023	Astrocyte
gs_ind_0	Hydrolase Activity, Acting On Carbon-Nitrogen (But Not Peptide) Bonds, In Cyclic Amides (GO:0016812)	2/12	0.00434878525868933	0.0383334708020885	28.3688907481001	154.266020037819	DPYSL5;OPLAH	GO_Molecular_Function_2023	Astrocyte
gs_ind_0	Kinase Binding (GO:0019900)	13/458	0.000147363337280455	0.00363145366869692	3.69087241553202	32.5631254408095	MAPT;PDGFRB;PLCG1;SASH1;RGCC;MAPK4;CIT;BCAR3;WARS1;WWC3;PER1;HIF1A;FERMT2	GO_Molecular_Function_2023	Astrocyte
gs_ind_0	Kinase Inhibitor Activity (GO:0019210)	3/34	0.0028576311458332	0.029875234706438	13.2708435307554	77.7374464995718	PARVA;PPP1R1B;WARS1	GO_Molecular_Function_2023	Astrocyte
gs_ind_0	L-alanine Transmembrane Transporter Activity (GO:0015180)	2/8	0.00188617581231298	0.0241011353795548	45.8311746818335	287.508302813252	SLC1A4;SLC3A2	GO_Molecular_Function_2023	Astrocyte
gs_ind_0	L-amino Acid Transmembrane Transporter Activity (GO:0015179)	7/63	9.91854421815814e-07	0.000114063258508819	16.0331496798117	221.637282762617	SFXN1;SLC1A4;SLC1A2;SLC25A18;SLC1A3;SLC7A2;SLC3A2	GO_Molecular_Function_2023	Astrocyte
gs_ind_0	L-aspartate Transmembrane Transporter Activity (GO:0015183)	2/8	0.00188617581231298	0.0241011353795548	45.8311746818335	287.508302813252	SLC1A4;SLC25A18	GO_Molecular_Function_2023	Astrocyte
gs_ind_0	L-glutamate Transmembrane Transporter Activity (GO:0005313)	3/12	0.000120370455742823	0.00319444671009801	44.0271272895896	397.342025397787	SLC1A3;SLC25A18;SLC1A2	GO_Molecular_Function_2023	Astrocyte
gs_ind_0	L-serine Transmembrane Transporter Activity (GO:0015194)	2/6	0.00102170463749824	0.0176244049968447	66.2038392711892	455.898361876727	SLC1A4;SFXN1	GO_Molecular_Function_2023	Astrocyte
gs_ind_0	Metal Ion Binding (GO:0046872)	12/521	0.00161466248058953	0.0232107731584745	2.974443344183	19.1215937362114	APOE;SYT9;SIK3;IDH1;THBS3;SPARCL1;TRPM4;CEMIP2;ADGRV1;S100B;CDH4;STK38L	GO_Molecular_Function_2023	Astrocyte
gs_ind_0	Microtubule Binding (GO:0008017)	8/238	0.000945489409484321	0.0171680971722153	4.44818980315584	30.9763391624602	MID1;MAPT;RMDN3;SSNA1;DNM3;KIF16B;DCDC1;NDRG1	GO_Molecular_Function_2023	Astrocyte
gs_ind_0	Neutral L-amino Acid Transmembrane Transporter Activity (GO:0015175)	5/41	2.31786271755145e-05	0.000726966034141138	18.1015560186965	193.184873295728	SFXN1;SLC1A4;SLC1A2;SLC1A3;SLC3A2	GO_Molecular_Function_2023	Astrocyte
gs_ind_0	PDZ Domain Binding (GO:0030165)	6/61	1.22973585572651e-05	0.000471398744695162	14.1041975308642	159.463835401405	SLC22A5;ARHGAP29;SDC2;CADM1;CIT;ATP2B2	GO_Molecular_Function_2023	Astrocyte
gs_ind_0	Phosphatidylinositol Phosphate Binding (GO:1901981)	6/109	0.000320671321039509	0.00737544038390872	7.55418858471999	60.7741563618407	GAB2;MAPT;RUBCNL;WIPI2;KIF16B;FERMT2	GO_Molecular_Function_2023	Astrocyte
gs_ind_0	Phosphatidylinositol-3,4,5-Trisphosphate Binding (GO:0005547)	3/36	0.00336797209644964	0.033198582093575	12.4779406930107	71.0424624048954	GAB2;FERMT2;KIF16B	GO_Molecular_Function_2023	Astrocyte
gs_ind_0	Phosphatidylinositol-3-Phosphate Binding (GO:0032266)	3/40	0.0045472852479492	0.0383334708020885	11.1458639255996	60.112150553362	RUBCNL;WIPI2;KIF16B	GO_Molecular_Function_2023	Astrocyte
gs_ind_0	Platelet-Derived Growth Factor Receptor Binding (GO:0005161)	2/12	0.00434878525868933	0.0383334708020885	28.3688907481001	154.266020037819	VEGFA;PDGFRB	GO_Molecular_Function_2023	Astrocyte
gs_ind_0	Protein Heterodimerization Activity (GO:0046982)	6/190	0.00545493881220581	0.0427716793229774	4.229260262973	22.0396643553104	TUBB2B;GABBR2;MCL1;ATP1A2;TENM3;HIF1A	GO_Molecular_Function_2023	Astrocyte
gs_ind_0	Protein Homodimerization Activity (GO:0042803)	24/660	2.46043253140756e-09	8.48849223335609e-07	4.82664881670226	95.6783152408816	ZBTB16;MAPK4;MID1;NOD1;CALCOCO2;CADM1;VEGFA;RAB11FIP4;GLDC;SDS;TGFB2;TENM3;NTRK2;TPD52L1;MGLL;FGFR2;APOE;IDH1;TXNRD2;ACTN4;S100B;MCL1;WARS1;FGFR1	GO_Molecular_Function_2023	Astrocyte
gs_ind_0	Protein Kinase Binding (GO:0019901)	11/509	0.00402395788722964	0.0383334708020885	2.78922330902482	15.3839313487026	MAPT;PDGFRB;PLCG1;SASH1;RGCC;MAPK4;CIT;WARS1;BANK1;FERMT2;HIF1A	GO_Molecular_Function_2023	Astrocyte
gs_ind_0	Protein Kinase Inhibitor Activity (GO:0004860)	3/45	0.00633372969528403	0.045523682184854	9.83337652241513	49.7752343526107	PARVA;PPP1R1B;CIT	GO_Molecular_Function_2023	Astrocyte
gs_ind_0	Protein Serine/Threonine Kinase Activity (GO:0004674)	10/342	0.000671862651113926	0.0129278431421051	3.82237828454194	27.9242187680052	SIK3;MAPK11;MKNK2;RIOK3;STK17A;MAPK4;CIT;NEK7;PIM3;STK38L	GO_Molecular_Function_2023	Astrocyte
gs_ind_0	Protein Tyrosine Kinase Activity (GO:0004713)	5/99	0.0014908458016321	0.0226493897717423	6.98163388119075	45.4393474138799	PDGFRB;MERTK;BCR;FGFR1;FGFR2	GO_Molecular_Function_2023	Astrocyte
gs_ind_0	Purine Ribonucleoside Triphosphate Binding (GO:0035639)	11/475	0.00239024633995832	0.0284356892167455	2.99591767362432	18.0844341547786	SIK3;MKNK2;PDK4;RALA;ABCA1;TUBB2B;STK17A;RHOU;ATP1A2;STK38L;MRAS	GO_Molecular_Function_2023	Astrocyte
gs_ind_0	Sequence-Specific Double-Stranded DNA Binding (GO:1990837)	15/712	0.00108987306329339	0.0179050574683914	2.70607136817182	18.4599909381892	MBNL2;THRB;ARID5B;THRA;KLF15;PER2;GABPB1;BACH2;NR2E1;TEF;ESRRG;CEBPD;PER1;CRY2;FOXP1	GO_Molecular_Function_2023	Astrocyte
gs_ind_0	Serine Transmembrane Transporter Activity (GO:0022889)	2/8	0.00188617581231298	0.0241011353795548	45.8311746818335	287.508302813252	SLC1A4;SFXN1	GO_Molecular_Function_2023	Astrocyte
gs_ind_0	Sodium Ion Transmembrane Transporter Activity (GO:0015081)	3/34	0.0028576311458332	0.029875234706438	13.2708435307554	77.7374464995718	SLC3A2;TRPM4;KCNK1	GO_Molecular_Function_2023	Astrocyte
gs_ind_0	Transcription Cis-Regulatory Region Binding (GO:0000976)	11/471	0.00224010562770526	0.0276013014842255	3.02224127092977	18.4393959366821	ARID5B;THRA;KLF15;PER2;GABPB1;LHX2;ZNF627;PER1;CRY2;HIF1A;FOXP1	GO_Molecular_Function_2023	Astrocyte
gs_ind_0	Transcription Coactivator Binding (GO:0001223)	3/34	0.0028576311458332	0.029875234706438	13.2708435307554	77.7374464995718	THRB;HIF1A;CIT	GO_Molecular_Function_2023	Astrocyte
gs_ind_0	Transcription Coregulator Binding (GO:0001221)	7/99	2.06404234160879e-05	0.000712094607855032	9.78454680534918	105.558226143651	THRB;LMO2;PER2;ZBTB16;CIT;PER1;HIF1A	GO_Molecular_Function_2023	Astrocyte
gs_ind_0	Transcription Corepressor Binding (GO:0001222)	3/42	0.00521923031400655	0.0418752199612154	10.5809959292924	55.6074224816347	PER2;PER1;ZBTB16	GO_Molecular_Function_2023	Astrocyte
gs_ind_0	Transcription Regulatory Region Nucleic Acid Binding (GO:0001067)	7/222	0.00278374484829205	0.029875234706438	4.18714210361197	24.6369690733688	ARID5B;KLF15;THRA;PER2;GABPB1;PER1;CRY2	GO_Molecular_Function_2023	Astrocyte
gs_ind_0	Transmembrane Receptor Protein Tyrosine Kinase Activity (GO:0004714)	6/50	3.8018199516991e-06	0.000262325576667238	17.5953890969621	219.590995602258	PDGFRB;EFEMP1;NTRK2;MERTK;FGFR1;FGFR2	GO_Molecular_Function_2023	Astrocyte
gs_ind_0	Transmitter-Gated Monoatomic Ion Channel Activity (GO:0022824)	3/40	0.0045472852479492	0.0383334708020885	11.1458639255996	60.112150553362	GABRB1;GRIN2C;GRID1	GO_Molecular_Function_2023	Astrocyte
gs_ind_0	Tubulin Binding (GO:0015631)	8/319	0.00570737161913018	0.0435307892634924	3.28492965866331	16.9699356882731	MID1;MAPT;RMDN3;SSNA1;DNM3;KIF16B;DCDC1;NDRG1	GO_Molecular_Function_2023	Astrocyte
gs_ind_0	Ubiquitin Protein Ligase Binding (GO:0031625)	12/271	3.55688462718921e-06	0.000262325576667238	5.87632266482998	73.728019798367	UQCRC1;MID1;FZD6;UBE2B;RALA;CUL4B;TRAF4;NFKBIA;TXNIP;PER1;HIF1A;PPARGC1A	GO_Molecular_Function_2023	Astrocyte
gs_ind_0	Ubiquitin-Like Protein Ligase Binding (GO:0044389)	12/289	6.83924457500378e-06	0.000337077054053758	5.49270990447461	65.3238831200996	UQCRC1;MID1;FZD6;UBE2B;RALA;CUL4B;TRAF4;NFKBIA;TXNIP;PER1;HIF1A;PPARGC1A	GO_Molecular_Function_2023	Astrocyte
gs_ind_0	Vinculin Binding (GO:0017166)	2/10	0.00299801146293585	0.0304209986680255	35.0456463698217	203.608408508164	CORO2B;DMD	GO_Molecular_Function_2023	Astrocyte
gs_ind_0	Acylglycerol Metabolic Process (GO:0006639)	3/41	0.00487625656163547	0.0472031536194865	10.856093979442	57.7910859016658	APOE;MGLL;DGKG	GO_Biological_Process_2023	Astrocyte
gs_ind_0	Amino Acid Import Across Plasma Membrane (GO:0089718)	5/27	2.74833594655135e-06	0.000436756387506118	29.3748563925816	376.130787532819	SLC1A4;SLC1A2;SLC1A3;SLC7A2;SLC3A2	GO_Biological_Process_2023	Astrocyte
gs_ind_0	Anterograde Trans-Synaptic Signaling (GO:0098916)	7/199	0.00150485695397931	0.0229580976899084	4.69008703035449	30.4811449736428	GRM3;SLC1A2;GABBR2;GABRB1;MYCBPAP;SLC1A3;PMP22	GO_Biological_Process_2023	Astrocyte
gs_ind_0	Artery Morphogenesis (GO:0048844)	3/30	0.00198720551685911	0.0287090978837145	15.2026431718062	94.5760367687206	PDGFRB;TGFB2;VEGFA	GO_Biological_Process_2023	Astrocyte
gs_ind_0	Aspartate Transmembrane Transport (GO:0015810)	3/9	4.68246562791853e-05	0.00271269610197816	64.3520840393087	641.532402838106	SLC1A3;SLC25A18;SLC1A2	GO_Biological_Process_2023	Astrocyte
gs_ind_0	Axon Development (GO:0061564)	6/99	0.00019024829710414	0.00604672504295991	8.36418300653595	71.6574656531902	MAPT;NRCAM;SSNA1;S100B;AFG3L2;FGFR2	GO_Biological_Process_2023	Astrocyte
gs_ind_0	Axon Guidance (GO:0007411)	8/148	3.74607935289055e-05	0.00246337011240078	7.31379308515998	74.5437565467988	DPYSL5;LRTM1;KALRN;NRCAM;SEMA3B;VEGFA;SEMA4D;BOC	GO_Biological_Process_2023	Astrocyte
gs_ind_0	Axonal Transport Of Mitochondrion (GO:0019896)	3/12	0.000120370455742823	0.00450091096277577	44.0271272895896	397.342025397787	HIF1A;MAPT;TRAK1	GO_Biological_Process_2023	Astrocyte
gs_ind_0	Axonogenesis (GO:0007409)	11/187	5.81383027518962e-07	0.000196165764932735	7.9408762699951	114.013958329395	DPYSL5;LRTM1;KALRN;NRCAM;SSNA1;FGFR2;S100B;SEMA3B;AFG3L2;SEMA4D;BOC	GO_Biological_Process_2023	Astrocyte
gs_ind_0	C-terminal Protein Amino Acid Modification (GO:0018410)	2/12	0.00434878525868933	0.0431934035850029	28.3688907481001	154.266020037819	FOLH1B;FOLH1	GO_Biological_Process_2023	Astrocyte
gs_ind_0	C-terminal Protein Deglutamylation (GO:0035609)	2/5	0.000684922698025866	0.0154399375948032	85.1213135327337	620.211304149017	FOLH1B;FOLH1	GO_Biological_Process_2023	Astrocyte
gs_ind_0	Camera-Type Eye Development (GO:0043010)	3/25	0.00116104095519178	0.0198963911114325	18.583292543645	125.594036087496	EFEMP1;TENM3;VEGFA	GO_Biological_Process_2023	Astrocyte
gs_ind_0	Camera-Type Eye Morphogenesis (GO:0048593)	2/9	0.00241170471403692	0.0315008280114275	39.7193753050268	239.405413951805	TENM3;VEGFA	GO_Biological_Process_2023	Astrocyte
gs_ind_0	Cell Morphogenesis Involved In Neuron Differentiation (GO:0048667)	6/77	4.69423027610275e-05	0.00271269610197816	10.9437037037037	109.071422245709	NRCAM;SSNA1;SDC2;S100B;AFG3L2;FGFR2	GO_Biological_Process_2023	Astrocyte
gs_ind_0	Cellular Response To Decreased Oxygen Levels (GO:0036294)	4/73	0.00331603959648625	0.0386911011321052	7.74890073213888	44.238351078002	RGCC;NDRG1;HIF1A;VEGFA	GO_Biological_Process_2023	Astrocyte
gs_ind_0	Cellular Response To Fibroblast Growth Factor Stimulus (GO:0044344)	4/55	0.00116853476899866	0.0198963911114325	10.4618871269857	70.6387105206817	FGFR1;DSTYK;FGFR2;KIF16B	GO_Biological_Process_2023	Astrocyte
gs_ind_0	Cellular Response To Hormone Stimulus (GO:0032870)	5/94	0.00118354103904871	0.01997356426076	7.37257701162704	49.6855987344139	THRB;KLF9;LMO2;BRD8;ATP1A2	GO_Biological_Process_2023	Astrocyte
gs_ind_0	Cellular Response To Hypoxia (GO:0071456)	4/72	0.0031548026372769	0.0373677554614103	7.8622168710964	45.2771651985172	RGCC;NDRG1;HIF1A;VEGFA	GO_Biological_Process_2023	Astrocyte
gs_ind_0	Cellular Response To Thyroid Hormone Stimulus (GO:0097067)	3/11	9.08404842550551e-05	0.0039371091698725	49.2079986179494	457.949589468452	THRB;KLF9;LMO2	GO_Biological_Process_2023	Astrocyte
gs_ind_0	Central Nervous System Development (GO:0007417)	10/282	0.000146904282579719	0.00509357212508227	4.67093517461453	41.2244095326068	DDIT4;SHC3;VIT;ZBTB16;PTCH1;NRCAM;S100B;GRIN2C;JARID2;MSI2	GO_Biological_Process_2023	Astrocyte
gs_ind_0	Chemical Synaptic Transmission (GO:0007268)	13/273	6.2107361873107e-07	0.000196165764932735	6.34103797828568	90.6249493875821	APOE;SHISA6;SLC1A4;GRM3;SLC1A2;GABBR2;GABRB1;DLGAP2;MYCBPAP;GRIN2C;SLC1A3;PMP22;GRID1	GO_Biological_Process_2023	Astrocyte
gs_ind_0	Chordate Embryonic Development (GO:0043009)	4/59	0.00151912384506653	0.0229918188296974	9.70692194403535	62.9942496189759	FGFR1;PTCH1;FGFR2;VEGFA	GO_Biological_Process_2023	Astrocyte
gs_ind_0	ERBB Signaling Pathway (GO:0038127)	4/54	0.0010906616967757	0.0190815766582685	10.669315679727	72.7750897009223	SHC3;EFEMP1;PLCG1;KIF16B	GO_Biological_Process_2023	Astrocyte
gs_ind_0	Embryonic Appendage Morphogenesis (GO:0035113)	2/10	0.00299801146293585	0.0359572821372243	35.0456463698217	203.608408508164	PTCH1;TGFB2	GO_Biological_Process_2023	Astrocyte
gs_ind_0	Endocytosis (GO:0006897)	6/187	0.00505491097879794	0.0482527496021933	4.29948372615039	22.7330689161242	APOE;TAFA4;DNM3;MYCBPAP;RHOU;MERTK	GO_Biological_Process_2023	Astrocyte
gs_ind_0	Entrainment Of Circadian Clock By Photoperiod (GO:0043153)	3/23	0.000905122284138438	0.018495197766373	20.397299523656	142.932862829756	PER2;PER1;CRY2	GO_Biological_Process_2023	Astrocyte
gs_ind_0	Enzyme-Linked Receptor Protein Signaling Pathway (GO:0007167)	6/123	0.000610465305887196	0.0143723128188504	6.65182033096927	49.2320452777811	SHC3;PDGFRB;NTRK2;MERTK;FGFR1;FGFR2	GO_Biological_Process_2023	Astrocyte
gs_ind_0	Epidermal Growth Factor Receptor Signaling Pathway (GO:0007173)	4/45	0.000545047392893651	0.0136763865558973	12.9860177085367	97.5852196433026	SHC3;EFEMP1;PLCG1;KIF16B	GO_Biological_Process_2023	Astrocyte
gs_ind_0	Excitatory Chemical Synaptic Transmission (GO:0098976)	2/6	0.00102170463749824	0.018495197766373	66.2038392711892	455.898361876727	GRIN2C;SHISA6	GO_Biological_Process_2023	Astrocyte
gs_ind_0	Eye Morphogenesis (GO:0048592)	3/18	0.000430150812608008	0.0114154401449843	26.9803893704704	209.135107124565	EFEMP1;TENM3;VEGFA	GO_Biological_Process_2023	Astrocyte
gs_ind_0	Fatty Acid Metabolic Process (GO:0006631)	6/122	0.000584736131730729	0.0143277820222438	6.7090828167223	49.9447597901902	MLYCD;ACSBG1;ACACB;PER2;GPAM;PPARGC1A	GO_Biological_Process_2023	Astrocyte
gs_ind_0	Fibroblast Growth Factor Receptor Signaling Pathway (GO:0008543)	3/39	0.00423214930496617	0.0431588701848689	11.4515116770261	62.5830301262226	FGFR1;FGFR2;KIF16B	GO_Biological_Process_2023	Astrocyte
gs_ind_0	Generation Of Neurons (GO:0048699)	10/172	2.10962471482083e-06	0.000402305433116332	7.85411140583554	102.645385784438	DDIT4;MAPT;TUBB2B;NTRK2;NRCAM;LHX2;CIT;FGFR1;ATP2B2;TGFB2	GO_Biological_Process_2023	Astrocyte
gs_ind_0	Gland Morphogenesis (GO:0022612)	2/5	0.000684922698025866	0.0154399375948032	85.1213135327337	620.211304149017	FGFR2;TGFB2	GO_Biological_Process_2023	Astrocyte
gs_ind_0	Heart Contraction (GO:0060047)	3/41	0.00487625656163547	0.0472031536194865	10.856093979442	57.7910859016658	ATP1A2;SGCZ;DMD	GO_Biological_Process_2023	Astrocyte
gs_ind_0	Hemopoiesis (GO:0030097)	5/101	0.00162886543899879	0.024458633009218	6.83660005663511	43.8900942447926	MKNK2;ZBTB16;PRKX;FGFR2;TGFB2	GO_Biological_Process_2023	Astrocyte
gs_ind_0	Inositol Lipid-Mediated Signaling (GO:0048017)	5/33	7.75409321898422e-06	0.000731813170299235	23.1872554354868	272.851151981606	GAB2;PDGFRB;PLCG1;PLCD1;FGFR1	GO_Biological_Process_2023	Astrocyte
gs_ind_0	Keratinocyte Differentiation (GO:0030216)	3/42	0.00521923031400655	0.0490299123586724	10.5809959292924	55.6074224816347	FGFR1;TXNIP;BCR	GO_Biological_Process_2023	Astrocyte
gs_ind_0	Kidney Development (GO:0001822)	4/70	0.0028485251420637	0.0349327089429738	8.09907316154894	47.4682945351043	PRKX;ZBTB16;TGFB2;VEGFA	GO_Biological_Process_2023	Astrocyte
gs_ind_0	L-alpha-amino Acid Transmembrane Transport (GO:1902475)	6/40	9.85191158787789e-07	0.000208751059978701	22.7010842726785	313.965760243774	SLC1A4;SLC1A2;SLC25A18;SLC1A3;SLC7A2;SLC3A2	GO_Biological_Process_2023	Astrocyte
gs_ind_0	L-amino Acid Transport (GO:0015807)	4/26	6.19679419367414e-05	0.00319386122360448	23.9631811487482	232.176707008457	SLC1A4;SFXN1;SLC1A3;SLC3A2	GO_Biological_Process_2023	Astrocyte
gs_ind_0	L-aspartate Import Across Plasma Membrane (GO:0140009)	3/5	5.71489135553151e-06	0.000644584126677292	167.331864904552	2020.10310788677	SLC1A4;SLC1A2;SLC1A3	GO_Biological_Process_2023	Astrocyte
gs_ind_0	L-aspartate Transmembrane Transport (GO:0070778)	3/5	5.71489135553151e-06	0.000644584126677292	167.331864904552	2020.10310788677	SLC1A4;SLC1A2;SLC1A3	GO_Biological_Process_2023	Astrocyte
gs_ind_0	L-glutamate Import (GO:0051938)	4/15	6.08417109606253e-06	0.000644584126677292	46.897163347634	563.226493207567	SLC1A4;SLC25A18;SLC1A2;SLC1A3	GO_Biological_Process_2023	Astrocyte
gs_ind_0	L-glutamate Transmembrane Transport (GO:0015813)	4/14	4.49132964369667e-06	0.000644584126677292	51.3648222175468	632.473637990159	SLC1A4;SLC25A18;SLC1A2;SLC1A3	GO_Biological_Process_2023	Astrocyte
gs_ind_0	Memory (GO:0007613)	4/58	0.00142541579903667	0.0224650242046523	9.88527381064977	64.781083003635	APOE;CPEB3;TAFA2;MAPT	GO_Biological_Process_2023	Astrocyte
gs_ind_0	Mesenchymal Cell Differentiation (GO:0048762)	5/54	8.94997020280032e-05	0.0039371091698725	13.3433448219268	124.376990000763	RANBP3L;FGFR1;TGFB2;FGFR2;HIF1A	GO_Biological_Process_2023	Astrocyte
gs_ind_0	Mitochondrion Distribution (GO:0048311)	2/11	0.00364404945819824	0.0388428991003582	31.355860368344	176.052486421041	MAPT;TRAK1	GO_Biological_Process_2023	Astrocyte
gs_ind_0	Modulation Of Chemical Synaptic Transmission (GO:0050804)	6/123	0.000610465305887196	0.0143723128188504	6.65182033096927	49.2320452777811	GRM3;DLGAP2;BCR;ATP1A2;GRID1;IQSEC2	GO_Biological_Process_2023	Astrocyte
gs_ind_0	Monocarboxylic Acid Biosynthetic Process (GO:0072330)	4/65	0.00217303466297356	0.0297846070413669	8.75861201910988	53.7045736990932	PER2;ACACB;MLYCD;SDS	GO_Biological_Process_2023	Astrocyte
gs_ind_0	Muscle Cell Development (GO:0055001)	4/32	0.000143277970067586	0.00505983497997939	18.9155104255484	167.415961488521	ACTN4;SGCZ;DMD;VEGFA	GO_Biological_Process_2023	Astrocyte
gs_ind_0	Muscle Cell Differentiation (GO:0042692)	3/37	0.00364267842563299	0.0388428991003582	12.115963310562	68.031570608222	ACTN4;SGCZ;DMD	GO_Biological_Process_2023	Astrocyte
gs_ind_0	Negative Chemotaxis (GO:0050919)	3/31	0.0021865993632886	0.0297846070413669	14.6688564288843	89.8527267673385	SEMA4D;LRTM1;SEMA3B	GO_Biological_Process_2023	Astrocyte
gs_ind_0	Negative Regulation Of Adenylate Cyclase Activity (GO:0007194)	2/10	0.00299801146293585	0.0359572821372243	35.0456463698217	203.608408508164	GABBR2;GRM3	GO_Biological_Process_2023	Astrocyte
gs_ind_0	Negative Regulation Of Apoptotic Process (GO:0043066)	13/468	0.000181873115578497	0.00587850900691855	3.60894662811726	31.0809747743551	APOE;PDK4;VEGFA;DSTYK;NTRK2;TMBIM1;MERTK;MCL1;SEMA4D;PIM3;ZNF16;BFAR;PPARGC1A	GO_Biological_Process_2023	Astrocyte
gs_ind_0	Negative Regulation Of Cell Differentiation (GO:0045596)	10/207	1.08864664462489e-05	0.000902630065782464	6.45666407302678	73.7866934322952	HOPX;TRPM4;SEMA4D;EFEMP1;ZBTB16;PTCH1;RANBP3L;ADGRV1;NFKBIA;FERMT2	GO_Biological_Process_2023	Astrocyte
gs_ind_0	Negative Regulation Of Cell-Cell Adhesion Mediated By Cadherin (GO:2000048)	2/9	0.00241170471403692	0.0315008280114275	39.7193753050268	239.405413951805	RGCC;VEGFA	GO_Biological_Process_2023	Astrocyte
gs_ind_0	Negative Regulation Of Cell-Substrate Adhesion (GO:0010812)	3/39	0.00423214930496617	0.0431588701848689	11.4515116770261	62.5830301262226	ACTN4;KANK1;CORO2B	GO_Biological_Process_2023	Astrocyte
gs_ind_0	Negative Regulation Of Circadian Rhythm (GO:0042754)	2/7	0.00142248466557589	0.0224650242046523	54.1654465592972	355.073469415338	PER2;CRY2	GO_Biological_Process_2023	Astrocyte
gs_ind_0	Negative Regulation Of Cyclase Activity (GO:0031280)	2/11	0.00364404945819824	0.0388428991003582	31.355860368344	176.052486421041	GABBR2;GRM3	GO_Biological_Process_2023	Astrocyte
gs_ind_0	Negative Regulation Of Epithelial Cell Proliferation (GO:0050680)	5/70	0.000307133123043116	0.00861327743592974	10.079932797366	81.5288075801722	APOE;KLF9;RGCC;FGFR2;TGFB2	GO_Biological_Process_2023	Astrocyte
gs_ind_0	Negative Regulation Of Glucocorticoid Receptor Signaling Pathway (GO:2000323)	2/5	0.000684922698025866	0.0154399375948032	85.1213135327337	620.211304149017	PER1;CRY2	GO_Biological_Process_2023	Astrocyte
gs_ind_0	Negative Regulation Of Hippo Signaling (GO:0035331)	2/12	0.00434878525868933	0.0431934035850029	28.3688907481001	154.266020037819	WWC3;CIT	GO_Biological_Process_2023	Astrocyte
gs_ind_0	Negative Regulation Of Intracellular Signal Transduction (GO:1902532)	9/228	0.000141395405597724	0.00505983497997939	5.23767837625259	46.4265208001701	DDIT4;PHLPP1;UBE2B;DGKG;RIOK3;CIT;BANK1;WWC3;PER1	GO_Biological_Process_2023	Astrocyte
gs_ind_0	Negative Regulation Of Intracellular Steroid Hormone Receptor Signaling Pathway (GO:0033144)	3/31	0.0021865993632886	0.0297846070413669	14.6688564288843	89.8527267673385	PER1;CRY2;FOXP1	GO_Biological_Process_2023	Astrocyte
gs_ind_0	Negative Regulation Of Keratinocyte Proliferation (GO:0010839)	2/7	0.00142248466557589	0.0224650242046523	54.1654465592972	355.073469415338	KLF9;FGFR2	GO_Biological_Process_2023	Astrocyte
gs_ind_0	Negative Regulation Of Long-Term Synaptic Potentiation (GO:1900272)	2/8	0.00188617581231298	0.0276687482621604	45.8311746818335	287.508302813252	APOE;FAM107A	GO_Biological_Process_2023	Astrocyte
gs_ind_0	Negative Regulation Of Lyase Activity (GO:0051350)	2/13	0.00511119843714895	0.0482527496021933	25.90139410529	136.664079345693	GABBR2;GRM3	GO_Biological_Process_2023	Astrocyte
gs_ind_0	Negative Regulation Of Macromolecule Metabolic Process (GO:0010605)	6/186	0.00492648367400468	0.047448506900641	4.32341028008618	22.970839979981	APOE;MAPT;VEGFA;TGFB2;HIF1A;FOXP1	GO_Biological_Process_2023	Astrocyte
gs_ind_0	Negative Regulation Of Neuron Apoptotic Process (GO:0043524)	4/74	0.00348279536954299	0.0388428991003582	7.6387992354213	43.234992878162	APOE;NTRK2;HIF1A;PPARGC1A	GO_Biological_Process_2023	Astrocyte
gs_ind_0	Negative Regulation Of Osteoblast Differentiation (GO:0045668)	4/32	0.000143277970067586	0.00505983497997939	18.9155104255484	167.415961488521	SEMA4D;PTCH1;TRPM4;RANBP3L	GO_Biological_Process_2023	Astrocyte
gs_ind_0	Negative Regulation Of Phosphatase Activity (GO:0010923)	4/16	8.05877114645199e-06	0.000731813170299235	43.1443298969072	506.029036683181	PPP1R1B;SEMA4D;CRY2;TGFB2	GO_Biological_Process_2023	Astrocyte
gs_ind_0	Negative Regulation Of Transcription By RNA Polymerase II (GO:0000122)	15/763	0.00212854932394489	0.0297846070413669	2.51847479840452	15.4944492716133	THRB;ARID5B;THRA;SEMA4D;PER2;ZBTB16;BACH2;PTCH1;NR2E1;CPEB3;VEGFA;WWC3;PER1;CRY2;FGFR2	GO_Biological_Process_2023	Astrocyte
gs_ind_0	Negative Regulation Of Vascular Permeability (GO:0043116)	2/11	0.00364404945819824	0.0388428991003582	31.355860368344	176.052486421041	FERMT2;VEGFA	GO_Biological_Process_2023	Astrocyte
gs_ind_0	Nervous System Development (GO:0007399)	19/432	5.80445669014393e-09	5.53454945405223e-06	5.85469040827391	111.032094848216	SHC3;ZBTB16;DNM3;TRAK1;ARHGAP26;MSI2;DPYSL5;MERTK;VEGFA;PMP22;BOC;KALRN;ADGRV1;TMOD2;CABLES1;NRCAM;NR2E1;S100B;JARID2	GO_Biological_Process_2023	Astrocyte
gs_ind_0	Neurogenesis (GO:0022008)	4/49	0.000755016811503066	0.016742058831818	11.8432245221641	85.1382235680745	MAPT;TGFB2;CIT;TRAK1	GO_Biological_Process_2023	Astrocyte
gs_ind_0	Neuron Development (GO:0048666)	7/150	0.000283841720574074	0.00842431737011908	6.29919078855403	51.4460820158668	APOE;MAPT;NTRK2;DMD;LGI4;TENM3;TGFB2	GO_Biological_Process_2023	Astrocyte
gs_ind_0	Neuron Differentiation (GO:0030182)	8/173	0.000112198063387684	0.00445753556000654	6.20516341664378	56.4374804558912	DDIT4;NTRK2;DMD;LHX2;VEGFA;ATP2B2;TENM3;TGFB2	GO_Biological_Process_2023	Astrocyte
gs_ind_0	Neuron Migration (GO:0001764)	6/55	6.69646297767876e-06	0.000672113415707021	15.8161316872428	188.432302949018	DDIT4;TUBB2B;NTRK2;NRCAM;VEGFA;FGFR1	GO_Biological_Process_2023	Astrocyte
gs_ind_0	Neuron Projection Guidance (GO:0097485)	7/124	8.73611834706242e-05	0.0039371091698725	7.69798615282476	71.9412178151297	DPYSL5;LRTM1;KALRN;NRCAM;SEMA3B;SEMA4D;BOC	GO_Biological_Process_2023	Astrocyte
gs_ind_0	Neuron Projection Morphogenesis (GO:0048812)	6/146	0.00148470473325864	0.0228333219864857	5.55975747989983	36.2081394161203	NRCAM;SSNA1;SDC2;S100B;AFG3L2;FGFR2	GO_Biological_Process_2023	Astrocyte
gs_ind_0	Nitrogen Compound Transport (GO:0071705)	6/163	0.00258445429645273	0.0330775459284253	4.95757789535567	29.5384433671334	SLC22A5;ARRDC3;SLC1A4;TXNIP;SLC7A2;SLC3A2	GO_Biological_Process_2023	Astrocyte
gs_ind_0	Outflow Tract Septum Morphogenesis (GO:0003148)	3/24	0.00102804979718697	0.018495197766373	19.448109824813	133.804778447264	PARVA;FGFR2;TGFB2	GO_Biological_Process_2023	Astrocyte
gs_ind_0	Peptidyl-Tyrosine Modification (GO:0018212)	4/54	0.0010906616967757	0.0190815766582685	10.669315679727	72.7750897009223	EFEMP1;FGFR1;FGFR2;PDGFRB	GO_Biological_Process_2023	Astrocyte
gs_ind_0	Peptidyl-Tyrosine Phosphorylation (GO:0018108)	4/67	0.00242823068373268	0.0315009245842056	8.48233274964341	51.0686680912143	EFEMP1;FGFR1;FGFR2;PDGFRB	GO_Biological_Process_2023	Astrocyte
gs_ind_0	Phosphatidylinositol Metabolic Process (GO:0046488)	4/63	0.00193696105587789	0.028196830027169	9.05346468484301	56.5536893728712	PLCD1;CDS1;PLCG1;PDGFRB	GO_Biological_Process_2023	Astrocyte
gs_ind_0	Phosphatidylinositol-Mediated Signaling (GO:0048015)	5/62	0.000173406088459154	0.00570147259813115	11.4846188427204	99.4553565032593	GAB2;PDGFRB;PLCG1;PLCD1;FGFR1	GO_Biological_Process_2023	Astrocyte
gs_ind_0	Phosphorylation (GO:0016310)	10/429	0.0035433230767885	0.0388428991003582	3.02312669648489	17.0585675949424	SIK3;MKNK2;PDK4;DGKG;STK17A;NEK7;FGFR1;PIM3;STK38L;TGFB2	GO_Biological_Process_2023	Astrocyte
gs_ind_0	Photoperiodism (GO:0009648)	3/24	0.00102804979718697	0.018495197766373	19.448109824813	133.804778447264	PER2;PER1;CRY2	GO_Biological_Process_2023	Astrocyte
gs_ind_0	Positive Regulation Of Angiogenesis (GO:0045766)	5/119	0.00332619182562696	0.0386911011321052	5.75929640786155	32.8621261722034	PLCG1;RAPGEF3;SASH1;VEGFA;HIF1A	GO_Biological_Process_2023	Astrocyte
gs_ind_0	Positive Regulation Of Axonogenesis (GO:0050772)	3/38	0.00393067432607782	0.0407380214121217	11.7743790200823	65.2176293659438	SEMA4D;MAPT;NTRK2	GO_Biological_Process_2023	Astrocyte
gs_ind_0	Positive Regulation Of Blood Circulation (GO:1903524)	2/6	0.00102170463749824	0.018495197766373	66.2038392711892	455.898361876727	ATP1A2;TGFB2	GO_Biological_Process_2023	Astrocyte
gs_ind_0	Positive Regulation Of Blood Vessel Endothelial Cell Migration (GO:0043536)	4/46	0.000593054612514909	0.0143277820222438	12.6801524733605	94.2163740922513	FGFR1;HIF1A;PLCG1;VEGFA	GO_Biological_Process_2023	Astrocyte
gs_ind_0	Positive Regulation Of Cell Differentiation (GO:0045597)	12/283	5.53136268576496e-06	0.000644584126677292	5.61492907121766	67.9691451396595	MAPK11;TRPM4;ZBTB16;CDS1;SMARCD2;NRCAM;RGCC;RANBP3L;FGFR1;FERMT2;BOC;TGFB2	GO_Biological_Process_2023	Astrocyte
gs_ind_0	Positive Regulation Of Cell Migration (GO:0030335)	10/272	0.000109484725177832	0.0044422844875346	4.85007496251874	44.2313523830704	PDGFRB;SEMA4D;FAM107A;PLCG1;ACTN4;HIF1A;SEMA3B;VEGFA;FERMT2;TGFB2	GO_Biological_Process_2023	Astrocyte
gs_ind_0	Positive Regulation Of Cell Motility (GO:2000147)	7/221	0.00271495861541515	0.0338393861411549	4.20676648759858	24.8576930185495	PDGFRB;SEMA4D;FAM107A;ACTN4;SEMA3B;VEGFA;FERMT2	GO_Biological_Process_2023	Astrocyte
gs_ind_0	Positive Regulation Of Cell Population Proliferation (GO:0008284)	13/482	0.000241712888644449	0.00755649964991745	3.50011358528321	29.1481057244566	GAB2;TRPM4;PDGFRB;EAPP;NTRK2;FGFR2;S100B;NAMPT;VEGFA;FGFR1;ZNF16;TGFB2;FOXP1	GO_Biological_Process_2023	Astrocyte
gs_ind_0	Positive Regulation Of Cellular Component Organization (GO:0051130)	5/113	0.00266181194681275	0.0336163932620657	6.07868136057015	36.0389712057096	APOE;RAPGEF3;VEGFA;WARS1;TGFB2	GO_Biological_Process_2023	Astrocyte
gs_ind_0	Positive Regulation Of Cellular Process (GO:0048522)	14/592	0.000527176668148427	0.013404345415454	3.05201301571355	23.0365174293071	GAB2;MAPT;PDGFRB;TRPM4;EAPP;NTRK2;SMARCD2;S100B;NAMPT;VEGFA;FGFR1;FGFR2;TGFB2;ZNF16	GO_Biological_Process_2023	Astrocyte
gs_ind_0	Positive Regulation Of Cholesterol Efflux (GO:0010875)	3/22	0.000791946019905863	0.0171618302268236	21.443842012124	153.13084732651	APOE;NFKBIA;PTCH1	GO_Biological_Process_2023	Astrocyte
gs_ind_0	Positive Regulation Of Cholesterol Transport (GO:0032376)	3/31	0.0021865993632886	0.0297846070413669	14.6688564288843	89.8527267673385	APOE;NFKBIA;PTCH1	GO_Biological_Process_2023	Astrocyte
gs_ind_0	Positive Regulation Of Cold-Induced Thermogenesis (GO:0120162)	5/98	0.00142515905897917	0.0224650242046523	7.05647753931706	46.2444269222172	THRA;ESRRG;PER2;VEGFA;PPARGC1A	GO_Biological_Process_2023	Astrocyte
gs_ind_0	Positive Regulation Of DNA-templated Transcription (GO:0045893)	20/1241	0.00427532279966167	0.0431934035850029	2.04807920431274	11.1720583849612	THRA;ZBTB16;BRD8;RGCC;KLF15;GABPB1;NAMPT;VEGFA;PER1;TGFB2;PPARGC1A;THRB;LMO2;FGFR2;HIF1A;NSD3;APOE;LHX2;ESRRG;NFKBIA	GO_Biological_Process_2023	Astrocyte
gs_ind_0	Positive Regulation Of Developmental Process (GO:0051094)	9/232	0.000161076286177756	0.00538899083756105	5.14343087783362	44.9208349630443	APOE;TRPM4;RALA;ZBTB16;SMARCD2;RAPGEF3;CPEB3;VEGFA;FGFR1	GO_Biological_Process_2023	Astrocyte
gs_ind_0	Positive Regulation Of ERK1 And ERK2 Cascade (GO:0070374)	6/177	0.00387599892250485	0.0406128018967953	4.55130547457078	25.2731802138504	APOE;PDGFRB;DSTYK;NTRK2;FERMT2;FGFR2	GO_Biological_Process_2023	Astrocyte
gs_ind_0	Positive Regulation Of Endothelial Cell Migration (GO:0010595)	6/85	8.1880511519346e-05	0.003808442328473	9.84051246214768	92.6016779687701	PLCG1;SASH1;VEGFA;FGFR1;HIF1A;FOXP1	GO_Biological_Process_2023	Astrocyte
gs_ind_0	Positive Regulation Of Endothelial Cell Proliferation (GO:0001938)	4/77	0.00401706191709491	0.0414083085183784	7.32647049983469	40.4216360837663	FGFR1;HIF1A;PLCG1;VEGFA	GO_Biological_Process_2023	Astrocyte
gs_ind_0	Positive Regulation Of Epithelial Cell Migration (GO:0010634)	6/95	0.000151736799333126	0.0051671799344334	8.7388619904821	76.8439867499	PLCG1;SASH1;HIF1A;VEGFA;TGFB2;FOXP1	GO_Biological_Process_2023	Astrocyte
gs_ind_0	Positive Regulation Of Erythrocyte Differentiation (GO:0045648)	3/26	0.00130439830474678	0.0218200663785274	17.7920767332146	118.175212319451	MAPK11;HIF1A;ZNF16	GO_Biological_Process_2023	Astrocyte
gs_ind_0	Positive Regulation Of Fatty Acid Oxidation (GO:0046321)	2/12	0.00434878525868933	0.0431934035850029	28.3688907481001	154.266020037819	MLYCD;PPARGC1A	GO_Biological_Process_2023	Astrocyte
gs_ind_0	Positive Regulation Of GTPase Activity (GO:0043547)	8/231	0.000779964244327586	0.0170964576314104	4.58830020971071	32.8350806374398	ARHGAP29;SEMA4D;RAPGEF3;RGL1;PREX2;BCAR3;BCR;FERMT2	GO_Biological_Process_2023	Astrocyte
gs_ind_0	Positive Regulation Of Heart Contraction (GO:0045823)	3/21	0.000688198581834436	0.0154399375948032	22.6035242290749	164.586050069907	ATP1A2;TGFB2;TRPM4	GO_Biological_Process_2023	Astrocyte
gs_ind_0	Positive Regulation Of Hydrolase Activity (GO:0051345)	6/173	0.0034667408788412	0.0388428991003582	4.66045328911001	26.3993257258387	SEMA4D;RAPGEF3;RGL1;PREX2;BCAR3;FERMT2	GO_Biological_Process_2023	Astrocyte
gs_ind_0	Positive Regulation Of Intracellular Signal Transduction (GO:1902533)	15/523	4.12506951423713e-05	0.0026221691878834	3.72940528518982	37.6514887262306	NOD1;PDGFRB;ARRDC3;ADGRV1;NTRK2;SASH1;FGFR2;S100B;BCAR3;VEGFA;FGFR1;SEMA4D;TRAF3IP2;TGFB2;FERMT2	GO_Biological_Process_2023	Astrocyte
gs_ind_0	Positive Regulation Of Kinase Activity (GO:0033674)	8/103	2.61693096610284e-06	0.000436756387506118	10.7720211296728	138.458263146516	PDGFRB;DSTYK;NTRK2;TRAF4;MERTK;FGFR1;FGFR2;ZNF16	GO_Biological_Process_2023	Astrocyte
gs_ind_0	Positive Regulation Of Lipase Activity (GO:0060193)	2/9	0.00241170471403692	0.0315008280114275	39.7193753050268	239.405413951805	FGFR1;FGFR2	GO_Biological_Process_2023	Astrocyte
gs_ind_0	Positive Regulation Of MAP Kinase Activity (GO:0043406)	5/91	0.00102329656310556	0.018495197766373	7.62883684394771	52.5224509002286	PDGFRB;SASH1;TPD52L1;VEGFA;FGFR1	GO_Biological_Process_2023	Astrocyte
gs_ind_0	Positive Regulation Of MAPK Cascade (GO:0043410)	12/308	1.29409496804969e-05	0.000987135641628307	5.13831554154935	57.8323265741352	APOE;MID1;PDGFRB;DSTYK;NTRK2;TPD52L1;BCAR3;VEGFA;FGFR1;FERMT2;FGFR2;TGFB2	GO_Biological_Process_2023	Astrocyte
gs_ind_0	Positive Regulation Of Macromolecule Biosynthetic Process (GO:0010557)	5/122	0.00369964088463791	0.0389790893204669	5.61183569565354	31.4235835334623	PDGFRB;RGCC;CPEB3;NAMPT;TGFB2	GO_Biological_Process_2023	Astrocyte
gs_ind_0	Positive Regulation Of Metabolic Process (GO:0009893)	5/108	0.00218638790047542	0.0297846070413669	6.37312239990295	39.0385896679049	THRA;ESRRG;PER2;VEGFA;PPARGC1A	GO_Biological_Process_2023	Astrocyte
gs_ind_0	Positive Regulation Of Multicellular Organismal Process (GO:0051240)	12/387	0.000116825879184011	0.00450091096277577	4.04935199522808	36.6661775017935	APOE;THRA;TRPM4;ESRRG;PER2;ZBTB16;RGCC;CADM1;VEGFA;FERMT2;TGFB2;PPARGC1A	GO_Biological_Process_2023	Astrocyte
gs_ind_0	Positive Regulation Of Myeloid Cell Differentiation (GO:0045639)	3/36	0.00336797209644964	0.0386911011321052	12.4779406930107	71.0424624048954	MAPK11;HIF1A;ZNF16	GO_Biological_Process_2023	Astrocyte
gs_ind_0	Positive Regulation Of Myoblast Differentiation (GO:0045663)	3/38	0.00393067432607782	0.0407380214121217	11.7743790200823	65.2176293659438	SMARCD2;BOC;RANBP3L	GO_Biological_Process_2023	Astrocyte
gs_ind_0	Positive Regulation Of Phosphatidylinositol 3-Kinase Signaling (GO:0014068)	5/69	0.000287142437890792	0.00842431737011908	10.2364627345906	83.4838010985191	PDGFRB;NTRK2;FGFR1;SEMA4D;TGFB2	GO_Biological_Process_2023	Astrocyte
gs_ind_0	Positive Regulation Of Phospholipase Activity (GO:0010518)	3/20	0.000593547341246597	0.0143277820222438	23.8957415565345	177.530868930583	FGFR1;FGFR2;PDGFRB	GO_Biological_Process_2023	Astrocyte
gs_ind_0	Positive Regulation Of Phosphorylation (GO:0042327)	10/230	2.69745033378269e-05	0.00190519918019392	5.77989576640251	60.8080780907228	PDGFRB;MOB3B;DSTYK;NTRK2;MERTK;VEGFA;FGFR1;SEMA4D;FGFR2;ZNF16	GO_Biological_Process_2023	Astrocyte
gs_ind_0	Positive Regulation Of Protein Serine/Threonine Kinase Activity (GO:0071902)	6/117	0.000468446123670568	0.012071983214051	7.01080219232686	53.7454367955459	PDGFRB;RGCC;TPD52L1;VEGFA;FGFR1;FERMT2	GO_Biological_Process_2023	Astrocyte
gs_ind_0	Positive Regulation Of Signal Transduction (GO:0009967)	11/266	1.7126880094453e-05	0.00125619078231238	5.47488192104527	60.0860702281816	THRB;KANK1;DSTYK;SASH1;TPD52L1;GRIN2C;VEGFA;ENHO;HIF1A;FGFR2;TGFB2	GO_Biological_Process_2023	Astrocyte
gs_ind_0	Positive Regulation Of Stress-Activated MAPK Cascade (GO:0032874)	6/105	0.000262047801091138	0.00793214534413968	7.85864879955332	64.810147956148	MID1;SASH1;TRAF4;TPD52L1;VEGFA;TGFB2	GO_Biological_Process_2023	Astrocyte
gs_ind_0	Positive Regulation Of Transferase Activity (GO:0051347)	10/142	3.65271601198574e-07	0.000196165764932735	9.63952929195779	142.883124470436	APOE;PDGFRB;ARRDC3;DSTYK;NTRK2;MERTK;NEK7;FGFR1;FGFR2;ZNF16	GO_Biological_Process_2023	Astrocyte
gs_ind_0	Positive Regulation Of Vascular Endothelial Cell Proliferation (GO:1905564)	2/12	0.00434878525868933	0.0431934035850029	28.3688907481001	154.266020037819	FGFR1;PLCG1	GO_Biological_Process_2023	Astrocyte
gs_ind_0	Positive Regulation Of Vasculature Development (GO:1904018)	5/104	0.00185317529125987	0.0273953897707952	6.62998151763247	41.7082506398942	PLCG1;RAPGEF3;SASH1;VEGFA;HIF1A	GO_Biological_Process_2023	Astrocyte
gs_ind_0	Protein Autophosphorylation (GO:0046777)	7/162	0.000451636901889036	0.0117982407109917	5.81135960784126	44.7627645681673	PDGFRB;MKNK2;PRKX;NTRK2;FGFR1;PIM3;FGFR2	GO_Biological_Process_2023	Astrocyte
gs_ind_0	Protein Deglutamylation (GO:0035608)	2/6	0.00102170463749824	0.018495197766373	66.2038392711892	455.898361876727	FOLH1B;FOLH1	GO_Biological_Process_2023	Astrocyte
gs_ind_0	Protein K63-linked Ubiquitination (GO:0070534)	4/53	0.00101650154901661	0.018495197766373	10.8851251840943	75.0136254373649	UBE2B;TRAF4;TRAF3IP2;BFAR	GO_Biological_Process_2023	Astrocyte
gs_ind_0	Protein Phosphorylation (GO:0006468)	14/500	9.53490956579183e-05	0.00404068278710334	3.63748836179268	33.6757425254937	SIK3;PDGFRB;EFEMP1;MKNK2;PDK4;PRKX;NTRK2;FGFR2;STK17A;NEK7;FGFR1;PIM3;STK38L;TGFB2	GO_Biological_Process_2023	Astrocyte
gs_ind_0	Regulation Of Actin Cytoskeleton Organization (GO:0032956)	5/90	0.00097364676202202	0.018495197766373	7.71825304274966	53.5219323343132	CORO2B;PDGFRB;FAM107A;RALA;RAPGEF3	GO_Biological_Process_2023	Astrocyte
gs_ind_0	Regulation Of Actin Filament-Based Process (GO:0032970)	5/70	0.000307133123043116	0.00861327743592974	10.079932797366	81.5288075801722	CORO2B;PDGFRB;RALA;FAM107A;RAPGEF3	GO_Biological_Process_2023	Astrocyte
gs_ind_0	Regulation Of Anatomical Structure Morphogenesis (GO:0022603)	8/127	1.24041892885665e-05	0.00098561620722068	8.6035143949267	97.1979999437817	MAPT;SEMA4D;LFNG;RAPGEF3;SDC2;WARS1;FERMT2;FGFR2	GO_Biological_Process_2023	Astrocyte
gs_ind_0	Regulation Of Angiogenesis (GO:0045765)	10/205	1.00033231898065e-05	0.000867106241952774	6.52303899201295	75.0970943505801	GLUL;CEMIP2;PLCG1;RAPGEF3;SASH1;RGCC;HIF1A;VEGFA;WARS1;TGFB2	GO_Biological_Process_2023	Astrocyte
gs_ind_0	Regulation Of Axon Extension (GO:0030516)	3/35	0.00310635806522731	0.037023905189928	12.862193606687	74.2702195818865	APOE;NRCAM;MAPT	GO_Biological_Process_2023	Astrocyte
gs_ind_0	Regulation Of Axon Extension Involved In Axon Guidance (GO:0048841)	3/23	0.000905122284138438	0.018495197766373	20.397299523656	142.932862829756	SEMA4D;SEMA3B;VEGFA	GO_Biological_Process_2023	Astrocyte
gs_ind_0	Regulation Of Axon Guidance (GO:1902667)	2/6	0.00102170463749824	0.018495197766373	66.2038392711892	455.898361876727	TUBB2B;VEGFA	GO_Biological_Process_2023	Astrocyte
gs_ind_0	Regulation Of Blood Vessel Endothelial Cell Migration (GO:0043535)	6/54	6.00796372063056e-06	0.000644584126677292	16.1426345933562	194.073608568172	APOE;PLCG1;RGCC;VEGFA;FGFR1;HIF1A	GO_Biological_Process_2023	Astrocyte
gs_ind_0	Regulation Of Canonical Wnt Signaling Pathway (GO:0060828)	8/206	0.000367514115028273	0.0100121345336988	5.16936261904672	40.8831905745817	CTNND1;APOE;FZD6;TRPM4;SHISA6;UBE2B;KANK1;FGFR2	GO_Biological_Process_2023	Astrocyte
gs_ind_0	Regulation Of Cell Cycle (GO:0051726)	8/296	0.00366634600842395	0.0388428991003582	3.54883293255882	19.9038415483032	PER2;TP53BP2;HBP1;BRD8;NEK7;PIM3;FGFR2;TGFB2	GO_Biological_Process_2023	Astrocyte
gs_ind_0	Regulation Of Cell Killing (GO:0031341)	3/8	3.14112253645925e-05	0.00213932881322421	76.0543318649046	788.557569259403	CFH;TGFB2;CR1L	GO_Biological_Process_2023	Astrocyte
gs_ind_0	Regulation Of Cell Migration (GO:0030334)	11/433	0.00115960679073464	0.0198963911114325	3.29717488988744	22.2878283817127	PDGFRB;KANK1;FAM107A;PRKX;IGSF10;ACTN4;SASH1;SEMA3B;VEGFA;SEMA4D;FERMT2	GO_Biological_Process_2023	Astrocyte
gs_ind_0	Regulation Of Cell Population Proliferation (GO:0042127)	14/761	0.00526587229129719	0.0492255806838419	2.35204348333595	12.3400160565654	GAB2;TRPM4;PDGFRB;EAPP;NTRK2;RGCC;S100B;NAMPT;VEGFA;WARS1;FGFR1;FGFR2;TGFB2;ZNF16	GO_Biological_Process_2023	Astrocyte
gs_ind_0	Regulation Of Cholesterol Efflux (GO:0010874)	3/32	0.0023979774384494	0.0315008280114275	14.1712586176859	85.4970402736147	APOE;NFKBIA;PTCH1	GO_Biological_Process_2023	Astrocyte
gs_ind_0	Regulation Of Cold-Induced Thermogenesis (GO:0120161)	6/146	0.00148470473325864	0.0228333219864857	5.55975747989983	36.2081394161203	THRA;ESRRG;ARRDC3;PER2;VEGFA;PPARGC1A	GO_Biological_Process_2023	Astrocyte
gs_ind_0	Regulation Of Complement Activation (GO:0030449)	2/9	0.00241170471403692	0.0315008280114275	39.7193753050268	239.405413951805	CFH;CR1L	GO_Biological_Process_2023	Astrocyte
gs_ind_0	Regulation Of Complement-Dependent Cytotoxicity (GO:1903659)	3/9	4.68246562791853e-05	0.00271269610197816	64.3520840393087	641.532402838106	CFH;TGFB2;CR1L	GO_Biological_Process_2023	Astrocyte
gs_ind_0	Regulation Of Cytoskeleton Organization (GO:0051493)	7/114	5.127139078669e-05	0.00287572183030052	8.41615121462386	83.1379200223926	CORO2B;MID1;MAPT;PDGFRB;RALA;FAM107A;RAPGEF3	GO_Biological_Process_2023	Astrocyte
gs_ind_0	Regulation Of DNA-templated Transcription (GO:0006355)	30/1917	0.000810030665288759	0.0173564997607378	2.00053867359549	14.240711420102	THRA;ZBTB16;BACH2;BRD8;TEF;TRAK1;CEBPD;CRY2;IKZF2;ARID5B;KLF15;EFEMP1;TOX4;HBP1;TBL1Y;PER1;FOXP1;PPARGC1A;KLF9;ZSCAN18;PER2;ZNF627;HIF1A;NSD3;APOE;HOPX;SMARCD2;LHX2;ESRRG;WWC3	GO_Biological_Process_2023	Astrocyte
gs_ind_0	Regulation Of Dendrite Morphogenesis (GO:0048814)	3/31	0.0021865993632886	0.0297846070413669	14.6688564288843	89.8527267673385	SDC2;DPYSL5;SEMA4D	GO_Biological_Process_2023	Astrocyte
gs_ind_0	Regulation Of Endothelial Cell Migration (GO:0010594)	5/88	0.00087974061184561	0.0184358829317536	7.90351055643514	55.6081791462801	APOE;GLUL;SASH1;VEGFA;FOXP1	GO_Biological_Process_2023	Astrocyte
gs_ind_0	Regulation Of Epithelial Cell Migration (GO:0010632)	5/50	6.16217005565292e-05	0.00319386122360448	14.5178145340627	140.742901719189	GLUL;PLCG1;SASH1;HIF1A;TGFB2	GO_Biological_Process_2023	Astrocyte
gs_ind_0	Regulation Of Erythrocyte Differentiation (GO:0045646)	3/36	0.00336797209644964	0.0386911011321052	12.4779406930107	71.0424624048954	MAPK11;HIF1A;ZNF16	GO_Biological_Process_2023	Astrocyte
gs_ind_0	Regulation Of Extent Of Cell Growth (GO:0061387)	2/7	0.00142248466557589	0.0224650242046523	54.1654465592972	355.073469415338	APOE;NRCAM	GO_Biological_Process_2023	Astrocyte
gs_ind_0	Regulation Of Fat Cell Differentiation (GO:0045598)	4/75	0.00365515899462608	0.0388428991003582	7.53177750084967	42.2654407683207	ZBTB16;CDS1;TRPM4;FERMT2	GO_Biological_Process_2023	Astrocyte
gs_ind_0	Regulation Of Fatty Acid Oxidation (GO:0046320)	3/16	0.000298884299653947	0.00861327743592974	30.9790069070539	251.408706050863	MLYCD;PDK4;PPARGC1A	GO_Biological_Process_2023	Astrocyte
gs_ind_0	Regulation Of GTPase Activity (GO:0043087)	8/211	0.000430997215751899	0.0114154401449843	5.04172876304024	39.0704178881212	SEMA4D;NTRK2;RAPGEF3;RGL1;PREX2;BCAR3;FERMT2;FGD4	GO_Biological_Process_2023	Astrocyte
gs_ind_0	Regulation Of Glucocorticoid Receptor Signaling Pathway (GO:2000322)	2/6	0.00102170463749824	0.018495197766373	66.2038392711892	455.898361876727	PER1;CRY2	GO_Biological_Process_2023	Astrocyte
gs_ind_0	Regulation Of Heart Contraction (GO:0008016)	4/69	0.00270330274097681	0.0338393861411549	8.2229254966329	48.6244692361949	ATP1A2;CELF2;ATP2B2;TGFB2	GO_Biological_Process_2023	Astrocyte
gs_ind_0	Regulation Of Hippo Signaling (GO:0035330)	4/25	5.2781305151661e-05	0.0028758271121205	25.0783642155016	247.005674336317	ARRDC3;WWC3;MOB3B;CIT	GO_Biological_Process_2023	Astrocyte
gs_ind_0	Regulation Of Humoral Immune Response (GO:0002920)	2/13	0.00511119843714895	0.0482527496021933	25.90139410529	136.664079345693	CFH;CR1L	GO_Biological_Process_2023	Astrocyte
gs_ind_0	Regulation Of Immune Effector Process (GO:0002697)	2/13	0.00511119843714895	0.0482527496021933	25.90139410529	136.664079345693	CFH;CR1L	GO_Biological_Process_2023	Astrocyte
gs_ind_0	Regulation Of Intracellular Signal Transduction (GO:1902531)	18/297	9.20067434198636e-11	1.7545685970168e-07	8.21940924791637	189.943637197791	FAM13A;ARHGAP29;MAPT;PHLPP1;PLEKHG1;KALRN;MOB3B;RAPGEF3;NTRK2;TRAF4;PREX2;BCR;VEGFA;NFKBIA;RHOU;WWC3;ARHGAP26;FGD4	GO_Biological_Process_2023	Astrocyte
gs_ind_0	Regulation Of Kinase Activity (GO:0043549)	8/82	4.56681446147808e-07	0.000196165764932735	13.8155712699667	201.69738978635	MAPT;PDGFRB;DSTYK;NTRK2;MERTK;FGFR1;FGFR2;ZNF16	GO_Biological_Process_2023	Astrocyte
gs_ind_0	Regulation Of MAP Kinase Activity (GO:0043405)	5/114	0.00276520366113816	0.0342418401414966	6.02301990381956	35.4794479283581	APOE;PDGFRB;TPD52L1;VEGFA;FGFR1	GO_Biological_Process_2023	Astrocyte
gs_ind_0	Regulation Of Microtubule Cytoskeleton Organization (GO:0070507)	3/40	0.0045472852479492	0.0449309480198919	11.1458639255996	60.112150553362	FAM107A;MID1;MAPT	GO_Biological_Process_2023	Astrocyte
gs_ind_0	Regulation Of Microtubule-Based Process (GO:0032886)	3/41	0.00487625656163547	0.0472031536194865	10.856093979442	57.7910859016658	FAM107A;MID1;MAPT	GO_Biological_Process_2023	Astrocyte
gs_ind_0	Regulation Of Muscle System Process (GO:0090257)	2/11	0.00364404945819824	0.0388428991003582	31.355860368344	176.052486421041	ATP1A2;DMD	GO_Biological_Process_2023	Astrocyte
gs_ind_0	Regulation Of Neuronal Synaptic Plasticity (GO:0048168)	3/34	0.0028576311458332	0.0349327089429738	13.2708435307554	77.7374464995718	APOE;GRIN2C;SHISA6	GO_Biological_Process_2023	Astrocyte
gs_ind_0	Regulation Of Osteoblast Differentiation (GO:0045667)	6/85	8.1880511519346e-05	0.003808442328473	9.84051246214768	92.6016779687701	TRPM4;SEMA4D;PTCH1;RANBP3L;FERMT2;FGFR2	GO_Biological_Process_2023	Astrocyte
gs_ind_0	Regulation Of Oxidative Stress-Induced Neuron Intrinsic Apoptotic Signaling Pathway (GO:1903376)	2/6	0.00102170463749824	0.018495197766373	66.2038392711892	455.898361876727	HIF1A;MCL1	GO_Biological_Process_2023	Astrocyte
gs_ind_0	Regulation Of Phosphatidylinositol 3-Kinase Signaling (GO:0014066)	6/89	0.000105795304470583	0.00438590533968267	9.36818806830783	85.7564349913359	PDGFRB;NTRK2;RAPGEF3;FGFR1;SEMA4D;TGFB2	GO_Biological_Process_2023	Astrocyte
gs_ind_0	Regulation Of Phospholipase Activity (GO:0010517)	2/10	0.00299801146293585	0.0359572821372243	35.0456463698217	203.608408508164	FGFR1;FGFR2	GO_Biological_Process_2023	Astrocyte
gs_ind_0	Regulation Of Phospholipase C Activity (GO:1900274)	2/11	0.00364404945819824	0.0388428991003582	31.355860368344	176.052486421041	FGFR1;PDGFRB	GO_Biological_Process_2023	Astrocyte
gs_ind_0	Regulation Of Phosphoprotein Phosphatase Activity (GO:0043666)	3/37	0.00364267842563299	0.0388428991003582	12.115963310562	68.031570608222	PPP1R1B;CRY2;PDGFRB	GO_Biological_Process_2023	Astrocyte
gs_ind_0	Regulation Of Protein Secretion (GO:0050708)	5/102	0.00170128685589405	0.025346515892109	6.76631443396584	43.1445266693761	APOE;PER2;RHBDF1;FRMD4A;TGFB2	GO_Biological_Process_2023	Astrocyte
gs_ind_0	Regulation Of Small GTPase Mediated Signal Transduction (GO:0051056)	9/118	7.20063111971237e-07	0.000196165764932735	10.5278033731256	148.904482098352	FAM13A;ARHGAP29;PLEKHG1;KALRN;PREX2;BCR;RHOU;ARHGAP26;FGD4	GO_Biological_Process_2023	Astrocyte
gs_ind_0	Regulation Of Small Molecule Metabolic Process (GO:0062012)	4/40	0.000345472674842021	0.00954806363657584	14.766739968124	117.699733387455	MLYCD;PDK4;APOE;HIF1A	GO_Biological_Process_2023	Astrocyte
gs_ind_0	Regulation Of Smooth Muscle Cell Proliferation (GO:0048660)	4/54	0.0010906616967757	0.0190815766582685	10.669315679727	72.7750897009223	APOE;PPARGC1A;PDGFRB;FOXP1	GO_Biological_Process_2023	Astrocyte
gs_ind_0	Regulation Of Sprouting Angiogenesis (GO:1903670)	3/33	0.0026215780904345	0.0333289961230573	13.7062901711562	81.469898449898	GLUL;CEMIP2;VEGFA	GO_Biological_Process_2023	Astrocyte
gs_ind_0	Regulation Of Stress Fiber Assembly (GO:0051492)	4/75	0.00365515899462608	0.0388428991003582	7.53177750084967	42.2654407683207	RGCC;FERMT2;RAPGEF3;RHPN2	GO_Biological_Process_2023	Astrocyte
gs_ind_0	Regulation Of Stress-Activated MAPK Cascade (GO:0032872)	4/51	0.000878925433392409	0.0184358829317536	11.3440043407488	79.8256088009632	PER1;MID1;TGFB2;PHLPP1	GO_Biological_Process_2023	Astrocyte
gs_ind_0	Regulation Of Trans-Synaptic Signaling (GO:0099177)	3/36	0.00336797209644964	0.0386911011321052	12.4779406930107	71.0424624048954	IQSEC2;BCR;GRID1	GO_Biological_Process_2023	Astrocyte
gs_ind_0	Regulation Of Transcription From RNA Polymerase II Promoter In Response To Hypoxia (GO:0061418)	2/7	0.00142248466557589	0.0224650242046523	54.1654465592972	355.073469415338	HIF1A;VEGFA	GO_Biological_Process_2023	Astrocyte
gs_ind_0	Regulation Of Transforming Growth Factor Beta2 Production (GO:0032909)	2/6	0.00102170463749824	0.018495197766373	66.2038392711892	455.898361876727	HIF1A;TGFB2	GO_Biological_Process_2023	Astrocyte
gs_ind_0	Regulation Of p38MAPK Cascade (GO:1900744)	4/37	0.000254633699038398	0.00783203974300363	16.0903215879366	133.158425285234	SASH1;PER1;VEGFA;PHLPP1	GO_Biological_Process_2023	Astrocyte
gs_ind_0	Response To Reactive Oxygen Species (GO:0000302)	4/65	0.00217303466297356	0.0297846070413669	8.75861201910988	53.7045736990932	APOE;MAPT;TXNRD2;HIF1A	GO_Biological_Process_2023	Astrocyte
gs_ind_0	Response To Thyroid Hormone (GO:0097066)	3/12	0.000120370455742823	0.00450091096277577	44.0271272895896	397.342025397787	THRB;KLF9;LMO2	GO_Biological_Process_2023	Astrocyte
gs_ind_0	Retinoic Acid Receptor Signaling Pathway (GO:0048384)	2/11	0.00364404945819824	0.0388428991003582	31.355860368344	176.052486421041	THRB;THRA	GO_Biological_Process_2023	Astrocyte
gs_ind_0	Serine Family Amino Acid Catabolic Process (GO:0009071)	2/9	0.00241170471403692	0.0315008280114275	39.7193753050268	239.405413951805	GLDC;SDS	GO_Biological_Process_2023	Astrocyte
gs_ind_0	Small GTPase Mediated Signal Transduction (GO:0007264)	5/112	0.00256124965231504	0.0330020478848972	6.13537837930679	36.6113979518675	RALA;RAPGEF3;RGL1;BCR;MRAS	GO_Biological_Process_2023	Astrocyte
gs_ind_0	Smooth Muscle Cell Migration (GO:0014909)	2/6	0.00102170463749824	0.018495197766373	66.2038392711892	455.898361876727	PARVA;PDGFRB	GO_Biological_Process_2023	Astrocyte
gs_ind_0	Stem Cell Differentiation (GO:0048863)	3/41	0.00487625656163547	0.0472031536194865	10.856093979442	57.7910859016658	JARID2;FGFR2;TGFB2	GO_Biological_Process_2023	Astrocyte
gs_ind_0	Sulfur Amino Acid Transport (GO:0000101)	2/7	0.00142248466557589	0.0224650242046523	54.1654465592972	355.073469415338	SLC1A4;SLC3A2	GO_Biological_Process_2023	Astrocyte
gs_ind_0	Synaptic Transmission, Glutamatergic (GO:0035249)	3/27	0.00145841471735912	0.0227966956229824	17.0654499685337	111.444303952227	SLC1A4;GRIN2C;GRID1	GO_Biological_Process_2023	Astrocyte
gs_ind_0	Transmembrane Receptor Protein Tyrosine Kinase Signaling Pathway (GO:0007169)	13/284	9.67191512624569e-07	0.000208751059978701	6.08247172791936	84.2353560592815	DDIT4;SHC3;PDGFRB;PDK4;KALRN;NTRK2;FGFR2;NAMPT;MERTK;BCAR3;KIF16B;FGFR1;VEGFA	GO_Biological_Process_2023	Astrocyte
gs_ind_0	Transport Across Blood-Brain Barrier (GO:0150104)	6/84	7.66344802582468e-05	0.00374722958596094	9.96611464968153	94.4435212020441	SLC22A5;ATP1A2;SLC1A4;SLC1A2;SLC1A3;SLC7A2	GO_Biological_Process_2023	Astrocyte
gs_ind_0	Vascular Transport (GO:0010232)	6/82	6.69459789335215e-05	0.00335963110069015	10.2271701767127	98.2997199308474	SLC22A5;ATP1A2;SLC1A4;SLC1A2;SLC1A3;SLC7A2	GO_Biological_Process_2023	Astrocyte
gs_ind_0	Axon (GO:0030424)	4/205	0.00727331198556404	0.042691179045702	6.11918189337544	30.1280583730468	CNTN4;FGF13;MAPK8IP3;SCN9A	GO_Cellular_Component_2023	COP
gs_ind_0	Basolateral Plasma Membrane (GO:0016323)	4/171	0.0038543872042645	0.0312835916919327	7.3674355495251	40.9522091132897	LRP1;KCNQ1;TGFA;TJP1	GO_Cellular_Component_2023	COP
gs_ind_0	Bounding Membrane Of Organelle (GO:0098588)	20/818	3.18760466808679e-11	4.30326630191717e-09	7.76830377712929	187.753425671468	F8;PTPRN2;LRP1;COPA;TGFA;XYLT1;CHST11;VPS39;CHST9;LDLRAD4;MAN2A2;FLT3;ANTXR1;WSCD1;CD9;SCFD1;ABCA13;PTCH1;MAPK8IP3;PAM	GO_Cellular_Component_2023	COP
gs_ind_0	Calcium Channel Complex (GO:0034704)	3/59	0.00139074382582768	0.0208611573874152	16.9202059963891	111.299703027236	CACNA1D;CACNA2D3;SCN9A	GO_Cellular_Component_2023	COP
gs_ind_0	Clathrin-Coated Endocytic Vesicle (GO:0045334)	3/85	0.00393941525009523	0.0312835916919327	11.5803993108341	64.1174629861341	ROR2;CD9;TGFA	GO_Cellular_Component_2023	COP
gs_ind_0	Clathrin-Coated Endocytic Vesicle Membrane (GO:0030669)	3/68	0.00209251503858261	0.026441431858225	14.5920753657229	90.0241829553253	ROR2;CD9;TGFA	GO_Cellular_Component_2023	COP
gs_ind_0	Clathrin-Coated Vesicle Membrane (GO:0030665)	4/90	0.000360768831086824	0.00811729869945354	14.2947976878613	113.318766065026	ROR2;CD9;TGFA;EPN2	GO_Cellular_Component_2023	COP
gs_ind_0	Cytoplasmic Vesicle Membrane (GO:0030659)	8/389	0.000108522911510156	0.00488353101795702	6.24616452085421	57.0184203977784	FLT3;PTPRN2;VPS39;PTCH1;ANTXR1;LRP1;CD9;PAM	GO_Cellular_Component_2023	COP
gs_ind_0	Cytoskeleton (GO:0005856)	7/593	0.00680741494910357	0.042691179045702	3.54228737662703	17.6751030294035	MTUS1;KALRN;LRRFIP1;AFAP1;GABRG3;DENND2A;ANKRD23	GO_Cellular_Component_2023	COP
gs_ind_0	Dendrite (GO:0030425)	5/270	0.00342696859803219	0.0309580570901355	5.70564652558333	32.385701562072	APOD;FGF13;GABRG3;MAPK8IP3;KCNB2	GO_Cellular_Component_2023	COP
gs_ind_0	Dendrite Membrane (GO:0032590)	2/28	0.00483523935848527	0.0362642951886395	25.615558202219	136.57766454179	GABRG3;SHISA6	GO_Cellular_Component_2023	COP
gs_ind_0	Early Endosome (GO:0005769)	5/307	0.00587090289904112	0.0396285945685275	5.00320493066256	25.7052003279891	LDLRAD4;KCNQ1;SLC9A9;LRP1;HPS3	GO_Cellular_Component_2023	COP
gs_ind_0	Endocytic Vesicle Membrane (GO:0030666)	5/159	0.000327825813970254	0.00811729869945354	9.8316384180791	78.8795117456944	ROR2;PTCH1;LRP1;CD9;TGFA	GO_Cellular_Component_2023	COP
gs_ind_0	Endosome Membrane (GO:0010008)	6/361	0.00235034949850889	0.026441431858225	5.05908133043399	30.6235867873506	FLT3;VPS39;LDLRAD4;SLC9A9;ANTXR1;ATP10B	GO_Cellular_Component_2023	COP
gs_ind_0	Golgi Membrane (GO:0000139)	9/426	3.262859297704e-05	0.0022024300259502	6.41779715829665	66.2979084086686	CHST11;XYLT1;CHST9;LDLRAD4;WSCD1;MAPK8IP3;MAN2A2;SCFD1;COPA	GO_Cellular_Component_2023	COP
gs_ind_0	Late Endosome (GO:0005770)	4/205	0.00727331198556404	0.042691179045702	6.11918189337544	30.1280583730468	KCNQ1;SLC9A9;ATP10B;VPS39	GO_Cellular_Component_2023	COP
gs_ind_0	Late Endosome Membrane (GO:0031902)	4/85	0.000290004408116959	0.00811729869945354	15.173638222718	123.598606533826	SLC9A9;LITAF;ATP10B;VPS39	GO_Cellular_Component_2023	COP
gs_ind_0	Lysosomal Membrane (GO:0005765)	6/356	0.00219304435536154	0.026441431858225	5.13188375455833	31.4197765358103	ABCA2;VPS39;ATP8A1;LRP1;LITAF;ATP10B	GO_Cellular_Component_2023	COP
gs_ind_0	Neuron Projection (GO:0043005)	8/557	0.00116630983036447	0.0196814783874004	4.31852486217417	29.1669304354499	CNTN4;APOD;FGF13;GABRG3;IGSF9B;MAPK8IP3;SCN9A;KCNB2	GO_Cellular_Component_2023	COP
gs_ind_0	Potassium Channel Complex (GO:0034705)	3/81	0.00343978412112617	0.0309580570901355	12.1716762882645	69.0419661846695	KCNQ1;KCNB2;KCNMA1	GO_Cellular_Component_2023	COP
gs_ind_0	Protein Serine/Threonine Phosphatase Complex (GO:0008287)	2/29	0.00518084590708045	0.0368112735503085	24.6834793113863	129.903892393725	NKD1;PPP2R3A	GO_Cellular_Component_2023	COP
gs_ind_0	Vesicle Coat (GO:0030120)	2/37	0.00833580854771438	0.0468889230808934	19.1172617097936	91.5180551048436	COPA;EPN2	GO_Cellular_Component_2023	COP
gs_ind_0	Voltage-Gated Calcium Channel Complex (GO:0005891)	3/49	0.00080978600796115	0.0156173015821079	20.5639946775992	146.389742429843	CACNA1D;CACNA2D3;SCN9A	GO_Cellular_Component_2023	COP
gs_ind_0	Voltage-Gated Potassium Channel Complex (GO:0008076)	3/73	0.00256212234632857	0.0266066551349506	13.5555160226761	80.8846704810957	KCNQ1;KCNB2;KCNMA1	GO_Cellular_Component_2023	COP
gs_ind_0	ADP Binding (GO:0043531)	2/27	0.00450075258653595	0.0320053517264779	26.6207413197837	143.845459358442	ABCG1;PRKAG2	GO_Molecular_Function_2023	COP
gs_ind_0	ATP Binding (GO:0005524)	9/279	1.09481662308599e-06	0.00021020479163251	9.94144924549325	136.445632125424	ABCF1;ABCA2;SYN2;ABCA1;PYGL;RPS6KA5;ABCG1;IRAK3;PRKAG2	GO_Molecular_Function_2023	COP
gs_ind_0	Adenyl Ribonucleotide Binding (GO:0032559)	9/309	2.53100104928354e-06	0.00024297610073122	8.94234927849635	115.239122123611	ABCF1;ABCA2;SYN2;ABCA1;PYGL;RPS6KA5;ABCG1;IRAK3;PRKAG2	GO_Molecular_Function_2023	COP
gs_ind_0	Aminophospholipid Flippase Activity (GO:0015247)	2/6	0.000202408672639145	0.00485780814333948	150.928386858619	1283.6794019924	ATP8A2;ATP8A1	GO_Molecular_Function_2023	COP
gs_ind_0	Amyloid-Beta Binding (GO:0001540)	3/79	0.00320538022219133	0.0262058952213345	12.4905021094279	71.7320113506619	GSAP;LRP1;LRPAP1	GO_Molecular_Function_2023	COP
gs_ind_0	Cadherin Binding (GO:0045296)	5/317	0.00669996741939683	0.0389816286219452	4.84190915254237	24.2369152128253	TJP1;CDH6;LRRFIP1;EPN2;PTPRT	GO_Molecular_Function_2023	COP
gs_ind_0	Calcium Channel Activity (GO:0005262)	3/91	0.00476787731779498	0.0320126192010059	10.7937002815411	57.7015466870607	SLC24A3;CACNA1D;CACNA2D3	GO_Molecular_Function_2023	COP
gs_ind_0	Cell Adhesion Mediator Activity (GO:0098631)	2/28	0.00483523935848527	0.0320126192010059	25.615558202219	136.57766454179	JAM3;CNTN4	GO_Molecular_Function_2023	COP
gs_ind_0	Cholesterol Binding (GO:0015485)	3/50	0.000859146515279553	0.0129626705997625	20.1305756028868	142.113229462405	ABCG1;PTCH1;APOD	GO_Molecular_Function_2023	COP
gs_ind_0	Delayed Rectifier Potassium Channel Activity (GO:0005251)	2/27	0.00450075258653595	0.0320053517264779	26.6207413197837	143.845459358442	KCNQ1;KCNB2	GO_Molecular_Function_2023	COP
gs_ind_0	GTPase Regulator Activity (GO:0030695)	7/423	0.00105732577954954	0.0145004678338223	5.00915830249626	34.3228148427767	MCF2L;KALRN;DENND2A;DENND2B;OBSCN;RAPGEF5;PREX1	GO_Molecular_Function_2023	COP
gs_ind_0	Glycerophospholipid Flippase Activity (GO:0140333)	3/10	5.86345846863846e-06	0.000375261341992861	127.61850613155	1537.39091185061	ATP8A2;ATP10B;ATP8A1	GO_Molecular_Function_2023	COP
gs_ind_0	Guanyl-Nucleotide Exchange Factor Activity (GO:0005085)	7/202	1.11569813163911e-05	0.000535535103186772	10.7299549133862	122.35845209105	MCF2L;KALRN;DENND2A;DENND2B;OBSCN;RAPGEF5;PREX1	GO_Molecular_Function_2023	COP
gs_ind_0	High Voltage-Gated Calcium Channel Activity (GO:0008331)	2/23	0.00327573690266682	0.0262058952213345	31.5765278528935	180.656023545833	CACNA1D;SCN9A	GO_Molecular_Function_2023	COP
gs_ind_0	Kinesin Binding (GO:0019894)	2/30	0.00553748638994312	0.0342966898990026	23.8168094655243	123.757253103804	IFT88;MAPK8IP3	GO_Molecular_Function_2023	COP
gs_ind_0	Lipoprotein Particle Receptor Binding (GO:0070325)	2/27	0.00450075258653595	0.0320053517264779	26.6207413197837	143.845459358442	LRP1;LRPAP1	GO_Molecular_Function_2023	COP
gs_ind_0	Metal Cation:Proton Antiporter Activity (GO:0051139)	2/21	0.00273221499934062	0.0249802514225428	34.8168498168498	205.51142244775	SLC9A1;SLC9A9	GO_Molecular_Function_2023	COP
gs_ind_0	Phosphatidylcholine Transporter Activity (GO:0008525)	2/17	0.00178670291613309	0.0180551031525028	43.8061301039546	277.178176227922	ABCG1;ATP10B	GO_Molecular_Function_2023	COP
gs_ind_0	Phosphatidylinositol Bisphosphate Binding (GO:1902936)	3/93	0.00506559207065635	0.0324197892522006	10.5546480903195	55.7843153541645	SLC9A1;KCNQ1;OBSCN	GO_Molecular_Function_2023	COP
gs_ind_0	Phosphatidylinositol-4,5-Bisphosphate Binding (GO:0005546)	3/73	0.00256212234632857	0.0245963745247543	13.5555160226761	80.8846704810957	SLC9A1;KCNQ1;OBSCN	GO_Molecular_Function_2023	COP
gs_ind_0	Potassium:Proton Antiporter Activity (GO:0015386)	2/12	0.000877680821858916	0.0129626705997625	64.6741021990191	455.191048454354	SLC9A1;SLC9A9	GO_Molecular_Function_2023	COP
gs_ind_0	Protein Phosphatase Binding (GO:0019903)	3/115	0.00908635297793051	0.047150804642234	8.48604979561501	39.8927644876952	SLC9A1;KCNQ1;PTPRT	GO_Molecular_Function_2023	COP
gs_ind_0	Protein Tyrosine Kinase Activity (GO:0004713)	3/99	0.00602499443112422	0.0361499665867454	9.89694491136257	50.591586246214	ROR2;FLT3;RPS6KA5	GO_Molecular_Function_2023	COP
gs_ind_0	Purine Ribonucleoside Triphosphate Binding (GO:0035639)	9/475	7.52574491657355e-05	0.00240823837330353	5.73673400032117	54.4679697821753	ABCF1;ABCA2;SYN2;ABCA1;PYGL;RPS6KA5;ABCG1;IRAK3;PRKAG2	GO_Molecular_Function_2023	COP
gs_ind_0	Sodium Channel Activity (GO:0005272)	2/37	0.00833580854771438	0.04445764558781	19.1172617097936	91.5180551048436	ASIC2;SCN9A	GO_Molecular_Function_2023	COP
gs_ind_0	Sodium Ion Transmembrane Transporter Activity (GO:0015081)	2/34	0.0070726874277254	0.0399398819448022	20.8834653718375	103.404786907982	SLC9A1;SLC9A9	GO_Molecular_Function_2023	COP
gs_ind_0	Sodium:Proton Antiporter Activity (GO:0015385)	2/14	0.00120426330031424	0.0154145702440222	54.3235880398671	365.157034799194	SLC9A1;SLC9A9	GO_Molecular_Function_2023	COP
gs_ind_0	Solute:Potassium Antiporter Activity (GO:0022821)	3/17	3.25991011100493e-05	0.00125180548262589	65.9982700957214	681.843033624897	SLC24A3;SLC9A1;SLC9A9	GO_Molecular_Function_2023	COP
gs_ind_0	Sterol Binding (GO:0032934)	3/59	0.00139074382582768	0.0166889259099322	16.9202059963891	111.299703027236	ABCG1;PTCH1;APOD	GO_Molecular_Function_2023	COP
gs_ind_0	Sulfotransferase Activity (GO:0008146)	3/38	0.00038199972856035	0.00814932754262079	26.9431909180838	212.045355193201	WSCD1;CHST11;CHST9	GO_Molecular_Function_2023	COP
gs_ind_0	Titin Binding (GO:0031432)	2/12	0.000877680821858916	0.0129626705997625	64.6741021990191	455.191048454354	ANKRD23;OBSCN	GO_Molecular_Function_2023	COP
gs_ind_0	Transmembrane Receptor Protein Kinase Activity (GO:0019199)	2/37	0.00833580854771438	0.04445764558781	19.1172617097936	91.5180551048436	ROR2;FLT3	GO_Molecular_Function_2023	COP
gs_ind_0	Transmembrane Receptor Protein Phosphatase Activity (GO:0019198)	2/16	0.0015803377614245	0.0168569361218613	46.8283881315156	302.048567465896	PTPRN2;PTPRT	GO_Molecular_Function_2023	COP
gs_ind_0	Transmembrane Receptor Protein Tyrosine Phosphatase Activity (GO:0005001)	2/16	0.0015803377614245	0.0168569361218613	46.8283881315156	302.048567465896	PTPRN2;PTPRT	GO_Molecular_Function_2023	COP
gs_ind_0	Voltage-Gated Calcium Channel Activity (GO:0005245)	3/47	0.000716562801182135	0.0129626705997625	21.4892713539514	155.604773683605	CACNA1D;CACNA2D3;SCN9A	GO_Molecular_Function_2023	COP
gs_ind_0	Voltage-Gated Monoatomic Cation Channel Activity (GO:0022843)	4/76	0.000188559378677886	0.00485780814333948	17.0610240334378	146.317007171705	CACNA1D;KCNQ1;KCNMA1;CACNA2D3	GO_Molecular_Function_2023	COP
gs_ind_0	Voltage-Gated Potassium Channel Activity (GO:0005249)	3/79	0.00320538022219133	0.0262058952213345	12.4905021094279	71.7320113506619	KCNQ1;KCNB2;KCNMA1	GO_Molecular_Function_2023	COP
gs_ind_0	Actomyosin Structure Organization (GO:0031032)	3/77	0.00298106588643647	0.0349906447926399	12.8264460954861	74.5918684290668	TJP1;OBSCN;PHACTR1	GO_Biological_Process_2023	COP
gs_ind_0	Adherens Junction Organization (GO:0034332)	3/35	0.000298792318085756	0.00866497722448693	29.4324157447903	238.866475802811	TJP1;CDH6;JAM3	GO_Biological_Process_2023	COP
gs_ind_0	Aminoglycan Metabolic Process (GO:0006022)	2/9	0.000482243509157355	0.0115376759565897	90.5503875968992	691.538866771458	XYLT1;CHST9	GO_Biological_Process_2023	COP
gs_ind_0	Aminophospholipid Transport (GO:0015917)	2/5	0.000135268432505765	0.00728227720808597	194.05552918842	1728.69504463312	ATP8A2;ATP8A1	GO_Biological_Process_2023	COP
gs_ind_0	Axonogenesis (GO:0007409)	4/187	0.00528396998694054	0.0495760713480598	6.72240112294608	35.2460705599026	CNTN4;KALRN;RPS6KA5;NTNG2	GO_Biological_Process_2023	COP
gs_ind_0	Brain Development (GO:0007420)	4/168	0.0036193421255128	0.0380627518034697	7.50234871511467	42.1741757371994	CNTN4;PHGDH;PTCH1;APOD	GO_Biological_Process_2023	COP
gs_ind_0	Calcitonin Family Receptor Signaling Pathway (GO:0097646)	2/6	0.000202408672639145	0.00728227720808597	150.928386858619	1283.6794019924	RAMP1;CALCRL	GO_Biological_Process_2023	COP
gs_ind_0	Calcium Ion Transport (GO:0006816)	4/112	0.000823431953243363	0.0167664761543383	11.3901689708141	80.8933176685477	RAMP1;CACNA1D;SLC24A3;CALCRL	GO_Biological_Process_2023	COP
gs_ind_0	Cardiac Conduction (GO:0061337)	3/45	0.000630480212564293	0.0137129446232734	22.5016328939603	165.815180544973	CACNA1D;SLC9A1;KCNQ1	GO_Biological_Process_2023	COP
gs_ind_0	Cardiac Muscle Cell Action Potential (GO:0086001)	2/29	0.00518084590708045	0.0490897973571881	24.6834793113863	129.903892393725	CACNA1D;KCNQ1	GO_Biological_Process_2023	COP
gs_ind_0	Cardiac Muscle Cell Action Potential Involved In Contraction (GO:0086002)	2/29	0.00518084590708045	0.0490897973571881	24.6834793113863	129.903892393725	CACNA1D;KCNQ1	GO_Biological_Process_2023	COP
gs_ind_0	Cell Junction Assembly (GO:0034329)	4/95	0.000443098535183224	0.0111590867939565	13.5120052988905	104.335899742797	TJP1;CDH6;SDK1;SDK2	GO_Biological_Process_2023	COP
gs_ind_0	Cell-Cell Adhesion Via Plasma-Membrane Adhesion Molecules (GO:0098742)	5/172	0.00046958258770923	0.0115228342676342	9.06569187958513	69.4764379703952	CNTN4;CDH6;SDK1;SDK2;PTPRT	GO_Biological_Process_2023	COP
gs_ind_0	Cell-Cell Junction Assembly (GO:0007043)	4/71	0.00014486463410599	0.00728227720808597	18.3270482603816	162.005806612973	TJP1;CD9;CDH6;JAM3	GO_Biological_Process_2023	COP
gs_ind_0	Cellular Response To Catecholamine Stimulus (GO:0071870)	2/19	0.00223563037994757	0.0305192920276469	38.7978168011391	236.792078640628	SLC9A1;KCNQ1	GO_Biological_Process_2023	COP
gs_ind_0	Cellular Response To Epinephrine Stimulus (GO:0071872)	2/7	0.000282682457357734	0.00845397224035473	123.483841739656	1009.00948195835	SLC9A1;KCNQ1	GO_Biological_Process_2023	COP
gs_ind_0	Central Nervous System Development (GO:0007417)	5/282	0.00411867323884172	0.0414902135744371	5.45730340510002	29.9727338112641	CNTN4;PHGDH;APOD;PTCH1;ASIC2	GO_Biological_Process_2023	COP
gs_ind_0	Ceramide Transport (GO:0035627)	2/14	0.00120426330031424	0.0209541814254678	54.3235880398671	365.157034799194	ABCA2;ABCA13	GO_Biological_Process_2023	COP
gs_ind_0	Chemical Synaptic Transmission (GO:0007268)	5/273	0.00359140148092299	0.0380627518034697	5.64147965786068	31.7570893204642	SYN2;PTPRN2;SHISA6;ASIC2;GABRG3	GO_Biological_Process_2023	COP
gs_ind_0	Chondroitin Sulfate Biosynthetic Process (GO:0030206)	2/13	0.00103473899392067	0.0194165728859231	59.0488227646974	405.87834621888	CHST11;CHST9	GO_Biological_Process_2023	COP
gs_ind_0	Chondroitin Sulfate Metabolic Process (GO:0030204)	2/16	0.0015803377614245	0.0240060831378293	46.8283881315156	302.048567465896	CHST11;CHST9	GO_Biological_Process_2023	COP
gs_ind_0	Chondroitin Sulfate Proteoglycan Biosynthetic Process (GO:0050650)	3/19	4.62016725861528e-05	0.0040195455149953	57.9956420391203	578.941181006605	CHST11;CHST9;XYLT1	GO_Biological_Process_2023	COP
gs_ind_0	Chordate Embryonic Development (GO:0043009)	3/59	0.00139074382582768	0.02255833629351	16.9202059963891	111.299703027236	SULF2;XYLT1;PTCH1	GO_Biological_Process_2023	COP
gs_ind_0	Energy Reserve Metabolic Process (GO:0006112)	2/18	0.00200516420022532	0.0295221867633173	41.1502063827645	255.626288829024	PRKAG2;PYGL	GO_Biological_Process_2023	COP
gs_ind_0	Enzyme-Linked Receptor Protein Signaling Pathway (GO:0007167)	4/123	0.00116643495865598	0.0209541814254678	10.3389121338912	69.8269781205804	LRP1;FLT3;PTPRT;ROR2	GO_Biological_Process_2023	COP
gs_ind_0	Eye Photoreceptor Cell Differentiation (GO:0001754)	2/12	0.000877680821858916	0.0171416438065099	64.6741021990191	455.191048454354	NKD1;SDK2	GO_Biological_Process_2023	COP
gs_ind_0	Glucan Metabolic Process (GO:0044042)	2/8	0.000375992866429407	0.0097250046803498	104.483772041912	823.952797733143	PRKAG2;PYGL	GO_Biological_Process_2023	COP
gs_ind_0	Glycogen Metabolic Process (GO:0005977)	2/19	0.00223563037994757	0.0305192920276469	38.7978168011391	236.792078640628	PYGL;PRKAG2	GO_Biological_Process_2023	COP
gs_ind_0	Glycoprotein Biosynthetic Process (GO:0009101)	3/79	0.00320538022219133	0.0364520955331644	12.4905021094279	71.7320113506619	XYLT1;CHST9;CHST11	GO_Biological_Process_2023	COP
gs_ind_0	Glycosaminoglycan Biosynthetic Process (GO:0006024)	3/58	0.00132359931846758	0.0222225359258504	17.2254963994094	114.160263395505	XYLT1;CHST9;CHST11	GO_Biological_Process_2023	COP
gs_ind_0	Glycosaminoglycan Metabolic Process (GO:0030203)	2/28	0.00483523935848527	0.0477043718151588	25.615558202219	136.57766454179	XYLT1;CHST9	GO_Biological_Process_2023	COP
gs_ind_0	Homophilic Cell Adhesion Via Plasma Membrane Adhesion Molecules (GO:0007156)	4/60	7.50360933612485e-05	0.00512925295333677	21.9010458567981	208.006087874807	CNTN4;PTPRT;SDK1;SDK2	GO_Biological_Process_2023	COP
gs_ind_0	Inorganic Cation Import Across Plasma Membrane (GO:0098659)	4/103	0.000601447251577866	0.0133856981339539	12.4231764885031	92.1324101614495	CACNA1D;SLC9A1;SLC9A9;SCN9A	GO_Biological_Process_2023	COP
gs_ind_0	Inorganic Cation Transmembrane Transport (GO:0098662)	9/284	1.26758365689135e-06	0.00040435918654834	9.75982217950258	132.522750959644	SLC24A3;SLC9A1;KCNQ1;SLC9A9;ASIC2;SLC39A11;SCN9A;CACNA1D;KCNB2	GO_Biological_Process_2023	COP
gs_ind_0	Interleukin-1-Mediated Signaling Pathway (GO:0070498)	2/19	0.00223563037994757	0.0305192920276469	38.7978168011391	236.792078640628	RPS6KA5;IRAK3	GO_Biological_Process_2023	COP
gs_ind_0	Kidney Development (GO:0001822)	3/70	0.00227328800700186	0.0305192920276469	14.15902390685	86.1792959468371	SULF2;IFT88;GREB1L	GO_Biological_Process_2023	COP
gs_ind_0	Lipid Translocation (GO:0034204)	3/24	9.52008589439895e-05	0.00607381480062653	44.5028389204325	412.074997964108	ATP8A2;ATP10B;ATP8A1	GO_Biological_Process_2023	COP
gs_ind_0	Maintenance Of Blood-Brain Barrier (GO:0035633)	2/29	0.00518084590708045	0.0490897973571881	24.6834793113863	129.903892393725	TJP1;JAM3	GO_Biological_Process_2023	COP
gs_ind_0	Metal Ion Transport (GO:0030001)	7/170	3.60850542993275e-06	0.000690667939289128	12.8400958416091	160.914865842839	RAMP1;FGF13;CALCRL;KCNMA1;SCN9A;CACNA1D;KCNB2	GO_Biological_Process_2023	COP
gs_ind_0	Monoatomic Cation Transmembrane Transport (GO:0098655)	9/281	1.16130935049617e-06	0.00040435918654834	9.86799859348528	134.855698126458	SLC24A3;SLC9A1;KCNQ1;SLC9A9;ASIC2;SLC39A11;SCN9A;CACNA1D;KCNB2	GO_Biological_Process_2023	COP
gs_ind_0	Negative Regulation Of Actin Filament Bundle Assembly (GO:0032232)	2/28	0.00483523935848527	0.0477043718151588	25.615558202219	136.57766454179	TJP1;RHPN2	GO_Biological_Process_2023	COP
gs_ind_0	Negative Regulation Of Canonical Wnt Signaling Pathway (GO:0090090)	4/113	0.000851214670780551	0.0169710924986872	11.2858724228587	79.7780964364617	NKD1;SFRP4;HECW1;SHISA6	GO_Biological_Process_2023	COP
gs_ind_0	Negative Regulation Of Cell Migration (GO:0030336)	4/162	0.003178840989819	0.0364520955331644	7.78749641525667	44.7877501150053	LRP1;LDLRAD4;PTPRT;ADARB1	GO_Biological_Process_2023	COP
gs_ind_0	Negative Regulation Of Cell Motility (GO:2000146)	4/132	0.00151307673318631	0.0240060831378293	9.61266360099045	62.4208897312747	SPOCK3;LDLRAD4;PTPRT;ADARB1	GO_Biological_Process_2023	COP
gs_ind_0	Negative Regulation Of Cell Population Proliferation (GO:0008285)	6/377	0.0029112433964768	0.0349906447926399	4.83928267929572	28.2574184632952	APOD;ADARB1;SAV1;ATP8A2;CDKN1C;SFRP4	GO_Biological_Process_2023	COP
gs_ind_0	Negative Regulation Of DNA-binding Transcription Factor Activity (GO:0043433)	4/149	0.00235276071415668	0.0306135122907864	8.48599396022076	51.3586430050652	ESR1;PTCH1;IRAK3;SFRP4	GO_Biological_Process_2023	COP
gs_ind_0	Negative Regulation Of Developmental Growth (GO:0048640)	3/31	0.000207445154182503	0.00728227720808597	33.5665669189697	284.666089922574	NKD1;FGF13;PTCH1	GO_Biological_Process_2023	COP
gs_ind_0	Negative Regulation Of Pathway-Restricted SMAD Protein Phosphorylation (GO:0060394)	3/10	5.86345846863846e-06	0.000906589089570902	127.61850613155	1537.39091185061	LDLRAD4;SNX25;LRP1	GO_Biological_Process_2023	COP
gs_ind_0	Negative Regulation Of Platelet-Derived Growth Factor Receptor Signaling Pathway (GO:0010642)	2/10	0.000601338521829534	0.0133856981339539	79.8954465507133	592.532796181339	LRP1;APOD	GO_Biological_Process_2023	COP
gs_ind_0	Negative Regulation Of Protein Kinase Activity (GO:0006469)	4/88	0.000331132199917516	0.00932039750944302	14.633853326161	117.260962316372	CDKN1C;PTPRT;PRKAG2;ADARB1	GO_Biological_Process_2023	COP
gs_ind_0	Negative Regulation Of Protein Phosphorylation (GO:0001933)	4/148	0.00229612228421168	0.0305192920276469	8.54493027157387	51.9235554115683	LRP1;LDLRAD4;SNX25;PRKAG2	GO_Biological_Process_2023	COP
gs_ind_0	Negative Regulation Of Signal Transduction (GO:0009968)	11/266	5.32860079388389e-09	5.09947095974688e-06	12.9257604779653	246.238026883681	APOD;GRB10;PTCH1;EPN2;NKD1;LRP1;SULF2;IRAK3;LRPAP1;PTPRT;SFRP4	GO_Biological_Process_2023	COP
gs_ind_0	Negative Regulation Of Stress Fiber Assembly (GO:0051497)	2/25	0.00386548413597338	0.0397770786895325	28.8877500530148	160.490758476269	TJP1;RHPN2	GO_Biological_Process_2023	COP
gs_ind_0	Negative Regulation Of Wnt Signaling Pathway (GO:0030178)	6/139	1.39902029517958e-05	0.00150383477087856	13.5457171709425	151.402556869739	SHISA6;GRB10;HECW1;NKD1;LRP1;SFRP4	GO_Biological_Process_2023	COP
gs_ind_0	Nervous System Development (GO:0007399)	7/432	0.00119327133622956	0.0209541814254678	4.90211637006796	32.9964233421617	CNTN4;FGF13;KALRN;SDK1;ASIC2;SDK2;RAPGEF5	GO_Biological_Process_2023	COP
gs_ind_0	Organic Substance Transport (GO:0071702)	6/200	0.000106716635152283	0.0063829887400459	9.2835308878107	84.9009860820633	RAMP1;ABCA2;TXNIP;CALCRL;CACNA1D;ABCA13	GO_Biological_Process_2023	COP
gs_ind_0	Phospholipid Translocation (GO:0045332)	3/31	0.000207445154182503	0.00728227720808597	33.5665669189697	284.666089922574	ATP8A2;ATP10B;ATP8A1	GO_Biological_Process_2023	COP
gs_ind_0	Phospholipid Transport (GO:0015914)	4/59	7.0235181078898e-05	0.00512925295333677	22.2962052962053	213.233353888707	ATP8A2;ABCG1;ATP10B;ATP8A1	GO_Biological_Process_2023	COP
gs_ind_0	Positive Regulation Of Amide Metabolic Process (GO:0034250)	3/85	0.00393941525009523	0.0401065999397993	11.5803993108341	64.1174629861341	GSAP;ABCG1;SAMD4A	GO_Biological_Process_2023	COP
gs_ind_0	Positive Regulation Of Amyloid Precursor Protein Catabolic Process (GO:1902993)	2/21	0.00273221499934062	0.0339452371990812	34.8168498168498	205.51142244775	GSAP;ABCG1	GO_Biological_Process_2023	COP
gs_ind_0	Positive Regulation Of Amyloid-Beta Clearance (GO:1900223)	2/6	0.000202408672639145	0.00728227720808597	150.928386858619	1283.6794019924	LRP1;LRPAP1	GO_Biological_Process_2023	COP
gs_ind_0	Positive Regulation Of Amyloid-Beta Formation (GO:1902004)	2/17	0.00178670291613309	0.0267167920428027	43.8061301039546	277.178176227922	GSAP;ABCG1	GO_Biological_Process_2023	COP
gs_ind_0	Positive Regulation Of Cholesterol Efflux (GO:0010875)	2/22	0.00299815347230562	0.0349906447926399	33.1176565918483	192.405593145434	LRP1;PTCH1	GO_Biological_Process_2023	COP
gs_ind_0	Positive Regulation Of Cholesterol Transport (GO:0032376)	3/31	0.000207445154182503	0.00728227720808597	33.5665669189697	284.666089922574	LRP1;PTCH1;ABCA13	GO_Biological_Process_2023	COP
gs_ind_0	Potassium Ion Transmembrane Transport (GO:0071805)	5/136	0.000158929737733382	0.00728227720808597	11.5577624540826	101.096307055211	SLC24A3;SLC9A1;KCNQ1;SLC9A9;KCNB2	GO_Biological_Process_2023	COP
gs_ind_0	Potassium Ion Transport (GO:0006813)	6/122	6.63126815778089e-06	0.000906589089570902	15.5288198157289	185.161213948387	SLC24A3;SLC9A1;KCNQ1;SLC9A9;KCNMA1;KCNB2	GO_Biological_Process_2023	COP
gs_ind_0	Protein Localization To Cell Junction (GO:1902414)	2/23	0.00327573690266682	0.0364520955331644	31.5765278528935	180.656023545833	TJP1;JAM3	GO_Biological_Process_2023	COP
gs_ind_0	Protein Localization To Cell Periphery (GO:1990778)	5/139	0.000175966318347202	0.00728227720808597	11.2991367903724	97.6835002478522	RAMP1;FGF13;PTCH1;LRPAP1;KCNB2	GO_Biological_Process_2023	COP
gs_ind_0	Protein Localization To Membrane (GO:0072657)	5/189	0.000719262434400315	0.0149637858635022	8.22693491341693	59.5406666200443	RAMP1;FGF13;PTCH1;LRPAP1;KCNB2	GO_Biological_Process_2023	COP
gs_ind_0	Protein Localization To Plasma Membrane (GO:0072659)	5/133	0.00014318337773392	0.00728227720808597	11.8284640242696	104.698281791961	RAMP1;FGF13;PTCH1;LRPAP1;KCNB2	GO_Biological_Process_2023	COP
gs_ind_0	Protein Transport (GO:0015031)	7/311	0.000169859087731611	0.00728227720808597	6.87056692566824	59.6402403672088	RAMP1;CALCRL;LRP1;ABCG1;TXNIP;COPA;SCFD1	GO_Biological_Process_2023	COP
gs_ind_0	Proteoglycan Biosynthetic Process (GO:0030166)	3/32	0.000228284551977617	0.00728227720808597	32.4279235870982	271.905469557192	XYLT1;CHST9;CHST11	GO_Biological_Process_2023	COP
gs_ind_0	Proteoglycan Metabolic Process (GO:0006029)	4/25	2.15284947333297e-06	0.000515069236494913	57.6032417195208	751.64847188063	SULF2;XYLT1;CHST9;CHST11	GO_Biological_Process_2023	COP
gs_ind_0	Receptor Internalization (GO:0031623)	4/51	3.94616985651038e-05	0.00377648455268043	26.0564593301435	264.217188110578	RAMP1;LRP1;CD9;CALCRL	GO_Biological_Process_2023	COP
gs_ind_0	Receptor-Mediated Endocytosis (GO:0006898)	4/122	0.00113172667625957	0.0208281236380848	10.4264160593274	70.732918947652	RAMP1;LRP1;CD9;CALCRL	GO_Biological_Process_2023	COP
gs_ind_0	Regulation Of AMPA Receptor Activity (GO:2000311)	2/24	0.00356487654300526	0.0380627518034697	30.172388335179	170.070464227602	GSG1L;SHISA6	GO_Biological_Process_2023	COP
gs_ind_0	Regulation Of Amyloid-Beta Clearance (GO:1900221)	2/15	0.00138616047439158	0.02255833629351	50.2983880890858	331.024637070645	LRP1;LRPAP1	GO_Biological_Process_2023	COP
gs_ind_0	Regulation Of Cardiac Muscle Cell Membrane Repolarization (GO:0099623)	2/21	0.00273221499934062	0.0339452371990812	34.8168498168498	205.51142244775	CACNA1D;KCNQ1	GO_Biological_Process_2023	COP
gs_ind_0	Regulation Of Cell Migration (GO:0030334)	8/433	0.000224842899464247	0.00728227720808597	5.59417985760697	46.9917184674089	TJP1;PHACTR1;ROR2;LDLRAD4;ADARB1;PTPRT;NKD1;NTNG2	GO_Biological_Process_2023	COP
gs_ind_0	Regulation Of Cholesterol Efflux (GO:0010874)	3/32	0.000228284551977617	0.00728227720808597	32.4279235870982	271.905469557192	LRP1;ABCA2;PTCH1	GO_Biological_Process_2023	COP
gs_ind_0	Regulation Of Cholesterol Transport (GO:0032374)	2/23	0.00327573690266682	0.0364520955331644	31.5765278528935	180.656023545833	LRP1;ABCA2	GO_Biological_Process_2023	COP
gs_ind_0	Regulation Of Kinase Activity (GO:0043549)	3/82	0.00356081354470867	0.0380627518034697	12.0182789592142	67.7562473362692	ROR2;FLT3;CDKN1C	GO_Biological_Process_2023	COP
gs_ind_0	Regulation Of Monoatomic Ion Transmembrane Transporter Activity (GO:0032412)	3/69	0.00218173692504776	0.0305192920276469	14.3722936102799	88.0681544786091	GSG1L;CACNA1D;SHISA6	GO_Biological_Process_2023	COP
gs_ind_0	Regulation Of Neuron Migration (GO:2001222)	2/29	0.00518084590708045	0.0490897973571881	24.6834793113863	129.903892393725	NTNG2;PHACTR1	GO_Biological_Process_2023	COP
gs_ind_0	Regulation Of Neurotransmitter Receptor Activity (GO:0099601)	3/42	0.000514233167406688	0.0120029546636147	24.2123957495449	183.3564479979	GSG1L;DLGAP4;SHISA6	GO_Biological_Process_2023	COP
gs_ind_0	Regulation Of Pathway-Restricted SMAD Protein Phosphorylation (GO:0060393)	3/61	0.00153136678223253	0.0240060831378293	16.3409370265558	105.915329527403	LRP1;LDLRAD4;SNX25	GO_Biological_Process_2023	COP
gs_ind_0	Regulation Of Secretion (GO:0051046)	2/16	0.0015803377614245	0.0240060831378293	46.8283881315156	302.048567465896	KCNQ1;PTPRN2	GO_Biological_Process_2023	COP
gs_ind_0	Regulation Of Small GTPase Mediated Signal Transduction (GO:0051056)	4/118	0.0010001149873305	0.0191422008575057	10.7917162895329	74.5452943289897	MCF2L;KALRN;PREX1;OBSCN	GO_Biological_Process_2023	COP
gs_ind_0	Regulation Of Stress Fiber Assembly (GO:0051492)	3/75	0.00276669644882794	0.0339452371990812	13.1809249221543	77.6369828645584	TJP1;SLC9A1;RHPN2	GO_Biological_Process_2023	COP
gs_ind_0	Regulation Of Vascular Endothelial Growth Factor Receptor Signaling Pathway (GO:0030947)	2/22	0.00299815347230562	0.0349906447926399	33.1176565918483	192.405593145434	GRB10;EPN2	GO_Biological_Process_2023	COP
gs_ind_0	Regulation Of Wnt Signaling Pathway (GO:0030111)	5/109	5.58864688122184e-05	0.00445694588777441	14.5536128456735	142.511716960182	GRB10;NKD1;LRP1;SULF2;SFRP4	GO_Biological_Process_2023	COP
gs_ind_0	Renal System Development (GO:0072001)	3/57	0.00125853358824958	0.0215074400706223	17.5419901199718	117.142042917411	SULF2;IFT88;GREB1L	GO_Biological_Process_2023	COP
gs_ind_0	Response To Epinephrine (GO:0071871)	2/7	0.000282682457357734	0.00845397224035473	123.483841739656	1009.00948195835	SLC9A1;KCNQ1	GO_Biological_Process_2023	COP
gs_ind_0	Sodium Ion Import Across Plasma Membrane (GO:0098719)	2/21	0.00273221499934062	0.0339452371990812	34.8168498168498	205.51142244775	SLC9A1;SLC9A9	GO_Biological_Process_2023	COP
gs_ind_0	Sodium Ion Transmembrane Transport (GO:0035725)	5/82	1.41426467480743e-05	0.00150383477087856	19.6368944778567	219.271763763098	SLC24A3;SLC9A1;SLC9A9;ASIC2;SCN9A	GO_Biological_Process_2023	COP
gs_ind_0	Sodium Ion Transport (GO:0006814)	4/89	0.000345723304601378	0.00945306292867197	14.4623427255006	115.263017457411	SLC24A3;FGF13;ASIC2;SCN9A	GO_Biological_Process_2023	COP
gs_ind_0	Somite Development (GO:0061053)	2/8	0.000375992866429407	0.0097250046803498	104.483772041912	823.952797733143	PTCH1;PPP2R3A	GO_Biological_Process_2023	COP
gs_ind_0	Sulfur Compound Biosynthetic Process (GO:0044272)	3/70	0.00227328800700186	0.0305192920276469	14.15902390685	86.1792959468371	XYLT1;CHST9;CHST11	GO_Biological_Process_2023	COP
gs_ind_0	Synapse Assembly (GO:0007416)	3/71	0.00236718903815903	0.0306135122907864	13.951981056075	84.3544041903668	FGF13;SDK1;SDK2	GO_Biological_Process_2023	COP
gs_ind_0	Transmembrane Receptor Protein Tyrosine Kinase Signaling Pathway (GO:0007169)	6/284	0.000694355723566091	0.0147666317211722	6.47008903131721	47.0538917299976	FLT3;ROR2;GRB10;KALRN;SULF2;PTPRT	GO_Biological_Process_2023	COP
gs_ind_0	Transport Across Blood-Brain Barrier (GO:0150104)	3/84	0.003810612514496	0.0396386540910073	11.7227773560129	65.2954635358	SLC24A3;LRP1;ATP8A1	GO_Biological_Process_2023	COP
gs_ind_0	Vascular Transport (GO:0010232)	3/82	0.00356081354470867	0.0380627518034697	12.0182789592142	67.7562473362692	SLC24A3;LRP1;ATP8A1	GO_Biological_Process_2023	COP
gs_ind_0	Asymmetric Synapse (GO:0032279)	2/133	0.000369666671471086	0.00380761882144034	103.681875792142	819.388413397182	SPOCK1;ADD1	GO_Cellular_Component_2023	OL
gs_ind_0	Cell-Substrate Junction (GO:0030055)	3/394	7.06537530218552e-05	0.00113046004834968	55.8989095195992	534.266087980809	NFASC;ADD1;SCARB2	GO_Cellular_Component_2023	OL
gs_ind_0	Focal Adhesion (GO:0005925)	3/386	6.64848106848448e-05	0.00113046004834968	57.0762210410189	548.989746594157	NFASC;ADD1;SCARB2	GO_Cellular_Component_2023	OL
gs_ind_0	Postsynaptic Density (GO:0014069)	2/151	0.000475952352680042	0.00380761882144034	91.1583054626533	697.37861285397	SPOCK1;ADD1	GO_Cellular_Component_2023	OL
gs_ind_0	Actin Binding (GO:0003779)	2/183	0.000697326779506495	0.0160385159286494	75.0275482093664	545.319458942458	ADD1;PHACTR1	GO_Molecular_Function_2023	OL
gs_ind_0	Cell Adhesion Mediator Activity (GO:0098631)	1/28	0.00612391788037165	0.0234750185414246	263.143315508021	1340.86076622487	NFASC	GO_Molecular_Function_2023	OL
gs_ind_0	Cell-Cell Adhesion Mediator Activity (GO:0098632)	1/43	0.00939085608593544	0.0246580425954708	170.206920415225	794.529107785111	NFASC	GO_Molecular_Function_2023	OL
gs_ind_0	Cholesterol Binding (GO:0015485)	1/50	0.0109121578968842	0.0246580425954708	146.112299465241	660.117500613275	SCARB2	GO_Molecular_Function_2023	OL
gs_ind_0	Cysteine-Type Endopeptidase Inhibitor Activity (GO:0004869)	1/22	0.00481446340848753	0.0234750185414246	336.627906976744	1796.29050269649	SPOCK1	GO_Molecular_Function_2023	OL
gs_ind_0	Endopeptidase Inhibitor Activity (GO:0004866)	1/112	0.0242961583763071	0.0429855109734664	64.7678712740702	240.77048319971	SPOCK1	GO_Molecular_Function_2023	OL
gs_ind_0	Metal Ion Binding (GO:0046872)	2/521	0.00545807579608537	0.0234750185414246	25.995829323067	135.455401235434	SPOCK1;PHACTR1	GO_Molecular_Function_2023	OL
gs_ind_0	Metalloendopeptidase Inhibitor Activity (GO:0008191)	1/13	0.00284740623696567	0.0218301144834035	579.127058823529	3394.46452803649	SPOCK1	GO_Molecular_Function_2023	OL
gs_ind_0	Protein Homodimerization Activity (GO:0042803)	2/660	0.00862477509527982	0.0246580425954708	20.4381169324222	97.1447486195319	ADD1;SCARB2	GO_Molecular_Function_2023	OL
gs_ind_0	Racemase And Epimerase Activity, Acting On Carbohydrates And Derivatives (GO:0016857)	1/10	0.00219095293732335	0.0218301144834035	762.065015479876	4666.44316533683	PHACTR1	GO_Molecular_Function_2023	OL
gs_ind_0	SH3 Domain Binding (GO:0017124)	1/59	0.0128650657019848	0.0246580425954708	123.606334841629	538.088007246027	ELMO1	GO_Molecular_Function_2023	OL
gs_ind_0	Serine-Type Endopeptidase Inhibitor Activity (GO:0004867)	1/53	0.0115635084063773	0.0246580425954708	137.752941176471	614.364475480407	SPOCK1	GO_Molecular_Function_2023	OL
gs_ind_0	Sterol Binding (GO:0032934)	1/59	0.0128650657019848	0.0246580425954708	123.606334841629	538.088007246027	SCARB2	GO_Molecular_Function_2023	OL
gs_ind_0	Actin Cytoskeleton Reorganization (GO:0031532)	1/53	0.0115635084063773	0.0268904565805138	137.752941176471	614.364475480407	PHACTR1	GO_Biological_Process_2023	OL
gs_ind_0	Actin Filament Organization (GO:0007015)	1/144	0.0311408401449379	0.0411503959058108	50.2855093256815	174.452255650249	ELMO1	GO_Biological_Process_2023	OL
gs_ind_0	Actomyosin Structure Organization (GO:0031032)	1/77	0.0167606018548602	0.028843826447899	94.4809688581315	386.306630837035	PHACTR1	GO_Biological_Process_2023	OL
gs_ind_0	Aminophospholipid Transport (GO:0015917)	1/5	0.00109601041761865	0.017342402319516	1609.0	10967.0704438683	SCARB2	GO_Biological_Process_2023	OL
gs_ind_0	Axon Guidance (GO:0007411)	1/148	0.031993417208488	0.0415353135689143	48.9170488534397	168.383493849804	NFASC	GO_Biological_Process_2023	OL
gs_ind_0	Axonogenesis (GO:0007409)	1/187	0.0402711606718811	0.0465635295268626	38.6508437155023	124.151135835574	NFASC	GO_Biological_Process_2023	OL
[truncated: 86 more rows]
