# Supplementary material for: Charting the human-specific properties of gene expression networks in the infant prefrontal cortex
Source: Sci Adv. 2026 Jun 3;12(23):eaea3316. doi: 10.1126/sciadv.aea3316 (PMC13232592; doi:10.1126/sciadv.aea3316)
Supplement: Supplementary file 2 — Data S1 [file sciadv.aea3316_data_s1.zip › csv_resubmission/3_evoDEA_and_GO___PTR_INFANT_GO.csv]

Gene_set	Term	Overlap	P-value	Adjusted P-value	Odds Ratio	Combined Score	Genes	Database	CellType
gs_ind_0	Cilium (GO:0005929)	14/254	0.000620875364340551	0.0478074030542224	3.00797102107146	22.2120016433128	TTC21B;GPR88;CYS1;SMO;GPR83;PKD1L1;CFAP300;CEP20;IFT88;PKD2;NPHP4;FAM161B;ROPN1L;DRD1	GO_Cellular_Component_2023	L2_L3
gs_ind_0	Golgi Membrane (GO:0000139)	20/426	0.000398433742517704	0.0460190972607949	2.52447306999783	19.7614977935316	PDGFD;ST3GAL4;MAN1A1;COG7;MAN1C1;HLA-F;SEC22B;GCNT4;RNF175;SLC9A8;DIPK2A;GOLPH3L;SNAP29;COG6;UBIAD1;TMED7;CHPT1;HLA-DRA;HS2ST1;GALNT9	GO_Cellular_Component_2023	L2_L3
gs_ind_0	Non-Motile Cilium (GO:0097730)	5/28	0.000205150068371283	0.0460190972607949	11.6095790620447	98.585861327558	PKD1L1;IFT88;NPHP4;PKD2;DRD1	GO_Cellular_Component_2023	L2_L3
gs_ind_0	Calcium Ion Transmembrane Transporter Activity (GO:0015085)	7/68	0.000402197865491896	0.0375652806369431	6.05856976937116	47.3693299564687	PKD1L1;CHRNA7;ATP2B4;SLC24A4;TRPA1;PKD2;ITPR2	GO_Molecular_Function_2023	L2_L3
gs_ind_0	Calcium-Release Channel Activity (GO:0015278)	4/17	0.000298910197440563	0.0348977655511857	16.5185869788458	134.054401811128	TRPA1;PKD2;ITPR2;TPCN1	GO_Molecular_Function_2023	L2_L3
gs_ind_0	Cis-Regulatory Region Sequence-Specific DNA Binding (GO:0000987)	41/1094	9.60221597397332e-05	0.0198529044178776	1.99248745995012	18.432365131161	FOXD4;ZNF483;ZBTB16;SLC2A4RG;ZNF676;NLRC5;KLF10;ZNF497;E2F6;ZNF12;ZNF876P;ZBED1;ZNF595;HBP1;ZNF83;ESR1;ZNF98;EGR1;ARNT2;ZNF500;ZNF473;HSF4;ZNF697;ZNF521;ZSCAN12;IRF9;RFX8;ZNF573;GLIS1;ZFP62;ZNF492;TCF7;IRF2;DACH1;ZNF253;RORA;WBP2;ETV4;ONECUT2;ZNF267;SMAD9	GO_Molecular_Function_2023	L2_L3
gs_ind_0	RNA Polymerase II Cis-Regulatory Region Sequence-Specific DNA Binding (GO:0000978)	43/1118	3.63352445171052e-05	0.0169685591894881	2.04993387586717	20.9559048783653	FOXD4;ZNF483;ZBTB16;SLC2A4RG;ZNF676;NLRC5;KLF10;ZNF497;E2F6;ZNF12;ZNF876P;ZBED1;ZNF595;NR3C2;HBP1;ZNF83;ESR1;ZNF98;EGR1;ARNT2;ZNF500;ZNF473;HSF4;ZNF697;ZNF521;ZSCAN12;IRF9;RFX8;ZNF573;GLIS1;ZFP62;NEUROD1;ZNF492;TCF7;IRF2;DACH1;ZNF253;RORA;WBP2;ETV4;ONECUT2;ZNF267;SMAD9	GO_Molecular_Function_2023	L2_L3
gs_ind_0	RNA Polymerase II Transcription Regulatory Region Sequence-Specific DNA Binding (GO:0000977)	44/1220	0.000127534717887864	0.0198529044178776	1.91456391490407	17.1681280739878	FOXD4;ZNF483;ZNF696;ZBTB16;SLC2A4RG;ZNF676;NLRC5;KLF10;ZNF497;E2F6;ZNF12;ZNF876P;ETV5;ZBED1;ZNF595;HBP1;ZNF83;ESR1;NFX1;ZNF98;EGR1;ARNT2;ZNF500;ZNF473;HSF4;ZNF697;ZNF521;ZSCAN12;IRF9;RFX8;ZNF573;GLIS1;ZFP62;ZNF492;TCF7;IRF2;DACH1;ZNF253;RORA;WBP2;ETV4;ONECUT2;ZNF267;SMAD9	GO_Molecular_Function_2023	L2_L3
gs_ind_0	Golgi Organization (GO:0007030)	12/130	1.17850002759641e-05	0.0263748306176076	5.26566262054986	59.7583358558789	LRRK2;FAM174B;GOLGA8A;COG6;SEC22B;TMED7;COG7;YIPF7;GOLGA8M;ATP8B1;GOLPH3L;GOLGA8S	GO_Biological_Process_2023	L2_L3
gs_ind_0	Cis-Regulatory Region Sequence-Specific DNA Binding (GO:0000987)	20/1094	0.000230408488429464	0.0163590026784919	2.65052779812873	22.1999111433299	ZNF483;ZNF397;ZNF254;NLRC5;MEOX2;ZNF876P;ZNF83;DLX5;ZNF675;ZNF473;HSF4;ZNF141;DLX1;STAT4;ZFY;ZNF573;ZNF99;ZNF540;ZNF772;WBP2	GO_Molecular_Function_2023	IN-VIP
gs_ind_0	RNA Polymerase II Cis-Regulatory Region Sequence-Specific DNA Binding (GO:0000978)	21/1118	0.000111382306952828	0.0158162875873016	2.72954830238079	24.8458282478743	ZNF483;ZNF397;ZNF254;NLRC5;MEOX2;ZNF876P;ZNF83;DLX5;ZNF675;ZNF473;HSF4;ZNF141;DLX1;STAT4;ZFY;ZNF573;ZNF99;ZNF540;ZNF772;WBP2;RXRG	GO_Molecular_Function_2023	IN-VIP
gs_ind_0	RNA Polymerase II Transcription Regulatory Region Sequence-Specific DNA Binding (GO:0000977)	21/1220	0.000359206611930728	0.0170024462980545	2.49101375719672	19.7577566372442	ZNF483;ZNF397;ZNF254;NLRC5;MEOX2;ZNF876P;CREBRF;ZNF83;DLX5;ZNF675;ZNF473;HSF4;ZNF141;DLX1;STAT4;ZFY;ZNF573;ZNF99;ZNF540;ZNF772;WBP2	GO_Molecular_Function_2023	IN-VIP
gs_ind_0	Diacylglycerol Kinase Activity (GO:0004143)	3/10	0.000121897615831507	0.025199493810342	45.2889685384309	408.159088165027	DGKB;DGKZ;DGKG	GO_Molecular_Function_2023	L5_L6-CC
gs_ind_0	Ionotropic Glutamate Receptor Binding (GO:0035255)	3/11	0.000166333292477505	0.025199493810342	39.9598706866259	347.711493957902	NETO1;IGSF11;SHISA6	GO_Molecular_Function_2023	L5_L6-CC
gs_ind_0	Glycerolipid Metabolic Process (GO:0046486)	3/9	8.59832083042773e-05	0.0411286346388793	52.2577888061759	489.203897159062	DGKB;DGKZ;DGKG	GO_Biological_Process_2023	L5_L6-CC
gs_ind_0	Lipid Modification (GO:0030258)	5/42	6.90273387176571e-05	0.0411286346388793	14.2914605842337	136.926597025037	DGKZ;SGPP2;LPCAT3;DGKB;DGKG	GO_Biological_Process_2023	L5_L6-CC
gs_ind_0	Lipid Phosphorylation (GO:0046834)	3/9	8.59832083042773e-05	0.0411286346388793	52.2577888061759	489.203897159062	DGKB;DGKZ;DGKG	GO_Biological_Process_2023	L5_L6-CC
gs_ind_0	Defense Response To Symbiont (GO:0140546)	7/148	0.000113038202143625	0.0377547595159709	7.35752468968017	66.8636004836675	IFIT1;STAT1;IFIT3;NLRC5;DDX60;SERINC3;RSAD2	GO_Biological_Process_2023	IN-SV2C
gs_ind_0	Defense Response To Virus (GO:0051607)	8/189	8.04504432258632e-05	0.0377547595159709	6.51671084775716	61.4386973253118	IFIT1;STAT1;IFIT3;NLRC5;TRIM25;DDX60;SERINC3;RSAD2	GO_Biological_Process_2023	IN-SV2C
gs_ind_0	Negative Regulation Of Viral Process (GO:0048525)	5/61	8.45597314380991e-05	0.0377547595159709	13.4489986027014	126.125413521442	IFIT1;PROX1;STAT1;ZC3HAV1;RSAD2	GO_Biological_Process_2023	IN-SV2C
gs_ind_0	Entrainment Of Circadian Clock By Photoperiod (GO:0043153)	5/23	4.27050745021407e-05	0.0267401650205046	16.723128571698	168.254620845787	PER3;FBXL21P;RBM4B;PPP1CC;RBM4	GO_Biological_Process_2023	L4
gs_ind_0	Photoperiodism (GO:0009648)	5/24	5.31647455572107e-05	0.0267401650205046	15.8651385832126	156.146519359476	PER3;FBXL21P;RBM4B;PPP1CC;RBM4	GO_Biological_Process_2023	L4
gs_ind_0	Positive Regulation Of Pattern Recognition Receptor Signaling Pathway (GO:0062208)	6/39	5.73208253387022e-05	0.0267401650205046	10.9254670045996	106.707359790028	TIRAP;DHX58;CAV1;DDX60;ZDHHC5;FLOT1	GO_Biological_Process_2023	L4
gs_ind_0	Regulation Of Type B Pancreatic Cell Proliferation (GO:0061469)	3/5	5.25865992117201e-05	0.0267401650205046	78.5627000695894	774.082152096545	NR4A3;SGPP2;NR4A1	GO_Biological_Process_2023	L4
gs_ind_0	COPII-coated ER To Golgi Transport Vesicle (GO:0030134)	6/76	7.45042167264998e-05	0.010579598775163	10.0476652863059	95.4995904321407	HLA-B;SEC22B;COL7A1;ERGIC2;CNIH1;HLA-F	GO_Cellular_Component_2023	IN-PV
gs_ind_0	Coated Vesicle Membrane (GO:0030662)	4/55	0.00166781097656335	0.0338327369531423	9.47597443840979	60.6106380588019	CNIH1;SEC22B;HLA-B;HLA-F	GO_Cellular_Component_2023	IN-PV
gs_ind_0	ER To Golgi Transport Vesicle Membrane (GO:0012507)	4/55	0.00166781097656335	0.0338327369531423	9.47597443840979	60.6106380588019	CNIH1;SEC22B;HLA-B;HLA-F	GO_Cellular_Component_2023	IN-PV
gs_ind_0	Early Endosome (GO:0005769)	9/307	0.00234299522715755	0.0369672580284857	3.47684974262381	21.0569325617038	NEU3;HLA-B;BAIAP3;TPCN1;WASHC3;TMEM230;AP1B1;CLN6;HLA-F	GO_Cellular_Component_2023	IN-PV
gs_ind_0	Early Endosome Membrane (GO:0031901)	6/116	0.000743368575972345	0.0263895844470183	6.40418476115278	46.1377872112438	NEU3;HLA-B;BAIAP3;WASHC3;TPCN1;HLA-F	GO_Cellular_Component_2023	IN-PV
gs_ind_0	Endoplasmic reticulum-Golgi Intermediate Compartment Membrane (GO:0033116)	4/52	0.00135283494156443	0.0338327369531423	10.0628604462307	66.4707573213293	COL7A1;SEC22B;BET1;CNIH1	GO_Cellular_Component_2023	IN-PV
gs_ind_0	Recycling Endosome (GO:0055037)	7/159	0.000716562723389225	0.0263895844470183	5.36317101692298	38.8349614596581	NEU3;HLA-B;SYT11;BAIAP3;TMEM230;TPCN1;HLA-F	GO_Cellular_Component_2023	IN-PV
gs_ind_0	Recycling Endosome Membrane (GO:0055038)	5/70	0.000478143481909364	0.0263895844470183	9.12749215692286	69.7851512890248	NEU3;HLA-B;BAIAP3;TPCN1;HLA-F	GO_Cellular_Component_2023	IN-PV
gs_ind_0	Transport Vesicle Membrane (GO:0030658)	4/60	0.00230027871234208	0.0369672580284857	8.63632926497867	52.4633251569619	CNIH1;SEC22B;HLA-B;HLA-F	GO_Cellular_Component_2023	IN-PV
gs_ind_0	Cis-Regulatory Region Sequence-Specific DNA Binding (GO:0000987)	23/1094	0.000242953469107275	0.0217038432402499	2.44264287678524	20.3292388218811	GLI3;ZNF483;NLRC5;MEOX2;POU6F2;ZNF876P;ZNF595;STAT1;POU6F1;HBP1;ZNF675;ZNF141;ZNF347;PPARG;STAT4;IRF9;ZNF573;ZNF99;IRF2;ZNF253;ZNF260;ATF6B;ZNF33B	GO_Molecular_Function_2023	IN-PV
gs_ind_0	RNA Polymerase II Cis-Regulatory Region Sequence-Specific DNA Binding (GO:0000978)	24/1118	0.000131208456063358	0.0175819331124899	2.49865109622996	22.3347506021052	GLI3;ZNF483;NLRC5;MEOX2;POU6F2;ZNF876P;ZNF595;NR3C2;STAT1;POU6F1;HBP1;ZNF675;ZNF141;ZNF347;PPARG;STAT4;IRF9;ZNF573;ZNF99;IRF2;ZNF253;ZNF260;ATF6B;ZNF33B	GO_Molecular_Function_2023	IN-PV
gs_ind_0	RNA Polymerase II Transcription Regulatory Region Sequence-Specific DNA Binding (GO:0000977)	26/1220	7.77697057643529e-05	0.0175819331124899	2.48412374684206	23.5041791970086	GLI3;ZNF483;NLRC5;MEOX2;ZNF876P;POU6F2;ZNF595;STAT1;CREBRF;POU6F1;HBP1;NFX1;ZNF675;ZNF141;RBL1;ZNF347;PPARG;STAT4;IRF9;ZNF573;ZNF99;IRF2;ZNF253;ZNF260;ATF6B;ZNF33B	GO_Molecular_Function_2023	IN-PV
gs_ind_0	Defense Response To Symbiont (GO:0140546)	9/148	1.03182508025624e-05	0.00672749952327069	7.46901508868421	85.7562160677731	IFIT1;IRF2;STAT1;IFIT3;ISG15;NLRC5;DDX60;SERINC3;RSAD2	GO_Biological_Process_2023	IN-PV
gs_ind_0	Defense Response To Virus (GO:0051607)	11/189	1.66199517172036e-06	0.00216724170392335	7.09761618933288	94.4514690022989	IFIT1;IRF2;DHX58;STAT1;IFIT3;ISG15;NLRC5;TRIM25;DDX60;SERINC3;RSAD2	GO_Biological_Process_2023	IN-PV
gs_ind_0	Entrainment Of Circadian Clock By Photoperiod (GO:0043153)	4/23	5.45967199032083e-05	0.0212033772382281	25.0460100647017	245.840032282314	FBXL21P;PER3;RBM4B;RBM4	GO_Biological_Process_2023	IN-PV
gs_ind_0	Photoperiodism (GO:0009648)	4/24	6.50410344730922e-05	0.0212033772382281	23.8236673287961	229.671878764869	FBXL21P;PER3;RBM4B;RBM4	GO_Biological_Process_2023	IN-PV
gs_ind_0	Calcium Ion Transmembrane Transporter Activity (GO:0015085)	5/68	0.000135621061427688	0.0307859809440853	12.0883969692468	107.654982595538	PKD1L1;ATP2B4;SLC24A4;TRPC4;ITPR2	GO_Molecular_Function_2023	L2_L3-BS
gs_ind_0	COPII-coated ER To Golgi Transport Vesicle (GO:0030134)	5/76	0.00136984240576551	0.0333782224519416	7.15914510288793	47.2006701912219	HLA-B;SEC22B;ERGIC2;CNIH1;HLA-F	GO_Cellular_Component_2023	IN-SST
gs_ind_0	Coated Vesicle Membrane (GO:0030662)	4/55	0.00288696302457124	0.0468329557319335	8.11760584526074	47.4681075698778	CNIH1;SEC22B;HLA-B;HLA-F	GO_Cellular_Component_2023	IN-SST
gs_ind_0	Dendrite Membrane (GO:0032590)	3/28	0.0032852901820287	0.047965236657619	12.7301960784314	72.7950839967354	GABRG1;INSR;GABRA6	GO_Cellular_Component_2023	IN-SST
gs_ind_0	ER To Golgi Transport Vesicle Membrane (GO:0012507)	4/55	0.00288696302457124	0.0468329557319335	8.11760584526074	47.4681075698778	CNIH1;SEC22B;HLA-B;HLA-F	GO_Cellular_Component_2023	IN-SST
gs_ind_0	GABA-A Receptor Complex (GO:1902711)	3/18	0.000885898916714213	0.0333782224519416	20.9483870967742	147.244279437384	GABRG1;GABRB2;GABRA6	GO_Cellular_Component_2023	IN-SST
gs_ind_0	Motile Cilium (GO:0031514)	5/73	0.00114321739188868	0.0333782224519416	7.47323740645453	50.6230280202058	IFT52;CFAP61;CFAP221;CEP20;IFT88	GO_Cellular_Component_2023	IN-SST
gs_ind_0	Phagocytic Vesicle Membrane (GO:0030670)	4/45	0.0013717077719976	0.0333782224519416	10.0761396099863	66.4188770385891	SEC22B;ATP6V0E1;HLA-B;HLA-F	GO_Cellular_Component_2023	IN-SST
gs_ind_0	Protein Kinase Complex (GO:1902911)	3/17	0.000744148511931879	0.0333782224519416	22.3936551724138	161.307542931601	INSR;MAP3K5;TANK	GO_Cellular_Component_2023	IN-SST
gs_ind_0	Recycling Endosome (GO:0055037)	7/159	0.0017152164729364	0.0357745150069592	4.58908616484202	29.2242918625093	NEU3;HLA-B;TMEM230;TPCN1;USP6;SNX18;HLA-F	GO_Cellular_Component_2023	IN-SST
gs_ind_0	Recycling Endosome Membrane (GO:0055038)	5/70	0.000945608574886434	0.0333782224519416	7.81610152408831	54.4288442675674	NEU3;HLA-B;TPCN1;SNX18;HLA-F	GO_Cellular_Component_2023	IN-SST
gs_ind_0	Cis-Regulatory Region Sequence-Specific DNA Binding (GO:0000987)	27/1094	6.36950456791041e-05	0.00477712842593281	2.4630687369205	23.7967015911187	ZNF483;ELL2;ZNF254;NLRC5;PRDM1;MEOX2;ZNF876P;ZNF331;NFATC3;ZNF595;STAT1;HBP1;CREM;ZNF268;ZNF675;HSF4;ZNF347;PPARG;STAT4;IRF9;RFX8;ZNF573;ZKSCAN8;ZNF99;IRF2;ZNF253;ZNF33B	GO_Molecular_Function_2023	IN-SST
gs_ind_0	GABA Receptor Activity (GO:0016917)	3/21	0.00140989488394202	0.0384516786529643	17.5500540540541	115.202769066098	GABRG1;GABRB2;GABRA6	GO_Molecular_Function_2023	IN-SST
gs_ind_0	GABA-A Receptor Activity (GO:0004890)	3/18	0.000885898916714213	0.033221209376783	20.9483870967742	147.244279437384	GABRG1;GABRB2;GABRA6	GO_Molecular_Function_2023	IN-SST
gs_ind_0	GABA-gated Chloride Ion Channel Activity (GO:0022851)	3/12	0.000250544339255094	0.0125272169627547	34.184	283.449443038615	GABRG1;GABRB2;GABRA6	GO_Molecular_Function_2023	IN-SST
gs_ind_0	Inhibitory Extracellular Ligand-Gated Monoatomic Ion Channel Activity (GO:0005237)	3/13	0.000323118644218465	0.0138479418950771	30.9276190476191	248.580459209303	GABRG1;GLRA3;GABRA6	GO_Molecular_Function_2023	IN-SST
gs_ind_0	Ligand-Gated Monoatomic Anion Channel Activity (GO:0099095)	4/18	3.53964880202081e-05	0.00353964880202081	28.8578030572343	295.760678629846	GABRG1;GABRB2;GLRA3;GABRA6	GO_Molecular_Function_2023	IN-SST
gs_ind_0	N-acylsphingosine Amidohydrolase Activity (GO:0017040)	2/5	0.00112247268117381	0.0336741804352143	66.1337351360156	449.194962860685	ACER2;NAAA	GO_Molecular_Function_2023	IN-SST
gs_ind_0	RNA Polymerase II Cis-Regulatory Region Sequence-Specific DNA Binding (GO:0000978)	27/1118	9.10913122630105e-05	0.00546547873578063	2.40744823277154	22.398051232253	ZNF483;ZNF254;NLRC5;PRDM1;MEOX2;ZNF876P;ZNF331;NFATC3;ZNF595;NR3C2;STAT1;HBP1;CREM;ZNF268;ZNF675;HSF4;ZNF347;PPARG;STAT4;IRF9;RFX8;ZNF573;ZKSCAN8;ZNF99;IRF2;ZNF253;ZNF33B	GO_Molecular_Function_2023	IN-SST
gs_ind_0	RNA Polymerase II Transcription Regulatory Region Sequence-Specific DNA Binding (GO:0000977)	30/1220	2.68372425466575e-05	0.00353964880202081	2.45975165758561	25.8906571873967	ZNF483;ZNF254;NLRC5;PRDM1;MEOX2;ZNF876P;ZNF331;ZNF44;NFATC3;ZNF595;STAT1;CREBRF;HBP1;CREM;NFX1;ZNF268;ZNF675;HSF4;ZNF347;PPARG;STAT4;IRF9;RFX8;ZNF627;ZNF573;ZKSCAN8;ZNF99;IRF2;ZNF253;ZNF33B	GO_Molecular_Function_2023	IN-SST
gs_ind_0	Transcription Corepressor Binding (GO:0001222)	4/42	0.0010568296018211	0.0336741804352143	10.8620966662204	74.4323196536494	PER3;STAT1;SUZ12;HDGF	GO_Molecular_Function_2023	IN-SST
gs_ind_0	Transmitter-Gated Monoatomic Ion Channel Activity (GO:0022824)	6/40	4.13715943452573e-06	0.00124114783035772	17.5911175597472	218.050717634596	GRIA4;GABRB2;GABRG1;GLRA3;GRIK4;GABRA6	GO_Molecular_Function_2023	IN-SST
gs_ind_0	Defense Response To Symbiont (GO:0140546)	9/148	3.39903220442141e-05	0.0224336125491813	6.38604600937797	65.7088035300216	IFIT1;TANK;IRF2;STAT1;IFIT3;NLRC5;AGBL5;DDX60;RSAD2	GO_Biological_Process_2023	IN-SST
gs_ind_0	Defense Response To Virus (GO:0051607)	11/189	7.05279788007372e-06	0.00930969320169731	6.06374750132882	71.9286952977686	IFIT1;TANK;IRF2;DHX58;STAT1;IFIT3;NLRC5;TRIM25;AGBL5;DDX60;RSAD2	GO_Biological_Process_2023	IN-SST
gs_ind_0	Bounding Membrane Of Organelle (GO:0098588)	7/818	0.000944131094197644	0.0100814557875393	5.1902718353735	36.1515177033549	CHST11;CD163;CSGALNACT1;ACER3;MSR1;LYN;PTPRC	GO_Cellular_Component_2023	Mic
gs_ind_0	Cell-Substrate Junction (GO:0030055)	6/394	0.000108092679059626	0.00345896572990803	9.36394621222207	85.5164406640884	ITGAV;DST;ARHGAP24;ARHGAP22;TLN2;PTPRC	GO_Cellular_Component_2023	Mic
gs_ind_0	Cytoplasmic Vesicle Membrane (GO:0030659)	4/389	0.00653279213686973	0.0311632576899852	6.35826391246442	31.9879224300389	PTPRC;MSR1;LYN;CD163	GO_Cellular_Component_2023	Mic
gs_ind_0	Cytoskeleton (GO:0005856)	6/593	0.00094513648008181	0.0100814557875393	6.16179016874541	42.9118233595476	CMAHP;DST;DISC1;AUTS2;FYB1;TLN2	GO_Cellular_Component_2023	Mic
gs_ind_0	Endocytic Vesicle (GO:0030139)	4/196	0.000545946800226941	0.0100814557875393	12.7936023707836	96.1181941692656	ITGAV;CD163;MSR1;LYN	GO_Cellular_Component_2023	Mic
gs_ind_0	Endocytic Vesicle Membrane (GO:0030666)	3/159	0.00350877204645557	0.0214147217646254	12.0880815860187	68.3277499733693	CD163;MSR1;LYN	GO_Cellular_Component_2023	Mic
gs_ind_0	Focal Adhesion (GO:0005925)	6/386	9.66498300341473e-05	0.00345896572990803	9.56270787076895	88.4016507041958	ITGAV;DST;ARHGAP24;ARHGAP22;TLN2;PTPRC	GO_Cellular_Component_2023	Mic
gs_ind_0	Glutamatergic Synapse (GO:0098978)	2/78	0.00975283295795308	0.0390113318318123	17.4669998718442	80.8756587266587	DISC1;ARHGAP22	GO_Cellular_Component_2023	Mic
gs_ind_0	Hemidesmosome (GO:0030056)	1/6	0.0113496001822366	0.0403541339812857	144.139002932551	645.537012462568	DST	GO_Cellular_Component_2023	Mic
gs_ind_0	Intermediate Filament Cytoskeleton (GO:0045111)	2/81	0.0104840264142238	0.039469275912372	16.8066346035269	76.6030014397787	DST;DISC1	GO_Cellular_Component_2023	Mic
gs_ind_0	Intracellular Non-Membrane-Bounded Organelle (GO:0043232)	7/1184	0.00730388852109028	0.0311632576899852	3.54438555075498	17.4360673828664	ETV6;RBPJ;CMAHP;ZEB2;GRB2;RNF213;ATXN1	GO_Cellular_Component_2023	Mic
gs_ind_0	Membrane Raft (GO:0045121)	3/169	0.00416129677136643	0.022193582780621	11.3592864387566	62.2707964022306	PTPRC;GAB2;LYN	GO_Cellular_Component_2023	Mic
gs_ind_0	Nuclear Lumen (GO:0031981)	6/778	0.003680655303295	0.0214147217646254	4.66468028121861	26.1439678412175	ETV6;RBPJ;ZEB2;GRB2;RNF213;ATXN1	GO_Cellular_Component_2023	Mic
gs_ind_0	Nucleolus (GO:0005730)	6/769	0.00347794405637173	0.0214147217646254	4.72072352821625	26.725497955787	ETV6;RBPJ;ZEB2;GRB2;RNF213;ATXN1	GO_Cellular_Component_2023	Mic
gs_ind_0	Platelet Alpha Granule (GO:0031091)	3/89	0.000666679393571918	0.0100814557875393	21.9078589748497	160.216582667494	LHFPL2;CYRIB;A2M	GO_Cellular_Component_2023	Mic
gs_ind_0	Platelet Alpha Granule Lumen (GO:0031093)	2/66	0.0070693411187021	0.0311632576899852	20.7227542179663	102.618830159954	CYRIB;A2M	GO_Cellular_Component_2023	Mic
gs_ind_0	Secretory Granule Membrane (GO:0030667)	4/279	0.00200918840934862	0.0183697225997588	8.92107090220344	55.4000681096863	ITGAV;LHFPL2;PTPRC;PTPRJ	GO_Cellular_Component_2023	Mic
gs_ind_0	Specific Granule (GO:0042581)	3/159	0.00350877204645557	0.0214147217646254	12.0880815860187	68.3277499733693	ITGAV;DOCK2;PTPRJ	GO_Cellular_Component_2023	Mic
gs_ind_0	Specific Granule Membrane (GO:0035579)	2/90	0.0128177740324555	0.0431756598987974	15.0941619585687	65.7640934782647	ITGAV;PTPRJ	GO_Cellular_Component_2023	Mic
gs_ind_0	DNA Secondary Structure Binding (GO:0000217)	2/33	0.00181207228718808	0.0413756505574611	42.4665421724245	268.103348815549	MEF2C;RAD51B	GO_Molecular_Function_2023	Mic
gs_ind_0	Ephrin Receptor Binding (GO:0046875)	2/21	0.000731437560025882	0.0200413891447092	68.6199095022624	495.46996735271	GRB2;LYN	GO_Molecular_Function_2023	Mic
gs_ind_0	GTPase Activator Activity (GO:0005096)	8/211	7.3564041537302e-09	5.03913684530519e-07	24.1499120009758	452.272176321493	SRGAP1;STARD13;ARHGAP24;ARHGAP22;RALGAPA2;TBC1D8;ARHGAP26;PREX1	GO_Molecular_Function_2023	Mic
gs_ind_0	GTPase Regulator Activity (GO:0030695)	11/423	5.12984919185306e-10	7.0278933928387e-08	16.7489562289562	358.273148625996	DOCK2;DENND3;ELMO1;SRGAP1;STARD13;ARHGAP24;ARHGAP22;RALGAPA2;TBC1D8;ARHGAP26;PREX1	GO_Molecular_Function_2023	Mic
gs_ind_0	Guanyl-Nucleotide Exchange Factor Activity (GO:0005085)	4/202	0.000611223927609781	0.0200413891447092	12.4050682129393	91.7980899513755	DOCK2;DENND3;PREX1;ELMO1	GO_Molecular_Function_2023	Mic
gs_ind_0	Phosphotyrosine Residue Binding (GO:0001784)	2/39	0.00252438511824532	0.0432300951499511	35.6666666666667	213.34936022924	NCK2;GRB2	GO_Molecular_Function_2023	Mic
gs_ind_0	Protein Kinase Binding (GO:0019901)	6/509	0.000426728905478905	0.0194872866835367	7.20473239050782	55.9041240519299	ITGAV;PTPRJ;GRB2;PRKCB;PDE3B;PTPRC	GO_Molecular_Function_2023	Mic
gs_ind_0	Protein Kinase C Binding (GO:0005080)	2/36	0.00215416872285014	0.042160159290067	38.7709576584257	238.067264331174	ITGAV;PRKCB	GO_Molecular_Function_2023	Mic
gs_ind_0	Protein Phosphorylated Amino Acid Binding (GO:0045309)	2/45	0.00334788917805491	0.0458660817393522	30.7426188866351	175.215257652425	NCK2;GRB2	GO_Molecular_Function_2023	Mic
gs_ind_0	Signaling Receptor Complex Adaptor Activity (GO:0030159)	2/44	0.00320302565470752	0.0458660817393522	31.4667435601692	180.734257398997	NCK2;GAB2	GO_Molecular_Function_2023	Mic
gs_ind_0	Actin Cytoskeleton Reorganization (GO:0031532)	2/53	0.0046144565216497	0.0373551242228785	25.9619899739831	139.638151466433	GRB2;AUTS2	GO_Biological_Process_2023	Mic
gs_ind_0	Activation Of GTPase Activity (GO:0090630)	4/102	4.45282101192498e-05	0.00270349847152588	25.0603686164958	251.089547429125	RALGAPA2;TBC1D8;ARHGAP24;ARHGAP22	GO_Biological_Process_2023	Mic
gs_ind_0	Antigen Receptor-Mediated Signaling Pathway (GO:0050851)	5/132	5.57639680143142e-06	0.000677133897316672	23.9675870348139	289.935126798073	MEF2C;PTPRJ;PRKCB;FYB1;PTPRC	GO_Biological_Process_2023	Mic
gs_ind_0	Aortic Valve Development (GO:0003176)	2/40	0.00265398358931712	0.0262312331502274	34.7394109158815	206.063538843059	ROBO2;RBPJ	GO_Biological_Process_2023	Mic
gs_ind_0	B Cell Activation (GO:0042113)	4/92	2.97020169175783e-05	0.00210389286499513	27.8988738482539	290.826108034626	MEF2C;PTPRC;PTPRJ;PRKCB	GO_Biological_Process_2023	Mic
gs_ind_0	B Cell Homeostasis (GO:0001782)	2/9	0.000127258685945729	0.00470303839364652	178.464052287582	1600.6955978946	MEF2C;LYN	GO_Biological_Process_2023	Mic
gs_ind_0	B Cell Proliferation (GO:0042100)	2/31	0.00159979083755034	0.0199973854693793	45.3478453528304	291.944094786206	MEF2C;PTPRC	GO_Biological_Process_2023	Mic
gs_ind_0	B Cell Receptor Signaling Pathway (GO:0050853)	3/45	8.84599027387792e-05	0.00375954586639812	44.6369302687963	416.594737617052	MEF2C;PTPRC;PRKCB	GO_Biological_Process_2023	Mic
gs_ind_0	Calcium-Mediated Signaling Using Intracellular Calcium Source (GO:0035584)	2/20	0.000662592843355734	0.0125156425967194	72.3308602720367	529.414872657397	PTPRC;PTPRJ	GO_Biological_Process_2023	Mic
gs_ind_0	Carboxylic Acid Metabolic Process (GO:0019752)	2/33	0.00181207228718808	0.0208143438393225	42.4665421724245	268.103348815549	CSGALNACT1;TBXAS1	GO_Biological_Process_2023	Mic
gs_ind_0	Cardiac Ventricle Morphogenesis (GO:0003208)	2/42	0.00292239865040311	0.0276004316982516	33.0222706366497	192.696524933413	MEF2C;RBPJ	GO_Biological_Process_2023	Mic
gs_ind_0	Chondroitin Sulfate Biosynthetic Process (GO:0030206)	2/13	0.000274369630060083	0.0077738061850357	116.378232452401	954.42188145278	CHST11;CSGALNACT1	GO_Biological_Process_2023	Mic
gs_ind_0	Chondroitin Sulfate Metabolic Process (GO:0030204)	2/16	0.00042054824775208	0.00966124352943967	92.2932161370295	717.482971826865	CHST11;CSGALNACT1	GO_Biological_Process_2023	Mic
gs_ind_0	Chondroitin Sulfate Proteoglycan Biosynthetic Process (GO:0050650)	2/19	0.000597068968767723	0.0125156425967194	76.4659197012138	567.643066968028	CHST11;CSGALNACT1	GO_Biological_Process_2023	Mic
gs_ind_0	Dephosphorylation (GO:0016311)	3/146	0.00276021006373596	0.0269165898997963	13.1873687611048	77.7058911711394	PTPRC;PTPRJ;SSH2	GO_Biological_Process_2023	Mic
gs_ind_0	ERBB Signaling Pathway (GO:0038127)	2/54	0.00478606113966446	0.0380201118571475	25.4668534080299	136.045140960382	NCK2;GRB2	GO_Biological_Process_2023	Mic
gs_ind_0	Endothelial Tube Morphogenesis (GO:0061154)	2/9	0.000127258685945729	0.00470303839364652	178.464052287582	1600.6955978946	STARD13;RBPJ	GO_Biological_Process_2023	Mic
gs_ind_0	Epidermal Growth Factor Receptor Signaling Pathway (GO:0007173)	2/45	0.00334788917805491	0.0302734659717731	30.7426188866351	175.215257652425	NCK2;GRB2	GO_Biological_Process_2023	Mic
gs_ind_0	Epithelial Cell Migration (GO:0010631)	2/46	0.00349577040370469	0.030952133782802	30.0510391422487	169.9747325931	STARD13;ZEB2	GO_Biological_Process_2023	Mic
gs_ind_0	Erythrocyte Differentiation (GO:0030218)	2/49	0.00395740352649207	0.0339777070456389	28.1510147918817	155.736119098892	IKZF1;LYN	GO_Biological_Process_2023	Mic
gs_ind_0	Generation Of Neurons (GO:0048699)	3/172	0.00437043936331638	0.0364203280276365	11.1574166324796	60.6170365967747	MEF2C;DISC1;AUTS2	GO_Biological_Process_2023	Mic
gs_ind_0	Glycosaminoglycan Biosynthetic Process (GO:0006024)	2/58	0.00550150204059146	0.0421286192297544	23.6615767250853	123.104892696391	CHST11;CSGALNACT1	GO_Biological_Process_2023	Mic
gs_ind_0	Hematopoietic Progenitor Cell Differentiation (GO:0002244)	2/28	0.00130528573150018	0.0173358261214868	50.485263287705	335.289460778794	PTPRC;LYN	GO_Biological_Process_2023	Mic
gs_ind_0	Hemopoiesis (GO:0030097)	3/101	0.000962458032622796	0.0154356476930071	19.2332336033886	133.594427105251	ETV6;PTPRC;LYN	GO_Biological_Process_2023	Mic
gs_ind_0	Integrin-Mediated Signaling Pathway (GO:0007229)	3/85	0.000583001216783695	0.0125156425967194	22.9723058398555	171.082142235393	ITGAV;FYB1;DST	GO_Biological_Process_2023	Mic
gs_ind_0	Lymphocyte Differentiation (GO:0030098)	3/91	0.000711238486023913	0.0131424502852245	21.4117184869233	155.202900570686	PTPRJ;PTPRC;IKZF1	GO_Biological_Process_2023	Mic
gs_ind_0	Lymphocyte Proliferation (GO:0046651)	2/38	0.00239787519585344	0.0245565532105472	36.6447309517414	221.083974576778	MEF2C;PTPRC	GO_Biological_Process_2023	Mic
gs_ind_0	Mesenchymal Cell Differentiation (GO:0048762)	2/54	0.00478606113966446	0.0380201118571475	25.4668534080299	136.045140960382	MEF2C;RBPJ	GO_Biological_Process_2023	Mic
gs_ind_0	Mononuclear Cell Differentiation (GO:1903131)	2/24	0.000957771605563758	0.0154356476930071	59.4662309368192	413.343896927919	IKZF1;LYN	GO_Biological_Process_2023	Mic
gs_ind_0	Muscle Organ Development (GO:0007517)	2/58	0.00550150204059146	0.0421286192297544	23.6615767250853	123.104892696391	MEF2C;TCF12	GO_Biological_Process_2023	Mic
gs_ind_0	Myeloid Cell Differentiation (GO:0030099)	2/57	0.00531831119326532	0.0418570788358845	24.0885002649709	126.141827742316	IKZF1;LYN	GO_Biological_Process_2023	Mic
gs_ind_0	Myotube Differentiation (GO:0014902)	2/25	0.00103977470616761	0.0155054122849556	56.9343623974412	391.067971062409	MEF2C;DOCK2	GO_Biological_Process_2023	Mic
gs_ind_0	Negative Regulation Of Actin Filament Polymerization (GO:0030837)	2/23	0.000879039422278989	0.0152486430395335	62.2336221310229	437.918134727785	CYRIB;SSH2	GO_Biological_Process_2023	Mic
gs_ind_0	Negative Regulation Of Blood Vessel Endothelial Cell Migration (GO:0043537)	2/33	0.00181207228718808	0.0208143438393225	42.4665421724245	268.103348815549	MEF2C;STARD13	GO_Biological_Process_2023	Mic
gs_ind_0	Negative Regulation Of Cell Migration (GO:0030336)	3/162	0.00369739763642052	0.0320692652138515	11.8598476198385	66.4166415847334	PTPRJ;NAV3;SRGAP1	GO_Biological_Process_2023	Mic
gs_ind_0	Negative Regulation Of Cell Motility (GO:2000146)	3/132	0.00207444818010807	0.0226061660652802	14.6180418829425	90.3111412673795	PTPRJ;NAV3;SRGAP1	GO_Biological_Process_2023	Mic
gs_ind_0	Negative Regulation Of Cellular Response To Insulin Stimulus (GO:1900077)	2/27	0.00121354411296003	0.0166372983228392	52.4663590926567	352.270162412264	PRKCB;PIP4K2A	GO_Biological_Process_2023	Mic
gs_ind_0	Negative Regulation Of Cytoskeleton Organization (GO:0051494)	2/28	0.00130528573150018	0.0173358261214868	50.485263287705	335.289460778794	CYRIB;SSH2	GO_Biological_Process_2023	Mic
gs_ind_0	Negative Regulation Of ERK1 And ERK2 Cascade (GO:0070373)	2/46	0.00349577040370469	0.030952133782802	30.0510391422487	169.9747325931	PTPRC;LYN	GO_Biological_Process_2023	Mic
gs_ind_0	Negative Regulation Of Insulin Receptor Signaling Pathway (GO:0046627)	2/26	0.00112503632893536	0.0158433042099385	54.609177004135	370.793032656735	PRKCB;PIP4K2A	GO_Biological_Process_2023	Mic
gs_ind_0	Negative Regulation Of Interleukin-2 Production (GO:0032703)	2/21	0.000731437560025882	0.0132281260855745	68.6199095022624	495.46996735271	PTPRC;NAV3	GO_Biological_Process_2023	Mic
gs_ind_0	Negative Regulation Of Intracellular Signal Transduction (GO:1902532)	5/228	7.68534200154517e-05	0.00369864333856926	13.6406428343149	129.226138361717	CYRIB;PTPRJ;LYN;PDE3B;ARHGAP12	GO_Biological_Process_2023	Mic
gs_ind_0	Negative Regulation Of MAP Kinase Activity (GO:0043407)	2/51	0.00428003394681667	0.0360200876712294	27.0122796593385	147.31941786043	PTPRJ;LYN	GO_Biological_Process_2023	Mic
gs_ind_0	Negative Regulation Of MAPK Cascade (GO:0043409)	3/102	0.000990274087850177	0.0155054122849556	19.0394688675164	131.70607416566	PTPRC;PTPRJ;LYN	GO_Biological_Process_2023	Mic
gs_ind_0	Negative Regulation Of Ossification (GO:0030279)	2/24	0.000957771605563758	0.0154356476930071	59.4662309368192	413.343896927919	MEF2C;RBPJ	GO_Biological_Process_2023	Mic
gs_ind_0	Negative Regulation Of Protein Phosphorylation (GO:0001933)	3/148	0.00286821767307331	0.0273930901360934	13.0054618693248	76.134812140569	NCK2;PTPRC;LYN	GO_Biological_Process_2023	Mic
gs_ind_0	Negative Regulation Of Protein Polymerization (GO:0032272)	2/26	0.00112503632893536	0.0158433042099385	54.609177004135	370.793032656735	CYRIB;SSH2	GO_Biological_Process_2023	Mic
gs_ind_0	Negative Regulation Of Signal Transduction (GO:0009968)	5/266	0.000158055245847476	0.00548513736629477	11.6475722220054	101.946143783453	PIP4K2A;PTPRJ;PRKCB;LYN;PTPRC	GO_Biological_Process_2023	Mic
gs_ind_0	Negative Regulation Of Supramolecular Fiber Organization (GO:1902904)	3/71	0.000343868548432095	0.00913400831772753	27.6768501957751	220.729829975884	CYRIB;SSH2;NAV3	GO_Biological_Process_2023	Mic
gs_ind_0	Nervous System Development (GO:0007399)	7/432	1.89352787838804e-05	0.00160949869662983	9.9938780373563	108.678264551711	MEF2C;ROBO2;ZEB2;NAV3;MERTK;ARHGAP26;ATXN1	GO_Biological_Process_2023	Mic
gs_ind_0	Neuron Development (GO:0048666)	3/150	0.00297879794309804	0.0278239368311355	12.8284880457964	74.6135067448376	MEF2C;ROBO2;LYN	GO_Biological_Process_2023	Mic
gs_ind_0	Neuron Migration (GO:0001764)	3/55	0.000161327569596905	0.00548513736629477	36.1258278145695	315.453389729023	MEF2C;DISC1;AUTS2	GO_Biological_Process_2023	Mic
gs_ind_0	Notch Signaling Pathway (GO:0007219)	2/40	0.00265398358931712	0.0262312331502274	34.7394109158815	206.063538843059	RBPJ;MAML3	GO_Biological_Process_2023	Mic
gs_ind_0	Nucleotide-Sugar Metabolic Process (GO:0009225)	2/13	0.000274369630060083	0.0077738061850357	116.378232452401	954.42188145278	CMAHP;CSGALNACT1	GO_Biological_Process_2023	Mic
gs_ind_0	Phagocytosis (GO:0006909)	5/68	2.06601270133875e-07	5.85370265379313e-05	48.1993143714179	741.906747864999	ITGAV;ELMO1;MSR1;MERTK;ARHGAP12	GO_Biological_Process_2023	Mic
gs_ind_0	Phagocytosis, Engulfment (GO:0006911)	3/30	2.58346815470181e-05	0.00199631630136049	69.0096327513546	729.003456256205	MSR1;ARHGAP12;ELMO1	GO_Biological_Process_2023	Mic
gs_ind_0	Plasma Membrane Invagination (GO:0099024)	3/26	1.66352329546103e-05	0.00157110533460208	80.7638438776948	888.724340169271	MSR1;ARHGAP12;ELMO1	GO_Biological_Process_2023	Mic
gs_ind_0	Positive Regulation Of Antigen Receptor-Mediated Signaling Pathway (GO:0050857)	2/20	0.000662592843355734	0.0125156425967194	72.3308602720367	529.414872657397	PTPRC;PRKCB	GO_Biological_Process_2023	Mic
gs_ind_0	Positive Regulation Of Axonogenesis (GO:0050772)	2/38	0.00239787519585344	0.0245565532105472	36.6447309517414	221.083974576778	GOLGA4;ROBO2	GO_Biological_Process_2023	Mic
gs_ind_0	Positive Regulation Of B Cell Activation (GO:0050871)	2/52	0.00444577696841182	0.0366884507101946	26.476735908885	143.392722995777	MEF2C;PTPRC	GO_Biological_Process_2023	Mic
gs_ind_0	Positive Regulation Of B Cell Proliferation (GO:0030890)	2/29	0.00140024889189736	0.0180335084562539	48.6482471776589	319.672753806006	MEF2C;PTPRC	GO_Biological_Process_2023	Mic
gs_ind_0	Positive Regulation Of Cardiac Muscle Cell Proliferation (GO:0060045)	2/13	0.000274369630060083	0.0077738061850357	116.378232452401	954.42188145278	MEF2C;RBPJ	GO_Biological_Process_2023	Mic
gs_ind_0	Positive Regulation Of Cardiac Muscle Tissue Growth (GO:0055023)	2/16	0.00042054824775208	0.00966124352943967	92.2932161370295	717.482971826865	MEF2C;RBPJ	GO_Biological_Process_2023	Mic
gs_ind_0	Positive Regulation Of Cell Population Proliferation (GO:0008284)	8/482	3.89973852375053e-06	0.000677133897316672	10.2883737267299	128.137590243061	ITGAV;RBPJ;GAB2;MEF2C;ACER3;LYN;TBC1D8;PTPRC	GO_Biological_Process_2023	Mic
gs_ind_0	Positive Regulation Of Cellular Process (GO:0048522)	6/592	0.000936971384876866	0.0154356476930071	6.17244906958286	43.0396097342444	ITGAV;GAB2;ACER3;PTPRJ;LYN;TBC1D8	GO_Biological_Process_2023	Mic
gs_ind_0	Positive Regulation Of GTPase Activity (GO:0043547)	5/231	8.1729122090981e-05	0.00369864333856926	13.4589809433707	126.677276799152	ARHGAP24;ARHGAP22;RALGAPA2;TBC1D8;PREX1	GO_Biological_Process_2023	Mic
gs_ind_0	Positive Regulation Of Immune Effector Process (GO:0002699)	2/37	0.00227446574527977	0.0238678504134297	37.6778974500598	229.308064103703	PTPRC;PTPRJ	GO_Biological_Process_2023	Mic
gs_ind_0	Positive Regulation Of Intracellular Signal Transduction (GO:1902533)	5/523	0.00324364241649946	0.0296461941292962	5.83723981395837	33.4535621401648	ITGAV;PTPRJ;PRKCB;LYN;PTPRC	GO_Biological_Process_2023	Mic
gs_ind_0	Positive Regulation Of Leukocyte Apoptotic Process (GO:2000108)	2/9	0.000127258685945729	0.00470303839364652	178.464052287582	1600.6955978946	MEF2C;LYN	GO_Biological_Process_2023	Mic
gs_ind_0	Positive Regulation Of Lymphocyte Proliferation (GO:0050671)	3/74	0.000388415069508227	0.00966124352943967	26.5136386792016	208.223165113591	MEF2C;NCK2;PTPRC	GO_Biological_Process_2023	Mic
gs_ind_0	Positive Regulation Of Notch Signaling Pathway (GO:0045747)	2/33	0.00181207228718808	0.0208143438393225	42.4665421724245	268.103348815549	BMP2K;ROBO2	GO_Biological_Process_2023	Mic
gs_ind_0	Positive Regulation Of Peptidyl-Tyrosine Phosphorylation (GO:0050731)	3/130	0.00198626456294891	0.0222148010329812	14.8480716790027	92.3772706495112	PTPRC;PTPRJ;LYN	GO_Biological_Process_2023	Mic
gs_ind_0	Positive Regulation Of Phagocytosis (GO:0050766)	4/60	5.42792974443405e-06	0.000677133897316672	43.7342163093188	530.231572497117	DOCK2;PTPRC;PTPRJ;MERTK	GO_Biological_Process_2023	Mic
gs_ind_0	Positive Regulation Of Signal Transduction (GO:0009967)	6/266	1.21730355604659e-05	0.0012933850282995	14.0090939175326	158.530930915019	ITGAV;RBPJ;DISC1;PRKCB;BMP2K;PTPRC	GO_Biological_Process_2023	Mic
gs_ind_0	Positive Regulation Of T Cell Activation (GO:0050870)	3/107	0.00113699006683088	0.0158433042099385	18.1262714281188	122.884715242603	CYRIB;NCK2;PTPRC	GO_Biological_Process_2023	Mic
gs_ind_0	Positive Regulation Of Transcription By RNA Polymerase II (GO:0045944)	7/936	0.0020365287233996	0.0224811612323333	4.51805053472617	27.9961386623968	RBPJ;MEF2C;NCK2;ZEB2;AUTS2;TCF12;MAML3	GO_Biological_Process_2023	Mic
gs_ind_0	Positive Regulation Of Transcription Of Notch Receptor Target (GO:0007221)	2/5	3.55246334329933e-05	0.00232276449369572	382.460317460318	3918.41464859716	RBPJ;MAML3	GO_Biological_Process_2023	Mic
gs_ind_0	Protein Dephosphorylation (GO:0006470)	3/124	0.00173588894243372	0.0208143438393225	15.5835990515902	99.0530276606881	PTPRC;PTPRJ;SSH2	GO_Biological_Process_2023	Mic
gs_ind_0	Proteoglycan Biosynthetic Process (GO:0030166)	2/32	0.00170434520716435	0.0208143438393225	43.8599592842601	279.588568582697	CHST11;CSGALNACT1	GO_Biological_Process_2023	Mic
gs_ind_0	Proteoglycan Metabolic Process (GO:0006029)	2/25	0.00103977470616761	0.0155054122849556	56.9343623974412	391.067971062409	CHST11;CSGALNACT1	GO_Biological_Process_2023	Mic
gs_ind_0	Pulmonary Valve Development (GO:0003177)	2/20	0.000662592843355734	0.0125156425967194	72.3308602720367	529.414872657397	ROBO2;RBPJ	GO_Biological_Process_2023	Mic
gs_ind_0	Regulation Of Actin Filament Polymerization (GO:0030833)	3/69	0.000316086046626901	0.00866687547202793	28.5106308818404	229.78131788731	NCK2;CYRIB;SSH2	GO_Biological_Process_2023	Mic
gs_ind_0	Regulation Of Alternative mRNA Splicing, Via Spliceosome (GO:0000381)	2/53	0.0046144565216497	0.0373551242228785	25.9619899739831	139.638151466433	RBM47;CELF2	GO_Biological_Process_2023	Mic
gs_ind_0	Regulation Of Anatomical Structure Morphogenesis (GO:0022603)	3/127	0.00185844092134412	0.0210623304419	15.2069735897231	95.6217138809307	MEF2C;CYRIB;FMNL2	GO_Biological_Process_2023	Mic
gs_ind_0	Regulation Of Antigen Receptor-Mediated Signaling Pathway (GO:0050854)	2/6	5.32211906910704e-05	0.00282737575546312	297.461873638344	2927.33833751946	PTPRC;LYN	GO_Biological_Process_2023	Mic
gs_ind_0	Regulation Of B Cell Proliferation (GO:0030888)	3/44	8.26755569797835e-05	0.00369864333856926	45.7136360009575	429.73499229714	MEF2C;PTPRC;LYN	GO_Biological_Process_2023	Mic
gs_ind_0	Regulation Of B Cell Receptor Signaling Pathway (GO:0050855)	2/16	0.00042054824775208	0.00966124352943967	92.2932161370295	717.482971826865	PRKCB;LYN	GO_Biological_Process_2023	Mic
gs_ind_0	Regulation Of Bone Mineralization (GO:0030500)	2/58	0.00550150204059146	0.0421286192297544	23.6615767250853	123.104892696391	MEF2C;BMP2K	GO_Biological_Process_2023	Mic
gs_ind_0	Regulation Of Cardiac Muscle Cell Proliferation (GO:0060043)	2/20	0.000662592843355734	0.0125156425967194	72.3308602720367	529.414872657397	MEF2C;RBPJ	GO_Biological_Process_2023	Mic
gs_ind_0	Regulation Of Cell Adhesion (GO:0030155)	4/144	0.000169465638318542	0.00554022279118311	17.5509565549691	152.392505222902	ITGAV;PDE3B;PTPRJ;LYN	GO_Biological_Process_2023	Mic
gs_ind_0	Regulation Of Cell Adhesion Mediated By Integrin (GO:0033628)	2/33	0.00181207228718808	0.0208143438393225	42.4665421724245	268.103348815549	PDE3B;LYN	GO_Biological_Process_2023	Mic
gs_ind_0	Regulation Of Cell Population Proliferation (GO:0042127)	7/761	0.000619360649702029	0.0125156425967194	5.59030432787888	41.2945875919182	ITGAV;GAB2;NCK2;ACER3;PTPRJ;LYN;TBC1D8	GO_Biological_Process_2023	Mic
gs_ind_0	Regulation Of Insulin Receptor Signaling Pathway (GO:0046626)	2/44	0.00320302565470752	0.0295931718097978	31.4667435601692	180.734257398997	PRKCB;PIP4K2A	GO_Biological_Process_2023	Mic
gs_ind_0	Regulation Of Interleukin-2 Production (GO:0032663)	2/47	0.00364665763859216	0.031955247348488	29.3898585075056	164.993027069706	PTPRC;NAV3	GO_Biological_Process_2023	Mic
gs_ind_0	Regulation Of Intracellular Signal Transduction (GO:1902531)	8/297	1.03462535572305e-07	4.39715776182295e-05	16.9400286627715	272.464374141317	ITGAV;DOCK2;STARD13;LYN;GRB2;ARHGAP22;ARHGAP26;PREX1	GO_Biological_Process_2023	Mic
gs_ind_0	Regulation Of MAP Kinase Activity (GO:0043405)	3/114	0.00136440199476333	0.0178421799315205	16.985388887239	112.053273690642	MEF2C;PTPRJ;LYN	GO_Biological_Process_2023	Mic
gs_ind_0	Regulation Of MAPK Cascade (GO:0043408)	4/203	0.000622617917455621	0.0125156425967194	12.3425846495433	91.1077454116201	PTPRC;PTPRJ;LYN;GRB2	GO_Biological_Process_2023	Mic
gs_ind_0	Regulation Of Macrophage Derived Foam Cell Differentiation (GO:0010743)	2/30	0.00149842133549381	0.0190098229129812	46.9401444788442	305.26786790542	ITGAV;MSR1	GO_Biological_Process_2023	Mic
gs_ind_0	Regulation Of Mast Cell Degranulation (GO:0043304)	2/13	0.000274369630060083	0.0077738061850357	116.378232452401	954.42188145278	GAB2;LYN	GO_Biological_Process_2023	Mic
gs_ind_0	Regulation Of Myeloid Cell Differentiation (GO:0045637)	2/26	0.00112503632893536	0.0158433042099385	54.609177004135	370.793032656735	MEF2C;LYN	GO_Biological_Process_2023	Mic
gs_ind_0	Regulation Of Ossification (GO:0030278)	3/37	4.8970830331552e-05	0.00277501371878795	54.9982723869853	545.818570180691	MEF2C;BMP2K;RBPJ	GO_Biological_Process_2023	Mic
gs_ind_0	Regulation Of Phagocytosis (GO:0050764)	4/58	4.73623017940017e-06	0.000677133897316672	45.3413582907457	555.897252167475	ITGAV;DOCK2;PTPRC;MERTK	GO_Biological_Process_2023	Mic
gs_ind_0	Regulation Of Protein Tyrosine Kinase Activity (GO:0061097)	2/39	0.00252438511824532	0.0255443732203396	35.6666666666667	213.34936022924	NCK2;PTPRC	GO_Biological_Process_2023	Mic
gs_ind_0	Regulation Of Rac Protein Signal Transduction (GO:0035020)	2/15	0.000368433765825523	0.00948996063489982	99.1321713870733	783.763690618848	ARHGAP24;AUTS2	GO_Biological_Process_2023	Mic
gs_ind_0	Regulation Of Small GTPase Mediated Signal Transduction (GO:0051056)	8/118	7.27437091302075e-11	6.18321527606764e-08	44.5766503000546	1040.60083216514	ITGAV;DOCK2;CYRIB;ARHGAP12;STARD13;ARHGAP22;ARHGAP26;PREX1	GO_Biological_Process_2023	Mic
gs_ind_0	Regulation Of Synapse Assembly (GO:0051963)	2/51	0.00428003394681667	0.0360200876712294	27.0122796593385	147.31941786043	MEF2C;ROBO2	GO_Biological_Process_2023	Mic
gs_ind_0	Regulation Of Synapse Organization (GO:0050807)	2/25	0.00103977470616761	0.0155054122849556	56.9343623974412	391.067971062409	MEF2C;ARHGAP22	GO_Biological_Process_2023	Mic
gs_ind_0	Regulation Of T Cell Mediated Cytotoxicity (GO:0001914)	2/36	0.00215416872285014	0.0228880426802827	38.7709576584257	238.067264331174	CYRIB;PTPRC	GO_Biological_Process_2023	Mic
gs_ind_0	Stem Cell Differentiation (GO:0048863)	2/41	0.00278665871903774	0.0269165898997963	33.8591048233639	199.190133823312	MEF2C;PTPRC	GO_Biological_Process_2023	Mic
gs_ind_0	T Cell Receptor Signaling Pathway (GO:0050852)	3/94	0.000781564214726113	0.0138401996357749	20.7081750081424	148.150699880018	FYB1;PTPRC;PTPRJ	GO_Biological_Process_2023	Mic
gs_ind_0	Transmembrane Receptor Protein Tyrosine Kinase Signaling Pathway (GO:0007169)	4/284	0.00214262366695814	0.0228880426802827	8.76097333381187	53.8425257305787	GRB2;PTPRJ;LYN;MERTK	GO_Biological_Process_2023	Mic
gs_ind_0	Bounding Membrane Of Organelle (GO:0098588)	24/818	0.000307155857546861	0.00486723897343488	2.34316969837489	18.9519203207419	EHD3;HLA-F;HLA-A;GLIPR2;SEC22B;TMEM175;CTSC;CHST3;PTPRC;TNFRSF1A;CORO1C;RYR3;BACE1;TAP1;ZDHHC13;B2M;RHBDF1;MOXD1;B3GAT1;CDC42;CD59;HLA-B;ST8SIA1;RAB31	GO_Cellular_Component_2023	OPC
gs_ind_0	COPII-coated ER To Golgi Transport Vesicle (GO:0030134)	7/76	7.02296399321644e-05	0.00231691688580482	8.08652429307712	77.3374167709006	CD59;HLA-B;HLA-A;SEC22B;CTSC;B2M;HLA-F	GO_Cellular_Component_2023	OPC
gs_ind_0	Cell-Substrate Junction (GO:0030055)	17/394	2.64317774288593e-05	0.00136123653758625	3.51245395818872	37.0245790047579	TNS3;CD59;ARL14EP;BCAR1;B2M;AFAP1;ARHGAP24;CD81;EFS;PGM5;AVIL;EHD3;TLE2;PTPRC;CORO1C;CTTN;CDC42	GO_Cellular_Component_2023	OPC
gs_ind_0	Coated Vesicle Membrane (GO:0030662)	6/55	8.99773547885368e-05	0.00231691688580482	9.82661957222549	91.5443214922909	CD59;HLA-B;HLA-A;SEC22B;B2M;HLA-F	GO_Cellular_Component_2023	OPC
gs_ind_0	ER To Golgi Transport Vesicle Membrane (GO:0012507)	6/55	8.99773547885368e-05	0.00231691688580482	9.82661957222549	91.5443214922909	CD59;HLA-B;HLA-A;SEC22B;B2M;HLA-F	GO_Cellular_Component_2023	OPC
gs_ind_0	Early Endosome (GO:0005769)	13/307	0.000274443696137281	0.00486723897343488	3.45435610370061	28.3283606717523	DTX3L;HLA-B;NEURL1B;HLA-A;PTPN23;B2M;STX8;EHD3;PXK;RAB31;BACE1;RAB38;HLA-F	GO_Cellular_Component_2023	OPC
gs_ind_0	Endoplasmic Reticulum Lumen (GO:0005788)	10/284	0.00507205116706841	0.0373158050148604	2.86778298932058	15.1533939181311	SHISA5;ANO8;H6PD;CTSC;B2M;ERAP1;UGGT1;C4A;ADAMTS7;BACE1	GO_Cellular_Component_2023	OPC
gs_ind_0	Endoplasmic Reticulum Membrane (GO:0005789)	22/800	0.00124227338601553	0.0153163556218762	2.18862445378753	14.6436752012781	TYRO3;RSAD2;HLA-F;HLA-A;SEC22B;CYP3A5;AGMO;ATL1;RYR3;TAP1;TBXAS1;TMEM258;VRK2;RHBDF1;UFL1;MOXD1;B3GAT1;MYRF;CDC42;CD59;HLA-B;SCD5	GO_Cellular_Component_2023	OPC
gs_ind_0	Endoplasmic reticulum-Golgi Intermediate Compartment Membrane (GO:0033116)	4/52	0.00506460134178397	0.0373158050148604	6.91788683547912	36.5643514929633	CD59;SEC22B;CTSC;TAP1	GO_Cellular_Component_2023	OPC
gs_ind_0	Focal Adhesion (GO:0005925)	17/386	2.03999768061067e-05	0.00136123653758625	3.58921723841395	38.7634628837478	TNS3;CD59;ARL14EP;BCAR1;B2M;AFAP1;ARHGAP24;CD81;EFS;PGM5;AVIL;EHD3;TLE2;PTPRC;CORO1C;CTTN;CDC42	GO_Cellular_Component_2023	OPC
gs_ind_0	Golgi Membrane (GO:0000139)	14/426	0.00191721144755384	0.018806931342671	2.64606743491251	16.5561357255753	CD59;HLA-B;HLA-A;ZDHHC13;GLIPR2;SEC22B;B2M;CHST3;RHBDF1;ST8SIA1;TNFRSF1A;B3GAT1;CDC42;HLA-F	GO_Cellular_Component_2023	OPC
gs_ind_0	Heterochromatin (GO:0000792)	4/49	0.00408931514220529	0.0336959567717716	7.37455816073328	40.555481211542	IKZF1;ORC2;EZH1;FLYWCH1	GO_Cellular_Component_2023	OPC
gs_ind_0	Intracellular Organelle Lumen (GO:0070013)	25/854	0.000239723312115427	0.00486723897343488	2.33832195693671	19.4923106789295	H6PD;PDK4;HIBCH;UGGT1;MTERF4;IVD;SHISA5;PDPR;FASTKD1;CTSC;ERAP1;ACSF2;BACE1;ACSS1;ANO8;NSUN4;PYGL;B2M;TIMP2;AASS;ACAT1;TRNT1;GPT2;C4A;ADAMTS7	GO_Cellular_Component_2023	OPC
gs_ind_0	Lumenal Side Of Endoplasmic Reticulum Membrane (GO:0098553)	3/27	0.00540136240676661	0.0374281875653323	10.638060191878	55.5424192549794	HLA-B;HLA-A;HLA-F	GO_Cellular_Component_2023	OPC
gs_ind_0	Lysosome (GO:0005764)	17/502	0.000474394031243507	0.00698036931686874	2.72375275822264	20.8461662654673	DTX3L;HPS4;ABCA5;PIP4K2A;CLN5;TMEM175;CTSC;PSAP;GFAP;GPLD1;MARCHF3;TMEM192;RAB38;BACE1;SZT2;GAA;HLA-F	GO_Cellular_Component_2023	OPC
gs_ind_0	Lytic Vacuole (GO:0000323)	14/222	1.97101168586301e-06	0.000214151226616821	5.26166784881954	69.1223390100244	DTX3L;HPS4;ABCA5;PIP4K2A;CLN5;TMEM175;CTSC;PSAP;GFAP;BACE1;MARCHF3;TMEM192;RAB38;GAA	GO_Cellular_Component_2023	OPC
gs_ind_0	Lytic Vacuole Membrane (GO:0098852)	10/287	0.00545070692699014	0.0374281875653323	2.83656834840432	14.7842225049371	HPS4;ABCA5;CLN5;TMEM175;PSAP;GPLD1;TMEM192;SZT2;GAA;HLA-F	GO_Cellular_Component_2023	OPC
gs_ind_0	MHC Class I Protein Complex (GO:0042612)	2/5	0.00172024697830731	0.017782074427272	53.1201626656172	338.125102442753	HLA-B;HLA-A	GO_Cellular_Component_2023	OPC
gs_ind_0	MHC Protein Complex (GO:0042611)	3/21	0.00260532001763315	0.023334605375323	14.0903304408364	83.8402808618024	HLA-B;HLA-A;HLA-F	GO_Cellular_Component_2023	OPC
gs_ind_0	Melanosome (GO:0042470)	3/31	0.00798139182362381	0.0483578445784266	9.14409528882003	44.1718550403869	SYTL2;HPS4;RAB38	GO_Cellular_Component_2023	OPC
gs_ind_0	Mitochondrial Matrix (GO:0005759)	13/355	0.00106088230182015	0.0145694502783301	2.96669562659479	20.3178729285859	MTERF4;IVD;ACAT1;PDPR;NSUN4;TRNT1;GPT2;FASTKD1;PDK4;HIBCH;ACSF2;ACSS1;AASS	GO_Cellular_Component_2023	OPC
gs_ind_0	Neuron To Neuron Synapse (GO:0098984)	2/10	0.00740688297158869	0.0462369058226445	21.8703073515908	107.281415495563	ATP1B2;SLC1A1	GO_Cellular_Component_2023	OPC
gs_ind_0	Nuclear Lumen (GO:0031981)	20/778	0.00430833289644395	0.0341352529487482	2.03991170657837	11.1118157149679	GPRC5B;PARP10;PNKP;AK5;KLHL7;RNF213;RBM4;FBXO25;ZMYND8;ARL14EP;STAT1;PINX1;PHLDA1;HEATR1;EXOSC7;BCL6;ARID5A;POLR2A;MTUS1;ADAR	GO_Cellular_Component_2023	OPC
gs_ind_0	Nucleolus (GO:0005730)	21/769	0.00172641499293903	0.017782074427272	2.17267455939472	13.821921732047	GPRC5B;PARP10;PNKP;AK5;KLHL7;RNF213;RBM4;FBXO25;ZMYND8;ARL14EP;STAT1;PINX1;PHLDA1;HEATR1;EXOSC7;BCL6;ARID5A;POLR2A;MTUS1;POLR2F;ADAR	GO_Cellular_Component_2023	OPC
gs_ind_0	Phagocytic Vesicle (GO:0045335)	8/100	5.9409803646566e-05	0.00231691688580482	6.89479284298226	67.0935828624772	HLA-B;HLA-A;SEC22B;B2M;RAB31;RAB38;TAP1;HLA-F	GO_Cellular_Component_2023	OPC
gs_ind_0	Phagocytic Vesicle Membrane (GO:0030670)	7/45	2.07913812249341e-06	0.000214151226616821	14.6089452715959	191.136969840746	HLA-B;HLA-A;SEC22B;B2M;RAB31;TAP1;HLA-F	GO_Cellular_Component_2023	OPC
gs_ind_0	Pigment Granule (GO:0048770)	3/24	0.00384937868110365	0.0330405003461397	12.1233392524764	67.403869247137	SYTL2;HPS4;RAB38	GO_Cellular_Component_2023	OPC
gs_ind_0	Recycling Endosome (GO:0055037)	9/159	0.000298189400989946	0.00486723897343488	4.73821216101368	38.4637719693027	HLA-B;HLA-A;STX8;B2M;ABCG1;EHD3;SLC9B2;BACE1;HLA-F	GO_Cellular_Component_2023	OPC
gs_ind_0	Recycling Endosome Membrane (GO:0055038)	5/70	0.00243297214734866	0.0227814664706284	6.26964256764853	37.7347319704546	HLA-B;HLA-A;B2M;EHD3;HLA-F	GO_Cellular_Component_2023	OPC
gs_ind_0	Secretory Granule Membrane (GO:0030667)	11/279	0.00140869770442831	0.0161217626173462	3.21756933685951	21.1236310398173	ATP8B4;HLA-B;CD59;PRCP;SNAP25;RAB31;PSAP;ITGA2B;MOXD1;PTPRC;GAA	GO_Cellular_Component_2023	OPC
gs_ind_0	Sodium:Potassium-Exchanging ATPase Complex (GO:0005890)	2/9	0.00597792508724032	0.0397242763861776	24.7869605142332	126.901349298597	ATP1B2;ATP1A2	GO_Cellular_Component_2023	OPC
gs_ind_0	Tertiary Granule (GO:0070820)	7/162	0.00618397867159468	0.0398093626983908	3.60654589667103	18.3421473782037	ATP8B4;CD59;PRCP;SNAP25;B2M;GAA;TIMP2	GO_Cellular_Component_2023	OPC
gs_ind_0	Transport Vesicle Membrane (GO:0030658)	6/60	0.000146917306669091	0.00336277390820364	8.92399154707245	78.759942728872	CD59;HLA-B;HLA-A;SEC22B;B2M;HLA-F	GO_Cellular_Component_2023	OPC
gs_ind_0	Vesicle (GO:0031982)	10/234	0.0012639710950092	0.0153163556218762	3.51084630441055	23.429621758203	CD59;GIPC1;SNAP25;RIPOR1;ANXA4;STX8;CD81;ATP1A2;CORO1C;DNAJC6	GO_Cellular_Component_2023	OPC
gs_ind_0	ADP Binding (GO:0043531)	4/27	0.000426403160309572	0.0135465004006041	14.2861653103245	110.86243248651	ABCG1;PRKAG2;TAP1;ME1	GO_Molecular_Function_2023	OPC
gs_ind_0	ATP Binding (GO:0005524)	15/279	6.07735815164735e-06	0.000836649638876786	4.4358798350426	53.2790886349694	SYN3;OAS1;TRNT1;CARS1;PDK4;PYGL;PNKP;AK5;ABCG1;PXK;HARS1;ATP1A2;PRKAG2;CILK1;TAP1	GO_Molecular_Function_2023	OPC
gs_ind_0	Adenyl Ribonucleotide Binding (GO:0032559)	17/309	1.08123056647447e-06	0.000435559953769392	4.54277136146825	62.4059161452052	SYN3;OAS1;IFIH1;TRNT1;ME1;CARS1;PDK4;PYGL;PNKP;AK5;ABCG1;PXK;HARS1;ATP1A2;PRKAG2;CILK1;TAP1	GO_Molecular_Function_2023	OPC
gs_ind_0	Cis-Regulatory Region Sequence-Specific DNA Binding (GO:0000987)	30/1094	0.000184361912536084	0.010877352839629	2.18745012520138	18.8090301191023	HIF3A;ZNF569;ZBTB16;ZNF254;NLRC5;STAT3;RXRA;CEBPD;STAT2;NFATC3;ZNF536;ZNF595;STAT1;HDAC4;ZNF83;FOXO1;HDX;ZNF274;PKNOX1;IRF9;ZNF883;ZNF573;ZNF449;ZNF345;IKZF1;BCL11B;ELF1;ZNF710;ZNF577;HEY2	GO_Molecular_Function_2023	OPC
gs_ind_0	Double-Stranded RNA Binding (GO:0003725)	7/65	2.53612399100142e-05	0.00209483841656717	9.60968132886576	101.692420572983	OAS1;IFIH1;DHX58;EIF2AK2;DDX60L;ADAR;DDX60	GO_Molecular_Function_2023	OPC
gs_ind_0	L-amino Acid Transmembrane Transporter Activity (GO:0015179)	5/63	0.00152423727215309	0.0393443745874516	7.02107157231811	45.5405037248873	SLC1A1;SLC38A10;SLC7A5;SERINC5;SLC16A10	GO_Molecular_Function_2023	OPC
gs_ind_0	NAD+ ADP-ribosyltransferase Activity (GO:0003950)	5/26	2.1359962070557e-05	0.00209483841656717	19.1213253451867	205.63058590265	PARP10;PARP14;PARP9;ZC3HAV1;PARP12	GO_Molecular_Function_2023	OPC
gs_ind_0	Pentosyltransferase Activity (GO:0016763)	5/39	0.000162142305399037	0.010877352839629	11.9123609940182	103.959605383246	PARP10;PARP14;PARP9;ZC3HAV1;PARP12	GO_Molecular_Function_2023	OPC
gs_ind_0	Protein Homodimerization Activity (GO:0042803)	21/660	0.000250258868122562	0.0109693757297772	2.54997102428232	21.1469471974735	HPS4;ZBTB16;PSAP;KLHL7;STAT3;PIP4K2A;GLIPR2;STAT1;HARS1;TMEM192;AXIN1;TAP1;B2M;ABCG1;NR0B1;PRMT2;CSF1R;TRNT1;EIF2AK2;HIP1R;ZHX2	GO_Molecular_Function_2023	OPC
gs_ind_0	Purine Ribonucleoside Triphosphate Binding (GO:0035639)	21/475	2.10924917079609e-06	0.000435559953769392	3.60456645093624	47.1087224237763	PDK4;PNKP;AK5;TUBB8;PRKAG2;CILK1;SYN3;CARS1;ATL1;HARS1;RAB38;TAP1;PYGL;ABCG1;PXK;CDC42;OAS1;IFIH1;TRNT1;ATP1A2;RAB31	GO_Molecular_Function_2023	OPC
gs_ind_0	RNA Binding (GO:0003723)	34/1395	0.000599800964125652	0.0176941284417067	1.93498884838279	14.3555133111277	METTL16;DDX60;STAT3;RBM4;MTERF4;IFIT1;FASTKD1;CARS1;HLA-A;RPS4Y2;ZC3HAV1;PRRC2A;MTO1;SHFL;PCBP3;PINX1;DHX16;DHX58;HEATR1;TRIM25;EXOSC7;HERC5;XPO5;POLR2A;PARP12;NR0B1;TRIM56;OAS1;IFIH1;TRNT1;EIF2AK2;DDX60L;ADAR;ELP1	GO_Molecular_Function_2023	OPC
gs_ind_0	RNA Polymerase II Cis-Regulatory Region Sequence-Specific DNA Binding (GO:0000978)	30/1118	0.000265602317912281	0.0109693757297772	2.13791770961131	17.6025677249074	HIF3A;ZNF569;ZBTB16;ZNF254;NLRC5;STAT3;RXRA;CEBPD;STAT2;NFATC3;ZNF536;ZNF595;STAT1;HDAC4;ZNF83;FOXO1;HDX;ZNF274;PKNOX1;IRF9;ZNF883;ZNF573;ZNF449;ZNF345;IKZF1;BCL11B;ELF1;ZNF710;ZNF577;HEY2	GO_Molecular_Function_2023	OPC
gs_ind_0	RNA Polymerase II Transcription Regulatory Region Sequence-Specific DNA Binding (GO:0000977)	32/1220	0.000249835494644854	0.0109693757297772	2.0892252567834	17.3295131965955	HIF3A;ZNF569;ZBTB16;ZNF254;NLRC5;STAT3;RXRA;CEBPD;ZNF44;STAT2;NFATC3;ZNF536;ZNF595;STAT1;HDAC4;ZNF83;FOXO1;HDX;ZNF274;PKNOX1;IRF9;ZNF883;ZNF573;ZNF441;ZNF449;ZNF345;IKZF1;BCL11B;ELF1;ZNF710;ZNF577;HEY2	GO_Molecular_Function_2023	OPC
gs_ind_0	RNA Polymerase II-specific DNA-binding Transcription Factor Binding (GO:0061629)	10/227	0.00100623197146585	0.0277049202810264	3.62446893980782	25.0144269569965	DTX3L;TAF4;STAT1;ANXA4;PARP9;HDAC4;STAT3;RXRA;HEY2;NR0B1	GO_Molecular_Function_2023	OPC
gs_ind_0	Ubiquitin-Like Protein Transferase Activity (GO:0019787)	11/240	0.000411751150870716	0.0135465004006041	3.7679952155154	29.3718670764901	DTX3L;FBXO25;HDAC4;MARCHF3;TRIM25;UFL1;HERC5;CHFR;RNF213;UBE2D4;TRIM56	GO_Molecular_Function_2023	OPC
gs_ind_0	Ubiquitin-Protein Transferase Activity (GO:0004842)	15/407	0.000423218632676868	0.0135465004006041	2.97976403760538	23.1456796513633	DTX3L;FBXO25;NEURL1B;HERC2P3;TRAF3IP2;MARCHF3;TRIM25;HERC5;SH3RF3;CHFR;HERC6;RNF213;UBE2D4;CDC42;TRIM56	GO_Molecular_Function_2023	OPC
gs_ind_0	Adaptive Immune Response Based On Somatic Recombination Of Immune Receptors Built From Immunoglobulin Superfamily Domains (GO:0002460)	4/23	0.000224397876387864	0.0137381366544126	17.2183622828784	144.670226933967	SCART1;BTN3A2;BTN3A3;STAT3	GO_Biological_Process_2023	OPC
gs_ind_0	Amide Transport (GO:0042886)	4/32	0.000828993628176437	0.0315017578707046	11.7783652680087	83.5710125778207	PDPN;SLC1A1;GIPC1;TAP1	GO_Biological_Process_2023	OPC
gs_ind_0	Antigen Processing And Presentation Of Endogenous Peptide Antigen (GO:0002483)	5/21	6.98081324120356e-06	0.00170952359817918	24.9187442289935	295.843931886568	HLA-B;HLA-A;ERAP1;TAP1;HLA-F	GO_Biological_Process_2023	OPC
gs_ind_0	Antigen Processing And Presentation Of Endogenous Peptide Antigen Via MHC Class I (GO:0019885)	3/6	4.54547203894806e-05	0.00527274756517975	74.5050597976081	744.960736214934	TAP1;ERAP1;HLA-A	GO_Biological_Process_2023	OPC
gs_ind_0	Antigen Processing And Presentation Of Endogenous Peptide Antigen Via MHC Class I Via ER Pathway (GO:0002484)	3/13	0.000606339331351988	0.0261255493948478	24.8307267709292	183.947781335679	HLA-B;HLA-A;HLA-F	GO_Biological_Process_2023	OPC
gs_ind_0	Antigen Processing And Presentation Of Endogenous Peptide Antigen Via MHC Class I Via ER Pathway, TAP-independent (GO:0002486)	3/13	0.000606339331351988	0.0261255493948478	24.8307267709292	183.947781335679	HLA-B;HLA-A;HLA-F	GO_Biological_Process_2023	OPC
gs_ind_0	Antigen Processing And Presentation Of Endogenous Peptide Antigen Via MHC Class Ib (GO:0002476)	3/13	0.000606339331351988	0.0261255493948478	24.8307267709292	183.947781335679	HLA-B;HLA-A;HLA-F	GO_Biological_Process_2023	OPC
gs_ind_0	Antigen Processing And Presentation Of Peptide Antigen Via MHC Class I (GO:0002474)	4/18	8.17441151446424e-05	0.00720656119115167	23.1585889083108	217.966710546252	TAP1;ERAP1;B2M;HLA-A	GO_Biological_Process_2023	OPC
gs_ind_0	Antigen Processing And Presentation Of Peptide Antigen Via MHC Class Ib (GO:0002428)	3/13	0.000606339331351988	0.0261255493948478	24.8307267709292	183.947781335679	HLA-B;HLA-A;HLA-F	GO_Biological_Process_2023	OPC
gs_ind_0	Antigen Receptor-Mediated Signaling Pathway (GO:0050851)	9/132	7.29267704779323e-05	0.00669710842222345	5.77796064400716	55.041169521589	HLA-A;BCAR1;MOG;FYB1;BTN3A2;PTPRC;FCHO1;BTN3A3;BTN3A1	GO_Biological_Process_2023	OPC
gs_ind_0	Antiviral Innate Immune Response (GO:0140374)	9/46	8.69567362345077e-09	3.8330529332171e-06	19.0692837209302	353.93430053356	IFIT1;OAS1;DHX16;IFIH1;DHX58;EIF2AK2;IFIT3;TRIM25;MX1	GO_Biological_Process_2023	OPC
gs_ind_0	Branched-Chain Amino Acid Catabolic Process (GO:0009083)	3/17	0.00138568716306825	0.0393132414766118	17.9790946293183	118.330474150759	IVD;ACAT1;HIBCH	GO_Biological_Process_2023	OPC
gs_ind_0	C-terminal Protein Amino Acid Modification (GO:0018410)	3/12	0.000471061892572006	0.0243537313862419	27.4451653512807	210.244267329122	FOLH1B;FOLH1;GPLD1	GO_Biological_Process_2023	OPC
gs_ind_0	C-terminal Protein Deglutamylation (GO:0035609)	2/5	0.00172024697830731	0.0430843675021512	53.1201626656172	338.125102442753	FOLH1B;FOLH1	GO_Biological_Process_2023	OPC
gs_ind_0	Cellular Response To Insulin Stimulus (GO:0032869)	8/99	5.52932389129986e-05	0.00609331492821245	6.97031827937349	68.3290536827187	IRS2;BCAR1;KAT2B;PDK4;GPLD1;FOXO1;IGF1R;RAB31	GO_Biological_Process_2023	OPC
gs_ind_0	Cellular Response To Organic Substance (GO:0071310)	7/82	0.000114045710102066	0.0090097067176451	7.44278182521221	67.5723554516512	RAMP1;ARL6IP5;SLC1A1;CSF1R;DPYSL3;STAT3;SLIT1	GO_Biological_Process_2023	OPC
gs_ind_0	Cellular Response To Type I Interferon (GO:0071357)	5/38	0.000142908843237205	0.00984284657796247	12.2682570526867	108.614604217997	STAT2;IFIT1;STAT1;HDAC4;SP100	GO_Biological_Process_2023	OPC
gs_ind_0	Cilium Organization (GO:0044782)	10/224	0.000909832590660077	0.0339876445731324	3.6754345375035	25.7363112759004	PTPN23;ABLIM3;PTPDC1;EHD3;CCDC32;CEP164;IFT88;AVIL;SEPTIN7;CILK1	GO_Biological_Process_2023	OPC
gs_ind_0	Defense Response To Symbiont (GO:0140546)	18/148	1.61616958656591e-12	1.78101888439564e-09	10.827727574245	293.983222287617	STAT2;IFIT1;OAS1;IFIH1;SHFL;EIF2AK2;STAT1;IFIT3;ISG15;DDX60L;NLRC5;DDX60;MX1;PTPRC;RSAD2;SERINC5;IFI6;TRIM56	GO_Biological_Process_2023	OPC
gs_ind_0	Defense Response To Virus (GO:0051607)	21/189	1.36808942537842e-13	3.01526909353403e-10	9.7921465214703	290.045250485574	ISG15;NLRC5;DDX60;RSAD2;IFI6;STAT2;IFIT1;STAT1;SHFL;MX1;SERINC5;DHX16;DHX58;TRIM25;TRIM56;OAS1;IFIH1;EIF2AK2;IFIT3;DDX60L;PTPRC	GO_Biological_Process_2023	OPC
gs_ind_0	Energy Reserve Metabolic Process (GO:0006112)	3/18	0.00164647577265297	0.0421957279410132	16.8187375730777	107.793276588002	PRKAG2;UGP2;PYGL	GO_Biological_Process_2023	OPC
gs_ind_0	Glucan Metabolic Process (GO:0044042)	3/8	0.000124765458314696	0.0090097067176451	47.4099690557832	426.171763639116	PRKAG2;UGP2;PYGL	GO_Biological_Process_2023	OPC
gs_ind_0	Glucose Homeostasis (GO:0042593)	6/87	0.00109626820194073	0.0373120398917816	5.96359312838033	40.6469169275284	OAS1;PDK4;PYGL;STAT3;FOXO1;ADIPOR2	GO_Biological_Process_2023	OPC
gs_ind_0	Glucose Metabolic Process (GO:0006006)	5/59	0.00113381785062251	0.0373120398917816	7.53712504341491	51.1180235003719	IRS2;OAS1;H6PD;APOD;GAA	GO_Biological_Process_2023	OPC
gs_ind_0	Glycogen Metabolic Process (GO:0005977)	4/19	0.000102455145030246	0.00868504383256397	21.6639512412665	199.00690760376	PYGL;UGP2;PRKAG2;GAA	GO_Biological_Process_2023	OPC
gs_ind_0	Hexose Metabolic Process (GO:0019318)	5/45	0.000322243876492659	0.0186901448365742	10.1460620361821	81.5763874503137	IRS2;OAS1;H6PD;APOD;GAA	GO_Biological_Process_2023	OPC
gs_ind_0	Insulin Receptor Signaling Pathway (GO:0008286)	6/47	3.64589739877841e-05	0.00493883996190622	11.7232259286916	119.803431545156	IRS2;BCAR1;PDK4;GPLD1;FOXO1;IGF1R	GO_Biological_Process_2023	OPC
gs_ind_0	Integrin-Mediated Signaling Pathway (GO:0007229)	6/85	0.00097082110722499	0.0350768806610472	6.11392316687903	42.4145370248801	CCM2;BCAR1;ISG15;FYB1;ITGA2B;CDC42	GO_Biological_Process_2023	OPC
gs_ind_0	Interleukin-27-Mediated Signaling Pathway (GO:0070106)	3/5	2.29548565041844e-05	0.0036137502668016	104.309659613615	1114.23380539087	STAT1;OAS1;MX1	GO_Biological_Process_2023	OPC
gs_ind_0	Medium-Chain Fatty Acid Biosynthetic Process (GO:0051792)	2/5	0.00172024697830731	0.0430843675021512	53.1201626656172	338.125102442753	ABHD2;ABHD3	GO_Biological_Process_2023	OPC
gs_ind_0	Medium-Chain Fatty Acid Metabolic Process (GO:0051791)	3/14	0.000764096817794621	0.0300726676146312	22.6709731610736	162.705404096051	GLYATL2;ABHD2;ABHD3	GO_Biological_Process_2023	OPC
gs_ind_0	Modification-Dependent Protein Catabolic Process (GO:0019941)	9/191	0.00111393775273791	0.0373120398917816	3.90430328129978	26.5486923481732	DTX3L;ISG15;TRIM25;SPSB1;HERC5;RNF213;CHFR;HERC6;UBE2D4	GO_Biological_Process_2023	OPC
gs_ind_0	Myelination (GO:0042552)	5/48	0.000437091339528072	0.0240837328079968	9.44563313910912	73.0654518167243	BCAS1;PARD3;PLP1;PLLP;MYRF	GO_Biological_Process_2023	OPC
gs_ind_0	Negative Regulation Of Cytokine-Mediated Signaling Pathway (GO:0001960)	7/59	1.3311356785426e-05	0.00244485252958992	10.7095193962664	120.234628273217	STAT2;OAS1;PARP14;ISG15;NLRC5;PTPRC;SLIT1	GO_Biological_Process_2023	OPC
gs_ind_0	Negative Regulation Of DNA-binding Transcription Factor Activity (GO:0043433)	9/149	0.000183792695736622	0.012275124284955	5.07670942646694	43.6683420794547	PARP10;BMP7;ANXA4;HDAC4;NLRC5;UFL1;NR0B1;PRMT2;SP100	GO_Biological_Process_2023	OPC
gs_ind_0	Negative Regulation Of DNA-templated Transcription (GO:0045892)	32/1024	9.45963488959254e-06	0.00208490352966619	2.51428228722219	29.0864162350287	TBL1X;ZBTB16;ZNF254;TLE1;STAT3;RXRA;LOXL2;NFATC3;ZMYND8;ZNF536;BMP7;STAT1;ORC2;HDAC4;FOXO1;FLYWCH1;OTUD7B;ZMYM5;ZNF274;EZH1;BCL6;ARID5A;NR0B1;PRMT2;ZNF345;IKZF1;PARP9;ZHX2;TLE2;HEY2;ZNF596;SP100	GO_Biological_Process_2023	OPC
gs_ind_0	Negative Regulation Of Innate Immune Response (GO:0045824)	6/52	6.53514598676131e-05	0.00669710842222345	10.4613708931396	100.802953504826	STAT2;OAS1;TYRO3;DHX58;ISG15;NLRC5	GO_Biological_Process_2023	OPC
gs_ind_0	Negative Regulation Of NF-kappaB Transcription Factor Activity (GO:0032088)	6/81	0.000753218074726258	0.0300726676146312	6.43847675992918	46.300089264977	PARP10;BMP7;ANXA4;NLRC5;UFL1;PRMT2	GO_Biological_Process_2023	OPC
gs_ind_0	Negative Regulation Of Natural Killer Cell Mediated Cytotoxicity (GO:0045953)	3/16	0.00115249304829364	0.0373120398917816	19.3113564346315	130.657312510056	HLA-B;HLA-A;HLA-F	GO_Biological_Process_2023	OPC
gs_ind_0	Negative Regulation Of Transcription By RNA Polymerase II (GO:0000122)	25/763	4.18466961669786e-05	0.00512389546400116	2.63248168951731	26.5393581212772	TBL1X;ZBTB16;ZNF254;STAT3;RXRA;LOXL2;ZMYND8;ZNF536;ORC2;STAT1;HDAC4;FLYWCH1;OTUD7B;ZMYM5;ZNF274;EZH1;BCL6;ARID5A;NR0B1;ZNF345;PARP9;ZHX2;HEY2;ZNF596;SP100	GO_Biological_Process_2023	OPC
gs_ind_0	Negative Regulation Of Transferase Activity (GO:0051348)	4/37	0.00144481513593718	0.0393132414766118	10.0191622532499	65.5230557957479	PINX1;IRS2;PNKP;DTX3L	GO_Biological_Process_2023	OPC
gs_ind_0	Negative Regulation Of Type I Interferon-Mediated Signaling Pathway (GO:0060339)	4/15	3.76387424897895e-05	0.00493883996190622	29.2021238228812	297.495954654398	STAT2;OAS1;ISG15;NLRC5	GO_Biological_Process_2023	OPC
gs_ind_0	Negative Regulation Of Viral Genome Replication (GO:0045071)	9/53	3.22051222100085e-08	1.01400127644084e-05	16.0668408675202	277.171326340084	IFIT1;OAS1;SHFL;IFIH1;EIF2AK2;ISG15;ZC3HAV1;RSAD2;MX1	GO_Biological_Process_2023	OPC
gs_ind_0	Negative Regulation Of Viral Process (GO:0048525)	10/61	7.85498837418862e-09	3.8330529332171e-06	15.3703073679639	286.842475123061	IFIT1;OAS1;SHFL;IFIH1;EIF2AK2;STAT1;ISG15;ZC3HAV1;RSAD2;MX1	GO_Biological_Process_2023	OPC
gs_ind_0	Nitrogen Compound Transport (GO:0071705)	8/163	0.00160464980476958	0.0417000597194458	4.09500906113505	26.350767977526	RAMP1;ARL6IP5;SLC26A2;PDPN;SLC16A10;TXNIP;RAB38;SLC7A5	GO_Biological_Process_2023	OPC
gs_ind_0	Organic Substance Transport (GO:0071702)	9/200	0.00153240122974472	0.0406917145826187	3.71998056955492	24.1088940274817	RAMP1;ARL6IP5;ABCA5;TXNIP;TAP1;RYR3;RAB38;CLN8;PDPN	GO_Biological_Process_2023	OPC
gs_ind_0	Phosphatidylinositol-Mediated Signaling (GO:0048015)	5/62	0.00141856807990372	0.0393132414766118	7.14335380786061	46.8468808293523	GAB2;CSF1R;TYRO3;STAT3;IGF1R	GO_Biological_Process_2023	OPC
gs_ind_0	Positive Regulation Of B Cell Proliferation (GO:0030890)	4/29	0.000565059533911392	0.0261255493948478	13.1650311737598	98.4557317607554	IRS2;PTPRC;TIRAP;CD81	GO_Biological_Process_2023	OPC
gs_ind_0	Positive Regulation Of Binding (GO:0051099)	6/91	0.00138410382433053	0.0393132414766118	5.6840320041547	37.4162911553305	DTX3L;BAMBI;CLN5;HIP1R;B2M;PARP9	GO_Biological_Process_2023	OPC
gs_ind_0	Positive Regulation Of Cytokine Production (GO:0001819)	12/320	0.00133458538794722	0.0393132414766118	3.04655436168551	20.1655534050811	TIRAP;CSF1R;IFIH1;HLA-A;DHX58;EIF2AK2;ISG15;BTN3A2;STAT3;PTPRC;BTN3A1;SLC7A5	GO_Biological_Process_2023	OPC
gs_ind_0	Positive Regulation Of Defense Response To Virus By Host (GO:0002230)	4/28	0.00049226693870348	0.0246580984750562	13.7027179535409	104.366606459021	DTX3L;STAT1;TRAF3IP2;PARP9	GO_Biological_Process_2023	OPC
gs_ind_0	Positive Regulation Of Glucose Metabolic Process (GO:0010907)	3/15	0.000945711336620829	0.0347391297652051	20.8567801287948	145.237714652412	IRS2;GPLD1;FOXO1	GO_Biological_Process_2023	OPC
gs_ind_0	Positive Regulation Of Immune Effector Process (GO:0002699)	4/37	0.00144481513593718	0.0393132414766118	10.0191622532499	65.5230557957479	CD81;DDX60;PTPRC;DHX58	GO_Biological_Process_2023	OPC
gs_ind_0	Positive Regulation Of Interferon-Beta Production (GO:0032728)	4/36	0.00130218321519768	0.0393132414766118	10.3276993973768	68.6142710234113	IFIH1;OAS1;ISG15;TRIM56	GO_Biological_Process_2023	OPC
gs_ind_0	Positive Regulation Of Kinase Activity (GO:0033674)	7/103	0.000468008459807506	0.0243537313862419	5.82008384274443	44.6227235851131	CSF1R;TYRO3;DDR1;AXIN1;IGF1R;PTPRC;PRKAG2	GO_Biological_Process_2023	OPC
gs_ind_0	Positive Regulation Of Nucleic Acid-Templated Transcription (GO:1903508)	19/556	0.000201514140246688	0.0130628577971676	2.74823410117932	23.3865130786524	TBL1X;ZBTB16;STAT3;RXRA;DTX3L;BMP7;STAT1;HDAC4;FOXO1;AXIN1;WBP2NL;BAMBI;PRMT2;MYRF;KAT2B;TAF4;ELF1;PARP9;SP100	GO_Biological_Process_2023	OPC
gs_ind_0	Positive Regulation Of Pattern Recognition Receptor Signaling Pathway (GO:0062208)	4/39	0.00176207638519297	0.043636138797363	9.45423508794704	59.9517854933467	RSAD2;DDX60;TIRAP;DHX58	GO_Biological_Process_2023	OPC
gs_ind_0	Positive Regulation Of Peptidyl-Tyrosine Phosphorylation (GO:0050731)	7/130	0.00183789540088658	0.0450080162617114	4.54463759741551	28.6272819613779	CSF1R;GPRC5B;PARP14;PARP9;CD81;TNFRSF1A;PTPRC	GO_Biological_Process_2023	OPC
gs_ind_0	Positive Regulation Of Type I Interferon Production (GO:0032481)	6/64	0.000210382858139355	0.0132481091239754	8.31298180696886	70.3825384184834	OAS1;IFIH1;DHX58;STAT1;ISG15;TRIM56	GO_Biological_Process_2023	OPC
gs_ind_0	Protein Modification By Small Protein Conjugation (GO:0032446)	15/362	0.000121329217223602	0.0090097067176451	3.36940923272671	30.3819728347529	FBXO25;IFIH1;HERC2P3;HDAC4;ISG15;MARCHF3;UFL1;SPSB1;KLHL7;SH3RF3;HERC5;CHFR;HERC6;RNF213;UBE2D4	GO_Biological_Process_2023	OPC
gs_ind_0	Protein Ubiquitination (GO:0016567)	15/431	0.000760584072596656	0.0300726676146312	2.80638050140094	20.1538080144231	DTX3L;FBXO25;HERC2P3;ISG15;MARCHF3;TRIM25;SPSB1;KLHL7;SH3RF3;HERC5;CHFR;HERC6;RNF213;UBE2D4;TRIM56	GO_Biological_Process_2023	OPC
gs_ind_0	Protein poly-ADP-ribosylation (GO:0070212)	3/8	0.000124765458314696	0.0090097067176451	47.4099690557832	426.171763639116	PARP10;PARP9;ZC3HAV1	GO_Biological_Process_2023	OPC
gs_ind_0	Receptor-Mediated Endocytosis (GO:0006898)	8/122	0.000238422157846525	0.0142022279971281	5.56699630625261	46.4369197805711	RAMP1;GRK4;HIP1R;CD81;RAB31;FCHO1;DNAJC6;CTTN	GO_Biological_Process_2023	OPC
gs_ind_0	Regulation Of Cell Population Proliferation (GO:0042127)	21/761	0.00152278512202851	0.0406917145826187	2.19658908174652	14.2497441103369	IRS2;STAT3;IGF1R;STAT2;STAT1;HDAC4;CD81;PINX1;GAB2;BAMBI;OSMR;GPLD1;ADGRG1;LMNA;UFL1;BCL6;CSF1R;KAT2B;EIF2AK2;IFIT3;PDPN	GO_Biological_Process_2023	OPC
gs_ind_0	Regulation Of Cytokine Production (GO:0001817)	11/166	1.54214289991254e-05	0.00261452534723634	5.5713445077924	61.7291183629535	HLA-B;IFIH1;EIF2AK2;MOG;ISG15;BTN3A2;BCL6;PTPRC;BTN3A3;BTN3A1;TRIM56	GO_Biological_Process_2023	OPC
gs_ind_0	Regulation Of DNA-templated Transcription (GO:0006355)	49/1917	1.16241503487499e-05	0.00232905703351316	2.05696478109036	23.3721094873932	HIF3A;TBL1X;SP110;ZBTB16;TLE1;STAT3;RXRA;CEBPD;ZNF44;DTX3L;LOXL2;NFATC3;STAT2;ZNF536;BMP7;STAT1;ANXA4;HDAC4;ZNF83;FOXO1;AXIN1;WBP2NL;HDX;BAMBI;ZNF274;PKNOX1;IRF9;ZNF883;BCL6;ARID5A;SP140L;ZNF441;POLR2A;PRMT2;ZNF449;MYRF;NR0B1;ZNF345;IKZF1;KAT2B;TAF4;ELF1;PARP9;ZNF710;ARID3A;ZHX2;TLE2;HEY2;SP100	GO_Biological_Process_2023	OPC
gs_ind_0	Regulation Of Defense Response (GO:0031347)	6/97	0.00191967239057378	0.046494043393677	5.31052001031225	33.2204928925445	TIRAP;DHX58;UFL1;ERAP1;BCL6;HERC5	GO_Biological_Process_2023	OPC
gs_ind_0	Regulation Of Defense Response To Virus By Host (GO:0050691)	4/37	0.00144481513593718	0.0393132414766118	10.0191622532499	65.5230557957479	DTX3L;STAT1;TRAF3IP2;PARP9	GO_Biological_Process_2023	OPC
gs_ind_0	Regulation Of Fatty Acid Oxidation (GO:0046320)	3/16	0.00115249304829364	0.0373120398917816	19.3113564346315	130.657312510056	PDK4;PRKAG2;TYSND1	GO_Biological_Process_2023	OPC
gs_ind_0	Regulation Of I-kappaB kinase/NF-kappaB Signaling (GO:0043122)	12/231	7.08124134485164e-05	0.00669710842222345	4.29131391822984	41.0055481902042	SHISA5;TIRAP;GPRC5B;ZDHHC13;STAT1;TRAF3IP2;TRIM25;TMEM9B;UFL1;TNFRSF1A;TLE1;OTUD7B	GO_Biological_Process_2023	OPC
gs_ind_0	Regulation Of Innate Immune Response (GO:0045088)	6/78	0.000616392272473722	0.0261255493948478	6.70539411145491	49.5637721004734	TIRAP;TYRO3;DHX58;PARP9;ERAP1;TRIM56	GO_Biological_Process_2023	OPC
gs_ind_0	Regulation Of Interferon-Beta Production (GO:0032648)	5/50	0.000529186983302709	0.0259184024710927	9.02999401337351	68.1237984042052	TIRAP;IFIH1;OAS1;ISG15;TRIM56	GO_Biological_Process_2023	OPC
gs_ind_0	Regulation Of Kinase Activity (GO:0043549)	6/82	0.000803679050880801	0.031075589967391	6.35415646369556	45.2816923003257	IRS2;CSF1R;TYRO3;NLRC5;DDR1;IGF1R	GO_Biological_Process_2023	OPC
gs_ind_0	Regulation Of Peptidyl-Threonine Phosphorylation (GO:0010799)	4/36	0.00130218321519768	0.0393132414766118	10.3276993973768	68.6142710234113	AXIN1;PRKAG2;PARD3;BMP7	GO_Biological_Process_2023	OPC
gs_ind_0	Regulation Of Protein Binding (GO:0043393)	7/118	0.00105055554278537	0.0373120398917816	5.03524273014791	34.5338908468658	DTX3L;IFIT1;MITD1;BAMBI;HIP1R;B2M;HDAC4	GO_Biological_Process_2023	OPC
gs_ind_0	Regulation Of Response To Biotic Stimulus (GO:0002831)	4/31	0.000733022682734905	0.0300726676146312	12.2069710934227	88.1139934002109	HERC5;ERAP1;TIRAP;DHX58	GO_Biological_Process_2023	OPC
gs_ind_0	Regulation Of Response To External Stimulus (GO:0032101)	7/127	0.00160821464435249	0.0417000597194458	4.65812820384635	29.9640181710994	TIRAP;GRK4;DHX58;UFL1;ERAP1;BCL6;HERC5	GO_Biological_Process_2023	OPC
gs_ind_0	Regulation Of Stress-Activated MAPK Cascade (GO:0032872)	5/51	0.000580352572933273	0.0261255493948478	8.83558216423912	65.8416516731507	ARL6IP5;TIRAP;EIF2AK2;FOXO1;IGF1R	GO_Biological_Process_2023	OPC
gs_ind_0	Regulation Of T Cell Mediated Cytotoxicity (GO:0001914)	4/36	0.00130218321519768	0.0393132414766118	10.3276993973768	68.6142710234113	PTPRC;HLA-B;HLA-A;HLA-F	GO_Biological_Process_2023	OPC
gs_ind_0	Regulation Of Type I Interferon-Mediated Signaling Pathway (GO:0060338)	5/33	7.13731024260494e-05	0.00669710842222345	14.4223647762064	137.698818160904	STAT2;OAS1;ISG15;NLRC5;TRIM56	GO_Biological_Process_2023	OPC
gs_ind_0	Regulation Of Type II Interferon Production (GO:0032649)	6/87	0.00109626820194073	0.0373120398917816	5.96359312838033	40.6469169275284	HLA-A;ISG15;VSIR;BTN3A2;BTN3A1;SLC7A5	GO_Biological_Process_2023	OPC
gs_ind_0	Regulation Of Type II Interferon-Mediated Signaling Pathway (GO:0060334)	3/11	0.000356818775169246	0.0201648353967441	30.6747659505385	243.504958891747	PARP9;PARP14;NLRC5	GO_Biological_Process_2023	OPC
gs_ind_0	Regulation Of Viral Genome Replication (GO:0045069)	9/67	2.63463005473016e-07	7.25840580078161e-05	12.2175551580203	185.088054364837	IFIT1;OAS1;SHFL;IFIH1;EIF2AK2;ISG15;ZC3HAV1;RSAD2;MX1	GO_Biological_Process_2023	OPC
gs_ind_0	Response To Cytokine (GO:0034097)	13/125	1.39956221041239e-08	5.14105851958153e-06	9.08367385192127	164.273892921976	CSF1R;TIMP2;OSMR;DPYSL3;EIF2AK2;STAT1;HDAC4;ISG15;ADAR;MX1;SHFL;SP100;TRIM56	GO_Biological_Process_2023	OPC
gs_ind_0	Response To Type I Interferon (GO:0034340)	6/9	4.38001355118657e-10	3.21784995560507e-07	139.134531518435	2998.18206918829	IFIT1;ISG15;SP100;SHFL;MX1;TRIM56	GO_Biological_Process_2023	OPC
gs_ind_0	Supramolecular Fiber Organization (GO:0097435)	12/315	0.00116811740133073	0.0373120398917816	3.09712999107697	20.9129425039864	LOXL2;BCAR1;HIP1R;B2M;GFAP;PGM5;AVIL;CORO1C;MYH11;WDR73;BACE1;CDC42	GO_Biological_Process_2023	OPC
gs_ind_0	T Cell Mediated Immunity (GO:0002456)	4/20	0.000126724550021324	0.0090097067176451	20.3504817762882	182.614940859338	SCART1;HLA-A;BTN3A3;BTN3A2	GO_Biological_Process_2023	OPC
gs_ind_0	T Cell Receptor Signaling Pathway (GO:0050852)	8/94	3.80945006136142e-05	0.00493883996190622	7.37413925429769	75.035116158072	HLA-A;MOG;FYB1;BTN3A2;PTPRC;FCHO1;BTN3A3;BTN3A1	GO_Biological_Process_2023	OPC
gs_ind_0	Transmembrane Receptor Protein Tyrosine Kinase Signaling Pathway (GO:0007169)	12/284	0.000475140857354084	0.0243537313862419	3.45212450974502	26.4153089680528	IRS2;PLAT;CSF1R;TYRO3;BCAR1;PDK4;GPLD1;DDR1;EFS;STAT3;FOXO1;IGF1R	GO_Biological_Process_2023	OPC
gs_ind_0	Type I Interferon-Mediated Signaling Pathway (GO:0060337)	4/37	0.00144481513593718	0.0393132414766118	10.0191622532499	65.5230557957479	STAT2;SP100;STAT1;HDAC4	GO_Biological_Process_2023	OPC
gs_ind_0	Vesicle-Mediated Transport (GO:0016192)	14/409	0.00131553125927313	0.0393132414766118	2.76097529127568	18.3149701685647	DTX3L;MITD1;DENND3;TVP23A;SYTL2;PIP4K2A;SNAP25;HIP1R;CCZ1B;STX8;EHD3;PXK;CORO1C;CDC42	GO_Biological_Process_2023	OPC
gs_ind_0	Aggresome (GO:0016235)	5/35	0.000186034508609395	0.00172439679134093	11.6420306377849	100.000134564348	SFMBT2;TRIM66;EPS15;STRADB;PSEN1	GO_Cellular_Component_2023	Astrocyte
gs_ind_0	Apical Junction Complex (GO:0043296)	8/105	0.000222914747365347	0.00198972052277958	5.6460797034291	47.4763098642883	MPDZ;PARD3;PLEKHA7;CRB2;PATJ;MAGI2;FRMPD2;CGNL1	GO_Cellular_Component_2023	Astrocyte
gs_ind_0	Apicolateral Plasma Membrane (GO:0016327)	2/5	0.00228140442333226	0.0144344611981247	45.9251051255824	279.360763494576	MPDZ;MTCL1	GO_Cellular_Component_2023	Astrocyte
gs_ind_0	Asymmetric Synapse (GO:0032279)	8/133	0.00107922806248279	0.00812793634557355	4.38335013360214	29.9448969853001	HIP1R;NTRK2;FYN;MAGI2;ADD1;DNM3;LRP4;NLGN4X	GO_Cellular_Component_2023	Astrocyte
gs_ind_0	Autophagosome (GO:0005776)	6/82	0.0016678050342601	0.011484028950191	5.48804533823137	35.1028928050752	ATG14;LRRK2;RUBCNL;HTT;NBR1;TECPR1	GO_Cellular_Component_2023	Astrocyte
gs_ind_0	Axon (GO:0030424)	14/205	4.02797851510957e-06	9.71891630003092e-05	4.9399710739689	61.3655355037458	NTRK3;CNTN1;LRRK2;ALDH1A1;STAT1;HTT;EPHA4;NTRK2;UNC80;SPG11;IGF1R;INSR;BOC;SCN11A	GO_Cellular_Component_2023	Astrocyte
gs_ind_0	Bicellular Tight Junction (GO:0005923)	6/81	0.00156574756479483	0.0110983871504575	5.56087253909088	35.9198549906497	MPDZ;PARD3;PATJ;MAGI2;FRMPD2;CGNL1	GO_Cellular_Component_2023	Astrocyte
gs_ind_0	Bounding Membrane Of Organelle (GO:0098588)	34/818	2.20396308939871e-07	1.7705170151503e-05	2.9216173375923	44.7820787295875	BSG;WDR59;TAPBP;GJA1;OPTN;PAM;TPCN1;INSR;RHOB;RNF144A;ARRB1;CHST11;LMAN2L;WLS;TMEM175;RIPK1;ST6GALNAC5;TNFRSF1A;STX16;RYR3;TTYH1;ATP6V0E1;UST;HS3ST3B1;CHSY1;ST3GAL5;B2M;SLC9A8;DIPK2A;SORT1;HLA-E;SMO;ST8SIA1;RAB31	GO_Cellular_Component_2023	Astrocyte
gs_ind_0	Cell-Substrate Junction (GO:0030055)	19/394	1.39504843585763e-05	0.000197768631200993	3.4001271675923	38.0134092526813	CD99;BSG;GJA1;RHOB;JAK1;AHNAK;MYH9;ILK;ADD1;CD81;GIT2;STX16;SNTB1;TNS3;GSN;ITGB4;B2M;IRF2;BCAR3	GO_Cellular_Component_2023	Astrocyte
gs_ind_0	Cilium (GO:0005929)	13/254	0.000173058886199506	0.00172439679134093	3.63661830160686	31.4999463838937	WDR19;SMO;FANK1;TUB;TTLL4;KIF27;NME5;RSPH3;IFT88;IFT122;WDPCP;OFD1;TULP3	GO_Cellular_Component_2023	Astrocyte
gs_ind_0	Cytoplasmic Vesicle Lumen (GO:0060205)	6/114	0.0084411427469799	0.041516640857595	3.8663815845303	18.4605708236322	ALAD;IDH1;GSN;ATG7;PDXK;PFKL	GO_Cellular_Component_2023	Astrocyte
gs_ind_0	Cytoplasmic Vesicle Membrane (GO:0030659)	16/389	0.00039515377828185	0.00340114502021164	2.87845932141912	22.5562852830752	ARRB1;SORT1;RHOB;SMO;WLS;TMEM175;RAB31;HTT;GJA1;APPBP2;RIPK1;PAM;TPCN1;INSR;ATP6V0E1;RNF144A	GO_Cellular_Component_2023	Astrocyte
gs_ind_0	Cytoskeleton (GO:0005856)	19/593	0.00233586716484176	0.0144344611981247	2.21131745974138	13.3991952755705	DDX60;AHNAK;MTCL1;MYH9;ITPKB;NCOA5;BMERB1;AKAP13;CCDC146;ADD1;OFD1;GSN;DENND2A;MYO19;TNIK;ABLIM1;MARK4;CKAP5;SMTN	GO_Cellular_Component_2023	Astrocyte
gs_ind_0	Dendrite (GO:0030425)	17/270	1.18392222914453e-06	4.0760751031976e-05	4.51891128118324	61.6681258476303	FARP1;LRRK2;INSR;SMO;MARK4;HIP1R;STAT1;HTT;EPHA4;NTRK2;FYN;CPEB3;MAGI2;SPG11;ADCY2;LRP4;NLGN4X	GO_Cellular_Component_2023	Astrocyte
gs_ind_0	Dendrite Cytoplasm (GO:0032839)	2/8	0.00619539827368941	0.0317678932757265	24.7270668869714	125.711134026583	HIP1R;LRRK2	GO_Cellular_Component_2023	Astrocyte
gs_ind_0	Early Endosome (GO:0005769)	16/307	2.58774482970154e-05	0.000328235002083196	3.695733607627	39.0348509275652	DTX3L;VIPAS39;WLS;ANKRD27;RAB31;HTT;B2M;EPHA4;WASHC3;NTRK2;WASHC2A;AP3B1;TPCN1;SNX6;SORT1;HLA-E	GO_Cellular_Component_2023	Astrocyte
gs_ind_0	Early Endosome Membrane (GO:0031901)	9/116	7.93769000616772e-05	0.000831731865863662	5.73110441729499	54.1090942639405	WLS;B2M;EPHA4;WASHC3;WASHC2A;TPCN1;SNX6;RAB31;HLA-E	GO_Cellular_Component_2023	Astrocyte
gs_ind_0	Endoplasmic Reticulum Membrane (GO:0005789)	29/800	2.268712619456e-05	0.000303755411827165	2.51999995690187	26.9481561034374	ATG14;ALG14;BCL2;TAPBP;GJA1;DHRS3;ALG1;GRIN2C;RSAD2;LMF1;LMAN2L;LPCAT3;EPHX1;DNAJB14;PNPLA8;CYP4F11;RYR3;TTYH1;LPIN1;NOMO1;STARD3;AHCYL1;UFL1;GRAMD1C;HLA-E;TMTC2;SCD5;NOMO2;PCYT1B	GO_Cellular_Component_2023	Astrocyte
gs_ind_0	Endosome Membrane (GO:0010008)	19/361	4.05021728126809e-06	9.71891630003092e-05	3.73080315844131	46.3244129162048	WASHC3;OPTN;TPCN1;SNX6;RHOB;INSR;RNF144A;WLS;TMEM175;EPHA4;WASHC2A;RIPK1;ATP6V0E1;STARD3;B2M;SORT1;HLA-E;RAB31;ATP10B	GO_Cellular_Component_2023	Astrocyte
gs_ind_0	Focal Adhesion (GO:0005925)	19/386	1.04797753319918e-05	0.000194278911923849	3.47483771922506	39.8427093052409	CD99;BSG;GJA1;RHOB;JAK1;AHNAK;MYH9;ILK;ADD1;CD81;GIT2;STX16;SNTB1;TNS3;GSN;ITGB4;B2M;IRF2;BCAR3	GO_Cellular_Component_2023	Astrocyte
gs_ind_0	Golgi Membrane (GO:0000139)	20/426	1.23204471102072e-05	0.000197768631200993	3.30474688039264	37.3576859441906	BSG;TAPBP;GJA1;OPTN;ARRB1;CHST11;LMAN2L;WLS;ST6GALNAC5;TNFRSF1A;STX16;UST;HS3ST3B1;CHSY1;ST3GAL5;B2M;SLC9A8;DIPK2A;HLA-E;ST8SIA1	GO_Cellular_Component_2023	Astrocyte
gs_ind_0	Intracellular Non-Membrane-Bounded Organelle (GO:0043232)	39/1184	8.6446137284307e-06	0.000173612659045983	2.28918296557554	26.6886092814427	ETV6;PLIN5;RECQL5;DHRS3;PNKP;GTF3C1;RSAD2;FBXO25;ZMYND8;MTCL1;SRP54;ITPKB;TUBGCP3;INTS4;STAT1;PARN;CDC14A;TENT4A;WASHC2A;SPG11;ADD1;CCDC146;NFX1;RBL2;TULP3;ITGB4;GSN;SMARCB1;HEATR1;XPO1;ERI1;BCL6;TNIK;MXI1;ADAR;ATP8B2;CKAP5;STK24;SMTN	GO_Cellular_Component_2023	Astrocyte
gs_ind_0	Intracellular Organelle Lumen (GO:0070013)	32/854	4.43601988798092e-06	9.71891630003092e-05	2.61381163140882	32.2171965707913	BCAT2;ACSS3;LRRK2;PDK4;FASTKD2;BDH1;ATG7;ETNPPL;INSR;PPM1K;COL16A1;ALAD;MTERF4;HADHA;CBR4;MTG2;DGLUCY;ERAP1;PFKL;COL23A1;ACSS1;GSN;B2M;NMNAT3;IDH1;DMGDH;GPT2;IDH2;CSF1;COL5A3;DHTKD1;NSUN3	GO_Cellular_Component_2023	Astrocyte
gs_ind_0	Late Endosome (GO:0005770)	9/205	0.00465282729287751	0.0249184750574107	3.12841377362083	16.8004586215235	STARD3;VIPAS39;ANKRD27;MTM1;HTT;MAGI2;NBR1;TMEM192;ATP10B	GO_Cellular_Component_2023	Astrocyte
gs_ind_0	Lysosomal Membrane (GO:0005765)	18/356	1.24241712499165e-05	0.000197768631200993	3.5758152714557	40.3919326087588	ARRB1;TMEM192;AHNAK;STARD3;ATP6V0E1;WDR59;TMEM175;GPLD1;TPCN1;AP3B1;SPG11;CYBRD1;TECPR1;MTOR;PSEN1;LRRC8A;SZT2;ATP10B	GO_Cellular_Component_2023	Astrocyte
gs_ind_0	Lysosome (GO:0005764)	26/502	9.76159592739121e-08	1.17627230925064e-05	3.67414815605588	59.3089256295853	LRRK2;WDR59;MARCHF3;AP3B1;TPCN1;SNX6;PSEN1;TPP1;ARRB1;DTX3L;AHNAK;TMEM175;CPQ;SPG11;CYBRD1;TECPR1;TMEM192;LRRC8A;ATP6V0E1;STARD3;GPLD1;MTOR;SORT1;ANKRD27;SZT2;ATP10B	GO_Cellular_Component_2023	Astrocyte
gs_ind_0	Lytic Vacuole (GO:0000323)	12/222	0.000184372821210745	0.00172439679134093	3.85985748218527	33.1891800550258	DTX3L;TMEM192;LRRK2;ANKRD27;TMEM175;CPQ;TPCN1;MARCHF3;MTOR;SNX6;SORT1;TPP1	GO_Cellular_Component_2023	Astrocyte
gs_ind_0	Lytic Vacuole Membrane (GO:0098852)	18/287	6.11608277863813e-07	2.94795189930358e-05	4.49906326909242	64.3688802550452	ARRB1;AHNAK;TMEM192;STARD3;WDR59;TMEM175;GPLD1;TPCN1;AP3B1;SPG11;CYBRD1;TECPR1;MTOR;SZT2;PSEN1;LRRC8A;ATP6V0E1;ATP10B	GO_Cellular_Component_2023	Astrocyte
gs_ind_0	Membrane Raft (GO:0045121)	9/169	0.00127317804606517	0.00929805785156686	3.83354260494282	25.5553116268993	AHNAK;GJA1;ORC3;FYN;ADCY2;LRP4;TNFRSF1A;PSEN1;TPP1	GO_Cellular_Component_2023	Astrocyte
gs_ind_0	Mitochondrial Inner Membrane (GO:0005743)	13/370	0.00515606367822909	0.0270132901402872	2.44953087398431	12.9031043572979	PRODH;HADHA;LRRK2;SLC8B1;MTG2;GPD2;SLC25A21;BDH1;HADHB;YME1L1;PSEN1;RSAD2;SLC27A1	GO_Cellular_Component_2023	Astrocyte
gs_ind_0	Mitochondrial Matrix (GO:0005759)	20/355	8.00882297087111e-07	3.21687722663323e-05	4.01121823625549	56.3076839555948	BCAT2;ACSS3;LRRK2;PDK4;FASTKD2;BDH1;ETNPPL;PPM1K;MTERF4;HADHA;CBR4;MTG2;DGLUCY;ACSS1;NMNAT3;DMGDH;GPT2;IDH2;DHTKD1;NSUN3	GO_Cellular_Component_2023	Astrocyte
gs_ind_0	Mitochondrial Membrane (GO:0031966)	22/538	3.82318197303865e-05	0.000460693427751158	2.85618548459585	29.0526686483209	RAF1;LRRK2;BCL2;CPT1A;PSEN1;RSAD2;PPP2R2B;PRODH;HADHA;MTG2;HADHB;MAOA;ABCB7;LPIN1;SLC8B1;MTARC2;MYO19;SLC27A1;MAOB;SLC25A21;GPD2;YME1L1	GO_Cellular_Component_2023	Astrocyte
gs_ind_0	Mitochondrial Outer Membrane (GO:0005741)	12/150	3.88794414343731e-06	9.71891630003092e-05	5.87693237102691	73.2126492358304	LPIN1;RAF1;LRRK2;BCL2;CPT1A;MAOB;MYO19;HADHB;MTARC2;PPP2R2B;RSAD2;MAOA	GO_Cellular_Component_2023	Astrocyte
gs_ind_0	Neuromuscular Junction (GO:0031594)	4/39	0.00295462452247331	0.0169539169027635	8.16963231905399	47.5830733251235	PDZRN3;PSEN1;LRP4;SNTA1	GO_Cellular_Component_2023	Astrocyte
gs_ind_0	Neuron Projection (GO:0043005)	29/557	1.59668180719167e-08	3.84800315533192e-06	3.70122549193085	66.4471875671466	LRRK2;UNC80;ADCY2;IGF1R;INSR;NLGN4X;PSEN1;SCN11A;CNTN1;ALDH1A1;PACRG;STAT1;EPHA4;CPEB3;SPG11;MAGI2;LRP4;GABRB3;TENM3;BOC;HTT;NTRK2;GABRB1;NTRK3;FARP1;SMO;MARK4;ANKRD27;FYN	GO_Cellular_Component_2023	Astrocyte
gs_ind_0	Neuron Projection Cytoplasm (GO:0120111)	2/10	0.00975644724337273	0.0470260757130566	18.9079975665684	87.540756832336	HIP1R;LRRK2	GO_Cellular_Component_2023	Astrocyte
gs_ind_0	Non-Motile Cilium (GO:0097730)	4/28	0.000840157786748589	0.00653154924536807	11.8408554163884	83.8560007651605	WDR19;IFT122;IFT88;TULP3	GO_Cellular_Component_2023	Astrocyte
gs_ind_0	Nuclear Lumen (GO:0031981)	29/778	1.36273381895654e-05	0.000197768631200993	2.59540885389373	29.0774882208681	ETV6;PNKP;GTF3C1;INSR;FBXO25;ZMYND8;SRP54;INTS4;STAT1;PARN;CDC14A;TENT4A;WASHC2A;SPG11;NFX1;RBL2;TULP3;ITGB4;SMARCB1;IK;HEATR1;XPO1;ERI1;BCL6;MXI1;ADAR;ATP8B2;CKAP5;STK24	GO_Cellular_Component_2023	Astrocyte
gs_ind_0	Nuclear Membrane (GO:0031965)	13/227	5.61858539901708e-05	0.000644799562458627	4.09712635542595	40.0979428029584	SUN2;LPIN1;CEMIP;ITGB4;SMOX;BCL2;ANXA4;TENT4A;XPO1;PSEN1;ENO1;BRAP;MX1	GO_Cellular_Component_2023	Astrocyte
gs_ind_0	Nucleolus (GO:0005730)	27/769	7.35043690468527e-05	0.000805206951831432	2.43459449507502	23.1728738424768	ETV6;PNKP;GTF3C1;FBXO25;ZMYND8;SRP54;INTS4;STAT1;PARN;CDC14A;TENT4A;WASHC2A;SPG11;NFX1;RBL2;TULP3;ITGB4;SMARCB1;HEATR1;XPO1;ERI1;BCL6;MXI1;ADAR;ATP8B2;CKAP5;STK24	GO_Cellular_Component_2023	Astrocyte
gs_ind_0	Organelle Outer Membrane (GO:0031968)	14/169	4.04071431407577e-07	2.43453037423065e-05	6.089075086775	89.6413793888468	LPIN1;RAF1;LRRK2;BCL2;CPT1A;MAOB;MYO19;HADHB;MTARC2;PPP2R2B;PSEN1;RSAD2;MAOA;ENO1	GO_Cellular_Component_2023	Astrocyte
gs_ind_0	Phagocytic Vesicle (GO:0045335)	6/100	0.00450921260099632	0.0246981872009117	4.44072083063276	23.9871429848248	TAPBP;B2M;MTOR;RAB31;HLA-E;ATP6V0E1	GO_Cellular_Component_2023	Astrocyte
gs_ind_0	Phagocytic Vesicle Membrane (GO:0030670)	5/45	0.000617184565748439	0.00495804934484579	8.76528406904106	64.7784508950801	TAPBP;B2M;RAB31;HLA-E;ATP6V0E1	GO_Cellular_Component_2023	Astrocyte
gs_ind_0	Postsynaptic Density (GO:0014069)	8/151	0.00240936869025113	0.0145164463587631	3.8318094678365	23.0996438705366	HIP1R;NTRK2;FYN;MAGI2;ADD1;DNM3;GRIN2C;LRP4	GO_Cellular_Component_2023	Astrocyte
gs_ind_0	Protein Kinase Complex (GO:1902911)	3/17	0.0020848883418345	0.0139571691772809	15.5400192334112	95.9291599905026	IGF1R;STRADB;INSR	GO_Cellular_Component_2023	Astrocyte
gs_ind_0	Serine/Threonine Protein Kinase Complex (GO:1902554)	5/60	0.00228554398577059	0.0144344611981247	6.39391189750902	38.8823451028533	CCND3;PARD3;STRADB;ACVR1C;CCNL2	GO_Cellular_Component_2023	Astrocyte
gs_ind_0	Smooth Endoplasmic Reticulum (GO:0005790)	3/19	0.00290401849610813	0.0169539169027635	13.6557044549076	79.7719799304813	RYR3;PSEN1;TTYH1	GO_Cellular_Component_2023	Astrocyte
gs_ind_0	Tight Junction (GO:0070160)	7/92	0.000551638441669952	0.0045843056704296	5.67361668003208	42.566977058627	MPDZ;PARD3;GJA1;PATJ;MAGI2;FRMPD2;CGNL1	GO_Cellular_Component_2023	Astrocyte
gs_ind_0	Transcription Factor TFIIH Core Complex (GO:0000439)	2/9	0.00788487503867458	0.0395886434233453	21.4295942720764	103.779430007203	ERCC3;GTF2H1	GO_Cellular_Component_2023	Astrocyte
gs_ind_0	Vesicle Membrane (GO:0012506)	5/69	0.00420315277734161	0.0235572051009146	5.50051121893183	30.0983594064331	ARRB1;GIPC1;ANXA4;APPBP2;HTT	GO_Cellular_Component_2023	Astrocyte
gs_ind_0	3-hydroxyacyl-CoA Dehydrogenase Activity (GO:0003857)	2/5	0.00228140442333226	0.0354288686917481	45.9251051255824	279.360763494576	HADHB;HADHA	GO_Molecular_Function_2023	Astrocyte
gs_ind_0	ATP Binding (GO:0005524)	14/279	0.000121430232405828	0.0045796544793055	3.55654986918132	32.0664606488874	MYH9;MARK4;PDK4;STK17B;NIM1K;NEK6;PNKP;NT5C2;PNPLA8;PDXK;PFKL;INSR;BMPR1B;PPIP5K1	GO_Molecular_Function_2023	Astrocyte
gs_ind_0	Actin Binding (GO:0003779)	10/183	0.000571535508016237	0.0167650415684763	3.92464708436768	29.3060616997413	GIPC1;MYH9;LRRK2;PACRG;ABLIM1;GSN;ADD1;PHACTR3;MYO19;SMTN	GO_Molecular_Function_2023	Astrocyte
gs_ind_0	Adenyl Ribonucleotide Binding (GO:0032559)	15/309	0.000101669172263791	0.0045796544793055	3.43054427294882	31.5396913673793	MYH9;IFIH1;MARK4;PDK4;STK17B;NIM1K;PNKP;NEK6;NT5C2;PNPLA8;PDXK;PFKL;INSR;BMPR1B;PPIP5K1	GO_Molecular_Function_2023	Astrocyte
gs_ind_0	Cadherin Binding (GO:0045296)	19/317	5.96612942216198e-07	7.87529083725381e-05	4.28543781869281	61.4188831260257	CDHR3;PDXDC1;BSG;BAG3;PSEN1;AHNAK;MYH9;CDH10;STAT1;CCS;ADD1;ZC3HAV1;GIPC1;EPS15;ENO1;IDH1;FYN;CKAP5;STK24	GO_Molecular_Function_2023	Astrocyte
gs_ind_0	Cytokine Receptor Binding (GO:0005126)	6/100	0.00450921260099632	0.0495700141038861	4.44072083063276	23.9871429848248	OSMR;TGFBR3;CSF1;ERAP1;PIBF1;JAK1	GO_Molecular_Function_2023	Astrocyte
gs_ind_0	DNA Binding (GO:0003677)	26/844	0.000725161541821153	0.0174038770037077	2.12063413626068	15.3303104013028	PAX6;BCL2;XRN1;ZBTB7A;PNKP;TCF7L2;DDX60;GTF3C1;RC3H2;KDM5A;KDM3A;RFX2;STAT1;MAX;PLAGL1;ERCC3;SMARCB1;PMS2;EZH1;QRICH1;BCL6;IRF2;DENND4A;KDM3B;PARP4;MMS22L	GO_Molecular_Function_2023	Astrocyte
gs_ind_0	Double-Stranded RNA Binding (GO:0003725)	5/65	0.00324721637326229	0.0415932560495823	5.86476273526633	33.6048391690563	RC3H2;IFIH1;DHX58;ADAR;DDX60	GO_Molecular_Function_2023	Astrocyte
gs_ind_0	GABA Receptor Activity (GO:0016917)	3/21	0.0038962314109565	0.0447219605431528	12.1788090879724	67.5649332876196	GABBR2;GABRB1;GABRB3	GO_Molecular_Function_2023	Astrocyte
gs_ind_0	GTPase Activator Activity (GO:0005096)	12/211	0.000114726401325157	0.0045796544793055	4.07379605035224	36.9613901737276	ARRB1;MYO9A;LRRK2;ALDH1A1;STARD13;PLXNB1;RANBP3;ARHGAP31;RANBP3L;RGS20;PREX2;GIT2	GO_Molecular_Function_2023	Astrocyte
gs_ind_0	GTPase Regulator Activity (GO:0030695)	19/423	3.68315083881995e-05	0.00243087955362117	3.15407410701562	32.2004373473493	LRRK2;RANBP3;RGL2;RGS20;ARRB1;MYO9A;ALDH1A1;AKAP13;ARHGAP31;GIT2;STARD13;PLXNB1;RANBP3L;DENND2A;PREX2;FARP1;GPSM2;DENND4A;ANKRD27	GO_Molecular_Function_2023	Astrocyte
gs_ind_0	Growth Factor Receptor Binding (GO:0070851)	6/95	0.00350442611529775	0.042053113383573	4.68938726400115	26.5125224457233	FGF2;FYN;ERAP1;PIBF1;PSEN1;FGF1	GO_Molecular_Function_2023	Astrocyte
gs_ind_0	Histone Acetyltransferase Binding (GO:0035035)	3/17	0.0020848883418345	0.0344006576402692	15.5400192334112	95.9291599905026	STAT1;PAX6;ZBTB7A	GO_Molecular_Function_2023	Astrocyte
gs_ind_0	Histone H3 Methyltransferase Activity (GO:0140938)	4/36	0.00219399564904499	0.0351039303847198	8.92441524955492	54.6355459244052	SETDB1;PRMT2;EZH1;NSD3	GO_Molecular_Function_2023	Astrocyte
gs_ind_0	Histone Ubiquitin Ligase Activity (GO:0140852)	2/7	0.00469413012347406	0.0495700141038861	29.2236204527374	156.68075955078	UBR2;RNF168	GO_Molecular_Function_2023	Astrocyte
gs_ind_0	Hydro-Lyase Activity (GO:0016836)	5/46	0.000683791230672547	0.0174038770037077	8.553860526037	62.3393200550445	ALAD;HADHA;CA12;HADHB;ENO1	GO_Molecular_Function_2023	Astrocyte
gs_ind_0	Insulin-Like Growth Factor Binding (GO:0005520)	3/15	0.00142724745636645	0.0259857467917754	18.0273147410359	118.115102205008	IGF1R;INSR;ITGB4	GO_Molecular_Function_2023	Astrocyte
gs_ind_0	Kinase Binding (GO:0019900)	19/458	0.000105144120977878	0.0045796544793055	2.90035692458817	26.5677873407225	PAX6;RAD9A;ORC3;NEK6;TCF7L2;PARN;ILK;IKBKB;SPG11;PTN;PFKL;WDR45;CCND3;GSN;HTT;WWC1;UFL1;TRIM22;BCAR3	GO_Molecular_Function_2023	Astrocyte
gs_ind_0	Leucine Binding (GO:0070728)	2/6	0.00338732956464401	0.0415932560495823	35.7186422699549	203.157400520884	UBR2;UBR1	GO_Molecular_Function_2023	Astrocyte
gs_ind_0	Magnesium Ion Binding (GO:0000287)	8/155	0.00283101782685256	0.0415932560495823	3.72752569600436	21.8698367440184	IDH1;LRRK2;PRTFDC1;IDH2;NIM1K;NEK6;ADCY2;PDXK	GO_Molecular_Function_2023	Astrocyte
gs_ind_0	Metal Ion Binding (GO:0046872)	18/521	0.00133677368612972	0.0252077323670177	2.39410088563727	15.8429536689786	PDXK;IDH1;GSN;CDHR3;LRRK2;CDH10;ANXA4;PRTFDC1;IDH2;NIM1K;ACVR1C;ADGRV1;NEK6;ADCY2;PAM;PLSCR4;PITPNM2;SYT17	GO_Molecular_Function_2023	Astrocyte
gs_ind_0	NAD Binding (GO:0051287)	4/26	0.000628521199782301	0.0174038770037077	12.8940143655227	95.0564893765479	HADHA;ZC3HAV1;PARP9;ALDH1A1	GO_Molecular_Function_2023	Astrocyte
gs_ind_0	NAD+ Binding (GO:0070403)	3/12	0.000714185155048549	0.0174038770037077	23.7219123505976	171.850270048409	ZC3HAV1;PARP9;HADHA	GO_Molecular_Function_2023	Astrocyte
gs_ind_0	Neurotrophin Binding (GO:0043121)	3/7	0.00012032816756888	0.0045796544793055	50.0857901726428	452.03867190063	NTRK3;SORT1;NTRK2	GO_Molecular_Function_2023	Astrocyte
gs_ind_0	Nuclear Receptor Binding (GO:0016922)	7/115	0.00204161392883324	0.0344006576402692	4.46836462810284	27.6771159337323	KDM3A;STAT1;RERG;ZBTB7A;TCF7L2;PRMT2;GTF2H1	GO_Molecular_Function_2023	Astrocyte
gs_ind_0	Oxidoreductase Activity, Acting On The CH-NH2 Group Of Donors, Oxygen As Acceptor (GO:0016641)	2/7	0.00469413012347406	0.0495700141038861	29.2236204527374	156.68075955078	MAOA;MAOB	GO_Molecular_Function_2023	Astrocyte
gs_ind_0	Phosphatidylcholine Transporter Activity (GO:0008525)	4/17	0.000111643171957662	0.0045796544793055	21.4948124501197	195.607151096839	PITPNC1;PITPNM2;ATP8B2;ATP10B	GO_Molecular_Function_2023	Astrocyte
gs_ind_0	Phosphatidylinositol Binding (GO:0035091)	10/106	5.75045492940738e-06	0.000433748600389585	7.06973316688447	85.3050376578897	PARD3;HIP1R;MTM1;RUBCNL;PITPNC1;WASHC2A;FRMPD2;PITPNM2;TULP3;WDR45	GO_Molecular_Function_2023	Astrocyte
gs_ind_0	Phosphatidylinositol-3-Phosphate Binding (GO:0032266)	4/40	0.00324358124736771	0.0415932560495823	7.94560998808339	45.5369045315107	RUBCNL;TECPR1;WDR45;PARD3	GO_Molecular_Function_2023	Astrocyte
gs_ind_0	Primary Amine Oxidase Activity (GO:0008131)	2/6	0.00338732956464401	0.0415932560495823	35.7186422699549	203.157400520884	MAOA;MAOB	GO_Molecular_Function_2023	Astrocyte
gs_ind_0	Protein Homodimerization Activity (GO:0042803)	32/660	1.56074603902407e-08	8.24073908604708e-06	3.43738223841226	61.7887221981915	LRRK2;BCL2;MKLN1;ATG7;GSTM2;SNX6;NLGN4X;MTCL1;MYH9;NOD1;STAT1;CPQ;PRTFDC1;IKBKB;RIPK1;ADD1;TMEM192;TENM3;ABCB7;IL17D;STARD3;SLC8B1;B2M;NTRK2;ENO1;PRMT2;IDH1;TRIM22;HIP1R;FYN;CSF1;PDXK	GO_Molecular_Function_2023	Astrocyte
gs_ind_0	Protein Kinase Binding (GO:0019901)	18/509	0.00103197222872791	0.0209569744910898	2.45329042705587	16.869520539305	CCND3;PAX6;RAD9A;TRIM22;PARN;ILK;CCDC102B;IKBKB;ORC3;EPHA4;NEK6;UFL1;SPG11;TCF7L2;NBR1;PTN;PDE3B;WDR45	GO_Molecular_Function_2023	Astrocyte
gs_ind_0	Protein Serine/Threonine Kinase Activity (GO:0004674)	15/342	0.00030424382661325	0.00944945532069389	3.08233360824998	24.9597546552331	TNIK;RAF1;LRRK2;MARK4;ILK;STK17B;NIM1K;IKBKB;ACVR1C;NEK6;RIPK1;FYN;MTOR;STK24;BMPR1B	GO_Molecular_Function_2023	Astrocyte
gs_ind_0	Protein Tyrosine Kinase Activity (GO:0004713)	7/99	0.000855172603955126	0.0188137972870128	5.24335161143501	37.0401223809203	NTRK3;EPHA4;FYN;MERTK;IGF1R;INSR;JAK1	GO_Molecular_Function_2023	Astrocyte
gs_ind_0	Purine Ribonucleoside Triphosphate Binding (GO:0035639)	22/475	5.68795482533804e-06	0.000433748600389585	3.25810209826068	39.3486197101527	LRRK2;PDK4;NIM1K;PNKP;NEK6;RHOB;INSR;MYH9;SRP54;MTG2;RERG;PNPLA8;PFKL;RHOJ;NT5C2;IFIH1;MARK4;STK17B;PDXK;RAB31;BMPR1B;PPIP5K1	GO_Molecular_Function_2023	Astrocyte
gs_ind_0	Pyridoxal Phosphate Binding (GO:0030170)	3/20	0.00337782561161019	0.0415932560495823	12.8750597609562	73.2658248120348	PDXK;PYGB;THNSL2	GO_Molecular_Function_2023	Astrocyte
gs_ind_0	RNA Binding (GO:0003723)	40/1395	0.000139860944265566	0.00475780165866805	1.97624161732035	17.5388714035376	XRN1;FASTKD2;DDX60;ZCCHC24;MTERF4;AHNAK;RC3H2;IFIT1;MTCL1;MYH9;SRP54;TRMT9B;PARN;NCOA5;MTHFSD;CPEB3;ADD1;NFX1;HADHB;SAMD4A;ZC3HAV1;PRRC2A;MTO1;BICC1;SECISBP2L;DHX16;DHX58;PRPF3;HEATR1;ERI1;HERC5;PATL2;ENO1;DDX3Y;KHDC4;SUGP1;IFIH1;DMGDH;AARS1;ADAR	GO_Molecular_Function_2023	Astrocyte
gs_ind_0	RNA Polymerase II-specific DNA-binding Transcription Factor Binding (GO:0061629)	10/227	0.0028582685922847	0.0415932560495823	3.12727222206785	18.3181197073408	DTX3L;SMARCB1;STAT1;ANXA4;PARP9;TP53BP2;TCF7L2;ADD1;SIN3A;ARNT2	GO_Molecular_Function_2023	Astrocyte
gs_ind_0	Sialyltransferase Activity (GO:0008373)	3/20	0.00337782561161019	0.0415932560495823	12.8750597609562	73.2658248120348	ST8SIA1;ST3GAL5;ST6GALNAC5	GO_Molecular_Function_2023	Astrocyte
gs_ind_0	Signaling Receptor Complex Adaptor Activity (GO:0030159)	4/44	0.00459154065796139	0.0495700141038861	7.16014897579143	38.5469459533253	MAGI2;ORC3;LRRK2;SH2B1	GO_Molecular_Function_2023	Astrocyte
gs_ind_0	Transcription Coregulator Binding (GO:0001221)	7/99	0.000855172603955126	0.0188137972870128	5.24335161143501	37.0401223809203	PAX6;STAT1;ZBTB7A;NEK6;BCL6;FLYWCH1;ENO1	GO_Molecular_Function_2023	Astrocyte
gs_ind_0	Transcription Corepressor Binding (GO:0001222)	4/42	0.00387803186500241	0.0447219605431528	7.53247789720256	41.8235374597212	NEK6;STAT1;ENO1;ZBTB7A	GO_Molecular_Function_2023	Astrocyte
gs_ind_0	Transmembrane Receptor Protein Tyrosine Kinase Activity (GO:0004714)	5/50	0.00100509111133632	0.0209569744910898	7.80109977951705	53.848472674436	NTRK3;NTRK2;MERTK;IGF1R;INSR	GO_Molecular_Function_2023	Astrocyte
gs_ind_0	Tubulin Binding (GO:0015631)	15/319	0.000144175807838426	0.00475780165866805	3.31705569983953	29.3376232274023	SUN2;MTCL1;LRRK2;PACRG;TUBGCP3;MARK4;HTT;GJA1;FYN;TTLL4;DNM3;KIF27;CKAP5;OFD1;MX1	GO_Molecular_Function_2023	Astrocyte
gs_ind_0	Ubiquitin Protein Ligase Activity (GO:0061630)	19/306	3.4926619015065e-07	6.14708494665144e-05	4.45062248924597	66.1693249154489	UBR1;UBE3B;RNF144A;DTX3L;RC3H2;SMURF2;UBR2;NFX1;TRIM52;HERC6;LTN1;NT5C2;HERC5;RNF10;BRAP;TRIM22;PDZRN3;RNF19A;RNF168	GO_Molecular_Function_2023	Astrocyte
gs_ind_0	Ubiquitin-Like Protein Ligase Activity (GO:0061659)	18/314	2.20994642615527e-06	0.000233370342601996	4.086617338335	53.2181470881685	RC3H2;SMURF2;TRIM22;LTN1;UBR1;BRAP;UBR2;UFL1;NFX1;TRIM52;NT5C2;RNF19A;HERC5;PDZRN3;RNF10;HERC6;UBE3B;RNF144A	GO_Molecular_Function_2023	Astrocyte
gs_ind_0	Ubiquitin-Like Protein Ligase Binding (GO:0044389)	12/289	0.00187109378867334	0.0329312506806508	2.92304835150429	18.3603451510525	ARRB1;STAT2;DTX3L;PACRG;BCL2;STAT1;PARP9;NPLOC4;RIPK1;NEK6;TXNIP;JAK1	GO_Molecular_Function_2023	Astrocyte
gs_ind_0	Ubiquitin-Like Protein Transferase Activity (GO:0019787)	11/240	0.00131686577076059	0.0252077323670177	3.25028617850153	21.5575256202139	DTX3L;FBXO25;SMURF2;MARCHF3;FBXO21;UFL1;PDZRN3;RNF168;HERC5;CHFR;BRAP	GO_Molecular_Function_2023	Astrocyte
gs_ind_0	Ubiquitin-Protein Transferase Activity (GO:0004842)	23/407	1.14973752792341e-07	3.0353070737178e-05	4.02711982318976	64.3475836603718	UBR1;MARCHF3;UBE3B;RNF144A;DTX3L;FBXO25;RC3H2;SMURF2;UBR2;NFX1;TRIM52;CHFR;FBXO21;HERC6;LTN1;NT5C2;HERC5;RNF10;BRAP;TRIM22;RNF19A;PDZRN3;RNF168	GO_Molecular_Function_2023	Astrocyte
gs_ind_0	acetyl-CoA C-acyltransferase Activity (GO:0003988)	2/6	0.00338732956464401	0.0415932560495823	35.7186422699549	203.157400520884	HADHB;HADHA	GO_Molecular_Function_2023	Astrocyte
gs_ind_0	2-Oxoglutarate Metabolic Process (GO:0006103)	3/14	0.00115492059239901	0.0210066325932155	19.5953923436688	132.537819381138	IDH1;IDH2;GPT2	GO_Biological_Process_2023	Astrocyte
gs_ind_0	Activation Of Protein Kinase Activity (GO:0032147)	6/81	0.00156574756479483	0.0262742542969765	5.56087253909088	35.9198549906497	NTRK3;MTOR;STRADB;PIBF1;INSR;FGF1	GO_Biological_Process_2023	Astrocyte
gs_ind_0	Activation Of Protein Kinase B Activity (GO:0032148)	4/25	0.000538324796483886	0.0124712075398451	13.4940700458435	101.570519279496	NTRK3;INSR;FGF1;MTOR	GO_Biological_Process_2023	Astrocyte
gs_ind_0	Amide Transport (GO:0042886)	4/32	0.00140574668210698	0.0245845737351599	10.1779728651237	66.8406477378898	SLC14A1;GIPC1;GJA1;SLC27A1	GO_Biological_Process_2023	Astrocyte
gs_ind_0	Antigen Processing And Presentation Of Peptide Antigen Via MHC Class I (GO:0002474)	3/18	0.00247350581104929	0.0333346560338819	14.5370774964658	87.2532658184401	ERAP1;TAPBP;B2M	GO_Biological_Process_2023	Astrocyte
gs_ind_0	Antiviral Innate Immune Response (GO:0140374)	6/46	7.10099133707594e-05	0.00348484499391217	10.3755597070249	99.1145165152379	IFIT1;IFIH1;DHX16;DHX58;IFIT3;MX1	GO_Biological_Process_2023	Astrocyte
gs_ind_0	Apoptotic Process (GO:0006915)	14/227	1.29124733842216e-05	0.00115811528525381	4.42851064880501	49.8531472582897	RAF1;MAGI3;BCL2;AHCYL1;FASTKD2;RIPK1;EMP1;PLAGL1;MTOR;JADE1;RHOB;ERCC3;KREMEN1;MX1	GO_Biological_Process_2023	Astrocyte
gs_ind_0	Blood Vessel Endothelial Cell Migration (GO:0043534)	3/22	0.00446044840512083	0.0453882247254871	11.5539687404229	62.5359248857042	FGF2;MYH9;GPLD1	GO_Biological_Process_2023	Astrocyte
gs_ind_0	C-terminal Protein Lipidation (GO:0006501)	2/5	0.00228140442333226	0.0319028650811141	45.9251051255824	279.360763494576	ATG7;GPLD1	GO_Biological_Process_2023	Astrocyte
gs_ind_0	Cardiolipin Metabolic Process (GO:0032048)	3/12	0.000714185155048549	0.0151024031567583	23.7219123505976	171.850270048409	PNPLA8;SLC27A1;HADHA	GO_Biological_Process_2023	Astrocyte
gs_ind_0	Catecholamine Catabolic Process (GO:0042424)	2/7	0.00469413012347406	0.0453882247254871	29.2236204527374	156.68075955078	MAOA;MAOB	GO_Biological_Process_2023	Astrocyte
gs_ind_0	Cell-Cell Junction Assembly (GO:0007043)	5/71	0.00474955242891908	0.0454175951015387	5.33481785999772	28.539701197508	MPDZ;CDHR3;CDH10;GJA1;PATJ	GO_Biological_Process_2023	Astrocyte
gs_ind_0	Cellular Biogenic Amine Catabolic Process (GO:0042402)	2/7	0.00469413012347406	0.0453882247254871	29.2236204527374	156.68075955078	SMOX;DMGDH	GO_Biological_Process_2023	Astrocyte
gs_ind_0	Cellular Component Maintenance (GO:0043954)	3/12	0.000714185155048549	0.0151024031567583	23.7219123505976	171.850270048409	FYN;IGF1R;INSR	GO_Biological_Process_2023	Astrocyte
gs_ind_0	Cellular Response To Amino Acid Stimulus (GO:0071230)	5/35	0.000186034508609395	0.00662843502593201	11.6420306377849	100.000134564348	UBR1;FYN;CPEB3;UBR2;MTOR	GO_Biological_Process_2023	Astrocyte
gs_ind_0	Cellular Response To Amyloid-Beta (GO:1904646)	6/34	1.19173184403242e-05	0.00110703375940298	14.7485988791033	167.212503566028	GJA1;EPHA4;FYN;SNX6;IGF1R;PSEN1	GO_Biological_Process_2023	Astrocyte
gs_ind_0	Cellular Response To Caffeine (GO:0071313)	2/6	0.00338732956464401	0.0388875109495859	35.7186422699549	203.157400520884	RYR3;GSTM2	GO_Biological_Process_2023	Astrocyte
gs_ind_0	Cellular Response To Calcium Ion (GO:0071277)	7/69	9.19615079994034e-05	0.00412399797080083	7.76593424218123	72.1776836482175	CPNE8;ITPKB;GPLD1;ADGRV1;ADD1;RYR3;SYT17	GO_Biological_Process_2023	Astrocyte
gs_ind_0	Cellular Response To Cholesterol (GO:0071397)	3/10	0.000398586219881983	0.00987355007536228	30.0492430278885	235.213055733587	SMO;GRAMD1C;GPLD1	GO_Biological_Process_2023	Astrocyte
gs_ind_0	Cellular Response To Histamine (GO:0071420)	2/6	0.00338732956464401	0.0388875109495859	35.7186422699549	203.157400520884	GABRB1;GABRB3	GO_Biological_Process_2023	Astrocyte
gs_ind_0	Cellular Response To Insulin Stimulus (GO:0032869)	9/99	2.26861704734348e-05	0.00163907581670566	6.81053679611348	72.8302122524149	LPIN1;INSR;PDK4;GPLD1;PDE3B;BCAR3;IGF1R;RAB31;SLC27A1	GO_Biological_Process_2023	Astrocyte
gs_ind_0	Cellular Response To Interleukin-9 (GO:0071355)	2/6	0.00338732956464401	0.0388875109495859	35.7186422699549	203.157400520884	JAK1;STAT1	GO_Biological_Process_2023	Astrocyte
gs_ind_0	Cellular Response To Leucine (GO:0071233)	3/10	0.000398586219881983	0.00987355007536228	30.0492430278885	235.213055733587	UBR2;UBR1;MTOR	GO_Biological_Process_2023	Astrocyte
gs_ind_0	Cellular Response To Metal Ion (GO:0071248)	9/135	0.000251820604859468	0.00783463144304389	4.86801026459636	40.3401963513549	CPNE8;ITPKB;LRRK2;GPLD1;B2M;ADGRV1;ADD1;RYR3;SYT17	GO_Biological_Process_2023	Astrocyte
gs_ind_0	Cellular Response To Nerve Growth Factor Stimulus (GO:1990090)	3/21	0.0038962314109565	0.0424020832631709	12.1788090879724	67.5649332876196	NTRK3;MAGI2;NTRK2	GO_Biological_Process_2023	Astrocyte
gs_ind_0	Cellular Response To Nutrient Levels (GO:0031669)	7/78	0.000199985897225701	0.00672789236225127	6.78688993444406	57.8057313272968	ATG14;LRRK2;PDK4;ATG7;MTOR;STK24;WDR45	GO_Biological_Process_2023	Astrocyte
gs_ind_0	Cellular Response To Peptide (GO:1901653)	7/56	2.34746513915365e-05	0.00165020454782125	9.80863162499089	104.555985533286	NOD1;GJA1;EPHA4;FYN;SNX6;IGF1R;PSEN1	GO_Biological_Process_2023	Astrocyte
gs_ind_0	Cellular Response To Salt (GO:1902075)	8/109	0.000287956110616593	0.00832193159681955	5.42303598630977	44.2123989517117	CPNE8;ITPKB;GPLD1;ADGRV1;FYN;ADD1;RYR3;SYT17	GO_Biological_Process_2023	Astrocyte
gs_ind_0	Cellular Response To Starvation (GO:0009267)	9/126	0.000149788943914086	0.00598997747068395	5.24204994779275	46.1629768881232	ATG14;LRRK2;WDR59;PDK4;ATG7;MTOR;SZT2;STK24;WDR45	GO_Biological_Process_2023	Astrocyte
gs_ind_0	Cellular Response To Sterol (GO:0036315)	3/15	0.00142724745636645	0.0245845737351599	18.0273147410359	118.115102205008	SMO;GRAMD1C;GPLD1	GO_Biological_Process_2023	Astrocyte
gs_ind_0	Cellular Response To Topologically Incorrect Protein (GO:0035967)	4/22	0.000322857114582365	0.00902958446267452	15.6834623929596	126.068386768293	OPTN;DNAJB14;PACRG;BAG3	GO_Biological_Process_2023	Astrocyte
gs_ind_0	Cellular Response To Type I Interferon (GO:0071357)	4/38	0.00268375990021095	0.0350776859319029	8.40664145181998	49.7718277246278	STAT2;IFIT1;JAK1;STAT1	GO_Biological_Process_2023	Astrocyte
gs_ind_0	Cellular Response To Unfolded Protein (GO:0034620)	3/17	0.0020848883418345	0.0309873975834944	15.5400192334112	95.9291599905026	OPTN;PACRG;BAG3	GO_Biological_Process_2023	Astrocyte
gs_ind_0	Cilium Assembly (GO:0060271)	12/240	0.000375421120007781	0.00987355007536228	3.55420663743192	28.0336704162442	ABLIM1;WDR19;GSN;RFX2;CDC14A;KIF27;IFT88;IFT122;PIBF1;WDPCP;OFD1;KIAA0586	GO_Biological_Process_2023	Astrocyte
gs_ind_0	Cilium Organization (GO:0044782)	14/224	1.11139398901451e-05	0.00107064287608398	4.49196001487209	51.2411821563107	ABLIM1;WDR19;RTTN;GSN;MARK4;RFX2;CDC14A;KIF27;IFT88;IFT122;PIBF1;WDPCP;OFD1;KIAA0586	GO_Biological_Process_2023	Astrocyte
gs_ind_0	Cytosolic Transport (GO:0016482)	8/127	0.000799520025454962	0.0161205549318477	4.60412024667708	32.8342788362096	ATG14;EPS15;ANKRD27;WASHC2A;DENND2A;STX16;SNX6;SORT1	GO_Biological_Process_2023	Astrocyte
gs_ind_0	DNA Damage Checkpoint Signaling (GO:0000077)	4/34	0.00176959151110441	0.0282374694501998	9.51009380764853	60.2655266904413	DTX3L;UFL1;PARP9;RAD9A	GO_Biological_Process_2023	Astrocyte
gs_ind_0	DNA Damage Response (GO:0006974)	19/384	9.74361558046663e-06	0.000974736312492066	3.49402637321829	40.3172149770268	RAD9A;BCL2;RECQL5;PNKP;PSEN1;GTF2H1;DTX3L;ASH2L;TENT4A;FLYWCH1;ERCC3;BOD1L1;NFAT5;BCL6;MTOR;MRNIP;PARP4;RNF168;MGMT	GO_Biological_Process_2023	Astrocyte
gs_ind_0	DNA Integrity Checkpoint Signaling (GO:0031570)	4/42	0.00387803186500241	0.0424020832631709	7.53247789720256	41.8235374597212	DTX3L;UFL1;PARP9;RAD9A	GO_Biological_Process_2023	Astrocyte
gs_ind_0	DNA Ligation (GO:0006266)	2/7	0.00469413012347406	0.0453882247254871	29.2236204527374	156.68075955078	PNKP;MGMT	GO_Biological_Process_2023	Astrocyte
gs_ind_0	DNA Metabolic Process (GO:0006259)	12/288	0.00181806738109439	0.0286988406180427	2.93369304784223	18.5115480389052	SMARCB1;RAD9A;RECQL5;NEIL1;TENT4A;PARP4;ORC3;PNKP;TCF7L2;MGMT;ERCC3;GTF2H1	GO_Biological_Process_2023	Astrocyte
gs_ind_0	DNA Repair (GO:0006281)	13/291	0.00063330301520489	0.0140788131841702	3.15057239840383	23.2025843563394	DTX3L;RAD9A;RECQL5;NEIL1;PMS2;TENT4A;PARP4;PARP9;PNKP;RNF168;MGMT;ERCC3;GTF2H1	GO_Biological_Process_2023	Astrocyte
gs_ind_0	DNA-templated Transcription (GO:0006351)	9/199	0.00383648225512697	0.0424020832631709	3.22742792710042	17.9548251451352	ZNF345;MTERF4;IRF9;NFX1;NFAT5;GTF3C1;ERCC3;NFIC;GTF2H1	GO_Biological_Process_2023	Astrocyte
gs_ind_0	Defense Response To Symbiont (GO:0140546)	13/148	5.34930307617015e-07	0.000139135373011186	6.49860316416929	93.8471689834368	STAT2;IFIT1;IFIH1;IRF2;BCL2;STAT1;IFIT3;NLRC5;ATG7;TRIM52;DDX60;RSAD2;MX1	GO_Biological_Process_2023	Astrocyte
gs_ind_0	Defense Response To Virus (GO:0051607)	15/189	2.73322794961649e-07	0.000139135373011186	5.8069754829279	87.7585693478649	STAT2;IFIT1;IFIH1;DHX16;IRF2;DHX58;BCL2;STAT1;IFIT3;NLRC5;ATG7;TRIM52;DDX60;RSAD2;MX1	GO_Biological_Process_2023	Astrocyte
gs_ind_0	Dendritic Spine Maintenance (GO:0097062)	2/7	0.00469413012347406	0.0453882247254871	29.2236204527374	156.68075955078	IGF1R;INSR	GO_Biological_Process_2023	Astrocyte
gs_ind_0	Dopamine Catabolic Process (GO:0042420)	2/7	0.00469413012347406	0.0453882247254871	29.2236204527374	156.68075955078	MAOA;MAOB	GO_Biological_Process_2023	Astrocyte
gs_ind_0	Double-Strand Break Repair (GO:0006302)	9/168	0.00122163295480317	0.0219135676927106	3.85767318929579	25.8756007165098	DTX3L;ZMYND8;MBTD1;RECQL5;PARP9;TENT4A;PNKP;RNF168;MMS22L	GO_Biological_Process_2023	Astrocyte
gs_ind_0	Endocytosis (GO:0006897)	9/187	0.00254176781995228	0.0339032723061327	3.44542547509752	20.5860569873584	LRRK2;INSR;REPS1;EPS15;RHOJ;HIP1R;DNM3;MERTK;SORT1	GO_Biological_Process_2023	Astrocyte
gs_ind_0	Endosomal Transport (GO:0016197)	9/180	0.0019646002130939	0.0299060207333755	3.58667898834054	22.3538566707004	REPS1;ANKRD27;EPS15;WASHC3;WASHC2A;DENND2A;STX16;SNX6;SORT1	GO_Biological_Process_2023	Astrocyte
gs_ind_0	Endosome To Lysosome Transport (GO:0008333)	6/57	0.000238552492427454	0.00756676869272936	8.15719760274239	68.0385422363567	ATG14;DTX3L;SORT1;VIPAS39;MTM1;RHOB	GO_Biological_Process_2023	Astrocyte
gs_ind_0	Endothelial Cell Migration (GO:0043542)	4/40	0.00324358124736771	0.0388875109495859	7.94560998808339	45.5369045315107	GIPC1;STARD13;STAT1;MYH9	GO_Biological_Process_2023	Astrocyte
gs_ind_0	Endothelial Tube Morphogenesis (GO:0061154)	3/9	0.000282229596241302	0.00824808067217556	34.6730615997548	283.375638879731	CCM2;STARD13;RHOB	GO_Biological_Process_2023	Astrocyte
gs_ind_0	Enzyme-Linked Receptor Protein Signaling Pathway (GO:0007167)	8/123	0.000647861322444716	0.0141706101577488	4.76404318572993	34.9768137291273	NTRK3;NTRK2;FYN;CSF1;MERTK;PTN;INSR;PTPRF	GO_Biological_Process_2023	Astrocyte
gs_ind_0	Epithelium Development (GO:0060429)	8/152	0.00250983739709257	0.0336499333496792	3.80519725962674	22.7837605638173	CCM2;SMO;CPT1A;STAT1;ANXA4;IFT122;WDPCP;TPP1	GO_Biological_Process_2023	Astrocyte
gs_ind_0	Establishment Or Maintenance Of Apical/Basal Cell Polarity (GO:0035088)	4/26	0.000628521199782301	0.0140788131841702	12.8940143655227	95.0564893765479	CRB2;MTCL1;PARD3;PATJ	GO_Biological_Process_2023	Astrocyte
gs_ind_0	Establishment Or Maintenance Of Epithelial Cell Apical/Basal Polarity (GO:0045197)	5/39	0.00031369445541525	0.00886868781016376	10.291210509853	83.020132894661	MTCL1;MYO9A;PARD3;CRB2;PATJ	GO_Biological_Process_2023	Astrocyte
gs_ind_0	Extrinsic Apoptotic Signaling Pathway (GO:0097191)	5/67	0.00370312600658823	0.0411837811201977	5.67680895283773	31.7820574262311	BCL2;RIPK1;TNFRSF1A;BAG3;SORT1	GO_Biological_Process_2023	Astrocyte
gs_ind_0	Gamma-Aminobutyric Acid Signaling Pathway (GO:0007214)	3/20	0.00337782561161019	0.0388875109495859	12.8750597609562	73.2658248120348	GABBR2;GABRB1;GABRB3	GO_Biological_Process_2023	Astrocyte
gs_ind_0	Glucose Homeostasis (GO:0042593)	6/87	0.00225577153509126	0.0319028650811141	5.15071689253243	31.3898245167546	PAX6;SLC8B1;PDK4;TCF7L2;INSR;LRRC8A	GO_Biological_Process_2023	Astrocyte
gs_ind_0	Glutamate Metabolic Process (GO:0006536)	3/20	0.00337782561161019	0.0388875109495859	12.8750597609562	73.2658248120348	GLUL;PRODH;DGLUCY	GO_Biological_Process_2023	Astrocyte
gs_ind_0	Glycerophospholipid Biosynthetic Process (GO:0046474)	9/108	4.53790732951864e-05	0.00272809028938723	6.19312572516646	61.9341029918046	SLC44A3;PIP5K1B;LPCAT3;MTM1;FGF2;DGKG;PITPNM2;SLC27A1;PCYT1B	GO_Biological_Process_2023	Astrocyte
gs_ind_0	Glycogen Metabolic Process (GO:0005977)	3/19	0.00290401849610813	0.0370262358253786	13.6557044549076	79.7719799304813	UGP2;PYGB;PPP1R3C	GO_Biological_Process_2023	Astrocyte
gs_ind_0	Glycosaminoglycan Biosynthetic Process (GO:0006024)	5/58	0.00196613977139839	0.0299060207333755	6.63326535033655	41.3364080158668	CHST11;CEMIP;HS3ST3B1;CHSY1;UST	GO_Biological_Process_2023	Astrocyte
gs_ind_0	Glycosphingolipid Biosynthetic Process (GO:0006688)	3/19	0.00290401849610813	0.0370262358253786	13.6557044549076	79.7719799304813	ST8SIA1;ST3GAL5;ST6GALNAC5	GO_Biological_Process_2023	Astrocyte
gs_ind_0	Histone Lysine Demethylation (GO:0070076)	2/7	0.00469413012347406	0.0453882247254871	29.2236204527374	156.68075955078	KDM3A;KDM3B	GO_Biological_Process_2023	Astrocyte
gs_ind_0	Insulin Receptor Signaling Pathway (GO:0008286)	5/47	0.000755629233917899	0.0154755247040981	8.35238632623313	60.0366165908568	PDK4;GPLD1;BCAR3;IGF1R;INSR	GO_Biological_Process_2023	Astrocyte
gs_ind_0	Integrin-Mediated Signaling Pathway (GO:0007229)	8/85	5.02689621168548e-05	0.00272809028938723	7.10665630262987	70.3425562595263	COL16A1;CCM2;MYH9;ITGB4;PTN;ILK;ORC3;ITGA7	GO_Biological_Process_2023	Astrocyte
gs_ind_0	Interleukin-27-Mediated Signaling Pathway (GO:0070106)	2/5	0.00228140442333226	0.0319028650811141	45.9251051255824	279.360763494576	STAT1;MX1	GO_Biological_Process_2023	Astrocyte
gs_ind_0	Interleukin-9-Mediated Signaling Pathway (GO:0038113)	2/6	0.00338732956464401	0.0388875109495859	35.7186422699549	203.157400520884	JAK1;STAT1	GO_Biological_Process_2023	Astrocyte
gs_ind_0	Intracellular Protein Transport (GO:0006886)	13/323	0.00162662003737071	0.0269480173070142	2.82362260165464	18.1311894933134	SIL1;GIPC1;VIPAS39;WLS;STRADB;RANBP3;XPO1;RANBP3L;SNX6;AP3B1;BAG3;STX16;RAB31	GO_Biological_Process_2023	Astrocyte
gs_ind_0	Learning (GO:0007612)	5/43	0.000498668502932459	0.0118994199644709	9.22108027863424	70.1131202061886	NLGN4X;NTRK2;FYN;PTN;INSR	GO_Biological_Process_2023	Astrocyte
gs_ind_0	Lysosome Organization (GO:0007040)	6/43	4.805324073303e-05	0.00272809028938723	11.2064371497198	111.427856847229	LRRK2;TMEM175;ATP10B;SPG11;MTOR;TPP1	GO_Biological_Process_2023	Astrocyte
gs_ind_0	Lytic Vacuole Organization (GO:0080171)	4/36	0.00219399564904499	0.0319028650811141	8.92441524955492	54.6355459244052	SPG11;TPP1;LRRK2;MTOR	GO_Biological_Process_2023	Astrocyte
gs_ind_0	Macroautophagy (GO:0016236)	7/104	0.00114295089852448	0.0210066325932155	4.97384492011597	33.693531046243	ATG14;VIPAS39;RUBCNL;ATG7;SPG11;TECPR1;NBR1	GO_Biological_Process_2023	Astrocyte
gs_ind_0	Membrane Protein Ectodomain Proteolysis (GO:0006509)	3/22	0.00446044840512083	0.0453882247254871	11.5539687404229	62.5359248857042	PSEN1;ERAP1;MYH9	GO_Biological_Process_2023	Astrocyte
gs_ind_0	Memory (GO:0007613)	5/58	0.00196613977139839	0.0299060207333755	6.63326535033655	41.3364080158668	INSR;CPEB3;TAFA2;PTN;PSEN1	GO_Biological_Process_2023	Astrocyte
gs_ind_0	Mitotic Nuclear Membrane Disassembly (GO:0007077)	2/6	0.00338732956464401	0.0388875109495859	35.7186422699549	203.157400520884	NEK6;LPIN1	GO_Biological_Process_2023	Astrocyte
gs_ind_0	Mitotic Spindle Organization (GO:0007052)	6/85	0.00200442458632639	0.0301358864106067	5.28055652068825	32.8049200816881	SUN2;GPSM2;NEK6;CKAP5;PIBF1;OFD1	GO_Biological_Process_2023	Astrocyte
gs_ind_0	Modification-Dependent Protein Catabolic Process (GO:0019941)	13/191	9.17263283092162e-06	0.000954320719729085	4.92784676623686	57.1595049883262	ARRB1;DTX3L;RC3H2;HERC6;SMURF2;FBXO21;RNF19A;RNF168;HERC5;CHFR;NPLOC4;UBE3B;RNF144A	GO_Biological_Process_2023	Astrocyte
gs_ind_0	Morphogenesis Of An Endothelium (GO:0003159)	2/5	0.00228140442333226	0.0319028650811141	45.9251051255824	279.360763494576	CCM2;RHOB	GO_Biological_Process_2023	Astrocyte
gs_ind_0	Negative Regulation Of Amide Metabolic Process (GO:0034249)	6/93	0.00315316181313342	0.0388875109495859	4.79681116321629	27.6265123551578	PAIP2;CNOT10;EPHA4;NTRK2;CPEB3;PATL2	GO_Biological_Process_2023	Astrocyte
gs_ind_0	Negative Regulation Of Apoptotic Process (GO:0043066)	17/468	0.00105553266842462	0.0197513702918879	2.52468679517068	17.3034704797529	RAF1;MTOR;BCL2;FANK1;PDK4;ANXA4;IFIT3;NTRK2;RIPK1;MERTK;MGMT;BAG3;SNX6;IGF1R;PSEN1;WDR73;YME1L1	GO_Biological_Process_2023	Astrocyte
gs_ind_0	Negative Regulation Of Cell Development (GO:0010721)	3/22	0.00446044840512083	0.0453882247254871	11.5539687404229	62.5359248857042	IL17D;B2M;PAX6	GO_Biological_Process_2023	Astrocyte
gs_ind_0	Negative Regulation Of Cell Migration (GO:0030336)	8/162	0.00370511525648837	0.0411837811201977	3.55802238078528	19.9179548547072	ZMYND8;FGF2;GJA1;EPHA4;MAGI2;SIN3A;RHOB;STK24	GO_Biological_Process_2023	Astrocyte
gs_ind_0	Negative Regulation Of Cellular Process (GO:0048523)	21/535	0.000101028968278821	0.00445383638124089	2.73549508869527	25.1668373040219	RAF1;GJA1;TXNIP;RHOB;BRD9;MYH9;PACRG;LPCAT3;RERG;EPHA4;MAGI2;GMNN;PLXNB1;GPLD1;BCL6;ENO1;HOPX;TP53BP2;IFIT3;JADE1;PDE3B	GO_Biological_Process_2023	Astrocyte
gs_ind_0	Negative Regulation Of Cellular Response To Hypoxia (GO:1900038)	2/5	0.00228140442333226	0.0319028650811141	45.9251051255824	279.360763494576	ENO1;EPHA4	GO_Biological_Process_2023	Astrocyte
gs_ind_0	Negative Regulation Of Cytokine Production (GO:0001818)	9/178	0.00182057235754596	0.0286988406180427	3.62918004542251	22.8950610039366	ARRB1;SLC2A10;XAF1;DHX58;ANXA4;VSIR;PIBF1;NPLOC4;OTUD7B	GO_Biological_Process_2023	Astrocyte
gs_ind_0	Negative Regulation Of DNA-templated Transcription (GO:0045892)	34/1024	2.77187001299647e-05	0.00189727207994838	2.30196294809068	24.1554255444097	ETV6;PAX6;TBL1X;ZNF254;ZBTB7A;TCF7L2;SNX6;PSEN1;NFIC;PBXIP1;ZMYND8;SMURF2;STAT1;NCOA5;CPEB3;NFX1;MAX;FLYWCH1;ZNF337;LINC-PINT;OTUD7B;ZMYM5;GMNN;WWC1;EZH1;BCL6;ENO1;PRMT2;ZNF345;IRF2;MXI1;PARP9;SIN3A;ZNF596	GO_Biological_Process_2023	Astrocyte
gs_ind_0	Negative Regulation Of Excitatory Postsynaptic Potential (GO:0090394)	2/5	0.00228140442333226	0.0319028650811141	45.9251051255824	279.360763494576	NLGN4X;LRRK2	GO_Biological_Process_2023	Astrocyte
gs_ind_0	Negative Regulation Of Gene Expression (GO:0010629)	14/336	0.000787417799434128	0.0160005757525638	2.9237933570984	20.8956247780152	PAIP2;SLC2A10;SFMBT2;SMO;CNOT10;FGF2;PARP9;EPHA4;SETDB1;CPEB3;RBMS3;PATL2;PSEN1;RBL2	GO_Biological_Process_2023	Astrocyte
gs_ind_0	Negative Regulation Of Interleukin-8 Production (GO:0032717)	3/17	0.0020848883418345	0.0309873975834944	15.5400192334112	95.9291599905026	ARRB1;ANXA4;OTUD7B	GO_Biological_Process_2023	Astrocyte
gs_ind_0	Negative Regulation Of Intracellular Signal Transduction (GO:1902532)	14/228	1.35666367024593e-05	0.00117622740210322	4.40775526176986	49.4016668113774	SLC2A10;BCL2;STAT1;WWC1;DGKG;UBR1;RIPK1;UBR2;MAGI2;PDE3B;IGF1R;CASC2;CGNL1;OTUD7B	GO_Biological_Process_2023	Astrocyte
gs_ind_0	Negative Regulation Of Lipid Catabolic Process (GO:0050995)	3/18	0.00247350581104929	0.0333346560338819	14.5370774964658	87.2532658184401	PLIN5;PDE3B;GPLD1	GO_Biological_Process_2023	Astrocyte
gs_ind_0	Negative Regulation Of Macroautophagy (GO:0016242)	3/22	0.00446044840512083	0.0453882247254871	11.5539687404229	62.5359248857042	MTM1;LRRK2;MTOR	GO_Biological_Process_2023	Astrocyte
gs_ind_0	Negative Regulation Of Macromolecule Metabolic Process (GO:0010605)	10/186	0.000648328569308768	0.0141706101577488	3.85765157861817	28.3194559168548	SLC2A10;SFMBT2;SMO;FGF2;PARP9;SETDB1;RBMS3;OPTN;PSEN1;RBL2	GO_Biological_Process_2023	Astrocyte
gs_ind_0	Negative Regulation Of NF-kappaB Transcription Factor Activity (GO:0032088)	6/81	0.00156574756479483	0.0262742542969765	5.56087253909088	35.9198549906497	ARRB1;LRRK2;ANXA4;NLRC5;UFL1;PRMT2	GO_Biological_Process_2023	Astrocyte
gs_ind_0	Negative Regulation Of Neurogenesis (GO:0050768)	4/27	0.000728926185916873	0.0151403960549165	12.34502725374	89.1797125382656	LRP4;PTN;B2M;PAX6	GO_Biological_Process_2023	Astrocyte
gs_ind_0	Negative Regulation Of Oxidative Stress-Induced Cell Death (GO:1903202)	3/23	0.00507160049555984	0.0477943220614172	10.9900884267807	58.0727134151079	FYN;NME5;LRRK2	GO_Biological_Process_2023	Astrocyte
gs_ind_0	Negative Regulation Of Protein Localization To Nucleus (GO:1900181)	3/22	0.00446044840512083	0.0453882247254871	11.5539687404229	62.5359248857042	SIN3A;OTUD7B;MTOR	GO_Biological_Process_2023	Astrocyte
gs_ind_0	Negative Regulation Of RIG-I Signaling Pathway (GO:0039536)	3/6	6.95541407087735e-05	0.00348484499391217	64.397609561753	616.50440417046	NPLOC4;SEC14L1;DHX58	GO_Biological_Process_2023	Astrocyte
gs_ind_0	Negative Regulation Of Transcription By RNA Polymerase II (GO:0000122)	31/763	1.21272493722671e-06	0.000212341442622486	2.84636685292351	38.7750329835991	ETV6;PAX6;TBL1X;ZNF254;ZBTB7A;TCF7L2;BAG3;PSEN1;NFIC;ZMYND8;SMURF2;STAT1;NCOA5;CPEB3;NFX1;MAX;FLYWCH1;ZNF337;LINC-PINT;OTUD7B;ZMYM5;WWC1;EZH1;BCL6;ENO1;ZNF345;IRF2;MXI1;PARP9;SIN3A;ZNF596	GO_Biological_Process_2023	Astrocyte
gs_ind_0	Negative Regulation Of Viral Genome Replication (GO:0045071)	6/53	0.000158939343565331	0.00608376827610544	8.84499599679744	77.36707309698	IFIT1;IFIH1;SETDB1;ZC3HAV1;RSAD2;MX1	GO_Biological_Process_2023	Astrocyte
gs_ind_0	Negative Regulation Of Viral Process (GO:0048525)	6/61	0.000346614559348634	0.00939108821735204	7.56854131954212	60.3008178768275	IFIT1;IFIH1;STAT1;ZC3HAV1;RSAD2;MX1	GO_Biological_Process_2023	Astrocyte
gs_ind_0	Negative Regulation Of Viral-Induced Cytoplasmic Pattern Recognition Receptor Signaling Pathway (GO:0039532)	3/16	0.00173666860597388	0.0280563667337768	16.6915449313856	106.087897528112	NPLOC4;SEC14L1;DHX58	GO_Biological_Process_2023	Astrocyte
gs_ind_0	Nervous System Development (GO:0007399)	19/432	4.88196567323837e-05	0.00272809028938723	3.08473029529741	30.623282202109	LGI1;PAX6;DNM3;WDPCP;TPP1;ZMYND8;ACVR1C;MERTK;ARNT2;PTN;BOC;GSN;FGF2;ADGRV1;FARP1;SMO;MARK4;CABLES1;SZT2	GO_Biological_Process_2023	Astrocyte
gs_ind_0	Neuron Projection Morphogenesis (GO:0048812)	9/146	0.000448790454643521	0.0109093829208205	4.47734659548014	34.5156610626141	FARP1;TNIK;LRRK2;PARD3;ANKRD27;PLXNB1;EPHA4;SLC39A12;LRP4	GO_Biological_Process_2023	Astrocyte
gs_ind_0	Nuclear-Transcribed mRNA Catabolic Process (GO:0000956)	7/85	0.000340745980911772	0.00932926627738441	6.18061692009868	49.3483526048864	RC3H2;CNOT10;PARN;XRN1;ERI1;SAMD4A;PATL2	GO_Biological_Process_2023	Astrocyte
gs_ind_0	Nuclear-Transcribed mRNA Catabolic Process, Deadenylation-Dependent Decay (GO:0000288)	5/39	0.00031369445541525	0.00886868781016376	10.291210509853	83.020132894661	RC3H2;CNOT10;PARN;SAMD4A;PATL2	GO_Biological_Process_2023	Astrocyte
gs_ind_0	Nuclear-Transcribed mRNA poly(A) Tail Shortening (GO:0000289)	3/20	0.00337782561161019	0.0388875109495859	12.8750597609562	73.2658248120348	PARN;SAMD4A;CNOT10	GO_Biological_Process_2023	Astrocyte
gs_ind_0	Organelle Assembly (GO:0070925)	16/319	4.10130630194684e-05	0.00253988040270565	3.54854739190057	35.8460770628692	ATG14;GSN;WDR19;ABLIM1;RFX2;CDC14A;ATG7;AP3B1;KIF27;IFT122;IFT88;PIBF1;WDPCP;OFD1;KIAA0586;WDR45	GO_Biological_Process_2023	Astrocyte
gs_ind_0	Organelle Organization (GO:0006996)	16/417	0.000830898936792339	0.0165232538378307	2.67584738678288	18.9797919013769	TNIK;LRRK2;PLIN5;MARK4;EPS15;RAB31;HTT;WDR73;OPTN;ATP8B2;YME1L1;MTOR;WDPCP;SORT1;NPLOC4;RANBP10	GO_Biological_Process_2023	Astrocyte
gs_ind_0	Organonitrogen Compound Catabolic Process (GO:1901565)	7/78	0.000199985897225701	0.00672789236225127	6.78688993444406	57.8057313272968	NPL;CPQ;RIPK1;ERAP1;PNPLA8;MTOR;TPP1	GO_Biological_Process_2023	Astrocyte
gs_ind_0	Peptide Catabolic Process (GO:0043171)	3/21	0.0038962314109565	0.0424020832631709	12.1788090879724	67.5649332876196	ERAP1;CPQ;TPP1	GO_Biological_Process_2023	Astrocyte
gs_ind_0	Peptidyl-Tyrosine Phosphorylation (GO:0018108)	6/67	0.000576532727196631	0.0131540493284073	6.8291315979613	50.9349308630876	EPHA4;FYN;PIBF1;IGF1R;INSR;JAK1	GO_Biological_Process_2023	Astrocyte
gs_ind_0	Phosphatidylcholine Biosynthetic Process (GO:0006656)	4/19	0.000177438157402159	0.006500234470465	18.7203614550884	161.68567304644	LPCAT3;SLC44A3;SLC27A1;PCYT1B	GO_Biological_Process_2023	Astrocyte
gs_ind_0	Phosphatidylcholine Metabolic Process (GO:0046470)	6/55	0.00019557015567883	0.00672789236225127	8.4872018827183	72.4772361256869	SLC44A3;LPCAT3;GPLD1;PNPLA8;SLC27A1;PCYT1B	GO_Biological_Process_2023	Astrocyte
gs_ind_0	Phosphatidylinositol Biosynthetic Process (GO:0006661)	6/98	0.00408475391471442	0.0442685205507175	4.53696146106074	24.9555283587332	PIP5K1B;ITPKB;MTM1;FGF2;PITPNM2;SLC27A1	GO_Biological_Process_2023	Astrocyte
gs_ind_0	Phosphatidylinositol Metabolic Process (GO:0046488)	5/63	0.00283315424815444	0.0368451709972486	6.06556805837381	35.5828338134785	MTM1;PITPNM2;FGF2;PIP5K1B;SLC27A1	GO_Biological_Process_2023	Astrocyte
gs_ind_0	Phospholipid Translocation (GO:0045332)	4/31	0.00124501114327482	0.0221799587921768	10.5483421606327	70.5537552838211	PLSCR4;ATP10B;ATP8B2;ANO6	GO_Biological_Process_2023	Astrocyte
gs_ind_0	Phosphorylation (GO:0016310)	23/429	2.91618065574092e-07	0.000139135373011186	3.80707636705997	57.2882032687824	ATG14;LRRK2;GRK4;PDK4;STRADB;NIM1K;NEK6;INSR;JAK1;ILK;DGKG;IKBKB;ACVR1C;EPHA4;FGGY;MTOR;COQ8B;TNIK;MARK4;STK17B;FYN;STK24;BMPR1B	GO_Biological_Process_2023	Astrocyte
gs_ind_0	Plasma Membrane Bounded Cell Projection Assembly (GO:0120031)	16/271	5.52383204665079e-06	0.000653067597879032	4.22024652120398	51.0921559225451	TNIK;ABLIM1;WDR19;ANO6;GSN;RFX2;CDC14A;EMP1;DNM3;KIF27;IFT88;IFT122;PIBF1;WDPCP;OFD1;KIAA0586	GO_Biological_Process_2023	Astrocyte
gs_ind_0	Polyamine Biosynthetic Process (GO:0006596)	3/6	6.95541407087735e-05	0.00348484499391217	64.397609561753	616.50440417046	SAT1;SMOX;SMS	GO_Biological_Process_2023	Astrocyte
gs_ind_0	Polyamine Metabolic Process (GO:0006595)	3/11	0.000541809477894076	0.0124712075398451	26.5133817670494	199.396436446279	SAT1;SMOX;SMS	GO_Biological_Process_2023	Astrocyte
gs_ind_0	Polyol Biosynthetic Process (GO:0046173)	3/15	0.00142724745636645	0.0245845737351599	18.0273147410359	118.115102205008	FGF2;ITPKB;PPIP5K1	GO_Biological_Process_2023	Astrocyte
gs_ind_0	Positive Regulation Of Apoptotic Process (GO:0043065)	16/269	5.02902414812319e-06	0.000622880562346115	4.25375419473185	51.8970117899681	ANO6;BCL2;FANK1;HIP1R;GPLD1;HTT;STK17B;ACVR1C;RIPK1;ATG7;TP53BP2;QRICH1;BCL6;RHOB;ERCC3;PRMT2	GO_Biological_Process_2023	Astrocyte
gs_ind_0	Positive Regulation Of Binding (GO:0051099)	8/91	8.19227021967493e-05	0.00387419906206809	6.59501719452661	62.0573602392234	DTX3L;LRRK2;GMNN;HIP1R;PARP9;B2M;TCF7L2;PSEN1	GO_Biological_Process_2023	Astrocyte
gs_ind_0	Positive Regulation Of Biomineral Tissue Development (GO:0070169)	4/43	0.00422463323547112	0.0451447670451234	7.34160041217534	40.1352287428513	PTN;BMPR1B;ANO6;ADGRV1	GO_Biological_Process_2023	Astrocyte
gs_ind_0	Positive Regulation Of Bone Mineralization (GO:0030501)	4/38	0.00268375990021095	0.0350776859319029	8.40664145181998	49.7718277246278	PTN;BMPR1B;ANO6;ADGRV1	GO_Biological_Process_2023	Astrocyte
gs_ind_0	Positive Regulation Of Carbohydrate Metabolic Process (GO:0045913)	4/34	0.00176959151110441	0.0282374694501998	9.51009380764853	60.2655266904413	PSEN1;GPLD1;MTOR;INSR	GO_Biological_Process_2023	Astrocyte
gs_ind_0	Positive Regulation Of Cell Death (GO:0010942)	5/50	0.00100509111133632	0.0189437824680129	7.80109977951705	53.848472674436	PRODH;LRRK2;MARK4;RIPK1;FYN	GO_Biological_Process_2023	Astrocyte
gs_ind_0	Positive Regulation Of Cell Differentiation (GO:0045597)	11/283	0.00466877081685327	0.0453882247254871	2.73446771960222	14.6755039225677	SMARCB1;LRRC8A;GJA1;CRB2;RANBP3L;CSF1;MTOR;PTN;SIN3A;BMPR1B;BOC	GO_Biological_Process_2023	Astrocyte
gs_ind_0	Positive Regulation Of Cell Migration (GO:0030335)	13/272	0.000335615271116703	0.00928654595930367	3.38285085769114	27.0612679366511	NTRK3;SUN2;CNTN1;CEMIP;SMURF2;SMO;EPHA4;CSF1;VSIR;MTOR;IGF1R;INSR;FGF1	GO_Biological_Process_2023	Astrocyte
gs_ind_0	Positive Regulation Of Cell Motility (GO:2000147)	11/221	0.00067464332770991	0.0145078811871841	3.54533673044885	25.8856607028611	NTRK3;SUN2;CNTN1;CEMIP;SMO;EPHA4;CSF1;VSIR;IGF1R;INSR;FGF1	GO_Biological_Process_2023	Astrocyte
gs_ind_0	Positive Regulation Of Cell Population Proliferation (GO:0008284)	19/482	0.000201759171186312	0.00672789236225127	2.74852543085997	23.3856521557546	BCL2;GJA1;TCF7L2;TGFBR3;IGF1R;INSR;BRD9;ASH2L;STAT1;EPHA4;CD81;PTN;OSMR;FGF2;NTRK2;UFL1;FGF1;NTRK3;CSF1	GO_Biological_Process_2023	Astrocyte
gs_ind_0	Positive Regulation Of Cellular Biosynthetic Process (GO:0031328)	10/174	0.000384853361370801	0.00987355007536228	4.14029523205377	32.5536847535226	GIPC1;PLIN5;FGF2;GPLD1;CPEB3;TCF7L2;SAMD4A;MTOR;INSR;SLC27A1	GO_Biological_Process_2023	Astrocyte
gs_ind_0	Positive Regulation Of Cellular Catabolic Process (GO:0031331)	13/146	4.5737666912587e-07	0.000139135373011186	6.59628804075877	96.2910202392729	DTX3L;LRRK2;INSR;PLIN5;TRIM22;GPLD1;TPCN1;ZSWIM8;UFL1;OPTN;ZC3HAV1;MTOR;PSEN1	GO_Biological_Process_2023	Astrocyte
gs_ind_0	Positive Regulation Of Cellular Component Organization (GO:0051130)	7/113	0.00184721847517917	0.0289434653851869	4.55250347312423	28.6537951028984	AHNAK;ABCB7;ADD1;LRP4;ICE1;IGF1R;INSR	GO_Biological_Process_2023	Astrocyte
gs_ind_0	Positive Regulation Of Cellular Process (GO:0048522)	22/592	0.000151994814711704	0.00598997747068395	2.58233670388169	22.703037026461	LGI1;PARD3;BCL2;IGF1R;INSR;BRD9;PRODH;ASH2L;EPHA4;CD81;PTN;SMARCB1;OSMR;FGF2;NTRK2;UFL1;MTOR;RNF10;FGF1;NTRK3;MARK4;CSF1	GO_Biological_Process_2023	Astrocyte
gs_ind_0	Positive Regulation Of Chemotaxis (GO:0050921)	4/44	0.00459154065796139	0.0453882247254871	7.16014897579143	38.5469459533253	PTN;CNTN1;FGF2;NTRK3	GO_Biological_Process_2023	Astrocyte
gs_ind_0	Positive Regulation Of Chromatin Binding (GO:0035563)	3/8	0.000190325672828011	0.00668969020304942	40.978268743209	351.051562547452	GMNN;DTX3L;PARP9	GO_Biological_Process_2023	Astrocyte
gs_ind_0	Positive Regulation Of Cilium Assembly (GO:0045724)	3/22	0.00446044840512083	0.0453882247254871	11.5539687404229	62.5359248857042	MARK4;HTT;IFT88	GO_Biological_Process_2023	Astrocyte
gs_ind_0	Positive Regulation Of Cytokine-Mediated Signaling Pathway (GO:0001961)	4/44	0.00459154065796139	0.0453882247254871	7.16014897579143	38.5469459533253	RIPK1;CSF1;PARP9;NLRC5	GO_Biological_Process_2023	Astrocyte
gs_ind_0	Positive Regulation Of DNA-templated Transcription (GO:0045893)	42/1241	1.99499138545985e-06	0.000305233681975357	2.36090122512814	30.9865236120367	PAX6;TBL1X;NLRC5;MED12L;TCF7L2;PSEN1;NFIC;GTF2H1;ARRB1;DTX3L;STAT2;KDM5A;KDM3A;STAT1;ILK;IKBKB;RIPK1;CD81;MAX;PLAGL1;TNFRSF1A;ARNT2;LPIN1;ELF2;SMARCB1;FGF2;HEATR1;IRF9;QRICH1;NFAT5;MTOR;ICE1;RNF10;PRMT2;NSD3;FGF1;MBTD1;IRF2;FANK1;PARP9;SIN3A;BMPR1B	GO_Biological_Process_2023	Astrocyte
gs_ind_0	Positive Regulation Of Defense Response To Virus By Host (GO:0002230)	5/28	6.1536580926572e-05	0.00326646218346967	15.1124887324183	146.528858332584	DTX3L;TRIM22;STAT1;PARP9;SIN3A	GO_Biological_Process_2023	Astrocyte
gs_ind_0	Positive Regulation Of Developmental Process (GO:0051094)	10/232	0.00333751291225009	0.0388875109495859	3.05661617579154	17.4304435654711	BRD9;SMARCB1;SMURF2;INSR;GJA1;CPEB3;SIN3A;PTN;PSEN1;BMPR1B	GO_Biological_Process_2023	Astrocyte
gs_ind_0	Positive Regulation Of Gene Expression (GO:0010628)	22/479	6.4900068448806e-06	0.000733935121892802	3.22929267077064	38.574698499058	PAX6;GJA1;PSEN1;CNTN1;ASH2L;TENT4A;RIPK1;CPEB3;VSIR;SAMD4A;SLC2A10;GSN;SMARCB1;FGF2;NTRK2;MTOR;FGF1;NTRK3;SMO;CSF1;RBMS3;BMPR1B	GO_Biological_Process_2023	Astrocyte
gs_ind_0	Positive Regulation Of Glycolytic Process (GO:0045821)	3/18	0.00247350581104929	0.0333346560338819	14.5370774964658	87.2532658184401	INSR;PSEN1;MTOR	GO_Biological_Process_2023	Astrocyte
gs_ind_0	Positive Regulation Of I-kappaB kinase/NF-kappaB Signaling (GO:0043123)	10/174	0.000384853361370801	0.00987355007536228	4.14029523205377	32.5536847535226	NOD1;TRIM22;WLS;GJA1;AKAP13;IKBKB;RIPK1;NEK6;TRIM52;TNFRSF1A	GO_Biological_Process_2023	Astrocyte
gs_ind_0	Positive Regulation Of Intracellular Protein Transport (GO:0090316)	7/126	0.00340882448923706	0.0388875109495859	4.05594346934735	23.0433876293827	CEMIP;MTCL1;ICE1;FYN;CD81;BAG3;PSEN1	GO_Biological_Process_2023	Astrocyte
gs_ind_0	Positive Regulation Of Intracellular Signal Transduction (GO:1902533)	28/523	1.56406978758566e-08	4.0681455175103e-05	3.81072390100113	68.4916248795593	RAF1;WDR59;GJA1;NEK6;TCF7L2;IGF1R;INSR;SH2B1;CNTN1;NOD1;WLS;ILK;AKAP13;IKBKB;RIPK1;TRIM52;CD81;TNFRSF1A;FGF2;PLXNB1;WWC1;NTRK2;ADGRV1;NFAT5;FGF1;NTRK3;TRIM22;BCAR3	GO_Biological_Process_2023	Astrocyte
gs_ind_0	Positive Regulation Of Kinase Activity (GO:0033674)	9/103	3.1156269530465e-05	0.00207788351407025	6.52161309683434	67.671486108273	NTRK3;MRNIP;LRRK2;ORC3;NTRK2;CSF1;MERTK;IGF1R;INSR	GO_Biological_Process_2023	Astrocyte
gs_ind_0	Positive Regulation Of Lipid Biosynthetic Process (GO:0046889)	4/39	0.00295462452247331	0.037125499434556	8.16963231905399	47.5830733251235	PLIN5;SLC27A1;GPLD1;MTOR	GO_Biological_Process_2023	Astrocyte
gs_ind_0	Positive Regulation Of MAPK Cascade (GO:0043410)	12/308	0.00314510279250362	0.0388875109495859	2.73444156495683	15.7556026562827	NTRK3;ARRB1;RAF1;LRRK2;FGF2;WWC1;NTRK2;CD81;BCAR3;IGF1R;INSR;FGF1	GO_Biological_Process_2023	Astrocyte
gs_ind_0	Positive Regulation Of Macromolecule Metabolic Process (GO:0010604)	18/363	1.61197819202183e-05	0.00127053190225721	3.50275554505449	38.6545304397058	NTRK3;DTX3L;SLC2A10;CNTN1;GSN;PAX6;SMO;FGF2;GJA1;NTRK2;RIPK1;CSF1;VSIR;RBMS3;MTOR;PSEN1;BMPR1B;FGF1	GO_Biological_Process_2023	Astrocyte
gs_ind_0	Positive Regulation Of Morphogenesis Of An Epithelium (GO:1905332)	3/23	0.00507160049555984	0.0477943220614172	10.9900884267807	58.0727134151079	SMO;FGF2;GJA1	GO_Biological_Process_2023	Astrocyte
gs_ind_0	Positive Regulation Of Multicellular Organismal Process (GO:0051240)	17/387	0.00012167716392075	0.00518823448127655	3.08287881637515	27.7894988429393	BRD9;LPIN1;SMARCB1;MTOR;SMURF2;SMO;HADHA;KDM3A;FGF2;GJA1;CRB2;SIN3A;PTN;IGF1R;ENO1;SLC27A1;BMPR1B	GO_Biological_Process_2023	Astrocyte
gs_ind_0	Positive Regulation Of Myoblast Differentiation (GO:0045663)	4/38	0.00268375990021095	0.0350776859319029	8.40664145181998	49.7718277246278	LRRC8A;SMARCB1;BOC;RANBP3L	GO_Biological_Process_2023	Astrocyte
gs_ind_0	Positive Regulation Of Nucleic Acid-Templated Transcription (GO:1903508)	21/556	0.000171153119582701	0.00645172846426966	2.62683744539653	22.7824349863335	PAX6;TBL1X;PSEN1;GTF2H1;DTX3L;KDM5A;KDM3A;STAT1;ILK;IKBKB;MAX;ARNT2;ELF2;FGF2;QRICH1;RNF10;PRMT2;NSD3;MBTD1;FANK1;PARP9	GO_Biological_Process_2023	Astrocyte
gs_ind_0	Positive Regulation Of Organelle Assembly (GO:1902117)	5/61	0.00245866268455826	0.0333346560338819	6.280589687542	37.7346476863482	GPSM2;MARK4;HTT;IFT88;WDR45	GO_Biological_Process_2023	Astrocyte
gs_ind_0	Positive Regulation Of Ossification (GO:0045778)	4/41	0.00355119753304227	0.0400963169535625	7.73353551476457	43.6207781516311	PTN;BMPR1B;ANO6;ADGRV1	GO_Biological_Process_2023	Astrocyte
gs_ind_0	Positive Regulation Of Phosphatase Activity (GO:0010922)	3/22	0.00446044840512083	0.0453882247254871	11.5539687404229	62.5359248857042	MAGI2;GPLD1;MTOR	GO_Biological_Process_2023	Astrocyte
gs_ind_0	Positive Regulation Of Phosphatidylinositol 3-Kinase Signaling (GO:0014068)	6/69	0.000674914887985111	0.0145078811871841	6.61371301765822	48.2862158809246	NTRK3;FGF2;PLXNB1;NTRK2;IGF1R;INSR	GO_Biological_Process_2023	Astrocyte
gs_ind_0	Positive Regulation Of Phosphorylation (GO:0042327)	17/230	1.24410903056714e-07	0.000139135373011186	5.37088994882894	85.3954101003807	ARRB1;NTRK3;ATG14;TNIK;CCND3;LRRK2;INSR;FGF2;ILK;MOB3B;NTRK2;RIPK1;MERTK;IGF1R;PSEN1;FAXDC2;FGF1	GO_Biological_Process_2023	Astrocyte
gs_ind_0	Positive Regulation Of Programmed Cell Death (GO:0043068)	17/244	2.88879354061774e-07	0.000139135373011186	5.03861826844712	75.8677686611055	ANO6;LRRK2;BCL2;MARK4;FANK1;HIP1R;GPLD1;HTT;STK17B;ACVR1C;RIPK1;ATG7;QRICH1;BCL6;RHOB;ERCC3;PRMT2	GO_Biological_Process_2023	Astrocyte
gs_ind_0	Positive Regulation Of Protein Binding (GO:0032092)	7/59	3.31868850673891e-05	0.00215797720150697	9.24745102531791	95.3722525578427	DTX3L;LRRK2;HIP1R;B2M;TCF7L2;ADD1;PSEN1	GO_Biological_Process_2023	Astrocyte
gs_ind_0	Positive Regulation Of Protein Kinase Activity (GO:0045860)	8/145	0.00187086123340506	0.0291383836412368	3.99961153705732	25.122985531866	MRNIP;LRRK2;STRADB;ORC3;EPHA4;CSF1;INSR;SLC27A1	GO_Biological_Process_2023	Astrocyte
gs_ind_0	Positive Regulation Of Protein Localization (GO:1903829)	6/85	0.00200442458632639	0.0301358864106067	5.28055652068825	32.8049200816881	DTX3L;MARK4;PARP9;FYN;TCF7L2;JAK1	GO_Biological_Process_2023	Astrocyte
gs_ind_0	Positive Regulation Of Protein Localization To Nucleus (GO:1900182)	6/72	0.00084627690023999	0.0166755016479107	6.31488047580922	44.6756572296905	DTX3L;PARP9;TCF7L2;BAG3;PSEN1;JAK1	GO_Biological_Process_2023	Astrocyte
gs_ind_0	Positive Regulation Of Protein Modification Process (GO:0031401)	16/225	4.8929150820864e-07	0.000139135373011186	5.15278346871838	74.8715277340723	RAMP1;ARRB1;NTRK3;TNIK;CCND3;ATG14;LRRK2;FGF2;ILK;MOB3B;NTRK2;RIPK1;ATG7;INSR;FAXDC2;FGF1	GO_Biological_Process_2023	Astrocyte
gs_ind_0	Positive Regulation Of Protein Phosphorylation (GO:0001934)	21/377	5.13456150310416e-07	0.000139135373011186	3.96349409248378	57.3997225726589	ATG14;RAF1;LRRK2;MOB3B;ORC3;INSR;ARRB1;CEMIP;ILK;RIPK1;CD81;CCND3;FGF2;NTRK2;FAXDC2;FGF1;NTRK3;MRNIP;TNIK;CSF1;BCAR3	GO_Biological_Process_2023	Astrocyte
gs_ind_0	Positive Regulation Of Protein Processing (GO:0010954)	3/20	0.00337782561161019	0.0388875109495859	12.8750597609562	73.2658248120348	GSN;MYH9;ENO1	GO_Biological_Process_2023	Astrocyte
gs_ind_0	Positive Regulation Of Protein Serine/Threonine Kinase Activity (GO:0071902)	9/117	8.48372623826033e-05	0.00394038784744913	5.67814229732585	53.2313104118953	NTRK3;CEMIP;CCND3;LRRK2;FGF2;DIPK2A;INSR;SLC27A1;FGF1	GO_Biological_Process_2023	Astrocyte
gs_ind_0	Positive Regulation Of Protein Targeting To Membrane (GO:0090314)	3/23	0.00507160049555984	0.0477943220614172	10.9900884267807	58.0727134151079	FYN;CEMIP;MTCL1	GO_Biological_Process_2023	Astrocyte
gs_ind_0	Positive Regulation Of Receptor Internalization (GO:0002092)	3/22	0.00446044840512083	0.0453882247254871	11.5539687404229	62.5359248857042	ARRB1;INSR;MAGI2	GO_Biological_Process_2023	Astrocyte
gs_ind_0	Positive Regulation Of Receptor-Mediated Endocytosis (GO:0048260)	4/43	0.00422463323547112	0.0451447670451234	7.34160041217534	40.1352287428513	ARRB1;INSR;MAGI2;B2M	GO_Biological_Process_2023	Astrocyte
gs_ind_0	Positive Regulation Of Small Molecule Metabolic Process (GO:0062013)	4/33	0.00158040266004871	0.0263501751204275	9.83271335236111	63.4217446359297	PSEN1;GPLD1;MTOR;INSR	GO_Biological_Process_2023	Astrocyte
gs_ind_0	Positive Regulation Of Sprouting Angiogenesis (GO:1903672)	3/15	0.00142724745636645	0.0245845737351599	18.0273147410359	118.115102205008	FGF2;JAK1;FGF1	GO_Biological_Process_2023	Astrocyte
gs_ind_0	Positive Regulation Of Transcription By RNA Polymerase II (GO:0045944)	27/936	0.00150421395935091	0.0257398717649455	1.9791936627689	12.8637391340844	PAX6;TBL1X;NLRC5;MED12L;TCF7L2;NFIC;ARRB1;STAT2;ZMYND8;STAT1;IKBKB;RIPK1;CD81;MAX;PLAGL1;TNFRSF1A;ARNT2;LPIN1;SMARCB1;FGF2;IRF9;NFAT5;RNF10;FGF1;IRF2;SIN3A;BMPR1B	GO_Biological_Process_2023	Astrocyte
gs_ind_0	Positive Regulation Of Triglyceride Biosynthetic Process (GO:0010867)	3/11	0.000541809477894076	0.0124712075398451	26.5133817670494	199.396436446279	PLIN5;GPLD1;SLC27A1	GO_Biological_Process_2023	Astrocyte
gs_ind_0	Positive Regulation Of Triglyceride Metabolic Process (GO:0090208)	3/18	0.00247350581104929	0.0333346560338819	14.5370774964658	87.2532658184401	PLIN5;GPLD1;SLC27A1	GO_Biological_Process_2023	Astrocyte
gs_ind_0	Protein Autophosphorylation (GO:0046777)	12/162	8.58037318905103e-06	0.000929897944363405	5.40672831332905	63.0750717373292	TNIK;LRRK2;STK17B;EPHA4;NTRK2;FYN;NEK6;RIPK1;MTOR;IGF1R;INSR;STK24	GO_Biological_Process_2023	Astrocyte
gs_ind_0	Protein Export From Nucleus (GO:0006611)	4/26	0.000628521199782301	0.0140788131841702	12.8940143655227	95.0564893765479	STRADB;RANBP3;RANBP3L;XPO1	GO_Biological_Process_2023	Astrocyte
gs_ind_0	Protein Localization (GO:0008104)	14/349	0.00113105844902856	0.0210066325932155	2.80959046006312	19.0619513803271	SIL1;PARD3;VIPAS39;LRRK2;WLS;AKAP10;GJA1;SNX6;AP3B1;CD81;STX16;RAB31;ERCC3;WDR45	GO_Biological_Process_2023	Astrocyte
gs_ind_0	Protein Localization To Chromosome (GO:0034502)	4/40	0.00324358124736771	0.0388875109495859	7.94560998808339	45.5369045315107	MMS22L;ZMYND8;MRNIP;TPP1	GO_Biological_Process_2023	Astrocyte
gs_ind_0	Protein Localization To Cilium (GO:0061512)	4/39	0.00295462452247331	0.037125499434556	8.16963231905399	47.5830733251235	WDR19;IFT122;TUB;TULP3	GO_Biological_Process_2023	Astrocyte
gs_ind_0	Protein Localization To Membrane (GO:0072657)	10/189	0.000733444791587653	0.0151403960549165	3.79289547696058	27.3762025455243	RAMP1;TNIK;NUP54;WDR19;BSG;IKBKB;MAGI2;CD81;TNFRSF1A;PTN	GO_Biological_Process_2023	Astrocyte
gs_ind_0	Protein Localization To Organelle (GO:0033365)	7/135	0.00497205581592222	0.047371125191259	3.77102711878157	20.0012332429141	LRRK2;ZBTB7A;TUB;WASHC2A;OPTN;IFT122;TULP3	GO_Biological_Process_2023	Astrocyte
gs_ind_0	Protein Modification By Small Protein Conjugation (GO:0032446)	18/362	1.55378877907177e-05	0.00127053190225721	3.51301087053109	38.8968613406022	ARRB1;FBXO25;IFIH1;SMURF2;UBR1;MARCHF3;ZSWIM8;UFL1;NFX1;RNF168;TRIM52;ATG7;HERC5;PDZRN3;CHFR;HERC6;BRAP;RNF144A	GO_Biological_Process_2023	Astrocyte
gs_ind_0	Protein Modification Process (GO:0036211)	30/709	7.89273148141227e-07	0.000171074954859611	2.9699845419472	41.7346783216003	ATG14;LRRK2;GRK4;PDK4;STRADB;NIM1K;ALG1;NEK6;ATG7;INSR;JAK1;ILK;ACVR1C;IKBKB;EPHA4;WDR45;UST;ST3GAL5;MTM1;MTOR;COQ8B;TNIK;MARK4;STK17B;PARP4;FYN;ST8SIA1;JADE1;STK24;BMPR1B	GO_Biological_Process_2023	Astrocyte
gs_ind_0	Protein Phosphorylation (GO:0006468)	25/500	3.31108955070746e-07	0.000139135373011186	3.53717369955221	52.7775262304547	ATG14;LRRK2;GRK4;PDK4;STRADB;NIM1K;NEK6;TGFBR3;IGF1R;INSR;JAK1;ILK;IKBKB;ACVR1C;RIPK1;EPHA4;NTRK2;MTOR;COQ8B;TNIK;MARK4;STK17B;FYN;STK24;BMPR1B	GO_Biological_Process_2023	Astrocyte
gs_ind_0	Protein Transport (GO:0015031)	12/311	0.00339876787284279	0.0388875109495859	2.70684905993956	15.3866566202778	RAMP1;SIL1;MYH9;LMAN2L;VIPAS39;WLS;SNX6;AP3B1;OPTN;STX16;TXNIP;RAB31	GO_Biological_Process_2023	Astrocyte
gs_ind_0	Protein Ubiquitination (GO:0016567)	22/431	1.18920553489041e-06	0.000212341442622486	3.61215202217667	49.2777909513809	BCL2;UBR1;MARCHF3;UBE3B;RNF144A;ARRB1;DTX3L;FBXO25;RC3H2;SMURF2;NFX1;TRIM52;CHFR;HERC6;HERC5;RNF10;BRAP;TRIM22;ZSWIM8;RNF19A;PDZRN3;RNF168	GO_Biological_Process_2023	Astrocyte
gs_ind_0	Protein-Containing Complex Assembly (GO:0065003)	13/324	0.00167149866972359	0.0273431952198179	2.81448781850911	17.9959326278151	COL16A1;HOPX;WDR19;ANO6;PARD3;EPS15;HIP1R;LRRK2;TAPBP;SRP54;PLEKHA7;DNAJB14;RIPK1	GO_Biological_Process_2023	Astrocyte
gs_ind_0	Purine Ribonucleoside Monophosphate Catabolic Process (GO:0009169)	2/7	0.00469413012347406	0.0453882247254871	29.2236204527374	156.68075955078	PRTFDC1;NT5C2	GO_Biological_Process_2023	Astrocyte
gs_ind_0	RNA 3'-End Processing (GO:0031123)	4/38	0.00268375990021095	0.0350776859319029	8.40664145181998	49.7718277246278	TENT4A;INTS8;INTS9;INTS2	GO_Biological_Process_2023	Astrocyte
gs_ind_0	Receptor Clustering (GO:0043113)	3/19	0.00290401849610813	0.0370262358253786	13.6557044549076	79.7719799304813	PTN;MAGI2;LRP4	GO_Biological_Process_2023	Astrocyte
gs_ind_0	Receptor Internalization (GO:0031623)	6/51	0.00012795653207997	0.00536798290225809	9.23424453848793	82.7741053696713	RAMP1;ARRB1;GRK4;DNM3;CD81;RAB31	GO_Biological_Process_2023	Astrocyte
gs_ind_0	Receptor-Mediated Endocytosis (GO:0006898)	9/122	0.000117103363207035	0.00507643079502498	5.4273304957099	49.1306573049678	RAMP1;GRK4;INSR;EPS15;HIP1R;MAGI2;DNM3;CD81;RAB31	GO_Biological_Process_2023	Astrocyte
gs_ind_0	Regulation Of Anatomical Structure Morphogenesis (GO:0022603)	9/127	0.000159052765388378	0.00608376827610544	5.19768424697292	45.4603734638704	STAT2;CCM2;TNIK;LRRK2;FGF2;CRB2;EPHA4;BCL6;MYO19	GO_Biological_Process_2023	Astrocyte
gs_ind_0	Regulation Of Angiogenesis (GO:0045765)	9/205	0.00465282729287751	0.0453882247254871	3.12841377362083	16.8004586215235	GLUL;CNTN1;CCM2;RHOJ;FGF2;STAT1;PDE3B;RHOB;FGF1	GO_Biological_Process_2023	Astrocyte
gs_ind_0	Regulation Of Apoptotic Process (GO:0042981)	30/702	6.43626724251701e-07	0.000152188464525334	3.0014275588187	42.7887921870701	RAF1;BCL2;ZBTB7A;ATG7;BAG3;IGF1R;PSEN1;RHOB;STAT1;ANXA4;ACVR1C;RIPK1;CCNL2;ERCC3;ANO6;HTT;GPLD1;QRICH1;BCL6;MTOR;WDR73;PRMT2;MBTD1;FANK1;HIP1R;STK17B;IFIT3;FYN;MGMT;YME1L1	GO_Biological_Process_2023	Astrocyte
gs_ind_0	Regulation Of Autophagosome Assembly (GO:2000785)	4/39	0.00295462452247331	0.037125499434556	8.16963231905399	47.5830733251235	IFT88;MTM1;WDR45;LRRK2	GO_Biological_Process_2023	Astrocyte
gs_ind_0	Regulation Of Autophagy (GO:0010506)	10/240	0.00423503389427533	0.0451447670451234	2.94994240527459	16.1195589267	ATG14;LRRK2;TRIM22;BCL2;TPCN1;UFL1;OPTN;MTOR;SNX6;ATP6V0E1	GO_Biological_Process_2023	Astrocyte
gs_ind_0	Regulation Of Axon Regeneration (GO:0048679)	3/10	0.000398586219881983	0.00987355007536228	30.0492430278885	235.213055733587	PTN;STK24;EPHA4	GO_Biological_Process_2023	Astrocyte
gs_ind_0	Regulation Of Axonogenesis (GO:0050770)	4/42	0.00387803186500241	0.0424020832631709	7.53247789720256	41.8235374597212	LRP4;PLXNB1;EPHA4;NTRK2	GO_Biological_Process_2023	Astrocyte
gs_ind_0	Regulation Of Bone Mineralization (GO:0030500)	5/58	0.00196613977139839	0.0299060207333755	6.63326535033655	41.3364080158668	ANO6;ADGRV1;NBR1;PTN;BMPR1B	GO_Biological_Process_2023	Astrocyte
gs_ind_0	Regulation Of Canonical Wnt Signaling Pathway (GO:0060828)	12/206	9.14506781006359e-05	0.00412399797080083	4.17904042660637	38.8638672559168	BICC1;TBL1X;LRRK2;SMURF2;WLS;ILK;TCF7L2;RBMS3;LRP4;JADE1;PSEN1;KREMEN1	GO_Biological_Process_2023	Astrocyte
gs_ind_0	Regulation Of Cell Migration (GO:0030334)	19/433	5.03453801963042e-05	0.00272809028938723	3.07721131075378	30.4539408338612	SUN2;IGF1R;RHOB;INSR;CNTN1;ZMYND8;CEMIP;EPHA4;VSIR;MAGI2;FGF2;PLXNB1;FGF1;NTRK3;SMO;FYN;CSF1;SIN3A;STK24	GO_Biological_Process_2023	Astrocyte
gs_ind_0	Regulation Of Cell Population Proliferation (GO:0042127)	24/761	0.000832197713477824	0.0165232538378307	2.17317981751366	15.4109753912196	RAF1;BCL2;TCF7L2;IGF1R;INSR;BRD9;STAT2;ASH2L;STAT1;RERG;EPHA4;MAGI2;CD81;PTN;OSMR;FGF2;GPLD1;NTRK2;UFL1;BCL6;FGF1;NTRK3;IFIT3;CSF1	GO_Biological_Process_2023	Astrocyte
gs_ind_0	Regulation Of Cellular Localization (GO:0060341)	5/71	0.00474955242891908	0.0454175951015387	5.33481785999772	28.539701197508	GSN;TRIM22;WWC1;UFL1;WDPCP	GO_Biological_Process_2023	Astrocyte
gs_ind_0	Regulation Of Chromatin Binding (GO:0035561)	3/10	0.000398586219881983	0.00987355007536228	30.0492430278885	235.213055733587	GMNN;DTX3L;PARP9	GO_Biological_Process_2023	Astrocyte
gs_ind_0	Regulation Of DNA-templated Transcription (GO:0006355)	57/1917	1.82366649296557e-06	0.000296459784262716	2.0775777901854	27.454487292895	ETV6;PAX6;TBL1X;SP110;ZBTB7A;TCF7L2;SNX6;INSR;PSEN1;NFIC;GTF2H1;BRD9;DTX3L;PBXIP1;STAT2;ARRB1;SMURF2;KDM5A;KDM3A;RFX2;STAT1;ILK;ANXA4;IKBKB;MAX;ZNF98;ARNT2;CCNL2;TULP3;ELF2;SMARCB1;GMNN;FGF2;WWC1;IRF9;QRICH1;NFAT5;BCL6;RNF10;ENO1;PRMT2;NSD3;ZNF75D;ZNF345;HOPX;MBTD1;MXI1;DENND4A;TRIM22;KDM3B;FANK1;IRF2;PARP9;ZNF710;SIN3A;JADE1;SALL3	GO_Biological_Process_2023	Astrocyte
gs_ind_0	Regulation Of DNA-templated Transcription Elongation (GO:0032784)	4/44	0.00459154065796139	0.0453882247254871	7.16014897579143	38.5469459533253	INTS4;INTS8;INTS9;INTS2	GO_Biological_Process_2023	Astrocyte
gs_ind_0	Regulation Of Defense Response To Virus By Host (GO:0050691)	6/37	1.98110871383975e-05	0.00147224678991349	13.3429791452209	144.494708029872	DTX3L;TRIM22;STAT1;PARP9;NT5C2;SIN3A	GO_Biological_Process_2023	Astrocyte
gs_ind_0	Regulation Of Endothelial Cell Chemotaxis To Fibroblast Growth Factor (GO:2000544)	2/6	0.00338732956464401	0.0388875109495859	35.7186422699549	203.157400520884	FGF2;FGF1	GO_Biological_Process_2023	Astrocyte
gs_ind_0	Regulation Of Endothelial Cell Migration (GO:0010594)	7/88	0.000421309187551969	0.0103379735549309	5.95266676834218	46.2649808169335	GLUL;RHOJ;FGF2;GPLD1;PTN;RHOB;FGF1	GO_Biological_Process_2023	Astrocyte
gs_ind_0	Regulation Of Gene Expression (GO:0010468)	39/1124	2.59227546126195e-06	0.000374583804152352	2.41940658639805	31.1207652537591	ATG14;PAX6;TAPBP;GJA1;SETDB1;INSR;PSEN1;AHNAK;CNTN1;RIPK1;VSIR;ZNF98;ARNT2;CCNL2;RBL2;TULP3;SLC2A10;GSN;FGF2;WWC1;NTRK2;BCL6;MTOR;SORT1;NSD3;FGF1;NTRK3;AFF1;IRF2;DENND4A;SFMBT2;SMO;TRIM22;PARP9;CSF1;RBMS3;RNF168;JADE1;BMPR1B	GO_Biological_Process_2023	Astrocyte
gs_ind_0	Regulation Of Glycolytic Process (GO:0006110)	4/40	0.00324358124736771	0.0388875109495859	7.94560998808339	45.5369045315107	PSEN1;INSR;MTOR;ZBTB7A	GO_Biological_Process_2023	Astrocyte
gs_ind_0	Regulation Of Hydrogen Peroxide-Induced Cell Death (GO:1903205)	2/7	0.00469413012347406	0.0453882247254871	29.2236204527374	156.68075955078	RIPK1;LRRK2	GO_Biological_Process_2023	Astrocyte
gs_ind_0	Regulation Of I-kappaB kinase/NF-kappaB Signaling (GO:0043122)	14/231	1.5708081857178e-05	0.00127053190225721	4.34663422546634	48.0795782035091	NOD1;TRIM22;WLS;STAT1;GJA1;AKAP13;IKBKB;RIPK1;NEK6;UFL1;TRIM52;OPTN;TNFRSF1A;OTUD7B	GO_Biological_Process_2023	Astrocyte
gs_ind_0	Regulation Of Interleukin-8 Production (GO:0032677)	7/81	0.000253021546026792	0.00783463144304389	6.51310796919318	53.9417940911347	ARRB1;CNTN1;IL17D;NOD1;ANXA4;RIPK1;OTUD7B	GO_Biological_Process_2023	Astrocyte
gs_ind_0	Regulation Of Intracellular Signal Transduction (GO:1902531)	17/297	4.28986296297757e-06	0.000557896678335233	4.08119015554655	50.4404729739019	NTRK3;TNIK;MYO9A;LRRK2;STARD13;MOB3B;WWC1;AKAP13;NTRK2;ARHGAP31;PREX2;UFL1;OPTN;DIPK2A;MTOR;PIP5K1B;FGF1	GO_Biological_Process_2023	Astrocyte
gs_ind_0	Regulation Of Kinase Activity (GO:0043549)	7/82	0.000273019618234777	0.00824808067217556	6.42668231570338	52.7371423832264	NTRK3;NTRK2;NLRC5;MERTK;IGF1R;INSR;RBL2	GO_Biological_Process_2023	Astrocyte
gs_ind_0	Regulation Of MAPK Cascade (GO:0043408)	12/203	7.95355449260341e-05	0.00383096208060398	4.24482503150256	40.0682046395809	TNIK;RAF1;INSR;FGF2;WWC1;NTRK2;TGFBR3;CD81;NBR1;BCAR3;IGF1R;CASC2	GO_Biological_Process_2023	Astrocyte
gs_ind_0	Regulation Of MDA-5 Signaling Pathway (GO:0039533)	2/6	0.00338732956464401	0.0388875109495859	35.7186422699549	203.157400520884	DDX60;DHX58	GO_Biological_Process_2023	Astrocyte
gs_ind_0	Regulation Of Macroautophagy (GO:0016241)	6/95	0.00350442611529775	0.0398035472746264	4.68938726400115	26.5125224457233	ATG14;LRRK2;TECPR1;MTOR;SNX6;ATP6V0E1	GO_Biological_Process_2023	Astrocyte
gs_ind_0	Regulation Of Microtubule-Based Process (GO:0032886)	5/41	0.000398130604878063	0.00987355007536228	9.72682675777186	76.1487048549764	MPDZ;MARK4;PATJ;FRMPD2;CCNL2	GO_Biological_Process_2023	Astrocyte
gs_ind_0	Regulation Of Mitochondrial Translation (GO:0070129)	3/22	0.00446044840512083	0.0453882247254871	11.5539687404229	62.5359248857042	MTG2;FASTKD2;NSUN3	GO_Biological_Process_2023	Astrocyte
gs_ind_0	Regulation Of Myelination (GO:0031641)	4/25	0.000538324796483886	0.0124712075398451	13.4940700458435	101.570519279496	LGI4;RNF10;PTN;PARD3	GO_Biological_Process_2023	Astrocyte
gs_ind_0	Regulation Of Myeloid Leukocyte Differentiation (GO:0002761)	2/7	0.00469413012347406	0.0453882247254871	29.2236204527374	156.68075955078	UBASH3B;MTOR	GO_Biological_Process_2023	Astrocyte
gs_ind_0	Regulation Of Nuclear-Transcribed mRNA poly(A) Tail Shortening (GO:0060211)	3/14	0.00115492059239901	0.0210066325932155	19.5953923436688	132.537819381138	TNRC6C;CPEB3;TENT4A	GO_Biological_Process_2023	Astrocyte
gs_ind_0	Regulation Of Ossification (GO:0030278)	4/37	0.00243041150700463	0.0333346560338819	8.65780038355708	52.1173150091425	LRP4;CHSY1;PTN;NBR1	GO_Biological_Process_2023	Astrocyte
gs_ind_0	Regulation Of Phosphatidylinositol 3-Kinase Signaling (GO:0014066)	8/89	6.99254175100486e-05	0.00348484499391217	6.75719318993766	64.6533741259313	NTRK3;PIP5K1B;FGF2;PLXNB1;NTRK2;DIPK2A;IGF1R;INSR	GO_Biological_Process_2023	Astrocyte
gs_ind_0	Regulation Of Phosphorylation (GO:0042325)	6/82	0.0016678050342601	0.0273431952198179	5.48804533823137	35.1028928050752	ATG14;STAT2;ILK;IKBKB;NLRC5;PSEN1	GO_Biological_Process_2023	Astrocyte
gs_ind_0	Regulation Of Plasma Membrane Repair (GO:1905684)	2/5	0.00228140442333226	0.0319028650811141	45.9251051255824	279.360763494576	MYH9;SYTL4	GO_Biological_Process_2023	Astrocyte
gs_ind_0	Regulation Of Positive Chemotaxis (GO:0050926)	2/7	0.00469413012347406	0.0453882247254871	29.2236204527374	156.68075955078	NTRK3;CNTN1	GO_Biological_Process_2023	Astrocyte
gs_ind_0	Regulation Of Programmed Cell Death (GO:0043067)	10/194	0.000895646239967204	0.0173848945533933	3.68964839527525	25.8938234642311	RAF1;LRRK2;MBTD1;FANK1;MARK4;STAT1;ZBTB7A;FYN;RIPK1;CCNL2	GO_Biological_Process_2023	Astrocyte
gs_ind_0	Regulation Of Protein Binding (GO:0043393)	8/118	0.000491823928482086	0.0118447596109436	4.98022860673463	37.9363424634195	DTX3L;IFIT1;LRRK2;HIP1R;B2M;TCF7L2;ADD1;PSEN1	GO_Biological_Process_2023	Astrocyte
gs_ind_0	Regulation Of Protein Kinase B Signaling (GO:0051896)	8/135	0.00118810907686857	0.0214602202009386	4.31437751004016	29.0590248305068	NTRK3;CNTN1;FGF2;NTRK2;TCF7L2;MAGI2;IGF1R;INSR	GO_Biological_Process_2023	Astrocyte
gs_ind_0	Regulation Of Protein Localization To Nucleus (GO:1900180)	8/52	1.22457579367062e-06	0.000212341442622486	12.386886873336	168.62165131116	GLUL;DTX3L;PARP9;TCF7L2;SIN3A;MTOR;JAK1;OTUD7B	GO_Biological_Process_2023	Astrocyte
gs_ind_0	Regulation Of Protein Phosphorylation (GO:0001932)	16/262	3.59417648299861e-06	0.000492023843804178	4.3753129657351	54.8497794380563	ARRB1;NTRK3;STAT2;TNIK;CCND3;ATG14;LRRK2;FGF2;ILK;MOB3B;NTRK2;FYN;RIPK1;INSR;FAXDC2;FGF1	GO_Biological_Process_2023	Astrocyte
gs_ind_0	Regulation Of Protein-Containing Complex Disassembly (GO:0043244)	3/19	0.00290401849610813	0.0370262358253786	13.6557044549076	79.7719799304813	IGF1R;INSR;TECPR1	GO_Biological_Process_2023	Astrocyte
gs_ind_0	Regulation Of RIG-I Signaling Pathway (GO:0039535)	4/18	0.000141800995760533	0.00576288109333041	20.0119162286375	177.327309157863	NPLOC4;DDX60;SEC14L1;DHX58	GO_Biological_Process_2023	Astrocyte
gs_ind_0	Regulation Of Receptor Internalization (GO:0002090)	4/36	0.00219399564904499	0.0319028650811141	8.92441524955492	54.6355459244052	ARRB1;MKLN1;MAGI2;INSR	GO_Biological_Process_2023	Astrocyte
gs_ind_0	Regulation Of Response To External Stimulus (GO:0032101)	7/127	0.00356103391629102	0.0400963169535625	4.02218436280268	22.6758862801194	GRK4;DHX58;UFL1;ERAP1;BCL6;HERC5;STK24	GO_Biological_Process_2023	Astrocyte
gs_ind_0	Regulation Of Signal Transduction (GO:0009966)	10/193	0.000861049610261698	0.0168390228292532	3.70984768809543	26.18172487728	UBASH3B;LRRK2;GRK4;NCOA5;ILK;FYN;RGS20;GIT2;BRAP;TULP3	GO_Biological_Process_2023	Astrocyte
gs_ind_0	Regulation Of Sprouting Angiogenesis (GO:1903670)	5/33	0.000139490842029402	0.0057589790494996	12.4596322941647	110.61053031529	GLUL;RHOJ;FGF2;JAK1;FGF1	GO_Biological_Process_2023	Astrocyte
gs_ind_0	Regulation Of Transcription Elongation By RNA Polymerase II (GO:0034243)	7/77	0.000184452603810232	0.00662843502593201	6.88332849903598	59.1836707872649	ZMYND8;RECQL5;INTS4;INTS8;RNF168;INTS2;INTS9	GO_Biological_Process_2023	Astrocyte
gs_ind_0	Regulation Of Translation (GO:0006417)	9/202	0.00422930349423854	0.0451447670451234	3.17715329878326	17.3654238406505	PAIP2;CNOT10;MTG2;EPHA4;CPEB3;SAMD4A;MTOR;PATL2;NSUN3	GO_Biological_Process_2023	Astrocyte
gs_ind_0	Regulation Of Transmembrane Transporter Activity (GO:0022898)	3/9	0.000282229596241302	0.00824808067217556	34.6730615997548	283.375638879731	BCL2;AHCYL1;RIPK1	GO_Biological_Process_2023	Astrocyte
gs_ind_0	Regulation Of Triglyceride Biosynthetic Process (GO:0010866)	3/16	0.00173666860597388	0.0280563667337768	16.6915449313856	106.087897528112	PLIN5;GPLD1;SLC27A1	GO_Biological_Process_2023	Astrocyte
gs_ind_0	Regulation Of Trophoblast Cell Migration (GO:1901163)	3/13	0.000917874976664113	0.0175543589287012	21.4621513944223	150.094469097008	GJA1;ACVR1C;SMURF2	GO_Biological_Process_2023	Astrocyte
gs_ind_0	Regulation Of Viral Genome Replication (GO:0045069)	5/67	0.00370312600658823	0.0411837811201977	5.67680895283773	31.7820574262311	IFIT1;IFIH1;ZC3HAV1;RSAD2;MX1	GO_Biological_Process_2023	Astrocyte
gs_ind_0	Response To Amyloid-Beta (GO:1904645)	6/43	4.805324073303e-05	0.00272809028938723	11.2064371497198	111.427856847229	GJA1;EPHA4;FYN;SNX6;IGF1R;PSEN1	GO_Biological_Process_2023	Astrocyte
gs_ind_0	Response To Caffeine (GO:0031000)	2/6	0.00338732956464401	0.0388875109495859	35.7186422699549	203.157400520884	RYR3;GSTM2	GO_Biological_Process_2023	Astrocyte
gs_ind_0	Response To Calcium Ion (GO:0051592)	8/106	0.000237916436079682	0.00756676869272936	5.58862047173465	46.629163776944	CPNE8;ITPKB;AHCYL1;GPLD1;ADGRV1;ADD1;RYR3;SYT17	GO_Biological_Process_2023	Astrocyte
gs_ind_0	Response To Cholesterol (GO:0070723)	3/18	0.00247350581104929	0.0333346560338819	14.5370774964658	87.2532658184401	SMO;GRAMD1C;GPLD1	GO_Biological_Process_2023	Astrocyte
gs_ind_0	Response To Cytokine (GO:0034097)	8/125	0.00072048441288476	0.0151127415960747	4.6827206699137	33.8822317573009	XAF1;BCL2;OSMR;STAT1;RIPK1;ADAR;NFAT5;MX1	GO_Biological_Process_2023	Astrocyte
gs_ind_0	Response To Insulin (GO:0032868)	7/79	0.000216557707566802	0.00712995692887662	6.69311174404778	56.4741577222571	LPIN1;INSR;RAB31;GPLD1;PDE3B;SORT1;SLC27A1	GO_Biological_Process_2023	Astrocyte
gs_ind_0	Response To Leucine (GO:0043201)	3/10	0.000398586219881983	0.00987355007536228	30.0492430278885	235.213055733587	UBR2;UBR1;MTOR	GO_Biological_Process_2023	Astrocyte
gs_ind_0	Response To Peptide Hormone (GO:0043434)	5/55	0.0015498764150497	0.0262742542969765	7.02784307207699	45.4671935687619	STAT2;STAT1;TGFBR3;SORT1;SLC27A1	GO_Biological_Process_2023	Astrocyte
gs_ind_0	Ribosome-Associated Ubiquitin-Dependent Protein Catabolic Process (GO:1990116)	2/6	0.00338732956464401	0.0388875109495859	35.7186422699549	203.157400520884	RNF10;LTN1	GO_Biological_Process_2023	Astrocyte
gs_ind_0	Supramolecular Fiber Organization (GO:0097435)	13/315	0.00130225561975337	0.0230419514760443	2.89887509619567	19.2591330596841	GSN;TUBGCP3;HIP1R;COL5A3;MTM1;B2M;MYO19;RIPK1;FYN;CKAP5;MYH11;WDR73;CGNL1	GO_Biological_Process_2023	Astrocyte
gs_ind_0	Synapse Assembly (GO:0007416)	5/71	0.00474955242891908	0.0454175951015387	5.33481785999772	28.539701197508	FARP1;PLXNB1;DNM3;GABRB3;NLGN4X	GO_Biological_Process_2023	Astrocyte
gs_ind_0	Synapse Organization (GO:0050808)	8/131	0.000978465326264845	0.0185765570336851	4.45455668829163	30.8679628591156	FARP1;PSEN1;LRRK2;PDZRN3;DNM3;LRP4;NLGN4X;PTPRF	GO_Biological_Process_2023	Astrocyte
gs_ind_0	Tight Junction Organization (GO:0120193)	2/5	0.00228140442333226	0.0319028650811141	45.9251051255824	279.360763494576	MPDZ;PATJ	GO_Biological_Process_2023	Astrocyte
gs_ind_0	Transmembrane Receptor Protein Tyrosine Kinase Signaling Pathway (GO:0007169)	15/284	3.94206685441414e-05	0.00250080875325151	3.75111264504325	38.040859691747	NTRK3;UBASH3B;INSR;FGF2;PDK4;GPLD1;EPHA4;NTRK2;FYN;CSF1;MERTK;BCAR3;IGF1R;SORT1;FGF1	GO_Biological_Process_2023	Astrocyte
gs_ind_0	Transmembrane Receptor Protein Tyrosine Phosphatase Signaling Pathway (GO:0007185)	2/5	0.00228140442333226	0.0319028650811141	45.9251051255824	279.360763494576	PTN;PTPRF	GO_Biological_Process_2023	Astrocyte
gs_ind_0	Tumor Necrosis Factor-Mediated Signaling Pathway (GO:0033209)	5/38	0.000276950164750975	0.00824808067217556	10.5986733001658	86.8208656820742	STAT1;ILK;IKBKB;RIPK1;TNFRSF1A	GO_Biological_Process_2023	Astrocyte
gs_ind_0	Ubiquitin-Dependent Protein Catabolic Process (GO:0006511)	18/364	1.6721081720805e-05	0.00127916275164159	3.49255941337574	38.4141030729376	ARRB1;DTX3L;RC3H2;HERC6;TBL1X;SMURF2;APPBP2;ZSWIM8;RNF19A;RNF168;SPSB3;HERC5;CHFR;FBXO21;NPLOC4;UBE3B;OTUD7B;RNF144A	GO_Biological_Process_2023	Astrocyte
gs_ind_0	Unsaturated Fatty Acid Metabolic Process (GO:0033559)	5/49	0.000916019590854552	0.0175543589287012	7.9766029872731	55.8001092827089	SCD5;EPHX1;GSTM2;PNPLA8;CYP4F11	GO_Biological_Process_2023	Astrocyte
gs_ind_0	Vesicle-Mediated Transport (GO:0016192)	17/409	0.000233346257537234	0.00756676869272936	2.90848166778274	24.3235947371195	ATG14;DTX3L;LRRK2;VIPAS39;EPS15;HIP1R;REPS1;RHOB;RHOJ;MTM1;WASHC3;WASHC2A;AP3B1;DNM3;SYTL4;STX16;SORT1	GO_Biological_Process_2023	Astrocyte
gs_ind_0	snRNA 3'-End Processing (GO:0034472)	3/22	0.00446044840512083	0.0453882247254871	11.5539687404229	62.5359248857042	INTS8;INTS9;INTS2	GO_Biological_Process_2023	Astrocyte
gs_ind_0	snRNA Metabolic Process (GO:0016073)	4/21	0.000267390815532343	0.00818215895528968	16.5800706874929	136.400912950659	INTS4;INTS8;INTS9;INTS2	GO_Biological_Process_2023	Astrocyte
gs_ind_0	snRNA Processing (GO:0016180)	4/19	0.000177438157402159	0.006500234470465	18.7203614550884	161.68567304644	INTS4;INTS8;INTS9;INTS2	GO_Biological_Process_2023	Astrocyte
gs_ind_0	Actin-Based Cell Projection (GO:0098858)	5/83	0.000105486589445224	0.00336185879565473	12.7130495226476	116.412462960579	MYO10;GPM6A;WWOX;DMD;FSCN1	GO_Cellular_Component_2023	COP
gs_ind_0	Adherens Junction (GO:0005912)	6/149	0.000199688661400046	0.00368347109377265	8.24258510082704	70.2165308724359	CDH1;CDH10;PARD3;CTNNA3;LRRC7;PGM5	GO_Cellular_Component_2023	COP
gs_ind_0	COPII-coated ER To Golgi Transport Vesicle (GO:0030134)	4/76	0.000884379842841789	0.00743919514861034	11.2141142289166	78.8422195279667	HLA-B;HLA-C;B2M;HLA-A	GO_Cellular_Component_2023	COP
gs_ind_0	Caveola (GO:0005901)	3/62	0.00508889142130039	0.0269522767868873	10.5842098428776	55.8919868281761	ATP2B4;CDH1;LRP6	GO_Cellular_Component_2023	COP
gs_ind_0	Cell-Cell Junction (GO:0005911)	8/297	0.00028587604144298	0.00371638853875873	5.37173144325275	43.8330721445934	CDH1;PARD3;CDH10;PTPRJ;CTNNA3;LRRC7;PGM5;FSCN1	GO_Cellular_Component_2023	COP
gs_ind_0	Coated Vesicle Membrane (GO:0030662)	4/55	0.000257585391172913	0.00368347109377265	15.7949970938368	130.532371757336	HLA-B;HLA-C;B2M;HLA-A	GO_Cellular_Component_2023	COP
gs_ind_0	Cytoskeleton (GO:0005856)	10/593	0.00197346309918697	0.013970206374027	3.29814195618694	20.5407138594305	CDH1;ABLIM3;DISC1;BMERB1;KLHL4;SORBS2;DDX60;TLN2;FSCN1;SEPTIN7	GO_Cellular_Component_2023	COP
gs_ind_0	Dendrite (GO:0030425)	6/270	0.00424989321432947	0.0243093891859645	4.45857068547722	24.3476366553732	RGS12;SLC1A1;STAT1;SORBS2;SPG11;TRAK1	GO_Cellular_Component_2023	COP
gs_ind_0	ER To Golgi Transport Vesicle Membrane (GO:0012507)	4/55	0.000257585391172913	0.00368347109377265	15.7949970938368	130.532371757336	HLA-B;HLA-C;B2M;HLA-A	GO_Cellular_Component_2023	COP
gs_ind_0	Early Endosome (GO:0005769)	9/307	6.31936673605671e-05	0.00301223147752037	5.84779148957182	56.5440880375094	HLA-B;HLA-C;NAPEPLD;HLA-A;LDLRAD4;B2M;LRP6;PXK;TRAK1	GO_Cellular_Component_2023	COP
gs_ind_0	Early Endosome Membrane (GO:0031901)	6/116	5.02806500350735e-05	0.00301223147752037	10.7128569548625	106.034682360571	HLA-C;HLA-B;HLA-A;LDLRAD4;B2M;LRP6	GO_Cellular_Component_2023	COP
gs_ind_0	Endocytic Vesicle Membrane (GO:0030666)	5/159	0.00205156876821375	0.013970206374027	6.44732991689551	39.9034953445232	HLA-C;HLA-B;HLA-A;MSR1;B2M	GO_Cellular_Component_2023	COP
gs_ind_0	Endosome Membrane (GO:0010008)	8/361	0.00102378256854311	0.00813338373898141	4.39224970546071	30.2373499116131	HLA-C;HLA-B;HLA-A;CLEC16A;LDLRAD4;B2M;LRP6;PXK	GO_Cellular_Component_2023	COP
gs_ind_0	Extracellular Membrane-Bounded Organelle (GO:0065010)	3/57	0.00401818273110363	0.0239416721061591	11.5566559329242	63.7572102213274	EDIL3;GPM6A;ATP1A2	GO_Cellular_Component_2023	COP
gs_ind_0	Extracellular Vesicle (GO:1903561)	3/60	0.00464217675125396	0.0255319721318968	10.9528937517996	58.8452091433929	EDIL3;GPM6A;ATP1A2	GO_Cellular_Component_2023	COP
gs_ind_0	Filopodium (GO:0030175)	4/60	0.000360355869010902	0.00396391455911992	14.3954437533112	114.133102421951	MYO10;DMD;GPM6A;FSCN1	GO_Cellular_Component_2023	COP
gs_ind_0	GABA-ergic Synapse (GO:0098982)	3/19	0.000155511630147453	0.00368347109377265	38.2075724128704	335.034180319451	LRFN5;DISC1;NLGN2	GO_Cellular_Component_2023	COP
gs_ind_0	GBAF Complex (GO:0140288)	2/13	0.00232171781866761	0.0150911658213394	38.9894887720975	236.488713894796	BCL7C;BICRAL	GO_Cellular_Component_2023	COP
gs_ind_0	Glutamatergic Synapse (GO:0098978)	3/78	0.00959180887449641	0.0489867381804638	8.33792377527301	38.7450459671765	LRFN5;DISC1;BCR	GO_Cellular_Component_2023	COP
gs_ind_0	Golgi Membrane (GO:0000139)	9/426	0.000705848911201445	0.00630852464386292	4.16871562996456	30.2486564607881	HLA-C;HLA-B;CSGALNACT1;HLA-A;LDLRAD4;B2M;NOTCH2;CHST8;MMD2	GO_Cellular_Component_2023	COP
gs_ind_0	Lumenal Side Of Endoplasmic Reticulum Membrane (GO:0098553)	3/27	0.000454211749396104	0.00463944858311734	25.7265846736045	198.016160274958	HLA-B;HLA-C;HLA-A	GO_Cellular_Component_2023	COP
gs_ind_0	MHC Class I Protein Complex (GO:0042612)	3/5	1.70038770773812e-06	0.000243155442206552	252.25651214128	3351.14055103421	HLA-B;HLA-C;HLA-A	GO_Cellular_Component_2023	COP
gs_ind_0	MHC Protein Complex (GO:0042611)	3/21	0.000211695318394824	0.00368347109377265	34.0753534991946	288.289842728183	HLA-B;HLA-C;HLA-A	GO_Cellular_Component_2023	COP
gs_ind_0	Neuron Projection (GO:0043005)	10/557	0.00124704253261205	0.00938563590334334	3.51815146503573	23.5258102600397	RGS12;SLC1A1;STAT1;GPM6A;SORBS2;IGSF9B;SPG11;FBXO7;TRAK1;IGF1R	GO_Cellular_Component_2023	COP
gs_ind_0	Phagocytic Vesicle (GO:0045335)	4/100	0.00243602353156481	0.0151457115223378	8.42014866215549	50.6673037850904	HLA-C;HLA-A;B2M;HLA-B	GO_Cellular_Component_2023	COP
gs_ind_0	Phagocytic Vesicle Membrane (GO:0030670)	4/45	0.000117547510337578	0.00336185879565473	19.6058290812919	177.406637492141	HLA-B;HLA-C;B2M;HLA-A	GO_Cellular_Component_2023	COP
gs_ind_0	Recycling Endosome Membrane (GO:0055038)	4/70	0.000648725834883711	0.00618451962589137	12.2277145191137	89.7575429874171	HLA-B;HLA-C;B2M;HLA-A	GO_Cellular_Component_2023	COP
gs_ind_0	Transport Vesicle Membrane (GO:0030658)	4/60	0.000360355869010902	0.00396391455911992	14.3954437533112	114.133102421951	HLA-B;HLA-C;B2M;HLA-A	GO_Cellular_Component_2023	COP
gs_ind_0	Actin Binding (GO:0003779)	6/183	0.000597363156118086	0.0262995516142958	6.65815294451271	49.4233716174117	PLEKHH2;PHACTR3;DMD;TLN2;FSCN1;NCALD	GO_Molecular_Function_2023	COP
gs_ind_0	Cadherin Binding (GO:0045296)	9/317	8.06871101315774e-05	0.0189614708809207	5.65683928893005	53.3153240559719	CDH1;PDXDC1;CDH10;STAT1;PTPRJ;CTNNA3;FSCN1;SEPTIN7;PTPRT	GO_Molecular_Function_2023	COP
gs_ind_0	Double-Stranded RNA Binding (GO:0003725)	4/65	0.000489552533739406	0.0262995516142958	13.2234600616516	100.789460933467	EIF2AK2;ZFR2;DDX60;ADARB2	GO_Molecular_Function_2023	COP
gs_ind_0	GTPase Regulator Activity (GO:0030695)	9/423	0.000671477913556488	0.0262995516142958	4.1991991006294	30.6794722273579	DOCK3;RGS12;ARAP2;SGSM1;RIN2;RAPGEF4;MCF2L2;DOCK1;BCR	GO_Molecular_Function_2023	COP
gs_ind_0	Guanyl-Nucleotide Exchange Factor Activity (GO:0005085)	6/202	0.000998027320691782	0.0283946115912279	6.01154999971538	41.5381868179634	DOCK3;RIN2;RAPGEF4;BCR;MCF2L2;DOCK1	GO_Molecular_Function_2023	COP
gs_ind_0	Nitric-Oxide Synthase Binding (GO:0050998)	2/6	0.000458143800088129	0.0262995516142958	99.6568986568987	766.194869439804	ATP2B4;DMD	GO_Molecular_Function_2023	COP
gs_ind_0	Phosphatidylinositol-3,4,5-Trisphosphate Binding (GO:0005547)	3/36	0.001068494017842	0.0283946115912279	18.8108134822576	128.694276032996	MYO10;ARAP2;PARD3	GO_Molecular_Function_2023	COP
gs_ind_0	Phosphoric Ester Hydrolase Activity (GO:0042578)	4/51	0.000192060071497471	0.0225670584009528	17.1267825884001	146.565907818573	PUDP;ATP1A2;PTPRJ;PLCXD1	GO_Molecular_Function_2023	COP
gs_ind_0	STAT Family Protein Binding (GO:0097677)	2/9	0.00108745320987681	0.0283946115912279	59.7897435897436	408.000237024921	PTPRT;PARP9	GO_Molecular_Function_2023	COP
gs_ind_0	Single-Stranded RNA Binding (GO:0003727)	3/43	0.00179457254000822	0.0421724546901932	15.5568909601286	98.3660414647893	ZFR2;DDX60;ADARB2	GO_Molecular_Function_2023	COP
gs_ind_0	Anterograde Trans-Synaptic Signaling (GO:0098916)	6/199	0.000923929340797608	0.0485986833259542	6.10520322101405	42.6562915121096	SLC1A1;APBA2;LRP6;SPG11;NLGN2;PDE7B	GO_Biological_Process_2023	COP
gs_ind_0	Antigen Processing And Presentation Of Endogenous Peptide Antigen (GO:0002483)	3/21	0.000211695318394824	0.0231982786407661	34.0753534991946	288.289842728183	HLA-B;HLA-C;HLA-A	GO_Biological_Process_2023	COP
gs_ind_0	Antigen Processing And Presentation Of Endogenous Peptide Antigen Via MHC Class I Via ER Pathway (GO:0002484)	3/13	4.70494832981161e-05	0.00773375881712783	60.0493009565857	598.349890485984	HLA-B;HLA-C;HLA-A	GO_Biological_Process_2023	COP
gs_ind_0	Antigen Processing And Presentation Of Endogenous Peptide Antigen Via MHC Class I Via ER Pathway, TAP-independent (GO:0002486)	3/13	4.70494832981161e-05	0.00773375881712783	60.0493009565857	598.349890485984	HLA-B;HLA-C;HLA-A	GO_Biological_Process_2023	COP
gs_ind_0	Antigen Processing And Presentation Of Endogenous Peptide Antigen Via MHC Class Ib (GO:0002476)	3/13	4.70494832981161e-05	0.00773375881712783	60.0493009565857	598.349890485984	HLA-B;HLA-C;HLA-A	GO_Biological_Process_2023	COP
gs_ind_0	Antigen Processing And Presentation Of Peptide Antigen Via MHC Class Ib (GO:0002428)	3/13	4.70494832981161e-05	0.00773375881712783	60.0493009565857	598.349890485984	HLA-B;HLA-C;HLA-A	GO_Biological_Process_2023	COP
gs_ind_0	Axon Development (GO:0061564)	5/99	0.000241748880092124	0.0244538290247033	10.5564275697906	87.9098229435899	GPM6B;SLITRK5;PARD3;OLIG1;MTR	GO_Biological_Process_2023	COP
gs_ind_0	Cell Junction Assembly (GO:0034329)	6/95	1.62317424502338e-05	0.00773375881712783	13.2333120867859	145.944135797441	CDH1;CDH10;GPM6A;TLN2;FSCN1;NLGN2	GO_Biological_Process_2023	COP
gs_ind_0	Cell-Cell Junction Assembly (GO:0007043)	4/71	0.000684474181476199	0.0464913131716747	12.0462675535846	87.779460761579	CDH1;TLN2;CDH10;FSCN1	GO_Biological_Process_2023	COP
gs_ind_0	Cell-Cell Junction Organization (GO:0045216)	5/68	4.05308639241874e-05	0.00773375881712783	15.7219192255757	159.002793711301	CDH1;CDH10;TLN2;FSCN1;NLGN2	GO_Biological_Process_2023	COP
gs_ind_0	Defense Response To Symbiont (GO:0140546)	6/148	0.000192533726335595	0.0230165318301189	8.30063189293143	71.0138915032531	IFIT1;EIF2AK2;STAT1;NLRC5;DDX60;SERINC5	GO_Biological_Process_2023	COP
gs_ind_0	Defense Response To Virus (GO:0051607)	6/189	0.000707092215538778	0.0464913131716747	6.4394967357314	46.7143597216867	IFIT1;EIF2AK2;STAT1;NLRC5;DDX60;SERINC5	GO_Biological_Process_2023	COP
gs_ind_0	Negative Regulation Of Cell Motility (GO:2000146)	5/132	0.000901216637210698	0.0485986833259542	7.81783483994934	54.8168198340813	CDH1;LDLRAD4;PTPRJ;NAV3;PTPRT	GO_Biological_Process_2023	COP
gs_ind_0	Negative Regulation Of Gene Expression (GO:0010629)	8/336	0.000645015754367331	0.0464913131716747	4.7294357346307	34.7435501836451	PARP14;KAT2B;EIF2AK2;MSR1;PARP9;NOTCH2;ATP2B4;HDAC9	GO_Biological_Process_2023	COP
gs_ind_0	Negative Regulation Of Intracellular Signal Transduction (GO:1902532)	7/228	0.000313718978576059	0.0257837785517199	6.17736576457757	49.832889591756	PHLPP1;HDAC9;PTPRJ;STAT1;ATP2B4;P2RX7;IGF1R	GO_Biological_Process_2023	COP
gs_ind_0	Negative Regulation Of Protein Depolymerization (GO:1901880)	3/23	0.000279576443636285	0.0257837785517199	30.7494212028213	251.59898428807	NAV3;BMERB1;PLEKHH2	GO_Biological_Process_2023	COP
gs_ind_0	Negative Regulation Of Protein Modification Process (GO:0031400)	5/77	7.37567290160426e-05	0.0107766776284551	13.7671914599493	130.991224225512	PID1;PTPN13;LRP6;ATP2B4;DMD	GO_Biological_Process_2023	COP
gs_ind_0	Negative Regulation Of Protein Phosphorylation (GO:0001933)	6/148	0.000192533726335595	0.0230165318301189	8.30063189293143	71.0138915032531	PARD3;PID1;LDLRAD4;PTPN13;LRP6;DMD	GO_Biological_Process_2023	COP
gs_ind_0	Nervous System Development (GO:0007399)	13/432	1.12988098173167e-06	0.00148579349097715	6.00435193111782	82.2199822661122	GPM6B;CDH1;NAV2;MOG;APBA2;GPM6A;NAV3;NOTCH2;CHST8;TRAK1;NLGN2;WDPCP;MTR	GO_Biological_Process_2023	COP
gs_ind_0	Peptidyl-Tyrosine Dephosphorylation (GO:0035335)	3/29	0.000562767646185478	0.0435317326314061	23.7837894123037	177.965622522048	PTPRJ;PTPRT;PTPN13	GO_Biological_Process_2023	COP
gs_ind_0	Plasma Membrane Bounded Cell Projection Assembly (GO:0120031)	7/271	0.000872937447126861	0.0485986833259542	5.16762600624456	36.3989316459266	ABLIM3;DISC1;P2RX7;CEP164;FSCN1;WDPCP;SEPTIN7	GO_Biological_Process_2023	COP
gs_ind_0	Positive Regulation Of T Cell Mediated Cytotoxicity (GO:0001916)	3/33	0.000826602702999388	0.0485986833259542	20.6625773531647	146.666825265239	HLA-B;HLA-C;HLA-A	GO_Biological_Process_2023	COP
gs_ind_0	Regulation Of Peptidyl-Cysteine S-nitrosylation (GO:2000169)	2/5	0.000306558112291151	0.0257837785517199	128.133437990581	1036.6127393945	ATP2B4;DMD	GO_Biological_Process_2023	COP
gs_ind_0	Regulation Of Plasma Membrane Bounded Cell Projection Assembly (GO:0120032)	4/75	0.000841479846225183	0.0485986833259542	11.3712340874203	80.5123001508113	TBC1D19;WDPCP;MYO10;FSCN1	GO_Biological_Process_2023	COP
gs_ind_0	Regulation Of Type II Interferon-Mediated Signaling Pathway (GO:0060334)	3/11	2.736905217409e-05	0.00773375881712783	74.1821841319309	779.365271538627	PARP9;PARP14;NLRC5	GO_Biological_Process_2023	COP
gs_ind_0	Dendrite (GO:0030425)	3/270	0.000654452163400163	0.0248691822092062	22.6881288526546	166.342828019848	COBL;KIF1B;NLGN1	GO_Cellular_Component_2023	OL
gs_ind_0	Actin Binding (GO:0003779)	2/183	0.00598952811222379	0.0456535832023912	22.9580592567606	117.493439001632	COBL;PHACTR1	GO_Molecular_Function_2023	OL
gs_ind_0	Aminophospholipid Flippase Activity (GO:0015247)	1/6	0.00379520047388253	0.0456535832023912	438.625668449198	2444.90739038215	ATP8A1	GO_Molecular_Function_2023	OL
gs_ind_0	Amyloid-Beta Binding (GO:0001540)	2/79	0.00115380910051018	0.0456535832023912	53.9032258064516	364.638426547044	APBB2;NLGN1	GO_Molecular_Function_2023	OL
gs_ind_0	Clathrin Light Chain Binding (GO:0032051)	1/6	0.00379520047388253	0.0456535832023912	438.625668449198	2444.90739038215	HIP1	GO_Molecular_Function_2023	OL
gs_ind_0	Glycerophospholipid Flippase Activity (GO:0140333)	1/10	0.00631763579758403	0.0456535832023912	253.916408668731	1285.93685596883	ATP8A1	GO_Molecular_Function_2023	OL
gs_ind_0	Neurexin Family Protein Binding (GO:0042043)	1/11	0.00694728440036389	0.0456535832023912	229.728291316527	1141.61278845495	NLGN1	GO_Molecular_Function_2023	OL
gs_ind_0	Racemase And Epimerase Activity, Acting On Carbohydrates And Derivatives (GO:0016857)	1/10	0.00631763579758403	0.0456535832023912	253.916408668731	1285.93685596883	PHACTR1	GO_Molecular_Function_2023	OL
gs_ind_0	Actin Filament Network Formation (GO:0051639)	1/8	0.00505718676775577	0.043617525692514	321.643137254902	1700.50955218563	COBL	GO_Biological_Process_2023	OL
gs_ind_0	Actin Filament Organization (GO:0007015)	2/144	0.00375958758733409	0.043617525692514	29.2692445399212	163.423246695283	COBL;HIP1	GO_Biological_Process_2023	OL
gs_ind_0	Aminophospholipid Transport (GO:0015917)	1/5	0.00316363029057368	0.043617525692514	536.111111111111	3085.87436482527	ATP8A1	GO_Biological_Process_2023	OL
gs_ind_0	Cell Junction Maintenance (GO:0034331)	1/18	0.0113440952016833	0.0463543200482576	137.813445378151	617.274403586974	NLGN1	GO_Biological_Process_2023	OL
gs_ind_0	Cellular Response To Hexose Stimulus (GO:0071331)	1/25	0.0157221843624034	0.0477712524857643	98.421368547419	408.712699446572	ZBTB20	GO_Biological_Process_2023	OL
gs_ind_0	Cellular Response To Interleukin-6 (GO:0071354)	1/23	0.0144732076478696	0.0465601138135736	107.175163398693	453.93569821057	ST18	GO_Biological_Process_2023	OL
gs_ind_0	Chemical Synaptic Transmission (GO:0007268)	2/273	0.0128963844615139	0.0465601138135736	15.3138271883339	66.627526147868	KIF1B;NLGN1	GO_Biological_Process_2023	OL
gs_ind_0	Clathrin Coat Assembly (GO:0048268)	1/13	0.00820543090431806	0.043617525692514	192.962352941177	926.79027715575	HIP1	GO_Biological_Process_2023	OL
gs_ind_0	Contractile Actin Filament Bundle Assembly (GO:0030038)	1/14	0.00883392925418006	0.043617525692514	178.664488017429	844.93212368564	PHACTR1	GO_Biological_Process_2023	OL
gs_ind_0	Cytoskeleton-Dependent Intracellular Transport (GO:0030705)	1/22	0.0138481479659367	0.0465601138135736	112.162790697674	480.012302614547	KIF1B	GO_Biological_Process_2023	OL
gs_ind_0	Dendrite Arborization (GO:0140059)	1/6	0.00379520047388253	0.043617525692514	438.625668449198	2444.90739038215	PHACTR1	GO_Biological_Process_2023	OL
gs_ind_0	Digestive System Development (GO:0055123)	1/11	0.00694728440036389	0.043617525692514	229.728291316527	1141.61278845495	COBL	GO_Biological_Process_2023	OL
gs_ind_0	Excitatory Synapse Assembly (GO:1904861)	1/9	0.0056876033282675	0.043617525692514	283.795847750865	1467.07307876505	NLGN1	GO_Biological_Process_2023	OL
gs_ind_0	Hepaticobiliary System Development (GO:0061008)	1/23	0.0144732076478696	0.0465601138135736	107.175163398693	453.93569821057	COBL	GO_Biological_Process_2023	OL
gs_ind_0	Interleukin-1-Mediated Signaling Pathway (GO:0070498)	1/19	0.011970680944779	0.0465601138135736	130.360890302067	576.885379547291	ST18	GO_Biological_Process_2023	OL
gs_ind_0	Interleukin-6-Mediated Signaling Pathway (GO:0070102)	1/13	0.00820543090431806	0.043617525692514	192.962352941177	926.79027715575	ST18	GO_Biological_Process_2023	OL
gs_ind_0	Lipid Translocation (GO:0034204)	1/24	0.0150978863723913	0.0465601138135736	102.612015018774	430.272754765449	ATP8A1	GO_Biological_Process_2023	OL
gs_ind_0	Maintenance Of Lens Transparency (GO:0036438)	1/6	0.00379520047388253	0.043617525692514	438.625668449198	2444.90739038215	APBB2	GO_Biological_Process_2023	OL
gs_ind_0	Maintenance Of Synapse Structure (GO:0099558)	1/10	0.00631763579758403	0.043617525692514	253.916408668731	1285.93685596883	NLGN1	GO_Biological_Process_2023	OL
gs_ind_0	Modification-Dependent Protein Catabolic Process (GO:0019941)	2/191	0.00650594067571599	0.043617525692514	21.9845457972107	110.69305800355	RNF130;FBXL7	GO_Biological_Process_2023	OL
gs_ind_0	Negative Regulation Of Cell Cycle Phase Transition (GO:1901988)	1/12	0.00757654936113965	0.043617525692514	209.746803069054	1024.13017259968	APBB2	GO_Biological_Process_2023	OL
gs_ind_0	Negative Regulation Of Dendritic Spine Development (GO:0061000)	1/6	0.00379520047388253	0.043617525692514	438.625668449198	2444.90739038215	NLGN1	GO_Biological_Process_2023	OL
gs_ind_0	Neuromuscular Synaptic Transmission (GO:0007274)	1/18	0.0113440952016833	0.0463543200482576	137.813445378151	617.274403586974	KIF1B	GO_Biological_Process_2023	OL
gs_ind_0	Neuron Cell-Cell Adhesion (GO:0007158)	1/14	0.00883392925418006	0.043617525692514	178.664488017429	844.93212368564	NLGN1	GO_Biological_Process_2023	OL
gs_ind_0	Neuron Development (GO:0048666)	2/150	0.00407106153819351	0.043617525692514	28.0825259396688	154.562052329815	FRYL;NLGN1	GO_Biological_Process_2023	OL
gs_ind_0	Neuron Projection Arborization (GO:0140058)	2/7	8.08796959179562e-06	0.00191684879325556	760.881261595547	8921.43386457198	NLGN1;PHACTR1	GO_Biological_Process_2023	OL
gs_ind_0	Neuron Projection Development (GO:0031175)	2/192	0.00657187623497515	0.043617525692514	21.8686057100005	109.888779531185	FRYL;NLGN1	GO_Biological_Process_2023	OL
gs_ind_0	Neurotransmitter-Gated Ion Channel Clustering (GO:0072578)	1/5	0.00316363029057368	0.043617525692514	536.111111111111	3085.87436482527	NLGN1	GO_Biological_Process_2023	OL
gs_ind_0	Pentose-Phosphate Shunt (GO:0006098)	1/11	0.00694728440036389	0.043617525692514	229.728291316527	1141.61278845495	PHACTR1	GO_Biological_Process_2023	OL
gs_ind_0	Pentose-Phosphate Shunt, Non-Oxidative Branch (GO:0009052)	1/5	0.00316363029057368	0.043617525692514	536.111111111111	3085.87436482527	PHACTR1	GO_Biological_Process_2023	OL
gs_ind_0	Plasma Membrane Bounded Cell Projection Organization (GO:0120036)	2/131	0.00312499012702332	0.043617525692514	32.2177133401623	185.842214083799	FRYL;NLGN1	GO_Biological_Process_2023	OL
gs_ind_0	Positive Regulation Of Behavior (GO:0048520)	1/11	0.00694728440036389	0.043617525692514	229.728291316527	1141.61278845495	NLGN1	GO_Biological_Process_2023	OL
gs_ind_0	Positive Regulation Of Circadian Rhythm (GO:0042753)	1/11	0.00694728440036389	0.043617525692514	229.728291316527	1141.61278845495	NLGN1	GO_Biological_Process_2023	OL
gs_ind_0	Positive Regulation Of Cysteine-Type Endopeptidase Activity Involved In Apoptotic Process (GO:0043280)	2/109	0.00217869476485006	0.043617525692514	38.8319886093972	238.002396477338	ST18;HIP1	GO_Biological_Process_2023	OL
gs_ind_0	Positive Regulation Of Cysteine-Type Endopeptidase Activity Involved In Apoptotic Signaling Pathway (GO:2001269)	1/6	0.00379520047388253	0.043617525692514	438.625668449198	2444.90739038215	ST18	GO_Biological_Process_2023	OL
gs_ind_0	Positive Regulation Of Dendrite Development (GO:1900006)	1/10	0.00631763579758403	0.043617525692514	253.916408668731	1285.93685596883	COBL	GO_Biological_Process_2023	OL
gs_ind_0	Positive Regulation Of Dendritic Spine Development (GO:0060999)	1/20	0.0125968848376058	0.0465601138135736	123.67269984917	540.982199681737	NLGN1	GO_Biological_Process_2023	OL
gs_ind_0	Positive Regulation Of Developmental Process (GO:0051094)	2/232	0.00945638532260768	0.0448500915693351	18.0559121696401	84.1597815234591	COBL;NLGN1	GO_Biological_Process_2023	OL
gs_ind_0	Positive Regulation Of ERBB Signaling Pathway (GO:1901186)	1/24	0.0150978863723913	0.0465601138135736	102.612015018774	430.272754765449	HIP1	GO_Biological_Process_2023	OL
gs_ind_0	Positive Regulation Of Endocytosis (GO:0045807)	2/79	0.00115380910051018	0.043617525692514	53.9032258064516	364.638426547044	HIP1;NLGN1	GO_Biological_Process_2023	OL
gs_ind_0	Positive Regulation Of Excitatory Postsynaptic Potential (GO:2000463)	1/22	0.0138481479659367	0.0465601138135736	112.162790697674	480.012302614547	NLGN1	GO_Biological_Process_2023	OL
gs_ind_0	Positive Regulation Of Glycolytic Process (GO:0045821)	1/18	0.0113440952016833	0.0463543200482576	137.813445378151	617.274403586974	ZBTB20	GO_Biological_Process_2023	OL
gs_ind_0	Positive Regulation Of Lipid Metabolic Process (GO:0045834)	1/24	0.0150978863723913	0.0465601138135736	102.612015018774	430.272754765449	ZBTB20	GO_Biological_Process_2023	OL
gs_ind_0	Positive Regulation Of Neuron Projection Development (GO:0010976)	2/92	0.00155971618910229	0.043617525692514	46.1455631976548	298.250376141054	COBL;NLGN1	GO_Biological_Process_2023	OL
gs_ind_0	Positive Regulation Of Neurotransmitter Secretion (GO:0001956)	1/6	0.00379520047388253	0.043617525692514	438.625668449198	2444.90739038215	NLGN1	GO_Biological_Process_2023	OL
gs_ind_0	Positive Regulation Of Regulated Secretory Pathway (GO:1903307)	1/12	0.00757654936113965	0.043617525692514	209.746803069054	1024.13017259968	NLGN1	GO_Biological_Process_2023	OL
gs_ind_0	Positive Regulation Of Ruffle Assembly (GO:1900029)	1/12	0.00757654936113965	0.043617525692514	209.746803069054	1024.13017259968	NLGN1	GO_Biological_Process_2023	OL
gs_ind_0	Positive Regulation Of Synaptic Transmission, GABAergic (GO:0032230)	1/7	0.00442638589126431	0.043617525692514	371.135746606335	2011.61952769168	NLGN1	GO_Biological_Process_2023	OL
gs_ind_0	Positive Regulation Of Synaptic Transmission, Glutamatergic (GO:0051968)	1/22	0.0138481479659367	0.0465601138135736	112.162790697674	480.012302614547	NLGN1	GO_Biological_Process_2023	OL
gs_ind_0	Postsynapse Assembly (GO:0099068)	1/9	0.0056876033282675	0.043617525692514	283.795847750865	1467.07307876505	NLGN1	GO_Biological_Process_2023	OL
gs_ind_0	Postsynaptic Density Organization (GO:0097106)	1/7	0.00442638589126431	0.043617525692514	371.135746606335	2011.61952769168	NLGN1	GO_Biological_Process_2023	OL
gs_ind_0	Postsynaptic Membrane Assembly (GO:0097104)	1/7	0.00442638589126431	0.043617525692514	371.135746606335	2011.61952769168	NLGN1	GO_Biological_Process_2023	OL
gs_ind_0	Postsynaptic Membrane Organization (GO:0001941)	1/17	0.0107171273847913	0.0463543200482576	146.169340463458	663.011284016349	NLGN1	GO_Biological_Process_2023	OL
gs_ind_0	Presynapse Assembly (GO:0099054)	1/15	0.00946204463488083	0.0448500915693351	166.338742393509	775.216183901564	NLGN1	GO_Biological_Process_2023	OL
gs_ind_0	Presynapse Organization (GO:0099172)	1/11	0.00694728440036389	0.043617525692514	229.728291316527	1141.61278845495	NLGN1	GO_Biological_Process_2023	OL
gs_ind_0	Presynaptic Membrane Assembly (GO:0097105)	1/8	0.00505718676775577	0.043617525692514	321.643137254902	1700.50955218563	NLGN1	GO_Biological_Process_2023	OL
gs_ind_0	Presynaptic Membrane Organization (GO:0097090)	1/9	0.0056876033282675	0.043617525692514	283.795847750865	1467.07307876505	NLGN1	GO_Biological_Process_2023	OL
gs_ind_0	Protein Localization To Cell Junction (GO:1902414)	1/23	0.0144732076478696	0.0465601138135736	107.175163398693	453.93569821057	NLGN1	GO_Biological_Process_2023	OL
gs_ind_0	Protein Localization To Synapse (GO:0035418)	1/13	0.00820543090431806	0.043617525692514	192.962352941177	926.79027715575	NLGN1	GO_Biological_Process_2023	OL
gs_ind_0	Protein Mannosylation (GO:0035268)	1/21	0.0132227071035661	0.0465601138135736	117.637015781922	508.876519398841	TMTC2	GO_Biological_Process_2023	OL
gs_ind_0	Protein O-linked Mannosylation (GO:0035269)	1/16	0.0100897772704499	0.0451184379829553	155.603415559772	715.189478686121	TMTC2	GO_Biological_Process_2023	OL
gs_ind_0	Receptor Clustering (GO:0043113)	1/19	0.011970680944779	0.0465601138135736	130.360890302067	576.885379547291	NLGN1	GO_Biological_Process_2023	OL
gs_ind_0	Regulation Of AMPA Receptor Activity (GO:2000311)	1/24	0.0150978863723913	0.0465601138135736	102.612015018774	430.272754765449	NLGN1	GO_Biological_Process_2023	OL
gs_ind_0	Regulation Of Cell-Substrate Junction Assembly (GO:0090109)	1/21	0.0132227071035661	0.0465601138135736	117.637015781922	508.876519398841	LIMCH1	GO_Biological_Process_2023	OL
gs_ind_0	Regulation Of Cysteine-Type Endopeptidase Activity Involved In Apoptotic Signaling Pathway (GO:2001267)	1/10	0.00631763579758403	0.043617525692514	253.916408668731	1285.93685596883	ST18	GO_Biological_Process_2023	OL
gs_ind_0	Regulation Of Dendritic Spine Development (GO:0060998)	1/20	0.0125968848376058	0.0465601138135736	123.67269984917	540.982199681737	NLGN1	GO_Biological_Process_2023	OL
gs_ind_0	Regulation Of Intracellular Signal Transduction (GO:1902531)	2/297	0.0151271255850007	0.0465601138135736	14.061776995062	58.9366443090785	NLGN1;PHLPP1	GO_Biological_Process_2023	OL
gs_ind_0	Regulation Of NMDA Receptor Activity (GO:2000310)	1/16	0.0100897772704499	0.0451184379829553	155.603415559772	715.189478686121	NLGN1	GO_Biological_Process_2023	OL
gs_ind_0	Regulation Of Programmed Cell Death (GO:0043067)	2/194	0.00670466578405248	0.043617525692514	21.6403392525841	108.308850767364	HIP1;PHLPP1	GO_Biological_Process_2023	OL
gs_ind_0	Regulation Of Protein Kinase B Signaling (GO:0051896)	2/135	0.00331434650985101	0.043617525692514	31.2493311931514	178.417894139644	HIP1;PHLPP1	GO_Biological_Process_2023	OL
gs_ind_0	Regulation Of Ruffle Assembly (GO:1900027)	1/24	0.0150978863723913	0.0465601138135736	102.612015018774	430.272754765449	NLGN1	GO_Biological_Process_2023	OL
gs_ind_0	Regulation Of Synaptic Transmission, GABAergic (GO:0032228)	1/16	0.0100897772704499	0.0451184379829553	155.603415559772	715.189478686121	NLGN1	GO_Biological_Process_2023	OL
gs_ind_0	Regulation Of Synaptic Vesicle Exocytosis (GO:2000300)	1/18	0.0113440952016833	0.0463543200482576	137.813445378151	617.274403586974	NLGN1	GO_Biological_Process_2023	OL
gs_ind_0	Smooth Muscle Contraction (GO:0006939)	1/14	0.00883392925418006	0.043617525692514	178.664488017429	844.93212368564	APBB2	GO_Biological_Process_2023	OL
gs_ind_0	Stress Fiber Assembly (GO:0043149)	1/14	0.00883392925418006	0.043617525692514	178.664488017429	844.93212368564	PHACTR1	GO_Biological_Process_2023	OL
gs_ind_0	Synapse Organization (GO:0050808)	2/131	0.00312499012702332	0.043617525692514	32.2177133401623	185.842214083799	APBB2;NLGN1	GO_Biological_Process_2023	OL
gs_ind_0	Synaptic Vesicle Localization (GO:0097479)	1/13	0.00820543090431806	0.043617525692514	192.962352941177	926.79027715575	NLGN1	GO_Biological_Process_2023	OL
gs_ind_0	Vesicle-Mediated Transport (GO:0016192)	3/409	0.00215429437708245	0.043617525692514	14.8791447488943	91.3622941272311	KIF1B;HIP1;EXOC6B	GO_Biological_Process_2023	OL
gs_ind_0	Actin-Based Cell Projection (GO:0098858)	1/83	0.00605484198642299	0.0151371049660575	297.872727272727	1521.20533690277	WWOX	GO_Cellular_Component_2023	Progenitor
gs_ind_0	Axon (GO:0030424)	1/205	0.01491028939195	0.0245085057781274	119.81075794621	503.888552923395	DSCAM	GO_Cellular_Component_2023	Progenitor
gs_ind_0	Dendrite (GO:0030425)	1/270	0.0196068046225019	0.0245085057781274	90.7692022263451	356.893483625737	DSCAM	GO_Cellular_Component_2023	Progenitor
gs_ind_0	Microvillus (GO:0005902)	1/57	0.00416078106778056	0.0151371049660575	435.223008849558	2385.91536877352	WWOX	GO_Cellular_Component_2023	Progenitor
gs_ind_0	Neuron Projection (GO:0043005)	1/557	0.0401653012501216	0.0401653012501216	43.6479784366577	140.317417641504	DSCAM	GO_Cellular_Component_2023	Progenitor
gs_ind_0	Cell Adhesion Mediator Activity (GO:0098631)	1/28	0.00204533769939608	0.00313990618475586	894.818181818182	5540.88631704466	DSCAM	GO_Molecular_Function_2023	Progenitor
gs_ind_0	Cell-Cell Adhesion Mediator Activity (GO:0098632)	1/43	0.00313990618475586	0.00313990618475586	578.788235294118	3335.88208560094	DSCAM	GO_Molecular_Function_2023	Progenitor
gs_ind_0	Axon Guidance (GO:0007411)	1/148	0.0107794837902835	0.0150498620200655	166.342372881356	753.549346705708	DSCAM	GO_Biological_Process_2023	Progenitor
gs_ind_0	Axonogenesis (GO:0007409)	1/187	0.0136070693051671	0.0167471622217441	131.432171581769	564.785835295926	DSCAM	GO_Biological_Process_2023	Progenitor
gs_ind_0	Cell Junction Assembly (GO:0034329)	1/95	0.00692821332289706	0.0140019423299728	259.971428571429	1292.61780084071	DSCAM	GO_Biological_Process_2023	Progenitor
gs_ind_0	Cell-Cell Adhesion Via Plasma-Membrane Adhesion Molecules (GO:0098742)	1/172	0.0125201749661999	0.0160258239567359	142.980174927114	626.312351175856	DSCAM	GO_Biological_Process_2023	Progenitor
gs_ind_0	Cellular Response To Growth Factor Stimulus (GO:0071363)	1/155	0.0112873965150491	0.0150498620200655	158.778640776699	711.974306086229	WWOX	GO_Biological_Process_2023	Progenitor
gs_ind_0	Cellular Response To Transforming Growth Factor Beta Stimulus (GO:0071560)	1/96	0.00700097116498637	0.0140019423299728	257.242931937173	1276.36390218342	WWOX	GO_Biological_Process_2023	Progenitor
gs_ind_0	Dendrite Self-Avoidance (GO:0070593)	1/12	0.000876915157545932	0.0128513957852875	2140.61739130435	15068.0205469018	DSCAM	GO_Biological_Process_2023	Progenitor
gs_ind_0	Eye Photoreceptor Cell Differentiation (GO:0001754)	1/12	0.000876915157545932	0.0128513957852875	2140.61739130435	15068.0205469018	DSCAM	GO_Biological_Process_2023	Progenitor
gs_ind_0	Homophilic Cell Adhesion Via Plasma Membrane Adhesion Molecules (GO:0007156)	1/60	0.00437944925383792	0.0129324354322499	413.248739495798	2244.2846038893	DSCAM	GO_Biological_Process_2023	Progenitor
gs_ind_0	Negative Regulation Of Cell Adhesion (GO:0007162)	1/72	0.00525380189435152	0.0129324354322499	343.791608391608	1804.49452661351	DSCAM	GO_Biological_Process_2023	Progenitor
gs_ind_0	Negative Regulation Of Cellular Process (GO:0048523)	1/535	0.038599657493804	0.041172967993391	45.4692235734331	147.980128101699	DSCAM	GO_Biological_Process_2023	Progenitor
gs_ind_0	Negative Regulation Of Signal Transduction (GO:0009968)	1/266	0.0193182202706058	0.0220779660235494	92.1457627118644	363.672287363448	WWOX	GO_Biological_Process_2023	Progenitor
gs_ind_0	Negative Regulation Of Wnt Signaling Pathway (GO:0030178)	1/139	0.0101261975882062	0.0150498620200655	177.190613718412	813.770820667959	WWOX	GO_Biological_Process_2023	Progenitor
gs_ind_0	Nervous System Development (GO:0007399)	1/432	0.031246950423893	0.0344793935711923	56.4660486674392	195.701922745276	DSCAM	GO_Biological_Process_2023	Progenitor
gs_ind_0	Neuron Projection Guidance (GO:0097485)	1/124	0.00903674820009563	0.0150498620200655	198.784615384615	935.571022262207	DSCAM	GO_Biological_Process_2023	Progenitor
gs_ind_0	Positive Regulation Of Apoptotic Signaling Pathway (GO:2001235)	1/61	0.00445233153513797	0.0129324354322499	406.40826446281	2200.42739354925	WWOX	GO_Biological_Process_2023	Progenitor
gs_ind_0	Positive Regulation Of Axon Extension (GO:0045773)	1/19	0.00138821217438184	0.0128513957852875	1330.42702702703	8753.86201790406	DSCAM	GO_Biological_Process_2023	Progenitor
gs_ind_0	Positive Regulation Of Chemotaxis (GO:0050921)	1/44	0.00321284894632189	0.0128513957852875	565.468965517241	3246.12956762002	DSCAM	GO_Biological_Process_2023	Progenitor
gs_ind_0	Positive Regulation Of Extrinsic Apoptotic Signaling Pathway (GO:2001238)	1/31	0.00226431546251848	0.0128513957852875	806.744262295082	4913.4620452617	WWOX	GO_Biological_Process_2023	Progenitor
gs_ind_0	Positive Regulation Of Phosphate Metabolic Process (GO:0045937)	1/30	0.00219132643441215	0.0128513957852875	834.11186440678	5107.47400626642	DSCAM	GO_Biological_Process_2023	Progenitor
gs_ind_0	Positive Regulation Of Phosphorylation (GO:0042327)	1/230	0.0167184122932607	0.0198144145697904	106.694117647059	436.511736342528	DSCAM	GO_Biological_Process_2023	Progenitor
gs_ind_0	Regulation Of Cell Adhesion (GO:0030155)	1/144	0.0104891698642025	0.0150498620200655	170.995818815331	779.298395870713	DSCAM	GO_Biological_Process_2023	Progenitor
gs_ind_0	Regulation Of Extrinsic Apoptotic Signaling Pathway (GO:2001236)	1/60	0.00437944925383792	0.0129324354322499	413.248739495798	2244.2846038893	WWOX	GO_Biological_Process_2023	Progenitor
gs_ind_0	Regulation Of Phosphorylation (GO:0042325)	1/82	0.00598203793646716	0.0136732295690678	301.534969325153	1543.55569183777	DSCAM	GO_Biological_Process_2023	Progenitor
gs_ind_0	Regulation Of Wnt Signaling Pathway (GO:0030111)	1/109	0.00794649974396431	0.0149581171651093	226.34930875576	1094.40427934026	WWOX	GO_Biological_Process_2023	Progenitor
gs_ind_0	Response To Transforming Growth Factor Beta (GO:0071559)	1/38	0.00277513899853181	0.0128513957852875	656.04	3862.14319709876	WWOX	GO_Biological_Process_2023	Progenitor
gs_ind_0	Skeletal System Development (GO:0001501)	1/149	0.010852053398261	0.0150498620200655	165.218181818182	747.348082841574	WWOX	GO_Biological_Process_2023	Progenitor
gs_ind_0	Skeletal System Morphogenesis (GO:0048705)	1/43	0.00313990618475586	0.0128513957852875	578.788235294118	3335.88208560094	WWOX	GO_Biological_Process_2023	Progenitor
gs_ind_0	Synapse Assembly (GO:0007416)	1/71	0.00518095873397471	0.0129324354322499	348.676595744681	1835.00303881793	DSCAM	GO_Biological_Process_2023	Progenitor
gs_ind_0	Synapse Organization (GO:0050808)	1/131	0.00954525733630113	0.0150498620200655	188.089655172414	874.938691965813	DSCAM	GO_Biological_Process_2023	Progenitor
gs_ind_0	Actin Cytoskeleton (GO:0015629)	16/325	0.000191907353377352	0.00277199510433953	3.08587778903066	26.4104783823156	LIMA1;ARPC5;AIF1L;KNTC1;KPTN;ARPC2;H1-0;MTSS1;SPPL2B;NTN1;GAS2L3;TRIOBP;CFL1;PPP1R9B;BIN1;BARX2	GO_Cellular_Component_2023	L2_L3
gs_ind_0	Activin Receptor Complex (GO:0048179)	2/5	0.00286280806277494	0.0286280806277494	40.8347676419966	239.126451317894	ACVR2A;ACVR1C	GO_Cellular_Component_2023	L2_L3
gs_ind_0	Asymmetric Synapse (GO:0032279)	8/133	0.00221978425351066	0.0230857562365109	3.8933814420659	23.78990488243	CNIH4;SPOCK1;RPL12;INSYN2A;RPS13;RPLP0;PPP1R9B;RPL8	GO_Cellular_Component_2023	L2_L3
gs_ind_0	Cell-Substrate Junction (GO:0030055)	21/394	6.23930539831187e-06	0.000147474491232826	3.35088837993391	40.159196597307	LIMA1;CALR;AKAP12;RPL8;ARPC2;TNC;LMO7;RPL12;CFL1;AIF1L;RPL19;RPS13;TRIOBP;CHP1;ARPC5;CAPN1;FBLIM1;RND3;RPLP0;RPS4X;YWHAB	GO_Cellular_Component_2023	L2_L3
gs_ind_0	Cytoskeleton (GO:0005856)	29/593	6.66617521679223e-07	2.16650694545747e-05	3.06323410482535	43.5624034864306	LIMA1;SPPL2B;BIN1;KNTC1;TUBB2B;ARPC2;SEPTIN6;GAPDH;CFL1;PPP1R9B;ACTR1A;AIF1L;EPB41L5;HINT1;CFAP58;MTSS1;NTN1;TUBA1A;CCT3;TRIOBP;BARX2;NINL;CHP1;ARPC5;TUBB2A;RAC3;H1-0;CDK16;GAS2L3	GO_Cellular_Component_2023	L2_L3
gs_ind_0	Cytosolic Large Ribosomal Subunit (GO:0022625)	7/52	2.98267878343306e-05	0.000516997655795063	9.48078687907382	98.790781940992	RPL36AL;RPL28;RPL13;RPL19;RPL12;RPLP0;RPL8	GO_Cellular_Component_2023	L2_L3
gs_ind_0	Cytosolic Small Ribosomal Subunit (GO:0022627)	8/41	4.31255366913798e-07	1.86877325662646e-05	14.6190242497306	214.26468534626	RPS27A;RPS24;RPS15A;RPS13;RPS27AP5;FAU;RPS4X;RPS4Y1	GO_Cellular_Component_2023	L2_L3
gs_ind_0	Endocytic Vesicle Lumen (GO:0071682)	3/21	0.00537192747081616	0.042324277042794	10.8270193543437	56.5881583252457	HSPH1;CALR;APOE	GO_Cellular_Component_2023	L2_L3
gs_ind_0	Endoplasmic Reticulum Lumen (GO:0005788)	12/284	0.00410556906764151	0.0380608191432142	2.64237991280776	14.5209634217093	APOE;CALR;ANO8;MIA3;TSPAN14;ADAMTSL1;MEPE;COL6A2;THBS1;TNC;ARSD;CST3	GO_Cellular_Component_2023	L2_L3
gs_ind_0	Focal Adhesion (GO:0005925)	21/386	4.55557159324875e-06	0.000118444861424468	3.42491752709824	42.1236071049789	LIMA1;CALR;AKAP12;RPL8;ARPC2;TNC;LMO7;RPL12;CFL1;AIF1L;RPL19;RPS13;TRIOBP;CHP1;ARPC5;CAPN1;FBLIM1;RND3;RPLP0;RPS4X;YWHAB	GO_Cellular_Component_2023	L2_L3
gs_ind_0	Intracellular Non-Membrane-Bounded Organelle (GO:0043232)	36/1184	0.000839785255974844	0.0103973412644505	1.85465615904198	13.1353506557402	RPS27A;ABCC4;NOP56;RACGAP1;CEMIP2;DDX55;RPL13;SPPL2B;SCD;SURF6;BIN1;NAA10;JPT1;GAPDH;SHOC1;RPL36AL;ABHD14B;CEP152;EPB41L5;LRWD1;PHLDA1;HINT1;CFAP58;RPL19;RPS13;CCT3;CHD7;TUBB2A;INO80B;PIN4;BEND3;RAC3;ZNF354A;GLI2;RPS4X;FAAH2	GO_Cellular_Component_2023	L2_L3
gs_ind_0	Intracellular Organelle Lumen (GO:0070013)	35/854	2.83263094193221e-06	8.18315605447082e-05	2.54545590633513	32.5164291359452	ALKBH7;CALR;MIA3;ADAMTSL1;ELAC2;FOXO3B;PSMD6;ACSM6;HSPH1;ECHS1;CYP27A1;ATP5F1B;TSPAN14;BLOC1S1;COL6A2;NIT2;TNC;ARSD;ACSS2;MAIP1;ATP5F1D;CD63;ALOX5;ANO8;SARS2;ATP5F1E;NDUFS8;GADD45GIP1;CST3;APOE;ARPC5;CAPN1;MEPE;BCAN;THBS1	GO_Cellular_Component_2023	L2_L3
gs_ind_0	Large Ribosomal Subunit (GO:0015934)	7/52	2.98267878343306e-05	0.000516997655795063	9.48078687907382	98.790781940992	RPL36AL;RPL28;RPL13;RPL19;RPL12;RPLP0;RPL8	GO_Cellular_Component_2023	L2_L3
gs_ind_0	Low-Density Lipoprotein Particle (GO:0034362)	2/6	0.00424524521212774	0.0380608191432142	31.7595873690842	173.469459131819	APOE;SELENOS	GO_Cellular_Component_2023	L2_L3
gs_ind_0	Microtubule Cytoskeleton (GO:0015630)	15/340	0.000931167531507986	0.0110047071905489	2.75128072889806	19.2013845080033	NINL;CHP1;CRHBP;TUBB2A;RACGAP1;CCT3;TUBB2B;CCT2;BEX4;SEPTIN6;TUBA1A;GAPDH;CDK16;GAS2L3;ACTR1A	GO_Cellular_Component_2023	L2_L3
gs_ind_0	Mitochondrial Inner Membrane (GO:0005743)	22/370	6.31493868058554e-07	2.16650694545747e-05	3.7661406025825	53.7623259884873	COX6A1;ATP5MC2;ATP5PO;MTCO2P12;COX6B1;UQCRQ;NDUFA12;ATP5F1B;MRPS6;MRPL4;ATP5PD;TMEM160;MAIP1;ATP5F1D;COX4I1;ENDOG;MRPS16;ATP5F1E;GADD45GIP1;CYC1;NDUFA4;NDUFA3	GO_Cellular_Component_2023	L2_L3
gs_ind_0	Mitochondrial Matrix (GO:0005759)	15/355	0.00142725950922479	0.0161342379303672	2.62909291390342	17.2258144070835	ALKBH7;ACSM6;ECHS1;CYP27A1;ATP5F1B;SARS2;ELAC2;BLOC1S1;GADD45GIP1;FOXO3B;ACSS2;ATP5F1E;NDUFS8;MAIP1;ATP5F1D	GO_Cellular_Component_2023	L2_L3
gs_ind_0	Mitochondrial Membrane (GO:0031966)	28/538	3.02394070270777e-07	1.86877325662646e-05	3.27205721785117	49.1186007990124	TOMM22;RPS27A;COX6A1;ATP5MC2;ATP5PO;MTCO2P12;COX6B1;UQCRQ;NDUFA12;BID;ATP5F1B;MRPL4;MRPS6;ATP5PD;TMEM160;MAIP1;ATP5F1D;TMEM14B;COX4I1;ENDOG;MRPS16;IFI27;ATP5F1E;GADD45GIP1;SLC22A3;CYC1;NDUFA4;NDUFA3	GO_Cellular_Component_2023	L2_L3
gs_ind_0	Mitochondrial Proton-Transporting ATP Synthase Complex (GO:0005753)	6/18	3.9809719033963e-07	1.86877325662646e-05	29.8905488239487	440.484155058441	ATP5PD;ATP5F1B;ATP5MC2;ATP5PO;ATP5F1E;ATP5F1D	GO_Cellular_Component_2023	L2_L3
gs_ind_0	Mitochondrial Proton-Transporting ATP Synthase Complex, Coupling Factor F(o) (GO:0000276)	3/7	0.000169184728366102	0.00268951423722961	44.5265357621639	386.691562427922	ATP5PO;ATP5PD;ATP5MC2	GO_Cellular_Component_2023	L2_L3
gs_ind_0	Mitochondrial Respiratory Chain Complex I (GO:0005747)	4/41	0.00533591416937285	0.042324277042794	6.87394456289979	35.9733800941668	NDUFA3;NDUFA12;NDUFA4;NDUFS8	GO_Cellular_Component_2023	L2_L3
gs_ind_0	Mitochondrial Respiratory Chain Complex IV (GO:0005751)	5/17	7.79456434825289e-06	0.000168882227545479	25.256	297.063192130844	COX4I1;NDUFA4;COX6A1;MTCO2P12;COX6B1	GO_Cellular_Component_2023	L2_L3
gs_ind_0	Nuclear Inner Membrane (GO:0005637)	4/31	0.00189832236907067	0.0205651589982656	9.3758867997674	58.7566643816815	IFI27;TM7SF2;MATR3;TMEM120B	GO_Cellular_Component_2023	L2_L3
gs_ind_0	Nuclear Membrane (GO:0031965)	13/227	0.000175852853972706	0.00268951423722961	3.63589542207253	31.4354535909984	ALOX5;AK9;CPNE1;JPT1;LMNA;KPNA2;TM7SF2;IFI27;TMEM120B;GAPDH;TMEM147;CREB3L4;MATR3	GO_Cellular_Component_2023	L2_L3
gs_ind_0	Organelle Inner Membrane (GO:0019866)	26/398	9.30142178136329e-09	2.41836966315445e-06	4.17174019016481	77.1484025399571	COX6A1;ATP5MC2;ATP5PO;TM7SF2;MTCO2P12;COX6B1;UQCRQ;NDUFA12;ATP5F1B;MRPL4;MRPS6;ATP5PD;TMEM160;MAIP1;ATP5F1D;COX4I1;ENDOG;MRPS16;IFI27;TMEM120B;ATP5F1E;GADD45GIP1;MATR3;CYC1;NDUFA4;NDUFA3	GO_Cellular_Component_2023	L2_L3
gs_ind_0	Polymeric Cytoskeletal Fiber (GO:0099513)	11/264	0.00648669547544579	0.049604141871056	2.61067948930338	13.1526086181475	CRHBP;AIF1L;TUBB2A;TUBB2B;CCT2;NEFL;TUBA1A;GAS2L3;CCT3;INA;BEX4	GO_Cellular_Component_2023	L2_L3
gs_ind_0	Postsynaptic Density (GO:0014069)	8/151	0.00481574356351508	0.0417364442171307	3.40348880360038	18.1605561695761	CNIH4;SPOCK1;RPL12;INSYN2A;RPS13;RPLP0;PPP1R9B;RPL8	GO_Cellular_Component_2023	L2_L3
gs_ind_0	Proton-Transporting ATP Synthase Complex (GO:0045259)	6/18	3.9809719033963e-07	1.86877325662646e-05	29.8905488239487	440.484155058441	ATP5PD;ATP5F1B;ATP5MC2;ATP5PO;ATP5F1E;ATP5F1D	GO_Cellular_Component_2023	L2_L3
gs_ind_0	Respiratory Chain Complex I (GO:0045271)	4/41	0.00533591416937285	0.042324277042794	6.87394456289979	35.9733800941668	NDUFA3;NDUFA12;NDUFA4;NDUFS8	GO_Cellular_Component_2023	L2_L3
gs_ind_0	Respiratory Chain Complex IV (GO:0045277)	5/19	1.42343645556309e-05	0.000284687291112618	21.7713339060007	242.964852864712	COX4I1;NDUFA4;COX6A1;MTCO2P12;COX6B1	GO_Cellular_Component_2023	L2_L3
gs_ind_0	Ribosome (GO:0005840)	5/61	0.00401959079616308	0.0380608191432142	5.58151355777407	30.7908391235465	RPL36AL;RPL8;RPL19;RPS13;RPS4X	GO_Cellular_Component_2023	L2_L3
gs_ind_0	Small Ribosomal Subunit (GO:0015935)	9/42	3.40808562005871e-08	4.43051130607633e-06	16.3623008792829	281.342073534927	RPS27A;MRPS6;RPS24;RPS15A;RPS13;RPS27AP5;FAU;RPS4X;RPS4Y1	GO_Cellular_Component_2023	L2_L3
gs_ind_0	Small-Subunit Processome (GO:0032040)	7/71	0.000223626767319585	0.00306015576332063	6.68484305230483	56.1896629472919	RPS27A;NOP56;RPS24;RPS15A;SPPL2B;RPS13;RPS4X	GO_Cellular_Component_2023	L2_L3
gs_ind_0	Vesicle (GO:0031982)	12/234	0.000823140592642391	0.0103973412644505	3.24021195647784	23.0132280736432	APOE;RPS27A;DCTN2;TUBB2A;EPS8;MYL6;COL6A2;GAPDH;CFL1;BIN1;CST3;LAMP3	GO_Cellular_Component_2023	L2_L3
gs_ind_0	5'-Nucleotidase Activity (GO:0008253)	3/12	0.000997107957690851	0.0435101654265099	21.0889021702589	145.738053655108	NT5C3B;NT5DC3;NT5DC2	GO_Molecular_Function_2023	L2_L3
gs_ind_0	Actin Monomer Binding (GO:0003785)	4/23	0.000595725095644832	0.0317720051010577	13.2250287026406	98.205508869421	LIMA1;TMSB4Y;MTSS1;TMSB10	GO_Molecular_Function_2023	L2_L3
gs_ind_0	Alpha-Tubulin Binding (GO:0043014)	5/37	0.000413057316186091	0.0317039579763641	9.70902819600328	75.6520117057217	WASH6P;RACGAP1;TRIM36;TTLL7;BEX4	GO_Molecular_Function_2023	L2_L3
gs_ind_0	Beta-Glucosidase Activity (GO:0008422)	3/5	4.96039916656242e-05	0.00793663866649987	80.1517388218595	794.419090142137	GBA2;GBA3;KL	GO_Molecular_Function_2023	L2_L3
gs_ind_0	Calcium Channel Inhibitor Activity (GO:0019855)	3/10	0.0005580530931255	0.0317720051010577	26.7139342323161	200.115589366292	PACSIN3;PHPT1;TNNI3	GO_Molecular_Function_2023	L2_L3
gs_ind_0	Cytidylyltransferase Activity (GO:0070567)	3/9	0.000395702046864945	0.0317039579763641	30.8245345853579	241.505575106412	PCYT2;PCYT1B;CMAS	GO_Molecular_Function_2023	L2_L3
gs_ind_0	Cytochrome-C Oxidase Activity (GO:0004129)	3/12	0.000997107957690851	0.0435101654265099	21.0889021702589	145.738053655108	COX4I1;MTCO2P12;COX6B1	GO_Molecular_Function_2023	L2_L3
gs_ind_0	GTPase Activator Activity (GO:0005096)	11/211	0.00117171399460552	0.0468685597842207	3.30514882929074	22.3074001733393	EVI5L;RACGAP1;RANBP1;ARHGAP31;ARHGAP27;ELMOD2;ARAP1;PREX2;ARHGEF6;TBC1D16;ARHGAP42	GO_Molecular_Function_2023	L2_L3
gs_ind_0	GTPase Regulator Activity (GO:0030695)	18/423	0.00046234938715531	0.0317039579763641	2.64211275527129	20.2892850656094	EVI5L;EEF1D;RACGAP1;RALGDS;RANBP1;RASGRP2;ARHGAP31;EIF2B5;VAV2;PREX2;ELMOD2;ARAP1;CCDC88C;ARHGAP27;ARHGEF6;TBC1D16;ARHGAP42;ARHGEF4	GO_Molecular_Function_2023	L2_L3
gs_ind_0	Glucosidase Activity (GO:0015926)	3/7	0.000169184728366102	0.0203021674039323	44.5265357621639	386.691562427922	GBA2;GBA3;KL	GO_Molecular_Function_2023	L2_L3
gs_ind_0	Oxidoreduction-Driven Active Transmembrane Transporter Activity (GO:0015453)	7/54	3.83263970153173e-05	0.00793663866649987	9.0811450467711	92.3495392793916	COX4I1;NDUFA12;NDUFA4;MTCO2P12;COX6B1;NDUFA3;NDUFS8	GO_Molecular_Function_2023	L2_L3
gs_ind_0	RNA Binding (GO:0003723)	54/1395	3.74232872715892e-08	1.79631778903628e-05	2.42417288598535	41.4557142753762	RPS27A;CALR;NOP56;CPSF4;ELAC2;RPL28;KPNA2;DDX55;RPL13;SPPL2B;SURF6;DDX4;SRSF2;RPS4Y1;RPL8;KMT2C;MRPL4;DDX17;HTATSF1;RPS15A;TDRD9;HNRNPH1;RPL12;RTF1;FAU;TARBP2;U2AF2;PCBP4;RPL36AL;BZW1;DDX39A;RPS24;SARS2;RBM10;HMGB3;CDK11B;RPL19;RPS13;HNRNPDL;CCT3;WDR6;MATR3;MEX3A;STIP1;FAM98A;PIN4;EIF4G2;ZNF579;H1-0;H1-4;EIF3L;RPP25;RPLP0;RPS4X	GO_Molecular_Function_2023	L2_L3
gs_ind_0	ATP Biosynthetic Process (GO:0006754)	6/25	3.42683757278406e-06	0.000566407295958737	19.1572820147303	241.072798391273	ATP5PD;ATP5F1B;ATP5MC2;ATP5PO;ATP5F1E;ATP5F1D	GO_Biological_Process_2023	L2_L3
gs_ind_0	Aerobic Electron Transport Chain (GO:0019646)	9/68	2.52868252027918e-06	0.000487614279327169	9.20644478263746	118.650930779122	COX4I1;NDUFA4;COX6A1;MTCO2P12;COX6B1;UQCRQ;NDUFA3;NDUFS8;CYC1	GO_Biological_Process_2023	L2_L3
gs_ind_0	Cellular Respiration (GO:0045333)	11/85	2.4656024432155e-07	8.15057721942952e-05	8.9229898292999	135.769174736642	COX4I1;NDUFA12;NDUFA4;COX6A1;BLOC1S1;MTCO2P12;COX6B1;UQCRQ;NDUFA3;NDUFS8;CYC1	GO_Biological_Process_2023	L2_L3
gs_ind_0	Cytoplasmic Translation (GO:0002181)	13/93	7.73930919550243e-09	4.47719036959816e-06	9.72055055471339	181.550269777003	RPS27A;RPS4X;RPL36AL;RPS24;RPL28;RPL12;RPS15A;RPL13;RPL19;RPS13;FAU;RPLP0;RPL8	GO_Biological_Process_2023	L2_L3
gs_ind_0	Energy Derivation By Oxidation Of Organic Compounds (GO:0015980)	7/43	8.21510385220796e-06	0.00118810939462558	11.8211551435863	138.42024366326	COX4I1;NDUFA4;COX6A1;MTCO2P12;COX6B1;UQCRQ;CYC1	GO_Biological_Process_2023	L2_L3
gs_ind_0	Gene Expression (GO:0010467)	22/296	1.29560416415883e-08	5.99605607172707e-06	4.7902691585656	86.9994487253919	PRPH2;RPS27A;RPL28;RPL13;RPL8;RPS4Y1;MRPS6;DDX17;TSPAN14;EEF1A2;RPS15A;HNRNPH1;RPL12;FAU;RPL36AL;DDX39A;RPS24;MRPS16;RPL19;RPS13;RPLP0;RPS4X	GO_Biological_Process_2023	L2_L3
gs_ind_0	Macromolecule Biosynthetic Process (GO:0009059)	23/183	1.43358373762681e-13	3.31731276886845e-10	8.59370939517441	254.145452835673	RPS27A;EEF1D;POLD1;RPL28;RPL13;RPL8;RPS4Y1;MRPS6;EEF1A2;RPS15A;RPL12;FAU;RPL36AL;RPS24;MRPS16;GCNT1;RPS13;RPL19;APOE;POLD3;EIF4G2;RPLP0;RPS4X	GO_Biological_Process_2023	L2_L3
gs_ind_0	Mitochondrial ATP Synthesis Coupled Electron Transport (GO:0042775)	10/70	3.38010160974933e-07	9.77694390619994e-05	10.0214520572292	149.321538524621	COX4I1;NDUFA12;NDUFA4;COX6A1;MTCO2P12;COX6B1;UQCRQ;NDUFA3;NDUFS8;CYC1	GO_Biological_Process_2023	L2_L3
gs_ind_0	Mitochondrial Electron Transport, Cytochrome C To Oxygen (GO:0006123)	5/16	5.58125983255983e-06	0.000861002350169563	27.4528547114343	332.072366903902	COX4I1;NDUFA4;COX6A1;MTCO2P12;COX6B1	GO_Biological_Process_2023	L2_L3
gs_ind_0	Negative Regulation Of Protein Modification Process (GO:0031400)	7/77	0.000370028232500378	0.0450655436845198	6.11500903609884	48.3203810036093	CHP1;FKBP8;BEX4;FBLN1;OCLN;YWHAB;PIP5KL1	GO_Biological_Process_2023	L2_L3
gs_ind_0	Oxidative Phosphorylation (GO:0006119)	9/62	1.14105385550282e-06	0.00024003623833032	10.2404685608012	140.126048447467	NDUFA12;ATP5F1B;ATP5PD;NDUFA3;ATP5PO;MTCO2P12;ATP5F1E;NDUFS8;ATP5F1D	GO_Biological_Process_2023	L2_L3
gs_ind_0	Peptide Biosynthetic Process (GO:0043043)	17/158	2.46977742662521e-09	2.85753248260537e-06	7.19920526683435	142.682041241397	RPS27A;RPS4X;RPS4Y1;RPL36AL;MRPS6;RPS24;RPL28;EEF1A2;MRPS16;RPS15A;RPL13;RPL19;RPL12;FAU;RPLP0;RPL8;RPS13	GO_Biological_Process_2023	L2_L3
gs_ind_0	Proton Motive Force-Driven ATP Synthesis (GO:0015986)	9/60	8.57360829707923e-07	0.000220436995549348	10.6386848378286	148.616118112374	NDUFA12;ATP5PD;ATP5F1B;NDUFA3;ATP5MC2;ATP5PO;ATP5F1E;NDUFS8;ATP5F1D	GO_Biological_Process_2023	L2_L3
gs_ind_0	Proton Motive Force-Driven Mitochondrial ATP Synthesis (GO:0042776)	8/53	3.33535830219209e-06	0.000566407295958737	10.7602526137194	135.696797308375	NDUFA12;ATP5PD;ATP5F1B;NDUFA3;ATP5PO;ATP5F1E;NDUFS8;ATP5F1D	GO_Biological_Process_2023	L2_L3
gs_ind_0	Regulation Of Cell Cycle (GO:0051726)	15/296	0.00022105472067397	0.0284178124244204	3.1848195907689	26.8069458763315	CALR;CDK9;TTLL12;BEX1;BMP7;INO80B;EIF4G2;NUPR2;CDK11B;DAPK3;RPRM;RPS15A;PPP1R9B;BIN1;CTBP1	GO_Biological_Process_2023	L2_L3
gs_ind_0	Regulation Of Cell Motility (GO:2000145)	13/123	2.28436986860077e-07	8.15057721942952e-05	7.07620964983435	108.209436412495	TMSB4Y;PHPT1;TMSB10;SST;CAMSAP3;LMNA;PLXNA1;TNC;FBLN1;PLXNA3;NTN1;DAPK3;BEX4	GO_Biological_Process_2023	L2_L3
gs_ind_0	Regulation Of DNA-templated Transcription (GO:0006355)	57/1917	5.23798637654193e-05	0.0071298238090106	1.82799558192373	18.0185310996269	CALR;ZNF90;YWHAH;FOXO3B;PSMC5;CAMK2D;POLR2L;HDAC10;HMBOX1;DAPK3;CTBP1;VGLL3;GATAD2A;ZNF730;DDX17;BMP7;ZNF117;HTATSF1;CREB5;EBF4;GCLC;SOX6;CEBPG;ZNF138;TAF9;ERFL;WWP1;NUPR2;ZBTB9;HMGB3;CDK11B;HINT1;NFIL3;CDK2AP1;CXXC1;RING1;NTN1;CHD7;TBX22;BARX2;APOE;MLLT11;INO80B;PAX8;CHUK;SPIN4;FANK1;ZNF579;ZNF430;PPARA;ZNF354A;CDK16;GLI2;ZNF708;SALL3;CREB3L4;HEY1	GO_Biological_Process_2023	L2_L3
gs_ind_0	Regulation Of Neuron Differentiation (GO:0045664)	10/79	1.06822937132843e-06	0.00024003623833032	8.72176065599134	119.919918553152	CALR;BMP7;CPNE1;MMD;YWHAH;GDPD5;NREP;HEY1;BIN1;SOX11	GO_Biological_Process_2023	L2_L3
gs_ind_0	Translation (GO:0006412)	20/234	5.64835059399838e-09	4.35676109150409e-06	5.57739012502649	105.92524814646	RPS27A;EEF1D;RPL28;RPL13;RPL8;RPS4Y1;MRPS6;MRPL4;EEF1A2;RPS15A;RPL12;FAU;RPL36AL;RPS24;MRPS16;RPL19;RPS13;GADD45GIP1;RPLP0;RPS4X	GO_Biological_Process_2023	L2_L3
gs_ind_0	Acetylcholine-Gated Channel Complex (GO:0005892)	2/13	0.00197668073794945	0.0497638250152466	42.3580989934627	263.735766649934	CHRNA2;CHRNA7	GO_Cellular_Component_2023	IN-VIP
gs_ind_0	Cell-Substrate Junction (GO:0030055)	8/394	0.0010583175334255	0.0423327013370201	4.37094380043927	29.9456632051734	ACTN1;ENAH;ITGA8;TNS1;MPZL1;RPL12;RPS13;CTNNB1	GO_Cellular_Component_2023	IN-VIP
gs_ind_0	Focal Adhesion (GO:0005925)	8/386	0.000928449454695922	0.0423327013370201	4.46421117887432	31.1690984166821	ACTN1;ENAH;ITGA8;TNS1;MPZL1;RPL12;RPS13;CTNNB1	GO_Cellular_Component_2023	IN-VIP
gs_ind_0	Neuron Projection (GO:0043005)	11/557	0.000161841176625563	0.0194209411950675	4.22806889455227	36.9063698342603	RGS9;TRIM9;CHRNA2;CHRNA7;EPHB1;TENM4;SLC4A8;OLFM1;ANK1;STMN2;EPHA6	GO_Cellular_Component_2023	IN-VIP
gs_ind_0	Voltage-Gated Calcium Channel Complex (GO:0005891)	3/49	0.00207349270896861	0.0497638250152466	14.7236275495732	90.9702389866302	CACNA2D3;CACNA1A;CACNA1G	GO_Cellular_Component_2023	IN-VIP
gs_ind_0	3',5'-cyclic-GMP Phosphodiesterase Activity (GO:0047555)	2/7	0.000543120009809205	0.0461652008337824	88.5799522673031	665.960047674012	PDE2A;PDE9A	GO_Molecular_Function_2023	IN-VIP
gs_ind_0	Adenyl Ribonucleotide Binding (GO:0032559)	8/309	0.000214809550198261	0.0461652008337824	5.61499219708175	47.4228693978866	PDE2A;HSP90AB1;SARS2;STK38;TLK1;WNK2;MPPED2;IDE	GO_Molecular_Function_2023	IN-VIP
gs_ind_0	L-proline Transmembrane Transporter Activity (GO:0015193)	2/7	0.000543120009809205	0.0461652008337824	88.5799522673031	665.960047674012	SLC36A1;SLC6A7	GO_Molecular_Function_2023	IN-VIP
gs_ind_0	Cellular Response To Growth Factor Stimulus (GO:0071363)	7/155	1.67871695163182e-05	0.0186169709935969	10.0475414289595	110.471669878052	PDE2A;PDCD5;STMN2;SOX6;MTSS2;PTPN12;CTNNB1	GO_Biological_Process_2023	IN-VIP
gs_ind_0	Regulation Of Gene Expression (GO:0010468)	17/1124	7.97422213677334e-05	0.0442170617484082	3.22725399966343	30.454664476244	ZNF257;PDE2A;ST18;AFF3;SOX4;CPNE1;HNRNPDL;PDCD5;OLFM1;SOX6;HNRNPH1;ZNF138;FGF10;HDAC10;CELF1;SSBP2;NOS1AP	GO_Biological_Process_2023	IN-VIP
gs_ind_0	AMPA Glutamate Receptor Complex (GO:0032281)	2/19	0.00464668611211207	0.0456924134357687	26.5567849007485	142.652451732398	CACNG7;CACNG4	GO_Cellular_Component_2023	L5_L6-CC
gs_ind_0	Calcium Channel Complex (GO:0034704)	3/59	0.00401047739240498	0.044757421024198	11.5574208703752	63.7836143171946	CACNG7;SCN1A;CACNA1B	GO_Cellular_Component_2023	L5_L6-CC
gs_ind_0	Cytoskeleton (GO:0005856)	9/593	0.00512681121194257	0.0465356710007095	3.0775927137322	16.2289816664339	MAST2;NINL;CHP1;ARPC5;EPB41;TUBB2B;EPB41L5;SEPTIN6;GAPDH	GO_Cellular_Component_2023	L5_L6-CC
gs_ind_0	Cytosolic Small Ribosomal Subunit (GO:0022627)	4/41	7.0863354941444e-05	0.00411524472628762	22.5017931034483	214.999167723769	RPS27AP5;FAU;RPS4Y1;RPS13	GO_Cellular_Component_2023	L5_L6-CC
gs_ind_0	Microtubule Cytoskeleton (GO:0015630)	9/340	0.000104624865922567	0.00411524472628762	5.46052346730548	50.0464036817492	MAST2;NINL;CHP1;RACGAP1;TUBB2B;KIFC2;SEPTIN6;GAPDH;KIF1C	GO_Cellular_Component_2023	L5_L6-CC
gs_ind_0	Mitochondrial Proton-Transporting ATP Synthase Complex (GO:0005753)	2/18	0.00417230195988286	0.044757421024198	28.1669772899841	154.334962824104	ATP5F1E;ATP5MC2	GO_Cellular_Component_2023	L5_L6-CC
gs_ind_0	Mitotic Spindle (GO:0072686)	5/143	0.00110023950777603	0.0185468945596531	7.46231063606273	50.8349568967549	RACGAP1;EPB41;TUBB2B;KIFC2;RTRAF	GO_Cellular_Component_2023	L5_L6-CC
gs_ind_0	Motile Cilium (GO:0031514)	4/73	0.000665775951943347	0.0130935937215525	12.131729099479	88.7382282833193	RSPH9;CFAP251;TSGA10;DNAH11	GO_Cellular_Component_2023	L5_L6-CC
gs_ind_0	Nuclear Inner Membrane (GO:0005637)	3/31	0.000619377474129112	0.0130935937215525	22.9278172548075	169.363100952805	TM7SF2;MATR3;TMEM120B	GO_Cellular_Component_2023	L5_L6-CC
gs_ind_0	Nuclear Membrane (GO:0031965)	7/227	0.000246364244186777	0.00726774520350992	6.43824429538715	53.493436834202	AK9;JPT1;LMNA;TM7SF2;TMEM120B;GAPDH;MATR3	GO_Cellular_Component_2023	L5_L6-CC
gs_ind_0	Proton-Transporting ATP Synthase Complex (GO:0045259)	2/18	0.00417230195988286	0.044757421024198	28.1669772899841	154.334962824104	ATP5F1E;ATP5MC2	GO_Cellular_Component_2023	L5_L6-CC
gs_ind_0	Small Ribosomal Subunit (GO:0015935)	4/42	7.7993293918636e-05	0.00411524472628762	21.9167935512763	207.308489172947	RPS27AP5;FAU;RPS4Y1;RPS13	GO_Cellular_Component_2023	L5_L6-CC
gs_ind_0	Spindle (GO:0005819)	5/208	0.00553537356010607	0.0466552914351797	5.07065726234317	26.3501583855549	RACGAP1;EPB41;TUBB2B;KIFC2;RTRAF	GO_Cellular_Component_2023	L5_L6-CC
gs_ind_0	Voltage-Gated Calcium Channel Complex (GO:0005891)	3/49	0.00236423549573859	0.0348724735621443	14.0463325213454	84.9423946193817	CACNG7;SCN1A;CACNA1B	GO_Cellular_Component_2023	L5_L6-CC
gs_ind_0	Calcium Channel Activity (GO:0005262)	6/91	1.0366488042537e-05	0.00222879492914547	14.3708904899527	164.933736643471	TRPC6;CACNG4;TRPM3;CACNG7;ANXA6;CACNA1B	GO_Molecular_Function_2023	L5_L6-CC
gs_ind_0	Calcium Channel Regulator Activity (GO:0005246)	3/37	0.00104550086226117	0.0449565370772304	18.9375849832521	129.973554634035	PACSIN3;CACNG7;CACNG4	GO_Molecular_Function_2023	L5_L6-CC
gs_ind_0	Monoatomic Ion Channel Activity (GO:0005216)	3/37	0.00104550086226117	0.0449565370772304	18.9375849832521	129.973554634035	TRPC6;TRPM3;TMEM120B	GO_Molecular_Function_2023	L5_L6-CC
gs_ind_0	RNA Binding (GO:0003723)	19/1395	0.000218028569447764	0.0156253808104231	2.75950276466077	23.2650489517575	SRSF12;RTRAF;SRSF2;ADARB2;RPS4Y1;ADK;EIF4B;HNRNPH1;RPL12;RTF1;FAU;KIF1C;EIF5B;RPS13;MATR3;IGF2BP3;PIN4;EIF4G2;EIF3L	GO_Molecular_Function_2023	L5_L6-CC
gs_ind_0	Voltage-Gated Calcium Channel Activity (GO:0005245)	4/47	0.000121695416343625	0.0130822572569397	19.3952437574316	174.828518192387	CACNG7;SCN1A;CACNG4;CACNA1B	GO_Molecular_Function_2023	L5_L6-CC
gs_ind_0	Gene Expression (GO:0010467)	8/296	0.000219933711662448	0.0484770222148506	5.59357331590761	47.110105740487	RPS4Y1;EEF1A2;RPL12;HNRNPH1;RPS13;FAU;IGF2BP3;ADARB2	GO_Biological_Process_2023	L5_L6-CC
gs_ind_0	Macromolecule Biosynthetic Process (GO:0009059)	7/183	6.50246358993856e-05	0.0484770222148506	8.05196220210384	77.6269090744567	EIF4G2;EEF1A2;RPL12;RPS13;FAU;IGF2BP3;RPS4Y1	GO_Biological_Process_2023	L5_L6-CC
gs_ind_0	Nervous System Development (GO:0007399)	10/432	0.000130910302560931	0.0484770222148506	4.74709807377565	42.44379525007	GBA2;ADAM22;PTPRZ1;ADAM23;NRGN;BTBD3;ACVR1C;PAFAH1B3;ST8SIA2;IGF2BP3	GO_Biological_Process_2023	L5_L6-CC
gs_ind_0	Peptide Biosynthetic Process (GO:0043043)	6/158	0.000226425911644691	0.0484770222148506	8.04387052603553	67.5129515344277	EEF1A2;RPL12;RPS13;FAU;IGF2BP3;RPS4Y1	GO_Biological_Process_2023	L5_L6-CC
gs_ind_0	Regulation Of Calcium Ion Transport (GO:0051924)	4/57	0.000258406301784918	0.0484770222148506	15.7660973251692	130.243373667992	PACSIN3;EPB41;PLPP4;TRPC6	GO_Biological_Process_2023	L5_L6-CC
gs_ind_0	Axonal Growth Cone (GO:0044295)	2/15	0.00318248837112631	0.0398392198469824	32.7769743713345	188.470614234227	OLFM1;HSP90AB1	GO_Cellular_Component_2023	IN-SV2C
gs_ind_0	Cell-Substrate Junction (GO:0030055)	12/394	2.9696682065745e-06	9.20597144038095e-05	5.99180412905903	76.2580526141973	TSPAN9;RPL3;PPFIBP1;SYNE2;ENAH;ARPC2;RPL37A;RPS18;RPL12;ANXA6;ACTB;RPS13	GO_Cellular_Component_2023	IN-SV2C
gs_ind_0	Cytosolic Large Ribosomal Subunit (GO:0022625)	3/52	0.00321284031024051	0.0398392198469824	12.5582843687419	72.092086006724	RPL37A;RPL3;RPL12	GO_Cellular_Component_2023	IN-SV2C
gs_ind_0	Cytosolic Small Ribosomal Subunit (GO:0022627)	7/41	3.21543914040509e-09	2.3808310433103e-07	39.3102284777788	768.723385541833	RPS27A;RPS24;RPS18;RPS13;RPS27AP5;FAU;RPS4Y1	GO_Cellular_Component_2023	IN-SV2C
gs_ind_0	Ficolin-1-Rich Granule Lumen (GO:1904813)	4/122	0.00519415037215395	0.0495442035497761	6.76273439880342	35.5734857189576	ACLY;HSP90AB1;CTSS;CST3	GO_Cellular_Component_2023	IN-SV2C
gs_ind_0	Focal Adhesion (GO:0005925)	12/386	2.4067316131897e-06	9.20597144038095e-05	6.12101093218774	79.1889930302258	TSPAN9;RPL3;PPFIBP1;SYNE2;ENAH;ARPC2;RPL37A;RPS18;RPL12;ANXA6;ACTB;RPS13	GO_Cellular_Component_2023	IN-SV2C
gs_ind_0	Intracellular Non-Membrane-Bounded Organelle (GO:0043232)	16/1184	0.00124542473365104	0.0222000639616664	2.58558227371504	17.2930947338898	RPS27A;NAA10;RPL3;TEC;SHOC1;CHD7;JPT1;SCD;SH3PXD2B;CFAP58;RPS18;RPS13;NARF;LDB2;ROCK2;ACTB	GO_Cellular_Component_2023	IN-SV2C
gs_ind_0	Intracellular Organelle Lumen (GO:0070013)	13/854	0.00125322941719085	0.0222000639616664	2.92128439696442	19.5201144354723	ACSM6;SYNE2;SPARCL1;IGFBP5;SARS2;HSP90AB1;CTSS;ACLY;GPC6;ATP5F1E;NARF;MAIP1;CST3	GO_Cellular_Component_2023	IN-SV2C
gs_ind_0	Large Ribosomal Subunit (GO:0015934)	3/52	0.00321284031024051	0.0398392198469824	12.5582843687419	72.092086006724	RPL37A;RPL3;RPL12	GO_Cellular_Component_2023	IN-SV2C
gs_ind_0	Mitochondrial Proton-Transporting ATP Synthase Complex (GO:0005753)	2/18	0.0045858834146369	0.047387461951248	26.8155524880037	144.395650062491	ATP5F1E;ATP5MC2	GO_Cellular_Component_2023	IN-SV2C
gs_ind_0	Nuclear Envelope Lumen (GO:0005641)	2/5	0.000314614530812529	0.00780244036415071	126.456461109389	1019.76543641048	PLAAT1;SORL1	GO_Cellular_Component_2023	IN-SV2C
gs_ind_0	Proton-Transporting ATP Synthase Complex (GO:0045259)	2/18	0.0045858834146369	0.047387461951248	26.8155524880037	144.395650062491	ATP5F1E;ATP5MC2	GO_Cellular_Component_2023	IN-SV2C
gs_ind_0	Small Ribosomal Subunit (GO:0015935)	7/42	3.84005006985532e-09	2.3808310433103e-07	38.201961212954	740.269216433748	RPS27A;RPS24;RPS18;RPS13;RPS27AP5;FAU;RPS4Y1	GO_Cellular_Component_2023	IN-SV2C
gs_ind_0	ATP Binding (GO:0005524)	8/279	0.000204953648655412	0.0157814309464667	5.65341848265226	48.0129381420117	HSP90AB1;CARS1;SARS2;STK38;TLK1;ACLY;WNK2;OXSR1	GO_Molecular_Function_2023	IN-SV2C
gs_ind_0	Adenyl Ribonucleotide Binding (GO:0032559)	8/309	0.000405770521112496	0.0187465980753973	5.08712192563537	39.7290119724874	HSP90AB1;CARS1;SARS2;STK38;TLK1;ACLY;WNK2;OXSR1	GO_Molecular_Function_2023	IN-SV2C
gs_ind_0	Cholesterol Binding (GO:0015485)	4/50	0.000186833059293696	0.0157814309464667	17.2645584809769	148.22132882767	GRAMD1B;OSBPL3;ANXA6;OSBPL5	GO_Molecular_Function_2023	IN-SV2C
gs_ind_0	Filamin Binding (GO:0031005)	2/10	0.00138957322693424	0.0458559164888301	52.063927523287	342.516011462457	DPYSL4;CRMP1	GO_Molecular_Function_2023	IN-SV2C
gs_ind_0	Protein Serine/Threonine Kinase Activity (GO:0004674)	8/342	0.000787117155963845	0.030304010504608	4.58151813863061	32.7447215707699	STK38;TLK1;MOK;ULK3;WNK2;ROCK2;NRBP2;OXSR1	GO_Molecular_Function_2023	IN-SV2C
gs_ind_0	Purine Ribonucleoside Triphosphate Binding (GO:0035639)	9/475	0.00164268128009195	0.047432421962655	3.67602763211214	23.568577098145	HSP90AB1;CARS1;SARS2;STK38;TLK1;ACLY;WNK2;ANXA6;OXSR1	GO_Molecular_Function_2023	IN-SV2C
gs_ind_0	RNA Binding (GO:0003723)	30/1395	4.27656662309651e-10	9.87886889935293e-08	4.35091473751305	93.8609802425001	CPSF4;RPS27A;NECTIN3;RPL37A;RPL10;ROCK2;MBNL2;RPS4Y1;CARS1;SRRT;TDRD9;RPL12;RTF1;FAU;U2AF2;SARS2;RPS24;TPT1;TENT5A;HMGB3;RPS18;RPS13;HNRNPDL;MATR3;MEX3A;RPL3;HSP90AB1;KHDRBS3;EIF3L;FAM133B	GO_Molecular_Function_2023	IN-SV2C
gs_ind_0	Sterol Binding (GO:0032934)	4/59	0.00035483703633267	0.0187465980753973	14.4617067833698	114.881657291113	GRAMD1B;OSBPL3;ANXA6;OSBPL5	GO_Molecular_Function_2023	IN-SV2C
gs_ind_0	Axonogenesis (GO:0007409)	6/187	0.000715809270818805	0.0411856717967216	6.42406606705222	46.5237083587565	DSCAM;HSP90AB1;SEMA7A;ENAH;MAP1B;FGFR2	GO_Biological_Process_2023	IN-SV2C
gs_ind_0	Circulatory System Development (GO:0072359)	6/132	0.000110628648695958	0.0163453828448278	9.22961547522446	84.0756267286221	SOX4;SH3PXD2B;KDM6B;NXN;MICAL2;OXSR1	GO_Biological_Process_2023	IN-SV2C
gs_ind_0	Cytoplasmic Translation (GO:0002181)	9/93	3.21313980055997e-09	3.79793124426188e-06	20.4864381875223	400.633138521659	RPS27A;RPL3;RPS24;RPL37A;RPS18;RPL10;RPL12;FAU;RPS13	GO_Biological_Process_2023	IN-SV2C
gs_ind_0	Ear Morphogenesis (GO:0042471)	3/24	0.000330549627596527	0.0325591383182579	28.9331205350357	231.891836330613	CHD7;FGFR2;OXSR1	GO_Biological_Process_2023	IN-SV2C
gs_ind_0	Epithelial Tube Branching Involved In Lung Morphogenesis (GO:0060441)	2/5	0.000314614530812529	0.0325591383182579	126.456461109389	1019.76543641048	CELSR1;FGFR2	GO_Biological_Process_2023	IN-SV2C
gs_ind_0	Fatty Acid Biosynthetic Process (GO:0006633)	4/65	0.00051406576487956	0.0405083822725094	13.0488872284784	98.821302366559	ACLY;SCD;ACSM6;ELOVL5	GO_Biological_Process_2023	IN-SV2C
gs_ind_0	Gene Expression (GO:0010467)	12/296	1.47238898551977e-07	4.35090945221091e-05	8.07529221413228	127.034112860141	RPS27A;RPL3;RPS4Y1;SORL1;RPS24;MCM3AP;RPL37A;RPS18;RPL10;RPL12;FAU;RPS13	GO_Biological_Process_2023	IN-SV2C
gs_ind_0	Heart Development (GO:0007507)	6/171	0.00044749216454844	0.0398978890659386	7.0478982013165	54.3523445256382	SOX4;SH3PXD2B;KDM6B;CHD7;MICAL2;OXSR1	GO_Biological_Process_2023	IN-SV2C
gs_ind_0	Macromolecule Biosynthetic Process (GO:0009059)	10/183	1.05662730844169e-07	4.16311159526024e-05	11.0531684098047	177.547194489369	RPS27A;RPL3;RPS4Y1;RPS24;RPL37A;RPS18;RPL10;RPL12;FAU;RPS13	GO_Biological_Process_2023	IN-SV2C
gs_ind_0	Modification-Dependent Macromolecule Catabolic Process (GO:0043632)	2/8	0.000871101349338444	0.0411856717967216	68.0869347572168	479.72367227257	RPS27AP5;RPS27A	GO_Biological_Process_2023	IN-SV2C
gs_ind_0	Negative Regulation Of Protein Modification By Small Protein Conjugation Or Removal (GO:1903321)	4/54	0.000252067046428097	0.0297943248878011	15.8955088068982	131.707252435323	SOX4;IVNS1ABP;NXN;U2AF2	GO_Biological_Process_2023	IN-SV2C
gs_ind_0	Negative Regulation Of Protein Ubiquitination (GO:0031397)	4/54	0.000252067046428097	0.0297943248878011	15.8955088068982	131.707252435323	SOX4;IVNS1ABP;NXN;U2AF2	GO_Biological_Process_2023	IN-SV2C
gs_ind_0	Nervous System Development (GO:0007399)	11/432	4.00334642501187e-05	0.00690216203368818	4.97502202442636	50.3760523804256	DSCAM;SOX4;NRGN;CELSR1;DPYSL4;OLFM1;ENC1;LDB2;SH3GL3;CHD7;CRMP1	GO_Biological_Process_2023	IN-SV2C
gs_ind_0	Neuroepithelial Cell Differentiation (GO:0060563)	2/7	0.000655770568180025	0.0411856717967216	80.4683494379807	589.808826581788	SOX4;MAP1B	GO_Biological_Process_2023	IN-SV2C
gs_ind_0	Peptide Biosynthetic Process (GO:0043043)	10/158	2.64103647214787e-08	1.56085255503939e-05	12.9219157870843	225.481089710317	RPS27A;RPL3;RPS4Y1;RPS24;RPL37A;RPS18;RPL10;RPL12;FAU;RPS13	GO_Biological_Process_2023	IN-SV2C
gs_ind_0	Positive Regulation Of Protein Localization To Early Endosome (GO:1902966)	2/8	0.000871101349338444	0.0411856717967216	68.0869347572168	479.72367227257	ROCK2;SORL1	GO_Biological_Process_2023	IN-SV2C
gs_ind_0	Positive Regulation Of Protein Localization To Endosome (GO:1905668)	2/8	0.000871101349338444	0.0411856717967216	68.0869347572168	479.72367227257	ROCK2;SORL1	GO_Biological_Process_2023	IN-SV2C
gs_ind_0	Positive Regulation Of Vascular Associated Smooth Muscle Cell Migration (GO:1904754)	2/7	0.000655770568180025	0.0411856717967216	80.4683494379807	589.808826581788	DOCK5;IGFBP5	GO_Biological_Process_2023	IN-SV2C
gs_ind_0	Pyrimidine Nucleobase Catabolic Process (GO:0006208)	2/7	0.000655770568180025	0.0411856717967216	80.4683494379807	589.808826581788	DPYSL4;CRMP1	GO_Biological_Process_2023	IN-SV2C
gs_ind_0	Regulation Of Aspartic-Type Endopeptidase Activity Involved In Amyloid Precursor Protein Catabolic Process (GO:1902959)	2/8	0.000871101349338444	0.0411856717967216	68.0869347572168	479.72367227257	ROCK2;SORL1	GO_Biological_Process_2023	IN-SV2C
gs_ind_0	Regulation Of Cell Migration (GO:0030334)	11/433	4.08757480844478e-05	0.00690216203368818	4.96312393978655	50.1522365198405	SYNE2;SEMA7A;IGFBP5;TMSB10;LDLRAD4;SST;SORL1;PLXNA1;CHRD;LDB2;ROCK2	GO_Biological_Process_2023	IN-SV2C
gs_ind_0	Regulation Of Cell Motility (GO:2000145)	5/123	0.000695031467572434	0.0411856717967216	8.30189641582047	60.3676834106131	TMSB10;SST;PLXNA1;LDB2;ROCK2	GO_Biological_Process_2023	IN-SV2C
gs_ind_0	Regulation Of Protein Localization To Early Endosome (GO:1902965)	2/8	0.000871101349338444	0.0411856717967216	68.0869347572168	479.72367227257	ROCK2;SORL1	GO_Biological_Process_2023	IN-SV2C
gs_ind_0	Regulation Of Protein Ubiquitination (GO:0031396)	5/113	0.000472563829884214	0.0398978890659386	9.06927634577404	69.4465119503935	HSP90AB1;SOX4;NXN;IVNS1ABP;U2AF2	GO_Biological_Process_2023	IN-SV2C
gs_ind_0	Translation (GO:0006412)	10/234	1.01592439016645e-06	0.000240164525835348	8.53148319611621	117.732007888607	RPS27A;RPL3;RPS4Y1;RPS24;RPL37A;RPS18;RPL10;RPL12;FAU;RPS13	GO_Biological_Process_2023	IN-SV2C
gs_ind_0	Cell-Substrate Junction (GO:0030055)	17/394	1.49782185411578e-05	0.000236655852950293	3.68141830591965	40.8965575525054	LIMA1;RPS4X;CHP1;CALR;ARPC5;AIF1L;RPL5;ARPC2;RPL12;HSPA8;RPL8;RPL22;RPS13;RPL19;ACTB;ACTN2;YWHAB	GO_Cellular_Component_2023	L4
gs_ind_0	Clathrin-Coated Vesicle Membrane (GO:0030665)	5/90	0.00591941035768824	0.0438406329616286	5.02630731417917	25.7825360370477	APOE;FZD5;HSPA8;ENTHD1;RAB3A	GO_Cellular_Component_2023	L4
gs_ind_0	Clathrin-Sculpted Gamma-Aminobutyric Acid Transport Vesicle (GO:0061200)	2/7	0.00325012027934314	0.0275099466501544	35.3816260588595	202.703574438709	RAB3A;HSPA8	GO_Cellular_Component_2023	L4
gs_ind_0	Clathrin-Sculpted Gamma-Aminobutyric Acid Transport Vesicle Membrane (GO:0061202)	2/7	0.00325012027934314	0.0275099466501544	35.3816260588595	202.703574438709	RAB3A;HSPA8	GO_Cellular_Component_2023	L4
gs_ind_0	Collagen-Containing Extracellular Matrix (GO:0062023)	15/372	0.00010010680460017	0.00139560662883767	3.43124048365428	31.5992299855345	APOE;COL5A1;SEMA7A;ADAMTS3;LAMA3;COL4A5;HTRA1;COL6A3;SDC2;NID1;TGFB3;PCSK6;THBS2;WNT2B;POSTN	GO_Cellular_Component_2023	L4
gs_ind_0	Cytoskeleton (GO:0005856)	24/593	8.60131585703192e-07	2.49978274707149e-05	3.44778585096818	48.1523993571342	LIMA1;APEX1;ALDOC;ACTB;PPP1R42;IGF2BP2;KNTC1;SEPTIN5;TUBB2B;ARPC2;SEPTIN6;GAPDH;SHTN1;AIF1L;NUDCD2;EPB41L5;BARX2;SESTD1;NINL;CHP1;ARPC5;RAC3;H1-0;ACTN2	GO_Cellular_Component_2023	L4
gs_ind_0	Cytosolic Large Ribosomal Subunit (GO:0022625)	7/52	4.21832036029587e-06	8.90303305678471e-05	12.9423583206318	160.175578202304	RPL5;RPL36AL;RPL13;RPL19;RPL12;RPL22;RPL8	GO_Cellular_Component_2023	L4
gs_ind_0	Cytosolic Small Ribosomal Subunit (GO:0022627)	7/41	7.99805578760159e-07	2.49978274707149e-05	17.0735461561169	239.693758733821	RPS27A;RPS15A;RPS13;RPS27AP5;FAU;RPS4X;RPS4Y1	GO_Cellular_Component_2023	L4
gs_ind_0	Endocytic Vesicle Lumen (GO:0071682)	3/21	0.00229407695328786	0.0217478495171689	14.7500195094035	89.6421331187339	HSPH1;CALR;APOE	GO_Cellular_Component_2023	L4
gs_ind_0	Endoplasmic Reticulum Lumen (GO:0005788)	10/284	0.00371789282120401	0.030384158573288	3.00387045181927	16.8054482741507	APOE;CALR;COL5A1;MIA3;ADAMTSL1;COL4A5;COL6A3;SDC2;JMJD8;CST3	GO_Cellular_Component_2023	L4
gs_ind_0	Focal Adhesion (GO:0005925)	17/386	1.15102019384095e-05	0.000194851275671646	3.76187378618686	42.7810699484922	LIMA1;RPS4X;CHP1;CALR;ARPC5;AIF1L;RPL5;ARPC2;RPL12;HSPA8;RPL8;RPL22;RPS13;RPL19;ACTB;ACTN2;YWHAB	GO_Cellular_Component_2023	L4
gs_ind_0	Glutamatergic Synapse (GO:0098978)	5/78	0.00321733766549063	0.0275099466501544	5.84866410332249	33.5666592996438	APOE;SLC4A8;RAC3;CADPS2;ACTB	GO_Cellular_Component_2023	L4
gs_ind_0	Intracellular Non-Membrane-Bounded Organelle (GO:0043232)	35/1184	4.50786483887833e-06	8.90303305678471e-05	2.49417383254704	30.7024990644135	RPS27A;RACGAP1;UTP4;APEX1;DDX55;BATF3;RPL13;PIK3CB;ALDOC;ACTB;ZBTB14;IGF2BP2;RPL5;NAA10;PPM1E;CCSAP;JPT1;ACSL3;GAPDH;SYCP1;BOP1;RPL36AL;CEP152;EPB41L5;ZNF300;CBX3;RPL19;RPS13;IGF2BP3;ACTN2;PIN4;RAC3;NCL;RPS4X;FAAH2	GO_Cellular_Component_2023	L4
gs_ind_0	Intracellular Organelle Lumen (GO:0070013)	33/854	2.29663778534261e-08	1.81434385042066e-06	3.30726945713918	58.1723381123644	PROS1;CALR;COL5A1;MIA3;ADAMTSL1;FOXO3B;PCSK6;ALDOC;ALDH2;ACSM6;HSPH1;ECHS1;ATP5F1B;TK1;MTHFD2;SDC2;ACSS2;MAIP1;ATP5F1D;CD63;ALOX5;COL6A3;HSPA8;GLS;JMJD8;ATP5F1E;NDUFS8;GADD45GIP1;CST3;APOE;ARPC5;BCAN;COL4A5	GO_Cellular_Component_2023	L4
gs_ind_0	Large Ribosomal Subunit (GO:0015934)	7/52	4.21832036029587e-06	8.90303305678471e-05	12.9423583206318	160.175578202304	RPL5;RPL36AL;RPL13;RPL19;RPL12;RPL22;RPL8	GO_Cellular_Component_2023	L4
gs_ind_0	Microtubule Cytoskeleton (GO:0015630)	16/340	9.16997278003101e-06	0.000167175657605181	4.03532049458731	46.8080077300908	NINL;CHP1;CRHBP;RACGAP1;CCSAP;NUDCD2;SEPTIN5;TUBB2B;KIFC2;CBX3;BEX4;SEPTIN6;GAPDH;SHTN1;PPP1R42;KIF24	GO_Cellular_Component_2023	L4
gs_ind_0	Mitochondrial Inner Membrane (GO:0005743)	20/370	7.97978886082403e-08	3.15201660002549e-06	4.67559634069311	76.4168655541295	ATP5MC2;ATP5PO;UQCRQ;MRPL47;ATP5F1B;ATP5PD;LDHB;TMEM160;MAIP1;ATP5F1D;MPC2;COX4I1;ENDOG;MRPS16;NDUFAF3;ATP5F1E;GADD45GIP1;NDUFB11;NDUFA4;SLC25A5	GO_Cellular_Component_2023	L4
gs_ind_0	Mitochondrial Matrix (GO:0005759)	14/355	0.000212257763339839	0.00279472721730788	3.35498717987478	28.3755057930012	ALDH2;ACSM6;ECHS1;ATP5F1B;TK1;MTHFD2;GADD45GIP1;FOXO3B;GLS;ACSS2;ATP5F1E;NDUFS8;MAIP1;ATP5F1D	GO_Cellular_Component_2023	L4
gs_ind_0	Mitochondrial Membrane (GO:0031966)	26/538	9.21620369720298e-09	1.09212013811855e-06	4.1666308058851	77.0922641207837	RPS27A;ATP5MC2;ATP5PO;UQCRQ;MRPL47;ATP5F1B;ATP5PD;AFG1L;ACSL3;LDHB;TMEM160;MAIP1;ATP5F1D;MPC2;COX4I1;ENDOG;MRPS16;NDUFAF3;IFI27;MTARC2;ATP5F1E;GADD45GIP1;NDUFB11;NDUFA4;GPAM;SLC25A5	GO_Cellular_Component_2023	L4
gs_ind_0	Mitochondrial Proton-Transporting ATP Synthase Complex (GO:0005753)	6/18	6.70731041166665e-08	3.15201660002549e-06	40.7830009680542	673.632513195154	ATP5PD;ATP5F1B;ATP5MC2;ATP5PO;ATP5F1E;ATP5F1D	GO_Cellular_Component_2023	L4
gs_ind_0	Mitochondrial Proton-Transporting ATP Synthase Complex, Coupling Factor F(o) (GO:0000276)	3/7	6.89264190856286e-05	0.00102097258270587	60.6599294193134	581.272015276548	ATP5PO;ATP5PD;ATP5MC2	GO_Cellular_Component_2023	L4
gs_ind_0	Neuron Projection (GO:0043005)	18/557	0.000334389348367423	0.00396251377815397	2.71755406163803	21.7491409772444	APOE;CAMK2B;CNTN4;CRHBP;SLC6A1;CCSAP;SLC4A8;HSPA8;APEX1;RAC3;GABRA2;ELFN1;RAB3A;SEMA6A;SHTN1;SLC1A3;HTR2C;BOC	GO_Cellular_Component_2023	L4
gs_ind_0	Nuclear Inner Membrane (GO:0005637)	4/31	0.000619852165057894	0.00699547443422481	12.7795739458227	94.3903108234174	CBX3;IFI27;MATR3;TMEM120B	GO_Cellular_Component_2023	L4
gs_ind_0	Nuclear Lumen (GO:0031981)	19/778	0.00566821893116797	0.043334447957639	2.02754320807671	10.4882383834945	RPS27A;UTP4;APEX1;DDX55;BATF3;RPL13;PIK3CB;ZBTB14;RPL5;NAA10;PPM1E;JPT1;BOP1;ZNF300;RPL19;RPS13;IGF2BP3;PIN4;NCL	GO_Cellular_Component_2023	L4
gs_ind_0	Nucleolus (GO:0005730)	20/769	0.00229368761881604	0.0217478495171689	2.16480174179138	13.156787035432	RPS27A;UTP4;APEX1;DDX55;BATF3;RPL13;PIK3CB;ZBTB14;RPL5;NAA10;PPM1E;JPT1;BOP1;ZNF300;RPL19;RPS13;IGF2BP3;PIN4;NCL;POLR2L	GO_Cellular_Component_2023	L4
gs_ind_0	Organelle Inner Membrane (GO:0019866)	24/398	4.66210505654567e-10	1.10491889840132e-07	5.26861894093495	113.203568950279	ATP5MC2;ATP5PO;UQCRQ;MRPL47;ATP5F1B;ATP5PD;LDHB;TMEM160;MAIP1;ATP5F1D;MPC2;COX4I1;ENDOG;MRPS16;NDUFAF3;IFI27;CBX3;TMEM120B;ATP5F1E;GADD45GIP1;MATR3;NDUFB11;NDUFA4;SLC25A5	GO_Cellular_Component_2023	L4
gs_ind_0	Platelet Alpha Granule (GO:0031091)	6/89	0.000980519349838766	0.0105628675414449	6.09453889896876	42.2194804997671	PROS1;IGF1;THBS2;TGFB3;TMX3;ACTN2	GO_Cellular_Component_2023	L4
gs_ind_0	Polysomal Ribosome (GO:0042788)	3/28	0.00529072373212184	0.0417967174837625	10.699145105588	56.0827812870922	RPL36AL;RPL8;RPL19	GO_Cellular_Component_2023	L4
gs_ind_0	Proton-Transporting ATP Synthase Complex (GO:0045259)	6/18	6.70731041166665e-08	3.15201660002549e-06	40.7830009680542	673.632513195154	ATP5PD;ATP5F1B;ATP5MC2;ATP5PO;ATP5F1E;ATP5F1D	GO_Cellular_Component_2023	L4
gs_ind_0	Ribosome (GO:0005840)	5/61	0.00108102497749898	0.0111392573768373	7.61163695438416	51.9863054256126	RPL36AL;RPL8;RPL19;RPS13;RPS4X	GO_Cellular_Component_2023	L4
gs_ind_0	Small Ribosomal Subunit (GO:0015935)	7/42	9.49284587495504e-07	2.49978274707149e-05	16.592191363506	230.093162837336	RPS27A;RPS15A;RPS13;RPS27AP5;FAU;RPS4X;RPS4Y1	GO_Cellular_Component_2023	L4
gs_ind_0	Small-Subunit Processome (GO:0032040)	6/71	0.000292758693992651	0.00365177949875044	7.77283240838586	63.2410225717426	RPS27A;RPS4X;UTP4;RPS15A;RPS13;IGF2BP3	GO_Cellular_Component_2023	L4
gs_ind_0	RNA Binding (GO:0003723)	43/1395	1.15665269196719e-07	4.92734046778024e-05	2.62724341244249	41.9638172995039	EIF1B;RPS27A;CALR;UTP4;NCBP1;APEX1;DDX55;ZNF239;RPL13;RPL10;TUT7;IGF2BP2;RPS4Y1;RPL8;RPL5;RPS15A;TDRD9;HNRNPH1;RPL12;RTF1;FAU;BOP1;BZW1;RPL36AL;HMGB3;HSPA8;RPL19;RPL22;RPS13;HNRNPDL;CELF1;IGF2BP3;MATR3;NOP10;PIN4;EIF4G2;QKI;H1-0;NCL;SLC25A5;EIF3L;ELAVL1;RPS4X	GO_Molecular_Function_2023	L4
gs_ind_0	mRNA 5'-UTR Binding (GO:0048027)	5/24	1.13641924529072e-05	0.00242057299246923	22.0743961352657	251.317952704488	RPL5;IGF2BP2;NCL;RPS13;IGF2BP3	GO_Molecular_Function_2023	L4
gs_ind_0	ATP Biosynthetic Process (GO:0006754)	6/25	5.93274549164707e-07	0.000169168000018965	26.1384317521781	374.762602878867	ATP5PD;ATP5F1B;ATP5MC2;ATP5PO;ATP5F1E;ATP5F1D	GO_Biological_Process_2023	L4
gs_ind_0	ATP Metabolic Process (GO:0046034)	4/34	0.000886514604020672	0.0491523097118128	11.5217130119987	80.9770526983783	ENPP3;ATP5PO;ATP5F1B;HSPA8	GO_Biological_Process_2023	L4
gs_ind_0	Cellular Component Assembly (GO:0022607)	11/256	0.000486496734599678	0.0359647215652206	3.68843085609395	28.1363846896909	LIMA1;AIF1L;TLCD2;KNTC1;TEX15;RAC3;HYDIN;ELOB;OCLN;SYCP1;YAP1	GO_Biological_Process_2023	L4
gs_ind_0	Cellular Respiration (GO:0045333)	6/85	0.000770040355514208	0.0463835371531578	6.40181555827504	45.8950487223481	COX4I1;NDUFA4;MTFR1;UQCRQ;NDUFS8;NDUFB11	GO_Biological_Process_2023	L4
gs_ind_0	Chemical Synaptic Transmission (GO:0007268)	12/273	0.000222554060077566	0.0208381372160914	3.76973611519468	31.7047643964221	APOE;SYN3;CRHBP;SLC6A1;SST;PLP1;APEX1;GABRA2;CRH;HTR2C;SLC1A3;CACNA1B	GO_Biological_Process_2023	L4
gs_ind_0	Chloride Transmembrane Transport (GO:1902476)	5/48	0.000356181310572691	0.0299600470818042	9.88955522238881	78.5237672360229	SLC6A1;ANO4;SLC4A8;GABRA2;SLC1A3	GO_Biological_Process_2023	L4
gs_ind_0	Chloride Transport (GO:0006821)	7/77	5.76845096873352e-05	0.00885679087199394	8.34771034112718	81.4780094612791	SLC6A1;SLC26A7;ANO4;SLC4A8;GABRA2;SLC5A8;SLC1A3	GO_Biological_Process_2023	L4
gs_ind_0	Cytoplasmic Translation (GO:0002181)	13/93	2.02051777781749e-10	1.00823837113093e-07	13.3109856819803	297.134439626517	RPL5;RPS27A;RPS4X;RPL36AL;RPS15A;RPL10;RPL13;RPL22;RPL12;RPL19;FAU;RPL8;RPS13	GO_Biological_Process_2023	L4
gs_ind_0	Gene Expression (GO:0010467)	20/296	1.91179360749253e-09	7.63188008111019e-07	5.93784963068923	119.203661260114	RPS27A;NCBP1;RPL10;RPL13;RPL8;RPS4Y1;RPL5;EEF1A2;RPS15A;HNRNPH1;RPL12;FAU;RPL36AL;MRPS16;RPL19;RPL22;RPS13;IGF2BP3;STUB1;RPS4X	GO_Biological_Process_2023	L4
gs_ind_0	Inorganic Anion Transmembrane Transport (GO:0098661)	6/63	0.00015129150960781	0.0158935712198521	8.85602087629951	77.9002346334766	SLC6A1;ANO4;SLC4A8;GABRA2;SLC5A8;SLC1A3	GO_Biological_Process_2023	L4
gs_ind_0	Inorganic Anion Transport (GO:0015698)	5/58	0.000858961036165332	0.0489853208053144	8.0390536818818	56.7540066478115	RACGAP1;SLC26A7;ANO4;SLC5A8;ENPP3	GO_Biological_Process_2023	L4
gs_ind_0	Macromolecule Biosynthetic Process (GO:0009059)	22/183	2.73783287618153e-15	5.46471442085834e-12	11.2344466678832	376.709080959041	RPS27A;COL5A1;EEF1D;RPL10;RPL13;RPL8;RPS4Y1;RPL5;EEF1A2;RPS15A;RPL12;FAU;RPL36AL;MRPS16;RPL19;RPL22;RPS13;IGF2BP3;APOE;POLD3;EIF4G2;RPS4X	GO_Biological_Process_2023	L4
gs_ind_0	Modification-Dependent Macromolecule Catabolic Process (GO:0043632)	3/8	0.000109238854989952	0.0136275471599965	49.6296263890104	452.720148796162	RPS27AP5;RPS27A;TUT7	GO_Biological_Process_2023	L4
gs_ind_0	Monoatomic Anion Transmembrane Transport (GO:0098656)	5/54	0.000618009275701018	0.0438111796354556	8.68953301127214	64.2070210411945	SLC6A1;ANO4;SLC4A8;GABRA2;SLC1A3	GO_Biological_Process_2023	L4
gs_ind_0	Negative Regulation Of Amide Metabolic Process (GO:0034249)	9/93	3.03556874558511e-06	0.000673221690687543	8.85319451726462	112.4808257344	APOE;CALR;IGF2BP2;TRIM2;APEX1;NCL;GAPDH;IGF1;IGF2BP3	GO_Biological_Process_2023	L4
gs_ind_0	Negative Regulation Of Gene Expression (GO:0010629)	15/336	3.1906897997364e-05	0.00530718070022821	3.81887396670472	39.5356119617819	APOE;CALR;IGF2BP2;TRIM2;YAP1;NCL;GAPDH;RPS13;IGF1;DNMT1;OCLN;CELF1;IGF2BP3;ZNF503;NUDT12	GO_Biological_Process_2023	L4
gs_ind_0	Negative Regulation Of Protein Metabolic Process (GO:0051248)	9/147	0.000118711719591248	0.0139381524884783	5.39419429905195	48.7571110106571	APOE;CALR;TRIM2;PFDN2;IGF2BP3;NCL;GAPDH;IGF2BP2;CST3	GO_Biological_Process_2023	L4
gs_ind_0	Negative Regulation Of Sprouting Angiogenesis (GO:1903671)	3/10	0.000229678867111228	0.0208381372160914	36.3932627526468	304.932905508687	ALOX5;PIK3CB;SEMA6A	GO_Biological_Process_2023	L4
gs_ind_0	Negative Regulation Of Translation (GO:0017148)	8/106	6.58036780605968e-05	0.00938172438635366	6.77985624996917	65.2821159588256	CALR;TRIM2;EIF4EBP1;IGF2BP3;NCL;GAPDH;CELF1;IGF2BP2	GO_Biological_Process_2023	L4
gs_ind_0	Oxidative Phosphorylation (GO:0006119)	7/62	1.38980312119371e-05	0.00252186093627513	10.607780428343	118.634906162742	ATP5PD;ATP5F1B;ATP5PO;ATP5F1E;NDUFS8;ATP5F1D;NDUFB11	GO_Biological_Process_2023	L4
gs_ind_0	Peptide Biosynthetic Process (GO:0043043)	17/158	2.43130000362423e-11	1.99656215647126e-08	9.87919108883553	241.447528288963	RPL5;RPS27A;RPS4Y1;RPL36AL;RPS4X;EEF1A2;RPL12;MRPS16;RPL8;RPS15A;RPL10;RPL13;RPL19;RPL22;FAU;IGF2BP3;RPS13	GO_Biological_Process_2023	L4
gs_ind_0	Positive Regulation Of Cell Growth (GO:0030307)	7/106	0.000426348778833098	0.0327304677904178	5.91046893049145	45.8667331677321	H3-3A;EIF4G2;SEMA7A;NCBP1;IGF1;SHTN1;YAP1	GO_Biological_Process_2023	L4
gs_ind_0	Positive Regulation Of Cellular Process (GO:0048522)	20/592	8.84296068126166e-05	0.0117670330131988	2.84670707597384	26.5691817581594	CALR;TIPIN;NCBP1;IGF1;CHRD;THPO;ACTB;YAP1;POU3F3;RPS15A;PHPT1;PRKCA;AKR1C3;TGFB3;SMARCC2;H3-3A;EIF4G2;NID1;SLC25A5;RPS4X	GO_Biological_Process_2023	L4
gs_ind_0	Proton Motive Force-Driven ATP Synthesis (GO:0015986)	8/60	9.29755150601126e-07	0.000231973910074981	12.7347771761766	176.864973373427	ATP5PD;ATP5F1B;ATP5MC2;ATP5PO;ATP5F1E;NDUFS8;ATP5F1D;NDUFB11	GO_Biological_Process_2023	L4
gs_ind_0	Proton Motive Force-Driven Mitochondrial ATP Synthesis (GO:0042776)	7/53	4.80725673089149e-06	0.000959528443485941	12.6637151528425	155.07205444161	ATP5PD;ATP5F1B;ATP5PO;ATP5F1E;NDUFS8;ATP5F1D;NDUFB11	GO_Biological_Process_2023	L4
gs_ind_0	Regulation Of Cell Population Proliferation (GO:0042127)	22/761	0.000360241047075802	0.0299600470818042	2.41836257049239	19.174561216184	SHCBP1;CALR;TIPIN;SST;IGF1;THPO;ACTB;POU3F3;YAP1;RPS15A;ZNF503;CYP1B1;PDCD5;AKR1C3;TGFB3;WNT9A;CELF1;FABP6;EID2;SLC25A5;RPS4X;BEX4	GO_Biological_Process_2023	L4
gs_ind_0	Regulation Of Intracellular Signal Transduction (GO:1902531)	13/297	0.00012863509352619	0.0142642025932375	3.74737802490812	33.5710018090677	RPL5;AKAP5;BOP1;RACGAP1;PHLPP1;STYXL1;SEZ6L2;PREX2;ARHGAP28;ARHGAP27;MAP2K6;ZFAND6;TRAF5	GO_Biological_Process_2023	L4
gs_ind_0	Regulation Of Sprouting Angiogenesis (GO:1903670)	4/33	0.000790100332268218	0.0463835371531578	11.9125737541474	85.0956910850406	ALOX5;JMJD8;PIK3CB;SEMA6A	GO_Biological_Process_2023	L4
gs_ind_0	Regulation Of Translation (GO:0006417)	14/202	3.75966942354547e-07	0.000125071669489946	6.10127826941986	90.2608745787321	EIF1B;RPL5;CALR;RPS4X;TRIM2;BZW1;EIF4G2;IGF2BP3;NCBP1;RPL10;NCL;GAPDH;ELAVL1;IGF2BP2	GO_Biological_Process_2023	L4
gs_ind_0	Ribonucleoprotein Complex Biogenesis (GO:0022613)	7/114	0.000660036703082464	0.0439144419784199	5.46953736494259	40.0545986962173	RPL5;RPS4X;BOP1;UTP4;RPS15A;RPS13;IGF2BP3	GO_Biological_Process_2023	L4
gs_ind_0	Ribosome Biogenesis (GO:0042254)	8/151	0.000737943217009872	0.0460292081609908	4.648588156019	33.5239613871894	RPL5;RPS4X;BOP1;PIN4;UTP4;RPS15A;RPS13;IGF2BP3	GO_Biological_Process_2023	L4
gs_ind_0	Transcription By RNA Polymerase II (GO:0006366)	10/192	0.000191475383605644	0.0191092432838432	4.528478449716	38.7671777878655	CDK9;SOX5;ADRM1;TAF5L;NCBP1;ELOB;RTF1;POLR2L;DRAP1;NFE2L3	GO_Biological_Process_2023	L4
gs_ind_0	Translation (GO:0006412)	20/234	3.00084492455601e-11	1.99656215647126e-08	7.66594301221167	185.74228919897	RPS27A;EEF1D;RPL10;RPL13;RPL8;RPS4Y1;MRPL47;RPL5;EEF1A2;RPS15A;RPL12;FAU;RPL36AL;MRPS16;RPL19;RPS13;RPL22;GADD45GIP1;IGF2BP3;RPS4X	GO_Biological_Process_2023	L4
gs_ind_0	Transport Across Blood-Brain Barrier (GO:0150104)	6/84	0.000723343792167138	0.0460292081609908	6.48352766353642	46.8864468407249	SLC6A1;ATP2A3;SLC4A8;SLC5A3;SLC1A3;SLC4A3	GO_Biological_Process_2023	L4
gs_ind_0	Vascular Transport (GO:0010232)	6/82	0.000636535175064235	0.0438111796354556	6.6533606666287	48.9652140684479	SLC6A1;ATP2A3;SLC4A8;SLC5A3;SLC1A3;SLC4A3	GO_Biological_Process_2023	L4
gs_ind_0	Wnt Signaling Pathway (GO:0016055)	6/76	0.000423660723750576	0.0327304677904178	7.22067516631995	56.0799340244169	NID1;RAC3;CCDC88C;WNT9A;FZD5;WNT2B	GO_Biological_Process_2023	L4
gs_ind_0	Axonal Growth Cone (GO:0044295)	2/15	0.00391597403191971	0.032416672631774	29.4357808100498	163.153442837492	OLFM1;HSP90AB1	GO_Cellular_Component_2023	IN-PV
gs_ind_0	Cell-Substrate Junction (GO:0030055)	9/394	0.000945858551820676	0.0234888207035468	3.99029186778226	27.7860683119255	PPFIBP1;AKAP12;ENAH;TNS1;ARPC2;PABPC1;RPL12;ANXA6;ACTB	GO_Cellular_Component_2023	IN-PV
gs_ind_0	Collagen-Containing Extracellular Matrix (GO:0062023)	10/372	0.000137625540541153	0.00695967223820337	4.71170471102477	41.8916442476811	ADAMTS20;ANGPT2;ADAMTS3;CTSS;MMP28;COL26A1;FBLN1;POSTN;ANXA6;COL25A1	GO_Cellular_Component_2023	IN-PV
gs_ind_0	Cytoplasmic Stress Granule (GO:0010494)	4/75	0.00130675962730387	0.0278153120668967	10.0683226400319	66.8557240507823	EIF3B;LARP4;CELF1;PABPC1	GO_Cellular_Component_2023	IN-PV
gs_ind_0	Cytosolic Small Ribosomal Subunit (GO:0022627)	3/41	0.00219398006796617	0.0318570409942111	14.4979541006938	88.7570259551549	RPS27A;RPS4Y1;FAU	GO_Cellular_Component_2023	IN-PV
gs_ind_0	Endoplasmic Reticulum Lumen (GO:0005788)	7/284	0.00225230963559555	0.0318570409942111	4.35307076460158	26.53544478185	PDIA6;TSPAN14;ADAMTSL1;DNAJB11;COL26A1;COL25A1;ARSB	GO_Cellular_Component_2023	IN-PV
gs_ind_0	Focal Adhesion (GO:0005925)	9/386	0.000819438167587025	0.0234888207035468	4.07566125628741	28.9652828038773	PPFIBP1;AKAP12;ENAH;TNS1;ARPC2;PABPC1;RPL12;ANXA6;ACTB	GO_Cellular_Component_2023	IN-PV
gs_ind_0	Intracellular Non-Membrane-Bounded Organelle (GO:0043232)	16/1184	0.00361829848997104	0.032416672631774	2.30685123671638	12.9685441558489	RPS27A;VPS13A;SHOC1;RACGAP1;TPM1;CHD7;JPT1;EPB41L5;ASIC2;TAF1B;MCF2;MACROD2;NCL;KANK3;ACTB;FAAH2	GO_Cellular_Component_2023	IN-PV
gs_ind_0	Intracellular Organelle Lumen (GO:0070013)	13/854	0.00317411068562669	0.032416672631774	2.61020290360173	15.0157867677444	ATP5F1B;HSP90AB1;PDIA6;TSPAN14;ADAMTSL1;CTSS;PCSK5;PPTC7;DNAJB11;COL26A1;ATP5F1E;COL25A1;ARSB	GO_Cellular_Component_2023	IN-PV
gs_ind_0	Mitochondrial Membrane (GO:0031966)	10/538	0.00232479536574657	0.0318570409942111	3.21850307140858	19.5173993330402	RPS27A;CKMT1A;ATP5F1B;ATP5PD;MRPS16;ATP5F1E;VPS13A;TMEM160;SLC22A3;CKMT2	GO_Cellular_Component_2023	IN-PV
gs_ind_0	Mitochondrial Proton-Transporting ATP Synthase Complex (GO:0005753)	3/18	0.000186836838609486	0.00695967223820337	36.0313742819267	309.339251173502	ATP5F1E;ATP5PD;ATP5F1B	GO_Cellular_Component_2023	IN-PV
gs_ind_0	Neuron Projection (GO:0043005)	13/557	5.98402478378593e-05	0.00695967223820337	4.06394438740301	39.5171128162582	CRHBP;CYP46A1;GRM3;CCK;RIT2;OLFM1;GRP;STMN2;SEMA3A;HTR1E;EPHA6;NEFL;DLG3	GO_Cellular_Component_2023	IN-PV
gs_ind_0	Organelle Inner Membrane (GO:0019866)	8/398	0.00391610810316733	0.032416672631774	3.51004265476729	19.4549623123901	CKMT1A;ATP5F1B;ATP5PD;MRPS16;ATP5F1E;TMEM160;MATR3;CKMT2	GO_Cellular_Component_2023	IN-PV
gs_ind_0	Postsynaptic Density (GO:0014069)	5/151	0.00274400559262718	0.032416672631774	6.01845157555318	35.4988527880865	INSYN2B;LRRC7;GRID2;DLG3;RPL12	GO_Cellular_Component_2023	IN-PV
gs_ind_0	Prespliceosome (GO:0071010)	2/15	0.00391597403191971	0.032416672631774	29.4357808100498	163.153442837492	LUC7L;U2AF2	GO_Cellular_Component_2023	IN-PV
gs_ind_0	Proton-Transporting ATP Synthase Complex (GO:0045259)	3/18	0.000186836838609486	0.00695967223820337	36.0313742819267	309.339251173502	ATP5F1E;ATP5PD;ATP5F1B	GO_Cellular_Component_2023	IN-PV
gs_ind_0	Small Ribosomal Subunit (GO:0015935)	3/42	0.00235186208682095	0.0318570409942111	14.1305704872551	85.5259545478583	RPS27A;RPS4Y1;FAU	GO_Cellular_Component_2023	IN-PV
gs_ind_0	U2-type Prespliceosome (GO:0071004)	2/15	0.00391597403191971	0.032416672631774	29.4357808100498	163.153442837492	LUC7L;U2AF2	GO_Cellular_Component_2023	IN-PV
gs_ind_0	Filamin Binding (GO:0031005)	2/10	0.00171342907811813	0.0468337281352289	46.7566792798991	297.805381965093	DPYSL3;CRMP1	GO_Molecular_Function_2023	IN-PV
gs_ind_0	GDP Phosphatase Activity (GO:0004382)	2/9	0.00137644703695693	0.0423257463864256	52.9922027290448	349.125864300266	ENTPD4;ENTPD6	GO_Molecular_Function_2023	IN-PV
gs_ind_0	GTPase Activator Activity (GO:0005096)	7/211	0.000402826596393639	0.0247738356782088	5.91762384130425	46.2580914305512	ARAP2;TBC1D10A;EVI5L;RACGAP1;TBC1D1;GMIP;MTSS2	GO_Molecular_Function_2023	IN-PV
gs_ind_0	GTPase Regulator Activity (GO:0030695)	12/423	1.77128885708328e-05	0.00435737058842487	4.97530432125085	54.4358892723962	ARAP2;DOCK10;TBC1D10A;EVI5L;RACGAP1;TBC1D1;GMIP;MCF2;EEF1B2;MTSS2;ITSN1;FGD4	GO_Molecular_Function_2023	IN-PV
gs_ind_0	Mannosidase Activity (GO:0015923)	2/8	0.00107502692060665	0.037779517495605	61.1463487779277	417.960337930747	MANBA;MAN2A1	GO_Molecular_Function_2023	IN-PV
gs_ind_0	Poly-Pyrimidine Tract Binding (GO:0008187)	3/25	0.000509771485688786	0.0250807570958883	24.8173515981735	188.153942372814	PABPC1;HNRNPH1;U2AF2	GO_Molecular_Function_2023	IN-PV
gs_ind_0	RNA Binding (GO:0003723)	22/1395	8.15620418453881e-05	0.0100321311469827	2.72989330663241	25.6996157300769	RPS27A;TNS1;TUT7;RPS4Y1;RALYL;EIF3B;CASC3;LARP4;HNRNPH1;RPL12;RTF1;FAU;U2AF2;LUC7L;TPT1;HMGB3;TDRD7;CELF1;MATR3;HSP90AB1;PABPC1;NCL	GO_Molecular_Function_2023	IN-PV
gs_ind_0	Semaphorin Receptor Binding (GO:0030215)	3/22	0.000346113228047287	0.0247738356782088	28.6375131717597	228.205028094055	SEMA3E;SEMA3A;RIT2	GO_Molecular_Function_2023	IN-PV
gs_ind_0	UDP Phosphatase Activity (GO:0045134)	2/8	0.00107502692060665	0.037779517495605	61.1463487779277	417.960337930747	ENTPD4;ENTPD6	GO_Molecular_Function_2023	IN-PV
gs_ind_0	ATP Biosynthetic Process (GO:0006754)	3/25	0.000509771485688786	0.0412268096828727	24.8173515981735	188.153942372814	ATP5F1E;ATP5PD;ATP5F1B	GO_Biological_Process_2023	IN-PV
gs_ind_0	Activation Of GTPase Activity (GO:0090630)	5/102	0.000478764541636654	0.0412268096828727	9.05401304809589	69.2116068261379	EVI5L;TBC1D10A;TBC1D1;GMIP;MTSS2	GO_Biological_Process_2023	IN-PV
gs_ind_0	Axon Guidance (GO:0007411)	7/148	4.49897489987692e-05	0.0115173757436849	8.56560284933508	85.733768998328	ENAH;SEMA3E;SEMA3A;EPHA6;RPS6KA5;UNC5B;ANOS1	GO_Biological_Process_2023	IN-PV
gs_ind_0	Axonogenesis (GO:0007409)	8/187	2.64774558697015e-05	0.00847278587830448	7.67594059791281	80.898402941537	HSP90AB1;ENAH;CCK;SEMA3E;SEMA3A;RPS6KA5;EPHA6;ANOS1	GO_Biological_Process_2023	IN-PV
gs_ind_0	Embryonic Skeletal Joint Development (GO:0072498)	2/5	0.00038875834523305	0.0412268096828727	113.565859092175	891.781885249869	OXSR1;WNT9A	GO_Biological_Process_2023	IN-PV
gs_ind_0	Gene Expression (GO:0010467)	11/296	3.21671662868523e-06	0.00411739728471709	6.59122574253923	83.360216689538	RPS27A;ANGPT2;TSPAN14;DNAJB11;MRPS16;MCM3AP;CASC3;HNRNPH1;RPL12;FAU;RPS4Y1	GO_Biological_Process_2023	IN-PV
gs_ind_0	Glomerulus Vasculature Development (GO:0072012)	2/5	0.00038875834523305	0.0412268096828727	113.565859092175	891.781885249869	ANGPT2;OXSR1	GO_Biological_Process_2023	IN-PV
gs_ind_0	Negative Regulation Of Cell Projection Organization (GO:0031345)	4/50	0.000279922641705945	0.0388644380562654	15.4909056340706	126.731056742264	DPYSL3;STMN2;SEMA3A;CRMP1	GO_Biological_Process_2023	IN-PV
gs_ind_0	Negative Regulation Of Neuron Projection Development (GO:0010977)	5/54	2.32214831235485e-05	0.00847278587830448	17.8547008547009	190.517384046152	DPYSL3;MCF2;STMN2;SEMA3A;CRMP1	GO_Biological_Process_2023	IN-PV
gs_ind_0	Peptide Biosynthetic Process (GO:0043043)	6/158	0.000515335121035909	0.0412268096828727	6.85891900665476	51.9267711295865	RPS27A;PCSK5;MRPS16;RPL12;FAU;RPS4Y1	GO_Biological_Process_2023	IN-PV
gs_ind_0	Positive Regulation Of Neuron Projection Development (GO:0010976)	5/92	0.000297425080456138	0.0388644380562654	10.09123696816	81.9443579006514	DPYSL3;RIT2;LRRC7;STMN2;ARSB	GO_Biological_Process_2023	IN-PV
gs_ind_0	Post-Transcriptional Regulation Of Gene Expression (GO:0010608)	4/57	0.00046387921259681	0.0412268096828727	13.4617446706939	103.330822263314	TDRD7;LARP4;MATR3;CELF1	GO_Biological_Process_2023	IN-PV
gs_ind_0	Protein Maturation (GO:0051604)	6/117	0.000101667344644968	0.0216890335242598	9.39049860142965	86.3344073732413	ADAMTS3;TSPAN14;CTSS;DNAJB11;PCSK5;NNAT	GO_Biological_Process_2023	IN-PV
gs_ind_0	Regulation Of Gene Expression (GO:0010468)	18/1124	0.000303628422314573	0.0388644380562654	2.75842052208975	22.3423949752108	ADNP;YEATS2;ILDR2;CELF1;ZNF117;PID1;ZNF407;FBXW7;OLFM1;TDRD7;LARP4;RORB;HNRNPH1;RPS6KA5;ZNF138;CHD7;MATR3;OXSR1	GO_Biological_Process_2023	IN-PV
gs_ind_0	Regulation Of Intracellular Signal Transduction (GO:1902531)	9/297	0.000121715687923731	0.0222565829346252	5.34471716396398	48.1763326825279	AKAP12;RACGAP1;RIT2;GMIP;MCF2;SEZ6L;SEZ6;ITSN1;FGD4	GO_Biological_Process_2023	IN-PV
gs_ind_0	Regulation Of Neuron Projection Development (GO:0010975)	8/174	1.57732987947517e-05	0.00847278587830448	8.2779126431821	91.5304694317671	DPYSL3;RIT2;LRRC7;STMN2;SEMA3A;SEZ6;CRMP1;ARSB	GO_Biological_Process_2023	IN-PV
gs_ind_0	Actin Cytoskeleton (GO:0015629)	8/325	0.00011430971470498	0.00182895543527967	6.18455705857281	56.1347443992507	LIMA1;BIN1;ABLIM1;ARPC2;CLIC5;ACTB;DGKH;BARX2	GO_Cellular_Component_2023	L2_L3-BS
gs_ind_0	Cell-Substrate Junction (GO:0030055)	10/394	1.23110706722557e-05	0.000262636174341454	6.37067863875013	72.0205962023199	LIMA1;RPL5;AKAP12;LMO7;ARPC2;PABPC1;RPL12;ACTB;RPS4X;YWHAB	GO_Cellular_Component_2023	L2_L3-BS
gs_ind_0	Cytoskeleton (GO:0005856)	15/593	8.27778900414615e-08	5.29778496265354e-06	6.40522019240387	104.450597198883	LIMA1;NINL;ABLIM1;TUBB2B;DGKH;ARPC2;HINT1;RAC3;ANK1;TUBA1A;GAPDH;CLIC5;ACTB;BIN1;BARX2	GO_Cellular_Component_2023	L2_L3-BS
gs_ind_0	Cytosolic Large Ribosomal Subunit (GO:0022625)	3/52	0.00164120895678293	0.0131296716542634	15.9866532359607	102.511570488676	RPL5;RPL28;RPL12	GO_Cellular_Component_2023	L2_L3-BS
gs_ind_0	Cytosolic Small Ribosomal Subunit (GO:0022627)	3/41	0.00082059926116568	0.00940712336535285	20.5598086124402	146.08722004651	FAU;RPS4X;RPS4Y1	GO_Cellular_Component_2023	L2_L3-BS
gs_ind_0	Dendrite (GO:0030425)	6/270	0.00139593581233016	0.0131296716542634	5.6203999041508	36.9495782813488	APOE;RPL28;SLC4A8;MAP1B;BIN1;DNER	GO_Cellular_Component_2023	L2_L3-BS
gs_ind_0	Focal Adhesion (GO:0005925)	10/386	1.03141529718505e-05	0.000262636174341454	6.50733090691987	74.7171313771274	LIMA1;RPL5;AKAP12;LMO7;ARPC2;PABPC1;RPL12;ACTB;RPS4X;YWHAB	GO_Cellular_Component_2023	L2_L3-BS
gs_ind_0	Glutamatergic Synapse (GO:0098978)	7/78	6.31656068237137e-08	5.29778496265354e-06	24.2408724420056	401.853205437598	APOE;SLC4A8;NELL2;RAC3;CADPS2;ACTB;CTTNBP2	GO_Cellular_Component_2023	L2_L3-BS
gs_ind_0	Golgi Membrane (GO:0000139)	7/426	0.00315133338391352	0.0216695603984031	4.09638818639484	23.5949076466746	PROS1;CHST11;GNPTAB;MAN2A1;ATP2C2;GALNT10;GCNT1	GO_Cellular_Component_2023	L2_L3-BS
gs_ind_0	Intracellular Non-Membrane-Bounded Organelle (GO:0043232)	16/1184	8.90216407857147e-05	0.00162782428865307	3.3460923878681	31.2077692040032	RPL5;RPS4X;RBPJ;PIN4;JPT1;HINT1;RAC3;ANK1;CHD3;NEDD4;GAPDH;NCL;ACTB;BIN1;ADARB2;FAAH2	GO_Cellular_Component_2023	L2_L3-BS
gs_ind_0	Large Ribosomal Subunit (GO:0015934)	3/52	0.00164120895678293	0.0131296716542634	15.9866532359607	102.511570488676	RPL5;RPL28;RPL12	GO_Cellular_Component_2023	L2_L3-BS
gs_ind_0	Microtubule (GO:0005874)	5/185	0.00149436002815857	0.0131296716542634	6.94421037112906	45.1794301514453	TUBB2B;SYBU;RADIL;MAP1B;TUBA1A	GO_Cellular_Component_2023	L2_L3-BS
gs_ind_0	Microtubule Cytoskeleton (GO:0015630)	7/340	0.00088191781550183	0.00940712336535285	5.16368586245121	36.3183284878083	NINL;TUBB2B;SYBU;RADIL;MAP1B;TUBA1A;GAPDH	GO_Cellular_Component_2023	L2_L3-BS
gs_ind_0	Mitochondrial Respiratory Chain Complex IV (GO:0005751)	2/17	0.00257323917559591	0.0193749773221339	36.2965431440505	216.421397711002	COX4I1;NDUFA4	GO_Cellular_Component_2023	L2_L3-BS
gs_ind_0	Neuron Projection (GO:0043005)	12/557	8.66676146717117e-06	0.000262636174341454	5.38657128426858	62.7859576818485	APOE;RPL28;RIT2;SLC4A8;NELL2;RAC3;ANK1;MAP1B;NEFL;GRP;BIN1;DNER	GO_Cellular_Component_2023	L2_L3-BS
gs_ind_0	Polymeric Cytoskeletal Fiber (GO:0099513)	7/264	0.000195394149276438	0.00277893901193157	6.70026678401496	57.223573266014	TUBB2B;SYBU;RADIL;NEFL;MAP1B;TUBA1A;INA	GO_Cellular_Component_2023	L2_L3-BS
gs_ind_0	Respiratory Chain Complex IV (GO:0045277)	2/19	0.00321657537163795	0.0216695603984031	32.1467926013381	184.504524145757	COX4I1;NDUFA4	GO_Cellular_Component_2023	L2_L3-BS
gs_ind_0	Small Ribosomal Subunit (GO:0015935)	3/42	0.000880837756444628	0.00940712336535285	20.038816227778	140.965800224155	FAU;RPS4X;RPS4Y1	GO_Cellular_Component_2023	L2_L3-BS
gs_ind_0	Vesicle (GO:0031982)	8/234	1.12403004607899e-05	0.000262636174341454	8.68876058942284	99.017158968543	APOE;DCTN2;GAD1;SYBU;GAPDH;ACTB;BIN1;CST3	GO_Cellular_Component_2023	L2_L3-BS
gs_ind_0	5'-Nucleotidase Activity (GO:0008253)	2/12	0.00126722043170059	0.035087533637407	53.5871704053522	357.476231245069	NT5DC3;NT5DC2	GO_Molecular_Function_2023	L2_L3-BS
gs_ind_0	Calcium Channel Inhibitor Activity (GO:0019855)	2/10	0.000869101904782115	0.0292597641276645	66.19915734889	466.574982395453	MCUB;PHPT1	GO_Molecular_Function_2023	L2_L3-BS
gs_ind_0	Calcium Channel Regulator Activity (GO:0005246)	3/37	0.000606006714399828	0.0244826712617531	22.9458027219077	169.996721307146	CACNG4;MCUB;PHPT1	GO_Molecular_Function_2023	L2_L3-BS
gs_ind_0	Endopeptidase Inhibitor Activity (GO:0004866)	5/112	0.000152189700171986	0.0153711597173706	11.6807374112436	102.678153088719	PROS1;SPINT1;GAPDH;BIN1;CST3	GO_Molecular_Function_2023	L2_L3-BS
gs_ind_0	Insulin-Like Growth Factor Receptor Binding (GO:0005159)	2/13	0.0014932362774793	0.035087533637407	48.9262187088274	318.353585481137	SOCS2;YWHAH	GO_Molecular_Function_2023	L2_L3-BS
gs_ind_0	Ion Channel Inhibitor Activity (GO:0008200)	3/34	0.000471316872478424	0.0244826712617531	25.1329639889197	192.517999605998	NEDD4;MCUB;PHPT1	GO_Molecular_Function_2023	L2_L3-BS
gs_ind_0	Nucleotidase Activity (GO:0008252)	2/14	0.00173700661571322	0.035087533637407	45.0110192837466	286.071673307773	NT5DC3;NT5DC2	GO_Molecular_Function_2023	L2_L3-BS
gs_ind_0	Phosphoserine Residue Binding (GO:0050815)	2/8	0.000543961271157996	0.0244826712617531	86.5723670269125	650.732668147619	NEDD4;YWHAB	GO_Molecular_Function_2023	L2_L3-BS
gs_ind_0	RNA Binding (GO:0003723)	20/1395	4.78879687909877e-06	0.000967336969577951	3.59916827575627	44.0870448829216	NECTIN3;RPL28;RALY;RPS4Y1;ADARB2;RPL5;CHD3;HNRNPH1;RPL12;RTF1;FAU;NEDD4;HNRNPDL;MATR3;PIN4;EIF4G2;QKI;PABPC1;NCL;RPS4X	GO_Molecular_Function_2023	L2_L3-BS
gs_ind_0	RNA Polymerase Binding (GO:0070063)	2/17	0.00257323917559591	0.0472540284973066	36.2965431440505	216.421397711002	NEDD4;BIN1	GO_Molecular_Function_2023	L2_L3-BS
gs_ind_0	Solute:Inorganic Anion Antiporter Activity (GO:0005452)	2/14	0.00173700661571322	0.035087533637407	45.0110192837466	286.071673307773	SLC4A3;SLC4A8	GO_Molecular_Function_2023	L2_L3-BS
gs_ind_0	Axon Extension (GO:0048675)	3/22	0.000126162001267174	0.0153917641545952	40.6113360323887	364.606290612902	NELL2;MAP1B;SEMA5A	GO_Biological_Process_2023	L2_L3-BS
gs_ind_0	Cholesterol Homeostasis (GO:0042632)	4/72	0.000310572996988457	0.0266318514161512	14.9288778643027	120.581913834705	LIMA1;RALY;APOE;DISP3	GO_Biological_Process_2023	L2_L3-BS
gs_ind_0	Cytoplasmic Translation (GO:0002181)	5/93	6.31209979492104e-05	0.0102676823330715	14.1950814223995	137.272925517544	RPL5;RPL28;RPL12;FAU;RPS4X	GO_Biological_Process_2023	L2_L3-BS
gs_ind_0	Energy Derivation By Oxidation Of Organic Compounds (GO:0015980)	3/43	0.000943810491716604	0.0484820547323897	19.5435518621114	136.132274868817	COX4I1;NDUFA4;UQCRQ	GO_Biological_Process_2023	L2_L3-BS
gs_ind_0	Gene Expression (GO:0010467)	9/296	8.12513085027069e-06	0.00198253192746605	7.68284539678585	90.0471638214333	RPL5;RPS4Y1;RPL28;EEF1A2;HNRNPH1;RPL12;FAU;RPS4X;ADARB2	GO_Biological_Process_2023	L2_L3-BS
gs_ind_0	Macromolecule Biosynthetic Process (GO:0009059)	10/183	1.1266951621006e-08	1.09965447821018e-05	14.1919042596484	259.731603531328	APOE;RPL5;EIF4G2;RPL28;EEF1A2;GCNT1;RPL12;FAU;RPS4X;RPS4Y1	GO_Biological_Process_2023	L2_L3-BS
gs_ind_0	Negative Regulation Of Amide Metabolic Process (GO:0034249)	4/93	0.000819644136909354	0.0470572163307958	11.4201304056893	81.1587588727561	APOE;NCL;BIN1;GAPDH	GO_Biological_Process_2023	L2_L3-BS
gs_ind_0	Negative Regulation Of Protein Metabolic Process (GO:0051248)	5/147	0.000534439347081069	0.0347741868500749	8.80421642341147	66.3335400938889	APOE;PFDN2;NCL;GAPDH;CST3	GO_Biological_Process_2023	L2_L3-BS
gs_ind_0	Negative Regulation Of Sodium Ion Transmembrane Transporter Activity (GO:2000650)	2/10	0.000869101904782115	0.0471246366148525	66.19915734889	466.574982395453	GRP;NEDD4	GO_Biological_Process_2023	L2_L3-BS
gs_ind_0	Neuron Projection Extension (GO:1990138)	3/38	0.000655800764278732	0.0400038466210027	22.2988958682845	163.443180774599	NELL2;MAP1B;SEMA5A	GO_Biological_Process_2023	L2_L3-BS
gs_ind_0	Peptide Biosynthetic Process (GO:0043043)	7/158	7.55366526044804e-06	0.00198253192746605	11.4179732420834	134.657612210758	RPL5;RPL28;EEF1A2;RPL12;FAU;RPS4X;RPS4Y1	GO_Biological_Process_2023	L2_L3-BS
gs_ind_0	Plasma Membrane Bounded Cell Projection Organization (GO:0120036)	5/131	0.000315387122194428	0.0266318514161512	9.92169041529655	79.9857880037064	LIMA1;APOE;PHPT1;MAP1B;NEDD4	GO_Biological_Process_2023	L2_L3-BS
gs_ind_0	Positive Regulation Of Lipid Metabolic Process (GO:0045834)	3/24	0.000164728097232898	0.0178638469888121	36.8317335566579	320.849125485128	APOE;DISP3;EEF1A2	GO_Biological_Process_2023	L2_L3-BS
gs_ind_0	Positive Regulation Of Neuron Projection Development (GO:0010976)	5/92	5.99424340883874e-05	0.0102676823330715	14.3576630652261	139.587007779795	APOE;RAPGEF1;PLPPR5;TUBB2B;RIT2	GO_Biological_Process_2023	L2_L3-BS
gs_ind_0	Regulation Of Cdc42 Protein Signal Transduction (GO:0032489)	2/7	0.000409171898630255	0.0307193671587022	102.315301778112	798.200057889575	APOE;RIT2	GO_Biological_Process_2023	L2_L3-BS
gs_ind_0	Regulation Of Cellular Component Organization (GO:0051128)	7/152	5.85944312888738e-06	0.00198253192746605	11.890569784761	143.251116155233	APOE;SOCS2;RAPGEF1;RIT2;RASGRP2;NEDD4;CTTNBP2	GO_Biological_Process_2023	L2_L3-BS
gs_ind_0	Regulation Of Neuron Differentiation (GO:0045664)	4/79	0.000442714041755259	0.0308634931966524	13.5424191554908	104.582503351394	DISP3;BIN1;MMD;YWHAH	GO_Biological_Process_2023	L2_L3-BS
gs_ind_0	Sterol Homeostasis (GO:0055092)	4/73	0.000327440796100219	0.0266318514161512	14.713713152041	118.065825548896	LIMA1;RALY;APOE;DISP3	GO_Biological_Process_2023	L2_L3-BS
gs_ind_0	Translation (GO:0006412)	7/234	9.29297968172366e-05	0.0129570688133747	7.58942190953522	70.4576598321608	RPL5;RPL28;EEF1A2;RPL12;FAU;RPS4X;RPS4Y1	GO_Biological_Process_2023	L2_L3-BS
gs_ind_0	Cytoskeleton (GO:0005856)	12/593	9.67824460486771e-05	0.00490364393313297	4.14885632336779	38.3480653742958	SESTD1;LIMA1;ACTN2;KNTC1;EPB41L5;AFAP1;HINT1;PJA2;GAPDH;MYO6;NDRG1;BIN1	GO_Cellular_Component_2023	L5_L6
gs_ind_0	Dendrite (GO:0030425)	7/270	0.000675609726426229	0.0146703826309695	5.4072364006417	39.4722578373111	MAP2;EPHA8;HIP1R;RPL28;GABRA2;BIN1;STRN	GO_Cellular_Component_2023	L5_L6
gs_ind_0	Dendrite Cytoplasm (GO:0032839)	2/8	0.000784050746637876	0.0148969641861196	71.8473860235874	513.783302290172	HIP1R;MAP2	GO_Cellular_Component_2023	L5_L6
gs_ind_0	Endocytic Vesicle (GO:0030139)	5/196	0.00423548913693776	0.049522642216503	5.41513754520727	29.5897003070194	RPS27A;CACNG4;COLEC12;WNT5B;MYO6	GO_Cellular_Component_2023	L5_L6
gs_ind_0	Endocytic Vesicle Membrane (GO:0030666)	6/159	0.000228624112895036	0.00868771629001139	8.02872371927747	67.3082539796306	RPS27A;CACNG4;COLEC12;EGFR;WNT5B;EGF	GO_Cellular_Component_2023	L5_L6
gs_ind_0	Intermediate Filament Cytoskeleton (GO:0045111)	4/81	0.000967771205245285	0.0163445803552537	10.9277955747597	75.8445275391564	SESTD1;NEFL;INA;PJA2	GO_Cellular_Component_2023	L5_L6
gs_ind_0	Neuron Projection (GO:0043005)	9/557	0.0033242648983046	0.0421073553785249	3.29812232372406	18.8207571790879	MAP2;SLC6A1;EPHA8;RPL28;GABRA2;NEFL;SEMA3A;BIN1;STRN	GO_Cellular_Component_2023	L5_L6
gs_ind_0	Neuron Projection Cytoplasm (GO:0120111)	2/10	0.00125119748529795	0.0190182017765289	54.9394265715439	367.196129041021	HIP1R;MAP2	GO_Cellular_Component_2023	L5_L6
gs_ind_0	Platelet Alpha Granule (GO:0031091)	6/89	8.88643431333274e-06	0.00135073801562658	14.7847940482671	171.961713050325	VEGFD;VEGFC;IGF1;TMX3;EGF;ACTN2	GO_Cellular_Component_2023	L5_L6
gs_ind_0	Platelet Alpha Granule Lumen (GO:0031093)	5/66	2.89630383018385e-05	0.00220119091093973	16.9157187859582	176.760635687362	VEGFD;VEGFC;IGF1;EGF;ACTN2	GO_Cellular_Component_2023	L5_L6
gs_ind_0	Polymeric Cytoskeletal Fiber (GO:0099513)	7/264	0.000591935335138776	0.0146703826309695	5.53404879379732	41.1296768697412	KIFC2;NEFL;KIF5B;MYO6;NDRG1;INA;ACTN2	GO_Cellular_Component_2023	L5_L6
gs_ind_0	Secretory Granule Lumen (GO:0034774)	7/314	0.00161428646451752	0.022306503873333	4.62849146055863	29.7559339677187	PSMD13;VEGFD;VEGFC;NIT2;IGF1;EGF;ACTN2	GO_Cellular_Component_2023	L5_L6
gs_ind_0	Vesicle (GO:0031982)	7/234	0.000288078853608614	0.00875759714970185	6.26844583987441	51.1021025713987	RPS27A;RAB3C;EPS8;EGFR;KIF5B;GAPDH;BIN1	GO_Cellular_Component_2023	L5_L6
gs_ind_0	1-Phosphatidylinositol-3-Kinase Activity (GO:0016303)	2/9	0.00100450456704232	0.0301086853497983	62.2662090007628	429.839881449286	PIK3CA;PIK3C2B	GO_Molecular_Function_2023	L5_L6
gs_ind_0	1-Phosphatidylinositol-4-Phosphate 3-Kinase Activity (GO:0035005)	2/6	0.000423012142083653	0.0301086853497983	103.784642766336	806.210487552282	PIK3CA;PIK3C2B	GO_Molecular_Function_2023	L5_L6
gs_ind_0	Adenyl Ribonucleotide Binding (GO:0032559)	7/309	0.00147368853472798	0.0301086853497983	4.70557609305746	30.6802940775871	SYN3;STK38;WNK2;BMPR1A;MYO6;MPPED2;ABCA12	GO_Molecular_Function_2023	L5_L6
gs_ind_0	Amino Acid:Sodium Symporter Activity (GO:0005283)	2/18	0.00413561502396616	0.0474611057512307	28.2965813743846	155.295012254422	SLC6A7;SLC6A1	GO_Molecular_Function_2023	L5_L6
gs_ind_0	GTPase Binding (GO:0051020)	6/221	0.00128819915874998	0.0301086853497983	5.71011741545384	37.9980336529849	FGD6;EVI5L;EPS8;KNTC1;GOLGA4;NDRG1	GO_Molecular_Function_2023	L5_L6
gs_ind_0	GTPase Regulator Activity (GO:0030695)	10/423	0.00010629732360553	0.0256176549889327	4.87466933971341	44.5996681466757	FGD6;EVI5L;EEF1D;STXBP5;RASGRP2;DENND1B;VAV2;ELMOD2;ARHGAP27;EGF	GO_Molecular_Function_2023	L5_L6
gs_ind_0	Guanyl-Nucleotide Exchange Factor Activity (GO:0005085)	6/202	0.000811450490948807	0.0301086853497983	6.26517079188835	44.5872606687753	FGD6;EEF1D;DENND1B;RASGRP2;VAV2;EGF	GO_Molecular_Function_2023	L5_L6
gs_ind_0	Hydrolase Activity, Acting On Carbon-Nitrogen (But Not Peptide) Bonds, In Linear Amides (GO:0016811)	4/56	0.000237156699847414	0.0285773823316133	16.1414054767403	134.728913014421	HINT1;FAAH2;GLS;NIT2	GO_Molecular_Function_2023	L5_L6
gs_ind_0	Microtubule Binding (GO:0008017)	6/238	0.00187398456534014	0.0301086853497983	5.29038774845226	33.2219862125957	MAP2;KIFC2;STARD9;KIF5B;GAPDH;NDRG1	GO_Molecular_Function_2023	L5_L6
gs_ind_0	Monocarboxylate:Sodium Symporter Activity (GO:0140161)	2/12	0.00182216263739141	0.0301086853497983	44.4725945298028	280.521172995193	SLC6A1;SLC5A8	GO_Molecular_Function_2023	L5_L6
gs_ind_0	Phosphatidylinositol 3-Kinase Activity (GO:0035004)	2/11	0.00152384443742435	0.0301086853497983	49.1551246537396	318.845645201985	PIK3CA;PIK3C2B	GO_Molecular_Function_2023	L5_L6
gs_ind_0	Phosphatidylinositol Binding (GO:0035091)	4/106	0.00260433843345312	0.0348785585806427	8.2574100152087	49.1363507826936	SESTD1;MREG;HIP1R;DENND1B	GO_Molecular_Function_2023	L5_L6
gs_ind_0	Phosphatidylinositol Kinase Activity (GO:0052742)	2/16	0.00326657102760752	0.0393621808826706	32.2011362739683	184.319769649848	PIK3C2B;PIK3CA	GO_Molecular_Function_2023	L5_L6
gs_ind_0	Phosphatidylinositol Phosphate Binding (GO:1901981)	4/109	0.00288049822786575	0.0365368459429287	8.02201109858477	46.9270963805775	SESTD1;HIP1R;DENND1B;ARFIP1	GO_Molecular_Function_2023	L5_L6
gs_ind_0	Phosphatidylinositol Phosphate Kinase Activity (GO:0016307)	2/13	0.00214587156107178	0.0323221903886437	40.6044174708984	249.4820470368	PIK3C2B;PIK3CA	GO_Molecular_Function_2023	L5_L6
gs_ind_0	Protein Serine/Threonine Kinase Activity (GO:0004674)	7/342	0.00260503757033846	0.0348785585806427	4.23927725056454	25.2250061076217	MAPK11;STK38;WNK2;EGFR;BMPR1A;CDKL2;NRBP2	GO_Molecular_Function_2023	L5_L6
gs_ind_0	Receptor Ligand Activity (GO:0048018)	7/319	0.00176511562696745	0.0301086853497983	4.55387353629977	28.8694592474428	VEGFD;VEGFC;SEMA3A;WNT5B;IGF1;WNT9A;EGF	GO_Molecular_Function_2023	L5_L6
gs_ind_0	Small GTPase Binding (GO:0031267)	6/195	0.000675443204458386	0.0301086853497983	6.49772127608539	47.4342846348688	FGD6;EVI5L;EPS8;KNTC1;GOLGA4;NDRG1	GO_Molecular_Function_2023	L5_L6
gs_ind_0	Tubulin Binding (GO:0015631)	7/319	0.00176511562696745	0.0301086853497983	4.55387353629977	28.8694592474428	MAP2;TTLL7;KIFC2;STARD9;KIF5B;GAPDH;NDRG1	GO_Molecular_Function_2023	L5_L6
gs_ind_0	Vascular Endothelial Growth Factor Receptor Binding (GO:0005172)	2/12	0.00182216263739141	0.0301086853497983	44.4725945298028	280.521172995193	VEGFD;VEGFC	GO_Molecular_Function_2023	L5_L6
gs_ind_0	Voltage-Gated Monoatomic Cation Channel Activity (GO:0022843)	4/76	0.000762005020858031	0.0301086853497983	11.682870112288	83.8778367226766	CACNA1B;KCNS3;CACNG4;KCNH8	GO_Molecular_Function_2023	L5_L6
gs_ind_0	Cellular Response To Vascular Endothelial Growth Factor Stimulus (GO:0035924)	3/34	0.000804198844319938	0.041465252501696	20.8385696040868	148.488645250957	PIK3CA;VEGFD;VEGFC	GO_Biological_Process_2023	L5_L6
gs_ind_0	Cytoplasmic Translation (GO:0002181)	5/93	0.00014980518961477	0.0382549231556052	11.7472046351279	103.447937943514	RPS27A;RPS24;RPL28;RPL10;RPL19	GO_Biological_Process_2023	L5_L6
gs_ind_0	ERBB2-EGFR Signaling Pathway (GO:0038134)	2/5	0.000283009021562122	0.0382549231556052	133.440666884603	1090.21448952757	EGF;EGFR	GO_Biological_Process_2023	L5_L6
gs_ind_0	External Encapsulating Structure Organization (GO:0045229)	5/109	0.000314215947452632	0.0382549231556052	9.9446818903407	80.2081364314484	SMOC1;ADAMTS18;PXDN;GFOD2;ADAMTS15	GO_Biological_Process_2023	L5_L6
gs_ind_0	Extracellular Matrix Organization (GO:0030198)	6/175	0.000382002706144288	0.0382549231556052	7.26798963082149	57.199680658237	SMOC1;ADAMTS18;PXDN;TLL2;GFOD2;ADAMTS15	GO_Biological_Process_2023	L5_L6
gs_ind_0	Extracellular Structure Organization (GO:0043062)	5/108	0.000301101966772859	0.0382549231556052	10.0410123631146	81.4131466714962	SMOC1;ADAMTS18;PXDN;GFOD2;ADAMTS15	GO_Biological_Process_2023	L5_L6
gs_ind_0	Macromolecule Biosynthetic Process (GO:0009059)	6/183	0.000484012738173228	0.0383338088633197	6.93905249679898	52.9685587010937	RPS27A;EEF1D;RPS24;RPL28;RPL10;RPL19	GO_Biological_Process_2023	L5_L6
gs_ind_0	Muscle Cell Development (GO:0055001)	3/32	0.000671861122572609	0.0397514293766922	22.2524449639587	162.564322145144	ACTN2;BIN1;IGF1	GO_Biological_Process_2023	L5_L6
gs_ind_0	Negative Regulation Of Actin Filament Depolymerization (GO:0030835)	2/5	0.000283009021562122	0.0382549231556052	133.440666884603	1090.21448952757	LIMA1;PIK3CA	GO_Biological_Process_2023	L5_L6
gs_ind_0	Negative Regulation Of Cardiocyte Differentiation (GO:1905208)	2/6	0.000423012142083653	0.0382549231556052	103.784642766336	806.210487552282	EGFR;SOX6	GO_Biological_Process_2023	L5_L6
gs_ind_0	Negative Regulation Of Cytoskeleton Organization (GO:0051494)	3/28	0.000450815592742823	0.0382549231556052	25.7455487942303	198.355349722205	LIMA1;HIP1R;PIK3CA	GO_Biological_Process_2023	L5_L6
gs_ind_0	Negative Regulation Of Supramolecular Fiber Organization (GO:1902904)	4/71	0.000589254541031939	0.0397514293766922	12.5498075442648	93.3285552605618	LIMA1;HIP1R;MAP2;PIK3CA	GO_Biological_Process_2023	L5_L6
gs_ind_0	Phosphatidylinositol 3-Kinase Signaling (GO:0014065)	3/32	0.000671861122572609	0.0397514293766922	22.2524449639587	162.564322145144	PIK3C2B;PIK3CA;IGF1	GO_Biological_Process_2023	L5_L6
gs_ind_0	Positive Regulation Of Epithelial Cell Proliferation (GO:0050679)	5/123	0.000547018213579979	0.0397514293766922	8.76676750173769	65.8474401978964	VEGFD;VEGFC;EGFR;IGF1;EGF	GO_Biological_Process_2023	L5_L6
gs_ind_0	Regulation Of Amyloid-Beta Formation (GO:1902003)	3/33	0.000736137581049856	0.0397514293766922	21.5223289994347	155.264094297769	IGF1;BIN1;ABCA7	GO_Biological_Process_2023	L5_L6
gs_ind_0	Regulation Of Axon Extension (GO:0030516)	3/35	0.000876131270357005	0.041465252501696	20.1968877099912	142.185980945289	GOLGA4;MAP2;SEMA3A	GO_Biological_Process_2023	L5_L6
gs_ind_0	Regulation Of Cell Population Proliferation (GO:0042127)	12/761	0.00090630421677082	0.041465252501696	3.20545431566688	22.4578473649599	ST18;WNT9A;VEGFD;FABP6;VEGFC;WNK2;EGFR;IGF1;BMPR1A;EGF;CTBP1;STRN	GO_Biological_Process_2023	L5_L6
gs_ind_0	Regulation Of Macroautophagy (GO:0016241)	5/95	0.000165570251425751	0.0382549231556052	11.4870338798375	100.00743766005	PIK3CA;SCOC;GAPDH;SESN1;NRBP2	GO_Biological_Process_2023	L5_L6
gs_ind_0	Regulation Of Mast Cell Chemotaxis (GO:0060753)	2/5	0.000283009021562122	0.0382549231556052	133.440666884603	1090.21448952757	VEGFD;VEGFC	GO_Biological_Process_2023	L5_L6
gs_ind_0	Regulation Of Protein Localization To Cell Surface (GO:2000008)	3/31	0.000611281391625698	0.0397514293766922	23.0337971365195	170.449019954429	EGF;ACTN2;ABCA7	GO_Biological_Process_2023	L5_L6
gs_ind_0	Regulation Of Secretion By Cell (GO:1903530)	4/64	0.000396759867545821	0.0382549231556052	14.0042562937797	109.68384664712	RAB3C;CPLX1;STXBP5;ARFIP1	GO_Biological_Process_2023	L5_L6
gs_ind_0	Signal Transduction By P53 Class Mediator (GO:0072331)	3/33	0.000736137581049856	0.0397514293766922	21.5223289994347	155.264094297769	MYO6;NDRG1;HINT1	GO_Biological_Process_2023	L5_L6
gs_ind_0	Translation (GO:0006412)	7/234	0.000288078853608614	0.0382549231556052	6.26844583987441	51.1021025713987	RPS27A;EEF1D;RPS24;RPL28;IARS2;RPL10;RPL19	GO_Biological_Process_2023	L5_L6
gs_ind_0	Transmembrane Receptor Protein Tyrosine Kinase Signaling Pathway (GO:0007169)	7/284	0.000907488691114559	0.041465252501696	5.1326666244699	35.9534543460045	PIK3CA;EPHA8;VEGFD;VEGFC;VAV2;EGFR;IGF1	GO_Biological_Process_2023	L5_L6
gs_ind_0	Vascular Endothelial Growth Factor Receptor Signaling Pathway (GO:0048010)	3/28	0.000450815592742823	0.0382549231556052	25.7455487942303	198.355349722205	VAV2;VEGFD;VEGFC	GO_Biological_Process_2023	L5_L6
gs_ind_0	Vascular Endothelial Growth Factor Signaling Pathway (GO:0038084)	3/14	5.29433457099818e-05	0.0382549231556052	57.1075462268866	562.297356546768	PIK3CA;VEGFD;VEGFC	GO_Biological_Process_2023	L5_L6
gs_ind_0	Actin Cytoskeleton (GO:0015629)	9/325	0.000911506168947923	0.0112146918453528	4.01025942318489	28.0734689750298	MYOZ3;DIAPH1;KNTC1;ARSJ;H1-0;CNN3;CLIC5;CFL1;ACTB	GO_Cellular_Component_2023	IN-SST
gs_ind_0	Apical Junction Complex (GO:0043296)	5/105	0.00125908401299368	0.0122760691266884	7.25485947099738	48.4433867622229	CXADR;PARD3B;MICALL2;OCLN;CLDN4	GO_Cellular_Component_2023	IN-SST
gs_ind_0	Axonal Growth Cone (GO:0044295)	2/15	0.00563066188982038	0.0274494767128743	24.3633698318674	126.190763014465	OLFM1;HSP90AB1	GO_Cellular_Component_2023	IN-SST
gs_ind_0	Bicellular Tight Junction (GO:0005923)	4/81	0.00340380294821594	0.0233528130611043	7.67669551534225	43.6256009092052	CLDN4;MICALL2;OCLN;CXADR	GO_Cellular_Component_2023	IN-SST
gs_ind_0	Cation-Transporting ATPase Complex (GO:0090533)	2/15	0.00563066188982038	0.0274494767128743	24.3633698318674	126.190763014465	ATP1B1;ATP1A2	GO_Cellular_Component_2023	IN-SST
gs_ind_0	Cell-Cell Contact Zone (GO:0044291)	3/47	0.00546170816702141	0.0274494767128743	10.3732267404804	54.0444458322432	ATP1B1;CXADR;YWHAH	GO_Cellular_Component_2023	IN-SST
gs_ind_0	Cell-Cell Junction (GO:0005911)	10/297	0.000101001387686666	0.00259623801647098	4.89918234912394	45.0743211828096	KIRREL1;CDH6;CXADR;PARD3B;MICALL2;VSIG10;CNN3;OCLN;SIRT2;CLDN4	GO_Cellular_Component_2023	IN-SST
gs_ind_0	Cell-Substrate Junction (GO:0030055)	10/394	0.000934557653779397	0.0112146918453528	3.65445205701014	25.4914009636255	TNS3;RPL12;PABPC1;CNN3;MPZL1;RPL19;ANXA6;CFL1;ACTB;RPS13	GO_Cellular_Component_2023	IN-SST
gs_ind_0	Collagen-Containing Extracellular Matrix (GO:0062023)	8/372	0.00787010321025068	0.0350254847306997	3.10166258759828	15.0265754286768	PXDN;MMP28;COL6A1;LGALS1;SMOC2;FBLN1;SERPINE2;ANXA6	GO_Cellular_Component_2023	IN-SST
gs_ind_0	Cytoskeleton (GO:0005856)	15/593	5.59115061125501e-05	0.00174443899071156	3.62849930258082	35.5293230859197	MYOZ3;HIP1;TUBB2A;KNTC1;ARSJ;KLHL4;RAC3;H1-0;SEPTIN6;CNN3;SEPTIN3;CLIC5;ROCK2;CFL1;ACTB	GO_Cellular_Component_2023	IN-SST
gs_ind_0	Cytosolic Small Ribosomal Subunit (GO:0022627)	5/41	1.4496563924545e-05	0.000637802193456465	20.0071733446558	222.911900675794	RPS27A;RPS24;RPS13;FAU;RPS4Y1	GO_Cellular_Component_2023	IN-SST
gs_ind_0	Extracellular Membrane-Bounded Organelle (GO:0065010)	4/57	0.00093126637828439	0.0112146918453528	11.1270116252564	77.6550269238504	SERPINE2;ATP1A2;TUBB2A;ATP1B1	GO_Cellular_Component_2023	IN-SST
gs_ind_0	Extracellular Vesicle (GO:1903561)	4/60	0.00112938380670168	0.0122760691266884	10.5354198143751	71.4942343410295	SERPINE2;ATP1A2;TUBB2A;ATP1B1	GO_Cellular_Component_2023	IN-SST
gs_ind_0	Focal Adhesion (GO:0005925)	10/386	0.000800402022209777	0.0112146918453528	3.7328430886735	26.6166510285949	TNS3;RPL12;PABPC1;CNN3;MPZL1;RPL19;ANXA6;CFL1;ACTB;RPS13	GO_Cellular_Component_2023	IN-SST
gs_ind_0	Glial Cell Projection (GO:0097386)	3/13	0.000116497859713442	0.00259623801647098	43.9994597514857	398.531163518885	GRM3;SLC4A8;SIRT2	GO_Cellular_Component_2023	IN-SST
gs_ind_0	Glutamatergic Synapse (GO:0098978)	4/78	0.00297033400062392	0.0221787434343298	7.98641348829596	46.4735859845371	RAC3;ACTB;SLC4A8;DRD2	GO_Cellular_Component_2023	IN-SST
gs_ind_0	Intercalated Disc (GO:0014704)	3/31	0.00165520695775948	0.0151889579653223	16.2031618755154	103.762281603881	ATP1B1;CXADR;YWHAH	GO_Cellular_Component_2023	IN-SST
gs_ind_0	Intracellular Non-Membrane-Bounded Organelle (GO:0043232)	17/1184	0.00947195447076892	0.0399358080389176	2.0137313997157	9.38282037370697	MYO10;RPS27A;NAA10;HIP1;TUBB2A;TUBG1;SHOC1;PIN4;JPT1;RAC3;RPL19;RPS13;SIRT2;SCD;INTS7;ACTB;ROCK2	GO_Cellular_Component_2023	IN-SST
gs_ind_0	Intracellular Organelle Lumen (GO:0070013)	20/854	1.01701448704867e-05	0.000637802193456465	3.36228593862246	38.6530210605623	PROS1;MIA3;RIDA;ACLY;IGFBP3;ALDH2;ACSM6;HSPH1;ATP5F1B;PCSK5;MAIP1;SARS2;PSMD13;ATP5F1E;GADD45GIP1;HSP90AB1;ARSJ;COL6A1;LGALS1;ADAMTS7	GO_Cellular_Component_2023	IN-SST
gs_ind_0	Microtubule (GO:0005874)	6/185	0.00298560007769824	0.0221787434343298	4.80679191607894	27.9464695933726	TUBG1;TUBB2A;KIF5A;MAP1B;SIRT2;BEX4	GO_Cellular_Component_2023	IN-SST
gs_ind_0	Microtubule Cytoskeleton (GO:0015630)	9/340	0.00124683681735328	0.0122760691266884	3.82737868192414	25.5942380570157	TUBG1;TUBB2A;KIF5A;KLHL4;SEPTIN6;MAP1B;SEPTIN3;SIRT2;BEX4	GO_Cellular_Component_2023	IN-SST
gs_ind_0	Mitochondrial Inner Membrane (GO:0005743)	9/370	0.00221469352159343	0.0181837994404513	3.50714767440531	21.4379355445078	CKMT1A;ATP5F1B;MRPS16;GADD45GIP1;SLC25A18;ATP5F1E;TMEM160;MAIP1;CKMT2	GO_Cellular_Component_2023	IN-SST
gs_ind_0	Mitochondrial Matrix (GO:0005759)	8/355	0.00601317548519517	0.0284259204754681	3.25476870562858	16.6442437027407	ALDH2;ACSM6;ATP5F1B;SARS2;GADD45GIP1;RIDA;ATP5F1E;MAIP1	GO_Cellular_Component_2023	IN-SST
gs_ind_0	Mitochondrial Membrane (GO:0031966)	12/538	0.000923828028622074	0.0112146918453528	3.18713366849149	22.2684539231696	RPS27A;CKMT1A;ATP5F1B;AFG1L;MRPS16;GADD45GIP1;SLC25A18;MTARC2;ATP5F1E;TMEM160;MAIP1;CKMT2	GO_Cellular_Component_2023	IN-SST
gs_ind_0	Mitochondrial Proton-Transporting ATP Synthase Complex (GO:0005753)	2/18	0.00808280416862301	0.0350254847306997	19.9321975816321	96.0336551569554	ATP5F1E;ATP5F1B	GO_Cellular_Component_2023	IN-SST
gs_ind_0	Neuron Projection (GO:0043005)	16/557	6.73579961557364e-06	0.000637802193456465	4.14430211248131	49.3506563570708	NTRK3;RGS9;LIMK1;CXADR;GRM3;MICALL2;SLC4A8;OLFM1;RAC3;STMN2;MAP1B;INPP5A;SEPTIN3;DRD2;SLC1A3;GABRA3	GO_Cellular_Component_2023	IN-SST
gs_ind_0	Organelle Inner Membrane (GO:0019866)	9/398	0.00358517236792817	0.0233528130611043	3.25277161862528	18.3161902011243	CKMT1A;ATP5F1B;MRPS16;GADD45GIP1;SLC25A18;ATP5F1E;TMEM160;MAIP1;CKMT2	GO_Cellular_Component_2023	IN-SST
gs_ind_0	Polymeric Cytoskeletal Fiber (GO:0099513)	7/264	0.00420958046933118	0.0244098664741884	3.87149074561194	21.1785731149303	TUBG1;DIAPH1;TUBB2A;KIF5A;MAP1B;SIRT2;BEX4	GO_Cellular_Component_2023	IN-SST
gs_ind_0	Proton-Transporting ATP Synthase Complex (GO:0045259)	2/18	0.00808280416862301	0.0350254847306997	19.9321975816321	96.0336551569554	ATP5F1E;ATP5F1B	GO_Cellular_Component_2023	IN-SST
gs_ind_0	Septin Cytoskeleton (GO:0032156)	2/13	0.00422478458207106	0.0244098664741884	28.601882419049	156.360399154593	SEPTIN6;SEPTIN3	GO_Cellular_Component_2023	IN-SST
gs_ind_0	Septin Ring (GO:0005940)	2/13	0.00422478458207106	0.0244098664741884	28.601882419049	156.360399154593	SEPTIN6;SEPTIN3	GO_Cellular_Component_2023	IN-SST
gs_ind_0	Small Ribosomal Subunit (GO:0015935)	5/42	1.63539023963196e-05	0.000637802193456465	19.4731702011963	214.614665809905	RPS27A;RPS24;RPS13;FAU;RPS4Y1	GO_Cellular_Component_2023	IN-SST
gs_ind_0	Sodium:Potassium-Exchanging ATPase Complex (GO:0005890)	2/9	0.00198933703213523	0.017240920945172	43.8605277329025	272.810458134997	ATP1B1;ATP1A2	GO_Cellular_Component_2023	IN-SST
gs_ind_0	Tight Junction (GO:0070160)	4/92	0.00535835058592071	0.0274494767128743	6.72071103761885	35.1432638887329	CLDN4;MICALL2;OCLN;CXADR	GO_Cellular_Component_2023	IN-SST
gs_ind_0	Vesicle (GO:0031982)	8/234	0.000448170694715663	0.00873932854695542	5.00848089434886	38.6170724638932	RPS27A;DCTN2;TUBB2A;CFL1;ATP1B1;SERPINE2;ATP1A2;ACTB	GO_Cellular_Component_2023	IN-SST
gs_ind_0	beta-catenin-TCF Complex (GO:1990907)	2/12	0.00359274047093912	0.0233528130611043	31.3266405108085	176.332647339399	TCF7L2;TLE4	GO_Cellular_Component_2023	IN-SST
gs_ind_0	nBAF Complex (GO:0071565)	2/14	0.00490434227433102	0.0273241926712728	26.3130856219709	139.923366322656	DPF1;DPF3	GO_Cellular_Component_2023	IN-SST
gs_ind_0	Beta-Glucosidase Activity (GO:0008422)	2/5	0.000563797799061793	0.0420685600337441	93.9960766212786	703.167248936665	GBA2;GBA3	GO_Molecular_Function_2023	IN-SST
gs_ind_0	Chloride Channel Activity (GO:0005254)	4/64	0.00143712472164964	0.0420685600337441	9.83789558556743	64.3901174587432	GABRA3;CLDN4;KCNT2;ANO2	GO_Molecular_Function_2023	IN-SST
gs_ind_0	Filamin Binding (GO:0031005)	3/10	4.97125811787505e-05	0.0145092166435523	61.6037817396002	610.447429103825	RFLNA;MICALL2;CRMP1	GO_Molecular_Function_2023	IN-SST
gs_ind_0	Glucosidase Activity (GO:0015926)	2/7	0.00117214467991177	0.0420685600337441	59.8127478337494	403.671458987711	GBA2;GBA3	GO_Molecular_Function_2023	IN-SST
gs_ind_0	L-amino Acid Transmembrane Transporter Activity (GO:0015179)	4/63	0.00135530022463512	0.0420685600337441	10.0034843205575	66.0603323321099	SLC1A3;SLC25A18;SLC6A7;SLC7A11	GO_Molecular_Function_2023	IN-SST
gs_ind_0	L-glutamate Transmembrane Transporter Activity (GO:0005313)	3/12	9.01193580344862e-05	0.0145092166435523	48.6321760641474	452.978352447363	SLC1A3;SLC25A18;SLC7A11	GO_Molecular_Function_2023	IN-SST
gs_ind_0	Poly-Purine Tract Binding (GO:0070717)	3/31	0.00165520695775948	0.0444147200332128	16.2031618755154	103.762281603881	HNRNPDL;PABPC1;PABPC1L	GO_Molecular_Function_2023	IN-SST
gs_ind_0	Poly-Pyrimidine Tract Binding (GO:0008187)	3/25	0.000875845853948685	0.0420685600337441	20.5270304339996	144.51687210785	PABPC1;PABPC1L;HNRNPH1	GO_Molecular_Function_2023	IN-SST
gs_ind_0	Protein Serine/Threonine Kinase Activity (GO:0004674)	9/342	0.00129822180490959	0.0420685600337441	3.80423755064616	25.2858531955772	STK4;ACVR2A;LIMK1;STK32B;WNK2;PRKCH;SBK1;ROCK2;NRBP2	GO_Molecular_Function_2023	IN-SST
gs_ind_0	Purine Ribonucleoside Triphosphate Binding (GO:0035639)	11/475	0.0011086297988072	0.0420685600337441	3.31758694246582	22.5749531015742	STK4;TUBG1;TUBB2A;ATP1A2;HSP90AB1;SARS2;WNK2;ACLY;RAC3;SEPTIN6;ANXA6	GO_Molecular_Function_2023	IN-SST
gs_ind_0	poly(A) Binding (GO:0008143)	3/25	0.000875845853948685	0.0420685600337441	20.5270304339996	144.51687210785	HNRNPDL;PABPC1;PABPC1L	GO_Molecular_Function_2023	IN-SST
gs_ind_0	poly(U) RNA Binding (GO:0008266)	3/22	0.000596377749493393	0.0420685600337441	23.6867805344305	175.865730202233	PABPC1;PABPC1L;HNRNPH1	GO_Molecular_Function_2023	IN-SST
gs_ind_0	ATP Metabolic Process (GO:0046034)	4/34	0.000125352240064222	0.0143362189605427	19.5289084366254	175.455190291957	ENPP3;ATP1A2;ATP1B1;ATP5F1B	GO_Biological_Process_2023	IN-SST
gs_ind_0	Axon Extension (GO:0048675)	3/22	0.000596377749493393	0.0266435789165562	23.6867805344305	175.865730202233	SEMA3F;MAP1B;HSP90AB1	GO_Biological_Process_2023	IN-SST
gs_ind_0	Axon Guidance (GO:0007411)	6/148	0.000966432114654118	0.0361661032754746	6.06039567002613	42.0706576722393	KIF5A;SEMA3F;RAC3;SEMA3E;PLXNA1;ANOS1	GO_Biological_Process_2023	IN-SST
gs_ind_0	Axonogenesis (GO:0007409)	7/187	0.000594625331270864	0.0266435789165562	5.53354802614522	41.1008653696015	KIF5A;HSP90AB1;SEMA3F;SEMA3E;MAP1B;DRD2;ANOS1	GO_Biological_Process_2023	IN-SST
gs_ind_0	BMP Signaling Pathway (GO:0030509)	4/61	0.0012015028186297	0.0405323297794875	10.3519406150583	69.6083343726995	ACVR2A;RGMA;CHRD;TGFBR3	GO_Biological_Process_2023	IN-SST
gs_ind_0	Cardiac Muscle Cell Action Potential (GO:0086001)	4/29	6.61412426320077e-05	0.0113337473877819	23.3609756097561	224.819442937496	ATP1B1;ATP1A2;SLC4A3;CACNA1G	GO_Biological_Process_2023	IN-SST
gs_ind_0	Cellular Response To BMP Stimulus (GO:0071773)	4/66	0.00161098929840422	0.0484175510956758	9.52261463414634	61.2390473724643	ADAMTS7;ACVR2A;RGMA;TGFBR3	GO_Biological_Process_2023	IN-SST
gs_ind_0	Central Nervous System Development (GO:0007417)	8/282	0.00149277560600402	0.0465576995608425	4.12778362936356	26.8599754399915	GBA2;ATN1;SOX4;ADAM23;CA10;AIM2;CHST8;NNAT	GO_Biological_Process_2023	IN-SST
gs_ind_0	Chloride Transmembrane Transport (GO:1902476)	4/48	0.000483901023091215	0.026084036829762	13.3803781858043	102.140858603902	SLC1A3;GABRA3;ANO2;SLC4A8	GO_Biological_Process_2023	IN-SST
gs_ind_0	Chloride Transport (GO:0006821)	5/77	0.000305982702228538	0.0210745586159906	10.0636665354109	81.4350083204198	SLC4A8;CLIC5;SLC1A3;GABRA3;ANO2	GO_Biological_Process_2023	IN-SST
gs_ind_0	Chromosome Organization (GO:0051276)	4/45	0.000377200687663493	0.0230930643225094	14.3486923302968	113.106913180941	NAA10;H1-0;TCF7L2;DOT1L	GO_Biological_Process_2023	IN-SST
gs_ind_0	Cytoplasmic Translation (GO:0002181)	6/93	7.90891320287094e-05	0.0113337473877819	9.88316109422492	93.3458149988947	RPS27A;RPS24;RPL12;RPL19;RPS13;FAU	GO_Biological_Process_2023	IN-SST
gs_ind_0	Fatty Acid Biosynthetic Process (GO:0006633)	4/65	0.0015223302111834	0.0466002192423362	9.67769185008923	62.7841525037341	ACLY;SCD;ACSM6;ACSBG2	GO_Biological_Process_2023	IN-SST
gs_ind_0	Gene Expression (GO:0010467)	10/296	9.824782657457e-05	0.0124925890252126	4.9164040183029	45.3686619681084	RPS27A;RPS4Y1;RPS24;MCM3AP;MRPS16;HNRNPH1;RPL19;RPL12;FAU;RPS13	GO_Biological_Process_2023	IN-SST
gs_ind_0	Glycoside Catabolic Process (GO:0016139)	2/7	0.00117214467991177	0.0403657324144616	59.8127478337494	403.671458987711	GBA2;GBA3	GO_Biological_Process_2023	IN-SST
gs_ind_0	Glycoside Metabolic Process (GO:0016137)	2/5	0.000563797799061793	0.0266273646242612	93.9960766212786	703.167248936665	GBA2;GBA3	GO_Biological_Process_2023	IN-SST
gs_ind_0	Glycosyl Compound Catabolic Process (GO:1901658)	2/5	0.000563797799061793	0.0266273646242612	93.9960766212786	703.167248936665	GBA2;GBA3	GO_Biological_Process_2023	IN-SST
gs_ind_0	Glycosylceramide Catabolic Process (GO:0046477)	2/5	0.000563797799061793	0.0266273646242612	93.9960766212786	703.167248936665	GBA2;GBA3	GO_Biological_Process_2023	IN-SST
gs_ind_0	Inorganic Anion Transmembrane Transport (GO:0098661)	4/63	0.00135530022463512	0.0430829090638819	10.0034843205575	66.0603323321099	SLC1A3;GABRA3;ANO2;SLC4A8	GO_Biological_Process_2023	IN-SST
gs_ind_0	Inorganic Cation Transmembrane Transport (GO:0098662)	9/284	0.000348273899012554	0.0221421828872212	4.61174123681961	36.7210879280436	ATP5F1B;SLC6A7;SLC4A8;KCNH8;ATP1B1;SLC39A11;CACNA1G;SLC1A3;ATP1A2	GO_Biological_Process_2023	IN-SST
gs_ind_0	Kidney Morphogenesis (GO:0060993)	2/5	0.000563797799061793	0.0266273646242612	93.9960766212786	703.167248936665	SOX4;PRKX	GO_Biological_Process_2023	IN-SST
gs_ind_0	L-glutamate Import (GO:0051938)	3/15	0.000183264773650216	0.0168298150468782	36.9577309562399	318.005700900042	SLC1A3;SLC25A18;SLC7A11	GO_Biological_Process_2023	IN-SST
gs_ind_0	L-glutamate Transmembrane Transport (GO:0015813)	3/14	0.000147438428511329	0.0143362189605427	40.1724332323303	354.405219328468	SLC1A3;SLC25A18;SLC7A11	GO_Biological_Process_2023	IN-SST
gs_ind_0	Macromolecule Biosynthetic Process (GO:0009059)	9/183	1.20472096608457e-05	0.00290213847416445	7.29917828980085	82.6754384178677	RPS27A;POLD3;RPS24;RPL12;MRPS16;RPL19;RPS13;FAU;RPS4Y1	GO_Biological_Process_2023	IN-SST
gs_ind_0	Monoatomic Anion Transmembrane Transport (GO:0098656)	4/54	0.000758966748668699	0.0321685137320349	11.788891572084	84.6861225967659	SLC1A3;GABRA3;ANO2;SLC4A8	GO_Biological_Process_2023	IN-SST
gs_ind_0	Monoatomic Cation Transmembrane Transport (GO:0098655)	9/281	0.000322357627479658	0.021314286328955	4.6628584426416	37.4886777143902	ATP5F1B;SLC6A7;SLC4A8;KCNH8;ATP1B1;SLC39A11;CACNA1G;SLC1A3;ATP1A2	GO_Biological_Process_2023	IN-SST
gs_ind_0	Negative Regulation Of Cell Differentiation (GO:0045596)	10/207	4.63448561567157e-06	0.00198813365464206	7.14759115813338	87.7866098447034	WNT9A;SOX4;LDLRAD4;RANBP3L;ADGRV1;CHRD;SIRT2;ADAMTS7;SUFU;ACTB	GO_Biological_Process_2023	IN-SST
gs_ind_0	Negative Regulation Of Cellular Process (GO:0048523)	12/535	0.000880647770164984	0.0346597800972076	3.20563722090144	22.5511860395803	MIA3;SOX4;LMNA;WNK2;DRD2;PLXNA1;FBLN1;IGFBP3;WNT9A;ANXA6;ACTB;DNAJB2	GO_Biological_Process_2023	IN-SST
gs_ind_0	Negative Regulation Of Chondrocyte Differentiation (GO:0032331)	3/14	0.000147438428511329	0.0143362189605427	40.1724332323303	354.405219328468	ADAMTS7;RFLNA;WNT9A	GO_Biological_Process_2023	IN-SST
gs_ind_0	Negative Regulation Of Phosphorylation (GO:0042326)	5/74	0.000254124520341008	0.0200032301011279	10.4988439916908	86.9061357478565	NPRL2;NTRK3;OCLN;FBLN1;IGFBP3	GO_Biological_Process_2023	IN-SST
gs_ind_0	Negative Regulation Of Protein Modification Process (GO:0031400)	5/77	0.000305982702228538	0.0210745586159906	10.0636665354109	81.4350083204198	NTRK3;OCLN;FBLN1;IGFBP3;BEX4	GO_Biological_Process_2023	IN-SST
gs_ind_0	Negative Regulation Of Protein Phosphorylation (GO:0001933)	7/148	0.000144044076110783	0.0143362189605427	7.0654841685669	62.4969716376026	NTRK3;LDLRAD4;IGFBP3;FBLN1;SIRT2;OCLN;CAMK2N1	GO_Biological_Process_2023	IN-SST
gs_ind_0	Nervous System Development (GO:0007399)	14/432	6.63202450961628e-06	0.00219254730287914	4.69500517052699	55.9813657381233	GBA2;LIMK1;TRIM3;ATN1;NRGN;DPF1;MET;ADAM23;SOX4;ADGRV1;OLFM1;DRD2;CHST8;CRMP1	GO_Biological_Process_2023	IN-SST
gs_ind_0	Neuroepithelial Cell Differentiation (GO:0060563)	3/7	1.47466798496678e-05	0.00304703272393761	102.680533045201	1142.26882955859	SOX4;MAP1B;TUBB2A	GO_Biological_Process_2023	IN-SST
gs_ind_0	Peptide Biosynthetic Process (GO:0043043)	9/158	3.6669913155917e-06	0.00198813365464206	8.52502833135244	106.700439890744	RPS27A;RPS24;PCSK5;MRPS16;RPL12;RPL19;RPS13;FAU;RPS4Y1	GO_Biological_Process_2023	IN-SST
gs_ind_0	Peptidyl-Serine Modification (GO:0018209)	7/166	0.00029117591333811	0.0210745586159906	6.2653458313387	51.0098328604873	STK4;STK32B;PRKX;PRKCH;SBK1;ROCK2;MGAT5B	GO_Biological_Process_2023	IN-SST
gs_ind_0	Peptidyl-Serine Phosphorylation (GO:0018105)	6/158	0.0013525531499095	0.0430829090638819	5.66159748866411	37.3991613064642	STK4;STK32B;PRKX;PRKCH;SBK1;ROCK2	GO_Biological_Process_2023	IN-SST
gs_ind_0	Positive Regulation Of Cell Differentiation (GO:0045597)	11/283	1.22897576038422e-05	0.00290213847416445	5.68208032484086	64.245829652441	ACVR2A;HSP90AB1;SOX4;DPF1;DPF3;RANBP3L;OLFM1;PRKCH;IGFBP3;CDS1;ACTB	GO_Biological_Process_2023	IN-SST
gs_ind_0	Positive Regulation Of Cell Population Proliferation (GO:0008284)	11/482	0.00124546996940761	0.0411752371886155	3.26776510693559	21.8556049284779	NTRK3;DOT1L;AKR1C2;SOX4;ZFPM2;TCF7L2;PRKCH;MEGF10;CHRD;TGFBR3;ACTB	GO_Biological_Process_2023	IN-SST
gs_ind_0	Positive Regulation Of Microtubule Polymerization Or Depolymerization (GO:0031112)	3/26	0.000984558165394045	0.0361661032754746	19.6530570019656	136.064355051853	STMN2;MET;OCLN	GO_Biological_Process_2023	IN-SST
gs_ind_0	Positive Regulation Of Myoblast Differentiation (GO:0045663)	4/38	0.000194819961596985	0.0169493366589377	17.2629904559915	147.485231683033	SOX4;DPF3;IGFBP3;RANBP3L	GO_Biological_Process_2023	IN-SST
gs_ind_0	Positive Regulation Of Peptide Hormone Secretion (GO:0090277)	4/46	0.000410676226210572	0.0242445643545027	14.0107317073171	109.251558638158	SOX4;NNAT;TCF7L2;DRD2	GO_Biological_Process_2023	IN-SST
gs_ind_0	Protein Phosphorylation (GO:0006468)	12/500	0.000489174314411749	0.026084036829762	3.43830471461306	26.2094805059122	STK4;CDK18;ACVR2A;LIMK1;STK32B;PRKX;WNK2;PRKCH;SBK1;IGFBP3;TGFBR3;ROCK2	GO_Biological_Process_2023	IN-SST
gs_ind_0	Purine Ribonucleotide Metabolic Process (GO:0009150)	5/83	0.000433342086243288	0.0247004989158674	9.29309753639301	71.9655903090322	ACSM6;ENPP3;ACLY;ATP1B1;ATP1A2	GO_Biological_Process_2023	IN-SST
gs_ind_0	Regulation Of Cell Adhesion (GO:0030155)	6/144	0.000838359126018118	0.0338001862270232	6.23603963438052	44.1765038637032	MIA3;PRKX;PLXNA1;FBLN1;CHRD;ROCK2	GO_Biological_Process_2023	IN-SST
gs_ind_0	Regulation Of Cell Migration (GO:0030334)	15/433	1.37790178535227e-06	0.00198813365464206	5.03572543876085	67.9568562681887	NTRK3;MIA3;TMSB10;LDLRAD4;SEMA3F;PRKX;LMNA;SEMA3E;PLXNA1;CHRD;DRD2;SERPINE2;ROCK2;CLDN4;BEX4	GO_Biological_Process_2023	IN-SST
gs_ind_0	Regulation Of Cell Motility (GO:2000145)	8/123	4.81097073113627e-06	0.00198813365464206	9.84874159338739	120.594016337879	TMSB10;PRKX;LMNA;PLXNA1;FBLN1;SERPINE2;ROCK2;BEX4	GO_Biological_Process_2023	IN-SST
gs_ind_0	Regulation Of Microtubule Polymerization (GO:0031113)	4/40	0.000238350634251519	0.0196996799208881	16.3162712996993	136.106545162036	STMN2;MET;GBA2;OCLN	GO_Biological_Process_2023	IN-SST
gs_ind_0	Regulation Of Microtubule Polymerization Or Depolymerization (GO:0031110)	3/27	0.00110144545747951	0.0387380710896518	18.8504283398935	128.392753974247	STMN2;MAP1B;GBA2	GO_Biological_Process_2023	IN-SST
gs_ind_0	Regulation Of Myoblast Differentiation (GO:0045661)	4/54	0.000758966748668699	0.0321685137320349	11.788891572084	84.6861225967659	SOX4;DPF3;IGFBP3;RANBP3L	GO_Biological_Process_2023	IN-SST
gs_ind_0	Regulation Of Protein Kinase B Signaling (GO:0051896)	7/135	8.11232908029651e-05	0.0113337473877819	7.78277203810546	73.3101360404344	NTRK3;HIP1;AKR1C2;HSP90AB1;AIM2;TCF7L2;DRD2	GO_Biological_Process_2023	IN-SST
gs_ind_0	Regulation Of Protein Phosphorylation (GO:0001932)	8/262	0.000935680510444894	0.0359692996224514	4.45436832242048	31.0658180261937	NTRK3;STK4;ACVR2A;CCND3;FBLN1;IGFBP3;OCLN;ROCK2	GO_Biological_Process_2023	IN-SST
gs_ind_0	Regulation Of Synaptic Transmission, Glutamatergic (GO:0051966)	4/55	0.00081365371220457	0.0336242396568539	11.5596968979398	82.2354028019301	DGKI;GRM3;ATP1A2;DRD2	GO_Biological_Process_2023	IN-SST
gs_ind_0	Translation (GO:0006412)	9/234	8.22776579875277e-05	0.0113337473877819	5.64126367484561	53.0584031816435	RPS27A;RPS24;RPL12;MRPS16;RPL19;RPS13;FAU;GADD45GIP1;RPS4Y1	GO_Biological_Process_2023	IN-SST
gs_ind_0	Ventricular Septum Morphogenesis (GO:0060412)	3/27	0.00110144545747951	0.0387380710896518	18.8504283398935	128.392753974247	SOX4;ZFPM2;TGFBR3	GO_Biological_Process_2023	IN-SST
gs_ind_0	Calcium Channel Complex (GO:0034704)	2/59	0.00168567960509924	0.0488847085478779	43.9543746645196	280.674460156108	CACNA1A;CACNB2	GO_Cellular_Component_2023	Mic
gs_ind_0	Voltage-Gated Calcium Channel Complex (GO:0005891)	2/49	0.00116612730172358	0.0488847085478779	53.220922677063	359.457678566596	CACNA1A;CACNB2	GO_Cellular_Component_2023	Mic
gs_ind_0	Calcium Channel Activity (GO:0005262)	2/91	0.00395173222254268	0.036694656352182	28.2167735705911	156.140373750793	CACNA1A;CACNB2	GO_Molecular_Function_2023	Mic
gs_ind_0	Cis-Regulatory Region Sequence-Specific DNA Binding (GO:0000987)	6/1094	0.000817403804385326	0.0174413718309713	6.52981670137993	46.4229308427793	FOXP2;TEAD1;ZFHX4;SOX4;ZEB1;RFX4	GO_Molecular_Function_2023	Mic
gs_ind_0	Protein Tyrosine Phosphatase Activity (GO:0004725)	2/76	0.00277709590520848	0.0300852056397585	33.9104316844809	199.608653801629	PTPRZ1;EYA2	GO_Molecular_Function_2023	Mic
gs_ind_0	RNA Polymerase II Cis-Regulatory Region Sequence-Specific DNA Binding (GO:0000978)	6/1118	0.000914615522529939	0.0174413718309713	6.38510697244882	44.6766367450133	FOXP2;TEAD1;ZFHX4;SOX4;ZEB1;RFX4	GO_Molecular_Function_2023	Mic
gs_ind_0	RNA Polymerase II Transcription Regulatory Region Sequence-Specific DNA Binding (GO:0000977)	7/1220	0.000218893488941927	0.0142280767812253	6.92691376939013	58.3725848825448	FOXP2;TEAD1;ZFHX4;SOX4;ZEB1;NPAS3;RFX4	GO_Molecular_Function_2023	Mic
gs_ind_0	Sequence-Specific DNA Binding (GO:0043565)	4/715	0.00605133282974022	0.0491670792416393	6.61863996860483	33.8045496157297	FOXP2;RFX4;TEAD1;SOX4	GO_Molecular_Function_2023	Mic
gs_ind_0	Voltage-Gated Calcium Channel Activity (GO:0005245)	2/47	0.00107331518959824	0.0174413718309713	55.5630172296839	379.884521730229	CACNA1A;CACNB2	GO_Molecular_Function_2023	Mic
gs_ind_0	Voltage-Gated Monoatomic Cation Channel Activity (GO:0022843)	2/76	0.00277709590520848	0.0300852056397585	33.9104316844809	199.608653801629	CACNA1A;CACNB2	GO_Molecular_Function_2023	Mic
gs_ind_0	AV Node Cell Action Potential (GO:0086016)	1/6	0.00612473677412056	0.0373571542256404	269.411829134721	1372.76628746896	CACNB2	GO_Biological_Process_2023	Mic
gs_ind_0	Activation Of Transmembrane Receptor Protein Tyrosine Kinase Activity (GO:0007171)	1/5	0.00510649647516978	0.0373571542256404	329.289156626506	1737.73847898427	ANGPT1	GO_Biological_Process_2023	Mic
gs_ind_0	Aminoglycan Metabolic Process (GO:0006022)	1/9	0.00917335755466695	0.0394375970085255	174.312544294826	817.778919597825	XYLT1	GO_Biological_Process_2023	Mic
gs_ind_0	Anterograde Trans-Synaptic Signaling (GO:0098916)	3/199	0.00112137808921536	0.018195263834688	18.3999420233839	124.994429357096	CACNA1A;GRIK2;CACNB2	GO_Biological_Process_2023	Mic
gs_ind_0	Astrocyte Development (GO:0014002)	1/15	0.0152432376535808	0.0491496701266098	102.168259243872	427.433101917476	DLL1	GO_Biological_Process_2023	Mic
gs_ind_0	Astrocyte Differentiation (GO:0048708)	1/5	0.00510649647516978	0.0373571542256404	329.289156626506	1737.73847898427	DLL1	GO_Biological_Process_2023	Mic
gs_ind_0	Atrial Cardiac Muscle Cell Action Potential (GO:0086014)	1/12	0.0122128489565125	0.0429584826931872	128.830277632268	567.531730498513	CACNB2	GO_Biological_Process_2023	Mic
gs_ind_0	Atrial Septum Morphogenesis (GO:0060413)	1/10	0.0101875344118966	0.0397234868928991	155.960050729233	715.324874977603	SOX4	GO_Biological_Process_2023	Mic
gs_ind_0	Autonomic Nervous System Development (GO:0048483)	1/16	0.0162513489953447	0.0498440764918195	95.5744267392149	393.726435600484	SOX4	GO_Biological_Process_2023	Mic
gs_ind_0	Axon Guidance (GO:0007411)	2/148	0.0101184265621132	0.0397234868928991	17.2142164918047	79.0717322028233	NFASC;SEMA5A	GO_Biological_Process_2023	Mic
gs_ind_0	Axon Regeneration (GO:0031103)	1/9	0.00917335755466695	0.0394375970085255	174.312544294826	817.778919597825	TNC	GO_Biological_Process_2023	Mic
gs_ind_0	Axonal Fasciculation (GO:0007413)	1/12	0.0122128489565125	0.0429584826931872	128.830277632268	567.531730498513	SEMA5A	GO_Biological_Process_2023	Mic
gs_ind_0	Axonogenesis (GO:0007409)	2/187	0.0157759824315222	0.0498440764918195	13.5820771355363	56.3556589457037	NFASC;SEMA5A	GO_Biological_Process_2023	Mic
gs_ind_0	Blood Vessel Endothelial Cell Proliferation Involved In Sprouting Angiogenesis (GO:0002043)	1/5	0.00510649647516978	0.0373571542256404	329.289156626506	1737.73847898427	SEMA5A	GO_Biological_Process_2023	Mic
gs_ind_0	Brown Fat Cell Differentiation (GO:0050873)	1/8	0.00815816632265329	0.0394375970085255	197.559036144578	950.009219722271	FFAR4	GO_Biological_Process_2023	Mic
gs_ind_0	Calcium Ion Import (GO:0070509)	1/12	0.0122128489565125	0.0429584826931872	128.830277632268	567.531730498513	CACNB2	GO_Biological_Process_2023	Mic
gs_ind_0	Calcium Ion Transport (GO:0006816)	2/112	0.00591771592455337	0.0373571542256404	22.8425786268924	117.17796784201	CACNA1A;CACNB2	GO_Biological_Process_2023	Mic
gs_ind_0	Cardiac Right Ventricle Morphogenesis (GO:0003215)	1/12	0.0122128489565125	0.0429584826931872	128.830277632268	567.531730498513	SOX4	GO_Biological_Process_2023	Mic
gs_ind_0	Cell Part Morphogenesis (GO:0032990)	1/11	0.0112006978832044	0.0417329706314948	141.103270223752	633.804733060859	PID1	GO_Biological_Process_2023	Mic
gs_ind_0	Cellular Response To Fatty Acid (GO:0071398)	1/16	0.0162513489953447	0.0498440764918195	95.5744267392149	393.726435600484	PID1	GO_Biological_Process_2023	Mic
gs_ind_0	Cellular Response To Organic Substance (GO:0071310)	2/82	0.00322351307870154	0.0352484147518886	31.3783452189249	180.026462153924	FFAR4;PID1	GO_Biological_Process_2023	Mic
gs_ind_0	Cellular Response To Tumor Necrosis Factor (GO:0071356)	2/117	0.00643955197440909	0.0373571542256404	21.8510501843835	110.245022875319	PID1;TNFRSF21	GO_Biological_Process_2023	Mic
gs_ind_0	Central Nervous System Development (GO:0007417)	4/282	0.000198830614826287	0.00723395582289944	17.0907458788967	145.66540604066	SOX4;NFASC;PTPRZ1;DLL1	GO_Biological_Process_2023	Mic
gs_ind_0	Chemical Synaptic Transmission (GO:0007268)	3/273	0.00275874252273581	0.0338450607057589	13.3420763237324	78.6245930806554	CACNA1A;GRIK2;CACNB2	GO_Biological_Process_2023	Mic
gs_ind_0	Chondroitin Sulfate Proteoglycan Metabolic Process (GO:0050654)	1/9	0.00917335755466695	0.0394375970085255	174.312544294826	817.778919597825	XYLT1	GO_Biological_Process_2023	Mic
gs_ind_0	Columnar/Cuboidal Epithelial Cell Differentiation (GO:0002065)	1/10	0.0101875344118966	0.0397234868928991	155.960050729233	715.324874977603	SOX4	GO_Biological_Process_2023	Mic
gs_ind_0	Dermatan Sulfate Metabolic Process (GO:0030205)	1/5	0.00510649647516978	0.0373571542256404	329.289156626506	1737.73847898427	UST	GO_Biological_Process_2023	Mic
gs_ind_0	Dermatan Sulfate Proteoglycan Biosynthetic Process (GO:0050651)	1/7	0.00714195972605269	0.0373571542256404	227.958294717331	1126.51702186476	UST	GO_Biological_Process_2023	Mic
gs_ind_0	Endocytosis (GO:0006897)	3/187	0.000937538476259708	0.0178358337497484	19.6024493156324	136.673231336194	LRP12;REPS2;LRP1B	GO_Biological_Process_2023	Mic
gs_ind_0	Epithelium Development (GO:0060429)	2/152	0.01064721527305	0.041196532941109	16.7550551659079	76.1091159101682	TNC;DLL1	GO_Biological_Process_2023	Mic
gs_ind_0	Fat Cell Differentiation (GO:0045444)	2/62	0.00185939996294478	0.0252777886854385	41.7717579838792	262.639988636675	FFAR4;PID1	GO_Biological_Process_2023	Mic
gs_ind_0	Glandular Epithelial Cell Development (GO:0002068)	1/6	0.00612473677412056	0.0373571542256404	269.411829134721	1372.76628746896	DLL1	GO_Biological_Process_2023	Mic
gs_ind_0	Glycosaminoglycan Biosynthetic Process (GO:0006024)	3/58	2.95638727361626e-05	0.00495687599542993	65.3708518645227	681.749833071351	XYLT1;UST;ANGPT1	GO_Biological_Process_2023	Mic
gs_ind_0	Golgi To Endosome Transport (GO:0006895)	1/15	0.0152432376535808	0.0491496701266098	102.168259243872	427.433101917476	VPS13A	GO_Biological_Process_2023	Mic
gs_ind_0	Hormone Transport (GO:0009914)	1/9	0.00917335755466695	0.0394375970085255	174.312544294826	817.778919597825	FFAR4	GO_Biological_Process_2023	Mic
gs_ind_0	Intraciliary Retrograde Transport (GO:0035721)	1/13	0.0132239886188041	0.0452494304439352	118.520963855422	512.688833151563	DYNC2H1	GO_Biological_Process_2023	Mic
gs_ind_0	Kidney Morphogenesis (GO:0060993)	1/5	0.00510649647516978	0.0373571542256404	329.289156626506	1737.73847898427	SOX4	GO_Biological_Process_2023	Mic
gs_ind_0	Lymphocyte Apoptotic Process (GO:0070227)	1/7	0.00714195972605269	0.0373571542256404	227.958294717331	1126.51702186476	TNFRSF21	GO_Biological_Process_2023	Mic
gs_ind_0	Lymphoid Progenitor Cell Differentiation (GO:0002320)	1/6	0.00612473677412056	0.0373571542256404	269.411829134721	1372.76628746896	SOX4	GO_Biological_Process_2023	Mic
gs_ind_0	Mature B Cell Differentiation Involved In Immune Response (GO:0002313)	1/13	0.0132239886188041	0.0452494304439352	118.520963855422	512.688833151563	DLL1	GO_Biological_Process_2023	Mic
gs_ind_0	Membrane Depolarization During Cardiac Muscle Cell Action Potential (GO:0086012)	1/16	0.0162513489953447	0.0498440764918195	95.5744267392149	393.726435600484	CACNB2	GO_Biological_Process_2023	Mic
gs_ind_0	Mitochondrion Morphogenesis (GO:0070584)	1/9	0.00917335755466695	0.0394375970085255	174.312544294826	817.778919597825	PID1	GO_Biological_Process_2023	Mic
gs_ind_0	Mitral Valve Development (GO:0003174)	1/7	0.00714195972605269	0.0373571542256404	227.958294717331	1126.51702186476	SOX4	GO_Biological_Process_2023	Mic
gs_ind_0	Mitral Valve Morphogenesis (GO:0003183)	1/9	0.00917335755466695	0.0394375970085255	174.312544294826	817.778919597825	SOX4	GO_Biological_Process_2023	Mic
gs_ind_0	Modulation Of Chemical Synaptic Transmission (GO:0050804)	2/123	0.00709244173938973	0.0373571542256404	20.7689376619418	102.779773611086	CACNA1A;GRIK2	GO_Biological_Process_2023	Mic
gs_ind_0	Monosaccharide Biosynthetic Process (GO:0046364)	1/7	0.00714195972605269	0.0373571542256404	227.958294717331	1126.51702186476	UST	GO_Biological_Process_2023	Mic
gs_ind_0	Myelination (GO:0042552)	2/48	0.00111925540993162	0.018195263834688	54.3667861409797	369.427293310979	TNFRSF21;NFASC	GO_Biological_Process_2023	Mic
gs_ind_0	Negative Regulation Of Actin Filament Depolymerization (GO:0030835)	1/5	0.00510649647516978	0.0373571542256404	329.289156626506	1737.73847898427	PLEKHH2	GO_Biological_Process_2023	Mic
gs_ind_0	Negative Regulation Of Apoptotic Process (GO:0043066)	4/468	0.00132608755471511	0.0202127890915667	10.2002851830624	67.5822175608105	ANGPT1;FFAR4;PTPRZ1;DLL1	GO_Biological_Process_2023	Mic
gs_ind_0	Negative Regulation Of B Cell Proliferation (GO:0030889)	1/10	0.0101875344118966	0.0397234868928991	155.960050729233	715.324874977603	TNFRSF21	GO_Biological_Process_2023	Mic
gs_ind_0	Negative Regulation Of Cell Adhesion (GO:0007162)	2/72	0.00249707087079331	0.0322058114874111	35.8379301287103	214.763701996846	SEMA5A;ANGPT1	GO_Biological_Process_2023	Mic
gs_ind_0	Negative Regulation Of Cell Size (GO:0045792)	1/5	0.00510649647516978	0.0373571542256404	329.289156626506	1737.73847898427	DEPTOR	GO_Biological_Process_2023	Mic
gs_ind_0	Negative Regulation Of Cellular Process (GO:0048523)	5/535	0.000211061733041238	0.00723395582289944	11.1888281495445	94.69507941751	SOX4;DLL1;ANGPT1;TNFRSF21;SEMA5A	GO_Biological_Process_2023	Mic
gs_ind_0	Negative Regulation Of Cytokine Production (GO:0001818)	3/178	0.000813094599647652	0.017782025374903	20.612247105918	146.649193819495	FFAR4;TNFRSF21;DLL1	GO_Biological_Process_2023	Mic
gs_ind_0	Negative Regulation Of Epithelial Cell Differentiation (GO:0030857)	2/15	0.000106440691734182	0.00577832764007488	187.41426611797	1714.45120303024	ZEB1;DLL1	GO_Biological_Process_2023	Mic
gs_ind_0	Negative Regulation Of Glial Cell Apoptotic Process (GO:0034351)	1/7	0.00714195972605269	0.0373571542256404	227.958294717331	1126.51702186476	DLL1	GO_Biological_Process_2023	Mic
gs_ind_0	Negative Regulation Of Glucose Import (GO:0046325)	1/7	0.00714195972605269	0.0373571542256404	227.958294717331	1126.51702186476	PID1	GO_Biological_Process_2023	Mic
gs_ind_0	Negative Regulation Of Glucose Transmembrane Transport (GO:0010829)	1/11	0.0112006978832044	0.0417329706314948	141.103270223752	633.804733060859	PID1	GO_Biological_Process_2023	Mic
gs_ind_0	Negative Regulation Of Interleukin-10 Production (GO:0032693)	2/16	0.000121567527121506	0.00577832764007488	174.484887186037	1572.98835442096	TNFRSF21;DLL1	GO_Biological_Process_2023	Mic
gs_ind_0	Negative Regulation Of Myoblast Differentiation (GO:0045662)	2/13	7.91730090126604e-05	0.0056891462190526	220.018786902845	2077.82994591917	SOX4;DLL1	GO_Biological_Process_2023	Mic
gs_ind_0	Negative Regulation Of Nervous System Process (GO:0031645)	1/5	0.00510649647516978	0.0373571542256404	329.289156626506	1737.73847898427	TNFRSF21	GO_Biological_Process_2023	Mic
gs_ind_0	Negative Regulation Of Protein Phosphorylation (GO:0001933)	2/148	0.0101184265621132	0.0397234868928991	17.2142164918047	79.0717322028233	PID1;DEPTOR	GO_Biological_Process_2023	Mic
gs_ind_0	Nervous System Development (GO:0007399)	4/432	0.000987597774707385	0.0178358337497484	11.0670717846914	76.5867381065508	SOX4;NFASC;PTPRZ1;SEMA5A	GO_Biological_Process_2023	Mic
gs_ind_0	Neuroepithelial Cell Differentiation (GO:0060563)	1/7	0.00714195972605269	0.0373571542256404	227.958294717331	1126.51702186476	SOX4	GO_Biological_Process_2023	Mic
gs_ind_0	Neuromuscular Junction Development (GO:0007528)	2/24	0.000278156773467079	0.0082301680619965	112.423868312757	920.45082294531	TNC;CACNB2	GO_Biological_Process_2023	Mic
gs_ind_0	Neuron Fate Specification (GO:0048665)	1/7	0.00714195972605269	0.0373571542256404	227.958294717331	1126.51702186476	DLL1	GO_Biological_Process_2023	Mic
gs_ind_0	Neuron Projection Fasciculation (GO:0106030)	1/10	0.0101875344118966	0.0397234868928991	155.960050729233	715.324874977603	SEMA5A	GO_Biological_Process_2023	Mic
gs_ind_0	Neuron Projection Guidance (GO:0097485)	2/124	0.00720406353854298	0.0373571542256404	20.5988914084152	101.61659785101	NFASC;SEMA5A	GO_Biological_Process_2023	Mic
gs_ind_0	Noradrenergic Neuron Differentiation (GO:0003357)	1/6	0.00612473677412056	0.0373571542256404	269.411829134721	1372.76628746896	SOX4	GO_Biological_Process_2023	Mic
gs_ind_0	Positive Regulation Of ATP Biosynthetic Process (GO:2001171)	1/8	0.00815816632265329	0.0394375970085255	197.559036144578	950.009219722271	PID1	GO_Biological_Process_2023	Mic
gs_ind_0	Positive Regulation Of ATP Metabolic Process (GO:1903580)	1/9	0.00917335755466695	0.0394375970085255	174.312544294826	817.778919597825	PID1	GO_Biological_Process_2023	Mic
gs_ind_0	Positive Regulation Of Actin Filament Depolymerization (GO:0030836)	1/10	0.0101875344118966	0.0397234868928991	155.960050729233	715.324874977603	SEMA5A	GO_Biological_Process_2023	Mic
gs_ind_0	Positive Regulation Of Amide Metabolic Process (GO:0034250)	2/85	0.00345848816457718	0.0362420738912984	30.2487617357877	171.417425745828	SOX4;LRRTM3	GO_Biological_Process_2023	Mic
gs_ind_0	Positive Regulation Of Angiogenesis (GO:0045766)	3/119	0.000251213297579551	0.00789751804265715	31.0959417612865	257.760735078236	SASH1;SEMA5A;DLL1	GO_Biological_Process_2023	Mic
gs_ind_0	Positive Regulation Of Canonical Wnt Signaling Pathway (GO:0090263)	2/85	0.00345848816457718	0.0362420738912984	30.2487617357877	171.417425745828	SOX4;SEMA5A	GO_Biological_Process_2023	Mic
gs_ind_0	Positive Regulation Of Cell Differentiation (GO:0045597)	3/283	0.00305267739755335	0.0343830868644395	12.8632640628173	74.5006326137876	ZEB1;FFAR4;SOX4	GO_Biological_Process_2023	Mic
gs_ind_0	Positive Regulation Of Cell Population Proliferation (GO:0008284)	3/482	0.0131661976872128	0.0452494304439352	7.48803474082971	32.4239580642	SOX4;PID1;DLL1	GO_Biological_Process_2023	Mic
gs_ind_0	Positive Regulation Of DNA-templated Transcription (GO:0045893)	6/1241	0.00156114384209758	0.0218126486826412	5.73170975091888	37.040237098042	TEAD1;SOX4;PID1;DLL1;NPAS3;RFX4	GO_Biological_Process_2023	Mic
gs_ind_0	Positive Regulation Of ERK1 And ERK2 Cascade (GO:0070374)	2/177	0.0142206006430714	0.0474156376266923	14.3595019520946	61.0718752989656	FFAR4;ANGPT1	GO_Biological_Process_2023	Mic
gs_ind_0	Positive Regulation Of Endothelial Cell Chemotaxis (GO:2001028)	1/14	0.0142341178561243	0.0474156376266923	109.738955823293	466.622498850348	SEMA5A	GO_Biological_Process_2023	Mic
gs_ind_0	Positive Regulation Of Endothelial Cell Migration (GO:0010595)	3/85	9.28330107562029e-05	0.00577832764007488	43.9477560414269	408.042093617256	SASH1;SEMA5A;ANGPT1	GO_Biological_Process_2023	Mic
gs_ind_0	Positive Regulation Of Epithelial Cell Migration (GO:0010634)	2/95	0.00429766387495065	0.0373571542256404	27.0069980854295	147.179596949902	SASH1;ANGPT1	GO_Biological_Process_2023	Mic
gs_ind_0	Positive Regulation Of Gene Expression (GO:0010628)	5/479	0.000126365017973804	0.00577832764007488	12.526631541974	112.443252054174	SOX4;PID1;DLL1;TNC;ANGPT1	GO_Biological_Process_2023	Mic
gs_ind_0	Positive Regulation Of Intracellular Signal Transduction (GO:1902533)	4/523	0.00198879992137776	0.0263254305382372	9.10799595015187	56.6537738783889	SASH1;FFAR4;SEMA5A;ANGPT1	GO_Biological_Process_2023	Mic
gs_ind_0	Positive Regulation Of Lipopolysaccharide-Mediated Signaling Pathway (GO:0031666)	1/6	0.00612473677412056	0.0373571542256404	269.411829134721	1372.76628746896	SASH1	GO_Biological_Process_2023	Mic
gs_ind_0	Positive Regulation Of Macromolecule Metabolic Process (GO:0010604)	4/363	0.000516677484788925	0.0123756559451824	13.2136444918086	100.002073187199	ANGPT1;PID1;TNC;DLL1	GO_Biological_Process_2023	Mic
gs_ind_0	Positive Regulation Of Oligodendrocyte Differentiation (GO:0048714)	1/7	0.00714195972605269	0.0373571542256404	227.958294717331	1126.51702186476	PTPRZ1	GO_Biological_Process_2023	Mic
gs_ind_0	Positive Regulation Of Peptide Hormone Secretion (GO:0090277)	2/46	0.00102830850644673	0.0178358337497484	56.813011513386	390.864432165422	SOX4;FFAR4	GO_Biological_Process_2023	Mic
gs_ind_0	Positive Regulation Of Protein Depolymerization (GO:1901881)	1/10	0.0101875344118966	0.0397234868928991	155.960050729233	715.324874977603	SEMA5A	GO_Biological_Process_2023	Mic
gs_ind_0	Positive Regulation Of Protein Kinase B Signaling (GO:0051897)	2/93	0.00412299716485809	0.0373571542256404	27.5986642380085	151.549092693251	SEMA5A;ANGPT1	GO_Biological_Process_2023	Mic
gs_ind_0	Positive Regulation Of Protein Maturation (GO:1903319)	1/11	0.0112006978832044	0.0417329706314948	141.103270223752	633.804733060859	SOX4	GO_Biological_Process_2023	Mic
gs_ind_0	Positive Regulation Of Purine Nucleotide Biosynthetic Process (GO:1900373)	1/12	0.0122128489565125	0.0429584826931872	128.830277632268	567.531730498513	PID1	GO_Biological_Process_2023	Mic
gs_ind_0	Positive Regulation Of Skeletal Muscle Tissue Development (GO:0048643)	1/9	0.00917335755466695	0.0394375970085255	174.312544294826	817.778919597825	DLL1	GO_Biological_Process_2023	Mic
gs_ind_0	Positive Regulation Of Sprouting Angiogenesis (GO:1903672)	1/15	0.0152432376535808	0.0491496701266098	102.168259243872	427.433101917476	DLL1	GO_Biological_Process_2023	Mic
gs_ind_0	Positive Regulation Of Transcription By RNA Polymerase II (GO:0045944)	5/936	0.00258137088096235	0.0324607388281016	6.30902844873859	37.5982428837595	TEAD1;SOX4;PID1;DLL1;RFX4	GO_Biological_Process_2023	Mic
gs_ind_0	Positive Regulation Of Vasculature Development (GO:1904018)	2/104	0.00512538771961587	0.0373571542256404	24.6302318578741	129.888737150606	SASH1;SEMA5A	GO_Biological_Process_2023	Mic
gs_ind_0	Positive Regulation Of Voltage-Gated Calcium Channel Activity (GO:1901387)	1/12	0.0122128489565125	0.0429584826931872	128.830277632268	567.531730498513	CACNB2	GO_Biological_Process_2023	Mic
gs_ind_0	Positive Regulation Of Wnt Signaling Pathway (GO:0030177)	2/109	0.00561441318976553	0.0373571542256404	23.4817685902957	121.692345001266	SOX4;SEMA5A	GO_Biological_Process_2023	Mic
gs_ind_0	Protein Catabolic Process In The Vacuole (GO:0007039)	1/6	0.00612473677412056	0.0373571542256404	269.411829134721	1372.76628746896	VPS13A	GO_Biological_Process_2023	Mic
gs_ind_0	Protein Localization To Cell Periphery (GO:1990778)	2/139	0.00897315930250459	0.0394375970085255	18.3450056116723	86.4695042046068	CACNB2;DPP10	GO_Biological_Process_2023	Mic
gs_ind_0	Protein Localization To Membrane (GO:0072657)	2/189	0.0160954718155288	0.0498440764918195	13.4365432098765	55.4824066777093	CACNB2;DPP10	GO_Biological_Process_2023	Mic
gs_ind_0	Protein Localization To Plasma Membrane (GO:0072659)	2/133	0.00824434704608808	0.0394375970085255	19.1848565929681	92.0533068722396	CACNB2;DPP10	GO_Biological_Process_2023	Mic
gs_ind_0	Protein Sulfation (GO:0006477)	1/5	0.00510649647516978	0.0373571542256404	329.289156626506	1737.73847898427	UST	GO_Biological_Process_2023	Mic
gs_ind_0	Protein-Containing Complex Assembly (GO:0065003)	3/324	0.00445615594083803	0.0373571542256404	11.2115479260586	60.693364687428	REPS2;TEAD1;ANGPT1	GO_Biological_Process_2023	Mic
gs_ind_0	Protein-Containing Complex Organization (GO:0043933)	2/124	0.00720406353854298	0.0373571542256404	20.5988914084152	101.61659785101	REPS2;TEAD1	GO_Biological_Process_2023	Mic
gs_ind_0	Proximal/Distal Pattern Formation (GO:0009954)	1/7	0.00714195972605269	0.0373571542256404	227.958294717331	1126.51702186476	DLL1	GO_Biological_Process_2023	Mic
gs_ind_0	Receptor-Mediated Endocytosis (GO:0006898)	2/122	0.00698161910086616	0.0373571542256404	20.9418062599252	103.96506161651	LRP1B;DLL1	GO_Biological_Process_2023	Mic
gs_ind_0	Regulation Of ATP Biosynthetic Process (GO:2001169)	1/14	0.0142341178561243	0.0474156376266923	109.738955823293	466.622498850348	PID1	GO_Biological_Process_2023	Mic
gs_ind_0	Regulation Of Actin Filament Depolymerization (GO:0030834)	2/11	5.58996988189143e-05	0.00561985777299576	266.351526965562	2608.10125148972	SEMA5A;PLEKHH2	GO_Biological_Process_2023	Mic
gs_ind_0	Regulation Of Anatomical Structure Morphogenesis (GO:0022603)	2/127	0.00754370720184656	0.038719231862539	20.1050120505632	98.2540291831929	PID1;DLL1	GO_Biological_Process_2023	Mic
gs_ind_0	Regulation Of Calcium Ion Transmembrane Transport Via High Voltage-Gated Calcium Channel (GO:1902514)	1/10	0.0101875344118966	0.0397234868928991	155.960050729233	715.324874977603	CACNB2	GO_Biological_Process_2023	Mic
gs_ind_0	Regulation Of Calcium Ion Transmembrane Transporter Activity (GO:1901019)	2/32	0.000497287566638301	0.0123756559451824	82.919449504149	630.71369919867	CACNA1A;CACNB2	GO_Biological_Process_2023	Mic
gs_ind_0	Regulation Of Canonical Wnt Signaling Pathway (GO:0060828)	3/206	0.00123840838809469	0.0194662318503634	17.7639722576431	118.910756292894	SOX4;BICC1;SEMA5A	GO_Biological_Process_2023	Mic
gs_ind_0	Regulation Of Cation Channel Activity (GO:2001257)	2/56	0.00152016118702798	0.0218126486826412	46.3772794200929	300.93933276719	CACNA1A;CACNB2	GO_Biological_Process_2023	Mic
gs_ind_0	Regulation Of Cell Adhesion (GO:0030155)	4/144	1.46649067039958e-05	0.00495687599542993	33.9921893053566	378.334875943508	ANGPT1;TNC;SEMA5A;DLL1	GO_Biological_Process_2023	Mic
gs_ind_0	Regulation Of Cell Migration (GO:0030334)	3/433	0.00987272782721327	0.0397234868928991	8.35041679530719	38.5620501377918	SASH1;TNC;SEMA5A	GO_Biological_Process_2023	Mic
gs_ind_0	Regulation Of Cold-Induced Thermogenesis (GO:0120161)	2/146	0.00985857443465682	0.0397234868928991	17.4533299158443	80.6241513497718	FFAR4;NOVA1	GO_Biological_Process_2023	Mic
gs_ind_0	Regulation Of DNA-templated Transcription (GO:0006355)	7/1917	0.00307602168767351	0.0343830868644395	4.3227198838148	25.0031226529914	FOXP2;TEAD1;ZFHX4;SOX4;ZEB1;NPAS3;RFX4	GO_Biological_Process_2023	Mic
gs_ind_0	Regulation Of Endothelial Cell Apoptotic Process (GO:2000351)	2/43	0.00089890837763786	0.0178358337497484	60.9244384947196	427.344082826241	SEMA5A;ANGPT1	GO_Biological_Process_2023	Mic
gs_ind_0	Regulation Of Endothelial Cell Chemotaxis (GO:2001026)	1/14	0.0142341178561243	0.0474156376266923	109.738955823293	466.622498850348	SEMA5A	GO_Biological_Process_2023	Mic
gs_ind_0	Regulation Of Endothelial Cell Differentiation (GO:0045601)	1/8	0.00815816632265329	0.0394375970085255	197.559036144578	950.009219722271	ZEB1	GO_Biological_Process_2023	Mic
gs_ind_0	Regulation Of Endothelial Cell Migration (GO:0010594)	2/88	0.00370124375074906	0.0373571542256404	29.1975308641975	163.479497010804	SASH1;ANGPT1	GO_Biological_Process_2023	Mic
gs_ind_0	Regulation Of Endothelial Cell Proliferation (GO:0001936)	2/93	0.00412299716485809	0.0373571542256404	27.5986642380085	151.549092693251	SEMA5A;ANGPT1	GO_Biological_Process_2023	Mic
gs_ind_0	Regulation Of Fat Cell Proliferation (GO:0070344)	1/5	0.00510649647516978	0.0373571542256404	329.289156626506	1737.73847898427	PID1	GO_Biological_Process_2023	Mic
gs_ind_0	Regulation Of Gene Expression (GO:0010468)	5/1124	0.00560938576225087	0.0373571542256404	5.22490993002829	27.0823490776621	SOX4;PID1;DLL1;TNC;ANGPT1	GO_Biological_Process_2023	Mic
gs_ind_0	Regulation Of Glial Cell Apoptotic Process (GO:0034350)	1/6	0.00612473677412056	0.0373571542256404	269.411829134721	1372.76628746896	DLL1	GO_Biological_Process_2023	Mic
gs_ind_0	Regulation Of Glial Cell Differentiation (GO:0045685)	1/6	0.00612473677412056	0.0373571542256404	269.411829134721	1372.76628746896	TNFRSF21	GO_Biological_Process_2023	Mic
gs_ind_0	Regulation Of Glucagon Secretion (GO:0070092)	1/5	0.00510649647516978	0.0373571542256404	329.289156626506	1737.73847898427	FFAR4	GO_Biological_Process_2023	Mic
gs_ind_0	Regulation Of High Voltage-Gated Calcium Channel Activity (GO:1901841)	1/9	0.00917335755466695	0.0394375970085255	174.312544294826	817.778919597825	CACNB2	GO_Biological_Process_2023	Mic
gs_ind_0	Regulation Of Interleukin-10 Production (GO:0032653)	2/46	0.00102830850644673	0.0178358337497484	56.813011513386	390.864432165422	TNFRSF21;DLL1	GO_Biological_Process_2023	Mic
gs_ind_0	Regulation Of Interleukin-13 Production (GO:0032656)	1/15	0.0152432376535808	0.0491496701266098	102.168259243872	427.433101917476	TNFRSF21	GO_Biological_Process_2023	Mic
gs_ind_0	Regulation Of Interleukin-5 Production (GO:0032674)	1/12	0.0122128489565125	0.0429584826931872	128.830277632268	567.531730498513	TNFRSF21	GO_Biological_Process_2023	Mic
gs_ind_0	Regulation Of Mitochondrial Fusion (GO:0010635)	1/11	0.0112006978832044	0.0417329706314948	141.103270223752	633.804733060859	PID1	GO_Biological_Process_2023	Mic
gs_ind_0	Regulation Of Myelination (GO:0031641)	2/25	0.000302148137016599	0.00844336182885274	107.637247176254	872.356095173522	TNFRSF21;PTPRZ1	GO_Biological_Process_2023	Mic
gs_ind_0	Regulation Of Myoblast Differentiation (GO:0045661)	2/54	0.00141439671989869	0.0209247514737953	48.1463844797178	315.890941098193	SOX4;DLL1	GO_Biological_Process_2023	Mic
gs_ind_0	Regulation Of Nervous System Development (GO:0051960)	2/46	0.00102830850644673	0.0178358337497484	56.813011513386	390.864432165422	PTPRZ1;DLL1	GO_Biological_Process_2023	Mic
gs_ind_0	Regulation Of Neuron Differentiation (GO:0045664)	2/79	0.00299636631537541	0.0343830868644395	32.5953803265631	189.390729514021	ZEB1;DLL1	GO_Biological_Process_2023	Mic
gs_ind_0	Regulation Of Oligodendrocyte Differentiation (GO:0048713)	2/18	0.000154797419078725	0.00648859181638324	153.327721661055	1345.20440125894	TNFRSF21;PTPRZ1	GO_Biological_Process_2023	Mic
gs_ind_0	Regulation Of Presynapse Assembly (GO:1905606)	1/16	0.0162513489953447	0.0498440764918195	95.5744267392149	393.726435600484	LRRTM3	GO_Biological_Process_2023	Mic
gs_ind_0	Regulation Of Presynapse Organization (GO:0099174)	1/16	0.0162513489953447	0.0498440764918195	95.5744267392149	393.726435600484	LRRTM3	GO_Biological_Process_2023	Mic
gs_ind_0	Regulation Of Protein Autoubiquitination (GO:1902498)	1/5	0.00510649647516978	0.0373571542256404	329.289156626506	1737.73847898427	SASH1	GO_Biological_Process_2023	Mic
gs_ind_0	Regulation Of Protein K63-linked Ubiquitination (GO:1900044)	1/11	0.0112006978832044	0.0417329706314948	141.103270223752	633.804733060859	SASH1	GO_Biological_Process_2023	Mic
gs_ind_0	Regulation Of Protein Kinase B Signaling (GO:0051896)	2/135	0.00848417176218233	0.0394375970085255	18.8965182410875	90.1279452107786	SEMA5A;ANGPT1	GO_Biological_Process_2023	Mic
gs_ind_0	Regulation Of Protein Localization To Plasma Membrane (GO:1903076)	2/80	0.00307120912897744	0.0343830868644395	32.1793662027208	186.179642297531	PID1;DPP10	GO_Biological_Process_2023	Mic
gs_ind_0	Regulation Of Protein Ubiquitination (GO:0031396)	3/113	0.000215724328714695	0.00723395582289944	32.7892204593619	276.790506868215	SOX4;SASH1;ANGPT1	GO_Biological_Process_2023	Mic
gs_ind_0	Regulation Of Short-Term Neuronal Synaptic Plasticity (GO:0048172)	1/13	0.0132239886188041	0.0452494304439352	118.520963855422	512.688833151563	GRIK2	GO_Biological_Process_2023	Mic
gs_ind_0	Regulation Of Skeletal Muscle Satellite Cell Proliferation (GO:0014842)	1/6	0.00612473677412056	0.0373571542256404	269.411829134721	1372.76628746896	ANGPT1	GO_Biological_Process_2023	Mic
gs_ind_0	Regulation Of Trans-Synaptic Signaling (GO:0099177)	2/36	0.000629998604390809	0.0144040590003899	73.2984433709071	540.1943514819	CACNA1A;GRIK2	GO_Biological_Process_2023	Mic
gs_ind_0	Regulation Of Voltage-Gated Calcium Channel Activity (GO:1901385)	2/29	0.000407847036774794	0.0107972136577748	91.9719416386083	717.805904659858	CACNA1A;CACNB2	GO_Biological_Process_2023	Mic
gs_ind_0	Response To Interleukin-6 (GO:0070741)	1/12	0.0122128489565125	0.0429584826931872	128.830277632268	567.531730498513	PID1	GO_Biological_Process_2023	Mic
gs_ind_0	Response To Tumor Necrosis Factor (GO:0034612)	2/106	0.00531851578531401	0.0373571542256404	24.1576584559041	126.503052176486	PID1;TNFRSF21	GO_Biological_Process_2023	Mic
gs_ind_0	Signal Release (GO:0023061)	1/10	0.0101875344118966	0.0397234868928991	155.960050729233	715.324874977603	FFAR4	GO_Biological_Process_2023	Mic
gs_ind_0	Spinal Cord Development (GO:0021510)	2/12	6.70360768150588e-05	0.00561985777299576	240.978835978836	2315.87399711772	SOX4;DLL1	GO_Biological_Process_2023	Mic
gs_ind_0	Spinal Cord Dorsal/Ventral Patterning (GO:0021513)	1/6	0.00612473677412056	0.0373571542256404	269.411829134721	1372.76628746896	RFX4	GO_Biological_Process_2023	Mic
gs_ind_0	Sprouting Angiogenesis (GO:0002040)	3/52	2.12651840712563e-05	0.00495687599542993	73.3053317990027	788.650967894046	ANGPT1;SEMA5A;DLL1	GO_Biological_Process_2023	Mic
gs_ind_0	Sulfation (GO:0051923)	1/16	0.0162513489953447	0.0498440764918195	95.5744267392149	393.726435600484	UST	GO_Biological_Process_2023	Mic
gs_ind_0	Sulfur Compound Biosynthetic Process (GO:0044272)	3/70	5.20016474555019e-05	0.00561985777299576	53.7336146272855	530.041010575479	XYLT1;UST;ANGPT1	GO_Biological_Process_2023	Mic
gs_ind_0	Sympathetic Nervous System Development (GO:0048485)	1/15	0.0152432376535808	0.0491496701266098	102.168259243872	427.433101917476	SOX4	GO_Biological_Process_2023	Mic
gs_ind_0	Synapse Organization (GO:0050808)	2/131	0.00800765257226971	0.0394375970085255	19.4821011487678	94.0470694923974	TNC;CACNB2	GO_Biological_Process_2023	Mic
gs_ind_0	Toxin Transport (GO:1901998)	1/9	0.00917335755466695	0.0394375970085255	174.312544294826	817.778919597825	ANTXR1	GO_Biological_Process_2023	Mic
gs_ind_0	Type B Pancreatic Cell Development (GO:0003323)	1/6	0.00612473677412056	0.0373571542256404	269.411829134721	1372.76628746896	DLL1	GO_Biological_Process_2023	Mic
gs_ind_0	Type B Pancreatic Cell Differentiation (GO:0003309)	1/8	0.00815816632265329	0.0394375970085255	197.559036144578	950.009219722271	DLL1	GO_Biological_Process_2023	Mic
gs_ind_0	Unsaturated Fatty Acid Biosynthetic Process (GO:0006636)	1/8	0.00815816632265329	0.0394375970085255	197.559036144578	950.009219722271	SCD5	GO_Biological_Process_2023	Mic
gs_ind_0	White Fat Cell Differentiation (GO:0050872)	1/6	0.00612473677412056	0.0373571542256404	269.411829134721	1372.76628746896	FFAR4	GO_Biological_Process_2023	Mic
gs_ind_0	Actin Filament (GO:0005884)	4/71	0.00460128911713951	0.0240164846601916	7.05580182529335	37.970224393379	DIAPH3;PAK1;MYO1B;PAWR	GO_Cellular_Component_2023	OPC
gs_ind_0	Asymmetric Synapse (GO:0032279)	9/133	5.22755836185526e-06	0.000101699771767002	8.17110980248603	99.3734931279897	ADGRB1;RPL30;GRIN2A;SPOCK1;SLC4A8;RPS13;GRIA1;RPL8;ZDHHC2	GO_Cellular_Component_2023	OPC
gs_ind_0	Autolysosome (GO:0044754)	2/9	0.00305580822508443	0.0176741340585964	35.147859922179	203.531104814612	MAP1LC3A;FTH1	GO_Cellular_Component_2023	OPC
gs_ind_0	Axon (GO:0030424)	13/205	9.18892102286208e-08	2.80918442698927e-06	7.57730307076102	122.77263375698	SCN8A;SYT1;CNTN5;GRM3;CCK;HCN1;KCNC2;NELL2;OLFM1;NEFL;NELL1;PAK1;BOC	GO_Cellular_Component_2023	OPC
gs_ind_0	Axonal Growth Cone (GO:0044295)	2/15	0.00858589412637266	0.0399430726748641	19.5237065859634	92.8866627587996	OLFM1;HSP90AB1	GO_Cellular_Component_2023	OPC
gs_ind_0	Bounding Membrane Of Organelle (GO:0098588)	15/818	0.0116820760832752	0.0499992856364179	2.0638356519088	9.18344861392537	GRIA1;RPS27A;ATP6V0A4;APOO;MYO1B;CHST1;HS6ST2;RYR2;MGAT4C;BBS2;RNF175;BBS7;RAB6B;TMEM38B;ZDHHC2	GO_Cellular_Component_2023	OPC
gs_ind_0	CMG Complex (GO:0071162)	2/10	0.00379600029672944	0.0213774753552658	31.0120546272984	172.855217091906	MCM6;GINS3	GO_Cellular_Component_2023	OPC
gs_ind_0	Calcium Channel Complex (GO:0034704)	4/59	0.00235413101464543	0.0146230964111566	8.5839176856126	51.9462956231721	SCN8A;CALM1;RYR2;TRPC5	GO_Cellular_Component_2023	OPC
gs_ind_0	Cation Channel Complex (GO:0034703)	4/53	0.00158316287205057	0.0109657569967455	9.625814863103	62.0704366775799	KCNAB1;CALM1;RYR2;TRPC5	GO_Cellular_Component_2023	OPC
gs_ind_0	Cell-Cell Contact Zone (GO:0044291)	5/47	8.04675340668962e-05	0.000906318541595568	13.7408227604767	129.543760563858	PIK3CA;YWHAH;DLG1;ATP1B1;PAK1	GO_Cellular_Component_2023	OPC
gs_ind_0	Cell-Substrate Junction (GO:0030055)	12/394	0.000413106948030205	0.00353619547513855	3.5049998694551	27.3102721586442	ADGRB1;RPL30;RPS4X;RPL3;AKAP12;RPS29;RPL8;RPL37A;RPL19;RPS13;NELL1;THY1	GO_Cellular_Component_2023	OPC
gs_ind_0	Collagen-Containing Extracellular Matrix (GO:0062023)	10/372	0.00303930473259922	0.0176741340585964	3.09171408997488	17.9199659552788	APOE;LTBP1;NID2;CLU;EMILIN2;EDIL3;LAMC1;CDON;ADAMTS9;FBLN2	GO_Cellular_Component_2023	OPC
gs_ind_0	Cytoskeleton (GO:0005856)	17/593	5.87231105626807e-05	0.00073922033296551	3.28377067159192	31.9927176595795	NDRG1;TUBB2A;MTCL1;MYO1B;SOX9;CLU;AUTS2;DCX;MTSS2;EDA;GAPDH;PFDN5;SHROOM3;MTUS2;SEPTIN11;STK38L;PAWR	GO_Cellular_Component_2023	OPC
gs_ind_0	Cytosolic Large Ribosomal Subunit (GO:0022625)	11/52	1.94345125016443e-12	1.38632855845062e-10	29.8927502840045	806.10451641056	RPL18A;RPL35A;RPL30;RPL3;RPL34;RPL32;RPL37A;RPL41;RPL13;RPL19;RPL8	GO_Cellular_Component_2023	OPC
gs_ind_0	Cytosolic Small Ribosomal Subunit (GO:0022627)	7/41	1.07107271244017e-07	2.86511950577745e-06	23.2083071473462	372.48021631807	RPS27A;RPS24;RPS29;RPS13;RPS27AP5;RPS4X;RPS23	GO_Cellular_Component_2023	OPC
gs_ind_0	Dendrite (GO:0030425)	16/270	7.92689157575814e-09	2.82725799535374e-07	7.05074209319728	131.517526538246	CHRNA4;ADGRB1;GRIA1;APOE;TENM2;CHRM2;CLU;HCN1;SLC4A8;KCNC2;EPHA6;ADCY2;CDKL5;PAK1;THY1;GABRA3	GO_Cellular_Component_2023	OPC
gs_ind_0	Dendrite Membrane (GO:0032590)	4/28	0.000133234977649326	0.00135772786747408	19.4600484261501	173.649722943771	GRIA1;GABRA3;THY1;KCNC2	GO_Cellular_Component_2023	OPC
gs_ind_0	Dense Core Granule (GO:0031045)	2/16	0.00975170081659715	0.043476332807329	18.1767968156	84.1642688900201	CHGA;SYT1	GO_Cellular_Component_2023	OPC
gs_ind_0	Endocytic Vesicle Membrane (GO:0030666)	6/159	0.00412389621723183	0.0226285587304516	4.49564764494687	24.6854073602494	APOE;RPS27A;ATP6V0A4;SYT1;GRIA1;CHRM2	GO_Cellular_Component_2023	OPC
gs_ind_0	Endoplasmic Reticulum Membrane (GO:0005789)	16/800	0.00424747147655275	0.0227239723995572	2.25732843698612	12.3282444505421	HACD2;RPS27A;APOO;SQLE;MIA3;RYR2;GRIN2A;SEC11C;RNF175;PTGIS;RTN2;JPH3;GRIA1;TMEM178A;TMEM38B;ZDHHC2	GO_Cellular_Component_2023	OPC
gs_ind_0	Extracellular Membrane-Bounded Organelle (GO:0065010)	6/57	1.63531987174411e-05	0.000249970323252314	13.4333939864358	148.050604361017	APOE;TUBB2A;PEG10;EDIL3;FBLN2;ATP1B1	GO_Cellular_Component_2023	OPC
gs_ind_0	Extracellular Vesicle (GO:1903561)	6/60	2.20309888386006e-05	0.000314308774097369	12.693003234456	136.107841764069	APOE;TUBB2A;PEG10;EDIL3;FBLN2;ATP1B1	GO_Cellular_Component_2023	OPC
gs_ind_0	Focal Adhesion (GO:0005925)	12/386	0.00034402820019404	0.00306758478506353	3.5805841432607	28.5543956154191	ADGRB1;RPL30;RPS4X;RPL3;AKAP12;RPS29;RPL8;RPL37A;RPL19;RPS13;NELL1;THY1	GO_Cellular_Component_2023	OPC
gs_ind_0	Glial Cell Projection (GO:0097386)	2/13	0.00645790195057814	0.0321393259865982	22.9202616590537	115.574291495741	GRM3;SLC4A8	GO_Cellular_Component_2023	OPC
gs_ind_0	Glutamatergic Synapse (GO:0098978)	6/78	9.80249251255752e-05	0.00104886669884365	9.53740678808695	88.0330188054886	APOE;SLC4A8;NELL2;CADPS2;CDKL5;SH3GL3	GO_Cellular_Component_2023	OPC
gs_ind_0	Heterochromatin (GO:0000792)	3/49	0.0111242196188611	0.0485833264986995	7.94962036998196	35.7624054548593	HELLS;H1-4;WDR76	GO_Cellular_Component_2023	OPC
gs_ind_0	Intercalated Disc (GO:0014704)	5/31	1.00871170484174e-05	0.000179886920696777	22.0458502898015	253.621006002238	PIK3CA;YWHAH;DLG1;ATP1B1;PAK1	GO_Cellular_Component_2023	OPC
gs_ind_0	Intracellular Non-Membrane-Bounded Organelle (GO:0043232)	26/1184	7.04784071696445e-05	0.000837909951905774	2.4992582935319	23.8934195755795	RPS27A;CLU;RPL13;SHROOM3;BRCA1;POLA1;MTCL1;RPL34;JPT1;CHD3;EDA;GAPDH;RPS23;CENPF;SHOC1;CDYL;RPL19;RPS13;TCOF1;RPS6KA6;RPL3;TUBB2A;PRDM5;DCX;VRK1;RPS4X	GO_Cellular_Component_2023	OPC
gs_ind_0	Junctional Sarcoplasmic Reticulum Membrane (GO:0014701)	2/8	0.00239162791771253	0.0146230964111566	40.5562206924075	244.788466602937	RYR2;JPH3	GO_Cellular_Component_2023	OPC
gs_ind_0	Large Ribosomal Subunit (GO:0015934)	11/52	1.94345125016443e-12	1.38632855845062e-10	29.8927502840045	806.10451641056	RPL18A;RPL35A;RPL30;RPL3;RPL34;RPL32;RPL37A;RPL41;RPL13;RPL19;RPL8	GO_Cellular_Component_2023	OPC
gs_ind_0	Microtubule (GO:0005874)	6/185	0.00847544329048831	0.0399430726748641	3.84199958381553	18.3285752934579	CALM1;TUBB2A;SYBU;DLG1;NDRG1;BEX4	GO_Cellular_Component_2023	OPC
gs_ind_0	Microtubule Cytoskeleton (GO:0015630)	10/340	0.00158849750887434	0.0109657569967455	3.39375619921652	21.8726455984765	CENPF;NDRG1;TUBB2A;SOX9;SYBU;MTUS2;DLG1;GAPDH;SEPTIN11;BEX4	GO_Cellular_Component_2023	OPC
gs_ind_0	Mitochondrial Respiratory Chain Complex IV (GO:0005751)	3/17	0.000512769466250999	0.00406417280658199	25.5136989372674	193.28372585431	COX4I1;NDUFA4;COX5A	GO_Cellular_Component_2023	OPC
gs_ind_0	Neuron Projection (GO:0043005)	35/557	1.35958835144467e-18	2.9095190720916e-16	7.73552818215752	318.234599021054	CHRNA4;SCN8A;TENM2;NELL2;STMN2;ADCY2;GABRA3;PAK1;ADGRB1;CNTN5;STMN4;RPH3A;GRM3;BBS2;CCK;TENM4;ADGRL2;KCNC2;OLFM1;NEFL;DLG1;BBS7;GRIA1;BOC;CHRM2;SYT1;SYP;HCN1;NELL1;APOE;ROBO1;SLC4A8;DCX;EPHA6;RIC3	GO_Cellular_Component_2023	OPC
gs_ind_0	Nuclear Chromosome (GO:0000228)	5/95	0.00210259801037468	0.0136350295218237	6.44524609106995	39.7322451452579	SHOC1;SMC4;MCM6;SUDS3;GINS3	GO_Cellular_Component_2023	OPC
gs_ind_0	Polymeric Cytoskeletal Fiber (GO:0099513)	11/264	4.79282401765181e-05	0.000641040212360929	4.86814084883346	48.417582817746	TUBB2A;MYO1B;SYBU;NEFL;DLG1;PAWR;DIAPH3;NDRG1;PAK1;BEX4;RTN2	GO_Cellular_Component_2023	OPC
gs_ind_0	Polysomal Ribosome (GO:0042788)	8/28	1.53276533287402e-10	8.20029453087603e-09	44.3975384813137	1003.33009008287	RPL18A;RPL30;RPL32;RPS29;RPL41;RPL19;RPL8;RPS23	GO_Cellular_Component_2023	OPC
gs_ind_0	Postsynaptic Density (GO:0014069)	10/151	1.90729725103341e-06	4.08161611721149e-05	7.963910794936	104.883298502565	ADGRB1;RPL30;GRIN2A;SPOCK1;DLG1;RPS13;GRIA1;GRM1;RPL8;ZDHHC2	GO_Cellular_Component_2023	OPC
gs_ind_0	Postsynaptic Density Membrane (GO:0098839)	4/34	0.000288612543703089	0.00268535149358526	15.6295338448714	127.387350398907	GRIA1;GRM1;DLG1;GRIN2A	GO_Cellular_Component_2023	OPC
gs_ind_0	Postsynaptic Specialization Membrane (GO:0099634)	4/38	0.000445935192641197	0.00367038966250832	13.8160535117057	106.595507809479	GRIA1;GRM1;DLG1;GRIN2A	GO_Cellular_Component_2023	OPC
gs_ind_0	Respiratory Chain Complex IV (GO:0045277)	3/19	0.000720544319133646	0.00531712014808966	22.4200260078023	162.220179626489	COX4I1;NDUFA4;COX5A	GO_Cellular_Component_2023	OPC
gs_ind_0	Ribosome (GO:0005840)	10/61	2.91024209275326e-10	1.24558361569839e-08	21.9300327911014	481.531209482542	RPL18A;RPL30;RPS4X;RPL32;RPS29;RPL41;RPL19;RPS13;RPL8;RPS23	GO_Cellular_Component_2023	OPC
gs_ind_0	Sarcoplasmic Reticulum (GO:0016529)	3/45	0.00880748465350577	0.0401021641670263	8.69867666182208	41.1634722553659	TMEM38B;RYR2;RTN2	GO_Cellular_Component_2023	OPC
gs_ind_0	Sarcoplasmic Reticulum Membrane (GO:0033017)	3/27	0.00205690669571312	0.0136350295218237	15.0962288686606	93.3936053337448	TMEM38B;RYR2;JPH3	GO_Cellular_Component_2023	OPC
gs_ind_0	Secondary Lysosome (GO:0005767)	2/15	0.00858589412637266	0.0399430726748641	19.5237065859634	92.8866627587996	MAP1LC3A;FTH1	GO_Cellular_Component_2023	OPC
gs_ind_0	Small Ribosomal Subunit (GO:0015935)	7/42	1.274912194132e-07	3.03145788382498e-06	22.5539967796265	358.049623362843	RPS27A;RPS24;RPS29;RPS13;RPS27AP5;RPS4X;RPS23	GO_Cellular_Component_2023	OPC
gs_ind_0	Small-Subunit Processome (GO:0032040)	5/71	0.000567777841149001	0.00433944492878165	8.7765393876849	65.5939275332158	RPS27A;RPS24;RPS13;RPS4X;RPS23	GO_Cellular_Component_2023	OPC
gs_ind_0	Synaptic Membrane (GO:0097060)	4/31	0.000200231014580366	0.00194770168728174	17.3358539765319	147.632804836939	GRIA1;DLG1;GRIN2A;RIMS4	GO_Cellular_Component_2023	OPC
gs_ind_0	Vesicle (GO:0031982)	11/234	1.58883192412259e-05	0.000249970323252314	5.52568250487981	61.058384754589	APOE;RPS27A;TUBB2A;MYO1B;CALM1;PEG10;SYBU;EDIL3;GAPDH;FBLN2;ATP1B1	GO_Cellular_Component_2023	OPC
gs_ind_0	Voltage-Gated Potassium Channel Complex (GO:0008076)	4/73	0.00507931052932293	0.0258802965065501	6.85241949856021	36.1984524759606	KCNAB1;KCNJ6;HCN1;KCNC2	GO_Cellular_Component_2023	OPC
gs_ind_0	ATP Binding (GO:0005524)	9/279	0.00143730859377318	0.0269495361332472	3.74727802371947	24.525870760349	MYO1B;HSP90AB1;SMC4;TLK1;BMPR1B;MCM6;HSPA4L;CDKL5;STK38L	GO_Molecular_Function_2023	OPC
gs_ind_0	Adenyl Ribonucleotide Binding (GO:0032559)	11/309	0.000192011938982787	0.0102863538740779	4.12964557181659	35.3413127336701	PDE10A;MYO1B;HSP90AB1;HCN1;SMC4;TLK1;BMPR1B;MCM6;HSPA4L;CDKL5;STK38L	GO_Molecular_Function_2023	OPC
gs_ind_0	Adenylate Cyclase Inhibiting G Protein-Coupled Glutamate Receptor Activity (GO:0001640)	2/8	0.00239162791771253	0.033217054412674	40.5562206924075	244.788466602937	GRM3;GRM1	GO_Molecular_Function_2023	OPC
gs_ind_0	Amyloid-Beta Binding (GO:0001540)	5/79	0.000924330331628108	0.0228575256008292	7.83254814229943	54.7216358553144	APOE;CLU;GRIN2A;PFDN5;GRIA1	GO_Molecular_Function_2023	OPC
gs_ind_0	Calcium Ion Binding (GO:0005509)	9/346	0.00593860069046432	0.0463953178942525	2.99839131072949	15.3705986476216	SYT1;CALM1;TPT1;RPH3A;CLU;SPOCK1;SLIT2;MASP1;CDH8	GO_Molecular_Function_2023	OPC
gs_ind_0	Calcium Ion Transmembrane Transporter Activity (GO:0015085)	4/68	0.00394250612695026	0.041331372215064	7.38452442315272	40.8802744248341	CLU;TRPM3;RYR2;TRPC5	GO_Molecular_Function_2023	OPC
gs_ind_0	Cis-Regulatory Region Sequence-Specific DNA Binding (GO:0000987)	20/1094	0.00407802872521965	0.041331372215064	2.05486051097964	11.3061334234369	FOXP2;TEAD1;ZNF208;POU3F3;SMAD5;PBX4;ZNF138;ZNF423;SATB2;RORB;DACH2;MXD1;ZNF549;E2F3;H3-3A;DACH1;SOX9;ZNF195;PRDM5;MEF2A	GO_Molecular_Function_2023	OPC
gs_ind_0	Cytochrome-C Oxidase Activity (GO:0004129)	2/12	0.00549850065829364	0.0450764498608619	25.1037613488975	130.621895121279	COX4I1;COX5A	GO_Molecular_Function_2023	OPC
gs_ind_0	DNA Binding (GO:0003677)	22/844	2.14066794602527e-05	0.00133791746626579	2.98131385161685	32.0545128095194	FOXP2;TEAD1;MCM6;BRCA1;CRY2;POLA1;POU3F3;SRRT;PBX4;CHD3;WDR76;SHOC1;ZNF423;POLE;POLQ;E2F3;TSHZ2;SOX9;PRDM5;TOX2;H1-4;MEF2A	GO_Molecular_Function_2023	OPC
gs_ind_0	DNA Polymerase Activity (GO:0034061)	3/21	0.000975254425635381	0.0228575256008292	19.9952553333568	138.623349550109	POLQ;POLE;POLA1	GO_Molecular_Function_2023	OPC
gs_ind_0	DNA-binding Transcription Factor Binding (GO:0140297)	8/281	0.00550106283825847	0.0450764498608619	3.30706717440681	17.2060552685835	CENPF;BEX1;PRDM5;BBS2;LMO1;MEF2A;BBS7;KDM1A	GO_Molecular_Function_2023	OPC
gs_ind_0	DNA-directed DNA Polymerase Activity (GO:0003887)	3/20	0.000841793841296765	0.0225480493204491	21.1383615084525	149.659079851711	POLQ;POLE;POLA1	GO_Molecular_Function_2023	OPC
gs_ind_0	GTPase Activator Activity (GO:0005096)	7/211	0.00407334295919323	0.041331372215064	3.89895228579048	21.457070001556	STXBP5L;CHN1;THY1;MTSS2;NELL1;TBC1D7;TBC1D9	GO_Molecular_Function_2023	OPC
gs_ind_0	GTPase Binding (GO:0051020)	7/221	0.00522815497579675	0.0450764498608619	3.71626402506823	19.5241245659989	NDRG1;PLEKHG1;MTSS2;TBC1D7;CDKL5;PAK1;FGD4	GO_Molecular_Function_2023	OPC
gs_ind_0	GTPase Regulator Activity (GO:0030695)	12/423	0.000769750975895603	0.0222043550739116	3.25564294185315	23.3411481387027	STXBP5L;CHN1;PLEKHG1;SLIT2;RASGEF1C;RGL1;THY1;MTSS2;NELL1;TBC1D7;TBC1D9;FGD4	GO_Molecular_Function_2023	OPC
gs_ind_0	Gamma-Tubulin Binding (GO:0043015)	3/28	0.00228774730188078	0.033217054412674	14.503862923583	88.186208320208	NDRG1;PAK1;CENPJ	GO_Molecular_Function_2023	OPC
gs_ind_0	Histone Deacetylase Binding (GO:0042826)	6/99	0.000362367886861437	0.0169243241123433	7.39148870557397	58.5616607268479	CCND1;HSP90AB1;SATB2;SUDS3;MEF2A;BEX4	GO_Molecular_Function_2023	OPC
gs_ind_0	Hydrolase Activity, Acting On Carbon-Nitrogen (But Not Peptide) Bonds, In Cyclic Amides (GO:0016812)	2/12	0.00549850065829364	0.0450764498608619	25.1037613488975	130.621895121279	DPYSL5;CRMP1	GO_Molecular_Function_2023	OPC
gs_ind_0	Inositol 1,4,5 Trisphosphate Binding (GO:0070679)	2/10	0.00379600029672944	0.041331372215064	31.0120546272984	172.855217091906	RPH3A;TRPC5	GO_Molecular_Function_2023	OPC
gs_ind_0	Kinase Binding (GO:0019900)	11/458	0.00450706535364695	0.0443338373421955	2.74446497065741	14.8258990139615	CALM1;CCND1;HSP90AB1;CENPJ;DCX;PDE8A;VRK1;THY1;MAP3K1;CAMK2N1;POLA1	GO_Molecular_Function_2023	OPC
gs_ind_0	LRR Domain Binding (GO:0030275)	2/12	0.00549850065829364	0.0450764498608619	25.1037613488975	130.621895121279	ROBO1;PAWR	GO_Molecular_Function_2023	OPC
gs_ind_0	Lipoprotein Particle Receptor Binding (GO:0070325)	3/27	0.00205690669571312	0.033217054412674	15.0962288686606	93.3936053337448	APOE;CLU;SYT1	GO_Molecular_Function_2023	OPC
gs_ind_0	Low-Density Lipoprotein Particle Receptor Binding (GO:0050750)	3/22	0.00112138265146212	0.0247363820175468	18.9693908172452	128.862729970348	APOE;CLU;SYT1	GO_Molecular_Function_2023	OPC
gs_ind_0	Metal Ion Binding (GO:0046872)	14/521	0.000494297159624889	0.0169243241123433	3.07121820615796	23.3792606501496	APOE;SYT1;CALM1;DIS3L2;TPT1;RPH3A;CLU;SPOCK1;SLIT2;MASP1;EPHX2;ADCY2;STK38L;CDH8	GO_Molecular_Function_2023	OPC
gs_ind_0	Monoatomic Cation Channel Activity (GO:0005261)	6/105	0.000496446840628738	0.0169243241123433	6.94474337612044	52.8358447576166	RYR2;CLU;HCN1;TRPC5;TRPM3;TMEM38B	GO_Molecular_Function_2023	OPC
gs_ind_0	Nuclear Glucocorticoid Receptor Binding (GO:0035259)	2/8	0.00239162791771253	0.033217054412674	40.5562206924075	244.788466602937	TACC1;YWHAH	GO_Molecular_Function_2023	OPC
gs_ind_0	Postsynaptic Neurotransmitter Receptor Activity (GO:0098960)	3/19	0.000720544319133646	0.0222043550739116	22.4200260078023	162.220179626489	CHRNA4;GRIA1;GRM1	GO_Molecular_Function_2023	OPC
gs_ind_0	Potassium Channel Activity (GO:0005267)	4/79	0.00671009538793137	0.0493389366759659	6.30692385401107	31.5607432570051	TMEM38B;KCNH5;HCN1;KCNC2	GO_Molecular_Function_2023	OPC
gs_ind_0	Protein Heterodimerization Activity (GO:0046982)	7/190	0.00228409392421599	0.033217054412674	4.3474096538686	26.4400145837728	ADRA1B;TENM2;TENM4;YWHAH;MEF2A;ATP1B1;TCOF1	GO_Molecular_Function_2023	OPC
gs_ind_0	Protein Homodimerization Activity (GO:0042803)	15/660	0.00169775362963917	0.0303170291006996	2.57918891239817	16.451225702695	APOE;CENPF;FOXP2;MTCL1;TENM2;HSP90AB1;SLIT2;TENM4;MASP1;EPHX2;MTUS2;VEGFA;ERBB4;ZDHHC2;POU3F3	GO_Molecular_Function_2023	OPC
gs_ind_0	Protein Kinase A Catalytic Subunit Binding (GO:0034236)	4/12	3.62939327219891e-06	0.000330253985374311	56.112815399954	702.894099623087	SOX9;PRKAR1A;PRKAR2B;RYR2	GO_Molecular_Function_2023	OPC
gs_ind_0	Protein Kinase Binding (GO:0019901)	13/509	0.00122835861001603	0.025590804375334	2.91575474247637	19.5416112348973	CALM1;CCND1;RYR2;SOX9;PRKAR1A;CENPJ;DCX;THY1;VRK1;MAP3K1;CAMK2N1;PRKAR2B;POLA1	GO_Molecular_Function_2023	OPC
gs_ind_0	Protein Serine/Threonine Kinase Activity (GO:0004674)	11/342	0.000453628324976423	0.0169243241123433	3.71550900470516	28.6028516638017	RPS6KA6;RPS6KA2;STK38L;TLK1;MAST4;VRK1;MAP3K1;CDKL5;PAK1;BMPR1B;NEK10	GO_Molecular_Function_2023	OPC
gs_ind_0	RNA Binding (GO:0003723)	33/1395	1.56660313603047e-06	0.000315459851842553	2.72529030421449	36.42786780639	RPS27A;PEG10;RPL37A;RPL41;RPL13;RPL10;BRCA1;RPL8;RPL18A;CELF4;ADK;MTCL1;RPL34;RPL32;SRRT;CHD3;RPS23;KDM1A;RPL30;RPL35A;ELAVL2;RPS24;TPT1;RPL19;RPS13;TCOF1;RPL3;HSP90AB1;UBE2O;CELF2;H1-4;FAM133B;RPS4X	GO_Molecular_Function_2023	OPC
gs_ind_0	RNA Polymerase II Cis-Regulatory Region Sequence-Specific DNA Binding (GO:0000978)	20/1118	0.00515603015076603	0.0450764498608619	2.00874724036178	10.5812535538262	FOXP2;TEAD1;ZNF208;POU3F3;SMAD5;PBX4;ZNF138;ZNF423;SATB2;RORB;DACH2;MXD1;ZNF549;E2F3;H3-3A;DACH1;SOX9;ZNF195;PRDM5;MEF2A	GO_Molecular_Function_2023	OPC
gs_ind_0	RNA Polymerase II Transcription Regulatory Region Sequence-Specific DNA Binding (GO:0000977)	21/1220	0.00643691093736521	0.0482768320302391	1.92966885360942	9.73654272006233	FOXP2;TEAD1;ZNF208;POU3F3;SMAD5;PBX4;ZNF138;ZNF423;SATB2;RORB;DACH2;MXD1;ZNF549;E2F3;H3-3A;BBX;SOX9;ZNF195;PRDM5;DACH1;MEF2A	GO_Molecular_Function_2023	OPC
gs_ind_0	Semaphorin Receptor Activity (GO:0017154)	2/10	0.00379600029672944	0.041331372215064	31.0120546272984	172.855217091906	NELL2;PLXNC1	GO_Molecular_Function_2023	OPC
gs_ind_0	Small GTPase Binding (GO:0031267)	7/195	0.00264054139239722	0.0353643936481771	4.23157091220891	25.1218687877086	NDRG1;PLEKHG1;MTSS2;TBC1D7;CDKL5;PAK1;FGD4	GO_Molecular_Function_2023	OPC
gs_ind_0	Sodium Channel Regulator Activity (GO:0017080)	3/34	0.00400810210846681	0.041331372215064	11.7394885132206	64.7953724188032	FXYD6;NEDD4L;YWHAH	GO_Molecular_Function_2023	OPC
gs_ind_0	Tau Protein Binding (GO:0048156)	3/39	0.00591273594302732	0.0463953178942525	10.1300924523932	51.9739246028088	APOE;CLU;HSP90AB1	GO_Molecular_Function_2023	OPC
gs_ind_0	Transcription Cis-Regulatory Region Binding (GO:0000976)	11/471	0.00552937784959906	0.0450764498608619	2.66612594140269	13.8576694147779	E2F3;BBX;SOX9;DACH1;PRDM5;BRCA1;SATB2;CHD3;MEF2A;ERBB4;CRY2	GO_Molecular_Function_2023	OPC
gs_ind_0	Transforming Growth Factor Beta Receptor Activity (GO:0005024)	2/10	0.00379600029672944	0.041331372215064	31.0120546272984	172.855217091906	LTBP1;BMPR1B	GO_Molecular_Function_2023	OPC
gs_ind_0	Transmitter-Gated Monoatomic Ion Channel Activity (GO:0022824)	3/40	0.00634804032013187	0.0482768320302391	9.85971391417425	49.8862984871918	GRIA1;GABRA3;GRIN2A	GO_Molecular_Function_2023	OPC
gs_ind_0	Transmitter-Gated Monoatomic Ion Channel Activity Involved In Regulation Of Postsynaptic Membrane Potential (GO:1904315)	3/34	0.00400810210846681	0.041331372215064	11.7394885132206	64.7953724188032	CHRNA4;GRIA1;GRIN2A	GO_Molecular_Function_2023	OPC
gs_ind_0	Tubulin Binding (GO:0015631)	14/319	2.52367881474042e-06	0.000315459851842553	5.12761137293309	66.0938485347698	MTCL1;AGBL1;STMN4;MAP1LC3A;DCX;STMN2;STARD9;MTUS2;GAPDH;NDRG1;BRCA1;PAK1;CENPJ;BEX4	GO_Molecular_Function_2023	OPC
gs_ind_0	Ubiquitin Protein Ligase Binding (GO:0031625)	13/271	2.18091484827822e-06	0.000315459851842553	5.63346873845979	73.4365808852073	RPS27A;TUBB2A;HSP90AB1;MAP1LC3A;PRKAR1A;CLU;FBXW7;SMAD5;SNCAIP;RPS27AP5;BRCA1;GLMN;PRKAR2B	GO_Molecular_Function_2023	OPC
gs_ind_0	Ubiquitin-Like Protein Ligase Binding (GO:0044389)	13/289	4.40338647165748e-06	0.000330253985374311	5.26438627030133	64.9263953048721	RPS27A;TUBB2A;HSP90AB1;MAP1LC3A;PRKAR1A;CLU;FBXW7;SMAD5;SNCAIP;RPS27AP5;BRCA1;GLMN;PRKAR2B	GO_Molecular_Function_2023	OPC
gs_ind_0	Vascular Endothelial Growth Factor Receptor Activity (GO:0005021)	2/6	0.00129735000995114	0.0256055923016672	58.5840899265024	389.433727639462	NELL2;NELL1	GO_Molecular_Function_2023	OPC
gs_ind_0	cAMP Binding (GO:0030552)	2/11	0.00461071908358834	0.0443338373421955	27.7469451839716	149.261124767153	PDE10A;HCN1	GO_Molecular_Function_2023	OPC
gs_ind_0	cAMP-dependent Protein Kinase Inhibitor Activity (GO:0004862)	2/8	0.00239162791771253	0.033217054412674	40.5562206924075	244.788466602937	PRKAR1A;PRKAR2B	GO_Molecular_Function_2023	OPC
gs_ind_0	cAMP-dependent Protein Kinase Regulator Activity (GO:0008603)	2/10	0.00379600029672944	0.041331372215064	31.0120546272984	172.855217091906	PRKAR1A;PRKAR2B	GO_Molecular_Function_2023	OPC
gs_ind_0	Adenylate Cyclase-Activating G Protein-Coupled Receptor Signaling Pathway (GO:0007189)	5/109	0.00381054565101683	0.0389277321506509	5.57984176126591	31.0796231090716	ADGRB1;ADRA1B;ADGRL2;ADCY1;ADCY2	GO_Biological_Process_2023	OPC
gs_ind_0	Adenylate Cyclase-Modulating G Protein-Coupled Receptor Signaling Pathway (GO:0007188)	7/162	0.000916983824952842	0.016329042240674	5.13377219853721	35.9077626626473	ADGRB1;ADRA1B;AKAP12;ADGRL2;ADCY1;ADCY2;CHRM2	GO_Biological_Process_2023	OPC
gs_ind_0	Anterograde Trans-Synaptic Signaling (GO:0098916)	10/199	2.1795220350555e-05	0.00120870064858364	5.93962152055776	63.7548274512099	CHRNA4;RPS6KA2;GPR176;SYT1;GRM3;GRIN2A;SST;DLG1;GRIA1;CHRM2	GO_Biological_Process_2023	OPC
gs_ind_0	Aortic Valve Development (GO:0003176)	4/40	0.000543981958737834	0.0121364250794268	13.0583665231912	98.1544456704483	SOX9;ROBO2;SLIT2;ROBO1	GO_Biological_Process_2023	OPC
gs_ind_0	Aortic Valve Morphogenesis (GO:0003180)	4/37	0.000401965931234681	0.00996031024551757	14.2288232890307	111.257207164783	SOX9;ROBO2;SLIT2;ROBO1	GO_Biological_Process_2023	OPC
gs_ind_0	Artery Development (GO:0060840)	4/23	5.98072828346326e-05	0.00263831672686413	24.4528131581587	237.788523460135	NELL1;ROBO2;ROBO1;VEGFA	GO_Biological_Process_2023	OPC
gs_ind_0	Axon Extension (GO:0048675)	5/22	1.67636466074686e-06	0.000180767989250536	33.3911111111111	444.06447995875	HSP90AB1;SLIT2;AUTS2;NELL2;NELL1	GO_Biological_Process_2023	OPC
gs_ind_0	Axon Extension Involved In Axon Guidance (GO:0048846)	3/6	1.62916044203313e-05	0.00105406680599543	105.72821846554	1165.63887525818	NELL2;NELL1;SLIT2	GO_Biological_Process_2023	OPC
gs_ind_0	Axon Guidance (GO:0007411)	12/148	1.92405725284816e-08	4.66824390972285e-06	9.88169619993854	175.560632096404	EFNA5;DPYSL5;CHN1;CNTN5;PLXNC1;ROBO2;SLIT2;NELL2;EPHA6;VEGFA;NELL1;BOC	GO_Biological_Process_2023	OPC
gs_ind_0	Axonal Transport Of Mitochondrion (GO:0019896)	2/12	0.00549850065829364	0.0460025421454653	25.1037613488975	130.621895121279	NEFL;SYBU	GO_Biological_Process_2023	OPC
gs_ind_0	Axonogenesis (GO:0007409)	12/187	2.52801344080183e-07	4.46079462599669e-05	7.67836616704792	116.63946406488	EFNA5;DPYSL5;CNTN5;HSP90AB1;ROBO2;CCK;SLIT2;AUTS2;NELL2;EPHA6;NELL1;BOC	GO_Biological_Process_2023	OPC
gs_ind_0	Blood Vessel Endothelial Cell Migration (GO:0043534)	5/22	1.67636466074686e-06	0.000180767989250536	33.3911111111111	444.06447995875	ROBO1;MIA3;SLIT2;VEGFA;NELL1	GO_Biological_Process_2023	OPC
gs_ind_0	Brain Development (GO:0007420)	7/168	0.00113293324501061	0.0192896791979437	4.94231152589675	33.5234283277904	CENPF;CNTN5;ROBO2;BBS2;GRIN2A;ADGRL2;PBX4	GO_Biological_Process_2023	OPC
gs_ind_0	Branching Morphogenesis Of An Epithelial Tube (GO:0048754)	4/42	0.000656440093513852	0.0134121075948462	12.3794002607562	90.7246522053731	NELL1;SLIT2;PAK1;VEGFA	GO_Biological_Process_2023	OPC
gs_ind_0	Calcium Ion Transmembrane Import Into Cytosol (GO:0097553)	5/83	0.00115485669294576	0.019491972530502	7.43270471670621	50.2731722104269	SCN8A;RYR2;CLU;GRIN2A;JPH3	GO_Biological_Process_2023	OPC
gs_ind_0	Calcium Ion Transport (GO:0006816)	6/112	0.000698500726539575	0.014122811564722	6.48716150111679	47.1394412977765	CHRNA4;RYR2;TPT1;CLU;TRPC5;TRPM3	GO_Biological_Process_2023	OPC
gs_ind_0	Calcium Ion Transport Into Cytosol (GO:0060402)	2/9	0.00305580822508443	0.0344911974979979	35.147859922179	203.531104814612	RYR2;JPH3	GO_Biological_Process_2023	OPC
gs_ind_0	Cardiac Muscle Contraction (GO:0060048)	3/33	0.00367991185275237	0.0388190701423497	12.12468822614	67.9572586208958	PIK3CA;ATP1B1;RYR2	GO_Biological_Process_2023	OPC
gs_ind_0	Cell Migration Involved In Sprouting Angiogenesis (GO:0002042)	5/17	4.0950907852903e-07	6.44558476965116e-05	46.7533071895425	687.661984380412	ROBO1;MIA3;SLIT2;VEGFA;NELL1	GO_Biological_Process_2023	OPC
gs_ind_0	Cell-Cell Adhesion Via Plasma-Membrane Adhesion Molecules (GO:0098742)	6/172	0.00601681290328672	0.049803505196596	4.1433058222049	21.185541294644	ROBO1;TENM2;CLDN10;ROBO2;TENM4;CDH8	GO_Biological_Process_2023	OPC
gs_ind_0	Cell-Matrix Adhesion (GO:0007160)	5/109	0.00381054565101683	0.0389277321506509	5.57984176126591	31.0796231090716	CD96;ADAMTS12;NID2;ADAMTS9;THY1	GO_Biological_Process_2023	OPC
gs_ind_0	Cellular Component Assembly (GO:0022607)	9/256	0.000789924740090616	0.0153324392051589	4.09784236019375	29.2732355620617	REPS2;TEAD1;MYO1B;SHOC1;SOX9;FANCC;LAMC1;MTSS2;PAWR	GO_Biological_Process_2023	OPC
gs_ind_0	Cellular Response To BMP Stimulus (GO:0071773)	4/66	0.0035407236972592	0.0388190701423497	7.62120469361147	43.0096905321957	SOX9;SMAD5;ADAMTS12;BMPR1B	GO_Biological_Process_2023	OPC
gs_ind_0	Cellular Response To Calcium Ion (GO:0071277)	4/69	0.00415449548038886	0.0405219885800743	7.27160444678882	39.8743104226472	ADCY1;CLU;SYT1;MEF2A	GO_Biological_Process_2023	OPC
gs_ind_0	Cellular Response To Epidermal Growth Factor Stimulus (GO:0071364)	3/27	0.00205690669571312	0.0275341785957184	15.0962288686606	93.3936053337448	SOX9;PDE8A;GAREM1	GO_Biological_Process_2023	OPC
gs_ind_0	Cellular Response To Growth Factor Stimulus (GO:0071363)	9/155	1.79973037668035e-05	0.00109164895660518	6.94027980036159	75.824559797727	ADAMTS12;SOX9;GAREM1;STMN2;PDE8A;MTSS2;VEGFA;NELL1;BMPR1B	GO_Biological_Process_2023	OPC
gs_ind_0	Cellular Response To Organonitrogen Compound (GO:0071417)	5/105	0.00324684449158921	0.036219110104452	5.80249731733489	33.2487255510987	SOX9;CLU;SLIT2;HCN1;BRCA1	GO_Biological_Process_2023	OPC
gs_ind_0	Cellular Response To Purine-Containing Compound (GO:0071415)	2/9	0.00305580822508443	0.0344911974979979	35.147859922179	203.531104814612	CLU;RYR2	GO_Biological_Process_2023	OPC
gs_ind_0	Cellular Response To Vascular Endothelial Growth Factor Stimulus (GO:0035924)	3/34	0.00400810210846681	0.0403389608380364	11.7394885132206	64.7953724188032	PIK3CA;NELL1;VEGFA	GO_Biological_Process_2023	OPC
gs_ind_0	Central Nervous System Development (GO:0007417)	14/282	5.91240443629937e-07	8.19712643632648e-05	5.83955935473739	83.7453721592601	RPS6KA6;PTPRZ1;CNTN5;SERPINI1;SOX9;ROBO2;GRIN2A;SPOCK1;ADGRL2;PBX4;DCX;SH3GL3;DCLK1;POU3F3	GO_Biological_Process_2023	OPC
gs_ind_0	Central Nervous System Myelination (GO:0022010)	2/11	0.00461071908358834	0.0412415011117279	27.7469451839716	149.261124767153	CLU;TENM4	GO_Biological_Process_2023	OPC
gs_ind_0	Chemical Synaptic Transmission (GO:0007268)	15/273	6.31025888882464e-08	1.36091250035651e-05	6.50278452091961	107.806439450671	CHRNA4;GRIA1;RPS6KA2;GPR176;SYT1;APOE;GABRA3;GRM3;GRIN2A;SST;CHRM2;DLG1;RIC3;CDH8;RIMBP2	GO_Biological_Process_2023	OPC
gs_ind_0	Chromatin Remodeling (GO:0006338)	7/227	0.00602979068583208	0.049803505196596	3.61460484325136	18.4744007131144	SOX9;SATB2;CHD3;SUDS3;GLMN;PAK1;KDM1A	GO_Biological_Process_2023	OPC
gs_ind_0	Commissural Neuron Axon Guidance (GO:0071679)	2/8	0.00239162791771253	0.0299493534727743	40.5562206924075	244.788466602937	NELL1;VEGFA	GO_Biological_Process_2023	OPC
gs_ind_0	Coronary Vasculature Morphogenesis (GO:0060977)	2/7	0.00180496581308237	0.025024561737092	47.9312581063554	302.791996892555	NELL1;VEGFA	GO_Biological_Process_2023	OPC
gs_ind_0	Cytoplasmic Translation (GO:0002181)	18/93	8.94372900617143e-19	1.73597780009787e-15	26.9108693509217	1118.36632590172	RPL18A;RPL35A;RPL30;RPL3;RPS27A;RPL34;RPS4X;RPL32;RPS24;RPS29;RPL37A;RPL41;RPL10;RPL13;RPS13;RPL19;RPL8;RPS23	GO_Biological_Process_2023	OPC
gs_ind_0	Cytoskeleton Organization (GO:0007010)	5/111	0.00411719626896372	0.0405219885800743	5.47478597072632	30.070715609723	APOE;MAST4;DIAPH3;THY1;FGD4	GO_Biological_Process_2023	OPC
gs_ind_0	DNA Damage Response (GO:0006974)	10/384	0.00379931830819684	0.0389277321506509	2.99175589527759	16.6728570143851	CHRNA4;POLA1;CCND1;FANCC;POLQ;VRK1;WDR76;BRCA1;PAK1;KDM1A	GO_Biological_Process_2023	OPC
gs_ind_0	DNA Replication (GO:0006260)	4/73	0.00507931052932293	0.0445658245205061	6.85241949856021	36.1984524759606	POLE;MCM6;PTMS;POLA1	GO_Biological_Process_2023	OPC
gs_ind_0	DNA Strand Elongation Involved In DNA Replication (GO:0006271)	2/12	0.00549850065829364	0.0460025421454653	25.1037613488975	130.621895121279	POLE;POLA1	GO_Biological_Process_2023	OPC
gs_ind_0	DNA-templated DNA Replication (GO:0006261)	4/69	0.00415449548038886	0.0405219885800743	7.27160444678882	39.8743104226472	POLE;MCM6;GINS3;POLA1	GO_Biological_Process_2023	OPC
gs_ind_0	Detection Of Calcium Ion (GO:0005513)	2/12	0.00549850065829364	0.0460025421454653	25.1037613488975	130.621895121279	SYT1;RYR2	GO_Biological_Process_2023	OPC
gs_ind_0	ERBB Signaling Pathway (GO:0038127)	5/54	0.000157179410406109	0.00526009026893547	11.7956427015251	103.307685676046	REPS2;SOX9;PIK3CA;GAREM1;ERBB4	GO_Biological_Process_2023	OPC
gs_ind_0	Endothelial Cell Chemotaxis (GO:0035767)	2/8	0.00239162791771253	0.0299493534727743	40.5562206924075	244.788466602937	NELL1;VEGFA	GO_Biological_Process_2023	OPC
gs_ind_0	Ephrin Receptor Signaling Pathway (GO:0048013)	4/43	0.000718425716386256	0.0142711890146776	12.0657006584919	87.3369497545333	EFNA5;EPHA6;CHN1;PAK1	GO_Biological_Process_2023	OPC
gs_ind_0	Epidermal Growth Factor Receptor Signaling Pathway (GO:0007173)	4/45	0.00085461819573635	0.0156417738975623	11.4836556133268	81.1303703156953	PIK3CA;REPS2;SOX9;GAREM1	GO_Biological_Process_2023	OPC
gs_ind_0	Epithelial Tube Morphogenesis (GO:0060562)	3/33	0.00367991185275237	0.0388190701423497	12.12468822614	67.9572586208958	SLIT2;PAK1;RYR2	GO_Biological_Process_2023	OPC
gs_ind_0	Eye Photoreceptor Cell Development (GO:0042462)	3/13	0.000221793550728872	0.00672658253069907	35.2366710013004	296.47301846185	RORB;THY1;VEGFA	GO_Biological_Process_2023	OPC
gs_ind_0	Eye Photoreceptor Cell Differentiation (GO:0001754)	2/12	0.00549850065829364	0.0460025421454653	25.1037613488975	130.621895121279	RORB;VEGFA	GO_Biological_Process_2023	OPC
gs_ind_0	G Protein-Coupled Glutamate Receptor Signaling Pathway (GO:0007216)	2/12	0.00549850065829364	0.0460025421454653	25.1037613488975	130.621895121279	GRM3;GRM1	GO_Biological_Process_2023	OPC
gs_ind_0	Ganglion Development (GO:0061548)	2/11	0.00461071908358834	0.0412415011117279	27.7469451839716	149.261124767153	NELL2;NELL1	GO_Biological_Process_2023	OPC
gs_ind_0	Gene Expression (GO:0010467)	19/296	8.04499779864104e-11	2.60255678786038e-08	7.69988631779677	178.971426114855	RPS27A;RPS29;RPL37A;RPL41;RPL10;RPL13;RPL8;RPL18A;RPL34;RPL32;RPS23;RPL35A;RPL30;RPS24;RPL19;RPS13;RPL3;CELF2;RPS4X	GO_Biological_Process_2023	OPC
gs_ind_0	Generation Of Neurons (GO:0048699)	10/172	6.11685286480684e-06	0.000539673245935912	6.93113397860418	83.2045402261778	LRP12;SPOCK1;CCK;MYT1L;AUTS2;DCX;NELL1;CDKL5;TAFA1;SH3RF1	GO_Biological_Process_2023	OPC
gs_ind_0	Glutamate Receptor Signaling Pathway (GO:0007215)	3/35	0.00435353899901019	0.041213733965221	11.3779933980194	61.8594899489906	GRM3;GRIN2A;GRM1	GO_Biological_Process_2023	OPC
gs_ind_0	Heart Morphogenesis (GO:0003007)	4/59	0.00235413101464543	0.0299493534727743	8.5839176856126	51.9462956231721	OLFM1;SOX9;RYR2;VEGFA	GO_Biological_Process_2023	OPC
gs_ind_0	Hepatocyte Growth Factor Receptor Signaling Pathway (GO:0048012)	2/6	0.00129735000995114	0.0204728160106924	58.5840899265024	389.433727639462	NELL1;PAK1	GO_Biological_Process_2023	OPC
gs_ind_0	Inorganic Cation Transmembrane Transport (GO:0098662)	9/284	0.00162293480848712	0.0244879364031249	3.67881382954494	23.6309311148101	ATP6V0A4;CLU;HCN1;SLC4A8;KCNC2;TRPC5;TRPM3;ATP1B1;KCNH5	GO_Biological_Process_2023	OPC
gs_ind_0	Intracellular Calcium Ion Homeostasis (GO:0006874)	6/138	0.00204621612261283	0.0275341785957184	5.21086574841119	32.2644456621495	RYR2;TPT1;TRPC5;MAIP1;ATP1B1;TMEM178A	GO_Biological_Process_2023	OPC
gs_ind_0	Kidney Development (GO:0001822)	4/70	0.00437404904525272	0.041213733965221	7.16208055993961	38.9048953294177	CENPF;ROBO2;HELLS;VEGFA	GO_Biological_Process_2023	OPC
gs_ind_0	Lactation (GO:0007595)	2/8	0.00239162791771253	0.0299493534727743	40.5562206924075	244.788466602937	ERBB4;VEGFA	GO_Biological_Process_2023	OPC
gs_ind_0	Macromolecule Biosynthetic Process (GO:0009059)	19/183	1.56165116742922e-14	7.57791228995027e-12	13.0255203672161	414.087122693446	RPS27A;RPS29;RPL37A;RPL41;RPL10;RPL13;RPL8;RPL18A;RPL34;RPL32;RPS23;RPL35A;RPL30;RPS24;RPL19;RPS13;APOE;RPL3;RPS4X	GO_Biological_Process_2023	OPC
gs_ind_0	Metal Ion Transport (GO:0030001)	8/170	0.000226050851185966	0.00675022618695324	5.58134792743488	46.8540237440627	CHRNA4;SCN8A;KCNAB1;RYR2;TPT1;CLU;KCNJ6;TRPC5	GO_Biological_Process_2023	OPC
gs_ind_0	Mitochondrial Electron Transport, Cytochrome C To Oxygen (GO:0006123)	3/16	0.000425247294801398	0.0100659146245063	27.4042768386071	212.735007867507	COX4I1;NDUFA4;COX5A	GO_Biological_Process_2023	OPC
gs_ind_0	Mitotic DNA Replication (GO:1902969)	3/10	9.50399385043855e-05	0.00384317751327109	49.3349804941482	456.901779944793	MCM6;GINS3;POLA1	GO_Biological_Process_2023	OPC
gs_ind_0	Modification-Dependent Macromolecule Catabolic Process (GO:0043632)	2/8	0.00239162791771253	0.0299493534727743	40.5562206924075	244.788466602937	RPS27AP5;RPS27A	GO_Biological_Process_2023	OPC
gs_ind_0	Modulation Of Chemical Synaptic Transmission (GO:0050804)	9/123	2.74558706649089e-06	0.000266459224802941	8.8869359053492	113.801796712475	GRIA1;SYT1;CLSTN2;GRM3;SLC4A8;SNCAIP;CDKL5;GRM1;RIMS4	GO_Biological_Process_2023	OPC
gs_ind_0	Monoatomic Cation Transmembrane Transport (GO:0098655)	10/281	0.000373032312565947	0.00991857148891099	4.13730196480187	32.6592225516437	ATP6V0A4;CLU;GRIN2A;HCN1;SLC4A8;KCNC2;TRPC5;TRPM3;ATP1B1;KCNH5	GO_Biological_Process_2023	OPC
gs_ind_0	Negative Regulation Of Amyloid Fibril Formation (GO:1905907)	2/11	0.00461071908358834	0.0412415011117279	27.7469451839716	149.261124767153	CLU;PFDN5	GO_Biological_Process_2023	OPC
gs_ind_0	Negative Regulation Of Amyloid Precursor Protein Catabolic Process (GO:1902992)	3/18	0.000611032810858784	0.0126171775093287	23.8670665715844	176.624882386377	APOE;CLU;RTN2	GO_Biological_Process_2023	OPC
gs_ind_0	Negative Regulation Of Amyloid-Beta Formation (GO:1902430)	3/16	0.000425247294801398	0.0100659146245063	27.4042768386071	212.735007867507	APOE;CLU;RTN2	GO_Biological_Process_2023	OPC
gs_ind_0	Negative Regulation Of Apoptotic Process (GO:0043066)	14/468	0.000168468301021396	0.00546697637262275	3.43388515558383	29.8362141156678	APOE;PTRH2;PTPRZ1;SOX9;PIK3CA;CLU;TPT1;SMAD5;RPL10;SH3RF1;VEGFA;ERBB4;PTMS;POU3F3	GO_Biological_Process_2023	OPC
gs_ind_0	Negative Regulation Of Canonical Wnt Signaling Pathway (GO:0090090)	6/113	0.000731898405751878	0.0143496445006505	6.4266573196379	46.3996229504938	APOE;SOX9;DKK3;IGFBP2;PFDN5;MCC	GO_Biological_Process_2023	OPC
gs_ind_0	Negative Regulation Of Cell Migration (GO:0030336)	9/162	2.55469326856395e-05	0.0013774054539674	6.62264037280711	70.0343775705063	ROBO1;MIA3;DACH1;SLIT2;EMILIN2;SUDS3;MCC;THY1;LIMCH1	GO_Biological_Process_2023	OPC
gs_ind_0	Negative Regulation Of Cell Motility (GO:2000146)	8/132	3.87378972480898e-05	0.0018339087453303	7.29172817753226	74.0744220160113	ROBO1;MIA3;DACH1;SLIT2;EMILIN2;SUDS3;THY1;LIMCH1	GO_Biological_Process_2023	OPC
gs_ind_0	Negative Regulation Of Cell Population Proliferation (GO:0008285)	16/377	7.57944135903145e-07	9.19480979867503e-05	4.95065423901085	69.7678679245352	E2F3;APOE;RPS6KA2;ADGRB1;FTH1;DIS3L2;SOX9;MCC;SST;SLC16A2;GLMN;NELL1;FABP7;ERBB4;PAK1;BMPR1B	GO_Biological_Process_2023	OPC
gs_ind_0	Negative Regulation Of Cell Projection Organization (GO:0031345)	6/50	7.56999269282502e-06	0.000612223159032223	15.5491922776739	183.345477876458	APOE;DPYSL5;SPOCK1;YWHAH;STMN2;CRMP1	GO_Biological_Process_2023	OPC
gs_ind_0	Negative Regulation Of Cellular Process (GO:0048523)	13/535	0.00190408403330511	0.0262115397776257	2.76887077506851	17.3435259699831	ADGRB1;RPS6KA2;FTH1;MIA3;PLXNC1;DIS3L2;CLU;SST;BRCA1;SLIT2;FABP7;ERBB4;GLMN	GO_Biological_Process_2023	OPC
gs_ind_0	Negative Regulation Of Chemokine-Mediated Signaling Pathway (GO:0070100)	2/5	0.00087033054144087	0.0156417738975623	75.3242542153048	530.782713342075	ROBO1;SLIT2	GO_Biological_Process_2023	OPC
gs_ind_0	Negative Regulation Of Chemotaxis (GO:0050922)	3/31	0.0030741767991518	0.0344911974979979	12.9761823283827	75.0635570584281	ROBO2;SLIT2;ROBO1	GO_Biological_Process_2023	OPC
gs_ind_0	Negative Regulation Of DNA-templated Transcription (GO:0045892)	28/1024	6.39825703518153e-07	8.2793446035249e-05	3.15512011093068	44.9985439938847	FOXP2;TENM2;RPL10;SUDS3;BRCA1;CRY2;POU3F3;ZNF706;CHD3;DLG1;ZNF846;VEGFA;KDM1A;CENPF;CCND1;ZNF423;MYT1L;RORB;PFDN5;MXD1;DACH1;SOX9;PRDM5;RCOR1;ZNF25;DKK3;DAP;MEF2A	GO_Biological_Process_2023	OPC
gs_ind_0	Negative Regulation Of Developmental Process (GO:0051093)	6/108	0.000576529367982043	0.0125735225084623	6.74098392097945	50.2775225908071	RPS6KA6;ZNF706;SOX9;ELAPOR2;SUDS3;THY1	GO_Biological_Process_2023	OPC
gs_ind_0	Negative Regulation Of Endothelial Cell Migration (GO:0010596)	4/37	0.000401965931234681	0.00996031024551757	14.2288232890307	111.257207164783	ADGRB1;APOE;SLIT2;ADAMTS9	GO_Biological_Process_2023	OPC
gs_ind_0	Negative Regulation Of Epithelial Cell Migration (GO:0010633)	5/33	1.38733830317599e-05	0.000961722730880213	20.4977640178879	229.278527425302	ADGRB1;APOE;SLIT2;ADAMTS9;MCC	GO_Biological_Process_2023	OPC
gs_ind_0	Negative Regulation Of Epithelial Cell Proliferation (GO:0050680)	5/70	0.000531861660135137	0.0120039939804919	8.91075188345058	67.1792913603517	APOE;ROBO1;SOX9;FBXW7;MCC	GO_Biological_Process_2023	OPC
gs_ind_0	Negative Regulation Of Gene Expression (GO:0010629)	11/336	0.000391279905651269	0.00996031024551757	3.78456068200317	29.6939938167393	APOE;ROBO1;PTRH2;DIS3L2;PRKAR1A;FBXW7;SMAD5;OLFM1;GAPDH;RPS13;VEGFA	GO_Biological_Process_2023	OPC
gs_ind_0	Negative Regulation Of Intrinsic Apoptotic Signaling Pathway In Response To DNA Damage (GO:1902230)	3/25	0.0016400987802196	0.0244879364031249	16.4389250108366	105.422806484808	TPT1;CLU;KDM1A	GO_Biological_Process_2023	OPC
gs_ind_0	Negative Regulation Of Macromolecule Metabolic Process (GO:0010605)	9/186	7.48958944241022e-05	0.00316028111037353	5.72379109531695	54.372646857381	APOE;ROBO1;PTRH2;HSP90AB1;PRKAR1A;FBXW7;SMAD5;OLFM1;VEGFA	GO_Biological_Process_2023	OPC
gs_ind_0	Negative Regulation Of Mononuclear Cell Migration (GO:0071676)	2/12	0.00549850065829364	0.0460025421454653	25.1037613488975	130.621895121279	SLIT2;MIA3	GO_Biological_Process_2023	OPC
gs_ind_0	Negative Regulation Of Multicellular Organismal Process (GO:0051241)	9/231	0.000378369819276695	0.00992453809751438	4.56109420687813	35.9397734359648	RPS6KA6;ROBO1;ZNF423;ZNF706;SOX9;ELAPOR2;BBS2;SUDS3;MCC	GO_Biological_Process_2023	OPC
gs_ind_0	Negative Regulation Of Nervous System Development (GO:0051961)	3/18	0.000611032810858784	0.0126171775093287	23.8670665715844	176.624882386377	ELAPOR2;DYNLT1;ROBO2	GO_Biological_Process_2023	OPC
gs_ind_0	Negative Regulation Of Neurogenesis (GO:0050768)	4/27	0.000115054525784088	0.00446641669093828	20.2886349135898	184.020036895419	DPYSL5;DYNLT1;THY1;YWHAH	GO_Biological_Process_2023	OPC
gs_ind_0	Negative Regulation Of Neuron Projection Development (GO:0010977)	5/54	0.000157179410406109	0.00526009026893547	11.7956427015251	103.307685676046	APOE;SPOCK1;CRMP1;STMN2;THY1	GO_Biological_Process_2023	OPC
gs_ind_0	Negative Regulation Of Nitrogen Compound Metabolic Process (GO:0051172)	2/11	0.00461071908358834	0.0412415011117279	27.7469451839716	149.261124767153	APOE;HSP90AB1	GO_Biological_Process_2023	OPC
gs_ind_0	Negative Regulation Of Nucleic Acid-Templated Transcription (GO:1903507)	18/455	4.31698104098223e-07	6.44558476965116e-05	4.6026197564276	67.4538748434369	CENPF;FOXP2;ZNF423;DACH1;SOX9;ZNF706;PRDM5;RCOR1;DKK3;DAP;RORB;POU3F3;SUDS3;PFDN5;CHD3;BRCA1;CRY2;KDM1A	GO_Biological_Process_2023	OPC
gs_ind_0	Negative Regulation Of Potassium Ion Transmembrane Transporter Activity (GO:1901017)	2/9	0.00305580822508443	0.0344911974979979	35.147859922179	203.531104814612	KCNAB1;NEDD4L	GO_Biological_Process_2023	OPC
gs_ind_0	Negative Regulation Of Protein Metabolic Process (GO:0051248)	6/147	0.00280557215036259	0.0336149107645295	4.87834890172233	28.6658990964045	APOE;HSP90AB1;CLU;PFDN5;GAPDH;NELL1	GO_Biological_Process_2023	OPC
gs_ind_0	Negative Regulation Of Sodium Ion Transmembrane Transport (GO:1902306)	2/9	0.00305580822508443	0.0344911974979979	35.147859922179	203.531104814612	HECW2;NEDD4L	GO_Biological_Process_2023	OPC
gs_ind_0	Negative Regulation Of Sodium Ion Transmembrane Transporter Activity (GO:2000650)	2/10	0.00379600029672944	0.0389277321506509	31.0120546272984	172.855217091906	HECW2;NEDD4L	GO_Biological_Process_2023	OPC
gs_ind_0	Negative Regulation Of Supramolecular Fiber Organization (GO:1902904)	6/71	5.77680707521328e-05	0.00260762384488116	10.558492491471	103.041113185388	APOE;PIK3CA;CLU;SLIT2;STMN2;PFDN5	GO_Biological_Process_2023	OPC
gs_ind_0	Negative Regulation Of Transcription By RNA Polymerase II (GO:0000122)	17/763	0.0010634700419676	0.0184303156380279	2.52520308447971	17.2880910454737	CCND1;TENM2;DACH1;SOX9;PRDM5;MYT1L;ZNF25;MEF2A;RPL10;DLG1;SUDS3;ZNF846;MXD1;CHD3;CRY2;VEGFA;KDM1A	GO_Biological_Process_2023	OPC
gs_ind_0	Negative Regulation Of Vascular Permeability (GO:0043116)	2/11	0.00461071908358834	0.0412415011117279	27.7469451839716	149.261124767153	SLIT2;VEGFA	GO_Biological_Process_2023	OPC
gs_ind_0	Negative Regulation Of Wnt Signaling Pathway (GO:0030178)	6/139	0.00212187727712669	0.0282093410609788	5.17170542064883	31.8341952013223	APOE;SOX9;DKK3;IGFBP2;PFDN5;MCC	GO_Biological_Process_2023	OPC
gs_ind_0	Negative Regulation Of cAMP-dependent Protein Kinase Activity (GO:2000480)	2/7	0.00180496581308237	0.025024561737092	47.9312581063554	302.791996892555	PRKAR1A;PRKAR2B	GO_Biological_Process_2023	OPC
gs_ind_0	Nervous System Development (GO:0007399)	28/432	1.9188929781172e-15	1.86228563526275e-12	7.88877389452113	267.327101447381	EFNA5;SCN8A;PTPRZ1;SERPINI1;NRGN;CDON;FABP7;ERBB4;SH3GL3;CRMP1;POU3F3;ADGRB1;DPYSL5;OLFM1;VEGFA;BOC;DCLK1;ZDHHC2;CHRM2;SPOCK1;ROBO2;MYT1L;TRPC5;NELL1;LY6H;RPS6KA6;ROBO1;DCX	GO_Biological_Process_2023	OPC
gs_ind_0	Neuron Development (GO:0048666)	10/150	1.79587198110925e-06	0.000183462500807003	8.02079140251231	106.115229633423	LRP12;APOE;TENM2;STMN4;ROBO2;MYT1L;TENM4;PBX4;STMN2;RAB6B	GO_Biological_Process_2023	OPC
gs_ind_0	Neuron Differentiation (GO:0030182)	8/173	0.000254499451007178	0.00748459749098382	5.47976945336725	45.35173304479	TENM2;SPOCK1;MYT1L;TENM4;PBX4;RORB;VEGFA;ERBB4	GO_Biological_Process_2023	OPC
gs_ind_0	Neuron Migration (GO:0001764)	9/55	2.32965149297312e-09	6.45979078265834e-07	21.9195892103805	435.70766813414	LRP12;SPOCK1;CCK;AUTS2;DCX;VEGFA;NELL1;CDKL5;SH3RF1	GO_Biological_Process_2023	OPC
gs_ind_0	Neuron Projection Development (GO:0031175)	7/192	0.00242191279531658	0.0301341842032659	4.30032479607269	25.9017061618041	LRP12;APOE;STMN4;STMN2;RAB6B;PAK1;DCLK1	GO_Biological_Process_2023	OPC
gs_ind_0	Neuron Projection Extension (GO:1990138)	4/38	0.000445935192641197	0.0104284362520068	13.8160535117057	106.595507809479	NELL2;NELL1;AUTS2;HSP90AB1	GO_Biological_Process_2023	OPC
gs_ind_0	Neuron Projection Extension Involved In Neuron Projection Guidance (GO:1902284)	3/6	1.62916044203313e-05	0.00105406680599543	105.72821846554	1165.63887525818	NELL2;NELL1;SLIT2	GO_Biological_Process_2023	OPC
gs_ind_0	Neuron Projection Guidance (GO:0097485)	9/124	2.93610769117271e-06	0.000271380239455534	8.80977542932629	112.22267034213	EFNA5;DPYSL5;CNTN5;ROBO2;SLIT2;NELL2;EPHA6;NELL1;BOC	GO_Biological_Process_2023	OPC
gs_ind_0	Organic Substance Transport (GO:0071702)	9/200	0.00013008953417898	0.00476879079983756	5.30350669642087	47.4519998080932	CHRNA4;CENPF;MIA3;RYR2;TPT1;CLU;TRPC5;ABCC1;SLC22A3	GO_Biological_Process_2023	OPC
gs_ind_0	Outflow Tract Septum Morphogenesis (GO:0003148)	4/24	7.12359301148173e-05	0.00307264311895245	23.2594206124591	222.116144869847	NELL2;NELL1;ROBO2;ROBO1	GO_Biological_Process_2023	OPC
gs_ind_0	Peptide Biosynthetic Process (GO:0043043)	18/158	1.51418995462671e-14	7.57791228995027e-12	14.437837994019	459.430928490386	RPL18A;RPL35A;RPL30;RPL3;RPS27A;RPL34;RPS4X;RPL32;RPS24;RPS29;RPL37A;RPL41;RPL10;RPL13;RPS13;RPL19;RPL8;RPS23	GO_Biological_Process_2023	OPC
gs_ind_0	Phosphorylation (GO:0016310)	12/429	0.000869026167124458	0.0156417738975623	3.20837685481235	22.6130806514754	PIK3CA;DCLK1;TLK1;BMPR1B;EPHA6;VRK1;PRKG1;MAP3K1;CDKL5;PAK1;STK38L;NEK10	GO_Biological_Process_2023	OPC
gs_ind_0	Positive Regulation Of Apoptotic Process (GO:0043065)	8/269	0.00425220877764537	0.041213733965221	3.45985333424023	18.8918950050717	RPS6KA2;PTRH2;CLU;SLIT2;EMILIN2;OLFM1;PTGIS;PAWR	GO_Biological_Process_2023	OPC
gs_ind_0	Positive Regulation Of Axonogenesis (GO:0050772)	5/38	2.82272092792923e-05	0.00148078414084071	17.4362501219393	182.648628836107	ROBO1;PLXNC1;ROBO2;SLIT2;CDKL5	GO_Biological_Process_2023	OPC
gs_ind_0	Positive Regulation Of BMP Signaling Pathway (GO:0030513)	3/23	0.00128061895675624	0.0204728160106924	18.0436106441689	120.177876490515	ELAPOR2;ZNF423;UBE2O	GO_Biological_Process_2023	OPC
gs_ind_0	Positive Regulation Of Branching Involved In Ureteric Bud Morphogenesis (GO:0090190)	2/11	0.00461071908358834	0.0412415011117279	27.7469451839716	149.261124767153	SOX9;VEGFA	GO_Biological_Process_2023	OPC
gs_ind_0	Positive Regulation Of Calcium Ion Transmembrane Transporter Activity (GO:1901021)	3/27	0.00205690669571312	0.0275341785957184	15.0962288686606	93.3936053337448	ATP1B1;CALM1;RYR2	GO_Biological_Process_2023	OPC
gs_ind_0	Positive Regulation Of Cell Communication (GO:0010647)	3/30	0.00279605301354811	0.0336149107645295	13.4483745123537	79.0703432180601	SYT1;CLSTN2;RIMS4	GO_Biological_Process_2023	OPC
gs_ind_0	Positive Regulation Of Cell Growth (GO:0030307)	5/106	0.00338173224199475	0.0372951266006353	5.74518819021862	32.6864852652837	SYT1;TEAD1;NEDD4L;H3-3A;CDKL5	GO_Biological_Process_2023	OPC
gs_ind_0	Positive Regulation Of Cell Junction Assembly (GO:1901890)	4/61	0.00265981295060944	0.0324697920574398	8.28493849555014	49.1255384844676	NELL1;CLSTN2;THY1;VEGFA	GO_Biological_Process_2023	OPC
gs_ind_0	Positive Regulation Of Cell Projection Organization (GO:0031346)	8/118	1.72505890187602e-05	0.00108010946081979	8.21840478362217	90.1367044939618	APOE;ROBO1;SERPINI1;PLXNC1;ROBO2;SLIT2;STMN2;CDKL5	GO_Biological_Process_2023	OPC
gs_ind_0	Positive Regulation Of Cell-Substrate Junction Organization (GO:0150117)	3/23	0.00128061895675624	0.0204728160106924	18.0436106441689	120.177876490515	NELL1;THY1;VEGFA	GO_Biological_Process_2023	OPC
gs_ind_0	Positive Regulation Of Cellular Process (GO:0048522)	14/592	0.00166507292105959	0.0246710422883715	2.68951924089328	17.2072384664746	TEAD1;H3-3A;HSP90AB1;SOX9;RYR2;TENM4;GAREM1;LAMC1;RTKN2;VEGFA;ERBB4;PAK1;RPS4X;POU3F3	GO_Biological_Process_2023	OPC
gs_ind_0	Positive Regulation Of Chondrocyte Differentiation (GO:0032332)	2/10	0.00379600029672944	0.0389277321506509	31.0120546272984	172.855217091906	SOX9;BMPR1B	GO_Biological_Process_2023	OPC
gs_ind_0	Positive Regulation Of DNA-templated Transcription (GO:0045893)	24/1241	0.000818792422378611	0.0156417738975623	2.18329835700708	15.5181859761036	TEAD1;YWHAH;LMO1;BRCA1;ERBB4;POU3F3;SMAD5;PBX4;CHD3;VEGFA;PTMS;KDM1A;BEX1;ZNF423;SATB2;RORB;E2F3;APOE;SOX9;PRDM5;AUTS2;TOX2;MEF2A;BMPR1B	GO_Biological_Process_2023	OPC
gs_ind_0	Positive Regulation Of Focal Adhesion Assembly (GO:0051894)	3/18	0.000611032810858784	0.0126171775093287	23.8670665715844	176.624882386377	NELL1;THY1;VEGFA	GO_Biological_Process_2023	OPC
gs_ind_0	Positive Regulation Of Gene Expression (GO:0010628)	12/479	0.00218915017320039	0.028869216761728	2.86167462990522	17.5255875559652	ROBO1;SOX9;CLU;OLFM1;BMPR1B;EPHX2;GAPDH;VEGFA;BRCA1;GLMN;RPS4X;POU3F3	GO_Biological_Process_2023	OPC
gs_ind_0	Positive Regulation Of Leukocyte Migration (GO:0002687)	3/31	0.0030741767991518	0.0344911974979979	12.9761823283827	75.0635570584281	THY1;MIA3;VEGFA	GO_Biological_Process_2023	OPC
gs_ind_0	Positive Regulation Of MAPK Cascade (GO:0043410)	11/308	0.000186722211201626	0.00575967841887997	4.14362940395282	35.5767402430601	APOE;ROBO1;ADRA1B;FBXW7;DOK6;GAREM1;PDE8A;VEGFA;NELL1;ERBB4;NEK10	GO_Biological_Process_2023	OPC
gs_ind_0	Positive Regulation Of Multicellular Organismal Process (GO:0051240)	10/387	0.00401103526107214	0.0403389608380364	2.96775930880225	16.3781908106511	APOE;SOX9;OLFM1;BMPR1B;SUDS3;GAPDH;NELL1;GLMN;VEGFA;KDM1A	GO_Biological_Process_2023	OPC
gs_ind_0	Positive Regulation Of Neurogenesis (GO:0050769)	7/75	7.18230743559116e-06	0.000606124292716628	11.6790719088406	138.325641316471	ROBO1;PLXNC1;ROBO2;SLIT2;VEGFA;CDKL5;KDM1A	GO_Biological_Process_2023	OPC
gs_ind_0	Positive Regulation Of Oligodendrocyte Differentiation (GO:0048714)	2/7	0.00180496581308237	0.025024561737092	47.9312581063554	302.791996892555	PTPRZ1;TENM4	GO_Biological_Process_2023	OPC
gs_ind_0	Positive Regulation Of Phosphorylation (GO:0042327)	9/230	0.000366616424240126	0.00988336777014008	4.58179936842294	36.247505606348	EFNA5;CCND1;SOX9;VEGFA;GLMN;NELL1;ERBB4;PAK1;LIMCH1	GO_Biological_Process_2023	OPC
gs_ind_0	Positive Regulation Of Protein Autophosphorylation (GO:0031954)	3/22	0.00112138265146212	0.0192619798804246	18.9693908172452	128.862729970348	CALM1;NEK10;VEGFA	GO_Biological_Process_2023	OPC
gs_ind_0	Positive Regulation Of Protein Localization To Cell Surface (GO:2000010)	2/12	0.00549850065829364	0.0460025421454653	25.1037613488975	130.621895121279	RIC3;HSP90AB1	GO_Biological_Process_2023	OPC
gs_ind_0	Positive Regulation Of Protein Modification Process (GO:0031401)	8/225	0.00142146169790867	0.0222504609325866	4.16430875471355	27.3014979155119	EFNA5;CALM1;CCND1;SOX9;VEGFA;ERBB4;PAK1;LIMCH1	GO_Biological_Process_2023	OPC
gs_ind_0	Positive Regulation Of Protein Phosphorylation (GO:0001934)	11/377	0.00100662457119732	0.0177623481154001	3.35776856195047	23.1724730864719	EFNA5;CALM1;CCND1;HSP90AB1;SOX9;NEK10;NELL1;ERBB4;PAK1;VEGFA;LIMCH1	GO_Biological_Process_2023	OPC
gs_ind_0	Positive Regulation Of Protein Serine/Threonine Kinase Activity (GO:0071902)	5/117	0.0051425500459363	0.0447609400859299	5.18203050108932	27.3103692995494	ROBO1;CALM1;CCND1;VEGFA;NEK10	GO_Biological_Process_2023	OPC
gs_ind_0	Positive Regulation Of Signaling (GO:0023056)	3/37	0.00509717312908416	0.0445658245205061	10.7178718833041	56.5803871487157	SYT1;CLSTN2;RIMS4	GO_Biological_Process_2023	OPC
gs_ind_0	Positive Regulation Of Synaptic Transmission (GO:0050806)	5/77	0.000822844442675794	0.0156417738975623	8.04901510029299	57.1700887810788	SYT1;CLSTN2;GRIN2A;ZDHHC2;RIMS4	GO_Biological_Process_2023	OPC
gs_ind_0	Positive Regulation Of Vascular Endothelial Growth Factor Signaling Pathway (GO:1900748)	2/7	0.00180496581308237	0.025024561737092	47.9312581063554	302.791996892555	ROBO1;VEGFA	GO_Biological_Process_2023	OPC
gs_ind_0	Protein Homooligomerization (GO:0051260)	6/129	0.00145347216280743	0.0223903926032478	5.59184658894944	36.53600718687	PEG10;CLU;HCN1;KCNC2;POLQ;GLS	GO_Biological_Process_2023	OPC
gs_ind_0	Protein Phosphorylation (GO:0006468)	13/500	0.00104718613412538	0.0183116061832195	2.97024956352059	20.3808087127275	DCLK1;TLK1;MAST4;BMPR1B;VRK1;EPHA6;PRKG1;MAP3K1;CDKL5;ERBB4;PAK1;STK38L;NEK10	GO_Biological_Process_2023	OPC
gs_ind_0	Protein-Containing Complex Assembly (GO:0065003)	9/324	0.00390066953156918	0.039639788276313	3.20922106823373	17.8002882528424	CENPF;REPS2;TEAD1;HSP90AB1;SOX9;CLU;FANCC;LAMC1;PFDN5	GO_Biological_Process_2023	OPC
gs_ind_0	Pulmonary Valve Development (GO:0003177)	3/20	0.000841793841296765	0.0156417738975623	21.1383615084525	149.659079851711	ROBO2;SLIT2;ROBO1	GO_Biological_Process_2023	OPC
gs_ind_0	Pulmonary Valve Morphogenesis (GO:0003184)	3/18	0.000611032810858784	0.0126171775093287	23.8670665715844	176.624882386377	ROBO1;SLIT2;ROBO2	GO_Biological_Process_2023	OPC
gs_ind_0	Pyrimidine Nucleobase Catabolic Process (GO:0006208)	2/7	0.00180496581308237	0.025024561737092	47.9312581063554	302.791996892555	DPYSL5;CRMP1	GO_Biological_Process_2023	OPC
gs_ind_0	Pyrimidine Nucleobase Metabolic Process (GO:0006206)	2/11	0.00461071908358834	0.0412415011117279	27.7469451839716	149.261124767153	DPYSL5;CRMP1	GO_Biological_Process_2023	OPC
gs_ind_0	Regulation Of Amyloid-Beta Formation (GO:1902003)	3/33	0.00367991185275237	0.0388190701423497	12.12468822614	67.9572586208958	APOE;CLU;RTN2	GO_Biological_Process_2023	OPC
gs_ind_0	Regulation Of Apoptotic Process (GO:0042981)	16/702	0.00117207941398726	0.0196121219185282	2.58590937117393	17.4522398465578	RPS6KA2;BEX1;SOX9;TPT1;CLU;SLIT2;SMAD5;EMILIN2;OLFM1;RPL10;SH3RF1;PAWR;VEGFA;ERBB4;PTMS;POU3F3	GO_Biological_Process_2023	OPC
gs_ind_0	Regulation Of Axon Extension (GO:0030516)	3/35	0.00435353899901019	0.041213733965221	11.3779933980194	61.8594899489906	OLFM1;CDKL5;APOE	GO_Biological_Process_2023	OPC
gs_ind_0	Regulation Of Axon Guidance (GO:1902667)	2/6	0.00129735000995114	0.0204728160106924	58.5840899265024	389.433727639462	NELL1;VEGFA	GO_Biological_Process_2023	OPC
gs_ind_0	Regulation Of Axonogenesis (GO:0050770)	7/42	1.274912194132e-07	2.47460456881021e-05	22.5539967796265	358.049623362843	CHN1;ROBO1;PLXNC1;ROBO2;SLIT2;PAK1;THY1	GO_Biological_Process_2023	OPC
gs_ind_0	Regulation Of BMP Signaling Pathway (GO:0030510)	4/74	0.00533032892088415	0.0460025421454653	6.75505561874116	35.3582735766323	ELAPOR2;UBE2O;ZNF423;FSTL5	GO_Biological_Process_2023	OPC
gs_ind_0	Regulation Of Cardiac Muscle Cell Action Potential (GO:0098901)	4/28	0.000133234977649326	0.00476879079983756	19.4600484261501	173.649722943771	HCN1;CALM1;DLG1;RYR2	GO_Biological_Process_2023	OPC
gs_ind_0	Regulation Of Cardiac Muscle Contraction (GO:0055117)	4/35	0.000323441942670834	0.00884226493977589	15.1329856584094	121.616101932709	ATP1B1;CHGA;CALM1;RYR2	GO_Biological_Process_2023	OPC
gs_ind_0	Regulation Of Cardiac Muscle Contraction By Calcium Ion Signaling (GO:0010882)	3/20	0.000841793841296765	0.0156417738975623	21.1383615084525	149.659079851711	ATP1B1;CALM1;RYR2	GO_Biological_Process_2023	OPC
gs_ind_0	Regulation Of Cation Channel Activity (GO:2001257)	5/56	0.00018694474002547	0.00575967841887997	11.3370010787486	97.3247247350845	KCNAB1;CALM1;HCN1;DLG1;JPH3	GO_Biological_Process_2023	OPC
gs_ind_0	Regulation Of Cdc42 Protein Signal Transduction (GO:0032489)	2/7	0.00180496581308237	0.025024561737092	47.9312581063554	302.791996892555	APOE;NELL1	GO_Biological_Process_2023	OPC
gs_ind_0	Regulation Of Cell Adhesion (GO:0030155)	6/144	0.00253229806854124	0.0311299219285772	4.98438616330181	29.7997909829549	EFNA5;MIA3;PLXNC1;LAMC1;VEGFA;ZDHHC2	GO_Biological_Process_2023	OPC
gs_ind_0	Regulation Of Cell Cycle Checkpoint (GO:1901976)	2/11	0.00461071908358834	0.0412415011117279	27.7469451839716	149.261124767153	BRCA1;WDR76	GO_Biological_Process_2023	OPC
gs_ind_0	Regulation Of Cell Cycle G2/M Phase Transition (GO:1902749)	3/18	0.000611032810858784	0.0126171775093287	23.8670665715844	176.624882386377	CENPF;KCNH5;NEK10	GO_Biological_Process_2023	OPC
gs_ind_0	Regulation Of Cell Migration (GO:0030334)	15/433	1.90011007664025e-05	0.00111761019962386	4.00074571215511	43.4921612286225	ROBO1;MIA3;PLXNC1;DACH1;SST;SLIT2;EMILIN2;BEX4;SUDS3;VEGFA;ERBB4;PAK1;THY1;LIMCH1;AMOTL1	GO_Biological_Process_2023	OPC
gs_ind_0	Regulation Of Cell Population Proliferation (GO:0042127)	19/761	0.000135128023694521	0.00476879079983756	2.84459520578924	25.3433176622347	FTH1;DIS3L2;CLU;SST;FABP7;ERBB4;PAK1;POU3F3;ADGRB1;SQLE;EMILIN2;VEGFA;RPS6KA2;GAREM1;SOX9;RTKN2;GLMN;RPS4X;BEX4	GO_Biological_Process_2023	OPC
gs_ind_0	Regulation Of Cellular Component Organization (GO:0051128)	6/152	0.0033093078072983	0.03670495116552	4.71127085020062	26.906144304141	APOE;SPOCK1;PRDM5;TLK1;SNCAIP;STK38L	GO_Biological_Process_2023	OPC
gs_ind_0	Regulation Of Cellular Response To Growth Factor Stimulus (GO:0090287)	3/19	0.000720544319133646	0.0142711890146776	22.4200260078023	162.220179626489	NELL1;SLIT2;FSTL5	GO_Biological_Process_2023	OPC
gs_ind_0	Regulation Of Chemokine-Mediated Signaling Pathway (GO:0070099)	2/7	0.00180496581308237	0.025024561737092	47.9312581063554	302.791996892555	ROBO1;SLIT2	GO_Biological_Process_2023	OPC
gs_ind_0	Regulation Of Chondrocyte Differentiation (GO:0032330)	3/25	0.0016400987802196	0.0244879364031249	16.4389250108366	105.422806484808	SOX9;ADAMTS12;BMPR1B	GO_Biological_Process_2023	OPC
gs_ind_0	Regulation Of DNA-templated Transcription (GO:0006355)	37/1917	3.48154429558888e-05	0.00173273781480462	2.20611076742649	22.6467186888008	FOXP2;TEAD1;YWHAH;SUDS3;BRCA1;ERBB4;CRY2;POU3F3;ZNF706;SRRT;SMAD5;PBX4;CHD3;ZNF138;BBS7;KDM1A;CENPF;ELAVL2;ZNF423;MYT1L;SATB2;RORB;PFDN5;MXD1;E2F3;APOE;TSHZ2;BBX;SOX9;PRKAR1A;ZNF195;RCOR1;PRDM5;DACH1;DKK3;DAP;TOX2	GO_Biological_Process_2023	OPC
gs_ind_0	Regulation Of Dendrite Morphogenesis (GO:0048814)	5/31	1.00871170484174e-05	0.000725151636702895	22.0458502898015	253.621006002238	DPYSL5;NEDD4L;HECW2;YWHAH;CDKL5	GO_Biological_Process_2023	OPC
gs_ind_0	Regulation Of ERK1 And ERK2 Cascade (GO:0070372)	9/240	0.0004988108968397	0.0115260946519745	4.38279727582163	33.3236502035916	APOE;RPS6KA6;FBXW7;GAREM1;PDE8A;DLG1;NELL1;ERBB4;NEK10	GO_Biological_Process_2023	OPC
gs_ind_0	Regulation Of Endothelial Cell Migration (GO:0010594)	7/88	2.06852696742788e-05	0.0011808855422875	9.81300839225107	105.843979138205	ADGRB1;APOE;SLIT2;NELL2;ADAMTS9;VEGFA;NELL1	GO_Biological_Process_2023	OPC
gs_ind_0	Regulation Of Extent Of Cell Growth (GO:0061387)	2/7	0.00180496581308237	0.025024561737092	47.9312581063554	302.791996892555	APOE;OLFM1	GO_Biological_Process_2023	OPC
gs_ind_0	Regulation Of Focal Adhesion Assembly (GO:0051893)	5/54	0.000157179410406109	0.00526009026893547	11.7956427015251	103.307685676046	EFNA5;VEGFA;NELL1;THY1;LIMCH1	GO_Biological_Process_2023	OPC
gs_ind_0	Regulation Of G2/M Transition Of Mitotic Cell Cycle (GO:0010389)	3/35	0.00435353899901019	0.041213733965221	11.3779933980194	61.8594899489906	CENPF;KCNH5;CCND1	GO_Biological_Process_2023	OPC
gs_ind_0	Regulation Of GTPase Activity (GO:0043087)	10/211	3.59084302839775e-05	0.00174245657953001	5.58424071122213	57.1521263466909	EFNA5;CHN1;PLXNC1;RASGEF1C;RGL1;PRKG1;TBC1D7;CDKL5;THY1;FGD4	GO_Biological_Process_2023	OPC
gs_ind_0	Regulation Of Gene Expression (GO:0010468)	25/1124	7.94610612544383e-05	0.00328157276372053	2.53078233052641	23.8912013237709	CLU;BRCA1;POU3F3;SRRT;SMAD5;OLFM1;CHD3;ZNF138;VEGFA;PTRH2;ELAVL2;ZNF423;RORB;PFDN5;NELL1;APOE;ROBO1;SOX9;PRKAR1A;ZNF195;FBXW7;EPHX2;ATP1B1;GLMN;BMPR1B	GO_Biological_Process_2023	OPC
gs_ind_0	Regulation Of Heart Contraction (GO:0008016)	4/69	0.00415449548038886	0.0405219885800743	7.27160444678882	39.8743104226472	CELF2;CALM1;RYR2;MEF2A	GO_Biological_Process_2023	OPC
gs_ind_0	Regulation Of Hydrolase Activity (GO:0051336)	5/71	0.000567777841149001	0.0125233726098888	8.7765393876849	65.5939275332158	EFNA5;CHN1;PLXNC1;PRKG1;FGD4	GO_Biological_Process_2023	OPC
gs_ind_0	Regulation Of Lamellipodium Assembly (GO:0010591)	3/33	0.00367991185275237	0.0388190701423497	12.12468822614	67.9572586208958	PIK3CA;SLIT2;AUTS2	GO_Biological_Process_2023	OPC
gs_ind_0	Regulation Of Long-Term Synaptic Potentiation (GO:1900271)	3/31	0.0030741767991518	0.0344911974979979	12.9761823283827	75.0635570584281	ADCY1;APOE;ZDHHC2	GO_Biological_Process_2023	OPC
gs_ind_0	Regulation Of Monoatomic Cation Transmembrane Transport (GO:1904062)	5/39	3.21288324777024e-05	0.00164110694313738	16.9304347826087	175.1581594746	KCNAB1;NEDD4L;GRIN2A;HCN1;DLG1	GO_Biological_Process_2023	OPC
gs_ind_0	Regulation Of Monoatomic Ion Transmembrane Transport (GO:0034765)	3/29	0.00253401734400577	0.0311299219285772	13.9562038422848	83.4294797235966	GRIN2A;KCNJ6;NEDD4L	GO_Biological_Process_2023	OPC
gs_ind_0	Regulation Of Monoatomic Ion Transmembrane Transporter Activity (GO:0032412)	4/69	0.00415449548038886	0.0405219885800743	7.27160444678882	39.8743104226472	HCN1;FXYD6;NEDD4L;YWHAH	GO_Biological_Process_2023	OPC
gs_ind_0	Regulation Of Monoatomic Ion Transport (GO:0043269)	3/28	0.00228774730188078	0.0298021309593999	14.503862923583	88.186208320208	KCNJ6;NEDD4L;CLDN10	GO_Biological_Process_2023	OPC
gs_ind_0	Regulation Of Neural Precursor Cell Proliferation (GO:2000177)	4/22	4.97756620660294e-05	0.00230034666833722	25.7752211142042	255.38048888462	TAFA1;PTPRZ1;SLC16A2;KDM1A	GO_Biological_Process_2023	OPC
gs_ind_0	Regulation Of Neuroblast Proliferation (GO:1902692)	3/24	0.00145338796056216	0.0223903926032478	17.2039495569601	112.408162127428	TAFA1;KDM1A;VEGFA	GO_Biological_Process_2023	OPC
gs_ind_0	Regulation Of Neuron Projection Development (GO:0010975)	8/174	0.000264608590745454	0.00766575036771531	5.44672340324514	44.8660705018518	APOE;CHN1;SERPINI1;SPOCK1;STMN2;CDKL5;PAK1;CRMP1	GO_Biological_Process_2023	OPC
gs_ind_0	Regulation Of Neuronal Synaptic Plasticity (GO:0048168)	4/34	0.000288612543703089	0.00811879633808255	15.6295338448714	127.387350398907	APOE;GRIN2A;SYP;ZDHHC2	GO_Biological_Process_2023	OPC
gs_ind_0	Regulation Of Nitric Oxide Biosynthetic Process (GO:0045428)	3/39	0.00591273594302732	0.0492558818258199	10.1300924523932	51.9739246028088	CLU;PTGIS;HSP90AB1	GO_Biological_Process_2023	OPC
gs_ind_0	Regulation Of Phosphoprotein Phosphatase Activity (GO:0043666)	3/37	0.00509717312908416	0.0445658245205061	10.7178718833041	56.5803871487157	CALM1;CRY2;HSP90AB1	GO_Biological_Process_2023	OPC
gs_ind_0	Regulation Of Postsynaptic Membrane Potential (GO:0060078)	3/35	0.00435353899901019	0.041213733965221	11.3779933980194	61.8594899489906	CHRNA4;GABRA3;GRIN2A	GO_Biological_Process_2023	OPC
gs_ind_0	Regulation Of Potassium Ion Transmembrane Transport (GO:1901379)	3/33	0.00367991185275237	0.0388190701423497	12.12468822614	67.9572586208958	KCNAB1;NEDD4L;DLG1	GO_Biological_Process_2023	OPC
gs_ind_0	Regulation Of Potassium Ion Transmembrane Transporter Activity (GO:1901016)	4/26	9.87417950791643e-05	0.00391138416833996	21.1908735332464	195.443474179987	ATP1B1;KCNAB1;NEDD4L;DLG1	GO_Biological_Process_2023	OPC
gs_ind_0	Regulation Of Proteasomal Protein Catabolic Process (GO:0061136)	4/53	0.00158316287205057	0.0241962136586627	9.625814863103	62.0704366775799	APOE;FBXW7;GLMN;HSP90AB1	GO_Biological_Process_2023	OPC
gs_ind_0	Regulation Of Proteasomal Ubiquitin-Dependent Protein Catabolic Process (GO:0032434)	5/109	0.00381054565101683	0.0389277321506509	5.57984176126591	31.0796231090716	HSP90AB1;CLU;BBS7;GLMN;SH3RF1	GO_Biological_Process_2023	OPC
gs_ind_0	Regulation Of Protein Autophosphorylation (GO:0031952)	3/31	0.0030741767991518	0.0344911974979979	12.9761823283827	75.0635570584281	CALM1;NEK10;VEGFA	GO_Biological_Process_2023	OPC
gs_ind_0	Regulation Of Protein Localization To Cell Surface (GO:2000008)	3/31	0.0030741767991518	0.0344911974979979	12.9761823283827	75.0635570584281	RIC3;NEDD4L;HSP90AB1	GO_Biological_Process_2023	OPC
gs_ind_0	Regulation Of Protein Metabolic Process (GO:0051246)	5/96	0.00220125918636566	0.028869216761728	6.37464909461052	39.0047294024866	APOE;HSP90AB1;RPL10;TCOF1;ZDHHC2	GO_Biological_Process_2023	OPC
gs_ind_0	Regulation Of Protein Phosphorylation (GO:0001932)	8/262	0.00363220479369468	0.0388190701423497	3.55563234635584	19.9752418358792	EFNA5;CCND1;SOX9;SLIT2;VEGFA;ERBB4;PAK1;LIMCH1	GO_Biological_Process_2023	OPC
gs_ind_0	Regulation Of Protein Ubiquitination (GO:0031396)	5/113	0.00444107108189969	0.0412415011117279	5.37360320472275	29.1080546271624	HSP90AB1;FBXW7;TBC1D7;BRCA1;KDM1A	GO_Biological_Process_2023	OPC
gs_ind_0	Regulation Of Regulated Secretory Pathway (GO:1903305)	3/35	0.00435353899901019	0.041213733965221	11.3779933980194	61.8594899489906	RPH3A;SYT1;RIMS4	GO_Biological_Process_2023	OPC
gs_ind_0	Regulation Of Retinal Ganglion Cell Axon Guidance (GO:0090259)	3/5	8.20331870860965e-06	0.000612409292823513	148.023146944083	1733.49489442996	NELL1;SLIT2;VEGFA	GO_Biological_Process_2023	OPC
gs_ind_0	Regulation Of SA Node Cell Action Potential (GO:0098907)	2/6	0.00129735000995114	0.0204728160106924	58.5840899265024	389.433727639462	HCN1;RYR2	GO_Biological_Process_2023	OPC
gs_ind_0	Regulation Of Sodium Ion Transmembrane Transport (GO:1902305)	4/28	0.000133234977649326	0.00476879079983756	19.4600484261501	173.649722943771	DLG1;FXYD6;NEDD4L;YWHAH	GO_Biological_Process_2023	OPC
gs_ind_0	Regulation Of Sodium Ion Transmembrane Transporter Activity (GO:2000649)	4/37	0.000401965931234681	0.00996031024551757	14.2288232890307	111.257207164783	HECW2;FXYD6;NEDD4L;YWHAH	GO_Biological_Process_2023	OPC
gs_ind_0	Regulation Of Sodium Ion Transport (GO:0002028)	4/35	0.000323441942670834	0.00884226493977589	15.1329856584094	121.616101932709	DLG1;NEDD4L;NKAIN2;YWHAH	GO_Biological_Process_2023	OPC
gs_ind_0	Regulation Of Synaptic Transmission, Glutamatergic (GO:0051966)	5/55	0.000171570056426276	0.00546697637262275	11.5617808839707	100.246639469646	SYT1;GRM3;GRIN2A;HCN1;GRM1	GO_Biological_Process_2023	OPC
gs_ind_0	Regulation Of Tau-Protein Kinase Activity (GO:1902947)	2/9	0.00305580822508443	0.0344911974979979	35.147859922179	203.531104814612	CLU;HSP90AB1	GO_Biological_Process_2023	OPC
gs_ind_0	Regulation Of Trans-Synaptic Signaling (GO:0099177)	3/36	0.00471648065358285	0.0419939860027721	11.0380800807406	59.1275994775571	CDKL5;GRIA1;SLC4A8	GO_Biological_Process_2023	OPC
gs_ind_0	Regulation Of Transforming Growth Factor Beta Activation (GO:1901388)	2/7	0.00180496581308237	0.025024561737092	47.9312581063554	302.791996892555	LTBP1;HSP90AB1	GO_Biological_Process_2023	OPC
gs_ind_0	Regulation Of Transforming Growth Factor Beta Receptor Signaling Pathway (GO:0017015)	5/111	0.00411719626896372	0.0405219885800743	5.47478597072632	30.070715609723	HSP90AB1;PEG10;DKK3;SUDS3;NREP	GO_Biological_Process_2023	OPC
gs_ind_0	Regulation Of Transmembrane Receptor Protein Serine/Threonine Kinase Signaling Pathway (GO:0090092)	3/31	0.0030741767991518	0.0344911974979979	12.9761823283827	75.0635570584281	DKK3;NREP;FSTL5	GO_Biological_Process_2023	OPC
gs_ind_0	Regulation Of Ventricular Cardiac Muscle Cell Action Potential (GO:0098911)	2/11	0.00461071908358834	0.0412415011117279	27.7469451839716	149.261124767153	DLG1;RYR2	GO_Biological_Process_2023	OPC
gs_ind_0	Relaxation Of Cardiac Muscle (GO:0055119)	3/12	0.000171811210061818	0.00546697637262275	38.9467524467867	337.633848570792	PIK3CA;CHGA;ATP1B1	GO_Biological_Process_2023	OPC
gs_ind_0	Response To BMP (GO:0071772)	3/23	0.00128061895675624	0.0204728160106924	18.0436106441689	120.177876490515	SOX9;ADAMTS12;BMPR1B	GO_Biological_Process_2023	OPC
gs_ind_0	Response To Calcium Ion (GO:0051592)	6/106	0.000522111933397306	0.0119225795614608	6.87547191956339	51.9622629515244	SYT1;CALM1;RYR2;CLU;ADCY1;MEF2A	GO_Biological_Process_2023	OPC
gs_ind_0	Response To Epidermal Growth Factor (GO:0070849)	3/30	0.00279605301354811	0.0336149107645295	13.4483745123537	79.0703432180601	SOX9;PDE8A;GAREM1	GO_Biological_Process_2023	OPC
gs_ind_0	Response To Heparin (GO:0071503)	2/5	0.00087033054144087	0.0156417738975623	75.3242542153048	530.782713342075	SOX9;SLIT2	GO_Biological_Process_2023	OPC
gs_ind_0	Retinal Ganglion Cell Axon Guidance (GO:0031290)	3/5	8.20331870860965e-06	0.000612409292823513	148.023146944083	1733.49489442996	NELL1;ROBO2;SLIT2	GO_Biological_Process_2023	OPC
gs_ind_0	Retinal Rod Cell Differentiation (GO:0060221)	2/6	0.00129735000995114	0.0204728160106924	58.5840899265024	389.433727639462	SOX9;RORB	GO_Biological_Process_2023	OPC
gs_ind_0	Ribonucleoprotein Complex Biogenesis (GO:0022613)	5/114	0.00460962860913219	0.0412415011117279	5.32439788700869	28.6431734001384	RPL35A;RPS24;RPS13;RPS4X;RPS23	GO_Biological_Process_2023	OPC
gs_ind_0	Semaphorin-Plexin Signaling Pathway Involved In Neuron Projection Guidance (GO:1902285)	2/12	0.00549850065829364	0.0460025421454653	25.1037613488975	130.621895121279	NELL2;PLXNC1	GO_Biological_Process_2023	OPC
gs_ind_0	Sprouting Angiogenesis (GO:0002040)	5/52	0.000131177480559347	0.00476879079983756	12.2929067767458	109.885793826408	ROBO1;MIA3;SLIT2;VEGFA;NELL1	GO_Biological_Process_2023	OPC
gs_ind_0	Sympathetic Ganglion Development (GO:0061549)	2/8	0.00239162791771253	0.0299493534727743	40.5562206924075	244.788466602937	NELL2;NELL1	GO_Biological_Process_2023	OPC
gs_ind_0	Synaptic Transmission, Cholinergic (GO:0007271)	3/16	0.000425247294801398	0.0100659146245063	27.4042768386071	212.735007867507	CHRNA4;RIC3;APOE	GO_Biological_Process_2023	OPC
gs_ind_0	Translation (GO:0006412)	18/234	1.29894868844569e-11	5.04251880854617e-09	9.35201430058096	234.425827589466	RPL18A;RPL35A;RPL30;RPL3;RPS27A;RPL34;RPS4X;RPL32;RPS24;RPS29;RPL37A;RPL41;RPL10;RPL13;RPS13;RPL19;RPL8;RPS23	GO_Biological_Process_2023	OPC
gs_ind_0	Transmembrane Receptor Protein Tyrosine Kinase Signaling Pathway (GO:0007169)	10/284	0.000405391297988608	0.00996031024551757	4.09178156551949	31.9595055573479	EFNA5;GRB14;CHN1;PIK3CA;DOK6;EPHA6;VEGFA;NELL1;ERBB4;PAK1	GO_Biological_Process_2023	OPC
gs_ind_0	Vascular Endothelial Growth Factor Signaling Pathway (GO:0038084)	3/14	0.000280310739398885	0.00800122272313583	32.1718211115509	263.153007159853	PIK3CA;NELL1;VEGFA	GO_Biological_Process_2023	OPC
gs_ind_0	Vasculogenesis (GO:0001570)	3/33	0.00367991185275237	0.0388190701423497	12.12468822614	67.9572586208958	NELL1;GLMN;VEGFA	GO_Biological_Process_2023	OPC
gs_ind_0	Ventricular Septum Development (GO:0003281)	3/37	0.00509717312908416	0.0445658245205061	10.7178718833041	56.5803871487157	ROBO2;SLIT2;ROBO1	GO_Biological_Process_2023	OPC
gs_ind_0	Ventricular Septum Morphogenesis (GO:0060412)	3/27	0.00205690669571312	0.0275341785957184	15.0962288686606	93.3936053337448	ROBO2;SLIT2;ROBO1	GO_Biological_Process_2023	OPC
gs_ind_0	9+2 Motile Cilium (GO:0097729)	4/70	0.00916378573075736	0.0332381380742725	5.76326462844809	27.0440956182412	ATP1B1;DNAH11;DNAH9;ATP1A1	GO_Cellular_Component_2023	Astrocyte
gs_ind_0	AMPA Glutamate Receptor Complex (GO:0032281)	3/19	0.00133199125973753	0.00570092259167661	18.0503354637667	119.512719981552	GRIA3;GRIA4;GRIA2	GO_Cellular_Component_2023	Astrocyte
gs_ind_0	Actin Cytoskeleton (GO:0015629)	13/325	0.000134571210842554	0.000719955978007662	3.72747009646302	33.2244955126224	SH3PXD2A;CNR1;ACACA;RHOQ;ADCY8;CASK;SEPTIN9;DAPK1;MTSS1;WASF1;ACTB;PAK1;SHROOM4	GO_Cellular_Component_2023	Astrocyte
[truncated: 719 more rows]
