# Supplementary material for: Charting the human-specific properties of gene expression networks in the infant prefrontal cortex
Source: Sci Adv. 2026 Jun 3;12(23):eaea3316. doi: 10.1126/sciadv.aea3316 (PMC13232592; doi:10.1126/sciadv.aea3316)
Supplement: Supplementary file 2 — Data S1 [file sciadv.aea3316_data_s1.zip › csv_resubmission/6_EVOxASD___ptr_infant.csv]

Unnamed: 0	baseMean_x	log2FoldChange_x	lfcSE_x	stat_x	pvalue_x	padj_x	CellType_x	Species_x	regulation_x	hsa_regulation	ptr_regulation_x	gene_celltype_x	celltype_regulation_x	celltype_regulation_hsa	celltype_regulation_ptr_x	species1_x	species2_x	ptvshg_FC	hsa_regulation_gene_celltype	ptr_regulation_gene_celltype	log2FoldChange_y	lfcSE_y	stat_y	pvalue_y	padj_y	Species_y	regulation_y	rhe_regulation	celltype_regulation_y	celltype_regulation_rhe	species2_y	rmvspt_FC	rhe_regulation_gene_celltype	regulation_gene_celltype_x	cell_type_broad	cell_type_broad_regulation	cell_type	cell_type_broad_regulation_lower	direction	gene	species	lineage	cell_type_broad2	CELL TYPE	logFC_ASD_vs_CTL	logFC_CTL_vs_ASD	pVal_ASD_vs_CTL	FDR_pVal_ASD_vs_CTL	regulation
2639	170.668567534606	7.61359251342912	0.372375870301914	20.4459878328212	6.52243916889788e-93	1.57592164842371e-90	L2/L3	Human	UP	human_up	chimp_down	AC006504.5_L2/L3	UP_AC006504.5_L2/L3	human_UP_AC006504.5_L2/L3	chimp_DOWN_AC006504.5_L2/L3	hg	pt	-7.61359251342912	human_up_AC006504.5_L2/L3	chimp_down_AC006504.5_L2/L3	-2.79498298144061	0.423545911167092	-6.59900829579244	4.13917154736359e-11	2.25510404615385e-10	Chimp	DOWN	macaque_up	DOWN_AC006504.5_L2/L3	macaque_UP_AC006504.5_L2/L3	rm	2.79498298144061	macaque_up_AC006504.5_L2/L3	down_AC006504.5_L2/L3	Exc	chimp_down_AC006504.5_Exc	L2/L3	chimp_down_ac006504.5_exc	down	AC006504.5	ptr	Exc	Exc	EXT_13_L45	0.326858276678987	-0.326858276678987	4.51794601166871e-05	0.0042760172897535	up
414	1326.25997989598	-0.734083062537045	0.0481608788841078	-15.2423103470248	1.85203881125908e-52	1.74767284734564e-50	L2/L3	Human	DOWN	human_down	chimp_up	AC007563.2_L2/L3	DOWN_AC007563.2_L2/L3	human_DOWN_AC007563.2_L2/L3	chimp_UP_AC007563.2_L2/L3	hg	pt	0.734083062537045	human_down_AC007563.2_L2/L3	chimp_up_AC007563.2_L2/L3	1.7401247219406	0.0499460196732185	34.8401080471618	6.01158003527973e-266	1.02351444086377e-262	Chimp	UP	macaque_down	UP_AC007563.2_L2/L3	macaque_DOWN_AC007563.2_L2/L3	rm	-1.7401247219406	macaque_down_AC007563.2_L2/L3	up_AC007563.2_L2/L3	Exc	chimp_up_AC007563.2_Exc	L2/L3	chimp_up_ac007563.2_exc	up	AC007563.2	ptr	Exc	Exc	EXT_6_L23	0.568297588095722	-0.568297588095722	0.0002472108090448	0.0041261475394117	up
414	1326.25997989598	-0.734083062537045	0.0481608788841078	-15.2423103470248	1.85203881125908e-52	1.74767284734564e-50	L2/L3	Human	DOWN	human_down	chimp_up	AC007563.2_L2/L3	DOWN_AC007563.2_L2/L3	human_DOWN_AC007563.2_L2/L3	chimp_UP_AC007563.2_L2/L3	hg	pt	0.734083062537045	human_down_AC007563.2_L2/L3	chimp_up_AC007563.2_L2/L3	1.7401247219406	0.0499460196732185	34.8401080471618	6.01158003527973e-266	1.02351444086377e-262	Chimp	UP	macaque_down	UP_AC007563.2_L2/L3	macaque_DOWN_AC007563.2_L2/L3	rm	-1.7401247219406	macaque_down_AC007563.2_L2/L3	up_AC007563.2_L2/L3	Exc	chimp_up_AC007563.2_Exc	L2/L3	chimp_up_ac007563.2_exc	up	AC007563.2	ptr	Exc	Exc	EXT_10_L34	0.345793567779731	-0.345793567779731	6.96296918622986e-07	7.82981478049025e-05	up
1097	8265.07717901643	1.3641639002429	0.0571223069639706	23.881456697877	4.77357405350906e-126	1.90830132208189e-123	L2/L3	Human	UP	human_up	chimp_down	AC011287.1_L2/L3	UP_AC011287.1_L2/L3	human_UP_AC011287.1_L2/L3	chimp_DOWN_AC011287.1_L2/L3	hg	pt	-1.3641639002429	human_up_AC011287.1_L2/L3	chimp_down_AC011287.1_L2/L3	-1.1745506440914	0.0567720174717087	-20.6889009127906	4.36039143870129e-95	4.49931992783048e-93	Chimp	DOWN	macaque_up	DOWN_AC011287.1_L2/L3	macaque_UP_AC011287.1_L2/L3	rm	1.1745506440914	macaque_up_AC011287.1_L2/L3	down_AC011287.1_L2/L3	Exc	chimp_down_AC011287.1_Exc	L2/L3	chimp_down_ac011287.1_exc	down	AC011287.1	ptr	Exc	Exc	EXT_4_L56	-0.353979638841449	0.353979638841449	0.0010086027499815	0.0056113023979882	down
1097	8265.07717901643	1.3641639002429	0.0571223069639706	23.881456697877	4.77357405350906e-126	1.90830132208189e-123	L2/L3	Human	UP	human_up	chimp_down	AC011287.1_L2/L3	UP_AC011287.1_L2/L3	human_UP_AC011287.1_L2/L3	chimp_DOWN_AC011287.1_L2/L3	hg	pt	-1.3641639002429	human_up_AC011287.1_L2/L3	chimp_down_AC011287.1_L2/L3	-1.1745506440914	0.0567720174717087	-20.6889009127906	4.36039143870129e-95	4.49931992783048e-93	Chimp	DOWN	macaque_up	DOWN_AC011287.1_L2/L3	macaque_UP_AC011287.1_L2/L3	rm	1.1745506440914	macaque_up_AC011287.1_L2/L3	down_AC011287.1_L2/L3	Exc	chimp_down_AC011287.1_Exc	L2/L3	chimp_down_ac011287.1_exc	down	AC011287.1	ptr	Exc	Exc	EXT_5_L56	-0.47772663823087	0.47772663823087	2.66678466160943e-06	0.000199986533431	down
1097	8265.07717901643	1.3641639002429	0.0571223069639706	23.881456697877	4.77357405350906e-126	1.90830132208189e-123	L2/L3	Human	UP	human_up	chimp_down	AC011287.1_L2/L3	UP_AC011287.1_L2/L3	human_UP_AC011287.1_L2/L3	chimp_DOWN_AC011287.1_L2/L3	hg	pt	-1.3641639002429	human_up_AC011287.1_L2/L3	chimp_down_AC011287.1_L2/L3	-1.1745506440914	0.0567720174717087	-20.6889009127906	4.36039143870129e-95	4.49931992783048e-93	Chimp	DOWN	macaque_up	DOWN_AC011287.1_L2/L3	macaque_UP_AC011287.1_L2/L3	rm	1.1745506440914	macaque_up_AC011287.1_L2/L3	down_AC011287.1_L2/L3	Exc	chimp_down_AC011287.1_Exc	L2/L3	chimp_down_ac011287.1_exc	down	AC011287.1	ptr	Exc	Exc	EXT_9_L6	-0.582820692117898	0.582820692117898	2.16332096767131e-11	3.37641958908821e-09	down
2523	338.953191920321	-2.53249438127919	0.276489736446374	-9.15945168102245	5.21616768320863e-20	1.18847542850475e-18	L2/L3	Human	DOWN	human_down	chimp_up	AC018697.1_L2/L3	DOWN_AC018697.1_L2/L3	human_DOWN_AC018697.1_L2/L3	chimp_UP_AC018697.1_L2/L3	hg	pt	2.53249438127919	human_down_AC018697.1_L2/L3	chimp_up_AC018697.1_L2/L3	4.32909411906162	0.292715973859098	14.789401691981	1.71471240230723e-49	5.56080065597212e-48	Chimp	UP	macaque_down	UP_AC018697.1_L2/L3	macaque_DOWN_AC018697.1_L2/L3	rm	-4.32909411906162	macaque_down_AC018697.1_L2/L3	up_AC018697.1_L2/L3	Exc	chimp_up_AC018697.1_Exc	L2/L3	chimp_up_ac018697.1_exc	up	AC018697.1	ptr	Exc	Exc	EXT_3_L23	-0.375512491377667	0.375512491377667	4.4378328737093e-09	2.62694347078598e-06	down
2641	142.059820459063	-1.32034869515945	0.144689529000045	-9.12539217097758	7.14769972961804e-20	1.61683615180156e-18	L2/L3	Human	DOWN	human_down	chimp_up	AC025809.1_L2/L3	DOWN_AC025809.1_L2/L3	human_DOWN_AC025809.1_L2/L3	chimp_UP_AC025809.1_L2/L3	hg	pt	1.32034869515945	human_down_AC025809.1_L2/L3	chimp_up_AC025809.1_L2/L3	1.14264403822556	0.11877572163081	9.62018182282434	6.57148989200806e-22	7.64834145829609e-21	Chimp	UP	macaque_down	UP_AC025809.1_L2/L3	macaque_DOWN_AC025809.1_L2/L3	rm	-1.14264403822556	macaque_down_AC025809.1_L2/L3	up_AC025809.1_L2/L3	Exc	chimp_up_AC025809.1_Exc	L2/L3	chimp_up_ac025809.1_exc	up	AC025809.1	ptr	Exc	Exc	EXT_13_L45	-0.257602474942377	0.257602474942377	0.0002228645379966	0.0096510683382726	down
313	324.834808650891	-0.729613834671146	0.0875269881219919	-8.3358727442356	7.69286238859324e-17	1.430989554467e-15	L2/L3	Human	DOWN	human_down	chimp_up	AC079447.1_L2/L3	DOWN_AC079447.1_L2/L3	human_DOWN_AC079447.1_L2/L3	chimp_UP_AC079447.1_L2/L3	hg	pt	0.729613834671146	human_down_AC079447.1_L2/L3	chimp_up_AC079447.1_L2/L3	3.07374014072646	0.122915480881265	25.0069406936271	5.13799985379888e-138	1.16637490014429e-135	Chimp	UP	macaque_down	UP_AC079447.1_L2/L3	macaque_DOWN_AC079447.1_L2/L3	rm	-3.07374014072646	macaque_down_AC079447.1_L2/L3	up_AC079447.1_L2/L3	Exc	chimp_up_AC079447.1_Exc	L2/L3	chimp_up_ac079447.1_exc	up	AC079447.1	ptr	Exc	Exc	EXT_6_L23	-0.368253696736856	0.368253696736856	5.77675365735548e-05	0.0014557561151515	down
2384	171.502938959125	-1.50086572124291	0.126609210966011	-11.8543169947234	2.04383920192471e-32	8.84604183714931e-31	L2/L3	Human	DOWN	human_down	chimp_up	AC098850.3_L2/L3	DOWN_AC098850.3_L2/L3	human_DOWN_AC098850.3_L2/L3	chimp_UP_AC098850.3_L2/L3	hg	pt	1.50086572124291	human_down_AC098850.3_L2/L3	chimp_up_AC098850.3_L2/L3	6.56122973231935	0.442147184961809	14.8394696505556	8.13969211608764e-50	2.67610622453883e-48	Chimp	UP	macaque_down	UP_AC098850.3_L2/L3	macaque_DOWN_AC098850.3_L2/L3	rm	-6.56122973231935	macaque_down_AC098850.3_L2/L3	up_AC098850.3_L2/L3	Exc	chimp_up_AC098850.3_Exc	L2/L3	chimp_up_ac098850.3_exc	up	AC098850.3	ptr	Exc	Exc	EXT_6_L23	0.724740681517828	-0.724740681517828	0.000402948912348	0.0058914405124697	up
2384	171.502938959125	-1.50086572124291	0.126609210966011	-11.8543169947234	2.04383920192471e-32	8.84604183714931e-31	L2/L3	Human	DOWN	human_down	chimp_up	AC098850.3_L2/L3	DOWN_AC098850.3_L2/L3	human_DOWN_AC098850.3_L2/L3	chimp_UP_AC098850.3_L2/L3	hg	pt	1.50086572124291	human_down_AC098850.3_L2/L3	chimp_up_AC098850.3_L2/L3	6.56122973231935	0.442147184961809	14.8394696505556	8.13969211608764e-50	2.67610622453883e-48	Chimp	UP	macaque_down	UP_AC098850.3_L2/L3	macaque_DOWN_AC098850.3_L2/L3	rm	-6.56122973231935	macaque_down_AC098850.3_L2/L3	up_AC098850.3_L2/L3	Exc	chimp_up_AC098850.3_Exc	L2/L3	chimp_up_ac098850.3_exc	up	AC098850.3	ptr	Exc	Exc	EXT_9_L6	-0.314553302072857	0.314553302072857	2.38596858910395e-08	1.08943413284615e-06	down
1079	1296.36849078544	0.767045234050643	0.0571430513611957	13.4232459726769	4.41924266464318e-41	2.64757189284767e-39	L2/L3	Human	UP	human_up	chimp_down	AFDN_L2/L3	UP_AFDN_L2/L3	human_UP_AFDN_L2/L3	chimp_DOWN_AFDN_L2/L3	hg	pt	-0.767045234050643	human_up_AFDN_L2/L3	chimp_down_AFDN_L2/L3	-1.61365803767945	0.0500123125347586	-32.2652154218616	2.15243279338356e-228	1.97328415627272e-225	Chimp	DOWN	macaque_up	DOWN_AFDN_L2/L3	macaque_UP_AFDN_L2/L3	rm	1.61365803767945	macaque_up_AFDN_L2/L3	down_AFDN_L2/L3	Exc	chimp_down_AFDN_Exc	L2/L3	chimp_down_afdn_exc	down	AFDN	ptr	Exc	Exc	EXT_3_L23	-0.252769372980716	0.252769372980716	0.0001399048806654	0.002838931750858	down
1062	127.613265423269	0.621543854254958	0.13825718882207	4.49556265066876	6.93862238090045e-06	4.1934989084348e-05	L2/L3	Human	UP	human_up	chimp_down	AKAP12_L2/L3	UP_AKAP12_L2/L3	human_UP_AKAP12_L2/L3	chimp_DOWN_AKAP12_L2/L3	hg	pt	-0.621543854254958	human_up_AKAP12_L2/L3	chimp_down_AKAP12_L2/L3	-0.608496922315232	0.124179096876023	-4.90015580418289	9.57606842645288e-07	3.25057201670366e-06	Chimp	DOWN	macaque_up	DOWN_AKAP12_L2/L3	macaque_UP_AKAP12_L2/L3	rm	0.608496922315232	macaque_up_AKAP12_L2/L3	down_AKAP12_L2/L3	Exc	chimp_down_AKAP12_Exc	L2/L3	chimp_down_akap12_exc	down	AKAP12	ptr	Exc	Exc	EXT_4_L56	-0.298271976710411	0.298271976710411	3.18447663645107e-07	1.2645499857693e-05	down
2863	17.5047103466317	2.83225625033847	0.464556287018989	6.09669125029559	1.08286378124307e-09	1.08271605085e-08	L2/L3	Human	UP	human_up	chimp_down	AL020994.2_L2/L3	UP_AL020994.2_L2/L3	human_UP_AL020994.2_L2/L3	chimp_DOWN_AL020994.2_L2/L3	hg	pt	-2.83225625033847	human_up_AL020994.2_L2/L3	chimp_down_AL020994.2_L2/L3	-1.5436937608723	0.481714833291655	-3.20458008387229	0.0013525965610581	0.0028511223584526	Chimp	DOWN	macaque_up	DOWN_AL020994.2_L2/L3	macaque_UP_AL020994.2_L2/L3	rm	1.5436937608723	macaque_up_AL020994.2_L2/L3	down_AL020994.2_L2/L3	Exc	chimp_down_AL020994.2_Exc	L2/L3	chimp_down_al020994.2_exc	down	AL020994.2	ptr	Exc	Exc	EXT_6_L23	-0.372151422211292	0.372151422211292	1.68910478854816e-07	2.13947458060974e-05	down
2899	105.756552713978	-1.75538603132043	0.562047236719671	-3.12320018076336	0.0017889602802742	0.0065228254263936	L2/L3	Human	DOWN	human_down	chimp_up	AL117329.1_L2/L3	DOWN_AL117329.1_L2/L3	human_DOWN_AL117329.1_L2/L3	chimp_UP_AL117329.1_L2/L3	hg	pt	1.75538603132043	human_down_AL117329.1_L2/L3	chimp_up_AL117329.1_L2/L3	1.26671675536198	0.549589179404014	2.30484296786126	0.0211753696836001	0.0352789621708459	Chimp	UP	macaque_down	UP_AL117329.1_L2/L3	macaque_DOWN_AL117329.1_L2/L3	rm	-1.26671675536198	macaque_down_AL117329.1_L2/L3	up_AL117329.1_L2/L3	Exc	chimp_up_AL117329.1_Exc	L2/L3	chimp_up_al117329.1_exc	up	AL117329.1	ptr	Exc	Exc	EXT_11_L34	-0.259891646357294	0.259891646357294	0.0012556393821166	0.0099234407085466	down
2899	105.756552713978	-1.75538603132043	0.562047236719671	-3.12320018076336	0.0017889602802742	0.0065228254263936	L2/L3	Human	DOWN	human_down	chimp_up	AL117329.1_L2/L3	DOWN_AL117329.1_L2/L3	human_DOWN_AL117329.1_L2/L3	chimp_UP_AL117329.1_L2/L3	hg	pt	1.75538603132043	human_down_AL117329.1_L2/L3	chimp_up_AL117329.1_L2/L3	1.26671675536198	0.549589179404014	2.30484296786126	0.0211753696836001	0.0352789621708459	Chimp	UP	macaque_down	UP_AL117329.1_L2/L3	macaque_DOWN_AL117329.1_L2/L3	rm	-1.26671675536198	macaque_down_AL117329.1_L2/L3	up_AL117329.1_L2/L3	Exc	chimp_up_AL117329.1_Exc	L2/L3	chimp_up_al117329.1_exc	up	AL117329.1	ptr	Exc	Exc	EXT_1_L4	-0.501421787989533	0.501421787989533	2.60864751462501e-08	1.13222580822074e-05	down
2899	105.756552713978	-1.75538603132043	0.562047236719671	-3.12320018076336	0.0017889602802742	0.0065228254263936	L2/L3	Human	DOWN	human_down	chimp_up	AL117329.1_L2/L3	DOWN_AL117329.1_L2/L3	human_DOWN_AL117329.1_L2/L3	chimp_UP_AL117329.1_L2/L3	hg	pt	1.75538603132043	human_down_AL117329.1_L2/L3	chimp_up_AL117329.1_L2/L3	1.26671675536198	0.549589179404014	2.30484296786126	0.0211753696836001	0.0352789621708459	Chimp	UP	macaque_down	UP_AL117329.1_L2/L3	macaque_DOWN_AL117329.1_L2/L3	rm	-1.26671675536198	macaque_down_AL117329.1_L2/L3	up_AL117329.1_L2/L3	Exc	chimp_up_AL117329.1_Exc	L2/L3	chimp_up_al117329.1_exc	up	AL117329.1	ptr	Exc	Exc	EXT_3_L23	-0.917763831663644	0.917763831663644	8.70060048744254e-07	8.99925247943707e-05	down
2576	185.751293736758	-0.513701993431932	0.114983600161181	-4.46761096984127	7.90979822730416e-06	4.73664986550718e-05	L2/L3	Human	DOWN	human_down	chimp_up	ANKRD24_L2/L3	DOWN_ANKRD24_L2/L3	human_DOWN_ANKRD24_L2/L3	chimp_UP_ANKRD24_L2/L3	hg	pt	0.513701993431932	human_down_ANKRD24_L2/L3	chimp_up_ANKRD24_L2/L3	0.575980805800925	0.100661024262623	5.72198435313156	1.05287006613546e-08	4.53491342544357e-08	Chimp	UP	macaque_down	UP_ANKRD24_L2/L3	macaque_DOWN_ANKRD24_L2/L3	rm	-0.575980805800925	macaque_down_ANKRD24_L2/L3	up_ANKRD24_L2/L3	Exc	chimp_up_ANKRD24_Exc	L2/L3	chimp_up_ankrd24_exc	up	ANKRD24	ptr	Exc	Exc	EXT_11_L34	-0.411582216887695	0.411582216887695	6.21625759119137e-07	3.85369240076973e-05	down
2576	185.751293736758	-0.513701993431932	0.114983600161181	-4.46761096984127	7.90979822730416e-06	4.73664986550718e-05	L2/L3	Human	DOWN	human_down	chimp_up	ANKRD24_L2/L3	DOWN_ANKRD24_L2/L3	human_DOWN_ANKRD24_L2/L3	chimp_UP_ANKRD24_L2/L3	hg	pt	0.513701993431932	human_down_ANKRD24_L2/L3	chimp_up_ANKRD24_L2/L3	0.575980805800925	0.100661024262623	5.72198435313156	1.05287006613546e-08	4.53491342544357e-08	Chimp	UP	macaque_down	UP_ANKRD24_L2/L3	macaque_DOWN_ANKRD24_L2/L3	rm	-0.575980805800925	macaque_down_ANKRD24_L2/L3	up_ANKRD24_L2/L3	Exc	chimp_up_ANKRD24_Exc	L2/L3	chimp_up_ankrd24_exc	up	ANKRD24	ptr	Exc	Exc	EXT_9_L6	-0.426806989027494	0.426806989027494	1.6583818551745e-06	3.57011316408621e-05	down
759	325.773646742701	-2.02347452517755	0.110903482374559	-18.2453650855036	2.25227127919837e-74	3.69557377729363e-72	L2/L3	Human	DOWN	human_down	chimp_up	ANKRD33B_L2/L3	DOWN_ANKRD33B_L2/L3	human_DOWN_ANKRD33B_L2/L3	chimp_UP_ANKRD33B_L2/L3	hg	pt	2.02347452517755	human_down_ANKRD33B_L2/L3	chimp_up_ANKRD33B_L2/L3	1.75695555780127	0.0894765549743386	19.6359320975775	7.62684192776704e-86	6.40117620388223e-84	Chimp	UP	macaque_down	UP_ANKRD33B_L2/L3	macaque_DOWN_ANKRD33B_L2/L3	rm	-1.75695555780127	macaque_down_ANKRD33B_L2/L3	up_ANKRD33B_L2/L3	Exc	chimp_up_ANKRD33B_Exc	L2/L3	chimp_up_ankrd33b_exc	up	ANKRD33B	ptr	Exc	Exc	EXT_5_L56	0.254830251556458	-0.254830251556458	6.31317867959456e-07	7.20707652703015e-05	up
759	325.773646742701	-2.02347452517755	0.110903482374559	-18.2453650855036	2.25227127919837e-74	3.69557377729363e-72	L2/L3	Human	DOWN	human_down	chimp_up	ANKRD33B_L2/L3	DOWN_ANKRD33B_L2/L3	human_DOWN_ANKRD33B_L2/L3	chimp_UP_ANKRD33B_L2/L3	hg	pt	2.02347452517755	human_down_ANKRD33B_L2/L3	chimp_up_ANKRD33B_L2/L3	1.75695555780127	0.0894765549743386	19.6359320975775	7.62684192776704e-86	6.40117620388223e-84	Chimp	UP	macaque_down	UP_ANKRD33B_L2/L3	macaque_DOWN_ANKRD33B_L2/L3	rm	-1.75695555780127	macaque_down_ANKRD33B_L2/L3	up_ANKRD33B_L2/L3	Exc	chimp_up_ANKRD33B_Exc	L2/L3	chimp_up_ankrd33b_exc	up	ANKRD33B	ptr	Exc	Exc	EXT_6_L23	-0.344850478776594	0.344850478776594	0.0007756059014054	0.0091647487647064	down
1565	115.958027101157	-2.12878722912559	0.19953525273348	-10.6687274552383	1.42565440407431e-26	4.66456300333063e-25	L2/L3	Human	DOWN	human_down	chimp_up	ANXA11_L2/L3	DOWN_ANXA11_L2/L3	human_DOWN_ANXA11_L2/L3	chimp_UP_ANXA11_L2/L3	hg	pt	2.12878722912559	human_down_ANXA11_L2/L3	chimp_up_ANXA11_L2/L3	1.5503265341729	0.155464739588899	9.97220680568779	2.01696692358556e-23	2.543726115904e-22	Chimp	UP	macaque_down	UP_ANXA11_L2/L3	macaque_DOWN_ANXA11_L2/L3	rm	-1.5503265341729	macaque_down_ANXA11_L2/L3	up_ANXA11_L2/L3	Exc	chimp_up_ANXA11_Exc	L2/L3	chimp_up_anxa11_exc	up	ANXA11	ptr	Exc	Exc	EXT_2_L56	0.285983302944413	-0.285983302944413	2.78422718110803e-05	0.00143867878138	up
1565	115.958027101157	-2.12878722912559	0.19953525273348	-10.6687274552383	1.42565440407431e-26	4.66456300333063e-25	L2/L3	Human	DOWN	human_down	chimp_up	ANXA11_L2/L3	DOWN_ANXA11_L2/L3	human_DOWN_ANXA11_L2/L3	chimp_UP_ANXA11_L2/L3	hg	pt	2.12878722912559	human_down_ANXA11_L2/L3	chimp_up_ANXA11_L2/L3	1.5503265341729	0.155464739588899	9.97220680568779	2.01696692358556e-23	2.543726115904e-22	Chimp	UP	macaque_down	UP_ANXA11_L2/L3	macaque_DOWN_ANXA11_L2/L3	rm	-1.5503265341729	macaque_down_ANXA11_L2/L3	up_ANXA11_L2/L3	Exc	chimp_up_ANXA11_Exc	L2/L3	chimp_up_anxa11_exc	up	ANXA11	ptr	Exc	Exc	EXT_4_L56	0.27635294683106	-0.27635294683106	7.60509578646231e-06	0.0001246955336784	up
2528	26.8277854333099	1.36521910216035	0.39012762634387	3.49941662669387	0.0004662773977823	0.001973823863119	L2/L3	Human	UP	human_up	chimp_down	AQP4_L2/L3	UP_AQP4_L2/L3	human_UP_AQP4_L2/L3	chimp_DOWN_AQP4_L2/L3	hg	pt	-1.36521910216035	human_up_AQP4_L2/L3	chimp_down_AQP4_L2/L3	-1.03127221453132	0.377987413678798	-2.72832421718588	0.0063657007532968	0.0118393292100175	Chimp	DOWN	macaque_up	DOWN_AQP4_L2/L3	macaque_UP_AQP4_L2/L3	rm	1.03127221453132	macaque_up_AQP4_L2/L3	down_AQP4_L2/L3	Exc	chimp_down_AQP4_Exc	L2/L3	chimp_down_aqp4_exc	down	AQP4	ptr	Exc	Exc	EXT_9_L6	0.41604872207308	-0.41604872207308	5.82744264378632e-09	3.36294042989596e-07	up
1351	43.7660827720465	-0.61590105454511	0.236767618429261	-2.60128922456144	0.0092874116947352	0.0273436423315672	L2/L3	Human	DOWN	human_down	chimp_up	ARC_L2/L3	DOWN_ARC_L2/L3	human_DOWN_ARC_L2/L3	chimp_UP_ARC_L2/L3	hg	pt	0.61590105454511	human_down_ARC_L2/L3	chimp_up_ARC_L2/L3	1.66500411885289	0.249349617638469	6.67738789664788	2.43238537505408e-11	1.35653574636848e-10	Chimp	UP	macaque_down	UP_ARC_L2/L3	macaque_DOWN_ARC_L2/L3	rm	-1.66500411885289	macaque_down_ARC_L2/L3	up_ARC_L2/L3	Exc	chimp_up_ARC_Exc	L2/L3	chimp_up_arc_exc	up	ARC	ptr	Exc	Exc	EXT_4_L56	-0.269183979640974	0.269183979640974	0.000324848884455	0.0023209082949622	down
1351	43.7660827720465	-0.61590105454511	0.236767618429261	-2.60128922456144	0.0092874116947352	0.0273436423315672	L2/L3	Human	DOWN	human_down	chimp_up	ARC_L2/L3	DOWN_ARC_L2/L3	human_DOWN_ARC_L2/L3	chimp_UP_ARC_L2/L3	hg	pt	0.61590105454511	human_down_ARC_L2/L3	chimp_up_ARC_L2/L3	1.66500411885289	0.249349617638469	6.67738789664788	2.43238537505408e-11	1.35653574636848e-10	Chimp	UP	macaque_down	UP_ARC_L2/L3	macaque_DOWN_ARC_L2/L3	rm	-1.66500411885289	macaque_down_ARC_L2/L3	up_ARC_L2/L3	Exc	chimp_up_ARC_Exc	L2/L3	chimp_up_arc_exc	up	ARC	ptr	Exc	Exc	EXT_6_L23	-0.312807564371156	0.312807564371156	7.63531876813398e-06	0.0003290405333838	down
352	389.175002630226	0.568459854459966	0.0802650887179296	7.08228027327879	1.418014930596e-12	1.89544236094394e-11	L2/L3	Human	UP	human_up	chimp_down	ARHGEF4_L2/L3	UP_ARHGEF4_L2/L3	human_UP_ARHGEF4_L2/L3	chimp_DOWN_ARHGEF4_L2/L3	hg	pt	-0.568459854459966	human_up_ARHGEF4_L2/L3	chimp_down_ARHGEF4_L2/L3	-0.670736128538074	0.0710272206944696	-9.44336723273052	3.60988259011779e-21	4.02833152706216e-20	Chimp	DOWN	macaque_up	DOWN_ARHGEF4_L2/L3	macaque_UP_ARHGEF4_L2/L3	rm	0.670736128538074	macaque_up_ARHGEF4_L2/L3	down_ARHGEF4_L2/L3	Exc	chimp_down_ARHGEF4_Exc	L2/L3	chimp_down_arhgef4_exc	down	ARHGEF4	ptr	Exc	Exc	EXT_3_L23	-0.254994506546509	0.254994506546509	1.5630505758534e-05	0.0006374661777663	down
352	389.175002630226	0.568459854459966	0.0802650887179296	7.08228027327879	1.418014930596e-12	1.89544236094394e-11	L2/L3	Human	UP	human_up	chimp_down	ARHGEF4_L2/L3	UP_ARHGEF4_L2/L3	human_UP_ARHGEF4_L2/L3	chimp_DOWN_ARHGEF4_L2/L3	hg	pt	-0.568459854459966	human_up_ARHGEF4_L2/L3	chimp_down_ARHGEF4_L2/L3	-0.670736128538074	0.0710272206944696	-9.44336723273052	3.60988259011779e-21	4.02833152706216e-20	Chimp	DOWN	macaque_up	DOWN_ARHGEF4_L2/L3	macaque_UP_ARHGEF4_L2/L3	rm	0.670736128538074	macaque_up_ARHGEF4_L2/L3	down_ARHGEF4_L2/L3	Exc	chimp_down_ARHGEF4_Exc	L2/L3	chimp_down_arhgef4_exc	down	ARHGEF4	ptr	Exc	Exc	EXT_9_L6	-0.276801713102811	0.276801713102811	3.25324054499124e-09	2.05592827324876e-07	down
171	605.305197821337	-0.762484848926879	0.0679871342864216	-11.2151344063808	3.43663925103612e-29	1.28287584401581e-27	L2/L3	Human	DOWN	human_down	chimp_up	ATP2B4_L2/L3	DOWN_ATP2B4_L2/L3	human_DOWN_ATP2B4_L2/L3	chimp_UP_ATP2B4_L2/L3	hg	pt	0.762484848926879	human_down_ATP2B4_L2/L3	chimp_up_ATP2B4_L2/L3	1.09647068756501	0.0629221844257026	17.425820441115	5.2549286407294e-68	2.8662809858221e-66	Chimp	UP	macaque_down	UP_ATP2B4_L2/L3	macaque_DOWN_ATP2B4_L2/L3	rm	-1.09647068756501	macaque_down_ATP2B4_L2/L3	up_ATP2B4_L2/L3	Exc	chimp_up_ATP2B4_Exc	L2/L3	chimp_up_atp2b4_exc	up	ATP2B4	ptr	Exc	Exc	EXT_4_L56	0.346690350616598	-0.346690350616598	8.36246912442115e-05	0.0008067696622746	up
1842	101.284496251372	0.631717741660056	0.176921790283927	3.57060450635428	0.0003561583175145	0.0015472936034761	L2/L3	Human	UP	human_up	chimp_down	ATP5F1B_L2/L3	UP_ATP5F1B_L2/L3	human_UP_ATP5F1B_L2/L3	chimp_DOWN_ATP5F1B_L2/L3	hg	pt	-0.631717741660056	human_up_ATP5F1B_L2/L3	chimp_down_ATP5F1B_L2/L3	-1.40768166714006	0.147756177643826	-9.52705795173828	1.61803702938685e-21	1.84181139601075e-20	Chimp	DOWN	macaque_up	DOWN_ATP5F1B_L2/L3	macaque_UP_ATP5F1B_L2/L3	rm	1.40768166714006	macaque_up_ATP5F1B_L2/L3	down_ATP5F1B_L2/L3	Exc	chimp_down_ATP5F1B_Exc	L2/L3	chimp_down_atp5f1b_exc	down	ATP5F1B	ptr	Exc	Exc	EXT_11_L34	0.318553582055987	-0.318553582055987	1.10706458499406e-05	0.0003174435913743	up
2786	88.8432822832204	2.79921394019796	0.179402448979111	15.6029862252543	6.94672727077203e-55	7.03860334112741e-53	L2/L3	Human	UP	human_up	chimp_down	ATP5F1E_L2/L3	UP_ATP5F1E_L2/L3	human_UP_ATP5F1E_L2/L3	chimp_DOWN_ATP5F1E_L2/L3	hg	pt	-2.79921394019796	human_up_ATP5F1E_L2/L3	chimp_down_ATP5F1E_L2/L3	-1.21843595380184	0.193724244341722	-6.28953778058138	3.18412610508633e-10	1.60764308072099e-09	Chimp	DOWN	macaque_up	DOWN_ATP5F1E_L2/L3	macaque_UP_ATP5F1E_L2/L3	rm	1.21843595380184	macaque_up_ATP5F1E_L2/L3	down_ATP5F1E_L2/L3	Exc	chimp_down_ATP5F1E_Exc	L2/L3	chimp_down_atp5f1e_exc	down	ATP5F1E	ptr	Exc	Exc	EXT_4_L56	0.34155056386817	-0.34155056386817	6.77883321145186e-06	0.0001153186797289	up
1202	29.685851402396	1.09897325277143	0.278097877525938	3.95174987507383	7.75818069137313e-05	0.0003872397704	L2/L3	Human	UP	human_up	chimp_down	ATP6V1F_L2/L3	UP_ATP6V1F_L2/L3	human_UP_ATP6V1F_L2/L3	chimp_DOWN_ATP6V1F_L2/L3	hg	pt	-1.09897325277143	human_up_ATP6V1F_L2/L3	chimp_down_ATP6V1F_L2/L3	-0.895278902847221	0.2571314538741	-3.48179458155897	0.0004980656112363	0.0011294731147778	Chimp	DOWN	macaque_up	DOWN_ATP6V1F_L2/L3	macaque_UP_ATP6V1F_L2/L3	rm	0.895278902847221	macaque_up_ATP6V1F_L2/L3	down_ATP6V1F_L2/L3	Exc	chimp_down_ATP6V1F_Exc	L2/L3	chimp_down_atp6v1f_exc	down	ATP6V1F	ptr	Exc	Exc	EXT_10_L34	0.292700757762595	-0.292700757762595	9.71565153426741e-06	0.0004414782117885	up
1202	29.685851402396	1.09897325277143	0.278097877525938	3.95174987507383	7.75818069137313e-05	0.0003872397704	L2/L3	Human	UP	human_up	chimp_down	ATP6V1F_L2/L3	UP_ATP6V1F_L2/L3	human_UP_ATP6V1F_L2/L3	chimp_DOWN_ATP6V1F_L2/L3	hg	pt	-1.09897325277143	human_up_ATP6V1F_L2/L3	chimp_down_ATP6V1F_L2/L3	-0.895278902847221	0.2571314538741	-3.48179458155897	0.0004980656112363	0.0011294731147778	Chimp	DOWN	macaque_up	DOWN_ATP6V1F_L2/L3	macaque_UP_ATP6V1F_L2/L3	rm	0.895278902847221	macaque_up_ATP6V1F_L2/L3	down_ATP6V1F_L2/L3	Exc	chimp_down_ATP6V1F_Exc	L2/L3	chimp_down_atp6v1f_exc	down	ATP6V1F	ptr	Exc	Exc	EXT_11_L34	0.272127641955588	-0.272127641955588	6.88711781851006e-05	0.0011784492225997	up
1769	146.487697275685	-1.87517716420459	0.176299326959601	-10.6363262783997	2.0193498474794e-26	6.5389462586936e-25	L2/L3	Human	DOWN	human_down	chimp_up	B4GALNT3_L2/L3	DOWN_B4GALNT3_L2/L3	human_DOWN_B4GALNT3_L2/L3	chimp_UP_B4GALNT3_L2/L3	hg	pt	1.87517716420459	human_down_B4GALNT3_L2/L3	chimp_up_B4GALNT3_L2/L3	1.76251140382953	0.152508370676274	11.5568174783715	6.81893878441551e-31	1.18553045124236e-29	Chimp	UP	macaque_down	UP_B4GALNT3_L2/L3	macaque_DOWN_B4GALNT3_L2/L3	rm	-1.76251140382953	macaque_down_B4GALNT3_L2/L3	up_B4GALNT3_L2/L3	Exc	chimp_up_B4GALNT3_Exc	L2/L3	chimp_up_b4galnt3_exc	up	B4GALNT3	ptr	Exc	Exc	EXT_6_L23	-0.28561606348551	0.28561606348551	4.18022774938683e-06	0.000218190869779	down
763	1499.62260172638	0.703711224385337	0.0532336617839467	13.2192902160555	6.79016667900888e-40	3.85776213879505e-38	L2/L3	Human	UP	human_up	chimp_down	BASP1-AS1_L2/L3	UP_BASP1-AS1_L2/L3	human_UP_BASP1-AS1_L2/L3	chimp_DOWN_BASP1-AS1_L2/L3	hg	pt	-0.703711224385337	human_up_BASP1-AS1_L2/L3	chimp_down_BASP1-AS1_L2/L3	-0.558651717039073	0.0507452643004459	-11.0089428982275	3.46039955270892e-28	5.44795797479325e-27	Chimp	DOWN	macaque_up	DOWN_BASP1-AS1_L2/L3	macaque_UP_BASP1-AS1_L2/L3	rm	0.558651717039073	macaque_up_BASP1-AS1_L2/L3	down_BASP1-AS1_L2/L3	Exc	chimp_down_BASP1-AS1_Exc	L2/L3	chimp_down_basp1-as1_exc	down	BASP1-AS1	ptr	Exc	Exc	EXT_6_L23	-0.500358047490362	0.500358047490362	7.34271170480968e-09	2.19390110920149e-06	down
2947	127.571377380263	0.984957086422804	0.131672323680623	7.48036534094938	7.41162775961883e-14	1.10480989525925e-12	L2/L3	Human	UP	human_up	chimp_down	BEX1_L2/L3	UP_BEX1_L2/L3	human_UP_BEX1_L2/L3	chimp_DOWN_BEX1_L2/L3	hg	pt	-0.984957086422804	human_up_BEX1_L2/L3	chimp_down_BEX1_L2/L3	-0.634881301393225	0.12384555762424	-5.12639543615701	2.95341961117621e-07	1.06857483078318e-06	Chimp	DOWN	macaque_up	DOWN_BEX1_L2/L3	macaque_UP_BEX1_L2/L3	rm	0.634881301393225	macaque_up_BEX1_L2/L3	down_BEX1_L2/L3	Exc	chimp_down_BEX1_Exc	L2/L3	chimp_down_bex1_exc	down	BEX1	ptr	Exc	Exc	EXT_9_L6	0.38249670743308	-0.38249670743308	0.000646190560268	0.0043691558656521	up
2947	127.571377380263	0.984957086422804	0.131672323680623	7.48036534094938	7.41162775961883e-14	1.10480989525925e-12	L2/L3	Human	UP	human_up	chimp_down	BEX1_L2/L3	UP_BEX1_L2/L3	human_UP_BEX1_L2/L3	chimp_DOWN_BEX1_L2/L3	hg	pt	-0.984957086422804	human_up_BEX1_L2/L3	chimp_down_BEX1_L2/L3	-0.634881301393225	0.12384555762424	-5.12639543615701	2.95341961117621e-07	1.06857483078318e-06	Chimp	DOWN	macaque_up	DOWN_BEX1_L2/L3	macaque_UP_BEX1_L2/L3	rm	0.634881301393225	macaque_up_BEX1_L2/L3	down_BEX1_L2/L3	Exc	chimp_down_BEX1_Exc	L2/L3	chimp_down_bex1_exc	down	BEX1	ptr	Exc	Exc	EXT_6_L23	0.267370251315115	-0.267370251315115	0.0005726528708276	0.0074438309626321	up
2947	127.571377380263	0.984957086422804	0.131672323680623	7.48036534094938	7.41162775961883e-14	1.10480989525925e-12	L2/L3	Human	UP	human_up	chimp_down	BEX1_L2/L3	UP_BEX1_L2/L3	human_UP_BEX1_L2/L3	chimp_DOWN_BEX1_L2/L3	hg	pt	-0.984957086422804	human_up_BEX1_L2/L3	chimp_down_BEX1_L2/L3	-0.634881301393225	0.12384555762424	-5.12639543615701	2.95341961117621e-07	1.06857483078318e-06	Chimp	DOWN	macaque_up	DOWN_BEX1_L2/L3	macaque_UP_BEX1_L2/L3	rm	0.634881301393225	macaque_up_BEX1_L2/L3	down_BEX1_L2/L3	Exc	chimp_down_BEX1_Exc	L2/L3	chimp_down_bex1_exc	down	BEX1	ptr	Exc	Exc	EXT_10_L34	0.265920157152327	-0.265920157152327	0.0004937201402787	0.0066504364915331	up
346	414.33347844247	0.648844678318019	0.0794942766492549	8.16215588929572	3.29097080555035e-16	5.90076690990972e-15	L2/L3	Human	UP	human_up	chimp_down	BIN1_L2/L3	UP_BIN1_L2/L3	human_UP_BIN1_L2/L3	chimp_DOWN_BIN1_L2/L3	hg	pt	-0.648844678318019	human_up_BIN1_L2/L3	chimp_down_BIN1_L2/L3	-0.94290575652482	0.0689172763388194	-13.6817037267868	1.30596471833938e-42	3.45877500292639e-41	Chimp	DOWN	macaque_up	DOWN_BIN1_L2/L3	macaque_UP_BIN1_L2/L3	rm	0.94290575652482	macaque_up_BIN1_L2/L3	down_BIN1_L2/L3	Exc	chimp_down_BIN1_Exc	L2/L3	chimp_down_bin1_exc	down	BIN1	ptr	Exc	Exc	EXT_9_L6	0.306087355856643	-0.306087355856643	4.71291800772122e-07	1.26591312640251e-05	up
346	414.33347844247	0.648844678318019	0.0794942766492549	8.16215588929572	3.29097080555035e-16	5.90076690990972e-15	L2/L3	Human	UP	human_up	chimp_down	BIN1_L2/L3	UP_BIN1_L2/L3	human_UP_BIN1_L2/L3	chimp_DOWN_BIN1_L2/L3	hg	pt	-0.648844678318019	human_up_BIN1_L2/L3	chimp_down_BIN1_L2/L3	-0.94290575652482	0.0689172763388194	-13.6817037267868	1.30596471833938e-42	3.45877500292639e-41	Chimp	DOWN	macaque_up	DOWN_BIN1_L2/L3	macaque_UP_BIN1_L2/L3	rm	0.94290575652482	macaque_up_BIN1_L2/L3	down_BIN1_L2/L3	Exc	chimp_down_BIN1_Exc	L2/L3	chimp_down_bin1_exc	down	BIN1	ptr	Exc	Exc	EXT_4_L56	-0.451621410531473	0.451621410531473	0.0001565840236889	0.0012974521571621	down
63	55.7531390998973	0.912780212575028	0.240631916794026	3.79326327419958	0.0001486803710409	0.0007018109313175	L2/L3	Human	UP	human_up	chimp_down	C1orf52_L2/L3	UP_C1orf52_L2/L3	human_UP_C1orf52_L2/L3	chimp_DOWN_C1orf52_L2/L3	hg	pt	-0.912780212575028	human_up_C1orf52_L2/L3	chimp_down_C1orf52_L2/L3	-1.63236722968442	0.204775118162684	-7.97151159931249	1.56745178778133e-15	1.21501726222945e-14	Chimp	DOWN	macaque_up	DOWN_C1orf52_L2/L3	macaque_UP_C1orf52_L2/L3	rm	1.63236722968442	macaque_up_C1orf52_L2/L3	down_C1orf52_L2/L3	Exc	chimp_down_C1orf52_Exc	L2/L3	chimp_down_c1orf52_exc	down	C1orf52	ptr	Exc	Exc	EXT_4_L56	0.329432375219146	-0.329432375219146	7.1559024081162e-07	2.21783107735866e-05	up
1898	454.103217904388	-1.17401124240896	0.0869049599109075	-13.5091396810092	1.38126133628871e-41	8.38944558038118e-40	L2/L3	Human	DOWN	human_down	chimp_up	CABP1_L2/L3	DOWN_CABP1_L2/L3	human_DOWN_CABP1_L2/L3	chimp_UP_CABP1_L2/L3	hg	pt	1.17401124240896	human_down_CABP1_L2/L3	chimp_up_CABP1_L2/L3	1.20286166569025	0.0769101291057867	15.639834176273	3.89741623733639e-55	1.47692867143323e-53	Chimp	UP	macaque_down	UP_CABP1_L2/L3	macaque_DOWN_CABP1_L2/L3	rm	-1.20286166569025	macaque_down_CABP1_L2/L3	up_CABP1_L2/L3	Exc	chimp_up_CABP1_Exc	L2/L3	chimp_up_cabp1_exc	up	CABP1	ptr	Exc	Exc	EXT_4_L56	-0.297907607339126	0.297907607339126	2.89705979641406e-05	0.0003544614427662	down
1898	454.103217904388	-1.17401124240896	0.0869049599109075	-13.5091396810092	1.38126133628871e-41	8.38944558038118e-40	L2/L3	Human	DOWN	human_down	chimp_up	CABP1_L2/L3	DOWN_CABP1_L2/L3	human_DOWN_CABP1_L2/L3	chimp_UP_CABP1_L2/L3	hg	pt	1.17401124240896	human_down_CABP1_L2/L3	chimp_up_CABP1_L2/L3	1.20286166569025	0.0769101291057867	15.639834176273	3.89741623733639e-55	1.47692867143323e-53	Chimp	UP	macaque_down	UP_CABP1_L2/L3	macaque_DOWN_CABP1_L2/L3	rm	-1.20286166569025	macaque_down_CABP1_L2/L3	up_CABP1_L2/L3	Exc	chimp_up_CABP1_Exc	L2/L3	chimp_up_cabp1_exc	up	CABP1	ptr	Exc	Exc	EXT_9_L6	-0.647381139055454	0.647381139055454	3.95504629055166e-14	2.14425957047224e-11	down
1197	801.695238714144	1.7714342713254	0.175255276093518	10.1077371866405	5.10497167883825e-24	1.46149755602365e-22	L2/L3	Human	UP	human_up	chimp_down	CADPS2_L2/L3	UP_CADPS2_L2/L3	human_UP_CADPS2_L2/L3	chimp_DOWN_CADPS2_L2/L3	hg	pt	-1.7714342713254	human_up_CADPS2_L2/L3	chimp_down_CADPS2_L2/L3	-1.51811323077889	0.174246554539274	-8.71244332373139	2.97394010752378e-18	2.74927901125286e-17	Chimp	DOWN	macaque_up	DOWN_CADPS2_L2/L3	macaque_UP_CADPS2_L2/L3	rm	1.51811323077889	macaque_up_CADPS2_L2/L3	down_CADPS2_L2/L3	Exc	chimp_down_CADPS2_Exc	L2/L3	chimp_down_cadps2_exc	down	CADPS2	ptr	Exc	Exc	EXT_4_L56	-0.259108932796503	0.259108932796503	2.70549354833354e-05	0.0003337776021141	down
1197	801.695238714144	1.7714342713254	0.175255276093518	10.1077371866405	5.10497167883825e-24	1.46149755602365e-22	L2/L3	Human	UP	human_up	chimp_down	CADPS2_L2/L3	UP_CADPS2_L2/L3	human_UP_CADPS2_L2/L3	chimp_DOWN_CADPS2_L2/L3	hg	pt	-1.7714342713254	human_up_CADPS2_L2/L3	chimp_down_CADPS2_L2/L3	-1.51811323077889	0.174246554539274	-8.71244332373139	2.97394010752378e-18	2.74927901125286e-17	Chimp	DOWN	macaque_up	DOWN_CADPS2_L2/L3	macaque_UP_CADPS2_L2/L3	rm	1.51811323077889	macaque_up_CADPS2_L2/L3	down_CADPS2_L2/L3	Exc	chimp_down_CADPS2_Exc	L2/L3	chimp_down_cadps2_exc	down	CADPS2	ptr	Exc	Exc	EXT_8_L6	-0.280891435336169	0.280891435336169	8.5490445065807e-06	0.0002447894795426	down
1213	356.512905154689	-1.04151732836215	0.0892578444617609	-11.6686363494734	1.84354539389045e-31	7.72076810961321e-30	L2/L3	Human	DOWN	human_down	chimp_up	CALD1_L2/L3	DOWN_CALD1_L2/L3	human_DOWN_CALD1_L2/L3	chimp_UP_CALD1_L2/L3	hg	pt	1.04151732836215	human_down_CALD1_L2/L3	chimp_up_CALD1_L2/L3	1.0699211262	0.0773214151893374	13.8373195004266	1.5176099554264e-43	4.14361407761096e-42	Chimp	UP	macaque_down	UP_CALD1_L2/L3	macaque_DOWN_CALD1_L2/L3	rm	-1.0699211262	macaque_down_CALD1_L2/L3	up_CALD1_L2/L3	Exc	chimp_up_CALD1_Exc	L2/L3	chimp_up_cald1_exc	up	CALD1	ptr	Exc	Exc	EXT_3_L23	-0.297096027249777	0.297096027249777	0.0005626138519832	0.0075837565292052	down
1213	356.512905154689	-1.04151732836215	0.0892578444617609	-11.6686363494734	1.84354539389045e-31	7.72076810961321e-30	L2/L3	Human	DOWN	human_down	chimp_up	CALD1_L2/L3	DOWN_CALD1_L2/L3	human_DOWN_CALD1_L2/L3	chimp_UP_CALD1_L2/L3	hg	pt	1.04151732836215	human_down_CALD1_L2/L3	chimp_up_CALD1_L2/L3	1.0699211262	0.0773214151893374	13.8373195004266	1.5176099554264e-43	4.14361407761096e-42	Chimp	UP	macaque_down	UP_CALD1_L2/L3	macaque_DOWN_CALD1_L2/L3	rm	-1.0699211262	macaque_down_CALD1_L2/L3	up_CALD1_L2/L3	Exc	chimp_up_CALD1_Exc	L2/L3	chimp_up_cald1_exc	up	CALD1	ptr	Exc	Exc	EXT_6_L23	-0.30466599336473	0.30466599336473	4.99842456676598e-05	0.0013094850975487	down
692	831.634657569175	0.505188063450034	0.0869495920903532	5.81012574417911	6.24259368092602e-09	5.78894589888319e-08	L2/L3	Human	UP	human_up	chimp_down	CAMK2D_L2/L3	UP_CAMK2D_L2/L3	human_UP_CAMK2D_L2/L3	chimp_DOWN_CAMK2D_L2/L3	hg	pt	-0.505188063450034	human_up_CAMK2D_L2/L3	chimp_down_CAMK2D_L2/L3	-0.609103236319735	0.08305137145429	-7.33405391932599	2.232931919854e-13	1.4763984810441e-12	Chimp	DOWN	macaque_up	DOWN_CAMK2D_L2/L3	macaque_UP_CAMK2D_L2/L3	rm	0.609103236319735	macaque_up_CAMK2D_L2/L3	down_CAMK2D_L2/L3	Exc	chimp_down_CAMK2D_Exc	L2/L3	chimp_down_camk2d_exc	down	CAMK2D	ptr	Exc	Exc	EXT_3_L23	0.329087053588745	-0.329087053588745	6.98768397697829e-06	0.0003789812477356	up
1177	266.200815799038	-0.555307270538247	0.0980549797044986	-5.66322355286531	1.48555416293035e-08	1.31281669535168e-07	L2/L3	Human	DOWN	human_down	chimp_up	CASTOR3_L2/L3	DOWN_CASTOR3_L2/L3	human_DOWN_CASTOR3_L2/L3	chimp_UP_CASTOR3_L2/L3	hg	pt	0.555307270538247	human_down_CASTOR3_L2/L3	chimp_up_CASTOR3_L2/L3	3.27804108606975	0.147451402713922	22.2313319896294	1.70985216865296e-109	2.2896649602254e-107	Chimp	UP	macaque_down	UP_CASTOR3_L2/L3	macaque_DOWN_CASTOR3_L2/L3	rm	-3.27804108606975	macaque_down_CASTOR3_L2/L3	up_CASTOR3_L2/L3	Exc	chimp_up_CASTOR3_Exc	L2/L3	chimp_up_castor3_exc	up	CASTOR3	ptr	Exc	Exc	EXT_4_L56	-0.253098933689321	0.253098933689321	1.55968657185942e-07	7.49812672341864e-06	down
1177	266.200815799038	-0.555307270538247	0.0980549797044986	-5.66322355286531	1.48555416293035e-08	1.31281669535168e-07	L2/L3	Human	DOWN	human_down	chimp_up	CASTOR3_L2/L3	DOWN_CASTOR3_L2/L3	human_DOWN_CASTOR3_L2/L3	chimp_UP_CASTOR3_L2/L3	hg	pt	0.555307270538247	human_down_CASTOR3_L2/L3	chimp_up_CASTOR3_L2/L3	3.27804108606975	0.147451402713922	22.2313319896294	1.70985216865296e-109	2.2896649602254e-107	Chimp	UP	macaque_down	UP_CASTOR3_L2/L3	macaque_DOWN_CASTOR3_L2/L3	rm	-3.27804108606975	macaque_down_CASTOR3_L2/L3	up_CASTOR3_L2/L3	Exc	chimp_up_CASTOR3_Exc	L2/L3	chimp_up_castor3_exc	up	CASTOR3	ptr	Exc	Exc	EXT_6_L23	-0.281192808361195	0.281192808361195	1.17019196323275e-06	8.79272811054701e-05	down
1840	30.446929269187	0.942024095813997	0.316365616669308	2.97764373300617	0.0029047341120801	0.0100324205030327	L2/L3	Human	UP	human_up	chimp_down	CD63_L2/L3	UP_CD63_L2/L3	human_UP_CD63_L2/L3	chimp_DOWN_CD63_L2/L3	hg	pt	-0.942024095813997	human_up_CD63_L2/L3	chimp_down_CD63_L2/L3	-1.51893012033181	0.272190712791706	-5.58038922325088	2.39980954047064e-08	9.88454470479664e-08	Chimp	DOWN	macaque_up	DOWN_CD63_L2/L3	macaque_UP_CD63_L2/L3	rm	1.51893012033181	macaque_up_CD63_L2/L3	down_CD63_L2/L3	Exc	chimp_down_CD63_Exc	L2/L3	chimp_down_cd63_exc	down	CD63	ptr	Exc	Exc	EXT_4_L56	0.277283237673349	-0.277283237673349	1.87500022521809e-05	0.0002514395988158	up
2344	4343.17082028167	-0.69058340075748	0.060379622742148	-11.4373586550321	2.72041989169507e-30	1.09348943617367e-28	L2/L3	Human	DOWN	human_down	chimp_up	CDH13_L2/L3	DOWN_CDH13_L2/L3	human_DOWN_CDH13_L2/L3	chimp_UP_CDH13_L2/L3	hg	pt	0.69058340075748	human_down_CDH13_L2/L3	chimp_up_CDH13_L2/L3	0.584983236791544	0.0589652743297429	9.92080921255836	3.38004593242111e-23	4.21594844820458e-22	Chimp	UP	macaque_down	UP_CDH13_L2/L3	macaque_DOWN_CDH13_L2/L3	rm	-0.584983236791544	macaque_down_CDH13_L2/L3	up_CDH13_L2/L3	Exc	chimp_up_CDH13_Exc	L2/L3	chimp_up_cdh13_exc	up	CDH13	ptr	Exc	Exc	EXT_8_L6	-0.401487859840678	0.401487859840678	1.88963207874557e-05	0.0004296396051172	down
1411	222.009673970631	1.30992066132088	0.110881198391786	11.8137310952613	3.3151629958404e-32	1.42086722786633e-30	L2/L3	Human	UP	human_up	chimp_down	CEMIP2_L2/L3	UP_CEMIP2_L2/L3	human_UP_CEMIP2_L2/L3	chimp_DOWN_CEMIP2_L2/L3	hg	pt	-1.30992066132088	human_up_CEMIP2_L2/L3	chimp_down_CEMIP2_L2/L3	-1.30285808246695	0.101771218112069	-12.8018324496447	1.60127527307287e-37	3.56377193361016e-36	Chimp	DOWN	macaque_up	DOWN_CEMIP2_L2/L3	macaque_UP_CEMIP2_L2/L3	rm	1.30285808246695	macaque_up_CEMIP2_L2/L3	down_CEMIP2_L2/L3	Exc	chimp_down_CEMIP2_Exc	L2/L3	chimp_down_cemip2_exc	down	CEMIP2	ptr	Exc	Exc	EXT_6_L23	-0.265298790889975	0.265298790889975	0.0007173024635321	0.0086590508519902	down
1685	169.453455955005	0.866483035963493	0.114331517546014	7.57868918878617	3.49063615864124e-14	5.35206535704637e-13	L2/L3	Human	UP	human_up	chimp_down	CFL1_L2/L3	UP_CFL1_L2/L3	human_UP_CFL1_L2/L3	chimp_DOWN_CFL1_L2/L3	hg	pt	-0.866483035963493	human_up_CFL1_L2/L3	chimp_down_CFL1_L2/L3	-0.605514150747423	0.105990366695728	-5.71291683975117	1.11055957626084e-08	4.76359511602544e-08	Chimp	DOWN	macaque_up	DOWN_CFL1_L2/L3	macaque_UP_CFL1_L2/L3	rm	0.605514150747423	macaque_up_CFL1_L2/L3	down_CFL1_L2/L3	Exc	chimp_down_CFL1_Exc	L2/L3	chimp_down_cfl1_exc	down	CFL1	ptr	Exc	Exc	EXT_8_L6	0.41046890115265	-0.41046890115265	2.52197330179854e-05	0.0005340819561214	up
1685	169.453455955005	0.866483035963493	0.114331517546014	7.57868918878617	3.49063615864124e-14	5.35206535704637e-13	L2/L3	Human	UP	human_up	chimp_down	CFL1_L2/L3	UP_CFL1_L2/L3	human_UP_CFL1_L2/L3	chimp_DOWN_CFL1_L2/L3	hg	pt	-0.866483035963493	human_up_CFL1_L2/L3	chimp_down_CFL1_L2/L3	-0.605514150747423	0.105990366695728	-5.71291683975117	1.11055957626084e-08	4.76359511602544e-08	Chimp	DOWN	macaque_up	DOWN_CFL1_L2/L3	macaque_UP_CFL1_L2/L3	rm	0.605514150747423	macaque_up_CFL1_L2/L3	down_CFL1_L2/L3	Exc	chimp_down_CFL1_Exc	L2/L3	chimp_down_cfl1_exc	down	CFL1	ptr	Exc	Exc	EXT_6_L23	0.283431044432826	-0.283431044432826	0.0001030032958801	0.0021940878591801	up
805	98.2733061384828	-0.635691487375152	0.166603293356499	-3.81559976737611	0.0001358525515967	0.0006466746161414	L2/L3	Human	DOWN	human_down	chimp_up	CMYA5_L2/L3	DOWN_CMYA5_L2/L3	human_DOWN_CMYA5_L2/L3	chimp_UP_CMYA5_L2/L3	hg	pt	0.635691487375152	human_down_CMYA5_L2/L3	chimp_up_CMYA5_L2/L3	0.837615825590053	0.15093435662914	5.54953719151003	2.86426816620646e-08	1.16805296851492e-07	Chimp	UP	macaque_down	UP_CMYA5_L2/L3	macaque_DOWN_CMYA5_L2/L3	rm	-0.837615825590053	macaque_down_CMYA5_L2/L3	up_CMYA5_L2/L3	Exc	chimp_up_CMYA5_Exc	L2/L3	chimp_up_cmya5_exc	up	CMYA5	ptr	Exc	Exc	EXT_3_L23	-0.339302097660701	0.339302097660701	0.0001040440143975	0.0022834575108982	down
2650	49.9565184433565	0.692135105146886	0.229794259871158	3.01197734675773	0.0025955196594339	0.0090886591418975	L2/L3	Human	UP	human_up	chimp_down	COX6B1_L2/L3	UP_COX6B1_L2/L3	human_UP_COX6B1_L2/L3	chimp_DOWN_COX6B1_L2/L3	hg	pt	-0.692135105146886	human_up_COX6B1_L2/L3	chimp_down_COX6B1_L2/L3	-0.574101143734121	0.211486045290941	-2.7146053203857	0.00663547976027	0.0122950323045551	Chimp	DOWN	macaque_up	DOWN_COX6B1_L2/L3	macaque_UP_COX6B1_L2/L3	rm	0.574101143734121	macaque_up_COX6B1_L2/L3	down_COX6B1_L2/L3	Exc	chimp_down_COX6B1_Exc	L2/L3	chimp_down_cox6b1_exc	down	COX6B1	ptr	Exc	Exc	EXT_11_L34	0.259605567298389	-0.259605567298389	0.0002726401956625	0.0032605408014933	up
605	71.0337702458398	0.784101288727201	0.190616034007645	4.11351171379294	3.89685257525003e-05	0.0002053693613902	L2/L3	Human	UP	human_up	chimp_down	CPLX1_L2/L3	UP_CPLX1_L2/L3	human_UP_CPLX1_L2/L3	chimp_DOWN_CPLX1_L2/L3	hg	pt	-0.784101288727201	human_up_CPLX1_L2/L3	chimp_down_CPLX1_L2/L3	-0.844866649809501	0.171088527865866	-4.93818411057859	7.8853380366175e-07	2.70713632058003e-06	Chimp	DOWN	macaque_up	DOWN_CPLX1_L2/L3	macaque_UP_CPLX1_L2/L3	rm	0.844866649809501	macaque_up_CPLX1_L2/L3	down_CPLX1_L2/L3	Exc	chimp_down_CPLX1_Exc	L2/L3	chimp_down_cplx1_exc	down	CPLX1	ptr	Exc	Exc	EXT_9_L6	-0.472148058872384	0.472148058872384	2.8345178000686e-05	0.0003545642727201	down
605	71.0337702458398	0.784101288727201	0.190616034007645	4.11351171379294	3.89685257525003e-05	0.0002053693613902	L2/L3	Human	UP	human_up	chimp_down	CPLX1_L2/L3	UP_CPLX1_L2/L3	human_UP_CPLX1_L2/L3	chimp_DOWN_CPLX1_L2/L3	hg	pt	-0.784101288727201	human_up_CPLX1_L2/L3	chimp_down_CPLX1_L2/L3	-0.844866649809501	0.171088527865866	-4.93818411057859	7.8853380366175e-07	2.70713632058003e-06	Chimp	DOWN	macaque_up	DOWN_CPLX1_L2/L3	macaque_UP_CPLX1_L2/L3	rm	0.844866649809501	macaque_up_CPLX1_L2/L3	down_CPLX1_L2/L3	Exc	chimp_down_CPLX1_Exc	L2/L3	chimp_down_cplx1_exc	down	CPLX1	ptr	Exc	Exc	EXT_4_L56	-0.496648571533853	0.496648571533853	0.0007442052834138	0.0044264165803854	down
553	1076.49592911807	-1.23981441706546	0.0621382903642828	-19.9525028737854	1.42569646170605e-88	3.26529042745114e-86	L2/L3	Human	DOWN	human_down	chimp_up	CPNE4_L2/L3	DOWN_CPNE4_L2/L3	human_DOWN_CPNE4_L2/L3	chimp_UP_CPNE4_L2/L3	hg	pt	1.23981441706546	human_down_CPNE4_L2/L3	chimp_up_CPNE4_L2/L3	1.097215529476	0.0548920464867552	19.9886067235759	6.92011730749736e-89	6.34415062082719e-87	Chimp	UP	macaque_down	UP_CPNE4_L2/L3	macaque_DOWN_CPNE4_L2/L3	rm	-1.097215529476	macaque_down_CPNE4_L2/L3	up_CPNE4_L2/L3	Exc	chimp_up_CPNE4_Exc	L2/L3	chimp_up_cpne4_exc	up	CPNE4	ptr	Exc	Exc	EXT_8_L6	-0.265670492183422	0.265670492183422	1.39093967519384e-05	0.0003499585298438	down
553	1076.49592911807	-1.23981441706546	0.0621382903642828	-19.9525028737854	1.42569646170605e-88	3.26529042745114e-86	L2/L3	Human	DOWN	human_down	chimp_up	CPNE4_L2/L3	DOWN_CPNE4_L2/L3	human_DOWN_CPNE4_L2/L3	chimp_UP_CPNE4_L2/L3	hg	pt	1.23981441706546	human_down_CPNE4_L2/L3	chimp_up_CPNE4_L2/L3	1.097215529476	0.0548920464867552	19.9886067235759	6.92011730749736e-89	6.34415062082719e-87	Chimp	UP	macaque_down	UP_CPNE4_L2/L3	macaque_DOWN_CPNE4_L2/L3	rm	-1.097215529476	macaque_down_CPNE4_L2/L3	up_CPNE4_L2/L3	Exc	chimp_up_CPNE4_Exc	L2/L3	chimp_up_cpne4_exc	up	CPNE4	ptr	Exc	Exc	EXT_1_L4	-0.42398364407532	0.42398364407532	4.75288350751354e-07	7.26061392864999e-05	down
553	1076.49592911807	-1.23981441706546	0.0621382903642828	-19.9525028737854	1.42569646170605e-88	3.26529042745114e-86	L2/L3	Human	DOWN	human_down	chimp_up	CPNE4_L2/L3	DOWN_CPNE4_L2/L3	human_DOWN_CPNE4_L2/L3	chimp_UP_CPNE4_L2/L3	hg	pt	1.23981441706546	human_down_CPNE4_L2/L3	chimp_up_CPNE4_L2/L3	1.097215529476	0.0548920464867552	19.9886067235759	6.92011730749736e-89	6.34415062082719e-87	Chimp	UP	macaque_down	UP_CPNE4_L2/L3	macaque_DOWN_CPNE4_L2/L3	rm	-1.097215529476	macaque_down_CPNE4_L2/L3	up_CPNE4_L2/L3	Exc	chimp_up_CPNE4_Exc	L2/L3	chimp_up_cpne4_exc	up	CPNE4	ptr	Exc	Exc	EXT_2_L56	-0.479147722037719	0.479147722037719	3.24840199544436e-05	0.0015822202834094	down
553	1076.49592911807	-1.23981441706546	0.0621382903642828	-19.9525028737854	1.42569646170605e-88	3.26529042745114e-86	L2/L3	Human	DOWN	human_down	chimp_up	CPNE4_L2/L3	DOWN_CPNE4_L2/L3	human_DOWN_CPNE4_L2/L3	chimp_UP_CPNE4_L2/L3	hg	pt	1.23981441706546	human_down_CPNE4_L2/L3	chimp_up_CPNE4_L2/L3	1.097215529476	0.0548920464867552	19.9886067235759	6.92011730749736e-89	6.34415062082719e-87	Chimp	UP	macaque_down	UP_CPNE4_L2/L3	macaque_DOWN_CPNE4_L2/L3	rm	-1.097215529476	macaque_down_CPNE4_L2/L3	up_CPNE4_L2/L3	Exc	chimp_up_CPNE4_Exc	L2/L3	chimp_up_cpne4_exc	up	CPNE4	ptr	Exc	Exc	EXT_6_L23	-0.503070231342893	0.503070231342893	0.000558655179424	0.0072983138361356	down
861	33.4746098739255	1.71139599745107	0.364761288279386	4.69182463282738	2.70779187655957e-06	1.74942577548167e-05	L2/L3	Human	UP	human_up	chimp_down	CXCL14_L2/L3	UP_CXCL14_L2/L3	human_UP_CXCL14_L2/L3	chimp_DOWN_CXCL14_L2/L3	hg	pt	-1.71139599745107	human_up_CXCL14_L2/L3	chimp_down_CXCL14_L2/L3	-2.74798302317949	0.319337160853758	-8.60527166908064	7.61362165213292e-18	6.87157461947142e-17	Chimp	DOWN	macaque_up	DOWN_CXCL14_L2/L3	macaque_UP_CXCL14_L2/L3	rm	2.74798302317949	macaque_up_CXCL14_L2/L3	down_CXCL14_L2/L3	Exc	chimp_down_CXCL14_Exc	L2/L3	chimp_down_cxcl14_exc	down	CXCL14	ptr	Exc	Exc	EXT_4_L56	-0.32478697173415	0.32478697173415	8.65832132840381e-05	0.0008289798777951	down
1963	119.493046292918	-3.64400585660891	0.273235886201529	-13.3364833853531	1.42001723299572e-40	8.30370183560553e-39	L2/L3	Human	DOWN	human_down	chimp_up	DACH1_L2/L3	DOWN_DACH1_L2/L3	human_DOWN_DACH1_L2/L3	chimp_UP_DACH1_L2/L3	hg	pt	3.64400585660891	human_down_DACH1_L2/L3	chimp_up_DACH1_L2/L3	1.87445157272983	0.154603912248352	12.1242182391786	7.86067131196132e-34	1.53077582836528e-32	Chimp	UP	macaque_down	UP_DACH1_L2/L3	macaque_DOWN_DACH1_L2/L3	rm	-1.87445157272983	macaque_down_DACH1_L2/L3	up_DACH1_L2/L3	Exc	chimp_up_DACH1_Exc	L2/L3	chimp_up_dach1_exc	up	DACH1	ptr	Exc	Exc	EXT_5_L56	-0.251591257365413	0.251591257365413	5.85795009896284e-05	0.0017155562030018	down
1844	120.455157753673	0.540029814429581	0.147724368043327	3.65565831543238	0.0002565228400653	0.0011487103227122	L2/L3	Human	UP	human_up	chimp_down	DCTN2_L2/L3	UP_DCTN2_L2/L3	human_UP_DCTN2_L2/L3	chimp_DOWN_DCTN2_L2/L3	hg	pt	-0.540029814429581	human_up_DCTN2_L2/L3	chimp_down_DCTN2_L2/L3	-0.808333338947441	0.128272680779361	-6.30167962528076	2.94437288589457e-10	1.49196581862634e-09	Chimp	DOWN	macaque_up	DOWN_DCTN2_L2/L3	macaque_UP_DCTN2_L2/L3	rm	0.808333338947441	macaque_up_DCTN2_L2/L3	down_DCTN2_L2/L3	Exc	chimp_down_DCTN2_Exc	L2/L3	chimp_down_dctn2_exc	down	DCTN2	ptr	Exc	Exc	EXT_4_L56	0.279709627780227	-0.279709627780227	6.01417173293611e-09	7.98448620365175e-07	up
64	155.454707423821	-0.644476450308912	0.13279897900386	-4.85302262971599	1.21593809580265e-06	8.31565502718906e-06	L2/L3	Human	DOWN	human_down	chimp_up	DDAH1_L2/L3	DOWN_DDAH1_L2/L3	human_DOWN_DDAH1_L2/L3	chimp_UP_DDAH1_L2/L3	hg	pt	0.644476450308912	human_down_DDAH1_L2/L3	chimp_up_DDAH1_L2/L3	0.62858878885739	0.115832461423245	5.4267066514331	5.74033558651783e-08	2.27286775814351e-07	Chimp	UP	macaque_down	UP_DDAH1_L2/L3	macaque_DOWN_DDAH1_L2/L3	rm	-0.62858878885739	macaque_down_DDAH1_L2/L3	up_DDAH1_L2/L3	Exc	chimp_up_DDAH1_Exc	L2/L3	chimp_up_ddah1_exc	up	DDAH1	ptr	Exc	Exc	EXT_4_L56	0.361322557571637	-0.361322557571637	1.54070892355824e-06	3.82276314506292e-05	up
2881	1714.51982881642	0.667454507778952	0.0450534422511709	14.8147283410205	1.17663999786382e-49	9.9887195494331e-48	L2/L3	Human	UP	human_up	chimp_down	DDX17_L2/L3	UP_DDX17_L2/L3	human_UP_DDX17_L2/L3	chimp_DOWN_DDX17_L2/L3	hg	pt	-0.667454507778952	human_up_DDX17_L2/L3	chimp_down_DDX17_L2/L3	-1.1694398043649	0.0397142263627075	-29.446370015734	1.40116235125795e-190	7.2604577836053e-188	Chimp	DOWN	macaque_up	DOWN_DDX17_L2/L3	macaque_UP_DDX17_L2/L3	rm	1.1694398043649	macaque_up_DDX17_L2/L3	down_DDX17_L2/L3	Exc	chimp_down_DDX17_Exc	L2/L3	chimp_down_ddx17_exc	down	DDX17	ptr	Exc	Exc	EXT_9_L6	0.370437367390586	-0.370437367390586	0.0010186703595633	0.0062460258177752	up
2553	2464.54945775952	-0.519880670262073	0.0382518086910255	-13.5910088451332	4.52795786474003e-42	2.79652274078761e-40	L2/L3	Human	DOWN	human_down	chimp_up	DOK6_L2/L3	DOWN_DOK6_L2/L3	human_DOWN_DOK6_L2/L3	chimp_UP_DOK6_L2/L3	hg	pt	0.519880670262073	human_down_DOK6_L2/L3	chimp_up_DOK6_L2/L3	0.933853070343146	0.0365780814434508	25.5304005429281	9.06470052959426e-144	2.37435386619131e-141	Chimp	UP	macaque_down	UP_DOK6_L2/L3	macaque_DOWN_DOK6_L2/L3	rm	-0.933853070343146	macaque_down_DOK6_L2/L3	up_DOK6_L2/L3	Exc	chimp_up_DOK6_Exc	L2/L3	chimp_up_dok6_exc	up	DOK6	ptr	Exc	Exc	EXT_4_L56	-0.370990934353257	0.370990934353257	6.41404755768356e-05	0.0006572920855483	down
2553	2464.54945775952	-0.519880670262073	0.0382518086910255	-13.5910088451332	4.52795786474003e-42	2.79652274078761e-40	L2/L3	Human	DOWN	human_down	chimp_up	DOK6_L2/L3	DOWN_DOK6_L2/L3	human_DOWN_DOK6_L2/L3	chimp_UP_DOK6_L2/L3	hg	pt	0.519880670262073	human_down_DOK6_L2/L3	chimp_up_DOK6_L2/L3	0.933853070343146	0.0365780814434508	25.5304005429281	9.06470052959426e-144	2.37435386619131e-141	Chimp	UP	macaque_down	UP_DOK6_L2/L3	macaque_DOWN_DOK6_L2/L3	rm	-0.933853070343146	macaque_down_DOK6_L2/L3	up_DOK6_L2/L3	Exc	chimp_up_DOK6_Exc	L2/L3	chimp_up_dok6_exc	up	DOK6	ptr	Exc	Exc	EXT_8_L6	-0.417811871806074	0.417811871806074	2.56632601037643e-07	2.0937257535391e-05	down
1616	38.2522645841145	1.07575560281721	0.233950293928077	4.59822291630857	4.26109938916321e-06	2.66161341674806e-05	L2/L3	Human	UP	human_up	chimp_down	ECHS1_L2/L3	UP_ECHS1_L2/L3	human_UP_ECHS1_L2/L3	chimp_DOWN_ECHS1_L2/L3	hg	pt	-1.07575560281721	human_up_ECHS1_L2/L3	chimp_down_ECHS1_L2/L3	-0.500787536172231	0.226998138340466	-2.20613058694393	0.0273748576471	0.0445503457727079	Chimp	DOWN	macaque_up	DOWN_ECHS1_L2/L3	macaque_UP_ECHS1_L2/L3	rm	0.500787536172231	macaque_up_ECHS1_L2/L3	down_ECHS1_L2/L3	Exc	chimp_down_ECHS1_Exc	L2/L3	chimp_down_echs1_exc	down	ECHS1	ptr	Exc	Exc	EXT_4_L56	0.342609373682432	-0.342609373682432	1.19870914323142e-10	5.92362101613524e-08	up
2796	152.088986352192	1.04791521616821	0.135053810482238	7.75924213042491	8.54383957168933e-15	1.37219430725152e-13	L2/L3	Human	UP	human_up	chimp_down	EEF1A2_L2/L3	UP_EEF1A2_L2/L3	human_UP_EEF1A2_L2/L3	chimp_DOWN_EEF1A2_L2/L3	hg	pt	-1.04791521616821	human_up_EEF1A2_L2/L3	chimp_down_EEF1A2_L2/L3	-0.736168397774855	0.128201381811662	-5.74228130283606	9.34094775419285e-09	4.04746101924997e-08	Chimp	DOWN	macaque_up	DOWN_EEF1A2_L2/L3	macaque_UP_EEF1A2_L2/L3	rm	0.736168397774855	macaque_up_EEF1A2_L2/L3	down_EEF1A2_L2/L3	Exc	chimp_down_EEF1A2_Exc	L2/L3	chimp_down_eef1a2_exc	down	EEF1A2	ptr	Exc	Exc	EXT_4_L56	0.489144142438687	-0.489144142438687	0.0001009168989627	0.0009306955067638	up
866	116.004136715113	-0.5585678896639	0.141327352487201	-3.95229854542478	7.74040860322451e-05	0.0003867038490322	L2/L3	Human	DOWN	human_down	chimp_up	EGR1_L2/L3	DOWN_EGR1_L2/L3	human_DOWN_EGR1_L2/L3	chimp_UP_EGR1_L2/L3	hg	pt	0.5585678896639	human_down_EGR1_L2/L3	chimp_up_EGR1_L2/L3	1.63432512533845	0.149937734642866	10.9000254621108	1.15225039703687e-27	1.77537430276475e-26	Chimp	UP	macaque_down	UP_EGR1_L2/L3	macaque_DOWN_EGR1_L2/L3	rm	-1.63432512533845	macaque_down_EGR1_L2/L3	up_EGR1_L2/L3	Exc	chimp_up_EGR1_Exc	L2/L3	chimp_up_egr1_exc	up	EGR1	ptr	Exc	Exc	EXT_4_L56	-0.268076297830531	0.268076297830531	0.000695033142224	0.0042042297178393	down
866	116.004136715113	-0.5585678896639	0.141327352487201	-3.95229854542478	7.74040860322451e-05	0.0003867038490322	L2/L3	Human	DOWN	human_down	chimp_up	EGR1_L2/L3	DOWN_EGR1_L2/L3	human_DOWN_EGR1_L2/L3	chimp_UP_EGR1_L2/L3	hg	pt	0.5585678896639	human_down_EGR1_L2/L3	chimp_up_EGR1_L2/L3	1.63432512533845	0.149937734642866	10.9000254621108	1.15225039703687e-27	1.77537430276475e-26	Chimp	UP	macaque_down	UP_EGR1_L2/L3	macaque_DOWN_EGR1_L2/L3	rm	-1.63432512533845	macaque_down_EGR1_L2/L3	up_EGR1_L2/L3	Exc	chimp_up_EGR1_Exc	L2/L3	chimp_up_egr1_exc	up	EGR1	ptr	Exc	Exc	EXT_6_L23	-0.285148608396248	0.285148608396248	1.31496250259801e-05	0.0004834018963403	down
866	116.004136715113	-0.5585678896639	0.141327352487201	-3.95229854542478	7.74040860322451e-05	0.0003867038490322	L2/L3	Human	DOWN	human_down	chimp_up	EGR1_L2/L3	DOWN_EGR1_L2/L3	human_DOWN_EGR1_L2/L3	chimp_UP_EGR1_L2/L3	hg	pt	0.5585678896639	human_down_EGR1_L2/L3	chimp_up_EGR1_L2/L3	1.63432512533845	0.149937734642866	10.9000254621108	1.15225039703687e-27	1.77537430276475e-26	Chimp	UP	macaque_down	UP_EGR1_L2/L3	macaque_DOWN_EGR1_L2/L3	rm	-1.63432512533845	macaque_down_EGR1_L2/L3	up_EGR1_L2/L3	Exc	chimp_up_EGR1_Exc	L2/L3	chimp_up_egr1_exc	up	EGR1	ptr	Exc	Exc	EXT_3_L23	-0.315921295154125	0.315921295154125	2.9724144396418e-07	4.30646729793699e-05	down
1635	271.902669678027	0.757455411918923	0.0939505455967174	8.06227794748844	7.48856917834279e-16	1.29544587351867e-14	L2/L3	Human	UP	human_up	chimp_down	EIF4G2_L2/L3	UP_EIF4G2_L2/L3	human_UP_EIF4G2_L2/L3	chimp_DOWN_EIF4G2_L2/L3	hg	pt	-0.757455411918923	human_up_EIF4G2_L2/L3	chimp_down_EIF4G2_L2/L3	-0.843183175736473	0.0831996540767316	-10.1344553062545	3.88532870781975e-24	5.07455863449817e-23	Chimp	DOWN	macaque_up	DOWN_EIF4G2_L2/L3	macaque_UP_EIF4G2_L2/L3	rm	0.843183175736473	macaque_up_EIF4G2_L2/L3	down_EIF4G2_L2/L3	Exc	chimp_down_EIF4G2_Exc	L2/L3	chimp_down_eif4g2_exc	down	EIF4G2	ptr	Exc	Exc	EXT_6_L23	-0.257844615771315	0.257844615771315	2.14401025026609e-06	0.0001336780615918	down
2231	72.7600204215278	0.934793219375768	0.183053205859544	5.10667494178186	3.27877058105234e-07	2.42483446907493e-06	L2/L3	Human	UP	human_up	chimp_down	ELOB_L2/L3	UP_ELOB_L2/L3	human_UP_ELOB_L2/L3	chimp_DOWN_ELOB_L2/L3	hg	pt	-0.934793219375768	human_up_ELOB_L2/L3	chimp_down_ELOB_L2/L3	-1.11093512022913	0.160834254540487	-6.90732905998876	4.93863486821608e-12	2.90875465082279e-11	Chimp	DOWN	macaque_up	DOWN_ELOB_L2/L3	macaque_UP_ELOB_L2/L3	rm	1.11093512022913	macaque_up_ELOB_L2/L3	down_ELOB_L2/L3	Exc	chimp_down_ELOB_Exc	L2/L3	chimp_down_elob_exc	down	ELOB	ptr	Exc	Exc	EXT_4_L56	0.292011922788655	-0.292011922788655	0.0003583754377981	0.0025090511760837	up
2231	72.7600204215278	0.934793219375768	0.183053205859544	5.10667494178186	3.27877058105234e-07	2.42483446907493e-06	L2/L3	Human	UP	human_up	chimp_down	ELOB_L2/L3	UP_ELOB_L2/L3	human_UP_ELOB_L2/L3	chimp_DOWN_ELOB_L2/L3	hg	pt	-0.934793219375768	human_up_ELOB_L2/L3	chimp_down_ELOB_L2/L3	-1.11093512022913	0.160834254540487	-6.90732905998876	4.93863486821608e-12	2.90875465082279e-11	Chimp	DOWN	macaque_up	DOWN_ELOB_L2/L3	macaque_UP_ELOB_L2/L3	rm	1.11093512022913	macaque_up_ELOB_L2/L3	down_ELOB_L2/L3	Exc	chimp_down_ELOB_Exc	L2/L3	chimp_down_elob_exc	down	ELOB	ptr	Exc	Exc	EXT_8_L6	0.269665913845474	-0.269665913845474	8.60881859666672e-07	4.72867063065919e-05	up
283	816.454662673327	-0.927338767202955	0.0679891898839382	-13.6395031149214	2.33143697718609e-42	1.46880529562723e-40	L2/L3	Human	DOWN	human_down	chimp_up	EML6_L2/L3	DOWN_EML6_L2/L3	human_DOWN_EML6_L2/L3	chimp_UP_EML6_L2/L3	hg	pt	0.927338767202955	human_down_EML6_L2/L3	chimp_up_EML6_L2/L3	1.37596208300211	0.0650189665129809	21.1624723799231	2.11819484124881e-99	2.40425201123841e-97	Chimp	UP	macaque_down	UP_EML6_L2/L3	macaque_DOWN_EML6_L2/L3	rm	-1.37596208300211	macaque_down_EML6_L2/L3	up_EML6_L2/L3	Exc	chimp_up_EML6_Exc	L2/L3	chimp_up_eml6_exc	up	EML6	ptr	Exc	Exc	EXT_2_L56	-0.426932104270714	0.426932104270714	2.8235089579355e-05	0.0014500804615338	down
283	816.454662673327	-0.927338767202955	0.0679891898839382	-13.6395031149214	2.33143697718609e-42	1.46880529562723e-40	L2/L3	Human	DOWN	human_down	chimp_up	EML6_L2/L3	DOWN_EML6_L2/L3	human_DOWN_EML6_L2/L3	chimp_UP_EML6_L2/L3	hg	pt	0.927338767202955	human_down_EML6_L2/L3	chimp_up_EML6_L2/L3	1.37596208300211	0.0650189665129809	21.1624723799231	2.11819484124881e-99	2.40425201123841e-97	Chimp	UP	macaque_down	UP_EML6_L2/L3	macaque_DOWN_EML6_L2/L3	rm	-1.37596208300211	macaque_down_EML6_L2/L3	up_EML6_L2/L3	Exc	chimp_up_EML6_Exc	L2/L3	chimp_up_eml6_exc	up	EML6	ptr	Exc	Exc	EXT_4_L56	-0.59494614907869	0.59494614907869	4.76926753199585e-11	3.03018819265022e-08	down
554	759.893632298879	0.676826942265776	0.0649084875738737	10.427402756773	1.85900248290659e-25	5.66905514447535e-24	L2/L3	Human	UP	human_up	chimp_down	EPHB1_L2/L3	UP_EPHB1_L2/L3	human_UP_EPHB1_L2/L3	chimp_DOWN_EPHB1_L2/L3	hg	pt	-0.676826942265776	human_up_EPHB1_L2/L3	chimp_down_EPHB1_L2/L3	-0.603817761248897	0.0603747607674631	-10.0011619685672	1.50619233434881e-23	1.91169331637584e-22	Chimp	DOWN	macaque_up	DOWN_EPHB1_L2/L3	macaque_UP_EPHB1_L2/L3	rm	0.603817761248897	macaque_up_EPHB1_L2/L3	down_EPHB1_L2/L3	Exc	chimp_down_EPHB1_Exc	L2/L3	chimp_down_ephb1_exc	down	EPHB1	ptr	Exc	Exc	EXT_6_L23	-0.350501945831685	0.350501945831685	7.95719862497831e-06	0.0003386431854651	down
589	300.402883934795	-1.10894129392926	0.104225348970606	-10.6398424652146	1.94457837647974e-26	6.32476993545266e-25	L2/L3	Human	DOWN	human_down	chimp_up	ETV5_L2/L3	DOWN_ETV5_L2/L3	human_DOWN_ETV5_L2/L3	chimp_UP_ETV5_L2/L3	hg	pt	1.10894129392926	human_down_ETV5_L2/L3	chimp_up_ETV5_L2/L3	0.511961043164409	0.0820426449251458	6.24018208617619	4.37061823115775e-10	2.17082842587781e-09	Chimp	UP	macaque_down	UP_ETV5_L2/L3	macaque_DOWN_ETV5_L2/L3	rm	-0.511961043164409	macaque_down_ETV5_L2/L3	up_ETV5_L2/L3	Exc	chimp_up_ETV5_Exc	L2/L3	chimp_up_etv5_exc	up	ETV5	ptr	Exc	Exc	EXT_12_L56	-0.264915499371382	0.264915499371382	7.78104434133759e-06	0.0040075260226163	down
589	300.402883934795	-1.10894129392926	0.104225348970606	-10.6398424652146	1.94457837647974e-26	6.32476993545266e-25	L2/L3	Human	DOWN	human_down	chimp_up	ETV5_L2/L3	DOWN_ETV5_L2/L3	human_DOWN_ETV5_L2/L3	chimp_UP_ETV5_L2/L3	hg	pt	1.10894129392926	human_down_ETV5_L2/L3	chimp_up_ETV5_L2/L3	0.511961043164409	0.0820426449251458	6.24018208617619	4.37061823115775e-10	2.17082842587781e-09	Chimp	UP	macaque_down	UP_ETV5_L2/L3	macaque_DOWN_ETV5_L2/L3	rm	-0.511961043164409	macaque_down_ETV5_L2/L3	up_ETV5_L2/L3	Exc	chimp_up_ETV5_Exc	L2/L3	chimp_up_etv5_exc	up	ETV5	ptr	Exc	Exc	EXT_5_L56	-0.291789174156972	0.291789174156972	0.0003058766183902	0.0052265573841229	down
589	300.402883934795	-1.10894129392926	0.104225348970606	-10.6398424652146	1.94457837647974e-26	6.32476993545266e-25	L2/L3	Human	DOWN	human_down	chimp_up	ETV5_L2/L3	DOWN_ETV5_L2/L3	human_DOWN_ETV5_L2/L3	chimp_UP_ETV5_L2/L3	hg	pt	1.10894129392926	human_down_ETV5_L2/L3	chimp_up_ETV5_L2/L3	0.511961043164409	0.0820426449251458	6.24018208617619	4.37061823115775e-10	2.17082842587781e-09	Chimp	UP	macaque_down	UP_ETV5_L2/L3	macaque_DOWN_ETV5_L2/L3	rm	-0.511961043164409	macaque_down_ETV5_L2/L3	up_ETV5_L2/L3	Exc	chimp_up_ETV5_Exc	L2/L3	chimp_up_etv5_exc	up	ETV5	ptr	Exc	Exc	EXT_4_L56	-0.312920815898146	0.312920815898146	4.45635345896741e-05	0.000495181311899	down
589	300.402883934795	-1.10894129392926	0.104225348970606	-10.6398424652146	1.94457837647974e-26	6.32476993545266e-25	L2/L3	Human	DOWN	human_down	chimp_up	ETV5_L2/L3	DOWN_ETV5_L2/L3	human_DOWN_ETV5_L2/L3	chimp_UP_ETV5_L2/L3	hg	pt	1.10894129392926	human_down_ETV5_L2/L3	chimp_up_ETV5_L2/L3	0.511961043164409	0.0820426449251458	6.24018208617619	4.37061823115775e-10	2.17082842587781e-09	Chimp	UP	macaque_down	UP_ETV5_L2/L3	macaque_DOWN_ETV5_L2/L3	rm	-0.511961043164409	macaque_down_ETV5_L2/L3	up_ETV5_L2/L3	Exc	chimp_up_ETV5_Exc	L2/L3	chimp_up_etv5_exc	up	ETV5	ptr	Exc	Exc	EXT_11_L34	-0.343390677638507	0.343390677638507	4.67892673652497e-13	1.86221284113694e-09	down
589	300.402883934795	-1.10894129392926	0.104225348970606	-10.6398424652146	1.94457837647974e-26	6.32476993545266e-25	L2/L3	Human	DOWN	human_down	chimp_up	ETV5_L2/L3	DOWN_ETV5_L2/L3	human_DOWN_ETV5_L2/L3	chimp_UP_ETV5_L2/L3	hg	pt	1.10894129392926	human_down_ETV5_L2/L3	chimp_up_ETV5_L2/L3	0.511961043164409	0.0820426449251458	6.24018208617619	4.37061823115775e-10	2.17082842587781e-09	Chimp	UP	macaque_down	UP_ETV5_L2/L3	macaque_DOWN_ETV5_L2/L3	rm	-0.511961043164409	macaque_down_ETV5_L2/L3	up_ETV5_L2/L3	Exc	chimp_up_ETV5_Exc	L2/L3	chimp_up_etv5_exc	up	ETV5	ptr	Exc	Exc	EXT_6_L23	-0.391964218714653	0.391964218714653	3.24895614679412e-06	0.0001815962873002	down
589	300.402883934795	-1.10894129392926	0.104225348970606	-10.6398424652146	1.94457837647974e-26	6.32476993545266e-25	L2/L3	Human	DOWN	human_down	chimp_up	ETV5_L2/L3	DOWN_ETV5_L2/L3	human_DOWN_ETV5_L2/L3	chimp_UP_ETV5_L2/L3	hg	pt	1.10894129392926	human_down_ETV5_L2/L3	chimp_up_ETV5_L2/L3	0.511961043164409	0.0820426449251458	6.24018208617619	4.37061823115775e-10	2.17082842587781e-09	Chimp	UP	macaque_down	UP_ETV5_L2/L3	macaque_DOWN_ETV5_L2/L3	rm	-0.511961043164409	macaque_down_ETV5_L2/L3	up_ETV5_L2/L3	Exc	chimp_up_ETV5_Exc	L2/L3	chimp_up_etv5_exc	up	ETV5	ptr	Exc	Exc	EXT_3_L23	-0.402378433605727	0.402378433605727	1.04853813579331e-08	4.41809281994362e-06	down
589	300.402883934795	-1.10894129392926	0.104225348970606	-10.6398424652146	1.94457837647974e-26	6.32476993545266e-25	L2/L3	Human	DOWN	human_down	chimp_up	ETV5_L2/L3	DOWN_ETV5_L2/L3	human_DOWN_ETV5_L2/L3	chimp_UP_ETV5_L2/L3	hg	pt	1.10894129392926	human_down_ETV5_L2/L3	chimp_up_ETV5_L2/L3	0.511961043164409	0.0820426449251458	6.24018208617619	4.37061823115775e-10	2.17082842587781e-09	Chimp	UP	macaque_down	UP_ETV5_L2/L3	macaque_DOWN_ETV5_L2/L3	rm	-0.511961043164409	macaque_down_ETV5_L2/L3	up_ETV5_L2/L3	Exc	chimp_up_ETV5_Exc	L2/L3	chimp_up_etv5_exc	up	ETV5	ptr	Exc	Exc	EXT_13_L45	-0.531742118009964	0.531742118009964	1.18673265202583e-08	3.4818736010438e-05	down
1548	253.215919323251	-0.531973605941494	0.100865730099652	-5.27407678917233	1.33426035661444e-07	1.03772134633469e-06	L2/L3	Human	DOWN	human_down	chimp_up	FAM13C_L2/L3	DOWN_FAM13C_L2/L3	human_DOWN_FAM13C_L2/L3	chimp_UP_FAM13C_L2/L3	hg	pt	0.531973605941494	human_down_FAM13C_L2/L3	chimp_up_FAM13C_L2/L3	0.908047316354487	0.0939862496663107	9.6614911178861	4.39420746874183e-22	5.17491745182461e-21	Chimp	UP	macaque_down	UP_FAM13C_L2/L3	macaque_DOWN_FAM13C_L2/L3	rm	-0.908047316354487	macaque_down_FAM13C_L2/L3	up_FAM13C_L2/L3	Exc	chimp_up_FAM13C_Exc	L2/L3	chimp_up_fam13c_exc	up	FAM13C	ptr	Exc	Exc	EXT_2_L56	-0.255231783287819	0.255231783287819	6.38525816625742e-06	0.000586752563556	down
1786	313.884129650511	-0.758673271872596	0.0866987288179624	-8.75068507019923	2.12061413887473e-18	4.43212386610634e-17	L2/L3	Human	DOWN	human_down	chimp_up	FAM66C_L2/L3	DOWN_FAM66C_L2/L3	human_DOWN_FAM66C_L2/L3	chimp_UP_FAM66C_L2/L3	hg	pt	0.758673271872596	human_down_FAM66C_L2/L3	chimp_up_FAM66C_L2/L3	4.21312306799153	0.167836647330551	25.1025216184989	4.66781814456337e-139	1.0698280124405e-136	Chimp	UP	macaque_down	UP_FAM66C_L2/L3	macaque_DOWN_FAM66C_L2/L3	rm	-4.21312306799153	macaque_down_FAM66C_L2/L3	up_FAM66C_L2/L3	Exc	chimp_up_FAM66C_Exc	L2/L3	chimp_up_fam66c_exc	up	FAM66C	ptr	Exc	Exc	EXT_6_L23	-0.310801802541996	0.310801802541996	1.24939555475493e-05	0.0004651334122447	down
319	83.4357563627758	-1.18486454631232	0.186297061338596	-6.36008178442934	2.01646355652131e-10	2.18835065238076e-09	L2/L3	Human	DOWN	human_down	chimp_up	FHL2_L2/L3	DOWN_FHL2_L2/L3	human_DOWN_FHL2_L2/L3	chimp_UP_FHL2_L2/L3	hg	pt	1.18486454631232	human_down_FHL2_L2/L3	chimp_up_FHL2_L2/L3	1.25784174272856	0.161937084749331	7.76747182200806	8.00681434848842e-15	5.9436445596565e-14	Chimp	UP	macaque_down	UP_FHL2_L2/L3	macaque_DOWN_FHL2_L2/L3	rm	-1.25784174272856	macaque_down_FHL2_L2/L3	up_FHL2_L2/L3	Exc	chimp_up_FHL2_Exc	L2/L3	chimp_up_fhl2_exc	up	FHL2	ptr	Exc	Exc	EXT_6_L23	-0.258876928373339	0.258876928373339	8.99778765593868e-05	0.0020062132411551	down
2614	103.313693720657	0.615885558053587	0.151391093224467	4.06817564320258	4.73826600030471e-05	0.0002454187386306	L2/L3	Human	UP	human_up	chimp_down	FKBP8_L2/L3	UP_FKBP8_L2/L3	human_UP_FKBP8_L2/L3	chimp_DOWN_FKBP8_L2/L3	hg	pt	-0.615885558053587	human_up_FKBP8_L2/L3	chimp_down_FKBP8_L2/L3	-0.782492587996633	0.131634189449579	-5.94444795283491	2.77390085873498e-09	1.27151347824629e-08	Chimp	DOWN	macaque_up	DOWN_FKBP8_L2/L3	macaque_UP_FKBP8_L2/L3	rm	0.782492587996633	macaque_up_FKBP8_L2/L3	down_FKBP8_L2/L3	Exc	chimp_down_FKBP8_Exc	L2/L3	chimp_down_fkbp8_exc	down	FKBP8	ptr	Exc	Exc	EXT_11_L34	0.414191494041831	-0.414191494041831	1.70141469063421e-07	1.56750705294541e-05	up
126	352.045880266392	-1.60721147421148	0.0913726706252117	-17.5896300634997	2.95802331722347e-69	4.25085350822173e-67	L2/L3	Human	DOWN	human_down	chimp_up	FLG-AS1_L2/L3	DOWN_FLG-AS1_L2/L3	human_DOWN_FLG-AS1_L2/L3	chimp_UP_FLG-AS1_L2/L3	hg	pt	1.60721147421148	human_down_FLG-AS1_L2/L3	chimp_up_FLG-AS1_L2/L3	3.47783095543019	0.119796153187509	29.0312406775414	2.65495496927531e-185	1.21699051245473e-182	Chimp	UP	macaque_down	UP_FLG-AS1_L2/L3	macaque_DOWN_FLG-AS1_L2/L3	rm	-3.47783095543019	macaque_down_FLG-AS1_L2/L3	up_FLG-AS1_L2/L3	Exc	chimp_up_FLG-AS1_Exc	L2/L3	chimp_up_flg-as1_exc	up	FLG-AS1	ptr	Exc	Exc	EXT_2_L56	-0.290602617667241	0.290602617667241	0.0002798896206473	0.0066527896897081	down
2027	310.98867107654	-0.710667282172267	0.108181471865107	-6.56921439429487	5.05814122884589e-11	5.81659786603736e-10	L2/L3	Human	DOWN	human_down	chimp_up	FRMD6_L2/L3	DOWN_FRMD6_L2/L3	human_DOWN_FRMD6_L2/L3	chimp_UP_FRMD6_L2/L3	hg	pt	0.710667282172267	human_down_FRMD6_L2/L3	chimp_up_FRMD6_L2/L3	0.605532374194409	0.0966186742795584	6.26723952392836	3.67504641378447e-10	1.84107621519476e-09	Chimp	UP	macaque_down	UP_FRMD6_L2/L3	macaque_DOWN_FRMD6_L2/L3	rm	-0.605532374194409	macaque_down_FRMD6_L2/L3	up_FRMD6_L2/L3	Exc	chimp_up_FRMD6_Exc	L2/L3	chimp_up_frmd6_exc	up	FRMD6	ptr	Exc	Exc	EXT_6_L23	-0.569335598464673	0.569335598464673	7.13175188049128e-11	9.14335164528236e-08	down
2100	1469.91047357515	-0.740821199407971	0.0638120077482982	-11.6094325433245	3.6905662556887e-31	1.52241051151646e-29	L2/L3	Human	DOWN	human_down	chimp_up	GABRG3_L2/L3	DOWN_GABRG3_L2/L3	human_DOWN_GABRG3_L2/L3	chimp_UP_GABRG3_L2/L3	hg	pt	0.740821199407971	human_down_GABRG3_L2/L3	chimp_up_GABRG3_L2/L3	1.16251641873589	0.0620533747101616	18.7341369291479	2.60837142003631e-78	1.79691159445045e-76	Chimp	UP	macaque_down	UP_GABRG3_L2/L3	macaque_DOWN_GABRG3_L2/L3	rm	-1.16251641873589	macaque_down_GABRG3_L2/L3	up_GABRG3_L2/L3	Exc	chimp_up_GABRG3_Exc	L2/L3	chimp_up_gabrg3_exc	up	GABRG3	ptr	Exc	Exc	EXT_1_L4	-0.256057647355417	0.256057647355417	7.82882399168406e-05	0.001927421304267	down
2100	1469.91047357515	-0.740821199407971	0.0638120077482982	-11.6094325433245	3.6905662556887e-31	1.52241051151646e-29	L2/L3	Human	DOWN	human_down	chimp_up	GABRG3_L2/L3	DOWN_GABRG3_L2/L3	human_DOWN_GABRG3_L2/L3	chimp_UP_GABRG3_L2/L3	hg	pt	0.740821199407971	human_down_GABRG3_L2/L3	chimp_up_GABRG3_L2/L3	1.16251641873589	0.0620533747101616	18.7341369291479	2.60837142003631e-78	1.79691159445045e-76	Chimp	UP	macaque_down	UP_GABRG3_L2/L3	macaque_DOWN_GABRG3_L2/L3	rm	-1.16251641873589	macaque_down_GABRG3_L2/L3	up_GABRG3_L2/L3	Exc	chimp_up_GABRG3_Exc	L2/L3	chimp_up_gabrg3_exc	up	GABRG3	ptr	Exc	Exc	EXT_10_L34	-0.288698710788752	0.288698710788752	0.0002595891955694	0.0041258547019857	down
2100	1469.91047357515	-0.740821199407971	0.0638120077482982	-11.6094325433245	3.6905662556887e-31	1.52241051151646e-29	L2/L3	Human	DOWN	human_down	chimp_up	GABRG3_L2/L3	DOWN_GABRG3_L2/L3	human_DOWN_GABRG3_L2/L3	chimp_UP_GABRG3_L2/L3	hg	pt	0.740821199407971	human_down_GABRG3_L2/L3	chimp_up_GABRG3_L2/L3	1.16251641873589	0.0620533747101616	18.7341369291479	2.60837142003631e-78	1.79691159445045e-76	Chimp	UP	macaque_down	UP_GABRG3_L2/L3	macaque_DOWN_GABRG3_L2/L3	rm	-1.16251641873589	macaque_down_GABRG3_L2/L3	up_GABRG3_L2/L3	Exc	chimp_up_GABRG3_Exc	L2/L3	chimp_up_gabrg3_exc	up	GABRG3	ptr	Exc	Exc	EXT_4_L56	-0.379328486678927	0.379328486678927	6.676974755579e-10	1.79974819548107e-07	down
2100	1469.91047357515	-0.740821199407971	0.0638120077482982	-11.6094325433245	3.6905662556887e-31	1.52241051151646e-29	L2/L3	Human	DOWN	human_down	chimp_up	GABRG3_L2/L3	DOWN_GABRG3_L2/L3	human_DOWN_GABRG3_L2/L3	chimp_UP_GABRG3_L2/L3	hg	pt	0.740821199407971	human_down_GABRG3_L2/L3	chimp_up_GABRG3_L2/L3	1.16251641873589	0.0620533747101616	18.7341369291479	2.60837142003631e-78	1.79691159445045e-76	Chimp	UP	macaque_down	UP_GABRG3_L2/L3	macaque_DOWN_GABRG3_L2/L3	rm	-1.16251641873589	macaque_down_GABRG3_L2/L3	up_GABRG3_L2/L3	Exc	chimp_up_GABRG3_Exc	L2/L3	chimp_up_gabrg3_exc	up	GABRG3	ptr	Exc	Exc	EXT_2_L56	-0.72504350062895	0.72504350062895	3.00907840475978e-08	2.27179993405198e-05	down
2100	1469.91047357515	-0.740821199407971	0.0638120077482982	-11.6094325433245	3.6905662556887e-31	1.52241051151646e-29	L2/L3	Human	DOWN	human_down	chimp_up	GABRG3_L2/L3	DOWN_GABRG3_L2/L3	human_DOWN_GABRG3_L2/L3	chimp_UP_GABRG3_L2/L3	hg	pt	0.740821199407971	human_down_GABRG3_L2/L3	chimp_up_GABRG3_L2/L3	1.16251641873589	0.0620533747101616	18.7341369291479	2.60837142003631e-78	1.79691159445045e-76	Chimp	UP	macaque_down	UP_GABRG3_L2/L3	macaque_DOWN_GABRG3_L2/L3	rm	-1.16251641873589	macaque_down_GABRG3_L2/L3	up_GABRG3_L2/L3	Exc	chimp_up_GABRG3_Exc	L2/L3	chimp_up_gabrg3_exc	up	GABRG3	ptr	Exc	Exc	EXT_12_L56	-1.27926001090192	1.27926001090192	1.1403281329324e-05	0.0049554384426743	down
2111	595.474258029558	-0.541624654144412	0.0725130778532287	-7.46933753440581	8.05995523309832e-14	1.19577756889428e-12	L2/L3	Human	DOWN	human_down	chimp_up	GOLGA8A_L2/L3	DOWN_GOLGA8A_L2/L3	human_DOWN_GOLGA8A_L2/L3	chimp_UP_GOLGA8A_L2/L3	hg	pt	0.541624654144412	human_down_GOLGA8A_L2/L3	chimp_up_GOLGA8A_L2/L3	4.63051278321864	0.146736731365932	31.5566030407961	1.45553952276509e-218	1.19635310567685e-215	Chimp	UP	macaque_down	UP_GOLGA8A_L2/L3	macaque_DOWN_GOLGA8A_L2/L3	rm	-4.63051278321864	macaque_down_GOLGA8A_L2/L3	up_GOLGA8A_L2/L3	Exc	chimp_up_GOLGA8A_Exc	L2/L3	chimp_up_golga8a_exc	up	GOLGA8A	ptr	Exc	Exc	EXT_4_L56	-0.267568536356424	0.267568536356424	0.0010750914745978	0.0058944057344546	down
2111	595.474258029558	-0.541624654144412	0.0725130778532287	-7.46933753440581	8.05995523309832e-14	1.19577756889428e-12	L2/L3	Human	DOWN	human_down	chimp_up	GOLGA8A_L2/L3	DOWN_GOLGA8A_L2/L3	human_DOWN_GOLGA8A_L2/L3	chimp_UP_GOLGA8A_L2/L3	hg	pt	0.541624654144412	human_down_GOLGA8A_L2/L3	chimp_up_GOLGA8A_L2/L3	4.63051278321864	0.146736731365932	31.5566030407961	1.45553952276509e-218	1.19635310567685e-215	Chimp	UP	macaque_down	UP_GOLGA8A_L2/L3	macaque_DOWN_GOLGA8A_L2/L3	rm	-4.63051278321864	macaque_down_GOLGA8A_L2/L3	up_GOLGA8A_L2/L3	Exc	chimp_up_GOLGA8A_Exc	L2/L3	chimp_up_golga8a_exc	up	GOLGA8A	ptr	Exc	Exc	EXT_5_L56	-0.321742990171132	0.321742990171132	5.01684269122158e-07	6.20116355550099e-05	down
2111	595.474258029558	-0.541624654144412	0.0725130778532287	-7.46933753440581	8.05995523309832e-14	1.19577756889428e-12	L2/L3	Human	DOWN	human_down	chimp_up	GOLGA8A_L2/L3	DOWN_GOLGA8A_L2/L3	human_DOWN_GOLGA8A_L2/L3	chimp_UP_GOLGA8A_L2/L3	hg	pt	0.541624654144412	human_down_GOLGA8A_L2/L3	chimp_up_GOLGA8A_L2/L3	4.63051278321864	0.146736731365932	31.5566030407961	1.45553952276509e-218	1.19635310567685e-215	Chimp	UP	macaque_down	UP_GOLGA8A_L2/L3	macaque_DOWN_GOLGA8A_L2/L3	rm	-4.63051278321864	macaque_down_GOLGA8A_L2/L3	up_GOLGA8A_L2/L3	Exc	chimp_up_GOLGA8A_Exc	L2/L3	chimp_up_golga8a_exc	up	GOLGA8A	ptr	Exc	Exc	EXT_2_L56	-0.516625093508224	0.516625093508224	3.36833076219135e-06	0.0003899170941401	down
1585	124.906871672197	0.584804075936661	0.145012622998187	4.03278048383396	5.51207645501916e-05	0.0002817155393224	L2/L3	Human	UP	human_up	chimp_down	GOT1_L2/L3	UP_GOT1_L2/L3	human_UP_GOT1_L2/L3	chimp_DOWN_GOT1_L2/L3	hg	pt	-0.584804075936661	human_up_GOT1_L2/L3	chimp_down_GOT1_L2/L3	-0.696597015344252	0.129014774690051	-5.39935846121328	6.68796241610201e-08	2.6241032452709e-07	Chimp	DOWN	macaque_up	DOWN_GOT1_L2/L3	macaque_UP_GOT1_L2/L3	rm	0.696597015344252	macaque_up_GOT1_L2/L3	down_GOT1_L2/L3	Exc	chimp_down_GOT1_Exc	L2/L3	chimp_down_got1_exc	down	GOT1	ptr	Exc	Exc	EXT_4_L56	0.293389447950645	-0.293389447950645	0.0003043817080167	0.0022074808746912	up
2179	242.363441794756	-0.560013567337418	0.101023326778571	-5.54340848985194	2.96639733896637e-08	2.52310167473322e-07	L2/L3	Human	DOWN	human_down	chimp_up	HMG20A_L2/L3	DOWN_HMG20A_L2/L3	human_DOWN_HMG20A_L2/L3	chimp_UP_HMG20A_L2/L3	hg	pt	0.560013567337418	human_down_HMG20A_L2/L3	chimp_up_HMG20A_L2/L3	0.825286439232455	0.0918521862892511	8.98494061571438	2.58874058894226e-19	2.56998003656925e-18	Chimp	UP	macaque_down	UP_HMG20A_L2/L3	macaque_DOWN_HMG20A_L2/L3	rm	-0.825286439232455	macaque_down_HMG20A_L2/L3	up_HMG20A_L2/L3	Exc	chimp_up_HMG20A_Exc	L2/L3	chimp_up_hmg20a_exc	up	HMG20A	ptr	Exc	Exc	EXT_6_L23	-0.256766418014764	0.256766418014764	2.38454120495664e-09	1.13901841787654e-06	down
666	641.426279823192	0.577623413139926	0.0733485713673039	7.87504653972591	3.40616045718114e-15	5.6394013533164e-14	L2/L3	Human	UP	human_up	chimp_down	HNRNPDL_L2/L3	UP_HNRNPDL_L2/L3	human_UP_HNRNPDL_L2/L3	chimp_DOWN_HNRNPDL_L2/L3	hg	pt	-0.577623413139926	human_up_HNRNPDL_L2/L3	chimp_down_HNRNPDL_L2/L3	-1.25552956578511	0.0630628459349199	-19.9091802339654	3.38813610924325e-88	3.0475325396197e-86	Chimp	DOWN	macaque_up	DOWN_HNRNPDL_L2/L3	macaque_UP_HNRNPDL_L2/L3	rm	1.25552956578511	macaque_up_HNRNPDL_L2/L3	down_HNRNPDL_L2/L3	Exc	chimp_down_HNRNPDL_Exc	L2/L3	chimp_down_hnrnpdl_exc	down	HNRNPDL	ptr	Exc	Exc	EXT_9_L6	0.254553145380835	-0.254553145380835	0.0001353238279113	0.0012457290002817	up
908	250.223342656123	0.880857219377336	0.103292927442026	8.52775926862681	1.4920963894074e-17	2.9291717244554e-16	L2/L3	Human	UP	human_up	chimp_down	HNRNPH1_L2/L3	UP_HNRNPH1_L2/L3	human_UP_HNRNPH1_L2/L3	chimp_DOWN_HNRNPH1_L2/L3	hg	pt	-0.880857219377336	human_up_HNRNPH1_L2/L3	chimp_down_HNRNPH1_L2/L3	-0.782689769310218	0.0951642295805284	-8.22462150705377	1.95808201408469e-16	1.61441864018411e-15	Chimp	DOWN	macaque_up	DOWN_HNRNPH1_L2/L3	macaque_UP_HNRNPH1_L2/L3	rm	0.782689769310218	macaque_up_HNRNPH1_L2/L3	down_HNRNPH1_L2/L3	Exc	chimp_down_HNRNPH1_Exc	L2/L3	chimp_down_hnrnph1_exc	down	HNRNPH1	ptr	Exc	Exc	EXT_3_L23	-0.484068746134671	0.484068746134671	0.0005440718175441	0.0074192031622507	down
1933	529.941521172523	0.654804368380508	0.0782948501977445	8.36331338174489	6.0980952388004e-17	1.14109634055749e-15	L2/L3	Human	UP	human_up	chimp_down	HSPH1_L2/L3	UP_HSPH1_L2/L3	human_UP_HSPH1_L2/L3	chimp_DOWN_HSPH1_L2/L3	hg	pt	-0.654804368380508	human_up_HSPH1_L2/L3	chimp_down_HSPH1_L2/L3	-1.2230688630782	0.0677092462466267	-18.0635427342264	6.17306255809054e-73	3.80209610167044e-71	Chimp	DOWN	macaque_up	DOWN_HSPH1_L2/L3	macaque_UP_HSPH1_L2/L3	rm	1.2230688630782	macaque_up_HSPH1_L2/L3	down_HSPH1_L2/L3	Exc	chimp_down_HSPH1_Exc	L2/L3	chimp_down_hsph1_exc	down	HSPH1	ptr	Exc	Exc	EXT_6_L23	0.519781071654571	-0.519781071654571	3.4897286559688e-06	0.000190892810453	up
1592	118.905448392578	0.634520323133348	0.153502988450694	4.13360241085573	3.5712105494414e-05	0.0001893878590221	L2/L3	Human	UP	human_up	chimp_down	INA_L2/L3	UP_INA_L2/L3	human_UP_INA_L2/L3	chimp_DOWN_INA_L2/L3	hg	pt	-0.634520323133348	human_up_INA_L2/L3	chimp_down_INA_L2/L3	-0.625980229915884	0.139957579749182	-4.47264257525531	7.72588544268688e-06	2.31601723363696e-05	Chimp	DOWN	macaque_up	DOWN_INA_L2/L3	macaque_UP_INA_L2/L3	rm	0.625980229915884	macaque_up_INA_L2/L3	down_INA_L2/L3	Exc	chimp_down_INA_Exc	L2/L3	chimp_down_ina_exc	down	INA	ptr	Exc	Exc	EXT_4_L56	0.307364595698954	-0.307364595698954	0.0003070536340987	0.0022214250307508	up
1598	264.684761073951	0.54561340006656	0.0933830565275625	5.84274514408852	5.13475430658137e-09	4.8103043433662e-08	L2/L3	Human	UP	human_up	chimp_down	INPP5F_L2/L3	UP_INPP5F_L2/L3	human_UP_INPP5F_L2/L3	chimp_DOWN_INPP5F_L2/L3	hg	pt	-0.54561340006656	human_up_INPP5F_L2/L3	chimp_down_INPP5F_L2/L3	-0.51047220973182	0.083473559007423	-6.11537612391039	9.6329487372998e-10	4.62925334883625e-09	Chimp	DOWN	macaque_up	DOWN_INPP5F_L2/L3	macaque_UP_INPP5F_L2/L3	rm	0.51047220973182	macaque_up_INPP5F_L2/L3	down_INPP5F_L2/L3	Exc	chimp_down_INPP5F_Exc	L2/L3	chimp_down_inpp5f_exc	down	INPP5F	ptr	Exc	Exc	EXT_9_L6	0.365895221567044	-0.365895221567044	0.0003267949083549	0.0025463799931654	up
1598	264.684761073951	0.54561340006656	0.0933830565275625	5.84274514408852	5.13475430658137e-09	4.8103043433662e-08	L2/L3	Human	UP	human_up	chimp_down	INPP5F_L2/L3	UP_INPP5F_L2/L3	human_UP_INPP5F_L2/L3	chimp_DOWN_INPP5F_L2/L3	hg	pt	-0.54561340006656	human_up_INPP5F_L2/L3	chimp_down_INPP5F_L2/L3	-0.51047220973182	0.083473559007423	-6.11537612391039	9.6329487372998e-10	4.62925334883625e-09	Chimp	DOWN	macaque_up	DOWN_INPP5F_L2/L3	macaque_UP_INPP5F_L2/L3	rm	0.51047220973182	macaque_up_INPP5F_L2/L3	down_INPP5F_L2/L3	Exc	chimp_down_INPP5F_Exc	L2/L3	chimp_down_inpp5f_exc	down	INPP5F	ptr	Exc	Exc	EXT_4_L56	0.336290553046994	-0.336290553046994	3.03888891173438e-06	6.22881604913223e-05	up
1765	148.32282721476	-0.565372014321024	0.129609764012037	-4.36210974250764	1.28814224100598e-05	7.4161779138514e-05	L2/L3	Human	DOWN	human_down	chimp_up	IQSEC3_L2/L3	DOWN_IQSEC3_L2/L3	human_DOWN_IQSEC3_L2/L3	chimp_UP_IQSEC3_L2/L3	hg	pt	0.565372014321024	human_down_IQSEC3_L2/L3	chimp_up_IQSEC3_L2/L3	0.772171186911952	0.116612080058456	6.62170837296507	3.55071041855254e-11	1.94921081383275e-10	Chimp	UP	macaque_down	UP_IQSEC3_L2/L3	macaque_DOWN_IQSEC3_L2/L3	rm	-0.772171186911952	macaque_down_IQSEC3_L2/L3	up_IQSEC3_L2/L3	Exc	chimp_up_IQSEC3_Exc	L2/L3	chimp_up_iqsec3_exc	up	IQSEC3	ptr	Exc	Exc	EXT_3_L23	-0.420566647639838	0.420566647639838	5.64994327234316e-07	6.6508820861594e-05	down
1624	1295.13648189758	0.840895080945782	0.0832061417349696	10.1061660042383	5.1874763131693e-24	1.48070685676433e-22	L2/L3	Human	UP	human_up	chimp_down	KCNQ1OT1_L2/L3	UP_KCNQ1OT1_L2/L3	human_UP_KCNQ1OT1_L2/L3	chimp_DOWN_KCNQ1OT1_L2/L3	hg	pt	-0.840895080945782	human_up_KCNQ1OT1_L2/L3	chimp_down_KCNQ1OT1_L2/L3	-0.576872193588878	0.0817484644882394	-7.05667313998135	1.70536120602497e-12	1.04469261646906e-11	Chimp	DOWN	macaque_up	DOWN_KCNQ1OT1_L2/L3	macaque_UP_KCNQ1OT1_L2/L3	rm	0.576872193588878	macaque_up_KCNQ1OT1_L2/L3	down_KCNQ1OT1_L2/L3	Exc	chimp_down_KCNQ1OT1_Exc	L2/L3	chimp_down_kcnq1ot1_exc	down	KCNQ1OT1	ptr	Exc	Exc	EXT_11_L34	-0.336588483223839	0.336588483223839	5.79665417743761e-05	0.0010448679178533	down
1624	1295.13648189758	0.840895080945782	0.0832061417349696	10.1061660042383	5.1874763131693e-24	1.48070685676433e-22	L2/L3	Human	UP	human_up	chimp_down	KCNQ1OT1_L2/L3	UP_KCNQ1OT1_L2/L3	human_UP_KCNQ1OT1_L2/L3	chimp_DOWN_KCNQ1OT1_L2/L3	hg	pt	-0.840895080945782	human_up_KCNQ1OT1_L2/L3	chimp_down_KCNQ1OT1_L2/L3	-0.576872193588878	0.0817484644882394	-7.05667313998135	1.70536120602497e-12	1.04469261646906e-11	Chimp	DOWN	macaque_up	DOWN_KCNQ1OT1_L2/L3	macaque_UP_KCNQ1OT1_L2/L3	rm	0.576872193588878	macaque_up_KCNQ1OT1_L2/L3	down_KCNQ1OT1_L2/L3	Exc	chimp_down_KCNQ1OT1_Exc	L2/L3	chimp_down_kcnq1ot1_exc	down	KCNQ1OT1	ptr	Exc	Exc	EXT_6_L23	-0.34064162273465	0.34064162273465	0.0001738355690268	0.0032038535736276	down
2526	433.019625976111	-1.2598098116238	0.103839419581253	-12.1322886501499	7.12304536617006e-34	3.2159014058723e-32	L2/L3	Human	DOWN	human_down	chimp_up	KCTD1_L2/L3	DOWN_KCTD1_L2/L3	human_DOWN_KCTD1_L2/L3	chimp_UP_KCTD1_L2/L3	hg	pt	1.2598098116238	human_down_KCTD1_L2/L3	chimp_up_KCTD1_L2/L3	1.02799814208318	0.0921037873716033	11.1613015210287	6.30615215690323e-29	1.01976555503355e-27	Chimp	UP	macaque_down	UP_KCTD1_L2/L3	macaque_DOWN_KCTD1_L2/L3	rm	-1.02799814208318	macaque_down_KCTD1_L2/L3	up_KCTD1_L2/L3	Exc	chimp_up_KCTD1_Exc	L2/L3	chimp_up_kctd1_exc	up	KCTD1	ptr	Exc	Exc	EXT_9_L6	-0.343121097118528	0.343121097118528	1.9210554795201e-08	9.16147800672989e-07	down
1189	309.544968000585	-0.528693824234524	0.0974420426939726	-5.42572599688765	5.77194464391485e-08	4.72302742410703e-07	L2/L3	Human	DOWN	human_down	chimp_up	LAMB1_L2/L3	DOWN_LAMB1_L2/L3	human_DOWN_LAMB1_L2/L3	chimp_UP_LAMB1_L2/L3	hg	pt	0.528693824234524	human_down_LAMB1_L2/L3	chimp_up_LAMB1_L2/L3	0.859327926576714	0.0910196677678282	9.44112352473837	3.688033761567e-21	4.10976964659706e-20	Chimp	UP	macaque_down	UP_LAMB1_L2/L3	macaque_DOWN_LAMB1_L2/L3	rm	-0.859327926576714	macaque_down_LAMB1_L2/L3	up_LAMB1_L2/L3	Exc	chimp_up_LAMB1_Exc	L2/L3	chimp_up_lamb1_exc	up	LAMB1	ptr	Exc	Exc	EXT_6_L23	-0.328139407290381	0.328139407290381	0.0001010389244636	0.0021674600276043	down
2711	297.433345794082	0.573634770506056	0.100413470243295	5.71272727768673	1.11179780597558e-08	9.96945283849307e-08	L2/L3	Human	UP	human_up	chimp_down	LENG8_L2/L3	UP_LENG8_L2/L3	human_UP_LENG8_L2/L3	chimp_DOWN_LENG8_L2/L3	hg	pt	-0.573634770506056	human_up_LENG8_L2/L3	chimp_down_LENG8_L2/L3	-1.03174525933361	0.0867813358720756	-11.8890225526662	1.3497694074366e-32	2.53331524375266e-31	Chimp	DOWN	macaque_up	DOWN_LENG8_L2/L3	macaque_UP_LENG8_L2/L3	rm	1.03174525933361	macaque_up_LENG8_L2/L3	down_LENG8_L2/L3	Exc	chimp_down_LENG8_Exc	L2/L3	chimp_down_leng8_exc	down	LENG8	ptr	Exc	Exc	EXT_6_L23	-0.350935968691036	0.350935968691036	0.0005470693330772	0.0072121036178747	down
644	2484.75982780589	-0.890330428074858	0.0423665536936705	-21.0149363224668	4.78884056821302e-98	1.28405167772317e-95	L2/L3	Human	DOWN	human_down	chimp_up	LIMCH1_L2/L3	DOWN_LIMCH1_L2/L3	human_DOWN_LIMCH1_L2/L3	chimp_UP_LIMCH1_L2/L3	hg	pt	0.890330428074858	human_down_LIMCH1_L2/L3	chimp_up_LIMCH1_L2/L3	1.16278037756387	0.0400601319602633	29.0258748702392	3.10301354557078e-185	1.39553643155142e-182	Chimp	UP	macaque_down	UP_LIMCH1_L2/L3	macaque_DOWN_LIMCH1_L2/L3	rm	-1.16278037756387	macaque_down_LIMCH1_L2/L3	up_LIMCH1_L2/L3	Exc	chimp_up_LIMCH1_Exc	L2/L3	chimp_up_limch1_exc	up	LIMCH1	ptr	Exc	Exc	EXT_8_L6	-0.345939164805841	0.345939164805841	0.0001718032111414	0.0020608027342917	down
644	2484.75982780589	-0.890330428074858	0.0423665536936705	-21.0149363224668	4.78884056821302e-98	1.28405167772317e-95	L2/L3	Human	DOWN	human_down	chimp_up	LIMCH1_L2/L3	DOWN_LIMCH1_L2/L3	human_DOWN_LIMCH1_L2/L3	chimp_UP_LIMCH1_L2/L3	hg	pt	0.890330428074858	human_down_LIMCH1_L2/L3	chimp_up_LIMCH1_L2/L3	1.16278037756387	0.0400601319602633	29.0258748702392	3.10301354557078e-185	1.39553643155142e-182	Chimp	UP	macaque_down	UP_LIMCH1_L2/L3	macaque_DOWN_LIMCH1_L2/L3	rm	-1.16278037756387	macaque_down_LIMCH1_L2/L3	up_LIMCH1_L2/L3	Exc	chimp_up_LIMCH1_Exc	L2/L3	chimp_up_limch1_exc	up	LIMCH1	ptr	Exc	Exc	EXT_1_L4	-0.383091755777158	0.383091755777158	1.50108887632684e-06	0.0001481106627537	down
1914	26.6973170085652	-1.45277636290276	0.334351315967305	-4.34505950335431	1.39237914873695e-05	7.96623480179011e-05	L2/L3	Human	DOWN	human_down	chimp_up	LINC00507_L2/L3	DOWN_LINC00507_L2/L3	human_DOWN_LINC00507_L2/L3	chimp_UP_LINC00507_L2/L3	hg	pt	1.45277636290276	human_down_LINC00507_L2/L3	chimp_up_LINC00507_L2/L3	3.42916511177926	0.44226365365152	7.75366703428281	8.92762260637346e-15	6.60455656255487e-14	Chimp	UP	macaque_down	UP_LINC00507_L2/L3	macaque_DOWN_LINC00507_L2/L3	rm	-3.42916511177926	macaque_down_LINC00507_L2/L3	up_LINC00507_L2/L3	Exc	chimp_up_LINC00507_Exc	L2/L3	chimp_up_linc00507_exc	up	LINC00507	ptr	Exc	Exc	EXT_6_L23	-0.563406418839798	0.563406418839798	4.73137547646312e-07	4.53526659573308e-05	down
2638	142.18150605696	6.11535561128414	0.267154301743387	22.8907248409505	5.74773769598619e-116	1.88620162271117e-113	L2/L3	Human	UP	human_up	chimp_down	LINC00662_L2/L3	UP_LINC00662_L2/L3	human_UP_LINC00662_L2/L3	chimp_DOWN_LINC00662_L2/L3	hg	pt	-6.11535561128414	human_up_LINC00662_L2/L3	chimp_down_LINC00662_L2/L3	-2.34352377050646	0.307260235251703	-7.62716258609476	2.3997686281888e-14	1.72188094586117e-13	Chimp	DOWN	macaque_up	DOWN_LINC00662_L2/L3	macaque_UP_LINC00662_L2/L3	rm	2.34352377050646	macaque_up_LINC00662_L2/L3	down_LINC00662_L2/L3	Exc	chimp_down_LINC00662_Exc	L2/L3	chimp_down_linc00662_exc	down	LINC00662	ptr	Exc	Exc	EXT_3_L23	-0.250525832851926	0.250525832851926	2.83767962557118e-05	0.0009514699834603	down
1965	486.19278454675	0.54355129841329	0.0811459839363066	6.69843745859236	2.10659844390921e-11	2.53935197292937e-10	L2/L3	Human	UP	human_up	chimp_down	LMO7_L2/L3	UP_LMO7_L2/L3	human_UP_LMO7_L2/L3	chimp_DOWN_LMO7_L2/L3	hg	pt	-0.54355129841329	human_up_LMO7_L2/L3	chimp_down_LMO7_L2/L3	-0.965064938160813	0.071158622309916	-13.5621644550351	6.71256749663596e-42	1.73160994426206e-40	Chimp	DOWN	macaque_up	DOWN_LMO7_L2/L3	macaque_UP_LMO7_L2/L3	rm	0.965064938160813	macaque_up_LMO7_L2/L3	down_LMO7_L2/L3	Exc	chimp_down_LMO7_Exc	L2/L3	chimp_down_lmo7_exc	down	LMO7	ptr	Exc	Exc	EXT_10_L34	-0.27952354007526	0.27952354007526	6.71872336884209e-05	0.0017325334991903	down
1551	996.882754831783	-0.672126331749482	0.0627843450936343	-10.7053172370771	9.61009339427237e-27	3.17262948137938e-25	L2/L3	Human	DOWN	human_down	chimp_up	LRRTM3_L2/L3	DOWN_LRRTM3_L2/L3	human_DOWN_LRRTM3_L2/L3	chimp_UP_LRRTM3_L2/L3	hg	pt	0.672126331749482	human_down_LRRTM3_L2/L3	chimp_up_LRRTM3_L2/L3	1.02861194617871	0.059744814868553	17.2167567753252	1.9882186278507e-66	1.03474190422378e-64	Chimp	UP	macaque_down	UP_LRRTM3_L2/L3	macaque_DOWN_LRRTM3_L2/L3	rm	-1.02861194617871	macaque_down_LRRTM3_L2/L3	up_LRRTM3_L2/L3	Exc	chimp_up_LRRTM3_Exc	L2/L3	chimp_up_lrrtm3_exc	up	LRRTM3	ptr	Exc	Exc	EXT_2_L56	-0.263758295068523	0.263758295068523	5.30057853932786e-05	0.0021186864040492	down
1551	996.882754831783	-0.672126331749482	0.0627843450936343	-10.7053172370771	9.61009339427237e-27	3.17262948137938e-25	L2/L3	Human	DOWN	human_down	chimp_up	LRRTM3_L2/L3	DOWN_LRRTM3_L2/L3	human_DOWN_LRRTM3_L2/L3	chimp_UP_LRRTM3_L2/L3	hg	pt	0.672126331749482	human_down_LRRTM3_L2/L3	chimp_up_LRRTM3_L2/L3	1.02861194617871	0.059744814868553	17.2167567753252	1.9882186278507e-66	1.03474190422378e-64	Chimp	UP	macaque_down	UP_LRRTM3_L2/L3	macaque_DOWN_LRRTM3_L2/L3	rm	-1.02861194617871	macaque_down_LRRTM3_L2/L3	up_LRRTM3_L2/L3	Exc	chimp_up_LRRTM3_Exc	L2/L3	chimp_up_lrrtm3_exc	up	LRRTM3	ptr	Exc	Exc	EXT_1_L4	-0.325814173321121	0.325814173321121	0.0009624226529486	0.0098283128673998	down
1551	996.882754831783	-0.672126331749482	0.0627843450936343	-10.7053172370771	9.61009339427237e-27	3.17262948137938e-25	L2/L3	Human	DOWN	human_down	chimp_up	LRRTM3_L2/L3	DOWN_LRRTM3_L2/L3	human_DOWN_LRRTM3_L2/L3	chimp_UP_LRRTM3_L2/L3	hg	pt	0.672126331749482	human_down_LRRTM3_L2/L3	chimp_up_LRRTM3_L2/L3	1.02861194617871	0.059744814868553	17.2167567753252	1.9882186278507e-66	1.03474190422378e-64	Chimp	UP	macaque_down	UP_LRRTM3_L2/L3	macaque_DOWN_LRRTM3_L2/L3	rm	-1.02861194617871	macaque_down_LRRTM3_L2/L3	up_LRRTM3_L2/L3	Exc	chimp_up_LRRTM3_Exc	L2/L3	chimp_up_lrrtm3_exc	up	LRRTM3	ptr	Exc	Exc	EXT_9_L6	-0.365553911494081	0.365553911494081	3.53752597300635e-06	6.58356911435202e-05	down
1551	996.882754831783	-0.672126331749482	0.0627843450936343	-10.7053172370771	9.61009339427237e-27	3.17262948137938e-25	L2/L3	Human	DOWN	human_down	chimp_up	LRRTM3_L2/L3	DOWN_LRRTM3_L2/L3	human_DOWN_LRRTM3_L2/L3	chimp_UP_LRRTM3_L2/L3	hg	pt	0.672126331749482	human_down_LRRTM3_L2/L3	chimp_up_LRRTM3_L2/L3	1.02861194617871	0.059744814868553	17.2167567753252	1.9882186278507e-66	1.03474190422378e-64	Chimp	UP	macaque_down	UP_LRRTM3_L2/L3	macaque_DOWN_LRRTM3_L2/L3	rm	-1.02861194617871	macaque_down_LRRTM3_L2/L3	up_LRRTM3_L2/L3	Exc	chimp_up_LRRTM3_Exc	L2/L3	chimp_up_lrrtm3_exc	up	LRRTM3	ptr	Exc	Exc	EXT_5_L56	-0.445751345355323	0.445751345355323	0.0002529631613732	0.0046029022754241	down
1334	151.318011469199	-0.863359403254825	0.137240921117662	-6.29083072471246	3.15771524776987e-10	3.35404276100077e-09	L2/L3	Human	DOWN	human_down	chimp_up	MAL2_L2/L3	DOWN_MAL2_L2/L3	human_DOWN_MAL2_L2/L3	chimp_UP_MAL2_L2/L3	hg	pt	0.863359403254825	human_down_MAL2_L2/L3	chimp_up_MAL2_L2/L3	0.683174812374943	0.115508181221355	5.91451449716569	3.32855921654389e-09	1.51353562543953e-08	Chimp	UP	macaque_down	UP_MAL2_L2/L3	macaque_DOWN_MAL2_L2/L3	rm	-0.683174812374943	macaque_down_MAL2_L2/L3	up_MAL2_L2/L3	Exc	chimp_up_MAL2_Exc	L2/L3	chimp_up_mal2_exc	up	MAL2	ptr	Exc	Exc	EXT_3_L23	0.323069774346645	-0.323069774346645	0.0001262165783576	0.0026254568980051	up
1033	450.945629654616	-1.08170232990531	0.110959336859762	-9.74863729829638	1.86960967087234e-22	4.90538279635681e-21	L2/L3	Human	DOWN	human_down	chimp_up	MAN1A1_L2/L3	DOWN_MAN1A1_L2/L3	human_DOWN_MAN1A1_L2/L3	chimp_UP_MAN1A1_L2/L3	hg	pt	1.08170232990531	human_down_MAN1A1_L2/L3	chimp_up_MAN1A1_L2/L3	0.956720252791401	0.102131492764011	9.36753421397686	7.42467501045034e-21	8.12182439417597e-20	Chimp	UP	macaque_down	UP_MAN1A1_L2/L3	macaque_DOWN_MAN1A1_L2/L3	rm	-0.956720252791401	macaque_down_MAN1A1_L2/L3	up_MAN1A1_L2/L3	Exc	chimp_up_MAN1A1_Exc	L2/L3	chimp_up_man1a1_exc	up	MAN1A1	ptr	Exc	Exc	EXT_3_L23	-0.419027201084108	0.419027201084108	2.66660756163515e-05	0.0009161985980424	down
832	608.692319747195	0.821956145572551	0.0725285135875337	11.3328690319917	9.0200858923044e-30	3.49778886268248e-28	L2/L3	Human	UP	human_up	chimp_down	MAN2A1_L2/L3	UP_MAN2A1_L2/L3	human_UP_MAN2A1_L2/L3	chimp_DOWN_MAN2A1_L2/L3	hg	pt	-0.821956145572551	human_up_MAN2A1_L2/L3	chimp_down_MAN2A1_L2/L3	-0.502522367987993	0.0692874404511504	-7.25271946424814	4.08485596722986e-13	2.63757371515722e-12	Chimp	DOWN	macaque_up	DOWN_MAN2A1_L2/L3	macaque_UP_MAN2A1_L2/L3	rm	0.502522367987993	macaque_up_MAN2A1_L2/L3	down_MAN2A1_L2/L3	Exc	chimp_down_MAN2A1_Exc	L2/L3	chimp_down_man2a1_exc	down	MAN2A1	ptr	Exc	Exc	EXT_1_L4	-0.270903278261373	0.270903278261373	7.08619135140164e-06	0.0004063549175879	down
832	608.692319747195	0.821956145572551	0.0725285135875337	11.3328690319917	9.0200858923044e-30	3.49778886268248e-28	L2/L3	Human	UP	human_up	chimp_down	MAN2A1_L2/L3	UP_MAN2A1_L2/L3	human_UP_MAN2A1_L2/L3	chimp_DOWN_MAN2A1_L2/L3	hg	pt	-0.821956145572551	human_up_MAN2A1_L2/L3	chimp_down_MAN2A1_L2/L3	-0.502522367987993	0.0692874404511504	-7.25271946424814	4.08485596722986e-13	2.63757371515722e-12	Chimp	DOWN	macaque_up	DOWN_MAN2A1_L2/L3	macaque_UP_MAN2A1_L2/L3	rm	0.502522367987993	macaque_up_MAN2A1_L2/L3	down_MAN2A1_L2/L3	Exc	chimp_down_MAN2A1_Exc	L2/L3	chimp_down_man2a1_exc	down	MAN2A1	ptr	Exc	Exc	EXT_2_L56	-0.29013052122871	0.29013052122871	0.0003147058565985	0.007119199016934	down
832	608.692319747195	0.821956145572551	0.0725285135875337	11.3328690319917	9.0200858923044e-30	3.49778886268248e-28	L2/L3	Human	UP	human_up	chimp_down	MAN2A1_L2/L3	UP_MAN2A1_L2/L3	human_UP_MAN2A1_L2/L3	chimp_DOWN_MAN2A1_L2/L3	hg	pt	-0.821956145572551	human_up_MAN2A1_L2/L3	chimp_down_MAN2A1_L2/L3	-0.502522367987993	0.0692874404511504	-7.25271946424814	4.08485596722986e-13	2.63757371515722e-12	Chimp	DOWN	macaque_up	DOWN_MAN2A1_L2/L3	macaque_UP_MAN2A1_L2/L3	rm	0.502522367987993	macaque_up_MAN2A1_L2/L3	down_MAN2A1_L2/L3	Exc	chimp_down_MAN2A1_Exc	L2/L3	chimp_down_man2a1_exc	down	MAN2A1	ptr	Exc	Exc	EXT_9_L6	-0.395731710557085	0.395731710557085	8.48770819366926e-06	0.0001347178460754	down
2613	345.691043922747	-1.24894770435784	0.0937146275798912	-13.3271372528597	1.60956384368427e-40	9.38713003477084e-39	L2/L3	Human	DOWN	human_down	chimp_up	MAST3_L2/L3	DOWN_MAST3_L2/L3	human_DOWN_MAST3_L2/L3	chimp_UP_MAST3_L2/L3	hg	pt	1.24894770435784	human_down_MAST3_L2/L3	chimp_up_MAST3_L2/L3	1.43178171796505	0.0835355245892146	17.1397944168762	7.49150744888332e-66	3.84843904205997e-64	Chimp	UP	macaque_down	UP_MAST3_L2/L3	macaque_DOWN_MAST3_L2/L3	rm	-1.43178171796505	macaque_down_MAST3_L2/L3	up_MAST3_L2/L3	Exc	chimp_up_MAST3_Exc	L2/L3	chimp_up_mast3_exc	up	MAST3	ptr	Exc	Exc	EXT_5_L56	-0.283820744116127	0.283820744116127	1.12117188002182e-06	0.0001095366033404	down
2613	345.691043922747	-1.24894770435784	0.0937146275798912	-13.3271372528597	1.60956384368427e-40	9.38713003477084e-39	L2/L3	Human	DOWN	human_down	chimp_up	MAST3_L2/L3	DOWN_MAST3_L2/L3	human_DOWN_MAST3_L2/L3	chimp_UP_MAST3_L2/L3	hg	pt	1.24894770435784	human_down_MAST3_L2/L3	chimp_up_MAST3_L2/L3	1.43178171796505	0.0835355245892146	17.1397944168762	7.49150744888332e-66	3.84843904205997e-64	Chimp	UP	macaque_down	UP_MAST3_L2/L3	macaque_DOWN_MAST3_L2/L3	rm	-1.43178171796505	macaque_down_MAST3_L2/L3	up_MAST3_L2/L3	Exc	chimp_up_MAST3_Exc	L2/L3	chimp_up_mast3_exc	up	MAST3	ptr	Exc	Exc	EXT_12_L56	-0.377389313051571	0.377389313051571	2.94431655978496e-07	0.0004094366608036	down
1981	955.019293851368	-0.795979485386021	0.0654222954763135	-12.1667923693416	4.67079052585245e-34	2.11745714003954e-32	L2/L3	Human	DOWN	human_down	chimp_up	MBNL2_L2/L3	DOWN_MBNL2_L2/L3	human_DOWN_MBNL2_L2/L3	chimp_UP_MBNL2_L2/L3	hg	pt	0.795979485386021	human_down_MBNL2_L2/L3	chimp_up_MBNL2_L2/L3	0.519353999555449	0.0578900115162372	8.97139223076122	2.92789835362855e-19	2.89222483038086e-18	Chimp	UP	macaque_down	UP_MBNL2_L2/L3	macaque_DOWN_MBNL2_L2/L3	rm	-0.519353999555449	macaque_down_MBNL2_L2/L3	up_MBNL2_L2/L3	Exc	chimp_up_MBNL2_Exc	L2/L3	chimp_up_mbnl2_exc	up	MBNL2	ptr	Exc	Exc	EXT_6_L23	0.550278286585404	-0.550278286585404	1.94681642326493e-05	0.0006536425436061	up
2076	812.926071501282	0.587742558619424	0.0618755863014709	9.49877962781343	2.12364381259916e-21	5.2054132115516e-20	L2/L3	Human	UP	human_up	chimp_down	MEG8_L2/L3	UP_MEG8_L2/L3	human_UP_MEG8_L2/L3	chimp_DOWN_MEG8_L2/L3	hg	pt	-0.587742558619424	human_up_MEG8_L2/L3	chimp_down_MEG8_L2/L3	-0.515559975102545	0.0573455674190593	-8.99040672725462	2.46317186477506e-19	2.45657592337985e-18	Chimp	DOWN	macaque_up	DOWN_MEG8_L2/L3	macaque_UP_MEG8_L2/L3	rm	0.515559975102545	macaque_up_MEG8_L2/L3	down_MEG8_L2/L3	Exc	chimp_down_MEG8_Exc	L2/L3	chimp_down_meg8_exc	down	MEG8	ptr	Exc	Exc	EXT_9_L6	-0.475779450027889	0.475779450027889	3.40948451364237e-14	2.06594705735471e-11	down
330	259.703571010766	-2.41954592765269	0.128490382605589	-18.8305605336991	4.24246441571444e-79	8.18237413230819e-77	L2/L3	Human	DOWN	human_down	chimp_up	MIR4435-2HG_L2/L3	DOWN_MIR4435-2HG_L2/L3	human_DOWN_MIR4435-2HG_L2/L3	chimp_UP_MIR4435-2HG_L2/L3	hg	pt	2.41954592765269	human_down_MIR4435-2HG_L2/L3	chimp_up_MIR4435-2HG_L2/L3	2.13538105792997	0.0996671348903046	21.4251273529655	7.7921431659589e-102	9.33334293988926e-100	Chimp	UP	macaque_down	UP_MIR4435-2HG_L2/L3	macaque_DOWN_MIR4435-2HG_L2/L3	rm	-2.13538105792997	macaque_down_MIR4435-2HG_L2/L3	up_MIR4435-2HG_L2/L3	Exc	chimp_up_MIR4435-2HG_Exc	L2/L3	chimp_up_mir4435-2hg_exc	up	MIR4435-2HG	ptr	Exc	Exc	EXT_6_L23	-0.463088918497758	0.463088918497758	4.55028098764477e-06	0.0002293363977876	down
258	168.287701064798	-0.798587600979812	0.120147713963272	-6.64671490315605	2.99706742547463e-11	3.5276510430359e-10	L2/L3	Human	DOWN	human_down	chimp_up	MRPL33_L2/L3	DOWN_MRPL33_L2/L3	human_DOWN_MRPL33_L2/L3	chimp_UP_MRPL33_L2/L3	hg	pt	0.798587600979812	human_down_MRPL33_L2/L3	chimp_up_MRPL33_L2/L3	1.77034496714894	0.125005708574034	14.1621129734284	1.57195546808699e-45	4.56384050393685e-44	Chimp	UP	macaque_down	UP_MRPL33_L2/L3	macaque_DOWN_MRPL33_L2/L3	rm	-1.77034496714894	macaque_down_MRPL33_L2/L3	up_MRPL33_L2/L3	Exc	chimp_up_MRPL33_Exc	L2/L3	chimp_up_mrpl33_exc	up	MRPL33	ptr	Exc	Exc	EXT_3_L23	-0.299863410083161	0.299863410083161	7.3487832514382e-07	8.01326796859456e-05	down
1096	83.7199223668837	0.543815630943277	0.18739378992478	2.9019938769666	0.0037079578770081	0.0124041634505501	L2/L3	Human	UP	human_up	chimp_down	NDUFA4_L2/L3	UP_NDUFA4_L2/L3	human_UP_NDUFA4_L2/L3	chimp_DOWN_NDUFA4_L2/L3	hg	pt	-0.543815630943277	human_up_NDUFA4_L2/L3	chimp_down_NDUFA4_L2/L3	-1.04299047247104	0.160308462828788	-6.50614729919137	7.71026267986721e-11	4.12900070180442e-10	Chimp	DOWN	macaque_up	DOWN_NDUFA4_L2/L3	macaque_UP_NDUFA4_L2/L3	rm	1.04299047247104	macaque_up_NDUFA4_L2/L3	down_NDUFA4_L2/L3	Exc	chimp_down_NDUFA4_Exc	L2/L3	chimp_down_ndufa4_exc	down	NDUFA4	ptr	Exc	Exc	EXT_6_L23	0.378550406537932	-0.378550406537932	9.07020333140092e-06	0.000376633767079	up
1698	55.4425885303614	0.579342261697525	0.212049665139963	2.73210646814807	0.0062930801125149	0.0196124666809164	L2/L3	Human	UP	human_up	chimp_down	NDUFS8_L2/L3	UP_NDUFS8_L2/L3	human_UP_NDUFS8_L2/L3	chimp_DOWN_NDUFS8_L2/L3	hg	pt	-0.579342261697525	human_up_NDUFS8_L2/L3	chimp_down_NDUFS8_L2/L3	-0.922583356240883	0.180510071495521	-5.11097995030032	3.204920001197e-07	1.1536163266163e-06	Chimp	DOWN	macaque_up	DOWN_NDUFS8_L2/L3	macaque_UP_NDUFS8_L2/L3	rm	0.922583356240883	macaque_up_NDUFS8_L2/L3	down_NDUFS8_L2/L3	Exc	chimp_down_NDUFS8_Exc	L2/L3	chimp_down_ndufs8_exc	down	NDUFS8	ptr	Exc	Exc	EXT_4_L56	0.40986956286301	-0.40986956286301	1.21736768325465e-08	1.28237754716898e-06	up
1313	666.500887802751	-0.503059904597634	0.0654069756676969	-7.69122711243296	1.45730481309827e-14	2.30019819997069e-13	L2/L3	Human	DOWN	human_down	chimp_up	NECAB1_L2/L3	DOWN_NECAB1_L2/L3	human_DOWN_NECAB1_L2/L3	chimp_UP_NECAB1_L2/L3	hg	pt	0.503059904597634	human_down_NECAB1_L2/L3	chimp_up_NECAB1_L2/L3	0.77804796153555	0.0604673540677281	12.8672400757618	6.88174839947731e-38	1.55925242252796e-36	Chimp	UP	macaque_down	UP_NECAB1_L2/L3	macaque_DOWN_NECAB1_L2/L3	rm	-0.77804796153555	macaque_down_NECAB1_L2/L3	up_NECAB1_L2/L3	Exc	chimp_up_NECAB1_Exc	L2/L3	chimp_up_necab1_exc	up	NECAB1	ptr	Exc	Exc	EXT_11_L34	0.251220473133225	-0.251220473133225	2.76898469322795e-05	0.0006198289695752	up
1270	93.8608760390086	0.704915400476136	0.158123734810114	4.45799867630655	8.27284128419841e-06	4.93207595758325e-05	L2/L3	Human	UP	human_up	chimp_down	NEFL_L2/L3	UP_NEFL_L2/L3	human_UP_NEFL_L2/L3	chimp_DOWN_NEFL_L2/L3	hg	pt	-0.704915400476136	human_up_NEFL_L2/L3	chimp_down_NEFL_L2/L3	-0.588802743599469	0.143849710548903	-4.09317989833075	4.25497339023781e-05	0.0001137905819922	Chimp	DOWN	macaque_up	DOWN_NEFL_L2/L3	macaque_UP_NEFL_L2/L3	rm	0.588802743599469	macaque_up_NEFL_L2/L3	down_NEFL_L2/L3	Exc	chimp_down_NEFL_Exc	L2/L3	chimp_down_nefl_exc	down	NEFL	ptr	Exc	Exc	EXT_11_L34	0.266317335001831	-0.266317335001831	9.47799807319799e-05	0.0014981108948104	up
2557	1067.04956290137	-0.784606578015833	0.052327880136186	-14.9940447802176	8.03097773116392e-51	7.23676669570087e-49	L2/L3	Human	DOWN	human_down	chimp_up	NETO1_L2/L3	DOWN_NETO1_L2/L3	human_DOWN_NETO1_L2/L3	chimp_UP_NETO1_L2/L3	hg	pt	0.784606578015833	human_down_NETO1_L2/L3	chimp_up_NETO1_L2/L3	1.08773951386139	0.0483254100147701	22.5086453178344	3.41548131135287e-112	4.87493488247946e-110	Chimp	UP	macaque_down	UP_NETO1_L2/L3	macaque_DOWN_NETO1_L2/L3	rm	-1.08773951386139	macaque_down_NETO1_L2/L3	up_NETO1_L2/L3	Exc	chimp_up_NETO1_Exc	L2/L3	chimp_up_neto1_exc	up	NETO1	ptr	Exc	Exc	EXT_6_L23	0.442484548723111	-0.442484548723111	0.0002162157145051	0.0037643255604661	up
2557	1067.04956290137	-0.784606578015833	0.052327880136186	-14.9940447802176	8.03097773116392e-51	7.23676669570087e-49	L2/L3	Human	DOWN	human_down	chimp_up	NETO1_L2/L3	DOWN_NETO1_L2/L3	human_DOWN_NETO1_L2/L3	chimp_UP_NETO1_L2/L3	hg	pt	0.784606578015833	human_down_NETO1_L2/L3	chimp_up_NETO1_L2/L3	1.08773951386139	0.0483254100147701	22.5086453178344	3.41548131135287e-112	4.87493488247946e-110	Chimp	UP	macaque_down	UP_NETO1_L2/L3	macaque_DOWN_NETO1_L2/L3	rm	-1.08773951386139	macaque_down_NETO1_L2/L3	up_NETO1_L2/L3	Exc	chimp_up_NETO1_Exc	L2/L3	chimp_up_neto1_exc	up	NETO1	ptr	Exc	Exc	EXT_9_L6	-0.317197958806617	0.317197958806617	2.88139604794003e-07	8.45619962673227e-06	down
2223	95.0424555762977	0.592962387208203	0.177021110367563	3.34967047702384	0.0008090775051677	0.0032296999103346	L2/L3	Human	UP	human_up	chimp_down	NME3_L2/L3	UP_NME3_L2/L3	human_UP_NME3_L2/L3	chimp_DOWN_NME3_L2/L3	hg	pt	-0.592962387208203	human_up_NME3_L2/L3	chimp_down_NME3_L2/L3	-1.48893188726089	0.142575314172635	-10.4431254169151	1.57536931291187e-25	2.19979513430389e-24	Chimp	DOWN	macaque_up	DOWN_NME3_L2/L3	macaque_UP_NME3_L2/L3	rm	1.48893188726089	macaque_up_NME3_L2/L3	down_NME3_L2/L3	Exc	chimp_down_NME3_Exc	L2/L3	chimp_down_nme3_exc	down	NME3	ptr	Exc	Exc	EXT_4_L56	0.262609441798715	-0.262609441798715	1.42863391526445e-08	1.44405666775879e-06	up
1493	54.6802346793392	-0.625544314785747	0.230441976345164	-2.71454152887833	0.006636757859858	0.020523641461148	L2/L3	Human	DOWN	human_down	chimp_up	NOXA1_L2/L3	DOWN_NOXA1_L2/L3	human_DOWN_NOXA1_L2/L3	chimp_UP_NOXA1_L2/L3	hg	pt	0.625544314785747	human_down_NOXA1_L2/L3	chimp_up_NOXA1_L2/L3	2.13059466985318	0.260875885869697	8.16708168618304	3.15938980869792e-16	2.57284644619486e-15	Chimp	UP	macaque_down	UP_NOXA1_L2/L3	macaque_DOWN_NOXA1_L2/L3	rm	-2.13059466985318	macaque_down_NOXA1_L2/L3	up_NOXA1_L2/L3	Exc	chimp_up_NOXA1_Exc	L2/L3	chimp_up_noxa1_exc	up	NOXA1	ptr	Exc	Exc	EXT_6_L23	-0.258749122173428	0.258749122173428	3.20190162070063e-05	0.0009443686760763	down
833	938.890225744758	2.20204515094392	0.0960221122382764	22.9326881029195	2.19357313702682e-116	7.30758978239526e-114	L2/L3	Human	UP	human_up	chimp_down	NREP_L2/L3	UP_NREP_L2/L3	human_UP_NREP_L2/L3	chimp_DOWN_NREP_L2/L3	hg	pt	-2.20204515094392	human_up_NREP_L2/L3	chimp_down_NREP_L2/L3	-0.734451410009606	0.0983077659435799	-7.47093988923639	7.96240241634916e-14	5.4537880458649e-13	Chimp	DOWN	macaque_up	DOWN_NREP_L2/L3	macaque_UP_NREP_L2/L3	rm	0.734451410009606	macaque_up_NREP_L2/L3	down_NREP_L2/L3	Exc	chimp_down_NREP_Exc	L2/L3	chimp_down_nrep_exc	down	NREP	ptr	Exc	Exc	EXT_2_L56	-0.426229870169045	0.426229870169045	2.19774200779318e-05	0.0012619320904134	down
833	938.890225744758	2.20204515094392	0.0960221122382764	22.9326881029195	2.19357313702682e-116	7.30758978239526e-114	L2/L3	Human	UP	human_up	chimp_down	NREP_L2/L3	UP_NREP_L2/L3	human_UP_NREP_L2/L3	chimp_DOWN_NREP_L2/L3	hg	pt	-2.20204515094392	human_up_NREP_L2/L3	chimp_down_NREP_L2/L3	-0.734451410009606	0.0983077659435799	-7.47093988923639	7.96240241634916e-14	5.4537880458649e-13	Chimp	DOWN	macaque_up	DOWN_NREP_L2/L3	macaque_UP_NREP_L2/L3	rm	0.734451410009606	macaque_up_NREP_L2/L3	down_NREP_L2/L3	Exc	chimp_down_NREP_Exc	L2/L3	chimp_down_nrep_exc	down	NREP	ptr	Exc	Exc	EXT_6_L23	-0.528886988466862	0.528886988466862	9.42889096281051e-07	7.48685489964292e-05	down
833	938.890225744758	2.20204515094392	0.0960221122382764	22.9326881029195	2.19357313702682e-116	7.30758978239526e-114	L2/L3	Human	UP	human_up	chimp_down	NREP_L2/L3	UP_NREP_L2/L3	human_UP_NREP_L2/L3	chimp_DOWN_NREP_L2/L3	hg	pt	-2.20204515094392	human_up_NREP_L2/L3	chimp_down_NREP_L2/L3	-0.734451410009606	0.0983077659435799	-7.47093988923639	7.96240241634916e-14	5.4537880458649e-13	Chimp	DOWN	macaque_up	DOWN_NREP_L2/L3	macaque_UP_NREP_L2/L3	rm	0.734451410009606	macaque_up_NREP_L2/L3	down_NREP_L2/L3	Exc	chimp_down_NREP_Exc	L2/L3	chimp_down_nrep_exc	down	NREP	ptr	Exc	Exc	EXT_9_L6	-0.705626835156838	0.705626835156838	6.66032677381942e-10	5.65271308534855e-08	down
1884	435.216584532445	1.00573235778416	0.0849869462942226	11.8339627629676	2.60544426930733e-32	1.12105485614991e-30	L2/L3	Human	UP	human_up	chimp_down	NT5DC3_L2/L3	UP_NT5DC3_L2/L3	human_UP_NT5DC3_L2/L3	chimp_DOWN_NT5DC3_L2/L3	hg	pt	-1.00573235778416	human_up_NT5DC3_L2/L3	chimp_down_NT5DC3_L2/L3	-1.6083535331178	0.0733083082327948	-21.9395805453644	1.08901333066944e-106	1.38072988031046e-104	Chimp	DOWN	macaque_up	DOWN_NT5DC3_L2/L3	macaque_UP_NT5DC3_L2/L3	rm	1.6083535331178	macaque_up_NT5DC3_L2/L3	down_NT5DC3_L2/L3	Exc	chimp_down_NT5DC3_Exc	L2/L3	chimp_down_nt5dc3_exc	down	NT5DC3	ptr	Exc	Exc	EXT_4_L56	0.303207049108965	-0.303207049108965	7.33518656750908e-07	2.24987877648253e-05	up
1884	435.216584532445	1.00573235778416	0.0849869462942226	11.8339627629676	2.60544426930733e-32	1.12105485614991e-30	L2/L3	Human	UP	human_up	chimp_down	NT5DC3_L2/L3	UP_NT5DC3_L2/L3	human_UP_NT5DC3_L2/L3	chimp_DOWN_NT5DC3_L2/L3	hg	pt	-1.00573235778416	human_up_NT5DC3_L2/L3	chimp_down_NT5DC3_L2/L3	-1.6083535331178	0.0733083082327948	-21.9395805453644	1.08901333066944e-106	1.38072988031046e-104	Chimp	DOWN	macaque_up	DOWN_NT5DC3_L2/L3	macaque_UP_NT5DC3_L2/L3	rm	1.6083535331178	macaque_up_NT5DC3_L2/L3	down_NT5DC3_L2/L3	Exc	chimp_down_NT5DC3_Exc	L2/L3	chimp_down_nt5dc3_exc	down	NT5DC3	ptr	Exc	Exc	EXT_6_L23	0.271824319869624	-0.271824319869624	4.92178081524127e-07	4.67409675291872e-05	up
2698	65.158620487513	-0.532610720113555	0.182716688824891	-2.91495387497959	0.003557411148878	0.0119634137244388	L2/L3	Human	DOWN	human_down	chimp_up	NUCB1_L2/L3	DOWN_NUCB1_L2/L3	human_DOWN_NUCB1_L2/L3	chimp_UP_NUCB1_L2/L3	hg	pt	0.532610720113555	human_down_NUCB1_L2/L3	chimp_up_NUCB1_L2/L3	1.57724628886508	0.193159609698772	8.16550774421606	3.20086002571856e-16	2.60483781403304e-15	Chimp	UP	macaque_down	UP_NUCB1_L2/L3	macaque_DOWN_NUCB1_L2/L3	rm	-1.57724628886508	macaque_down_NUCB1_L2/L3	up_NUCB1_L2/L3	Exc	chimp_up_NUCB1_Exc	L2/L3	chimp_up_nucb1_exc	up	NUCB1	ptr	Exc	Exc	EXT_4_L56	0.271620979781759	-0.271620979781759	1.69786902802703e-06	4.12074897798102e-05	up
1326	2066.6014938491	-0.61880228504087	0.0645685121883926	-9.58365407639223	9.3670934068452e-22	2.34305213579414e-20	L2/L3	Human	DOWN	human_down	chimp_up	OXR1_L2/L3	DOWN_OXR1_L2/L3	human_DOWN_OXR1_L2/L3	chimp_UP_OXR1_L2/L3	hg	pt	0.61880228504087	human_down_OXR1_L2/L3	chimp_up_OXR1_L2/L3	1.25440279988261	0.0640742190961874	19.5773404276613	2.41294341670202e-85	1.99013561524254e-83	Chimp	UP	macaque_down	UP_OXR1_L2/L3	macaque_DOWN_OXR1_L2/L3	rm	-1.25440279988261	macaque_down_OXR1_L2/L3	up_OXR1_L2/L3	Exc	chimp_up_OXR1_Exc	L2/L3	chimp_up_oxr1_exc	up	OXR1	ptr	Exc	Exc	EXT_11_L34	-0.619936566358419	0.619936566358419	0.0001097879175859	0.0016684493188426	down
828	608.048417738626	-1.26054746125627	0.0861316981438414	-14.6351167853574	1.67687510567396e-48	1.35549459369314e-46	L2/L3	Human	DOWN	human_down	chimp_up	PAM_L2/L3	DOWN_PAM_L2/L3	human_DOWN_PAM_L2/L3	chimp_UP_PAM_L2/L3	hg	pt	1.26054746125627	human_down_PAM_L2/L3	chimp_up_PAM_L2/L3	0.799359935684669	0.0738810487263654	10.8195531799403	2.78129995112073e-27	4.20120821514028e-26	Chimp	UP	macaque_down	UP_PAM_L2/L3	macaque_DOWN_PAM_L2/L3	rm	-0.799359935684669	macaque_down_PAM_L2/L3	up_PAM_L2/L3	Exc	chimp_up_PAM_Exc	L2/L3	chimp_up_pam_exc	up	PAM	ptr	Exc	Exc	EXT_6_L23	0.519414488564815	-0.519414488564815	3.60459209572738e-05	0.0010156730447754	up
828	608.048417738626	-1.26054746125627	0.0861316981438414	-14.6351167853574	1.67687510567396e-48	1.35549459369314e-46	L2/L3	Human	DOWN	human_down	chimp_up	PAM_L2/L3	DOWN_PAM_L2/L3	human_DOWN_PAM_L2/L3	chimp_UP_PAM_L2/L3	hg	pt	1.26054746125627	human_down_PAM_L2/L3	chimp_up_PAM_L2/L3	0.799359935684669	0.0738810487263654	10.8195531799403	2.78129995112073e-27	4.20120821514028e-26	Chimp	UP	macaque_down	UP_PAM_L2/L3	macaque_DOWN_PAM_L2/L3	rm	-0.799359935684669	macaque_down_PAM_L2/L3	up_PAM_L2/L3	Exc	chimp_up_PAM_Exc	L2/L3	chimp_up_pam_exc	up	PAM	ptr	Exc	Exc	EXT_11_L34	0.303345666615775	-0.303345666615775	2.61023119309379e-07	2.12883609600682e-05	up
787	65.9371961740052	-1.08088725154588	0.209588313137754	-5.15719238045232	2.50680211928798e-07	1.88627851460591e-06	L2/L3	Human	DOWN	human_down	chimp_up	PART1_L2/L3	DOWN_PART1_L2/L3	human_DOWN_PART1_L2/L3	chimp_UP_PART1_L2/L3	hg	pt	1.08088725154588	human_down_PART1_L2/L3	chimp_up_PART1_L2/L3	3.75923598954235	0.320162690321371	11.7416429308766	7.79571449735751e-32	1.41522201644336e-30	Chimp	UP	macaque_down	UP_PART1_L2/L3	macaque_DOWN_PART1_L2/L3	rm	-3.75923598954235	macaque_down_PART1_L2/L3	up_PART1_L2/L3	Exc	chimp_up_PART1_Exc	L2/L3	chimp_up_part1_exc	up	PART1	ptr	Exc	Exc	EXT_3_L23	-0.30185913159609	0.30185913159609	0.0002348759081689	0.0040755101050627	down
2987	717.382577695293	2.61767721659605	0.0617033582064314	42.4235777871033	0.0	0.0	L2/L3	Human	UP	human_up	chimp_down	PCDH11Y_L2/L3	UP_PCDH11Y_L2/L3	human_UP_PCDH11Y_L2/L3	chimp_DOWN_PCDH11Y_L2/L3	hg	pt	-2.61767721659605	human_up_PCDH11Y_L2/L3	chimp_down_PCDH11Y_L2/L3	-0.54089677273191	0.0709770805361564	-7.62072444577897	2.52255928958529e-14	1.80726550124902e-13	Chimp	DOWN	macaque_up	DOWN_PCDH11Y_L2/L3	macaque_UP_PCDH11Y_L2/L3	rm	0.54089677273191	macaque_up_PCDH11Y_L2/L3	down_PCDH11Y_L2/L3	Exc	chimp_down_PCDH11Y_Exc	L2/L3	chimp_down_pcdh11y_exc	down	PCDH11Y	ptr	Exc	Exc	EXT_6_L23	1.36695184610917	-1.36695184610917	0.0001334601600233	0.0026425369329725	up
2987	717.382577695293	2.61767721659605	0.0617033582064314	42.4235777871033	0.0	0.0	L2/L3	Human	UP	human_up	chimp_down	PCDH11Y_L2/L3	UP_PCDH11Y_L2/L3	human_UP_PCDH11Y_L2/L3	chimp_DOWN_PCDH11Y_L2/L3	hg	pt	-2.61767721659605	human_up_PCDH11Y_L2/L3	chimp_down_PCDH11Y_L2/L3	-0.54089677273191	0.0709770805361564	-7.62072444577897	2.52255928958529e-14	1.80726550124902e-13	Chimp	DOWN	macaque_up	DOWN_PCDH11Y_L2/L3	macaque_UP_PCDH11Y_L2/L3	rm	0.54089677273191	macaque_up_PCDH11Y_L2/L3	down_PCDH11Y_L2/L3	Exc	chimp_down_PCDH11Y_Exc	L2/L3	chimp_down_pcdh11y_exc	down	PCDH11Y	ptr	Exc	Exc	EXT_10_L34	-0.547198951238822	0.547198951238822	2.76480858743321e-05	0.0009362883478897	down
582	2423.37873983568	-0.534162866662253	0.0802788048107376	-6.65384677713596	2.85529931722062e-11	3.37161472007142e-10	L2/L3	Human	DOWN	human_down	chimp_up	PEX5L_L2/L3	DOWN_PEX5L_L2/L3	human_DOWN_PEX5L_L2/L3	chimp_UP_PEX5L_L2/L3	hg	pt	0.534162866662253	human_down_PEX5L_L2/L3	chimp_up_PEX5L_L2/L3	0.531765645423989	0.0786549917850911	6.76073613836146	1.37292362944462e-11	7.81212882106514e-11	Chimp	UP	macaque_down	UP_PEX5L_L2/L3	macaque_DOWN_PEX5L_L2/L3	rm	-0.531765645423989	macaque_down_PEX5L_L2/L3	up_PEX5L_L2/L3	Exc	chimp_up_PEX5L_Exc	L2/L3	chimp_up_pex5l_exc	up	PEX5L	ptr	Exc	Exc	EXT_8_L6	-0.508166197204075	0.508166197204075	6.65092079257861e-07	3.90451278592889e-05	down
582	2423.37873983568	-0.534162866662253	0.0802788048107376	-6.65384677713596	2.85529931722062e-11	3.37161472007142e-10	L2/L3	Human	DOWN	human_down	chimp_up	PEX5L_L2/L3	DOWN_PEX5L_L2/L3	human_DOWN_PEX5L_L2/L3	chimp_UP_PEX5L_L2/L3	hg	pt	0.534162866662253	human_down_PEX5L_L2/L3	chimp_up_PEX5L_L2/L3	0.531765645423989	0.0786549917850911	6.76073613836146	1.37292362944462e-11	7.81212882106514e-11	Chimp	UP	macaque_down	UP_PEX5L_L2/L3	macaque_DOWN_PEX5L_L2/L3	rm	-0.531765645423989	macaque_down_PEX5L_L2/L3	up_PEX5L_L2/L3	Exc	chimp_up_PEX5L_Exc	L2/L3	chimp_up_pex5l_exc	up	PEX5L	ptr	Exc	Exc	EXT_1_L4	-0.559250835499483	0.559250835499483	2.76780698214369e-06	0.0002167378938076	down
582	2423.37873983568	-0.534162866662253	0.0802788048107376	-6.65384677713596	2.85529931722062e-11	3.37161472007142e-10	L2/L3	Human	DOWN	human_down	chimp_up	PEX5L_L2/L3	DOWN_PEX5L_L2/L3	human_DOWN_PEX5L_L2/L3	chimp_UP_PEX5L_L2/L3	hg	pt	0.534162866662253	human_down_PEX5L_L2/L3	chimp_up_PEX5L_L2/L3	0.531765645423989	0.0786549917850911	6.76073613836146	1.37292362944462e-11	7.81212882106514e-11	Chimp	UP	macaque_down	UP_PEX5L_L2/L3	macaque_DOWN_PEX5L_L2/L3	rm	-0.531765645423989	macaque_down_PEX5L_L2/L3	up_PEX5L_L2/L3	Exc	chimp_up_PEX5L_Exc	L2/L3	chimp_up_pex5l_exc	up	PEX5L	ptr	Exc	Exc	EXT_11_L34	-0.573638090162479	0.573638090162479	0.0003423651071919	0.0038405105034499	down
582	2423.37873983568	-0.534162866662253	0.0802788048107376	-6.65384677713596	2.85529931722062e-11	3.37161472007142e-10	L2/L3	Human	DOWN	human_down	chimp_up	PEX5L_L2/L3	DOWN_PEX5L_L2/L3	human_DOWN_PEX5L_L2/L3	chimp_UP_PEX5L_L2/L3	hg	pt	0.534162866662253	human_down_PEX5L_L2/L3	chimp_up_PEX5L_L2/L3	0.531765645423989	0.0786549917850911	6.76073613836146	1.37292362944462e-11	7.81212882106514e-11	Chimp	UP	macaque_down	UP_PEX5L_L2/L3	macaque_DOWN_PEX5L_L2/L3	rm	-0.531765645423989	macaque_down_PEX5L_L2/L3	up_PEX5L_L2/L3	Exc	chimp_up_PEX5L_Exc	L2/L3	chimp_up_pex5l_exc	up	PEX5L	ptr	Exc	Exc	EXT_9_L6	-0.839642356484259	0.839642356484259	1.35717644511948e-08	6.88683475919989e-07	down
142	113.406315446695	0.566814688317113	0.154168701979589	3.67658727769632	0.0002363750071593	0.0010669631045807	L2/L3	Human	UP	human_up	chimp_down	PFDN2_L2/L3	UP_PFDN2_L2/L3	human_UP_PFDN2_L2/L3	chimp_DOWN_PFDN2_L2/L3	hg	pt	-0.566814688317113	human_up_PFDN2_L2/L3	chimp_down_PFDN2_L2/L3	-0.502596290970374	0.1408490544819	-3.56833272909873	0.0003592600964647	0.0008333323919165	Chimp	DOWN	macaque_up	DOWN_PFDN2_L2/L3	macaque_UP_PFDN2_L2/L3	rm	0.502596290970374	macaque_up_PFDN2_L2/L3	down_PFDN2_L2/L3	Exc	chimp_down_PFDN2_Exc	L2/L3	chimp_down_pfdn2_exc	down	PFDN2	ptr	Exc	Exc	EXT_11_L34	0.321950319549398	-0.321950319549398	2.10000762046475e-06	9.08525294891438e-05	up
2549	761.696347281696	0.537151151356694	0.0699209941625566	7.68225849460738	1.56308029244321e-14	2.46008921903715e-13	L2/L3	Human	UP	human_up	chimp_down	PHLPP1_L2/L3	UP_PHLPP1_L2/L3	human_UP_PHLPP1_L2/L3	chimp_DOWN_PHLPP1_L2/L3	hg	pt	-0.537151151356694	human_up_PHLPP1_L2/L3	chimp_down_PHLPP1_L2/L3	-0.687060351107586	0.0642941607495059	-10.6862014076895	1.18109790288659e-26	1.73567506863161e-25	Chimp	DOWN	macaque_up	DOWN_PHLPP1_L2/L3	macaque_UP_PHLPP1_L2/L3	rm	0.687060351107586	macaque_up_PHLPP1_L2/L3	down_PHLPP1_L2/L3	Exc	chimp_down_PHLPP1_Exc	L2/L3	chimp_down_phlpp1_exc	down	PHLPP1	ptr	Exc	Exc	EXT_2_L56	-0.272130581242877	0.272130581242877	0.0001653751086899	0.0046209123238493	down
2549	761.696347281696	0.537151151356694	0.0699209941625566	7.68225849460738	1.56308029244321e-14	2.46008921903715e-13	L2/L3	Human	UP	human_up	chimp_down	PHLPP1_L2/L3	UP_PHLPP1_L2/L3	human_UP_PHLPP1_L2/L3	chimp_DOWN_PHLPP1_L2/L3	hg	pt	-0.537151151356694	human_up_PHLPP1_L2/L3	chimp_down_PHLPP1_L2/L3	-0.687060351107586	0.0642941607495059	-10.6862014076895	1.18109790288659e-26	1.73567506863161e-25	Chimp	DOWN	macaque_up	DOWN_PHLPP1_L2/L3	macaque_UP_PHLPP1_L2/L3	rm	0.687060351107586	macaque_up_PHLPP1_L2/L3	down_PHLPP1_L2/L3	Exc	chimp_down_PHLPP1_Exc	L2/L3	chimp_down_phlpp1_exc	down	PHLPP1	ptr	Exc	Exc	EXT_3_L23	-0.294845395210632	0.294845395210632	1.34270838995222e-05	0.0005747568682444	down
2549	761.696347281696	0.537151151356694	0.0699209941625566	7.68225849460738	1.56308029244321e-14	2.46008921903715e-13	L2/L3	Human	UP	human_up	chimp_down	PHLPP1_L2/L3	UP_PHLPP1_L2/L3	human_UP_PHLPP1_L2/L3	chimp_DOWN_PHLPP1_L2/L3	hg	pt	-0.537151151356694	human_up_PHLPP1_L2/L3	chimp_down_PHLPP1_L2/L3	-0.687060351107586	0.0642941607495059	-10.6862014076895	1.18109790288659e-26	1.73567506863161e-25	Chimp	DOWN	macaque_up	DOWN_PHLPP1_L2/L3	macaque_UP_PHLPP1_L2/L3	rm	0.687060351107586	macaque_up_PHLPP1_L2/L3	down_PHLPP1_L2/L3	Exc	chimp_down_PHLPP1_Exc	L2/L3	chimp_down_phlpp1_exc	down	PHLPP1	ptr	Exc	Exc	EXT_5_L56	-0.323758922870168	0.323758922870168	2.2624831224618e-05	0.0008536944211343	down
2851	893.365803113592	-0.732378817772759	0.0601620875717509	-12.1734276075328	4.30612605921639e-34	1.95617342280973e-32	L2/L3	Human	DOWN	human_down	chimp_up	PI4KA_L2/L3	DOWN_PI4KA_L2/L3	human_DOWN_PI4KA_L2/L3	chimp_UP_PI4KA_L2/L3	hg	pt	0.732378817772759	human_down_PI4KA_L2/L3	chimp_up_PI4KA_L2/L3	0.765337883664054	0.0539202522796863	14.1938854383362	9.99631242101338e-46	2.92358408426104e-44	Chimp	UP	macaque_down	UP_PI4KA_L2/L3	macaque_DOWN_PI4KA_L2/L3	rm	-0.765337883664054	macaque_down_PI4KA_L2/L3	up_PI4KA_L2/L3	Exc	chimp_up_PI4KA_Exc	L2/L3	chimp_up_pi4ka_exc	up	PI4KA	ptr	Exc	Exc	EXT_6_L23	0.548337679161712	-0.548337679161712	0.0002163574238672	0.0037643255604661	up
2695	178.703657477059	-0.892729782437896	0.126701369992345	-7.0459363027553	1.84218517429118e-12	2.44295087015321e-11	L2/L3	Human	DOWN	human_down	chimp_up	PLA2G4C_L2/L3	DOWN_PLA2G4C_L2/L3	human_DOWN_PLA2G4C_L2/L3	chimp_UP_PLA2G4C_L2/L3	hg	pt	0.892729782437896	human_down_PLA2G4C_L2/L3	chimp_up_PLA2G4C_L2/L3	0.635701583120379	0.104991322463829	6.05480117977739	1.40591199691355e-09	6.63853374770829e-09	Chimp	UP	macaque_down	UP_PLA2G4C_L2/L3	macaque_DOWN_PLA2G4C_L2/L3	rm	-0.635701583120379	macaque_down_PLA2G4C_L2/L3	up_PLA2G4C_L2/L3	Exc	chimp_up_PLA2G4C_Exc	L2/L3	chimp_up_pla2g4c_exc	up	PLA2G4C	ptr	Exc	Exc	EXT_3_L23	-0.411095696391901	0.411095696391901	1.68271452518347e-08	5.93395275472158e-06	down
6	30.6311663368572	-0.841536364861433	0.274892234928554	-3.06133188913159	0.0022035469315949	0.0078536855868012	L2/L3	Human	DOWN	human_down	chimp_up	PLCH2_L2/L3	DOWN_PLCH2_L2/L3	human_DOWN_PLCH2_L2/L3	chimp_UP_PLCH2_L2/L3	hg	pt	0.841536364861433	human_down_PLCH2_L2/L3	chimp_up_PLCH2_L2/L3	2.14538058413773	0.308843158808006	6.94650512065064	3.74446346000741e-12	2.23021067048318e-11	Chimp	UP	macaque_down	UP_PLCH2_L2/L3	macaque_DOWN_PLCH2_L2/L3	rm	-2.14538058413773	macaque_down_PLCH2_L2/L3	up_PLCH2_L2/L3	Exc	chimp_up_PLCH2_Exc	L2/L3	chimp_up_plch2_exc	up	PLCH2	ptr	Exc	Exc	EXT_3_L23	-0.338551631461188	0.338551631461188	1.34867209062056e-06	0.0001231588325856	down
6	30.6311663368572	-0.841536364861433	0.274892234928554	-3.06133188913159	0.0022035469315949	0.0078536855868012	L2/L3	Human	DOWN	human_down	chimp_up	PLCH2_L2/L3	DOWN_PLCH2_L2/L3	human_DOWN_PLCH2_L2/L3	chimp_UP_PLCH2_L2/L3	hg	pt	0.841536364861433	human_down_PLCH2_L2/L3	chimp_up_PLCH2_L2/L3	2.14538058413773	0.308843158808006	6.94650512065064	3.74446346000741e-12	2.23021067048318e-11	Chimp	UP	macaque_down	UP_PLCH2_L2/L3	macaque_DOWN_PLCH2_L2/L3	rm	-2.14538058413773	macaque_down_PLCH2_L2/L3	up_PLCH2_L2/L3	Exc	chimp_up_PLCH2_Exc	L2/L3	chimp_up_plch2_exc	up	PLCH2	ptr	Exc	Exc	EXT_6_L23	-0.459694605094572	0.459694605094572	2.02330738601846e-10	1.88655020042712e-07	down
276	36.7207740244336	-1.86348991383394	0.302810408493194	-6.15398236509373	7.55610899988794e-10	7.6950518101221e-09	L2/L3	Human	DOWN	human_down	chimp_up	PLEKHH2_L2/L3	DOWN_PLEKHH2_L2/L3	human_DOWN_PLEKHH2_L2/L3	chimp_UP_PLEKHH2_L2/L3	hg	pt	1.86348991383394	human_down_PLEKHH2_L2/L3	chimp_up_PLEKHH2_L2/L3	1.79076819890583	0.248539406276878	7.20516808876125	5.79722910138893e-13	3.69571417118766e-12	Chimp	UP	macaque_down	UP_PLEKHH2_L2/L3	macaque_DOWN_PLEKHH2_L2/L3	rm	-1.79076819890583	macaque_down_PLEKHH2_L2/L3	up_PLEKHH2_L2/L3	Exc	chimp_up_PLEKHH2_Exc	L2/L3	chimp_up_plekhh2_exc	up	PLEKHH2	ptr	Exc	Exc	EXT_2_L56	0.279515323396414	-0.279515323396414	1.69264651314715e-06	0.0002761318315698	up
2690	81.2156268611565	-0.951182756873737	0.174730548392959	-5.44371185017164	5.21816069890489e-08	4.29706738901954e-07	L2/L3	Human	DOWN	human_down	chimp_up	PNMA8A_L2/L3	DOWN_PNMA8A_L2/L3	human_DOWN_PNMA8A_L2/L3	chimp_UP_PNMA8A_L2/L3	hg	pt	0.951182756873737	human_down_PNMA8A_L2/L3	chimp_up_PNMA8A_L2/L3	1.58090073505807	0.169259792983133	9.34008429997082	9.62574479474869e-21	1.04195846016181e-19	Chimp	UP	macaque_down	UP_PNMA8A_L2/L3	macaque_DOWN_PNMA8A_L2/L3	rm	-1.58090073505807	macaque_down_PNMA8A_L2/L3	up_PNMA8A_L2/L3	Exc	chimp_up_PNMA8A_Exc	L2/L3	chimp_up_pnma8a_exc	up	PNMA8A	ptr	Exc	Exc	EXT_4_L56	0.365367281791297	-0.365367281791297	1.53429208009007e-05	0.0002159418995633	up
881	177.049502244073	-1.24601572812989	0.120617197664521	-10.330332259878	5.13822938083807e-25	1.5391587111238e-23	L2/L3	Human	DOWN	human_down	chimp_up	PRELID2_L2/L3	DOWN_PRELID2_L2/L3	human_DOWN_PRELID2_L2/L3	chimp_UP_PRELID2_L2/L3	hg	pt	1.24601572812989	human_down_PRELID2_L2/L3	chimp_up_PRELID2_L2/L3	2.30582324275467	0.128716918572081	17.9139095958346	9.18514137208297e-72	5.50093039560226e-70	Chimp	UP	macaque_down	UP_PRELID2_L2/L3	macaque_DOWN_PRELID2_L2/L3	rm	-2.30582324275467	macaque_down_PRELID2_L2/L3	up_PRELID2_L2/L3	Exc	chimp_up_PRELID2_Exc	L2/L3	chimp_up_prelid2_exc	up	PRELID2	ptr	Exc	Exc	EXT_2_L56	0.261479618965883	-0.261479618965883	0.0002953921474813	0.0069102672487773	up
1818	754.905387094084	-0.957629438192507	0.0645758372360931	-14.8295318989262	9.43888532850351e-50	8.10674889522682e-48	L2/L3	Human	DOWN	human_down	chimp_up	PRICKLE1_L2/L3	DOWN_PRICKLE1_L2/L3	human_DOWN_PRICKLE1_L2/L3	chimp_UP_PRICKLE1_L2/L3	hg	pt	0.957629438192507	human_down_PRICKLE1_L2/L3	chimp_up_PRICKLE1_L2/L3	0.906821375616706	0.0563267124355899	16.0993130329356	2.5795260803976e-58	1.05103561798901e-56	Chimp	UP	macaque_down	UP_PRICKLE1_L2/L3	macaque_DOWN_PRICKLE1_L2/L3	rm	-0.906821375616706	macaque_down_PRICKLE1_L2/L3	up_PRICKLE1_L2/L3	Exc	chimp_up_PRICKLE1_Exc	L2/L3	chimp_up_prickle1_exc	up	PRICKLE1	ptr	Exc	Exc	EXT_9_L6	-0.310459492682083	0.310459492682083	2.65802424265564e-07	7.91338373514329e-06	down
1818	754.905387094084	-0.957629438192507	0.0645758372360931	-14.8295318989262	9.43888532850351e-50	8.10674889522682e-48	L2/L3	Human	DOWN	human_down	chimp_up	PRICKLE1_L2/L3	DOWN_PRICKLE1_L2/L3	human_DOWN_PRICKLE1_L2/L3	chimp_UP_PRICKLE1_L2/L3	hg	pt	0.957629438192507	human_down_PRICKLE1_L2/L3	chimp_up_PRICKLE1_L2/L3	0.906821375616706	0.0563267124355899	16.0993130329356	2.5795260803976e-58	1.05103561798901e-56	Chimp	UP	macaque_down	UP_PRICKLE1_L2/L3	macaque_DOWN_PRICKLE1_L2/L3	rm	-0.906821375616706	macaque_down_PRICKLE1_L2/L3	up_PRICKLE1_L2/L3	Exc	chimp_up_PRICKLE1_Exc	L2/L3	chimp_up_prickle1_exc	up	PRICKLE1	ptr	Exc	Exc	EXT_10_L34	-0.332701703893585	0.332701703893585	1.07409927907503e-06	0.000100971015298	down
1228	634.176861550372	-0.597307740333835	0.0779290702233522	-7.66476154048667	1.7916376052307e-14	2.80588724731201e-13	L2/L3	Human	DOWN	human_down	chimp_up	PRKAG2_L2/L3	DOWN_PRKAG2_L2/L3	human_DOWN_PRKAG2_L2/L3	chimp_UP_PRKAG2_L2/L3	hg	pt	0.597307740333835	human_down_PRKAG2_L2/L3	chimp_up_PRKAG2_L2/L3	0.870158189581239	0.0734655510382687	11.8444383426454	2.29953767621556e-32	4.26883022198396e-31	Chimp	UP	macaque_down	UP_PRKAG2_L2/L3	macaque_DOWN_PRKAG2_L2/L3	rm	-0.870158189581239	macaque_down_PRKAG2_L2/L3	up_PRKAG2_L2/L3	Exc	chimp_up_PRKAG2_Exc	L2/L3	chimp_up_prkag2_exc	up	PRKAG2	ptr	Exc	Exc	EXT_6_L23	-0.492343862209127	0.492343862209127	0.0001410374123587	0.0027527121215171	down
1228	634.176861550372	-0.597307740333835	0.0779290702233522	-7.66476154048667	1.7916376052307e-14	2.80588724731201e-13	L2/L3	Human	DOWN	human_down	chimp_up	PRKAG2_L2/L3	DOWN_PRKAG2_L2/L3	human_DOWN_PRKAG2_L2/L3	chimp_UP_PRKAG2_L2/L3	hg	pt	0.597307740333835	human_down_PRKAG2_L2/L3	chimp_up_PRKAG2_L2/L3	0.870158189581239	0.0734655510382687	11.8444383426454	2.29953767621556e-32	4.26883022198396e-31	Chimp	UP	macaque_down	UP_PRKAG2_L2/L3	macaque_DOWN_PRKAG2_L2/L3	rm	-0.870158189581239	macaque_down_PRKAG2_L2/L3	up_PRKAG2_L2/L3	Exc	chimp_up_PRKAG2_Exc	L2/L3	chimp_up_prkag2_exc	up	PRKAG2	ptr	Exc	Exc	EXT_2_L56	-0.511012240032196	0.511012240032196	8.67381058389328e-05	0.0029770930691425	down
1264	2096.72940203844	-0.504316668267584	0.048812464969949	-10.3317189283119	5.06447771443539e-25	1.51913603693439e-23	L2/L3	Human	DOWN	human_down	chimp_up	PSD3_L2/L3	DOWN_PSD3_L2/L3	human_DOWN_PSD3_L2/L3	chimp_UP_PSD3_L2/L3	hg	pt	0.504316668267584	human_down_PSD3_L2/L3	chimp_up_PSD3_L2/L3	0.506760348457922	0.0457033781864191	11.0880282501416	1.43414002089197e-28	2.28656598916261e-27	Chimp	UP	macaque_down	UP_PSD3_L2/L3	macaque_DOWN_PSD3_L2/L3	rm	-0.506760348457922	macaque_down_PSD3_L2/L3	up_PSD3_L2/L3	Exc	chimp_up_PSD3_Exc	L2/L3	chimp_up_psd3_exc	up	PSD3	ptr	Exc	Exc	EXT_11_L34	0.266655675425613	-0.266655675425613	8.70885189403649e-06	0.0002658069826554	up
1264	2096.72940203844	-0.504316668267584	0.048812464969949	-10.3317189283119	5.06447771443539e-25	1.51913603693439e-23	L2/L3	Human	DOWN	human_down	chimp_up	PSD3_L2/L3	DOWN_PSD3_L2/L3	human_DOWN_PSD3_L2/L3	chimp_UP_PSD3_L2/L3	hg	pt	0.504316668267584	human_down_PSD3_L2/L3	chimp_up_PSD3_L2/L3	0.506760348457922	0.0457033781864191	11.0880282501416	1.43414002089197e-28	2.28656598916261e-27	Chimp	UP	macaque_down	UP_PSD3_L2/L3	macaque_DOWN_PSD3_L2/L3	rm	-0.506760348457922	macaque_down_PSD3_L2/L3	up_PSD3_L2/L3	Exc	chimp_up_PSD3_Exc	L2/L3	chimp_up_psd3_exc	up	PSD3	ptr	Exc	Exc	EXT_8_L6	0.251073144310859	-0.251073144310859	0.0005140929881647	0.0046038085150778	up
2669	39.7586866802353	0.94531311267906	0.246941024898014	3.82809261065256	0.0001291401674328	0.000617127768169	L2/L3	Human	UP	human_up	chimp_down	RABAC1_L2/L3	UP_RABAC1_L2/L3	human_UP_RABAC1_L2/L3	chimp_DOWN_RABAC1_L2/L3	hg	pt	-0.94531311267906	human_up_RABAC1_L2/L3	chimp_down_RABAC1_L2/L3	-0.738319998631356	0.229044331934782	-3.22348076634171	0.0012664280302393	0.0026803923396185	Chimp	DOWN	macaque_up	DOWN_RABAC1_L2/L3	macaque_UP_RABAC1_L2/L3	rm	0.738319998631356	macaque_up_RABAC1_L2/L3	down_RABAC1_L2/L3	Exc	chimp_down_RABAC1_Exc	L2/L3	chimp_down_rabac1_exc	down	RABAC1	ptr	Exc	Exc	EXT_11_L34	0.432550288842267	-0.432550288842267	7.41067369677939e-08	8.3317743822548e-06	up
463	535.526546874372	-1.1798942120945	0.0831967287166523	-14.1819784298602	1.18459162682116e-45	8.56763687464371e-44	L2/L3	Human	DOWN	human_down	chimp_up	RFTN1_L2/L3	DOWN_RFTN1_L2/L3	human_DOWN_RFTN1_L2/L3	chimp_UP_RFTN1_L2/L3	hg	pt	1.1798942120945	human_down_RFTN1_L2/L3	chimp_up_RFTN1_L2/L3	0.918525597614311	0.0711957693546058	12.9014070069163	4.4195335356917e-38	1.00519085264072e-36	Chimp	UP	macaque_down	UP_RFTN1_L2/L3	macaque_DOWN_RFTN1_L2/L3	rm	-0.918525597614311	macaque_down_RFTN1_L2/L3	up_RFTN1_L2/L3	Exc	chimp_up_RFTN1_Exc	L2/L3	chimp_up_rftn1_exc	up	RFTN1	ptr	Exc	Exc	EXT_5_L56	-0.299400204821469	0.299400204821469	2.13366767332788e-06	0.0001738260259502	down
463	535.526546874372	-1.1798942120945	0.0831967287166523	-14.1819784298602	1.18459162682116e-45	8.56763687464371e-44	L2/L3	Human	DOWN	human_down	chimp_up	RFTN1_L2/L3	DOWN_RFTN1_L2/L3	human_DOWN_RFTN1_L2/L3	chimp_UP_RFTN1_L2/L3	hg	pt	1.1798942120945	human_down_RFTN1_L2/L3	chimp_up_RFTN1_L2/L3	0.918525597614311	0.0711957693546058	12.9014070069163	4.4195335356917e-38	1.00519085264072e-36	Chimp	UP	macaque_down	UP_RFTN1_L2/L3	macaque_DOWN_RFTN1_L2/L3	rm	-0.918525597614311	macaque_down_RFTN1_L2/L3	up_RFTN1_L2/L3	Exc	chimp_up_RFTN1_Exc	L2/L3	chimp_up_rftn1_exc	up	RFTN1	ptr	Exc	Exc	EXT_11_L34	-0.305774234162732	0.305774234162732	9.50580669971062e-07	5.21117226788543e-05	down
463	535.526546874372	-1.1798942120945	0.0831967287166523	-14.1819784298602	1.18459162682116e-45	8.56763687464371e-44	L2/L3	Human	DOWN	human_down	chimp_up	RFTN1_L2/L3	DOWN_RFTN1_L2/L3	human_DOWN_RFTN1_L2/L3	chimp_UP_RFTN1_L2/L3	hg	pt	1.1798942120945	human_down_RFTN1_L2/L3	chimp_up_RFTN1_L2/L3	0.918525597614311	0.0711957693546058	12.9014070069163	4.4195335356917e-38	1.00519085264072e-36	Chimp	UP	macaque_down	UP_RFTN1_L2/L3	macaque_DOWN_RFTN1_L2/L3	rm	-0.918525597614311	macaque_down_RFTN1_L2/L3	up_RFTN1_L2/L3	Exc	chimp_up_RFTN1_Exc	L2/L3	chimp_up_rftn1_exc	up	RFTN1	ptr	Exc	Exc	EXT_3_L23	-0.388216914940485	0.388216914940485	0.0004092986695844	0.0060962256193032	down
463	535.526546874372	-1.1798942120945	0.0831967287166523	-14.1819784298602	1.18459162682116e-45	8.56763687464371e-44	L2/L3	Human	DOWN	human_down	chimp_up	RFTN1_L2/L3	DOWN_RFTN1_L2/L3	human_DOWN_RFTN1_L2/L3	chimp_UP_RFTN1_L2/L3	hg	pt	1.1798942120945	human_down_RFTN1_L2/L3	chimp_up_RFTN1_L2/L3	0.918525597614311	0.0711957693546058	12.9014070069163	4.4195335356917e-38	1.00519085264072e-36	Chimp	UP	macaque_down	UP_RFTN1_L2/L3	macaque_DOWN_RFTN1_L2/L3	rm	-0.918525597614311	macaque_down_RFTN1_L2/L3	up_RFTN1_L2/L3	Exc	chimp_up_RFTN1_Exc	L2/L3	chimp_up_rftn1_exc	up	RFTN1	ptr	Exc	Exc	EXT_6_L23	-0.689596825392809	0.689596825392809	3.13465438675444e-09	1.31429474404218e-06	down
717	336.738380264757	-0.652353833409473	0.0851516712003324	-7.66108080104159	1.84374806882253e-14	2.88530169318157e-13	L2/L3	Human	DOWN	human_down	chimp_up	RNF175_L2/L3	DOWN_RNF175_L2/L3	human_DOWN_RNF175_L2/L3	chimp_UP_RNF175_L2/L3	hg	pt	0.652353833409473	human_down_RNF175_L2/L3	chimp_up_RNF175_L2/L3	3.14206464758817	0.123609039528481	25.4193759580521	1.5401832296624e-142	3.90551143215243e-140	Chimp	UP	macaque_down	UP_RNF175_L2/L3	macaque_DOWN_RNF175_L2/L3	rm	-3.14206464758817	macaque_down_RNF175_L2/L3	up_RNF175_L2/L3	Exc	chimp_up_RNF175_Exc	L2/L3	chimp_up_rnf175_exc	up	RNF175	ptr	Exc	Exc	EXT_6_L23	-0.298097725552207	0.298097725552207	5.85808662859156e-07	5.29245569372703e-05	down
2157	1931.90918422548	-1.06836949008706	0.0811007730732773	-13.1733576586471	1.24916226777683e-39	7.02438127406886e-38	L2/L3	Human	DOWN	human_down	chimp_up	RORA_L2/L3	DOWN_RORA_L2/L3	human_DOWN_RORA_L2/L3	chimp_UP_RORA_L2/L3	hg	pt	1.06836949008706	human_down_RORA_L2/L3	chimp_up_RORA_L2/L3	0.616166379814859	0.0774770355961503	7.9528904929537	1.82209395464786e-15	1.40691388088715e-14	Chimp	UP	macaque_down	UP_RORA_L2/L3	macaque_DOWN_RORA_L2/L3	rm	-0.616166379814859	macaque_down_RORA_L2/L3	up_RORA_L2/L3	Exc	chimp_up_RORA_Exc	L2/L3	chimp_up_rora_exc	up	RORA	ptr	Exc	Exc	EXT_9_L6	0.422005964090972	-0.422005964090972	2.38382720639971e-05	0.0003120178405733	up
2157	1931.90918422548	-1.06836949008706	0.0811007730732773	-13.1733576586471	1.24916226777683e-39	7.02438127406886e-38	L2/L3	Human	DOWN	human_down	chimp_up	RORA_L2/L3	DOWN_RORA_L2/L3	human_DOWN_RORA_L2/L3	chimp_UP_RORA_L2/L3	hg	pt	1.06836949008706	human_down_RORA_L2/L3	chimp_up_RORA_L2/L3	0.616166379814859	0.0774770355961503	7.9528904929537	1.82209395464786e-15	1.40691388088715e-14	Chimp	UP	macaque_down	UP_RORA_L2/L3	macaque_DOWN_RORA_L2/L3	rm	-0.616166379814859	macaque_down_RORA_L2/L3	up_RORA_L2/L3	Exc	chimp_up_RORA_Exc	L2/L3	chimp_up_rora_exc	up	RORA	ptr	Exc	Exc	EXT_2_L56	-0.314036922231821	0.314036922231821	0.0001968409787661	0.0052609956948487	down
2157	1931.90918422548	-1.06836949008706	0.0811007730732773	-13.1733576586471	1.24916226777683e-39	7.02438127406886e-38	L2/L3	Human	DOWN	human_down	chimp_up	RORA_L2/L3	DOWN_RORA_L2/L3	human_DOWN_RORA_L2/L3	chimp_UP_RORA_L2/L3	hg	pt	1.06836949008706	human_down_RORA_L2/L3	chimp_up_RORA_L2/L3	0.616166379814859	0.0774770355961503	7.9528904929537	1.82209395464786e-15	1.40691388088715e-14	Chimp	UP	macaque_down	UP_RORA_L2/L3	macaque_DOWN_RORA_L2/L3	rm	-0.616166379814859	macaque_down_RORA_L2/L3	up_RORA_L2/L3	Exc	chimp_up_RORA_Exc	L2/L3	chimp_up_rora_exc	up	RORA	ptr	Exc	Exc	EXT_11_L34	-0.536346250715022	0.536346250715022	0.0006467635381916	0.0060396970483404	down
2424	262.683701549963	2.73418563681507	0.105296572533006	25.9665207617088	1.18342938662796e-148	7.65295938934972e-146	L2/L3	Human	UP	human_up	chimp_down	RPL19_L2/L3	UP_RPL19_L2/L3	human_UP_RPL19_L2/L3	chimp_DOWN_RPL19_L2/L3	hg	pt	-2.73418563681507	human_up_RPL19_L2/L3	chimp_down_RPL19_L2/L3	-0.519506062957267	0.122155682854304	-4.25281944170283	2.11095777970931e-05	5.93568357168233e-05	Chimp	DOWN	macaque_up	DOWN_RPL19_L2/L3	macaque_UP_RPL19_L2/L3	rm	0.519506062957267	macaque_up_RPL19_L2/L3	down_RPL19_L2/L3	Exc	chimp_down_RPL19_Exc	L2/L3	chimp_down_rpl19_exc	down	RPL19	ptr	Exc	Exc	EXT_11_L34	0.287176651666227	-0.287176651666227	5.16422740957497e-06	0.0001793510042766	up
2716	233.091148727242	2.14649834885769	0.114326184381587	18.7752119994953	1.20466151989097e-78	2.28335283084851e-76	L2/L3	Human	UP	human_up	chimp_down	RPL28_L2/L3	UP_RPL28_L2/L3	human_UP_RPL28_L2/L3	chimp_DOWN_RPL28_L2/L3	hg	pt	-2.14649834885769	human_up_RPL28_L2/L3	chimp_down_RPL28_L2/L3	-0.631224514907176	0.122543282191194	-5.15103319921142	2.590553213435e-07	9.45466642098248e-07	Chimp	DOWN	macaque_up	DOWN_RPL28_L2/L3	macaque_UP_RPL28_L2/L3	rm	0.631224514907176	macaque_up_RPL28_L2/L3	down_RPL28_L2/L3	Exc	chimp_down_RPL28_Exc	L2/L3	chimp_down_rpl28_exc	down	RPL28	ptr	Exc	Exc	EXT_9_L6	0.358193818178442	-0.358193818178442	0.0014434469772958	0.0082262502423922	up
1363	111.183508597475	2.42265644499068	0.174922952238973	13.8498488276195	1.27480094909776e-43	8.3172250646328e-42	L2/L3	Human	UP	human_up	chimp_down	RPL8_L2/L3	UP_RPL8_L2/L3	human_UP_RPL8_L2/L3	chimp_DOWN_RPL8_L2/L3	hg	pt	-2.42265644499068	human_up_RPL8_L2/L3	chimp_down_RPL8_L2/L3	-0.942588176323915	0.185357939588567	-5.08523227230595	3.67176438411643e-07	1.31077094293544e-06	Chimp	DOWN	macaque_up	DOWN_RPL8_L2/L3	macaque_UP_RPL8_L2/L3	rm	0.942588176323915	macaque_up_RPL8_L2/L3	down_RPL8_L2/L3	Exc	chimp_down_RPL8_Exc	L2/L3	chimp_down_rpl8_exc	down	RPL8	ptr	Exc	Exc	EXT_11_L34	0.292936605401995	-0.292936605401995	8.14256296401185e-06	0.0002543709248535	up
1560	349.996746657865	2.49997658053779	0.0964502535331833	25.9198549403261	3.97836176624774e-148	2.49920686155683e-145	L2/L3	Human	UP	human_up	chimp_down	RPS24_L2/L3	UP_RPS24_L2/L3	human_UP_RPS24_L2/L3	chimp_DOWN_RPS24_L2/L3	hg	pt	-2.49997658053779	human_up_RPS24_L2/L3	chimp_down_RPS24_L2/L3	-0.604303410320073	0.106719109490962	-5.66256046552984	1.4913080085623e-08	6.29816046989564e-08	Chimp	DOWN	macaque_up	DOWN_RPS24_L2/L3	macaque_UP_RPS24_L2/L3	rm	0.604303410320073	macaque_up_RPS24_L2/L3	down_RPS24_L2/L3	Exc	chimp_down_RPS24_Exc	L2/L3	chimp_down_rps24_exc	down	RPS24	ptr	Exc	Exc	EXT_9_L6	0.277360438721064	-0.277360438721064	3.37137369582575e-05	0.0004100179508937	up
2850	119.317345878135	-1.29637549231554	0.160985132199956	-8.05276533677244	8.09440073986352e-16	1.39695124856656e-14	L2/L3	Human	DOWN	human_down	chimp_up	RTN4R_L2/L3	DOWN_RTN4R_L2/L3	human_DOWN_RTN4R_L2/L3	chimp_UP_RTN4R_L2/L3	hg	pt	1.29637549231554	human_down_RTN4R_L2/L3	chimp_up_RTN4R_L2/L3	0.803710923187279	0.124824154310946	6.43874519017511	1.20465237874373e-10	6.34803655444368e-10	Chimp	UP	macaque_down	UP_RTN4R_L2/L3	macaque_DOWN_RTN4R_L2/L3	rm	-0.803710923187279	macaque_down_RTN4R_L2/L3	up_RTN4R_L2/L3	Exc	chimp_up_RTN4R_Exc	L2/L3	chimp_up_rtn4r_exc	up	RTN4R	ptr	Exc	Exc	EXT_4_L56	-0.315083729625626	0.315083729625626	0.0001265636246309	0.0011031684871063	down
2766	24.3803826639347	0.872847655871807	0.335560611717833	2.60116242905699	0.0092908452503193	0.0273500889702466	L2/L3	Human	UP	human_up	chimp_down	SCAND1_L2/L3	UP_SCAND1_L2/L3	human_UP_SCAND1_L2/L3	chimp_DOWN_SCAND1_L2/L3	hg	pt	-0.872847655871807	human_up_SCAND1_L2/L3	chimp_down_SCAND1_L2/L3	-1.6517528340946	0.272752512504178	-6.05586661303182	1.39663698956394e-09	6.59865991739266e-09	Chimp	DOWN	macaque_up	DOWN_SCAND1_L2/L3	macaque_UP_SCAND1_L2/L3	rm	1.6517528340946	macaque_up_SCAND1_L2/L3	down_SCAND1_L2/L3	Exc	chimp_down_SCAND1_Exc	L2/L3	chimp_down_scand1_exc	down	SCAND1	ptr	Exc	Exc	EXT_4_L56	0.259718096426767	-0.259718096426767	5.06562231306123e-07	1.78450338513583e-05	up
1587	29.8989143669751	3.23749494274244	0.334964420376468	9.66519052711272	4.23830531614517e-22	1.08610278538559e-20	L2/L3	Human	UP	human_up	chimp_down	SCD_L2/L3	UP_SCD_L2/L3	human_UP_SCD_L2/L3	chimp_DOWN_SCD_L2/L3	hg	pt	-3.23749494274244	human_up_SCD_L2/L3	chimp_down_SCD_L2/L3	-1.80802482861431	0.352671042145543	-5.12666086110965	2.94926077279221e-07	1.06739416611411e-06	Chimp	DOWN	macaque_up	DOWN_SCD_L2/L3	macaque_UP_SCD_L2/L3	rm	1.80802482861431	macaque_up_SCD_L2/L3	down_SCD_L2/L3	Exc	chimp_down_SCD_Exc	L2/L3	chimp_down_scd_exc	down	SCD	ptr	Exc	Exc	EXT_9_L6	-0.335034087497628	0.335034087497628	0.0005375086578055	0.003768061529295	down
1258	6066.03589414793	0.594988987524579	0.072098177871861	8.25248300424517	1.55136966686447e-16	2.83776745967962e-15	L2/L3	Human	UP	human_up	chimp_down	SGCZ_L2/L3	UP_SGCZ_L2/L3	human_UP_SGCZ_L2/L3	chimp_DOWN_SGCZ_L2/L3	hg	pt	-0.594988987524579	human_up_SGCZ_L2/L3	chimp_down_SGCZ_L2/L3	-1.39486334482426	0.0709680806576798	-19.6547987756988	5.25970857884885e-86	4.43004995354916e-84	Chimp	DOWN	macaque_up	DOWN_SGCZ_L2/L3	macaque_UP_SGCZ_L2/L3	rm	1.39486334482426	macaque_up_SGCZ_L2/L3	down_SGCZ_L2/L3	Exc	chimp_down_SGCZ_Exc	L2/L3	chimp_down_sgcz_exc	down	SGCZ	ptr	Exc	Exc	EXT_4_L56	-0.595072275168022	0.595072275168022	3.13137041611425e-07	1.2546639572674e-05	down
426	188.864984990287	-0.81462006669456	0.124069663940375	-6.56582794554877	5.1744536025529e-11	5.94102931380316e-10	L2/L3	Human	DOWN	human_down	chimp_up	SGPP2_L2/L3	DOWN_SGPP2_L2/L3	human_DOWN_SGPP2_L2/L3	chimp_UP_SGPP2_L2/L3	hg	pt	0.81462006669456	human_down_SGPP2_L2/L3	chimp_up_SGPP2_L2/L3	1.34625983335198	0.118937381974754	11.3190639561727	1.05593346218883e-29	1.75517642989769e-28	Chimp	UP	macaque_down	UP_SGPP2_L2/L3	macaque_DOWN_SGPP2_L2/L3	rm	-1.34625983335198	macaque_down_SGPP2_L2/L3	up_SGPP2_L2/L3	Exc	chimp_up_SGPP2_Exc	L2/L3	chimp_up_sgpp2_exc	up	SGPP2	ptr	Exc	Exc	EXT_13_L45	0.26991369960141	-0.26991369960141	0.0001484780857674	0.0078862736620607	up
1670	94.3075342531714	-1.09021958626754	0.188376017081745	-5.78746489684218	7.14566137157849e-09	6.56546830659826e-08	L2/L3	Human	DOWN	human_down	chimp_up	SLC22A10_L2/L3	DOWN_SLC22A10_L2/L3	human_DOWN_SLC22A10_L2/L3	chimp_UP_SLC22A10_L2/L3	hg	pt	1.09021958626754	human_down_SLC22A10_L2/L3	chimp_up_SLC22A10_L2/L3	1.44230552592504	0.175734350013717	8.20730566228209	2.26207175859324e-16	1.8599083283142e-15	Chimp	UP	macaque_down	UP_SLC22A10_L2/L3	macaque_DOWN_SLC22A10_L2/L3	rm	-1.44230552592504	macaque_down_SLC22A10_L2/L3	up_SLC22A10_L2/L3	Exc	chimp_up_SLC22A10_Exc	L2/L3	chimp_up_slc22a10_exc	up	SLC22A10	ptr	Exc	Exc	EXT_11_L34	-0.436504428254819	0.436504428254819	0.000305376050649	0.0035312878769988	down
1670	94.3075342531714	-1.09021958626754	0.188376017081745	-5.78746489684218	7.14566137157849e-09	6.56546830659826e-08	L2/L3	Human	DOWN	human_down	chimp_up	SLC22A10_L2/L3	DOWN_SLC22A10_L2/L3	human_DOWN_SLC22A10_L2/L3	chimp_UP_SLC22A10_L2/L3	hg	pt	1.09021958626754	human_down_SLC22A10_L2/L3	chimp_up_SLC22A10_L2/L3	1.44230552592504	0.175734350013717	8.20730566228209	2.26207175859324e-16	1.8599083283142e-15	Chimp	UP	macaque_down	UP_SLC22A10_L2/L3	macaque_DOWN_SLC22A10_L2/L3	rm	-1.44230552592504	macaque_down_SLC22A10_L2/L3	up_SLC22A10_L2/L3	Exc	chimp_up_SLC22A10_Exc	L2/L3	chimp_up_slc22a10_exc	up	SLC22A10	ptr	Exc	Exc	EXT_6_L23	-0.60216134701536	0.60216134701536	0.0007374118721346	0.0088407537890697	down
2070	284.92839462903	-2.40542549373653	0.133692401072258	-17.9922379615013	2.24120997568761e-72	3.49485700251372e-70	L2/L3	Human	DOWN	human_down	chimp_up	SLC24A4_L2/L3	DOWN_SLC24A4_L2/L3	human_DOWN_SLC24A4_L2/L3	chimp_UP_SLC24A4_L2/L3	hg	pt	2.40542549373653	human_down_SLC24A4_L2/L3	chimp_up_SLC24A4_L2/L3	0.932064599299135	0.0835831172404633	11.1513500581421	7.05280679190966e-29	1.13896140035202e-27	Chimp	UP	macaque_down	UP_SLC24A4_L2/L3	macaque_DOWN_SLC24A4_L2/L3	rm	-0.932064599299135	macaque_down_SLC24A4_L2/L3	up_SLC24A4_L2/L3	Exc	chimp_up_SLC24A4_Exc	L2/L3	chimp_up_slc24a4_exc	up	SLC24A4	ptr	Exc	Exc	EXT_3_L23	-0.317881108288785	0.317881108288785	2.55956201599441e-08	7.79838321284886e-06	down
210	430.61974583986	-0.819713581064786	0.106287213752411	-7.71225015808817	1.23618518382172e-14	1.96103922342627e-13	L2/L3	Human	DOWN	human_down	chimp_up	SLC35F3_L2/L3	DOWN_SLC35F3_L2/L3	human_DOWN_SLC35F3_L2/L3	chimp_UP_SLC35F3_L2/L3	hg	pt	0.819713581064786	human_down_SLC35F3_L2/L3	chimp_up_SLC35F3_L2/L3	1.26282405890194	0.102781818557957	12.2864537387986	1.07102230157819e-34	2.15252003207569e-33	Chimp	UP	macaque_down	UP_SLC35F3_L2/L3	macaque_DOWN_SLC35F3_L2/L3	rm	-1.26282405890194	macaque_down_SLC35F3_L2/L3	up_SLC35F3_L2/L3	Exc	chimp_up_SLC35F3_Exc	L2/L3	chimp_up_slc35f3_exc	up	SLC35F3	ptr	Exc	Exc	EXT_6_L23	0.551916930454781	-0.551916930454781	0.0004643308291015	0.0064726520249391	up
210	430.61974583986	-0.819713581064786	0.106287213752411	-7.71225015808817	1.23618518382172e-14	1.96103922342627e-13	L2/L3	Human	DOWN	human_down	chimp_up	SLC35F3_L2/L3	DOWN_SLC35F3_L2/L3	human_DOWN_SLC35F3_L2/L3	chimp_UP_SLC35F3_L2/L3	hg	pt	0.819713581064786	human_down_SLC35F3_L2/L3	chimp_up_SLC35F3_L2/L3	1.26282405890194	0.102781818557957	12.2864537387986	1.07102230157819e-34	2.15252003207569e-33	Chimp	UP	macaque_down	UP_SLC35F3_L2/L3	macaque_DOWN_SLC35F3_L2/L3	rm	-1.26282405890194	macaque_down_SLC35F3_L2/L3	up_SLC35F3_L2/L3	Exc	chimp_up_SLC35F3_Exc	L2/L3	chimp_up_slc35f3_exc	up	SLC35F3	ptr	Exc	Exc	EXT_4_L56	-0.305397540363902	0.305397540363902	9.34068279258132e-07	2.70173933655042e-05	down
210	430.61974583986	-0.819713581064786	0.106287213752411	-7.71225015808817	1.23618518382172e-14	1.96103922342627e-13	L2/L3	Human	DOWN	human_down	chimp_up	SLC35F3_L2/L3	DOWN_SLC35F3_L2/L3	human_DOWN_SLC35F3_L2/L3	chimp_UP_SLC35F3_L2/L3	hg	pt	0.819713581064786	human_down_SLC35F3_L2/L3	chimp_up_SLC35F3_L2/L3	1.26282405890194	0.102781818557957	12.2864537387986	1.07102230157819e-34	2.15252003207569e-33	Chimp	UP	macaque_down	UP_SLC35F3_L2/L3	macaque_DOWN_SLC35F3_L2/L3	rm	-1.26282405890194	macaque_down_SLC35F3_L2/L3	up_SLC35F3_L2/L3	Exc	chimp_up_SLC35F3_Exc	L2/L3	chimp_up_slc35f3_exc	up	SLC35F3	ptr	Exc	Exc	EXT_5_L56	-0.342266422432266	0.342266422432266	0.00013606892672	0.0030446484064969	down
210	430.61974583986	-0.819713581064786	0.106287213752411	-7.71225015808817	1.23618518382172e-14	1.96103922342627e-13	L2/L3	Human	DOWN	human_down	chimp_up	SLC35F3_L2/L3	DOWN_SLC35F3_L2/L3	human_DOWN_SLC35F3_L2/L3	chimp_UP_SLC35F3_L2/L3	hg	pt	0.819713581064786	human_down_SLC35F3_L2/L3	chimp_up_SLC35F3_L2/L3	1.26282405890194	0.102781818557957	12.2864537387986	1.07102230157819e-34	2.15252003207569e-33	Chimp	UP	macaque_down	UP_SLC35F3_L2/L3	macaque_DOWN_SLC35F3_L2/L3	rm	-1.26282405890194	macaque_down_SLC35F3_L2/L3	up_SLC35F3_L2/L3	Exc	chimp_up_SLC35F3_Exc	L2/L3	chimp_up_slc35f3_exc	up	SLC35F3	ptr	Exc	Exc	EXT_9_L6	-0.470124274117915	0.470124274117915	1.49505537582506e-14	1.06210796043958e-11	down
437	417.201854069738	-1.58369780595155	0.0861784585009174	-18.3769567650678	2.00929442419972e-75	3.37239362632667e-73	L2/L3	Human	DOWN	human_down	chimp_up	SNED1_L2/L3	DOWN_SNED1_L2/L3	human_DOWN_SNED1_L2/L3	chimp_UP_SNED1_L2/L3	hg	pt	1.58369780595155	human_down_SNED1_L2/L3	chimp_up_SNED1_L2/L3	4.42742282174852	0.14518745555773	30.4945272629842	3.0797591573652e-204	1.79046681158432e-201	Chimp	UP	macaque_down	UP_SNED1_L2/L3	macaque_DOWN_SNED1_L2/L3	rm	-4.42742282174852	macaque_down_SNED1_L2/L3	up_SNED1_L2/L3	Exc	chimp_up_SNED1_Exc	L2/L3	chimp_up_sned1_exc	up	SNED1	ptr	Exc	Exc	EXT_6_L23	0.39745876859343	-0.39745876859343	0.0003294152793079	0.0050719283049968	up
865	1775.71421722456	0.504260815478741	0.0438777660764943	11.4923994671843	1.44054220342053e-30	5.84376410085003e-29	L2/L3	Human	UP	human_up	chimp_down	SPOCK1_L2/L3	UP_SPOCK1_L2/L3	human_UP_SPOCK1_L2/L3	chimp_DOWN_SPOCK1_L2/L3	hg	pt	-0.504260815478741	human_up_SPOCK1_L2/L3	chimp_down_SPOCK1_L2/L3	-0.671866764050798	0.0399178948406394	-16.8312173458303	1.44108480424e-63	6.98164581176113e-62	Chimp	DOWN	macaque_up	DOWN_SPOCK1_L2/L3	macaque_UP_SPOCK1_L2/L3	rm	0.671866764050798	macaque_up_SPOCK1_L2/L3	down_SPOCK1_L2/L3	Exc	chimp_down_SPOCK1_Exc	L2/L3	chimp_down_spock1_exc	down	SPOCK1	ptr	Exc	Exc	EXT_11_L34	0.365052745340067	-0.365052745340067	1.82623774916703e-06	8.18516468658198e-05	up
2571	114.973898523696	0.670598011693307	0.159443414338179	4.20586836074001	2.6008159364505e-05	0.0001415098737805	L2/L3	Human	UP	human_up	chimp_down	SPPL2B_L2/L3	UP_SPPL2B_L2/L3	human_UP_SPPL2B_L2/L3	chimp_DOWN_SPPL2B_L2/L3	hg	pt	-0.670598011693307	human_up_SPPL2B_L2/L3	chimp_down_SPPL2B_L2/L3	-1.71578052446449	0.124328556632094	-13.8003735500745	2.53535436141808e-43	6.87516570634374e-42	Chimp	DOWN	macaque_up	DOWN_SPPL2B_L2/L3	macaque_UP_SPPL2B_L2/L3	rm	1.71578052446449	macaque_up_SPPL2B_L2/L3	down_SPPL2B_L2/L3	Exc	chimp_down_SPPL2B_Exc	L2/L3	chimp_down_sppl2b_exc	down	SPPL2B	ptr	Exc	Exc	EXT_3_L23	-0.259566682332085	0.259566682332085	2.84913974905757e-06	0.0002138712946412	down
2571	114.973898523696	0.670598011693307	0.159443414338179	4.20586836074001	2.6008159364505e-05	0.0001415098737805	L2/L3	Human	UP	human_up	chimp_down	SPPL2B_L2/L3	UP_SPPL2B_L2/L3	human_UP_SPPL2B_L2/L3	chimp_DOWN_SPPL2B_L2/L3	hg	pt	-0.670598011693307	human_up_SPPL2B_L2/L3	chimp_down_SPPL2B_L2/L3	-1.71578052446449	0.124328556632094	-13.8003735500745	2.53535436141808e-43	6.87516570634374e-42	Chimp	DOWN	macaque_up	DOWN_SPPL2B_L2/L3	macaque_UP_SPPL2B_L2/L3	rm	1.71578052446449	macaque_up_SPPL2B_L2/L3	down_SPPL2B_L2/L3	Exc	chimp_down_SPPL2B_Exc	L2/L3	chimp_down_sppl2b_exc	down	SPPL2B	ptr	Exc	Exc	EXT_6_L23	-0.327467603010677	0.327467603010677	9.3451920820695e-10	5.5881395132515e-07	down
592	89.915882858943	1.44012698835379	0.19747096936207	7.29285420032183	3.03456438714074e-13	4.29073743923237e-12	L2/L3	Human	UP	human_up	chimp_down	SST_L2/L3	UP_SST_L2/L3	human_UP_SST_L2/L3	chimp_DOWN_SST_L2/L3	hg	pt	-1.44012698835379	human_up_SST_L2/L3	chimp_down_SST_L2/L3	-2.37387800398328	0.167425405806901	-14.1787203234925	1.2408873328563e-45	3.61145182734587e-44	Chimp	DOWN	macaque_up	DOWN_SST_L2/L3	macaque_UP_SST_L2/L3	rm	2.37387800398328	macaque_up_SST_L2/L3	down_SST_L2/L3	Exc	chimp_down_SST_Exc	L2/L3	chimp_down_sst_exc	down	SST	ptr	Exc	Exc	EXT_4_L56	-0.30529934468365	0.30529934468365	5.08107224875951e-06	9.1768807416682e-05	down
1673	53.9284046963704	0.840933087742872	0.217075902799003	3.87391265865892	0.0001071018106851	0.0005204082898418	L2/L3	Human	UP	human_up	chimp_down	STIP1_L2/L3	UP_STIP1_L2/L3	human_UP_STIP1_L2/L3	chimp_DOWN_STIP1_L2/L3	hg	pt	-0.840933087742872	human_up_STIP1_L2/L3	chimp_down_STIP1_L2/L3	-1.21151849250863	0.18589220159491	-6.51731746740368	7.15758373517969e-11	3.84252625927349e-10	Chimp	DOWN	macaque_up	DOWN_STIP1_L2/L3	macaque_UP_STIP1_L2/L3	rm	1.21151849250863	macaque_up_STIP1_L2/L3	down_STIP1_L2/L3	Exc	chimp_down_STIP1_Exc	L2/L3	chimp_down_stip1_exc	down	STIP1	ptr	Exc	Exc	EXT_4_L56	0.313149661917925	-0.313149661917925	8.50566517648855e-08	4.77336856434484e-06	up
1673	53.9284046963704	0.840933087742872	0.217075902799003	3.87391265865892	0.0001071018106851	0.0005204082898418	L2/L3	Human	UP	human_up	chimp_down	STIP1_L2/L3	UP_STIP1_L2/L3	human_UP_STIP1_L2/L3	chimp_DOWN_STIP1_L2/L3	hg	pt	-0.840933087742872	human_up_STIP1_L2/L3	chimp_down_STIP1_L2/L3	-1.21151849250863	0.18589220159491	-6.51731746740368	7.15758373517969e-11	3.84252625927349e-10	Chimp	DOWN	macaque_up	DOWN_STIP1_L2/L3	macaque_UP_STIP1_L2/L3	rm	1.21151849250863	macaque_up_STIP1_L2/L3	down_STIP1_L2/L3	Exc	chimp_down_STIP1_Exc	L2/L3	chimp_down_stip1_exc	down	STIP1	ptr	Exc	Exc	EXT_9_L6	0.261872109904798	-0.261872109904798	3.22352334527842e-05	0.0003945990966097	up
2196	1566.88541151633	-1.19420489670123	0.0503206861358492	-23.7318881836641	1.69031417496638e-124	6.52016452017293e-122	L2/L3	Human	DOWN	human_down	chimp_up	SV2B_L2/L3	DOWN_SV2B_L2/L3	human_DOWN_SV2B_L2/L3	chimp_UP_SV2B_L2/L3	hg	pt	1.19420489670123	human_down_SV2B_L2/L3	chimp_up_SV2B_L2/L3	1.59692926767306	0.047700525938768	33.4782318694556	9.99766228289029e-246	1.40178987161749e-242	Chimp	UP	macaque_down	UP_SV2B_L2/L3	macaque_DOWN_SV2B_L2/L3	rm	-1.59692926767306	macaque_down_SV2B_L2/L3	up_SV2B_L2/L3	Exc	chimp_up_SV2B_Exc	L2/L3	chimp_up_sv2b_exc	up	SV2B	ptr	Exc	Exc	EXT_8_L6	-0.401417668476744	0.401417668476744	1.35091009341692e-07	1.36886054260341e-05	down
2196	1566.88541151633	-1.19420489670123	0.0503206861358492	-23.7318881836641	1.69031417496638e-124	6.52016452017293e-122	L2/L3	Human	DOWN	human_down	chimp_up	SV2B_L2/L3	DOWN_SV2B_L2/L3	human_DOWN_SV2B_L2/L3	chimp_UP_SV2B_L2/L3	hg	pt	1.19420489670123	human_down_SV2B_L2/L3	chimp_up_SV2B_L2/L3	1.59692926767306	0.047700525938768	33.4782318694556	9.99766228289029e-246	1.40178987161749e-242	Chimp	UP	macaque_down	UP_SV2B_L2/L3	macaque_DOWN_SV2B_L2/L3	rm	-1.59692926767306	macaque_down_SV2B_L2/L3	up_SV2B_L2/L3	Exc	chimp_up_SV2B_Exc	L2/L3	chimp_up_sv2b_exc	up	SV2B	ptr	Exc	Exc	EXT_2_L56	-0.46006807794546	0.46006807794546	1.11419364279997e-05	0.000788203574214	down
2872	1811.67047220922	0.801028775449404	0.0580162815441012	13.8069651161717	2.31375785282525e-43	1.49625276206085e-41	L2/L3	Human	UP	human_up	chimp_down	SYN3_L2/L3	UP_SYN3_L2/L3	human_UP_SYN3_L2/L3	chimp_DOWN_SYN3_L2/L3	hg	pt	-0.801028775449404	human_up_SYN3_L2/L3	chimp_down_SYN3_L2/L3	-0.870047058857241	0.0555610123359552	-15.6593089700457	2.86998608772019e-55	1.08931510170221e-53	Chimp	DOWN	macaque_up	DOWN_SYN3_L2/L3	macaque_UP_SYN3_L2/L3	rm	0.870047058857241	macaque_up_SYN3_L2/L3	down_SYN3_L2/L3	Exc	chimp_down_SYN3_Exc	L2/L3	chimp_down_syn3_exc	down	SYN3	ptr	Exc	Exc	EXT_9_L6	-0.406558463962989	0.406558463962989	5.63052183895529e-09	3.30283514595845e-07	down
2950	20.3465904650357	1.04479443646926	0.356777747195375	2.92841816700277	0.0034069150151416	0.0115296045002185	L2/L3	Human	UP	human_up	chimp_down	TCEAL9_L2/L3	UP_TCEAL9_L2/L3	human_UP_TCEAL9_L2/L3	chimp_DOWN_TCEAL9_L2/L3	hg	pt	-1.04479443646926	human_up_TCEAL9_L2/L3	chimp_down_TCEAL9_L2/L3	-1.26936718632961	0.314683518125595	-4.03378986573738	5.48844028240234e-05	0.0001444594330513	Chimp	DOWN	macaque_up	DOWN_TCEAL9_L2/L3	macaque_UP_TCEAL9_L2/L3	rm	1.26936718632961	macaque_up_TCEAL9_L2/L3	down_TCEAL9_L2/L3	Exc	chimp_down_TCEAL9_Exc	L2/L3	chimp_down_tceal9_exc	down	TCEAL9	ptr	Exc	Exc	EXT_9_L6	0.262418254982379	-0.262418254982379	2.73972087106121e-06	5.40648748904243e-05	up
1901	252.962693549859	0.580548397709456	0.103462821367475	5.6111788760089	2.00952911315782e-08	1.74431569723651e-07	L2/L3	Human	UP	human_up	chimp_down	TMEM120B_L2/L3	UP_TMEM120B_L2/L3	human_UP_TMEM120B_L2/L3	chimp_DOWN_TMEM120B_L2/L3	hg	pt	-0.580548397709456	human_up_TMEM120B_L2/L3	chimp_down_TMEM120B_L2/L3	-1.11285063939806	0.0867394320980916	-12.829812375755	1.11634188957849e-37	2.49850941596178e-36	Chimp	DOWN	macaque_up	DOWN_TMEM120B_L2/L3	macaque_UP_TMEM120B_L2/L3	rm	1.11285063939806	macaque_up_TMEM120B_L2/L3	down_TMEM120B_L2/L3	Exc	chimp_down_TMEM120B_Exc	L2/L3	chimp_down_tmem120b_exc	down	TMEM120B	ptr	Exc	Exc	EXT_2_L56	-0.266568997758018	0.266568997758018	1.02896943981385e-06	0.0001956607490752	down
274	293.604360500166	-0.889110117355704	0.0996932348823339	-8.91845989755578	4.72817287789448e-19	1.02422006961838e-17	L2/L3	Human	DOWN	human_down	chimp_up	TMEM178A_L2/L3	DOWN_TMEM178A_L2/L3	human_DOWN_TMEM178A_L2/L3	chimp_UP_TMEM178A_L2/L3	hg	pt	0.889110117355704	human_down_TMEM178A_L2/L3	chimp_up_TMEM178A_L2/L3	0.599014595044558	0.0824410738481043	7.26597273766991	3.70363283443853e-13	2.40217121746059e-12	Chimp	UP	macaque_down	UP_TMEM178A_L2/L3	macaque_DOWN_TMEM178A_L2/L3	rm	-0.599014595044558	macaque_down_TMEM178A_L2/L3	up_TMEM178A_L2/L3	Exc	chimp_up_TMEM178A_Exc	L2/L3	chimp_up_tmem178a_exc	up	TMEM178A	ptr	Exc	Exc	EXT_4_L56	-0.295464181340996	0.295464181340996	8.87905527881144e-05	0.0008428549086311	down
274	293.604360500166	-0.889110117355704	0.0996932348823339	-8.91845989755578	4.72817287789448e-19	1.02422006961838e-17	L2/L3	Human	DOWN	human_down	chimp_up	TMEM178A_L2/L3	DOWN_TMEM178A_L2/L3	human_DOWN_TMEM178A_L2/L3	chimp_UP_TMEM178A_L2/L3	hg	pt	0.889110117355704	human_down_TMEM178A_L2/L3	chimp_up_TMEM178A_L2/L3	0.599014595044558	0.0824410738481043	7.26597273766991	3.70363283443853e-13	2.40217121746059e-12	Chimp	UP	macaque_down	UP_TMEM178A_L2/L3	macaque_DOWN_TMEM178A_L2/L3	rm	-0.599014595044558	macaque_down_TMEM178A_L2/L3	up_TMEM178A_L2/L3	Exc	chimp_up_TMEM178A_Exc	L2/L3	chimp_up_tmem178a_exc	up	TMEM178A	ptr	Exc	Exc	EXT_9_L6	-0.41624679589302	0.41624679589302	1.38510038912167e-12	3.96331086342842e-10	down
2662	108.473034317588	1.43519628787283	0.163487348400841	8.77863823660527	1.65465822510956e-18	3.47146664079046e-17	L2/L3	Human	UP	human_up	chimp_down	TTC9B_L2/L3	UP_TTC9B_L2/L3	human_UP_TTC9B_L2/L3	chimp_DOWN_TTC9B_L2/L3	hg	pt	-1.43519628787283	human_up_TTC9B_L2/L3	chimp_down_TTC9B_L2/L3	-0.574326834229393	0.164832688705351	-3.48430180166531	0.0004934227579881	0.0011200099856589	Chimp	DOWN	macaque_up	DOWN_TTC9B_L2/L3	macaque_UP_TTC9B_L2/L3	rm	0.574326834229393	macaque_up_TTC9B_L2/L3	down_TTC9B_L2/L3	Exc	chimp_down_TTC9B_Exc	L2/L3	chimp_down_ttc9b_exc	down	TTC9B	ptr	Exc	Exc	EXT_1_L4	-0.275126470214842	0.275126470214842	0.0003310358802958	0.0048237026591658	down
2662	108.473034317588	1.43519628787283	0.163487348400841	8.77863823660527	1.65465822510956e-18	3.47146664079046e-17	L2/L3	Human	UP	human_up	chimp_down	TTC9B_L2/L3	UP_TTC9B_L2/L3	human_UP_TTC9B_L2/L3	chimp_DOWN_TTC9B_L2/L3	hg	pt	-1.43519628787283	human_up_TTC9B_L2/L3	chimp_down_TTC9B_L2/L3	-0.574326834229393	0.164832688705351	-3.48430180166531	0.0004934227579881	0.0011200099856589	Chimp	DOWN	macaque_up	DOWN_TTC9B_L2/L3	macaque_UP_TTC9B_L2/L3	rm	0.574326834229393	macaque_up_TTC9B_L2/L3	down_TTC9B_L2/L3	Exc	chimp_down_TTC9B_Exc	L2/L3	chimp_down_ttc9b_exc	down	TTC9B	ptr	Exc	Exc	EXT_6_L23	-0.314532913804547	0.314532913804547	0.0006982652688719	0.0085043004559097	down
60	831.025717554703	0.895009922639378	0.0558722670724113	16.0188581837825	9.43672337187187e-58	1.06402685526845e-55	L2/L3	Human	UP	human_up	chimp_down	TTLL7_L2/L3	UP_TTLL7_L2/L3	human_UP_TTLL7_L2/L3	chimp_DOWN_TTLL7_L2/L3	hg	pt	-0.895009922639378	human_up_TTLL7_L2/L3	chimp_down_TTLL7_L2/L3	-0.646673737309578	0.0523441232659711	-12.3542758376847	4.6189669242628e-35	9.40202353601436e-34	Chimp	DOWN	macaque_up	DOWN_TTLL7_L2/L3	macaque_UP_TTLL7_L2/L3	rm	0.646673737309578	macaque_up_TTLL7_L2/L3	down_TTLL7_L2/L3	Exc	chimp_down_TTLL7_Exc	L2/L3	chimp_down_ttll7_exc	down	TTLL7	ptr	Exc	Exc	EXT_6_L23	0.492915180203551	-0.492915180203551	0.0004450307991972	0.006314424155982	up
1826	347.80430385235	0.727909094624707	0.0836139850516466	8.70559026908109	3.15926203994235e-18	6.52231872978521e-17	L2/L3	Human	UP	human_up	chimp_down	TUBA1A_L2/L3	UP_TUBA1A_L2/L3	human_UP_TUBA1A_L2/L3	chimp_DOWN_TUBA1A_L2/L3	hg	pt	-0.727909094624707	human_up_TUBA1A_L2/L3	chimp_down_TUBA1A_L2/L3	-0.569529790533777	0.0768344671256159	-7.41242585313513	1.24009792503528e-13	8.34763460636567e-13	Chimp	DOWN	macaque_up	DOWN_TUBA1A_L2/L3	macaque_UP_TUBA1A_L2/L3	rm	0.569529790533777	macaque_up_TUBA1A_L2/L3	down_TUBA1A_L2/L3	Exc	chimp_down_TUBA1A_Exc	L2/L3	chimp_down_tuba1a_exc	down	TUBA1A	ptr	Exc	Exc	EXT_9_L6	0.662196412440089	-0.662196412440089	3.19524656281274e-07	9.19392034735588e-06	up
1826	347.80430385235	0.727909094624707	0.0836139850516466	8.70559026908109	3.15926203994235e-18	6.52231872978521e-17	L2/L3	Human	UP	human_up	chimp_down	TUBA1A_L2/L3	UP_TUBA1A_L2/L3	human_UP_TUBA1A_L2/L3	chimp_DOWN_TUBA1A_L2/L3	hg	pt	-0.727909094624707	human_up_TUBA1A_L2/L3	chimp_down_TUBA1A_L2/L3	-0.569529790533777	0.0768344671256159	-7.41242585313513	1.24009792503528e-13	8.34763460636567e-13	Chimp	DOWN	macaque_up	DOWN_TUBA1A_L2/L3	macaque_UP_TUBA1A_L2/L3	rm	0.569529790533777	macaque_up_TUBA1A_L2/L3	down_TUBA1A_L2/L3	Exc	chimp_down_TUBA1A_Exc	L2/L3	chimp_down_tuba1a_exc	down	TUBA1A	ptr	Exc	Exc	EXT_8_L6	0.424853839036177	-0.424853839036177	1.10744891634113e-05	0.0002951912230611	up
1826	347.80430385235	0.727909094624707	0.0836139850516466	8.70559026908109	3.15926203994235e-18	6.52231872978521e-17	L2/L3	Human	UP	human_up	chimp_down	TUBA1A_L2/L3	UP_TUBA1A_L2/L3	human_UP_TUBA1A_L2/L3	chimp_DOWN_TUBA1A_L2/L3	hg	pt	-0.727909094624707	human_up_TUBA1A_L2/L3	chimp_down_TUBA1A_L2/L3	-0.569529790533777	0.0768344671256159	-7.41242585313513	1.24009792503528e-13	8.34763460636567e-13	Chimp	DOWN	macaque_up	DOWN_TUBA1A_L2/L3	macaque_UP_TUBA1A_L2/L3	rm	0.569529790533777	macaque_up_TUBA1A_L2/L3	down_TUBA1A_L2/L3	Exc	chimp_down_TUBA1A_Exc	L2/L3	chimp_down_tuba1a_exc	down	TUBA1A	ptr	Exc	Exc	EXT_11_L34	-0.410916699421312	0.410916699421312	0.0001275007423531	0.0018725201275477	down
921	300.859058824311	0.904766369116027	0.0938350202804107	9.6420970167884	5.309212113199e-22	1.35108387422345e-20	L2/L3	Human	UP	human_up	chimp_down	TUBB2A_L2/L3	UP_TUBB2A_L2/L3	human_UP_TUBB2A_L2/L3	chimp_DOWN_TUBB2A_L2/L3	hg	pt	-0.904766369116027	human_up_TUBB2A_L2/L3	chimp_down_TUBB2A_L2/L3	-0.692098422391642	0.0876625513523561	-7.89502942493403	2.90246753025913e-15	2.21812170731826e-14	Chimp	DOWN	macaque_up	DOWN_TUBB2A_L2/L3	macaque_UP_TUBB2A_L2/L3	rm	0.692098422391642	macaque_up_TUBB2A_L2/L3	down_TUBB2A_L2/L3	Exc	chimp_down_TUBB2A_Exc	L2/L3	chimp_down_tubb2a_exc	down	TUBB2A	ptr	Exc	Exc	EXT_9_L6	0.659806164432756	-0.659806164432756	2.84688215885289e-05	0.0003558948193973	up
657	307.397557049891	1.01412253099204	0.0890948080284442	11.382509861498	5.11073547407354e-30	2.00660251550813e-28	L2/L3	Human	UP	human_up	chimp_down	UBA6_L2/L3	UP_UBA6_L2/L3	human_UP_UBA6_L2/L3	chimp_DOWN_UBA6_L2/L3	hg	pt	-1.01412253099204	human_up_UBA6_L2/L3	chimp_down_UBA6_L2/L3	-0.685953628857957	0.0840875579224788	-8.15761149218228	3.41714591698812e-16	2.77705728187278e-15	Chimp	DOWN	macaque_up	DOWN_UBA6_L2/L3	macaque_UP_UBA6_L2/L3	rm	0.685953628857957	macaque_up_UBA6_L2/L3	down_UBA6_L2/L3	Exc	chimp_down_UBA6_Exc	L2/L3	chimp_down_uba6_exc	down	UBA6	ptr	Exc	Exc	EXT_2_L56	-0.277707043417732	0.277707043417732	0.0003042504188217	0.0069985447952709	down
1910	93.8499930254057	1.60696457533317	0.17366215454852	9.25339536130302	2.17472264506133e-20	5.03852758661365e-19	L2/L3	Human	UP	human_up	chimp_down	UBC_L2/L3	UP_UBC_L2/L3	human_UP_UBC_L2/L3	chimp_DOWN_UBC_L2/L3	hg	pt	-1.60696457533317	human_up_UBC_L2/L3	chimp_down_UBC_L2/L3	-1.30647223920088	0.165434855198277	-7.89720060887441	2.85237091101996e-15	2.18193559162618e-14	Chimp	DOWN	macaque_up	DOWN_UBC_L2/L3	macaque_UP_UBC_L2/L3	rm	1.30647223920088	macaque_up_UBC_L2/L3	down_UBC_L2/L3	Exc	chimp_down_UBC_Exc	L2/L3	chimp_down_ubc_exc	down	UBC	ptr	Exc	Exc	EXT_6_L23	0.41274345884706	-0.41274345884706	8.43397534431775e-06	0.0003559797041933	up
132	62.9902693795301	0.630409450475346	0.241294583499216	2.61261335141986	0.0089852890761566	0.0265926449652216	L2/L3	Human	UP	human_up	chimp_down	UBQLN4_L2/L3	UP_UBQLN4_L2/L3	human_UP_UBQLN4_L2/L3	chimp_DOWN_UBQLN4_L2/L3	hg	pt	-0.630409450475346	human_up_UBQLN4_L2/L3	chimp_down_UBQLN4_L2/L3	-2.33231589690862	0.175039305533013	-13.32452668163	1.6668656849877e-40	4.13438194249394e-39	Chimp	DOWN	macaque_up	DOWN_UBQLN4_L2/L3	macaque_UP_UBQLN4_L2/L3	rm	2.33231589690862	macaque_up_UBQLN4_L2/L3	down_UBQLN4_L2/L3	Exc	chimp_down_UBQLN4_Exc	L2/L3	chimp_down_ubqln4_exc	down	UBQLN4	ptr	Exc	Exc	EXT_9_L6	0.326577252482076	-0.326577252482076	3.06698727624305e-10	2.99460056232982e-08	up
1361	60.618170769381	0.534155080731261	0.203856076782667	2.62025586463498	0.0087863816288325	0.0260991857434668	L2/L3	Human	UP	human_up	chimp_down	VPS28_L2/L3	UP_VPS28_L2/L3	human_UP_VPS28_L2/L3	chimp_DOWN_VPS28_L2/L3	hg	pt	-0.534155080731261	human_up_VPS28_L2/L3	chimp_down_VPS28_L2/L3	-0.583513751498777	0.181803584968056	-3.20958330717903	0.0013292752057828	0.0028052387466268	Chimp	DOWN	macaque_up	DOWN_VPS28_L2/L3	macaque_UP_VPS28_L2/L3	rm	0.583513751498777	macaque_up_VPS28_L2/L3	down_VPS28_L2/L3	Exc	chimp_down_VPS28_Exc	L2/L3	chimp_down_vps28_exc	down	VPS28	ptr	Exc	Exc	EXT_4_L56	0.30889191324897	-0.30889191324897	1.51811280787796e-05	0.0002143430702551	up
485	116.46766570322	0.924083619751434	0.154898109774012	5.9657514291144	2.43510756063715e-09	2.35343779937271e-08	L2/L3	Human	UP	human_up	chimp_down	WDR6_L2/L3	UP_WDR6_L2/L3	human_UP_WDR6_L2/L3	chimp_DOWN_WDR6_L2/L3	hg	pt	-0.924083619751434	human_up_WDR6_L2/L3	chimp_down_WDR6_L2/L3	-0.90730993700314	0.141972072313187	-6.39076349467969	1.65059509132155e-10	8.58093448129564e-10	Chimp	DOWN	macaque_up	DOWN_WDR6_L2/L3	macaque_UP_WDR6_L2/L3	rm	0.90730993700314	macaque_up_WDR6_L2/L3	down_WDR6_L2/L3	Exc	chimp_down_WDR6_Exc	L2/L3	chimp_down_wdr6_exc	down	WDR6	ptr	Exc	Exc	EXT_13_L45	0.28968141719107	-0.28968141719107	6.37526506692414e-05	0.0051387438753723	up
287	609.736520528053	-0.643687648470952	0.0678117872268047	-9.49226786071957	2.26061607001142e-21	5.53498502576182e-20	L2/L3	Human	DOWN	human_down	chimp_up	XPO1_L2/L3	DOWN_XPO1_L2/L3	human_DOWN_XPO1_L2/L3	chimp_UP_XPO1_L2/L3	hg	pt	0.643687648470952	human_down_XPO1_L2/L3	chimp_up_XPO1_L2/L3	0.919975023113809	0.0623760865877323	14.7488416385317	3.12990730379855e-49	1.0081685201803e-47	Chimp	UP	macaque_down	UP_XPO1_L2/L3	macaque_DOWN_XPO1_L2/L3	rm	-0.919975023113809	macaque_down_XPO1_L2/L3	up_XPO1_L2/L3	Exc	chimp_up_XPO1_Exc	L2/L3	chimp_up_xpo1_exc	up	XPO1	ptr	Exc	Exc	EXT_6_L23	0.331439330149633	-0.331439330149633	9.91481604220155e-05	0.0021408696997229	up
2867	223.691886958505	0.839713457402059	0.103808406456173	8.08906991320185	6.01220559683062e-16	1.05330967695231e-14	L2/L3	Human	UP	human_up	chimp_down	YWHAH_L2/L3	UP_YWHAH_L2/L3	human_UP_YWHAH_L2/L3	chimp_DOWN_YWHAH_L2/L3	hg	pt	-0.839713457402059	human_up_YWHAH_L2/L3	chimp_down_YWHAH_L2/L3	-0.764687917511827	0.0943467516114232	-8.10507944842948	5.27110614935547e-16	4.22894938323921e-15	Chimp	DOWN	macaque_up	DOWN_YWHAH_L2/L3	macaque_UP_YWHAH_L2/L3	rm	0.764687917511827	macaque_up_YWHAH_L2/L3	down_YWHAH_L2/L3	Exc	chimp_down_YWHAH_Exc	L2/L3	chimp_down_ywhah_exc	down	YWHAH	ptr	Exc	Exc	EXT_6_L23	0.40716163381453	-0.40716163381453	3.03972431762383e-06	0.0001732051803539	up
2867	223.691886958505	0.839713457402059	0.103808406456173	8.08906991320185	6.01220559683062e-16	1.05330967695231e-14	L2/L3	Human	UP	human_up	chimp_down	YWHAH_L2/L3	UP_YWHAH_L2/L3	human_UP_YWHAH_L2/L3	chimp_DOWN_YWHAH_L2/L3	hg	pt	-0.839713457402059	human_up_YWHAH_L2/L3	chimp_down_YWHAH_L2/L3	-0.764687917511827	0.0943467516114232	-8.10507944842948	5.27110614935547e-16	4.22894938323921e-15	Chimp	DOWN	macaque_up	DOWN_YWHAH_L2/L3	macaque_UP_YWHAH_L2/L3	rm	0.764687917511827	macaque_up_YWHAH_L2/L3	down_YWHAH_L2/L3	Exc	chimp_down_YWHAH_Exc	L2/L3	chimp_down_ywhah_exc	down	YWHAH	ptr	Exc	Exc	EXT_9_L6	0.380423590245183	-0.380423590245183	0.0010784303779907	0.0065558638676204	up
1745	657.996960629443	-1.83681485148609	0.0800002329484639	-22.960118787021	1.16754740482071e-116	4.01107262340515e-114	L2/L3	Human	DOWN	human_down	chimp_up	ZBTB16_L2/L3	DOWN_ZBTB16_L2/L3	human_DOWN_ZBTB16_L2/L3	chimp_UP_ZBTB16_L2/L3	hg	pt	1.83681485148609	human_down_ZBTB16_L2/L3	chimp_up_ZBTB16_L2/L3	1.19052280694625	0.0621861134399878	19.1445121923426	1.07540945502548e-81	8.26885799031852e-80	Chimp	UP	macaque_down	UP_ZBTB16_L2/L3	macaque_DOWN_ZBTB16_L2/L3	rm	-1.19052280694625	macaque_down_ZBTB16_L2/L3	up_ZBTB16_L2/L3	Exc	chimp_up_ZBTB16_Exc	L2/L3	chimp_up_zbtb16_exc	up	ZBTB16	ptr	Exc	Exc	EXT_10_L34	0.292907671074926	-0.292907671074926	9.80929668555083e-05	0.002200527452174	up
1745	657.996960629443	-1.83681485148609	0.0800002329484639	-22.960118787021	1.16754740482071e-116	4.01107262340515e-114	L2/L3	Human	DOWN	human_down	chimp_up	ZBTB16_L2/L3	DOWN_ZBTB16_L2/L3	human_DOWN_ZBTB16_L2/L3	chimp_UP_ZBTB16_L2/L3	hg	pt	1.83681485148609	human_down_ZBTB16_L2/L3	chimp_up_ZBTB16_L2/L3	1.19052280694625	0.0621861134399878	19.1445121923426	1.07540945502548e-81	8.26885799031852e-80	Chimp	UP	macaque_down	UP_ZBTB16_L2/L3	macaque_DOWN_ZBTB16_L2/L3	rm	-1.19052280694625	macaque_down_ZBTB16_L2/L3	up_ZBTB16_L2/L3	Exc	chimp_up_ZBTB16_Exc	L2/L3	chimp_up_zbtb16_exc	up	ZBTB16	ptr	Exc	Exc	EXT_5_L56	-0.562075490743143	0.562075490743143	3.63083515387225e-06	0.0002474352032808	down
1745	657.996960629443	-1.83681485148609	0.0800002329484639	-22.960118787021	1.16754740482071e-116	4.01107262340515e-114	L2/L3	Human	DOWN	human_down	chimp_up	ZBTB16_L2/L3	DOWN_ZBTB16_L2/L3	human_DOWN_ZBTB16_L2/L3	chimp_UP_ZBTB16_L2/L3	hg	pt	1.83681485148609	human_down_ZBTB16_L2/L3	chimp_up_ZBTB16_L2/L3	1.19052280694625	0.0621861134399878	19.1445121923426	1.07540945502548e-81	8.26885799031852e-80	Chimp	UP	macaque_down	UP_ZBTB16_L2/L3	macaque_DOWN_ZBTB16_L2/L3	rm	-1.19052280694625	macaque_down_ZBTB16_L2/L3	up_ZBTB16_L2/L3	Exc	chimp_up_ZBTB16_Exc	L2/L3	chimp_up_zbtb16_exc	up	ZBTB16	ptr	Exc	Exc	EXT_2_L56	-0.820225088060725	0.820225088060725	2.68516740841501e-09	3.41917709927246e-06	down
1065	2004.66717037307	-0.571240481300393	0.0461809390414173	-12.3696159748522	3.8164166853611e-35	1.81234457151262e-33	L2/L3	Human	DOWN	human_down	chimp_up	ZDHHC14_L2/L3	DOWN_ZDHHC14_L2/L3	human_DOWN_ZDHHC14_L2/L3	chimp_UP_ZDHHC14_L2/L3	hg	pt	0.571240481300393	human_down_ZDHHC14_L2/L3	chimp_up_ZDHHC14_L2/L3	0.618896546393734	0.0428484369356844	14.4438535137862	2.74079966512211e-47	8.37560266895519e-46	Chimp	UP	macaque_down	UP_ZDHHC14_L2/L3	macaque_DOWN_ZDHHC14_L2/L3	rm	-0.618896546393734	macaque_down_ZDHHC14_L2/L3	up_ZDHHC14_L2/L3	Exc	chimp_up_ZDHHC14_Exc	L2/L3	chimp_up_zdhhc14_exc	up	ZDHHC14	ptr	Exc	Exc	EXT_2_L56	-0.317178111221132	0.317178111221132	3.58064064352063e-06	0.0004040005110888	down
1449	339.515531748966	-0.92822407101323	0.102245389582155	-9.07839536634946	1.1018726096464e-19	2.46960989483134e-18	L2/L3	Human	DOWN	human_down	chimp_up	ZNF483_L2/L3	DOWN_ZNF483_L2/L3	human_DOWN_ZNF483_L2/L3	chimp_UP_ZNF483_L2/L3	hg	pt	0.92822407101323	human_down_ZNF483_L2/L3	chimp_up_ZNF483_L2/L3	1.36989448782608	0.0973882701476884	14.0663191342103	6.11714748150119e-45	1.74203497454077e-43	Chimp	UP	macaque_down	UP_ZNF483_L2/L3	macaque_DOWN_ZNF483_L2/L3	rm	-1.36989448782608	macaque_down_ZNF483_L2/L3	up_ZNF483_L2/L3	Exc	chimp_up_ZNF483_Exc	L2/L3	chimp_up_znf483_exc	up	ZNF483	ptr	Exc	Exc	EXT_11_L34	0.487266962340446	-0.487266962340446	2.74034612128641e-10	1.46898494754046e-07	up
2525	56.4971429571496	-1.45479295106745	0.24830164440968	-5.85897429123401	4.65734783297657e-09	4.37237859964371e-08	L2/L3	Human	DOWN	human_down	chimp_up	ZNF521_L2/L3	DOWN_ZNF521_L2/L3	human_DOWN_ZNF521_L2/L3	chimp_UP_ZNF521_L2/L3	hg	pt	1.45479295106745	human_down_ZNF521_L2/L3	chimp_up_ZNF521_L2/L3	0.68786545538239	0.18511290571716	3.71592381804757	0.0002024625830713	0.0004885501245282	Chimp	UP	macaque_down	UP_ZNF521_L2/L3	macaque_DOWN_ZNF521_L2/L3	rm	-0.68786545538239	macaque_down_ZNF521_L2/L3	up_ZNF521_L2/L3	Exc	chimp_up_ZNF521_Exc	L2/L3	chimp_up_znf521_exc	up	ZNF521	ptr	Exc	Exc	EXT_1_L4	0.253466058097144	-0.253466058097144	2.16001936488985e-05	0.0008371840923794	up
2719	88.9006562508908	-0.682257003090108	0.151240040180067	-4.51108715838618	6.4496210912254e-06	3.91734306444124e-05	L2/L3	Human	DOWN	human_down	chimp_up	ZNF667-AS1_L2/L3	DOWN_ZNF667-AS1_L2/L3	human_DOWN_ZNF667-AS1_L2/L3	chimp_UP_ZNF667-AS1_L2/L3	hg	pt	0.682257003090108	human_down_ZNF667-AS1_L2/L3	chimp_up_ZNF667-AS1_L2/L3	4.18866226724239	0.310622900592644	13.4847181558435	1.92399307982811e-41	4.88915768132014e-40	Chimp	UP	macaque_down	UP_ZNF667-AS1_L2/L3	macaque_DOWN_ZNF667-AS1_L2/L3	rm	-4.18866226724239	macaque_down_ZNF667-AS1_L2/L3	up_ZNF667-AS1_L2/L3	Exc	chimp_up_ZNF667-AS1_Exc	L2/L3	chimp_up_znf667-as1_exc	up	ZNF667-AS1	ptr	Exc	Exc	EXT_4_L56	0.25352884416757	-0.25352884416757	2.59174578707322e-08	2.13459062740892e-06	up
3430	117.892140165568	0.532101128066933	0.183377666596397	2.90166811446049	0.00371181555607	0.0256994107006849	IN-VIP	Human	UP	human_up	chimp_down	ADCY1_IN-VIP	UP_ADCY1_IN-VIP	human_UP_ADCY1_IN-VIP	chimp_DOWN_ADCY1_IN-VIP	hg	pt	-0.532101128066933	human_up_ADCY1_IN-VIP	chimp_down_ADCY1_IN-VIP	-1.45363270320442	0.173806833458048	-8.36349569394394	6.08867507092312e-17	3.07620210032904e-15	Chimp	DOWN	macaque_up	DOWN_ADCY1_IN-VIP	macaque_UP_ADCY1_IN-VIP	rm	1.45363270320442	macaque_up_ADCY1_IN-VIP	down_ADCY1_IN-VIP	Inh	chimp_down_ADCY1_Inh	IN-VIP	chimp_down_adcy1_inh	down	ADCY1	ptr	Inh	Inh	INT_2_PV_SULF	-0.265834170835937	0.265834170835937	0.0009424902310525	0.0068756601415967	down
3530	15.4660872978219	1.21255517695622	0.457785072203287	2.64874337452788	0.0080791654388836	0.0470717397963685	IN-VIP	Human	UP	human_up	chimp_down	ANKRD18B_IN-VIP	UP_ANKRD18B_IN-VIP	human_UP_ANKRD18B_IN-VIP	chimp_DOWN_ANKRD18B_IN-VIP	hg	pt	-1.21255517695622	human_up_ANKRD18B_IN-VIP	chimp_down_ANKRD18B_IN-VIP	-2.248802865026	0.425891052681445	-5.2802303567247	1.29021571307177e-07	1.76283758856443e-06	Chimp	DOWN	macaque_up	DOWN_ANKRD18B_IN-VIP	macaque_UP_ANKRD18B_IN-VIP	rm	2.248802865026	macaque_up_ANKRD18B_IN-VIP	down_ANKRD18B_IN-VIP	Inh	chimp_down_ANKRD18B_Inh	IN-VIP	chimp_down_ankrd18b_inh	down	ANKRD18B	ptr	Inh	Inh	INT_4_VIP_CR	0.276997300301391	-0.276997300301391	2.44429487712492e-06	5.39048496901949e-05	up
3927	145.60679980531	-0.91818648298852	0.131658788284623	-6.9739855193226	3.0808580834555e-12	1.79252822214292e-10	IN-VIP	Human	DOWN	human_down	chimp_up	ATCAY_IN-VIP	DOWN_ATCAY_IN-VIP	human_DOWN_ATCAY_IN-VIP	chimp_UP_ATCAY_IN-VIP	hg	pt	0.91818648298852	human_down_ATCAY_IN-VIP	chimp_up_ATCAY_IN-VIP	1.11443473644276	0.139590620866916	7.98359323514476	1.42133864023335e-15	6.05113591286094e-14	Chimp	UP	macaque_down	UP_ATCAY_IN-VIP	macaque_DOWN_ATCAY_IN-VIP	rm	-1.11443473644276	macaque_down_ATCAY_IN-VIP	up_ATCAY_IN-VIP	Inh	chimp_up_ATCAY_Inh	IN-VIP	chimp_up_atcay_inh	up	ATCAY	ptr	Inh	Inh	INT_1_KIT	-0.405048246506359	0.405048246506359	3.12827848587437e-06	0.0001731374256332	down
3937	328.03218427715	0.579259793586514	0.101274329075726	5.71971000818365	1.06706013115583e-08	3.40349822173768e-07	IN-VIP	Human	UP	human_up	chimp_down	CACNA1A_IN-VIP	UP_CACNA1A_IN-VIP	human_UP_CACNA1A_IN-VIP	chimp_DOWN_CACNA1A_IN-VIP	hg	pt	-0.579259793586514	human_up_CACNA1A_IN-VIP	chimp_down_CACNA1A_IN-VIP	-0.792692391715838	0.100988247831853	-7.84935285772737	4.18189494749032e-15	1.71984611610487e-13	Chimp	DOWN	macaque_up	DOWN_CACNA1A_IN-VIP	macaque_UP_CACNA1A_IN-VIP	rm	0.792692391715838	macaque_up_CACNA1A_IN-VIP	down_CACNA1A_IN-VIP	Inh	chimp_down_CACNA1A_Inh	IN-VIP	chimp_down_cacna1a_inh	down	CACNA1A	ptr	Inh	Inh	INT_3_RELN_ND	-0.335785015817316	0.335785015817316	0.0005083417455282	0.0090180792373243	down
2996	119.697104892104	0.661943279137639	0.140009118443608	4.72785834591374	2.26900386011534e-06	4.50941132293594e-05	IN-VIP	Human	UP	human_up	chimp_down	CHD5_IN-VIP	UP_CHD5_IN-VIP	human_UP_CHD5_IN-VIP	chimp_DOWN_CHD5_IN-VIP	hg	pt	-0.661943279137639	human_up_CHD5_IN-VIP	chimp_down_CHD5_IN-VIP	-0.728509312164549	0.141815079329065	-5.1370370175807	2.79103994343809e-07	3.57583516242476e-06	Chimp	DOWN	macaque_up	DOWN_CHD5_IN-VIP	macaque_UP_CHD5_IN-VIP	rm	0.728509312164549	macaque_up_CHD5_IN-VIP	down_CHD5_IN-VIP	Inh	chimp_down_CHD5_Inh	IN-VIP	chimp_down_chd5_inh	down	CHD5	ptr	Inh	Inh	INT_4_VIP_CR	-0.281928987104649	0.281928987104649	0.0008386029919895	0.0043663673098132	down
2996	119.697104892104	0.661943279137639	0.140009118443608	4.72785834591374	2.26900386011534e-06	4.50941132293594e-05	IN-VIP	Human	UP	human_up	chimp_down	CHD5_IN-VIP	UP_CHD5_IN-VIP	human_UP_CHD5_IN-VIP	chimp_DOWN_CHD5_IN-VIP	hg	pt	-0.661943279137639	human_up_CHD5_IN-VIP	chimp_down_CHD5_IN-VIP	-0.728509312164549	0.141815079329065	-5.1370370175807	2.79103994343809e-07	3.57583516242476e-06	Chimp	DOWN	macaque_up	DOWN_CHD5_IN-VIP	macaque_UP_CHD5_IN-VIP	rm	0.728509312164549	macaque_up_CHD5_IN-VIP	down_CHD5_IN-VIP	Inh	chimp_down_CHD5_Inh	IN-VIP	chimp_down_chd5_inh	down	CHD5	ptr	Inh	Inh	INT_2_PV_SULF	-0.388933099093865	0.388933099093865	0.0007575113067619	0.0058790787161347	down
2996	119.697104892104	0.661943279137639	0.140009118443608	4.72785834591374	2.26900386011534e-06	4.50941132293594e-05	IN-VIP	Human	UP	human_up	chimp_down	CHD5_IN-VIP	UP_CHD5_IN-VIP	human_UP_CHD5_IN-VIP	chimp_DOWN_CHD5_IN-VIP	hg	pt	-0.661943279137639	human_up_CHD5_IN-VIP	chimp_down_CHD5_IN-VIP	-0.728509312164549	0.141815079329065	-5.1370370175807	2.79103994343809e-07	3.57583516242476e-06	Chimp	DOWN	macaque_up	DOWN_CHD5_IN-VIP	macaque_UP_CHD5_IN-VIP	rm	0.728509312164549	macaque_up_CHD5_IN-VIP	down_CHD5_IN-VIP	Inh	chimp_down_CHD5_Inh	IN-VIP	chimp_down_chd5_inh	down	CHD5	ptr	Inh	Inh	INT_3_RELN_ND	-0.422127190569131	0.422127190569131	0.0002600319758012	0.0056860752883589	down
2996	119.697104892104	0.661943279137639	0.140009118443608	4.72785834591374	2.26900386011534e-06	4.50941132293594e-05	IN-VIP	Human	UP	human_up	chimp_down	CHD5_IN-VIP	UP_CHD5_IN-VIP	human_UP_CHD5_IN-VIP	chimp_DOWN_CHD5_IN-VIP	hg	pt	-0.661943279137639	human_up_CHD5_IN-VIP	chimp_down_CHD5_IN-VIP	-0.728509312164549	0.141815079329065	-5.1370370175807	2.79103994343809e-07	3.57583516242476e-06	Chimp	DOWN	macaque_up	DOWN_CHD5_IN-VIP	macaque_UP_CHD5_IN-VIP	rm	0.728509312164549	macaque_up_CHD5_IN-VIP	down_CHD5_IN-VIP	Inh	chimp_down_CHD5_Inh	IN-VIP	chimp_down_chd5_inh	down	CHD5	ptr	Inh	Inh	INT_6_PV	-0.546743154083471	0.546743154083471	2.57182186818668e-05	0.0040707467439711	down
3979	34.3895027422962	0.770507527385838	0.277169873993631	2.77991080446045	0.0054373831084102	0.0348046150182877	IN-VIP	Human	UP	human_up	chimp_down	CST3_IN-VIP	UP_CST3_IN-VIP	human_UP_CST3_IN-VIP	chimp_DOWN_CST3_IN-VIP	hg	pt	-0.770507527385838	human_up_CST3_IN-VIP	chimp_down_CST3_IN-VIP	-1.53801436453305	0.260545905157902	-5.90304562108142	3.56851541250679e-09	6.42551509871954e-08	Chimp	DOWN	macaque_up	DOWN_CST3_IN-VIP	macaque_UP_CST3_IN-VIP	rm	1.53801436453305	macaque_up_CST3_IN-VIP	down_CST3_IN-VIP	Inh	chimp_down_CST3_Inh	IN-VIP	chimp_down_cst3_inh	down	CST3	ptr	Inh	Inh	INT_1_KIT	0.378838206950316	-0.378838206950316	9.39250512820552e-08	1.7585967048555e-05	up
3915	586.710599349169	0.613758512193413	0.0936421751920265	6.55429576400606	5.59050688551119e-11	2.62753823619026e-09	IN-VIP	Human	UP	human_up	chimp_down	DTNA_IN-VIP	UP_DTNA_IN-VIP	human_UP_DTNA_IN-VIP	chimp_DOWN_DTNA_IN-VIP	hg	pt	-0.613758512193413	human_up_DTNA_IN-VIP	chimp_down_DTNA_IN-VIP	-0.530916759695343	0.0949391480769054	-5.5921795218267	2.24236790239972e-08	3.49316751341254e-07	Chimp	DOWN	macaque_up	DOWN_DTNA_IN-VIP	macaque_UP_DTNA_IN-VIP	rm	0.530916759695343	macaque_up_DTNA_IN-VIP	down_DTNA_IN-VIP	Inh	chimp_down_DTNA_Inh	IN-VIP	chimp_down_dtna_inh	down	DTNA	ptr	Inh	Inh	INT_5_SST	-0.327565281	0.327565281	0.000933548	0.00916467	down
3635	156.642066458932	-0.501729275594514	0.129427722689611	-3.87652092741943	0.0001059607000902	0.001360635382513	IN-VIP	Human	DOWN	human_down	chimp_up	ELP4_IN-VIP	DOWN_ELP4_IN-VIP	human_DOWN_ELP4_IN-VIP	chimp_UP_ELP4_IN-VIP	hg	pt	0.501729275594514	human_down_ELP4_IN-VIP	chimp_up_ELP4_IN-VIP	0.697664952155258	0.136003208065008	5.12976834944791	2.90098949360504e-07	3.70285828410928e-06	Chimp	UP	macaque_down	UP_ELP4_IN-VIP	macaque_DOWN_ELP4_IN-VIP	rm	-0.697664952155258	macaque_down_ELP4_IN-VIP	up_ELP4_IN-VIP	Inh	chimp_up_ELP4_Inh	IN-VIP	chimp_up_elp4_inh	up	ELP4	ptr	Inh	Inh	INT_5_SST	-0.279790326	0.279790326	4.85e-07	7.06e-05	down
3033	105.848786173487	-1.50128903596723	0.167431801294906	-8.96657041467848	3.0589039479217e-19	4.16232954139377e-17	IN-VIP	Human	DOWN	human_down	chimp_up	FLG-AS1_IN-VIP	DOWN_FLG-AS1_IN-VIP	human_DOWN_FLG-AS1_IN-VIP	chimp_UP_FLG-AS1_IN-VIP	hg	pt	1.50128903596723	human_down_FLG-AS1_IN-VIP	chimp_up_FLG-AS1_IN-VIP	2.94743143792405	0.226079290358967	13.0371580397485	7.52085219382015e-39	1.79827074025028e-36	Chimp	UP	macaque_down	UP_FLG-AS1_IN-VIP	macaque_DOWN_FLG-AS1_IN-VIP	rm	-2.94743143792405	macaque_down_FLG-AS1_IN-VIP	up_FLG-AS1_IN-VIP	Inh	chimp_up_FLG-AS1_Inh	IN-VIP	chimp_up_flg-as1_inh	up	FLG-AS1	ptr	Inh	Inh	INT_4_VIP_CR	0.307236483673623	-0.307236483673623	6.06740859558556e-05	0.0005982410621221	up
3259	219.165873337596	0.739269119318025	0.118502516081648	6.23842550995851	4.41997007337951e-10	1.78844496518303e-08	IN-VIP	Human	UP	human_up	chimp_down	HNRNPDL_IN-VIP	UP_HNRNPDL_IN-VIP	human_UP_HNRNPDL_IN-VIP	chimp_DOWN_HNRNPDL_IN-VIP	hg	pt	-0.739269119318025	human_up_HNRNPDL_IN-VIP	chimp_down_HNRNPDL_IN-VIP	-1.38867779559999	0.113662882475158	-12.2175134517066	2.50633912858526e-34	4.44291823285334e-32	Chimp	DOWN	macaque_up	DOWN_HNRNPDL_IN-VIP	macaque_UP_HNRNPDL_IN-VIP	rm	1.38867779559999	macaque_up_HNRNPDL_IN-VIP	down_HNRNPDL_IN-VIP	Inh	chimp_down_HNRNPDL_Inh	IN-VIP	chimp_down_hnrnpdl_inh	down	HNRNPDL	ptr	Inh	Inh	INT_5_SST	-0.263825071	0.263825071	0.000681611	0.007358838	down
3374	98.6184874799709	0.760630462639012	0.160553702023558	4.737545463308	2.16322336863237e-06	4.32465259466043e-05	IN-VIP	Human	UP	human_up	chimp_down	HSP90AB1_IN-VIP	UP_HSP90AB1_IN-VIP	human_UP_HSP90AB1_IN-VIP	chimp_DOWN_HSP90AB1_IN-VIP	hg	pt	-0.760630462639012	human_up_HSP90AB1_IN-VIP	chimp_down_HSP90AB1_IN-VIP	-0.686629014479821	0.164792850944344	-4.16661894338923	3.09150621535193e-05	0.0002455412989813	Chimp	DOWN	macaque_up	DOWN_HSP90AB1_IN-VIP	macaque_UP_HSP90AB1_IN-VIP	rm	0.686629014479821	macaque_up_HSP90AB1_IN-VIP	down_HSP90AB1_IN-VIP	Inh	chimp_down_HSP90AB1_Inh	IN-VIP	chimp_down_hsp90ab1_inh	down	HSP90AB1	ptr	Inh	Inh	INT_1_KIT	0.276650766195763	-0.276650766195763	2.60588132129969e-05	0.000737745055941	up
3082	530.870043953315	-0.679397384950081	0.0802060144658816	-8.47065384652775	2.44019388695656e-17	2.58952147513322e-15	IN-VIP	Human	DOWN	human_down	chimp_up	LINC00486_IN-VIP	DOWN_LINC00486_IN-VIP	human_DOWN_LINC00486_IN-VIP	chimp_UP_LINC00486_IN-VIP	hg	pt	0.679397384950081	human_down_LINC00486_IN-VIP	chimp_up_LINC00486_IN-VIP	0.775016365562768	0.0826024512187189	9.382486283738	6.44350473609749e-21	4.63278978630673e-19	Chimp	UP	macaque_down	UP_LINC00486_IN-VIP	macaque_DOWN_LINC00486_IN-VIP	rm	-0.775016365562768	macaque_down_LINC00486_IN-VIP	up_LINC00486_IN-VIP	Inh	chimp_up_LINC00486_Inh	IN-VIP	chimp_up_linc00486_inh	up	LINC00486	ptr	Inh	Inh	INT_4_VIP_CR	-0.583864728990774	0.583864728990774	0.000204213768586	0.0014962107341811	down
3811	325.994106302535	0.841642348337296	0.0979867398948606	8.58934942871224	8.7463143077963e-18	9.90446720237899e-16	IN-VIP	Human	UP	human_up	chimp_down	MEF2A_IN-VIP	UP_MEF2A_IN-VIP	human_UP_MEF2A_IN-VIP	chimp_DOWN_MEF2A_IN-VIP	hg	pt	-0.841642348337296	human_up_MEF2A_IN-VIP	chimp_down_MEF2A_IN-VIP	-1.08467828526745	0.0974610327519189	-11.1293534927793	9.02879601721382e-29	1.09857474853235e-26	Chimp	DOWN	macaque_up	DOWN_MEF2A_IN-VIP	macaque_UP_MEF2A_IN-VIP	rm	1.08467828526745	macaque_up_MEF2A_IN-VIP	down_MEF2A_IN-VIP	Inh	chimp_down_MEF2A_Inh	IN-VIP	chimp_down_mef2a_inh	down	MEF2A	ptr	Inh	Inh	INT_5_SST	-0.317265921	0.317265921	0.000339725	0.00450077	down
4028	187.239361460026	0.553165035092334	0.11795070603756	4.68979842236962	2.73474323449929e-06	5.30383018341455e-05	IN-VIP	Human	UP	human_up	chimp_down	PPP6R2_IN-VIP	UP_PPP6R2_IN-VIP	human_UP_PPP6R2_IN-VIP	chimp_DOWN_PPP6R2_IN-VIP	hg	pt	-0.553165035092334	human_up_PPP6R2_IN-VIP	chimp_down_PPP6R2_IN-VIP	-0.561948430386507	0.120058980791	-4.68060303930741	2.8603230567474e-06	2.91894903304699e-05	Chimp	DOWN	macaque_up	DOWN_PPP6R2_IN-VIP	macaque_UP_PPP6R2_IN-VIP	rm	0.561948430386507	macaque_up_PPP6R2_IN-VIP	down_PPP6R2_IN-VIP	Inh	chimp_down_PPP6R2_Inh	IN-VIP	chimp_down_ppp6r2_inh	down	PPP6R2	ptr	Inh	Inh	INT_1_KIT	-0.285512624324985	0.285512624324985	1.44791736501035e-05	0.0004929080391524	down
3777	153.620272768709	0.624251031368141	0.13900747407035	4.49077314398373	7.09651040706435e-06	0.0001252504394334	IN-VIP	Human	UP	human_up	chimp_down	RTF1_IN-VIP	UP_RTF1_IN-VIP	human_UP_RTF1_IN-VIP	chimp_DOWN_RTF1_IN-VIP	hg	pt	-0.624251031368141	human_up_RTF1_IN-VIP	chimp_down_RTF1_IN-VIP	-1.10218388244857	0.135226248457178	-8.15066523713847	3.61927736764346e-16	1.63208773050115e-14	Chimp	DOWN	macaque_up	DOWN_RTF1_IN-VIP	macaque_UP_RTF1_IN-VIP	rm	1.10218388244857	macaque_up_RTF1_IN-VIP	down_RTF1_IN-VIP	Inh	chimp_down_RTF1_Inh	IN-VIP	chimp_down_rtf1_inh	down	RTF1	ptr	Inh	Inh	INT_5_SST	-0.432066748	0.432066748	3.51e-05	0.001063208	down
3505	206.909360982872	1.46030003875106	0.148806542524629	9.81341286462164	9.85769587780844e-23	1.91182646604899e-20	IN-VIP	Human	UP	human_up	chimp_down	STMN2_IN-VIP	UP_STMN2_IN-VIP	human_UP_STMN2_IN-VIP	chimp_DOWN_STMN2_IN-VIP	hg	pt	-1.46030003875106	human_up_STMN2_IN-VIP	chimp_down_STMN2_IN-VIP	-1.594932835697	0.14914178245202	-10.6940711682194	1.08501282036107e-26	1.14415992949152e-24	Chimp	DOWN	macaque_up	DOWN_STMN2_IN-VIP	macaque_UP_STMN2_IN-VIP	rm	1.594932835697	macaque_up_STMN2_IN-VIP	down_STMN2_IN-VIP	Inh	chimp_down_STMN2_Inh	IN-VIP	chimp_down_stmn2_inh	down	STMN2	ptr	Inh	Inh	INT_5_SST	-0.322439284	0.322439284	0.000280466	0.003971015	down
3097	53.4701689292045	1.18514431682769	0.215733272337423	5.49356297240067	3.93904558460969e-08	1.12841283784583e-06	IN-VIP	Human	UP	human_up	chimp_down	TMSB10_IN-VIP	UP_TMSB10_IN-VIP	human_UP_TMSB10_IN-VIP	chimp_DOWN_TMSB10_IN-VIP	hg	pt	-1.18514431682769	human_up_TMSB10_IN-VIP	chimp_down_TMSB10_IN-VIP	-0.854834307642105	0.22691728585217	-3.76716257834586	0.0001651134812711	0.0010606774493529	Chimp	DOWN	macaque_up	DOWN_TMSB10_IN-VIP	macaque_UP_TMSB10_IN-VIP	rm	0.854834307642105	macaque_up_TMSB10_IN-VIP	down_TMSB10_IN-VIP	Inh	chimp_down_TMSB10_Inh	IN-VIP	chimp_down_tmsb10_inh	down	TMSB10	ptr	Inh	Inh	INT_5_SST	-0.298406962	0.298406962	0.000181481	0.003035494	down
3726	33.4481628784701	1.23209066682124	0.265160603448218	4.64658267781415	3.37478912171168e-06	6.37657523523417e-05	IN-VIP	Human	UP	human_up	chimp_down	TPT1_IN-VIP	UP_TPT1_IN-VIP	human_UP_TPT1_IN-VIP	chimp_DOWN_TPT1_IN-VIP	hg	pt	-1.23209066682124	human_up_TPT1_IN-VIP	chimp_down_TPT1_IN-VIP	-0.964561461797152	0.277754377526235	-3.47271380702558	0.0005152244454947	0.0028033678715002	Chimp	DOWN	macaque_up	DOWN_TPT1_IN-VIP	macaque_UP_TPT1_IN-VIP	rm	0.964561461797152	macaque_up_TPT1_IN-VIP	down_TPT1_IN-VIP	Inh	chimp_down_TPT1_Inh	IN-VIP	chimp_down_tpt1_inh	down	TPT1	ptr	Inh	Inh	INT_4_VIP_CR	0.293308868269384	-0.293308868269384	5.13939455242013e-08	3.10050769229285e-06	up
3752	851.825666444617	0.746539144078218	0.063781907102779	11.7045597723385	1.20784466905443e-31	4.63180979567167e-29	IN-VIP	Human	UP	human_up	chimp_down	TRIM9_IN-VIP	UP_TRIM9_IN-VIP	human_UP_TRIM9_IN-VIP	chimp_DOWN_TRIM9_IN-VIP	hg	pt	-0.746539144078218	human_up_TRIM9_IN-VIP	chimp_down_TRIM9_IN-VIP	-0.899273954905192	0.063905747066526	-14.0718792312849	5.65465460275941e-45	2.07636897493825e-42	Chimp	DOWN	macaque_up	DOWN_TRIM9_IN-VIP	macaque_UP_TRIM9_IN-VIP	rm	0.899273954905192	macaque_up_TRIM9_IN-VIP	down_TRIM9_IN-VIP	Inh	chimp_down_TRIM9_Inh	IN-VIP	chimp_down_trim9_inh	down	TRIM9	ptr	Inh	Inh	INT_5_SST	-0.56184594	0.56184594	4.17e-06	0.000282127	down
3011	197.433624071471	0.70327297052822	0.121000516099482	5.81214851968082	6.16760829299517e-09	2.02857806486759e-07	IN-VIP	Human	UP	human_up	chimp_down	TTLL7_IN-VIP	UP_TTLL7_IN-VIP	human_UP_TTLL7_IN-VIP	chimp_DOWN_TTLL7_IN-VIP	hg	pt	-0.70327297052822	human_up_TTLL7_IN-VIP	chimp_down_TTLL7_IN-VIP	-0.643456682568289	0.123676347964548	-5.20274646816656	1.963646758237e-07	2.6000301538717e-06	Chimp	DOWN	macaque_up	DOWN_TTLL7_IN-VIP	macaque_UP_TTLL7_IN-VIP	rm	0.643456682568289	macaque_up_TTLL7_IN-VIP	down_TTLL7_IN-VIP	Inh	chimp_down_TTLL7_Inh	IN-VIP	chimp_down_ttll7_inh	down	TTLL7	ptr	Inh	Inh	INT_4_VIP_CR	-0.302040212986845	0.302040212986845	2.70617810712901e-05	0.0003259615114748	down
3011	197.433624071471	0.70327297052822	0.121000516099482	5.81214851968082	6.16760829299517e-09	2.02857806486759e-07	IN-VIP	Human	UP	human_up	chimp_down	TTLL7_IN-VIP	UP_TTLL7_IN-VIP	human_UP_TTLL7_IN-VIP	chimp_DOWN_TTLL7_IN-VIP	hg	pt	-0.70327297052822	human_up_TTLL7_IN-VIP	chimp_down_TTLL7_IN-VIP	-0.643456682568289	0.123676347964548	-5.20274646816656	1.963646758237e-07	2.6000301538717e-06	Chimp	DOWN	macaque_up	DOWN_TTLL7_IN-VIP	macaque_UP_TTLL7_IN-VIP	rm	0.643456682568289	macaque_up_TTLL7_IN-VIP	down_TTLL7_IN-VIP	Inh	chimp_down_TTLL7_Inh	IN-VIP	chimp_down_ttll7_inh	down	TTLL7	ptr	Inh	Inh	INT_5_SST	-0.406524921	0.406524921	4.45e-05	0.001238954	down
3898	22.5660106392914	-0.9606380322324	0.33295514447571	-2.88518753402977	0.003911805644884	0.0267764286596871	IN-VIP	Human	DOWN	human_down	chimp_up	WBP2_IN-VIP	DOWN_WBP2_IN-VIP	human_DOWN_WBP2_IN-VIP	chimp_UP_WBP2_IN-VIP	hg	pt	0.9606380322324	human_down_WBP2_IN-VIP	chimp_up_WBP2_IN-VIP	0.932791526236995	0.341090122964931	2.73473625717652	0.0062430275730066	0.022287391663843	Chimp	UP	macaque_down	UP_WBP2_IN-VIP	macaque_DOWN_WBP2_IN-VIP	rm	-0.932791526236995	macaque_down_WBP2_IN-VIP	up_WBP2_IN-VIP	Inh	chimp_up_WBP2_Inh	IN-VIP	chimp_up_wbp2_inh	up	WBP2	ptr	Inh	Inh	INT_4_VIP_CR	0.254057562932744	-0.254057562932744	8.88930716685245e-12	1.17623312431792e-08	up
4019	53.1952659368638	0.891259368590738	0.22742580216083	3.9189017258493	8.89533718190535e-05	0.0011662084247885	IN-VIP	Human	UP	human_up	chimp_down	YWHAH_IN-VIP	UP_YWHAH_IN-VIP	human_UP_YWHAH_IN-VIP	chimp_DOWN_YWHAH_IN-VIP	hg	pt	-0.891259368590738	human_up_YWHAH_IN-VIP	chimp_down_YWHAH_IN-VIP	-1.2847226942947	0.222839899858387	-5.76522739020766	8.15478166346971e-09	1.38127492047716e-07	Chimp	DOWN	macaque_up	DOWN_YWHAH_IN-VIP	macaque_UP_YWHAH_IN-VIP	rm	1.2847226942947	macaque_up_YWHAH_IN-VIP	down_YWHAH_IN-VIP	Inh	chimp_down_YWHAH_Inh	IN-VIP	chimp_down_ywhah_inh	down	YWHAH	ptr	Inh	Inh	INT_2_PV_SULF	0.273238765577761	-0.273238765577761	2.30543815481792e-08	4.50026185271276e-06	up
4274	255.153455256475	-1.65191189083871	0.117839721913516	-14.0182942051669	1.20475684555371e-44	2.89830075416064e-42	L5/L6-CC	Human	DOWN	human_down	chimp_up	AC007563.2_L5/L6-CC	DOWN_AC007563.2_L5/L6-CC	human_DOWN_AC007563.2_L5/L6-CC	chimp_UP_AC007563.2_L5/L6-CC	hg	pt	1.65191189083871	human_down_AC007563.2_L5/L6-CC	chimp_up_AC007563.2_L5/L6-CC	2.08398099299032	0.139361081000628	14.953823391919	1.47057908337195e-50	9.00821599758032e-48	Chimp	UP	macaque_down	UP_AC007563.2_L5/L6-CC	macaque_DOWN_AC007563.2_L5/L6-CC	rm	-2.08398099299032	macaque_down_AC007563.2_L5/L6-CC	up_AC007563.2_L5/L6-CC	Exc	chimp_up_AC007563.2_Exc	L5/L6-CC	chimp_up_ac007563.2_exc	up	AC007563.2	ptr	Exc	Exc	EXT_6_L23	0.568297588095722	-0.568297588095722	0.0002472108090448	0.0041261475394117	up
4274	255.153455256475	-1.65191189083871	0.117839721913516	-14.0182942051669	1.20475684555371e-44	2.89830075416064e-42	L5/L6-CC	Human	DOWN	human_down	chimp_up	AC007563.2_L5/L6-CC	DOWN_AC007563.2_L5/L6-CC	human_DOWN_AC007563.2_L5/L6-CC	chimp_UP_AC007563.2_L5/L6-CC	hg	pt	1.65191189083871	human_down_AC007563.2_L5/L6-CC	chimp_up_AC007563.2_L5/L6-CC	2.08398099299032	0.139361081000628	14.953823391919	1.47057908337195e-50	9.00821599758032e-48	Chimp	UP	macaque_down	UP_AC007563.2_L5/L6-CC	macaque_DOWN_AC007563.2_L5/L6-CC	rm	-2.08398099299032	macaque_down_AC007563.2_L5/L6-CC	up_AC007563.2_L5/L6-CC	Exc	chimp_up_AC007563.2_Exc	L5/L6-CC	chimp_up_ac007563.2_exc	up	AC007563.2	ptr	Exc	Exc	EXT_10_L34	0.345793567779731	-0.345793567779731	6.96296918622986e-07	7.82981478049025e-05	up
5237	42.8561159353782	-1.04630892292917	0.271647050890966	-3.8517220028615	0.0001172901306436	0.0010687559116848	L5/L6-CC	Human	DOWN	human_down	chimp_up	AC018697.1_L5/L6-CC	DOWN_AC018697.1_L5/L6-CC	human_DOWN_AC018697.1_L5/L6-CC	chimp_UP_AC018697.1_L5/L6-CC	hg	pt	1.04630892292917	human_down_AC018697.1_L5/L6-CC	chimp_up_AC018697.1_L5/L6-CC	2.19786636432703	0.351864554336783	6.24634205758436	4.20176479295791e-10	8.2362993471561e-09	Chimp	UP	macaque_down	UP_AC018697.1_L5/L6-CC	macaque_DOWN_AC018697.1_L5/L6-CC	rm	-2.19786636432703	macaque_down_AC018697.1_L5/L6-CC	up_AC018697.1_L5/L6-CC	Exc	chimp_up_AC018697.1_Exc	L5/L6-CC	chimp_up_ac018697.1_exc	up	AC018697.1	ptr	Exc	Exc	EXT_3_L23	-0.375512491377667	0.375512491377667	4.4378328737093e-09	2.62694347078598e-06	down
5277	48.1259882355311	-0.921298696303489	0.21506782460023	-4.28375884684754	1.83762083879511e-05	0.0002050731274043	L5/L6-CC	Human	DOWN	human_down	chimp_up	AC025809.1_L5/L6-CC	DOWN_AC025809.1_L5/L6-CC	human_DOWN_AC025809.1_L5/L6-CC	chimp_UP_AC025809.1_L5/L6-CC	hg	pt	0.921298696303489	human_down_AC025809.1_L5/L6-CC	chimp_up_AC025809.1_L5/L6-CC	1.36345699954724	0.261380126773063	5.21637592107771	1.82457698173663e-07	2.32393489252771e-06	Chimp	UP	macaque_down	UP_AC025809.1_L5/L6-CC	macaque_DOWN_AC025809.1_L5/L6-CC	rm	-1.36345699954724	macaque_down_AC025809.1_L5/L6-CC	up_AC025809.1_L5/L6-CC	Exc	chimp_up_AC025809.1_Exc	L5/L6-CC	chimp_up_ac025809.1_exc	up	AC025809.1	ptr	Exc	Exc	EXT_13_L45	-0.257602474942377	0.257602474942377	0.0002228645379966	0.0096510683382726	down
4213	76.1115610502825	-0.792933117035002	0.170146012563149	-4.66030972509983	3.15733916711354e-06	4.18658201371591e-05	L5/L6-CC	Human	DOWN	human_down	chimp_up	AC079447.1_L5/L6-CC	DOWN_AC079447.1_L5/L6-CC	human_DOWN_AC079447.1_L5/L6-CC	chimp_UP_AC079447.1_L5/L6-CC	hg	pt	0.792933117035002	human_down_AC079447.1_L5/L6-CC	chimp_up_AC079447.1_L5/L6-CC	3.2384514316569	0.313059101788871	10.3445369042199	4.43053104965358e-25	4.17534950169757e-23	Chimp	UP	macaque_down	UP_AC079447.1_L5/L6-CC	macaque_DOWN_AC079447.1_L5/L6-CC	rm	-3.2384514316569	macaque_down_AC079447.1_L5/L6-CC	up_AC079447.1_L5/L6-CC	Exc	chimp_up_AC079447.1_Exc	L5/L6-CC	chimp_up_ac079447.1_exc	up	AC079447.1	ptr	Exc	Exc	EXT_6_L23	-0.368253696736856	0.368253696736856	5.77675365735548e-05	0.0014557561151515	down
4272	360.312984545382	1.02074464901692	0.0971945089719156	10.5020814428093	8.44961138772e-26	8.03906529769519e-24	L5/L6-CC	Human	UP	human_up	chimp_down	ADAM23_L5/L6-CC	UP_ADAM23_L5/L6-CC	human_UP_ADAM23_L5/L6-CC	chimp_DOWN_ADAM23_L5/L6-CC	hg	pt	-1.02074464901692	human_up_ADAM23_L5/L6-CC	chimp_down_ADAM23_L5/L6-CC	-0.896748083399883	0.103624310662048	-8.65383883058546	4.97955158617595e-18	2.5686623734795e-16	Chimp	DOWN	macaque_up	DOWN_ADAM23_L5/L6-CC	macaque_UP_ADAM23_L5/L6-CC	rm	0.896748083399883	macaque_up_ADAM23_L5/L6-CC	down_ADAM23_L5/L6-CC	Exc	chimp_down_ADAM23_Exc	L5/L6-CC	chimp_down_adam23_exc	down	ADAM23	ptr	Exc	Exc	EXT_6_L23	0.470502444338109	-0.470502444338109	1.6519175266464e-05	0.0005802360312345	up
4272	360.312984545382	1.02074464901692	0.0971945089719156	10.5020814428093	8.44961138772e-26	8.03906529769519e-24	L5/L6-CC	Human	UP	human_up	chimp_down	ADAM23_L5/L6-CC	UP_ADAM23_L5/L6-CC	human_UP_ADAM23_L5/L6-CC	chimp_DOWN_ADAM23_L5/L6-CC	hg	pt	-1.02074464901692	human_up_ADAM23_L5/L6-CC	chimp_down_ADAM23_L5/L6-CC	-0.896748083399883	0.103624310662048	-8.65383883058546	4.97955158617595e-18	2.5686623734795e-16	Chimp	DOWN	macaque_up	DOWN_ADAM23_L5/L6-CC	macaque_UP_ADAM23_L5/L6-CC	rm	0.896748083399883	macaque_up_ADAM23_L5/L6-CC	down_ADAM23_L5/L6-CC	Exc	chimp_down_ADAM23_Exc	L5/L6-CC	chimp_down_adam23_exc	down	ADAM23	ptr	Exc	Exc	EXT_11_L34	0.302480188460401	-0.302480188460401	2.22562146999358e-05	0.0005323301352508	up
4785	33.0423825939606	1.14880019089073	0.362111539692482	3.17250367626044	0.001511306459083	0.0097165708606871	L5/L6-CC	Human	UP	human_up	chimp_down	ADARB2_L5/L6-CC	UP_ADARB2_L5/L6-CC	human_UP_ADARB2_L5/L6-CC	chimp_DOWN_ADARB2_L5/L6-CC	hg	pt	-1.14880019089073	human_up_ADARB2_L5/L6-CC	chimp_down_ADARB2_L5/L6-CC	-2.50136386241585	0.351116488468491	-7.12402847649327	1.04817373105142e-12	3.01707804347577e-11	Chimp	DOWN	macaque_up	DOWN_ADARB2_L5/L6-CC	macaque_UP_ADARB2_L5/L6-CC	rm	2.50136386241585	macaque_up_ADARB2_L5/L6-CC	down_ADARB2_L5/L6-CC	Exc	chimp_down_ADARB2_Exc	L5/L6-CC	chimp_down_adarb2_exc	down	ADARB2	ptr	Exc	Exc	EXT_4_L56	0.269856898303007	-0.269856898303007	3.30251683162085e-06	6.61619081469988e-05	up
4785	33.0423825939606	1.14880019089073	0.362111539692482	3.17250367626044	0.001511306459083	0.0097165708606871	L5/L6-CC	Human	UP	human_up	chimp_down	ADARB2_L5/L6-CC	UP_ADARB2_L5/L6-CC	human_UP_ADARB2_L5/L6-CC	chimp_DOWN_ADARB2_L5/L6-CC	hg	pt	-1.14880019089073	human_up_ADARB2_L5/L6-CC	chimp_down_ADARB2_L5/L6-CC	-2.50136386241585	0.351116488468491	-7.12402847649327	1.04817373105142e-12	3.01707804347577e-11	Chimp	DOWN	macaque_up	DOWN_ADARB2_L5/L6-CC	macaque_UP_ADARB2_L5/L6-CC	rm	2.50136386241585	macaque_up_ADARB2_L5/L6-CC	down_ADARB2_L5/L6-CC	Exc	chimp_down_ADARB2_Exc	L5/L6-CC	chimp_down_adarb2_exc	down	ADARB2	ptr	Exc	Exc	EXT_9_L6	-0.333290246899736	0.333290246899736	0.0015096728283299	0.008514174544006	down
4817	500.743016642076	0.622859159827255	0.0839749995314551	7.41719753858344	1.19624464971268e-13	4.33220643035731e-12	L5/L6-CC	Human	UP	human_up	chimp_down	ADK_L5/L6-CC	UP_ADK_L5/L6-CC	human_UP_ADK_L5/L6-CC	chimp_DOWN_ADK_L5/L6-CC	hg	pt	-0.622859159827255	human_up_ADK_L5/L6-CC	chimp_down_ADK_L5/L6-CC	-0.884303162263576	0.0872539862982033	-10.1348167548625	3.87098670795223e-24	3.35009716547592e-22	Chimp	DOWN	macaque_up	DOWN_ADK_L5/L6-CC	macaque_UP_ADK_L5/L6-CC	rm	0.884303162263576	macaque_up_ADK_L5/L6-CC	down_ADK_L5/L6-CC	Exc	chimp_down_ADK_Exc	L5/L6-CC	chimp_down_adk_exc	down	ADK	ptr	Exc	Exc	EXT_6_L23	0.432862461337627	-0.432862461337627	0.0008001036057425	0.009351866247634	up
4817	500.743016642076	0.622859159827255	0.0839749995314551	7.41719753858344	1.19624464971268e-13	4.33220643035731e-12	L5/L6-CC	Human	UP	human_up	chimp_down	ADK_L5/L6-CC	UP_ADK_L5/L6-CC	human_UP_ADK_L5/L6-CC	chimp_DOWN_ADK_L5/L6-CC	hg	pt	-0.622859159827255	human_up_ADK_L5/L6-CC	chimp_down_ADK_L5/L6-CC	-0.884303162263576	0.0872539862982033	-10.1348167548625	3.87098670795223e-24	3.35009716547592e-22	Chimp	DOWN	macaque_up	DOWN_ADK_L5/L6-CC	macaque_UP_ADK_L5/L6-CC	rm	0.884303162263576	macaque_up_ADK_L5/L6-CC	down_ADK_L5/L6-CC	Exc	chimp_down_ADK_Exc	L5/L6-CC	chimp_down_adk_exc	down	ADK	ptr	Exc	Exc	EXT_4_L56	-0.317298539430306	0.317298539430306	3.17822691928633e-08	2.44764748459324e-06	down
4597	589.01774017996	0.665348331255605	0.0844905416662077	7.87482620106948	3.41216841070066e-15	1.49249132561556e-13	L5/L6-CC	Human	UP	human_up	chimp_down	AFDN_L5/L6-CC	UP_AFDN_L5/L6-CC	human_UP_AFDN_L5/L6-CC	chimp_DOWN_AFDN_L5/L6-CC	hg	pt	-0.665348331255605	human_up_AFDN_L5/L6-CC	chimp_down_AFDN_L5/L6-CC	-1.84924339389629	0.0826355262632571	-22.3783096389443	6.4025968963157e-111	2.51007408723161e-107	Chimp	DOWN	macaque_up	DOWN_AFDN_L5/L6-CC	macaque_UP_AFDN_L5/L6-CC	rm	1.84924339389629	macaque_up_AFDN_L5/L6-CC	down_AFDN_L5/L6-CC	Exc	chimp_down_AFDN_Exc	L5/L6-CC	chimp_down_afdn_exc	down	AFDN	ptr	Exc	Exc	EXT_3_L23	-0.252769372980716	0.252769372980716	0.0001399048806654	0.002838931750858	down
5365	40.0154442637648	-1.67481114159262	0.265528795284154	-6.30745580644212	2.8365953590078e-10	6.98366459732329e-09	L5/L6-CC	Human	DOWN	human_down	chimp_up	AL117329.1_L5/L6-CC	DOWN_AL117329.1_L5/L6-CC	human_DOWN_AL117329.1_L5/L6-CC	chimp_UP_AL117329.1_L5/L6-CC	hg	pt	1.67481114159262	human_down_AL117329.1_L5/L6-CC	chimp_up_AL117329.1_L5/L6-CC	2.88913234042975	0.381313131857232	7.57679738528249	3.54189265200442e-14	1.19087786903243e-12	Chimp	UP	macaque_down	UP_AL117329.1_L5/L6-CC	macaque_DOWN_AL117329.1_L5/L6-CC	rm	-2.88913234042975	macaque_down_AL117329.1_L5/L6-CC	up_AL117329.1_L5/L6-CC	Exc	chimp_up_AL117329.1_Exc	L5/L6-CC	chimp_up_al117329.1_exc	up	AL117329.1	ptr	Exc	Exc	EXT_11_L34	-0.259891646357294	0.259891646357294	0.0012556393821166	0.0099234407085466	down
5365	40.0154442637648	-1.67481114159262	0.265528795284154	-6.30745580644212	2.8365953590078e-10	6.98366459732329e-09	L5/L6-CC	Human	DOWN	human_down	chimp_up	AL117329.1_L5/L6-CC	DOWN_AL117329.1_L5/L6-CC	human_DOWN_AL117329.1_L5/L6-CC	chimp_UP_AL117329.1_L5/L6-CC	hg	pt	1.67481114159262	human_down_AL117329.1_L5/L6-CC	chimp_up_AL117329.1_L5/L6-CC	2.88913234042975	0.381313131857232	7.57679738528249	3.54189265200442e-14	1.19087786903243e-12	Chimp	UP	macaque_down	UP_AL117329.1_L5/L6-CC	macaque_DOWN_AL117329.1_L5/L6-CC	rm	-2.88913234042975	macaque_down_AL117329.1_L5/L6-CC	up_AL117329.1_L5/L6-CC	Exc	chimp_up_AL117329.1_Exc	L5/L6-CC	chimp_up_al117329.1_exc	up	AL117329.1	ptr	Exc	Exc	EXT_1_L4	-0.501421787989533	0.501421787989533	2.60864751462501e-08	1.13222580822074e-05	down
5365	40.0154442637648	-1.67481114159262	0.265528795284154	-6.30745580644212	2.8365953590078e-10	6.98366459732329e-09	L5/L6-CC	Human	DOWN	human_down	chimp_up	AL117329.1_L5/L6-CC	DOWN_AL117329.1_L5/L6-CC	human_DOWN_AL117329.1_L5/L6-CC	chimp_UP_AL117329.1_L5/L6-CC	hg	pt	1.67481114159262	human_down_AL117329.1_L5/L6-CC	chimp_up_AL117329.1_L5/L6-CC	2.88913234042975	0.381313131857232	7.57679738528249	3.54189265200442e-14	1.19087786903243e-12	Chimp	UP	macaque_down	UP_AL117329.1_L5/L6-CC	macaque_DOWN_AL117329.1_L5/L6-CC	rm	-2.88913234042975	macaque_down_AL117329.1_L5/L6-CC	up_AL117329.1_L5/L6-CC	Exc	chimp_up_AL117329.1_Exc	L5/L6-CC	chimp_up_al117329.1_exc	up	AL117329.1	ptr	Exc	Exc	EXT_3_L23	-0.917763831663644	0.917763831663644	8.70060048744254e-07	8.99925247943707e-05	down
4430	86.3758351590323	-3.16823095908162	0.245510237674155	-12.9046796137542	4.23573512550338e-38	7.58827441632733e-36	L5/L6-CC	Human	DOWN	human_down	chimp_up	ANKRD33B_L5/L6-CC	DOWN_ANKRD33B_L5/L6-CC	human_DOWN_ANKRD33B_L5/L6-CC	chimp_UP_ANKRD33B_L5/L6-CC	hg	pt	3.16823095908162	human_down_ANKRD33B_L5/L6-CC	chimp_up_ANKRD33B_L5/L6-CC	1.76143615200148	0.223713650570624	7.87361945732239	3.44525810143639e-15	1.30626594399141e-13	Chimp	UP	macaque_down	UP_ANKRD33B_L5/L6-CC	macaque_DOWN_ANKRD33B_L5/L6-CC	rm	-1.76143615200148	macaque_down_ANKRD33B_L5/L6-CC	up_ANKRD33B_L5/L6-CC	Exc	chimp_up_ANKRD33B_Exc	L5/L6-CC	chimp_up_ankrd33b_exc	up	ANKRD33B	ptr	Exc	Exc	EXT_5_L56	0.254830251556458	-0.254830251556458	6.31317867959456e-07	7.20707652703015e-05	up
4430	86.3758351590323	-3.16823095908162	0.245510237674155	-12.9046796137542	4.23573512550338e-38	7.58827441632733e-36	L5/L6-CC	Human	DOWN	human_down	chimp_up	ANKRD33B_L5/L6-CC	DOWN_ANKRD33B_L5/L6-CC	human_DOWN_ANKRD33B_L5/L6-CC	chimp_UP_ANKRD33B_L5/L6-CC	hg	pt	3.16823095908162	human_down_ANKRD33B_L5/L6-CC	chimp_up_ANKRD33B_L5/L6-CC	1.76143615200148	0.223713650570624	7.87361945732239	3.44525810143639e-15	1.30626594399141e-13	Chimp	UP	macaque_down	UP_ANKRD33B_L5/L6-CC	macaque_DOWN_ANKRD33B_L5/L6-CC	rm	-1.76143615200148	macaque_down_ANKRD33B_L5/L6-CC	up_ANKRD33B_L5/L6-CC	Exc	chimp_up_ANKRD33B_Exc	L5/L6-CC	chimp_up_ankrd33b_exc	up	ANKRD33B	ptr	Exc	Exc	EXT_6_L23	-0.344850478776594	0.344850478776594	0.0007756059014054	0.0091647487647064	down
4819	27.9718899015835	-2.63265159479758	0.348151177251026	-7.56180580971976	3.9751154460636e-14	1.54598023352681e-12	L5/L6-CC	Human	DOWN	human_down	chimp_up	ANXA11_L5/L6-CC	DOWN_ANXA11_L5/L6-CC	human_DOWN_ANXA11_L5/L6-CC	chimp_UP_ANXA11_L5/L6-CC	hg	pt	2.63265159479758	human_down_ANXA11_L5/L6-CC	chimp_up_ANXA11_L5/L6-CC	2.33279878934197	0.385507572076235	6.0512398674251	1.43735239733541e-09	2.61121239041416e-08	Chimp	UP	macaque_down	UP_ANXA11_L5/L6-CC	macaque_DOWN_ANXA11_L5/L6-CC	rm	-2.33279878934197	macaque_down_ANXA11_L5/L6-CC	up_ANXA11_L5/L6-CC	Exc	chimp_up_ANXA11_Exc	L5/L6-CC	chimp_up_anxa11_exc	up	ANXA11	ptr	Exc	Exc	EXT_2_L56	0.285983302944413	-0.285983302944413	2.78422718110803e-05	0.00143867878138	up
4819	27.9718899015835	-2.63265159479758	0.348151177251026	-7.56180580971976	3.9751154460636e-14	1.54598023352681e-12	L5/L6-CC	Human	DOWN	human_down	chimp_up	ANXA11_L5/L6-CC	DOWN_ANXA11_L5/L6-CC	human_DOWN_ANXA11_L5/L6-CC	chimp_UP_ANXA11_L5/L6-CC	hg	pt	2.63265159479758	human_down_ANXA11_L5/L6-CC	chimp_up_ANXA11_L5/L6-CC	2.33279878934197	0.385507572076235	6.0512398674251	1.43735239733541e-09	2.61121239041416e-08	Chimp	UP	macaque_down	UP_ANXA11_L5/L6-CC	macaque_DOWN_ANXA11_L5/L6-CC	rm	-2.33279878934197	macaque_down_ANXA11_L5/L6-CC	up_ANXA11_L5/L6-CC	Exc	chimp_up_ANXA11_Exc	L5/L6-CC	chimp_up_anxa11_exc	up	ANXA11	ptr	Exc	Exc	EXT_4_L56	0.27635294683106	-0.27635294683106	7.60509578646231e-06	0.0001246955336784	up
4498	75.2475499864673	0.554283022731339	0.195084832284701	2.84124099367415	0.0044938338859057	0.0241391268384855	L5/L6-CC	Human	UP	human_up	chimp_down	ANXA6_L5/L6-CC	UP_ANXA6_L5/L6-CC	human_UP_ANXA6_L5/L6-CC	chimp_DOWN_ANXA6_L5/L6-CC	hg	pt	-0.554283022731339	human_up_ANXA6_L5/L6-CC	chimp_down_ANXA6_L5/L6-CC	-1.0492445497933	0.200564483941367	-5.23145738056015	1.68178812931135e-07	2.16741689091131e-06	Chimp	DOWN	macaque_up	DOWN_ANXA6_L5/L6-CC	macaque_UP_ANXA6_L5/L6-CC	rm	1.0492445497933	macaque_up_ANXA6_L5/L6-CC	down_ANXA6_L5/L6-CC	Exc	chimp_down_ANXA6_Exc	L5/L6-CC	chimp_down_anxa6_exc	down	ANXA6	ptr	Exc	Exc	EXT_4_L56	0.328565405413076	-0.328565405413076	8.71281465541073e-07	2.58766231585571e-05	up
4457	76.8890148007424	0.697727594602622	0.191155095565634	3.65006013853842	0.000262178918344	0.0021621415205261	L5/L6-CC	Human	UP	human_up	chimp_down	AP3B1_L5/L6-CC	UP_AP3B1_L5/L6-CC	human_UP_AP3B1_L5/L6-CC	chimp_DOWN_AP3B1_L5/L6-CC	hg	pt	-0.697727594602622	human_up_AP3B1_L5/L6-CC	chimp_down_AP3B1_L5/L6-CC	-0.519477805692674	0.20813475505533	-2.49587247240173	0.0125647764515935	0.039489297419294	Chimp	DOWN	macaque_up	DOWN_AP3B1_L5/L6-CC	macaque_UP_AP3B1_L5/L6-CC	rm	0.519477805692674	macaque_up_AP3B1_L5/L6-CC	down_AP3B1_L5/L6-CC	Exc	chimp_down_AP3B1_Exc	L5/L6-CC	chimp_down_ap3b1_exc	down	AP3B1	ptr	Exc	Exc	EXT_6_L23	-0.264701339203443	0.264701339203443	0.0001408781633618	0.0027527121215171	down
4718	10.3212098709867	-1.56710265905936	0.486382740759613	-3.22195367502539	0.001273197186985	0.0083296972139968	L5/L6-CC	Human	DOWN	human_down	chimp_up	ARC_L5/L6-CC	DOWN_ARC_L5/L6-CC	human_DOWN_ARC_L5/L6-CC	chimp_UP_ARC_L5/L6-CC	hg	pt	1.56710265905936	human_down_ARC_L5/L6-CC	chimp_up_ARC_L5/L6-CC	1.37566264372975	0.541448753001864	2.54070701262657	0.0110628581201131	0.0357020324119951	Chimp	UP	macaque_down	UP_ARC_L5/L6-CC	macaque_DOWN_ARC_L5/L6-CC	rm	-1.37566264372975	macaque_down_ARC_L5/L6-CC	up_ARC_L5/L6-CC	Exc	chimp_up_ARC_Exc	L5/L6-CC	chimp_up_arc_exc	up	ARC	ptr	Exc	Exc	EXT_4_L56	-0.269183979640974	0.269183979640974	0.000324848884455	0.0023209082949622	down
4718	10.3212098709867	-1.56710265905936	0.486382740759613	-3.22195367502539	0.001273197186985	0.0083296972139968	L5/L6-CC	Human	DOWN	human_down	chimp_up	ARC_L5/L6-CC	DOWN_ARC_L5/L6-CC	human_DOWN_ARC_L5/L6-CC	chimp_UP_ARC_L5/L6-CC	hg	pt	1.56710265905936	human_down_ARC_L5/L6-CC	chimp_up_ARC_L5/L6-CC	1.37566264372975	0.541448753001864	2.54070701262657	0.0110628581201131	0.0357020324119951	Chimp	UP	macaque_down	UP_ARC_L5/L6-CC	macaque_DOWN_ARC_L5/L6-CC	rm	-1.37566264372975	macaque_down_ARC_L5/L6-CC	up_ARC_L5/L6-CC	Exc	chimp_up_ARC_Exc	L5/L6-CC	chimp_up_arc_exc	up	ARC	ptr	Exc	Exc	EXT_6_L23	-0.312807564371156	0.312807564371156	7.63531876813398e-06	0.0003290405333838	down
4137	271.056042143823	-0.551677038755791	0.0962494390002473	-5.73174290142484	9.94038667636892e-09	1.97867744243561e-07	L5/L6-CC	Human	DOWN	human_down	chimp_up	ATP2B4_L5/L6-CC	DOWN_ATP2B4_L5/L6-CC	human_DOWN_ATP2B4_L5/L6-CC	chimp_UP_ATP2B4_L5/L6-CC	hg	pt	0.551677038755791	human_down_ATP2B4_L5/L6-CC	chimp_up_ATP2B4_L5/L6-CC	1.16707231446735	0.115596993130029	10.0960438750736	5.75158429234323e-24	4.85959290079793e-22	Chimp	UP	macaque_down	UP_ATP2B4_L5/L6-CC	macaque_DOWN_ATP2B4_L5/L6-CC	rm	-1.16707231446735	macaque_down_ATP2B4_L5/L6-CC	up_ATP2B4_L5/L6-CC	Exc	chimp_up_ATP2B4_Exc	L5/L6-CC	chimp_up_atp2b4_exc	up	ATP2B4	ptr	Exc	Exc	EXT_4_L56	0.346690350616598	-0.346690350616598	8.36246912442115e-05	0.0008067696622746	up
5320	31.928448286877	3.34579426364893	0.347732467769684	9.62174825120148	6.47216422258158e-22	4.78031778545061e-20	L5/L6-CC	Human	UP	human_up	chimp_down	ATP5F1E_L5/L6-CC	UP_ATP5F1E_L5/L6-CC	human_UP_ATP5F1E_L5/L6-CC	chimp_DOWN_ATP5F1E_L5/L6-CC	hg	pt	-3.34579426364893	human_up_ATP5F1E_L5/L6-CC	chimp_down_ATP5F1E_L5/L6-CC	-1.32365978135985	0.418611701921311	-3.16202288489457	0.001566772508237	0.0072986957020713	Chimp	DOWN	macaque_up	DOWN_ATP5F1E_L5/L6-CC	macaque_UP_ATP5F1E_L5/L6-CC	rm	1.32365978135985	macaque_up_ATP5F1E_L5/L6-CC	down_ATP5F1E_L5/L6-CC	Exc	chimp_down_ATP5F1E_Exc	L5/L6-CC	chimp_down_atp5f1e_exc	down	ATP5F1E	ptr	Exc	Exc	EXT_4_L56	0.34155056386817	-0.34155056386817	6.77883321145186e-06	0.0001153186797289	up
4902	93.7163234436712	-1.27871960948747	0.172245427267159	-7.42382326065542	1.13786976102964e-13	4.12968249477137e-12	L5/L6-CC	Human	DOWN	human_down	chimp_up	B4GALNT3_L5/L6-CC	DOWN_B4GALNT3_L5/L6-CC	human_DOWN_B4GALNT3_L5/L6-CC	chimp_UP_B4GALNT3_L5/L6-CC	hg	pt	1.27871960948747	human_down_B4GALNT3_L5/L6-CC	chimp_up_B4GALNT3_L5/L6-CC	0.704735573919758	0.178064058214466	3.95776430676961	7.56545532221543e-05	0.0005266266165698	Chimp	UP	macaque_down	UP_B4GALNT3_L5/L6-CC	macaque_DOWN_B4GALNT3_L5/L6-CC	rm	-0.704735573919758	macaque_down_B4GALNT3_L5/L6-CC	up_B4GALNT3_L5/L6-CC	Exc	chimp_up_B4GALNT3_Exc	L5/L6-CC	chimp_up_b4galnt3_exc	up	B4GALNT3	ptr	Exc	Exc	EXT_6_L23	-0.28561606348551	0.28561606348551	4.18022774938683e-06	0.000218190869779	down
4196	284.194768255307	-0.582550820844643	0.10151383415952	-5.73863479463517	9.54427829511652e-09	1.90433230438107e-07	L5/L6-CC	Human	DOWN	human_down	chimp_up	BCL11A_L5/L6-CC	DOWN_BCL11A_L5/L6-CC	human_DOWN_BCL11A_L5/L6-CC	chimp_UP_BCL11A_L5/L6-CC	hg	pt	0.582550820844643	human_down_BCL11A_L5/L6-CC	chimp_up_BCL11A_L5/L6-CC	0.798315446591083	0.113573016413516	7.02909433772932	2.07878399462146e-12	5.73920054402391e-11	Chimp	UP	macaque_down	UP_BCL11A_L5/L6-CC	macaque_DOWN_BCL11A_L5/L6-CC	rm	-0.798315446591083	macaque_down_BCL11A_L5/L6-CC	up_BCL11A_L5/L6-CC	Exc	chimp_up_BCL11A_Exc	L5/L6-CC	chimp_up_bcl11a_exc	up	BCL11A	ptr	Exc	Exc	EXT_2_L56	-0.309968618731467	0.309968618731467	0.0003326260260581	0.0073061271473493	down
4196	284.194768255307	-0.582550820844643	0.10151383415952	-5.73863479463517	9.54427829511652e-09	1.90433230438107e-07	L5/L6-CC	Human	DOWN	human_down	chimp_up	BCL11A_L5/L6-CC	DOWN_BCL11A_L5/L6-CC	human_DOWN_BCL11A_L5/L6-CC	chimp_UP_BCL11A_L5/L6-CC	hg	pt	0.582550820844643	human_down_BCL11A_L5/L6-CC	chimp_up_BCL11A_L5/L6-CC	0.798315446591083	0.113573016413516	7.02909433772932	2.07878399462146e-12	5.73920054402391e-11	Chimp	UP	macaque_down	UP_BCL11A_L5/L6-CC	macaque_DOWN_BCL11A_L5/L6-CC	rm	-0.798315446591083	macaque_down_BCL11A_L5/L6-CC	up_BCL11A_L5/L6-CC	Exc	chimp_up_BCL11A_Exc	L5/L6-CC	chimp_up_bcl11a_exc	up	BCL11A	ptr	Exc	Exc	EXT_4_L56	-0.319507436340617	0.319507436340617	1.62950918044679e-05	0.0002259118106394	down
4615	307.035645422914	-1.06371961915398	0.0984315550448051	-10.8066932262706	3.19997967274433e-27	3.34705948378972e-25	L5/L6-CC	Human	DOWN	human_down	chimp_up	BMPER_L5/L6-CC	DOWN_BMPER_L5/L6-CC	human_DOWN_BMPER_L5/L6-CC	chimp_UP_BMPER_L5/L6-CC	hg	pt	1.06371961915398	human_down_BMPER_L5/L6-CC	chimp_up_BMPER_L5/L6-CC	2.86560212166837	0.146786654714083	19.5222251453997	7.10745191475505e-85	1.07169440333099e-81	Chimp	UP	macaque_down	UP_BMPER_L5/L6-CC	macaque_DOWN_BMPER_L5/L6-CC	rm	-2.86560212166837	macaque_down_BMPER_L5/L6-CC	up_BMPER_L5/L6-CC	Exc	chimp_up_BMPER_Exc	L5/L6-CC	chimp_up_bmper_exc	up	BMPER	ptr	Exc	Exc	EXT_8_L6	-0.260126739218691	0.260126739218691	1.46855538796594e-09	6.14881370082118e-07	down
4615	307.035645422914	-1.06371961915398	0.0984315550448051	-10.8066932262706	3.19997967274433e-27	3.34705948378972e-25	L5/L6-CC	Human	DOWN	human_down	chimp_up	BMPER_L5/L6-CC	DOWN_BMPER_L5/L6-CC	human_DOWN_BMPER_L5/L6-CC	chimp_UP_BMPER_L5/L6-CC	hg	pt	1.06371961915398	human_down_BMPER_L5/L6-CC	chimp_up_BMPER_L5/L6-CC	2.86560212166837	0.146786654714083	19.5222251453997	7.10745191475505e-85	1.07169440333099e-81	Chimp	UP	macaque_down	UP_BMPER_L5/L6-CC	macaque_DOWN_BMPER_L5/L6-CC	rm	-2.86560212166837	macaque_down_BMPER_L5/L6-CC	up_BMPER_L5/L6-CC	Exc	chimp_up_BMPER_Exc	L5/L6-CC	chimp_up_bmper_exc	up	BMPER	ptr	Exc	Exc	EXT_10_L34	-0.324884949046569	0.324884949046569	5.74959307807248e-09	3.9289623160813e-06	down
4615	307.035645422914	-1.06371961915398	0.0984315550448051	-10.8066932262706	3.19997967274433e-27	3.34705948378972e-25	L5/L6-CC	Human	DOWN	human_down	chimp_up	BMPER_L5/L6-CC	DOWN_BMPER_L5/L6-CC	human_DOWN_BMPER_L5/L6-CC	chimp_UP_BMPER_L5/L6-CC	hg	pt	1.06371961915398	human_down_BMPER_L5/L6-CC	chimp_up_BMPER_L5/L6-CC	2.86560212166837	0.146786654714083	19.5222251453997	7.10745191475505e-85	1.07169440333099e-81	Chimp	UP	macaque_down	UP_BMPER_L5/L6-CC	macaque_DOWN_BMPER_L5/L6-CC	rm	-2.86560212166837	macaque_down_BMPER_L5/L6-CC	up_BMPER_L5/L6-CC	Exc	chimp_up_BMPER_Exc	L5/L6-CC	chimp_up_bmper_exc	up	BMPER	ptr	Exc	Exc	EXT_4_L56	-0.368995279397211	0.368995279397211	2.96873606297031e-12	4.58325860659596e-09	down
4948	376.91169858685	-0.758923425800244	0.126918214258768	-5.97962577895168	2.23650814908159e-09	4.87860067753031e-08	L5/L6-CC	Human	DOWN	human_down	chimp_up	CABP1_L5/L6-CC	DOWN_CABP1_L5/L6-CC	human_DOWN_CABP1_L5/L6-CC	chimp_UP_CABP1_L5/L6-CC	hg	pt	0.758923425800244	human_down_CABP1_L5/L6-CC	chimp_up_CABP1_L5/L6-CC	0.647753642714723	0.132039441776626	4.90575871875117	9.30668751631785e-07	1.02488589154417e-05	Chimp	UP	macaque_down	UP_CABP1_L5/L6-CC	macaque_DOWN_CABP1_L5/L6-CC	rm	-0.647753642714723	macaque_down_CABP1_L5/L6-CC	up_CABP1_L5/L6-CC	Exc	chimp_up_CABP1_Exc	L5/L6-CC	chimp_up_cabp1_exc	up	CABP1	ptr	Exc	Exc	EXT_4_L56	-0.297907607339126	0.297907607339126	2.89705979641406e-05	0.0003544614427662	down
4948	376.91169858685	-0.758923425800244	0.126918214258768	-5.97962577895168	2.23650814908159e-09	4.87860067753031e-08	L5/L6-CC	Human	DOWN	human_down	chimp_up	CABP1_L5/L6-CC	DOWN_CABP1_L5/L6-CC	human_DOWN_CABP1_L5/L6-CC	chimp_UP_CABP1_L5/L6-CC	hg	pt	0.758923425800244	human_down_CABP1_L5/L6-CC	chimp_up_CABP1_L5/L6-CC	0.647753642714723	0.132039441776626	4.90575871875117	9.30668751631785e-07	1.02488589154417e-05	Chimp	UP	macaque_down	UP_CABP1_L5/L6-CC	macaque_DOWN_CABP1_L5/L6-CC	rm	-0.647753642714723	macaque_down_CABP1_L5/L6-CC	up_CABP1_L5/L6-CC	Exc	chimp_up_CABP1_Exc	L5/L6-CC	chimp_up_cabp1_exc	up	CABP1	ptr	Exc	Exc	EXT_9_L6	-0.647381139055454	0.647381139055454	3.95504629055166e-14	2.14425957047224e-11	down
5129	256.755033345548	-0.701122433631889	0.101507391392649	-6.907107196951	4.94636173684638e-12	1.49545299189395e-10	L5/L6-CC	Human	DOWN	human_down	chimp_up	CACNG3_L5/L6-CC	DOWN_CACNG3_L5/L6-CC	human_DOWN_CACNG3_L5/L6-CC	chimp_UP_CACNG3_L5/L6-CC	hg	pt	0.701122433631889	human_down_CACNG3_L5/L6-CC	chimp_up_CACNG3_L5/L6-CC	0.530950229336559	0.109735662880007	4.83844736890266	1.30857336760177e-06	1.38890622373368e-05	Chimp	UP	macaque_down	UP_CACNG3_L5/L6-CC	macaque_DOWN_CACNG3_L5/L6-CC	rm	-0.530950229336559	macaque_down_CACNG3_L5/L6-CC	up_CACNG3_L5/L6-CC	Exc	chimp_up_CACNG3_Exc	L5/L6-CC	chimp_up_cacng3_exc	up	CACNG3	ptr	Exc	Exc	EXT_5_L56	-0.268002801139849	0.268002801139849	0.0004297788854363	0.0065113499270289	down
5129	256.755033345548	-0.701122433631889	0.101507391392649	-6.907107196951	4.94636173684638e-12	1.49545299189395e-10	L5/L6-CC	Human	DOWN	human_down	chimp_up	CACNG3_L5/L6-CC	DOWN_CACNG3_L5/L6-CC	human_DOWN_CACNG3_L5/L6-CC	chimp_UP_CACNG3_L5/L6-CC	hg	pt	0.701122433631889	human_down_CACNG3_L5/L6-CC	chimp_up_CACNG3_L5/L6-CC	0.530950229336559	0.109735662880007	4.83844736890266	1.30857336760177e-06	1.38890622373368e-05	Chimp	UP	macaque_down	UP_CACNG3_L5/L6-CC	macaque_DOWN_CACNG3_L5/L6-CC	rm	-0.530950229336559	macaque_down_CACNG3_L5/L6-CC	up_CACNG3_L5/L6-CC	Exc	chimp_up_CACNG3_Exc	L5/L6-CC	chimp_up_cacng3_exc	up	CACNG3	ptr	Exc	Exc	EXT_11_L34	-0.277648840549867	0.277648840549867	4.35690421931356e-06	0.0001579278578585	down
5129	256.755033345548	-0.701122433631889	0.101507391392649	-6.907107196951	4.94636173684638e-12	1.49545299189395e-10	L5/L6-CC	Human	DOWN	human_down	chimp_up	CACNG3_L5/L6-CC	DOWN_CACNG3_L5/L6-CC	human_DOWN_CACNG3_L5/L6-CC	chimp_UP_CACNG3_L5/L6-CC	hg	pt	0.701122433631889	human_down_CACNG3_L5/L6-CC	chimp_up_CACNG3_L5/L6-CC	0.530950229336559	0.109735662880007	4.83844736890266	1.30857336760177e-06	1.38890622373368e-05	Chimp	UP	macaque_down	UP_CACNG3_L5/L6-CC	macaque_DOWN_CACNG3_L5/L6-CC	rm	-0.530950229336559	macaque_down_CACNG3_L5/L6-CC	up_CACNG3_L5/L6-CC	Exc	chimp_up_CACNG3_Exc	L5/L6-CC	chimp_up_cacng3_exc	up	CACNG3	ptr	Exc	Exc	EXT_10_L34	-0.284556930861904	0.284556930861904	0.0006777542268591	0.0083448782734627	down
5129	256.755033345548	-0.701122433631889	0.101507391392649	-6.907107196951	4.94636173684638e-12	1.49545299189395e-10	L5/L6-CC	Human	DOWN	human_down	chimp_up	CACNG3_L5/L6-CC	DOWN_CACNG3_L5/L6-CC	human_DOWN_CACNG3_L5/L6-CC	chimp_UP_CACNG3_L5/L6-CC	hg	pt	0.701122433631889	human_down_CACNG3_L5/L6-CC	chimp_up_CACNG3_L5/L6-CC	0.530950229336559	0.109735662880007	4.83844736890266	1.30857336760177e-06	1.38890622373368e-05	Chimp	UP	macaque_down	UP_CACNG3_L5/L6-CC	macaque_DOWN_CACNG3_L5/L6-CC	rm	-0.530950229336559	macaque_down_CACNG3_L5/L6-CC	up_CACNG3_L5/L6-CC	Exc	chimp_up_CACNG3_Exc	L5/L6-CC	chimp_up_cacng3_exc	up	CACNG3	ptr	Exc	Exc	EXT_8_L6	-0.557128056046558	0.557128056046558	5.56416785773833e-07	3.4358150621188e-05	down
4651	508.32389809449	1.56295329237282	0.10095411938822	15.4818178975191	4.60280177542054e-54	1.80258562553679e-51	L5/L6-CC	Human	UP	human_up	chimp_down	CADPS2_L5/L6-CC	UP_CADPS2_L5/L6-CC	human_UP_CADPS2_L5/L6-CC	chimp_DOWN_CADPS2_L5/L6-CC	hg	pt	-1.56295329237282	human_up_CADPS2_L5/L6-CC	chimp_down_CADPS2_L5/L6-CC	-1.08752617979964	0.106875254719017	-10.1756593016675	2.5466946203895e-24	2.22858517628906e-22	Chimp	DOWN	macaque_up	DOWN_CADPS2_L5/L6-CC	macaque_UP_CADPS2_L5/L6-CC	rm	1.08752617979964	macaque_up_CADPS2_L5/L6-CC	down_CADPS2_L5/L6-CC	Exc	chimp_down_CADPS2_Exc	L5/L6-CC	chimp_down_cadps2_exc	down	CADPS2	ptr	Exc	Exc	EXT_4_L56	-0.259108932796503	0.259108932796503	2.70549354833354e-05	0.0003337776021141	down
4651	508.32389809449	1.56295329237282	0.10095411938822	15.4818178975191	4.60280177542054e-54	1.80258562553679e-51	L5/L6-CC	Human	UP	human_up	chimp_down	CADPS2_L5/L6-CC	UP_CADPS2_L5/L6-CC	human_UP_CADPS2_L5/L6-CC	chimp_DOWN_CADPS2_L5/L6-CC	hg	pt	-1.56295329237282	human_up_CADPS2_L5/L6-CC	chimp_down_CADPS2_L5/L6-CC	-1.08752617979964	0.106875254719017	-10.1756593016675	2.5466946203895e-24	2.22858517628906e-22	Chimp	DOWN	macaque_up	DOWN_CADPS2_L5/L6-CC	macaque_UP_CADPS2_L5/L6-CC	rm	1.08752617979964	macaque_up_CADPS2_L5/L6-CC	down_CADPS2_L5/L6-CC	Exc	chimp_down_CADPS2_Exc	L5/L6-CC	chimp_down_cadps2_exc	down	CADPS2	ptr	Exc	Exc	EXT_8_L6	-0.280891435336169	0.280891435336169	8.5490445065807e-06	0.0002447894795426	down
4064	155.600407931642	0.799665944664746	0.131737443816895	6.07014924151876	1.27791436835377e-09	2.8770157704649e-08	L5/L6-CC	Human	UP	human_up	chimp_down	CAMK2N1_L5/L6-CC	UP_CAMK2N1_L5/L6-CC	human_UP_CAMK2N1_L5/L6-CC	chimp_DOWN_CAMK2N1_L5/L6-CC	hg	pt	-0.799665944664746	human_up_CAMK2N1_L5/L6-CC	chimp_down_CAMK2N1_L5/L6-CC	-0.562272446084279	0.144481642291285	-3.89165320360006	9.95634891181402e-05	0.0006713599978306	Chimp	DOWN	macaque_up	DOWN_CAMK2N1_L5/L6-CC	macaque_UP_CAMK2N1_L5/L6-CC	rm	0.562272446084279	macaque_up_CAMK2N1_L5/L6-CC	down_CAMK2N1_L5/L6-CC	Exc	chimp_down_CAMK2N1_Exc	L5/L6-CC	chimp_down_camk2n1_exc	down	CAMK2N1	ptr	Exc	Exc	EXT_8_L6	0.412054897004345	-0.412054897004345	0.0001611982145363	0.0019665473220322	up
4641	86.5800406660442	-0.539165535834642	0.163006283169613	-3.30763652388554	0.0009408683896149	0.006460481794338	L5/L6-CC	Human	DOWN	human_down	chimp_up	CASTOR3_L5/L6-CC	DOWN_CASTOR3_L5/L6-CC	human_DOWN_CASTOR3_L5/L6-CC	chimp_UP_CASTOR3_L5/L6-CC	hg	pt	0.539165535834642	human_down_CASTOR3_L5/L6-CC	chimp_up_CASTOR3_L5/L6-CC	3.58252809368116	0.332961781626165	10.7595774992082	5.34144920428865e-27	6.05220157817723e-25	Chimp	UP	macaque_down	UP_CASTOR3_L5/L6-CC	macaque_DOWN_CASTOR3_L5/L6-CC	rm	-3.58252809368116	macaque_down_CASTOR3_L5/L6-CC	up_CASTOR3_L5/L6-CC	Exc	chimp_up_CASTOR3_Exc	L5/L6-CC	chimp_up_castor3_exc	up	CASTOR3	ptr	Exc	Exc	EXT_4_L56	-0.253098933689321	0.253098933689321	1.55968657185942e-07	7.49812672341864e-06	down
4641	86.5800406660442	-0.539165535834642	0.163006283169613	-3.30763652388554	0.0009408683896149	0.006460481794338	L5/L6-CC	Human	DOWN	human_down	chimp_up	CASTOR3_L5/L6-CC	DOWN_CASTOR3_L5/L6-CC	human_DOWN_CASTOR3_L5/L6-CC	chimp_UP_CASTOR3_L5/L6-CC	hg	pt	0.539165535834642	human_down_CASTOR3_L5/L6-CC	chimp_up_CASTOR3_L5/L6-CC	3.58252809368116	0.332961781626165	10.7595774992082	5.34144920428865e-27	6.05220157817723e-25	Chimp	UP	macaque_down	UP_CASTOR3_L5/L6-CC	macaque_DOWN_CASTOR3_L5/L6-CC	rm	-3.58252809368116	macaque_down_CASTOR3_L5/L6-CC	up_CASTOR3_L5/L6-CC	Exc	chimp_up_CASTOR3_Exc	L5/L6-CC	chimp_up_castor3_exc	up	CASTOR3	ptr	Exc	Exc	EXT_6_L23	-0.281192808361195	0.281192808361195	1.17019196323275e-06	8.79272811054701e-05	down
4310	89.6243212878267	-0.603429176441398	0.173023953199007	-3.48754704354345	0.0004874731569439	0.003681997970828	L5/L6-CC	Human	DOWN	human_down	chimp_up	CCK_L5/L6-CC	DOWN_CCK_L5/L6-CC	human_DOWN_CCK_L5/L6-CC	chimp_UP_CCK_L5/L6-CC	hg	pt	0.603429176441398	human_down_CCK_L5/L6-CC	chimp_up_CCK_L5/L6-CC	1.47360984634477	0.214211555972307	6.87922665822602	6.01783470824744e-12	1.55622158246789e-10	Chimp	UP	macaque_down	UP_CCK_L5/L6-CC	macaque_DOWN_CCK_L5/L6-CC	rm	-1.47360984634477	macaque_down_CCK_L5/L6-CC	up_CCK_L5/L6-CC	Exc	chimp_up_CCK_Exc	L5/L6-CC	chimp_up_cck_exc	up	CCK	ptr	Exc	Exc	EXT_11_L34	0.287508406197122	-0.287508406197122	0.0006459669687945	0.0060379251662809	up
4353	536.608544000377	-0.854081357980234	0.122076363059725	-6.99628770528146	2.62833536798658e-12	8.13624404354669e-11	L5/L6-CC	Human	DOWN	human_down	chimp_up	CLSTN2_L5/L6-CC	DOWN_CLSTN2_L5/L6-CC	human_DOWN_CLSTN2_L5/L6-CC	chimp_UP_CLSTN2_L5/L6-CC	hg	pt	0.854081357980234	human_down_CLSTN2_L5/L6-CC	chimp_up_CLSTN2_L5/L6-CC	1.15817734435175	0.128703326448117	8.99881437655487	2.28168320385542e-19	1.33111768339208e-17	Chimp	UP	macaque_down	UP_CLSTN2_L5/L6-CC	macaque_DOWN_CLSTN2_L5/L6-CC	rm	-1.15817734435175	macaque_down_CLSTN2_L5/L6-CC	up_CLSTN2_L5/L6-CC	Exc	chimp_up_CLSTN2_Exc	L5/L6-CC	chimp_up_clstn2_exc	up	CLSTN2	ptr	Exc	Exc	EXT_8_L6	-0.308207033358223	0.308207033358223	3.787788208059e-05	0.0007100230878912	down
4353	536.608544000377	-0.854081357980234	0.122076363059725	-6.99628770528146	2.62833536798658e-12	8.13624404354669e-11	L5/L6-CC	Human	DOWN	human_down	chimp_up	CLSTN2_L5/L6-CC	DOWN_CLSTN2_L5/L6-CC	human_DOWN_CLSTN2_L5/L6-CC	chimp_UP_CLSTN2_L5/L6-CC	hg	pt	0.854081357980234	human_down_CLSTN2_L5/L6-CC	chimp_up_CLSTN2_L5/L6-CC	1.15817734435175	0.128703326448117	8.99881437655487	2.28168320385542e-19	1.33111768339208e-17	Chimp	UP	macaque_down	UP_CLSTN2_L5/L6-CC	macaque_DOWN_CLSTN2_L5/L6-CC	rm	-1.15817734435175	macaque_down_CLSTN2_L5/L6-CC	up_CLSTN2_L5/L6-CC	Exc	chimp_up_CLSTN2_Exc	L5/L6-CC	chimp_up_clstn2_exc	up	CLSTN2	ptr	Exc	Exc	EXT_6_L23	-0.547444432799353	0.547444432799353	8.72445666952796e-09	2.48562193975037e-06	down
4327	260.469901996927	0.774477172738416	0.139234700457186	5.56238617381564	2.66110603238839e-08	5.06934678568105e-07	L5/L6-CC	Human	UP	human_up	chimp_down	CNTN3_L5/L6-CC	UP_CNTN3_L5/L6-CC	human_UP_CNTN3_L5/L6-CC	chimp_DOWN_CNTN3_L5/L6-CC	hg	pt	-0.774477172738416	human_up_CNTN3_L5/L6-CC	chimp_down_CNTN3_L5/L6-CC	-1.1106175274758	0.142458339046777	-7.7960864552206	6.38566453413926e-15	2.33965974202239e-13	Chimp	DOWN	macaque_up	DOWN_CNTN3_L5/L6-CC	macaque_UP_CNTN3_L5/L6-CC	rm	1.1106175274758	macaque_up_CNTN3_L5/L6-CC	down_CNTN3_L5/L6-CC	Exc	chimp_down_CNTN3_Exc	L5/L6-CC	chimp_down_cntn3_exc	down	CNTN3	ptr	Exc	Exc	EXT_9_L6	-0.264148542835036	0.264148542835036	1.87319798107704e-08	9.05906685590356e-07	down
4327	260.469901996927	0.774477172738416	0.139234700457186	5.56238617381564	2.66110603238839e-08	5.06934678568105e-07	L5/L6-CC	Human	UP	human_up	chimp_down	CNTN3_L5/L6-CC	UP_CNTN3_L5/L6-CC	human_UP_CNTN3_L5/L6-CC	chimp_DOWN_CNTN3_L5/L6-CC	hg	pt	-0.774477172738416	human_up_CNTN3_L5/L6-CC	chimp_down_CNTN3_L5/L6-CC	-1.1106175274758	0.142458339046777	-7.7960864552206	6.38566453413926e-15	2.33965974202239e-13	Chimp	DOWN	macaque_up	DOWN_CNTN3_L5/L6-CC	macaque_UP_CNTN3_L5/L6-CC	rm	1.1106175274758	macaque_up_CNTN3_L5/L6-CC	down_CNTN3_L5/L6-CC	Exc	chimp_down_CNTN3_Exc	L5/L6-CC	chimp_down_cntn3_exc	down	CNTN3	ptr	Exc	Exc	EXT_8_L6	-0.298858282011548	0.298858282011548	0.0001890499015186	0.0022127424704465	down
4327	260.469901996927	0.774477172738416	0.139234700457186	5.56238617381564	2.66110603238839e-08	5.06934678568105e-07	L5/L6-CC	Human	UP	human_up	chimp_down	CNTN3_L5/L6-CC	UP_CNTN3_L5/L6-CC	human_UP_CNTN3_L5/L6-CC	chimp_DOWN_CNTN3_L5/L6-CC	hg	pt	-0.774477172738416	human_up_CNTN3_L5/L6-CC	chimp_down_CNTN3_L5/L6-CC	-1.1106175274758	0.142458339046777	-7.7960864552206	6.38566453413926e-15	2.33965974202239e-13	Chimp	DOWN	macaque_up	DOWN_CNTN3_L5/L6-CC	macaque_UP_CNTN3_L5/L6-CC	rm	1.1106175274758	macaque_up_CNTN3_L5/L6-CC	down_CNTN3_L5/L6-CC	Exc	chimp_down_CNTN3_Exc	L5/L6-CC	chimp_down_cntn3_exc	down	CNTN3	ptr	Exc	Exc	EXT_4_L56	-0.349409985037301	0.349409985037301	4.94967568917236e-05	0.0005383695731985	down
4623	350.810342081837	-0.81107140223048	0.0933784881050609	-8.68584851489496	3.75925607335387e-18	2.1606099752655e-16	L5/L6-CC	Human	DOWN	human_down	chimp_up	COBL_L5/L6-CC	DOWN_COBL_L5/L6-CC	human_DOWN_COBL_L5/L6-CC	chimp_UP_COBL_L5/L6-CC	hg	pt	0.81107140223048	human_down_COBL_L5/L6-CC	chimp_up_COBL_L5/L6-CC	0.826525004948875	0.102323946047489	8.07753255103438	6.60903911020475e-16	2.72164673609734e-14	Chimp	UP	macaque_down	UP_COBL_L5/L6-CC	macaque_DOWN_COBL_L5/L6-CC	rm	-0.826525004948875	macaque_down_COBL_L5/L6-CC	up_COBL_L5/L6-CC	Exc	chimp_up_COBL_Exc	L5/L6-CC	chimp_up_cobl_exc	up	COBL	ptr	Exc	Exc	EXT_6_L23	-0.45663169350671	0.45663169350671	1.26125083655652e-07	1.74811070339756e-05	down
4349	296.460661202251	-1.90828571579888	0.284065257508214	-6.71777229126196	1.84523742323975e-11	5.23127915948778e-10	L5/L6-CC	Human	DOWN	human_down	chimp_up	CPNE4_L5/L6-CC	DOWN_CPNE4_L5/L6-CC	human_DOWN_CPNE4_L5/L6-CC	chimp_UP_CPNE4_L5/L6-CC	hg	pt	1.90828571579888	human_down_CPNE4_L5/L6-CC	chimp_up_CPNE4_L5/L6-CC	1.50371482633124	0.286559814146543	5.24747278612577	1.54199818418834e-07	2.00705500706905e-06	Chimp	UP	macaque_down	UP_CPNE4_L5/L6-CC	macaque_DOWN_CPNE4_L5/L6-CC	rm	-1.50371482633124	macaque_down_CPNE4_L5/L6-CC	up_CPNE4_L5/L6-CC	Exc	chimp_up_CPNE4_Exc	L5/L6-CC	chimp_up_cpne4_exc	up	CPNE4	ptr	Exc	Exc	EXT_8_L6	-0.265670492183422	0.265670492183422	1.39093967519384e-05	0.0003499585298438	down
4349	296.460661202251	-1.90828571579888	0.284065257508214	-6.71777229126196	1.84523742323975e-11	5.23127915948778e-10	L5/L6-CC	Human	DOWN	human_down	chimp_up	CPNE4_L5/L6-CC	DOWN_CPNE4_L5/L6-CC	human_DOWN_CPNE4_L5/L6-CC	chimp_UP_CPNE4_L5/L6-CC	hg	pt	1.90828571579888	human_down_CPNE4_L5/L6-CC	chimp_up_CPNE4_L5/L6-CC	1.50371482633124	0.286559814146543	5.24747278612577	1.54199818418834e-07	2.00705500706905e-06	Chimp	UP	macaque_down	UP_CPNE4_L5/L6-CC	macaque_DOWN_CPNE4_L5/L6-CC	rm	-1.50371482633124	macaque_down_CPNE4_L5/L6-CC	up_CPNE4_L5/L6-CC	Exc	chimp_up_CPNE4_Exc	L5/L6-CC	chimp_up_cpne4_exc	up	CPNE4	ptr	Exc	Exc	EXT_1_L4	-0.42398364407532	0.42398364407532	4.75288350751354e-07	7.26061392864999e-05	down
4349	296.460661202251	-1.90828571579888	0.284065257508214	-6.71777229126196	1.84523742323975e-11	5.23127915948778e-10	L5/L6-CC	Human	DOWN	human_down	chimp_up	CPNE4_L5/L6-CC	DOWN_CPNE4_L5/L6-CC	human_DOWN_CPNE4_L5/L6-CC	chimp_UP_CPNE4_L5/L6-CC	hg	pt	1.90828571579888	human_down_CPNE4_L5/L6-CC	chimp_up_CPNE4_L5/L6-CC	1.50371482633124	0.286559814146543	5.24747278612577	1.54199818418834e-07	2.00705500706905e-06	Chimp	UP	macaque_down	UP_CPNE4_L5/L6-CC	macaque_DOWN_CPNE4_L5/L6-CC	rm	-1.50371482633124	macaque_down_CPNE4_L5/L6-CC	up_CPNE4_L5/L6-CC	Exc	chimp_up_CPNE4_Exc	L5/L6-CC	chimp_up_cpne4_exc	up	CPNE4	ptr	Exc	Exc	EXT_2_L56	-0.479147722037719	0.479147722037719	3.24840199544436e-05	0.0015822202834094	down
4349	296.460661202251	-1.90828571579888	0.284065257508214	-6.71777229126196	1.84523742323975e-11	5.23127915948778e-10	L5/L6-CC	Human	DOWN	human_down	chimp_up	CPNE4_L5/L6-CC	DOWN_CPNE4_L5/L6-CC	human_DOWN_CPNE4_L5/L6-CC	chimp_UP_CPNE4_L5/L6-CC	hg	pt	1.90828571579888	human_down_CPNE4_L5/L6-CC	chimp_up_CPNE4_L5/L6-CC	1.50371482633124	0.286559814146543	5.24747278612577	1.54199818418834e-07	2.00705500706905e-06	Chimp	UP	macaque_down	UP_CPNE4_L5/L6-CC	macaque_DOWN_CPNE4_L5/L6-CC	rm	-1.50371482633124	macaque_down_CPNE4_L5/L6-CC	up_CPNE4_L5/L6-CC	Exc	chimp_up_CPNE4_Exc	L5/L6-CC	chimp_up_cpne4_exc	up	CPNE4	ptr	Exc	Exc	EXT_6_L23	-0.503070231342893	0.503070231342893	0.000558655179424	0.0072983138361356	down
4649	276.413730629604	1.16777318993494	0.1021280748242	11.4343993259945	2.8147789445266e-30	3.48535863425205e-28	L5/L6-CC	Human	UP	human_up	chimp_down	CTTNBP2_L5/L6-CC	UP_CTTNBP2_L5/L6-CC	human_UP_CTTNBP2_L5/L6-CC	chimp_DOWN_CTTNBP2_L5/L6-CC	hg	pt	-1.16777318993494	human_up_CTTNBP2_L5/L6-CC	chimp_down_CTTNBP2_L5/L6-CC	-0.742456872339629	0.112692419638958	-6.58834795382243	4.44747381310135e-11	1.00552920051226e-09	Chimp	DOWN	macaque_up	DOWN_CTTNBP2_L5/L6-CC	macaque_UP_CTTNBP2_L5/L6-CC	rm	0.742456872339629	macaque_up_CTTNBP2_L5/L6-CC	down_CTTNBP2_L5/L6-CC	Exc	chimp_down_CTTNBP2_Exc	L5/L6-CC	chimp_down_cttnbp2_exc	down	CTTNBP2	ptr	Exc	Exc	EXT_6_L23	-0.43720325646413	0.43720325646413	1.99384387417503e-06	0.0001272707555694	down
4485	10.7297156673421	2.05420732418059	0.614028387727186	3.345459860226	0.000821462483724	0.0057591291531691	L5/L6-CC	Human	UP	human_up	chimp_down	CXCL14_L5/L6-CC	UP_CXCL14_L5/L6-CC	human_UP_CXCL14_L5/L6-CC	chimp_DOWN_CXCL14_L5/L6-CC	hg	pt	-2.05420732418059	human_up_CXCL14_L5/L6-CC	chimp_down_CXCL14_L5/L6-CC	-3.03425301797533	0.608613517521644	-4.9855169670421	6.17963557302011e-07	7.03036659909113e-06	Chimp	DOWN	macaque_up	DOWN_CXCL14_L5/L6-CC	macaque_UP_CXCL14_L5/L6-CC	rm	3.03425301797533	macaque_up_CXCL14_L5/L6-CC	down_CXCL14_L5/L6-CC	Exc	chimp_down_CXCL14_Exc	L5/L6-CC	chimp_down_cxcl14_exc	down	CXCL14	ptr	Exc	Exc	EXT_4_L56	-0.32478697173415	0.32478697173415	8.65832132840381e-05	0.0008289798777951	down
4136	100.582453259012	1.1686348931489	0.177541681405677	6.5823128625137	4.63185617526215e-11	1.25201377193282e-09	L5/L6-CC	Human	UP	human_up	chimp_down	DENND1B_L5/L6-CC	UP_DENND1B_L5/L6-CC	human_UP_DENND1B_L5/L6-CC	chimp_DOWN_DENND1B_L5/L6-CC	hg	pt	-1.1686348931489	human_up_DENND1B_L5/L6-CC	chimp_down_DENND1B_L5/L6-CC	-0.990318184168866	0.190663245869685	-5.19406967846194	2.05746077647394e-07	2.60599149056893e-06	Chimp	DOWN	macaque_up	DOWN_DENND1B_L5/L6-CC	macaque_UP_DENND1B_L5/L6-CC	rm	0.990318184168866	macaque_up_DENND1B_L5/L6-CC	down_DENND1B_L5/L6-CC	Exc	chimp_down_DENND1B_Exc	L5/L6-CC	chimp_down_dennd1b_exc	down	DENND1B	ptr	Exc	Exc	EXT_2_L56	-0.271749694808056	0.271749694808056	2.24134238911781e-07	8.50136399378791e-05	down
4136	100.582453259012	1.1686348931489	0.177541681405677	6.5823128625137	4.63185617526215e-11	1.25201377193282e-09	L5/L6-CC	Human	UP	human_up	chimp_down	DENND1B_L5/L6-CC	UP_DENND1B_L5/L6-CC	human_UP_DENND1B_L5/L6-CC	chimp_DOWN_DENND1B_L5/L6-CC	hg	pt	-1.1686348931489	human_up_DENND1B_L5/L6-CC	chimp_down_DENND1B_L5/L6-CC	-0.990318184168866	0.190663245869685	-5.19406967846194	2.05746077647394e-07	2.60599149056893e-06	Chimp	DOWN	macaque_up	DOWN_DENND1B_L5/L6-CC	macaque_UP_DENND1B_L5/L6-CC	rm	0.990318184168866	macaque_up_DENND1B_L5/L6-CC	down_DENND1B_L5/L6-CC	Exc	chimp_down_DENND1B_Exc	L5/L6-CC	chimp_down_dennd1b_exc	down	DENND1B	ptr	Exc	Exc	EXT_6_L23	-0.281632270417667	0.281632270417667	5.88535119967865e-06	0.0002694453442805	down
4602	189.406510146503	-1.59656163033755	0.120359636040827	-13.2649257081168	3.69787142144326e-40	7.2409482252447e-38	L5/L6-CC	Human	DOWN	human_down	chimp_up	DGKB_L5/L6-CC	DOWN_DGKB_L5/L6-CC	human_DOWN_DGKB_L5/L6-CC	chimp_UP_DGKB_L5/L6-CC	hg	pt	1.59656163033755	human_down_DGKB_L5/L6-CC	chimp_up_DGKB_L5/L6-CC	1.15173152130783	0.127483911819668	9.03432837028883	1.65012596979576e-19	9.8017482605868e-18	Chimp	UP	macaque_down	UP_DGKB_L5/L6-CC	macaque_DOWN_DGKB_L5/L6-CC	rm	-1.15173152130783	macaque_down_DGKB_L5/L6-CC	up_DGKB_L5/L6-CC	Exc	chimp_up_DGKB_Exc	L5/L6-CC	chimp_up_dgkb_exc	up	DGKB	ptr	Exc	Exc	EXT_4_L56	-0.389054336213839	0.389054336213839	5.92455753000552e-05	0.000617414242187	down
4363	133.120219146876	-0.603371132874965	0.198460405066692	-3.0402595050242	0.0023637438502789	0.0141254245701554	L5/L6-CC	Human	DOWN	human_down	chimp_up	DGKG_L5/L6-CC	DOWN_DGKG_L5/L6-CC	human_DOWN_DGKG_L5/L6-CC	chimp_UP_DGKG_L5/L6-CC	hg	pt	0.603371132874965	human_down_DGKG_L5/L6-CC	chimp_up_DGKG_L5/L6-CC	1.12182884742149	0.217026300787694	5.16909168773474	2.35234476675237e-07	2.93698484827261e-06	Chimp	UP	macaque_down	UP_DGKG_L5/L6-CC	macaque_DOWN_DGKG_L5/L6-CC	rm	-1.12182884742149	macaque_down_DGKG_L5/L6-CC	up_DGKG_L5/L6-CC	Exc	chimp_up_DGKG_Exc	L5/L6-CC	chimp_up_dgkg_exc	up	DGKG	ptr	Exc	Exc	EXT_3_L23	0.364345012517894	-0.364345012517894	5.35201173747617e-07	6.52252818688419e-05	up
4858	174.908880481108	-0.596847029251601	0.126447498905521	-4.72011731681267	2.35708659561752e-06	3.2140354874655e-05	L5/L6-CC	Human	DOWN	human_down	chimp_up	DGKZ_L5/L6-CC	DOWN_DGKZ_L5/L6-CC	human_DOWN_DGKZ_L5/L6-CC	chimp_UP_DGKZ_L5/L6-CC	hg	pt	0.596847029251601	human_down_DGKZ_L5/L6-CC	chimp_up_DGKZ_L5/L6-CC	1.04130833641166	0.146395532488503	7.11297891889864	1.13564631248266e-12	3.2545232481411e-11	Chimp	UP	macaque_down	UP_DGKZ_L5/L6-CC	macaque_DOWN_DGKZ_L5/L6-CC	rm	-1.04130833641166	macaque_down_DGKZ_L5/L6-CC	up_DGKZ_L5/L6-CC	Exc	chimp_up_DGKZ_Exc	L5/L6-CC	chimp_up_dgkz_exc	up	DGKZ	ptr	Exc	Exc	EXT_8_L6	-0.355669785492578	0.355669785492578	5.43684508086413e-06	0.0001776863463762	down
4858	174.908880481108	-0.596847029251601	0.126447498905521	-4.72011731681267	2.35708659561752e-06	3.2140354874655e-05	L5/L6-CC	Human	DOWN	human_down	chimp_up	DGKZ_L5/L6-CC	DOWN_DGKZ_L5/L6-CC	human_DOWN_DGKZ_L5/L6-CC	chimp_UP_DGKZ_L5/L6-CC	hg	pt	0.596847029251601	human_down_DGKZ_L5/L6-CC	chimp_up_DGKZ_L5/L6-CC	1.04130833641166	0.146395532488503	7.11297891889864	1.13564631248266e-12	3.2545232481411e-11	Chimp	UP	macaque_down	UP_DGKZ_L5/L6-CC	macaque_DOWN_DGKZ_L5/L6-CC	rm	-1.04130833641166	macaque_down_DGKZ_L5/L6-CC	up_DGKZ_L5/L6-CC	Exc	chimp_up_DGKZ_Exc	L5/L6-CC	chimp_up_dgkz_exc	up	DGKZ	ptr	Exc	Exc	EXT_9_L6	-0.696687747742419	0.696687747742419	7.32256208821671e-10	6.05861141130284e-08	down
4679	82.4353184020454	0.869879193428463	0.207831312157932	4.18550594901426	2.84531616103274e-05	0.0003061669274874	L5/L6-CC	Human	UP	human_up	chimp_down	DLC1_L5/L6-CC	UP_DLC1_L5/L6-CC	human_UP_DLC1_L5/L6-CC	chimp_DOWN_DLC1_L5/L6-CC	hg	pt	-0.869879193428463	human_up_DLC1_L5/L6-CC	chimp_down_DLC1_L5/L6-CC	-1.05925516673144	0.216623387679228	-4.88984674314099	1.00914515011125e-06	1.10324948312777e-05	Chimp	DOWN	macaque_up	DOWN_DLC1_L5/L6-CC	macaque_UP_DLC1_L5/L6-CC	rm	1.05925516673144	macaque_up_DLC1_L5/L6-CC	down_DLC1_L5/L6-CC	Exc	chimp_down_DLC1_Exc	L5/L6-CC	chimp_down_dlc1_exc	down	DLC1	ptr	Exc	Exc	EXT_3_L23	-0.27215098755638	0.27215098755638	2.8795505045917e-06	0.0002153737449607	down
4679	82.4353184020454	0.869879193428463	0.207831312157932	4.18550594901426	2.84531616103274e-05	0.0003061669274874	L5/L6-CC	Human	UP	human_up	chimp_down	DLC1_L5/L6-CC	UP_DLC1_L5/L6-CC	human_UP_DLC1_L5/L6-CC	chimp_DOWN_DLC1_L5/L6-CC	hg	pt	-0.869879193428463	human_up_DLC1_L5/L6-CC	chimp_down_DLC1_L5/L6-CC	-1.05925516673144	0.216623387679228	-4.88984674314099	1.00914515011125e-06	1.10324948312777e-05	Chimp	DOWN	macaque_up	DOWN_DLC1_L5/L6-CC	macaque_UP_DLC1_L5/L6-CC	rm	1.05925516673144	macaque_up_DLC1_L5/L6-CC	down_DLC1_L5/L6-CC	Exc	chimp_down_DLC1_Exc	L5/L6-CC	chimp_down_dlc1_exc	down	DLC1	ptr	Exc	Exc	EXT_4_L56	-0.360836880008094	0.360836880008094	2.01589835407924e-09	3.94097051857908e-07	down
4176	201.733134549698	-0.532669316411484	0.130029471518958	-4.09652758093248	4.19393541309849e-05	0.0004314347731006	L5/L6-CC	Human	DOWN	human_down	chimp_up	DTNB_L5/L6-CC	DOWN_DTNB_L5/L6-CC	human_DOWN_DTNB_L5/L6-CC	chimp_UP_DTNB_L5/L6-CC	hg	pt	0.532669316411484	human_down_DTNB_L5/L6-CC	chimp_up_DTNB_L5/L6-CC	0.593138131268869	0.14097903852302	4.20727887977486	2.58464100776428e-05	0.0002055340082523	Chimp	UP	macaque_down	UP_DTNB_L5/L6-CC	macaque_DOWN_DTNB_L5/L6-CC	rm	-0.593138131268869	macaque_down_DTNB_L5/L6-CC	up_DTNB_L5/L6-CC	Exc	chimp_up_DTNB_Exc	L5/L6-CC	chimp_up_dtnb_exc	up	DTNB	ptr	Exc	Exc	EXT_9_L6	-0.39006759910318	0.39006759910318	3.81192974223755e-11	5.09956990581676e-09	down
5149	81.0512919640707	0.558674483668967	0.170380864874944	3.27897433833912	0.0010418510940715	0.0070517574052108	L5/L6-CC	Human	UP	human_up	chimp_down	DYNC1LI2_L5/L6-CC	UP_DYNC1LI2_L5/L6-CC	human_UP_DYNC1LI2_L5/L6-CC	chimp_DOWN_DYNC1LI2_L5/L6-CC	hg	pt	-0.558674483668967	human_up_DYNC1LI2_L5/L6-CC	chimp_down_DYNC1LI2_L5/L6-CC	-0.618545924717511	0.184112664800326	-3.35960551865532	0.0007805383755704	0.0040359043096628	Chimp	DOWN	macaque_up	DOWN_DYNC1LI2_L5/L6-CC	macaque_UP_DYNC1LI2_L5/L6-CC	rm	0.618545924717511	macaque_up_DYNC1LI2_L5/L6-CC	down_DYNC1LI2_L5/L6-CC	Exc	chimp_down_DYNC1LI2_Exc	L5/L6-CC	chimp_down_dync1li2_exc	down	DYNC1LI2	ptr	Exc	Exc	EXT_4_L56	0.260398839452171	-0.260398839452171	0.0014468220835987	0.0074197073701996	up
5149	81.0512919640707	0.558674483668967	0.170380864874944	3.27897433833912	0.0010418510940715	0.0070517574052108	L5/L6-CC	Human	UP	human_up	chimp_down	DYNC1LI2_L5/L6-CC	UP_DYNC1LI2_L5/L6-CC	human_UP_DYNC1LI2_L5/L6-CC	chimp_DOWN_DYNC1LI2_L5/L6-CC	hg	pt	-0.558674483668967	human_up_DYNC1LI2_L5/L6-CC	chimp_down_DYNC1LI2_L5/L6-CC	-0.618545924717511	0.184112664800326	-3.35960551865532	0.0007805383755704	0.0040359043096628	Chimp	DOWN	macaque_up	DOWN_DYNC1LI2_L5/L6-CC	macaque_UP_DYNC1LI2_L5/L6-CC	rm	0.618545924717511	macaque_up_DYNC1LI2_L5/L6-CC	down_DYNC1LI2_L5/L6-CC	Exc	chimp_down_DYNC1LI2_Exc	L5/L6-CC	chimp_down_dync1li2_exc	down	DYNC1LI2	ptr	Exc	Exc	EXT_6_L23	-0.264807714913927	0.264807714913927	0.00019574654041	0.0035037947499403	down
4463	85.7465219414381	-0.71022180338958	0.247539040564325	-2.86913046835141	0.0041160197818026	0.0224825731837678	L5/L6-CC	Human	DOWN	human_down	chimp_up	EDIL3_L5/L6-CC	DOWN_EDIL3_L5/L6-CC	human_DOWN_EDIL3_L5/L6-CC	chimp_UP_EDIL3_L5/L6-CC	hg	pt	0.71022180338958	human_down_EDIL3_L5/L6-CC	chimp_up_EDIL3_L5/L6-CC	0.782981357583071	0.262221221781919	2.98595724732856	0.0028269216194832	0.0118581890830538	Chimp	UP	macaque_down	UP_EDIL3_L5/L6-CC	macaque_DOWN_EDIL3_L5/L6-CC	rm	-0.782981357583071	macaque_down_EDIL3_L5/L6-CC	up_EDIL3_L5/L6-CC	Exc	chimp_up_EDIL3_Exc	L5/L6-CC	chimp_up_edil3_exc	up	EDIL3	ptr	Exc	Exc	EXT_4_L56	0.373052089138035	-0.373052089138035	2.01263202946493e-05	0.0002658108671431	up
5327	47.512324466784	0.944792353876724	0.224717750965884	4.20435123534214	2.61832080183346e-05	0.000284467885825	L5/L6-CC	Human	UP	human_up	chimp_down	EEF1A2_L5/L6-CC	UP_EEF1A2_L5/L6-CC	human_UP_EEF1A2_L5/L6-CC	chimp_DOWN_EEF1A2_L5/L6-CC	hg	pt	-0.944792353876724	human_up_EEF1A2_L5/L6-CC	chimp_down_EEF1A2_L5/L6-CC	-0.733273211921441	0.247881793673643	-2.95815679342249	0.0030948466040599	0.012810842399902	Chimp	DOWN	macaque_up	DOWN_EEF1A2_L5/L6-CC	macaque_UP_EEF1A2_L5/L6-CC	rm	0.733273211921441	macaque_up_EEF1A2_L5/L6-CC	down_EEF1A2_L5/L6-CC	Exc	chimp_down_EEF1A2_Exc	L5/L6-CC	chimp_down_eef1a2_exc	down	EEF1A2	ptr	Exc	Exc	EXT_4_L56	0.489144142438687	-0.489144142438687	0.0001009168989627	0.0009306955067638	up
4473	1050.9844490722	-0.504103549575781	0.0766074987001504	-6.580342109183	4.69367028497294e-11	1.26668922434206e-09	L5/L6-CC	Human	DOWN	human_down	chimp_up	EFNA5_L5/L6-CC	DOWN_EFNA5_L5/L6-CC	human_DOWN_EFNA5_L5/L6-CC	chimp_UP_EFNA5_L5/L6-CC	hg	pt	0.504103549575781	human_down_EFNA5_L5/L6-CC	chimp_up_EFNA5_L5/L6-CC	0.780722326484226	0.0812565003681114	9.60812147886466	7.38845916072359e-22	5.2096610240469e-20	Chimp	UP	macaque_down	UP_EFNA5_L5/L6-CC	macaque_DOWN_EFNA5_L5/L6-CC	rm	-0.780722326484226	macaque_down_EFNA5_L5/L6-CC	up_EFNA5_L5/L6-CC	Exc	chimp_up_EFNA5_Exc	L5/L6-CC	chimp_up_efna5_exc	up	EFNA5	ptr	Exc	Exc	EXT_5_L56	-0.43955700696625	0.43955700696625	0.0003964980756463	0.0062119187148692	down
4473	1050.9844490722	-0.504103549575781	0.0766074987001504	-6.580342109183	4.69367028497294e-11	1.26668922434206e-09	L5/L6-CC	Human	DOWN	human_down	chimp_up	EFNA5_L5/L6-CC	DOWN_EFNA5_L5/L6-CC	human_DOWN_EFNA5_L5/L6-CC	chimp_UP_EFNA5_L5/L6-CC	hg	pt	0.504103549575781	human_down_EFNA5_L5/L6-CC	chimp_up_EFNA5_L5/L6-CC	0.780722326484226	0.0812565003681114	9.60812147886466	7.38845916072359e-22	5.2096610240469e-20	Chimp	UP	macaque_down	UP_EFNA5_L5/L6-CC	macaque_DOWN_EFNA5_L5/L6-CC	rm	-0.780722326484226	macaque_down_EFNA5_L5/L6-CC	up_EFNA5_L5/L6-CC	Exc	chimp_up_EFNA5_Exc	L5/L6-CC	chimp_up_efna5_exc	up	EFNA5	ptr	Exc	Exc	EXT_9_L6	-0.474092026163888	0.474092026163888	1.52812902857255e-16	3.14825142466516e-13	down
4488	24.941958616857	-1.21700034662855	0.308084213703963	-3.95021975321967	7.80794720856057e-05	0.0007479285039372	L5/L6-CC	Human	DOWN	human_down	chimp_up	EGR1_L5/L6-CC	DOWN_EGR1_L5/L6-CC	human_DOWN_EGR1_L5/L6-CC	chimp_UP_EGR1_L5/L6-CC	hg	pt	1.21700034662855	human_down_EGR1_L5/L6-CC	chimp_up_EGR1_L5/L6-CC	1.76522902210287	0.384803915682862	4.58734682824197	4.4891456305352e-06	4.25102573187203e-05	Chimp	UP	macaque_down	UP_EGR1_L5/L6-CC	macaque_DOWN_EGR1_L5/L6-CC	rm	-1.76522902210287	macaque_down_EGR1_L5/L6-CC	up_EGR1_L5/L6-CC	Exc	chimp_up_EGR1_Exc	L5/L6-CC	chimp_up_egr1_exc	up	EGR1	ptr	Exc	Exc	EXT_4_L56	-0.268076297830531	0.268076297830531	0.000695033142224	0.0042042297178393	down
4488	24.941958616857	-1.21700034662855	0.308084213703963	-3.95021975321967	7.80794720856057e-05	0.0007479285039372	L5/L6-CC	Human	DOWN	human_down	chimp_up	EGR1_L5/L6-CC	DOWN_EGR1_L5/L6-CC	human_DOWN_EGR1_L5/L6-CC	chimp_UP_EGR1_L5/L6-CC	hg	pt	1.21700034662855	human_down_EGR1_L5/L6-CC	chimp_up_EGR1_L5/L6-CC	1.76522902210287	0.384803915682862	4.58734682824197	4.4891456305352e-06	4.25102573187203e-05	Chimp	UP	macaque_down	UP_EGR1_L5/L6-CC	macaque_DOWN_EGR1_L5/L6-CC	rm	-1.76522902210287	macaque_down_EGR1_L5/L6-CC	up_EGR1_L5/L6-CC	Exc	chimp_up_EGR1_Exc	L5/L6-CC	chimp_up_egr1_exc	up	EGR1	ptr	Exc	Exc	EXT_6_L23	-0.285148608396248	0.285148608396248	1.31496250259801e-05	0.0004834018963403	down
4488	24.941958616857	-1.21700034662855	0.308084213703963	-3.95021975321967	7.80794720856057e-05	0.0007479285039372	L5/L6-CC	Human	DOWN	human_down	chimp_up	EGR1_L5/L6-CC	DOWN_EGR1_L5/L6-CC	human_DOWN_EGR1_L5/L6-CC	chimp_UP_EGR1_L5/L6-CC	hg	pt	1.21700034662855	human_down_EGR1_L5/L6-CC	chimp_up_EGR1_L5/L6-CC	1.76522902210287	0.384803915682862	4.58734682824197	4.4891456305352e-06	4.25102573187203e-05	Chimp	UP	macaque_down	UP_EGR1_L5/L6-CC	macaque_DOWN_EGR1_L5/L6-CC	rm	-1.76522902210287	macaque_down_EGR1_L5/L6-CC	up_EGR1_L5/L6-CC	Exc	chimp_up_EGR1_Exc	L5/L6-CC	chimp_up_egr1_exc	up	EGR1	ptr	Exc	Exc	EXT_3_L23	-0.315921295154125	0.315921295154125	2.9724144396418e-07	4.30646729793699e-05	down
4846	68.0383950244149	0.554207647962104	0.189940591512852	2.91779468278957	0.0035251638128959	0.0199140418011299	L5/L6-CC	Human	UP	human_up	chimp_down	EIF4G2_L5/L6-CC	UP_EIF4G2_L5/L6-CC	human_UP_EIF4G2_L5/L6-CC	chimp_DOWN_EIF4G2_L5/L6-CC	hg	pt	-0.554207647962104	human_up_EIF4G2_L5/L6-CC	chimp_down_EIF4G2_L5/L6-CC	-0.791258594391712	0.201126093955739	-3.93414190485816	8.34944463948966e-05	0.000572858991331	Chimp	DOWN	macaque_up	DOWN_EIF4G2_L5/L6-CC	macaque_UP_EIF4G2_L5/L6-CC	rm	0.791258594391712	macaque_up_EIF4G2_L5/L6-CC	down_EIF4G2_L5/L6-CC	Exc	chimp_down_EIF4G2_Exc	L5/L6-CC	chimp_down_eif4g2_exc	down	EIF4G2	ptr	Exc	Exc	EXT_6_L23	-0.257844615771315	0.257844615771315	2.14401025026609e-06	0.0001336780615918	down
4194	107.284507166176	-0.668154458860557	0.156372721133529	-4.27283258881202	1.93005364363383e-05	0.0002142524941252	L5/L6-CC	Human	DOWN	human_down	chimp_up	EML6_L5/L6-CC	DOWN_EML6_L5/L6-CC	human_DOWN_EML6_L5/L6-CC	chimp_UP_EML6_L5/L6-CC	hg	pt	0.668154458860557	human_down_EML6_L5/L6-CC	chimp_up_EML6_L5/L6-CC	0.677392639694719	0.172823423138917	3.91956499525082	8.87089365887397e-05	0.0006050356906793	Chimp	UP	macaque_down	UP_EML6_L5/L6-CC	macaque_DOWN_EML6_L5/L6-CC	rm	-0.677392639694719	macaque_down_EML6_L5/L6-CC	up_EML6_L5/L6-CC	Exc	chimp_up_EML6_Exc	L5/L6-CC	chimp_up_eml6_exc	up	EML6	ptr	Exc	Exc	EXT_2_L56	-0.426932104270714	0.426932104270714	2.8235089579355e-05	0.0014500804615338	down
4194	107.284507166176	-0.668154458860557	0.156372721133529	-4.27283258881202	1.93005364363383e-05	0.0002142524941252	L5/L6-CC	Human	DOWN	human_down	chimp_up	EML6_L5/L6-CC	DOWN_EML6_L5/L6-CC	human_DOWN_EML6_L5/L6-CC	chimp_UP_EML6_L5/L6-CC	hg	pt	0.668154458860557	human_down_EML6_L5/L6-CC	chimp_up_EML6_L5/L6-CC	0.677392639694719	0.172823423138917	3.91956499525082	8.87089365887397e-05	0.0006050356906793	Chimp	UP	macaque_down	UP_EML6_L5/L6-CC	macaque_DOWN_EML6_L5/L6-CC	rm	-0.677392639694719	macaque_down_EML6_L5/L6-CC	up_EML6_L5/L6-CC	Exc	chimp_up_EML6_Exc	L5/L6-CC	chimp_up_eml6_exc	up	EML6	ptr	Exc	Exc	EXT_4_L56	-0.59494614907869	0.59494614907869	4.76926753199585e-11	3.03018819265022e-08	down
4809	50.2625964058713	-1.2079670675917	0.227688911944264	-5.30533989238525	1.12463242411606e-07	1.91688360547716e-06	L5/L6-CC	Human	DOWN	human_down	chimp_up	FAM13C_L5/L6-CC	DOWN_FAM13C_L5/L6-CC	human_DOWN_FAM13C_L5/L6-CC	chimp_UP_FAM13C_L5/L6-CC	hg	pt	1.2079670675917	human_down_FAM13C_L5/L6-CC	chimp_up_FAM13C_L5/L6-CC	1.28426419057905	0.259080551806634	4.9570073153834	7.1587282255362e-07	8.03236351900175e-06	Chimp	UP	macaque_down	UP_FAM13C_L5/L6-CC	macaque_DOWN_FAM13C_L5/L6-CC	rm	-1.28426419057905	macaque_down_FAM13C_L5/L6-CC	up_FAM13C_L5/L6-CC	Exc	chimp_up_FAM13C_Exc	L5/L6-CC	chimp_up_fam13c_exc	up	FAM13C	ptr	Exc	Exc	EXT_2_L56	-0.255231783287819	0.255231783287819	6.38525816625742e-06	0.000586752563556	down
4907	79.6397501487048	-0.521942734522566	0.165152332363607	-3.16037156153164	0.001575680581829	0.0100700041738148	L5/L6-CC	Human	DOWN	human_down	chimp_up	FAM66C_L5/L6-CC	DOWN_FAM66C_L5/L6-CC	human_DOWN_FAM66C_L5/L6-CC	chimp_UP_FAM66C_L5/L6-CC	hg	pt	0.521942734522566	human_down_FAM66C_L5/L6-CC	chimp_up_FAM66C_L5/L6-CC	4.30613948710271	0.425252231280104	10.1260832286295	4.23265755181027e-24	3.63897163730636e-22	Chimp	UP	macaque_down	UP_FAM66C_L5/L6-CC	macaque_DOWN_FAM66C_L5/L6-CC	rm	-4.30613948710271	macaque_down_FAM66C_L5/L6-CC	up_FAM66C_L5/L6-CC	Exc	chimp_up_FAM66C_Exc	L5/L6-CC	chimp_up_fam66c_exc	up	FAM66C	ptr	Exc	Exc	EXT_6_L23	-0.310801802541996	0.310801802541996	1.24939555475493e-05	0.0004651334122447	down
4218	17.6951261521962	-1.33508116899727	0.379610917407797	-3.5169725310167	0.000436498951549	0.0033672204966038	L5/L6-CC	Human	DOWN	human_down	chimp_up	FHL2_L5/L6-CC	DOWN_FHL2_L5/L6-CC	human_DOWN_FHL2_L5/L6-CC	chimp_UP_FHL2_L5/L6-CC	hg	pt	1.33508116899727	human_down_FHL2_L5/L6-CC	chimp_up_FHL2_L5/L6-CC	1.69961431667343	0.456968769653667	3.71932269673823	0.0001997577117622	0.0012344422023847	Chimp	UP	macaque_down	UP_FHL2_L5/L6-CC	macaque_DOWN_FHL2_L5/L6-CC	rm	-1.69961431667343	macaque_down_FHL2_L5/L6-CC	up_FHL2_L5/L6-CC	Exc	chimp_up_FHL2_Exc	L5/L6-CC	chimp_up_fhl2_exc	up	FHL2	ptr	Exc	Exc	EXT_6_L23	-0.258876928373339	0.258876928373339	8.99778765593868e-05	0.0020062132411551	down
4109	102.791346133492	-1.33185853686877	0.148870692074431	-8.9464119385089	3.67224681223258e-19	2.28194229955707e-17	L5/L6-CC	Human	DOWN	human_down	chimp_up	FLG-AS1_L5/L6-CC	DOWN_FLG-AS1_L5/L6-CC	human_DOWN_FLG-AS1_L5/L6-CC	chimp_UP_FLG-AS1_L5/L6-CC	hg	pt	1.33185853686877	human_down_FLG-AS1_L5/L6-CC	chimp_up_FLG-AS1_L5/L6-CC	3.34945271419789	0.263180347526385	12.726834452797	4.19505058030573e-37	9.23948106462393e-35	Chimp	UP	macaque_down	UP_FLG-AS1_L5/L6-CC	macaque_DOWN_FLG-AS1_L5/L6-CC	rm	-3.34945271419789	macaque_down_FLG-AS1_L5/L6-CC	up_FLG-AS1_L5/L6-CC	Exc	chimp_up_FLG-AS1_Exc	L5/L6-CC	chimp_up_flg-as1_exc	up	FLG-AS1	ptr	Exc	Exc	EXT_2_L56	-0.290602617667241	0.290602617667241	0.0002798896206473	0.0066527896897081	down
4481	208.839451198958	-0.902930577209473	0.167824813610075	-5.38019711022797	7.44043265648553e-08	1.31200927680855e-06	L5/L6-CC	Human	DOWN	human_down	chimp_up	FSTL4_L5/L6-CC	DOWN_FSTL4_L5/L6-CC	human_DOWN_FSTL4_L5/L6-CC	chimp_UP_FSTL4_L5/L6-CC	hg	pt	0.902930577209473	human_down_FSTL4_L5/L6-CC	chimp_up_FSTL4_L5/L6-CC	1.7855617177906	0.189390812829291	9.42792150852657	4.18295402476294e-21	2.77946660316621e-19	Chimp	UP	macaque_down	UP_FSTL4_L5/L6-CC	macaque_DOWN_FSTL4_L5/L6-CC	rm	-1.7855617177906	macaque_down_FSTL4_L5/L6-CC	up_FSTL4_L5/L6-CC	Exc	chimp_up_FSTL4_Exc	L5/L6-CC	chimp_up_fstl4_exc	up	FSTL4	ptr	Exc	Exc	EXT_5_L56	-0.327176922868414	0.327176922868414	1.83855242133429e-06	0.0001576668662563	down
4263	348.526075941773	0.590652101825833	0.0904079042879178	6.53319094694211	6.43829728590513e-11	1.71281084193748e-09	L5/L6-CC	Human	UP	human_up	chimp_down	GLS_L5/L6-CC	UP_GLS_L5/L6-CC	human_UP_GLS_L5/L6-CC	chimp_DOWN_GLS_L5/L6-CC	hg	pt	-0.590652101825833	human_up_GLS_L5/L6-CC	chimp_down_GLS_L5/L6-CC	-0.517657944670191	0.0975591135907923	-5.30609520338085	1.11998478257757e-07	1.49042374121422e-06	Chimp	DOWN	macaque_up	DOWN_GLS_L5/L6-CC	macaque_UP_GLS_L5/L6-CC	rm	0.517657944670191	macaque_up_GLS_L5/L6-CC	down_GLS_L5/L6-CC	Exc	chimp_down_GLS_Exc	L5/L6-CC	chimp_down_gls_exc	down	GLS	ptr	Exc	Exc	EXT_6_L23	0.39834514986349	-0.39834514986349	0.0006558116745791	0.008177911781545	up
4263	348.526075941773	0.590652101825833	0.0904079042879178	6.53319094694211	6.43829728590513e-11	1.71281084193748e-09	L5/L6-CC	Human	UP	human_up	chimp_down	GLS_L5/L6-CC	UP_GLS_L5/L6-CC	human_UP_GLS_L5/L6-CC	chimp_DOWN_GLS_L5/L6-CC	hg	pt	-0.590652101825833	human_up_GLS_L5/L6-CC	chimp_down_GLS_L5/L6-CC	-0.517657944670191	0.0975591135907923	-5.30609520338085	1.11998478257757e-07	1.49042374121422e-06	Chimp	DOWN	macaque_up	DOWN_GLS_L5/L6-CC	macaque_UP_GLS_L5/L6-CC	rm	0.517657944670191	macaque_up_GLS_L5/L6-CC	down_GLS_L5/L6-CC	Exc	chimp_down_GLS_Exc	L5/L6-CC	chimp_down_gls_exc	down	GLS	ptr	Exc	Exc	EXT_8_L6	-0.313117208711738	0.313117208711738	0.0007073479621552	0.0058287258181162	down
5016	208.125379232473	0.718504508144907	0.113955365988866	6.30513975283192	2.87933971259708e-10	7.06823334695843e-09	L5/L6-CC	Human	UP	human_up	chimp_down	GNG2_L5/L6-CC	UP_GNG2_L5/L6-CC	human_UP_GNG2_L5/L6-CC	chimp_DOWN_GNG2_L5/L6-CC	hg	pt	-0.718504508144907	human_up_GNG2_L5/L6-CC	chimp_down_GNG2_L5/L6-CC	-0.801078215826984	0.12153845705174	-6.59115012037677	4.3643230609037e-11	9.91541413013195e-10	Chimp	DOWN	macaque_up	DOWN_GNG2_L5/L6-CC	macaque_UP_GNG2_L5/L6-CC	rm	0.801078215826984	macaque_up_GNG2_L5/L6-CC	down_GNG2_L5/L6-CC	Exc	chimp_down_GNG2_Exc	L5/L6-CC	chimp_down_gng2_exc	down	GNG2	ptr	Exc	Exc	EXT_4_L56	0.337518133989664	-0.337518133989664	7.95709666015435e-07	2.39926694210417e-05	up
5043	121.08574469212	-0.83027347747933	0.129436454444015	-6.41452580763052	1.41261860310166e-10	3.57721763552359e-09	L5/L6-CC	Human	DOWN	human_down	chimp_up	GOLGA8A_L5/L6-CC	DOWN_GOLGA8A_L5/L6-CC	human_DOWN_GOLGA8A_L5/L6-CC	chimp_UP_GOLGA8A_L5/L6-CC	hg	pt	0.83027347747933	human_down_GOLGA8A_L5/L6-CC	chimp_up_GOLGA8A_L5/L6-CC	4.93354452066183	0.400680971056978	12.3128994812191	7.71990485356988e-35	1.41425770971661e-32	Chimp	UP	macaque_down	UP_GOLGA8A_L5/L6-CC	macaque_DOWN_GOLGA8A_L5/L6-CC	rm	-4.93354452066183	macaque_down_GOLGA8A_L5/L6-CC	up_GOLGA8A_L5/L6-CC	Exc	chimp_up_GOLGA8A_Exc	L5/L6-CC	chimp_up_golga8a_exc	up	GOLGA8A	ptr	Exc	Exc	EXT_4_L56	-0.267568536356424	0.267568536356424	0.0010750914745978	0.0058944057344546	down
5043	121.08574469212	-0.83027347747933	0.129436454444015	-6.41452580763052	1.41261860310166e-10	3.57721763552359e-09	L5/L6-CC	Human	DOWN	human_down	chimp_up	GOLGA8A_L5/L6-CC	DOWN_GOLGA8A_L5/L6-CC	human_DOWN_GOLGA8A_L5/L6-CC	chimp_UP_GOLGA8A_L5/L6-CC	hg	pt	0.83027347747933	human_down_GOLGA8A_L5/L6-CC	chimp_up_GOLGA8A_L5/L6-CC	4.93354452066183	0.400680971056978	12.3128994812191	7.71990485356988e-35	1.41425770971661e-32	Chimp	UP	macaque_down	UP_GOLGA8A_L5/L6-CC	macaque_DOWN_GOLGA8A_L5/L6-CC	rm	-4.93354452066183	macaque_down_GOLGA8A_L5/L6-CC	up_GOLGA8A_L5/L6-CC	Exc	chimp_up_GOLGA8A_Exc	L5/L6-CC	chimp_up_golga8a_exc	up	GOLGA8A	ptr	Exc	Exc	EXT_5_L56	-0.321742990171132	0.321742990171132	5.01684269122158e-07	6.20116355550099e-05	down
5043	121.08574469212	-0.83027347747933	0.129436454444015	-6.41452580763052	1.41261860310166e-10	3.57721763552359e-09	L5/L6-CC	Human	DOWN	human_down	chimp_up	GOLGA8A_L5/L6-CC	DOWN_GOLGA8A_L5/L6-CC	human_DOWN_GOLGA8A_L5/L6-CC	chimp_UP_GOLGA8A_L5/L6-CC	hg	pt	0.83027347747933	human_down_GOLGA8A_L5/L6-CC	chimp_up_GOLGA8A_L5/L6-CC	4.93354452066183	0.400680971056978	12.3128994812191	7.71990485356988e-35	1.41425770971661e-32	Chimp	UP	macaque_down	UP_GOLGA8A_L5/L6-CC	macaque_DOWN_GOLGA8A_L5/L6-CC	rm	-4.93354452066183	macaque_down_GOLGA8A_L5/L6-CC	up_GOLGA8A_L5/L6-CC	Exc	chimp_up_GOLGA8A_Exc	L5/L6-CC	chimp_up_golga8a_exc	up	GOLGA8A	ptr	Exc	Exc	EXT_2_L56	-0.516625093508224	0.516625093508224	3.36833076219135e-06	0.0003899170941401	down
5045	79.0387517397714	-0.580047574470964	0.158535952968171	-3.65877621833465	0.0002534225040443	0.0021012042211402	L5/L6-CC	Human	DOWN	human_down	chimp_up	GOLGA8B_L5/L6-CC	DOWN_GOLGA8B_L5/L6-CC	human_DOWN_GOLGA8B_L5/L6-CC	chimp_UP_GOLGA8B_L5/L6-CC	hg	pt	0.580047574470964	human_down_GOLGA8B_L5/L6-CC	chimp_up_GOLGA8B_L5/L6-CC	3.5282340826378	0.335880778141207	10.5044239273332	8.24244967601023e-26	8.37142479529287e-24	Chimp	UP	macaque_down	UP_GOLGA8B_L5/L6-CC	macaque_DOWN_GOLGA8B_L5/L6-CC	rm	-3.5282340826378	macaque_down_GOLGA8B_L5/L6-CC	up_GOLGA8B_L5/L6-CC	Exc	chimp_up_GOLGA8B_Exc	L5/L6-CC	chimp_up_golga8b_exc	up	GOLGA8B	ptr	Exc	Exc	EXT_5_L56	-0.268616902731099	0.268616902731099	5.99563296850105e-06	0.0003488952262806	down
5045	79.0387517397714	-0.580047574470964	0.158535952968171	-3.65877621833465	0.0002534225040443	0.0021012042211402	L5/L6-CC	Human	DOWN	human_down	chimp_up	GOLGA8B_L5/L6-CC	DOWN_GOLGA8B_L5/L6-CC	human_DOWN_GOLGA8B_L5/L6-CC	chimp_UP_GOLGA8B_L5/L6-CC	hg	pt	0.580047574470964	human_down_GOLGA8B_L5/L6-CC	chimp_up_GOLGA8B_L5/L6-CC	3.5282340826378	0.335880778141207	10.5044239273332	8.24244967601023e-26	8.37142479529287e-24	Chimp	UP	macaque_down	UP_GOLGA8B_L5/L6-CC	macaque_DOWN_GOLGA8B_L5/L6-CC	rm	-3.5282340826378	macaque_down_GOLGA8B_L5/L6-CC	up_GOLGA8B_L5/L6-CC	Exc	chimp_up_GOLGA8B_Exc	L5/L6-CC	chimp_up_golga8b_exc	up	GOLGA8B	ptr	Exc	Exc	EXT_1_L4	-0.402048159095439	0.402048159095439	2.5752712186523e-09	2.39976648510114e-06	down
5207	151.940402150453	-0.735663435445458	0.13469584818087	-5.46166378088809	4.71692791645202e-08	8.66227547579629e-07	L5/L6-CC	Human	DOWN	human_down	chimp_up	HLF_L5/L6-CC	DOWN_HLF_L5/L6-CC	human_DOWN_HLF_L5/L6-CC	chimp_UP_HLF_L5/L6-CC	hg	pt	0.735663435445458	human_down_HLF_L5/L6-CC	chimp_up_HLF_L5/L6-CC	0.853460468753616	0.150538364359776	5.66938848036043	1.43308093524972e-08	2.23656468891442e-07	Chimp	UP	macaque_down	UP_HLF_L5/L6-CC	macaque_DOWN_HLF_L5/L6-CC	rm	-0.853460468753616	macaque_down_HLF_L5/L6-CC	up_HLF_L5/L6-CC	Exc	chimp_up_HLF_Exc	L5/L6-CC	chimp_up_hlf_exc	up	HLF	ptr	Exc	Exc	EXT_4_L56	0.462546454497127	-0.462546454497127	7.28461023342941e-06	0.0001213419625961	up
5207	151.940402150453	-0.735663435445458	0.13469584818087	-5.46166378088809	4.71692791645202e-08	8.66227547579629e-07	L5/L6-CC	Human	DOWN	human_down	chimp_up	HLF_L5/L6-CC	DOWN_HLF_L5/L6-CC	human_DOWN_HLF_L5/L6-CC	chimp_UP_HLF_L5/L6-CC	hg	pt	0.735663435445458	human_down_HLF_L5/L6-CC	chimp_up_HLF_L5/L6-CC	0.853460468753616	0.150538364359776	5.66938848036043	1.43308093524972e-08	2.23656468891442e-07	Chimp	UP	macaque_down	UP_HLF_L5/L6-CC	macaque_DOWN_HLF_L5/L6-CC	rm	-0.853460468753616	macaque_down_HLF_L5/L6-CC	up_HLF_L5/L6-CC	Exc	chimp_up_HLF_Exc	L5/L6-CC	chimp_up_hlf_exc	up	HLF	ptr	Exc	Exc	EXT_9_L6	0.287188839674173	-0.287188839674173	2.49926076494571e-05	0.0003222632834653	up
4507	73.2198668325096	0.752910456385873	0.185691005140836	4.05464150412043	5.02112481435687e-05	0.0005066251759962	L5/L6-CC	Human	UP	human_up	chimp_down	HNRNPH1_L5/L6-CC	UP_HNRNPH1_L5/L6-CC	human_UP_HNRNPH1_L5/L6-CC	chimp_DOWN_HNRNPH1_L5/L6-CC	hg	pt	-0.752910456385873	human_up_HNRNPH1_L5/L6-CC	chimp_down_HNRNPH1_L5/L6-CC	-0.970457397652215	0.196362833557249	-4.9421643600864	7.72600389477946e-07	8.63427185549982e-06	Chimp	DOWN	macaque_up	DOWN_HNRNPH1_L5/L6-CC	macaque_UP_HNRNPH1_L5/L6-CC	rm	0.970457397652215	macaque_up_HNRNPH1_L5/L6-CC	down_HNRNPH1_L5/L6-CC	Exc	chimp_down_HNRNPH1_Exc	L5/L6-CC	chimp_down_hnrnph1_exc	down	HNRNPH1	ptr	Exc	Exc	EXT_3_L23	-0.484068746134671	0.484068746134671	0.0005440718175441	0.0074192031622507	down
4338	99.7363334021665	-0.673529699054316	0.16816180389182	-4.00524782362351	6.19524951079251e-05	0.0006133333436904	L5/L6-CC	Human	DOWN	human_down	chimp_up	IGSF11_L5/L6-CC	DOWN_IGSF11_L5/L6-CC	human_DOWN_IGSF11_L5/L6-CC	chimp_UP_IGSF11_L5/L6-CC	hg	pt	0.673529699054316	human_down_IGSF11_L5/L6-CC	chimp_up_IGSF11_L5/L6-CC	1.14678690960062	0.195890721710744	5.85421759430744	4.79260817266873e-09	8.08568573959063e-08	Chimp	UP	macaque_down	UP_IGSF11_L5/L6-CC	macaque_DOWN_IGSF11_L5/L6-CC	rm	-1.14678690960062	macaque_down_IGSF11_L5/L6-CC	up_IGSF11_L5/L6-CC	Exc	chimp_up_IGSF11_Exc	L5/L6-CC	chimp_up_igsf11_exc	up	IGSF11	ptr	Exc	Exc	EXT_6_L23	-0.33190748317361	0.33190748317361	0.000126855537343	0.002551164350508	down
4338	99.7363334021665	-0.673529699054316	0.16816180389182	-4.00524782362351	6.19524951079251e-05	0.0006133333436904	L5/L6-CC	Human	DOWN	human_down	chimp_up	IGSF11_L5/L6-CC	DOWN_IGSF11_L5/L6-CC	human_DOWN_IGSF11_L5/L6-CC	chimp_UP_IGSF11_L5/L6-CC	hg	pt	0.673529699054316	human_down_IGSF11_L5/L6-CC	chimp_up_IGSF11_L5/L6-CC	1.14678690960062	0.195890721710744	5.85421759430744	4.79260817266873e-09	8.08568573959063e-08	Chimp	UP	macaque_down	UP_IGSF11_L5/L6-CC	macaque_DOWN_IGSF11_L5/L6-CC	rm	-1.14678690960062	macaque_down_IGSF11_L5/L6-CC	up_IGSF11_L5/L6-CC	Exc	chimp_up_IGSF11_Exc	L5/L6-CC	chimp_up_igsf11_exc	up	IGSF11	ptr	Exc	Exc	EXT_3_L23	-0.409309210633377	0.409309210633377	4.95716707493828e-05	0.0013852218429528	down
4358	2342.8709264998	-0.958107857065501	0.0733329129531416	-13.0651820373986	5.20599454274098e-39	9.85044360671439e-37	L5/L6-CC	Human	DOWN	human_down	chimp_up	IQCJ-SCHIP1_L5/L6-CC	DOWN_IQCJ-SCHIP1_L5/L6-CC	human_DOWN_IQCJ-SCHIP1_L5/L6-CC	chimp_UP_IQCJ-SCHIP1_L5/L6-CC	hg	pt	0.958107857065501	human_down_IQCJ-SCHIP1_L5/L6-CC	chimp_up_IQCJ-SCHIP1_L5/L6-CC	0.826552770990665	0.0748172613400595	11.0476213134001	2.25100282502059e-28	2.84671983071313e-26	Chimp	UP	macaque_down	UP_IQCJ-SCHIP1_L5/L6-CC	macaque_DOWN_IQCJ-SCHIP1_L5/L6-CC	rm	-0.826552770990665	macaque_down_IQCJ-SCHIP1_L5/L6-CC	up_IQCJ-SCHIP1_L5/L6-CC	Exc	chimp_up_IQCJ-SCHIP1_Exc	L5/L6-CC	chimp_up_iqcj-schip1_exc	up	IQCJ-SCHIP1	ptr	Exc	Exc	EXT_8_L6	-1.07891596832777	1.07891596832777	0.0002632391345216	0.002809783373819	down
4339	2450.03414702893	-0.648315183159043	0.0440980797233592	-14.7016647261315	6.28942900833431e-49	1.96137008333981e-46	L5/L6-CC	Human	DOWN	human_down	chimp_up	KALRN_L5/L6-CC	DOWN_KALRN_L5/L6-CC	human_DOWN_KALRN_L5/L6-CC	chimp_UP_KALRN_L5/L6-CC	hg	pt	0.648315183159043	human_down_KALRN_L5/L6-CC	chimp_up_KALRN_L5/L6-CC	0.605984987027333	0.0465153496404298	13.0276347853275	8.52082065327078e-39	2.01235092102908e-36	Chimp	UP	macaque_down	UP_KALRN_L5/L6-CC	macaque_DOWN_KALRN_L5/L6-CC	rm	-0.605984987027333	macaque_down_KALRN_L5/L6-CC	up_KALRN_L5/L6-CC	Exc	chimp_up_KALRN_Exc	L5/L6-CC	chimp_up_kalrn_exc	up	KALRN	ptr	Exc	Exc	EXT_9_L6	-0.280329594842319	0.280329594842319	0.0013752605900412	0.0079320041086309	down
5317	315.262576722529	-0.803635121520208	0.10816207286108	-7.42991605340599	1.08666621799399e-13	3.96092188550191e-12	L5/L6-CC	Human	DOWN	human_down	chimp_up	KCNB1_L5/L6-CC	DOWN_KCNB1_L5/L6-CC	human_DOWN_KCNB1_L5/L6-CC	chimp_UP_KCNB1_L5/L6-CC	hg	pt	0.803635121520208	human_down_KCNB1_L5/L6-CC	chimp_up_KCNB1_L5/L6-CC	0.678025698305293	0.115200550098703	5.88561163748231	3.96584580669259e-09	6.73643929833519e-08	Chimp	UP	macaque_down	UP_KCNB1_L5/L6-CC	macaque_DOWN_KCNB1_L5/L6-CC	rm	-0.678025698305293	macaque_down_KCNB1_L5/L6-CC	up_KCNB1_L5/L6-CC	Exc	chimp_up_KCNB1_Exc	L5/L6-CC	chimp_up_kcnb1_exc	up	KCNB1	ptr	Exc	Exc	EXT_6_L23	-0.417628680138558	0.417628680138558	6.36311559865382e-08	9.99706378269937e-06	down
5317	315.262576722529	-0.803635121520208	0.10816207286108	-7.42991605340599	1.08666621799399e-13	3.96092188550191e-12	L5/L6-CC	Human	DOWN	human_down	chimp_up	KCNB1_L5/L6-CC	DOWN_KCNB1_L5/L6-CC	human_DOWN_KCNB1_L5/L6-CC	chimp_UP_KCNB1_L5/L6-CC	hg	pt	0.803635121520208	human_down_KCNB1_L5/L6-CC	chimp_up_KCNB1_L5/L6-CC	0.678025698305293	0.115200550098703	5.88561163748231	3.96584580669259e-09	6.73643929833519e-08	Chimp	UP	macaque_down	UP_KCNB1_L5/L6-CC	macaque_DOWN_KCNB1_L5/L6-CC	rm	-0.678025698305293	macaque_down_KCNB1_L5/L6-CC	up_KCNB1_L5/L6-CC	Exc	chimp_up_KCNB1_Exc	L5/L6-CC	chimp_up_kcnb1_exc	up	KCNB1	ptr	Exc	Exc	EXT_3_L23	-0.460127298138743	0.460127298138743	2.1348377466317e-05	0.000791226626739	down
4839	497.48396580365	0.550435470648811	0.102685963651319	5.36037693055958	8.30484878872976e-08	1.4522705462327e-06	L5/L6-CC	Human	UP	human_up	chimp_down	KCNQ1OT1_L5/L6-CC	UP_KCNQ1OT1_L5/L6-CC	human_UP_KCNQ1OT1_L5/L6-CC	chimp_DOWN_KCNQ1OT1_L5/L6-CC	hg	pt	-0.550435470648811	human_up_KCNQ1OT1_L5/L6-CC	chimp_down_KCNQ1OT1_L5/L6-CC	-0.548035723327526	0.10681559762957	-5.13067132038225	2.88710652973983e-07	3.53927843627017e-06	Chimp	DOWN	macaque_up	DOWN_KCNQ1OT1_L5/L6-CC	macaque_UP_KCNQ1OT1_L5/L6-CC	rm	0.548035723327526	macaque_up_KCNQ1OT1_L5/L6-CC	down_KCNQ1OT1_L5/L6-CC	Exc	chimp_down_KCNQ1OT1_Exc	L5/L6-CC	chimp_down_kcnq1ot1_exc	down	KCNQ1OT1	ptr	Exc	Exc	EXT_11_L34	-0.336588483223839	0.336588483223839	5.79665417743761e-05	0.0010448679178533	down
4839	497.48396580365	0.550435470648811	0.102685963651319	5.36037693055958	8.30484878872976e-08	1.4522705462327e-06	L5/L6-CC	Human	UP	human_up	chimp_down	KCNQ1OT1_L5/L6-CC	UP_KCNQ1OT1_L5/L6-CC	human_UP_KCNQ1OT1_L5/L6-CC	chimp_DOWN_KCNQ1OT1_L5/L6-CC	hg	pt	-0.550435470648811	human_up_KCNQ1OT1_L5/L6-CC	chimp_down_KCNQ1OT1_L5/L6-CC	-0.548035723327526	0.10681559762957	-5.13067132038225	2.88710652973983e-07	3.53927843627017e-06	Chimp	DOWN	macaque_up	DOWN_KCNQ1OT1_L5/L6-CC	macaque_UP_KCNQ1OT1_L5/L6-CC	rm	0.548035723327526	macaque_up_KCNQ1OT1_L5/L6-CC	down_KCNQ1OT1_L5/L6-CC	Exc	chimp_down_KCNQ1OT1_Exc	L5/L6-CC	chimp_down_kcnq1ot1_exc	down	KCNQ1OT1	ptr	Exc	Exc	EXT_6_L23	-0.34064162273465	0.34064162273465	0.0001738355690268	0.0032038535736276	down
5239	139.647717058484	-1.28981148699452	0.210161876817459	-6.13722862836259	8.39734935363384e-10	1.92921368506404e-08	L5/L6-CC	Human	DOWN	human_down	chimp_up	KCTD1_L5/L6-CC	DOWN_KCTD1_L5/L6-CC	human_DOWN_KCTD1_L5/L6-CC	chimp_UP_KCTD1_L5/L6-CC	hg	pt	1.28981148699452	human_down_KCTD1_L5/L6-CC	chimp_up_KCTD1_L5/L6-CC	0.916863184347464	0.216191338150009	4.2409801992681	2.22545770923132e-05	0.0001795941622739	Chimp	UP	macaque_down	UP_KCTD1_L5/L6-CC	macaque_DOWN_KCTD1_L5/L6-CC	rm	-0.916863184347464	macaque_down_KCTD1_L5/L6-CC	up_KCTD1_L5/L6-CC	Exc	chimp_up_KCTD1_Exc	L5/L6-CC	chimp_up_kctd1_exc	up	KCTD1	ptr	Exc	Exc	EXT_9_L6	-0.343121097118528	0.343121097118528	1.9210554795201e-08	9.16147800672989e-07	down
4723	101.084648495074	0.82456332267433	0.159451777341413	5.17123945823947	2.32546339498487e-07	3.80201976422769e-06	L5/L6-CC	Human	UP	human_up	chimp_down	KIFC2_L5/L6-CC	UP_KIFC2_L5/L6-CC	human_UP_KIFC2_L5/L6-CC	chimp_DOWN_KIFC2_L5/L6-CC	hg	pt	-0.82456332267433	human_up_KIFC2_L5/L6-CC	chimp_down_KIFC2_L5/L6-CC	-0.979823370099571	0.169308623019059	-5.78720299431692	7.15680730362994e-09	1.17395595619878e-07	Chimp	DOWN	macaque_up	DOWN_KIFC2_L5/L6-CC	macaque_UP_KIFC2_L5/L6-CC	rm	0.979823370099571	macaque_up_KIFC2_L5/L6-CC	down_KIFC2_L5/L6-CC	Exc	chimp_down_KIFC2_Exc	L5/L6-CC	chimp_down_kifc2_exc	down	KIFC2	ptr	Exc	Exc	EXT_9_L6	-0.496302208659412	0.496302208659412	3.21454427363571e-10	3.08028098257874e-08	down
4386	619.615182994226	-1.04464142302496	0.0846175631973708	-12.3454444154617	5.154880413153e-35	8.4279792385919e-33	L5/L6-CC	Human	DOWN	human_down	chimp_up	LIMCH1_L5/L6-CC	DOWN_LIMCH1_L5/L6-CC	human_DOWN_LIMCH1_L5/L6-CC	chimp_UP_LIMCH1_L5/L6-CC	hg	pt	1.04464142302496	human_down_LIMCH1_L5/L6-CC	chimp_up_LIMCH1_L5/L6-CC	1.20267254829534	0.0919492088114365	13.0797487421747	4.29858709080041e-39	1.02757200187646e-36	Chimp	UP	macaque_down	UP_LIMCH1_L5/L6-CC	macaque_DOWN_LIMCH1_L5/L6-CC	rm	-1.20267254829534	macaque_down_LIMCH1_L5/L6-CC	up_LIMCH1_L5/L6-CC	Exc	chimp_up_LIMCH1_Exc	L5/L6-CC	chimp_up_limch1_exc	up	LIMCH1	ptr	Exc	Exc	EXT_8_L6	-0.345939164805841	0.345939164805841	0.0001718032111414	0.0020608027342917	down
4386	619.615182994226	-1.04464142302496	0.0846175631973708	-12.3454444154617	5.154880413153e-35	8.4279792385919e-33	L5/L6-CC	Human	DOWN	human_down	chimp_up	LIMCH1_L5/L6-CC	DOWN_LIMCH1_L5/L6-CC	human_DOWN_LIMCH1_L5/L6-CC	chimp_UP_LIMCH1_L5/L6-CC	hg	pt	1.04464142302496	human_down_LIMCH1_L5/L6-CC	chimp_up_LIMCH1_L5/L6-CC	1.20267254829534	0.0919492088114365	13.0797487421747	4.29858709080041e-39	1.02757200187646e-36	Chimp	UP	macaque_down	UP_LIMCH1_L5/L6-CC	macaque_DOWN_LIMCH1_L5/L6-CC	rm	-1.20267254829534	macaque_down_LIMCH1_L5/L6-CC	up_LIMCH1_L5/L6-CC	Exc	chimp_up_LIMCH1_Exc	L5/L6-CC	chimp_up_limch1_exc	up	LIMCH1	ptr	Exc	Exc	EXT_1_L4	-0.383091755777158	0.383091755777158	1.50108887632684e-06	0.0001481106627537	down
5276	38.8134906210875	5.9558002259639	0.556070434211557	10.7105140995466	9.08558567297174e-27	9.32934528858805e-25	L5/L6-CC	Human	UP	human_up	chimp_down	LINC00662_L5/L6-CC	UP_LINC00662_L5/L6-CC	human_UP_LINC00662_L5/L6-CC	chimp_DOWN_LINC00662_L5/L6-CC	hg	pt	-5.9558002259639	human_up_LINC00662_L5/L6-CC	chimp_down_LINC00662_L5/L6-CC	-1.74131466456302	0.701862435150335	-2.4809913985353	0.013101753461096	0.040771641743833	Chimp	DOWN	macaque_up	DOWN_LINC00662_L5/L6-CC	macaque_UP_LINC00662_L5/L6-CC	rm	1.74131466456302	macaque_up_LINC00662_L5/L6-CC	down_LINC00662_L5/L6-CC	Exc	chimp_down_LINC00662_Exc	L5/L6-CC	chimp_down_linc00662_exc	down	LINC00662	ptr	Exc	Exc	EXT_3_L23	-0.250525832851926	0.250525832851926	2.83767962557118e-05	0.0009514699834603	down
4435	12.8789321928951	-1.06332578012312	0.417983533765364	-2.54394179250137	0.0109609348266854	0.048507609431865	L5/L6-CC	Human	DOWN	human_down	chimp_up	LINC02241_L5/L6-CC	DOWN_LINC02241_L5/L6-CC	human_DOWN_LINC02241_L5/L6-CC	chimp_UP_LINC02241_L5/L6-CC	hg	pt	1.06332578012312	human_down_LINC02241_L5/L6-CC	chimp_up_LINC02241_L5/L6-CC	1.63367335213861	0.523288442857428	3.12193661915768	0.0017966561378494	0.0081766969791341	Chimp	UP	macaque_down	UP_LINC02241_L5/L6-CC	macaque_DOWN_LINC02241_L5/L6-CC	rm	-1.63367335213861	macaque_down_LINC02241_L5/L6-CC	up_LINC02241_L5/L6-CC	Exc	chimp_up_LINC02241_Exc	L5/L6-CC	chimp_up_linc02241_exc	up	LINC02241	ptr	Exc	Exc	EXT_6_L23	-0.259366620210495	0.259366620210495	9.5177347789085e-07	7.50912667383654e-05	down
5001	21.86898604055	0.961797399037331	0.351804859851307	2.73389457849969	0.0062590080335332	0.0312671893458025	L5/L6-CC	Human	UP	human_up	chimp_down	LINC02306_L5/L6-CC	UP_LINC02306_L5/L6-CC	human_UP_LINC02306_L5/L6-CC	chimp_DOWN_LINC02306_L5/L6-CC	hg	pt	-0.961797399037331	human_up_LINC02306_L5/L6-CC	chimp_down_LINC02306_L5/L6-CC	-0.911838778575675	0.378651737718789	-2.40811988364058	0.0160349145858741	0.0475876450737781	Chimp	DOWN	macaque_up	DOWN_LINC02306_L5/L6-CC	macaque_UP_LINC02306_L5/L6-CC	rm	0.911838778575675	macaque_up_LINC02306_L5/L6-CC	down_LINC02306_L5/L6-CC	Exc	chimp_down_LINC02306_Exc	L5/L6-CC	chimp_down_linc02306_exc	down	LINC02306	ptr	Exc	Exc	EXT_6_L23	-0.498414587206709	0.498414587206709	5.02514199625664e-05	0.0013112053727695	down
5368	35.3570341332175	0.875135063915338	0.320050440343593	2.7343660673481	0.0062500516202246	0.0312463558950187	L5/L6-CC	Human	UP	human_up	chimp_down	MAPK11_L5/L6-CC	UP_MAPK11_L5/L6-CC	human_UP_MAPK11_L5/L6-CC	chimp_DOWN_MAPK11_L5/L6-CC	hg	pt	-0.875135063915338	human_up_MAPK11_L5/L6-CC	chimp_down_MAPK11_L5/L6-CC	-2.38844394256108	0.304114462063775	-7.85376639556264	4.03725947737298e-15	1.52189154375894e-13	Chimp	DOWN	macaque_up	DOWN_MAPK11_L5/L6-CC	macaque_UP_MAPK11_L5/L6-CC	rm	2.38844394256108	macaque_up_MAPK11_L5/L6-CC	down_MAPK11_L5/L6-CC	Exc	chimp_down_MAPK11_Exc	L5/L6-CC	chimp_down_mapk11_exc	down	MAPK11	ptr	Exc	Exc	EXT_2_L56	-0.278228787373339	0.278228787373339	1.07410086796923e-06	0.000197402022405	down
5368	35.3570341332175	0.875135063915338	0.320050440343593	2.7343660673481	0.0062500516202246	0.0312463558950187	L5/L6-CC	Human	UP	human_up	chimp_down	MAPK11_L5/L6-CC	UP_MAPK11_L5/L6-CC	human_UP_MAPK11_L5/L6-CC	chimp_DOWN_MAPK11_L5/L6-CC	hg	pt	-0.875135063915338	human_up_MAPK11_L5/L6-CC	chimp_down_MAPK11_L5/L6-CC	-2.38844394256108	0.304114462063775	-7.85376639556264	4.03725947737298e-15	1.52189154375894e-13	Chimp	DOWN	macaque_up	DOWN_MAPK11_L5/L6-CC	macaque_UP_MAPK11_L5/L6-CC	rm	2.38844394256108	macaque_up_MAPK11_L5/L6-CC	down_MAPK11_L5/L6-CC	Exc	chimp_down_MAPK11_Exc	L5/L6-CC	chimp_down_mapk11_exc	down	MAPK11	ptr	Exc	Exc	EXT_3_L23	-0.311423273348686	0.311423273348686	0.000243502743483	0.0041796933218577	down
5368	35.3570341332175	0.875135063915338	0.320050440343593	2.7343660673481	0.0062500516202246	0.0312463558950187	L5/L6-CC	Human	UP	human_up	chimp_down	MAPK11_L5/L6-CC	UP_MAPK11_L5/L6-CC	human_UP_MAPK11_L5/L6-CC	chimp_DOWN_MAPK11_L5/L6-CC	hg	pt	-0.875135063915338	human_up_MAPK11_L5/L6-CC	chimp_down_MAPK11_L5/L6-CC	-2.38844394256108	0.304114462063775	-7.85376639556264	4.03725947737298e-15	1.52189154375894e-13	Chimp	DOWN	macaque_up	DOWN_MAPK11_L5/L6-CC	macaque_UP_MAPK11_L5/L6-CC	rm	2.38844394256108	macaque_up_MAPK11_L5/L6-CC	down_MAPK11_L5/L6-CC	Exc	chimp_down_MAPK11_Exc	L5/L6-CC	chimp_down_mapk11_exc	down	MAPK11	ptr	Exc	Exc	EXT_6_L23	-0.40080480242205	0.40080480242205	1.06053012999696e-06	8.14781069536619e-05	down
5267	110.698893560195	-0.99930536655538	0.153598035220942	-6.50597753492052	7.718976202864e-11	2.03423410416635e-09	L5/L6-CC	Human	DOWN	human_down	chimp_up	MAST3_L5/L6-CC	DOWN_MAST3_L5/L6-CC	human_DOWN_MAST3_L5/L6-CC	chimp_UP_MAST3_L5/L6-CC	hg	pt	0.99930536655538	human_down_MAST3_L5/L6-CC	chimp_up_MAST3_L5/L6-CC	0.950487860644792	0.170218952033062	5.58391324404451	2.351660490442e-08	3.5081620193032e-07	Chimp	UP	macaque_down	UP_MAST3_L5/L6-CC	macaque_DOWN_MAST3_L5/L6-CC	rm	-0.950487860644792	macaque_down_MAST3_L5/L6-CC	up_MAST3_L5/L6-CC	Exc	chimp_up_MAST3_Exc	L5/L6-CC	chimp_up_mast3_exc	up	MAST3	ptr	Exc	Exc	EXT_5_L56	-0.283820744116127	0.283820744116127	1.12117188002182e-06	0.0001095366033404	down
5267	110.698893560195	-0.99930536655538	0.153598035220942	-6.50597753492052	7.718976202864e-11	2.03423410416635e-09	L5/L6-CC	Human	DOWN	human_down	chimp_up	MAST3_L5/L6-CC	DOWN_MAST3_L5/L6-CC	human_DOWN_MAST3_L5/L6-CC	chimp_UP_MAST3_L5/L6-CC	hg	pt	0.99930536655538	human_down_MAST3_L5/L6-CC	chimp_up_MAST3_L5/L6-CC	0.950487860644792	0.170218952033062	5.58391324404451	2.351660490442e-08	3.5081620193032e-07	Chimp	UP	macaque_down	UP_MAST3_L5/L6-CC	macaque_DOWN_MAST3_L5/L6-CC	rm	-0.950487860644792	macaque_down_MAST3_L5/L6-CC	up_MAST3_L5/L6-CC	Exc	chimp_up_MAST3_Exc	L5/L6-CC	chimp_up_mast3_exc	up	MAST3	ptr	Exc	Exc	EXT_12_L56	-0.377389313051571	0.377389313051571	2.94431655978496e-07	0.0004094366608036	down
4225	24.8042227580786	-3.08521619116595	0.423538958945068	-7.2843740251203	3.23167288002528e-13	1.12907409335323e-11	L5/L6-CC	Human	DOWN	human_down	chimp_up	MIR4435-2HG_L5/L6-CC	DOWN_MIR4435-2HG_L5/L6-CC	human_DOWN_MIR4435-2HG_L5/L6-CC	chimp_UP_MIR4435-2HG_L5/L6-CC	hg	pt	3.08521619116595	human_down_MIR4435-2HG_L5/L6-CC	chimp_up_MIR4435-2HG_L5/L6-CC	1.26516206909057	0.35298806987295	3.58414965566949	0.0003381781522324	0.0019635569135248	Chimp	UP	macaque_down	UP_MIR4435-2HG_L5/L6-CC	macaque_DOWN_MIR4435-2HG_L5/L6-CC	rm	-1.26516206909057	macaque_down_MIR4435-2HG_L5/L6-CC	up_MIR4435-2HG_L5/L6-CC	Exc	chimp_up_MIR4435-2HG_Exc	L5/L6-CC	chimp_up_mir4435-2hg_exc	up	MIR4435-2HG	ptr	Exc	Exc	EXT_6_L23	-0.463088918497758	0.463088918497758	4.55028098764477e-06	0.0002293363977876	down
4854	99.0304565168747	0.757085104982489	0.166333700735665	4.55160380388361	5.32385195989485e-06	6.73060241452978e-05	L5/L6-CC	Human	UP	human_up	chimp_down	MPPED2_L5/L6-CC	UP_MPPED2_L5/L6-CC	human_UP_MPPED2_L5/L6-CC	chimp_DOWN_MPPED2_L5/L6-CC	hg	pt	-0.757085104982489	human_up_MPPED2_L5/L6-CC	chimp_down_MPPED2_L5/L6-CC	-0.631938910014655	0.18046350935063	-3.50175452249925	0.000462205260049	0.0025651606759574	Chimp	DOWN	macaque_up	DOWN_MPPED2_L5/L6-CC	macaque_UP_MPPED2_L5/L6-CC	rm	0.631938910014655	macaque_up_MPPED2_L5/L6-CC	down_MPPED2_L5/L6-CC	Exc	chimp_down_MPPED2_Exc	L5/L6-CC	chimp_down_mpped2_exc	down	MPPED2	ptr	Exc	Exc	EXT_5_L56	-0.251147176037207	0.251147176037207	3.24256447589352e-05	0.0011262884321984	down
4854	99.0304565168747	0.757085104982489	0.166333700735665	4.55160380388361	5.32385195989485e-06	6.73060241452978e-05	L5/L6-CC	Human	UP	human_up	chimp_down	MPPED2_L5/L6-CC	UP_MPPED2_L5/L6-CC	human_UP_MPPED2_L5/L6-CC	chimp_DOWN_MPPED2_L5/L6-CC	hg	pt	-0.757085104982489	human_up_MPPED2_L5/L6-CC	chimp_down_MPPED2_L5/L6-CC	-0.631938910014655	0.18046350935063	-3.50175452249925	0.000462205260049	0.0025651606759574	Chimp	DOWN	macaque_up	DOWN_MPPED2_L5/L6-CC	macaque_UP_MPPED2_L5/L6-CC	rm	0.631938910014655	macaque_up_MPPED2_L5/L6-CC	down_MPPED2_L5/L6-CC	Exc	chimp_down_MPPED2_Exc	L5/L6-CC	chimp_down_mpped2_exc	down	MPPED2	ptr	Exc	Exc	EXT_6_L23	-0.468115609110463	0.468115609110463	5.56458339094359e-09	1.9024383183071e-06	down
4180	48.0603333152412	-0.754865378122998	0.207019537464805	-3.64634849138976	0.0002659931886766	0.0021903791184917	L5/L6-CC	Human	DOWN	human_down	chimp_up	MRPL33_L5/L6-CC	DOWN_MRPL33_L5/L6-CC	human_DOWN_MRPL33_L5/L6-CC	chimp_UP_MRPL33_L5/L6-CC	hg	pt	0.754865378122998	human_down_MRPL33_L5/L6-CC	chimp_up_MRPL33_L5/L6-CC	2.07965464522054	0.298077645557658	6.97688899591856	3.01787961605589e-12	8.19341776093178e-11	Chimp	UP	macaque_down	UP_MRPL33_L5/L6-CC	macaque_DOWN_MRPL33_L5/L6-CC	rm	-2.07965464522054	macaque_down_MRPL33_L5/L6-CC	up_MRPL33_L5/L6-CC	Exc	chimp_up_MRPL33_Exc	L5/L6-CC	chimp_up_mrpl33_exc	up	MRPL33	ptr	Exc	Exc	EXT_3_L23	-0.299863410083161	0.299863410083161	7.3487832514382e-07	8.01326796859456e-05	down
4965	497.487402831404	-0.621283834852072	0.0864438715334773	-7.1871356966175	6.61646451678927e-13	2.19765803674026e-11	L5/L6-CC	Human	DOWN	human_down	chimp_up	MTUS2_L5/L6-CC	DOWN_MTUS2_L5/L6-CC	human_DOWN_MTUS2_L5/L6-CC	chimp_UP_MTUS2_L5/L6-CC	hg	pt	0.621283834852072	human_down_MTUS2_L5/L6-CC	chimp_up_MTUS2_L5/L6-CC	0.623070169241201	0.0928054731815442	6.71372223944554	1.89721299427801e-11	4.57994693520166e-10	Chimp	UP	macaque_down	UP_MTUS2_L5/L6-CC	macaque_DOWN_MTUS2_L5/L6-CC	rm	-0.623070169241201	macaque_down_MTUS2_L5/L6-CC	up_MTUS2_L5/L6-CC	Exc	chimp_up_MTUS2_Exc	L5/L6-CC	chimp_up_mtus2_exc	up	MTUS2	ptr	Exc	Exc	EXT_2_L56	-0.376995486554006	0.376995486554006	5.5527295473061e-05	0.0021874955783795	down
4965	497.487402831404	-0.621283834852072	0.0864438715334773	-7.1871356966175	6.61646451678927e-13	2.19765803674026e-11	L5/L6-CC	Human	DOWN	human_down	chimp_up	MTUS2_L5/L6-CC	DOWN_MTUS2_L5/L6-CC	human_DOWN_MTUS2_L5/L6-CC	chimp_UP_MTUS2_L5/L6-CC	hg	pt	0.621283834852072	human_down_MTUS2_L5/L6-CC	chimp_up_MTUS2_L5/L6-CC	0.623070169241201	0.0928054731815442	6.71372223944554	1.89721299427801e-11	4.57994693520166e-10	Chimp	UP	macaque_down	UP_MTUS2_L5/L6-CC	macaque_DOWN_MTUS2_L5/L6-CC	rm	-0.623070169241201	macaque_down_MTUS2_L5/L6-CC	up_MTUS2_L5/L6-CC	Exc	chimp_up_MTUS2_Exc	L5/L6-CC	chimp_up_mtus2_exc	up	MTUS2	ptr	Exc	Exc	EXT_4_L56	-0.535343971280745	0.535343971280745	1.06972736087493e-07	5.6830148939519e-06	down
4965	497.487402831404	-0.621283834852072	0.0864438715334773	-7.1871356966175	6.61646451678927e-13	2.19765803674026e-11	L5/L6-CC	Human	DOWN	human_down	chimp_up	MTUS2_L5/L6-CC	DOWN_MTUS2_L5/L6-CC	human_DOWN_MTUS2_L5/L6-CC	chimp_UP_MTUS2_L5/L6-CC	hg	pt	0.621283834852072	human_down_MTUS2_L5/L6-CC	chimp_up_MTUS2_L5/L6-CC	0.623070169241201	0.0928054731815442	6.71372223944554	1.89721299427801e-11	4.57994693520166e-10	Chimp	UP	macaque_down	UP_MTUS2_L5/L6-CC	macaque_DOWN_MTUS2_L5/L6-CC	rm	-0.623070169241201	macaque_down_MTUS2_L5/L6-CC	up_MTUS2_L5/L6-CC	Exc	chimp_up_MTUS2_Exc	L5/L6-CC	chimp_up_mtus2_exc	up	MTUS2	ptr	Exc	Exc	EXT_9_L6	-0.623250422248172	0.623250422248172	1.83688320024724e-16	3.44031524468124e-13	down
4684	56.1051302258292	1.84505898143808	0.247055891441507	7.46818450947534	8.13087833695095e-14	3.01594694260471e-12	L5/L6-CC	Human	UP	human_up	chimp_down	NEFL_L5/L6-CC	UP_NEFL_L5/L6-CC	human_UP_NEFL_L5/L6-CC	chimp_DOWN_NEFL_L5/L6-CC	hg	pt	-1.84505898143808	human_up_NEFL_L5/L6-CC	chimp_down_NEFL_L5/L6-CC	-1.84415187949342	0.259878241957249	-7.0962150028581	1.28219954938067e-12	3.65315051845348e-11	Chimp	DOWN	macaque_up	DOWN_NEFL_L5/L6-CC	macaque_UP_NEFL_L5/L6-CC	rm	1.84415187949342	macaque_up_NEFL_L5/L6-CC	down_NEFL_L5/L6-CC	Exc	chimp_down_NEFL_Exc	L5/L6-CC	chimp_down_nefl_exc	down	NEFL	ptr	Exc	Exc	EXT_11_L34	0.266317335001831	-0.266317335001831	9.47799807319799e-05	0.0014981108948104	up
5253	303.736085622196	-1.63205491181564	0.101349514365093	-16.1032336665814	2.42113597973073e-58	1.10194405131529e-55	L5/L6-CC	Human	DOWN	human_down	chimp_up	NETO1_L5/L6-CC	DOWN_NETO1_L5/L6-CC	human_DOWN_NETO1_L5/L6-CC	chimp_UP_NETO1_L5/L6-CC	hg	pt	1.63205491181564	human_down_NETO1_L5/L6-CC	chimp_up_NETO1_L5/L6-CC	0.969041047128006	0.103543043028416	9.35882333361658	8.06295949618777e-21	5.26833773480909e-19	Chimp	UP	macaque_down	UP_NETO1_L5/L6-CC	macaque_DOWN_NETO1_L5/L6-CC	rm	-0.969041047128006	macaque_down_NETO1_L5/L6-CC	up_NETO1_L5/L6-CC	Exc	chimp_up_NETO1_Exc	L5/L6-CC	chimp_up_neto1_exc	up	NETO1	ptr	Exc	Exc	EXT_6_L23	0.442484548723111	-0.442484548723111	0.0002162157145051	0.0037643255604661	up
5253	303.736085622196	-1.63205491181564	0.101349514365093	-16.1032336665814	2.42113597973073e-58	1.10194405131529e-55	L5/L6-CC	Human	DOWN	human_down	chimp_up	NETO1_L5/L6-CC	DOWN_NETO1_L5/L6-CC	human_DOWN_NETO1_L5/L6-CC	chimp_UP_NETO1_L5/L6-CC	hg	pt	1.63205491181564	human_down_NETO1_L5/L6-CC	chimp_up_NETO1_L5/L6-CC	0.969041047128006	0.103543043028416	9.35882333361658	8.06295949618777e-21	5.26833773480909e-19	Chimp	UP	macaque_down	UP_NETO1_L5/L6-CC	macaque_DOWN_NETO1_L5/L6-CC	rm	-0.969041047128006	macaque_down_NETO1_L5/L6-CC	up_NETO1_L5/L6-CC	Exc	chimp_up_NETO1_Exc	L5/L6-CC	chimp_up_neto1_exc	up	NETO1	ptr	Exc	Exc	EXT_9_L6	-0.317197958806617	0.317197958806617	2.88139604794003e-07	8.45619962673227e-06	down
5188	371.756538431424	-0.674838180169238	0.0982405223724044	-6.86924462403713	6.45427468865577e-12	1.93055036868496e-10	L5/L6-CC	Human	DOWN	human_down	chimp_up	NLK_L5/L6-CC	DOWN_NLK_L5/L6-CC	human_DOWN_NLK_L5/L6-CC	chimp_UP_NLK_L5/L6-CC	hg	pt	0.674838180169238	human_down_NLK_L5/L6-CC	chimp_up_NLK_L5/L6-CC	0.768200260833441	0.106796329253544	7.1931335674437	6.33209418364102e-13	1.87448492071524e-11	Chimp	UP	macaque_down	UP_NLK_L5/L6-CC	macaque_DOWN_NLK_L5/L6-CC	rm	-0.768200260833441	macaque_down_NLK_L5/L6-CC	up_NLK_L5/L6-CC	Exc	chimp_up_NLK_Exc	L5/L6-CC	chimp_up_nlk_exc	up	NLK	ptr	Exc	Exc	EXT_13_L45	-0.323403506676862	0.323403506676862	8.21185976839179e-06	0.0017470265450875	down
5361	216.56475715457	-0.629576113916926	0.115691708122936	-5.44184301651013	5.27321362351151e-08	9.52799543132336e-07	L5/L6-CC	Human	DOWN	human_down	chimp_up	NPTXR_L5/L6-CC	DOWN_NPTXR_L5/L6-CC	human_DOWN_NPTXR_L5/L6-CC	chimp_UP_NPTXR_L5/L6-CC	hg	pt	0.629576113916926	human_down_NPTXR_L5/L6-CC	chimp_up_NPTXR_L5/L6-CC	1.324990135717	0.138081695188943	9.59569719870515	8.33516492048111e-22	5.83521081325967e-20	Chimp	UP	macaque_down	UP_NPTXR_L5/L6-CC	macaque_DOWN_NPTXR_L5/L6-CC	rm	-1.324990135717	macaque_down_NPTXR_L5/L6-CC	up_NPTXR_L5/L6-CC	Exc	chimp_up_NPTXR_Exc	L5/L6-CC	chimp_up_nptxr_exc	up	NPTXR	ptr	Exc	Exc	EXT_13_L45	-0.354219585290108	0.354219585290108	1.09245206294193e-06	0.0006677613234732	down
5361	216.56475715457	-0.629576113916926	0.115691708122936	-5.44184301651013	5.27321362351151e-08	9.52799543132336e-07	L5/L6-CC	Human	DOWN	human_down	chimp_up	NPTXR_L5/L6-CC	DOWN_NPTXR_L5/L6-CC	human_DOWN_NPTXR_L5/L6-CC	chimp_UP_NPTXR_L5/L6-CC	hg	pt	0.629576113916926	human_down_NPTXR_L5/L6-CC	chimp_up_NPTXR_L5/L6-CC	1.324990135717	0.138081695188943	9.59569719870515	8.33516492048111e-22	5.83521081325967e-20	Chimp	UP	macaque_down	UP_NPTXR_L5/L6-CC	macaque_DOWN_NPTXR_L5/L6-CC	rm	-1.324990135717	macaque_down_NPTXR_L5/L6-CC	up_NPTXR_L5/L6-CC	Exc	chimp_up_NPTXR_Exc	L5/L6-CC	chimp_up_nptxr_exc	up	NPTXR	ptr	Exc	Exc	EXT_8_L6	-0.504622854213718	0.504622854213718	5.95712555295622e-07	3.59224383547966e-05	down
5361	216.56475715457	-0.629576113916926	0.115691708122936	-5.44184301651013	5.27321362351151e-08	9.52799543132336e-07	L5/L6-CC	Human	DOWN	human_down	chimp_up	NPTXR_L5/L6-CC	DOWN_NPTXR_L5/L6-CC	human_DOWN_NPTXR_L5/L6-CC	chimp_UP_NPTXR_L5/L6-CC	hg	pt	0.629576113916926	human_down_NPTXR_L5/L6-CC	chimp_up_NPTXR_L5/L6-CC	1.324990135717	0.138081695188943	9.59569719870515	8.33516492048111e-22	5.83521081325967e-20	Chimp	UP	macaque_down	UP_NPTXR_L5/L6-CC	macaque_DOWN_NPTXR_L5/L6-CC	rm	-1.324990135717	macaque_down_NPTXR_L5/L6-CC	up_NPTXR_L5/L6-CC	Exc	chimp_up_NPTXR_Exc	L5/L6-CC	chimp_up_nptxr_exc	up	NPTXR	ptr	Exc	Exc	EXT_9_L6	-0.895004958486965	0.895004958486965	0.0007432920633884	0.0048706434764405	down
4449	40.0856423911085	-1.80687445732156	0.250066421620306	-7.22557809086847	4.98974640617053e-13	1.70095808663789e-11	L5/L6-CC	Human	DOWN	human_down	chimp_up	PART1_L5/L6-CC	DOWN_PART1_L5/L6-CC	human_DOWN_PART1_L5/L6-CC	chimp_UP_PART1_L5/L6-CC	hg	pt	1.80687445732156	human_down_PART1_L5/L6-CC	chimp_up_PART1_L5/L6-CC	3.79298371245007	0.45955906297887	8.2535282578563	1.53785491575908e-16	6.75897579791691e-15	Chimp	UP	macaque_down	UP_PART1_L5/L6-CC	macaque_DOWN_PART1_L5/L6-CC	rm	-3.79298371245007	macaque_down_PART1_L5/L6-CC	up_PART1_L5/L6-CC	Exc	chimp_up_PART1_Exc	L5/L6-CC	chimp_up_part1_exc	up	PART1	ptr	Exc	Exc	EXT_3_L23	-0.30185913159609	0.30185913159609	0.0002348759081689	0.0040755101050627	down
4257	180.876245505635	-0.831300331373623	0.186025822840359	-4.46873621457929	7.86830902791486e-06	9.47799170458414e-05	L5/L6-CC	Human	DOWN	human_down	chimp_up	PDE1A_L5/L6-CC	DOWN_PDE1A_L5/L6-CC	human_DOWN_PDE1A_L5/L6-CC	chimp_UP_PDE1A_L5/L6-CC	hg	pt	0.831300331373623	human_down_PDE1A_L5/L6-CC	chimp_up_PDE1A_L5/L6-CC	0.665715248051332	0.192850900764298	3.45196856956851	0.0005565125484388	0.0030093128205513	Chimp	UP	macaque_down	UP_PDE1A_L5/L6-CC	macaque_DOWN_PDE1A_L5/L6-CC	rm	-0.665715248051332	macaque_down_PDE1A_L5/L6-CC	up_PDE1A_L5/L6-CC	Exc	chimp_up_PDE1A_Exc	L5/L6-CC	chimp_up_pde1a_exc	up	PDE1A	ptr	Exc	Exc	EXT_9_L6	-0.268126975965723	0.268126975965723	0.0007191115273975	0.0047453990030248	down
4257	180.876245505635	-0.831300331373623	0.186025822840359	-4.46873621457929	7.86830902791486e-06	9.47799170458414e-05	L5/L6-CC	Human	DOWN	human_down	chimp_up	PDE1A_L5/L6-CC	DOWN_PDE1A_L5/L6-CC	human_DOWN_PDE1A_L5/L6-CC	chimp_UP_PDE1A_L5/L6-CC	hg	pt	0.831300331373623	human_down_PDE1A_L5/L6-CC	chimp_up_PDE1A_L5/L6-CC	0.665715248051332	0.192850900764298	3.45196856956851	0.0005565125484388	0.0030093128205513	Chimp	UP	macaque_down	UP_PDE1A_L5/L6-CC	macaque_DOWN_PDE1A_L5/L6-CC	rm	-0.665715248051332	macaque_down_PDE1A_L5/L6-CC	up_PDE1A_L5/L6-CC	Exc	chimp_up_PDE1A_Exc	L5/L6-CC	chimp_up_pde1a_exc	up	PDE1A	ptr	Exc	Exc	EXT_8_L6	-0.322780340006978	0.322780340006978	0.0001010523507677	0.0013989099911956	down
4579	44.6142328264521	-1.3065718387545	0.297088988524021	-4.39791405681418	1.09296238858629e-05	0.0001278158793318	L5/L6-CC	Human	DOWN	human_down	chimp_up	PDE7B_L5/L6-CC	DOWN_PDE7B_L5/L6-CC	human_DOWN_PDE7B_L5/L6-CC	chimp_UP_PDE7B_L5/L6-CC	hg	pt	1.3065718387545	human_down_PDE7B_L5/L6-CC	chimp_up_PDE7B_L5/L6-CC	1.0335630113368	0.313609370908495	3.29570193754949	0.0009817611659755	0.0049130667284793	Chimp	UP	macaque_down	UP_PDE7B_L5/L6-CC	macaque_DOWN_PDE7B_L5/L6-CC	rm	-1.0335630113368	macaque_down_PDE7B_L5/L6-CC	up_PDE7B_L5/L6-CC	Exc	chimp_up_PDE7B_Exc	L5/L6-CC	chimp_up_pde7b_exc	up	PDE7B	ptr	Exc	Exc	EXT_10_L34	-0.318839950605142	0.318839950605142	8.52476548894429e-05	0.0020248597385303	down
4579	44.6142328264521	-1.3065718387545	0.297088988524021	-4.39791405681418	1.09296238858629e-05	0.0001278158793318	L5/L6-CC	Human	DOWN	human_down	chimp_up	PDE7B_L5/L6-CC	DOWN_PDE7B_L5/L6-CC	human_DOWN_PDE7B_L5/L6-CC	chimp_UP_PDE7B_L5/L6-CC	hg	pt	1.3065718387545	human_down_PDE7B_L5/L6-CC	chimp_up_PDE7B_L5/L6-CC	1.0335630113368	0.313609370908495	3.29570193754949	0.0009817611659755	0.0049130667284793	Chimp	UP	macaque_down	UP_PDE7B_L5/L6-CC	macaque_DOWN_PDE7B_L5/L6-CC	rm	-1.0335630113368	macaque_down_PDE7B_L5/L6-CC	up_PDE7B_L5/L6-CC	Exc	chimp_up_PDE7B_Exc	L5/L6-CC	chimp_up_pde7b_exc	up	PDE7B	ptr	Exc	Exc	EXT_6_L23	-1.04118129593997	1.04118129593997	1.70115881577673e-06	0.0001141764244402	down
5250	223.138643462093	0.586632069996982	0.111690826259168	5.25228516651632	1.50223636475963e-07	2.52471660504512e-06	L5/L6-CC	Human	UP	human_up	chimp_down	PHLPP1_L5/L6-CC	UP_PHLPP1_L5/L6-CC	human_UP_PHLPP1_L5/L6-CC	chimp_DOWN_PHLPP1_L5/L6-CC	hg	pt	-0.586632069996982	human_up_PHLPP1_L5/L6-CC	chimp_down_PHLPP1_L5/L6-CC	-0.529110430064056	0.120561944367523	-4.38870186475352	1.14029262013002e-05	9.9519216116601e-05	Chimp	DOWN	macaque_up	DOWN_PHLPP1_L5/L6-CC	macaque_UP_PHLPP1_L5/L6-CC	rm	0.529110430064056	macaque_up_PHLPP1_L5/L6-CC	down_PHLPP1_L5/L6-CC	Exc	chimp_down_PHLPP1_Exc	L5/L6-CC	chimp_down_phlpp1_exc	down	PHLPP1	ptr	Exc	Exc	EXT_2_L56	-0.272130581242877	0.272130581242877	0.0001653751086899	0.0046209123238493	down
5250	223.138643462093	0.586632069996982	0.111690826259168	5.25228516651632	1.50223636475963e-07	2.52471660504512e-06	L5/L6-CC	Human	UP	human_up	chimp_down	PHLPP1_L5/L6-CC	UP_PHLPP1_L5/L6-CC	human_UP_PHLPP1_L5/L6-CC	chimp_DOWN_PHLPP1_L5/L6-CC	hg	pt	-0.586632069996982	human_up_PHLPP1_L5/L6-CC	chimp_down_PHLPP1_L5/L6-CC	-0.529110430064056	0.120561944367523	-4.38870186475352	1.14029262013002e-05	9.9519216116601e-05	Chimp	DOWN	macaque_up	DOWN_PHLPP1_L5/L6-CC	macaque_UP_PHLPP1_L5/L6-CC	rm	0.529110430064056	macaque_up_PHLPP1_L5/L6-CC	down_PHLPP1_L5/L6-CC	Exc	chimp_down_PHLPP1_Exc	L5/L6-CC	chimp_down_phlpp1_exc	down	PHLPP1	ptr	Exc	Exc	EXT_3_L23	-0.294845395210632	0.294845395210632	1.34270838995222e-05	0.0005747568682444	down
5250	223.138643462093	0.586632069996982	0.111690826259168	5.25228516651632	1.50223636475963e-07	2.52471660504512e-06	L5/L6-CC	Human	UP	human_up	chimp_down	PHLPP1_L5/L6-CC	UP_PHLPP1_L5/L6-CC	human_UP_PHLPP1_L5/L6-CC	chimp_DOWN_PHLPP1_L5/L6-CC	hg	pt	-0.586632069996982	human_up_PHLPP1_L5/L6-CC	chimp_down_PHLPP1_L5/L6-CC	-0.529110430064056	0.120561944367523	-4.38870186475352	1.14029262013002e-05	9.9519216116601e-05	Chimp	DOWN	macaque_up	DOWN_PHLPP1_L5/L6-CC	macaque_UP_PHLPP1_L5/L6-CC	rm	0.529110430064056	macaque_up_PHLPP1_L5/L6-CC	down_PHLPP1_L5/L6-CC	Exc	chimp_down_PHLPP1_Exc	L5/L6-CC	chimp_down_phlpp1_exc	down	PHLPP1	ptr	Exc	Exc	EXT_5_L56	-0.323758922870168	0.323758922870168	2.2624831224618e-05	0.0008536944211343	down
5349	226.368148930277	-0.658890260655989	0.109814767799342	-6.00001506045108	1.97299228727099e-09	4.34316210688149e-08	L5/L6-CC	Human	DOWN	human_down	chimp_up	PI4KA_L5/L6-CC	DOWN_PI4KA_L5/L6-CC	human_DOWN_PI4KA_L5/L6-CC	chimp_UP_PI4KA_L5/L6-CC	hg	pt	0.658890260655989	human_down_PI4KA_L5/L6-CC	chimp_up_PI4KA_L5/L6-CC	0.889149906479064	0.124308219217733	7.15278452281315	8.50350330385385e-13	2.48044154407951e-11	Chimp	UP	macaque_down	UP_PI4KA_L5/L6-CC	macaque_DOWN_PI4KA_L5/L6-CC	rm	-0.889149906479064	macaque_down_PI4KA_L5/L6-CC	up_PI4KA_L5/L6-CC	Exc	chimp_up_PI4KA_Exc	L5/L6-CC	chimp_up_pi4ka_exc	up	PI4KA	ptr	Exc	Exc	EXT_6_L23	0.548337679161712	-0.548337679161712	0.0002163574238672	0.0037643255604661	up
4190	37.1590740429136	-1.44951533565689	0.250907940169723	-5.77708036930351	7.60079851016941e-09	1.53658399653365e-07	L5/L6-CC	Human	DOWN	human_down	chimp_up	PLEKHH2_L5/L6-CC	DOWN_PLEKHH2_L5/L6-CC	human_DOWN_PLEKHH2_L5/L6-CC	chimp_UP_PLEKHH2_L5/L6-CC	hg	pt	1.44951533565689	human_down_PLEKHH2_L5/L6-CC	chimp_up_PLEKHH2_L5/L6-CC	2.96302264388026	0.394571898288103	7.50946191742416	5.93708864817209e-14	1.95266462552801e-12	Chimp	UP	macaque_down	UP_PLEKHH2_L5/L6-CC	macaque_DOWN_PLEKHH2_L5/L6-CC	rm	-2.96302264388026	macaque_down_PLEKHH2_L5/L6-CC	up_PLEKHH2_L5/L6-CC	Exc	chimp_up_PLEKHH2_Exc	L5/L6-CC	chimp_up_plekhh2_exc	up	PLEKHH2	ptr	Exc	Exc	EXT_2_L56	0.279515323396414	-0.279515323396414	1.69264651314715e-06	0.0002761318315698	up
5289	20.413107604728	-1.13189404537416	0.343863356610237	-3.2916971919667	0.0009958477400395	0.0067840113035054	L5/L6-CC	Human	DOWN	human_down	chimp_up	PNMA8A_L5/L6-CC	DOWN_PNMA8A_L5/L6-CC	human_DOWN_PNMA8A_L5/L6-CC	chimp_UP_PNMA8A_L5/L6-CC	hg	pt	1.13189404537416	human_down_PNMA8A_L5/L6-CC	chimp_up_PNMA8A_L5/L6-CC	1.79303096254151	0.434188398407812	4.12961509132127	3.63371067284333e-05	0.0002791065697847	Chimp	UP	macaque_down	UP_PNMA8A_L5/L6-CC	macaque_DOWN_PNMA8A_L5/L6-CC	rm	-1.79303096254151	macaque_down_PNMA8A_L5/L6-CC	up_PNMA8A_L5/L6-CC	Exc	chimp_up_PNMA8A_Exc	L5/L6-CC	chimp_up_pnma8a_exc	up	PNMA8A	ptr	Exc	Exc	EXT_4_L56	0.365367281791297	-0.365367281791297	1.53429208009007e-05	0.0002159418995633	up
4918	296.623567950506	-0.915513926514276	0.130443969003495	-7.01844580096875	2.24349749526722e-12	7.00936879782931e-11	L5/L6-CC	Human	DOWN	human_down	chimp_up	PRICKLE1_L5/L6-CC	DOWN_PRICKLE1_L5/L6-CC	human_DOWN_PRICKLE1_L5/L6-CC	chimp_UP_PRICKLE1_L5/L6-CC	hg	pt	0.915513926514276	human_down_PRICKLE1_L5/L6-CC	chimp_up_PRICKLE1_L5/L6-CC	0.795638801493839	0.136978565448872	5.80849126932062	6.30383162701861e-09	1.04364617865556e-07	Chimp	UP	macaque_down	UP_PRICKLE1_L5/L6-CC	macaque_DOWN_PRICKLE1_L5/L6-CC	rm	-0.795638801493839	macaque_down_PRICKLE1_L5/L6-CC	up_PRICKLE1_L5/L6-CC	Exc	chimp_up_PRICKLE1_Exc	L5/L6-CC	chimp_up_prickle1_exc	up	PRICKLE1	ptr	Exc	Exc	EXT_9_L6	-0.310459492682083	0.310459492682083	2.65802424265564e-07	7.91338373514329e-06	down
4918	296.623567950506	-0.915513926514276	0.130443969003495	-7.01844580096875	2.24349749526722e-12	7.00936879782931e-11	L5/L6-CC	Human	DOWN	human_down	chimp_up	PRICKLE1_L5/L6-CC	DOWN_PRICKLE1_L5/L6-CC	human_DOWN_PRICKLE1_L5/L6-CC	chimp_UP_PRICKLE1_L5/L6-CC	hg	pt	0.915513926514276	human_down_PRICKLE1_L5/L6-CC	chimp_up_PRICKLE1_L5/L6-CC	0.795638801493839	0.136978565448872	5.80849126932062	6.30383162701861e-09	1.04364617865556e-07	Chimp	UP	macaque_down	UP_PRICKLE1_L5/L6-CC	macaque_DOWN_PRICKLE1_L5/L6-CC	rm	-0.795638801493839	macaque_down_PRICKLE1_L5/L6-CC	up_PRICKLE1_L5/L6-CC	Exc	chimp_up_PRICKLE1_Exc	L5/L6-CC	chimp_up_prickle1_exc	up	PRICKLE1	ptr	Exc	Exc	EXT_10_L34	-0.332701703893585	0.332701703893585	1.07409927907503e-06	0.000100971015298	down
4663	233.5840427405	-0.945349330670662	0.110432933468818	-8.56039318141983	1.12483246200957e-17	6.21055038040695e-16	L5/L6-CC	Human	DOWN	human_down	chimp_up	PRKAG2_L5/L6-CC	DOWN_PRKAG2_L5/L6-CC	human_DOWN_PRKAG2_L5/L6-CC	chimp_UP_PRKAG2_L5/L6-CC	hg	pt	0.945349330670662	human_down_PRKAG2_L5/L6-CC	chimp_up_PRKAG2_L5/L6-CC	1.22023002909678	0.126527770324551	9.64397006259435	5.21318677509578e-22	3.72952142939516e-20	Chimp	UP	macaque_down	UP_PRKAG2_L5/L6-CC	macaque_DOWN_PRKAG2_L5/L6-CC	rm	-1.22023002909678	macaque_down_PRKAG2_L5/L6-CC	up_PRKAG2_L5/L6-CC	Exc	chimp_up_PRKAG2_Exc	L5/L6-CC	chimp_up_prkag2_exc	up	PRKAG2	ptr	Exc	Exc	EXT_6_L23	-0.492343862209127	0.492343862209127	0.0001410374123587	0.0027527121215171	down
4663	233.5840427405	-0.945349330670662	0.110432933468818	-8.56039318141983	1.12483246200957e-17	6.21055038040695e-16	L5/L6-CC	Human	DOWN	human_down	chimp_up	PRKAG2_L5/L6-CC	DOWN_PRKAG2_L5/L6-CC	human_DOWN_PRKAG2_L5/L6-CC	chimp_UP_PRKAG2_L5/L6-CC	hg	pt	0.945349330670662	human_down_PRKAG2_L5/L6-CC	chimp_up_PRKAG2_L5/L6-CC	1.22023002909678	0.126527770324551	9.64397006259435	5.21318677509578e-22	3.72952142939516e-20	Chimp	UP	macaque_down	UP_PRKAG2_L5/L6-CC	macaque_DOWN_PRKAG2_L5/L6-CC	rm	-1.22023002909678	macaque_down_PRKAG2_L5/L6-CC	up_PRKAG2_L5/L6-CC	Exc	chimp_up_PRKAG2_Exc	L5/L6-CC	chimp_up_prkag2_exc	up	PRKAG2	ptr	Exc	Exc	EXT_2_L56	-0.511012240032196	0.511012240032196	8.67381058389328e-05	0.0029770930691425	down
4223	64.0549273682642	-0.555607612831423	0.188449135552346	-2.94831605994335	0.0031951021750462	0.0183011974924416	L5/L6-CC	Human	DOWN	human_down	chimp_up	RANBP2_L5/L6-CC	DOWN_RANBP2_L5/L6-CC	human_DOWN_RANBP2_L5/L6-CC	chimp_UP_RANBP2_L5/L6-CC	hg	pt	0.555607612831423	human_down_RANBP2_L5/L6-CC	chimp_up_RANBP2_L5/L6-CC	0.632687117087305	0.212474333634931	2.9777107957631	0.0029040986757899	0.0121145227160748	Chimp	UP	macaque_down	UP_RANBP2_L5/L6-CC	macaque_DOWN_RANBP2_L5/L6-CC	rm	-0.632687117087305	macaque_down_RANBP2_L5/L6-CC	up_RANBP2_L5/L6-CC	Exc	chimp_up_RANBP2_Exc	L5/L6-CC	chimp_up_ranbp2_exc	up	RANBP2	ptr	Exc	Exc	EXT_6_L23	-0.363995701786139	0.363995701786139	0.0005875153447676	0.0075844570592949	down
4255	370.482282684817	-0.603631551092787	0.0939652223118395	-6.42398896359265	1.32748831846226e-10	3.36670230164225e-09	L5/L6-CC	Human	DOWN	human_down	chimp_up	RAPGEF4_L5/L6-CC	DOWN_RAPGEF4_L5/L6-CC	human_DOWN_RAPGEF4_L5/L6-CC	chimp_UP_RAPGEF4_L5/L6-CC	hg	pt	0.603631551092787	human_down_RAPGEF4_L5/L6-CC	chimp_up_RAPGEF4_L5/L6-CC	0.869509790582799	0.104655485844255	8.30830590072248	9.70780073284192e-17	4.35451510217774e-15	Chimp	UP	macaque_down	UP_RAPGEF4_L5/L6-CC	macaque_DOWN_RAPGEF4_L5/L6-CC	rm	-0.869509790582799	macaque_down_RAPGEF4_L5/L6-CC	up_RAPGEF4_L5/L6-CC	Exc	chimp_up_RAPGEF4_Exc	L5/L6-CC	chimp_up_rapgef4_exc	up	RAPGEF4	ptr	Exc	Exc	EXT_9_L6	-0.407239627380232	0.407239627380232	2.16119523993938e-13	8.24536006170948e-11	down
4255	370.482282684817	-0.603631551092787	0.0939652223118395	-6.42398896359265	1.32748831846226e-10	3.36670230164225e-09	L5/L6-CC	Human	DOWN	human_down	chimp_up	RAPGEF4_L5/L6-CC	DOWN_RAPGEF4_L5/L6-CC	human_DOWN_RAPGEF4_L5/L6-CC	chimp_UP_RAPGEF4_L5/L6-CC	hg	pt	0.603631551092787	human_down_RAPGEF4_L5/L6-CC	chimp_up_RAPGEF4_L5/L6-CC	0.869509790582799	0.104655485844255	8.30830590072248	9.70780073284192e-17	4.35451510217774e-15	Chimp	UP	macaque_down	UP_RAPGEF4_L5/L6-CC	macaque_DOWN_RAPGEF4_L5/L6-CC	rm	-0.869509790582799	macaque_down_RAPGEF4_L5/L6-CC	up_RAPGEF4_L5/L6-CC	Exc	chimp_up_RAPGEF4_Exc	L5/L6-CC	chimp_up_rapgef4_exc	up	RAPGEF4	ptr	Exc	Exc	EXT_1_L4	-0.424874979891519	0.424874979891519	1.92206608494035e-05	0.0007787292527181	down
4255	370.482282684817	-0.603631551092787	0.0939652223118395	-6.42398896359265	1.32748831846226e-10	3.36670230164225e-09	L5/L6-CC	Human	DOWN	human_down	chimp_up	RAPGEF4_L5/L6-CC	DOWN_RAPGEF4_L5/L6-CC	human_DOWN_RAPGEF4_L5/L6-CC	chimp_UP_RAPGEF4_L5/L6-CC	hg	pt	0.603631551092787	human_down_RAPGEF4_L5/L6-CC	chimp_up_RAPGEF4_L5/L6-CC	0.869509790582799	0.104655485844255	8.30830590072248	9.70780073284192e-17	4.35451510217774e-15	Chimp	UP	macaque_down	UP_RAPGEF4_L5/L6-CC	macaque_DOWN_RAPGEF4_L5/L6-CC	rm	-0.869509790582799	macaque_down_RAPGEF4_L5/L6-CC	up_RAPGEF4_L5/L6-CC	Exc	chimp_up_RAPGEF4_Exc	L5/L6-CC	chimp_up_rapgef4_exc	up	RAPGEF4	ptr	Exc	Exc	EXT_2_L56	-0.441387480953406	0.441387480953406	6.28785595136582e-05	0.002377352016174	down
4300	40.1742806837895	-2.83122464309401	0.32088031956301	-8.82330411210545	1.11131009210223e-18	6.58959927852165e-17	L5/L6-CC	Human	DOWN	human_down	chimp_up	RFTN1_L5/L6-CC	DOWN_RFTN1_L5/L6-CC	human_DOWN_RFTN1_L5/L6-CC	chimp_UP_RFTN1_L5/L6-CC	hg	pt	2.83122464309401	human_down_RFTN1_L5/L6-CC	chimp_up_RFTN1_L5/L6-CC	0.850303001783119	0.261209559521732	3.2552522324987	0.0011329169995006	0.0055338746633967	Chimp	UP	macaque_down	UP_RFTN1_L5/L6-CC	macaque_DOWN_RFTN1_L5/L6-CC	rm	-0.850303001783119	macaque_down_RFTN1_L5/L6-CC	up_RFTN1_L5/L6-CC	Exc	chimp_up_RFTN1_Exc	L5/L6-CC	chimp_up_rftn1_exc	up	RFTN1	ptr	Exc	Exc	EXT_5_L56	-0.299400204821469	0.299400204821469	2.13366767332788e-06	0.0001738260259502	down
4300	40.1742806837895	-2.83122464309401	0.32088031956301	-8.82330411210545	1.11131009210223e-18	6.58959927852165e-17	L5/L6-CC	Human	DOWN	human_down	chimp_up	RFTN1_L5/L6-CC	DOWN_RFTN1_L5/L6-CC	human_DOWN_RFTN1_L5/L6-CC	chimp_UP_RFTN1_L5/L6-CC	hg	pt	2.83122464309401	human_down_RFTN1_L5/L6-CC	chimp_up_RFTN1_L5/L6-CC	0.850303001783119	0.261209559521732	3.2552522324987	0.0011329169995006	0.0055338746633967	Chimp	UP	macaque_down	UP_RFTN1_L5/L6-CC	macaque_DOWN_RFTN1_L5/L6-CC	rm	-0.850303001783119	macaque_down_RFTN1_L5/L6-CC	up_RFTN1_L5/L6-CC	Exc	chimp_up_RFTN1_Exc	L5/L6-CC	chimp_up_rftn1_exc	up	RFTN1	ptr	Exc	Exc	EXT_11_L34	-0.305774234162732	0.305774234162732	9.50580669971062e-07	5.21117226788543e-05	down
4300	40.1742806837895	-2.83122464309401	0.32088031956301	-8.82330411210545	1.11131009210223e-18	6.58959927852165e-17	L5/L6-CC	Human	DOWN	human_down	chimp_up	RFTN1_L5/L6-CC	DOWN_RFTN1_L5/L6-CC	human_DOWN_RFTN1_L5/L6-CC	chimp_UP_RFTN1_L5/L6-CC	hg	pt	2.83122464309401	human_down_RFTN1_L5/L6-CC	chimp_up_RFTN1_L5/L6-CC	0.850303001783119	0.261209559521732	3.2552522324987	0.0011329169995006	0.0055338746633967	Chimp	UP	macaque_down	UP_RFTN1_L5/L6-CC	macaque_DOWN_RFTN1_L5/L6-CC	rm	-0.850303001783119	macaque_down_RFTN1_L5/L6-CC	up_RFTN1_L5/L6-CC	Exc	chimp_up_RFTN1_Exc	L5/L6-CC	chimp_up_rftn1_exc	up	RFTN1	ptr	Exc	Exc	EXT_3_L23	-0.388216914940485	0.388216914940485	0.0004092986695844	0.0060962256193032	down
4300	40.1742806837895	-2.83122464309401	0.32088031956301	-8.82330411210545	1.11131009210223e-18	6.58959927852165e-17	L5/L6-CC	Human	DOWN	human_down	chimp_up	RFTN1_L5/L6-CC	DOWN_RFTN1_L5/L6-CC	human_DOWN_RFTN1_L5/L6-CC	chimp_UP_RFTN1_L5/L6-CC	hg	pt	2.83122464309401	human_down_RFTN1_L5/L6-CC	chimp_up_RFTN1_L5/L6-CC	0.850303001783119	0.261209559521732	3.2552522324987	0.0011329169995006	0.0055338746633967	Chimp	UP	macaque_down	UP_RFTN1_L5/L6-CC	macaque_DOWN_RFTN1_L5/L6-CC	rm	-0.850303001783119	macaque_down_RFTN1_L5/L6-CC	up_RFTN1_L5/L6-CC	Exc	chimp_up_RFTN1_Exc	L5/L6-CC	chimp_up_rftn1_exc	up	RFTN1	ptr	Exc	Exc	EXT_6_L23	-0.689596825392809	0.689596825392809	3.13465438675444e-09	1.31429474404218e-06	down
4527	64.5828692539101	-1.371041561455	0.239851974446627	-5.71619877058835	1.08933308343419e-08	2.16070307715333e-07	L5/L6-CC	Human	DOWN	human_down	chimp_up	RIPOR2_L5/L6-CC	DOWN_RIPOR2_L5/L6-CC	human_DOWN_RIPOR2_L5/L6-CC	chimp_UP_RIPOR2_L5/L6-CC	hg	pt	1.371041561455	human_down_RIPOR2_L5/L6-CC	chimp_up_RIPOR2_L5/L6-CC	1.56871941073949	0.268960466763039	5.83252784180201	5.45938916343188e-09	9.09217896190245e-08	Chimp	UP	macaque_down	UP_RIPOR2_L5/L6-CC	macaque_DOWN_RIPOR2_L5/L6-CC	rm	-1.56871941073949	macaque_down_RIPOR2_L5/L6-CC	up_RIPOR2_L5/L6-CC	Exc	chimp_up_RIPOR2_Exc	L5/L6-CC	chimp_up_ripor2_exc	up	RIPOR2	ptr	Exc	Exc	EXT_6_L23	-0.274190649293439	0.274190649293439	9.80321420946841e-05	0.0021279717786119	down
5067	248.798316761486	-1.0610239379774	0.110740781226523	-9.5811491144085	9.59711376742355e-22	7.02675634101794e-20	L5/L6-CC	Human	DOWN	human_down	chimp_up	RORA_L5/L6-CC	DOWN_RORA_L5/L6-CC	human_DOWN_RORA_L5/L6-CC	chimp_UP_RORA_L5/L6-CC	hg	pt	1.0610239379774	human_down_RORA_L5/L6-CC	chimp_up_RORA_L5/L6-CC	0.780642162981613	0.11790968745625	6.62067875696188	3.5755324188956e-11	8.25531053889181e-10	Chimp	UP	macaque_down	UP_RORA_L5/L6-CC	macaque_DOWN_RORA_L5/L6-CC	rm	-0.780642162981613	macaque_down_RORA_L5/L6-CC	up_RORA_L5/L6-CC	Exc	chimp_up_RORA_Exc	L5/L6-CC	chimp_up_rora_exc	up	RORA	ptr	Exc	Exc	EXT_9_L6	0.422005964090972	-0.422005964090972	2.38382720639971e-05	0.0003120178405733	up
5067	248.798316761486	-1.0610239379774	0.110740781226523	-9.5811491144085	9.59711376742355e-22	7.02675634101794e-20	L5/L6-CC	Human	DOWN	human_down	chimp_up	RORA_L5/L6-CC	DOWN_RORA_L5/L6-CC	human_DOWN_RORA_L5/L6-CC	chimp_UP_RORA_L5/L6-CC	hg	pt	1.0610239379774	human_down_RORA_L5/L6-CC	chimp_up_RORA_L5/L6-CC	0.780642162981613	0.11790968745625	6.62067875696188	3.5755324188956e-11	8.25531053889181e-10	Chimp	UP	macaque_down	UP_RORA_L5/L6-CC	macaque_DOWN_RORA_L5/L6-CC	rm	-0.780642162981613	macaque_down_RORA_L5/L6-CC	up_RORA_L5/L6-CC	Exc	chimp_up_RORA_Exc	L5/L6-CC	chimp_up_rora_exc	up	RORA	ptr	Exc	Exc	EXT_2_L56	-0.314036922231821	0.314036922231821	0.0001968409787661	0.0052609956948487	down
5067	248.798316761486	-1.0610239379774	0.110740781226523	-9.5811491144085	9.59711376742355e-22	7.02675634101794e-20	L5/L6-CC	Human	DOWN	human_down	chimp_up	RORA_L5/L6-CC	DOWN_RORA_L5/L6-CC	human_DOWN_RORA_L5/L6-CC	chimp_UP_RORA_L5/L6-CC	hg	pt	1.0610239379774	human_down_RORA_L5/L6-CC	chimp_up_RORA_L5/L6-CC	0.780642162981613	0.11790968745625	6.62067875696188	3.5755324188956e-11	8.25531053889181e-10	Chimp	UP	macaque_down	UP_RORA_L5/L6-CC	macaque_DOWN_RORA_L5/L6-CC	rm	-0.780642162981613	macaque_down_RORA_L5/L6-CC	up_RORA_L5/L6-CC	Exc	chimp_up_RORA_Exc	L5/L6-CC	chimp_up_rora_exc	up	RORA	ptr	Exc	Exc	EXT_11_L34	-0.536346250715022	0.536346250715022	0.0006467635381916	0.0060396970483404	down
5348	36.4176472658667	-1.33305205356804	0.261970947468369	-5.08854919391012	3.60813189584046e-07	5.68390468905083e-06	L5/L6-CC	Human	DOWN	human_down	chimp_up	RTN4R_L5/L6-CC	DOWN_RTN4R_L5/L6-CC	human_DOWN_RTN4R_L5/L6-CC	chimp_UP_RTN4R_L5/L6-CC	hg	pt	1.33305205356804	human_down_RTN4R_L5/L6-CC	chimp_up_RTN4R_L5/L6-CC	0.660814860990594	0.267953517449793	2.46615482894123	0.0136572286529678	0.0420859921483218	Chimp	UP	macaque_down	UP_RTN4R_L5/L6-CC	macaque_DOWN_RTN4R_L5/L6-CC	rm	-0.660814860990594	macaque_down_RTN4R_L5/L6-CC	up_RTN4R_L5/L6-CC	Exc	chimp_up_RTN4R_Exc	L5/L6-CC	chimp_up_rtn4r_exc	up	RTN4R	ptr	Exc	Exc	EXT_4_L56	-0.315083729625626	0.315083729625626	0.0001265636246309	0.0011031684871063	down
4828	10.6312643165653	3.47481175678128	0.618116156985687	5.62161612750359	1.89179263890394e-08	3.6450558397188e-07	L5/L6-CC	Human	UP	human_up	chimp_down	SCD_L5/L6-CC	UP_SCD_L5/L6-CC	human_UP_SCD_L5/L6-CC	chimp_DOWN_SCD_L5/L6-CC	hg	pt	-3.47481175678128	human_up_SCD_L5/L6-CC	chimp_down_SCD_L5/L6-CC	-2.02100872461755	0.701344492817942	-2.88162058063265	0.0039563582294013	0.0155696715544518	Chimp	DOWN	macaque_up	DOWN_SCD_L5/L6-CC	macaque_UP_SCD_L5/L6-CC	rm	2.02100872461755	macaque_up_SCD_L5/L6-CC	down_SCD_L5/L6-CC	Exc	chimp_down_SCD_Exc	L5/L6-CC	chimp_down_scd_exc	down	SCD	ptr	Exc	Exc	EXT_9_L6	-0.335034087497628	0.335034087497628	0.0005375086578055	0.003768061529295	down
4408	247.402819424508	0.547055876442613	0.112636305438406	4.8568343422962	1.19277301166243e-06	1.69804636699377e-05	L5/L6-CC	Human	UP	human_up	chimp_down	SCLT1_L5/L6-CC	UP_SCLT1_L5/L6-CC	human_UP_SCLT1_L5/L6-CC	chimp_DOWN_SCLT1_L5/L6-CC	hg	pt	-0.547055876442613	human_up_SCLT1_L5/L6-CC	chimp_down_SCLT1_L5/L6-CC	-0.929004901849076	0.116538847331363	-7.97163283422196	1.56591456398169e-15	6.2010216733675e-14	Chimp	DOWN	macaque_up	DOWN_SCLT1_L5/L6-CC	macaque_UP_SCLT1_L5/L6-CC	rm	0.929004901849076	macaque_up_SCLT1_L5/L6-CC	down_SCLT1_L5/L6-CC	Exc	chimp_down_SCLT1_Exc	L5/L6-CC	chimp_down_sclt1_exc	down	SCLT1	ptr	Exc	Exc	EXT_10_L34	-0.25611025343948	0.25611025343948	7.65590065046799e-06	0.0003676280725861	down
4253	145.025572140358	0.730921806552029	0.161040672993151	4.53874038754864	5.65912571777559e-06	7.06970898274043e-05	L5/L6-CC	Human	UP	human_up	chimp_down	SCN1A_L5/L6-CC	UP_SCN1A_L5/L6-CC	human_UP_SCN1A_L5/L6-CC	chimp_DOWN_SCN1A_L5/L6-CC	hg	pt	-0.730921806552029	human_up_SCN1A_L5/L6-CC	chimp_down_SCN1A_L5/L6-CC	-1.54881698406724	0.161049960968402	-9.61699695395218	6.77811365686249e-22	4.79655537551692e-20	Chimp	DOWN	macaque_up	DOWN_SCN1A_L5/L6-CC	macaque_UP_SCN1A_L5/L6-CC	rm	1.54881698406724	macaque_up_SCN1A_L5/L6-CC	down_SCN1A_L5/L6-CC	Exc	chimp_down_SCN1A_Exc	L5/L6-CC	chimp_down_scn1a_exc	down	SCN1A	ptr	Exc	Exc	EXT_6_L23	0.432178186217153	-0.432178186217153	0.0005297675594182	0.00705199347589	up
4253	145.025572140358	0.730921806552029	0.161040672993151	4.53874038754864	5.65912571777559e-06	7.06970898274043e-05	L5/L6-CC	Human	UP	human_up	chimp_down	SCN1A_L5/L6-CC	UP_SCN1A_L5/L6-CC	human_UP_SCN1A_L5/L6-CC	chimp_DOWN_SCN1A_L5/L6-CC	hg	pt	-0.730921806552029	human_up_SCN1A_L5/L6-CC	chimp_down_SCN1A_L5/L6-CC	-1.54881698406724	0.161049960968402	-9.61699695395218	6.77811365686249e-22	4.79655537551692e-20	Chimp	DOWN	macaque_up	DOWN_SCN1A_L5/L6-CC	macaque_UP_SCN1A_L5/L6-CC	rm	1.54881698406724	macaque_up_SCN1A_L5/L6-CC	down_SCN1A_L5/L6-CC	Exc	chimp_down_SCN1A_Exc	L5/L6-CC	chimp_down_scn1a_exc	down	SCN1A	ptr	Exc	Exc	EXT_4_L56	-0.380663827092429	0.380663827092429	0.0003147989733052	0.00226199119743	down
4281	24.4007844379092	-2.01182430966408	0.352081560775849	-5.71408597834777	1.10295226910406e-08	2.18001363987235e-07	L5/L6-CC	Human	DOWN	human_down	chimp_up	SGPP2_L5/L6-CC	DOWN_SGPP2_L5/L6-CC	human_DOWN_SGPP2_L5/L6-CC	chimp_UP_SGPP2_L5/L6-CC	hg	pt	2.01182430966408	human_down_SGPP2_L5/L6-CC	chimp_up_SGPP2_L5/L6-CC	1.23170132904429	0.354392571016307	3.47552807191214	0.000509848628754	0.0027908257498807	Chimp	UP	macaque_down	UP_SGPP2_L5/L6-CC	macaque_DOWN_SGPP2_L5/L6-CC	rm	-1.23170132904429	macaque_down_SGPP2_L5/L6-CC	up_SGPP2_L5/L6-CC	Exc	chimp_up_SGPP2_Exc	L5/L6-CC	chimp_up_sgpp2_exc	up	SGPP2	ptr	Exc	Exc	EXT_13_L45	0.26991369960141	-0.26991369960141	0.0001484780857674	0.0078862736620607	up
4863	17.9096430686475	-1.59875685232509	0.393880133176474	-4.05899337809146	4.9284711052642e-05	0.0004987707536817	L5/L6-CC	Human	DOWN	human_down	chimp_up	SLC22A10_L5/L6-CC	DOWN_SLC22A10_L5/L6-CC	human_DOWN_SLC22A10_L5/L6-CC	chimp_UP_SLC22A10_L5/L6-CC	hg	pt	1.59875685232509	human_down_SLC22A10_L5/L6-CC	chimp_up_SLC22A10_L5/L6-CC	1.11742122877955	0.414603300358326	2.69515758271535	0.0070355348958262	0.0248666705784324	Chimp	UP	macaque_down	UP_SLC22A10_L5/L6-CC	macaque_DOWN_SLC22A10_L5/L6-CC	rm	-1.11742122877955	macaque_down_SLC22A10_L5/L6-CC	up_SLC22A10_L5/L6-CC	Exc	chimp_up_SLC22A10_Exc	L5/L6-CC	chimp_up_slc22a10_exc	up	SLC22A10	ptr	Exc	Exc	EXT_11_L34	-0.436504428254819	0.436504428254819	0.000305376050649	0.0035312878769988	down
4863	17.9096430686475	-1.59875685232509	0.393880133176474	-4.05899337809146	4.9284711052642e-05	0.0004987707536817	L5/L6-CC	Human	DOWN	human_down	chimp_up	SLC22A10_L5/L6-CC	DOWN_SLC22A10_L5/L6-CC	human_DOWN_SLC22A10_L5/L6-CC	chimp_UP_SLC22A10_L5/L6-CC	hg	pt	1.59875685232509	human_down_SLC22A10_L5/L6-CC	chimp_up_SLC22A10_L5/L6-CC	1.11742122877955	0.414603300358326	2.69515758271535	0.0070355348958262	0.0248666705784324	Chimp	UP	macaque_down	UP_SLC22A10_L5/L6-CC	macaque_DOWN_SLC22A10_L5/L6-CC	rm	-1.11742122877955	macaque_down_SLC22A10_L5/L6-CC	up_SLC22A10_L5/L6-CC	Exc	chimp_up_SLC22A10_Exc	L5/L6-CC	chimp_up_slc22a10_exc	up	SLC22A10	ptr	Exc	Exc	EXT_6_L23	-0.60216134701536	0.60216134701536	0.0007374118721346	0.0088407537890697	down
5221	364.259732301225	-0.866986020141886	0.105223919314505	-8.23943857812922	1.73020604848017e-16	8.44541155258146e-15	L5/L6-CC	Human	DOWN	human_down	chimp_up	SLC39A11_L5/L6-CC	DOWN_SLC39A11_L5/L6-CC	human_DOWN_SLC39A11_L5/L6-CC	chimp_UP_SLC39A11_L5/L6-CC	hg	pt	0.866986020141886	human_down_SLC39A11_L5/L6-CC	chimp_up_SLC39A11_L5/L6-CC	1.15188032934209	0.116101699381944	9.92130464475552	3.36330834858259e-23	2.61617342257603e-21	Chimp	UP	macaque_down	UP_SLC39A11_L5/L6-CC	macaque_DOWN_SLC39A11_L5/L6-CC	rm	-1.15188032934209	macaque_down_SLC39A11_L5/L6-CC	up_SLC39A11_L5/L6-CC	Exc	chimp_up_SLC39A11_Exc	L5/L6-CC	chimp_up_slc39a11_exc	up	SLC39A11	ptr	Exc	Exc	EXT_5_L56	-0.329287849696277	0.329287849696277	2.95290495857234e-05	0.0010480181301483	down
5221	364.259732301225	-0.866986020141886	0.105223919314505	-8.23943857812922	1.73020604848017e-16	8.44541155258146e-15	L5/L6-CC	Human	DOWN	human_down	chimp_up	SLC39A11_L5/L6-CC	DOWN_SLC39A11_L5/L6-CC	human_DOWN_SLC39A11_L5/L6-CC	chimp_UP_SLC39A11_L5/L6-CC	hg	pt	0.866986020141886	human_down_SLC39A11_L5/L6-CC	chimp_up_SLC39A11_L5/L6-CC	1.15188032934209	0.116101699381944	9.92130464475552	3.36330834858259e-23	2.61617342257603e-21	Chimp	UP	macaque_down	UP_SLC39A11_L5/L6-CC	macaque_DOWN_SLC39A11_L5/L6-CC	rm	-1.15188032934209	macaque_down_SLC39A11_L5/L6-CC	up_SLC39A11_L5/L6-CC	Exc	chimp_up_SLC39A11_Exc	L5/L6-CC	chimp_up_slc39a11_exc	up	SLC39A11	ptr	Exc	Exc	EXT_11_L34	-0.371274165679801	0.371274165679801	1.13693665046201e-05	0.0003232148477742	down
5221	364.259732301225	-0.866986020141886	0.105223919314505	-8.23943857812922	1.73020604848017e-16	8.44541155258146e-15	L5/L6-CC	Human	DOWN	human_down	chimp_up	SLC39A11_L5/L6-CC	DOWN_SLC39A11_L5/L6-CC	human_DOWN_SLC39A11_L5/L6-CC	chimp_UP_SLC39A11_L5/L6-CC	hg	pt	0.866986020141886	human_down_SLC39A11_L5/L6-CC	chimp_up_SLC39A11_L5/L6-CC	1.15188032934209	0.116101699381944	9.92130464475552	3.36330834858259e-23	2.61617342257603e-21	Chimp	UP	macaque_down	UP_SLC39A11_L5/L6-CC	macaque_DOWN_SLC39A11_L5/L6-CC	rm	-1.15188032934209	macaque_down_SLC39A11_L5/L6-CC	up_SLC39A11_L5/L6-CC	Exc	chimp_up_SLC39A11_Exc	L5/L6-CC	chimp_up_slc39a11_exc	up	SLC39A11	ptr	Exc	Exc	EXT_2_L56	-0.413498415676852	0.413498415676852	8.54352720030542e-05	0.0029471588203136	down
5221	364.259732301225	-0.866986020141886	0.105223919314505	-8.23943857812922	1.73020604848017e-16	8.44541155258146e-15	L5/L6-CC	Human	DOWN	human_down	chimp_up	SLC39A11_L5/L6-CC	DOWN_SLC39A11_L5/L6-CC	human_DOWN_SLC39A11_L5/L6-CC	chimp_UP_SLC39A11_L5/L6-CC	hg	pt	0.866986020141886	human_down_SLC39A11_L5/L6-CC	chimp_up_SLC39A11_L5/L6-CC	1.15188032934209	0.116101699381944	9.92130464475552	3.36330834858259e-23	2.61617342257603e-21	Chimp	UP	macaque_down	UP_SLC39A11_L5/L6-CC	macaque_DOWN_SLC39A11_L5/L6-CC	rm	-1.15188032934209	macaque_down_SLC39A11_L5/L6-CC	up_SLC39A11_L5/L6-CC	Exc	chimp_up_SLC39A11_Exc	L5/L6-CC	chimp_up_slc39a11_exc	up	SLC39A11	ptr	Exc	Exc	EXT_6_L23	-0.969015689775667	0.969015689775667	3.87325477910078e-12	9.93150941046178e-09	down
4186	59.095618398968	0.786712777127178	0.20877725712965	3.76819193787297	0.0001644342507181	0.0014367842033962	L5/L6-CC	Human	UP	human_up	chimp_down	SLC8A1-AS1_L5/L6-CC	UP_SLC8A1-AS1_L5/L6-CC	human_UP_SLC8A1-AS1_L5/L6-CC	chimp_DOWN_SLC8A1-AS1_L5/L6-CC	hg	pt	-0.786712777127178	human_up_SLC8A1-AS1_L5/L6-CC	chimp_down_SLC8A1-AS1_L5/L6-CC	-1.06904245012899	0.219203248681295	-4.87694619746852	1.07740806867946e-06	1.16811253168084e-05	Chimp	DOWN	macaque_up	DOWN_SLC8A1-AS1_L5/L6-CC	macaque_UP_SLC8A1-AS1_L5/L6-CC	rm	1.06904245012899	macaque_up_SLC8A1-AS1_L5/L6-CC	down_SLC8A1-AS1_L5/L6-CC	Exc	chimp_down_SLC8A1-AS1_Exc	L5/L6-CC	chimp_down_slc8a1-as1_exc	down	SLC8A1-AS1	ptr	Exc	Exc	EXT_4_L56	-0.292945356433589	0.292945356433589	1.92032232749344e-05	0.000255707591363	down
5072	178.114639061909	-1.34081176029986	0.125646272105186	-10.6713214633012	1.38640462097639e-26	1.38970558435966e-24	L5/L6-CC	Human	DOWN	human_down	chimp_up	SMAD3_L5/L6-CC	DOWN_SMAD3_L5/L6-CC	human_DOWN_SMAD3_L5/L6-CC	chimp_UP_SMAD3_L5/L6-CC	hg	pt	1.34081176029986	human_down_SMAD3_L5/L6-CC	chimp_up_SMAD3_L5/L6-CC	1.35248622323686	0.141178838912588	9.5799500382225	9.70918923423895e-22	6.7729369170659e-20	Chimp	UP	macaque_down	UP_SMAD3_L5/L6-CC	macaque_DOWN_SMAD3_L5/L6-CC	rm	-1.35248622323686	macaque_down_SMAD3_L5/L6-CC	up_SMAD3_L5/L6-CC	Exc	chimp_up_SMAD3_Exc	L5/L6-CC	chimp_up_smad3_exc	up	SMAD3	ptr	Exc	Exc	EXT_6_L23	-0.271583336782136	0.271583336782136	0.0003908908042376	0.0057355815932241	down
4283	108.494520421305	-2.22969255348181	0.208488091350647	-10.694579911194	1.07907518740561e-26	1.09467627445244e-24	L5/L6-CC	Human	DOWN	human_down	chimp_up	SNED1_L5/L6-CC	DOWN_SNED1_L5/L6-CC	human_DOWN_SNED1_L5/L6-CC	chimp_UP_SNED1_L5/L6-CC	hg	pt	2.22969255348181	human_down_SNED1_L5/L6-CC	chimp_up_SNED1_L5/L6-CC	4.85104466735559	0.393264741633482	12.3353155108848	5.84594817557498e-35	1.09135501083448e-32	Chimp	UP	macaque_down	UP_SNED1_L5/L6-CC	macaque_DOWN_SNED1_L5/L6-CC	rm	-4.85104466735559	macaque_down_SNED1_L5/L6-CC	up_SNED1_L5/L6-CC	Exc	chimp_up_SNED1_Exc	L5/L6-CC	chimp_up_sned1_exc	up	SNED1	ptr	Exc	Exc	EXT_6_L23	0.39745876859343	-0.39745876859343	0.0003294152793079	0.0050719283049968	up
4220	326.818139845005	-1.38586383475956	0.100993584319745	-13.7222957685305	7.46632731369649e-43	1.67643935950198e-40	L5/L6-CC	Human	DOWN	human_down	chimp_up	ST6GAL2_L5/L6-CC	DOWN_ST6GAL2_L5/L6-CC	human_DOWN_ST6GAL2_L5/L6-CC	chimp_UP_ST6GAL2_L5/L6-CC	hg	pt	1.38586383475956	human_down_ST6GAL2_L5/L6-CC	chimp_up_ST6GAL2_L5/L6-CC	1.69755421171375	0.116474572742777	14.5744618051756	4.08327860620121e-48	1.86140528462223e-45	Chimp	UP	macaque_down	UP_ST6GAL2_L5/L6-CC	macaque_DOWN_ST6GAL2_L5/L6-CC	rm	-1.69755421171375	macaque_down_ST6GAL2_L5/L6-CC	up_ST6GAL2_L5/L6-CC	Exc	chimp_up_ST6GAL2_Exc	L5/L6-CC	chimp_up_st6gal2_exc	up	ST6GAL2	ptr	Exc	Exc	EXT_6_L23	-0.347760960938744	0.347760960938744	1.49154868256592e-05	0.0005339640161513	down
4773	344.878573475777	-0.527730689549643	0.0909613623552889	-5.80170168833183	6.56452736076276e-09	1.33995928188176e-07	L5/L6-CC	Human	DOWN	human_down	chimp_up	STXBP1_L5/L6-CC	DOWN_STXBP1_L5/L6-CC	human_DOWN_STXBP1_L5/L6-CC	chimp_UP_STXBP1_L5/L6-CC	hg	pt	0.527730689549643	human_down_STXBP1_L5/L6-CC	chimp_up_STXBP1_L5/L6-CC	0.503734833622461	0.0990853189811055	5.08384934117755	3.69861352769098e-07	4.4642994070073e-06	Chimp	UP	macaque_down	UP_STXBP1_L5/L6-CC	macaque_DOWN_STXBP1_L5/L6-CC	rm	-0.503734833622461	macaque_down_STXBP1_L5/L6-CC	up_STXBP1_L5/L6-CC	Exc	chimp_up_STXBP1_Exc	L5/L6-CC	chimp_up_stxbp1_exc	up	STXBP1	ptr	Exc	Exc	EXT_11_L34	0.259534332129729	-0.259534332129729	0.0009440911135696	0.0079878457313075	up
4584	720.267484678069	0.547131357744238	0.0722942871026324	7.56811332778625	3.78683571561802e-14	1.47958963923451e-12	L5/L6-CC	Human	UP	human_up	chimp_down	STXBP5_L5/L6-CC	UP_STXBP5_L5/L6-CC	human_UP_STXBP5_L5/L6-CC	chimp_DOWN_STXBP5_L5/L6-CC	hg	pt	-0.547131357744238	human_up_STXBP5_L5/L6-CC	chimp_down_STXBP5_L5/L6-CC	-0.718240284912001	0.0754269890943538	-9.52232474789009	1.6934748700086e-21	1.1526213333996e-19	Chimp	DOWN	macaque_up	DOWN_STXBP5_L5/L6-CC	macaque_UP_STXBP5_L5/L6-CC	rm	0.718240284912001	macaque_up_STXBP5_L5/L6-CC	down_STXBP5_L5/L6-CC	Exc	chimp_down_STXBP5_Exc	L5/L6-CC	chimp_down_stxbp5_exc	down	STXBP5	ptr	Exc	Exc	EXT_8_L6	-0.285407064585564	0.285407064585564	0.0012170149901093	0.0086229527450006	down
4584	720.267484678069	0.547131357744238	0.0722942871026324	7.56811332778625	3.78683571561802e-14	1.47958963923451e-12	L5/L6-CC	Human	UP	human_up	chimp_down	STXBP5_L5/L6-CC	UP_STXBP5_L5/L6-CC	human_UP_STXBP5_L5/L6-CC	chimp_DOWN_STXBP5_L5/L6-CC	hg	pt	-0.547131357744238	human_up_STXBP5_L5/L6-CC	chimp_down_STXBP5_L5/L6-CC	-0.718240284912001	0.0754269890943538	-9.52232474789009	1.6934748700086e-21	1.1526213333996e-19	Chimp	DOWN	macaque_up	DOWN_STXBP5_L5/L6-CC	macaque_UP_STXBP5_L5/L6-CC	rm	0.718240284912001	macaque_up_STXBP5_L5/L6-CC	down_STXBP5_L5/L6-CC	Exc	chimp_down_STXBP5_Exc	L5/L6-CC	chimp_down_stxbp5_exc	down	STXBP5	ptr	Exc	Exc	EXT_5_L56	-0.491506272419137	0.491506272419137	0.0002517956101225	0.0045940608914232	down
5364	73.3489868600948	0.517393950562389	0.19901906709912	2.59972050971731	0.0093299714225096	0.042770938968514	L5/L6-CC	Human	UP	human_up	chimp_down	SULT4A1_L5/L6-CC	UP_SULT4A1_L5/L6-CC	human_UP_SULT4A1_L5/L6-CC	chimp_DOWN_SULT4A1_L5/L6-CC	hg	pt	-0.517393950562389	human_up_SULT4A1_L5/L6-CC	chimp_down_SULT4A1_L5/L6-CC	-0.620778750874553	0.211406955997624	-2.9364159185071	0.0033202881695443	0.0135535794875902	Chimp	DOWN	macaque_up	DOWN_SULT4A1_L5/L6-CC	macaque_UP_SULT4A1_L5/L6-CC	rm	0.620778750874553	macaque_up_SULT4A1_L5/L6-CC	down_SULT4A1_L5/L6-CC	Exc	chimp_down_SULT4A1_Exc	L5/L6-CC	chimp_down_sult4a1_exc	down	SULT4A1	ptr	Exc	Exc	EXT_11_L34	0.27001292641675	-0.27001292641675	1.32374511173356e-06	6.6187255586678e-05	up
5088	721.266868729125	-1.16179527989792	0.082591262240488	-14.0668062017871	6.07517161997327e-45	1.4826940591355e-42	L5/L6-CC	Human	DOWN	human_down	chimp_up	SV2B_L5/L6-CC	DOWN_SV2B_L5/L6-CC	human_DOWN_SV2B_L5/L6-CC	chimp_UP_SV2B_L5/L6-CC	hg	pt	1.16179527989792	human_down_SV2B_L5/L6-CC	chimp_up_SV2B_L5/L6-CC	1.34949422964484	0.0895901806848652	15.0629702867963	2.83746827552326e-51	1.79419526247765e-48	Chimp	UP	macaque_down	UP_SV2B_L5/L6-CC	macaque_DOWN_SV2B_L5/L6-CC	rm	-1.34949422964484	macaque_down_SV2B_L5/L6-CC	up_SV2B_L5/L6-CC	Exc	chimp_up_SV2B_Exc	L5/L6-CC	chimp_up_sv2b_exc	up	SV2B	ptr	Exc	Exc	EXT_8_L6	-0.401417668476744	0.401417668476744	1.35091009341692e-07	1.36886054260341e-05	down
5088	721.266868729125	-1.16179527989792	0.082591262240488	-14.0668062017871	6.07517161997327e-45	1.4826940591355e-42	L5/L6-CC	Human	DOWN	human_down	chimp_up	SV2B_L5/L6-CC	DOWN_SV2B_L5/L6-CC	human_DOWN_SV2B_L5/L6-CC	chimp_UP_SV2B_L5/L6-CC	hg	pt	1.16179527989792	human_down_SV2B_L5/L6-CC	chimp_up_SV2B_L5/L6-CC	1.34949422964484	0.0895901806848652	15.0629702867963	2.83746827552326e-51	1.79419526247765e-48	Chimp	UP	macaque_down	UP_SV2B_L5/L6-CC	macaque_DOWN_SV2B_L5/L6-CC	rm	-1.34949422964484	macaque_down_SV2B_L5/L6-CC	up_SV2B_L5/L6-CC	Exc	chimp_up_SV2B_Exc	L5/L6-CC	chimp_up_sv2b_exc	up	SV2B	ptr	Exc	Exc	EXT_2_L56	-0.46006807794546	0.46006807794546	1.11419364279997e-05	0.000788203574214	down
4951	87.9344564187749	1.07392193048116	0.170192311291917	6.31004962756014	2.78946006060527e-10	6.88775768630392e-09	L5/L6-CC	Human	UP	human_up	chimp_down	TMEM120B_L5/L6-CC	UP_TMEM120B_L5/L6-CC	human_UP_TMEM120B_L5/L6-CC	chimp_DOWN_TMEM120B_L5/L6-CC	hg	pt	-1.07392193048116	human_up_TMEM120B_L5/L6-CC	chimp_down_TMEM120B_L5/L6-CC	-0.8467459536611	0.186719180133621	-4.53486328000768	5.76408111037177e-06	5.34472648654245e-05	Chimp	DOWN	macaque_up	DOWN_TMEM120B_L5/L6-CC	macaque_UP_TMEM120B_L5/L6-CC	rm	0.8467459536611	macaque_up_TMEM120B_L5/L6-CC	down_TMEM120B_L5/L6-CC	Exc	chimp_down_TMEM120B_Exc	L5/L6-CC	chimp_down_tmem120b_exc	down	TMEM120B	ptr	Exc	Exc	EXT_2_L56	-0.266568997758018	0.266568997758018	1.02896943981385e-06	0.0001956607490752	down
4838	30.0965824593005	-1.0007763464389	0.266094405102557	-3.76098229518651	0.000169247410401	0.0014691373150276	L5/L6-CC	Human	DOWN	human_down	chimp_up	TOLLIP_L5/L6-CC	DOWN_TOLLIP_L5/L6-CC	human_DOWN_TOLLIP_L5/L6-CC	chimp_UP_TOLLIP_L5/L6-CC	hg	pt	1.0007763464389	human_down_TOLLIP_L5/L6-CC	chimp_up_TOLLIP_L5/L6-CC	1.57772277885426	0.335323710464932	4.7050737231397	2.53774232024635e-06	2.5431914601978e-05	Chimp	UP	macaque_down	UP_TOLLIP_L5/L6-CC	macaque_DOWN_TOLLIP_L5/L6-CC	rm	-1.57772277885426	macaque_down_TOLLIP_L5/L6-CC	up_TOLLIP_L5/L6-CC	Exc	chimp_up_TOLLIP_Exc	L5/L6-CC	chimp_up_tollip_exc	up	TOLLIP	ptr	Exc	Exc	EXT_5_L56	0.263868792284309	-0.263868792284309	5.31416293620846e-06	0.0003196165849183	up
4838	30.0965824593005	-1.0007763464389	0.266094405102557	-3.76098229518651	0.000169247410401	0.0014691373150276	L5/L6-CC	Human	DOWN	human_down	chimp_up	TOLLIP_L5/L6-CC	DOWN_TOLLIP_L5/L6-CC	human_DOWN_TOLLIP_L5/L6-CC	chimp_UP_TOLLIP_L5/L6-CC	hg	pt	1.0007763464389	human_down_TOLLIP_L5/L6-CC	chimp_up_TOLLIP_L5/L6-CC	1.57772277885426	0.335323710464932	4.7050737231397	2.53774232024635e-06	2.5431914601978e-05	Chimp	UP	macaque_down	UP_TOLLIP_L5/L6-CC	macaque_DOWN_TOLLIP_L5/L6-CC	rm	-1.57772277885426	macaque_down_TOLLIP_L5/L6-CC	up_TOLLIP_L5/L6-CC	Exc	chimp_up_TOLLIP_Exc	L5/L6-CC	chimp_up_tollip_exc	up	TOLLIP	ptr	Exc	Exc	EXT_11_L34	0.260755256203841	-0.260755256203841	2.64033811546046e-07	2.13403709788995e-05	up
4110	128.614404525448	-0.657321964297365	0.133821116940584	-4.91194498540326	9.01773578516421e-07	1.32051017932318e-05	L5/L6-CC	Human	DOWN	human_down	chimp_up	TPM3_L5/L6-CC	DOWN_TPM3_L5/L6-CC	human_DOWN_TPM3_L5/L6-CC	chimp_UP_TPM3_L5/L6-CC	hg	pt	0.657321964297365	human_down_TPM3_L5/L6-CC	chimp_up_TPM3_L5/L6-CC	0.98753767862825	0.156828028810028	6.29694631834271	3.03566348611018e-10	6.10935068323735e-09	Chimp	UP	macaque_down	UP_TPM3_L5/L6-CC	macaque_DOWN_TPM3_L5/L6-CC	rm	-0.98753767862825	macaque_down_TPM3_L5/L6-CC	up_TPM3_L5/L6-CC	Exc	chimp_up_TPM3_Exc	L5/L6-CC	chimp_up_tpm3_exc	up	TPM3	ptr	Exc	Exc	EXT_4_L56	0.28691776695359	-0.28691776695359	5.86761783048601e-06	0.0001030633939594	up
4750	186.857995258288	3.28710610794975	0.201689635572164	16.2978434594554	1.02236199904915e-59	5.06369884234933e-57	L5/L6-CC	Human	UP	human_up	chimp_down	TRPM3_L5/L6-CC	UP_TRPM3_L5/L6-CC	human_UP_TRPM3_L5/L6-CC	chimp_DOWN_TRPM3_L5/L6-CC	hg	pt	-3.28710610794975	human_up_TRPM3_L5/L6-CC	chimp_down_TRPM3_L5/L6-CC	-1.91686543972973	0.215903134031195	-8.87835856728584	6.78542024972913e-19	3.76792656473627e-17	Chimp	DOWN	macaque_up	DOWN_TRPM3_L5/L6-CC	macaque_UP_TRPM3_L5/L6-CC	rm	1.91686543972973	macaque_up_TRPM3_L5/L6-CC	down_TRPM3_L5/L6-CC	Exc	chimp_down_TRPM3_Exc	L5/L6-CC	chimp_down_trpm3_exc	down	TRPM3	ptr	Exc	Exc	EXT_11_L34	-0.254781681036427	0.254781681036427	0.0003323774220558	0.0037538653228777	down
4750	186.857995258288	3.28710610794975	0.201689635572164	16.2978434594554	1.02236199904915e-59	5.06369884234933e-57	L5/L6-CC	Human	UP	human_up	chimp_down	TRPM3_L5/L6-CC	UP_TRPM3_L5/L6-CC	human_UP_TRPM3_L5/L6-CC	chimp_DOWN_TRPM3_L5/L6-CC	hg	pt	-3.28710610794975	human_up_TRPM3_L5/L6-CC	chimp_down_TRPM3_L5/L6-CC	-1.91686543972973	0.215903134031195	-8.87835856728584	6.78542024972913e-19	3.76792656473627e-17	Chimp	DOWN	macaque_up	DOWN_TRPM3_L5/L6-CC	macaque_UP_TRPM3_L5/L6-CC	rm	1.91686543972973	macaque_up_TRPM3_L5/L6-CC	down_TRPM3_L5/L6-CC	Exc	chimp_down_TRPM3_Exc	L5/L6-CC	chimp_down_trpm3_exc	down	TRPM3	ptr	Exc	Exc	EXT_4_L56	-0.351701843167305	0.351701843167305	2.9851696399136e-10	1.1544819107405e-07	down
4750	186.857995258288	3.28710610794975	0.201689635572164	16.2978434594554	1.02236199904915e-59	5.06369884234933e-57	L5/L6-CC	Human	UP	human_up	chimp_down	TRPM3_L5/L6-CC	UP_TRPM3_L5/L6-CC	human_UP_TRPM3_L5/L6-CC	chimp_DOWN_TRPM3_L5/L6-CC	hg	pt	-3.28710610794975	human_up_TRPM3_L5/L6-CC	chimp_down_TRPM3_L5/L6-CC	-1.91686543972973	0.215903134031195	-8.87835856728584	6.78542024972913e-19	3.76792656473627e-17	Chimp	DOWN	macaque_up	DOWN_TRPM3_L5/L6-CC	macaque_UP_TRPM3_L5/L6-CC	rm	1.91686543972973	macaque_up_TRPM3_L5/L6-CC	down_TRPM3_L5/L6-CC	Exc	chimp_down_TRPM3_Exc	L5/L6-CC	chimp_down_trpm3_exc	down	TRPM3	ptr	Exc	Exc	EXT_2_L56	-0.388373752703044	0.388373752703044	9.09282078394571e-06	0.0007017217147852	down
4750	186.857995258288	3.28710610794975	0.201689635572164	16.2978434594554	1.02236199904915e-59	5.06369884234933e-57	L5/L6-CC	Human	UP	human_up	chimp_down	TRPM3_L5/L6-CC	UP_TRPM3_L5/L6-CC	human_UP_TRPM3_L5/L6-CC	chimp_DOWN_TRPM3_L5/L6-CC	hg	pt	-3.28710610794975	human_up_TRPM3_L5/L6-CC	chimp_down_TRPM3_L5/L6-CC	-1.91686543972973	0.215903134031195	-8.87835856728584	6.78542024972913e-19	3.76792656473627e-17	Chimp	DOWN	macaque_up	DOWN_TRPM3_L5/L6-CC	macaque_UP_TRPM3_L5/L6-CC	rm	1.91686543972973	macaque_up_TRPM3_L5/L6-CC	down_TRPM3_L5/L6-CC	Exc	chimp_down_TRPM3_Exc	L5/L6-CC	chimp_down_trpm3_exc	down	TRPM3	ptr	Exc	Exc	EXT_6_L23	-0.643373647954429	0.643373647954429	5.648565342659e-06	0.0002627415439318	down
4953	23.1057059718419	1.47963994575154	0.342817949714435	4.31610989734951	1.58802940293747e-05	0.0001793589211634	L5/L6-CC	Human	UP	human_up	chimp_down	UBC_L5/L6-CC	UP_UBC_L5/L6-CC	human_UP_UBC_L5/L6-CC	chimp_DOWN_UBC_L5/L6-CC	hg	pt	-1.47963994575154	human_up_UBC_L5/L6-CC	chimp_down_UBC_L5/L6-CC	-1.28260951541148	0.371683144117782	-3.45081431781324	0.0005588979450068	0.0030205452214019	Chimp	DOWN	macaque_up	DOWN_UBC_L5/L6-CC	macaque_UP_UBC_L5/L6-CC	rm	1.28260951541148	macaque_up_UBC_L5/L6-CC	down_UBC_L5/L6-CC	Exc	chimp_down_UBC_Exc	L5/L6-CC	chimp_down_ubc_exc	down	UBC	ptr	Exc	Exc	EXT_6_L23	0.41274345884706	-0.41274345884706	8.43397534431775e-06	0.0003559797041933	up
4483	118.979712869272	-0.641927004008058	0.142662360041863	-4.49962417430703	6.80737061536438e-06	8.31298920686991e-05	L5/L6-CC	Human	DOWN	human_down	chimp_up	UBE2B_L5/L6-CC	DOWN_UBE2B_L5/L6-CC	human_DOWN_UBE2B_L5/L6-CC	chimp_UP_UBE2B_L5/L6-CC	hg	pt	0.641927004008058	human_down_UBE2B_L5/L6-CC	chimp_up_UBE2B_L5/L6-CC	0.581704813651867	0.157297086614285	3.69812833900917	0.0002171950738773	0.0013296245590702	Chimp	UP	macaque_down	UP_UBE2B_L5/L6-CC	macaque_DOWN_UBE2B_L5/L6-CC	rm	-0.581704813651867	macaque_down_UBE2B_L5/L6-CC	up_UBE2B_L5/L6-CC	Exc	chimp_up_UBE2B_Exc	L5/L6-CC	chimp_up_ube2b_exc	up	UBE2B	ptr	Exc	Exc	EXT_10_L34	0.339475273785101	-0.339475273785101	1.36623639919438e-05	0.0005605986629211	up
5354	63.2503013150868	1.02935292774914	0.203707242845712	5.05309930746435	4.34697728446107e-07	6.75305327217016e-06	L5/L6-CC	Human	UP	human_up	chimp_down	YWHAH_L5/L6-CC	UP_YWHAH_L5/L6-CC	human_UP_YWHAH_L5/L6-CC	chimp_DOWN_YWHAH_L5/L6-CC	hg	pt	-1.02935292774914	human_up_YWHAH_L5/L6-CC	chimp_down_YWHAH_L5/L6-CC	-0.553532484122196	0.228322332819527	-2.42434665626741	0.0153359585059293	0.0459726959218883	Chimp	DOWN	macaque_up	DOWN_YWHAH_L5/L6-CC	macaque_UP_YWHAH_L5/L6-CC	rm	0.553532484122196	macaque_up_YWHAH_L5/L6-CC	down_YWHAH_L5/L6-CC	Exc	chimp_down_YWHAH_Exc	L5/L6-CC	chimp_down_ywhah_exc	down	YWHAH	ptr	Exc	Exc	EXT_6_L23	0.40716163381453	-0.40716163381453	3.03972431762383e-06	0.0001732051803539	up
5354	63.2503013150868	1.02935292774914	0.203707242845712	5.05309930746435	4.34697728446107e-07	6.75305327217016e-06	L5/L6-CC	Human	UP	human_up	chimp_down	YWHAH_L5/L6-CC	UP_YWHAH_L5/L6-CC	human_UP_YWHAH_L5/L6-CC	chimp_DOWN_YWHAH_L5/L6-CC	hg	pt	-1.02935292774914	human_up_YWHAH_L5/L6-CC	chimp_down_YWHAH_L5/L6-CC	-0.553532484122196	0.228322332819527	-2.42434665626741	0.0153359585059293	0.0459726959218883	Chimp	DOWN	macaque_up	DOWN_YWHAH_L5/L6-CC	macaque_UP_YWHAH_L5/L6-CC	rm	0.553532484122196	macaque_up_YWHAH_L5/L6-CC	down_YWHAH_L5/L6-CC	Exc	chimp_down_YWHAH_Exc	L5/L6-CC	chimp_down_ywhah_exc	down	YWHAH	ptr	Exc	Exc	EXT_9_L6	0.380423590245183	-0.380423590245183	0.0010784303779907	0.0065558638676204	up
4890	161.387820797606	-1.46380289974572	0.140485009978268	-10.4196376536697	2.01720238124408e-25	1.85626710929783e-23	L5/L6-CC	Human	DOWN	human_down	chimp_up	ZBTB16_L5/L6-CC	DOWN_ZBTB16_L5/L6-CC	human_DOWN_ZBTB16_L5/L6-CC	chimp_UP_ZBTB16_L5/L6-CC	hg	pt	1.46380289974572	human_down_ZBTB16_L5/L6-CC	chimp_up_ZBTB16_L5/L6-CC	0.714180298083349	0.141728888242592	5.03905948137342	4.67825087497569e-07	5.48791583789787e-06	Chimp	UP	macaque_down	UP_ZBTB16_L5/L6-CC	macaque_DOWN_ZBTB16_L5/L6-CC	rm	-0.714180298083349	macaque_down_ZBTB16_L5/L6-CC	up_ZBTB16_L5/L6-CC	Exc	chimp_up_ZBTB16_Exc	L5/L6-CC	chimp_up_zbtb16_exc	up	ZBTB16	ptr	Exc	Exc	EXT_10_L34	0.292907671074926	-0.292907671074926	9.80929668555083e-05	0.002200527452174	up
4890	161.387820797606	-1.46380289974572	0.140485009978268	-10.4196376536697	2.01720238124408e-25	1.85626710929783e-23	L5/L6-CC	Human	DOWN	human_down	chimp_up	ZBTB16_L5/L6-CC	DOWN_ZBTB16_L5/L6-CC	human_DOWN_ZBTB16_L5/L6-CC	chimp_UP_ZBTB16_L5/L6-CC	hg	pt	1.46380289974572	human_down_ZBTB16_L5/L6-CC	chimp_up_ZBTB16_L5/L6-CC	0.714180298083349	0.141728888242592	5.03905948137342	4.67825087497569e-07	5.48791583789787e-06	Chimp	UP	macaque_down	UP_ZBTB16_L5/L6-CC	macaque_DOWN_ZBTB16_L5/L6-CC	rm	-0.714180298083349	macaque_down_ZBTB16_L5/L6-CC	up_ZBTB16_L5/L6-CC	Exc	chimp_up_ZBTB16_Exc	L5/L6-CC	chimp_up_zbtb16_exc	up	ZBTB16	ptr	Exc	Exc	EXT_5_L56	-0.562075490743143	0.562075490743143	3.63083515387225e-06	0.0002474352032808	down
4890	161.387820797606	-1.46380289974572	0.140485009978268	-10.4196376536697	2.01720238124408e-25	1.85626710929783e-23	L5/L6-CC	Human	DOWN	human_down	chimp_up	ZBTB16_L5/L6-CC	DOWN_ZBTB16_L5/L6-CC	human_DOWN_ZBTB16_L5/L6-CC	chimp_UP_ZBTB16_L5/L6-CC	hg	pt	1.46380289974572	human_down_ZBTB16_L5/L6-CC	chimp_up_ZBTB16_L5/L6-CC	0.714180298083349	0.141728888242592	5.03905948137342	4.67825087497569e-07	5.48791583789787e-06	Chimp	UP	macaque_down	UP_ZBTB16_L5/L6-CC	macaque_DOWN_ZBTB16_L5/L6-CC	rm	-0.714180298083349	macaque_down_ZBTB16_L5/L6-CC	up_ZBTB16_L5/L6-CC	Exc	chimp_up_ZBTB16_Exc	L5/L6-CC	chimp_up_zbtb16_exc	up	ZBTB16	ptr	Exc	Exc	EXT_2_L56	-0.820225088060725	0.820225088060725	2.68516740841501e-09	3.41917709927246e-06	down
4712	206.311978995072	1.00167008036771	0.147109185758236	6.80902470641019	9.82626052189397e-12	2.88282625764276e-10	L5/L6-CC	Human	UP	human_up	chimp_down	ZFPM2_L5/L6-CC	UP_ZFPM2_L5/L6-CC	human_UP_ZFPM2_L5/L6-CC	chimp_DOWN_ZFPM2_L5/L6-CC	hg	pt	-1.00167008036771	human_up_ZFPM2_L5/L6-CC	chimp_down_ZFPM2_L5/L6-CC	-1.28527930098367	0.151254337176656	-8.49747071703832	1.93766361425024e-17	9.40150548676563e-16	Chimp	DOWN	macaque_up	DOWN_ZFPM2_L5/L6-CC	macaque_UP_ZFPM2_L5/L6-CC	rm	1.28527930098367	macaque_up_ZFPM2_L5/L6-CC	down_ZFPM2_L5/L6-CC	Exc	chimp_down_ZFPM2_Exc	L5/L6-CC	chimp_down_zfpm2_exc	down	ZFPM2	ptr	Exc	Exc	EXT_4_L56	-0.364344238938873	0.364344238938873	2.89020084035136e-09	4.85062952357082e-07	down
4764	80.0659620902482	-1.21183274218656	0.173281343568384	-6.99344036254152	2.6822591019685e-12	8.27275517896512e-11	L5/L6-CC	Human	DOWN	human_down	chimp_up	ZNF483_L5/L6-CC	DOWN_ZNF483_L5/L6-CC	human_DOWN_ZNF483_L5/L6-CC	chimp_UP_ZNF483_L5/L6-CC	hg	pt	1.21183274218656	human_down_ZNF483_L5/L6-CC	chimp_up_ZNF483_L5/L6-CC	1.61074045304414	0.21013179327932	7.6653819391483	1.78299809856551e-14	6.19686679575908e-13	Chimp	UP	macaque_down	UP_ZNF483_L5/L6-CC	macaque_DOWN_ZNF483_L5/L6-CC	rm	-1.61074045304414	macaque_down_ZNF483_L5/L6-CC	up_ZNF483_L5/L6-CC	Exc	chimp_up_ZNF483_Exc	L5/L6-CC	chimp_up_znf483_exc	up	ZNF483	ptr	Exc	Exc	EXT_11_L34	0.487266962340446	-0.487266962340446	2.74034612128641e-10	1.46898494754046e-07	up
5810	85.6301462999235	0.842163664385244	0.180010643936397	4.67841037601535	2.89107486502094e-06	5.86791709315747e-05	IN-SV2C	Human	UP	human_up	chimp_down	ACTB_IN-SV2C	UP_ACTB_IN-SV2C	human_UP_ACTB_IN-SV2C	chimp_DOWN_ACTB_IN-SV2C	hg	pt	-0.842163664385244	human_up_ACTB_IN-SV2C	chimp_down_ACTB_IN-SV2C	-0.631025228615504	0.178814572274212	-3.52893626391828	0.0004172336052986	0.002148998258437	Chimp	DOWN	macaque_up	DOWN_ACTB_IN-SV2C	macaque_UP_ACTB_IN-SV2C	rm	0.631025228615504	macaque_up_ACTB_IN-SV2C	down_ACTB_IN-SV2C	Inh	chimp_down_ACTB_Inh	IN-SV2C	chimp_down_actb_inh	down	ACTB	ptr	Inh	Inh	INT_1_KIT	0.305292183100336	-0.305292183100336	5.8144788210009e-06	0.0002584212809333	up
6330	127.141110415315	-0.655647947450467	0.139186176234795	-4.71058236663135	2.47009945275624e-06	5.10819055595181e-05	IN-SV2C	Human	DOWN	human_down	chimp_up	ATCAY_IN-SV2C	DOWN_ATCAY_IN-SV2C	human_DOWN_ATCAY_IN-SV2C	chimp_UP_ATCAY_IN-SV2C	hg	pt	0.655647947450467	human_down_ATCAY_IN-SV2C	chimp_up_ATCAY_IN-SV2C	1.3848150167324	0.149622256996548	9.2554078820262	2.13414009666827e-20	1.38983396078691e-18	Chimp	UP	macaque_down	UP_ATCAY_IN-SV2C	macaque_DOWN_ATCAY_IN-SV2C	rm	-1.3848150167324	macaque_down_ATCAY_IN-SV2C	up_ATCAY_IN-SV2C	Inh	chimp_up_ATCAY_Inh	IN-SV2C	chimp_up_atcay_inh	up	ATCAY	ptr	Inh	Inh	INT_1_KIT	-0.405048246506359	0.405048246506359	3.12827848587437e-06	0.0001731374256332	down
5396	97.3393185092638	0.538068551328605	0.20021415019184	2.68746515075503	0.0071996614605016	0.0444764639508794	IN-SV2C	Human	UP	human_up	chimp_down	CAMK2N1_IN-SV2C	UP_CAMK2N1_IN-SV2C	human_UP_CAMK2N1_IN-SV2C	chimp_DOWN_CAMK2N1_IN-SV2C	hg	pt	-0.538068551328605	human_up_CAMK2N1_IN-SV2C	chimp_down_CAMK2N1_IN-SV2C	-1.0264535273934	0.189107523742507	-5.42788307455734	5.7026376691176e-08	7.45988702549059e-07	Chimp	DOWN	macaque_up	DOWN_CAMK2N1_IN-SV2C	macaque_UP_CAMK2N1_IN-SV2C	rm	1.0264535273934	macaque_up_CAMK2N1_IN-SV2C	down_CAMK2N1_IN-SV2C	Inh	chimp_down_CAMK2N1_Inh	IN-SV2C	chimp_down_camk2n1_inh	down	CAMK2N1	ptr	Inh	Inh	INT_4_VIP_CR	0.273779074702335	-0.273779074702335	0.0001920685032934	0.0014304599074549	up
5562	670.986004438188	-0.626083961303609	0.0976560664370495	-6.41111181461718	1.44462190522639e-10	7.34386739437071e-09	IN-SV2C	Human	DOWN	human_down	chimp_up	CHL1_IN-SV2C	DOWN_CHL1_IN-SV2C	human_DOWN_CHL1_IN-SV2C	chimp_UP_CHL1_IN-SV2C	hg	pt	0.626083961303609	human_down_CHL1_IN-SV2C	chimp_up_CHL1_IN-SV2C	0.871258887967921	0.0974570067591557	8.93993071345862	3.89414452155184e-19	2.23806912597931e-17	Chimp	UP	macaque_down	UP_CHL1_IN-SV2C	macaque_DOWN_CHL1_IN-SV2C	rm	-0.871258887967921	macaque_down_CHL1_IN-SV2C	up_CHL1_IN-SV2C	Inh	chimp_up_CHL1_Inh	IN-SV2C	chimp_up_chl1_inh	up	CHL1	ptr	Inh	Inh	INT_5_SST	-0.612726371	0.612726371	6.64e-07	8.52e-05	down
6373	27.8046928008214	1.06013628916664	0.29446240894421	3.60024321259796	0.0003179196660673	0.0035415474333962	IN-SV2C	Human	UP	human_up	chimp_down	CST3_IN-SV2C	UP_CST3_IN-SV2C	human_UP_CST3_IN-SV2C	chimp_DOWN_CST3_IN-SV2C	hg	pt	-1.06013628916664	human_up_CST3_IN-SV2C	chimp_down_CST3_IN-SV2C	-0.952319903420936	0.288987194937741	-3.29537059116444	0.0009829196280949	0.0044454341812462	Chimp	DOWN	macaque_up	DOWN_CST3_IN-SV2C	macaque_UP_CST3_IN-SV2C	rm	0.952319903420936	macaque_up_CST3_IN-SV2C	down_CST3_IN-SV2C	Inh	chimp_down_CST3_Inh	IN-SV2C	chimp_down_cst3_inh	down	CST3	ptr	Inh	Inh	INT_1_KIT	0.378838206950316	-0.378838206950316	9.39250512820552e-08	1.7585967048555e-05	up
5847	386.989890097155	-0.649519984473176	0.0926013488120768	-7.01415252375316	2.31346914778749e-12	1.58279847527794e-10	IN-SV2C	Human	DOWN	human_down	chimp_up	DYNC1I1_IN-SV2C	DOWN_DYNC1I1_IN-SV2C	human_DOWN_DYNC1I1_IN-SV2C	chimp_UP_DYNC1I1_IN-SV2C	hg	pt	0.649519984473176	human_down_DYNC1I1_IN-SV2C	chimp_up_DYNC1I1_IN-SV2C	0.914891076485399	0.0924529689582806	9.89574576991945	4.34360784097882e-23	3.64015103326652e-21	Chimp	UP	macaque_down	UP_DYNC1I1_IN-SV2C	macaque_DOWN_DYNC1I1_IN-SV2C	rm	-0.914891076485399	macaque_down_DYNC1I1_IN-SV2C	up_DYNC1I1_IN-SV2C	Inh	chimp_up_DYNC1I1_Inh	IN-SV2C	chimp_up_dync1i1_inh	up	DYNC1I1	ptr	Inh	Inh	INT_5_SST	-0.438187831	0.438187831	3.54e-05	0.001069468	down
5664	119.196566023124	-0.505582607169575	0.190213588492816	-2.65797312997262	0.0078612160420122	0.0475612260168904	IN-SV2C	Human	DOWN	human_down	chimp_up	ELOVL6_IN-SV2C	DOWN_ELOVL6_IN-SV2C	human_DOWN_ELOVL6_IN-SV2C	chimp_UP_ELOVL6_IN-SV2C	hg	pt	0.505582607169575	human_down_ELOVL6_IN-SV2C	chimp_up_ELOVL6_IN-SV2C	0.658661387399276	0.188186307268067	3.50004948267053	0.0004651718002088	0.0023589413735279	Chimp	UP	macaque_down	UP_ELOVL6_IN-SV2C	macaque_DOWN_ELOVL6_IN-SV2C	rm	-0.658661387399276	macaque_down_ELOVL6_IN-SV2C	up_ELOVL6_IN-SV2C	Inh	chimp_up_ELOVL6_Inh	IN-SV2C	chimp_up_elovl6_inh	up	ELOVL6	ptr	Inh	Inh	INT_4_VIP_CR	-0.347585215966915	0.347585215966915	5.5363916158627e-10	1.54769437734708e-07	down
6020	163.18527128138	-0.618805415358692	0.129406501878123	-4.78187267546641	1.73669672069736e-06	3.68431009739672e-05	IN-SV2C	Human	DOWN	human_down	chimp_up	ELP4_IN-SV2C	DOWN_ELP4_IN-SV2C	human_DOWN_ELP4_IN-SV2C	chimp_UP_ELP4_IN-SV2C	hg	pt	0.618805415358692	human_down_ELP4_IN-SV2C	chimp_up_ELP4_IN-SV2C	0.872703303585926	0.128950691996873	6.76772873469412	1.30819733370669e-11	3.06777379203123e-10	Chimp	UP	macaque_down	UP_ELP4_IN-SV2C	macaque_DOWN_ELP4_IN-SV2C	rm	-0.872703303585926	macaque_down_ELP4_IN-SV2C	up_ELP4_IN-SV2C	Inh	chimp_up_ELP4_Inh	IN-SV2C	chimp_up_elp4_inh	up	ELP4	ptr	Inh	Inh	INT_5_SST	-0.279790326	0.279790326	4.85e-07	7.06e-05	down
5429	108.570558760319	-1.70608016565473	0.163799330070894	-10.4156724262323	2.1030609475209e-25	5.0375356208333e-23	IN-SV2C	Human	DOWN	human_down	chimp_up	FLG-AS1_IN-SV2C	DOWN_FLG-AS1_IN-SV2C	human_DOWN_FLG-AS1_IN-SV2C	chimp_UP_FLG-AS1_IN-SV2C	hg	pt	1.70608016565473	human_down_FLG-AS1_IN-SV2C	chimp_up_FLG-AS1_IN-SV2C	3.49237481660957	0.22861242766039	15.276399679363	1.09843963660534e-52	7.00172053211917e-50	Chimp	UP	macaque_down	UP_FLG-AS1_IN-SV2C	macaque_DOWN_FLG-AS1_IN-SV2C	rm	-3.49237481660957	macaque_down_FLG-AS1_IN-SV2C	up_FLG-AS1_IN-SV2C	Inh	chimp_up_FLG-AS1_Inh	IN-SV2C	chimp_up_flg-as1_inh	up	FLG-AS1	ptr	Inh	Inh	INT_4_VIP_CR	0.307236483673623	-0.307236483673623	6.06740859558556e-05	0.0005982410621221	up
5654	224.945777202675	0.642434842167087	0.120584924337156	5.32765472714347	9.94890174410668e-08	2.83612789302485e-06	IN-SV2C	Human	UP	human_up	chimp_down	HNRNPDL_IN-SV2C	UP_HNRNPDL_IN-SV2C	human_UP_HNRNPDL_IN-SV2C	chimp_DOWN_HNRNPDL_IN-SV2C	hg	pt	-0.642434842167087	human_up_HNRNPDL_IN-SV2C	chimp_down_HNRNPDL_IN-SV2C	-1.20728200495005	0.111885297096507	-10.7903543743438	3.82312480038888e-27	4.70289065357778e-25	Chimp	DOWN	macaque_up	DOWN_HNRNPDL_IN-SV2C	macaque_UP_HNRNPDL_IN-SV2C	rm	1.20728200495005	macaque_up_HNRNPDL_IN-SV2C	down_HNRNPDL_IN-SV2C	Inh	chimp_down_HNRNPDL_Inh	IN-SV2C	chimp_down_hnrnpdl_inh	down	HNRNPDL	ptr	Inh	Inh	INT_5_SST	-0.263825071	0.263825071	0.000681611	0.007358838	down
5770	96.1760251507014	0.894443845735077	0.170520635264979	5.2453701239452	1.55968897815874e-07	4.24711327054171e-06	IN-SV2C	Human	UP	human_up	chimp_down	HSP90AB1_IN-SV2C	UP_HSP90AB1_IN-SV2C	human_UP_HSP90AB1_IN-SV2C	chimp_DOWN_HSP90AB1_IN-SV2C	hg	pt	-0.894443845735077	human_up_HSP90AB1_IN-SV2C	chimp_down_HSP90AB1_IN-SV2C	-0.623230949079148	0.17039030048503	-3.65766682319985	0.0002545215990916	0.0014044758228997	Chimp	DOWN	macaque_up	DOWN_HSP90AB1_IN-SV2C	macaque_UP_HSP90AB1_IN-SV2C	rm	0.623230949079148	macaque_up_HSP90AB1_IN-SV2C	down_HSP90AB1_IN-SV2C	Inh	chimp_down_HSP90AB1_Inh	IN-SV2C	chimp_down_hsp90ab1_inh	down	HSP90AB1	ptr	Inh	Inh	INT_1_KIT	0.276650766195763	-0.276650766195763	2.60588132129969e-05	0.000737745055941	up
6247	15.065308854314	1.32027137302915	0.475733311103274	2.7752342377861	0.005516196246849	0.0361148095587166	IN-SV2C	Human	UP	human_up	chimp_down	HYDIN_IN-SV2C	UP_HYDIN_IN-SV2C	human_UP_HYDIN_IN-SV2C	chimp_DOWN_HYDIN_IN-SV2C	hg	pt	-1.32027137302915	human_up_HYDIN_IN-SV2C	chimp_down_HYDIN_IN-SV2C	-1.41559267881187	0.462612000552725	-3.05999990731009	0.0022133705998218	0.0087302176199609	Chimp	DOWN	macaque_up	DOWN_HYDIN_IN-SV2C	macaque_UP_HYDIN_IN-SV2C	rm	1.41559267881187	macaque_up_HYDIN_IN-SV2C	down_HYDIN_IN-SV2C	Inh	chimp_down_HYDIN_Inh	IN-SV2C	chimp_down_hydin_inh	down	HYDIN	ptr	Inh	Inh	INT_6_PV	-0.35982408354559	0.35982408354559	1.84193446393106e-05	0.0036242223622651	down
5552	16.2096598321609	1.71681557276763	0.493376322061331	3.47972834528167	0.0005019224367906	0.0052573237006943	IN-SV2C	Human	UP	human_up	chimp_down	IGFBP5_IN-SV2C	UP_IGFBP5_IN-SV2C	human_UP_IGFBP5_IN-SV2C	chimp_DOWN_IGFBP5_IN-SV2C	hg	pt	-1.71681557276763	human_up_IGFBP5_IN-SV2C	chimp_down_IGFBP5_IN-SV2C	-2.52628825818105	0.459022059262519	-5.50363148612046	3.72046817496165e-08	5.02633577779822e-07	Chimp	DOWN	macaque_up	DOWN_IGFBP5_IN-SV2C	macaque_UP_IGFBP5_IN-SV2C	rm	2.52628825818105	macaque_up_IGFBP5_IN-SV2C	down_IGFBP5_IN-SV2C	Inh	chimp_down_IGFBP5_Inh	IN-SV2C	chimp_down_igfbp5_inh	down	IGFBP5	ptr	Inh	Inh	INT_4_VIP_CR	0.345697426161384	-0.345697426161384	4.10762143652427e-12	6.27139002093336e-09	up
5781	116.858879960797	-0.700258929433147	0.149162451689997	-4.69460592460957	2.67121169355385e-06	5.46217883040526e-05	IN-SV2C	Human	DOWN	human_down	chimp_up	KLHL32_IN-SV2C	DOWN_KLHL32_IN-SV2C	human_DOWN_KLHL32_IN-SV2C	chimp_UP_KLHL32_IN-SV2C	hg	pt	0.700258929433147	human_down_KLHL32_IN-SV2C	chimp_up_KLHL32_IN-SV2C	1.26458921417578	0.155825971375022	8.11539439168538	4.84209647012722e-16	1.9815855885044e-14	Chimp	UP	macaque_down	UP_KLHL32_IN-SV2C	macaque_DOWN_KLHL32_IN-SV2C	rm	-1.26458921417578	macaque_down_KLHL32_IN-SV2C	up_KLHL32_IN-SV2C	Inh	chimp_up_KLHL32_Inh	IN-SV2C	chimp_up_klhl32_inh	up	KLHL32	ptr	Inh	Inh	INT_5_SST	-0.479551452	0.479551452	6.64e-05	0.001586742	down
5482	524.991844365176	-0.704209572000819	0.0774183415208479	-9.096159361812	9.35826332993585e-20	1.30222613455548e-17	IN-SV2C	Human	DOWN	human_down	chimp_up	LINC00486_IN-SV2C	DOWN_LINC00486_IN-SV2C	human_DOWN_LINC00486_IN-SV2C	chimp_UP_LINC00486_IN-SV2C	hg	pt	0.704209572000819	human_down_LINC00486_IN-SV2C	chimp_up_LINC00486_IN-SV2C	0.836907970489968	0.0760211619298025	11.0088815961898	3.46275463257881e-28	4.72980803222697e-26	Chimp	UP	macaque_down	UP_LINC00486_IN-SV2C	macaque_DOWN_LINC00486_IN-SV2C	rm	-0.836907970489968	macaque_down_LINC00486_IN-SV2C	up_LINC00486_IN-SV2C	Inh	chimp_up_LINC00486_Inh	IN-SV2C	chimp_up_linc00486_inh	up	LINC00486	ptr	Inh	Inh	INT_4_VIP_CR	-0.583864728990774	0.583864728990774	0.000204213768586	0.0014962107341811	down
5700	385.820057743967	0.666783685590735	0.101742902058337	6.55361378632993	5.61611029513967e-11	3.08416491793289e-09	IN-SV2C	Human	UP	human_up	chimp_down	MAP1B_IN-SV2C	UP_MAP1B_IN-SV2C	human_UP_MAP1B_IN-SV2C	chimp_DOWN_MAP1B_IN-SV2C	hg	pt	-0.666783685590735	human_up_MAP1B_IN-SV2C	chimp_down_MAP1B_IN-SV2C	-0.848404873614776	0.0985230866548456	-8.61122912832583	7.22813558580242e-18	3.82019678510939e-16	Chimp	DOWN	macaque_up	DOWN_MAP1B_IN-SV2C	macaque_UP_MAP1B_IN-SV2C	rm	0.848404873614776	macaque_up_MAP1B_IN-SV2C	down_MAP1B_IN-SV2C	Inh	chimp_down_MAP1B_Inh	IN-SV2C	chimp_down_map1b_inh	down	MAP1B	ptr	Inh	Inh	INT_2_PV_SULF	-0.323986217648627	0.323986217648627	0.0010473062201781	0.0074163403096161	down
5700	385.820057743967	0.666783685590735	0.101742902058337	6.55361378632993	5.61611029513967e-11	3.08416491793289e-09	IN-SV2C	Human	UP	human_up	chimp_down	MAP1B_IN-SV2C	UP_MAP1B_IN-SV2C	human_UP_MAP1B_IN-SV2C	chimp_DOWN_MAP1B_IN-SV2C	hg	pt	-0.666783685590735	human_up_MAP1B_IN-SV2C	chimp_down_MAP1B_IN-SV2C	-0.848404873614776	0.0985230866548456	-8.61122912832583	7.22813558580242e-18	3.82019678510939e-16	Chimp	DOWN	macaque_up	DOWN_MAP1B_IN-SV2C	macaque_UP_MAP1B_IN-SV2C	rm	0.848404873614776	macaque_up_MAP1B_IN-SV2C	down_MAP1B_IN-SV2C	Inh	chimp_down_MAP1B_Inh	IN-SV2C	chimp_down_map1b_inh	down	MAP1B	ptr	Inh	Inh	INT_5_SST	-0.488747143	0.488747143	4.58e-06	0.000302729	down
6412	273.535049680864	0.608042680979965	0.108534852640589	5.60228043054044	2.11549928914594e-08	6.98923507601132e-07	IN-SV2C	Human	UP	human_up	chimp_down	MIAT_IN-SV2C	UP_MIAT_IN-SV2C	human_UP_MIAT_IN-SV2C	chimp_DOWN_MIAT_IN-SV2C	hg	pt	-0.608042680979965	human_up_MIAT_IN-SV2C	chimp_down_MIAT_IN-SV2C	-1.00805216546302	0.102153895323237	-9.8679757856841	5.73094138307668e-23	4.76483604715486e-21	Chimp	DOWN	macaque_up	DOWN_MIAT_IN-SV2C	macaque_UP_MIAT_IN-SV2C	rm	1.00805216546302	macaque_up_MIAT_IN-SV2C	down_MIAT_IN-SV2C	Inh	chimp_down_MIAT_Inh	IN-SV2C	chimp_down_miat_inh	down	MIAT	ptr	Inh	Inh	INT_2_PV_SULF	-0.251271616164987	0.251271616164987	0.0004862618730088	0.004283049542341	down
6052	35.708623936799	1.11556736771249	0.333462466530577	3.34540609418241	0.000821621760773	0.0078619051934113	IN-SV2C	Human	UP	human_up	chimp_down	NRGN_IN-SV2C	UP_NRGN_IN-SV2C	human_UP_NRGN_IN-SV2C	chimp_DOWN_NRGN_IN-SV2C	hg	pt	-1.11556736771249	human_up_NRGN_IN-SV2C	chimp_down_NRGN_IN-SV2C	-2.77459629942328	0.282438566069639	-9.8237161377571	8.90008172300566e-23	7.28456105227331e-21	Chimp	DOWN	macaque_up	DOWN_NRGN_IN-SV2C	macaque_UP_NRGN_IN-SV2C	rm	2.77459629942328	macaque_up_NRGN_IN-SV2C	down_NRGN_IN-SV2C	Inh	chimp_down_NRGN_Inh	IN-SV2C	chimp_down_nrgn_inh	down	NRGN	ptr	Inh	Inh	INT_4_VIP_CR	0.317095768457156	-0.317095768457156	1.95191725233003e-07	8.22540416650666e-06	up
6454	198.494725096943	1.45991676263829	0.166504641599365	8.76802441430473	1.818284131502e-18	2.31443608056301e-16	IN-SV2C	Human	UP	human_up	chimp_down	PCDH11Y_IN-SV2C	UP_PCDH11Y_IN-SV2C	human_UP_PCDH11Y_IN-SV2C	chimp_DOWN_PCDH11Y_IN-SV2C	hg	pt	-1.45991676263829	human_up_PCDH11Y_IN-SV2C	chimp_down_PCDH11Y_IN-SV2C	-0.803011814553309	0.169454365022304	-4.73880867245654	2.14978364066355e-06	2.04896687273936e-05	Chimp	DOWN	macaque_up	DOWN_PCDH11Y_IN-SV2C	macaque_UP_PCDH11Y_IN-SV2C	rm	0.803011814553309	macaque_up_PCDH11Y_IN-SV2C	down_PCDH11Y_IN-SV2C	Inh	chimp_down_PCDH11Y_Inh	IN-SV2C	chimp_down_pcdh11y_inh	down	PCDH11Y	ptr	Inh	Inh	INT_3_RELN_ND	0.283549881183577	-0.283549881183577	3.64421396532294e-05	0.0016197115403768	up
5806	927.320704076342	-0.763079921561157	0.0735961783236599	-10.3684720992617	3.44996671533655e-25	7.97865541772199e-23	IN-SV2C	Human	DOWN	human_down	chimp_up	PDE10A_IN-SV2C	DOWN_PDE10A_IN-SV2C	human_DOWN_PDE10A_IN-SV2C	chimp_UP_PDE10A_IN-SV2C	hg	pt	0.763079921561157	human_down_PDE10A_IN-SV2C	chimp_up_PDE10A_IN-SV2C	0.612534623897799	0.0711894769727229	8.60428605385735	7.67932464051595e-18	4.04848606048253e-16	Chimp	UP	macaque_down	UP_PDE10A_IN-SV2C	macaque_DOWN_PDE10A_IN-SV2C	rm	-0.612534623897799	macaque_down_PDE10A_IN-SV2C	up_PDE10A_IN-SV2C	Inh	chimp_up_PDE10A_Inh	IN-SV2C	chimp_up_pde10a_inh	up	PDE10A	ptr	Inh	Inh	INT_2_PV_SULF	-0.273355114907357	0.273355114907357	3.05796564141791e-06	0.0001270864215492	down
5806	927.320704076342	-0.763079921561157	0.0735961783236599	-10.3684720992617	3.44996671533655e-25	7.97865541772199e-23	IN-SV2C	Human	DOWN	human_down	chimp_up	PDE10A_IN-SV2C	DOWN_PDE10A_IN-SV2C	human_DOWN_PDE10A_IN-SV2C	chimp_UP_PDE10A_IN-SV2C	hg	pt	0.763079921561157	human_down_PDE10A_IN-SV2C	chimp_up_PDE10A_IN-SV2C	0.612534623897799	0.0711894769727229	8.60428605385735	7.67932464051595e-18	4.04848606048253e-16	Chimp	UP	macaque_down	UP_PDE10A_IN-SV2C	macaque_DOWN_PDE10A_IN-SV2C	rm	-0.612534623897799	macaque_down_PDE10A_IN-SV2C	up_PDE10A_IN-SV2C	Inh	chimp_up_PDE10A_Inh	IN-SV2C	chimp_up_pde10a_inh	up	PDE10A	ptr	Inh	Inh	INT_4_VIP_CR	-0.557599574883757	0.557599574883757	0.0001849067434619	0.0013901625167551	down
5806	927.320704076342	-0.763079921561157	0.0735961783236599	-10.3684720992617	3.44996671533655e-25	7.97865541772199e-23	IN-SV2C	Human	DOWN	human_down	chimp_up	PDE10A_IN-SV2C	DOWN_PDE10A_IN-SV2C	human_DOWN_PDE10A_IN-SV2C	chimp_UP_PDE10A_IN-SV2C	hg	pt	0.763079921561157	human_down_PDE10A_IN-SV2C	chimp_up_PDE10A_IN-SV2C	0.612534623897799	0.0711894769727229	8.60428605385735	7.67932464051595e-18	4.04848606048253e-16	Chimp	UP	macaque_down	UP_PDE10A_IN-SV2C	macaque_DOWN_PDE10A_IN-SV2C	rm	-0.612534623897799	macaque_down_PDE10A_IN-SV2C	up_PDE10A_IN-SV2C	Inh	chimp_up_PDE10A_Inh	IN-SV2C	chimp_up_pde10a_inh	up	PDE10A	ptr	Inh	Inh	INT_5_SST	-0.601304729	0.601304729	1.78e-08	9.08e-06	down
5806	927.320704076342	-0.763079921561157	0.0735961783236599	-10.3684720992617	3.44996671533655e-25	7.97865541772199e-23	IN-SV2C	Human	DOWN	human_down	chimp_up	PDE10A_IN-SV2C	DOWN_PDE10A_IN-SV2C	human_DOWN_PDE10A_IN-SV2C	chimp_UP_PDE10A_IN-SV2C	hg	pt	0.763079921561157	human_down_PDE10A_IN-SV2C	chimp_up_PDE10A_IN-SV2C	0.612534623897799	0.0711894769727229	8.60428605385735	7.67932464051595e-18	4.04848606048253e-16	Chimp	UP	macaque_down	UP_PDE10A_IN-SV2C	macaque_DOWN_PDE10A_IN-SV2C	rm	-0.612534623897799	macaque_down_PDE10A_IN-SV2C	up_PDE10A_IN-SV2C	Inh	chimp_up_PDE10A_Inh	IN-SV2C	chimp_up_pde10a_inh	up	PDE10A	ptr	Inh	Inh	INT_1_KIT	-0.649792971366175	0.649792971366175	6.2445567023084e-07	6.13989932740938e-05	down
5806	927.320704076342	-0.763079921561157	0.0735961783236599	-10.3684720992617	3.44996671533655e-25	7.97865541772199e-23	IN-SV2C	Human	DOWN	human_down	chimp_up	PDE10A_IN-SV2C	DOWN_PDE10A_IN-SV2C	human_DOWN_PDE10A_IN-SV2C	chimp_UP_PDE10A_IN-SV2C	hg	pt	0.763079921561157	human_down_PDE10A_IN-SV2C	chimp_up_PDE10A_IN-SV2C	0.612534623897799	0.0711894769727229	8.60428605385735	7.67932464051595e-18	4.04848606048253e-16	Chimp	UP	macaque_down	UP_PDE10A_IN-SV2C	macaque_DOWN_PDE10A_IN-SV2C	rm	-0.612534623897799	macaque_down_PDE10A_IN-SV2C	up_PDE10A_IN-SV2C	Inh	chimp_up_PDE10A_Inh	IN-SV2C	chimp_up_pde10a_inh	up	PDE10A	ptr	Inh	Inh	INT_3_RELN_ND	-1.05021438766035	1.05021438766035	9.60590013968496e-08	3.40702066154346e-05	down
6170	159.441849598039	0.676662943651807	0.132713345153939	5.09868048964422	3.42029310070667e-07	8.65349964770469e-06	IN-SV2C	Human	UP	human_up	chimp_down	RTF1_IN-SV2C	UP_RTF1_IN-SV2C	human_UP_RTF1_IN-SV2C	chimp_DOWN_RTF1_IN-SV2C	hg	pt	-0.676662943651807	human_up_RTF1_IN-SV2C	chimp_down_RTF1_IN-SV2C	-0.9985002040224	0.124862025989557	-7.99682846813577	1.27664894861636e-15	5.03833220152815e-14	Chimp	DOWN	macaque_up	DOWN_RTF1_IN-SV2C	macaque_UP_RTF1_IN-SV2C	rm	0.9985002040224	macaque_up_RTF1_IN-SV2C	down_RTF1_IN-SV2C	Inh	chimp_down_RTF1_Inh	IN-SV2C	chimp_down_rtf1_inh	down	RTF1	ptr	Inh	Inh	INT_5_SST	-0.432066748	0.432066748	3.51e-05	0.001063208	down
6197	387.268716468315	0.725679482338956	0.0968209892749886	7.49506370233316	6.62661715888744e-14	5.55148233412917e-12	IN-SV2C	Human	UP	human_up	chimp_down	SH3GL3_IN-SV2C	UP_SH3GL3_IN-SV2C	human_UP_SH3GL3_IN-SV2C	chimp_DOWN_SH3GL3_IN-SV2C	hg	pt	-0.725679482338956	human_up_SH3GL3_IN-SV2C	chimp_down_SH3GL3_IN-SV2C	-0.648891889611855	0.0953419362525497	-6.80594411144552	1.00388681726816e-11	2.40784027380112e-10	Chimp	DOWN	macaque_up	DOWN_SH3GL3_IN-SV2C	macaque_UP_SH3GL3_IN-SV2C	rm	0.648891889611855	macaque_up_SH3GL3_IN-SV2C	down_SH3GL3_IN-SV2C	Inh	chimp_down_SH3GL3_Inh	IN-SV2C	chimp_down_sh3gl3_inh	down	SH3GL3	ptr	Inh	Inh	INT_5_SST	-0.397300278	0.397300278	0.000314064	0.004323457	down
6110	85.5323242310688	-0.85316017922222	0.198359741151522	-4.30107528004139	1.69971299954586e-05	0.0002824826665237	IN-SV2C	Human	DOWN	human_down	chimp_up	STARD13_IN-SV2C	DOWN_STARD13_IN-SV2C	human_DOWN_STARD13_IN-SV2C	chimp_UP_STARD13_IN-SV2C	hg	pt	0.85316017922222	human_down_STARD13_IN-SV2C	chimp_up_STARD13_IN-SV2C	1.65809611769439	0.212309931342258	7.8097906546888	5.72830514552036e-15	2.08108633395545e-13	Chimp	UP	macaque_down	UP_STARD13_IN-SV2C	macaque_DOWN_STARD13_IN-SV2C	rm	-1.65809611769439	macaque_down_STARD13_IN-SV2C	up_STARD13_IN-SV2C	Inh	chimp_up_STARD13_Inh	IN-SV2C	chimp_up_stard13_inh	up	STARD13	ptr	Inh	Inh	INT_4_VIP_CR	-0.357367191343596	0.357367191343596	2.47922493451011e-13	9.84153130003133e-10	down
5895	202.266571474126	1.24689731133204	0.159484494217128	7.81829805745546	5.35422941966822e-15	5.23312184946144e-13	IN-SV2C	Human	UP	human_up	chimp_down	STMN2_IN-SV2C	UP_STMN2_IN-SV2C	human_UP_STMN2_IN-SV2C	chimp_DOWN_STMN2_IN-SV2C	hg	pt	-1.24689731133204	human_up_STMN2_IN-SV2C	chimp_down_STMN2_IN-SV2C	-0.888805678425921	0.160114716319301	-5.55105551105909	2.83949894940485e-08	3.93211720873805e-07	Chimp	DOWN	macaque_up	DOWN_STMN2_IN-SV2C	macaque_UP_STMN2_IN-SV2C	rm	0.888805678425921	macaque_up_STMN2_IN-SV2C	down_STMN2_IN-SV2C	Inh	chimp_down_STMN2_Inh	IN-SV2C	chimp_down_stmn2_inh	down	STMN2	ptr	Inh	Inh	INT_5_SST	-0.322439284	0.322439284	0.000280466	0.003971015	down
5500	66.7467942591393	1.48585448715622	0.201407983371619	7.37733659948653	1.61487374796424e-13	1.27481860296023e-11	IN-SV2C	Human	UP	human_up	chimp_down	TMSB10_IN-SV2C	UP_TMSB10_IN-SV2C	human_UP_TMSB10_IN-SV2C	chimp_DOWN_TMSB10_IN-SV2C	hg	pt	-1.48585448715622	human_up_TMSB10_IN-SV2C	chimp_down_TMSB10_IN-SV2C	-0.652064590065979	0.212133177607444	-3.07384539005321	0.0021131891716299	0.0083933032902637	Chimp	DOWN	macaque_up	DOWN_TMSB10_IN-SV2C	macaque_UP_TMSB10_IN-SV2C	rm	0.652064590065979	macaque_up_TMSB10_IN-SV2C	down_TMSB10_IN-SV2C	Inh	chimp_down_TMSB10_Inh	IN-SV2C	chimp_down_tmsb10_inh	down	TMSB10	ptr	Inh	Inh	INT_5_SST	-0.298406962	0.298406962	0.000181481	0.003035494	down
6114	29.0415405304665	0.916910365707463	0.291577049644447	3.1446589051695	0.0016628057891954	0.0139231366948441	IN-SV2C	Human	UP	human_up	chimp_down	TPT1_IN-SV2C	UP_TPT1_IN-SV2C	human_UP_TPT1_IN-SV2C	chimp_DOWN_TPT1_IN-SV2C	hg	pt	-0.916910365707463	human_up_TPT1_IN-SV2C	chimp_down_TPT1_IN-SV2C	-0.963658557021377	0.281347061923503	-3.42515948250205	0.0006144386246709	0.0029863023266989	Chimp	DOWN	macaque_up	DOWN_TPT1_IN-SV2C	macaque_UP_TPT1_IN-SV2C	rm	0.963658557021377	macaque_up_TPT1_IN-SV2C	down_TPT1_IN-SV2C	Inh	chimp_down_TPT1_Inh	IN-SV2C	chimp_down_tpt1_inh	down	TPT1	ptr	Inh	Inh	INT_4_VIP_CR	0.293308868269384	-0.293308868269384	5.13939455242013e-08	3.10050769229285e-06	up
6416	54.732587030435	0.719724712919147	0.230489321945951	3.12259460370108	0.0017926448234348	0.0147767208839362	IN-SV2C	Human	UP	human_up	chimp_down	YWHAH_IN-SV2C	UP_YWHAH_IN-SV2C	human_UP_YWHAH_IN-SV2C	chimp_DOWN_YWHAH_IN-SV2C	hg	pt	-0.719724712919147	human_up_YWHAH_IN-SV2C	chimp_down_YWHAH_IN-SV2C	-1.20998568458805	0.213633011437035	-5.66385165124477	1.48012381966943e-08	2.1546300724392e-07	Chimp	DOWN	macaque_up	DOWN_YWHAH_IN-SV2C	macaque_UP_YWHAH_IN-SV2C	rm	1.20998568458805	macaque_up_YWHAH_IN-SV2C	down_YWHAH_IN-SV2C	Inh	chimp_down_YWHAH_Inh	IN-SV2C	chimp_down_ywhah_inh	down	YWHAH	ptr	Inh	Inh	INT_2_PV_SULF	0.273238765577761	-0.273238765577761	2.30543815481792e-08	4.50026185271276e-06	up
5635	137.829801620883	0.768229449628613	0.146855575444842	5.23119021733809	1.68422090908473e-07	4.54850449460055e-06	IN-SV2C	Human	UP	human_up	chimp_down	ZFYVE28_IN-SV2C	UP_ZFYVE28_IN-SV2C	human_UP_ZFYVE28_IN-SV2C	chimp_DOWN_ZFYVE28_IN-SV2C	hg	pt	-0.768229449628613	human_up_ZFYVE28_IN-SV2C	chimp_down_ZFYVE28_IN-SV2C	-1.0313118382418	0.139577886541786	-7.38879104558627	1.48169800619466e-13	4.51049458180966e-12	Chimp	DOWN	macaque_up	DOWN_ZFYVE28_IN-SV2C	macaque_UP_ZFYVE28_IN-SV2C	rm	1.0313118382418	macaque_up_ZFYVE28_IN-SV2C	down_ZFYVE28_IN-SV2C	Inh	chimp_down_ZFYVE28_Inh	IN-SV2C	chimp_down_zfyve28_inh	down	ZFYVE28	ptr	Inh	Inh	INT_6_PV	-0.251107695712454	0.251107695712454	9.2426453025552e-05	0.0076472386872618	down
8714	107.694798877964	6.57499518502038	0.390763325059444	16.8260293721786	1.57303797238892e-63	3.14450290680544e-61	L4	Human	UP	human_up	chimp_down	AC006504.5_L4	UP_AC006504.5_L4	human_UP_AC006504.5_L4	chimp_DOWN_AC006504.5_L4	hg	pt	-6.57499518502038	human_up_AC006504.5_L4	chimp_down_AC006504.5_L4	-1.8891229265769	0.457045135920127	-4.13333996602699	3.57529271544335e-05	0.0001206724411264	Chimp	DOWN	macaque_up	DOWN_AC006504.5_L4	macaque_UP_AC006504.5_L4	rm	1.8891229265769	macaque_up_AC006504.5_L4	down_AC006504.5_L4	Exc	chimp_down_AC006504.5_Exc	L4	chimp_down_ac006504.5_exc	down	AC006504.5	ptr	Exc	Exc	EXT_13_L45	0.326858276678987	-0.326858276678987	4.51794601166871e-05	0.0042760172897535	up
6817	251.179648354242	-1.13338344171345	0.277991899524535	-4.07703765344221	4.56131085460337e-05	0.0002824518850517	L4	Human	DOWN	human_down	chimp_up	AC007563.2_L4	DOWN_AC007563.2_L4	human_DOWN_AC007563.2_L4	chimp_UP_AC007563.2_L4	hg	pt	1.13338344171345	human_down_AC007563.2_L4	chimp_up_AC007563.2_L4	1.53595367528313	0.277345071083259	5.53806011148487	3.05840298087542e-08	1.61905863331353e-07	Chimp	UP	macaque_down	UP_AC007563.2_L4	macaque_DOWN_AC007563.2_L4	rm	-1.53595367528313	macaque_down_AC007563.2_L4	up_AC007563.2_L4	Exc	chimp_up_AC007563.2_Exc	L4	chimp_up_ac007563.2_exc	up	AC007563.2	ptr	Exc	Exc	EXT_6_L23	0.568297588095722	-0.568297588095722	0.0002472108090448	0.0041261475394117	up
6817	251.179648354242	-1.13338344171345	0.277991899524535	-4.07703765344221	4.56131085460337e-05	0.0002824518850517	L4	Human	DOWN	human_down	chimp_up	AC007563.2_L4	DOWN_AC007563.2_L4	human_DOWN_AC007563.2_L4	chimp_UP_AC007563.2_L4	hg	pt	1.13338344171345	human_down_AC007563.2_L4	chimp_up_AC007563.2_L4	1.53595367528313	0.277345071083259	5.53806011148487	3.05840298087542e-08	1.61905863331353e-07	Chimp	UP	macaque_down	UP_AC007563.2_L4	macaque_DOWN_AC007563.2_L4	rm	-1.53595367528313	macaque_down_AC007563.2_L4	up_AC007563.2_L4	Exc	chimp_up_AC007563.2_Exc	L4	chimp_up_ac007563.2_exc	up	AC007563.2	ptr	Exc	Exc	EXT_10_L34	0.345793567779731	-0.345793567779731	6.96296918622986e-07	7.82981478049025e-05	up
8623	244.804817498514	-2.00349716241029	0.144599872948848	-13.8554558973853	1.17905893486325e-43	1.16785256390577e-41	L4	Human	DOWN	human_down	chimp_up	AC018697.1_L4	DOWN_AC018697.1_L4	human_DOWN_AC018697.1_L4	chimp_UP_AC018697.1_L4	hg	pt	2.00349716241029	human_down_AC018697.1_L4	chimp_up_AC018697.1_L4	3.80782536644771	0.177713221699969	21.4267983553661	7.51751364354462e-102	1.62911354758924e-99	Chimp	UP	macaque_down	UP_AC018697.1_L4	macaque_DOWN_AC018697.1_L4	rm	-3.80782536644771	macaque_down_AC018697.1_L4	up_AC018697.1_L4	Exc	chimp_up_AC018697.1_Exc	L4	chimp_up_ac018697.1_exc	up	AC018697.1	ptr	Exc	Exc	EXT_3_L23	-0.375512491377667	0.375512491377667	4.4378328737093e-09	2.62694347078598e-06	down
6728	249.103149753209	-0.717860048554444	0.100388018842646	-7.15085382529223	8.6239786629755e-13	1.50741388569291e-11	L4	Human	DOWN	human_down	chimp_up	AC079447.1_L4	DOWN_AC079447.1_L4	human_DOWN_AC079447.1_L4	chimp_UP_AC079447.1_L4	hg	pt	0.717860048554444	human_down_AC079447.1_L4	chimp_up_AC079447.1_L4	3.05867191243734	0.141236117806131	21.6564428415957	5.28501839869007e-104	1.19985017702832e-101	Chimp	UP	macaque_down	UP_AC079447.1_L4	macaque_DOWN_AC079447.1_L4	rm	-3.05867191243734	macaque_down_AC079447.1_L4	up_AC079447.1_L4	Exc	chimp_up_AC079447.1_Exc	L4	chimp_up_ac079447.1_exc	up	AC079447.1	ptr	Exc	Exc	EXT_6_L23	-0.368253696736856	0.368253696736856	5.77675365735548e-05	0.0014557561151515	down
6829	298.049689026059	0.864314819305481	0.09345913276637	9.24805092581056	2.28623414748137e-20	6.96288125608974e-19	L4	Human	UP	human_up	chimp_down	ACSL3_L4	UP_ACSL3_L4	human_UP_ACSL3_L4	chimp_DOWN_ACSL3_L4	hg	pt	-0.864314819305481	human_up_ACSL3_L4	chimp_down_ACSL3_L4	-0.508460215080911	0.0921111615797262	-5.52007168686953	3.38861391935558e-08	1.78474985880685e-07	Chimp	DOWN	macaque_up	DOWN_ACSL3_L4	macaque_UP_ACSL3_L4	rm	0.508460215080911	macaque_up_ACSL3_L4	down_ACSL3_L4	Exc	chimp_down_ACSL3_Exc	L4	chimp_down_acsl3_exc	down	ACSL3	ptr	Exc	Exc	EXT_4_L56	0.323656847815749	-0.323656847815749	0.0011174971415796	0.0060666079184322	up
6829	298.049689026059	0.864314819305481	0.09345913276637	9.24805092581056	2.28623414748137e-20	6.96288125608974e-19	L4	Human	UP	human_up	chimp_down	ACSL3_L4	UP_ACSL3_L4	human_UP_ACSL3_L4	chimp_DOWN_ACSL3_L4	hg	pt	-0.864314819305481	human_up_ACSL3_L4	chimp_down_ACSL3_L4	-0.508460215080911	0.0921111615797262	-5.52007168686953	3.38861391935558e-08	1.78474985880685e-07	Chimp	DOWN	macaque_up	DOWN_ACSL3_L4	macaque_UP_ACSL3_L4	rm	0.508460215080911	macaque_up_ACSL3_L4	down_ACSL3_L4	Exc	chimp_down_ACSL3_Exc	L4	chimp_down_acsl3_exc	down	ACSL3	ptr	Exc	Exc	EXT_8_L6	0.289001359908606	-0.289001359908606	7.06896489743092e-05	0.0010751706651054	up
6829	298.049689026059	0.864314819305481	0.09345913276637	9.24805092581056	2.28623414748137e-20	6.96288125608974e-19	L4	Human	UP	human_up	chimp_down	ACSL3_L4	UP_ACSL3_L4	human_UP_ACSL3_L4	chimp_DOWN_ACSL3_L4	hg	pt	-0.864314819305481	human_up_ACSL3_L4	chimp_down_ACSL3_L4	-0.508460215080911	0.0921111615797262	-5.52007168686953	3.38861391935558e-08	1.78474985880685e-07	Chimp	DOWN	macaque_up	DOWN_ACSL3_L4	macaque_UP_ACSL3_L4	rm	0.508460215080911	macaque_up_ACSL3_L4	down_ACSL3_L4	Exc	chimp_down_ACSL3_Exc	L4	chimp_down_acsl3_exc	down	ACSL3	ptr	Exc	Exc	EXT_11_L34	0.269787277304845	-0.269787277304845	5.09676988643082e-06	0.0001784282299381	up
7022	95.5503178732798	1.05366504672198	0.188232365789001	5.59768264243716	2.17235944622902e-08	2.29103174403501e-07	L4	Human	UP	human_up	chimp_down	ADAMTS3_L4	UP_ADAMTS3_L4	human_UP_ADAMTS3_L4	chimp_DOWN_ADAMTS3_L4	hg	pt	-1.05366504672198	human_up_ADAMTS3_L4	chimp_down_ADAMTS3_L4	-2.19238735219351	0.163260940850549	-13.4287315800811	4.10380448381561e-41	1.60108823707359e-39	Chimp	DOWN	macaque_up	DOWN_ADAMTS3_L4	macaque_UP_ADAMTS3_L4	rm	2.19238735219351	macaque_up_ADAMTS3_L4	down_ADAMTS3_L4	Exc	chimp_down_ADAMTS3_Exc	L4	chimp_down_adamts3_exc	down	ADAMTS3	ptr	Exc	Exc	EXT_6_L23	-0.37737210407926	0.37737210407926	0.0006438205695025	0.0080824304419864	down
7842	158.542872835339	-0.511005672468936	0.127081241298629	-4.02109443728299	5.79283739640713e-05	0.0003506157487189	L4	Human	DOWN	human_down	chimp_up	ADGRA1_L4	DOWN_ADGRA1_L4	human_DOWN_ADGRA1_L4	chimp_UP_ADGRA1_L4	hg	pt	0.511005672468936	human_down_ADGRA1_L4	chimp_up_ADGRA1_L4	0.737125389318113	0.12227699701336	6.02832427457778	1.65668394166524e-09	1.01652591509437e-08	Chimp	UP	macaque_down	UP_ADGRA1_L4	macaque_DOWN_ADGRA1_L4	rm	-0.737125389318113	macaque_down_ADGRA1_L4	up_ADGRA1_L4	Exc	chimp_up_ADGRA1_Exc	L4	chimp_up_adgra1_exc	up	ADGRA1	ptr	Exc	Exc	EXT_4_L56	-0.251225761596275	0.251225761596275	0.0001083709437323	0.0009831305910241	down
7378	1371.33766567745	0.51188865019415	0.061098755028173	8.37805369287991	5.38100980609346e-17	1.29740158581348e-15	L4	Human	UP	human_up	chimp_down	AFDN_L4	UP_AFDN_L4	human_UP_AFDN_L4	chimp_DOWN_AFDN_L4	hg	pt	-0.51188865019415	human_up_AFDN_L4	chimp_down_AFDN_L4	-1.76037832344914	0.0550662800808572	-31.9683537886392	3.00333973995197e-224	5.11382948006964e-221	Chimp	DOWN	macaque_up	DOWN_AFDN_L4	macaque_UP_AFDN_L4	rm	1.76037832344914	macaque_up_AFDN_L4	down_AFDN_L4	Exc	chimp_down_AFDN_Exc	L4	chimp_down_afdn_exc	down	AFDN	ptr	Exc	Exc	EXT_3_L23	-0.252769372980716	0.252769372980716	0.0001399048806654	0.002838931750858	down
8206	62.9343012189914	1.20730994028486	0.20232642584221	5.96713916760637	2.41449464299306e-09	2.91876430482542e-08	L4	Human	UP	human_up	chimp_down	AKAP5_L4	UP_AKAP5_L4	human_UP_AKAP5_L4	chimp_DOWN_AKAP5_L4	hg	pt	-1.20730994028486	human_up_AKAP5_L4	chimp_down_AKAP5_L4	-0.809140447297502	0.200337019843638	-4.03889629549761	5.37033003626574e-05	0.0001753430042521	Chimp	DOWN	macaque_up	DOWN_AKAP5_L4	macaque_UP_AKAP5_L4	rm	0.809140447297502	macaque_up_AKAP5_L4	down_AKAP5_L4	Exc	chimp_down_AKAP5_Exc	L4	chimp_down_akap5_exc	down	AKAP5	ptr	Exc	Exc	EXT_4_L56	-0.322892031619413	0.322892031619413	0.0002444647214141	0.0018593533107983	down
8920	115.289379915636	-3.28472202471959	0.235173183996446	-13.9672473234415	2.46989791470469e-44	2.54979273457471e-42	L4	Human	DOWN	human_down	chimp_up	AL117329.1_L4	DOWN_AL117329.1_L4	human_DOWN_AL117329.1_L4	chimp_UP_AL117329.1_L4	hg	pt	3.28472202471959	human_down_AL117329.1_L4	chimp_up_AL117329.1_L4	2.25031008790525	0.175984195697108	12.7870010087629	1.93809485309365e-37	6.49793320788276e-36	Chimp	UP	macaque_down	UP_AL117329.1_L4	macaque_DOWN_AL117329.1_L4	rm	-2.25031008790525	macaque_down_AL117329.1_L4	up_AL117329.1_L4	Exc	chimp_up_AL117329.1_Exc	L4	chimp_up_al117329.1_exc	up	AL117329.1	ptr	Exc	Exc	EXT_11_L34	-0.259891646357294	0.259891646357294	0.0012556393821166	0.0099234407085466	down
8920	115.289379915636	-3.28472202471959	0.235173183996446	-13.9672473234415	2.46989791470469e-44	2.54979273457471e-42	L4	Human	DOWN	human_down	chimp_up	AL117329.1_L4	DOWN_AL117329.1_L4	human_DOWN_AL117329.1_L4	chimp_UP_AL117329.1_L4	hg	pt	3.28472202471959	human_down_AL117329.1_L4	chimp_up_AL117329.1_L4	2.25031008790525	0.175984195697108	12.7870010087629	1.93809485309365e-37	6.49793320788276e-36	Chimp	UP	macaque_down	UP_AL117329.1_L4	macaque_DOWN_AL117329.1_L4	rm	-2.25031008790525	macaque_down_AL117329.1_L4	up_AL117329.1_L4	Exc	chimp_up_AL117329.1_Exc	L4	chimp_up_al117329.1_exc	up	AL117329.1	ptr	Exc	Exc	EXT_1_L4	-0.501421787989533	0.501421787989533	2.60864751462501e-08	1.13222580822074e-05	down
8920	115.289379915636	-3.28472202471959	0.235173183996446	-13.9672473234415	2.46989791470469e-44	2.54979273457471e-42	L4	Human	DOWN	human_down	chimp_up	AL117329.1_L4	DOWN_AL117329.1_L4	human_DOWN_AL117329.1_L4	chimp_UP_AL117329.1_L4	hg	pt	3.28472202471959	human_down_AL117329.1_L4	chimp_up_AL117329.1_L4	2.25031008790525	0.175984195697108	12.7870010087629	1.93809485309365e-37	6.49793320788276e-36	Chimp	UP	macaque_down	UP_AL117329.1_L4	macaque_DOWN_AL117329.1_L4	rm	-2.25031008790525	macaque_down_AL117329.1_L4	up_AL117329.1_L4	Exc	chimp_up_AL117329.1_Exc	L4	chimp_up_al117329.1_exc	up	AL117329.1	ptr	Exc	Exc	EXT_3_L23	-0.917763831663644	0.917763831663644	8.70060048744254e-07	8.99925247943707e-05	down
7143	158.089666057592	1.16539708088802	0.134496482906651	8.66488889301947	4.51953546648978e-18	1.17331836331339e-16	L4	Human	UP	human_up	chimp_down	AP3B1_L4	UP_AP3B1_L4	human_UP_AP3B1_L4	chimp_DOWN_AP3B1_L4	hg	pt	-1.16539708088802	human_up_AP3B1_L4	chimp_down_AP3B1_L4	-0.621069775618829	0.135006431438081	-4.60029769695583	4.21887573573025e-06	1.66672488061657e-05	Chimp	DOWN	macaque_up	DOWN_AP3B1_L4	macaque_UP_AP3B1_L4	rm	0.621069775618829	macaque_up_AP3B1_L4	down_AP3B1_L4	Exc	chimp_down_AP3B1_Exc	L4	chimp_down_ap3b1_exc	down	AP3B1	ptr	Exc	Exc	EXT_6_L23	-0.264701339203443	0.264701339203443	0.0001408781633618	0.0027527121215171	down
8625	128.383804157884	2.00429696687464	0.151197967043231	13.2561105553857	4.15913977283932e-40	3.42529305112224e-38	L4	Human	UP	human_up	chimp_down	AQP4-AS1_L4	UP_AQP4-AS1_L4	human_UP_AQP4-AS1_L4	chimp_DOWN_AQP4-AS1_L4	hg	pt	-2.00429696687464	human_up_AQP4-AS1_L4	chimp_down_AQP4-AS1_L4	-1.08670710749876	0.156248828344922	-6.95497764053524	3.52617958992164e-12	2.7750765620519e-11	Chimp	DOWN	macaque_up	DOWN_AQP4-AS1_L4	macaque_UP_AQP4-AS1_L4	rm	1.08670710749876	macaque_up_AQP4-AS1_L4	down_AQP4-AS1_L4	Exc	chimp_down_AQP4-AS1_Exc	L4	chimp_down_aqp4-as1_exc	down	AQP4-AS1	ptr	Exc	Exc	EXT_10_L34	-0.275337933273955	0.275337933273955	5.49444807160666e-05	0.001529196215908	down
8625	128.383804157884	2.00429696687464	0.151197967043231	13.2561105553857	4.15913977283932e-40	3.42529305112224e-38	L4	Human	UP	human_up	chimp_down	AQP4-AS1_L4	UP_AQP4-AS1_L4	human_UP_AQP4-AS1_L4	chimp_DOWN_AQP4-AS1_L4	hg	pt	-2.00429696687464	human_up_AQP4-AS1_L4	chimp_down_AQP4-AS1_L4	-1.08670710749876	0.156248828344922	-6.95497764053524	3.52617958992164e-12	2.7750765620519e-11	Chimp	DOWN	macaque_up	DOWN_AQP4-AS1_L4	macaque_UP_AQP4-AS1_L4	rm	1.08670710749876	macaque_up_AQP4-AS1_L4	down_AQP4-AS1_L4	Exc	chimp_down_AQP4-AS1_Exc	L4	chimp_down_aqp4-as1_exc	down	AQP4-AS1	ptr	Exc	Exc	EXT_6_L23	-0.341737601517711	0.341737601517711	7.01422766674329e-05	0.0016769859816284	down
8041	86.2375943377593	0.516970410649988	0.179608023544664	2.87832581444464	0.0039979199523447	0.0147997073791427	L4	Human	UP	human_up	chimp_down	ATP5F1B_L4	UP_ATP5F1B_L4	human_UP_ATP5F1B_L4	chimp_DOWN_ATP5F1B_L4	hg	pt	-0.516970410649988	human_up_ATP5F1B_L4	chimp_down_ATP5F1B_L4	-1.1324843891199	0.159680058176101	-7.09220927181122	1.31987715547776e-12	1.08121070901302e-11	Chimp	DOWN	macaque_up	DOWN_ATP5F1B_L4	macaque_UP_ATP5F1B_L4	rm	1.1324843891199	macaque_up_ATP5F1B_L4	down_ATP5F1B_L4	Exc	chimp_down_ATP5F1B_Exc	L4	chimp_down_atp5f1b_exc	down	ATP5F1B	ptr	Exc	Exc	EXT_11_L34	0.318553582055987	-0.318553582055987	1.10706458499406e-05	0.0003174435913743	up
8838	76.4615251832158	2.38047268539748	0.207188679207947	11.4893955330846	1.4915190133867e-30	7.99927111838051e-29	L4	Human	UP	human_up	chimp_down	ATP5F1E_L4	UP_ATP5F1E_L4	human_UP_ATP5F1E_L4	chimp_DOWN_ATP5F1E_L4	hg	pt	-2.38047268539748	human_up_ATP5F1E_L4	chimp_down_ATP5F1E_L4	-1.11334640083189	0.218817074507733	-5.08802342475584	3.61814688382506e-07	1.66915660947224e-06	Chimp	DOWN	macaque_up	DOWN_ATP5F1E_L4	macaque_UP_ATP5F1E_L4	rm	1.11334640083189	macaque_up_ATP5F1E_L4	down_ATP5F1E_L4	Exc	chimp_down_ATP5F1E_Exc	L4	chimp_down_atp5f1e_exc	down	ATP5F1E	ptr	Exc	Exc	EXT_4_L56	0.34155056386817	-0.34155056386817	6.77883321145186e-06	0.0001153186797289	up
7493	31.6496389054012	1.46833038160391	0.308019253200675	4.76700844621323	1.86981474219363e-06	1.50110830106228e-05	L4	Human	UP	human_up	chimp_down	ATP6V1F_L4	UP_ATP6V1F_L4	human_UP_ATP6V1F_L4	chimp_DOWN_ATP6V1F_L4	hg	pt	-1.46833038160391	human_up_ATP6V1F_L4	chimp_down_ATP6V1F_L4	-1.034917072128	0.306358313249098	-3.37812628993852	0.0007298155524554	0.0019071851720491	Chimp	DOWN	macaque_up	DOWN_ATP6V1F_L4	macaque_UP_ATP6V1F_L4	rm	1.034917072128	macaque_up_ATP6V1F_L4	down_ATP6V1F_L4	Exc	chimp_down_ATP6V1F_Exc	L4	chimp_down_atp6v1f_exc	down	ATP6V1F	ptr	Exc	Exc	EXT_10_L34	0.292700757762595	-0.292700757762595	9.71565153426741e-06	0.0004414782117885	up
7493	31.6496389054012	1.46833038160391	0.308019253200675	4.76700844621323	1.86981474219363e-06	1.50110830106228e-05	L4	Human	UP	human_up	chimp_down	ATP6V1F_L4	UP_ATP6V1F_L4	human_UP_ATP6V1F_L4	chimp_DOWN_ATP6V1F_L4	hg	pt	-1.46833038160391	human_up_ATP6V1F_L4	chimp_down_ATP6V1F_L4	-1.034917072128	0.306358313249098	-3.37812628993852	0.0007298155524554	0.0019071851720491	Chimp	DOWN	macaque_up	DOWN_ATP6V1F_L4	macaque_UP_ATP6V1F_L4	rm	1.034917072128	macaque_up_ATP6V1F_L4	down_ATP6V1F_L4	Exc	chimp_down_ATP6V1F_Exc	L4	chimp_down_atp6v1f_exc	down	ATP6V1F	ptr	Exc	Exc	EXT_11_L34	0.272127641955588	-0.272127641955588	6.88711781851006e-05	0.0011784492225997	up
7592	408.513893315001	-0.540052908681756	0.0953276696168518	-5.66522721946709	1.46829835495124e-08	1.58266728073642e-07	L4	Human	DOWN	human_down	chimp_up	BAALC_L4	DOWN_BAALC_L4	human_DOWN_BAALC_L4	chimp_UP_BAALC_L4	hg	pt	0.540052908681756	human_down_BAALC_L4	chimp_up_BAALC_L4	0.821927682517244	0.0933151612647324	8.80808296719821	1.27304199820663e-18	1.66283699469861e-17	Chimp	UP	macaque_down	UP_BAALC_L4	macaque_DOWN_BAALC_L4	rm	-0.821927682517244	macaque_down_BAALC_L4	up_BAALC_L4	Exc	chimp_up_BAALC_Exc	L4	chimp_up_baalc_exc	up	BAALC	ptr	Exc	Exc	EXT_6_L23	-0.282026271870967	0.282026271870967	1.27384219936046e-06	9.25903485127787e-05	down
8961	140.682017039603	1.2508662572066	0.134301968847245	9.31383410044666	1.23299217548173e-20	3.80256170359996e-19	L4	Human	UP	human_up	chimp_down	BEX1_L4	UP_BEX1_L4	human_UP_BEX1_L4	chimp_DOWN_BEX1_L4	hg	pt	-1.2508662572066	human_up_BEX1_L4	chimp_down_BEX1_L4	-0.810179126165292	0.133522599920711	-6.06773030667764	1.29730510625633e-09	8.06182458887864e-09	Chimp	DOWN	macaque_up	DOWN_BEX1_L4	macaque_UP_BEX1_L4	rm	0.810179126165292	macaque_up_BEX1_L4	down_BEX1_L4	Exc	chimp_down_BEX1_Exc	L4	chimp_down_bex1_exc	down	BEX1	ptr	Exc	Exc	EXT_9_L6	0.38249670743308	-0.38249670743308	0.000646190560268	0.0043691558656521	up
8961	140.682017039603	1.2508662572066	0.134301968847245	9.31383410044666	1.23299217548173e-20	3.80256170359996e-19	L4	Human	UP	human_up	chimp_down	BEX1_L4	UP_BEX1_L4	human_UP_BEX1_L4	chimp_DOWN_BEX1_L4	hg	pt	-1.2508662572066	human_up_BEX1_L4	chimp_down_BEX1_L4	-0.810179126165292	0.133522599920711	-6.06773030667764	1.29730510625633e-09	8.06182458887864e-09	Chimp	DOWN	macaque_up	DOWN_BEX1_L4	macaque_UP_BEX1_L4	rm	0.810179126165292	macaque_up_BEX1_L4	down_BEX1_L4	Exc	chimp_down_BEX1_Exc	L4	chimp_down_bex1_exc	down	BEX1	ptr	Exc	Exc	EXT_6_L23	0.267370251315115	-0.267370251315115	0.0005726528708276	0.0074438309626321	up
8961	140.682017039603	1.2508662572066	0.134301968847245	9.31383410044666	1.23299217548173e-20	3.80256170359996e-19	L4	Human	UP	human_up	chimp_down	BEX1_L4	UP_BEX1_L4	human_UP_BEX1_L4	chimp_DOWN_BEX1_L4	hg	pt	-1.2508662572066	human_up_BEX1_L4	chimp_down_BEX1_L4	-0.810179126165292	0.133522599920711	-6.06773030667764	1.29730510625633e-09	8.06182458887864e-09	Chimp	DOWN	macaque_up	DOWN_BEX1_L4	macaque_UP_BEX1_L4	rm	0.810179126165292	macaque_up_BEX1_L4	down_BEX1_L4	Exc	chimp_down_BEX1_Exc	L4	chimp_down_bex1_exc	down	BEX1	ptr	Exc	Exc	EXT_10_L34	0.265920157152327	-0.265920157152327	0.0004937201402787	0.0066504364915331	up
8963	210.530089503966	0.557071427546622	0.126547791790107	4.40206359721064	1.07226113980904e-05	7.48744052183584e-05	L4	Human	UP	human_up	chimp_down	BEX3_L4	UP_BEX3_L4	human_UP_BEX3_L4	chimp_DOWN_BEX3_L4	hg	pt	-0.557071427546622	human_up_BEX3_L4	chimp_down_BEX3_L4	-1.44498238456426	0.111984335105094	-12.9034331740077	4.30482501976136e-38	1.49589531809142e-36	Chimp	DOWN	macaque_up	DOWN_BEX3_L4	macaque_UP_BEX3_L4	rm	1.44498238456426	macaque_up_BEX3_L4	down_BEX3_L4	Exc	chimp_down_BEX3_Exc	L4	chimp_down_bex3_exc	down	BEX3	ptr	Exc	Exc	EXT_6_L23	0.286178718854786	-0.286178718854786	0.0004584084674602	0.0064340243029797	up
8963	210.530089503966	0.557071427546622	0.126547791790107	4.40206359721064	1.07226113980904e-05	7.48744052183584e-05	L4	Human	UP	human_up	chimp_down	BEX3_L4	UP_BEX3_L4	human_UP_BEX3_L4	chimp_DOWN_BEX3_L4	hg	pt	-0.557071427546622	human_up_BEX3_L4	chimp_down_BEX3_L4	-1.44498238456426	0.111984335105094	-12.9034331740077	4.30482501976136e-38	1.49589531809142e-36	Chimp	DOWN	macaque_up	DOWN_BEX3_L4	macaque_UP_BEX3_L4	rm	1.44498238456426	macaque_up_BEX3_L4	down_BEX3_L4	Exc	chimp_down_BEX3_Exc	L4	chimp_down_bex3_exc	down	BEX3	ptr	Exc	Exc	EXT_9_L6	-0.643187546546197	0.643187546546197	0.0013683962273061	0.0079047888473903	down
6505	39.3926198084513	0.928216804637337	0.271623969966357	3.41728605451244	0.0006324878452844	0.0029540729035599	L4	Human	UP	human_up	chimp_down	C1orf52_L4	UP_C1orf52_L4	human_UP_C1orf52_L4	chimp_DOWN_C1orf52_L4	hg	pt	-0.928216804637337	human_up_C1orf52_L4	chimp_down_C1orf52_L4	-1.61018441386173	0.242619917895237	-6.63665385690636	3.20883979180954e-11	2.31374237619951e-10	Chimp	DOWN	macaque_up	DOWN_C1orf52_L4	macaque_UP_C1orf52_L4	rm	1.61018441386173	macaque_up_C1orf52_L4	down_C1orf52_L4	Exc	chimp_down_C1orf52_Exc	L4	chimp_down_c1orf52_exc	down	C1orf52	ptr	Exc	Exc	EXT_4_L56	0.329432375219146	-0.329432375219146	7.1559024081162e-07	2.21783107735866e-05	up
7491	1496.30959304242	0.887713027708787	0.0719854602907152	12.3318379034285	6.10384262719111e-35	4.05490620934457e-33	L4	Human	UP	human_up	chimp_down	CADPS2_L4	UP_CADPS2_L4	human_UP_CADPS2_L4	chimp_DOWN_CADPS2_L4	hg	pt	-0.887713027708787	human_up_CADPS2_L4	chimp_down_CADPS2_L4	-0.654237314449255	0.0713463351739988	-9.16987975421172	4.7354697050907e-20	6.77982743723436e-19	Chimp	DOWN	macaque_up	DOWN_CADPS2_L4	macaque_UP_CADPS2_L4	rm	0.654237314449255	macaque_up_CADPS2_L4	down_CADPS2_L4	Exc	chimp_down_CADPS2_Exc	L4	chimp_down_cadps2_exc	down	CADPS2	ptr	Exc	Exc	EXT_4_L56	-0.259108932796503	0.259108932796503	2.70549354833354e-05	0.0003337776021141	down
7491	1496.30959304242	0.887713027708787	0.0719854602907152	12.3318379034285	6.10384262719111e-35	4.05490620934457e-33	L4	Human	UP	human_up	chimp_down	CADPS2_L4	UP_CADPS2_L4	human_UP_CADPS2_L4	chimp_DOWN_CADPS2_L4	hg	pt	-0.887713027708787	human_up_CADPS2_L4	chimp_down_CADPS2_L4	-0.654237314449255	0.0713463351739988	-9.16987975421172	4.7354697050907e-20	6.77982743723436e-19	Chimp	DOWN	macaque_up	DOWN_CADPS2_L4	macaque_UP_CADPS2_L4	rm	0.654237314449255	macaque_up_CADPS2_L4	down_CADPS2_L4	Exc	chimp_down_CADPS2_Exc	L4	chimp_down_cadps2_exc	down	CADPS2	ptr	Exc	Exc	EXT_8_L6	-0.280891435336169	0.280891435336169	8.5490445065807e-06	0.0002447894795426	down
6626	443.487465512476	0.719263152706531	0.088572743347784	8.1205924703305	4.63913349054476e-16	1.03774065436001e-14	L4	Human	UP	human_up	chimp_down	CCSAP_L4	UP_CCSAP_L4	human_UP_CCSAP_L4	chimp_DOWN_CCSAP_L4	hg	pt	-0.719263152706531	human_up_CCSAP_L4	chimp_down_CCSAP_L4	-1.00736446153863	0.083322101626808	-12.0900030348553	1.19282318318231e-33	3.41350768795918e-32	Chimp	DOWN	macaque_up	DOWN_CCSAP_L4	macaque_UP_CCSAP_L4	rm	1.00736446153863	macaque_up_CCSAP_L4	down_CCSAP_L4	Exc	chimp_down_CCSAP_Exc	L4	chimp_down_ccsap_exc	down	CCSAP	ptr	Exc	Exc	EXT_4_L56	0.43174124835562	-0.43174124835562	5.9671510584827e-06	0.0001044838753252	up
8039	27.5254191776048	1.37459758519063	0.348023074472951	3.94973117018844	7.82390161941193e-05	0.0004601224196556	L4	Human	UP	human_up	chimp_down	CD63_L4	UP_CD63_L4	human_UP_CD63_L4	chimp_DOWN_CD63_L4	hg	pt	-1.37459758519063	human_up_CD63_L4	chimp_down_CD63_L4	-2.24173690493032	0.311653844189774	-7.19303466561851	6.3366845403602e-13	5.35842093200094e-12	Chimp	DOWN	macaque_up	DOWN_CD63_L4	macaque_UP_CD63_L4	rm	2.24173690493032	macaque_up_CD63_L4	down_CD63_L4	Exc	chimp_down_CD63_Exc	L4	chimp_down_cd63_exc	down	CD63	ptr	Exc	Exc	EXT_4_L56	0.277283237673349	-0.277283237673349	1.87500022521809e-05	0.0002514395988158	up
7893	1076.02192640599	0.516019055777049	0.0545771545526812	9.45485450838143	3.23471501223437e-21	1.03233887378841e-19	L4	Human	UP	human_up	chimp_down	CELF1_L4	UP_CELF1_L4	human_UP_CELF1_L4	chimp_DOWN_CELF1_L4	hg	pt	-0.516019055777049	human_up_CELF1_L4	chimp_down_CELF1_L4	-0.541862897094032	0.0521483539028106	-10.3907958073596	2.7306512436409e-25	5.16203523758221e-24	Chimp	DOWN	macaque_up	DOWN_CELF1_L4	macaque_UP_CELF1_L4	rm	0.541862897094032	macaque_up_CELF1_L4	down_CELF1_L4	Exc	chimp_down_CELF1_Exc	L4	chimp_down_celf1_exc	down	CELF1	ptr	Exc	Exc	EXT_10_L34	-0.40755581360606	0.40755581360606	8.44127646254301e-06	0.0003978147451193	down
7145	55.2619039938632	-1.11597911735832	0.226279416005245	-4.93186316749402	8.14489662154452e-07	6.91231693597617e-06	L4	Human	DOWN	human_down	chimp_up	CMYA5_L4	DOWN_CMYA5_L4	human_DOWN_CMYA5_L4	chimp_UP_CMYA5_L4	hg	pt	1.11597911735832	human_down_CMYA5_L4	chimp_up_CMYA5_L4	0.825086056049014	0.199896650820759	4.12756318158049	3.66627715936235e-05	0.0001234068270613	Chimp	UP	macaque_down	UP_CMYA5_L4	macaque_DOWN_CMYA5_L4	rm	-0.825086056049014	macaque_down_CMYA5_L4	up_CMYA5_L4	Exc	chimp_up_CMYA5_Exc	L4	chimp_up_cmya5_exc	up	CMYA5	ptr	Exc	Exc	EXT_3_L23	-0.339302097660701	0.339302097660701	0.0001040440143975	0.0022834575108982	down
6843	2043.88801275729	0.716157205214783	0.0535550257911143	13.3723622505211	8.7710385143085e-41	7.50452785568598e-39	L4	Human	UP	human_up	chimp_down	CNTN4_L4	UP_CNTN4_L4	human_UP_CNTN4_L4	chimp_DOWN_CNTN4_L4	hg	pt	-0.716157205214783	human_up_CNTN4_L4	chimp_down_CNTN4_L4	-0.619799493781853	0.0525880507660271	-11.7859377701494	4.61257444075134e-32	1.20564199033586e-30	Chimp	DOWN	macaque_up	DOWN_CNTN4_L4	macaque_UP_CNTN4_L4	rm	0.619799493781853	macaque_up_CNTN4_L4	down_CNTN4_L4	Exc	chimp_down_CNTN4_Exc	L4	chimp_down_cntn4_exc	down	CNTN4	ptr	Exc	Exc	EXT_9_L6	-0.552199179064154	0.552199179064154	2.77916396649585e-12	6.58118805031581e-10	down
7431	561.081806197696	-1.14046814987133	0.0828379218231164	-13.7674645231513	4.00006966664052e-43	3.89192619025479e-41	L4	Human	DOWN	human_down	chimp_up	COBL_L4	DOWN_COBL_L4	human_DOWN_COBL_L4	chimp_UP_COBL_L4	hg	pt	1.14046814987133	human_down_COBL_L4	chimp_up_COBL_L4	0.764150844458753	0.0750772031274895	10.1782007403917	2.48106307180649e-24	4.51133344818636e-23	Chimp	UP	macaque_down	UP_COBL_L4	macaque_DOWN_COBL_L4	rm	-0.764150844458753	macaque_down_COBL_L4	up_COBL_L4	Exc	chimp_up_COBL_Exc	L4	chimp_up_cobl_exc	up	COBL	ptr	Exc	Exc	EXT_6_L23	-0.45663169350671	0.45663169350671	1.26125083655652e-07	1.74811070339756e-05	down
6932	1195.84681212526	-0.782478046345762	0.0717264823719965	-10.9091930967363	1.04176906451016e-27	4.74274533323267e-26	L4	Human	DOWN	human_down	chimp_up	CPNE4_L4	DOWN_CPNE4_L4	human_DOWN_CPNE4_L4	chimp_UP_CPNE4_L4	hg	pt	0.782478046345762	human_down_CPNE4_L4	chimp_up_CPNE4_L4	1.47583485423071	0.0726450471717541	20.3156982022657	9.34123229128666e-92	1.56814292506825e-89	Chimp	UP	macaque_down	UP_CPNE4_L4	macaque_DOWN_CPNE4_L4	rm	-1.47583485423071	macaque_down_CPNE4_L4	up_CPNE4_L4	Exc	chimp_up_CPNE4_Exc	L4	chimp_up_cpne4_exc	up	CPNE4	ptr	Exc	Exc	EXT_8_L6	-0.265670492183422	0.265670492183422	1.39093967519384e-05	0.0003499585298438	down
6932	1195.84681212526	-0.782478046345762	0.0717264823719965	-10.9091930967363	1.04176906451016e-27	4.74274533323267e-26	L4	Human	DOWN	human_down	chimp_up	CPNE4_L4	DOWN_CPNE4_L4	human_DOWN_CPNE4_L4	chimp_UP_CPNE4_L4	hg	pt	0.782478046345762	human_down_CPNE4_L4	chimp_up_CPNE4_L4	1.47583485423071	0.0726450471717541	20.3156982022657	9.34123229128666e-92	1.56814292506825e-89	Chimp	UP	macaque_down	UP_CPNE4_L4	macaque_DOWN_CPNE4_L4	rm	-1.47583485423071	macaque_down_CPNE4_L4	up_CPNE4_L4	Exc	chimp_up_CPNE4_Exc	L4	chimp_up_cpne4_exc	up	CPNE4	ptr	Exc	Exc	EXT_1_L4	-0.42398364407532	0.42398364407532	4.75288350751354e-07	7.26061392864999e-05	down
6932	1195.84681212526	-0.782478046345762	0.0717264823719965	-10.9091930967363	1.04176906451016e-27	4.74274533323267e-26	L4	Human	DOWN	human_down	chimp_up	CPNE4_L4	DOWN_CPNE4_L4	human_DOWN_CPNE4_L4	chimp_UP_CPNE4_L4	hg	pt	0.782478046345762	human_down_CPNE4_L4	chimp_up_CPNE4_L4	1.47583485423071	0.0726450471717541	20.3156982022657	9.34123229128666e-92	1.56814292506825e-89	Chimp	UP	macaque_down	UP_CPNE4_L4	macaque_DOWN_CPNE4_L4	rm	-1.47583485423071	macaque_down_CPNE4_L4	up_CPNE4_L4	Exc	chimp_up_CPNE4_Exc	L4	chimp_up_cpne4_exc	up	CPNE4	ptr	Exc	Exc	EXT_2_L56	-0.479147722037719	0.479147722037719	3.24840199544436e-05	0.0015822202834094	down
6932	1195.84681212526	-0.782478046345762	0.0717264823719965	-10.9091930967363	1.04176906451016e-27	4.74274533323267e-26	L4	Human	DOWN	human_down	chimp_up	CPNE4_L4	DOWN_CPNE4_L4	human_DOWN_CPNE4_L4	chimp_UP_CPNE4_L4	hg	pt	0.782478046345762	human_down_CPNE4_L4	chimp_up_CPNE4_L4	1.47583485423071	0.0726450471717541	20.3156982022657	9.34123229128666e-92	1.56814292506825e-89	Chimp	UP	macaque_down	UP_CPNE4_L4	macaque_DOWN_CPNE4_L4	rm	-1.47583485423071	macaque_down_CPNE4_L4	up_CPNE4_L4	Exc	chimp_up_CPNE4_Exc	L4	chimp_up_cpne4_exc	up	CPNE4	ptr	Exc	Exc	EXT_6_L23	-0.503070231342893	0.503070231342893	0.000558655179424	0.0072983138361356	down
7193	27.3003392605667	1.55172032256107	0.3772159668576	4.11361251616067	3.89515050713837e-05	0.0002459100330217	L4	Human	UP	human_up	chimp_down	CXCL14_L4	UP_CXCL14_L4	human_UP_CXCL14_L4	chimp_DOWN_CXCL14_L4	hg	pt	-1.55172032256107	human_up_CXCL14_L4	chimp_down_CXCL14_L4	-2.65742952578888	0.336690319786485	-7.892800504256	2.95479745947431e-15	3.05183976771874e-14	Chimp	DOWN	macaque_up	DOWN_CXCL14_L4	macaque_UP_CXCL14_L4	rm	2.65742952578888	macaque_up_CXCL14_L4	down_CXCL14_L4	Exc	chimp_down_CXCL14_Exc	L4	chimp_down_cxcl14_exc	down	CXCL14	ptr	Exc	Exc	EXT_4_L56	-0.32478697173415	0.32478697173415	8.65832132840381e-05	0.0008289798777951	down
6599	295.562277453886	0.991820888756875	0.103596489113966	9.5738851503527	1.02962101639216e-21	3.39435330276568e-20	L4	Human	UP	human_up	chimp_down	DENND1B_L4	UP_DENND1B_L4	human_UP_DENND1B_L4	chimp_DOWN_DENND1B_L4	hg	pt	-0.991820888756875	human_up_DENND1B_L4	chimp_down_DENND1B_L4	-1.09226754224014	0.0986693409694357	-11.0699790989633	1.75441523233821e-28	3.90492533225754e-27	Chimp	DOWN	macaque_up	DOWN_DENND1B_L4	macaque_UP_DENND1B_L4	rm	1.09226754224014	macaque_up_DENND1B_L4	down_DENND1B_L4	Exc	chimp_down_DENND1B_Exc	L4	chimp_down_dennd1b_exc	down	DENND1B	ptr	Exc	Exc	EXT_2_L56	-0.271749694808056	0.271749694808056	2.24134238911781e-07	8.50136399378791e-05	down
6599	295.562277453886	0.991820888756875	0.103596489113966	9.5738851503527	1.02962101639216e-21	3.39435330276568e-20	L4	Human	UP	human_up	chimp_down	DENND1B_L4	UP_DENND1B_L4	human_UP_DENND1B_L4	chimp_DOWN_DENND1B_L4	hg	pt	-0.991820888756875	human_up_DENND1B_L4	chimp_down_DENND1B_L4	-1.09226754224014	0.0986693409694357	-11.0699790989633	1.75441523233821e-28	3.90492533225754e-27	Chimp	DOWN	macaque_up	DOWN_DENND1B_L4	macaque_UP_DENND1B_L4	rm	1.09226754224014	macaque_up_DENND1B_L4	down_DENND1B_L4	Exc	chimp_down_DENND1B_Exc	L4	chimp_down_dennd1b_exc	down	DENND1B	ptr	Exc	Exc	EXT_6_L23	-0.281632270417667	0.281632270417667	5.88535119967865e-06	0.0002694453442805	down
7396	752.305596598034	-0.985033232891172	0.0717975155818644	-13.7196005308571	7.74911648836041e-43	7.37642088582497e-41	L4	Human	DOWN	human_down	chimp_up	DGKB_L4	DOWN_DGKB_L4	human_DOWN_DGKB_L4	chimp_UP_DGKB_L4	hg	pt	0.985033232891172	human_down_DGKB_L4	chimp_up_DGKB_L4	0.86340765865946	0.0672276591315978	12.8430421319496	9.41026358451562e-38	3.21839115247752e-36	Chimp	UP	macaque_down	UP_DGKB_L4	macaque_DOWN_DGKB_L4	rm	-0.86340765865946	macaque_down_DGKB_L4	up_DGKB_L4	Exc	chimp_up_DGKB_Exc	L4	chimp_up_dgkb_exc	up	DGKB	ptr	Exc	Exc	EXT_4_L56	-0.389054336213839	0.389054336213839	5.92455753000552e-05	0.000617414242187	down
7844	34.8688281242524	0.740874743165155	0.262350439983602	2.82398894856613	0.0047430020267996	0.0171338708012646	L4	Human	UP	human_up	chimp_down	ECHS1_L4	UP_ECHS1_L4	human_UP_ECHS1_L4	chimp_DOWN_ECHS1_L4	hg	pt	-0.740874743165155	human_up_ECHS1_L4	chimp_down_ECHS1_L4	-0.80445704543123	0.246192800673066	-3.26758964206885	0.0010846751035759	0.0027349783286486	Chimp	DOWN	macaque_up	DOWN_ECHS1_L4	macaque_UP_ECHS1_L4	rm	0.80445704543123	macaque_up_ECHS1_L4	down_ECHS1_L4	Exc	chimp_down_ECHS1_Exc	L4	chimp_down_echs1_exc	down	ECHS1	ptr	Exc	Exc	EXT_4_L56	0.342609373682432	-0.342609373682432	1.19870914323142e-10	5.92362101613524e-08	up
8845	138.833558955505	0.887665282415692	0.147619619886303	6.01319311822759	1.81904117293771e-09	2.23684797020922e-08	L4	Human	UP	human_up	chimp_down	EEF1A2_L4	UP_EEF1A2_L4	human_UP_EEF1A2_L4	chimp_DOWN_EEF1A2_L4	hg	pt	-0.887665282415692	human_up_EEF1A2_L4	chimp_down_EEF1A2_L4	-0.958236265901689	0.140514883549832	-6.81946454136199	9.1380464388172e-12	6.88037747973861e-11	Chimp	DOWN	macaque_up	DOWN_EEF1A2_L4	macaque_UP_EEF1A2_L4	rm	0.958236265901689	macaque_up_EEF1A2_L4	down_EEF1A2_L4	Exc	chimp_down_EEF1A2_Exc	L4	chimp_down_eef1a2_exc	down	EEF1A2	ptr	Exc	Exc	EXT_4_L56	0.489144142438687	-0.489144142438687	0.0001009168989627	0.0009306955067638	up
6874	106.092727035185	0.616980205816284	0.163688071994794	3.76924352701709	0.000163743067021	0.0008879275710792	L4	Human	UP	human_up	chimp_down	EIF1B_L4	UP_EIF1B_L4	human_UP_EIF1B_L4	chimp_DOWN_EIF1B_L4	hg	pt	-0.616980205816284	human_up_EIF1B_L4	chimp_down_EIF1B_L4	-1.0664182728059	0.148963392755542	-7.15892846610948	8.13100983547772e-13	6.81529579669894e-12	Chimp	DOWN	macaque_up	DOWN_EIF1B_L4	macaque_UP_EIF1B_L4	rm	1.0664182728059	macaque_up_EIF1B_L4	down_EIF1B_L4	Exc	chimp_down_EIF1B_Exc	L4	chimp_down_eif1b_exc	down	EIF1B	ptr	Exc	Exc	EXT_9_L6	0.299458209270769	-0.299458209270769	0.0003324402067625	0.0025835281553083	up
7860	281.626185239642	0.805179991981827	0.095752602280469	8.40896197915722	4.13655166457804e-17	1.00729384886386e-15	L4	Human	UP	human_up	chimp_down	EIF4G2_L4	UP_EIF4G2_L4	human_UP_EIF4G2_L4	chimp_DOWN_EIF4G2_L4	hg	pt	-0.805179991981827	human_up_EIF4G2_L4	chimp_down_EIF4G2_L4	-0.664818896645726	0.0922825624539525	-7.20416597639949	5.84001949354536e-13	4.9577772324478e-12	Chimp	DOWN	macaque_up	DOWN_EIF4G2_L4	macaque_UP_EIF4G2_L4	rm	0.664818896645726	macaque_up_EIF4G2_L4	down_EIF4G2_L4	Exc	chimp_down_EIF4G2_Exc	L4	chimp_down_eif4g2_exc	down	EIF4G2	ptr	Exc	Exc	EXT_6_L23	-0.257844615771315	0.257844615771315	2.14401025026609e-06	0.0001336780615918	down
8373	66.7322745677834	0.78821419465751	0.20226036511169	3.897027448864	9.73805856999203e-05	0.0005586490213815	L4	Human	UP	human_up	chimp_down	ELOB_L4	UP_ELOB_L4	human_UP_ELOB_L4	chimp_DOWN_ELOB_L4	hg	pt	-0.78821419465751	human_up_ELOB_L4	chimp_down_ELOB_L4	-0.850241461901061	0.191445183742984	-4.44117446716505	8.94692171935062e-06	3.35024693600188e-05	Chimp	DOWN	macaque_up	DOWN_ELOB_L4	macaque_UP_ELOB_L4	rm	0.850241461901061	macaque_up_ELOB_L4	down_ELOB_L4	Exc	chimp_down_ELOB_Exc	L4	chimp_down_elob_exc	down	ELOB	ptr	Exc	Exc	EXT_4_L56	0.292011922788655	-0.292011922788655	0.0003583754377981	0.0025090511760837	up
8373	66.7322745677834	0.78821419465751	0.20226036511169	3.897027448864	9.73805856999203e-05	0.0005586490213815	L4	Human	UP	human_up	chimp_down	ELOB_L4	UP_ELOB_L4	human_UP_ELOB_L4	chimp_DOWN_ELOB_L4	hg	pt	-0.78821419465751	human_up_ELOB_L4	chimp_down_ELOB_L4	-0.850241461901061	0.191445183742984	-4.44117446716505	8.94692171935062e-06	3.35024693600188e-05	Chimp	DOWN	macaque_up	DOWN_ELOB_L4	macaque_UP_ELOB_L4	rm	0.850241461901061	macaque_up_ELOB_L4	down_ELOB_L4	Exc	chimp_down_ELOB_Exc	L4	chimp_down_elob_exc	down	ELOB	ptr	Exc	Exc	EXT_8_L6	0.269665913845474	-0.269665913845474	8.60881859666672e-07	4.72867063065919e-05	up
7997	288.785589385454	-0.691882852383759	0.0952583187698737	-7.26322762482528	3.77961095406602e-13	6.77894496484157e-12	L4	Human	DOWN	human_down	chimp_up	FAM66C_L4	DOWN_FAM66C_L4	human_DOWN_FAM66C_L4	chimp_UP_FAM66C_L4	hg	pt	0.691882852383759	human_down_FAM66C_L4	chimp_up_FAM66C_L4	4.5098167663172	0.192411540396133	23.4383902183439	1.73628800588394e-121	6.27115658852445e-119	Chimp	UP	macaque_down	UP_FAM66C_L4	macaque_DOWN_FAM66C_L4	rm	-4.5098167663172	macaque_down_FAM66C_L4	up_FAM66C_L4	Exc	chimp_up_FAM66C_Exc	L4	chimp_up_fam66c_exc	up	FAM66C	ptr	Exc	Exc	EXT_6_L23	-0.310801802541996	0.310801802541996	1.24939555475493e-05	0.0004651334122447	down
6558	325.671110116062	-1.31036339617523	0.106678230307814	-12.283325214472	1.11326661088225e-34	7.29728653734121e-33	L4	Human	DOWN	human_down	chimp_up	FLG-AS1_L4	DOWN_FLG-AS1_L4	human_DOWN_FLG-AS1_L4	chimp_UP_FLG-AS1_L4	hg	pt	1.31036339617523	human_down_FLG-AS1_L4	chimp_up_FLG-AS1_L4	3.77064258007916	0.149225755218066	25.2680415292191	7.17530186793299e-141	3.56343429016222e-138	Chimp	UP	macaque_down	UP_FLG-AS1_L4	macaque_DOWN_FLG-AS1_L4	rm	-3.77064258007916	macaque_down_FLG-AS1_L4	up_FLG-AS1_L4	Exc	chimp_up_FLG-AS1_Exc	L4	chimp_up_flg-as1_exc	up	FLG-AS1	ptr	Exc	Exc	EXT_2_L56	-0.290602617667241	0.290602617667241	0.0002798896206473	0.0066527896897081	down
7273	100.547672135614	-0.632518596954625	0.159244446498987	-3.97199783641215	7.12723673855826e-05	0.0004232265963925	L4	Human	DOWN	human_down	chimp_up	FLOT1_L4	DOWN_FLOT1_L4	human_DOWN_FLOT1_L4	chimp_UP_FLOT1_L4	hg	pt	0.632518596954625	human_down_FLOT1_L4	chimp_up_FLOT1_L4	1.01408357573435	0.156483892574799	6.48043424181578	9.14590087068726e-11	6.33226793364632e-10	Chimp	UP	macaque_down	UP_FLOT1_L4	macaque_DOWN_FLOT1_L4	rm	-1.01408357573435	macaque_down_FLOT1_L4	up_FLOT1_L4	Exc	chimp_up_FLOT1_Exc	L4	chimp_up_flot1_exc	up	FLOT1	ptr	Exc	Exc	EXT_10_L34	0.366746820811865	-0.366746820811865	9.11262465136231e-06	0.0004249448876135	up
7273	100.547672135614	-0.632518596954625	0.159244446498987	-3.97199783641215	7.12723673855826e-05	0.0004232265963925	L4	Human	DOWN	human_down	chimp_up	FLOT1_L4	DOWN_FLOT1_L4	human_DOWN_FLOT1_L4	chimp_UP_FLOT1_L4	hg	pt	0.632518596954625	human_down_FLOT1_L4	chimp_up_FLOT1_L4	1.01408357573435	0.156483892574799	6.48043424181578	9.14590087068726e-11	6.33226793364632e-10	Chimp	UP	macaque_down	UP_FLOT1_L4	macaque_DOWN_FLOT1_L4	rm	-1.01408357573435	macaque_down_FLOT1_L4	up_FLOT1_L4	Exc	chimp_up_FLOT1_Exc	L4	chimp_up_flot1_exc	up	FLOT1	ptr	Exc	Exc	EXT_4_L56	0.273399343745056	-0.273399343745056	5.83363840306465e-07	1.95443365707194e-05	up
7013	1136.71762017209	0.802283461213979	0.069141229834111	11.6035462941414	3.95348899594626e-31	2.18975490004691e-29	L4	Human	UP	human_up	chimp_down	GABRA2_L4	UP_GABRA2_L4	human_UP_GABRA2_L4	chimp_DOWN_GABRA2_L4	hg	pt	-0.802283461213979	human_up_GABRA2_L4	chimp_down_GABRA2_L4	-1.0916753892224	0.0665697829187267	-16.3989627329144	1.94531173493388e-60	1.41379088833396e-58	Chimp	DOWN	macaque_up	DOWN_GABRA2_L4	macaque_UP_GABRA2_L4	rm	1.0916753892224	macaque_up_GABRA2_L4	down_GABRA2_L4	Exc	chimp_down_GABRA2_Exc	L4	chimp_down_gabra2_exc	down	GABRA2	ptr	Exc	Exc	EXT_2_L56	-0.332288858489756	0.332288858489756	0.0004019001145019	0.0081747382251687	down
8256	2757.36827705844	-0.570362169456609	0.0438101363543141	-13.0189544456974	9.54691593840869e-39	7.31453430556337e-37	L4	Human	DOWN	human_down	chimp_up	GABRG3_L4	DOWN_GABRG3_L4	human_DOWN_GABRG3_L4	chimp_UP_GABRG3_L4	hg	pt	0.570362169456609	human_down_GABRG3_L4	chimp_up_GABRG3_L4	0.792517629166086	0.0429833914628795	18.4377640338246	6.53899316148156e-76	7.21650550849063e-74	Chimp	UP	macaque_down	UP_GABRG3_L4	macaque_DOWN_GABRG3_L4	rm	-0.792517629166086	macaque_down_GABRG3_L4	up_GABRG3_L4	Exc	chimp_up_GABRG3_Exc	L4	chimp_up_gabrg3_exc	up	GABRG3	ptr	Exc	Exc	EXT_1_L4	-0.256057647355417	0.256057647355417	7.82882399168406e-05	0.001927421304267	down
8256	2757.36827705844	-0.570362169456609	0.0438101363543141	-13.0189544456974	9.54691593840869e-39	7.31453430556337e-37	L4	Human	DOWN	human_down	chimp_up	GABRG3_L4	DOWN_GABRG3_L4	human_DOWN_GABRG3_L4	chimp_UP_GABRG3_L4	hg	pt	0.570362169456609	human_down_GABRG3_L4	chimp_up_GABRG3_L4	0.792517629166086	0.0429833914628795	18.4377640338246	6.53899316148156e-76	7.21650550849063e-74	Chimp	UP	macaque_down	UP_GABRG3_L4	macaque_DOWN_GABRG3_L4	rm	-0.792517629166086	macaque_down_GABRG3_L4	up_GABRG3_L4	Exc	chimp_up_GABRG3_Exc	L4	chimp_up_gabrg3_exc	up	GABRG3	ptr	Exc	Exc	EXT_10_L34	-0.288698710788752	0.288698710788752	0.0002595891955694	0.0041258547019857	down
8256	2757.36827705844	-0.570362169456609	0.0438101363543141	-13.0189544456974	9.54691593840869e-39	7.31453430556337e-37	L4	Human	DOWN	human_down	chimp_up	GABRG3_L4	DOWN_GABRG3_L4	human_DOWN_GABRG3_L4	chimp_UP_GABRG3_L4	hg	pt	0.570362169456609	human_down_GABRG3_L4	chimp_up_GABRG3_L4	0.792517629166086	0.0429833914628795	18.4377640338246	6.53899316148156e-76	7.21650550849063e-74	Chimp	UP	macaque_down	UP_GABRG3_L4	macaque_DOWN_GABRG3_L4	rm	-0.792517629166086	macaque_down_GABRG3_L4	up_GABRG3_L4	Exc	chimp_up_GABRG3_Exc	L4	chimp_up_gabrg3_exc	up	GABRG3	ptr	Exc	Exc	EXT_4_L56	-0.379328486678927	0.379328486678927	6.676974755579e-10	1.79974819548107e-07	down
8256	2757.36827705844	-0.570362169456609	0.0438101363543141	-13.0189544456974	9.54691593840869e-39	7.31453430556337e-37	L4	Human	DOWN	human_down	chimp_up	GABRG3_L4	DOWN_GABRG3_L4	human_DOWN_GABRG3_L4	chimp_UP_GABRG3_L4	hg	pt	0.570362169456609	human_down_GABRG3_L4	chimp_up_GABRG3_L4	0.792517629166086	0.0429833914628795	18.4377640338246	6.53899316148156e-76	7.21650550849063e-74	Chimp	UP	macaque_down	UP_GABRG3_L4	macaque_DOWN_GABRG3_L4	rm	-0.792517629166086	macaque_down_GABRG3_L4	up_GABRG3_L4	Exc	chimp_up_GABRG3_Exc	L4	chimp_up_gabrg3_exc	up	GABRG3	ptr	Exc	Exc	EXT_2_L56	-0.72504350062895	0.72504350062895	3.00907840475978e-08	2.27179993405198e-05	down
8256	2757.36827705844	-0.570362169456609	0.0438101363543141	-13.0189544456974	9.54691593840869e-39	7.31453430556337e-37	L4	Human	DOWN	human_down	chimp_up	GABRG3_L4	DOWN_GABRG3_L4	human_DOWN_GABRG3_L4	chimp_UP_GABRG3_L4	hg	pt	0.570362169456609	human_down_GABRG3_L4	chimp_up_GABRG3_L4	0.792517629166086	0.0429833914628795	18.4377640338246	6.53899316148156e-76	7.21650550849063e-74	Chimp	UP	macaque_down	UP_GABRG3_L4	macaque_DOWN_GABRG3_L4	rm	-0.792517629166086	macaque_down_GABRG3_L4	up_GABRG3_L4	Exc	chimp_up_GABRG3_Exc	L4	chimp_up_gabrg3_exc	up	GABRG3	ptr	Exc	Exc	EXT_12_L56	-1.27926001090192	1.27926001090192	1.1403281329324e-05	0.0049554384426743	down
6795	1207.62692818122	0.575480857241924	0.0610641701379225	9.42419844471995	4.33403106842193e-21	1.37917524115094e-19	L4	Human	UP	human_up	chimp_down	GLS_L4	UP_GLS_L4	human_UP_GLS_L4	chimp_DOWN_GLS_L4	hg	pt	-0.575480857241924	human_up_GLS_L4	chimp_down_GLS_L4	-0.569243056673211	0.0592723814869948	-9.60384992794849	7.70128493098829e-22	1.21901215262217e-20	Chimp	DOWN	macaque_up	DOWN_GLS_L4	macaque_UP_GLS_L4	rm	0.569243056673211	macaque_up_GLS_L4	down_GLS_L4	Exc	chimp_down_GLS_Exc	L4	chimp_down_gls_exc	down	GLS	ptr	Exc	Exc	EXT_6_L23	0.39834514986349	-0.39834514986349	0.0006558116745791	0.008177911781545	up
6795	1207.62692818122	0.575480857241924	0.0610641701379225	9.42419844471995	4.33403106842193e-21	1.37917524115094e-19	L4	Human	UP	human_up	chimp_down	GLS_L4	UP_GLS_L4	human_UP_GLS_L4	chimp_DOWN_GLS_L4	hg	pt	-0.575480857241924	human_up_GLS_L4	chimp_down_GLS_L4	-0.569243056673211	0.0592723814869948	-9.60384992794849	7.70128493098829e-22	1.21901215262217e-20	Chimp	DOWN	macaque_up	DOWN_GLS_L4	macaque_UP_GLS_L4	rm	0.569243056673211	macaque_up_GLS_L4	down_GLS_L4	Exc	chimp_down_GLS_Exc	L4	chimp_down_gls_exc	down	GLS	ptr	Exc	Exc	EXT_8_L6	-0.313117208711738	0.313117208711738	0.0007073479621552	0.0058287258181162	down
7034	658.6661269265	0.597857948018411	0.0731407408991644	8.17407563375176	2.98142755346341e-16	6.81482437350383e-15	L4	Human	UP	human_up	chimp_down	HNRNPDL_L4	UP_HNRNPDL_L4	human_UP_HNRNPDL_L4	chimp_DOWN_HNRNPDL_L4	hg	pt	-0.597857948018411	human_up_HNRNPDL_L4	chimp_down_HNRNPDL_L4	-1.27482632421159	0.0665066336789775	-19.1684085284648	6.79560875810705e-82	8.90075393273384e-80	Chimp	DOWN	macaque_up	DOWN_HNRNPDL_L4	macaque_UP_HNRNPDL_L4	rm	1.27482632421159	macaque_up_HNRNPDL_L4	down_HNRNPDL_L4	Exc	chimp_down_HNRNPDL_Exc	L4	chimp_down_hnrnpdl_exc	down	HNRNPDL	ptr	Exc	Exc	EXT_9_L6	0.254553145380835	-0.254553145380835	0.0001353238279113	0.0012457290002817	up
7231	230.299353698572	0.952301835140188	0.107391381471327	8.86758157026267	7.47516153528462e-19	2.04696546699095e-17	L4	Human	UP	human_up	chimp_down	HNRNPH1_L4	UP_HNRNPH1_L4	human_UP_HNRNPH1_L4	chimp_DOWN_HNRNPH1_L4	hg	pt	-0.952301835140188	human_up_HNRNPH1_L4	chimp_down_HNRNPH1_L4	-0.755367639613171	0.104271151684437	-7.24426293764539	4.34797186310971e-13	3.73637178344662e-12	Chimp	DOWN	macaque_up	DOWN_HNRNPH1_L4	macaque_UP_HNRNPH1_L4	rm	0.755367639613171	macaque_up_HNRNPH1_L4	down_HNRNPH1_L4	Exc	chimp_down_HNRNPH1_Exc	L4	chimp_down_hnrnph1_exc	down	HNRNPH1	ptr	Exc	Exc	EXT_3_L23	-0.484068746134671	0.484068746134671	0.0005440718175441	0.0074192031622507	down
6482	72.8936907059107	0.568123955240329	0.202968232984802	2.79907819507336	0.0051248725121947	0.0183266907904781	L4	Human	UP	human_up	chimp_down	HPCA_L4	UP_HPCA_L4	human_UP_HPCA_L4	chimp_DOWN_HPCA_L4	hg	pt	-0.568123955240329	human_up_HPCA_L4	chimp_down_HPCA_L4	-1.27071826542815	0.18062467577619	-7.03513105265127	1.99073804543121e-12	1.60051310377704e-11	Chimp	DOWN	macaque_up	DOWN_HPCA_L4	macaque_UP_HPCA_L4	rm	1.27071826542815	macaque_up_HPCA_L4	down_HPCA_L4	Exc	chimp_down_HPCA_Exc	L4	chimp_down_hpca_exc	down	HPCA	ptr	Exc	Exc	EXT_9_L6	0.455766022613984	-0.455766022613984	7.76755646222358e-10	6.40108792938921e-08	up
6482	72.8936907059107	0.568123955240329	0.202968232984802	2.79907819507336	0.0051248725121947	0.0183266907904781	L4	Human	UP	human_up	chimp_down	HPCA_L4	UP_HPCA_L4	human_UP_HPCA_L4	chimp_DOWN_HPCA_L4	hg	pt	-0.568123955240329	human_up_HPCA_L4	chimp_down_HPCA_L4	-1.27071826542815	0.18062467577619	-7.03513105265127	1.99073804543121e-12	1.60051310377704e-11	Chimp	DOWN	macaque_up	DOWN_HPCA_L4	macaque_UP_HPCA_L4	rm	1.27071826542815	macaque_up_HPCA_L4	down_HPCA_L4	Exc	chimp_down_HPCA_Exc	L4	chimp_down_hpca_exc	down	HPCA	ptr	Exc	Exc	EXT_4_L56	0.257503441001821	-0.257503441001821	0.0001349183787914	0.0011539413262979	up
8123	511.627159495114	0.585195446600258	0.0791291379893442	7.39544826937281	1.4093201827759e-13	2.62178862090181e-12	L4	Human	UP	human_up	chimp_down	HSPH1_L4	UP_HSPH1_L4	human_UP_HSPH1_L4	chimp_DOWN_HSPH1_L4	hg	pt	-0.585195446600258	human_up_HSPH1_L4	chimp_down_HSPH1_L4	-1.11664823007488	0.0722428534436217	-15.456867729433	6.78169842056212e-54	4.12403385074897e-52	Chimp	DOWN	macaque_up	DOWN_HSPH1_L4	macaque_UP_HSPH1_L4	rm	1.11664823007488	macaque_up_HSPH1_L4	down_HSPH1_L4	Exc	chimp_down_HSPH1_Exc	L4	chimp_down_hsph1_exc	down	HSPH1	ptr	Exc	Exc	EXT_6_L23	0.519781071654571	-0.519781071654571	3.4897286559688e-06	0.000190892810453	up
8467	72.7160421311998	3.05674441326901	0.224040207300476	13.6437314091992	2.20008792007167e-42	2.04990395230746e-40	L4	Human	UP	human_up	chimp_down	HYDIN_L4	UP_HYDIN_L4	human_UP_HYDIN_L4	chimp_DOWN_HYDIN_L4	hg	pt	-3.05674441326901	human_up_HYDIN_L4	chimp_down_HYDIN_L4	-0.955402725957109	0.250736952638596	-3.81037862948823	0.0001387541198127	0.0004176288772849	Chimp	DOWN	macaque_up	DOWN_HYDIN_L4	macaque_UP_HYDIN_L4	rm	0.955402725957109	macaque_up_HYDIN_L4	down_HYDIN_L4	Exc	chimp_down_HYDIN_Exc	L4	chimp_down_hydin_exc	down	HYDIN	ptr	Exc	Exc	EXT_1_L4	-0.282080204605261	0.282080204605261	0.0001139820858506	0.0024164558326926	down
8467	72.7160421311998	3.05674441326901	0.224040207300476	13.6437314091992	2.20008792007167e-42	2.04990395230746e-40	L4	Human	UP	human_up	chimp_down	HYDIN_L4	UP_HYDIN_L4	human_UP_HYDIN_L4	chimp_DOWN_HYDIN_L4	hg	pt	-3.05674441326901	human_up_HYDIN_L4	chimp_down_HYDIN_L4	-0.955402725957109	0.250736952638596	-3.81037862948823	0.0001387541198127	0.0004176288772849	Chimp	DOWN	macaque_up	DOWN_HYDIN_L4	macaque_UP_HYDIN_L4	rm	0.955402725957109	macaque_up_HYDIN_L4	down_HYDIN_L4	Exc	chimp_down_HYDIN_Exc	L4	chimp_down_hydin_exc	down	HYDIN	ptr	Exc	Exc	EXT_6_L23	-0.505563854940283	0.505563854940283	5.14717696519584e-06	0.000247200680382	down
7821	86.265851206079	0.566907458600693	0.186193941598837	3.04471484803797	0.0023290101398016	0.0092548989068103	L4	Human	UP	human_up	chimp_down	INA_L4	UP_INA_L4	human_UP_INA_L4	chimp_DOWN_INA_L4	hg	pt	-0.566907458600693	human_up_INA_L4	chimp_down_INA_L4	-1.02385304023493	0.17006447460396	-6.0203816383124	1.74006308708956e-09	1.06604019198255e-08	Chimp	DOWN	macaque_up	DOWN_INA_L4	macaque_UP_INA_L4	rm	1.02385304023493	macaque_up_INA_L4	down_INA_L4	Exc	chimp_down_INA_Exc	L4	chimp_down_ina_exc	down	INA	ptr	Exc	Exc	EXT_4_L56	0.307364595698954	-0.307364595698954	0.0003070536340987	0.0022214250307508	up
7980	178.365031169984	-0.739205537452649	0.140629436171193	-5.25640689160404	1.46897093132576e-07	1.37803761983456e-06	L4	Human	DOWN	human_down	chimp_up	IQSEC3_L4	DOWN_IQSEC3_L4	human_DOWN_IQSEC3_L4	chimp_UP_IQSEC3_L4	hg	pt	0.739205537452649	human_down_IQSEC3_L4	chimp_up_IQSEC3_L4	0.604975395577403	0.131354443363747	4.60567134300971	4.11137293571928e-06	1.6285627790242e-05	Chimp	UP	macaque_down	UP_IQSEC3_L4	macaque_DOWN_IQSEC3_L4	rm	-0.604975395577403	macaque_down_IQSEC3_L4	up_IQSEC3_L4	Exc	chimp_up_IQSEC3_Exc	L4	chimp_up_iqsec3_exc	up	IQSEC3	ptr	Exc	Exc	EXT_3_L23	-0.420566647639838	0.420566647639838	5.64994327234316e-07	6.6508820861594e-05	down
6460	15.4915482052006	-1.61324669595567	0.409672553548427	-3.93789303672493	8.22002198120989e-05	0.000480974090859	L4	Human	DOWN	human_down	chimp_up	ISG15_L4	DOWN_ISG15_L4	human_DOWN_ISG15_L4	chimp_UP_ISG15_L4	hg	pt	1.61324669595567	human_down_ISG15_L4	chimp_up_ISG15_L4	4.30718933560205	0.702278413705856	6.13316492653309	8.61477553095895e-10	5.44141545063591e-09	Chimp	UP	macaque_down	UP_ISG15_L4	macaque_DOWN_ISG15_L4	rm	-4.30718933560205	macaque_down_ISG15_L4	up_ISG15_L4	Exc	chimp_up_ISG15_Exc	L4	chimp_up_isg15_exc	up	ISG15	ptr	Exc	Exc	EXT_9_L6	0.276669588251202	-0.276669588251202	7.71636162209532e-07	1.89252954926676e-05	up
7621	268.246263967778	0.51235993347199	0.0994300715846607	5.15296756108373	2.56396330364905e-07	2.31440841888091e-06	L4	Human	UP	human_up	chimp_down	KIFC2_L4	UP_KIFC2_L4	human_UP_KIFC2_L4	chimp_DOWN_KIFC2_L4	hg	pt	-0.51235993347199	human_up_KIFC2_L4	chimp_down_KIFC2_L4	-0.739416775738216	0.0920086755249864	-8.03638104254001	9.25306949129507e-16	9.92685285929307e-15	Chimp	DOWN	macaque_up	DOWN_KIFC2_L4	macaque_UP_KIFC2_L4	rm	0.739416775738216	macaque_up_KIFC2_L4	down_KIFC2_L4	Exc	chimp_down_KIFC2_Exc	L4	chimp_down_kifc2_exc	down	KIFC2	ptr	Exc	Exc	EXT_9_L6	-0.496302208659412	0.496302208659412	3.21454427363571e-10	3.08028098257874e-08	down
8772	249.011507915193	0.502591141104534	0.117345390630547	4.28300709899124	1.84384286347936e-05	0.0001234224070777	L4	Human	UP	human_up	chimp_down	LENG8_L4	UP_LENG8_L4	human_UP_LENG8_L4	chimp_DOWN_LENG8_L4	hg	pt	-0.502591141104534	human_up_LENG8_L4	chimp_down_LENG8_L4	-1.04163188964096	0.107636458175562	-9.67731479924759	3.76473862505524e-22	6.06377292865316e-21	Chimp	DOWN	macaque_up	DOWN_LENG8_L4	macaque_UP_LENG8_L4	rm	1.04163188964096	macaque_up_LENG8_L4	down_LENG8_L4	Exc	chimp_down_LENG8_Exc	L4	chimp_down_leng8_exc	down	LENG8	ptr	Exc	Exc	EXT_6_L23	-0.350935968691036	0.350935968691036	0.0005470693330772	0.0072121036178747	down
8713	114.620480005195	5.51314238311759	0.28454551533677	19.3752566319402	1.24837593964442e-83	3.76034774477277e-81	L4	Human	UP	human_up	chimp_down	LINC00662_L4	UP_LINC00662_L4	human_UP_LINC00662_L4	chimp_DOWN_LINC00662_L4	hg	pt	-5.51314238311759	human_up_LINC00662_L4	chimp_down_LINC00662_L4	-1.7116693834985	0.330601413734002	-5.17744120984215	2.24949796070472e-07	1.07075743584823e-06	Chimp	DOWN	macaque_up	DOWN_LINC00662_L4	macaque_UP_LINC00662_L4	rm	1.7116693834985	macaque_up_LINC00662_L4	down_LINC00662_L4	Exc	chimp_down_LINC00662_Exc	L4	chimp_down_linc00662_exc	down	LINC00662	ptr	Exc	Exc	EXT_3_L23	-0.250525832851926	0.250525832851926	2.83767962557118e-05	0.0009514699834603	down
7140	22.5020062810164	1.25688397150508	0.388184586101469	3.23785131225313	0.0012043355873674	0.0051854582397929	L4	Human	UP	human_up	chimp_down	LINC01331_L4	UP_LINC01331_L4	human_UP_LINC01331_L4	chimp_DOWN_LINC01331_L4	hg	pt	-1.25688397150508	human_up_LINC01331_L4	chimp_down_LINC01331_L4	-2.16445898701738	0.346770221959583	-6.24176717016277	4.32654648987938e-10	2.82101245147004e-09	Chimp	DOWN	macaque_up	DOWN_LINC01331_L4	macaque_UP_LINC01331_L4	rm	2.16445898701738	macaque_up_LINC01331_L4	down_LINC01331_L4	Exc	chimp_down_LINC01331_Exc	L4	chimp_down_linc01331_exc	down	LINC01331	ptr	Exc	Exc	EXT_6_L23	-0.250854773865848	0.250854773865848	0.0002383113235012	0.0040234404765278	down
7609	1140.1372375372	-1.40230562422615	0.156983123075813	-8.9328432047369	4.15197915430925e-19	1.15566923574818e-17	L4	Human	DOWN	human_down	chimp_up	LINC02055_L4	DOWN_LINC02055_L4	human_DOWN_LINC02055_L4	chimp_UP_LINC02055_L4	hg	pt	1.40230562422615	human_down_LINC02055_L4	chimp_up_LINC02055_L4	3.28175324025491	0.162738339336529	20.1658272637803	1.95450865066072e-90	3.21321222168622e-88	Chimp	UP	macaque_down	UP_LINC02055_L4	macaque_DOWN_LINC02055_L4	rm	-3.28175324025491	macaque_down_LINC02055_L4	up_LINC02055_L4	Exc	chimp_up_LINC02055_Exc	L4	chimp_up_linc02055_exc	up	LINC02055	ptr	Exc	Exc	EXT_4_L56	-0.287399933542659	0.287399933542659	0.0010384882257422	0.0057339247473476	down
6506	360.821564728074	-0.672044618019371	0.0875903010889337	-7.6725917100915	1.68555360830584e-14	3.3817188223574e-13	L4	Human	DOWN	human_down	chimp_up	LRRC8B_L4	DOWN_LRRC8B_L4	human_DOWN_LRRC8B_L4	chimp_UP_LRRC8B_L4	hg	pt	0.672044618019371	human_down_LRRC8B_L4	chimp_up_LRRC8B_L4	0.556160892906503	0.0805353202349372	6.9058009738345	4.99209468124852e-12	3.85992711682135e-11	Chimp	UP	macaque_down	UP_LRRC8B_L4	macaque_DOWN_LRRC8B_L4	rm	-0.556160892906503	macaque_down_LRRC8B_L4	up_LRRC8B_L4	Exc	chimp_up_LRRC8B_Exc	L4	chimp_up_lrrc8b_exc	up	LRRC8B	ptr	Exc	Exc	EXT_2_L56	-0.261312824323418	0.261312824323418	0.0004058796559414	0.0082316457639006	down
8696	214.317217984346	-1.17413010424187	0.122522470639876	-9.58297770286504	9.42865886100036e-22	3.1176959352562e-20	L4	Human	DOWN	human_down	chimp_up	MAST3_L4	DOWN_MAST3_L4	human_DOWN_MAST3_L4	chimp_UP_MAST3_L4	hg	pt	1.17413010424187	human_down_MAST3_L4	chimp_up_MAST3_L4	1.41294678678247	0.118108494605032	11.9631258658195	5.54351140533198e-33	1.52242194562562e-31	Chimp	UP	macaque_down	UP_MAST3_L4	macaque_DOWN_MAST3_L4	rm	-1.41294678678247	macaque_down_MAST3_L4	up_MAST3_L4	Exc	chimp_up_MAST3_Exc	L4	chimp_up_mast3_exc	up	MAST3	ptr	Exc	Exc	EXT_5_L56	-0.283820744116127	0.283820744116127	1.12117188002182e-06	0.0001095366033404	down
8696	214.317217984346	-1.17413010424187	0.122522470639876	-9.58297770286504	9.42865886100036e-22	3.1176959352562e-20	L4	Human	DOWN	human_down	chimp_up	MAST3_L4	DOWN_MAST3_L4	human_DOWN_MAST3_L4	chimp_UP_MAST3_L4	hg	pt	1.17413010424187	human_down_MAST3_L4	chimp_up_MAST3_L4	1.41294678678247	0.118108494605032	11.9631258658195	5.54351140533198e-33	1.52242194562562e-31	Chimp	UP	macaque_down	UP_MAST3_L4	macaque_DOWN_MAST3_L4	rm	-1.41294678678247	macaque_down_MAST3_L4	up_MAST3_L4	Exc	chimp_up_MAST3_Exc	L4	chimp_up_mast3_exc	up	MAST3	ptr	Exc	Exc	EXT_12_L56	-0.377389313051571	0.377389313051571	2.94431655978496e-07	0.0004094366608036	down
7156	932.755297261564	-0.716760295166054	0.0810395767600375	-8.84457105802045	9.18805680637161e-19	2.50665237115764e-17	L4	Human	DOWN	human_down	chimp_up	MEF2C-AS1_L4	DOWN_MEF2C-AS1_L4	human_DOWN_MEF2C-AS1_L4	chimp_UP_MEF2C-AS1_L4	hg	pt	0.716760295166054	human_down_MEF2C-AS1_L4	chimp_up_MEF2C-AS1_L4	1.40728955516665	0.0820424138571355	17.1531953900971	5.94894558122481e-66	5.10111384047615e-64	Chimp	UP	macaque_down	UP_MEF2C-AS1_L4	macaque_DOWN_MEF2C-AS1_L4	rm	-1.40728955516665	macaque_down_MEF2C-AS1_L4	up_MEF2C-AS1_L4	Exc	chimp_up_MEF2C-AS1_Exc	L4	chimp_up_mef2c-as1_exc	up	MEF2C-AS1	ptr	Exc	Exc	EXT_11_L34	0.290889505024492	-0.290889505024492	8.79372935484104e-06	0.0002675767800632	up
[truncated: 3,443 more rows]
[truncated: 5 more columns]
