# Supplementary material for: Charting the human-specific properties of gene expression networks in the infant prefrontal cortex
Source: Sci Adv. 2026 Jun 3;12(23):eaea3316. doi: 10.1126/sciadv.aea3316 (PMC13232592; doi:10.1126/sciadv.aea3316)
Supplement: Supplementary file 2 — Data S1 [file sciadv.aea3316_data_s1.zip › csv_resubmission/7_EVOxPD___rm_infant_GO.csv]

Gene_set	Term	Overlap	P-value	Adjusted P-value	Odds Ratio	Combined Score	Genes	Database	lineage	Evolution_ASD
gs_ind_0	Adherens Junction (GO:0005912)	11/149	1.0802783943406e-12	1.436770264473e-10	30.099462494986	829.35463999081	NDRG1;SHROOM4;BAIAP2L1;MYO1E;FRMD5;CTNNA1;PKP4;STXBP6;PTPRM;KLHL24;CTNNA3	GO_Cellular_Component_2023	Neur	EVO_up_PD_up
gs_ind_0	Calcium Channel Complex (GO:0034704)	3/59	0.000755431071083549	0.0065956308912754	21.0071971505159	151.004397063776	CALM1;CACNA2D1;CACNA2D3	GO_Cellular_Component_2023	Neur	EVO_up_PD_up
gs_ind_0	Catenin Complex (GO:0016342)	2/28	0.0032000562829648	0.0185046732884486	31.7520770246137	182.402565117069	CDH23;CTNNA1	GO_Cellular_Component_2023	Neur	EVO_up_PD_up
gs_ind_0	Cation Channel Complex (GO:0034703)	2/53	0.0111106695675046	0.047668356531552	16.3284589875744	73.4756065421719	CALM1;AKAP9	GO_Cellular_Component_2023	Neur	EVO_up_PD_up
gs_ind_0	Cell-Cell Contact Zone (GO:0044291)	2/47	0.0088183498406748	0.0418871617432053	18.4843757065979	87.4481123179315	ATP1B1;PKP4	GO_Cellular_Component_2023	Neur	EVO_up_PD_up
gs_ind_0	Cell-Cell Junction (GO:0005911)	11/297	1.78016293669732e-09	1.18380835290372e-07	14.497894124491	292.082707471466	NDRG1;SHROOM4;BAIAP2L1;MYO1E;FRMD5;CTNNA1;PKP4;STXBP6;PTPRM;KLHL24;CTNNA3	GO_Cellular_Component_2023	Neur	EVO_up_PD_up
gs_ind_0	Cell-Substrate Junction (GO:0030055)	7/394	0.000194823613912101	0.00323894258128868	6.73390557939914	57.5305563516058	SHROOM4;PTPRA;HSPA8;CTNNA1;ERBIN;GIT1;YWHAB	GO_Cellular_Component_2023	Neur	EVO_up_PD_up
gs_ind_0	Collagen-Containing Extracellular Matrix (GO:0062023)	6/372	0.000929419255989195	0.00727133888509194	6.12110533801631	42.7311341216272	HTRA1;PCSK6;ADAM11;PKM;ERBIN;APOE	GO_Cellular_Component_2023	Neur	EVO_up_PD_up
gs_ind_0	Cytoplasmic Vesicle Lumen (GO:0060205)	3/114	0.0049587233970672	0.0253657773773053	10.63057514467	56.4122839557983	HSPA8;SRP14;PKM	GO_Cellular_Component_2023	Neur	EVO_up_PD_up
gs_ind_0	Cytoskeleton (GO:0005856)	11/593	1.87108747765597e-06	6.22136586320611e-05	7.07877920839294	93.3619535522673	NDRG1;SHROOM4;BAIAP2L1;TUBA1A;NSMF;MYO1E;FRMD5;PKP4;AKAP9;SORBS2;GAPDH	GO_Cellular_Component_2023	Neur	EVO_up_PD_up
gs_ind_0	Dendrite (GO:0030425)	6/270	0.000171260704581356	0.00323894258128868	8.50294011181273	73.7402479822901	NSMF;HSPA8;CPEB4;SORBS2;APOE;MAP1A	GO_Cellular_Component_2023	Neur	EVO_up_PD_up
gs_ind_0	Desmosome (GO:0030057)	2/17	0.00117641573107895	0.0082184246119178	54.3004115226337	366.271641604701	PKP4;KLHL24	GO_Cellular_Component_2023	Neur	EVO_up_PD_up
gs_ind_0	Endocytic Vesicle (GO:0030139)	5/196	0.000323190644699013	0.00358202964541406	9.87129149177601	79.3382169785987	MYO1E;PLD1;HSPH1;APOE;RAB31	GO_Cellular_Component_2023	Neur	EVO_up_PD_up
gs_ind_0	Endocytic Vesicle Lumen (GO:0071682)	2/21	0.00180233798766365	0.0114148072552031	43.1576448243115	272.698940431731	APOE;HSPH1	GO_Cellular_Component_2023	Neur	EVO_up_PD_up
gs_ind_0	Endoplasmic Reticulum Lumen (GO:0005788)	4/284	0.0107163217751677	0.0475090265365769	5.45582082205267	24.7475339610304	KTN1;APOE;CST3;SPP1	GO_Cellular_Component_2023	Neur	EVO_up_PD_up
gs_ind_0	Extracellular Membrane-Bounded Organelle (GO:0065010)	3/57	0.000682903027736085	0.00648757876349281	21.7791693631276	158.751799809384	ATP1B1;APOE;PKM	GO_Cellular_Component_2023	Neur	EVO_up_PD_up
gs_ind_0	Extracellular Vesicle (GO:1903561)	3/60	0.000793459355341401	0.0065956308912754	20.6413494497565	147.360827968551	ATP1B1;APOE;PKM	GO_Cellular_Component_2023	Neur	EVO_up_PD_up
gs_ind_0	Ficolin-1-Rich Granule (GO:0101002)	4/183	0.00229817516613954	0.013893513504389	8.54685842822345	51.9276338894722	HSPA8;SRP14;PKM;CST3	GO_Cellular_Component_2023	Neur	EVO_up_PD_up
gs_ind_0	Ficolin-1-Rich Granule Lumen (GO:1904813)	4/122	0.000513537714536079	0.00525388584871527	12.9658916370955	98.2060889866124	HSPA8;SRP14;PKM;CST3	GO_Cellular_Component_2023	Neur	EVO_up_PD_up
gs_ind_0	Focal Adhesion (GO:0005925)	6/386	0.00112315057317215	0.0082184246119178	5.89385187463304	40.0287877170381	SHROOM4;PTPRA;HSPA8;CTNNA1;GIT1;YWHAB	GO_Cellular_Component_2023	Neur	EVO_up_PD_up
gs_ind_0	Intercalated Disc (GO:0014704)	2/31	0.0039135532504847	0.0208201032925786	28.5209597544814	158.100508808702	ATP1B1;CTNNA3	GO_Cellular_Component_2023	Neur	EVO_up_PD_up
gs_ind_0	Intracellular Organelle Lumen (GO:0070013)	10/854	0.00026160958251707	0.00347940744747704	4.39008301969468	36.2122903859197	HSPA8;PCSK6;SPP1;HSPH1;PKM;SRP14;PRDX5;CST3;KTN1;APOE	GO_Cellular_Component_2023	Neur	EVO_up_PD_up
gs_ind_0	Microtubule (GO:0005874)	5/185	0.000247770788949719	0.00347940744747704	10.4756945661956	86.9797598370942	NDRG1;KIFC2;TUBA1A;CALM1;MAP1A	GO_Cellular_Component_2023	Neur	EVO_up_PD_up
gs_ind_0	Microtubule Cytoskeleton (GO:0015630)	5/340	0.00369095893381183	0.0204540640915406	5.61451200110673	31.4517606226164	NDRG1;KIFC2;TUBA1A;GAPDH;MAP1A	GO_Cellular_Component_2023	Neur	EVO_up_PD_up
gs_ind_0	Mitochondrial Respiratory Chain Complex IV (GO:0005751)	3/17	1.73207988337304e-05	0.000460733248977229	81.9397624839033	898.354987591893	COX7A2;COX4I1;NDUFA4	GO_Cellular_Component_2023	Neur	EVO_up_PD_up
gs_ind_0	Neuron Projection (GO:0043005)	8/557	0.000288047961881221	0.00348276172092749	5.40671369879741	44.0776038575579	NSMF;HSPA8;CPEB4;SORBS2;GIT1;APOE;MAP1A;RGS6	GO_Cellular_Component_2023	Neur	EVO_up_PD_up
gs_ind_0	Polymeric Cytoskeletal Fiber (GO:0099513)	5/264	0.00123585332510042	0.0082184246119178	7.27243237969806	48.6961606418083	NDRG1;KIFC2;SHROOM4;TUBA1A;MAP1A	GO_Cellular_Component_2023	Neur	EVO_up_PD_up
gs_ind_0	Respiratory Chain Complex IV (GO:0045277)	3/19	2.45741993025717e-05	0.000544728084540339	72.0041493775934	764.238610865764	COX7A2;COX4I1;NDUFA4	GO_Cellular_Component_2023	Neur	EVO_up_PD_up
gs_ind_0	Vesicle (GO:0031982)	8/234	5.80660829387765e-07	2.57426301028576e-05	13.22189730799	189.854532690548	MYO1E;ATP1B1;PLCG2;PKM;CST3;CALM1;GAPDH;APOE	GO_Cellular_Component_2023	Neur	EVO_up_PD_up
gs_ind_0	Voltage-Gated Calcium Channel Complex (GO:0005891)	2/49	0.00955603976503516	0.0438259754741267	17.7052198397228	82.3395747143402	CACNA2D1;CACNA2D3	GO_Cellular_Component_2023	Neur	EVO_up_PD_up
gs_ind_0	trans-Golgi Network (GO:0005802)	4/239	0.00592961196064596	0.0292088292876264	6.5055299416358	33.3590336963763	RHOBTB3;ATP2C1;CCDC91;RAB31	GO_Cellular_Component_2023	Neur	EVO_up_PD_up
gs_ind_0	Amyloid-Beta Binding (GO:0001540)	3/79	0.00175932202572348	0.0185706213826367	15.5075258319095	98.361549778444	APOE;CRYAB;CST3	GO_Molecular_Function_2023	Neur	EVO_up_PD_up
gs_ind_0	Bicarbonate Transmembrane Transporter Activity (GO:0015106)	2/22	0.00197869187215725	0.0195690824242121	41.0513901435311	255.558012306485	SLC4A3;SLC26A3	GO_Molecular_Function_2023	Neur	EVO_up_PD_up
gs_ind_0	Cadherin Binding (GO:0045296)	14/317	9.1487566939006e-13	1.73826377184111e-10	17.721385961349	491.236610078541	NDRG1;BAIAP2L1;HSPA8;CTNNA1;PKP4;PKM;STXBP6;PTPRM;KLC2;CDH23;PTPN11;KTN1;CTNNA3;YWHAB	GO_Molecular_Function_2023	Neur	EVO_up_PD_up
gs_ind_0	Cadherin Binding Involved In Cell-Cell Adhesion (GO:0098641)	2/17	0.00117641573107895	0.0159656420646429	54.3004115226337	366.271641604701	BAIAP2L1;STXBP6	GO_Molecular_Function_2023	Neur	EVO_up_PD_up
gs_ind_0	Cell-Cell Adhesion Mediator Activity (GO:0098632)	2/43	0.00742392846916087	0.0486395313496747	20.2679855223363	99.3748839620341	STXBP6;BAIAP2L1	GO_Molecular_Function_2023	Neur	EVO_up_PD_up
gs_ind_0	Dipeptidase Activity (GO:0016805)	2/10	0.000394639622863436	0.00833128092711698	99.0353425320746	776.193216534429	CNDP1;CPQ	GO_Molecular_Function_2023	Neur	EVO_up_PD_up
gs_ind_0	Disordered Domain Specific Binding (GO:0097718)	2/23	0.00216289858372871	0.0195690824242121	39.1410661307302	240.181559725936	GAPDH;FKBP8	GO_Molecular_Function_2023	Neur	EVO_up_PD_up
gs_ind_0	GTPase Activator Activity (GO:0005096)	5/211	0.000452607064320661	0.00859953422209257	9.15087708544048	70.4662028660305	RAP1GAP;CHN1;DOCK1;GIT1;RGS6	GO_Molecular_Function_2023	Neur	EVO_up_PD_up
gs_ind_0	GTPase Binding (GO:0051020)	7/221	4.99352997119153e-06	0.000316256898175464	12.2169032684054	149.136227777926	NDRG1;FGD4;GIT1;RAP1GAP;DOCK1;RHOBTB3;DOCK5	GO_Molecular_Function_2023	Neur	EVO_up_PD_up
gs_ind_0	GTPase Regulator Activity (GO:0030695)	7/423	0.000299392060667209	0.00807424926038457	6.2605557244357	50.7966253526477	FGD4;RAP1GAP;CHN1;DOCK1;GIT1;DOCK5;RGS6	GO_Molecular_Function_2023	Neur	EVO_up_PD_up
gs_ind_0	Gamma-Tubulin Binding (GO:0043015)	2/28	0.0032000562829648	0.0264352475549266	31.7520770246137	182.402565117069	NDRG1;GIT1	GO_Molecular_Function_2023	Neur	EVO_up_PD_up
gs_ind_0	Inorganic Anion Transmembrane Transporter Activity (GO:0015103)	2/32	0.00416630627053678	0.0329832579750829	27.5851716926398	151.186751770336	SLC4A3;SLC26A3	GO_Molecular_Function_2023	Neur	EVO_up_PD_up
gs_ind_0	MHC Class II Protein Complex Binding (GO:0023026)	3/25	5.75673396004571e-05	0.00273444863102171	52.7952973720609	515.417003411871	ATP1B1;HSPA8;PKM	GO_Molecular_Function_2023	Neur	EVO_up_PD_up
gs_ind_0	Microtubule Binding (GO:0008017)	4/238	0.00584366285557129	0.0416626976542545	6.53343265739444	33.5975076165012	NDRG1;GAPDH;MAP1A;KIFC2	GO_Molecular_Function_2023	Neur	EVO_up_PD_up
gs_ind_0	Phospholipase Activity (GO:0004620)	3/77	0.00163450752985325	0.0184532312201924	15.9246149990253	102.178918244879	PLCG2;PLD1;PLCL1	GO_Molecular_Function_2023	Neur	EVO_up_PD_up
gs_ind_0	Phospholipase C Activity (GO:0004629)	2/23	0.00216289858372871	0.0195690824242121	39.1410661307302	240.181559725936	PLCG2;PLCL1	GO_Molecular_Function_2023	Neur	EVO_up_PD_up
gs_ind_0	Phosphoric Diester Hydrolase Activity (GO:0008081)	3/44	0.000317997529355872	0.00807424926038457	28.6106584012398	230.41499169578	PLCG2;PLD1;PLCL1	GO_Molecular_Function_2023	Neur	EVO_up_PD_up
gs_ind_0	Phosphotyrosine Residue Binding (GO:0001784)	2/39	0.00613976597010067	0.0416626976542545	22.4320987654321	114.245975837121	PLCG2;PTPN11	GO_Molecular_Function_2023	Neur	EVO_up_PD_up
gs_ind_0	Potassium Channel Regulator Activity (GO:0015459)	2/44	0.00776230613296111	0.0491612721754204	19.7906076010651	96.1521882327205	AKAP9;DPP10	GO_Molecular_Function_2023	Neur	EVO_up_PD_up
gs_ind_0	Protein Phosphorylated Amino Acid Binding (GO:0045309)	3/45	0.000339968389910929	0.00807424926038457	27.93678301196	223.121529176812	PLCG2;PTPN11;YWHAB	GO_Molecular_Function_2023	Neur	EVO_up_PD_up
gs_ind_0	Protein Tyrosine Phosphatase Activity (GO:0004725)	3/76	0.00157424500181753	0.0184532312201924	16.1416716064019	104.178017410389	PTPN11;PTPRM;PTPRA	GO_Molecular_Function_2023	Neur	EVO_up_PD_up
gs_ind_0	RNA Binding (GO:0003723)	13/1395	0.00029467902982664	0.00807424926038457	3.49394090645021	28.4044252482726	PURA;SRRM2;HNRNPA2B1;HSPA8;CTNNA1;CPEB4;MBNL2;PKM;SRP14;SORBS2;PRRC2C;KTN1;MSI2	GO_Molecular_Function_2023	Neur	EVO_up_PD_up
gs_ind_0	Small GTPase Binding (GO:0031267)	7/195	2.18845204796322e-06	0.000207902944556506	13.9108730547239	181.290894757477	NDRG1;FGD4;GIT1;RAP1GAP;DOCK1;RHOBTB3;DOCK5	GO_Molecular_Function_2023	Neur	EVO_up_PD_up
gs_ind_0	Solute:Inorganic Anion Antiporter Activity (GO:0005452)	2/14	0.000791806566705123	0.0136766588794521	67.3374485596708	480.869745243109	SLC4A3;SLC26A3	GO_Molecular_Function_2023	Neur	EVO_up_PD_up
gs_ind_0	Tau Protein Binding (GO:0048156)	2/39	0.00613976597010067	0.0416626976542545	22.4320987654321	114.245975837121	APOE;MAP1A	GO_Molecular_Function_2023	Neur	EVO_up_PD_up
gs_ind_0	Telomeric DNA Binding (GO:0042162)	2/33	0.00442644280968231	0.0336409653535856	26.7087987458358	144.765935767421	PURA;HNRNPA2B1	GO_Molecular_Function_2023	Neur	EVO_up_PD_up
gs_ind_0	Transmembrane Receptor Protein Phosphatase Activity (GO:0019198)	2/16	0.00104005162140304	0.0152007544666598	58.0466865332766	398.692791753876	PTPRM;PTPRA	GO_Molecular_Function_2023	Neur	EVO_up_PD_up
gs_ind_0	Transmembrane Receptor Protein Tyrosine Phosphatase Activity (GO:0005001)	2/16	0.00104005162140304	0.0152007544666598	58.0466865332766	398.692791753876	PTPRM;PTPRA	GO_Molecular_Function_2023	Neur	EVO_up_PD_up
gs_ind_0	Tubulin Binding (GO:0015631)	5/319	0.00281412059924439	0.0243037688116561	5.9925070267587	35.194625763916	NDRG1;KIFC2;GIT1;GAPDH;MAP1A	GO_Molecular_Function_2023	Neur	EVO_up_PD_up
gs_ind_0	mRNA Binding (GO:0003729)	5/282	0.00165107858285932	0.0184532312201924	6.79769643060782	43.5482629050449	SRRM2;HNRNPA2B1;CPEB4;PKM;MSI2	GO_Molecular_Function_2023	Neur	EVO_up_PD_up
gs_ind_0	Actin Filament Organization (GO:0007015)	4/144	0.000954869450003561	0.0264445789348208	10.9297488050745	76.0047729039401	SHROOM4;BAIAP2L1;ARHGAP12;MYO1E	GO_Biological_Process_2023	Neur	EVO_up_PD_up
gs_ind_0	Aerobic Electron Transport Chain (GO:0019646)	3/68	0.00114196604819332	0.0275152536193128	18.1167210414621	122.740855680658	COX7A2;COX4I1;NDUFA4	GO_Biological_Process_2023	Neur	EVO_up_PD_up
gs_ind_0	Brain Development (GO:0007420)	4/168	0.00168440190176163	0.0310990499269693	9.32964098129237	59.5823035382353	PTPN11;GIT1;SYNJ2;SHROOM4	GO_Biological_Process_2023	Neur	EVO_up_PD_up
gs_ind_0	Cardiac Conduction (GO:0061337)	4/45	1.04054815850721e-05	0.00562572016515138	37.0929576044765	425.574098287268	CACNA2D1;SLC4A3;AKAP9;CTNNA3	GO_Biological_Process_2023	Neur	EVO_up_PD_up
gs_ind_0	Cardiac Muscle Cell Action Potential (GO:0086001)	3/29	9.06597411044089e-05	0.00871216783038569	44.8218116339153	417.21922448367	ATP1B1;SLC4A3;CACNA2D1	GO_Biological_Process_2023	Neur	EVO_up_PD_up
gs_ind_0	Cellular Respiration (GO:0045333)	3/85	0.00216893737452442	0.0366513654644212	14.3775933609958	88.1852265337024	COX7A2;COX4I1;NDUFA4	GO_Biological_Process_2023	Neur	EVO_up_PD_up
gs_ind_0	Cellular Response To Acid Chemical (GO:0071229)	2/27	0.00297729934977005	0.043652462525305	32.9980634229	191.941110815585	CPEB4;NSMF	GO_Biological_Process_2023	Neur	EVO_up_PD_up
gs_ind_0	Cellular Response To Decreased Oxygen Levels (GO:0036294)	3/73	0.00140188834208098	0.0288259590407541	16.8297872340425	110.570610470641	CPEB4;NDRG1;HIPK2	GO_Biological_Process_2023	Neur	EVO_up_PD_up
gs_ind_0	Cellular Response To Organic Cyclic Compound (GO:0071407)	5/151	9.61222127725602e-05	0.00871216783038569	12.9176855172016	119.487171721801	HSPA8;CTNNA1;SPP1;SLC26A3;AKAP9	GO_Biological_Process_2023	Neur	EVO_up_PD_up
gs_ind_0	Cellular Response To Organonitrogen Compound (GO:0071417)	5/105	1.69279443284395e-05	0.00562572016515138	18.8515019837521	207.112870922499	NSMF;CTNNA1;CPEB4;SLC26A3;AKAP9	GO_Biological_Process_2023	Neur	EVO_up_PD_up
gs_ind_0	Cellular Response To Oxygen-Containing Compound (GO:1901701)	8/406	3.27467606458893e-05	0.00634111949356918	7.48331676688013	77.2780159905263	NSMF;CPEB4;CPNE9;SLC26A3;AKAP9;PRDX5;PLCG2;GIT1	GO_Biological_Process_2023	Neur	EVO_up_PD_up
gs_ind_0	Cellular Response To cAMP (GO:0071320)	2/31	0.0039135532504847	0.0493900327940917	28.5209597544814	158.100508808702	SLC26A3;AKAP9	GO_Biological_Process_2023	Neur	EVO_up_PD_up
gs_ind_0	Central Nervous System Development (GO:0007417)	5/282	0.00165107858285932	0.0310589688134102	6.79769643060782	43.5482629050449	SHROOM4;SYNJ2;PTPN11;GIT1;MSI2	GO_Biological_Process_2023	Neur	EVO_up_PD_up
gs_ind_0	Chemical Synaptic Transmission (GO:0007268)	5/273	0.00143239596273603	0.0288259590407541	7.02710793673243	46.0163609641877	PLP1;RPS6KA2;PPFIA3;AKAP9;APOE	GO_Biological_Process_2023	Neur	EVO_up_PD_up
gs_ind_0	Cytoplasmic Sequestering Of Protein (GO:0051220)	2/13	0.000680024613711811	0.0205449860566871	73.1946680980497	533.836642875815	PTPRM;YWHAB	GO_Biological_Process_2023	Neur	EVO_up_PD_up
gs_ind_0	Defense Response To Fungus (GO:0050832)	2/29	0.00343038195273224	0.0468505589982746	30.59670781893	173.638876823161	PLCG2;GAPDH	GO_Biological_Process_2023	Neur	EVO_up_PD_up
gs_ind_0	Energy Derivation By Oxidation Of Organic Compounds (GO:0015980)	3/43	0.000296963779081485	0.0118429155097696	29.3178115875211	238.116345148316	COX7A2;COX4I1;NDUFA4	GO_Biological_Process_2023	Neur	EVO_up_PD_up
gs_ind_0	Glycolytic Process (GO:0006096)	2/29	0.00343038195273224	0.0468505589982746	30.59670781893	173.638876823161	GAPDH;PKM	GO_Biological_Process_2023	Neur	EVO_up_PD_up
gs_ind_0	Integrin-Mediated Signaling Pathway (GO:0007229)	4/85	0.000128918443226652	0.00955623885997852	18.8693431219036	169.000074762856	ADAM11;PTPRA;DOCK1;ERBIN	GO_Biological_Process_2023	Neur	EVO_up_PD_up
gs_ind_0	Mitochondrial ATP Synthesis Coupled Electron Transport (GO:0042775)	3/70	0.00124191214931703	0.0275152536193128	17.5790686952513	117.623359832674	COX7A2;COX4I1;NDUFA4	GO_Biological_Process_2023	Neur	EVO_up_PD_up
gs_ind_0	Mitochondrial Electron Transport, Cytochrome C To Oxygen (GO:0006123)	3/16	1.42954858027834e-05	0.00562572016515138	88.0115260488705	981.818453489803	COX7A2;COX4I1;NDUFA4	GO_Biological_Process_2023	Neur	EVO_up_PD_up
gs_ind_0	Myoblast Fusion (GO:0007520)	2/18	0.00132087526523056	0.0280194178603163	51.0082304526749	338.157058265009	DOCK5;DOCK1	GO_Biological_Process_2023	Neur	EVO_up_PD_up
gs_ind_0	Myotube Differentiation (GO:0014902)	2/25	0.00255467919416938	0.0417543468292929	35.8081604062692	213.768580938262	DOCK5;DOCK1	GO_Biological_Process_2023	Neur	EVO_up_PD_up
gs_ind_0	Negative Regulation Of Apoptotic Process (GO:0043066)	6/468	0.00294821520423272	0.043652462525305	4.83907993099482	28.1951668540988	CRYAB;CPEB4;PRDX5;FKBP8;NUPR1;APOE	GO_Biological_Process_2023	Neur	EVO_up_PD_up
gs_ind_0	Negative Regulation Of Carbohydrate Metabolic Process (GO:0045912)	2/30	0.0036682297443347	0.047496429287035	29.5224171539961	165.563076140362	GIT1;NUPR1	GO_Biological_Process_2023	Neur	EVO_up_PD_up
gs_ind_0	Negative Regulation Of Catabolic Process (GO:0009895)	4/72	6.74992301833655e-05	0.00747741472142393	22.4575329077971	215.668544974986	GIT1;NUPR1;CST3;HIPK2	GO_Biological_Process_2023	Neur	EVO_up_PD_up
gs_ind_0	Negative Regulation Of Cell Population Proliferation (GO:0008285)	6/377	0.000995387989230935	0.0268216709530606	6.03797714842072	41.736780150966	RPS6KA2;ST18;NACC2;NUPR1;APOE;CLMN	GO_Biological_Process_2023	Neur	EVO_up_PD_up
gs_ind_0	Negative Regulation Of Cellular Component Organization (GO:0051129)	3/79	0.00175932202572348	0.0318917101753874	15.5075258319095	98.361549778444	SVIP;CRYAB;HSPA8	GO_Biological_Process_2023	Neur	EVO_up_PD_up
gs_ind_0	Negative Regulation Of Cellular Process (GO:0048523)	7/535	0.00119051214832712	0.0275152536193128	4.92017248590025	33.129350115155	CRYAB;FRMD5;RPS6KA2;ST18;NACC2;NUPR1;CLMN	GO_Biological_Process_2023	Neur	EVO_up_PD_up
gs_ind_0	Negative Regulation Of Epithelial Cell Proliferation (GO:0050680)	3/70	0.00124191214931703	0.0275152536193128	17.5790686952513	117.623359832674	NUPR1;APOE;PTPRM	GO_Biological_Process_2023	Neur	EVO_up_PD_up
gs_ind_0	Negative Regulation Of Glycolytic Process (GO:0045820)	2/10	0.000394639622863436	0.0140519894283873	99.0353425320746	776.193216534429	GIT1;NUPR1	GO_Biological_Process_2023	Neur	EVO_up_PD_up
gs_ind_0	Negative Regulation Of Proteasomal Ubiquitin-Dependent Protein Catabolic Process (GO:0032435)	3/32	0.00012225794970348	0.00955623885997852	40.2607075040439	362.723908434818	FHIT;MAP1A;SVIP	GO_Biological_Process_2023	Neur	EVO_up_PD_up
gs_ind_0	Negative Regulation Of Protein Metabolic Process (GO:0051248)	4/147	0.00103073547306255	0.0270432438590358	10.7004650620326	73.5922631324705	GAPDH;APOE;CRYAB;CST3	GO_Biological_Process_2023	Neur	EVO_up_PD_up
gs_ind_0	Negative Regulation Of Protein-Containing Complex Assembly (GO:0031333)	3/59	0.000755431071083549	0.0221519052314794	21.0071971505159	151.004397063776	SVIP;CRYAB;HSPA8	GO_Biological_Process_2023	Neur	EVO_up_PD_up
gs_ind_0	Negative Regulation Of Supramolecular Fiber Organization (GO:1902904)	3/71	0.00129388341821327	0.0280194178603163	17.322015931187	115.193262534745	APOE;CRYAB;HSPA8	GO_Biological_Process_2023	Neur	EVO_up_PD_up
gs_ind_0	Negative Regulation Of Ubiquitin-Dependent Protein Catabolic Process (GO:2000059)	3/39	0.00022184378731334	0.0118429155097696	32.5339055306088	273.725220686312	FHIT;MAP1A;HIPK2	GO_Biological_Process_2023	Neur	EVO_up_PD_up
gs_ind_0	Phagocytosis, Engulfment (GO:0006911)	2/30	0.0036682297443347	0.047496429287035	29.5224171539961	165.563076140362	DOCK1;ARHGAP12	GO_Biological_Process_2023	Neur	EVO_up_PD_up
gs_ind_0	Plasma Membrane Invagination (GO:0099024)	2/26	0.00276215797614687	0.043029242222163	34.3457629965566	202.356409722426	DOCK1;ARHGAP12	GO_Biological_Process_2023	Neur	EVO_up_PD_up
gs_ind_0	Positive Regulation Of Calcium Ion Transmembrane Transporter Activity (GO:1901021)	2/27	0.00297729934977005	0.043652462525305	32.9980634229	191.941110815585	ATP1B1;CALM1	GO_Biological_Process_2023	Neur	EVO_up_PD_up
gs_ind_0	Positive Regulation Of Dephosphorylation (GO:0035306)	2/29	0.00343038195273224	0.0468505589982746	30.59670781893	173.638876823161	CALM1;NSMF	GO_Biological_Process_2023	Neur	EVO_up_PD_up
gs_ind_0	Positive Regulation Of Epithelial Cell Migration (GO:0010634)	3/95	0.00297425591579078	0.043652462525305	12.8201188740608	74.5843925187632	PLCG2;DOCK5;DOCK1	GO_Biological_Process_2023	Neur	EVO_up_PD_up
gs_ind_0	Positive Regulation Of Hydrolase Activity (GO:0051345)	4/173	0.00187444431026421	0.0327863329356739	9.05331950975673	56.849804106077	CALM1;PKP4;RAP1GAP;RGS6	GO_Biological_Process_2023	Neur	EVO_up_PD_up
gs_ind_0	Positive Regulation Of Ion Transmembrane Transporter Activity (GO:0032414)	3/33	0.000134189913781042	0.00955623885997852	38.939731991021	347.196560374335	ATP1B1;AKAP9;NDUFA4	GO_Biological_Process_2023	Neur	EVO_up_PD_up
gs_ind_0	Positive Regulation Of Membrane Invagination (GO:1905155)	2/8	0.000246520257484473	0.0118429155097696	129.514086736309	1076.01163070793	PLCG2;RAB31	GO_Biological_Process_2023	Neur	EVO_up_PD_up
gs_ind_0	Positive Regulation Of Neuroinflammatory Response (GO:0150078)	2/12	0.000576536070954797	0.0191602154247311	80.1675485008818	597.927468018829	PLCG2;NUPR1	GO_Biological_Process_2023	Neur	EVO_up_PD_up
gs_ind_0	Positive Regulation Of Phagocytosis, Engulfment (GO:0060100)	2/9	0.000316332475860459	0.0121301337858799	112.24279835391	904.532920136748	PLCG2;RAB31	GO_Biological_Process_2023	Neur	EVO_up_PD_up
gs_ind_0	Positive Regulation Of Potassium Ion Transmembrane Transport (GO:1901381)	2/17	0.00117641573107895	0.0275152536193128	54.3004115226337	366.271641604701	ATP1B1;AKAP9	GO_Biological_Process_2023	Neur	EVO_up_PD_up
gs_ind_0	Positive Regulation Of Potassium Ion Transmembrane Transporter Activity (GO:1901018)	2/13	0.000680024613711811	0.0205449860566871	73.1946680980497	533.836642875815	ATP1B1;AKAP9	GO_Biological_Process_2023	Neur	EVO_up_PD_up
gs_ind_0	Positive Regulation Of Protein Autophosphorylation (GO:0031954)	2/22	0.00197869187215725	0.034013030974841	41.0513901435311	255.558012306485	RASSF2;CALM1	GO_Biological_Process_2023	Neur	EVO_up_PD_up
gs_ind_0	Protein Stabilization (GO:0050821)	4/207	0.00357522245395585	0.047496429287035	7.53443401560556	42.4469509729033	RASSF2;ATP1B1;CRYAB;GAPDH	GO_Biological_Process_2023	Neur	EVO_up_PD_up
gs_ind_0	Proteolysis (GO:0006508)	5/330	0.00325203427991395	0.0463182596724888	5.78842676311031	33.158855374865	HTRA1;PCSK6;ADAM11;CNDP1;CPQ	GO_Biological_Process_2023	Neur	EVO_up_PD_up
gs_ind_0	Regulation Of Apoptotic Process (GO:0042981)	9/702	0.000277549888846471	0.0118429155097696	4.81264580965484	39.4132103171571	HTRA1;NSMF;PHLPP1;CRYAB;RASSF2;RPS6KA2;PRDX5;FKBP8;NUPR1	GO_Biological_Process_2023	Neur	EVO_up_PD_up
gs_ind_0	Regulation Of Autophagy (GO:0010506)	5/240	0.000809130253326945	0.023048653216199	8.01830202370394	57.0867073728685	SVIP;UCHL1;FKBP8;GAPDH;NUPR1	GO_Biological_Process_2023	Neur	EVO_up_PD_up
gs_ind_0	Regulation Of Cardiac Muscle Cell Action Potential (GO:0098901)	2/28	0.0032000562829648	0.0462384944074769	31.7520770246137	182.402565117069	CALM1;CTNNA3	GO_Biological_Process_2023	Neur	EVO_up_PD_up
gs_ind_0	Regulation Of Cardiac Muscle Contraction By Calcium Ion Signaling (GO:0010882)	2/20	0.00163388502001172	0.0310589688134102	45.4916027138249	291.910273014539	ATP1B1;CALM1	GO_Biological_Process_2023	Neur	EVO_up_PD_up
gs_ind_0	Regulation Of Cellular Component Biogenesis (GO:0044087)	3/37	0.000189438431700169	0.0118043822753168	34.4216128450298	295.043012425554	PTPN11;APOE;HSPA8	GO_Biological_Process_2023	Neur	EVO_up_PD_up
gs_ind_0	Regulation Of Cytokinesis (GO:0032465)	3/80	0.00182389814092703	0.0324719008304331	15.3070539419087	96.5382099143321	CALM1;PKP4;GIT1	GO_Biological_Process_2023	Neur	EVO_up_PD_up
gs_ind_0	Regulation Of Cytoplasmic Translation (GO:2000765)	2/24	0.00235491024580386	0.0391307585844409	37.400548696845	226.320169952749	CPEB4;PKM	GO_Biological_Process_2023	Neur	EVO_up_PD_up
gs_ind_0	Regulation Of Epithelial Cell Migration (GO:0010632)	3/50	0.000464485254315826	0.0159686827087199	24.9930115745796	191.810885402271	PLCG2;DOCK5;DOCK1	GO_Biological_Process_2023	Neur	EVO_up_PD_up
gs_ind_0	Regulation Of G Protein-Coupled Receptor Signaling Pathway (GO:0008277)	3/70	0.00124191214931703	0.0275152536193128	17.5790686952513	117.623359832674	GIT1;RGS6;YWHAB	GO_Biological_Process_2023	Neur	EVO_up_PD_up
gs_ind_0	Regulation Of GTPase Activity (GO:0043087)	6/211	4.43125099459352e-05	0.00634111949356918	10.9600559093027	109.86626952874	FGD4;ARHGAP12;PKP4;RAP1GAP;CHN1;RGS6	GO_Biological_Process_2023	Neur	EVO_up_PD_up
gs_ind_0	Regulation Of Hydrolase Activity (GO:0051336)	4/71	6.3896721002107e-05	0.00747741472142393	22.7907949790795	220.119024958758	FGD4;CHN1;RAP1GAP;ARHGAP12	GO_Biological_Process_2023	Neur	EVO_up_PD_up
gs_ind_0	Regulation Of Intracellular Signal Transduction (GO:1902531)	6/297	0.000285636375512934	0.0118429155097696	7.71023685266961	62.9216312866628	FGD4;PHLPP1;RASSF2;HIPK2;CHN1;PLCG2	GO_Biological_Process_2023	Neur	EVO_up_PD_up
gs_ind_0	Regulation Of Macromolecule Metabolic Process (GO:0060255)	4/162	0.00147454755373968	0.0288259590407541	9.68423900848699	63.1354672985218	ATP1B1;ST18;APOE;CNDP1	GO_Biological_Process_2023	Neur	EVO_up_PD_up
gs_ind_0	Regulation Of Neuroinflammatory Response (GO:0150077)	2/19	0.00147338127298679	0.0288259590407541	48.0922986478542	313.571181238517	PLCG2;NUPR1	GO_Biological_Process_2023	Neur	EVO_up_PD_up
gs_ind_0	Regulation Of Neuron Apoptotic Process (GO:0043523)	4/105	0.000290640915631313	0.0118429155097696	15.1438258754663	123.322565096162	CPEB4;NUPR1;APOE;NSMF	GO_Biological_Process_2023	Neur	EVO_up_PD_up
gs_ind_0	Regulation Of Neuronal Synaptic Plasticity (GO:0048168)	3/34	0.000146854514244454	0.0097609300467814	37.7026279391425	332.765964012485	APOE;NSMF;PPFIA3	GO_Biological_Process_2023	Neur	EVO_up_PD_up
gs_ind_0	Regulation Of Nitrogen Compound Metabolic Process (GO:0051171)	2/13	0.000680024613711811	0.0205449860566871	73.1946680980497	533.836642875815	APOE;CNDP1	GO_Biological_Process_2023	Neur	EVO_up_PD_up
gs_ind_0	Regulation Of Oxidative Phosphorylation (GO:0002082)	2/17	0.00117641573107895	0.0275152536193128	54.3004115226337	366.271641604701	COX7A2;NUPR1	GO_Biological_Process_2023	Neur	EVO_up_PD_up
gs_ind_0	Regulation Of Phagocytosis, Engulfment (GO:0060099)	2/10	0.000394639622863436	0.0140519894283873	99.0353425320746	776.193216534429	PLCG2;RAB31	GO_Biological_Process_2023	Neur	EVO_up_PD_up
gs_ind_0	Regulation Of Potassium Ion Transmembrane Transporter Activity (GO:1901016)	2/26	0.00276215797614687	0.043029242222163	34.3457629965566	202.356409722426	ATP1B1;AKAP9	GO_Biological_Process_2023	Neur	EVO_up_PD_up
gs_ind_0	Regulation Of Primary Metabolic Process (GO:0080090)	3/43	0.000296963779081485	0.0118429155097696	29.3178115875211	238.116345148316	PLCG2;APOE;CNDP1	GO_Biological_Process_2023	Neur	EVO_up_PD_up
gs_ind_0	Regulation Of Protein Autophosphorylation (GO:0031952)	2/31	0.0039135532504847	0.0493900327940917	28.5209597544814	158.100508808702	RASSF2;CALM1	GO_Biological_Process_2023	Neur	EVO_up_PD_up
gs_ind_0	Regulation Of Protein Dephosphorylation (GO:0035304)	3/40	0.000239307596891109	0.0118429155097696	31.6655601659751	264.019866808061	CALM1;NSMF;YWHAB	GO_Biological_Process_2023	Neur	EVO_up_PD_up
gs_ind_0	Regulation Of Protein Metabolic Process (GO:0051246)	4/96	0.000206210580994947	0.0118429155097696	16.6209431188511	141.055506517373	RHOBTB3;APOE;MSI2;CNDP1	GO_Biological_Process_2023	Neur	EVO_up_PD_up
gs_ind_0	Regulation Of Protein-Containing Complex Assembly (GO:0043254)	5/119	3.09659429568711e-05	0.00634111949356918	16.5408398282756	171.737296955807	SVIP;CRYAB;HSPA8;PTPN11;APOE	GO_Biological_Process_2023	Neur	EVO_up_PD_up
gs_ind_0	Regulation Of Supramolecular Fiber Organization (GO:1902903)	3/23	4.45214006569552e-05	0.00634111949356918	57.9488918125696	580.621272546307	APOE;MAP1A;HSPA8	GO_Biological_Process_2023	Neur	EVO_up_PD_up
gs_ind_0	Response To Amino Acid (GO:0043200)	2/30	0.0036682297443347	0.047496429287035	29.5224171539961	165.563076140362	CPEB4;NSMF	GO_Biological_Process_2023	Neur	EVO_up_PD_up
gs_ind_0	Supramolecular Fiber Organization (GO:0097435)	5/315	0.00266602788410903	0.0428714483944629	6.07030310442528	35.9796917307388	SHROOM4;MYO1E;CST3;KLHL24;ARHGAP12	GO_Biological_Process_2023	Neur	EVO_up_PD_up
gs_ind_0	Adherens Junction (GO:0005912)	4/149	6.28929182836237e-06	0.000446539719813728	42.8423903547091	513.108831999057	NDRG1;PKP4;CDH12;CTNNA3	GO_Cellular_Component_2023	OL	EVO_up_PD_up
gs_ind_0	Cell-Cell Junction (GO:0005911)	4/297	9.31931343582195e-05	0.00188666348155965	21.1618109895187	196.399307936463	NDRG1;PKP4;CDH12;CTNNA3	GO_Cellular_Component_2023	OL	EVO_up_PD_up
gs_ind_0	Cytoplasmic Vesicle Membrane (GO:0030659)	4/389	0.00026162710835111	0.00371510493858577	16.0751170612676	132.597054961203	CAMK2D;CLCN4;EGFR;CLU	GO_Cellular_Component_2023	OL	EVO_up_PD_up
gs_ind_0	Cytoskeleton (GO:0005856)	4/593	0.00126597828085568	0.0149807429901256	10.4594384784578	69.7844333411595	GAPDH;PKP4;NDRG1;CLU	GO_Cellular_Component_2023	OL	EVO_up_PD_up
gs_ind_0	Endocytic Vesicle (GO:0030139)	2/196	0.0108699079313859	0.048235216445525	16.6546292895907	75.3081873696789	CAMK2D;SH3KBP1	GO_Cellular_Component_2023	OL	EVO_up_PD_up
gs_ind_0	Endocytic Vesicle Membrane (GO:0030666)	2/159	0.00727810950061632	0.0397496749649045	20.5857898715042	101.341458354137	CAMK2D;EGFR	GO_Cellular_Component_2023	OL	EVO_up_PD_up
gs_ind_0	Endosome Membrane (GO:0010008)	3/361	0.00302783844480209	0.0284994523502773	13.0123465258248	75.4703905746252	NDRG1;CLCN4;EGFR	GO_Cellular_Component_2023	OL	EVO_up_PD_up
gs_ind_0	Intracellular Vesicle (GO:0097708)	1/11	0.00881019521494933	0.0432029336109794	180.217582417582	852.761788992536	EGFR	GO_Cellular_Component_2023	OL	EVO_up_PD_up
gs_ind_0	Mitochondrial Inner Membrane (GO:0005743)	3/370	0.00324470489489393	0.0284994523502773	12.6908665105386	72.7279405353732	NDUFA4;COX4I1;CLU	GO_Cellular_Component_2023	OL	EVO_up_PD_up
gs_ind_0	Mitochondrial Membrane (GO:0031966)	3/538	0.00912738034034776	0.0432029336109794	8.67341690774671	40.7344991530338	NDUFA4;COX4I1;CLU	GO_Cellular_Component_2023	OL	EVO_up_PD_up
gs_ind_0	Mitochondrial Respiratory Chain Complex IV (GO:0005751)	2/17	8.46205977543635e-05	0.00188666348155965	209.905273937532	1968.35162041249	COX4I1;NDUFA4	GO_Cellular_Component_2023	OL	EVO_up_PD_up
gs_ind_0	Multivesicular Body, Internal Vesicle (GO:0097487)	1/5	0.00401400737327849	0.0284994523502773	420.569230769231	2320.68637609272	EGFR	GO_Cellular_Component_2023	OL	EVO_up_PD_up
gs_ind_0	Organelle Inner Membrane (GO:0019866)	3/398	0.00397966180597297	0.0284994523502773	11.784273901059	65.1264783479263	NDUFA4;COX4I1;CLU	GO_Cellular_Component_2023	OL	EVO_up_PD_up
gs_ind_0	Recycling Endosome (GO:0055037)	2/159	0.00727810950061632	0.0397496749649045	20.5857898715042	101.341458354137	NDRG1;CLCN4	GO_Cellular_Component_2023	OL	EVO_up_PD_up
gs_ind_0	Respiratory Chain Complex IV (GO:0045277)	2/19	0.000106290900369558	0.00188666348155965	185.907029478458	1700.92492553774	COX4I1;NDUFA4	GO_Cellular_Component_2023	OL	EVO_up_PD_up
gs_ind_0	Spherical High-Density Lipoprotein Particle (GO:0034366)	1/7	0.00561523176359798	0.0362437686559506	291.149112426036	1508.81401422376	CLU	GO_Cellular_Component_2023	OL	EVO_up_PD_up
gs_ind_0	Aspartic-Type Endopeptidase Inhibitor Activity (GO:0019828)	1/6	0.00481493185013308	0.0467935980299831	344.093706293706	1836.09550520873	GAPDH	GO_Molecular_Function_2023	OL	EVO_up_PD_up
gs_ind_0	Cadherin Binding (GO:0045296)	5/317	5.29345910902677e-06	0.000529345910902677	25.1324912280702	305.335606796567	NDRG1;PKP4;CDH12;EGFR;CTNNA3	GO_Molecular_Function_2023	OL	EVO_up_PD_up
gs_ind_0	Calcium Ion Binding (GO:0005509)	3/346	0.00268677800208006	0.0383825428868579	13.5855823609421	80.4186670254399	S100B;CDH12;CLU	GO_Molecular_Function_2023	OL	EVO_up_PD_up
gs_ind_0	Ciliary Neurotrophic Factor Receptor Binding (GO:0005127)	1/5	0.00401400737327849	0.0446000819253165	420.569230769231	2320.68637609272	LIFR	GO_Molecular_Function_2023	OL	EVO_up_PD_up
gs_ind_0	Ion Channel Inhibitor Activity (GO:0008200)	2/34	0.000346086814200494	0.0113995657144714	100.067155067155	797.417237331589	CAMK2D;NEDD4L	GO_Molecular_Function_2023	OL	EVO_up_PD_up
gs_ind_0	Ligand-Gated Monoatomic Cation Channel Activity (GO:0099094)	2/75	0.00167701615200469	0.0279502692000781	44.2031098153547	282.490545098516	KCNK1;CLU	GO_Molecular_Function_2023	OL	EVO_up_PD_up
gs_ind_0	Monoatomic Cation Channel Activity (GO:0005261)	2/105	0.00325035074368306	0.0406293842960382	31.3676098458707	179.704797388388	KCNK1;CLU	GO_Molecular_Function_2023	OL	EVO_up_PD_up
gs_ind_0	Neurotrophin Binding (GO:0043121)	1/7	0.00561523176359798	0.0467935980299831	291.149112426036	1508.81401422376	PCSK6	GO_Molecular_Function_2023	OL	EVO_up_PD_up
gs_ind_0	Oxidoreduction-Driven Active Transmembrane Transporter Activity (GO:0015453)	2/54	0.000873966727818241	0.0174793345563648	61.9160997732426	436.042166933991	COX4I1;NDUFA4	GO_Molecular_Function_2023	OL	EVO_up_PD_up
gs_ind_0	Potassium Ion Binding (GO:0030955)	1/9	0.00721395978732605	0.0480930652488404	222.63257918552	1097.96538845713	HDAC4	GO_Molecular_Function_2023	OL	EVO_up_PD_up
gs_ind_0	RAGE Receptor Binding (GO:0050786)	1/8	0.00641490758550126	0.0480930652488404	252.323076923077	1274.01219073553	S100B	GO_Molecular_Function_2023	OL	EVO_up_PD_up
gs_ind_0	Sodium Channel Inhibitor Activity (GO:0019871)	1/7	0.00561523176359798	0.0467935980299831	291.149112426036	1508.81401422376	NEDD4L	GO_Molecular_Function_2023	OL	EVO_up_PD_up
gs_ind_0	Sodium Channel Regulator Activity (GO:0017080)	2/34	0.000346086814200494	0.0113995657144714	100.067155067155	797.417237331589	CAMK2D;NEDD4L	GO_Molecular_Function_2023	OL	EVO_up_PD_up
gs_ind_0	Tau Protein Binding (GO:0048156)	2/39	0.000455982628578856	0.0113995657144714	86.7142857142857	667.097842507026	S100B;CLU	GO_Molecular_Function_2023	OL	EVO_up_PD_up
gs_ind_0	Voltage-Gated Chloride Channel Activity (GO:0005247)	1/9	0.00721395978732605	0.0480930652488404	222.63257918552	1097.96538845713	CLCN4	GO_Molecular_Function_2023	OL	EVO_up_PD_up
gs_ind_0	Aerobic Electron Transport Chain (GO:0019646)	2/68	0.00138151146496786	0.0285570729481361	48.8644229621673	321.751561160103	COX4I1;NDUFA4	GO_Biological_Process_2023	OL	EVO_up_PD_up
gs_ind_0	Cardiac Conduction (GO:0061337)	2/45	0.000607372448588677	0.0155039809245004	74.7427476737822	553.572321956435	CAMK2D;CTNNA3	GO_Biological_Process_2023	OL	EVO_up_PD_up
gs_ind_0	Cell Junction Assembly (GO:0034329)	2/95	0.00267138780795834	0.0370178024817085	34.7309226720991	205.786175260217	PKP4;CDH12	GO_Biological_Process_2023	OL	EVO_up_PD_up
gs_ind_0	Cell-Cell Junction Assembly (GO:0007043)	2/71	0.00150477956922811	0.0285570729481361	46.7517414639717	303.844657035106	PKP4;CDH12	GO_Biological_Process_2023	OL	EVO_up_PD_up
gs_ind_0	Cell-Cell Junction Organization (GO:0045216)	2/68	0.00138151146496786	0.0285570729481361	48.8644229621673	321.751561160103	PKP4;CDH12	GO_Biological_Process_2023	OL	EVO_up_PD_up
gs_ind_0	Cellular Respiration (GO:0045333)	2/85	0.0021466566401522	0.0335847893701232	38.8998194088014	238.994410339051	COX4I1;NDUFA4	GO_Biological_Process_2023	OL	EVO_up_PD_up
gs_ind_0	Cellular Response To Calcium Ion (GO:0071277)	2/69	0.00142203628452378	0.0285570729481361	48.1393298059965	315.585340299159	CAMK2D;CLU	GO_Biological_Process_2023	OL	EVO_up_PD_up
gs_ind_0	Cellular Response To Chemical Stress (GO:0062197)	2/89	0.00234998653885625	0.0353049106240433	37.1179138321995	224.687563309222	FANCC;ETV5	GO_Biological_Process_2023	OL	EVO_up_PD_up
gs_ind_0	Cellular Response To Metal Ion (GO:0071248)	3/135	0.000176647707730892	0.0103127358263407	35.4027219300959	305.927423043615	CAMK2D;EGFR;CLU	GO_Biological_Process_2023	OL	EVO_up_PD_up
gs_ind_0	Cellular Response To Oxidative Stress (GO:0034599)	3/117	0.000115727711572448	0.0103127358263407	40.9862552795476	371.510502182798	FANCC;EGFR;ETV5	GO_Biological_Process_2023	OL	EVO_up_PD_up
gs_ind_0	Cellular Response To Oxygen-Containing Compound (GO:1901701)	3/406	0.00420676778505595	0.0443539646902638	11.5483576086294	63.1817651523234	CAMK2D;EGFR;CLU	GO_Biological_Process_2023	OL	EVO_up_PD_up
gs_ind_0	Cellular Response To Reactive Oxygen Species (GO:0034614)	2/73	0.00158977519505088	0.0285570729481361	45.4417804417804	292.834224704415	EGFR;CLU	GO_Biological_Process_2023	OL	EVO_up_PD_up
gs_ind_0	Cellular Response To Salt (GO:1902075)	2/109	0.00349693022957032	0.043262079467557	30.1974898486526	170.793070043683	CAMK2D;CLU	GO_Biological_Process_2023	OL	EVO_up_PD_up
gs_ind_0	ERBB2-EGFR Signaling Pathway (GO:0038134)	1/5	0.00401400737327849	0.043262079467557	420.569230769231	2320.68637609272	EGFR	GO_Biological_Process_2023	OL	EVO_up_PD_up
gs_ind_0	Energy Derivation By Oxidation Of Organic Compounds (GO:0015980)	2/43	0.000554554630725842	0.0155039809245004	78.3486326257411	587.406747370006	COX4I1;NDUFA4	GO_Biological_Process_2023	OL	EVO_up_PD_up
gs_ind_0	Enzyme-Linked Receptor Protein Signaling Pathway (GO:0007167)	2/123	0.00442644280968231	0.0456771226105515	26.7087987458358	144.765935767421	LIFR;EGFR	GO_Biological_Process_2023	OL	EVO_up_PD_up
gs_ind_0	Mitochondrial ATP Synthesis Coupled Electron Transport (GO:0042775)	2/70	0.00146312594550419	0.0285570729481361	47.4354072529255	309.619444999505	COX4I1;NDUFA4	GO_Biological_Process_2023	OL	EVO_up_PD_up
gs_ind_0	Mitochondrial Electron Transport, Cytochrome C To Oxygen (GO:0006123)	2/16	7.47028281120535e-05	0.0103127358263407	224.386973180077	2132.12336025142	COX4I1;NDUFA4	GO_Biological_Process_2023	OL	EVO_up_PD_up
gs_ind_0	Negative Regulation Of Amide Metabolic Process (GO:0034249)	2/93	0.00256207568530829	0.0365472560992506	35.4918032786885	211.777373148911	GAPDH;CLU	GO_Biological_Process_2023	OL	EVO_up_PD_up
gs_ind_0	Negative Regulation Of Cardiocyte Differentiation (GO:1905208)	1/6	0.00481493185013308	0.0467048389462908	344.093706293706	1836.09550520873	EGFR	GO_Biological_Process_2023	OL	EVO_up_PD_up
gs_ind_0	Negative Regulation Of Catabolic Process (GO:0009895)	2/72	0.0015469962779884	0.0285570729481361	46.0874704491726	298.252304987543	HDAC4;EGFR	GO_Biological_Process_2023	OL	EVO_up_PD_up
gs_ind_0	Negative Regulation Of Cation Transmembrane Transport (GO:1904063)	2/15	6.53978880886037e-05	0.0103127358263407	241.014109347443	2322.17590658437	CAMK2D;NEDD4L	GO_Biological_Process_2023	OL	EVO_up_PD_up
gs_ind_0	Negative Regulation Of Ion Transmembrane Transporter Activity (GO:0032413)	2/24	0.000171126085924105	0.0103127358263407	144.57671957672	1253.92978200254	CAMK2D;NEDD4L	GO_Biological_Process_2023	OL	EVO_up_PD_up
gs_ind_0	Negative Regulation Of Protein Metabolic Process (GO:0051248)	3/147	0.000226989018417395	0.0103127358263407	32.4531737478019	272.30188908742	GAPDH;EGFR;CLU	GO_Biological_Process_2023	OL	EVO_up_PD_up
gs_ind_0	Negative Regulation Of Sodium Ion Transmembrane Transporter Activity (GO:2000650)	2/10	2.80983113636761e-05	0.0103127358263407	382.833800186741	4012.02207160459	CAMK2D;NEDD4L	GO_Biological_Process_2023	OL	EVO_up_PD_up
gs_ind_0	Nervous System Development (GO:0007399)	4/432	0.000388998188789278	0.0142119880335631	14.4466704902795	113.434330230841	S100B;HDAC4;RAPGEF5;EGFR	GO_Biological_Process_2023	OL	EVO_up_PD_up
gs_ind_0	Podocyte Cell Migration (GO:0090521)	1/5	0.00401400737327849	0.043262079467557	420.569230769231	2320.68637609272	DAAM2	GO_Biological_Process_2023	OL	EVO_up_PD_up
gs_ind_0	Positive Regulation Of Canonical Wnt Signaling Pathway (GO:0090263)	2/85	0.0021466566401522	0.0335847893701232	38.8998194088014	238.994410339051	DAAM2;EGFR	GO_Biological_Process_2023	OL	EVO_up_PD_up
gs_ind_0	Positive Regulation Of Cell Growth (GO:0030307)	2/106	0.00331119700063544	0.043262079467557	31.0666818561555	177.404594330953	NEDD4L;EGFR	GO_Biological_Process_2023	OL	EVO_up_PD_up
gs_ind_0	Positive Regulation Of Cell Population Proliferation (GO:0008284)	4/482	0.000586913591056281	0.0155039809245004	12.9211519047872	96.1415486574222	HDAC4;LIFR;EGFR;S100B	GO_Biological_Process_2023	OL	EVO_up_PD_up
gs_ind_0	Positive Regulation Of Cellular Process (GO:0048522)	4/592	0.00125814813034335	0.0285570729481361	10.4774707313912	69.9697479255396	HDAC4;LIFR;EGFR;S100B	GO_Biological_Process_2023	OL	EVO_up_PD_up
gs_ind_0	Positive Regulation Of Endocytosis (GO:0045807)	2/79	0.00185820609701355	0.0310768950707438	41.9175627240143	263.583658826826	NEDD4L;CLU	GO_Biological_Process_2023	OL	EVO_up_PD_up
gs_ind_0	Positive Regulation Of T-helper 17 Cell Differentiation (GO:2000321)	1/6	0.00481493185013308	0.0467048389462908	344.093706293706	1836.09550520873	NFKBIZ	GO_Biological_Process_2023	OL	EVO_up_PD_up
gs_ind_0	Positive Regulation Of Wnt Signaling Pathway (GO:0030177)	2/109	0.00349693022957032	0.043262079467557	30.1974898486526	170.793070043683	DAAM2;EGFR	GO_Biological_Process_2023	OL	EVO_up_PD_up
gs_ind_0	Protein Import (GO:0017038)	1/5	0.00401400737327849	0.043262079467557	420.569230769231	2320.68637609272	CLU	GO_Biological_Process_2023	OL	EVO_up_PD_up
gs_ind_0	Regulation Of Actin Cytoskeleton Organization (GO:0032956)	2/90	0.002402189795038	0.0353049106240433	36.6976055959107	221.337004181193	DAAM2;CLU	GO_Biological_Process_2023	OL	EVO_up_PD_up
gs_ind_0	Regulation Of Cardiac Muscle Cell Action Potential (GO:0098901)	2/28	0.000233897101215974	0.0103127358263407	122.741838873914	1026.19901168959	CAMK2D;CTNNA3	GO_Biological_Process_2023	OL	EVO_up_PD_up
gs_ind_0	Regulation Of Cardiac Muscle Cell Contraction (GO:0086004)	2/26	0.000201304474651667	0.0103127358263407	132.768059604794	1129.94806230843	CAMK2D;CTNNA3	GO_Biological_Process_2023	OL	EVO_up_PD_up
gs_ind_0	Regulation Of Cell Population Proliferation (GO:0042127)	5/761	0.000333825239988294	0.0134921034495269	10.2686309296042	82.1992911855432	S100B;HDAC4;LIFR;CLU;EGFR	GO_Biological_Process_2023	OL	EVO_up_PD_up
gs_ind_0	Regulation Of Filopodium Assembly (GO:0051489)	2/43	0.000554554630725842	0.0155039809245004	78.3486326257411	587.406747370006	DAAM2;CLU	GO_Biological_Process_2023	OL	EVO_up_PD_up
gs_ind_0	Regulation Of Heart Rate By Cardiac Conduction (GO:0086091)	2/40	0.000479740409724915	0.0155039809245004	84.4599051741909	645.465012134091	CAMK2D;CTNNA3	GO_Biological_Process_2023	OL	EVO_up_PD_up
gs_ind_0	Regulation Of Histone Deacetylase Activity (GO:1901725)	1/5	0.00401400737327849	0.043262079467557	420.569230769231	2320.68637609272	CAMK2D	GO_Biological_Process_2023	OL	EVO_up_PD_up
gs_ind_0	Regulation Of Membrane Depolarization (GO:0003254)	2/20	0.000118041573138312	0.0103127358263407	175.853710853711	1590.50425949011	CAMK2D;NEDD4L	GO_Biological_Process_2023	OL	EVO_up_PD_up
gs_ind_0	Regulation Of Nitric Oxide Mediated Signal Transduction (GO:0010749)	1/5	0.00401400737327849	0.043262079467557	420.569230769231	2320.68637609272	EGFR	GO_Biological_Process_2023	OL	EVO_up_PD_up
gs_ind_0	Regulation Of Plasma Membrane Bounded Cell Projection Assembly (GO:0120032)	2/75	0.00167701615200469	0.0290483154900812	44.2031098153547	282.490545098516	DAAM2;CLU	GO_Biological_Process_2023	OL	EVO_up_PD_up
gs_ind_0	Regulation Of Resting Membrane Potential (GO:0060075)	1/5	0.00401400737327849	0.043262079467557	420.569230769231	2320.68637609272	KCNK1	GO_Biological_Process_2023	OL	EVO_up_PD_up
gs_ind_0	Regulation Of Sodium Ion Transmembrane Transport (GO:1902305)	2/28	0.000233897101215974	0.0103127358263407	122.741838873914	1026.19901168959	CAMK2D;NEDD4L	GO_Biological_Process_2023	OL	EVO_up_PD_up
gs_ind_0	Regulation Of Sodium Ion Transmembrane Transporter Activity (GO:2000649)	2/37	0.000410242953546152	0.0142119880335631	91.60406885759	714.398240027239	CAMK2D;NEDD4L	GO_Biological_Process_2023	OL	EVO_up_PD_up
gs_ind_0	Response To Calcium Ion (GO:0051592)	2/106	0.00331119700063544	0.043262079467557	31.0666818561555	177.404594330953	CAMK2D;CLU	GO_Biological_Process_2023	OL	EVO_up_PD_up
gs_ind_0	Response To Cytokine (GO:0034097)	2/125	0.00456758373307782	0.0461516273029738	26.2749823276139	141.589861150766	HDAC4;LIFR	GO_Biological_Process_2023	OL	EVO_up_PD_up
gs_ind_0	Cytosolic Large Ribosomal Subunit (GO:0022625)	1/52	0.0175953485775547	0.0452451820565692	88.4088457389428	357.182407488451	RPL30	GO_Cellular_Component_2023	Astrocyte	EVO_up_PD_up
gs_ind_0	Cytosolic Small Ribosomal Subunit (GO:0022627)	1/41	0.0138974081103509	0.0452451820565692	112.451303155007	480.847723563926	RPS27A	GO_Cellular_Component_2023	Astrocyte	EVO_up_PD_up
gs_ind_0	Large Ribosomal Subunit (GO:0015934)	1/52	0.0175953485775547	0.0452451820565692	88.4088457389428	357.182407488451	RPL30	GO_Cellular_Component_2023	Astrocyte	EVO_up_PD_up
gs_ind_0	Mitochondrial Inner Membrane (GO:0005743)	2/370	0.00686597887693769	0.0452451820565692	22.0681139755767	109.925174274723	COX4I1;NDUFA4	GO_Cellular_Component_2023	Astrocyte	EVO_up_PD_up
gs_ind_0	Mitochondrial Membrane (GO:0031966)	3/538	0.000732120193519528	0.00878544232223434	23.0142085819835	166.152594543142	RPS27A;COX4I1;NDUFA4	GO_Cellular_Component_2023	Astrocyte	EVO_up_PD_up
gs_ind_0	Mitochondrial Respiratory Chain Complex I (GO:0005747)	1/41	0.0138974081103509	0.0452451820565692	112.451303155007	480.847723563926	NDUFA4	GO_Cellular_Component_2023	Astrocyte	EVO_up_PD_up
gs_ind_0	Mitochondrial Respiratory Chain Complex IV (GO:0005751)	2/17	1.4651898779192e-05	0.000331477687820924	529.206451612903	5890.56558936429	COX4I1;NDUFA4	GO_Cellular_Component_2023	Astrocyte	EVO_up_PD_up
gs_ind_0	Multivesicular Body (GO:0005771)	1/50	0.0169239550275315	0.0452451820565692	91.9854096520763	375.210804320211	TPT1	GO_Cellular_Component_2023	Astrocyte	EVO_up_PD_up
gs_ind_0	Organelle Inner Membrane (GO:0019866)	2/398	0.00790284075523142	0.0452451820565692	20.4955863808323	99.2095621257516	COX4I1;NDUFA4	GO_Cellular_Component_2023	Astrocyte	EVO_up_PD_up
gs_ind_0	Polysomal Ribosome (GO:0042788)	1/28	0.00951045187412394	0.0452451820565692	165.662626262626	771.219807873219	RPL30	GO_Cellular_Component_2023	Astrocyte	EVO_up_PD_up
gs_ind_0	Respiratory Chain Complex I (GO:0045271)	1/41	0.0138974081103509	0.0452451820565692	112.451303155007	480.847723563926	NDUFA4	GO_Cellular_Component_2023	Astrocyte	EVO_up_PD_up
gs_ind_0	Respiratory Chain Complex IV (GO:0045277)	2/19	1.84154271011624e-05	0.000331477687820924	468.702857142857	5109.94938428636	COX4I1;NDUFA4	GO_Cellular_Component_2023	Astrocyte	EVO_up_PD_up
gs_ind_0	Ribosome (GO:0005840)	1/61	0.0206113538989523	0.0494672493574855	75.2405876951331	292.077430163981	RPL30	GO_Cellular_Component_2023	Astrocyte	EVO_up_PD_up
gs_ind_0	Small Ribosomal Subunit (GO:0015935)	1/42	0.0142341178561243	0.0452451820565692	109.738955823293	466.622498850348	RPS27A	GO_Cellular_Component_2023	Astrocyte	EVO_up_PD_up
gs_ind_0	Vesicle (GO:0031982)	2/234	0.00281538925203794	0.0253385032683414	35.0937634408602	206.093556536128	RPS27A;GAPDH	GO_Cellular_Component_2023	Astrocyte	EVO_up_PD_up
gs_ind_0	Active Monoatomic Ion Transmembrane Transporter Activity (GO:0022853)	1/24	0.00815697758327701	0.0257289627629688	193.879432624113	932.343230895913	COX4I1	GO_Molecular_Function_2023	Astrocyte	EVO_up_PD_up
gs_ind_0	Amyloid-Beta Binding (GO:0001540)	1/79	0.0266175880170191	0.0494326634601783	57.962491153574	210.182604582479	CRYAB	GO_Molecular_Function_2023	Astrocyte	EVO_up_PD_up
gs_ind_0	Aspartic-Type Endopeptidase Inhibitor Activity (GO:0019828)	1/6	0.00204506376592403	0.0230155269597858	828.757575757576	5131.93733980902	GAPDH	GO_Molecular_Function_2023	Astrocyte	EVO_up_PD_up
gs_ind_0	Cytochrome-C Oxidase Activity (GO:0004129)	1/12	0.00408624341326467	0.0230155269597858	396.304347826087	2179.72512026294	COX4I1	GO_Molecular_Function_2023	Astrocyte	EVO_up_PD_up
gs_ind_0	Disordered Domain Specific Binding (GO:0097718)	1/23	0.00781834077523325	0.0257289627629688	202.501234567901	982.390781351783	GAPDH	GO_Molecular_Function_2023	Astrocyte	EVO_up_PD_up
gs_ind_0	NAD Binding (GO:0051287)	1/26	0.00883392925418006	0.0257289627629688	178.664488017429	844.93212368564	QDPR	GO_Molecular_Function_2023	Astrocyte	EVO_up_PD_up
gs_ind_0	NADH Dehydrogenase (Quinone) Activity (GO:0050136)	1/34	0.01153744793779	0.0257289627629688	135.971807628524	606.727579264141	NDUFA4	GO_Molecular_Function_2023	Astrocyte	EVO_up_PD_up
gs_ind_0	NADH Dehydrogenase (Ubiquinone) Activity (GO:0008137)	1/33	0.0111998829730658	0.0257289627629688	140.158974358974	629.573362223963	NDUFA4	GO_Molecular_Function_2023	Astrocyte	EVO_up_PD_up
gs_ind_0	NADP Binding (GO:0050661)	1/35	0.011874905890601	0.0257289627629688	132.027375201288	585.320639982904	QDPR	GO_Molecular_Function_2023	Astrocyte	EVO_up_PD_up
gs_ind_0	NADPH Binding (GO:0070402)	1/13	0.00442606287688189	0.0230155269597858	364.591111111111	1976.17308550139	QDPR	GO_Molecular_Function_2023	Astrocyte	EVO_up_PD_up
gs_ind_0	Oxidoreductase Activity, Acting On The CH-NH Group Of Donors, NAD Or NADP As Acceptor (GO:0016646)	1/13	0.00442606287688189	0.0230155269597858	364.591111111111	1976.17308550139	QDPR	GO_Molecular_Function_2023	Astrocyte	EVO_up_PD_up
gs_ind_0	Oxidoreduction-Driven Active Transmembrane Transporter Activity (GO:0015453)	2/54	0.000153060323255948	0.00397956840465465	156.100952380952	1371.29667156701	COX4I1;NDUFA4	GO_Molecular_Function_2023	Astrocyte	EVO_up_PD_up
gs_ind_0	Proton Transmembrane Transporter Activity (GO:0015078)	1/45	0.0152436066486682	0.0304872132973363	102.333333333333	428.121231898533	COX4I1	GO_Molecular_Function_2023	Astrocyte	EVO_up_PD_up
gs_ind_0	RNA Binding (GO:0003723)	3/1395	0.0107702467944612	0.0257289627629688	8.66303957536492	39.2519539992392	RPS27A;TPT1;RPL30	GO_Molecular_Function_2023	Astrocyte	EVO_up_PD_up
gs_ind_0	Aerobic Electron Transport Chain (GO:0019646)	2/68	0.000242991910238798	0.00504849010132814	123.195488721804	1025.29228743214	COX4I1;NDUFA4	GO_Biological_Process_2023	Astrocyte	EVO_up_PD_up
gs_ind_0	Antimicrobial Humoral Immune Response Mediated By Antimicrobial Peptide (GO:0061844)	2/65	0.00022200120316805	0.00504849010132814	129.025196850394	1085.46675734194	GAPDH;RPL30	GO_Biological_Process_2023	Astrocyte	EVO_up_PD_up
gs_ind_0	Antimicrobial Humoral Response (GO:0019730)	2/100	0.000524729340767962	0.00598191448475476	83.107614213198	627.680891601982	GAPDH;RPL30	GO_Biological_Process_2023	Astrocyte	EVO_up_PD_up
gs_ind_0	Aromatic Amino Acid Family Catabolic Process (GO:0009074)	1/10	0.00340628134558884	0.016179836391547	479.760233918129	2726.06198363661	QDPR	GO_Biological_Process_2023	Astrocyte	EVO_up_PD_up
gs_ind_0	B Cell Differentiation (GO:0030183)	1/68	0.0229511891688806	0.0426651872305024	67.4263374485597	254.492992284056	IRF2BP2	GO_Biological_Process_2023	Astrocyte	EVO_up_PD_up
gs_ind_0	Carbohydrate Catabolic Process (GO:0016052)	1/41	0.0138974081103509	0.032332745399592	112.451303155007	480.847723563926	GAPDH	GO_Biological_Process_2023	Astrocyte	EVO_up_PD_up
gs_ind_0	Cellular Respiration (GO:0045333)	2/85	0.000379548821768496	0.00598191448475476	98.0730538922156	772.475088513582	COX4I1;NDUFA4	GO_Biological_Process_2023	Astrocyte	EVO_up_PD_up
gs_ind_0	Cellular Response To Cadmium Ion (GO:0071276)	1/22	0.00747959661025382	0.0230452436099712	211.925064599483	1037.4953485432	MT1E	GO_Biological_Process_2023	Astrocyte	EVO_up_PD_up
gs_ind_0	Cellular Response To Copper Ion (GO:0071280)	1/20	0.00680178608381476	0.0228059886339671	233.672364672365	1166.15830275488	MT1E	GO_Biological_Process_2023	Astrocyte	EVO_up_PD_up
gs_ind_0	Cellular Response To Gamma Radiation (GO:0071480)	1/16	0.00544487536483188	0.0200230900513172	294.003584229391	1532.66432620902	CRYAB	GO_Biological_Process_2023	Astrocyte	EVO_up_PD_up
gs_ind_0	Cellular Response To Ionizing Radiation (GO:0071479)	1/52	0.0175953485775547	0.0385744180354083	88.4088457389428	357.182407488451	CRYAB	GO_Biological_Process_2023	Astrocyte	EVO_up_PD_up
gs_ind_0	Cellular Response To Type II Interferon (GO:0071346)	1/64	0.0216147768377375	0.0417641450763064	71.6806649168854	274.850770699356	GAPDH	GO_Biological_Process_2023	Astrocyte	EVO_up_PD_up
gs_ind_0	Cellular Response To Zinc Ion (GO:0071294)	1/15	0.00510537882117762	0.0194004395204749	314.287356321839	1658.6391476747	MT1E	GO_Biological_Process_2023	Astrocyte	EVO_up_PD_up
gs_ind_0	Cytoplasmic Translation (GO:0002181)	2/93	0.000454112280471533	0.00598191448475476	89.4808743169399	688.749150304553	RPS27A;RPL30	GO_Biological_Process_2023	Astrocyte	EVO_up_PD_up
gs_ind_0	Defense Response To Fungus (GO:0050832)	1/29	0.00984855236843715	0.0267317850000437	159.846003898636	738.557400033074	GAPDH	GO_Biological_Process_2023	Astrocyte	EVO_up_PD_up
gs_ind_0	Defense Response To Gram-negative Bacterium (GO:0050829)	1/75	0.0252858327942493	0.0443474605929911	61.0805369127517	224.62434691373	RPL30	GO_Biological_Process_2023	Astrocyte	EVO_up_PD_up
gs_ind_0	Diol Biosynthetic Process (GO:0034312)	1/17	0.00578426433146018	0.0206064416808269	276.178451178451	1423.04098019726	QDPR	GO_Biological_Process_2023	Astrocyte	EVO_up_PD_up
gs_ind_0	Energy Derivation By Oxidation Of Organic Compounds (GO:0015980)	2/43	9.67925219633795e-05	0.00504849010132814	197.530120481928	1825.75921360618	COX4I1;NDUFA4	GO_Biological_Process_2023	Astrocyte	EVO_up_PD_up
gs_ind_0	Erythrose 4-Phosphate/Phosphoenolpyruvate Family Amino Acid Catabolic Process (GO:1902222)	1/5	0.00170448971947992	0.011001041899517	1012.95061728395	6457.04307167041	QDPR	GO_Biological_Process_2023	Astrocyte	EVO_up_PD_up
gs_ind_0	Gene Expression (GO:0010467)	2/296	0.00445492029532262	0.01880966346914	27.6634974533107	149.763151706953	RPS27A;RPL30	GO_Biological_Process_2023	Astrocyte	EVO_up_PD_up
gs_ind_0	Glycolytic Process (GO:0006096)	1/29	0.00984855236843715	0.0267317850000437	159.846003898636	738.557400033074	GAPDH	GO_Biological_Process_2023	Astrocyte	EVO_up_PD_up
gs_ind_0	Killing By Host Of Symbiont Cells (GO:0051873)	1/13	0.00442606287688189	0.01880966346914	364.591111111111	1976.17308550139	GAPDH	GO_Biological_Process_2023	Astrocyte	EVO_up_PD_up
gs_ind_0	L-phenylalanine Catabolic Process (GO:0006559)	1/5	0.00170448971947992	0.011001041899517	1012.95061728395	6457.04307167041	QDPR	GO_Biological_Process_2023	Astrocyte	EVO_up_PD_up
gs_ind_0	L-phenylalanine Metabolic Process (GO:0006558)	1/5	0.00170448971947992	0.011001041899517	1012.95061728395	6457.04307167041	QDPR	GO_Biological_Process_2023	Astrocyte	EVO_up_PD_up
gs_ind_0	Macromolecule Biosynthetic Process (GO:0009059)	2/183	0.00173700661571322	0.011001041899517	45.0110192837466	286.071673307773	RPS27A;RPL30	GO_Biological_Process_2023	Astrocyte	EVO_up_PD_up
gs_ind_0	Mitochondrial ATP Synthesis Coupled Electron Transport (GO:0042775)	2/70	0.000257505178931594	0.00504849010132814	119.592700729927	988.370374190723	COX4I1;NDUFA4	GO_Biological_Process_2023	Astrocyte	EVO_up_PD_up
gs_ind_0	Mitochondrial Electron Transport, Cytochrome C To Oxygen (GO:0006123)	2/16	1.29306663636486e-05	0.00147409596545594	565.71724137931	6367.66169267363	COX4I1;NDUFA4	GO_Biological_Process_2023	Astrocyte	EVO_up_PD_up
gs_ind_0	Mitochondrial Electron Transport, NADH To Ubiquinone (GO:0006120)	1/34	0.01153744793779	0.0292282014424014	135.971807628524	606.727579264141	NDUFA4	GO_Biological_Process_2023	Astrocyte	EVO_up_PD_up
gs_ind_0	Modification-Dependent Macromolecule Catabolic Process (GO:0043632)	1/8	0.00272588821388894	0.0139545380318402	607.725925925926	3588.59786328119	RPS27A	GO_Biological_Process_2023	Astrocyte	EVO_up_PD_up
gs_ind_0	Negative Regulation Of Amyloid Fibril Formation (GO:1905907)	1/11	0.00374631624666999	0.0170832020848151	434.058201058201	2425.07546739544	CRYAB	GO_Biological_Process_2023	Astrocyte	EVO_up_PD_up
gs_ind_0	Negative Regulation Of Apoptotic Process (GO:0043066)	3/468	0.000488359229374386	0.00598191448475476	26.5207584177836	202.206443085982	PTMA;TPT1;CRYAB	GO_Biological_Process_2023	Astrocyte	EVO_up_PD_up
gs_ind_0	Negative Regulation Of Cellular Component Organization (GO:0051129)	1/79	0.0266175880170191	0.0446236034402967	57.962491153574	210.182604582479	CRYAB	GO_Biological_Process_2023	Astrocyte	EVO_up_PD_up
gs_ind_0	Negative Regulation Of Endopeptidase Activity (GO:0010951)	1/66	0.0222831950312791	0.0423380705594303	69.4885496183206	264.329055345733	GAPDH	GO_Biological_Process_2023	Astrocyte	EVO_up_PD_up
gs_ind_0	Negative Regulation Of Epithelial Cell Migration (GO:0010633)	1/33	0.0111998829730658	0.0290178786120341	140.158974358974	629.573362223963	MCC	GO_Biological_Process_2023	Astrocyte	EVO_up_PD_up
gs_ind_0	Negative Regulation Of Epithelial Cell Proliferation (GO:0050680)	1/70	0.0236187594988879	0.0426651872305024	65.4828137490008	245.279891478469	MCC	GO_Biological_Process_2023	Astrocyte	EVO_up_PD_up
gs_ind_0	Negative Regulation Of Intracellular Transport (GO:0032387)	1/7	0.00238552992020996	0.012950019566854	701.239316239316	4234.31719876129	CRYAB	GO_Biological_Process_2023	Astrocyte	EVO_up_PD_up
gs_ind_0	Negative Regulation Of Intrinsic Apoptotic Signaling Pathway (GO:2001243)	1/61	0.0206113538989523	0.0412227077979046	75.2405876951331	292.077430163981	TPT1	GO_Biological_Process_2023	Astrocyte	EVO_up_PD_up
gs_ind_0	Negative Regulation Of Intrinsic Apoptotic Signaling Pathway In Response To DNA Damage (GO:1902230)	1/25	0.00849550706579283	0.0242121951375096	185.961451247166	886.704708594736	TPT1	GO_Biological_Process_2023	Astrocyte	EVO_up_PD_up
gs_ind_0	Negative Regulation Of Peptidase Activity (GO:0010466)	1/60	0.020276667288783	0.0412227077979046	76.5070028011204	298.246059231377	GAPDH	GO_Biological_Process_2023	Astrocyte	EVO_up_PD_up
gs_ind_0	Negative Regulation Of Programmed Cell Death (GO:0043069)	3/380	0.00026571000533306	0.00504849010132814	32.7740282176792	269.832017208274	PTMA;TPT1;CRYAB	GO_Biological_Process_2023	Astrocyte	EVO_up_PD_up
gs_ind_0	Negative Regulation Of Protein Metabolic Process (GO:0051248)	2/147	0.00112718200470615	0.011001041899517	56.1972508591065	381.468881126863	GAPDH;CRYAB	GO_Biological_Process_2023	Astrocyte	EVO_up_PD_up
gs_ind_0	Negative Regulation Of Protein-Containing Complex Assembly (GO:0031333)	1/59	0.0199418744781711	0.0412227077979046	77.8167141500475	304.647262092923	CRYAB	GO_Biological_Process_2023	Astrocyte	EVO_up_PD_up
gs_ind_0	Negative Regulation Of Supramolecular Fiber Organization (GO:1902904)	1/71	0.0239523858136154	0.0426651872305024	64.5524034672971	240.889387021212	CRYAB	GO_Biological_Process_2023	Astrocyte	EVO_up_PD_up
gs_ind_0	Negative Regulation Of Transport (GO:0051051)	1/39	0.0132236682088898	0.0320744292726263	118.298701298701	511.7302532937	CRYAB	GO_Biological_Process_2023	Astrocyte	EVO_up_PD_up
gs_ind_0	Neuron Apoptotic Process (GO:0051402)	1/19	0.0064627196594975	0.0223257588237186	246.309309309309	1241.81888857252	GAPDH	GO_Biological_Process_2023	Astrocyte	EVO_up_PD_up
gs_ind_0	Nucleic Acid-Templated Transcription (GO:0097659)	1/40	0.0135605915716944	0.0322064049827741	115.300984528833	495.86195795051	PTMA	GO_Biological_Process_2023	Astrocyte	EVO_up_PD_up
gs_ind_0	Peptide Biosynthetic Process (GO:0043043)	2/158	0.00130002033553365	0.011001041899517	52.2332268370607	347.109399218851	RPS27A;RPL30	GO_Biological_Process_2023	Astrocyte	EVO_up_PD_up
gs_ind_0	Positive Regulation Of Ion Transmembrane Transporter Activity (GO:0032414)	1/33	0.0111998829730658	0.0290178786120341	140.158974358974	629.573362223963	NDUFA4	GO_Biological_Process_2023	Astrocyte	EVO_up_PD_up
gs_ind_0	Positive Regulation Of Type I Interferon Production (GO:0032481)	1/64	0.0216147768377375	0.0417641450763064	71.6806649168854	274.850770699356	GAPDH	GO_Biological_Process_2023	Astrocyte	EVO_up_PD_up
gs_ind_0	Protein Stabilization (GO:0050821)	2/207	0.00221353834943984	0.0126171685918071	39.730900243309	242.881468556988	GAPDH;CRYAB	GO_Biological_Process_2023	Astrocyte	EVO_up_PD_up
gs_ind_0	Proteolysis Involved In Protein Catabolic Process (GO:0051603)	1/78	0.0262848077052301	0.0446236034402967	58.7118279569892	213.638495367228	RPS27A	GO_Biological_Process_2023	Astrocyte	EVO_up_PD_up
gs_ind_0	Pteridine-Containing Compound Metabolic Process (GO:0042558)	1/5	0.00170448971947992	0.011001041899517	1012.95061728395	6457.04307167041	QDPR	GO_Biological_Process_2023	Astrocyte	EVO_up_PD_up
gs_ind_0	Pyruvate Metabolic Process (GO:0006090)	1/50	0.0169239550275315	0.0378300171203646	91.9854096520763	375.210804320211	GAPDH	GO_Biological_Process_2023	Astrocyte	EVO_up_PD_up
gs_ind_0	Regulation Of Amyloid Fibril Formation (GO:1905906)	1/15	0.00510537882117762	0.0194004395204749	314.287356321839	1658.6391476747	CRYAB	GO_Biological_Process_2023	Astrocyte	EVO_up_PD_up
gs_ind_0	Regulation Of Apoptotic Process (GO:0042981)	3/702	0.00157559307029899	0.011001041899517	17.5470988594338	113.233596445521	PTMA;TPT1;CRYAB	GO_Biological_Process_2023	Astrocyte	EVO_up_PD_up
gs_ind_0	Regulation Of Cell Death (GO:0010941)	1/59	0.0199418744781711	0.0412227077979046	77.8167141500475	304.647262092923	CRYAB	GO_Biological_Process_2023	Astrocyte	EVO_up_PD_up
gs_ind_0	Regulation Of Endopeptidase Activity (GO:0052548)	1/69	0.0232850272943171	0.0426651872305024	66.4403892944039	249.812191610823	GAPDH	GO_Biological_Process_2023	Astrocyte	EVO_up_PD_up
gs_ind_0	Regulation Of Epithelial Cell Migration (GO:0010632)	1/50	0.0169239550275315	0.0378300171203646	91.9854096520763	375.210804320211	MCC	GO_Biological_Process_2023	Astrocyte	EVO_up_PD_up
gs_ind_0	Regulation Of Intracellular Transport (GO:0032386)	1/38	0.012886637990664	0.0319364506725151	121.456296296296	528.524885295245	CRYAB	GO_Biological_Process_2023	Astrocyte	EVO_up_PD_up
gs_ind_0	Regulation Of Intrinsic Apoptotic Signaling Pathway In Response To DNA Damage (GO:1902229)	1/15	0.00510537882117762	0.0194004395204749	314.287356321839	1658.6391476747	TPT1	GO_Biological_Process_2023	Astrocyte	EVO_up_PD_up
gs_ind_0	Regulation Of Programmed Cell Death (GO:0043067)	2/194	0.00194853316419954	0.0116911989851973	42.4275324675325	264.776585985117	TPT1;CRYAB	GO_Biological_Process_2023	Astrocyte	EVO_up_PD_up
gs_ind_0	Regulation Of Type I Interferon Production (GO:0032479)	1/59	0.0199418744781711	0.0412227077979046	77.8167141500475	304.647262092923	GAPDH	GO_Biological_Process_2023	Astrocyte	EVO_up_PD_up
gs_ind_0	Response To Cadmium Ion (GO:0046686)	1/21	0.00714074505692252	0.0230452436099712	222.268292682927	1098.43615700454	MT1E	GO_Biological_Process_2023	Astrocyte	EVO_up_PD_up
gs_ind_0	Response To Copper Ion (GO:0046688)	1/24	0.00815697758327701	0.0242121951375096	193.879432624113	932.343230895913	MT1E	GO_Biological_Process_2023	Astrocyte	EVO_up_PD_up
gs_ind_0	Response To Gamma Radiation (GO:0010332)	1/22	0.00747959661025382	0.0230452436099712	211.925064599483	1037.4953485432	CRYAB	GO_Biological_Process_2023	Astrocyte	EVO_up_PD_up
gs_ind_0	Response To Type II Interferon (GO:0034341)	1/78	0.0262848077052301	0.0446236034402967	58.7118279569892	213.638495367228	GAPDH	GO_Biological_Process_2023	Astrocyte	EVO_up_PD_up
gs_ind_0	Response To Zinc Ion (GO:0010043)	1/25	0.00849550706579283	0.0242121951375096	185.961451247166	886.704708594736	MT1E	GO_Biological_Process_2023	Astrocyte	EVO_up_PD_up
gs_ind_0	Translation (GO:0006412)	2/234	0.00281538925203794	0.0139545380318402	35.0937634408602	206.093556536128	RPS27A;RPL30	GO_Biological_Process_2023	Astrocyte	EVO_up_PD_up
gs_ind_0	Actin Cytoskeleton (GO:0015629)	7/325	0.000982978925730501	0.00561702243274572	5.0630441933966	35.0611905609739	CORO2B;TMOD1;COTL1;MSRA;MYO5C;MICAL2;LIMA1	GO_Cellular_Component_2023	Neur	EVO_up_PD_down
gs_ind_0	Actin Filament (GO:0005884)	3/71	0.00476161094169281	0.0195348141197654	10.8240212342402	57.8778733412617	TMOD1;MICAL2;COTL1	GO_Cellular_Component_2023	Neur	EVO_up_PD_down
gs_ind_0	Adherens Junction (GO:0005912)	4/149	0.00570496155557524	0.0222632646071229	6.57357810018573	33.9618590210168	PTPRM;EIF4G2;LIN7A;FAT2	GO_Cellular_Component_2023	Neur	EVO_up_PD_down
gs_ind_0	Axon (GO:0030424)	10/205	6.02848730667278e-08	1.60759661511274e-06	11.7702552719201	195.670896734755	SYT2;NFIB;NEFH;ADAM22;DAB2IP;MAP1B;NEFL;SLC18A2;KCNC1;NEFM	GO_Cellular_Component_2023	Neur	EVO_up_PD_down
gs_ind_0	Azurophil Granule (GO:0042582)	4/154	0.00640089974609044	0.0238173013808016	6.35440611365075	32.0981178041605	RAB37;DYNC1H1;ACTR10;TUBB2A	GO_Cellular_Component_2023	Neur	EVO_up_PD_down
gs_ind_0	Azurophil Granule Lumen (GO:0035578)	3/88	0.00862061029469996	0.0287353676489999	8.6682615629984	41.2054429385915	DYNC1H1;ACTR10;TUBB2A	GO_Cellular_Component_2023	Neur	EVO_up_PD_down
gs_ind_0	Basolateral Plasma Membrane (GO:0016323)	4/171	0.00918222913617509	0.02992637341206	5.70709637192627	26.7690515157042	ATP1A1;SLC7A8;ATP2B1;LIN7A	GO_Cellular_Component_2023	Neur	EVO_up_PD_down
gs_ind_0	Calcium Channel Complex (GO:0034704)	4/59	0.000183317976960119	0.00139670839588662	17.2715404699739	148.609314175139	CALM1;SCN1A;MICU3;CACNA2D2	GO_Cellular_Component_2023	Neur	EVO_up_PD_down
gs_ind_0	Cation Channel Complex (GO:0034703)	3/53	0.00207739735793136	0.00977598756673579	14.6885688568857	90.7259937037083	CALM1;AKAP9;KCNAB1	GO_Cellular_Component_2023	Neur	EVO_up_PD_down
gs_ind_0	Cation-Transporting ATPase Complex (GO:0090533)	2/15	0.00226407546788029	0.0103500592817385	39.0798162503589	238.01909058709	ATP1A1;ATP1B1	GO_Cellular_Component_2023	Neur	EVO_up_PD_down
gs_ind_0	Cell Projection Membrane (GO:0031253)	3/104	0.0135391720661962	0.0393866823743889	7.29896999552172	31.4013963200575	SYNE2;SLC7A8;LIMA1	GO_Cellular_Component_2023	Neur	EVO_up_PD_down
gs_ind_0	Cell-Cell Junction (GO:0005911)	5/297	0.0140761764861032	0.040217647103152	4.00305538730736	17.0661120317549	PKN2;FAT2;PTPRM;LIN7A;EIF4G2	GO_Cellular_Component_2023	Neur	EVO_up_PD_down
gs_ind_0	Cell-Substrate Junction (GO:0030055)	10/394	2.132398978451e-05	0.000191347272293404	5.95679269818681	64.0693432098327	CORO2B;CLTC;SYNE2;GIT2;LIMA1;TLE2;PACSIN2;PPFIA1;ANXA6;YWHAB	GO_Cellular_Component_2023	Neur	EVO_up_PD_down
gs_ind_0	Clathrin Coat (GO:0030118)	5/16	9.62752702747448e-09	3.08080864879183e-07	102.522309711286	1892.42234981634	CLTC;CLTA;EPS15L1;SYNJ1;KCNQ5	GO_Cellular_Component_2023	Neur	EVO_up_PD_down
gs_ind_0	Clathrin Coat Of Coated Pit (GO:0030132)	2/12	0.0014365466384444	0.00766158207170348	50.2491694352159	328.906602498128	EPS15L1;SYNJ1	GO_Cellular_Component_2023	Neur	EVO_up_PD_down
gs_ind_0	Clathrin-Coated Endocytic Vesicle (GO:0045334)	3/85	0.0078398620108648	0.0266888919518802	8.98413223140496	43.5598709926094	CLTC;SYT2;CLTA	GO_Cellular_Component_2023	Neur	EVO_up_PD_down
gs_ind_0	Clathrin-Coated Vesicle Membrane (GO:0030665)	5/90	7.2860763005657e-05	0.000582886104045256	13.7645623244463	131.134438732353	CLTC;SYT2;CLTA;SLC18A2;GAD2	GO_Cellular_Component_2023	Neur	EVO_up_PD_down
gs_ind_0	Cul4-RING E3 Ubiquitin Ligase Complex (GO:0080008)	2/35	0.0120552597805816	0.0367957121033306	15.7408692969262	69.5471621656344	DDB1;CUL4B	GO_Cellular_Component_2023	Neur	EVO_up_PD_down
gs_ind_0	Cul4A-RING E3 Ubiquitin Ligase Complex (GO:0031464)	2/12	0.0014365466384444	0.00766158207170348	50.2491694352159	328.906602498128	DDB1;CUL4B	GO_Cellular_Component_2023	Neur	EVO_up_PD_down
gs_ind_0	Cytoplasmic Vesicle Lumen (GO:0060205)	5/114	0.000222000013477823	0.00161454555256599	10.7413439758386	90.3651343036343	MAPK14;CAND1;COTL1;PAFAH1B2;CSTB	GO_Cellular_Component_2023	Neur	EVO_up_PD_down
gs_ind_0	Cytoskeleton (GO:0005856)	15/593	1.90104917422386e-07	4.13480762237172e-06	5.97760709830802	92.5075927228632	CORO2B;PKN2;SYNE2;TUBB2A;TUBA4A;NEFH;SNAP25;SLC30A9;MSRA;HINT1;AKAP9;MYO5C;NEFM;MARK1;LIMA1	GO_Cellular_Component_2023	Neur	EVO_up_PD_down
gs_ind_0	Dendrite (GO:0030425)	9/270	6.48932124206734e-06	8.65242832275646e-05	7.90596117470358	94.4394940153823	NSG1;MAP1B;SLC4A8;OPA1;SLC18A2;KCNC1;ARHGAP44;MARK1;GABRA1	GO_Cellular_Component_2023	Neur	EVO_up_PD_down
gs_ind_0	Dendrite Membrane (GO:0032590)	2/28	0.00782694734276194	0.0266888919518802	19.9022475744722	96.5295371121073	KCNC1;GABRA1	GO_Cellular_Component_2023	Neur	EVO_up_PD_down
gs_ind_0	Early Endosome (GO:0005769)	5/307	0.0160181036213177	0.0449630978844005	3.86976855165832	15.9977614208697	ZFYVE28;VPS35;TMEM163;NSG1;MTMR4	GO_Cellular_Component_2023	Neur	EVO_up_PD_down
gs_ind_0	Early Endosome Membrane (GO:0031901)	4/116	0.00233746109078003	0.0103887159590223	8.50872062663185	51.5517000849299	MTMR4;TMEM163;ZFYVE28;NSG1	GO_Cellular_Component_2023	Neur	EVO_up_PD_down
gs_ind_0	Endocytic Vesicle (GO:0030139)	5/196	0.00253354306931504	0.0109558619213623	6.12955462812579	36.6433144550474	CLTC;CLTA;DAB2IP;CAMK2D;CAMK2A	GO_Cellular_Component_2023	Neur	EVO_up_PD_down
gs_ind_0	Endocytic Vesicle Membrane (GO:0030666)	4/159	0.00715100311954482	0.0260036477074357	6.14932878862929	30.3807750878675	CLTC;SYT2;CAMK2A;CAMK2D	GO_Cellular_Component_2023	Neur	EVO_up_PD_down
gs_ind_0	Endolysosome (GO:0036019)	2/28	0.00782694734276194	0.0266888919518802	19.9022475744722	96.5295371121073	CLTC;CLTA	GO_Cellular_Component_2023	Neur	EVO_up_PD_down
gs_ind_0	Endolysosome Membrane (GO:0036020)	2/19	0.00364143602755564	0.0153323622212869	30.1443337024732	169.271803038642	CLTC;CLTA	GO_Cellular_Component_2023	Neur	EVO_up_PD_down
gs_ind_0	Endosome Membrane (GO:0010008)	10/361	1.00663255585917e-05	0.000108373524376146	6.52135054617676	75.0367123558964	CLTC;CLTA;ZFYVE28;VPS13A;VPS35;TMEM163;NSG1;PACSIN2;MTMR4;ANXA6	GO_Cellular_Component_2023	Neur	EVO_up_PD_down
gs_ind_0	Exocytic Vesicle Membrane (GO:0099501)	7/53	6.28523714995824e-09	2.87697815275465e-07	34.9118678873963	659.312798768518	SYT2;CLTA;SYNPR;SV2B;SYNGR3;TMEM163;SLC18A2	GO_Cellular_Component_2023	Neur	EVO_up_PD_down
gs_ind_0	Extracellular Membrane-Bounded Organelle (GO:0065010)	5/57	7.87966011980653e-06	9.69804322437726e-05	22.4347206599175	263.635467943614	CLTC;TUBB2A;ATP1A1;ATP1B1;PEG10	GO_Cellular_Component_2023	Neur	EVO_up_PD_down
gs_ind_0	Extracellular Vesicle (GO:1903561)	5/60	1.01600179102637e-05	0.000108373524376146	21.2204724409449	243.97284016787	CLTC;TUBB2A;ATP1A1;ATP1B1;PEG10	GO_Cellular_Component_2023	Neur	EVO_up_PD_down
gs_ind_0	Ficolin-1-Rich Granule (GO:0101002)	6/183	0.000254901886391984	0.00177323051403119	7.85932587610093	65.0330281831981	MAPK14;PAFAH1B2;CAND1;COTL1;ACTR10;CSTB	GO_Cellular_Component_2023	Neur	EVO_up_PD_down
gs_ind_0	Ficolin-1-Rich Granule Lumen (GO:1904813)	6/122	2.72482291373355e-05	0.000229458771682826	11.9924694531577	126.047114318586	MAPK14;PAFAH1B2;CAND1;COTL1;ACTR10;CSTB	GO_Cellular_Component_2023	Neur	EVO_up_PD_down
gs_ind_0	Focal Adhesion (GO:0005925)	10/386	1.79024852065884e-05	0.000179024852065884	6.0845673908141	66.507795969352	CORO2B;CLTC;SYNE2;GIT2;LIMA1;TLE2;PACSIN2;PPFIA1;ANXA6;YWHAB	GO_Cellular_Component_2023	Neur	EVO_up_PD_down
gs_ind_0	Glutamatergic Synapse (GO:0098978)	3/78	0.0061862939630716	0.0235668341450347	9.81878386514148	49.932630860703	SLC4A8;NOS1AP;AKAP9	GO_Cellular_Component_2023	Neur	EVO_up_PD_down
gs_ind_0	Intercalated Disc (GO:0014704)	2/31	0.00953903152509413	0.02992637341206	17.8769763062235	83.1701887673762	ATP1B1;YWHAH	GO_Cellular_Component_2023	Neur	EVO_up_PD_down
gs_ind_0	Intermediate Filament Cytoskeleton (GO:0045111)	4/81	0.000617795989628805	0.00395389433362435	12.3619809652152	91.3470320931075	SYNE2;PKN2;NEFM;NEFL	GO_Cellular_Component_2023	Neur	EVO_up_PD_down
gs_ind_0	Intracellular Non-Membrane-Bounded Organelle (GO:0043232)	19/1184	4.29993173861364e-06	6.87989078178183e-05	3.76163496560097	46.4821900271853	TUBB2A;HINT1;TUT4;TOP2B;CSTB;CLTC;PAFAH1B2;NEFH;SNAP25;AKAP9;MARK1;VPS13A;MEAF6;DDX24;PTPRM;PPM1D;TUBA4A;SLC30A9;CEMIP2	GO_Cellular_Component_2023	Neur	EVO_up_PD_down
gs_ind_0	Intracellular Organelle Lumen (GO:0070013)	12/854	0.000854177751173293	0.00506179408102692	3.23462350116026	22.8538158776605	MAPK14;SYNE2;COL27A1;CAND1;COTL1;ARMC8;SPARCL1;ACTR10;MIA3;COL21A1;PAFAH1B2;CSTB	GO_Cellular_Component_2023	Neur	EVO_up_PD_down
gs_ind_0	Lysosomal Membrane (GO:0005765)	7/356	0.00165514210915355	0.00827571054576778	4.61043248596897	29.5246029408005	CLTC;CLTA;RAB37;VPS13A;VPS35;ATP6V1G1;ANXA6	GO_Cellular_Component_2023	Neur	EVO_up_PD_down
gs_ind_0	Microtubule (GO:0005874)	9/185	2.86628916461454e-07	5.09562518153697e-06	11.7378957841253	176.832308874257	TUBB2A;BEX4;DYNC1H1;TUBA4A;MAP1B;OPA1;CALM1;KIF5A;SYNJ1	GO_Cellular_Component_2023	Neur	EVO_up_PD_down
gs_ind_0	Microtubule Cytoskeleton (GO:0015630)	10/340	5.97632885594603e-06	8.65242832275646e-05	6.93931436074558	83.4640196644484	CLTC;TUBB2A;BEX4;DYNC1H1;TUBA4A;MAP1B;OPA1;KIF5A;MARK1;SYNJ1	GO_Cellular_Component_2023	Neur	EVO_up_PD_down
gs_ind_0	Mitochondrial Envelope (GO:0005740)	5/145	0.000669245107870242	0.00411843143304765	8.3649975247756	61.1427798590614	VDAC2;VPS13A;SLC25A27;SLC30A9;OPA1	GO_Cellular_Component_2023	Neur	EVO_up_PD_down
gs_ind_0	Neuron Projection (GO:0043005)	22/557	3.89244177417814e-14	6.22790683868502e-12	9.76255055336255	301.439783075665	NEFL;MAST1;RASGRF1;NSG1;KCNC1;IGSF9B;NEFH;ADAM22;SNAP25;MAP1B;CAMK2D;SLC4A8;MARK1;GABRA1;SYT2;SLC12A5;SLC18A2;DAB2IP;OPA1;ARHGAP44;NEFM;CAMK2A	GO_Cellular_Component_2023	Neur	EVO_up_PD_down
gs_ind_0	Nuclear Lumen (GO:0031981)	9/778	0.012548310808475	0.0371801801732593	2.65306325091848	11.6155598622862	SYNE2;CEMIP2;MEAF6;DDX24;PPM1D;TUT4;TOP2B;PAFAH1B2;CSTB	GO_Cellular_Component_2023	Neur	EVO_up_PD_down
gs_ind_0	Polymeric Cytoskeletal Fiber (GO:0099513)	13/264	5.34527511117634e-10	4.27622008894107e-08	11.9404722350827	254.924758765481	TMOD1;MICAL2;NEFM;TUBB2A;BEX4;DYNC1H1;TUBA4A;NEFL;COTL1;MAP1B;OPA1;KIF5A;SYNJ1	GO_Cellular_Component_2023	Neur	EVO_up_PD_down
gs_ind_0	Potassium Channel Complex (GO:0034705)	4/81	0.000617795989628805	0.00395389433362435	12.3619809652152	91.3470320931075	KCNAB1;AKAP9;KCNQ5;KCNC1	GO_Cellular_Component_2023	Neur	EVO_up_PD_down
gs_ind_0	Sarcolemma (GO:0042383)	3/52	0.00196663500601891	0.0095352000291826	14.9856749311295	93.3822040497826	ATP1B1;NOS1AP;ATP1A1	GO_Cellular_Component_2023	Neur	EVO_up_PD_down
gs_ind_0	Secretory Granule Lumen (GO:0034774)	9/314	2.15265681330079e-05	0.000191347272293404	6.75995928092215	72.6440275958343	MAPK14;TUBB2A;DYNC1H1;CAND1;COTL1;ARMC8;ACTR10;PAFAH1B2;CSTB	GO_Cellular_Component_2023	Neur	EVO_up_PD_down
gs_ind_0	Spindle (GO:0005819)	4/208	0.0176877578356015	0.0487938147189007	4.6702649907116	18.8439706047131	CLTC;EML2;TUBB2A;CALM1	GO_Cellular_Component_2023	Neur	EVO_up_PD_down
gs_ind_0	Synaptic Membrane (GO:0097060)	2/31	0.00953903152509413	0.02992637341206	17.8769763062235	83.1701887673762	AKAP9;SYNJ1	GO_Cellular_Component_2023	Neur	EVO_up_PD_down
gs_ind_0	Synaptic Vesicle Membrane (GO:0030672)	7/54	7.19244538188663e-09	2.87697815275465e-07	34.1760435571688	640.80883488514	SYT2;CLTA;SYNPR;SV2B;SYNGR3;TMEM163;SLC18A2	GO_Cellular_Component_2023	Neur	EVO_up_PD_down
gs_ind_0	Vesicle (GO:0031982)	10/234	2.06740381118586e-07	4.13480762237172e-06	10.2425095600286	157.650679421337	CLTC;ATP1B1;TUBB2A;ITSN1;SNAP25;CALM1;MYO5C;ATP1A1;PEG10;SYNJ1	GO_Cellular_Component_2023	Neur	EVO_up_PD_down
gs_ind_0	Voltage-Gated Potassium Channel Complex (GO:0008076)	3/73	0.00514583170130418	0.0205833268052167	10.5164410058027	55.4171038418961	KCNAB1;KCNQ5;KCNC1	GO_Cellular_Component_2023	Neur	EVO_up_PD_down
gs_ind_0	cullin-RING Ubiquitin Ligase Complex (GO:0031461)	5/174	0.00150877687925906	0.00778723550585323	6.92887835923165	45.0131531831309	DDB1;CAND1;KCTD2;CUL4B;FBXW7	GO_Cellular_Component_2023	Neur	EVO_up_PD_down
gs_ind_0	trans-Golgi Network Membrane (GO:0032588)	3/100	0.0121885796342282	0.0367957121033306	7.59916083916084	33.4914461486619	CLTC;CLTA;NSG1	GO_Cellular_Component_2023	Neur	EVO_up_PD_down
gs_ind_0	Actin Binding (GO:0003779)	8/183	2.9554601670064e-06	0.00023395985036581	10.5060968660969	133.762114463107	CORO2B;TMOD1;SYNE2;COTL1;MAP1B;MICAL2;SSH1;LIMA1	GO_Molecular_Function_2023	Neur	EVO_up_PD_down
gs_ind_0	Antiporter Activity (GO:0015297)	3/53	0.00207739735793136	0.0200815077933364	14.6885688568857	90.7259937037083	SLC4A8;SLC26A3;SLC18A2	GO_Molecular_Function_2023	Neur	EVO_up_PD_down
gs_ind_0	Bicarbonate Transmembrane Transporter Activity (GO:0015106)	2/22	0.0048733232998064	0.0403789644841102	25.7310770782126	136.991718442522	SLC4A8;SLC26A3	GO_Molecular_Function_2023	Neur	EVO_up_PD_down
gs_ind_0	Cadherin Binding (GO:0045296)	10/317	3.22703241883876e-06	0.00023395985036581	7.46258628624022	94.3565499549087	ARGLU1;PKN2;EPS15L1;LIMA1;DAB2IP;PACSIN2;PTPRM;EIF4G2;CEMIP2;YWHAB	GO_Molecular_Function_2023	Neur	EVO_up_PD_down
gs_ind_0	Calcium Ion Binding (GO:0005509)	11/346	9.57619401832507e-07	0.000138854813265714	7.52658532546577	104.309556783665	SYT2;MAN1C1;CAMKK2;ITSN1;ASPH;MICU3;RASGRP1;SPARCL1;CALM1;CEMIP2;ANXA6	GO_Molecular_Function_2023	Neur	EVO_up_PD_down
gs_ind_0	Calmodulin-Dependent Protein Kinase Activity (GO:0004683)	3/23	0.000174377389855672	0.00388995715831884	36.2106430155211	313.377358676818	CAMK2D;CAMK2A;EEF2K	GO_Molecular_Function_2023	Neur	EVO_up_PD_down
gs_ind_0	Chloride Transmembrane Transporter Activity (GO:0015108)	3/55	0.00231038005930076	0.0216132328128135	14.1283116883117	85.7637013518162	SLC4A8;SLC26A3;SLC12A5	GO_Molecular_Function_2023	Neur	EVO_up_PD_down
gs_ind_0	Clathrin Light Chain Binding (GO:0032051)	2/6	0.000332682035763415	0.00574441049570984	117.265288544358	939.098350938749	CLTC;NSG1	GO_Molecular_Function_2023	Neur	EVO_up_PD_down
gs_ind_0	GTPase Activator Activity (GO:0005096)	6/211	0.000542875856521678	0.00749685706625175	6.7837952352522	51.0048456190607	ELMOD1;GIT2;CHN1;ARHGAP44;STXBP5L;ARHGAP29	GO_Molecular_Function_2023	Neur	EVO_up_PD_down
gs_ind_0	GTPase Regulator Activity (GO:0030695)	11/423	6.55653755289178e-06	0.000316899315056436	6.109987681695	72.9229956886003	ELMOD1;GIT2;ITSN1;RASGRF1;RASGRP1;FARP2;CHN1;IQSEC2;ARHGAP44;STXBP5L;ARHGAP29	GO_Molecular_Function_2023	Neur	EVO_up_PD_down
gs_ind_0	Guanyl-Nucleotide Exchange Factor Activity (GO:0005085)	5/202	0.0028839929171761	0.0253441801812445	5.94246320475763	34.7549685707519	ITSN1;RASGRF1;RASGRP1;IQSEC2;FARP2	GO_Molecular_Function_2023	Neur	EVO_up_PD_down
gs_ind_0	Inorganic Anion Transmembrane Transporter Activity (GO:0015103)	3/32	0.000473245150933815	0.0071666845744495	25.157781201849	192.605381988071	SLC4A8;SLC26A3;SLC12A5	GO_Molecular_Function_2023	Neur	EVO_up_PD_down
gs_ind_0	Kinase Binding (GO:0019900)	7/458	0.00655224018475243	0.0493372654512325	3.55988438185712	17.8989145364908	CLTC;TUBA4A;NEFH;DAB2IP;BAG5;MAPRE3;CALM1	GO_Molecular_Function_2023	Neur	EVO_up_PD_down
gs_ind_0	Magnesium Ion Binding (GO:0000287)	4/155	0.00654653204874531	0.0493372654512325	6.31230773207869	31.743458281964	OPA1;SNRK;MARK1;MAST1	GO_Molecular_Function_2023	Neur	EVO_up_PD_down
gs_ind_0	Metal Ion Binding (GO:0046872)	15/521	3.5817962199688e-08	1.03872090379095e-05	6.83954300465144	117.262708609198	SYT2;CAMKK2;MAN1C1;SNRK;ITSN1;ASPH;MICU3;MAST1;RASGRP1;OPA1;SPARCL1;CALM1;MARK1;CEMIP2;ANXA6	GO_Molecular_Function_2023	Neur	EVO_up_PD_down
gs_ind_0	Microtubule Binding (GO:0008017)	8/238	2.00937570111775e-05	0.000832455647605923	7.98840202458424	86.3953778208128	NEFM;NEFH;MAST1;MAP1B;OPA1;EML2;MAPRE3;KIF5A	GO_Molecular_Function_2023	Neur	EVO_up_PD_down
gs_ind_0	Mitogen-Activated Protein Kinase Binding (GO:0051019)	3/23	0.000174377389855672	0.00388995715831884	36.2106430155211	313.377358676818	MAPK14;MICAL2;PPM1D	GO_Molecular_Function_2023	Neur	EVO_up_PD_down
gs_ind_0	Monoatomic Anion Transmembrane Transporter Activity (GO:0008509)	3/24	0.000198592208881781	0.00411369575540832	34.5255813953488	294.304930177048	SLC4A8;SLC26A3;SLC12A5	GO_Molecular_Function_2023	Neur	EVO_up_PD_down
gs_ind_0	Phosphatidic Acid Binding (GO:0070300)	3/20	0.000113432685127945	0.0032895478687104	42.4212987012987	385.367845346374	PACSIN2;OPA1;MARK1	GO_Molecular_Function_2023	Neur	EVO_up_PD_down
gs_ind_0	Phosphatidylglycerol Binding (GO:1901611)	2/13	0.00169243429233956	0.0181779979547583	45.8785529715762	292.777994508053	OPA1;PITPNA	GO_Molecular_Function_2023	Neur	EVO_up_PD_down
gs_ind_0	Phosphatidylinositol Monophosphate Phosphatase Activity (GO:0052744)	2/12	0.0014365466384444	0.0166639410059551	50.2491694352159	328.906602498128	MTMR4;SYNJ1	GO_Molecular_Function_2023	Neur	EVO_up_PD_down
gs_ind_0	Phosphatidylinositol-3,5-Bisphosphate 3-Phosphatase Activity (GO:0052629)	2/9	0.000790964750159945	0.0104263535248356	70.3540051679587	502.486396781845	MTMR4;SYNJ1	GO_Molecular_Function_2023	Neur	EVO_up_PD_down
gs_ind_0	Phosphatidylinositol-3,5-Bisphosphate Phosphatase Activity (GO:0106018)	2/13	0.00169243429233956	0.0181779979547583	45.8785529715762	292.777994508053	MTMR4;SYNJ1	GO_Molecular_Function_2023	Neur	EVO_up_PD_down
gs_ind_0	Phosphatidylinositol-3-Phosphate Phosphatase Activity (GO:0004438)	2/11	0.00120087438282551	0.0151414596095391	55.5399156806745	373.489567292826	MTMR4;SYNJ1	GO_Molecular_Function_2023	Neur	EVO_up_PD_down
gs_ind_0	Protein Heterodimerization Activity (GO:0046982)	6/190	0.000311636097591559	0.00574441049570984	7.55983868545809	61.0356760988071	ATP1B1;MLXIPL;ZHX3;ATP1A1;PAFAH1B2;YWHAH	GO_Molecular_Function_2023	Neur	EVO_up_PD_down
gs_ind_0	Protein Homodimerization Activity (GO:0042803)	9/660	0.00453722803997931	0.0386998862233529	3.14281334680331	16.9568577553713	CRYM;PAPSS1;MLXIPL;FGFR1;DAB2IP;CAMK2D;CAMK2A;ZHX3;PAFAH1B2	GO_Molecular_Function_2023	Neur	EVO_up_PD_down
gs_ind_0	Protein Kinase Binding (GO:0019901)	11/509	3.60942187075198e-05	0.00116303593613119	5.04515443349017	51.6087910221484	CLTC;PDE3B;TUBA4A;NEFH;BAG5;DAB2IP;HINT1;PPM1D;MAPRE3;CALM1;MICAL2	GO_Molecular_Function_2023	Neur	EVO_up_PD_down
gs_ind_0	Protein Serine/Threonine Kinase Activity (GO:0004674)	10/342	6.29072061741651e-06	0.000316899315056436	6.89723365016314	82.6042699960947	MAPK14;PKN2;CAMKK2;SNRK;MAST1;CAMK2D;RPS6KA5;PPM1D;MARK1;CAMK2A	GO_Molecular_Function_2023	Neur	EVO_up_PD_down
gs_ind_0	Purine Ribonucleoside Triphosphate Binding (GO:0035639)	9/475	0.000484135267155594	0.0071666845744495	4.40936010275596	33.6572903687823	SNRK;TUBB2A;RAB37;TUBA4A;MAST1;RPS6KA5;ATP1A1;MARK1;ANXA6	GO_Molecular_Function_2023	Neur	EVO_up_PD_down
gs_ind_0	RNA Binding (GO:0003723)	18/1395	0.00013069741489727	0.00344565912001893	2.98644410930191	26.7066518925347	CLTC;PKN2;CELF2;SRSF11;EIF1B;DYNC1H1;PRPF38B;DDX24;SRRM4;RBM25;PRRC2C;TUT4;SAFB;PEG10;EIF4G2;CELF4;CSTB;NOL4	GO_Molecular_Function_2023	Neur	EVO_up_PD_down
gs_ind_0	Solute:Inorganic Anion Antiporter Activity (GO:0005452)	2/14	0.0019683419167191	0.0200815077933364	42.2072351421189	262.974869571165	SLC4A8;SLC26A3	GO_Molecular_Function_2023	Neur	EVO_up_PD_down
gs_ind_0	Syntaxin Binding (GO:0019905)	3/53	0.00207739735793136	0.0200815077933364	14.6885688568857	90.7259937037083	SYT2;STXBP5L;SNAP25	GO_Molecular_Function_2023	Neur	EVO_up_PD_down
gs_ind_0	Titin Binding (GO:0031432)	2/12	0.0014365466384444	0.0166639410059551	50.2491694352159	328.906602498128	CAMK2D;CALM1	GO_Molecular_Function_2023	Neur	EVO_up_PD_down
gs_ind_0	Tubulin Binding (GO:0015631)	9/319	2.43617025264986e-05	0.000883111716585576	6.65028299076557	70.6426192805465	NEFM;BEX4;NEFH;MAST1;MAP1B;OPA1;EML2;MAPRE3;KIF5A	GO_Molecular_Function_2023	Neur	EVO_up_PD_down
gs_ind_0	Ubiquitin Binding (GO:0043130)	3/80	0.00663501156068299	0.0493372654512325	9.56492668621701	47.9718842226993	UCHL1;FBXW7;OTUB1	GO_Molecular_Function_2023	Neur	EVO_up_PD_down
gs_ind_0	Ubiquitin Protein Ligase Binding (GO:0031625)	7/271	0.000336741304920922	0.00574441049570984	6.10483219928497	48.8154321483441	OTUB1;TUBB2A;BAG5;SHPRH;CUL4B;UCHL1;FBXW7	GO_Molecular_Function_2023	Neur	EVO_up_PD_down
gs_ind_0	Ubiquitin-Like Protein Ligase Binding (GO:0044389)	7/289	0.000494254108582724	0.0071666845744495	5.71331658881247	43.4923984742603	OTUB1;TUBB2A;BAG5;SHPRH;CUL4B;UCHL1;FBXW7	GO_Molecular_Function_2023	Neur	EVO_up_PD_down
gs_ind_0	Voltage-Gated Monoatomic Cation Channel Activity (GO:0022843)	3/76	0.00575627122393346	0.0463699626372417	10.0864564007421	52.0205496014796	KCNQ5;KCNC1;CACNA2D2	GO_Molecular_Function_2023	Neur	EVO_up_PD_down
gs_ind_0	mRNA Binding (GO:0003729)	6/282	0.00239045896267968	0.0216635343492846	5.03303640015841	30.3807661121825	CELF2;SRRM4;RBM25;PEG10;EIF4G2;CELF4	GO_Molecular_Function_2023	Neur	EVO_up_PD_down
gs_ind_0	Actin Filament-Based Transport (GO:0099515)	2/20	0.0040334363989365	0.0418755957840806	28.5142118863049	157.202744084684	SYNE2;MYO5C	GO_Biological_Process_2023	Neur	EVO_up_PD_down
gs_ind_0	Ameboidal-Type Cell Migration (GO:0001667)	2/20	0.0040334363989365	0.0418755957840806	28.5142118863049	157.202744084684	PKN2;FAT2	GO_Biological_Process_2023	Neur	EVO_up_PD_down
gs_ind_0	Anterograde Trans-Synaptic Signaling (GO:0098916)	8/199	5.48643981096382e-06	0.00100088337694297	9.62451523063534	116.583976241735	NTSR1;SLC12A5;SNAP25;APBA2;AKAP9;SLC18A2;KIF5A;GAD2	GO_Biological_Process_2023	Neur	EVO_up_PD_down
gs_ind_0	Axon Guidance (GO:0007411)	6/148	8.01879556478737e-05	0.00686891839540021	9.79811137342036	92.40733299012	NFIB;RPS6KA5;KLF7;CHN1;PTPRM;KIF5A	GO_Biological_Process_2023	Neur	EVO_up_PD_down
gs_ind_0	Axonal Transport (GO:0098930)	3/39	0.000850926624656707	0.0206332708179999	20.3295143212951	143.713090695968	OPA1;DYNC1H1;NEFL	GO_Biological_Process_2023	Neur	EVO_up_PD_down
gs_ind_0	Axonal Transport Of Mitochondrion (GO:0019896)	2/12	0.0014365466384444	0.0241377639117566	50.2491694352159	328.906602498128	OPA1;NEFL	GO_Biological_Process_2023	Neur	EVO_up_PD_down
gs_ind_0	Axonogenesis (GO:0007409)	5/187	0.00206729862652132	0.0288351785443298	6.43325782907274	39.7672639133334	NEFH;MAP1B;RPS6KA5;KLF7;KIF5A	GO_Biological_Process_2023	Neur	EVO_up_PD_down
gs_ind_0	Brain Development (GO:0007420)	8/168	1.56200560309155e-06	0.000398936231029583	11.4922118380062	153.645584930733	NFIB;ZIC1;GIT2;PAFAH1B2;MAST1;NNAT;KDM4B;SYNJ1	GO_Biological_Process_2023	Neur	EVO_up_PD_down
gs_ind_0	Cardiac Muscle Cell Action Potential (GO:0086001)	3/29	0.000352310602786678	0.0133178430900038	28.0078902229846	222.690661702926	ATP1B1;SCN1A;ATP1A1	GO_Biological_Process_2023	Neur	EVO_up_PD_down
gs_ind_0	Cardiac Muscle Cell Contraction (GO:0086003)	2/18	0.00326831182549469	0.037600308118529	31.9720460418135	182.99142007054	CAMK2D;SCN1A	GO_Biological_Process_2023	Neur	EVO_up_PD_down
gs_ind_0	Cell Projection Organization (GO:0030030)	2/20	0.0040334363989365	0.0418755957840806	28.5142118863049	157.202744084684	PACSIN2;NEFH	GO_Biological_Process_2023	Neur	EVO_up_PD_down
gs_ind_0	Cellular Response To Interferon-Beta (GO:0035458)	2/22	0.0048733232998064	0.0482421228980835	25.7310770782126	136.991718442522	CALM1;CAMK2A	GO_Biological_Process_2023	Neur	EVO_up_PD_down
gs_ind_0	Cellular Response To Oxygen-Containing Compound (GO:1901701)	8/406	0.000771453706074609	0.0205238829720266	4.60153241321623	32.9802590719689	MAPK14;CAMKK2;SYT2;DAB2IP;CAMK2D;SLC26A3;AKAP9;SSH1	GO_Biological_Process_2023	Neur	EVO_up_PD_down
gs_ind_0	Central Nervous System Development (GO:0007417)	10/282	1.13510022420913e-06	0.000362380746578765	8.42835381685996	115.373962137926	NFIB;ZIC1;GIT2;ADAM22;JARID2;MAST1;NNAT;KDM4B;SYNJ1;PAFAH1B2	GO_Biological_Process_2023	Neur	EVO_up_PD_down
gs_ind_0	Chemical Synaptic Transmission (GO:0007268)	11/273	9.13020062751508e-08	5.82963310066838e-05	9.63702671312427	156.207462959782	NTSR1;SLC12A5;SNAP25;NSG1;APBA2;AKAP9;SLC18A2;LIN7A;KIF5A;GAD2;GABRA1	GO_Biological_Process_2023	Neur	EVO_up_PD_down
gs_ind_0	Chloride Transmembrane Transport (GO:1902476)	3/48	0.00156070503367867	0.0246051892346624	16.3046953046953	105.371011085796	SLC4A8;SLC12A5;GABRA1	GO_Biological_Process_2023	Neur	EVO_up_PD_down
gs_ind_0	Clathrin Coat Assembly (GO:0048268)	3/13	2.91645420210229e-05	0.00372431201608462	70.7142857142857	738.437952279035	CLTC;CLTA;NSG1	GO_Biological_Process_2023	Neur	EVO_up_PD_down
gs_ind_0	Clathrin-Dependent Endocytosis (GO:0072583)	3/27	0.00028400098279824	0.0133178430900038	30.29573283859	247.411097721461	CLTC;ITSN1;CLTA	GO_Biological_Process_2023	Neur	EVO_up_PD_down
gs_ind_0	Cytoplasmic Sequestering Of Protein (GO:0051220)	2/13	0.00169243429233956	0.0248418228887083	45.8785529715762	292.777994508053	PTPRM;YWHAB	GO_Biological_Process_2023	Neur	EVO_up_PD_down
gs_ind_0	Cytoskeleton Organization (GO:0007010)	4/111	0.00199133744605387	0.0282548657623421	8.90556803691785	55.3832715010932	PACSIN2;MICAL2;MARK1;MAST1	GO_Biological_Process_2023	Neur	EVO_up_PD_down
gs_ind_0	Cytosolic Transport (GO:0016482)	4/127	0.00324034174537581	0.037600308118529	7.74876586928257	44.4165185710799	CLTC;VPS35;VPS13A;RAB6B	GO_Biological_Process_2023	Neur	EVO_up_PD_down
gs_ind_0	Dephosphorylation (GO:0016311)	5/146	0.000690339705815443	0.0191644305288331	8.30567689639502	60.4514303672504	PTPRM;PPM1D;MTMR4;PPM1H;SSH1	GO_Biological_Process_2023	Neur	EVO_up_PD_down
gs_ind_0	Embryo Development Ending In Birth Or Egg Hatching (GO:0009792)	2/17	0.00291425104445561	0.0354428436549506	34.0355922313912	198.704634924166	CELF4;FGFR1	GO_Biological_Process_2023	Neur	EVO_up_PD_down
gs_ind_0	Endosomal Transport (GO:0016197)	7/180	2.64932005574461e-05	0.00372431201608462	9.32765882631728	98.3006746255954	CLTC;EPS15L1;RAB6B;REPS2;ITSN1;VPS35;NSG1	GO_Biological_Process_2023	Neur	EVO_up_PD_down
gs_ind_0	Establishment Of Vesicle Localization (GO:0051650)	2/18	0.00326831182549469	0.037600308118529	31.9720460418135	182.99142007054	KIF5A;SYNJ1	GO_Biological_Process_2023	Neur	EVO_up_PD_down
gs_ind_0	Inorganic Anion Transmembrane Transport (GO:0098661)	3/63	0.00340134521085459	0.038781409234476	12.2577009767092	69.6676765232601	SLC4A8;SLC12A5;GABRA1	GO_Biological_Process_2023	Neur	EVO_up_PD_down
gs_ind_0	Inorganic Cation Import Across Plasma Membrane (GO:0098659)	4/103	0.00151393874888845	0.0241662472791319	9.62348294999803	62.4856653274568	ATP1A1;ATP1B1;SCN1A;SLC12A5	GO_Biological_Process_2023	Neur	EVO_up_PD_down
gs_ind_0	Intermediate Filament Bundle Assembly (GO:0045110)	3/7	3.64505125825823e-06	0.000775788409465961	165.024242424242	2066.45668848019	NEFL;NEFH;NEFM	GO_Biological_Process_2023	Neur	EVO_up_PD_down
gs_ind_0	Intracellular Calcium Ion Homeostasis (GO:0006874)	5/138	0.000534793226636313	0.0155211579639675	8.80512548291014	66.3345608205432	MICU3;CAMK2D;ATP1B1;ATP2B1;ANXA6	GO_Biological_Process_2023	Neur	EVO_up_PD_down
gs_ind_0	Intracellular Potassium Ion Homeostasis (GO:0030007)	2/13	0.00169243429233956	0.0248418228887083	45.8785529715762	292.777994508053	ATP1A1;ATP1B1	GO_Biological_Process_2023	Neur	EVO_up_PD_down
gs_ind_0	Intracellular Sodium Ion Homeostasis (GO:0006883)	2/18	0.00326831182549469	0.037600308118529	31.9720460418135	182.99142007054	ATP1A1;ATP1B1	GO_Biological_Process_2023	Neur	EVO_up_PD_down
gs_ind_0	Mitochondrial Calcium Ion Homeostasis (GO:0051560)	2/20	0.0040334363989365	0.0418755957840806	28.5142118863049	157.202744084684	MICU3;ANXA6	GO_Biological_Process_2023	Neur	EVO_up_PD_down
gs_ind_0	Mitochondrion Transport Along Microtubule (GO:0047497)	2/14	0.0019683419167191	0.0282423890747224	42.2072351421189	262.974869571165	OPA1;NEFL	GO_Biological_Process_2023	Neur	EVO_up_PD_down
gs_ind_0	Modulation Of Chemical Synaptic Transmission (GO:0050804)	4/123	0.00288857739289708	0.0354428436549506	8.00892535258966	46.828115654768	SLC4A8;IQSEC2;AKAP9;CAMK2A	GO_Biological_Process_2023	Neur	EVO_up_PD_down
gs_ind_0	Monoatomic Anion Transmembrane Transport (GO:0098656)	3/54	0.00219196415397827	0.0298113292404543	14.4030008826125	88.1889588652357	SLC4A8;SLC12A5;GABRA1	GO_Biological_Process_2023	Neur	EVO_up_PD_down
gs_ind_0	Negative Regulation Of Cell Adhesion (GO:0007162)	4/72	0.000394929122166594	0.0140090135835206	13.9892702635742	109.631172610049	CORO2B;PDE3B;MIA3;ADAM22	GO_Biological_Process_2023	Neur	EVO_up_PD_down
gs_ind_0	Negative Regulation Of Cellular Process (GO:0048523)	9/535	0.00111834044528087	0.0210833626149218	3.9010639841739	26.5112775476271	ATP8A2;PDE3B;VPS35;ADAM22;DAB2IP;MIA3;HOPX;PPM1D;ANXA6	GO_Biological_Process_2023	Neur	EVO_up_PD_down
gs_ind_0	Negative Regulation Of ERBB Signaling Pathway (GO:1901185)	2/18	0.00326831182549469	0.037600308118529	31.9720460418135	182.99142007054	DAB2IP;ZFYVE28	GO_Biological_Process_2023	Neur	EVO_up_PD_down
gs_ind_0	Negative Regulation Of Epithelial Cell Proliferation (GO:0050680)	4/70	0.000354586268645363	0.0133178430900038	14.4107069239679	114.486709783506	NFIB;PTPRM;FBXW7;DAB2IP	GO_Biological_Process_2023	Neur	EVO_up_PD_down
gs_ind_0	Negative Regulation Of Hydrolase Activity (GO:0051346)	3/47	0.00146826309099227	0.0241662472791319	16.6715015321757	108.759460217799	CAMK2A;CSTB;DAB2IP	GO_Biological_Process_2023	Neur	EVO_up_PD_down
gs_ind_0	Negative Regulation Of Multicellular Organismal Process (GO:0051241)	6/231	0.000870058547277904	0.0206332708179999	6.17908605327358	43.5437107897315	NFIB;DAB2IP;KLF7;RPS6KA5;MARK1;ATP2B1	GO_Biological_Process_2023	Neur	EVO_up_PD_down
gs_ind_0	Negative Regulation Of Protein Localization To Cell Periphery (GO:1904376)	2/20	0.0040334363989365	0.0418755957840806	28.5142118863049	157.202744084684	CLTC;PPFIA1	GO_Biological_Process_2023	Neur	EVO_up_PD_down
gs_ind_0	Negative Regulation Of Protein Localization To Plasma Membrane (GO:1903077)	2/20	0.0040334363989365	0.0418755957840806	28.5142118863049	157.202744084684	CLTC;PPFIA1	GO_Biological_Process_2023	Neur	EVO_up_PD_down
gs_ind_0	Negative Regulation Of Supramolecular Fiber Organization (GO:1902904)	3/71	0.00476161094169281	0.0478785604137143	10.8240212342402	57.8778733412617	EML2;SSH1;LIMA1	GO_Biological_Process_2023	Neur	EVO_up_PD_down
gs_ind_0	Neuroepithelial Cell Differentiation (GO:0060563)	2/7	0.000464296829565478	0.014567728038169	95.9419779187221	736.353384482452	MAP1B;TUBB2A	GO_Biological_Process_2023	Neur	EVO_up_PD_down
gs_ind_0	Neuron Development (GO:0048666)	6/150	8.63544893345383e-05	0.00686891839540021	9.66202262373209	90.4080265183604	ATP8A2;RAB6B;RASGRF1;MAP1B;PTPRM;SRRM4	GO_Biological_Process_2023	Neur	EVO_up_PD_down
gs_ind_0	Neuron Maturation (GO:0042551)	2/17	0.00291425104445561	0.0354428436549506	34.0355922313912	198.704634924166	FARP2;SRRM4	GO_Biological_Process_2023	Neur	EVO_up_PD_down
gs_ind_0	Neuron Migration (GO:0001764)	3/55	0.00231038005930076	0.0304160343889388	14.1283116883117	85.7637013518162	MAP1B;MARK1;FGFR1	GO_Biological_Process_2023	Neur	EVO_up_PD_down
gs_ind_0	Neuron Projection Development (GO:0031175)	6/192	0.000329537662584231	0.0133178430900038	7.478400192407	59.9604659451053	RAB6B;NEFH;DAB2IP;RASGRF1;MAP1B;PTPRM	GO_Biological_Process_2023	Neur	EVO_up_PD_down
gs_ind_0	Neurotransmitter Transport (GO:0006836)	4/52	0.000111908138324795	0.00733337362617314	19.7677316895911	179.843506217445	SYNJ1;SLC18A2;LIN7A;SNAP25	GO_Biological_Process_2023	Neur	EVO_up_PD_down
gs_ind_0	Neurotransmitter Uptake (GO:0001504)	2/11	0.00120087438282551	0.0217959612549313	55.5399156806745	373.489567292826	SLC18A2;SNAP25	GO_Biological_Process_2023	Neur	EVO_up_PD_down
gs_ind_0	Non-Membrane-Bounded Organelle Assembly (GO:0140694)	5/134	0.000467718754553585	0.014567728038169	9.0779902512186	69.6067919850837	TMOD1;DYNC1H1;PRRC2C;MAPRE3;FARP2	GO_Biological_Process_2023	Neur	EVO_up_PD_down
gs_ind_0	Nuclear Migration (GO:0007097)	2/15	0.00226407546788029	0.0301169205466993	39.0798162503589	238.01909058709	SYNE2;DYNC1H1	GO_Biological_Process_2023	Neur	EVO_up_PD_down
gs_ind_0	Organelle Organization (GO:0006996)	8/417	0.000915992942498726	0.0206332708179999	4.47670818070818	31.3168205750058	RAB6B;BAG5;MAST1;PACSIN2;OPA1;MIA3;MICAL2;MARK1	GO_Biological_Process_2023	Neur	EVO_up_PD_down
gs_ind_0	Peptidyl-Serine Modification (GO:0018209)	6/166	0.000150474868654962	0.00873438214874487	8.6954109437033	76.5345243553569	MAPK14;PKN2;MAST1;CAMK2D;MARK1;CAMK2A	GO_Biological_Process_2023	Neur	EVO_up_PD_down
gs_ind_0	Peptidyl-Serine Phosphorylation (GO:0018105)	6/158	0.000114901247578196	0.00733337362617314	9.15336303473334	83.034160823715	MAPK14;PKN2;MAST1;CAMK2D;MARK1;CAMK2A	GO_Biological_Process_2023	Neur	EVO_up_PD_down
gs_ind_0	Phosphorylation (GO:0016310)	10/429	4.37105504108361e-05	0.00490302385306931	5.45507904738345	54.7576528364365	PKN2;CAMKK2;SNRK;FGFR1;MAST1;CAMK2D;RPS6KA5;BIRC6;MARK1;CAMK2A	GO_Biological_Process_2023	Neur	EVO_up_PD_down
gs_ind_0	Plasma Membrane Bounded Cell Projection Organization (GO:0120036)	5/131	0.000421728429522806	0.0144630108964896	9.29396325459318	72.2247730941598	RAB6B;RASGRF1;MAP1B;PTPRM;LIMA1	GO_Biological_Process_2023	Neur	EVO_up_PD_down
gs_ind_0	Positive Regulation Of Catabolic Process (GO:0009896)	4/79	0.000562056570221396	0.0159499164482827	12.6900731416319	94.971340595323	DDB1;FBXW7;VPS35;DAB2IP	GO_Biological_Process_2023	Neur	EVO_up_PD_down
gs_ind_0	Positive Regulation Of Potassium Ion Transmembrane Transport (GO:1901381)	3/17	6.83765260135243e-05	0.00671667874763619	51.2018808777429	491.050664655961	ATP1B1;NOS1AP;AKAP9	GO_Biological_Process_2023	Neur	EVO_up_PD_down
gs_ind_0	Positive Regulation Of Potassium Ion Transmembrane Transporter Activity (GO:1901018)	2/13	0.00169243429233956	0.0248418228887083	45.8785529715762	292.777994508053	ATP1B1;AKAP9	GO_Biological_Process_2023	Neur	EVO_up_PD_down
gs_ind_0	Positive Regulation Of Protein Catabolic Process (GO:0045732)	5/92	8.09048388133141e-05	0.00686891839540021	13.4492838395201	126.72233878615	PSMC6;DDB1;VPS35;DAB2IP;FBXW7	GO_Biological_Process_2023	Neur	EVO_up_PD_down
gs_ind_0	Positive Regulation Of Protein Metabolic Process (GO:0051247)	5/196	0.00253354306931504	0.0326133444402945	6.12955462812579	36.6433144550474	DDB1;ASPH;VPS35;DAB2IP;RASGRP1	GO_Biological_Process_2023	Neur	EVO_up_PD_down
gs_ind_0	Positive Regulation Of Protein Serine/Threonine Kinase Activity (GO:0071902)	5/117	0.00025048239914329	0.0127978614232115	10.4541382327209	86.6869886145374	FGFR1;DAB2IP;RASGRP1;MAPRE3;CALM1	GO_Biological_Process_2023	Neur	EVO_up_PD_down
gs_ind_0	Positive Regulation Of Proteolysis Involved In Protein Catabolic Process (GO:1903052)	3/31	0.000430379337561946	0.0144630108964896	26.0411483253589	201.840866735126	PSMC6;FBXW7;DAB2IP	GO_Biological_Process_2023	Neur	EVO_up_PD_down
gs_ind_0	Positive Regulation Of Small GTPase Mediated Signal Transduction (GO:0051057)	2/17	0.00291425104445561	0.0354428436549506	34.0355922313912	198.704634924166	RASGRP1;RASGRF1	GO_Biological_Process_2023	Neur	EVO_up_PD_down
gs_ind_0	Positive Regulation Of Viral Genome Replication (GO:0045070)	3/29	0.000352310602786678	0.0133178430900038	28.0078902229846	222.690661702926	TOP2B;PKN2;DDB1	GO_Biological_Process_2023	Neur	EVO_up_PD_down
gs_ind_0	Potassium Ion Homeostasis (GO:0055075)	3/23	0.000174377389855672	0.00968173594981276	36.2106430155211	313.377358676818	ATP1B1;ATP1A1;SLC12A5	GO_Biological_Process_2023	Neur	EVO_up_PD_down
gs_ind_0	Potassium Ion Import Across Plasma Membrane (GO:1990573)	3/42	0.00105777384162266	0.0210833626149218	18.7841196777906	128.701062662471	ATP1B1;ATP1A1;SLC12A5	GO_Biological_Process_2023	Neur	EVO_up_PD_down
gs_ind_0	Potassium Ion Transmembrane Transport (GO:0071805)	5/136	0.000500411139208951	0.0148610470876705	8.93948284981488	67.9407894569008	ATP1B1;SLC12A5;KCNC1;ATP1A1;KCNQ5	GO_Biological_Process_2023	Neur	EVO_up_PD_down
gs_ind_0	Proteasomal Protein Catabolic Process (GO:0010498)	7/219	9.14421399544272e-05	0.00686891839540021	7.60845685754408	70.7571585517981	PSMC6;DDB1;KCTD2;ARMC8;CUL4B;UCHL1;FBXW7	GO_Biological_Process_2023	Neur	EVO_up_PD_down
gs_ind_0	Proteasome-Mediated Ubiquitin-Dependent Protein Catabolic Process (GO:0043161)	6/318	0.00430196048783676	0.0439488283437403	4.44927915567282	24.2427180726161	PSMC6;DDB1;KCTD2;ARMC8;UCHL1;FBXW7	GO_Biological_Process_2023	Neur	EVO_up_PD_down
gs_ind_0	Protein Autophosphorylation (GO:0046777)	5/162	0.00110000994895863	0.0210833626149218	7.45899262592176	50.8139102966519	CAMKK2;FGFR1;CAMK2D;CAMK2A;EEF2K	GO_Biological_Process_2023	Neur	EVO_up_PD_down
gs_ind_0	Protein Dephosphorylation (GO:0006470)	5/124	0.000327704631987809	0.0133178430900038	9.84007072337715	78.9508024581621	PTPRM;PPM1D;MTMR4;PPM1H;SSH1	GO_Biological_Process_2023	Neur	EVO_up_PD_down
gs_ind_0	Protein Localization (GO:0008104)	7/349	0.00147888952672248	0.0241662472791319	4.70547348448179	30.6630475887543	CLTC;RAB6B;ITSN1;VPS13A;VPS35;MAPRE3;YWHAH	GO_Biological_Process_2023	Neur	EVO_up_PD_down
gs_ind_0	Protein Localization To Endosome (GO:0036010)	2/10	0.000985614346043849	0.0206332708179999	62.0755433956528	429.702145321827	PACSIN2;VPS35	GO_Biological_Process_2023	Neur	EVO_up_PD_down
gs_ind_0	Protein Modification Process (GO:0036211)	17/709	6.07351550875959e-08	5.82963310066838e-05	5.68492956749487	94.4650144220967	PKN2;CAMKK2;SNRK;FGFR1;MAST1;CAMK2D;RPS6KA5;MSRA;MEAF6;PTPRM;PPM1D;BIRC6;SSH1;MTMR4;PPM1H;MARK1;CAMK2A	GO_Biological_Process_2023	Neur	EVO_up_PD_down
gs_ind_0	Protein Phosphorylation (GO:0006468)	13/500	9.39502588891459e-07	0.000362380746578765	6.12424868282402	84.9918042666545	PKN2;MAPK14;CAMKK2;SNRK;FGFR1;DAB2IP;MAST1;CAMK2D;RPS6KA5;BIRC6;MARK1;CAMK2A;EEF2K	GO_Biological_Process_2023	Neur	EVO_up_PD_down
gs_ind_0	Protein-Containing Complex Assembly (GO:0065003)	9/324	2.75078512393306e-05	0.00372431201608462	6.54408296971062	68.719671102105	CLTC;CLTA;REPS2;CAND1;NSG1;OPA1;LIN7A;HOPX;FARP2	GO_Biological_Process_2023	Neur	EVO_up_PD_down
gs_ind_0	Ras Protein Signal Transduction (GO:0007265)	4/144	0.00506142831333139	0.0497187996624938	6.80834951636732	35.9896610422839	RASGRP1;FARP2;ARHGAP29;RASGRF1	GO_Biological_Process_2023	Neur	EVO_up_PD_down
gs_ind_0	Regulation Of Alternative mRNA Splicing, Via Spliceosome (GO:0000381)	4/53	0.00012059580747818	0.00733337362617314	19.3679088535485	174.757920606206	SRRM4;CELF4;RBM25;CELF2	GO_Biological_Process_2023	Neur	EVO_up_PD_down
gs_ind_0	Regulation Of Angiogenesis (GO:0045765)	5/205	0.00307177267261715	0.0370061670087934	5.85311655245089	33.8632085431262	PDE3B;DAB2IP;BMPER;PTPRM;CEMIP2	GO_Biological_Process_2023	Neur	EVO_up_PD_down
gs_ind_0	Regulation Of Autophagy (GO:0010506)	6/240	0.00105926455511154	0.0210833626149218	5.9406191807641	40.6943132398499	VPS35;UCHL1;FBXW7;ATP6V1G1;MTMR4;EIF4G2	GO_Biological_Process_2023	Neur	EVO_up_PD_down
gs_ind_0	Regulation Of Autophagy Of Mitochondrion (GO:1903146)	2/19	0.00364143602755564	0.0404357722364222	30.1443337024732	169.271803038642	CAMKK2;FBXW7	GO_Biological_Process_2023	Neur	EVO_up_PD_down
gs_ind_0	Regulation Of Calcium Ion Transmembrane Transport (GO:1903169)	2/20	0.0040334363989365	0.0418755957840806	28.5142118863049	157.202744084684	CAMK2D;NOS1AP	GO_Biological_Process_2023	Neur	EVO_up_PD_down
gs_ind_0	Regulation Of Calcium Ion Transmembrane Transport Via High Voltage-Gated Calcium Channel (GO:1902514)	2/10	0.000985614346043849	0.0206332708179999	62.0755433956528	429.702145321827	CAMK2D;NOS1AP	GO_Biological_Process_2023	Neur	EVO_up_PD_down
gs_ind_0	Regulation Of Cardiac Muscle Cell Action Potential (GO:0098901)	3/28	0.000316970829365762	0.0133178430900038	29.1069518716577	234.506002699168	CAMK2D;NOS1AP;CALM1	GO_Biological_Process_2023	Neur	EVO_up_PD_down
gs_ind_0	Regulation Of Cardiac Muscle Cell Apoptotic Process (GO:0010665)	2/10	0.000985614346043849	0.0206332708179999	62.0755433956528	429.702145321827	CAMK2D;CAMK2A	GO_Biological_Process_2023	Neur	EVO_up_PD_down
gs_ind_0	Regulation Of Cardiac Muscle Contraction By Calcium Ion Signaling (GO:0010882)	3/20	0.000113432685127945	0.00733337362617314	42.4212987012987	385.367845346374	ATP1B1;CALM1;CAMK2D	GO_Biological_Process_2023	Neur	EVO_up_PD_down
gs_ind_0	Regulation Of Cardiac Muscle Contraction By Regulation Of The Release Of Sequestered Calcium Ion (GO:0010881)	2/16	0.00257944227758007	0.0326133444402945	36.3837654816003	216.853866840713	CAMK2D;CALM1	GO_Biological_Process_2023	Neur	EVO_up_PD_down
gs_ind_0	Regulation Of Cation Channel Activity (GO:2001257)	3/56	0.00243268884803758	0.0316994250912652	13.863891248938	83.4434079121587	CAMK2D;CALM1;KCNAB1	GO_Biological_Process_2023	Neur	EVO_up_PD_down
gs_ind_0	Regulation Of Cell Communication By Electrical Coupling (GO:0010649)	2/12	0.0014365466384444	0.0241377639117566	50.2491694352159	328.906602498128	CAMK2D;CALM1	GO_Biological_Process_2023	Neur	EVO_up_PD_down
gs_ind_0	Regulation Of Cellular Component Organization (GO:0051128)	5/152	0.000827526691386299	0.0206332708179999	7.96664442368433	56.5398267330747	BAG5;DAB2IP;MEAF6;CAMK2D;PACSIN2	GO_Biological_Process_2023	Neur	EVO_up_PD_down
gs_ind_0	Regulation Of DNA-templated Transcription (GO:0006355)	20/1917	0.000859298649335858	0.0206332708179999	2.3977725977726	16.9268215511406	MLXIPL;HINT1;SAFB;HOPX;TLE2;CAMK2D;DKK3;NFIX;MAPK14;ZIC1;ZBTB46;MEAF6;RPS6KA5;KLF7;ZHX3;YWHAH;NFIB;CAMKK2;DAB2IP;MAPRE3	GO_Biological_Process_2023	Neur	EVO_up_PD_down
gs_ind_0	Regulation Of Delayed Rectifier Potassium Channel Activity (GO:1902259)	2/16	0.00257944227758007	0.0326133444402945	36.3837654816003	216.853866840713	KCNAB1;NOS1AP	GO_Biological_Process_2023	Neur	EVO_up_PD_down
gs_ind_0	Regulation Of G Protein-Coupled Receptor Signaling Pathway (GO:0008277)	3/70	0.00457623454059592	0.0463797738757221	10.9846464646465	59.172958855223	GIT2;CAMK2A;YWHAB	GO_Biological_Process_2023	Neur	EVO_up_PD_down
gs_ind_0	Regulation Of GTPase Activity (GO:0043087)	5/211	0.00347355738214928	0.0392542723628728	5.68221133375277	32.175953684471	DAB2IP;RASGRF1;RASGRP1;CHN1;ARHGAP44	GO_Biological_Process_2023	Neur	EVO_up_PD_down
gs_ind_0	Regulation Of Heart Contraction (GO:0008016)	4/69	0.000335562254181215	0.0133178430900038	14.6310764753951	117.044267285537	CAMK2D;ATP2B1;CALM1;CELF2	GO_Biological_Process_2023	Neur	EVO_up_PD_down
gs_ind_0	Regulation Of High Voltage-Gated Calcium Channel Activity (GO:1901841)	2/9	0.000790964750159945	0.0206135099174337	70.3540051679587	502.486396781845	CALM1;NOS1AP	GO_Biological_Process_2023	Neur	EVO_up_PD_down
gs_ind_0	Regulation Of Hydrolase Activity (GO:0051336)	4/71	0.000374369449066493	0.0136591367559403	14.1968668407311	112.017075848473	ARHGAP44;CHN1;CAMK2A;DAB2IP	GO_Biological_Process_2023	Neur	EVO_up_PD_down
gs_ind_0	Regulation Of MAP Kinase Activity (GO:0043405)	4/114	0.0021944126457343	0.0298113292404543	8.66314993561192	53.0344252142573	RASGRP1;UCHL1;FGFR1;DAB2IP	GO_Biological_Process_2023	Neur	EVO_up_PD_down
gs_ind_0	Regulation Of Macroautophagy (GO:0016241)	4/95	0.00112268493172645	0.0210833626149218	10.4669348970594	71.0917588775884	ATP6V1G1;VPS35;UCHL1;PAFAH1B2	GO_Biological_Process_2023	Neur	EVO_up_PD_down
gs_ind_0	Regulation Of Microtubule Polymerization (GO:0031113)	3/40	0.000916718239379599	0.0206332708179999	19.7869090909091	138.40369873106	EML2;AKAP9;MAPRE3	GO_Biological_Process_2023	Neur	EVO_up_PD_down
gs_ind_0	Regulation Of Mitochondrion Organization (GO:0010821)	3/50	0.00175634046365766	0.0254868951373958	15.6174162679426	99.0850554108684	SLC30A9;FBXW7;VPS35	GO_Biological_Process_2023	Neur	EVO_up_PD_down
gs_ind_0	Regulation Of Neuron Projection Development (GO:0010975)	5/174	0.00150877687925906	0.0241662472791319	6.92887835923165	45.0131531831309	BAG5;DAB2IP;CHN1;ARHGAP44;MARK1	GO_Biological_Process_2023	Neur	EVO_up_PD_down
gs_ind_0	Regulation Of Nitrogen Compound Metabolic Process (GO:0051171)	2/13	0.00169243429233956	0.0248418228887083	45.8785529715762	292.777994508053	SSH1;VPS35	GO_Biological_Process_2023	Neur	EVO_up_PD_down
gs_ind_0	Regulation Of Phospholipase Activity (GO:0010517)	2/10	0.000985614346043849	0.0206332708179999	62.0755433956528	429.702145321827	RASGRP1;FGFR1	GO_Biological_Process_2023	Neur	EVO_up_PD_down
gs_ind_0	Regulation Of Phospholipase C Activity (GO:1900274)	2/11	0.00120087438282551	0.0217959612549313	55.5399156806745	373.489567292826	RASGRP1;FGFR1	GO_Biological_Process_2023	Neur	EVO_up_PD_down
gs_ind_0	Regulation Of Potassium Ion Transmembrane Transporter Activity (GO:1901016)	3/26	0.000253329768564278	0.0127978614232115	31.5856866537718	261.555337901059	ATP1B1;AKAP9;KCNAB1	GO_Biological_Process_2023	Neur	EVO_up_PD_down
gs_ind_0	Regulation Of Proteasomal Protein Catabolic Process (GO:0061136)	3/53	0.00207739735793136	0.0288351785443298	14.6885688568857	90.7259937037083	PSMC6;FBXW7;DAB2IP	GO_Biological_Process_2023	Neur	EVO_up_PD_down
gs_ind_0	Regulation Of Rac Protein Signal Transduction (GO:0035020)	2/15	0.00226407546788029	0.0301169205466993	39.0798162503589	238.01909058709	ARHGAP44;RASGRF1	GO_Biological_Process_2023	Neur	EVO_up_PD_down
gs_ind_0	Regulation Of Ras Protein Signal Transduction (GO:0046578)	4/76	0.000485281436580189	0.0147548665360214	13.2161519762312	100.849568711338	GIT2;RASGRP1;DAB2IP;RASGRF1	GO_Biological_Process_2023	Neur	EVO_up_PD_down
gs_ind_0	Regulation Of Release Of Sequestered Calcium Ion Into Cytosol By Sarcoplasmic Reticulum (GO:0010880)	2/22	0.0048733232998064	0.0482421228980835	25.7310770782126	136.991718442522	CAMK2D;CALM1	GO_Biological_Process_2023	Neur	EVO_up_PD_down
gs_ind_0	Regulation Of Small GTPase Mediated Signal Transduction (GO:0051056)	5/118	0.000260567264685591	0.0127978614232115	10.3617769144496	85.5121132414348	ITSN1;RASGRF1;CHN1;ARHGAP44;ARHGAP29	GO_Biological_Process_2023	Neur	EVO_up_PD_down
gs_ind_0	Regulation Of Spindle Organization (GO:0090224)	2/20	0.0040334363989365	0.0418755957840806	28.5142118863049	157.202744084684	CLTC;DYNC1H1	GO_Biological_Process_2023	Neur	EVO_up_PD_down
gs_ind_0	Regulation Of mRNA Splicing, Via Spliceosome (GO:0048024)	4/94	0.00107938165448872	0.0210833626149218	10.5828512903365	72.2953404775534	SRRM4;CELF4;RBM25;CELF2	GO_Biological_Process_2023	Neur	EVO_up_PD_down
gs_ind_0	Relaxation Of Cardiac Muscle (GO:0055119)	2/12	0.0014365466384444	0.0241377639117566	50.2491694352159	328.906602498128	CAMK2D;ATP1B1	GO_Biological_Process_2023	Neur	EVO_up_PD_down
gs_ind_0	Relaxation Of Muscle (GO:0090075)	2/13	0.00169243429233956	0.0248418228887083	45.8785529715762	292.777994508053	CAMK2D;ATP1B1	GO_Biological_Process_2023	Neur	EVO_up_PD_down
gs_ind_0	Retrograde Axonal Transport (GO:0008090)	3/15	4.60738341713639e-05	0.00490302385306931	59.3970909090909	593.095714195258	KIF5A;DYNC1H1;NEFL	GO_Biological_Process_2023	Neur	EVO_up_PD_down
gs_ind_0	Sodium Ion Export Across Plasma Membrane (GO:0036376)	2/12	0.0014365466384444	0.0241377639117566	50.2491694352159	328.906602498128	ATP1A1;ATP1B1	GO_Biological_Process_2023	Neur	EVO_up_PD_down
gs_ind_0	Stress-Induced Premature Senescence (GO:0090400)	2/7	0.000464296829565478	0.014567728038169	95.9419779187221	736.353384482452	MAPK14;PLA2R1	GO_Biological_Process_2023	Neur	EVO_up_PD_down
gs_ind_0	Substantia Nigra Development (GO:0021762)	3/42	0.00105777384162266	0.0210833626149218	18.7841196777906	128.701062662471	CALM1;SYNGR3;YWHAH	GO_Biological_Process_2023	Neur	EVO_up_PD_down
gs_ind_0	Supramolecular Fiber Organization (GO:0097435)	6/315	0.00410966723547263	0.042322944029827	4.49273873512901	24.6849630929173	TMOD1;COL27A1;TLL1;DYNC1H1;NEFL;MYO5C	GO_Biological_Process_2023	Neur	EVO_up_PD_down
gs_ind_0	Synaptic Vesicle Cycle (GO:0099504)	3/37	0.000728525049829749	0.019794180609204	21.5090909090909	155.392180938354	GIT2;SLC18A2;SNAP25	GO_Biological_Process_2023	Neur	EVO_up_PD_down
gs_ind_0	Synaptic Vesicle Endocytosis (GO:0048488)	3/40	0.000916718239379599	0.0206332708179999	19.7869090909091	138.40369873106	SYT2;ITSN1;SYNJ1	GO_Biological_Process_2023	Neur	EVO_up_PD_down
gs_ind_0	Synaptic Vesicle Localization (GO:0097479)	2/13	0.00169243429233956	0.0248418228887083	45.8785529715762	292.777994508053	KIF5A;SYNJ1	GO_Biological_Process_2023	Neur	EVO_up_PD_down
gs_ind_0	Synaptic Vesicle Recycling (GO:0036465)	3/44	0.00121183496405648	0.0217959612549313	17.8779846659365	120.061743674646	GIT2;SYT2;SYNJ1	GO_Biological_Process_2023	Neur	EVO_up_PD_down
gs_ind_0	Synaptic Vesicle Transport (GO:0048489)	2/10	0.000985614346043849	0.0206332708179999	62.0755433956528	429.702145321827	KIF5A;SYNJ1	GO_Biological_Process_2023	Neur	EVO_up_PD_down
gs_ind_0	UV-damage Excision Repair (GO:0070914)	2/12	0.0014365466384444	0.0241377639117566	50.2491694352159	328.906602498128	DDB1;CUL4B	GO_Biological_Process_2023	Neur	EVO_up_PD_down
gs_ind_0	Vesicle-Mediated Transport (GO:0016192)	7/409	0.00357669146401704	0.0400652192942962	3.99810534293293	22.5225951077556	EPS15L1;REPS2;ITSN1;SNAP25;NSG1;MIA3;KIF5A	GO_Biological_Process_2023	Neur	EVO_up_PD_down
gs_ind_0	Axon (GO:0030424)	5/205	1.91683201088517e-06	5.36712963047848e-05	30.6641956751956	403.689129489907	NEFL;SLC6A1;MAP1B;CNTN2;MAP1A	GO_Cellular_Component_2023	OL	EVO_up_PD_down
gs_ind_0	Dendrite (GO:0030425)	4/270	0.000153162634153632	0.00214427687815085	18.3424390243902	161.120172084722	MAP1B;MAP1A;NSG2;SLC4A8	GO_Cellular_Component_2023	OL	EVO_up_PD_down
gs_ind_0	Microtubule (GO:0005874)	3/185	0.000846779490786679	0.00790327524734234	20.333499377335	143.840602793079	MAP1B;KIF6;MAP1A	GO_Cellular_Component_2023	OL	EVO_up_PD_down
gs_ind_0	Microtubule Cytoskeleton (GO:0015630)	4/340	0.000367918878764352	0.00412069144216074	14.5018127786033	114.675232007664	MAP1B;NAV1;KIF6;MAP1A	GO_Cellular_Component_2023	OL	EVO_up_PD_down
gs_ind_0	Neuron Projection (GO:0043005)	7/557	1.23112872293552e-06	5.36712963047848e-05	15.9742131658966	217.370369989152	NSG2;NEFL;SLC6A1;MAP1B;SLC4A8;CNTN2;MAP1A	GO_Cellular_Component_2023	OL	EVO_up_PD_down
gs_ind_0	Polymeric Cytoskeletal Fiber (GO:0099513)	4/264	0.000140529367804157	0.00214427687815085	18.7676775431862	166.471065236864	MAP1B;KIF6;MAP1A;NEFL	GO_Cellular_Component_2023	OL	EVO_up_PD_down
gs_ind_0	Symmetric Synapse (GO:0032280)	1/5	0.00498515616105074	0.0398812492884059	337.427983539095	1788.80378039758	SLC4A8	GO_Cellular_Component_2023	OL	EVO_up_PD_down
gs_ind_0	Actin Binding (GO:0003779)	3/183	0.00082059926116568	0.0114883896563195	20.5598086124402	146.08722004651	MAP1B;MAP1A;CACNA1A	GO_Molecular_Function_2023	OL	EVO_up_PD_down
gs_ind_0	Amino Acid Transmembrane Transporter Activity (GO:0015171)	2/55	0.00139817058715824	0.0137020717541507	48.4425647699042	318.393146831251	SLC25A29;SLC6A1	GO_Molecular_Function_2023	OL	EVO_up_PD_down
gs_ind_0	Amino Acid:Sodium Symporter Activity (GO:0005283)	1/18	0.0178333656527384	0.043691745849209	86.7396825396825	349.273300647086	SLC6A1	GO_Molecular_Function_2023	OL	EVO_up_PD_down
gs_ind_0	Antiporter Activity (GO:0015297)	2/53	0.00129906725279835	0.0137020717541507	50.3262873294826	334.473979576319	SLC4A8;SLC26A3	GO_Molecular_Function_2023	OL	EVO_up_PD_down
gs_ind_0	Arylsulfatase Activity (GO:0004065)	1/13	0.012911016818571	0.0425608123379497	121.45037037037	528.269556563754	SULF2	GO_Molecular_Function_2023	OL	EVO_up_PD_down
gs_ind_0	Basic Amino Acid Transmembrane Transporter Activity (GO:0015174)	1/17	0.016850815584218	0.043691745849209	91.9988776655443	375.664189415863	SLC25A29	GO_Molecular_Function_2023	OL	EVO_up_PD_down
gs_ind_0	Bicarbonate Transmembrane Transporter Activity (GO:0015106)	2/22	0.000222079295872023	0.00649264262042932	126.525162087064	1064.3898959387	SLC4A8;SLC26A3	GO_Molecular_Function_2023	OL	EVO_up_PD_down
gs_ind_0	C4-dicarboxylate Transmembrane Transporter Activity (GO:0015556)	1/14	0.0138974081103509	0.0425608123379497	112.451303155007	480.847723563926	SLC13A3	GO_Molecular_Function_2023	OL	EVO_up_PD_down
gs_ind_0	Chloride Transmembrane Transporter Activity (GO:0015108)	2/55	0.00139817058715824	0.0137020717541507	48.4425647699042	318.393146831251	SLC4A8;SLC26A3	GO_Molecular_Function_2023	OL	EVO_up_PD_down
gs_ind_0	Chloride:Monoatomic Cation Symporter Activity (GO:0015377)	1/8	0.00796460316139603	0.0425608123379497	202.441975308642	978.351083611092	SLC6A1	GO_Molecular_Function_2023	OL	EVO_up_PD_down
gs_ind_0	Clathrin Adaptor Activity (GO:0035615)	1/14	0.0138974081103509	0.0425608123379497	112.451303155007	480.847723563926	HIP1	GO_Molecular_Function_2023	OL	EVO_up_PD_down
gs_ind_0	Clathrin Light Chain Binding (GO:0032051)	2/6	1.45675949522319e-05	0.00142762430531873	576.617440225035	6421.62180079961	HIP1;NSG2	GO_Molecular_Function_2023	OL	EVO_up_PD_down
gs_ind_0	Cyclin-Dependent Protein Serine/Threonine Kinase Activator Activity (GO:0061575)	1/14	0.0138974081103509	0.0425608123379497	112.451303155007	480.847723563926	CCND1	GO_Molecular_Function_2023	OL	EVO_up_PD_down
gs_ind_0	Dicarboxylic Acid Transmembrane Transporter Activity (GO:0005310)	2/28	0.000362025210145246	0.00709569411884682	97.8636255075233	775.451473558813	SLC13A3;SLC26A3	GO_Molecular_Function_2023	OL	EVO_up_PD_down
gs_ind_0	Fatty Acid Elongase Activity (GO:0009922)	1/6	0.00597927387427044	0.0390645893119002	276.070707070707	1413.33187751905	ELOVL2	GO_Molecular_Function_2023	OL	EVO_up_PD_down
gs_ind_0	Fatty Acid Synthase Activity (GO:0004312)	1/10	0.00994606373160383	0.0425608123379497	159.814814814815	736.838734934809	ELOVL2	GO_Molecular_Function_2023	OL	EVO_up_PD_down
gs_ind_0	Gamma-Aminobutyric Acid Transmembrane Transporter Activity (GO:0015185)	1/5	0.00498515616105074	0.0348960931273552	337.427983539095	1788.80378039758	SLC6A1	GO_Molecular_Function_2023	OL	EVO_up_PD_down
gs_ind_0	Glutamate Receptor Binding (GO:0035254)	1/18	0.0178333656527384	0.043691745849209	86.7396825396825	349.273300647086	HIP1	GO_Molecular_Function_2023	OL	EVO_up_PD_down
gs_ind_0	Hydrolase Activity, Acting On Carbon-Nitrogen (But Not Peptide) Bonds, In Linear Amidines (GO:0016813)	1/9	0.00895581657637831	0.0425608123379497	178.62091503268	842.278361925841	PADI2	GO_Molecular_Function_2023	OL	EVO_up_PD_down
gs_ind_0	Inorganic Anion Transmembrane Transporter Activity (GO:0015103)	2/32	0.000473837735270366	0.00773934967608264	85.0207511931936	650.803721200335	SLC4A8;SLC26A3	GO_Molecular_Function_2023	OL	EVO_up_PD_down
gs_ind_0	L-arginine Transmembrane Transporter Activity (GO:0061459)	1/10	0.00994606373160383	0.0425608123379497	159.814814814815	736.838734934809	SLC25A29	GO_Molecular_Function_2023	OL	EVO_up_PD_down
gs_ind_0	L-lysine Transmembrane Transporter Activity (GO:0015189)	1/8	0.00796460316139603	0.0425608123379497	202.441975308642	978.351083611092	SLC25A29	GO_Molecular_Function_2023	OL	EVO_up_PD_down
gs_ind_0	Microtubule Binding (GO:0008017)	3/238	0.00174449491880696	0.0155418638220984	15.7369233738661	99.9497673605024	MAP1B;KIF6;MAP1A	GO_Molecular_Function_2023	OL	EVO_up_PD_down
gs_ind_0	Monoatomic Anion Transmembrane Transporter Activity (GO:0008509)	2/24	0.000265005821242013	0.00649264262042932	115.272855133615	949.359427064173	SLC4A8;SLC26A3	GO_Molecular_Function_2023	OL	EVO_up_PD_down
gs_ind_0	Monoatomic Cation:Bicarbonate Symporter Activity (GO:0140410)	1/11	0.0109353455454809	0.0425608123379497	144.590828924162	652.936762341058	SLC4A8	GO_Molecular_Function_2023	OL	EVO_up_PD_down
gs_ind_0	Monocarboxylate:Sodium Symporter Activity (GO:0140161)	1/12	0.0119236629355673	0.0425608123379497	132.014492753623	584.722600755787	SLC6A1	GO_Molecular_Function_2023	OL	EVO_up_PD_down
gs_ind_0	Organic Acid:Sodium Symporter Activity (GO:0005343)	1/11	0.0109353455454809	0.0425608123379497	144.590828924162	652.936762341058	SLC13A3	GO_Molecular_Function_2023	OL	EVO_up_PD_down
gs_ind_0	Oxalate Transmembrane Transporter Activity (GO:0019531)	1/9	0.00895581657637831	0.0425608123379497	178.62091503268	842.278361925841	SLC26A3	GO_Molecular_Function_2023	OL	EVO_up_PD_down
gs_ind_0	Oxidoreductase Activity, Acting On The CH-CH Group Of Donors, NAD Or NADP As Acceptor (GO:0016628)	1/18	0.0178333656527384	0.043691745849209	86.7396825396825	349.273300647086	TM7SF2	GO_Molecular_Function_2023	OL	EVO_up_PD_down
gs_ind_0	Quaternary Ammonium Group Transmembrane Transporter Activity (GO:0015651)	1/17	0.016850815584218	0.043691745849209	91.9988776655443	375.664189415863	SLC25A29	GO_Molecular_Function_2023	OL	EVO_up_PD_down
gs_ind_0	Sodium:Chloride Symporter Activity (GO:0015378)	1/13	0.012911016818571	0.0425608123379497	121.45037037037	528.269556563754	SLC6A1	GO_Molecular_Function_2023	OL	EVO_up_PD_down
gs_ind_0	Solute:Inorganic Anion Antiporter Activity (GO:0005452)	2/14	8.79300254319646e-05	0.00430857124616627	207.541772151899	1938.22622309988	SLC4A8;SLC26A3	GO_Molecular_Function_2023	OL	EVO_up_PD_down
gs_ind_0	Succinate Transmembrane Transporter Activity (GO:0015141)	1/5	0.00498515616105074	0.0348960931273552	337.427983539095	1788.80378039758	SLC13A3	GO_Molecular_Function_2023	OL	EVO_up_PD_down
gs_ind_0	Sulfate Transmembrane Transporter Activity (GO:0015116)	1/13	0.012911016818571	0.0425608123379497	121.45037037037	528.269556563754	SLC26A3	GO_Molecular_Function_2023	OL	EVO_up_PD_down
gs_ind_0	Sulfuric Ester Hydrolase Activity (GO:0008484)	1/15	0.0148828377259177	0.043691745849209	104.693486590038	440.502719395329	SULF2	GO_Molecular_Function_2023	OL	EVO_up_PD_down
gs_ind_0	Superoxide-Generating NADPH Oxidase Activator Activity (GO:0016176)	1/9	0.00895581657637831	0.0425608123379497	178.62091503268	842.278361925841	SH3PXD2A	GO_Molecular_Function_2023	OL	EVO_up_PD_down
gs_ind_0	Transcription Cis-Regulatory Region Binding (GO:0000976)	3/471	0.0115914750873068	0.0425608123379497	7.86523721742505	35.0591797284612	STOX2;SREBF1;ETV5	GO_Molecular_Function_2023	OL	EVO_up_PD_down
gs_ind_0	Transmembrane Receptor Protein Phosphatase Activity (GO:0019198)	1/16	0.0158673065794347	0.043691745849209	97.936678614098	405.800086893035	PTPRZ1	GO_Molecular_Function_2023	OL	EVO_up_PD_down
gs_ind_0	Transmembrane Receptor Protein Tyrosine Phosphatase Activity (GO:0005001)	1/16	0.0158673065794347	0.043691745849209	97.936678614098	405.800086893035	PTPRZ1	GO_Molecular_Function_2023	OL	EVO_up_PD_down
gs_ind_0	Tubulin Binding (GO:0015631)	3/319	0.00398530889841912	0.0325466893370895	11.6861984776677	64.5678879677755	MAP1B;KIF6;MAP1A	GO_Molecular_Function_2023	OL	EVO_up_PD_down
gs_ind_0	Acidic Amino Acid Transport (GO:0015800)	1/9	0.00895581657637831	0.0413903955286673	178.62091503268	842.278361925841	SLC6A1	GO_Biological_Process_2023	OL	EVO_up_PD_down
gs_ind_0	Alpha-Linolenic Acid Metabolic Process (GO:0036109)	1/9	0.00895581657637831	0.0413903955286673	178.62091503268	842.278361925841	ELOVL2	GO_Biological_Process_2023	OL	EVO_up_PD_down
gs_ind_0	Amino-Acid Betaine Transport (GO:0015838)	1/7	0.00697242256739733	0.0389127754456777	233.592592592593	1159.97235461898	SLC25A29	GO_Biological_Process_2023	OL	EVO_up_PD_down
gs_ind_0	Anoikis (GO:0043276)	1/8	0.00796460316139603	0.0389127754456777	202.441975308642	978.351083611092	DAPK2	GO_Biological_Process_2023	OL	EVO_up_PD_down
gs_ind_0	Anterograde Axonal Protein Transport (GO:0099641)	1/7	0.00697242256739733	0.0389127754456777	233.592592592593	1159.97235461898	MAP1A	GO_Biological_Process_2023	OL	EVO_up_PD_down
gs_ind_0	Anterograde Axonal Transport (GO:0008089)	2/39	0.000704763647360923	0.0237022511943467	69.1383966244726	501.782150363471	MAP1A;NEFL	GO_Biological_Process_2023	OL	EVO_up_PD_down
gs_ind_0	Apical Protein Localization (GO:0045176)	1/9	0.00895581657637831	0.0413903955286673	178.62091503268	842.278361925841	MAL	GO_Biological_Process_2023	OL	EVO_up_PD_down
gs_ind_0	Apoptotic Process (GO:0006915)	3/227	0.00152421636122667	0.0261693728234879	16.5124519133428	107.104301763517	MAL;HIP1;DAPK2	GO_Biological_Process_2023	OL	EVO_up_PD_down
gs_ind_0	Aromatic Amino Acid Transport (GO:0015801)	1/7	0.00697242256739733	0.0389127754456777	233.592592592593	1159.97235461898	SLC25A29	GO_Biological_Process_2023	OL	EVO_up_PD_down
gs_ind_0	Associative Learning (GO:0008306)	2/18	0.0001474644193722	0.0100865662850585	157.213271960107	1386.92347977874	MAP1A;SLC6A1	GO_Biological_Process_2023	OL	EVO_up_PD_down
gs_ind_0	Axo-Dendritic Protein Transport (GO:0099640)	1/7	0.00697242256739733	0.0389127754456777	233.592592592593	1159.97235461898	MAP1A	GO_Biological_Process_2023	OL	EVO_up_PD_down
gs_ind_0	Axon Development (GO:0061564)	2/99	0.0044423284167051	0.0389127754456777	26.5527426160338	143.824964899221	MAP1B;MAP1A	GO_Biological_Process_2023	OL	EVO_up_PD_down
gs_ind_0	Axonal Transport Of Mitochondrion (GO:0019896)	1/12	0.0119236629355673	0.0458190193703822	132.014492753623	584.722600755787	NEFL	GO_Biological_Process_2023	OL	EVO_up_PD_down
gs_ind_0	Axonogenesis (GO:0007409)	3/187	0.000873485347427794	0.0237022511943467	20.1120965755112	141.649882395606	MAP1B;MAP1A;CNTN2	GO_Biological_Process_2023	OL	EVO_up_PD_down
gs_ind_0	Basic Amino Acid Transmembrane Transport (GO:1990822)	1/8	0.00796460316139603	0.0389127754456777	202.441975308642	978.351083611092	SLC25A29	GO_Biological_Process_2023	OL	EVO_up_PD_down
gs_ind_0	Carboxylic Acid Transport (GO:0046942)	2/53	0.00129906725279835	0.0261693728234879	50.3262873294826	334.473979576319	SLC25A29;SLC13A3	GO_Biological_Process_2023	OL	EVO_up_PD_down
gs_ind_0	Cell Morphogenesis Involved In Neuron Differentiation (GO:0048667)	2/77	0.00271691922777434	0.0378496271412873	34.3084080811468	202.702881137764	MAP1B;MAP1A	GO_Biological_Process_2023	OL	EVO_up_PD_down
gs_ind_0	Cellular Response To Sterol Depletion (GO:0071501)	1/8	0.00796460316139603	0.0389127754456777	202.441975308642	978.351083611092	SREBF1	GO_Biological_Process_2023	OL	EVO_up_PD_down
gs_ind_0	Chloride Transmembrane Transport (GO:1902476)	2/48	0.00106675230097918	0.0243219524623253	55.7445215734313	381.467369077922	SLC4A8;SLC6A1	GO_Biological_Process_2023	OL	EVO_up_PD_down
gs_ind_0	Chloride Transport (GO:0006821)	2/77	0.00271691922777434	0.0378496271412873	34.3084080811468	202.702881137764	SLC4A8;SLC6A1	GO_Biological_Process_2023	OL	EVO_up_PD_down
gs_ind_0	Chondrocyte Development (GO:0002063)	1/5	0.00498515616105074	0.0389127754456777	337.427983539095	1788.80378039758	SULF2	GO_Biological_Process_2023	OL	EVO_up_PD_down
gs_ind_0	Chordate Embryonic Development (GO:0043009)	2/59	0.00160689131372294	0.0261693728234879	45.0682443588332	289.944469170963	INTU;SULF2	GO_Biological_Process_2023	OL	EVO_up_PD_down
gs_ind_0	Clathrin Coat Assembly (GO:0048268)	2/13	7.54163395229265e-05	0.00866914360151748	225.594386351128	2141.45168989727	HIP1;NSG2	GO_Biological_Process_2023	OL	EVO_up_PD_down
gs_ind_0	Establishment Of Planar Polarity (GO:0001736)	1/7	0.00697242256739733	0.0389127754456777	233.592592592593	1159.97235461898	INTU	GO_Biological_Process_2023	OL	EVO_up_PD_down
gs_ind_0	Fatty Acid Elongation (GO:0030497)	1/12	0.0119236629355673	0.0458190193703822	132.014492753623	584.722600755787	ELOVL2	GO_Biological_Process_2023	OL	EVO_up_PD_down
gs_ind_0	Fatty Acid Elongation, Monounsaturated Fatty Acid (GO:0034625)	1/6	0.00597927387427044	0.0389127754456777	276.070707070707	1413.33187751905	ELOVL2	GO_Biological_Process_2023	OL	EVO_up_PD_down
gs_ind_0	Fatty Acid Elongation, Polyunsaturated Fatty Acid (GO:0034626)	1/6	0.00597927387427044	0.0389127754456777	276.070707070707	1413.33187751905	ELOVL2	GO_Biological_Process_2023	OL	EVO_up_PD_down
gs_ind_0	Fatty Acid Elongation, Saturated Fatty Acid (GO:0019367)	1/6	0.00597927387427044	0.0389127754456777	276.070707070707	1413.33187751905	ELOVL2	GO_Biological_Process_2023	OL	EVO_up_PD_down
gs_ind_0	Fatty Acid Elongation, Unsaturated Fatty Acid (GO:0019368)	1/6	0.00597927387427044	0.0389127754456777	276.070707070707	1413.33187751905	ELOVL2	GO_Biological_Process_2023	OL	EVO_up_PD_down
gs_ind_0	Gamma-Aminobutyric Acid Transport (GO:0015812)	1/5	0.00498515616105074	0.0389127754456777	337.427983539095	1788.80378039758	SLC6A1	GO_Biological_Process_2023	OL	EVO_up_PD_down
gs_ind_0	Generation Of Neurons (GO:0048699)	2/172	0.0128631827096402	0.0469741250207583	15.1570214187609	65.9843663877164	MAP1B;NAV1	GO_Biological_Process_2023	OL	EVO_up_PD_down
gs_ind_0	Glomerular Filtration (GO:0003094)	1/13	0.012911016818571	0.0469741250207583	121.45037037037	528.269556563754	SULF2	GO_Biological_Process_2023	OL	EVO_up_PD_down
gs_ind_0	Heparan Sulfate Proteoglycan Metabolic Process (GO:0030201)	1/13	0.012911016818571	0.0469741250207583	121.45037037037	528.269556563754	SULF2	GO_Biological_Process_2023	OL	EVO_up_PD_down
gs_ind_0	Inorganic Anion Transmembrane Transport (GO:0098661)	2/63	0.00182953951897803	0.0284410234313858	42.1328599361943	265.592528836621	SLC4A8;SLC6A1	GO_Biological_Process_2023	OL	EVO_up_PD_down
gs_ind_0	Inorganic Cation Import Across Plasma Membrane (GO:0098659)	2/103	0.00479835734950671	0.0389127754456777	25.5038348818358	136.177258062676	SLC6A1;CACNA1A	GO_Biological_Process_2023	OL	EVO_up_PD_down
gs_ind_0	Inorganic Cation Transmembrane Transport (GO:0098662)	3/284	0.00287745703413295	0.0378496271412873	13.1504924915227	76.9415372844701	SLC4A8;SLC6A1;CACNA1A	GO_Biological_Process_2023	OL	EVO_up_PD_down
gs_ind_0	Intermediate Filament Bundle Assembly (GO:0045110)	1/7	0.00697242256739733	0.0389127754456777	233.592592592593	1159.97235461898	NEFL	GO_Biological_Process_2023	OL	EVO_up_PD_down
gs_ind_0	Intracellular pH Elevation (GO:0051454)	1/7	0.00697242256739733	0.0389127754456777	233.592592592593	1159.97235461898	SLC26A3	GO_Biological_Process_2023	OL	EVO_up_PD_down
gs_ind_0	L-arginine Transmembrane Transport (GO:1903826)	1/8	0.00796460316139603	0.0389127754456777	202.441975308642	978.351083611092	SLC25A29	GO_Biological_Process_2023	OL	EVO_up_PD_down
gs_ind_0	L-ornithine Transmembrane Transport (GO:1903352)	1/5	0.00498515616105074	0.0389127754456777	337.427983539095	1788.80378039758	SLC25A29	GO_Biological_Process_2023	OL	EVO_up_PD_down
gs_ind_0	Learning (GO:0007612)	2/43	0.000856672320341438	0.0237022511943467	62.4683544303797	441.179946407953	MAP1A;SLC6A1	GO_Biological_Process_2023	OL	EVO_up_PD_down
gs_ind_0	Memory (GO:0007613)	2/58	0.0015534011604136	0.0261693728234879	45.8670325977372	296.636247723441	MAP1A;SLC6A1	GO_Biological_Process_2023	OL	EVO_up_PD_down
gs_ind_0	Mitochondrion Transport Along Microtubule (GO:0047497)	1/14	0.0138974081103509	0.0495095163931252	112.451303155007	480.847723563926	NEFL	GO_Biological_Process_2023	OL	EVO_up_PD_down
gs_ind_0	Modulation Of Chemical Synaptic Transmission (GO:0050804)	2/123	0.00676788972657067	0.0389127754456777	21.2952544668438	106.381848114693	SLC4A8;CACNA1A	GO_Biological_Process_2023	OL	EVO_up_PD_down
gs_ind_0	Monoatomic Anion Transmembrane Transport (GO:0098656)	2/54	0.00134817940370671	0.0261693728234879	49.3664858348403	326.263114091498	SLC4A8;SLC6A1	GO_Biological_Process_2023	OL	EVO_up_PD_down
gs_ind_0	Monoatomic Cation Transmembrane Transport (GO:0098655)	3/281	0.00279268188155316	0.0378496271412873	13.2931287742778	78.1736055493052	SLC4A8;SLC6A1;CACNA1A	GO_Biological_Process_2023	OL	EVO_up_PD_down
gs_ind_0	Morphogenesis Of A Polarized Epithelium (GO:0001738)	1/12	0.0119236629355673	0.0458190193703822	132.014492753623	584.722600755787	INTU	GO_Biological_Process_2023	OL	EVO_up_PD_down
gs_ind_0	Multinuclear Osteoclast Differentiation (GO:0072674)	1/5	0.00498515616105074	0.0389127754456777	337.427983539095	1788.80378039758	SH3PXD2A	GO_Biological_Process_2023	OL	EVO_up_PD_down
gs_ind_0	Myelination (GO:0042552)	2/48	0.00106675230097918	0.0243219524623253	55.7445215734313	381.467369077922	MAL;PLLP	GO_Biological_Process_2023	OL	EVO_up_PD_down
gs_ind_0	Negative Regulation Of Complement Activation (GO:0045916)	1/12	0.0119236629355673	0.0458190193703822	132.014492753623	584.722600755787	SVEP1	GO_Biological_Process_2023	OL	EVO_up_PD_down
gs_ind_0	Negative Regulation Of Complement Activation, Classical Pathway (GO:0045959)	1/7	0.00697242256739733	0.0389127754456777	233.592592592593	1159.97235461898	SVEP1	GO_Biological_Process_2023	OL	EVO_up_PD_down
gs_ind_0	Negative Regulation Of Fibroblast Growth Factor Receptor Signaling Pathway (GO:0040037)	1/13	0.012911016818571	0.0469741250207583	121.45037037037	528.269556563754	SULF2	GO_Biological_Process_2023	OL	EVO_up_PD_down
gs_ind_0	Negative Regulation Of Humoral Immune Response Mediated By Circulating Immunoglobulin (GO:0002924)	1/9	0.00895581657637831	0.0413903955286673	178.62091503268	842.278361925841	SVEP1	GO_Biological_Process_2023	OL	EVO_up_PD_down
gs_ind_0	Negative Regulation Of Leukocyte Chemotaxis (GO:0002689)	1/11	0.0109353455454809	0.0458190193703822	144.590828924162	652.936762341058	PADI2	GO_Biological_Process_2023	OL	EVO_up_PD_down
gs_ind_0	Negative Regulation Of Lymphocyte Migration (GO:2000402)	1/10	0.00994606373160383	0.0436096640539553	159.814814814815	736.838734934809	PADI2	GO_Biological_Process_2023	OL	EVO_up_PD_down
gs_ind_0	Negative Regulation Of Triglyceride Metabolic Process (GO:0090209)	1/8	0.00796460316139603	0.0389127754456777	202.441975308642	978.351083611092	SREBF1	GO_Biological_Process_2023	OL	EVO_up_PD_down
gs_ind_0	Negative Regulation Of mRNA Splicing, Via Spliceosome (GO:0048025)	1/14	0.0138974081103509	0.0495095163931252	112.451303155007	480.847723563926	PCBP4	GO_Biological_Process_2023	OL	EVO_up_PD_down
gs_ind_0	Nervous System Development (GO:0007399)	4/432	0.000900962764697387	0.0237022511943467	11.3624737456243	79.6741957120374	NAV1;INTU;PTPRZ1;MAL	GO_Biological_Process_2023	OL	EVO_up_PD_down
gs_ind_0	Neuroepithelial Cell Differentiation (GO:0060563)	1/7	0.00697242256739733	0.0389127754456777	233.592592592593	1159.97235461898	MAP1B	GO_Biological_Process_2023	OL	EVO_up_PD_down
gs_ind_0	Neuron Migration (GO:0001764)	2/55	0.00139817058715824	0.0261693728234879	48.4425647699042	318.393146831251	MAP1B;NAV1	GO_Biological_Process_2023	OL	EVO_up_PD_down
gs_ind_0	Neuron Projection Maintenance (GO:1990535)	1/10	0.00994606373160383	0.0436096640539553	159.814814814815	736.838734934809	MAP1A	GO_Biological_Process_2023	OL	EVO_up_PD_down
gs_ind_0	Neuron Projection Morphogenesis (GO:0048812)	2/146	0.009410893722686	0.0429136753754482	17.8956243703736	83.4989674425805	MAP1B;MAP1A	GO_Biological_Process_2023	OL	EVO_up_PD_down
gs_ind_0	Neuronal Ion Channel Clustering (GO:0045161)	1/8	0.00796460316139603	0.0389127754456777	202.441975308642	978.351083611092	CNTN2	GO_Biological_Process_2023	OL	EVO_up_PD_down
gs_ind_0	Nitrogen Compound Transport (GO:0071705)	2/163	0.0116138992249933	0.0458190193703822	16.0052122114669	71.3120663083889	SLC25A29;SLC13A3	GO_Biological_Process_2023	OL	EVO_up_PD_down
gs_ind_0	Ornithine Transport (GO:0015822)	1/5	0.00498515616105074	0.0389127754456777	337.427983539095	1788.80378039758	SLC25A29	GO_Biological_Process_2023	OL	EVO_up_PD_down
gs_ind_0	Positive Regulation Of Alcohol Biosynthetic Process (GO:1902932)	1/12	0.0119236629355673	0.0458190193703822	132.014492753623	584.722600755787	SREBF1	GO_Biological_Process_2023	OL	EVO_up_PD_down
gs_ind_0	Positive Regulation Of Cholesterol Biosynthetic Process (GO:0045542)	1/5	0.00498515616105074	0.0389127754456777	337.427983539095	1788.80378039758	SREBF1	GO_Biological_Process_2023	OL	EVO_up_PD_down
gs_ind_0	Positive Regulation Of Cholesterol Metabolic Process (GO:0090205)	1/10	0.00994606373160383	0.0436096640539553	159.814814814815	736.838734934809	SREBF1	GO_Biological_Process_2023	OL	EVO_up_PD_down
gs_ind_0	Positive Regulation Of Neurotransmitter Secretion (GO:0001956)	1/6	0.00597927387427044	0.0389127754456777	276.070707070707	1413.33187751905	SLC4A8	GO_Biological_Process_2023	OL	EVO_up_PD_down
gs_ind_0	Positive Regulation Of Oligodendrocyte Differentiation (GO:0048714)	1/7	0.00697242256739733	0.0389127754456777	233.592592592593	1159.97235461898	PTPRZ1	GO_Biological_Process_2023	OL	EVO_up_PD_down
gs_ind_0	Positive Regulation Of Protein Localization To Cell Surface (GO:2000010)	1/12	0.0119236629355673	0.0458190193703822	132.014492753623	584.722600755787	MAP1A	GO_Biological_Process_2023	OL	EVO_up_PD_down
gs_ind_0	Positive Regulation Of Regulated Secretory Pathway (GO:1903307)	1/12	0.0119236629355673	0.0458190193703822	132.014492753623	584.722600755787	SLC4A8	GO_Biological_Process_2023	OL	EVO_up_PD_down
gs_ind_0	Positive Regulation Of Sterol Biosynthetic Process (GO:0106120)	1/5	0.00498515616105074	0.0389127754456777	337.427983539095	1788.80378039758	SREBF1	GO_Biological_Process_2023	OL	EVO_up_PD_down
gs_ind_0	Positive Regulation Of Triglyceride Biosynthetic Process (GO:0010867)	1/11	0.0109353455454809	0.0458190193703822	144.590828924162	652.936762341058	SREBF1	GO_Biological_Process_2023	OL	EVO_up_PD_down
gs_ind_0	Protein Localization To Presynapse (GO:1905383)	1/7	0.00697242256739733	0.0389127754456777	233.592592592593	1159.97235461898	MAP1A	GO_Biological_Process_2023	OL	EVO_up_PD_down
gs_ind_0	Regulation Of Chemokine-Mediated Signaling Pathway (GO:0070099)	1/7	0.00697242256739733	0.0389127754456777	233.592592592593	1159.97235461898	PADI2	GO_Biological_Process_2023	OL	EVO_up_PD_down
gs_ind_0	Regulation Of Complement Activation, Classical Pathway (GO:0030450)	1/8	0.00796460316139603	0.0389127754456777	202.441975308642	978.351083611092	SVEP1	GO_Biological_Process_2023	OL	EVO_up_PD_down
gs_ind_0	Regulation Of Establishment Of Protein Localization To Mitochondrion (GO:1903747)	1/7	0.00697242256739733	0.0389127754456777	233.592592592593	1159.97235461898	SREBF1	GO_Biological_Process_2023	OL	EVO_up_PD_down
gs_ind_0	Regulation Of Microtubule Depolymerization (GO:0031114)	2/24	0.000265005821242013	0.0129474272663955	115.272855133615	949.359427064173	MAP1B;MAP1A	GO_Biological_Process_2023	OL	EVO_up_PD_down
gs_ind_0	Regulation Of Microtubule Polymerization Or Depolymerization (GO:0031110)	2/27	0.000336379046321169	0.01438020423023	101.703896748573	813.353717600835	MAP1B;MAP1A	GO_Biological_Process_2023	OL	EVO_up_PD_down
gs_ind_0	Regulation Of Protein Depolymerization (GO:1901879)	1/5	0.00498515616105074	0.0389127754456777	337.427983539095	1788.80378039758	MAP1B	GO_Biological_Process_2023	OL	EVO_up_PD_down
gs_ind_0	Regulation Of Protein Targeting (GO:1903533)	1/5	0.00498515616105074	0.0389127754456777	337.427983539095	1788.80378039758	SREBF1	GO_Biological_Process_2023	OL	EVO_up_PD_down
gs_ind_0	Regulation Of Supramolecular Fiber Organization (GO:1902903)	2/23	0.000243075800492364	0.0129474272663955	120.637327053282	1003.96039044592	MAP1B;MAP1A	GO_Biological_Process_2023	OL	EVO_up_PD_down
gs_ind_0	Regulation Of Trans-Synaptic Signaling (GO:0099177)	2/36	0.000600329576724247	0.0228125239155214	75.1559346908824	557.509110415403	SLC4A8;CACNA1A	GO_Biological_Process_2023	OL	EVO_up_PD_down
gs_ind_0	Regulation Of Triglyceride Metabolic Process (GO:0090207)	1/7	0.00697242256739733	0.0389127754456777	233.592592592593	1159.97235461898	SREBF1	GO_Biological_Process_2023	OL	EVO_up_PD_down
gs_ind_0	Response To UV-A (GO:0070141)	1/13	0.012911016818571	0.0469741250207583	121.45037037037	528.269556563754	CCND1	GO_Biological_Process_2023	OL	EVO_up_PD_down
gs_ind_0	Retrograde Axonal Transport (GO:0008090)	2/15	0.000101393492415409	0.00866914360151748	192.163619315518	1767.23304138058	MAP1A;NEFL	GO_Biological_Process_2023	OL	EVO_up_PD_down
gs_ind_0	SREBP Signaling Pathway (GO:0032933)	1/7	0.00697242256739733	0.0389127754456777	233.592592592593	1159.97235461898	SREBF1	GO_Biological_Process_2023	OL	EVO_up_PD_down
gs_ind_0	Sensory Organ Morphogenesis (GO:0090596)	1/8	0.00796460316139603	0.0389127754456777	202.441975308642	978.351083611092	INTU	GO_Biological_Process_2023	OL	EVO_up_PD_down
gs_ind_0	Sodium Ion Transmembrane Transport (GO:0035725)	2/82	0.00307398457736101	0.0389127754456777	32.1735199308122	186.116755570398	SLC4A8;SLC6A1	GO_Biological_Process_2023	OL	EVO_up_PD_down
gs_ind_0	Sodium Ion Transport (GO:0006814)	2/89	0.00360876644653414	0.0389127754456777	29.594575045208	166.451410322428	SLC4A8;SLC6A1	GO_Biological_Process_2023	OL	EVO_up_PD_down
gs_ind_0	Succinate Transport (GO:0015744)	1/5	0.00498515616105074	0.0389127754456777	337.427983539095	1788.80378039758	SLC13A3	GO_Biological_Process_2023	OL	EVO_up_PD_down
gs_ind_0	Synapse Organization (GO:0050808)	2/131	0.00764219603448935	0.0389127754456777	19.9758076340355	97.3634902688393	CNTN2;SLC6A1	GO_Biological_Process_2023	OL	EVO_up_PD_down
gs_ind_0	Transport Across Blood-Brain Barrier (GO:0150104)	3/84	8.33418263714843e-05	0.00866914360151748	45.6447295036252	428.720861345602	SLC4A8;SLC13A3;SLC6A1	GO_Biological_Process_2023	OL	EVO_up_PD_down
gs_ind_0	Vascular Transport (GO:0010232)	3/82	7.7568026708116e-05	0.00866914360151748	46.7953116066324	442.887452735147	SLC4A8;SLC13A3;SLC6A1	GO_Biological_Process_2023	OL	EVO_up_PD_down
gs_ind_0	Very Long-Chain Fatty Acid Biosynthetic Process (GO:0042761)	1/12	0.0119236629355673	0.0458190193703822	132.014492753623	584.722600755787	ELOVL2	GO_Biological_Process_2023	OL	EVO_up_PD_down
gs_ind_0	Axon (GO:0030424)	1/205	0.01491028939195	0.0239673835755926	119.81075794621	503.888552923395	NEFL	GO_Cellular_Component_2023	Astrocyte	EVO_up_PD_down
gs_ind_0	Intermediate Filament (GO:0005882)	1/69	0.00503526174509354	0.0147730758286312	358.874452554745	1898.90871917273	NEFL	GO_Cellular_Component_2023	Astrocyte	EVO_up_PD_down
gs_ind_0	Intermediate Filament Cytoskeleton (GO:0045111)	1/81	0.0059092303314525	0.0147730758286312	305.288198757764	1566.50692162472	NEFL	GO_Cellular_Component_2023	Astrocyte	EVO_up_PD_down
gs_ind_0	Neuron Projection (GO:0043005)	1/557	0.0401653012501216	0.0401653012501216	43.6479784366577	140.317417641504	NEFL	GO_Cellular_Component_2023	Astrocyte	EVO_up_PD_down
gs_ind_0	Polymeric Cytoskeletal Fiber (GO:0099513)	1/264	0.0191739068604741	0.0239673835755926	92.849715370019	367.146803373303	NEFL	GO_Cellular_Component_2023	Astrocyte	EVO_up_PD_down
gs_ind_0	Diacylglycerol Kinase Activity (GO:0004143)	1/10	0.000730798246684005	0.00219239474005202	2591.4	18713.466335915	DGKI	GO_Molecular_Function_2023	Astrocyte	EVO_up_PD_down
gs_ind_0	Lipid Kinase Activity (GO:0001727)	1/21	0.00153426499029041	0.00230139748543561	1200.57073170732	7779.34278800807	DGKI	GO_Molecular_Function_2023	Astrocyte	EVO_up_PD_down
gs_ind_0	Phosphotransferase Activity, Alcohol Group As Acceptor (GO:0016773)	1/77	0.00561796435906955	0.00561796435906955	321.282352941176	1664.81636458395	DGKI	GO_Molecular_Function_2023	Astrocyte	EVO_up_PD_down
gs_ind_0	Acylglycerol Metabolic Process (GO:0006639)	1/41	0.0029940099862054	0.00460043979711894	607.4	3529.68744281671	DGKI	GO_Biological_Process_2023	Astrocyte	EVO_up_PD_down
gs_ind_0	Anterograde Axonal Transport (GO:0008089)	1/39	0.00284809955318512	0.00460043979711894	638.984415584416	3745.1536863648	NEFL	GO_Biological_Process_2023	Astrocyte	EVO_up_PD_down
gs_ind_0	Axonal Transport (GO:0098930)	1/39	0.00284809955318512	0.00460043979711894	638.984415584416	3745.1536863648	NEFL	GO_Biological_Process_2023	Astrocyte	EVO_up_PD_down
gs_ind_0	Axonal Transport Of Mitochondrion (GO:0019896)	1/12	0.000876915157545932	0.00328819144664058	2140.61739130435	15068.0205469018	NEFL	GO_Biological_Process_2023	Astrocyte	EVO_up_PD_down
gs_ind_0	Diacylglycerol Metabolic Process (GO:0046339)	1/23	0.0016803035647855	0.00420075891196375	1093.8	6988.04844840877	DGKI	GO_Biological_Process_2023	Astrocyte	EVO_up_PD_down
gs_ind_0	Intermediate Filament Bundle Assembly (GO:0045110)	1/7	0.000511596170363241	0.00328819144664058	3787.70769230769	28703.1541007374	NEFL	GO_Biological_Process_2023	Astrocyte	EVO_up_PD_down
gs_ind_0	Intermediate Filament Organization (GO:0045109)	1/67	0.00488955053146364	0.00611193816432955	369.685714285714	1966.97010553879	NEFL	GO_Biological_Process_2023	Astrocyte	EVO_up_PD_down
gs_ind_0	Lipid Modification (GO:0030258)	1/42	0.00306695986474596	0.00460043979711894	592.749397590361	3430.28135539112	DGKI	GO_Biological_Process_2023	Astrocyte	EVO_up_PD_down
gs_ind_0	Lipid Phosphorylation (GO:0046834)	1/9	0.000657734449334263	0.00328819144664058	2896.34117647059	21220.6497772472	DGKI	GO_Biological_Process_2023	Astrocyte	EVO_up_PD_down
gs_ind_0	Mitochondrion Transport Along Microtubule (GO:0047497)	1/14	0.00102301782386975	0.00328819144664058	1823.4	12554.1060260835	NEFL	GO_Biological_Process_2023	Astrocyte	EVO_up_PD_down
gs_ind_0	Modulation Of Chemical Synaptic Transmission (GO:0050804)	1/123	0.00896408983282122	0.0103431805763322	200.412244897959	944.84928072012	DGKI	GO_Biological_Process_2023	Astrocyte	EVO_up_PD_down
gs_ind_0	Phosphorylation (GO:0016310)	1/429	0.0310322339431269	0.0310322339431269	56.865577596266	197.478729621665	DGKI	GO_Biological_Process_2023	Astrocyte	EVO_up_PD_down
gs_ind_0	Regulation Of Synaptic Transmission, Glutamatergic (GO:0051966)	1/55	0.00401498449107667	0.00547497885146819	451.216513761468	2489.68719194615	DGKI	GO_Biological_Process_2023	Astrocyte	EVO_up_PD_down
gs_ind_0	Retrograde Axonal Transport (GO:0008090)	1/15	0.00109606381554686	0.00328819144664058	1697.60689655172	11570.9393081121	NEFL	GO_Biological_Process_2023	Astrocyte	EVO_up_PD_down
gs_ind_0	Supramolecular Fiber Organization (GO:0097435)	1/315	0.0228494784268695	0.0244815840287888	77.6957074721781	293.598636236743	NEFL	GO_Biological_Process_2023	Astrocyte	EVO_up_PD_down
