# Supplementary material for: Charting the human-specific properties of gene expression networks in the infant prefrontal cortex
Source: Sci Adv. 2026 Jun 3;12(23):eaea3316. doi: 10.1126/sciadv.aea3316 (PMC13232592; doi:10.1126/sciadv.aea3316)
Supplement: Supplementary file 2 — Data S1 [file sciadv.aea3316_data_s1.zip › csv_resubmission/8_eRegulon_networks___eRegulon_hDE.csv]

Region	Gene	TF	Chromosome	Start	End	lineage
chr1:57254088-57254588	DAB1	CUX2	chr1	57254088	57254184	OL
chr1:20386518-20387018	CAMK2N1	PKNOX2	chr1	20386867	20387018	OL
chr1:243475867-243476367	AKT3	RFX3	chr1	243476286	243476360	OL
chr1:164563878-164564378	PBX1	SOX5	chr1	164563928	164564046	OL
chr1:243475867-243476367	SDCCAG8	TCF12	chr1	243476286	243476360	OL
chr1:44631880-44632380	RNF220	TCF12	chr1	44631923	44632087	OL
chr1:108717944-108718444	STXBP3	TCF12	chr1	108717944	108718228	OL
chr1:20386518-20387018	CAMK2N1	NFIA	chr1	20386867	20387018	OL
chr1:243475867-243476367	AKT3	TCF12	chr1	243476286	243476360	OL
chr1:210262256-210262756	SYT14	NFIA	chr1	210262673	210262756	OL
chr2:212322549-212323049	ERBB4	ARX	chr2	212322564	212322845	OL
chr2:211534566-211535066	ERBB4	ARX	chr2	211534566	211535066	OL
chr2:212322549-212323049	ERBB4	DLX1	chr2	212322564	212322845	OL
chr2:212192906-212193406	ERBB4	DLX1	chr2	212192906	212193128	OL
chr2:211534566-211535066	ERBB4	DLX1	chr2	211534566	211535066	OL
chr2:132588977-132589477	NCKAP5	NFIA	chr2	132589320	132589477	OL
chr2:212192906-212193406	ERBB4	NFIB	chr2	212192906	212193128	OL
chr2:211534566-211535066	ERBB4	NFIB	chr2	211534566	211535066	OL
chr2:132588977-132589477	NCKAP5	NFIB	chr2	132589320	132589477	OL
chr2:212322549-212323049	ERBB4	PRRX1	chr2	212322564	212322845	OL
chr2:211534566-211535066	ERBB4	PRRX1	chr2	211534566	211535066	OL
chr2:11391548-11392048	ROCK2	RFX3	chr2	11391805	11391826	OL
chr2:134360700-134361200	TMEM163	SOX10	chr2	134360700	134360979	OL
chr2:211534566-211535066	ERBB4	TCF12	chr2	211534566	211535066	OL
chr2:212192906-212193406	ERBB4	LHX2	chr2	212192906	212193128	OL
chr2:211534566-211535066	ERBB4	LHX2	chr2	211534566	211535066	OL
chr2:211534566-211535066	ERBB4	MEF2C	chr2	211534566	211535066	OL
chr2:104872232-104872732	POU3F3	TCF12	chr2	104872562	104872732	OL
chr2:31075435-31075935	GALNT14	TCF12	chr2	31075608	31075652	OL
chr2:212192906-212193406	ERBB4	ZBTB18	chr2	212192906	212193128	OL
chr3:67897789-67898289	TAFA1	PBX1	chr3	67897789	67898272	OL
chr3:85709501-85710001	CADM2	PBX1	chr3	85709501	85709890	OL
chr3:85709501-85710001	CADM2	RBFOX2	chr3	85709501	85709890	OL
chr3:107599107-107599607	BBX	TCF12	chr3	107599107	107599445	OL
chr3:67897789-67898289	TAFA1	ZBTB18	chr3	67897789	67898272	OL
chr3:55579480-55579980	WNT5A	TCF12	chr3	55579480	55579779	OL
chr3:55579480-55579980	ERC2	TCF12	chr3	55579480	55579779	OL
chr3:67897789-67898289	TAFA1	ZBTB20	chr3	67897789	67898272	OL
chr3:63967707-63968207	PRICKLE2	NFIA	chr3	63967904	63968144	OL
chr4:16756971-16757471	LDB2	PKNOX2	chr4	16757157	16757471	OL
chr4:158164839-158165339	RXFP1	PKNOX2	chr4	158164935	158165157	OL
chr4:182795455-182795955	TENM3	RFX3	chr4	182795947	182795955	OL
chr4:101161250-101161750	PPP3CA	RFX3	chr4	101161403	101161653	OL
chr4:25821198-25821698	SEL1L3	SOX5	chr4	25821629	25821698	OL
chr4:152197443-152197943	FBXW7	NFIA	chr4	152197443	152197468	OL
chr4:144649596-144650096	HHIP	SOX5	chr4	144650077	144650096	OL
chr4:16756971-16757471	LDB2	TCF12	chr4	16757157	16757471	OL
chr4:152196928-152197428	FBXW7	NFIA	chr4	152197241	152197428	OL
chr5:146699666-146700166	PPP2R2B	NFIB	chr5	146699780	146700166	OL
chr5:175750582-175751082	CPLX2	PBX3	chr5	175750653	175750876	OL
chr5:24622800-24623300	CDH10	TCF12	chr5	24623051	24623300	OL
chr6:11607282-11607782	TMEM170B	RFX3	chr6	11607387	11607782	OL
chr6:162727599-162728099	PRKN	RFX3	chr6	162728028	162728099	OL
chr6:101296192-101296692	GRIK2	MEF2C	chr6	101296272	101296546	OL
chr6:72498777-72499277	RIMS1	TCF12	chr6	72499098	72499248	OL
chr6:72498777-72499277	KCNQ5	TCF12	chr6	72499098	72499248	OL
chr6:55568663-55569163	HMGCLL1	ZBTB20	chr6	55568914	55569163	OL
chr7:8379212-8379712	NXPH1	NFIB	chr7	8379290	8379600	OL
chr7:154620332-154620832	DPP6	PKNOX2	chr7	154620332	154620440	OL
chr7:8379212-8379712	NXPH1	SOX6	chr7	8379290	8379600	OL
chr7:27634674-27635174	HIBADH	TCF12	chr7	27634958	27634991	OL
chr7:27634674-27635174	TAX1BP1	TCF12	chr7	27634958	27634991	OL
chr7:18495348-18495848	HDAC9	NFIA	chr7	18495348	18495427	OL
chr7:148173294-148173794	CNTNAP2	NFIA	chr7	148173396	148173794	OL
chr7:27940263-27940763	JAZF1	NFIA	chr7	27940705	27940763	OL
chr7:8379212-8379712	NXPH1	NFIX	chr7	8379290	8379600	OL
chr7:27940263-27940763	JAZF1	SOX5	chr7	27940705	27940763	OL
chr7:8379212-8379712	NXPH1	ZBTB18	chr7	8379290	8379600	OL
chr8:35617384-35617884	UNC5D	NFIB	chr8	35617384	35617406	OL
chr8:17617119-17617619	MTUS1	ZBTB20	chr8	17617582	17617619	OL
chr8:35617384-35617884	UNC5D	TCF12	chr8	35617384	35617406	OL
chr8:135616290-135616790	KHDRBS3	TCF12	chr8	135616414	135616679	OL
chr8:92102543-92103043	RUNX1T1	ZBTB20	chr8	92102772	92103042	OL
chr9:14531074-14531574	ZDHHC21	BACH1	chr9	14531527	14531574	OL
chr9:14531074-14531574	ZDHHC21	POU2F1	chr9	14531527	14531574	OL
chr9:14531074-14531574	NFIB	PRRX1	chr9	14531527	14531574	OL
chr9:4214327-4214827	GLIS3	RFX3	chr9	4214327	4214346	OL
chr9:14531074-14531574	NFIB	BACH1	chr9	14531527	14531574	OL
chr9:14531074-14531574	NFIB	CUX2	chr9	14531527	14531574	OL
chr9:14531074-14531574	NFIB	LHX6	chr9	14531527	14531574	OL
chr9:14531074-14531574	NFIB	POU6F2	chr9	14531527	14531574	OL
chr9:469792-470292	DOCK8	SOX5	chr9	469792	470020	OL
chr10:11035528-11036028	CELF2	TCF12	chr10	11035697	11036028	OL
chr10:11035528-11036028	CELF2	ZBTB20	chr10	11035697	11036028	OL
chr10:47181198-47181698	GDF10	ZBTB20	chr10	47181198	47181661	OL
chr11:95282455-95282955	SESN3	POU2F1	chr11	95282455	95282802	OL
chr11:17765305-17765805	SERGEF	RFX3	chr11	17765373	17765683	OL
chr11:131592686-131593186	NTM	SOX5	chr11	131592914	131593015	OL
chr11:16402455-16402955	SOX6	SOX5	chr11	16402455	16402613	OL
chr11:131592686-131593186	NTM	TCF12	chr11	131592914	131593015	OL
chr11:133663548-133664048	OPCML	ZBTB20	chr11	133663876	133664032	OL
chr12:24230015-24230515	SOX5	NFIA	chr12	24230015	24230396	OL
chr12:24230015-24230515	SOX5	NFIB	chr12	24230015	24230396	OL
chr12:24230015-24230515	SOX5	PRRX1	chr12	24230015	24230396	OL
chr12:86333092-86333592	MGAT4C	RFX3	chr12	86333092	86333262	OL
chr12:99121447-99121947	ANKS1B	SOX5	chr12	99121602	99121932	OL
chr12:89349815-89350315	POC1B	TBL1XR1	chr12	89349815	89350164	OL
chr12:3491420-3491920	PRMT8	NFIA	chr12	3491584	3491600	OL
chr12:24230015-24230515	SOX5	NKX6-2	chr12	24230015	24230396	OL
chr13:66888656-66889156	PCDH9	NFIA	chr13	66888768	66889156	OL
chr13:66888656-66889156	PCDH9	MEF2A	chr13	66888768	66889156	OL
chr13:66888656-66889156	PCDH9	MEF2C	chr13	66888768	66889156	OL
chr14:33596588-33597088	NPAS3	NFIA	chr14	33596588	33596604	OL
chr14:33792630-33793130	NPAS3	NFIA	chr14	33792630	33792837	OL
chr14:33026951-33027451	NPAS3	NFIA	chr14	33027135	33027389	OL
chr14:33596588-33597088	NPAS3	NFIB	chr14	33596588	33596604	OL
chr14:33792630-33793130	NPAS3	NFIB	chr14	33792630	33792837	OL
chr14:33611951-33612451	NPAS3	NFIB	chr14	33611951	33611970	OL
chr14:33026951-33027451	NPAS3	NFIB	chr14	33027135	33027389	OL
chr14:69852759-69853259	SMOC1	PRRX1	chr14	69852759	69852794	OL
chr14:33341986-33342486	NPAS3	RFX4	chr14	33342254	33342486	OL
chr14:33611951-33612451	NPAS3	SOX5	chr14	33611951	33611970	OL
chr14:33026951-33027451	NPAS3	SOX6	chr14	33027135	33027389	OL
chr14:33596588-33597088	NPAS3	ZBTB20	chr14	33596588	33596604	OL
chr14:33026951-33027451	NPAS3	ZBTB20	chr14	33027135	33027389	OL
chr14:33792630-33793130	NPAS3	CUX2	chr14	33792630	33792837	OL
chr14:69852759-69853259	SMOC1	MEF2C	chr14	69852759	69852794	OL
chr15:37045848-37046348	MEIS2	RFX3	chr15	37045848	37046182	OL
chr15:37045328-37045828	MEIS2	RFX3	chr15	37045663	37045828	OL
chr15:77557118-77557618	PEAK1	ZBTB20	chr15	77557118	77557448	OL
chr15:60375180-60375680	RORA	TCF12	chr15	60375362	60375650	OL
chr15:71596592-71597092	THSD4	ZBTB20	chr15	71596927	71597092	OL
chr16:82627533-82628033	CDH13	ZNF385D	chr16	82627815	82628033	OL
chr16:82627533-82628033	CDH13	ZNF704	chr16	82627815	82628033	OL
chr16:6447167-6447667	RBFOX1	NFIA	chr16	6447167	6447230	OL
chr16:82783133-82783633	CDH13	TCF12	chr16	82783133	82783425	OL
chr16:7422302-7422802	RBFOX1	TCF12	chr16	7422517	7422582	OL
chr16:82940600-82941100	CDH13	TCF12	chr16	82940689	82940715	OL
chr16:24433661-24434161	CACNG3	TCF12	chr16	24433661	24433831	OL
chr16:61568882-61569382	CDH8	NFIA	chr16	61568882	61569327	OL
chr17:29677344-29677844	SSH2	ETV6	chr17	29677682	29677832	OL
chr17:29677344-29677844	SSH2	FLI1	chr17	29677682	29677832	OL
chr17:77042935-77043435	MGAT5B	NFIA	chr17	77042935	77043058	OL
chr17:76912487-76912987	MGAT5B	TCF12	chr17	76912898	76912987	OL
chr18:32771103-32771603	KLHL14	MTA3	chr18	32771331	32771440	OL
chr18:33585015-33585515	ASXL3	ZBTB20	chr18	33585161	33585515	OL
chr19:42175663-42176163	GRIK5	TCF12	chr19	42175892	42176163	OL
chr20:37850868-37851368	VSTM2L	PKNOX2	chr20	37851093	37851271	OL
chr1:186279528-186280028	ODR4	RFX3	chr1	186279929	186279930	OL
chr1:57232899-57233399	DAB1	MEF2A	chr1	57233256	57233257	OL
chr1:109304446-109304946	CELSR2	TCF12	chr1	109304467	109304468	OL
chr2:197130692-197131192	ANKRD44	MEF2A	chr2	197131181	197131182	OL
chr2:197130692-197131192	ANKRD44	MEF2C	chr2	197131181	197131182	OL
chr2:112138304-112138804	MERTK	TCF12	chr2	112138754	112138755	OL
chr2:230327497-230327997	SP140L	SOX5	chr2	230327619	230327620	OL
chr2:127118399-127118899	BIN1	SOX5	chr2	127118884	127118885	OL
chr2:230327497-230327997	SP100	SOX5	chr2	230327619	230327620	OL
chr4:75468587-75469087	THAP6	ZBTB20	chr4	75469053	75469054	OL
chr4:75468587-75469087	CDKL2	ZBTB20	chr4	75469053	75469054	OL
chr5:78592209-78592709	LHFPL2	ETV6	chr5	78592623	78592624	OL
chr5:78592209-78592709	LHFPL2	FLI1	chr5	78592623	78592624	OL
chr6:162649881-162650381	PACRG	RFX3	chr6	162650307	162650308	OL
chr6:162649881-162650381	PRKN	RFX3	chr6	162650307	162650308	OL
chr6:162649881-162650381	PACRG	TCF12	chr6	162650307	162650308	OL
chr15:49040051-49040551	SECISBP2L	SOX5	chr15	49040528	49040529	OL
chr16:14486541-14487041	PARN	TCF12	chr16	14487021	14487022	OL
chr16:10039373-10039873	GRIN2A	ZBTB20	chr16	10039766	10039767	OL
chr1:151281814-151282314	PI4KB	TCF12	chr1	151281814	151282314	OL
chr1:174445782-174446282	RABGAP1L	ZBTB20	chr1	174445782	174446066	OL
chr2:229107473-229107973	PID1	NFIB	chr2	229107473	229107973	OL
chr2:159396745-159397245	BAZ2B	NFIA	chr2	159396745	159397245	OL
chr2:158544937-158545437	PKP4	MEF2A	chr2	158544937	158545437	OL
chr3:67641286-67641786	SUCLG2	NFIA	chr3	67641286	67641786	OL
chr3:425001-425501	CHL1	NFIB	chr3	425001	425501	OL
chr3:174023353-174023853	NLGN1	PBX1	chr3	174023353	174023853	OL
chr3:158882342-158882842	IQCJ-SCHIP1	ARX	chr3	158882342	158882842	OL
chr3:135109383-135109883	EPHB1	MEF2A	chr3	135109383	135109584	OL
chr3:135109383-135109883	EPHB1	TCF12	chr3	135109383	135109584	OL
chr3:425001-425501	CHL1	TCF12	chr3	425001	425501	OL
chr4:92303585-92304085	GRID2	KLF12	chr4	92303585	92304085	OL
chr4:92305394-92305894	GRID2	KLF12	chr4	92305394	92305760	OL
chr4:92304878-92305378	GRID2	PBX1	chr4	92304878	92305378	OL
chr4:15148262-15148762	CPEB2	POU2F1	chr4	15148262	15148762	OL
chr4:15147692-15148192	CPEB2	SOX10	chr4	15147692	15148192	OL
chr4:92303585-92304085	GRID2	SOX6	chr4	92303585	92304085	OL
chr4:92304878-92305378	GRID2	FLI1	chr4	92304878	92305378	OL
chr4:92305394-92305894	GRID2	FLI1	chr4	92305394	92305760	OL
chr4:92303585-92304085	GRID2	MEF2A	chr4	92303585	92304085	OL
chr4:92304336-92304836	GRID2	MEF2C	chr4	92304336	92304836	OL
chr4:92304878-92305378	GRID2	MEF2C	chr4	92304878	92305378	OL
chr4:92303585-92304085	GRID2	NFATC2	chr4	92303585	92304085	OL
chr4:173025008-173025508	GALNTL6	TCF12	chr4	173025008	173025171	OL
chr4:92305394-92305894	GRID2	TCF12	chr4	92305394	92305760	OL
chr4:92303585-92304085	GRID2	TCF12	chr4	92303585	92304085	OL
chr4:6076385-6076885	C4orf50	ZBTB20	chr4	6076385	6076885	OL
chr5:111423273-111423773	CAMK4	ZBTB18	chr5	111423766	111423773	OL
chr5:170355954-170356454	KCNIP1	TCF12	chr5	170355954	170356329	OL
chr6:167858253-167858753	AFDN	NFIB	chr6	167858253	167858365	OL
chr6:155007022-155007522	TIAM2	MEIS1	chr6	155007022	155007091	OL
chr6:42960445-42960945	BICRAL	ZEB1	chr6	42960445	42960836	OL
chr7:154911964-154912464	DPP6	PBX3	chr7	154911964	154912464	OL
chr7:154912799-154913299	DPP6	PKNOX2	chr7	154912799	154913299	OL
chr7:154913636-154914136	DPP6	TCF12	chr7	154913636	154914136	OL
chr7:154912799-154913299	DPP6	TCF12	chr7	154912799	154913299	OL
chr8:10301472-10301972	MSRA	CUX2	chr8	10301472	10301676	OL
chr8:10301472-10301972	MSRA	KLF12	chr8	10301472	10301676	OL
chr8:10301472-10301972	MSRA	MEF2C	chr8	10301472	10301676	OL
chr8:93846779-93847279	RBM12B	TCF12	chr8	93847203	93847279	OL
chr8:102235696-102236196	NCALD	TCF12	chr8	102235696	102236196	OL
chr8:10301472-10301972	MSRA	TCF12	chr8	10301472	10301676	OL
chr9:91360890-91361390	AUH	TCF12	chr9	91360890	91361390	OL
chr9:17323169-17323669	CNTLN	CUX2	chr9	17323169	17323669	OL
chr9:8571036-8571536	PTPRD	TCF12	chr9	8571036	8571536	OL
chr10:81909426-81909926	NRG3	PKNOX2	chr10	81909497	81909926	OL
chr10:11465347-11465847	CELF2	TCF12	chr10	11465347	11465750	OL
chr10:11465347-11465847	CELF2	ZBTB20	chr10	11465347	11465750	OL
chr11:61850749-61851249	FADS2	NFIA	chr11	61850749	61851249	OL
chr11:83389396-83389896	DLG2	ZBTB18	chr11	83389396	83389539	OL
chr11:83389396-83389896	DLG2	NFIA	chr11	83389396	83389539	OL
chr11:83389396-83389896	DLG2	TCF12	chr11	83389396	83389539	OL
chr11:61871084-61871584	FADS3	TCF12	chr11	61871084	61871584	OL
chr11:61871084-61871584	DAGLA	TCF12	chr11	61871084	61871584	OL
chr11:61851268-61851768	FTH1	NFIA	chr11	61851268	61851768	OL
chr11:61850749-61851249	FTH1	NFIA	chr11	61850749	61851249	OL
chr11:61828711-61829211	FTH1	TCF12	chr11	61828711	61829211	OL
chr11:61850749-61851249	FTH1	TCF12	chr11	61850749	61851249	OL
chr11:18700512-18701012	PTPN5	TCF12	chr11	18700706	18700803	OL
chr12:98883161-98883661	ANKS1B	SOX5	chr12	98883632	98883661	OL
chr13:98345171-98345671	FARP1	RFX3	chr13	98345171	98345233	OL
chr13:98335512-98336012	FARP1	RFX3	chr13	98335512	98336012	OL
chr14:95300948-95301448	CLMN	SOX5	chr14	95300948	95301448	OL
chr15:81043942-81044442	CFAP161	NFIA	chr15	81043942	81044442	OL
chr16:47785237-47785737	PHKB	MEF2A	chr16	47785237	47785737	OL
chr16:47779546-47780046	PHKB	NFATC2	chr16	47779604	47780046	OL
chr16:47780058-47780558	PHKB	POU2F1	chr16	47780058	47780558	OL
chr16:47780058-47780558	PHKB	TCF12	chr16	47780058	47780558	OL
chr16:47785237-47785737	PHKB	CUX2	chr16	47785237	47785737	OL
chr16:47780058-47780558	PHKB	SREBF2	chr16	47780058	47780558	OL
chr16:58648497-58648997	NDRG4	TCF12	chr16	58648497	58648997	OL
chr17:2932875-2933375	RAP1GAP2	TCF12	chr17	2932875	2933355	OL
chr20:61524904-61525404	CDH4	NFIB	chr20	61524904	61525404	OL
chr20:61524904-61525404	CDH4	TCF12	chr20	61524904	61525404	OL
chr20:37823781-37824281	VSTM2L	TCF12	chr20	37824220	37824281	OL
chr20:297237-297737	NRSN2	ZBTB20	chr20	297237	297737	OL
chr21:37773088-37773588	KCNJ6	TCF12	chr21	37773088	37773588	OL
chr22:42090643-42091143	TCF20	NFIA	chr22	42090643	42091143	OL
chrX:103773348-103773848	PLP1	SOX10	chrX	103773348	103773848	OL
chrX:103773348-103773848	PLP1	SOX10	chrX	103773348	103773848	OL
chrX:103774002-103774502	PLP1	SOX10	chrX	103774002	103774502	OL
chrX:103774002-103774502	PLP1	SOX10	chrX	103774002	103774502	OL
chrX:103776594-103777094	PLP1	SOX10	chrX	103776594	103776833	OL
chrX:16786042-16786542	RBBP7	PBX3	chrX	16786042	16786164	OL
chrX:103773348-103773848	PLP1	SOX5	chrX	103773348	103773848	OL
chrX:103773348-103773848	PLP1	SOX5	chrX	103773348	103773848	OL
chrX:103774002-103774502	PLP1	SOX5	chrX	103774002	103774502	OL
chrX:103774002-103774502	PLP1	SOX5	chrX	103774002	103774502	OL
chr1:57254088-57254588	DAB1	CUX2	chr1	57254088	57254184	neural
chr1:20386518-20387018	CAMK2N1	MTA3	chr1	20386867	20387018	neural
chr1:20386518-20387018	CAMK2N1	PKNOX2	chr1	20386867	20387018	neural
chr1:175204345-175204845	TNR	PRRX1	chr1	175204345	175204634	neural
chr1:243475867-243476367	AKT3	RFX3	chr1	243476286	243476360	neural
chr1:164563878-164564378	PBX1	SOX5	chr1	164563928	164564046	neural
chr1:243475867-243476367	SDCCAG8	TCF12	chr1	243476286	243476360	neural
chr1:44631880-44632380	RNF220	TCF12	chr1	44631923	44632087	neural
chr1:108717944-108718444	STXBP3	TCF12	chr1	108717944	108718228	neural
chr1:20386518-20387018	CAMK2N1	NFIA	chr1	20386867	20387018	neural
chr1:243475867-243476367	AKT3	TCF12	chr1	243476286	243476360	neural
chr2:212322549-212323049	ERBB4	ARX	chr2	212322564	212322845	neural
chr2:211534566-211535066	ERBB4	ARX	chr2	211534566	211535066	neural
chr2:212322549-212323049	ERBB4	DLX1	chr2	212322564	212322845	neural
chr2:212192906-212193406	ERBB4	DLX1	chr2	212192906	212193128	neural
chr2:211534566-211535066	ERBB4	DLX1	chr2	211534566	211535066	neural
chr2:229273613-229274113	PID1	KLF12	chr2	229273613	229273651	neural
chr2:132588977-132589477	NCKAP5	NFIA	chr2	132589320	132589477	neural
chr2:212192906-212193406	ERBB4	NFIB	chr2	212192906	212193128	neural
chr2:211534566-211535066	ERBB4	NFIB	chr2	211534566	211535066	neural
chr2:132588977-132589477	NCKAP5	NFIB	chr2	132589320	132589477	neural
chr2:212322549-212323049	ERBB4	PRRX1	chr2	212322564	212322845	neural
chr2:211534566-211535066	ERBB4	PRRX1	chr2	211534566	211535066	neural
chr2:11391548-11392048	ROCK2	RFX3	chr2	11391805	11391826	neural
chr2:211534566-211535066	ERBB4	TCF12	chr2	211534566	211535066	neural
chr2:212192906-212193406	ERBB4	LHX2	chr2	212192906	212193128	neural
chr2:211534566-211535066	ERBB4	LHX2	chr2	211534566	211535066	neural
chr2:211534566-211535066	ERBB4	MEF2C	chr2	211534566	211535066	neural
chr2:104872232-104872732	POU3F3	TCF12	chr2	104872562	104872732	neural
chr2:31075435-31075935	GALNT14	TCF12	chr2	31075608	31075652	neural
chr2:212192906-212193406	ERBB4	ZBTB18	chr2	212192906	212193128	neural
chr3:2659918-2660418	CNTN4	MEF2C	chr3	2660296	2660418	neural
chr3:67897789-67898289	TAFA1	PBX1	chr3	67897789	67898272	neural
chr3:85709501-85710001	CADM2	PBX1	chr3	85709501	85709890	neural
chr3:85709501-85710001	CADM2	RBFOX2	chr3	85709501	85709890	neural
chr3:107599107-107599607	BBX	TCF12	chr3	107599107	107599445	neural
chr3:67897789-67898289	TAFA1	ZBTB18	chr3	67897789	67898272	neural
chr3:55579480-55579980	WNT5A	TCF12	chr3	55579480	55579779	neural
chr3:2659918-2660418	CNTN4	MEF2A	chr3	2660296	2660418	neural
chr3:2096219-2096719	CNTN4	MEF2A	chr3	2096219	2096473	neural
chr3:55579480-55579980	ERC2	TCF12	chr3	55579480	55579779	neural
chr3:67897789-67898289	TAFA1	ZBTB20	chr3	67897789	67898272	neural
chr3:70005581-70006081	MITF	MEF2C	chr3	70006013	70006081	neural
chr4:152197443-152197943	FBXW7	CUX2	chr4	152197443	152197468	neural
chr4:23873554-23874054	PPARGC1A	KLF12	chr4	23874048	23874054	neural
chr4:23873554-23874054	PPARGC1A	LHX6	chr4	23874048	23874054	neural
chr4:158164839-158165339	RXFP1	PKNOX2	chr4	158164935	158165157	neural
chr4:182795455-182795955	TENM3	RFX3	chr4	182795947	182795955	neural
chr4:101161250-101161750	PPP3CA	RFX3	chr4	101161403	101161653	neural
chr4:25821198-25821698	SEL1L3	SOX5	chr4	25821629	25821698	neural
chr4:152196928-152197428	FBXW7	CUX2	chr4	152197241	152197428	neural
chr4:144649596-144650096	HHIP	SOX5	chr4	144650077	144650096	neural
chr4:16756971-16757471	LDB2	TCF12	chr4	16757157	16757471	neural
chr5:146699666-146700166	PPP2R2B	NFIB	chr5	146699780	146700166	neural
chr5:175750582-175751082	CPLX2	PBX3	chr5	175750653	175750876	neural
chr5:24622800-24623300	CDH10	TCF12	chr5	24623051	24623300	neural
chr6:48118903-48119403	PTCHD4	ARX	chr6	48119134	48119281	neural
chr6:48118903-48119403	PTCHD4	LHX6	chr6	48119134	48119281	neural
chr6:48118903-48119403	PTCHD4	MEF2C	chr6	48119134	48119281	neural
chr6:11607282-11607782	TMEM170B	RFX3	chr6	11607387	11607782	neural
chr6:162727599-162728099	PRKN	RFX3	chr6	162728028	162728099	neural
chr6:72498777-72499277	RIMS1	TCF12	chr6	72499098	72499248	neural
chr6:72498777-72499277	KCNQ5	TCF12	chr6	72499098	72499248	neural
chr6:55568663-55569163	HMGCLL1	ZBTB20	chr6	55568914	55569163	neural
chr7:8379212-8379712	NXPH1	NFIB	chr7	8379290	8379600	neural
chr7:154620332-154620832	DPP6	PRRX1	chr7	154620332	154620440	neural
chr7:8379212-8379712	NXPH1	SOX6	chr7	8379290	8379600	neural
chr7:27634674-27635174	HIBADH	TCF12	chr7	27634958	27634991	neural
chr7:27634674-27635174	TAX1BP1	TCF12	chr7	27634958	27634991	neural
chr7:8379212-8379712	NXPH1	NFIX	chr7	8379290	8379600	neural
chr7:27940263-27940763	JAZF1	SOX5	chr7	27940705	27940763	neural
chr7:8379212-8379712	NXPH1	ZBTB18	chr7	8379290	8379600	neural
chr8:92102543-92103043	RUNX1T1	MEF2C	chr8	92102772	92103042	neural
chr8:35617384-35617884	UNC5D	NFIB	chr8	35617384	35617406	neural
chr8:135616290-135616790	KHDRBS3	ZBTB18	chr8	135616414	135616679	neural
chr8:17617119-17617619	MTUS1	ZBTB20	chr8	17617582	17617619	neural
chr8:92102543-92103043	RUNX1T1	ZNF385D	chr8	92102772	92103042	neural
chr8:92102543-92103043	RUNX1T1	ZNF704	chr8	92102772	92103042	neural
chr8:92102543-92103043	RUNX1T1	MEF2A	chr8	92102772	92103042	neural
chr8:35617384-35617884	UNC5D	TCF12	chr8	35617384	35617406	neural
chr8:135616290-135616790	KHDRBS3	TCF12	chr8	135616414	135616679	neural
chr8:92102543-92103043	RUNX1T1	ZBTB20	chr8	92102772	92103042	neural
chr9:14531074-14531574	ZDHHC21	BACH1	chr9	14531527	14531574	neural
chr9:23728409-23728909	ELAVL2	MEF2C	chr9	23728811	23728909	neural
chr9:14531074-14531574	ZDHHC21	POU2F1	chr9	14531527	14531574	neural
chr9:106860073-106860573	ZNF462	PRRX1	chr9	106860073	106860259	neural
chr9:14531074-14531574	NFIB	PRRX1	chr9	14531527	14531574	neural
chr9:4214327-4214827	GLIS3	RFX3	chr9	4214327	4214346	neural
chr9:18447656-18448156	ADAMTSL1	NFIX	chr9	18448144	18448156	neural
chr9:14531074-14531574	NFIB	BACH1	chr9	14531527	14531574	neural
chr9:14531074-14531574	NFIB	CUX2	chr9	14531527	14531574	neural
chr9:14531074-14531574	NFIB	LHX6	chr9	14531527	14531574	neural
chr9:14531074-14531574	NFIB	POU6F2	chr9	14531527	14531574	neural
chr9:469792-470292	DOCK8	SOX5	chr9	469792	470020	neural
chr10:11035528-11036028	CELF2	TCF12	chr10	11035697	11036028	neural
chr10:11035528-11036028	CELF2	ZBTB20	chr10	11035697	11036028	neural
chr10:47181198-47181698	GDF10	ZBTB20	chr10	47181198	47181661	neural
chr11:17765305-17765805	SERGEF	MEF2C	chr11	17765373	17765683	neural
chr11:8356990-8357490	STK33	PRRX1	chr11	8357103	8357324	neural
chr11:17765305-17765805	SERGEF	RFX3	chr11	17765373	17765683	neural
chr11:131592686-131593186	NTM	SOX5	chr11	131592914	131593015	neural
chr11:16402455-16402955	SOX6	SOX5	chr11	16402455	16402613	neural
chr11:131592686-131593186	NTM	TCF12	chr11	131592914	131593015	neural
chr11:133663548-133664048	OPCML	ZBTB20	chr11	133663876	133664032	neural
chr12:24230015-24230515	SOX5	NFIA	chr12	24230015	24230396	neural
chr12:24230015-24230515	SOX5	NFIB	chr12	24230015	24230396	neural
chr12:24230015-24230515	SOX5	PRRX1	chr12	24230015	24230396	neural
chr12:86333092-86333592	MGAT4C	RFX3	chr12	86333092	86333262	neural
chr12:99121447-99121947	ANKS1B	SOX5	chr12	99121602	99121932	neural
chr12:89349815-89350315	POC1B	TBL1XR1	chr12	89349815	89350164	neural
chr12:3491420-3491920	PRMT8	NFIA	chr12	3491584	3491600	neural
chr12:24230015-24230515	SOX5	NKX6-2	chr12	24230015	24230396	neural
chr13:66888656-66889156	PCDH9	NFIA	chr13	66888768	66889156	neural
chr13:66888656-66889156	PCDH9	MEF2A	chr13	66888768	66889156	neural
chr13:66888656-66889156	PCDH9	MEF2C	chr13	66888768	66889156	neural
chr14:33596588-33597088	NPAS3	NFIB	chr14	33596588	33596604	neural
chr14:33792630-33793130	NPAS3	NFIB	chr14	33792630	33792837	neural
chr14:33611951-33612451	NPAS3	NFIB	chr14	33611951	33611970	neural
chr14:33026951-33027451	NPAS3	NFIB	chr14	33027135	33027389	neural
chr14:69852759-69853259	SMOC1	PRRX1	chr14	69852759	69852794	neural
chr14:33611951-33612451	NPAS3	SOX5	chr14	33611951	33611970	neural
chr14:33596588-33597088	NPAS3	ZBTB20	chr14	33596588	33596604	neural
chr14:33026951-33027451	NPAS3	ZBTB20	chr14	33027135	33027389	neural
chr14:33792630-33793130	NPAS3	CUX2	chr14	33792630	33792837	neural
chr15:37045848-37046348	MEIS2	RFX3	chr15	37045848	37046182	neural
chr15:37045328-37045828	MEIS2	RFX3	chr15	37045663	37045828	neural
chr15:77557118-77557618	PEAK1	ZBTB20	chr15	77557118	77557448	neural
chr15:60375180-60375680	RORA	CUX2	chr15	60375362	60375650	neural
chr15:60375180-60375680	RORA	TCF12	chr15	60375362	60375650	neural
chr15:71596592-71597092	THSD4	ZBTB20	chr15	71596927	71597092	neural
chr16:65009542-65010042	CDH11	KLF12	chr16	65009817	65009967	neural
chr16:85365790-85366290	GSE1	MEF2C	chr16	85365994	85366290	neural
chr16:82783133-82783633	CDH13	TCF12	chr16	82783133	82783425	neural
chr16:7422302-7422802	RBFOX1	TCF12	chr16	7422517	7422582	neural
chr16:82940600-82941100	CDH13	TCF12	chr16	82940689	82940715	neural
chr16:24433661-24434161	CACNG3	TCF12	chr16	24433661	24433831	neural
chr16:61568882-61569382	CDH8	NFIA	chr16	61568882	61569327	neural
chr17:29677344-29677844	SSH2	ETV6	chr17	29677682	29677832	neural
chr17:29677344-29677844	SSH2	FLI1	chr17	29677682	29677832	neural
chr17:77042935-77043435	MGAT5B	NFIA	chr17	77042935	77043058	neural
chr17:9974113-9974613	GAS7	PRRX1	chr17	9974113	9974393	neural
chr17:76912487-76912987	MGAT5B	TCF12	chr17	76912898	76912987	neural
chr18:33585015-33585515	ASXL3	ZBTB20	chr18	33585161	33585515	neural
chr19:42175663-42176163	GRIK5	TCF12	chr19	42175892	42176163	neural
chr20:37850868-37851368	VSTM2L	PKNOX2	chr20	37851093	37851271	neural
chr20:9474945-9475445	PAK5	RFX4	chr20	9474945	9475383	neural
chr1:186279528-186280028	ODR4	RFX3	chr1	186279929	186279930	neural
chr1:57232899-57233399	DAB1	MEF2A	chr1	57233256	57233257	neural
chr1:109304446-109304946	CELSR2	TCF12	chr1	109304467	109304468	neural
chr2:112138304-112138804	MERTK	TCF12	chr2	112138754	112138755	neural
chr2:230327497-230327997	SP140L	SOX5	chr2	230327619	230327620	neural
chr2:127118399-127118899	BIN1	SOX5	chr2	127118884	127118885	neural
chr2:230327497-230327997	SP100	SOX5	chr2	230327619	230327620	neural
chr4:75468587-75469087	THAP6	ZBTB20	chr4	75469053	75469054	neural
chr4:75468587-75469087	CDKL2	ZBTB20	chr4	75469053	75469054	neural
chr6:162649881-162650381	PACRG	RFX3	chr6	162650307	162650308	neural
chr6:162649881-162650381	PRKN	RFX3	chr6	162650307	162650308	neural
chr6:162649881-162650381	PACRG	TCF12	chr6	162650307	162650308	neural
chr15:49040051-49040551	SECISBP2L	SOX5	chr15	49040528	49040529	neural
chr16:14486541-14487041	PARN	TCF12	chr16	14487021	14487022	neural
chr16:10039373-10039873	GRIN2A	ZBTB20	chr16	10039766	10039767	neural
chr17:42198860-42199360	STAT5B	ETV6	chr17	42199227	42199228	neural
chr1:151281814-151282314	PI4KB	TCF12	chr1	151281814	151282314	neural
chr1:174445782-174446282	RABGAP1L	ZBTB20	chr1	174445782	174446066	neural
chr2:201182743-201183243	CFLAR	ETV6	chr2	201182756	201182815	neural
chr2:201182743-201183243	CFLAR	FLI1	chr2	201182756	201182815	neural
chr2:229107473-229107973	PID1	NFIB	chr2	229107473	229107973	neural
chr3:186961767-186962267	ST6GAL1	ETV6	chr3	186961767	186961871	neural
chr3:425001-425501	CHL1	NFIB	chr3	425001	425501	neural
chr3:135109383-135109883	EPHB1	TCF12	chr3	135109383	135109584	neural
chr3:425001-425501	CHL1	TCF12	chr3	425001	425501	neural
chr4:92303585-92304085	GRID2	KLF12	chr4	92303585	92304085	neural
chr4:92305394-92305894	GRID2	KLF12	chr4	92305394	92305760	neural
chr4:92304878-92305378	GRID2	PBX1	chr4	92304878	92305378	neural
chr4:15148262-15148762	CPEB2	POU2F1	chr4	15148262	15148762	neural
chr4:15147692-15148192	CPEB2	SOX10	chr4	15147692	15148192	neural
chr4:92303585-92304085	GRID2	SOX6	chr4	92303585	92304085	neural
chr4:92304878-92305378	GRID2	FLI1	chr4	92304878	92305378	neural
chr4:92305394-92305894	GRID2	FLI1	chr4	92305394	92305760	neural
chr4:92303585-92304085	GRID2	MEF2A	chr4	92303585	92304085	neural
chr4:92304336-92304836	GRID2	MEF2C	chr4	92304336	92304836	neural
chr4:92304878-92305378	GRID2	MEF2C	chr4	92304878	92305378	neural
chr4:92303585-92304085	GRID2	NFATC2	chr4	92303585	92304085	neural
chr4:173025008-173025508	GALNTL6	TCF12	chr4	173025008	173025171	neural
chr4:92305394-92305894	GRID2	TCF12	chr4	92305394	92305760	neural
chr4:92303585-92304085	GRID2	TCF12	chr4	92303585	92304085	neural
chr4:6076385-6076885	C4orf50	ZBTB20	chr4	6076385	6076885	neural
chr5:170355954-170356454	KCNIP1	TCF12	chr5	170355954	170356329	neural
chr6:167858253-167858753	AFDN	NFIB	chr6	167858253	167858365	neural
chr6:155007022-155007522	TIAM2	MEIS1	chr6	155007022	155007091	neural
chr6:42960445-42960945	BICRAL	ZEB1	chr6	42960445	42960836	neural
chr7:154911964-154912464	DPP6	PBX3	chr7	154911964	154912464	neural
chr7:154911964-154912464	DPP6	PRRX1	chr7	154911964	154912464	neural
chr7:154913636-154914136	DPP6	TCF12	chr7	154913636	154914136	neural
chr7:154912799-154913299	DPP6	TCF12	chr7	154912799	154913299	neural
chr8:10301472-10301972	MSRA	CUX2	chr8	10301472	10301676	neural
chr8:10301472-10301972	MSRA	KLF12	chr8	10301472	10301676	neural
chr8:93846779-93847279	RBM12B	TCF12	chr8	93847203	93847279	neural
chr8:102235696-102236196	NCALD	TCF12	chr8	102235696	102236196	neural
chr8:10301472-10301972	MSRA	TCF12	chr8	10301472	10301676	neural
chr9:91360890-91361390	AUH	TCF12	chr9	91360890	91361390	neural
chr9:17323169-17323669	CNTLN	CUX2	chr9	17323169	17323669	neural
chr9:8571036-8571536	PTPRD	TCF12	chr9	8571036	8571536	neural
chr10:11465347-11465847	CELF2	TCF12	chr10	11465347	11465750	neural
chr10:11465347-11465847	CELF2	ZBTB20	chr10	11465347	11465750	neural
chr11:61850749-61851249	FADS3	CUX2	chr11	61850749	61851249	neural
chr11:61850749-61851249	FTH1	CUX2	chr11	61850749	61851249	neural
chr11:61850749-61851249	FADS3	POU6F2	chr11	61850749	61851249	neural
chr11:61850749-61851249	FTH1	ZBTB18	chr11	61850749	61851249	neural
chr11:83389396-83389896	DLG2	TCF12	chr11	83389396	83389539	neural
chr11:61871084-61871584	FADS3	TCF12	chr11	61871084	61871584	neural
chr11:61871084-61871584	DAGLA	TCF12	chr11	61871084	61871584	neural
chr11:61851268-61851768	FTH1	NFIA	chr11	61851268	61851768	neural
chr11:61850749-61851249	FTH1	NFIA	chr11	61850749	61851249	neural
chr11:61850749-61851249	FTH1	SOX6	chr11	61850749	61851249	neural
chr11:61828711-61829211	FTH1	TCF12	chr11	61828711	61829211	neural
chr11:61850749-61851249	FTH1	TCF12	chr11	61850749	61851249	neural
chr11:18700512-18701012	PTPN5	TCF12	chr11	18700706	18700803	neural
chr12:98883161-98883661	ANKS1B	SOX5	chr12	98883632	98883661	neural
chr13:98345171-98345671	FARP1	RFX3	chr13	98345171	98345233	neural
chr13:98335512-98336012	FARP1	RFX3	chr13	98335512	98336012	neural
chr14:95300948-95301448	CLMN	SOX5	chr14	95300948	95301448	neural
chr15:77029681-77030181	TSPAN3	KLF12	chr15	77029919	77030004	neural
chr16:47780058-47780558	PHKB	TCF12	chr16	47780058	47780558	neural
chr16:47785237-47785737	PHKB	CUX2	chr16	47785237	47785737	neural
chr16:47780058-47780558	PHKB	SREBF2	chr16	47780058	47780558	neural
chr16:58648497-58648997	NDRG4	TCF12	chr16	58648497	58648997	neural
chr17:42198860-42199360	STAT5B	ETV6	chr17	42198932	42199146	neural
chr17:2932875-2933375	RAP1GAP2	TCF12	chr17	2932875	2933355	neural
chr19:52297030-52297530	ZNF528	ETV6	chr19	52297030	52297530	neural
chr20:61524904-61525404	CDH4	NFIB	chr20	61524904	61525404	neural
chr20:61524904-61525404	CDH4	TCF12	chr20	61524904	61525404	neural
chr20:37823781-37824281	VSTM2L	TCF12	chr20	37824220	37824281	neural
chr20:297237-297737	NRSN2	ZBTB20	chr20	297237	297737	neural
chr21:37773088-37773588	KCNJ6	TCF12	chr21	37773088	37773588	neural
chrX:16786042-16786542	RBBP7	PBX3	chrX	16786042	16786164	neural
chrX:103773348-103773848	PLP1	SOX5	chrX	103773348	103773848	neural
chrX:103773348-103773848	PLP1	SOX5	chrX	103773348	103773848	neural
chrX:103774002-103774502	PLP1	SOX5	chrX	103774002	103774502	neural
chrX:103774002-103774502	PLP1	SOX5	chrX	103774002	103774502	neural
