# Supplementary material for: Charting the human-specific properties of gene expression networks in the infant prefrontal cortex
Source: Sci Adv. 2026 Jun 3;12(23):eaea3316. doi: 10.1126/sciadv.aea3316 (PMC13232592; doi:10.1126/sciadv.aea3316)
Supplement: Supplementary file 2 — Data S1 [file sciadv.aea3316_data_s1.zip › csv_resubmission/4_LIANA___ptr_adult.csv]

ligand	receptor	ligand_complex	receptor_complex	source	ligand_avglog2FC	ligand_pvalue_x	ligand_padj_x	ligand_expr	ligand_props	target	receptor_avglog2FC	receptor_pvalue_x	receptor_padj_x	receptor_expr	receptor_props	interaction_avglog2FC	interaction_pvalue_x	interaction_padj_x	interaction_expr	interaction_props	interaction
PTH	VIPR1	PTH	VIPR1	L2/L3	2.99440277250105	0.0169339785362437	0.0461452856192255	0.0474252663552761	0.0755048287971905	OL	0.188738514190574	0.0018564709835171	0.0078361827736578	0.0487589240074158	0.0688405797101449	1.59157064334581	0.0093952247598804	0.0269907341964417	0.0480920970439911	0.0721727042536677	PTH^VIPR1
PTH	PTH2R	PTH	PTH2R	L2/L3	2.99440277250105	0.0169339785362437	0.0461452856192255	0.0474252663552761	0.0755048287971905	OL	0.120943839233642	5.64695931456655e-07	7.37883476663874e-06	0.0908158048987389	0.0978260869565217	1.55767330586735	0.00846727161608758	0.0230763322269961	0.0691205337643623	0.0866654578768561	PTH^PTH2R
PTH	ADCYAP1R1	PTH	ADCYAP1R1	L2/L3	2.99440277250105	0.0169339785362437	0.0461452856192255	0.0474252663552761	0.0755048287971905	IN-PV	-0.0558004870020881	9.40113179412192e-08	2.21306550525369e-06	0.717071235179901	0.608346709470305	1.46930114274948	0.00846703627378082	0.0230737493423654	0.382248252630234	0.341925769133748	PTH^ADCYAP1R1
PTH	ADCYAP1R1	PTH	ADCYAP1R1	L2/L3	2.99440277250105	0.0169339785362437	0.0461452856192255	0.0474252663552761	0.0755048287971905	IN-VIP	-0.125452850754311	2.95446473914534e-18	4.55079896851481e-16	0.563756346702576	0.429769392033543	1.43447496087337	0.00846698926812185	0.023072642809613	0.305590808391571	0.252637110415367	PTH^ADCYAP1R1
PTH	PTH2R	PTH	PTH2R	L2/L3	2.99440277250105	0.0169339785362437	0.0461452856192255	0.0474252663552761	0.0755048287971905	L5/L6	-0.160352414512907	0.001871389829656	0.0090626993263029	0.0632750317454338	0.0953271028037383	1.41702517899407	0.00940268418294985	0.0276039924727642	0.0553501471877098	0.0854159658004644	PTH^PTH2R
PTH	LRP6	PTH	LRP6	L2/L3	2.99440277250105	0.0169339785362437	0.0461452856192255	0.0474252663552761	0.0755048287971905	OL	-0.213684602702338	0.0150557854121712	0.0435639911926195	0.844164609909058	0.605072463768116	1.39035908489936	0.0159948819742074	0.0448546384059225	0.445794939994812	0.340288646282653	PTH^LRP6
FGF1	FGFRL1	FGF1	FGFRL1	OL	1.3081938131958	2.70190421822024e-74	3.13631037419409e-71	0.0586069859564304	0.0543478260869565	L5/L6-CC	1.16397874260361	0.0013926769573755	0.0074581317687591	0.0465463772416115	0.0812807881773399	1.2360862778997	0.00069633847868775	0.00372906588437955	0.0525766834616661	0.0678143071321482	FGF1^FGFRL1
FGF1	FGFRL1	FGF1	FGFRL1	OL	1.3081938131958	2.70190421822024e-74	3.13631037419409e-71	0.0586069859564304	0.0543478260869565	IN-VIP	0.945385236468899	0.0005548432439873	0.0046254923460695	0.0528542511165142	0.050314465408805	1.12678952483235	0.00027742162199365	0.00231274617303475	0.0557306185364723	0.0523311457478808	FGF1^FGFRL1
FGF1	FGFRL1	FGF1	FGFRL1	OL	1.3081938131958	2.70190421822024e-74	3.13631037419409e-71	0.0586069859564304	0.0543478260869565	IN-PV	0.816815166834629	8.92855028345609e-05	0.0007944889833196	0.0469281040132046	0.0545746388443018	1.06250449001521	4.46427514172805e-05	0.0003972444916598	0.0527675449848175	0.0544612324656291	FGF1^FGFRL1
BDNF	DRD4	BDNF	DRD4	L5/L6-CC	-0.298685453223973	0.0034674509105516	0.015952702114792	0.118580624461174	0.160098522167488	OL	2.38727175492397	0.0113562999465945	0.0346189861517576	0.0687774792313576	0.0688405797101449	1.04429315085	0.00741187542857305	0.0252858441332748	0.0936790555715561	0.114469550938816	BDNF^DRD4
FGL1	EGFR	FGL1	EGFR	Microglia	2.05041214158505	0.0001416684766005	0.0016019809147556	0.86132800579071	0.357671957671958	Microglia	-0.0470993425101551	0.0001240097848943	0.001430755299897	0.15450245141983	0.0677248677248677	1.00165639953745	0.0001328391307474	0.0015163681073263	0.507915258407593	0.212698412698413	FGL1^EGFR
SORBS1	ITGA1	SORBS1	ITGA1	L5/L6	0.0403628161565386	0.0011613342643011	0.0117374430063472	1.3305389881134	0.871028037383178	IN-PV	1.85132409772194	0.0004944647705522	0.0058078197399003	0.129586189985275	0.104333868378812	0.945843456939242	0.00082789951742665	0.00877263137312375	0.7300626039505	0.487680952880995	SORBS1^ITGA1
CXCL12	ITGAV	CXCL12	ITGAV	IN-PV	1.56286914580625	1.84069791077254e-09	6.81024820490182e-08	0.057464849203825	0.0642054574638844	IN-SST	0.228568433105661	0.0004705795481913	0.0039471099763547	0.249683663249016	0.210601719197708	0.895718789455955	0.000235290694444605	0.00197358903941837	0.153574258089066	0.137403588330796	CXCL12^ITGAV
CXCL12	GRM7	CXCL12	GRM7	IN-PV	1.56286914580625	1.84069791077254e-09	6.81024820490182e-08	0.057464849203825	0.0642054574638844	Astrocyte	0.223902140899819	5.68730647544587e-11	2.62673601568892e-09	0.355516821146011	0.194312796208531	0.893385643353033	9.487854877635e-10	3.53646090323536e-08	0.206490829586983	0.129259126836208	CXCL12^GRM7
CXCL12	ITGAV	CXCL12	ITGAV	IN-PV	1.56286914580625	1.84069791077254e-09	6.81024820490182e-08	0.057464849203825	0.0642054574638844	L5/L6-CC	0.213273301865052	0.001866215762435	0.0097451521956224	0.17953023314476	0.266009852216749	0.88807122383565	0.000933108801566455	0.00487261014905222	0.118497543036938	0.165107654840317	CXCL12^ITGAV
CD55	ADGRE5	CD55	ADGRE5	OL	-0.0188772919774202	0.0076755748958733	0.0253234583727106	0.470912128686905	0.358695652173913	OL	1.77646514971554	0.0124550425189658	0.0373258259310487	0.347494751214981	0.271739130434783	0.878793928869062	0.0100653087074196	0.0313246421518796	0.409203439950943	0.315217391304348	CD55^ADGRE5
PDGFC	PDGFRB	PDGFC	PDGFRB	OL	0.626941921454319	0.0038653733562284	0.0143476835859011	0.169837757945061	0.152173913043478	L5/L6-CC	1.1160713340696	2.6019303295073e-05	0.0002751068750637	0.0708102881908417	0.125615763546798	0.871506627761961	0.00194569632976174	0.0073113952304824	0.120324023067951	0.138894838295138	PDGFC^PDGFRB
SORBS1	ITGA1	SORBS1	ITGA1	IN-SV2C	-0.135393869738212	0.0001902733627749	0.0020225501176973	0.970862150192261	0.675355450236967	IN-PV	1.85132409772194	0.0004944647705522	0.0058078197399003	0.129586189985275	0.104333868378812	0.857965113991866	0.00034236906666355	0.0039151849287988	0.550224184989929	0.389844659307889	SORBS1^ITGA1
CXCL12	GRM7	CXCL12	GRM7	IN-PV	1.56286914580625	1.84069791077254e-09	6.81024820490182e-08	0.057464849203825	0.0642054574638844	IN-PV	0.126836002230133	0.001087577890707	0.0106686537650938	1.05211806297302	0.677367576243981	0.844852574018191	0.000543789865702455	0.00533436093378792	0.554791450500488	0.370786516853932	CXCL12^GRM7
FGF1	NRP1	FGF1	NRP1	OL	1.3081938131958	2.70190421822024e-74	3.13631037419409e-71	0.0586069859564304	0.0543478260869565	IN-VIP	0.369296325687657	2.88018414424767e-14	2.64119584130172e-12	0.0639245510101318	0.0545073375262055	0.838745069441726	1.44009207212383e-14	1.32059792065086e-12	0.061265766620636	0.054427581806581	FGF1^NRP1
PDGFC	PDGFRB	PDGFC	PDGFRB	OL	0.626941921454319	0.0038653733562284	0.0143476835859011	0.169837757945061	0.152173913043478	L4	0.987409704161963	0.0006606559437698	0.0037743274067571	0.13018661737442	0.197097944377267	0.807175812808141	0.0022630146499991	0.0090610054963291	0.150012195110321	0.174635928710373	PDGFC^PDGFRB
C3	ITGAX	C3	ITGAX	OL	-0.205698237698673	0.0002815143976605	0.0015992283373352	0.173329785466194	0.105072463768116	IN-PV	1.79533366980604	2.31424154850818e-06	3.60965020718345e-05	0.326300173997879	0.274478330658106	0.794817716053683	0.000141914319604504	0.000817662419703517	0.249814987182617	0.189775397213111	C3^ITGAX
CD55	ADGRE5	CD55	ADGRE5	OPC	-0.233085434662584	5.40134127847187e-05	0.0005396641905962	0.11941733956337	0.0721153846153846	OL	1.77646514971554	0.0124550425189658	0.0373258259310487	0.347494751214981	0.271739130434783	0.77168985752648	0.00625452796587526	0.0189327450608224	0.233456045389175	0.171927257525084	CD55^ADGRE5
CXCL12	GRM7	CXCL12	GRM7	IN-PV	1.56286914580625	1.84069791077254e-09	6.81024820490182e-08	0.057464849203825	0.0642054574638844	IN-SV2C	-0.0874788845866324	0.0072183295895908	0.0364781716928332	0.804146587848663	0.514218009478673	0.737695130609808	0.00360916571514435	0.0182391198976576	0.430805712938309	0.289211733471279	CXCL12^GRM7
CXCL12	ITGAV	CXCL12	ITGAV	IN-PV	1.56286914580625	1.84069791077254e-09	6.81024820490182e-08	0.057464849203825	0.0642054574638844	OL	-0.0934855986764166	3.32170233222526e-05	0.0002606220372869	1.06349837779999	0.702898550724638	0.734691773564916	1.66094320100817e-05	0.000130345069884475	0.560481607913971	0.383552004094261	CXCL12^ITGAV
EDIL3	ITGB5	EDIL3	ITGB5	L5/L6	-0.992606338314662	5.99755339666985e-15	8.07352472010808e-13	0.425743579864502	0.433644859813084	Microglia	-0.448949138006407	0.0057948025160355	0.0304070366269503	0.210114300251007	0.0984126984126984	-0.720777738160534	0.00289740125802075	0.0152035183138788	0.317928940057755	0.266028779112891	EDIL3^ITGB5
FGF1	FGFR1	FGF1	FGFR1	OL	1.3081938131958	2.70190421822024e-74	3.13631037419409e-71	0.0586069859564304	0.0543478260869565	L5/L6-CC	0.108123626057316	0.0002789194072197	0.0021062894678825	0.0353401526808739	0.0738916256157636	0.708158719626556	0.00013945970360985	0.00105314473394125	0.0469735711812973	0.06411972585136	FGF1^FGFR1
NGF	TRPV1	NGF	TRPV1	IN-PV	-0.0930042815406731	6.66361773141158e-07	1.23382843844284e-05	0.0510833002626896	0.0561797752808989	Astrocyte	1.49558346693919	0.0013052276416384	0.007648123304054	0.0976169258356094	0.0521327014218009	0.701289592699258	0.000652947001705771	0.00383023079421921	0.0743501111865044	0.0541562383513499	NGF^TRPV1
SLIT2	GPC1	SLIT2	GPC1	Microglia	0.544385374561721	0.0005923961002632	0.0051404392131793	0.334362149238586	0.154497354497354	L5/L6	0.80929128466947	0.0001172861514441	0.0011067751593258	0.704975128173828	0.672897196261682	0.676838329615596	0.00035484112585365	0.00312360718625255	0.519668638706207	0.413697275379518	SLIT2^GPC1
CXCL12	GRM7	CXCL12	GRM7	IN-PV	1.56286914580625	1.84069791077254e-09	6.81024820490182e-08	0.057464849203825	0.0642054574638844	L5/L6	-0.22847650653148	2.12878533571897e-05	0.0005369201976295	0.581638753414154	0.497196261682243	0.667196319637384	1.06448470275503e-05	0.000268494150055774	0.319551795721054	0.280700859573064	CXCL12^GRM7
FGF1	FGFRL1	FGF1	FGFRL1	L4	0.160757207032084	0.0001327330774192	0.0009787725992853	0.0491616390645504	0.0834340991535671	L5/L6-CC	1.16397874260361	0.0013926769573755	0.0074581317687591	0.0465463772416115	0.0812807881773399	0.662367974817847	0.00076270501739735	0.0042184521840222	0.0478540062904358	0.0823574436654535	FGF1^FGFRL1
OLFM2	ROBO2	OLFM2	ROBO2	L5/L6-CC	-0.855352989529778	0.0021524652445322	0.0106217263986606	0.0856477096676826	0.160098522167488	Microglia	-0.462886829023801	1.15124844456522e-37	9.98980689765617e-35	2.42622685432434	0.794708994708995	-0.659119909276789	0.0010762326222661	0.0053108631993303	1.25593733787537	0.477403758438241	OLFM2^ROBO2
POSTN	PTK7	POSTN	PTK7	L5/L6-CC	0.93505573924926	1.65801813585043e-23	5.4695254938146e-21	0.696297824382782	0.620689655172414	IN-VIP	0.380402715190854	0.0113408416029705	0.049315402082966	0.120858520269394	0.10272536687631	0.657729227220057	0.00567042080148525	0.024657701041483	0.408578157424927	0.361707511024362	POSTN^PTK7
PDGFA	PDGFRB	PDGFA	PDGFRB	Astrocyte	0.177124305254396	0.0044594625772959	0.0204067251795918	0.146278128027916	0.0853080568720379	L5/L6-CC	1.1160713340696	2.6019303295073e-05	0.0002751068750637	0.0708102881908417	0.125615763546798	0.646597819661999	0.00224274094029549	0.0103409160273277	0.108544208109379	0.105461910209418	PDGFA^PDGFRB
FGF1	FGFRL1	FGF1	FGFRL1	IN-PV	0.11984273285223	2.62167104199651e-05	0.0002855730649801	0.0531953983008861	0.0626003210272873	L5/L6-CC	1.16397874260361	0.0013926769573755	0.0074581317687591	0.0465463772416115	0.0812807881773399	0.64191073772792	0.000709446833897733	0.0038718524168696	0.0498708859086037	0.0719405546023136	FGF1^FGFRL1
LRIG1	EGFR	LRIG1	EGFR	Microglia	1.32813325750535	3.28089135157535e-09	1.46989281829953e-07	0.893092811107635	0.37989417989418	Microglia	-0.0470993425101551	0.0001240097848943	0.001430755299897	0.15450245141983	0.0677248677248677	0.640516957497597	6.20065328928258e-05	0.000715451144589415	0.523797631263733	0.223809523809524	LRIG1^EGFR
SLITRK5	PTPRD	SLITRK5	PTPRD	OL	-1.07420518531036	6.24775785337325e-30	1.14509344375773e-27	0.167948707938194	0.159420289855073	L5/L6-CC	-0.198164056068791	1.12502637037313e-06	2.00988753685809e-05	3.37583065032959	1.0	-0.636184620689575	5.62513185186564e-07	1.00494376842905e-05	1.77188968658447	0.579710144927536	SLITRK5^PTPRD
PTN	ALK	PTN	ALK	OL	0.588995568063652	2.38005466503985e-33	5.29030448631306e-31	0.15936978161335	0.155797101449275	L5/L6-CC	0.672584819027933	3.40216641189564e-17	5.7683077250919e-15	0.0700508505105972	0.11576354679803	0.630790193545792	1.70108320594782e-17	2.88415386254595e-15	0.114710316061974	0.135780324123653	PTN^ALK
FGF1	EGFR	FGF1	EGFR	OL	1.3081938131958	2.70190421822024e-74	3.13631037419409e-71	0.0586069859564304	0.0543478260869565	Microglia	-0.0470993425101551	0.0001240097848943	0.001430755299897	0.15450245141983	0.0677248677248677	0.63054723534282	6.200489244715e-05	0.0007153776499485	0.106554716825485	0.0610363469059121	FGF1^EGFR
RARRES1	NRP2	RARRES1	NRP2	L2/L3	0.438787913754669	8.93659322792846e-06	8.05954593351833e-05	0.0314336605370045	0.0535557506584724	OL	0.821235667765924	4.700765654805e-22	4.79111207763393e-20	0.850878298282623	0.579710144927536	0.630011790760297	4.46829661396423e-06	4.02977296675917e-05	0.441155970096588	0.316632947793004	RARRES1^NRP2
CD55	ADGRE5	CD55	ADGRE5	Microglia	-0.548816005523799	7.33278215589438e-26	3.02238948510577e-23	0.357802182435989	0.164021164021164	OL	1.77646514971554	0.0124550425189658	0.0373258259310487	0.347494751214981	0.271739130434783	0.613824572095872	0.0062275212594829	0.0186629129655244	0.352648466825485	0.217880147227973	CD55^ADGRE5
SLIT2	GPC1	SLIT2	GPC1	Microglia	0.544385374561721	0.0005923961002632	0.0051404392131793	0.334362149238586	0.154497354497354	IN-PV	0.671128667162271	7.16309026778454e-05	0.0006655731914268	0.604971349239349	0.531300160513644	0.607757020861996	0.000332013501470523	0.00290300620230305	0.469666749238968	0.342898757505499	SLIT2^GPC1
PTN	ALK	PTN	ALK	OL	0.588995568063652	2.38005466503985e-33	5.29030448631306e-31	0.15936978161335	0.155797101449275	IN-PV	0.596533300622884	6.81440729924793e-18	2.95423485331562e-15	0.870062828063965	0.62760834670947	0.592764434343268	3.40720364962397e-18	1.47711742665781e-15	0.514716327190399	0.391702724079373	PTN^ALK
PDGFA	PDGFRB	PDGFA	PDGFRB	Astrocyte	0.177124305254396	0.0044594625772959	0.0204067251795918	0.146278128027916	0.0853080568720379	L4	0.987409704161963	0.0006606559437698	0.0037743274067571	0.13018661737442	0.197097944377267	0.582267004708179	0.00256005926053285	0.0120905262931745	0.138232380151749	0.141203000624653	PDGFA^PDGFRB
POSTN	ITGAV	POSTN	ITGAV_ITGB5	L5/L6-CC	0.93505573924926	1.65801813585043e-23	5.4695254938146e-21	0.696297824382782	0.620689655172414	IN-SST	0.228568433105661	0.0004705795481913	0.0039471099763547	0.249683663249016	0.210601719197708	0.581812086177461	0.00023528977409565	0.00197355498817735	0.472990751266479	0.415645687185061	POSTN^ITGAV_ITGB5
CALM1	TRPC3	CALM1	TRPC3	L5/L6	-0.239015447846225	9.88550959677327e-05	0.0008006702321468	1.06796205043793	0.813084112149533	L5/L6	-0.924090732874602	6.54299575392981e-07	1.3957081818917e-05	0.0815883800387383	0.11214953271028	-0.581553090360414	4.97546977715629e-05	0.000407313656982858	0.574775218963623	0.462616822429906	CALM1^TRPC3
EFNB2	GRM1	EFNB2	GRM1	IN-PV	-0.15463144733074	0.0001686271149272	0.001348091123493	0.0679644867777824	0.0770465489566613	L5/L6	-0.994148878910972	1.25216835267527e-30	1.23609885881593e-27	0.445342391729355	0.422429906542056	-0.574390163120856	8.43135574636e-05	0.0006740455617465	0.256653428077698	0.249738227749359	EFNB2^GRM1
CD55	ADGRE5	CD55	ADGRE5	Astrocyte	-0.62814266351072	9.47608990315577e-24	2.3537682822863e-21	0.0995652601122856	0.0568720379146919	OL	1.77646514971554	0.0124550425189658	0.0373258259310487	0.347494751214981	0.271739130434783	0.574161243102412	0.0062275212594829	0.0186629129655244	0.223530009388924	0.164305584174737	CD55^ADGRE5
OLFM2	ROBO2	OLFM2	ROBO2	L5/L6	-0.684502151796736	0.0081015242679089	0.029438761241167	0.228673040866852	0.267289719626168	Microglia	-0.462886829023801	1.15124844456522e-37	9.98980689765617e-35	2.42622685432434	0.794708994708995	-0.573694490410268	0.00405076213395445	0.0147193806205835	1.32744991779327	0.530999357167582	OLFM2^ROBO2
CALM1	TRPC3	CALM1	TRPC3	IN-PV	-0.216969495728403	0.0003268648016103	0.0023421672568117	0.868898510932922	0.68860353130016	L5/L6	-0.924090732874602	6.54299575392981e-07	1.3957081818917e-05	0.0815883800387383	0.11214953271028	-0.570530114301503	0.000163759550592846	0.00117806216931531	0.475243449211121	0.40037653200522	CALM1^TRPC3
SLITRK5	PTPRD	SLITRK5	PTPRD	OL	-1.07420518531036	6.24775785337325e-30	1.14509344375773e-27	0.167948707938194	0.159420289855073	L2/L3	-0.0657351463313708	0.0021621140388067	0.0085268641414323	3.34469127655029	0.996488147497805	-0.569970165820865	0.00108105701940335	0.00426343207071615	1.75631999969482	0.577954218676439	SLITRK5^PTPRD
POSTN	PTK7	POSTN	PTK7	L5/L6-CC	0.93505573924926	1.65801813585043e-23	5.4695254938146e-21	0.696297824382782	0.620689655172414	IN-SV2C	0.202184579417651	0.0050140342069585	0.0275576135319044	0.107226520776749	0.0995260663507109	0.568620159333455	0.00250701710347925	0.0137788067659522	0.401762187480927	0.360107860761562	POSTN^PTK7
SLITRK5	PTPRD	SLITRK5	PTPRD	OL	-1.07420518531036	6.24775785337325e-30	1.14509344375773e-27	0.167948707938194	0.159420289855073	L4	-0.0469894382599356	0.0016455072886181	0.0080451717072103	3.89210629463196	0.998790810157195	-0.560597311785147	0.00082275364430905	0.00402258585360515	2.03002738952637	0.579105550006134	SLITRK5^PTPRD
NTN1	UNC5B	NTN1	UNC5B	IN-PV	0.211633064734092	0.0028978439050393	0.0222462615966302	0.0628502666950226	0.0658105939004815	L5/L6-CC	0.901123650708019	0.0066386387532073	0.026873075559069	0.157040908932686	0.233990147783251	0.556378357721056	0.0047682413291233	0.0245596685778496	0.109945587813854	0.149900370841866	NTN1^UNC5B
FGF1	FGFRL1	FGF1	FGFRL1	L4	0.160757207032084	0.0001327330774192	0.0009787725992853	0.0491616390645504	0.0834340991535671	IN-VIP	0.945385236468899	0.0005548432439873	0.0046254923460695	0.0528542511165142	0.050314465408805	0.553071221750492	0.00034378816070325	0.0028021324726774	0.0510079450905323	0.0668742822811861	FGF1^FGFRL1
DRAXIN	DCC	DRAXIN	DCC	IN-SV2C	1.24352629986358	7.1653512660472e-19	1.36101494515087e-16	0.0502886399626732	0.0545023696682465	L4	-0.151282368715957	6.99453443553584e-05	0.000567812081424	1.9268946647644	0.827085852478839	0.546121965573813	3.49726721776796e-05	0.000283906040712068	0.98859167098999	0.440794111073543	DRAXIN^DCC
EDIL3	ITGAV	EDIL3	ITGAV	L5/L6	-0.992606338314662	5.99755339666985e-15	8.07352472010808e-13	0.425743579864502	0.433644859813084	OL	-0.0934855986764166	3.32170233222526e-05	0.0002606220372869	1.06349837779999	0.702898550724638	-0.543045968495539	1.66085116641251e-05	0.000130311019047126	0.744620978832245	0.568271705268861	EDIL3^ITGAV
FGF1	FGFRL1	FGF1	FGFRL1	IN-PV	0.11984273285223	2.62167104199651e-05	0.0002855730649801	0.0531953983008861	0.0626003210272873	IN-VIP	0.945385236468899	0.0005548432439873	0.0046254923460695	0.0528542511165142	0.050314465408805	0.532613984660564	0.000290529977203633	0.0024555327055248	0.0530248247087002	0.0564573932180462	FGF1^FGFRL1
EDIL3	ITGB5	EDIL3	ITGB5	L5/L6	-0.992606338314662	5.99755339666985e-15	8.07352472010808e-13	0.425743579864502	0.433644859813084	IN-PV	-0.0689340086268361	0.0012041709596317	0.0067625975710886	0.050226379185915	0.0593900481540931	-0.530770173470749	0.000602085479818849	0.00338129878594798	0.237984985113144	0.246517453983589	EDIL3^ITGB5
CALM1	TRPC3	CALM1	TRPC3	L2/L3	-0.137290575607057	0.0010116146830094	0.0045409961969757	1.18265569210052	0.881474978050922	L5/L6	-0.924090732874602	6.54299575392981e-07	1.3957081818917e-05	0.0815883800387383	0.11214953271028	-0.53069065424083	0.000506134491292397	0.00227747663939731	0.632122039794922	0.496812255380601	CALM1^TRPC3
CALM1	TRPC3	CALM1	TRPC3	L5/L6-CC	-0.130382713456595	0.0001061638718264	0.0009541220957774	1.20937442779541	0.940886699507389	L5/L6	-0.924090732874602	6.54299575392981e-07	1.3957081818917e-05	0.0815883800387383	0.11214953271028	-0.527236723165599	5.34090857008965e-05	0.000484039588798159	0.645481407642365	0.526518116108835	CALM1^TRPC3
ANOS1	SDC2	ANOS1	SDC2	Astrocyte	-0.888086026473232	0.0043740673540435	0.0200972262276471	0.176000446081161	0.104265402843602	IN-SST	-0.16133486667021	0.0004537813052442	0.0038267758451396	0.0658206269145012	0.0616045845272206	-0.524710446571721	0.00241392432964385	0.0119620010363933	0.120910540223122	0.0829349936854113	ANOS1^SDC2
RARRES1	NRP2	RARRES1	NRP2	L5/L6	0.225411596091042	0.0001949204253778	0.003032051530598	0.035650622099638	0.0598130841121495	OL	0.821235667765924	4.700765654805e-22	4.79111207763393e-20	0.850878298282623	0.579710144927536	0.523323631928483	9.74602126889e-05	0.001516025765299	0.443264454603195	0.319761614519843	RARRES1^NRP2
SLIT2	GPC1	SLIT2	GPC1	Microglia	0.544385374561721	0.0005923961002632	0.0051404392131793	0.334362149238586	0.154497354497354	IN-SV2C	0.500437898404941	1.15643437050302e-06	2.56307220786296e-05	0.636608719825745	0.542654028436019	0.522411636483331	0.000296776267316851	0.00258303496762896	0.485485434532166	0.348575691466687	SLIT2^GPC1
SLITRK5	PTPRD	SLITRK5	PTPRD	OL	-1.07420518531036	6.24775785337325e-30	1.14509344375773e-27	0.167948707938194	0.159420289855073	L5/L6	0.030961784064475	2.58428187100948e-06	3.67498337736509e-05	3.79000306129456	1.0	-0.521621700622942	1.29214093550474e-06	1.83749168868255e-05	1.97897589206696	0.579710144927536	SLITRK5^PTPRD
CALM1	KCNQ1	CALM1	KCNQ1	L5/L6	-0.239015447846225	9.88550959677327e-05	0.0008006702321468	1.06796205043793	0.813084112149533	L5/L6-CC	-0.79461319633019	0.0098427367533911	0.0356698240232981	0.0325219742953777	0.0640394088669951	-0.516814322088208	0.00497079592467942	0.0182352471277225	0.550242006778717	0.438561760508264	CALM1^KCNQ1
WNT3	ROR2	WNT3	ROR2	L5/L6-CC	0.742891105841076	1.98408709862321e-20	5.14491291323869e-18	0.0307426434010267	0.0517241379310345	IN-SST	0.290503591160785	0.003826521394828	0.0210578028481314	0.0735707581043243	0.0730659025787966	0.516697348500931	0.001913260697414	0.0105289014240657	0.0521567016839981	0.0623950202549155	WNT3^ROR2
COL4A1	ITGAV	COL4A1	ITGAV_ITGB8	L5/L6	0.804242221563686	3.94546537501652e-14	4.49403681081209e-12	0.0701002776622772	0.104672897196262	IN-SST	0.228568433105661	0.0004705795481913	0.0039471099763547	0.249683663249016	0.210601719197708	0.516405327334674	0.000235289774115377	0.00197355499042437	0.159891963005066	0.157637308196985	COL4A1^ITGAV_ITGB8
VEGFC	ITGA9	VEGFC	ITGA9	L5/L6-CC	-0.908115203631998	1.13764132527421e-26	5.77367557721856e-24	0.0330051630735397	0.0591133004926108	L5/L6-CC	-0.111826047548341	7.48285584739318e-09	2.45251295831011e-07	0.322656393051148	0.440886699507389	-0.509970625590169	3.74142792369659e-09	1.22625647915505e-07	0.177830785512924	0.25	VEGFC^ITGA9
COL4A1	ITGAV	COL4A1	ITGAV_ITGB8	L5/L6	0.804242221563686	3.94546537501652e-14	4.49403681081209e-12	0.0701002776622772	0.104672897196262	L5/L6-CC	0.213273301865052	0.001866215762435	0.0097451521956224	0.17953023314476	0.266009852216749	0.508757761714369	0.000933107881237227	0.00487257610005822	0.124815255403519	0.185341374706505	COL4A1^ITGAV_ITGB8
SLIT2	ROBO2	SLIT2	ROBO2	L5/L6-CC	-0.554186032681896	1.19986955561326e-05	0.0001517740306608	0.353824645280838	0.428571428571428	Microglia	-0.462886829023801	1.15124844456522e-37	9.98980689765617e-35	2.42622685432434	0.794708994708995	-0.508536430852848	5.99934777806631e-06	7.58870153304e-05	1.39002573490143	0.611640211640212	SLIT2^ROBO2
CALM1	KCNQ1	CALM1	KCNQ1	IN-PV	-0.216969495728403	0.0003268648016103	0.0023421672568117	0.868898510932922	0.68860353130016	L5/L6-CC	-0.79461319633019	0.0098427367533911	0.0356698240232981	0.0325219742953777	0.0640394088669951	-0.505791346029297	0.0050848007775007	0.0190059956400549	0.450710237026215	0.376321470083578	CALM1^KCNQ1
PTN	SDC3	PTN	SDC3	OL	0.588995568063652	2.38005466503985e-33	5.29030448631306e-31	0.15936978161335	0.155797101449275	IN-SV2C	0.415980713428033	1.63902783232389e-06	3.49911782186457e-05	0.0685414373874664	0.0758293838862559	0.502488140745842	8.19513916161944e-07	1.74955891093228e-05	0.113955609500408	0.115813242667766	PTN^SDC3
COL5A1	SDC3	COL5A1	SDC3	IN-VIP	-0.896587656563008	2.34216572054946e-23	6.41363046477128e-21	0.159197509288788	0.117400419287212	L5/L6-CC	-0.105179150683557	1.30915253268144e-05	0.0001548837781193	0.0423477217555046	0.083743842364532	-0.500883403623283	6.54576266340721e-06	7.744188905965e-05	0.100772619247436	0.100572130825872	COL5A1^SDC3
FGF1	FGFRL1	FGF1	FGFRL1	L5/L6-CC	-0.162987420645419	3.24749804061762e-10	1.27535176027668e-08	0.0432707816362381	0.0812807881773399	L5/L6-CC	1.16397874260361	0.0013926769573755	0.0074581317687591	0.0465463772416115	0.0812807881773399	0.500495660979095	0.000696338641062652	0.00372907226113835	0.0449085794389248	0.0812807881773399	FGF1^FGFRL1
POSTN	PTK7	POSTN	PTK7	L5/L6-CC	0.93505573924926	1.65801813585043e-23	5.4695254938146e-21	0.696297824382782	0.620689655172414	OL	0.0578297051131723	0.0045183681552289	0.0163305283230156	0.0393936708569527	0.0543478260869565	0.496442722181216	0.00225918407761445	0.0081652641615078	0.367845743894577	0.337518740629685	POSTN^PTK7
FGF1	FGFRL1	FGF1	FGFRL1	L4	0.160757207032084	0.0001327330774192	0.0009787725992853	0.0491616390645504	0.0834340991535671	IN-PV	0.816815166834629	8.92855028345609e-05	0.0007944889833196	0.0469281040132046	0.0545746388443018	0.488786186933357	0.00011100929012688	0.00088663079130245	0.0480448715388775	0.0690043689989344	FGF1^FGFRL1
PDGFA	PDGFRB	PDGFA	PDGFRB	L5/L6	-0.142185513037621	1.29219178631915e-05	0.0001446569370435	0.083720438182354	0.125233644859813	L5/L6-CC	1.1160713340696	2.6019303295073e-05	0.0002751068750637	0.0708102881908417	0.125615763546798	0.486942910515991	1.94706105791323e-05	0.0002098819060536	0.0772653669118881	0.125424704203306	PDGFA^PDGFRB
AGT	LRP2	AGT	LRP2	OL	0.301216891589606	0.0014697712367148	0.0064583386372073	0.0636641830205917	0.0543478260869565	L5/L6	0.67218593530771	0.0075715997836378	0.0336370437826276	0.077888198196888	0.106542056074766	0.486701413448658	0.0045206855101763	0.0200476912099175	0.0707761943340302	0.0804449410808614	AGT^LRP2
FGF1	FGFRL1	FGF1	FGFRL1	L5/L6	-0.195845202838152	0.0010926162697924	0.0058601866676823	0.0653005540370941	0.0822429906542056	L5/L6-CC	1.16397874260361	0.0013926769573755	0.0074581317687591	0.0465463772416115	0.0812807881773399	0.484066769882729	0.00124264661358395	0.0066591592182207	0.0559234656393528	0.0817618894157728	FGF1^FGFRL1
LAMB3	CD151	LAMB3	CD151	L4	0.706086414340792	0.000642122814547	0.003690591186627	0.0355054065585136	0.0580411124546554	L4	0.250502864357144	2.9016429632114e-05	0.0002695588494646	0.0678653940558434	0.11124546553809	0.478294639348968	0.000335569622089557	0.0019800750180458	0.0516854003071785	0.0846432889963724	LAMB3^CD151
SEMA5B	PLXNA3	SEMA5B	PLXNA3	Microglia	-0.89139308257739	7.46719999164837e-28	3.41977017395296e-25	0.115702837705612	0.0560846560846561	L4	-0.0567908401303301	0.0040853012923368	0.0167878628182847	0.0800636038184166	0.122128174123337	-0.47409196135386	0.0020426506461684	0.00839393140914235	0.0978832244873047	0.0891064151039967	SEMA5B^PLXNA3
FGF1	FGFRL1	FGF1	FGFRL1	IN-PV	0.11984273285223	2.62167104199651e-05	0.0002855730649801	0.0531953983008861	0.0626003210272873	IN-PV	0.816815166834629	8.92855028345609e-05	0.0007944889833196	0.0469281040132046	0.0545746388443018	0.468328949843429	5.7751106627263e-05	0.00054003102414985	0.0500617511570454	0.0585874799357946	FGF1^FGFRL1
LAMB3	ITGAV	LAMB3	ITGAV_ITGB8	L4	0.706086414340792	0.000642122814547	0.003690591186627	0.0355054065585136	0.0580411124546554	IN-SST	0.228568433105661	0.0004705795481913	0.0039471099763547	0.249683663249016	0.210601719197708	0.467327423723226	0.00055635118136915	0.00381885058149085	0.142594531178474	0.134321415826182	LAMB3^ITGAV_ITGB8
CALM1	KCNQ1	CALM1	KCNQ1	L2/L3	-0.137290575607057	0.0010116146830094	0.0045409961969757	1.18265569210052	0.881474978050922	L5/L6-CC	-0.79461319633019	0.0098427367533911	0.0356698240232981	0.0325219742953777	0.0640394088669951	-0.465951885968624	0.00542717571820025	0.0201054101101369	0.607588827610016	0.472757193458959	CALM1^KCNQ1
OLFM2	ROBO2	OLFM2	ROBO2	L5/L6-CC	-0.855352989529778	0.0021524652445322	0.0106217263986606	0.0856477096676826	0.160098522167488	IN-PV	-0.0726286185929285	1.45948567334071e-05	0.0003364577976931	2.35960626602173	0.87800963081862	-0.463990804061353	0.0010835300506328	0.00547909209817685	1.22262704372406	0.519054076493054	OLFM2^ROBO2
CALM1	KCNQ1	CALM1	KCNQ1	L5/L6-CC	-0.130382713456595	0.0001061638718264	0.0009541220957774	1.20937442779541	0.940886699507389	L5/L6-CC	-0.79461319633019	0.0098427367533911	0.0356698240232981	0.0325219742953777	0.0640394088669951	-0.462497954893393	0.00497445031260875	0.0183119730595377	0.620948195457458	0.502463054187192	CALM1^KCNQ1
COL5A1	SDC3	COL5A1	SDC3	IN-VIP	-0.896587656563008	2.34216572054946e-23	6.41363046477128e-21	0.159197509288788	0.117400419287212	L2/L3	-0.024638144805888	6.70590321951777e-08	1.05926536370496e-06	0.118828117847443	0.177348551360843	-0.460612900684448	3.35295160975888e-08	5.29632681852481e-07	0.139012813568115	0.147374485324027	COL5A1^SDC3
LAMB3	ITGAV	LAMB3	ITGAV_ITGB8	L4	0.706086414340792	0.000642122814547	0.003690591186627	0.0355054065585136	0.0580411124546554	L5/L6-CC	0.213273301865052	0.001866215762435	0.0097451521956224	0.17953023314476	0.266009852216749	0.459679858102922	0.001254169288491	0.0067178716911247	0.107517823576927	0.162025482335702	LAMB3^ITGAV_ITGB8
PDGFC	PDGFRB	PDGFC	PDGFRB	OL	0.626941921454319	0.0038653733562284	0.0143476835859011	0.169837757945061	0.152173913043478	L5/L6	0.288442283211306	3.66359721359834e-12	2.76464023723397e-10	0.0485993288457394	0.0841121495327103	0.457692102332812	0.001932686679946	0.00717384193118256	0.109218545258045	0.118143031288094	PDGFC^PDGFRB
TPH1	HTR4	TPH1	HTR4	L4	0.242054634739571	0.0100828568950937	0.0347374409417583	0.0300808716565371	0.0519951632406288	OL	0.67227469119834	0.0025578119289584	0.0102263533187253	0.0644100457429886	0.0797101449275362	0.457164662968956	0.00632033441202605	0.0224818971302418	0.0472454577684402	0.0658526540840825	TPH1^HTR4
POSTN	PTK7	POSTN	PTK7	L5/L6-CC	0.93505573924926	1.65801813585043e-23	5.4695254938146e-21	0.696297824382782	0.620689655172414	IN-SST	-0.0208665362261797	5.04258614273391e-05	0.0006265405562527	0.100086636841297	0.0988538681948424	0.45709460151154	2.52129307136696e-05	0.00031327027812635	0.398192226886749	0.359771761683628	POSTN^PTK7
SEMA5B	PLXNA3	SEMA5B	PLXNA3	Microglia	-0.89139308257739	7.46719999164837e-28	3.41977017395296e-25	0.115702837705612	0.0560846560846561	L5/L6	-0.00271785659061313	0.0003173641976676	0.0025447853918579	0.14567731320858	0.190654205607477	-0.447055469584002	0.0001586820988338	0.00127239269592895	0.130690068006516	0.123369430846066	SEMA5B^PLXNA3
SEMA5B	PLXNA1	SEMA5B	PLXNA1	Microglia	-0.89139308257739	7.46719999164837e-28	3.41977017395296e-25	0.115702837705612	0.0560846560846561	L4	0.0047367816513828	0.0016557430870765	0.0080882943620933	0.217809796333313	0.318016928657799	-0.443328150463004	0.00082787154353825	0.00404414718104665	0.166756317019463	0.187050792371228	SEMA5B^PLXNA1
SLIT1	ROBO2	SLIT1	ROBO2	L5/L6	-0.416518572036355	6.92583554595966e-15	9.25302043730505e-13	0.856944143772125	0.674766355140187	Microglia	-0.462886829023801	1.15124844456522e-37	9.98980689765617e-35	2.42622685432434	0.794708994708995	-0.439702700530078	3.46291777297983e-15	4.62651021865252e-13	1.64158546924591	0.734737674924591	SLIT1^ROBO2
VEGFC	FLT1	VEGFC	FLT1	L5/L6-CC	-0.908115203631998	1.13764132527421e-26	5.77367557721856e-24	0.0330051630735397	0.0591133004926108	IN-PV	0.0306156795932498	9.66695070491254e-07	1.6930451638346e-05	0.149576798081398	0.160513643659711	-0.438749762019374	4.83347535245627e-07	8.46522581917298e-06	0.0912909805774689	0.109813472076161	VEGFC^FLT1
POSTN	ITGB5	POSTN	ITGAV_ITGB5	L5/L6-CC	0.93505573924926	1.65801813585043e-23	5.4695254938146e-21	0.696297824382782	0.620689655172414	IN-PV	-0.0689340086268361	0.0012041709596317	0.0067625975710886	0.050226379185915	0.0593900481540931	0.433060865311212	0.00060208547981585	0.0033812987855443	0.373262107372284	0.340039851663254	POSTN^ITGAV_ITGB5
VEGFC	CCBE1	VEGFC	CCBE1	L5/L6-CC	-0.908115203631998	1.13764132527421e-26	5.77367557721856e-24	0.0330051630735397	0.0591133004926108	IN-PV	0.0457488509266046	0.0032639819486857	0.0243038961226807	0.0640855878591537	0.0626003210272873	-0.431183176352697	0.00163199097434285	0.0121519480613404	0.0485453754663467	0.0608568107599491	VEGFC^CCBE1
COL5A1	SDC3	COL5A1	SDC3	IN-VIP	-0.896587656563008	2.34216572054946e-23	6.41363046477128e-21	0.159197509288788	0.117400419287212	L4	0.0347686188827962	1.3274385332258e-05	0.0001376022066557	0.0574617646634579	0.090689238210399	-0.430909518840106	6.63719266612899e-06	6.880110332785e-05	0.108329638838768	0.104044828748805	COL5A1^SDC3
TPH1	HTR4	TPH1	HTR4	L5/L6-CC	0.188525267039406	0.00579701226965	0.0240627865703248	0.0257298350334168	0.0517241379310345	OL	0.67227469119834	0.0025578119289584	0.0102263533187253	0.0644100457429886	0.0797101449275362	0.430399979118873	0.0041774120993042	0.0171445699445251	0.0450699403882027	0.0657171414292853	TPH1^HTR4
EFNA5	EPHA4	EFNA5	EPHA4	Astrocyte	-0.377272983172733	7.07431077230977e-05	0.0006845109824722	0.436227113008499	0.234597156398104	L5/L6	-0.483134406411172	3.69731371502407e-21	1.03807519775352e-18	0.48235148191452	0.444859813084112	-0.430203694791952	3.53715538615489e-05	0.0003422554912361	0.459289312362671	0.339728484741108	EFNA5^EPHA4
SEMA3F	NRP2	SEMA3F	NRP2_PLXNA2	IN-SV2C	0.0377689580570861	0.0003560159246012	0.0033858996965823	0.0822343379259109	0.0876777251184834	OL	0.821235667765924	4.700765654805e-22	4.79111207763393e-20	0.850878298282623	0.579710144927536	0.429502312911505	0.0001780079623006	0.00169294984829115	0.466556310653687	0.33369393502301	SEMA3F^NRP2_PLXNA2
SEMA3F	NRP2	SEMA3F	NRP2_PLXNA1	IN-SV2C	0.0377689580570861	0.0003560159246012	0.0033858996965823	0.0822343379259109	0.0876777251184834	OL	0.821235667765924	4.700765654805e-22	4.79111207763393e-20	0.850878298282623	0.579710144927536	0.429502312911505	0.0001780079623006	0.00169294984829115	0.466556310653687	0.33369393502301	SEMA3F^NRP2_PLXNA1
SEMA3F	NRP2	SEMA3F	NRP2_PLXNA3	IN-SV2C	0.0377689580570861	0.0003560159246012	0.0033858996965823	0.0822343379259109	0.0876777251184834	OL	0.821235667765924	4.700765654805e-22	4.79111207763393e-20	0.850878298282623	0.579710144927536	0.429502312911505	0.0001780079623006	0.00169294984829115	0.466556310653687	0.33369393502301	SEMA3F^NRP2_PLXNA3
NGF	TRPV1	NGF	TRPV1	IN-PV	-0.0930042815406731	6.66361773141158e-07	1.23382843844284e-05	0.0510833002626896	0.0561797752808989	IN-SST	0.948317097731212	4.04991007772637e-05	0.000520739388321	0.124749027192593	0.123209169054441	0.427656408095269	2.05827312752024e-05	0.000266538836352714	0.0879161655902863	0.0896944721676701	NGF^TRPV1
COL5A1	SDC3	COL5A1	SDC3	IN-VIP	-0.896587656563008	2.34216572054946e-23	6.41363046477128e-21	0.159197509288788	0.117400419287212	OPC	0.0475169126863679	0.004679915506904	0.0215618775135042	0.238770112395287	0.134615384615385	-0.42453537193832	0.002339957753452	0.0107809387567521	0.198983818292618	0.126007901951298	COL5A1^SDC3
CALM1	TRPC3	CALM1	TRPC3	L5/L6-CC	-0.130382713456595	0.0001061638718264	0.0009541220957774	1.20937442779541	0.940886699507389	OPC	0.978842161079401	0.0048151731770867	0.0220633396398484	0.187441557645798	0.115384615384615	0.424229723811403	0.00246066852445655	0.0115087308678129	0.698408007621765	0.528135657446002	CALM1^TRPC3
SPP1	ITGB5	SPP1	ITGAV_ITGB5	OPC	-0.397682765435415	2.15921031082204e-09	7.38795721620933e-08	0.401726186275482	0.206730769230769	Microglia	-0.448949138006407	0.0057948025160355	0.0304070366269503	0.210114300251007	0.0984126984126984	-0.423315951720911	0.00289740233762291	0.0152035552532612	0.305920243263245	0.152571733821734	SPP1^ITGAV_ITGB5
COL4A1	ITGB8	COL4A1	ITGAV_ITGB8	L5/L6	0.804242221563686	3.94546537501652e-14	4.49403681081209e-12	0.0701002776622772	0.104672897196262	OPC	0.0421580250447146	3.01866695344506e-05	0.0003315301052157	0.496844112873077	0.269230769230769	0.4232001233042	1.50933347869526e-05	0.000165765054854868	0.283472180366516	0.186951833213515	COL4A1^ITGAV_ITGB8
PDGFA	PDGFRB	PDGFA	PDGFRB	L5/L6	-0.142185513037621	1.29219178631915e-05	0.0001446569370435	0.083720438182354	0.125233644859813	L4	0.987409704161963	0.0006606559437698	0.0037743274067571	0.13018661737442	0.197097944377267	0.422612095562171	0.000336788930816496	0.0019594921719003	0.106953531503677	0.16116579461854	PDGFA^PDGFRB
WNT3	FZD3	WNT3	FZD3_LRP5	L5/L6-CC	0.742891105841076	1.98408709862321e-20	5.14491291323869e-18	0.0307426434010267	0.0517241379310345	IN-SV2C	0.101115364841891	0.0029514108007751	0.0182046959377705	0.454655468463898	0.409952606635071	0.422003235341483	0.00147570540038755	0.00910234796888525	0.242699056863785	0.230838372283053	WNT3^FZD3_LRP5
WNT3	FZD3	WNT3	FZD3_LRP6	L5/L6-CC	0.742891105841076	1.98408709862321e-20	5.14491291323869e-18	0.0307426434010267	0.0517241379310345	IN-SV2C	0.101115364841891	0.0029514108007751	0.0182046959377705	0.454655468463898	0.409952606635071	0.422003235341483	0.00147570540038755	0.00910234796888525	0.242699056863785	0.230838372283053	WNT3^FZD3_LRP6
PTN	ALK	PTN	ALK	OL	0.588995568063652	2.38005466503985e-33	5.29030448631306e-31	0.15936978161335	0.155797101449275	L2/L3	0.254422341280943	5.60098110721776e-06	5.40170887877841e-05	0.0621588416397572	0.0886742756804214	0.421708954672297	2.80049055360888e-06	2.70085443938921e-05	0.110764309763908	0.122235688564848	PTN^ALK
POSTN	ITGAV	POSTN	ITGAV_ITGB5	L5/L6-CC	0.93505573924926	1.65801813585043e-23	5.4695254938146e-21	0.696297824382782	0.620689655172414	OL	-0.0934855986764166	3.32170233222526e-05	0.0002606220372869	1.06349837779999	0.702898550724638	0.420785070286421	1.66085116611263e-05	0.00013031101864345	0.879898071289062	0.661794102948526	POSTN^ITGAV_ITGB5
CALM1	TRPC3	CALM1	TRPC3	L2/L3	-0.137290575607057	0.0010116146830094	0.0045409961969757	1.18265569210052	0.881474978050922	OPC	0.978842161079401	0.0048151731770867	0.0220633396398484	0.187441557645798	0.115384615384615	0.420775792736172	0.00291339393004805	0.013302167918412	0.685048639774323	0.498429796717769	CALM1^TRPC3
EFNB2	EPHB3	EFNB2	EPHB3	IN-PV	-0.15463144733074	0.0001686271149272	0.001348091123493	0.0679644867777824	0.0770465489566613	L5/L6	-0.676590942502662	5.58809279901735e-09	2.20165900101418e-07	0.0428867302834988	0.0598130841121495	-0.415611194916702	8.43163515099995e-05	0.000674155644696551	0.0554256066679955	0.0684298165344054	EFNB2^EPHB3
LGI3	FLOT1	LGI3	FLOT1	L5/L6	0.367705600497205	9.48220260859792e-18	1.61562813620991e-15	0.153252020478249	0.218691588785047	Microglia	0.457839781345383	1.53109428544897e-17	3.11643845483915e-15	0.186345532536507	0.0952380952380952	0.412772690921294	1.23965727315438e-17	2.36603329552453e-15	0.169798776507378	0.156964842011571	LGI3^FLOT1
SEMA5B	PLXNA3	SEMA5B	PLXNA3	Microglia	-0.89139308257739	7.46719999164837e-28	3.41977017395296e-25	0.115702837705612	0.0560846560846561	L5/L6-CC	0.0723773407060013	0.0127407869482441	0.0450668598311714	0.0991806238889694	0.16256157635468	-0.409507870935694	0.00637039347412205	0.0225334299155857	0.107441730797291	0.109323116219668	SEMA5B^PLXNA3
SPP1	ITGB5	SPP1	ITGAV_ITGB5	L5/L6	-0.356631024027057	6.95052459557318e-05	0.0007193003584085	0.0600914917886257	0.0841121495327103	Microglia	-0.448949138006407	0.0057948025160355	0.0304070366269503	0.210114300251007	0.0984126984126984	-0.402790081016732	0.00293215388099562	0.0155631684926794	0.135102897882461	0.0912624239727043	SPP1^ITGAV_ITGB5
LAMB3	CD151	LAMB3	CD151	L4	0.706086414340792	0.000642122814547	0.003690591186627	0.0355054065585136	0.0580411124546554	L2/L3	0.0958334518306945	8.62933316575018e-09	1.6773927829058e-07	0.0560451485216618	0.0825285338015803	0.400959933085743	0.000321065721940083	0.00184537946295265	0.0457752794027328	0.0702848231281179	LAMB3^CD151
VEGFA	NRP2	VEGFA	NRP2	IN-PV	-0.0218797193626412	0.0001011616994744	0.0008839615968652	0.0840406492352486	0.0963081861958267	OL	0.821235667765924	4.700765654805e-22	4.79111207763393e-20	0.850878298282623	0.579710144927536	0.399677974201641	5.05808497372e-05	0.0004419807984326	0.467459470033646	0.338009165561681	VEGFA^NRP2
VEGFA	GPC1	VEGFA	GPC1	IN-PV	-0.0218797193626412	0.0001011616994744	0.0008839615968652	0.0840406492352486	0.0963081861958267	L5/L6	0.80929128466947	0.0001172861514441	0.0011067751593258	0.704975128173828	0.672897196261682	0.393705782653414	0.00010922392545925	0.0009953683780955	0.394507884979248	0.384602691228755	VEGFA^GPC1
NLGN4X	NRXN1	NLGN4X	NRXN1	Microglia	-0.554325983068963	1.88065772599873e-11	1.39042170083143e-09	0.180634021759033	0.0867724867724868	L5/L6	-0.231193671174018	0.000674293950624	0.0039650219150879	3.28776001930237	1.0	-0.39275982712149	0.000337146984715289	0.0019825116527548	1.7341970205307	0.543386243386243	NLGN4X^NRXN1
PTN	SDC3	PTN	SDC3	OL	0.588995568063652	2.38005466503985e-33	5.29030448631306e-31	0.15936978161335	0.155797101449275	L5/L6	0.19363926901756	4.67130345463761e-06	6.12247337752503e-05	0.0575085617601871	0.085981308411215	0.391317418540605	2.3356517273188e-06	3.06123668876251e-05	0.108439169824123	0.120889204930245	PTN^SDC3
FGF1	FGFRL1	FGF1	FGFRL1	L5/L6-CC	-0.162987420645419	3.24749804061762e-10	1.27535176027668e-08	0.0432707816362381	0.0812807881773399	IN-VIP	0.945385236468899	0.0005548432439873	0.0046254923460695	0.0528542511165142	0.050314465408805	0.39119890791174	0.000277421784368552	0.00231275254979355	0.0480625182390213	0.0657976267930725	FGF1^FGFRL1
NGF	TRPV1	NGF	TRPV1	IN-PV	-0.0930042815406731	6.66361773141158e-07	1.23382843844284e-05	0.0510833002626896	0.0561797752808989	IN-VIP	0.874087752453749	0.0105937668001276	0.0470208703807557	0.0878330022096634	0.0775681341719078	0.390541735456538	0.00529721658095037	0.0235166043325701	0.0694581493735313	0.0668739547264033	NGF^TRPV1
ANOS1	FGFR1	ANOS1	FGFR1	Astrocyte	-0.888086026473232	0.0043740673540435	0.0200972262276471	0.176000446081161	0.104265402843602	L5/L6-CC	0.108123626057316	0.0002789194072197	0.0021062894678825	0.0353401526808739	0.0738916256157636	-0.389981200207958	0.0023264933806316	0.0111017578477648	0.105670303106308	0.0890785142296827	ANOS1^FGFR1
EDIL3	ITGAV	EDIL3	ITGAV	L5/L6	-0.992606338314662	5.99755339666985e-15	8.07352472010808e-13	0.425743579864502	0.433644859813084	L5/L6-CC	0.213273301865052	0.001866215762435	0.0097451521956224	0.17953023314476	0.266009852216749	-0.389666518224805	0.000933107881220499	0.00487257609821488	0.302636921405792	0.349827356014916	EDIL3^ITGAV
FGF2	FGFRL1	FGF2	FGFRL1	Microglia	-0.399297257703437	8.66423920053783e-11	5.49412737304874e-09	0.141583099961281	0.0687830687830688	L5/L6-CC	1.16397874260361	0.0013926769573755	0.0074581317687591	0.0465463772416115	0.0812807881773399	0.382340742450086	0.000696338522008946	0.00372906863144324	0.0940647423267364	0.0750319284802043	FGF2^FGFRL1
EDIL3	ITGAV	EDIL3	ITGAV	L5/L6	-0.992606338314662	5.99755339666985e-15	8.07352472010808e-13	0.425743579864502	0.433644859813084	IN-SST	0.228568433105661	0.0004705795481913	0.0039471099763547	0.249683663249016	0.210601719197708	-0.3820189526045	0.000235289774098649	0.00197355498858103	0.337713629007339	0.322123289505396	EDIL3^ITGAV
COL5A1	SDC3	COL5A1	SDC3	IN-VIP	-0.896587656563008	2.34216572054946e-23	6.41363046477128e-21	0.159197509288788	0.117400419287212	IN-SST	0.134209984803778	0.0001020135105046	0.001134166645556	0.102751269936562	0.103151862464183	-0.381188835879615	5.10067552523e-05	0.000567083322778	0.130974382162094	0.110276140875698	COL5A1^SDC3
CALM1	TRPC3	CALM1	TRPC3	IN-PV	-0.216969495728403	0.0003268648016103	0.0023421672568117	0.868898510932922	0.68860353130016	OPC	0.978842161079401	0.0048151731770867	0.0220633396398484	0.187441557645798	0.115384615384615	0.380936332675499	0.0025710189893485	0.0122027534483301	0.528170049190521	0.401994073342388	CALM1^TRPC3
PTN	SDC3	PTN	SDC3	OL	0.588995568063652	2.38005466503985e-33	5.29030448631306e-31	0.15936978161335	0.155797101449275	IN-PV	0.170072723752202	6.5802212740224e-06	8.86026359922198e-05	0.0441947169601917	0.0529695024077047	0.379534145907927	3.2901106370112e-06	4.43013179961099e-05	0.101782247424126	0.10438330192849	PTN^SDC3
OLFM2	ROBO2	OLFM2	ROBO2	L5/L6	-0.684502151796736	0.0081015242679089	0.029438761241167	0.228673040866852	0.267289719626168	IN-PV	-0.0726286185929285	1.45948567334071e-05	0.0003364577976931	2.35960626602173	0.87800963081862	-0.378565385194832	0.00405805956232115	0.0148876095194301	1.29413962364197	0.572649675222394	OLFM2^ROBO2
FGF1	FGFRL1	FGF1	FGFRL1	L5/L6	-0.195845202838152	0.0010926162697924	0.0058601866676823	0.0653005540370941	0.0822429906542056	IN-VIP	0.945385236468899	0.0005548432439873	0.0046254923460695	0.0528542511165142	0.050314465408805	0.374770016815373	0.00082372975688985	0.0052428395068759	0.0590774044394493	0.0662787280315053	FGF1^FGFRL1
NTRK3	PTPRS	NTRK3	PTPRS	L5/L6-CC	-0.391253792867377	9.49186818129695e-08	2.36065037575189e-06	1.60760760307312	0.928571428571429	L5/L6-CC	-0.357653947445583	0.0033832403031589	0.0156398044953548	1.01819348335266	0.916256157635468	-0.37445387015648	0.00169166761092036	0.00782108257286528	1.31290054321289	0.922413793103448	NTRK3^PTPRS
NRG1	GPC1	NRG1	GPC1	L5/L6	-0.0609076110975256	0.0076438048369505	0.0338205149355873	1.70933640003204	0.777570093457944	L5/L6	0.80929128466947	0.0001172861514441	0.0011067751593258	0.704975128173828	0.672897196261682	0.374191836785972	0.0038805454941973	0.0174636450474565	1.20715570449829	0.725233644859813	NRG1^GPC1
LAMB3	ITGB8	LAMB3	ITGAV_ITGB8	L4	0.706086414340792	0.000642122814547	0.003690591186627	0.0355054065585136	0.0580411124546554	OPC	0.0421580250447146	3.01866695344506e-05	0.0003315301052157	0.496844112873077	0.269230769230769	0.374122219692753	0.000336154742040725	0.00201106064592135	0.266174763441086	0.163635940842712	LAMB3^ITGAV_ITGB8
CALM1	TRPC3	CALM1	TRPC3	L5/L6	-0.239015447846225	9.88550959677327e-05	0.0008006702321468	1.06796205043793	0.813084112149533	OPC	0.978842161079401	0.0048151731770867	0.0220633396398484	0.187441557645798	0.115384615384615	0.369913356616588	0.00245701413652722	0.0114320049359976	0.627701818943024	0.464234363767074	CALM1^TRPC3
FGF2	SDC2	FGF2	SDC2	OL	-0.576804355253786	3.93727783243353e-10	1.0012015859718e-08	0.067001573741436	0.0652173913043478	IN-SST	-0.16133486667021	0.0004537813052442	0.0038267758451396	0.0658206269145012	0.0616045845272206	-0.369069610961998	0.000226890849485992	0.00191339292857773	0.0664111003279686	0.0634109879157842	FGF2^SDC2
PTN	CDH10	PTN	CDH10	OL	0.588995568063652	2.38005466503985e-33	5.29030448631306e-31	0.15936978161335	0.155797101449275	L4	0.143346083147923	1.79043593859408e-06	2.38155076069569e-05	1.42139732837677	0.903264812575574	0.366170825605787	8.95217969297039e-07	1.19077538034784e-05	0.790383577346802	0.529530957012425	PTN^CDH10
LGI3	ADAM22	LGI3	ADAM22	L5/L6	0.367705600497205	9.48220260859792e-18	1.61562813620991e-15	0.153252020478249	0.218691588785047	Astrocyte	0.359022817480322	0.0027381797945572	0.0138630986963812	0.279799968004227	0.156398104265403	0.363364208988763	0.0013690898972786	0.00693154934819141	0.216526001691818	0.187544846525225	LGI3^ADAM22
COL5A1	SDC3	COL5A1	SDC3	IN-VIP	-0.896587656563008	2.34216572054946e-23	6.41363046477128e-21	0.159197509288788	0.117400419287212	IN-PV	0.170072723752202	6.5802212740224e-06	8.86026359922198e-05	0.0441947169601917	0.0529695024077047	-0.363257466405403	3.2901106370112e-06	4.43013179961099e-05	0.101696111261845	0.0851849608474582	COL5A1^SDC3
NAMPT	INSR	NAMPT	INSR	L5/L6	-0.0176538033852573	0.0026875723468299	0.01407055775805	0.148989036679268	0.203738317757009	Microglia	0.742950375921922	0.0031831737566298	0.0190574645345313	0.420383095741272	0.19047619047619	0.362648286268333	0.00293537305172985	0.0165640111462906	0.284686058759689	0.1971072541166	NAMPT^INSR
PTN	SDC3	PTN	SDC3	OL	0.588995568063652	2.38005466503985e-33	5.29030448631306e-31	0.15936978161335	0.155797101449275	IN-SST	0.134209984803778	0.0001020135105046	0.001134166645556	0.102751269936562	0.103151862464183	0.361602776433715	5.10067552523e-05	0.000567083322778	0.131060525774956	0.129474481956729	PTN^SDC3
NGF	TRPV1	NGF	TRPV1	IN-PV	-0.0930042815406731	6.66361773141158e-07	1.23382843844284e-05	0.0510833002626896	0.0561797752808989	IN-PV	0.814426211466609	2.92435794446228e-05	0.0003133270630617	0.0969069749116898	0.117174959871589	0.360710964962968	1.4954970608882e-05	0.000162832673723064	0.0739951357245445	0.086677367576244	NGF^TRPV1
SLC6A8	LIFR	SLC6A8	LIFR	OPC	0.346446715522383	6.14731477955076e-07	1.17421405054953e-05	0.159666374325752	0.0865384615384615	L5/L6	0.369552901704819	0.0079700005212637	0.0349318755628942	0.30417189002037	0.364485981308411	0.357999808613601	0.00398530762637083	0.0174718088516999	0.231919139623642	0.225512221423436	SLC6A8^LIFR
WNT3	ROR2	WNT3	ROR2	L5/L6-CC	0.742891105841076	1.98408709862321e-20	5.14491291323869e-18	0.0307426434010267	0.0517241379310345	IN-VIP	-0.0297213961520921	1.94371249928028e-15	2.06143563710591e-13	0.189380750060082	0.140461215932914	0.356584854844492	9.71866170075635e-16	1.03074354311752e-13	0.110061697661877	0.0960926769319743	WNT3^ROR2
COL4A1	ITGAV	COL4A1	ITGAV_ITGB8	L5/L6	0.804242221563686	3.94546537501652e-14	4.49403681081209e-12	0.0701002776622772	0.104672897196262	OL	-0.0934855986764166	3.32170233222526e-05	0.0002606220372869	1.06349837779999	0.702898550724638	0.355378311443635	1.66085116808537e-05	0.000130311020890468	0.566799342632294	0.40378572396045	COL4A1^ITGAV_ITGB8
SLIT2	DCC	SLIT2	DCC	L5/L6-CC	-0.554186032681896	1.19986955561326e-05	0.0001517740306608	0.353824645280838	0.428571428571428	L4	-0.151282368715957	6.99453443553584e-05	0.000567812081424	1.9268946647644	0.827085852478839	-0.352734200698927	4.09720199557455e-05	0.0003597930560424	1.14035964012146	0.627828640525134	SLIT2^DCC
COL5A1	SDC3	COL5A1	SDC3	IN-VIP	-0.896587656563008	2.34216572054946e-23	6.41363046477128e-21	0.159197509288788	0.117400419287212	L5/L6	0.19363926901756	4.67130345463761e-06	6.12247337752503e-05	0.0575085617601871	0.085981308411215	-0.351474193772724	2.3356517273188e-06	3.06123668876251e-05	0.108353033661842	0.101690863849213	COL5A1^SDC3
IL18	IL1RAPL1	IL18	IL1RAPL1	Microglia	-0.650812368273915	8.96722216945222e-06	0.0001642695465641	0.440830111503601	0.194708994708995	IN-PV	-0.0512436993668153	0.0001603778443887	0.0012933001327959	2.94949340820312	0.98876404494382	-0.351028033820365	8.46725332790761e-05	0.00072878483968	1.69516181945801	0.591736519826408	IL18^IL1RAPL1
ACTR2	LRP2	ACTR2	LRP2	L5/L6	0.0260667296760912	0.0083764111930652	0.0301954015290387	0.546388924121857	0.586915887850467	L5/L6	0.67218593530771	0.0075715997836378	0.0336370437826276	0.077888198196888	0.106542056074766	0.349126332491901	0.0079740054883515	0.0319162226558332	0.312138557434082	0.346728971962617	ACTR2^LRP2
EFNB3	EPHB3	EFNB3	EPHB3	IN-SST	-0.0167865012414313	6.22108172356189e-08	1.87835934778379e-06	0.0739719420671463	0.0702005730659026	L5/L6	-0.676590942502662	5.58809279901735e-09	2.20165900101418e-07	0.0428867302834988	0.0598130841121495	-0.346688721872047	3.38994550173182e-08	1.04926262394261e-06	0.0584293380379677	0.0650068285890261	EFNB3^EPHB3
POSTN	PTK7	POSTN	PTK7	L5/L6-CC	0.93505573924926	1.65801813585043e-23	5.4695254938146e-21	0.696297824382782	0.620689655172414	IN-PV	-0.241987154350213	2.08090874160634e-06	3.28848105475867e-05	0.207519337534905	0.229534510433387	0.346534292449523	1.04045437080317e-06	1.64424052737934e-05	0.451908588409424	0.4251120828029	POSTN^PTK7
NGF	TRPV1	NGF	TRPV1	IN-PV	-0.0930042815406731	6.66361773141158e-07	1.23382843844284e-05	0.0510833002626896	0.0561797752808989	IN-SV2C	0.782591671842918	0.0001792908768545	0.001918856124903	0.0972690507769585	0.113744075829384	0.344793695151122	8.99786193138206e-05	0.000965597204643714	0.0741761773824692	0.0849619255551414	NGF^TRPV1
SLC6A8	LIFR	SLC6A8	LIFR	IN-SST	0.313776542593267	0.0002917671366125	0.0026896661525984	0.0664623752236366	0.0644699140401146	L5/L6	0.369552901704819	0.0079700005212637	0.0349318755628942	0.30417189002037	0.364485981308411	0.341664722149043	0.0041308838289381	0.0188107708577463	0.185317128896713	0.214477947674263	SLC6A8^LIFR
FGF2	SDC3	FGF2	SDC3	OL	-0.576804355253786	3.93727783243353e-10	1.0012015859718e-08	0.067001573741436	0.0652173913043478	L5/L6-CC	-0.105179150683557	1.30915253268144e-05	0.0001548837781193	0.0423477217555046	0.083743842364532	-0.340991752968671	6.54595952729883e-06	7.74468950675799e-05	0.0546746477484703	0.0744806168344399	FGF2^SDC3
SEMA4F	NRP2	SEMA4F	NRP2	L5/L6	-0.141554598009511	0.0004623828562604	0.0029060488685175	0.149355858564377	0.209345794392523	OL	0.821235667765924	4.700765654805e-22	4.79111207763393e-20	0.850878298282623	0.579710144927536	0.339840534878206	0.0002311914281302	0.00145302443425875	0.500117063522339	0.39452796966003	SEMA4F^NRP2
LGI3	FLOT1	LGI3	FLOT1	IN-SST	0.221803837031611	2.09481279212229e-09	8.92935956978177e-08	0.109766647219658	0.108882521489971	Microglia	0.457839781345383	1.53109428544897e-17	3.11643845483915e-15	0.186345532536507	0.0952380952380952	0.339821809188497	1.04740640371662e-09	4.46467994071281e-08	0.148056089878082	0.102060308364033	LGI3^FLOT1
ARF1	INSR	ARF1	INSR	L2/L3	-0.0663866688926791	0.0039799845228676	0.0140923699824447	0.21391524374485	0.301141352063213	Microglia	0.742950375921922	0.0031831737566298	0.0190574645345313	0.420383095741272	0.19047619047619	0.338281853514622	0.0035815791397487	0.016574917258488	0.317149162292481	0.245808771269702	ARF1^INSR
SLC6A8	LIFR	SLC6A8	LIFR	IN-SV2C	0.297049362413345	6.55589495978431e-05	0.0008229895562857	0.0829837992787361	0.0853080568720379	L5/L6	0.369552901704819	0.0079700005212637	0.0349318755628942	0.30417189002037	0.364485981308411	0.333301132059082	0.00401777973543077	0.0178774325595899	0.193577840924263	0.224897019090225	SLC6A8^LIFR
HSPA8	LRP2	HSPA8	LRP2	L2/L3	-0.0112762568488761	0.0014849362783359	0.0062491396963854	0.0836651846766472	0.127304653204565	L5/L6	0.67218593530771	0.0075715997836378	0.0336370437826276	0.077888198196888	0.106542056074766	0.330454839229417	0.00452826803098685	0.0199430917395065	0.0807766914367676	0.116923354639666	HSPA8^LRP2
PDGFC	FLT1	PDGFC	FLT1	OL	0.626941921454319	0.0038653733562284	0.0143476835859011	0.169837757945061	0.152173913043478	IN-PV	0.0306156795932498	9.66695070491254e-07	1.6930451638346e-05	0.149576798081398	0.160513643659711	0.328778800523784	0.00193317002564945	0.00718230701876972	0.159707278013229	0.156343778351595	PDGFC^FLT1
SHH	GPC5	SHH	GPC5	IN-PV	-0.27387707821383	1.4006690914051e-05	0.0001675706578485	0.0436998307704925	0.0561797752808989	OPC	-0.383072145342019	3.51210305885108e-16	3.60510511750446e-14	1.83792161941528	0.706730769230769	-0.328474611777924	7.00334545720113e-06	8.37853289422755e-05	0.940810739994049	0.381455272255834	SHH^GPC5
SEMA5B	PLXNA3	SEMA5B	PLXNA3	L5/L6	0.583555106087418	0.0075051544643795	0.0449195221496967	0.607785761356354	0.495327102803738	L5/L6-CC	0.0723773407060013	0.0127407869482441	0.0450668598311714	0.0991806238889694	0.16256157635468	0.32796622339671	0.0101229707063118	0.0449931909904341	0.353483200073242	0.328944339579209	SEMA5B^PLXNA3
SHH	CDON	SHH	CDON	IN-PV	-0.27387707821383	1.4006690914051e-05	0.0001675706578485	0.0436998307704925	0.0561797752808989	L2/L3	-0.381512596685067	0.0101322486376553	0.0302263705437295	0.430696278810501	0.526777875329236	-0.327694837449448	0.00507312766428468	0.015196970600789	0.237198054790497	0.291478825305068	SHH^CDON
F8	LRP2	F8	LRP2	L4	-0.0180565321497947	0.0022987556083457	0.0105146350887147	0.115494929254055	0.164449818621524	L5/L6	0.67218593530771	0.0075715997836378	0.0336370437826276	0.077888198196888	0.106542056074766	0.327064701578958	0.00493517769599175	0.0220758394356711	0.0966915637254715	0.135495937348145	F8^LRP2
TPH1	HTR2A	TPH1	HTR2A	L4	0.242054634739571	0.0100828568950937	0.0347374409417583	0.0300808716565371	0.0519951632406288	L5/L6	0.41203856538294	0.0063459796774409	0.0241759045270631	0.193447455763817	0.213084112149533	0.327046600061256	0.0082144182862673	0.0294566727344107	0.111764162778854	0.132539637695081	TPH1^HTR2A
FGF1	FGFRL1	FGF1	FGFRL1	L5/L6-CC	-0.162987420645419	3.24749804061762e-10	1.27535176027668e-08	0.0432707816362381	0.0812807881773399	IN-PV	0.816815166834629	8.92855028345609e-05	0.0007944889833196	0.0469281040132046	0.0545746388443018	0.326913873094605	4.46429137921825e-05	0.000397250868418601	0.0450994446873665	0.0679277135108208	FGF1^FGFRL1
FNDC5	ITGAV	FNDC5	ITGAV	L4	0.424680520108369	6.05978973873154e-09	1.45155466571796e-07	0.0711055174469948	0.1136638452237	IN-SST	0.228568433105661	0.0004705795481913	0.0039471099763547	0.249683663249016	0.210601719197708	0.326624476607015	0.000235292803990519	0.00197362756591064	0.160394594073296	0.162132782210704	FNDC5^ITGAV
PTN	ALK	PTN	ALK	OL	0.588995568063652	2.38005466503985e-33	5.29030448631306e-31	0.15936978161335	0.155797101449275	IN-VIP	0.0604951340256711	2.31125930987162e-07	5.81234547875369e-06	0.116876974701881	0.0922431865828092	0.324745351044661	1.15562965493581e-07	2.90617273937685e-06	0.138123378157616	0.124020144016042	PTN^ALK
VEGFA	GPC1	VEGFA	GPC1	IN-PV	-0.0218797193626412	0.0001011616994744	0.0008839615968652	0.0840406492352486	0.0963081861958267	IN-PV	0.671128667162271	7.16309026778454e-05	0.0006655731914268	0.604971349239349	0.531300160513644	0.324624473899815	8.63963010761227e-05	0.000774767394146	0.344505995512009	0.313804173354735	VEGFA^GPC1
ARF1	INSR	ARF1	INSR	L5/L6-CC	-0.0941129970073011	0.0014439891218578	0.0079867817395605	0.210493892431259	0.327586206896552	Microglia	0.742950375921922	0.0031831737566298	0.0190574645345313	0.420383095741272	0.19047619047619	0.324418689457311	0.0023135814392438	0.0135221231370459	0.315438508987427	0.259031198686371	ARF1^INSR
COL4A2	ITGB5	COL4A2	ITGB5	IN-SV2C	-0.197164378804902	0.0025190892401924	0.0160977882154011	0.310141712427139	0.274881516587678	Microglia	-0.448949138006407	0.0057948025160355	0.0304070366269503	0.210114300251007	0.0984126984126984	-0.323056758405654	0.00415694587811395	0.0232524124211757	0.260128021240234	0.186647107500188	COL4A2^ITGB5
EFNB3	EPHB3	EFNB3	EPHB3	IN-SV2C	0.0309379707064469	1.19563926034108e-10	6.49737227999255e-09	0.0907910615205765	0.0947867298578199	L5/L6	-0.676590942502662	5.58809279901735e-09	2.20165900101418e-07	0.0428867302834988	0.0598130841121495	-0.322826485898108	2.85382836252573e-09	1.13331636190705e-07	0.0668388977646828	0.0772999069849847	EFNB3^EPHB3
ARF1	INSR	ARF1	INSR	IN-PV	-0.104264029389773	0.0021885443765816	0.0109325326295007	0.21074116230011	0.218298555377207	Microglia	0.742950375921922	0.0031831737566298	0.0190574645345313	0.420383095741272	0.19047619047619	0.319343173266075	0.0026858590666057	0.014994998582016	0.315562129020691	0.204387372926699	ARF1^INSR
FNDC5	ITGAV	FNDC5	ITGAV	L4	0.424680520108369	6.05978973873154e-09	1.45155466571796e-07	0.0711055174469948	0.1136638452237	L5/L6-CC	0.213273301865052	0.001866215762435	0.0097451521956224	0.17953023314476	0.266009852216749	0.31897691098671	0.000933110911112369	0.00487264867554449	0.125317871570587	0.189836848720224	FNDC5^ITGAV
EFNB2	EPHA4	EFNB2	EPHA4	IN-PV	-0.15463144733074	0.0001686271149272	0.001348091123493	0.0679644867777824	0.0770465489566613	L5/L6	-0.483134406411172	3.69731371502407e-21	1.03807519775352e-18	0.48235148191452	0.444859813084112	-0.318882926870956	8.43135574636e-05	0.000674045561746501	0.275157988071442	0.260953181020387	EFNB2^EPHA4
PTN	SDC3	PTN	SDC3	OL	0.588995568063652	2.38005466503985e-33	5.29030448631306e-31	0.15936978161335	0.155797101449275	OPC	0.0475169126863679	0.004679915506904	0.0215618775135042	0.238770112395287	0.134615384615385	0.31825624037501	0.002339957753452	0.0107809387567521	0.199069947004318	0.14520624303233	PTN^SDC3
ADM	VIPR1	ADM	VIPR1	IN-SV2C	0.445720649202312	0.0002365744766254	0.0024100950691407	0.0503931902348995	0.0545023696682465	OL	0.188738514190574	0.0018564709835171	0.0078361827736578	0.0487589240074158	0.0688405797101449	0.317229581696443	0.00104652273007125	0.00512313892139925	0.0495760589838028	0.0616714746891957	ADM^VIPR1
VEGFA	NRP2	VEGFA	NRP2	L2/L3	-0.188006824696404	1.89163746109802e-05	0.0001527510100634	0.0384851768612862	0.0614574187884109	OL	0.821235667765924	4.700765654805e-22	4.79111207763393e-20	0.850878298282623	0.579710144927536	0.31661442153476	9.45818730549012e-06	7.63755050317e-05	0.444681733846664	0.320583781857974	VEGFA^NRP2
FGF10	FGFRL1	FGF10	FGFRL1	L5/L6-CC	-0.532819736149974	5.43313898109484e-36	6.38683597690968e-33	0.0480481833219528	0.0788177339901478	L5/L6-CC	1.16397874260361	0.0013926769573755	0.0074581317687591	0.0465463772416115	0.0812807881773399	0.315579503226818	0.00069633847868775	0.00372906588437955	0.0472972802817822	0.0800492610837438	FGF10^FGFRL1
SLIT2	ROBO2	SLIT2	ROBO2	L5/L6-CC	-0.554186032681896	1.19986955561326e-05	0.0001517740306608	0.353824645280838	0.428571428571428	IN-PV	-0.0726286185929285	1.45948567334071e-05	0.0003364577976931	2.35960626602173	0.87800963081862	-0.313407325637412	1.32967761447699e-05	0.00024411591417695	1.35671544075012	0.653290529695024	SLIT2^ROBO2
ARF1	INSR	ARF1	INSR	L5/L6	-0.117112063165583	0.0013425770831193	0.0069262059965811	0.20106552541256	0.263551401869159	Microglia	0.742950375921922	0.0031831737566298	0.0190574645345313	0.420383095741272	0.19047619047619	0.31291915637817	0.00226287541987455	0.0129918352655562	0.310724318027496	0.227013796172675	ARF1^INSR
LGI3	FLOT1	LGI3	FLOT1	IN-PV	0.167637001836337	1.82801956385716e-09	6.78797938593662e-08	0.207957878708839	0.234349919743178	Microglia	0.457839781345383	1.53109428544897e-17	3.11643845483915e-15	0.186345532536507	0.0952380952380952	0.31273839159086	9.14009789584051e-10	3.39398984879023e-08	0.197151705622673	0.164794007490637	LGI3^FLOT1
PTN	SDC3	PTN	SDC3	OL	0.588995568063652	2.38005466503985e-33	5.29030448631306e-31	0.15936978161335	0.155797101449275	L4	0.0347686188827962	1.3274385332258e-05	0.0001376022066557	0.0574617646634579	0.090689238210399	0.311882093473224	6.63719266612899e-06	6.880110332785e-05	0.108415775001049	0.123243169829837	PTN^SDC3
VEGFA	GPC1	VEGFA	GPC1	L2/L3	-0.188006824696404	1.89163746109802e-05	0.0001527510100634	0.0384851768612862	0.0614574187884109	L5/L6	0.80929128466947	0.0001172861514441	0.0011067751593258	0.704975128173828	0.672897196261682	0.310642229986533	6.81012630275401e-05	0.0006297630846946	0.371730148792267	0.367177307525047	VEGFA^GPC1
FGF1	FGFRL1	FGF1	FGFRL1	L5/L6	-0.195845202838152	0.0010926162697924	0.0058601866676823	0.0653005540370941	0.0822429906542056	IN-PV	0.816815166834629	8.92855028345609e-05	0.0007944889833196	0.0469281040132046	0.0545746388443018	0.310484981998238	0.00059095088631348	0.00332733782550095	0.0561143308877945	0.0684088147492537	FGF1^FGFRL1
DKK2	LRP6	DKK2	LRP6	L5/L6-CC	-0.402646420554397	0.0089022222642051	0.0340505173936504	0.318120777606964	0.379310344827586	OL	-0.213684602702338	0.0150557854121712	0.0435639911926195	0.844164609909058	0.605072463768116	-0.308165511628368	0.0119790038381881	0.038807254293135	0.581142663955688	0.492191404297851	DKK2^LRP6
DKK2	LRP6	DKK2	LRP6	L5/L6	-0.40195794533814	3.84359827682816e-06	5.2104603793615e-05	0.142533734440804	0.168224299065421	OL	-0.213684602702338	0.0150557854121712	0.0435639911926195	0.844164609909058	0.605072463768116	-0.307821274020239	0.00752981450522401	0.0218080478982066	0.49334916472435	0.386648381416768	DKK2^LRP6
LAMB3	ITGAV	LAMB3	ITGAV_ITGB8	L4	0.706086414340792	0.000642122814547	0.003690591186627	0.0355054065585136	0.0580411124546554	OL	-0.0934855986764166	3.32170233222526e-05	0.0002606220372869	1.06349837779999	0.702898550724638	0.306300407832187	0.000337669918934626	0.00197560661195695	0.549501895904541	0.380469831589646	LAMB3^ITGAV_ITGB8
CALM1	INSR	CALM1	INSR	L5/L6-CC	-0.130382713456595	0.0001061638718264	0.0009541220957774	1.20937442779541	0.940886699507389	Microglia	0.742950375921922	0.0031831737566298	0.0190574645345313	0.420383095741272	0.19047619047619	0.306283831232664	0.0016446688142281	0.0100057933151543	0.814878761768341	0.56568144499179	CALM1^INSR
NRG1	GPC1	NRG1	GPC1	L5/L6	-0.0609076110975256	0.0076438048369505	0.0338205149355873	1.70933640003204	0.777570093457944	IN-PV	0.671128667162271	7.16309026778454e-05	0.0006655731914268	0.604971349239349	0.531300160513644	0.305110528032372	0.00385771786981417	0.017243044063507	1.15715384483337	0.654435126985794	NRG1^GPC1
BMP4	RGMB	BMP4	RGMB	L4	-0.169724186150118	8.73780488034007e-33	3.91522190442218e-30	0.0320520028471947	0.0532043530834341	OL	-0.437321741822707	2.50185222773242e-52	1.11220639247322e-49	0.213406100869179	0.210144927536232	-0.303522963986412	4.36890244017003e-33	1.95761095221109e-30	0.122729048132896	0.131674640309833	BMP4^RGMB
CALM1	INSR	CALM1	INSR	L2/L3	-0.137290575607057	0.0010116146830094	0.0045409961969757	1.18265569210052	0.881474978050922	Microglia	0.742950375921922	0.0031831737566298	0.0190574645345313	0.420383095741272	0.19047619047619	0.302829900157433	0.0020973942198196	0.0117992303657535	0.801519393920898	0.535975584263556	CALM1^INSR
SLC6A8	LIFR	SLC6A8	LIFR	OL	0.235126696262526	3.70366521801535e-06	3.88086163817516e-05	0.410750836133957	0.358695652173913	L5/L6	0.369552901704819	0.0079700005212637	0.0349318755628942	0.30417189002037	0.364485981308411	0.302339798983672	0.00398685209324086	0.017485342089638	0.357461363077164	0.361590816741162	SLC6A8^LIFR
CALM1	CACNA1C	CALM1	CACNA1C	L5/L6	-0.239015447846225	9.88550959677327e-05	0.0008006702321468	1.06796205043793	0.813084112149533	OPC	-0.365320728179132	0.0042829468447912	0.0200598688060651	0.7146275639534	0.370192307692308	-0.302168088012679	0.00219090097037947	0.0104302695191059	0.891294836997986	0.59163820992092	CALM1^CACNA1C
PTN	CDH10	PTN	CDH10	OL	0.588995568063652	2.38005466503985e-33	5.29030448631306e-31	0.15936978161335	0.155797101449275	L5/L6-CC	0.0150230450037012	0.0077578719410795	0.0304890942647303	1.10742259025574	0.876847290640394	0.302009306533676	0.00387893597053975	0.0152445471323652	0.633396208286285	0.516322196044835	PTN^CDH10
ST6GAL1	EGFR	ST6GAL1	EGFR	OPC	-0.554567668529369	8.94228658983714e-05	0.0008353104921284	0.612872064113617	0.317307692307692	Microglia	-0.0470993425101551	0.0001240097848943	0.001430755299897	0.15450245141983	0.0677248677248677	-0.300833505519762	0.000106716325396336	0.0011330328960127	0.383687257766724	0.19251628001628	ST6GAL1^EGFR
FGF2	SDC3	FGF2	SDC3	OL	-0.576804355253786	3.93727783243353e-10	1.0012015859718e-08	0.067001573741436	0.0652173913043478	L2/L3	-0.024638144805888	6.70590321951777e-08	1.05926536370496e-06	0.118828117847443	0.177348551360843	-0.300721250029837	3.37263799892105e-08	5.34638689782337e-07	0.0929148495197296	0.121282971332595	FGF2^SDC3
EFNB3	EPHB3	EFNB3	EPHB3	L5/L6	0.0758363410605234	0.001472538959074	0.0074803045809418	0.109080441296101	0.134579439252337	L5/L6	-0.676590942502662	5.58809279901735e-09	2.20165900101418e-07	0.0428867302834988	0.0598130841121495	-0.30037730072107	0.000736272273583399	0.00374026237342095	0.0759835839271545	0.097196261682243	EFNB3^EPHB3
TPH1	HTR2A	TPH1	HTR2A	L5/L6-CC	0.188525267039406	0.00579701226965	0.0240627865703248	0.0257298350334168	0.0517241379310345	L5/L6	0.41203856538294	0.0063459796774409	0.0241759045270631	0.193447455763817	0.213084112149533	0.300281916211173	0.00607149597354545	0.0241193455486939	0.109588645398617	0.132404125040284	TPH1^HTR2A
EFNB3	EPHB3	EFNB3	EPHB3	L2/L3	0.0808879315274228	1.00894893515397e-06	1.18398239965671e-05	0.0898984968662262	0.148375768217735	L5/L6	-0.676590942502662	5.58809279901735e-09	2.20165900101418e-07	0.0428867302834988	0.0598130841121495	-0.29785150548762	5.07268513976494e-07	6.02999494833424e-06	0.0663926154375076	0.104094426164942	EFNB3^EPHB3
ADAM9	ITGB5	ADAM9	ITGB5	L5/L6-CC	-0.1459764529541	6.14697127934116e-05	0.0005643181935621	0.263843476772308	0.411330049261084	Microglia	-0.448949138006407	0.0057948025160355	0.0304070366269503	0.210114300251007	0.0984126984126984	-0.297462795480253	0.00292813611441446	0.0154856774102562	0.236978888511658	0.254871373836891	ADAM9^ITGB5
SLC6A8	LIFR	SLC6A8	LIFR	IN-PV	0.224916824776676	5.87958611382084e-09	1.94264574580797e-07	0.0583366975188255	0.0690208667736758	L5/L6	0.369552901704819	0.0079700005212637	0.0349318755628942	0.30417189002037	0.364485981308411	0.297234863240747	0.00398500320042491	0.0174660349137344	0.181254297494888	0.216753424041044	SLC6A8^LIFR
NTRK3	PTPRD	NTRK3	PTPRD	L5/L6-CC	-0.391253792867377	9.49186818129695e-08	2.36065037575189e-06	1.60760760307312	0.928571428571429	L5/L6-CC	-0.198164056068791	1.12502637037313e-06	2.00988753685809e-05	3.37583065032959	1.0	-0.294708924468084	6.09972526093048e-07	1.12297628721664e-05	2.49171924591064	0.964285714285714	NTRK3^PTPRD
SEMA5B	PLXNA1	SEMA5B	PLXNA1	L5/L6	0.583555106087418	0.0075051544643795	0.0449195221496967	0.607785761356354	0.495327102803738	L4	0.0047367816513828	0.0016557430870765	0.0080882943620933	0.217809796333313	0.318016928657799	0.294145943869401	0.004580448775728	0.026503908255895	0.412797778844833	0.406672015730769	SEMA5B^PLXNA1
FGF2	FGFRL1	FGF2	FGFRL1	OL	-0.576804355253786	3.93727783243353e-10	1.0012015859718e-08	0.067001573741436	0.0652173913043478	L5/L6-CC	1.16397874260361	0.0013926769573755	0.0074581317687591	0.0465463772416115	0.0812807881773399	0.293587193674912	0.000696338675551642	0.00372907089038748	0.0567739754915237	0.0732490897408439	FGF2^FGFRL1
NELL2	ROBO3	NELL2	ROBO3	IN-PV	0.419361758175586	0.0027298367758818	0.0130573562912078	0.712761640548706	0.563402889245586	L5/L6	0.165426645447072	0.0001194916551258	0.0012083340464317	0.0488284826278687	0.0560747663551402	0.292394201811329	0.0014246642155038	0.00713284516881975	0.380795061588287	0.309738827800363	NELL2^ROBO3
SORBS1	ITGB5	SORBS1	ITGB5	IN-SV2C	-0.135393869738212	0.0001902733627749	0.0020225501176973	0.970862150192261	0.675355450236967	Microglia	-0.448949138006407	0.0057948025160355	0.0304070366269503	0.210114300251007	0.0984126984126984	-0.29217150387231	0.0029925379394052	0.0162147933723238	0.590488195419312	0.386884074324833	SORBS1^ITGB5
CALM1	CACNA1C	CALM1	CACNA1C	IN-PV	-0.216969495728403	0.0003268648016103	0.0023421672568117	0.868898510932922	0.68860353130016	OPC	-0.365320728179132	0.0042829468447912	0.0200598688060651	0.7146275639534	0.370192307692308	-0.291145111953768	0.00230490582320075	0.0112010180314384	0.791763067245483	0.529397919496234	CALM1^CACNA1C
SEMA5B	PLXNA3	SEMA5B	PLXNA3	L5/L6	0.583555106087418	0.0075051544643795	0.0449195221496967	0.607785761356354	0.495327102803738	L5/L6	-0.00271785659061313	0.0003173641976676	0.0025447853918579	0.14567731320858	0.190654205607477	0.290418624748403	0.00391125933102355	0.0237321537707773	0.376731544733047	0.342990654205607	SEMA5B^PLXNA3
LGI3	ADAM22	LGI3	ADAM22	IN-SST	0.221803837031611	2.09481279212229e-09	8.92935956978177e-08	0.109766647219658	0.108882521489971	Astrocyte	0.359022817480322	0.0027381797945572	0.0138630986963812	0.279799968004227	0.156398104265403	0.290413327255967	0.001369090944685	0.00693159399498845	0.194783300161362	0.132640312877687	LGI3^ADAM22
SHH	CDON	SHH	CDON	IN-PV	-0.27387707821383	1.4006690914051e-05	0.0001675706578485	0.0436998307704925	0.0561797752808989	OL	-0.306660652179195	9.37229473773379e-05	0.0006300687329538	0.121097020804882	0.134057971014493	-0.290268865196512	5.38648191456945e-05	0.00039881969540115	0.0823984295129776	0.0951188731476958	SHH^CDON
EFNB3	EPHB3	EFNB3	EPHB3	L5/L6-CC	0.1031689069832	7.06067005910485e-06	9.14008126094587e-05	0.0625457465648651	0.110837438423645	L5/L6	-0.676590942502662	5.58809279901735e-09	2.20165900101418e-07	0.0428867302834988	0.0598130841121495	-0.286711017759731	3.53312907595193e-06	4.58104892547801e-05	0.0527162402868271	0.0853252612678974	EFNB3^EPHB3
SLC6A8	LIFR	SLC6A8	LIFR	IN-VIP	0.19582433460617	0.0030718514761632	0.0180951968043125	0.0853234454989433	0.079664570230608	L5/L6	0.369552901704819	0.0079700005212637	0.0349318755628942	0.30417189002037	0.364485981308411	0.282688618155494	0.00552092599871345	0.0265135361836033	0.194747671484947	0.22207527576951	SLC6A8^LIFR
LCN2	LRP2	LCN2	LRP2	IN-SV2C	-0.716154318827483	8.14014516804326e-10	3.74299344785772e-08	0.0530949160456657	0.0592417061611374	L5/L6-CC	0.150811552577889	0.0038596554824173	0.0170067143729934	0.0303195174783468	0.061576354679803	-0.282671383124797	0.00192982814821591	0.00850337590146394	0.0417072176933289	0.0604090304204702	LCN2^LRP2
PTN	SDC3	PTN	SDC3	OL	0.588995568063652	2.38005466503985e-33	5.29030448631306e-31	0.15936978161335	0.155797101449275	L2/L3	-0.024638144805888	6.70590321951777e-08	1.05926536370496e-06	0.118828117847443	0.177348551360843	0.282178711628882	3.35295160975888e-08	5.29632681852478e-07	0.139098942279816	0.166572826405059	PTN^SDC3
CALM1	PDE1C	CALM1	PDE1C	L5/L6-CC	-0.130382713456595	0.0001061638718264	0.0009541220957774	1.20937442779541	0.940886699507389	L5/L6	0.692501302308737	1.17907604665419e-10	5.30213083255728e-09	0.525333642959595	0.457943925233645	0.281059294426071	5.30819948670023e-05	0.000477063698954116	0.867354035377502	0.699415312370517	CALM1^PDE1C
FGF2	SDC2	FGF2	SDC2	Microglia	-0.399297257703437	8.66423920053783e-11	5.49412737304874e-09	0.141583099961281	0.0687830687830688	IN-SST	-0.16133486667021	0.0004537813052442	0.0038267758451396	0.0658206269145012	0.0616045845272206	-0.280316062186824	0.000226890695943296	0.00191339066963349	0.103701859712601	0.0651938266551447	FGF2^SDC2
IL18	IL1RAPL1	IL18	IL1RAPL1	Microglia	-0.650812368273915	8.96722216945222e-06	0.0001642695465641	0.440830111503601	0.194708994708995	L5/L6	0.0932318492374364	9.33462530964458e-06	0.0001103517894657	2.11415863037109	0.951401869158878	-0.278790259518239	9.1509237395484e-06	0.0001373106680149	1.27749443054199	0.573055431933937	IL18^IL1RAPL1
CALM1	PDE1C	CALM1	PDE1C	L2/L3	-0.137290575607057	0.0010116146830094	0.0045409961969757	1.18265569210052	0.881474978050922	L5/L6	0.692501302308737	1.17907604665419e-10	5.30213083255728e-09	0.525333642959595	0.457943925233645	0.27760536335084	0.000505807400458502	0.00227050074955327	0.85399466753006	0.669709451642283	CALM1^PDE1C
SLIT2	PLXNA1	SLIT2	PLXNA1	L5/L6-CC	-0.554186032681896	1.19986955561326e-05	0.0001517740306608	0.353824645280838	0.428571428571428	L4	0.0047367816513828	0.0016557430870765	0.0080882943620933	0.217809796333313	0.318016928657799	-0.274724625515257	0.000833870891316316	0.00412003419637705	0.285817205905914	0.373294178614614	SLIT2^PLXNA1
SLIT2	PLXNA1	SLIT2	PLXNA1	Microglia	0.544385374561721	0.0005923961002632	0.0051404392131793	0.334362149238586	0.154497354497354	L4	0.0047367816513828	0.0016557430870765	0.0080882943620933	0.217809796333313	0.318016928657799	0.274561078106552	0.00112406959366985	0.0066143667876363	0.27608597278595	0.236257141577577	SLIT2^PLXNA1
OMG	LINGO1	OMG	LINGO1	OL	0.0948665959303632	1.88070329942221e-05	0.0001602586245437	0.353644847869873	0.315217391304348	Microglia	0.452834288356873	1.8198609037159e-10	1.0639732879278e-08	0.125297233462334	0.0666666666666667	0.273850442143618	9.40360749015622e-06	8.01346321382896e-05	0.239471048116684	0.190942028985507	OMG^LINGO1
FGF2	FGFRL1	FGF2	FGFRL1	Microglia	-0.399297257703437	8.66423920053783e-11	5.49412737304874e-09	0.141583099961281	0.0687830687830688	IN-VIP	0.945385236468899	0.0005548432439873	0.0046254923460695	0.0528542511165142	0.050314465408805	0.273043989382731	0.000277421665314846	0.00231274892009844	0.0972186774015427	0.0595487670959369	FGF2^FGFRL1
PSAP	AR	PSAP	AR	IN-PV	-0.00576629352417324	8.56863648286322e-10	3.45217832687055e-08	0.412801206111908	0.407704654895666	OPC	-0.536306670419945	0.0111129337540993	0.0431052450705334	0.167627483606339	0.0913461538461538	-0.271036481972059	0.00555646730548147	0.0215526397961583	0.290214359760284	0.24952540437091	PSAP^AR
FGF2	SDC3	FGF2	SDC3	OL	-0.576804355253786	3.93727783243353e-10	1.0012015859718e-08	0.067001573741436	0.0652173913043478	L4	0.0347686188827962	1.3274385332258e-05	0.0001376022066557	0.0574617646634579	0.090689238210399	-0.271017868185495	6.63738953002062e-06	6.88061093357799e-05	0.0622316673398018	0.0779533147573734	FGF2^SDC3
IL18	IL1RAPL1	IL18	IL1RAPL1	Microglia	-0.650812368273915	8.96722216945222e-06	0.0001642695465641	0.440830111503601	0.194708994708995	OL	0.111136109816202	0.0001251764275232	0.0008035134490542	3.10747218132019	0.996376811594203	-0.269838129228857	6.70718248463261e-05	0.00048389149780915	1.77415108680725	0.595542903151599	IL18^IL1RAPL1
NLGN4X	NRXN1	NLGN4X	NRXN1	Microglia	-0.554325983068963	1.88065772599873e-11	1.39042170083143e-09	0.180634021759033	0.0867724867724868	L4	0.0159844634231832	0.000890816475342	0.004856139812623	3.08781576156616	1.0	-0.26917075982289	0.000445408247074289	0.00242807060152235	1.6342248916626	0.543386243386243	NLGN4X^NRXN1
AGT	MAS1	AGT	MAS1	OL	0.301216891589606	0.0014697712367148	0.0064583386372073	0.0636641830205917	0.0543478260869565	L2/L3	0.235353322949733	0.0001377107906304	0.0008479606986236	0.0507624186575413	0.0834064969271291	0.26828510726967	0.0008037410136726	0.00365314966791545	0.0572132989764214	0.0688771615070428	AGT^MAS1
RTN4	LINGO1	RTN4	LINGO1	L2/L3	0.0830599977393965	0.0026273911847266	0.0100322792538558	1.4051251411438	0.938542581211589	Microglia	0.452834288356873	1.8198609037159e-10	1.0639732879278e-08	0.125297233462334	0.0666666666666667	0.267947143048135	0.00131369568335634	0.00501614494679434	0.765211164951324	0.502604623939128	RTN4^LINGO1
SHH	GPC1	SHH	GPC1	IN-PV	-0.27387707821383	1.4006690914051e-05	0.0001675706578485	0.0436998307704925	0.0561797752808989	L5/L6	0.80929128466947	0.0001172861514441	0.0011067751593258	0.704975128173828	0.672897196261682	0.26770710322782	6.56464211790755e-05	0.00063717290858715	0.374337494373321	0.364538485771291	SHH^GPC1
ADAM9	ITGB5	ADAM9	ITGB5	L2/L3	-0.0851626356061125	0.0088590779182868	0.027038182498357	0.268346697092056	0.359964881474978	Microglia	-0.448949138006407	0.0057948025160355	0.0304070366269503	0.210114300251007	0.0984126984126984	-0.26705588680626	0.00732694021716115	0.0287226095626536	0.239230498671532	0.229188789943838	ADAM9^ITGB5
ASIP	MC1R	ASIP	MC1R	L2/L3	0.186129697190204	0.0002073920607411	0.0011984276762275	0.0328787639737129	0.0500438981562774	IN-PV	0.345833434710782	0.0113095212536003	0.0402436551363058	0.0540770851075649	0.0642054574638844	0.265981565950493	0.0057584566571707	0.0207210414062667	0.0434779226779938	0.0571246778100809	ASIP^MC1R
FGF1	NRP1	FGF1	NRP1	L4	0.160757207032084	0.0001327330774192	0.0009787725992853	0.0491616390645504	0.0834340991535671	IN-VIP	0.369296325687657	2.88018414424767e-14	2.64119584130172e-12	0.0639245510101318	0.0545073375262055	0.265026766359871	6.63665387240009e-05	0.000489386300963248	0.0565430968999863	0.0689707183398863	FGF1^NRP1
AGT	LRP2	AGT	LRP2	OL	0.301216891589606	0.0014697712367148	0.0064583386372073	0.0636641830205917	0.0543478260869565	L2/L3	0.228563419654213	0.0014874870907571	0.006254338629036	0.0736011788249016	0.107989464442493	0.264890155621909	0.00147862916373595	0.00635633863312165	0.0686326771974564	0.081168645264725	AGT^LRP2
EFNA5	EPHA10	EFNA5	EPHA10	Astrocyte	-0.377272983172733	7.07431077230977e-05	0.0006845109824722	0.436227113008499	0.234597156398104	L5/L6	-0.152245493211348	0.0004374426792417	0.0035164865819296	0.068356104195118	0.104672897196262	-0.26475923819204	0.000254092893482399	0.0021004987822009	0.252291619777679	0.169635026797183	EFNA5^EPHA10
FGF2	SDC3	FGF2	SDC3	OL	-0.576804355253786	3.93727783243353e-10	1.0012015859718e-08	0.067001573741436	0.0652173913043478	OPC	0.0475169126863679	0.004679915506904	0.0215618775135042	0.238770112395287	0.134615384615385	-0.264643721283709	0.00233995795031589	0.01078094376276	0.152885839343071	0.0999163879598662	FGF2^SDC3
WNT3	LRP6	WNT3	FZD6_LRP6	L5/L6-CC	0.742891105841076	1.98408709862321e-20	5.14491291323869e-18	0.0307426434010267	0.0517241379310345	OL	-0.213684602702338	0.0150557854121712	0.0435639911926195	0.844164609909058	0.605072463768116	0.264603251569369	0.0075278927060856	0.0217819955963098	0.437453627586365	0.328398300849575	WNT3^FZD6_LRP6
WNT3	LRP6	WNT3	FZD8_LRP6	L5/L6-CC	0.742891105841076	1.98408709862321e-20	5.14491291323869e-18	0.0307426434010267	0.0517241379310345	OL	-0.213684602702338	0.0150557854121712	0.0435639911926195	0.844164609909058	0.605072463768116	0.264603251569369	0.0075278927060856	0.0217819955963098	0.437453627586365	0.328398300849575	WNT3^FZD8_LRP6
WNT3	LRP6	WNT3	FZD3_LRP6	L5/L6-CC	0.742891105841076	1.98408709862321e-20	5.14491291323869e-18	0.0307426434010267	0.0517241379310345	OL	-0.213684602702338	0.0150557854121712	0.0435639911926195	0.844164609909058	0.605072463768116	0.264603251569369	0.0075278927060856	0.0217819955963098	0.437453627586365	0.328398300849575	WNT3^FZD3_LRP6
WNT3	LRP6	WNT3	FZD5_LRP6	L5/L6-CC	0.742891105841076	1.98408709862321e-20	5.14491291323869e-18	0.0307426434010267	0.0517241379310345	OL	-0.213684602702338	0.0150557854121712	0.0435639911926195	0.844164609909058	0.605072463768116	0.264603251569369	0.0075278927060856	0.0217819955963098	0.437453627586365	0.328398300849575	WNT3^FZD5_LRP6
WNT3	LRP6	WNT3	FZD1_LRP6	L5/L6-CC	0.742891105841076	1.98408709862321e-20	5.14491291323869e-18	0.0307426434010267	0.0517241379310345	OL	-0.213684602702338	0.0150557854121712	0.0435639911926195	0.844164609909058	0.605072463768116	0.264603251569369	0.0075278927060856	0.0217819955963098	0.437453627586365	0.328398300849575	WNT3^FZD1_LRP6
BDNF	NTRK2	BDNF	NTRK2	L5/L6-CC	-0.298685453223973	0.0034674509105516	0.015952702114792	0.118580624461174	0.160098522167488	L5/L6-CC	-0.230484587223386	0.0044265602102947	0.0189683711284615	1.68863725662231	0.963054187192118	-0.264585020223679	0.00394700556042315	0.0174605366216267	0.903608918190002	0.561576354679803	BDNF^NTRK2
SEMA5B	PLXNA3	SEMA5B	PLXNA3	L5/L6	0.583555106087418	0.0075051544643795	0.0449195221496967	0.607785761356354	0.495327102803738	L4	-0.0567908401303301	0.0040853012923368	0.0167878628182847	0.0800636038184166	0.122128174123337	0.263382132978544	0.00579522787835815	0.0308536924839907	0.343924671411514	0.308727638463538	SEMA5B^PLXNA3
LGI3	ADAM22	LGI3	ADAM22	IN-PV	0.167637001836337	1.82801956385716e-09	6.78797938593662e-08	0.207957878708839	0.234349919743178	Astrocyte	0.359022817480322	0.0027381797945572	0.0138630986963812	0.279799968004227	0.156398104265403	0.263329909658329	0.00136909081128838	0.00693158328808753	0.243878930807114	0.19537401200429	LGI3^ADAM22
LAMA5	BCAM	LAMA5	BCAM	L5/L6-CC	-0.249041427585409	0.0002077801638146	0.0016466461251884	0.0381792560219765	0.0689655172413793	L5/L6	-0.277141103843604	0.0004503777881736	0.0028450395516871	0.0538986660540104	0.0598130841121495	-0.263091265714506	0.0003290789759941	0.00224584283843775	0.0460389629006386	0.0643893006767644	LAMA5^BCAM
CALM1	INSR	CALM1	INSR	IN-PV	-0.216969495728403	0.0003268648016103	0.0023421672568117	0.868898510932922	0.68860353130016	Microglia	0.742950375921922	0.0031831737566298	0.0190574645345313	0.420383095741272	0.19047619047619	0.262990440096759	0.00175501927912005	0.0106998158956715	0.644640803337097	0.439539860888175	CALM1^INSR
COL4A1	ITGAV	COL4A1	ITGAV_ITGB8	L4	-0.432336323555552	3.45178667998668e-15	2.51210921054317e-13	0.389428049325943	0.480048367593712	OL	-0.0934855986764166	3.32170233222526e-05	0.0002606220372869	1.06349837779999	0.702898550724638	-0.262910961115984	1.66085116628522e-05	0.000130311018769055	0.726463198661804	0.591473459159175	COL4A1^ITGAV_ITGB8
AGT	GRM7	AGT	GRM7	OL	0.301216891589606	0.0014697712367148	0.0064583386372073	0.0636641830205917	0.0543478260869565	Astrocyte	0.223902140899819	5.68730647544587e-11	2.62673601568892e-09	0.355516821146011	0.194312796208531	0.262559516244713	0.000734885646793932	0.00322917063197166	0.209590494632721	0.124330311147744	AGT^GRM7
VEGFA	NRP2	VEGFA	NRP2	L4	-0.297000479814496	1.07266753492504e-05	0.0001141182425889	0.0549662336707115	0.0846432889963724	OL	0.821235667765924	4.700765654805e-22	4.79111207763393e-20	0.850878298282623	0.579710144927536	0.262117593975714	5.36333767462521e-06	5.705912129445e-05	0.452922254800797	0.332176716961954	VEGFA^NRP2
RTN4	LINGO1	RTN4	LINGO1	IN-PV	0.0712610216826675	0.0017195513449399	0.0090721464073358	1.31903171539307	0.852327447833066	Microglia	0.452834288356873	1.8198609037159e-10	1.0639732879278e-08	0.125297233462334	0.0666666666666667	0.26204765501977	0.000859775763462995	0.00453607852353434	0.722164452075958	0.459497057249866	RTN4^LINGO1
SERPINF1	PLXDC2	SERPINF1	PLXDC2	L5/L6-CC	0.461719801552985	2.56282018744817e-07	5.0574177437848e-06	0.0857530161738396	0.157635467980296	IN-SST	0.0509110485766827	3.85950773896947e-06	7.11903745669915e-05	0.107053115963936	0.0974212034383954	0.256315425064834	2.05789487885714e-06	3.81238961553881e-05	0.0964030623435974	0.127528335709345	SERPINF1^PLXDC2
VEGFA	GPC1	VEGFA	GPC1	L4	-0.297000479814496	1.07266753492504e-05	0.0001141182425889	0.0549662336707115	0.0846432889963724	L5/L6	0.80929128466947	0.0001172861514441	0.0011067751593258	0.704975128173828	0.672897196261682	0.256145402427487	6.40064133966752e-05	0.00061044670095735	0.379970669746399	0.378770242629027	VEGFA^GPC1
FGF2	SDC3	FGF2	SDC3	Microglia	-0.399297257703437	8.66423920053783e-11	5.49412737304874e-09	0.141583099961281	0.0687830687830688	L5/L6-CC	-0.105179150683557	1.30915253268144e-05	0.0001548837781193	0.0423477217555046	0.083743842364532	-0.252238204193497	6.54580598460321e-06	7.74446361233365e-05	0.0919654071331024	0.0762634555738004	FGF2^SDC3
NECTIN3	NECTIN1	NECTIN3	NECTIN1	Astrocyte	-0.338699368438906	4.42815944698384e-19	6.5834125267275e-17	0.426263332366943	0.234597156398104	L5/L6	-0.165365282317596	2.88595154651078e-14	3.39605781655298e-12	0.110497981309891	0.140186915887851	-0.252032325378251	1.44299791405262e-14	1.69806182533912e-12	0.268380641937256	0.187392036142977	NECTIN3^NECTIN1
CALM1	INSR	CALM1	INSR	L5/L6	-0.239015447846225	9.88550959677327e-05	0.0008006702321468	1.06796205043793	0.813084112149533	Microglia	0.742950375921922	0.0031831737566298	0.0190574645345313	0.420383095741272	0.19047619047619	0.251967464037848	0.00164101442629877	0.00992906738333905	0.7441725730896	0.501780151312862	CALM1^INSR
BMP7	ACTR2	BMP7	ACTR2	IN-VIP	0.477359025313196	0.0001800761242519	0.0018491567009119	0.0682603195309639	0.0545073375262055	L5/L6	0.0260667296760912	0.0083764111930652	0.0301954015290387	0.546388924121857	0.586915887850467	0.251712877494643	0.00427824365865855	0.0160222791149753	0.30732461810112	0.320711612688336	BMP7^ACTR2
CALM1	CACNA1C	CALM1	CACNA1C	L2/L3	-0.137290575607057	0.0010116146830094	0.0045409961969757	1.18265569210052	0.881474978050922	OPC	-0.365320728179132	0.0042829468447912	0.0200598688060651	0.7146275639534	0.370192307692308	-0.251305651893094	0.0026472807639003	0.0123004325015204	0.948641657829285	0.625833642871615	CALM1^CACNA1C
GNAS	ADCY8	GNAS	ADCY8	OL	-0.314973724155529	3.7294718759945e-09	7.87902784398675e-08	0.358521550893784	0.300724637681159	IN-SV2C	-0.18497918688853	0.0015032984250512	0.01067541481158	0.516202390193939	0.395734597156398	-0.249976455522029	0.000751651077261538	0.00533774680092922	0.4373619556427	0.348229617418779	GNAS^ADCY8
EFNB3	EPHA4	EFNB3	EPHA4	IN-SST	-0.0167865012414313	6.22108172356189e-08	1.87835934778379e-06	0.0739719420671463	0.0702005730659026	L5/L6	-0.483134406411172	3.69731371502407e-21	1.03807519775352e-18	0.48235148191452	0.444859813084112	-0.249960453826302	3.11054086178113e-08	9.39179673892415e-07	0.278161704540253	0.257530193075007	EFNB3^EPHA4
FNDC5	ITGAV	FNDC5	ITGAV	L2/L3	0.271000345466105	5.10246672195987e-08	8.26863949428438e-07	0.0346452780067921	0.0597014925373134	IN-SST	0.228568433105661	0.0004705795481913	0.0039471099763547	0.249683663249016	0.210601719197708	0.249784389285883	0.00023531528642926	0.00197396842015206	0.142164468765259	0.135151605867511	FNDC5^ITGAV
NECTIN3	NECTIN1	NECTIN3	NECTIN1	Astrocyte	-0.338699368438906	4.42815944698384e-19	6.5834125267275e-17	0.426263332366943	0.234597156398104	L5/L6-CC	-0.159667218610203	6.37150691857026e-06	8.96638319993212e-05	0.0966012328863144	0.17487684729064	-0.249183293524555	3.18575345928535e-06	4.48319159996935e-05	0.261432290077209	0.204737001844372	NECTIN3^NECTIN1
CALM1	CACNA1C	CALM1	CACNA1C	L5/L6-CC	-0.130382713456595	0.0001061638718264	0.0009541220957774	1.20937442779541	0.940886699507389	OPC	-0.365320728179132	0.0042829468447912	0.0200598688060651	0.7146275639534	0.370192307692308	-0.247851720817863	0.0021945553583088	0.0105069954509212	0.962000966072083	0.655539503599848	CALM1^CACNA1C
LRRC4B	PTPRS	LRRC4B	PTPRS	L2/L3	-0.137080900550134	3.76545029258513e-07	4.9538489101066e-06	0.438378393650055	0.518876207199298	L5/L6-CC	-0.357653947445583	0.0033832403031589	0.0156398044953548	1.01819348335266	0.916256157635468	-0.247367423997858	0.00169180842409408	0.00782237917213245	0.728285908699036	0.717566182417383	LRRC4B^PTPRS
CADM3	NECTIN1	CADM3	NECTIN1	L2/L3	-0.326400074203572	6.57967391033379e-06	6.22190086994293e-05	0.340736955404282	0.440737489025461	L5/L6	-0.165365282317596	2.88595154651078e-14	3.39605781655298e-12	0.110497981309891	0.140186915887851	-0.245882678260584	3.28983696959665e-06	3.11095060477435e-05	0.225617468357086	0.290462202456656	CADM3^NECTIN1
SPP1	ITGAV	SPP1	ITGAV_ITGB5	OPC	-0.397682765435415	2.15921031082204e-09	7.38795721620933e-08	0.401726186275482	0.206730769230769	OL	-0.0934855986764166	3.32170233222526e-05	0.0002606220372869	1.06349837779999	0.702898550724638	-0.245584182055916	1.66095912662817e-05	0.000130347958429531	0.732612252235413	0.454814659977703	SPP1^ITGAV_ITGB5
SLIT1	ROBO2	SLIT1	ROBO2	L5/L6	-0.416518572036355	6.92583554595966e-15	9.25302043730505e-13	0.856944143772125	0.674766355140187	IN-PV	-0.0726286185929285	1.45948567334071e-05	0.0003364577976931	2.35960626602173	0.87800963081862	-0.244573595314642	7.29742837016648e-06	0.000168228899309201	1.6082751750946	0.776387992979403	SLIT1^ROBO2
FGF1	NRP1	FGF1	NRP1	IN-PV	0.11984273285223	2.62167104199651e-05	0.0002855730649801	0.0531953983008861	0.0626003210272873	IN-VIP	0.369296325687657	2.88018414424767e-14	2.64119584130172e-12	0.0639245510101318	0.0545073375262055	0.244569529269943	1.31083552243835e-05	0.000142786533810648	0.0585599765181541	0.0585538292767464	FGF1^NRP1
LCN2	LRP2	LCN2	LRP2	IN-SV2C	-0.716154318827483	8.14014516804326e-10	3.74299344785772e-08	0.0530949160456657	0.0592417061611374	L2/L3	0.228563419654213	0.0014874870907571	0.006254338629036	0.0736011788249016	0.107989464442493	-0.243795449586635	0.000743743952385808	0.00312718802948524	0.0633480474352837	0.0836155853018154	LCN2^LRP2
POSTN	ITGB5	POSTN	ITGAV_ITGB5	L5/L6-CC	0.93505573924926	1.65801813585043e-23	5.4695254938146e-21	0.696297824382782	0.620689655172414	Microglia	-0.448949138006407	0.0057948025160355	0.0304070366269503	0.210114300251007	0.0984126984126984	0.243053300621426	0.00289740125801775	0.0152035183134751	0.453206062316894	0.359551176792556	POSTN^ITGAV_ITGB5
CADM3	NECTIN1	CADM3	NECTIN1	L2/L3	-0.326400074203572	6.57967391033379e-06	6.22190086994293e-05	0.340736955404282	0.440737489025461	L5/L6-CC	-0.159667218610203	6.37150691857026e-06	8.96638319993212e-05	0.0966012328863144	0.17487684729064	-0.243033646406888	6.47559041445203e-06	7.59414203493752e-05	0.218669086694717	0.307807168158051	CADM3^NECTIN1
WNT7A	LRP6	WNT7A	FZD8_LRP6	L5/L6	-0.271437833738183	2.85523867761896e-05	0.0002834179194053	0.0398197844624519	0.0598130841121495	OL	-0.213684602702338	0.0150557854121712	0.0435639911926195	0.844164609909058	0.605072463768116	-0.242561218220261	0.0075421688994737	0.0219237045560124	0.441992193460464	0.332442773940133	WNT7A^FZD8_LRP6
WNT7A	LRP6	WNT7A	FZD6_LRP6	L5/L6	-0.271437833738183	2.85523867761896e-05	0.0002834179194053	0.0398197844624519	0.0598130841121495	OL	-0.213684602702338	0.0150557854121712	0.0435639911926195	0.844164609909058	0.605072463768116	-0.242561218220261	0.0075421688994737	0.0219237045560124	0.441992193460464	0.332442773940133	WNT7A^FZD6_LRP6
WNT7A	LRP6	WNT7A	FZD1_LRP6	L5/L6	-0.271437833738183	2.85523867761896e-05	0.0002834179194053	0.0398197844624519	0.0598130841121495	OL	-0.213684602702338	0.0150557854121712	0.0435639911926195	0.844164609909058	0.605072463768116	-0.242561218220261	0.0075421688994737	0.0219237045560124	0.441992193460464	0.332442773940133	WNT7A^FZD1_LRP6
WNT7A	LRP6	WNT7A	FZD5_LRP6	L5/L6	-0.271437833738183	2.85523867761896e-05	0.0002834179194053	0.0398197844624519	0.0598130841121495	OL	-0.213684602702338	0.0150557854121712	0.0435639911926195	0.844164609909058	0.605072463768116	-0.242561218220261	0.0075421688994737	0.0219237045560124	0.441992193460464	0.332442773940133	WNT7A^FZD5_LRP6
WNT7A	LRP6	WNT7A	FZD3_LRP6	L5/L6	-0.271437833738183	2.85523867761896e-05	0.0002834179194053	0.0398197844624519	0.0598130841121495	OL	-0.213684602702338	0.0150557854121712	0.0435639911926195	0.844164609909058	0.605072463768116	-0.242561218220261	0.0075421688994737	0.0219237045560124	0.441992193460464	0.332442773940133	WNT7A^FZD3_LRP6
FNDC5	ITGAV	FNDC5	ITGAV	L2/L3	0.271000345466105	5.10246672195987e-08	8.26863949428438e-07	0.0346452780067921	0.0597014925373134	L5/L6-CC	0.213273301865052	0.001866215762435	0.0097451521956224	0.17953023314476	0.266009852216749	0.242136823665579	0.00093313339355111	0.00487298952978591	0.107087753713131	0.162855672377031	FNDC5^ITGAV
PTN	SDC3	PTN	SDC3	OL	0.588995568063652	2.38005466503985e-33	5.29030448631306e-31	0.15936978161335	0.155797101449275	L5/L6-CC	-0.105179150683557	1.30915253268144e-05	0.0001548837781193	0.0423477217555046	0.083743842364532	0.241908208690047	6.54576266340721e-06	7.744188905965e-05	0.100858747959137	0.119770471906904	PTN^SDC3
VEGFA	GPC1	VEGFA	GPC1	L2/L3	-0.188006824696404	1.89163746109802e-05	0.0001527510100634	0.0384851768612862	0.0614574187884109	IN-PV	0.671128667162271	7.16309026778454e-05	0.0006655731914268	0.604971349239349	0.531300160513644	0.241560921232933	4.52736386444128e-05	0.0004091621007451	0.321728259325028	0.296378789651027	VEGFA^GPC1
MEGF10	ABCA1	MEGF10	ABCA1	L4	0.130231971893041	0.000126966432086	0.0009457095521613	0.265237778425217	0.299879081015719	IN-PV	0.352528630481989	0.0127699809192963	0.0441460067964313	0.475348889827728	0.446227929373997	0.241380301187515	0.00644847367569115	0.0225458581742963	0.370293319225311	0.373053505194858	MEGF10^ABCA1
LAMA3	SDC2	LAMA3	SDC2	OL	-0.319540866558963	2.10100051564476e-20	1.90035951402085e-18	0.0947468727827072	0.0760869565217391	IN-SST	-0.16133486667021	0.0004537813052442	0.0038267758451396	0.0658206269145012	0.0616045845272206	-0.240437866614587	0.0002268906526221	0.0019133879225698	0.0802837461233139	0.0688457705244799	LAMA3^SDC2
COL5A1	SDC3	COL5A1	SDC3	IN-VIP	-0.896587656563008	2.34216572054946e-23	6.41363046477128e-21	0.159197509288788	0.117400419287212	IN-SV2C	0.415980713428033	1.63902783232389e-06	3.49911782186457e-05	0.0685414373874664	0.0758293838862559	-0.240303471567487	8.19513916161944e-07	1.74955891093228e-05	0.113869473338127	0.0966149015867338	COL5A1^SDC3
TPH1	HTR7	TPH1	HTR7	L4	0.242054634739571	0.0100828568950937	0.0347374409417583	0.0300808716565371	0.0519951632406288	L5/L6	0.236606103984206	0.0082304533901096	0.0298022968144113	0.068642146885395	0.0822429906542056	0.239330369361889	0.00915665514260165	0.0322698688780848	0.0493615083396435	0.0671190769474172	TPH1^HTR7
VEGFA	GPC1	VEGFA	GPC1	IN-PV	-0.0218797193626412	0.0001011616994744	0.0008839615968652	0.0840406492352486	0.0963081861958267	IN-SV2C	0.500437898404941	1.15643437050302e-06	2.56307220786296e-05	0.636608719825745	0.542654028436019	0.23927908952115	5.11590669224515e-05	0.000454796159471915	0.360324680805206	0.319481107315923	VEGFA^GPC1
CALM1	PDE1B	CALM1	PDE1B	L5/L6	-0.239015447846225	9.88550959677327e-05	0.0008006702321468	1.06796205043793	0.813084112149533	IN-SV2C	-0.237246172787235	0.0010646508163009	0.0081714362501893	0.10290402173996	0.111374407582938	-0.23813081031673	0.000581752956134316	0.00448605324116805	0.585433006286621	0.462229259866235	CALM1^PDE1B
CALM1	PDE1C	CALM1	PDE1C	IN-PV	-0.216969495728403	0.0003268648016103	0.0023421672568117	0.868898510932922	0.68860353130016	L5/L6	0.692501302308737	1.17907604665419e-10	5.30213083255728e-09	0.525333642959595	0.457943925233645	0.237765903290167	0.000163432459758952	0.00117108627947127	0.697116076946259	0.573273728266903	CALM1^PDE1C
EFNA5	EPHB6	EFNA5	EPHB6	Astrocyte	-0.377272983172733	7.07431077230977e-05	0.0006845109824722	0.436227113008499	0.234597156398104	L5/L6	-0.0977259093919695	4.3924200740622e-06	5.79375181928148e-05	0.294615030288696	0.351401869158878	-0.237499446282351	3.756776389858e-05	0.000371224250332507	0.365421056747437	0.292999512778491	EFNA5^EPHB6
LRRC4B	PTPRF	LRRC4B	PTPRF	OL	0.425027006908793	4.3053285689744e-15	2.30655218256798e-13	0.102799691259861	0.11231884057971	L5/L6-CC	0.049907579478443	0.0084160719582591	0.0325297231126664	0.142821714282036	0.24384236453202	0.237467293193618	0.0042080359791317	0.0162648615564485	0.122810706496239	0.178080602555865	LRRC4B^PTPRF
NECTIN3	CADM1	NECTIN3	CADM1	Astrocyte	-0.338699368438906	4.42815944698384e-19	6.5834125267275e-17	0.426263332366943	0.234597156398104	L5/L6	-0.133290161224672	0.0015952764480053	0.0079713459490808	1.13556957244873	0.768224299065421	-0.235994764831789	0.00079763822400265	0.00398567297454043	0.780916452407837	0.501410727731762	NECTIN3^CADM1
SLIT2	ROBO2	SLIT2	ROBO2	Microglia	0.544385374561721	0.0005923961002632	0.0051404392131793	0.334362149238586	0.154497354497354	IN-PV	-0.0726286185929285	1.45948567334071e-05	0.0003364577976931	2.35960626602173	0.87800963081862	0.235878377984397	0.000303495478498304	0.0027384485054362	1.34698414802551	0.516253492657987	SLIT2^ROBO2
EFNB3	EPHB3	EFNB3	EPHB3	IN-VIP	0.206213484054358	1.08026596068165e-05	0.0001709351820288	0.0715456679463387	0.0691823899371069	L5/L6	-0.676590942502662	5.58809279901735e-09	2.20165900101418e-07	0.0428867302834988	0.0598130841121495	-0.235188729224152	5.40412384980778e-06	8.55776739644507e-05	0.0572161972522736	0.0644977370246282	EFNB3^EPHB3
FGF2	FGFR1	FGF2	FGFR1	OL	-0.576804355253786	3.93727783243353e-10	1.0012015859718e-08	0.067001573741436	0.0652173913043478	L5/L6-CC	0.108123626057316	0.0002789194072197	0.0021062894678825	0.0353401526808739	0.0738916256157636	-0.234340364598235	0.000139459900473742	0.00105314973994918	0.0511708632111549	0.0695545084600557	FGF2^FGFR1
CALM1	GRM7	CALM1	GRM7	L5/L6	-0.239015447846225	9.88550959677327e-05	0.0008006702321468	1.06796205043793	0.813084112149533	L5/L6	-0.22847650653148	2.12878533571897e-05	0.0005369201976295	0.581638753414154	0.497196261682243	-0.233745977188853	6.00714746624612e-05	0.00066879521488815	0.824800372123718	0.655140186915888	CALM1^GRM7
SPP1	ITGB5	SPP1	ITGAV_ITGB5	OPC	-0.397682765435415	2.15921031082204e-09	7.38795721620933e-08	0.401726186275482	0.206730769230769	IN-PV	-0.0689340086268361	0.0012041709596317	0.0067625975710886	0.050226379185915	0.0593900481540931	-0.233308387031126	0.000602086559421005	0.00338133572533038	0.225976288318634	0.133060408692431	SPP1^ITGAV_ITGB5
PDGFA	PDGFRB	PDGFA	PDGFRB	Astrocyte	0.177124305254396	0.0044594625772959	0.0204067251795918	0.146278128027916	0.0853080568720379	L5/L6	0.288442283211306	3.66359721359834e-12	2.76464023723397e-10	0.0485993288457394	0.0841121495327103	0.232783294232851	0.00222973129047975	0.0102033627280279	0.0974387302994728	0.0847101032023741	PDGFA^PDGFRB
EFNB3	EPHB1	EFNB3	EPHB1	L4	0.346498381491517	4.30661350124644e-05	0.0003781838569098	0.0841542035341263	0.135429262394196	OL	0.118459471497705	0.0109303789685278	0.0335112748596362	0.322314202785492	0.264492753623188	0.232478926494611	0.00548672255177013	0.016944729358273	0.203234195709228	0.199961008008692	EFNB3^EPHB1
SERPINF1	PLXDC2	SERPINF1	PLXDC2	Microglia	0.412826446103102	4.85442543662218e-09	2.08968439095535e-07	0.180039510130882	0.0867724867724868	IN-SST	0.0509110485766827	3.85950773896947e-06	7.11903745669915e-05	0.107053115963936	0.0974212034383954	0.231868747339892	1.93218108220305e-06	3.56996715030435e-05	0.143546313047409	0.0920968451054411	SERPINF1^PLXDC2
CADM3	CADM1	CADM3	CADM1	L2/L3	-0.326400074203572	6.57967391033379e-06	6.22190086994293e-05	0.340736955404282	0.440737489025461	L5/L6	-0.133290161224672	0.0015952764480053	0.0079713459490808	1.13556957244873	0.768224299065421	-0.229845117714122	0.000800928060957817	0.00401678247889011	0.738153278827667	0.604480894045441	CADM3^CADM1
NTRK3	PTPRD	NTRK3	PTPRD	L5/L6-CC	-0.391253792867377	9.49186818129695e-08	2.36065037575189e-06	1.60760760307312	0.928571428571429	L2/L3	-0.0657351463313708	0.0021621140388067	0.0085268641414323	3.34469127655029	0.996488147497805	-0.228494469599374	0.00108110447874426	0.00426461239590403	2.476149559021	0.962529788034617	NTRK3^PTPRD
LRRC4B	PTPRD	LRRC4B	PTPRD	OL	0.425027006908793	4.3053285689744e-15	2.30655218256798e-13	0.102799691259861	0.11231884057971	L5/L6	0.030961784064475	2.58428187100948e-06	3.67498337736509e-05	3.79000306129456	1.0	0.227994395486634	1.2921409376574e-06	1.83749170021531e-05	1.94640135765076	0.556159420289855	LRRC4B^PTPRD
CALM1	PDE1B	CALM1	PDE1B	IN-PV	-0.216969495728403	0.0003268648016103	0.0023421672568117	0.868898510932922	0.68860353130016	IN-SV2C	-0.237246172787235	0.0010646508163009	0.0081714362501893	0.10290402173996	0.111374407582938	-0.227107834257819	0.0006957578089556	0.0052568017535005	0.485901266336441	0.399988969441549	CALM1^PDE1B
LIN7C	KCNJ4	LIN7C	KCNJ4	L5/L6-CC	-0.166134857302457	0.0004333759537192	0.0029008489184868	0.0936211496591568	0.17487684729064	L5/L6	-0.287850767058873	1.29965767875276e-07	2.70293867970842e-06	0.163377165794373	0.218691588785047	-0.226992812180665	0.000216752959743538	0.00145177592858325	0.128499150276184	0.196784218037844	LIN7C^KCNJ4
CALM1	PDE1C	CALM1	PDE1C	L5/L6	-0.239015447846225	9.88550959677327e-05	0.0008006702321468	1.06796205043793	0.813084112149533	L5/L6	0.692501302308737	1.17907604665419e-10	5.30213083255728e-09	0.525333642959595	0.457943925233645	0.226742927231256	4.94276069376687e-05	0.000400337767138816	0.796647846698761	0.635514018691589	CALM1^PDE1C
EFNB3	EPHA4	EFNB3	EPHA4	IN-SV2C	0.0309379707064469	1.19563926034108e-10	6.49737227999255e-09	0.0907910615205765	0.0947867298578199	L5/L6	-0.483134406411172	3.69731371502407e-21	1.03807519775352e-18	0.48235148191452	0.444859813084112	-0.226098217852363	5.97819630189028e-11	3.24868614051531e-09	0.286571264266968	0.269823271470966	EFNB3^EPHA4
AGT	LRP2	AGT	LRP2	OL	0.301216891589606	0.0014697712367148	0.0064583386372073	0.0636641830205917	0.0543478260869565	L5/L6-CC	0.150811552577889	0.0038596554824173	0.0170067143729934	0.0303195174783468	0.061576354679803	0.226014222083748	0.00266471335956605	0.0117325265051004	0.0469918511807918	0.0579620903833797	AGT^LRP2
SPP1	ITGAV	SPP1	ITGAV_ITGB5	L5/L6	-0.356631024027057	6.95052459557318e-05	0.0007193003584085	0.0600914917886257	0.0841121495327103	OL	-0.0934855986764166	3.32170233222526e-05	0.0002606220372869	1.06349837779999	0.702898550724638	-0.225058311351737	5.13611346389922e-05	0.0004899611978477	0.561794936656952	0.393505350128674	SPP1^ITGAV_ITGB5
RTN4	LINGO1	RTN4	LINGO1	L5/L6	-0.00382350436447582	0.0120055818224701	0.0397020084339291	1.1484534740448	0.846728971962617	Microglia	0.452834288356873	1.8198609037159e-10	1.0639732879278e-08	0.125297233462334	0.0666666666666667	0.224505391996199	0.0060027910022281	0.019851009536831	0.636875331401825	0.456697819314642	RTN4^LINGO1
POSTN	PTK7	POSTN	PTK7	L2/L3	0.0665744053248382	0.0011839290705689	0.0051798682744868	0.0404608771204948	0.0526777875329236	IN-VIP	0.380402715190854	0.0113408416029705	0.049315402082966	0.120858520269394	0.10272536687631	0.223488560257846	0.0062623853367697	0.0272476351787264	0.0806597024202347	0.0777015772046169	POSTN^PTK7
LGI3	FLOT1	LGI3	FLOT1	L4	-0.0116820190717665	7.80801393777616e-08	1.47218427810281e-06	0.105190180242062	0.159613059250302	Microglia	0.457839781345383	1.53109428544897e-17	3.11643845483915e-15	0.186345532536507	0.0952380952380952	0.223078881136808	3.90400696965363e-08	7.36092140609625e-07	0.145767852663994	0.127425577244199	LGI3^FLOT1
APOO	IL1RAPL2	APOO	IL1RAPL2	IN-SV2C	-0.199618010362775	0.0002849477181661	0.0028153998172138	0.183640107512474	0.170616113744076	Microglia	-0.246482251707594	0.0088364247148383	0.0415768251844383	0.181672424077988	0.0857142857142857	-0.223050131035185	0.0045606862165022	0.0221961125008261	0.18265625834465	0.128165199729181	APOO^IL1RAPL2
CALM1	GRM7	CALM1	GRM7	IN-PV	-0.216969495728403	0.0003268648016103	0.0023421672568117	0.868898510932922	0.68860353130016	L5/L6	-0.22847650653148	2.12878533571897e-05	0.0005369201976295	0.581638753414154	0.497196261682243	-0.222723001129942	0.000174076327483745	0.0014395437272206	0.725268602371216	0.592899896491202	CALM1^GRM7
FGF2	SDC3	FGF2	SDC3	OL	-0.576804355253786	3.93727783243353e-10	1.0012015859718e-08	0.067001573741436	0.0652173913043478	IN-SST	0.134209984803778	0.0001020135105046	0.001134166645556	0.102751269936562	0.103151862464183	-0.221297185225004	5.10069521161916e-05	0.00056708832878593	0.0848764181137085	0.0841846268842656	FGF2^SDC3
DKK2	KREMEN1	DKK2	KREMEN1	L5/L6	-0.40195794533814	3.84359827682816e-06	5.2104603793615e-05	0.142533734440804	0.168224299065421	OL	0.844145425528914	0.0010286188769533	0.0047919649531911	0.135493531823158	0.141304347826087	0.221093740095387	0.000516231237615064	0.00242203477849236	0.139013633131981	0.154764323445754	DKK2^KREMEN1
DKK2	KREMEN1	DKK2	KREMEN1	L5/L6-CC	-0.402646420554397	0.0089022222642051	0.0340505173936504	0.318120777606964	0.379310344827586	OL	0.844145425528914	0.0010286188769533	0.0047919649531911	0.135493531823158	0.141304347826087	0.220749502487258	0.0049654205705792	0.0194212411734207	0.226807147264481	0.260307346326837	DKK2^KREMEN1
NRG1	GPC1	NRG1	GPC1	L5/L6	-0.0609076110975256	0.0076438048369505	0.0338205149355873	1.70933640003204	0.777570093457944	IN-SV2C	0.500437898404941	1.15643437050302e-06	2.56307220786296e-05	0.636608719825745	0.542654028436019	0.219765143653708	0.0038224806356605	0.016923072828833	1.17297255992889	0.660112060946981	NRG1^GPC1
NTRK3	PTPRD	NTRK3	PTPRD	L5/L6-CC	-0.391253792867377	9.49186818129695e-08	2.36065037575189e-06	1.60760760307312	0.928571428571429	L4	-0.0469894382599356	0.0016455072886181	0.0080451717072103	3.89210629463196	0.998790810157195	-0.219121615563656	0.000822801103649956	0.00402376617879303	2.74985694885254	0.963681119364312	NTRK3^PTPRD
C3	GRM7	C3	GRM7	OL	-0.205698237698673	0.0002815143976605	0.0015992283373352	0.173329785466194	0.105072463768116	L5/L6	-0.22847650653148	2.12878533571897e-05	0.0005369201976295	0.581638753414154	0.497196261682243	-0.217087372115076	0.000151401125508845	0.00106807426748235	0.377484261989594	0.30113436272518	C3^GRM7
WNT2B	FZD3	WNT2B	FZD3_LRP5	L5/L6-CC	0.329755352434636	0.0010257479829507	0.0060350397675577	0.12590292096138	0.201970443349754	IN-SV2C	0.101115364841891	0.0029514108007751	0.0182046959377705	0.454655468463898	0.409952606635071	0.215435358638263	0.0019885793918629	0.0121198678526641	0.2902792096138	0.305961524992412	WNT2B^FZD3_LRP5
WNT2B	FZD3	WNT2B	FZD3_LRP6	L5/L6-CC	0.329755352434636	0.0010257479829507	0.0060350397675577	0.12590292096138	0.201970443349754	IN-SV2C	0.101115364841891	0.0029514108007751	0.0182046959377705	0.454655468463898	0.409952606635071	0.215435358638263	0.0019885793918629	0.0121198678526641	0.2902792096138	0.305961524992412	WNT2B^FZD3_LRP6
AGT	GRM7	AGT	GRM7	OL	0.301216891589606	0.0014697712367148	0.0064583386372073	0.0636641830205917	0.0543478260869565	IN-PV	0.126836002230133	0.001087577890707	0.0106686537650938	1.05211806297302	0.677367576243981	0.21402644690987	0.0012786745637109	0.00856349620115055	0.557891130447388	0.365857701165469	AGT^GRM7
PTN	SDC2	PTN	SDC2	OL	0.588995568063652	2.38005466503985e-33	5.29030448631306e-31	0.15936978161335	0.155797101449275	IN-SST	-0.16133486667021	0.0004537813052442	0.0038267758451396	0.0658206269145012	0.0616045845272206	0.213830350696721	0.0002268906526221	0.0019133879225698	0.112595200538635	0.108700842988248	PTN^SDC2
SPP1	ITGB5	SPP1	ITGAV_ITGB5	L5/L6	-0.356631024027057	6.95052459557318e-05	0.0007193003584085	0.0600914917886257	0.0841121495327103	IN-PV	-0.0689340086268361	0.0012041709596317	0.0067625975710886	0.050226379185915	0.0593900481540931	-0.212782516326947	0.000636838102793716	0.00374094896474855	0.0551589354872704	0.0717510988434017	SPP1^ITGAV_ITGB5
OMG	RTN4RL1	OMG	RTN4RL1	OL	0.0948665959303632	1.88070329942221e-05	0.0001602586245437	0.353644847869873	0.315217391304348	OPC	0.330303572144437	9.51982045590038e-05	0.0008803079066769	0.223896354436874	0.125	0.2125850840374	5.70026187766129e-05	0.0005202832656103	0.288770616054535	0.220108695652174	OMG^RTN4RL1
TPH1	HTR7	TPH1	HTR7	L5/L6-CC	0.188525267039406	0.00579701226965	0.0240627865703248	0.0257298350334168	0.0517241379310345	L5/L6	0.236606103984206	0.0082304533901096	0.0298022968144113	0.068642146885395	0.0822429906542056	0.212565685511806	0.0070137328298798	0.026932541692368	0.0471859909594059	0.06698356429262	TPH1^HTR7
FGF10	FGFR1	FGF10	FGFR1	L5/L6-CC	-0.532819736149974	5.43313898109484e-36	6.38683597690968e-33	0.0480481833219528	0.0788177339901478	L5/L6-CC	0.108123626057316	0.0002789194072197	0.0021062894678825	0.0353401526808739	0.0738916256157636	-0.212348055046329	0.00013945970360985	0.00105314473394125	0.0416941680014134	0.0763546798029557	FGF10^FGFR1
FGF2	SDC3	FGF2	SDC3	Microglia	-0.399297257703437	8.66423920053783e-11	5.49412737304874e-09	0.141583099961281	0.0687830687830688	L2/L3	-0.024638144805888	6.70590321951777e-08	1.05926536370496e-06	0.118828117847443	0.177348551360843	-0.211967701254662	3.35728372935915e-08	5.32379745539002e-07	0.130205601453781	0.123065810071956	FGF2^SDC3
RTN4	LINGO1	RTN4	LINGO1	L5/L6-CC	-0.0330817924387382	2.59097763309317e-06	4.16469540604665e-05	1.29961860179901	0.95320197044335	Microglia	0.452834288356873	1.8198609037159e-10	1.0639732879278e-08	0.125297233462334	0.0666666666666667	0.209876247959067	1.29557980959177e-06	2.08287968966729e-05	0.712457895278931	0.509934318555008	RTN4^LINGO1
FGF2	FGFRL1	FGF2	FGFRL1	Microglia	-0.399297257703437	8.66423920053783e-11	5.49412737304874e-09	0.141583099961281	0.0687830687830688	IN-PV	0.816815166834629	8.92855028345609e-05	0.0007944889833196	0.0469281040132046	0.0545746388443018	0.208758954565596	4.46427947384765e-05	0.000397247238723486	0.0942556038498878	0.0616788538136853	FGF2^FGFRL1
SLC6A8	LIFR	SLC6A8	LIFR	L5/L6	0.0470018809226868	3.29391703388646e-07	6.17301989438338e-06	0.0803094208240509	0.117757009345794	L5/L6	0.369552901704819	0.0079700005212637	0.0349318755628942	0.30417189002037	0.364485981308411	0.208277391313753	0.00398516495648355	0.0174690242913943	0.192240655422211	0.241121495327103	SLC6A8^LIFR
RTN4	RTN4RL1	RTN4	RTN4RL1	L2/L3	0.0830599977393965	0.0026273911847266	0.0100322792538558	1.4051251411438	0.938542581211589	OPC	0.330303572144437	9.51982045590038e-05	0.0008803079066769	0.223896354436874	0.125	0.206681784941916	0.0013612946946428	0.00545629358026635	0.814510762691498	0.531771290605795	RTN4^RTN4RL1
LAMA3	ITGAV	LAMA3	ITGAV_ITGB8	OL	-0.319540866558963	2.10100051564476e-20	1.90035951402085e-18	0.0947468727827072	0.0760869565217391	OL	-0.0934855986764166	3.32170233222526e-05	0.0002606220372869	1.06349837779999	0.702898550724638	-0.20651323261769	1.66085116611263e-05	0.000130311018643451	0.579122602939606	0.389492753623188	LAMA3^ITGAV_ITGB8
PTN	ALK	PTN	ALK	OL	0.588995568063652	2.38005466503985e-33	5.29030448631306e-31	0.15936978161335	0.155797101449275	L4	-0.176072388708075	0.000108507579122	0.0008246142993342	0.0709658339619637	0.102781136638452	0.206461589677788	5.4253789561e-05	0.0004123071496671	0.115167811512947	0.129289119043864	PTN^ALK
FGF10	FGFRL1	FGF10	FGFRL1	L5/L6-CC	-0.532819736149974	5.43313898109484e-36	6.38683597690968e-33	0.0480481833219528	0.0788177339901478	IN-VIP	0.945385236468899	0.0005548432439873	0.0046254923460695	0.0528542511165142	0.050314465408805	0.206282750159462	0.00027742162199365	0.00231274617303475	0.0504512190818787	0.0645660996994764	FGF10^FGFRL1
LIN7C	KCNJ4	LIN7C	KCNJ4	L2/L3	-0.124329856516993	0.0018960524093325	0.0076683997834404	0.0731848925352097	0.120280948200176	L5/L6	-0.287850767058873	1.29965767875276e-07	2.70293867970842e-06	0.163377165794373	0.218691588785047	-0.206090311787933	0.000948091187550188	0.00383555136106005	0.118281029164791	0.169486268492611	LIN7C^KCNJ4
IL1RAPL1	PTPRS	IL1RAPL1	PTPRS	IN-PV	-0.0512436993668153	0.0001603778443887	0.0012933001327959	2.94949340820312	0.98876404494382	L5/L6-CC	-0.357653947445583	0.0033832403031589	0.0156398044953548	1.01819348335266	0.916256157635468	-0.204448823406199	0.0017718090737738	0.00846655231407535	1.98384344577789	0.952510101289644	IL1RAPL1^PTPRS
VEGFA	ITGA9	VEGFA	ITGA9	L4	-0.297000479814496	1.07266753492504e-05	0.0001141182425889	0.0549662336707115	0.0846432889963724	L5/L6-CC	-0.111826047548341	7.48285584739318e-09	2.45251295831011e-07	0.322656393051148	0.440886699507389	-0.204413263681418	5.36707910254891e-06	5.71817469423655e-05	0.18881131708622	0.262764994251881	VEGFA^ITGA9
SORBS1	ITGB5	SORBS1	ITGB5	L5/L6	0.0403628161565386	0.0011613342643011	0.0117374430063472	1.3305389881134	0.871028037383178	Microglia	-0.448949138006407	0.0057948025160355	0.0304070366269503	0.210114300251007	0.0984126984126984	-0.204293160924934	0.0034780683901683	0.0210722398166488	0.770326614379883	0.484720367897938	SORBS1^ITGB5
EFNB3	EPHA4	EFNB3	EPHA4	L5/L6	0.0758363410605234	0.001472538959074	0.0074803045809418	0.109080441296101	0.134579439252337	L5/L6	-0.483134406411172	3.69731371502407e-21	1.03807519775352e-18	0.48235148191452	0.444859813084112	-0.203649032675324	0.000736269479537	0.0037401522904709	0.29571595788002	0.289719626168224	EFNB3^EPHA4
SEMA3F	NRP1	SEMA3F	NRP1	IN-SV2C	0.0377689580570861	0.0003560159246012	0.0033858996965823	0.0822343379259109	0.0876777251184834	IN-VIP	0.369296325687657	2.88018414424767e-14	2.64119584130172e-12	0.0639245510101318	0.0545073375262055	0.203532641872372	0.000178007962315001	0.00169294984961175	0.0730794444680214	0.0710925313223444	SEMA3F^NRP1
FGF2	SDC3	FGF2	SDC3	OL	-0.576804355253786	3.93727783243353e-10	1.0012015859718e-08	0.067001573741436	0.0652173913043478	IN-PV	0.170072723752202	6.5802212740224e-06	8.86026359922198e-05	0.0441947169601917	0.0529695024077047	-0.203365815750792	3.29030750090282e-06	4.43063240040397e-05	0.055598147213459	0.0590934468560262	FGF2^SDC3
TGFA	PTPRD	TGFA	PTPRD	IN-SV2C	-0.20813145021321	3.10052944755328e-09	1.26282886757661e-07	0.0678133144974709	0.0687203791469194	L5/L6-CC	-0.198164056068791	1.12502637037313e-06	2.00988753685809e-05	3.37583065032959	1.0	-0.203147753141	5.6406344991034e-07	1.01125791276693e-05	1.72182202339172	0.53436018957346	TGFA^PTPRD
ADAM9	ITGA6	ADAM9	ITGA6	L5/L6-CC	-0.1459764529541	6.14697127934116e-05	0.0005643181935621	0.263843476772308	0.411330049261084	OL	-0.260048112464586	0.006131258276923	0.0211257438057436	0.0871603786945343	0.072463768115942	-0.203012282709343	0.00309636399485821	0.0108450309996529	0.175501927733421	0.241896908688513	ADAM9^ITGA6
EFNB3	EPHB6	EFNB3	EPHB6	L4	0.346498381491517	4.30661350124644e-05	0.0003781838569098	0.0841542035341263	0.135429262394196	L5/L6-CC	0.0582708335523378	3.114637440007e-07	6.73869962940411e-06	0.441138803958893	0.588669950738916	0.202384607521927	2.16887993782326e-05	0.000192461278269602	0.262646496295929	0.362049606566556	EFNB3^EPHB6
LIN7C	KCNJ4	LIN7C	KCNJ4	L5/L6-CC	-0.166134857302457	0.0004333759537192	0.0029008489184868	0.0936211496591568	0.17487684729064	L2/L3	-0.23748585273425	2.66070305277835e-05	0.0002067088028552	0.195422977209091	0.269534679543459	-0.201810355018353	0.000229991492123492	0.001553778860671	0.144522070884705	0.22220576341705	LIN7C^KCNJ4
EFNA5	EPHB1	EFNA5	EPHB1	Astrocyte	-0.377272983172733	7.07431077230977e-05	0.0006845109824722	0.436227113008499	0.234597156398104	Astrocyte	-0.025236995645357	8.74154826734345e-06	0.000114426642101	1.19887959957123	0.54739336492891	-0.201254989409045	3.97423279952206e-05	0.0003994688122866	0.817553341388702	0.390995260663507	EFNA5^EPHB1
EFNB3	EPHA4	EFNB3	EPHA4	L2/L3	0.0808879315274228	1.00894893515397e-06	1.18398239965671e-05	0.0898984968662262	0.148375768217735	L5/L6	-0.483134406411172	3.69731371502407e-21	1.03807519775352e-18	0.48235148191452	0.444859813084112	-0.201123237441875	5.04474467576987e-07	5.91991199828405e-06	0.286125004291534	0.296617790650923	EFNB3^EPHA4
RTN4	RTN4RL1	RTN4	RTN4RL1	IN-PV	0.0712610216826675	0.0017195513449399	0.0090721464073358	1.31903171539307	0.852327447833066	OPC	0.330303572144437	9.51982045590038e-05	0.0008803079066769	0.223896354436874	0.125	0.200782296913552	0.000907374774749452	0.00497622715700635	0.771464049816132	0.488663723916533	RTN4^RTN4RL1
LIN7C	KCNJ4	LIN7C	KCNJ4	IN-PV	-0.11222908580676	0.0012087344782163	0.0067840800122995	0.0541298575699329	0.0642054574638844	L5/L6	-0.287850767058873	1.29965767875276e-07	2.70293867970842e-06	0.163377165794373	0.218691588785047	-0.200039926432817	0.000604432221992088	0.0033933914754896	0.108753509819508	0.141448523124466	LIN7C^KCNJ4
CALM1	PTH2R	CALM1	PTH2R	L5/L6	-0.239015447846225	9.88550959677327e-05	0.0008006702321468	1.06796205043793	0.813084112149533	L5/L6	-0.160352414512907	0.001871389829656	0.0090626993263029	0.0632750317454338	0.0953271028037383	-0.199683931179566	0.000985122462811866	0.00493168477922485	0.565618515014648	0.454205607476636	CALM1^PTH2R
SEMA4A	NRP1	SEMA4A	NRP1_PLXNA2	IN-SV2C	0.029351671681962	2.11565489586245e-05	0.0003150078395861	0.112846724689007	0.113744075829384	IN-VIP	0.369296325687657	2.88018414424767e-14	2.64119584130172e-12	0.0639245510101318	0.0545073375262055	0.199323998684809	1.05782744937132e-05	0.000157503921113648	0.0883856415748596	0.0841257066777947	SEMA4A^NRP1_PLXNA2
SEMA4A	NRP1	SEMA4A	NRP1_PLXNA3	IN-SV2C	0.029351671681962	2.11565489586245e-05	0.0003150078395861	0.112846724689007	0.113744075829384	IN-VIP	0.369296325687657	2.88018414424767e-14	2.64119584130172e-12	0.0639245510101318	0.0545073375262055	0.199323998684809	1.05782744937132e-05	0.000157503921113648	0.0883856415748596	0.0841257066777947	SEMA4A^NRP1_PLXNA3
SEMA4A	NRP1	SEMA4A	NRP1_PLXNA1	IN-SV2C	0.029351671681962	2.11565489586245e-05	0.0003150078395861	0.112846724689007	0.113744075829384	IN-VIP	0.369296325687657	2.88018414424767e-14	2.64119584130172e-12	0.0639245510101318	0.0545073375262055	0.199323998684809	1.05782744937132e-05	0.000157503921113648	0.0883856415748596	0.0841257066777947	SEMA4A^NRP1_PLXNA1
SHH	LRP2	SHH	LRP2	IN-PV	-0.27387707821383	1.4006690914051e-05	0.0001675706578485	0.0436998307704925	0.0561797752808989	L5/L6	0.67218593530771	0.0075715997836378	0.0336370437826276	0.077888198196888	0.106542056074766	0.19915442854694	0.00379280323727593	0.016902307220238	0.0607940144836903	0.0813609156778326	SHH^LRP2
SHH	GPC1	SHH	GPC1	IN-PV	-0.27387707821383	1.4006690914051e-05	0.0001675706578485	0.0436998307704925	0.0561797752808989	IN-PV	0.671128667162271	7.16309026778454e-05	0.0006655731914268	0.604971349239349	0.531300160513644	0.19862579447422	4.28187967959482e-05	0.00041657192463765	0.32433557510376	0.293739967897271	SHH^GPC1
EFNB2	GRM1	EFNB2	GRM1	IN-PV	-0.15463144733074	0.0001686271149272	0.001348091123493	0.0679644867777824	0.0770465489566613	L4	-0.242406692121186	0.0012858935516868	0.0065636005010383	0.911639094352722	0.702539298669891	-0.198519069725963	0.000727260333307	0.00395584581226565	0.489801794290543	0.389792923813276	EFNB2^GRM1
LIN7C	KCNJ4	LIN7C	KCNJ4	L5/L6	-0.1062622444982	0.002257650720846	0.0105588237692148	0.085508219897747	0.123364485981308	L5/L6	-0.287850767058873	1.29965767875276e-07	2.70293867970842e-06	0.163377165794373	0.218691588785047	-0.197056505778536	0.00112889034330694	0.00528076335394725	0.12444269657135	0.171028037383178	LIN7C^KCNJ4
SLIT2	DCC	SLIT2	DCC	Microglia	0.544385374561721	0.0005923961002632	0.0051404392131793	0.334362149238586	0.154497354497354	L4	-0.151282368715957	6.99453443553584e-05	0.000567812081424	1.9268946647644	0.827085852478839	0.196551502922882	0.000331170722309279	0.00285412564730165	1.13062834739685	0.490791603488097	SLIT2^DCC
SLIT1	GPC1	SLIT1	GPC1	L5/L6	-0.416518572036355	6.92583554595966e-15	9.25302043730505e-13	0.856944143772125	0.674766355140187	L5/L6	0.80929128466947	0.0001172861514441	0.0011067751593258	0.704975128173828	0.672897196261682	0.196386356316557	5.86430757255129e-05	0.000553387580125551	0.780959606170654	0.673831775700935	SLIT1^GPC1
CALM1	KCNN4	CALM1	KCNN4	L5/L6-CC	-0.130382713456595	0.0001061638718264	0.0009541220957774	1.20937442779541	0.940886699507389	IN-SV2C	0.522593981142224	0.0065473147730156	0.0338961622544328	0.0918269455432892	0.0947867298578199	0.196105633842814	0.003326739322421	0.0174251421751051	0.650600671768188	0.517836714682605	CALM1^KCNN4
VEGFA	ITGAV	VEGFA	ITGAV	L4	-0.297000479814496	1.07266753492504e-05	0.0001141182425889	0.0549662336707115	0.0846432889963724	OL	-0.0934855986764166	3.32170233222526e-05	0.0002606220372869	1.06349837779999	0.702898550724638	-0.195243039245456	2.19718493357515e-05	0.0001873701399379	0.559232294559479	0.393770919860505	VEGFA^ITGAV
COL4A1	ITGB8	COL4A1	ITGAV_ITGB8	L4	-0.432336323555552	3.45178667998668e-15	2.51210921054317e-13	0.389428049325943	0.480048367593712	OPC	0.0421580250447146	3.01866695344506e-05	0.0003315301052157	0.496844112873077	0.269230769230769	-0.195089149255419	1.50933347689512e-05	0.000165765052733455	0.443136096000671	0.374639568412241	COL4A1^ITGAV_ITGB8
ADM	ADCYAP1R1	ADM	ADCYAP1R1	IN-SV2C	0.445720649202312	0.0002365744766254	0.0024100950691407	0.0503931902348995	0.0545023696682465	IN-PV	-0.0558004870020881	9.40113179412192e-08	2.21306550525369e-06	0.717071235179901	0.608346709470305	0.194960081100112	0.000118334243971671	0.00120615406732298	0.383732199668884	0.331424539569276	ADM^ADCYAP1R1
CALM1	KCNN4	CALM1	KCNN4	L2/L3	-0.137290575607057	0.0010116146830094	0.0045409961969757	1.18265569210052	0.881474978050922	IN-SV2C	0.522593981142224	0.0065473147730156	0.0338961622544328	0.0918269455432892	0.0947867298578199	0.192651702767583	0.0037794647280125	0.0192185792257042	0.637241303920746	0.488130853954371	CALM1^KCNN4
FNDC5	ITGAV	FNDC5	ITGAV	IN-PV	0.156331228960663	0.0002369133388069	0.0017954332062892	0.0879180431365967	0.0947030497592295	IN-SST	0.228568433105661	0.0004705795481913	0.0039471099763547	0.249683663249016	0.210601719197708	0.192449831033162	0.0003537464434991	0.00287127159132195	0.168800860643387	0.152652384478469	FNDC5^ITGAV
BMP4	LRP6	BMP4	LRP6	L4	-0.169724186150118	8.73780488034007e-33	3.91522190442218e-30	0.0320520028471947	0.0532043530834341	OL	-0.213684602702338	0.0150557854121712	0.0435639911926195	0.844164609909058	0.605072463768116	-0.191704394426228	0.0075278927060856	0.0217819955963098	0.438108295202255	0.329138408425775	BMP4^LRP6
FGF2	SDC3	FGF2	SDC3	OL	-0.576804355253786	3.93727783243353e-10	1.0012015859718e-08	0.067001573741436	0.0652173913043478	L5/L6	0.19363926901756	4.67130345463761e-06	6.12247337752503e-05	0.0575085617601871	0.085981308411215	-0.191582543118113	2.33584859121042e-06	3.0617372895555e-05	0.0622550696134567	0.0755993498577814	FGF2^SDC3
POSTN	ITGB5	POSTN	ITGAV_ITGB5	L2/L3	0.0665744053248382	0.0011839290705689	0.0051798682744868	0.0404608771204948	0.0526777875329236	Microglia	-0.448949138006407	0.0057948025160355	0.0304070366269503	0.210114300251007	0.0984126984126984	-0.191187366340784	0.0034893657933022	0.0177934524507186	0.125287592411041	0.075545242972811	POSTN^ITGAV_ITGB5
EFNB3	EPHA4	EFNB3	EPHA4	L5/L6-CC	0.1031689069832	7.06067005910485e-06	9.14008126094587e-05	0.0625457465648651	0.110837438423645	L5/L6	-0.483134406411172	3.69731371502407e-21	1.03807519775352e-18	0.48235148191452	0.444859813084112	-0.189982749713986	3.53033502955243e-06	4.57004063047299e-05	0.272448599338531	0.277848625753879	EFNB3^EPHA4
ITGAV	THY1	ITGAV	THY1	OL	-0.0934855986764166	3.32170233222526e-05	0.0002606220372869	1.06349837779999	0.702898550724638	IN-VIP	-0.285746312903617	0.000161472329745	0.001688010844779	0.408601224422455	0.314465408805031	-0.189615955790017	9.73446765336263e-05	0.00097431644103295	0.736049771308899	0.508681979764835	ITGAV^THY1
EFNA1	EPHA4	EFNA1	EPHA4	OL	0.10496012930329	5.51214512855705e-05	0.0004025542129188	0.0798583254218101	0.0688405797101449	L5/L6	-0.483134406411172	3.69731371502407e-21	1.03807519775352e-18	0.48235148191452	0.444859813084112	-0.189087138553941	2.75607256427853e-05	0.0002012771064594	0.281104892492294	0.256850196397129	EFNA1^EPHA4
LRRC4B	PTPRD	LRRC4B	PTPRD	OL	0.425027006908793	4.3053285689744e-15	2.30655218256798e-13	0.102799691259861	0.11231884057971	L4	-0.0469894382599356	0.0016455072886181	0.0080451717072103	3.89210629463196	0.998790810157195	0.189018784324429	0.000822753644311203	0.00402258585372048	1.99745297431946	0.555554825368452	LRRC4B^PTPRD
CALM1	PTH2R	CALM1	PTH2R	IN-PV	-0.216969495728403	0.0003268648016103	0.0023421672568117	0.868898510932922	0.68860353130016	L5/L6	-0.160352414512907	0.001871389829656	0.0090626993263029	0.0632750317454338	0.0953271028037383	-0.188660955120655	0.00109912731563315	0.0057024332915573	0.466086775064468	0.391965317051949	CALM1^PTH2R
LGI1	ADAM22	LGI1	ADAM22	IN-PV	0.0172054203078951	0.0008881208497585	0.0091261417579624	0.144691318273544	0.163723916532905	Astrocyte	0.359022817480322	0.0027381797945572	0.0138630986963812	0.279799968004227	0.156398104265403	0.188114118894109	0.00181315032215785	0.0114946202271718	0.212245643138885	0.160061010399154	LGI1^ADAM22
CALM1	PDE1B	CALM1	PDE1B	L2/L3	-0.137290575607057	0.0010116146830094	0.0045409961969757	1.18265569210052	0.881474978050922	IN-SV2C	-0.237246172787235	0.0010646508163009	0.0081714362501893	0.10290402173996	0.111374407582938	-0.187268374197146	0.00103813274965515	0.0063562162235825	0.64277982711792	0.49642469281693	CALM1^PDE1B
VEGFA	GPC1	VEGFA	GPC1	L4	-0.297000479814496	1.07266753492504e-05	0.0001141182425889	0.0549662336707115	0.0846432889963724	IN-PV	0.671128667162271	7.16309026778454e-05	0.0006655731914268	0.604971349239349	0.531300160513644	0.187064093673887	4.11787890135479e-05	0.00038984571700785	0.329968780279159	0.307971724755008	VEGFA^GPC1
WNT7A	ADGRA2	WNT7A	ADGRA2	L5/L6	-0.271437833738183	2.85523867761896e-05	0.0002834179194053	0.0398197844624519	0.0598130841121495	L5/L6-CC	-0.102161406805746	0.0142387012300367	0.0490948413745088	0.13028547167778	0.226600985221675	-0.186799620271965	0.00713362680840644	0.0246891296469571	0.0850526243448257	0.143207034666912	WNT7A^ADGRA2
SLC6A8	LIFR	SLC6A8	LIFR	L2/L3	0.0033516382317027	2.59654886039597e-07	3.5784206410547e-06	0.0706079602241516	0.114135206321335	L5/L6	0.369552901704819	0.0079700005212637	0.0349318755628942	0.30417189002037	0.364485981308411	0.186452269968261	0.00398513008807487	0.0174677269917676	0.187389925122261	0.239310593814873	SLC6A8^LIFR
CALM1	KCNQ5	CALM1	KCNQ5	L5/L6	-0.239015447846225	9.88550959677327e-05	0.0008006702321468	1.06796205043793	0.813084112149533	IN-PV	-0.132518209338835	0.0019607431927377	0.0100204840128231	1.45730900764465	0.754414125200642	-0.18576682859253	0.00102979914435272	0.00541057712248495	1.26263546943665	0.783749118675087	CALM1^KCNQ5
FNDC5	ITGAV	FNDC5	ITGAV	IN-PV	0.156331228960663	0.0002369133388069	0.0017954332062892	0.0879180431365967	0.0947030497592295	L5/L6-CC	0.213273301865052	0.001866215762435	0.0097451521956224	0.17953023314476	0.266009852216749	0.184802265412857	0.00105156455062095	0.0057702927009558	0.133724138140678	0.180356450987989	FNDC5^ITGAV
FGF2	FGFRL1	FGF2	FGFRL1	OL	-0.576804355253786	3.93727783243353e-10	1.0012015859718e-08	0.067001573741436	0.0652173913043478	IN-VIP	0.945385236468899	0.0005548432439873	0.0046254923460695	0.0528542511165142	0.050314465408805	0.184290440607557	0.000277421818857542	0.00231275117904268	0.05992791056633	0.0577659283565764	FGF2^FGFRL1
BMP4	GREM2	BMP4	GREM2	L4	-0.169724186150118	8.73780488034007e-33	3.91522190442218e-30	0.0320520028471947	0.0532043530834341	L5/L6	-0.198615048445328	2.36905482393905e-08	7.94903246021868e-07	0.127265363931656	0.155140186915888	-0.184169617297722	1.18452741196952e-08	3.97451623010934e-07	0.0796586871147156	0.104172269999661	BMP4^GREM2
CALM1	PDE1B	CALM1	PDE1B	L5/L6-CC	-0.130382713456595	0.0001061638718264	0.0009541220957774	1.20937442779541	0.940886699507389	IN-SV2C	-0.237246172787235	0.0010646508163009	0.0081714362501893	0.10290402173996	0.111374407582938	-0.183814443121915	0.00058540734406365	0.00456277917298335	0.656139254570007	0.526130553545164	CALM1^PDE1B
TGFA	ERBB4	TGFA	ERBB4	IN-SV2C	-0.20813145021321	3.10052944755328e-09	1.26282886757661e-07	0.0678133144974709	0.0687203791469194	IN-SST	-0.158860206024891	0.0038718215128841	0.0212437151153106	1.04036927223206	0.537249283667622	-0.18349582811905	0.00193591230670677	0.0106219206990987	0.554091274738312	0.302984831407271	TGFA^ERBB4
CALM1	GRM7	CALM1	GRM7	L2/L3	-0.137290575607057	0.0010116146830094	0.0045409961969757	1.18265569210052	0.881474978050922	L5/L6	-0.22847650653148	2.12878533571897e-05	0.0005369201976295	0.581638753414154	0.497196261682243	-0.182883541069268	0.000516451268183295	0.0025389581973026	0.882147192955017	0.689335619866582	CALM1^GRM7
ARF1	CHRM3	ARF1	CHRM3	L5/L6	-0.117112063165583	0.0013425770831193	0.0069262059965811	0.20106552541256	0.263551401869159	IN-SST	-0.248251752654673	7.63162989238727e-07	1.72729718445702e-05	2.03309512138367	0.906876790830946	-0.182681907910128	0.000671670123054269	0.00347173948421283	1.11708033084869	0.585214096350052	ARF1^CHRM3
FGF2	SDC3	FGF2	SDC3	Microglia	-0.399297257703437	8.66423920053783e-11	5.49412737304874e-09	0.141583099961281	0.0687830687830688	L4	0.0347686188827962	1.3274385332258e-05	0.0001376022066557	0.0574617646634579	0.090689238210399	-0.18226431941032	6.637235987325e-06	6.88038503915365e-05	0.0995224341750145	0.0797361534967339	FGF2^SDC3
CALM1	ADCYAP1R1	CALM1	ADCYAP1R1	L5/L6	-0.239015447846225	9.88550959677327e-05	0.0008006702321468	1.06796205043793	0.813084112149533	IN-VIP	-0.125452850754311	2.95446473914534e-18	4.55079896851481e-16	0.563756346702576	0.429769392033543	-0.182234149300268	4.94275479838678e-05	0.000400335116073628	0.815859198570251	0.621426752091538	CALM1^ADCYAP1R1
DLL1	NOTCH2	DLL1	NOTCH2	OPC	0.280939219600827	6.06922026519013e-05	0.0005969799419304	0.26940992474556	0.139423076923077	L5/L6	0.0835025023216858	0.002668660255712	0.0215578727632856	0.0868991687893867	0.136448598130841	0.182220860961256	0.00136467622918195	0.011077426352608	0.178154543042183	0.137935837526959	DLL1^NOTCH2
CALM1	PDE1C	CALM1	PDE1C	L5/L6-CC	-0.130382713456595	0.0001061638718264	0.0009541220957774	1.20937442779541	0.940886699507389	L2/L3	0.49224538635906	1.73731654800767e-08	3.16006957854839e-07	0.319556832313538	0.354697102721686	0.180931336451232	5.309062249594e-05	0.000477219051367627	0.764465630054474	0.647791901114537	CALM1^PDE1C
LIN7C	KCNJ4	LIN7C	KCNJ4	L2/L3	-0.124329856516993	0.0018960524093325	0.0076683997834404	0.0731848925352097	0.120280948200176	L2/L3	-0.23748585273425	2.66070305277835e-05	0.0002067088028552	0.195422977209091	0.269534679543459	-0.180907854625622	0.000961329719930142	0.0039375542931478	0.13430392742157	0.194907813871817	LIN7C^KCNJ4
CALM1	RYR2	CALM1	RYR2	L5/L6	-0.239015447846225	9.88550959677327e-05	0.0008006702321468	1.06796205043793	0.813084112149533	IN-SV2C	-0.122171633656177	0.0006709643099719	0.0056455234719474	1.1834226846695	0.744075829383886	-0.180593540751201	0.000384909702969816	0.0032230968520471	1.12569236755371	0.778579970766709	CALM1^RYR2
NTRK3	PTPRD	NTRK3	PTPRD	L5/L6-CC	-0.391253792867377	9.49186818129695e-08	2.36065037575189e-06	1.60760760307312	0.928571428571429	L5/L6	0.030961784064475	2.58428187100948e-06	3.67498337736509e-05	3.79000306129456	1.0	-0.180146004401451	1.33960027641122e-06	1.95552420747014e-05	2.69880533218384	0.964285714285714	NTRK3^PTPRD
ARF1	CHRM3	ARF1	CHRM3	L5/L6	-0.117112063165583	0.0013425770831193	0.0069262059965811	0.20106552541256	0.263551401869159	IN-PV	-0.242439334338512	0.0056062251071656	0.0355098844348756	0.525844275951385	0.377207062600321	-0.179775698752047	0.00347440109514245	0.0212180452157283	0.363454908132553	0.32037923223474	ARF1^CHRM3
LRRC4B	PTPRD	LRRC4B	PTPRD	OL	0.425027006908793	4.3053285689744e-15	2.30655218256798e-13	0.102799691259861	0.11231884057971	L2/L3	-0.0657351463313708	0.0021621140388067	0.0085268641414323	3.34469127655029	0.996488147497805	0.179645930288711	0.0010810570194055	0.00426343207083148	1.72374546527863	0.554403494038758	LRRC4B^PTPRD
CALM1	GRM7	CALM1	GRM7	L5/L6-CC	-0.130382713456595	0.0001061638718264	0.0009541220957774	1.20937442779541	0.940886699507389	L5/L6	-0.22847650653148	2.12878533571897e-05	0.0005369201976295	0.581638753414154	0.497196261682243	-0.179429609994038	6.37258625917949e-05	0.00074552114670345	0.895506620407104	0.719041480594816	CALM1^GRM7
NTN1	UNC5D	NTN1	UNC5D	IN-PV	0.211633064734092	0.0028978439050393	0.0222462615966302	0.0628502666950226	0.0658105939004815	OPC	-0.569153573918636	3.8288403804351e-08	9.99305584518671e-07	0.264522433280945	0.134615384615385	-0.178760254592272	0.00144894109672155	0.0111236304511074	0.163686349987984	0.100212989257933	NTN1^UNC5D
FNDC5	ITGB5	FNDC5	ITGB5	L4	0.424680520108369	6.05978973873154e-09	1.45155466571796e-07	0.0711055174469948	0.1136638452237	IN-PV	-0.0689340086268361	0.0012041709596317	0.0067625975710886	0.050226379185915	0.0593900481540931	0.177873255740766	0.000602088509710719	0.00338137136327759	0.0606659501791	0.0865269466888966	FNDC5^ITGB5
LAMA5	BCAM	LAMA5	BCAM	IN-SST	-0.0780748987668965	0.0010821107521947	0.007720122068225	0.0502072349190712	0.0544412607449857	L5/L6	-0.277141103843604	0.0004503777881736	0.0028450395516871	0.0538986660540104	0.0598130841121495	-0.177608001305251	0.00076624427018415	0.00528258080995605	0.0520529523491859	0.0571271724285676	LAMA5^BCAM
CALM1	PDE1C	CALM1	PDE1C	L2/L3	-0.137290575607057	0.0010116146830094	0.0045409961969757	1.18265569210052	0.881474978050922	L2/L3	0.49224538635906	1.73731654800767e-08	3.16006957854839e-07	0.319556832313538	0.354697102721686	0.177477405376001	0.00050581602808744	0.00227065610196678	0.751106262207031	0.618086040386304	CALM1^PDE1C
NXPH1	NRXN1	NXPH1	NRXN1	IN-VIP	-0.122753842679474	0.0073148351233141	0.0354521360106344	0.11993408203125	0.0964360587002096	L5/L6	-0.231193671174018	0.000674293950624	0.0039650219150879	3.28776001930237	1.0	-0.176973756926746	0.00399456453696905	0.0197085789628611	1.70384705066681	0.548218029350105	NXPH1^NRXN1
ARF1	CHRM3	ARF1	CHRM3	IN-PV	-0.104264029389773	0.0021885443765816	0.0109325326295007	0.21074116230011	0.218298555377207	IN-SST	-0.248251752654673	7.63162989238727e-07	1.72729718445702e-05	2.03309512138367	0.906876790830946	-0.176257891022223	0.00109465376978542	0.00547490280067264	1.12191820144653	0.562587673104076	ARF1^CHRM3
FGF2	SDC3	FGF2	SDC3	Microglia	-0.399297257703437	8.66423920053783e-11	5.49412737304874e-09	0.141583099961281	0.0687830687830688	OPC	0.0475169126863679	0.004679915506904	0.0215618775135042	0.238770112395287	0.134615384615385	-0.175890172508535	0.0023399577967732	0.0107809415038158	0.190176606178284	0.101699226699227	FGF2^SDC3
BMP7	ACVR1B	BMP7	ACVR1B	IN-VIP	0.477359025313196	0.0001800761242519	0.0018491567009119	0.0682603195309639	0.0545073375262055	L2/L3	-0.126507819822267	0.0002339115082703	0.0013221061070164	0.343882381916046	0.446005267778753	0.175425602745465	0.0002069938162611	0.00158563140396415	0.206071346998215	0.250256302652479	BMP7^ACVR1B
LIN7C	KCNJ4	LIN7C	KCNJ4	IN-PV	-0.11222908580676	0.0012087344782163	0.0067840800122995	0.0541298575699329	0.0642054574638844	L2/L3	-0.23748585273425	2.66070305277835e-05	0.0002067088028552	0.195422977209091	0.269534679543459	-0.174857469270505	0.000617670754372042	0.00349539440757735	0.124776415526867	0.166870068503672	LIN7C^KCNJ4
CALM1	KCNQ5	CALM1	KCNQ5	IN-PV	-0.216969495728403	0.0003268648016103	0.0023421672568117	0.868898510932922	0.68860353130016	IN-PV	-0.132518209338835	0.0019607431927377	0.0100204840128231	1.45730900764465	0.754414125200642	-0.174743852533619	0.001143803997174	0.0061813256348174	1.16310381889343	0.721508828250401	CALM1^KCNQ5
VEGFA	NRP1	VEGFA	NRP1	IN-PV	-0.0218797193626412	0.0001011616994744	0.0008839615968652	0.0840406492352486	0.0963081861958267	IN-VIP	0.369296325687657	2.88018414424767e-14	2.64119584130172e-12	0.0639245510101318	0.0545073375262055	0.173708303162508	5.05808497516009e-05	0.000441980799753198	0.0739825963973999	0.0754077618610161	VEGFA^NRP1
LGI3	ADAM22	LGI3	ADAM22	L4	-0.0116820190717665	7.80801393777616e-08	1.47218427810281e-06	0.105190180242062	0.159613059250302	Astrocyte	0.359022817480322	0.0027381797945572	0.0138630986963812	0.279799968004227	0.156398104265403	0.173670399204278	0.00136912893734829	0.00693228544032965	0.192495077848434	0.158005581757853	LGI3^ADAM22
EDIL3	ITGB5	EDIL3	ITGB5	OL	0.102081300099623	1.06300901742168e-08	2.05462630989904e-07	2.11345529556274	0.894927536231884	Microglia	-0.448949138006407	0.0057948025160355	0.0304070366269503	0.210114300251007	0.0984126984126984	-0.173433918953392	0.00289740657306284	0.0152036210447906	1.16178476810455	0.496670117322291	EDIL3^ITGB5
ARF1	CHRM3	ARF1	CHRM3	IN-PV	-0.104264029389773	0.0021885443765816	0.0109325326295007	0.21074116230011	0.218298555377207	IN-PV	-0.242439334338512	0.0056062251071656	0.0355098844348756	0.525844275951385	0.377207062600321	-0.173351681864142	0.0038973847418736	0.0232212085321882	0.368292719125748	0.297752808988764	ARF1^CHRM3
ADAM9	ITGA6	ADAM9	ITGA6	L2/L3	-0.0851626356061125	0.0088590779182868	0.027038182498357	0.268346697092056	0.359964881474978	OL	-0.260048112464586	0.006131258276923	0.0211257438057436	0.0871603786945343	0.072463768115942	-0.172605374035349	0.0074951680976049	0.0240819631520503	0.177753537893295	0.21621432479546	ADAM9^ITGA6
NXPH1	NRXN1	NXPH1	NRXN1	IN-PV	-0.113890896680934	0.0038663441913413	0.0172320272594411	2.48808312416077	0.956661316211878	L5/L6	-0.231193671174018	0.000674293950624	0.0039650219150879	3.28776001930237	1.0	-0.172542283927476	0.00227031907098265	0.0105985245872645	2.88792157173157	0.978330658105939	NXPH1^NRXN1
EFNA5	EPHA10	EFNA5	EPHA10	Astrocyte	-0.377272983172733	7.07431077230977e-05	0.0006845109824722	0.436227113008499	0.234597156398104	L5/L6-CC	0.0326829757558568	0.0050655776198392	0.0211257854676525	0.0762051418423653	0.137931034482759	-0.172295003708438	0.00256816036378115	0.0109051482250624	0.256216138601303	0.186264095440431	EFNA5^EPHA10
FAM3C	LIFR	FAM3C	LIFR	L5/L6	-0.0249666586174454	0.0006576291958581	0.0048968239498144	0.274544298648834	0.338317757009346	L5/L6	0.369552901704819	0.0079700005212637	0.0349318755628942	0.30417189002037	0.364485981308411	0.172293121543687	0.0043138148585609	0.0199143497563543	0.289358079433441	0.351401869158878	FAM3C^LIFR
VEGFA	EGFR	VEGFA	EGFR	L4	-0.297000479814496	1.07266753492504e-05	0.0001141182425889	0.0549662336707115	0.0846432889963724	Microglia	-0.0470993425101551	0.0001240097848943	0.001430755299897	0.15450245141983	0.0677248677248677	-0.172049911162325	6.73682301217752e-05	0.00077243677124295	0.104734346270561	0.0761840783606201	VEGFA^EGFR
LIN7C	KCNJ4	LIN7C	KCNJ4	L5/L6	-0.1062622444982	0.002257650720846	0.0105588237692148	0.085508219897747	0.123364485981308	L2/L3	-0.23748585273425	2.66070305277835e-05	0.0002067088028552	0.195422977209091	0.269534679543459	-0.171874048616225	0.00114212887568689	0.005382766286035	0.140465602278709	0.196449582762384	LIN7C^KCNJ4
CNTN3	PTPRG	CNTN3	PTPRG	IN-PV	-0.0439701899461135	0.005477703882093	0.0348656298889994	0.584876775741577	0.467094703049759	IN-SST	-0.299271494609412	1.68675352471705e-05	0.0002489034837564	1.89468252658844	0.886819484240688	-0.171620842277763	0.00274728570867009	0.0175572666863779	1.23977971076965	0.676957093645223	CNTN3^PTPRG
LAMA5	ITGAV	LAMA5	ITGAV_ITGB8	L5/L6-CC	-0.249041427585409	0.0002077801638146	0.0016466461251884	0.0381792560219765	0.0689655172413793	OL	-0.0934855986764166	3.32170233222526e-05	0.0002606220372869	1.06349837779999	0.702898550724638	-0.171263513130913	0.000120498593568426	0.00095363408123765	0.550838828086853	0.385932033983009	LAMA5^ITGAV_ITGB8
CALM1	ADCYAP1R1	CALM1	ADCYAP1R1	IN-PV	-0.216969495728403	0.0003268648016103	0.0023421672568117	0.868898510932922	0.68860353130016	IN-VIP	-0.125452850754311	2.95446473914534e-18	4.55079896851481e-16	0.563756346702576	0.429769392033543	-0.171211173241357	0.000163432400805151	0.00117108362840608	0.716327428817749	0.559186461666852	CALM1^ADCYAP1R1
ARF1	CHRM3	ARF1	CHRM3	L5/L6-CC	-0.0941129970073011	0.0014439891218578	0.0079867817395605	0.210493892431259	0.327586206896552	IN-SST	-0.248251752654673	7.63162989238727e-07	1.72729718445702e-05	2.03309512138367	0.906876790830946	-0.171182374830987	0.000722376142423519	0.00400202735570254	1.12179446220398	0.617231498863749	ARF1^CHRM3
GNAS	VIPR1	GNAS	VIPR1	IN-PV	0.153530694587755	0.0033972848270745	0.0154817440878486	0.876668930053711	0.696629213483146	OL	0.188738514190574	0.0018564709835171	0.0078361827736578	0.0487589240074158	0.0688405797101449	0.171134604389165	0.0026268779052958	0.0116589634307532	0.462713927030563	0.382734896596646	GNAS^VIPR1
GNAS	ADCY8	GNAS	ADCY8	OPC	-0.156868794535532	9.5105942118863e-09	2.85069588987274e-07	0.502591371536255	0.269230769230769	IN-SV2C	-0.18497918688853	0.0015032984250512	0.01067541481158	0.516202390193939	0.395734597156398	-0.170923990712031	0.000751653967822706	0.00533784994058449	0.509396910667419	0.332482683193584	GNAS^ADCY8
NTRK3	PTPRF	NTRK3	PTPRF	L5/L6-CC	-0.391253792867377	9.49186818129695e-08	2.36065037575189e-06	1.60760760307312	0.928571428571429	L5/L6-CC	0.049907579478443	0.0084160719582591	0.0325297231126664	0.142821714282036	0.24384236453202	-0.170673106694467	0.00420808343847046	0.0162660418815211	0.875214636325836	0.586206896551724	NTRK3^PTPRF
CALM1	RYR2	CALM1	RYR2	IN-PV	-0.216969495728403	0.0003268648016103	0.0023421672568117	0.868898510932922	0.68860353130016	IN-SV2C	-0.122171633656177	0.0006709643099719	0.0056455234719474	1.1834226846695	0.744075829383886	-0.16957056469229	0.0004989145557911	0.00399384536437955	1.02616059780121	0.716339680342023	CALM1^RYR2
SLITRK1	PTPRS	SLITRK1	PTPRS	OL	0.0193232606879277	0.0018259037160959	0.007725887453242	0.147534772753715	0.155797101449275	L5/L6-CC	-0.357653947445583	0.0033832403031589	0.0156398044953548	1.01819348335266	0.916256157635468	-0.169165343378827	0.0026045720096274	0.0116828459742984	0.582864105701447	0.536026629542372	SLITRK1^PTPRS
NECTIN3	PVR	NECTIN3	PVR	Astrocyte	-0.338699368438906	4.42815944698384e-19	6.5834125267275e-17	0.426263332366943	0.234597156398104	IN-PV	0.675609629082639	0.0005898041152438	0.0037858144500504	0.168408751487732	0.189406099518459	0.168455130321866	0.0002949020576219	0.00189290722502523	0.297336041927338	0.212001627958282	NECTIN3^PVR
ARF1	CHRM3	ARF1	CHRM3	L5/L6-CC	-0.0941129970073011	0.0014439891218578	0.0079867817395605	0.210493892431259	0.327586206896552	IN-PV	-0.242439334338512	0.0056062251071656	0.0355098844348756	0.525844275951385	0.377207062600321	-0.168276165672907	0.0035251071145117	0.0217483330872181	0.368169069290161	0.352396634748436	ARF1^CHRM3
LRRC4B	PTPRD	LRRC4B	PTPRD	L2/L3	-0.137080900550134	3.76545029258513e-07	4.9538489101066e-06	0.438378393650055	0.518876207199298	L5/L6-CC	-0.198164056068791	1.12502637037313e-06	2.00988753685809e-05	3.37583065032959	1.0	-0.167622478309463	7.5078569981582e-07	1.25263621393438e-05	1.9071044921875	0.759438103599649	LRRC4B^PTPRD
TGFA	ERBB4	TGFA	ERBB4	IN-SV2C	-0.20813145021321	3.10052944755328e-09	1.26282886757661e-07	0.0678133144974709	0.0687203791469194	OL	-0.123407826824711	0.0004446759823812	0.0023605335304557	1.16587257385254	0.677536231884058	-0.16576963851896	0.000222339541455324	0.00118032990667123	0.616842925548553	0.373128305515489	TGFA^ERBB4
FNDC5	ITGAV	FNDC5	ITGAV	L4	0.424680520108369	6.05978973873154e-09	1.45155466571796e-07	0.0711055174469948	0.1136638452237	OL	-0.0934855986764166	3.32170233222526e-05	0.0002606220372869	1.06349837779999	0.702898550724638	0.165597460715976	1.66115415559957e-05	0.000130383596376736	0.56730192899704	0.408281197974169	FNDC5^ITGAV
NXPH1	NRXN1	NXPH1	NRXN1	OPC	-0.0998521995489965	5.29159573403394e-08	1.32462915554686e-06	1.45199370384216	0.639423076923077	L5/L6	-0.231193671174018	0.000674293950624	0.0039650219150879	3.28776001930237	1.0	-0.165522935361507	0.00033717343329067	0.00198317327212172	2.36987686157227	0.819711538461538	NXPH1^NRXN1
EDIL3	ITGAV	EDIL3	ITGAV	OL	0.102081300099623	1.06300901742168e-08	2.05462630989904e-07	2.11345529556274	0.894927536231884	IN-SST	0.228568433105661	0.0004705795481913	0.0039471099763547	0.249683663249016	0.210601719197708	0.165324866602642	0.000235295089140737	0.00197365771949284	1.18156945705414	0.552764627714796	EDIL3^ITGAV
EFNB3	EPHB3	EFNB3	EPHB3	L4	0.346498381491517	4.30661350124644e-05	0.0003781838569098	0.0841542035341263	0.135429262394196	L5/L6	-0.676590942502662	5.58809279901735e-09	2.20165900101418e-07	0.0428867302834988	0.0598130841121495	-0.165046280505573	2.15358615526317e-05	0.000189202011404951	0.0635204687714577	0.0976211732531727	EFNB3^EPHB3
CALM1	GRM7	CALM1	GRM7	L5/L6	-0.239015447846225	9.88550959677327e-05	0.0008006702321468	1.06796205043793	0.813084112149533	IN-SV2C	-0.0874788845866324	0.0072183295895908	0.0364781716928332	0.804146587848663	0.514218009478673	-0.163247166216429	0.00365859234277927	0.01863942096249	0.936054348945618	0.663651060814103	CALM1^GRM7
RTN4	RTN4RL1	RTN4	RTN4RL1	L5/L6	-0.00382350436447582	0.0120055818224701	0.0397020084339291	1.1484534740448	0.846728971962617	OPC	0.330303572144437	9.51982045590038e-05	0.0008803079066769	0.223896354436874	0.125	0.16324003388998	0.00605039001351455	0.020291158170303	0.686174929141998	0.485864485981308	RTN4^RTN4RL1
LGI3	FLOT1	LGI3	FLOT1	L5/L6-CC	-0.132846801254952	3.24522357472008e-07	6.20605895791638e-06	0.104896135628223	0.206896551724138	Microglia	0.457839781345383	1.53109428544897e-17	3.11643845483915e-15	0.186345532536507	0.0952380952380952	0.162496490045216	1.62261178743659e-07	3.10302948051641e-06	0.145620837807655	0.151067323481117	LGI3^FLOT1
EFNB3	EPHB1	EFNB3	EPHB1	IN-VIP	0.206213484054358	1.08026596068165e-05	0.0001709351820288	0.0715456679463387	0.0691823899371069	OL	0.118459471497705	0.0109303789685278	0.0335112748596362	0.322314202785492	0.264492753623188	0.162336477776031	0.00547059081406731	0.0168411050208325	0.196929931640625	0.166837571780148	EFNB3^EPHB1
CALM1	PTPRA	CALM1	PTPRA	L5/L6	-0.239015447846225	9.88550959677327e-05	0.0008006702321468	1.06796205043793	0.813084112149533	OL	-0.0840763981674091	2.27376519917002e-05	0.0001890491447332	0.922466099262238	0.63768115942029	-0.161545923006817	6.07963739797164e-05	0.00049485968844	0.995214104652405	0.725382635784911	CALM1^PTPRA
TPH1	HTR2A	TPH1	HTR2A	L4	0.242054634739571	0.0100828568950937	0.0347374409417583	0.0300808716565371	0.0519951632406288	L5/L6-CC	0.0794657275303524	0.0004850422505676	0.0031663724490387	0.200842157006264	0.288177339901478	0.160760181134962	0.00528394957283065	0.0189519066953985	0.115461513400078	0.170086251571053	TPH1^HTR2A
EFNB3	EPHB1	EFNB3	EPHB1	L4	0.346498381491517	4.30661350124644e-05	0.0003781838569098	0.0841542035341263	0.135429262394196	Astrocyte	-0.025236995645357	8.74154826734345e-06	0.000114426642101	1.19887959957123	0.54739336492891	0.16063069292308	2.59038416399039e-05	0.0002463052495054	0.641516923904419	0.341411313661553	EFNB3^EPHB1
ADAM9	ITGA6	ADAM9	ITGA6	L5/L6-CC	-0.1459764529541	6.14697127934116e-05	0.0005643181935621	0.263843476772308	0.411330049261084	Astrocyte	-0.174761862438792	0.0017743044898327	0.0098230589423523	0.512556433677673	0.258293838862559	-0.160369157696446	0.000917887101313056	0.0051936885679572	0.388199955224991	0.334811944061822	ADAM9^ITGA6
ADM	ADCYAP1R1	ADM	ADCYAP1R1	IN-SV2C	0.445720649202312	0.0002365744766254	0.0024100950691407	0.0503931902348995	0.0545023696682465	IN-VIP	-0.125452850754311	2.95446473914534e-18	4.55079896851481e-16	0.563756346702576	0.429769392033543	0.160133899224001	0.000118287238312701	0.00120504753457058	0.307074755430222	0.242135880850895	ADM^ADCYAP1R1
EFNA5	EPHB6	EFNA5	EPHB6	Astrocyte	-0.377272983172733	7.07431077230977e-05	0.0006845109824722	0.436227113008499	0.234597156398104	L5/L6-CC	0.0582708335523378	3.114637440007e-07	6.73869962940411e-06	0.441138803958893	0.588669950738916	-0.159501074810197	3.55272857335492e-05	0.000345624841050802	0.438682973384857	0.41163355356851	EFNA5^EPHB6
EDIL3	ITGAV	EDIL3	ITGAV	OL	0.102081300099623	1.06300901742168e-08	2.05462630989904e-07	2.11345529556274	0.894927536231884	L5/L6-CC	0.213273301865052	0.001866215762435	0.0097451521956224	0.17953023314476	0.266009852216749	0.157677300982338	0.000933113196262587	0.0048726788291267	1.14649271965027	0.580468694224316	EDIL3^ITGAV
ARF1	CHRM3	ARF1	CHRM3	L2/L3	-0.0663866688926791	0.0039799845228676	0.0140923699824447	0.21391524374485	0.301141352063213	IN-SST	-0.248251752654673	7.63162989238727e-07	1.72729718445702e-05	2.03309512138367	0.906876790830946	-0.157319210773676	0.00199037384292842	0.00705482147714464	1.12350523471832	0.604009071447079	ARF1^CHRM3
PTN	CDH10	PTN	CDH10	OL	0.588995568063652	2.38005466503985e-33	5.29030448631306e-31	0.15936978161335	0.155797101449275	OL	-0.274570017371712	1.66020378160441e-20	1.51477283025514e-18	0.463858187198639	0.365942028985507	0.15721277534597	8.30101890802325e-21	7.57386415127832e-19	0.311613976955414	0.260869565217391	PTN^CDH10
SLC6A8	LIFR	SLC6A8	LIFR	L4	-0.0553306362431151	5.58165381744856e-08	1.09112021416881e-06	0.0832489579916	0.133010882708585	L5/L6	0.369552901704819	0.0079700005212637	0.0349318755628942	0.30417189002037	0.364485981308411	0.157111132730852	0.00398502816890094	0.0174664833415542	0.193710416555405	0.248748432008498	SLC6A8^LIFR
VEGFA	GPC1	VEGFA	GPC1	L2/L3	-0.188006824696404	1.89163746109802e-05	0.0001527510100634	0.0384851768612862	0.0614574187884109	IN-SV2C	0.500437898404941	1.15643437050302e-06	2.56307220786296e-05	0.636608719825745	0.542654028436019	0.156215536854269	1.00364044907416e-05	8.91908660710148e-05	0.337546944618225	0.302055723612215	VEGFA^GPC1
NXPH1	NRXN1	NXPH1	NRXN1	COP	0.294495200483179	4.80383015894173e-06	0.0006601743659761	1.49541366100311	0.8	L4	0.0159844634231832	0.000890816475342	0.004856139812623	3.08781576156616	1.0	0.155239831953181	0.000447810152750471	0.00275815708929955	2.29161477088928	0.9	NXPH1^NRXN1
ARF1	CHRM3	ARF1	CHRM3	L2/L3	-0.0663866688926791	0.0039799845228676	0.0140923699824447	0.21391524374485	0.301141352063213	IN-PV	-0.242439334338512	0.0056062251071656	0.0355098844348756	0.525844275951385	0.377207062600321	-0.154413001615595	0.0047931048150166	0.0248011272086602	0.369879752397537	0.339174207331767	ARF1^CHRM3
NTRK3	PTPRS	NTRK3	PTPRS	L5/L6	0.0497054965335249	0.002209860932507	0.0103876328115721	1.41086423397064	0.768224299065421	L5/L6-CC	-0.357653947445583	0.0033832403031589	0.0156398044953548	1.01819348335266	0.916256157635468	-0.153974225456029	0.00279655061783295	0.0130137186534635	1.21452879905701	0.842240228350444	NTRK3^PTPRS
LAMA5	BCAM	LAMA5	BCAM	IN-PV	-0.0302896945280004	9.96391330763673e-05	0.0008732774578223	0.0794367045164108	0.0930979133226324	L5/L6	-0.277141103843604	0.0004503777881736	0.0028450395516871	0.0538986660540104	0.0598130841121495	-0.153715399185802	0.000275008460624984	0.0018591585047547	0.0666676834225655	0.076455498717391	LAMA5^BCAM
CNTN3	PTPRG	CNTN3	PTPRG	OL	-0.00766809843461269	3.88979099094007e-15	2.11099462245979e-13	0.572800755500793	0.445652173913044	IN-SST	-0.299271494609412	1.68675352471705e-05	0.0002489034837564	1.89468252658844	0.886819484240688	-0.153469796522013	8.43376762553013e-06	0.00012445174198375	1.23374164104462	0.666235829076866	CNTN3^PTPRG
CALM1	KCNN4	CALM1	KCNN4	IN-PV	-0.216969495728403	0.0003268648016103	0.0023421672568117	0.868898510932922	0.68860353130016	IN-SV2C	0.522593981142224	0.0065473147730156	0.0338961622544328	0.0918269455432892	0.0947867298578199	0.15281224270691	0.00343708978731295	0.0181191647556222	0.480362713336945	0.39169513057899	CALM1^KCNN4
CALM1	GRM7	CALM1	GRM7	IN-PV	-0.216969495728403	0.0003268648016103	0.0023421672568117	0.868898510932922	0.68860353130016	IN-SV2C	-0.0874788845866324	0.0072183295895908	0.0364781716928332	0.804146587848663	0.514218009478673	-0.152224190157518	0.00377259719560055	0.0194101694748225	0.836522579193115	0.601410770389417	CALM1^GRM7
SLC6A8	LIFR	SLC6A8	LIFR	L5/L6-CC	-0.0667253666288572	6.80203094887509e-08	1.61899442501463e-06	0.0837552919983864	0.140394088669951	L5/L6	0.369552901704819	0.0079700005212637	0.0349318755628942	0.30417189002037	0.364485981308411	0.151413767537981	0.00398503427078659	0.0174667472786596	0.193963587284088	0.252440034989181	SLC6A8^LIFR
CALM1	PTPRA	CALM1	PTPRA	IN-PV	-0.216969495728403	0.0003268648016103	0.0023421672568117	0.868898510932922	0.68860353130016	OL	-0.0840763981674091	2.27376519917002e-05	0.0001890491447332	0.922466099262238	0.63768115942029	-0.150522946947906	0.000174801226801	0.00126560820077245	0.895682334899902	0.663142345360225	CALM1^PTPRA
GNAS	ADCY8	GNAS	ADCY8	Astrocyte	-0.116047274490715	0.000651015363838	0.0043290502548656	0.275797098875046	0.165876777251185	IN-SV2C	-0.18497918688853	0.0015032984250512	0.01067541481158	0.516202390193939	0.395734597156398	-0.150513230689622	0.0010771568944446	0.0075022325332228	0.395999729633331	0.280805687203792	GNAS^ADCY8
NRXN1	NLGN1	NRXN1	NLGN1	L5/L6	-0.231193671174018	0.000674293950624	0.0039650219150879	3.28776001930237	1.0	L5/L6-CC	-0.0690258982211814	0.0074759369004336	0.0296365097494034	1.84340047836304	0.972906403940887	-0.1501097846976	0.0040751154255288	0.0168007658322456	2.56558036804199	0.986453201970443	NRXN1^NLGN1
NLGN1	NRXN1	NLGN1	NRXN1	L5/L6-CC	-0.0690258982211814	0.0074759369004336	0.0296365097494034	1.84340047836304	0.972906403940887	L5/L6	-0.231193671174018	0.000674293950624	0.0039650219150879	3.28776001930237	1.0	-0.1501097846976	0.0040751154255288	0.0168007658322456	2.56558036804199	0.986453201970443	NLGN1^NRXN1
WNT10B	LRP6	WNT10B	FZD8_LRP6	L2/L3	-0.0863804980345559	0.0172269924750427	0.0467828754979656	0.1172199472785	0.187006145741879	OL	-0.213684602702338	0.0150557854121712	0.0435639911926195	0.844164609909058	0.605072463768116	-0.150032550368447	0.0161413889436069	0.0451734333452926	0.480692267417908	0.396039304754997	WNT10B^FZD8_LRP6
WNT10B	LRP6	WNT10B	FZD1_LRP6	L2/L3	-0.0863804980345559	0.0172269924750427	0.0467828754979656	0.1172199472785	0.187006145741879	OL	-0.213684602702338	0.0150557854121712	0.0435639911926195	0.844164609909058	0.605072463768116	-0.150032550368447	0.0161413889436069	0.0451734333452926	0.480692267417908	0.396039304754997	WNT10B^FZD1_LRP6
WNT10B	LRP6	WNT10B	FZD3_LRP6	L2/L3	-0.0863804980345559	0.0172269924750427	0.0467828754979656	0.1172199472785	0.187006145741879	OL	-0.213684602702338	0.0150557854121712	0.0435639911926195	0.844164609909058	0.605072463768116	-0.150032550368447	0.0161413889436069	0.0451734333452926	0.480692267417908	0.396039304754997	WNT10B^FZD3_LRP6
WNT10B	LRP6	WNT10B	FZD5_LRP6	L2/L3	-0.0863804980345559	0.0172269924750427	0.0467828754979656	0.1172199472785	0.187006145741879	OL	-0.213684602702338	0.0150557854121712	0.0435639911926195	0.844164609909058	0.605072463768116	-0.150032550368447	0.0161413889436069	0.0451734333452926	0.480692267417908	0.396039304754997	WNT10B^FZD5_LRP6
WNT10B	LRP6	WNT10B	FZD6_LRP6	L2/L3	-0.0863804980345559	0.0172269924750427	0.0467828754979656	0.1172199472785	0.187006145741879	OL	-0.213684602702338	0.0150557854121712	0.0435639911926195	0.844164609909058	0.605072463768116	-0.150032550368447	0.0161413889436069	0.0451734333452926	0.480692267417908	0.396039304754997	WNT10B^FZD6_LRP6
VEGFA	ITGA9	VEGFA	ITGA9	L2/L3	-0.188006824696404	1.89163746109802e-05	0.0001527510100634	0.0384851768612862	0.0614574187884109	L5/L6-CC	-0.111826047548341	7.48285584739318e-09	2.45251295831011e-07	0.322656393051148	0.440886699507389	-0.149916436122372	9.46192873341382e-06	7.64981306796155e-05	0.180570781230927	0.2511720591479	VEGFA^ITGA9
TGFA	ERBB4	TGFA	ERBB4	IN-SV2C	-0.20813145021321	3.10052944755328e-09	1.26282886757661e-07	0.0678133144974709	0.0687203791469194	IN-PV	-0.0896244991612565	0.0116240257030537	0.0410902354746753	3.98209953308105	0.995184590690209	-0.148877974687233	0.00581201440179157	0.020545180878781	2.02495646476746	0.531952484918564	TGFA^ERBB4
CALM1	PTH2R	CALM1	PTH2R	L2/L3	-0.137290575607057	0.0010116146830094	0.0045409961969757	1.18265569210052	0.881474978050922	L5/L6	-0.160352414512907	0.001871389829656	0.0090626993263029	0.0632750317454338	0.0953271028037383	-0.148821495059982	0.0014415022563327	0.0068018477616393	0.622965335845947	0.48840104042733	CALM1^PTH2R
LGI1	ADAM22	LGI1	ADAM22	L5/L6-CC	-0.0614481025092765	0.0030998778526446	0.0145799269607049	0.289358675479889	0.443349753694581	Astrocyte	0.359022817480322	0.0027381797945572	0.0138630986963812	0.279799968004227	0.156398104265403	0.148787357485523	0.0029190288236009	0.0142215128285431	0.284579336643219	0.299873928979992	LGI1^ADAM22
RTN4	RTN4RL1	RTN4	RTN4RL1	L5/L6-CC	-0.0330817924387382	2.59097763309317e-06	4.16469540604665e-05	1.29961860179901	0.95320197044335	OPC	0.330303572144437	9.51982045590038e-05	0.0008803079066769	0.223896354436874	0.125	0.148610889852849	4.88945910960485e-05	0.000460977430368683	0.761757493019104	0.539100985221675	RTN4^RTN4RL1
POSTN	ITGAV	POSTN	ITGAV_ITGB5	L2/L3	0.0665744053248382	0.0011839290705689	0.0051798682744868	0.0404608771204948	0.0526777875329236	IN-SST	0.228568433105661	0.0004705795481913	0.0039471099763547	0.249683663249016	0.210601719197708	0.14757141921525	0.0008272543093801	0.00456348912542075	0.145072266459465	0.131639753365316	POSTN^ITGAV_ITGB5
CALM1	ADCYAP1R1	CALM1	ADCYAP1R1	L5/L6	-0.239015447846225	9.88550959677327e-05	0.0008006702321468	1.06796205043793	0.813084112149533	IN-PV	-0.0558004870020881	9.40113179412192e-08	2.21306550525369e-06	0.717071235179901	0.608346709470305	-0.147407967424157	4.9474553642837e-05	0.000401441648826027	0.892516613006592	0.710715410809919	CALM1^ADCYAP1R1
C3	GRM7	C3	GRM7	OL	-0.205698237698673	0.0002815143976605	0.0015992283373352	0.173329785466194	0.105072463768116	IN-SV2C	-0.0874788845866324	0.0072183295895908	0.0364781716928332	0.804146587848663	0.514218009478673	-0.146588561142653	0.00374992199362565	0.0190387000150842	0.488738179206848	0.309645236623394	C3^GRM7
SEMA6D	PLXNA1	SEMA6D	KDR_PLXNA1	L5/L6-CC	-0.297563662404123	1.1549690198284e-06	1.91822331581717e-05	1.1702733039856	0.822660098522167	L4	0.0047367816513828	0.0016557430870765	0.0080882943620933	0.217809796333313	0.318016928657799	-0.14641344037637	0.000828449028048164	0.00405373829762574	0.694041550159454	0.570338513589983	SEMA6D^KDR_PLXNA1
FNDC5	ITGB5	FNDC5	ITGB5	IN-PV	0.156331228960663	0.0002369133388069	0.0017954332062892	0.0879180431365967	0.0947030497592295	Microglia	-0.448949138006407	0.0057948025160355	0.0304070366269503	0.210114300251007	0.0984126984126984	-0.146308954522872	0.0030158579274212	0.0161012349166198	0.149016171693802	0.096557874085964	FNDC5^ITGB5
FGF2	FGFR1	FGF2	FGFR1	Microglia	-0.399297257703437	8.66423920053783e-11	5.49412737304874e-09	0.141583099961281	0.0687830687830688	L5/L6-CC	0.108123626057316	0.0002789194072197	0.0021062894678825	0.0353401526808739	0.0738916256157636	-0.14558681582306	0.000139459746931046	0.00105314748100494	0.088461622595787	0.0713373471994162	FGF2^FGFR1
CALM1	PTH2R	CALM1	PTH2R	L5/L6-CC	-0.130382713456595	0.0001061638718264	0.0009541220957774	1.20937442779541	0.940886699507389	L5/L6	-0.160352414512907	0.001871389829656	0.0090626993263029	0.0632750317454338	0.0953271028037383	-0.145367563984751	0.0009887768507412	0.00500841071104015	0.63632470369339	0.518106901155564	CALM1^PTH2R
COL4A2	ITGAV	COL4A2	ITGAV_ITGB8	IN-SV2C	-0.197164378804902	0.0025190892401924	0.0160977882154011	0.310141712427139	0.274881516587678	OL	-0.0934855986764166	3.32170233222526e-05	0.0002606220372869	1.06349837779999	0.702898550724638	-0.145324988740659	0.00127615313175733	0.008179205126344	0.686820030212402	0.488890033656158	COL4A2^ITGAV_ITGB8
GNAS	ADCY8	GNAS	ADCY8	L5/L6-CC	-0.10527571879865	0.0003031165157698	0.0021566893392495	0.579165041446686	0.679802955665025	IN-SV2C	-0.18497918688853	0.0015032984250512	0.01067541481158	0.516202390193939	0.395734597156398	-0.14512745284359	0.0009032074704105	0.00641605207541475	0.547683715820312	0.537768776410711	GNAS^ADCY8
FGF13	FGFR1	FGF13	FGFR1	L2/L3	0.181934693342791	1.0477103032395e-05	9.20444088651609e-05	0.28661721944809	0.368744512730465	L5/L6-CC	0.108123626057316	0.0002789194072197	0.0021062894678825	0.0353401526808739	0.0738916256157636	0.145029159700054	0.000144698255126048	0.00109916693837383	0.160978689789772	0.221318069173114	FGF13^FGFR1
C3	ITGAM	C3	ITGAM	OL	-0.205698237698673	0.0002815143976605	0.0015992283373352	0.173329785466194	0.105072463768116	Microglia	-0.0815755163805331	0.0008847033390733	0.007010025052007	0.255874007940292	0.117460317460318	-0.143636877039603	0.0005831088683669	0.0043046266946711	0.214601904153824	0.111266390614217	C3^ITGAM
EFNA5	EPHA3	EFNA5	EPHA3	Astrocyte	-0.377272983172733	7.07431077230977e-05	0.0006845109824722	0.436227113008499	0.234597156398104	OL	0.0921457324982807	2.02586870840872e-05	0.0001709551728331	0.128208070993423	0.108695652173913	-0.142563625337226	4.55008974035924e-05	0.00042773307765265	0.282217592000961	0.171646404286009	EFNA5^EPHA3
NRG1	NETO2	NRG1	NETO2	L5/L6	-0.0609076110975256	0.0076438048369505	0.0338205149355873	1.70933640003204	0.777570093457944	Microglia	-0.223783523119064	0.0015225101038213	0.0107778549084167	0.165591895580292	0.0825396825396825	-0.142345567108295	0.0045831574703859	0.022299184922002	0.937464118003845	0.430054887998813	NRG1^NETO2
FGF10	FGFRL1	FGF10	FGFRL1	L5/L6-CC	-0.532819736149974	5.43313898109484e-36	6.38683597690968e-33	0.0480481833219528	0.0788177339901478	IN-PV	0.816815166834629	8.92855028345609e-05	0.0007944889833196	0.0469281040132046	0.0545746388443018	0.141997715342328	4.46427514172805e-05	0.0003972444916598	0.0474881455302239	0.0666961864172248	FGF10^FGFRL1
CALM1	KCNN4	CALM1	KCNN4	L5/L6	-0.239015447846225	9.88550959677327e-05	0.0008006702321468	1.06796205043793	0.813084112149533	IN-SV2C	0.522593981142224	0.0065473147730156	0.0338961622544328	0.0918269455432892	0.0947867298578199	0.141789266647999	0.00332308493449167	0.0173484162432898	0.579894483089447	0.453935421003676	CALM1^KCNN4
VEGFA	ITGAV	VEGFA	ITGAV	L2/L3	-0.188006824696404	1.89163746109802e-05	0.0001527510100634	0.0384851768612862	0.0614574187884109	OL	-0.0934855986764166	3.32170233222526e-05	0.0002606220372869	1.06349837779999	0.702898550724638	-0.14074621168641	2.60666989666164e-05	0.00020668652367515	0.550991773605347	0.382177984756524	VEGFA^ITGAV
LAMA3	ITGB8	LAMA3	ITGAV_ITGB8	OL	-0.319540866558963	2.10100051564476e-20	1.90035951402085e-18	0.0947468727827072	0.0760869565217391	OPC	0.0421580250447146	3.01866695344506e-05	0.0003315301052157	0.496844112873077	0.269230769230769	-0.138691420757124	1.50933347672253e-05	0.000165765052607851	0.295795500278473	0.172658862876254	LAMA3^ITGAV_ITGB8
GRN	TNFRSF1A	GRN	TNFRSF1A	L2/L3	-0.168183033657503	7.71007952291046e-06	7.10708493595e-05	0.0639448314905167	0.107989464442493	L5/L6-CC	-0.109168862881544	2.70992618039976e-06	4.32435550579086e-05	0.0453121401369572	0.0935960591133005	-0.138675948269524	5.21000285165511e-06	5.71572022087043e-05	0.0546284839510918	0.100792761777897	GRN^TNFRSF1A
L1CAM	EGFR	L1CAM	EGFR	L2/L3	-0.229984257563971	1.67572029997128e-05	0.0001377009978956	0.20416709780693	0.304653204565408	Microglia	-0.0470993425101551	0.0001240097848943	0.001430755299897	0.15450245141983	0.0677248677248677	-0.138541800037063	7.03834939470064e-05	0.0007842281488963	0.17933477461338	0.186189036145138	L1CAM^EGFR
EFNB3	EPHA4	EFNB3	EPHA4	IN-VIP	0.206213484054358	1.08026596068165e-05	0.0001709351820288	0.0715456679463387	0.0691823899371069	L5/L6	-0.483134406411172	3.69731371502407e-21	1.03807519775352e-18	0.48235148191452	0.444859813084112	-0.138460461178407	5.40132980340827e-06	8.54675910144005e-05	0.276948571205139	0.257021101510609	EFNB3^EPHA4
CALM1	PDE1C	CALM1	PDE1C	IN-PV	-0.216969495728403	0.0003268648016103	0.0023421672568117	0.868898510932922	0.68860353130016	L2/L3	0.49224538635906	1.73731654800767e-08	3.16006957854839e-07	0.319556832313538	0.354697102721686	0.137637945315328	0.00016344108738789	0.00117124163188478	0.59422767162323	0.521650317010923	CALM1^PDE1C
LIN7C	KCNJ4	LIN7C	KCNJ4	L5/L6-CC	-0.166134857302457	0.0004333759537192	0.0029008489184868	0.0936211496591568	0.17487684729064	IN-PV	-0.108371279299964	1.63460793382827e-05	0.0001916222963716	0.17526225745678	0.195826645264847	-0.13725306830121	0.000224861016528741	0.0015462356074292	0.134441703557968	0.185351746277744	LIN7C^KCNJ4
TGFA	PTPRD	TGFA	PTPRD	IN-SV2C	-0.20813145021321	3.10052944755328e-09	1.26282886757661e-07	0.0678133144974709	0.0687203791469194	L2/L3	-0.0657351463313708	0.0021621140388067	0.0085268641414323	3.34469127655029	0.996488147497805	-0.13693329827229	0.00108105856966807	0.00426349521215953	1.70625233650207	0.532604263322362	TGFA^PTPRD
CALM1	ADCYAP1R1	CALM1	ADCYAP1R1	IN-PV	-0.216969495728403	0.0003268648016103	0.0023421672568117	0.868898510932922	0.68860353130016	IN-PV	-0.0558004870020881	9.40113179412192e-08	2.21306550525369e-06	0.717071235179901	0.608346709470305	-0.136384991365246	0.000163479406464121	0.00117219016115848	0.792984843254089	0.648475120385233	CALM1^ADCYAP1R1
NTN4	DCC	NTN4	DCC	IN-SV2C	-0.121085576914467	0.0016579253483389	0.011543567927249	0.206923708319664	0.182464454976303	L4	-0.151282368715957	6.99453443553584e-05	0.000567812081424	1.9268946647644	0.827085852478839	-0.136183972815212	0.000863935346347129	0.0060556900043365	1.06690919399261	0.504775153727571	NTN4^DCC
APOO	IL1RAPL2	APOO	IL1RAPL2	IN-PV	-0.0251894817677177	5.65179378445756e-07	1.06980007511561e-05	0.242843836545944	0.255216693418941	Microglia	-0.246482251707594	0.0088364247148383	0.0415768251844383	0.181672424077988	0.0857142857142857	-0.135835866737656	0.00441849494710837	0.0207937615925947	0.212258130311966	0.170465489566613	APOO^IL1RAPL2
CALM1	KCNQ5	CALM1	KCNQ5	L2/L3	-0.137290575607057	0.0010116146830094	0.0045409961969757	1.18265569210052	0.881474978050922	IN-PV	-0.132518209338835	0.0019607431927377	0.0100204840128231	1.45730900764465	0.754414125200642	-0.134904392472946	0.00148617893787355	0.0072807401048994	1.31998229026794	0.817944551625782	CALM1^KCNQ5
FGF1	FGFR1	FGF1	FGFR1	L4	0.160757207032084	0.0001327330774192	0.0009787725992853	0.0491616390645504	0.0834340991535671	L5/L6-CC	0.108123626057316	0.0002789194072197	0.0021062894678825	0.0353401526808739	0.0738916256157636	0.1344404165447	0.00020582624231945	0.0015425310335839	0.042250894010067	0.0786628623846653	FGF1^FGFR1
POSTN	PTK7	POSTN	PTK7	L2/L3	0.0665744053248382	0.0011839290705689	0.0051798682744868	0.0404608771204948	0.0526777875329236	IN-SV2C	0.202184579417651	0.0050140342069585	0.0275576135319044	0.107226520776749	0.0995260663507109	0.134379492371245	0.0030989816387637	0.0163687409031956	0.073843702673912	0.0761019269418173	POSTN^PTK7
TPH1	HTR2A	TPH1	HTR2A	L5/L6-CC	0.188525267039406	0.00579701226965	0.0240627865703248	0.0257298350334168	0.0517241379310345	L5/L6-CC	0.0794657275303524	0.0004850422505676	0.0031663724490387	0.200842157006264	0.288177339901478	0.133995497284879	0.0031410272601088	0.0136145795096817	0.11328599601984	0.169950738916256	TPH1^HTR2A
NTN1	UNC5D	NTN1	UNC5D	IN-PV	0.211633064734092	0.0028978439050393	0.0222462615966302	0.0628502666950226	0.0658105939004815	L5/L6-CC	0.0560921652615537	2.55473156262401e-12	1.76657182916663e-10	1.34401774406433	0.903940886699507	0.133862614997823	0.00144892195379702	0.0111231308866437	0.703433990478516	0.484875740299994	NTN1^UNC5D
VEGFA	FLT1	VEGFA	FLT1_KDR	L4	-0.297000479814496	1.07266753492504e-05	0.0001141182425889	0.0549662336707115	0.0846432889963724	IN-PV	0.0306156795932498	9.66695070491254e-07	1.6930451638346e-05	0.149576798081398	0.160513643659711	-0.133192400110623	5.84668520987084e-06	6.5524347113623e-05	0.102271512150764	0.122578466328042	VEGFA^FLT1_KDR
COL4A2	ITGB5	COL4A2	ITGB5	IN-SV2C	-0.197164378804902	0.0025190892401924	0.0160977882154011	0.310141712427139	0.274881516587678	IN-PV	-0.0689340086268361	0.0012041709596317	0.0067625975710886	0.050226379185915	0.0593900481540931	-0.133049193715869	0.00186163009991205	0.0114301928932449	0.180184051394463	0.167135782370885	COL4A2^ITGB5
FGF2	SDC3	FGF2	SDC3	Microglia	-0.399297257703437	8.66423920053783e-11	5.49412737304874e-09	0.141583099961281	0.0687830687830688	IN-SST	0.134209984803778	0.0001020135105046	0.001134166645556	0.102751269936562	0.103151862464183	-0.132543636449829	5.1006798573496e-05	0.000567086069841687	0.122167184948921	0.0859674656236261	FGF2^SDC3
EFNB3	EPHB3	EFNB3	EPHB3	L4	0.346498381491517	4.30661350124644e-05	0.0003781838569098	0.0841542035341263	0.135429262394196	L2/L3	-0.0815437016039265	0.0011705157454085	0.0051302859173298	0.0385256297886372	0.0649692712906058	0.132477339943795	0.000606790940210482	0.0027542348871198	0.0613399147987366	0.100199266842401	EFNB3^EPHB3
GRN	TNFRSF1A	GRN	TNFRSF1A	L5/L6-CC	-0.155608790358272	0.000183209601925	0.0014846208229524	0.0724027901887894	0.133004926108374	L5/L6-CC	-0.109168862881544	2.70992618039976e-06	4.32435550579086e-05	0.0453121401369572	0.0935960591133005	-0.132388826619908	9.29597640526999e-05	0.000763932189005154	0.0588574633002281	0.113300492610837	GRN^TNFRSF1A
EFNB3	EPHB6	EFNB3	EPHB6	IN-VIP	0.206213484054358	1.08026596068165e-05	0.0001709351820288	0.0715456679463387	0.0691823899371069	L5/L6-CC	0.0582708335523378	3.114637440007e-07	6.73869962940411e-06	0.441138803958893	0.588669950738916	0.132242158803348	5.55706167540862e-06	8.88369408291021e-05	0.256342232227325	0.328926170338012	EFNB3^EPHB6
IL1RAPL1	PTPRS	IL1RAPL1	PTPRS	L5/L6	0.0932318492374364	9.33462530964458e-06	0.0001103517894657	2.11415863037109	0.951401869158878	L5/L6-CC	-0.357653947445583	0.0033832403031589	0.0156398044953548	1.01819348335266	0.916256157635468	-0.132211049104073	0.00169628746423427	0.00787507814241025	1.56617605686188	0.933829013397173	IL1RAPL1^PTPRS
CALM1	KCNQ5	CALM1	KCNQ5	L5/L6-CC	-0.130382713456595	0.0001061638718264	0.0009541220957774	1.20937442779541	0.940886699507389	IN-PV	-0.132518209338835	0.0019607431927377	0.0100204840128231	1.45730900764465	0.754414125200642	-0.131450461397715	0.00103345353228205	0.00548730305430025	1.33334171772003	0.847650412354016	CALM1^KCNQ5
CALM1	ADCYAP1R1	CALM1	ADCYAP1R1	L2/L3	-0.137290575607057	0.0010116146830094	0.0045409961969757	1.18265569210052	0.881474978050922	IN-VIP	-0.125452850754311	2.95446473914534e-18	4.55079896851481e-16	0.563756346702576	0.429769392033543	-0.131371713180684	0.000505807341504702	0.00227049809848808	0.87320601940155	0.655622185042232	CALM1^ADCYAP1R1
GNAS	ADCY8	GNAS	ADCY8	COP	-0.077321289954751	0.000227180534932	0.0129367390803555	1.28388094902039	0.6	IN-SV2C	-0.18497918688853	0.0015032984250512	0.01067541481158	0.516202390193939	0.395734597156398	-0.131150238421641	0.0008652394799916	0.0118060769459678	0.900041699409485	0.497867298578199	GNAS^ADCY8
GNAS	VIPR1	GNAS	VIPR1	L4	0.0715748793254544	0.0033921533779063	0.0144622180955068	0.687663495540619	0.685610640870617	OL	0.188738514190574	0.0018564709835171	0.0078361827736578	0.0487589240074158	0.0688405797101449	0.130156696758014	0.0026243121807117	0.0111492004345823	0.368211209774017	0.377225610290381	GNAS^VIPR1
ADAM9	ITGA6	ADAM9	ITGA6	L2/L3	-0.0851626356061125	0.0088590779182868	0.027038182498357	0.268346697092056	0.359964881474978	Astrocyte	-0.174761862438792	0.0017743044898327	0.0098230589423523	0.512556433677673	0.258293838862559	-0.129962249022452	0.00531669120405975	0.0184306207203546	0.390451550483704	0.309129360168769	ADAM9^ITGA6
CALM1	RYR2	CALM1	RYR2	L2/L3	-0.137290575607057	0.0010116146830094	0.0045409961969757	1.18265569210052	0.881474978050922	IN-SV2C	-0.122171633656177	0.0006709643099719	0.0056455234719474	1.1834226846695	0.744075829383886	-0.129731104631617	0.00084128949649065	0.00509325983446155	1.18303918838501	0.812775403717404	CALM1^RYR2
EFNA5	EPHB1	EFNA5	EPHB1	Astrocyte	-0.377272983172733	7.07431077230977e-05	0.0006845109824722	0.436227113008499	0.234597156398104	OL	0.118459471497705	0.0109303789685278	0.0335112748596362	0.322314202785492	0.264492753623188	-0.129406755837514	0.00550056103812545	0.0170978929210542	0.379270672798157	0.249544955010646	EFNA5^EPHB1
NLGN4X	NRXN1	NLGN4X	NRXN1	OL	-0.0263197565589534	2.43932196100957e-06	2.70239623824676e-05	0.579664468765259	0.452898550724638	L5/L6	-0.231193671174018	0.000674293950624	0.0039650219150879	3.28776001930237	1.0	-0.128756713866485	0.000338366636292505	0.00199602293873518	1.93371224403381	0.726449275362319	NLGN4X^NRXN1
NTN1	UNC5D	NTN1	UNC5D	IN-PV	0.211633064734092	0.0028978439050393	0.0222462615966302	0.0628502666950226	0.0658105939004815	L2/L3	0.044391609422493	2.0138985207434e-05	0.0001616705883606	0.870395541191101	0.612818261633011	0.128012337078292	0.00145899144512337	0.0112039660924954	0.466622889041901	0.339314427766746	NTN1^UNC5D
CALM1	ADCYAP1R1	CALM1	ADCYAP1R1	L5/L6-CC	-0.130382713456595	0.0001061638718264	0.0009541220957774	1.20937442779541	0.940886699507389	IN-VIP	-0.125452850754311	2.95446473914534e-18	4.55079896851481e-16	0.563756346702576	0.429769392033543	-0.127917782105453	5.30819359132015e-05	0.000477061047888928	0.886565387248993	0.685328045770466	CALM1^ADCYAP1R1
TGFA	PTPRD	TGFA	PTPRD	IN-SV2C	-0.20813145021321	3.10052944755328e-09	1.26282886757661e-07	0.0678133144974709	0.0687203791469194	L4	-0.0469894382599356	0.0016455072886181	0.0080451717072103	3.89210629463196	0.998790810157195	-0.127560444236573	0.000822755194573774	0.00402264899504853	1.97995984554291	0.533755594652057	TGFA^PTPRD
SLIT2	GPC1	SLIT2	GPC1	L5/L6-CC	-0.554186032681896	1.19986955561326e-05	0.0001517740306608	0.353824645280838	0.428571428571428	L5/L6	0.80929128466947	0.0001172861514441	0.0011067751593258	0.704975128173828	0.672897196261682	0.127552625993787	6.46424235001163e-05	0.0006292745949933	0.529399871826172	0.550734312416555	SLIT2^GPC1
ACTR2	LRP2	ACTR2	LRP2	L5/L6	0.0260667296760912	0.0083764111930652	0.0301954015290387	0.546388924121857	0.586915887850467	L2/L3	0.228563419654213	0.0014874870907571	0.006254338629036	0.0736011788249016	0.107989464442493	0.127315074665152	0.00493194914191115	0.0182248700790374	0.309995055198669	0.34745267614648	ACTR2^LRP2
SLIT1	GPC1	SLIT1	GPC1	L5/L6	-0.416518572036355	6.92583554595966e-15	9.25302043730505e-13	0.856944143772125	0.674766355140187	IN-PV	0.671128667162271	7.16309026778454e-05	0.0006655731914268	0.604971349239349	0.531300160513644	0.127305047562958	3.58154513423856e-05	0.000332786596176051	0.730957746505737	0.603033257826915	SLIT1^GPC1
CALM1	PDE1C	CALM1	PDE1C	L5/L6	-0.239015447846225	9.88550959677327e-05	0.0008006702321468	1.06796205043793	0.813084112149533	L2/L3	0.49224538635906	1.73731654800767e-08	3.16006957854839e-07	0.319556832313538	0.354697102721686	0.126614969256417	4.94362345666064e-05	0.000400493119552327	0.693759441375732	0.583890607435609	CALM1^PDE1C
NPTX2	NPTXR	NPTX2	NPTXR	OL	-0.0735787610749039	3.76901293871901e-05	0.0002914498754315	0.0866449624300003	0.0833333333333333	OPC	-0.17903713611117	2.47403284506707e-10	1.05715998826191e-08	0.33511957526207	0.182692307692308	-0.126307948593037	1.88451883952373e-05	0.000145730223515691	0.210882276296616	0.133012820512821	NPTX2^NPTXR
CALM1	RYR2	CALM1	RYR2	L5/L6-CC	-0.130382713456595	0.0001061638718264	0.0009541220957774	1.20937442779541	0.940886699507389	IN-SV2C	-0.122171633656177	0.0006709643099719	0.0056455234719474	1.1834226846695	0.744075829383886	-0.126277173556386	0.00038856409089915	0.0032998227838624	1.19639849662781	0.842481264445638	CALM1^RYR2
EFNB2	EPHB6	EFNB2	EPHB6	IN-PV	-0.15463144733074	0.0001686271149272	0.001348091123493	0.0679644867777824	0.0770465489566613	L5/L6	-0.0977259093919695	4.3924200740622e-06	5.79375181928148e-05	0.294615030288696	0.351401869158878	-0.126178678361355	8.65097675006311e-05	0.000703014320842907	0.18128976225853	0.21422420905777	EFNB2^EPHB6
NLGN1	NRXN1	NLGN1	NRXN1	L5/L6	-0.0194226933757593	0.0013609562729999	0.0070093399617732	2.61598420143127	0.983177570093458	L5/L6	-0.231193671174018	0.000674293950624	0.0039650219150879	3.28776001930237	1.0	-0.125308182274888	0.00101762511181195	0.00548718093843055	2.95187211036682	0.991588785046729	NLGN1^NRXN1
NRXN1	NLGN1	NRXN1	NLGN1	L5/L6	-0.231193671174018	0.000674293950624	0.0039650219150879	3.28776001930237	1.0	L5/L6	-0.0194226933757593	0.0013609562729999	0.0070093399617732	2.61598420143127	0.983177570093458	-0.125308182274888	0.00101762511181195	0.00548718093843055	2.95187211036682	0.991588785046729	NRXN1^NLGN1
IL1RAPL1	PTPRD	IL1RAPL1	PTPRD	IN-PV	-0.0512436993668153	0.0001603778443887	0.0012933001327959	2.94949340820312	0.98876404494382	L5/L6-CC	-0.198164056068791	1.12502637037313e-06	2.00988753685809e-05	3.37583065032959	1.0	-0.124703877717803	8.07514353795366e-05	0.00065669950408224	3.16266202926636	0.99438202247191	IL1RAPL1^PTPRD
ITGAV	THY1	ITGAV	THY1	OL	-0.0934855986764166	3.32170233222526e-05	0.0002606220372869	1.06349837779999	0.702898550724638	IN-PV	-0.155546864539665	0.0011980778581278	0.0067339440903762	0.42615619301796	0.418940609951846	-0.124516231608041	0.000615647440725026	0.00349728306383155	0.744827270507812	0.560919580338242	ITGAV^THY1
EFNB3	EPHB6	EFNB3	EPHB6	L4	0.346498381491517	4.30661350124644e-05	0.0003781838569098	0.0841542035341263	0.135429262394196	L5/L6	-0.0977259093919695	4.3924200740622e-06	5.79375181928148e-05	0.294615030288696	0.351401869158878	0.124386236049774	2.37292775432633e-05	0.000218060687551307	0.189384609460831	0.243415565776537	EFNB3^EPHB6
IL1RAPL1	PTPRS	IL1RAPL1	PTPRS	OL	0.111136109816202	0.0001251764275232	0.0008035134490542	3.10747218132019	0.996376811594203	L5/L6-CC	-0.357653947445583	0.0033832403031589	0.0156398044953548	1.01819348335266	0.916256157635468	-0.12325891881469	0.00175420836534105	0.0082216589722045	2.06283283233643	0.956316484614835	IL1RAPL1^PTPRS
LIN7C	ABCA1	LIN7C	ABCA1	L5/L6	-0.1062622444982	0.002257650720846	0.0105588237692148	0.085508219897747	0.123364485981308	IN-PV	0.352528630481989	0.0127699809192963	0.0441460067964313	0.475348889827728	0.446227929373997	0.123133192991894	0.00751381582007115	0.0273524152828231	0.280428558588028	0.284796207677653	LIN7C^ABCA1
CALM1	PTPRA	CALM1	PTPRA	L5/L6	-0.239015447846225	9.88550959677327e-05	0.0008006702321468	1.06796205043793	0.813084112149533	L5/L6	-0.00592829882738222	4.2284250417276e-05	0.0003934384262272	1.26448738574982	0.876635514018692	-0.122471873336804	7.05696731925044e-05	0.000597054329187	1.16622471809387	0.844859813084112	CALM1^PTPRA
NTN1	MCAM	NTN1	MCAM	IN-PV	0.211633064734092	0.0028978439050393	0.0222462615966302	0.0628502666950226	0.0658105939004815	L2/L3	-0.4563772536383	1.49980642522595e-08	2.76608984847917e-07	0.0454633943736553	0.0719929762949956	-0.122372094452104	0.00144892945155178	0.0111232691028075	0.0541568323969841	0.0689017850977386	NTN1^MCAM
FGF1	EGFR	FGF1	EGFR	L5/L6	-0.195845202838152	0.0010926162697924	0.0058601866676823	0.0653005540370941	0.0822429906542056	Microglia	-0.0470993425101551	0.0001240097848943	0.001430755299897	0.15450245141983	0.0677248677248677	-0.121472272674154	0.00060831302734335	0.00364547098378965	0.109901502728462	0.0749839291895367	FGF1^EGFR
LIN7C	ABCA1	LIN7C	ABCA1	IN-PV	-0.11222908580676	0.0012087344782163	0.0067840800122995	0.0541298575699329	0.0642054574638844	IN-PV	0.352528630481989	0.0127699809192963	0.0441460067964313	0.475348889827728	0.446227929373997	0.120149772337614	0.0069893576987563	0.0254650434043654	0.264739364385605	0.255216693418941	LIN7C^ABCA1
FGF2	FGFRL1	FGF2	FGFRL1	OL	-0.576804355253786	3.93727783243353e-10	1.0012015859718e-08	0.067001573741436	0.0652173913043478	IN-PV	0.816815166834629	8.92855028345609e-05	0.0007944889833196	0.0469281040132046	0.0545746388443018	0.120005405790422	4.46429482811721e-05	0.00039724949766773	0.0569648370146751	0.0598960150743248	FGF2^FGFRL1
ADAM9	ITGAV	ADAM9	ITGAV	L5/L6-CC	-0.1459764529541	6.14697127934116e-05	0.0005643181935621	0.263843476772308	0.411330049261084	OL	-0.0934855986764166	3.32170233222526e-05	0.0002606220372869	1.06349837779999	0.702898550724638	-0.119731025815258	4.73433680578321e-05	0.0004124701154245	0.663670897483826	0.557114299992861	ADAM9^ITGAV
EFNB2	EPHB3	EFNB2	EPHB3	IN-PV	-0.15463144733074	0.0001686271149272	0.001348091123493	0.0679644867777824	0.0770465489566613	L2/L3	-0.0815437016039265	0.0011705157454085	0.0051302859173298	0.0385256297886372	0.0649692712906058	-0.118087574467334	0.00066957143016785	0.0032391885204114	0.0532450601458549	0.0710079101236336	EFNB2^EPHB3
VEGFA	EGFR	VEGFA	EGFR	L2/L3	-0.188006824696404	1.89163746109802e-05	0.0001527510100634	0.0384851768612862	0.0614574187884109	Microglia	-0.0470993425101551	0.0001240097848943	0.001430755299897	0.15450245141983	0.0677248677248677	-0.117553083603279	7.14630797526401e-05	0.0007917531549802	0.0964938104152679	0.0645911432566393	VEGFA^EGFR
LIN7C	KCNJ4	LIN7C	KCNJ4	L2/L3	-0.124329856516993	0.0018960524093325	0.0076683997834404	0.0731848925352097	0.120280948200176	IN-PV	-0.108371279299964	1.63460793382827e-05	0.0001916222963716	0.17526225745678	0.195826645264847	-0.116350567908479	0.000956199244335391	0.003930011039906	0.124223574995995	0.158053796732511	LIN7C^KCNJ4
PTN	PTPRS	PTN	PTPRS	OL	0.588995568063652	2.38005466503985e-33	5.29030448631306e-31	0.15936978161335	0.155797101449275	L5/L6-CC	-0.357653947445583	0.0033832403031589	0.0156398044953548	1.01819348335266	0.916256157635468	0.115670810309034	0.00169162015157945	0.0078199022476774	0.588781654834747	0.536026629542372	PTN^PTPRS
FGF2	SDC3	FGF2	SDC3	Microglia	-0.399297257703437	8.66423920053783e-11	5.49412737304874e-09	0.141583099961281	0.0687830687830688	IN-PV	0.170072723752202	6.5802212740224e-06	8.86026359922198e-05	0.0441947169601917	0.0529695024077047	-0.114612266975618	3.2901539582072e-06	4.43040650597964e-05	0.0928889065980911	0.0608762855953867	FGF2^SDC3
LIN7C	ABCA1	LIN7C	ABCA1	L2/L3	-0.124329856516993	0.0018960524093325	0.0076683997834404	0.0731848925352097	0.120280948200176	IN-PV	0.352528630481989	0.0127699809192963	0.0441460067964313	0.475348889827728	0.446227929373997	0.114099386982498	0.0073330166643144	0.0259072032899358	0.27426689863205	0.283254438787086	LIN7C^ABCA1
FGF1	FGFR1	FGF1	FGFR1	IN-PV	0.11984273285223	2.62167104199651e-05	0.0002855730649801	0.0531953983008861	0.0626003210272873	L5/L6-CC	0.108123626057316	0.0002789194072197	0.0021062894678825	0.0353401526808739	0.0738916256157636	0.113983179454773	0.000152568058819833	0.0011959312664313	0.0442677736282349	0.0682459733215254	FGF1^FGFR1
GNAS	VIPR1	GNAS	VIPR1	L2/L3	0.0390470994425048	0.0003308133069285	0.0017728640093806	0.575468003749847	0.633889376646181	OL	0.188738514190574	0.0018564709835171	0.0078361827736578	0.0487589240074158	0.0688405797101449	0.11389280681654	0.0010936421452228	0.0048045233915192	0.312113463878632	0.351364978178163	GNAS^VIPR1
LRRC4B	PTPRD	LRRC4B	PTPRD	OL	0.425027006908793	4.3053285689744e-15	2.30655218256798e-13	0.102799691259861	0.11231884057971	L5/L6-CC	-0.198164056068791	1.12502637037313e-06	2.00988753685809e-05	3.37583065032959	1.0	0.113431475420001	5.62513187339228e-07	1.00494377996181e-05	1.73931515216827	0.556159420289855	LRRC4B^PTPRD
SHH	GPC1	SHH	GPC1	IN-PV	-0.27387707821383	1.4006690914051e-05	0.0001675706578485	0.0436998307704925	0.0561797752808989	IN-SV2C	0.500437898404941	1.15643437050302e-06	2.56307220786296e-05	0.636608719825745	0.542654028436019	0.113280410095556	7.58156264227703e-06	9.66006899635648e-05	0.34015429019928	0.299416901858459	SHH^GPC1
LGI3	ADAM22	LGI3	ADAM22	L5/L6-CC	-0.132846801254952	3.24522357472008e-07	6.20605895791638e-06	0.104896135628223	0.206896551724138	Astrocyte	0.359022817480322	0.0027381797945572	0.0138630986963812	0.279799968004227	0.156398104265403	0.113088008112685	0.00136925215845734	0.00693465237766956	0.192348048090935	0.18164732799477	LGI3^ADAM22
NTN1	UNC5D	NTN1	UNC5D	IN-PV	0.211633064734092	0.0028978439050393	0.0222462615966302	0.0628502666950226	0.0658105939004815	L4	0.0136609701782427	1.01997101795931e-05	0.0001092750947135	1.77501177787781	0.941958887545345	0.112647017456167	0.00145402180760945	0.0111777683456718	0.918931007385254	0.503884740722913	NTN1^UNC5D
CALM1	GRM7	CALM1	GRM7	L2/L3	-0.137290575607057	0.0010116146830094	0.0045409961969757	1.18265569210052	0.881474978050922	IN-SV2C	-0.0874788845866324	0.0072183295895908	0.0364781716928332	0.804146587848663	0.514218009478673	-0.112384730096845	0.0041149721363001	0.0205095839449045	0.993401169776917	0.697846493764797	CALM1^GRM7
NXPH1	NRXN2	NXPH1	NRXN2	IN-VIP	-0.122753842679474	0.0073148351233141	0.0354521360106344	0.11993408203125	0.0964360587002096	L2/L3	-0.101420107316496	0.0007629105547607	0.0035935551056721	0.550887703895569	0.610184372256365	-0.112086974997985	0.0040388728390374	0.0195228455581532	0.335410892963409	0.353310215478287	NXPH1^NRXN2
EFNA1	EPHB1	EFNA1	EPHB1	OL	0.10496012930329	5.51214512855705e-05	0.0004025542129188	0.0798583254218101	0.0688405797101449	OL	0.118459471497705	0.0109303789685278	0.0335112748596362	0.322314202785492	0.264492753623188	0.111709800400497	0.00549275020990669	0.0169569145362775	0.201086267828941	0.166666666666667	EFNA1^EPHB1
CALM1	PTPRA	CALM1	PTPRA	IN-PV	-0.216969495728403	0.0003268648016103	0.0023421672568117	0.868898510932922	0.68860353130016	L5/L6	-0.00592829882738222	4.2284250417276e-05	0.0003934384262272	1.26448738574982	0.876635514018692	-0.111448897277893	0.000184574526013788	0.00136780284151945	1.06669294834137	0.782619522659426	CALM1^PTPRA
GNAS	ADCY8	GNAS	ADCY8	L5/L6	-0.0370024790549432	0.0001128115686769	0.0008934483810103	0.580067157745361	0.579439252336449	IN-SV2C	-0.18497918688853	0.0015032984250512	0.01067541481158	0.516202390193939	0.395734597156398	-0.110990832971737	0.00080805499686405	0.00578443159629515	0.548134803771973	0.487586924746423	GNAS^ADCY8
EFNB3	EPHB1	EFNB3	EPHB1	L5/L6-CC	0.1031689069832	7.06067005910485e-06	9.14008126094587e-05	0.0625457465648651	0.110837438423645	OL	0.118459471497705	0.0109303789685278	0.0335112748596362	0.322314202785492	0.264492753623188	0.110814189240452	0.00546871981929345	0.0168013378361228	0.192429974675179	0.187665096023417	EFNB3^EPHB1
CALM1	PTPRA	CALM1	PTPRA	L2/L3	-0.137290575607057	0.0010116146830094	0.0045409961969757	1.18265569210052	0.881474978050922	OL	-0.0840763981674091	2.27376519917002e-05	0.0001890491447332	0.922466099262238	0.63768115942029	-0.110683486887233	0.00051717616750055	0.00236502267085445	1.0525609254837	0.759578068735606	CALM1^PTPRA
CALM1	KCNQ5	CALM1	KCNQ5	L5/L6	-0.239015447846225	9.88550959677327e-05	0.0008006702321468	1.06796205043793	0.813084112149533	L4	0.0182574632304217	0.0009059467585108	0.0049210114869242	2.89815449714661	1.0	-0.110378992307902	0.000502400927239266	0.0028608408595355	1.98305821418762	0.906542056074766	CALM1^KCNQ5
LIN7C	KCNJ4	LIN7C	KCNJ4	IN-PV	-0.11222908580676	0.0012087344782163	0.0067840800122995	0.0541298575699329	0.0642054574638844	IN-PV	-0.108371279299964	1.63460793382827e-05	0.0001916222963716	0.17526225745678	0.195826645264847	-0.110300182553362	0.000612540278777291	0.00348785115433555	0.114696055650711	0.130016051364366	LIN7C^KCNJ4
SLITRK5	PTPRD	SLITRK5	PTPRD	OPC	0.188984483972152	0.0007113991021652	0.0046783670137919	0.223384901881218	0.125	L5/L6	0.030961784064475	2.58428187100948e-06	3.67498337736509e-05	3.79000306129456	1.0	0.109973134018313	0.000356991692018105	0.00235755842378277	2.00669407844543	0.5625	SLITRK5^PTPRD
WNT10B	FZD3	WNT10B	FZD3_LRP5	L5/L6-CC	0.118221612975172	0.0001194443246526	0.000995855736247	0.0766499862074852	0.152709359605911	IN-SV2C	0.101115364841891	0.0029514108007751	0.0182046959377705	0.454655468463898	0.409952606635071	0.109668488908531	0.00153542756271385	0.00960027583700875	0.265652716159821	0.281330983120491	WNT10B^FZD3_LRP5
WNT10B	FZD3	WNT10B	FZD3_LRP6	L5/L6-CC	0.118221612975172	0.0001194443246526	0.000995855736247	0.0766499862074852	0.152709359605911	IN-SV2C	0.101115364841891	0.0029514108007751	0.0182046959377705	0.454655468463898	0.409952606635071	0.109668488908531	0.00153542756271385	0.00960027583700875	0.265652716159821	0.281330983120491	WNT10B^FZD3_LRP6
COL4A1	ITGAV	COL4A1	ITGAV_ITGB8	L4	-0.432336323555552	3.45178667998668e-15	2.51210921054317e-13	0.389428049325943	0.480048367593712	L5/L6-CC	0.213273301865052	0.001866215762435	0.0097451521956224	0.17953023314476	0.266009852216749	-0.10953151084525	0.000933107881219226	0.00487257609793681	0.284479141235352	0.373029109905231	COL4A1^ITGAV_ITGB8
BMP8A	TGFBR1	BMP8A	TGFBR1	L5/L6	-0.00123183159126661	0.0011484499055822	0.0071249435671267	0.0557202585041523	0.0785046728971963	OL	-0.217614610146236	0.0177147455863789	0.049877655066572	0.154673010110855	0.108695652173913	-0.109423220868752	0.00943159774598055	0.0285012993168493	0.105196632444859	0.0936001625355546	BMP8A^TGFBR1
CALM1	GRM7	CALM1	GRM7	L5/L6-CC	-0.130382713456595	0.0001061638718264	0.0009541220957774	1.20937442779541	0.940886699507389	IN-SV2C	-0.0874788845866324	0.0072183295895908	0.0364781716928332	0.804146587848663	0.514218009478673	-0.108930799021614	0.0036622467307086	0.0187161468943053	1.00676047801971	0.727552354493031	CALM1^GRM7
HSPA8	LRP2	HSPA8	LRP2	L2/L3	-0.0112762568488761	0.0014849362783359	0.0062491396963854	0.0836651846766472	0.127304653204565	L2/L3	0.228563419654213	0.0014874870907571	0.006254338629036	0.0736011788249016	0.107989464442493	0.108643581402668	0.0014862116845465	0.0062517391627107	0.0786331817507744	0.117647058823529	HSPA8^LRP2
CNTN6	PTPRG	CNTN6	PTPRG	L5/L6	0.30286003072326	1.92138997818584e-12	1.55939841777294e-10	0.367703914642334	0.338317757009346	IN-PV	-0.086253752882534	2.39333763597837e-06	3.71596199901409e-05	1.74894988536835	0.879614767255217	0.108303138920363	1.19666977868417e-06	1.85798879649914e-05	1.05832695960998	0.608966262132281	CNTN6^PTPRG
NXPH1	NRXN2	NXPH1	NRXN2	IN-PV	-0.113890896680934	0.0038663441913413	0.0172320272594411	2.48808312416077	0.956661316211878	L2/L3	-0.101420107316496	0.0007629105547607	0.0035935551056721	0.550887703895569	0.610184372256365	-0.107655501998715	0.002314627373051	0.0104127911825566	1.51948547363281	0.783422844234122	NXPH1^NRXN2
GRN	EGFR	GRN	EGFR	L2/L3	-0.168183033657503	7.71007952291046e-06	7.10708493595e-05	0.0639448314905167	0.107989464442493	Microglia	-0.0470993425101551	0.0001240097848943	0.001430755299897	0.15450245141983	0.0677248677248677	-0.107641188083829	6.58599322086052e-05	0.00075091307462825	0.109223641455174	0.0878571660836806	GRN^EGFR
ADAM9	ITGB5	ADAM9	ITGB5	L5/L6-CC	-0.1459764529541	6.14697127934116e-05	0.0005643181935621	0.263843476772308	0.411330049261084	IN-PV	-0.0689340086268361	0.0012041709596317	0.0067625975710886	0.050226379185915	0.0593900481540931	-0.107455230790468	0.000632820336212556	0.00366345788232535	0.157034933567047	0.235360048707588	ADAM9^ITGB5
LIN7C	KCNJ4	LIN7C	KCNJ4	L5/L6	-0.1062622444982	0.002257650720846	0.0105588237692148	0.085508219897747	0.123364485981308	IN-PV	-0.108371279299964	1.63460793382827e-05	0.0001916222963716	0.17526225745678	0.195826645264847	-0.107316761899082	0.00113699840009214	0.0053752230327932	0.130385234951973	0.159595565623078	LIN7C^KCNJ4
CALM1	PTPRA	CALM1	PTPRA	L5/L6-CC	-0.130382713456595	0.0001061638718264	0.0009541220957774	1.20937442779541	0.940886699507389	OL	-0.0840763981674091	2.27376519917002e-05	0.0001890491447332	0.922466099262238	0.63768115942029	-0.107229555812002	6.44507619090501e-05	0.0005715856202553	1.0659202337265	0.789283929463839	CALM1^PTPRA
AGT	GRM7	AGT	GRM7	OL	0.301216891589606	0.0014697712367148	0.0064583386372073	0.0636641830205917	0.0543478260869565	IN-SV2C	-0.0874788845866324	0.0072183295895908	0.0364781716928332	0.804146587848663	0.514218009478673	0.106869003501487	0.0043440504131528	0.0214682551650202	0.433905392885208	0.284282917782815	AGT^GRM7
C3	CD46	C3	CD46	OL	-0.205698237698673	0.0002815143976605	0.0015992283373352	0.173329785466194	0.105072463768116	OPC	-0.00735039052256453	0.0001310786786589	0.0011437213861339	0.608946800231934	0.326923076923077	-0.106524314110619	0.0002062965381597	0.00137147486173455	0.391138285398483	0.215997770345596	C3^CD46
CALM1	RYR2	CALM1	RYR2	L5/L6	-0.239015447846225	9.88550959677327e-05	0.0008006702321468	1.06796205043793	0.813084112149533	L4	0.0276015964017007	7.42603163513483e-05	0.0005964839188966	2.88750958442688	0.997581620314389	-0.105706925722262	8.65577061595405e-05	0.0006985770755217	1.97773575782776	0.905332866231961	CALM1^RYR2
ASIP	MC1R	ASIP	MC1R	L2/L3	0.186129697190204	0.0002073920607411	0.0011984276762275	0.0328787639737129	0.0500438981562774	L4	0.0247074068901332	0.0018015984314526	0.0086601025148413	0.0531271509826183	0.0810157194679565	0.105418552040169	0.00100449524609685	0.0049292650955344	0.0430029556155205	0.065529808812117	ASIP^MC1R
F8	LRP2	F8	LRP2	L4	-0.0180565321497947	0.0022987556083457	0.0105146350887147	0.115494929254055	0.164449818621524	L2/L3	0.228563419654213	0.0014874870907571	0.006254338629036	0.0736011788249016	0.107989464442493	0.105253443752209	0.0018931213495514	0.00838448685887535	0.0945480540394783	0.136219641532008	F8^LRP2
CALM1	KCNQ1	CALM1	KCNQ1	L5/L6-CC	-0.130382713456595	0.0001061638718264	0.0009541220957774	1.20937442779541	0.940886699507389	Microglia	0.340709449933137	3.19536658718864e-08	1.16811549718357e-06	0.454102337360382	0.203174603174603	0.105163368238271	5.3097912746136e-05	0.000477645105637292	0.831738352775574	0.572030651340996	CALM1^KCNQ1
FGF1	EGFR	FGF1	EGFR	L5/L6-CC	-0.162987420645419	3.24749804061762e-10	1.27535176027668e-08	0.0432707816362381	0.0812807881773399	Microglia	-0.0470993425101551	0.0001240097848943	0.001430755299897	0.15450245141983	0.0677248677248677	-0.105043381577787	6.2005054822052e-05	0.000715384026707301	0.0988866165280342	0.0745028279511038	FGF1^EGFR
FGF2	NRP1	FGF2	NRP1	OL	-0.576804355253786	3.93727783243353e-10	1.0012015859718e-08	0.067001573741436	0.0652173913043478	IN-VIP	0.369296325687657	2.88018414424767e-14	2.64119584130172e-12	0.0639245510101318	0.0545073375262055	-0.103754014783064	1.96878292542398e-10	5.00732852777966e-09	0.0654630661010742	0.0598623644152766	FGF2^NRP1
LGI3	FLOT1	LGI3	FLOT1	L2/L3	-0.25076272761874	9.65552279124058e-09	1.86013568327522e-07	0.142736852169037	0.222124670763828	Microglia	0.457839781345383	1.53109428544897e-17	3.11643845483915e-15	0.186345532536507	0.0952380952380952	0.103538526863321	4.82776140327576e-09	9.30067857219803e-08	0.164541184902191	0.158681383000962	LGI3^FLOT1
LAMA5	ITGB8	LAMA5	ITGAV_ITGB8	L5/L6-CC	-0.249041427585409	0.0002077801638146	0.0016466461251884	0.0381792560219765	0.0689655172413793	OPC	0.0421580250447146	3.01866695344506e-05	0.0003315301052157	0.496844112873077	0.269230769230769	-0.103441701270347	0.000118983416674525	0.00098908811520205	0.267511695623398	0.169098143236074	LAMA5^ITGAV_ITGB8
VEGFA	ITGAV	VEGFA	ITGAV	IN-PV	-0.0218797193626412	0.0001011616994744	0.0008839615968652	0.0840406492352486	0.0963081861958267	IN-SST	0.228568433105661	0.0004705795481913	0.0039471099763547	0.249683663249016	0.210601719197708	0.10334435687151	0.00028587062383285	0.00241553578660995	0.166862159967423	0.153454952696767	VEGFA^ITGAV
FGF1	NRP1	FGF1	NRP1	L5/L6-CC	-0.162987420645419	3.24749804061762e-10	1.27535176027668e-08	0.0432707816362381	0.0812807881773399	IN-VIP	0.369296325687657	2.88018414424767e-14	2.64119584130172e-12	0.0639245510101318	0.0545073375262055	0.103154452521119	1.62389302951602e-10	6.37807939930405e-09	0.053597666323185	0.0678940628517727	FGF1^NRP1
NXPH3	NRXN1	NXPH3	NRXN1	L5/L6	0.024934565663006	0.0015897987648055	0.0092408028301702	0.0423304811120033	0.0691588785046729	L5/L6	-0.231193671174018	0.000674293950624	0.0039650219150879	3.28776001930237	1.0	-0.103129552755506	0.00113204635771475	0.00660291237262905	1.66504526138306	0.534579439252336	NXPH3^NRXN1
FGF2	SDC3	FGF2	SDC3	Microglia	-0.399297257703437	8.66423920053783e-11	5.49412737304874e-09	0.141583099961281	0.0687830687830688	L5/L6	0.19363926901756	4.67130345463761e-06	6.12247337752503e-05	0.0575085617601871	0.085981308411215	-0.102828994342939	2.33569504851481e-06	3.06151139513117e-05	0.0995458289980888	0.0773821885971419	FGF2^SDC3
ARF1	CHRM3	ARF1	CHRM3	L5/L6	-0.117112063165583	0.0013425770831193	0.0069262059965811	0.20106552541256	0.263551401869159	L5/L6-CC	-0.0885340628353701	1.19837382876799e-06	1.9799176287817e-05	1.97702014446259	0.975369458128079	-0.102823063000477	0.000671887728474034	0.00347300258643446	1.08904278278351	0.619460429998619	ARF1^CHRM3
FARP2	PLXNA2	FARP2	PLXNA2	Microglia	0.0500060156394348	1.40245548036077e-09	6.88163199544882e-08	0.319045722484589	0.155555555555556	L5/L6	0.155306339321095	0.0049031640392312	0.01957471249712	0.921115756034851	0.74018691588785	0.102656177480265	0.00245158272084334	0.00978739065671998	0.620080709457397	0.447871235721703	FARP2^PLXNA2
SORBS1	ITGB5	SORBS1	ITGB5	IN-SV2C	-0.135393869738212	0.0001902733627749	0.0020225501176973	0.970862150192261	0.675355450236967	IN-PV	-0.0689340086268361	0.0012041709596317	0.0067625975710886	0.050226379185915	0.0593900481540931	-0.102163939182524	0.0006972221612033	0.00439257384439295	0.510544240474701	0.36737274919553	SORBS1^ITGB5
COL4A1	ITGAV	COL4A1	ITGAV_ITGB8	L4	-0.432336323555552	3.45178667998668e-15	2.51210921054317e-13	0.389428049325943	0.480048367593712	IN-SST	0.228568433105661	0.0004705795481913	0.0039471099763547	0.249683663249016	0.210601719197708	-0.101883945224945	0.000235289774097376	0.00197355498830295	0.319555848836899	0.34532504339571	COL4A1^ITGAV_ITGB8
VEGFA	GPC1	VEGFA	GPC1	L4	-0.297000479814496	1.07266753492504e-05	0.0001141182425889	0.0549662336707115	0.0846432889963724	IN-SV2C	0.500437898404941	1.15643437050302e-06	2.56307220786296e-05	0.636608719825745	0.542654028436019	0.101718709295223	5.94155485987672e-06	6.98744823337648e-05	0.345787465572357	0.313648658716196	VEGFA^GPC1
CALM1	KCNQ1	CALM1	KCNQ1	L2/L3	-0.137290575607057	0.0010116146830094	0.0045409961969757	1.18265569210052	0.881474978050922	Microglia	0.340709449933137	3.19536658718864e-08	1.16811549718357e-06	0.454102337360382	0.203174603174603	0.10170943716304	0.000505823318337636	0.00227108215623644	0.818379044532776	0.542324790612763	CALM1^KCNQ1
LRRC4B	PTPRD	LRRC4B	PTPRD	L2/L3	-0.137080900550134	3.76545029258513e-07	4.9538489101066e-06	0.438378393650055	0.518876207199298	L2/L3	-0.0657351463313708	0.0021621140388067	0.0085268641414323	3.34469127655029	0.996488147497805	-0.101408023440752	0.00108124529191798	0.0042659089951712	1.89153480529785	0.757682177348551	LRRC4B^PTPRD
GRN	EGFR	GRN	EGFR	L5/L6-CC	-0.155608790358272	0.000183209601925	0.0014846208229524	0.0724027901887894	0.133004926108374	Microglia	-0.0470993425101551	0.0001240097848943	0.001430755299897	0.15450245141983	0.0677248677248677	-0.101354066434214	0.00015360969340965	0.0014576880614247	0.11345262080431	0.100364896916621	GRN^EGFR
FNDC5	ITGB5	FNDC5	ITGB5	L2/L3	0.271000345466105	5.10246672195987e-08	8.26863949428438e-07	0.0346452780067921	0.0597014925373134	IN-PV	-0.0689340086268361	0.0012041709596317	0.0067625975710886	0.050226379185915	0.0593900481540931	0.101033168419634	0.00060211099214946	0.00338171221751901	0.0424358285963535	0.0595457703457033	FNDC5^ITGB5
NXPH1	NRXN2	NXPH1	NRXN2	OPC	-0.0998521995489965	5.29159573403394e-08	1.32462915554686e-06	1.45199370384216	0.639423076923077	L2/L3	-0.101420107316496	0.0007629105547607	0.0035935551056721	0.550887703895569	0.610184372256365	-0.100636153432746	0.00038148173535902	0.00179743986741382	1.00144076347351	0.624803724589721	NXPH1^NRXN2
EFNB3	EPHB1	EFNB3	EPHB1	L2/L3	0.0808879315274228	1.00894893515397e-06	1.18398239965671e-05	0.0898984968662262	0.148375768217735	OL	0.118459471497705	0.0109303789685278	0.0335112748596362	0.322314202785492	0.264492753623188	0.0996737015125638	0.00546569395873148	0.0167615573418164	0.206106349825859	0.206434260920462	EFNB3^EPHB1
CALM1	KCNQ5	CALM1	KCNQ5	IN-PV	-0.216969495728403	0.0003268648016103	0.0023421672568117	0.868898510932922	0.68860353130016	L4	0.0182574632304217	0.0009059467585108	0.0049210114869242	2.89815449714661	1.0	-0.0993560162489908	0.00061640578006055	0.00363158937186795	1.88352656364441	0.84430176565008	CALM1^KCNQ5
LAMA5	ITGAV	LAMA5	ITGAV_ITGB8	IN-PV	-0.0302896945280004	9.96391330763673e-05	0.0008732774578223	0.0794367045164108	0.0930979133226324	IN-SST	0.228568433105661	0.0004705795481913	0.0039471099763547	0.249683663249016	0.210601719197708	0.0991393692888305	0.000285109340633834	0.0024101937170885	0.164560183882713	0.15184981626017	LAMA5^ITGAV_ITGB8
EFNA1	EPHA3	EFNA1	EPHA3	OL	0.10496012930329	5.51214512855705e-05	0.0004025542129188	0.0798583254218101	0.0688405797101449	OL	0.0921457324982807	2.02586870840872e-05	0.0001709551728331	0.128208070993423	0.108695652173913	0.0985529309007855	3.76900691848289e-05	0.00028675469287595	0.104033201932907	0.088768115942029	EFNA1^EPHA3
PTN	ALK	PTN	ALK	OL	0.588995568063652	2.38005466503985e-33	5.29030448631306e-31	0.15936978161335	0.155797101449275	L5/L6	-0.39209696397412	0.0002848799569444	0.0023199046539627	0.164237007498741	0.188785046728972	0.0984493020447656	0.0001424399784722	0.00115995232698135	0.161803394556046	0.172291074089124	PTN^ALK
EFNB3	EPHB1	EFNB3	EPHB1	L5/L6	0.0758363410605234	0.001472538959074	0.0074803045809418	0.109080441296101	0.134579439252337	OL	0.118459471497705	0.0109303789685278	0.0335112748596362	0.322314202785492	0.264492753623188	0.0971479062791141	0.0062014589638009	0.020495789720289	0.215697318315506	0.199536096437762	EFNB3^EPHB1
CALM1	ADCYAP1R1	CALM1	ADCYAP1R1	L2/L3	-0.137290575607057	0.0010116146830094	0.0045409961969757	1.18265569210052	0.881474978050922	IN-PV	-0.0558004870020881	9.40113179412192e-08	2.21306550525369e-06	0.717071235179901	0.608346709470305	-0.0965455313045726	0.000505854347163671	0.00227160463124048	0.949863433837891	0.744910843760613	CALM1^ADCYAP1R1
SEMA3F	PLXNA2	SEMA3F	NRP2_PLXNA2	IN-SV2C	0.0377689580570861	0.0003560159246012	0.0033858996965823	0.0822343379259109	0.0876777251184834	L5/L6	0.155306339321095	0.0049031640392312	0.01957471249712	0.921115756034851	0.74018691588785	0.0965376486890904	0.0026295899819162	0.0114803060968511	0.501675069332123	0.413932320503167	SEMA3F^NRP2_PLXNA2
NXPH1	NRXN2	NXPH1	NRXN2	COP	0.294495200483179	4.80383015894173e-06	0.0006601743659761	1.49541366100311	0.8	L2/L3	-0.101420107316496	0.0007629105547607	0.0035935551056721	0.550887703895569	0.610184372256365	0.0965375465833416	0.000383857192459821	0.0021268647358241	1.02315068244934	0.705092186128183	NXPH1^NRXN2
ARF1	CHRM3	ARF1	CHRM3	IN-PV	-0.104264029389773	0.0021885443765816	0.0109325326295007	0.21074116230011	0.218298555377207	L5/L6-CC	-0.0885340628353701	1.19837382876799e-06	1.9799176287817e-05	1.97702014446259	0.975369458128079	-0.0963990461125717	0.00109487137520518	0.00547616590289426	1.09388065338135	0.596834006752643	ARF1^CHRM3
L1CAM	EGFR	L1CAM	EGFR	L4	-0.144807530588339	0.0004330003780762	0.0026499530369036	0.175038903951645	0.257557436517533	Microglia	-0.0470993425101551	0.0001240097848943	0.001430755299897	0.15450245141983	0.0677248677248677	-0.0959534365492472	0.00027850508148525	0.0020403541684003	0.164770677685738	0.162641152121201	L1CAM^EGFR
VEGFA	ITGAV	VEGFA	ITGAV	IN-PV	-0.0218797193626412	0.0001011616994744	0.0008839615968652	0.0840406492352486	0.0963081861958267	L5/L6-CC	0.213273301865052	0.001866215762435	0.0097451521956224	0.17953023314476	0.266009852216749	0.0956967912512053	0.0009836887309547	0.0053145568962438	0.131785437464714	0.181159019206288	VEGFA^ITGAV
GRN	TNFRSF1A	GRN	TNFRSF1A	L2/L3	-0.168183033657503	7.71007952291046e-06	7.10708493595e-05	0.0639448314905167	0.107989464442493	L2/L3	-0.0214962236927676	0.0012437850248187	0.0053927596926892	0.100528784096241	0.159789288849868	-0.0948396286751353	0.000625747552170805	0.00273191527102435	0.0822368115186691	0.133889376646181	GRN^TNFRSF1A
DBP	ACKR1	DBP	ACKR1	L2/L3	-0.162399037613153	1.64130505568499e-05	0.0001353407738078	0.0533198453485966	0.0886742756804214	L5/L6-CC	-0.0269801680138415	0.0004016741793252	0.0027236509185967	0.126912578940392	0.20935960591133	-0.0946896028134972	0.000209043614941025	0.00142949584620225	0.0901162102818489	0.149016940795876	DBP^ACKR1
CALM1	RYR2	CALM1	RYR2	IN-PV	-0.216969495728403	0.0003268648016103	0.0023421672568117	0.868898510932922	0.68860353130016	L4	0.0276015964017007	7.42603163513483e-05	0.0005964839188966	2.88750958442688	0.997581620314389	-0.0946839496633513	0.000200562558980824	0.00146932558785415	1.87820410728455	0.843092575807275	CALM1^RYR2
NPTX1	NPTXR	NPTX1	NPTXR	IN-PV	-0.00737473993369503	0.0128103819129654	0.04425562543259	0.0782179161906242	0.0930979133226324	OPC	-0.17903713611117	2.47403284506707e-10	1.05715998826191e-08	0.33511957526207	0.182692307692308	-0.0932059380224327	0.00640519108018434	0.0221278180020949	0.206668749451637	0.13789511050747	NPTX1^NPTXR
LIN7C	ABCA1	LIN7C	ABCA1	L5/L6-CC	-0.166134857302457	0.0004333759537192	0.0029008489184868	0.0936211496591568	0.17487684729064	IN-PV	0.352528630481989	0.0127699809192963	0.0441460067964313	0.475348889827728	0.446227929373997	0.093196886589766	0.00660167843650775	0.0235234278574591	0.284485012292862	0.310552388332319	LIN7C^ABCA1
CALM1	ADCYAP1R1	CALM1	ADCYAP1R1	L5/L6-CC	-0.130382713456595	0.0001061638718264	0.0009541220957774	1.20937442779541	0.940886699507389	IN-PV	-0.0558004870020881	9.40113179412192e-08	2.21306550525369e-06	0.717071235179901	0.608346709470305	-0.0930916002293417	5.31289415721706e-05	0.000478167580641327	0.963222861289978	0.774616704488847	CALM1^ADCYAP1R1
SEMA4A	PLXNA2	SEMA4A	NRP1_PLXNA2	IN-SV2C	0.029351671681962	2.11565489586245e-05	0.0003150078395861	0.112846724689007	0.113744075829384	L5/L6	0.155306339321095	0.0049031640392312	0.01957471249712	0.921115756034851	0.74018691588785	0.0923290055015283	0.00246216029409491	0.00994486016835305	0.516981244087219	0.426965495858617	SEMA4A^NRP1_PLXNA2
LRRC4B	PTPRD	LRRC4B	PTPRD	L2/L3	-0.137080900550134	3.76545029258513e-07	4.9538489101066e-06	0.438378393650055	0.518876207199298	L4	-0.0469894382599356	0.0016455072886181	0.0080451717072103	3.89210629463196	0.998790810157195	-0.0920351694050348	0.000822941916823679	0.0040250627780602	2.16524243354797	0.758833508678246	LRRC4B^PTPRD
LAMA5	ITGAV	LAMA5	ITGAV_ITGB8	IN-PV	-0.0302896945280004	9.96391330763673e-05	0.0008732774578223	0.0794367045164108	0.0930979133226324	L5/L6-CC	0.213273301865052	0.001866215762435	0.0097451521956224	0.17953023314476	0.266009852216749	0.0914918036685257	0.000982927447755684	0.00530921482672235	0.129483461380005	0.179553882769691	LAMA5^ITGAV_ITGB8
ARF1	CHRM3	ARF1	CHRM3	L5/L6-CC	-0.0941129970073011	0.0014439891218578	0.0079867817395605	0.210493892431259	0.327586206896552	L5/L6-CC	-0.0885340628353701	1.19837382876799e-06	1.9799176287817e-05	1.97702014446259	0.975369458128079	-0.0913235299213356	0.000722593747843284	0.00400329045792416	1.09375703334808	0.651477832512315	ARF1^CHRM3
VEGFA	NRP1	VEGFA	NRP1	L2/L3	-0.188006824696404	1.89163746109802e-05	0.0001527510100634	0.0384851768612862	0.0614574187884109	IN-VIP	0.369296325687657	2.88018414424767e-14	2.64119584130172e-12	0.0639245510101318	0.0545073375262055	0.0906447504956266	9.45818731989104e-06	7.63755063522979e-05	0.051204863935709	0.0579823781573082	VEGFA^NRP1
EFNB3	EPHB1	EFNB3	EPHB1	IN-VIP	0.206213484054358	1.08026596068165e-05	0.0001709351820288	0.0715456679463387	0.0691823899371069	Astrocyte	-0.025236995645357	8.74154826734345e-06	0.000114426642101	1.19887959957123	0.54739336492891	0.0904882442045004	9.77210393707999e-06	0.0001426809120649	0.635212659835815	0.308287877433009	EFNB3^EPHB1
EFNB2	EPHB1	EFNB2	EPHB1	IN-PV	-0.15463144733074	0.0001686271149272	0.001348091123493	0.0679644867777824	0.0770465489566613	Astrocyte	-0.025236995645357	8.74154826734345e-06	0.000114426642101	1.19887959957123	0.54739336492891	-0.0899342214880488	8.86843315972717e-05	0.000731258882797	0.633422017097473	0.312219956942786	EFNB2^EPHB1
SLITRK1	PTPRD	SLITRK1	PTPRD	OL	0.0193232606879277	0.0018259037160959	0.007725887453242	0.147534772753715	0.155797101449275	L5/L6-CC	-0.198164056068791	1.12502637037313e-06	2.00988753685809e-05	3.37583065032959	1.0	-0.0894203976904318	0.000913514371233137	0.00387299316430529	1.76168274879456	0.577898550724638	SLITRK1^PTPRD
ADAM9	ITGAV	ADAM9	ITGAV	L2/L3	-0.0851626356061125	0.0088590779182868	0.027038182498357	0.268346697092056	0.359964881474978	OL	-0.0934855986764166	3.32170233222526e-05	0.0002606220372869	1.06349837779999	0.702898550724638	-0.0893241171412646	0.00444614747080453	0.013649402267822	0.665922522544861	0.531431716099808	ADAM9^ITGAV
FNDC5	ITGB5	FNDC5	ITGB5	L2/L3	0.271000345466105	5.10246672195987e-08	8.26863949428438e-07	0.0346452780067921	0.0597014925373134	Microglia	-0.448949138006407	0.0057948025160355	0.0304070366269503	0.210114300251007	0.0984126984126984	-0.0889743962701508	0.00289742677035136	0.0152039317454499	0.122379787266254	0.0790570954750059	FNDC5^ITGB5
DBP	ACKR1	DBP	ACKR1	L5/L6	-0.0602687124053539	3.67329499620743e-05	0.0004521634304809	0.0540783889591694	0.0785046728971963	L4	0.237841938444179	0.0010723659505537	0.0056647495843861	0.105628527700901	0.159613059250302	0.0887866130194128	0.000554549450257887	0.0030584565074335	0.0798534601926804	0.119058866073749	DBP^ACKR1
FNDC5	ITGAV	FNDC5	ITGAV	L2/L3	0.271000345466105	5.10246672195987e-08	8.26863949428438e-07	0.0346452780067921	0.0597014925373134	OL	-0.0934855986764166	3.32170233222526e-05	0.0002606220372869	1.06349837779999	0.702898550724638	0.0887573733948442	1.66340239947361e-05	0.000130724450618164	0.549071848392487	0.381300021630975	FNDC5^ITGAV
TGFA	PTPRD	TGFA	PTPRD	IN-SV2C	-0.20813145021321	3.10052944755328e-09	1.26282886757661e-07	0.0678133144974709	0.0687203791469194	L5/L6	0.030961784064475	2.58428187100948e-06	3.67498337736509e-05	3.79000306129456	1.0	-0.0885848330743673	1.29369120022852e-06	1.84380583302043e-05	1.92890822887421	0.53436018957346	TGFA^PTPRD
GRN	TNFRSF1A	GRN	TNFRSF1A	L5/L6-CC	-0.155608790358272	0.000183209601925	0.0014846208229524	0.0724027901887894	0.133004926108374	L2/L3	-0.0214962236927676	0.0012437850248187	0.0053927596926892	0.100528784096241	0.159789288849868	-0.0885525070255198	0.00071349731337185	0.0034386902578208	0.0864657908678055	0.146397107479121	GRN^TNFRSF1A
ACTR2	LRP2	ACTR2	LRP2	L5/L6	0.0260667296760912	0.0083764111930652	0.0301954015290387	0.546388924121857	0.586915887850467	L5/L6-CC	0.150811552577889	0.0038596554824173	0.0170067143729934	0.0303195174783468	0.061576354679803	0.08843914112699	0.00611803333774125	0.023601057951016	0.288354218006134	0.324246121265135	ACTR2^LRP2
POSTN	PTK7	POSTN	PTK7	L2/L3	0.0665744053248382	0.0011839290705689	0.0051798682744868	0.0404608771204948	0.0526777875329236	IN-PV	-0.241987154350213	2.08090874160634e-06	3.28848105475867e-05	0.207519337534905	0.229534510433387	-0.0877063745126876	0.000593004989655253	0.00260637654251719	0.123990103602409	0.141106148983155	POSTN^PTK7
FGF1	NRP1	FGF1	NRP1	L5/L6	-0.195845202838152	0.0010926162697924	0.0058601866676823	0.0653005540370941	0.0822429906542056	IN-VIP	0.369296325687657	2.88018414424767e-14	2.64119584130172e-12	0.0639245510101318	0.0545073375262055	0.0867255614247524	0.000546308134910601	0.00293009333516175	0.064612552523613	0.0683751640902055	FGF1^NRP1
LAMA5	ITGAV	LAMA5	ITGAV_ITGB8	IN-SST	-0.0780748987668965	0.0010821107521947	0.007720122068225	0.0502072349190712	0.0544412607449857	OL	-0.0934855986764166	3.32170233222526e-05	0.0002606220372869	1.06349837779999	0.702898550724638	-0.0857802487216566	0.000557663887758476	0.00399037205275595	0.5568528175354	0.378669905734812	LAMA5^ITGAV_ITGB8
NRXN2	NLGN1	NRXN2	NLGN1	L2/L3	-0.101420107316496	0.0007629105547607	0.0035935551056721	0.550887703895569	0.610184372256365	L5/L6-CC	-0.0690258982211814	0.0074759369004336	0.0296365097494034	1.84340047836304	0.972906403940887	-0.0852230027688386	0.00411942372759715	0.0166150324275378	1.19714403152466	0.791545388098626	NRXN2^NLGN1
NLGN1	NRXN2	NLGN1	NRXN2	L5/L6-CC	-0.0690258982211814	0.0074759369004336	0.0296365097494034	1.84340047836304	0.972906403940887	L2/L3	-0.101420107316496	0.0007629105547607	0.0035935551056721	0.550887703895569	0.610184372256365	-0.0852230027688386	0.00411942372759715	0.0166150324275378	1.19714403152466	0.791545388098626	NLGN1^NRXN2
WNT7A	FZD3	WNT7A	FZD3_LRP5	L5/L6	-0.271437833738183	2.85523867761896e-05	0.0002834179194053	0.0398197844624519	0.0598130841121495	IN-SV2C	0.101115364841891	0.0029514108007751	0.0182046959377705	0.454655468463898	0.409952606635071	-0.0851612344481464	0.00148998159377565	0.0092440569285879	0.247237622737884	0.23488284537361	WNT7A^FZD3_LRP5
WNT7A	FZD3	WNT7A	FZD3_LRP6	L5/L6	-0.271437833738183	2.85523867761896e-05	0.0002834179194053	0.0398197844624519	0.0598130841121495	IN-SV2C	0.101115364841891	0.0029514108007751	0.0182046959377705	0.454655468463898	0.409952606635071	-0.0851612344481464	0.00148998159377565	0.0092440569285879	0.247237622737884	0.23488284537361	WNT7A^FZD3_LRP6
SPP1	ITGAV	SPP1	ITGAV_ITGB5	OPC	-0.397682765435415	2.15921031082204e-09	7.38795721620933e-08	0.401726186275482	0.206730769230769	IN-SST	0.228568433105661	0.0004705795481913	0.0039471099763547	0.249683663249016	0.210601719197708	-0.0845571661648768	0.000235290853700805	0.00197359192796343	0.32570493221283	0.208666244214238	SPP1^ITGAV_ITGB5
FGF13	EGFR	FGF13	EGFR	IN-SST	-0.119498970306316	0.0002177213757392	0.0021096307133468	0.361627340316773	0.292263610315186	Microglia	-0.0470993425101551	0.0001240097848943	0.001430755299897	0.15450245141983	0.0677248677248677	-0.0832991564082354	0.00017086558031675	0.0017701930066219	0.258064895868301	0.179994239020027	FGF13^EGFR
C3	NRP1	C3	NRP1	OL	-0.205698237698673	0.0002815143976605	0.0015992283373352	0.173329785466194	0.105072463768116	IN-VIP	0.369296325687657	2.88018414424767e-14	2.64119584130172e-12	0.0639245510101318	0.0545073375262055	0.081799043994492	0.000140757198844651	0.000799614169988198	0.118627168238163	0.0797899006471607	C3^NRP1
EFNA1	EPHB6	EFNA1	EPHB6	OL	0.10496012930329	5.51214512855705e-05	0.0004025542129188	0.0798583254218101	0.0688405797101449	L5/L6-CC	0.0582708335523378	3.114637440007e-07	6.73869962940411e-06	0.441138803958893	0.588669950738916	0.0816154814278141	2.77164575147856e-05	0.000204646456274102	0.260498553514481	0.328755265224531	EFNA1^EPHB6
CALM1	PTPRA	CALM1	PTPRA	L5/L6	-0.239015447846225	9.88550959677327e-05	0.0008006702321468	1.06796205043793	0.813084112149533	L5/L6-CC	0.0758360421543474	6.43133879727632e-09	2.14779918584041e-07	0.993021011352539	0.852216748768473	-0.0815897028459391	4.9430763653265e-05	0.000400442506032692	1.03049159049988	0.832650430459003	CALM1^PTPRA
EFNB3	EPHB6	EFNB3	EPHB6	L5/L6-CC	0.1031689069832	7.06067005910485e-06	9.14008126094587e-05	0.0625457465648651	0.110837438423645	L5/L6-CC	0.0582708335523378	3.114637440007e-07	6.73869962940411e-06	0.441138803958893	0.588669950738916	0.080719870267769	3.68606690155278e-06	4.90697561194314e-05	0.251842260360718	0.349753694581281	EFNB3^EPHB6
IL1RAPL1	PTPRF	IL1RAPL1	PTPRF	OL	0.111136109816202	0.0001251764275232	0.0008035134490542	3.10747218132019	0.996376811594203	L5/L6-CC	0.049907579478443	0.0084160719582591	0.0325297231126664	0.142821714282036	0.24384236453202	0.0805218446473225	0.00427062419289115	0.0166666182808603	1.62514698505402	0.620109588063111	IL1RAPL1^PTPRF
FGF2	SDC3	FGF2	SDC3	OL	-0.576804355253786	3.93727783243353e-10	1.0012015859718e-08	0.067001573741436	0.0652173913043478	IN-SV2C	0.415980713428033	1.63902783232389e-06	3.49911782186457e-05	0.0685414373874664	0.0758293838862559	-0.0804118209128762	8.19710780053565e-07	1.75005951172527e-05	0.0677715092897415	0.0705233875953019	FGF2^SDC3
GDF11	ACTR2	GDF11	ACTR2	IN-PV	0.13142906232545	0.0104257497423506	0.0377378079274786	0.0573789551854134	0.07223113964687	L5/L6	0.0260667296760912	0.0083764111930652	0.0301954015290387	0.546388924121857	0.586915887850467	0.0787478960007704	0.0094010804677079	0.0339666047282587	0.301883935928345	0.329573513748669	GDF11^ACTR2
VEGFA	FLT1	VEGFA	FLT1_KDR	L2/L3	-0.188006824696404	1.89163746109802e-05	0.0001527510100634	0.0384851768612862	0.0614574187884109	IN-PV	0.0306156795932498	9.66695070491254e-07	1.6930451638346e-05	0.149576798081398	0.160513643659711	-0.078695572551577	9.94153484073575e-06	8.4840730850873e-05	0.0940309911966324	0.110985531224061	VEGFA^FLT1_KDR
NGF	SORCS2	NGF	SORCS2	IN-PV	-0.0930042815406731	6.66361773141158e-07	1.23382843844284e-05	0.0510833002626896	0.0561797752808989	OPC	-0.0625169755183095	0.0032616513642241	0.0161840621566985	0.191122934222221	0.105769230769231	-0.0777606285294913	0.00163115886299862	0.00809820022054147	0.12110311537981	0.0809745030250648	NGF^SORCS2
COL4A2	ITGB8	COL4A2	ITGAV_ITGB8	IN-SV2C	-0.197164378804902	0.0025190892401924	0.0160977882154011	0.310141712427139	0.274881516587678	OPC	0.0421580250447146	3.01866695344506e-05	0.0003315301052157	0.496844112873077	0.269230769230769	-0.0775031768800937	0.00127463795486342	0.0082146591603084	0.403492927551269	0.272056142909223	COL4A2^ITGAV_ITGB8
ARF1	CHRM3	ARF1	CHRM3	L2/L3	-0.0663866688926791	0.0039799845228676	0.0140923699824447	0.21391524374485	0.301141352063213	L5/L6-CC	-0.0885340628353701	1.19837382876799e-06	1.9799176287817e-05	1.97702014446259	0.975369458128079	-0.0774603658640246	0.00199059144834818	0.00705608457936626	1.09546768665314	0.638255405095646	ARF1^CHRM3
ADAM9	ITGB5	ADAM9	ITGB5	L2/L3	-0.0851626356061125	0.0088590779182868	0.027038182498357	0.268346697092056	0.359964881474978	IN-PV	-0.0689340086268361	0.0012041709596317	0.0067625975710886	0.050226379185915	0.0593900481540931	-0.0770483221164743	0.00503162443895925	0.0169003900347228	0.159286543726921	0.209677464814536	ADAM9^ITGB5
CALM1	KCNQ5	CALM1	KCNQ5	L5/L6	-0.239015447846225	9.88550959677327e-05	0.0008006702321468	1.06796205043793	0.813084112149533	L5/L6	0.0851597062392501	3.61716902619345e-06	4.92507794387572e-05	1.9070520401001	0.865420560747664	-0.0769278708034877	5.12361324969631e-05	0.000424960505792779	1.48750710487366	0.839252336448598	CALM1^KCNQ5
GNAS	VIPR1	GNAS	VIPR1	L5/L6	-0.0370024790549432	0.0001128115686769	0.0008934483810103	0.580067157745361	0.579439252336449	OL	0.188738514190574	0.0018564709835171	0.0078361827736578	0.0487589240074158	0.0688405797101449	0.0758680175678156	0.000984641276097	0.00436481557733405	0.314413040876388	0.324139916023297	GNAS^VIPR1
LAMA5	ITGAV	LAMA5	ITGAV_ITGB8	IN-SST	-0.0780748987668965	0.0010821107521947	0.007720122068225	0.0502072349190712	0.0544412607449857	IN-SST	0.228568433105661	0.0004705795481913	0.0039471099763547	0.249683663249016	0.210601719197708	0.0752467671693824	0.000776345150193	0.00583361602228985	0.149945452809334	0.132521489971347	LAMA5^ITGAV_ITGB8
EFNB3	EPHB1	EFNB3	EPHB1	IN-SV2C	0.0309379707064469	1.19563926034108e-10	6.49737227999255e-09	0.0907910615205765	0.0947867298578199	OL	0.118459471497705	0.0109303789685278	0.0335112748596362	0.322314202785492	0.264492753623188	0.0746987211020758	0.00546518954404586	0.0167556406785042	0.206552624702454	0.179639741740504	EFNB3^EPHB1
FGF13	FGFR1	FGF13	FGFR1	IN-PV	0.0408895690574317	1.33389403661511e-07	3.01471882820793e-06	1.07282733917236	0.659711075441412	L5/L6-CC	0.108123626057316	0.0002789194072197	0.0021062894678825	0.0353401526808739	0.0738916256157636	0.0745065975573741	0.000139526398311681	0.00105465209335535	0.55408376455307	0.366801350528588	FGF13^FGFR1
GRN	TNFRSF1A	GRN	TNFRSF1A	L5/L6	-0.0397037415848623	0.0018919612184293	0.0113162041297783	0.0583728030323982	0.085981308411215	L5/L6-CC	-0.109168862881544	2.70992618039976e-06	4.32435550579086e-05	0.0453121401369572	0.0935960591133005	-0.0744363022332032	0.00094733557230485	0.00567972384241811	0.0518424734473229	0.0897886837622577	GRN^TNFRSF1A
NTRK3	PTPRD	NTRK3	PTPRD	L5/L6	0.0497054965335249	0.002209860932507	0.0103876328115721	1.41086423397064	0.768224299065421	L5/L6-CC	-0.198164056068791	1.12502637037313e-06	2.00988753685809e-05	3.37583065032959	1.0	-0.0742292797676332	0.00110549297943869	0.00520386584347034	2.39334750175476	0.88411214953271	NTRK3^PTPRD
PDGFA	PDGFRB	PDGFA	PDGFRB	L5/L6	-0.142185513037621	1.29219178631915e-05	0.0001446569370435	0.083720438182354	0.125233644859813	L5/L6	0.288442283211306	3.66359721359834e-12	2.76464023723397e-10	0.0485993288457394	0.0841121495327103	0.0731283850868426	6.46096076339437e-06	7.23286067537619e-05	0.0661598816514015	0.104672897196262	PDGFA^PDGFRB
GNAS	ADCY8	GNAS	ADCY8	L2/L3	0.0390470994425048	0.0003308133069285	0.0017728640093806	0.575468003749847	0.633889376646181	IN-SV2C	-0.18497918688853	0.0015032984250512	0.01067541481158	0.516202390193939	0.395734597156398	-0.0729660437230126	0.00091705586598985	0.0062241394104803	0.545835196971893	0.514811986901289	GNAS^ADCY8
ADAM9	ITGAV	ADAM9	ITGAV	L2/L3	-0.0851626356061125	0.0088590779182868	0.027038182498357	0.268346697092056	0.359964881474978	IN-SST	0.228568433105661	0.0004705795481913	0.0039471099763547	0.249683663249016	0.210601719197708	0.0717028987497744	0.00466482873323905	0.0154926462373559	0.259015172719955	0.285283300336343	ADAM9^ITGAV
CALM1	PTPRA	CALM1	PTPRA	L2/L3	-0.137290575607057	0.0010116146830094	0.0045409961969757	1.18265569210052	0.881474978050922	L5/L6	-0.00592829882738222	4.2284250417276e-05	0.0003934384262272	1.26448738574982	0.876635514018692	-0.0716094372172197	0.000526949466713338	0.00246721731160145	1.22357153892517	0.879055246034807	CALM1^PTPRA
IL1RAPL1	PTPRF	IL1RAPL1	PTPRF	L5/L6	0.0932318492374364	9.33462530964458e-06	0.0001103517894657	2.11415863037109	0.951401869158878	L5/L6-CC	0.049907579478443	0.0084160719582591	0.0325297231126664	0.142821714282036	0.24384236453202	0.0715697143579397	0.00421270329178437	0.0163200374510661	1.12849020957947	0.597622116845449	IL1RAPL1^PTPRF
IL1RAPL1	PTPRD	IL1RAPL1	PTPRD	OL	0.111136109816202	0.0001251764275232	0.0008035134490542	3.10747218132019	0.996376811594203	L5/L6	0.030961784064475	2.58428187100948e-06	3.67498337736509e-05	3.79000306129456	1.0	0.0710489469403384	6.38803546971047e-05	0.000420131641413926	3.44873762130737	0.998188405797101	IL1RAPL1^PTPRD
SLITRK5	PTPRD	SLITRK5	PTPRD	OPC	0.188984483972152	0.0007113991021652	0.0046783670137919	0.223384901881218	0.125	L4	-0.0469894382599356	0.0016455072886181	0.0080451717072103	3.89210629463196	0.998790810157195	0.0709975228561081	0.00117845319539165	0.0063617693605011	2.05774569511414	0.561895405078597	SLITRK5^PTPRD
ARF1	CHRM3	ARF1	CHRM3	L5/L6	-0.117112063165583	0.0013425770831193	0.0069262059965811	0.20106552541256	0.263551401869159	L2/L3	-0.0245305217356002	5.1622868580609e-05	0.0003665562887595	2.18646931648254	0.985074626865672	-0.0708212924505917	0.000697099975849955	0.0036463811426703	1.19376742839813	0.624313014367415	ARF1^CHRM3
CALM1	PTPRA	CALM1	PTPRA	IN-PV	-0.216969495728403	0.0003268648016103	0.0023421672568117	0.868898510932922	0.68860353130016	L5/L6-CC	0.0758360421543474	6.43133879727632e-09	2.14779918584041e-07	0.993021011352539	0.852216748768473	-0.0705667267870279	0.000163435616474549	0.00117119101836514	0.930959761142731	0.770410140034317	CALM1^PTPRA
HSPA8	LRP2	HSPA8	LRP2	L2/L3	-0.0112762568488761	0.0014849362783359	0.0062491396963854	0.0836651846766472	0.127304653204565	L5/L6-CC	0.150811552577889	0.0038596554824173	0.0170067143729934	0.0303195174783468	0.061576354679803	0.0697676478645063	0.0026722958803766	0.0116279270346894	0.0569923520088196	0.0944405039421842	HSPA8^LRP2
EFNB3	EPHB6	EFNB3	EPHB6	L2/L3	0.0808879315274228	1.00894893515397e-06	1.18398239965671e-05	0.0898984968662262	0.148375768217735	L5/L6-CC	0.0582708335523378	3.114637440007e-07	6.73869962940411e-06	0.441138803958893	0.588669950738916	0.0695793825398803	6.60206339577335e-07	9.28926181298559e-06	0.265518665313721	0.368522859478326	EFNB3^EPHB6
SHANK2	CFTR	SHANK2	CFTR	OPC	-0.0974288705202995	1.85396461561172e-11	9.33280708143829e-10	0.747142910957336	0.389423076923077	L5/L6	0.235398224006112	1.43858084954258e-09	6.27063597704725e-08	0.0671374797821045	0.100934579439252	0.0689846767429063	7.28560247849349e-10	3.18198202393082e-08	0.407140195369721	0.245178828181165	SHANK2^CFTR
EFNA1	EPHA10	EFNA1	EPHA10	OL	0.10496012930329	5.51214512855705e-05	0.0004025542129188	0.0798583254218101	0.0688405797101449	L5/L6-CC	0.0326829757558568	0.0050655776198392	0.0211257854676525	0.0762051418423653	0.137931034482759	0.0688215525295736	0.00256034953556239	0.0107641698402857	0.0780317336320877	0.103385807096452	EFNA1^EPHA10
EFNB3	EPHA4	EFNB3	EPHA4	L4	0.346498381491517	4.30661350124644e-05	0.0003781838569098	0.0841542035341263	0.135429262394196	L5/L6	-0.483134406411172	3.69731371502407e-21	1.03807519775352e-18	0.48235148191452	0.444859813084112	-0.0683180124598279	2.15330675062322e-05	0.000189091928454901	0.283252835273743	0.290144537739154	EFNB3^EPHA4
CALM1	PTPRA	CALM1	PTPRA	L5/L6-CC	-0.130382713456595	0.0001061638718264	0.0009541220957774	1.20937442779541	0.940886699507389	L5/L6	-0.00592829882738222	4.2284250417276e-05	0.0003934384262272	1.26448738574982	0.876635514018692	-0.0681555061419888	7.4224061121838e-05	0.0006737802610023	1.23693084716797	0.90876110676304	CALM1^PTPRA
LAMA5	ITGAV	LAMA5	ITGAV_ITGB8	IN-SST	-0.0780748987668965	0.0010821107521947	0.007720122068225	0.0502072349190712	0.0544412607449857	L5/L6-CC	0.213273301865052	0.001866215762435	0.0097451521956224	0.17953023314476	0.266009852216749	0.0675992015490777	0.00147416325731485	0.0087326371319237	0.114868730306625	0.160225556480867	LAMA5^ITGAV_ITGB8
FGF13	EGFR	FGF13	EGFR	L2/L3	0.181934693342791	1.0477103032395e-05	9.20444088651609e-05	0.28661721944809	0.368744512730465	Microglia	-0.0470993425101551	0.0001240097848943	0.001430755299897	0.15450245141983	0.0677248677248677	0.067417675416318	6.72434439633475e-05	0.00076139985438108	0.22055983543396	0.218234690227667	FGF13^EGFR
EFNB3	EPHB6	EFNB3	EPHB6	L5/L6	0.0758363410605234	0.001472538959074	0.0074803045809418	0.109080441296101	0.134579439252337	L5/L6-CC	0.0582708335523378	3.114637440007e-07	6.73869962940411e-06	0.441138803958893	0.588669950738916	0.0670535873064306	0.000736425211409	0.0037435216402856	0.275109618902206	0.361624694995626	EFNB3^EPHB6
VEGFA	ITGA9	VEGFA	ITGA9	IN-PV	-0.0218797193626412	0.0001011616994744	0.0008839615968652	0.0840406492352486	0.0963081861958267	L5/L6-CC	-0.111826047548341	7.48285584739318e-09	2.45251295831011e-07	0.322656393051148	0.440886699507389	-0.0668528834554911	5.05845911651237e-05	0.000442103424080516	0.203348517417908	0.268597442851608	VEGFA^ITGA9
F8	LRP2	F8	LRP2	L4	-0.0180565321497947	0.0022987556083457	0.0105146350887147	0.115494929254055	0.164449818621524	L5/L6-CC	0.150811552577889	0.0038596554824173	0.0170067143729934	0.0303195174783468	0.061576354679803	0.066377510214047	0.0030792055453815	0.013760674730854	0.0729072242975235	0.113013086650663	F8^LRP2
CALM1	KCNQ5	CALM1	KCNQ5	IN-PV	-0.216969495728403	0.0003268648016103	0.0023421672568117	0.868898510932922	0.68860353130016	L5/L6	0.0851597062392501	3.61716902619345e-06	4.92507794387572e-05	1.9070520401001	0.865420560747664	-0.0659048947445766	0.000165240985318247	0.00119570901812523	1.38797521591187	0.777012046023912	CALM1^KCNQ5
CNTN3	PTPRG	CNTN3	PTPRG	IN-PV	-0.0439701899461135	0.005477703882093	0.0348656298889994	0.584876775741577	0.467094703049759	IN-PV	-0.086253752882534	2.39333763597837e-06	3.71596199901409e-05	1.74894988536835	0.879614767255217	-0.0651119714143237	0.00274004860986449	0.0174513947544948	1.16691327095032	0.673354735152488	CNTN3^PTPRG
ARF1	CHRM3	ARF1	CHRM3	IN-PV	-0.104264029389773	0.0021885443765816	0.0109325326295007	0.21074116230011	0.218298555377207	L2/L3	-0.0245305217356002	5.1622868580609e-05	0.0003665562887595	2.18646931648254	0.985074626865672	-0.0643972755626867	0.0011200836225811	0.0056495444591301	1.19860529899597	0.601686591121439	ARF1^CHRM3
ADAM9	ITGAV	ADAM9	ITGAV	L2/L3	-0.0851626356061125	0.0088590779182868	0.027038182498357	0.268346697092056	0.359964881474978	L5/L6-CC	0.213273301865052	0.001866215762435	0.0097451521956224	0.17953023314476	0.266009852216749	0.0640553331294697	0.0053626468403609	0.0183916673469897	0.223938465118408	0.312987366845863	ADAM9^ITGAV
SPP1	ITGAV	SPP1	ITGAV_ITGB5	L5/L6	-0.356631024027057	6.95052459557318e-05	0.0007193003584085	0.0600914917886257	0.0841121495327103	IN-SST	0.228568433105661	0.0004705795481913	0.0039471099763547	0.249683663249016	0.210601719197708	-0.0640312954606979	0.000270042397073516	0.0023332051673816	0.154887571930885	0.147356934365209	SPP1^ITGAV_ITGB5
SPTAN1	PTPRA	SPTAN1	PTPRA	OL	-0.0433049763674544	3.76323214521123e-05	0.0002911105977121	0.407738029956818	0.311594202898551	OL	-0.0840763981674091	2.27376519917002e-05	0.0001890491447332	0.922466099262238	0.63768115942029	-0.0636906872674317	3.01849867219063e-05	0.00024007987122265	0.665102064609528	0.47463768115942	SPTAN1^PTPRA
GNAS	VIPR1	GNAS	VIPR1	OL	-0.314973724155529	3.7294718759945e-09	7.87902784398675e-08	0.358521550893784	0.300724637681159	OL	0.188738514190574	0.0018564709835171	0.0078361827736578	0.0487589240074158	0.0688405797101449	-0.0631176049824773	0.000928237356494488	0.00391813078196812	0.2036402374506	0.184782608695652	GNAS^VIPR1
EFNB3	EPHB3	EFNB3	EPHB3	IN-VIP	0.206213484054358	1.08026596068165e-05	0.0001709351820288	0.0715456679463387	0.0691823899371069	L2/L3	-0.0815437016039265	0.0011705157454085	0.0051302859173298	0.0385256297886372	0.0649692712906058	0.0623348912252156	0.000590659202507658	0.0026506105496793	0.0550356507301331	0.0670758306138564	EFNB3^EPHB3
POSTN	PTK7	POSTN	PTK7	L2/L3	0.0665744053248382	0.0011839290705689	0.0051798682744868	0.0404608771204948	0.0526777875329236	OL	0.0578297051131723	0.0045183681552289	0.0163305283230156	0.0393936708569527	0.0543478260869565	0.0622020552190052	0.0028511486128989	0.0107551982987512	0.0399272739887237	0.0535128068099401	POSTN^PTK7
IL1RAPL1	PTPRD	IL1RAPL1	PTPRD	L5/L6	0.0932318492374364	9.33462530964458e-06	0.0001103517894657	2.11415863037109	0.951401869158878	L5/L6	0.030961784064475	2.58428187100948e-06	3.67498337736509e-05	3.79000306129456	1.0	0.0620968166509557	5.95945359032703e-06	7.35508116196755e-05	2.95208072662353	0.975700934579439	IL1RAPL1^PTPRD
LAMA5	ITGAV	LAMA5	ITGAV_ITGB8	IN-PV	-0.0302896945280004	9.96391330763673e-05	0.0008732774578223	0.0794367045164108	0.0930979133226324	OL	-0.0934855986764166	3.32170233222526e-05	0.0002606220372869	1.06349837779999	0.702898550724638	-0.0618876466022085	6.642807819931e-05	0.0005669497475546	0.571467518806458	0.397998232023635	LAMA5^ITGAV_ITGB8
CALM1	KCNQ1	CALM1	KCNQ1	IN-PV	-0.216969495728403	0.0003268648016103	0.0023421672568117	0.868898510932922	0.68860353130016	Microglia	0.340709449933137	3.19536658718864e-08	1.16811549718357e-06	0.454102337360382	0.203174603174603	0.061869977102367	0.000163448377638086	0.00117166768615444	0.661500453948975	0.445889067237382	CALM1^KCNQ1
SLITRK5	PTPRD	SLITRK5	PTPRD	OPC	0.188984483972152	0.0007113991021652	0.0046783670137919	0.223384901881218	0.125	L2/L3	-0.0657351463313708	0.0021621140388067	0.0085268641414323	3.34469127655029	0.996488147497805	0.0616246688203905	0.00143675657048595	0.0066026155776121	1.78403806686401	0.560744073748903	SLITRK5^PTPRD
SHH	LRP2	SHH	LRP2	IN-PV	-0.27387707821383	1.4006690914051e-05	0.0001675706578485	0.0436998307704925	0.0561797752808989	L5/L6-CC	0.150811552577889	0.0038596554824173	0.0170067143729934	0.0303195174783468	0.061576354679803	-0.0615327628179704	0.00193683108666568	0.00858714251542095	0.0370096750557423	0.0588780649803509	SHH^LRP2
FARP2	PLXNA3	FARP2	PLXNA3	Microglia	0.0500060156394348	1.40245548036077e-09	6.88163199544882e-08	0.319045722484589	0.155555555555556	L5/L6-CC	0.0723773407060013	0.0127407869482441	0.0450668598311714	0.0991806238889694	0.16256157635468	0.0611916781727181	0.00637039417534979	0.0225334643237457	0.20911318063736	0.159058565955118	FARP2^PLXNA3
NRXN2	NLGN1	NRXN2	NLGN1	L2/L3	-0.101420107316496	0.0007629105547607	0.0035935551056721	0.550887703895569	0.610184372256365	L5/L6	-0.0194226933757593	0.0013609562729999	0.0070093399617732	2.61598420143127	0.983177570093458	-0.0604214003461276	0.0010619334138803	0.00530144753372265	1.58343601226807	0.796680971174912	NRXN2^NLGN1
NLGN1	NRXN2	NLGN1	NRXN2	L5/L6	-0.0194226933757593	0.0013609562729999	0.0070093399617732	2.61598420143127	0.983177570093458	L2/L3	-0.101420107316496	0.0007629105547607	0.0035935551056721	0.550887703895569	0.610184372256365	-0.0604214003461276	0.0010619334138803	0.00530144753372265	1.58343601226807	0.796680971174912	NLGN1^NRXN2
PTN	ALK	PTN	ALK	OL	0.588995568063652	2.38005466503985e-33	5.29030448631306e-31	0.15936978161335	0.155797101449275	OL	-0.709134057862828	2.96655201987749e-05	0.0002366412144834	0.0599600151181221	0.0615942028985507	-0.0600692448995884	1.48327600993875e-05	0.0001183206072417	0.109664902091026	0.108695652173913	PTN^ALK
CALM1	KCNQ5	CALM1	KCNQ5	L2/L3	-0.137290575607057	0.0010116146830094	0.0045409961969757	1.18265569210052	0.881474978050922	L4	0.0182574632304217	0.0009059467585108	0.0049210114869242	2.89815449714661	1.0	-0.0595165561883177	0.0009587807207601	0.00473100384194995	2.04040503501892	0.940737489025461	CALM1^KCNQ5
ARF1	CHRM3	ARF1	CHRM3	L5/L6-CC	-0.0941129970073011	0.0014439891218578	0.0079867817395605	0.210493892431259	0.327586206896552	L2/L3	-0.0245305217356002	5.1622868580609e-05	0.0003665562887595	2.18646931648254	0.985074626865672	-0.0593217593714506	0.000747805995219205	0.00417666901416	1.19848155975342	0.656330416881112	ARF1^CHRM3
DBP	ACKR1	DBP	ACKR1	L2/L3	-0.162399037613153	1.64130505568499e-05	0.0001353407738078	0.0533198453485966	0.0886742756804214	L2/L3	0.0439997405782135	1.48285431886788e-05	0.0001245210021986	0.0874802619218826	0.136084284460053	-0.0591996485174697	1.56207968727644e-05	0.0001299308880032	0.0704000517725945	0.112379280070237	DBP^ACKR1
CALM1	PTH2R	CALM1	PTH2R	L5/L6	-0.239015447846225	9.88550959677327e-05	0.0008006702321468	1.06796205043793	0.813084112149533	OL	0.120943839233642	5.64695931456655e-07	7.37883476663874e-06	0.0908158048987389	0.0978260869565217	-0.0590358043062919	4.97098959495947e-05	0.000404024533456719	0.579388916492462	0.455455099553027	CALM1^PTH2R
IL1RAPL1	PTPRD	IL1RAPL1	PTPRD	IN-PV	-0.0512436993668153	0.0001603778443887	0.0012933001327959	2.94949340820312	0.98876404494382	L2/L3	-0.0657351463313708	0.0021621140388067	0.0085268641414323	3.34469127655029	0.996488147497805	-0.0584894228490931	0.0011612459415977	0.0049100821371141	3.14709234237671	0.992626096220813	IL1RAPL1^PTPRD
SLIT2	GPC1	SLIT2	GPC1	L5/L6-CC	-0.554186032681896	1.19986955561326e-05	0.0001517740306608	0.353824645280838	0.428571428571428	IN-PV	0.671128667162271	7.16309026778454e-05	0.0006655731914268	0.604971349239349	0.531300160513644	0.0584713172401872	4.1814799116989e-05	0.0004086736110438	0.479398012161255	0.479935794542536	SLIT2^GPC1
WNT2B	LRP6	WNT2B	FZD6_LRP6	L5/L6-CC	0.329755352434636	0.0010257479829507	0.0060350397675577	0.12590292096138	0.201970443349754	OL	-0.213684602702338	0.0150557854121712	0.0435639911926195	0.844164609909058	0.605072463768116	0.0580353748661489	0.00804076669756095	0.0247995154800886	0.485033750534058	0.403521453558935	WNT2B^FZD6_LRP6
WNT2B	LRP6	WNT2B	FZD5_LRP6	L5/L6-CC	0.329755352434636	0.0010257479829507	0.0060350397675577	0.12590292096138	0.201970443349754	OL	-0.213684602702338	0.0150557854121712	0.0435639911926195	0.844164609909058	0.605072463768116	0.0580353748661489	0.00804076669756095	0.0247995154800886	0.485033750534058	0.403521453558935	WNT2B^FZD5_LRP6
WNT2B	LRP6	WNT2B	FZD1_LRP6	L5/L6-CC	0.329755352434636	0.0010257479829507	0.0060350397675577	0.12590292096138	0.201970443349754	OL	-0.213684602702338	0.0150557854121712	0.0435639911926195	0.844164609909058	0.605072463768116	0.0580353748661489	0.00804076669756095	0.0247995154800886	0.485033750534058	0.403521453558935	WNT2B^FZD1_LRP6
WNT2B	LRP6	WNT2B	FZD3_LRP6	L5/L6-CC	0.329755352434636	0.0010257479829507	0.0060350397675577	0.12590292096138	0.201970443349754	OL	-0.213684602702338	0.0150557854121712	0.0435639911926195	0.844164609909058	0.605072463768116	0.0580353748661489	0.00804076669756095	0.0247995154800886	0.485033750534058	0.403521453558935	WNT2B^FZD3_LRP6
WNT2B	LRP6	WNT2B	FZD8_LRP6	L5/L6-CC	0.329755352434636	0.0010257479829507	0.0060350397675577	0.12590292096138	0.201970443349754	OL	-0.213684602702338	0.0150557854121712	0.0435639911926195	0.844164609909058	0.605072463768116	0.0580353748661489	0.00804076669756095	0.0247995154800886	0.485033750534058	0.403521453558935	WNT2B^FZD8_LRP6
VEGFA	ITGAV	VEGFA	ITGAV	IN-PV	-0.0218797193626412	0.0001011616994744	0.0008839615968652	0.0840406492352486	0.0963081861958267	OL	-0.0934855986764166	3.32170233222526e-05	0.0002606220372869	1.06349837779999	0.702898550724638	-0.0576826590195289	6.71893613983263e-05	0.00057229181707605	0.573769509792328	0.399603368460232	VEGFA^ITGAV
EFNB3	EPHB6	EFNB3	EPHB6	IN-SST	-0.0167865012414313	6.22108172356189e-08	1.87835934778379e-06	0.0739719420671463	0.0702005730659026	L5/L6	-0.0977259093919695	4.3924200740622e-06	5.79375181928148e-05	0.294615030288696	0.351401869158878	-0.0572562053167004	2.22731544564891e-06	2.99079387702993e-05	0.184293478727341	0.21080122111239	EFNB3^EPHB6
FGF1	EGFR	FGF1	EGFR	L4	0.160757207032084	0.0001327330774192	0.0009787725992853	0.0491616390645504	0.0834340991535671	Microglia	-0.0470993425101551	0.0001240097848943	0.001430755299897	0.15450245141983	0.0677248677248677	0.0568289322609646	0.00012837143115675	0.00120476394959115	0.101832047104835	0.0755794834392174	FGF1^EGFR
GNAS	ADCY8	GNAS	ADCY8	L4	0.0715748793254544	0.0033921533779063	0.0144622180955068	0.687663495540619	0.685610640870617	IN-SV2C	-0.18497918688853	0.0015032984250512	0.01067541481158	0.516202390193939	0.395734597156398	-0.0567021537815378	0.00244772590147875	0.0125688164535434	0.601932942867279	0.540672619013507	GNAS^ADCY8
CALM1	GRM7	CALM1	GRM7	L5/L6	-0.239015447846225	9.88550959677327e-05	0.0008006702321468	1.06796205043793	0.813084112149533	IN-PV	0.126836002230133	0.001087577890707	0.0106686537650938	1.05211806297302	0.677367576243981	-0.0560897228080461	0.000593216493337366	0.0057346619986203	1.06003999710083	0.745225844196757	CALM1^GRM7
CALM1	KCNQ5	CALM1	KCNQ5	L5/L6-CC	-0.130382713456595	0.0001061638718264	0.0009541220957774	1.20937442779541	0.940886699507389	L4	0.0182574632304217	0.0009059467585108	0.0049210114869242	2.89815449714661	1.0	-0.0560626251130869	0.0005060553151686	0.0029375667913508	2.05376434326172	0.970443349753695	CALM1^KCNQ5
GNAS	VIPR1	GNAS	VIPR1	COP	-0.077321289954751	0.000227180534932	0.0129367390803555	1.28388094902039	0.6	OL	0.188738514190574	0.0018564709835171	0.0078361827736578	0.0487589240074158	0.0688405797101449	0.0557086121179117	0.00104182575922455	0.0103864609270067	0.666319966316223	0.334420289855072	GNAS^VIPR1
SEMA3F	PLXNA3	SEMA3F	NRP2_PLXNA3	IN-SV2C	0.0377689580570861	0.0003560159246012	0.0033858996965823	0.0822343379259109	0.0876777251184834	L5/L6-CC	0.0723773407060013	0.0127407869482441	0.0450668598311714	0.0991806238889694	0.16256157635468	0.0550731493815437	0.00654840143642265	0.0242263797638768	0.0907074809074402	0.125119650736582	SEMA3F^NRP2_PLXNA3
CALM1	RYR2	CALM1	RYR2	L2/L3	-0.137290575607057	0.0010116146830094	0.0045409961969757	1.18265569210052	0.881474978050922	L4	0.0276015964017007	7.42603163513483e-05	0.0005964839188966	2.88750958442688	0.997581620314389	-0.0548444896026782	0.000542937499680374	0.00256874005793615	2.03508257865906	0.939528299182656	CALM1^RYR2
EFNB3	EPHB6	EFNB3	EPHB6	IN-VIP	0.206213484054358	1.08026596068165e-05	0.0001709351820288	0.0715456679463387	0.0691823899371069	L5/L6	-0.0977259093919695	4.3924200740622e-06	5.79375181928148e-05	0.294615030288696	0.351401869158878	0.0542437873311941	7.59753984043937e-06	0.000114436350110807	0.183080345392227	0.210292129547993	EFNB3^EPHB6
LGI3	ADAM22	LGI3	ADAM22	L2/L3	-0.25076272761874	9.65552279124058e-09	1.86013568327522e-07	0.142736852169037	0.222124670763828	Astrocyte	0.359022817480322	0.0027381797945572	0.0138630986963812	0.279799968004227	0.156398104265403	0.0541300449307909	0.00136909472504	0.00693164235497476	0.211268410086632	0.189261387514615	LGI3^ADAM22
NRG1	EGFR	NRG1	EGFR	L5/L6	-0.0609076110975256	0.0076438048369505	0.0338205149355873	1.70933640003204	0.777570093457944	Microglia	-0.0470993425101551	0.0001240097848943	0.001430755299897	0.15450245141983	0.0677248677248677	-0.0540034768038404	0.0038839073109224	0.0176256351177421	0.931919455528259	0.422647480591406	NRG1^EGFR
NXPH1	NRXN1	NXPH1	NRXN1	IN-VIP	-0.122753842679474	0.0073148351233141	0.0354521360106344	0.11993408203125	0.0964360587002096	L4	0.0159844634231832	0.000890816475342	0.004856139812623	3.08781576156616	1.0	-0.0533846896281454	0.00410282579932805	0.0201541379116287	1.60387492179871	0.548218029350105	NXPH1^NRXN1
LAMA3	ITGAV	LAMA3	ITGAV_ITGB8	OL	-0.319540866558963	2.10100051564476e-20	1.90035951402085e-18	0.0947468727827072	0.0760869565217391	L5/L6-CC	0.213273301865052	0.001866215762435	0.0097451521956224	0.17953023314476	0.266009852216749	-0.0531337823469555	0.0009331078812175	0.0048725760978112	0.137138545513153	0.171048404369244	LAMA3^ITGAV_ITGB8
LRRC4B	PTPRD	LRRC4B	PTPRD	L2/L3	-0.137080900550134	3.76545029258513e-07	4.9538489101066e-06	0.438378393650055	0.518876207199298	L5/L6	0.030961784064475	2.58428187100948e-06	3.67498337736509e-05	3.79000306129456	1.0	-0.0530595582428295	1.480413450134e-06	2.08518413418787e-05	2.11419081687927	0.759438103599649	LRRC4B^PTPRD
FAM3C	GLRA2	FAM3C	GLRA2	L5/L6	-0.0249666586174454	0.0006576291958581	0.0048968239498144	0.274544298648834	0.338317757009346	IN-SST	0.130347044976598	1.20496910365873e-08	4.28093398831935e-07	0.170530155301094	0.141833810888252	0.0526901931795766	0.000328820622774568	0.00244862602160662	0.222537219524383	0.240075783948799	FAM3C^GLRA2
IL1RAPL1	PTPRD	IL1RAPL1	PTPRD	L5/L6	0.0932318492374364	9.33462530964458e-06	0.0001103517894657	2.11415863037109	0.951401869158878	L5/L6-CC	-0.198164056068791	1.12502637037313e-06	2.00988753685809e-05	3.37583065032959	1.0	-0.0524661034156775	5.22982584000885e-06	6.52253324171404e-05	2.74499464035034	0.975700934579439	IL1RAPL1^PTPRD
CALM1	RYR2	CALM1	RYR2	L5/L6-CC	-0.130382713456595	0.0001061638718264	0.0009541220957774	1.20937442779541	0.940886699507389	L4	0.0276015964017007	7.42603163513483e-05	0.0005964839188966	2.88750958442688	0.997581620314389	-0.0513905585274473	9.02120940888742e-05	0.000775303007337	2.04844188690185	0.969234159910889	CALM1^RYR2
SEMA4A	PLXNA3	SEMA4A	NRP1_PLXNA3	IN-SV2C	0.029351671681962	2.11565489586245e-05	0.0003150078395861	0.112846724689007	0.113744075829384	L5/L6-CC	0.0723773407060013	0.0127407869482441	0.0450668598311714	0.0991806238889694	0.16256157635468	0.0508645061939816	0.00638097174860136	0.0226909338353787	0.106013670563698	0.138152826092032	SEMA4A^NRP1_PLXNA3
CALM1	KCNQ1	CALM1	KCNQ1	L5/L6	-0.239015447846225	9.88550959677327e-05	0.0008006702321468	1.06796205043793	0.813084112149533	Microglia	0.340709449933137	3.19536658718864e-08	1.16811549718357e-06	0.454102337360382	0.203174603174603	0.0508470010434559	4.94435248168023e-05	0.000400919173821992	0.761032223701477	0.508129357662068	CALM1^KCNQ1
EFNB3	EPHB1	EFNB3	EPHB1	IN-SST	-0.0167865012414313	6.22108172356189e-08	1.87835934778379e-06	0.0739719420671463	0.0702005730659026	OL	0.118459471497705	0.0109303789685278	0.0335112748596362	0.322314202785492	0.264492753623188	0.0508364851281367	0.00546522058967252	0.016756576609492	0.198143064975738	0.167346663344546	EFNB3^EPHB1
NTRK3	PTPRF	NTRK3	PTPRF	L5/L6	0.0497054965335249	0.002209860932507	0.0103876328115721	1.41086423397064	0.768224299065421	L5/L6-CC	0.049907579478443	0.0084160719582591	0.0325297231126664	0.142821714282036	0.24384236453202	0.0498065380059839	0.00531296644538305	0.0214586779621193	0.776842951774597	0.50603333179872	NTRK3^PTPRF
EFNB3	EPHB3	EFNB3	EPHB3	IN-SST	-0.0167865012414313	6.22108172356189e-08	1.87835934778379e-06	0.0739719420671463	0.0702005730659026	L2/L3	-0.0815437016039265	0.0011705157454085	0.0051302859173298	0.0385256297886372	0.0649692712906058	-0.0491651014226789	0.000585288978112868	0.00256608213833879	0.0562487840652466	0.0675849221782542	EFNB3^EPHB3
IL1RAPL1	PTPRD	IL1RAPL1	PTPRD	IN-PV	-0.0512436993668153	0.0001603778443887	0.0012933001327959	2.94949340820312	0.98876404494382	L4	-0.0469894382599356	0.0016455072886181	0.0080451717072103	3.89210629463196	0.998790810157195	-0.0491165688133754	0.0009029425665034	0.0046692359200031	3.42079973220825	0.993777427550507	IL1RAPL1^PTPRD
NXPH1	NRXN1	NXPH1	NRXN1	IN-PV	-0.113890896680934	0.0038663441913413	0.0172320272594411	2.48808312416077	0.956661316211878	L4	0.0159844634231832	0.000890816475342	0.004856139812623	3.08781576156616	1.0	-0.0489532166288755	0.00237858033334165	0.011044083536032	2.78794956207275	0.978330658105939	NXPH1^NRXN1
CALM1	PDE1C	CALM1	PDE1C	L5/L6	-0.239015447846225	9.88550959677327e-05	0.0008006702321468	1.06796205043793	0.813084112149533	L4	0.142561276492071	1.14311194225869e-09	3.20520173061297e-08	0.606579959392548	0.505441354292624	-0.0482270856770775	4.94281195398375e-05	0.000400351142082053	0.837270975112915	0.659262733221078	CALM1^PDE1C
EFNB2	EPHB6	EFNB2	EPHB6	IN-PV	-0.15463144733074	0.0001686271149272	0.001348091123493	0.0679644867777824	0.0770465489566613	L5/L6-CC	0.0582708335523378	3.114637440007e-07	6.73869962940411e-06	0.441138803958893	0.588669950738916	-0.0481803068892014	8.44692893356004e-05	0.000677414911561202	0.254551649093628	0.332858249847789	EFNB2^EPHB6
CALM1	PTH2R	CALM1	PTH2R	IN-PV	-0.216969495728403	0.0003268648016103	0.0023421672568117	0.868898510932922	0.68860353130016	OL	0.120943839233642	5.64695931456655e-07	7.37883476663874e-06	0.0908158048987389	0.0978260869565217	-0.0480128282473808	0.000163714748770878	0.00117477304578917	0.47985714673996	0.393214809128341	CALM1^PTH2R
WNT10B	LRP6	WNT10B	FZD8_LRP6	L5/L6-CC	0.118221612975172	0.0001194443246526	0.000995855736247	0.0766499862074852	0.152709359605911	OL	-0.213684602702338	0.0150557854121712	0.0435639911926195	0.844164609909058	0.605072463768116	-0.0477314948635833	0.0075876148684119	0.0222799234644332	0.460407286882401	0.378890911687014	WNT10B^FZD8_LRP6
WNT10B	LRP6	WNT10B	FZD6_LRP6	L5/L6-CC	0.118221612975172	0.0001194443246526	0.000995855736247	0.0766499862074852	0.152709359605911	OL	-0.213684602702338	0.0150557854121712	0.0435639911926195	0.844164609909058	0.605072463768116	-0.0477314948635833	0.0075876148684119	0.0222799234644332	0.460407286882401	0.378890911687014	WNT10B^FZD6_LRP6
WNT10B	LRP6	WNT10B	FZD5_LRP6	L5/L6-CC	0.118221612975172	0.0001194443246526	0.000995855736247	0.0766499862074852	0.152709359605911	OL	-0.213684602702338	0.0150557854121712	0.0435639911926195	0.844164609909058	0.605072463768116	-0.0477314948635833	0.0075876148684119	0.0222799234644332	0.460407286882401	0.378890911687014	WNT10B^FZD5_LRP6
WNT10B	LRP6	WNT10B	FZD1_LRP6	L5/L6-CC	0.118221612975172	0.0001194443246526	0.000995855736247	0.0766499862074852	0.152709359605911	OL	-0.213684602702338	0.0150557854121712	0.0435639911926195	0.844164609909058	0.605072463768116	-0.0477314948635833	0.0075876148684119	0.0222799234644332	0.460407286882401	0.378890911687014	WNT10B^FZD1_LRP6
WNT10B	LRP6	WNT10B	FZD3_LRP6	L5/L6-CC	0.118221612975172	0.0001194443246526	0.000995855736247	0.0766499862074852	0.152709359605911	OL	-0.213684602702338	0.0150557854121712	0.0435639911926195	0.844164609909058	0.605072463768116	-0.0477314948635833	0.0075876148684119	0.0222799234644332	0.460407286882401	0.378890911687014	WNT10B^FZD3_LRP6
CNTN3	PTPRG	CNTN3	PTPRG	OL	-0.00766809843461269	3.88979099094007e-15	2.11099462245979e-13	0.572800755500793	0.445652173913044	IN-PV	-0.086253752882534	2.39333763597837e-06	3.71596199901409e-05	1.74894988536835	0.879614767255217	-0.0469609256585733	1.19666881993408e-06	1.85798101006202e-05	1.16087532043457	0.66263347058413	CNTN3^PTPRG
CALM1	GRM7	CALM1	GRM7	L5/L6-CC	-0.130382713456595	0.0001061638718264	0.0009541220957774	1.20937442779541	0.940886699507389	Astrocyte	0.223902140899819	5.68730647544587e-11	2.62673601568892e-09	0.355516821146011	0.194312796208531	0.0467597137216118	5.30819643497324e-05	0.000477062361256708	0.78244560956955	0.56759974785796	CALM1^GRM7
LRIG2	EGFR	LRIG2	EGFR	Microglia	0.140517579579568	1.11901832219653e-18	2.56239653861864e-16	0.515888035297394	0.246560846560847	Microglia	-0.0470993425101551	0.0001240097848943	0.001430755299897	0.15450245141983	0.0677248677248677	0.0467091185347066	6.20048924471506e-05	0.000715377649948628	0.335195243358612	0.157142857142857	LRIG2^EGFR
LAMA3	ITGAV	LAMA3	ITGAV_ITGB8	OL	-0.319540866558963	2.10100051564476e-20	1.90035951402085e-18	0.0947468727827072	0.0760869565217391	IN-SST	0.228568433105661	0.0004705795481913	0.0039471099763547	0.249683663249016	0.210601719197708	-0.0454862167266508	0.00023528977409565	0.00197355498817735	0.172215268015862	0.143344337859723	LAMA3^ITGAV_ITGB8
ARF1	CHRM3	ARF1	CHRM3	L2/L3	-0.0663866688926791	0.0039799845228676	0.0140923699824447	0.21391524374485	0.301141352063213	L2/L3	-0.0245305217356002	5.1622868580609e-05	0.0003665562887595	2.18646931648254	0.985074626865672	-0.0454585953141396	0.0020158036957241	0.0072294631356021	1.20019233226776	0.643107989464442	ARF1^CHRM3
CALM1	GRM7	CALM1	GRM7	IN-PV	-0.216969495728403	0.0003268648016103	0.0023421672568117	0.868898510932922	0.68860353130016	IN-PV	0.126836002230133	0.001087577890707	0.0106686537650938	1.05211806297302	0.677367576243981	-0.045066746749135	0.00070722134615865	0.00650541051095275	0.960508286952972	0.682985553772071	CALM1^GRM7
EFNB3	EPHB6	EFNB3	EPHB6	IN-SV2C	0.0309379707064469	1.19563926034108e-10	6.49737227999255e-09	0.0907910615205765	0.0947867298578199	L5/L6-CC	0.0582708335523378	3.114637440007e-07	6.73869962940411e-06	0.441138803958893	0.588669950738916	0.0446044021293924	1.55791653963367e-07	3.37259850084205e-06	0.265964925289154	0.341728340298368	EFNB3^EPHB6
FGF1	FGFR1	FGF1	FGFR1	L5/L6	-0.195845202838152	0.0010926162697924	0.0058601866676823	0.0653005540370941	0.0822429906542056	L5/L6-CC	0.108123626057316	0.0002789194072197	0.0021062894678825	0.0353401526808739	0.0738916256157636	-0.043860788390418	0.00068576783850605	0.0039832380677824	0.050320353358984	0.0780673081349846	FGF1^FGFR1
FNDC5	ITGB5	FNDC5	ITGB5	IN-PV	0.156331228960663	0.0002369133388069	0.0017954332062892	0.0879180431365967	0.0947030497592295	IN-PV	-0.0689340086268361	0.0012041709596317	0.0067625975710886	0.050226379185915	0.0593900481540931	0.0436986101669133	0.0007205421492193	0.0042790153886889	0.0690722092986107	0.0770465489566613	FNDC5^ITGB5
DBP	ACKR1	DBP	ACKR1	L5/L6	-0.0602687124053539	3.67329499620743e-05	0.0004521634304809	0.0540783889591694	0.0785046728971963	L5/L6-CC	-0.0269801680138415	0.0004016741793252	0.0027236509185967	0.126912578940392	0.20935960591133	-0.0436244402095977	0.000219203564643637	0.0015879071745388	0.0904954820871353	0.143932139404263	DBP^ACKR1
LRRC4B	PTPRF	LRRC4B	PTPRF	L2/L3	-0.137080900550134	3.76545029258513e-07	4.9538489101066e-06	0.438378393650055	0.518876207199298	L5/L6-CC	0.049907579478443	0.0084160719582591	0.0325297231126664	0.142821714282036	0.24384236453202	-0.0435866605358455	0.00420822425164418	0.0162673384807882	0.290600061416626	0.381359285865659	LRRC4B^PTPRF
IL1RAPL1	PTPRD	IL1RAPL1	PTPRD	OL	0.111136109816202	0.0001251764275232	0.0008035134490542	3.10747218132019	0.996376811594203	L5/L6-CC	-0.198164056068791	1.12502637037313e-06	2.00988753685809e-05	3.37583065032959	1.0	-0.0435139731262947	6.31507269467866e-05	0.00041180616221139	3.24165153503418	0.998188405797101	IL1RAPL1^PTPRD
VEGFC	NRP2	VEGFC	NRP2	L5/L6-CC	-0.908115203631998	1.13764132527421e-26	5.77367557721856e-24	0.0330051630735397	0.0591133004926108	OL	0.821235667765924	4.700765654805e-22	4.79111207763393e-20	0.850878298282623	0.579710144927536	-0.0434397679330369	2.35043970946876e-22	2.39584472259583e-20	0.441941738128662	0.319411722710074	VEGFC^NRP2
GRN	EGFR	GRN	EGFR	L5/L6	-0.0397037415848623	0.0018919612184293	0.0113162041297783	0.0583728030323982	0.085981308411215	Microglia	-0.0470993425101551	0.0001240097848943	0.001430755299897	0.15450245141983	0.0677248677248677	-0.0434015420475087	0.0010079855016618	0.00637347971483765	0.106437623500824	0.0768530880680413	GRN^EGFR
CALM1	GRM7	CALM1	GRM7	L2/L3	-0.137290575607057	0.0010116146830094	0.0045409961969757	1.18265569210052	0.881474978050922	Astrocyte	0.223902140899819	5.68730647544587e-11	2.62673601568892e-09	0.355516821146011	0.194312796208531	0.0433057826463809	0.000505807369941232	0.00227049941185586	0.769086241722107	0.537893887129726	CALM1^GRM7
SLIT1	GPC1	SLIT1	GPC1	L5/L6	-0.416518572036355	6.92583554595966e-15	9.25302043730505e-13	0.856944143772125	0.674766355140187	IN-SV2C	0.500437898404941	1.15643437050302e-06	2.56307220786296e-05	0.636608719825745	0.542654028436019	0.0419596631842934	5.78217188714427e-07	1.28153615019658e-05	0.746776461601257	0.608710191788103	SLIT1^GPC1
NXPH1	NRXN1	NXPH1	NRXN1	OPC	-0.0998521995489965	5.29159573403394e-08	1.32462915554686e-06	1.45199370384216	0.639423076923077	L4	0.0159844634231832	0.000890816475342	0.004856139812623	3.08781576156616	1.0	-0.0419338680629067	0.00044543469564967	0.00242873222088927	2.26990461349487	0.819711538461538	NXPH1^NRXN1
VEGFA	ITGAV	VEGFA	ITGAV	L4	-0.297000479814496	1.07266753492504e-05	0.0001141182425889	0.0549662336707115	0.0846432889963724	L5/L6-CC	0.213273301865052	0.001866215762435	0.0097451521956224	0.17953023314476	0.266009852216749	-0.0418635889747219	0.000938471218892125	0.00492963521910565	0.117248237133026	0.175326570606561	VEGFA^ITGAV
GNAS	VIPR1	GNAS	VIPR1	L5/L6-CC	-0.10527571879865	0.0003031165157698	0.0021566893392495	0.579165041446686	0.679802955665025	OL	0.188738514190574	0.0018564709835171	0.0078361827736578	0.0487589240074158	0.0688405797101449	0.0417313976959622	0.00107979374964345	0.00499643605645365	0.313961982727051	0.374321767687585	GNAS^VIPR1
ADAM9	ITGAV	ADAM9	ITGAV	L5/L6-CC	-0.1459764529541	6.14697127934116e-05	0.0005643181935621	0.263843476772308	0.411330049261084	IN-SST	0.228568433105661	0.0004705795481913	0.0039471099763547	0.249683663249016	0.210601719197708	0.0412959900757807	0.000266024630492356	0.0022557140849584	0.256763577461243	0.310965884229396	ADAM9^ITGAV
SLIT2	ROBO2	SLIT2	ROBO2	Microglia	0.544385374561721	0.0005923961002632	0.0051404392131793	0.334362149238586	0.154497354497354	Microglia	-0.462886829023801	1.15124844456522e-37	9.98980689765617e-35	2.42622685432434	0.794708994708995	0.0407492727689604	0.0002961980501316	0.00257021960658965	1.38029456138611	0.474603174603175	SLIT2^ROBO2
NTRK3	PTPRD	NTRK3	PTPRD	L5/L6	0.0497054965335249	0.002209860932507	0.0103876328115721	1.41086423397064	0.768224299065421	L5/L6	0.030961784064475	2.58428187100948e-06	3.67498337736509e-05	3.79000306129456	1.0	0.0403336402989999	0.00110622260718901	0.00521219132267288	2.60043358802795	0.88411214953271	NTRK3^PTPRD
EFNA1	EPHB1	EFNA1	EPHB1	OL	0.10496012930329	5.51214512855705e-05	0.0004025542129188	0.0798583254218101	0.0688405797101449	Astrocyte	-0.025236995645357	8.74154826734345e-06	0.000114426642101	1.19887959957123	0.54739336492891	0.0398615668289666	3.1931499776457e-05	0.0002584904275099	0.639368951320648	0.308116972319527	EFNA1^EPHB1
C3	GRM7	C3	GRM7	OL	-0.205698237698673	0.0002815143976605	0.0015992283373352	0.173329785466194	0.105072463768116	IN-PV	0.126836002230133	0.001087577890707	0.0106686537650938	1.05211806297302	0.677367576243981	-0.0394311177342699	0.00068454614418375	0.0061339410512145	0.61272394657135	0.391220020006048	C3^GRM7
EFNB3	EPHB1	EFNB3	EPHB1	L5/L6-CC	0.1031689069832	7.06067005910485e-06	9.14008126094587e-05	0.0625457465648651	0.110837438423645	Astrocyte	-0.025236995645357	8.74154826734345e-06	0.000114426642101	1.19887959957123	0.54739336492891	0.0389659556689216	7.90110916322415e-06	0.000102913727355229	0.630712687969208	0.329115401676278	EFNB3^EPHB1
NXPH3	NRXN2	NXPH3	NRXN2	L5/L6	0.024934565663006	0.0015897987648055	0.0092408028301702	0.0423304811120033	0.0691588785046729	L2/L3	-0.101420107316496	0.0007629105547607	0.0035935551056721	0.550887703895569	0.610184372256365	-0.0382427708267449	0.0011763546597831	0.00641717896792115	0.296609103679657	0.339671625380519	NXPH3^NRXN2
DBP	ACKR1	DBP	ACKR1	L2/L3	-0.162399037613153	1.64130505568499e-05	0.0001353407738078	0.0533198453485966	0.0886742756804214	L4	0.237841938444179	0.0010723659505537	0.0056647495843861	0.105628527700901	0.159613059250302	0.0377214504155132	0.000544389500555275	0.00290004517909695	0.079474188387394	0.124143667465362	DBP^ACKR1
LRIG1	EGFR	LRIG1	EGFR	OL	-0.0278101153512805	5.53315211582459e-15	2.9342558453817e-13	0.305689036846161	0.239130434782609	Microglia	-0.0470993425101551	0.0001240097848943	0.001430755299897	0.15450245141983	0.0677248677248677	-0.0374547289307178	6.20048924499166e-05	0.000715377650095213	0.230095744132996	0.153427651253738	LRIG1^EGFR
CALM1	PDE1C	CALM1	PDE1C	IN-PV	-0.216969495728403	0.0003268648016103	0.0023421672568117	0.868898510932922	0.68860353130016	L4	0.142561276492071	1.14311194225869e-09	3.20520173061297e-08	0.606579959392548	0.505441354292624	-0.0372041096181663	0.000163432972361121	0.0011710996544145	0.737739205360413	0.597022442796392	CALM1^PDE1C
ITGAV	THY1	ITGAV	THY1	IN-SST	0.228568433105661	0.0004705795481913	0.0039471099763547	0.249683663249016	0.210601719197708	IN-PV	-0.155546864539665	0.0011980778581278	0.0067339440903762	0.42615619301796	0.418940609951846	0.0365107842829981	0.00083432870315955	0.00534052703336545	0.337919920682907	0.314771164574777	ITGAV^THY1
FGF1	EGFR	FGF1	EGFR	IN-PV	0.11984273285223	2.62167104199651e-05	0.0002855730649801	0.0531953983008861	0.0626003210272873	Microglia	-0.0470993425101551	0.0001240097848943	0.001430755299897	0.15450245141983	0.0677248677248677	0.0363716951710372	7.51132476571326e-05	0.00085816418243855	0.103848926723003	0.0651625943760775	FGF1^EGFR
AGT	GRM7	AGT	GRM7	OL	0.301216891589606	0.0014697712367148	0.0064583386372073	0.0636641830205917	0.0543478260869565	L5/L6	-0.22847650653148	2.12878533571897e-05	0.0005369201976295	0.581638753414154	0.497196261682243	0.0363701925290633	0.000745529545035995	0.0034976294174184	0.322651475667953	0.2757720438846	AGT^GRM7
GNAS	VIPR1	GNAS	VIPR1	Astrocyte	-0.116047274490715	0.000651015363838	0.0043290502548656	0.275797098875046	0.165876777251185	OL	0.188738514190574	0.0018564709835171	0.0078361827736578	0.0487589240074158	0.0688405797101449	0.0363456198499298	0.00125374317367755	0.0060826165142617	0.162278011441231	0.117358678480665	GNAS^VIPR1
ITGAV	THY1	ITGAV	THY1	L5/L6-CC	0.213273301865052	0.001866215762435	0.0097451521956224	0.17953023314476	0.266009852216749	IN-VIP	-0.285746312903617	0.000161472329745	0.001688010844779	0.408601224422455	0.314465408805031	-0.0362365055192824	0.00101384404609	0.0057165815202007	0.294065713882446	0.29023763051089	ITGAV^THY1
VEGFA	NRP1	VEGFA	NRP1	L4	-0.297000479814496	1.07266753492504e-05	0.0001141182425889	0.0549662336707115	0.0846432889963724	IN-VIP	0.369296325687657	2.88018414424767e-14	2.64119584130172e-12	0.0639245510101318	0.0545073375262055	0.0361479229365807	5.36333768902613e-06	5.70591226150479e-05	0.0594453923404217	0.0695753132612889	VEGFA^NRP1
NTN4	DCC	NTN4	DCC	IN-PV	0.0799590588295161	0.0003094169412911	0.003987671513403	0.404222100973129	0.382022471910112	L4	-0.151282368715957	6.99453443553584e-05	0.000567812081424	1.9268946647644	0.827085852478839	-0.0356616549432202	0.000189681142823229	0.0022777417974135	1.16555833816528	0.604554162194476	NTN4^DCC
VEGFA	EGFR	VEGFA	EGFR	IN-PV	-0.0218797193626412	0.0001011616994744	0.0008839615968652	0.0840406492352486	0.0963081861958267	Microglia	-0.0470993425101551	0.0001240097848943	0.001430755299897	0.15450245141983	0.0677248677248677	-0.0344895309363982	0.00011258574218435	0.0011573584483811	0.119271546602249	0.0820165269603472	VEGFA^EGFR
VEGFA	ITGAV	VEGFA	ITGAV	L4	-0.297000479814496	1.07266753492504e-05	0.0001141182425889	0.0549662336707115	0.0846432889963724	IN-SST	0.228568433105661	0.0004705795481913	0.0039471099763547	0.249683663249016	0.210601719197708	-0.0342160233544172	0.000240653111770275	0.0020306141094718	0.152324944734573	0.14762250409704	VEGFA^ITGAV
FGF12	FGFR1	FGF12	FGFR1	L5/L6-CC	-0.176119804001989	0.0001200120752007	0.001058086461007	2.37348198890686	0.980295566502463	L5/L6-CC	0.108123626057316	0.0002789194072197	0.0021062894678825	0.0353401526808739	0.0738916256157636	-0.0339980889723364	0.0001994657412102	0.00158218796444475	1.20441102981567	0.527093596059113	FGF12^FGFR1
MAML2	NOTCH2	MAML2	NOTCH2	L2/L3	-0.151196167661874	0.0001156037288286	0.0007282054704408	0.771062552928925	0.62071992976295	L5/L6	0.0835025023216858	0.002668660255712	0.0215578727632856	0.0868991687893867	0.136448598130841	-0.0338468326700943	0.0013921319922703	0.0111430391168632	0.428980857133865	0.378584263946895	MAML2^NOTCH2
LRRC4B	PTPRS	LRRC4B	PTPRS	OL	0.425027006908793	4.3053285689744e-15	2.30655218256798e-13	0.102799691259861	0.11231884057971	L5/L6-CC	-0.357653947445583	0.0033832403031589	0.0156398044953548	1.01819348335266	0.916256157635468	0.0336865297316051	0.0016916201515816	0.00781990224779273	0.56049656867981	0.514287499107589	LRRC4B^PTPRS
ADAM9	ITGAV	ADAM9	ITGAV	L5/L6-CC	-0.1459764529541	6.14697127934116e-05	0.0005643181935621	0.263843476772308	0.411330049261084	L5/L6-CC	0.213273301865052	0.001866215762435	0.0097451521956224	0.17953023314476	0.266009852216749	0.033648424455476	0.000963842737614206	0.00515473519459225	0.221686854958534	0.338669950738916	ADAM9^ITGAV
EFNB3	EPHB6	EFNB3	EPHB6	IN-SV2C	0.0309379707064469	1.19563926034108e-10	6.49737227999255e-09	0.0907910615205765	0.0947867298578199	L5/L6	-0.0977259093919695	4.3924200740622e-06	5.79375181928148e-05	0.294615030288696	0.351401869158878	-0.0333939693427613	2.19626981899412e-06	2.89720077825474e-05	0.192703038454056	0.223094299508349	EFNB3^EPHB6
RTN4	RTN4RL1	RTN4	RTN4RL1	L5/L6-CC	-0.0330817924387382	2.59097763309317e-06	4.16469540604665e-05	1.29961860179901	0.95320197044335	Microglia	-0.0334765789435798	5.16613943418542e-06	0.0001029917059872	0.125203415751457	0.0645502645502646	-0.033279185691159	3.8785585336393e-06	7.23193300238333e-05	0.712410986423492	0.508876117496807	RTN4^RTN4RL1
NTN1	MCAM	NTN1	MCAM	IN-PV	0.211633064734092	0.0028978439050393	0.0222462615966302	0.0628502666950226	0.0658105939004815	L5/L6	-0.145238233070247	0.0008489215575458	0.0055847786582866	0.0356306992471218	0.0654205607476635	0.0331974158319224	0.00187338273129255	0.0139155201274584	0.0492404848337174	0.0656155773240725	NTN1^MCAM
IL1RAPL1	PTPRD	IL1RAPL1	PTPRD	OL	0.111136109816202	0.0001251764275232	0.0008035134490542	3.10747218132019	0.996376811594203	L4	-0.0469894382599356	0.0016455072886181	0.0080451717072103	3.89210629463196	0.998790810157195	0.0320733357781332	0.00088534185807065	0.00442434257813225	3.49978923797607	0.997583810875699	IL1RAPL1^PTPRD
NXPH1	NRXN1	NXPH1	NRXN1	COP	0.294495200483179	4.80383015894173e-06	0.0006601743659761	1.49541366100311	0.8	L5/L6	-0.231193671174018	0.000674293950624	0.0039650219150879	3.28776001930237	1.0	0.0316507646545807	0.000339548890391471	0.002312598140532	2.3915867805481	0.9	NXPH1^NRXN1
FNDC5	ITGAV	FNDC5	ITGAV	IN-PV	0.156331228960663	0.0002369133388069	0.0017954332062892	0.0879180431365967	0.0947030497592295	OL	-0.0934855986764166	3.32170233222526e-05	0.0002606220372869	1.06349837779999	0.702898550724638	0.0314228151421231	0.000135065181064576	0.00102802762178805	0.575708210468292	0.398800800241934	FNDC5^ITGAV
EFNB2	EPHA3	EFNB2	EPHA3	IN-PV	-0.15463144733074	0.0001686271149272	0.001348091123493	0.0679644867777824	0.0770465489566613	OL	0.0921457324982807	2.02586870840872e-05	0.0001709551728331	0.128208070993423	0.108695652173913	-0.0312428574162299	9.44429010056436e-05	0.00075952314816305	0.0980862826108932	0.0928711005652872	EFNB2^EPHA3
CALM1	PTPRA	CALM1	PTPRA	L2/L3	-0.137290575607057	0.0010116146830094	0.0045409961969757	1.18265569210052	0.881474978050922	L5/L6-CC	0.0758360421543474	6.43133879727632e-09	2.14779918584041e-07	0.993021011352539	0.852216748768473	-0.0307272667263549	0.000505810557174099	0.00227060548844714	1.08783841133118	0.866845863409697	CALM1^PTPRA
OMG	RTN4RL1	OMG	RTN4RL1	OL	0.0948665959303632	1.88070329942221e-05	0.0001602586245437	0.353644847869873	0.315217391304348	Microglia	-0.0334765789435798	5.16613943418542e-06	0.0001029917059872	0.125203415751457	0.0645502645502646	0.0306950084933917	1.19865862142037e-05	0.00013162516526545	0.239424139261246	0.189883827927306	OMG^RTN4RL1
GRN	TNFRSF1A	GRN	TNFRSF1A	L5/L6	-0.0397037415848623	0.0018919612184293	0.0113162041297783	0.0583728030323982	0.085981308411215	L2/L3	-0.0214962236927676	0.0012437850248187	0.0053927596926892	0.100528784096241	0.159789288849868	-0.0305999826388149	0.001567873121624	0.00835448191123375	0.0794507935643196	0.122885298630542	GRN^TNFRSF1A
NTN1	DCC	NTN1	DCC	IN-PV	0.211633064734092	0.0028978439050393	0.0222462615966302	0.0628502666950226	0.0658105939004815	L4	-0.151282368715957	6.99453443553584e-05	0.000567812081424	1.9268946647644	0.827085852478839	0.0301753480090677	0.00148389462469733	0.0114070368390271	0.994872450828552	0.44644822318966	NTN1^DCC
CALM1	VIPR1	CALM1	VIPR1	L5/L6-CC	-0.130382713456595	0.0001061638718264	0.0009541220957774	1.20937442779541	0.940886699507389	OL	0.188738514190574	0.0018564709835171	0.0078361827736578	0.0487589240074158	0.0688405797101449	0.0291779003669896	0.00098131742767175	0.0043951524347176	0.629066705703735	0.504863639608767	CALM1^VIPR1
ARF1	PLD2	ARF1	PLD2	L5/L6	-0.117112063165583	0.0013425770831193	0.0069262059965811	0.20106552541256	0.263551401869159	Astrocyte	0.0591718906912165	0.0016835463095864	0.009402377634674	0.19795298576355	0.109004739336493	-0.0289700862371833	0.00151306169635285	0.00816429181562755	0.199509263038635	0.186278070602826	ARF1^PLD2
ITGAV	THY1	ITGAV	THY1	L5/L6-CC	0.213273301865052	0.001866215762435	0.0097451521956224	0.17953023314476	0.266009852216749	IN-PV	-0.155546864539665	0.0011980778581278	0.0067339440903762	0.42615619301796	0.418940609951846	0.0288632186626933	0.0015321468102814	0.0082395481429993	0.30284321308136	0.342475231084297	ITGAV^THY1
SEMA6D	PLXNA1	SEMA6D	KDR_PLXNA1	L5/L6	-0.0620514942440467	2.27919834607855e-05	0.0002862125470775	0.247834846377373	0.274766355140187	L4	0.0047367816513828	0.0016557430870765	0.0080882943620933	0.217809796333313	0.318016928657799	-0.0286573562963319	0.000839267535268643	0.0041872534545854	0.232822328805923	0.296391641898993	SEMA6D^KDR_PLXNA1
ITGAV	THY1	ITGAV	THY1	IN-SST	0.228568433105661	0.0004705795481913	0.0039471099763547	0.249683663249016	0.210601719197708	IN-VIP	-0.285746312903617	0.000161472329745	0.001688010844779	0.408601224422455	0.314465408805031	-0.0285889398989776	0.00031602593896815	0.00281756041056685	0.329142451286316	0.26253356400137	ITGAV^THY1
EFNB3	EPHB1	EFNB3	EPHB1	L2/L3	0.0808879315274228	1.00894893515397e-06	1.18398239965671e-05	0.0898984968662262	0.148375768217735	Astrocyte	-0.025236995645357	8.74154826734345e-06	0.000114426642101	1.19887959957123	0.54739336492891	0.0278254679410329	4.87524860124871e-06	6.31332330487835e-05	0.644389033317566	0.347884566573323	EFNB3^EPHB1
FGF1	FGFR1	FGF1	FGFR1	L5/L6-CC	-0.162987420645419	3.24749804061762e-10	1.27535176027668e-08	0.0432707816362381	0.0812807881773399	L5/L6-CC	0.108123626057316	0.0002789194072197	0.0021062894678825	0.0353401526808739	0.0738916256157636	-0.0274318972940511	0.000139459865984752	0.00105315111070005	0.039305467158556	0.0775862068965517	FGF1^FGFR1
JAG2	NOTCH2	JAG2	NOTCH2	IN-VIP	-0.0287584019119613	0.0013087902331755	0.0092190454581239	0.204636588692665	0.174004192872117	L5/L6	0.0835025023216858	0.002668660255712	0.0215578727632856	0.0868991687893867	0.136448598130841	0.0273720502048622	0.00198872524444375	0.0153884591107047	0.145767882466316	0.155226395501479	JAG2^NOTCH2
FARP2	PLXNA1	FARP2	PLXNA1	Microglia	0.0500060156394348	1.40245548036077e-09	6.88163199544882e-08	0.319045722484589	0.155555555555556	L4	0.0047367816513828	0.0016557430870765	0.0080882943620933	0.217809796333313	0.318016928657799	0.0273713986454088	0.00082787224476599	0.00404418158920663	0.268427759408951	0.236786242106677	FARP2^PLXNA1
CALM1	PTPRA	CALM1	PTPRA	L5/L6-CC	-0.130382713456595	0.0001061638718264	0.0009541220957774	1.20937442779541	0.940886699507389	L5/L6-CC	0.0758360421543474	6.43133879727632e-09	2.14779918584041e-07	0.993021011352539	0.852216748768473	-0.027273335651124	5.30851515825986e-05	0.000477168437847992	1.10119771957398	0.896551724137931	CALM1^PTPRA
SLIT2	GPC1	SLIT2	GPC1	L5/L6-CC	-0.554186032681896	1.19986955561326e-05	0.0001517740306608	0.353824645280838	0.428571428571428	IN-SV2C	0.500437898404941	1.15643437050302e-06	2.56307220786296e-05	0.636608719825745	0.542654028436019	-0.0268740671384774	6.57756496331782e-06	8.87023763697148e-05	0.49521666765213	0.485612728503724	SLIT2^GPC1
NRXN1	NLGN1	NRXN1	NLGN1	L4	0.0159844634231832	0.000890816475342	0.004856139812623	3.08781576156616	1.0	L5/L6-CC	-0.0690258982211814	0.0074759369004336	0.0296365097494034	1.84340047836304	0.972906403940887	-0.0265207173989991	0.0041833766878878	0.0172463247810132	2.4656081199646	0.986453201970443	NRXN1^NLGN1
NLGN1	NRXN1	NLGN1	NRXN1	L5/L6-CC	-0.0690258982211814	0.0074759369004336	0.0296365097494034	1.84340047836304	0.972906403940887	L4	0.0159844634231832	0.000890816475342	0.004856139812623	3.08781576156616	1.0	-0.0265207173989991	0.0041833766878878	0.0172463247810132	2.4656081199646	0.986453201970443	NLGN1^NRXN1
CALM1	KCNQ5	CALM1	KCNQ5	L2/L3	-0.137290575607057	0.0010116146830094	0.0045409961969757	1.18265569210052	0.881474978050922	L5/L6	0.0851597062392501	3.61716902619345e-06	4.92507794387572e-05	1.9070520401001	0.865420560747664	-0.0260654346839035	0.000507615926017797	0.00229512348820723	1.54485392570496	0.873447769399293	CALM1^KCNQ5
CALM1	VIPR1	CALM1	VIPR1	L2/L3	-0.137290575607057	0.0010116146830094	0.0045409961969757	1.18265569210052	0.881474978050922	OL	0.188738514190574	0.0018564709835171	0.0078361827736578	0.0487589240074158	0.0688405797101449	0.0257239692917587	0.00143404283326325	0.00618858948531675	0.615707278251648	0.475157778880533	CALM1^VIPR1
AGT	MAS1	AGT	MAS1	OL	0.301216891589606	0.0014697712367148	0.0064583386372073	0.0636641830205917	0.0543478260869565	L4	-0.352367089829568	8.70246120452815e-14	5.10707534038111e-12	0.0419795773923397	0.0689238210399033	-0.025575099119981	0.000734885618400912	0.00322916932115719	0.0528218820691109	0.0616358235634299	AGT^MAS1
EFNB3	EPHB3	EFNB3	EPHB3	IN-SV2C	0.0309379707064469	1.19563926034108e-10	6.49737227999255e-09	0.0907910615205765	0.0947867298578199	L2/L3	-0.0815437016039265	0.0011705157454085	0.0051302859173298	0.0385256297886372	0.0649692712906058	-0.0253028654487398	0.000585257932486213	0.00256514620735104	0.0646583437919617	0.0798780005742128	EFNB3^EPHB3
EFNB3	EPHB1	EFNB3	EPHB1	L5/L6	0.0758363410605234	0.001472538959074	0.0074803045809418	0.109080441296101	0.134579439252337	Astrocyte	-0.025236995645357	8.74154826734345e-06	0.000114426642101	1.19887959957123	0.54739336492891	0.0252996727075832	0.000740640253670672	0.0037973656115214	0.653980016708374	0.340986402090623	EFNB3^EPHB1
SLITRK1	PTPRD	SLITRK1	PTPRD	OL	0.0193232606879277	0.0018259037160959	0.007725887453242	0.147534772753715	0.155797101449275	L5/L6	0.030961784064475	2.58428187100948e-06	3.67498337736509e-05	3.79000306129456	1.0	0.0251425223762013	0.000914243998983455	0.00388131864350783	1.96876895427704	0.577898550724638	SLITRK1^PTPRD
CALM1	VIPR1	CALM1	VIPR1	L5/L6	-0.239015447846225	9.88550959677327e-05	0.0008006702321468	1.06796205043793	0.813084112149533	OL	0.188738514190574	0.0018564709835171	0.0078361827736578	0.0487589240074158	0.0688405797101449	-0.0251384668278255	0.000977663039742416	0.0043184265029023	0.558360457420349	0.440962345929839	CALM1^VIPR1
RTN4	RTN4RL1	RTN4	RTN4RL1	L2/L3	0.0830599977393965	0.0026273911847266	0.0100322792538558	1.4051251411438	0.938542581211589	Microglia	-0.0334765789435798	5.16613943418542e-06	0.0001029917059872	0.125203415751457	0.0645502645502646	0.0247917093979084	0.00131627866208039	0.0050676354799215	0.765164256095886	0.501546422880927	RTN4^RTN4RL1
SPTAN1	PTPRA	SPTAN1	PTPRA	OL	-0.0433049763674544	3.76323214521123e-05	0.0002911105977121	0.407738029956818	0.311594202898551	L5/L6	-0.00592829882738222	4.2284250417276e-05	0.0003934384262272	1.26448738574982	0.876635514018692	-0.0246166375974183	3.99582859346941e-05	0.00034227451196965	0.83611273765564	0.594114858458621	SPTAN1^PTPRA
NECTIN3	PVR	NECTIN3	PVR	Astrocyte	-0.338699368438906	4.42815944698384e-19	6.5834125267275e-17	0.426263332366943	0.234597156398104	L5/L6-CC	0.29035789870258	0.0013476260389503	0.00755570427498	0.155645340681076	0.268472906403941	-0.0241707348681629	0.00067381301947515	0.00377785213749003	0.290954351425171	0.251535031401023	NECTIN3^PVR
FARP2	PLXNA3	FARP2	PLXNA3	Microglia	0.0500060156394348	1.40245548036077e-09	6.88163199544882e-08	0.319045722484589	0.155555555555556	L5/L6	-0.00271785659061313	0.0003173641976676	0.0025447853918579	0.14567731320858	0.190654205607477	0.0236440795244108	0.00015868280006154	0.00127242710408893	0.232361525297165	0.173104880581516	FARP2^PLXNA3
EFNA1	EPHA10	EFNA1	EPHA10	OL	0.10496012930329	5.51214512855705e-05	0.0004025542129188	0.0798583254218101	0.0688405797101449	L5/L6	-0.152245493211348	0.0004374426792417	0.0035164865819296	0.068356104195118	0.104672897196262	-0.0236426819540288	0.000246282065263635	0.0019595203974242	0.074107214808464	0.0867567384532033	EFNA1^EPHA10
SLITRK1	PTPRD	SLITRK1	PTPRD	OL	0.0193232606879277	0.0018259037160959	0.007725887453242	0.147534772753715	0.155797101449275	L2/L3	-0.0657351463313708	0.0021621140388067	0.0085268641414323	3.34469127655029	0.996488147497805	-0.0232059428217216	0.0019940088774513	0.00812637579733715	1.74611306190491	0.57614262447354	SLITRK1^PTPRD
IL1RAPL1	PTPRD	IL1RAPL1	PTPRD	L5/L6	0.0932318492374364	9.33462530964458e-06	0.0001103517894657	2.11415863037109	0.951401869158878	L4	-0.0469894382599356	0.0016455072886181	0.0080451717072103	3.89210629463196	0.998790810157195	0.0231212054887504	0.000827420956963872	0.004077761748338	3.00313234329224	0.975096339658037	IL1RAPL1^PTPRD
POSTN	PTK7	POSTN	PTK7	L2/L3	0.0665744053248382	0.0011839290705689	0.0051798682744868	0.0404608771204948	0.0526777875329236	IN-SST	-0.0208665362261797	5.04258614273391e-05	0.0006265405562527	0.100086636841297	0.0988538681948424	0.0228539345493292	0.00061717746599812	0.00290320441536975	0.070273756980896	0.075765827863883	POSTN^PTK7
IL1RAPL1	PTPRD	IL1RAPL1	PTPRD	OL	0.111136109816202	0.0001251764275232	0.0008035134490542	3.10747218132019	0.996376811594203	L2/L3	-0.0657351463313708	0.0021621140388067	0.0085268641414323	3.34469127655029	0.996488147497805	0.0227004817424155	0.00114364523316495	0.00466518879524325	3.22608184814453	0.996432479546004	IL1RAPL1^PTPRD
SHH	LRP2	SHH	LRP2	IN-PV	-0.27387707821383	1.4006690914051e-05	0.0001675706578485	0.0436998307704925	0.0561797752808989	L2/L3	0.228563419654213	0.0014874870907571	0.006254338629036	0.0736011788249016	0.107989464442493	-0.0226568292798085	0.000750746890835575	0.00321095464344225	0.0586505047976971	0.0820846198616961	SHH^LRP2
CALM1	KCNQ5	CALM1	KCNQ5	L5/L6-CC	-0.130382713456595	0.0001061638718264	0.0009541220957774	1.20937442779541	0.940886699507389	L5/L6	0.0851597062392501	3.61716902619345e-06	4.92507794387572e-05	1.9070520401001	0.865420560747664	-0.0226115036086726	5.48905204262967e-05	0.000501686437608079	1.55821323394775	0.903153630127526	CALM1^KCNQ5
ARF1	PLD2	ARF1	PLD2	IN-PV	-0.104264029389773	0.0021885443765816	0.0109325326295007	0.21074116230011	0.218298555377207	Astrocyte	0.0591718906912165	0.0016835463095864	0.009402377634674	0.19795298576355	0.109004739336493	-0.0225460693492783	0.001936045343084	0.0101674551320874	0.20434707403183	0.16365164735685	ARF1^PLD2
LCN2	LRP2	LCN2	LRP2	IN-SV2C	-0.716154318827483	8.14014516804326e-10	3.74299344785772e-08	0.0530949160456657	0.0592417061611374	L5/L6	0.67218593530771	0.0075715997836378	0.0336370437826276	0.077888198196888	0.106542056074766	-0.0219841917598863	0.00378580029882616	0.016818540606281	0.0654915571212769	0.0828918811179519	LCN2^LRP2
SEMA3F	PLXNA1	SEMA3F	NRP2_PLXNA1	IN-SV2C	0.0377689580570861	0.0003560159246012	0.0033858996965823	0.0822343379259109	0.0876777251184834	L4	0.0047367816513828	0.0016557430870765	0.0080882943620933	0.217809796333313	0.318016928657799	0.0212528698542345	0.00100587950583885	0.0057370970293378	0.150022059679031	0.202847326888141	SEMA3F^NRP2_PLXNA1
EFNB3	EPHB1	EFNB3	EPHB1	IN-SST	-0.0167865012414313	6.22108172356189e-08	1.87835934778379e-06	0.0739719420671463	0.0702005730659026	Astrocyte	-0.025236995645357	8.74154826734345e-06	0.000114426642101	1.19887959957123	0.54739336492891	-0.0210117484433942	4.40187954228953e-06	5.81525007243919e-05	0.636425793170929	0.308796968997406	EFNB3^EPHB1
EFNB3	EPHB6	EFNB3	EPHB6	IN-SST	-0.0167865012414313	6.22108172356189e-08	1.87835934778379e-06	0.0739719420671463	0.0702005730659026	L5/L6-CC	0.0582708335523378	3.114637440007e-07	6.73869962940411e-06	0.441138803958893	0.588669950738916	0.0207421661554532	1.8683728061816e-07	4.30852948859395e-06	0.257555365562439	0.329435261902409	EFNB3^EPHB6
NXPH3	NRXN1	NXPH3	NRXN1	L5/L6	0.024934565663006	0.0015897987648055	0.0092408028301702	0.0423304811120033	0.0691588785046729	L4	0.0159844634231832	0.000890816475342	0.004856139812623	3.08781576156616	1.0	0.0204595145430946	0.00124030762007375	0.0070484713213966	1.56507313251495	0.534579439252336	NXPH3^NRXN1
VEGFA	ITGAV	VEGFA	ITGAV	L2/L3	-0.188006824696404	1.89163746109802e-05	0.0001527510100634	0.0384851768612862	0.0614574187884109	IN-SST	0.228568433105661	0.0004705795481913	0.0039471099763547	0.249683663249016	0.210601719197708	0.0202808042046288	0.00024474796140114	0.00204993049320905	0.144084423780441	0.136029568993059	VEGFA^ITGAV
NTN1	UNC5D	NTN1	UNC5D	IN-PV	0.211633064734092	0.0028978439050393	0.0222462615966302	0.0628502666950226	0.0658105939004815	IN-PV	-0.249561409659891	0.0028952067739375	0.013665590482401	1.84445452690124	0.874799357945425	-0.0189641724628998	0.0028965253394884	0.0179559260395156	0.953652381896973	0.470304975922953	NTN1^UNC5D
RTN4	RTN4RL1	RTN4	RTN4RL1	IN-PV	0.0712610216826675	0.0017195513449399	0.0090721464073358	1.31903171539307	0.852327447833066	Microglia	-0.0334765789435798	5.16613943418542e-06	0.0001029917059872	0.125203415751457	0.0645502645502646	0.0188922213695438	0.000862358742187043	0.0045875690566615	0.72211754322052	0.458438856191665	RTN4^RTN4RL1
RTN4	RTN4RL1	RTN4	RTN4RL1	L5/L6	-0.00382350436447582	0.0120055818224701	0.0397020084339291	1.1484534740448	0.846728971962617	Microglia	-0.0334765789435798	5.16613943418542e-06	0.0001029917059872	0.125203415751457	0.0645502645502646	-0.0186500416540278	0.00600537398095214	0.0199025000699582	0.636828422546387	0.455639618256441	RTN4^RTN4RL1
EFNB2	EPHB1	EFNB2	EPHB1	IN-PV	-0.15463144733074	0.0001686271149272	0.001348091123493	0.0679644867777824	0.0770465489566613	OL	0.118459471497705	0.0109303789685278	0.0335112748596362	0.322314202785492	0.264492753623188	-0.0180859879165179	0.0055495030417275	0.0174296829915646	0.195139348506927	0.170769651289925	EFNB2^EPHB1
LAMA5	ITGB8	LAMA5	ITGAV_ITGB8	IN-SST	-0.0780748987668965	0.0010821107521947	0.007720122068225	0.0502072349190712	0.0544412607449857	OPC	0.0421580250447146	3.01866695344506e-05	0.0003315301052157	0.496844112873077	0.269230769230769	-0.017958436861091	0.000556148710864575	0.00402582608672035	0.273525685071945	0.161836014987877	LAMA5^ITGAV_ITGB8
LAMA5	ITGAV	LAMA5	ITGAV_ITGB8	L5/L6-CC	-0.249041427585409	0.0002077801638146	0.0016466461251884	0.0381792560219765	0.0689655172413793	L5/L6-CC	0.213273301865052	0.001866215762435	0.0097451521956224	0.17953023314476	0.266009852216749	-0.0178840628601784	0.0010369979631248	0.0056958991604054	0.108854740858078	0.167487684729064	LAMA5^ITGAV_ITGB8
SEMA4A	PLXND1	SEMA4A	PLXND1	IN-SV2C	0.029351671681962	2.11565489586245e-05	0.0003150078395861	0.112846724689007	0.113744075829384	Astrocyte	-0.0649635946920485	0.0034459004377547	0.0166704112930169	0.0925524309277534	0.0545023696682465	-0.0178059615050433	0.00173352849335666	0.0084927095663015	0.10269957780838	0.0841232227488152	SEMA4A^PLXND1
SEMA3F	PLXNA3	SEMA3F	NRP2_PLXNA3	IN-SV2C	0.0377689580570861	0.0003560159246012	0.0033858996965823	0.0822343379259109	0.0876777251184834	L5/L6	-0.00271785659061313	0.0003173641976676	0.0025447853918579	0.14567731320858	0.190654205607477	0.0175255507332365	0.0003366900611344	0.0029653425442201	0.113955825567245	0.13916596536298	SEMA3F^NRP2_PLXNA3
ARF1	PLD2	ARF1	PLD2	L5/L6-CC	-0.0941129970073011	0.0014439891218578	0.0079867817395605	0.210493892431259	0.327586206896552	Astrocyte	0.0591718906912165	0.0016835463095864	0.009402377634674	0.19795298576355	0.109004739336493	-0.0174705531580423	0.0015637677157221	0.00869457968711725	0.204223439097405	0.218295473116522	ARF1^PLD2
SEMA4A	PLXNA1	SEMA4A	NRP1_PLXNA1	IN-SV2C	0.029351671681962	2.11565489586245e-05	0.0003150078395861	0.112846724689007	0.113744075829384	L4	0.0047367816513828	0.0016557430870765	0.0080882943620933	0.217809796333313	0.318016928657799	0.0170442266666724	0.000838449818017562	0.0042016511008397	0.16532826423645	0.215880502243592	SEMA4A^NRP1_PLXNA1
EDIL3	ITGB5	EDIL3	ITGB5	OL	0.102081300099623	1.06300901742168e-08	2.05462630989904e-07	2.11345529556274	0.894927536231884	IN-PV	-0.0689340086268361	0.0012041709596317	0.0067625975710886	0.050226379185915	0.0593900481540931	0.0165736457363936	0.000602090794860937	0.0033814015168598	1.08184087276459	0.477158792192989	EDIL3^ITGB5
SPTAN1	PTPRA	SPTAN1	PTPRA	OL	-0.0433049763674544	3.76323214521123e-05	0.0002911105977121	0.407738029956818	0.311594202898551	L5/L6-CC	0.0758360421543474	6.43133879727632e-09	2.14779918584041e-07	0.993021011352539	0.852216748768473	0.0162655328934465	1.88193763954548e-05	0.000145662688815342	0.700379490852356	0.581905475833512	SPTAN1^PTPRA
GNAS	VIPR1	GNAS	VIPR1	OPC	-0.156868794535532	9.5105942118863e-09	2.85069588987274e-07	0.502591371536255	0.269230769230769	OL	0.188738514190574	0.0018564709835171	0.0078361827736578	0.0487589240074158	0.0688405797101449	0.0159348598275214	0.000928240247055656	0.00391823392162339	0.275675147771835	0.169035674470457	GNAS^VIPR1
GNAS	ADCY8	GNAS	ADCY8	IN-PV	0.153530694587755	0.0033972848270745	0.0154817440878486	0.876668930053711	0.696629213483146	IN-SV2C	-0.18497918688853	0.0015032984250512	0.01067541481158	0.516202390193939	0.395734597156398	-0.0157242461503876	0.00245029162606285	0.0130785794497143	0.696435689926147	0.546181905319772	GNAS^ADCY8
COL4A2	ITGAV	COL4A2	ITGAV_ITGB8	IN-SV2C	-0.197164378804902	0.0025190892401924	0.0160977882154011	0.310141712427139	0.274881516587678	IN-SST	0.228568433105661	0.0004705795481913	0.0039471099763547	0.249683663249016	0.210601719197708	0.0157020271503797	0.00149483439419185	0.0100224490958779	0.279912680387497	0.242741617892693	COL4A2^ITGAV_ITGB8
S100A10	CFTR	S100A10	CFTR	L5/L6-CC	-0.204380234248198	3.49679563186937e-06	5.02341047716345e-05	0.0469129830598831	0.0689655172413793	L5/L6	0.235398224006112	1.43858084954258e-09	6.27063597704725e-08	0.0671374797821045	0.100934579439252	0.0155089948789571	1.74911710635946e-06	2.51484055657025e-05	0.0570252314209938	0.0849500483403158	S100A10^CFTR
FGF2	NRP1	FGF2	NRP1	Microglia	-0.399297257703437	8.66423920053783e-11	5.49412737304874e-09	0.141583099961281	0.0687830687830688	IN-VIP	0.369296325687657	2.88018414424767e-14	2.64119584130172e-12	0.0639245510101318	0.0545073375262055	-0.0150004660078899	4.33355969234104e-11	2.74838428444502e-09	0.102753825485706	0.0616452031546371	FGF2^NRP1
SORBS1	ITGB5	SORBS1	ITGB5	L5/L6	0.0403628161565386	0.0011613342643011	0.0117374430063472	1.3305389881134	0.871028037383178	IN-PV	-0.0689340086268361	0.0012041709596317	0.0067625975710886	0.050226379185915	0.0593900481540931	-0.0142855962351488	0.0011827526119664	0.0092500202887179	0.690382659435272	0.465209042768635	SORBS1^ITGB5
CALM1	VIPR1	CALM1	VIPR1	IN-PV	-0.216969495728403	0.0003268648016103	0.0023421672568117	0.868898510932922	0.68860353130016	OL	0.188738514190574	0.0018564709835171	0.0078361827736578	0.0487589240074158	0.0688405797101449	-0.0141154907689144	0.0010916678925637	0.00508917501523475	0.458828717470169	0.378722055505153	CALM1^VIPR1
SLITRK1	PTPRD	SLITRK1	PTPRD	OL	0.0193232606879277	0.0018259037160959	0.007725887453242	0.147534772753715	0.155797101449275	L4	-0.0469894382599356	0.0016455072886181	0.0080451717072103	3.89210629463196	0.998790810157195	-0.0138330887860039	0.001735705502357	0.00788552958022615	2.01982045173645	0.577293955803235	SLITRK1^PTPRD
IL1RAPL1	PTPRD	IL1RAPL1	PTPRD	L5/L6	0.0932318492374364	9.33462530964458e-06	0.0001103517894657	2.11415863037109	0.951401869158878	L2/L3	-0.0657351463313708	0.0021621140388067	0.0085268641414323	3.34469127655029	0.996488147497805	0.0137483514530328	0.00108572433205817	0.004318607965449	2.72942495346069	0.973945008328342	IL1RAPL1^PTPRD
SEMA4A	PLXNA3	SEMA4A	NRP1_PLXNA3	IN-SV2C	0.029351671681962	2.11565489586245e-05	0.0003150078395861	0.112846724689007	0.113744075829384	L4	-0.0567908401303301	0.0040853012923368	0.0167878628182847	0.0800636038184166	0.122128174123337	-0.0137195842241841	0.00205322892064771	0.0085514353289354	0.0964551642537117	0.117936124976361	SEMA4A^NRP1_PLXNA3
POSTN	ITGAV	POSTN	ITGAV_ITGB5	L2/L3	0.0665744053248382	0.0011839290705689	0.0051798682744868	0.0404608771204948	0.0526777875329236	OL	-0.0934855986764166	3.32170233222526e-05	0.0002606220372869	1.06349837779999	0.702898550724638	-0.0134555966757892	0.000608573046945576	0.00272024515588685	0.551979601383209	0.377788169128781	POSTN^ITGAV_ITGB5
SEMA4A	PLXNA3	SEMA4A	NRP1_PLXNA3	IN-SV2C	0.029351671681962	2.11565489586245e-05	0.0003150078395861	0.112846724689007	0.113744075829384	L5/L6	-0.00271785659061313	0.0003173641976676	0.0025447853918579	0.14567731320858	0.190654205607477	0.0133169075456744	0.000169260373313112	0.001429896615722	0.129262015223503	0.15219914071843	SEMA4A^NRP1_PLXNA3
VEGFA	ITGAV	VEGFA	ITGAV	L2/L3	-0.188006824696404	1.89163746109802e-05	0.0001527510100634	0.0384851768612862	0.0614574187884109	L5/L6-CC	0.213273301865052	0.001866215762435	0.0097451521956224	0.17953023314476	0.266009852216749	0.012633238584324	0.00094256606852299	0.0049489516028429	0.109007701277733	0.16373363550258	VEGFA^ITGAV
FNDC5	ITGB5	FNDC5	ITGB5	L4	0.424680520108369	6.05978973873154e-09	1.45155466571796e-07	0.0711055174469948	0.1136638452237	Microglia	-0.448949138006407	0.0057948025160355	0.0304070366269503	0.210114300251007	0.0984126984126984	-0.012134308949019	0.00289740428791262	0.0152035908912084	0.140609905123711	0.106038271818199	FNDC5^ITGB5
SHH	SCUBE2	SHH	SCUBE2	IN-PV	-0.27387707821383	1.4006690914051e-05	0.0001675706578485	0.0436998307704925	0.0561797752808989	OL	0.249754344874579	4.04910792125672e-15	2.18609976503199e-13	0.156533494591713	0.13768115942029	-0.0120613666696255	7.00334545905008e-06	8.3785329033555e-05	0.100116662681103	0.0969304673505944	SHH^SCUBE2
SEMA6A	PLXNA2	SEMA6A	PLXNA2	IN-PV	-0.179394373446269	1.19270497974764e-08	7.35752830787406e-07	0.200267285108566	0.199036918138042	L5/L6	0.155306339321095	0.0049031640392312	0.01957471249712	0.921115756034851	0.74018691588785	-0.0120440170625874	0.0024515879831405	0.00978772412497539	0.56069153547287	0.469611917012946	SEMA6A^PLXNA2
EFNB3	EPHB6	EFNB3	EPHB6	L5/L6	0.0758363410605234	0.001472538959074	0.0074803045809418	0.109080441296101	0.134579439252337	L5/L6	-0.0977259093919695	4.3924200740622e-06	5.79375181928148e-05	0.294615030288696	0.351401869158878	-0.0109447841657231	0.000738465689574031	0.00376912104956731	0.201847732067108	0.242990654205608	EFNB3^EPHB6
EFNB3	EPHB3	EFNB3	EPHB3	L5/L6-CC	0.1031689069832	7.06067005910485e-06	9.14008126094587e-05	0.0625457465648651	0.110837438423645	L2/L3	-0.0815437016039265	0.0011705157454085	0.0051302859173298	0.0385256297886372	0.0649692712906058	0.0108126026896369	0.000588788207733802	0.00261084336496963	0.050535686314106	0.0879033548571256	EFNB3^EPHB3
LAMA5	ITGAV	LAMA5	ITGAV_ITGB8	L5/L6-CC	-0.249041427585409	0.0002077801638146	0.0016466461251884	0.0381792560219765	0.0689655172413793	IN-SST	0.228568433105661	0.0004705795481913	0.0039471099763547	0.249683663249016	0.210601719197708	-0.0102364972398737	0.00033917985600295	0.00279687805077155	0.143931463360786	0.139783618219543	LAMA5^ITGAV_ITGB8
IL1RAPL1	PTPRD	IL1RAPL1	PTPRD	IN-PV	-0.0512436993668153	0.0001603778443887	0.0012933001327959	2.94949340820312	0.98876404494382	L5/L6	0.030961784064475	2.58428187100948e-06	3.67498337736509e-05	3.79000306129456	1.0	-0.0101409576511701	8.14810631298547e-05	0.000665024983284775	3.36974811553955	0.99438202247191	IL1RAPL1^PTPRD
SEMA3F	PLXNA3	SEMA3F	NRP2_PLXNA3	IN-SV2C	0.0377689580570861	0.0003560159246012	0.0033858996965823	0.0822343379259109	0.0876777251184834	L4	-0.0567908401303301	0.0040853012923368	0.0167878628182847	0.0800636038184166	0.122128174123337	-0.00951094103662201	0.002220658608469	0.0100868812574335	0.0811489671468735	0.10490294962091	SEMA3F^NRP2_PLXNA3
C3	GRM7	C3	GRM7	OL	-0.205698237698673	0.0002815143976605	0.0015992283373352	0.173329785466194	0.105072463768116	Astrocyte	0.223902140899819	5.68730647544587e-11	2.62673601568892e-09	0.355516821146011	0.194312796208531	0.00910195160057287	0.000140757227266782	0.000799615482035608	0.264423310756683	0.149692629988323	C3^GRM7
EFNB3	EPHB6	EFNB3	EPHB6	L2/L3	0.0808879315274228	1.00894893515397e-06	1.18398239965671e-05	0.0898984968662262	0.148375768217735	L5/L6	-0.0977259093919695	4.3924200740622e-06	5.79375181928148e-05	0.294615030288696	0.351401869158878	-0.00841898893227336	2.70068450460809e-06	3.48886710946909e-05	0.192256763577461	0.249888818688307	EFNB3^EPHB6
FGF2	SDC3	FGF2	SDC3	Microglia	-0.399297257703437	8.66423920053783e-11	5.49412737304874e-09	0.141583099961281	0.0687830687830688	IN-SV2C	0.415980713428033	1.63902783232389e-06	3.49911782186457e-05	0.0685414373874664	0.0758293838862559	0.00834172786229812	8.19557237357946e-07	1.74983361730094e-05	0.105062268674374	0.0723062263346624	FGF2^SDC3
CALM1	PTH2R	CALM1	PTH2R	L2/L3	-0.137290575607057	0.0010116146830094	0.0045409961969757	1.18265569210052	0.881474978050922	OL	0.120943839233642	5.64695931456655e-07	7.37883476663874e-06	0.0908158048987389	0.0978260869565217	-0.00817336818670772	0.000506089689470428	0.00227418751587117	0.636735737323761	0.489650532503722	CALM1^PTH2R
DBP	ACKR1	DBP	ACKR1	L5/L6	-0.0602687124053539	3.67329499620743e-05	0.0004521634304809	0.0540783889591694	0.0785046728971963	L2/L3	0.0439997405782135	1.48285431886788e-05	0.0001245210021986	0.0874802619218826	0.136084284460053	-0.00813448591357016	2.57807465753765e-05	0.00028834221633975	0.0707793235778809	0.107294478678625	DBP^ACKR1
COL4A2	ITGAV	COL4A2	ITGAV_ITGB8	IN-SV2C	-0.197164378804902	0.0025190892401924	0.0160977882154011	0.310141712427139	0.274881516587678	L5/L6-CC	0.213273301865052	0.001866215762435	0.0097451521956224	0.17953023314476	0.266009852216749	0.00805446153007497	0.0021926525013137	0.0129214702055118	0.24483597278595	0.270445684402213	COL4A2^ITGAV_ITGB8
NTRK3	PTPRD	NTRK3	PTPRD	L5/L6	0.0497054965335249	0.002209860932507	0.0103876328115721	1.41086423397064	0.768224299065421	L2/L3	-0.0657351463313708	0.0021621140388067	0.0085268641414323	3.34469127655029	0.996488147497805	-0.008014824898923	0.00218598748565685	0.0094572484765022	2.37777781486511	0.882356223281613	NTRK3^PTPRD
PSAP	AR	PSAP	AR	IN-PV	-0.00576629352417324	8.56863648286322e-10	3.45217832687055e-08	0.412801206111908	0.407704654895666	L4	-0.0100685544942567	9.20626955001554e-05	0.0007160710406976	0.0364042744040489	0.0556227327690447	-0.00791742400921497	4.60317761819018e-05	0.000358052781240434	0.224602743983269	0.231663693832355	PSAP^AR
CALM1	GRM7	CALM1	GRM7	L5/L6	-0.239015447846225	9.88550959677327e-05	0.0008006702321468	1.06796205043793	0.813084112149533	Astrocyte	0.223902140899819	5.68730647544587e-11	2.62673601568892e-09	0.355516821146011	0.194312796208531	-0.00755665347320333	4.94275764203987e-05	0.000400336429441408	0.711739420890808	0.503698454179032	CALM1^GRM7
WNT10B	FZD3	WNT10B	FZD3_LRP6	L2/L3	-0.0863804980345559	0.0172269924750427	0.0467828754979656	0.1172199472785	0.187006145741879	IN-SV2C	0.101115364841891	0.0029514108007751	0.0182046959377705	0.454655468463898	0.409952606635071	0.00736743340366736	0.0100892016379089	0.032493785717868	0.285937696695328	0.298479376188475	WNT10B^FZD3_LRP6
WNT10B	FZD3	WNT10B	FZD3_LRP5	L2/L3	-0.0863804980345559	0.0172269924750427	0.0467828754979656	0.1172199472785	0.187006145741879	IN-SV2C	0.101115364841891	0.0029514108007751	0.0182046959377705	0.454655468463898	0.409952606635071	0.00736743340366736	0.0100892016379089	0.032493785717868	0.285937696695328	0.298479376188475	WNT10B^FZD3_LRP5
FAM3C	GLRA2	FAM3C	GLRA2	L5/L6	-0.0249666586174454	0.0006576291958581	0.0048968239498144	0.274544298648834	0.338317757009346	IN-SV2C	0.0382800967119249	0.0022628341678567	0.0147782267440618	0.177852779626846	0.156398104265403	0.00665671904723975	0.0014602316818574	0.0098375253469381	0.22619853913784	0.247357930637374	FAM3C^GLRA2
CALM1	PDE1C	CALM1	PDE1C	L5/L6-CC	-0.130382713456595	0.0001061638718264	0.0009541220957774	1.20937442779541	0.940886699507389	L4	0.142561276492071	1.14311194225869e-09	3.20520173061297e-08	0.606579959392548	0.505441354292624	0.00608928151773763	5.30825074691711e-05	0.000477077073897353	0.907977223396301	0.723164026900007	CALM1^PDE1C
NGF	SORCS3	NGF	SORCS3	IN-PV	-0.0930042815406731	6.66361773141158e-07	1.23382843844284e-05	0.0510833002626896	0.0561797752808989	OPC	0.105066839913779	1.2323693155667e-05	0.0001534116111397	1.3955055475235	0.625	0.00603127918655294	6.49502746440408e-06	8.28749477620642e-05	0.72329443693161	0.34058988764045	NGF^SORCS3
LAMA5	ITGB8	LAMA5	ITGAV_ITGB8	IN-PV	-0.0302896945280004	9.96391330763673e-05	0.0008732774578223	0.0794367045164108	0.0930979133226324	OPC	0.0421580250447146	3.01866695344506e-05	0.0003315301052157	0.496844112873077	0.269230769230769	0.0059341652583571	6.4912901305409e-05	0.000602403781519	0.288140416145325	0.181164341276701	LAMA5^ITGAV_ITGB8
FGF13	FGFR1	FGF13	FGFR1	IN-SST	-0.119498970306316	0.0002177213757392	0.0021096307133468	0.361627340316773	0.292263610315186	L5/L6-CC	0.108123626057316	0.0002789194072197	0.0021062894678825	0.0353401526808739	0.0738916256157636	-0.00568767212449955	0.00024832039147945	0.00210796009061465	0.198483750224113	0.183077617965475	FGF13^FGFR1
CALM1	GRM7	CALM1	GRM7	L2/L3	-0.137290575607057	0.0010116146830094	0.0045409961969757	1.18265569210052	0.881474978050922	IN-PV	0.126836002230133	0.001087577890707	0.0106686537650938	1.05211806297302	0.677367576243981	-0.00522728668846192	0.0010495962868582	0.00760482498103475	1.11738681793213	0.779421277147451	CALM1^GRM7
NLGN4X	NRXN1	NLGN4X	NRXN1	OL	-0.0263197565589534	2.43932196100957e-06	2.70239623824676e-05	0.579664468765259	0.452898550724638	L4	0.0159844634231832	0.000890816475342	0.004856139812623	3.08781576156616	1.0	-0.0051676465678851	0.000446627898651505	0.00244158188750273	1.83374011516571	0.726449275362319	NLGN4X^NRXN1
CALM1	PTH2R	CALM1	PTH2R	L5/L6-CC	-0.130382713456595	0.0001061638718264	0.0009541220957774	1.20937442779541	0.940886699507389	OL	0.120943839233642	5.64695931456655e-07	7.37883476663874e-06	0.0908158048987389	0.0978260869565217	-0.00471943711147682	5.33642838789283e-05	0.000480750465272019	0.650095105171204	0.519356393231955	CALM1^PTH2R
SLITRK5	PTPRD	SLITRK5	PTPRD	OPC	0.188984483972152	0.0007113991021652	0.0046783670137919	0.223384901881218	0.125	L5/L6-CC	-0.198164056068791	1.12502637037313e-06	2.00988753685809e-05	3.37583065032959	1.0	-0.00458978604831975	0.000356262064267787	0.00234923294458024	1.79960775375366	0.5625	SLITRK5^PTPRD
VEGFA	FLT1	VEGFA	FLT1_KDR	IN-PV	-0.0218797193626412	0.0001011616994744	0.0008839615968652	0.0840406492352486	0.0963081861958267	IN-PV	0.0306156795932498	9.66695070491254e-07	1.6930451638346e-05	0.149576798081398	0.160513643659711	0.00436798011530432	5.10641972724456e-05	0.000450446024251773	0.116808727383614	0.128410914927769	VEGFA^FLT1_KDR
EDIL3	ITGAV	EDIL3	ITGAV	OL	0.102081300099623	1.06300901742168e-08	2.05462630989904e-07	2.11345529556274	0.894927536231884	OL	-0.0934855986764166	3.32170233222526e-05	0.0002606220372869	1.06349837779999	0.702898550724638	0.00429785071160332	1.66138267062134e-05	0.000130413749958945	1.58847689628601	0.798913043478261	EDIL3^ITGAV
EFNA1	EPHB6	EFNA1	EPHB6	OL	0.10496012930329	5.51214512855705e-05	0.0004025542129188	0.0798583254218101	0.0688405797101449	L5/L6	-0.0977259093919695	4.3924200740622e-06	5.79375181928148e-05	0.294615030288696	0.351401869158878	0.00361710995566039	2.97569356798164e-05	0.000230245865555807	0.187236681580543	0.210121224434512	EFNA1^EPHB6
ARF1	PLD2	ARF1	PLD2	L2/L3	-0.0663866688926791	0.0039799845228676	0.0140923699824447	0.21391524374485	0.301141352063213	Astrocyte	0.0591718906912165	0.0016835463095864	0.009402377634674	0.19795298576355	0.109004739336493	-0.00360738910073127	0.002831765416227	0.0117473738085593	0.205934107303619	0.205073045699853	ARF1^PLD2
CALM1	GRM7	CALM1	GRM7	IN-PV	-0.216969495728403	0.0003268648016103	0.0023421672568117	0.868898510932922	0.68860353130016	Astrocyte	0.223902140899819	5.68730647544587e-11	2.62673601568892e-09	0.355516821146011	0.194312796208531	0.00346632258570778	0.000163432429241682	0.00117108494177386	0.612207651138306	0.441458163754346	CALM1^GRM7
FARP2	PLXNA3	FARP2	PLXNA3	Microglia	0.0500060156394348	1.40245548036077e-09	6.88163199544882e-08	0.319045722484589	0.155555555555556	L4	-0.0567908401303301	0.0040853012923368	0.0167878628182847	0.0800636038184166	0.122128174123337	-0.00339241224544767	0.00204265134739614	0.00839396581730233	0.199554666876793	0.138841864839446	FARP2^PLXNA3
FGF13	EGFR	FGF13	EGFR	IN-PV	0.0408895690574317	1.33389403661511e-07	3.01471882820793e-06	1.07282733917236	0.659711075441412	Microglia	-0.0470993425101551	0.0001240097848943	0.001430755299897	0.15450245141983	0.0677248677248677	-0.00310488672636169	6.20715871489808e-05	0.000716885009362604	0.613664865493774	0.36371797158314	FGF13^EGFR
EFNB3	EPHB3	EFNB3	EPHB3	L5/L6	0.0758363410605234	0.001472538959074	0.0074803045809418	0.109080441296101	0.134579439252337	L2/L3	-0.0815437016039265	0.0011705157454085	0.0051302859173298	0.0385256297886372	0.0649692712906058	-0.00285368027170157	0.00132152735224125	0.0063052952491358	0.073803037405014	0.0997743552714711	EFNB3^EPHB3
EFNB3	EPHB1	EFNB3	EPHB1	IN-SV2C	0.0309379707064469	1.19563926034108e-10	6.49737227999255e-09	0.0907910615205765	0.0947867298578199	Astrocyte	-0.025236995645357	8.74154826734345e-06	0.000114426642101	1.19887959957123	0.54739336492891	0.00285048753054493	4.37083391563474e-06	5.721656973664e-05	0.644835352897644	0.321090047393365	EFNB3^EPHB1
EFNB3	EPHB6	EFNB3	EPHB6	L5/L6-CC	0.1031689069832	7.06067005910485e-06	9.14008126094587e-05	0.0625457465648651	0.110837438423645	L5/L6	-0.0977259093919695	4.3924200740622e-06	5.79375181928148e-05	0.294615030288696	0.351401869158878	0.00272149879561537	5.72654506658353e-06	7.46691654011367e-05	0.178580388426781	0.231119653791262	EFNB3^EPHB6
CALM1	PDE1C	CALM1	PDE1C	L2/L3	-0.137290575607057	0.0010116146830094	0.0045409961969757	1.18265569210052	0.881474978050922	L4	0.142561276492071	1.14311194225869e-09	3.20520173061297e-08	0.606579959392548	0.505441354292624	0.00263535044250673	0.000505807913060671	0.0022705141244965	0.894617795944214	0.693458166171773	CALM1^PDE1C
CNTN6	PTPRG	CNTN6	PTPRG	L5/L6	0.30286003072326	1.92138997818584e-12	1.55939841777294e-10	0.367703914642334	0.338317757009346	IN-SST	-0.299271494609412	1.68675352471705e-05	0.0002489034837564	1.89468252658844	0.886819484240688	0.0017942680569239	8.43376858428022e-06	0.000124451819848121	1.13119316101074	0.612568620625017	CNTN6^PTPRG
CALM1	GRM7	CALM1	GRM7	L5/L6-CC	-0.130382713456595	0.0001061638718264	0.0009541220957774	1.20937442779541	0.940886699507389	IN-PV	0.126836002230133	0.001087577890707	0.0106686537650938	1.05211806297302	0.677367576243981	-0.00177335561323103	0.0005968708812667	0.0058113879304356	1.13074624538422	0.809127137875685	CALM1^GRM7
NRXN1	NLGN1	NRXN1	NLGN1	L4	0.0159844634231832	0.000890816475342	0.004856139812623	3.08781576156616	1.0	L5/L6	-0.0194226933757593	0.0013609562729999	0.0070093399617732	2.61598420143127	0.983177570093458	-0.00171911497628804	0.00112588637417095	0.0059327398871981	2.85190010070801	0.991588785046729	NRXN1^NLGN1
NLGN1	NRXN1	NLGN1	NRXN1	L5/L6	-0.0194226933757593	0.0013609562729999	0.0070093399617732	2.61598420143127	0.983177570093458	L4	0.0159844634231832	0.000890816475342	0.004856139812623	3.08781576156616	1.0	-0.00171911497628804	0.00112588637417095	0.0059327398871981	2.85190010070801	0.991588785046729	NLGN1^NRXN1
NTRK3	PTPRD	NTRK3	PTPRD	L5/L6	0.0497054965335249	0.002209860932507	0.0103876328115721	1.41086423397064	0.768224299065421	L4	-0.0469894382599356	0.0016455072886181	0.0080451717072103	3.89210629463196	0.998790810157195	0.00135802913679464	0.00192768411056255	0.0092164022593912	2.65148520469665	0.883507554611308	NTRK3^PTPRD
ADAMTS3	CCBE1	ADAMTS3	CCBE1	L5/L6-CC	-0.0483416985767083	0.0071481226458643	0.0285498559415952	0.92608255147934	0.830049261083744	IN-PV	0.0457488509266046	0.0032639819486857	0.0243038961226807	0.0640855878591537	0.0626003210272873	-0.00129642382505182	0.005206052297275	0.026426876032138	0.495084077119827	0.446324791055516	ADAMTS3^CCBE1
POSTN	ITGB5	POSTN	ITGAV_ITGB5	L2/L3	0.0665744053248382	0.0011839290705689	0.0051798682744868	0.0404608771204948	0.0526777875329236	IN-PV	-0.0689340086268361	0.0012041709596317	0.0067625975710886	0.050226379185915	0.0593900481540931	-0.00117980165099896	0.0011940500151003	0.0059712329227877	0.0453436300158501	0.0560339178435084	POSTN^ITGAV_ITGB5
IL1RAPL1	PTPRF	IL1RAPL1	PTPRF	IN-PV	-0.0512436993668153	0.0001603778443887	0.0012933001327959	2.94949340820312	0.98876404494382	L5/L6-CC	0.049907579478443	0.0084160719582591	0.0325297231126664	0.142821714282036	0.24384236453202	-0.000668059944186145	0.0042882249013239	0.0169115116227311	1.54615759849548	0.61630320473792	IL1RAPL1^PTPRF
EFNB3	EPHB3	EFNB3	EPHB3	L2/L3	0.0808879315274228	1.00894893515397e-06	1.18398239965671e-05	0.0898984968662262	0.148375768217735	L2/L3	-0.0815437016039265	0.0011705157454085	0.0051302859173298	0.0385256297886372	0.0649692712906058	-0.000327885038251874	0.000585762347171827	0.00257106287066318	0.0642120614647865	0.10667251975417	EFNB3^EPHB3
