# Supplementary material for: Charting the human-specific properties of gene expression networks in the infant prefrontal cortex
Source: Sci Adv. 2026 Jun 3;12(23):eaea3316. doi: 10.1126/sciadv.aea3316 (PMC13232592; doi:10.1126/sciadv.aea3316)
Supplement: Supplementary file 2 — Data S1 [file sciadv.aea3316_data_s1.zip › csv_resubmission/4_LIANA___hsa_infant.csv]

ligand	receptor	ligand_complex	receptor_complex	source	ligand_avglog2FC	ligand_pvalue_x	ligand_padj_x	ligand_expr	ligand_props	target	receptor_avglog2FC	receptor_pvalue_x	receptor_padj_x	receptor_expr	receptor_props	interaction_avglog2FC	interaction_pvalue_x	interaction_padj_x	interaction_expr	interaction_props	interaction
HAS2	CD44	HAS2	CD44	COP	3.91958423569938	4.14487558898205e-10	1.52416149986562e-08	0.301313906908035	0.231428571428571	Astrocyte	2.45266535059644	2.93521746449447e-38	2.33110875377875e-36	0.295788288116455	0.158438576349024	3.18612479314791	2.07243779449103e-10	7.6208074993281e-09	0.298551082611084	0.194933573888798	HAS2^CD44
VCAN	CD44	VCAN	CD44	Astrocyte	3.71402250383707	1.30527557365615e-110	5.06535918640428e-108	1.33432054519653	0.654420206659013	Astrocyte	2.45266535059644	2.93521746449447e-38	2.33110875377875e-36	0.295788288116455	0.158438576349024	3.08334392721676	1.46760873224724e-38	1.16555437688937e-36	0.815054416656494	0.406429391504018	VCAN^CD44
HAS2	CD44	HAS2	CD44	L5/L6-CC	1.80335539197369	0.0006816440933553	0.0049116538721718	0.071233905851841	0.105095541401274	Astrocyte	2.45266535059644	2.93521746449447e-38	2.33110875377875e-36	0.295788288116455	0.158438576349024	2.12801037128507	0.00034082204667765	0.0024558269360859	0.183511093258858	0.131767058875149	HAS2^CD44
FGF13	FGFR1	FGF13	FGFR1	COP	-2.11209014082564	1.63915808508495e-07	4.25325591639266e-06	0.120482981204987	0.1	Astrocyte	-1.99340963640671	4.24673954635079e-30	2.40109528986555e-28	0.306206613779068	0.22158438576349	-2.05274988861617	8.19579042542475e-08	2.12662795819633e-06	0.213344797492027	0.160792192881745	FGF13^FGFR1
NCAN	SDC3	NCAN	SDC3	Astrocyte	1.76662302048103	5.77371146667466e-106	2.05387756861396e-103	1.57579827308655	0.771526980482204	Astrocyte	2.11871113369817	2.2704323575369e-13	5.06104862988807e-12	0.271999895572662	0.197474167623421	1.9426670770896	1.13521617876845e-13	2.53052431494403e-12	0.923899054527283	0.484500574052813	NCAN^SDC3
GPC3	UNC5D	GPC3	UNC5D	COP	2.6640338880905	8.95057425959268e-06	0.0001717733762675	0.362370014190674	0.222857142857143	OPC	1.15976978787783	4.32111543541863e-14	1.26897001165426e-12	0.839290142059326	0.447721179624665	1.91190183798416	4.47528715140192e-06	8.5886688768235e-05	0.600830078125	0.335289161240904	GPC3^UNC5D
GPC3	UNC5C	GPC3	UNC5C	COP	2.6640338880905	8.95057425959268e-06	0.0001717733762675	0.362370014190674	0.222857142857143	L4	1.11487543066996	6.7194447322062e-121	6.15641125902009e-118	2.06372737884521	0.940298507462687	1.88945465938023	4.47528712979634e-06	8.588668813375e-05	1.21304869651794	0.581577825159915	GPC3^UNC5C
GPC3	UNC5C	GPC3	UNC5C	COP	2.6640338880905	8.95057425959268e-06	0.0001717733762675	0.362370014190674	0.222857142857143	OPC	1.03771752039361	2.19449351220143e-12	5.55756285220325e-11	0.89874792098999	0.481807736499425	1.85087570424205	4.4752882270431e-06	8.58867159215643e-05	0.630558967590332	0.352332439678284	GPC3^UNC5C
THBS1	SCARB1	THBS1	SCARB1	L4	2.01102332272508	7.05534243282702e-07	6.03657294768223e-06	0.114299893379211	0.154681139755767	COP	1.58115930318382	2.10559893568655e-21	2.25607665272828e-19	0.946093559265137	0.6	1.79609131295445	3.52767121641352e-07	3.01828647384123e-06	0.530196726322174	0.377340569877883	THBS1^SCARB1
THBS1	SCARB1	THBS1	SCARB1	L4	2.01102332272508	7.05534243282702e-07	6.03657294768223e-06	0.114299893379211	0.154681139755767	Astrocyte	1.57688141994609	7.60826506002611e-06	6.76620447395551e-05	0.183163449168205	0.135476463834673	1.79395237133559	4.15689965165441e-06	3.68493088436187e-05	0.148731678724289	0.14507880179522	THBS1^SCARB1
GPC3	UNC5C	GPC3	UNC5C	COP	2.6640338880905	8.95057425959268e-06	0.0001717733762675	0.362370014190674	0.222857142857143	L5/L6-CC	0.909232158087467	2.97105076031185e-36	5.0537873539042e-34	2.39654302597046	0.964968152866242	1.78663302308898	4.47528712979634e-06	8.588668813375e-05	1.37945652008057	0.593912647861693	GPC3^UNC5C
CCN3	NOTCH1	CCN3	NOTCH1	L4	2.47373569863322	2.58164717032209e-34	1.67456754065523e-32	0.282050043344498	0.327001356852103	Astrocyte	1.08365426799579	2.65899361757573e-05	0.0002134570569821	0.498690903186798	0.321469575200919	1.7786949833145	1.32949680878786e-05	0.00010672852849105	0.390370488166809	0.324235466026511	CCN3^NOTCH1
FGF13	FGFR2	FGF13	FGFR2	COP	-2.11209014082564	1.63915808508495e-07	4.25325591639266e-06	0.120482981204987	0.1	L2/L3	-1.3824206306388	1.17414658094441e-20	2.74930360758516e-19	0.0400941893458366	0.0635245901639344	-1.74725538573222	8.19579042542534e-08	2.12662795819647e-06	0.0802885890007019	0.0817622950819672	FGF13^FGFR2
RGMA	BMPR1B	RGMA	BMPR1B	Astrocyte	1.5542644484448	1.64536989722395e-46	1.65262888206464e-44	1.27803039550781	0.670493685419059	L2/L3	1.83901334874297	1.55801120376107e-60	1.92449395152217e-58	0.227801397442818	0.237704918032787	1.69663889859389	8.22684948611982e-47	8.2631444103233e-45	0.752915918827057	0.454099301725923	RGMA^BMPR1B
WNT5A	EPHA7	WNT5A	EPHA7	IN-VIP	1.84060202345303	0.0084962914757395	0.0489109266701309	0.0949240550398827	0.103703703703704	L5/L6	1.54360509318763	1.36183739649449e-25	2.7954390333211e-23	1.27318584918976	0.853571428571429	1.69210355832033	0.00424814573786975	0.0244554633350655	0.684054970741272	0.478637566137566	WNT5A^EPHA7
LRPAP1	LRP1	LRPAP1	LRP1	COP	-2.47844690479867	3.4560196965272e-09	1.14241672362066e-07	0.0992694944143295	0.102857142857143	COP	-0.905364436490051	0.0008924886291626	0.0094245889310647	0.377074122428894	0.28	-1.69190567064436	0.000446246042591148	0.00471235158636853	0.238171815872192	0.191428571428571	LRPAP1^LRP1
RGMA	BMPR1B	RGMA	BMPR1B	Astrocyte	1.5542644484448	1.64536989722395e-46	1.65262888206464e-44	1.27803039550781	0.670493685419059	L2/3_IS	1.82736209738534	3.73497946677104e-44	2.71402282952917e-41	1.30223560333252	0.680628272251309	1.69081327291507	1.87571658287164e-44	1.35783772920562e-41	1.29013299942017	0.675560978835184	RGMA^BMPR1B
SLIT1	ROBO2	SLIT1	ROBO2	COP	2.40091094660376	1.85002439563827e-07	4.76065283921077e-06	0.437658488750458	0.3	L5/L6-CC	0.976994420310296	9.709275482466e-120	3.27008398249455e-116	4.47288942337036	1.0	1.68895268345703	9.25012197819133e-08	2.38032641960539e-06	2.45527386665344	0.65	SLIT1^ROBO2
THBS1	CD36	THBS1	CD36	L4	2.01102332272508	7.05534243282702e-07	6.03657294768223e-06	0.114299893379211	0.154681139755767	IN-SV2C	1.30568648010306	0.0010229935197102	0.0093893536018122	0.211675256490707	0.167763157894737	1.65835490141407	0.000511849526976741	0.00469769508737994	0.162987574934959	0.161222148825252	THBS1^CD36
PDGFC	PDGFRA	PDGFC	PDGFRA	COP	1.90421774986625	6.3759908715624e-14	3.34376331403583e-12	1.10086727142334	0.605714285714286	IN-SST	1.41067507582928	0.0039854431367217	0.0230307405142808	0.0587727800011635	0.0693430656934307	1.65744641284776	0.00199272156839273	0.0115153702588123	0.579820036888123	0.337528675703858	PDGFC^PDGFRA
KITLG	KIT	KITLG	KIT	IN-SV2C	2.23125997530703	7.39829863975122e-10	3.3650987164741e-08	0.728980958461761	0.559210526315789	IN-SV2C	1.06560025458949	1.00463075080882e-10	5.25351494531237e-09	1.09030675888062	0.611842105263158	1.64843011494826	4.20146469528002e-10	1.94522510550267e-08	0.909643888473511	0.585526315789474	KITLG^KIT
PTH	PTH2R	PTH	PTH2R	L5/L6	-1.51104782972962	0.0045790100425358	0.0277367156721115	0.0339067168533802	0.0642857142857143	L4	-1.78469199142634	1.72245154424745e-09	2.12780825878973e-08	0.0525047108530998	0.062415196743555	-1.64786991057798	0.00228950588249367	0.013868368475097	0.0432057157158852	0.0633504555146346	PTH^PTH2R
RGMA	BMPR1B	RGMA	BMPR1B	IN-SV2C	1.41633709340383	3.31005070733912e-05	0.0005103383344085	0.0822731703519821	0.0855263157894737	L2/L3	1.83901334874297	1.55801120376107e-60	1.92449395152217e-58	0.227801397442818	0.237704918032787	1.6276752210734	1.65502535366956e-05	0.00025516916720425	0.1550372838974	0.16161561691113	RGMA^BMPR1B
PENK	GRM7	PENK	GRM7	IN-SST	2.04579291185929	2.5456001187733e-19	2.45065611434338e-17	0.260926157236099	0.186131386861314	L5/L6-CC	1.19865287101768	1.47508984498889e-115	3.54864471280184e-112	3.14105248451233	0.996815286624204	1.62222289143849	1.27280005938665e-19	1.22532805717169e-17	1.7009893655777	0.591473336742759	PENK^GRM7
RGMA	BMPR1B	RGMA	BMPR1B	IN-SV2C	1.41633709340383	3.31005070733912e-05	0.0005103383344085	0.0822731703519821	0.0855263157894737	L2/3_IS	1.82736209738534	3.73497946677104e-44	2.71402282952917e-41	1.30223560333252	0.680628272251309	1.62184959539459	1.65502535366956e-05	0.00025516916720425	0.692254364490509	0.383077294020391	RGMA^BMPR1B
APOE	ABCA1	APOE	ABCA1	Astrocyte	-0.669484354484997	3.46634166155616e-10	5.65848794178503e-09	0.789688110351562	0.469575200918484	COP	-2.55706549481001	3.26532282328706e-21	3.43938113310465e-19	0.118789061903954	0.0914285714285714	-1.6132749246475	1.7331708307944e-10	2.82924397106448e-09	0.454238593578339	0.280501886173528	APOE^ABCA1
FGF13	FGFR2	FGF13	FGFR2	COP	-2.11209014082564	1.63915808508495e-07	4.25325591639266e-06	0.120482981204987	0.1	Astrocyte	-1.11197730564036	4.03648626991831e-27	1.98625369045692e-25	0.789877653121948	0.467278989667049	-1.612033723233	8.19579042542475e-08	2.12662795819633e-06	0.455180317163467	0.283639494833525	FGF13^FGFR2
PDGFA	PDGFRA	PDGFA	PDGFRA	COP	1.80534494407224	3.74557789382888e-06	7.64430010548425e-05	0.39658859372139	0.288571428571429	IN-SST	1.41067507582928	0.0039854431367217	0.0230307405142808	0.0587727800011635	0.0693430656934307	1.60801000995076	0.00199459435730776	0.0115535917576678	0.227680683135986	0.17895724713243	PDGFA^PDGFRA
APP	TSPAN12	APP	TSPAN12	OPC	0.740809039155786	7.18312167757085e-14	2.06732871309389e-12	1.24583470821381	0.646878590578323	Astrocyte	2.46973524986496	5.0296763915559e-13	1.08027326271468e-11	0.181533873081207	0.12284730195178	1.60527214451037	2.87399427965649e-13	6.43503067012035e-12	0.713684320449829	0.384862946265051	APP^TSPAN12
NCAN	SDC3	NCAN	SDC3	IN-SST	1.07663786804521	1.09910674162631e-09	3.45239701382092e-08	0.365601688623428	0.405109489051095	Astrocyte	2.11871113369817	2.2704323575369e-13	5.06104862988807e-12	0.271999895572662	0.197474167623421	1.59767450087169	5.49666892431032e-10	1.72645155934195e-08	0.318800806999206	0.301291828337258	NCAN^SDC3
BMP2	BMPR1B	BMP2	ACVR2A_BMPR1B	IN-SV2C	1.31996982617298	0.0001640612160253	0.0020300566444127	0.0758623629808426	0.0986842105263158	L2/L3	1.83901334874297	1.55801120376107e-60	1.92449395152217e-58	0.227801397442818	0.237704918032787	1.57949158745798	8.203060801265e-05	0.00101502832220635	0.15183188021183	0.168194564279551	BMP2^ACVR2A_BMPR1B
PTH	PTH2R	PTH	PTH2R	L2/L3	-1.36349891624902	0.003829725225715	0.0127717531530102	0.0302171818912029	0.0512295081967213	L4	-1.78469199142634	1.72245154424745e-09	2.12780825878973e-08	0.0525047108530998	0.062415196743555	-1.57409545383768	0.00191486347408327	0.00638588721554639	0.0413609445095062	0.0568223524701381	PTH^PTH2R
BMP2	BMPR1B	BMP2	ACVR2A_BMPR1B	IN-SV2C	1.31996982617298	0.0001640612160253	0.0020300566444127	0.0758623629808426	0.0986842105263158	L2/3_IS	1.82736209738534	3.73497946677104e-44	2.71402282952917e-41	1.30223560333252	0.680628272251309	1.57366596177916	8.203060801265e-05	0.00101502832220635	0.689049005508423	0.389656241388812	BMP2^ACVR2A_BMPR1B
PENK	GRM7	PENK	GRM7	IN-SST	2.04579291185929	2.5456001187733e-19	2.45065611434338e-17	0.260926157236099	0.186131386861314	L2/L3	1.09061900261415	1.24437308397137e-109	3.90857585675408e-107	3.3305606842041	1.0	1.56820595723672	1.27280005938665e-19	1.22532805717169e-17	1.79574346542358	0.593065693430657	PENK^GRM7
APP	TSPAN12	APP	TSPAN12	COP	0.663206300350825	0.0053953654104929	0.0411614290284572	1.04238140583038	0.648571428571429	Astrocyte	2.46973524986496	5.0296763915559e-13	1.08027326271468e-11	0.181533873081207	0.12284730195178	1.56647077510789	0.00269768270549793	0.02058071451963	0.611957669258118	0.385709365261604	APP^TSPAN12
SLIT1	ROBO1	SLIT1	ROBO1	COP	2.40091094660376	1.85002439563827e-07	4.76065283921077e-06	0.437658488750458	0.3	L2/L3	0.728698458746736	3.03651571278158e-15	5.04258844236622e-14	2.28292894363403	0.950819672131147	1.56480470267525	9.25012213001712e-08	2.38032644481833e-06	1.36029374599457	0.625409836065574	SLIT1^ROBO1
WNT5A	EPHA7	WNT5A	EPHA7	IN-VIP	1.84060202345303	0.0084962914757395	0.0489109266701309	0.0949240550398827	0.103703703703704	L5/L6-CC	1.19395509658621	1.19321656420373e-28	1.37628540693088e-26	1.23560976982117	0.85031847133758	1.51727856001962	0.00424814573786975	0.0244554633350655	0.665266931056976	0.477011087520642	WNT5A^EPHA7
COL11A1	DDR1	COL11A1	DDR1	Astrocyte	1.58778953132719	1.04534705298725e-12	2.18739937861474e-11	0.866634249687195	0.517795637198622	Astrocyte	1.43398846723516	5.33943371685661e-10	8.55261076128767e-09	0.415915936231613	0.273249138920781	1.51088899928117	2.67494359369324e-10	4.28724237753691e-09	0.641275107860565	0.395522388059702	COL11A1^DDR1
FGF13	FGFR2	FGF13	FGFR2	COP	-2.11209014082564	1.63915808508495e-07	4.25325591639266e-06	0.120482981204987	0.1	L4	-0.898901918934155	0.0006235140195507	0.0029202235944413	0.0461084507405758	0.0569877883310719	-1.5054960298799	0.000311838967679604	0.00146223842517885	0.0832957178354263	0.078493894165536	FGF13^FGFR2
PTH	PTH2R	PTH	PTH2R	IN-SV2C	-1.21633249573805	0.0022129129457019	0.0173939830389787	0.0459536500275135	0.0592105263157895	L4	-1.78469199142634	1.72245154424745e-09	2.12780825878973e-08	0.0525047108530998	0.062415196743555	-1.5005122435822	0.00110645733407672	0.00869700215853064	0.0492291823029518	0.0608128615296722	PTH^PTH2R
LGI1	ADAM23	LGI1	ADAM23	IN-PV	0.965776670437002	1.00084893543899e-05	0.0001524066709393	0.453602999448776	0.468531468531468	COP	1.99282348011742	7.91919126165659e-21	8.00224619440079e-19	1.22234845161438	0.691428571428571	1.47930007527721	5.00424467719498e-06	7.62033354696504e-05	0.837975740432739	0.57998001998002	LGI1^ADAM23
NCAN	SDC3	NCAN	SDC3	IN-VIP	0.80842819387289	6.35036462550064e-07	1.4466734616461e-05	0.419087618589401	0.395061728395062	Astrocyte	2.11871113369817	2.2704323575369e-13	5.06104862988807e-12	0.271999895572662	0.197474167623421	1.46356966378553	3.1751834479665e-07	7.23336983875484e-06	0.345543742179871	0.296267948009241	NCAN^SDC3
WNT5A	ROR1	WNT5A	ROR1	IN-VIP	1.84060202345303	0.0084962914757395	0.0489109266701309	0.0949240550398827	0.103703703703704	Astrocyte	1.08454613510037	1.02951173384919e-06	1.05706030399729e-05	0.488000750541687	0.313432835820895	1.4625740792767	0.00424866049373667	0.0244607486365854	0.291462391614914	0.2085682697623	WNT5A^ROR1
THBS1	CD47	THBS1	CD47	L4	2.01102332272508	7.05534243282702e-07	6.03657294768223e-06	0.114299893379211	0.154681139755767	L5/L6-CC	0.909009360435076	6.24784227855331e-14	2.37502627473674e-12	1.52505874633789	0.914012738853503	1.46001634158008	3.52767152880563e-07	3.01828766135426e-06	0.819679319858551	0.534346939304635	THBS1^CD47
PENK	GRM7	PENK	GRM7	IN-SST	2.04579291185929	2.5456001187733e-19	2.45065611434338e-17	0.260926157236099	0.186131386861314	L4	0.873185917380537	1.66671783407408e-85	5.38962624315513e-83	3.47777485847473	0.995929443690638	1.45948941461991	1.27280005938665e-19	1.22532805717169e-17	1.8693505525589	0.591030415275976	PENK^GRM7
APOE	ABCA1	APOE	ABCA1	Astrocyte	-0.669484354484997	3.46634166155616e-10	5.65848794178503e-09	0.789688110351562	0.469575200918484	Microglia	-2.17622592693129	1.78710597442529e-86	7.58153428679718e-84	0.37869867682457	0.2	-1.42285514070815	1.73317083077808e-10	2.82924397089251e-09	0.584193408489227	0.334787600459242	APOE^ABCA1
NCAN	SDC3	NCAN	SDC3	IN-PV	0.725058671354891	7.54108052921675e-07	1.48720493705533e-05	0.373261243104935	0.412587412587413	Astrocyte	2.11871113369817	2.2704323575369e-13	5.06104862988807e-12	0.271999895572662	0.197474167623421	1.42188490252653	3.77054139982455e-07	7.43602721580096e-06	0.32263058423996	0.305030790105417	NCAN^SDC3
NCAN	SDC3	NCAN	SDC3	IN-SV2C	0.720788524050225	0.000104749122065	0.0013650639557996	0.429197579622269	0.421052631578947	Astrocyte	2.11871113369817	2.2704323575369e-13	5.06104862988807e-12	0.271999895572662	0.197474167623421	1.4197498288742	5.23745611460216e-05	0.000682531980430324	0.350598752498627	0.309263399601184	NCAN^SDC3
INHA	TGFBR3	INHA	TGFBR3	L2/L3	1.69411440438102	0.0126332421624263	0.0355519128920092	0.0967972278594971	0.174180327868853	IN-SV2C	1.13298251960745	1.03658627197613e-05	0.0001828221974849	0.152840301394463	0.171052631578947	1.41354846199423	0.00632180401257303	0.0178673675447471	0.12481876462698	0.1726164797239	INHA^TGFBR3
THBS1	CD47	THBS1	CD47	L4	2.01102332272508	7.05534243282702e-07	6.03657294768223e-06	0.114299893379211	0.154681139755767	L4	0.804994042478671	6.65852516016194e-29	3.27548791379868e-27	1.12960708141327	0.804613297150611	1.40800868260187	3.52767121641351e-07	3.01828647384112e-06	0.62195348739624	0.479647218453189	THBS1^CD47
WNT5A	PTPRK	WNT5A	PTPRK	IN-VIP	1.84060202345303	0.0084962914757395	0.0489109266701309	0.0949240550398827	0.103703703703704	IN-PV	0.964439904633738	9.77484200752427e-06	0.0001491040651336	0.728809058666229	0.403263403263403	1.40252096404338	0.00425303315887351	0.0245300153676322	0.411866545677185	0.253483553483554	WNT5A^PTPRK
PNOC	GRM7	PNOC	GRM7	IN-SST	1.60155798082775	4.5449695873601e-14	2.64529112257788e-12	0.402730971574783	0.392335766423358	L5/L6-CC	1.19865287101768	1.47508984498889e-115	3.54864471280184e-112	3.14105248451233	0.996815286624204	1.40010542592272	2.27248479368005e-14	1.32264556128894e-12	1.7718917131424	0.694575526523781	PNOC^GRM7
THBS1	CD47	THBS1	CD47	L4	2.01102332272508	7.05534243282702e-07	6.03657294768223e-06	0.114299893379211	0.154681139755767	IN-SV2C	0.775670623323016	0.0047187430202897	0.0319512413992401	0.619076371192932	0.549342105263158	1.39334697302405	0.00235972427726649	0.0159786389860939	0.366688132286072	0.352011622509462	THBS1^CD47
WNT5A	RYK	WNT5A	RYK	IN-VIP	1.84060202345303	0.0084962914757395	0.0489109266701309	0.0949240550398827	0.103703703703704	Astrocyte	0.93306693454248	2.84649756163888e-06	2.72138554675162e-05	0.386525362730026	0.266360505166475	1.38683447899775	0.00424956898665057	0.0244690702627992	0.240724712610245	0.185032104435089	WNT5A^RYK
THBS1	ITGA6	THBS1	ITGA6	L4	2.01102332272508	7.05534243282702e-07	6.03657294768223e-06	0.114299893379211	0.154681139755767	Astrocyte	0.754859926089873	8.87970287265493e-06	7.7994303781164e-05	0.652776658535004	0.402985074626866	1.38294162440748	4.79261855796882e-06	4.20154383644231e-05	0.383538275957107	0.278833107191316	THBS1^ITGA6
WNT10B	FZD3	WNT10B	FZD3_LRP5	IN-VIP	1.90164820468392	0.0036567387960709	0.0254148162161731	0.12555555999279	0.14320987654321	IN-SST	0.842209524338879	1.38633763744034e-08	3.67968305854136e-07	0.760273873806	0.642335766423358	1.3719288645114	0.00182837632972364	0.0127075920922395	0.442914724349976	0.392772821483284	WNT10B^FZD3_LRP5
WIF1	RYK	WIF1	RYK	L4	1.78661739718258	8.38365733615497e-08	8.16422680091726e-07	0.0749327465891838	0.103120759837178	Astrocyte	0.93306693454248	2.84649756163888e-06	2.72138554675162e-05	0.386525362730026	0.266360505166475	1.35984216586253	1.46516706750022e-06	1.4015139073804e-05	0.230729058384895	0.184740632501827	WIF1^RYK
PNOC	GRM7	PNOC	GRM7	IN-SST	1.60155798082775	4.5449695873601e-14	2.64529112257788e-12	0.402730971574783	0.392335766423358	L2/L3	1.09061900261415	1.24437308397137e-109	3.90857585675408e-107	3.3305606842041	1.0	1.34608849172095	2.27248479368005e-14	1.32264556128894e-12	1.86664581298828	0.696167883211679	PNOC^GRM7
WNT5A	FZD3	WNT5A	FZD3	IN-VIP	1.84060202345303	0.0084962914757395	0.0489109266701309	0.0949240550398827	0.103703703703704	IN-SST	0.842209524338879	1.38633763744034e-08	3.67968305854136e-07	0.760273873806	0.642335766423358	1.34140577389595	0.00424815266955794	0.0244556473192184	0.42759895324707	0.373019735063531	WNT5A^FZD3
PDGFC	PDGFRA	PDGFC	PDGFRA	OPC	1.20371266638534	1.76903185707188e-06	2.24826921614786e-05	0.545432209968567	0.335886633473765	IN-SST	1.41067507582928	0.0039854431367217	0.0230307405142808	0.0587727800011635	0.0693430656934307	1.30719387110731	0.00199360608428939	0.0115266116032211	0.302102506160736	0.202614849583598	PDGFC^PDGFRA
WNT5B	FZD3	WNT5B	FZD3_LRP5	L2/3_IS	1.72010964444969	0.0002434614536505	0.0027577749851151	0.345090627670288	0.256544502617801	IN-SST	0.842209524338879	1.38633763744034e-08	3.67968305854136e-07	0.760273873806	0.642335766423358	1.28115958439428	0.000121737658513437	0.00137907147671048	0.552682280540466	0.449440134520579	WNT5B^FZD3_LRP5
COL11A1	DDR1	COL11A1	DDR1	OPC	1.08448504912802	6.67919664001074e-45	8.19362158030253e-43	1.0750321149826	0.583301417081578	Astrocyte	1.43398846723516	5.33943371685661e-10	8.55261076128767e-09	0.415915936231613	0.273249138920781	1.25923675818159	2.6697168584283e-10	4.27630538064384e-09	0.74547404050827	0.428275278001179	COL11A1^DDR1
LGI2	ADAM23	LGI2	ADAM23	IN-PV	0.525615103096539	0.0053819308988815	0.0316649100124071	0.281121611595154	0.326340326340326	COP	1.99282348011742	7.91919126165659e-21	8.00224619440079e-19	1.22234845161438	0.691428571428571	1.25921929160698	0.00269096544944075	0.0158324550062036	0.751735031604767	0.508884448884449	LGI2^ADAM23
NTN1	UNC5D	NTN1	UNC5D	COP	1.32993516160162	6.98988432822579e-18	5.6049853106786e-16	1.41876697540283	0.734285714285714	OPC	1.15976978787783	4.32111543541863e-14	1.26897001165426e-12	0.839290142059326	0.447721179624665	1.24485247473972	2.16090721192572e-14	6.34765255092664e-13	1.12902855873108	0.59100344695519	NTN1^UNC5D
KITLG	KIT	KITLG	KIT	L4	1.41199922823111	3.82817004835683e-24	1.43403119579759e-22	0.494955331087112	0.496607869742198	IN-SV2C	1.06560025458949	1.00463075080882e-10	5.25351494531237e-09	1.09030675888062	0.611842105263158	1.2387997414103	5.0231537540443e-11	2.62675747265626e-09	0.792631030082703	0.554224987502678	KITLG^KIT
NXPH1	NRXN3	NXPH1	NRXN3	OPC	1.51551878844026	7.16695485954462e-294	4.13222727351811e-290	2.98689222335815	0.957104557640751	OPC	0.961862624070764	2.38603369976262e-102	9.37982384199864e-100	3.02555203437805	0.973573343546534	1.23869070625551	1.19301684988131e-102	4.68991192099932e-100	3.00622224807739	0.965338950593642	NXPH1^NRXN3
PNOC	GRM7	PNOC	GRM7	IN-SST	1.60155798082775	4.5449695873601e-14	2.64529112257788e-12	0.402730971574783	0.392335766423358	L4	0.873185917380537	1.66671783407408e-85	5.38962624315513e-83	3.47777485847473	0.995929443690638	1.23737194910414	2.27248479368005e-14	1.32264556128894e-12	1.9402529001236	0.694132605056998	PNOC^GRM7
PTH	ADCYAP1R1	PTH	ADCYAP1R1	L5/L6	-1.51104782972962	0.0045790100425358	0.0277367156721115	0.0339067168533802	0.0642857142857143	IN-VIP	-0.961093690842156	9.57158310744746e-08	2.58402114835138e-06	0.273272156715393	0.279012345679012	-1.23607076028589	0.00228955287918344	0.0138696498466299	0.153589442372322	0.171649029982363	PTH^ADCYAP1R1
HMGB1	HAVCR2	HMGB1	HAVCR2	Astrocyte	0.710083430747585	5.67985988843259e-09	7.92997609116815e-08	0.907917201519012	0.546498277841561	Astrocyte	1.75689410164238	8.50432949918398e-05	0.0006150420423488	0.114442259073257	0.0849598163030999	1.23348876619498	4.25244874258641e-05	0.000307560671054856	0.511179745197296	0.315729047072331	HMGB1^HAVCR2
NTN1	UNC5C	NTN1	UNC5C	COP	1.32993516160162	6.98988432822579e-18	5.6049853106786e-16	1.41876697540283	0.734285714285714	L4	1.11487543066996	6.7194447322062e-121	6.15641125902009e-118	2.06372737884521	0.940298507462687	1.22240529613579	3.49494216411289e-18	2.8024926553393e-16	1.74124717712402	0.8372921108742	NTN1^UNC5C
NXPH1	NRXN3	NXPH1	NRXN3	COP	1.47894284539794	2.30272794765392e-16	1.62617077621537e-14	1.56516242027283	0.717142857142857	OPC	0.961862624070764	2.38603369976262e-102	9.37982384199864e-100	3.02555203437805	0.973573343546534	1.22040273473435	1.15136397382696e-16	8.13085388107687e-15	2.29535722732544	0.845358100344695	NXPH1^NRXN3
MFGE8	PDGFRB	MFGE8	PDGFRB	Astrocyte	-1.47720167761649	7.09527958089816e-06	6.36162971873536e-05	0.265456855297089	0.188289322617681	Astrocyte	-0.915314020989529	2.55654133266973e-06	2.46348438235528e-05	0.283661454916	0.197474167623421	-1.19625784930301	4.82591045678394e-06	4.41255705054532e-05	0.274559140205383	0.192881745120551	MFGE8^PDGFRB
NXPH1	NRXN1	NXPH1	NRXN1	OPC	1.51551878844026	7.16695485954462e-294	4.13222727351811e-290	2.98689222335815	0.957104557640751	OPC	0.874316867392565	4.61300775574757e-69	1.07825939393467e-66	4.17649507522583	0.999617004978935	1.19491782791641	2.30650387787378e-69	5.39129696967336e-67	3.58169364929199	0.978360781309843	NXPH1^NRXN1
NXPH1	NRXN3	NXPH1	NRXN3	OPC	1.51551878844026	7.16695485954462e-294	4.13222727351811e-290	2.98689222335815	0.957104557640751	L5/L6	0.872030263021794	3.46456342652634e-24	6.02801040373426e-22	3.60051894187927	0.992857142857143	1.19377452573103	1.73228171326317e-24	3.01400520186713e-22	3.29370546340942	0.974980850248947	NXPH1^NRXN3
NTN1	UNC5C	NTN1	UNC5C	COP	1.32993516160162	6.98988432822579e-18	5.6049853106786e-16	1.41876697540283	0.734285714285714	OPC	1.03771752039361	2.19449351220143e-12	5.55756285220325e-11	0.89874792098999	0.481807736499425	1.18382634099761	1.09725025104288e-12	2.77880945102818e-11	1.15875744819641	0.60804672539257	NTN1^UNC5C
NXPH1	NRXN1	NXPH1	NRXN1	COP	1.47894284539794	2.30272794765392e-16	1.62617077621537e-14	1.56516242027283	0.717142857142857	OPC	0.874316867392565	4.61300775574757e-69	1.07825939393467e-66	4.17649507522583	0.999617004978935	1.17662985639525	1.15136397382696e-16	8.13085388107687e-15	2.87082862854004	0.858379931060896	NXPH1^NRXN1
NXPH1	NRXN3	NXPH1	NRXN3	COP	1.47894284539794	2.30272794765392e-16	1.62617077621537e-14	1.56516242027283	0.717142857142857	L5/L6	0.872030263021794	3.46456342652634e-24	6.02801040373426e-22	3.60051894187927	0.992857142857143	1.17548655420987	1.15136399114978e-16	8.13085418247739e-15	2.58284068107605	0.855	NXPH1^NRXN3
NCAN	CDH2	NCAN	CDH2	Astrocyte	1.76662302048103	5.77371146667466e-106	2.05387756861396e-103	1.57579827308655	0.771526980482204	IN-VIP	0.578314664741456	4.98169903518622e-09	1.66778190120431e-07	1.32917439937592	0.792592592592593	1.17246884261124	2.49084951759311e-09	8.33890950602154e-08	1.45248627662659	0.782059786537398	NCAN^CDH2
SLIT1	FLRT3	SLIT1	FLRT3	IN-VIP	-0.940092046748684	8.65877201948438e-25	2.08713514692514e-22	0.483961939811706	0.397530864197531	IN-SV2C	-1.39057511753993	0.0024075290040177	0.0185507396743181	0.0525988154113293	0.0526315789473684	-1.16533358214431	0.00120376450200885	0.00927536983715905	0.268280386924744	0.22508122157245	SLIT1^FLRT3
PTH	ADCYAP1R1	PTH	ADCYAP1R1	L2/L3	-1.36349891624902	0.003829725225715	0.0127717531530102	0.0302171818912029	0.0512295081967213	IN-VIP	-0.961093690842156	9.57158310744746e-08	2.58402114835138e-06	0.273272156715393	0.279012345679012	-1.16229630354559	0.00191491047077304	0.00638716858707928	0.151744663715362	0.165120926937867	PTH^ADCYAP1R1
NTNG1	LRRC4C	NTNG1	LRRC4C	IN-SV2C	1.59209948901951	3.38442831337799e-33	1.50195440285585e-30	1.25340569019318	0.608552631578947	OPC	0.731188569655992	1.14422554018962e-141	9.89583458432992e-139	4.05152273178101	0.998085024894676	1.16164402933775	1.69221415668899e-33	7.50977201427926e-31	2.65246415138245	0.803318828236812	NTNG1^LRRC4C
WIF1	RYK	WIF1	RYK	Astrocyte	-3.22931418425095	4.05751001575603e-13	8.78098650431358e-12	0.105287529528141	0.0734787600459242	Astrocyte	0.93306693454248	2.84649756163888e-06	2.72138554675162e-05	0.386525362730026	0.266360505166475	-1.14812362485423	1.42324898369494e-06	1.36069321242514e-05	0.245906442403793	0.1699196326062	WIF1^RYK
APP	TSPAN12	APP	TSPAN12	OPC	0.740809039155786	7.18312167757085e-14	2.06732871309389e-12	1.24583470821381	0.646878590578323	OPC	1.5533197359801	0.0003626639274632	0.0026992806033365	0.0832805186510086	0.05591727307545	1.14706438756794	0.000181331963767516	0.00134964030270191	0.664557635784149	0.351397931826886	APP^TSPAN12
NXPH1	NRXN1	NXPH1	NRXN1	OPC	1.51551878844026	7.16695485954462e-294	4.13222727351811e-290	2.98689222335815	0.957104557640751	L4	0.767753964790024	7.19830348177815e-69	1.63178861093629e-66	3.99461245536804	0.998643147896879	1.14163637661514	3.59915174088907e-69	8.15894305468143e-67	3.49075222015381	0.977873852768815	NXPH1^NRXN1
NXPH1	NRXN1	NXPH1	NRXN1	OPC	1.51551878844026	7.16695485954462e-294	4.13222727351811e-290	2.98689222335815	0.957104557640751	L5/L6-CC	0.766441516796979	3.24179426140674e-60	1.65429743521483e-57	3.9654974937439	0.996815286624204	1.14098015261862	1.62089713070337e-60	8.27148717607415e-58	3.47619485855102	0.976959922132477	NXPH1^NRXN1
NXPH1	NRXN1	NXPH1	NRXN1	COP	1.47894284539794	2.30272794765392e-16	1.62617077621537e-14	1.56516242027283	0.717142857142857	L4	0.767753964790024	7.19830348177815e-69	1.63178861093629e-66	3.99461245536804	0.998643147896879	1.12334840509398	1.15136397382696e-16	8.13085388107687e-15	2.77988743782043	0.857893002519868	NXPH1^NRXN1
NXPH1	NRXN1	NXPH1	NRXN1	COP	1.47894284539794	2.30272794765392e-16	1.62617077621537e-14	1.56516242027283	0.717142857142857	L5/L6-CC	0.766441516796979	3.24179426140674e-60	1.65429743521483e-57	3.9654974937439	0.996815286624204	1.12269218109746	1.15136397382696e-16	8.13085388107687e-15	2.76532983779907	0.856979071883531	NXPH1^NRXN1
NTN1	UNC5C	NTN1	UNC5C	COP	1.32993516160162	6.98988432822579e-18	5.6049853106786e-16	1.41876697540283	0.734285714285714	L5/L6-CC	0.909232158087467	2.97105076031185e-36	5.0537873539042e-34	2.39654302597046	0.964968152866242	1.11958365984454	3.49494216411289e-18	2.8024926553393e-16	1.90765500068665	0.849626933575978	NTN1^UNC5C
LRRC4B	PTPRD	LRRC4B	PTPRD	Astrocyte	1.59800624691388	1.67332837951655e-07	1.92404593132964e-06	0.348158359527588	0.243398392652124	L4	0.625420825155991	6.65545553027238e-154	1.219556763793e-150	4.9766411781311	1.0	1.11171353603493	8.36664189758277e-08	9.6202296566482e-07	2.66239976882935	0.621699196326062	LRRC4B^PTPRD
APP	TSPAN12	APP	TSPAN12	COP	0.663206300350825	0.0053953654104929	0.0411614290284572	1.04238140583038	0.648571428571429	OPC	1.5533197359801	0.0003626639274632	0.0026992806033365	0.0832805186510086	0.05591727307545	1.10826301816546	0.00287901466897805	0.0219303548158968	0.562830984592438	0.352244350823439	APP^TSPAN12
NXPH1	NRXN1	NXPH1	NRXN1	OPC	1.51551878844026	7.16695485954462e-294	4.13222727351811e-290	2.98689222335815	0.957104557640751	L5/L6	0.679242693957799	1.39673915327616e-17	1.2036333769435e-15	4.17838048934937	1.0	1.09738074119903	6.98369576638079e-18	6.01816688471749e-16	3.58263635635376	0.978552278820375	NXPH1^NRXN1
PTH	ADCYAP1R1	PTH	ADCYAP1R1	L5/L6	-1.51104782972962	0.0045790100425358	0.0277367156721115	0.0339067168533802	0.0642857142857143	L4	-0.681188552883366	0.0020096057595567	0.0081439773400099	0.0864237770438194	0.130257801899593	-1.09611819130649	0.00329430790104625	0.0179403465060607	0.060165248811245	0.0972717580926536	PTH^ADCYAP1R1
NTN1	DCC	NTN1	DCC	COP	1.32993516160162	6.98988432822579e-18	5.6049853106786e-16	1.41876697540283	0.734285714285714	OPC	0.847995034759168	2.11018713313292e-75	5.28984157127537e-73	2.70236134529114	0.944465721945615	1.08896509818039	3.49494216411289e-18	2.8024926553393e-16	2.06056404113769	0.839375718115664	NTN1^DCC
PTH	ADCYAP1R1	PTH	ADCYAP1R1	IN-SV2C	-1.21633249573805	0.0022129129457019	0.0173939830389787	0.0459536500275135	0.0592105263157895	IN-VIP	-0.961093690842156	9.57158310744746e-08	2.58402114835138e-06	0.273272156715393	0.279012345679012	-1.0887130932901	0.00110650433076649	0.00869828353006353	0.159612908959389	0.169111435997401	PTH^ADCYAP1R1
NXPH1	NRXN3	NXPH1	NRXN3	OPC	1.51551878844026	7.16695485954462e-294	4.13222727351811e-290	2.98689222335815	0.957104557640751	L2/L3	0.643409389308156	9.87526560115574e-35	4.62958347063137e-33	3.81951999664307	0.995901639344262	1.07946408887421	4.93763280057787e-35	2.31479173531568e-33	3.40320611000061	0.976503098492506	NXPH1^NRXN3
NXPH1	NRXN1	NXPH1	NRXN1	COP	1.47894284539794	2.30272794765392e-16	1.62617077621537e-14	1.56516242027283	0.717142857142857	L5/L6	0.679242693957799	1.39673915327616e-17	1.2036333769435e-15	4.17838048934937	1.0	1.07909276967787	1.22120093149077e-16	8.73267056954862e-15	2.87177133560181	0.858571428571429	NXPH1^NRXN1
VCAN	ITGA4	VCAN	ITGA4	Astrocyte	3.71402250383707	1.30527557365615e-110	5.06535918640428e-108	1.33432054519653	0.654420206659013	L2/L3	-1.58916313406516	2.2180588044058e-16	4.033784857938e-15	0.0310515072196722	0.0512295081967213	1.06242968488595	1.1090294022029e-16	2.016892428969e-15	0.682686030864716	0.352824857427867	VCAN^ITGA4
NXPH1	NRXN3	NXPH1	NRXN3	COP	1.47894284539794	2.30272794765392e-16	1.62617077621537e-14	1.56516242027283	0.717142857142857	L2/L3	0.643409389308156	9.87526560115574e-35	4.62958347063137e-33	3.81951999664307	0.995901639344262	1.06117611735305	1.15136397382696e-16	8.13085388107687e-15	2.69234132766724	0.85652224824356	NXPH1^NRXN3
PTH	ADCYAP1R1	PTH	ADCYAP1R1	L5/L6	-1.51104782972962	0.0045790100425358	0.0277367156721115	0.0339067168533802	0.0642857142857143	IN-PV	-0.593089687049471	3.15311827462434e-05	0.0004204000122373	0.511051714420319	0.501165501165501	-1.05206875838954	0.00230527061264102	0.0140785578421744	0.272479206323624	0.282725607725608	PTH^ADCYAP1R1
TGFB2	TGFBR3	TGFB2	TGFBR3	OPC	0.959341551854255	0.0018124811419927	0.0108667196925644	0.111569039523602	0.0785139793182689	IN-SV2C	1.13298251960745	1.03658627197613e-05	0.0001828221974849	0.152840301394463	0.171052631578947	1.04616203573085	0.000911423502356231	0.00552477094502465	0.132204666733742	0.124783305448608	TGFB2^TGFBR3
FGF17	FGFR2	FGF17	FGFR2	IN-PV	2.97884763287874	0.0002559618940732	0.0025778812276252	0.0818235129117966	0.114219114219114	L4	-0.898901918934155	0.0006235140195507	0.0029202235944413	0.0461084507405758	0.0569877883310719	1.03997285697229	0.00043973795681195	0.00274905241103325	0.0639659836888313	0.0856034512750931	FGF17^FGFR2
PENK	GRM7	PENK	GRM7	L2/L3	0.867814498106426	0.0002454116290449	0.0011054836074189	0.0445222035050392	0.0860655737704918	L5/L6-CC	1.19865287101768	1.47508984498889e-115	3.54864471280184e-112	3.14105248451233	0.996815286624204	1.03323368456205	0.00012270581452245	0.00055274180370945	1.59278738498688	0.541440430197348	PENK^GRM7
NTN1	DCC	NTN1	DCC	COP	1.32993516160162	6.98988432822579e-18	5.6049853106786e-16	1.41876697540283	0.734285714285714	IN-SST	0.730863089712579	0.0010477283129242	0.0076693321140635	0.953652560710907	0.507299270072993	1.0303991256571	0.000523864156462103	0.00383466605703203	1.18620979785919	0.620792492179354	NTN1^DCC
JAG1	NOTCH1	JAG1	NOTCH1	OPC	0.977081247774908	0.000792339002267	0.0053368721659711	0.11607563495636	0.0831099195710456	Astrocyte	1.08365426799579	2.65899361757573e-05	0.0002134570569821	0.498690903186798	0.321469575200919	1.03036775788535	0.000409464469221379	0.0027751646114766	0.307383269071579	0.202289747385982	JAG1^NOTCH1
ANGPT2	TEK	ANGPT2	TEK	L2/L3	-1.20826494977406	0.0060925846733837	0.0191040586442794	0.0303429048508406	0.0676229508196721	OPC	3.26175790818854	3.98643599161731e-11	9.1087692664471e-10	0.157228574156761	0.104174645729605	1.02674647920724	0.00304629235662403	0.00955202977757816	0.0937857404351234	0.0858987982746388	ANGPT2^TEK
PTH	ADCYAP1R1	PTH	ADCYAP1R1	L2/L3	-1.36349891624902	0.003829725225715	0.0127717531530102	0.0302171818912029	0.0512295081967213	L4	-0.681188552883366	0.0020096057595567	0.0081439773400099	0.0864237770438194	0.130257801899593	-1.02234373456619	0.00291966549263585	0.0104578652465101	0.058320477604866	0.0907436550481571	PTH^ADCYAP1R1
CCN3	NOTCH1	CCN3	NOTCH1	L2/L3	0.931794888153941	0.0051779692870224	0.01659591992912	0.0617199875414371	0.0819672131147541	Astrocyte	1.08365426799579	2.65899361757573e-05	0.0002134570569821	0.498690903186798	0.321469575200919	1.00772457807486	0.00260227961159908	0.00840468849305105	0.280205458402634	0.201718394157836	CCN3^NOTCH1
PENK	GRM7	PENK	GRM7	L2/L3	0.867814498106426	0.0002454116290449	0.0011054836074189	0.0445222035050392	0.0860655737704918	L2/L3	1.09061900261415	1.24437308397137e-109	3.90857585675408e-107	3.3305606842041	1.0	0.97921675036029	0.00012270581452245	0.00055274180370945	1.68754148483276	0.543032786885246	PENK^GRM7
PTH	ADCYAP1R1	PTH	ADCYAP1R1	L2/L3	-1.36349891624902	0.003829725225715	0.0127717531530102	0.0302171818912029	0.0512295081967213	IN-PV	-0.593089687049471	3.15311827462434e-05	0.0004204000122373	0.511051714420319	0.501165501165501	-0.978294301649246	0.00193062820423062	0.00659607658262375	0.270634442567825	0.276197504681111	PTH^ADCYAP1R1
BMP2	ACVR2A	BMP2	ACVR2A_BMPR1B	IN-SV2C	1.31996982617298	0.0001640612160253	0.0020300566444127	0.0758623629808426	0.0986842105263158	IN-VIP	0.617367413946125	2.00591419505404e-06	4.04020333357308e-05	0.538026034832001	0.476543209876543	0.968668620059551	8.3033565110177e-05	0.00103522933887422	0.306944191455841	0.28761371020143	BMP2^ACVR2A_BMPR1B
NTNG1	LRRC4C	NTNG1	LRRC4C	IN-VIP	1.19927696331907	3.63098262225715e-17	3.78182529539166e-15	0.389347672462463	0.308641975308642	OPC	0.731188569655992	1.14422554018962e-141	9.89583458432992e-139	4.05152273178101	0.998085024894676	0.965232766487533	1.81549131112858e-17	1.89091264769583e-15	2.22043514251709	0.653363500101659	NTNG1^LRRC4C
SHANK2	CFTR	SHANK2	CFTR	OPC	-1.08933886333332	1.51260984849036e-11	3.5840565136079e-10	0.221886307001114	0.143240137878208	L4	-0.810531831095437	0.0162210776975419	0.0478579467987723	0.0420236811041832	0.062415196743555	-0.949935347214379	0.008110538856334	0.023928973578589	0.131954997777939	0.102827667310881	SHANK2^CFTR
PTH	ADCYAP1R1	PTH	ADCYAP1R1	IN-SV2C	-1.21633249573805	0.0022129129457019	0.0173939830389787	0.0459536500275135	0.0592105263157895	L4	-0.681188552883366	0.0020096057595567	0.0081439773400099	0.0864237770438194	0.130257801899593	-0.948760524310709	0.0021112593526293	0.0127689801894943	0.0661887153983116	0.0947341641076912	PTH^ADCYAP1R1
APP	TNFRSF21	APP	TNFRSF21	OPC	0.740809039155786	7.18312167757085e-14	2.06732871309389e-12	1.24583470821381	0.646878590578323	COP	1.14253321703897	9.83698151972618e-05	0.0014118226710008	1.1049211025238	0.651428571428571	0.94167112809738	4.91849076345465e-05	0.000705911336534064	1.17537784576416	0.649153581003447	APP^TNFRSF21
SPON1	APP	SPON1	APP	OPC	1.14245052631173	1.07064594000314e-26	6.68554614593293e-25	0.75217604637146	0.420528533129069	OPC	0.740809039155786	7.18312167757085e-14	2.06732871309389e-12	1.24583470821381	0.646878590578323	0.941629782733758	3.59156083878596e-14	1.03366435654728e-12	0.999005377292633	0.533703561853696	SPON1^APP
OLFM2	ROBO2	OLFM2	ROBO2	COP	0.894549557899087	0.0036238137224554	0.0298874457573979	0.626047134399414	0.42	L5/L6-CC	0.976994420310296	9.709275482466e-120	3.27008398249455e-116	4.47288942337036	1.0	0.935771989104692	0.0018119068612277	0.0149437228786989	2.54946827888489	0.71	OLFM2^ROBO2
FGF17	FGFR2	FGF17	FGFR2	IN-PV	2.97884763287874	0.0002559618940732	0.0025778812276252	0.0818235129117966	0.114219114219114	Astrocyte	-1.11197730564036	4.03648626991831e-27	1.98625369045692e-25	0.789877653121948	0.467278989667049	0.933435163619189	0.0001279809470366	0.0012889406138126	0.435850590467453	0.290749051943082	FGF17^FGFR2
FGF17	FGFR2	FGF17	FGFR2	IN-SST	2.75255849528465	1.12172034005329e-05	0.0001578028377278	0.0613455250859261	0.0784671532846715	L4	-0.898901918934155	0.0006235140195507	0.0029202235944413	0.0461084507405758	0.0569877883310719	0.926828288175248	0.000317365611475616	0.00153901321608455	0.0537269860506058	0.0677274708078717	FGF17^FGFR2
APOE	ABCA1	APOE	ABCA1	Astrocyte	-0.669484354484997	3.46634166155616e-10	5.65848794178503e-09	0.789688110351562	0.469575200918484	OPC	-1.15505093401032	5.01265242692615e-13	1.33390536966987e-11	0.311585903167725	0.211030256606664	-0.912267644247658	1.73567715699154e-10	2.83591349774086e-09	0.550637006759644	0.340302728762574	APOE^ABCA1
SEMA6A	PLXNA2	SEMA6A	PLXNA2	Astrocyte	1.1916542404587	3.33994520564439e-31	1.95977884489271e-29	1.12764811515808	0.614236509758898	OPC	0.627930638349526	6.48871122180509e-06	7.44265504002405e-05	0.4503313601017	0.293757181156645	0.909792439404111	3.24435561090255e-06	3.72132752001203e-05	0.788989722728729	0.453996845457771	SEMA6A^PLXNA2
PTH	ADCYAP1R1	PTH	ADCYAP1R1	IN-SV2C	-1.21633249573805	0.0022129129457019	0.0173939830389787	0.0459536500275135	0.0592105263157895	IN-PV	-0.593089687049471	3.15311827462434e-05	0.0004204000122373	0.511051714420319	0.501165501165501	-0.904711091393761	0.00112222206422407	0.008907191525608	0.27850267291069	0.280188013740645	PTH^ADCYAP1R1
APP	TNFRSF21	APP	TNFRSF21	COP	0.663206300350825	0.0053953654104929	0.0411614290284572	1.04238140583038	0.648571428571429	COP	1.14253321703897	9.83698151972618e-05	0.0014118226710008	1.1049211025238	0.651428571428571	0.902869758694899	0.00274686761284508	0.021286625849729	1.07365131378174	0.65	APP^TNFRSF21
SPON1	APP	SPON1	APP	OPC	1.14245052631173	1.07064594000314e-26	6.68554614593293e-25	0.75217604637146	0.420528533129069	COP	0.663206300350825	0.0053953654104929	0.0411614290284572	1.04238140583038	0.648571428571429	0.902828413331277	0.00269768270524645	0.0205807145142286	0.897278726100922	0.534549980850249	SPON1^APP
SEMA6A	PLXNA2	SEMA6A	PLXNA2	Astrocyte	1.1916542404587	3.33994520564439e-31	1.95977884489271e-29	1.12764811515808	0.614236509758898	L2/3_IS	0.606081006197191	8.08637923207888e-09	2.59998560574784e-07	1.45924198627472	0.774869109947644	0.898867623327943	4.04318961603944e-09	1.29999280287392e-07	1.29344511032104	0.694552809853271	SEMA6A^PLXNA2
CNTN1	NOTCH1	CNTN1	NOTCH1	COP	0.709995582759528	1.8777647845043e-14	1.07058433516532e-12	1.37294042110443	0.7	Astrocyte	1.08365426799579	2.65899361757573e-05	0.0002134570569821	0.498690903186798	0.321469575200919	0.896824925377659	1.32949680972674e-05	0.000106728529026342	0.935815691947937	0.510734787600459	CNTN1^NOTCH1
GPC3	CD81	GPC3	CD81	COP	2.6640338880905	8.95057425959268e-06	0.0001717733762675	0.362370014190674	0.222857142857143	OPC	-0.89931772883244	5.43866390564414e-14	1.58638397261259e-12	0.168290689587593	0.112217541171965	0.88235807962903	4.47528715698966e-06	8.5886688926942e-05	0.265330344438553	0.167537342014554	GPC3^CD81
PKM	CD44	PKM	CD44	IN-PV	-0.689882879468354	0.0013776368194331	0.0107656627726002	0.259725004434586	0.31002331002331	Astrocyte	2.45266535059644	2.93521746449447e-38	2.33110875377875e-36	0.295788288116455	0.158438576349024	0.881391235564045	0.00068881840971655	0.0053828313863001	0.277756631374359	0.234230943186167	PKM^CD44
GPC3	LRP1	GPC3	LRP1	COP	2.6640338880905	8.95057425959268e-06	0.0001717733762675	0.362370014190674	0.222857142857143	COP	-0.905364436490051	0.0008924886291626	0.0094245889310647	0.377074122428894	0.28	0.879334725800224	0.000450719601711096	0.0047981811536661	0.369722068309784	0.251428571428571	GPC3^LRP1
PENK	GRM7	PENK	GRM7	L2/L3	0.867814498106426	0.0002454116290449	0.0011054836074189	0.0445222035050392	0.0860655737704918	L4	0.873185917380537	1.66671783407408e-85	5.38962624315513e-83	3.47777485847473	0.995929443690638	0.870500207743481	0.00012270581452245	0.00055274180370945	1.76114857196808	0.540997508730565	PENK^GRM7
WNT5B	FZD3	WNT5B	FZD3_LRP5	IN-PV	0.892470700299076	4.81469891435178e-05	0.0006073349992245	0.163722410798073	0.179487179487179	IN-SST	0.842209524338879	1.38633763744034e-08	3.67968305854136e-07	0.760273873806	0.642335766423358	0.867340112318978	2.40804262599461e-05	0.000303851483765177	0.461998134851456	0.410911472955269	WNT5B^FZD3_LRP5
LGI1	ADAM23	LGI1	ADAM23	IN-PV	0.965776670437002	1.00084893543899e-05	0.0001524066709393	0.453602999448776	0.468531468531468	IN-VIP	0.751898520349035	2.38317987496143e-19	3.37910874203564e-17	1.03715085983276	0.735802469135802	0.858837595393019	5.00424467719509e-06	7.62033354696669e-05	0.745376944541931	0.602166968833636	LGI1^ADAM23
NCAN	CDH2	NCAN	CDH2	IN-SST	1.07663786804521	1.09910674162631e-09	3.45239701382092e-08	0.365601688623428	0.405109489051095	IN-VIP	0.578314664741456	4.98169903518622e-09	1.66778190120431e-07	1.32917439937592	0.792592592592593	0.827476266393335	3.04040288840627e-09	1.0065108012932e-07	0.847388029098511	0.598851040821844	NCAN^CDH2
FGF17	FGFR2	FGF17	FGFR2	IN-SST	2.75255849528465	1.12172034005329e-05	0.0001578028377278	0.0613455250859261	0.0784671532846715	Astrocyte	-1.11197730564036	4.03648626991831e-27	1.98625369045692e-25	0.789877653121948	0.467278989667049	0.820290594822146	5.60860170026645e-06	7.89014188639e-05	0.425611585378647	0.27287307147586	FGF17^FGFR2
APOE	SORL1	APOE	SORL1	Astrocyte	-0.669484354484997	3.46634166155616e-10	5.65848794178503e-09	0.789688110351562	0.469575200918484	Microglia	2.28386689223748	2.19860944092535e-10	3.7798262903346e-09	2.2336049079895	0.866666666666667	0.80719126887624	2.83247555124075e-10	4.71915711605981e-09	1.51164650917053	0.668120933792576	APOE^SORL1
APOE	ABCA1	APOE	ABCA1	Astrocyte	-0.669484354484997	3.46634166155616e-10	5.65848794178503e-09	0.789688110351562	0.469575200918484	Astrocyte	-0.940587720935163	2.54658251023635e-15	6.47066910153061e-14	0.596734642982483	0.368541905855339	-0.80503603771008	1.73318356369063e-10	2.82927632423802e-09	0.693211376667023	0.419058553386912	APOE^ABCA1
NXPH1	NRXN3	NXPH1	NRXN3	IN-PV	0.64114873242634	1.04820623046218e-23	1.71040330412848e-21	3.63975095748901	0.995337995337995	OPC	0.961862624070764	2.38603369976262e-102	9.37982384199864e-100	3.02555203437805	0.973573343546534	0.801505678248552	5.24103115231092e-24	8.55201652064238e-22	3.33265161514282	0.984455669442265	NXPH1^NRXN3
FGF17	FGFR2	FGF17	FGFR2	IN-PV	2.97884763287874	0.0002559618940732	0.0025778812276252	0.0818235129117966	0.114219114219114	L2/L3	-1.3824206306388	1.17414658094441e-20	2.74930360758516e-19	0.0400941893458366	0.0635245901639344	0.798213501119968	0.0001279809470366	0.0012889406138126	0.0609588511288166	0.0888718521915243	FGF17^FGFR2
GPC3	UNC5D	GPC3	UNC5D	COP	2.6640338880905	8.95057425959268e-06	0.0001717733762675	0.362370014190674	0.222857142857143	L5/L6	-1.07251393395644	1.48392881749543e-05	0.0002095046025256	0.383658945560455	0.382142857142857	0.79575997706703	1.18949312172735e-05	0.00019063898939655	0.373014479875565	0.3025	GPC3^UNC5D
APP	DCC	APP	DCC	OPC	0.740809039155786	7.18312167757085e-14	2.06732871309389e-12	1.24583470821381	0.646878590578323	OPC	0.847995034759168	2.11018713313292e-75	5.28984157127537e-73	2.70236134529114	0.944465721945615	0.794402036957477	3.59156083878543e-14	1.03366435654695e-12	1.97409796714783	0.795672156261969	APP^DCC
APOE	LRP1	APOE	LRP1	Astrocyte	-0.669484354484997	3.46634166155616e-10	5.65848794178503e-09	0.789688110351562	0.469575200918484	COP	-0.905364436490051	0.0008924886291626	0.0094245889310647	0.377074122428894	0.28	-0.787424395487524	0.000446244487898383	0.00471229729477632	0.583381116390228	0.374787600459242	APOE^LRP1
NXPH1	NRXN1	NXPH1	NRXN1	IN-PV	0.64114873242634	1.04820623046218e-23	1.71040330412848e-21	3.63975095748901	0.995337995337995	OPC	0.874316867392565	4.61300775574757e-69	1.07825939393467e-66	4.17649507522583	0.999617004978935	0.757732799909453	5.24103115231092e-24	8.55201652064238e-22	3.90812301635742	0.997477500158465	NXPH1^NRXN1
NXPH1	NRXN3	NXPH1	NRXN3	IN-PV	0.64114873242634	1.04820623046218e-23	1.71040330412848e-21	3.63975095748901	0.995337995337995	L5/L6	0.872030263021794	3.46456342652634e-24	6.02801040373426e-22	3.60051894187927	0.992857142857143	0.756589497724067	6.97331286557409e-24	1.15660217225095e-21	3.62013483047485	0.994097569097569	NXPH1^NRXN3
APP	DCC	APP	DCC	COP	0.663206300350825	0.0053953654104929	0.0411614290284572	1.04238140583038	0.648571428571429	OPC	0.847995034759168	2.11018713313292e-75	5.28984157127537e-73	2.70236134529114	0.944465721945615	0.755600667554997	0.00269768270524645	0.0205807145142286	1.87237143516541	0.796518575258522	APP^DCC
NRXN3	NLGN1	NRXN3	NLGN1	OPC	0.961862624070764	2.38603369976262e-102	9.37982384199864e-100	3.02555203437805	0.973573343546534	COP	0.546909664238358	1.5814470185648e-14	9.18495560455232e-13	3.44778895378113	1.0	0.754386144154561	7.90723509282402e-15	4.59247780227616e-13	3.23667049407959	0.986786671773267	NRXN3^NLGN1
NLGN1	NRXN3	NLGN1	NRXN3	COP	0.546909664238358	1.5814470185648e-14	9.18495560455232e-13	3.44778895378113	1.0	OPC	0.961862624070764	2.38603369976262e-102	9.37982384199864e-100	3.02555203437805	0.973573343546534	0.754386144154561	7.90723509282402e-15	4.59247780227616e-13	3.23667049407959	0.986786671773267	NLGN1^NRXN3
VEGFA	EPHB2	VEGFA	EPHB2	Astrocyte	-2.51523127596603	1.16358151081991e-11	2.20512256351276e-10	0.174402505159378	0.129735935706085	IN-PV	1.03403558235418	0.0001792712756962	0.0018990583141952	0.184997782111168	0.237762237762238	-0.740597846805925	8.96356436660076e-05	0.000949529267353728	0.179700136184692	0.183749086734161	VEGFA^EPHB2
APP	DCC	APP	DCC	OPC	0.740809039155786	7.18312167757085e-14	2.06732871309389e-12	1.24583470821381	0.646878590578323	IN-SST	0.730863089712579	0.0010477283129242	0.0076693321140635	0.953652560710907	0.507299270072993	0.735836064434183	0.000523864156498016	0.00383466605806541	1.09974360466003	0.577088930325658	APP^DCC
NLGN1	NRXN1	NLGN1	NRXN1	COP	0.546909664238358	1.5814470185648e-14	9.18495560455232e-13	3.44778895378113	1.0	OPC	0.874316867392565	4.61300775574757e-69	1.07825939393467e-66	4.17649507522583	0.999617004978935	0.710613265815462	7.90723509282402e-15	4.59247780227616e-13	3.81214189529419	0.999808502489468	NLGN1^NRXN1
NRXN1	NLGN1	NRXN1	NLGN1	OPC	0.874316867392565	4.61300775574757e-69	1.07825939393467e-66	4.17649507522583	0.999617004978935	COP	0.546909664238358	1.5814470185648e-14	9.18495560455232e-13	3.44778895378113	1.0	0.710613265815462	7.90723509282402e-15	4.59247780227616e-13	3.81214189529419	0.999808502489468	NRXN1^NLGN1
NLGN1	NRXN3	NLGN1	NRXN3	COP	0.546909664238358	1.5814470185648e-14	9.18495560455232e-13	3.44778895378113	1.0	L5/L6	0.872030263021794	3.46456342652634e-24	6.02801040373426e-22	3.60051894187927	0.992857142857143	0.709469963630076	7.9072350945563e-15	4.59247780529016e-13	3.5241539478302	0.996428571428571	NLGN1^NRXN3
NRXN3	NLGN1	NRXN3	NLGN1	L5/L6	0.872030263021794	3.46456342652634e-24	6.02801040373426e-22	3.60051894187927	0.992857142857143	COP	0.546909664238358	1.5814470185648e-14	9.18495560455232e-13	3.44778895378113	1.0	0.709469963630076	7.9072350945563e-15	4.59247780529016e-13	3.5241539478302	0.996428571428571	NRXN3^NLGN1
NXPH1	NRXN1	NXPH1	NRXN1	IN-PV	0.64114873242634	1.04820623046218e-23	1.71040330412848e-21	3.63975095748901	0.995337995337995	L4	0.767753964790024	7.19830348177815e-69	1.63178861093629e-66	3.99461245536804	0.998643147896879	0.704451348608182	5.24103115231092e-24	8.55201652064238e-22	3.81718158721924	0.996990571617437	NXPH1^NRXN1
NXPH1	NRXN1	NXPH1	NRXN1	IN-PV	0.64114873242634	1.04820623046218e-23	1.71040330412848e-21	3.63975095748901	0.995337995337995	L5/L6-CC	0.766441516796979	3.24179426140674e-60	1.65429743521483e-57	3.9654974937439	0.996815286624204	0.70379512461166	5.24103115231092e-24	8.55201652064238e-22	3.80262422561645	0.9960766409811	NXPH1^NRXN1
LIN7C	ABCA1	LIN7C	ABCA1	L2/L3	1.16134337405386	7.29770488934676e-06	4.39481340460332e-05	0.192741766571999	0.274590163934426	COP	-2.55706549481001	3.26532282328706e-21	3.43938113310465e-19	0.118789061903954	0.0914285714285714	-0.697861060378075	3.64885244467338e-06	2.19740670230168e-05	0.155765414237976	0.183009367681499	LIN7C^ABCA1
APP	DCC	APP	DCC	COP	0.663206300350825	0.0053953654104929	0.0411614290284572	1.04238140583038	0.648571428571429	IN-SST	0.730863089712579	0.0010477283129242	0.0076693321140635	0.953652560710907	0.507299270072993	0.697034695031702	0.00322154686170855	0.0244153805712603	0.998016953468323	0.577935349322211	APP^DCC
NCAN	CDH2	NCAN	CDH2	IN-VIP	0.80842819387289	6.35036462550064e-07	1.4466734616461e-05	0.419087618589401	0.395061728395062	IN-VIP	0.578314664741456	4.98169903518622e-09	1.66778190120431e-07	1.32917439937592	0.792592592592593	0.693371429307173	3.20009080792625e-07	7.31675640329074e-06	0.87413102388382	0.593827160493827	NCAN^CDH2
LIN7C	ABCA1	LIN7C	ABCA1	IN-SST	1.17040654178218	0.0090714030906371	0.04420292449911	0.202558785676956	0.220802919708029	COP	-2.55706549481001	3.26532282328706e-21	3.43938113310465e-19	0.118789061903954	0.0914285714285714	-0.693329476513912	0.00453570154531855	0.022101462249555	0.160673916339874	0.1561157455683	LIN7C^ABCA1
FGF17	FGFR2	FGF17	FGFR2	IN-SST	2.75255849528465	1.12172034005329e-05	0.0001578028377278	0.0613455250859261	0.0784671532846715	L2/L3	-1.3824206306388	1.17414658094441e-20	2.74930360758516e-19	0.0400941893458366	0.0635245901639344	0.685068932322925	5.60860170026646e-06	7.89014188639001e-05	0.0507198572158813	0.070995871724303	FGF17^FGFR2
NXPH1	NRXN1	NXPH1	NRXN1	IN-PV	0.64114873242634	1.04820623046218e-23	1.71040330412848e-21	3.63975095748901	0.995337995337995	L5/L6	0.679242693957799	1.39673915327616e-17	1.2036333769435e-15	4.17838048934937	1.0	0.660195713192069	6.98370100741194e-18	6.01817543673401e-16	3.90906572341919	0.997668997668998	NXPH1^NRXN1
NRXN1	NLGN1	NRXN1	NLGN1	L4	0.767753964790024	7.19830348177815e-69	1.63178861093629e-66	3.99461245536804	0.998643147896879	COP	0.546909664238358	1.5814470185648e-14	9.18495560455232e-13	3.44778895378113	1.0	0.657331814514191	7.90723509282402e-15	4.59247780227616e-13	3.72120070457458	0.99932157394844	NRXN1^NLGN1
NLGN1	NRXN1	NLGN1	NRXN1	COP	0.546909664238358	1.5814470185648e-14	9.18495560455232e-13	3.44778895378113	1.0	L4	0.767753964790024	7.19830348177815e-69	1.63178861093629e-66	3.99461245536804	0.998643147896879	0.657331814514191	7.90723509282402e-15	4.59247780227616e-13	3.72120070457458	0.99932157394844	NLGN1^NRXN1
NLGN1	NRXN1	NLGN1	NRXN1	COP	0.546909664238358	1.5814470185648e-14	9.18495560455232e-13	3.44778895378113	1.0	L5/L6-CC	0.766441516796979	3.24179426140674e-60	1.65429743521483e-57	3.9654974937439	0.996815286624204	0.656675590517669	7.90723509282402e-15	4.59247780227616e-13	3.70664310455322	0.998407643312102	NLGN1^NRXN1
NRXN1	NLGN1	NRXN1	NLGN1	L5/L6-CC	0.766441516796979	3.24179426140674e-60	1.65429743521483e-57	3.9654974937439	0.996815286624204	COP	0.546909664238358	1.5814470185648e-14	9.18495560455232e-13	3.44778895378113	1.0	0.656675590517669	7.90723509282402e-15	4.59247780227616e-13	3.70664310455322	0.998407643312102	NRXN1^NLGN1
NCAN	CDH2	NCAN	CDH2	IN-PV	0.725058671354891	7.54108052921675e-07	1.48720493705533e-05	0.373261243104935	0.412587412587413	IN-VIP	0.578314664741456	4.98169903518622e-09	1.66778190120431e-07	1.32917439937592	0.792592592592593	0.651686668048173	3.7954487597843e-07	7.51941378033686e-06	0.851217806339264	0.602590002590003	NCAN^CDH2
NCAN	CDH2	NCAN	CDH2	IN-SV2C	0.720788524050225	0.000104749122065	0.0013650639557996	0.429197579622269	0.421052631578947	IN-VIP	0.578314664741456	4.98169903518622e-09	1.66778190120431e-07	1.32917439937592	0.792592592592593	0.649551594395841	5.23770518820176e-05	0.00068261536699486	0.879185974597931	0.60682261208577	NCAN^CDH2
APOE	SDC2	APOE	SDC2	Astrocyte	-0.669484354484997	3.46634166155616e-10	5.65848794178503e-09	0.789688110351562	0.469575200918484	Astrocyte	-0.620686183386263	2.78369434212354e-08	3.57111802342295e-07	0.383351981639862	0.262916188289323	-0.64508526893563	1.40917887936955e-08	1.8138514514204e-07	0.586520075798035	0.366245694603903	APOE^SDC2
NXPH1	NRXN3	NXPH1	NRXN3	IN-PV	0.64114873242634	1.04820623046218e-23	1.71040330412848e-21	3.63975095748901	0.995337995337995	L2/L3	0.643409389308156	9.87526560115574e-35	4.62958347063137e-33	3.81951999664307	0.995901639344262	0.642279060867248	5.24103115236029e-24	8.55201652066553e-22	3.72963547706604	0.995619817341129	NXPH1^NRXN3
LGI2	ADAM23	LGI2	ADAM23	IN-PV	0.525615103096539	0.0053819308988815	0.0316649100124071	0.281121611595154	0.326340326340326	IN-VIP	0.751898520349035	2.38317987496143e-19	3.37910874203564e-17	1.03715085983276	0.735802469135802	0.638756811722787	0.00269096544944075	0.0158324550062036	0.659136235713959	0.531071397738064	LGI2^ADAM23
LAMB1	CD44	LAMB1	CD44	L2/3_IS	-1.17757689559193	2.47440985917189e-12	1.30292023490381e-10	0.201050475239754	0.154450261780105	Astrocyte	2.45266535059644	2.93521746449447e-38	2.33110875377875e-36	0.295788288116455	0.158438576349024	0.637544227502259	1.23720492958595e-12	6.51460117451904e-11	0.248419374227524	0.156444419064564	LAMB1^CD44
PTH	PTH1R	PTH	PTH1R	IN-SV2C	-1.21633249573805	0.0022129129457019	0.0173939830389787	0.0459536500275135	0.0592105263157895	L4	2.46446018190396	4.8157875139448e-08	4.85086356592452e-07	0.257063657045364	0.263229308005427	0.624063843082956	0.00110648055178852	0.00869723406266765	0.151508659124374	0.161219917160608	PTH^PTH1R
NLGN1	NRXN1	NLGN1	NRXN1	COP	0.546909664238358	1.5814470185648e-14	9.18495560455232e-13	3.44778895378113	1.0	L5/L6	0.679242693957799	1.39673915327616e-17	1.2036333769435e-15	4.17838048934937	1.0	0.613076179098079	7.9142187885904e-15	4.59849596916088e-13	3.81308460235596	1.0	NLGN1^NRXN1
NRXN1	NLGN1	NRXN1	NLGN1	L5/L6	0.679242693957799	1.39673915327616e-17	1.2036333769435e-15	4.17838048934937	1.0	COP	0.546909664238358	1.5814470185648e-14	9.18495560455232e-13	3.44778895378113	1.0	0.613076179098079	7.9142187885904e-15	4.59849596916088e-13	3.81308460235596	1.0	NRXN1^NLGN1
NLGN1	NRXN3	NLGN1	NRXN3	COP	0.546909664238358	1.5814470185648e-14	9.18495560455232e-13	3.44778895378113	1.0	L2/L3	0.643409389308156	9.87526560115574e-35	4.62958347063137e-33	3.81951999664307	0.995901639344262	0.595159526773257	7.90723509282402e-15	4.59247780227616e-13	3.63365459442139	0.997950819672131	NLGN1^NRXN3
NRXN3	NLGN1	NRXN3	NLGN1	L2/L3	0.643409389308156	9.87526560115574e-35	4.62958347063137e-33	3.81951999664307	0.995901639344262	COP	0.546909664238358	1.5814470185648e-14	9.18495560455232e-13	3.44778895378113	1.0	0.595159526773257	7.90723509282402e-15	4.59247780227616e-13	3.63365459442139	0.997950819672131	NRXN3^NLGN1
LIN7C	ABCA1	LIN7C	ABCA1	L4	1.36946264825483	9.59709080591128e-06	6.7703057340771e-05	0.22576217353344	0.276797829036635	COP	-2.55706549481001	3.26532282328706e-21	3.43938113310465e-19	0.118789061903954	0.0914285714285714	-0.593801423277588	4.79854540295564e-06	3.38515286703857e-05	0.172275617718697	0.184113200232603	LIN7C^ABCA1
FGF13	FGFR1	FGF13	FGFR1	IN-VIP	0.82391365781939	0.0008240751594994	0.007598153096303	0.723986148834229	0.471604938271605	Astrocyte	-1.99340963640671	4.24673954635079e-30	2.40109528986555e-28	0.306206613779068	0.22158438576349	-0.584747989293658	0.0004120375797497	0.0037990765481515	0.515096366405487	0.346594662017548	FGF13^FGFR1
ENTPD1	ADORA1	ENTPD1	ADORA1	Microglia	1.84835414421529	2.95290310733728e-19	1.11208027206874e-17	1.74903559684753	0.737037037037037	L5/L6-CC	-0.739282307293611	0.0035390427362573	0.0199723457367875	0.153138875961304	0.248407643312102	0.554535918460841	0.00176952136812865	0.00998617286839376	0.951087236404419	0.49272234017457	ENTPD1^ADORA1
THBS1	LRP1	THBS1	LRP1	L4	2.01102332272508	7.05534243282702e-07	6.03657294768223e-06	0.114299893379211	0.154681139755767	COP	-0.905364436490051	0.0008924886291626	0.0094245889310647	0.377074122428894	0.28	0.552829443117514	0.000446597081702941	0.00471531275200619	0.245687007904053	0.217340569877883	THBS1^LRP1
PENK	OPRM1	PENK	OPRM1	IN-SST	2.04579291185929	2.5456001187733e-19	2.45065611434338e-17	0.260926157236099	0.186131386861314	L2/L3	-0.941549113318541	0.0004782972385745	0.002018100438407	0.0444659665226936	0.0840163934426229	0.552121899270375	0.00023914861928725	0.00100905021920351	0.152696058154106	0.135073890151968	PENK^OPRM1
ENTPD1	ADORA1	ENTPD1	ADORA1	Microglia	1.84835414421529	2.95290310733728e-19	1.11208027206874e-17	1.74903559684753	0.737037037037037	L4	-0.745018569124723	0.0002335067120039	0.0012219369562717	0.141156747937203	0.198100407055631	0.551667787545285	0.00011675335600195	0.000610968478135855	0.94509619474411	0.467568722046334	ENTPD1^ADORA1
PTH	PTH1R	PTH	PTH1R	L2/L3	-1.36349891624902	0.003829725225715	0.0127717531530102	0.0302171818912029	0.0512295081967213	L4	2.46446018190396	4.8157875139448e-08	4.85086356592452e-07	0.257063657045364	0.263229308005427	0.550480632827471	0.00191488669179507	0.0063861191196834	0.143640413880348	0.157229408101074	PTH^PTH1R
APOE	CHRNA4	APOE	CHRNA4	Astrocyte	-0.669484354484997	3.46634166155616e-10	5.65848794178503e-09	0.789688110351562	0.469575200918484	IN-VIP	1.74098002975184	0.0006312975459868	0.0061217721226643	0.179068058729172	0.2	0.535747837633419	0.000315648946310483	0.00306088889057612	0.484378099441528	0.334787600459242	APOE^CHRNA4
TGFA	PTPRD	TGFA	PTPRD	COP	-1.64159057424949	0.000138722574486	0.0019072819450084	0.0868737623095512	0.08	L4	0.625420825155991	6.65545553027238e-154	1.219556763793e-150	4.9766411781311	1.0	-0.508084874546748	6.9361287243e-05	0.0009536409725042	2.53175735473633	0.54	TGFA^PTPRD
LIN7C	ABCA1	LIN7C	ABCA1	L2/L3	1.16134337405386	7.29770488934676e-06	4.39481340460332e-05	0.192741766571999	0.274590163934426	Microglia	-2.17622592693129	1.78710597442529e-86	7.58153428679718e-84	0.37869867682457	0.2	-0.50744127643872	3.64885244467338e-06	2.19740670230166e-05	0.285720229148865	0.237295081967213	LIN7C^ABCA1
SLIT1	FLRT3	SLIT1	FLRT3	COP	2.40091094660376	1.85002439563827e-07	4.76065283921077e-06	0.437658488750458	0.3	IN-SV2C	-1.39057511753993	0.0024075290040177	0.0185507396743181	0.0525988154113293	0.0526315789473684	0.505167914531917	0.00120385700322863	0.00927775016357866	0.245128646492958	0.176315789473684	SLIT1^FLRT3
LIN7C	ABCA1	LIN7C	ABCA1	IN-SST	1.17040654178218	0.0090714030906371	0.04420292449911	0.202558785676956	0.220802919708029	Microglia	-2.17622592693129	1.78710597442529e-86	7.58153428679718e-84	0.37869867682457	0.2	-0.502909692574556	0.00453570154531855	0.022101462249555	0.290628731250763	0.210401459854015	LIN7C^ABCA1
PDGFC	PDGFRB	PDGFC	PDGFRB	COP	1.90421774986625	6.3759908715624e-14	3.34376331403583e-12	1.10086727142334	0.605714285714286	Astrocyte	-0.915314020989529	2.55654133266973e-06	2.46348438235528e-05	0.283661454916	0.197474167623421	0.49445186443836	1.27827069821482e-06	1.23174235836581e-05	0.692264378070831	0.401594226668854	PDGFC^PDGFRB
FGF17	FGFR1	FGF17	FGFR1	IN-PV	2.97884763287874	0.0002559618940732	0.0025778812276252	0.0818235129117966	0.114219114219114	Astrocyte	-1.99340963640671	4.24673954635079e-30	2.40109528986555e-28	0.306206613779068	0.22158438576349	0.492718998236016	0.0001279809470366	0.0012889406138126	0.194015055894852	0.167901749991302	FGF17^FGFR1
LGI4	ADAM23	LGI4	ADAM23	Astrocyte	-1.73183471382541	3.70904914171591e-27	1.83571055347244e-25	0.155658528208733	0.117106773823192	IN-VIP	0.751898520349035	2.38317987496143e-19	3.37910874203564e-17	1.03715085983276	0.735802469135802	-0.489968096738187	1.19158995602596e-19	1.68955438019637e-17	0.596404671669006	0.426454621479497	LGI4^ADAM23
PTH	PTH1R	PTH	PTH1R	L5/L6	-1.51104782972962	0.0045790100425358	0.0277367156721115	0.0339067168533802	0.0642857142857143	L4	2.46446018190396	4.8157875139448e-08	4.85086356592452e-07	0.257063657045364	0.263229308005427	0.476706176087174	0.00228952910020547	0.0138686003792341	0.145485192537308	0.163757511145571	PTH^PTH1R
PENK	OPRM1	PENK	OPRM1	L2/L3	0.867814498106426	0.0002454116290449	0.0011054836074189	0.0445222035050392	0.0860655737704918	IN-SST	-1.79924268021898	8.77547608301174e-20	8.780406125755e-18	0.130365252494812	0.138686131386861	-0.465714091056277	0.00012270581452245	0.000552741803709454	0.0874437242746353	0.112375852578676	PENK^OPRM1
TGFA	ERBB4	TGFA	ERBB4	COP	-1.64159057424949	0.000138722574486	0.0019072819450084	0.0868737623095512	0.08	IN-PV	0.712521960448683	1.44468350393603e-34	4.28252346683437e-32	5.12310075759888	1.0	-0.464534306900402	6.9361287243e-05	0.0009536409725042	2.60498714447021	0.54	TGFA^ERBB4
APOE	SCARB1	APOE	SCARB1	Astrocyte	-0.669484354484997	3.46634166155616e-10	5.65848794178503e-09	0.789688110351562	0.469575200918484	COP	1.58115930318382	2.10559893568655e-21	2.25607665272828e-19	0.946093559265137	0.6	0.455837474349414	1.73317083078861e-10	2.82924397100532e-09	0.86789083480835	0.534787600459242	APOE^SCARB1
APOE	SCARB1	APOE	SCARB1	Astrocyte	-0.669484354484997	3.46634166155616e-10	5.65848794178503e-09	0.789688110351562	0.469575200918484	Astrocyte	1.57688141994609	7.60826506002611e-06	6.76620447395551e-05	0.183163449168205	0.135476463834673	0.453698532730548	3.80430584709613e-06	3.38338516137485e-05	0.486425787210464	0.302525832376579	APOE^SCARB1
EFNA5	EPHA7	EFNA5	EPHA7	IN-VIP	-0.649028793671679	0.000845941815462	0.007753164721505	0.279773354530334	0.237037037037037	L5/L6	1.54360509318763	1.36183739649449e-25	2.7954390333211e-23	1.27318584918976	0.853571428571429	0.447288149757973	0.000422970907731	0.0038765823607525	0.776479601860046	0.545304232804233	EFNA5^EPHA7
PDGFA	PDGFRB	PDGFA	PDGFRB	COP	1.80534494407224	3.74557789382888e-06	7.64430010548425e-05	0.39658859372139	0.288571428571429	Astrocyte	-0.915314020989529	2.55654133266973e-06	2.46348438235528e-05	0.283661454916	0.197474167623421	0.445015461541354	3.1510596132493e-06	5.05389224391977e-05	0.340125024318695	0.243022798097425	PDGFA^PDGFRB
FAM3C	LIFR	FAM3C	LIFR	IN-SV2C	0.767024916456368	0.0009042159228603	0.0084696094999242	0.253941833972931	0.289473684210526	OPC	-1.64316219959452	8.99786344304279e-09	1.59299942655385e-07	0.277851432561874	0.188433550363845	-0.438068641569077	0.000452112460361872	0.00423488439993343	0.265896618366242	0.238953617287186	FAM3C^LIFR
ADAM23	ITGA4	ADAM23	ITGA4	IN-VIP	0.751898520349035	2.38317987496143e-19	3.37910874203564e-17	1.03715085983276	0.735802469135802	L2/L3	-1.58916313406516	2.2180588044058e-16	4.033784857938e-15	0.0310515072196722	0.0512295081967213	-0.418632306858063	1.11022099214038e-16	2.03378797267918e-15	0.534101188182831	0.393515988666262	ADAM23^ITGA4
LIN7C	ABCA1	LIN7C	ABCA1	L4	1.36946264825483	9.59709080591128e-06	6.7703057340771e-05	0.22576217353344	0.276797829036635	Microglia	-2.17622592693129	1.78710597442529e-86	7.58153428679718e-84	0.37869867682457	0.2	-0.403381639338232	4.79854540295564e-06	3.38515286703855e-05	0.302230417728424	0.238398914518317	LIN7C^ABCA1
FGF10	FGFR2	FGF10	FGFR2	L4	1.69126083420587	3.74474001604045e-10	4.9904901947099e-09	0.16898937523365	0.16010854816825	L4	-0.898901918934155	0.0006235140195507	0.0029202235944413	0.0461084507405758	0.0569877883310719	0.396179457635857	0.000311757197012351	0.00146011429246575	0.107548914849758	0.108548168249661	FGF10^FGFR2
FGF17	FGFR1	FGF17	FGFR1	IN-SST	2.75255849528465	1.12172034005329e-05	0.0001578028377278	0.0613455250859261	0.0784671532846715	Astrocyte	-1.99340963640671	4.24673954635079e-30	2.40109528986555e-28	0.306206613779068	0.22158438576349	0.379574429438972	5.60860170026645e-06	7.89014188639e-05	0.183776065707207	0.150025769524081	FGF17^FGFR1
NTN1	UNC5A	NTN1	UNC5A	COP	1.32993516160162	6.98988432822579e-18	5.6049853106786e-16	1.41876697540283	0.734285714285714	L4	-0.57415023610472	3.61631925300594e-06	2.7553445618277e-05	0.174991995096207	0.251017639077341	0.377892462748449	1.80815962650646e-06	1.37767228094188e-05	0.796879470348358	0.492651676681527	NTN1^UNC5A
NTN1	UNC5A	NTN1	UNC5A	COP	1.32993516160162	6.98988432822579e-18	5.6049853106786e-16	1.41876697540283	0.734285714285714	L5/L6-CC	-0.577812004377196	0.0074467014973448	0.0358190383362717	0.266973108053207	0.372611464968153	0.376061578612211	0.0037233507486724	0.0179095191681361	0.842870056629181	0.553448589626934	NTN1^UNC5A
FAM3C	LIFR	FAM3C	LIFR	L4	0.921827917779854	8.18384026293214e-06	5.85217767615008e-05	0.242594823241234	0.322930800542741	OPC	-1.64316219959452	8.99786344304279e-09	1.59299942655385e-07	0.277851432561874	0.188433550363845	-0.360667140907335	4.09641906318759e-06	2.93405383520781e-05	0.260223120450974	0.255682175453293	FAM3C^LIFR
ENHO	GPR19	ENHO	GPR19	Astrocyte	-1.51637687203318	0.0019547696564263	0.0096411588340497	0.0772660598158836	0.0642939150401837	L4	0.804516466169386	0.0069634979781295	0.0236991730445891	0.0930314436554909	0.149253731343284	-0.355930202931895	0.0044591338172779	0.0166701659393194	0.0851487517356873	0.106773823191734	ENHO^GPR19
ANOS1	SDC2	ANOS1	SDC2	Astrocyte	1.32894972195881	7.15297875289298e-25	3.15599773141209e-23	1.01483654975891	0.567164179104478	Astrocyte	-0.620686183386263	2.78369434212354e-08	3.57111802342295e-07	0.383351981639862	0.262916188289323	0.354131769286276	1.39184717106177e-08	1.78555901171148e-07	0.699094295501709	0.4150401836969	ANOS1^SDC2
FAM3C	LIFR	FAM3C	LIFR	IN-SST	0.960616917213526	0.0029499410590426	0.0180730823053148	0.324024587869644	0.37043795620438	OPC	-1.64316219959452	8.99786344304279e-09	1.59299942655385e-07	0.277851432561874	0.188433550363845	-0.341272641190498	0.00147497502845302	0.00903662080262873	0.300938010215759	0.279435753284112	FAM3C^LIFR
ANOS1	FGFR1	ANOS1	FGFR1	Astrocyte	1.32894972195881	7.15297875289298e-25	3.15599773141209e-23	1.01483654975891	0.567164179104478	Astrocyte	-1.99340963640671	4.24673954635079e-30	2.40109528986555e-28	0.306206613779068	0.22158438576349	-0.332229957223946	3.57651061014422e-25	1.57801087118249e-23	0.660521566867828	0.394374282433984	ANOS1^FGFR1
FAM3C	LIFR	FAM3C	LIFR	IN-PV	0.988396757276708	0.0001555070291566	0.001676271527624	0.506320774555206	0.491841491841492	OPC	-1.64316219959452	8.99786344304279e-09	1.59299942655385e-07	0.277851432561874	0.188433550363845	-0.327382721158907	7.77580135100215e-05	0.000838215413783328	0.392086088657379	0.340137521102668	FAM3C^LIFR
NTN1	UNC5A	NTN1	UNC5A	COP	1.32993516160162	6.98988432822579e-18	5.6049853106786e-16	1.41876697540283	0.734285714285714	L2/L3	-0.677431150352556	9.74309812330497e-10	9.79970258175235e-09	0.226433321833611	0.338114754098361	0.326252005624531	4.87154909660191e-10	4.89985157112544e-09	0.822600126266479	0.536200234192038	NTN1^UNC5A
SPARC	FGFR1	SPARC	FGFR1	L2/L3	1.35885099983535	5.66039806758673e-20	1.28569392884328e-18	0.33168551325798	0.383196721311475	Astrocyte	-1.99340963640671	4.24673954635079e-30	2.40109528986555e-28	0.306206613779068	0.22158438576349	-0.317279318285678	2.8301990340057e-20	6.42846964541694e-19	0.318946063518524	0.302390553537483	SPARC^FGFR1
TGFA	ERBB4	TGFA	ERBB4	COP	-1.64159057424949	0.000138722574486	0.0019072819450084	0.0868737623095512	0.08	OPC	1.03467441178279	1.05311037977759e-91	3.31193640709328e-89	2.81389832496643	0.949444657219456	-0.303458081233349	6.9361287243e-05	0.0009536409725042	1.45038604736328	0.514722328609728	TGFA^ERBB4
WNT5A	ANTXR1	WNT5A	ANTXR1	IN-VIP	1.84060202345303	0.0084962914757395	0.0489109266701309	0.0949240550398827	0.103703703703704	COP	-1.24613578957973	8.43255718850265e-09	2.61705938095673e-07	0.206983059644699	0.162857142857143	0.297233116936652	0.00424814995414834	0.0244555941880345	0.150953561067581	0.133280423280423	WNT5A^ANTXR1
FGF10	FGFR2	FGF10	FGFR2	L4	1.69126083420587	3.74474001604045e-10	4.9904901947099e-09	0.16898937523365	0.16010854816825	Astrocyte	-1.11197730564036	4.03648626991831e-27	1.98625369045692e-25	0.789877653121948	0.467278989667049	0.289641764282754	1.87237000802022e-10	2.49524509735495e-09	0.479433506727219	0.31369376891765	FGF10^FGFR2
FGF13	FGFR2	FGF13	FGFR2	IN-VIP	0.82391365781939	0.0008240751594994	0.007598153096303	0.723986148834229	0.471604938271605	L2/L3	-1.3824206306388	1.17414658094441e-20	2.74930360758516e-19	0.0400941893458366	0.0635245901639344	-0.279253486409706	0.0004120375797497	0.0037990765481515	0.382040172815323	0.26756476421777	FGF13^FGFR2
EFNA5	EPHA7	EFNA5	EPHA7	IN-VIP	-0.649028793671679	0.000845941815462	0.007753164721505	0.279773354530334	0.237037037037037	L5/L6-CC	1.19395509658621	1.19321656420373e-28	1.37628540693088e-26	1.23560976982117	0.85031847133758	0.272463151457263	0.000422970907731	0.0038765823607525	0.757691562175751	0.543677754187308	EFNA5^EPHA7
TGFB2	TGFBR3	TGFB2	TGFBR3	Astrocyte	-0.610253312573263	2.29887201976083e-06	2.23029771235319e-05	0.501755177974701	0.326061997703789	IN-SV2C	1.13298251960745	1.03658627197613e-05	0.0001828221974849	0.152840301394463	0.171052631578947	0.261364603517092	6.33236736976105e-06	0.000102562587304216	0.327297747135162	0.248557314641368	TGFB2^TGFBR3
APOD	LEPR	APOD	LEPR	COP	-2.14862693209178	3.46515070757838e-06	7.10616447790108e-05	0.0961210429668427	0.0914285714285714	L2/L3	1.71862385984219	0.0018046713325511	0.0065715979776089	0.11866969615221	0.204918032786885	-0.215001536124794	0.000904068241629339	0.00332132981119395	0.107395365834236	0.148173302107728	APOD^LEPR
LIN7C	ABCA1	LIN7C	ABCA1	L4	1.36946264825483	9.59709080591128e-06	6.7703057340771e-05	0.22576217353344	0.276797829036635	Astrocyte	-0.940587720935163	2.54658251023635e-15	6.47066910153061e-14	0.596734642982483	0.368541905855339	0.214437463659834	4.79854540422893e-06	3.38515287027388e-05	0.411248415708542	0.322669867445987	LIN7C^ABCA1
THBS1	ITGA4	THBS1	ITGA4	L4	2.01102332272508	7.05534243282702e-07	6.03657294768223e-06	0.114299893379211	0.154681139755767	L2/L3	-1.58916313406516	2.2180588044058e-16	4.033784857938e-15	0.0310515072196722	0.0512295081967213	0.210930094329958	3.52767121752254e-07	3.01828647585801e-06	0.0726756975054741	0.102955323976244	THBS1^ITGA4
FAM3C	LIFR	FAM3C	LIFR	IN-VIP	1.22260498193859	1.61655219478409e-05	0.0002625224752896	0.545251607894897	0.476543209876543	OPC	-1.64316219959452	8.99786344304279e-09	1.59299942655385e-07	0.277851432561874	0.188433550363845	-0.210278608827964	8.08725990564195e-06	0.000131340887616128	0.411551535129547	0.332488380120194	FAM3C^LIFR
ADAM23	ITGA4	ADAM23	ITGA4	COP	1.99282348011742	7.91919126165659e-21	8.00224619440079e-19	1.22234845161438	0.691428571428571	L2/L3	-1.58916313406516	2.2180588044058e-16	4.033784857938e-15	0.0310515072196722	0.0512295081967213	0.201830173026132	1.10906899815921e-16	2.01729254127872e-15	0.626699984073639	0.371329039812646	ADAM23^ITGA4
TGFA	ERBB4	TGFA	ERBB4	COP	-1.64159057424949	0.000138722574486	0.0019072819450084	0.0868737623095512	0.08	Astrocyte	1.25309981222789	2.68748778491853e-186	2.41520283828863e-183	2.7994978427887	0.959816303099885	-0.1942453810108	6.9361287243e-05	0.0009536409725042	1.44318580627441	0.519908151549943	TGFA^ERBB4
EFNA5	EPHB2	EFNA5	EPHB2	IN-VIP	-0.649028793671679	0.000845941815462	0.007753164721505	0.279773354530334	0.237037037037037	IN-PV	1.03403558235418	0.0001792712756962	0.0018990583141952	0.184997782111168	0.237762237762238	0.192503394341253	0.0005126065455791	0.0048261115178501	0.232385575771332	0.237399637399637	EFNA5^EPHB2
CEACAM1	HAVCR2	CEACAM1	HAVCR2	L5/L6	-1.40468090808152	0.0047637067366837	0.0286559625856027	0.0298757515847683	0.0678571428571429	Astrocyte	1.75689410164238	8.50432949918398e-05	0.0006150420423488	0.114442259073257	0.0849598163030999	0.176106596780431	0.00242437501583777	0.0146355023139757	0.072159007191658	0.0764084795801214	CEACAM1^HAVCR2
NRG1	LGR4	NRG1	LGR4	L2/3_IS	-1.53924650838946	1.12158612060684e-48	9.58824181810545e-46	0.864547193050385	0.492146596858639	OPC	1.19111654237482	2.27821993759372e-08	3.82215036474865e-07	0.2923524081707	0.187284565300651	-0.174064983007321	1.13910996879686e-08	1.91107518237433e-07	0.578449785709381	0.339715581079645	NRG1^LGR4
EFNB3	EPHB2	EFNB3	EPHB2	L4	-0.69605610223101	0.0018476474254197	0.0075798356786481	0.0758586749434471	0.113975576662144	IN-PV	1.03403558235418	0.0001792712756962	0.0018990583141952	0.184997782111168	0.237762237762238	0.168989740061587	0.00101345935055795	0.00473944699642165	0.130428224802017	0.175868907212191	EFNB3^EPHB2
EFNA5	EPHA3	EFNA5	EPHA3	IN-VIP	-0.649028793671679	0.000845941815462	0.007753164721505	0.279773354530334	0.237037037037037	IN-SV2C	0.972107841309594	3.78843802063881e-06	7.50375781651257e-05	1.17164945602417	0.707236842105263	0.161539523818958	0.000424865126741319	0.00391410114983506	0.725711405277252	0.47213693957115	EFNA5^EPHA3
FGF10	FGFR2	FGF10	FGFR2	L4	1.69126083420587	3.74474001604045e-10	4.9904901947099e-09	0.16898937523365	0.16010854816825	L2/L3	-1.3824206306388	1.17414658094441e-20	2.74930360758516e-19	0.0400941893458366	0.0635245901639344	0.154420101783534	1.87237000807893e-10	2.49524509749242e-09	0.104541778564453	0.111816569166092	FGF10^FGFR2
FGF10	FGFR1	FGF10	FGFR1	L4	1.69126083420587	3.74474001604045e-10	4.9904901947099e-09	0.16898937523365	0.16010854816825	Astrocyte	-1.99340963640671	4.24673954635079e-30	2.40109528986555e-28	0.306206613779068	0.22158438576349	-0.151074401100419	1.87237000802022e-10	2.49524509735495e-09	0.23759800195694	0.19084646696587	FGF10^FGFR1
EFNA5	EPHA10	EFNA5	EPHA10	IN-VIP	-0.649028793671679	0.000845941815462	0.007753164721505	0.279773354530334	0.237037037037037	L5/L6	0.944816169420892	0.0027827945315542	0.0187199906839095	0.113605998456478	0.214285714285714	0.147893687874607	0.0018143681735081	0.0132365777027072	0.196689680218697	0.225661375661376	EFNA5^EPHA10
PDGFC	PDGFRB	PDGFC	PDGFRB	OPC	1.20371266638534	1.76903185707188e-06	2.24826921614786e-05	0.545432209968567	0.335886633473765	Astrocyte	-0.915314020989529	2.55654133266973e-06	2.46348438235528e-05	0.283661454916	0.197474167623421	0.144199322697905	2.16278659487081e-06	2.35587679925157e-05	0.414546847343445	0.266680400548593	PDGFC^PDGFRB
FGF13	FGFR2	FGF13	FGFR2	IN-VIP	0.82391365781939	0.0008240751594994	0.007598153096303	0.723986148834229	0.471604938271605	Astrocyte	-1.11197730564036	4.03648626991831e-27	1.98625369045692e-25	0.789877653121948	0.467278989667049	-0.144031823910485	0.0004120375797497	0.0037990765481515	0.756931900978088	0.469441963969327	FGF13^FGFR2
TGFA	ERBB4	TGFA	ERBB4	COP	-1.64159057424949	0.000138722574486	0.0019072819450084	0.0868737623095512	0.08	COP	1.36612140516496	3.25033768811504e-35	7.21400841528247e-33	2.64817142486572	0.92	-0.137734584542266	6.9361287243e-05	0.0009536409725042	1.36752259731293	0.5	TGFA^ERBB4
FARP2	PLXNA2	FARP2	PLXNA2	IN-SV2C	-0.880996138963297	0.0014454655706922	0.0125182197630629	0.195400983095169	0.236842105263158	L2/3_IS	0.606081006197191	8.08637923207888e-09	2.59998560574784e-07	1.45924198627472	0.774869109947644	-0.137457566383053	0.000722736828535716	0.00625923988081174	0.827321469783783	0.505855607605401	FARP2^PLXNA2
BCAN	NRCAM	BCAN	NRCAM	Astrocyte	1.06439441868823	7.56634015537067e-21	2.65833864512252e-19	0.708028376102448	0.446613088404133	Astrocyte	-0.799217926370088	1.35567456693255e-47	1.39446645966104e-45	1.69581270217896	0.814006888633754	0.132588246159072	3.78317007768534e-21	1.32916932256126e-19	1.20192050933838	0.630309988518944	BCAN^NRCAM
LGI4	ADAM23	LGI4	ADAM23	Astrocyte	-1.73183471382541	3.70904914171591e-27	1.83571055347244e-25	0.155658528208733	0.117106773823192	COP	1.99282348011742	7.91919126165659e-21	8.00224619440079e-19	1.22234845161438	0.691428571428571	0.130494383146008	3.95959748535287e-21	4.00112401505567e-19	0.689003467559814	0.404267672625882	LGI4^ADAM23
PTH	RAMP3	PTH	RAMP3	IN-SV2C	-1.21633249573805	0.0022129129457019	0.0173939830389787	0.0459536500275135	0.0592105263157895	L2/L3	1.47652092441264	9.08195005446104e-08	7.20623730954294e-07	0.057987742125988	0.108606557377049	0.130094214337297	0.00110650188260122	0.00869735183135483	0.0519706979393959	0.0839085418464193	PTH^RAMP3
NTN1	UNC5D	NTN1	UNC5D	COP	1.32993516160162	6.98988432822579e-18	5.6049853106786e-16	1.41876697540283	0.734285714285714	L5/L6	-1.07251393395644	1.48392881749543e-05	0.0002095046025256	0.383658945560455	0.382142857142857	0.128710613822589	7.41964408748063e-06	0.00010475230126308	0.901212930679321	0.558214285714286	NTN1^UNC5D
FARP2	PLXNA2	FARP2	PLXNA2	IN-SV2C	-0.880996138963297	0.0014454655706922	0.0125182197630629	0.195400983095169	0.236842105263158	OPC	0.627930638349526	6.48871122180509e-06	7.44265504002405e-05	0.4503313601017	0.293757181156645	-0.126532750306885	0.000725977140957003	0.00629632315673157	0.322866171598434	0.265299643209901	FARP2^PLXNA2
PENK	OPRM1	PENK	OPRM1	IN-SST	2.04579291185929	2.5456001187733e-19	2.45065611434338e-17	0.260926157236099	0.186131386861314	IN-SST	-1.79924268021898	8.77547608301174e-20	8.780406125755e-18	0.130365252494812	0.138686131386861	0.123275115820156	1.71157386353724e-19	1.66434836345944e-17	0.195645704865456	0.162408759124088	PENK^OPRM1
APP	LRP1	APP	LRP1	COP	0.663206300350825	0.0053953654104929	0.0411614290284572	1.04238140583038	0.648571428571429	COP	-0.905364436490051	0.0008924886291626	0.0094245889310647	0.377074122428894	0.28	-0.121079068069613	0.00314392701982775	0.025293008979761	0.709727764129639	0.464285714285714	APP^LRP1
ENTPD1	ADORA1	ENTPD1	ADORA1	Microglia	1.84835414421529	2.95290310733728e-19	1.11208027206874e-17	1.74903559684753	0.737037037037037	L2/L3	-1.61617888855148	3.49069118686459e-08	2.94286146953956e-07	0.0296631213277578	0.055327868852459	0.116087627831906	1.74534559344706e-08	1.47143073482538e-07	0.889349341392517	0.396182452944748	ENTPD1^ADORA1
LIN7C	ABCA1	LIN7C	ABCA1	IN-SST	1.17040654178218	0.0090714030906371	0.04420292449911	0.202558785676956	0.220802919708029	Astrocyte	-0.940587720935163	2.54658251023635e-15	6.47066910153061e-14	0.596734642982483	0.368541905855339	0.11490941042351	0.00453570154531982	0.0221014622495873	0.399646699428558	0.294672412781684	LIN7C^ABCA1
LIN7C	ABCA1	LIN7C	ABCA1	L2/L3	1.16134337405386	7.29770488934676e-06	4.39481340460332e-05	0.192741766571999	0.274590163934426	Astrocyte	-0.940587720935163	2.54658251023635e-15	6.47066910153061e-14	0.596734642982483	0.368541905855339	0.110377826559346	3.64885244594667e-06	2.19740670553699e-05	0.39473819732666	0.321566034894882	LIN7C^ABCA1
LIN7C	ABCA1	LIN7C	ABCA1	L4	1.36946264825483	9.59709080591128e-06	6.7703057340771e-05	0.22576217353344	0.276797829036635	OPC	-1.15505093401032	5.01265242692615e-13	1.33390536966987e-11	0.311585903167725	0.211030256606664	0.107205857122256	4.79854565358826e-06	3.38515353399123e-05	0.268674045801163	0.24391404282165	LIN7C^ABCA1
SLIT1	ROBO1	SLIT1	ROBO1	IN-VIP	-0.940092046748684	8.65877201948438e-25	2.08713514692514e-22	0.483961939811706	0.397530864197531	L2/L3	0.728698458746736	3.03651571278158e-15	5.04258844236622e-14	2.28292894363403	0.950819672131147	-0.105696794000974	1.51825785682373e-15	2.52129423161878e-14	1.38344550132752	0.674175268164339	SLIT1^ROBO1
SLITRK1	PTPRD	SLITRK1	PTPRD	OPC	-0.834889805771859	0.0011144035380434	0.0071524445259882	0.0906983986496925	0.0666411336652624	L4	0.625420825155991	6.65545553027238e-154	1.219556763793e-150	4.9766411781311	1.0	-0.104734490307934	0.0005572017690217	0.0035762222629941	2.5336697101593	0.533320566832631	SLITRK1^PTPRD
LRPAP1	SORL1	LRPAP1	SORL1	COP	-2.47844690479867	3.4560196965272e-09	1.14241672362066e-07	0.0992694944143295	0.102857142857143	Microglia	2.28386689223748	2.19860944092535e-10	3.7798262903346e-09	2.2336049079895	0.866666666666667	-0.0972900062805975	1.83794032030987e-09	5.90107493262e-08	1.16643714904785	0.484761904761905	LRPAP1^SORL1
APP	LRP1	APP	LRP1	OPC	0.740809039155786	7.18312167757085e-14	2.06732871309389e-12	1.24583470821381	0.646878590578323	COP	-0.905364436490051	0.0008924886291626	0.0094245889310647	0.377074122428894	0.28	-0.0822776986671324	0.000446244314617216	0.00471229446656601	0.81145441532135	0.463439295289161	APP^LRP1
GRP	NMBR	GRP	NMBR	L2/L3	-1.10646725583683	0.0052824877931848	0.0168841487292854	0.0528204664587974	0.100409836065574	IN-SV2C	1.26823986155475	8.62165673122562e-16	8.95997490675473e-14	0.220395237207413	0.197368421052632	0.0808863028589619	0.00264124389659283	0.0084420743646875	0.136607855558395	0.148889128559103	GRP^NMBR
NRG1	LGR4	NRG1	LGR4	L2/3_IS	-1.53924650838946	1.12158612060684e-48	9.58824181810545e-46	0.864547193050385	0.492146596858639	COP	1.42075717852879	4.81016725621986e-08	1.34652182044047e-06	0.478944808244705	0.357142857142857	-0.0592446649303343	2.40508362810993e-08	6.73260910220233e-07	0.671746015548706	0.424644727000748	NRG1^LGR4
PTH	RAMP3	PTH	RAMP3	L2/L3	-1.36349891624902	0.003829725225715	0.0127717531530102	0.0302171818912029	0.0512295081967213	L2/L3	1.47652092441264	9.08195005446104e-08	7.20623730954294e-07	0.057987742125988	0.108606557377049	0.0565110040818113	0.00191490802260777	0.00638623688837058	0.0441024601459503	0.0799180327868853	PTH^RAMP3
CNTN1	NRCAM	CNTN1	NRCAM	COP	0.709995582759528	1.8777647845043e-14	1.07058433516532e-12	1.37294042110443	0.7	Astrocyte	-0.799217926370088	1.35567456693255e-47	1.39446645966104e-45	1.69581270217896	0.814006888633754	-0.0446111718052801	9.3888239225215e-15	5.35292167582659e-13	1.53437662124634	0.757003444316877	CNTN1^NRCAM
SERPINE2	LRP1	SERPINE2	LRP1	Astrocyte	0.982552862435047	4.85264997828106e-31	2.82795216311089e-29	0.886858999729156	0.540757749712974	COP	-0.905364436490051	0.0008924886291626	0.0094245889310647	0.377074122428894	0.28	0.038594212972498	0.0004462443145813	0.00471229446553235	0.631966590881348	0.410378874856487	SERPINE2^LRP1
APP	TNFRSF21	APP	TNFRSF21	OPC	0.740809039155786	7.18312167757085e-14	2.06732871309389e-12	1.24583470821381	0.646878590578323	OPC	-0.665445067181027	5.39140293827774e-10	1.10885965069429e-08	0.321747303009033	0.213328226733052	0.0376819859873798	2.69606062522275e-10	5.54533191782801e-09	0.78379100561142	0.430103408655688	APP^TNFRSF21
FGF13	FGFR2	FGF13	FGFR2	IN-VIP	0.82391365781939	0.0008240751594994	0.007598153096303	0.723986148834229	0.471604938271605	L4	-0.898901918934155	0.0006235140195507	0.0029202235944413	0.0461084507405758	0.0569877883310719	-0.0374941305573827	0.00072379458952505	0.00525918834537215	0.385047286748886	0.264296363301338	FGF13^FGFR2
PENK	OPRM1	PENK	OPRM1	L2/L3	0.867814498106426	0.0002454116290449	0.0011054836074189	0.0445222035050392	0.0860655737704918	L2/L3	-0.941549113318541	0.0004782972385745	0.002018100438407	0.0444659665226936	0.0840163934426229	-0.0368673076060576	0.0003618544338097	0.00156179202291295	0.0444940850138664	0.0850409836065574	PENK^OPRM1
VEGFA	CD44	VEGFA	CD44	Astrocyte	-2.51523127596603	1.16358151081991e-11	2.20512256351276e-10	0.174402505159378	0.129735935706085	Astrocyte	2.45266535059644	2.93521746449447e-38	2.33110875377875e-36	0.295788288116455	0.158438576349024	-0.0312829626847944	5.81790755409954e-12	1.10256128175638e-10	0.235095396637917	0.144087256027555	VEGFA^CD44
CEACAM1	HAVCR2	CEACAM1	HAVCR2	L2/L3	-1.6944933347296	3.05761914754919e-05	0.0001638904734206	0.0334521494805813	0.0655737704918033	Astrocyte	1.75689410164238	8.50432949918398e-05	0.0006150420423488	0.114442259073257	0.0849598163030999	0.0312003834563926	5.78097432336658e-05	0.0003894662578847	0.0739472061395645	0.0752667933974516	CEACAM1^HAVCR2
EFNB3	EPHB1	EFNB3	EPHB1	L4	-0.69605610223101	0.0018476474254197	0.0075798356786481	0.0758586749434471	0.113975576662144	COP	0.654824854277011	0.0015174224095633	0.014608863771079	2.14860129356384	0.845714285714286	-0.0206156239769996	0.0016825349174915	0.0110943497248635	1.11222994327545	0.479844931188215	EFNB3^EPHB1
SLIT1	ROBO2	SLIT1	ROBO2	IN-VIP	-0.940092046748684	8.65877201948438e-25	2.08713514692514e-22	0.483961939811706	0.397530864197531	L5/L6-CC	0.976994420310296	9.709275482466e-120	3.27008398249455e-116	4.47288942337036	1.0	0.018451186780806	4.32938600974219e-25	1.04356757346257e-22	2.47842574119568	0.698765432098765	SLIT1^ROBO2
PTH	RAMP3	PTH	RAMP3	L5/L6	-1.51104782972962	0.0045790100425358	0.0277367156721115	0.0339067168533802	0.0642857142857143	L2/L3	1.47652092441264	9.08195005446104e-08	7.20623730954294e-07	0.057987742125988	0.108606557377049	-0.0172634526584861	0.00228955043101817	0.0138687181479212	0.0459472313523292	0.0864461358313817	PTH^RAMP3
LIN7C	ABCA1	LIN7C	ABCA1	IN-SST	1.17040654178218	0.0090714030906371	0.04420292449911	0.202558785676956	0.220802919708029	OPC	-1.15505093401032	5.01265242692615e-13	1.33390536966987e-11	0.311585903167725	0.211030256606664	0.0076778038859322	0.00453570154556918	0.0221014622562245	0.257072329521179	0.215916588157347	LIN7C^ABCA1
LIN7C	ABCA1	LIN7C	ABCA1	L2/L3	1.16134337405386	7.29770488934676e-06	4.39481340460332e-05	0.192741766571999	0.274590163934426	OPC	-1.15505093401032	5.01265242692615e-13	1.33390536966987e-11	0.311585903167725	0.211030256606664	0.00314622002176856	3.648852695306e-06	2.19740736925434e-05	0.252163827419281	0.242810210270545	LIN7C^ABCA1
EFNA5	EPHB1	EFNA5	EPHB1	IN-VIP	-0.649028793671679	0.000845941815462	0.007753164721505	0.279773354530334	0.237037037037037	COP	0.654824854277011	0.0015174224095633	0.014608863771079	2.14860129356384	0.845714285714286	0.00289803030266611	0.00118168211251265	0.011181014246292	1.21418738365173	0.541375661375661	EFNA5^EPHB1
APP	TNFRSF21	APP	TNFRSF21	COP	0.663206300350825	0.0053953654104929	0.0411614290284572	1.04238140583038	0.648571428571429	OPC	-0.665445067181027	5.39140293827774e-10	1.10885965069429e-08	0.321747303009033	0.213328226733052	-0.00111938341510087	0.0026976829748166	0.0205807200585269	0.682064354419708	0.43094982765224	APP^TNFRSF21
