# Supplementary material for: Charting the human-specific properties of gene expression networks in the infant prefrontal cortex
Source: Sci Adv. 2026 Jun 3;12(23):eaea3316. doi: 10.1126/sciadv.aea3316 (PMC13232592; doi:10.1126/sciadv.aea3316)
Supplement: Supplementary file 2 — Data S1 [file sciadv.aea3316_data_s1.zip › csv_resubmission/7_EVOxPD___hg_adult.csv]

baseMean_x	log2FoldChange_x	lfcSE_x	stat_x	pvalue_x	padj_x	CellType_x	species1_x	species2_x	ptvshg_FC	hsa_regulation_x	ptr_regulation	hsa_regulation_gene_celltype	ptr_regulation_gene_celltype	log2FoldChange_y	lfcSE_y	stat_y	pvalue_y	padj_y	CellType_y	species2_y	rmvshg_FC	rhe_regulation	rhe_regulation_gene_celltype	regulation_gene_celltype	gene	cell_type_broad	cell_type_broad_regulation	cell_type_broad_regulation_lower	evoFC	lineage_x	Geneid	Cluster	avg_log2FC	pct.1	pct.2	p_val	p_val_adj	pd_regulation	cell_type_y	pd_merge	evolution_pd
317.957081014259	-0.901275441022146	0.239940604325426	-3.75624394027018	0.0001724825754091	0.0010538236218872	OL	hg	pt	0.901275441022146	human_down	chimp_up	human_down_IGSF21_OL	chimp_up_IGSF21_OL	-1.47400873220142	0.242240121179291	-6.08490750840755	1.16558577894145e-09	1.15606637768421e-08	OL	rm	1.47400873220142	macaque_up	macaque_up_IGSF21_OL	down_IGSF21_OL	IGSF21	OL	down_IGSF21_OL	human_down_igsf21_ol	-1.18764208661178	OL	ENSG00000117154	C5	-0.365159056	0.215	0.288	2.01235e-20	6.0447e-16	PD_down	OPC	both	EVO_down_PD_down
874.656237080474	1.32686857546262	0.356753040959957	3.71929156340828	0.0001997823332639	0.0011953757363161	OL	hg	pt	-1.32686857546262	human_up	chimp_down	human_up_EPHB2_OL	chimp_down_EPHB2_OL	0.894441430496903	0.357988478142884	2.49852016226037	0.0124713047961087	0.029186649371732	OL	rm	-0.894441430496903	macaque_down	macaque_down_EPHB2_OL	up_EPHB2_OL	EPHB2	OL	up_EPHB2_OL	human_up_ephb2_ol	1.11065500297976	OL	ENSG00000133216	C0	-0.285071983	0.078	0.117	3.01891e-91	9.06821e-87	PD_down	OL	both	EVO_up_PD_down
1793.54621503721	1.21247516707735	0.147072896463958	8.24404221463393	1.6648837543094e-16	1.09047276371601e-14	OL	hg	pt	-1.21247516707735	human_up	chimp_down	human_up_NASP_OL	chimp_down_NASP_OL	1.0658949851264	0.148810060711127	7.16278845686072	7.90522919648777e-13	1.16528530238434e-11	OL	rm	-1.0658949851264	macaque_down	macaque_down_NASP_OL	up_NASP_OL	NASP	OL	up_NASP_OL	human_up_nasp_ol	1.13918507610188	OL	ENSG00000132780	C0	-0.269122774	0.12	0.164	1.32454e-57	3.97867e-53	PD_down	OL	both	EVO_up_PD_down
13965.8560975552	1.85710630748295	0.262115654173203	7.08506446645037	1.38979589837031e-12	5.35356258326578e-11	OL	hg	pt	-1.85710630748295	human_up	chimp_down	human_up_DPYD_OL	chimp_down_DPYD_OL	3.26057524895601	0.262766847410264	12.4086249125073	2.34648067222812e-35	1.92898761108477e-33	OL	rm	-3.26057524895601	macaque_down	macaque_down_DPYD_OL	up_DPYD_OL	DPYD	OL	up_DPYD_OL	human_up_dpyd_ol	2.55884077821948	OL	ENSG00000188641	C5	0.522520021	0.263	0.204	2.6013e-23	7.81377e-19	PD_up	OPC	both	EVO_up_PD_up
4430.13819313792	1.47528796207608	0.177776027286842	8.29857649870696	1.0536624683397e-16	7.19451752074828e-15	OL	hg	pt	-1.47528796207608	human_up	chimp_down	human_up_TMEM63A_OL	chimp_down_TMEM63A_OL	3.80509033636875	0.182194179203136	20.8848073687705	7.36008598631507e-97	7.1506580850681e-94	OL	rm	-3.80509033636875	macaque_down	macaque_down_TMEM63A_OL	up_TMEM63A_OL	TMEM63A	OL	up_TMEM63A_OL	human_up_tmem63a_ol	2.64018914922241	OL	ENSG00000196187	C0	-0.266609739	0.17	0.215	2.25068e-65	6.76059e-61	PD_down	OL	both	EVO_up_PD_down
932.600482263715	0.852275462386891	0.159575500381487	5.34089168042344	9.24905111770879e-08	1.44001247431749e-06	OL	hg	pt	-0.852275462386891	human_up	chimp_down	human_up_GALNT2_OL	chimp_down_GALNT2_OL	0.934328835650739	0.162748765146535	5.7409273416575	9.41594874556746e-09	8.17451212379199e-08	OL	rm	-0.934328835650739	macaque_down	macaque_down_GALNT2_OL	up_GALNT2_OL	GALNT2	OL	up_GALNT2_OL	human_up_galnt2_ol	0.893302149018815	OL	ENSG00000143641	C3	0.2990749	0.169	0.125	1.09601e-11	3.2922e-07	PD_up	OL	both	EVO_up_PD_up
3202.64962657471	-0.922733663302213	0.25739221623185	-3.58493227499563	0.0003371656867905	0.0018686312625468	OL	hg	pt	0.922733663302213	human_down	chimp_up	human_down_KCNK1_OL	chimp_up_KCNK1_OL	-1.60458081257548	0.257611369841327	-6.2286878625109	4.70357841727755e-10	4.94025970962607e-09	OL	rm	1.60458081257548	macaque_up	macaque_up_KCNK1_OL	down_KCNK1_OL	KCNK1	OL	down_KCNK1_OL	human_down_kcnk1_ol	-1.26365723793885	OL	ENSG00000135750	C3	0.401058736	0.271	0.185	4.53098e-48	1.36101e-43	PD_up	OL	both	EVO_down_PD_up
1744.38586263738	4.73848976486735	0.242906706985567	19.5074472157284	9.49044987287333e-85	1.65244549703179e-81	OL	hg	pt	-4.73848976486735	human_up	chimp_down	human_up_PLD5_OL	chimp_down_PLD5_OL	3.66272271553303	0.244252313159936	14.9956521113259	7.83889855996552e-51	1.39623848183919e-48	OL	rm	-3.66272271553303	macaque_down	macaque_down_PLD5_OL	up_PLD5_OL	PLD5	OL	up_PLD5_OL	human_up_pld5_ol	4.20060624020019	OL	ENSG00000180287	C0	0.263260574	0.236	0.194	5.2829e-111	1.5869e-106	PD_up	OL	both	EVO_up_PD_up
4958.24511368015	0.926641851049996	0.274701927732094	3.37326300801832	0.0007428296147959	0.0036579090551451	OL	hg	pt	-0.926641851049996	human_up	chimp_down	human_up_MAL_OL	chimp_down_MAL_OL	0.633715260099434	0.274998439991259	2.30443220012295	0.0211983941963944	0.0460228011735638	OL	rm	-0.633715260099434	macaque_down	macaque_down_MAL_OL	up_MAL_OL	MAL	OL	up_MAL_OL	human_up_mal_ol	0.780178555574715	OL	ENSG00000172005	C3	-0.285667052	0.219	0.304	1.18119e-09	3.54807e-05	PD_down	OL	both	EVO_up_PD_down
4640.33181929805	1.30906587855055	0.244539946125158	5.35317807701061	8.64227213563319e-08	1.35564289791231e-06	OL	hg	pt	-1.30906587855055	human_up	chimp_down	human_up_MGAT5_OL	chimp_down_MGAT5_OL	0.93076128748041	0.244908798811727	3.80044037615786	0.0001444391699545	0.000566986743546	OL	rm	-0.93076128748041	macaque_down	macaque_down_MGAT5_OL	up_MGAT5_OL	MGAT5	OL	up_MGAT5_OL	human_up_mgat5_ol	1.11991358301548	OL	ENSG00000152127	C3	0.376058255	0.717	0.681	1.51287e-22	4.54436e-18	PD_up	OL	both	EVO_up_PD_up
742.47936290189	-1.15540830092453	0.341188795587703	-3.38641923728568	0.0007081111578965	0.0035093155913402	OL	hg	pt	1.15540830092453	human_down	chimp_up	human_down_SCN1A_OL	chimp_up_SCN1A_OL	-1.08910656243666	0.342539934125492	-3.17950245777084	0.0014752811833608	0.0045233345853041	OL	rm	1.08910656243666	macaque_up	macaque_up_SCN1A_OL	down_SCN1A_OL	SCN1A	OL	down_SCN1A_OL	human_down_scn1a_ol	-1.1222574316806	OL	ENSG00000144285	C5	-0.291679573	0.335	0.404	3.72975e-16	1.12034e-11	PD_down	OPC	both	EVO_down_PD_down
701.151912392136	-0.764652093053094	0.271700677803685	-2.81431794441671	0.0048880856182984	0.0174196931449306	OL	hg	pt	0.764652093053094	human_down	chimp_up	human_down_UNC80_OL	chimp_up_UNC80_OL	-1.12558624422969	0.272994721547464	-4.12310625586213	3.73797160852559e-05	0.0001687336962209	OL	rm	1.12558624422969	macaque_up	macaque_up_UNC80_OL	down_UNC80_OL	UNC80	OL	down_UNC80_OL	human_down_unc80_ol	-0.945119168641392	OL	ENSG00000144406	C5	-0.30108531	0.338	0.412	4.06588e-13	1.22131e-08	PD_down	OPC	both	EVO_down_PD_down
388.726826358813	0.530695791998645	0.1715257135035	3.09397221652028	0.0019749598043538	0.0082463649384831	OL	hg	pt	-0.530695791998645	human_up	chimp_down	human_up_RAD18_OL	chimp_down_RAD18_OL	0.963635459020111	0.178934177727921	5.38541865649263	7.22762166803366e-08	5.46069938255749e-07	OL	rm	-0.963635459020111	macaque_down	macaque_down_RAD18_OL	up_RAD18_OL	RAD18	OL	up_RAD18_OL	human_up_rad18_ol	0.747165625509378	OL	ENSG00000070950	C5	0.328835941	0.123	0.075	1.05876e-16	3.18029e-12	PD_up	OPC	both	EVO_up_PD_up
325.544387822357	0.995978744181938	0.416922427281219	2.38888262902235	0.0168997003596304	0.048015003986146	OL	hg	pt	-0.995978744181938	human_up	chimp_down	human_up_SAMMSON_OL	chimp_down_SAMMSON_OL	2.52026987999334	0.428269484858591	5.88477575241089	3.98594056298949e-09	3.64706736272849e-08	OL	rm	-2.52026987999334	macaque_down	macaque_down_SAMMSON_OL	up_SAMMSON_OL	SAMMSON	OL	up_SAMMSON_OL	human_up_sammson_ol	1.75812431208764	OL	ENSG00000240405	C3	-0.382385539	0.098	0.16	5.46466e-27	1.64147e-22	PD_down	OL	both	EVO_up_PD_down
7073.54316544361	0.760194566338221	0.163113144286427	4.66053529691831	3.15388067194029e-06	3.38454970516284e-05	OL	hg	pt	-0.760194566338221	human_up	chimp_down	human_up_RYBP_OL	chimp_down_RYBP_OL	0.609653376740667	0.16348944114103	3.72900765019293	0.0001922353165921	0.0007339831469881	OL	rm	-0.609653376740667	macaque_down	macaque_down_RYBP_OL	up_RYBP_OL	RYBP	OL	up_RYBP_OL	human_up_rybp_ol	0.684923971539444	OL	ENSG00000163602	C0	0.264014294	0.374	0.337	5.10803e-84	1.53435e-79	PD_up	OL	both	EVO_up_PD_up
7073.54316544361	0.760194566338221	0.163113144286427	4.66053529691831	3.15388067194029e-06	3.38454970516284e-05	OL	hg	pt	-0.760194566338221	human_up	chimp_down	human_up_RYBP_OL	chimp_down_RYBP_OL	0.609653376740667	0.16348944114103	3.72900765019293	0.0001922353165921	0.0007339831469881	OL	rm	-0.609653376740667	macaque_down	macaque_down_RYBP_OL	up_RYBP_OL	RYBP	OL	up_RYBP_OL	human_up_rybp_ol	0.684923971539444	OL	ENSG00000163602	C5	0.272072329	0.161	0.122	2.73652e-09	8.21995e-05	PD_up	OPC	both	EVO_up_PD_up
2940.33902520081	-0.933029867817216	0.314575749804673	-2.96599425860561	0.0030170612178615	0.011787299380329	OL	hg	pt	0.933029867817216	human_down	chimp_up	human_down_ROBO2_OL	chimp_up_ROBO2_OL	-0.951907146386927	0.31494198301544	-3.02248413270536	0.002507092260792	0.0072054040583797	OL	rm	0.951907146386927	macaque_up	macaque_up_ROBO2_OL	down_ROBO2_OL	ROBO2	OL	down_ROBO2_OL	human_down_robo2_ol	-0.942468507102072	OL	ENSG00000185008	C0	-0.612749479	0.076	0.134	1.0406e-105	3.1257e-101	PD_down	OL	both	EVO_down_PD_down
2940.33902520081	-0.933029867817216	0.314575749804673	-2.96599425860561	0.0030170612178615	0.011787299380329	OL	hg	pt	0.933029867817216	human_down	chimp_up	human_down_ROBO2_OL	chimp_up_ROBO2_OL	-0.951907146386927	0.31494198301544	-3.02248413270536	0.002507092260792	0.0072054040583797	OL	rm	0.951907146386927	macaque_up	macaque_up_ROBO2_OL	down_ROBO2_OL	ROBO2	OL	down_ROBO2_OL	human_down_robo2_ol	-0.942468507102072	OL	ENSG00000185008	C3	-0.466945015	0.096	0.192	1.57042e-53	4.71722e-49	PD_down	OL	both	EVO_down_PD_down
950.463268684837	1.10660885976038	0.204843454273647	5.40221733559559	6.58221303166399e-08	1.05872793751799e-06	OL	hg	pt	-1.10660885976038	human_up	chimp_down	human_up_NFKBIZ_OL	chimp_down_NFKBIZ_OL	0.543690965019389	0.206314553244191	2.6352526104927	0.0084074687416636	0.0208156187749703	OL	rm	-0.543690965019389	macaque_down	macaque_down_NFKBIZ_OL	up_NFKBIZ_OL	NFKBIZ	OL	up_NFKBIZ_OL	human_up_nfkbiz_ol	0.825149912389885	OL	ENSG00000144802	C3	0.318420889	0.226	0.149	1.55523e-47	4.67161e-43	PD_up	OL	both	EVO_up_PD_up
938.106309695943	0.754598316048761	0.255745064481363	2.9505879911272	0.0031716968826317	0.0122579314189283	OL	hg	pt	-0.754598316048761	human_up	chimp_down	human_up_SORCS2_OL	chimp_down_SORCS2_OL	3.36613096282361	0.267521119929518	12.5826737108101	2.62976097763106e-36	2.25736992513599e-34	OL	rm	-3.36613096282361	macaque_down	macaque_down_SORCS2_OL	up_SORCS2_OL	SORCS2	OL	up_SORCS2_OL	human_up_sorcs2_ol	2.06036463943619	OL	ENSG00000184985	C5	-0.371646719	0.064	0.115	2.17459e-24	6.53203e-20	PD_down	OPC	both	EVO_up_PD_down
13971.7239754618	0.952101514067761	0.279458950827296	3.40694585465668	0.0006569415784882	0.0032884852278231	OL	hg	pt	-0.952101514067761	human_up	chimp_down	human_up_TMEM144_OL	chimp_down_TMEM144_OL	2.22410075617952	0.279829155102516	7.94806658142793	1.89444833486768e-15	3.64792240625782e-14	OL	rm	-2.22410075617952	macaque_down	macaque_down_TMEM144_OL	up_TMEM144_OL	TMEM144	OL	up_TMEM144_OL	human_up_tmem144_ol	1.58810113512364	OL	ENSG00000164124	C5	0.316170077	0.189	0.151	7.03257e-21	2.11244e-16	PD_up	OPC	both	EVO_up_PD_up
6175.70819269719	-1.03825868168931	0.269597502104088	-3.85114355135402	0.0001175675559191	0.0007638104738188	OL	hg	pt	1.03825868168931	human_down	chimp_up	human_down_PDZD2_OL	chimp_up_PDZD2_OL	-1.21973241402325	0.26977402836822	-4.52131148947523	6.14576755370182e-06	3.27580138884844e-05	OL	rm	1.21973241402325	macaque_up	macaque_up_PDZD2_OL	down_PDZD2_OL	PDZD2	OL	down_PDZD2_OL	human_down_pdzd2_ol	-1.12899554785628	OL	ENSG00000133401	C0	0.431873309	0.197	0.143	1.4896e-56	4.47447e-52	PD_up	OL	both	EVO_down_PD_up
164.859130456999	-1.29999603559059	0.215465533103571	-6.03342918408072	1.6051635051876e-09	3.64150773913026e-08	OL	hg	pt	1.29999603559059	human_down	chimp_up	human_down_MAP3K1_OL	chimp_up_MAP3K1_OL	-0.745314045045438	0.225460074141617	-3.30574736073798	0.0009472345311074	0.0030606486572775	OL	rm	0.745314045045438	macaque_up	macaque_up_MAP3K1_OL	down_MAP3K1_OL	MAP3K1	OL	down_MAP3K1_OL	human_down_map3k1_ol	-1.02265504031802	OL	ENSG00000095015	C5	-0.396409279	0.175	0.246	6.62171e-17	1.98903e-12	PD_down	OPC	both	EVO_down_PD_down
9078.89654533399	0.624727870513416	0.214287517283087	2.91537219915667	0.0035526457673112	0.013416588435464	OL	hg	pt	-0.624727870513416	human_up	chimp_down	human_up_ZFYVE16_OL	chimp_down_ZFYVE16_OL	0.604074608523522	0.214531196510229	2.81578911762009	0.0048657594034995	0.0129709081429782	OL	rm	-0.604074608523522	macaque_down	macaque_down_ZFYVE16_OL	up_ZFYVE16_OL	ZFYVE16	OL	up_ZFYVE16_OL	human_up_zfyve16_ol	0.614401239518469	OL	ENSG00000039319	C0	-0.352822242	0.291	0.375	5.9515e-144	1.7877e-139	PD_down	OL	both	EVO_up_PD_down
9078.89654533399	0.624727870513416	0.214287517283087	2.91537219915667	0.0035526457673112	0.013416588435464	OL	hg	pt	-0.624727870513416	human_up	chimp_down	human_up_ZFYVE16_OL	chimp_down_ZFYVE16_OL	0.604074608523522	0.214531196510229	2.81578911762009	0.0048657594034995	0.0129709081429782	OL	rm	-0.604074608523522	macaque_down	macaque_down_ZFYVE16_OL	up_ZFYVE16_OL	ZFYVE16	OL	up_ZFYVE16_OL	human_up_zfyve16_ol	0.614401239518469	OL	ENSG00000039319	C3	-0.291142817	0.52	0.613	2.05841e-40	6.18305e-36	PD_down	OL	both	EVO_up_PD_down
3912.37568333801	1.6746688076218	0.411317768797737	4.07147207016313	4.67169645539002e-05	0.0003496075420448	OL	hg	pt	-1.6746688076218	human_up	chimp_down	human_up_RASGRF2_OL	chimp_down_RASGRF2_OL	1.93090627239349	0.411869883944808	4.688146299748	2.75690905730193e-06	1.57936677005552e-05	OL	rm	-1.93090627239349	macaque_down	macaque_down_RASGRF2_OL	up_RASGRF2_OL	RASGRF2	OL	up_RASGRF2_OL	human_up_rasgrf2_ol	1.80278754000765	OL	ENSG00000113319	C0	-0.412955686	0.253	0.353	5.2999e-137	1.592e-132	PD_down	OL	both	EVO_up_PD_down
3912.37568333801	1.6746688076218	0.411317768797737	4.07147207016313	4.67169645539002e-05	0.0003496075420448	OL	hg	pt	-1.6746688076218	human_up	chimp_down	human_up_RASGRF2_OL	chimp_down_RASGRF2_OL	1.93090627239349	0.411869883944808	4.688146299748	2.75690905730193e-06	1.57936677005552e-05	OL	rm	-1.93090627239349	macaque_down	macaque_down_RASGRF2_OL	up_RASGRF2_OL	RASGRF2	OL	up_RASGRF2_OL	human_up_rasgrf2_ol	1.80278754000765	OL	ENSG00000113319	C3	-0.284026767	0.664	0.757	1.72985e-24	5.19614e-20	PD_down	OL	both	EVO_up_PD_down
801.161616965489	-0.603206593121451	0.21170586953766	-2.8492672141721	0.0043820059662456	0.0159369247447757	OL	hg	pt	0.603206593121451	human_down	chimp_up	human_down_CAMK4_OL	chimp_up_CAMK4_OL	-1.42811792746353	0.212551837114535	-6.7189159446972	1.8308147552095e-11	2.30594193151726e-10	OL	rm	1.42811792746353	macaque_up	macaque_up_CAMK4_OL	down_CAMK4_OL	CAMK4	OL	down_CAMK4_OL	human_down_camk4_ol	-1.01566226029249	OL	ENSG00000152495	C5	-0.313151295	0.103	0.152	4.19318e-12	1.25955e-07	PD_down	OPC	both	EVO_down_PD_down
1245.52966800897	-1.16286888093522	0.31191083769974	-3.72820928413731	0.0001928452019044	0.0011621885343498	OL	hg	pt	1.16286888093522	human_down	chimp_up	human_down_TRIM36_OL	chimp_up_TRIM36_OL	-3.13503229285985	0.311646943574808	-10.0595637386937	8.33669494626819e-24	3.33686362886772e-22	OL	rm	3.13503229285985	macaque_up	macaque_up_TRIM36_OL	down_TRIM36_OL	TRIM36	OL	down_TRIM36_OL	human_down_trim36_ol	-2.14895058689753	OL	ENSG00000152503	C3	-0.348330255	0.108	0.177	1.76044e-35	5.288e-31	PD_down	OL	both	EVO_down_PD_down
63.3829471224338	-0.935885200418201	0.339075210744498	-2.76011094518914	0.0057781735098479	0.0201109334808637	OL	hg	pt	0.935885200418201	human_down	chimp_up	human_down_SPRY4_OL	chimp_up_SPRY4_OL	-2.03422459894634	0.341172525211528	-5.96245139518522	2.48481576979767e-09	2.34794218672217e-08	OL	rm	2.03422459894634	macaque_up	macaque_up_SPRY4_OL	down_SPRY4_OL	SPRY4	OL	down_SPRY4_OL	human_down_spry4_ol	-1.48505489968227	OL	ENSG00000187678	C5	-0.342925016	0.059	0.103	1.01876e-15	3.06015e-11	PD_down	OPC	both	EVO_down_PD_down
286.185736590966	0.910419599016756	0.370069358817087	2.46013234364196	0.0138885790508525	0.0407167069859006	OL	hg	pt	-0.910419599016756	human_up	chimp_down	human_up_ARSI_OL	chimp_down_ARSI_OL	6.26841350374147	0.491816139345929	12.7454408309534	3.30517219373753e-37	2.93131744684423e-35	OL	rm	-6.26841350374147	macaque_down	macaque_down_ARSI_OL	up_ARSI_OL	ARSI	OL	up_ARSI_OL	human_up_arsi_ol	3.58941655137911	OL	ENSG00000183876	C3	-0.291476519	0.107	0.169	2.86648e-19	8.61034e-15	PD_down	OL	both	EVO_up_PD_down
591.414119716862	1.92964980127854	0.191974095366627	10.0516155452815	9.03735128747043e-24	1.08952448824122e-21	OL	hg	pt	-1.92964980127854	human_up	chimp_down	human_up_SPARC_OL	chimp_down_SPARC_OL	1.45319262394888	0.195258231663817	7.44241413827248	9.88617157667183e-14	1.59356735505116e-12	OL	rm	-1.45319262394888	macaque_down	macaque_down_SPARC_OL	up_SPARC_OL	SPARC	OL	up_SPARC_OL	human_up_sparc_ol	1.69142121261371	OL	ENSG00000113140	C0	0.420322095	0.31	0.251	0.0	0.0	PD_up	OL	both	EVO_up_PD_up
591.414119716862	1.92964980127854	0.191974095366627	10.0516155452815	9.03735128747043e-24	1.08952448824122e-21	OL	hg	pt	-1.92964980127854	human_up	chimp_down	human_up_SPARC_OL	chimp_down_SPARC_OL	1.45319262394888	0.195258231663817	7.44241413827248	9.88617157667183e-14	1.59356735505116e-12	OL	rm	-1.45319262394888	macaque_down	macaque_down_SPARC_OL	up_SPARC_OL	SPARC	OL	up_SPARC_OL	human_up_sparc_ol	1.69142121261371	OL	ENSG00000113140	C5	0.487084353	0.314	0.231	4.4685e-76	1.34225e-71	PD_up	OPC	both	EVO_up_PD_up
889.868185701675	-2.3637234473775	0.295512237930245	-7.99873285767425	1.25706112173158e-15	7.3986014302703e-14	OL	hg	pt	2.3637234473775	human_down	chimp_up	human_down_ELOVL2_OL	chimp_up_ELOVL2_OL	-3.14524129716354	0.296041788069962	-10.6243152957184	2.29691499166405e-26	1.09585404088901e-24	OL	rm	3.14524129716354	macaque_up	macaque_up_ELOVL2_OL	down_ELOVL2_OL	ELOVL2	OL	down_ELOVL2_OL	human_down_elovl2_ol	-2.75448237227052	OL	ENSG00000197977	C3	-0.301188955	0.07	0.124	3.44656e-16	1.03528e-11	PD_down	OL	both	EVO_down_PD_down
1177.46162206798	-0.898494832937101	0.234141239316361	-3.83740530100763	0.000124341159861	0.0007991338646988	OL	hg	pt	0.898494832937101	human_down	chimp_up	human_down_MARCKS_OL	chimp_up_MARCKS_OL	-0.817887890753659	0.235423529495828	-3.47411277243702	0.0005125455680053	0.0017699487242698	OL	rm	0.817887890753659	macaque_up	macaque_up_MARCKS_OL	down_MARCKS_OL	MARCKS	OL	down_MARCKS_OL	human_down_marcks_ol	-0.85819136184538	OL	ENSG00000277443	C5	-0.374584806	0.304	0.382	5.9243e-15	1.77954e-10	PD_down	OPC	both	EVO_down_PD_down
7944.18989253442	0.773934249443417	0.209243874368882	3.69871878819748	0.0002166905176596	0.0012804105418499	OL	hg	pt	-0.773934249443417	human_up	chimp_down	human_up_SYNJ2_OL	chimp_down_SYNJ2_OL	1.65124602651656	0.209846661279319	7.86882200769756	3.57996078905186e-15	6.73574664658402e-14	OL	rm	-1.65124602651656	macaque_down	macaque_down_SYNJ2_OL	up_SYNJ2_OL	SYNJ2	OL	up_SYNJ2_OL	human_up_synj2_ol	1.21259013797999	OL	ENSG00000078269	C5	0.328262759	0.15	0.112	3.0771e-09	9.24299e-05	PD_up	OPC	both	EVO_up_PD_up
7050.60218157227	1.3045057979764	0.272452362154321	4.78801427031676	1.68439673729834e-06	1.9454828871814e-05	OL	hg	pt	-1.3045057979764	human_up	chimp_down	human_up_AGPAT4_OL	chimp_down_AGPAT4_OL	0.873360499357896	0.272659609422149	3.2031165202973	0.0013594896344311	0.0042033460793188	OL	rm	-0.873360499357896	macaque_down	macaque_down_AGPAT4_OL	up_AGPAT4_OL	AGPAT4	OL	up_AGPAT4_OL	human_up_agpat4_ol	1.08893314866715	OL	ENSG00000026652	C0	-0.393614195	0.272	0.366	9.2108e-191	2.7667e-186	PD_down	OL	both	EVO_up_PD_down
7050.60218157227	1.3045057979764	0.272452362154321	4.78801427031676	1.68439673729834e-06	1.9454828871814e-05	OL	hg	pt	-1.3045057979764	human_up	chimp_down	human_up_AGPAT4_OL	chimp_down_AGPAT4_OL	0.873360499357896	0.272659609422149	3.2031165202973	0.0013594896344311	0.0042033460793188	OL	rm	-0.873360499357896	macaque_down	macaque_down_AGPAT4_OL	up_AGPAT4_OL	AGPAT4	OL	up_AGPAT4_OL	human_up_agpat4_ol	1.08893314866715	OL	ENSG00000026652	C3	-0.284798463	0.635	0.739	1.50283e-42	4.5142e-38	PD_down	OL	both	EVO_up_PD_down
3602.20924535995	1.21284272834524	0.155627414846473	7.79324600065942	6.53092935457462e-15	3.4285738174493e-13	OL	hg	pt	-1.21284272834524	human_up	chimp_down	human_up_BBS9_OL	chimp_down_BBS9_OL	1.30728695739985	0.156711936088356	8.34197438963928	7.30602791274902e-17	1.57418387708768e-15	OL	rm	-1.30728695739985	macaque_down	macaque_down_BBS9_OL	up_BBS9_OL	BBS9	OL	up_BBS9_OL	human_up_bbs9_ol	1.26006484287255	OL	ENSG00000122507	C0	0.415145594	0.307	0.246	1.7015e-146	5.1111e-142	PD_up	OL	both	EVO_up_PD_up
3602.20924535995	1.21284272834524	0.155627414846473	7.79324600065942	6.53092935457462e-15	3.4285738174493e-13	OL	hg	pt	-1.21284272834524	human_up	chimp_down	human_up_BBS9_OL	chimp_down_BBS9_OL	1.30728695739985	0.156711936088356	8.34197438963928	7.30602791274902e-17	1.57418387708768e-15	OL	rm	-1.30728695739985	macaque_down	macaque_down_BBS9_OL	up_BBS9_OL	BBS9	OL	up_BBS9_OL	human_up_bbs9_ol	1.26006484287255	OL	ENSG00000122507	C3	0.545388732	0.6	0.48	1.0384e-118	3.1192e-114	PD_up	OL	both	EVO_up_PD_up
763.218397504648	-0.562951562927788	0.196453038627758	-2.86557829219673	0.0041624833055441	0.0152687721534477	OL	hg	pt	0.562951562927788	human_down	chimp_up	human_down_HECW1_OL	chimp_up_HECW1_OL	-1.17418147538115	0.197697355730131	-5.93928771097969	2.86263097223512e-09	2.68594707640709e-08	OL	rm	1.17418147538115	macaque_up	macaque_up_HECW1_OL	down_HECW1_OL	HECW1	OL	down_HECW1_OL	human_down_hecw1_ol	-0.868566519154467	OL	ENSG00000002746	C5	-0.323978895	0.291	0.368	1.98887e-18	5.97417e-14	PD_down	OPC	both	EVO_down_PD_down
278.282066106975	1.55737684018804	0.2733559479085	5.69724877802671	1.21756200016515e-08	2.29807953310304e-07	OL	hg	pt	-1.55737684018804	human_up	chimp_down	human_up_CCDC146_OL	chimp_down_CCDC146_OL	2.92437567236897	0.292381746053484	10.001909188387	1.49486843748723e-23	5.86262715281688e-22	OL	rm	-2.92437567236897	macaque_down	macaque_down_CCDC146_OL	up_CCDC146_OL	CCDC146	OL	up_CCDC146_OL	human_up_ccdc146_ol	2.24087625627851	OL	ENSG00000135205	C5	-0.299174984	0.162	0.212	2.62392e-09	7.88172e-05	PD_down	OPC	both	EVO_up_PD_down
725.742962879651	0.562015543324069	0.185256059570976	3.03372286242949	0.0024155622094338	0.0097523545030043	OL	hg	pt	-0.562015543324069	human_up	chimp_down	human_up_PLOD3_OL	chimp_down_PLOD3_OL	1.22753154570258	0.190301524508761	6.45045565909835	1.11514356722713e-10	1.28977698083943e-09	OL	rm	-1.22753154570258	macaque_down	macaque_down_PLOD3_OL	up_PLOD3_OL	PLOD3	OL	up_PLOD3_OL	human_up_plod3_ol	0.894773544513324	OL	ENSG00000106397	C3	0.366219563	0.172	0.103	6.96983e-18	2.0936e-13	PD_up	OL	both	EVO_up_PD_up
443.103011978382	6.06956226681784	0.684970825074933	8.86105224431107	7.92627090260982e-19	6.41905055190425e-17	OL	hg	pt	-6.06956226681784	human_up	chimp_down	human_up_SLC26A3_OL	chimp_down_SLC26A3_OL	4.07430862164476	0.679790407149897	5.99347766428007	2.05400387634334e-09	1.96518705698131e-08	OL	rm	-4.07430862164476	macaque_down	macaque_down_SLC26A3_OL	up_SLC26A3_OL	SLC26A3	OL	up_SLC26A3_OL	human_up_slc26a3_ol	5.0719354442313	OL	ENSG00000091138	C0	-0.645100905	0.812	0.901	0.0	0.0	PD_down	OL	both	EVO_up_PD_down
443.103011978382	6.06956226681784	0.684970825074933	8.86105224431107	7.92627090260982e-19	6.41905055190425e-17	OL	hg	pt	-6.06956226681784	human_up	chimp_down	human_up_SLC26A3_OL	chimp_down_SLC26A3_OL	4.07430862164476	0.679790407149897	5.99347766428007	2.05400387634334e-09	1.96518705698131e-08	OL	rm	-4.07430862164476	macaque_down	macaque_down_SLC26A3_OL	up_SLC26A3_OL	SLC26A3	OL	up_SLC26A3_OL	human_up_slc26a3_ol	5.0719354442313	OL	ENSG00000091138	C3	-0.633430363	0.88	0.94	0.0	0.0	PD_down	OL	both	EVO_up_PD_down
443.103011978382	6.06956226681784	0.684970825074933	8.86105224431107	7.92627090260982e-19	6.41905055190425e-17	OL	hg	pt	-6.06956226681784	human_up	chimp_down	human_up_SLC26A3_OL	chimp_down_SLC26A3_OL	4.07430862164476	0.679790407149897	5.99347766428007	2.05400387634334e-09	1.96518705698131e-08	OL	rm	-4.07430862164476	macaque_down	macaque_down_SLC26A3_OL	up_SLC26A3_OL	SLC26A3	OL	up_SLC26A3_OL	human_up_slc26a3_ol	5.0719354442313	OL	ENSG00000091138	C5	-0.659553545	0.775	0.902	2.386e-182	7.1671e-178	PD_down	OPC	both	EVO_up_PD_down
1074.04267196227	1.83907400042738	0.276968258770966	6.64001719398531	3.13646563000302e-11	9.88436091603064e-10	OL	hg	pt	-1.83907400042738	human_up	chimp_down	human_up_CFTR_OL	chimp_down_CFTR_OL	3.01440274045364	0.282968298100041	10.6527931245073	1.69210357839734e-26	8.20113874935711e-25	OL	rm	-3.01440274045364	macaque_down	macaque_down_CFTR_OL	up_CFTR_OL	CFTR	OL	up_CFTR_OL	human_up_cftr_ol	2.42673837044051	OL	ENSG00000001626	C3	-0.298377601	0.06	0.128	2.25202e-09	6.76463e-05	PD_down	OL	both	EVO_up_PD_down
222.750432323662	1.43011282621797	0.34368213887082	4.16114969173741	3.16649435535336e-05	0.0002506455060662	OL	hg	pt	-1.43011282621797	human_up	chimp_down	human_up_TMEM140_OL	chimp_down_TMEM140_OL	3.13137333551156	0.367065487187053	8.53083017831052	1.4530120049556e-17	3.37939919411544e-16	OL	rm	-3.13137333551156	macaque_down	macaque_down_TMEM140_OL	up_TMEM140_OL	TMEM140	OL	up_TMEM140_OL	human_up_tmem140_ol	2.28074308086476	OL	ENSG00000146859	C3	0.287838141	0.125	0.07	1.67465e-31	5.0303e-27	PD_up	OL	both	EVO_up_PD_up
7507.7527421126	0.753226750334453	0.176576401343306	4.2657271560881	1.99252166076711e-05	0.0001685495853444	OL	hg	pt	-0.753226750334453	human_up	chimp_down	human_up_MTUS1_OL	chimp_down_MTUS1_OL	0.970365023598986	0.177026611471512	5.4814641456047	4.21820218281618e-08	3.29050560056617e-07	OL	rm	-0.970365023598986	macaque_down	macaque_down_MTUS1_OL	up_MTUS1_OL	MTUS1	OL	up_MTUS1_OL	human_up_mtus1_ol	0.861795886966719	OL	ENSG00000129422	C0	-0.267574792	0.369	0.445	2.58146e-44	7.75417e-40	PD_down	OL	both	EVO_up_PD_down
4540.97684052538	0.631383765547734	0.153508157472102	4.1130307075862	3.90498418686328e-05	0.0003004077304871	OL	hg	pt	-0.631383765547734	human_up	chimp_down	human_up_PPP2R2A_OL	chimp_down_PPP2R2A_OL	0.615137233625657	0.15417209228048	3.98993893464558	6.60903083042386e-05	0.0002800331584351	OL	rm	-0.615137233625657	macaque_down	macaque_down_PPP2R2A_OL	up_PPP2R2A_OL	PPP2R2A	OL	up_PPP2R2A_OL	human_up_ppp2r2a_ol	0.623260499586696	OL	ENSG00000221914	C0	0.271686347	0.31	0.275	1.34082e-49	4.02755e-45	PD_up	OL	both	EVO_up_PD_up
1949.05533064404	0.543515630069485	0.16982795215551	3.20038970717724	0.0013724188414721	0.0060830121497071	OL	hg	pt	-0.543515630069485	human_up	chimp_down	human_up_ZNF706_OL	chimp_down_ZNF706_OL	0.620831694999902	0.171253184968965	3.62522714606686	0.0002887075790471	0.0010611927419696	OL	rm	-0.620831694999902	macaque_down	macaque_down_ZNF706_OL	up_ZNF706_OL	ZNF706	OL	up_ZNF706_OL	human_up_znf706_ol	0.582173662534693	OL	ENSG00000120963	C3	0.272375082	0.278	0.217	9.56207e-29	2.87226e-24	PD_up	OL	both	EVO_up_PD_up
2110.99545595315	-0.930206522902368	0.219607737424969	-4.23576388432207	2.27776029265578e-05	0.0001893059807269	OL	hg	pt	0.930206522902368	human_down	chimp_up	human_down_NCALD_OL	chimp_up_NCALD_OL	-1.38026795108313	0.220099911464863	-6.27109725713578	3.58512582512094e-10	3.84295282779012e-09	OL	rm	1.38026795108313	macaque_up	macaque_up_NCALD_OL	down_NCALD_OL	NCALD	OL	down_NCALD_OL	human_down_ncald_ol	-1.15523723699275	OL	ENSG00000104490	C5	-0.352411994	0.236	0.312	3.04572e-13	9.14874e-09	PD_down	OPC	both	EVO_down_PD_down
3210.98829131531	-0.921316724298135	0.161145103213697	-5.7173113295063	1.08222729611257e-08	2.08214154005305e-07	OL	hg	pt	0.921316724298135	human_down	chimp_up	human_down_OXR1_OL	chimp_up_OXR1_OL	-1.18241683605767	0.161667552034955	-7.31387851906122	2.59539801513466e-13	4.02569210272048e-12	OL	rm	1.18241683605767	macaque_up	macaque_up_OXR1_OL	down_OXR1_OL	OXR1	OL	down_OXR1_OL	human_down_oxr1_ol	-1.0518667801779	OL	ENSG00000164830	C0	-0.501610055	0.091	0.165	1.58979e-100	4.77541e-96	PD_down	OL	both	EVO_down_PD_down
3210.98829131531	-0.921316724298135	0.161145103213697	-5.7173113295063	1.08222729611257e-08	2.08214154005305e-07	OL	hg	pt	0.921316724298135	human_down	chimp_up	human_down_OXR1_OL	chimp_up_OXR1_OL	-1.18241683605767	0.161667552034955	-7.31387851906122	2.59539801513466e-13	4.02569210272048e-12	OL	rm	1.18241683605767	macaque_up	macaque_up_OXR1_OL	down_OXR1_OL	OXR1	OL	down_OXR1_OL	human_down_oxr1_ol	-1.0518667801779	OL	ENSG00000164830	C3	-0.460051343	0.151	0.26	3.27358e-34	9.83319e-30	PD_down	OL	both	EVO_down_PD_down
9098.2211552153	-0.699895318344472	0.192297823130354	-3.63964244083007	0.0002730168815127	0.0015564569501576	OL	hg	pt	0.699895318344472	human_down	chimp_up	human_down_SAMD12_OL	chimp_up_SAMD12_OL	-0.539912234268911	0.192528453534321	-2.80432437054123	0.005042214970317	0.0133778925987532	OL	rm	0.539912234268911	macaque_up	macaque_up_SAMD12_OL	down_SAMD12_OL	SAMD12	OL	down_SAMD12_OL	human_down_samd12_ol	-0.619903776306692	OL	ENSG00000177570	C5	0.354139952	0.248	0.217	4.51398e-15	1.35591e-10	PD_up	OPC	both	EVO_down_PD_up
830.599778632843	0.509142598895578	0.200803168672327	2.53553070034669	0.0112277086567463	0.0342870132525663	OL	hg	pt	-0.509142598895578	human_up	chimp_down	human_up_RPS6_OL	chimp_down_RPS6_OL	0.81293839552768	0.203997706549345	3.98503693633947	6.74696298798431e-05	0.0002851682556954	OL	rm	-0.81293839552768	macaque_down	macaque_down_RPS6_OL	up_RPS6_OL	RPS6	OL	up_RPS6_OL	human_up_rps6_ol	0.661040497211629	OL	ENSG00000137154	C5	0.338944021	0.169	0.124	1.31757e-23	3.95771e-19	PD_up	OPC	both	EVO_up_PD_up
15284.7271061	0.921502321360059	0.349734894499895	2.63485953461339	0.0084172107871378	0.0272876962275343	OL	hg	pt	-0.921502321360059	human_up	chimp_down	human_up_PRUNE2_OL	chimp_down_PRUNE2_OL	0.931797948771499	0.349835849027134	2.66352905616379	0.0077325733545684	0.0193645018020556	OL	rm	-0.931797948771499	macaque_down	macaque_down_PRUNE2_OL	up_PRUNE2_OL	PRUNE2	OL	up_PRUNE2_OL	human_up_prune2_ol	0.926650135065779	OL	ENSG00000106772	C0	0.420035368	0.666	0.609	7.81144e-57	2.3464e-52	PD_up	OL	both	EVO_up_PD_up
15284.7271061	0.921502321360059	0.349734894499895	2.63485953461339	0.0084172107871378	0.0272876962275343	OL	hg	pt	-0.921502321360059	human_up	chimp_down	human_up_PRUNE2_OL	chimp_down_PRUNE2_OL	0.931797948771499	0.349835849027134	2.66352905616379	0.0077325733545684	0.0193645018020556	OL	rm	-0.931797948771499	macaque_down	macaque_down_PRUNE2_OL	up_PRUNE2_OL	PRUNE2	OL	up_PRUNE2_OL	human_up_prune2_ol	0.926650135065779	OL	ENSG00000106772	C3	0.487252876	0.891	0.834	2.32072e-55	6.97097e-51	PD_up	OL	both	EVO_up_PD_up
15284.7271061	0.921502321360059	0.349734894499895	2.63485953461339	0.0084172107871378	0.0272876962275343	OL	hg	pt	-0.921502321360059	human_up	chimp_down	human_up_PRUNE2_OL	chimp_down_PRUNE2_OL	0.931797948771499	0.349835849027134	2.66352905616379	0.0077325733545684	0.0193645018020556	OL	rm	-0.931797948771499	macaque_down	macaque_down_PRUNE2_OL	up_PRUNE2_OL	PRUNE2	OL	up_PRUNE2_OL	human_up_prune2_ol	0.926650135065779	OL	ENSG00000106772	C5	0.497022424	0.339	0.264	3.79666e-14	1.14044e-09	PD_up	OPC	both	EVO_up_PD_up
1355.23344276554	0.596153921933347	0.223998561218795	2.66141853184067	0.0077812168508324	0.0256153686594126	OL	hg	pt	-0.596153921933347	human_up	chimp_down	human_up_ZNF189_OL	chimp_down_ZNF189_OL	2.57824490927372	0.230049197181425	11.2073632112718	3.75204633175044e-29	2.1385663545289e-27	OL	rm	-2.57824490927372	macaque_down	macaque_down_ZNF189_OL	up_ZNF189_OL	ZNF189	OL	up_ZNF189_OL	human_up_znf189_ol	1.58719941560353	OL	ENSG00000136870	C3	-0.322149099	0.166	0.253	4.02862e-21	1.21012e-16	PD_down	OL	both	EVO_up_PD_down
453.566565045939	1.76226056021002	0.351095091505999	5.01932554126837	5.18532124041749e-07	6.83546384840902e-06	OL	hg	pt	-1.76226056021002	human_up	chimp_down	human_up_NTNG2_OL	chimp_down_NTNG2_OL	1.08988592580856	0.353089093496537	3.08671648567715	0.0020238052037205	0.0059862735156827	OL	rm	-1.08988592580856	macaque_down	macaque_down_NTNG2_OL	up_NTNG2_OL	NTNG2	OL	up_NTNG2_OL	human_up_ntng2_ol	1.42607324300929	OL	ENSG00000196358	C3	-0.398487203	0.111	0.19	7.5184e-57	2.25838e-52	PD_down	OL	both	EVO_up_PD_down
4018.25272292336	0.779169411155378	0.187406143365971	4.15765138303816	3.21536200577917e-05	0.0002539953638894	OL	hg	pt	-0.779169411155378	human_up	chimp_down	human_up_DIP2C_OL	chimp_down_DIP2C_OL	1.94145549048122	0.188996664130362	10.2724325818898	9.38088956392323e-25	3.97831614165268e-23	OL	rm	-1.94145549048122	macaque_down	macaque_down_DIP2C_OL	up_DIP2C_OL	DIP2C	OL	up_DIP2C_OL	human_up_dip2c_ol	1.3603124508183	OL	ENSG00000151240	C0	0.280175173	0.516	0.48	2.47589e-68	7.43707e-64	PD_up	OL	both	EVO_up_PD_up
4018.25272292336	0.779169411155378	0.187406143365971	4.15765138303816	3.21536200577917e-05	0.0002539953638894	OL	hg	pt	-0.779169411155378	human_up	chimp_down	human_up_DIP2C_OL	chimp_down_DIP2C_OL	1.94145549048122	0.188996664130362	10.2724325818898	9.38088956392323e-25	3.97831614165268e-23	OL	rm	-1.94145549048122	macaque_down	macaque_down_DIP2C_OL	up_DIP2C_OL	DIP2C	OL	up_DIP2C_OL	human_up_dip2c_ol	1.3603124508183	OL	ENSG00000151240	C3	0.285653661	0.75	0.694	5.15313e-56	1.5479e-51	PD_up	OL	both	EVO_up_PD_up
7567.02454316727	0.589514996638424	0.202606543660754	2.90965427861753	0.0036182875637359	0.0136070015040854	OL	hg	pt	-0.589514996638424	human_up	chimp_down	human_up_FAM107B_OL	chimp_down_FAM107B_OL	1.88111634144532	0.203427220670329	9.24712206776805	2.30618329036437e-20	6.86523142733259e-19	OL	rm	-1.88111634144532	macaque_down	macaque_down_FAM107B_OL	up_FAM107B_OL	FAM107B	OL	up_FAM107B_OL	human_up_fam107b_ol	1.23531566904187	OL	ENSG00000065809	C5	0.300893204	0.144	0.11	5.24365e-11	1.57509e-06	PD_up	OPC	both	EVO_up_PD_up
189.287633184427	-2.50148607472723	0.384578582600298	-6.50448617760675	7.7959384035858e-11	2.27497677380617e-09	OL	hg	pt	2.50148607472723	human_down	chimp_up	human_down_ITGA8_OL	chimp_up_ITGA8_OL	-0.998548476772546	0.394108444450111	-2.53368962485895	0.0112868653806424	0.0268110091849134	OL	rm	0.998548476772546	macaque_up	macaque_up_ITGA8_OL	down_ITGA8_OL	ITGA8	OL	down_ITGA8_OL	human_down_itga8_ol	-1.75001727574989	OL	ENSG00000077943	C5	0.284511716	0.137	0.098	2.26806e-12	6.81279e-08	PD_up	OPC	both	EVO_down_PD_up
5868.05079080539	5.42811363081663	0.711451417171442	7.62963359100118	2.3542186240968e-14	1.14659776064985e-12	OL	hg	pt	-5.42811363081663	human_up	chimp_down	human_up_PLXDC2_OL	chimp_down_PLXDC2_OL	2.45119400591646	0.710883874323112	3.44809341504677	0.0005645587438727	0.0019276163884244	OL	rm	-2.45119400591646	macaque_down	macaque_down_PLXDC2_OL	up_PLXDC2_OL	PLXDC2	OL	up_PLXDC2_OL	human_up_plxdc2_ol	3.93965381836654	OL	ENSG00000120594	C0	0.337306951	0.419	0.365	1.306e-174	3.9231e-170	PD_up	OL	both	EVO_up_PD_up
5868.05079080539	5.42811363081663	0.711451417171442	7.62963359100118	2.3542186240968e-14	1.14659776064985e-12	OL	hg	pt	-5.42811363081663	human_up	chimp_down	human_up_PLXDC2_OL	chimp_down_PLXDC2_OL	2.45119400591646	0.710883874323112	3.44809341504677	0.0005645587438727	0.0019276163884244	OL	rm	-2.45119400591646	macaque_down	macaque_down_PLXDC2_OL	up_PLXDC2_OL	PLXDC2	OL	up_PLXDC2_OL	human_up_plxdc2_ol	3.93965381836654	OL	ENSG00000120594	C3	0.414608223	0.186	0.15	1.04424e-31	3.1367e-27	PD_up	OL	both	EVO_up_PD_up
6196.96428832325	0.70382635125929	0.164928999215724	4.26745056725105	1.97719564831216e-05	0.0001674565296953	OL	hg	pt	-0.70382635125929	human_up	chimp_down	human_up_FAM13C_OL	chimp_down_FAM13C_OL	1.39650787335203	0.165750351837307	8.42536898336587	3.59615172483792e-17	7.99003606722304e-16	OL	rm	-1.39650787335203	macaque_down	macaque_down_FAM13C_OL	up_FAM13C_OL	FAM13C	OL	up_FAM13C_OL	human_up_fam13c_ol	1.05016711230566	OL	ENSG00000148541	C0	-0.331024134	0.294	0.371	5.712e-92	1.71577e-87	PD_down	OL	both	EVO_up_PD_down
6196.96428832325	0.70382635125929	0.164928999215724	4.26745056725105	1.97719564831216e-05	0.0001674565296953	OL	hg	pt	-0.70382635125929	human_up	chimp_down	human_up_FAM13C_OL	chimp_down_FAM13C_OL	1.39650787335203	0.165750351837307	8.42536898336587	3.59615172483792e-17	7.99003606722304e-16	OL	rm	-1.39650787335203	macaque_down	macaque_down_FAM13C_OL	up_FAM13C_OL	FAM13C	OL	up_FAM13C_OL	human_up_fam13c_ol	1.05016711230566	OL	ENSG00000148541	C3	-0.284149698	0.585	0.676	4.62765e-44	1.39005e-39	PD_down	OL	both	EVO_up_PD_down
1465.11722434954	4.4131681072982	0.280181594737351	15.7510992520234	6.74977402236848e-56	3.43975069325285e-53	OL	hg	pt	-4.4131681072982	human_up	chimp_down	human_up_RHOBTB1_OL	chimp_down_RHOBTB1_OL	3.14862785830856	0.280801246094473	11.213012413945	3.52005473922199e-29	2.0117018715543e-27	OL	rm	-3.14862785830856	macaque_down	macaque_down_RHOBTB1_OL	up_RHOBTB1_OL	RHOBTB1	OL	up_RHOBTB1_OL	human_up_rhobtb1_ol	3.78089798280338	OL	ENSG00000072422	C0	0.352990426	0.192	0.142	1.63061e-46	4.89802e-42	PD_up	OL	both	EVO_up_PD_up
1465.11722434954	4.4131681072982	0.280181594737351	15.7510992520234	6.74977402236848e-56	3.43975069325285e-53	OL	hg	pt	-4.4131681072982	human_up	chimp_down	human_up_RHOBTB1_OL	chimp_down_RHOBTB1_OL	3.14862785830856	0.280801246094473	11.213012413945	3.52005473922199e-29	2.0117018715543e-27	OL	rm	-3.14862785830856	macaque_down	macaque_down_RHOBTB1_OL	up_RHOBTB1_OL	RHOBTB1	OL	up_RHOBTB1_OL	human_up_rhobtb1_ol	3.78089798280338	OL	ENSG00000072422	C3	0.290592202	0.28	0.227	4.65831e-15	1.39926e-10	PD_up	OL	both	EVO_up_PD_up
2743.01024848105	1.35664842888705	0.263196535243414	5.15450717325124	2.5429882681782e-07	3.60959217902957e-06	OL	hg	pt	-1.35664842888705	human_up	chimp_down	human_up_ZNF365_OL	chimp_down_ZNF365_OL	1.88660522602915	0.26451007218291	7.13245136738896	9.85969195363812e-13	1.43948808618211e-11	OL	rm	-1.88660522602915	macaque_down	macaque_down_ZNF365_OL	up_ZNF365_OL	ZNF365	OL	up_ZNF365_OL	human_up_znf365_ol	1.6216268274581	OL	ENSG00000138311	C0	0.4319114	0.22	0.174	1.01466e-89	3.04782e-85	PD_up	OL	both	EVO_up_PD_up
2743.01024848105	1.35664842888705	0.263196535243414	5.15450717325124	2.5429882681782e-07	3.60959217902957e-06	OL	hg	pt	-1.35664842888705	human_up	chimp_down	human_up_ZNF365_OL	chimp_down_ZNF365_OL	1.88660522602915	0.26451007218291	7.13245136738896	9.85969195363812e-13	1.43948808618211e-11	OL	rm	-1.88660522602915	macaque_down	macaque_down_ZNF365_OL	up_ZNF365_OL	ZNF365	OL	up_ZNF365_OL	human_up_znf365_ol	1.6216268274581	OL	ENSG00000138311	C3	0.278652091	0.352	0.314	5.29263e-14	1.5898e-09	PD_up	OL	both	EVO_up_PD_up
2743.01024848105	1.35664842888705	0.263196535243414	5.15450717325124	2.5429882681782e-07	3.60959217902957e-06	OL	hg	pt	-1.35664842888705	human_up	chimp_down	human_up_ZNF365_OL	chimp_down_ZNF365_OL	1.88660522602915	0.26451007218291	7.13245136738896	9.85969195363812e-13	1.43948808618211e-11	OL	rm	-1.88660522602915	macaque_down	macaque_down_ZNF365_OL	up_ZNF365_OL	ZNF365	OL	up_ZNF365_OL	human_up_znf365_ol	1.6216268274581	OL	ENSG00000138311	C5	0.54476564	0.29	0.212	4.40166e-21	1.32217e-16	PD_up	OPC	both	EVO_up_PD_up
1503.43738948021	1.1388273249167	0.138627646513467	8.2150087198232	2.12148841894545e-16	1.3851993445452e-14	OL	hg	pt	-1.1388273249167	human_up	chimp_down	human_up_ANAPC16_OL	chimp_down_ANAPC16_OL	1.06618610677538	0.140842354105971	7.57006735327053	3.7303077089347e-14	6.30289304116761e-13	OL	rm	-1.06618610677538	macaque_down	macaque_down_ANAPC16_OL	up_ANAPC16_OL	ANAPC16	OL	up_ANAPC16_OL	human_up_anapc16_ol	1.10250671584604	OL	ENSG00000166295	C0	0.271034666	0.153	0.12	8.62358e-26	2.59035e-21	PD_up	OL	both	EVO_up_PD_up
1503.43738948021	1.1388273249167	0.138627646513467	8.2150087198232	2.12148841894545e-16	1.3851993445452e-14	OL	hg	pt	-1.1388273249167	human_up	chimp_down	human_up_ANAPC16_OL	chimp_down_ANAPC16_OL	1.06618610677538	0.140842354105971	7.57006735327053	3.7303077089347e-14	6.30289304116761e-13	OL	rm	-1.06618610677538	macaque_down	macaque_down_ANAPC16_OL	up_ANAPC16_OL	ANAPC16	OL	up_ANAPC16_OL	human_up_anapc16_ol	1.10250671584604	OL	ENSG00000166295	C3	0.28489547	0.281	0.215	1.0631e-19	3.19334e-15	PD_up	OL	both	EVO_up_PD_up
2938.27462404806	-0.673660991744212	0.283059313658305	-2.37992872602462	0.0173159869268847	0.0489580826590433	OL	hg	pt	0.673660991744212	human_down	chimp_up	human_down_NRG3_OL	chimp_up_NRG3_OL	-0.707828031504296	0.283476851540365	-2.49695178868425	0.0125265986137358	0.0292832209834903	OL	rm	0.707828031504296	macaque_up	macaque_up_NRG3_OL	down_NRG3_OL	NRG3	OL	down_NRG3_OL	human_down_nrg3_ol	-0.690744511624254	OL	ENSG00000185737	C3	0.337379606	0.178	0.15	9.2325e-12	2.77326e-07	PD_up	OL	both	EVO_down_PD_up
2551.99395468422	0.853897640884581	0.232001633726577	3.68056736139597	0.0002327155694688	0.0013593399800059	OL	hg	pt	-0.853897640884581	human_up	chimp_down	human_up_SH3PXD2A_OL	chimp_down_SH3PXD2A_OL	1.58072177003256	0.233521690344882	6.76905758817534	1.29623944145619e-11	1.66201690591989e-10	OL	rm	-1.58072177003256	macaque_down	macaque_down_SH3PXD2A_OL	up_SH3PXD2A_OL	SH3PXD2A	OL	up_SH3PXD2A_OL	human_up_sh3pxd2a_ol	1.21730970545857	OL	ENSG00000107957	C0	-0.273640741	0.178	0.234	4.23561e-81	1.27229e-76	PD_down	OL	both	EVO_up_PD_down
2135.67744068181	-0.761861573697158	0.236944166662371	-3.21536328337957	0.0013027953541403	0.0058275757074304	OL	hg	pt	0.761861573697158	human_down	chimp_up	human_down_INPP5F_OL	chimp_up_INPP5F_OL	-1.15744506762103	0.237431994699689	-4.87484877126607	1.08891841390702e-06	6.74624410981117e-06	OL	rm	1.15744506762103	macaque_up	macaque_up_INPP5F_OL	down_INPP5F_OL	INPP5F	OL	down_INPP5F_OL	human_down_inpp5f_ol	-0.959653320659095	OL	ENSG00000198825	C3	0.469993831	0.433	0.313	7.34607e-36	2.20661e-31	PD_up	OL	both	EVO_down_PD_up
133.701610167861	2.09136152376675	0.566712982758849	3.69033635613159	0.0002239577248653	0.00131406141627	OL	hg	pt	-2.09136152376675	human_up	chimp_down	human_up_USH1C_OL	chimp_down_USH1C_OL	6.1179107861799	0.699738946675333	8.74313315736949	2.26733195287085e-18	5.74193757827744e-17	OL	rm	-6.1179107861799	macaque_down	macaque_down_USH1C_OL	up_USH1C_OL	USH1C	OL	up_USH1C_OL	human_up_ush1c_ol	4.10463615497333	OL	ENSG00000006611	C3	-0.360927421	0.075	0.144	2.93662e-43	8.82101e-39	PD_down	OL	both	EVO_up_PD_down
951.677183600143	1.37240610790569	0.287616373515012	4.7716550039668	1.82718283816111e-06	2.08618350931903e-05	OL	hg	pt	-1.37240610790569	human_up	chimp_down	human_up_CD82_OL	chimp_down_CD82_OL	1.18674436977857	0.289429387153021	4.10028982009053	4.12633049106528e-05	0.0001841256532693	OL	rm	-1.18674436977857	macaque_down	macaque_down_CD82_OL	up_CD82_OL	CD82	OL	up_CD82_OL	human_up_cd82_ol	1.27957523884213	OL	ENSG00000085117	C5	-0.345692857	0.117	0.162	7.52966e-14	2.26176e-09	PD_down	OPC	both	EVO_up_PD_down
1306.18437956534	-0.852310450545801	0.234819553226105	-3.6296400314037	0.0002838167329326	0.0016101186038268	OL	hg	pt	0.852310450545801	human_down	chimp_up	human_down_GRM5_OL	chimp_up_GRM5_OL	-1.13439040597989	0.235689012677232	-4.81308141221415	1.48620708425296e-06	8.95326669076179e-06	OL	rm	1.13439040597989	macaque_up	macaque_up_GRM5_OL	down_GRM5_OL	GRM5	OL	down_GRM5_OL	human_down_grm5_ol	-0.993350428262845	OL	ENSG00000168959	C5	-0.271534864	0.439	0.519	2.17005e-12	6.5184e-08	PD_down	OPC	both	EVO_down_PD_down
1796.85605865149	1.03119583850147	0.182684129812618	5.64469305330014	1.65476206703698e-08	3.03552226766204e-07	OL	hg	pt	-1.03119583850147	human_up	chimp_down	human_up_ENDOD1_OL	chimp_down_ENDOD1_OL	1.31130875610219	0.18465754402818	7.10130075109243	1.23588095629615e-12	1.7728670845553e-11	OL	rm	-1.31130875610219	macaque_down	macaque_down_ENDOD1_OL	up_ENDOD1_OL	ENDOD1	OL	up_ENDOD1_OL	human_up_endod1_ol	1.17125229730183	OL	ENSG00000149218	C3	-0.27787183	0.236	0.313	7.81139e-14	2.34639e-09	PD_down	OL	both	EVO_up_PD_down
415.887007500929	-0.662270681588558	0.22374463558837	-2.95993993262461	0.0030769902975054	0.0119655007027879	OL	hg	pt	0.662270681588558	human_down	chimp_up	human_down_GRAMD1B_OL	chimp_up_GRAMD1B_OL	-1.11694598919069	0.225988223247556	-4.94249644136168	7.71285136687751e-07	4.89909316836968e-06	OL	rm	1.11694598919069	macaque_up	macaque_up_GRAMD1B_OL	down_GRAMD1B_OL	GRAMD1B	OL	down_GRAMD1B_OL	human_down_gramd1b_ol	-0.889608335389626	OL	ENSG00000023171	C5	-0.289694861	0.181	0.231	1.13913e-08	0.000342171	PD_down	OPC	both	EVO_down_PD_down
2941.91320423789	-0.751213513221145	0.254346068785835	-2.95350943227546	0.0031418300702516	0.0121601111722738	OL	hg	pt	0.751213513221145	human_down	chimp_up	human_down_OPCML_OL	chimp_up_OPCML_OL	-0.929708412065452	0.254751987066845	-3.64946480995064	0.0002627872343847	0.0009736200984119	OL	rm	0.929708412065452	macaque_up	macaque_up_OPCML_OL	down_OPCML_OL	OPCML	OL	down_OPCML_OL	human_down_opcml_ol	-0.840460962643299	OL	ENSG00000183715	C5	-0.333342559	0.707	0.791	8.65339e-34	2.5993e-29	PD_down	OPC	both	EVO_down_PD_down
2418.51193282223	-1.33440258842886	0.264135609030432	-5.05196021591743	4.37298798946119e-07	5.87205726553998e-06	OL	hg	pt	1.33440258842886	human_down	chimp_up	human_down_RPL41_OL	chimp_up_RPL41_OL	-0.750480180183504	0.264903126308651	-2.83303632781247	0.0046108145677171	0.0123777380771647	OL	rm	0.750480180183504	macaque_up	macaque_up_RPL41_OL	down_RPL41_OL	RPL41	OL	down_RPL41_OL	human_down_rpl41_ol	-1.04244138430618	OL	ENSG00000229117	C0	0.276172838	0.144	0.117	9.6369e-111	2.8947e-106	PD_up	OL	both	EVO_down_PD_up
2418.51193282223	-1.33440258842886	0.264135609030432	-5.05196021591743	4.37298798946119e-07	5.87205726553998e-06	OL	hg	pt	1.33440258842886	human_down	chimp_up	human_down_RPL41_OL	chimp_up_RPL41_OL	-0.750480180183504	0.264903126308651	-2.83303632781247	0.0046108145677171	0.0123777380771647	OL	rm	0.750480180183504	macaque_up	macaque_up_RPL41_OL	down_RPL41_OL	RPL41	OL	down_RPL41_OL	human_down_rpl41_ol	-1.04244138430618	OL	ENSG00000229117	C5	0.418817449	0.158	0.105	6.66201e-31	2.00114e-26	PD_up	OPC	both	EVO_down_PD_up
828.178203613935	0.530374129129013	0.192849853810534	2.75019202062804	0.00595603508887	0.020637710969627	OL	hg	pt	-0.530374129129013	human_up	chimp_down	human_up_STAT2_OL	chimp_down_STAT2_OL	1.41784777619951	0.19787371938412	7.16541732076673	7.75499490412569e-13	1.1439286479005e-11	OL	rm	-1.41784777619951	macaque_down	macaque_down_STAT2_OL	up_STAT2_OL	STAT2	OL	up_STAT2_OL	human_up_stat2_ol	0.974110952664261	OL	ENSG00000170581	C3	-0.281621719	0.274	0.35	2.67657e-23	8.03989e-19	PD_down	OL	both	EVO_up_PD_down
2429.12953380144	-0.58214690907784	0.180338245462817	-3.22808346939291	0.0012462260457123	0.0056105681963182	OL	hg	pt	0.58214690907784	human_down	chimp_up	human_down_PTGES3_OL	chimp_up_PTGES3_OL	-0.714689350995302	0.181060104933614	-3.94724918146569	7.90542669641869e-05	0.0003293131752275	OL	rm	0.714689350995302	macaque_up	macaque_up_PTGES3_OL	down_PTGES3_OL	PTGES3	OL	down_PTGES3_OL	human_down_ptges3_ol	-0.648418130036571	OL	ENSG00000110958	C0	1.270793362	0.25	0.143	4.2061e-141	1.2634e-136	PD_up	OL	both	EVO_down_PD_up
2429.12953380144	-0.58214690907784	0.180338245462817	-3.22808346939291	0.0012462260457123	0.0056105681963182	OL	hg	pt	0.58214690907784	human_down	chimp_up	human_down_PTGES3_OL	chimp_up_PTGES3_OL	-0.714689350995302	0.181060104933614	-3.94724918146569	7.90542669641869e-05	0.0003293131752275	OL	rm	0.714689350995302	macaque_up	macaque_up_PTGES3_OL	down_PTGES3_OL	PTGES3	OL	down_PTGES3_OL	human_down_ptges3_ol	-0.648418130036571	OL	ENSG00000110958	C3	1.452183121	0.386	0.251	2.90861e-87	8.73689e-83	PD_up	OL	both	EVO_down_PD_up
2429.12953380144	-0.58214690907784	0.180338245462817	-3.22808346939291	0.0012462260457123	0.0056105681963182	OL	hg	pt	0.58214690907784	human_down	chimp_up	human_down_PTGES3_OL	chimp_up_PTGES3_OL	-0.714689350995302	0.181060104933614	-3.94724918146569	7.90542669641869e-05	0.0003293131752275	OL	rm	0.714689350995302	macaque_up	macaque_up_PTGES3_OL	down_PTGES3_OL	PTGES3	OL	down_PTGES3_OL	human_down_ptges3_ol	-0.648418130036571	OL	ENSG00000110958	C5	0.984728259	0.204	0.104	8.66584e-15	2.60305e-10	PD_up	OPC	both	EVO_down_PD_up
9066.50400678935	-0.634901589241606	0.24689723065161	-2.57152171195269	0.0101252666190596	0.031580433010693	OL	hg	pt	0.634901589241606	human_down	chimp_up	human_down_SYT1_OL	chimp_up_SYT1_OL	-1.20741037804551	0.246993027424591	-4.88843912168389	1.01638617792486e-06	6.32709344564781e-06	OL	rm	1.20741037804551	macaque_up	macaque_up_SYT1_OL	down_SYT1_OL	SYT1	OL	down_SYT1_OL	human_down_syt1_ol	-0.92115598364356	OL	ENSG00000067715	C0	-0.780486902	0.081	0.172	3.7612e-304	1.1298e-299	PD_down	OL	both	EVO_down_PD_down
9066.50400678935	-0.634901589241606	0.24689723065161	-2.57152171195269	0.0101252666190596	0.031580433010693	OL	hg	pt	0.634901589241606	human_down	chimp_up	human_down_SYT1_OL	chimp_up_SYT1_OL	-1.20741037804551	0.246993027424591	-4.88843912168389	1.01638617792486e-06	6.32709344564781e-06	OL	rm	1.20741037804551	macaque_up	macaque_up_SYT1_OL	down_SYT1_OL	SYT1	OL	down_SYT1_OL	human_down_syt1_ol	-0.92115598364356	OL	ENSG00000067715	C3	-0.389859223	0.084	0.174	5.68107e-52	1.70648e-47	PD_down	OL	both	EVO_down_PD_down
9066.50400678935	-0.634901589241606	0.24689723065161	-2.57152171195269	0.0101252666190596	0.031580433010693	OL	hg	pt	0.634901589241606	human_down	chimp_up	human_down_SYT1_OL	chimp_up_SYT1_OL	-1.20741037804551	0.246993027424591	-4.88843912168389	1.01638617792486e-06	6.32709344564781e-06	OL	rm	1.20741037804551	macaque_up	macaque_up_SYT1_OL	down_SYT1_OL	SYT1	OL	down_SYT1_OL	human_down_syt1_ol	-0.92115598364356	OL	ENSG00000067715	C5	-0.323579041	0.1	0.17	2.18845e-16	6.57367e-12	PD_down	OPC	both	EVO_down_PD_down
1595.32902304789	0.673764353533166	0.218820888967054	3.07906780158731	0.0020764941818531	0.0086032658012373	OL	hg	pt	-0.673764353533166	human_up	chimp_down	human_up_POC1B_OL	chimp_down_POC1B_OL	0.690542554838037	0.220180159087491	3.13626149467738	0.0017111655565815	0.0051566242842065	OL	rm	-0.690542554838037	macaque_down	macaque_down_POC1B_OL	up_POC1B_OL	POC1B	OL	up_POC1B_OL	human_up_poc1b_ol	0.682153454185602	OL	ENSG00000139323	C0	-0.272736386	0.093	0.138	1.09146e-24	3.27854e-20	PD_down	OL	both	EVO_up_PD_down
1174.79910220659	0.647658504593221	0.136992040658615	4.72770900761447	2.2706728338315e-06	2.53708225615376e-05	OL	hg	pt	-0.647658504593221	human_up	chimp_down	human_up_TXNRD1_OL	chimp_down_TXNRD1_OL	1.21718961602114	0.140949525158883	8.63564183454388	5.83982150461502e-18	1.40405337277437e-16	OL	rm	-1.21718961602114	macaque_down	macaque_down_TXNRD1_OL	up_TXNRD1_OL	TXNRD1	OL	up_TXNRD1_OL	human_up_txnrd1_ol	0.932424060307181	OL	ENSG00000198431	C3	0.29223966	0.277	0.225	8.90346e-21	2.67442e-16	PD_up	OL	both	EVO_up_PD_up
195.83925731043	1.05399551782505	0.218898257572948	4.81500186210392	1.47198517547876e-06	1.73173751443993e-05	OL	hg	pt	-1.05399551782505	human_up	chimp_down	human_up_MMP17_OL	chimp_down_MMP17_OL	0.906967302158107	0.226644866995703	4.00171119770077	6.28860278943989e-05	0.0002682350748782	OL	rm	-0.906967302158107	macaque_down	macaque_down_MMP17_OL	up_MMP17_OL	MMP17	OL	up_MMP17_OL	human_up_mmp17_ol	0.980481409991578	OL	ENSG00000198598	C5	-0.407051829	0.065	0.109	3.64329e-20	1.09437e-15	PD_down	OPC	both	EVO_up_PD_down
871.72946687703	1.72985545528523	0.212634795622026	8.13533575360909	4.10798233761194e-16	2.60097524127466e-14	OL	hg	pt	-1.72985545528523	human_up	chimp_down	human_up_NHLRC3_OL	chimp_down_NHLRC3_OL	3.82622548610564	0.227632324908087	16.80879676316	2.10398725070359e-63	6.07711128331602e-61	OL	rm	-3.82622548610564	macaque_down	macaque_down_NHLRC3_OL	up_NHLRC3_OL	NHLRC3	OL	up_NHLRC3_OL	human_up_nhlrc3_ol	2.77804047069544	OL	ENSG00000188811	C3	-0.288130803	0.136	0.205	5.679e-24	1.70586e-19	PD_down	OL	both	EVO_up_PD_down
26457.3379875585	0.636312602479124	0.179726375231169	3.54045198797718	0.0003994423054652	0.0021582016586135	OL	hg	pt	-0.636312602479124	human_up	chimp_down	human_up_NPAS3_OL	chimp_down_NPAS3_OL	0.701886242584331	0.179834658161417	3.90295313350737	9.50261082513082e-05	0.0003889483029037	OL	rm	-0.701886242584331	macaque_down	macaque_down_NPAS3_OL	up_NPAS3_OL	NPAS3	OL	up_NPAS3_OL	human_up_npas3_ol	0.669099422531728	OL	ENSG00000151322	C0	0.341179496	0.678	0.659	5.6137e-243	1.6862e-238	PD_up	OL	both	EVO_up_PD_up
26457.3379875585	0.636312602479124	0.179726375231169	3.54045198797718	0.0003994423054652	0.0021582016586135	OL	hg	pt	-0.636312602479124	human_up	chimp_down	human_up_NPAS3_OL	chimp_down_NPAS3_OL	0.701886242584331	0.179834658161417	3.90295313350737	9.50261082513082e-05	0.0003889483029037	OL	rm	-0.701886242584331	macaque_down	macaque_down_NPAS3_OL	up_NPAS3_OL	NPAS3	OL	up_NPAS3_OL	human_up_npas3_ol	0.669099422531728	OL	ENSG00000151322	C3	0.316364766	0.911	0.908	1.2483e-102	3.74952e-98	PD_up	OL	both	EVO_up_PD_up
892.529255969965	4.25266452382887	0.979280402664244	4.34264232415866	1.40779227221936e-05	0.0001248489462468	OL	hg	pt	-4.25266452382887	human_up	chimp_down	human_up_CHRM5_OL	chimp_down_CHRM5_OL	3.89863088086397	0.981465486851972	3.97225468759858	7.11955395265368e-05	0.0002993770336101	OL	rm	-3.89863088086397	macaque_down	macaque_down_CHRM5_OL	up_CHRM5_OL	CHRM5	OL	up_CHRM5_OL	human_up_chrm5_ol	4.07564770234642	OL	ENSG00000184984	C0	0.657556697	0.111	0.037	0.0	0.0	PD_up	OL	both	EVO_up_PD_up
892.529255969965	4.25266452382887	0.979280402664244	4.34264232415866	1.40779227221936e-05	0.0001248489462468	OL	hg	pt	-4.25266452382887	human_up	chimp_down	human_up_CHRM5_OL	chimp_down_CHRM5_OL	3.89863088086397	0.981465486851972	3.97225468759858	7.11955395265368e-05	0.0002993770336101	OL	rm	-3.89863088086397	macaque_down	macaque_down_CHRM5_OL	up_CHRM5_OL	CHRM5	OL	up_CHRM5_OL	human_up_chrm5_ol	4.07564770234642	OL	ENSG00000184984	C3	0.858635768	0.252	0.096	1.1864e-146	3.5637e-142	PD_up	OL	both	EVO_up_PD_up
3153.33089874103	-0.918885161295837	0.330763202835447	-2.77807553385247	0.0054681905198948	0.019189179160679	OL	hg	pt	0.918885161295837	human_down	chimp_up	human_down_MAP1A_OL	chimp_up_MAP1A_OL	-0.994147043617116	0.331074700224318	-3.00278771812989	0.0026751896439249	0.0076341126100468	OL	rm	0.994147043617116	macaque_up	macaque_up_MAP1A_OL	down_MAP1A_OL	MAP1A	OL	down_MAP1A_OL	human_down_map1a_ol	-0.956516102456477	OL	ENSG00000166963	C0	-0.278983194	0.172	0.217	1.76638e-69	5.30585e-65	PD_down	OL	both	EVO_down_PD_down
3153.33089874103	-0.918885161295837	0.330763202835447	-2.77807553385247	0.0054681905198948	0.019189179160679	OL	hg	pt	0.918885161295837	human_down	chimp_up	human_down_MAP1A_OL	chimp_up_MAP1A_OL	-0.994147043617116	0.331074700224318	-3.00278771812989	0.0026751896439249	0.0076341126100468	OL	rm	0.994147043617116	macaque_up	macaque_up_MAP1A_OL	down_MAP1A_OL	MAP1A	OL	down_MAP1A_OL	human_down_map1a_ol	-0.956516102456477	OL	ENSG00000166963	C3	-0.338680505	0.284	0.373	5.38362e-61	1.61713e-56	PD_down	OL	both	EVO_down_PD_down
2417.92100184697	0.668955222462276	0.242810307937958	2.75505281527506	0.005868266186973	0.0203707515717918	OL	hg	pt	-0.668955222462276	human_up	chimp_down	human_up_DAPK2_OL	chimp_down_DAPK2_OL	1.10058960708437	0.243965231838562	4.51125596377053	6.44448970417906e-06	3.41882658071788e-05	OL	rm	-1.10058960708437	macaque_down	macaque_down_DAPK2_OL	up_DAPK2_OL	DAPK2	OL	up_DAPK2_OL	human_up_dapk2_ol	0.884772414773324	OL	ENSG00000035664	C0	-0.375495005	0.1	0.159	2.1475e-110	6.4507e-106	PD_down	OL	both	EVO_up_PD_down
2417.92100184697	0.668955222462276	0.242810307937958	2.75505281527506	0.005868266186973	0.0203707515717918	OL	hg	pt	-0.668955222462276	human_up	chimp_down	human_up_DAPK2_OL	chimp_down_DAPK2_OL	1.10058960708437	0.243965231838562	4.51125596377053	6.44448970417906e-06	3.41882658071788e-05	OL	rm	-1.10058960708437	macaque_down	macaque_down_DAPK2_OL	up_DAPK2_OL	DAPK2	OL	up_DAPK2_OL	human_up_dapk2_ol	0.884772414773324	OL	ENSG00000035664	C3	-0.319986243	0.172	0.259	4.61263e-30	1.38554e-25	PD_down	OL	both	EVO_up_PD_down
1442.0685349573	0.609486340123896	0.20155495300377	3.02392142212697	0.0024952123820864	0.0100163242096665	OL	hg	pt	-0.609486340123896	human_up	chimp_down	human_up_LINGO1_OL	chimp_down_LINGO1_OL	0.947812709880184	0.203594220330698	4.6554008671791	3.23350959611522e-06	1.82935505842686e-05	OL	rm	-0.947812709880184	macaque_down	macaque_down_LINGO1_OL	up_LINGO1_OL	LINGO1	OL	up_LINGO1_OL	human_up_lingo1_ol	0.77864952500204	OL	ENSG00000169783	C0	-0.409470015	0.716	0.845	0.0	0.0	PD_down	OL	both	EVO_up_PD_down
1442.0685349573	0.609486340123896	0.20155495300377	3.02392142212697	0.0024952123820864	0.0100163242096665	OL	hg	pt	-0.609486340123896	human_up	chimp_down	human_up_LINGO1_OL	chimp_down_LINGO1_OL	0.947812709880184	0.203594220330698	4.6554008671791	3.23350959611522e-06	1.82935505842686e-05	OL	rm	-0.947812709880184	macaque_down	macaque_down_LINGO1_OL	up_LINGO1_OL	LINGO1	OL	up_LINGO1_OL	human_up_lingo1_ol	0.77864952500204	OL	ENSG00000169783	C3	-0.356742084	0.809	0.912	0.0	0.0	PD_down	OL	both	EVO_up_PD_down
1442.0685349573	0.609486340123896	0.20155495300377	3.02392142212697	0.0024952123820864	0.0100163242096665	OL	hg	pt	-0.609486340123896	human_up	chimp_down	human_up_LINGO1_OL	chimp_down_LINGO1_OL	0.947812709880184	0.203594220330698	4.6554008671791	3.23350959611522e-06	1.82935505842686e-05	OL	rm	-0.947812709880184	macaque_down	macaque_down_LINGO1_OL	up_LINGO1_OL	LINGO1	OL	up_LINGO1_OL	human_up_lingo1_ol	0.77864952500204	OL	ENSG00000169783	C5	-0.515751376	0.695	0.849	2.4893e-151	7.4775e-147	PD_down	OPC	both	EVO_up_PD_down
5818.95990779554	1.87573411751739	0.179007586368407	10.4785174504115	1.08430136449844e-25	1.53076977769124e-23	OL	hg	pt	-1.87573411751739	human_up	chimp_down	human_up_PCSK6_OL	chimp_down_PCSK6_OL	2.82953227488283	0.180584970650312	15.668703019378	2.47580057147795e-55	5.39977157293569e-53	OL	rm	-2.82953227488283	macaque_down	macaque_down_PCSK6_OL	up_PCSK6_OL	PCSK6	OL	up_PCSK6_OL	human_up_pcsk6_ol	2.35263319620011	OL	ENSG00000140479	C5	0.316166664	0.137	0.099	5.38081e-08	0.001616288	PD_up	OPC	both	EVO_up_PD_up
216.673159846292	4.29098017217812	0.554903109719772	7.73284578337483	1.05168670961528e-14	5.38577012517198e-13	OL	hg	pt	-4.29098017217812	human_up	chimp_down	human_up_PDIA2_OL	chimp_down_PDIA2_OL	3.82378481709142	0.565689763668907	6.75950859052392	1.38460550843723e-11	1.76789475133437e-10	OL	rm	-3.82378481709142	macaque_down	macaque_down_PDIA2_OL	up_PDIA2_OL	PDIA2	OL	up_PDIA2_OL	human_up_pdia2_ol	4.05738249463477	OL	ENSG00000185615	C3	-0.309648388	0.062	0.112	3.00825e-22	9.03617e-18	PD_down	OL	both	EVO_up_PD_down
2966.95540721638	0.886127482529044	0.272877221755582	3.24734866775635	0.0011648559223961	0.0053315442809519	OL	hg	pt	-0.886127482529044	human_up	chimp_down	human_up_SEC14L5_OL	chimp_down_SEC14L5_OL	0.843597219345803	0.273493614375943	3.08452254459659	0.0020387915755869	0.0060247658145438	OL	rm	-0.843597219345803	macaque_down	macaque_down_SEC14L5_OL	up_SEC14L5_OL	SEC14L5	OL	up_SEC14L5_OL	human_up_sec14l5_ol	0.864862350937423	OL	ENSG00000103184	C0	-0.306260862	0.169	0.212	2.4947e-166	7.4935e-162	PD_down	OL	both	EVO_up_PD_down
189.890868968366	-1.37937047513322	0.282333949206695	-4.88559905391821	1.03114848372728e-06	1.26362559642215e-05	OL	hg	pt	1.37937047513322	human_down	chimp_up	human_down_MT1E_OL	chimp_up_MT1E_OL	-1.14348912415267	0.288416034258203	-3.96472105683614	7.34818237892261e-05	0.0003080816990331	OL	rm	1.14348912415267	macaque_up	macaque_up_MT1E_OL	down_MT1E_OL	MT1E	OL	down_MT1E_OL	human_down_mt1e_ol	-1.26142979964295	OL	ENSG00000169715	C5	0.50648822	0.113	0.061	3.14424e-29	9.44468e-25	PD_up	OPC	both	EVO_down_PD_up
5809.62580051834	2.2986913533592	0.827756964998579	2.77701239682489	0.0054861086490163	0.0192391329494037	OL	hg	pt	-2.2986913533592	human_up	chimp_down	human_up_CNTNAP4_OL	chimp_down_CNTNAP4_OL	3.3995194722923	0.828257334742608	4.10442422867133	4.0532308761242e-05	0.000181280093631	OL	rm	-3.3995194722923	macaque_down	macaque_down_CNTNAP4_OL	up_CNTNAP4_OL	CNTNAP4	OL	up_CNTNAP4_OL	human_up_cntnap4_ol	2.84910541282575	OL	ENSG00000152910	C0	-0.284880402	0.402	0.496	9.0493e-144	2.7182e-139	PD_down	OL	both	EVO_up_PD_down
5809.62580051834	2.2986913533592	0.827756964998579	2.77701239682489	0.0054861086490163	0.0192391329494037	OL	hg	pt	-2.2986913533592	human_up	chimp_down	human_up_CNTNAP4_OL	chimp_down_CNTNAP4_OL	3.3995194722923	0.828257334742608	4.10442422867133	4.0532308761242e-05	0.000181280093631	OL	rm	-3.3995194722923	macaque_down	macaque_down_CNTNAP4_OL	up_CNTNAP4_OL	CNTNAP4	OL	up_CNTNAP4_OL	human_up_cntnap4_ol	2.84910541282575	OL	ENSG00000152910	C5	0.364378451	0.143	0.101	1.83495e-07	0.005511835	PD_up	OPC	both	EVO_up_PD_up
232.415847632502	4.88858415153571	0.294800745424199	16.5826722876883	9.29997695302892e-62	6.47712394855288e-59	OL	hg	pt	-4.88858415153571	human_up	chimp_down	human_up_PLCG2_OL	chimp_down_PLCG2_OL	2.64233251614525	0.277404142948867	9.52520927790292	1.64709712919698e-21	5.35845571376806e-20	OL	rm	-2.64233251614525	macaque_down	macaque_down_PLCG2_OL	up_PLCG2_OL	PLCG2	OL	up_PLCG2_OL	human_up_plcg2_ol	3.76545833384048	OL	ENSG00000197943	C0	0.507385926	0.217	0.163	2.71446e-28	8.1537e-24	PD_up	OL	both	EVO_up_PD_up
232.415847632502	4.88858415153571	0.294800745424199	16.5826722876883	9.29997695302892e-62	6.47712394855288e-59	OL	hg	pt	-4.88858415153571	human_up	chimp_down	human_up_PLCG2_OL	chimp_down_PLCG2_OL	2.64233251614525	0.277404142948867	9.52520927790292	1.64709712919698e-21	5.35845571376806e-20	OL	rm	-2.64233251614525	macaque_down	macaque_down_PLCG2_OL	up_PLCG2_OL	PLCG2	OL	up_PLCG2_OL	human_up_plcg2_ol	3.76545833384048	OL	ENSG00000197943	C3	0.527751032	0.353	0.254	2.83837e-32	8.52591e-28	PD_up	OL	both	EVO_up_PD_up
1789.99265149243	1.07517561005199	0.268181320481351	4.00913683369963	6.09410977655317e-05	0.000438314387853	OL	hg	pt	-1.07517561005199	human_up	chimp_down	human_up_CDH13_OL	chimp_down_CDH13_OL	1.17360157399585	0.269416410979116	4.35608792252386	1.32407608324466e-05	6.57546519592736e-05	OL	rm	-1.17360157399585	macaque_down	macaque_down_CDH13_OL	up_CDH13_OL	CDH13	OL	up_CDH13_OL	human_up_cdh13_ol	1.12438859202392	OL	ENSG00000140945	C5	-0.309875319	0.312	0.395	1.30972e-13	3.93414e-09	PD_down	OPC	both	EVO_up_PD_down
4593.95179731632	0.90497806696841	0.302663618035413	2.99004575720932	0.0027893565907463	0.0110067642317383	OL	hg	pt	-0.90497806696841	human_up	chimp_down	human_up_ASPA_OL	chimp_down_ASPA_OL	0.980535583742864	0.303068363484752	3.23536106662019	0.001214889935448	0.0038102798943897	OL	rm	-0.980535583742864	macaque_down	macaque_down_ASPA_OL	up_ASPA_OL	ASPA	OL	up_ASPA_OL	human_up_aspa_ol	0.942756825355637	OL	ENSG00000108381	C0	-0.370752053	0.16	0.225	2.17315e-98	6.52772e-94	PD_down	OL	both	EVO_up_PD_down
4593.95179731632	0.90497806696841	0.302663618035413	2.99004575720932	0.0027893565907463	0.0110067642317383	OL	hg	pt	-0.90497806696841	human_up	chimp_down	human_up_ASPA_OL	chimp_down_ASPA_OL	0.980535583742864	0.303068363484752	3.23536106662019	0.001214889935448	0.0038102798943897	OL	rm	-0.980535583742864	macaque_down	macaque_down_ASPA_OL	up_ASPA_OL	ASPA	OL	up_ASPA_OL	human_up_aspa_ol	0.942756825355637	OL	ENSG00000108381	C3	-0.335742413	0.257	0.345	6.79284e-26	2.04043e-21	PD_down	OL	both	EVO_up_PD_down
427.722051571723	1.09826965286101	0.30886297240634	3.55584757960604	0.0003767624717859	0.0020542993438139	OL	hg	pt	-1.09826965286101	human_up	chimp_down	human_up_RPL23A_OL	chimp_down_RPL23A_OL	1.90108128828515	0.316015776157528	6.01577969113002	1.79022909334959e-09	1.72985337437858e-08	OL	rm	-1.90108128828515	macaque_down	macaque_down_RPL23A_OL	up_RPL23A_OL	RPL23A	OL	up_RPL23A_OL	human_up_rpl23a_ol	1.49967547057308	OL	ENSG00000198242	C5	0.403579404	0.108	0.064	3.8897e-27	1.16839e-22	PD_up	OPC	both	EVO_up_PD_up
11203.6014044438	-2.79425434530371	0.374355603925379	-7.46417127459564	8.38255071341768e-14	3.8408994431173e-12	OL	hg	pt	2.79425434530371	human_down	chimp_up	human_down_ASIC2_OL	chimp_up_ASIC2_OL	-5.81303137259399	0.374253289125249	-15.5323454502723	2.09572280736443e-54	4.43504745392152e-52	OL	rm	5.81303137259399	macaque_up	macaque_up_ASIC2_OL	down_ASIC2_OL	ASIC2	OL	down_ASIC2_OL	human_down_asic2_ol	-4.30364285894885	OL	ENSG00000108684	C5	-0.301519626	0.205	0.266	1.30382e-14	3.91641e-10	PD_down	OPC	both	EVO_down_PD_down
227.270273299371	-0.909433230765656	0.221230933131927	-4.11078694055561	3.94312925691616e-05	0.0003026735587582	OL	hg	pt	0.909433230765656	human_down	chimp_up	human_down_PPM1E_OL	chimp_up_PPM1E_OL	-1.34302698694354	0.224923388406701	-5.97104194658099	2.35743116598918e-09	2.23746597432738e-08	OL	rm	1.34302698694354	macaque_up	macaque_up_PPM1E_OL	down_PPM1E_OL	PPM1E	OL	down_PPM1E_OL	human_down_ppm1e_ol	-1.1262301088546	OL	ENSG00000175175	C3	0.308192947	0.204	0.148	2.49435e-09	7.49252e-05	PD_up	OL	both	EVO_down_PD_up
1187.56044782801	1.01685395159548	0.270464366244283	3.75965960217126	0.0001701447040407	0.0010431348140338	OL	hg	pt	-1.01685395159548	human_up	chimp_down	human_up_AFMID_OL	chimp_down_AFMID_OL	0.855894242806358	0.271874256351546	3.14812536608706	0.0016432120357882	0.0049740849812969	OL	rm	-0.855894242806358	macaque_down	macaque_down_AFMID_OL	up_AFMID_OL	AFMID	OL	up_AFMID_OL	human_up_afmid_ol	0.936374097200921	OL	ENSG00000183077	C0	-0.344325421	0.102	0.149	1.50479e-87	4.52008e-83	PD_down	OL	both	EVO_up_PD_down
1187.56044782801	1.01685395159548	0.270464366244283	3.75965960217126	0.0001701447040407	0.0010431348140338	OL	hg	pt	-1.01685395159548	human_up	chimp_down	human_up_AFMID_OL	chimp_down_AFMID_OL	0.855894242806358	0.271874256351546	3.14812536608706	0.0016432120357882	0.0049740849812969	OL	rm	-0.855894242806358	macaque_down	macaque_down_AFMID_OL	up_AFMID_OL	AFMID	OL	up_AFMID_OL	human_up_afmid_ol	0.936374097200921	OL	ENSG00000183077	C3	-0.345081484	0.211	0.303	5.20117e-40	1.56233e-35	PD_down	OL	both	EVO_up_PD_down
2475.76538598575	1.91525543713494	0.239773501514111	7.98776939503563	1.37402163445431e-15	8.0416829216494e-14	OL	hg	pt	-1.91525543713494	human_up	chimp_down	human_up_ENOSF1_OL	chimp_down_ENOSF1_OL	2.76124025589029	0.242334609767197	11.3943289344552	4.46255006922147e-30	2.62761832450523e-28	OL	rm	-2.76124025589029	macaque_down	macaque_down_ENOSF1_OL	up_ENOSF1_OL	ENOSF1	OL	up_ENOSF1_OL	human_up_enosf1_ol	2.33824784651262	OL	ENSG00000132199	C0	-0.522469565	0.127	0.209	5.5929e-191	1.68e-186	PD_down	OL	both	EVO_up_PD_down
2475.76538598575	1.91525543713494	0.239773501514111	7.98776939503563	1.37402163445431e-15	8.0416829216494e-14	OL	hg	pt	-1.91525543713494	human_up	chimp_down	human_up_ENOSF1_OL	chimp_down_ENOSF1_OL	2.76124025589029	0.242334609767197	11.3943289344552	4.46255006922147e-30	2.62761832450523e-28	OL	rm	-2.76124025589029	macaque_down	macaque_down_ENOSF1_OL	up_ENOSF1_OL	ENOSF1	OL	up_ENOSF1_OL	human_up_enosf1_ol	2.33824784651262	OL	ENSG00000132199	C3	-0.469579733	0.194	0.326	2.81899e-55	8.46768e-51	PD_down	OL	both	EVO_up_PD_down
1067.20953305535	2.45082909774277	0.325585908792585	7.52744216367199	5.17439153927822e-14	2.44601214528686e-12	OL	hg	pt	-2.45082909774277	human_up	chimp_down	human_up_GREB1L_OL	chimp_down_GREB1L_OL	3.14600145618629	0.330525413007875	9.5181832693492	1.76232928330798e-21	5.70727668203407e-20	OL	rm	-3.14600145618629	macaque_down	macaque_down_GREB1L_OL	up_GREB1L_OL	GREB1L	OL	up_GREB1L_OL	human_up_greb1l_ol	2.79841527696453	OL	ENSG00000141449	C0	-0.333663837	0.181	0.247	1.665e-115	5.0013e-111	PD_down	OL	both	EVO_up_PD_down
1067.20953305535	2.45082909774277	0.325585908792585	7.52744216367199	5.17439153927822e-14	2.44601214528686e-12	OL	hg	pt	-2.45082909774277	human_up	chimp_down	human_up_GREB1L_OL	chimp_down_GREB1L_OL	3.14600145618629	0.330525413007875	9.5181832693492	1.76232928330798e-21	5.70727668203407e-20	OL	rm	-3.14600145618629	macaque_down	macaque_down_GREB1L_OL	up_GREB1L_OL	GREB1L	OL	up_GREB1L_OL	human_up_greb1l_ol	2.79841527696453	OL	ENSG00000141449	C3	-0.408941643	0.216	0.319	8.84714e-34	2.6575e-29	PD_down	OL	both	EVO_up_PD_down
232.549274306363	0.575578044451885	0.172260863462566	3.34131637844115	0.000833821496722	0.0040225967103464	OL	hg	pt	-0.575578044451885	human_up	chimp_down	human_up_GAMT_OL	chimp_down_GAMT_OL	3.29339946615929	0.217743146569077	15.1251578662867	1.10535249386249e-51	2.0724389652471e-49	OL	rm	-3.29339946615929	macaque_down	macaque_down_GAMT_OL	up_GAMT_OL	GAMT	OL	up_GAMT_OL	human_up_gamt_ol	1.93448875530559	OL	ENSG00000130005	C0	-0.296075832	0.067	0.103	4.99534e-27	1.5005e-22	PD_down	OL	both	EVO_up_PD_down
232.549274306363	0.575578044451885	0.172260863462566	3.34131637844115	0.000833821496722	0.0040225967103464	OL	hg	pt	-0.575578044451885	human_up	chimp_down	human_up_GAMT_OL	chimp_down_GAMT_OL	3.29339946615929	0.217743146569077	15.1251578662867	1.10535249386249e-51	2.0724389652471e-49	OL	rm	-3.29339946615929	macaque_down	macaque_down_GAMT_OL	up_GAMT_OL	GAMT	OL	up_GAMT_OL	human_up_gamt_ol	1.93448875530559	OL	ENSG00000130005	C3	-0.311391283	0.102	0.166	4.06243e-19	1.22027e-14	PD_down	OL	both	EVO_up_PD_down
866.097252650279	-0.919747373962158	0.211904065553069	-4.34039512909589	1.42226734774107e-05	0.0001258590957679	OL	hg	pt	0.919747373962158	human_down	chimp_up	human_down_ATCAY_OL	chimp_up_ATCAY_OL	-1.25082752768813	0.213230646049722	-5.86607765281758	4.46224878130166e-09	4.05166123413516e-08	OL	rm	1.25082752768813	macaque_up	macaque_up_ATCAY_OL	down_ATCAY_OL	ATCAY	OL	down_ATCAY_OL	human_down_atcay_ol	-1.08528745082514	OL	ENSG00000167654	C5	-0.399499084	0.141	0.211	5.94132e-21	1.78465e-16	PD_down	OPC	both	EVO_down_PD_down
5928.25774861768	-1.09317697615919	0.345733075632923	-3.16191030944305	0.0015673783211581	0.006822772055813	OL	hg	pt	1.09317697615919	human_down	chimp_up	human_down_TUBB4A_OL	chimp_up_TUBB4A_OL	-1.01613901969851	0.345908181492393	-2.93759753040377	0.0033076611409791	0.0092054621389698	OL	rm	1.01613901969851	macaque_up	macaque_up_TUBB4A_OL	down_TUBB4A_OL	TUBB4A	OL	down_TUBB4A_OL	human_down_tubb4a_ol	-1.05465799792885	OL	ENSG00000104833	C3	-0.295125435	0.339	0.423	1.51573e-07	0.004552939	PD_down	OL	both	EVO_down_PD_down
1399.34700602817	1.12387499817825	0.224203011477413	5.0127560320102	5.36559098208127e-07	7.03758053858168e-06	OL	hg	pt	-1.12387499817825	human_up	chimp_down	human_up_CERS4_OL	chimp_down_CERS4_OL	1.75426819961694	0.227026876137267	7.72713887212305	1.09990637457556e-14	1.98057277592065e-13	OL	rm	-1.75426819961694	macaque_down	macaque_down_CERS4_OL	up_CERS4_OL	CERS4	OL	up_CERS4_OL	human_up_cers4_ol	1.4390715988976	OL	ENSG00000090661	C5	-0.282003426	0.149	0.201	1.31348e-19	3.94543e-15	PD_down	OPC	both	EVO_up_PD_down
1224.77755084106	2.05010546672309	0.275797132284458	7.433382101336	1.05855544125886e-13	4.80814291079621e-12	OL	hg	pt	-2.05010546672309	human_up	chimp_down	human_up_VSTM2B_OL	chimp_down_VSTM2B_OL	3.841345866836	0.284762127432699	13.4896655726941	1.79914778210533e-41	1.99248625361241e-39	OL	rm	-3.841345866836	macaque_down	macaque_down_VSTM2B_OL	up_VSTM2B_OL	VSTM2B	OL	up_VSTM2B_OL	human_up_vstm2b_ol	2.94572566677955	OL	ENSG00000187135	C3	-0.316492404	0.128	0.189	1.34425e-23	4.03786e-19	PD_down	OL	both	EVO_up_PD_down
1977.8797856741	1.52333666362787	0.207819016707849	7.33011197800715	2.29960505862665e-13	9.96845396160691e-12	OL	hg	pt	-1.52333666362787	human_up	chimp_down	human_up_CD22_OL	chimp_down_CD22_OL	1.52854965125114	0.209350848660661	7.30137785936938	2.84835578665651e-13	4.38663779975359e-12	OL	rm	-1.52854965125114	macaque_down	macaque_down_CD22_OL	up_CD22_OL	CD22	OL	up_CD22_OL	human_up_cd22_ol	1.5259431574395	OL	ENSG00000012124	C0	-0.267839047	0.248	0.299	1.0796e-134	3.2428e-130	PD_down	OL	both	EVO_up_PD_down
4973.81315598537	1.0941715598714	0.342662836860729	3.19314335308592	0.0014073306257811	0.0062127120420604	OL	hg	pt	-1.0941715598714	human_up	chimp_down	human_up_FTL_OL	chimp_down_FTL_OL	1.08974183932853	0.342992559243542	3.1771588332176	0.0014872555930721	0.0045548934011066	OL	rm	-1.08974183932853	macaque_down	macaque_down_FTL_OL	up_FTL_OL	FTL	OL	up_FTL_OL	human_up_ftl_ol	1.09195669959996	OL	ENSG00000087086	C0	0.474565181	0.485	0.424	0.0	0.0	PD_up	OL	both	EVO_up_PD_up
4973.81315598537	1.0941715598714	0.342662836860729	3.19314335308592	0.0014073306257811	0.0062127120420604	OL	hg	pt	-1.0941715598714	human_up	chimp_down	human_up_FTL_OL	chimp_down_FTL_OL	1.08974183932853	0.342992559243542	3.1771588332176	0.0014872555930721	0.0045548934011066	OL	rm	-1.08974183932853	macaque_down	macaque_down_FTL_OL	up_FTL_OL	FTL	OL	up_FTL_OL	human_up_ftl_ol	1.09195669959996	OL	ENSG00000087086	C3	0.506779726	0.545	0.479	9.6715e-125	2.9051e-120	PD_up	OL	both	EVO_up_PD_up
4973.81315598537	1.0941715598714	0.342662836860729	3.19314335308592	0.0014073306257811	0.0062127120420604	OL	hg	pt	-1.0941715598714	human_up	chimp_down	human_up_FTL_OL	chimp_down_FTL_OL	1.08974183932853	0.342992559243542	3.1771588332176	0.0014872555930721	0.0045548934011066	OL	rm	-1.08974183932853	macaque_down	macaque_down_FTL_OL	up_FTL_OL	FTL	OL	up_FTL_OL	human_up_ftl_ol	1.09195669959996	OL	ENSG00000087086	C5	0.489886197	0.435	0.343	5.049e-85	1.51662e-80	PD_up	OPC	both	EVO_up_PD_up
154.344960853451	1.05862255512237	0.271461490984939	3.89971539344819	9.6305828110276e-05	0.0006443208365469	OL	hg	pt	-1.05862255512237	human_up	chimp_down	human_up_PPP2R1A_OL	chimp_down_PPP2R1A_OL	0.78355151199134	0.27886765703265	2.80976116172411	0.0049578276730069	0.0131900185067027	OL	rm	-0.78355151199134	macaque_down	macaque_down_PPP2R1A_OL	up_PPP2R1A_OL	PPP2R1A	OL	up_PPP2R1A_OL	human_up_ppp2r1a_ol	0.921087033556853	OL	ENSG00000105568	C0	-0.276247859	0.097	0.128	7.5938e-41	2.28103e-36	PD_down	OL	both	EVO_up_PD_down
16391.4264989281	-1.44617650386048	0.343736928109843	-4.20721890956782	2.58532675587416e-05	0.0002112546626407	OL	hg	pt	1.44617650386048	human_down	chimp_up	human_down_SNAP25_OL	chimp_up_SNAP25_OL	-1.19916523047246	0.343806197059855	-3.48791045864625	0.0004868110786736	0.0016891396096706	OL	rm	1.19916523047246	macaque_up	macaque_up_SNAP25_OL	down_SNAP25_OL	SNAP25	OL	down_SNAP25_OL	human_down_snap25_ol	-1.32267086716647	OL	ENSG00000132639	C0	-1.053897895	0.119	0.186	3.3817e-298	1.0158e-293	PD_down	OL	both	EVO_down_PD_down
16391.4264989281	-1.44617650386048	0.343736928109843	-4.20721890956782	2.58532675587416e-05	0.0002112546626407	OL	hg	pt	1.44617650386048	human_down	chimp_up	human_down_SNAP25_OL	chimp_up_SNAP25_OL	-1.19916523047246	0.343806197059855	-3.48791045864625	0.0004868110786736	0.0016891396096706	OL	rm	1.19916523047246	macaque_up	macaque_up_SNAP25_OL	down_SNAP25_OL	SNAP25	OL	down_SNAP25_OL	human_down_snap25_ol	-1.32267086716647	OL	ENSG00000132639	C3	-0.440622743	0.115	0.189	6.35033e-49	1.90751e-44	PD_down	OL	both	EVO_down_PD_down
16391.4264989281	-1.44617650386048	0.343736928109843	-4.20721890956782	2.58532675587416e-05	0.0002112546626407	OL	hg	pt	1.44617650386048	human_down	chimp_up	human_down_SNAP25_OL	chimp_up_SNAP25_OL	-1.19916523047246	0.343806197059855	-3.48791045864625	0.0004868110786736	0.0016891396096706	OL	rm	1.19916523047246	macaque_up	macaque_up_SNAP25_OL	down_SNAP25_OL	SNAP25	OL	down_SNAP25_OL	human_down_snap25_ol	-1.32267086716647	OL	ENSG00000132639	C5	-0.482858692	0.254	0.329	8.99072e-21	2.70063e-16	PD_down	OPC	both	EVO_down_PD_down
1990.05398187131	2.22907631635672	0.383268279387976	5.8159686993044	6.02837469034625e-09	1.22288214349606e-07	OL	hg	pt	-2.22907631635672	human_up	chimp_down	human_up_TP53TG5_OL	chimp_down_TP53TG5_OL	4.45325448028145	0.389753526137604	11.4258221712899	3.10701012130779e-30	1.86020264237627e-28	OL	rm	-4.45325448028145	macaque_down	macaque_down_TP53TG5_OL	up_TP53TG5_OL	TP53TG5	OL	up_TP53TG5_OL	human_up_tp53tg5_ol	3.34116539831908	OL	ENSG00000124251	C0	-0.396061213	0.081	0.143	5.25816e-60	1.57944e-55	PD_down	OL	both	EVO_up_PD_down
1990.05398187131	2.22907631635672	0.383268279387976	5.8159686993044	6.02837469034625e-09	1.22288214349606e-07	OL	hg	pt	-2.22907631635672	human_up	chimp_down	human_up_TP53TG5_OL	chimp_down_TP53TG5_OL	4.45325448028145	0.389753526137604	11.4258221712899	3.10701012130779e-30	1.86020264237627e-28	OL	rm	-4.45325448028145	macaque_down	macaque_down_TP53TG5_OL	up_TP53TG5_OL	TP53TG5	OL	up_TP53TG5_OL	human_up_tp53tg5_ol	3.34116539831908	OL	ENSG00000124251	C3	-0.447616549	0.132	0.246	1.31477e-36	3.94931e-32	PD_down	OL	both	EVO_up_PD_down
193.831622375652	-0.789520925345962	0.24436669994637	-3.23088590024433	0.0012340719215545	0.0055738648354866	OL	hg	pt	0.789520925345962	human_down	chimp_up	human_down_SULF2_OL	chimp_up_SULF2_OL	-2.11774546818951	0.24472775780345	-8.6534747312577	4.9954707605519e-18	1.2064767461699e-16	OL	rm	2.11774546818951	macaque_up	macaque_up_SULF2_OL	down_SULF2_OL	SULF2	OL	down_SULF2_OL	human_down_sulf2_ol	-1.45363319676774	OL	ENSG00000196562	C5	-0.294485942	0.195	0.254	1.22848e-14	3.69012e-10	PD_down	OPC	both	EVO_down_PD_down
54.2487448038675	3.47949462381464	0.363827369928534	9.56358677605292	1.1374479889934e-21	1.13170658485848e-19	OL	hg	pt	-3.47949462381464	human_up	chimp_down	human_up_BACE2_OL	chimp_down_BACE2_OL	3.1482685320667	0.389613207249748	8.08049746129015	6.4503100531056e-16	1.29454391619793e-14	OL	rm	-3.1482685320667	macaque_down	macaque_down_BACE2_OL	up_BACE2_OL	BACE2	OL	up_BACE2_OL	human_up_bace2_ol	3.31388157794067	OL	ENSG00000182240	C3	0.668108843	0.362	0.188	2.70765e-87	8.13323e-83	PD_up	OL	both	EVO_up_PD_up
502.898175261638	-0.657613080513109	0.232299924447726	-2.83087944206839	0.0046420214280224	0.016690827003459	OL	hg	pt	0.657613080513109	human_down	chimp_up	human_down_SEZ6L_OL	chimp_up_SEZ6L_OL	-0.611892451131264	0.235175902153621	-2.60185012804401	0.0092722363025918	0.0225980363433976	OL	rm	0.611892451131264	macaque_up	macaque_up_SEZ6L_OL	down_SEZ6L_OL	SEZ6L	OL	down_SEZ6L_OL	human_down_sez6l_ol	-0.634752765822186	OL	ENSG00000100095	C5	-0.4394486	0.346	0.463	1.90869e-40	5.73331e-36	PD_down	OPC	both	EVO_down_PD_down
10493.2145117463	0.577946754283739	0.151936167564147	3.80387871794733	0.0001424479424969	0.0008937859791384	OL	hg	pt	-0.577946754283739	human_up	chimp_down	human_up_POLR2F_OL	chimp_down_POLR2F_OL	0.869972447407871	0.152312430427074	5.71176262481352	1.11811978608101e-08	9.57479659763439e-08	OL	rm	-0.869972447407871	macaque_down	macaque_down_POLR2F_OL	up_POLR2F_OL	POLR2F	OL	up_POLR2F_OL	human_up_polr2f_ol	0.723959600845805	OL	ENSG00000100142	C0	-0.525768514	0.308	0.412	1.2863e-306	3.8639e-302	PD_down	OL	both	EVO_up_PD_down
10493.2145117463	0.577946754283739	0.151936167564147	3.80387871794733	0.0001424479424969	0.0008937859791384	OL	hg	pt	-0.577946754283739	human_up	chimp_down	human_up_POLR2F_OL	chimp_down_POLR2F_OL	0.869972447407871	0.152312430427074	5.71176262481352	1.11811978608101e-08	9.57479659763439e-08	OL	rm	-0.869972447407871	macaque_down	macaque_down_POLR2F_OL	up_POLR2F_OL	POLR2F	OL	up_POLR2F_OL	human_up_polr2f_ol	0.723959600845805	OL	ENSG00000100142	C3	-0.591262104	0.49	0.658	2.6276e-143	7.8928e-139	PD_down	OL	both	EVO_up_PD_down
1176.888770897	-0.852777267364823	0.241063477716438	-3.53756311591896	0.0004038376540507	0.0021744417442138	OL	hg	pt	0.852777267364823	human_down	chimp_up	human_down_PAK3_OL	chimp_up_PAK3_OL	-1.1976715875168	0.241947944163609	-4.95012095125269	7.41673742430678e-07	4.72636402634762e-06	OL	rm	1.1976715875168	macaque_up	macaque_up_PAK3_OL	down_PAK3_OL	PAK3	OL	down_PAK3_OL	human_down_pak3_ol	-1.02522442744081	OL	ENSG00000077264	C5	-0.29172989	0.123	0.168	4.75935e-09	0.000142961	PD_down	OPC	both	EVO_down_PD_down
72.5272423783749	-0.636933016356964	0.231864715635946	-2.74700277103404	0.0060142626344331	0.0263674687771594	OPC	hg	pt	0.636933016356964	human_down	chimp_up	human_down_EPHB2_OPC	chimp_up_EPHB2_OPC	-1.3216976505308	0.221461201321036	-5.9680776707015	2.40065092566245e-09	2.61524635829504e-08	OPC	rm	1.3216976505308	macaque_up	macaque_up_EPHB2_OPC	down_EPHB2_OPC	EPHB2	OPC	down_EPHB2_OPC	human_down_ephb2_opc	-0.979315333443883	OL	ENSG00000133216	C0	-0.285071983	0.078	0.117	3.01891e-91	9.06821e-87	PD_down	OL	both	EVO_down_PD_down
37.6346002938589	-0.997817454283527	0.336114183981491	-2.9686859461381	0.0029907609013596	0.0150926231259492	OPC	hg	pt	0.997817454283527	human_down	chimp_up	human_down_CACYBP_OPC	chimp_up_CACYBP_OPC	-1.55250420004175	0.32477166137041	-4.78029454137341	1.75038560903704e-06	1.15638069119956e-05	OPC	rm	1.55250420004175	macaque_up	macaque_up_CACYBP_OPC	down_CACYBP_OPC	CACYBP	OPC	down_CACYBP_OPC	human_down_cacybp_opc	-1.27516082716264	OL	ENSG00000116161	C3	0.367084917	0.106	0.052	6.03268e-18	1.8121e-13	PD_up	OL	both	EVO_down_PD_up
4731.85154256178	0.523476537005453	0.139983611832135	3.7395558676768	0.0001843456750859	0.0015264386814015	OPC	hg	pt	-0.523476537005453	human_up	chimp_down	human_up_NAV1_OPC	chimp_down_NAV1_OPC	0.618080886595436	0.139921241992896	4.41734848684959	9.99190641313816e-06	5.61034791737112e-05	OPC	rm	-0.618080886595436	macaque_down	macaque_down_NAV1_OPC	up_NAV1_OPC	NAV1	OPC	up_NAV1_OPC	human_up_nav1_opc	0.570778711800444	OL	ENSG00000134369	C5	-0.302374088	0.446	0.519	1.25714e-18	3.77618e-14	PD_down	OPC	both	EVO_up_PD_down
1036.06315880219	3.60131104101772	0.267594809027831	13.4580751177545	2.76013121380698e-41	2.53573254612447e-38	OPC	hg	pt	-3.60131104101772	human_up	chimp_down	human_up_SLC35F3_OPC	chimp_down_SLC35F3_OPC	1.94830842079173	0.262819715660104	7.41309842717968	1.23382243528582e-13	2.38654391690956e-12	OPC	rm	-1.94830842079173	macaque_down	macaque_down_SLC35F3_OPC	up_SLC35F3_OPC	SLC35F3	OPC	up_SLC35F3_OPC	human_up_slc35f3_opc	2.77480973090473	OL	ENSG00000183780	C3	0.78970886	0.331	0.163	1.07399e-69	3.22606e-65	PD_up	OL	both	EVO_up_PD_up
1753.86478834371	-0.657879582694156	0.209254110896293	-3.14392668261702	0.0016669719909071	0.0093012278654501	OPC	hg	pt	0.657879582694156	human_down	chimp_up	human_down_ROBO2_OPC	chimp_up_ROBO2_OPC	-2.73891542995842	0.207841404380466	-13.177910523279	1.17603026137295e-39	1.75985179577856e-37	OPC	rm	2.73891542995842	macaque_up	macaque_up_ROBO2_OPC	down_ROBO2_OPC	ROBO2	OPC	down_ROBO2_OPC	human_down_robo2_opc	-1.69839750632629	OL	ENSG00000185008	C0	-0.612749479	0.076	0.134	1.0406e-105	3.1257e-101	PD_down	OL	both	EVO_down_PD_down
1753.86478834371	-0.657879582694156	0.209254110896293	-3.14392668261702	0.0016669719909071	0.0093012278654501	OPC	hg	pt	0.657879582694156	human_down	chimp_up	human_down_ROBO2_OPC	chimp_up_ROBO2_OPC	-2.73891542995842	0.207841404380466	-13.177910523279	1.17603026137295e-39	1.75985179577856e-37	OPC	rm	2.73891542995842	macaque_up	macaque_up_ROBO2_OPC	down_ROBO2_OPC	ROBO2	OPC	down_ROBO2_OPC	human_down_robo2_opc	-1.69839750632629	OL	ENSG00000185008	C3	-0.466945015	0.096	0.192	1.57042e-53	4.71722e-49	PD_down	OL	both	EVO_down_PD_down
111.575147247647	0.789278218819353	0.268215238973163	2.94270460485777	0.0032535870689893	0.0161571375150299	OPC	hg	pt	-0.789278218819353	human_up	chimp_down	human_up_TF_OPC	chimp_down_TF_OPC	1.49222494843005	0.272507548811212	5.47590316282884	4.35285696551239e-08	3.89196622798755e-07	OPC	rm	-1.49222494843005	macaque_down	macaque_down_TF_OPC	up_TF_OPC	TF	OPC	up_TF_OPC	human_up_tf_opc	1.1407515836247	OL	ENSG00000091513	C5	0.284473476	0.249	0.227	1.55062e-07	0.004657763	PD_up	OPC	both	EVO_up_PD_up
851.364571700022	0.782877809761978	0.179422967425445	4.36330878368335	1.28109919074098e-05	0.0001586180359209	OPC	hg	pt	-0.782877809761978	human_up	chimp_down	human_up_ARAP2_OPC	chimp_down_ARAP2_OPC	1.1820389693787	0.179665031502807	6.57912649719058	4.73220051664912e-11	6.56252864751398e-10	OPC	rm	-1.1820389693787	macaque_down	macaque_down_ARAP2_OPC	up_ARAP2_OPC	ARAP2	OPC	up_ARAP2_OPC	human_up_arap2_opc	0.982458389570339	OL	ENSG00000047365	C5	0.292621062	0.345	0.293	1.93426e-15	5.81012e-11	PD_up	OPC	both	EVO_up_PD_up
173.175237427996	-0.669398743586617	0.148779681641577	-4.49926183602983	6.81898272625911e-06	9.26715892102699e-05	OPC	hg	pt	0.669398743586617	human_down	chimp_up	human_down_INTU_OPC	chimp_up_INTU_OPC	-0.538354779886992	0.147812560947943	-3.64214500063083	0.0002703756964335	0.0010806071312533	OPC	rm	0.538354779886992	macaque_up	macaque_up_INTU_OPC	down_INTU_OPC	INTU	OPC	down_INTU_OPC	human_down_intu_opc	-0.603876761736805	OL	ENSG00000164066	C3	-0.333320965	0.202	0.296	8.70212e-22	2.61394e-17	PD_down	OL	both	EVO_down_PD_down
707.114250273832	0.55036960812925	0.216900660921772	2.53742706818099	0.0111670633308351	0.0432511850001614	OPC	hg	pt	-0.55036960812925	human_up	chimp_down	human_up_ADAMTS6_OPC	chimp_down_ADAMTS6_OPC	0.694642540776633	0.21670664467049	3.20545104573448	0.0013485098326704	0.0044743268837865	OPC	rm	-0.694642540776633	macaque_down	macaque_down_ADAMTS6_OPC	up_ADAMTS6_OPC	ADAMTS6	OPC	up_ADAMTS6_OPC	human_up_adamts6_opc	0.622506074452942	OL	ENSG00000049192	C5	-0.325232825	0.094	0.144	1.16625e-11	3.50318e-07	PD_down	OPC	both	EVO_up_PD_down
333.136904884041	-0.792277028428486	0.214881501111634	-3.68704157561188	0.0002268763014913	0.0018085141707601	OPC	hg	pt	0.792277028428486	human_down	chimp_up	human_down_RASGRF2_OPC	chimp_up_RASGRF2_OPC	-1.54883048324955	0.212329741783087	-7.2944584693736	2.99862703077728e-13	5.53928193321767e-12	OPC	rm	1.54883048324955	macaque_up	macaque_up_RASGRF2_OPC	down_RASGRF2_OPC	RASGRF2	OPC	down_RASGRF2_OPC	human_down_rasgrf2_opc	-1.17055375583902	OL	ENSG00000113319	C0	-0.412955686	0.253	0.353	5.2999e-137	1.592e-132	PD_down	OL	both	EVO_down_PD_down
333.136904884041	-0.792277028428486	0.214881501111634	-3.68704157561188	0.0002268763014913	0.0018085141707601	OPC	hg	pt	0.792277028428486	human_down	chimp_up	human_down_RASGRF2_OPC	chimp_up_RASGRF2_OPC	-1.54883048324955	0.212329741783087	-7.2944584693736	2.99862703077728e-13	5.53928193321767e-12	OPC	rm	1.54883048324955	macaque_up	macaque_up_RASGRF2_OPC	down_RASGRF2_OPC	RASGRF2	OPC	down_RASGRF2_OPC	human_down_rasgrf2_opc	-1.17055375583902	OL	ENSG00000113319	C3	-0.284026767	0.664	0.757	1.72985e-24	5.19614e-20	PD_down	OL	both	EVO_down_PD_down
2648.60252288753	1.18017071930409	0.155772837991709	7.57622917139707	3.55743186356191e-14	2.87948251370426e-12	OPC	hg	pt	-1.18017071930409	human_up	chimp_down	human_up_EDIL3_OPC	chimp_down_EDIL3_OPC	0.995503416133564	0.155458916372687	6.40364309337529	1.51712531203902e-10	1.97615297055339e-09	OPC	rm	-0.995503416133564	macaque_down	macaque_down_EDIL3_OPC	up_EDIL3_OPC	EDIL3	OPC	up_EDIL3_OPC	human_up_edil3_opc	1.08783706771883	OL	ENSG00000164176	C5	0.276988638	0.54	0.495	1.91165e-12	5.7422e-08	PD_up	OPC	both	EVO_up_PD_up
1120.78909803301	0.581882630451692	0.171154059843437	3.39975943885859	0.0006744516219609	0.0044848760589605	OPC	hg	pt	-0.581882630451692	human_up	chimp_down	human_up_BBS9_OPC	chimp_down_BBS9_OPC	0.708305075990758	0.170974771332578	4.14274615178734	3.43171723338789e-05	0.0001700355992641	OPC	rm	-0.708305075990758	macaque_down	macaque_down_BBS9_OPC	up_BBS9_OPC	BBS9	OPC	up_BBS9_OPC	human_up_bbs9_opc	0.645093853221225	OL	ENSG00000122507	C0	0.415145594	0.307	0.246	1.7015e-146	5.1111e-142	PD_up	OL	both	EVO_up_PD_up
1120.78909803301	0.581882630451692	0.171154059843437	3.39975943885859	0.0006744516219609	0.0044848760589605	OPC	hg	pt	-0.581882630451692	human_up	chimp_down	human_up_BBS9_OPC	chimp_down_BBS9_OPC	0.708305075990758	0.170974771332578	4.14274615178734	3.43171723338789e-05	0.0001700355992641	OPC	rm	-0.708305075990758	macaque_down	macaque_down_BBS9_OPC	up_BBS9_OPC	BBS9	OPC	up_BBS9_OPC	human_up_bbs9_opc	0.645093853221225	OL	ENSG00000122507	C3	0.545388732	0.6	0.48	1.0384e-118	3.1192e-114	PD_up	OL	both	EVO_up_PD_up
289.899808775958	1.18678081011794	0.184644211457696	6.42739244706755	1.29811378878377e-10	5.8174494524666e-09	OPC	hg	pt	-1.18678081011794	human_up	chimp_down	human_up_CCDC146_OPC	chimp_down_CCDC146_OPC	3.36284858552821	0.203359116440366	16.5365027365978	2.00319551830495e-61	8.40645354029539e-59	OPC	rm	-3.36284858552821	macaque_down	macaque_down_CCDC146_OPC	up_CCDC146_OPC	CCDC146	OPC	up_CCDC146_OPC	human_up_ccdc146_opc	2.27481469782308	OL	ENSG00000135205	C5	-0.299174984	0.162	0.212	2.62392e-09	7.88172e-05	PD_down	OPC	both	EVO_up_PD_down
88.4881357519055	5.99984367447453	0.514933537771254	11.6516855756632	2.24964496208776e-31	1.00817015935123e-28	OPC	hg	pt	-5.99984367447453	human_up	chimp_down	human_up_SLC26A3_OPC	chimp_down_SLC26A3_OPC	3.66866113810304	0.348704280945356	10.5208376798733	6.92550926483581e-26	4.39769838317074e-24	OPC	rm	-3.66866113810304	macaque_down	macaque_down_SLC26A3_OPC	up_SLC26A3_OPC	SLC26A3	OPC	up_SLC26A3_OPC	human_up_slc26a3_opc	4.83425240628879	OL	ENSG00000091138	C0	-0.645100905	0.812	0.901	0.0	0.0	PD_down	OL	both	EVO_up_PD_down
88.4881357519055	5.99984367447453	0.514933537771254	11.6516855756632	2.24964496208776e-31	1.00817015935123e-28	OPC	hg	pt	-5.99984367447453	human_up	chimp_down	human_up_SLC26A3_OPC	chimp_down_SLC26A3_OPC	3.66866113810304	0.348704280945356	10.5208376798733	6.92550926483581e-26	4.39769838317074e-24	OPC	rm	-3.66866113810304	macaque_down	macaque_down_SLC26A3_OPC	up_SLC26A3_OPC	SLC26A3	OPC	up_SLC26A3_OPC	human_up_slc26a3_opc	4.83425240628879	OL	ENSG00000091138	C3	-0.633430363	0.88	0.94	0.0	0.0	PD_down	OL	both	EVO_up_PD_down
88.4881357519055	5.99984367447453	0.514933537771254	11.6516855756632	2.24964496208776e-31	1.00817015935123e-28	OPC	hg	pt	-5.99984367447453	human_up	chimp_down	human_up_SLC26A3_OPC	chimp_down_SLC26A3_OPC	3.66866113810304	0.348704280945356	10.5208376798733	6.92550926483581e-26	4.39769838317074e-24	OPC	rm	-3.66866113810304	macaque_down	macaque_down_SLC26A3_OPC	up_SLC26A3_OPC	SLC26A3	OPC	up_SLC26A3_OPC	human_up_slc26a3_opc	4.83425240628879	OL	ENSG00000091138	C5	-0.659553545	0.775	0.902	2.386e-182	7.1671e-178	PD_down	OPC	both	EVO_up_PD_down
272.334578101558	1.01638017970284	0.347533804271407	2.92455055367533	0.0034495404394843	0.016933437359093	OPC	hg	pt	-1.01638017970284	human_up	chimp_down	human_up_CFTR_OPC	chimp_down_CFTR_OPC	4.62057530974276	0.378799557008756	12.197942749009	3.18776264519943e-34	3.41869833905166e-32	OPC	rm	-4.62057530974276	macaque_down	macaque_down_CFTR_OPC	up_CFTR_OPC	CFTR	OPC	up_CFTR_OPC	human_up_cftr_opc	2.8184777447228	OL	ENSG00000001626	C3	-0.298377601	0.06	0.128	2.25202e-09	6.76463e-05	PD_down	OL	both	EVO_up_PD_down
18.4325872073217	1.54222159621667	0.480771436972036	3.20780619982292	0.0013375159536514	0.0078042293211788	OPC	hg	pt	-1.54222159621667	human_up	chimp_down	human_up_TMEM140_OPC	chimp_down_TMEM140_OPC	3.03521867083673	0.546369130666219	5.55525285100883	2.77210187610167e-08	2.5640946150583e-07	OPC	rm	-3.03521867083673	macaque_down	macaque_down_TMEM140_OPC	up_TMEM140_OPC	TMEM140	OPC	up_TMEM140_OPC	human_up_tmem140_opc	2.2887201335267	OL	ENSG00000146859	C3	0.287838141	0.125	0.07	1.67465e-31	5.0303e-27	PD_up	OL	both	EVO_up_PD_up
6214.0559439526	-1.12177332381455	0.255219977118309	-4.39531942789316	1.10609979185477e-05	0.000140161914314	OPC	hg	pt	1.12177332381455	human_down	chimp_up	human_down_CNTNAP2_OPC	chimp_up_CNTNAP2_OPC	-0.774528738266609	0.255229057143141	-3.03464169376383	0.0024082160293514	0.0073990453971987	OPC	rm	0.774528738266609	macaque_up	macaque_up_CNTNAP2_OPC	down_CNTNAP2_OPC	CNTNAP2	OPC	down_CNTNAP2_OPC	human_down_cntnap2_opc	-0.94815103104058	OL	ENSG00000174469	C0	0.345559494	0.484	0.472	8.331e-72	2.50247e-67	PD_up	OL	both	EVO_down_PD_up
6214.0559439526	-1.12177332381455	0.255219977118309	-4.39531942789316	1.10609979185477e-05	0.000140161914314	OPC	hg	pt	1.12177332381455	human_down	chimp_up	human_down_CNTNAP2_OPC	chimp_up_CNTNAP2_OPC	-0.774528738266609	0.255229057143141	-3.03464169376383	0.0024082160293514	0.0073990453971987	OPC	rm	0.774528738266609	macaque_up	macaque_up_CNTNAP2_OPC	down_CNTNAP2_OPC	CNTNAP2	OPC	down_CNTNAP2_OPC	human_down_cntnap2_opc	-0.94815103104058	OL	ENSG00000174469	C3	0.648905369	0.775	0.7	2.3964e-148	7.1982e-144	PD_up	OL	both	EVO_down_PD_up
3412.17538253456	-0.701594854822249	0.222898373615011	-3.14759970404288	0.001646169546636	0.0092131340998754	OPC	hg	pt	0.701594854822249	human_down	chimp_up	human_down_NCALD_OPC	chimp_up_NCALD_OPC	-0.589321401395611	0.222861498890006	-2.64433921664717	0.008185058256908	0.021242856223629	OPC	rm	0.589321401395611	macaque_up	macaque_up_NCALD_OPC	down_NCALD_OPC	NCALD	OPC	down_NCALD_OPC	human_down_ncald_opc	-0.64545812810893	OL	ENSG00000104490	C5	-0.352411994	0.236	0.312	3.04572e-13	9.14874e-09	PD_down	OPC	both	EVO_down_PD_down
3595.0411245639	0.625166693743994	0.142166302131698	4.39743233361208	1.09539018476694e-05	0.0001389006159758	OPC	hg	pt	-0.625166693743994	human_up	chimp_down	human_up_ASAP1_OPC	chimp_down_ASAP1_OPC	0.826069981549574	0.142134303090171	5.81189736460389	6.17687089067383e-09	6.31893564777783e-08	OPC	rm	-0.826069981549574	macaque_down	macaque_down_ASAP1_OPC	up_ASAP1_OPC	ASAP1	OPC	up_ASAP1_OPC	human_up_asap1_opc	0.725618337646784	OL	ENSG00000153317	C0	0.294347878	0.23	0.194	5.10125e-24	1.53231e-19	PD_up	OL	both	EVO_up_PD_up
3595.0411245639	0.625166693743994	0.142166302131698	4.39743233361208	1.09539018476694e-05	0.0001389006159758	OPC	hg	pt	-0.625166693743994	human_up	chimp_down	human_up_ASAP1_OPC	chimp_down_ASAP1_OPC	0.826069981549574	0.142134303090171	5.81189736460389	6.17687089067383e-09	6.31893564777783e-08	OPC	rm	-0.826069981549574	macaque_down	macaque_down_ASAP1_OPC	up_ASAP1_OPC	ASAP1	OPC	up_ASAP1_OPC	human_up_asap1_opc	0.725618337646784	OL	ENSG00000153317	C3	0.431443251	0.542	0.45	2.07694e-25	6.2387e-21	PD_up	OL	both	EVO_up_PD_up
1025.75319065375	0.577517031278456	0.210211395645511	2.74731552732921	0.0060085299078778	0.0263486225602262	OPC	hg	pt	-0.577517031278456	human_up	chimp_down	human_up_SLC24A2_OPC	chimp_down_SLC24A2_OPC	0.653644111201813	0.209996128147141	3.11264839484952	0.0018541677207657	0.0058927977743929	OPC	rm	-0.653644111201813	macaque_down	macaque_down_SLC24A2_OPC	up_SLC24A2_OPC	SLC24A2	OPC	up_SLC24A2_OPC	human_up_slc24a2_opc	0.615580571240134	OL	ENSG00000155886	C5	0.470406105	0.465	0.371	9.55987e-40	2.87159e-35	PD_up	OPC	both	EVO_up_PD_up
278.257277097171	0.895605495700366	0.232303732850359	3.85532115524498	0.0001155777998319	0.0010306622147877	OPC	hg	pt	-0.895605495700366	human_up	chimp_down	human_up_GSN_OPC	chimp_down_GSN_OPC	3.05928092672818	0.246104999057444	12.430795548424	1.77855468141867e-35	1.99611741686663e-33	OPC	rm	-3.05928092672818	macaque_down	macaque_down_GSN_OPC	up_GSN_OPC	GSN	OPC	up_GSN_OPC	human_up_gsn_opc	1.97744321121427	OL	ENSG00000148180	C0	-0.276690805	0.285	0.347	2.19953e-88	6.60694e-84	PD_down	OL	both	EVO_up_PD_down
278.257277097171	0.895605495700366	0.232303732850359	3.85532115524498	0.0001155777998319	0.0010306622147877	OPC	hg	pt	-0.895605495700366	human_up	chimp_down	human_up_GSN_OPC	chimp_down_GSN_OPC	3.05928092672818	0.246104999057444	12.430795548424	1.77855468141867e-35	1.99611741686663e-33	OPC	rm	-3.05928092672818	macaque_down	macaque_down_GSN_OPC	up_GSN_OPC	GSN	OPC	up_GSN_OPC	human_up_gsn_opc	1.97744321121427	OL	ENSG00000148180	C3	-0.326689004	0.55	0.655	1.06387e-44	3.19565e-40	PD_down	OL	both	EVO_up_PD_down
334.140612732534	-1.09585865586175	0.224442806165004	-4.88257420492285	1.04709815130889e-06	1.86067518686166e-05	OPC	hg	pt	1.09585865586175	human_down	chimp_up	human_down_SFMBT2_OPC	chimp_up_SFMBT2_OPC	-0.518322037228965	0.225195572761437	-2.30165287386913	0.0213547558148354	0.0480457116841007	OPC	rm	0.518322037228965	macaque_up	macaque_up_SFMBT2_OPC	down_SFMBT2_OPC	SFMBT2	OPC	down_SFMBT2_OPC	human_down_sfmbt2_opc	-0.807090346545357	OL	ENSG00000198879	C5	0.33606786	0.118	0.08	1.60061e-06	0.048079116	PD_up	OPC	both	EVO_down_PD_up
1753.11899240293	0.819364899301595	0.105076447169959	7.79779790209591	6.29967910876277e-15	5.61894679341782e-13	OPC	hg	pt	-0.819364899301595	human_up	chimp_down	human_up_ARHGAP21_OPC	chimp_down_ARHGAP21_OPC	0.514905256013421	0.104297019962987	4.93691244674249	7.93690805795226e-07	5.65365583581958e-06	OPC	rm	-0.514905256013421	macaque_down	macaque_down_ARHGAP21_OPC	up_ARHGAP21_OPC	ARHGAP21	OPC	up_ARHGAP21_OPC	human_up_arhgap21_opc	0.667135077657508	OL	ENSG00000107863	C5	0.285894992	0.478	0.416	6.86537e-14	2.06222e-09	PD_up	OPC	both	EVO_up_PD_up
62.3862896866737	0.628455998240736	0.234107127518302	2.68448041246248	0.0072642639799093	0.0306432450542847	OPC	hg	pt	-0.628455998240736	human_up	chimp_down	human_up_RHOBTB1_OPC	chimp_down_RHOBTB1_OPC	0.677858208996559	0.230430814837594	2.94169948352744	0.0032641652774042	0.0096303601581861	OPC	rm	-0.677858208996559	macaque_down	macaque_down_RHOBTB1_OPC	up_RHOBTB1_OPC	RHOBTB1	OPC	up_RHOBTB1_OPC	human_up_rhobtb1_opc	0.653157103618648	OL	ENSG00000072422	C0	0.352990426	0.192	0.142	1.63061e-46	4.89802e-42	PD_up	OL	both	EVO_up_PD_up
62.3862896866737	0.628455998240736	0.234107127518302	2.68448041246248	0.0072642639799093	0.0306432450542847	OPC	hg	pt	-0.628455998240736	human_up	chimp_down	human_up_RHOBTB1_OPC	chimp_down_RHOBTB1_OPC	0.677858208996559	0.230430814837594	2.94169948352744	0.0032641652774042	0.0096303601581861	OPC	rm	-0.677858208996559	macaque_down	macaque_down_RHOBTB1_OPC	up_RHOBTB1_OPC	RHOBTB1	OPC	up_RHOBTB1_OPC	human_up_rhobtb1_opc	0.653157103618648	OL	ENSG00000072422	C3	0.290592202	0.28	0.227	4.65831e-15	1.39926e-10	PD_up	OL	both	EVO_up_PD_up
615.84655678647	1.43856483576354	0.205006864414769	7.0171544736816	2.26432228989372e-12	1.35494314727004e-10	OPC	hg	pt	-1.43856483576354	human_up	chimp_down	human_up_ZNF365_OPC	chimp_down_ZNF365_OPC	2.60141218746243	0.208093510479849	12.5011692169725	7.35613301756131e-36	8.4525471292264e-34	OPC	rm	-2.60141218746243	macaque_down	macaque_down_ZNF365_OPC	up_ZNF365_OPC	ZNF365	OPC	up_ZNF365_OPC	human_up_znf365_opc	2.01998851161298	OL	ENSG00000138311	C0	0.4319114	0.22	0.174	1.01466e-89	3.04782e-85	PD_up	OL	both	EVO_up_PD_up
615.84655678647	1.43856483576354	0.205006864414769	7.0171544736816	2.26432228989372e-12	1.35494314727004e-10	OPC	hg	pt	-1.43856483576354	human_up	chimp_down	human_up_ZNF365_OPC	chimp_down_ZNF365_OPC	2.60141218746243	0.208093510479849	12.5011692169725	7.35613301756131e-36	8.4525471292264e-34	OPC	rm	-2.60141218746243	macaque_down	macaque_down_ZNF365_OPC	up_ZNF365_OPC	ZNF365	OPC	up_ZNF365_OPC	human_up_znf365_opc	2.01998851161298	OL	ENSG00000138311	C3	0.278652091	0.352	0.314	5.29263e-14	1.5898e-09	PD_up	OL	both	EVO_up_PD_up
615.84655678647	1.43856483576354	0.205006864414769	7.0171544736816	2.26432228989372e-12	1.35494314727004e-10	OPC	hg	pt	-1.43856483576354	human_up	chimp_down	human_up_ZNF365_OPC	chimp_down_ZNF365_OPC	2.60141218746243	0.208093510479849	12.5011692169725	7.35613301756131e-36	8.4525471292264e-34	OPC	rm	-2.60141218746243	macaque_down	macaque_down_ZNF365_OPC	up_ZNF365_OPC	ZNF365	OPC	up_ZNF365_OPC	human_up_znf365_opc	2.01998851161298	OL	ENSG00000138311	C5	0.54476564	0.29	0.212	4.40166e-21	1.32217e-16	PD_up	OPC	both	EVO_up_PD_up
484.669661829721	0.808751794703789	0.158838049684531	5.09167542858941	3.5491328026663e-07	7.16612814463634e-06	OPC	hg	pt	-0.808751794703789	human_up	chimp_down	human_up_SLF2_OPC	chimp_down_SLF2_OPC	1.02736900604424	0.158672817475808	6.47476374585004	9.49604041360368e-11	1.2659638407749e-09	OPC	rm	-1.02736900604424	macaque_down	macaque_down_SLF2_OPC	up_SLF2_OPC	SLF2	OPC	up_SLF2_OPC	human_up_slf2_opc	0.918060400374016	OL	ENSG00000119906	C0	-0.302482968	0.176	0.232	8.61563e-72	2.58796e-67	PD_down	OL	both	EVO_up_PD_down
484.669661829721	0.808751794703789	0.158838049684531	5.09167542858941	3.5491328026663e-07	7.16612814463634e-06	OPC	hg	pt	-0.808751794703789	human_up	chimp_down	human_up_SLF2_OPC	chimp_down_SLF2_OPC	1.02736900604424	0.158672817475808	6.47476374585004	9.49604041360368e-11	1.2659638407749e-09	OPC	rm	-1.02736900604424	macaque_down	macaque_down_SLF2_OPC	up_SLF2_OPC	SLF2	OPC	up_SLF2_OPC	human_up_slf2_opc	0.918060400374016	OL	ENSG00000119906	C3	-0.289747032	0.356	0.443	9.67293e-31	2.90555e-26	PD_down	OL	both	EVO_up_PD_down
43.8454776962331	-0.657081126721243	0.263348417530002	-2.49510186119264	0.0125920976979653	0.0475770518409244	OPC	hg	pt	0.657081126721243	human_down	chimp_up	human_down_HTATIP2_OPC	chimp_up_HTATIP2_OPC	-0.690469605175087	0.258577559252355	-2.67026112850432	0.0075792278195454	0.0198871026000414	OPC	rm	0.690469605175087	macaque_up	macaque_up_HTATIP2_OPC	down_HTATIP2_OPC	HTATIP2	OPC	down_HTATIP2_OPC	human_down_htatip2_opc	-0.673775365948165	OL	ENSG00000109854	C3	0.31304073	0.133	0.079	2.28372e-13	6.85984e-09	PD_up	OL	both	EVO_down_PD_up
315.439658834747	-0.950256042077708	0.24805122992054	-3.83088623419488	0.000127682535339	0.0011187596110248	OPC	hg	pt	0.950256042077708	human_down	chimp_up	human_down_TM7SF2_OPC	chimp_up_TM7SF2_OPC	-0.699310909951667	0.248018069315936	-2.81959662003841	0.0048084052647524	0.0134640927227708	OPC	rm	0.699310909951667	macaque_up	macaque_up_TM7SF2_OPC	down_TM7SF2_OPC	TM7SF2	OPC	down_TM7SF2_OPC	human_down_tm7sf2_opc	-0.824783476014687	OL	ENSG00000149809	C3	-0.319117744	0.073	0.137	1.19277e-11	3.58283e-07	PD_down	OL	both	EVO_down_PD_down
147.345398610014	0.679354269399562	0.157127852889221	4.32357635459146	1.53519970778174e-05	0.0001847266498413	OPC	hg	pt	-0.679354269399562	human_up	chimp_down	human_up_ENDOD1_OPC	chimp_down_ENDOD1_OPC	0.721858453718884	0.154683520062682	4.66667976928872	3.06105835357793e-06	1.9191513626979e-05	OPC	rm	-0.721858453718884	macaque_down	macaque_down_ENDOD1_OPC	up_ENDOD1_OPC	ENDOD1	OPC	up_ENDOD1_OPC	human_up_endod1_opc	0.700606361559223	OL	ENSG00000149218	C3	-0.27787183	0.236	0.313	7.81139e-14	2.34639e-09	PD_down	OL	both	EVO_up_PD_down
14194.0914295771	0.614100578091486	0.138672720755782	4.42841659660652	9.49274129565126e-06	0.0001236023642621	OPC	hg	pt	-0.614100578091486	human_up	chimp_down	human_up_NTM_OPC	chimp_down_NTM_OPC	0.549407468572392	0.138631958752727	3.96306503576388	7.39936139126884e-05	0.0003396494089627	OPC	rm	-0.549407468572392	macaque_down	macaque_down_NTM_OPC	up_NTM_OPC	NTM	OPC	up_NTM_OPC	human_up_ntm_opc	0.581754023331939	OL	ENSG00000182667	C5	-0.287544139	0.672	0.738	8.3326e-33	2.50295e-28	PD_down	OPC	both	EVO_up_PD_down
325.402164952706	-0.580176354143733	0.18048868081327	-3.21447501045216	0.0013068328935124	0.0076592496285162	OPC	hg	pt	0.580176354143733	human_down	chimp_up	human_down_ADIPOR2_OPC	chimp_up_ADIPOR2_OPC	-0.516357838804219	0.179848207827868	-2.87107580909798	0.0040907740726466	0.0117111527062689	OPC	rm	0.516357838804219	macaque_up	macaque_up_ADIPOR2_OPC	down_ADIPOR2_OPC	ADIPOR2	OPC	down_ADIPOR2_OPC	human_down_adipor2_opc	-0.548267096473976	OL	ENSG00000006831	C5	0.34757764	0.188	0.149	7.1022e-21	2.13336e-16	PD_up	OPC	both	EVO_down_PD_up
215.151976372279	-1.20533851005451	0.255004826449655	-4.72672822250475	2.28166321276799e-06	3.64867535869443e-05	OPC	hg	pt	1.20533851005451	human_down	chimp_up	human_down_FKBP4_OPC	chimp_up_FKBP4_OPC	-0.674816263000831	0.255858959270052	-2.63745410723954	0.0083530927307873	0.0216080879172995	OPC	rm	0.674816263000831	macaque_up	macaque_up_FKBP4_OPC	down_FKBP4_OPC	FKBP4	OPC	down_FKBP4_OPC	human_down_fkbp4_opc	-0.940077386527671	OL	ENSG00000004478	C3	0.313804816	0.125	0.078	1.35158e-13	4.05986e-09	PD_up	OL	both	EVO_down_PD_up
573.894030763279	-1.313966073946	0.323593447828265	-4.06054598065698	4.89580939865665e-05	0.0004964437190447	OPC	hg	pt	1.313966073946	human_down	chimp_up	human_down_RPL41_OPC	chimp_up_RPL41_OPC	-0.918642035237344	0.323713870262351	-2.83782105009229	0.0045422640677226	0.0128117863184274	OPC	rm	0.918642035237344	macaque_up	macaque_up_RPL41_OPC	down_RPL41_OPC	RPL41	OPC	down_RPL41_OPC	human_down_rpl41_opc	-1.11630405459167	OL	ENSG00000229117	C0	0.276172838	0.144	0.117	9.6369e-111	2.8947e-106	PD_up	OL	both	EVO_down_PD_up
573.894030763279	-1.313966073946	0.323593447828265	-4.06054598065698	4.89580939865665e-05	0.0004964437190447	OPC	hg	pt	1.313966073946	human_down	chimp_up	human_down_RPL41_OPC	chimp_up_RPL41_OPC	-0.918642035237344	0.323713870262351	-2.83782105009229	0.0045422640677226	0.0128117863184274	OPC	rm	0.918642035237344	macaque_up	macaque_up_RPL41_OPC	down_RPL41_OPC	RPL41	OPC	down_RPL41_OPC	human_down_rpl41_opc	-1.11630405459167	OL	ENSG00000229117	C5	0.418817449	0.158	0.105	6.66201e-31	2.00114e-26	PD_up	OPC	both	EVO_down_PD_up
257.536781490599	0.910029840535313	0.128873988722829	7.0613926794221	1.64842032869027e-12	1.00624834283571e-10	OPC	hg	pt	-0.910029840535313	human_up	chimp_down	human_up_TXNRD1_OPC	chimp_down_TXNRD1_OPC	0.986989388203374	0.127318068575826	7.75215489241857	9.03460920389009e-15	1.96622430746217e-13	OPC	rm	-0.986989388203374	macaque_down	macaque_down_TXNRD1_OPC	up_TXNRD1_OPC	TXNRD1	OPC	up_TXNRD1_OPC	human_up_txnrd1_opc	0.948509614369344	OL	ENSG00000198431	C3	0.29223966	0.277	0.225	8.90346e-21	2.67442e-16	PD_up	OL	both	EVO_up_PD_up
355.875956045008	-0.514534160367288	0.194840687933574	-2.64079420897296	0.0082711943021919	0.0340140832830067	OPC	hg	pt	0.514534160367288	human_down	chimp_up	human_down_HSPH1_OPC	chimp_up_HSPH1_OPC	-1.0580359305282	0.192688711110718	-5.49090771550317	3.9987326198762e-08	3.59364685726677e-07	OPC	rm	1.0580359305282	macaque_up	macaque_up_HSPH1_OPC	down_HSPH1_OPC	HSPH1	OPC	down_HSPH1_OPC	human_down_hsph1_opc	-0.786285045447744	OL	ENSG00000120694	C0	1.480323832	0.185	0.068	3.1032e-131	9.3213e-127	PD_up	OL	both	EVO_down_PD_up
355.875956045008	-0.514534160367288	0.194840687933574	-2.64079420897296	0.0082711943021919	0.0340140832830067	OPC	hg	pt	0.514534160367288	human_down	chimp_up	human_down_HSPH1_OPC	chimp_up_HSPH1_OPC	-1.0580359305282	0.192688711110718	-5.49090771550317	3.9987326198762e-08	3.59364685726677e-07	OPC	rm	1.0580359305282	macaque_up	macaque_up_HSPH1_OPC	down_HSPH1_OPC	HSPH1	OPC	down_HSPH1_OPC	human_down_hsph1_opc	-0.786285045447744	OL	ENSG00000120694	C3	1.546035568	0.273	0.103	4.10988e-88	1.23453e-83	PD_up	OL	both	EVO_down_PD_up
355.875956045008	-0.514534160367288	0.194840687933574	-2.64079420897296	0.0082711943021919	0.0340140832830067	OPC	hg	pt	0.514534160367288	human_down	chimp_up	human_down_HSPH1_OPC	chimp_up_HSPH1_OPC	-1.0580359305282	0.192688711110718	-5.49090771550317	3.9987326198762e-08	3.59364685726677e-07	OPC	rm	1.0580359305282	macaque_up	macaque_up_HSPH1_OPC	down_HSPH1_OPC	HSPH1	OPC	down_HSPH1_OPC	human_down_hsph1_opc	-0.786285045447744	OL	ENSG00000120694	C5	1.673460964	0.198	0.058	6.82655e-49	2.05056e-44	PD_up	OPC	both	EVO_down_PD_up
156.616975026182	0.928394303879985	0.207837863906169	4.46691611639697	7.93552271785008e-06	0.000105657459723	OPC	hg	pt	-0.928394303879985	human_up	chimp_down	human_up_NHLRC3_OPC	chimp_down_NHLRC3_OPC	3.25273430047639	0.238512577988094	13.6375797365234	2.39373864412172e-42	4.23933309964456e-40	OPC	rm	-3.25273430047639	macaque_down	macaque_down_NHLRC3_OPC	up_NHLRC3_OPC	NHLRC3	OPC	up_NHLRC3_OPC	human_up_nhlrc3_opc	2.09056430217819	OL	ENSG00000188811	C3	-0.288130803	0.136	0.205	5.679e-24	1.70586e-19	PD_down	OL	both	EVO_up_PD_down
141.863206242988	-0.707230670090056	0.174076453419433	-4.06275895560671	4.84961009941728e-05	0.000493119734182	OPC	hg	pt	0.707230670090056	human_down	chimp_up	human_down_FMN1_OPC	chimp_up_FMN1_OPC	-1.01300588930531	0.169904184393434	-5.96221860527914	2.48835934553274e-09	2.69861173068337e-08	OPC	rm	1.01300588930531	macaque_up	macaque_up_FMN1_OPC	down_FMN1_OPC	FMN1	OPC	down_FMN1_OPC	human_down_fmn1_opc	-0.860118279697683	OL	ENSG00000248905	C3	0.383766439	0.252	0.19	2.61069e-17	7.84198e-13	PD_up	OL	both	EVO_down_PD_up
494.592360992205	-1.29713449382537	0.299114407650949	-4.33658312888445	1.44714711674455e-05	0.0001759753879752	OPC	hg	pt	1.29713449382537	human_down	chimp_up	human_down_MAP1A_OPC	chimp_up_MAP1A_OPC	-0.885610290209033	0.299284965448704	-2.95908713249688	0.0030855184599102	0.0091729238918001	OPC	rm	0.885610290209033	macaque_up	macaque_up_MAP1A_OPC	down_MAP1A_OPC	MAP1A	OPC	down_MAP1A_OPC	human_down_map1a_opc	-1.0913723920172	OL	ENSG00000166963	C0	-0.278983194	0.172	0.217	1.76638e-69	5.30585e-65	PD_down	OL	both	EVO_down_PD_down
494.592360992205	-1.29713449382537	0.299114407650949	-4.33658312888445	1.44714711674455e-05	0.0001759753879752	OPC	hg	pt	1.29713449382537	human_down	chimp_up	human_down_MAP1A_OPC	chimp_up_MAP1A_OPC	-0.885610290209033	0.299284965448704	-2.95908713249688	0.0030855184599102	0.0091729238918001	OPC	rm	0.885610290209033	macaque_up	macaque_up_MAP1A_OPC	down_MAP1A_OPC	MAP1A	OPC	down_MAP1A_OPC	human_down_map1a_opc	-1.0913723920172	OL	ENSG00000166963	C3	-0.338680505	0.284	0.373	5.38362e-61	1.61713e-56	PD_down	OL	both	EVO_down_PD_down
49.9025115327389	-1.09064918242343	0.345762670105054	-3.15432889875606	0.0016086767719971	0.0090539617442665	OPC	hg	pt	1.09064918242343	human_down	chimp_up	human_down_RASGRF1_OPC	chimp_up_RASGRF1_OPC	-1.38482780479315	0.340218067727965	-4.07041229186112	4.69300076662649e-05	0.0002261449994981	OPC	rm	1.38482780479315	macaque_up	macaque_up_RASGRF1_OPC	down_RASGRF1_OPC	RASGRF1	OPC	down_RASGRF1_OPC	human_down_rasgrf1_opc	-1.23773849360829	OL	ENSG00000058335	C0	-0.311972298	0.133	0.185	8.2396e-103	2.47501e-98	PD_down	OL	both	EVO_down_PD_down
49.9025115327389	-1.09064918242343	0.345762670105054	-3.15432889875606	0.0016086767719971	0.0090539617442665	OPC	hg	pt	1.09064918242343	human_down	chimp_up	human_down_RASGRF1_OPC	chimp_up_RASGRF1_OPC	-1.38482780479315	0.340218067727965	-4.07041229186112	4.69300076662649e-05	0.0002261449994981	OPC	rm	1.38482780479315	macaque_up	macaque_up_RASGRF1_OPC	down_RASGRF1_OPC	RASGRF1	OPC	down_RASGRF1_OPC	human_down_rasgrf1_opc	-1.23773849360829	OL	ENSG00000058335	C3	-0.278230046	0.56	0.63	3.88376e-72	1.1666e-67	PD_down	OL	both	EVO_down_PD_down
45.6924931613806	-0.791723945871271	0.298957923842937	-2.64827884705012	0.0080902763083626	0.0334271951629985	OPC	hg	pt	0.791723945871271	human_down	chimp_up	human_down_SEC14L5_OPC	chimp_up_SEC14L5_OPC	-0.788692995779815	0.295520621827718	-2.6688255828035	0.0076116965876134	0.0199591728128352	OPC	rm	0.788692995779815	macaque_up	macaque_up_SEC14L5_OPC	down_SEC14L5_OPC	SEC14L5	OPC	down_SEC14L5_OPC	human_down_sec14l5_opc	-0.790208470825543	OL	ENSG00000103184	C0	-0.306260862	0.169	0.212	2.4947e-166	7.4935e-162	PD_down	OL	both	EVO_down_PD_down
136.547958952047	0.761158765786792	0.285714927811747	2.66404969322537	0.0077206156598578	0.0321966845515722	OPC	hg	pt	-0.761158765786792	human_up	chimp_down	human_up_MT2A_OPC	chimp_down_MT2A_OPC	2.043752398956	0.294498154294194	6.93977999235389	3.92711048136352e-12	6.23941899030793e-11	OPC	rm	-2.043752398956	macaque_down	macaque_down_MT2A_OPC	up_MT2A_OPC	MT2A	OPC	up_MT2A_OPC	human_up_mt2a_opc	1.4024555823714	OL	ENSG00000125148	C0	1.002636992	0.249	0.146	0.0	0.0	PD_up	OL	both	EVO_up_PD_up
136.547958952047	0.761158765786792	0.285714927811747	2.66404969322537	0.0077206156598578	0.0321966845515722	OPC	hg	pt	-0.761158765786792	human_up	chimp_down	human_up_MT2A_OPC	chimp_down_MT2A_OPC	2.043752398956	0.294498154294194	6.93977999235389	3.92711048136352e-12	6.23941899030793e-11	OPC	rm	-2.043752398956	macaque_down	macaque_down_MT2A_OPC	up_MT2A_OPC	MT2A	OPC	up_MT2A_OPC	human_up_mt2a_opc	1.4024555823714	OL	ENSG00000125148	C3	0.505690949	0.229	0.14	1.72348e-48	5.17699e-44	PD_up	OL	both	EVO_up_PD_up
136.547958952047	0.761158765786792	0.285714927811747	2.66404969322537	0.0077206156598578	0.0321966845515722	OPC	hg	pt	-0.761158765786792	human_up	chimp_down	human_up_MT2A_OPC	chimp_down_MT2A_OPC	2.043752398956	0.294498154294194	6.93977999235389	3.92711048136352e-12	6.23941899030793e-11	OPC	rm	-2.043752398956	macaque_down	macaque_down_MT2A_OPC	up_MT2A_OPC	MT2A	OPC	up_MT2A_OPC	human_up_mt2a_opc	1.4024555823714	OL	ENSG00000125148	C5	0.959162545	0.266	0.153	1.39509e-80	4.19057e-76	PD_up	OPC	both	EVO_up_PD_up
62.8548240046008	4.02885149895416	0.322773930856959	12.4819606349795	9.36517719689175e-36	5.37736768174028e-33	OPC	hg	pt	-4.02885149895416	human_up	chimp_down	human_up_PLCG2_OPC	chimp_down_PLCG2_OPC	2.49176725653896	0.233250997562265	10.682772132084	1.2255626550447e-26	8.18624965155116e-25	OPC	rm	-2.49176725653896	macaque_down	macaque_down_PLCG2_OPC	up_PLCG2_OPC	PLCG2	OPC	up_PLCG2_OPC	human_up_plcg2_opc	3.26030937774656	OL	ENSG00000197943	C0	0.507385926	0.217	0.163	2.71446e-28	8.1537e-24	PD_up	OL	both	EVO_up_PD_up
62.8548240046008	4.02885149895416	0.322773930856959	12.4819606349795	9.36517719689175e-36	5.37736768174028e-33	OPC	hg	pt	-4.02885149895416	human_up	chimp_down	human_up_PLCG2_OPC	chimp_down_PLCG2_OPC	2.49176725653896	0.233250997562265	10.682772132084	1.2255626550447e-26	8.18624965155116e-25	OPC	rm	-2.49176725653896	macaque_down	macaque_down_PLCG2_OPC	up_PLCG2_OPC	PLCG2	OPC	up_PLCG2_OPC	human_up_plcg2_opc	3.26030937774656	OL	ENSG00000197943	C3	0.527751032	0.353	0.254	2.83837e-32	8.52591e-28	PD_up	OL	both	EVO_up_PD_up
77.9898935014701	1.22773793214711	0.223192214758792	5.50080984443812	3.78050762521425e-08	9.89502095522602e-07	OPC	hg	pt	-1.22773793214711	human_up	chimp_down	human_up_SREBF1_OPC	chimp_down_SREBF1_OPC	1.0948307521887	0.216361569693416	5.06019046607986	4.18837879849683e-07	3.16200486218939e-06	OPC	rm	-1.0948307521887	macaque_down	macaque_down_SREBF1_OPC	up_SREBF1_OPC	SREBF1	OPC	up_SREBF1_OPC	human_up_srebf1_opc	1.1612843421679	OL	ENSG00000072310	C0	-0.286023096	0.071	0.108	6.53374e-62	1.96261e-57	PD_down	OL	both	EVO_up_PD_down
153.459320462598	-0.814523912105966	0.24806934052218	-3.28345256367196	0.0010254390071877	0.0063183824004252	OPC	hg	pt	0.814523912105966	human_down	chimp_up	human_down_SRCIN1_OPC	chimp_up_SRCIN1_OPC	-0.69182877695965	0.24739347835551	-2.79647136035444	0.0051663989691096	0.0142985183798843	OPC	rm	0.69182877695965	macaque_up	macaque_up_SRCIN1_OPC	down_SRCIN1_OPC	SRCIN1	OPC	down_SRCIN1_OPC	human_down_srcin1_opc	-0.753176344532808	OL	ENSG00000277363	C0	-0.541225717	0.347	0.469	0.0	0.0	PD_down	OL	both	EVO_down_PD_down
153.459320462598	-0.814523912105966	0.24806934052218	-3.28345256367196	0.0010254390071877	0.0063183824004252	OPC	hg	pt	0.814523912105966	human_down	chimp_up	human_down_SRCIN1_OPC	chimp_up_SRCIN1_OPC	-0.69182877695965	0.24739347835551	-2.79647136035444	0.0051663989691096	0.0142985183798843	OPC	rm	0.69182877695965	macaque_up	macaque_up_SRCIN1_OPC	down_SRCIN1_OPC	SRCIN1	OPC	down_SRCIN1_OPC	human_down_srcin1_opc	-0.753176344532808	OL	ENSG00000277363	C3	-0.632037937	0.612	0.774	3.2028e-290	9.6207e-286	PD_down	OL	both	EVO_down_PD_down
104.180882351372	-0.633022483061926	0.194252807111979	-3.25875590923643	0.0011190190126946	0.0067902428465166	OPC	hg	pt	0.633022483061926	human_down	chimp_up	human_down_ANKRD40_OPC	chimp_up_ANKRD40_OPC	-0.955571194375648	0.188936761582181	-5.0576245002485	4.24511279028977e-07	3.20233127408182e-06	OPC	rm	0.955571194375648	macaque_up	macaque_up_ANKRD40_OPC	down_ANKRD40_OPC	ANKRD40	OPC	down_ANKRD40_OPC	human_down_ankrd40_opc	-0.794296838718787	OL	ENSG00000154945	C0	0.267988739	0.134	0.108	3.0781e-111	9.246e-107	PD_up	OL	both	EVO_down_PD_up
104.180882351372	-0.633022483061926	0.194252807111979	-3.25875590923643	0.0011190190126946	0.0067902428465166	OPC	hg	pt	0.633022483061926	human_down	chimp_up	human_down_ANKRD40_OPC	chimp_up_ANKRD40_OPC	-0.955571194375648	0.188936761582181	-5.0576245002485	4.24511279028977e-07	3.20233127408182e-06	OPC	rm	0.955571194375648	macaque_up	macaque_up_ANKRD40_OPC	down_ANKRD40_OPC	ANKRD40	OPC	down_ANKRD40_OPC	human_down_ankrd40_opc	-0.794296838718787	OL	ENSG00000154945	C5	0.286746587	0.115	0.086	1.44305e-16	4.33463e-12	PD_up	OPC	both	EVO_down_PD_up
657.339922585731	-1.60291039045953	0.343095614090978	-4.67190580301179	2.98417818662128e-06	4.57555837189998e-05	OPC	hg	pt	1.60291039045953	human_down	chimp_up	human_down_TUBB4A_OPC	chimp_up_TUBB4A_OPC	-1.33783262712504	0.343095428634214	-3.89930181364016	9.64704631024836e-05	0.0004298859232987	OPC	rm	1.33783262712504	macaque_up	macaque_up_TUBB4A_OPC	down_TUBB4A_OPC	TUBB4A	OPC	down_TUBB4A_OPC	human_down_tubb4a_opc	-1.47037150879229	OL	ENSG00000104833	C3	-0.295125435	0.339	0.423	1.51573e-07	0.004552939	PD_down	OL	both	EVO_down_PD_down
448.385176027149	0.7258997305631	0.162071827438338	4.47887669335547	7.50368608228158e-06	0.000101005661594	OPC	hg	pt	-0.7258997305631	human_up	chimp_down	human_up_CERS4_OPC	chimp_down_CERS4_OPC	0.943682504026336	0.161898551387713	5.82885082008188	5.58103661808847e-09	5.75822185331801e-08	OPC	rm	-0.943682504026336	macaque_down	macaque_down_CERS4_OPC	up_CERS4_OPC	CERS4	OPC	up_CERS4_OPC	human_up_cers4_opc	0.834791117294718	OL	ENSG00000090661	C5	-0.282003426	0.149	0.201	1.31348e-19	3.94543e-15	PD_down	OPC	both	EVO_up_PD_down
4573.16398280544	-1.12121008218454	0.247356350900596	-4.53277256921986	5.82144840598835e-06	8.09102065140922e-05	OPC	hg	pt	1.12121008218454	human_down	chimp_up	human_down_SNAP25_OPC	chimp_up_SNAP25_OPC	-0.761610733555724	0.247371019305426	-3.07881956299567	0.0020782250998755	0.0065137290677052	OPC	rm	0.761610733555724	macaque_up	macaque_up_SNAP25_OPC	down_SNAP25_OPC	SNAP25	OPC	down_SNAP25_OPC	human_down_snap25_opc	-0.941410407870135	OL	ENSG00000132639	C0	-1.053897895	0.119	0.186	3.3817e-298	1.0158e-293	PD_down	OL	both	EVO_down_PD_down
4573.16398280544	-1.12121008218454	0.247356350900596	-4.53277256921986	5.82144840598835e-06	8.09102065140922e-05	OPC	hg	pt	1.12121008218454	human_down	chimp_up	human_down_SNAP25_OPC	chimp_up_SNAP25_OPC	-0.761610733555724	0.247371019305426	-3.07881956299567	0.0020782250998755	0.0065137290677052	OPC	rm	0.761610733555724	macaque_up	macaque_up_SNAP25_OPC	down_SNAP25_OPC	SNAP25	OPC	down_SNAP25_OPC	human_down_snap25_opc	-0.941410407870135	OL	ENSG00000132639	C3	-0.440622743	0.115	0.189	6.35033e-49	1.90751e-44	PD_down	OL	both	EVO_down_PD_down
4573.16398280544	-1.12121008218454	0.247356350900596	-4.53277256921986	5.82144840598835e-06	8.09102065140922e-05	OPC	hg	pt	1.12121008218454	human_down	chimp_up	human_down_SNAP25_OPC	chimp_up_SNAP25_OPC	-0.761610733555724	0.247371019305426	-3.07881956299567	0.0020782250998755	0.0065137290677052	OPC	rm	0.761610733555724	macaque_up	macaque_up_SNAP25_OPC	down_SNAP25_OPC	SNAP25	OPC	down_SNAP25_OPC	human_down_snap25_opc	-0.941410407870135	OL	ENSG00000132639	C5	-0.482858692	0.254	0.329	8.99072e-21	2.70063e-16	PD_down	OPC	both	EVO_down_PD_down
546.850622844879	0.569741986429225	0.139660921315673	4.07946604577701	4.51392620507241e-05	0.0004651647789792	OPC	hg	pt	-0.569741986429225	human_up	chimp_down	human_up_RALGAPA2_OPC	chimp_down_RALGAPA2_OPC	1.84294028485534	0.143789058591228	12.8169716313016	1.31746389684293e-37	1.69548820431039e-35	OPC	rm	-1.84294028485534	macaque_down	macaque_down_RALGAPA2_OPC	up_RALGAPA2_OPC	RALGAPA2	OPC	up_RALGAPA2_OPC	human_up_ralgapa2_opc	1.20634113564228	OL	ENSG00000188559	C3	0.265057139	0.395	0.342	6.60311e-48	1.98344e-43	PD_up	OL	both	EVO_up_PD_up
116.432328214858	2.08090704411598	0.27655739161057	7.52432264419885	5.29943339229006e-14	4.17904674463251e-12	OPC	hg	pt	-2.08090704411598	human_up	chimp_down	human_up_SLC13A3_OPC	chimp_down_SLC13A3_OPC	0.672753661291473	0.257545775115915	2.61217121883938	0.0089969183062237	0.0230523640806136	OPC	rm	-0.672753661291473	macaque_down	macaque_down_SLC13A3_OPC	up_SLC13A3_OPC	SLC13A3	OPC	up_SLC13A3_OPC	human_up_slc13a3_opc	1.37683035270373	OL	ENSG00000158296	C0	-0.431350169	0.135	0.209	3.7228e-163	1.1182e-158	PD_down	OL	both	EVO_up_PD_down
116.432328214858	2.08090704411598	0.27655739161057	7.52432264419885	5.29943339229006e-14	4.17904674463251e-12	OPC	hg	pt	-2.08090704411598	human_up	chimp_down	human_up_SLC13A3_OPC	chimp_down_SLC13A3_OPC	0.672753661291473	0.257545775115915	2.61217121883938	0.0089969183062237	0.0230523640806136	OPC	rm	-0.672753661291473	macaque_down	macaque_down_SLC13A3_OPC	up_SLC13A3_OPC	SLC13A3	OPC	up_SLC13A3_OPC	human_up_slc13a3_opc	1.37683035270373	OL	ENSG00000158296	C3	-0.478129011	0.337	0.479	3.62978e-86	1.09031e-81	PD_down	OL	both	EVO_up_PD_down
245.488873716916	1.42636822707474	0.209606256736648	6.80498878841601	1.01057106616657e-11	5.35107572615116e-10	OPC	hg	pt	-1.42636822707474	human_up	chimp_down	human_up_KCNJ6_OPC	chimp_down_KCNJ6_OPC	1.11569627110418	0.206125464705502	5.41270469758896	6.2079823530133e-08	5.41522328705688e-07	OPC	rm	-1.11569627110418	macaque_down	macaque_down_KCNJ6_OPC	up_KCNJ6_OPC	KCNJ6	OPC	up_KCNJ6_OPC	human_up_kcnj6_opc	1.27103224908946	OL	ENSG00000157542	C5	-0.396142396	0.067	0.133	2.73099e-19	8.20335e-15	PD_down	OPC	both	EVO_up_PD_down
40.114481285543	1.87224768404754	0.337728572211202	5.54364610547877	2.96237267634292e-08	1.24021818533985e-05	COP	hg	pt	-1.87224768404754	human_up	chimp_down	human_up_DPYD_COP	chimp_down_DPYD_COP	2.85743779773873	0.385893592442993	7.40472983666048	1.31417735164275e-13	6.15692089244626e-11	COP	rm	-2.85743779773873	macaque_down	macaque_down_DPYD_COP	up_DPYD_COP	DPYD	COP	up_DPYD_COP	human_up_dpyd_cop	2.36484274089313	OL	ENSG00000188641	C5	0.522520021	0.263	0.204	2.6013e-23	7.81377e-19	PD_up	OPC	both	EVO_up_PD_up
24.8916789420312	3.16305284798882	0.440996383742173	7.17251425317377	7.36327462209359e-13	1.26488785883198e-09	COP	hg	pt	-3.16305284798882	human_up	chimp_down	human_up_SLC35F3_COP	chimp_down_SLC35F3_COP	1.58393378528452	0.38430496955683	4.12155426225965	3.76324804595116e-05	0.0011683071569162	COP	rm	-1.58393378528452	macaque_down	macaque_down_SLC35F3_COP	up_SLC35F3_COP	SLC35F3	COP	up_SLC35F3_COP	human_up_slc35f3_cop	2.37349331663667	OL	ENSG00000183780	C3	0.78970886	0.331	0.163	1.07399e-69	3.22606e-65	PD_up	OL	both	EVO_up_PD_up
318.709066201235	-1.27531358182254	0.262788769608394	-4.8529987933769	1.21608431019586e-06	0.0002238246604497	COP	hg	pt	1.27531358182254	human_down	chimp_up	human_down_RTN4_COP	chimp_up_RTN4_COP	-1.05401607445688	0.263612940374774	-3.99834724713591	6.37863255477334e-05	0.0017625888938887	COP	rm	1.05401607445688	macaque_up	macaque_up_RTN4_COP	down_RTN4_COP	RTN4	COP	down_RTN4_COP	human_down_rtn4_cop	-1.16466482813971	OL	ENSG00000115310	C5	0.331258315	0.467	0.425	2.48009e-13	7.44971e-09	PD_up	OPC	both	EVO_down_PD_up
31.2984543808389	1.5803108169252	0.46871763089353	3.37156256297125	0.0007474306033681	0.0318337488798164	COP	hg	pt	-1.5803108169252	human_up	chimp_down	human_up_TMEM144_COP	chimp_down_TMEM144_COP	3.36405470724919	0.54908101849287	6.12670005691132	8.97203772169744e-10	1.34021438837008e-07	COP	rm	-3.36405470724919	macaque_down	macaque_down_TMEM144_COP	up_TMEM144_COP	TMEM144	COP	up_TMEM144_COP	human_up_tmem144_cop	2.4721827620872	OL	ENSG00000164124	C5	0.316170077	0.189	0.151	7.03257e-21	2.11244e-16	PD_up	OPC	both	EVO_up_PD_up
102.557520971134	1.40323873324556	0.263000240665394	5.33550360902843	9.52797338016263e-08	2.88837710674518e-05	COP	hg	pt	-1.40323873324556	human_up	chimp_down	human_up_PDE4D_COP	chimp_down_PDE4D_COP	1.27873820659775	0.264517731079444	4.83422491709524	1.33665394525762e-06	7.44696876420015e-05	COP	rm	-1.27873820659775	macaque_down	macaque_down_PDE4D_COP	up_PDE4D_COP	PDE4D	COP	up_PDE4D_COP	human_up_pde4d_cop	1.34098846992165	OL	ENSG00000113448	C0	-0.29925024	0.291	0.38	2.13893e-85	6.4249e-81	PD_down	OL	both	EVO_up_PD_down
44.4902227028401	0.756873487571737	0.222690155684891	3.3987738939063	0.0006768865005126	0.0291910843547442	COP	hg	pt	-0.756873487571737	human_up	chimp_down	human_up_BBS9_COP	chimp_down_BBS9_COP	1.06882046051266	0.241718953815645	4.42174866157921	9.79053045339846e-06	0.0003881192207045	COP	rm	-1.06882046051266	macaque_down	macaque_down_BBS9_COP	up_BBS9_COP	BBS9	COP	up_BBS9_COP	human_up_bbs9_cop	0.912846974042197	OL	ENSG00000122507	C0	0.415145594	0.307	0.246	1.7015e-146	5.1111e-142	PD_up	OL	both	EVO_up_PD_up
44.4902227028401	0.756873487571737	0.222690155684891	3.3987738939063	0.0006768865005126	0.0291910843547442	COP	hg	pt	-0.756873487571737	human_up	chimp_down	human_up_BBS9_COP	chimp_down_BBS9_COP	1.06882046051266	0.241718953815645	4.42174866157921	9.79053045339846e-06	0.0003881192207045	COP	rm	-1.06882046051266	macaque_down	macaque_down_BBS9_COP	up_BBS9_COP	BBS9	COP	up_BBS9_COP	human_up_bbs9_cop	0.912846974042197	OL	ENSG00000122507	C3	0.545388732	0.6	0.48	1.0384e-118	3.1192e-114	PD_up	OL	both	EVO_up_PD_up
3.2607781725582	4.13242862081445	1.10352505918674	3.74475285940484	0.0001805714357415	0.0108839168899869	COP	hg	pt	-4.13242862081445	human_up	chimp_down	human_up_SLC26A3_COP	chimp_down_SLC26A3_COP	3.67170929374599	1.13080491157217	3.24698739470557	0.0011663355532499	0.0159647019221075	COP	rm	-3.67170929374599	macaque_down	macaque_down_SLC26A3_COP	up_SLC26A3_COP	SLC26A3	COP	up_SLC26A3_COP	human_up_slc26a3_cop	3.90206895728022	OL	ENSG00000091138	C0	-0.645100905	0.812	0.901	0.0	0.0	PD_down	OL	both	EVO_up_PD_down
3.2607781725582	4.13242862081445	1.10352505918674	3.74475285940484	0.0001805714357415	0.0108839168899869	COP	hg	pt	-4.13242862081445	human_up	chimp_down	human_up_SLC26A3_COP	chimp_down_SLC26A3_COP	3.67170929374599	1.13080491157217	3.24698739470557	0.0011663355532499	0.0159647019221075	COP	rm	-3.67170929374599	macaque_down	macaque_down_SLC26A3_COP	up_SLC26A3_COP	SLC26A3	COP	up_SLC26A3_COP	human_up_slc26a3_cop	3.90206895728022	OL	ENSG00000091138	C3	-0.633430363	0.88	0.94	0.0	0.0	PD_down	OL	both	EVO_up_PD_down
3.2607781725582	4.13242862081445	1.10352505918674	3.74475285940484	0.0001805714357415	0.0108839168899869	COP	hg	pt	-4.13242862081445	human_up	chimp_down	human_up_SLC26A3_COP	chimp_down_SLC26A3_COP	3.67170929374599	1.13080491157217	3.24698739470557	0.0011663355532499	0.0159647019221075	COP	rm	-3.67170929374599	macaque_down	macaque_down_SLC26A3_COP	up_SLC26A3_COP	SLC26A3	COP	up_SLC26A3_COP	human_up_slc26a3_cop	3.90206895728022	OL	ENSG00000091138	C5	-0.659553545	0.775	0.902	2.386e-182	7.1671e-178	PD_down	OPC	both	EVO_up_PD_down
33.9992227207233	0.800251868583517	0.247651832882635	3.23135855393715	0.0012320328465377	0.0439396628002247	COP	hg	pt	-0.800251868583517	human_up	chimp_down	human_up_PPP2R2A_COP	chimp_down_PPP2R2A_COP	1.15604830347885	0.2716589673919	4.25551313316713	2.08570120704355e-05	0.0007312014401699	COP	rm	-1.15604830347885	macaque_down	macaque_down_PPP2R2A_COP	up_PPP2R2A_COP	PPP2R2A	COP	up_PPP2R2A_COP	human_up_ppp2r2a_cop	0.978150086031184	OL	ENSG00000221914	C0	0.271686347	0.31	0.275	1.34082e-49	4.02755e-45	PD_up	OL	both	EVO_up_PD_up
46.8695695928219	-0.880927231341463	0.271333366629262	-3.24666015936448	0.0011676772780894	0.042377639807281	COP	hg	pt	0.880927231341463	human_down	chimp_up	human_down_SAMD12_COP	chimp_up_SAMD12_COP	-0.895155919343995	0.275169999269717	-3.25310143445754	0.0011415274040054	0.0157262050081155	COP	rm	0.895155919343995	macaque_up	macaque_up_SAMD12_COP	down_SAMD12_COP	SAMD12	COP	down_SAMD12_COP	human_down_samd12_cop	-0.888041575342729	OL	ENSG00000177570	C5	0.354139952	0.248	0.217	4.51398e-15	1.35591e-10	PD_up	OPC	both	EVO_down_PD_up
31.5504267165889	1.69586653808523	0.421045304542189	4.0277531177534	5.63124288971484e-05	0.0045344703487727	COP	hg	pt	-1.69586653808523	human_up	chimp_down	human_up_GSN_COP	chimp_down_GSN_COP	4.00760398986858	0.559481139281829	7.16307254791982	7.88885727320307e-13	3.25241807659616e-10	COP	rm	-4.00760398986858	macaque_down	macaque_down_GSN_COP	up_GSN_COP	GSN	COP	up_GSN_COP	human_up_gsn_cop	2.8517352639769	OL	ENSG00000148180	C0	-0.276690805	0.285	0.347	2.19953e-88	6.60694e-84	PD_down	OL	both	EVO_up_PD_down
31.5504267165889	1.69586653808523	0.421045304542189	4.0277531177534	5.63124288971484e-05	0.0045344703487727	COP	hg	pt	-1.69586653808523	human_up	chimp_down	human_up_GSN_COP	chimp_down_GSN_COP	4.00760398986858	0.559481139281829	7.16307254791982	7.88885727320307e-13	3.25241807659616e-10	COP	rm	-4.00760398986858	macaque_down	macaque_down_GSN_COP	up_GSN_COP	GSN	COP	up_GSN_COP	human_up_gsn_cop	2.8517352639769	OL	ENSG00000148180	C3	-0.326689004	0.55	0.655	1.06387e-44	3.19565e-40	PD_down	OL	both	EVO_up_PD_down
38.5930840505905	1.80609177405594	0.310931049218648	5.80865686651284	6.29760078687583e-09	4.05683570689557e-06	COP	hg	pt	-1.80609177405594	human_up	chimp_down	human_up_ZNF365_COP	chimp_down_ZNF365_COP	2.2067877419744	0.337862130354753	6.53162205440808	6.50611690886486e-11	1.59663207094453e-08	COP	rm	-2.2067877419744	macaque_down	macaque_down_ZNF365_COP	up_ZNF365_COP	ZNF365	COP	up_ZNF365_COP	human_up_znf365_cop	2.00643975801517	OL	ENSG00000138311	C0	0.4319114	0.22	0.174	1.01466e-89	3.04782e-85	PD_up	OL	both	EVO_up_PD_up
38.5930840505905	1.80609177405594	0.310931049218648	5.80865686651284	6.29760078687583e-09	4.05683570689557e-06	COP	hg	pt	-1.80609177405594	human_up	chimp_down	human_up_ZNF365_COP	chimp_down_ZNF365_COP	2.2067877419744	0.337862130354753	6.53162205440808	6.50611690886486e-11	1.59663207094453e-08	COP	rm	-2.2067877419744	macaque_down	macaque_down_ZNF365_COP	up_ZNF365_COP	ZNF365	COP	up_ZNF365_COP	human_up_znf365_cop	2.00643975801517	OL	ENSG00000138311	C3	0.278652091	0.352	0.314	5.29263e-14	1.5898e-09	PD_up	OL	both	EVO_up_PD_up
38.5930840505905	1.80609177405594	0.310931049218648	5.80865686651284	6.29760078687583e-09	4.05683570689557e-06	COP	hg	pt	-1.80609177405594	human_up	chimp_down	human_up_ZNF365_COP	chimp_down_ZNF365_COP	2.2067877419744	0.337862130354753	6.53162205440808	6.50611690886486e-11	1.59663207094453e-08	COP	rm	-2.2067877419744	macaque_down	macaque_down_ZNF365_COP	up_ZNF365_COP	ZNF365	COP	up_ZNF365_COP	human_up_znf365_cop	2.00643975801517	OL	ENSG00000138311	C5	0.54476564	0.29	0.212	4.40166e-21	1.32217e-16	PD_up	OPC	both	EVO_up_PD_up
463.707092994473	0.720836169131456	0.197685064453183	3.64638659539284	0.00026595376821	0.014580773877343	COP	hg	pt	-0.720836169131456	human_up	chimp_down	human_up_NTM_COP	chimp_down_NTM_COP	0.828922715166091	0.198489292795401	4.17615833827635	2.96473490536696e-05	0.0009670102110638	COP	rm	-0.828922715166091	macaque_down	macaque_down_NTM_COP	up_NTM_COP	NTM	COP	up_NTM_COP	human_up_ntm_cop	0.774879442148774	OL	ENSG00000182667	C5	-0.287544139	0.672	0.738	8.3326e-33	2.50295e-28	PD_down	OPC	both	EVO_up_PD_down
113.307136885813	1.84866254327945	0.341070804194638	5.42017235290676	5.95416037266477e-08	2.04565103203519e-05	COP	hg	pt	-1.84866254327945	human_up	chimp_down	human_up_NRXN3_COP	chimp_down_NRXN3_COP	1.33783662821146	0.337650693164178	3.96219126836192	7.42650068348397e-05	0.0019881803258355	COP	rm	-1.33783662821146	macaque_down	macaque_down_NRXN3_COP	up_NRXN3_COP	NRXN3	COP	up_NRXN3_COP	human_up_nrxn3_cop	1.59324958574545	OL	ENSG00000021645	C0	-0.504136226	0.523	0.651	6.1499e-173	1.8473e-168	PD_down	OL	both	EVO_up_PD_down
113.307136885813	1.84866254327945	0.341070804194638	5.42017235290676	5.95416037266477e-08	2.04565103203519e-05	COP	hg	pt	-1.84866254327945	human_up	chimp_down	human_up_NRXN3_COP	chimp_down_NRXN3_COP	1.33783662821146	0.337650693164178	3.96219126836192	7.42650068348397e-05	0.0019881803258355	COP	rm	-1.33783662821146	macaque_down	macaque_down_NRXN3_COP	up_NRXN3_COP	NRXN3	COP	up_NRXN3_COP	human_up_nrxn3_cop	1.59324958574545	OL	ENSG00000021645	C3	-0.600503964	0.719	0.83	2.27785e-86	6.84222e-82	PD_down	OL	both	EVO_up_PD_down
130.141222084121	-1.24968727666124	0.276776023978333	-4.51515726939942	6.32697942873115e-06	0.0008189611344991	COP	hg	pt	1.24968727666124	human_down	chimp_up	human_down_SNAP25_COP	chimp_up_SNAP25_COP	-0.823557207442775	0.280060087915109	-2.94064467941041	0.0032753000486104	0.0334574009920988	COP	rm	0.823557207442775	macaque_up	macaque_up_SNAP25_COP	down_SNAP25_COP	SNAP25	COP	down_SNAP25_COP	human_down_snap25_cop	-1.03662224205201	OL	ENSG00000132639	C0	-1.053897895	0.119	0.186	3.3817e-298	1.0158e-293	PD_down	OL	both	EVO_down_PD_down
130.141222084121	-1.24968727666124	0.276776023978333	-4.51515726939942	6.32697942873115e-06	0.0008189611344991	COP	hg	pt	1.24968727666124	human_down	chimp_up	human_down_SNAP25_COP	chimp_up_SNAP25_COP	-0.823557207442775	0.280060087915109	-2.94064467941041	0.0032753000486104	0.0334574009920988	COP	rm	0.823557207442775	macaque_up	macaque_up_SNAP25_COP	down_SNAP25_COP	SNAP25	COP	down_SNAP25_COP	human_down_snap25_cop	-1.03662224205201	OL	ENSG00000132639	C3	-0.440622743	0.115	0.189	6.35033e-49	1.90751e-44	PD_down	OL	both	EVO_down_PD_down
130.141222084121	-1.24968727666124	0.276776023978333	-4.51515726939942	6.32697942873115e-06	0.0008189611344991	COP	hg	pt	1.24968727666124	human_down	chimp_up	human_down_SNAP25_COP	chimp_up_SNAP25_COP	-0.823557207442775	0.280060087915109	-2.94064467941041	0.0032753000486104	0.0334574009920988	COP	rm	0.823557207442775	macaque_up	macaque_up_SNAP25_COP	down_SNAP25_COP	SNAP25	COP	down_SNAP25_COP	human_down_snap25_cop	-1.03662224205201	OL	ENSG00000132639	C5	-0.482858692	0.254	0.329	8.99072e-21	2.70063e-16	PD_down	OPC	both	EVO_down_PD_down
6.63978875231337	2.30207719839851	0.633340554583875	3.63481729021924	0.0002781777103376	0.0151386422793016	COP	hg	pt	-2.30207719839851	human_up	chimp_down	human_up_TP53TG5_COP	chimp_down_TP53TG5_COP	5.28795796800637	1.35463221680405	3.90361155036021	9.47678407411731e-05	0.0024419303362981	COP	rm	-5.28795796800637	macaque_down	macaque_down_TP53TG5_COP	up_TP53TG5_COP	TP53TG5	COP	up_TP53TG5_COP	human_up_tp53tg5_cop	3.79501758320244	OL	ENSG00000124251	C0	-0.396061213	0.081	0.143	5.25816e-60	1.57944e-55	PD_down	OL	both	EVO_up_PD_down
6.63978875231337	2.30207719839851	0.633340554583875	3.63481729021924	0.0002781777103376	0.0151386422793016	COP	hg	pt	-2.30207719839851	human_up	chimp_down	human_up_TP53TG5_COP	chimp_down_TP53TG5_COP	5.28795796800637	1.35463221680405	3.90361155036021	9.47678407411731e-05	0.0024419303362981	COP	rm	-5.28795796800637	macaque_down	macaque_down_TP53TG5_COP	up_TP53TG5_COP	TP53TG5	COP	up_TP53TG5_COP	human_up_tp53tg5_cop	3.79501758320244	OL	ENSG00000124251	C3	-0.447616549	0.132	0.246	1.31477e-36	3.94931e-32	PD_down	OL	both	EVO_up_PD_down
9654.82984773422	-0.677834908905658	0.21645333479672	-3.13155216362105	0.0017388489285421	0.0071394914642889	L2/L3	hg	pt	0.677834908905658	human_down	chimp_up	human_down_SLC6A17_L2/3-IT	chimp_up_SLC6A17_L2/3-IT	-0.502907192426084	0.216481823475325	-2.32309200076285	0.0201742106163256	0.0470002216961685	L2/3-IT	rm	0.502907192426084	macaque_up	macaque_up_SLC6A17_L2/3-IT	down_SLC6A17_L2/3-IT	SLC6A17	Exc	down_SLC6A17_Exc	human_down_slc6a17_exc	-0.590371050665871	Neur	ENSG00000197106	C7_2	-0.490833289	0.178	0.347	1.04421e-15	3.13661e-11	PD_down	Neur	both	EVO_down_PD_down
7722.45025439725	0.539399384373713	0.184468084717839	2.92407971383653	0.0034547626313297	0.0125312895994206	L2/L3	hg	pt	-0.539399384373713	human_up	chimp_down	human_up_PHTF1_L2/3-IT	chimp_down_PHTF1_L2/3-IT	0.552730209915932	0.184497494337255	2.99586838239418	0.0027366452630339	0.0082618608924764	L2/3-IT	rm	-0.552730209915932	macaque_down	macaque_down_PHTF1_L2/3-IT	up_PHTF1_L2/3-IT	PHTF1	Exc	up_PHTF1_Exc	human_up_phtf1_exc	0.546064797144822	Neur	ENSG00000116793	C9	-0.34391636	0.044	0.139	1.31634e-12	3.95401e-08	PD_down	Neur	both	EVO_up_PD_down
9543.07781317849	-0.727165312188256	0.236851387857618	-3.07013321207722	0.0021396331480478	0.0084516377523621	L2/L3	hg	pt	0.727165312188256	human_down	chimp_up	human_down_ENSA_L2/3-IT	chimp_up_ENSA_L2/3-IT	-0.94515196534434	0.236848602960843	-3.99053215230742	6.59252108910613e-05	0.0002865095659969	L2/3-IT	rm	0.94515196534434	macaque_up	macaque_up_ENSA_L2/3-IT	down_ENSA_L2/3-IT	ENSA	Exc	down_ENSA_Exc	human_down_ensa_exc	-0.836158638766298	Neur	ENSG00000143420	C7_2	-0.415885117	0.128	0.26	9.33566e-14	2.80424e-09	PD_down	Neur	both	EVO_down_PD_down
9543.07781317849	-0.727165312188256	0.236851387857618	-3.07013321207722	0.0021396331480478	0.0084516377523621	L2/L3	hg	pt	0.727165312188256	human_down	chimp_up	human_down_ENSA_L2/3-IT	chimp_up_ENSA_L2/3-IT	-0.94515196534434	0.236848602960843	-3.99053215230742	6.59252108910613e-05	0.0002865095659969	L2/3-IT	rm	0.94515196534434	macaque_up	macaque_up_ENSA_L2/3-IT	down_ENSA_L2/3-IT	ENSA	Exc	down_ENSA_Exc	human_down_ensa_exc	-0.836158638766298	Neur	ENSG00000143420	C9	-0.53182432	0.088	0.24	6.24058e-17	1.87455e-12	PD_down	Neur	both	EVO_down_PD_down
50114.0168532244	-1.47720524890175	0.31487406069282	-4.69141613523657	2.71320485332339e-06	2.87694107841467e-05	L2/L3	hg	pt	1.47720524890175	human_down	chimp_up	human_down_ATP1B1_L2/3-IT	chimp_up_ATP1B1_L2/3-IT	-0.768468973111539	0.314883120531358	-2.44048957535344	0.0146673692714803	0.0356699792755615	L2/3-IT	rm	0.768468973111539	macaque_up	macaque_up_ATP1B1_L2/3-IT	down_ATP1B1_L2/3-IT	ATP1B1	Exc	down_ATP1B1_Exc	human_down_atp1b1_exc	-1.12283711100665	Neur	ENSG00000143153	C7_2	-0.575378144	0.748	0.916	4.00687e-42	1.20358e-37	PD_down	Neur	both	EVO_down_PD_down
50114.0168532244	-1.47720524890175	0.31487406069282	-4.69141613523657	2.71320485332339e-06	2.87694107841467e-05	L2/L3	hg	pt	1.47720524890175	human_down	chimp_up	human_down_ATP1B1_L2/3-IT	chimp_up_ATP1B1_L2/3-IT	-0.768468973111539	0.314883120531358	-2.44048957535344	0.0146673692714803	0.0356699792755615	L2/3-IT	rm	0.768468973111539	macaque_up	macaque_up_ATP1B1_L2/3-IT	down_ATP1B1_L2/3-IT	ATP1B1	Exc	down_ATP1B1_Exc	human_down_atp1b1_exc	-1.12283711100665	Neur	ENSG00000143153	C7_3	-0.288962323	0.646	0.744	2.16572e-08	0.000650539	PD_down	Neur	both	EVO_down_PD_down
50114.0168532244	-1.47720524890175	0.31487406069282	-4.69141613523657	2.71320485332339e-06	2.87694107841467e-05	L2/L3	hg	pt	1.47720524890175	human_down	chimp_up	human_down_ATP1B1_L2/3-IT	chimp_up_ATP1B1_L2/3-IT	-0.768468973111539	0.314883120531358	-2.44048957535344	0.0146673692714803	0.0356699792755615	L2/3-IT	rm	0.768468973111539	macaque_up	macaque_up_ATP1B1_L2/3-IT	down_ATP1B1_L2/3-IT	ATP1B1	Exc	down_ATP1B1_Exc	human_down_atp1b1_exc	-1.12283711100665	Neur	ENSG00000143153	C9	0.824076339	0.282	0.238	1.97461e-23	5.93133e-19	PD_up	Neur	both	EVO_down_PD_up
50114.0168532244	-1.47720524890175	0.31487406069282	-4.69141613523657	2.71320485332339e-06	2.87694107841467e-05	L2/L3	hg	pt	1.47720524890175	human_down	chimp_up	human_down_ATP1B1_L2/3-IT	chimp_up_ATP1B1_L2/3-IT	-0.768468973111539	0.314883120531358	-2.44048957535344	0.0146673692714803	0.0356699792755615	L2/3-IT	rm	0.768468973111539	macaque_up	macaque_up_ATP1B1_L2/3-IT	down_ATP1B1_L2/3-IT	ATP1B1	Exc	down_ATP1B1_Exc	human_down_atp1b1_exc	-1.12283711100665	Neur	ENSG00000143153	C6_1	-0.873569069	0.496	0.6	5.228e-32	1.57039e-27	PD_down	Neur	both	EVO_down_PD_down
142.334622157051	0.665941113515722	0.255328117427464	2.60817774487728	0.009102567477021	0.0276402269295213	L2/L3	hg	pt	-0.665941113515722	human_up	chimp_down	human_up_ARL8A_L2/3-IT	chimp_down_ARL8A_L2/3-IT	1.38120342574904	0.261588227649587	5.28006721922992	1.29136501737891e-07	8.98171200430624e-07	L2/3-IT	rm	-1.38120342574904	macaque_down	macaque_down_ARL8A_L2/3-IT	up_ARL8A_L2/3-IT	ARL8A	Exc	up_ARL8A_Exc	human_up_arl8a_exc	1.02357226963238	Neur	ENSG00000143862	C7_2	-0.4275365	0.144	0.261	4.10767e-09	0.000123386	PD_down	Neur	both	EVO_up_PD_down
54117.6608623411	0.948336446726307	0.223982040680291	4.23398431341176	2.29586965939524e-05	0.0001813275063213	L2/L3	hg	pt	-0.948336446726307	human_up	chimp_down	human_up_CNTNAP5_L2/3-IT	chimp_down_CNTNAP5_L2/3-IT	0.613030466699936	0.223979010395017	2.73699962161086	0.0062002364354931	0.0169449780592438	L2/3-IT	rm	-0.613030466699936	macaque_down	macaque_down_CNTNAP5_L2/3-IT	up_CNTNAP5_L2/3-IT	CNTNAP5	Exc	up_CNTNAP5_Exc	human_up_cntnap5_exc	0.780683456713122	Neur	ENSG00000155052	C9	1.716239501	0.112	0.04	1.32816e-17	3.98953e-13	PD_up	Neur	both	EVO_up_PD_up
54117.6608623411	0.948336446726307	0.223982040680291	4.23398431341176	2.29586965939524e-05	0.0001813275063213	L2/L3	hg	pt	-0.948336446726307	human_up	chimp_down	human_up_CNTNAP5_L2/3-IT	chimp_down_CNTNAP5_L2/3-IT	0.613030466699936	0.223979010395017	2.73699962161086	0.0062002364354931	0.0169449780592438	L2/3-IT	rm	-0.613030466699936	macaque_down	macaque_down_CNTNAP5_L2/3-IT	up_CNTNAP5_L2/3-IT	CNTNAP5	Exc	up_CNTNAP5_Exc	human_up_cntnap5_exc	0.780683456713122	Neur	ENSG00000155052	C6_1	0.441436206	0.609	0.443	4.84822e-26	1.45631e-21	PD_up	Neur	both	EVO_up_PD_up
1845.87432611419	0.643462723026957	0.25942149706175	2.4803754905238	0.0131244091542389	0.037439068469047	L2/L3	hg	pt	-0.643462723026957	human_up	chimp_down	human_up_PLA2R1_L2/3-IT	chimp_down_PLA2R1_L2/3-IT	0.87420427011887	0.259621107856417	3.36723110588661	0.0007592703058399	0.0026294439612161	L2/3-IT	rm	-0.87420427011887	macaque_down	macaque_down_PLA2R1_L2/3-IT	up_PLA2R1_L2/3-IT	PLA2R1	Exc	up_PLA2R1_Exc	human_up_pla2r1_exc	0.758833496572913	Neur	ENSG00000153246	C9	-0.735127382	0.043	0.229	8.10609e-25	2.43491e-20	PD_down	Neur	both	EVO_up_PD_down
48072.038365798	-0.549670558176838	0.211350344930171	-2.60075543457687	0.0093018741009911	0.0281340270996009	L2/L3	hg	pt	0.549670558176838	human_down	chimp_up	human_down_SCN2A_L2/3-IT	chimp_up_SCN2A_L2/3-IT	-0.65001485243212	0.211351639957508	-3.07551364428875	0.0021014031343239	0.0065181428628561	L2/3-IT	rm	0.65001485243212	macaque_up	macaque_up_SCN2A_L2/3-IT	down_SCN2A_L2/3-IT	SCN2A	Exc	down_SCN2A_Exc	human_down_scn2a_exc	-0.599842705304479	Neur	ENSG00000136531	C9	-0.585120059	0.22	0.536	9.55996e-47	2.87162e-42	PD_down	Neur	both	EVO_down_PD_down
48072.038365798	-0.549670558176838	0.211350344930171	-2.60075543457687	0.0093018741009911	0.0281340270996009	L2/L3	hg	pt	0.549670558176838	human_down	chimp_up	human_down_SCN2A_L2/3-IT	chimp_up_SCN2A_L2/3-IT	-0.65001485243212	0.211351639957508	-3.07551364428875	0.0021014031343239	0.0065181428628561	L2/3-IT	rm	0.65001485243212	macaque_up	macaque_up_SCN2A_L2/3-IT	down_SCN2A_L2/3-IT	SCN2A	Exc	down_SCN2A_Exc	human_down_scn2a_exc	-0.599842705304479	Neur	ENSG00000136531	C6_0	-0.294179962	0.265	0.268	1.44675e-06	0.0434576	PD_down	Neur	both	EVO_down_PD_down
1059.36355457028	-0.698434219065035	0.236984717676439	-2.94716986779976	0.0032069698145384	0.0118090603161436	L2/L3	hg	pt	0.698434219065035	human_down	chimp_up	human_down_DGKD_L2/3-IT	chimp_up_DGKD_L2/3-IT	-0.675222390586247	0.23711769543287	-2.84762547710155	0.0044046726530263	0.0125870113419521	L2/3-IT	rm	0.675222390586247	macaque_up	macaque_up_DGKD_L2/3-IT	down_DGKD_L2/3-IT	DGKD	Exc	down_DGKD_Exc	human_down_dgkd_exc	-0.686828304825641	Neur	ENSG00000077044	C9	-0.505890505	0.069	0.222	3.64989e-20	1.09635e-15	PD_down	Neur	both	EVO_down_PD_down
275.03536042572	-2.22899700816125	0.306897375906942	-7.26300445409194	3.78585463238109e-13	1.58174204175036e-11	L2/L3	hg	pt	2.22899700816125	human_down	chimp_up	human_down_FAM43A_L2/3-IT	chimp_up_FAM43A_L2/3-IT	-1.54834199411737	0.308401006154443	-5.02054780373183	5.15243259986194e-07	3.25831949690975e-06	L2/3-IT	rm	1.54834199411737	macaque_up	macaque_up_FAM43A_L2/3-IT	down_FAM43A_L2/3-IT	FAM43A	Exc	down_FAM43A_Exc	human_down_fam43a_exc	-1.88866950113931	Neur	ENSG00000185112	C7_2	-0.753261966	0.107	0.259	1.13622e-11	3.41299e-07	PD_down	Neur	both	EVO_down_PD_down
4946.93278438426	0.686312653482923	0.204689439002208	3.35294608665921	0.0007995627963256	0.0037299855488716	L2/L3	hg	pt	-0.686312653482923	human_up	chimp_down	human_up_BDH1_L2/3-IT	chimp_down_BDH1_L2/3-IT	2.60830967550669	0.2054830307639	12.6935526783408	6.42059149654512e-37	5.88957887597676e-35	L2/3-IT	rm	-2.60830967550669	macaque_down	macaque_down_BDH1_L2/3-IT	up_BDH1_L2/3-IT	BDH1	Exc	up_BDH1_Exc	human_up_bdh1_exc	1.64731116449481	Neur	ENSG00000161267	C9	-0.392516213	0.026	0.112	3.0588e-17	9.18804e-13	PD_down	Neur	both	EVO_up_PD_down
4047.89692110878	-0.863966432608323	0.27062940298026	-3.19243372336502	0.0014107931671859	0.0059965646278404	L2/L3	hg	pt	0.863966432608323	human_down	chimp_up	human_down_CTBP1_L2/3-IT	chimp_up_CTBP1_L2/3-IT	-0.762843825219208	0.270670803528092	-2.81834544131035	0.004827184497778	0.0136536275227396	L2/3-IT	rm	0.762843825219208	macaque_up	macaque_up_CTBP1_L2/3-IT	down_CTBP1_L2/3-IT	CTBP1	Exc	down_CTBP1_Exc	human_down_ctbp1_exc	-0.813405128913766	Neur	ENSG00000159692	C7_2	-0.48049152	0.185	0.346	1.48636e-16	4.46473e-12	PD_down	Neur	both	EVO_down_PD_down
7198.50142045359	-0.579518442598849	0.181649713556271	-3.19030749486608	0.0014212148886106	0.0060290045586975	L2/L3	hg	pt	0.579518442598849	human_down	chimp_up	human_down_TBC1D9_L2/3-IT	chimp_up_TBC1D9_L2/3-IT	-0.843154552264288	0.181639063552139	-4.64192303007697	3.45181453271001e-06	1.91754248696408e-05	L2/3-IT	rm	0.843154552264288	macaque_up	macaque_up_TBC1D9_L2/3-IT	down_TBC1D9_L2/3-IT	TBC1D9	Exc	down_TBC1D9_Exc	human_down_tbc1d9_exc	-0.711336497431568	Neur	ENSG00000109436	C9	-0.665674155	0.042	0.183	4.24183e-22	1.27416e-17	PD_down	Neur	both	EVO_down_PD_down
37046.9164813678	-1.14412010787503	0.255853623400717	-4.47177605956008	7.75726374527807e-06	7.14227075974034e-05	L2/L3	hg	pt	1.14412010787503	human_down	chimp_up	human_down_CPE_L2/3-IT	chimp_up_CPE_L2/3-IT	-0.9554565455214	0.255859708672851	-3.73429857509559	0.0001882390738857	0.0007475042934029	L2/3-IT	rm	0.9554565455214	macaque_up	macaque_up_CPE_L2/3-IT	down_CPE_L2/3-IT	CPE	Exc	down_CPE_Exc	human_down_cpe_exc	-1.04978832669821	Neur	ENSG00000109472	C7_0	0.299365383	0.276	0.194	6.32987e-07	0.019013671	PD_up	Neur	both	EVO_down_PD_up
37046.9164813678	-1.14412010787503	0.255853623400717	-4.47177605956008	7.75726374527807e-06	7.14227075974034e-05	L2/L3	hg	pt	1.14412010787503	human_down	chimp_up	human_down_CPE_L2/3-IT	chimp_up_CPE_L2/3-IT	-0.9554565455214	0.255859708672851	-3.73429857509559	0.0001882390738857	0.0007475042934029	L2/3-IT	rm	0.9554565455214	macaque_up	macaque_up_CPE_L2/3-IT	down_CPE_L2/3-IT	CPE	Exc	down_CPE_Exc	human_down_cpe_exc	-1.04978832669821	Neur	ENSG00000109472	C9	-0.362563522	0.235	0.476	1.65853e-24	4.9819e-20	PD_down	Neur	both	EVO_down_PD_down
181.595720341652	1.24241692033895	0.214019910576459	5.80514643236944	6.4309775086905e-09	1.29015720096286e-07	L2/L3	hg	pt	-1.24241692033895	human_up	chimp_down	human_up_TLL1_L2/3-IT	chimp_down_TLL1_L2/3-IT	1.04911567412713	0.213985260647798	4.9027473712495	9.45054911211136e-07	5.75472133035158e-06	L2/3-IT	rm	-1.04911567412713	macaque_down	macaque_down_TLL1_L2/3-IT	up_TLL1_L2/3-IT	TLL1	Exc	up_TLL1_Exc	human_up_tll1_exc	1.14576629723304	Neur	ENSG00000038295	C7_2	-0.450392588	0.053	0.131	1.99496e-08	0.000599246	PD_down	Neur	both	EVO_up_PD_down
181.595720341652	1.24241692033895	0.214019910576459	5.80514643236944	6.4309775086905e-09	1.29015720096286e-07	L2/L3	hg	pt	-1.24241692033895	human_up	chimp_down	human_up_TLL1_L2/3-IT	chimp_down_TLL1_L2/3-IT	1.04911567412713	0.213985260647798	4.9027473712495	9.45054911211136e-07	5.75472133035158e-06	L2/3-IT	rm	-1.04911567412713	macaque_down	macaque_down_TLL1_L2/3-IT	up_TLL1_L2/3-IT	TLL1	Exc	up_TLL1_Exc	human_up_tll1_exc	1.14576629723304	Neur	ENSG00000038295	C9	-0.707814662	0.095	0.345	1.24282e-34	3.73319e-30	PD_down	Neur	both	EVO_up_PD_down
13423.6031119475	-1.17079811751734	0.4644275244819	-2.52094903036474	0.0117038803769633	0.0340683663770723	L2/L3	hg	pt	1.17079811751734	human_down	chimp_up	human_down_SPOCK3_L2/3-IT	chimp_up_SPOCK3_L2/3-IT	-1.22747859293161	0.464430530464657	-2.64297567109452	0.0082180940093186	0.0216705464127055	L2/3-IT	rm	1.22747859293161	macaque_up	macaque_up_SPOCK3_L2/3-IT	down_SPOCK3_L2/3-IT	SPOCK3	Exc	down_SPOCK3_Exc	human_down_spock3_exc	-1.19913835522448	Neur	ENSG00000196104	C9	1.251754333	0.323	0.208	1.15528e-28	3.47024e-24	PD_up	Neur	both	EVO_down_PD_up
13423.6031119475	-1.17079811751734	0.4644275244819	-2.52094903036474	0.0117038803769633	0.0340683663770723	L2/L3	hg	pt	1.17079811751734	human_down	chimp_up	human_down_SPOCK3_L2/3-IT	chimp_up_SPOCK3_L2/3-IT	-1.22747859293161	0.464430530464657	-2.64297567109452	0.0082180940093186	0.0216705464127055	L2/3-IT	rm	1.22747859293161	macaque_up	macaque_up_SPOCK3_L2/3-IT	down_SPOCK3_L2/3-IT	SPOCK3	Exc	down_SPOCK3_Exc	human_down_spock3_exc	-1.19913835522448	Neur	ENSG00000196104	C6_0	0.46424374	0.476	0.321	1.55758e-22	4.67866e-18	PD_up	Neur	both	EVO_down_PD_up
25475.0384544403	-0.690719779135351	0.256070171172768	-2.69738476751097	0.0069886467700439	0.0222803021408646	L2/L3	hg	pt	0.690719779135351	human_down	chimp_up	human_down_MARCH6_L2/3-IT	chimp_up_MARCH6_L2/3-IT	-0.614511592308029	0.256076667922007	-2.39971723036943	0.0164077411336404	0.0393749125277642	L2/3-IT	rm	0.614511592308029	macaque_up	macaque_up_MARCH6_L2/3-IT	down_MARCH6_L2/3-IT	MARCH6	Exc	down_MARCH6_Exc	human_down_march6_exc	-0.65261568572169	Neur	ENSG00000145495	C6_0	0.267916181	0.258	0.177	7.80905e-09	0.000234568	PD_up	Neur	both	EVO_down_PD_up
78566.8039482389	0.584953226058703	0.240683272206277	2.43038587890467	0.0150827550944992	0.0420354439462521	L2/L3	hg	pt	-0.584953226058703	human_up	chimp_down	human_up_CDH18_L2/3-IT	chimp_down_CDH18_L2/3-IT	0.566395773526005	0.240685135497401	2.35326445214611	0.018609393947291	0.0439384206636781	L2/3-IT	rm	-0.566395773526005	macaque_down	macaque_down_CDH18_L2/3-IT	up_CDH18_L2/3-IT	CDH18	Exc	up_CDH18_Exc	human_up_cdh18_exc	0.575674499792354	Neur	ENSG00000145526	C9	-1.279763544	0.377	0.845	3.8021e-112	1.1421e-107	PD_down	Neur	both	EVO_up_PD_down
78566.8039482389	0.584953226058703	0.240683272206277	2.43038587890467	0.0150827550944992	0.0420354439462521	L2/L3	hg	pt	-0.584953226058703	human_up	chimp_down	human_up_CDH18_L2/3-IT	chimp_down_CDH18_L2/3-IT	0.566395773526005	0.240685135497401	2.35326445214611	0.018609393947291	0.0439384206636781	L2/3-IT	rm	-0.566395773526005	macaque_down	macaque_down_CDH18_L2/3-IT	up_CDH18_L2/3-IT	CDH18	Exc	up_CDH18_Exc	human_up_cdh18_exc	0.575674499792354	Neur	ENSG00000145526	C6_1	-0.289897756	0.513	0.444	8.47755e-18	2.54649e-13	PD_down	Neur	both	EVO_up_PD_down
1856.41605095105	-0.880936006314347	0.288745230200199	-3.05091102527844	0.0022814817189547	0.0089060205098048	L2/L3	hg	pt	0.880936006314347	human_down	chimp_up	human_down_PLCXD3_L2/3-IT	chimp_up_PLCXD3_L2/3-IT	-1.36757355058465	0.288655364644727	-4.73773820995097	2.16116746501202e-06	1.24372075414489e-05	L2/3-IT	rm	1.36757355058465	macaque_up	macaque_up_PLCXD3_L2/3-IT	down_PLCXD3_L2/3-IT	PLCXD3	Exc	down_PLCXD3_Exc	human_down_plcxd3_exc	-1.1242547784495	Neur	ENSG00000182836	C9	-0.545720476	0.12	0.337	4.04492e-28	1.21501e-23	PD_down	Neur	both	EVO_down_PD_down
4192.27943079704	-1.7043395596654	0.397775987203081	-4.284671811512	1.83009135775972e-05	0.0001487919351847	L2/L3	hg	pt	1.7043395596654	human_down	chimp_up	human_down_IL6ST_L2/3-IT	chimp_up_IL6ST_L2/3-IT	-1.11581085543902	0.39784681714208	-2.80462431107131	0.0050375258043666	0.0141677321476655	L2/3-IT	rm	1.11581085543902	macaque_up	macaque_up_IL6ST_L2/3-IT	down_IL6ST_L2/3-IT	IL6ST	Exc	down_IL6ST_Exc	human_down_il6st_exc	-1.41007520755221	Neur	ENSG00000134352	C7_2	-0.411668852	0.266	0.44	1.90743e-15	5.72955e-11	PD_down	Neur	both	EVO_down_PD_down
9464.55359860042	-0.78515312653243	0.290075163615228	-2.7067230325651	0.0067950921663684	0.021764985997181	L2/L3	hg	pt	0.78515312653243	human_down	chimp_up	human_down_SGTB_L2/3-IT	chimp_up_SGTB_L2/3-IT	-1.10292306484443	0.290067107084471	-3.80230311506242	0.000143357181802	0.0005822840715615	L2/3-IT	rm	1.10292306484443	macaque_up	macaque_up_SGTB_L2/3-IT	down_SGTB_L2/3-IT	SGTB	Exc	down_SGTB_Exc	human_down_sgtb_exc	-0.944038095688429	Neur	ENSG00000197860	C7_2	-0.336990712	0.134	0.245	8.50313e-11	2.55417e-06	PD_down	Neur	both	EVO_down_PD_down
9842.98825898249	-0.915587306588387	0.247219157485726	-3.70354512935047	0.0002126073379801	0.0012220295565287	L2/L3	hg	pt	0.915587306588387	human_down	chimp_up	human_down_SCAMP1_L2/3-IT	chimp_up_SCAMP1_L2/3-IT	-0.569114711744681	0.247254833540724	-2.30173341242667	0.0213502107180089	0.0493696089950119	L2/3-IT	rm	0.569114711744681	macaque_up	macaque_up_SCAMP1_L2/3-IT	down_SCAMP1_L2/3-IT	SCAMP1	Exc	down_SCAMP1_Exc	human_down_scamp1_exc	-0.742351009166534	Neur	ENSG00000085365	C7_2	-0.271676847	0.197	0.332	5.40237e-16	1.62276e-11	PD_down	Neur	both	EVO_down_PD_down
5207.57204062291	0.906994320940507	0.236082610011431	3.84185146418277	0.0001221097274764	0.0007635230276955	L2/L3	hg	pt	-0.906994320940507	human_up	chimp_down	human_up_CTNNA1_L2/3-IT	chimp_down_CTNNA1_L2/3-IT	0.726534666949251	0.236082353653222	3.07746282475838	0.0020877087704789	0.0064826865760588	L2/3-IT	rm	-0.726534666949251	macaque_down	macaque_down_CTNNA1_L2/3-IT	up_CTNNA1_L2/3-IT	CTNNA1	Exc	up_CTNNA1_Exc	human_up_ctnna1_exc	0.816764493944879	Neur	ENSG00000044115	C9	0.674369084	0.111	0.063	8.84922e-07	0.026581287	PD_up	Neur	both	EVO_up_PD_up
11486.7403112405	-0.662499299441581	0.20312060106499	-3.26160564693095	0.0011078314265392	0.0049034586674954	L2/L3	hg	pt	0.662499299441581	human_down	chimp_up	human_down_MAPK9_L2/3-IT	chimp_up_MAPK9_L2/3-IT	-1.07706910859893	0.203104274363389	-5.30303516247946	1.13892973018555e-07	7.98179791333948e-07	L2/3-IT	rm	1.07706910859893	macaque_up	macaque_up_MAPK9_L2/3-IT	down_MAPK9_L2/3-IT	MAPK9	Exc	down_MAPK9_Exc	human_down_mapk9_exc	-0.869784204020255	Neur	ENSG00000050748	C7_2	-0.486309407	0.132	0.268	1.03244e-12	3.10126e-08	PD_down	Neur	both	EVO_down_PD_down
672.560770871384	1.0976789796483	0.313682924039387	3.49932653493907	0.0004664349870141	0.0023688440389417	L2/L3	hg	pt	-1.0976789796483	human_up	chimp_down	human_up_B3GAT2_L2/3-IT	chimp_down_B3GAT2_L2/3-IT	2.41607294322781	0.316272924723155	7.63920258220866	2.18571175430871e-14	3.69193356350336e-13	L2/3-IT	rm	-2.41607294322781	macaque_down	macaque_down_B3GAT2_L2/3-IT	up_B3GAT2_L2/3-IT	B3GAT2	Exc	up_B3GAT2_Exc	human_up_b3gat2_exc	1.75687596143806	Neur	ENSG00000112309	C6_1	0.313035372	0.184	0.126	4.25396e-07	0.01277804	PD_up	Neur	both	EVO_up_PD_up
8553.37876607843	-1.06164532585268	0.362368452774083	-2.9297399310711	0.0033924580010635	0.0123599852964419	L2/L3	hg	pt	1.06164532585268	human_down	chimp_up	human_down_TMEM30A_L2/3-IT	chimp_up_TMEM30A_L2/3-IT	-1.11459080901472	0.362374773385689	-3.07579580830375	0.0020994156469932	0.0065135457049707	L2/3-IT	rm	1.11459080901472	macaque_up	macaque_up_TMEM30A_L2/3-IT	down_TMEM30A_L2/3-IT	TMEM30A	Exc	down_TMEM30A_Exc	human_down_tmem30a_exc	-1.0881180674337	Neur	ENSG00000112697	C7_2	-0.498934715	0.293	0.504	1.0442e-21	3.13658e-17	PD_down	Neur	both	EVO_down_PD_down
8553.37876607843	-1.06164532585268	0.362368452774083	-2.9297399310711	0.0033924580010635	0.0123599852964419	L2/L3	hg	pt	1.06164532585268	human_down	chimp_up	human_down_TMEM30A_L2/3-IT	chimp_up_TMEM30A_L2/3-IT	-1.11459080901472	0.362374773385689	-3.07579580830375	0.0020994156469932	0.0065135457049707	L2/3-IT	rm	1.11459080901472	macaque_up	macaque_up_TMEM30A_L2/3-IT	down_TMEM30A_L2/3-IT	TMEM30A	Exc	down_TMEM30A_Exc	human_down_tmem30a_exc	-1.0881180674337	Neur	ENSG00000112697	C6_1	-0.466314528	0.164	0.222	1.53286e-06	0.046044134	PD_down	Neur	both	EVO_down_PD_down
9238.74836514277	0.50955905927604	0.189208263771093	2.69311207195746	0.0070788469637514	0.0224920380739459	L2/L3	hg	pt	-0.50955905927604	human_up	chimp_down	human_up_GLCCI1_L2/3-IT	chimp_down_GLCCI1_L2/3-IT	1.26066072387226	0.189341493492224	6.65813235451232	2.77328986236299e-11	3.28060208775899e-10	L2/3-IT	rm	-1.26066072387226	macaque_down	macaque_down_GLCCI1_L2/3-IT	up_GLCCI1_L2/3-IT	GLCCI1	Exc	up_GLCCI1_Exc	human_up_glcci1_exc	0.885109891574151	Neur	ENSG00000106415	C9	-0.565072463	0.093	0.287	5.10549e-23	1.53359e-18	PD_down	Neur	both	EVO_up_PD_down
29824.7608931742	-0.665936404038286	0.217087306680626	-3.06759715351757	0.0021578730307671	0.0085115506156341	L2/L3	hg	pt	0.665936404038286	human_down	chimp_up	human_down_ADCY1_L2/3-IT	chimp_up_ADCY1_L2/3-IT	-0.561951852401353	0.217094616344856	-2.58851123009282	0.009639180390877	0.0248203401526182	L2/3-IT	rm	0.561951852401353	macaque_up	macaque_up_ADCY1_L2/3-IT	down_ADCY1_L2/3-IT	ADCY1	Exc	down_ADCY1_Exc	human_down_adcy1_exc	-0.613944128219819	Neur	ENSG00000164742	C9	-0.50875782	0.059	0.191	3.85142e-20	1.15689e-15	PD_down	Neur	both	EVO_down_PD_down
1304.25115397728	1.981056044982	0.2771410909879	7.14818592190825	8.7932165637731e-13	3.5015265891219e-11	L2/L3	hg	pt	-1.981056044982	human_up	chimp_down	human_up_BAIAP2L1_L2/3-IT	chimp_down_BAIAP2L1_L2/3-IT	3.11208220420027	0.279014616611767	11.1538321611679	6.85874628893623e-29	4.11141963589815e-27	L2/3-IT	rm	-3.11208220420027	macaque_down	macaque_down_BAIAP2L1_L2/3-IT	up_BAIAP2L1_L2/3-IT	BAIAP2L1	Exc	up_BAIAP2L1_Exc	human_up_baiap2l1_exc	2.54656912459114	Neur	ENSG00000006453	C7_3	0.511304339	0.126	0.08	6.23842e-11	1.8739e-06	PD_up	Neur	both	EVO_up_PD_up
927.027623586309	-1.41393426391498	0.278945490846991	-5.06885506419803	4.00215828529251e-07	5.23628557601864e-06	L2/L3	hg	pt	1.41393426391498	human_down	chimp_up	human_down_RELN_L2/3-IT	chimp_up_RELN_L2/3-IT	-0.775693274751975	0.279451419759525	-2.77577145759173	0.005507090479099	0.0152914751900524	L2/3-IT	rm	0.775693274751975	macaque_up	macaque_up_RELN_L2/3-IT	down_RELN_L2/3-IT	RELN	Exc	down_RELN_Exc	human_down_reln_exc	-1.09481376933348	Neur	ENSG00000189056	C9	-1.657604281	0.143	0.648	3.9219e-103	1.17806e-98	PD_down	Neur	both	EVO_down_PD_down
1118.7919844339	3.26365879866402	0.484751440018631	6.73264384431449	1.66607538773955e-11	5.38879050241257e-10	L2/L3	hg	pt	-3.26365879866402	human_up	chimp_down	human_up_SLC26A3_L2/3-IT	chimp_down_SLC26A3_L2/3-IT	4.05694568826534	0.486436525712282	8.34013375604312	7.42065489724221e-17	1.64184378224305e-15	L2/3-IT	rm	-4.05694568826534	macaque_down	macaque_down_SLC26A3_L2/3-IT	up_SLC26A3_L2/3-IT	SLC26A3	Exc	up_SLC26A3_Exc	human_up_slc26a3_exc	3.66030224346468	Neur	ENSG00000091138	C7_0	-1.186342921	0.827	0.949	3.1197e-123	9.3711e-119	PD_down	Neur	both	EVO_up_PD_down
1118.7919844339	3.26365879866402	0.484751440018631	6.73264384431449	1.66607538773955e-11	5.38879050241257e-10	L2/L3	hg	pt	-3.26365879866402	human_up	chimp_down	human_up_SLC26A3_L2/3-IT	chimp_down_SLC26A3_L2/3-IT	4.05694568826534	0.486436525712282	8.34013375604312	7.42065489724221e-17	1.64184378224305e-15	L2/3-IT	rm	-4.05694568826534	macaque_down	macaque_down_SLC26A3_L2/3-IT	up_SLC26A3_L2/3-IT	SLC26A3	Exc	up_SLC26A3_Exc	human_up_slc26a3_exc	3.66030224346468	Neur	ENSG00000091138	C7_1	-0.523466451	0.895	0.941	8.95766e-48	2.6907e-43	PD_down	Neur	both	EVO_up_PD_down
1118.7919844339	3.26365879866402	0.484751440018631	6.73264384431449	1.66607538773955e-11	5.38879050241257e-10	L2/L3	hg	pt	-3.26365879866402	human_up	chimp_down	human_up_SLC26A3_L2/3-IT	chimp_down_SLC26A3_L2/3-IT	4.05694568826534	0.486436525712282	8.34013375604312	7.42065489724221e-17	1.64184378224305e-15	L2/3-IT	rm	-4.05694568826534	macaque_down	macaque_down_SLC26A3_L2/3-IT	up_SLC26A3_L2/3-IT	SLC26A3	Exc	up_SLC26A3_Exc	human_up_slc26a3_exc	3.66030224346468	Neur	ENSG00000091138	C7_2	-0.42439465	0.841	0.985	5.5372e-191	1.6633e-186	PD_down	Neur	both	EVO_up_PD_down
1118.7919844339	3.26365879866402	0.484751440018631	6.73264384431449	1.66607538773955e-11	5.38879050241257e-10	L2/L3	hg	pt	-3.26365879866402	human_up	chimp_down	human_up_SLC26A3_L2/3-IT	chimp_down_SLC26A3_L2/3-IT	4.05694568826534	0.486436525712282	8.34013375604312	7.42065489724221e-17	1.64184378224305e-15	L2/3-IT	rm	-4.05694568826534	macaque_down	macaque_down_SLC26A3_L2/3-IT	up_SLC26A3_L2/3-IT	SLC26A3	Exc	up_SLC26A3_Exc	human_up_slc26a3_exc	3.66030224346468	Neur	ENSG00000091138	C9	0.86007293	0.81	0.797	6.08996e-20	1.8293e-15	PD_up	Neur	both	EVO_up_PD_up
1118.7919844339	3.26365879866402	0.484751440018631	6.73264384431449	1.66607538773955e-11	5.38879050241257e-10	L2/L3	hg	pt	-3.26365879866402	human_up	chimp_down	human_up_SLC26A3_L2/3-IT	chimp_down_SLC26A3_L2/3-IT	4.05694568826534	0.486436525712282	8.34013375604312	7.42065489724221e-17	1.64184378224305e-15	L2/3-IT	rm	-4.05694568826534	macaque_down	macaque_down_SLC26A3_L2/3-IT	up_SLC26A3_L2/3-IT	SLC26A3	Exc	up_SLC26A3_Exc	human_up_slc26a3_exc	3.66030224346468	Neur	ENSG00000091138	C6_0	-0.601337197	0.861	0.9	6.65075e-51	1.99775e-46	PD_down	Neur	both	EVO_up_PD_down
1118.7919844339	3.26365879866402	0.484751440018631	6.73264384431449	1.66607538773955e-11	5.38879050241257e-10	L2/L3	hg	pt	-3.26365879866402	human_up	chimp_down	human_up_SLC26A3_L2/3-IT	chimp_down_SLC26A3_L2/3-IT	4.05694568826534	0.486436525712282	8.34013375604312	7.42065489724221e-17	1.64184378224305e-15	L2/3-IT	rm	-4.05694568826534	macaque_down	macaque_down_SLC26A3_L2/3-IT	up_SLC26A3_L2/3-IT	SLC26A3	Exc	up_SLC26A3_Exc	human_up_slc26a3_exc	3.66030224346468	Neur	ENSG00000091138	C6_2	-0.822112929	0.907	0.865	4.23738e-20	1.27283e-15	PD_down	Neur	both	EVO_up_PD_down
1118.7919844339	3.26365879866402	0.484751440018631	6.73264384431449	1.66607538773955e-11	5.38879050241257e-10	L2/L3	hg	pt	-3.26365879866402	human_up	chimp_down	human_up_SLC26A3_L2/3-IT	chimp_down_SLC26A3_L2/3-IT	4.05694568826534	0.486436525712282	8.34013375604312	7.42065489724221e-17	1.64184378224305e-15	L2/3-IT	rm	-4.05694568826534	macaque_down	macaque_down_SLC26A3_L2/3-IT	up_SLC26A3_L2/3-IT	SLC26A3	Exc	up_SLC26A3_Exc	human_up_slc26a3_exc	3.66030224346468	Neur	ENSG00000091138	C6_3	-0.336077101	0.816	0.92	4.53376e-08	0.001361851	PD_down	Neur	both	EVO_up_PD_down
51320.8048374389	1.07865742225356	0.172394540371098	6.25691173242278	3.92675506758111e-10	9.89933703304408e-09	L2/L3	hg	pt	-1.07865742225356	human_up	chimp_down	human_up_MSRA_L2/3-IT	chimp_down_MSRA_L2/3-IT	0.51318308214848	0.172384134311333	2.97697397848487	0.0029110871686216	0.0087271671154213	L2/3-IT	rm	-0.51318308214848	macaque_down	macaque_down_MSRA_L2/3-IT	up_MSRA_L2/3-IT	MSRA	Exc	up_MSRA_Exc	human_up_msra_exc	0.795920252201018	Neur	ENSG00000175806	C9	-1.325097148	0.227	0.754	3.2415e-118	9.7368e-114	PD_down	Neur	both	EVO_up_PD_down
17258.0241153993	-1.38485824439356	0.346846806347918	-3.9927086513359	6.53228100501987e-05	0.000447914382268	L2/L3	hg	pt	1.38485824439356	human_down	chimp_up	human_down_ATP6V1B2_L2/3-IT	chimp_up_ATP6V1B2_L2/3-IT	-0.806949821392274	0.346866987006222	-2.3263955683906	0.0199974578278511	0.0466570274508455	L2/3-IT	rm	0.806949821392274	macaque_up	macaque_up_ATP6V1B2_L2/3-IT	down_ATP6V1B2_L2/3-IT	ATP6V1B2	Exc	down_ATP6V1B2_Exc	human_down_atp6v1b2_exc	-1.09590403289292	Neur	ENSG00000147416	C7_1	-0.495006694	0.361	0.441	2.19341e-09	6.58856e-05	PD_down	Neur	both	EVO_down_PD_down
17258.0241153993	-1.38485824439356	0.346846806347918	-3.9927086513359	6.53228100501987e-05	0.000447914382268	L2/L3	hg	pt	1.38485824439356	human_down	chimp_up	human_down_ATP6V1B2_L2/3-IT	chimp_up_ATP6V1B2_L2/3-IT	-0.806949821392274	0.346866987006222	-2.3263955683906	0.0199974578278511	0.0466570274508455	L2/3-IT	rm	0.806949821392274	macaque_up	macaque_up_ATP6V1B2_L2/3-IT	down_ATP6V1B2_L2/3-IT	ATP6V1B2	Exc	down_ATP6V1B2_Exc	human_down_atp6v1b2_exc	-1.09590403289292	Neur	ENSG00000147416	C7_2	-0.604414688	0.327	0.557	1.80175e-28	5.4121e-24	PD_down	Neur	both	EVO_down_PD_down
17258.0241153993	-1.38485824439356	0.346846806347918	-3.9927086513359	6.53228100501987e-05	0.000447914382268	L2/L3	hg	pt	1.38485824439356	human_down	chimp_up	human_down_ATP6V1B2_L2/3-IT	chimp_up_ATP6V1B2_L2/3-IT	-0.806949821392274	0.346866987006222	-2.3263955683906	0.0199974578278511	0.0466570274508455	L2/3-IT	rm	0.806949821392274	macaque_up	macaque_up_ATP6V1B2_L2/3-IT	down_ATP6V1B2_L2/3-IT	ATP6V1B2	Exc	down_ATP6V1B2_Exc	human_down_atp6v1b2_exc	-1.09590403289292	Neur	ENSG00000147416	C7_3	-0.41759003	0.471	0.602	5.5204e-10	1.65822e-05	PD_down	Neur	both	EVO_down_PD_down
17258.0241153993	-1.38485824439356	0.346846806347918	-3.9927086513359	6.53228100501987e-05	0.000447914382268	L2/L3	hg	pt	1.38485824439356	human_down	chimp_up	human_down_ATP6V1B2_L2/3-IT	chimp_up_ATP6V1B2_L2/3-IT	-0.806949821392274	0.346866987006222	-2.3263955683906	0.0199974578278511	0.0466570274508455	L2/3-IT	rm	0.806949821392274	macaque_up	macaque_up_ATP6V1B2_L2/3-IT	down_ATP6V1B2_L2/3-IT	ATP6V1B2	Exc	down_ATP6V1B2_Exc	human_down_atp6v1b2_exc	-1.09590403289292	Neur	ENSG00000147416	C6_1	-0.669150008	0.156	0.227	1.73372e-11	5.20774e-07	PD_down	Neur	both	EVO_down_PD_down
719.028686944449	1.04491983221387	0.371850687398796	2.81005217315421	0.0049533469542206	0.0168487504854324	L2/L3	hg	pt	-1.04491983221387	human_up	chimp_down	human_up_FGFR1_L2/3-IT	chimp_down_FGFR1_L2/3-IT	0.891384416461303	0.371874910954677	2.39700068545345	0.0165298927907035	0.0396385260557423	L2/3-IT	rm	-0.891384416461303	macaque_down	macaque_down_FGFR1_L2/3-IT	up_FGFR1_L2/3-IT	FGFR1	Exc	up_FGFR1_Exc	human_up_fgfr1_exc	0.968152124337588	Neur	ENSG00000077782	C9	-0.543215623	0.062	0.218	1.16947e-26	3.51286e-22	PD_down	Neur	both	EVO_up_PD_down
7346.46081069933	-0.550540604649759	0.110164585284283	-4.99743727286835	5.80972278080178e-07	7.27301420052663e-06	L2/L3	hg	pt	0.550540604649759	human_down	chimp_up	human_down_PLEC_L2/3-IT	chimp_up_PLEC_L2/3-IT	-0.99988949123242	0.110109850751789	-9.08083595069419	1.07744111976406e-19	3.18122821340645e-18	L2/3-IT	rm	0.99988949123242	macaque_up	macaque_up_PLEC_L2/3-IT	down_PLEC_L2/3-IT	PLEC	Exc	down_PLEC_Exc	human_down_plec_exc	-0.77521504794109	Neur	ENSG00000178209	C6_1	0.386942776	0.168	0.09	2.42912e-18	7.29659e-14	PD_up	Neur	both	EVO_down_PD_up
990.576036809964	0.758743529546922	0.239016315590885	3.17444241273317	0.0015012467703509	0.0062988244743299	L2/L3	hg	pt	-0.758743529546922	human_up	chimp_down	human_up_LURAP1L_L2/3-IT	chimp_down_LURAP1L_L2/3-IT	0.720242283373671	0.23915384343686	3.01162746549723	0.0025985128073938	0.0078799136615746	L2/3-IT	rm	-0.720242283373671	macaque_down	macaque_down_LURAP1L_L2/3-IT	up_LURAP1L_L2/3-IT	LURAP1L	Exc	up_LURAP1L_Exc	human_up_lurap1l_exc	0.739492906460296	Neur	ENSG00000153714	C9	-0.455622844	0.024	0.113	8.17562e-12	2.45579e-07	PD_down	Neur	both	EVO_up_PD_down
2429.70825458558	-1.16541285432835	0.316041582450435	-3.68753011958837	0.0002264412975543	0.0012860145744921	L2/L3	hg	pt	1.16541285432835	human_down	chimp_up	human_down_KLHL9_L2/3-IT	chimp_up_KLHL9_L2/3-IT	-0.764345088436359	0.316162642697864	-2.41756926724196	0.0156245598869916	0.0376849121032185	L2/3-IT	rm	0.764345088436359	macaque_up	macaque_up_KLHL9_L2/3-IT	down_KLHL9_L2/3-IT	KLHL9	Exc	down_KLHL9_Exc	human_down_klhl9_exc	-0.964878971382354	Neur	ENSG00000198642	C7_2	-0.451064156	0.108	0.209	4.64072e-08	0.001393979	PD_down	Neur	both	EVO_down_PD_down
1586.85767032	-1.20844237999527	0.386584059530521	-3.12594984248145	0.001772317773396	0.0072506127046884	L2/L3	hg	pt	1.20844237999527	human_down	chimp_up	human_down_PALM2_L2/3-IT	chimp_up_PALM2_L2/3-IT	-1.44405155923678	0.386570118310568	-3.73554884569904	0.0001873062163464	0.0007441438089621	L2/3-IT	rm	1.44405155923678	macaque_up	macaque_up_PALM2_L2/3-IT	down_PALM2_L2/3-IT	PALM2	Exc	down_PALM2_Exc	human_down_palm2_exc	-1.32624696961603	Neur	ENSG00000243444	C9	0.990947332	0.108	0.034	4.41923e-13	1.32745e-08	PD_up	Neur	both	EVO_down_PD_up
1586.85767032	-1.20844237999527	0.386584059530521	-3.12594984248145	0.001772317773396	0.0072506127046884	L2/L3	hg	pt	1.20844237999527	human_down	chimp_up	human_down_PALM2_L2/3-IT	chimp_up_PALM2_L2/3-IT	-1.44405155923678	0.386570118310568	-3.73554884569904	0.0001873062163464	0.0007441438089621	L2/3-IT	rm	1.44405155923678	macaque_up	macaque_up_PALM2_L2/3-IT	down_PALM2_L2/3-IT	PALM2	Exc	down_PALM2_Exc	human_down_palm2_exc	-1.32624696961603	Neur	ENSG00000243444	C6_0	0.307736568	0.157	0.101	6.02422e-10	1.80955e-05	PD_up	Neur	both	EVO_down_PD_up
645.133011284691	-0.849491404644634	0.184365788355435	-4.60764121273366	4.07262610927973e-06	4.08862079796905e-05	L2/L3	hg	pt	0.849491404644634	human_down	chimp_up	human_down_GAD2_L2/3-IT	chimp_up_GAD2_L2/3-IT	-1.04044587653048	0.184352585817388	-5.64378238535315	1.6635431856166e-08	1.32753836385305e-07	L2/3-IT	rm	1.04044587653048	macaque_up	macaque_up_GAD2_L2/3-IT	down_GAD2_L2/3-IT	GAD2	Exc	down_GAD2_Exc	human_down_gad2_exc	-0.944968640587558	Neur	ENSG00000136750	C7_1	-0.823181445	0.354	0.569	1.72767e-20	5.18957e-16	PD_down	Neur	both	EVO_down_PD_down
222.7884571681	2.5132082106209	0.435810855820144	5.76674072492146	8.08192404381307e-09	1.57873114456506e-07	L2/L3	hg	pt	-2.5132082106209	human_up	chimp_down	human_up_SLC18A2_L2/3-IT	chimp_down_SLC18A2_L2/3-IT	1.17291023408406	0.431345684696829	2.71918852024319	0.0065442298064031	0.0177618266283928	L2/3-IT	rm	-1.17291023408406	macaque_down	macaque_down_SLC18A2_L2/3-IT	up_SLC18A2_L2/3-IT	SLC18A2	Exc	up_SLC18A2_Exc	human_up_slc18a2_exc	1.84305922235248	Neur	ENSG00000165646	C7_3	-0.37397812	0.667	0.759	1.61563e-14	4.85303e-10	PD_down	Neur	both	EVO_up_PD_down
3105.76380026574	-1.29131047458635	0.298820795272062	-4.32135411931648	1.55074563141666e-05	0.0001289467502471	L2/L3	hg	pt	1.29131047458635	human_down	chimp_up	human_down_SLC25A22_L2/3-IT	chimp_up_SLC25A22_L2/3-IT	-0.765884461019324	0.298942421266373	-2.56197985476568	0.0104077355241326	0.02655873585487	L2/3-IT	rm	0.765884461019324	macaque_up	macaque_up_SLC25A22_L2/3-IT	down_SLC25A22_L2/3-IT	SLC25A22	Exc	down_SLC25A22_Exc	human_down_slc25a22_exc	-1.02859746780284	Neur	ENSG00000177542	C7_2	-0.541627224	0.09	0.203	1.85789e-13	5.58074e-09	PD_down	Neur	both	EVO_down_PD_down
15.3127814213728	2.96309411863262	0.81710651559257	3.62632540811863	0.0002874830372774	0.001580192889063	L2/L3	hg	pt	-2.96309411863262	human_up	chimp_down	human_up_TH_L2/3-IT	chimp_down_TH_L2/3-IT	2.42438430924944	0.802673467642885	3.02038675374288	0.002524520952547	0.0076754012824783	L2/3-IT	rm	-2.42438430924944	macaque_down	macaque_down_TH_L2/3-IT	up_TH_L2/3-IT	TH	Exc	up_TH_Exc	human_up_th_exc	2.69373921394103	Neur	ENSG00000180176	C7_3	-0.564290163	0.427	0.619	8.07354e-11	2.42513e-06	PD_down	Neur	both	EVO_up_PD_down
1247.25699128687	2.36379206281107	0.301654770654178	7.83608380429348	4.64815708441997e-15	2.63724673909107e-13	L2/L3	hg	pt	-2.36379206281107	human_up	chimp_down	human_up_PLEKHA7_L2/3-IT	chimp_down_PLEKHA7_L2/3-IT	2.70443630729681	0.302334530838242	8.94517837508866	3.71349519893023e-19	1.03256798541128e-17	L2/3-IT	rm	-2.70443630729681	macaque_down	macaque_down_PLEKHA7_L2/3-IT	up_PLEKHA7_L2/3-IT	PLEKHA7	Exc	up_PLEKHA7_Exc	human_up_plekha7_exc	2.53411418505394	Neur	ENSG00000166689	C7_1	0.452585894	0.133	0.073	1.12511e-06	0.033795971	PD_up	Neur	both	EVO_up_PD_up
327.105009458339	-2.12828642385051	0.317928826096326	-6.69422288624334	2.16820734479722e-11	6.84525806213339e-10	L2/L3	hg	pt	2.12828642385051	human_down	chimp_up	human_down_PAX6_L2/3-IT	chimp_up_PAX6_L2/3-IT	-1.67571183290491	0.318808288971063	-5.25617397939429	1.47083156312811e-07	1.01315217453742e-06	L2/3-IT	rm	1.67571183290491	macaque_up	macaque_up_PAX6_L2/3-IT	down_PAX6_L2/3-IT	PAX6	Exc	down_PAX6_Exc	human_down_pax6_exc	-1.90199912837771	Neur	ENSG00000007372	C9	-0.513731506	0.03	0.138	3.3154e-16	9.95881e-12	PD_down	Neur	both	EVO_down_PD_down
10349.9208212898	-1.10925314334262	0.263208407932354	-4.21435299904135	2.50495241001266e-05	0.000196211642976	L2/L3	hg	pt	1.10925314334262	human_down	chimp_up	human_down_SYT13_L2/3-IT	chimp_up_SYT13_L2/3-IT	-0.811442004350789	0.263236327969071	-3.08256087072499	0.0020522775293798	0.0063856264623992	L2/3-IT	rm	0.811442004350789	macaque_up	macaque_up_SYT13_L2/3-IT	down_SYT13_L2/3-IT	SYT13	Exc	down_SYT13_Exc	human_down_syt13_exc	-0.960347573846703	Neur	ENSG00000019505	C7_2	-0.671096979	0.113	0.276	3.39992e-12	1.02127e-07	PD_down	Neur	both	EVO_down_PD_down
18933.3652396958	-0.505978149925369	0.184378745287644	-2.74423252602141	0.0060652559037386	0.0198443887420285	L2/L3	hg	pt	0.505978149925369	human_down	chimp_up	human_down_CELF1_L2/3-IT	chimp_up_CELF1_L2/3-IT	-0.541532775930006	0.184385714579224	-2.93695624504213	0.0033145086542506	0.0098031870421072	L2/3-IT	rm	0.541532775930006	macaque_up	macaque_up_CELF1_L2/3-IT	down_CELF1_L2/3-IT	CELF1	Exc	down_CELF1_Exc	human_down_celf1_exc	-0.523755462927687	Neur	ENSG00000149187	C9	-0.464232851	0.169	0.409	5.49524e-38	1.65066e-33	PD_down	Neur	both	EVO_down_PD_down
1430.15952494234	0.842205428074842	0.261483173611657	3.22087810256445	0.0012779849211052	0.0055249200817304	L2/L3	hg	pt	-0.842205428074842	human_up	chimp_down	human_up_NEAT1_L2/3-IT	chimp_down_NEAT1_L2/3-IT	1.42713350654683	0.262032811773879	5.44639236928225	5.14016823517982e-08	3.80617570899153e-07	L2/3-IT	rm	-1.42713350654683	macaque_down	macaque_down_NEAT1_L2/3-IT	up_NEAT1_L2/3-IT	NEAT1	Exc	up_NEAT1_Exc	human_up_neat1_exc	1.13466946731084	Neur	ENSG00000245532	C7_1	0.916356613	0.355	0.157	5.63933e-19	1.69394e-14	PD_up	Neur	both	EVO_up_PD_up
1430.15952494234	0.842205428074842	0.261483173611657	3.22087810256445	0.0012779849211052	0.0055249200817304	L2/L3	hg	pt	-0.842205428074842	human_up	chimp_down	human_up_NEAT1_L2/3-IT	chimp_down_NEAT1_L2/3-IT	1.42713350654683	0.262032811773879	5.44639236928225	5.14016823517982e-08	3.80617570899153e-07	L2/3-IT	rm	-1.42713350654683	macaque_down	macaque_down_NEAT1_L2/3-IT	up_NEAT1_L2/3-IT	NEAT1	Exc	up_NEAT1_Exc	human_up_neat1_exc	1.13466946731084	Neur	ENSG00000245532	C7_2	1.073574761	0.203	0.109	1.0678e-18	3.20747e-14	PD_up	Neur	both	EVO_up_PD_up
1430.15952494234	0.842205428074842	0.261483173611657	3.22087810256445	0.0012779849211052	0.0055249200817304	L2/L3	hg	pt	-0.842205428074842	human_up	chimp_down	human_up_NEAT1_L2/3-IT	chimp_down_NEAT1_L2/3-IT	1.42713350654683	0.262032811773879	5.44639236928225	5.14016823517982e-08	3.80617570899153e-07	L2/3-IT	rm	-1.42713350654683	macaque_down	macaque_down_NEAT1_L2/3-IT	up_NEAT1_L2/3-IT	NEAT1	Exc	up_NEAT1_Exc	human_up_neat1_exc	1.13466946731084	Neur	ENSG00000245532	C9	1.567023617	0.471	0.337	5.79581e-76	1.74095e-71	PD_up	Neur	both	EVO_up_PD_up
1430.15952494234	0.842205428074842	0.261483173611657	3.22087810256445	0.0012779849211052	0.0055249200817304	L2/L3	hg	pt	-0.842205428074842	human_up	chimp_down	human_up_NEAT1_L2/3-IT	chimp_down_NEAT1_L2/3-IT	1.42713350654683	0.262032811773879	5.44639236928225	5.14016823517982e-08	3.80617570899153e-07	L2/3-IT	rm	-1.42713350654683	macaque_down	macaque_down_NEAT1_L2/3-IT	up_NEAT1_L2/3-IT	NEAT1	Exc	up_NEAT1_Exc	human_up_neat1_exc	1.13466946731084	Neur	ENSG00000245532	C6_0	0.414170232	0.539	0.388	3.67173e-30	1.10292e-25	PD_up	Neur	both	EVO_up_PD_up
1430.15952494234	0.842205428074842	0.261483173611657	3.22087810256445	0.0012779849211052	0.0055249200817304	L2/L3	hg	pt	-0.842205428074842	human_up	chimp_down	human_up_NEAT1_L2/3-IT	chimp_down_NEAT1_L2/3-IT	1.42713350654683	0.262032811773879	5.44639236928225	5.14016823517982e-08	3.80617570899153e-07	L2/3-IT	rm	-1.42713350654683	macaque_down	macaque_down_NEAT1_L2/3-IT	up_NEAT1_L2/3-IT	NEAT1	Exc	up_NEAT1_Exc	human_up_neat1_exc	1.13466946731084	Neur	ENSG00000245532	C6_1	1.132875777	0.508	0.304	1.01905e-48	3.06101e-44	PD_up	Neur	both	EVO_up_PD_up
1654.63886257226	-1.3463049273057	0.326543160564472	-4.12290039999136	3.741314970594e-05	0.0002770787563736	L2/L3	hg	pt	1.3463049273057	human_down	chimp_up	human_down_GSTP1_L2/3-IT	chimp_up_GSTP1_L2/3-IT	-1.26029062608054	0.326617487258284	-3.85861344002049	0.000114032135803	0.0004731636079298	L2/3-IT	rm	1.26029062608054	macaque_up	macaque_up_GSTP1_L2/3-IT	down_GSTP1_L2/3-IT	GSTP1	Exc	down_GSTP1_Exc	human_down_gstp1_exc	-1.30329777669312	Neur	ENSG00000084207	C7_1	0.742791137	0.181	0.069	7.31004e-09	0.000219579	PD_up	Neur	both	EVO_down_PD_up
483.605441485101	-1.509787628055	0.266672223943691	-5.66158561895745	1.49980642522595e-08	2.76608984847917e-07	L2/L3	hg	pt	1.509787628055	human_down	chimp_up	human_down_MCAM_L2/3-IT	chimp_up_MCAM_L2/3-IT	-0.9127545072766	0.267616816202231	-3.41067695307628	0.0006480181952131	0.0022815395178151	L2/3-IT	rm	0.9127545072766	macaque_up	macaque_up_MCAM_L2/3-IT	down_MCAM_L2/3-IT	MCAM	Exc	down_MCAM_Exc	human_down_mcam_exc	-1.2112710676658	Neur	ENSG00000076706	C7_2	-0.6179761	0.049	0.134	4.81238e-12	1.44554e-07	PD_down	Neur	both	EVO_down_PD_down
17009.3418724584	-1.18886885647093	0.255756439683319	-4.64844153266682	3.34452392544093e-06	3.4539255985885e-05	L2/L3	hg	pt	1.18886885647093	human_down	chimp_up	human_down_APLP2_L2/3-IT	chimp_up_APLP2_L2/3-IT	-0.716929238239601	0.25578058304999	-2.80290720151922	0.0050644239122546	0.0142247565394219	L2/3-IT	rm	0.716929238239601	macaque_up	macaque_up_APLP2_L2/3-IT	down_APLP2_L2/3-IT	APLP2	Exc	down_APLP2_Exc	human_down_aplp2_exc	-0.952899047355267	Neur	ENSG00000084234	C7_2	-0.317874159	0.186	0.299	3.43177e-07	0.010308346	PD_down	Neur	both	EVO_down_PD_down
5438.7248130672	0.525931695938385	0.214366325277447	2.45342497361789	0.0141503054297475	0.039885607182996	L2/L3	hg	pt	-0.525931695938385	human_up	chimp_down	human_up_CLSTN3_L2/3-IT	chimp_down_CLSTN3_L2/3-IT	1.0734510779906	0.214515809552258	5.00406510937877	5.61337834650585e-07	3.53593451269635e-06	L2/3-IT	rm	-1.0734510779906	macaque_down	macaque_down_CLSTN3_L2/3-IT	up_CLSTN3_L2/3-IT	CLSTN3	Exc	up_CLSTN3_Exc	human_up_clstn3_exc	0.79969138696449	Neur	ENSG00000139182	C7_1	-0.599021021	0.279	0.362	2.25007e-13	6.75876e-09	PD_down	Neur	both	EVO_up_PD_down
5438.7248130672	0.525931695938385	0.214366325277447	2.45342497361789	0.0141503054297475	0.039885607182996	L2/L3	hg	pt	-0.525931695938385	human_up	chimp_down	human_up_CLSTN3_L2/3-IT	chimp_down_CLSTN3_L2/3-IT	1.0734510779906	0.214515809552258	5.00406510937877	5.61337834650585e-07	3.53593451269635e-06	L2/3-IT	rm	-1.0734510779906	macaque_down	macaque_down_CLSTN3_L2/3-IT	up_CLSTN3_L2/3-IT	CLSTN3	Exc	up_CLSTN3_Exc	human_up_clstn3_exc	0.79969138696449	Neur	ENSG00000139182	C7_2	-1.248056792	0.158	0.462	2.23717e-56	6.72002e-52	PD_down	Neur	both	EVO_up_PD_down
5438.7248130672	0.525931695938385	0.214366325277447	2.45342497361789	0.0141503054297475	0.039885607182996	L2/L3	hg	pt	-0.525931695938385	human_up	chimp_down	human_up_CLSTN3_L2/3-IT	chimp_down_CLSTN3_L2/3-IT	1.0734510779906	0.214515809552258	5.00406510937877	5.61337834650585e-07	3.53593451269635e-06	L2/3-IT	rm	-1.0734510779906	macaque_down	macaque_down_CLSTN3_L2/3-IT	up_CLSTN3_L2/3-IT	CLSTN3	Exc	up_CLSTN3_Exc	human_up_clstn3_exc	0.79969138696449	Neur	ENSG00000139182	C7_3	-0.496463391	0.222	0.362	1.24303e-16	3.7338e-12	PD_down	Neur	both	EVO_up_PD_down
5438.7248130672	0.525931695938385	0.214366325277447	2.45342497361789	0.0141503054297475	0.039885607182996	L2/L3	hg	pt	-0.525931695938385	human_up	chimp_down	human_up_CLSTN3_L2/3-IT	chimp_down_CLSTN3_L2/3-IT	1.0734510779906	0.214515809552258	5.00406510937877	5.61337834650585e-07	3.53593451269635e-06	L2/3-IT	rm	-1.0734510779906	macaque_down	macaque_down_CLSTN3_L2/3-IT	up_CLSTN3_L2/3-IT	CLSTN3	Exc	up_CLSTN3_Exc	human_up_clstn3_exc	0.79969138696449	Neur	ENSG00000139182	C9	-0.398834621	0.068	0.2	5.3424e-24	1.60475e-19	PD_down	Neur	both	EVO_up_PD_down
829.541052419624	-0.538588734064906	0.195565291709589	-2.75400982125551	0.0058870001536377	0.0194055587297548	L2/L3	hg	pt	0.538588734064906	human_down	chimp_up	human_down_EPS8_L2/3-IT	chimp_up_EPS8_L2/3-IT	-1.52775483931693	0.194739603975461	-7.84511628928567	4.32552468661232e-15	7.91865939787779e-14	L2/3-IT	rm	1.52775483931693	macaque_up	macaque_up_EPS8_L2/3-IT	down_EPS8_L2/3-IT	EPS8	Exc	down_EPS8_Exc	human_down_eps8_exc	-1.03317178669092	Neur	ENSG00000151491	C9	0.34698995	0.089	0.1	1.97362e-07	0.00592837	PD_up	Neur	both	EVO_down_PD_up
18615.1742960333	-0.522523492251098	0.172839065476735	-3.02317934206507	0.0025013395798775	0.0096220624324318	L2/L3	hg	pt	0.522523492251098	human_down	chimp_up	human_down_KIF21A_L2/3-IT	chimp_up_KIF21A_L2/3-IT	-0.761457532934189	0.172835962023983	-4.40566606635098	1.05459321543946e-05	5.36263458693383e-05	L2/3-IT	rm	0.761457532934189	macaque_up	macaque_up_KIF21A_L2/3-IT	down_KIF21A_L2/3-IT	KIF21A	Exc	down_KIF21A_Exc	human_down_kif21a_exc	-0.641990512592643	Neur	ENSG00000139116	C7_2	-0.542731499	0.312	0.545	1.97744e-26	5.93984e-22	PD_down	Neur	both	EVO_down_PD_down
18615.1742960333	-0.522523492251098	0.172839065476735	-3.02317934206507	0.0025013395798775	0.0096220624324318	L2/L3	hg	pt	0.522523492251098	human_down	chimp_up	human_down_KIF21A_L2/3-IT	chimp_up_KIF21A_L2/3-IT	-0.761457532934189	0.172835962023983	-4.40566606635098	1.05459321543946e-05	5.36263458693383e-05	L2/3-IT	rm	0.761457532934189	macaque_up	macaque_up_KIF21A_L2/3-IT	down_KIF21A_L2/3-IT	KIF21A	Exc	down_KIF21A_Exc	human_down_kif21a_exc	-0.641990512592643	Neur	ENSG00000139116	C6_1	-0.489342047	0.335	0.398	2.08403e-13	6.26002e-09	PD_down	Neur	both	EVO_down_PD_down
4904.67326793391	0.72604097213194	0.145433516822814	4.99225342268591	5.96788783700848e-07	7.45531253542841e-06	L2/L3	hg	pt	-0.72604097213194	human_up	chimp_down	human_up_TXNRD1_L2/3-IT	chimp_down_TXNRD1_L2/3-IT	0.910472805975712	0.145554454957987	6.25520398010842	3.969966812487e-10	4.01293586504569e-09	L2/3-IT	rm	-0.910472805975712	macaque_down	macaque_down_TXNRD1_L2/3-IT	up_TXNRD1_L2/3-IT	TXNRD1	Exc	up_TXNRD1_Exc	human_up_txnrd1_exc	0.818256889053826	Neur	ENSG00000198431	C7_1	0.397465954	0.295	0.182	4.44579e-12	1.33543e-07	PD_up	Neur	both	EVO_up_PD_up
4904.67326793391	0.72604097213194	0.145433516822814	4.99225342268591	5.96788783700848e-07	7.45531253542841e-06	L2/L3	hg	pt	-0.72604097213194	human_up	chimp_down	human_up_TXNRD1_L2/3-IT	chimp_down_TXNRD1_L2/3-IT	0.910472805975712	0.145554454957987	6.25520398010842	3.969966812487e-10	4.01293586504569e-09	L2/3-IT	rm	-0.910472805975712	macaque_down	macaque_down_TXNRD1_L2/3-IT	up_TXNRD1_L2/3-IT	TXNRD1	Exc	up_TXNRD1_Exc	human_up_txnrd1_exc	0.818256889053826	Neur	ENSG00000198431	C9	0.307679947	0.176	0.219	5.18261e-11	1.55675e-06	PD_up	Neur	both	EVO_up_PD_up
2562.03771921419	-1.91707724210626	0.239082245615088	-8.01848433861823	1.07057930196844e-15	6.61061863524565e-14	L2/L3	hg	pt	1.91707724210626	human_down	chimp_up	human_down_C12orf49_L2/3-IT	chimp_up_C12orf49_L2/3-IT	-1.0066941616625	0.239364111594001	-4.20570216211028	2.60272812353546e-05	0.0001226246026544	L2/3-IT	rm	1.0066941616625	macaque_up	macaque_up_C12orf49_L2/3-IT	down_C12orf49_L2/3-IT	C12orf49	Exc	down_C12orf49_Exc	human_down_c12orf49_exc	-1.46188570188438	Neur	ENSG00000111412	C7_2	-0.426068974	0.085	0.183	9.27652e-13	2.78648e-08	PD_down	Neur	both	EVO_down_PD_down
5839.13584229762	-1.10712468071719	0.294633991022166	-3.75762713893354	0.0001715322194431	0.0010213876047746	L2/L3	hg	pt	1.10712468071719	human_down	chimp_up	human_down_MTMR6_L2/3-IT	chimp_up_MTMR6_L2/3-IT	-1.2268811308448	0.294639290659709	-4.1640106046202	3.1270558079272e-05	0.0001452279683001	L2/3-IT	rm	1.2268811308448	macaque_up	macaque_up_MTMR6_L2/3-IT	down_MTMR6_L2/3-IT	MTMR6	Exc	down_MTMR6_Exc	human_down_mtmr6_exc	-1.167002905781	Neur	ENSG00000139505	C7_2	-0.485811704	0.189	0.349	1.11042e-21	3.33548e-17	PD_down	Neur	both	EVO_down_PD_down
5839.13584229762	-1.10712468071719	0.294633991022166	-3.75762713893354	0.0001715322194431	0.0010213876047746	L2/L3	hg	pt	1.10712468071719	human_down	chimp_up	human_down_MTMR6_L2/3-IT	chimp_up_MTMR6_L2/3-IT	-1.2268811308448	0.294639290659709	-4.1640106046202	3.1270558079272e-05	0.0001452279683001	L2/3-IT	rm	1.2268811308448	macaque_up	macaque_up_MTMR6_L2/3-IT	down_MTMR6_L2/3-IT	MTMR6	Exc	down_MTMR6_Exc	human_down_mtmr6_exc	-1.167002905781	Neur	ENSG00000139505	C6_1	-0.521337559	0.122	0.19	5.05906e-07	0.015196407	PD_down	Neur	both	EVO_down_PD_down
18868.8270222681	-1.27431146372276	0.294537328233578	-4.32648544537685	1.5150732591929e-05	0.0001266449950449	L2/L3	hg	pt	1.27431146372276	human_down	chimp_up	human_down_AKAP11_L2/3-IT	chimp_up_AKAP11_L2/3-IT	-0.774952293336052	0.29455686869084	-2.63090892016993	0.00851568544443	0.0223432723957277	L2/3-IT	rm	0.774952293336052	macaque_up	macaque_up_AKAP11_L2/3-IT	down_AKAP11_L2/3-IT	AKAP11	Exc	down_AKAP11_Exc	human_down_akap11_exc	-1.02463187852941	Neur	ENSG00000023516	C6_1	-0.503911514	0.205	0.283	2.18235e-07	0.006555343	PD_down	Neur	both	EVO_down_PD_down
68204.1843334533	-0.748748885266702	0.251228261011995	-2.98035293581462	0.0028791644845809	0.0108179138964173	L2/L3	hg	pt	0.748748885266702	human_down	chimp_up	human_down_RTN1_L2/3-IT	chimp_up_RTN1_L2/3-IT	-0.605628357208133	0.251231374880832	-2.41063982353081	0.0159245659681395	0.0383260142292029	L2/3-IT	rm	0.605628357208133	macaque_up	macaque_up_RTN1_L2/3-IT	down_RTN1_L2/3-IT	RTN1	Exc	down_RTN1_Exc	human_down_rtn1_exc	-0.677188621237417	Neur	ENSG00000139970	C7_2	-0.59288857	0.326	0.534	2.04063e-14	6.12964e-10	PD_down	Neur	both	EVO_down_PD_down
68204.1843334533	-0.748748885266702	0.251228261011995	-2.98035293581462	0.0028791644845809	0.0108179138964173	L2/L3	hg	pt	0.748748885266702	human_down	chimp_up	human_down_RTN1_L2/3-IT	chimp_up_RTN1_L2/3-IT	-0.605628357208133	0.251231374880832	-2.41063982353081	0.0159245659681395	0.0383260142292029	L2/3-IT	rm	0.605628357208133	macaque_up	macaque_up_RTN1_L2/3-IT	down_RTN1_L2/3-IT	RTN1	Exc	down_RTN1_Exc	human_down_rtn1_exc	-0.677188621237417	Neur	ENSG00000139970	C9	-0.474443438	0.222	0.474	1.42521e-25	4.28104e-21	PD_down	Neur	both	EVO_down_PD_down
3743.52787666875	-0.951499611835885	0.311514307167552	-3.0544331028883	0.0022548629675816	0.0088223925820141	L2/L3	hg	pt	0.951499611835885	human_down	chimp_up	human_down_DISP2_L2/3-IT	chimp_up_DISP2_L2/3-IT	-1.52498404145521	0.311461732780215	-4.8962163917945	9.76994800021215e-07	5.93939102956293e-06	L2/3-IT	rm	1.52498404145521	macaque_up	macaque_up_DISP2_L2/3-IT	down_DISP2_L2/3-IT	DISP2	Exc	down_DISP2_Exc	human_down_disp2_exc	-1.23824182664555	Neur	ENSG00000140323	C9	-0.404713172	0.027	0.117	2.43384e-13	7.31076e-09	PD_down	Neur	both	EVO_down_PD_down
7683.62594697123	-0.928842110747998	0.259463282625764	-3.57985955218069	0.0003437789293754	0.001833667598843	L2/L3	hg	pt	0.928842110747998	human_down	chimp_up	human_down_CHP1_L2/3-IT	chimp_up_CHP1_L2/3-IT	-1.41822874601787	0.25943902417477	-5.46652050719435	4.58955350334692e-08	3.42502406202288e-07	L2/3-IT	rm	1.41822874601787	macaque_up	macaque_up_CHP1_L2/3-IT	down_CHP1_L2/3-IT	CHP1	Exc	down_CHP1_Exc	human_down_chp1_exc	-1.17353542838293	Neur	ENSG00000187446	C7_2	-0.374907466	0.071	0.154	8.91252e-11	2.67714e-06	PD_down	Neur	both	EVO_down_PD_down
16740.2211812578	-0.647683404232149	0.197981254115214	-3.27143803147764	0.0010700203572146	0.004757358135789	L2/L3	hg	pt	0.647683404232149	human_down	chimp_up	human_down_DMXL2_L2/3-IT	chimp_up_DMXL2_L2/3-IT	-0.811580460526109	0.197981999812571	-4.09926387901137	4.14466270826949e-05	0.0001882516757151	L2/3-IT	rm	0.811580460526109	macaque_up	macaque_up_DMXL2_L2/3-IT	down_DMXL2_L2/3-IT	DMXL2	Exc	down_DMXL2_Exc	human_down_dmxl2_exc	-0.729631932379129	Neur	ENSG00000104093	C9	-0.382477149	0.082	0.223	3.07647e-22	9.24109e-18	PD_down	Neur	both	EVO_down_PD_down
6948.99567384554	-1.31825265768917	0.357968803257137	-3.68259090092339	0.0002308755027373	0.0013071215352644	L2/L3	hg	pt	1.31825265768917	human_down	chimp_up	human_down_FEM1B_L2/3-IT	chimp_up_FEM1B_L2/3-IT	-0.852333606628601	0.35800987141451	-2.38075448383867	0.0172772227234441	0.0412006377018684	L2/3-IT	rm	0.852333606628601	macaque_up	macaque_up_FEM1B_L2/3-IT	down_FEM1B_L2/3-IT	FEM1B	Exc	down_FEM1B_Exc	human_down_fem1b_exc	-1.08529313215889	Neur	ENSG00000169018	C7_2	-0.292587028	0.188	0.303	5.8443e-12	1.75551e-07	PD_down	Neur	both	EVO_down_PD_down
2319.78394593542	-0.818295113102715	0.291491087660404	-2.80727318173121	0.0049962851248901	0.0169584075205614	L2/L3	hg	pt	0.818295113102715	human_down	chimp_up	human_down_SEMA7A_L2/3-IT	chimp_up_SEMA7A_L2/3-IT	-0.712631324660475	0.291559767265251	-2.4442032292204	0.0145172462551594	0.0353716362106993	L2/3-IT	rm	0.712631324660475	macaque_up	macaque_up_SEMA7A_L2/3-IT	down_SEMA7A_L2/3-IT	SEMA7A	Exc	down_SEMA7A_Exc	human_down_sema7a_exc	-0.765463218881595	Neur	ENSG00000138623	C6_1	0.463704974	0.163	0.091	3.26916e-23	9.81992e-19	PD_up	Neur	both	EVO_down_PD_up
9107.49842130388	-2.03937611056254	0.28089384325713	-7.26030904385359	3.86206911926301e-13	1.61075384512701e-11	L2/L3	hg	pt	2.03937611056254	human_down	chimp_up	human_down_C16orf72_L2/3-IT	chimp_up_C16orf72_L2/3-IT	-1.49910454644725	0.280935450671458	-5.33611739943917	9.4957931853855e-08	6.72982032297214e-07	L2/3-IT	rm	1.49910454644725	macaque_up	macaque_up_C16orf72_L2/3-IT	down_C16orf72_L2/3-IT	C16orf72	Exc	down_C16orf72_Exc	human_down_c16orf72_exc	-1.76924032850489	Neur	ENSG00000182831	C7_2	-0.418108446	0.184	0.31	5.99317e-11	1.80023e-06	PD_down	Neur	both	EVO_down_PD_down
7851.23954696434	-0.767513409183448	0.1959884903965	-3.91611470464774	8.99874461053689e-05	0.0005903067208231	L2/L3	hg	pt	0.767513409183448	human_down	chimp_up	human_down_STX1B_L2/3-IT	chimp_up_STX1B_L2/3-IT	-0.514572284020616	0.196035430086417	-2.62489430504364	0.0086675868628281	0.0226794963938949	L2/3-IT	rm	0.514572284020616	macaque_up	macaque_up_STX1B_L2/3-IT	down_STX1B_L2/3-IT	STX1B	Exc	down_STX1B_Exc	human_down_stx1b_exc	-0.641042846602032	Neur	ENSG00000099365	C7_2	-0.828613503	0.282	0.582	4.66337e-44	1.40078e-39	PD_down	Neur	both	EVO_down_PD_down
966.303096458897	4.27282196752518	0.243967146048275	17.5139236439635	1.12187804084137e-68	3.81005809498883e-65	L2/L3	hg	pt	-4.27282196752518	human_up	chimp_down	human_up_PLCG2_L2/3-IT	chimp_down_PLCG2_L2/3-IT	1.74334299004838	0.236391235407616	7.37482075865579	1.64566306175976e-13	2.56305807129423e-12	L2/3-IT	rm	-1.74334299004838	macaque_down	macaque_down_PLCG2_L2/3-IT	up_PLCG2_L2/3-IT	PLCG2	Exc	up_PLCG2_Exc	human_up_plcg2_exc	3.00808247878678	Neur	ENSG00000197943	C6_0	0.558865646	0.175	0.094	5.40253e-07	0.016228108	PD_up	Neur	both	EVO_up_PD_up
7103.97623535946	-1.24944595610728	0.178917454440925	-6.98336537377809	2.88191607265458e-12	1.05728072214841e-10	L2/L3	hg	pt	1.24944595610728	human_down	chimp_up	human_down_DLG4_L2/3-IT	chimp_up_DLG4_L2/3-IT	-1.4683294591974	0.178912738047085	-8.20695873991362	2.26861483032406e-16	4.8088664363843e-15	L2/3-IT	rm	1.4683294591974	macaque_up	macaque_up_DLG4_L2/3-IT	down_DLG4_L2/3-IT	DLG4	Exc	down_DLG4_Exc	human_down_dlg4_exc	-1.35888770765234	Neur	ENSG00000132535	C7_2	-0.48888014	0.141	0.28	4.31655e-16	1.2966e-11	PD_down	Neur	both	EVO_down_PD_down
54.0893514510616	-1.09135052748343	0.388434997749221	-2.80960915933744	0.0049601695190504	0.0168650329391412	L2/L3	hg	pt	1.09135052748343	human_down	chimp_up	human_down_EIF5A_L2/3-IT	chimp_up_EIF5A_L2/3-IT	-1.42483302072842	0.387366253549348	-3.6782579991752	0.0002348323562466	0.0009129771967743	L2/3-IT	rm	1.42483302072842	macaque_up	macaque_up_EIF5A_L2/3-IT	down_EIF5A_L2/3-IT	EIF5A	Exc	down_EIF5A_Exc	human_down_eif5a_exc	-1.25809177410592	Neur	ENSG00000132507	C7_2	0.39290235	0.113	0.11	3.92972e-07	0.011804104	PD_up	Neur	both	EVO_down_PD_up
7052.09931201843	-0.527139287999157	0.154662054142983	-3.40832979957595	0.0006536184553301	0.0031467135558046	L2/L3	hg	pt	0.527139287999157	human_down	chimp_up	human_down_ADAM11_L2/3-IT	chimp_up_ADAM11_L2/3-IT	-0.691426584036833	0.154664335608226	-4.47049787734036	7.8037718471168e-06	4.06527936805341e-05	L2/3-IT	rm	0.691426584036833	macaque_up	macaque_up_ADAM11_L2/3-IT	down_ADAM11_L2/3-IT	ADAM11	Exc	down_ADAM11_Exc	human_down_adam11_exc	-0.609282936017995	Neur	ENSG00000073670	C6_1	0.366870884	0.183	0.11	3.24982e-22	9.76181e-18	PD_up	Neur	both	EVO_down_PD_up
810.470781305457	-1.05376391475158	0.267342014957287	-3.94163227549528	8.09289839506984e-05	0.0005378598645401	L2/L3	hg	pt	1.05376391475158	human_down	chimp_up	human_down_CYGB_L2/3-IT	chimp_up_CYGB_L2/3-IT	-1.01332107762528	0.267500680701114	-3.7881065385306	0.0001517997579117	0.0006146387935804	L2/3-IT	rm	1.01332107762528	macaque_up	macaque_up_CYGB_L2/3-IT	down_CYGB_L2/3-IT	CYGB	Exc	down_CYGB_Exc	human_down_cygb_exc	-1.03354249618843	Neur	ENSG00000161544	C7_2	-0.345261671	0.079	0.151	4.38909e-08	0.001318396	PD_down	Neur	both	EVO_down_PD_down
4541.9919383799	-1.49629255573024	0.265304735710359	-5.63990142024371	1.7014754697607e-08	3.1090835005858e-07	L2/L3	hg	pt	1.49629255573024	human_down	chimp_up	human_down_AATK_L2/3-IT	chimp_up_AATK_L2/3-IT	-0.794698807008776	0.265421936599824	-2.99409618206102	0.0027525915727149	0.0083031948950614	L2/3-IT	rm	0.794698807008776	macaque_up	macaque_up_AATK_L2/3-IT	down_AATK_L2/3-IT	AATK	Exc	down_AATK_Exc	human_down_aatk_exc	-1.14549568136951	Neur	ENSG00000181409	C7_2	-0.303486802	0.179	0.279	4.53154e-08	0.001361183	PD_down	Neur	both	EVO_down_PD_down
14013.4913082981	-1.60136101720852	0.412092134077801	-3.88592958900348	0.0001019390521368	0.0006536943200802	L2/L3	hg	pt	1.60136101720852	human_down	chimp_up	human_down_SYT4_L2/3-IT	chimp_up_SYT4_L2/3-IT	-1.25531470292247	0.412105855695889	-3.04609770905276	0.0023183248347581	0.0071198785822382	L2/3-IT	rm	1.25531470292247	macaque_up	macaque_up_SYT4_L2/3-IT	down_SYT4_L2/3-IT	SYT4	Exc	down_SYT4_Exc	human_down_syt4_exc	-1.42833786006549	Neur	ENSG00000132872	C7_0	-0.569146435	0.156	0.174	1.45097e-07	0.004358426	PD_down	Neur	both	EVO_down_PD_down
14013.4913082981	-1.60136101720852	0.412092134077801	-3.88592958900348	0.0001019390521368	0.0006536943200802	L2/L3	hg	pt	1.60136101720852	human_down	chimp_up	human_down_SYT4_L2/3-IT	chimp_up_SYT4_L2/3-IT	-1.25531470292247	0.412105855695889	-3.04609770905276	0.0023183248347581	0.0071198785822382	L2/3-IT	rm	1.25531470292247	macaque_up	macaque_up_SYT4_L2/3-IT	down_SYT4_L2/3-IT	SYT4	Exc	down_SYT4_Exc	human_down_syt4_exc	-1.42833786006549	Neur	ENSG00000132872	C7_2	-0.654193174	0.208	0.418	4.20539e-20	1.26321e-15	PD_down	Neur	both	EVO_down_PD_down
14013.4913082981	-1.60136101720852	0.412092134077801	-3.88592958900348	0.0001019390521368	0.0006536943200802	L2/L3	hg	pt	1.60136101720852	human_down	chimp_up	human_down_SYT4_L2/3-IT	chimp_up_SYT4_L2/3-IT	-1.25531470292247	0.412105855695889	-3.04609770905276	0.0023183248347581	0.0071198785822382	L2/3-IT	rm	1.25531470292247	macaque_up	macaque_up_SYT4_L2/3-IT	down_SYT4_L2/3-IT	SYT4	Exc	down_SYT4_Exc	human_down_syt4_exc	-1.42833786006549	Neur	ENSG00000132872	C6_2	-0.499238496	0.159	0.259	1.58143e-06	0.047502911	PD_down	Neur	both	EVO_down_PD_down
1493.53614384043	-0.883367164657283	0.290386222019311	-3.04204227912211	0.0023497888724587	0.0091295716858906	L2/L3	hg	pt	0.883367164657283	human_down	chimp_up	human_down_CDH7_L2/3-IT	chimp_up_CDH7_L2/3-IT	-1.24632920449353	0.290319788527958	-4.29295299095159	1.76312346383215e-05	8.58935369566008e-05	L2/3-IT	rm	1.24632920449353	macaque_up	macaque_up_CDH7_L2/3-IT	down_CDH7_L2/3-IT	CDH7	Exc	down_CDH7_Exc	human_down_cdh7_exc	-1.06484818457541	Neur	ENSG00000081138	C9	-0.286381198	0.055	0.182	5.22296e-16	1.56887e-11	PD_down	Neur	both	EVO_down_PD_down
29282.7365671596	-0.575872060896011	0.175207739937723	-3.28679578368343	0.0010133429144498	0.0045470368262016	L2/L3	hg	pt	0.575872060896011	human_down	chimp_up	human_down_PLD3_L2/3-IT	chimp_up_PLD3_L2/3-IT	-0.705085514691914	0.175209352264025	-4.02424588402914	5.71581745127408e-05	0.0002520631490573	L2/3-IT	rm	0.705085514691914	macaque_up	macaque_up_PLD3_L2/3-IT	down_PLD3_L2/3-IT	PLD3	Exc	down_PLD3_Exc	human_down_pld3_exc	-0.640478787793962	Neur	ENSG00000105223	C7_3	-0.392699102	0.385	0.507	3.70346e-07	0.011124453	PD_down	Neur	both	EVO_down_PD_down
9888.81327623764	-0.72015723552265	0.149544300608761	-4.81567824779048	1.4670074259727e-06	1.65128634174474e-05	L2/L3	hg	pt	0.72015723552265	human_down	chimp_up	human_down_ARHGAP35_L2/3-IT	chimp_up_ARHGAP35_L2/3-IT	-1.02313609015933	0.1495308257946	-6.84230883312814	7.79268604126105e-12	9.87533310715559e-11	L2/3-IT	rm	1.02313609015933	macaque_up	macaque_up_ARHGAP35_L2/3-IT	down_ARHGAP35_L2/3-IT	ARHGAP35	Exc	down_ARHGAP35_Exc	human_down_arhgap35_exc	-0.871646662840992	Neur	ENSG00000160007	C9	0.319302529	0.121	0.153	1.09912e-11	3.30154e-07	PD_up	Neur	both	EVO_down_PD_up
551.736473394162	1.21904327700924	0.200016157600316	6.09472400447367	1.09626424185156e-09	2.58034552688487e-08	L2/L3	hg	pt	-1.21904327700924	human_up	chimp_down	human_up_PPP2R1A_L2/3-IT	chimp_down_PPP2R1A_L2/3-IT	0.823685549968528	0.199528826286757	4.12815313605239	3.65688553803216e-05	0.0001678117885496	L2/3-IT	rm	-0.823685549968528	macaque_down	macaque_down_PPP2R1A_L2/3-IT	up_PPP2R1A_L2/3-IT	PPP2R1A	Exc	up_PPP2R1A_Exc	human_up_ppp2r1a_exc	1.02136441348888	Neur	ENSG00000105568	C7_1	-0.611548208	0.427	0.487	2.53328e-19	7.60948e-15	PD_down	Neur	both	EVO_up_PD_down
551.736473394162	1.21904327700924	0.200016157600316	6.09472400447367	1.09626424185156e-09	2.58034552688487e-08	L2/L3	hg	pt	-1.21904327700924	human_up	chimp_down	human_up_PPP2R1A_L2/3-IT	chimp_down_PPP2R1A_L2/3-IT	0.823685549968528	0.199528826286757	4.12815313605239	3.65688553803216e-05	0.0001678117885496	L2/3-IT	rm	-0.823685549968528	macaque_down	macaque_down_PPP2R1A_L2/3-IT	up_PPP2R1A_L2/3-IT	PPP2R1A	Exc	up_PPP2R1A_Exc	human_up_ppp2r1a_exc	1.02136441348888	Neur	ENSG00000105568	C7_2	-0.431643595	0.439	0.642	3.59475e-28	1.07979e-23	PD_down	Neur	both	EVO_up_PD_down
551.736473394162	1.21904327700924	0.200016157600316	6.09472400447367	1.09626424185156e-09	2.58034552688487e-08	L2/L3	hg	pt	-1.21904327700924	human_up	chimp_down	human_up_PPP2R1A_L2/3-IT	chimp_down_PPP2R1A_L2/3-IT	0.823685549968528	0.199528826286757	4.12815313605239	3.65688553803216e-05	0.0001678117885496	L2/3-IT	rm	-0.823685549968528	macaque_down	macaque_down_PPP2R1A_L2/3-IT	up_PPP2R1A_L2/3-IT	PPP2R1A	Exc	up_PPP2R1A_Exc	human_up_ppp2r1a_exc	1.02136441348888	Neur	ENSG00000105568	C7_3	-0.531634031	0.414	0.569	3.49889e-21	1.051e-16	PD_down	Neur	both	EVO_up_PD_down
4231.91250031142	0.554295988984364	0.126843538939258	4.36991898538719	1.24292640808651e-05	0.0001067816904577	L2/L3	hg	pt	-0.554295988984364	human_up	chimp_down	human_up_ZNF586_L2/3-IT	chimp_down_ZNF586_L2/3-IT	0.569297817008441	0.12692268525183	4.4853905815094	7.27804885535347e-06	3.81221270667732e-05	L2/3-IT	rm	-0.569297817008441	macaque_down	macaque_down_ZNF586_L2/3-IT	up_ZNF586_L2/3-IT	ZNF586	Exc	up_ZNF586_Exc	human_up_znf586_exc	0.561796902996403	Neur	ENSG00000083828	C9	-0.400601076	0.042	0.146	5.65681e-17	1.69919e-12	PD_down	Neur	both	EVO_up_PD_down
4625.52165774943	-0.866277419408049	0.3354820801943	-2.58218686049142	0.0098176411817314	0.0294393016918895	L2/L3	hg	pt	0.866277419408049	human_down	chimp_up	human_down_GPCPD1_L2/3-IT	chimp_up_GPCPD1_L2/3-IT	-0.881567612908864	0.335498981387577	-2.62763126511688	0.0085981661345674	0.022520712354904	L2/3-IT	rm	0.881567612908864	macaque_up	macaque_up_GPCPD1_L2/3-IT	down_GPCPD1_L2/3-IT	GPCPD1	Exc	down_GPCPD1_Exc	human_down_gpcpd1_exc	-0.873922516158457	Neur	ENSG00000125772	C7_2	-0.48736154	0.085	0.19	1.24749e-07	0.00374721	PD_down	Neur	both	EVO_down_PD_down
4625.52165774943	-0.866277419408049	0.3354820801943	-2.58218686049142	0.0098176411817314	0.0294393016918895	L2/L3	hg	pt	0.866277419408049	human_down	chimp_up	human_down_GPCPD1_L2/3-IT	chimp_up_GPCPD1_L2/3-IT	-0.881567612908864	0.335498981387577	-2.62763126511688	0.0085981661345674	0.022520712354904	L2/3-IT	rm	0.881567612908864	macaque_up	macaque_up_GPCPD1_L2/3-IT	down_GPCPD1_L2/3-IT	GPCPD1	Exc	down_GPCPD1_Exc	human_down_gpcpd1_exc	-0.873922516158457	Neur	ENSG00000125772	C9	-0.305947536	0.043	0.119	1.9937e-10	5.98866e-06	PD_down	Neur	both	EVO_down_PD_down
6568.52649118291	-1.2355499222552	0.352977416545821	-3.50036536146161	0.0004646208763889	0.0023616709173464	L2/L3	hg	pt	1.2355499222552	human_down	chimp_up	human_down_CHGB_L2/3-IT	chimp_up_CHGB_L2/3-IT	-1.01803431680179	0.353004000932443	-2.8839172193876	0.0039276198379338	0.0113597765869144	L2/3-IT	rm	1.01803431680179	macaque_up	macaque_up_CHGB_L2/3-IT	down_CHGB_L2/3-IT	CHGB	Exc	down_CHGB_Exc	human_down_chgb_exc	-1.12679211952849	Neur	ENSG00000089199	C7_2	-1.187387079	0.117	0.393	7.53621e-27	2.26373e-22	PD_down	Neur	both	EVO_down_PD_down
6568.52649118291	-1.2355499222552	0.352977416545821	-3.50036536146161	0.0004646208763889	0.0023616709173464	L2/L3	hg	pt	1.2355499222552	human_down	chimp_up	human_down_CHGB_L2/3-IT	chimp_up_CHGB_L2/3-IT	-1.01803431680179	0.353004000932443	-2.8839172193876	0.0039276198379338	0.0113597765869144	L2/3-IT	rm	1.01803431680179	macaque_up	macaque_up_CHGB_L2/3-IT	down_CHGB_L2/3-IT	CHGB	Exc	down_CHGB_Exc	human_down_chgb_exc	-1.12679211952849	Neur	ENSG00000089199	C9	-0.46743115	0.034	0.14	4.15786e-19	1.24894e-14	PD_down	Neur	both	EVO_down_PD_down
6568.52649118291	-1.2355499222552	0.352977416545821	-3.50036536146161	0.0004646208763889	0.0023616709173464	L2/L3	hg	pt	1.2355499222552	human_down	chimp_up	human_down_CHGB_L2/3-IT	chimp_up_CHGB_L2/3-IT	-1.01803431680179	0.353004000932443	-2.8839172193876	0.0039276198379338	0.0113597765869144	L2/3-IT	rm	1.01803431680179	macaque_up	macaque_up_CHGB_L2/3-IT	down_CHGB_L2/3-IT	CHGB	Exc	down_CHGB_Exc	human_down_chgb_exc	-1.12679211952849	Neur	ENSG00000089199	C6_1	-0.937873006	0.077	0.194	4.29352e-19	1.28969e-14	PD_down	Neur	both	EVO_down_PD_down
64176.2453272975	-0.534121905944794	0.198961833386009	-2.68454455236415	0.0072628702665375	0.0229570821495011	L2/L3	hg	pt	0.534121905944794	human_down	chimp_up	human_down_APP_L2/3-IT	chimp_up_APP_L2/3-IT	-0.53885177475982	0.198964143188086	-2.70828585555956	0.0067631742271079	0.0182800548284689	L2/3-IT	rm	0.53885177475982	macaque_up	macaque_up_APP_L2/3-IT	down_APP_L2/3-IT	APP	Exc	down_APP_Exc	human_down_app_exc	-0.536486840352307	Neur	ENSG00000142192	C7_2	-0.302261503	0.293	0.444	1.66635e-09	5.00537e-05	PD_down	Neur	both	EVO_down_PD_down
64176.2453272975	-0.534121905944794	0.198961833386009	-2.68454455236415	0.0072628702665375	0.0229570821495011	L2/L3	hg	pt	0.534121905944794	human_down	chimp_up	human_down_APP_L2/3-IT	chimp_up_APP_L2/3-IT	-0.53885177475982	0.198964143188086	-2.70828585555956	0.0067631742271079	0.0182800548284689	L2/3-IT	rm	0.53885177475982	macaque_up	macaque_up_APP_L2/3-IT	down_APP_L2/3-IT	APP	Exc	down_APP_Exc	human_down_app_exc	-0.536486840352307	Neur	ENSG00000142192	C9	0.519198078	0.32	0.409	1.67838e-26	5.04152e-22	PD_up	Neur	both	EVO_down_PD_up
64176.2453272975	-0.534121905944794	0.198961833386009	-2.68454455236415	0.0072628702665375	0.0229570821495011	L2/L3	hg	pt	0.534121905944794	human_down	chimp_up	human_down_APP_L2/3-IT	chimp_up_APP_L2/3-IT	-0.53885177475982	0.198964143188086	-2.70828585555956	0.0067631742271079	0.0182800548284689	L2/3-IT	rm	0.53885177475982	macaque_up	macaque_up_APP_L2/3-IT	down_APP_L2/3-IT	APP	Exc	down_APP_Exc	human_down_app_exc	-0.536486840352307	Neur	ENSG00000142192	C6_0	0.444478243	0.454	0.328	1.73788e-08	0.000522023	PD_up	Neur	both	EVO_down_PD_up
19879.2194787479	-1.09775655639966	0.299105390730277	-3.6701329712562	0.0002424243272442	0.0013627698112029	L2/L3	hg	pt	1.09775655639966	human_down	chimp_up	human_down_NPTXR_L2/3-IT	chimp_up_NPTXR_L2/3-IT	-0.867258150224915	0.299116311570132	-2.89940105797799	0.0037387632400825	0.010894228404232	L2/3-IT	rm	0.867258150224915	macaque_up	macaque_up_NPTXR_L2/3-IT	down_NPTXR_L2/3-IT	NPTXR	Exc	down_NPTXR_Exc	human_down_nptxr_exc	-0.982507353312287	Neur	ENSG00000221890	C7_2	-0.382159965	0.071	0.141	1.29947e-08	0.000390335	PD_down	Neur	both	EVO_down_PD_down
11452.8103482428	0.59448736670938	0.160313816114675	3.70827281838349	0.0002086777615933	0.0012039825662631	L2/L3	hg	pt	-0.59448736670938	human_up	chimp_down	human_up_KIAA0930_L2/3-IT	chimp_down_KIAA0930_L2/3-IT	0.627030275861916	0.160339401154456	3.91064374288073	9.20504595080802e-05	0.0003885837936914	L2/3-IT	rm	-0.627030275861916	macaque_down	macaque_down_KIAA0930_L2/3-IT	up_KIAA0930_L2/3-IT	KIAA0930	Exc	up_KIAA0930_Exc	human_up_kiaa0930_exc	0.610758821285648	Neur	ENSG00000100364	C7_1	0.592142103	0.188	0.086	9.5295e-07	0.028624716	PD_up	Neur	both	EVO_up_PD_up
11452.8103482428	0.59448736670938	0.160313816114675	3.70827281838349	0.0002086777615933	0.0012039825662631	L2/L3	hg	pt	-0.59448736670938	human_up	chimp_down	human_up_KIAA0930_L2/3-IT	chimp_down_KIAA0930_L2/3-IT	0.627030275861916	0.160339401154456	3.91064374288073	9.20504595080802e-05	0.0003885837936914	L2/3-IT	rm	-0.627030275861916	macaque_down	macaque_down_KIAA0930_L2/3-IT	up_KIAA0930_L2/3-IT	KIAA0930	Exc	up_KIAA0930_Exc	human_up_kiaa0930_exc	0.610758821285648	Neur	ENSG00000100364	C7_2	0.482689723	0.132	0.113	1.4295e-11	4.29392e-07	PD_up	Neur	both	EVO_up_PD_up
11452.8103482428	0.59448736670938	0.160313816114675	3.70827281838349	0.0002086777615933	0.0012039825662631	L2/L3	hg	pt	-0.59448736670938	human_up	chimp_down	human_up_KIAA0930_L2/3-IT	chimp_down_KIAA0930_L2/3-IT	0.627030275861916	0.160339401154456	3.91064374288073	9.20504595080802e-05	0.0003885837936914	L2/3-IT	rm	-0.627030275861916	macaque_down	macaque_down_KIAA0930_L2/3-IT	up_KIAA0930_L2/3-IT	KIAA0930	Exc	up_KIAA0930_Exc	human_up_kiaa0930_exc	0.610758821285648	Neur	ENSG00000100364	C9	0.274184816	0.105	0.124	1.89731e-07	0.005699133	PD_up	Neur	both	EVO_up_PD_up
11452.8103482428	0.59448736670938	0.160313816114675	3.70827281838349	0.0002086777615933	0.0012039825662631	L2/L3	hg	pt	-0.59448736670938	human_up	chimp_down	human_up_KIAA0930_L2/3-IT	chimp_down_KIAA0930_L2/3-IT	0.627030275861916	0.160339401154456	3.91064374288073	9.20504595080802e-05	0.0003885837936914	L2/3-IT	rm	-0.627030275861916	macaque_down	macaque_down_KIAA0930_L2/3-IT	up_KIAA0930_L2/3-IT	KIAA0930	Exc	up_KIAA0930_Exc	human_up_kiaa0930_exc	0.610758821285648	Neur	ENSG00000100364	C6_1	0.499360683	0.227	0.136	4.31338e-19	1.29565e-14	PD_up	Neur	both	EVO_up_PD_up
14464.2782557055	-1.21636027814183	0.268677061717099	-4.52722041237215	5.97645949379647e-06	5.72204476625144e-05	L2/L3	hg	pt	1.21636027814183	human_down	chimp_up	human_down_SYN1_L2/3-IT	chimp_up_SYN1_L2/3-IT	-1.00385461150243	0.268692753127299	-3.73606879909719	0.0001869195471715	0.0007428366092961	L2/3-IT	rm	1.00385461150243	macaque_up	macaque_up_SYN1_L2/3-IT	down_SYN1_L2/3-IT	SYN1	Exc	down_SYN1_Exc	human_down_syn1_exc	-1.11010744482213	Neur	ENSG00000008056	C7_1	-0.267864683	0.356	0.356	3.35158e-08	0.001006749	PD_down	Neur	both	EVO_down_PD_down
14464.2782557055	-1.21636027814183	0.268677061717099	-4.52722041237215	5.97645949379647e-06	5.72204476625144e-05	L2/L3	hg	pt	1.21636027814183	human_down	chimp_up	human_down_SYN1_L2/3-IT	chimp_up_SYN1_L2/3-IT	-1.00385461150243	0.268692753127299	-3.73606879909719	0.0001869195471715	0.0007428366092961	L2/3-IT	rm	1.00385461150243	macaque_up	macaque_up_SYN1_L2/3-IT	down_SYN1_L2/3-IT	SYN1	Exc	down_SYN1_Exc	human_down_syn1_exc	-1.11010744482213	Neur	ENSG00000008056	C7_2	-0.548260034	0.313	0.51	3.02167e-16	9.0765e-12	PD_down	Neur	both	EVO_down_PD_down
4475.31327968382	-1.53824291412358	0.3016221951121	-5.09989960636644	3.39833682631036e-07	4.55064281254261e-06	L2/L3	hg	pt	1.53824291412358	human_down	chimp_up	human_down_FAM199X_L2/3-IT	chimp_up_FAM199X_L2/3-IT	-0.795441798388246	0.30173191726151	-2.63625341862272	0.0083827100897221	0.0220482382931303	L2/3-IT	rm	0.795441798388246	macaque_up	macaque_up_FAM199X_L2/3-IT	down_FAM199X_L2/3-IT	FAM199X	Exc	down_FAM199X_Exc	human_down_fam199x_exc	-1.16684235625591	Neur	ENSG00000123575	C7_2	-0.424214892	0.165	0.297	1.4977e-12	4.49879e-08	PD_down	Neur	both	EVO_down_PD_down
2371.11450573987	-1.37628596659729	0.30399283770846	-4.52736313451303	5.97242581742468e-06	5.72048666227385e-05	L2/L3	hg	pt	1.37628596659729	human_down	chimp_up	human_down_SMIM10L2B_L2/3-IT	chimp_up_SMIM10L2B_L2/3-IT	-0.874192546828485	0.304142060320511	-2.87429021131521	0.004049366879433	0.011680447704148	L2/3-IT	rm	0.874192546828485	macaque_up	macaque_up_SMIM10L2B_L2/3-IT	down_SMIM10L2B_L2/3-IT	SMIM10L2B	Exc	down_SMIM10L2B_Exc	human_down_smim10l2b_exc	-1.12523925671289	Neur	ENSG00000196972	C7_1	-0.576562179	0.159	0.218	2.48943e-07	0.007477742	PD_down	Neur	both	EVO_down_PD_down
2371.11450573987	-1.37628596659729	0.30399283770846	-4.52736313451303	5.97242581742468e-06	5.72048666227385e-05	L2/L3	hg	pt	1.37628596659729	human_down	chimp_up	human_down_SMIM10L2B_L2/3-IT	chimp_up_SMIM10L2B_L2/3-IT	-0.874192546828485	0.304142060320511	-2.87429021131521	0.004049366879433	0.011680447704148	L2/3-IT	rm	0.874192546828485	macaque_up	macaque_up_SMIM10L2B_L2/3-IT	down_SMIM10L2B_L2/3-IT	SMIM10L2B	Exc	down_SMIM10L2B_Exc	human_down_smim10l2b_exc	-1.12523925671289	Neur	ENSG00000196972	C7_2	-0.368313586	0.144	0.25	1.51375e-16	4.547e-12	PD_down	Neur	both	EVO_down_PD_down
2371.11450573987	-1.37628596659729	0.30399283770846	-4.52736313451303	5.97242581742468e-06	5.72048666227385e-05	L2/L3	hg	pt	1.37628596659729	human_down	chimp_up	human_down_SMIM10L2B_L2/3-IT	chimp_up_SMIM10L2B_L2/3-IT	-0.874192546828485	0.304142060320511	-2.87429021131521	0.004049366879433	0.011680447704148	L2/3-IT	rm	0.874192546828485	macaque_up	macaque_up_SMIM10L2B_L2/3-IT	down_SMIM10L2B_L2/3-IT	SMIM10L2B	Exc	down_SMIM10L2B_Exc	human_down_smim10l2b_exc	-1.12523925671289	Neur	ENSG00000196972	C7_3	-0.377920353	0.202	0.296	3.8364e-14	1.15238e-09	PD_down	Neur	both	EVO_down_PD_down
3570.9917102854	-1.01317109193809	0.259299578765278	-3.90733797857507	9.33185768059603e-05	0.0006081311750022	L2/L3	hg	pt	1.01317109193809	human_down	chimp_up	human_down_PDZD4_L2/3-IT	chimp_up_PDZD4_L2/3-IT	-0.735671058133861	0.259379101257835	-2.83627730440229	0.0045642796907447	0.0129812284352463	L2/3-IT	rm	0.735671058133861	macaque_up	macaque_up_PDZD4_L2/3-IT	down_PDZD4_L2/3-IT	PDZD4	Exc	down_PDZD4_Exc	human_down_pdzd4_exc	-0.874421075035975	Neur	ENSG00000067840	C7_2	-0.587923304	0.121	0.26	3.22691e-07	0.009692998	PD_down	Neur	both	EVO_down_PD_down
8030.47976573225	-1.75028640629932	0.386714752334042	-4.52603991892048	6.00992323629451e-06	5.74945292138549e-05	L2/L3	hg	pt	1.75028640629932	human_down	chimp_up	human_down_ATP6AP1_L2/3-IT	chimp_up_ATP6AP1_L2/3-IT	-0.956267361777947	0.386764313776768	-2.47248085646775	0.0134178899781765	0.0330176164274442	L2/3-IT	rm	0.956267361777947	macaque_up	macaque_up_ATP6AP1_L2/3-IT	down_ATP6AP1_L2/3-IT	ATP6AP1	Exc	down_ATP6AP1_Exc	human_down_atp6ap1_exc	-1.35327688403863	Neur	ENSG00000071553	C7_2	-0.281819327	0.13	0.221	2.77562e-08	0.00083374	PD_down	Neur	both	EVO_down_PD_down
2972.7826372172	0.570397765234968	0.15124583760603	3.77132868093044	0.0001623806227573	0.001308415563451	IN-PV	hg	pt	-0.570397765234968	human_up	chimp_down	human_up_SCMH1_IN-PV	chimp_down_SCMH1_IN-PV	0.644958313829342	0.151509777504484	4.25687585614898	2.07303389856658e-05	0.0001222896587322	IN-PV	rm	-0.644958313829342	macaque_down	macaque_down_SCMH1_IN-PV	up_SCMH1_IN-PV	SCMH1	Inh	up_SCMH1_Inh	human_up_scmh1_inh	0.607678039532155	Neur	ENSG00000010803	C9	-0.487005694	0.068	0.218	1.83865e-23	5.52293e-19	PD_down	Neur	both	EVO_up_PD_down
19044.3946681979	1.05131071279193	0.229053288605727	4.58980842052682	4.43653015058598e-06	6.31145175504856e-05	IN-PV	hg	pt	-1.05131071279193	human_up	chimp_down	human_up_NEGR1_IN-PV	chimp_down_NEGR1_IN-PV	0.682248149324472	0.229060511098419	2.97846252962971	0.0028969844877333	0.0094401969914972	IN-PV	rm	-0.682248149324472	macaque_down	macaque_down_NEGR1_IN-PV	up_NEGR1_IN-PV	NEGR1	Inh	up_NEGR1_Inh	human_up_negr1_inh	0.8667794310582	Neur	ENSG00000172260	C9	-1.102085379	0.371	0.758	1.10835e-70	3.32926e-66	PD_down	Neur	both	EVO_up_PD_down
19044.3946681979	1.05131071279193	0.229053288605727	4.58980842052682	4.43653015058598e-06	6.31145175504856e-05	IN-PV	hg	pt	-1.05131071279193	human_up	chimp_down	human_up_NEGR1_IN-PV	chimp_down_NEGR1_IN-PV	0.682248149324472	0.229060511098419	2.97846252962971	0.0028969844877333	0.0094401969914972	IN-PV	rm	-0.682248149324472	macaque_down	macaque_down_NEGR1_IN-PV	up_NEGR1_IN-PV	NEGR1	Inh	up_NEGR1_Inh	human_up_negr1_inh	0.8667794310582	Neur	ENSG00000172260	C6_2	0.842178022	0.677	0.417	4.122e-13	1.23817e-08	PD_up	Neur	both	EVO_up_PD_up
376.207309480862	0.738822876423701	0.218312155217835	3.38424984026424	0.0007137302509163	0.0044171538843903	IN-PV	hg	pt	-0.738822876423701	human_up	chimp_down	human_up_DPYD_IN-PV	chimp_down_DPYD_IN-PV	0.616676147245934	0.21929688010247	2.81206074139213	0.0049225206600574	0.0147400105585676	IN-PV	rm	-0.616676147245934	macaque_down	macaque_down_DPYD_IN-PV	up_DPYD_IN-PV	DPYD	Inh	up_DPYD_Inh	human_up_dpyd_inh	0.677749511834817	Neur	ENSG00000188641	C7_2	0.69770668	0.111	0.073	1.27646e-08	0.000383422	PD_up	Neur	both	EVO_up_PD_up
376.207309480862	0.738822876423701	0.218312155217835	3.38424984026424	0.0007137302509163	0.0044171538843903	IN-PV	hg	pt	-0.738822876423701	human_up	chimp_down	human_up_DPYD_IN-PV	chimp_down_DPYD_IN-PV	0.616676147245934	0.21929688010247	2.81206074139213	0.0049225206600574	0.0147400105585676	IN-PV	rm	-0.616676147245934	macaque_down	macaque_down_DPYD_IN-PV	up_DPYD_IN-PV	DPYD	Inh	up_DPYD_Inh	human_up_dpyd_inh	0.677749511834817	Neur	ENSG00000188641	C9	1.06509551	0.254	0.161	2.98921e-14	8.97899e-10	PD_up	Neur	both	EVO_up_PD_up
1083.91576305243	-0.792575573317598	0.184199887270768	-4.30280161981063	1.68651846756864e-05	0.0001969150371125	IN-PV	hg	pt	0.792575573317598	human_down	chimp_up	human_down_WDR47_IN-PV	chimp_up_WDR47_IN-PV	-0.556245265797305	0.184767920746188	-3.01050779567632	0.002608112528521	0.0086241312056404	IN-PV	rm	0.556245265797305	macaque_up	macaque_up_WDR47_IN-PV	down_WDR47_IN-PV	WDR47	Inh	down_WDR47_Inh	human_down_wdr47_inh	-0.674410419557452	Neur	ENSG00000085433	C7_2	-0.557586653	0.105	0.231	2.01588e-09	6.05529e-05	PD_down	Neur	both	EVO_down_PD_down
1913.64455441247	-1.13117479385073	0.242095739682485	-4.67242750877935	2.97660588324858e-06	4.49156828541122e-05	IN-PV	hg	pt	1.13117479385073	human_down	chimp_up	human_down_KCNA2_IN-PV	chimp_up_KCNA2_IN-PV	-0.721381141139162	0.242389106379303	-2.97612855591912	0.0029191246577621	0.0095019556917639	IN-PV	rm	0.721381141139162	macaque_up	macaque_up_KCNA2_IN-PV	down_KCNA2_IN-PV	KCNA2	Inh	down_KCNA2_Inh	human_down_kcna2_inh	-0.926277967494944	Neur	ENSG00000177301	C7_2	-0.321025127	0.223	0.369	2.69011e-15	8.08056e-11	PD_down	Neur	both	EVO_down_PD_down
1163.33863732606	-0.576028214767807	0.209028315707927	-2.75574250702323	0.005855907670746	0.0238328077013034	IN-PV	hg	pt	0.576028214767807	human_down	chimp_up	human_down_ENSA_IN-PV	chimp_up_ENSA_IN-PV	-0.729218770847995	0.209251525819103	-3.48489105631851	0.000492337452926	0.0020229659226666	IN-PV	rm	0.729218770847995	macaque_up	macaque_up_ENSA_IN-PV	down_ENSA_IN-PV	ENSA	Inh	down_ENSA_Inh	human_down_ensa_inh	-0.652623492807901	Neur	ENSG00000143420	C7_2	-0.415885117	0.128	0.26	9.33566e-14	2.80424e-09	PD_down	Neur	both	EVO_down_PD_down
1163.33863732606	-0.576028214767807	0.209028315707927	-2.75574250702323	0.005855907670746	0.0238328077013034	IN-PV	hg	pt	0.576028214767807	human_down	chimp_up	human_down_ENSA_IN-PV	chimp_up_ENSA_IN-PV	-0.729218770847995	0.209251525819103	-3.48489105631851	0.000492337452926	0.0020229659226666	IN-PV	rm	0.729218770847995	macaque_up	macaque_up_ENSA_IN-PV	down_ENSA_IN-PV	ENSA	Inh	down_ENSA_Inh	human_down_ensa_inh	-0.652623492807901	Neur	ENSG00000143420	C9	-0.53182432	0.088	0.24	6.24058e-17	1.87455e-12	PD_down	Neur	both	EVO_down_PD_down
19817.4433441942	-1.20927983588013	0.272635412589591	-4.43552003899253	9.18502866679641e-06	0.0001182108550513	IN-PV	hg	pt	1.20927983588013	human_down	chimp_up	human_down_ATP1B1_IN-PV	chimp_up_ATP1B1_IN-PV	-0.672967600126599	0.272664282179895	-2.46811791682563	0.0135825568547714	0.0348200084500315	IN-PV	rm	0.672967600126599	macaque_up	macaque_up_ATP1B1_IN-PV	down_ATP1B1_IN-PV	ATP1B1	Inh	down_ATP1B1_Inh	human_down_atp1b1_inh	-0.941123718003362	Neur	ENSG00000143153	C7_2	-0.575378144	0.748	0.916	4.00687e-42	1.20358e-37	PD_down	Neur	both	EVO_down_PD_down
19817.4433441942	-1.20927983588013	0.272635412589591	-4.43552003899253	9.18502866679641e-06	0.0001182108550513	IN-PV	hg	pt	1.20927983588013	human_down	chimp_up	human_down_ATP1B1_IN-PV	chimp_up_ATP1B1_IN-PV	-0.672967600126599	0.272664282179895	-2.46811791682563	0.0135825568547714	0.0348200084500315	IN-PV	rm	0.672967600126599	macaque_up	macaque_up_ATP1B1_IN-PV	down_ATP1B1_IN-PV	ATP1B1	Inh	down_ATP1B1_Inh	human_down_atp1b1_inh	-0.941123718003362	Neur	ENSG00000143153	C7_3	-0.288962323	0.646	0.744	2.16572e-08	0.000650539	PD_down	Neur	both	EVO_down_PD_down
19817.4433441942	-1.20927983588013	0.272635412589591	-4.43552003899253	9.18502866679641e-06	0.0001182108550513	IN-PV	hg	pt	1.20927983588013	human_down	chimp_up	human_down_ATP1B1_IN-PV	chimp_up_ATP1B1_IN-PV	-0.672967600126599	0.272664282179895	-2.46811791682563	0.0135825568547714	0.0348200084500315	IN-PV	rm	0.672967600126599	macaque_up	macaque_up_ATP1B1_IN-PV	down_ATP1B1_IN-PV	ATP1B1	Inh	down_ATP1B1_Inh	human_down_atp1b1_inh	-0.941123718003362	Neur	ENSG00000143153	C9	0.824076339	0.282	0.238	1.97461e-23	5.93133e-19	PD_up	Neur	both	EVO_down_PD_up
19817.4433441942	-1.20927983588013	0.272635412589591	-4.43552003899253	9.18502866679641e-06	0.0001182108550513	IN-PV	hg	pt	1.20927983588013	human_down	chimp_up	human_down_ATP1B1_IN-PV	chimp_up_ATP1B1_IN-PV	-0.672967600126599	0.272664282179895	-2.46811791682563	0.0135825568547714	0.0348200084500315	IN-PV	rm	0.672967600126599	macaque_up	macaque_up_ATP1B1_IN-PV	down_ATP1B1_IN-PV	ATP1B1	Inh	down_ATP1B1_Inh	human_down_atp1b1_inh	-0.941123718003362	Neur	ENSG00000143153	C6_1	-0.873569069	0.496	0.6	5.228e-32	1.57039e-27	PD_down	Neur	both	EVO_down_PD_down
9.87440815266745	2.41855278387662	0.528029608995981	4.58033553928038	4.64230542025244e-06	6.55842261242316e-05	IN-PV	hg	pt	-2.41855278387662	human_up	chimp_down	human_up_CDK18_IN-PV	chimp_down_CDK18_IN-PV	2.86262117372803	0.611356269140475	4.68241076149047	2.83520627509553e-06	2.0196851802618e-05	IN-PV	rm	-2.86262117372803	macaque_down	macaque_down_CDK18_IN-PV	up_CDK18_IN-PV	CDK18	Inh	up_CDK18_Inh	human_up_cdk18_inh	2.64058697880232	Neur	ENSG00000117266	C7_1	0.394109869	0.149	0.08	3.36943e-07	0.010121095	PD_up	Neur	both	EVO_up_PD_up
9.87440815266745	2.41855278387662	0.528029608995981	4.58033553928038	4.64230542025244e-06	6.55842261242316e-05	IN-PV	hg	pt	-2.41855278387662	human_up	chimp_down	human_up_CDK18_IN-PV	chimp_down_CDK18_IN-PV	2.86262117372803	0.611356269140475	4.68241076149047	2.83520627509553e-06	2.0196851802618e-05	IN-PV	rm	-2.86262117372803	macaque_down	macaque_down_CDK18_IN-PV	up_CDK18_IN-PV	CDK18	Inh	up_CDK18_Inh	human_up_cdk18_inh	2.64058697880232	Neur	ENSG00000117266	C7_2	0.551988029	0.102	0.062	2.81373e-11	8.4519e-07	PD_up	Neur	both	EVO_up_PD_up
9.87440815266745	2.41855278387662	0.528029608995981	4.58033553928038	4.64230542025244e-06	6.55842261242316e-05	IN-PV	hg	pt	-2.41855278387662	human_up	chimp_down	human_up_CDK18_IN-PV	chimp_down_CDK18_IN-PV	2.86262117372803	0.611356269140475	4.68241076149047	2.83520627509553e-06	2.0196851802618e-05	IN-PV	rm	-2.86262117372803	macaque_down	macaque_down_CDK18_IN-PV	up_CDK18_IN-PV	CDK18	Inh	up_CDK18_Inh	human_up_cdk18_inh	2.64058697880232	Neur	ENSG00000117266	C6_1	0.340968401	0.147	0.087	6.89092e-10	2.06989e-05	PD_up	Neur	both	EVO_up_PD_up
1313.44964358937	-1.57301307121976	0.275924011243166	-5.70089230050188	1.19181919377636e-08	3.64264259135306e-07	IN-PV	hg	pt	1.57301307121976	human_down	chimp_up	human_down_CRIM1_IN-PV	chimp_up_CRIM1_IN-PV	-2.68512583938728	0.275699103987201	-9.73933466070289	2.04891426519035e-22	1.26856368377438e-20	IN-PV	rm	2.68512583938728	macaque_up	macaque_up_CRIM1_IN-PV	down_CRIM1_IN-PV	CRIM1	Inh	down_CRIM1_Inh	human_down_crim1_inh	-2.12906945530352	Neur	ENSG00000150938	C6_0	0.323129352	0.144	0.069	5.74908e-08	0.001726909	PD_up	Neur	both	EVO_down_PD_up
190.131814708978	1.37880331638676	0.213887463975381	6.44639611298334	1.14541063994278e-10	5.73718459603774e-09	IN-PV	hg	pt	-1.37880331638676	human_up	chimp_down	human_up_TMEM163_IN-PV	chimp_down_TMEM163_IN-PV	1.18379220912777	0.215912112567413	5.48275034249484	4.18763792768612e-08	4.21084652342992e-07	IN-PV	rm	-1.18379220912777	macaque_down	macaque_down_TMEM163_IN-PV	up_TMEM163_IN-PV	TMEM163	Inh	up_TMEM163_Inh	human_up_tmem163_inh	1.28129776275726	Neur	ENSG00000152128	C9	-0.598034148	0.105	0.341	2.43803e-42	7.32336e-38	PD_down	Neur	both	EVO_up_PD_down
68.2389688827136	-1.25375955628669	0.497982749071254	-2.51767668383085	0.0118131703877155	0.0415642546641299	IN-PV	hg	pt	1.25375955628669	human_down	chimp_up	human_down_ERMN_IN-PV	chimp_up_ERMN_IN-PV	-1.20866273799825	0.500267607441167	-2.4160323795108	0.0156906659660739	0.0393114487730706	IN-PV	rm	1.20866273799825	macaque_up	macaque_up_ERMN_IN-PV	down_ERMN_IN-PV	ERMN	Inh	down_ERMN_Inh	human_down_ermn_inh	-1.23121114714247	Neur	ENSG00000136541	C7_0	0.732761332	0.144	0.068	1.07853e-08	0.000323968	PD_up	Neur	both	EVO_down_PD_up
68.2389688827136	-1.25375955628669	0.497982749071254	-2.51767668383085	0.0118131703877155	0.0415642546641299	IN-PV	hg	pt	1.25375955628669	human_down	chimp_up	human_down_ERMN_IN-PV	chimp_up_ERMN_IN-PV	-1.20866273799825	0.500267607441167	-2.4160323795108	0.0156906659660739	0.0393114487730706	IN-PV	rm	1.20866273799825	macaque_up	macaque_up_ERMN_IN-PV	down_ERMN_IN-PV	ERMN	Inh	down_ERMN_Inh	human_down_ermn_inh	-1.23121114714247	Neur	ENSG00000136541	C7_1	0.502006444	0.181	0.096	1.7581e-10	5.28099e-06	PD_up	Neur	both	EVO_down_PD_up
68.2389688827136	-1.25375955628669	0.497982749071254	-2.51767668383085	0.0118131703877155	0.0415642546641299	IN-PV	hg	pt	1.25375955628669	human_down	chimp_up	human_down_ERMN_IN-PV	chimp_up_ERMN_IN-PV	-1.20866273799825	0.500267607441167	-2.4160323795108	0.0156906659660739	0.0393114487730706	IN-PV	rm	1.20866273799825	macaque_up	macaque_up_ERMN_IN-PV	down_ERMN_IN-PV	ERMN	Inh	down_ERMN_Inh	human_down_ermn_inh	-1.23121114714247	Neur	ENSG00000136541	C7_2	0.789803427	0.121	0.061	7.48994e-13	2.24983e-08	PD_up	Neur	both	EVO_down_PD_up
68.2389688827136	-1.25375955628669	0.497982749071254	-2.51767668383085	0.0118131703877155	0.0415642546641299	IN-PV	hg	pt	1.25375955628669	human_down	chimp_up	human_down_ERMN_IN-PV	chimp_up_ERMN_IN-PV	-1.20866273799825	0.500267607441167	-2.4160323795108	0.0156906659660739	0.0393114487730706	IN-PV	rm	1.20866273799825	macaque_up	macaque_up_ERMN_IN-PV	down_ERMN_IN-PV	ERMN	Inh	down_ERMN_Inh	human_down_ermn_inh	-1.23121114714247	Neur	ENSG00000136541	C6_0	0.290394455	0.152	0.094	4.8304e-14	1.45095e-09	PD_up	Neur	both	EVO_down_PD_up
5128.81773279695	1.02452910196373	0.247932187526518	4.13229565787681	3.59158021505391e-05	0.0003710996161383	IN-PV	hg	pt	-1.02452910196373	human_up	chimp_down	human_up_ZNF385B_IN-PV	chimp_down_ZNF385B_IN-PV	0.714055498673182	0.247967065261779	2.87963846295214	0.0039813143151162	0.0123231157372645	IN-PV	rm	-0.714055498673182	macaque_down	macaque_down_ZNF385B_IN-PV	up_ZNF385B_IN-PV	ZNF385B	Inh	up_ZNF385B_Inh	human_up_znf385b_inh	0.869292300318457	Neur	ENSG00000144331	C7_2	-0.360424631	0.067	0.146	2.04041e-09	6.12897e-05	PD_down	Neur	both	EVO_up_PD_down
5128.81773279695	1.02452910196373	0.247932187526518	4.13229565787681	3.59158021505391e-05	0.0003710996161383	IN-PV	hg	pt	-1.02452910196373	human_up	chimp_down	human_up_ZNF385B_IN-PV	chimp_down_ZNF385B_IN-PV	0.714055498673182	0.247967065261779	2.87963846295214	0.0039813143151162	0.0123231157372645	IN-PV	rm	-0.714055498673182	macaque_down	macaque_down_ZNF385B_IN-PV	up_ZNF385B_IN-PV	ZNF385B	Inh	up_ZNF385B_Inh	human_up_znf385b_inh	0.869292300318457	Neur	ENSG00000144331	C9	-0.684913616	0.187	0.546	2.55998e-56	7.68968e-52	PD_down	Neur	both	EVO_up_PD_down
6860.36188225499	-0.799662700708078	0.175222378454787	-4.56370189561385	5.02594305108881e-06	7.02254112676467e-05	IN-PV	hg	pt	0.799662700708078	human_down	chimp_up	human_down_DNER_IN-PV	chimp_up_DNER_IN-PV	-0.618291530984767	0.175309188519466	-3.52686323065214	0.00042051392387	0.0017618520123591	IN-PV	rm	0.618291530984767	macaque_up	macaque_up_DNER_IN-PV	down_DNER_IN-PV	DNER	Inh	down_DNER_Inh	human_down_dner_inh	-0.708977115846422	Neur	ENSG00000187957	C7_1	-0.623574055	0.506	0.588	1.14925e-15	3.45211e-11	PD_down	Neur	both	EVO_down_PD_down
6860.36188225499	-0.799662700708078	0.175222378454787	-4.56370189561385	5.02594305108881e-06	7.02254112676467e-05	IN-PV	hg	pt	0.799662700708078	human_down	chimp_up	human_down_DNER_IN-PV	chimp_up_DNER_IN-PV	-0.618291530984767	0.175309188519466	-3.52686323065214	0.00042051392387	0.0017618520123591	IN-PV	rm	0.618291530984767	macaque_up	macaque_up_DNER_IN-PV	down_DNER_IN-PV	DNER	Inh	down_DNER_Inh	human_down_dner_inh	-0.708977115846422	Neur	ENSG00000187957	C7_2	-0.729980392	0.281	0.521	4.31005e-27	1.29465e-22	PD_down	Neur	both	EVO_down_PD_down
6860.36188225499	-0.799662700708078	0.175222378454787	-4.56370189561385	5.02594305108881e-06	7.02254112676467e-05	IN-PV	hg	pt	0.799662700708078	human_down	chimp_up	human_down_DNER_IN-PV	chimp_up_DNER_IN-PV	-0.618291530984767	0.175309188519466	-3.52686323065214	0.00042051392387	0.0017618520123591	IN-PV	rm	0.618291530984767	macaque_up	macaque_up_DNER_IN-PV	down_DNER_IN-PV	DNER	Inh	down_DNER_Inh	human_down_dner_inh	-0.708977115846422	Neur	ENSG00000187957	C7_3	-0.565687588	0.477	0.639	2.44781e-22	7.35272e-18	PD_down	Neur	both	EVO_down_PD_down
6860.36188225499	-0.799662700708078	0.175222378454787	-4.56370189561385	5.02594305108881e-06	7.02254112676467e-05	IN-PV	hg	pt	0.799662700708078	human_down	chimp_up	human_down_DNER_IN-PV	chimp_up_DNER_IN-PV	-0.618291530984767	0.175309188519466	-3.52686323065214	0.00042051392387	0.0017618520123591	IN-PV	rm	0.618291530984767	macaque_up	macaque_up_DNER_IN-PV	down_DNER_IN-PV	DNER	Inh	down_DNER_Inh	human_down_dner_inh	-0.708977115846422	Neur	ENSG00000187957	C9	0.510494868	0.195	0.189	1.01311e-06	0.030431838	PD_up	Neur	both	EVO_down_PD_up
6860.36188225499	-0.799662700708078	0.175222378454787	-4.56370189561385	5.02594305108881e-06	7.02254112676467e-05	IN-PV	hg	pt	0.799662700708078	human_down	chimp_up	human_down_DNER_IN-PV	chimp_up_DNER_IN-PV	-0.618291530984767	0.175309188519466	-3.52686323065214	0.00042051392387	0.0017618520123591	IN-PV	rm	0.618291530984767	macaque_up	macaque_up_DNER_IN-PV	down_DNER_IN-PV	DNER	Inh	down_DNER_Inh	human_down_dner_inh	-0.708977115846422	Neur	ENSG00000187957	C6_1	-0.504951672	0.299	0.349	3.03172e-10	9.10668e-06	PD_down	Neur	both	EVO_down_PD_down
1324.75333536302	-0.875410382809865	0.22592798182027	-3.87473200865518	0.0001067421040186	0.0009247958064273	IN-PV	hg	pt	0.875410382809865	human_down	chimp_up	human_down_ITM2C_IN-PV	chimp_up_ITM2C_IN-PV	-0.548108979952466	0.226352734914887	-2.42148158783487	0.0154573840666848	0.0388540508122534	IN-PV	rm	0.548108979952466	macaque_up	macaque_up_ITM2C_IN-PV	down_ITM2C_IN-PV	ITM2C	Inh	down_ITM2C_Inh	human_down_itm2c_inh	-0.711759681381166	Neur	ENSG00000135916	C7_3	0.463530363	0.237	0.189	1.26682e-07	0.00380526	PD_up	Neur	both	EVO_down_PD_up
10618.2305075626	-0.849549726020569	0.245129018931334	-3.4657248241121	0.0005288042007028	0.0034685336021647	IN-PV	hg	pt	0.849549726020569	human_down	chimp_up	human_down_ROBO1_IN-PV	chimp_up_ROBO1_IN-PV	-0.59670306088556	0.245173295434866	-2.43380120101246	0.0149411986368304	0.0377281991477026	IN-PV	rm	0.59670306088556	macaque_up	macaque_up_ROBO1_IN-PV	down_ROBO1_IN-PV	ROBO1	Inh	down_ROBO1_Inh	human_down_robo1_inh	-0.723126393453065	Neur	ENSG00000169855	C9	1.283866834	0.32	0.262	3.74364e-19	1.12452e-14	PD_up	Neur	both	EVO_down_PD_up
10618.2305075626	-0.849549726020569	0.245129018931334	-3.4657248241121	0.0005288042007028	0.0034685336021647	IN-PV	hg	pt	0.849549726020569	human_down	chimp_up	human_down_ROBO1_IN-PV	chimp_up_ROBO1_IN-PV	-0.59670306088556	0.245173295434866	-2.43380120101246	0.0149411986368304	0.0377281991477026	IN-PV	rm	0.59670306088556	macaque_up	macaque_up_ROBO1_IN-PV	down_ROBO1_IN-PV	ROBO1	Inh	down_ROBO1_Inh	human_down_robo1_inh	-0.723126393453065	Neur	ENSG00000169855	C6_0	0.300990788	0.58	0.441	4.32865e-14	1.30024e-09	PD_up	Neur	both	EVO_down_PD_up
10618.2305075626	-0.849549726020569	0.245129018931334	-3.4657248241121	0.0005288042007028	0.0034685336021647	IN-PV	hg	pt	0.849549726020569	human_down	chimp_up	human_down_ROBO1_IN-PV	chimp_up_ROBO1_IN-PV	-0.59670306088556	0.245173295434866	-2.43380120101246	0.0149411986368304	0.0377281991477026	IN-PV	rm	0.59670306088556	macaque_up	macaque_up_ROBO1_IN-PV	down_ROBO1_IN-PV	ROBO1	Inh	down_ROBO1_Inh	human_down_robo1_inh	-0.723126393453065	Neur	ENSG00000169855	C6_2	0.782320381	0.637	0.384	6.94057e-10	2.08481e-05	PD_up	Neur	both	EVO_down_PD_up
1272.82677744173	0.978183650666489	0.21072411382269	4.6420109826138	3.45034516466977e-06	5.11694810418117e-05	IN-PV	hg	pt	-0.978183650666489	human_up	chimp_down	human_up_SIDT1_IN-PV	chimp_down_SIDT1_IN-PV	2.12849123485628	0.212613000791758	10.0111057504946	1.36221381058364e-23	9.63477666367035e-22	IN-PV	rm	-2.12849123485628	macaque_down	macaque_down_SIDT1_IN-PV	up_SIDT1_IN-PV	SIDT1	Inh	up_SIDT1_Inh	human_up_sidt1_inh	1.55333744276138	Neur	ENSG00000072858	C9	-0.407310241	0.04	0.152	1.45058e-17	4.35724e-13	PD_down	Neur	both	EVO_up_PD_down
139.488707788876	1.45880418187431	0.31814951798162	4.58527861720219	4.53381439975805e-06	6.42742283403808e-05	IN-PV	hg	pt	-1.45880418187431	human_up	chimp_down	human_up_TF_IN-PV	chimp_down_TF_IN-PV	2.33966394871104	0.328786414755731	7.11606028627818	1.11055734373588e-12	2.18395654826098e-11	IN-PV	rm	-2.33966394871104	macaque_down	macaque_down_TF_IN-PV	up_TF_IN-PV	TF	Inh	up_TF_Inh	human_up_tf_inh	1.89923406529267	Neur	ENSG00000091513	C7_1	0.74931667	0.349	0.176	4.84192e-15	1.45442e-10	PD_up	Neur	both	EVO_up_PD_up
139.488707788876	1.45880418187431	0.31814951798162	4.58527861720219	4.53381439975805e-06	6.42742283403808e-05	IN-PV	hg	pt	-1.45880418187431	human_up	chimp_down	human_up_TF_IN-PV	chimp_down_TF_IN-PV	2.33966394871104	0.328786414755731	7.11606028627818	1.11055734373588e-12	2.18395654826098e-11	IN-PV	rm	-2.33966394871104	macaque_down	macaque_down_TF_IN-PV	up_TF_IN-PV	TF	Inh	up_TF_Inh	human_up_tf_inh	1.89923406529267	Neur	ENSG00000091513	C7_2	0.901586527	0.208	0.107	6.64866e-13	1.99713e-08	PD_up	Neur	both	EVO_up_PD_up
139.488707788876	1.45880418187431	0.31814951798162	4.58527861720219	4.53381439975805e-06	6.42742283403808e-05	IN-PV	hg	pt	-1.45880418187431	human_up	chimp_down	human_up_TF_IN-PV	chimp_down_TF_IN-PV	2.33966394871104	0.328786414755731	7.11606028627818	1.11055734373588e-12	2.18395654826098e-11	IN-PV	rm	-2.33966394871104	macaque_down	macaque_down_TF_IN-PV	up_TF_IN-PV	TF	Inh	up_TF_Inh	human_up_tf_inh	1.89923406529267	Neur	ENSG00000091513	C9	0.758296919	0.268	0.24	2.05474e-15	6.17204e-11	PD_up	Neur	both	EVO_up_PD_up
5410.84322412709	1.16667812343594	0.215871135740454	5.40451190676393	6.49851069171115e-08	1.59612818025571e-06	IN-PV	hg	pt	-1.16667812343594	human_up	chimp_down	human_up_IQCJ-SCHIP1_IN-PV	chimp_down_IQCJ-SCHIP1_IN-PV	2.50067158397208	0.216426810274028	11.5543521655467	7.01746645912314e-31	8.61290809821202e-29	IN-PV	rm	-2.50067158397208	macaque_down	macaque_down_IQCJ-SCHIP1_IN-PV	up_IQCJ-SCHIP1_IN-PV	IQCJ-SCHIP1	Inh	up_IQCJ-SCHIP1_Inh	human_up_iqcj-schip1_inh	1.83367485370401	Neur	ENSG00000283154	C9	1.779899919	0.212	0.116	2.15849e-23	6.48369e-19	PD_up	Neur	both	EVO_up_PD_up
5410.84322412709	1.16667812343594	0.215871135740454	5.40451190676393	6.49851069171115e-08	1.59612818025571e-06	IN-PV	hg	pt	-1.16667812343594	human_up	chimp_down	human_up_IQCJ-SCHIP1_IN-PV	chimp_down_IQCJ-SCHIP1_IN-PV	2.50067158397208	0.216426810274028	11.5543521655467	7.01746645912314e-31	8.61290809821202e-29	IN-PV	rm	-2.50067158397208	macaque_down	macaque_down_IQCJ-SCHIP1_IN-PV	up_IQCJ-SCHIP1_IN-PV	IQCJ-SCHIP1	Inh	up_IQCJ-SCHIP1_Inh	human_up_iqcj-schip1_inh	1.83367485370401	Neur	ENSG00000283154	C6_0	-0.456212461	0.399	0.418	7.43221e-07	0.022324872	PD_down	Neur	both	EVO_up_PD_down
2871.86614241758	-0.5840615664556	0.115483636146745	-5.05752664138002	4.24729107998413e-07	8.30810858002313e-06	IN-PV	hg	pt	0.5840615664556	human_down	chimp_up	human_down_KLHL24_IN-PV	chimp_up_KLHL24_IN-PV	-0.994525762033528	0.11553019371576	-8.60836228216123	7.41117231691996e-18	2.95667515090889e-16	IN-PV	rm	0.994525762033528	macaque_up	macaque_up_KLHL24_IN-PV	down_KLHL24_IN-PV	KLHL24	Inh	down_KLHL24_Inh	human_down_klhl24_inh	-0.789293664244564	Neur	ENSG00000114796	C7_2	0.301112004	0.187	0.193	7.19009e-08	0.002159759	PD_up	Neur	both	EVO_down_PD_up
2871.86614241758	-0.5840615664556	0.115483636146745	-5.05752664138002	4.24729107998413e-07	8.30810858002313e-06	IN-PV	hg	pt	0.5840615664556	human_down	chimp_up	human_down_KLHL24_IN-PV	chimp_up_KLHL24_IN-PV	-0.994525762033528	0.11553019371576	-8.60836228216123	7.41117231691996e-18	2.95667515090889e-16	IN-PV	rm	0.994525762033528	macaque_up	macaque_up_KLHL24_IN-PV	down_KLHL24_IN-PV	KLHL24	Inh	down_KLHL24_Inh	human_down_klhl24_inh	-0.789293664244564	Neur	ENSG00000114796	C9	0.273030907	0.165	0.221	4.28287e-09	0.000128649	PD_up	Neur	both	EVO_down_PD_up
349.332384290441	3.12912806448492	0.372046015126818	8.41059422022919	4.07938716399615e-17	6.07024720622084e-15	IN-PV	hg	pt	-3.12912806448492	human_up	chimp_down	human_up_RASGEF1B_IN-PV	chimp_down_RASGEF1B_IN-PV	1.3438062991092	0.367977994956748	3.65186592004542	0.0002603418085972	0.0011616834551716	IN-PV	rm	-1.3438062991092	macaque_down	macaque_down_RASGEF1B_IN-PV	up_RASGEF1B_IN-PV	RASGEF1B	Inh	up_RASGEF1B_Inh	human_up_rasgef1b_inh	2.23646718179706	Neur	ENSG00000138670	C7_0	-1.133640839	0.949	0.993	1.8523e-129	5.5639e-125	PD_down	Neur	both	EVO_up_PD_down
349.332384290441	3.12912806448492	0.372046015126818	8.41059422022919	4.07938716399615e-17	6.07024720622084e-15	IN-PV	hg	pt	-3.12912806448492	human_up	chimp_down	human_up_RASGEF1B_IN-PV	chimp_down_RASGEF1B_IN-PV	1.3438062991092	0.367977994956748	3.65186592004542	0.0002603418085972	0.0011616834551716	IN-PV	rm	-1.3438062991092	macaque_down	macaque_down_RASGEF1B_IN-PV	up_RASGEF1B_IN-PV	RASGEF1B	Inh	up_RASGEF1B_Inh	human_up_rasgef1b_inh	2.23646718179706	Neur	ENSG00000138670	C7_1	-0.571753017	0.975	0.994	6.53392e-63	1.96266e-58	PD_down	Neur	both	EVO_up_PD_down
349.332384290441	3.12912806448492	0.372046015126818	8.41059422022919	4.07938716399615e-17	6.07024720622084e-15	IN-PV	hg	pt	-3.12912806448492	human_up	chimp_down	human_up_RASGEF1B_IN-PV	chimp_down_RASGEF1B_IN-PV	1.3438062991092	0.367977994956748	3.65186592004542	0.0002603418085972	0.0011616834551716	IN-PV	rm	-1.3438062991092	macaque_down	macaque_down_RASGEF1B_IN-PV	up_RASGEF1B_IN-PV	RASGEF1B	Inh	up_RASGEF1B_Inh	human_up_rasgef1b_inh	2.23646718179706	Neur	ENSG00000138670	C7_2	-0.317684257	0.98	1.0	7.2315e-210	2.1722e-205	PD_down	Neur	both	EVO_up_PD_down
349.332384290441	3.12912806448492	0.372046015126818	8.41059422022919	4.07938716399615e-17	6.07024720622084e-15	IN-PV	hg	pt	-3.12912806448492	human_up	chimp_down	human_up_RASGEF1B_IN-PV	chimp_down_RASGEF1B_IN-PV	1.3438062991092	0.367977994956748	3.65186592004542	0.0002603418085972	0.0011616834551716	IN-PV	rm	-1.3438062991092	macaque_down	macaque_down_RASGEF1B_IN-PV	up_RASGEF1B_IN-PV	RASGEF1B	Inh	up_RASGEF1B_Inh	human_up_rasgef1b_inh	2.23646718179706	Neur	ENSG00000138670	C9	0.959581681	0.944	0.976	2.48964e-16	7.47839e-12	PD_up	Neur	both	EVO_up_PD_up
349.332384290441	3.12912806448492	0.372046015126818	8.41059422022919	4.07938716399615e-17	6.07024720622084e-15	IN-PV	hg	pt	-3.12912806448492	human_up	chimp_down	human_up_RASGEF1B_IN-PV	chimp_down_RASGEF1B_IN-PV	1.3438062991092	0.367977994956748	3.65186592004542	0.0002603418085972	0.0011616834551716	IN-PV	rm	-1.3438062991092	macaque_down	macaque_down_RASGEF1B_IN-PV	up_RASGEF1B_IN-PV	RASGEF1B	Inh	up_RASGEF1B_Inh	human_up_rasgef1b_inh	2.23646718179706	Neur	ENSG00000138670	C6_0	-0.574612166	0.963	0.985	3.57121e-61	1.07272e-56	PD_down	Neur	both	EVO_up_PD_down
349.332384290441	3.12912806448492	0.372046015126818	8.41059422022919	4.07938716399615e-17	6.07024720622084e-15	IN-PV	hg	pt	-3.12912806448492	human_up	chimp_down	human_up_RASGEF1B_IN-PV	chimp_down_RASGEF1B_IN-PV	1.3438062991092	0.367977994956748	3.65186592004542	0.0002603418085972	0.0011616834551716	IN-PV	rm	-1.3438062991092	macaque_down	macaque_down_RASGEF1B_IN-PV	up_RASGEF1B_IN-PV	RASGEF1B	Inh	up_RASGEF1B_Inh	human_up_rasgef1b_inh	2.23646718179706	Neur	ENSG00000138670	C6_2	-0.878781823	0.989	0.982	1.52139e-25	4.56995e-21	PD_down	Neur	both	EVO_up_PD_down
349.332384290441	3.12912806448492	0.372046015126818	8.41059422022919	4.07938716399615e-17	6.07024720622084e-15	IN-PV	hg	pt	-3.12912806448492	human_up	chimp_down	human_up_RASGEF1B_IN-PV	chimp_down_RASGEF1B_IN-PV	1.3438062991092	0.367977994956748	3.65186592004542	0.0002603418085972	0.0011616834551716	IN-PV	rm	-1.3438062991092	macaque_down	macaque_down_RASGEF1B_IN-PV	up_RASGEF1B_IN-PV	RASGEF1B	Inh	up_RASGEF1B_Inh	human_up_rasgef1b_inh	2.23646718179706	Neur	ENSG00000138670	C6_3	-0.374396744	0.922	0.975	1.02317e-10	3.07339e-06	PD_down	Neur	both	EVO_up_PD_down
147.913780171505	1.41300657301512	0.301554704670097	4.68573877685297	2.7895186814787e-06	4.24065084568417e-05	IN-PV	hg	pt	-1.41300657301512	human_up	chimp_down	human_up_GPRIN3_IN-PV	chimp_down_GPRIN3_IN-PV	1.1233264222413	0.302850021606122	3.70918389334728	0.0002079283738433	0.0009518265731111	IN-PV	rm	-1.1233264222413	macaque_down	macaque_down_GPRIN3_IN-PV	up_GPRIN3_IN-PV	GPRIN3	Inh	up_GPRIN3_Inh	human_up_gprin3_inh	1.26816649762821	Neur	ENSG00000185477	C9	-0.60848531	0.077	0.262	6.79297e-23	2.04047e-18	PD_down	Neur	both	EVO_up_PD_down
3099.93202811203	-0.655929151890326	0.22032723355078	-2.97706797893031	0.0029101947489584	0.0137109383296204	IN-PV	hg	pt	0.655929151890326	human_down	chimp_up	human_down_CPE_IN-PV	chimp_up_CPE_IN-PV	-0.700815603259186	0.220430102287607	-3.17930988547468	0.0014762617433108	0.0052888395044952	IN-PV	rm	0.700815603259186	macaque_up	macaque_up_CPE_IN-PV	down_CPE_IN-PV	CPE	Inh	down_CPE_Inh	human_down_cpe_inh	-0.678372377574756	Neur	ENSG00000109472	C7_0	0.299365383	0.276	0.194	6.32987e-07	0.019013671	PD_up	Neur	both	EVO_down_PD_up
3099.93202811203	-0.655929151890326	0.22032723355078	-2.97706797893031	0.0029101947489584	0.0137109383296204	IN-PV	hg	pt	0.655929151890326	human_down	chimp_up	human_down_CPE_IN-PV	chimp_up_CPE_IN-PV	-0.700815603259186	0.220430102287607	-3.17930988547468	0.0014762617433108	0.0052888395044952	IN-PV	rm	0.700815603259186	macaque_up	macaque_up_CPE_IN-PV	down_CPE_IN-PV	CPE	Inh	down_CPE_Inh	human_down_cpe_inh	-0.678372377574756	Neur	ENSG00000109472	C9	-0.362563522	0.235	0.476	1.65853e-24	4.9819e-20	PD_down	Neur	both	EVO_down_PD_down
3965.31815338816	1.52571747755848	0.225884048960926	6.75442770118929	1.43400152351176e-11	8.52290234936171e-10	IN-PV	hg	pt	-1.52571747755848	human_up	chimp_down	human_up_SORBS2_IN-PV	chimp_down_SORBS2_IN-PV	0.525919751529042	0.225755119326435	2.32960277090584	0.0198271555743406	0.0479922971065681	IN-PV	rm	-0.525919751529042	macaque_down	macaque_down_SORBS2_IN-PV	up_SORBS2_IN-PV	SORBS2	Inh	up_SORBS2_Inh	human_up_sorbs2_inh	1.02581861454376	Neur	ENSG00000154556	C9	0.368788567	0.101	0.19	7.10115e-19	2.13304e-14	PD_up	Neur	both	EVO_up_PD_up
4273.26402154232	-0.52757126635034	0.208662930259611	-2.5283420763523	0.0114602631122662	0.0406594019851478	IN-PV	hg	pt	0.52757126635034	human_down	chimp_up	human_down_MARCH6_IN-PV	chimp_up_MARCH6_IN-PV	-0.668464761066577	0.208726389119152	-3.20258863236014	0.0013619838155412	0.0049362154440279	IN-PV	rm	0.668464761066577	macaque_up	macaque_up_MARCH6_IN-PV	down_MARCH6_IN-PV	MARCH6	Inh	down_MARCH6_Inh	human_down_march6_inh	-0.598018013708458	Neur	ENSG00000145495	C6_0	0.267916181	0.258	0.177	7.80905e-09	0.000234568	PD_up	Neur	both	EVO_down_PD_up
1524.5205541579	-0.660266241575275	0.240117131596809	-2.74976732057568	0.0059637595940233	0.0241800324351154	IN-PV	hg	pt	0.660266241575275	human_down	chimp_up	human_down_LMBRD2_IN-PV	chimp_up_LMBRD2_IN-PV	-0.595029590702809	0.240356721412521	-2.47561036448641	0.0133008645806226	0.0342155763129936	IN-PV	rm	0.595029590702809	macaque_up	macaque_up_LMBRD2_IN-PV	down_LMBRD2_IN-PV	LMBRD2	Inh	down_LMBRD2_Inh	human_down_lmbrd2_inh	-0.627647916139042	Neur	ENSG00000164187	C7_2	-0.298014486	0.197	0.322	6.56226e-12	1.97117e-07	PD_down	Neur	both	EVO_down_PD_down
1849.55602633087	-1.41199118409165	0.304360520275138	-4.63920610601935	3.49750118328756e-06	5.16292969750182e-05	IN-PV	hg	pt	1.41199118409165	human_down	chimp_up	human_down_IL6ST_IN-PV	chimp_up_IL6ST_IN-PV	-0.835221324416689	0.30464223603921	-2.74164651387731	0.0061132090356559	0.0177303456392773	IN-PV	rm	0.835221324416689	macaque_up	macaque_up_IL6ST_IN-PV	down_IL6ST_IN-PV	IL6ST	Inh	down_IL6ST_Inh	human_down_il6st_inh	-1.12360625425417	Neur	ENSG00000134352	C7_2	-0.411668852	0.266	0.44	1.90743e-15	5.72955e-11	PD_down	Neur	both	EVO_down_PD_down
353.28124679149	-1.69464278410942	0.435226468467829	-3.89370340934282	9.87253453593371e-05	0.0008667592120996	IN-PV	hg	pt	1.69464278410942	human_down	chimp_up	human_down_SPARC_IN-PV	chimp_up_SPARC_IN-PV	-2.2622688456215	0.43518112061336	-5.1984535598258	2.00953314479413e-07	1.79643997712637e-06	IN-PV	rm	2.2622688456215	macaque_up	macaque_up_SPARC_IN-PV	down_SPARC_IN-PV	SPARC	Inh	down_SPARC_Inh	human_down_sparc_inh	-1.97845581486546	Neur	ENSG00000113140	C7_0	0.776546339	0.363	0.205	1.76809e-19	5.311e-15	PD_up	Neur	both	EVO_down_PD_up
353.28124679149	-1.69464278410942	0.435226468467829	-3.89370340934282	9.87253453593371e-05	0.0008667592120996	IN-PV	hg	pt	1.69464278410942	human_down	chimp_up	human_down_SPARC_IN-PV	chimp_up_SPARC_IN-PV	-2.2622688456215	0.43518112061336	-5.1984535598258	2.00953314479413e-07	1.79643997712637e-06	IN-PV	rm	2.2622688456215	macaque_up	macaque_up_SPARC_IN-PV	down_SPARC_IN-PV	SPARC	Inh	down_SPARC_Inh	human_down_sparc_inh	-1.97845581486546	Neur	ENSG00000113140	C7_1	0.65248086	0.373	0.224	2.68755e-17	8.07285e-13	PD_up	Neur	both	EVO_down_PD_up
353.28124679149	-1.69464278410942	0.435226468467829	-3.89370340934282	9.87253453593371e-05	0.0008667592120996	IN-PV	hg	pt	1.69464278410942	human_down	chimp_up	human_down_SPARC_IN-PV	chimp_up_SPARC_IN-PV	-2.2622688456215	0.43518112061336	-5.1984535598258	2.00953314479413e-07	1.79643997712637e-06	IN-PV	rm	2.2622688456215	macaque_up	macaque_up_SPARC_IN-PV	down_SPARC_IN-PV	SPARC	Inh	down_SPARC_Inh	human_down_sparc_inh	-1.97845581486546	Neur	ENSG00000113140	C7_2	1.415166941	0.257	0.087	2.99965e-57	9.01036e-53	PD_up	Neur	both	EVO_down_PD_up
353.28124679149	-1.69464278410942	0.435226468467829	-3.89370340934282	9.87253453593371e-05	0.0008667592120996	IN-PV	hg	pt	1.69464278410942	human_down	chimp_up	human_down_SPARC_IN-PV	chimp_up_SPARC_IN-PV	-2.2622688456215	0.43518112061336	-5.1984535598258	2.00953314479413e-07	1.79643997712637e-06	IN-PV	rm	2.2622688456215	macaque_up	macaque_up_SPARC_IN-PV	down_SPARC_IN-PV	SPARC	Inh	down_SPARC_Inh	human_down_sparc_inh	-1.97845581486546	Neur	ENSG00000113140	C7_3	0.631660173	0.365	0.279	1.72077e-27	5.16885e-23	PD_up	Neur	both	EVO_down_PD_up
353.28124679149	-1.69464278410942	0.435226468467829	-3.89370340934282	9.87253453593371e-05	0.0008667592120996	IN-PV	hg	pt	1.69464278410942	human_down	chimp_up	human_down_SPARC_IN-PV	chimp_up_SPARC_IN-PV	-2.2622688456215	0.43518112061336	-5.1984535598258	2.00953314479413e-07	1.79643997712637e-06	IN-PV	rm	2.2622688456215	macaque_up	macaque_up_SPARC_IN-PV	down_SPARC_IN-PV	SPARC	Inh	down_SPARC_Inh	human_down_sparc_inh	-1.97845581486546	Neur	ENSG00000113140	C9	0.633801457	0.277	0.265	4.9905e-31	1.49905e-26	PD_up	Neur	both	EVO_down_PD_up
353.28124679149	-1.69464278410942	0.435226468467829	-3.89370340934282	9.87253453593371e-05	0.0008667592120996	IN-PV	hg	pt	1.69464278410942	human_down	chimp_up	human_down_SPARC_IN-PV	chimp_up_SPARC_IN-PV	-2.2622688456215	0.43518112061336	-5.1984535598258	2.00953314479413e-07	1.79643997712637e-06	IN-PV	rm	2.2622688456215	macaque_up	macaque_up_SPARC_IN-PV	down_SPARC_IN-PV	SPARC	Inh	down_SPARC_Inh	human_down_sparc_inh	-1.97845581486546	Neur	ENSG00000113140	C6_1	0.85390454	0.237	0.09	1.67978e-24	5.04573e-20	PD_up	Neur	both	EVO_down_PD_up
7403.67998532506	-0.77493562359018	0.238895712947315	-3.24382390135683	0.0011793663547128	0.0066563019122855	IN-PV	hg	pt	0.77493562359018	human_down	chimp_up	human_down_GABRA1_IN-PV	chimp_up_GABRA1_IN-PV	-0.65892347044459	0.238948957731953	-2.75759089597601	0.00582290218978	0.0170073353296554	IN-PV	rm	0.65892347044459	macaque_up	macaque_up_GABRA1_IN-PV	down_GABRA1_IN-PV	GABRA1	Inh	down_GABRA1_Inh	human_down_gabra1_inh	-0.716929547017385	Neur	ENSG00000022355	C7_1	-0.906887702	0.335	0.483	7.99519e-24	2.40159e-19	PD_down	Neur	both	EVO_down_PD_down
7403.67998532506	-0.77493562359018	0.238895712947315	-3.24382390135683	0.0011793663547128	0.0066563019122855	IN-PV	hg	pt	0.77493562359018	human_down	chimp_up	human_down_GABRA1_IN-PV	chimp_up_GABRA1_IN-PV	-0.65892347044459	0.238948957731953	-2.75759089597601	0.00582290218978	0.0170073353296554	IN-PV	rm	0.65892347044459	macaque_up	macaque_up_GABRA1_IN-PV	down_GABRA1_IN-PV	GABRA1	Inh	down_GABRA1_Inh	human_down_gabra1_inh	-0.716929547017385	Neur	ENSG00000022355	C7_3	-0.36870518	0.056	0.112	2.66251e-10	7.99765e-06	PD_down	Neur	both	EVO_down_PD_down
7403.67998532506	-0.77493562359018	0.238895712947315	-3.24382390135683	0.0011793663547128	0.0066563019122855	IN-PV	hg	pt	0.77493562359018	human_down	chimp_up	human_down_GABRA1_IN-PV	chimp_up_GABRA1_IN-PV	-0.65892347044459	0.238948957731953	-2.75759089597601	0.00582290218978	0.0170073353296554	IN-PV	rm	0.65892347044459	macaque_up	macaque_up_GABRA1_IN-PV	down_GABRA1_IN-PV	GABRA1	Inh	down_GABRA1_Inh	human_down_gabra1_inh	-0.716929547017385	Neur	ENSG00000022355	C9	-0.374001941	0.066	0.194	6.84673e-18	2.05662e-13	PD_down	Neur	both	EVO_down_PD_down
352.250339815136	1.12445423609117	0.215415486705695	5.21993220305194	1.78988641416102e-07	3.91089222283886e-06	IN-PV	hg	pt	-1.12445423609117	human_up	chimp_down	human_up_SLIT3_IN-PV	chimp_down_SLIT3_IN-PV	0.876458018613595	0.216226645704922	4.0534228136234	5.0473658285535e-05	0.0002708675103209	IN-PV	rm	-0.876458018613595	macaque_down	macaque_down_SLIT3_IN-PV	up_SLIT3_IN-PV	SLIT3	Inh	up_SLIT3_Inh	human_up_slit3_inh	1.00045612735238	Neur	ENSG00000184347	C7_2	-0.320588836	0.065	0.131	2.78293e-08	0.000835937	PD_down	Neur	both	EVO_up_PD_down
352.250339815136	1.12445423609117	0.215415486705695	5.21993220305194	1.78988641416102e-07	3.91089222283886e-06	IN-PV	hg	pt	-1.12445423609117	human_up	chimp_down	human_up_SLIT3_IN-PV	chimp_down_SLIT3_IN-PV	0.876458018613595	0.216226645704922	4.0534228136234	5.0473658285535e-05	0.0002708675103209	IN-PV	rm	-0.876458018613595	macaque_down	macaque_down_SLIT3_IN-PV	up_SLIT3_IN-PV	SLIT3	Inh	up_SLIT3_Inh	human_up_slit3_inh	1.00045612735238	Neur	ENSG00000184347	C9	-1.274731582	0.149	0.576	2.08697e-75	6.26886e-71	PD_down	Neur	both	EVO_up_PD_down
352.250339815136	1.12445423609117	0.215415486705695	5.21993220305194	1.78988641416102e-07	3.91089222283886e-06	IN-PV	hg	pt	-1.12445423609117	human_up	chimp_down	human_up_SLIT3_IN-PV	chimp_down_SLIT3_IN-PV	0.876458018613595	0.216226645704922	4.0534228136234	5.0473658285535e-05	0.0002708675103209	IN-PV	rm	-0.876458018613595	macaque_down	macaque_down_SLIT3_IN-PV	up_SLIT3_IN-PV	SLIT3	Inh	up_SLIT3_Inh	human_up_slit3_inh	1.00045612735238	Neur	ENSG00000184347	C6_0	-0.506860584	0.073	0.122	8.95679e-09	0.000269044	PD_down	Neur	both	EVO_up_PD_down
1795.34794351277	-0.764066902545997	0.162449549377041	-4.70341041557844	2.55851384495221e-06	3.94239329124685e-05	IN-PV	hg	pt	0.764066902545997	human_down	chimp_up	human_down_CREBRF_IN-PV	chimp_up_CREBRF_IN-PV	-0.590067167309779	0.162805124142684	-3.62437712213922	0.0002896586926725	0.0012745104644903	IN-PV	rm	0.590067167309779	macaque_up	macaque_up_CREBRF_IN-PV	down_CREBRF_IN-PV	CREBRF	Inh	down_CREBRF_Inh	human_down_crebrf_inh	-0.677067034927888	Neur	ENSG00000164463	C9	0.272488415	0.122	0.155	1.73208e-08	0.000520282	PD_up	Neur	both	EVO_down_PD_up
355.866186377541	0.931601178335594	0.211876209452802	4.39691261582211	1.09801524044408e-05	0.0001375150427456	IN-PV	hg	pt	-0.931601178335594	human_up	chimp_down	human_up_FLOT1_IN-PV	chimp_down_FLOT1_IN-PV	1.40551024775232	0.215098362480714	6.5342675394767	6.39215920012239e-11	9.69276175222047e-10	IN-PV	rm	-1.40551024775232	macaque_down	macaque_down_FLOT1_IN-PV	up_FLOT1_IN-PV	FLOT1	Inh	up_FLOT1_Inh	human_up_flot1_inh	1.16855571304396	Neur	ENSG00000137312	C7_2	-0.266582309	0.09	0.161	4.26585e-07	0.01281376	PD_down	Neur	both	EVO_up_PD_down
2424.88442206095	-0.647621014138497	0.163743107705932	-3.9551039626142	7.65013777393238e-05	0.0007009245333006	IN-PV	hg	pt	0.647621014138497	human_down	chimp_up	human_down_PACSIN1_IN-PV	chimp_up_PACSIN1_IN-PV	-0.636176191549928	0.163942801119002	-3.88047652722576	0.0001042520064251	0.0005149664095788	IN-PV	rm	0.636176191549928	macaque_up	macaque_up_PACSIN1_IN-PV	down_PACSIN1_IN-PV	PACSIN1	Inh	down_PACSIN1_Inh	human_down_pacsin1_inh	-0.641898602844213	Neur	ENSG00000124507	C7_2	-0.279806234	0.157	0.261	5.20461e-10	1.56336e-05	PD_down	Neur	both	EVO_down_PD_down
1536.67657728153	-1.01553982580917	0.258280946287402	-3.93191925462101	8.42703728158878e-05	0.0007571630937285	IN-PV	hg	pt	1.01553982580917	human_down	chimp_up	human_down_TMEM30A_IN-PV	chimp_up_TMEM30A_IN-PV	-1.17071239225297	0.258408208371419	-4.53047679727829	5.88507181733208e-06	3.89445047474259e-05	IN-PV	rm	1.17071239225297	macaque_up	macaque_up_TMEM30A_IN-PV	down_TMEM30A_IN-PV	TMEM30A	Inh	down_TMEM30A_Inh	human_down_tmem30a_inh	-1.09312610903107	Neur	ENSG00000112697	C7_2	-0.498934715	0.293	0.504	1.0442e-21	3.13658e-17	PD_down	Neur	both	EVO_down_PD_down
1536.67657728153	-1.01553982580917	0.258280946287402	-3.93191925462101	8.42703728158878e-05	0.0007571630937285	IN-PV	hg	pt	1.01553982580917	human_down	chimp_up	human_down_TMEM30A_IN-PV	chimp_up_TMEM30A_IN-PV	-1.17071239225297	0.258408208371419	-4.53047679727829	5.88507181733208e-06	3.89445047474259e-05	IN-PV	rm	1.17071239225297	macaque_up	macaque_up_TMEM30A_IN-PV	down_TMEM30A_IN-PV	TMEM30A	Inh	down_TMEM30A_Inh	human_down_tmem30a_inh	-1.09312610903107	Neur	ENSG00000112697	C6_1	-0.466314528	0.164	0.222	1.53286e-06	0.046044134	PD_down	Neur	both	EVO_down_PD_down
1480.10332759692	0.997265335171794	0.192283278141981	5.18643818021149	2.14354132815858e-07	4.58533405202946e-06	IN-PV	hg	pt	-0.997265335171794	human_up	chimp_down	human_up_AGPAT4_IN-PV	chimp_down_AGPAT4_IN-PV	0.772039696073618	0.192506342158799	4.01046369390137	6.05996186116511e-05	0.0003183310781299	IN-PV	rm	-0.772039696073618	macaque_down	macaque_down_AGPAT4_IN-PV	up_AGPAT4_IN-PV	AGPAT4	Inh	up_AGPAT4_Inh	human_up_agpat4_inh	0.884652515622706	Neur	ENSG00000026652	C9	0.280889489	0.128	0.153	1.70158e-10	5.11119e-06	PD_up	Neur	both	EVO_up_PD_up
633.969152505118	-0.645876496689801	0.205668201442192	-3.14038092500819	0.0016872828395703	0.0089342721993454	IN-PV	hg	pt	0.645876496689801	human_down	chimp_up	human_down_TTYH3_IN-PV	chimp_up_TTYH3_IN-PV	-0.904194295081142	0.205958849313836	-4.39016967755218	1.13262247176811e-05	7.07126507284309e-05	IN-PV	rm	0.904194295081142	macaque_up	macaque_up_TTYH3_IN-PV	down_TTYH3_IN-PV	TTYH3	Inh	down_TTYH3_Inh	human_down_ttyh3_inh	-0.775035395885471	Neur	ENSG00000136295	C7_2	-0.627330546	0.041	0.126	6.1691e-09	0.000185307	PD_down	Neur	both	EVO_down_PD_down
2086.30062219384	0.799372464860794	0.208988445770548	3.82496009247534	0.0001307932714697	0.0010936635078679	IN-PV	hg	pt	-0.799372464860794	human_up	chimp_down	human_up_GLCCI1_IN-PV	chimp_down_GLCCI1_IN-PV	0.727945657616742	0.209202620345285	3.47962017117797	0.0005021251190363	0.0020599372018664	IN-PV	rm	-0.727945657616742	macaque_down	macaque_down_GLCCI1_IN-PV	up_GLCCI1_IN-PV	GLCCI1	Inh	up_GLCCI1_Inh	human_up_glcci1_inh	0.763659061238768	Neur	ENSG00000106415	C9	-0.565072463	0.093	0.287	5.10549e-23	1.53359e-18	PD_down	Neur	both	EVO_up_PD_down
283.014874526436	0.996930915763862	0.216099973147558	4.61328569940697	3.96352896530008e-06	5.73053202032677e-05	IN-PV	hg	pt	-0.996930915763862	human_up	chimp_down	human_up_MLXIPL_IN-PV	chimp_down_MLXIPL_IN-PV	3.51778508330088	0.24015257335877	14.648125706509	1.38483350832406e-48	5.25355475476027e-46	IN-PV	rm	-3.51778508330088	macaque_down	macaque_down_MLXIPL_IN-PV	up_MLXIPL_IN-PV	MLXIPL	Inh	up_MLXIPL_Inh	human_up_mlxipl_inh	2.25735799953237	Neur	ENSG00000009950	C9	-0.353588468	0.03	0.102	1.21895e-12	3.66147e-08	PD_down	Neur	both	EVO_up_PD_down
224.975065093511	2.37388173876241	0.277294484941376	8.56086892339125	1.12020006589465e-17	1.79814161758491e-15	IN-PV	hg	pt	-2.37388173876241	human_up	chimp_down	human_up_BAIAP2L1_IN-PV	chimp_down_BAIAP2L1_IN-PV	3.29215386471326	0.289538222219696	11.3703601530551	5.87446952511545e-30	6.88600037311988e-28	IN-PV	rm	-3.29215386471326	macaque_down	macaque_down_BAIAP2L1_IN-PV	up_BAIAP2L1_IN-PV	BAIAP2L1	Inh	up_BAIAP2L1_Inh	human_up_baiap2l1_inh	2.83301780173783	Neur	ENSG00000006453	C7_3	0.511304339	0.126	0.08	6.23842e-11	1.8739e-06	PD_up	Neur	both	EVO_up_PD_up
265.945400773036	2.77513201150763	0.483066736457289	5.74482116458664	9.2018186448984e-09	2.87883826917917e-07	IN-PV	hg	pt	-2.77513201150763	human_up	chimp_down	human_up_SLC26A3_IN-PV	chimp_down_SLC26A3_IN-PV	4.20341851594186	0.495365944763334	8.48548141102046	2.1482747077784e-17	8.20947834758174e-16	IN-PV	rm	-4.20341851594186	macaque_down	macaque_down_SLC26A3_IN-PV	up_SLC26A3_IN-PV	SLC26A3	Inh	up_SLC26A3_Inh	human_up_slc26a3_inh	3.48927526372475	Neur	ENSG00000091138	C7_0	-1.186342921	0.827	0.949	3.1197e-123	9.3711e-119	PD_down	Neur	both	EVO_up_PD_down
265.945400773036	2.77513201150763	0.483066736457289	5.74482116458664	9.2018186448984e-09	2.87883826917917e-07	IN-PV	hg	pt	-2.77513201150763	human_up	chimp_down	human_up_SLC26A3_IN-PV	chimp_down_SLC26A3_IN-PV	4.20341851594186	0.495365944763334	8.48548141102046	2.1482747077784e-17	8.20947834758174e-16	IN-PV	rm	-4.20341851594186	macaque_down	macaque_down_SLC26A3_IN-PV	up_SLC26A3_IN-PV	SLC26A3	Inh	up_SLC26A3_Inh	human_up_slc26a3_inh	3.48927526372475	Neur	ENSG00000091138	C7_1	-0.523466451	0.895	0.941	8.95766e-48	2.6907e-43	PD_down	Neur	both	EVO_up_PD_down
265.945400773036	2.77513201150763	0.483066736457289	5.74482116458664	9.2018186448984e-09	2.87883826917917e-07	IN-PV	hg	pt	-2.77513201150763	human_up	chimp_down	human_up_SLC26A3_IN-PV	chimp_down_SLC26A3_IN-PV	4.20341851594186	0.495365944763334	8.48548141102046	2.1482747077784e-17	8.20947834758174e-16	IN-PV	rm	-4.20341851594186	macaque_down	macaque_down_SLC26A3_IN-PV	up_SLC26A3_IN-PV	SLC26A3	Inh	up_SLC26A3_Inh	human_up_slc26a3_inh	3.48927526372475	Neur	ENSG00000091138	C7_2	-0.42439465	0.841	0.985	5.5372e-191	1.6633e-186	PD_down	Neur	both	EVO_up_PD_down
265.945400773036	2.77513201150763	0.483066736457289	5.74482116458664	9.2018186448984e-09	2.87883826917917e-07	IN-PV	hg	pt	-2.77513201150763	human_up	chimp_down	human_up_SLC26A3_IN-PV	chimp_down_SLC26A3_IN-PV	4.20341851594186	0.495365944763334	8.48548141102046	2.1482747077784e-17	8.20947834758174e-16	IN-PV	rm	-4.20341851594186	macaque_down	macaque_down_SLC26A3_IN-PV	up_SLC26A3_IN-PV	SLC26A3	Inh	up_SLC26A3_Inh	human_up_slc26a3_inh	3.48927526372475	Neur	ENSG00000091138	C9	0.86007293	0.81	0.797	6.08996e-20	1.8293e-15	PD_up	Neur	both	EVO_up_PD_up
265.945400773036	2.77513201150763	0.483066736457289	5.74482116458664	9.2018186448984e-09	2.87883826917917e-07	IN-PV	hg	pt	-2.77513201150763	human_up	chimp_down	human_up_SLC26A3_IN-PV	chimp_down_SLC26A3_IN-PV	4.20341851594186	0.495365944763334	8.48548141102046	2.1482747077784e-17	8.20947834758174e-16	IN-PV	rm	-4.20341851594186	macaque_down	macaque_down_SLC26A3_IN-PV	up_SLC26A3_IN-PV	SLC26A3	Inh	up_SLC26A3_Inh	human_up_slc26a3_inh	3.48927526372475	Neur	ENSG00000091138	C6_0	-0.601337197	0.861	0.9	6.65075e-51	1.99775e-46	PD_down	Neur	both	EVO_up_PD_down
265.945400773036	2.77513201150763	0.483066736457289	5.74482116458664	9.2018186448984e-09	2.87883826917917e-07	IN-PV	hg	pt	-2.77513201150763	human_up	chimp_down	human_up_SLC26A3_IN-PV	chimp_down_SLC26A3_IN-PV	4.20341851594186	0.495365944763334	8.48548141102046	2.1482747077784e-17	8.20947834758174e-16	IN-PV	rm	-4.20341851594186	macaque_down	macaque_down_SLC26A3_IN-PV	up_SLC26A3_IN-PV	SLC26A3	Inh	up_SLC26A3_Inh	human_up_slc26a3_inh	3.48927526372475	Neur	ENSG00000091138	C6_2	-0.822112929	0.907	0.865	4.23738e-20	1.27283e-15	PD_down	Neur	both	EVO_up_PD_down
265.945400773036	2.77513201150763	0.483066736457289	5.74482116458664	9.2018186448984e-09	2.87883826917917e-07	IN-PV	hg	pt	-2.77513201150763	human_up	chimp_down	human_up_SLC26A3_IN-PV	chimp_down_SLC26A3_IN-PV	4.20341851594186	0.495365944763334	8.48548141102046	2.1482747077784e-17	8.20947834758174e-16	IN-PV	rm	-4.20341851594186	macaque_down	macaque_down_SLC26A3_IN-PV	up_SLC26A3_IN-PV	SLC26A3	Inh	up_SLC26A3_Inh	human_up_slc26a3_inh	3.48927526372475	Neur	ENSG00000091138	C6_3	-0.336077101	0.816	0.92	4.53376e-08	0.001361851	PD_down	Neur	both	EVO_up_PD_down
621.489435187365	-0.527655348881891	0.173165968626903	-3.04710765669412	0.0023105494043543	0.0114271858702491	IN-PV	hg	pt	0.527655348881891	human_down	chimp_up	human_down_HIPK2_IN-PV	chimp_up_HIPK2_IN-PV	-0.763879033776247	0.173557294224486	-4.40130757505481	1.07600468080463e-05	6.74199329278936e-05	IN-PV	rm	0.763879033776247	macaque_up	macaque_up_HIPK2_IN-PV	down_HIPK2_IN-PV	HIPK2	Inh	down_HIPK2_Inh	human_down_hipk2_inh	-0.645767191329069	Neur	ENSG00000064393	C7_0	0.542488851	0.455	0.305	2.54e-11	7.62966e-07	PD_up	Neur	both	EVO_down_PD_up
621.489435187365	-0.527655348881891	0.173165968626903	-3.04710765669412	0.0023105494043543	0.0114271858702491	IN-PV	hg	pt	0.527655348881891	human_down	chimp_up	human_down_HIPK2_IN-PV	chimp_up_HIPK2_IN-PV	-0.763879033776247	0.173557294224486	-4.40130757505481	1.07600468080463e-05	6.74199329278936e-05	IN-PV	rm	0.763879033776247	macaque_up	macaque_up_HIPK2_IN-PV	down_HIPK2_IN-PV	HIPK2	Inh	down_HIPK2_Inh	human_down_hipk2_inh	-0.645767191329069	Neur	ENSG00000064393	C7_2	0.772540091	0.364	0.276	1.73028e-25	5.19742e-21	PD_up	Neur	both	EVO_down_PD_up
621.489435187365	-0.527655348881891	0.173165968626903	-3.04710765669412	0.0023105494043543	0.0114271858702491	IN-PV	hg	pt	0.527655348881891	human_down	chimp_up	human_down_HIPK2_IN-PV	chimp_up_HIPK2_IN-PV	-0.763879033776247	0.173557294224486	-4.40130757505481	1.07600468080463e-05	6.74199329278936e-05	IN-PV	rm	0.763879033776247	macaque_up	macaque_up_HIPK2_IN-PV	down_HIPK2_IN-PV	HIPK2	Inh	down_HIPK2_Inh	human_down_hipk2_inh	-0.645767191329069	Neur	ENSG00000064393	C9	0.711896134	0.402	0.413	2.30982e-33	6.93823e-29	PD_up	Neur	both	EVO_down_PD_up
342.332409675264	-1.95806476436378	0.25916179717473	-7.55537577571138	4.17652271848057e-14	3.71801712397139e-12	IN-PV	hg	pt	1.95806476436378	human_down	chimp_up	human_down_PRAG1_IN-PV	chimp_up_PRAG1_IN-PV	-1.35017579461905	0.260897248162844	-5.1751247057091	2.27758804511687e-07	2.01363875260014e-06	IN-PV	rm	1.35017579461905	macaque_up	macaque_up_PRAG1_IN-PV	down_PRAG1_IN-PV	PRAG1	Inh	down_PRAG1_Inh	human_down_prag1_inh	-1.65412027949142	Neur	ENSG00000275342	C9	-1.01085844	0.047	0.269	1.51895e-36	4.56263e-32	PD_down	Neur	both	EVO_down_PD_down
1122.56406735176	1.31596609055141	0.133406031956657	9.86436723475114	5.94078324551396e-23	1.73012581775782e-20	IN-PV	hg	pt	-1.31596609055141	human_up	chimp_down	human_up_FBXO16_IN-PV	chimp_down_FBXO16_IN-PV	0.725370807000894	0.133295946056458	5.44180696008308	5.27428130518934e-08	5.21553930961022e-07	IN-PV	rm	-0.725370807000894	macaque_down	macaque_down_FBXO16_IN-PV	up_FBXO16_IN-PV	FBXO16	Inh	up_FBXO16_Inh	human_up_fbxo16_inh	1.02066844877615	Neur	ENSG00000214050	C9	-0.394304997	0.028	0.109	4.43378e-13	1.33182e-08	PD_down	Neur	both	EVO_up_PD_down
2168.22055830536	0.523080792591544	0.214975153953703	2.43321510868272	0.0149654071676536	0.0499975074598142	IN-PV	hg	pt	-0.523080792591544	human_up	chimp_down	human_up_FAM110B_IN-PV	chimp_down_FAM110B_IN-PV	0.858282466704907	0.215355999361634	3.98541238344443	6.73630309135649e-05	0.0003491999105618	IN-PV	rm	-0.858282466704907	macaque_down	macaque_down_FAM110B_IN-PV	up_FAM110B_IN-PV	FAM110B	Inh	up_FAM110B_Inh	human_up_fam110b_inh	0.690681629648225	Neur	ENSG00000169122	C9	-0.44594902	0.089	0.259	3.79853e-20	1.141e-15	PD_down	Neur	both	EVO_up_PD_down
1196.08042713882	-0.595678346765999	0.21631151117055	-2.75379864687986	0.0058907997643275	0.0239162954053166	IN-PV	hg	pt	0.595678346765999	human_down	chimp_up	human_down_PAG1_IN-PV	chimp_up_PAG1_IN-PV	-0.891406670450014	0.216436830968894	-4.11855351263264	3.81258040427873e-05	0.0002112868263885	IN-PV	rm	0.891406670450014	macaque_up	macaque_up_PAG1_IN-PV	down_PAG1_IN-PV	PAG1	Inh	down_PAG1_Inh	human_down_pag1_inh	-0.743542508608007	Neur	ENSG00000076641	C9	-0.522469492	0.118	0.341	1.28654e-26	3.86449e-22	PD_down	Neur	both	EVO_down_PD_down
3500.92753050493	0.735811610416591	0.139302572748118	5.282110702629	1.27703989836704e-07	2.90555082233377e-06	IN-PV	hg	pt	-0.735811610416591	human_up	chimp_down	human_up_MTSS1_IN-PV	chimp_down_MTSS1_IN-PV	0.527896426707846	0.13942974760634	3.7861104661703	0.0001530236697659	0.0007248215368139	IN-PV	rm	-0.527896426707846	macaque_down	macaque_down_MTSS1_IN-PV	up_MTSS1_IN-PV	MTSS1	Inh	up_MTSS1_Inh	human_up_mtss1_inh	0.631854018562218	Neur	ENSG00000170873	C9	-0.449896671	0.133	0.314	1.70731e-31	5.12841e-27	PD_down	Neur	both	EVO_up_PD_down
492.646604772729	-0.524210901429485	0.211994317383215	-2.47275921307781	0.0134074443158141	0.0458520650599205	IN-PV	hg	pt	0.524210901429485	human_down	chimp_up	human_down_DIRAS2_IN-PV	chimp_up_DIRAS2_IN-PV	-1.03058627321446	0.212008874626655	-4.86105251503888	1.16763270551873e-06	8.97544617612127e-06	IN-PV	rm	1.03058627321446	macaque_up	macaque_up_DIRAS2_IN-PV	down_DIRAS2_IN-PV	DIRAS2	Inh	down_DIRAS2_Inh	human_down_diras2_inh	-0.777398587321975	Neur	ENSG00000165023	C9	-0.638074447	0.054	0.21	2.56967e-21	7.71876e-17	PD_down	Neur	both	EVO_down_PD_down
2412.20039734265	-0.613542368942842	0.217350713907422	-2.82282196323575	0.0047602998197906	0.0202722941563091	IN-PV	hg	pt	0.613542368942842	human_down	chimp_up	human_down_OLFM1_IN-PV	chimp_up_OLFM1_IN-PV	-0.604834519223747	0.217501945145561	-2.78082349479204	0.0054221208229318	0.0160221712180248	IN-PV	rm	0.604834519223747	macaque_up	macaque_up_OLFM1_IN-PV	down_OLFM1_IN-PV	OLFM1	Inh	down_OLFM1_Inh	human_down_olfm1_inh	-0.609188444083294	Neur	ENSG00000130558	C7_2	-0.635187839	0.125	0.28	8.00498e-11	2.40453e-06	PD_down	Neur	both	EVO_down_PD_down
2412.20039734265	-0.613542368942842	0.217350713907422	-2.82282196323575	0.0047602998197906	0.0202722941563091	IN-PV	hg	pt	0.613542368942842	human_down	chimp_up	human_down_OLFM1_IN-PV	chimp_up_OLFM1_IN-PV	-0.604834519223747	0.217501945145561	-2.78082349479204	0.0054221208229318	0.0160221712180248	IN-PV	rm	0.604834519223747	macaque_up	macaque_up_OLFM1_IN-PV	down_OLFM1_IN-PV	OLFM1	Inh	down_OLFM1_Inh	human_down_olfm1_inh	-0.609188444083294	Neur	ENSG00000130558	C6_1	-0.458745692	0.071	0.138	7.1273e-07	0.021408981	PD_down	Neur	both	EVO_down_PD_down
1089.80464636106	-1.39129878824293	0.284213107118712	-4.89526609925772	9.81727962075837e-07	1.71495340487387e-05	IN-PV	hg	pt	1.39129878824293	human_down	chimp_up	human_down_NACC2_IN-PV	chimp_up_NACC2_IN-PV	-0.935679280551874	0.284660780161543	-3.28699752744611	0.0010126172283722	0.0038206615678094	IN-PV	rm	0.935679280551874	macaque_up	macaque_up_NACC2_IN-PV	down_NACC2_IN-PV	NACC2	Inh	down_NACC2_Inh	human_down_nacc2_inh	-1.1634890343974	Neur	ENSG00000148411	C7_0	0.592387783	0.135	0.06	1.67744e-09	5.03869e-05	PD_up	Neur	both	EVO_down_PD_up
1089.80464636106	-1.39129878824293	0.284213107118712	-4.89526609925772	9.81727962075837e-07	1.71495340487387e-05	IN-PV	hg	pt	1.39129878824293	human_down	chimp_up	human_down_NACC2_IN-PV	chimp_up_NACC2_IN-PV	-0.935679280551874	0.284660780161543	-3.28699752744611	0.0010126172283722	0.0038206615678094	IN-PV	rm	0.935679280551874	macaque_up	macaque_up_NACC2_IN-PV	down_NACC2_IN-PV	NACC2	Inh	down_NACC2_Inh	human_down_nacc2_inh	-1.1634890343974	Neur	ENSG00000148411	C6_1	0.283438328	0.171	0.108	7.3166e-09	0.000219776	PD_up	Neur	both	EVO_down_PD_up
2132.39874821064	-0.713786050897017	0.215593425039463	-3.31079693532565	0.0009303069181949	0.0054773265921707	IN-PV	hg	pt	0.713786050897017	human_down	chimp_up	human_down_PARD3_IN-PV	chimp_up_PARD3_IN-PV	-0.801671663678711	0.215730429592211	-3.7160805974108	0.000202337062806	0.00092969828947	IN-PV	rm	0.801671663678711	macaque_up	macaque_up_PARD3_IN-PV	down_PARD3_IN-PV	PARD3	Inh	down_PARD3_Inh	human_down_pard3_inh	-0.757728857287864	Neur	ENSG00000148498	C9	1.070225706	0.118	0.045	1.03637e-16	3.11305e-12	PD_up	Neur	both	EVO_down_PD_up
2132.39874821064	-0.713786050897017	0.215593425039463	-3.31079693532565	0.0009303069181949	0.0054773265921707	IN-PV	hg	pt	0.713786050897017	human_down	chimp_up	human_down_PARD3_IN-PV	chimp_up_PARD3_IN-PV	-0.801671663678711	0.215730429592211	-3.7160805974108	0.000202337062806	0.00092969828947	IN-PV	rm	0.801671663678711	macaque_up	macaque_up_PARD3_IN-PV	down_PARD3_IN-PV	PARD3	Inh	down_PARD3_Inh	human_down_pard3_inh	-0.757728857287864	Neur	ENSG00000148498	C6_1	0.438167461	0.171	0.089	4.96418e-13	1.49114e-08	PD_up	Neur	both	EVO_down_PD_up
49.2441200965905	2.16363432293696	0.529027921332105	4.08983011234809	4.31689265314878e-05	0.0004352333018154	IN-PV	hg	pt	-2.16363432293696	human_up	chimp_down	human_up_SLC18A2_IN-PV	chimp_down_SLC18A2_IN-PV	1.43453203897501	0.526561570536515	2.72433865143892	0.0064430403375393	0.0185451837002012	IN-PV	rm	-1.43453203897501	macaque_down	macaque_down_SLC18A2_IN-PV	up_SLC18A2_IN-PV	SLC18A2	Inh	up_SLC18A2_Inh	human_up_slc18a2_inh	1.79908318095599	Neur	ENSG00000165646	C7_3	-0.37397812	0.667	0.759	1.61563e-14	4.85303e-10	PD_down	Neur	both	EVO_up_PD_down
851.808124537231	-0.869148048371799	0.197893573426696	-4.3919973414081	1.12314072997312e-05	0.0001402103301973	IN-PV	hg	pt	0.869148048371799	human_down	chimp_up	human_down_HTRA1_IN-PV	chimp_up_HTRA1_IN-PV	-0.614976991808583	0.19857551300124	-3.09694273233348	0.0019552764326019	0.0067354866709989	IN-PV	rm	0.614976991808583	macaque_up	macaque_up_HTRA1_IN-PV	down_HTRA1_IN-PV	HTRA1	Inh	down_HTRA1_Inh	human_down_htra1_inh	-0.742062520090191	Neur	ENSG00000166033	C7_0	0.356802433	0.132	0.079	1.57884e-06	0.047425183	PD_up	Neur	both	EVO_down_PD_up
851.808124537231	-0.869148048371799	0.197893573426696	-4.3919973414081	1.12314072997312e-05	0.0001402103301973	IN-PV	hg	pt	0.869148048371799	human_down	chimp_up	human_down_HTRA1_IN-PV	chimp_up_HTRA1_IN-PV	-0.614976991808583	0.19857551300124	-3.09694273233348	0.0019552764326019	0.0067354866709989	IN-PV	rm	0.614976991808583	macaque_up	macaque_up_HTRA1_IN-PV	down_HTRA1_IN-PV	HTRA1	Inh	down_HTRA1_Inh	human_down_htra1_inh	-0.742062520090191	Neur	ENSG00000166033	C7_1	0.599903268	0.189	0.088	4.74406e-11	1.42502e-06	PD_up	Neur	both	EVO_down_PD_up
851.808124537231	-0.869148048371799	0.197893573426696	-4.3919973414081	1.12314072997312e-05	0.0001402103301973	IN-PV	hg	pt	0.869148048371799	human_down	chimp_up	human_down_HTRA1_IN-PV	chimp_up_HTRA1_IN-PV	-0.614976991808583	0.19857551300124	-3.09694273233348	0.0019552764326019	0.0067354866709989	IN-PV	rm	0.614976991808583	macaque_up	macaque_up_HTRA1_IN-PV	down_HTRA1_IN-PV	HTRA1	Inh	down_HTRA1_Inh	human_down_htra1_inh	-0.742062520090191	Neur	ENSG00000166033	C9	0.494455087	0.122	0.089	6.29954e-10	1.89226e-05	PD_up	Neur	both	EVO_down_PD_up
790.793788403878	0.823527507707222	0.167331789581162	4.92152453379328	8.5872634719782e-07	1.52624196285743e-05	IN-PV	hg	pt	-0.823527507707222	human_up	chimp_down	human_up_ABCC8_IN-PV	chimp_down_ABCC8_IN-PV	0.986565356719241	0.1684677352569	5.85610862053085	4.73838374004728e-09	5.53473123284056e-08	IN-PV	rm	-0.986565356719241	macaque_down	macaque_down_ABCC8_IN-PV	up_ABCC8_IN-PV	ABCC8	Inh	up_ABCC8_Inh	human_up_abcc8_inh	0.905046432213232	Neur	ENSG00000006071	C9	-0.391928399	0.026	0.106	1.04207e-13	3.13017e-09	PD_down	Neur	both	EVO_up_PD_down
28.3189519711968	1.46285333975248	0.405066595154348	3.6113897251761	0.0003045605830475	0.0022103140071228	IN-PV	hg	pt	-1.46285333975248	human_up	chimp_down	human_up_TSPAN18_IN-PV	chimp_down_TSPAN18_IN-PV	2.5556602316801	0.453822995333966	5.63140311962244	1.78749375710451e-08	1.91359965325735e-07	IN-PV	rm	-2.5556602316801	macaque_down	macaque_down_TSPAN18_IN-PV	up_TSPAN18_IN-PV	TSPAN18	Inh	up_TSPAN18_Inh	human_up_tspan18_inh	2.00925678571629	Neur	ENSG00000157570	C9	-0.890255892	0.042	0.219	1.18791e-32	3.56823e-28	PD_down	Neur	both	EVO_up_PD_down
454238.802411883	1.15247665070121	0.160540943119306	7.17870861045549	7.03729507954672e-13	5.27434917248674e-11	IN-PV	hg	pt	-1.15247665070121	human_up	chimp_down	human_up_MALAT1_IN-PV	chimp_down_MALAT1_IN-PV	0.54469577434186	0.16054065897458	3.39288363347324	0.0006916101184639	0.0027320039988166	IN-PV	rm	-0.54469577434186	macaque_down	macaque_down_MALAT1_IN-PV	up_MALAT1_IN-PV	MALAT1	Inh	up_MALAT1_Inh	human_up_malat1_inh	0.848586212521534	Neur	ENSG00000251562	C7_2	0.529130355	0.742	0.838	5.46772e-41	1.64239e-36	PD_up	Neur	both	EVO_up_PD_up
454238.802411883	1.15247665070121	0.160540943119306	7.17870861045549	7.03729507954672e-13	5.27434917248674e-11	IN-PV	hg	pt	-1.15247665070121	human_up	chimp_down	human_up_MALAT1_IN-PV	chimp_down_MALAT1_IN-PV	0.54469577434186	0.16054065897458	3.39288363347324	0.0006916101184639	0.0027320039988166	IN-PV	rm	-0.54469577434186	macaque_down	macaque_down_MALAT1_IN-PV	up_MALAT1_IN-PV	MALAT1	Inh	up_MALAT1_Inh	human_up_malat1_inh	0.848586212521534	Neur	ENSG00000251562	C9	-0.336935088	0.992	0.998	4.96408e-75	1.49111e-70	PD_down	Neur	both	EVO_up_PD_down
454238.802411883	1.15247665070121	0.160540943119306	7.17870861045549	7.03729507954672e-13	5.27434917248674e-11	IN-PV	hg	pt	-1.15247665070121	human_up	chimp_down	human_up_MALAT1_IN-PV	chimp_down_MALAT1_IN-PV	0.54469577434186	0.16054065897458	3.39288363347324	0.0006916101184639	0.0027320039988166	IN-PV	rm	-0.54469577434186	macaque_down	macaque_down_MALAT1_IN-PV	up_MALAT1_IN-PV	MALAT1	Inh	up_MALAT1_Inh	human_up_malat1_inh	0.848586212521534	Neur	ENSG00000251562	C6_0	-0.46966695	0.99	0.985	3.07063e-42	9.22357e-38	PD_down	Neur	both	EVO_up_PD_down
454238.802411883	1.15247665070121	0.160540943119306	7.17870861045549	7.03729507954672e-13	5.27434917248674e-11	IN-PV	hg	pt	-1.15247665070121	human_up	chimp_down	human_up_MALAT1_IN-PV	chimp_down_MALAT1_IN-PV	0.54469577434186	0.16054065897458	3.39288363347324	0.0006916101184639	0.0027320039988166	IN-PV	rm	-0.54469577434186	macaque_down	macaque_down_MALAT1_IN-PV	up_MALAT1_IN-PV	MALAT1	Inh	up_MALAT1_Inh	human_up_malat1_inh	0.848586212521534	Neur	ENSG00000251562	C6_1	0.817631694	0.995	0.989	3.5449e-164	1.0648e-159	PD_up	Neur	both	EVO_up_PD_up
736.442446711858	0.594718517303157	0.183042957253399	3.24906528077912	0.0011578490320378	0.0065675877482259	IN-PV	hg	pt	-0.594718517303157	human_up	chimp_down	human_up_ANKRD13D_IN-PV	chimp_down_ANKRD13D_IN-PV	1.26080735501685	0.185055217010305	6.81314137145691	9.54902175373518e-12	1.6185242801924e-10	IN-PV	rm	-1.26080735501685	macaque_down	macaque_down_ANKRD13D_IN-PV	up_ANKRD13D_IN-PV	ANKRD13D	Inh	up_ANKRD13D_Inh	human_up_ankrd13d_inh	0.927762936160002	Neur	ENSG00000172932	C6_1	0.351295342	0.11	0.045	5.38413e-19	1.61729e-14	PD_up	Neur	both	EVO_up_PD_up
336.22307387785	-1.18318706309845	0.270457532952295	-4.37476098440617	1.21565603181545e-05	0.000149780588249	IN-PV	hg	pt	1.18318706309845	human_down	chimp_up	human_down_GSTP1_IN-PV	chimp_up_GSTP1_IN-PV	-0.994181615852743	0.271554249879493	-3.66107919980604	0.0002511550994585	0.0011267149323161	IN-PV	rm	0.994181615852743	macaque_up	macaque_up_GSTP1_IN-PV	down_GSTP1_IN-PV	GSTP1	Inh	down_GSTP1_Inh	human_down_gstp1_inh	-1.08868433947559	Neur	ENSG00000084207	C7_1	0.742791137	0.181	0.069	7.31004e-09	0.000219579	PD_up	Neur	both	EVO_down_PD_up
2682.39290848083	-1.50699589143983	0.248533354993341	-6.06355590170264	1.33144474600422e-09	5.14068799091705e-08	IN-PV	hg	pt	1.50699589143983	human_down	chimp_up	human_down_PGM2L1_IN-PV	chimp_up_PGM2L1_IN-PV	-1.13661833810935	0.248718368607468	-4.56990106711089	4.87954507641218e-06	3.30664852287562e-05	IN-PV	rm	1.13661833810935	macaque_up	macaque_up_PGM2L1_IN-PV	down_PGM2L1_IN-PV	PGM2L1	Inh	down_PGM2L1_Inh	human_down_pgm2l1_inh	-1.32180711477459	Neur	ENSG00000165434	C7_2	-0.635776481	0.196	0.382	8.14137e-15	2.4455e-10	PD_down	Neur	both	EVO_down_PD_down
2682.39290848083	-1.50699589143983	0.248533354993341	-6.06355590170264	1.33144474600422e-09	5.14068799091705e-08	IN-PV	hg	pt	1.50699589143983	human_down	chimp_up	human_down_PGM2L1_IN-PV	chimp_up_PGM2L1_IN-PV	-1.13661833810935	0.248718368607468	-4.56990106711089	4.87954507641218e-06	3.30664852287562e-05	IN-PV	rm	1.13661833810935	macaque_up	macaque_up_PGM2L1_IN-PV	down_PGM2L1_IN-PV	PGM2L1	Inh	down_PGM2L1_Inh	human_down_pgm2l1_inh	-1.32180711477459	Neur	ENSG00000165434	C6_1	-0.608234583	0.124	0.201	8.13734e-10	2.4443e-05	PD_down	Neur	both	EVO_down_PD_down
1257.47292470334	-1.54837668467451	0.330495640623995	-4.68501394375756	2.7994087391934e-06	4.25251464658693e-05	IN-PV	hg	pt	1.54837668467451	human_down	chimp_up	human_down_AASDHPPT_IN-PV	chimp_up_AASDHPPT_IN-PV	-0.832360957808952	0.330928813784814	-2.51522660807105	0.0118955896984761	0.0311889267477638	IN-PV	rm	0.832360957808952	macaque_up	macaque_up_AASDHPPT_IN-PV	down_AASDHPPT_IN-PV	AASDHPPT	Inh	down_AASDHPPT_Inh	human_down_aasdhppt_inh	-1.19036882124173	Neur	ENSG00000149313	C7_2	-0.373055673	0.149	0.285	3.15918e-17	9.48954e-13	PD_down	Neur	both	EVO_down_PD_down
1257.47292470334	-1.54837668467451	0.330495640623995	-4.68501394375756	2.7994087391934e-06	4.25251464658693e-05	IN-PV	hg	pt	1.54837668467451	human_down	chimp_up	human_down_AASDHPPT_IN-PV	chimp_up_AASDHPPT_IN-PV	-0.832360957808952	0.330928813784814	-2.51522660807105	0.0118955896984761	0.0311889267477638	IN-PV	rm	0.832360957808952	macaque_up	macaque_up_AASDHPPT_IN-PV	down_AASDHPPT_IN-PV	AASDHPPT	Inh	down_AASDHPPT_Inh	human_down_aasdhppt_inh	-1.19036882124173	Neur	ENSG00000149313	C6_1	-0.487489848	0.079	0.139	8.01398e-09	0.000240724	PD_down	Neur	both	EVO_down_PD_down
161.777262819737	-0.517204336044552	0.192735721827852	-2.68348976069163	0.00728582062249	0.0284008861971164	IN-PV	hg	pt	0.517204336044552	human_down	chimp_up	human_down_EPS8_IN-PV	chimp_up_EPS8_IN-PV	-0.971726586393431	0.193076354712585	-5.0328616771326	4.83211791992979e-07	3.99453805068681e-06	IN-PV	rm	0.971726586393431	macaque_up	macaque_up_EPS8_IN-PV	down_EPS8_IN-PV	EPS8	Inh	down_EPS8_Inh	human_down_eps8_inh	-0.744465461218991	Neur	ENSG00000151491	C9	0.34698995	0.089	0.1	1.97362e-07	0.00592837	PD_up	Neur	both	EVO_down_PD_up
1097.52906219985	0.644661364478891	0.236186987188931	2.72945335452886	0.0063439423249232	0.0254081745060679	IN-PV	hg	pt	-0.644661364478891	human_up	chimp_down	human_up_FGD4_IN-PV	chimp_down_FGD4_IN-PV	1.28156401554949	0.237220704257513	5.40241215268586	6.57506602958399e-08	6.38359202768463e-07	IN-PV	rm	-1.28156401554949	macaque_down	macaque_down_FGD4_IN-PV	up_FGD4_IN-PV	FGD4	Inh	up_FGD4_Inh	human_up_fgd4_inh	0.96311269001419	Neur	ENSG00000139132	C9	0.666305787	0.104	0.068	2.86907e-09	8.6181e-05	PD_up	Neur	both	EVO_up_PD_up
984.492166337513	0.78010617415774	0.129504328217291	6.02378457072743	1.70385123120646e-09	6.40497290500111e-08	IN-PV	hg	pt	-0.78010617415774	human_up	chimp_down	human_up_TXNRD1_IN-PV	chimp_down_TXNRD1_IN-PV	0.944572210238846	0.130667852276865	7.22880336501931	4.87268342301318e-13	1.00961806972364e-11	IN-PV	rm	-0.944572210238846	macaque_down	macaque_down_TXNRD1_IN-PV	up_TXNRD1_IN-PV	TXNRD1	Inh	up_TXNRD1_Inh	human_up_txnrd1_inh	0.862339192198293	Neur	ENSG00000198431	C7_1	0.397465954	0.295	0.182	4.44579e-12	1.33543e-07	PD_up	Neur	both	EVO_up_PD_up
984.492166337513	0.78010617415774	0.129504328217291	6.02378457072743	1.70385123120646e-09	6.40497290500111e-08	IN-PV	hg	pt	-0.78010617415774	human_up	chimp_down	human_up_TXNRD1_IN-PV	chimp_down_TXNRD1_IN-PV	0.944572210238846	0.130667852276865	7.22880336501931	4.87268342301318e-13	1.00961806972364e-11	IN-PV	rm	-0.944572210238846	macaque_down	macaque_down_TXNRD1_IN-PV	up_TXNRD1_IN-PV	TXNRD1	Inh	up_TXNRD1_Inh	human_up_txnrd1_inh	0.862339192198293	Neur	ENSG00000198431	C9	0.307679947	0.176	0.219	5.18261e-11	1.55675e-06	PD_up	Neur	both	EVO_up_PD_up
4952.83882547952	-1.07396011034507	0.20132316347795	-5.33450841816665	9.58037435540743e-08	2.25006349780341e-06	IN-PV	hg	pt	1.07396011034507	human_down	chimp_up	human_down_ATP2A2_IN-PV	chimp_up_ATP2A2_IN-PV	-0.568434529436439	0.201477197552066	-2.82133430652639	0.004782433584833	0.0143555570058326	IN-PV	rm	0.568434529436439	macaque_up	macaque_up_ATP2A2_IN-PV	down_ATP2A2_IN-PV	ATP2A2	Inh	down_ATP2A2_Inh	human_down_atp2a2_inh	-0.821197319890753	Neur	ENSG00000174437	C7_1	-0.306680333	0.329	0.341	1.44957e-06	0.043542225	PD_down	Neur	both	EVO_down_PD_down
4952.83882547952	-1.07396011034507	0.20132316347795	-5.33450841816665	9.58037435540743e-08	2.25006349780341e-06	IN-PV	hg	pt	1.07396011034507	human_down	chimp_up	human_down_ATP2A2_IN-PV	chimp_up_ATP2A2_IN-PV	-0.568434529436439	0.201477197552066	-2.82133430652639	0.004782433584833	0.0143555570058326	IN-PV	rm	0.568434529436439	macaque_up	macaque_up_ATP2A2_IN-PV	down_ATP2A2_IN-PV	ATP2A2	Inh	down_ATP2A2_Inh	human_down_atp2a2_inh	-0.821197319890753	Neur	ENSG00000174437	C7_2	-0.391677549	0.262	0.43	2.6869e-13	8.07091e-09	PD_down	Neur	both	EVO_down_PD_down
4952.83882547952	-1.07396011034507	0.20132316347795	-5.33450841816665	9.58037435540743e-08	2.25006349780341e-06	IN-PV	hg	pt	1.07396011034507	human_down	chimp_up	human_down_ATP2A2_IN-PV	chimp_up_ATP2A2_IN-PV	-0.568434529436439	0.201477197552066	-2.82133430652639	0.004782433584833	0.0143555570058326	IN-PV	rm	0.568434529436439	macaque_up	macaque_up_ATP2A2_IN-PV	down_ATP2A2_IN-PV	ATP2A2	Inh	down_ATP2A2_Inh	human_down_atp2a2_inh	-0.821197319890753	Neur	ENSG00000174437	C9	0.29825516	0.116	0.152	5.82933e-12	1.75101e-07	PD_up	Neur	both	EVO_down_PD_up
579.12580617491	-1.69292311530766	0.216909363336274	-7.80474890188642	5.96201295195812e-15	6.20110183870501e-13	IN-PV	hg	pt	1.69292311530766	human_down	chimp_up	human_down_C12orf49_IN-PV	chimp_up_C12orf49_IN-PV	-1.129688418581	0.218109782393158	-5.17944865281036	2.22542656015104e-07	1.97169958291088e-06	IN-PV	rm	1.129688418581	macaque_up	macaque_up_C12orf49_IN-PV	down_C12orf49_IN-PV	C12orf49	Inh	down_C12orf49_Inh	human_down_c12orf49_inh	-1.41130576694433	Neur	ENSG00000111412	C7_2	-0.426068974	0.085	0.183	9.27652e-13	2.78648e-08	PD_down	Neur	both	EVO_down_PD_down
580.558667259942	-0.675202721320204	0.162331703859524	-4.15940143093984	3.19082681580072e-05	0.0003361663848419	IN-PV	hg	pt	0.675202721320204	human_down	chimp_up	human_down_GALNT9_IN-PV	chimp_up_GALNT9_IN-PV	-0.555089301233091	0.163353716462014	-3.39808186342776	0.0006786011056841	0.0026872294686086	IN-PV	rm	0.555089301233091	macaque_up	macaque_up_GALNT9_IN-PV	down_GALNT9_IN-PV	GALNT9	Inh	down_GALNT9_Inh	human_down_galnt9_inh	-0.615146011276648	Neur	ENSG00000182870	C9	-0.660130397	0.04	0.192	1.55942e-22	4.68419e-18	PD_down	Neur	both	EVO_down_PD_down
2682.59795505435	-1.07794897596517	0.232250061504316	-4.6413291302622	3.46175216246847e-06	5.12128298868521e-05	IN-PV	hg	pt	1.07794897596517	human_down	chimp_up	human_down_AKAP11_IN-PV	chimp_up_AKAP11_IN-PV	-0.610623158925192	0.232485714404839	-2.6264975484123	0.0086268613930155	0.0237309773190863	IN-PV	rm	0.610623158925192	macaque_up	macaque_up_AKAP11_IN-PV	down_AKAP11_IN-PV	AKAP11	Inh	down_AKAP11_Inh	human_down_akap11_inh	-0.844286067445181	Neur	ENSG00000023516	C6_1	-0.503911514	0.205	0.283	2.18235e-07	0.006555343	PD_down	Neur	both	EVO_down_PD_down
1135.27937000279	-0.725292928210918	0.221450920270799	-3.27518588463755	0.001055924693531	0.0060825320153499	IN-PV	hg	pt	0.725292928210918	human_down	chimp_up	human_down_NDFIP2_IN-PV	chimp_up_NDFIP2_IN-PV	-0.72583451653588	0.221754775113116	-3.27314041452156	0.0010635962621227	0.0039856206913057	IN-PV	rm	0.72583451653588	macaque_up	macaque_up_NDFIP2_IN-PV	down_NDFIP2_IN-PV	NDFIP2	Inh	down_NDFIP2_Inh	human_down_ndfip2_inh	-0.725563722373399	Neur	ENSG00000102471	C7_2	-0.546705144	0.134	0.285	5.9036e-20	1.77332e-15	PD_down	Neur	both	EVO_down_PD_down
1100.7265171731	-1.2224711309639	0.257693148882401	-4.74390233603678	2.09639949789292e-06	3.31039505530945e-05	IN-PV	hg	pt	1.2224711309639	human_down	chimp_up	human_down_HS6ST3_IN-PV	chimp_up_HS6ST3_IN-PV	-0.729451369501715	0.258215077267834	-2.82497589691515	0.0047284172812208	0.0142118159856917	IN-PV	rm	0.729451369501715	macaque_up	macaque_up_HS6ST3_IN-PV	down_HS6ST3_IN-PV	HS6ST3	Inh	down_HS6ST3_Inh	human_down_hs6st3_inh	-0.975961250232807	Neur	ENSG00000185352	C6_0	-0.458577479	0.328	0.354	2.57427e-09	7.7326e-05	PD_down	Neur	both	EVO_down_PD_down
1771.96060972005	0.852138881472906	0.220334045795154	3.86748619986375	0.0001099630492795	0.0009494734106787	IN-PV	hg	pt	-0.852138881472906	human_up	chimp_down	human_up_STXBP6_IN-PV	chimp_down_STXBP6_IN-PV	1.85750634621617	0.22141499097563	8.38925285967027	4.89241402102103e-17	1.77530814867137e-15	IN-PV	rm	-1.85750634621617	macaque_down	macaque_down_STXBP6_IN-PV	up_STXBP6_IN-PV	STXBP6	Inh	up_STXBP6_Inh	human_up_stxbp6_inh	1.35482261384454	Neur	ENSG00000168952	C7_0	0.717925092	0.157	0.069	3.43574e-08	0.001032028	PD_up	Neur	both	EVO_up_PD_up
1771.96060972005	0.852138881472906	0.220334045795154	3.86748619986375	0.0001099630492795	0.0009494734106787	IN-PV	hg	pt	-0.852138881472906	human_up	chimp_down	human_up_STXBP6_IN-PV	chimp_down_STXBP6_IN-PV	1.85750634621617	0.22141499097563	8.38925285967027	4.89241402102103e-17	1.77530814867137e-15	IN-PV	rm	-1.85750634621617	macaque_down	macaque_down_STXBP6_IN-PV	up_STXBP6_IN-PV	STXBP6	Inh	up_STXBP6_Inh	human_up_stxbp6_inh	1.35482261384454	Neur	ENSG00000168952	C6_0	0.394113166	0.165	0.105	3.26358e-07	0.009803142	PD_up	Neur	both	EVO_up_PD_up
974.430379485914	0.619733665338704	0.134993217587855	4.59085038798617	4.41443697403933e-06	6.29319665403957e-05	IN-PV	hg	pt	-0.619733665338704	human_up	chimp_down	human_up_L2HGDH_IN-PV	chimp_down_L2HGDH_IN-PV	0.510672640681143	0.135606804486051	3.76583345221198	0.0001659944201182	0.0007791841565281	IN-PV	rm	-0.510672640681143	macaque_down	macaque_down_L2HGDH_IN-PV	up_L2HGDH_IN-PV	L2HGDH	Inh	up_L2HGDH_Inh	human_up_l2hgdh_inh	0.565203153009923	Neur	ENSG00000087299	C9	-0.364312634	0.028	0.102	5.61401e-07	0.016863376	PD_down	Neur	both	EVO_up_PD_down
629.175630820053	-0.58389337017928	0.218586136156944	-2.67122783011291	0.0075574332524539	0.0292289573675822	IN-PV	hg	pt	0.58389337017928	human_down	chimp_up	human_down_GNG2_IN-PV	chimp_up_GNG2_IN-PV	-0.794823889584139	0.218916585690241	-3.6307157225117	0.0002826363579728	0.0012481874836627	IN-PV	rm	0.794823889584139	macaque_up	macaque_up_GNG2_IN-PV	down_GNG2_IN-PV	GNG2	Inh	down_GNG2_Inh	human_down_gng2_inh	-0.689358629881709	Neur	ENSG00000186469	C7_3	1.151279199	0.189	0.087	6.60781e-07	0.01984855	PD_up	Neur	both	EVO_down_PD_up
284.661813998379	-2.11740070241869	0.427696295811926	-4.95071087393702	7.39428874035531e-07	1.34709535532514e-05	IN-PV	hg	pt	2.11740070241869	human_down	chimp_up	human_down_PELI2_IN-PV	chimp_up_PELI2_IN-PV	-2.44984637249674	0.427884602665471	-5.7254838272647	1.0313937159211e-08	1.14346598739074e-07	IN-PV	rm	2.44984637249674	macaque_up	macaque_up_PELI2_IN-PV	down_PELI2_IN-PV	PELI2	Inh	down_PELI2_Inh	human_down_peli2_inh	-2.28362353745771	Neur	ENSG00000139946	C9	-0.526831222	0.122	0.328	2.1371e-21	6.41943e-17	PD_down	Neur	both	EVO_down_PD_down
593.896001852939	-0.976938987144801	0.198679221239071	-4.9171673869672	8.78054692048456e-07	1.55787841184507e-05	IN-PV	hg	pt	0.976938987144801	human_down	chimp_up	human_down_TTC9_IN-PV	chimp_up_TTC9_IN-PV	-0.502222477386843	0.199950153559316	-2.51173839302832	0.0120138111576625	0.0314317454300475	IN-PV	rm	0.502222477386843	macaque_up	macaque_up_TTC9_IN-PV	down_TTC9_IN-PV	TTC9	Inh	down_TTC9_Inh	human_down_ttc9_inh	-0.739580732265822	Neur	ENSG00000133985	C7_2	-0.285214615	0.05	0.112	1.49246e-08	0.000448305	PD_down	Neur	both	EVO_down_PD_down
139.929863998657	-0.71745736506309	0.27829789294083	-2.57801939310993	0.009936842099772	0.0362708080655243	IN-PV	hg	pt	0.71745736506309	human_down	chimp_up	human_down_INF2_IN-PV	chimp_up_INF2_IN-PV	-0.846926800324636	0.279762200180535	-3.02730962145029	0.0024674108316243	0.0082240458469396	IN-PV	rm	0.846926800324636	macaque_up	macaque_up_INF2_IN-PV	down_INF2_IN-PV	INF2	Inh	down_INF2_Inh	human_down_inf2_inh	-0.782192082693863	Neur	ENSG00000203485	C6_1	0.488595453	0.133	0.057	6.37844e-21	1.91596e-16	PD_up	Neur	both	EVO_down_PD_up
136.548862894365	0.840590890894764	0.270501568748121	3.10752686124894	0.0018865983980083	0.009726908179514	IN-PV	hg	pt	-0.840590890894764	human_up	chimp_down	human_up_SHF_IN-PV	chimp_down_SHF_IN-PV	1.2237144495067	0.276157751235211	4.43121528920778	9.37034758083399e-06	5.94623790371354e-05	IN-PV	rm	-1.2237144495067	macaque_down	macaque_down_SHF_IN-PV	up_SHF_IN-PV	SHF	Inh	up_SHF_Inh	human_up_shf_inh	1.03215267020074	Neur	ENSG00000138606	C9	-0.700648228	0.02	0.146	1.85875e-26	5.58333e-22	PD_down	Neur	both	EVO_up_PD_down
417.526217778966	0.925197260200903	0.265530240800772	3.48433857255106	0.0004933549671721	0.0032803438880533	IN-PV	hg	pt	-0.925197260200903	human_up	chimp_down	human_up_MYO1E_IN-PV	chimp_down_MYO1E_IN-PV	1.78721743599758	0.268914429305683	6.64604514012893	3.01072959221852e-11	4.75900552588178e-10	IN-PV	rm	-1.78721743599758	macaque_down	macaque_down_MYO1E_IN-PV	up_MYO1E_IN-PV	MYO1E	Inh	up_MYO1E_Inh	human_up_myo1e_inh	1.35620734809924	Neur	ENSG00000157483	C6_0	0.312507422	0.111	0.058	2.18313e-08	0.000655769	PD_up	Neur	both	EVO_up_PD_up
1178.23308739052	-1.17287507197493	0.286429492870595	-4.09481251466246	4.22510152030046e-05	0.000427458658029	IN-PV	hg	pt	1.17287507197493	human_down	chimp_up	human_down_FEM1B_IN-PV	chimp_up_FEM1B_IN-PV	-0.792051968484117	0.286815656328878	-2.76153672579124	0.0057530045919463	0.0168590506756966	IN-PV	rm	0.792051968484117	macaque_up	macaque_up_FEM1B_IN-PV	down_FEM1B_IN-PV	FEM1B	Inh	down_FEM1B_Inh	human_down_fem1b_inh	-0.982463520229525	Neur	ENSG00000169018	C7_2	-0.292587028	0.188	0.303	5.8443e-12	1.75551e-07	PD_down	Neur	both	EVO_down_PD_down
798.698892006743	0.905664812857365	0.211801335044189	4.2760108791024	1.90271929209561e-05	0.000217426207896	IN-PV	hg	pt	-0.905664812857365	human_up	chimp_down	human_up_LINGO1_IN-PV	chimp_down_LINGO1_IN-PV	0.566010973372097	0.212018860165287	2.66962558392608	0.0075935870392308	0.0213043153924366	IN-PV	rm	-0.566010973372097	macaque_down	macaque_down_LINGO1_IN-PV	up_LINGO1_IN-PV	LINGO1	Inh	up_LINGO1_Inh	human_up_lingo1_inh	0.735837893114731	Neur	ENSG00000169783	C7_0	-1.052471537	0.755	0.936	1.0188e-110	3.0601e-106	PD_down	Neur	both	EVO_up_PD_down
798.698892006743	0.905664812857365	0.211801335044189	4.2760108791024	1.90271929209561e-05	0.000217426207896	IN-PV	hg	pt	-0.905664812857365	human_up	chimp_down	human_up_LINGO1_IN-PV	chimp_down_LINGO1_IN-PV	0.566010973372097	0.212018860165287	2.66962558392608	0.0075935870392308	0.0213043153924366	IN-PV	rm	-0.566010973372097	macaque_down	macaque_down_LINGO1_IN-PV	up_LINGO1_IN-PV	LINGO1	Inh	up_LINGO1_Inh	human_up_lingo1_inh	0.735837893114731	Neur	ENSG00000169783	C7_1	-0.713348765	0.844	0.906	2.12409e-68	6.38033e-64	PD_down	Neur	both	EVO_up_PD_down
798.698892006743	0.905664812857365	0.211801335044189	4.2760108791024	1.90271929209561e-05	0.000217426207896	IN-PV	hg	pt	-0.905664812857365	human_up	chimp_down	human_up_LINGO1_IN-PV	chimp_down_LINGO1_IN-PV	0.566010973372097	0.212018860165287	2.66962558392608	0.0075935870392308	0.0213043153924366	IN-PV	rm	-0.566010973372097	macaque_down	macaque_down_LINGO1_IN-PV	up_LINGO1_IN-PV	LINGO1	Inh	up_LINGO1_Inh	human_up_lingo1_inh	0.735837893114731	Neur	ENSG00000169783	C7_2	-0.400075618	0.76	0.963	1.15e-167	3.4543e-163	PD_down	Neur	both	EVO_up_PD_down
798.698892006743	0.905664812857365	0.211801335044189	4.2760108791024	1.90271929209561e-05	0.000217426207896	IN-PV	hg	pt	-0.905664812857365	human_up	chimp_down	human_up_LINGO1_IN-PV	chimp_down_LINGO1_IN-PV	0.566010973372097	0.212018860165287	2.66962558392608	0.0075935870392308	0.0213043153924366	IN-PV	rm	-0.566010973372097	macaque_down	macaque_down_LINGO1_IN-PV	up_LINGO1_IN-PV	LINGO1	Inh	up_LINGO1_Inh	human_up_lingo1_inh	0.735837893114731	Neur	ENSG00000169783	C9	1.01270298	0.7	0.744	2.04918e-34	6.15532e-30	PD_up	Neur	both	EVO_up_PD_up
798.698892006743	0.905664812857365	0.211801335044189	4.2760108791024	1.90271929209561e-05	0.000217426207896	IN-PV	hg	pt	-0.905664812857365	human_up	chimp_down	human_up_LINGO1_IN-PV	chimp_down_LINGO1_IN-PV	0.566010973372097	0.212018860165287	2.66962558392608	0.0075935870392308	0.0213043153924366	IN-PV	rm	-0.566010973372097	macaque_down	macaque_down_LINGO1_IN-PV	up_LINGO1_IN-PV	LINGO1	Inh	up_LINGO1_Inh	human_up_lingo1_inh	0.735837893114731	Neur	ENSG00000169783	C6_0	-0.627292587	0.778	0.852	3.73082e-48	1.12066e-43	PD_down	Neur	both	EVO_up_PD_down
798.698892006743	0.905664812857365	0.211801335044189	4.2760108791024	1.90271929209561e-05	0.000217426207896	IN-PV	hg	pt	-0.905664812857365	human_up	chimp_down	human_up_LINGO1_IN-PV	chimp_down_LINGO1_IN-PV	0.566010973372097	0.212018860165287	2.66962558392608	0.0075935870392308	0.0213043153924366	IN-PV	rm	-0.566010973372097	macaque_down	macaque_down_LINGO1_IN-PV	up_LINGO1_IN-PV	LINGO1	Inh	up_LINGO1_Inh	human_up_lingo1_inh	0.735837893114731	Neur	ENSG00000169783	C6_2	-0.961080138	0.81	0.822	7.95821e-24	2.39049e-19	PD_down	Neur	both	EVO_up_PD_down
1159.75082582563	-0.644611018941687	0.208502143078787	-3.09162778580221	0.0019906228251783	0.0101502843707066	IN-PV	hg	pt	0.644611018941687	human_down	chimp_up	human_down_TM6SF1_IN-PV	chimp_up_TM6SF1_IN-PV	-0.664264451718846	0.20880978557342	-3.18119407045357	0.001466693407362	0.0052599790210742	IN-PV	rm	0.664264451718846	macaque_up	macaque_up_TM6SF1_IN-PV	down_TM6SF1_IN-PV	TM6SF1	Inh	down_TM6SF1_Inh	human_down_tm6sf1_inh	-0.654437735330266	Neur	ENSG00000136404	C7_2	-0.270553856	0.057	0.117	1.57119e-11	4.71953e-07	PD_down	Neur	both	EVO_down_PD_down
1334.47625937833	-1.75975029475577	0.245394132053171	-7.17111807047805	7.43877119700549e-13	5.55482745868696e-11	IN-PV	hg	pt	1.75975029475577	human_down	chimp_up	human_down_C16orf72_IN-PV	chimp_up_C16orf72_IN-PV	-1.38723351976374	0.245761548865409	-5.64463206782384	1.65534871060579e-08	1.78311052384047e-07	IN-PV	rm	1.38723351976374	macaque_up	macaque_up_C16orf72_IN-PV	down_C16orf72_IN-PV	C16orf72	Inh	down_C16orf72_Inh	human_down_c16orf72_inh	-1.57349190725976	Neur	ENSG00000182831	C7_2	-0.418108446	0.184	0.31	5.99317e-11	1.80023e-06	PD_down	Neur	both	EVO_down_PD_down
191.344228842922	2.19477874154895	0.326065736464231	6.73109283222624	1.68393480824835e-11	9.9215881505638e-10	IN-PV	hg	pt	-2.19477874154895	human_up	chimp_down	human_up_CRYM_IN-PV	chimp_down_CRYM_IN-PV	1.85834047272598	0.327081782286198	5.68157743221517	1.33458067847089e-08	1.46020062172497e-07	IN-PV	rm	-1.85834047272598	macaque_down	macaque_down_CRYM_IN-PV	up_CRYM_IN-PV	CRYM	Inh	up_CRYM_Inh	human_up_crym_inh	2.02655960713747	Neur	ENSG00000103316	C9	-0.379926652	0.03	0.118	6.56264e-12	1.97128e-07	PD_down	Neur	both	EVO_up_PD_down
795.110451492626	-0.777273616539112	0.248995587188865	-3.12163611136427	0.0017984908861635	0.009377502748073	IN-PV	hg	pt	0.777273616539112	human_down	chimp_up	human_down_ARL2BP_IN-PV	chimp_up_ARL2BP_IN-PV	-0.590805935725535	0.249528499924497	-2.3676892054587	0.0178995651265013	0.0440417955618456	IN-PV	rm	0.590805935725535	macaque_up	macaque_up_ARL2BP_IN-PV	down_ARL2BP_IN-PV	ARL2BP	Inh	down_ARL2BP_Inh	human_down_arl2bp_inh	-0.684039776132323	Neur	ENSG00000102931	C7_2	-0.371848382	0.115	0.211	2.67992e-09	8.04995e-05	PD_down	Neur	both	EVO_down_PD_down
2501.84181849074	-1.14813872203052	0.24174992846268	-4.74928257200192	2.04139541352243e-06	3.2411126869212e-05	IN-PV	hg	pt	1.14813872203052	human_down	chimp_up	human_down_CNTNAP4_IN-PV	chimp_up_CNTNAP4_IN-PV	-2.38617491869177	0.24157911603997	-9.87740562100974	5.21659807378088e-23	3.40138496279494e-21	IN-PV	rm	2.38617491869177	macaque_up	macaque_up_CNTNAP4_IN-PV	down_CNTNAP4_IN-PV	CNTNAP4	Inh	down_CNTNAP4_Inh	human_down_cntnap4_inh	-1.76715682036114	Neur	ENSG00000152910	C6_0	0.280612079	0.257	0.179	7.4853e-08	0.002248434	PD_up	Neur	both	EVO_down_PD_up
174.270973996433	4.46680259645503	0.288035538220278	15.5078176257507	3.0714196488327e-54	1.04356601601839e-50	IN-PV	hg	pt	-4.46680259645503	human_up	chimp_down	human_up_PLCG2_IN-PV	chimp_down_PLCG2_IN-PV	2.29672517799872	0.262211683759649	8.75904973061371	1.96903240365878e-18	8.24977130569085e-17	IN-PV	rm	-2.29672517799872	macaque_down	macaque_down_PLCG2_IN-PV	up_PLCG2_IN-PV	PLCG2	Inh	up_PLCG2_Inh	human_up_plcg2_inh	3.38176388722688	Neur	ENSG00000197943	C6_0	0.558865646	0.175	0.094	5.40253e-07	0.016228108	PD_up	Neur	both	EVO_up_PD_up
806.640965215844	-1.07631885835977	0.220022733894126	-4.89185294314946	9.98910701501078e-07	1.73752504784991e-05	IN-PV	hg	pt	1.07631885835977	human_down	chimp_up	human_down_DLG4_IN-PV	chimp_up_DLG4_IN-PV	-1.03382827942842	0.220467460246478	-4.68925563106964	2.74200670116222e-06	1.96065695064255e-05	IN-PV	rm	1.03382827942842	macaque_up	macaque_up_DLG4_IN-PV	down_DLG4_IN-PV	DLG4	Inh	down_DLG4_Inh	human_down_dlg4_inh	-1.0550735688941	Neur	ENSG00000132535	C7_2	-0.48888014	0.141	0.28	4.31655e-16	1.2966e-11	PD_down	Neur	both	EVO_down_PD_down
1385.87904014189	-1.44181826207668	0.307266095093897	-4.69240923453035	2.70006338013748e-06	4.12002186133853e-05	IN-PV	hg	pt	1.44181826207668	human_down	chimp_up	human_down_CDK5R1_IN-PV	chimp_up_CDK5R1_IN-PV	-0.767356402901197	0.307676971596989	-2.49403261777524	0.0126300937640702	0.0328055404440838	IN-PV	rm	0.767356402901197	macaque_up	macaque_up_CDK5R1_IN-PV	down_CDK5R1_IN-PV	CDK5R1	Inh	down_CDK5R1_Inh	human_down_cdk5r1_inh	-1.10458733248894	Neur	ENSG00000176749	C7_2	-0.75578746	0.161	0.343	1.80799e-17	5.43083e-13	PD_down	Neur	both	EVO_down_PD_down
1385.87904014189	-1.44181826207668	0.307266095093897	-4.69240923453035	2.70006338013748e-06	4.12002186133853e-05	IN-PV	hg	pt	1.44181826207668	human_down	chimp_up	human_down_CDK5R1_IN-PV	chimp_up_CDK5R1_IN-PV	-0.767356402901197	0.307676971596989	-2.49403261777524	0.0126300937640702	0.0328055404440838	IN-PV	rm	0.767356402901197	macaque_up	macaque_up_CDK5R1_IN-PV	down_CDK5R1_IN-PV	CDK5R1	Inh	down_CDK5R1_Inh	human_down_cdk5r1_inh	-1.10458733248894	Neur	ENSG00000176749	C6_1	-0.591174152	0.079	0.142	1.49387e-06	0.044872762	PD_down	Neur	both	EVO_down_PD_down
1174.10088636982	-0.78272653676436	0.29332878157145	-2.66842732776191	0.0076207262747253	0.029423508681165	IN-PV	hg	pt	0.78272653676436	human_down	chimp_up	human_down_SYT4_IN-PV	chimp_up_SYT4_IN-PV	-0.845071577303849	0.293520972643966	-2.87908414070603	0.0039883191049483	0.0123393057717598	IN-PV	rm	0.845071577303849	macaque_up	macaque_up_SYT4_IN-PV	down_SYT4_IN-PV	SYT4	Inh	down_SYT4_Inh	human_down_syt4_inh	-0.813899057034104	Neur	ENSG00000132872	C7_0	-0.569146435	0.156	0.174	1.45097e-07	0.004358426	PD_down	Neur	both	EVO_down_PD_down
1174.10088636982	-0.78272653676436	0.29332878157145	-2.66842732776191	0.0076207262747253	0.029423508681165	IN-PV	hg	pt	0.78272653676436	human_down	chimp_up	human_down_SYT4_IN-PV	chimp_up_SYT4_IN-PV	-0.845071577303849	0.293520972643966	-2.87908414070603	0.0039883191049483	0.0123393057717598	IN-PV	rm	0.845071577303849	macaque_up	macaque_up_SYT4_IN-PV	down_SYT4_IN-PV	SYT4	Inh	down_SYT4_Inh	human_down_syt4_inh	-0.813899057034104	Neur	ENSG00000132872	C7_2	-0.654193174	0.208	0.418	4.20539e-20	1.26321e-15	PD_down	Neur	both	EVO_down_PD_down
1174.10088636982	-0.78272653676436	0.29332878157145	-2.66842732776191	0.0076207262747253	0.029423508681165	IN-PV	hg	pt	0.78272653676436	human_down	chimp_up	human_down_SYT4_IN-PV	chimp_up_SYT4_IN-PV	-0.845071577303849	0.293520972643966	-2.87908414070603	0.0039883191049483	0.0123393057717598	IN-PV	rm	0.845071577303849	macaque_up	macaque_up_SYT4_IN-PV	down_SYT4_IN-PV	SYT4	Inh	down_SYT4_Inh	human_down_syt4_inh	-0.813899057034104	Neur	ENSG00000132872	C6_2	-0.499238496	0.159	0.259	1.58143e-06	0.047502911	PD_down	Neur	both	EVO_down_PD_down
453.069123090342	-0.829170410929285	0.171896165621306	-4.82367019608791	1.40940393733976e-06	2.32648653170917e-05	IN-PV	hg	pt	0.829170410929285	human_down	chimp_up	human_down_NFIX_IN-PV	chimp_up_NFIX_IN-PV	-0.677968785710812	0.173166056929309	-3.91513670596298	9.03529988184767e-05	0.0004543782406236	IN-PV	rm	0.677968785710812	macaque_up	macaque_up_NFIX_IN-PV	down_NFIX_IN-PV	NFIX	Inh	down_NFIX_Inh	human_down_nfix_inh	-0.753569598320048	Neur	ENSG00000008441	C7_2	-0.462318875	0.206	0.363	7.67315e-08	0.002304862	PD_down	Neur	both	EVO_down_PD_down
453.069123090342	-0.829170410929285	0.171896165621306	-4.82367019608791	1.40940393733976e-06	2.32648653170917e-05	IN-PV	hg	pt	0.829170410929285	human_down	chimp_up	human_down_NFIX_IN-PV	chimp_up_NFIX_IN-PV	-0.677968785710812	0.173166056929309	-3.91513670596298	9.03529988184767e-05	0.0004543782406236	IN-PV	rm	0.677968785710812	macaque_up	macaque_up_NFIX_IN-PV	down_NFIX_IN-PV	NFIX	Inh	down_NFIX_Inh	human_down_nfix_inh	-0.753569598320048	Neur	ENSG00000008441	C9	-0.417666656	0.176	0.378	3.36288e-23	1.01014e-18	PD_down	Neur	both	EVO_down_PD_down
3129.28435006115	-1.22033835117237	0.172318387651394	-7.08188120725198	1.42210543336372e-12	1.02081131565327e-10	IN-PV	hg	pt	1.22033835117237	human_down	chimp_up	human_down_TMEM59L_IN-PV	chimp_up_TMEM59L_IN-PV	-0.734954366711059	0.172590754396569	-4.25836464578123	2.0592784630557e-05	0.0001215813387992	IN-PV	rm	0.734954366711059	macaque_up	macaque_up_TMEM59L_IN-PV	down_TMEM59L_IN-PV	TMEM59L	Inh	down_TMEM59L_Inh	human_down_tmem59l_inh	-0.977646358941715	Neur	ENSG00000105696	C7_2	-0.604651123	0.223	0.438	8.28679e-25	2.48919e-20	PD_down	Neur	both	EVO_down_PD_down
1749.17979911501	-1.10007276298959	0.178062222945397	-6.17802442760095	6.49086736617128e-10	2.69496582742908e-08	IN-PV	hg	pt	1.10007276298959	human_down	chimp_up	human_down_SIRPA_IN-PV	chimp_up_SIRPA_IN-PV	-0.577424738698621	0.178562447776685	-3.23374116948018	0.0012218013003693	0.0044858145578402	IN-PV	rm	0.577424738698621	macaque_up	macaque_up_SIRPA_IN-PV	down_SIRPA_IN-PV	SIRPA	Inh	down_SIRPA_Inh	human_down_sirpa_inh	-0.838748750844105	Neur	ENSG00000198053	C9	-0.274367306	0.037	0.109	3.30514e-09	9.92799e-05	PD_down	Neur	both	EVO_down_PD_down
870.026947868131	-1.15133915920954	0.263466775952823	-4.3699595709772	1.24269542082964e-05	0.0001524283324249	IN-PV	hg	pt	1.15133915920954	human_down	chimp_up	human_down_CHGB_IN-PV	chimp_up_CHGB_IN-PV	-0.877777556492834	0.263961502404781	-3.32539991057777	0.0008829179442877	0.0033896622598898	IN-PV	rm	0.877777556492834	macaque_up	macaque_up_CHGB_IN-PV	down_CHGB_IN-PV	CHGB	Inh	down_CHGB_Inh	human_down_chgb_inh	-1.01455835785119	Neur	ENSG00000089199	C7_2	-1.187387079	0.117	0.393	7.53621e-27	2.26373e-22	PD_down	Neur	both	EVO_down_PD_down
870.026947868131	-1.15133915920954	0.263466775952823	-4.3699595709772	1.24269542082964e-05	0.0001524283324249	IN-PV	hg	pt	1.15133915920954	human_down	chimp_up	human_down_CHGB_IN-PV	chimp_up_CHGB_IN-PV	-0.877777556492834	0.263961502404781	-3.32539991057777	0.0008829179442877	0.0033896622598898	IN-PV	rm	0.877777556492834	macaque_up	macaque_up_CHGB_IN-PV	down_CHGB_IN-PV	CHGB	Inh	down_CHGB_Inh	human_down_chgb_inh	-1.01455835785119	Neur	ENSG00000089199	C9	-0.46743115	0.034	0.14	4.15786e-19	1.24894e-14	PD_down	Neur	both	EVO_down_PD_down
870.026947868131	-1.15133915920954	0.263466775952823	-4.3699595709772	1.24269542082964e-05	0.0001524283324249	IN-PV	hg	pt	1.15133915920954	human_down	chimp_up	human_down_CHGB_IN-PV	chimp_up_CHGB_IN-PV	-0.877777556492834	0.263961502404781	-3.32539991057777	0.0008829179442877	0.0033896622598898	IN-PV	rm	0.877777556492834	macaque_up	macaque_up_CHGB_IN-PV	down_CHGB_IN-PV	CHGB	Inh	down_CHGB_Inh	human_down_chgb_inh	-1.01455835785119	Neur	ENSG00000089199	C6_1	-0.937873006	0.077	0.194	4.29352e-19	1.28969e-14	PD_down	Neur	both	EVO_down_PD_down
929.535960333136	-0.782710887371282	0.190826570393159	-4.10168712752458	4.10148616767605e-05	0.0004172300250211	IN-PV	hg	pt	0.782710887371282	human_down	chimp_up	human_down_BTBD3_IN-PV	chimp_up_BTBD3_IN-PV	-0.673239902765485	0.191350808413464	-3.51835410755501	0.0004342325066429	0.0018109656708187	IN-PV	rm	0.673239902765485	macaque_up	macaque_up_BTBD3_IN-PV	down_BTBD3_IN-PV	BTBD3	Inh	down_BTBD3_Inh	human_down_btbd3_inh	-0.727975395068384	Neur	ENSG00000132640	C9	-0.285826261	0.087	0.212	1.3164e-13	3.9542e-09	PD_down	Neur	both	EVO_down_PD_down
698.281066968573	-1.03522356709392	0.221198287875557	-4.68007043380157	2.86776378852081e-06	4.34663439351563e-05	IN-PV	hg	pt	1.03522356709392	human_down	chimp_up	human_down_CHMP4B_IN-PV	chimp_up_CHMP4B_IN-PV	-0.647380784988263	0.222065512529605	-2.9152693617923	0.0035538167107452	0.0112028226998794	IN-PV	rm	0.647380784988263	macaque_up	macaque_up_CHMP4B_IN-PV	down_CHMP4B_IN-PV	CHMP4B	Inh	down_CHMP4B_Inh	human_down_chmp4b_inh	-0.841302176041092	Neur	ENSG00000101421	C7_2	-0.393166491	0.084	0.171	6.03199e-08	0.00181189	PD_down	Neur	both	EVO_down_PD_down
400.964037153241	-1.73699152426614	0.194888816862737	-8.91273061342217	4.97908530173844e-19	9.14447143794953e-17	IN-PV	hg	pt	1.73699152426614	human_down	chimp_up	human_down_NNAT_IN-PV	chimp_up_NNAT_IN-PV	-1.1049164816017	0.19694973414801	-5.61014457004212	2.02157663404289e-08	2.14548303506129e-07	IN-PV	rm	1.1049164816017	macaque_up	macaque_up_NNAT_IN-PV	down_NNAT_IN-PV	NNAT	Inh	down_NNAT_Inh	human_down_nnat_inh	-1.42095400293392	Neur	ENSG00000053438	C7_1	-0.625176206	0.061	0.1	9.90709e-07	0.029758912	PD_down	Neur	both	EVO_down_PD_down
2569.69792467319	-1.02821098108955	0.232971940853592	-4.4134541581371	1.0173426767395e-05	0.0001290575470318	IN-PV	hg	pt	1.02821098108955	human_down	chimp_up	human_down_SLC12A5_IN-PV	chimp_up_SLC12A5_IN-PV	-0.592402556448859	0.233209911768951	-2.54021174295444	0.0110785374642243	0.029379505304427	IN-PV	rm	0.592402556448859	macaque_up	macaque_up_SLC12A5_IN-PV	down_SLC12A5_IN-PV	SLC12A5	Inh	down_SLC12A5_Inh	human_down_slc12a5_inh	-0.810306768769206	Neur	ENSG00000124140	C7_2	-0.686304362	0.191	0.379	8.27137e-12	2.48455e-07	PD_down	Neur	both	EVO_down_PD_down
49.849581519444	-0.995045233202844	0.40005545873657	-2.48726823112309	0.0128728300645513	0.0444451421691473	IN-PV	hg	pt	0.995045233202844	human_down	chimp_up	human_down_MYT1_IN-PV	chimp_up_MYT1_IN-PV	-1.34541893780983	0.401252379478595	-3.35304911975383	0.0007992652060248	0.003102058877178	IN-PV	rm	1.34541893780983	macaque_up	macaque_up_MYT1_IN-PV	down_MYT1_IN-PV	MYT1	Inh	down_MYT1_Inh	human_down_myt1_inh	-1.17023208550634	Neur	ENSG00000196132	C9	-0.466045765	0.033	0.148	4.72181e-19	1.41834e-14	PD_down	Neur	both	EVO_down_PD_down
1288.2733100505	-0.739841096013618	0.15704012119796	-4.71115973656819	2.46311075395306e-06	3.81267849886766e-05	IN-PV	hg	pt	0.739841096013618	human_down	chimp_up	human_down_DGCR2_IN-PV	chimp_up_DGCR2_IN-PV	-0.567576624224667	0.157553141369828	-3.60244562114049	0.000315237359471	0.0013714402638371	IN-PV	rm	0.567576624224667	macaque_up	macaque_up_DGCR2_IN-PV	down_DGCR2_IN-PV	DGCR2	Inh	down_DGCR2_Inh	human_down_dgcr2_inh	-0.653708860119143	Neur	ENSG00000070413	C7_1	-0.586780811	0.189	0.255	2.84755e-08	0.000855346	PD_down	Neur	both	EVO_down_PD_down
1288.2733100505	-0.739841096013618	0.15704012119796	-4.71115973656819	2.46311075395306e-06	3.81267849886766e-05	IN-PV	hg	pt	0.739841096013618	human_down	chimp_up	human_down_DGCR2_IN-PV	chimp_up_DGCR2_IN-PV	-0.567576624224667	0.157553141369828	-3.60244562114049	0.000315237359471	0.0013714402638371	IN-PV	rm	0.567576624224667	macaque_up	macaque_up_DGCR2_IN-PV	down_DGCR2_IN-PV	DGCR2	Inh	down_DGCR2_Inh	human_down_dgcr2_inh	-0.653708860119143	Neur	ENSG00000070413	C7_2	-0.37927531	0.159	0.293	1.02448e-11	3.07733e-07	PD_down	Neur	both	EVO_down_PD_down
1152.68598632681	-0.903530623552756	0.190356448105814	-4.74651966110709	2.06946617020651e-06	3.27293540308998e-05	IN-PV	hg	pt	0.903530623552756	human_down	chimp_up	human_down_NPTXR_IN-PV	chimp_up_NPTXR_IN-PV	-0.807775315473169	0.190762605524135	-4.23445314795184	2.29108543092834e-05	0.000133603961756	IN-PV	rm	0.807775315473169	macaque_up	macaque_up_NPTXR_IN-PV	down_NPTXR_IN-PV	NPTXR	Inh	down_NPTXR_Inh	human_down_nptxr_inh	-0.855652969512963	Neur	ENSG00000221890	C7_2	-0.382159965	0.071	0.141	1.29947e-08	0.000390335	PD_down	Neur	both	EVO_down_PD_down
160.563712505786	0.771454151520927	0.279339013421038	2.76171288096497	0.0057499018439969	0.0234951892146167	IN-PV	hg	pt	-0.771454151520927	human_up	chimp_down	human_up_MID1_IN-PV	chimp_down_MID1_IN-PV	1.00800178931653	0.28304572627956	3.56126835958986	0.0003690676276753	0.0015750861222019	IN-PV	rm	-1.00800178931653	macaque_down	macaque_down_MID1_IN-PV	up_MID1_IN-PV	MID1	Inh	up_MID1_Inh	human_up_mid1_inh	0.889727970418729	Neur	ENSG00000101871	C9	-0.56180512	0.047	0.205	4.94715e-17	1.48603e-12	PD_down	Neur	both	EVO_up_PD_down
1429.9063498885	-0.738454819712296	0.270885062650446	-2.72608172812101	0.0064091126571934	0.0256010798040609	IN-PV	hg	pt	0.738454819712296	human_down	chimp_up	human_down_DDX3X_IN-PV	chimp_up_DDX3X_IN-PV	-0.730214825091884	0.271085385140342	-2.69367094324856	0.0070669896008051	0.0200370618318792	IN-PV	rm	0.730214825091884	macaque_up	macaque_up_DDX3X_IN-PV	down_DDX3X_IN-PV	DDX3X	Inh	down_DDX3X_Inh	human_down_ddx3x_inh	-0.73433482240209	Neur	ENSG00000215301	C7_2	-0.612179299	0.129	0.292	6.70603e-11	2.01436e-06	PD_down	Neur	both	EVO_down_PD_down
2055.34466457703	-0.69247121320095	0.233881224069251	-2.96078155036469	0.0030685950402214	0.0143051402904081	IN-PV	hg	pt	0.69247121320095	human_down	chimp_up	human_down_SYN1_IN-PV	chimp_up_SYN1_IN-PV	-0.617525439254024	0.234065964339132	-2.63825388282128	0.0083334166618588	0.0230330823486136	IN-PV	rm	0.617525439254024	macaque_up	macaque_up_SYN1_IN-PV	down_SYN1_IN-PV	SYN1	Inh	down_SYN1_Inh	human_down_syn1_inh	-0.654998326227487	Neur	ENSG00000008056	C7_1	-0.267864683	0.356	0.356	3.35158e-08	0.001006749	PD_down	Neur	both	EVO_down_PD_down
2055.34466457703	-0.69247121320095	0.233881224069251	-2.96078155036469	0.0030685950402214	0.0143051402904081	IN-PV	hg	pt	0.69247121320095	human_down	chimp_up	human_down_SYN1_IN-PV	chimp_up_SYN1_IN-PV	-0.617525439254024	0.234065964339132	-2.63825388282128	0.0083334166618588	0.0230330823486136	IN-PV	rm	0.617525439254024	macaque_up	macaque_up_SYN1_IN-PV	down_SYN1_IN-PV	SYN1	Inh	down_SYN1_Inh	human_down_syn1_inh	-0.654998326227487	Neur	ENSG00000008056	C7_2	-0.548260034	0.313	0.51	3.02167e-16	9.0765e-12	PD_down	Neur	both	EVO_down_PD_down
656.685125526792	-1.24602998209286	0.298333586710282	-4.17663326423553	2.95855441905288e-05	0.0003164380398048	IN-PV	hg	pt	1.24602998209286	human_down	chimp_up	human_down_RLIM_IN-PV	chimp_up_RLIM_IN-PV	-0.732701325403413	0.299104121329862	-2.44965305775698	0.0142993921544931	0.0363450867710438	IN-PV	rm	0.732701325403413	macaque_up	macaque_up_RLIM_IN-PV	down_RLIM_IN-PV	RLIM	Inh	down_RLIM_Inh	human_down_rlim_inh	-0.989365653748135	Neur	ENSG00000131263	C7_2	-0.421128314	0.167	0.297	6.60119e-14	1.98286e-09	PD_down	Neur	both	EVO_down_PD_down
1798.4767122394	-0.518780853963408	0.188704620507354	-2.7491687938992	0.0059746610084271	0.0242094691248189	IN-PV	hg	pt	0.518780853963408	human_down	chimp_up	human_down_ARMCX3_IN-PV	chimp_up_ARMCX3_IN-PV	-0.564940816609756	0.18891604916785	-2.99043315323523	0.0027858209653833	0.0091378956834967	IN-PV	rm	0.564940816609756	macaque_up	macaque_up_ARMCX3_IN-PV	down_ARMCX3_IN-PV	ARMCX3	Inh	down_ARMCX3_Inh	human_down_armcx3_inh	-0.541860835286582	Neur	ENSG00000102401	C7_2	-0.296872939	0.145	0.252	9.71633e-14	2.91859e-09	PD_down	Neur	both	EVO_down_PD_down
979.550226449651	-1.41257562452036	0.295941558534573	-4.77315734740019	1.81359986441117e-06	2.91807788759954e-05	IN-PV	hg	pt	1.41257562452036	human_down	chimp_up	human_down_FAM199X_IN-PV	chimp_up_FAM199X_IN-PV	-1.08167301349257	0.296350283237414	-3.6499813723006	0.0002622593270636	0.001169142204772	IN-PV	rm	1.08167301349257	macaque_up	macaque_up_FAM199X_IN-PV	down_FAM199X_IN-PV	FAM199X	Inh	down_FAM199X_Inh	human_down_fam199x_inh	-1.24712431900647	Neur	ENSG00000123575	C7_2	-0.424214892	0.165	0.297	1.4977e-12	4.49879e-08	PD_down	Neur	both	EVO_down_PD_down
1823.76016171135	-1.21716722063473	0.245853657346592	-4.95077939360825	7.39168556703306e-07	1.34709535532514e-05	IN-PV	hg	pt	1.21716722063473	human_down	chimp_up	human_down_SLITRK4_IN-PV	chimp_up_SLITRK4_IN-PV	-1.03371454012193	0.246073367318425	-4.2008387636045	2.65927934042144e-05	0.0001529378815818	IN-PV	rm	1.03371454012193	macaque_up	macaque_up_SLITRK4_IN-PV	down_SLITRK4_IN-PV	SLITRK4	Inh	down_SLITRK4_Inh	human_down_slitrk4_inh	-1.12544088037833	Neur	ENSG00000179542	C7_3	-0.561920407	0.107	0.207	3.92519e-09	0.000117905	PD_down	Neur	both	EVO_down_PD_down
1399.50193175669	-1.56353894184596	0.263373001768034	-5.93659536607722	2.91001676717283e-09	1.02458725070095e-07	IN-PV	hg	pt	1.56353894184596	human_down	chimp_up	human_down_ATP6AP1_IN-PV	chimp_up_ATP6AP1_IN-PV	-0.754606222974914	0.26390624137025	-2.85937240080742	0.0042448014853845	0.0129940996174512	IN-PV	rm	0.754606222974914	macaque_up	macaque_up_ATP6AP1_IN-PV	down_ATP6AP1_IN-PV	ATP6AP1	Inh	down_ATP6AP1_Inh	human_down_atp6ap1_inh	-1.15907258241044	Neur	ENSG00000071553	C7_2	-0.281819327	0.13	0.221	2.77562e-08	0.00083374	PD_down	Neur	both	EVO_down_PD_down
483.738694849285	0.596369302401341	0.231314791985489	2.57817192442562	0.0099324566597683	0.0448017194015082	IN-VIP	hg	pt	-0.596369302401341	human_up	chimp_down	human_up_ECHDC2_IN-VIP	chimp_down_ECHDC2_IN-VIP	1.95845115189325	0.235419044089661	8.31900052719338	8.87081555635274e-17	2.66205478704796e-15	IN-VIP	rm	-1.95845115189325	macaque_down	macaque_down_ECHDC2_IN-VIP	up_ECHDC2_IN-VIP	ECHDC2	Inh	up_ECHDC2_Inh	human_up_echdc2_inh	1.2774102271473	Neur	ENSG00000121310	C9	-0.562275892	0.038	0.169	3.94043e-20	1.18363e-15	PD_down	Neur	both	EVO_up_PD_down
580.451948217891	-0.794177973030262	0.187659730098222	-4.23201063230021	2.31611457011259e-05	0.0003287582063667	IN-VIP	hg	pt	0.794177973030262	human_down	chimp_up	human_down_ATG4C_IN-VIP	chimp_up_ATG4C_IN-VIP	-0.643713747949029	0.188080550126331	-3.42254288131683	0.0006203831147024	0.0022939747729696	IN-VIP	rm	0.643713747949029	macaque_up	macaque_up_ATG4C_IN-VIP	down_ATG4C_IN-VIP	ATG4C	Inh	down_ATG4C_Inh	human_down_atg4c_inh	-0.718945860489645	Neur	ENSG00000125703	C9	0.263229333	0.112	0.144	1.36025e-07	0.00408592	PD_up	Neur	both	EVO_down_PD_up
566.53135441342	-0.699246827402386	0.188768795633494	-3.7042500856975	0.0002120170141045	0.0021137033574045	IN-VIP	hg	pt	0.699246827402386	human_down	chimp_up	human_down_KCNA2_IN-VIP	chimp_up_KCNA2_IN-VIP	-0.587595451663499	0.189140643007524	-3.106658845609	0.0018921462213048	0.0060698917831509	IN-VIP	rm	0.587595451663499	macaque_up	macaque_up_KCNA2_IN-VIP	down_KCNA2_IN-VIP	KCNA2	Inh	down_KCNA2_Inh	human_down_kcna2_inh	-0.643421139532942	Neur	ENSG00000177301	C7_2	-0.321025127	0.223	0.369	2.69011e-15	8.08056e-11	PD_down	Neur	both	EVO_down_PD_down
544.795137253477	0.580270556963175	0.210872117262941	2.75176521436271	0.0059275001087954	0.030126482807205	IN-VIP	hg	pt	-0.580270556963175	human_up	chimp_down	human_up_CRB1_IN-VIP	chimp_down_CRB1_IN-VIP	1.6351215836197	0.213758920879219	7.64937237189554	2.0196261309857e-14	4.58215751421336e-13	IN-VIP	rm	-1.6351215836197	macaque_down	macaque_down_CRB1_IN-VIP	up_CRB1_IN-VIP	CRB1	Inh	up_CRB1_Inh	human_up_crb1_inh	1.10769607029144	Neur	ENSG00000134376	C9	-0.410925468	0.064	0.194	6.97657e-12	2.09562e-07	PD_down	Neur	both	EVO_up_PD_down
10.4437815948222	2.9459304178288	0.603140168261291	4.88432137809892	1.03785678171483e-06	2.18615216968906e-05	IN-VIP	hg	pt	-2.9459304178288	human_up	chimp_down	human_up_CDK18_IN-VIP	chimp_down_CDK18_IN-VIP	2.01449476983754	0.54037647604819	3.72794682805158	0.0001930460933605	0.0008106702399778	IN-VIP	rm	-2.01449476983754	macaque_down	macaque_down_CDK18_IN-VIP	up_CDK18_IN-VIP	CDK18	Inh	up_CDK18_Inh	human_up_cdk18_inh	2.48021259383317	Neur	ENSG00000117266	C7_1	0.394109869	0.149	0.08	3.36943e-07	0.010121095	PD_up	Neur	both	EVO_up_PD_up
10.4437815948222	2.9459304178288	0.603140168261291	4.88432137809892	1.03785678171483e-06	2.18615216968906e-05	IN-VIP	hg	pt	-2.9459304178288	human_up	chimp_down	human_up_CDK18_IN-VIP	chimp_down_CDK18_IN-VIP	2.01449476983754	0.54037647604819	3.72794682805158	0.0001930460933605	0.0008106702399778	IN-VIP	rm	-2.01449476983754	macaque_down	macaque_down_CDK18_IN-VIP	up_CDK18_IN-VIP	CDK18	Inh	up_CDK18_Inh	human_up_cdk18_inh	2.48021259383317	Neur	ENSG00000117266	C7_2	0.551988029	0.102	0.062	2.81373e-11	8.4519e-07	PD_up	Neur	both	EVO_up_PD_up
10.4437815948222	2.9459304178288	0.603140168261291	4.88432137809892	1.03785678171483e-06	2.18615216968906e-05	IN-VIP	hg	pt	-2.9459304178288	human_up	chimp_down	human_up_CDK18_IN-VIP	chimp_down_CDK18_IN-VIP	2.01449476983754	0.54037647604819	3.72794682805158	0.0001930460933605	0.0008106702399778	IN-VIP	rm	-2.01449476983754	macaque_down	macaque_down_CDK18_IN-VIP	up_CDK18_IN-VIP	CDK18	Inh	up_CDK18_Inh	human_up_cdk18_inh	2.48021259383317	Neur	ENSG00000117266	C6_1	0.340968401	0.147	0.087	6.89092e-10	2.06989e-05	PD_up	Neur	both	EVO_up_PD_up
107.091424920375	0.607854704626637	0.18921411444723	3.21252305306305	0.0013157458860851	0.0092581177337813	IN-VIP	hg	pt	-0.607854704626637	human_up	chimp_down	human_up_CREG2_IN-VIP	chimp_down_CREG2_IN-VIP	0.658171670836668	0.191271568121351	3.44103244042572	0.0005794990505352	0.0021614459478535	IN-VIP	rm	-0.658171670836668	macaque_down	macaque_down_CREG2_IN-VIP	up_CREG2_IN-VIP	CREG2	Inh	up_CREG2_Inh	human_up_creg2_inh	0.633013187731652	Neur	ENSG00000175874	C7_2	-0.3428874	0.157	0.282	1.32476e-19	3.97932e-15	PD_down	Neur	both	EVO_up_PD_down
172.407613237541	0.851197699436379	0.185563029543004	4.58710822696022	4.4942772929312e-06	7.92568614556632e-05	IN-VIP	hg	pt	-0.851197699436379	human_up	chimp_down	human_up_PLA2R1_IN-VIP	chimp_down_PLA2R1_IN-VIP	0.850924089310465	0.186556818677809	4.5612060461861	5.08606412055493e-06	3.12388910283056e-05	IN-VIP	rm	-0.850924089310465	macaque_down	macaque_down_PLA2R1_IN-VIP	up_PLA2R1_IN-VIP	PLA2R1	Inh	up_PLA2R1_Inh	human_up_pla2r1_inh	0.851060894373422	Neur	ENSG00000153246	C9	-0.735127382	0.043	0.229	8.10609e-25	2.43491e-20	PD_down	Neur	both	EVO_up_PD_down
710.47978194768	-0.536369590297417	0.183335555938005	-2.92561684258776	0.0034377405368798	0.0198647398666834	IN-VIP	hg	pt	0.536369590297417	human_down	chimp_up	human_down_SPATS2L_IN-VIP	chimp_up_SPATS2L_IN-VIP	-1.30095769875523	0.182502137532568	-7.12845184360141	1.01504098384045e-12	1.8530137071665e-11	IN-VIP	rm	1.30095769875523	macaque_up	macaque_up_SPATS2L_IN-VIP	down_SPATS2L_IN-VIP	SPATS2L	Inh	down_SPATS2L_Inh	human_down_spats2l_inh	-0.918663644526326	Neur	ENSG00000196141	C9	0.283468567	0.098	0.135	7.14259e-08	0.002145491	PD_up	Neur	both	EVO_down_PD_up
603.618530650186	0.625199026833328	0.136930233961183	4.56582165053893	4.97541652954909e-06	8.62755605071152e-05	IN-VIP	hg	pt	-0.625199026833328	human_up	chimp_down	human_up_SIDT1_IN-VIP	chimp_down_SIDT1_IN-VIP	1.35530409068955	0.139627385304902	9.70657788749679	2.82668300911745e-22	1.44755538201973e-20	IN-VIP	rm	-1.35530409068955	macaque_down	macaque_down_SIDT1_IN-VIP	up_SIDT1_IN-VIP	SIDT1	Inh	up_SIDT1_Inh	human_up_sidt1_inh	0.990251558761441	Neur	ENSG00000072858	C9	-0.407310241	0.04	0.152	1.45058e-17	4.35724e-13	PD_down	Neur	both	EVO_up_PD_down
96.0841476668052	1.066507027377	0.281283731435278	3.79157024807314	0.0001496977916548	0.001585943933513	IN-VIP	hg	pt	-1.066507027377	human_up	chimp_down	human_up_TF_IN-VIP	chimp_down_TF_IN-VIP	1.84122671587694	0.291543673082149	6.31544048413678	2.69393048969926e-10	3.45791233951242e-09	IN-VIP	rm	-1.84122671587694	macaque_down	macaque_down_TF_IN-VIP	up_TF_IN-VIP	TF	Inh	up_TF_Inh	human_up_tf_inh	1.45386687162697	Neur	ENSG00000091513	C7_1	0.74931667	0.349	0.176	4.84192e-15	1.45442e-10	PD_up	Neur	both	EVO_up_PD_up
96.0841476668052	1.066507027377	0.281283731435278	3.79157024807314	0.0001496977916548	0.001585943933513	IN-VIP	hg	pt	-1.066507027377	human_up	chimp_down	human_up_TF_IN-VIP	chimp_down_TF_IN-VIP	1.84122671587694	0.291543673082149	6.31544048413678	2.69393048969926e-10	3.45791233951242e-09	IN-VIP	rm	-1.84122671587694	macaque_down	macaque_down_TF_IN-VIP	up_TF_IN-VIP	TF	Inh	up_TF_Inh	human_up_tf_inh	1.45386687162697	Neur	ENSG00000091513	C7_2	0.901586527	0.208	0.107	6.64866e-13	1.99713e-08	PD_up	Neur	both	EVO_up_PD_up
96.0841476668052	1.066507027377	0.281283731435278	3.79157024807314	0.0001496977916548	0.001585943933513	IN-VIP	hg	pt	-1.066507027377	human_up	chimp_down	human_up_TF_IN-VIP	chimp_down_TF_IN-VIP	1.84122671587694	0.291543673082149	6.31544048413678	2.69393048969926e-10	3.45791233951242e-09	IN-VIP	rm	-1.84122671587694	macaque_down	macaque_down_TF_IN-VIP	up_TF_IN-VIP	TF	Inh	up_TF_Inh	human_up_tf_inh	1.45386687162697	Neur	ENSG00000091513	C9	0.758296919	0.268	0.24	2.05474e-15	6.17204e-11	PD_up	Neur	both	EVO_up_PD_up
1626.04004058406	-0.605463820257919	0.12201467181354	-4.9622214382806	6.96914757471473e-07	1.50993091849534e-05	IN-VIP	hg	pt	0.605463820257919	human_down	chimp_up	human_down_KLHL24_IN-VIP	chimp_up_KLHL24_IN-VIP	-0.674300371775119	0.122060125333376	-5.52432966895161	3.30745924714241e-08	3.10523173888856e-07	IN-VIP	rm	0.674300371775119	macaque_up	macaque_up_KLHL24_IN-VIP	down_KLHL24_IN-VIP	KLHL24	Inh	down_KLHL24_Inh	human_down_klhl24_inh	-0.639882096016519	Neur	ENSG00000114796	C7_2	0.301112004	0.187	0.193	7.19009e-08	0.002159759	PD_up	Neur	both	EVO_down_PD_up
1626.04004058406	-0.605463820257919	0.12201467181354	-4.9622214382806	6.96914757471473e-07	1.50993091849534e-05	IN-VIP	hg	pt	0.605463820257919	human_down	chimp_up	human_down_KLHL24_IN-VIP	chimp_up_KLHL24_IN-VIP	-0.674300371775119	0.122060125333376	-5.52432966895161	3.30745924714241e-08	3.10523173888856e-07	IN-VIP	rm	0.674300371775119	macaque_up	macaque_up_KLHL24_IN-VIP	down_KLHL24_IN-VIP	KLHL24	Inh	down_KLHL24_Inh	human_down_klhl24_inh	-0.639882096016519	Neur	ENSG00000114796	C9	0.273030907	0.165	0.221	4.28287e-09	0.000128649	PD_up	Neur	both	EVO_down_PD_up
1761.42142504387	0.584464798029258	0.150692356189378	3.8785298259903	0.0001050896437675	0.0011815288817183	IN-VIP	hg	pt	-0.584464798029258	human_up	chimp_down	human_up_LPP_IN-VIP	chimp_down_LPP_IN-VIP	0.612481150268437	0.150819759298762	4.06101397533171	4.88600462988241e-05	0.0002383284665317	IN-VIP	rm	-0.612481150268437	macaque_down	macaque_down_LPP_IN-VIP	up_LPP_IN-VIP	LPP	Inh	up_LPP_Inh	human_up_lpp_inh	0.598472974148848	Neur	ENSG00000145012	C9	-0.275280999	0.188	0.372	5.68514e-22	1.7077e-17	PD_down	Neur	both	EVO_up_PD_down
419.478485043984	1.3159674116617	0.343196222765722	3.83444608176829	0.0001258475730271	0.0013738708470671	IN-VIP	hg	pt	-1.3159674116617	human_up	chimp_down	human_up_RASGEF1B_IN-VIP	chimp_down_RASGEF1B_IN-VIP	1.16329680671558	0.343135162059479	3.39019994259269	0.0006984166472649	0.0025462245964268	IN-VIP	rm	-1.16329680671558	macaque_down	macaque_down_RASGEF1B_IN-VIP	up_RASGEF1B_IN-VIP	RASGEF1B	Inh	up_RASGEF1B_Inh	human_up_rasgef1b_inh	1.23963210918864	Neur	ENSG00000138670	C7_0	-1.133640839	0.949	0.993	1.8523e-129	5.5639e-125	PD_down	Neur	both	EVO_up_PD_down
419.478485043984	1.3159674116617	0.343196222765722	3.83444608176829	0.0001258475730271	0.0013738708470671	IN-VIP	hg	pt	-1.3159674116617	human_up	chimp_down	human_up_RASGEF1B_IN-VIP	chimp_down_RASGEF1B_IN-VIP	1.16329680671558	0.343135162059479	3.39019994259269	0.0006984166472649	0.0025462245964268	IN-VIP	rm	-1.16329680671558	macaque_down	macaque_down_RASGEF1B_IN-VIP	up_RASGEF1B_IN-VIP	RASGEF1B	Inh	up_RASGEF1B_Inh	human_up_rasgef1b_inh	1.23963210918864	Neur	ENSG00000138670	C7_1	-0.571753017	0.975	0.994	6.53392e-63	1.96266e-58	PD_down	Neur	both	EVO_up_PD_down
419.478485043984	1.3159674116617	0.343196222765722	3.83444608176829	0.0001258475730271	0.0013738708470671	IN-VIP	hg	pt	-1.3159674116617	human_up	chimp_down	human_up_RASGEF1B_IN-VIP	chimp_down_RASGEF1B_IN-VIP	1.16329680671558	0.343135162059479	3.39019994259269	0.0006984166472649	0.0025462245964268	IN-VIP	rm	-1.16329680671558	macaque_down	macaque_down_RASGEF1B_IN-VIP	up_RASGEF1B_IN-VIP	RASGEF1B	Inh	up_RASGEF1B_Inh	human_up_rasgef1b_inh	1.23963210918864	Neur	ENSG00000138670	C7_2	-0.317684257	0.98	1.0	7.2315e-210	2.1722e-205	PD_down	Neur	both	EVO_up_PD_down
419.478485043984	1.3159674116617	0.343196222765722	3.83444608176829	0.0001258475730271	0.0013738708470671	IN-VIP	hg	pt	-1.3159674116617	human_up	chimp_down	human_up_RASGEF1B_IN-VIP	chimp_down_RASGEF1B_IN-VIP	1.16329680671558	0.343135162059479	3.39019994259269	0.0006984166472649	0.0025462245964268	IN-VIP	rm	-1.16329680671558	macaque_down	macaque_down_RASGEF1B_IN-VIP	up_RASGEF1B_IN-VIP	RASGEF1B	Inh	up_RASGEF1B_Inh	human_up_rasgef1b_inh	1.23963210918864	Neur	ENSG00000138670	C9	0.959581681	0.944	0.976	2.48964e-16	7.47839e-12	PD_up	Neur	both	EVO_up_PD_up
419.478485043984	1.3159674116617	0.343196222765722	3.83444608176829	0.0001258475730271	0.0013738708470671	IN-VIP	hg	pt	-1.3159674116617	human_up	chimp_down	human_up_RASGEF1B_IN-VIP	chimp_down_RASGEF1B_IN-VIP	1.16329680671558	0.343135162059479	3.39019994259269	0.0006984166472649	0.0025462245964268	IN-VIP	rm	-1.16329680671558	macaque_down	macaque_down_RASGEF1B_IN-VIP	up_RASGEF1B_IN-VIP	RASGEF1B	Inh	up_RASGEF1B_Inh	human_up_rasgef1b_inh	1.23963210918864	Neur	ENSG00000138670	C6_0	-0.574612166	0.963	0.985	3.57121e-61	1.07272e-56	PD_down	Neur	both	EVO_up_PD_down
419.478485043984	1.3159674116617	0.343196222765722	3.83444608176829	0.0001258475730271	0.0013738708470671	IN-VIP	hg	pt	-1.3159674116617	human_up	chimp_down	human_up_RASGEF1B_IN-VIP	chimp_down_RASGEF1B_IN-VIP	1.16329680671558	0.343135162059479	3.39019994259269	0.0006984166472649	0.0025462245964268	IN-VIP	rm	-1.16329680671558	macaque_down	macaque_down_RASGEF1B_IN-VIP	up_RASGEF1B_IN-VIP	RASGEF1B	Inh	up_RASGEF1B_Inh	human_up_rasgef1b_inh	1.23963210918864	Neur	ENSG00000138670	C6_2	-0.878781823	0.989	0.982	1.52139e-25	4.56995e-21	PD_down	Neur	both	EVO_up_PD_down
419.478485043984	1.3159674116617	0.343196222765722	3.83444608176829	0.0001258475730271	0.0013738708470671	IN-VIP	hg	pt	-1.3159674116617	human_up	chimp_down	human_up_RASGEF1B_IN-VIP	chimp_down_RASGEF1B_IN-VIP	1.16329680671558	0.343135162059479	3.39019994259269	0.0006984166472649	0.0025462245964268	IN-VIP	rm	-1.16329680671558	macaque_down	macaque_down_RASGEF1B_IN-VIP	up_RASGEF1B_IN-VIP	RASGEF1B	Inh	up_RASGEF1B_Inh	human_up_rasgef1b_inh	1.23963210918864	Neur	ENSG00000138670	C6_3	-0.374396744	0.922	0.975	1.02317e-10	3.07339e-06	PD_down	Neur	both	EVO_up_PD_down
106.414077372368	-0.525774437128121	0.202230026568877	-2.5998831432139	0.0093255510539939	0.04268924183435	IN-VIP	hg	pt	0.525774437128121	human_down	chimp_up	human_down_CD83_IN-VIP	chimp_up_CD83_IN-VIP	-0.506473955985449	0.203431542624219	-2.48965302751016	0.0127867858959026	0.0311470559332366	IN-VIP	rm	0.506473955985449	macaque_up	macaque_up_CD83_IN-VIP	down_CD83_IN-VIP	CD83	Inh	down_CD83_Inh	human_down_cd83_inh	-0.516124196556785	Neur	ENSG00000112149	C7_2	-0.490751828	0.118	0.258	9.17688e-26	2.75655e-21	PD_down	Neur	both	EVO_down_PD_down
164.079201062867	0.625857136666239	0.212159545765044	2.94993625862748	0.0031783949543531	0.0186448184826022	IN-VIP	hg	pt	-0.625857136666239	human_up	chimp_down	human_up_FLOT1_IN-VIP	chimp_down_FLOT1_IN-VIP	1.30614239390948	0.21809325684685	5.98891691010275	2.11243041754499e-09	2.40050017938427e-08	IN-VIP	rm	-1.30614239390948	macaque_down	macaque_down_FLOT1_IN-VIP	up_FLOT1_IN-VIP	FLOT1	Inh	up_FLOT1_Inh	human_up_flot1_inh	0.96599976528786	Neur	ENSG00000137312	C7_2	-0.266582309	0.09	0.161	4.26585e-07	0.01281376	PD_down	Neur	both	EVO_up_PD_down
90.7604650808536	-1.87513819683207	0.286787755137481	-6.53841791792386	6.21729913864081e-11	3.26011355897453e-09	IN-VIP	hg	pt	1.87513819683207	human_down	chimp_up	human_down_HSPA1B_IN-VIP	chimp_up_HSPA1B_IN-VIP	-0.856751227104406	0.293981762125494	-2.91430060460239	0.0035648645757142	0.0105012505565189	IN-VIP	rm	0.856751227104406	macaque_up	macaque_up_HSPA1B_IN-VIP	down_HSPA1B_IN-VIP	HSPA1B	Inh	down_HSPA1B_Inh	human_down_hspa1b_inh	-1.36594471196824	Neur	ENSG00000204388	C9	1.340332075	0.108	0.027	6.21415e-23	1.86661e-18	PD_up	Neur	both	EVO_down_PD_up
90.7604650808536	-1.87513819683207	0.286787755137481	-6.53841791792386	6.21729913864081e-11	3.26011355897453e-09	IN-VIP	hg	pt	1.87513819683207	human_down	chimp_up	human_down_HSPA1B_IN-VIP	chimp_up_HSPA1B_IN-VIP	-0.856751227104406	0.293981762125494	-2.91430060460239	0.0035648645757142	0.0105012505565189	IN-VIP	rm	0.856751227104406	macaque_up	macaque_up_HSPA1B_IN-VIP	down_HSPA1B_IN-VIP	HSPA1B	Inh	down_HSPA1B_Inh	human_down_hspa1b_inh	-1.36594471196824	Neur	ENSG00000204388	C6_0	1.000730303	0.108	0.028	1.14745e-09	3.44671e-05	PD_up	Neur	both	EVO_down_PD_up
165.297762057735	-1.14100535215487	0.282783511607778	-4.03490764248465	5.46237793516642e-05	0.0006948144733531	IN-VIP	hg	pt	1.14100535215487	human_down	chimp_up	human_down_FKBP5_IN-VIP	chimp_up_FKBP5_IN-VIP	-1.26477610157838	0.282782633499047	-4.47260882299775	7.72710540615105e-06	4.5585760080094e-05	IN-VIP	rm	1.26477610157838	macaque_up	macaque_up_FKBP5_IN-VIP	down_FKBP5_IN-VIP	FKBP5	Inh	down_FKBP5_Inh	human_down_fkbp5_inh	-1.20289072686662	Neur	ENSG00000096060	C7_1	1.000929237	0.133	0.027	8.17191e-16	2.45468e-11	PD_up	Neur	both	EVO_down_PD_up
165.297762057735	-1.14100535215487	0.282783511607778	-4.03490764248465	5.46237793516642e-05	0.0006948144733531	IN-VIP	hg	pt	1.14100535215487	human_down	chimp_up	human_down_FKBP5_IN-VIP	chimp_up_FKBP5_IN-VIP	-1.26477610157838	0.282782633499047	-4.47260882299775	7.72710540615105e-06	4.5585760080094e-05	IN-VIP	rm	1.26477610157838	macaque_up	macaque_up_FKBP5_IN-VIP	down_FKBP5_IN-VIP	FKBP5	Inh	down_FKBP5_Inh	human_down_fkbp5_inh	-1.20289072686662	Neur	ENSG00000096060	C9	0.918286254	0.125	0.056	1.61942e-19	4.8644e-15	PD_up	Neur	both	EVO_down_PD_up
165.297762057735	-1.14100535215487	0.282783511607778	-4.03490764248465	5.46237793516642e-05	0.0006948144733531	IN-VIP	hg	pt	1.14100535215487	human_down	chimp_up	human_down_FKBP5_IN-VIP	chimp_up_FKBP5_IN-VIP	-1.26477610157838	0.282782633499047	-4.47260882299775	7.72710540615105e-06	4.5585760080094e-05	IN-VIP	rm	1.26477610157838	macaque_up	macaque_up_FKBP5_IN-VIP	down_FKBP5_IN-VIP	FKBP5	Inh	down_FKBP5_Inh	human_down_fkbp5_inh	-1.20289072686662	Neur	ENSG00000096060	C6_0	0.418224784	0.133	0.069	9.95798e-18	2.99118e-13	PD_up	Neur	both	EVO_down_PD_up
272.739200873469	0.843448496143129	0.307813852226546	2.74012520892778	0.0061415782736162	0.0309802704973621	IN-VIP	hg	pt	-0.843448496143129	human_up	chimp_down	human_up_OPRM1_IN-VIP	chimp_down_OPRM1_IN-VIP	0.951432565067989	0.308495492904949	3.08410523638067	0.0020416536242875	0.0064784170057682	IN-VIP	rm	-0.951432565067989	macaque_down	macaque_down_OPRM1_IN-VIP	up_OPRM1_IN-VIP	OPRM1	Inh	up_OPRM1_Inh	human_up_oprm1_inh	0.897440530605559	Neur	ENSG00000112038	C9	-0.524481037	0.059	0.2	4.22506e-10	1.26912e-05	PD_down	Neur	both	EVO_up_PD_down
998.501824665614	0.617521734922321	0.16512535589029	3.73971478573289	0.0001842291721527	0.0018859098432836	IN-VIP	hg	pt	-0.617521734922321	human_up	chimp_down	human_up_GLCCI1_IN-VIP	chimp_down_GLCCI1_IN-VIP	0.686606321727469	0.16539206701718	4.15138606167941	3.30467774121433e-05	0.0001684027561276	IN-VIP	rm	-0.686606321727469	macaque_down	macaque_down_GLCCI1_IN-VIP	up_GLCCI1_IN-VIP	GLCCI1	Inh	up_GLCCI1_Inh	human_up_glcci1_inh	0.652064028324895	Neur	ENSG00000106415	C9	-0.565072463	0.093	0.287	5.10549e-23	1.53359e-18	PD_down	Neur	both	EVO_up_PD_down
123.982613293598	-0.889814278881454	0.3110694805946	-2.86050009528611	0.0042297342597146	0.0231391344796151	IN-VIP	hg	pt	0.889814278881454	human_down	chimp_up	human_down_ETV1_IN-VIP	chimp_up_ETV1_IN-VIP	-0.99924489433517	0.31113078050106	-3.21165553831073	0.0013197250934107	0.0044561911186309	IN-VIP	rm	0.99924489433517	macaque_up	macaque_up_ETV1_IN-VIP	down_ETV1_IN-VIP	ETV1	Inh	down_ETV1_Inh	human_down_etv1_inh	-0.944529586608312	Neur	ENSG00000006468	C9	-1.032475516	0.108	0.421	1.32308e-40	3.97426e-36	PD_down	Neur	both	EVO_down_PD_down
49.6213278994346	1.55283802004313	0.39212002191709	3.96010898002923	7.49155672412281e-05	0.000900160671527	IN-VIP	hg	pt	-1.55283802004313	human_up	chimp_down	human_up_CPVL_IN-VIP	chimp_down_CPVL_IN-VIP	1.19987870904224	0.388773262596498	3.08632003401832	0.0020265057803938	0.0064359838863153	IN-VIP	rm	-1.19987870904224	macaque_down	macaque_down_CPVL_IN-VIP	up_CPVL_IN-VIP	CPVL	Inh	up_CPVL_Inh	human_up_cpvl_inh	1.37635836454268	Neur	ENSG00000106066	C9	-0.737100483	0.032	0.162	4.04105e-15	1.21385e-10	PD_down	Neur	both	EVO_up_PD_down
167.387289987232	0.928627117059478	0.255814681056634	3.63007749681845	0.0002833361382061	0.0026792591371091	IN-VIP	hg	pt	-0.928627117059478	human_up	chimp_down	human_up_MLXIPL_IN-VIP	chimp_down_MLXIPL_IN-VIP	3.87577526025384	0.298375777232372	12.9895774255007	1.40199009685996e-38	2.42470497804307e-36	IN-VIP	rm	-3.87577526025384	macaque_down	macaque_down_MLXIPL_IN-VIP	up_MLXIPL_IN-VIP	MLXIPL	Inh	up_MLXIPL_Inh	human_up_mlxipl_inh	2.40220118865666	Neur	ENSG00000009950	C9	-0.353588468	0.03	0.102	1.21895e-12	3.66147e-08	PD_down	Neur	both	EVO_up_PD_down
229.240318239795	2.30038281892361	0.19045938604881	12.078075366336	1.37910028024631e-33	7.15535292772005e-31	IN-VIP	hg	pt	-2.30038281892361	human_up	chimp_down	human_up_BAIAP2L1_IN-VIP	chimp_down_BAIAP2L1_IN-VIP	3.49677038347853	0.208860089723825	16.7421664335312	6.45938594037424e-63	4.24510844001395e-60	IN-VIP	rm	-3.49677038347853	macaque_down	macaque_down_BAIAP2L1_IN-VIP	up_BAIAP2L1_IN-VIP	BAIAP2L1	Inh	up_BAIAP2L1_Inh	human_up_baiap2l1_inh	2.89857660120107	Neur	ENSG00000006453	C7_3	0.511304339	0.126	0.08	6.23842e-11	1.8739e-06	PD_up	Neur	both	EVO_up_PD_up
173.884671468983	3.7587971292785	0.577047269315522	6.51384614251287	7.32505280703368e-11	3.76095680061135e-09	IN-VIP	hg	pt	-3.7587971292785	human_up	chimp_down	human_up_SLC26A3_IN-VIP	chimp_down_SLC26A3_IN-VIP	4.23663096506618	0.583992586519552	7.25459716931583	4.02858980810512e-13	7.72642769033079e-12	IN-VIP	rm	-4.23663096506618	macaque_down	macaque_down_SLC26A3_IN-VIP	up_SLC26A3_IN-VIP	SLC26A3	Inh	up_SLC26A3_Inh	human_up_slc26a3_inh	3.99771404717234	Neur	ENSG00000091138	C7_0	-1.186342921	0.827	0.949	3.1197e-123	9.3711e-119	PD_down	Neur	both	EVO_up_PD_down
173.884671468983	3.7587971292785	0.577047269315522	6.51384614251287	7.32505280703368e-11	3.76095680061135e-09	IN-VIP	hg	pt	-3.7587971292785	human_up	chimp_down	human_up_SLC26A3_IN-VIP	chimp_down_SLC26A3_IN-VIP	4.23663096506618	0.583992586519552	7.25459716931583	4.02858980810512e-13	7.72642769033079e-12	IN-VIP	rm	-4.23663096506618	macaque_down	macaque_down_SLC26A3_IN-VIP	up_SLC26A3_IN-VIP	SLC26A3	Inh	up_SLC26A3_Inh	human_up_slc26a3_inh	3.99771404717234	Neur	ENSG00000091138	C7_1	-0.523466451	0.895	0.941	8.95766e-48	2.6907e-43	PD_down	Neur	both	EVO_up_PD_down
173.884671468983	3.7587971292785	0.577047269315522	6.51384614251287	7.32505280703368e-11	3.76095680061135e-09	IN-VIP	hg	pt	-3.7587971292785	human_up	chimp_down	human_up_SLC26A3_IN-VIP	chimp_down_SLC26A3_IN-VIP	4.23663096506618	0.583992586519552	7.25459716931583	4.02858980810512e-13	7.72642769033079e-12	IN-VIP	rm	-4.23663096506618	macaque_down	macaque_down_SLC26A3_IN-VIP	up_SLC26A3_IN-VIP	SLC26A3	Inh	up_SLC26A3_Inh	human_up_slc26a3_inh	3.99771404717234	Neur	ENSG00000091138	C7_2	-0.42439465	0.841	0.985	5.5372e-191	1.6633e-186	PD_down	Neur	both	EVO_up_PD_down
173.884671468983	3.7587971292785	0.577047269315522	6.51384614251287	7.32505280703368e-11	3.76095680061135e-09	IN-VIP	hg	pt	-3.7587971292785	human_up	chimp_down	human_up_SLC26A3_IN-VIP	chimp_down_SLC26A3_IN-VIP	4.23663096506618	0.583992586519552	7.25459716931583	4.02858980810512e-13	7.72642769033079e-12	IN-VIP	rm	-4.23663096506618	macaque_down	macaque_down_SLC26A3_IN-VIP	up_SLC26A3_IN-VIP	SLC26A3	Inh	up_SLC26A3_Inh	human_up_slc26a3_inh	3.99771404717234	Neur	ENSG00000091138	C9	0.86007293	0.81	0.797	6.08996e-20	1.8293e-15	PD_up	Neur	both	EVO_up_PD_up
173.884671468983	3.7587971292785	0.577047269315522	6.51384614251287	7.32505280703368e-11	3.76095680061135e-09	IN-VIP	hg	pt	-3.7587971292785	human_up	chimp_down	human_up_SLC26A3_IN-VIP	chimp_down_SLC26A3_IN-VIP	4.23663096506618	0.583992586519552	7.25459716931583	4.02858980810512e-13	7.72642769033079e-12	IN-VIP	rm	-4.23663096506618	macaque_down	macaque_down_SLC26A3_IN-VIP	up_SLC26A3_IN-VIP	SLC26A3	Inh	up_SLC26A3_Inh	human_up_slc26a3_inh	3.99771404717234	Neur	ENSG00000091138	C6_0	-0.601337197	0.861	0.9	6.65075e-51	1.99775e-46	PD_down	Neur	both	EVO_up_PD_down
173.884671468983	3.7587971292785	0.577047269315522	6.51384614251287	7.32505280703368e-11	3.76095680061135e-09	IN-VIP	hg	pt	-3.7587971292785	human_up	chimp_down	human_up_SLC26A3_IN-VIP	chimp_down_SLC26A3_IN-VIP	4.23663096506618	0.583992586519552	7.25459716931583	4.02858980810512e-13	7.72642769033079e-12	IN-VIP	rm	-4.23663096506618	macaque_down	macaque_down_SLC26A3_IN-VIP	up_SLC26A3_IN-VIP	SLC26A3	Inh	up_SLC26A3_Inh	human_up_slc26a3_inh	3.99771404717234	Neur	ENSG00000091138	C6_2	-0.822112929	0.907	0.865	4.23738e-20	1.27283e-15	PD_down	Neur	both	EVO_up_PD_down
173.884671468983	3.7587971292785	0.577047269315522	6.51384614251287	7.32505280703368e-11	3.76095680061135e-09	IN-VIP	hg	pt	-3.7587971292785	human_up	chimp_down	human_up_SLC26A3_IN-VIP	chimp_down_SLC26A3_IN-VIP	4.23663096506618	0.583992586519552	7.25459716931583	4.02858980810512e-13	7.72642769033079e-12	IN-VIP	rm	-4.23663096506618	macaque_down	macaque_down_SLC26A3_IN-VIP	up_SLC26A3_IN-VIP	SLC26A3	Inh	up_SLC26A3_Inh	human_up_slc26a3_inh	3.99771404717234	Neur	ENSG00000091138	C6_3	-0.336077101	0.816	0.92	4.53376e-08	0.001361851	PD_down	Neur	both	EVO_up_PD_down
98.2275868236377	-3.40456474396034	0.254255281274601	-13.3903403181755	6.88644828872361e-41	7.14595865581446e-38	IN-VIP	hg	pt	3.40456474396034	human_down	chimp_up	human_down_MSR1_IN-VIP	chimp_up_MSR1_IN-VIP	-1.0719619667278	0.27402668047194	-3.91188903533637	9.15769896976063e-05	0.0004146834930817	IN-VIP	rm	1.0719619667278	macaque_up	macaque_up_MSR1_IN-VIP	down_MSR1_IN-VIP	MSR1	Inh	down_MSR1_Inh	human_down_msr1_inh	-2.23826335534407	Neur	ENSG00000038945	C9	-1.794273291	0.057	0.345	3.84895e-33	1.15615e-28	PD_down	Neur	both	EVO_down_PD_down
590.422794167244	0.868636541120122	0.130135569144324	6.67485874024788	2.47470414873411e-11	1.38611553967164e-09	IN-VIP	hg	pt	-0.868636541120122	human_up	chimp_down	human_up_FBXO16_IN-VIP	chimp_down_FBXO16_IN-VIP	0.720353566463215	0.130069465096143	5.53822194879293	3.05557878784952e-08	2.88662153240255e-07	IN-VIP	rm	-0.720353566463215	macaque_down	macaque_down_FBXO16_IN-VIP	up_FBXO16_IN-VIP	FBXO16	Inh	up_FBXO16_Inh	human_up_fbxo16_inh	0.794495053791669	Neur	ENSG00000214050	C9	-0.394304997	0.028	0.109	4.43378e-13	1.33182e-08	PD_down	Neur	both	EVO_up_PD_down
24.1844856611505	-1.05392282869532	0.414052306968071	-2.54538571808173	0.0109157087838322	0.0479746131034412	IN-VIP	hg	pt	1.05392282869532	human_down	chimp_up	human_down_PAX5_IN-VIP	chimp_up_PAX5_IN-VIP	-2.76967450598159	0.386104150592955	-7.17338702971231	7.31646305746919e-13	1.35447310461092e-11	IN-VIP	rm	2.76967450598159	macaque_up	macaque_up_PAX5_IN-VIP	down_PAX5_IN-VIP	PAX5	Inh	down_PAX5_Inh	human_down_pax5_inh	-1.91179866733846	Neur	ENSG00000196092	C7_1	-1.899862335	0.053	0.293	3.55055e-54	1.06651e-49	PD_down	Neur	both	EVO_down_PD_down
1148.73596194074	0.631915908980503	0.221059226042118	2.85858192980421	0.0042553920406648	0.0232343698348791	IN-VIP	hg	pt	-0.631915908980503	human_up	chimp_down	human_up_SVEP1_IN-VIP	chimp_down_SVEP1_IN-VIP	0.543981046470933	0.2210885426253	2.4604669242986	0.0138756361233136	0.0333421135657833	IN-VIP	rm	-0.543981046470933	macaque_down	macaque_down_SVEP1_IN-VIP	up_SVEP1_IN-VIP	SVEP1	Inh	up_SVEP1_Inh	human_up_svep1_inh	0.587948477725718	Neur	ENSG00000165124	C9	-0.5201073	0.057	0.18	7.66549e-13	2.30256e-08	PD_down	Neur	both	EVO_up_PD_down
389.662373712532	-0.85203882361912	0.19356720486033	-4.40177262586354	1.07370044741187e-05	0.0001702410831088	IN-VIP	hg	pt	0.85203882361912	human_down	chimp_up	human_down_NACC2_IN-VIP	chimp_up_NACC2_IN-VIP	-0.61192147024365	0.194374730585215	-3.1481534065735	0.0016430544101979	0.0053842522131739	IN-VIP	rm	0.61192147024365	macaque_up	macaque_up_NACC2_IN-VIP	down_NACC2_IN-VIP	NACC2	Inh	down_NACC2_Inh	human_down_nacc2_inh	-0.731980146931385	Neur	ENSG00000148411	C7_0	0.592387783	0.135	0.06	1.67744e-09	5.03869e-05	PD_up	Neur	both	EVO_down_PD_up
389.662373712532	-0.85203882361912	0.19356720486033	-4.40177262586354	1.07370044741187e-05	0.0001702410831088	IN-VIP	hg	pt	0.85203882361912	human_down	chimp_up	human_down_NACC2_IN-VIP	chimp_up_NACC2_IN-VIP	-0.61192147024365	0.194374730585215	-3.1481534065735	0.0016430544101979	0.0053842522131739	IN-VIP	rm	0.61192147024365	macaque_up	macaque_up_NACC2_IN-VIP	down_NACC2_IN-VIP	NACC2	Inh	down_NACC2_Inh	human_down_nacc2_inh	-0.731980146931385	Neur	ENSG00000148411	C6_1	0.283438328	0.171	0.108	7.3166e-09	0.000219776	PD_up	Neur	both	EVO_down_PD_up
1762.17165901237	-0.729758172761404	0.143123611336489	-5.09879652942597	3.41819734351214e-07	8.10442316839381e-06	IN-VIP	hg	pt	0.729758172761404	human_down	chimp_up	human_down_PLXDC2_IN-VIP	chimp_up_PLXDC2_IN-VIP	-1.77416986961269	0.142510022401155	-12.4494392725484	1.40831088664764e-35	1.98330410293892e-33	IN-VIP	rm	1.77416986961269	macaque_up	macaque_up_PLXDC2_IN-VIP	down_PLXDC2_IN-VIP	PLXDC2	Inh	down_PLXDC2_Inh	human_down_plxdc2_inh	-1.25196402118705	Neur	ENSG00000120594	C9	0.929649964	0.237	0.161	2.96859e-18	8.91704e-14	PD_up	Neur	both	EVO_down_PD_up
1762.17165901237	-0.729758172761404	0.143123611336489	-5.09879652942597	3.41819734351214e-07	8.10442316839381e-06	IN-VIP	hg	pt	0.729758172761404	human_down	chimp_up	human_down_PLXDC2_IN-VIP	chimp_up_PLXDC2_IN-VIP	-1.77416986961269	0.142510022401155	-12.4494392725484	1.40831088664764e-35	1.98330410293892e-33	IN-VIP	rm	1.77416986961269	macaque_up	macaque_up_PLXDC2_IN-VIP	down_PLXDC2_IN-VIP	PLXDC2	Inh	down_PLXDC2_Inh	human_down_plxdc2_inh	-1.25196402118705	Neur	ENSG00000120594	C6_0	0.263650595	0.348	0.254	1.44809e-11	4.34976e-07	PD_up	Neur	both	EVO_down_PD_up
1762.17165901237	-0.729758172761404	0.143123611336489	-5.09879652942597	3.41819734351214e-07	8.10442316839381e-06	IN-VIP	hg	pt	0.729758172761404	human_down	chimp_up	human_down_PLXDC2_IN-VIP	chimp_up_PLXDC2_IN-VIP	-1.77416986961269	0.142510022401155	-12.4494392725484	1.40831088664764e-35	1.98330410293892e-33	IN-VIP	rm	1.77416986961269	macaque_up	macaque_up_PLXDC2_IN-VIP	down_PLXDC2_IN-VIP	PLXDC2	Inh	down_PLXDC2_Inh	human_down_plxdc2_inh	-1.25196402118705	Neur	ENSG00000120594	C6_1	0.321073939	0.358	0.256	2.22313e-14	6.67783e-10	PD_up	Neur	both	EVO_down_PD_up
1944.95203606162	-0.694655195657335	0.194341247621463	-3.57440946870106	0.000351019237748	0.0031951501807207	IN-VIP	hg	pt	0.694655195657335	human_down	chimp_up	human_down_GAD2_IN-VIP	chimp_up_GAD2_IN-VIP	-0.523770133894824	0.194473606758917	-2.69327104394236	0.0070754722980731	0.0188671351246413	IN-VIP	rm	0.523770133894824	macaque_up	macaque_up_GAD2_IN-VIP	down_GAD2_IN-VIP	GAD2	Inh	down_GAD2_Inh	human_down_gad2_inh	-0.609212664776079	Neur	ENSG00000136750	C7_1	-0.823181445	0.354	0.569	1.72767e-20	5.18957e-16	PD_down	Neur	both	EVO_down_PD_down
4724.1385762809	-0.855907085542758	0.231790088261428	-3.69259571003489	0.000221976758549	0.0021904373230992	IN-VIP	hg	pt	0.855907085542758	human_down	chimp_up	human_down_PCDH15_IN-VIP	chimp_up_PCDH15_IN-VIP	-3.41079464984534	0.231295650662667	-14.7464711942198	3.24177550611488e-49	1.1019801013545e-46	IN-VIP	rm	3.41079464984534	macaque_up	macaque_up_PCDH15_IN-VIP	down_PCDH15_IN-VIP	PCDH15	Inh	down_PCDH15_Inh	human_down_pcdh15_inh	-2.13335086769405	Neur	ENSG00000150275	C9	1.629982972	0.176	0.092	1.5448e-14	4.64028e-10	PD_up	Neur	both	EVO_down_PD_up
338.330203929139	-0.531026672793771	0.182210017473267	-2.91436596163919	0.0035641182517323	0.0204392540579274	IN-VIP	hg	pt	0.531026672793771	human_down	chimp_up	human_down_INPP5A_IN-VIP	chimp_up_INPP5A_IN-VIP	-0.531120729294127	0.182558281609927	-2.90932147591624	0.0036221418993708	0.0106508798938098	IN-VIP	rm	0.531120729294127	macaque_up	macaque_up_INPP5A_IN-VIP	down_INPP5A_IN-VIP	INPP5A	Inh	down_INPP5A_Inh	human_down_inpp5a_inh	-0.531073701043949	Neur	ENSG00000068383	C9	-0.315767944	0.045	0.144	1.12013e-11	3.36464e-07	PD_down	Neur	both	EVO_down_PD_down
350.196149324853	1.26920976402492	0.212894200587787	5.96169252389548	2.49638560379217e-09	9.92313277507387e-08	IN-VIP	hg	pt	-1.26920976402492	human_up	chimp_down	human_up_PLEKHA7_IN-VIP	chimp_down_PLEKHA7_IN-VIP	0.613325654121333	0.211065800224163	2.90585046686838	0.0036625643331048	0.0107473014424014	IN-VIP	rm	-0.613325654121333	macaque_down	macaque_down_PLEKHA7_IN-VIP	up_PLEKHA7_IN-VIP	PLEKHA7	Inh	up_PLEKHA7_Inh	human_up_plekha7_inh	0.941267709073125	Neur	ENSG00000166689	C7_1	0.452585894	0.133	0.073	1.12511e-06	0.033795971	PD_up	Neur	both	EVO_up_PD_up
441.093615568456	0.631167651599659	0.167030803386619	3.77875001977163	0.0001576175511097	0.0016573800734291	IN-VIP	hg	pt	-0.631167651599659	human_up	chimp_down	human_up_ANKRD13D_IN-VIP	chimp_down_ANKRD13D_IN-VIP	1.09629205795782	0.169005999364767	6.48670498135208	8.77338905895795e-11	1.22678112543557e-09	IN-VIP	rm	-1.09629205795782	macaque_down	macaque_down_ANKRD13D_IN-VIP	up_ANKRD13D_IN-VIP	ANKRD13D	Inh	up_ANKRD13D_Inh	human_up_ankrd13d_inh	0.86372985477874	Neur	ENSG00000172932	C6_1	0.351295342	0.11	0.045	5.38413e-19	1.61729e-14	PD_up	Neur	both	EVO_up_PD_up
272.845526386915	-0.599103472563273	0.235813294507477	-2.54058395568651	0.0110667520390463	0.0484655893384801	IN-VIP	hg	pt	0.599103472563273	human_down	chimp_up	human_down_GSTP1_IN-VIP	chimp_up_GSTP1_IN-VIP	-0.734011187486565	0.235782501486308	-3.11308592817347	0.0018514210470931	0.0059615576293463	IN-VIP	rm	0.734011187486565	macaque_up	macaque_up_GSTP1_IN-VIP	down_GSTP1_IN-VIP	GSTP1	Inh	down_GSTP1_Inh	human_down_gstp1_inh	-0.666557330024919	Neur	ENSG00000084207	C7_1	0.742791137	0.181	0.069	7.31004e-09	0.000219579	PD_up	Neur	both	EVO_down_PD_up
1927.40609605389	-0.838156926301927	0.174944992827385	-4.79097408137265	1.65973567888232e-06	3.27561047495934e-05	IN-VIP	hg	pt	0.838156926301927	human_down	chimp_up	human_down_PGM2L1_IN-VIP	chimp_up_PGM2L1_IN-VIP	-0.841599855385515	0.175002298016681	-4.80907888024017	1.51627368830698e-06	1.03228080243993e-05	IN-VIP	rm	0.841599855385515	macaque_up	macaque_up_PGM2L1_IN-VIP	down_PGM2L1_IN-VIP	PGM2L1	Inh	down_PGM2L1_Inh	human_down_pgm2l1_inh	-0.839878390843721	Neur	ENSG00000165434	C7_2	-0.635776481	0.196	0.382	8.14137e-15	2.4455e-10	PD_down	Neur	both	EVO_down_PD_down
1927.40609605389	-0.838156926301927	0.174944992827385	-4.79097408137265	1.65973567888232e-06	3.27561047495934e-05	IN-VIP	hg	pt	0.838156926301927	human_down	chimp_up	human_down_PGM2L1_IN-VIP	chimp_up_PGM2L1_IN-VIP	-0.841599855385515	0.175002298016681	-4.80907888024017	1.51627368830698e-06	1.03228080243993e-05	IN-VIP	rm	0.841599855385515	macaque_up	macaque_up_PGM2L1_IN-VIP	down_PGM2L1_IN-VIP	PGM2L1	Inh	down_PGM2L1_Inh	human_down_pgm2l1_inh	-0.839878390843721	Neur	ENSG00000165434	C6_1	-0.608234583	0.124	0.201	8.13734e-10	2.4443e-05	PD_down	Neur	both	EVO_down_PD_down
739.066941458126	1.25162174473344	0.107865377384791	11.6035541253288	3.95312713068401e-31	1.658294776778e-28	IN-VIP	hg	pt	-1.25162174473344	human_up	chimp_down	human_up_TXNRD1_IN-VIP	chimp_down_TXNRD1_IN-VIP	1.31082335834061	0.108531843800533	12.0777765533011	1.38412029216206e-33	1.66398266343092e-31	IN-VIP	rm	-1.31082335834061	macaque_down	macaque_down_TXNRD1_IN-VIP	up_TXNRD1_IN-VIP	TXNRD1	Inh	up_TXNRD1_Inh	human_up_txnrd1_inh	1.28122255153703	Neur	ENSG00000198431	C7_1	0.397465954	0.295	0.182	4.44579e-12	1.33543e-07	PD_up	Neur	both	EVO_up_PD_up
739.066941458126	1.25162174473344	0.107865377384791	11.6035541253288	3.95312713068401e-31	1.658294776778e-28	IN-VIP	hg	pt	-1.25162174473344	human_up	chimp_down	human_up_TXNRD1_IN-VIP	chimp_down_TXNRD1_IN-VIP	1.31082335834061	0.108531843800533	12.0777765533011	1.38412029216206e-33	1.66398266343092e-31	IN-VIP	rm	-1.31082335834061	macaque_down	macaque_down_TXNRD1_IN-VIP	up_TXNRD1_IN-VIP	TXNRD1	Inh	up_TXNRD1_Inh	human_up_txnrd1_inh	1.28122255153703	Neur	ENSG00000198431	C9	0.307679947	0.176	0.219	5.18261e-11	1.55675e-06	PD_up	Neur	both	EVO_up_PD_up
213.266046514258	-1.43179498671964	0.169883629261743	-8.42809276527546	3.51344494512231e-17	4.84413150615604e-15	IN-VIP	hg	pt	1.43179498671964	human_down	chimp_up	human_down_C12orf49_IN-VIP	chimp_up_C12orf49_IN-VIP	-1.3585096453768	0.170727944728417	-7.95716042583321	1.76032410134917e-15	4.59081348970902e-14	IN-VIP	rm	1.3585096453768	macaque_up	macaque_up_C12orf49_IN-VIP	down_C12orf49_IN-VIP	C12orf49	Inh	down_C12orf49_Inh	human_down_c12orf49_inh	-1.39515231604822	Neur	ENSG00000111412	C7_2	-0.426068974	0.085	0.183	9.27652e-13	2.78648e-08	PD_down	Neur	both	EVO_down_PD_down
1418.24496484241	-2.03430311069824	0.312997950678259	-6.49941351465706	8.06337404359011e-11	4.0659202722103e-09	IN-VIP	hg	pt	2.03430311069824	human_down	chimp_up	human_down_GPC5_IN-VIP	chimp_up_GPC5_IN-VIP	-1.51743871129945	0.313214876759977	-4.84472106496493	1.26789677497879e-06	8.7773359604922e-06	IN-VIP	rm	1.51743871129945	macaque_up	macaque_up_GPC5_IN-VIP	down_GPC5_IN-VIP	GPC5	Inh	down_GPC5_Inh	human_down_gpc5_inh	-1.77587091099885	Neur	ENSG00000179399	C7_2	-0.272913856	0.136	0.294	7.01462e-13	2.10705e-08	PD_down	Neur	both	EVO_down_PD_down
1418.24496484241	-2.03430311069824	0.312997950678259	-6.49941351465706	8.06337404359011e-11	4.0659202722103e-09	IN-VIP	hg	pt	2.03430311069824	human_down	chimp_up	human_down_GPC5_IN-VIP	chimp_up_GPC5_IN-VIP	-1.51743871129945	0.313214876759977	-4.84472106496493	1.26789677497879e-06	8.7773359604922e-06	IN-VIP	rm	1.51743871129945	macaque_up	macaque_up_GPC5_IN-VIP	down_GPC5_IN-VIP	GPC5	Inh	down_GPC5_Inh	human_down_gpc5_inh	-1.77587091099885	Neur	ENSG00000179399	C9	1.759562544	0.218	0.112	3.30533e-40	9.92856e-36	PD_up	Neur	both	EVO_down_PD_up
162.20284459974	1.29044450778437	0.166641367833584	7.74384250778036	9.64564747026369e-15	9.41453393681777e-13	IN-VIP	hg	pt	-1.29044450778437	human_up	chimp_down	human_up_CLMN_IN-VIP	chimp_down_CLMN_IN-VIP	1.10821804911869	0.166190349977815	6.66836581827183	2.58667387719114e-11	3.91997403249043e-10	IN-VIP	rm	-1.10821804911869	macaque_down	macaque_down_CLMN_IN-VIP	up_CLMN_IN-VIP	CLMN	Inh	up_CLMN_Inh	human_up_clmn_inh	1.19933127845153	Neur	ENSG00000165959	C9	0.998111909	0.147	0.06	1.14384e-07	0.003435876	PD_up	Neur	both	EVO_up_PD_up
162.20284459974	1.29044450778437	0.166641367833584	7.74384250778036	9.64564747026369e-15	9.41453393681777e-13	IN-VIP	hg	pt	-1.29044450778437	human_up	chimp_down	human_up_CLMN_IN-VIP	chimp_down_CLMN_IN-VIP	1.10821804911869	0.166190349977815	6.66836581827183	2.58667387719114e-11	3.91997403249043e-10	IN-VIP	rm	-1.10821804911869	macaque_down	macaque_down_CLMN_IN-VIP	up_CLMN_IN-VIP	CLMN	Inh	up_CLMN_Inh	human_up_clmn_inh	1.19933127845153	Neur	ENSG00000165959	C6_0	0.447883516	0.156	0.079	7.73195e-11	2.32252e-06	PD_up	Neur	both	EVO_up_PD_up
130.874805385332	-0.913279945228176	0.224926365632886	-4.06035078483768	4.89990437761819e-05	0.0006314151288177	IN-VIP	hg	pt	0.913279945228176	human_down	chimp_up	human_down_INF2_IN-VIP	chimp_up_INF2_IN-VIP	-0.580917293860526	0.227536739531437	-2.55307030880727	0.010677793932363	0.0267161656307703	IN-VIP	rm	0.580917293860526	macaque_up	macaque_up_INF2_IN-VIP	down_INF2_IN-VIP	INF2	Inh	down_INF2_Inh	human_down_inf2_inh	-0.747098619544351	Neur	ENSG00000203485	C6_1	0.488595453	0.133	0.057	6.37844e-21	1.91596e-16	PD_up	Neur	both	EVO_down_PD_up
1516.44228110524	-0.823249469683477	0.198049459682212	-4.15678725407509	3.22754285678707e-05	0.0004382523069174	IN-VIP	hg	pt	0.823249469683477	human_down	chimp_up	human_down_MAP1A_IN-VIP	chimp_up_MAP1A_IN-VIP	-0.631068736146354	0.198224984351004	-3.1835983653246	0.0014545668248028	0.0048385759267443	IN-VIP	rm	0.631068736146354	macaque_up	macaque_up_MAP1A_IN-VIP	down_MAP1A_IN-VIP	MAP1A	Inh	down_MAP1A_Inh	human_down_map1a_inh	-0.727159102914915	Neur	ENSG00000166963	C7_0	0.45717616	0.277	0.179	7.59393e-08	0.002281066	PD_up	Neur	both	EVO_down_PD_up
1614.87503981432	-0.567583977617568	0.166140279081406	-3.41629363304163	0.0006347975750982	0.0051589732030655	IN-VIP	hg	pt	0.567583977617568	human_down	chimp_up	human_down_DMXL2_IN-VIP	chimp_up_DMXL2_IN-VIP	-0.776564672764735	0.166084488413868	-4.67572065387348	2.92923122591594e-06	1.88919603696954e-05	IN-VIP	rm	0.776564672764735	macaque_up	macaque_up_DMXL2_IN-VIP	down_DMXL2_IN-VIP	DMXL2	Inh	down_DMXL2_Inh	human_down_dmxl2_inh	-0.672074325191151	Neur	ENSG00000104093	C9	-0.382477149	0.082	0.223	3.07647e-22	9.24109e-18	PD_down	Neur	both	EVO_down_PD_down
797.30060750764	-1.35553520767506	0.202864454964146	-6.68197495670022	2.35743320053767e-11	1.32797579948002e-09	IN-VIP	hg	pt	1.35553520767506	human_down	chimp_up	human_down_C16orf72_IN-VIP	chimp_up_C16orf72_IN-VIP	-1.10453436105926	0.20322617867222	-5.43500039353073	5.47963115182628e-08	4.96262782679866e-07	IN-VIP	rm	1.10453436105926	macaque_up	macaque_up_C16orf72_IN-VIP	down_C16orf72_IN-VIP	C16orf72	Inh	down_C16orf72_Inh	human_down_c16orf72_inh	-1.23003478436716	Neur	ENSG00000182831	C7_2	-0.418108446	0.184	0.31	5.99317e-11	1.80023e-06	PD_down	Neur	both	EVO_down_PD_down
167.119927199489	1.420251754819	0.188335374177428	7.54107804241279	4.66102055358872e-14	4.09934897280737e-12	IN-VIP	hg	pt	-1.420251754819	human_up	chimp_down	human_up_CRYM_IN-VIP	chimp_down_CRYM_IN-VIP	1.98523904168307	0.195715875667648	10.1434747432256	3.54269158522522e-24	2.12303061684804e-22	IN-VIP	rm	-1.98523904168307	macaque_down	macaque_down_CRYM_IN-VIP	up_CRYM_IN-VIP	CRYM	Inh	up_CRYM_Inh	human_up_crym_inh	1.70274539825104	Neur	ENSG00000103316	C9	-0.379926652	0.03	0.118	6.56264e-12	1.97128e-07	PD_down	Neur	both	EVO_up_PD_down
111.093454208041	4.15275213092318	0.313986682205089	13.2258862119849	6.21997605870315e-40	4.90532191893565e-37	IN-VIP	hg	pt	-4.15275213092318	human_up	chimp_down	human_up_PLCG2_IN-VIP	chimp_down_PLCG2_IN-VIP	1.97551180681721	0.266888804796639	7.40200327369477	1.34145193287503e-13	2.72660477407878e-12	IN-VIP	rm	-1.97551180681721	macaque_down	macaque_down_PLCG2_IN-VIP	up_PLCG2_IN-VIP	PLCG2	Inh	up_PLCG2_Inh	human_up_plcg2_inh	3.0641319688702	Neur	ENSG00000197943	C6_0	0.558865646	0.175	0.094	5.40253e-07	0.016228108	PD_up	Neur	both	EVO_up_PD_up
1166.36966185548	0.549285892514394	0.13403511852023	4.09807443436168	4.1660132504225e-05	0.0005486781379113	IN-VIP	hg	pt	-0.549285892514394	human_up	chimp_down	human_up_TCF25_IN-VIP	chimp_down_TCF25_IN-VIP	0.82931624679379	0.134635718678513	6.1597045340847	7.2880794527525e-10	8.84801567059533e-09	IN-VIP	rm	-0.82931624679379	macaque_down	macaque_down_TCF25_IN-VIP	up_TCF25_IN-VIP	TCF25	Inh	up_TCF25_Inh	human_up_tcf25_inh	0.689301069654092	Neur	ENSG00000141002	C9	-0.27321737	0.09	0.187	1.26896e-14	3.81172e-10	PD_down	Neur	both	EVO_up_PD_down
519.242365895368	-0.696881629615844	0.141316432523881	-4.93135594473828	8.16607780320348e-07	1.75193024992339e-05	IN-VIP	hg	pt	0.696881629615844	human_down	chimp_up	human_down_DLG4_IN-VIP	chimp_up_DLG4_IN-VIP	-1.0144436343237	0.140883821855744	-7.20056867397045	5.99619477613679e-13	1.12484278026939e-11	IN-VIP	rm	1.0144436343237	macaque_up	macaque_up_DLG4_IN-VIP	down_DLG4_IN-VIP	DLG4	Inh	down_DLG4_Inh	human_down_dlg4_inh	-0.855662631969773	Neur	ENSG00000132535	C7_2	-0.48888014	0.141	0.28	4.31655e-16	1.2966e-11	PD_down	Neur	both	EVO_down_PD_down
4341.74558380914	0.676547895788286	0.217182941467494	3.11510605398788	0.0018387878469795	0.0120966103406903	IN-VIP	hg	pt	-0.676547895788286	human_up	chimp_down	human_up_L3MBTL4_IN-VIP	chimp_down_L3MBTL4_IN-VIP	0.776123059672046	0.217237931230893	3.57268666330253	0.0003533374504454	0.0013969122063329	IN-VIP	rm	-0.776123059672046	macaque_down	macaque_down_L3MBTL4_IN-VIP	up_L3MBTL4_IN-VIP	L3MBTL4	Inh	up_L3MBTL4_Inh	human_up_l3mbtl4_inh	0.726335477730166	Neur	ENSG00000154655	C6_1	0.514963799	0.124	0.055	1.40306e-14	4.21451e-10	PD_up	Neur	both	EVO_up_PD_up
304.267219863431	-0.691099339713248	0.214889963928851	-3.2160614999315	0.0012996297780909	0.0091741857160193	IN-VIP	hg	pt	0.691099339713248	human_down	chimp_up	human_down_GPCPD1_IN-VIP	chimp_up_GPCPD1_IN-VIP	-0.90517238550754	0.214660024767107	-4.21677201653916	2.47824299733726e-05	0.0001298114743238	IN-VIP	rm	0.90517238550754	macaque_up	macaque_up_GPCPD1_IN-VIP	down_GPCPD1_IN-VIP	GPCPD1	Inh	down_GPCPD1_Inh	human_down_gpcpd1_inh	-0.798135862610394	Neur	ENSG00000125772	C7_2	-0.48736154	0.085	0.19	1.24749e-07	0.00374721	PD_down	Neur	both	EVO_down_PD_down
304.267219863431	-0.691099339713248	0.214889963928851	-3.2160614999315	0.0012996297780909	0.0091741857160193	IN-VIP	hg	pt	0.691099339713248	human_down	chimp_up	human_down_GPCPD1_IN-VIP	chimp_up_GPCPD1_IN-VIP	-0.90517238550754	0.214660024767107	-4.21677201653916	2.47824299733726e-05	0.0001298114743238	IN-VIP	rm	0.90517238550754	macaque_up	macaque_up_GPCPD1_IN-VIP	down_GPCPD1_IN-VIP	GPCPD1	Inh	down_GPCPD1_Inh	human_down_gpcpd1_inh	-0.798135862610394	Neur	ENSG00000125772	C9	-0.305947536	0.043	0.119	1.9937e-10	5.98866e-06	PD_down	Neur	both	EVO_down_PD_down
385.18220703183	-0.762746028588026	0.187765825980458	-4.06221965368399	4.86083062692126e-05	0.0006271998471229	IN-VIP	hg	pt	0.762746028588026	human_down	chimp_up	human_down_CHMP4B_IN-VIP	chimp_up_CHMP4B_IN-VIP	-0.619093456762144	0.188388989538286	-3.28625074256969	0.0010153058722531	0.0035511390060924	IN-VIP	rm	0.619093456762144	macaque_up	macaque_up_CHMP4B_IN-VIP	down_CHMP4B_IN-VIP	CHMP4B	Inh	down_CHMP4B_Inh	human_down_chmp4b_inh	-0.690919742675085	Neur	ENSG00000101421	C7_2	-0.393166491	0.084	0.171	6.03199e-08	0.00181189	PD_down	Neur	both	EVO_down_PD_down
217.735862835949	-1.56293200998565	0.20864405747894	-7.49090114940565	6.84023219836684e-14	5.88917109270745e-12	IN-VIP	hg	pt	1.56293200998565	human_down	chimp_up	human_down_NNAT_IN-VIP	chimp_up_NNAT_IN-VIP	-0.847937662435028	0.211624249256752	-4.00680765750182	6.15449421309273e-05	0.0002918522804439	IN-VIP	rm	0.847937662435028	macaque_up	macaque_up_NNAT_IN-VIP	down_NNAT_IN-VIP	NNAT	Inh	down_NNAT_Inh	human_down_nnat_inh	-1.20543483621034	Neur	ENSG00000053438	C7_1	-0.625176206	0.061	0.1	9.90709e-07	0.029758912	PD_down	Neur	both	EVO_down_PD_down
330.229389708867	0.613713024488077	0.177155167698039	3.46426825964315	0.000531676017733	0.004470973611424	IN-VIP	hg	pt	-0.613713024488077	human_up	chimp_down	human_up_LSS_IN-VIP	chimp_down_LSS_IN-VIP	0.742148616909465	0.178157029902623	4.16569931209063	3.10399600270026e-05	0.0001592049562675	IN-VIP	rm	-0.742148616909465	macaque_down	macaque_down_LSS_IN-VIP	up_LSS_IN-VIP	LSS	Inh	up_LSS_Inh	human_up_lss_inh	0.677930820698771	Neur	ENSG00000160285	C6_1	0.413455801	0.213	0.123	1.73913e-17	5.22401e-13	PD_up	Neur	both	EVO_up_PD_up
45.3477178835615	0.818293252667253	0.256692961311415	3.18782894741908	0.001433453072558	0.0099271875324751	IN-VIP	hg	pt	-0.818293252667253	human_up	chimp_down	human_up_MIAT_IN-VIP	chimp_down_MIAT_IN-VIP	0.728761901643436	0.257752069590398	2.82737555823135	0.0046931252007185	0.0132784949176725	IN-VIP	rm	-0.728761901643436	macaque_down	macaque_down_MIAT_IN-VIP	up_MIAT_IN-VIP	MIAT	Inh	up_MIAT_Inh	human_up_miat_inh	0.773527577155345	Neur	ENSG00000225783	C6_1	0.395471427	0.239	0.146	1.2193e-07	0.003662519	PD_up	Neur	both	EVO_up_PD_up
411.281676713787	-0.67475779925863	0.219047119720052	-3.08042306203793	0.0020670675179081	0.0132836711809248	IN-VIP	hg	pt	0.67475779925863	human_down	chimp_up	human_down_RLIM_IN-VIP	chimp_up_RLIM_IN-VIP	-0.508632972265076	0.219597068452062	-2.31621021104892	0.0205467939380374	0.0464511626284079	IN-VIP	rm	0.508632972265076	macaque_up	macaque_up_RLIM_IN-VIP	down_RLIM_IN-VIP	RLIM	Inh	down_RLIM_Inh	human_down_rlim_inh	-0.591695385761853	Neur	ENSG00000131263	C7_2	-0.421128314	0.167	0.297	6.60119e-14	1.98286e-09	PD_down	Neur	both	EVO_down_PD_down
482.498431987891	-0.859743490537338	0.240822058235446	-3.57003630330569	0.00035693175823	0.003237755065306	IN-VIP	hg	pt	0.859743490537338	human_down	chimp_up	human_down_FAM199X_IN-VIP	chimp_up_FAM199X_IN-VIP	-0.750213076480906	0.24115208540213	-3.11095413182888	0.001864839035375	0.0059973681242958	IN-VIP	rm	0.750213076480906	macaque_up	macaque_up_FAM199X_IN-VIP	down_FAM199X_IN-VIP	FAM199X	Inh	down_FAM199X_Inh	human_down_fam199x_inh	-0.804978283509122	Neur	ENSG00000123575	C7_2	-0.424214892	0.165	0.297	1.4977e-12	4.49879e-08	PD_down	Neur	both	EVO_down_PD_down
1737.14105386352	1.02694281207443	0.191060085057962	5.37497307071169	7.65941287318145e-08	2.19268243108077e-06	IN-VIP	hg	pt	-1.02694281207443	human_up	chimp_down	human_up_IL1RAPL2_IN-VIP	chimp_down_IL1RAPL2_IN-VIP	0.703337738390042	0.190908928487033	3.68415319264554	0.000229464212733	0.0009474589357581	IN-VIP	rm	-0.703337738390042	macaque_down	macaque_down_IL1RAPL2_IN-VIP	up_IL1RAPL2_IN-VIP	IL1RAPL2	Inh	up_IL1RAPL2_Inh	human_up_il1rapl2_inh	0.865140275232238	Neur	ENSG00000189108	C6_2	1.57338721	0.429	0.151	1.31549e-11	3.95147e-07	PD_up	Neur	both	EVO_up_PD_up
1111.72922938246	-0.681996893753332	0.139975170542784	-4.87227049703703	1.10322977959387e-06	2.31150673054971e-05	IN-VIP	hg	pt	0.681996893753332	human_down	chimp_up	human_down_ATP6AP1_IN-VIP	chimp_up_ATP6AP1_IN-VIP	-0.535614993183252	0.14027039851714	-3.81844636391908	0.0001342947742131	0.0005844935471051	IN-VIP	rm	0.535614993183252	macaque_up	macaque_up_ATP6AP1_IN-VIP	down_ATP6AP1_IN-VIP	ATP6AP1	Inh	down_ATP6AP1_Inh	human_down_atp6ap1_inh	-0.608805943468292	Neur	ENSG00000071553	C7_2	-0.281819327	0.13	0.221	2.77562e-08	0.00083374	PD_down	Neur	both	EVO_down_PD_down
4666.76608925896	-0.500183417842659	0.165795973106321	-3.01686107612458	0.0025540683482438	0.0114802458485577	L4	hg	pt	0.500183417842659	human_down	chimp_up	human_down_CHD5_L3/5-IT	chimp_up_CHD5_L3/5-IT	-0.686565281792281	0.165760480342243	-4.14191175348153	3.44422870058364e-05	0.000163411850727	L3/5-IT	rm	0.686565281792281	macaque_up	macaque_up_CHD5_L3/5-IT	down_CHD5_L3/5-IT	CHD5	Exc	down_CHD5_Exc	human_down_chd5_exc	-0.59337434981747	Neur	ENSG00000116254	C7_3	-0.531847639	0.178	0.295	7.26777e-13	2.18309e-08	PD_down	Neur	both	EVO_down_PD_down
4666.76608925896	-0.500183417842659	0.165795973106321	-3.01686107612458	0.0025540683482438	0.0114802458485577	L4	hg	pt	0.500183417842659	human_down	chimp_up	human_down_CHD5_L3/5-IT	chimp_up_CHD5_L3/5-IT	-0.686565281792281	0.165760480342243	-4.14191175348153	3.44422870058364e-05	0.000163411850727	L3/5-IT	rm	0.686565281792281	macaque_up	macaque_up_CHD5_L3/5-IT	down_CHD5_L3/5-IT	CHD5	Exc	down_CHD5_Exc	human_down_chd5_exc	-0.59337434981747	Neur	ENSG00000116254	C6_0	-0.523388324	0.164	0.204	1.21465e-13	3.64856e-09	PD_down	Neur	both	EVO_down_PD_down
5581.94237050109	-0.523793804109084	0.206867567381996	-2.53202476704267	0.0113405980663299	0.0382404230502836	L4	hg	pt	0.523793804109084	human_down	chimp_up	human_down_SLC6A17_L3/5-IT	chimp_up_SLC6A17_L3/5-IT	-0.57367932534551	0.206863028133943	-2.77323275464214	0.0055502407224603	0.0150527790385026	L3/5-IT	rm	0.57367932534551	macaque_up	macaque_up_SLC6A17_L3/5-IT	down_SLC6A17_L3/5-IT	SLC6A17	Exc	down_SLC6A17_Exc	human_down_slc6a17_exc	-0.548736564727297	Neur	ENSG00000197106	C7_2	-0.490833289	0.178	0.347	1.04421e-15	3.13661e-11	PD_down	Neur	both	EVO_down_PD_down
3497.06076060533	-0.98048028122835	0.256339379832659	-3.8249303788923	0.0001308090470814	0.0009670813147538	L4	hg	pt	0.98048028122835	human_down	chimp_up	human_down_KCNA2_L3/5-IT	chimp_up_KCNA2_L3/5-IT	-0.693132545367481	0.256392870665832	-2.70340022937249	0.0068634049133038	0.0180780883621392	L3/5-IT	rm	0.693132545367481	macaque_up	macaque_up_KCNA2_L3/5-IT	down_KCNA2_L3/5-IT	KCNA2	Exc	down_KCNA2_Exc	human_down_kcna2_exc	-0.836806413297916	Neur	ENSG00000177301	C7_2	-0.321025127	0.223	0.369	2.69011e-15	8.08056e-11	PD_down	Neur	both	EVO_down_PD_down
4157.35902101757	-0.628436757781636	0.207196074652485	-3.03305339560928	0.0024209275971154	0.0109811507442005	L4	hg	pt	0.628436757781636	human_down	chimp_up	human_down_ENSA_L3/5-IT	chimp_up_ENSA_L3/5-IT	-0.959480809308844	0.207138490873798	-4.63207395815884	3.62020774272294e-06	2.07632701077105e-05	L3/5-IT	rm	0.959480809308844	macaque_up	macaque_up_ENSA_L3/5-IT	down_ENSA_L3/5-IT	ENSA	Exc	down_ENSA_Exc	human_down_ensa_exc	-0.79395878354524	Neur	ENSG00000143420	C7_2	-0.415885117	0.128	0.26	9.33566e-14	2.80424e-09	PD_down	Neur	both	EVO_down_PD_down
4157.35902101757	-0.628436757781636	0.207196074652485	-3.03305339560928	0.0024209275971154	0.0109811507442005	L4	hg	pt	0.628436757781636	human_down	chimp_up	human_down_ENSA_L3/5-IT	chimp_up_ENSA_L3/5-IT	-0.959480809308844	0.207138490873798	-4.63207395815884	3.62020774272294e-06	2.07632701077105e-05	L3/5-IT	rm	0.959480809308844	macaque_up	macaque_up_ENSA_L3/5-IT	down_ENSA_L3/5-IT	ENSA	Exc	down_ENSA_Exc	human_down_ensa_exc	-0.79395878354524	Neur	ENSG00000143420	C9	-0.53182432	0.088	0.24	6.24058e-17	1.87455e-12	PD_down	Neur	both	EVO_down_PD_down
5098.93384714985	-0.728184997241116	0.191207723960565	-3.80834509275001	0.0001398999436337	0.0010250059352094	L4	hg	pt	0.728184997241116	human_down	chimp_up	human_down_CADM3_L3/5-IT	chimp_up_CADM3_L3/5-IT	-0.536582080421665	0.191242477896115	-2.80576829125348	0.0050196773890518	0.0137998267922078	L3/5-IT	rm	0.536582080421665	macaque_up	macaque_up_CADM3_L3/5-IT	down_CADM3_L3/5-IT	CADM3	Exc	down_CADM3_Exc	human_down_cadm3_exc	-0.63238353883139	Neur	ENSG00000162706	C7_3	-0.484058067	0.166	0.278	1.38375e-12	4.1565e-08	PD_down	Neur	both	EVO_down_PD_down
5098.93384714985	-0.728184997241116	0.191207723960565	-3.80834509275001	0.0001398999436337	0.0010250059352094	L4	hg	pt	0.728184997241116	human_down	chimp_up	human_down_CADM3_L3/5-IT	chimp_up_CADM3_L3/5-IT	-0.536582080421665	0.191242477896115	-2.80576829125348	0.0050196773890518	0.0137998267922078	L3/5-IT	rm	0.536582080421665	macaque_up	macaque_up_CADM3_L3/5-IT	down_CADM3_L3/5-IT	CADM3	Exc	down_CADM3_Exc	human_down_cadm3_exc	-0.63238353883139	Neur	ENSG00000162706	C9	-0.626027634	0.053	0.211	1.6739e-24	5.02807e-20	PD_down	Neur	both	EVO_down_PD_down
19043.0282608065	-1.17493348877351	0.261950387315826	-4.48532831278819	7.28017476223012e-06	8.15522321894523e-05	L4	hg	pt	1.17493348877351	human_down	chimp_up	human_down_ATP1B1_L3/5-IT	chimp_up_ATP1B1_L3/5-IT	-0.710039239208272	0.26196550921082	-2.71043024460468	0.0067195981066765	0.0177439599580713	L3/5-IT	rm	0.710039239208272	macaque_up	macaque_up_ATP1B1_L3/5-IT	down_ATP1B1_L3/5-IT	ATP1B1	Exc	down_ATP1B1_Exc	human_down_atp1b1_exc	-0.942486363990888	Neur	ENSG00000143153	C7_2	-0.575378144	0.748	0.916	4.00687e-42	1.20358e-37	PD_down	Neur	both	EVO_down_PD_down
19043.0282608065	-1.17493348877351	0.261950387315826	-4.48532831278819	7.28017476223012e-06	8.15522321894523e-05	L4	hg	pt	1.17493348877351	human_down	chimp_up	human_down_ATP1B1_L3/5-IT	chimp_up_ATP1B1_L3/5-IT	-0.710039239208272	0.26196550921082	-2.71043024460468	0.0067195981066765	0.0177439599580713	L3/5-IT	rm	0.710039239208272	macaque_up	macaque_up_ATP1B1_L3/5-IT	down_ATP1B1_L3/5-IT	ATP1B1	Exc	down_ATP1B1_Exc	human_down_atp1b1_exc	-0.942486363990888	Neur	ENSG00000143153	C7_3	-0.288962323	0.646	0.744	2.16572e-08	0.000650539	PD_down	Neur	both	EVO_down_PD_down
19043.0282608065	-1.17493348877351	0.261950387315826	-4.48532831278819	7.28017476223012e-06	8.15522321894523e-05	L4	hg	pt	1.17493348877351	human_down	chimp_up	human_down_ATP1B1_L3/5-IT	chimp_up_ATP1B1_L3/5-IT	-0.710039239208272	0.26196550921082	-2.71043024460468	0.0067195981066765	0.0177439599580713	L3/5-IT	rm	0.710039239208272	macaque_up	macaque_up_ATP1B1_L3/5-IT	down_ATP1B1_L3/5-IT	ATP1B1	Exc	down_ATP1B1_Exc	human_down_atp1b1_exc	-0.942486363990888	Neur	ENSG00000143153	C9	0.824076339	0.282	0.238	1.97461e-23	5.93133e-19	PD_up	Neur	both	EVO_down_PD_up
19043.0282608065	-1.17493348877351	0.261950387315826	-4.48532831278819	7.28017476223012e-06	8.15522321894523e-05	L4	hg	pt	1.17493348877351	human_down	chimp_up	human_down_ATP1B1_L3/5-IT	chimp_up_ATP1B1_L3/5-IT	-0.710039239208272	0.26196550921082	-2.71043024460468	0.0067195981066765	0.0177439599580713	L3/5-IT	rm	0.710039239208272	macaque_up	macaque_up_ATP1B1_L3/5-IT	down_ATP1B1_L3/5-IT	ATP1B1	Exc	down_ATP1B1_Exc	human_down_atp1b1_exc	-0.942486363990888	Neur	ENSG00000143153	C6_1	-0.873569069	0.496	0.6	5.228e-32	1.57039e-27	PD_down	Neur	both	EVO_down_PD_down
29975.466041755	0.595509339292386	0.166937119290422	3.56726737482737	0.000360723365896	0.0022814555587903	L4	hg	pt	-0.595509339292386	human_up	chimp_down	human_up_R3HDM1_L3/5-IT	chimp_down_R3HDM1_L3/5-IT	0.591945994274902	0.166937738572782	3.54590878812475	0.0003912616097751	0.0014676554325859	L3/5-IT	rm	-0.591945994274902	macaque_down	macaque_down_R3HDM1_L3/5-IT	up_R3HDM1_L3/5-IT	R3HDM1	Exc	up_R3HDM1_Exc	human_up_r3hdm1_exc	0.593727666783644	Neur	ENSG00000048991	C6_0	-0.441389382	0.22	0.231	5.64057e-11	1.69431e-06	PD_down	Neur	both	EVO_up_PD_down
384.078720057981	-0.863342714343106	0.297250688713744	-2.90442628772011	0.0036792682906638	0.0154046608608005	L4	hg	pt	0.863342714343106	human_down	chimp_up	human_down_FAM107A_L3/5-IT	chimp_up_FAM107A_L3/5-IT	-1.46137633778982	0.296473288302536	-4.92920069176203	8.25667241771015e-07	5.29929898945856e-06	L3/5-IT	rm	1.46137633778982	macaque_up	macaque_up_FAM107A_L3/5-IT	down_FAM107A_L3/5-IT	FAM107A	Exc	down_FAM107A_Exc	human_down_fam107a_exc	-1.16235952606646	Neur	ENSG00000168309	C7_2	0.646590689	0.106	0.061	4.84469e-09	0.000145525	PD_up	Neur	both	EVO_down_PD_up
4092.74304869197	0.724913863237509	0.220347457834051	3.28986715055936	0.0010023469475119	0.0053517832814353	L4	hg	pt	-0.724913863237509	human_up	chimp_down	human_up_SIDT1_L3/5-IT	chimp_down_SIDT1_L3/5-IT	0.561822949953793	0.220312384247829	2.55011969423289	0.0107685940769895	0.0266735241446485	L3/5-IT	rm	-0.561822949953793	macaque_down	macaque_down_SIDT1_L3/5-IT	up_SIDT1_L3/5-IT	SIDT1	Exc	up_SIDT1_Exc	human_up_sidt1_exc	0.643368406595651	Neur	ENSG00000072858	C9	-0.407310241	0.04	0.152	1.45058e-17	4.35724e-13	PD_down	Neur	both	EVO_up_PD_down
204.778822519785	-2.42662741269229	0.287427686584752	-8.44256669051527	3.10444194726509e-17	2.86059303947185e-15	L4	hg	pt	2.42662741269229	human_down	chimp_up	human_down_FAM43A_L3/5-IT	chimp_up_FAM43A_L3/5-IT	-1.42986037865465	0.289951040453108	-4.93138557606208	8.16483896715258e-07	5.2432417059214e-06	L3/5-IT	rm	1.42986037865465	macaque_up	macaque_up_FAM43A_L3/5-IT	down_FAM43A_L3/5-IT	FAM43A	Exc	down_FAM43A_Exc	human_down_fam43a_exc	-1.92824389567347	Neur	ENSG00000185112	C7_2	-0.753261966	0.107	0.259	1.13622e-11	3.41299e-07	PD_down	Neur	both	EVO_down_PD_down
1841.92749546139	-0.681848479680896	0.251267170946089	-2.71363933900936	0.0066548574703293	0.0249020473083291	L4	hg	pt	0.681848479680896	human_down	chimp_up	human_down_CTBP1_L3/5-IT	chimp_up_CTBP1_L3/5-IT	-0.631936547096191	0.251290625521409	-2.51476371545882	0.0119112183122622	0.0290688519668727	L3/5-IT	rm	0.631936547096191	macaque_up	macaque_up_CTBP1_L3/5-IT	down_CTBP1_L3/5-IT	CTBP1	Exc	down_CTBP1_Exc	human_down_ctbp1_exc	-0.656892513388543	Neur	ENSG00000159692	C7_2	-0.48049152	0.185	0.346	1.48636e-16	4.46473e-12	PD_down	Neur	both	EVO_down_PD_down
523.766326144222	-1.64570434527141	0.501918316704749	-3.27882902555933	0.0010423876948217	0.0055229871555918	L4	hg	pt	1.64570434527141	human_down	chimp_up	human_down_SPP1_L3/5-IT	chimp_up_SPP1_L3/5-IT	-1.21949061852152	0.502165636204046	-2.4284629026786	0.0151629762568634	0.0357632974400286	L3/5-IT	rm	1.21949061852152	macaque_up	macaque_up_SPP1_L3/5-IT	down_SPP1_L3/5-IT	SPP1	Exc	down_SPP1_Exc	human_down_spp1_exc	-1.43259748189647	Neur	ENSG00000118785	C7_2	0.444605298	0.395	0.378	1.2935e-06	0.038854218	PD_up	Neur	both	EVO_down_PD_up
523.766326144222	-1.64570434527141	0.501918316704749	-3.27882902555933	0.0010423876948217	0.0055229871555918	L4	hg	pt	1.64570434527141	human_down	chimp_up	human_down_SPP1_L3/5-IT	chimp_up_SPP1_L3/5-IT	-1.21949061852152	0.502165636204046	-2.4284629026786	0.0151629762568634	0.0357632974400286	L3/5-IT	rm	1.21949061852152	macaque_up	macaque_up_SPP1_L3/5-IT	down_SPP1_L3/5-IT	SPP1	Exc	down_SPP1_Exc	human_down_spp1_exc	-1.43259748189647	Neur	ENSG00000118785	C9	0.712469385	0.327	0.277	1.76091e-08	0.000528941	PD_up	Neur	both	EVO_down_PD_up
4752.6473750981	0.977766901435508	0.195649922286166	4.99753278718601	5.80684679105392e-07	8.92988310021293e-06	L4	hg	pt	-0.977766901435508	human_up	chimp_down	human_up_FAM13A_L3/5-IT	chimp_down_FAM13A_L3/5-IT	1.53786095670693	0.195818794474433	7.85349006378299	4.04616876258657e-15	8.31423568882555e-14	L3/5-IT	rm	-1.53786095670693	macaque_down	macaque_down_FAM13A_L3/5-IT	up_FAM13A_L3/5-IT	FAM13A	Exc	up_FAM13A_Exc	human_up_fam13a_exc	1.25781392907122	Neur	ENSG00000138640	C9	-0.469651422	0.085	0.249	1.24269e-19	3.73281e-15	PD_down	Neur	both	EVO_up_PD_down
1216.46219099708	-1.37344149166968	0.337822095773228	-4.06557625701203	4.79139239218619e-05	0.0004124026325658	L4	hg	pt	1.37344149166968	human_down	chimp_up	human_down_GPRIN3_L3/5-IT	chimp_up_GPRIN3_L3/5-IT	-1.08941204315446	0.337931395232854	-3.22376689032928	0.0012651634267498	0.0041385523921836	L3/5-IT	rm	1.08941204315446	macaque_up	macaque_up_GPRIN3_L3/5-IT	down_GPRIN3_L3/5-IT	GPRIN3	Exc	down_GPRIN3_Exc	human_down_gprin3_exc	-1.23142676741207	Neur	ENSG00000185477	C9	-0.60848531	0.077	0.262	6.79297e-23	2.04047e-18	PD_down	Neur	both	EVO_down_PD_down
15351.1780035304	-0.864385738956483	0.18940791460497	-4.56361995621592	5.02790599105668e-06	5.90430152659955e-05	L4	hg	pt	0.864385738956483	human_down	chimp_up	human_down_CPE_L3/5-IT	chimp_up_CPE_L3/5-IT	-0.678660560658739	0.189419002220514	-3.58285363507864	0.0003398610568165	0.0012916601512973	L3/5-IT	rm	0.678660560658739	macaque_up	macaque_up_CPE_L3/5-IT	down_CPE_L3/5-IT	CPE	Exc	down_CPE_Exc	human_down_cpe_exc	-0.771523149807611	Neur	ENSG00000109472	C7_0	0.299365383	0.276	0.194	6.32987e-07	0.019013671	PD_up	Neur	both	EVO_down_PD_up
15351.1780035304	-0.864385738956483	0.18940791460497	-4.56361995621592	5.02790599105668e-06	5.90430152659955e-05	L4	hg	pt	0.864385738956483	human_down	chimp_up	human_down_CPE_L3/5-IT	chimp_up_CPE_L3/5-IT	-0.678660560658739	0.189419002220514	-3.58285363507864	0.0003398610568165	0.0012916601512973	L3/5-IT	rm	0.678660560658739	macaque_up	macaque_up_CPE_L3/5-IT	down_CPE_L3/5-IT	CPE	Exc	down_CPE_Exc	human_down_cpe_exc	-0.771523149807611	Neur	ENSG00000109472	C9	-0.362563522	0.235	0.476	1.65853e-24	4.9819e-20	PD_down	Neur	both	EVO_down_PD_down
3325.69843298608	1.12479014630454	0.303270199719919	3.70887132116286	0.0002081851889804	0.001435560633247	L4	hg	pt	-1.12479014630454	human_up	chimp_down	human_up_TLL1_L3/5-IT	chimp_down_TLL1_L3/5-IT	0.961258883068882	0.30323436058158	3.17001965484802	0.0015242862650599	0.0048681644938152	L3/5-IT	rm	-0.961258883068882	macaque_down	macaque_down_TLL1_L3/5-IT	up_TLL1_L3/5-IT	TLL1	Exc	up_TLL1_Exc	human_up_tll1_exc	1.04302451468671	Neur	ENSG00000038295	C7_2	-0.450392588	0.053	0.131	1.99496e-08	0.000599246	PD_down	Neur	both	EVO_up_PD_down
3325.69843298608	1.12479014630454	0.303270199719919	3.70887132116286	0.0002081851889804	0.001435560633247	L4	hg	pt	-1.12479014630454	human_up	chimp_down	human_up_TLL1_L3/5-IT	chimp_down_TLL1_L3/5-IT	0.961258883068882	0.30323436058158	3.17001965484802	0.0015242862650599	0.0048681644938152	L3/5-IT	rm	-0.961258883068882	macaque_down	macaque_down_TLL1_L3/5-IT	up_TLL1_L3/5-IT	TLL1	Exc	up_TLL1_Exc	human_up_tll1_exc	1.04302451468671	Neur	ENSG00000038295	C9	-0.707814662	0.095	0.345	1.24282e-34	3.73319e-30	PD_down	Neur	both	EVO_up_PD_down
11128.5972580173	-0.526508142655953	0.209670968180813	-2.51111609405986	0.0120350110471145	0.0400734478287428	L4	hg	pt	0.526508142655953	human_down	chimp_up	human_down_MARCH6_L3/5-IT	chimp_up_MARCH6_L3/5-IT	-0.543754474674011	0.209671021386856	-2.59336970401242	0.0095040543912672	0.0239685762376135	L3/5-IT	rm	0.543754474674011	macaque_up	macaque_up_MARCH6_L3/5-IT	down_MARCH6_L3/5-IT	MARCH6	Exc	down_MARCH6_Exc	human_down_march6_exc	-0.535131308664982	Neur	ENSG00000145495	C6_0	0.267916181	0.258	0.177	7.80905e-09	0.000234568	PD_up	Neur	both	EVO_down_PD_up
2194.16610408037	-1.23852271197055	0.332324266473481	-3.72685005856888	0.0001938877223599	0.0013524793136049	L4	hg	pt	1.23852271197055	human_down	chimp_up	human_down_IL6ST_L3/5-IT	chimp_up_IL6ST_L3/5-IT	-0.871488466455281	0.332404952732808	-2.621767393327	0.0087475111515773	0.02229426278101	L3/5-IT	rm	0.871488466455281	macaque_up	macaque_up_IL6ST_L3/5-IT	down_IL6ST_L3/5-IT	IL6ST	Exc	down_IL6ST_Exc	human_down_il6st_exc	-1.05500558921292	Neur	ENSG00000134352	C7_2	-0.411668852	0.266	0.44	1.90743e-15	5.72955e-11	PD_down	Neur	both	EVO_down_PD_down
4546.21750650846	-0.657556754477749	0.199606128671132	-3.29427136759477	0.0009867718336829	0.0052933591416251	L4	hg	pt	0.657556754477749	human_down	chimp_up	human_down_SCAMP1_L3/5-IT	chimp_up_SCAMP1_L3/5-IT	-0.508307592870229	0.199636136714756	-2.54617025371768	0.0108912054788086	0.0269286526312711	L3/5-IT	rm	0.508307592870229	macaque_up	macaque_up_SCAMP1_L3/5-IT	down_SCAMP1_L3/5-IT	SCAMP1	Exc	down_SCAMP1_Exc	human_down_scamp1_exc	-0.582932173673989	Neur	ENSG00000085365	C7_2	-0.271676847	0.197	0.332	5.40237e-16	1.62276e-11	PD_down	Neur	both	EVO_down_PD_down
334.848183881051	1.16207534388278	0.277605157153488	4.1860726068582	2.83822592389707e-05	0.0002649474624709	L4	hg	pt	-1.16207534388278	human_up	chimp_down	human_up_B3GAT2_L3/5-IT	chimp_down_B3GAT2_L3/5-IT	2.55157203734063	0.283095584529507	9.01311138985525	2.00291670611968e-19	6.16808504893823e-18	L3/5-IT	rm	-2.55157203734063	macaque_down	macaque_down_B3GAT2_L3/5-IT	up_B3GAT2_L3/5-IT	B3GAT2	Exc	up_B3GAT2_Exc	human_up_b3gat2_exc	1.85682369061171	Neur	ENSG00000112309	C6_1	0.313035372	0.184	0.126	4.25396e-07	0.01277804	PD_up	Neur	both	EVO_up_PD_up
8463.53160149969	0.725498202180839	0.157484358200401	4.60679530634801	4.08922180191837e-06	4.94166560642192e-05	L4	hg	pt	-0.725498202180839	human_up	chimp_down	human_up_KLHL32_L3/5-IT	chimp_down_KLHL32_L3/5-IT	0.587590129849199	0.157464669776046	3.73156804434226	0.000190291594083	0.0007634886010109	L3/5-IT	rm	-0.587590129849199	macaque_down	macaque_down_KLHL32_L3/5-IT	up_KLHL32_L3/5-IT	KLHL32	Exc	up_KLHL32_Exc	human_up_klhl32_exc	0.656544166015019	Neur	ENSG00000186231	C9	0.509163391	0.202	0.22	1.04107e-12	3.12717e-08	PD_up	Neur	both	EVO_up_PD_up
8463.53160149969	0.725498202180839	0.157484358200401	4.60679530634801	4.08922180191837e-06	4.94166560642192e-05	L4	hg	pt	-0.725498202180839	human_up	chimp_down	human_up_KLHL32_L3/5-IT	chimp_down_KLHL32_L3/5-IT	0.587590129849199	0.157464669776046	3.73156804434226	0.000190291594083	0.0007634886010109	L3/5-IT	rm	-0.587590129849199	macaque_down	macaque_down_KLHL32_L3/5-IT	up_KLHL32_L3/5-IT	KLHL32	Exc	up_KLHL32_Exc	human_up_klhl32_exc	0.656544166015019	Neur	ENSG00000186231	C6_0	0.374402041	0.284	0.182	1.13015e-11	3.39473e-07	PD_up	Neur	both	EVO_up_PD_up
654.237412196083	2.49145772593717	0.281817586499169	8.84067512211316	9.5141935037194e-19	1.05542888323784e-16	L4	hg	pt	-2.49145772593717	human_up	chimp_down	human_up_BAIAP2L1_L3/5-IT	chimp_down_BAIAP2L1_L3/5-IT	3.75880104270817	0.286516360530028	13.1189752506794	2.56378207112412e-39	3.43944625783049e-37	L3/5-IT	rm	-3.75880104270817	macaque_down	macaque_down_BAIAP2L1_L3/5-IT	up_BAIAP2L1_L3/5-IT	BAIAP2L1	Exc	up_BAIAP2L1_Exc	human_up_baiap2l1_exc	3.12512938432267	Neur	ENSG00000006453	C7_3	0.511304339	0.126	0.08	6.23842e-11	1.8739e-06	PD_up	Neur	both	EVO_up_PD_up
513.765183674854	3.39978298117798	0.469264499940808	7.24491833839299	4.32699834458232e-13	2.30490830234021e-11	L4	hg	pt	-3.39978298117798	human_up	chimp_down	human_up_SLC26A3_L3/5-IT	chimp_down_SLC26A3_L3/5-IT	4.81597182612621	0.476496639162583	10.1070425902479	5.14128422849396e-24	2.27297344215407e-22	L3/5-IT	rm	-4.81597182612621	macaque_down	macaque_down_SLC26A3_L3/5-IT	up_SLC26A3_L3/5-IT	SLC26A3	Exc	up_SLC26A3_Exc	human_up_slc26a3_exc	4.10787740365209	Neur	ENSG00000091138	C7_0	-1.186342921	0.827	0.949	3.1197e-123	9.3711e-119	PD_down	Neur	both	EVO_up_PD_down
513.765183674854	3.39978298117798	0.469264499940808	7.24491833839299	4.32699834458232e-13	2.30490830234021e-11	L4	hg	pt	-3.39978298117798	human_up	chimp_down	human_up_SLC26A3_L3/5-IT	chimp_down_SLC26A3_L3/5-IT	4.81597182612621	0.476496639162583	10.1070425902479	5.14128422849396e-24	2.27297344215407e-22	L3/5-IT	rm	-4.81597182612621	macaque_down	macaque_down_SLC26A3_L3/5-IT	up_SLC26A3_L3/5-IT	SLC26A3	Exc	up_SLC26A3_Exc	human_up_slc26a3_exc	4.10787740365209	Neur	ENSG00000091138	C7_1	-0.523466451	0.895	0.941	8.95766e-48	2.6907e-43	PD_down	Neur	both	EVO_up_PD_down
513.765183674854	3.39978298117798	0.469264499940808	7.24491833839299	4.32699834458232e-13	2.30490830234021e-11	L4	hg	pt	-3.39978298117798	human_up	chimp_down	human_up_SLC26A3_L3/5-IT	chimp_down_SLC26A3_L3/5-IT	4.81597182612621	0.476496639162583	10.1070425902479	5.14128422849396e-24	2.27297344215407e-22	L3/5-IT	rm	-4.81597182612621	macaque_down	macaque_down_SLC26A3_L3/5-IT	up_SLC26A3_L3/5-IT	SLC26A3	Exc	up_SLC26A3_Exc	human_up_slc26a3_exc	4.10787740365209	Neur	ENSG00000091138	C7_2	-0.42439465	0.841	0.985	5.5372e-191	1.6633e-186	PD_down	Neur	both	EVO_up_PD_down
513.765183674854	3.39978298117798	0.469264499940808	7.24491833839299	4.32699834458232e-13	2.30490830234021e-11	L4	hg	pt	-3.39978298117798	human_up	chimp_down	human_up_SLC26A3_L3/5-IT	chimp_down_SLC26A3_L3/5-IT	4.81597182612621	0.476496639162583	10.1070425902479	5.14128422849396e-24	2.27297344215407e-22	L3/5-IT	rm	-4.81597182612621	macaque_down	macaque_down_SLC26A3_L3/5-IT	up_SLC26A3_L3/5-IT	SLC26A3	Exc	up_SLC26A3_Exc	human_up_slc26a3_exc	4.10787740365209	Neur	ENSG00000091138	C9	0.86007293	0.81	0.797	6.08996e-20	1.8293e-15	PD_up	Neur	both	EVO_up_PD_up
513.765183674854	3.39978298117798	0.469264499940808	7.24491833839299	4.32699834458232e-13	2.30490830234021e-11	L4	hg	pt	-3.39978298117798	human_up	chimp_down	human_up_SLC26A3_L3/5-IT	chimp_down_SLC26A3_L3/5-IT	4.81597182612621	0.476496639162583	10.1070425902479	5.14128422849396e-24	2.27297344215407e-22	L3/5-IT	rm	-4.81597182612621	macaque_down	macaque_down_SLC26A3_L3/5-IT	up_SLC26A3_L3/5-IT	SLC26A3	Exc	up_SLC26A3_Exc	human_up_slc26a3_exc	4.10787740365209	Neur	ENSG00000091138	C6_0	-0.601337197	0.861	0.9	6.65075e-51	1.99775e-46	PD_down	Neur	both	EVO_up_PD_down
513.765183674854	3.39978298117798	0.469264499940808	7.24491833839299	4.32699834458232e-13	2.30490830234021e-11	L4	hg	pt	-3.39978298117798	human_up	chimp_down	human_up_SLC26A3_L3/5-IT	chimp_down_SLC26A3_L3/5-IT	4.81597182612621	0.476496639162583	10.1070425902479	5.14128422849396e-24	2.27297344215407e-22	L3/5-IT	rm	-4.81597182612621	macaque_down	macaque_down_SLC26A3_L3/5-IT	up_SLC26A3_L3/5-IT	SLC26A3	Exc	up_SLC26A3_Exc	human_up_slc26a3_exc	4.10787740365209	Neur	ENSG00000091138	C6_2	-0.822112929	0.907	0.865	4.23738e-20	1.27283e-15	PD_down	Neur	both	EVO_up_PD_down
513.765183674854	3.39978298117798	0.469264499940808	7.24491833839299	4.32699834458232e-13	2.30490830234021e-11	L4	hg	pt	-3.39978298117798	human_up	chimp_down	human_up_SLC26A3_L3/5-IT	chimp_down_SLC26A3_L3/5-IT	4.81597182612621	0.476496639162583	10.1070425902479	5.14128422849396e-24	2.27297344215407e-22	L3/5-IT	rm	-4.81597182612621	macaque_down	macaque_down_SLC26A3_L3/5-IT	up_SLC26A3_L3/5-IT	SLC26A3	Exc	up_SLC26A3_Exc	human_up_slc26a3_exc	4.10787740365209	Neur	ENSG00000091138	C6_3	-0.336077101	0.816	0.92	4.53376e-08	0.001361851	PD_down	Neur	both	EVO_up_PD_down
17331.7003728266	1.08390457413486	0.153742545338965	7.05012767770372	1.78753694820314e-12	8.45730731684019e-11	L4	hg	pt	-1.08390457413486	human_up	chimp_down	human_up_MSRA_L3/5-IT	chimp_down_MSRA_L3/5-IT	0.505468557632039	0.153693766025688	3.28880325274582	0.0010061432998756	0.003389580466012	L3/5-IT	rm	-0.505468557632039	macaque_down	macaque_down_MSRA_L3/5-IT	up_MSRA_L3/5-IT	MSRA	Exc	up_MSRA_Exc	human_up_msra_exc	0.794686565883448	Neur	ENSG00000175806	C9	-1.325097148	0.227	0.754	3.2415e-118	9.7368e-114	PD_down	Neur	both	EVO_up_PD_down
6930.9355560968	-0.788074348853734	0.263415298927957	-2.99175618144058	0.0027737769961563	0.0122604162313664	L4	hg	pt	0.788074348853734	human_down	chimp_up	human_down_EFR3A_L3/5-IT	chimp_up_EFR3A_L3/5-IT	-0.701910018633998	0.263424347683747	-2.66456014717619	0.0077089079359257	0.0200143519017143	L3/5-IT	rm	0.701910018633998	macaque_up	macaque_up_EFR3A_L3/5-IT	down_EFR3A_L3/5-IT	EFR3A	Exc	down_EFR3A_Exc	human_down_efr3a_exc	-0.744992183743866	Neur	ENSG00000132294	C7_2	-0.581040809	0.429	0.689	2.08609e-41	6.26621e-37	PD_down	Neur	both	EVO_down_PD_down
6930.9355560968	-0.788074348853734	0.263415298927957	-2.99175618144058	0.0027737769961563	0.0122604162313664	L4	hg	pt	0.788074348853734	human_down	chimp_up	human_down_EFR3A_L3/5-IT	chimp_up_EFR3A_L3/5-IT	-0.701910018633998	0.263424347683747	-2.66456014717619	0.0077089079359257	0.0200143519017143	L3/5-IT	rm	0.701910018633998	macaque_up	macaque_up_EFR3A_L3/5-IT	down_EFR3A_L3/5-IT	EFR3A	Exc	down_EFR3A_Exc	human_down_efr3a_exc	-0.744992183743866	Neur	ENSG00000132294	C6_1	-0.451234297	0.417	0.459	3.77637e-14	1.13435e-09	PD_down	Neur	both	EVO_down_PD_down
9647.49610861505	-0.648711521683388	0.246243945495157	-2.63442628154343	0.0084279602854167	0.0300130668101399	L4	hg	pt	0.648711521683388	human_down	chimp_up	human_down_DIRAS2_L3/5-IT	chimp_up_DIRAS2_L3/5-IT	-0.800250368052059	0.246234994384342	-3.24994572787233	0.0011542703457165	0.0038267480017131	L3/5-IT	rm	0.800250368052059	macaque_up	macaque_up_DIRAS2_L3/5-IT	down_DIRAS2_L3/5-IT	DIRAS2	Exc	down_DIRAS2_Exc	human_down_diras2_exc	-0.724480944867723	Neur	ENSG00000165023	C9	-0.638074447	0.054	0.21	2.56967e-21	7.71876e-17	PD_down	Neur	both	EVO_down_PD_down
15119.5961319171	0.530515445028722	0.177770895390982	2.98426490940448	0.002842605473165	0.012492157744763	L4	hg	pt	-0.530515445028722	human_up	chimp_down	human_up_CACNA1B_L3/5-IT	chimp_down_CACNA1B_L3/5-IT	0.516420421032457	0.177771197710048	2.90497238970488	0.0036728549816841	0.0105369110610546	L3/5-IT	rm	-0.516420421032457	macaque_down	macaque_down_CACNA1B_L3/5-IT	up_CACNA1B_L3/5-IT	CACNA1B	Exc	up_CACNA1B_Exc	human_up_cacna1b_exc	0.52346793303059	Neur	ENSG00000148408	C9	-0.486573245	0.122	0.34	7.11028e-31	2.13578e-26	PD_down	Neur	both	EVO_up_PD_down
270.215744628914	-0.840507368300967	0.210758080347401	-3.9880196617635	6.66271428724319e-05	0.0005449403968936	L4	hg	pt	0.840507368300967	human_down	chimp_up	human_down_GAD2_L3/5-IT	chimp_up_GAD2_L3/5-IT	-1.13364877056294	0.21000880356041	-5.39810118120519	6.73498838918068e-08	5.24224187958135e-07	L3/5-IT	rm	1.13364877056294	macaque_up	macaque_up_GAD2_L3/5-IT	down_GAD2_L3/5-IT	GAD2	Exc	down_GAD2_Exc	human_down_gad2_exc	-0.987078069431952	Neur	ENSG00000136750	C7_1	-0.823181445	0.354	0.569	1.72767e-20	5.18957e-16	PD_down	Neur	both	EVO_down_PD_down
606.074218721163	-1.6053990946704	0.436182355199521	-3.68056863266753	0.0002327144091542	0.0015743012664275	L4	hg	pt	1.6053990946704	human_down	chimp_up	human_down_TSPAN15_L3/5-IT	chimp_up_TSPAN15_L3/5-IT	-4.10185079276206	0.434286773438706	-9.44502813264008	3.55308860796789e-21	1.24534155218911e-19	L3/5-IT	rm	4.10185079276206	macaque_up	macaque_up_TSPAN15_L3/5-IT	down_TSPAN15_L3/5-IT	TSPAN15	Exc	down_TSPAN15_Exc	human_down_tspan15_exc	-2.85362494371623	Neur	ENSG00000099282	C9	-0.31327176	0.045	0.126	3.37228e-09	0.000101297	PD_down	Neur	both	EVO_down_PD_down
3253.23166001214	-0.951098136250641	0.3659622519936	-2.59889682902944	0.0093523877359152	0.0326990153826707	L4	hg	pt	0.951098136250641	human_down	chimp_up	human_down_INA_L3/5-IT	chimp_up_INA_L3/5-IT	-0.849818013000262	0.365977770006033	-2.32204817518357	0.0202303417499359	0.0457815673745763	L3/5-IT	rm	0.849818013000262	macaque_up	macaque_up_INA_L3/5-IT	down_INA_L3/5-IT	INA	Exc	down_INA_Exc	human_down_ina_exc	-0.900458074625452	Neur	ENSG00000148798	C6_1	-0.542741361	0.152	0.246	1.51163e-12	4.54064e-08	PD_down	Neur	both	EVO_down_PD_down
1703.59415501169	-0.779708817890749	0.254313162695279	-3.06593968486406	0.0021698708169853	0.0100518726758055	L4	hg	pt	0.779708817890749	human_down	chimp_up	human_down_SLC25A22_L3/5-IT	chimp_up_SLC25A22_L3/5-IT	-0.641256873817136	0.254370605043722	-2.52095509898604	0.0117036785328434	0.0286282058044811	L3/5-IT	rm	0.641256873817136	macaque_up	macaque_up_SLC25A22_L3/5-IT	down_SLC25A22_L3/5-IT	SLC25A22	Exc	down_SLC25A22_Exc	human_down_slc25a22_exc	-0.710482845853942	Neur	ENSG00000177542	C7_2	-0.541627224	0.09	0.203	1.85789e-13	5.58074e-09	PD_down	Neur	both	EVO_down_PD_down
486.161830198317	2.06290990899617	0.270993098237437	7.61240755729029	2.69036614294963e-14	1.73183794644183e-12	L4	hg	pt	-2.06290990899617	human_up	chimp_down	human_up_PLEKHA7_L3/5-IT	chimp_down_PLEKHA7_L3/5-IT	2.72283098606608	0.273264062792104	9.96410196878901	2.18842607987381e-23	9.15491576747212e-22	L3/5-IT	rm	-2.72283098606608	macaque_down	macaque_down_PLEKHA7_L3/5-IT	up_PLEKHA7_L3/5-IT	PLEKHA7	Exc	up_PLEKHA7_Exc	human_up_plekha7_exc	2.39287044753113	Neur	ENSG00000166689	C7_1	0.452585894	0.133	0.073	1.12511e-06	0.033795971	PD_up	Neur	both	EVO_up_PD_up
3895.77733971305	-0.694386560007573	0.239387660729795	-2.90067816315458	0.0037235609588999	0.0155644439423415	L4	hg	pt	0.694386560007573	human_down	chimp_up	human_down_SYT13_L3/5-IT	chimp_up_SYT13_L3/5-IT	-0.796091171768047	0.239373408286005	-3.32572935928152	0.0008818751131263	0.0030175330937714	L3/5-IT	rm	0.796091171768047	macaque_up	macaque_up_SYT13_L3/5-IT	down_SYT13_L3/5-IT	SYT13	Exc	down_SYT13_Exc	human_down_syt13_exc	-0.74523886588781	Neur	ENSG00000019505	C7_2	-0.671096979	0.113	0.276	3.39992e-12	1.02127e-07	PD_down	Neur	both	EVO_down_PD_down
889.775347677814	1.06870616285217	0.269584643130174	3.9642694422179	7.36210614080104e-05	0.000592390315245	L4	hg	pt	-1.06870616285217	human_up	chimp_down	human_up_NEAT1_L3/5-IT	chimp_down_NEAT1_L3/5-IT	2.27003888058521	0.271282034477441	8.36781869819684	5.86946086242193e-17	1.44526186615522e-15	L3/5-IT	rm	-2.27003888058521	macaque_down	macaque_down_NEAT1_L3/5-IT	up_NEAT1_L3/5-IT	NEAT1	Exc	up_NEAT1_Exc	human_up_neat1_exc	1.66937252171869	Neur	ENSG00000245532	C7_1	0.916356613	0.355	0.157	5.63933e-19	1.69394e-14	PD_up	Neur	both	EVO_up_PD_up
889.775347677814	1.06870616285217	0.269584643130174	3.9642694422179	7.36210614080104e-05	0.000592390315245	L4	hg	pt	-1.06870616285217	human_up	chimp_down	human_up_NEAT1_L3/5-IT	chimp_down_NEAT1_L3/5-IT	2.27003888058521	0.271282034477441	8.36781869819684	5.86946086242193e-17	1.44526186615522e-15	L3/5-IT	rm	-2.27003888058521	macaque_down	macaque_down_NEAT1_L3/5-IT	up_NEAT1_L3/5-IT	NEAT1	Exc	up_NEAT1_Exc	human_up_neat1_exc	1.66937252171869	Neur	ENSG00000245532	C7_2	1.073574761	0.203	0.109	1.0678e-18	3.20747e-14	PD_up	Neur	both	EVO_up_PD_up
889.775347677814	1.06870616285217	0.269584643130174	3.9642694422179	7.36210614080104e-05	0.000592390315245	L4	hg	pt	-1.06870616285217	human_up	chimp_down	human_up_NEAT1_L3/5-IT	chimp_down_NEAT1_L3/5-IT	2.27003888058521	0.271282034477441	8.36781869819684	5.86946086242193e-17	1.44526186615522e-15	L3/5-IT	rm	-2.27003888058521	macaque_down	macaque_down_NEAT1_L3/5-IT	up_NEAT1_L3/5-IT	NEAT1	Exc	up_NEAT1_Exc	human_up_neat1_exc	1.66937252171869	Neur	ENSG00000245532	C9	1.567023617	0.471	0.337	5.79581e-76	1.74095e-71	PD_up	Neur	both	EVO_up_PD_up
889.775347677814	1.06870616285217	0.269584643130174	3.9642694422179	7.36210614080104e-05	0.000592390315245	L4	hg	pt	-1.06870616285217	human_up	chimp_down	human_up_NEAT1_L3/5-IT	chimp_down_NEAT1_L3/5-IT	2.27003888058521	0.271282034477441	8.36781869819684	5.86946086242193e-17	1.44526186615522e-15	L3/5-IT	rm	-2.27003888058521	macaque_down	macaque_down_NEAT1_L3/5-IT	up_NEAT1_L3/5-IT	NEAT1	Exc	up_NEAT1_Exc	human_up_neat1_exc	1.66937252171869	Neur	ENSG00000245532	C6_0	0.414170232	0.539	0.388	3.67173e-30	1.10292e-25	PD_up	Neur	both	EVO_up_PD_up
889.775347677814	1.06870616285217	0.269584643130174	3.9642694422179	7.36210614080104e-05	0.000592390315245	L4	hg	pt	-1.06870616285217	human_up	chimp_down	human_up_NEAT1_L3/5-IT	chimp_down_NEAT1_L3/5-IT	2.27003888058521	0.271282034477441	8.36781869819684	5.86946086242193e-17	1.44526186615522e-15	L3/5-IT	rm	-2.27003888058521	macaque_down	macaque_down_NEAT1_L3/5-IT	up_NEAT1_L3/5-IT	NEAT1	Exc	up_NEAT1_Exc	human_up_neat1_exc	1.66937252171869	Neur	ENSG00000245532	C6_1	1.132875777	0.508	0.304	1.01905e-48	3.06101e-44	PD_up	Neur	both	EVO_up_PD_up
807832.119227856	1.24636675242378	0.168098144803691	7.41451819042569	1.22067755043261e-13	7.00877471921759e-12	L4	hg	pt	-1.24636675242378	human_up	chimp_down	human_up_MALAT1_L3/5-IT	chimp_down_MALAT1_L3/5-IT	0.680521851452347	0.168097156569215	4.04838407348155	5.15724673804611e-05	0.0002359114454364	L3/5-IT	rm	-0.680521851452347	macaque_down	macaque_down_MALAT1_L3/5-IT	up_MALAT1_L3/5-IT	MALAT1	Exc	up_MALAT1_Exc	human_up_malat1_exc	0.963444301938064	Neur	ENSG00000251562	C7_2	0.529130355	0.742	0.838	5.46772e-41	1.64239e-36	PD_up	Neur	both	EVO_up_PD_up
807832.119227856	1.24636675242378	0.168098144803691	7.41451819042569	1.22067755043261e-13	7.00877471921759e-12	L4	hg	pt	-1.24636675242378	human_up	chimp_down	human_up_MALAT1_L3/5-IT	chimp_down_MALAT1_L3/5-IT	0.680521851452347	0.168097156569215	4.04838407348155	5.15724673804611e-05	0.0002359114454364	L3/5-IT	rm	-0.680521851452347	macaque_down	macaque_down_MALAT1_L3/5-IT	up_MALAT1_L3/5-IT	MALAT1	Exc	up_MALAT1_Exc	human_up_malat1_exc	0.963444301938064	Neur	ENSG00000251562	C9	-0.336935088	0.992	0.998	4.96408e-75	1.49111e-70	PD_down	Neur	both	EVO_up_PD_down
807832.119227856	1.24636675242378	0.168098144803691	7.41451819042569	1.22067755043261e-13	7.00877471921759e-12	L4	hg	pt	-1.24636675242378	human_up	chimp_down	human_up_MALAT1_L3/5-IT	chimp_down_MALAT1_L3/5-IT	0.680521851452347	0.168097156569215	4.04838407348155	5.15724673804611e-05	0.0002359114454364	L3/5-IT	rm	-0.680521851452347	macaque_down	macaque_down_MALAT1_L3/5-IT	up_MALAT1_L3/5-IT	MALAT1	Exc	up_MALAT1_Exc	human_up_malat1_exc	0.963444301938064	Neur	ENSG00000251562	C6_0	-0.46966695	0.99	0.985	3.07063e-42	9.22357e-38	PD_down	Neur	both	EVO_up_PD_down
807832.119227856	1.24636675242378	0.168098144803691	7.41451819042569	1.22067755043261e-13	7.00877471921759e-12	L4	hg	pt	-1.24636675242378	human_up	chimp_down	human_up_MALAT1_L3/5-IT	chimp_down_MALAT1_L3/5-IT	0.680521851452347	0.168097156569215	4.04838407348155	5.15724673804611e-05	0.0002359114454364	L3/5-IT	rm	-0.680521851452347	macaque_down	macaque_down_MALAT1_L3/5-IT	up_MALAT1_L3/5-IT	MALAT1	Exc	up_MALAT1_Exc	human_up_malat1_exc	0.963444301938064	Neur	ENSG00000251562	C6_1	0.817631694	0.995	0.989	3.5449e-164	1.0648e-159	PD_up	Neur	both	EVO_up_PD_up
1427.39058658156	0.507495406605954	0.149705372149549	3.38996122396322	0.0006990251043271	0.0039471513921631	L4	hg	pt	-0.507495406605954	human_up	chimp_down	human_up_ANKRD13D_L3/5-IT	chimp_down_ANKRD13D_L3/5-IT	0.878908082166028	0.150105988660942	5.85524994709768	4.76293145982865e-09	4.51772080726454e-08	L3/5-IT	rm	-0.878908082166028	macaque_down	macaque_down_ANKRD13D_L3/5-IT	up_ANKRD13D_L3/5-IT	ANKRD13D	Exc	up_ANKRD13D_Exc	human_up_ankrd13d_exc	0.693201744385991	Neur	ENSG00000172932	C6_1	0.351295342	0.11	0.045	5.38413e-19	1.61729e-14	PD_up	Neur	both	EVO_up_PD_up
803.684633060114	-1.10660392163829	0.272328842317957	-4.0634841033337	4.83456162998771e-05	0.0004153360991296	L4	hg	pt	1.10660392163829	human_down	chimp_up	human_down_GSTP1_L3/5-IT	chimp_up_GSTP1_L3/5-IT	-1.10380447774107	0.272342615475588	-4.05299947572844	5.05651157885176e-05	0.0002317576080603	L3/5-IT	rm	1.10380447774107	macaque_up	macaque_up_GSTP1_L3/5-IT	down_GSTP1_L3/5-IT	GSTP1	Exc	down_GSTP1_Exc	human_down_gstp1_exc	-1.10520419968968	Neur	ENSG00000084207	C7_1	0.742791137	0.181	0.069	7.31004e-09	0.000219579	PD_up	Neur	both	EVO_down_PD_up
336.321705979371	-1.56397768125994	0.262499195130322	-5.95802848265295	2.55299029627014e-09	6.75242294564411e-08	L4	hg	pt	1.56397768125994	human_down	chimp_up	human_down_MCAM_L3/5-IT	chimp_up_MCAM_L3/5-IT	-1.68299086383102	0.262334459811545	-6.41543953104766	1.4041714262115e-10	1.64628697147438e-09	L3/5-IT	rm	1.68299086383102	macaque_up	macaque_up_MCAM_L3/5-IT	down_MCAM_L3/5-IT	MCAM	Exc	down_MCAM_Exc	human_down_mcam_exc	-1.62348427254548	Neur	ENSG00000076706	C7_2	-0.6179761	0.049	0.134	4.81238e-12	1.44554e-07	PD_down	Neur	both	EVO_down_PD_down
8090.74473344766	-0.892371046242737	0.223922117982601	-3.98518491287258	6.74275965403715e-05	0.0005506988692425	L4	hg	pt	0.892371046242737	human_down	chimp_up	human_down_APLP2_L3/5-IT	chimp_up_APLP2_L3/5-IT	-0.622984454085849	0.223947333477862	-2.78183465911834	0.0054052569951295	0.0147228604477607	L3/5-IT	rm	0.622984454085849	macaque_up	macaque_up_APLP2_L3/5-IT	down_APLP2_L3/5-IT	APLP2	Exc	down_APLP2_Exc	human_down_aplp2_exc	-0.757677750164293	Neur	ENSG00000084234	C7_2	-0.317874159	0.186	0.299	3.43177e-07	0.010308346	PD_down	Neur	both	EVO_down_PD_down
170.734071366859	1.70061971981723	0.317729728414783	5.35240982423005	8.67905573490252e-08	1.62169895056412e-06	L4	hg	pt	-1.70061971981723	human_up	chimp_down	human_up_PDE3A_L3/5-IT	chimp_down_PDE3A_L3/5-IT	1.25027278288838	0.315374368197835	3.96440836340918	7.35782039674041e-05	0.0003252293155105	L3/5-IT	rm	-1.25027278288838	macaque_down	macaque_down_PDE3A_L3/5-IT	up_PDE3A_L3/5-IT	PDE3A	Exc	up_PDE3A_Exc	human_up_pde3a_exc	1.47544625135281	Neur	ENSG00000172572	C9	-0.742667801	0.066	0.254	1.57059e-33	4.71774e-29	PD_down	Neur	both	EVO_up_PD_down
28018.5532936105	1.21325782834187	0.272711375264765	4.44887136506119	8.63226932398776e-06	9.40699182602614e-05	L4	hg	pt	-1.21325782834187	human_up	chimp_down	human_up_FAM19A2_L3/5-IT	chimp_down_FAM19A2_L3/5-IT	1.09978737071953	0.272708149751581	4.03283646536183	5.51076304277689e-05	0.0002503166797188	L3/5-IT	rm	-1.09978737071953	macaque_down	macaque_down_FAM19A2_L3/5-IT	up_FAM19A2_L3/5-IT	FAM19A2	Exc	up_FAM19A2_Exc	human_up_fam19a2_exc	1.1565225995307	Neur	ENSG00000198673	C7_2	-0.576155	0.071	0.183	8.33055e-09	0.000250233	PD_down	Neur	both	EVO_up_PD_down
28018.5532936105	1.21325782834187	0.272711375264765	4.44887136506119	8.63226932398776e-06	9.40699182602614e-05	L4	hg	pt	-1.21325782834187	human_up	chimp_down	human_up_FAM19A2_L3/5-IT	chimp_down_FAM19A2_L3/5-IT	1.09978737071953	0.272708149751581	4.03283646536183	5.51076304277689e-05	0.0002503166797188	L3/5-IT	rm	-1.09978737071953	macaque_down	macaque_down_FAM19A2_L3/5-IT	up_FAM19A2_L3/5-IT	FAM19A2	Exc	up_FAM19A2_Exc	human_up_fam19a2_exc	1.1565225995307	Neur	ENSG00000198673	C6_0	-0.389558267	0.215	0.239	3.75537e-08	0.001128038	PD_down	Neur	both	EVO_up_PD_down
28018.5532936105	1.21325782834187	0.272711375264765	4.44887136506119	8.63226932398776e-06	9.40699182602614e-05	L4	hg	pt	-1.21325782834187	human_up	chimp_down	human_up_FAM19A2_L3/5-IT	chimp_down_FAM19A2_L3/5-IT	1.09978737071953	0.272708149751581	4.03283646536183	5.51076304277689e-05	0.0002503166797188	L3/5-IT	rm	-1.09978737071953	macaque_down	macaque_down_FAM19A2_L3/5-IT	up_FAM19A2_L3/5-IT	FAM19A2	Exc	up_FAM19A2_Exc	human_up_fam19a2_exc	1.1565225995307	Neur	ENSG00000198673	C6_1	-0.286033207	0.464	0.419	7.42002e-14	2.22883e-09	PD_down	Neur	both	EVO_up_PD_down
2272.03080683054	0.806104154693283	0.143824939520043	5.60475921202073	2.0854467522144e-08	4.51775212951619e-07	L4	hg	pt	-0.806104154693283	human_up	chimp_down	human_up_TXNRD1_L3/5-IT	chimp_down_TXNRD1_L3/5-IT	1.08674851306073	0.144042755211865	7.54462459054109	4.53592210406556e-14	8.1636106148961e-13	L3/5-IT	rm	-1.08674851306073	macaque_down	macaque_down_TXNRD1_L3/5-IT	up_TXNRD1_L3/5-IT	TXNRD1	Exc	up_TXNRD1_Exc	human_up_txnrd1_exc	0.946426333877005	Neur	ENSG00000198431	C7_1	0.397465954	0.295	0.182	4.44579e-12	1.33543e-07	PD_up	Neur	both	EVO_up_PD_up
2272.03080683054	0.806104154693283	0.143824939520043	5.60475921202073	2.0854467522144e-08	4.51775212951619e-07	L4	hg	pt	-0.806104154693283	human_up	chimp_down	human_up_TXNRD1_L3/5-IT	chimp_down_TXNRD1_L3/5-IT	1.08674851306073	0.144042755211865	7.54462459054109	4.53592210406556e-14	8.1636106148961e-13	L3/5-IT	rm	-1.08674851306073	macaque_down	macaque_down_TXNRD1_L3/5-IT	up_TXNRD1_L3/5-IT	TXNRD1	Exc	up_TXNRD1_Exc	human_up_txnrd1_exc	0.946426333877005	Neur	ENSG00000198431	C9	0.307679947	0.176	0.219	5.18261e-11	1.55675e-06	PD_up	Neur	both	EVO_up_PD_up
1366.79505608117	-1.76304994121135	0.231244136965426	-7.62419304700014	2.45565645675795e-14	1.58521642231166e-12	L4	hg	pt	1.76304994121135	human_down	chimp_up	human_down_C12orf49_L3/5-IT	chimp_up_C12orf49_L3/5-IT	-1.14095410587824	0.231543921712183	-4.92759255972388	8.32489894402642e-07	5.33868450687936e-06	L3/5-IT	rm	1.14095410587824	macaque_up	macaque_up_C12orf49_L3/5-IT	down_C12orf49_L3/5-IT	C12orf49	Exc	down_C12orf49_Exc	human_down_c12orf49_exc	-1.4520020235448	Neur	ENSG00000111412	C7_2	-0.426068974	0.085	0.183	9.27652e-13	2.78648e-08	PD_down	Neur	both	EVO_down_PD_down
2448.53665390506	-0.871376123777355	0.245193591441217	-3.55382911378522	0.0003796658233877	0.0023776715253651	L4	hg	pt	0.871376123777355	human_down	chimp_up	human_down_MTMR6_L3/5-IT	chimp_up_MTMR6_L3/5-IT	-1.12990356463226	0.24513215968962	-4.60936486694732	4.03900957100171e-06	2.29398054539886e-05	L3/5-IT	rm	1.12990356463226	macaque_up	macaque_up_MTMR6_L3/5-IT	down_MTMR6_L3/5-IT	MTMR6	Exc	down_MTMR6_Exc	human_down_mtmr6_exc	-1.00063984420481	Neur	ENSG00000139505	C7_2	-0.485811704	0.189	0.349	1.11042e-21	3.33548e-17	PD_down	Neur	both	EVO_down_PD_down
2448.53665390506	-0.871376123777355	0.245193591441217	-3.55382911378522	0.0003796658233877	0.0023776715253651	L4	hg	pt	0.871376123777355	human_down	chimp_up	human_down_MTMR6_L3/5-IT	chimp_up_MTMR6_L3/5-IT	-1.12990356463226	0.24513215968962	-4.60936486694732	4.03900957100171e-06	2.29398054539886e-05	L3/5-IT	rm	1.12990356463226	macaque_up	macaque_up_MTMR6_L3/5-IT	down_MTMR6_L3/5-IT	MTMR6	Exc	down_MTMR6_Exc	human_down_mtmr6_exc	-1.00063984420481	Neur	ENSG00000139505	C6_1	-0.521337559	0.122	0.19	5.05906e-07	0.015196407	PD_down	Neur	both	EVO_down_PD_down
8295.2502497468	-0.842649629720854	0.259580409451549	-3.24619886185262	0.001169571105081	0.0060812375183871	L4	hg	pt	0.842649629720854	human_down	chimp_up	human_down_AKAP11_L3/5-IT	chimp_up_AKAP11_L3/5-IT	-0.732716691738566	0.259589773861714	-2.82259459160703	0.0047636767040324	0.0131937945899407	L3/5-IT	rm	0.732716691738566	macaque_up	macaque_up_AKAP11_L3/5-IT	down_AKAP11_L3/5-IT	AKAP11	Exc	down_AKAP11_Exc	human_down_akap11_exc	-0.78768316072971	Neur	ENSG00000023516	C6_1	-0.503911514	0.205	0.283	2.18235e-07	0.006555343	PD_down	Neur	both	EVO_down_PD_down
1869.36963820206	0.798727556015388	0.142681159584008	5.59798895904763	2.16852559191033e-08	4.68090109393577e-07	L4	hg	pt	-0.798727556015388	human_up	chimp_down	human_up_L2HGDH_L3/5-IT	chimp_down_L2HGDH_L3/5-IT	0.653198438570677	0.142573310733763	4.58149169160027	4.61670949757242e-06	2.59306664585738e-05	L3/5-IT	rm	-0.653198438570677	macaque_down	macaque_down_L2HGDH_L3/5-IT	up_L2HGDH_L3/5-IT	L2HGDH	Exc	up_L2HGDH_Exc	human_up_l2hgdh_exc	0.725962997293033	Neur	ENSG00000087299	C9	-0.364312634	0.028	0.102	5.61401e-07	0.016863376	PD_down	Neur	both	EVO_up_PD_down
1526.25659609046	-0.915920464641348	0.159445562734162	-5.7444086178079	9.22427938521938e-09	2.13786239869202e-07	L4	hg	pt	0.915920464641348	human_down	chimp_up	human_down_GNG2_L3/5-IT	chimp_up_GNG2_L3/5-IT	-1.24334202219098	0.159251864444324	-7.80739381940275	5.83826246351145e-15	1.17586333637401e-13	L3/5-IT	rm	1.24334202219098	macaque_up	macaque_up_GNG2_L3/5-IT	down_GNG2_L3/5-IT	GNG2	Exc	down_GNG2_Exc	human_down_gng2_exc	-1.07963124341617	Neur	ENSG00000186469	C7_3	1.151279199	0.189	0.087	6.60781e-07	0.01984855	PD_up	Neur	both	EVO_down_PD_up
3993.9287012201	-1.02433843826692	0.291095695387275	-3.51890616899757	0.0004333299383168	0.0026502845335483	L4	hg	pt	1.02433843826692	human_down	chimp_up	human_down_FEM1B_L3/5-IT	chimp_up_FEM1B_L3/5-IT	-0.742525999989455	0.291135921760199	-2.55044446422195	0.0107585663241242	0.0266543423587382	L3/5-IT	rm	0.742525999989455	macaque_up	macaque_up_FEM1B_L3/5-IT	down_FEM1B_L3/5-IT	FEM1B	Exc	down_FEM1B_Exc	human_down_fem1b_exc	-0.883432219128187	Neur	ENSG00000169018	C7_2	-0.292587028	0.188	0.303	5.8443e-12	1.75551e-07	PD_down	Neur	both	EVO_down_PD_down
3691.8355908572	-1.82843719144705	0.263431235277159	-6.94085190589998	3.89742420995856e-12	1.73276144058313e-10	L4	hg	pt	1.82843719144705	human_down	chimp_up	human_down_C16orf72_L3/5-IT	chimp_up_C16orf72_L3/5-IT	-1.49294583351437	0.263483029016178	-5.66619352710837	1.46004614895516e-08	1.27934899606082e-07	L3/5-IT	rm	1.49294583351437	macaque_up	macaque_up_C16orf72_L3/5-IT	down_C16orf72_L3/5-IT	C16orf72	Exc	down_C16orf72_Exc	human_down_c16orf72_exc	-1.66069151248071	Neur	ENSG00000182831	C7_2	-0.418108446	0.184	0.31	5.99317e-11	1.80023e-06	PD_down	Neur	both	EVO_down_PD_down
[truncated: 1,187 more rows]
