# Supplementary material for: Charting the human-specific properties of gene expression networks in the infant prefrontal cortex
Source: Sci Adv. 2026 Jun 3;12(23):eaea3316. doi: 10.1126/sciadv.aea3316 (PMC13232592; doi:10.1126/sciadv.aea3316)
Supplement: Supplementary file 2 — Data S1 [file sciadv.aea3316_data_s1.zip › csv_resubmission/2_celltypeCounts_perage___L2_3_IS.csv]

age_group	sample_id	total_cells	proportion	batch	region
2nd_trimester	4942_BA9	258	0.00387596899224806	U01	FC
2nd_trimester	4283_BA9	2886	0.00346500346500346	U01	FC
2nd_trimester	GW20-PFC-11-28-18	12039	0.00805714760362156	U01	FC
2nd_trimester	GW20-PFC-12-7-18	3632	0.000825991189427312	U01	FC
2nd_trimester	GW25-PFC-11-17-17	4043	0.0	U01	FC
2nd_trimester	GW16-2-2-20_PFC	2920	0.0	U01	FC
2nd_trimester	GW18-6-14-19_PFC	14447	0.0	U01	FC
2nd_trimester	9C	2832	0.0176553672316384	Ramos	FC
2nd_trimester	11C	4530	0.105298013245033	Ramos	FC
2nd_trimester	24C	6196	0.326339573918657	Ramos	FC
2nd_trimester	26C	2606	0.0191864927091327	Ramos	FC
2nd_trimester	23C	3166	0.00094756790903348	Ramos	FC
2nd_trimester	30C	3350	0.00925373134328358	Ramos	FC
2nd_trimester	34C	7634	0.100602567461357	Ramos	FC
2nd_trimester	56C	785	0.0	Ramos	FC
2nd_trimester	63C	4051	0.00469019995062947	Ramos	FC
2nd_trimester	3C	1996	0.0420841683366733	Ramos	FC
2nd_trimester	62C	9006	0.0182100821674439	Ramos	FC
2nd_trimester	64C	2607	0.01879555044112	Ramos	FC
2nd_trimester	9G	8293	0.0	Ramos	FC
2nd_trimester	11G	4708	0.0429056924384027	Ramos	FC
2nd_trimester	24G	3638	0.0316107751511819	Ramos	FC
2nd_trimester	26G	4613	0.00281812269672664	Ramos	FC
2nd_trimester	30G	1306	0.000765696784073506	Ramos	FC
2nd_trimester	34G	155	0.032258064516129	Ramos	FC
2nd_trimester	56G	202	0.0	Ramos	FC
2nd_trimester	3G	3804	0.0404837013669821	Ramos	FC
2nd_trimester	62G	2305	0.00303687635574837	Ramos	FC
2nd_trimester	64G	5072	0.0248422712933753	Ramos	FC
2nd_trimester	23G	1555	0.00257234726688102	Ramos	FC
2nd_trimester	63G	397	0.00251889168765743	Ramos	FC
2nd_trimester	RL2103	8817	0.0114551434728365	Herring	FC
2nd_trimester	RL2107	7325	0.0290784982935153	Herring	FC
3rd_trimester	A14-103_FC	1412	0.0793201133144475	U01	FC
3rd_trimester	A15-44_FC	1742	0.203788748564867	U01	FC
3rd_trimester	779_BA9	84	0.13095238095238	U01	FC
3rd_trimester	5900_BA9	976	0.0143442622950819	U01	FC
3rd_trimester	GW27-PFC-2-7-18	738	0.0975609756097561	U01	FC
3rd_trimester	GW30-PFC-11-6-18	3505	0.405420827389443	U01	FC
3rd_trimester	6C	2764	0.244934876989869	Ramos	FC
3rd_trimester	10C	3405	0.347430249632892	Ramos	FC
3rd_trimester	60C	6605	0.228160484481453	Ramos	FC
3rd_trimester	6G	198	0.196969696969696	Ramos	FC
3rd_trimester	10G	649	0.217257318952234	Ramos	FC
3rd_trimester	60G	3276	0.177350427350427	Ramos	FC
3rd_trimester	RL2121	4674	0.179931536157466	Herring	FC
0_1_years	4350_BA9	1345	0.0237918215613382	U01	FC
0_1_years	4389_BA9	1487	0.125084061869535	U01	FC
0_1_years	4396_BA9	1634	0.122399020807833	U01	FC
0_1_years	RL1612	4195	0.0505363528009535	Herring	FC
0_1_years	RL1777	3773	0.266896368937185	Herring	FC
0_1_years	RL2100	3024	0.305555555555555	Herring	FC
0_1_years	RL2104	1774	0.355129650507328	Herring	FC
0_1_years	RL2108	3104	0.018041237113402	Herring	FC
0_1_years	RL2122	2956	0.0010148849797023	Herring	FC
1_2_years	1798_BA9	4755	0.00021030494216614	U01	FC
2_4_years	4426_BA9	1429	0.0230930720783764	U01	FC
2_4_years	4369_BA9	1130	0.0079646017699115	U01	FC
2_4_years	5608_BA9	790	0.0	U01	FC
2_4_years	RL1613	1165	0.0	Herring	FC
2_4_years	RL1786	656	0.010670731707317	Herring	FC
2_4_years	RL2105	1861	0.0112842557764642	Herring	FC
2_4_years	RL2125	875	0.24	Herring	FC
2_4_years	RL2129	456	0.0087719298245614	Herring	FC
4_10_years	5408_PFC	673	0.0	U01	FC
4_10_years	5976_BA9	646	0.00154798761609907	U01	FC
4_10_years	RL1614	2113	0.00283956460009465	Herring	FC
4_10_years	RL2106	2224	0.0	Herring	FC
4_10_years	RL2109	1335	0.000749063670411985	Herring	FC
10_20_years	5387_BA9	2817	0.0	U01	FC
10_20_years	5893_PFC	893	0.0	U01	FC
10_20_years	4341_BA46	1330	0.0	U01	FC
10_20_years	5538_PFC	702	0.0	U01	FC
10_20_years	5879_PFC	585	0.0	U01	FC
10_20_years	5936_PFC	486	0.0	U01	FC
10_20_years	RL2102	1999	0.0	Herring	FC
10_20_years	RL2110	114	0.0	Herring	FC
10_20_years	RL2126	397	0.0	Herring	FC
10_20_years	RL2127	460	0.0	Herring	FC
10_20_years	RL2130	174	0.0	Herring	FC
10_20_years	RL2131	1315	0.0	Herring	FC
Adult	5577_BA9	1119	0.0	U01	FC
Adult	5958_BA9	881	0.00113507377979568	U01	FC
Adult	5787_BA9	807	0.0	U01	FC
Adult	5609_BA9	205	0.0	U01	FC
Adult	5546_BA9	918	0.0	U01	FC
Adult	5981_BA9	794	0.0	U01	FC
Adult	RL2123	486	0.0	Herring	FC
Adult	RL2124	2374	0.0	Herring	FC
Adult	RL2128	465	0.0	Herring	FC
Adult	RL2132	1497	0.00267201068804275	Herring	FC
