# Supplementary material for: Charting the human-specific properties of gene expression networks in the infant prefrontal cortex
Source: Sci Adv. 2026 Jun 3;12(23):eaea3316. doi: 10.1126/sciadv.aea3316 (PMC13232592; doi:10.1126/sciadv.aea3316)
Supplement: Supplementary file 2 — Data S1 [file sciadv.aea3316_data_s1.zip › csv_resubmission/1_celltype_markers___COP_refined_markers_atlas.csv]

names	scores_vsOL	logfoldchanges_vsOL	pvals_vsOL	pvals_adj_vsOL	scores_vsOPC	logfoldchanges_vsOPC	pvals_vsOPC	pvals_adj_vsOPC	avg_score
TNS3	110.81742	7.2011437	0.0	0.0	78.09218	3.7621188	0.0	0.0	94.4548
SOX6	90.398285	7.2257466	0.0	0.0	21.328882	1.189555	8.15096675730981e-82	1.32195373102736e-79	55.863583
FYN	74.61365	4.715023	0.0	0.0	69.16023	3.2701454	0.0	0.0	71.88694
SEMA5A	68.37502	5.8517804	0.0	0.0	18.704311	1.1383072	3.63183667073592e-66	4.22373746668366e-64	43.539665
BMPER	66.74683	6.8281894	0.0	0.0	52.683468	4.0176015	2.41499016987129e-268	8.22511151998594e-265	59.71515
TRIO	60.921993	4.5428357	0.0	0.0	27.813341	1.4617908	2.68920638461675e-126	1.06855615692746e-123	44.36767
TMEM108	54.348484	6.5642104	7.24356115063323e-270	2.74117049828963e-267	40.245422	3.736118	3.59452736901134e-192	4.76095150025553e-189	47.29695
UST	52.49572	6.825564	3.99117719836466e-251	1.2520217840291e-248	30.137949	2.4381943	1.42375317207519e-135	7.3790650816184e-133	41.316833
BCAS1	51.985664	3.8066084	0.0	0.0	82.54032	5.5643725	0.0	0.0	67.26299
PCDH7	51.8657	4.644421	1.616263279e-314	9.880341752247e-312	21.663704	1.4004987	1.00415377654576e-84	1.68591761877659e-82	36.7647
TCF7L2	49.068245	5.1229534	4.04860081966487e-262	1.48496449448661e-259	33.504715	2.649601	1.75040653010351e-156	1.43901524428268e-153	41.28648
SH3RF3	48.990723	6.8720484	2.61520546029104e-231	7.16656475618376e-229	43.632675	4.588794	7.00846281787952e-206	1.19349115743618e-202	46.3117
TMEM132B	48.74872	3.989739	7.2864917066273e-311	4.13612497089766e-308	32.76955	1.9987454	7.94188430642001e-158	6.76223084819141e-155	40.759132
SLC2A13	45.615	4.8975616	5.97963233805998e-235	1.67718134790221e-232	19.28765	1.3980755	7.66497452504752e-70	9.98582828697584e-68	32.451324
SEMA6D	45.062984	4.0669236	2.68602653744999e-256	9.55784457900676e-254	18.050718	1.219397	4.24111168227803e-63	4.53418581243007e-61	31.55685
CRB1	43.897648	4.590702	2.44403353489924e-230	6.54698915792503e-228	34.281223	2.8025692	5.31705390861385e-161	4.87553393212549e-158	39.089436
TMEM163	43.24753	6.5415125	9.44361690831414e-203	2.20730657559919e-200	25.281593	2.326655	3.59965894724859e-104	9.12973074056953e-102	34.264565
KAZN	42.655956	3.8639019	2.11139144953481e-247	6.53736149978696e-245	18.013048	1.257634	2.2691763235289e-61	2.33187210039881e-59	30.334503
MAML2	41.821598	3.512329	6.45333232697301e-253	2.13685966676893e-250	18.783463	1.2006861	9.49705332118775e-67	1.13778516698712e-64	30.30253
PTPRO	40.168015	5.5188413	6.52495265332503e-190	1.29634496839935e-187	19.027754	1.5830324	1.6774597012406e-67	2.06145962563284e-65	29.597885
EPHB1	39.347767	5.3056026	1.67058819395857e-188	3.1862794505733e-186	28.727898	2.7980769	3.59631887821869e-124	1.38290061896148e-121	34.037834
PLCB1	38.514854	3.9600832	1.69077128179809e-201	3.83901696469984e-199	19.504438	1.6043134	1.3482539671287e-69	1.72815714141481e-67	29.009647
SMOC1	36.244137	3.883313	5.16693071627126e-185	9.62381212551743e-183	17.491232	1.4395039	1.47765124210849e-58	1.43790543931055e-56	26.867683
SLC1A1	35.745617	6.4879823	9.27328754172851e-160	1.38177780176468e-157	14.47747	1.2544135	1.2683364380444e-42	8.42295515861189e-41	25.111544
FRMD4A	35.70695	4.5281754	8.12328800417764e-174	1.35431684830489e-171	29.520924	3.312972	7.02911698386388e-127	2.84035894936099e-124	32.613937
GPR17	35.494965	8.583683	1.46078215051698e-155	2.11069740911972e-153	30.469992	3.9680042	1.2320851532915e-130	5.7596357136515e-128	32.98248
MPZL1	35.13622	5.2026896	8.18061506676894e-162	1.24225505609451e-159	18.866148	1.7093656	3.91305225591697e-66	4.52869314724838e-64	27.001183
DSCAML1	34.70959	2.4403706	1.26883560270709e-199	2.85380279284339e-197	36.257114	2.0314827	2.72379249682543e-188	3.41778615351659e-185	35.483353
ITPR2	34.169765	3.79002	1.60808990240386e-171	2.64403250780762e-169	14.382285	1.2134584	7.18706531607877e-42	4.6688507956576e-40	24.276026
ARHGAP31	33.987232	5.9444246	3.13726146497416e-151	4.39973238743817e-149	14.473692	1.2913448	1.44414398375534e-42	9.56384353241974e-41	24.230461
BCAN	32.81403	6.254206	4.21359427421691e-143	5.45958158106551e-141	13.288731	1.2142715	1.00712233767426e-36	5.58390782616097e-35	23.05138
BRINP1	32.633205	5.306397	3.87555740815995e-145	5.13317578710786e-143	11.529083	1.0976212	1.45190152368422e-28	6.45798213174547e-27	22.081144
CAMSAP2	32.561424	2.9627497	6.07951873999161e-168	9.72763800537853e-166	23.704924	1.743089	3.8785587478217e-96	8.48336872539608e-94	28.133175
KIF21A	31.879362	2.9861383	3.51904557180605e-161	5.27657644512127e-159	38.168385	3.2802458	7.2245937155836e-182	8.61207693866144e-179	35.023872
RAPGEF1	30.575056	4.0949516	3.37196853291063e-139	4.25349744937156e-137	28.72713	3.2792928	4.354588843989e-122	1.54951869596331e-119	29.651093
SIRT2	30.23711	3.2051969	1.22112393710972e-145	1.64479185223915e-143	35.176533	3.5386255	1.42029120152516e-160	1.25411713094671e-157	32.70682
KCNQ1OT1	30.034822	3.0335515	1.71937239859109e-148	2.34237470598916e-146	15.041923	1.1736362	9.56331416247198e-46	6.78568371867543e-44	22.538372
SOX4	30.012037	6.8515387	1.12959897185333e-126	1.22971548346828e-124	17.555996	1.8834994	1.49265417794271e-58	1.44660033562326e-56	23.784016
EPB41L2	29.669949	2.821583	3.82438242457085e-145	5.09369281475942e-143	40.78086	3.6314642	8.65697216322971e-195	1.21406396084446e-191	35.225403
AFAP1L2	28.377789	6.5668497	6.0613257250729e-118	6.22879597463203e-116	11.172987	1.0831726	4.11923109891399e-27	1.75368908266443e-25	19.775387
PLAAT1	27.466614	7.3397098	4.67462309061858e-112	4.58632465446245e-110	16.714905	1.917762	9.87633176280886e-54	8.43948478699376e-52	22.09076
ARHGAP35	27.395077	2.5460792	2.78322339353704e-129	3.1597537583484e-127	30.494827	2.4963417	2.34631239734491e-137	1.27132804238864e-134	28.944952
IGSF9B	27.225582	5.9889636	2.39879047596545e-111	2.34383457940542e-109	10.322474	1.091792	1.57397469170079e-23	5.77309701920593e-22	18.774029
CADPS	26.944025	3.3629074	2.03802732224256e-118	2.11254823432978e-116	11.447594	1.0203913	2.70782243089228e-28	1.19109215082846e-26	19.195808
ATCAY	26.756685	4.841549	7.4130670925059e-111	7.18434685172493e-109	12.985152	1.2971218	3.45869330251049e-35	1.84884993329938e-33	19.870918
E2F3	26.6828	4.971562	4.33325922861817e-110	4.13236933077944e-108	21.315992	2.661908	5.67904388634898e-79	8.51535127638026e-77	23.999397
PPP1R16B	26.15302	2.1055775	1.80838273298001e-124	1.92471664004359e-122	49.460014	3.925134	4.73907810606299e-246	1.02713055569679e-242	37.80652
PCDH11X	26.099285	4.798159	3.35826045085351e-107	3.1032669538294e-105	10.671717	1.1282551	5.81955886322244e-25	2.25233933211179e-23	18.385502
PRICKLE1	25.94511	4.490427	1.17663468863306e-106	1.07892875429619e-104	20.708248	2.6550355	2.96124002783902e-75	4.20231687522084e-73	23.32668
SEMA5B	25.91607	5.5997105	1.95703287509766e-104	1.74095599907475e-102	22.04065	3.16623	2.02482519442242e-82	3.35235121251562e-80	23.97836
SLC16A10	25.71005	5.3479896	2.54491552419233e-103	2.23063716956873e-101	22.674967	3.4326358	8.28308599104447e-86	1.43099313849631e-83	24.192509
ZNF827	25.67862	2.8022087	6.16474977182051e-114	6.14953135188171e-112	17.646309	1.4994781	1.32137560424579e-59	1.31811363099681e-57	21.662464
CEROX1	25.601309	3.1053426	3.03456357184689e-110	2.91721895630652e-108	19.119387	1.8432571	1.78993987224874e-67	2.18840802534781e-65	22.360348
ZNF516	25.476381	4.7796016	5.93650865284023e-103	5.18433343561772e-101	15.730025	1.7426498	1.21611319044293e-48	9.1174070985377e-47	20.603203
GNG2	25.02571	5.4054637	1.72581660688393e-99	1.45389377119151e-97	13.393289	1.4928403	5.28585571289847e-37	2.97217184083048e-35	19.2095
GNB4	24.68122	5.228083	1.54857004803379e-97	1.27748991401985e-95	21.514296	3.1957078	1.97788903822677e-79	3.02274695899772e-77	23.097757
TNFRSF21	23.615118	3.9546802	9.29520455970796e-94	7.38689906359991e-92	16.491608	1.8866287	1.28048230640884e-52	1.05999925927407e-50	20.053364
IGF2BP2	22.827667	5.3324566	9.47775210466533e-87	6.8680573838093e-85	14.623627	1.8379295	5.78931967384642e-43	3.86619524773592e-41	18.725647
APCDD1	22.534302	3.842059	2.49096800050707e-87	1.81612134862658e-85	15.810445	1.8996528	6.6506962988939e-49	5.01769779942815e-47	19.172373
PDE3B	22.477583	3.620097	2.19902259851325e-87	1.60818704819492e-85	12.489205	1.3792506	8.95502582300747e-33	4.42939358187388e-31	17.483395
KCNS3	22.073776	6.9255786	1.37222067448564e-81	9.40089456908398e-80	20.507391	4.2004023	3.82784156856022e-73	5.24480292161173e-71	21.290585
PDE3A	21.888166	4.402663	2.45677889506465e-82	1.72778954682113e-80	13.290731	1.6345869	1.88910581415408e-36	1.03774589205639e-34	17.589449
LCORL	21.828691	2.1592178	1.39728954330162e-89	1.04102437505793e-87	21.962667	1.8579618	9.49626536267135e-85	1.60567703908828e-82	21.89568
RASGEF1B	21.797949	4.229998	1.24809525840241e-81	8.57516975664901e-80	20.177624	3.3802488	1.39878405629361e-71	1.85268948256089e-69	20.987785
PKP4	20.78884	1.5404484	3.03529835045711e-84	2.17310954874618e-82	59.231674	4.2577257	2.00648383665104e-303	7.97276352493291e-300	40.010258
SOGA1	20.655725	2.2516391	9.38825696042041e-81	6.34066385816949e-79	24.528778	2.477054	8.07791958119003e-99	1.88809490916815e-96	22.59225
MB21D2	20.341993	3.5495925	1.70974739987639e-74	1.06151270209513e-72	12.9175825	1.5432056	9.84042347791314e-35	5.19038796763113e-33	16.629787
DGCR2	20.021334	2.6250815	6.21055629897042e-75	3.91708657999348e-73	15.914477	1.6675905	8.63835761524839e-50	6.62209273006871e-48	17.967905
APPL2	19.604239	2.4262583	8.20027329456671e-73	4.94943583837379e-71	17.680485	1.8421434	3.81876290117737e-59	3.76211265813925e-57	18.64236
SOX10	19.500683	2.590918	9.40977214155003e-72	5.56670912225047e-70	17.369936	1.9169492	2.16414589916609e-57	2.02334911302034e-55	18.43531
CADM1	19.382263	1.5734016	1.90033178431164e-74	1.173725649476e-72	22.71267	1.5667175	2.6578744264546e-90	5.1517385529353e-88	21.047466
KIF21B	19.316189	4.5187025	2.67021305063639e-67	1.48739601262201e-65	15.1864395	2.35616	1.85374193646104e-45	1.31142615748272e-43	17.251314
CHST15	19.306917	5.94251	1.45124058082464e-66	8.00903395542601e-65	14.152054	2.2463863	2.46714944248639e-40	1.5478765752189e-38	16.729485
CENPJ	19.256102	4.105229	2.78431117102457e-67	1.54733712420505e-65	18.613873	3.4646506	5.43677196818486e-63	5.76080357748868e-61	18.934986
TM7SF3	19.148485	2.9363337	1.68529071612601e-68	9.56643237218103e-67	18.515265	2.4914305	5.04332694494536e-63	5.36776596850189e-61	18.831875
AL512308.1	19.113062	4.4843574	3.74128897891107e-66	2.02258663370111e-64	16.426579	2.8355346	1.51900872645187e-51	1.21525795460869e-49	17.769821
ADAM33	18.799013	8.153902	1.6026893199223e-63	8.27050131520947e-62	18.696918	6.928941	6.09887233448487e-63	6.43377058966609e-61	18.747967
GINS3	18.672438	5.753441	3.54505793425971e-63	1.80593432074115e-61	14.080803	2.3216312	5.53041038201048e-40	3.43360713326853e-38	16.376621
WASF1	18.625513	2.0783715	8.25446476851953e-68	4.61959376869188e-66	21.25695	2.1467636	1.55721394981967e-79	2.39519598565489e-77	19.94123
FRMD6	18.592337	4.4005413	1.95257828902715e-63	1.00326334027363e-61	10.797367	1.4255409	2.03331242326432e-25	8.02586117268951e-24	14.694852
EPS8	18.489565	2.330952	3.21083462991282e-66	1.73976155481253e-64	12.048207	1.1811758	6.76548341329764e-31	3.21306553897269e-29	15.268887
ENPP6	18.433065	3.1454465	1.56324787038264e-63	8.08446691492245e-62	23.28198	7.0967636	4.84334543762219e-88	8.88232296756545e-86	20.857523
PPP2R3B	17.889671	3.5554407	3.16435604013697e-60	1.55870686679557e-58	13.40968	1.8581088	6.03394451909852e-37	3.36897590819269e-35	15.649675
AC107223.1	17.734928	2.3160698	3.41433687991583e-61	1.69233275580194e-59	12.18247	1.29306	1.90653221403522e-31	9.21980416121982e-30	14.958699
PLEKHA6	17.562572	3.1207242	8.63170548668304e-59	4.20835358912086e-57	15.799841	2.3372405	1.47064756354188e-48	1.09911312107843e-46	16.681206
AC068587.4	17.487293	4.2326016	2.83931246889259e-57	1.34309620180294e-55	11.014377	1.6319367	3.24119468137315e-26	1.31641094375838e-24	14.250835
AC006058.1	17.395918	3.9908528	2.83768021989138e-57	1.34309620180294e-55	18.764742	5.0255303	1.94504347401394e-63	2.11743294356011e-61	18.08033
PLEKHG1	17.190275	2.696201	1.29129027836612e-57	6.16946924379295e-56	17.733887	2.5375452	8.79050913357504e-59	8.62446618327418e-57	17.462082
ABTB2	16.923002	1.9582664	2.621025615949e-57	1.24477832091315e-55	26.42397	3.2524304	1.86948581487709e-108	5.06481946732781e-106	21.673485
PRKAR1B	16.782303	3.1294973	1.27351833361243e-54	5.73949916666427e-53	12.358418	1.6568595	3.83808824940177e-32	1.88279551345653e-30	14.57036
COX10-AS1	16.641197	2.2908213	4.88067153446301e-55	2.20797134825678e-53	16.684647	2.0312173	1.87845273996097e-53	1.58809190685849e-51	16.662922
SMAD2	16.478256	1.7663032	3.40216719935681e-55	1.54203551710771e-53	19.259254	1.8445361	3.05253737493465e-68	3.83029176609563e-66	17.868755
ACAN	16.02243	4.538602	1.10622005540714e-49	4.53424216239847e-48	13.980779	2.784425	2.1112017647024e-39	1.30059848248759e-37	15.001604
SMARCA4	15.990427	2.055183	1.13374882244393e-51	4.86145785537515e-50	14.334391	1.551309	1.27012026642897e-41	8.22851556302534e-40	15.162409
SERINC5	15.823278	1.4311246	1.07187278101797e-51	4.61272905636274e-50	18.167793	1.4463302	8.97846739374402e-63	9.429763926619e-61	16.995537
AGFG1	15.784326	1.6453925	2.46916576494806e-51	1.0474622954115e-49	16.369577	1.4646953	1.87627648368395e-52	1.53719270266354e-50	16.076952
C11orf58	15.624001	2.1553872	2.53688764726578e-49	1.03035670184776e-47	10.332486	1.1254302	1.35856584931022e-23	4.99068850745839e-22	12.978243
PTPRJ	15.363548	1.3458631	1.62442194921091e-49	6.64285483552956e-48	13.916818	1.000865	5.23850302445968e-40	3.26086555107424e-38	14.6401825
C20orf194	15.265159	1.4747932	1.60762299102966e-48	6.41998990437828e-47	17.749723	1.4983647	3.82114457978718e-60	3.86016559011467e-58	16.50744
CCSER2	15.037936	1.4092864	2.33089380751375e-47	9.1399406685749e-46	22.485357	1.910795	7.37810514247647e-88	1.34275881451741e-85	18.761646
HLCS	14.871331	1.9622372	1.56518386261215e-45	5.96095023459046e-44	13.017737	1.4462622	2.93930772241585e-35	1.57474236876665e-33	13.944534
PARD3B	14.801818	1.69381	1.50033108408376e-45	5.73227457942963e-44	27.812468	3.6375272	6.57622074544464e-116	2.09044905056194e-113	21.307142
ZNRF1	14.711077	2.0710719	1.28628041228146e-44	4.81416190097368e-43	14.4150095	1.7581867	6.61996183284948e-42	4.32401397416341e-40	14.563044
SHANK2	14.699272	2.7525012	1.14643776476385e-43	4.21793560952702e-42	10.356856	1.4455793	1.28264794647111e-23	4.71907556972499e-22	12.528065
PARD6G	14.457336	4.0067964	6.67950723065964e-42	2.3627022535038e-40	11.48859	2.1184392	3.35076682475883e-28	1.46848587994623e-26	12.972963
SOX8	14.437888	1.8990171	2.32704853560956e-43	8.52214502879686e-42	15.558766	1.8316063	1.08798507322651e-47	8.00575683049175e-46	14.998327
NDRG3	14.429304	2.374903	1.24190370320501e-42	4.47930804661281e-41	13.662431	1.9541743	4.36226778066592e-38	2.5615967034201e-36	14.045868
ADAMTS20	14.232992	6.6617427	2.38665965123111e-40	8.27040010828504e-39	13.699966	4.651811	7.90212291162229e-38	4.6062227955009e-36	13.966479
MICAL3	14.102409	1.3389462	3.31809092941474e-42	1.18430333535663e-40	26.610838	2.467787	5.96004754396425e-112	1.75424066044014e-109	20.356625
TNS2	14.092203	2.9208298	1.55651149709852e-40	5.4173416937702e-39	13.031992	2.2765107	4.67889323934499e-35	2.49551440087749e-33	13.562098
DOCK6	14.047956	3.2196891	2.85927289084007e-40	9.87940941891569e-39	14.449612	3.1156535	1.42386224298467e-41	9.17467560405343e-40	14.248784
RBMS3	13.992875	4.3130374	1.82161534592511e-39	6.15143505130319e-38	10.476812	1.9978446	5.06023347067656e-24	1.88796598082003e-22	12.234844
LINC01447	13.821922	28.256819	2.46800570711349e-38	8.10464518778138e-37	13.680845	6.9450135	1.08569164228704e-37	6.28251806887508e-36	13.751384
RNF144A	13.81442	1.256585	1.07469799648203e-40	3.76238985816859e-39	18.825083	1.5070953	2.36026460398333e-66	2.79955564296352e-64	16.319752
AL359091.1	13.71597	1.5783298	8.5135700172938e-40	2.91626469514801e-38	27.662903	4.675952	1.40789669795344e-113	4.35917729557248e-111	20.689436
AMMECR1	13.688228	2.5309849	8.47903732994786e-39	2.81936860506676e-37	11.120227	1.6309841	1.00725799520019e-26	4.20561083425006e-25	12.404227
ANGPTL2	13.6454935	3.6718805	4.65905281246901e-38	1.50919127856078e-36	12.608242	2.7255478	5.23106643072557e-33	2.60362953601103e-31	13.126867
NFASC	13.470619	1.0913528	4.8881709438965e-39	1.63448644422772e-37	41.92492	3.3992062	3.19278507561873e-206	5.85532222983279e-203	27.69777
ARHGAP5	13.453798	1.3237593	1.41653005857221e-38	4.67749212277286e-37	29.600082	3.0818386	5.4229318293866e-128	2.39422440267418e-125	21.52694
PHYHIPL	13.4489765	1.1860497	5.52206911684692e-39	1.84386064166313e-37	22.974268	1.7718138	9.58472014104357e-92	1.87302715477557e-89	18.211622
ARHGEF7	13.439006	1.1301159	6.65742302000431e-39	2.21985485622269e-37	20.825008	1.5408303	5.83400543102942e-79	8.69303271757328e-77	17.132008
EYS	13.3812685	2.8855486	4.16532217985669e-37	1.32055114481334e-35	12.90772	2.432381	2.110266121364e-34	1.09849027509692e-32	13.144494
PGM3	13.04044	2.4098403	8.87567202201827e-36	2.70248910187659e-34	10.835907	1.583325	1.4804669698104e-25	5.86309186499167e-24	11.938173
CHAMP1	12.944877	2.7235868	4.56382059461097e-35	1.36862951944805e-33	13.116428	2.5502465	2.21382668905432e-35	1.18873518229153e-33	13.030653
LIMD1	12.923356	2.188744	2.57583628581296e-35	7.74407476545609e-34	11.427869	1.6076676	4.80627325879525e-28	2.09481463917619e-26	12.175612
MYO5A	12.8912	1.0527989	4.02550268522083e-36	1.24155251640815e-34	22.445236	1.5947115	6.69910880496955e-89	1.25758624424629e-86	17.668219
SH3BP4	12.811812	1.7609819	4.42835580070269e-35	1.32967796781552e-33	15.60247	2.05089	9.17521709584314e-48	6.77233284154787e-46	14.207142
AC044781.1	12.77932	6.1535926	1.29424169259945e-33	3.70865579245957e-32	12.262599	4.415744	2.49958668122625e-31	1.20389183973969e-29	12.52096
MOB3B	12.698509	1.2186311	6.29893403454867e-35	1.88186574332926e-33	33.800945	3.5378368	2.89912144741052e-152	2.15993607586607e-149	23.249727
NKX2-2	12.559376	1.9824868	1.12243644513325e-33	3.23579290065561e-32	13.550662	1.9728906	1.49458686834821e-37	8.58613145259996e-36	13.055019
AC110285.1	12.535836	1.7951311	1.21338018286382e-33	3.48113079899597e-32	18.922884	3.2315414	8.66951653234808e-65	9.6134857510563e-63	15.729361
AC079148.3	12.425622	7.3370557	5.07745195150769e-32	1.40431011572964e-30	11.658174	4.12781	9.66979434832987e-29	4.34976541619872e-27	12.041898
SILC1	12.4069805	1.4374397	2.74458062482265e-33	7.78970793766629e-32	22.559782	2.8325388	8.16086446298981e-86	1.42016912162146e-83	17.483381
BICD2	12.258936	2.7613757	7.1154141222645e-32	1.95887515114212e-30	12.404552	2.5687528	4.07621650421103e-32	1.99550467509025e-30	12.331744
IQSEC1	12.105866	1.5943619	9.52959170536746e-32	2.60843852867584e-30	10.748131	1.2025394	2.84542114691859e-25	1.11391930318039e-23	11.426998
AASS	11.813392	1.3949828	1.74437921970641e-30	4.58519790264836e-29	14.983592	1.6432617	8.44124026250223e-45	5.83326403183523e-43	13.398492
PPFIBP1	11.69726	1.3062054	5.04242022123287e-30	1.30386486436456e-28	15.635083	1.6115726	2.94630488251641e-48	2.1950892095023e-46	13.666172
FIGN	11.696386	1.3588886	4.52257284628049e-30	1.17071291235801e-28	10.557064	1.0263984	1.61834876790028e-24	6.19310641661488e-23	11.126725
AL157392.2	11.65438	5.70954	1.02768180595581e-28	2.59269438473995e-27	11.371111	4.6303706	1.62346810762104e-27	6.98648071368111e-26	11.512745
CCDC148	11.464966	2.3465197	1.96283286773941e-28	4.93107464697318e-27	13.652675	3.0755675	9.40032211275167e-38	5.45287298029471e-36	12.558821
BPNT2	11.461528	1.6586872	9.88108493885447e-29	2.49549730961048e-27	15.982783	2.4745307	1.75846554798799e-49	1.3437043951789e-47	13.722156
FAM83D	11.402693	4.6835012	9.75670995198093e-28	2.39310413544421e-26	11.755674	5.4008446	4.05992112468039e-29	1.83319279419517e-27	11.579184
SCARB1	11.385879	1.705644	2.18797081890944e-28	5.48511170279916e-27	16.352022	2.708486	2.82391139338167e-51	2.22194295477269e-49	13.86895
RND2	11.176392	3.9104981	7.05892579597204e-27	1.68629108118005e-25	10.581115	3.04819	2.31661929939385e-24	8.76674932013474e-23	10.878754
COL18A1	11.067244	2.4819572	1.02991989145327e-26	2.44808774996386e-25	13.911585	4.138899	7.16776058814144e-39	4.3153176813606e-37	12.489414
CABIN1	11.047959	1.6471863	6.16060656689481e-27	1.4761308659431e-25	12.738032	1.7776988	7.78863656791123e-34	3.96771120546093e-32	11.892996
AC068633.1	11.02397	3.0369856	2.53888801131327e-26	5.95764065725587e-25	11.085713	2.8722737	2.16950557715542e-26	8.94864748528762e-25	11.054842
PELI1	10.686896	1.6359472	2.11436284008149e-25	4.82378224596964e-24	10.079121	1.3154652	1.52245737828078e-22	5.40937501573654e-21	10.383009
HMGCS1	10.501011	1.8159587	1.5637493763304e-24	3.46803245405517e-23	11.166576	1.7626228	7.06820421993003e-27	2.96677916914351e-25	10.833794
IL17D	10.475924	3.4504914	4.94850193871518e-24	1.07545337029087e-22	10.253325	3.025636	4.80390392980803e-23	1.73267584857115e-21	10.364624
JARID2	10.305118	1.0339059	4.63455047583392e-24	1.0090622638754e-22	14.590923	1.2805958	3.11371531521724e-43	2.08522715814872e-41	12.448021
ZNF608	10.282292	1.082564	6.55968003486305e-24	1.41914094111769e-22	14.360641	1.3463894	6.65233701714374e-42	4.33328871108535e-40	12.321466
TRAK2	10.251293	1.6655511	1.57555026279351e-23	3.37794009130038e-22	11.116616	1.664148	1.07131412369802e-26	4.44968641517155e-25	10.683954
AC008080.4	10.162994	5.7926493	1.13629184422903e-22	2.36803617642172e-21	10.360597	7.4484715	2.08797731390295e-23	7.6466155362151e-22	10.261795
ANKRD44	10.001987	1.0070927	1.01444823668807e-22	2.11781614806307e-21	11.505855	1.0184197	1.52791252100558e-28	6.75824905626978e-27	10.7539215
