# Supplementary material for: Charting the human-specific properties of gene expression networks in the infant prefrontal cortex
Source: Sci Adv. 2026 Jun 3;12(23):eaea3316. doi: 10.1126/sciadv.aea3316 (PMC13232592; doi:10.1126/sciadv.aea3316)
Supplement: Supplementary file 2 — Data S1 [file sciadv.aea3316_data_s1.zip › csv_resubmission/7_EVOxPD___hg_infant.csv]

baseMean_x	log2FoldChange_x	lfcSE_x	stat_x	pvalue_x	padj_x	CellType_x	Species_x	regulation_x	hsa_regulation_x	ptr_regulation	gene_celltype_x	celltype_regulation_x	celltype_regulation_hsa_x	celltype_regulation_ptr	species1_x	species2_x	ptvshg_FC	hsa_regulation_gene_celltype	ptr_regulation_gene_celltype	log2FoldChange_y	lfcSE_y	stat_y	pvalue_y	padj_y	rhe_regulation	celltype_regulation_rhe	species2_y	rmvshg_FC	rhe_regulation_gene_celltype	regulation_gene_celltype	cell_type_broad	cell_type_broad_regulation	cell_type_broad_regulation_lower	evoFC	gene	lineage_x	Geneid	Cluster	avg_log2FC	pct.1	pct.2	p_val	p_val_adj	pd_regulation	cell_type_y	pd_merge	evolution_pd
105.967686941397	0.538229319909606	0.143533204686673	3.74985928227924	0.0001769338295096	0.000819689024321	L2/L3	Human	UP	human_up	chimp_down	ATP6V0B_L2/L3	UP_ATP6V0B_L2/L3	human_UP_ATP6V0B_L2/L3	chimp_DOWN_ATP6V0B_L2/L3	hg	pt	-0.538229319909606	human_up_ATP6V0B_L2/L3	chimp_down_ATP6V0B_L2/L3	1.29566086446747	0.17237726265103	7.51642556878557	5.62941055422396e-14	5.3480522108602e-13	macaque_down	macaque_DOWN_ATP6V0B_L2/L3	rm	-1.29566086446747	macaque_down_ATP6V0B_L2/L3	up_ATP6V0B_L2/L3	Exc	human_up_ATP6V0B_Exc	human_up_atp6v0b_exc	0.916945092188537	ATP6V0B	Neur	ENSG00000117410	C9	0.537162258	0.124	0.115	1.06821e-06	0.032087038	PD_up	Neur	both	EVO_up_PD_up
40.1713141215178	0.814342399078205	0.214702431865983	3.79288856675138	0.0001489049881283	0.000702720320665	L2/L3	Human	UP	human_up	chimp_down	CMPK1_L2/L3	UP_CMPK1_L2/L3	human_UP_CMPK1_L2/L3	chimp_DOWN_CMPK1_L2/L3	hg	pt	-0.814342399078205	human_up_CMPK1_L2/L3	chimp_down_CMPK1_L2/L3	1.52972085141935	0.267668048691885	5.71499235301045	1.09708957634414e-08	6.42508898773893e-08	macaque_down	macaque_DOWN_CMPK1_L2/L3	rm	-1.52972085141935	macaque_down_CMPK1_L2/L3	up_CMPK1_L2/L3	Exc	human_up_CMPK1_Exc	human_up_cmpk1_exc	1.17203162524878	CMPK1	Neur	ENSG00000162368	C7_2	-0.411587775	0.164	0.291	2.09007e-09	6.27816e-05	PD_down	Neur	both	EVO_up_PD_down
162.44871766147	0.539189034798594	0.115713560732686	4.65968751963477	3.16689776496588e-06	2.02003426626936e-05	L2/L3	Human	UP	human_up	chimp_down	EPS15_L2/L3	UP_EPS15_L2/L3	human_UP_EPS15_L2/L3	chimp_DOWN_EPS15_L2/L3	hg	pt	-0.539189034798594	human_up_EPS15_L2/L3	chimp_down_EPS15_L2/L3	1.05228276961173	0.13512212333192	7.78764234652273	6.82711067549045e-15	6.89538178224536e-14	macaque_down	macaque_DOWN_EPS15_L2/L3	rm	-1.05228276961173	macaque_down_EPS15_L2/L3	up_EPS15_L2/L3	Exc	human_up_EPS15_Exc	human_up_eps15_exc	0.795735902205161	EPS15	Neur	ENSG00000085832	C9	0.36510007	0.143	0.169	1.04724e-14	3.14571e-10	PD_up	Neur	both	EVO_up_PD_up
528.865401525225	-1.0054678219007	0.0781546477148797	-12.8651059316242	7.07448706747473e-38	3.66855535737186e-36	L2/L3	Human	DOWN	human_down	chimp_up	KCND3_L2/L3	DOWN_KCND3_L2/L3	human_DOWN_KCND3_L2/L3	chimp_UP_KCND3_L2/L3	hg	pt	1.0054678219007	human_down_KCND3_L2/L3	chimp_up_KCND3_L2/L3	-0.692552135314935	0.0836494411939324	-8.27922010512091	1.23984585125674e-16	1.41740842736478e-15	macaque_up	macaque_UP_KCND3_L2/L3	rm	0.692552135314935	macaque_up_KCND3_L2/L3	down_KCND3_L2/L3	Exc	human_down_KCND3_Exc	human_down_kcnd3_exc	-0.849009978607817	KCND3	Neur	ENSG00000171385	C7_3	-0.527177666	0.204	0.329	1.45956e-09	4.38422e-05	PD_down	Neur	both	EVO_down_PD_down
528.865401525225	-1.0054678219007	0.0781546477148797	-12.8651059316242	7.07448706747473e-38	3.66855535737186e-36	L2/L3	Human	DOWN	human_down	chimp_up	KCND3_L2/L3	DOWN_KCND3_L2/L3	human_DOWN_KCND3_L2/L3	chimp_UP_KCND3_L2/L3	hg	pt	1.0054678219007	human_down_KCND3_L2/L3	chimp_up_KCND3_L2/L3	-0.692552135314935	0.0836494411939324	-8.27922010512091	1.23984585125674e-16	1.41740842736478e-15	macaque_up	macaque_UP_KCND3_L2/L3	rm	0.692552135314935	macaque_up_KCND3_L2/L3	down_KCND3_L2/L3	Exc	human_down_KCND3_Exc	human_down_kcnd3_exc	-0.849009978607817	KCND3	Neur	ENSG00000171385	C9	-1.189720351	0.089	0.399	6.19669e-61	1.86136e-56	PD_down	Neur	both	EVO_down_PD_down
49.5679853702493	2.36419514317874	0.218286683706845	10.8306888126708	2.46295542745861e-27	8.35694459622413e-26	L2/L3	Human	UP	human_up	chimp_down	SRGAP2C_L2/L3	UP_SRGAP2C_L2/L3	human_UP_SRGAP2C_L2/L3	chimp_DOWN_SRGAP2C_L2/L3	hg	pt	-2.36419514317874	human_up_SRGAP2C_L2/L3	chimp_down_SRGAP2C_L2/L3	2.72812727859364	0.278731328806675	9.78765928564076	1.27206549084366e-22	2.08534752680534e-21	macaque_down	macaque_DOWN_SRGAP2C_L2/L3	rm	-2.72812727859364	macaque_down_SRGAP2C_L2/L3	up_SRGAP2C_L2/L3	Exc	human_up_SRGAP2C_Exc	human_up_srgap2c_exc	2.54616121088619	SRGAP2C	Neur	ENSG00000171943	C9	-0.522410519	0.055	0.202	3.39285e-18	1.01914e-13	PD_down	Neur	both	EVO_up_PD_down
28.0682643574964	2.99613666350392	0.315000531996505	9.51152889969457	1.87880599570449e-21	4.62072790017389e-20	L2/L3	Human	UP	human_up	chimp_down	FP700111.1_L2/L3	UP_FP700111.1_L2/L3	human_UP_FP700111.1_L2/L3	chimp_DOWN_FP700111.1_L2/L3	hg	pt	-2.99613666350392	human_up_FP700111.1_L2/L3	chimp_down_FP700111.1_L2/L3	3.31842052184651	0.413333401235329	8.02843542749935	9.87235499603832e-16	1.05951127278509e-14	macaque_down	macaque_DOWN_FP700111.1_L2/L3	rm	-3.31842052184651	macaque_down_FP700111.1_L2/L3	up_FP700111.1_L2/L3	Exc	human_up_FP700111.1_Exc	human_up_fp700111.1_exc	3.15727859267522	FP700111.1	Neur	ENSG00000224363	C6_1	0.687693155	0.419	0.289	2.25235e-17	6.76559e-13	PD_up	Neur	both	EVO_up_PD_up
374.693741356705	2.34562013711623	0.0760432874079897	30.8458539480473	6.3667528438512e-209	8.2344585163386e-206	L2/L3	Human	UP	human_up	chimp_down	SRGAP2B_L2/L3	UP_SRGAP2B_L2/L3	human_UP_SRGAP2B_L2/L3	chimp_DOWN_SRGAP2B_L2/L3	hg	pt	-2.34562013711623	human_up_SRGAP2B_L2/L3	chimp_down_SRGAP2B_L2/L3	3.19956227452034	0.109180995940313	29.305120794735	8.92463558363621e-189	5.59809509925139e-186	macaque_down	macaque_DOWN_SRGAP2B_L2/L3	rm	-3.19956227452034	macaque_down_SRGAP2B_L2/L3	up_SRGAP2B_L2/L3	Exc	human_up_SRGAP2B_Exc	human_up_srgap2b_exc	2.77259120581829	SRGAP2B	Neur	ENSG00000196369	C9	-0.469977645	0.062	0.217	7.63984e-25	2.29486e-20	PD_down	Neur	both	EVO_up_PD_down
997.251674116266	0.823511498559305	0.0517502567786587	15.9131867128998	5.1332778400928e-57	5.61519302836419e-55	L2/L3	Human	UP	human_up	chimp_down	PDE4DIP_L2/L3	UP_PDE4DIP_L2/L3	human_UP_PDE4DIP_L2/L3	chimp_DOWN_PDE4DIP_L2/L3	hg	pt	-0.823511498559305	human_up_PDE4DIP_L2/L3	chimp_down_PDE4DIP_L2/L3	0.939952459717871	0.0573259769927246	16.3966234685745	2.02166742188946e-60	1.26811749126729e-58	macaque_down	macaque_DOWN_PDE4DIP_L2/L3	rm	-0.939952459717871	macaque_down_PDE4DIP_L2/L3	up_PDE4DIP_L2/L3	Exc	human_up_PDE4DIP_Exc	human_up_pde4dip_exc	0.881731979138588	PDE4DIP	Neur	ENSG00000178104	C9	-0.548694091	0.293	0.614	8.25709e-41	2.48026e-36	PD_down	Neur	both	EVO_up_PD_down
129.80400723942	1.35595326427523	0.135850096597376	9.98124622828883	1.84139293501247e-23	5.06717227310629e-22	L2/L3	Human	UP	human_up	chimp_down	MLLT11_L2/L3	UP_MLLT11_L2/L3	human_UP_MLLT11_L2/L3	chimp_DOWN_MLLT11_L2/L3	hg	pt	-1.35595326427523	human_up_MLLT11_L2/L3	chimp_down_MLLT11_L2/L3	0.834846911475467	0.144983792825369	5.75820852252796	8.50113019199129e-09	5.03060921688938e-08	macaque_down	macaque_DOWN_MLLT11_L2/L3	rm	-0.834846911475467	macaque_down_MLLT11_L2/L3	up_MLLT11_L2/L3	Exc	human_up_MLLT11_Exc	human_up_mllt11_exc	1.09540008787535	MLLT11	Neur	ENSG00000213190	C7_2	-0.601307493	0.195	0.367	7.96005e-20	2.39104e-15	PD_down	Neur	both	EVO_up_PD_down
129.80400723942	1.35595326427523	0.135850096597376	9.98124622828883	1.84139293501247e-23	5.06717227310629e-22	L2/L3	Human	UP	human_up	chimp_down	MLLT11_L2/L3	UP_MLLT11_L2/L3	human_UP_MLLT11_L2/L3	chimp_DOWN_MLLT11_L2/L3	hg	pt	-1.35595326427523	human_up_MLLT11_L2/L3	chimp_down_MLLT11_L2/L3	0.834846911475467	0.144983792825369	5.75820852252796	8.50113019199129e-09	5.03060921688938e-08	macaque_down	macaque_DOWN_MLLT11_L2/L3	rm	-0.834846911475467	macaque_down_MLLT11_L2/L3	up_MLLT11_L2/L3	Exc	human_up_MLLT11_Exc	human_up_mllt11_exc	1.09540008787535	MLLT11	Neur	ENSG00000213190	C6_1	-0.633631985	0.104	0.188	2.67431e-11	8.03309e-07	PD_down	Neur	both	EVO_up_PD_down
26.9621498483522	0.760971135680864	0.294116175389206	2.58731480740176	0.0096727175275939	0.028318780330121	L2/L3	Human	UP	human_up	chimp_down	S100A6_L2/L3	UP_S100A6_L2/L3	human_UP_S100A6_L2/L3	chimp_DOWN_S100A6_L2/L3	hg	pt	-0.760971135680864	human_up_S100A6_L2/L3	chimp_down_S100A6_L2/L3	2.9331988690125	0.444054598607789	6.60549148282382	3.96200687150434e-11	2.95674376296736e-10	macaque_down	macaque_DOWN_S100A6_L2/L3	rm	-2.9331988690125	macaque_down_S100A6_L2/L3	up_S100A6_L2/L3	Exc	human_up_S100A6_Exc	human_up_s100a6_exc	1.84708500234668	S100A6	Neur	ENSG00000197956	C7_1	0.626879804	0.131	0.05	1.51275e-06	0.045440023	PD_up	Neur	both	EVO_up_PD_up
182.269361910129	0.93666449591139	0.110215039790111	8.49851796719517	1.92026531610122e-17	3.74298523981539e-16	L2/L3	Human	UP	human_up	chimp_down	AL645568.1_L2/L3	UP_AL645568.1_L2/L3	human_UP_AL645568.1_L2/L3	chimp_DOWN_AL645568.1_L2/L3	hg	pt	-0.93666449591139	human_up_AL645568.1_L2/L3	chimp_down_AL645568.1_L2/L3	1.72708661538903	0.13570608604259	12.7266703045802	4.20387708168465e-37	1.29629513737433e-35	macaque_down	macaque_DOWN_AL645568.1_L2/L3	rm	-1.72708661538903	macaque_down_AL645568.1_L2/L3	up_AL645568.1_L2/L3	Exc	human_up_AL645568.1_Exc	human_up_al645568.1_exc	1.33187555565021	AL645568.1	Neur	ENSG00000203739	C9	-0.343971028	0.045	0.147	5.13685e-14	1.54301e-09	PD_down	Neur	both	EVO_up_PD_down
648.472098629125	0.622871211096093	0.058724466109045	10.6066730336805	2.77453152494969e-26	8.89265665292548e-25	L2/L3	Human	UP	human_up	chimp_down	XPR1_L2/L3	UP_XPR1_L2/L3	human_UP_XPR1_L2/L3	chimp_DOWN_XPR1_L2/L3	hg	pt	-0.622871211096093	human_up_XPR1_L2/L3	chimp_down_XPR1_L2/L3	0.80606908851807	0.0662049976125435	12.1753510699523	4.2058052119171e-34	1.14179468144939e-32	macaque_down	macaque_DOWN_XPR1_L2/L3	rm	-0.80606908851807	macaque_down_XPR1_L2/L3	up_XPR1_L2/L3	Exc	human_up_XPR1_Exc	human_up_xpr1_exc	0.714470149807082	XPR1	Neur	ENSG00000143324	C6_1	-0.445230133	0.179	0.195	2.05501e-07	0.006172851	PD_down	Neur	both	EVO_up_PD_down
453.505606423993	0.683727210669057	0.0751014197157891	9.10405173772383	8.70232974405428e-20	1.9564225366311e-18	L2/L3	Human	UP	human_up	chimp_down	NUCKS1_L2/L3	UP_NUCKS1_L2/L3	human_UP_NUCKS1_L2/L3	chimp_DOWN_NUCKS1_L2/L3	hg	pt	-0.683727210669057	human_up_NUCKS1_L2/L3	chimp_down_NUCKS1_L2/L3	0.891498608709298	0.0838728756444032	10.629164695497	2.18056716510421e-26	4.32412636833809e-25	macaque_down	macaque_DOWN_NUCKS1_L2/L3	rm	-0.891498608709298	macaque_down_NUCKS1_L2/L3	up_NUCKS1_L2/L3	Exc	human_up_NUCKS1_Exc	human_up_nucks1_exc	0.787612909689177	NUCKS1	Neur	ENSG00000069275	C7_1	-0.305582211	0.489	0.508	5.90211e-07	0.01772875	PD_down	Neur	both	EVO_up_PD_down
53.6278915558919	0.711567388391914	0.206840907049801	3.44016760775754	0.0005813540432399	0.0024004190326227	L2/L3	Human	UP	human_up	chimp_down	SRP9_L2/L3	UP_SRP9_L2/L3	human_UP_SRP9_L2/L3	chimp_DOWN_SRP9_L2/L3	hg	pt	-0.711567388391914	human_up_SRP9_L2/L3	chimp_down_SRP9_L2/L3	0.543699157297842	0.225585417190414	2.41016978876303	0.0159450980717885	0.0311479558792945	macaque_down	macaque_DOWN_SRP9_L2/L3	rm	-0.543699157297842	macaque_down_SRP9_L2/L3	up_SRP9_L2/L3	Exc	human_up_SRP9_Exc	human_up_srp9_exc	0.627633272844878	SRP9	Neur	ENSG00000143742	C7_2	-0.354931771	0.153	0.272	8.23157e-12	2.4726e-07	PD_down	Neur	both	EVO_up_PD_down
53.6278915558919	0.711567388391914	0.206840907049801	3.44016760775754	0.0005813540432399	0.0024004190326227	L2/L3	Human	UP	human_up	chimp_down	SRP9_L2/L3	UP_SRP9_L2/L3	human_UP_SRP9_L2/L3	chimp_DOWN_SRP9_L2/L3	hg	pt	-0.711567388391914	human_up_SRP9_L2/L3	chimp_down_SRP9_L2/L3	0.543699157297842	0.225585417190414	2.41016978876303	0.0159450980717885	0.0311479558792945	macaque_down	macaque_DOWN_SRP9_L2/L3	rm	-0.543699157297842	macaque_down_SRP9_L2/L3	up_SRP9_L2/L3	Exc	human_up_SRP9_Exc	human_up_srp9_exc	0.627633272844878	SRP9	Neur	ENSG00000143742	C6_1	-0.360275739	0.075	0.125	1.10191e-06	0.033099141	PD_down	Neur	both	EVO_up_PD_down
64.8119306048041	1.21831805196042	0.177451355020718	6.86564524580936	6.61913785432046e-12	8.34011369644378e-11	L2/L3	Human	UP	human_up	chimp_down	RNF187_L2/L3	UP_RNF187_L2/L3	human_UP_RNF187_L2/L3	chimp_DOWN_RNF187_L2/L3	hg	pt	-1.21831805196042	human_up_RNF187_L2/L3	chimp_down_RNF187_L2/L3	1.40021047927914	0.207344469856092	6.75306402071376	1.44755026720211e-11	1.12868198132252e-10	macaque_down	macaque_DOWN_RNF187_L2/L3	rm	-1.40021047927914	macaque_down_RNF187_L2/L3	up_RNF187_L2/L3	Exc	human_up_RNF187_Exc	human_up_rnf187_exc	1.30926426561978	RNF187	Neur	ENSG00000168159	C7_2	-0.433215935	0.138	0.263	9.42694e-12	2.83166e-07	PD_down	Neur	both	EVO_up_PD_down
402.40927129401	-2.95188665541515	0.12076027849079	-24.4441855575904	5.80243764821562e-132	2.83507103491815e-129	L2/L3	Human	DOWN	human_down	chimp_up	KCNK1_L2/L3	DOWN_KCNK1_L2/L3	human_DOWN_KCNK1_L2/L3	chimp_UP_KCNK1_L2/L3	hg	pt	2.95188665541515	human_down_KCNK1_L2/L3	chimp_up_KCNK1_L2/L3	-1.01172918679133	0.132466619146186	-7.63761612783985	2.21280430465055e-14	2.16165587728076e-13	macaque_up	macaque_UP_KCNK1_L2/L3	rm	1.01172918679133	macaque_up_KCNK1_L2/L3	down_KCNK1_L2/L3	Exc	human_down_KCNK1_Exc	human_down_kcnk1_exc	-1.98180792110324	KCNK1	Neur	ENSG00000135750	C9	-0.895752699	0.108	0.393	3.26989e-39	9.82209e-35	PD_down	Neur	both	EVO_down_PD_down
184.232756295743	0.627804755415784	0.110826744070367	5.66474058840139	1.47247128890271e-08	1.30177829630494e-07	L2/L3	Human	UP	human_up	chimp_down	SELENOI_L2/L3	UP_SELENOI_L2/L3	human_UP_SELENOI_L2/L3	chimp_DOWN_SELENOI_L2/L3	hg	pt	-0.627804755415784	human_up_SELENOI_L2/L3	chimp_down_SELENOI_L2/L3	0.808117795333942	0.124765688334426	6.47708361266627	9.35123803920514e-11	6.75852364774086e-10	macaque_down	macaque_DOWN_SELENOI_L2/L3	rm	-0.808117795333942	macaque_down_SELENOI_L2/L3	up_SELENOI_L2/L3	Exc	human_up_SELENOI_Exc	human_up_selenoi_exc	0.717961275374863	SELENOI	Neur	ENSG00000138018	C7_2	-0.265395665	0.092	0.172	2.05937e-12	6.18595e-08	PD_down	Neur	both	EVO_up_PD_down
160.009419646416	1.65825842900941	0.116071847062802	14.2864826482186	2.65693980844453e-46	1.98701141388673e-44	L2/L3	Human	UP	human_up	chimp_down	RPS27A_L2/L3	UP_RPS27A_L2/L3	human_UP_RPS27A_L2/L3	chimp_DOWN_RPS27A_L2/L3	hg	pt	-1.65825842900941	human_up_RPS27A_L2/L3	chimp_down_RPS27A_L2/L3	1.11548178174676	0.125376944464437	8.89702478004769	5.73636965345161e-19	7.64720956709577e-18	macaque_down	macaque_DOWN_RPS27A_L2/L3	rm	-1.11548178174676	macaque_down_RPS27A_L2/L3	up_RPS27A_L2/L3	Exc	human_up_RPS27A_Exc	human_up_rps27a_exc	1.38687010537808	RPS27A	Neur	ENSG00000143947	C7_2	0.46062925	0.135	0.11	1.54101e-08	0.000462889	PD_up	Neur	both	EVO_up_PD_up
160.009419646416	1.65825842900941	0.116071847062802	14.2864826482186	2.65693980844453e-46	1.98701141388673e-44	L2/L3	Human	UP	human_up	chimp_down	RPS27A_L2/L3	UP_RPS27A_L2/L3	human_UP_RPS27A_L2/L3	chimp_DOWN_RPS27A_L2/L3	hg	pt	-1.65825842900941	human_up_RPS27A_L2/L3	chimp_down_RPS27A_L2/L3	1.11548178174676	0.125376944464437	8.89702478004769	5.73636965345161e-19	7.64720956709577e-18	macaque_down	macaque_DOWN_RPS27A_L2/L3	rm	-1.11548178174676	macaque_down_RPS27A_L2/L3	up_RPS27A_L2/L3	Exc	human_up_RPS27A_Exc	human_up_rps27a_exc	1.38687010537808	RPS27A	Neur	ENSG00000143947	C7_3	0.463321156	0.22	0.156	3.50354e-08	0.001052393	PD_up	Neur	both	EVO_up_PD_up
1266.60311829728	1.33274728153215	0.0546033396045072	24.4077979695977	1.41337533826486e-131	6.75562686139774e-129	L2/L3	Human	UP	human_up	chimp_down	ANKRD36_L2/L3	UP_ANKRD36_L2/L3	human_UP_ANKRD36_L2/L3	chimp_DOWN_ANKRD36_L2/L3	hg	pt	-1.33274728153215	human_up_ANKRD36_L2/L3	chimp_down_ANKRD36_L2/L3	6.8614329189865	0.187610447976986	36.5727654987967	7.75240171830081e-293	1.23190831571612e-289	macaque_down	macaque_DOWN_ANKRD36_L2/L3	rm	-6.8614329189865	macaque_down_ANKRD36_L2/L3	up_ANKRD36_L2/L3	Exc	human_up_ANKRD36_Exc	human_up_ankrd36_exc	4.09709010025932	ANKRD36	Neur	ENSG00000135976	C9	-0.590820902	0.143	0.383	1.76216e-23	5.29317e-19	PD_down	Neur	both	EVO_up_PD_down
227.751883374205	0.584470164658354	0.0908423816875342	6.4338930111798	1.24376422259816e-10	1.37974994764207e-09	L2/L3	Human	UP	human_up	chimp_down	AC092683.1_L2/L3	UP_AC092683.1_L2/L3	human_UP_AC092683.1_L2/L3	chimp_DOWN_AC092683.1_L2/L3	hg	pt	-0.584470164658354	human_up_AC092683.1_L2/L3	chimp_down_AC092683.1_L2/L3	4.61356829396539	0.23082039102792	19.987698112024	7.04726374614025e-89	9.84407483625406e-87	macaque_down	macaque_DOWN_AC092683.1_L2/L3	rm	-4.61356829396539	macaque_down_AC092683.1_L2/L3	up_AC092683.1_L2/L3	Exc	human_up_AC092683.1_Exc	human_up_ac092683.1_exc	2.59901922931187	AC092683.1	Neur	ENSG00000230606	C6_0	-0.442410302	0.173	0.206	3.9157e-14	1.1762e-09	PD_down	Neur	both	EVO_up_PD_down
227.751883374205	0.584470164658354	0.0908423816875342	6.4338930111798	1.24376422259816e-10	1.37974994764207e-09	L2/L3	Human	UP	human_up	chimp_down	AC092683.1_L2/L3	UP_AC092683.1_L2/L3	human_UP_AC092683.1_L2/L3	chimp_DOWN_AC092683.1_L2/L3	hg	pt	-0.584470164658354	human_up_AC092683.1_L2/L3	chimp_down_AC092683.1_L2/L3	4.61356829396539	0.23082039102792	19.987698112024	7.04726374614025e-89	9.84407483625406e-87	macaque_down	macaque_DOWN_AC092683.1_L2/L3	rm	-4.61356829396539	macaque_down_AC092683.1_L2/L3	up_AC092683.1_L2/L3	Exc	human_up_AC092683.1_Exc	human_up_ac092683.1_exc	2.59901922931187	AC092683.1	Neur	ENSG00000230606	C6_1	0.808780622	0.314	0.154	2.95295e-29	8.87006e-25	PD_up	Neur	both	EVO_up_PD_up
774.375119570822	-0.555355018959761	0.078022937015241	-7.11784303699408	1.09629113980313e-12	1.47516238010107e-11	L2/L3	Human	DOWN	human_down	chimp_up	LONRF2_L2/L3	DOWN_LONRF2_L2/L3	human_DOWN_LONRF2_L2/L3	chimp_UP_LONRF2_L2/L3	hg	pt	0.555355018959761	human_down_LONRF2_L2/L3	chimp_up_LONRF2_L2/L3	-0.67302356046637	0.0807945586427904	-8.33006048639918	8.08010614697281e-17	9.35392958325614e-16	macaque_up	macaque_UP_LONRF2_L2/L3	rm	0.67302356046637	macaque_up_LONRF2_L2/L3	down_LONRF2_L2/L3	Exc	human_down_LONRF2_Exc	human_down_lonrf2_exc	-0.614189289713066	LONRF2	Neur	ENSG00000170500	C6_1	-0.423242589	0.148	0.197	1.16192e-06	0.034901656	PD_down	Neur	both	EVO_down_PD_down
422.768942017308	3.68416725243545	0.0961776694724604	38.3058486719766	0.0	0.0	L2/L3	Human	UP	human_up	chimp_down	ANKRD30BL_L2/L3	UP_ANKRD30BL_L2/L3	human_UP_ANKRD30BL_L2/L3	chimp_DOWN_ANKRD30BL_L2/L3	hg	pt	-3.68416725243545	human_up_ANKRD30BL_L2/L3	chimp_down_ANKRD30BL_L2/L3	7.56661369312825	0.357915302067622	21.1407940633359	3.35387504253353e-99	5.62978630379078e-97	macaque_down	macaque_DOWN_ANKRD30BL_L2/L3	rm	-7.56661369312825	macaque_down_ANKRD30BL_L2/L3	up_ANKRD30BL_L2/L3	Exc	human_up_ANKRD30BL_Exc	human_up_ankrd30bl_exc	5.62539047278185	ANKRD30BL	Neur	ENSG00000163046	C6_0	-0.366846434	0.321	0.355	4.80225e-08	0.0014425	PD_down	Neur	both	EVO_up_PD_down
412.914956424097	2.15871227128118	0.0858912469806613	25.1330880289492	2.16347890280667e-139	1.13258120561929e-136	L2/L3	Human	UP	human_up	chimp_down	NCKAP5_L2/L3	UP_NCKAP5_L2/L3	human_UP_NCKAP5_L2/L3	chimp_DOWN_NCKAP5_L2/L3	hg	pt	-2.15871227128118	human_up_NCKAP5_L2/L3	chimp_down_NCKAP5_L2/L3	1.21307914023488	0.0881421303950306	13.7627617439942	4.2690195829767e-43	1.61518017110845e-41	macaque_down	macaque_DOWN_NCKAP5_L2/L3	rm	-1.21307914023488	macaque_down_NCKAP5_L2/L3	up_NCKAP5_L2/L3	Exc	human_up_NCKAP5_Exc	human_up_nckap5_exc	1.68589570575803	NCKAP5	Neur	ENSG00000176771	C7_1	0.547094454	0.223	0.115	3.42121e-07	0.010276617	PD_up	Neur	both	EVO_up_PD_up
412.914956424097	2.15871227128118	0.0858912469806613	25.1330880289492	2.16347890280667e-139	1.13258120561929e-136	L2/L3	Human	UP	human_up	chimp_down	NCKAP5_L2/L3	UP_NCKAP5_L2/L3	human_UP_NCKAP5_L2/L3	chimp_DOWN_NCKAP5_L2/L3	hg	pt	-2.15871227128118	human_up_NCKAP5_L2/L3	chimp_down_NCKAP5_L2/L3	1.21307914023488	0.0881421303950306	13.7627617439942	4.2690195829767e-43	1.61518017110845e-41	macaque_down	macaque_DOWN_NCKAP5_L2/L3	rm	-1.21307914023488	macaque_down_NCKAP5_L2/L3	up_NCKAP5_L2/L3	Exc	human_up_NCKAP5_Exc	human_up_nckap5_exc	1.68589570575803	NCKAP5	Neur	ENSG00000176771	C7_2	1.06491793	0.13	0.07	4.76158e-12	1.43028e-07	PD_up	Neur	both	EVO_up_PD_up
412.914956424097	2.15871227128118	0.0858912469806613	25.1330880289492	2.16347890280667e-139	1.13258120561929e-136	L2/L3	Human	UP	human_up	chimp_down	NCKAP5_L2/L3	UP_NCKAP5_L2/L3	human_UP_NCKAP5_L2/L3	chimp_DOWN_NCKAP5_L2/L3	hg	pt	-2.15871227128118	human_up_NCKAP5_L2/L3	chimp_down_NCKAP5_L2/L3	1.21307914023488	0.0881421303950306	13.7627617439942	4.2690195829767e-43	1.61518017110845e-41	macaque_down	macaque_DOWN_NCKAP5_L2/L3	rm	-1.21307914023488	macaque_down_NCKAP5_L2/L3	up_NCKAP5_L2/L3	Exc	human_up_NCKAP5_Exc	human_up_nckap5_exc	1.68589570575803	NCKAP5	Neur	ENSG00000176771	C9	1.502725502	0.331	0.163	3.38099e-30	1.01558e-25	PD_up	Neur	both	EVO_up_PD_up
412.914956424097	2.15871227128118	0.0858912469806613	25.1330880289492	2.16347890280667e-139	1.13258120561929e-136	L2/L3	Human	UP	human_up	chimp_down	NCKAP5_L2/L3	UP_NCKAP5_L2/L3	human_UP_NCKAP5_L2/L3	chimp_DOWN_NCKAP5_L2/L3	hg	pt	-2.15871227128118	human_up_NCKAP5_L2/L3	chimp_down_NCKAP5_L2/L3	1.21307914023488	0.0881421303950306	13.7627617439942	4.2690195829767e-43	1.61518017110845e-41	macaque_down	macaque_DOWN_NCKAP5_L2/L3	rm	-1.21307914023488	macaque_down_NCKAP5_L2/L3	up_NCKAP5_L2/L3	Exc	human_up_NCKAP5_Exc	human_up_nckap5_exc	1.68589570575803	NCKAP5	Neur	ENSG00000176771	C6_0	0.379821025	0.35	0.214	9.805e-20	2.94523e-15	PD_up	Neur	both	EVO_up_PD_up
412.914956424097	2.15871227128118	0.0858912469806613	25.1330880289492	2.16347890280667e-139	1.13258120561929e-136	L2/L3	Human	UP	human_up	chimp_down	NCKAP5_L2/L3	UP_NCKAP5_L2/L3	human_UP_NCKAP5_L2/L3	chimp_DOWN_NCKAP5_L2/L3	hg	pt	-2.15871227128118	human_up_NCKAP5_L2/L3	chimp_down_NCKAP5_L2/L3	1.21307914023488	0.0881421303950306	13.7627617439942	4.2690195829767e-43	1.61518017110845e-41	macaque_down	macaque_DOWN_NCKAP5_L2/L3	rm	-1.21307914023488	macaque_down_NCKAP5_L2/L3	up_NCKAP5_L2/L3	Exc	human_up_NCKAP5_Exc	human_up_nckap5_exc	1.68589570575803	NCKAP5	Neur	ENSG00000176771	C6_2	1.314036367	0.381	0.137	2.61389e-08	0.000785159	PD_up	Neur	both	EVO_up_PD_up
262.310756661732	0.602816707895544	0.0905072200452505	6.66042673274194	2.73033653824012e-11	3.23447788072659e-10	L2/L3	Human	UP	human_up	chimp_down	GPD2_L2/L3	UP_GPD2_L2/L3	human_UP_GPD2_L2/L3	chimp_DOWN_GPD2_L2/L3	hg	pt	-0.602816707895544	human_up_GPD2_L2/L3	chimp_down_GPD2_L2/L3	1.14491962722341	0.106511765220754	10.7492315506224	5.97573784953301e-27	1.21017576364884e-25	macaque_down	macaque_DOWN_GPD2_L2/L3	rm	-1.14491962722341	macaque_down_GPD2_L2/L3	up_GPD2_L2/L3	Exc	human_up_GPD2_Exc	human_up_gpd2_exc	0.873868167559478	GPD2	Neur	ENSG00000115159	C9	-0.293408706	0.047	0.132	5.83978e-11	1.75415e-06	PD_down	Neur	both	EVO_up_PD_down
331.869030162494	2.26407183677554	0.0889412189226598	25.4558219934483	6.08580178512205e-143	3.34521309623696e-140	L2/L3	Human	UP	human_up	chimp_down	TTN-AS1_L2/L3	UP_TTN-AS1_L2/L3	human_UP_TTN-AS1_L2/L3	chimp_DOWN_TTN-AS1_L2/L3	hg	pt	-2.26407183677554	human_up_TTN-AS1_L2/L3	chimp_down_TTN-AS1_L2/L3	4.81945030463828	0.180643851358346	26.6792933631484	8.18606497447561e-157	2.95640976866062e-154	macaque_down	macaque_DOWN_TTN-AS1_L2/L3	rm	-4.81945030463828	macaque_down_TTN-AS1_L2/L3	up_TTN-AS1_L2/L3	Exc	human_up_TTN-AS1_Exc	human_up_ttn-as1_exc	3.54176107070691	TTN-AS1	Neur	ENSG00000237298	C9	0.318849268	0.089	0.116	1.53854e-06	0.046214585	PD_up	Neur	both	EVO_up_PD_up
331.869030162494	2.26407183677554	0.0889412189226598	25.4558219934483	6.08580178512205e-143	3.34521309623696e-140	L2/L3	Human	UP	human_up	chimp_down	TTN-AS1_L2/L3	UP_TTN-AS1_L2/L3	human_UP_TTN-AS1_L2/L3	chimp_DOWN_TTN-AS1_L2/L3	hg	pt	-2.26407183677554	human_up_TTN-AS1_L2/L3	chimp_down_TTN-AS1_L2/L3	4.81945030463828	0.180643851358346	26.6792933631484	8.18606497447561e-157	2.95640976866062e-154	macaque_down	macaque_DOWN_TTN-AS1_L2/L3	rm	-4.81945030463828	macaque_down_TTN-AS1_L2/L3	up_TTN-AS1_L2/L3	Exc	human_up_TTN-AS1_Exc	human_up_ttn-as1_exc	3.54176107070691	TTN-AS1	Neur	ENSG00000237298	C6_1	0.392912433	0.193	0.127	1.51478e-06	0.045500844	PD_up	Neur	both	EVO_up_PD_up
1824.57390265309	0.693443433355895	0.0636422202150551	10.8959654614918	1.20481892558262e-27	4.14559526084273e-26	L2/L3	Human	UP	human_up	chimp_down	ZNF385B_L2/L3	UP_ZNF385B_L2/L3	human_UP_ZNF385B_L2/L3	chimp_DOWN_ZNF385B_L2/L3	hg	pt	-0.693443433355895	human_up_ZNF385B_L2/L3	chimp_down_ZNF385B_L2/L3	0.725872811218753	0.0659036826134971	11.0141464396725	3.26617628516121e-28	7.02007014725902e-27	macaque_down	macaque_DOWN_ZNF385B_L2/L3	rm	-0.725872811218753	macaque_down_ZNF385B_L2/L3	up_ZNF385B_L2/L3	Exc	human_up_ZNF385B_Exc	human_up_znf385b_exc	0.709658122287324	ZNF385B	Neur	ENSG00000144331	C7_2	-0.360424631	0.067	0.146	2.04041e-09	6.12897e-05	PD_down	Neur	both	EVO_up_PD_down
1824.57390265309	0.693443433355895	0.0636422202150551	10.8959654614918	1.20481892558262e-27	4.14559526084273e-26	L2/L3	Human	UP	human_up	chimp_down	ZNF385B_L2/L3	UP_ZNF385B_L2/L3	human_UP_ZNF385B_L2/L3	chimp_DOWN_ZNF385B_L2/L3	hg	pt	-0.693443433355895	human_up_ZNF385B_L2/L3	chimp_down_ZNF385B_L2/L3	0.725872811218753	0.0659036826134971	11.0141464396725	3.26617628516121e-28	7.02007014725902e-27	macaque_down	macaque_DOWN_ZNF385B_L2/L3	rm	-0.725872811218753	macaque_down_ZNF385B_L2/L3	up_ZNF385B_L2/L3	Exc	human_up_ZNF385B_Exc	human_up_znf385b_exc	0.709658122287324	ZNF385B	Neur	ENSG00000144331	C9	-0.684913616	0.187	0.546	2.55998e-56	7.68968e-52	PD_down	Neur	both	EVO_up_PD_down
161.109772895039	0.572541379712561	0.117146033108508	4.8874158562607	1.02168138213201e-06	7.06405929211839e-06	L2/L3	Human	UP	human_up	chimp_down	CLK1_L2/L3	UP_CLK1_L2/L3	human_UP_CLK1_L2/L3	chimp_DOWN_CLK1_L2/L3	hg	pt	-0.572541379712561	human_up_CLK1_L2/L3	chimp_down_CLK1_L2/L3	0.580818751121398	0.129793256298235	4.47495322705219	7.64280417536573e-06	3.09714179401594e-05	macaque_down	macaque_DOWN_CLK1_L2/L3	rm	-0.580818751121398	macaque_down_CLK1_L2/L3	up_CLK1_L2/L3	Exc	human_up_CLK1_Exc	human_up_clk1_exc	0.57668006541698	CLK1	Neur	ENSG00000013441	C7_1	0.504671356	0.124	0.052	4.16964e-08	0.001252476	PD_up	Neur	both	EVO_up_PD_up
545.62355177527	2.50463274408864	0.0757559658058986	33.0618548314201	1.05088269426757e-239	1.5403838532574e-236	L2/L3	Human	UP	human_up	chimp_down	RPL37A_L2/L3	UP_RPL37A_L2/L3	human_UP_RPL37A_L2/L3	chimp_DOWN_RPL37A_L2/L3	hg	pt	-2.50463274408864	human_up_RPL37A_L2/L3	chimp_down_RPL37A_L2/L3	2.58279633168827	0.0890698304952468	28.9974317603096	7.0889234070782e-185	4.2242894582779e-182	macaque_down	macaque_DOWN_RPL37A_L2/L3	rm	-2.58279633168827	macaque_down_RPL37A_L2/L3	up_RPL37A_L2/L3	Exc	human_up_RPL37A_Exc	human_up_rpl37a_exc	2.54371453788845	RPL37A	Neur	ENSG00000197756	C9	0.593315458	0.183	0.189	1.49116e-13	4.47915e-09	PD_up	Neur	both	EVO_up_PD_up
545.62355177527	2.50463274408864	0.0757559658058986	33.0618548314201	1.05088269426757e-239	1.5403838532574e-236	L2/L3	Human	UP	human_up	chimp_down	RPL37A_L2/L3	UP_RPL37A_L2/L3	human_UP_RPL37A_L2/L3	chimp_DOWN_RPL37A_L2/L3	hg	pt	-2.50463274408864	human_up_RPL37A_L2/L3	chimp_down_RPL37A_L2/L3	2.58279633168827	0.0890698304952468	28.9974317603096	7.0889234070782e-185	4.2242894582779e-182	macaque_down	macaque_DOWN_RPL37A_L2/L3	rm	-2.58279633168827	macaque_down_RPL37A_L2/L3	up_RPL37A_L2/L3	Exc	human_up_RPL37A_Exc	human_up_rpl37a_exc	2.54371453788845	RPL37A	Neur	ENSG00000197756	C6_0	0.263986728	0.206	0.149	1.9466e-07	0.005847187	PD_up	Neur	both	EVO_up_PD_up
128.317801887753	0.66998421883566	0.129560055479685	5.17122516160633	2.32564134568768e-07	1.75717787861289e-06	L2/L3	Human	UP	human_up	chimp_down	DNAJB2_L2/L3	UP_DNAJB2_L2/L3	human_UP_DNAJB2_L2/L3	chimp_DOWN_DNAJB2_L2/L3	hg	pt	-0.66998421883566	human_up_DNAJB2_L2/L3	chimp_down_DNAJB2_L2/L3	0.584123507034831	0.142980363929131	4.08534074877831	4.40121786770381e-05	0.0001556952049489	macaque_down	macaque_DOWN_DNAJB2_L2/L3	rm	-0.584123507034831	macaque_down_DNAJB2_L2/L3	up_DNAJB2_L2/L3	Exc	human_up_DNAJB2_Exc	human_up_dnajb2_exc	0.627053862935245	DNAJB2	Neur	ENSG00000135924	C9	0.652719	0.201	0.19	8.91515e-21	2.67793e-16	PD_up	Neur	both	EVO_up_PD_up
149.691971569813	1.53752432003181	0.134565569660055	11.4258374108323	3.10646507990922e-30	1.24185177658116e-28	L2/L3	Human	UP	human_up	chimp_down	SCG2_L2/L3	UP_SCG2_L2/L3	human_UP_SCG2_L2/L3	chimp_DOWN_SCG2_L2/L3	hg	pt	-1.53752432003181	human_up_SCG2_L2/L3	chimp_down_SCG2_L2/L3	0.787231229507385	0.140119098840831	5.61830068862805	1.9284468070534e-08	1.09941301346388e-07	macaque_down	macaque_DOWN_SCG2_L2/L3	rm	-0.787231229507385	macaque_down_SCG2_L2/L3	up_SCG2_L2/L3	Exc	human_up_SCG2_Exc	human_up_scg2_exc	1.1623777747696	SCG2	Neur	ENSG00000171951	C7_2	-0.702506756	0.215	0.459	1.4476e-24	4.34831e-20	PD_down	Neur	both	EVO_up_PD_down
149.691971569813	1.53752432003181	0.134565569660055	11.4258374108323	3.10646507990922e-30	1.24185177658116e-28	L2/L3	Human	UP	human_up	chimp_down	SCG2_L2/L3	UP_SCG2_L2/L3	human_UP_SCG2_L2/L3	chimp_DOWN_SCG2_L2/L3	hg	pt	-1.53752432003181	human_up_SCG2_L2/L3	chimp_down_SCG2_L2/L3	0.787231229507385	0.140119098840831	5.61830068862805	1.9284468070534e-08	1.09941301346388e-07	macaque_down	macaque_DOWN_SCG2_L2/L3	rm	-0.787231229507385	macaque_down_SCG2_L2/L3	up_SCG2_L2/L3	Exc	human_up_SCG2_Exc	human_up_scg2_exc	1.1623777747696	SCG2	Neur	ENSG00000171951	C6_1	-0.853699556	0.102	0.207	3.25223e-16	9.76905e-12	PD_down	Neur	both	EVO_up_PD_down
1734.1367301838	-0.717245539834964	0.0482407540748138	-14.8680416297521	5.31453042905391e-50	4.6554016152832e-48	L2/L3	Human	DOWN	human_down	chimp_up	AGAP1_L2/L3	DOWN_AGAP1_L2/L3	human_DOWN_AGAP1_L2/L3	chimp_UP_AGAP1_L2/L3	hg	pt	0.717245539834964	human_down_AGAP1_L2/L3	chimp_up_AGAP1_L2/L3	-0.589023346992827	0.0506885183835934	-11.620449083465	3.24426404583799e-31	7.89890478004027e-30	macaque_up	macaque_UP_AGAP1_L2/L3	rm	0.589023346992827	macaque_up_AGAP1_L2/L3	down_AGAP1_L2/L3	Exc	human_down_AGAP1_Exc	human_down_agap1_exc	-0.653134443413895	AGAP1	Neur	ENSG00000157985	C9	0.507212169	0.396	0.521	7.66871e-38	2.30353e-33	PD_up	Neur	both	EVO_down_PD_up
368.606481689004	2.78420428433153	0.0836270173412983	33.2931195306015	4.85607889644749e-243	8.21312359201469e-240	L2/L3	Human	UP	human_up	chimp_down	RPL32_L2/L3	UP_RPL32_L2/L3	human_UP_RPL32_L2/L3	chimp_DOWN_RPL32_L2/L3	hg	pt	-2.78420428433153	human_up_RPL32_L2/L3	chimp_down_RPL32_L2/L3	2.72132171396545	0.100995261390011	26.9450435249292	6.52059902643589e-160	2.50685481280848e-157	macaque_down	macaque_DOWN_RPL32_L2/L3	rm	-2.72132171396545	macaque_down_RPL32_L2/L3	up_RPL32_L2/L3	Exc	human_up_RPL32_Exc	human_up_rpl32_exc	2.75276299914849	RPL32	Neur	ENSG00000144713	C7_2	0.38737201	0.183	0.167	1.99933e-07	0.00600558	PD_up	Neur	both	EVO_up_PD_up
368.606481689004	2.78420428433153	0.0836270173412983	33.2931195306015	4.85607889644749e-243	8.21312359201469e-240	L2/L3	Human	UP	human_up	chimp_down	RPL32_L2/L3	UP_RPL32_L2/L3	human_UP_RPL32_L2/L3	chimp_DOWN_RPL32_L2/L3	hg	pt	-2.78420428433153	human_up_RPL32_L2/L3	chimp_down_RPL32_L2/L3	2.72132171396545	0.100995261390011	26.9450435249292	6.52059902643589e-160	2.50685481280848e-157	macaque_down	macaque_DOWN_RPL32_L2/L3	rm	-2.72132171396545	macaque_down_RPL32_L2/L3	up_RPL32_L2/L3	Exc	human_up_RPL32_Exc	human_up_rpl32_exc	2.75276299914849	RPL32	Neur	ENSG00000144713	C7_3	0.349845915	0.268	0.225	1.21641e-06	0.036538387	PD_up	Neur	both	EVO_up_PD_up
368.606481689004	2.78420428433153	0.0836270173412983	33.2931195306015	4.85607889644749e-243	8.21312359201469e-240	L2/L3	Human	UP	human_up	chimp_down	RPL32_L2/L3	UP_RPL32_L2/L3	human_UP_RPL32_L2/L3	chimp_DOWN_RPL32_L2/L3	hg	pt	-2.78420428433153	human_up_RPL32_L2/L3	chimp_down_RPL32_L2/L3	2.72132171396545	0.100995261390011	26.9450435249292	6.52059902643589e-160	2.50685481280848e-157	macaque_down	macaque_DOWN_RPL32_L2/L3	rm	-2.72132171396545	macaque_down_RPL32_L2/L3	up_RPL32_L2/L3	Exc	human_up_RPL32_Exc	human_up_rpl32_exc	2.75276299914849	RPL32	Neur	ENSG00000144713	C9	0.438041834	0.195	0.209	9.4035e-07	0.02824624	PD_up	Neur	both	EVO_up_PD_up
368.606481689004	2.78420428433153	0.0836270173412983	33.2931195306015	4.85607889644749e-243	8.21312359201469e-240	L2/L3	Human	UP	human_up	chimp_down	RPL32_L2/L3	UP_RPL32_L2/L3	human_UP_RPL32_L2/L3	chimp_DOWN_RPL32_L2/L3	hg	pt	-2.78420428433153	human_up_RPL32_L2/L3	chimp_down_RPL32_L2/L3	2.72132171396545	0.100995261390011	26.9450435249292	6.52059902643589e-160	2.50685481280848e-157	macaque_down	macaque_DOWN_RPL32_L2/L3	rm	-2.72132171396545	macaque_down_RPL32_L2/L3	up_RPL32_L2/L3	Exc	human_up_RPL32_Exc	human_up_rpl32_exc	2.75276299914849	RPL32	Neur	ENSG00000144713	C6_0	0.297425382	0.205	0.141	2.11846e-16	6.36343e-12	PD_up	Neur	both	EVO_up_PD_up
115.787171144702	0.848433464115195	0.137613941656601	6.16531620199032	7.03424328223844e-10	7.19582919199624e-09	L2/L3	Human	UP	human_up	chimp_down	RPL15_L2/L3	UP_RPL15_L2/L3	human_UP_RPL15_L2/L3	chimp_DOWN_RPL15_L2/L3	hg	pt	-0.848433464115195	human_up_RPL15_L2/L3	chimp_down_RPL15_L2/L3	2.30701684086816	0.186780668296331	12.3514754600194	4.7826156682807e-35	1.3652506235825e-33	macaque_down	macaque_DOWN_RPL15_L2/L3	rm	-2.30701684086816	macaque_down_RPL15_L2/L3	up_RPL15_L2/L3	Exc	human_up_RPL15_Exc	human_up_rpl15_exc	1.57772515249168	RPL15	Neur	ENSG00000174748	C7_3	0.459101847	0.293	0.238	3.80506e-12	1.14296e-07	PD_up	Neur	both	EVO_up_PD_up
115.787171144702	0.848433464115195	0.137613941656601	6.16531620199032	7.03424328223844e-10	7.19582919199624e-09	L2/L3	Human	UP	human_up	chimp_down	RPL15_L2/L3	UP_RPL15_L2/L3	human_UP_RPL15_L2/L3	chimp_DOWN_RPL15_L2/L3	hg	pt	-0.848433464115195	human_up_RPL15_L2/L3	chimp_down_RPL15_L2/L3	2.30701684086816	0.186780668296331	12.3514754600194	4.7826156682807e-35	1.3652506235825e-33	macaque_down	macaque_DOWN_RPL15_L2/L3	rm	-2.30701684086816	macaque_down_RPL15_L2/L3	up_RPL15_L2/L3	Exc	human_up_RPL15_Exc	human_up_rpl15_exc	1.57772515249168	RPL15	Neur	ENSG00000174748	C9	0.307970734	0.129	0.155	7.39302e-08	0.002220716	PD_up	Neur	both	EVO_up_PD_up
106.615222674781	1.20121715519933	0.162471120603078	7.39341952428543	1.4310007242629e-13	2.08505055827491e-12	L2/L3	Human	UP	human_up	chimp_down	RPL14_L2/L3	UP_RPL14_L2/L3	human_UP_RPL14_L2/L3	chimp_DOWN_RPL14_L2/L3	hg	pt	-1.20121715519933	human_up_RPL14_L2/L3	chimp_down_RPL14_L2/L3	1.28915211494978	0.180905291892101	7.12611611007309	1.03240636484248e-12	8.90319758045783e-12	macaque_down	macaque_DOWN_RPL14_L2/L3	rm	-1.28915211494978	macaque_down_RPL14_L2/L3	up_RPL14_L2/L3	Exc	human_up_RPL14_Exc	human_up_rpl14_exc	1.24518463507455	RPL14	Neur	ENSG00000188846	C7_0	0.357910037	0.108	0.051	7.25038e-09	0.000217787	PD_up	Neur	both	EVO_up_PD_up
106.615222674781	1.20121715519933	0.162471120603078	7.39341952428543	1.4310007242629e-13	2.08505055827491e-12	L2/L3	Human	UP	human_up	chimp_down	RPL14_L2/L3	UP_RPL14_L2/L3	human_UP_RPL14_L2/L3	chimp_DOWN_RPL14_L2/L3	hg	pt	-1.20121715519933	human_up_RPL14_L2/L3	chimp_down_RPL14_L2/L3	1.28915211494978	0.180905291892101	7.12611611007309	1.03240636484248e-12	8.90319758045783e-12	macaque_down	macaque_DOWN_RPL14_L2/L3	rm	-1.28915211494978	macaque_down_RPL14_L2/L3	up_RPL14_L2/L3	Exc	human_up_RPL14_Exc	human_up_rpl14_exc	1.24518463507455	RPL14	Neur	ENSG00000188846	C7_1	0.385648113	0.16	0.103	2.93882e-07	0.008827625	PD_up	Neur	both	EVO_up_PD_up
254.513066720173	-0.535546227029551	0.104035051387501	-5.14774799346034	2.63632341686894e-07	1.97764732059698e-06	L2/L3	Human	DOWN	human_down	chimp_up	SNRK_L2/L3	DOWN_SNRK_L2/L3	human_DOWN_SNRK_L2/L3	chimp_UP_SNRK_L2/L3	hg	pt	0.535546227029551	human_down_SNRK_L2/L3	chimp_up_SNRK_L2/L3	-0.6356806039151	0.110417442840746	-5.75706688690421	8.55880048870594e-09	5.06096671914649e-08	macaque_up	macaque_UP_SNRK_L2/L3	rm	0.6356806039151	macaque_up_SNRK_L2/L3	down_SNRK_L2/L3	Exc	human_down_SNRK_Exc	human_down_snrk_exc	-0.585613415472325	SNRK	Neur	ENSG00000163788	C9	-0.388185745	0.053	0.156	4.54169e-11	1.36423e-06	PD_down	Neur	both	EVO_down_PD_down
128.182308715856	0.852810358214251	0.131346091877334	6.49284912877882	8.42280299492979e-11	9.50190710361833e-10	L2/L3	Human	UP	human_up	chimp_down	CSPG5_L2/L3	UP_CSPG5_L2/L3	human_UP_CSPG5_L2/L3	chimp_DOWN_CSPG5_L2/L3	hg	pt	-0.852810358214251	human_up_CSPG5_L2/L3	chimp_down_CSPG5_L2/L3	0.9544328487055	0.148187134462798	6.4407268024007	1.18902730185253e-10	8.49315396073028e-10	macaque_down	macaque_DOWN_CSPG5_L2/L3	rm	-0.9544328487055	macaque_down_CSPG5_L2/L3	up_CSPG5_L2/L3	Exc	human_up_CSPG5_Exc	human_up_cspg5_exc	0.903621603459876	CSPG5	Neur	ENSG00000114646	C7_2	-0.355625501	0.044	0.105	1.25596e-07	0.003772651	PD_down	Neur	both	EVO_up_PD_down
36.512971269439	1.51166568955295	0.245716000654264	6.15208486841664	7.6470935071031e-10	7.7841039324387e-09	L2/L3	Human	UP	human_up	chimp_down	RPL29_L2/L3	UP_RPL29_L2/L3	human_UP_RPL29_L2/L3	chimp_DOWN_RPL29_L2/L3	hg	pt	-1.51166568955295	human_up_RPL29_L2/L3	chimp_down_RPL29_L2/L3	1.39692035193434	0.277757672945469	5.02927727295797	4.9233201676099e-07	2.36168765375628e-06	macaque_down	macaque_DOWN_RPL29_L2/L3	rm	-1.39692035193434	macaque_down_RPL29_L2/L3	up_RPL29_L2/L3	Exc	human_up_RPL29_Exc	human_up_rpl29_exc	1.45429302074365	RPL29	Neur	ENSG00000162244	C7_1	0.505475509	0.212	0.119	7.20367e-09	0.000216384	PD_up	Neur	both	EVO_up_PD_up
36.512971269439	1.51166568955295	0.245716000654264	6.15208486841664	7.6470935071031e-10	7.7841039324387e-09	L2/L3	Human	UP	human_up	chimp_down	RPL29_L2/L3	UP_RPL29_L2/L3	human_UP_RPL29_L2/L3	chimp_DOWN_RPL29_L2/L3	hg	pt	-1.51166568955295	human_up_RPL29_L2/L3	chimp_down_RPL29_L2/L3	1.39692035193434	0.277757672945469	5.02927727295797	4.9233201676099e-07	2.36168765375628e-06	macaque_down	macaque_DOWN_RPL29_L2/L3	rm	-1.39692035193434	macaque_down_RPL29_L2/L3	up_RPL29_L2/L3	Exc	human_up_RPL29_Exc	human_up_rpl29_exc	1.45429302074365	RPL29	Neur	ENSG00000162244	C7_2	0.495896855	0.122	0.102	1.00497e-13	3.01873e-09	PD_up	Neur	both	EVO_up_PD_up
525.18373074224	-0.996295954485853	0.0922380185140509	-10.8013590332503	3.3914610700661e-27	1.14193039123344e-25	L2/L3	Human	DOWN	human_down	chimp_up	SYNPR_L2/L3	DOWN_SYNPR_L2/L3	human_DOWN_SYNPR_L2/L3	chimp_UP_SYNPR_L2/L3	hg	pt	0.996295954485853	human_down_SYNPR_L2/L3	chimp_up_SYNPR_L2/L3	-0.704948271680728	0.0968908017307684	-7.27569861213013	3.44632237625843e-13	3.09170267822717e-12	macaque_up	macaque_UP_SYNPR_L2/L3	rm	0.704948271680728	macaque_up_SYNPR_L2/L3	down_SYNPR_L2/L3	Exc	human_down_SYNPR_Exc	human_down_synpr_exc	-0.85062211308329	SYNPR	Neur	ENSG00000163630	C9	-1.086966662	0.147	0.494	2.8287e-48	8.49686e-44	PD_down	Neur	both	EVO_down_PD_down
3902.90253277222	0.513043676835249	0.0650295219630614	7.88939640563053	3.03651571278158e-15	5.04258844236622e-14	L2/L3	Human	UP	human_up	chimp_down	ROBO1_L2/L3	UP_ROBO1_L2/L3	human_UP_ROBO1_L2/L3	chimp_DOWN_ROBO1_L2/L3	hg	pt	-0.513043676835249	human_up_ROBO1_L2/L3	chimp_down_ROBO1_L2/L3	0.944353240658224	0.0664548288865385	14.2104532730129	7.89130715040067e-46	3.27125560412088e-44	macaque_down	macaque_DOWN_ROBO1_L2/L3	rm	-0.944353240658224	macaque_down_ROBO1_L2/L3	up_ROBO1_L2/L3	Exc	human_up_ROBO1_Exc	human_up_robo1_exc	0.728698458746736	ROBO1	Neur	ENSG00000169855	C9	1.283866834	0.32	0.262	3.74364e-19	1.12452e-14	PD_up	Neur	both	EVO_up_PD_up
3902.90253277222	0.513043676835249	0.0650295219630614	7.88939640563053	3.03651571278158e-15	5.04258844236622e-14	L2/L3	Human	UP	human_up	chimp_down	ROBO1_L2/L3	UP_ROBO1_L2/L3	human_UP_ROBO1_L2/L3	chimp_DOWN_ROBO1_L2/L3	hg	pt	-0.513043676835249	human_up_ROBO1_L2/L3	chimp_down_ROBO1_L2/L3	0.944353240658224	0.0664548288865385	14.2104532730129	7.89130715040067e-46	3.27125560412088e-44	macaque_down	macaque_DOWN_ROBO1_L2/L3	rm	-0.944353240658224	macaque_down_ROBO1_L2/L3	up_ROBO1_L2/L3	Exc	human_up_ROBO1_Exc	human_up_robo1_exc	0.728698458746736	ROBO1	Neur	ENSG00000169855	C6_0	0.300990788	0.58	0.441	4.32865e-14	1.30024e-09	PD_up	Neur	both	EVO_up_PD_up
3902.90253277222	0.513043676835249	0.0650295219630614	7.88939640563053	3.03651571278158e-15	5.04258844236622e-14	L2/L3	Human	UP	human_up	chimp_down	ROBO1_L2/L3	UP_ROBO1_L2/L3	human_UP_ROBO1_L2/L3	chimp_DOWN_ROBO1_L2/L3	hg	pt	-0.513043676835249	human_up_ROBO1_L2/L3	chimp_down_ROBO1_L2/L3	0.944353240658224	0.0664548288865385	14.2104532730129	7.89130715040067e-46	3.27125560412088e-44	macaque_down	macaque_DOWN_ROBO1_L2/L3	rm	-0.944353240658224	macaque_down_ROBO1_L2/L3	up_ROBO1_L2/L3	Exc	human_up_ROBO1_Exc	human_up_robo1_exc	0.728698458746736	ROBO1	Neur	ENSG00000169855	C6_2	0.782320381	0.637	0.384	6.94057e-10	2.08481e-05	PD_up	Neur	both	EVO_up_PD_up
2631.96792400504	1.54460840711772	0.067322376750872	22.9434622136646	1.71245238451856e-116	5.79256778129379e-114	L2/L3	Human	UP	human_up	chimp_down	MTRNR2L12_L2/L3	UP_MTRNR2L12_L2/L3	human_UP_MTRNR2L12_L2/L3	chimp_DOWN_MTRNR2L12_L2/L3	hg	pt	-1.54460840711772	human_up_MTRNR2L12_L2/L3	chimp_down_MTRNR2L12_L2/L3	4.88942416061793	0.0909546848652091	53.7567049774713	0.0	0.0	macaque_down	macaque_DOWN_MTRNR2L12_L2/L3	rm	-4.88942416061793	macaque_down_MTRNR2L12_L2/L3	up_MTRNR2L12_L2/L3	Exc	human_up_MTRNR2L12_Exc	human_up_mtrnr2l12_exc	3.21701628386782	MTRNR2L12	Neur	ENSG00000269028	C7_0	-0.462289252	0.466	0.492	1.33714e-11	4.0165e-07	PD_down	Neur	both	EVO_up_PD_down
2631.96792400504	1.54460840711772	0.067322376750872	22.9434622136646	1.71245238451856e-116	5.79256778129379e-114	L2/L3	Human	UP	human_up	chimp_down	MTRNR2L12_L2/L3	UP_MTRNR2L12_L2/L3	human_UP_MTRNR2L12_L2/L3	chimp_DOWN_MTRNR2L12_L2/L3	hg	pt	-1.54460840711772	human_up_MTRNR2L12_L2/L3	chimp_down_MTRNR2L12_L2/L3	4.88942416061793	0.0909546848652091	53.7567049774713	0.0	0.0	macaque_down	macaque_DOWN_MTRNR2L12_L2/L3	rm	-4.88942416061793	macaque_down_MTRNR2L12_L2/L3	up_MTRNR2L12_L2/L3	Exc	human_up_MTRNR2L12_Exc	human_up_mtrnr2l12_exc	3.21701628386782	MTRNR2L12	Neur	ENSG00000269028	C7_2	0.659520485	0.4	0.356	1.05264e-19	3.16192e-15	PD_up	Neur	both	EVO_up_PD_up
2631.96792400504	1.54460840711772	0.067322376750872	22.9434622136646	1.71245238451856e-116	5.79256778129379e-114	L2/L3	Human	UP	human_up	chimp_down	MTRNR2L12_L2/L3	UP_MTRNR2L12_L2/L3	human_UP_MTRNR2L12_L2/L3	chimp_DOWN_MTRNR2L12_L2/L3	hg	pt	-1.54460840711772	human_up_MTRNR2L12_L2/L3	chimp_down_MTRNR2L12_L2/L3	4.88942416061793	0.0909546848652091	53.7567049774713	0.0	0.0	macaque_down	macaque_DOWN_MTRNR2L12_L2/L3	rm	-4.88942416061793	macaque_down_MTRNR2L12_L2/L3	up_MTRNR2L12_L2/L3	Exc	human_up_MTRNR2L12_Exc	human_up_mtrnr2l12_exc	3.21701628386782	MTRNR2L12	Neur	ENSG00000269028	C7_3	0.865678509	0.481	0.336	1.05472e-07	0.003168161	PD_up	Neur	both	EVO_up_PD_up
2631.96792400504	1.54460840711772	0.067322376750872	22.9434622136646	1.71245238451856e-116	5.79256778129379e-114	L2/L3	Human	UP	human_up	chimp_down	MTRNR2L12_L2/L3	UP_MTRNR2L12_L2/L3	human_UP_MTRNR2L12_L2/L3	chimp_DOWN_MTRNR2L12_L2/L3	hg	pt	-1.54460840711772	human_up_MTRNR2L12_L2/L3	chimp_down_MTRNR2L12_L2/L3	4.88942416061793	0.0909546848652091	53.7567049774713	0.0	0.0	macaque_down	macaque_DOWN_MTRNR2L12_L2/L3	rm	-4.88942416061793	macaque_down_MTRNR2L12_L2/L3	up_MTRNR2L12_L2/L3	Exc	human_up_MTRNR2L12_Exc	human_up_mtrnr2l12_exc	3.21701628386782	MTRNR2L12	Neur	ENSG00000269028	C9	1.225851861	0.427	0.286	3.97593e-30	1.19429e-25	PD_up	Neur	both	EVO_up_PD_up
5559.71157602939	-0.834708887659426	0.034622372252874	-24.1089455558648	2.01410830342682e-128	8.68317632695008e-126	L2/L3	Human	DOWN	human_down	chimp_up	STXBP5L_L2/L3	DOWN_STXBP5L_L2/L3	human_DOWN_STXBP5L_L2/L3	chimp_UP_STXBP5L_L2/L3	hg	pt	0.834708887659426	human_down_STXBP5L_L2/L3	chimp_up_STXBP5L_L2/L3	-0.657211499071425	0.035722773564604	-18.3975496158737	1.37440958013949e-75	1.28978058079547e-73	macaque_up	macaque_UP_STXBP5L_L2/L3	rm	0.657211499071425	macaque_up_STXBP5L_L2/L3	down_STXBP5L_L2/L3	Exc	human_down_STXBP5L_Exc	human_down_stxbp5l_exc	-0.745960193365426	STXBP5L	Neur	ENSG00000145087	C7_2	-0.466239238	0.179	0.362	4.06689e-18	1.22161e-13	PD_down	Neur	both	EVO_down_PD_down
5559.71157602939	-0.834708887659426	0.034622372252874	-24.1089455558648	2.01410830342682e-128	8.68317632695008e-126	L2/L3	Human	DOWN	human_down	chimp_up	STXBP5L_L2/L3	DOWN_STXBP5L_L2/L3	human_DOWN_STXBP5L_L2/L3	chimp_UP_STXBP5L_L2/L3	hg	pt	0.834708887659426	human_down_STXBP5L_L2/L3	chimp_up_STXBP5L_L2/L3	-0.657211499071425	0.035722773564604	-18.3975496158737	1.37440958013949e-75	1.28978058079547e-73	macaque_up	macaque_UP_STXBP5L_L2/L3	rm	0.657211499071425	macaque_up_STXBP5L_L2/L3	down_STXBP5L_L2/L3	Exc	human_down_STXBP5L_Exc	human_down_stxbp5l_exc	-0.745960193365426	STXBP5L	Neur	ENSG00000145087	C9	-1.359058084	0.295	0.785	1.1221e-117	3.3705e-113	PD_down	Neur	both	EVO_down_PD_down
5559.71157602939	-0.834708887659426	0.034622372252874	-24.1089455558648	2.01410830342682e-128	8.68317632695008e-126	L2/L3	Human	DOWN	human_down	chimp_up	STXBP5L_L2/L3	DOWN_STXBP5L_L2/L3	human_DOWN_STXBP5L_L2/L3	chimp_UP_STXBP5L_L2/L3	hg	pt	0.834708887659426	human_down_STXBP5L_L2/L3	chimp_up_STXBP5L_L2/L3	-0.657211499071425	0.035722773564604	-18.3975496158737	1.37440958013949e-75	1.28978058079547e-73	macaque_up	macaque_UP_STXBP5L_L2/L3	rm	0.657211499071425	macaque_up_STXBP5L_L2/L3	down_STXBP5L_L2/L3	Exc	human_down_STXBP5L_Exc	human_down_stxbp5l_exc	-0.745960193365426	STXBP5L	Neur	ENSG00000145087	C6_0	-0.745938873	0.288	0.345	1.40586e-29	4.22292e-25	PD_down	Neur	both	EVO_down_PD_down
30.1813388480081	-1.3849799159803	0.561962547069978	-2.46454131721315	0.0137188745649717	0.0381722215970684	L2/L3	Human	DOWN	human_down	chimp_up	AC092957.1_L2/L3	DOWN_AC092957.1_L2/L3	human_DOWN_AC092957.1_L2/L3	chimp_UP_AC092957.1_L2/L3	hg	pt	1.3849799159803	human_down_AC092957.1_L2/L3	chimp_up_AC092957.1_L2/L3	-3.86337059388712	0.548747790953326	-7.0403392188156	1.91772380467995e-12	1.60783906466237e-11	macaque_up	macaque_UP_AC092957.1_L2/L3	rm	3.86337059388712	macaque_up_AC092957.1_L2/L3	down_AC092957.1_L2/L3	Exc	human_down_AC092957.1_Exc	human_down_ac092957.1_exc	-2.62417525493371	AC092957.1	Neur	ENSG00000243620	C9	-1.735647373	0.089	0.501	5.36519e-92	1.61159e-87	PD_down	Neur	both	EVO_down_PD_down
109.975796640917	0.538688360939993	0.177573540166581	3.03360714909807	0.0024164888058441	0.0085255679355095	L2/L3	Human	UP	human_up	chimp_down	AP2M1_L2/L3	UP_AP2M1_L2/L3	human_UP_AP2M1_L2/L3	chimp_DOWN_AP2M1_L2/L3	hg	pt	-0.538688360939993	human_up_AP2M1_L2/L3	chimp_down_AP2M1_L2/L3	0.965720248882609	0.19551159878134	4.93945246676987	7.83422372409342e-07	3.63796136153303e-06	macaque_down	macaque_DOWN_AP2M1_L2/L3	rm	-0.965720248882609	macaque_down_AP2M1_L2/L3	up_AP2M1_L2/L3	Exc	human_up_AP2M1_Exc	human_up_ap2m1_exc	0.752204304911301	AP2M1	Neur	ENSG00000161203	C7_2	0.283934182	0.252	0.258	5.79263e-07	0.017399903	PD_up	Neur	both	EVO_up_PD_up
172.010956948717	1.74046043277008	0.120011224807135	14.5024803768739	1.16849944464311e-47	9.20852949439715e-46	L2/L3	Human	UP	human_up	chimp_down	MUC20-OT1_L2/L3	UP_MUC20-OT1_L2/L3	human_UP_MUC20-OT1_L2/L3	chimp_DOWN_MUC20-OT1_L2/L3	hg	pt	-1.74046043277008	human_up_MUC20-OT1_L2/L3	chimp_down_MUC20-OT1_L2/L3	3.34786807374692	0.179631457534645	18.6374264268341	1.59743415568783e-77	1.55414042999898e-75	macaque_down	macaque_DOWN_MUC20-OT1_L2/L3	rm	-3.34786807374692	macaque_down_MUC20-OT1_L2/L3	up_MUC20-OT1_L2/L3	Exc	human_up_MUC20-OT1_Exc	human_up_muc20-ot1_exc	2.5441642532585	MUC20-OT1	Neur	ENSG00000242086	C9	-0.554037675	0.109	0.315	6.40457e-32	1.92381e-27	PD_down	Neur	both	EVO_up_PD_down
172.010956948717	1.74046043277008	0.120011224807135	14.5024803768739	1.16849944464311e-47	9.20852949439715e-46	L2/L3	Human	UP	human_up	chimp_down	MUC20-OT1_L2/L3	UP_MUC20-OT1_L2/L3	human_UP_MUC20-OT1_L2/L3	chimp_DOWN_MUC20-OT1_L2/L3	hg	pt	-1.74046043277008	human_up_MUC20-OT1_L2/L3	chimp_down_MUC20-OT1_L2/L3	3.34786807374692	0.179631457534645	18.6374264268341	1.59743415568783e-77	1.55414042999898e-75	macaque_down	macaque_DOWN_MUC20-OT1_L2/L3	rm	-3.34786807374692	macaque_down_MUC20-OT1_L2/L3	up_MUC20-OT1_L2/L3	Exc	human_up_MUC20-OT1_Exc	human_up_muc20-ot1_exc	2.5441642532585	MUC20-OT1	Neur	ENSG00000242086	C6_1	0.343111249	0.205	0.128	3.10721e-11	9.33343e-07	PD_up	Neur	both	EVO_up_PD_up
111.541494924994	2.41633383575556	0.145666797490656	16.5880892377726	8.49812426966572e-62	1.08632708323919e-59	L2/L3	Human	UP	human_up	chimp_down	ATP5ME_L2/L3	UP_ATP5ME_L2/L3	human_UP_ATP5ME_L2/L3	chimp_DOWN_ATP5ME_L2/L3	hg	pt	-2.41633383575556	human_up_ATP5ME_L2/L3	chimp_down_ATP5ME_L2/L3	1.93858378394667	0.16189075277863	11.9746418536795	4.8251674198299e-33	1.26110406380554e-31	macaque_down	macaque_DOWN_ATP5ME_L2/L3	rm	-1.93858378394667	macaque_down_ATP5ME_L2/L3	up_ATP5ME_L2/L3	Exc	human_up_ATP5ME_Exc	human_up_atp5me_exc	2.17745880985112	ATP5ME	Neur	ENSG00000169020	C7_0	0.475438056	0.112	0.048	4.46386e-07	0.013408548	PD_up	Neur	both	EVO_up_PD_up
45.8780590828796	1.54266611258613	0.243899533007446	6.32500642196405	2.53222051354266e-10	2.72387144967037e-09	L2/L3	Human	UP	human_up	chimp_down	C4orf48_L2/L3	UP_C4orf48_L2/L3	human_UP_C4orf48_L2/L3	chimp_DOWN_C4orf48_L2/L3	hg	pt	-1.54266611258613	human_up_C4orf48_L2/L3	chimp_down_C4orf48_L2/L3	1.31840530445274	0.267083580381218	4.93630234614548	7.96176474828951e-07	3.69502773637517e-06	macaque_down	macaque_DOWN_C4orf48_L2/L3	rm	-1.31840530445274	macaque_down_C4orf48_L2/L3	up_C4orf48_L2/L3	Exc	human_up_C4orf48_Exc	human_up_c4orf48_exc	1.43053570851944	C4orf48	Neur	ENSG00000243449	C6_0	0.289241147	0.12	0.062	5.4357e-08	0.001632774	PD_up	Neur	both	EVO_up_PD_up
66.151112135141	-0.916939984787235	0.227049815314403	-4.03849694181658	5.3794794626693e-05	0.0002755150592725	L2/L3	Human	DOWN	human_down	chimp_up	ARHGAP24_L2/L3	DOWN_ARHGAP24_L2/L3	human_DOWN_ARHGAP24_L2/L3	chimp_UP_ARHGAP24_L2/L3	hg	pt	0.916939984787235	human_down_ARHGAP24_L2/L3	chimp_up_ARHGAP24_L2/L3	-0.734464422357329	0.240827144000873	-3.04975764008838	0.0022902610119324	0.00565471944069	macaque_up	macaque_UP_ARHGAP24_L2/L3	rm	0.734464422357329	macaque_up_ARHGAP24_L2/L3	down_ARHGAP24_L2/L3	Exc	human_down_ARHGAP24_Exc	human_down_arhgap24_exc	-0.825702203572282	ARHGAP24	Neur	ENSG00000138639	C7_2	-0.366416307	0.083	0.171	1.83298e-08	0.00055059	PD_down	Neur	both	EVO_down_PD_down
66.151112135141	-0.916939984787235	0.227049815314403	-4.03849694181658	5.3794794626693e-05	0.0002755150592725	L2/L3	Human	DOWN	human_down	chimp_up	ARHGAP24_L2/L3	DOWN_ARHGAP24_L2/L3	human_DOWN_ARHGAP24_L2/L3	chimp_UP_ARHGAP24_L2/L3	hg	pt	0.916939984787235	human_down_ARHGAP24_L2/L3	chimp_up_ARHGAP24_L2/L3	-0.734464422357329	0.240827144000873	-3.04975764008838	0.0022902610119324	0.00565471944069	macaque_up	macaque_UP_ARHGAP24_L2/L3	rm	0.734464422357329	macaque_up_ARHGAP24_L2/L3	down_ARHGAP24_L2/L3	Exc	human_down_ARHGAP24_Exc	human_down_arhgap24_exc	-0.825702203572282	ARHGAP24	Neur	ENSG00000138639	C9	1.183717587	0.127	0.066	1.64223e-13	4.93293e-09	PD_up	Neur	both	EVO_down_PD_up
5602.07132707359	0.707395224446448	0.027977660180902	25.2842882454239	4.75572608495929e-141	2.55034510804878e-138	L2/L3	Human	UP	human_up	chimp_down	GRID2_L2/L3	UP_GRID2_L2/L3	human_UP_GRID2_L2/L3	chimp_DOWN_GRID2_L2/L3	hg	pt	-0.707395224446448	human_up_GRID2_L2/L3	chimp_down_GRID2_L2/L3	0.540934922676341	0.0293294138515476	18.4434276598336	5.88871152113886e-76	5.61453311271463e-74	macaque_down	macaque_DOWN_GRID2_L2/L3	rm	-0.540934922676341	macaque_down_GRID2_L2/L3	up_GRID2_L2/L3	Exc	human_up_GRID2_Exc	human_up_grid2_exc	0.624165073561395	GRID2	Neur	ENSG00000152208	C7_3	-0.4182582	0.095	0.152	1.58912e-06	0.047733875	PD_down	Neur	both	EVO_up_PD_down
5602.07132707359	0.707395224446448	0.027977660180902	25.2842882454239	4.75572608495929e-141	2.55034510804878e-138	L2/L3	Human	UP	human_up	chimp_down	GRID2_L2/L3	UP_GRID2_L2/L3	human_UP_GRID2_L2/L3	chimp_DOWN_GRID2_L2/L3	hg	pt	-0.707395224446448	human_up_GRID2_L2/L3	chimp_down_GRID2_L2/L3	0.540934922676341	0.0293294138515476	18.4434276598336	5.88871152113886e-76	5.61453311271463e-74	macaque_down	macaque_DOWN_GRID2_L2/L3	rm	-0.540934922676341	macaque_down_GRID2_L2/L3	up_GRID2_L2/L3	Exc	human_up_GRID2_Exc	human_up_grid2_exc	0.624165073561395	GRID2	Neur	ENSG00000152208	C9	-0.827315609	0.43	0.798	9.44135e-64	2.83599e-59	PD_down	Neur	both	EVO_up_PD_down
5602.07132707359	0.707395224446448	0.027977660180902	25.2842882454239	4.75572608495929e-141	2.55034510804878e-138	L2/L3	Human	UP	human_up	chimp_down	GRID2_L2/L3	UP_GRID2_L2/L3	human_UP_GRID2_L2/L3	chimp_DOWN_GRID2_L2/L3	hg	pt	-0.707395224446448	human_up_GRID2_L2/L3	chimp_down_GRID2_L2/L3	0.540934922676341	0.0293294138515476	18.4434276598336	5.88871152113886e-76	5.61453311271463e-74	macaque_down	macaque_DOWN_GRID2_L2/L3	rm	-0.540934922676341	macaque_down_GRID2_L2/L3	up_GRID2_L2/L3	Exc	human_up_GRID2_Exc	human_up_grid2_exc	0.624165073561395	GRID2	Neur	ENSG00000152208	C6_1	-0.379272083	0.461	0.414	3.60443e-17	1.0827e-12	PD_down	Neur	both	EVO_up_PD_down
1142.03444431414	-1.07580919027074	0.0593971182396854	-18.1121445308092	2.55594641640086e-73	4.07228940995693e-71	L2/L3	Human	DOWN	human_down	chimp_up	TSPAN5_L2/L3	DOWN_TSPAN5_L2/L3	human_DOWN_TSPAN5_L2/L3	chimp_UP_TSPAN5_L2/L3	hg	pt	1.07580919027074	human_down_TSPAN5_L2/L3	chimp_up_TSPAN5_L2/L3	-0.776830153556375	0.0626949800508508	-12.3906276535426	2.93735361858039e-35	8.45588899184567e-34	macaque_up	macaque_UP_TSPAN5_L2/L3	rm	0.776830153556375	macaque_up_TSPAN5_L2/L3	down_TSPAN5_L2/L3	Exc	human_down_TSPAN5_Exc	human_down_tspan5_exc	-0.92631967191356	TSPAN5	Neur	ENSG00000168785	C9	-0.727011016	0.237	0.579	8.19659e-47	2.46209e-42	PD_down	Neur	both	EVO_down_PD_down
1142.03444431414	-1.07580919027074	0.0593971182396854	-18.1121445308092	2.55594641640086e-73	4.07228940995693e-71	L2/L3	Human	DOWN	human_down	chimp_up	TSPAN5_L2/L3	DOWN_TSPAN5_L2/L3	human_DOWN_TSPAN5_L2/L3	chimp_UP_TSPAN5_L2/L3	hg	pt	1.07580919027074	human_down_TSPAN5_L2/L3	chimp_up_TSPAN5_L2/L3	-0.776830153556375	0.0626949800508508	-12.3906276535426	2.93735361858039e-35	8.45588899184567e-34	macaque_up	macaque_UP_TSPAN5_L2/L3	rm	0.776830153556375	macaque_up_TSPAN5_L2/L3	down_TSPAN5_L2/L3	Exc	human_down_TSPAN5_Exc	human_down_tspan5_exc	-0.92631967191356	TSPAN5	Neur	ENSG00000168785	C6_1	0.320227423	0.336	0.235	9.83455e-11	2.9541e-06	PD_up	Neur	both	EVO_down_PD_up
50.7449920736331	-0.898600208183506	0.301497543891713	-2.98045614761708	0.00287819444049	0.0099548310780327	L2/L3	Human	DOWN	human_down	chimp_up	FAM160A1_L2/L3	DOWN_FAM160A1_L2/L3	human_DOWN_FAM160A1_L2/L3	chimp_UP_FAM160A1_L2/L3	hg	pt	0.898600208183506	human_down_FAM160A1_L2/L3	chimp_up_FAM160A1_L2/L3	-1.82745063128542	0.304118195558766	-6.00901444889801	1.86654491797444e-09	1.18982560713468e-08	macaque_up	macaque_UP_FAM160A1_L2/L3	rm	1.82745063128542	macaque_up_FAM160A1_L2/L3	down_FAM160A1_L2/L3	Exc	human_down_FAM160A1_Exc	human_down_fam160a1_exc	-1.36302541973446	FAM160A1	Neur	ENSG00000164142	C9	-1.119265425	0.032	0.255	2.30578e-31	6.92609e-27	PD_down	Neur	both	EVO_down_PD_down
291.501399587164	1.20350329391504	0.0821776572817706	14.6451399775059	1.44702943786332e-48	1.1783643055667e-46	L2/L3	Human	UP	human_up	chimp_down	RPL37_L2/L3	UP_RPL37_L2/L3	human_UP_RPL37_L2/L3	chimp_DOWN_RPL37_L2/L3	hg	pt	-1.20350329391504	human_up_RPL37_L2/L3	chimp_down_RPL37_L2/L3	2.3583258005078	0.112146314121673	21.0290085677638	3.56012467723353e-98	5.8523539176923e-96	macaque_down	macaque_DOWN_RPL37_L2/L3	rm	-2.3583258005078	macaque_down_RPL37_L2/L3	up_RPL37_L2/L3	Exc	human_up_RPL37_Exc	human_up_rpl37_exc	1.78091454721142	RPL37	Neur	ENSG00000145592	C7_2	0.410321778	0.122	0.112	2.3504e-08	0.000706014	PD_up	Neur	both	EVO_up_PD_up
305.88912820483	0.537284302320436	0.0884812848676359	6.07229317616928	1.26096449043571e-09	1.25451702494163e-08	L2/L3	Human	UP	human_up	chimp_down	OXCT1_L2/L3	UP_OXCT1_L2/L3	human_UP_OXCT1_L2/L3	chimp_DOWN_OXCT1_L2/L3	hg	pt	-0.537284302320436	human_up_OXCT1_L2/L3	chimp_down_OXCT1_L2/L3	0.740926147931402	0.0989721402636124	7.48620920956084	7.08913618890376e-14	6.70083684436313e-13	macaque_down	macaque_DOWN_OXCT1_L2/L3	rm	-0.740926147931402	macaque_down_OXCT1_L2/L3	up_OXCT1_L2/L3	Exc	human_up_OXCT1_Exc	human_up_oxct1_exc	0.639105225125919	OXCT1	Neur	ENSG00000083720	C9	-0.304703983	0.045	0.118	1.72516e-08	0.000518203	PD_down	Neur	both	EVO_up_PD_down
64.533585000925	0.895022629722258	0.198605406668231	4.50653708142693	6.58941743274246e-06	3.9912264764107e-05	L2/L3	Human	UP	human_up	chimp_down	CARTPT_L2/L3	UP_CARTPT_L2/L3	human_UP_CARTPT_L2/L3	chimp_DOWN_CARTPT_L2/L3	hg	pt	-0.895022629722258	human_up_CARTPT_L2/L3	chimp_down_CARTPT_L2/L3	1.37480837905367	0.229925685473374	5.97935970582491	2.24016398131085e-09	1.4148529056313e-08	macaque_down	macaque_DOWN_CARTPT_L2/L3	rm	-1.37480837905367	macaque_down_CARTPT_L2/L3	up_CARTPT_L2/L3	Exc	human_up_CARTPT_Exc	human_up_cartpt_exc	1.13491550438796	CARTPT	Neur	ENSG00000164326	C7_1	2.464507386	0.165	0.002	4.57078e-14	1.37297e-09	PD_up	Neur	both	EVO_up_PD_up
627.221064749045	2.36653521898125	0.0822361214653361	28.777320437939	4.12397818453529e-182	3.94234384101641e-179	L2/L3	Human	UP	human_up	chimp_down	DHFR_L2/L3	UP_DHFR_L2/L3	human_UP_DHFR_L2/L3	chimp_DOWN_DHFR_L2/L3	hg	pt	-2.36653521898125	human_up_DHFR_L2/L3	chimp_down_DHFR_L2/L3	3.75700328438807	0.111878600067291	33.5810716448755	3.16987714296008e-247	3.28509528606941e-244	macaque_down	macaque_DOWN_DHFR_L2/L3	rm	-3.75700328438807	macaque_down_DHFR_L2/L3	up_DHFR_L2/L3	Exc	human_up_DHFR_Exc	human_up_dhfr_exc	3.06176925168466	DHFR	Neur	ENSG00000228716	C7_1	0.405305282	0.944	0.929	4.79342e-20	1.43985e-15	PD_up	Neur	both	EVO_up_PD_up
627.221064749045	2.36653521898125	0.0822361214653361	28.777320437939	4.12397818453529e-182	3.94234384101641e-179	L2/L3	Human	UP	human_up	chimp_down	DHFR_L2/L3	UP_DHFR_L2/L3	human_UP_DHFR_L2/L3	chimp_DOWN_DHFR_L2/L3	hg	pt	-2.36653521898125	human_up_DHFR_L2/L3	chimp_down_DHFR_L2/L3	3.75700328438807	0.111878600067291	33.5810716448755	3.16987714296008e-247	3.28509528606941e-244	macaque_down	macaque_DOWN_DHFR_L2/L3	rm	-3.75700328438807	macaque_down_DHFR_L2/L3	up_DHFR_L2/L3	Exc	human_up_DHFR_Exc	human_up_dhfr_exc	3.06176925168466	DHFR	Neur	ENSG00000228716	C7_2	1.326568087	0.969	0.959	3.56751e-58	1.07161e-53	PD_up	Neur	both	EVO_up_PD_up
627.221064749045	2.36653521898125	0.0822361214653361	28.777320437939	4.12397818453529e-182	3.94234384101641e-179	L2/L3	Human	UP	human_up	chimp_down	DHFR_L2/L3	UP_DHFR_L2/L3	human_UP_DHFR_L2/L3	chimp_DOWN_DHFR_L2/L3	hg	pt	-2.36653521898125	human_up_DHFR_L2/L3	chimp_down_DHFR_L2/L3	3.75700328438807	0.111878600067291	33.5810716448755	3.16987714296008e-247	3.28509528606941e-244	macaque_down	macaque_DOWN_DHFR_L2/L3	rm	-3.75700328438807	macaque_down_DHFR_L2/L3	up_DHFR_L2/L3	Exc	human_up_DHFR_Exc	human_up_dhfr_exc	3.06176925168466	DHFR	Neur	ENSG00000228716	C7_3	0.521757129	0.99	0.961	2.05809e-59	6.18208e-55	PD_up	Neur	both	EVO_up_PD_up
627.221064749045	2.36653521898125	0.0822361214653361	28.777320437939	4.12397818453529e-182	3.94234384101641e-179	L2/L3	Human	UP	human_up	chimp_down	DHFR_L2/L3	UP_DHFR_L2/L3	human_UP_DHFR_L2/L3	chimp_DOWN_DHFR_L2/L3	hg	pt	-2.36653521898125	human_up_DHFR_L2/L3	chimp_down_DHFR_L2/L3	3.75700328438807	0.111878600067291	33.5810716448755	3.16987714296008e-247	3.28509528606941e-244	macaque_down	macaque_DOWN_DHFR_L2/L3	rm	-3.75700328438807	macaque_down_DHFR_L2/L3	up_DHFR_L2/L3	Exc	human_up_DHFR_Exc	human_up_dhfr_exc	3.06176925168466	DHFR	Neur	ENSG00000228716	C9	1.065341845	0.954	0.959	8.72877e-77	2.62195e-72	PD_up	Neur	both	EVO_up_PD_up
627.221064749045	2.36653521898125	0.0822361214653361	28.777320437939	4.12397818453529e-182	3.94234384101641e-179	L2/L3	Human	UP	human_up	chimp_down	DHFR_L2/L3	UP_DHFR_L2/L3	human_UP_DHFR_L2/L3	chimp_DOWN_DHFR_L2/L3	hg	pt	-2.36653521898125	human_up_DHFR_L2/L3	chimp_down_DHFR_L2/L3	3.75700328438807	0.111878600067291	33.5810716448755	3.16987714296008e-247	3.28509528606941e-244	macaque_down	macaque_DOWN_DHFR_L2/L3	rm	-3.75700328438807	macaque_down_DHFR_L2/L3	up_DHFR_L2/L3	Exc	human_up_DHFR_Exc	human_up_dhfr_exc	3.06176925168466	DHFR	Neur	ENSG00000228716	C6_1	0.659756168	0.97	0.941	3.35913e-19	1.00902e-14	PD_up	Neur	both	EVO_up_PD_up
126.910118313593	0.978261883015338	0.146217597448492	6.6904524495415	2.22481644240733e-11	2.66868734965684e-10	L2/L3	Human	UP	human_up	chimp_down	RPS23_L2/L3	UP_RPS23_L2/L3	human_UP_RPS23_L2/L3	chimp_DOWN_RPS23_L2/L3	hg	pt	-0.978261883015338	human_up_RPS23_L2/L3	chimp_down_RPS23_L2/L3	1.26959995560929	0.165337483550484	7.67883923442942	1.60536548529617e-14	1.58121866559998e-13	macaque_down	macaque_DOWN_RPS23_L2/L3	rm	-1.26959995560929	macaque_down_RPS23_L2/L3	up_RPS23_L2/L3	Exc	human_up_RPS23_Exc	human_up_rps23_exc	1.12393091931231	RPS23	Neur	ENSG00000186468	C7_0	0.541226033	0.165	0.088	9.01563e-09	0.000270811	PD_up	Neur	both	EVO_up_PD_up
126.910118313593	0.978261883015338	0.146217597448492	6.6904524495415	2.22481644240733e-11	2.66868734965684e-10	L2/L3	Human	UP	human_up	chimp_down	RPS23_L2/L3	UP_RPS23_L2/L3	human_UP_RPS23_L2/L3	chimp_DOWN_RPS23_L2/L3	hg	pt	-0.978261883015338	human_up_RPS23_L2/L3	chimp_down_RPS23_L2/L3	1.26959995560929	0.165337483550484	7.67883923442942	1.60536548529617e-14	1.58121866559998e-13	macaque_down	macaque_DOWN_RPS23_L2/L3	rm	-1.26959995560929	macaque_down_RPS23_L2/L3	up_RPS23_L2/L3	Exc	human_up_RPS23_Exc	human_up_rps23_exc	1.12393091931231	RPS23	Neur	ENSG00000186468	C7_1	0.512541675	0.2	0.107	1.76591e-13	5.30444e-09	PD_up	Neur	both	EVO_up_PD_up
126.910118313593	0.978261883015338	0.146217597448492	6.6904524495415	2.22481644240733e-11	2.66868734965684e-10	L2/L3	Human	UP	human_up	chimp_down	RPS23_L2/L3	UP_RPS23_L2/L3	human_UP_RPS23_L2/L3	chimp_DOWN_RPS23_L2/L3	hg	pt	-0.978261883015338	human_up_RPS23_L2/L3	chimp_down_RPS23_L2/L3	1.26959995560929	0.165337483550484	7.67883923442942	1.60536548529617e-14	1.58121866559998e-13	macaque_down	macaque_DOWN_RPS23_L2/L3	rm	-1.26959995560929	macaque_down_RPS23_L2/L3	up_RPS23_L2/L3	Exc	human_up_RPS23_Exc	human_up_rps23_exc	1.12393091931231	RPS23	Neur	ENSG00000186468	C7_2	0.372439532	0.109	0.094	1.08585e-08	0.000326168	PD_up	Neur	both	EVO_up_PD_up
126.910118313593	0.978261883015338	0.146217597448492	6.6904524495415	2.22481644240733e-11	2.66868734965684e-10	L2/L3	Human	UP	human_up	chimp_down	RPS23_L2/L3	UP_RPS23_L2/L3	human_UP_RPS23_L2/L3	chimp_DOWN_RPS23_L2/L3	hg	pt	-0.978261883015338	human_up_RPS23_L2/L3	chimp_down_RPS23_L2/L3	1.26959995560929	0.165337483550484	7.67883923442942	1.60536548529617e-14	1.58121866559998e-13	macaque_down	macaque_DOWN_RPS23_L2/L3	rm	-1.26959995560929	macaque_down_RPS23_L2/L3	up_RPS23_L2/L3	Exc	human_up_RPS23_Exc	human_up_rps23_exc	1.12393091931231	RPS23	Neur	ENSG00000186468	C9	0.374791433	0.122	0.137	7.30201e-09	0.000219338	PD_up	Neur	both	EVO_up_PD_up
126.910118313593	0.978261883015338	0.146217597448492	6.6904524495415	2.22481644240733e-11	2.66868734965684e-10	L2/L3	Human	UP	human_up	chimp_down	RPS23_L2/L3	UP_RPS23_L2/L3	human_UP_RPS23_L2/L3	chimp_DOWN_RPS23_L2/L3	hg	pt	-0.978261883015338	human_up_RPS23_L2/L3	chimp_down_RPS23_L2/L3	1.26959995560929	0.165337483550484	7.67883923442942	1.60536548529617e-14	1.58121866559998e-13	macaque_down	macaque_DOWN_RPS23_L2/L3	rm	-1.26959995560929	macaque_down_RPS23_L2/L3	up_RPS23_L2/L3	Exc	human_up_RPS23_Exc	human_up_rps23_exc	1.12393091931231	RPS23	Neur	ENSG00000186468	C6_0	0.306465651	0.143	0.084	5.87733e-13	1.76543e-08	PD_up	Neur	both	EVO_up_PD_up
727.301570503603	0.579778715117792	0.103012206669959	5.62825255239261	1.82044417238872e-08	1.5870779547308e-07	L2/L3	Human	UP	human_up	chimp_down	EDIL3_L2/L3	UP_EDIL3_L2/L3	human_UP_EDIL3_L2/L3	chimp_DOWN_EDIL3_L2/L3	hg	pt	-0.579778715117792	human_up_EDIL3_L2/L3	chimp_down_EDIL3_L2/L3	0.543292531216143	0.106175433940891	5.11693252432197	3.105446531855e-07	1.53221741944309e-06	macaque_down	macaque_DOWN_EDIL3_L2/L3	rm	-0.543292531216143	macaque_down_EDIL3_L2/L3	up_EDIL3_L2/L3	Exc	human_up_EDIL3_Exc	human_up_edil3_exc	0.561535623166967	EDIL3	Neur	ENSG00000164176	C7_1	0.483256544	0.407	0.268	5.10587e-08	0.0015337	PD_up	Neur	both	EVO_up_PD_up
727.301570503603	0.579778715117792	0.103012206669959	5.62825255239261	1.82044417238872e-08	1.5870779547308e-07	L2/L3	Human	UP	human_up	chimp_down	EDIL3_L2/L3	UP_EDIL3_L2/L3	human_UP_EDIL3_L2/L3	chimp_DOWN_EDIL3_L2/L3	hg	pt	-0.579778715117792	human_up_EDIL3_L2/L3	chimp_down_EDIL3_L2/L3	0.543292531216143	0.106175433940891	5.11693252432197	3.105446531855e-07	1.53221741944309e-06	macaque_down	macaque_DOWN_EDIL3_L2/L3	rm	-0.543292531216143	macaque_down_EDIL3_L2/L3	up_EDIL3_L2/L3	Exc	human_up_EDIL3_Exc	human_up_edil3_exc	0.561535623166967	EDIL3	Neur	ENSG00000164176	C7_2	0.78514145	0.232	0.195	1.2342e-17	3.70728e-13	PD_up	Neur	both	EVO_up_PD_up
727.301570503603	0.579778715117792	0.103012206669959	5.62825255239261	1.82044417238872e-08	1.5870779547308e-07	L2/L3	Human	UP	human_up	chimp_down	EDIL3_L2/L3	UP_EDIL3_L2/L3	human_UP_EDIL3_L2/L3	chimp_DOWN_EDIL3_L2/L3	hg	pt	-0.579778715117792	human_up_EDIL3_L2/L3	chimp_down_EDIL3_L2/L3	0.543292531216143	0.106175433940891	5.11693252432197	3.105446531855e-07	1.53221741944309e-06	macaque_down	macaque_DOWN_EDIL3_L2/L3	rm	-0.543292531216143	macaque_down_EDIL3_L2/L3	up_EDIL3_L2/L3	Exc	human_up_EDIL3_Exc	human_up_edil3_exc	0.561535623166967	EDIL3	Neur	ENSG00000164176	C9	1.037987496	0.355	0.281	5.55274e-26	1.66793e-21	PD_up	Neur	both	EVO_up_PD_up
727.301570503603	0.579778715117792	0.103012206669959	5.62825255239261	1.82044417238872e-08	1.5870779547308e-07	L2/L3	Human	UP	human_up	chimp_down	EDIL3_L2/L3	UP_EDIL3_L2/L3	human_UP_EDIL3_L2/L3	chimp_DOWN_EDIL3_L2/L3	hg	pt	-0.579778715117792	human_up_EDIL3_L2/L3	chimp_down_EDIL3_L2/L3	0.543292531216143	0.106175433940891	5.11693252432197	3.105446531855e-07	1.53221741944309e-06	macaque_down	macaque_DOWN_EDIL3_L2/L3	rm	-0.543292531216143	macaque_down_EDIL3_L2/L3	up_EDIL3_L2/L3	Exc	human_up_EDIL3_Exc	human_up_edil3_exc	0.561535623166967	EDIL3	Neur	ENSG00000164176	C6_0	0.643050626	0.441	0.268	3.32421e-23	9.98527e-19	PD_up	Neur	both	EVO_up_PD_up
727.301570503603	0.579778715117792	0.103012206669959	5.62825255239261	1.82044417238872e-08	1.5870779547308e-07	L2/L3	Human	UP	human_up	chimp_down	EDIL3_L2/L3	UP_EDIL3_L2/L3	human_UP_EDIL3_L2/L3	chimp_DOWN_EDIL3_L2/L3	hg	pt	-0.579778715117792	human_up_EDIL3_L2/L3	chimp_down_EDIL3_L2/L3	0.543292531216143	0.106175433940891	5.11693252432197	3.105446531855e-07	1.53221741944309e-06	macaque_down	macaque_DOWN_EDIL3_L2/L3	rm	-0.543292531216143	macaque_down_EDIL3_L2/L3	up_EDIL3_L2/L3	Exc	human_up_EDIL3_Exc	human_up_edil3_exc	0.561535623166967	EDIL3	Neur	ENSG00000164176	C6_2	0.858557284	0.444	0.238	1.73209e-09	5.20285e-05	PD_up	Neur	both	EVO_up_PD_up
161.455319090122	-0.573321596036561	0.163546845687805	-3.50554970122125	0.000455665417196	0.0019356096460372	L2/L3	Human	DOWN	human_down	chimp_up	CAST_L2/L3	DOWN_CAST_L2/L3	human_DOWN_CAST_L2/L3	chimp_UP_CAST_L2/L3	hg	pt	0.573321596036561	human_down_CAST_L2/L3	chimp_up_CAST_L2/L3	-1.35696669843978	0.165932844757923	-8.17780651214314	2.89057428146621e-16	3.221118680366e-15	macaque_up	macaque_UP_CAST_L2/L3	rm	1.35696669843978	macaque_up_CAST_L2/L3	down_CAST_L2/L3	Exc	human_down_CAST_Exc	human_down_cast_exc	-0.965144147238169	CAST	Neur	ENSG00000153113	C6_0	0.426945598	0.127	0.07	9.43564e-08	0.002834276	PD_up	Neur	both	EVO_down_PD_up
1422.14144667096	0.601014228218086	0.0621621696903261	9.66848858738626	4.10393983227169e-22	1.05289760901001e-20	L2/L3	Human	UP	human_up	chimp_down	PRR16_L2/L3	UP_PRR16_L2/L3	human_UP_PRR16_L2/L3	chimp_DOWN_PRR16_L2/L3	hg	pt	-0.601014228218086	human_up_PRR16_L2/L3	chimp_down_PRR16_L2/L3	0.645550393174792	0.0650692894170763	9.9209688465628	3.37464390265808e-23	5.71698735350092e-22	macaque_down	macaque_DOWN_PRR16_L2/L3	rm	-0.645550393174792	macaque_down_PRR16_L2/L3	up_PRR16_L2/L3	Exc	human_up_PRR16_Exc	human_up_prr16_exc	0.623282310696439	PRR16	Neur	ENSG00000184838	C6_1	-0.318002987	0.274	0.232	4.9702e-11	1.49295e-06	PD_down	Neur	both	EVO_up_PD_down
195.671416264615	0.566674577365215	0.104361922522488	5.42989783695398	5.63863212618469e-08	4.62082014753719e-07	L2/L3	Human	UP	human_up	chimp_down	REEP2_L2/L3	UP_REEP2_L2/L3	human_UP_REEP2_L2/L3	chimp_DOWN_REEP2_L2/L3	hg	pt	-0.566674577365215	human_up_REEP2_L2/L3	chimp_down_REEP2_L2/L3	0.737732238044667	0.117901574529434	6.25718732755765	3.91982476901922e-10	2.67792901101582e-09	macaque_down	macaque_DOWN_REEP2_L2/L3	rm	-0.737732238044667	macaque_down_REEP2_L2/L3	up_REEP2_L2/L3	Exc	human_up_REEP2_Exc	human_up_reep2_exc	0.652203407704941	REEP2	Neur	ENSG00000132563	C7_2	-0.34558319	0.259	0.442	9.33325e-14	2.80352e-09	PD_down	Neur	both	EVO_up_PD_down
126.178296634231	-1.2489365105958	0.157981031571206	-7.9056105544726	2.66623520761159e-15	4.44109950831485e-14	L2/L3	Human	DOWN	human_down	chimp_up	ABLIM3_L2/L3	DOWN_ABLIM3_L2/L3	human_DOWN_ABLIM3_L2/L3	chimp_UP_ABLIM3_L2/L3	hg	pt	1.2489365105958	human_down_ABLIM3_L2/L3	chimp_up_ABLIM3_L2/L3	-0.794645923156699	0.170240844839428	-4.66777478639874	3.04479385061338e-06	1.3128745698846e-05	macaque_up	macaque_UP_ABLIM3_L2/L3	rm	0.794645923156699	macaque_up_ABLIM3_L2/L3	down_ABLIM3_L2/L3	Exc	human_down_ABLIM3_Exc	human_down_ablim3_exc	-1.02179121687625	ABLIM3	Neur	ENSG00000173210	C9	-0.867587079	0.068	0.28	2.31314e-32	6.94821e-28	PD_down	Neur	both	EVO_down_PD_down
149.636911398932	0.765339760122933	0.117846548239227	6.4943757077153	8.33784331492308e-11	9.41089121998017e-10	L2/L3	Human	UP	human_up	chimp_down	RPS14_L2/L3	UP_RPS14_L2/L3	human_UP_RPS14_L2/L3	chimp_DOWN_RPS14_L2/L3	hg	pt	-0.765339760122933	human_up_RPS14_L2/L3	chimp_down_RPS14_L2/L3	0.978036686964834	0.135096203394795	7.23955716288112	4.50152123602898e-13	4.00516088771881e-12	macaque_down	macaque_DOWN_RPS14_L2/L3	rm	-0.978036686964834	macaque_down_RPS14_L2/L3	up_RPS14_L2/L3	Exc	human_up_RPS14_Exc	human_up_rps14_exc	0.871688223543884	RPS14	Neur	ENSG00000164587	C7_1	0.333436506	0.157	0.1	1.46241e-06	0.043927935	PD_up	Neur	both	EVO_up_PD_up
149.636911398932	0.765339760122933	0.117846548239227	6.4943757077153	8.33784331492308e-11	9.41089121998017e-10	L2/L3	Human	UP	human_up	chimp_down	RPS14_L2/L3	UP_RPS14_L2/L3	human_UP_RPS14_L2/L3	chimp_DOWN_RPS14_L2/L3	hg	pt	-0.765339760122933	human_up_RPS14_L2/L3	chimp_down_RPS14_L2/L3	0.978036686964834	0.135096203394795	7.23955716288112	4.50152123602898e-13	4.00516088771881e-12	macaque_down	macaque_DOWN_RPS14_L2/L3	rm	-0.978036686964834	macaque_down_RPS14_L2/L3	up_RPS14_L2/L3	Exc	human_up_RPS14_Exc	human_up_rps14_exc	0.871688223543884	RPS14	Neur	ENSG00000164587	C9	0.350206395	0.103	0.115	9.44194e-08	0.00283617	PD_up	Neur	both	EVO_up_PD_up
5.29440880414656	2.64361707707602	0.617991670413043	4.27775519257261	1.88787473748937e-05	0.0001051918445341	L2/L3	Human	UP	human_up	chimp_down	GPX3_L2/L3	UP_GPX3_L2/L3	human_UP_GPX3_L2/L3	chimp_DOWN_GPX3_L2/L3	hg	pt	-2.64361707707602	human_up_GPX3_L2/L3	chimp_down_GPX3_L2/L3	6.09558869636525	2.00112775715953	3.04607673076183	0.0023184865971251	0.0057184857749458	macaque_down	macaque_DOWN_GPX3_L2/L3	rm	-6.09558869636525	macaque_down_GPX3_L2/L3	up_GPX3_L2/L3	Exc	human_up_GPX3_Exc	human_up_gpx3_exc	4.36960288672063	GPX3	Neur	ENSG00000211445	C7_1	-0.487930365	0.29	0.352	4.10369e-09	0.000123267	PD_down	Neur	both	EVO_up_PD_down
5.29440880414656	2.64361707707602	0.617991670413043	4.27775519257261	1.88787473748937e-05	0.0001051918445341	L2/L3	Human	UP	human_up	chimp_down	GPX3_L2/L3	UP_GPX3_L2/L3	human_UP_GPX3_L2/L3	chimp_DOWN_GPX3_L2/L3	hg	pt	-2.64361707707602	human_up_GPX3_L2/L3	chimp_down_GPX3_L2/L3	6.09558869636525	2.00112775715953	3.04607673076183	0.0023184865971251	0.0057184857749458	macaque_down	macaque_DOWN_GPX3_L2/L3	rm	-6.09558869636525	macaque_down_GPX3_L2/L3	up_GPX3_L2/L3	Exc	human_up_GPX3_Exc	human_up_gpx3_exc	4.36960288672063	GPX3	Neur	ENSG00000211445	C7_3	-0.308731294	0.323	0.444	8.21655e-09	0.000246809	PD_down	Neur	both	EVO_up_PD_down
5.29440880414656	2.64361707707602	0.617991670413043	4.27775519257261	1.88787473748937e-05	0.0001051918445341	L2/L3	Human	UP	human_up	chimp_down	GPX3_L2/L3	UP_GPX3_L2/L3	human_UP_GPX3_L2/L3	chimp_DOWN_GPX3_L2/L3	hg	pt	-2.64361707707602	human_up_GPX3_L2/L3	chimp_down_GPX3_L2/L3	6.09558869636525	2.00112775715953	3.04607673076183	0.0023184865971251	0.0057184857749458	macaque_down	macaque_DOWN_GPX3_L2/L3	rm	-6.09558869636525	macaque_down_GPX3_L2/L3	up_GPX3_L2/L3	Exc	human_up_GPX3_Exc	human_up_gpx3_exc	4.36960288672063	GPX3	Neur	ENSG00000211445	C6_1	0.284492978	0.107	0.064	4.87554e-09	0.000146452	PD_up	Neur	both	EVO_up_PD_up
41.4225364495544	-1.47082537926203	0.37028174302956	-3.97217904190489	7.12181580916475e-05	0.0003580776679535	L2/L3	Human	DOWN	human_down	chimp_up	FAT2_L2/L3	DOWN_FAT2_L2/L3	human_DOWN_FAT2_L2/L3	chimp_UP_FAT2_L2/L3	hg	pt	1.47082537926203	human_down_FAT2_L2/L3	chimp_up_FAT2_L2/L3	-2.7473355088746	0.369673339922376	-7.43179237499649	1.07135877940495e-13	9.99440719518817e-13	macaque_up	macaque_UP_FAT2_L2/L3	rm	2.7473355088746	macaque_up_FAT2_L2/L3	down_FAT2_L2/L3	Exc	human_down_FAT2_Exc	human_down_fat2_exc	-2.10908044406831	FAT2	Neur	ENSG00000086570	C7_2	-0.818884916	0.061	0.196	4.79424e-18	1.44009e-13	PD_down	Neur	both	EVO_down_PD_down
41.4225364495544	-1.47082537926203	0.37028174302956	-3.97217904190489	7.12181580916475e-05	0.0003580776679535	L2/L3	Human	DOWN	human_down	chimp_up	FAT2_L2/L3	DOWN_FAT2_L2/L3	human_DOWN_FAT2_L2/L3	chimp_UP_FAT2_L2/L3	hg	pt	1.47082537926203	human_down_FAT2_L2/L3	chimp_up_FAT2_L2/L3	-2.7473355088746	0.369673339922376	-7.43179237499649	1.07135877940495e-13	9.99440719518817e-13	macaque_up	macaque_UP_FAT2_L2/L3	rm	2.7473355088746	macaque_up_FAT2_L2/L3	down_FAT2_L2/L3	Exc	human_down_FAT2_Exc	human_down_fat2_exc	-2.10908044406831	FAT2	Neur	ENSG00000086570	C9	-1.554660938	0.052	0.432	4.35732e-88	1.30885e-83	PD_down	Neur	both	EVO_down_PD_down
41.4225364495544	-1.47082537926203	0.37028174302956	-3.97217904190489	7.12181580916475e-05	0.0003580776679535	L2/L3	Human	DOWN	human_down	chimp_up	FAT2_L2/L3	DOWN_FAT2_L2/L3	human_DOWN_FAT2_L2/L3	chimp_UP_FAT2_L2/L3	hg	pt	1.47082537926203	human_down_FAT2_L2/L3	chimp_up_FAT2_L2/L3	-2.7473355088746	0.369673339922376	-7.43179237499649	1.07135877940495e-13	9.99440719518817e-13	macaque_up	macaque_UP_FAT2_L2/L3	rm	2.7473355088746	macaque_up_FAT2_L2/L3	down_FAT2_L2/L3	Exc	human_down_FAT2_Exc	human_down_fat2_exc	-2.10908044406831	FAT2	Neur	ENSG00000086570	C6_1	-0.473992629	0.07	0.126	4.99983e-07	0.015018503	PD_down	Neur	both	EVO_down_PD_down
133.313733382196	1.20501647099796	0.131686763484155	9.15062713302197	5.66039806758673e-20	1.28569392884328e-18	L2/L3	Human	UP	human_up	chimp_down	SPARC_L2/L3	UP_SPARC_L2/L3	human_UP_SPARC_L2/L3	chimp_DOWN_SPARC_L2/L3	hg	pt	-1.20501647099796	human_up_SPARC_L2/L3	chimp_down_SPARC_L2/L3	1.51268552867275	0.153653316694649	9.84479581185263	7.21856549409076e-23	1.19487310498019e-21	macaque_down	macaque_DOWN_SPARC_L2/L3	rm	-1.51268552867275	macaque_down_SPARC_L2/L3	up_SPARC_L2/L3	Exc	human_up_SPARC_Exc	human_up_sparc_exc	1.35885099983535	SPARC	Neur	ENSG00000113140	C7_0	0.776546339	0.363	0.205	1.76809e-19	5.311e-15	PD_up	Neur	both	EVO_up_PD_up
133.313733382196	1.20501647099796	0.131686763484155	9.15062713302197	5.66039806758673e-20	1.28569392884328e-18	L2/L3	Human	UP	human_up	chimp_down	SPARC_L2/L3	UP_SPARC_L2/L3	human_UP_SPARC_L2/L3	chimp_DOWN_SPARC_L2/L3	hg	pt	-1.20501647099796	human_up_SPARC_L2/L3	chimp_down_SPARC_L2/L3	1.51268552867275	0.153653316694649	9.84479581185263	7.21856549409076e-23	1.19487310498019e-21	macaque_down	macaque_DOWN_SPARC_L2/L3	rm	-1.51268552867275	macaque_down_SPARC_L2/L3	up_SPARC_L2/L3	Exc	human_up_SPARC_Exc	human_up_sparc_exc	1.35885099983535	SPARC	Neur	ENSG00000113140	C7_1	0.65248086	0.373	0.224	2.68755e-17	8.07285e-13	PD_up	Neur	both	EVO_up_PD_up
133.313733382196	1.20501647099796	0.131686763484155	9.15062713302197	5.66039806758673e-20	1.28569392884328e-18	L2/L3	Human	UP	human_up	chimp_down	SPARC_L2/L3	UP_SPARC_L2/L3	human_UP_SPARC_L2/L3	chimp_DOWN_SPARC_L2/L3	hg	pt	-1.20501647099796	human_up_SPARC_L2/L3	chimp_down_SPARC_L2/L3	1.51268552867275	0.153653316694649	9.84479581185263	7.21856549409076e-23	1.19487310498019e-21	macaque_down	macaque_DOWN_SPARC_L2/L3	rm	-1.51268552867275	macaque_down_SPARC_L2/L3	up_SPARC_L2/L3	Exc	human_up_SPARC_Exc	human_up_sparc_exc	1.35885099983535	SPARC	Neur	ENSG00000113140	C7_2	1.415166941	0.257	0.087	2.99965e-57	9.01036e-53	PD_up	Neur	both	EVO_up_PD_up
133.313733382196	1.20501647099796	0.131686763484155	9.15062713302197	5.66039806758673e-20	1.28569392884328e-18	L2/L3	Human	UP	human_up	chimp_down	SPARC_L2/L3	UP_SPARC_L2/L3	human_UP_SPARC_L2/L3	chimp_DOWN_SPARC_L2/L3	hg	pt	-1.20501647099796	human_up_SPARC_L2/L3	chimp_down_SPARC_L2/L3	1.51268552867275	0.153653316694649	9.84479581185263	7.21856549409076e-23	1.19487310498019e-21	macaque_down	macaque_DOWN_SPARC_L2/L3	rm	-1.51268552867275	macaque_down_SPARC_L2/L3	up_SPARC_L2/L3	Exc	human_up_SPARC_Exc	human_up_sparc_exc	1.35885099983535	SPARC	Neur	ENSG00000113140	C7_3	0.631660173	0.365	0.279	1.72077e-27	5.16885e-23	PD_up	Neur	both	EVO_up_PD_up
133.313733382196	1.20501647099796	0.131686763484155	9.15062713302197	5.66039806758673e-20	1.28569392884328e-18	L2/L3	Human	UP	human_up	chimp_down	SPARC_L2/L3	UP_SPARC_L2/L3	human_UP_SPARC_L2/L3	chimp_DOWN_SPARC_L2/L3	hg	pt	-1.20501647099796	human_up_SPARC_L2/L3	chimp_down_SPARC_L2/L3	1.51268552867275	0.153653316694649	9.84479581185263	7.21856549409076e-23	1.19487310498019e-21	macaque_down	macaque_DOWN_SPARC_L2/L3	rm	-1.51268552867275	macaque_down_SPARC_L2/L3	up_SPARC_L2/L3	Exc	human_up_SPARC_Exc	human_up_sparc_exc	1.35885099983535	SPARC	Neur	ENSG00000113140	C9	0.633801457	0.277	0.265	4.9905e-31	1.49905e-26	PD_up	Neur	both	EVO_up_PD_up
133.313733382196	1.20501647099796	0.131686763484155	9.15062713302197	5.66039806758673e-20	1.28569392884328e-18	L2/L3	Human	UP	human_up	chimp_down	SPARC_L2/L3	UP_SPARC_L2/L3	human_UP_SPARC_L2/L3	chimp_DOWN_SPARC_L2/L3	hg	pt	-1.20501647099796	human_up_SPARC_L2/L3	chimp_down_SPARC_L2/L3	1.51268552867275	0.153653316694649	9.84479581185263	7.21856549409076e-23	1.19487310498019e-21	macaque_down	macaque_DOWN_SPARC_L2/L3	rm	-1.51268552867275	macaque_down_SPARC_L2/L3	up_SPARC_L2/L3	Exc	human_up_SPARC_Exc	human_up_sparc_exc	1.35885099983535	SPARC	Neur	ENSG00000113140	C6_1	0.85390454	0.237	0.09	1.67978e-24	5.04573e-20	PD_up	Neur	both	EVO_up_PD_up
515.59884722299	-0.712664836134612	0.0755763165283536	-9.42973763304864	4.11116016236968e-21	9.83591713710796e-20	L2/L3	Human	DOWN	human_down	chimp_up	GABRG2_L2/L3	DOWN_GABRG2_L2/L3	human_DOWN_GABRG2_L2/L3	chimp_UP_GABRG2_L2/L3	hg	pt	0.712664836134612	human_down_GABRG2_L2/L3	chimp_up_GABRG2_L2/L3	-0.610276903023701	0.0806727454585774	-7.56484608965064	3.88324113319563e-14	3.74286031746263e-13	macaque_up	macaque_UP_GABRG2_L2/L3	rm	0.610276903023701	macaque_up_GABRG2_L2/L3	down_GABRG2_L2/L3	Exc	human_down_GABRG2_Exc	human_down_gabrg2_exc	-0.661470869579157	GABRG2	Neur	ENSG00000113327	C7_1	-0.433118775	0.379	0.431	2.39262e-08	0.000718696	PD_down	Neur	both	EVO_down_PD_down
30.5209660849998	0.85791002914399	0.241904311818435	3.5464850654994	0.0003904068701739	0.0016817293589713	L2/L3	Human	UP	human_up	chimp_down	FBLL1_L2/L3	UP_FBLL1_L2/L3	human_UP_FBLL1_L2/L3	chimp_DOWN_FBLL1_L2/L3	hg	pt	-0.85791002914399	human_up_FBLL1_L2/L3	chimp_down_FBLL1_L2/L3	2.19996546080496	0.337935706292536	6.51001187456806	7.51448646174488e-11	5.47753208875079e-10	macaque_down	macaque_DOWN_FBLL1_L2/L3	rm	-2.19996546080496	macaque_down_FBLL1_L2/L3	up_FBLL1_L2/L3	Exc	human_up_FBLL1_Exc	human_up_fbll1_exc	1.52893774497447	FBLL1	Neur	ENSG00000188573	C7_2	-0.547158302	0.152	0.296	3.30442e-28	9.92583e-24	PD_down	Neur	both	EVO_up_PD_down
82.6156818857625	0.705218998876067	0.162380905407888	4.34299215849679	1.4055515284482e-05	8.03741520311849e-05	L2/L3	Human	UP	human_up	chimp_down	SNCB_L2/L3	UP_SNCB_L2/L3	human_UP_SNCB_L2/L3	chimp_DOWN_SNCB_L2/L3	hg	pt	-0.705218998876067	human_up_SNCB_L2/L3	chimp_down_SNCB_L2/L3	1.03842006367861	0.18712889812504	5.54922341809942	2.86941300714994e-08	1.6051473465953e-07	macaque_down	macaque_DOWN_SNCB_L2/L3	rm	-1.03842006367861	macaque_down_SNCB_L2/L3	up_SNCB_L2/L3	Exc	human_up_SNCB_Exc	human_up_sncb_exc	0.87181953127734	SNCB	Neur	ENSG00000074317	C7_1	-0.638146382	0.317	0.41	7.50149e-14	2.2533e-09	PD_down	Neur	both	EVO_up_PD_down
82.6156818857625	0.705218998876067	0.162380905407888	4.34299215849679	1.4055515284482e-05	8.03741520311849e-05	L2/L3	Human	UP	human_up	chimp_down	SNCB_L2/L3	UP_SNCB_L2/L3	human_UP_SNCB_L2/L3	chimp_DOWN_SNCB_L2/L3	hg	pt	-0.705218998876067	human_up_SNCB_L2/L3	chimp_down_SNCB_L2/L3	1.03842006367861	0.18712889812504	5.54922341809942	2.86941300714994e-08	1.6051473465953e-07	macaque_down	macaque_DOWN_SNCB_L2/L3	rm	-1.03842006367861	macaque_down_SNCB_L2/L3	up_SNCB_L2/L3	Exc	human_up_SNCB_Exc	human_up_sncb_exc	0.87181953127734	SNCB	Neur	ENSG00000074317	C7_2	-0.444645277	0.366	0.584	6.2348e-29	1.87281e-24	PD_down	Neur	both	EVO_up_PD_down
82.6156818857625	0.705218998876067	0.162380905407888	4.34299215849679	1.4055515284482e-05	8.03741520311849e-05	L2/L3	Human	UP	human_up	chimp_down	SNCB_L2/L3	UP_SNCB_L2/L3	human_UP_SNCB_L2/L3	chimp_DOWN_SNCB_L2/L3	hg	pt	-0.705218998876067	human_up_SNCB_L2/L3	chimp_down_SNCB_L2/L3	1.03842006367861	0.18712889812504	5.54922341809942	2.86941300714994e-08	1.6051473465953e-07	macaque_down	macaque_DOWN_SNCB_L2/L3	rm	-1.03842006367861	macaque_down_SNCB_L2/L3	up_SNCB_L2/L3	Exc	human_up_SNCB_Exc	human_up_sncb_exc	0.87181953127734	SNCB	Neur	ENSG00000074317	C7_3	-0.371469895	0.249	0.354	6.08936e-07	0.018291234	PD_down	Neur	both	EVO_up_PD_down
772.970488002259	-1.3196237270742	0.0707857136573384	-18.6425149778425	1.45248634040845e-77	2.70642518360683e-75	L2/L3	Human	DOWN	human_down	chimp_up	GFOD1_L2/L3	DOWN_GFOD1_L2/L3	human_DOWN_GFOD1_L2/L3	chimp_UP_GFOD1_L2/L3	hg	pt	1.3196237270742	human_down_GFOD1_L2/L3	chimp_up_GFOD1_L2/L3	-0.752948366369738	0.0756322958860033	-9.95538159392409	2.38904575566553e-23	4.08502830932881e-22	macaque_up	macaque_UP_GFOD1_L2/L3	rm	0.752948366369738	macaque_up_GFOD1_L2/L3	down_GFOD1_L2/L3	Exc	human_down_GFOD1_Exc	human_down_gfod1_exc	-1.03628604672197	GFOD1	Neur	ENSG00000145990	C9	-0.269115064	0.09	0.228	1.58309e-21	4.7553e-17	PD_down	Neur	both	EVO_down_PD_down
1156.9495090178	0.56771140891116	0.0531057195176069	10.6902121667505	1.13111928284996e-26	3.71801163397945e-25	L2/L3	Human	UP	human_up	chimp_down	CARMIL1_L2/L3	UP_CARMIL1_L2/L3	human_UP_CARMIL1_L2/L3	chimp_DOWN_CARMIL1_L2/L3	hg	pt	-0.56771140891116	human_up_CARMIL1_L2/L3	chimp_down_CARMIL1_L2/L3	0.623344807910461	0.0572311753100254	10.8917002758332	1.26260707800321e-27	2.62842814945716e-26	macaque_down	macaque_DOWN_CARMIL1_L2/L3	rm	-0.623344807910461	macaque_down_CARMIL1_L2/L3	up_CARMIL1_L2/L3	Exc	human_up_CARMIL1_Exc	human_up_carmil1_exc	0.59552810841081	CARMIL1	Neur	ENSG00000079691	C9	-0.618360022	0.078	0.265	9.43801e-24	2.83499e-19	PD_down	Neur	both	EVO_up_PD_down
171.490681212104	0.704010235612656	0.11071036936524	6.35902706900095	2.03035629298243e-10	2.20234059268894e-09	L2/L3	Human	UP	human_up	chimp_down	TMEM63B_L2/L3	UP_TMEM63B_L2/L3	human_UP_TMEM63B_L2/L3	chimp_DOWN_TMEM63B_L2/L3	hg	pt	-0.704010235612656	human_up_TMEM63B_L2/L3	chimp_down_TMEM63B_L2/L3	0.729712501221773	0.123960649304521	5.88664632942641	3.9411082519434e-09	2.41917986283524e-08	macaque_down	macaque_DOWN_TMEM63B_L2/L3	rm	-0.729712501221773	macaque_down_TMEM63B_L2/L3	up_TMEM63B_L2/L3	Exc	human_up_TMEM63B_Exc	human_up_tmem63b_exc	0.716861368417214	TMEM63B	Neur	ENSG00000137216	C7_1	-0.622919265	0.133	0.18	5.38416e-08	0.001617295	PD_down	Neur	both	EVO_up_PD_down
171.490681212104	0.704010235612656	0.11071036936524	6.35902706900095	2.03035629298243e-10	2.20234059268894e-09	L2/L3	Human	UP	human_up	chimp_down	TMEM63B_L2/L3	UP_TMEM63B_L2/L3	human_UP_TMEM63B_L2/L3	chimp_DOWN_TMEM63B_L2/L3	hg	pt	-0.704010235612656	human_up_TMEM63B_L2/L3	chimp_down_TMEM63B_L2/L3	0.729712501221773	0.123960649304521	5.88664632942641	3.9411082519434e-09	2.41917986283524e-08	macaque_down	macaque_DOWN_TMEM63B_L2/L3	rm	-0.729712501221773	macaque_down_TMEM63B_L2/L3	up_TMEM63B_L2/L3	Exc	human_up_TMEM63B_Exc	human_up_tmem63b_exc	0.716861368417214	TMEM63B	Neur	ENSG00000137216	C7_2	-0.553099285	0.169	0.329	8.39937e-26	2.523e-21	PD_down	Neur	both	EVO_up_PD_down
171.490681212104	0.704010235612656	0.11071036936524	6.35902706900095	2.03035629298243e-10	2.20234059268894e-09	L2/L3	Human	UP	human_up	chimp_down	TMEM63B_L2/L3	UP_TMEM63B_L2/L3	human_UP_TMEM63B_L2/L3	chimp_DOWN_TMEM63B_L2/L3	hg	pt	-0.704010235612656	human_up_TMEM63B_L2/L3	chimp_down_TMEM63B_L2/L3	0.729712501221773	0.123960649304521	5.88664632942641	3.9411082519434e-09	2.41917986283524e-08	macaque_down	macaque_DOWN_TMEM63B_L2/L3	rm	-0.729712501221773	macaque_down_TMEM63B_L2/L3	up_TMEM63B_L2/L3	Exc	human_up_TMEM63B_Exc	human_up_tmem63b_exc	0.716861368417214	TMEM63B	Neur	ENSG00000137216	C7_3	-0.514141559	0.133	0.234	1.25138e-15	3.7589e-11	PD_down	Neur	both	EVO_up_PD_down
268.617453081223	-0.551924000847742	0.133358750256964	-4.13864106992798	3.49369026667163e-05	0.0001857247773049	L2/L3	Human	DOWN	human_down	chimp_up	SLC25A27_L2/L3	DOWN_SLC25A27_L2/L3	human_DOWN_SLC25A27_L2/L3	chimp_UP_SLC25A27_L2/L3	hg	pt	0.551924000847742	human_down_SLC25A27_L2/L3	chimp_up_SLC25A27_L2/L3	-2.01782142675853	0.132252583872869	-15.25733084125	1.47145334477809e-52	7.64129889458184e-51	macaque_up	macaque_UP_SLC25A27_L2/L3	rm	2.01782142675853	macaque_up_SLC25A27_L2/L3	down_SLC25A27_L2/L3	Exc	human_down_SLC25A27_Exc	human_down_slc25a27_exc	-1.28487271380314	SLC25A27	Neur	ENSG00000153291	C9	-0.366376668	0.072	0.2	6.78472e-15	2.03799e-10	PD_down	Neur	both	EVO_down_PD_down
341.318801122668	0.685906044745488	0.0782687300900226	8.76347481243885	1.89322222197778e-18	3.96063529920317e-17	L2/L3	Human	UP	human_up	chimp_down	BEND6_L2/L3	UP_BEND6_L2/L3	human_UP_BEND6_L2/L3	chimp_DOWN_BEND6_L2/L3	hg	pt	-0.685906044745488	human_up_BEND6_L2/L3	chimp_down_BEND6_L2/L3	1.3798278910065	0.0946037975811359	14.5853330023364	3.48218695913489e-48	1.55724968776621e-46	macaque_down	macaque_DOWN_BEND6_L2/L3	rm	-1.3798278910065	macaque_down_BEND6_L2/L3	up_BEND6_L2/L3	Exc	human_up_BEND6_Exc	human_up_bend6_exc	1.03286696787599	BEND6	Neur	ENSG00000151917	C9	-0.349911154	0.058	0.159	2.22741e-15	6.69068e-11	PD_down	Neur	both	EVO_up_PD_down
440.392360270236	-0.555035690014435	0.0913158028745771	-6.07819974793169	1.21539299212973e-09	1.2113710660905e-08	L2/L3	Human	DOWN	human_down	chimp_up	NCOA7_L2/L3	DOWN_NCOA7_L2/L3	human_DOWN_NCOA7_L2/L3	chimp_UP_NCOA7_L2/L3	hg	pt	0.555035690014435	human_down_NCOA7_L2/L3	chimp_up_NCOA7_L2/L3	-0.763943929906865	0.0950852621172156	-8.03430429591833	9.41113636541648e-16	1.01137892879201e-14	macaque_up	macaque_UP_NCOA7_L2/L3	rm	0.763943929906865	macaque_up_NCOA7_L2/L3	down_NCOA7_L2/L3	Exc	human_down_NCOA7_Exc	human_down_ncoa7_exc	-0.65948980996065	NCOA7	Neur	ENSG00000111912	C9	0.306115716	0.185	0.241	1.48664e-09	4.46557e-05	PD_up	Neur	both	EVO_down_PD_up
1591.37595281735	-0.568801340614566	0.0541344252089215	-10.5072019961306	8.00328334600103e-26	2.51742762415629e-24	L2/L3	Human	DOWN	human_down	chimp_up	ARFGEF3_L2/L3	DOWN_ARFGEF3_L2/L3	human_DOWN_ARFGEF3_L2/L3	chimp_UP_ARFGEF3_L2/L3	hg	pt	0.568801340614566	human_down_ARFGEF3_L2/L3	chimp_up_ARFGEF3_L2/L3	-0.721544548218362	0.0560050158165133	-12.883570117761	5.56982362338033e-38	1.76780713564439e-36	macaque_up	macaque_UP_ARFGEF3_L2/L3	rm	0.721544548218362	macaque_up_ARFGEF3_L2/L3	down_ARFGEF3_L2/L3	Exc	human_down_ARFGEF3_Exc	human_down_arfgef3_exc	-0.645172944416464	ARFGEF3	Neur	ENSG00000112379	C9	-0.428840313	0.218	0.439	1.35004e-20	4.05525e-16	PD_down	Neur	both	EVO_down_PD_down
497.987030277376	0.99933191857049	0.0774326830157099	12.9058154728765	4.17373519254159e-38	2.18495037329552e-36	L2/L3	Human	UP	human_up	chimp_down	UTRN_L2/L3	UP_UTRN_L2/L3	human_UP_UTRN_L2/L3	chimp_DOWN_UTRN_L2/L3	hg	pt	-0.99933191857049	human_up_UTRN_L2/L3	chimp_down_UTRN_L2/L3	0.94819354021808	0.0841596383276969	11.2666066425576	1.91820916117469e-29	4.33799179940795e-28	macaque_down	macaque_DOWN_UTRN_L2/L3	rm	-0.94819354021808	macaque_down_UTRN_L2/L3	up_UTRN_L2/L3	Exc	human_up_UTRN_Exc	human_up_utrn_exc	0.973762729394285	UTRN	Neur	ENSG00000152818	C9	0.710392867	0.103	0.076	2.22655e-08	0.00066881	PD_up	Neur	both	EVO_up_PD_up
374.64011386612	1.48177067919894	0.096809292457353	15.3060790094267	6.9637445113442e-53	6.65703698134456e-51	L2/L3	Human	UP	human_up	chimp_down	UST_L2/L3	UP_UST_L2/L3	human_UP_UST_L2/L3	chimp_DOWN_UST_L2/L3	hg	pt	-1.48177067919894	human_up_UST_L2/L3	chimp_down_UST_L2/L3	1.24993006279636	0.10378679634552	12.043247376431	2.10502899067701e-33	5.55653056719571e-32	macaque_down	macaque_DOWN_UST_L2/L3	rm	-1.24993006279636	macaque_down_UST_L2/L3	up_UST_L2/L3	Exc	human_up_UST_Exc	human_up_ust_exc	1.36585037099765	UST	Neur	ENSG00000111962	C9	-0.39446876	0.071	0.221	1.63665e-17	4.91618e-13	PD_down	Neur	both	EVO_up_PD_down
56.4979325679086	-0.86984542148768	0.249052034050042	-3.49262524518431	0.0004782972385745	0.002018100438407	L2/L3	Human	DOWN	human_down	chimp_up	OPRM1_L2/L3	DOWN_OPRM1_L2/L3	human_DOWN_OPRM1_L2/L3	chimp_UP_OPRM1_L2/L3	hg	pt	0.86984542148768	human_down_OPRM1_L2/L3	chimp_up_OPRM1_L2/L3	-1.0132528051494	0.260051524985011	-3.89635402141095	9.765161993061e-05	0.0003247696403887	macaque_up	macaque_UP_OPRM1_L2/L3	rm	1.0132528051494	macaque_up_OPRM1_L2/L3	down_OPRM1_L2/L3	Exc	human_down_OPRM1_Exc	human_down_oprm1_exc	-0.941549113318541	OPRM1	Neur	ENSG00000112038	C9	-0.524481037	0.059	0.2	4.22506e-10	1.26912e-05	PD_down	Neur	both	EVO_down_PD_down
61.8675101619817	-1.99860158022448	0.289083335211615	-6.91358282123548	4.72563567459313e-12	6.02683013789323e-11	L2/L3	Human	DOWN	human_down	chimp_up	SYNJ2_L2/L3	DOWN_SYNJ2_L2/L3	human_DOWN_SYNJ2_L2/L3	chimp_UP_SYNJ2_L2/L3	hg	pt	1.99860158022448	human_down_SYNJ2_L2/L3	chimp_up_SYNJ2_L2/L3	-1.59172114913662	0.301454434195238	-5.28013845072762	1.29086306942641e-07	6.69328086205087e-07	macaque_up	macaque_UP_SYNJ2_L2/L3	rm	1.59172114913662	macaque_up_SYNJ2_L2/L3	down_SYNJ2_L2/L3	Exc	human_down_SYNJ2_Exc	human_down_synj2_exc	-1.79516136468055	SYNJ2	Neur	ENSG00000078269	C7_1	0.602192613	0.157	0.071	2.17632e-08	0.000653724	PD_up	Neur	both	EVO_down_PD_up
61.8675101619817	-1.99860158022448	0.289083335211615	-6.91358282123548	4.72563567459313e-12	6.02683013789323e-11	L2/L3	Human	DOWN	human_down	chimp_up	SYNJ2_L2/L3	DOWN_SYNJ2_L2/L3	human_DOWN_SYNJ2_L2/L3	chimp_UP_SYNJ2_L2/L3	hg	pt	1.99860158022448	human_down_SYNJ2_L2/L3	chimp_up_SYNJ2_L2/L3	-1.59172114913662	0.301454434195238	-5.28013845072762	1.29086306942641e-07	6.69328086205087e-07	macaque_up	macaque_UP_SYNJ2_L2/L3	rm	1.59172114913662	macaque_up_SYNJ2_L2/L3	down_SYNJ2_L2/L3	Exc	human_down_SYNJ2_Exc	human_down_synj2_exc	-1.79516136468055	SYNJ2	Neur	ENSG00000078269	C9	0.921142804	0.166	0.08	3.73476e-07	0.011218486	PD_up	Neur	both	EVO_down_PD_up
440.394678122237	-0.835277523284979	0.0982184741625121	-8.50428119971534	1.82724155599054e-17	3.5679893509382e-16	L2/L3	Human	DOWN	human_down	chimp_up	COA1_L2/L3	DOWN_COA1_L2/L3	human_DOWN_COA1_L2/L3	chimp_UP_COA1_L2/L3	hg	pt	0.835277523284979	human_down_COA1_L2/L3	chimp_up_COA1_L2/L3	-0.511120617704997	0.10369613733613	-4.92902272770496	8.26419612893308e-07	3.82793196520111e-06	macaque_up	macaque_UP_COA1_L2/L3	rm	0.511120617704997	macaque_up_COA1_L2/L3	down_COA1_L2/L3	Exc	human_down_COA1_Exc	human_down_coa1_exc	-0.673199070494988	COA1	Neur	ENSG00000106603	C9	-0.427348748	0.064	0.181	1.10966e-14	3.33321e-10	PD_down	Neur	both	EVO_down_PD_down
2547.10827336429	0.540010597904795	0.0457299601121722	11.8086828980429	3.52032594213456e-32	1.50586393948857e-30	L2/L3	Human	UP	human_up	chimp_down	PCLO_L2/L3	UP_PCLO_L2/L3	human_UP_PCLO_L2/L3	chimp_DOWN_PCLO_L2/L3	hg	pt	-0.540010597904795	human_up_PCLO_L2/L3	chimp_down_PCLO_L2/L3	0.741393039171214	0.0482408523987151	15.3685725335765	2.65964622436891e-53	1.41192265933313e-51	macaque_down	macaque_DOWN_PCLO_L2/L3	rm	-0.741393039171214	macaque_down_PCLO_L2/L3	up_PCLO_L2/L3	Exc	human_up_PCLO_Exc	human_up_pclo_exc	0.640701818538005	PCLO	Neur	ENSG00000186472	C9	-0.810133127	0.287	0.675	3.06186e-69	9.19721e-65	PD_down	Neur	both	EVO_up_PD_down
2547.10827336429	0.540010597904795	0.0457299601121722	11.8086828980429	3.52032594213456e-32	1.50586393948857e-30	L2/L3	Human	UP	human_up	chimp_down	PCLO_L2/L3	UP_PCLO_L2/L3	human_UP_PCLO_L2/L3	chimp_DOWN_PCLO_L2/L3	hg	pt	-0.540010597904795	human_up_PCLO_L2/L3	chimp_down_PCLO_L2/L3	0.741393039171214	0.0482408523987151	15.3685725335765	2.65964622436891e-53	1.41192265933313e-51	macaque_down	macaque_DOWN_PCLO_L2/L3	rm	-0.741393039171214	macaque_down_PCLO_L2/L3	up_PCLO_L2/L3	Exc	human_up_PCLO_Exc	human_up_pclo_exc	0.640701818538005	PCLO	Neur	ENSG00000186472	C6_0	-0.444865847	0.363	0.38	1.16323e-16	3.4941e-12	PD_down	Neur	both	EVO_up_PD_down
24.1257674257025	-1.51262555272733	0.52799106532713	-2.86486960113642	0.0041718099412175	0.0137767475484454	L2/L3	Human	DOWN	human_down	chimp_up	BAIAP2L1_L2/L3	DOWN_BAIAP2L1_L2/L3	human_DOWN_BAIAP2L1_L2/L3	chimp_UP_BAIAP2L1_L2/L3	hg	pt	1.51262555272733	human_down_BAIAP2L1_L2/L3	chimp_up_BAIAP2L1_L2/L3	-3.18059137789635	0.522701648518566	-6.08490787605269	1.16558310437689e-09	7.57231912671779e-09	macaque_up	macaque_UP_BAIAP2L1_L2/L3	rm	3.18059137789635	macaque_up_BAIAP2L1_L2/L3	down_BAIAP2L1_L2/L3	Exc	human_down_BAIAP2L1_Exc	human_down_baiap2l1_exc	-2.34660846531184	BAIAP2L1	Neur	ENSG00000006453	C7_3	0.511304339	0.126	0.08	6.23842e-11	1.8739e-06	PD_up	Neur	both	EVO_down_PD_up
3679.63621995434	0.71462051027002	0.051073509144763	13.9919994188082	1.74437955680841e-44	1.19481848335036e-42	L2/L3	Human	UP	human_up	chimp_down	KCND2_L2/L3	UP_KCND2_L2/L3	human_UP_KCND2_L2/L3	chimp_DOWN_KCND2_L2/L3	hg	pt	-0.71462051027002	human_up_KCND2_L2/L3	chimp_down_KCND2_L2/L3	1.15297974277787	0.0531226189594213	21.7041208690896	1.87575855883896e-104	3.49301414128793e-102	macaque_down	macaque_DOWN_KCND2_L2/L3	rm	-1.15297974277787	macaque_down_KCND2_L2/L3	up_KCND2_L2/L3	Exc	human_up_KCND2_Exc	human_up_kcnd2_exc	0.933800126523945	KCND2	Neur	ENSG00000184408	C7_2	-0.474611491	0.298	0.537	8.42604e-21	2.53101e-16	PD_down	Neur	both	EVO_up_PD_down
3679.63621995434	0.71462051027002	0.051073509144763	13.9919994188082	1.74437955680841e-44	1.19481848335036e-42	L2/L3	Human	UP	human_up	chimp_down	KCND2_L2/L3	UP_KCND2_L2/L3	human_UP_KCND2_L2/L3	chimp_DOWN_KCND2_L2/L3	hg	pt	-0.71462051027002	human_up_KCND2_L2/L3	chimp_down_KCND2_L2/L3	1.15297974277787	0.0531226189594213	21.7041208690896	1.87575855883896e-104	3.49301414128793e-102	macaque_down	macaque_DOWN_KCND2_L2/L3	rm	-1.15297974277787	macaque_down_KCND2_L2/L3	up_KCND2_L2/L3	Exc	human_up_KCND2_Exc	human_up_kcnd2_exc	0.933800126523945	KCND2	Neur	ENSG00000184408	C9	-1.472204448	0.407	0.875	3.1562e-111	9.4806e-107	PD_down	Neur	both	EVO_up_PD_down
195.154565329987	1.13355283183112	0.126157807426351	8.98519762633689	2.5826972647912e-19	5.66159170099344e-18	L2/L3	Human	UP	human_up	chimp_down	MTPN_L2/L3	UP_MTPN_L2/L3	human_UP_MTPN_L2/L3	chimp_DOWN_MTPN_L2/L3	hg	pt	-1.13355283183112	human_up_MTPN_L2/L3	chimp_down_MTPN_L2/L3	1.32719066889649	0.140197794394277	9.46655883304443	2.89214577924577e-21	4.41621952556709e-20	macaque_down	macaque_DOWN_MTPN_L2/L3	rm	-1.32719066889649	macaque_down_MTPN_L2/L3	up_MTPN_L2/L3	Exc	human_up_MTPN_Exc	human_up_mtpn_exc	1.23037175036381	MTPN	Neur	ENSG00000105887	C7_2	-0.357400715	0.191	0.322	2.79389e-13	8.3923e-09	PD_down	Neur	both	EVO_up_PD_down
40.5231677967932	0.827665849757902	0.215874391476708	3.83401590200756	0.0001260679861357	0.0006031020041703	L2/L3	Human	UP	human_up	chimp_down	INSIG1_L2/L3	UP_INSIG1_L2/L3	human_UP_INSIG1_L2/L3	chimp_DOWN_INSIG1_L2/L3	hg	pt	-0.827665849757902	human_up_INSIG1_L2/L3	chimp_down_INSIG1_L2/L3	1.14960811721216	0.254477013535314	4.51753225661234	6.25644994661657e-06	2.5738477895677e-05	macaque_down	macaque_DOWN_INSIG1_L2/L3	rm	-1.14960811721216	macaque_down_INSIG1_L2/L3	up_INSIG1_L2/L3	Exc	human_up_INSIG1_Exc	human_up_insig1_exc	0.988636983485029	INSIG1	Neur	ENSG00000186480	C7_1	-0.560550957	0.178	0.228	2.96993e-10	8.92108e-06	PD_down	Neur	both	EVO_up_PD_down
40.5231677967932	0.827665849757902	0.215874391476708	3.83401590200756	0.0001260679861357	0.0006031020041703	L2/L3	Human	UP	human_up	chimp_down	INSIG1_L2/L3	UP_INSIG1_L2/L3	human_UP_INSIG1_L2/L3	chimp_DOWN_INSIG1_L2/L3	hg	pt	-0.827665849757902	human_up_INSIG1_L2/L3	chimp_down_INSIG1_L2/L3	1.14960811721216	0.254477013535314	4.51753225661234	6.25644994661657e-06	2.5738477895677e-05	macaque_down	macaque_DOWN_INSIG1_L2/L3	rm	-1.14960811721216	macaque_down_INSIG1_L2/L3	up_INSIG1_L2/L3	Exc	human_up_INSIG1_Exc	human_up_insig1_exc	0.988636983485029	INSIG1	Neur	ENSG00000186480	C7_2	-0.298418961	0.195	0.314	2.54004e-12	7.62977e-08	PD_down	Neur	both	EVO_up_PD_down
267.867450184186	0.53972182727819	0.095783380457226	5.63481707057951	1.75244255524363e-08	1.53082854438386e-07	L2/L3	Human	UP	human_up	chimp_down	SARAF_L2/L3	UP_SARAF_L2/L3	human_UP_SARAF_L2/L3	chimp_DOWN_SARAF_L2/L3	hg	pt	-0.53972182727819	human_up_SARAF_L2/L3	chimp_down_SARAF_L2/L3	1.04226615693961	0.110004431583807	9.4747651702155	2.67361392986816e-21	4.09564663446899e-20	macaque_down	macaque_DOWN_SARAF_L2/L3	rm	-1.04226615693961	macaque_down_SARAF_L2/L3	up_SARAF_L2/L3	Exc	human_up_SARAF_Exc	human_up_saraf_exc	0.790993992108897	SARAF	Neur	ENSG00000133872	C7_1	-0.295944275	0.421	0.414	7.78766e-10	2.33926e-05	PD_down	Neur	both	EVO_up_PD_down
267.867450184186	0.53972182727819	0.095783380457226	5.63481707057951	1.75244255524363e-08	1.53082854438386e-07	L2/L3	Human	UP	human_up	chimp_down	SARAF_L2/L3	UP_SARAF_L2/L3	human_UP_SARAF_L2/L3	chimp_DOWN_SARAF_L2/L3	hg	pt	-0.53972182727819	human_up_SARAF_L2/L3	chimp_down_SARAF_L2/L3	1.04226615693961	0.110004431583807	9.4747651702155	2.67361392986816e-21	4.09564663446899e-20	macaque_down	macaque_DOWN_SARAF_L2/L3	rm	-1.04226615693961	macaque_down_SARAF_L2/L3	up_SARAF_L2/L3	Exc	human_up_SARAF_Exc	human_up_saraf_exc	0.790993992108897	SARAF	Neur	ENSG00000133872	C7_2	-0.583501708	0.272	0.487	4.41714e-23	1.32682e-18	PD_down	Neur	both	EVO_up_PD_down
267.867450184186	0.53972182727819	0.095783380457226	5.63481707057951	1.75244255524363e-08	1.53082854438386e-07	L2/L3	Human	UP	human_up	chimp_down	SARAF_L2/L3	UP_SARAF_L2/L3	human_UP_SARAF_L2/L3	chimp_DOWN_SARAF_L2/L3	hg	pt	-0.53972182727819	human_up_SARAF_L2/L3	chimp_down_SARAF_L2/L3	1.04226615693961	0.110004431583807	9.4747651702155	2.67361392986816e-21	4.09564663446899e-20	macaque_down	macaque_DOWN_SARAF_L2/L3	rm	-1.04226615693961	macaque_down_SARAF_L2/L3	up_SARAF_L2/L3	Exc	human_up_SARAF_Exc	human_up_saraf_exc	0.790993992108897	SARAF	Neur	ENSG00000133872	C9	0.276752152	0.114	0.147	7.34453e-11	2.20615e-06	PD_up	Neur	both	EVO_up_PD_up
291.995166538587	0.658602126133682	0.0869159463234701	7.57746022441728	3.52385001699446e-14	5.39171122642012e-13	L2/L3	Human	UP	human_up	chimp_down	PPP2CB_L2/L3	UP_PPP2CB_L2/L3	human_UP_PPP2CB_L2/L3	chimp_DOWN_PPP2CB_L2/L3	hg	pt	-0.658602126133682	human_up_PPP2CB_L2/L3	chimp_down_PPP2CB_L2/L3	0.732102458757074	0.0971774467334539	7.53366633273606	4.93350978201521e-14	4.71701320353448e-13	macaque_down	macaque_DOWN_PPP2CB_L2/L3	rm	-0.732102458757074	macaque_down_PPP2CB_L2/L3	up_PPP2CB_L2/L3	Exc	human_up_PPP2CB_Exc	human_up_ppp2cb_exc	0.695352292445378	PPP2CB	Neur	ENSG00000104695	C7_0	-0.376894742	0.177	0.179	3.86184e-07	0.011600197	PD_down	Neur	both	EVO_up_PD_down
291.995166538587	0.658602126133682	0.0869159463234701	7.57746022441728	3.52385001699446e-14	5.39171122642012e-13	L2/L3	Human	UP	human_up	chimp_down	PPP2CB_L2/L3	UP_PPP2CB_L2/L3	human_UP_PPP2CB_L2/L3	chimp_DOWN_PPP2CB_L2/L3	hg	pt	-0.658602126133682	human_up_PPP2CB_L2/L3	chimp_down_PPP2CB_L2/L3	0.732102458757074	0.0971774467334539	7.53366633273606	4.93350978201521e-14	4.71701320353448e-13	macaque_down	macaque_DOWN_PPP2CB_L2/L3	rm	-0.732102458757074	macaque_down_PPP2CB_L2/L3	up_PPP2CB_L2/L3	Exc	human_up_PPP2CB_Exc	human_up_ppp2cb_exc	0.695352292445378	PPP2CB	Neur	ENSG00000104695	C7_2	-0.647279716	0.257	0.47	1.04009e-27	3.12423e-23	PD_down	Neur	both	EVO_up_PD_down
291.995166538587	0.658602126133682	0.0869159463234701	7.57746022441728	3.52385001699446e-14	5.39171122642012e-13	L2/L3	Human	UP	human_up	chimp_down	PPP2CB_L2/L3	UP_PPP2CB_L2/L3	human_UP_PPP2CB_L2/L3	chimp_DOWN_PPP2CB_L2/L3	hg	pt	-0.658602126133682	human_up_PPP2CB_L2/L3	chimp_down_PPP2CB_L2/L3	0.732102458757074	0.0971774467334539	7.53366633273606	4.93350978201521e-14	4.71701320353448e-13	macaque_down	macaque_DOWN_PPP2CB_L2/L3	rm	-0.732102458757074	macaque_down_PPP2CB_L2/L3	up_PPP2CB_L2/L3	Exc	human_up_PPP2CB_Exc	human_up_ppp2cb_exc	0.695352292445378	PPP2CB	Neur	ENSG00000104695	C6_1	-0.718457076	0.175	0.268	9.86831e-17	2.96424e-12	PD_down	Neur	both	EVO_up_PD_down
123.376358618007	0.59828311130172	0.140490443358849	4.25853244532475	2.057733566553e-05	0.0001139058104929	L2/L3	Human	UP	human_up	chimp_down	POLB_L2/L3	UP_POLB_L2/L3	human_UP_POLB_L2/L3	chimp_DOWN_POLB_L2/L3	hg	pt	-0.59828311130172	human_up_POLB_L2/L3	chimp_down_POLB_L2/L3	0.799781906731382	0.157142963658081	5.08951777485617	3.5897521158254e-07	1.75554639788293e-06	macaque_down	macaque_DOWN_POLB_L2/L3	rm	-0.799781906731382	macaque_down_POLB_L2/L3	up_POLB_L2/L3	Exc	human_up_POLB_Exc	human_up_polb_exc	0.699032509016551	POLB	Neur	ENSG00000070501	C9	-0.602485359	0.048	0.194	1.41336e-17	4.24544e-13	PD_down	Neur	both	EVO_up_PD_down
545.450039167295	0.689824459191147	0.0711322380262827	9.69777527506253	3.08144116755903e-22	7.96141562292836e-21	L2/L3	Human	UP	human_up	chimp_down	CLVS1_L2/L3	UP_CLVS1_L2/L3	human_UP_CLVS1_L2/L3	chimp_DOWN_CLVS1_L2/L3	hg	pt	-0.689824459191147	human_up_CLVS1_L2/L3	chimp_down_CLVS1_L2/L3	1.43666158358456	0.0831008467581487	17.2881702128225	5.77567122549088e-67	4.27543165623604e-65	macaque_down	macaque_DOWN_CLVS1_L2/L3	rm	-1.43666158358456	macaque_down_CLVS1_L2/L3	up_CLVS1_L2/L3	Exc	human_up_CLVS1_Exc	human_up_clvs1_exc	1.06324302138785	CLVS1	Neur	ENSG00000177182	C9	-0.387404322	0.076	0.21	5.22623e-13	1.56985e-08	PD_down	Neur	both	EVO_up_PD_down
2191.85982008147	0.509127870036396	0.0505648371063326	10.0688126210266	7.58886982315274e-24	2.1309895376968e-22	L2/L3	Human	UP	human_up	chimp_down	EXT1_L2/L3	UP_EXT1_L2/L3	human_UP_EXT1_L2/L3	chimp_DOWN_EXT1_L2/L3	hg	pt	-0.509127870036396	human_up_EXT1_L2/L3	chimp_down_EXT1_L2/L3	0.625445711178586	0.0529844320095414	11.8043298277871	3.70732920080812e-32	9.38088097987923e-31	macaque_down	macaque_DOWN_EXT1_L2/L3	rm	-0.625445711178586	macaque_down_EXT1_L2/L3	up_EXT1_L2/L3	Exc	human_up_EXT1_Exc	human_up_ext1_exc	0.567286790607491	EXT1	Neur	ENSG00000182197	C9	-0.544447636	0.108	0.268	3.35085e-19	1.00653e-14	PD_down	Neur	both	EVO_up_PD_down
75.2564598335369	0.651481276939074	0.165169820289499	3.94431183491753	8.00294636431852e-05	0.0003986424597015	L2/L3	Human	UP	human_up	chimp_down	KCNK9_L2/L3	UP_KCNK9_L2/L3	human_UP_KCNK9_L2/L3	chimp_DOWN_KCNK9_L2/L3	hg	pt	-0.651481276939074	human_up_KCNK9_L2/L3	chimp_down_KCNK9_L2/L3	0.96912774046881	0.190957835708337	5.07508758084703	3.87317562552606e-07	1.8867977561831e-06	macaque_down	macaque_DOWN_KCNK9_L2/L3	rm	-0.96912774046881	macaque_down_KCNK9_L2/L3	up_KCNK9_L2/L3	Exc	human_up_KCNK9_Exc	human_up_kcnk9_exc	0.810304508703942	KCNK9	Neur	ENSG00000169427	C9	-0.615946539	0.031	0.167	6.90659e-23	2.0746e-18	PD_down	Neur	both	EVO_up_PD_down
250.3391100781	-0.584195589219703	0.112138704608379	-5.20958032518643	1.89268254799396e-07	1.44846540837951e-06	L2/L3	Human	DOWN	human_down	chimp_up	DENND4C_L2/L3	DOWN_DENND4C_L2/L3	human_DOWN_DENND4C_L2/L3	chimp_UP_DENND4C_L2/L3	hg	pt	0.584195589219703	human_down_DENND4C_L2/L3	chimp_up_DENND4C_L2/L3	-0.776294178086842	0.117591460797895	-6.60162032871639	4.06687972062169e-11	3.03121153911002e-10	macaque_up	macaque_UP_DENND4C_L2/L3	rm	0.776294178086842	macaque_up_DENND4C_L2/L3	down_DENND4C_L2/L3	Exc	human_down_DENND4C_Exc	human_down_dennd4c_exc	-0.680244883653273	DENND4C	Neur	ENSG00000137145	C9	-0.312195472	0.077	0.208	1.2431e-18	3.73404e-14	PD_down	Neur	both	EVO_down_PD_down
52.4226955792591	0.910538215925121	0.193624358905686	4.70260157901229	2.56867354250986e-06	1.66747638556729e-05	L2/L3	Human	UP	human_up	chimp_down	RFK_L2/L3	UP_RFK_L2/L3	human_UP_RFK_L2/L3	chimp_DOWN_RFK_L2/L3	hg	pt	-0.910538215925121	human_up_RFK_L2/L3	chimp_down_RFK_L2/L3	1.94100352068238	0.252077942762722	7.70001333480186	1.36052032251707e-14	1.34561669740734e-13	macaque_down	macaque_DOWN_RFK_L2/L3	rm	-1.94100352068238	macaque_down_RFK_L2/L3	up_RFK_L2/L3	Exc	human_up_RFK_Exc	human_up_rfk_exc	1.42577086830375	RFK	Neur	ENSG00000135002	C7_2	-0.594398216	0.128	0.274	1.50827e-13	4.53054e-09	PD_down	Neur	both	EVO_up_PD_down
249.48041276283	-1.11213275276682	0.114905806500175	-9.67864711662875	3.71600595474259e-22	9.56719238020203e-21	L2/L3	Human	DOWN	human_down	chimp_up	SEMA4D_L2/L3	DOWN_SEMA4D_L2/L3	human_DOWN_SEMA4D_L2/L3	chimp_UP_SEMA4D_L2/L3	hg	pt	1.11213275276682	human_down_SEMA4D_L2/L3	chimp_up_SEMA4D_L2/L3	-0.5947702455166	0.124033076384653	-4.79525512752815	1.6246792299712e-06	7.26155149551724e-06	macaque_up	macaque_UP_SEMA4D_L2/L3	rm	0.5947702455166	macaque_up_SEMA4D_L2/L3	down_SEMA4D_L2/L3	Exc	human_down_SEMA4D_Exc	human_down_sema4d_exc	-0.853451499141712	SEMA4D	Neur	ENSG00000187764	C9	0.719632103	0.139	0.097	7.85058e-11	2.35816e-06	PD_up	Neur	both	EVO_down_PD_up
3268.67943509278	-0.602644472353996	0.0401020779640706	-15.0277617258121	4.83053784199396e-51	4.37074220295972e-49	L2/L3	Human	DOWN	human_down	chimp_up	GABBR2_L2/L3	DOWN_GABBR2_L2/L3	human_DOWN_GABBR2_L2/L3	chimp_UP_GABBR2_L2/L3	hg	pt	0.602644472353996	human_down_GABBR2_L2/L3	chimp_up_GABBR2_L2/L3	-0.524817075668731	0.0416335144307118	-12.6056395393224	1.96571586594127e-36	5.92348968148876e-35	macaque_up	macaque_UP_GABBR2_L2/L3	rm	0.524817075668731	macaque_up_GABBR2_L2/L3	down_GABBR2_L2/L3	Exc	human_down_GABBR2_Exc	human_down_gabbr2_exc	-0.563730774011363	GABBR2	Neur	ENSG00000136928	C7_2	-0.293138582	0.199	0.325	4.77262e-11	1.4336e-06	PD_down	Neur	both	EVO_down_PD_down
3268.67943509278	-0.602644472353996	0.0401020779640706	-15.0277617258121	4.83053784199396e-51	4.37074220295972e-49	L2/L3	Human	DOWN	human_down	chimp_up	GABBR2_L2/L3	DOWN_GABBR2_L2/L3	human_DOWN_GABBR2_L2/L3	chimp_UP_GABBR2_L2/L3	hg	pt	0.602644472353996	human_down_GABBR2_L2/L3	chimp_up_GABBR2_L2/L3	-0.524817075668731	0.0416335144307118	-12.6056395393224	1.96571586594127e-36	5.92348968148876e-35	macaque_up	macaque_UP_GABBR2_L2/L3	rm	0.524817075668731	macaque_up_GABBR2_L2/L3	down_GABBR2_L2/L3	Exc	human_down_GABBR2_Exc	human_down_gabbr2_exc	-0.563730774011363	GABBR2	Neur	ENSG00000136928	C7_3	-0.384293048	0.122	0.198	5.02335e-08	0.001508914	PD_down	Neur	both	EVO_down_PD_down
3268.67943509278	-0.602644472353996	0.0401020779640706	-15.0277617258121	4.83053784199396e-51	4.37074220295972e-49	L2/L3	Human	DOWN	human_down	chimp_up	GABBR2_L2/L3	DOWN_GABBR2_L2/L3	human_DOWN_GABBR2_L2/L3	chimp_UP_GABBR2_L2/L3	hg	pt	0.602644472353996	human_down_GABBR2_L2/L3	chimp_up_GABBR2_L2/L3	-0.524817075668731	0.0416335144307118	-12.6056395393224	1.96571586594127e-36	5.92348968148876e-35	macaque_up	macaque_UP_GABBR2_L2/L3	rm	0.524817075668731	macaque_up_GABBR2_L2/L3	down_GABBR2_L2/L3	Exc	human_down_GABBR2_Exc	human_down_gabbr2_exc	-0.563730774011363	GABBR2	Neur	ENSG00000136928	C9	-0.726917618	0.108	0.362	8.63455e-44	2.59364e-39	PD_down	Neur	both	EVO_down_PD_down
243.315285274841	0.790975322104361	0.0915156120083647	8.64306433346109	5.4725085274738e-18	1.1100004150698e-16	L2/L3	Human	UP	human_up	chimp_down	PIP4K2A_L2/L3	UP_PIP4K2A_L2/L3	human_UP_PIP4K2A_L2/L3	chimp_DOWN_PIP4K2A_L2/L3	hg	pt	-0.790975322104361	human_up_PIP4K2A_L2/L3	chimp_down_PIP4K2A_L2/L3	1.26222821739829	0.10856086933065	11.6269170022382	3.00764985532476e-31	7.33780367978721e-30	macaque_down	macaque_DOWN_PIP4K2A_L2/L3	rm	-1.26222821739829	macaque_down_PIP4K2A_L2/L3	up_PIP4K2A_L2/L3	Exc	human_up_PIP4K2A_Exc	human_up_pip4k2a_exc	1.02660176975132	PIP4K2A	Neur	ENSG00000150867	C7_1	0.68853082	0.359	0.197	1.42722e-14	4.28707e-10	PD_up	Neur	both	EVO_up_PD_up
243.315285274841	0.790975322104361	0.0915156120083647	8.64306433346109	5.4725085274738e-18	1.1100004150698e-16	L2/L3	Human	UP	human_up	chimp_down	PIP4K2A_L2/L3	UP_PIP4K2A_L2/L3	human_UP_PIP4K2A_L2/L3	chimp_DOWN_PIP4K2A_L2/L3	hg	pt	-0.790975322104361	human_up_PIP4K2A_L2/L3	chimp_down_PIP4K2A_L2/L3	1.26222821739829	0.10856086933065	11.6269170022382	3.00764985532476e-31	7.33780367978721e-30	macaque_down	macaque_DOWN_PIP4K2A_L2/L3	rm	-1.26222821739829	macaque_down_PIP4K2A_L2/L3	up_PIP4K2A_L2/L3	Exc	human_up_PIP4K2A_Exc	human_up_pip4k2a_exc	1.02660176975132	PIP4K2A	Neur	ENSG00000150867	C7_2	1.043900365	0.228	0.147	1.79352e-20	5.38738e-16	PD_up	Neur	both	EVO_up_PD_up
243.315285274841	0.790975322104361	0.0915156120083647	8.64306433346109	5.4725085274738e-18	1.1100004150698e-16	L2/L3	Human	UP	human_up	chimp_down	PIP4K2A_L2/L3	UP_PIP4K2A_L2/L3	human_UP_PIP4K2A_L2/L3	chimp_DOWN_PIP4K2A_L2/L3	hg	pt	-0.790975322104361	human_up_PIP4K2A_L2/L3	chimp_down_PIP4K2A_L2/L3	1.26222821739829	0.10856086933065	11.6269170022382	3.00764985532476e-31	7.33780367978721e-30	macaque_down	macaque_DOWN_PIP4K2A_L2/L3	rm	-1.26222821739829	macaque_down_PIP4K2A_L2/L3	up_PIP4K2A_L2/L3	Exc	human_up_PIP4K2A_Exc	human_up_pip4k2a_exc	1.02660176975132	PIP4K2A	Neur	ENSG00000150867	C9	1.308334831	0.366	0.235	1.46451e-35	4.39909e-31	PD_up	Neur	both	EVO_up_PD_up
243.315285274841	0.790975322104361	0.0915156120083647	8.64306433346109	5.4725085274738e-18	1.1100004150698e-16	L2/L3	Human	UP	human_up	chimp_down	PIP4K2A_L2/L3	UP_PIP4K2A_L2/L3	human_UP_PIP4K2A_L2/L3	chimp_DOWN_PIP4K2A_L2/L3	hg	pt	-0.790975322104361	human_up_PIP4K2A_L2/L3	chimp_down_PIP4K2A_L2/L3	1.26222821739829	0.10856086933065	11.6269170022382	3.00764985532476e-31	7.33780367978721e-30	macaque_down	macaque_DOWN_PIP4K2A_L2/L3	rm	-1.26222821739829	macaque_down_PIP4K2A_L2/L3	up_PIP4K2A_L2/L3	Exc	human_up_PIP4K2A_Exc	human_up_pip4k2a_exc	1.02660176975132	PIP4K2A	Neur	ENSG00000150867	C6_0	0.603697183	0.391	0.247	5.73036e-27	1.72128e-22	PD_up	Neur	both	EVO_up_PD_up
243.315285274841	0.790975322104361	0.0915156120083647	8.64306433346109	5.4725085274738e-18	1.1100004150698e-16	L2/L3	Human	UP	human_up	chimp_down	PIP4K2A_L2/L3	UP_PIP4K2A_L2/L3	human_UP_PIP4K2A_L2/L3	chimp_DOWN_PIP4K2A_L2/L3	hg	pt	-0.790975322104361	human_up_PIP4K2A_L2/L3	chimp_down_PIP4K2A_L2/L3	1.26222821739829	0.10856086933065	11.6269170022382	3.00764985532476e-31	7.33780367978721e-30	macaque_down	macaque_DOWN_PIP4K2A_L2/L3	rm	-1.26222821739829	macaque_down_PIP4K2A_L2/L3	up_PIP4K2A_L2/L3	Exc	human_up_PIP4K2A_Exc	human_up_pip4k2a_exc	1.02660176975132	PIP4K2A	Neur	ENSG00000150867	C6_1	0.402652171	0.246	0.159	1.15213e-06	0.034607571	PD_up	Neur	both	EVO_up_PD_up
47.6860778379843	-2.77621932664505	0.409529841616334	-6.77904036415969	1.20976728326121e-11	1.49098392696548e-10	L2/L3	Human	DOWN	human_down	chimp_up	MPP7_L2/L3	DOWN_MPP7_L2/L3	human_DOWN_MPP7_L2/L3	chimp_UP_MPP7_L2/L3	hg	pt	2.77621932664505	human_down_MPP7_L2/L3	chimp_up_MPP7_L2/L3	-3.09244261449969	0.415213299777047	-7.44784094382384	9.48801101223022e-14	8.86887178382429e-13	macaque_up	macaque_UP_MPP7_L2/L3	rm	3.09244261449969	macaque_up_MPP7_L2/L3	down_MPP7_L2/L3	Exc	human_down_MPP7_Exc	human_down_mpp7_exc	-2.93433097057237	MPP7	Neur	ENSG00000150054	C9	-0.826897884	0.039	0.206	5.38563e-24	1.61773e-19	PD_down	Neur	both	EVO_down_PD_down
168.281488892109	0.832289536293501	0.120264770417641	6.92047665665702	4.50126490270861e-12	5.7607282547063e-11	L2/L3	Human	UP	human_up	chimp_down	ZNF25_L2/L3	UP_ZNF25_L2/L3	human_UP_ZNF25_L2/L3	chimp_DOWN_ZNF25_L2/L3	hg	pt	-0.832289536293501	human_up_ZNF25_L2/L3	chimp_down_ZNF25_L2/L3	0.552619327293465	0.129621405268455	4.26333386950213	2.01399249632447e-05	7.60423335060827e-05	macaque_down	macaque_DOWN_ZNF25_L2/L3	rm	-0.552619327293465	macaque_down_ZNF25_L2/L3	up_ZNF25_L2/L3	Exc	human_up_ZNF25_Exc	human_up_znf25_exc	0.692454431793483	ZNF25	Neur	ENSG00000175395	C7_2	-0.493463549	0.131	0.253	7.54212e-08	0.002265502	PD_down	Neur	both	EVO_up_PD_down
102.759890029532	-0.67207714132912	0.237691888986185	-2.82751398962621	0.0046910965689968	0.0152330734400433	L2/L3	Human	DOWN	human_down	chimp_up	LRMDA_L2/L3	DOWN_LRMDA_L2/L3	human_DOWN_LRMDA_L2/L3	chimp_UP_LRMDA_L2/L3	hg	pt	0.67207714132912	human_down_LRMDA_L2/L3	chimp_up_LRMDA_L2/L3	-1.44224990807502	0.240323079256903	-6.00129589107531	1.95748899198353e-09	1.24425548792705e-08	macaque_up	macaque_UP_LRMDA_L2/L3	rm	1.44224990807502	macaque_up_LRMDA_L2/L3	down_LRMDA_L2/L3	Exc	human_down_LRMDA_Exc	human_down_lrmda_exc	-1.05716352470207	LRMDA	Neur	ENSG00000148655	C9	0.890353609	0.147	0.078	3.32661e-07	0.009992474	PD_up	Neur	both	EVO_down_PD_up
48.4380993895209	1.619987379284	0.199609835118046	8.11576933734734	4.82716812369933e-16	8.53861186933042e-15	L2/L3	Human	UP	human_up	chimp_down	WDR11-AS1_L2/L3	UP_WDR11-AS1_L2/L3	human_UP_WDR11-AS1_L2/L3	chimp_DOWN_WDR11-AS1_L2/L3	hg	pt	-1.619987379284	human_up_WDR11-AS1_L2/L3	chimp_down_WDR11-AS1_L2/L3	2.6885507226045	0.281402978254162	9.55409476930345	1.24669007906239e-21	1.94732009990375e-20	macaque_down	macaque_DOWN_WDR11-AS1_L2/L3	rm	-2.6885507226045	macaque_down_WDR11-AS1_L2/L3	up_WDR11-AS1_L2/L3	Exc	human_up_WDR11-AS1_Exc	human_up_wdr11-as1_exc	2.15426905094425	WDR11-AS1	Neur	ENSG00000227165	C6_1	0.319464109	0.165	0.102	4.54127e-07	0.013641067	PD_up	Neur	both	EVO_up_PD_up
99.2025322548733	-1.81671140533317	0.194946517997732	-9.31902464323219	1.17414658094441e-20	2.74930360758516e-19	L2/L3	Human	DOWN	human_down	chimp_up	FGFR2_L2/L3	DOWN_FGFR2_L2/L3	human_DOWN_FGFR2_L2/L3	chimp_UP_FGFR2_L2/L3	hg	pt	1.81671140533317	human_down_FGFR2_L2/L3	chimp_up_FGFR2_L2/L3	-0.948129855944435	0.210922048756329	-4.49516710810909	6.95153325285158e-06	2.83678730722428e-05	macaque_up	macaque_UP_FGFR2_L2/L3	rm	0.948129855944435	macaque_up_FGFR2_L2/L3	down_FGFR2_L2/L3	Exc	human_down_FGFR2_Exc	human_down_fgfr2_exc	-1.3824206306388	FGFR2	Neur	ENSG00000066468	C6_0	0.33990258	0.17	0.109	6.78727e-10	2.03876e-05	PD_up	Neur	both	EVO_down_PD_up
43.6615764271316	0.952520290741488	0.210866004625478	4.51718280731536	6.26678005698589e-06	3.81789119182457e-05	L2/L3	Human	UP	human_up	chimp_down	CEND1_L2/L3	UP_CEND1_L2/L3	human_UP_CEND1_L2/L3	chimp_DOWN_CEND1_L2/L3	hg	pt	-0.952520290741488	human_up_CEND1_L2/L3	chimp_down_CEND1_L2/L3	1.63563570069938	0.261910559000273	6.24501626411205	4.23756019312122e-10	2.88920150924593e-09	macaque_down	macaque_DOWN_CEND1_L2/L3	rm	-1.63563570069938	macaque_down_CEND1_L2/L3	up_CEND1_L2/L3	Exc	human_up_CEND1_Exc	human_up_cend1_exc	1.29407799572044	CEND1	Neur	ENSG00000184524	C9	0.33122973	0.089	0.105	6.40334e-10	1.92344e-05	PD_up	Neur	both	EVO_up_PD_up
276.61122874977	2.21504844147288	0.0960823850476334	23.0536371508134	1.35239248176385e-117	4.71984976135585e-115	L2/L3	Human	UP	human_up	chimp_down	MTRNR2L8_L2/L3	UP_MTRNR2L8_L2/L3	human_UP_MTRNR2L8_L2/L3	chimp_DOWN_MTRNR2L8_L2/L3	hg	pt	-2.21504844147288	human_up_MTRNR2L8_L2/L3	chimp_down_MTRNR2L8_L2/L3	2.16025935917349	0.111634830255267	19.3511232492027	1.99447832416301e-83	2.41321752968272e-81	macaque_down	macaque_DOWN_MTRNR2L8_L2/L3	rm	-2.16025935917349	macaque_down_MTRNR2L8_L2/L3	up_MTRNR2L8_L2/L3	Exc	human_up_MTRNR2L8_Exc	human_up_mtrnr2l8_exc	2.18765390032318	MTRNR2L8	Neur	ENSG00000255823	C7_0	-0.376036104	0.775	0.773	8.15825e-11	2.45057e-06	PD_down	Neur	both	EVO_up_PD_down
276.61122874977	2.21504844147288	0.0960823850476334	23.0536371508134	1.35239248176385e-117	4.71984976135585e-115	L2/L3	Human	UP	human_up	chimp_down	MTRNR2L8_L2/L3	UP_MTRNR2L8_L2/L3	human_UP_MTRNR2L8_L2/L3	chimp_DOWN_MTRNR2L8_L2/L3	hg	pt	-2.21504844147288	human_up_MTRNR2L8_L2/L3	chimp_down_MTRNR2L8_L2/L3	2.16025935917349	0.111634830255267	19.3511232492027	1.99447832416301e-83	2.41321752968272e-81	macaque_down	macaque_DOWN_MTRNR2L8_L2/L3	rm	-2.16025935917349	macaque_down_MTRNR2L8_L2/L3	up_MTRNR2L8_L2/L3	Exc	human_up_MTRNR2L8_Exc	human_up_mtrnr2l8_exc	2.18765390032318	MTRNR2L8	Neur	ENSG00000255823	C7_2	0.604291044	0.693	0.742	3.00399e-25	9.02338e-21	PD_up	Neur	both	EVO_up_PD_up
276.61122874977	2.21504844147288	0.0960823850476334	23.0536371508134	1.35239248176385e-117	4.71984976135585e-115	L2/L3	Human	UP	human_up	chimp_down	MTRNR2L8_L2/L3	UP_MTRNR2L8_L2/L3	human_UP_MTRNR2L8_L2/L3	chimp_DOWN_MTRNR2L8_L2/L3	hg	pt	-2.21504844147288	human_up_MTRNR2L8_L2/L3	chimp_down_MTRNR2L8_L2/L3	2.16025935917349	0.111634830255267	19.3511232492027	1.99447832416301e-83	2.41321752968272e-81	macaque_down	macaque_DOWN_MTRNR2L8_L2/L3	rm	-2.16025935917349	macaque_down_MTRNR2L8_L2/L3	up_MTRNR2L8_L2/L3	Exc	human_up_MTRNR2L8_Exc	human_up_mtrnr2l8_exc	2.18765390032318	MTRNR2L8	Neur	ENSG00000255823	C7_3	0.697659419	0.758	0.649	1.26955e-07	0.003813462	PD_up	Neur	both	EVO_up_PD_up
276.61122874977	2.21504844147288	0.0960823850476334	23.0536371508134	1.35239248176385e-117	4.71984976135585e-115	L2/L3	Human	UP	human_up	chimp_down	MTRNR2L8_L2/L3	UP_MTRNR2L8_L2/L3	human_UP_MTRNR2L8_L2/L3	chimp_DOWN_MTRNR2L8_L2/L3	hg	pt	-2.21504844147288	human_up_MTRNR2L8_L2/L3	chimp_down_MTRNR2L8_L2/L3	2.16025935917349	0.111634830255267	19.3511232492027	1.99447832416301e-83	2.41321752968272e-81	macaque_down	macaque_DOWN_MTRNR2L8_L2/L3	rm	-2.16025935917349	macaque_down_MTRNR2L8_L2/L3	up_MTRNR2L8_L2/L3	Exc	human_up_MTRNR2L8_Exc	human_up_mtrnr2l8_exc	2.18765390032318	MTRNR2L8	Neur	ENSG00000255823	C9	1.350822872	0.703	0.552	8.4421e-51	2.53584e-46	PD_up	Neur	both	EVO_up_PD_up
276.61122874977	2.21504844147288	0.0960823850476334	23.0536371508134	1.35239248176385e-117	4.71984976135585e-115	L2/L3	Human	UP	human_up	chimp_down	MTRNR2L8_L2/L3	UP_MTRNR2L8_L2/L3	human_UP_MTRNR2L8_L2/L3	chimp_DOWN_MTRNR2L8_L2/L3	hg	pt	-2.21504844147288	human_up_MTRNR2L8_L2/L3	chimp_down_MTRNR2L8_L2/L3	2.16025935917349	0.111634830255267	19.3511232492027	1.99447832416301e-83	2.41321752968272e-81	macaque_down	macaque_DOWN_MTRNR2L8_L2/L3	rm	-2.16025935917349	macaque_down_MTRNR2L8_L2/L3	up_MTRNR2L8_L2/L3	Exc	human_up_MTRNR2L8_Exc	human_up_mtrnr2l8_exc	2.18765390032318	MTRNR2L8	Neur	ENSG00000255823	C6_2	-0.516255127	0.714	0.689	5.99626e-14	1.80116e-09	PD_down	Neur	both	EVO_up_PD_down
42.4670803804228	-0.89693269016941	0.280873007284337	-3.19337446784773	0.001406204625449	0.0052626759318719	L2/L3	Human	DOWN	human_down	chimp_up	PLEKHA7_L2/L3	DOWN_PLEKHA7_L2/L3	human_DOWN_PLEKHA7_L2/L3	chimp_UP_PLEKHA7_L2/L3	hg	pt	0.89693269016941	human_down_PLEKHA7_L2/L3	chimp_up_PLEKHA7_L2/L3	-0.754072366687105	0.297695209907465	-2.53303493503136	0.0113079682306158	0.0230530902108245	macaque_up	macaque_UP_PLEKHA7_L2/L3	rm	0.754072366687105	macaque_up_PLEKHA7_L2/L3	down_PLEKHA7_L2/L3	Exc	human_down_PLEKHA7_Exc	human_down_plekha7_exc	-0.825502528428257	PLEKHA7	Neur	ENSG00000166689	C7_1	0.452585894	0.133	0.073	1.12511e-06	0.033795971	PD_up	Neur	both	EVO_down_PD_up
267.25949207056	-0.678749550949106	0.11363913593257	-5.9728503334613	2.33143772908068e-09	2.25820798895581e-08	L2/L3	Human	DOWN	human_down	chimp_up	KCNC1_L2/L3	DOWN_KCNC1_L2/L3	human_DOWN_KCNC1_L2/L3	chimp_UP_KCNC1_L2/L3	hg	pt	0.678749550949106	human_down_KCNC1_L2/L3	chimp_up_KCNC1_L2/L3	-1.26510626354529	0.116630283765651	-10.8471506944742	2.05739177113172e-27	4.24956588012961e-26	macaque_up	macaque_UP_KCNC1_L2/L3	rm	1.26510626354529	macaque_up_KCNC1_L2/L3	down_KCNC1_L2/L3	Exc	human_down_KCNC1_Exc	human_down_kcnc1_exc	-0.971927907247201	KCNC1	Neur	ENSG00000129159	C9	-0.630734055	0.046	0.196	2.85724e-28	8.58257e-24	PD_down	Neur	both	EVO_down_PD_down
121.620591674555	2.19420743256276	0.137647631794691	15.9407568728501	3.30328557095871e-57	3.64971557028488e-55	L2/L3	Human	UP	human_up	chimp_down	FAU_L2/L3	UP_FAU_L2/L3	human_UP_FAU_L2/L3	chimp_DOWN_FAU_L2/L3	hg	pt	-2.19420743256276	human_up_FAU_L2/L3	chimp_down_FAU_L2/L3	1.32452993386772	0.143911131036364	9.2038046281009	3.45495149990857e-20	4.93718369015712e-19	macaque_down	macaque_DOWN_FAU_L2/L3	rm	-1.32452993386772	macaque_down_FAU_L2/L3	up_FAU_L2/L3	Exc	human_up_FAU_Exc	human_up_fau_exc	1.75936868321524	FAU	Neur	ENSG00000149806	C7_3	0.446256051	0.137	0.095	1.1049e-08	0.000331889	PD_up	Neur	both	EVO_up_PD_up
591.488891207807	0.51691231548472	0.0650935224252046	7.94107149568801	2.00442090171847e-15	3.36935797905841e-14	L2/L3	Human	UP	human_up	chimp_down	PICALM_L2/L3	UP_PICALM_L2/L3	human_UP_PICALM_L2/L3	chimp_DOWN_PICALM_L2/L3	hg	pt	-0.51691231548472	human_up_PICALM_L2/L3	chimp_down_PICALM_L2/L3	0.7442310947026	0.0725999398382573	10.2511255017655	1.16973440689385e-24	2.12028816142371e-23	macaque_down	macaque_DOWN_PICALM_L2/L3	rm	-0.7442310947026	macaque_down_PICALM_L2/L3	up_PICALM_L2/L3	Exc	human_up_PICALM_Exc	human_up_picalm_exc	0.63057170509366	PICALM	Neur	ENSG00000073921	C9	0.38736272	0.268	0.318	1.19811e-14	3.5989e-10	PD_up	Neur	both	EVO_up_PD_up
591.488891207807	0.51691231548472	0.0650935224252046	7.94107149568801	2.00442090171847e-15	3.36935797905841e-14	L2/L3	Human	UP	human_up	chimp_down	PICALM_L2/L3	UP_PICALM_L2/L3	human_UP_PICALM_L2/L3	chimp_DOWN_PICALM_L2/L3	hg	pt	-0.51691231548472	human_up_PICALM_L2/L3	chimp_down_PICALM_L2/L3	0.7442310947026	0.0725999398382573	10.2511255017655	1.16973440689385e-24	2.12028816142371e-23	macaque_down	macaque_DOWN_PICALM_L2/L3	rm	-0.7442310947026	macaque_down_PICALM_L2/L3	up_PICALM_L2/L3	Exc	human_up_PICALM_Exc	human_up_picalm_exc	0.63057170509366	PICALM	Neur	ENSG00000073921	C6_0	0.461753348	0.33	0.214	3.29648e-13	9.90197e-09	PD_up	Neur	both	EVO_up_PD_up
262.840167277293	-0.644027980338851	0.12349393257875	-5.21505767036906	1.83760055425436e-07	1.40925439087515e-06	L2/L3	Human	DOWN	human_down	chimp_up	UBASH3B_L2/L3	DOWN_UBASH3B_L2/L3	human_DOWN_UBASH3B_L2/L3	chimp_UP_UBASH3B_L2/L3	hg	pt	0.644027980338851	human_down_UBASH3B_L2/L3	chimp_up_UBASH3B_L2/L3	-0.902984830406313	0.127853446860078	-7.06265534940589	1.63350529117038e-12	1.37876176063517e-11	macaque_up	macaque_UP_UBASH3B_L2/L3	rm	0.902984830406313	macaque_up_UBASH3B_L2/L3	down_UBASH3B_L2/L3	Exc	human_down_UBASH3B_Exc	human_down_ubash3b_exc	-0.773506405372582	UBASH3B	Neur	ENSG00000154127	C7_2	-0.371691995	0.096	0.19	2.82359e-10	8.48151e-06	PD_down	Neur	both	EVO_down_PD_down
262.840167277293	-0.644027980338851	0.12349393257875	-5.21505767036906	1.83760055425436e-07	1.40925439087515e-06	L2/L3	Human	DOWN	human_down	chimp_up	UBASH3B_L2/L3	DOWN_UBASH3B_L2/L3	human_DOWN_UBASH3B_L2/L3	chimp_UP_UBASH3B_L2/L3	hg	pt	0.644027980338851	human_down_UBASH3B_L2/L3	chimp_up_UBASH3B_L2/L3	-0.902984830406313	0.127853446860078	-7.06265534940589	1.63350529117038e-12	1.37876176063517e-11	macaque_up	macaque_UP_UBASH3B_L2/L3	rm	0.902984830406313	macaque_up_UBASH3B_L2/L3	down_UBASH3B_L2/L3	Exc	human_down_UBASH3B_Exc	human_down_ubash3b_exc	-0.773506405372582	UBASH3B	Neur	ENSG00000154127	C9	-0.737029654	0.125	0.408	1.68339e-55	5.05657e-51	PD_down	Neur	both	EVO_down_PD_down
56.5928835505546	1.31530527745415	0.223957081525146	5.87302383339225	4.27916923784352e-09	4.03283729243315e-08	L2/L3	Human	UP	human_up	chimp_down	TPI1_L2/L3	UP_TPI1_L2/L3	human_UP_TPI1_L2/L3	chimp_DOWN_TPI1_L2/L3	hg	pt	-1.31530527745415	human_up_TPI1_L2/L3	chimp_down_TPI1_L2/L3	0.857463504349741	0.237834572016156	3.60529378500739	0.0003117999982527	0.0009406486214849	macaque_down	macaque_DOWN_TPI1_L2/L3	rm	-0.857463504349741	macaque_down_TPI1_L2/L3	up_TPI1_L2/L3	Exc	human_up_TPI1_Exc	human_up_tpi1_exc	1.08638439090195	TPI1	Neur	ENSG00000111669	C7_2	0.286818335	0.237	0.249	1.33848e-07	0.004020515	PD_up	Neur	both	EVO_up_PD_up
216.00230582311	1.51257580897689	0.111855234826364	13.5226197622748	1.15006126728474e-41	7.02399918994155e-40	L2/L3	Human	UP	human_up	chimp_down	EPS8_L2/L3	UP_EPS8_L2/L3	human_UP_EPS8_L2/L3	chimp_DOWN_EPS8_L2/L3	hg	pt	-1.51257580897689	human_up_EPS8_L2/L3	chimp_down_EPS8_L2/L3	0.711201686306534	0.115906807210022	6.13597857991071	8.46365614852423e-10	5.59145532029445e-09	macaque_down	macaque_DOWN_EPS8_L2/L3	rm	-0.711201686306534	macaque_down_EPS8_L2/L3	up_EPS8_L2/L3	Exc	human_up_EPS8_Exc	human_up_eps8_exc	1.11188874764171	EPS8	Neur	ENSG00000151491	C9	0.34698995	0.089	0.1	1.97362e-07	0.00592837	PD_up	Neur	both	EVO_up_PD_up
3327.36995363674	0.717612643392328	0.0402273274044949	17.8389341199968	3.5235306396834e-71	5.27019511392645e-69	L2/L3	Human	UP	human_up	chimp_down	NELL2_L2/L3	UP_NELL2_L2/L3	human_UP_NELL2_L2/L3	chimp_DOWN_NELL2_L2/L3	hg	pt	-0.717612643392328	human_up_NELL2_L2/L3	chimp_down_NELL2_L2/L3	0.80210874508297	0.0422945272097594	18.9648353581284	3.33068574955647e-80	3.60864661483763e-78	macaque_down	macaque_DOWN_NELL2_L2/L3	rm	-0.80210874508297	macaque_down_NELL2_L2/L3	up_NELL2_L2/L3	Exc	human_up_NELL2_Exc	human_up_nell2_exc	0.759860694237649	NELL2	Neur	ENSG00000184613	C9	-0.292578901	0.093	0.258	2.84824e-23	8.55554e-19	PD_down	Neur	both	EVO_up_PD_down
24.5761464727613	1.09939920467615	0.292021614841123	3.7647870869911	0.0001666910550881	0.0007768198872878	L2/L3	Human	UP	human_up	chimp_down	CCDC184_L2/L3	UP_CCDC184_L2/L3	human_UP_CCDC184_L2/L3	chimp_DOWN_CCDC184_L2/L3	hg	pt	-1.09939920467615	human_up_CCDC184_L2/L3	chimp_down_CCDC184_L2/L3	1.61233552154198	0.352804149160868	4.57005827560945	4.87588611335676e-06	2.03469225136505e-05	macaque_down	macaque_DOWN_CCDC184_L2/L3	rm	-1.61233552154198	macaque_down_CCDC184_L2/L3	up_CCDC184_L2/L3	Exc	human_up_CCDC184_Exc	human_up_ccdc184_exc	1.35586736310906	CCDC184	Neur	ENSG00000177875	C7_2	-0.639100679	0.065	0.182	7.67465e-08	0.002305312	PD_down	Neur	both	EVO_up_PD_down
265.013809538034	1.25958284670845	0.104442270129948	12.0600868320965	1.71601898269785e-33	7.66872141719056e-32	L2/L3	Human	UP	human_up	chimp_down	TUBA1B_L2/L3	UP_TUBA1B_L2/L3	human_UP_TUBA1B_L2/L3	chimp_DOWN_TUBA1B_L2/L3	hg	pt	-1.25958284670845	human_up_TUBA1B_L2/L3	chimp_down_TUBA1B_L2/L3	2.41852187922275	0.132254073912116	18.2869367096387	1.05161088334334e-74	9.53087338987519e-73	macaque_down	macaque_DOWN_TUBA1B_L2/L3	rm	-2.41852187922275	macaque_down_TUBA1B_L2/L3	up_TUBA1B_L2/L3	Exc	human_up_TUBA1B_Exc	human_up_tuba1b_exc	1.8390523629656	TUBA1B	Neur	ENSG00000123416	C7_0	-0.535762788	0.52	0.53	1.1637e-18	3.49551e-14	PD_down	Neur	both	EVO_up_PD_down
265.013809538034	1.25958284670845	0.104442270129948	12.0600868320965	1.71601898269785e-33	7.66872141719056e-32	L2/L3	Human	UP	human_up	chimp_down	TUBA1B_L2/L3	UP_TUBA1B_L2/L3	human_UP_TUBA1B_L2/L3	chimp_DOWN_TUBA1B_L2/L3	hg	pt	-1.25958284670845	human_up_TUBA1B_L2/L3	chimp_down_TUBA1B_L2/L3	2.41852187922275	0.132254073912116	18.2869367096387	1.05161088334334e-74	9.53087338987519e-73	macaque_down	macaque_DOWN_TUBA1B_L2/L3	rm	-2.41852187922275	macaque_down_TUBA1B_L2/L3	up_TUBA1B_L2/L3	Exc	human_up_TUBA1B_Exc	human_up_tuba1b_exc	1.8390523629656	TUBA1B	Neur	ENSG00000123416	C7_1	-0.712637995	0.744	0.82	4.45662e-49	1.33868e-44	PD_down	Neur	both	EVO_up_PD_down
265.013809538034	1.25958284670845	0.104442270129948	12.0600868320965	1.71601898269785e-33	7.66872141719056e-32	L2/L3	Human	UP	human_up	chimp_down	TUBA1B_L2/L3	UP_TUBA1B_L2/L3	human_UP_TUBA1B_L2/L3	chimp_DOWN_TUBA1B_L2/L3	hg	pt	-1.25958284670845	human_up_TUBA1B_L2/L3	chimp_down_TUBA1B_L2/L3	2.41852187922275	0.132254073912116	18.2869367096387	1.05161088334334e-74	9.53087338987519e-73	macaque_down	macaque_DOWN_TUBA1B_L2/L3	rm	-2.41852187922275	macaque_down_TUBA1B_L2/L3	up_TUBA1B_L2/L3	Exc	human_up_TUBA1B_Exc	human_up_tuba1b_exc	1.8390523629656	TUBA1B	Neur	ENSG00000123416	C7_2	-1.027846565	0.748	0.962	1.879e-152	5.644e-148	PD_down	Neur	both	EVO_up_PD_down
265.013809538034	1.25958284670845	0.104442270129948	12.0600868320965	1.71601898269785e-33	7.66872141719056e-32	L2/L3	Human	UP	human_up	chimp_down	TUBA1B_L2/L3	UP_TUBA1B_L2/L3	human_UP_TUBA1B_L2/L3	chimp_DOWN_TUBA1B_L2/L3	hg	pt	-1.25958284670845	human_up_TUBA1B_L2/L3	chimp_down_TUBA1B_L2/L3	2.41852187922275	0.132254073912116	18.2869367096387	1.05161088334334e-74	9.53087338987519e-73	macaque_down	macaque_DOWN_TUBA1B_L2/L3	rm	-2.41852187922275	macaque_down_TUBA1B_L2/L3	up_TUBA1B_L2/L3	Exc	human_up_TUBA1B_Exc	human_up_tuba1b_exc	1.8390523629656	TUBA1B	Neur	ENSG00000123416	C7_3	-0.300815286	0.752	0.807	3.27928e-27	9.85031e-23	PD_down	Neur	both	EVO_up_PD_down
265.013809538034	1.25958284670845	0.104442270129948	12.0600868320965	1.71601898269785e-33	7.66872141719056e-32	L2/L3	Human	UP	human_up	chimp_down	TUBA1B_L2/L3	UP_TUBA1B_L2/L3	human_UP_TUBA1B_L2/L3	chimp_DOWN_TUBA1B_L2/L3	hg	pt	-1.25958284670845	human_up_TUBA1B_L2/L3	chimp_down_TUBA1B_L2/L3	2.41852187922275	0.132254073912116	18.2869367096387	1.05161088334334e-74	9.53087338987519e-73	macaque_down	macaque_DOWN_TUBA1B_L2/L3	rm	-2.41852187922275	macaque_down_TUBA1B_L2/L3	up_TUBA1B_L2/L3	Exc	human_up_TUBA1B_Exc	human_up_tuba1b_exc	1.8390523629656	TUBA1B	Neur	ENSG00000123416	C6_1	-1.451512748	0.456	0.673	2.81402e-98	8.45275e-94	PD_down	Neur	both	EVO_up_PD_down
169.950600166932	1.20630444559158	0.116045667474612	10.395083865199	2.61057190852575e-25	7.91705442106975e-24	L2/L3	Human	UP	human_up	chimp_down	RPL41_L2/L3	UP_RPL41_L2/L3	human_UP_RPL41_L2/L3	chimp_DOWN_RPL41_L2/L3	hg	pt	-1.20630444559158	human_up_RPL41_L2/L3	chimp_down_RPL41_L2/L3	0.772106573787339	0.124872001430574	6.18318410005313	6.28213781355505e-10	4.21924589810927e-09	macaque_down	macaque_DOWN_RPL41_L2/L3	rm	-0.772106573787339	macaque_down_RPL41_L2/L3	up_RPL41_L2/L3	Exc	human_up_RPL41_Exc	human_up_rpl41_exc	0.989205509689461	RPL41	Neur	ENSG00000229117	C7_2	0.442246456	0.128	0.104	7.58335e-07	0.022778874	PD_up	Neur	both	EVO_up_PD_up
169.950600166932	1.20630444559158	0.116045667474612	10.395083865199	2.61057190852575e-25	7.91705442106975e-24	L2/L3	Human	UP	human_up	chimp_down	RPL41_L2/L3	UP_RPL41_L2/L3	human_UP_RPL41_L2/L3	chimp_DOWN_RPL41_L2/L3	hg	pt	-1.20630444559158	human_up_RPL41_L2/L3	chimp_down_RPL41_L2/L3	0.772106573787339	0.124872001430574	6.18318410005313	6.28213781355505e-10	4.21924589810927e-09	macaque_down	macaque_DOWN_RPL41_L2/L3	rm	-0.772106573787339	macaque_down_RPL41_L2/L3	up_RPL41_L2/L3	Exc	human_up_RPL41_Exc	human_up_rpl41_exc	0.989205509689461	RPL41	Neur	ENSG00000229117	C7_3	0.50268138	0.201	0.147	7.94063e-10	2.38521e-05	PD_up	Neur	both	EVO_up_PD_up
169.950600166932	1.20630444559158	0.116045667474612	10.395083865199	2.61057190852575e-25	7.91705442106975e-24	L2/L3	Human	UP	human_up	chimp_down	RPL41_L2/L3	UP_RPL41_L2/L3	human_UP_RPL41_L2/L3	chimp_DOWN_RPL41_L2/L3	hg	pt	-1.20630444559158	human_up_RPL41_L2/L3	chimp_down_RPL41_L2/L3	0.772106573787339	0.124872001430574	6.18318410005313	6.28213781355505e-10	4.21924589810927e-09	macaque_down	macaque_DOWN_RPL41_L2/L3	rm	-0.772106573787339	macaque_down_RPL41_L2/L3	up_RPL41_L2/L3	Exc	human_up_RPL41_Exc	human_up_rpl41_exc	0.989205509689461	RPL41	Neur	ENSG00000229117	C9	0.539339036	0.145	0.146	9.77206e-10	2.93533e-05	PD_up	Neur	both	EVO_up_PD_up
467.578424326798	-0.598954892676255	0.0827754379661783	-7.23590122133796	4.62447829838901e-13	6.45987321135191e-12	L2/L3	Human	DOWN	human_down	chimp_up	PLXNC1_L2/L3	DOWN_PLXNC1_L2/L3	human_DOWN_PLXNC1_L2/L3	chimp_UP_PLXNC1_L2/L3	hg	pt	0.598954892676255	human_down_PLXNC1_L2/L3	chimp_up_PLXNC1_L2/L3	-1.08653883884948	0.0855297621703615	-12.7036345159627	5.64460775413918e-37	1.72714852923827e-35	macaque_up	macaque_UP_PLXNC1_L2/L3	rm	1.08653883884948	macaque_up_PLXNC1_L2/L3	down_PLXNC1_L2/L3	Exc	human_down_PLXNC1_Exc	human_down_plxnc1_exc	-0.842746865762869	PLXNC1	Neur	ENSG00000136040	C9	-0.360740173	0.039	0.127	9.84324e-08	0.002956712	PD_down	Neur	both	EVO_down_PD_down
212.61663273241	-0.66025675584286	0.128070543344512	-5.15541465352229	2.53070287864392e-07	1.90296047170807e-06	L2/L3	Human	DOWN	human_down	chimp_up	SSH1_L2/L3	DOWN_SSH1_L2/L3	human_DOWN_SSH1_L2/L3	chimp_UP_SSH1_L2/L3	hg	pt	0.66025675584286	human_down_SSH1_L2/L3	chimp_up_SSH1_L2/L3	-0.860812213781533	0.133584129546671	-6.44397067752565	1.16387580696323e-10	8.31848387849344e-10	macaque_up	macaque_UP_SSH1_L2/L3	rm	0.860812213781533	macaque_up_SSH1_L2/L3	down_SSH1_L2/L3	Exc	human_down_SSH1_Exc	human_down_ssh1_exc	-0.760534484812197	SSH1	Neur	ENSG00000084112	C7_2	-0.278653652	0.062	0.122	2.08039e-08	0.000624907	PD_down	Neur	both	EVO_down_PD_down
369.869370151528	-0.513870354598961	0.0934768636377562	-5.49729991573448	3.85650492710714e-08	3.23143955153601e-07	L2/L3	Human	DOWN	human_down	chimp_up	GIT2_L2/L3	DOWN_GIT2_L2/L3	human_DOWN_GIT2_L2/L3	chimp_UP_GIT2_L2/L3	hg	pt	0.513870354598961	human_down_GIT2_L2/L3	chimp_up_GIT2_L2/L3	-0.717329252765121	0.0979048408101724	-7.32680066510654	2.35712016684112e-13	2.14607778062738e-12	macaque_up	macaque_UP_GIT2_L2/L3	rm	0.717329252765121	macaque_up_GIT2_L2/L3	down_GIT2_L2/L3	Exc	human_down_GIT2_Exc	human_down_git2_exc	-0.615599803682041	GIT2	Neur	ENSG00000139436	C9	-0.337289758	0.058	0.158	1.63285e-13	4.90476e-09	PD_down	Neur	both	EVO_down_PD_down
210.223514468444	0.744022885502759	0.106190806414573	7.00647175234796	2.44402876415073e-12	3.20817077238102e-11	L2/L3	Human	UP	human_up	chimp_down	PEBP1_L2/L3	UP_PEBP1_L2/L3	human_UP_PEBP1_L2/L3	chimp_DOWN_PEBP1_L2/L3	hg	pt	-0.744022885502759	human_up_PEBP1_L2/L3	chimp_down_PEBP1_L2/L3	1.75722696835823	0.131572567469073	13.3555725343071	1.09909816625504e-40	3.85266233689047e-39	macaque_down	macaque_DOWN_PEBP1_L2/L3	rm	-1.75722696835823	macaque_down_PEBP1_L2/L3	up_PEBP1_L2/L3	Exc	human_up_PEBP1_Exc	human_up_pebp1_exc	1.25062492693049	PEBP1	Neur	ENSG00000089220	C7_0	0.29480504	0.366	0.258	1.98643e-08	0.000596683	PD_up	Neur	both	EVO_up_PD_up
210.223514468444	0.744022885502759	0.106190806414573	7.00647175234796	2.44402876415073e-12	3.20817077238102e-11	L2/L3	Human	UP	human_up	chimp_down	PEBP1_L2/L3	UP_PEBP1_L2/L3	human_UP_PEBP1_L2/L3	chimp_DOWN_PEBP1_L2/L3	hg	pt	-0.744022885502759	human_up_PEBP1_L2/L3	chimp_down_PEBP1_L2/L3	1.75722696835823	0.131572567469073	13.3555725343071	1.09909816625504e-40	3.85266233689047e-39	macaque_down	macaque_DOWN_PEBP1_L2/L3	rm	-1.75722696835823	macaque_down_PEBP1_L2/L3	up_PEBP1_L2/L3	Exc	human_up_PEBP1_Exc	human_up_pebp1_exc	1.25062492693049	PEBP1	Neur	ENSG00000089220	C9	0.365214126	0.23	0.275	3.86174e-09	0.000115999	PD_up	Neur	both	EVO_up_PD_up
88.3956787708476	-0.644144987839326	0.184007461834638	-3.50064601411761	0.000464131901208	0.0019662558982392	L2/L3	Human	DOWN	human_down	chimp_up	P2RX4_L2/L3	DOWN_P2RX4_L2/L3	human_DOWN_P2RX4_L2/L3	chimp_UP_P2RX4_L2/L3	hg	pt	0.644144987839326	human_down_P2RX4_L2/L3	chimp_up_P2RX4_L2/L3	-0.857329754474026	0.19312317141594	-4.43928995256373	9.0256152711248e-06	3.61449202961241e-05	macaque_up	macaque_UP_P2RX4_L2/L3	rm	0.857329754474026	macaque_up_P2RX4_L2/L3	down_P2RX4_L2/L3	Exc	human_down_P2RX4_Exc	human_down_p2rx4_exc	-0.750737371156676	P2RX4	Neur	ENSG00000135124	C9	-0.516784906	0.025	0.101	1.66988e-12	5.01599e-08	PD_down	Neur	both	EVO_down_PD_down
119.493046292918	-3.64400585660891	0.273235886201529	-13.3364833853531	1.42001723299572e-40	8.30370183560553e-39	L2/L3	Human	DOWN	human_down	chimp_up	DACH1_L2/L3	DOWN_DACH1_L2/L3	human_DOWN_DACH1_L2/L3	chimp_UP_DACH1_L2/L3	hg	pt	3.64400585660891	human_down_DACH1_L2/L3	chimp_up_DACH1_L2/L3	-1.76955428387908	0.289629782963072	-6.10971104482269	9.9811687574617e-10	6.54321062989156e-09	macaque_up	macaque_UP_DACH1_L2/L3	rm	1.76955428387908	macaque_up_DACH1_L2/L3	down_DACH1_L2/L3	Exc	human_down_DACH1_Exc	human_down_dach1_exc	-2.70678007024399	DACH1	Neur	ENSG00000276644	C7_2	-0.555379498	0.087	0.208	4.67001e-10	1.40278e-05	PD_down	Neur	both	EVO_down_PD_down
119.493046292918	-3.64400585660891	0.273235886201529	-13.3364833853531	1.42001723299572e-40	8.30370183560553e-39	L2/L3	Human	DOWN	human_down	chimp_up	DACH1_L2/L3	DOWN_DACH1_L2/L3	human_DOWN_DACH1_L2/L3	chimp_UP_DACH1_L2/L3	hg	pt	3.64400585660891	human_down_DACH1_L2/L3	chimp_up_DACH1_L2/L3	-1.76955428387908	0.289629782963072	-6.10971104482269	9.9811687574617e-10	6.54321062989156e-09	macaque_up	macaque_UP_DACH1_L2/L3	rm	1.76955428387908	macaque_up_DACH1_L2/L3	down_DACH1_L2/L3	Exc	human_down_DACH1_Exc	human_down_dach1_exc	-2.70678007024399	DACH1	Neur	ENSG00000276644	C6_1	-0.40207699	0.275	0.258	4.68972e-10	1.4087e-05	PD_down	Neur	both	EVO_down_PD_down
187.6335120345	-0.724830611491178	0.131084964745547	-5.52947176587465	3.21196489260931e-08	2.71621046514619e-07	L2/L3	Human	DOWN	human_down	chimp_up	KLHL28_L2/L3	DOWN_KLHL28_L2/L3	human_DOWN_KLHL28_L2/L3	chimp_UP_KLHL28_L2/L3	hg	pt	0.724830611491178	human_down_KLHL28_L2/L3	chimp_up_KLHL28_L2/L3	-1.17300311712511	0.135580908899984	-8.65168353451894	5.07452003111981e-18	6.35608299851665e-17	macaque_up	macaque_UP_KLHL28_L2/L3	rm	1.17300311712511	macaque_up_KLHL28_L2/L3	down_KLHL28_L2/L3	Exc	human_down_KLHL28_Exc	human_down_klhl28_exc	-0.948916864308142	KLHL28	Neur	ENSG00000179454	C7_2	-0.337584667	0.078	0.154	5.44039e-09	0.000163418	PD_down	Neur	both	EVO_down_PD_down
130.927167688748	0.614754796849067	0.12782207425641	4.8094572117166	1.51340686308683e-06	1.02165418172214e-05	L2/L3	Human	UP	human_up	chimp_down	TTC9_L2/L3	UP_TTC9_L2/L3	human_UP_TTC9_L2/L3	chimp_DOWN_TTC9_L2/L3	hg	pt	-0.614754796849067	human_up_TTC9_L2/L3	chimp_down_TTC9_L2/L3	0.697277805620347	0.143272807247289	4.86678399772573	1.13428883139031e-06	5.16464347373819e-06	macaque_down	macaque_DOWN_TTC9_L2/L3	rm	-0.697277805620347	macaque_down_TTC9_L2/L3	up_TTC9_L2/L3	Exc	human_up_TTC9_Exc	human_up_ttc9_exc	0.656016301234707	TTC9	Neur	ENSG00000133985	C7_2	-0.285214615	0.05	0.112	1.49246e-08	0.000448305	PD_down	Neur	both	EVO_up_PD_down
20087.2119218384	0.598722501927237	0.0487042839239832	12.2930151865432	9.87526560115574e-35	4.62958347063137e-33	L2/L3	Human	UP	human_up	chimp_down	NRXN3_L2/L3	UP_NRXN3_L2/L3	human_UP_NRXN3_L2/L3	chimp_DOWN_NRXN3_L2/L3	hg	pt	-0.598722501927237	human_up_NRXN3_L2/L3	chimp_down_NRXN3_L2/L3	0.688096276689076	0.048984378062686	14.0472596346637	8.00730111429159e-45	3.21316547744536e-43	macaque_down	macaque_DOWN_NRXN3_L2/L3	rm	-0.688096276689076	macaque_down_NRXN3_L2/L3	up_NRXN3_L2/L3	Exc	human_up_NRXN3_Exc	human_up_nrxn3_exc	0.643409389308156	NRXN3	Neur	ENSG00000021645	C7_0	-0.632035381	0.237	0.353	1.06169e-07	0.003189107	PD_down	Neur	both	EVO_up_PD_down
20087.2119218384	0.598722501927237	0.0487042839239832	12.2930151865432	9.87526560115574e-35	4.62958347063137e-33	L2/L3	Human	UP	human_up	chimp_down	NRXN3_L2/L3	UP_NRXN3_L2/L3	human_UP_NRXN3_L2/L3	chimp_DOWN_NRXN3_L2/L3	hg	pt	-0.598722501927237	human_up_NRXN3_L2/L3	chimp_down_NRXN3_L2/L3	0.688096276689076	0.048984378062686	14.0472596346637	8.00730111429159e-45	3.21316547744536e-43	macaque_down	macaque_DOWN_NRXN3_L2/L3	rm	-0.688096276689076	macaque_down_NRXN3_L2/L3	up_NRXN3_L2/L3	Exc	human_up_NRXN3_Exc	human_up_nrxn3_exc	0.643409389308156	NRXN3	Neur	ENSG00000021645	C7_1	-0.598634983	0.416	0.58	7.54217e-13	2.26552e-08	PD_down	Neur	both	EVO_up_PD_down
20087.2119218384	0.598722501927237	0.0487042839239832	12.2930151865432	9.87526560115574e-35	4.62958347063137e-33	L2/L3	Human	UP	human_up	chimp_down	NRXN3_L2/L3	UP_NRXN3_L2/L3	human_UP_NRXN3_L2/L3	chimp_DOWN_NRXN3_L2/L3	hg	pt	-0.598722501927237	human_up_NRXN3_L2/L3	chimp_down_NRXN3_L2/L3	0.688096276689076	0.048984378062686	14.0472596346637	8.00730111429159e-45	3.21316547744536e-43	macaque_down	macaque_DOWN_NRXN3_L2/L3	rm	-0.688096276689076	macaque_down_NRXN3_L2/L3	up_NRXN3_L2/L3	Exc	human_up_NRXN3_Exc	human_up_nrxn3_exc	0.643409389308156	NRXN3	Neur	ENSG00000021645	C7_2	-0.450056205	0.408	0.634	4.01024e-15	1.2046e-10	PD_down	Neur	both	EVO_up_PD_down
20087.2119218384	0.598722501927237	0.0487042839239832	12.2930151865432	9.87526560115574e-35	4.62958347063137e-33	L2/L3	Human	UP	human_up	chimp_down	NRXN3_L2/L3	UP_NRXN3_L2/L3	human_UP_NRXN3_L2/L3	chimp_DOWN_NRXN3_L2/L3	hg	pt	-0.598722501927237	human_up_NRXN3_L2/L3	chimp_down_NRXN3_L2/L3	0.688096276689076	0.048984378062686	14.0472596346637	8.00730111429159e-45	3.21316547744536e-43	macaque_down	macaque_DOWN_NRXN3_L2/L3	rm	-0.688096276689076	macaque_down_NRXN3_L2/L3	up_NRXN3_L2/L3	Exc	human_up_NRXN3_Exc	human_up_nrxn3_exc	0.643409389308156	NRXN3	Neur	ENSG00000021645	C7_3	-0.915619395	0.428	0.673	1.14281e-30	3.43277e-26	PD_down	Neur	both	EVO_up_PD_down
20087.2119218384	0.598722501927237	0.0487042839239832	12.2930151865432	9.87526560115574e-35	4.62958347063137e-33	L2/L3	Human	UP	human_up	chimp_down	NRXN3_L2/L3	UP_NRXN3_L2/L3	human_UP_NRXN3_L2/L3	chimp_DOWN_NRXN3_L2/L3	hg	pt	-0.598722501927237	human_up_NRXN3_L2/L3	chimp_down_NRXN3_L2/L3	0.688096276689076	0.048984378062686	14.0472596346637	8.00730111429159e-45	3.21316547744536e-43	macaque_down	macaque_DOWN_NRXN3_L2/L3	rm	-0.688096276689076	macaque_down_NRXN3_L2/L3	up_NRXN3_L2/L3	Exc	human_up_NRXN3_Exc	human_up_nrxn3_exc	0.643409389308156	NRXN3	Neur	ENSG00000021645	C9	-0.723113187	0.619	0.903	5.57136e-80	1.67352e-75	PD_down	Neur	both	EVO_up_PD_down
39.7251475436053	-1.73249365457389	0.360027788898885	-4.81211092030585	1.49344423026307e-06	1.00941771567151e-05	L2/L3	Human	DOWN	human_down	chimp_up	CLMN_L2/L3	DOWN_CLMN_L2/L3	human_DOWN_CLMN_L2/L3	chimp_UP_CLMN_L2/L3	hg	pt	1.73249365457389	human_down_CLMN_L2/L3	chimp_up_CLMN_L2/L3	-2.26391563645502	0.366243389217713	-6.18145119640437	6.35149965588335e-10	4.26342849331556e-09	macaque_up	macaque_UP_CLMN_L2/L3	rm	2.26391563645502	macaque_up_CLMN_L2/L3	down_CLMN_L2/L3	Exc	human_down_CLMN_Exc	human_down_clmn_exc	-1.99820464551446	CLMN	Neur	ENSG00000165959	C9	0.998111909	0.147	0.06	1.14384e-07	0.003435876	PD_up	Neur	both	EVO_down_PD_up
39.7251475436053	-1.73249365457389	0.360027788898885	-4.81211092030585	1.49344423026307e-06	1.00941771567151e-05	L2/L3	Human	DOWN	human_down	chimp_up	CLMN_L2/L3	DOWN_CLMN_L2/L3	human_DOWN_CLMN_L2/L3	chimp_UP_CLMN_L2/L3	hg	pt	1.73249365457389	human_down_CLMN_L2/L3	chimp_up_CLMN_L2/L3	-2.26391563645502	0.366243389217713	-6.18145119640437	6.35149965588335e-10	4.26342849331556e-09	macaque_up	macaque_UP_CLMN_L2/L3	rm	2.26391563645502	macaque_up_CLMN_L2/L3	down_CLMN_L2/L3	Exc	human_down_CLMN_Exc	human_down_clmn_exc	-1.99820464551446	CLMN	Neur	ENSG00000165959	C6_0	0.447883516	0.156	0.079	7.73195e-11	2.32252e-06	PD_up	Neur	both	EVO_down_PD_up
56.8390093445664	0.585376765857872	0.180742499065944	3.23873338524714	0.0012006174787636	0.0045631765783192	L2/L3	Human	UP	human_up	chimp_down	AC087386.1_L2/L3	UP_AC087386.1_L2/L3	human_UP_AC087386.1_L2/L3	chimp_DOWN_AC087386.1_L2/L3	hg	pt	-0.585376765857872	human_up_AC087386.1_L2/L3	chimp_down_AC087386.1_L2/L3	7.12995368991177	1.03373117088599	6.89729969523975	5.30002953475739e-12	4.28387602544853e-11	macaque_down	macaque_DOWN_AC087386.1_L2/L3	rm	-7.12995368991177	macaque_down_AC087386.1_L2/L3	up_AC087386.1_L2/L3	Exc	human_up_AC087386.1_Exc	human_up_ac087386.1_exc	3.85766522788482	AC087386.1	Neur	ENSG00000258410	C6_1	0.603955135	0.148	0.069	4.80589e-15	1.44359e-10	PD_up	Neur	both	EVO_up_PD_up
1791.49447145218	-1.0097390032837	0.0515740216981997	-19.578442208608	2.36132004195151e-85	4.94460416784646e-83	L2/L3	Human	DOWN	human_down	chimp_up	TJP1_L2/L3	DOWN_TJP1_L2/L3	human_DOWN_TJP1_L2/L3	chimp_UP_TJP1_L2/L3	hg	pt	1.0097390032837	human_down_TJP1_L2/L3	chimp_up_TJP1_L2/L3	-0.84757139490726	0.0537647215898479	-15.7644524112499	5.46438853021856e-56	3.12348117521078e-54	macaque_up	macaque_UP_TJP1_L2/L3	rm	0.84757139490726	macaque_up_TJP1_L2/L3	down_TJP1_L2/L3	Exc	human_down_TJP1_Exc	human_down_tjp1_exc	-0.928655199095479	TJP1	Neur	ENSG00000104067	C9	0.65559666	0.256	0.235	2.68812e-11	8.07458e-07	PD_up	Neur	both	EVO_down_PD_up
1791.49447145218	-1.0097390032837	0.0515740216981997	-19.578442208608	2.36132004195151e-85	4.94460416784646e-83	L2/L3	Human	DOWN	human_down	chimp_up	TJP1_L2/L3	DOWN_TJP1_L2/L3	human_DOWN_TJP1_L2/L3	chimp_UP_TJP1_L2/L3	hg	pt	1.0097390032837	human_down_TJP1_L2/L3	chimp_up_TJP1_L2/L3	-0.84757139490726	0.0537647215898479	-15.7644524112499	5.46438853021856e-56	3.12348117521078e-54	macaque_up	macaque_UP_TJP1_L2/L3	rm	0.84757139490726	macaque_up_TJP1_L2/L3	down_TJP1_L2/L3	Exc	human_down_TJP1_Exc	human_down_tjp1_exc	-0.928655199095479	TJP1	Neur	ENSG00000104067	C6_0	0.375008877	0.342	0.261	2.76694e-10	8.31132e-06	PD_up	Neur	both	EVO_down_PD_up
489.711436898003	0.728862205103968	0.0763295492863589	9.54888653108063	1.31097675584862e-21	3.26068392882847e-20	L2/L3	Human	UP	human_up	chimp_down	TRPM7_L2/L3	UP_TRPM7_L2/L3	human_UP_TRPM7_L2/L3	chimp_DOWN_TRPM7_L2/L3	hg	pt	-0.728862205103968	human_up_TRPM7_L2/L3	chimp_down_TRPM7_L2/L3	0.666194055393656	0.0826211494880786	8.06323876539361	7.42992043975105e-16	8.04998107281391e-15	macaque_down	macaque_DOWN_TRPM7_L2/L3	rm	-0.666194055393656	macaque_down_TRPM7_L2/L3	up_TRPM7_L2/L3	Exc	human_up_TRPM7_Exc	human_up_trpm7_exc	0.697528130248812	TRPM7	Neur	ENSG00000092439	C9	-0.336955637	0.071	0.176	6.04658e-10	1.81627e-05	PD_down	Neur	both	EVO_up_PD_down
83.0481182798586	-0.886883865128359	0.252583934335125	-3.51124416310522	0.0004460145401935	0.001897914011077	L2/L3	Human	DOWN	human_down	chimp_up	MEGF11_L2/L3	DOWN_MEGF11_L2/L3	human_DOWN_MEGF11_L2/L3	chimp_UP_MEGF11_L2/L3	hg	pt	0.886883865128359	human_down_MEGF11_L2/L3	chimp_up_MEGF11_L2/L3	-2.31327378975913	0.251045243551133	-9.21456928256024	3.12530496784473e-20	4.48493493158019e-19	macaque_up	macaque_UP_MEGF11_L2/L3	rm	2.31327378975913	macaque_up_MEGF11_L2/L3	down_MEGF11_L2/L3	Exc	human_down_MEGF11_Exc	human_down_megf11_exc	-1.60007882744374	MEGF11	Neur	ENSG00000157890	C9	-0.754840728	0.085	0.317	4.61977e-41	1.38769e-36	PD_down	Neur	both	EVO_down_PD_down
349.724660937229	-0.822406889989947	0.0974780706599322	-8.43684004435259	3.26032168086666e-17	6.24975525694989e-16	L2/L3	Human	DOWN	human_down	chimp_up	CORO2B_L2/L3	DOWN_CORO2B_L2/L3	human_DOWN_CORO2B_L2/L3	chimp_UP_CORO2B_L2/L3	hg	pt	0.822406889989947	human_down_CORO2B_L2/L3	chimp_up_CORO2B_L2/L3	-1.04225609576051	0.101686267749624	-10.2497231811752	1.18682944488235e-24	2.14964032281274e-23	macaque_up	macaque_UP_CORO2B_L2/L3	rm	1.04225609576051	macaque_up_CORO2B_L2/L3	down_CORO2B_L2/L3	Exc	human_down_CORO2B_Exc	human_down_coro2b_exc	-0.932331492875228	CORO2B	Neur	ENSG00000103647	C9	-0.281090564	0.101	0.212	5.82354e-16	1.74927e-11	PD_down	Neur	both	EVO_down_PD_down
225.540487511204	-0.853116438110018	0.121616507475777	-7.0148079057437	2.30265097632848e-12	3.03163994110983e-11	L2/L3	Human	DOWN	human_down	chimp_up	EEF2K_L2/L3	DOWN_EEF2K_L2/L3	human_DOWN_EEF2K_L2/L3	chimp_UP_EEF2K_L2/L3	hg	pt	0.853116438110018	human_down_EEF2K_L2/L3	chimp_up_EEF2K_L2/L3	-1.3161972478116	0.125501215971646	-10.4875258587849	9.8575855711178e-26	1.88727236685272e-24	macaque_up	macaque_UP_EEF2K_L2/L3	rm	1.3161972478116	macaque_up_EEF2K_L2/L3	down_EEF2K_L2/L3	Exc	human_down_EEF2K_Exc	human_down_eef2k_exc	-1.08465684296081	EEF2K	Neur	ENSG00000103319	C9	-0.450376739	0.04	0.145	1.95191e-14	5.86315e-10	PD_down	Neur	both	EVO_down_PD_down
155.703999781678	-1.10655893425	0.17874118737881	-6.19084470947842	5.98426438848655e-10	6.16858983167622e-09	L2/L3	Human	DOWN	human_down	chimp_up	HS3ST4_L2/L3	DOWN_HS3ST4_L2/L3	human_DOWN_HS3ST4_L2/L3	chimp_UP_HS3ST4_L2/L3	hg	pt	1.10655893425	human_down_HS3ST4_L2/L3	chimp_up_HS3ST4_L2/L3	-0.962342216489401	0.185816760545581	-5.17898500471026	2.23096399644325e-07	1.12401728639233e-06	macaque_up	macaque_UP_HS3ST4_L2/L3	rm	0.962342216489401	macaque_up_HS3ST4_L2/L3	down_HS3ST4_L2/L3	Exc	human_down_HS3ST4_Exc	human_down_hs3st4_exc	-1.0344505753697	HS3ST4	Neur	ENSG00000182601	C6_1	0.444471012	0.484	0.325	1.16494e-24	3.49925e-20	PD_up	Neur	both	EVO_down_PD_up
28.9127147310753	-2.18924484949148	0.433181309459778	-5.05387652163871	4.32931563590167e-07	3.14053607449194e-06	L2/L3	Human	DOWN	human_down	chimp_up	AC007614.1_L2/L3	DOWN_AC007614.1_L2/L3	human_DOWN_AC007614.1_L2/L3	chimp_UP_AC007614.1_L2/L3	hg	pt	2.18924484949148	human_down_AC007614.1_L2/L3	chimp_up_AC007614.1_L2/L3	-2.12575906232424	0.446397836708666	-4.76202814511303	1.91656943766098e-06	8.494486633709e-06	macaque_up	macaque_UP_AC007614.1_L2/L3	rm	2.12575906232424	macaque_up_AC007614.1_L2/L3	down_AC007614.1_L2/L3	Exc	human_down_AC007614.1_Exc	human_down_ac007614.1_exc	-2.15750195590786	AC007614.1	Neur	ENSG00000279249	C9	-1.025876932	0.109	0.432	1.26248e-54	3.79224e-50	PD_down	Neur	both	EVO_down_PD_down
24.9204940474941	-2.09551866669024	0.636214067244096	-3.29373205431853	0.0009886669529047	0.0038661676833152	L2/L3	Human	DOWN	human_down	chimp_up	PLCG2_L2/L3	DOWN_PLCG2_L2/L3	human_DOWN_PLCG2_L2/L3	chimp_UP_PLCG2_L2/L3	hg	pt	2.09551866669024	human_down_PLCG2_L2/L3	chimp_up_PLCG2_L2/L3	-3.87274122687882	0.630974250105686	-6.13771675505007	8.37159524638282e-10	5.53523839924496e-09	macaque_up	macaque_UP_PLCG2_L2/L3	rm	3.87274122687882	macaque_up_PLCG2_L2/L3	down_PLCG2_L2/L3	Exc	human_down_PLCG2_Exc	human_down_plcg2_exc	-2.98412994678453	PLCG2	Neur	ENSG00000197943	C6_0	0.558865646	0.175	0.094	5.40253e-07	0.016228108	PD_up	Neur	both	EVO_down_PD_up
85.4878755927736	-0.813911013690045	0.234149621616515	-3.4760295919805	0.0005088961303595	0.0021324755514037	L2/L3	Human	DOWN	human_down	chimp_up	SHISA6_L2/L3	DOWN_SHISA6_L2/L3	human_DOWN_SHISA6_L2/L3	chimp_UP_SHISA6_L2/L3	hg	pt	0.813911013690045	human_down_SHISA6_L2/L3	chimp_up_SHISA6_L2/L3	-1.7977533819352	0.235777989800144	-7.62477186042281	2.44466345013185e-14	2.38132398844883e-13	macaque_up	macaque_UP_SHISA6_L2/L3	rm	1.7977533819352	macaque_up_SHISA6_L2/L3	down_SHISA6_L2/L3	Exc	human_down_SHISA6_Exc	human_down_shisa6_exc	-1.30583219781262	SHISA6	Neur	ENSG00000188803	C7_3	0.669792629	0.138	0.069	1.59689e-06	0.047967248	PD_up	Neur	both	EVO_down_PD_up
85.4878755927736	-0.813911013690045	0.234149621616515	-3.4760295919805	0.0005088961303595	0.0021324755514037	L2/L3	Human	DOWN	human_down	chimp_up	SHISA6_L2/L3	DOWN_SHISA6_L2/L3	human_DOWN_SHISA6_L2/L3	chimp_UP_SHISA6_L2/L3	hg	pt	0.813911013690045	human_down_SHISA6_L2/L3	chimp_up_SHISA6_L2/L3	-1.7977533819352	0.235777989800144	-7.62477186042281	2.44466345013185e-14	2.38132398844883e-13	macaque_up	macaque_UP_SHISA6_L2/L3	rm	1.7977533819352	macaque_up_SHISA6_L2/L3	down_SHISA6_L2/L3	Exc	human_down_SHISA6_Exc	human_down_shisa6_exc	-1.30583219781262	SHISA6	Neur	ENSG00000188803	C6_0	-0.279822162	0.127	0.128	3.25022e-07	0.009763016	PD_down	Neur	both	EVO_down_PD_down
968.528954987338	1.79057935143729	0.0650232140046802	27.537539920872	6.24013724750955e-167	5.08155176522194e-164	L2/L3	Human	UP	human_up	chimp_down	MTRNR2L1_L2/L3	UP_MTRNR2L1_L2/L3	human_UP_MTRNR2L1_L2/L3	chimp_DOWN_MTRNR2L1_L2/L3	hg	pt	-1.79057935143729	human_up_MTRNR2L1_L2/L3	chimp_down_MTRNR2L1_L2/L3	1.98080544417044	0.0721939545876437	27.4372758146354	9.85575468011911e-166	4.27130488282398e-163	macaque_down	macaque_DOWN_MTRNR2L1_L2/L3	rm	-1.98080544417044	macaque_down_MTRNR2L1_L2/L3	up_MTRNR2L1_L2/L3	Exc	human_up_MTRNR2L1_Exc	human_up_mtrnr2l1_exc	1.88569239780387	MTRNR2L1	Neur	ENSG00000256618	C7_0	1.958740637	0.159	0.042	5.60262e-31	1.68291e-26	PD_up	Neur	both	EVO_up_PD_up
968.528954987338	1.79057935143729	0.0650232140046802	27.537539920872	6.24013724750955e-167	5.08155176522194e-164	L2/L3	Human	UP	human_up	chimp_down	MTRNR2L1_L2/L3	UP_MTRNR2L1_L2/L3	human_UP_MTRNR2L1_L2/L3	chimp_DOWN_MTRNR2L1_L2/L3	hg	pt	-1.79057935143729	human_up_MTRNR2L1_L2/L3	chimp_down_MTRNR2L1_L2/L3	1.98080544417044	0.0721939545876437	27.4372758146354	9.85575468011911e-166	4.27130488282398e-163	macaque_down	macaque_DOWN_MTRNR2L1_L2/L3	rm	-1.98080544417044	macaque_down_MTRNR2L1_L2/L3	up_MTRNR2L1_L2/L3	Exc	human_up_MTRNR2L1_Exc	human_up_mtrnr2l1_exc	1.88569239780387	MTRNR2L1	Neur	ENSG00000256618	C7_3	2.508367314	0.202	0.031	8.01912e-91	2.40878e-86	PD_up	Neur	both	EVO_up_PD_up
968.528954987338	1.79057935143729	0.0650232140046802	27.537539920872	6.24013724750955e-167	5.08155176522194e-164	L2/L3	Human	UP	human_up	chimp_down	MTRNR2L1_L2/L3	UP_MTRNR2L1_L2/L3	human_UP_MTRNR2L1_L2/L3	chimp_DOWN_MTRNR2L1_L2/L3	hg	pt	-1.79057935143729	human_up_MTRNR2L1_L2/L3	chimp_down_MTRNR2L1_L2/L3	1.98080544417044	0.0721939545876437	27.4372758146354	9.85575468011911e-166	4.27130488282398e-163	macaque_down	macaque_DOWN_MTRNR2L1_L2/L3	rm	-1.98080544417044	macaque_down_MTRNR2L1_L2/L3	up_MTRNR2L1_L2/L3	Exc	human_up_MTRNR2L1_Exc	human_up_mtrnr2l1_exc	1.88569239780387	MTRNR2L1	Neur	ENSG00000256618	C9	2.359377294	0.178	0.008	4.9072e-102	1.47401e-97	PD_up	Neur	both	EVO_up_PD_up
968.528954987338	1.79057935143729	0.0650232140046802	27.537539920872	6.24013724750955e-167	5.08155176522194e-164	L2/L3	Human	UP	human_up	chimp_down	MTRNR2L1_L2/L3	UP_MTRNR2L1_L2/L3	human_UP_MTRNR2L1_L2/L3	chimp_DOWN_MTRNR2L1_L2/L3	hg	pt	-1.79057935143729	human_up_MTRNR2L1_L2/L3	chimp_down_MTRNR2L1_L2/L3	1.98080544417044	0.0721939545876437	27.4372758146354	9.85575468011911e-166	4.27130488282398e-163	macaque_down	macaque_DOWN_MTRNR2L1_L2/L3	rm	-1.98080544417044	macaque_down_MTRNR2L1_L2/L3	up_MTRNR2L1_L2/L3	Exc	human_up_MTRNR2L1_Exc	human_up_mtrnr2l1_exc	1.88569239780387	MTRNR2L1	Neur	ENSG00000256618	C6_0	1.721627885	0.165	0.019	4.3011e-112	1.292e-107	PD_up	Neur	both	EVO_up_PD_up
968.528954987338	1.79057935143729	0.0650232140046802	27.537539920872	6.24013724750955e-167	5.08155176522194e-164	L2/L3	Human	UP	human_up	chimp_down	MTRNR2L1_L2/L3	UP_MTRNR2L1_L2/L3	human_UP_MTRNR2L1_L2/L3	chimp_DOWN_MTRNR2L1_L2/L3	hg	pt	-1.79057935143729	human_up_MTRNR2L1_L2/L3	chimp_down_MTRNR2L1_L2/L3	1.98080544417044	0.0721939545876437	27.4372758146354	9.85575468011911e-166	4.27130488282398e-163	macaque_down	macaque_DOWN_MTRNR2L1_L2/L3	rm	-1.98080544417044	macaque_down_MTRNR2L1_L2/L3	up_MTRNR2L1_L2/L3	Exc	human_up_MTRNR2L1_Exc	human_up_mtrnr2l1_exc	1.88569239780387	MTRNR2L1	Neur	ENSG00000256618	C6_1	2.166215497	0.226	0.012	7.9692e-164	2.3938e-159	PD_up	Neur	both	EVO_up_PD_up
968.528954987338	1.79057935143729	0.0650232140046802	27.537539920872	6.24013724750955e-167	5.08155176522194e-164	L2/L3	Human	UP	human_up	chimp_down	MTRNR2L1_L2/L3	UP_MTRNR2L1_L2/L3	human_UP_MTRNR2L1_L2/L3	chimp_DOWN_MTRNR2L1_L2/L3	hg	pt	-1.79057935143729	human_up_MTRNR2L1_L2/L3	chimp_down_MTRNR2L1_L2/L3	1.98080544417044	0.0721939545876437	27.4372758146354	9.85575468011911e-166	4.27130488282398e-163	macaque_down	macaque_DOWN_MTRNR2L1_L2/L3	rm	-1.98080544417044	macaque_down_MTRNR2L1_L2/L3	up_MTRNR2L1_L2/L3	Exc	human_up_MTRNR2L1_Exc	human_up_mtrnr2l1_exc	1.88569239780387	MTRNR2L1	Neur	ENSG00000256618	C6_2	2.656866836	0.493	0.024	9.86307e-45	2.96267e-40	PD_up	Neur	both	EVO_up_PD_up
968.528954987338	1.79057935143729	0.0650232140046802	27.537539920872	6.24013724750955e-167	5.08155176522194e-164	L2/L3	Human	UP	human_up	chimp_down	MTRNR2L1_L2/L3	UP_MTRNR2L1_L2/L3	human_UP_MTRNR2L1_L2/L3	chimp_DOWN_MTRNR2L1_L2/L3	hg	pt	-1.79057935143729	human_up_MTRNR2L1_L2/L3	chimp_down_MTRNR2L1_L2/L3	1.98080544417044	0.0721939545876437	27.4372758146354	9.85575468011911e-166	4.27130488282398e-163	macaque_down	macaque_DOWN_MTRNR2L1_L2/L3	rm	-1.98080544417044	macaque_down_MTRNR2L1_L2/L3	up_MTRNR2L1_L2/L3	Exc	human_up_MTRNR2L1_Exc	human_up_mtrnr2l1_exc	1.88569239780387	MTRNR2L1	Neur	ENSG00000256618	C6_3	1.344641799	0.14	0.043	1.39558e-07	0.004192038	PD_up	Neur	both	EVO_up_PD_up
74.6025760209694	1.15833885038657	0.187955148328449	6.16284715097235	7.14484674427959e-10	7.29989523078417e-09	L2/L3	Human	UP	human_up	chimp_down	LINC02210-CRHR1_L2/L3	UP_LINC02210-CRHR1_L2/L3	human_UP_LINC02210-CRHR1_L2/L3	chimp_DOWN_LINC02210-CRHR1_L2/L3	hg	pt	-1.15833885038657	human_up_LINC02210-CRHR1_L2/L3	chimp_down_LINC02210-CRHR1_L2/L3	1.81715568977552	0.224278705925111	8.10222121748056	5.39647004496461e-16	5.90047064182461e-15	macaque_down	macaque_DOWN_LINC02210-CRHR1_L2/L3	rm	-1.81715568977552	macaque_down_LINC02210-CRHR1_L2/L3	up_LINC02210-CRHR1_L2/L3	Exc	human_up_LINC02210-CRHR1_Exc	human_up_linc02210-crhr1_exc	1.48774727008104	LINC02210-CRHR1	Neur	ENSG00000263715	C9	-0.445252112	0.036	0.128	1.83149e-11	5.50144e-07	PD_down	Neur	both	EVO_up_PD_down
447.248282834077	-0.856841607563272	0.0865881808873882	-9.89559543556681	4.35013925910501e-23	1.17646386088489e-21	L2/L3	Human	DOWN	human_down	chimp_up	HLF_L2/L3	DOWN_HLF_L2/L3	human_DOWN_HLF_L2/L3	chimp_UP_HLF_L2/L3	hg	pt	0.856841607563272	human_down_HLF_L2/L3	chimp_up_HLF_L2/L3	-0.765375655356643	0.091575449515875	-8.35786948797845	6.38610382888807e-17	7.42532540806713e-16	macaque_up	macaque_UP_HLF_L2/L3	rm	0.765375655356643	macaque_up_HLF_L2/L3	down_HLF_L2/L3	Exc	human_down_HLF_Exc	human_down_hlf_exc	-0.811108631459957	HLF	Neur	ENSG00000108924	C7_2	-0.651125845	0.07	0.184	1.0994e-13	3.30237e-09	PD_down	Neur	both	EVO_down_PD_down
107.454960818685	0.678139234090484	0.136829586826377	4.9560862516597	7.1927296040163e-07	5.06555239601238e-06	L2/L3	Human	UP	human_up	chimp_down	DYNLL2_L2/L3	UP_DYNLL2_L2/L3	human_UP_DYNLL2_L2/L3	chimp_DOWN_DYNLL2_L2/L3	hg	pt	-0.678139234090484	human_up_DYNLL2_L2/L3	chimp_down_DYNLL2_L2/L3	1.07145708977567	0.160218283737838	6.68748325583662	2.27041179102876e-11	1.73732056022349e-10	macaque_down	macaque_DOWN_DYNLL2_L2/L3	rm	-1.07145708977567	macaque_down_DYNLL2_L2/L3	up_DYNLL2_L2/L3	Exc	human_up_DYNLL2_Exc	human_up_dynll2_exc	0.874798161933076	DYNLL2	Neur	ENSG00000264364	C7_1	-0.285453269	0.458	0.466	8.24286e-08	0.00247599	PD_down	Neur	both	EVO_up_PD_down
107.454960818685	0.678139234090484	0.136829586826377	4.9560862516597	7.1927296040163e-07	5.06555239601238e-06	L2/L3	Human	UP	human_up	chimp_down	DYNLL2_L2/L3	UP_DYNLL2_L2/L3	human_UP_DYNLL2_L2/L3	chimp_DOWN_DYNLL2_L2/L3	hg	pt	-0.678139234090484	human_up_DYNLL2_L2/L3	chimp_down_DYNLL2_L2/L3	1.07145708977567	0.160218283737838	6.68748325583662	2.27041179102876e-11	1.73732056022349e-10	macaque_down	macaque_DOWN_DYNLL2_L2/L3	rm	-1.07145708977567	macaque_down_DYNLL2_L2/L3	up_DYNLL2_L2/L3	Exc	human_up_DYNLL2_Exc	human_up_dynll2_exc	0.874798161933076	DYNLL2	Neur	ENSG00000264364	C9	0.33350368	0.183	0.212	4.56845e-10	1.37227e-05	PD_up	Neur	both	EVO_up_PD_up
154.175426755382	1.30755272853987	0.114763856802632	11.393419191101	4.50940189847072e-30	1.77684981257483e-28	L2/L3	Human	UP	human_up	chimp_down	ACTG1_L2/L3	UP_ACTG1_L2/L3	human_UP_ACTG1_L2/L3	chimp_DOWN_ACTG1_L2/L3	hg	pt	-1.30755272853987	human_up_ACTG1_L2/L3	chimp_down_ACTG1_L2/L3	2.15205890136378	0.148827724508289	14.4600672252025	2.16586192976082e-47	9.48997885253288e-46	macaque_down	macaque_DOWN_ACTG1_L2/L3	rm	-2.15205890136378	macaque_down_ACTG1_L2/L3	up_ACTG1_L2/L3	Exc	human_up_ACTG1_Exc	human_up_actg1_exc	1.72980581495183	ACTG1	Neur	ENSG00000184009	C7_0	0.473899286	0.299	0.19	2.16668e-07	0.006508266	PD_up	Neur	both	EVO_up_PD_up
154.175426755382	1.30755272853987	0.114763856802632	11.393419191101	4.50940189847072e-30	1.77684981257483e-28	L2/L3	Human	UP	human_up	chimp_down	ACTG1_L2/L3	UP_ACTG1_L2/L3	human_UP_ACTG1_L2/L3	chimp_DOWN_ACTG1_L2/L3	hg	pt	-1.30755272853987	human_up_ACTG1_L2/L3	chimp_down_ACTG1_L2/L3	2.15205890136378	0.148827724508289	14.4600672252025	2.16586192976082e-47	9.48997885253288e-46	macaque_down	macaque_DOWN_ACTG1_L2/L3	rm	-2.15205890136378	macaque_down_ACTG1_L2/L3	up_ACTG1_L2/L3	Exc	human_up_ACTG1_Exc	human_up_actg1_exc	1.72980581495183	ACTG1	Neur	ENSG00000184009	C9	0.402282367	0.149	0.164	4.52544e-08	0.001359352	PD_up	Neur	both	EVO_up_PD_up
154.175426755382	1.30755272853987	0.114763856802632	11.393419191101	4.50940189847072e-30	1.77684981257483e-28	L2/L3	Human	UP	human_up	chimp_down	ACTG1_L2/L3	UP_ACTG1_L2/L3	human_UP_ACTG1_L2/L3	chimp_DOWN_ACTG1_L2/L3	hg	pt	-1.30755272853987	human_up_ACTG1_L2/L3	chimp_down_ACTG1_L2/L3	2.15205890136378	0.148827724508289	14.4600672252025	2.16586192976082e-47	9.48997885253288e-46	macaque_down	macaque_DOWN_ACTG1_L2/L3	rm	-2.15205890136378	macaque_down_ACTG1_L2/L3	up_ACTG1_L2/L3	Exc	human_up_ACTG1_Exc	human_up_actg1_exc	1.72980581495183	ACTG1	Neur	ENSG00000184009	C6_0	0.267196324	0.229	0.151	2.61073e-09	7.8421e-05	PD_up	Neur	both	EVO_up_PD_up
76.7472842233608	1.08153035700815	0.161291609615872	6.70543470664032	2.00807667107847e-11	2.42457889989029e-10	L2/L3	Human	UP	human_up	chimp_down	MCRIP1_L2/L3	UP_MCRIP1_L2/L3	human_UP_MCRIP1_L2/L3	chimp_DOWN_MCRIP1_L2/L3	hg	pt	-1.08153035700815	human_up_MCRIP1_L2/L3	chimp_down_MCRIP1_L2/L3	1.35370915784186	0.18989613291884	7.12868206968921	1.01334493220358e-12	8.74514475163091e-12	macaque_down	macaque_DOWN_MCRIP1_L2/L3	rm	-1.35370915784186	macaque_down_MCRIP1_L2/L3	up_MCRIP1_L2/L3	Exc	human_up_MCRIP1_Exc	human_up_mcrip1_exc	1.217619757425	MCRIP1	Neur	ENSG00000225663	C7_2	0.49862757	0.138	0.112	1.68706e-08	0.000506759	PD_up	Neur	both	EVO_up_PD_up
76.7472842233608	1.08153035700815	0.161291609615872	6.70543470664032	2.00807667107847e-11	2.42457889989029e-10	L2/L3	Human	UP	human_up	chimp_down	MCRIP1_L2/L3	UP_MCRIP1_L2/L3	human_UP_MCRIP1_L2/L3	chimp_DOWN_MCRIP1_L2/L3	hg	pt	-1.08153035700815	human_up_MCRIP1_L2/L3	chimp_down_MCRIP1_L2/L3	1.35370915784186	0.18989613291884	7.12868206968921	1.01334493220358e-12	8.74514475163091e-12	macaque_down	macaque_DOWN_MCRIP1_L2/L3	rm	-1.35370915784186	macaque_down_MCRIP1_L2/L3	up_MCRIP1_L2/L3	Exc	human_up_MCRIP1_Exc	human_up_mcrip1_exc	1.217619757425	MCRIP1	Neur	ENSG00000225663	C6_1	0.348670794	0.125	0.075	3.33115e-11	1.00061e-06	PD_up	Neur	both	EVO_up_PD_up
44.8575650668503	0.951315641011456	0.220811415754156	4.30827200560417	1.64534963414948e-05	9.28788251759811e-05	L2/L3	Human	UP	human_up	chimp_down	FASN_L2/L3	UP_FASN_L2/L3	human_UP_FASN_L2/L3	chimp_DOWN_FASN_L2/L3	hg	pt	-0.951315641011456	human_up_FASN_L2/L3	chimp_down_FASN_L2/L3	0.722079792148658	0.241756412819997	2.98680719045204	0.0028190745594723	0.0068079167755617	macaque_down	macaque_DOWN_FASN_L2/L3	rm	-0.722079792148658	macaque_down_FASN_L2/L3	up_FASN_L2/L3	Exc	human_up_FASN_Exc	human_up_fasn_exc	0.836697716580057	FASN	Neur	ENSG00000169710	C7_2	-0.380671078	0.126	0.245	9.35624e-14	2.81043e-09	PD_down	Neur	both	EVO_up_PD_down
1127.93612289044	0.53930194105025	0.0535529711889904	10.0704392132984	7.4643996533765e-24	2.09871809691546e-22	L2/L3	Human	UP	human_up	chimp_down	MAPRE2_L2/L3	UP_MAPRE2_L2/L3	human_UP_MAPRE2_L2/L3	chimp_DOWN_MAPRE2_L2/L3	hg	pt	-0.53930194105025	human_up_MAPRE2_L2/L3	chimp_down_MAPRE2_L2/L3	0.516983231222785	0.057408238976331	9.00538390379703	2.1491256727633e-19	2.94913986965953e-18	macaque_down	macaque_DOWN_MAPRE2_L2/L3	rm	-0.516983231222785	macaque_down_MAPRE2_L2/L3	up_MAPRE2_L2/L3	Exc	human_up_MAPRE2_Exc	human_up_mapre2_exc	0.528142586136518	MAPRE2	Neur	ENSG00000166974	C7_2	-0.331090588	0.299	0.462	3.71862e-18	1.117e-13	PD_down	Neur	both	EVO_up_PD_down
1127.93612289044	0.53930194105025	0.0535529711889904	10.0704392132984	7.4643996533765e-24	2.09871809691546e-22	L2/L3	Human	UP	human_up	chimp_down	MAPRE2_L2/L3	UP_MAPRE2_L2/L3	human_UP_MAPRE2_L2/L3	chimp_DOWN_MAPRE2_L2/L3	hg	pt	-0.53930194105025	human_up_MAPRE2_L2/L3	chimp_down_MAPRE2_L2/L3	0.516983231222785	0.057408238976331	9.00538390379703	2.1491256727633e-19	2.94913986965953e-18	macaque_down	macaque_DOWN_MAPRE2_L2/L3	rm	-0.516983231222785	macaque_down_MAPRE2_L2/L3	up_MAPRE2_L2/L3	Exc	human_up_MAPRE2_Exc	human_up_mapre2_exc	0.528142586136518	MAPRE2	Neur	ENSG00000166974	C9	0.390876411	0.202	0.235	3.56009e-14	1.06938e-09	PD_up	Neur	both	EVO_up_PD_up
1127.93612289044	0.53930194105025	0.0535529711889904	10.0704392132984	7.4643996533765e-24	2.09871809691546e-22	L2/L3	Human	UP	human_up	chimp_down	MAPRE2_L2/L3	UP_MAPRE2_L2/L3	human_UP_MAPRE2_L2/L3	chimp_DOWN_MAPRE2_L2/L3	hg	pt	-0.53930194105025	human_up_MAPRE2_L2/L3	chimp_down_MAPRE2_L2/L3	0.516983231222785	0.057408238976331	9.00538390379703	2.1491256727633e-19	2.94913986965953e-18	macaque_down	macaque_DOWN_MAPRE2_L2/L3	rm	-0.516983231222785	macaque_down_MAPRE2_L2/L3	up_MAPRE2_L2/L3	Exc	human_up_MAPRE2_Exc	human_up_mapre2_exc	0.528142586136518	MAPRE2	Neur	ENSG00000166974	C6_0	0.332170419	0.294	0.2	4.13326e-11	1.24155e-06	PD_up	Neur	both	EVO_up_PD_up
1376.07569788981	-0.603643493322364	0.0658976753089628	-9.16031545107118	5.17458304106702e-20	1.18022362369233e-18	L2/L3	Human	DOWN	human_down	chimp_up	MAPK4_L2/L3	DOWN_MAPK4_L2/L3	human_DOWN_MAPK4_L2/L3	chimp_UP_MAPK4_L2/L3	hg	pt	0.603643493322364	human_down_MAPK4_L2/L3	chimp_up_MAPK4_L2/L3	-1.13732583572741	0.0670028975411482	-16.9742783889152	1.27309498697109e-64	8.79579481433125e-63	macaque_up	macaque_UP_MAPK4_L2/L3	rm	1.13732583572741	macaque_up_MAPK4_L2/L3	down_MAPK4_L2/L3	Exc	human_down_MAPK4_Exc	human_down_mapk4_exc	-0.870484664524887	MAPK4	Neur	ENSG00000141639	C9	-0.389561168	0.059	0.189	5.10292e-25	1.53282e-20	PD_down	Neur	both	EVO_down_PD_down
238.23822005694	0.99302590632742	0.116511290108543	8.52300155119992	1.55470703301068e-17	3.04664380880622e-16	L2/L3	Human	UP	human_up	chimp_down	CDH7_L2/L3	UP_CDH7_L2/L3	human_UP_CDH7_L2/L3	chimp_DOWN_CDH7_L2/L3	hg	pt	-0.99302590632742	human_up_CDH7_L2/L3	chimp_down_CDH7_L2/L3	1.70515778731649	0.134769569777276	12.6523946773332	1.08516047526047e-36	3.29501720870173e-35	macaque_down	macaque_DOWN_CDH7_L2/L3	rm	-1.70515778731649	macaque_down_CDH7_L2/L3	up_CDH7_L2/L3	Exc	human_up_CDH7_Exc	human_up_cdh7_exc	1.34909184682196	CDH7	Neur	ENSG00000081138	C9	-0.286381198	0.055	0.182	5.22296e-16	1.56887e-11	PD_down	Neur	both	EVO_up_PD_down
131.651605802922	0.894936260838783	0.134511832706093	6.65321587576769	2.86757106992267e-11	3.38428798252226e-10	L2/L3	Human	UP	human_up	chimp_down	EEF2_L2/L3	UP_EEF2_L2/L3	human_UP_EEF2_L2/L3	chimp_DOWN_EEF2_L2/L3	hg	pt	-0.894936260838783	human_up_EEF2_L2/L3	chimp_down_EEF2_L2/L3	0.545511960058523	0.144509699578992	3.77491588210197	0.0001600616659602	0.000511562063533	macaque_down	macaque_DOWN_EEF2_L2/L3	rm	-0.545511960058523	macaque_down_EEF2_L2/L3	up_EEF2_L2/L3	Exc	human_up_EEF2_Exc	human_up_eef2_exc	0.720224110448653	EEF2	Neur	ENSG00000167658	C7_2	0.340111618	0.211	0.213	4.00404e-07	0.01202734	PD_up	Neur	both	EVO_up_PD_up
131.651605802922	0.894936260838783	0.134511832706093	6.65321587576769	2.86757106992267e-11	3.38428798252226e-10	L2/L3	Human	UP	human_up	chimp_down	EEF2_L2/L3	UP_EEF2_L2/L3	human_UP_EEF2_L2/L3	chimp_DOWN_EEF2_L2/L3	hg	pt	-0.894936260838783	human_up_EEF2_L2/L3	chimp_down_EEF2_L2/L3	0.545511960058523	0.144509699578992	3.77491588210197	0.0001600616659602	0.000511562063533	macaque_down	macaque_DOWN_EEF2_L2/L3	rm	-0.545511960058523	macaque_down_EEF2_L2/L3	up_EEF2_L2/L3	Exc	human_up_EEF2_Exc	human_up_eef2_exc	0.720224110448653	EEF2	Neur	ENSG00000167658	C6_0	0.272237463	0.144	0.092	4.14122e-10	1.24394e-05	PD_up	Neur	both	EVO_up_PD_up
55.9785586859547	0.83697094339059	0.197197945040372	4.2443187895251	2.19258465570069e-05	0.000120762421906	L2/L3	Human	UP	human_up	chimp_down	RAB11B_L2/L3	UP_RAB11B_L2/L3	human_UP_RAB11B_L2/L3	chimp_DOWN_RAB11B_L2/L3	hg	pt	-0.83697094339059	human_up_RAB11B_L2/L3	chimp_down_RAB11B_L2/L3	0.90683966996576	0.221951459648435	4.08575672988215	4.39333915497271e-05	0.0001554857195217	macaque_down	macaque_DOWN_RAB11B_L2/L3	rm	-0.90683966996576	macaque_down_RAB11B_L2/L3	up_RAB11B_L2/L3	Exc	human_up_RAB11B_Exc	human_up_rab11b_exc	0.871905306678175	RAB11B	Neur	ENSG00000185236	C7_2	-0.318541692	0.183	0.3	9.45928e-09	0.000284138	PD_down	Neur	both	EVO_up_PD_down
175.166983793141	1.08054894520864	0.114147639918939	9.46623991504316	2.90098603813878e-21	7.04795359343175e-20	L2/L3	Human	UP	human_up	chimp_down	JUND_L2/L3	UP_JUND_L2/L3	human_UP_JUND_L2/L3	chimp_DOWN_JUND_L2/L3	hg	pt	-1.08054894520864	human_up_JUND_L2/L3	chimp_down_JUND_L2/L3	1.16562596801679	0.129227126951854	9.01997897431447	1.88125404597201e-19	2.59349748061243e-18	macaque_down	macaque_DOWN_JUND_L2/L3	rm	-1.16562596801679	macaque_down_JUND_L2/L3	up_JUND_L2/L3	Exc	human_up_JUND_Exc	human_up_jund_exc	1.12308745661271	JUND	Neur	ENSG00000130522	C7_0	-0.485406943	0.288	0.346	9.07966e-08	0.002727349	PD_down	Neur	both	EVO_up_PD_down
175.166983793141	1.08054894520864	0.114147639918939	9.46623991504316	2.90098603813878e-21	7.04795359343175e-20	L2/L3	Human	UP	human_up	chimp_down	JUND_L2/L3	UP_JUND_L2/L3	human_UP_JUND_L2/L3	chimp_DOWN_JUND_L2/L3	hg	pt	-1.08054894520864	human_up_JUND_L2/L3	chimp_down_JUND_L2/L3	1.16562596801679	0.129227126951854	9.01997897431447	1.88125404597201e-19	2.59349748061243e-18	macaque_down	macaque_DOWN_JUND_L2/L3	rm	-1.16562596801679	macaque_down_JUND_L2/L3	up_JUND_L2/L3	Exc	human_up_JUND_Exc	human_up_jund_exc	1.12308745661271	JUND	Neur	ENSG00000130522	C7_1	-0.397294056	0.491	0.498	1.05903e-13	3.18112e-09	PD_down	Neur	both	EVO_up_PD_down
175.166983793141	1.08054894520864	0.114147639918939	9.46623991504316	2.90098603813878e-21	7.04795359343175e-20	L2/L3	Human	UP	human_up	chimp_down	JUND_L2/L3	UP_JUND_L2/L3	human_UP_JUND_L2/L3	chimp_DOWN_JUND_L2/L3	hg	pt	-1.08054894520864	human_up_JUND_L2/L3	chimp_down_JUND_L2/L3	1.16562596801679	0.129227126951854	9.01997897431447	1.88125404597201e-19	2.59349748061243e-18	macaque_down	macaque_DOWN_JUND_L2/L3	rm	-1.16562596801679	macaque_down_JUND_L2/L3	up_JUND_L2/L3	Exc	human_up_JUND_Exc	human_up_jund_exc	1.12308745661271	JUND	Neur	ENSG00000130522	C7_2	-0.547195274	0.415	0.651	1.10189e-31	3.30985e-27	PD_down	Neur	both	EVO_up_PD_down
175.166983793141	1.08054894520864	0.114147639918939	9.46623991504316	2.90098603813878e-21	7.04795359343175e-20	L2/L3	Human	UP	human_up	chimp_down	JUND_L2/L3	UP_JUND_L2/L3	human_UP_JUND_L2/L3	chimp_DOWN_JUND_L2/L3	hg	pt	-1.08054894520864	human_up_JUND_L2/L3	chimp_down_JUND_L2/L3	1.16562596801679	0.129227126951854	9.01997897431447	1.88125404597201e-19	2.59349748061243e-18	macaque_down	macaque_DOWN_JUND_L2/L3	rm	-1.16562596801679	macaque_down_JUND_L2/L3	up_JUND_L2/L3	Exc	human_up_JUND_Exc	human_up_jund_exc	1.12308745661271	JUND	Neur	ENSG00000130522	C9	0.330022858	0.223	0.254	6.27775e-11	1.88571e-06	PD_up	Neur	both	EVO_up_PD_up
137.297080218658	1.20563053496344	0.127589802758594	9.44927030919974	3.41200903941426e-21	8.20786025706797e-20	L2/L3	Human	UP	human_up	chimp_down	UBA52_L2/L3	UP_UBA52_L2/L3	human_UP_UBA52_L2/L3	chimp_DOWN_UBA52_L2/L3	hg	pt	-1.20563053496344	human_up_UBA52_L2/L3	chimp_down_UBA52_L2/L3	1.58541943198859	0.150918461923442	10.5051390782981	8.18021299420404e-26	1.57753686836446e-24	macaque_down	macaque_DOWN_UBA52_L2/L3	rm	-1.58541943198859	macaque_down_UBA52_L2/L3	up_UBA52_L2/L3	Exc	human_up_UBA52_Exc	human_up_uba52_exc	1.39552498347601	UBA52	Neur	ENSG00000221983	C7_2	0.448739167	0.202	0.194	4.82409e-10	1.44906e-05	PD_up	Neur	both	EVO_up_PD_up
137.297080218658	1.20563053496344	0.127589802758594	9.44927030919974	3.41200903941426e-21	8.20786025706797e-20	L2/L3	Human	UP	human_up	chimp_down	UBA52_L2/L3	UP_UBA52_L2/L3	human_UP_UBA52_L2/L3	chimp_DOWN_UBA52_L2/L3	hg	pt	-1.20563053496344	human_up_UBA52_L2/L3	chimp_down_UBA52_L2/L3	1.58541943198859	0.150918461923442	10.5051390782981	8.18021299420404e-26	1.57753686836446e-24	macaque_down	macaque_DOWN_UBA52_L2/L3	rm	-1.58541943198859	macaque_down_UBA52_L2/L3	up_UBA52_L2/L3	Exc	human_up_UBA52_Exc	human_up_uba52_exc	1.39552498347601	UBA52	Neur	ENSG00000221983	C9	0.352240178	0.146	0.173	3.56979e-08	0.001072294	PD_up	Neur	both	EVO_up_PD_up
463.624994114119	0.554634659344863	0.0732604825528299	7.57072080360516	3.71158983389338e-14	5.65927362536849e-13	L2/L3	Human	UP	human_up	chimp_down	ZNF91_L2/L3	UP_ZNF91_L2/L3	human_UP_ZNF91_L2/L3	chimp_DOWN_ZNF91_L2/L3	hg	pt	-0.554634659344863	human_up_ZNF91_L2/L3	chimp_down_ZNF91_L2/L3	2.76130930980044	0.107102746958849	25.7818719706732	1.41623317026074e-146	4.44175445346512e-144	macaque_down	macaque_DOWN_ZNF91_L2/L3	rm	-2.76130930980044	macaque_down_ZNF91_L2/L3	up_ZNF91_L2/L3	Exc	human_up_ZNF91_Exc	human_up_znf91_exc	1.65797198457265	ZNF91	Neur	ENSG00000167232	C6_0	-1.01680741	0.262	0.396	4.36854e-34	1.31222e-29	PD_down	Neur	both	EVO_up_PD_down
463.624994114119	0.554634659344863	0.0732604825528299	7.57072080360516	3.71158983389338e-14	5.65927362536849e-13	L2/L3	Human	UP	human_up	chimp_down	ZNF91_L2/L3	UP_ZNF91_L2/L3	human_UP_ZNF91_L2/L3	chimp_DOWN_ZNF91_L2/L3	hg	pt	-0.554634659344863	human_up_ZNF91_L2/L3	chimp_down_ZNF91_L2/L3	2.76130930980044	0.107102746958849	25.7818719706732	1.41623317026074e-146	4.44175445346512e-144	macaque_down	macaque_DOWN_ZNF91_L2/L3	rm	-2.76130930980044	macaque_down_ZNF91_L2/L3	up_ZNF91_L2/L3	Exc	human_up_ZNF91_Exc	human_up_znf91_exc	1.65797198457265	ZNF91	Neur	ENSG00000167232	C6_1	0.528708639	0.438	0.282	3.62065e-40	1.08757e-35	PD_up	Neur	both	EVO_up_PD_up
142.18150605696	6.11535561128414	0.267154301743387	22.8907248409505	5.74773769598619e-116	1.88620162271117e-113	L2/L3	Human	UP	human_up	chimp_down	LINC00662_L2/L3	UP_LINC00662_L2/L3	human_UP_LINC00662_L2/L3	chimp_DOWN_LINC00662_L2/L3	hg	pt	-6.11535561128414	human_up_LINC00662_L2/L3	chimp_down_LINC00662_L2/L3	3.77183184077767	0.199812202000496	18.8768844095332	1.76707113406858e-79	1.84736436630082e-77	macaque_down	macaque_DOWN_LINC00662_L2/L3	rm	-3.77183184077767	macaque_down_LINC00662_L2/L3	up_LINC00662_L2/L3	Exc	human_up_LINC00662_Exc	human_up_linc00662_exc	4.9435937260309	LINC00662	Neur	ENSG00000261824	C6_1	0.383599434	0.115	0.06	7.20054e-08	0.002162898	PD_up	Neur	both	EVO_up_PD_up
152.040631503959	0.624596961472932	0.117061971348407	5.33560945778001	9.52241635141321e-08	7.53669432392088e-07	L2/L3	Human	UP	human_up	chimp_down	RPS19_L2/L3	UP_RPS19_L2/L3	human_UP_RPS19_L2/L3	chimp_DOWN_RPS19_L2/L3	hg	pt	-0.624596961472932	human_up_RPS19_L2/L3	chimp_down_RPS19_L2/L3	1.58854452896465	0.146229473575331	10.8633676243545	1.7227648857881e-27	3.56766497112468e-26	macaque_down	macaque_DOWN_RPS19_L2/L3	rm	-1.58854452896465	macaque_down_RPS19_L2/L3	up_RPS19_L2/L3	Exc	human_up_RPS19_Exc	human_up_rps19_exc	1.10657074521879	RPS19	Neur	ENSG00000105372	C7_0	0.519844697	0.182	0.091	2.76348e-12	8.30094e-08	PD_up	Neur	both	EVO_up_PD_up
152.040631503959	0.624596961472932	0.117061971348407	5.33560945778001	9.52241635141321e-08	7.53669432392088e-07	L2/L3	Human	UP	human_up	chimp_down	RPS19_L2/L3	UP_RPS19_L2/L3	human_UP_RPS19_L2/L3	chimp_DOWN_RPS19_L2/L3	hg	pt	-0.624596961472932	human_up_RPS19_L2/L3	chimp_down_RPS19_L2/L3	1.58854452896465	0.146229473575331	10.8633676243545	1.7227648857881e-27	3.56766497112468e-26	macaque_down	macaque_DOWN_RPS19_L2/L3	rm	-1.58854452896465	macaque_down_RPS19_L2/L3	up_RPS19_L2/L3	Exc	human_up_RPS19_Exc	human_up_rps19_exc	1.10657074521879	RPS19	Neur	ENSG00000105372	C7_2	0.623628851	0.164	0.109	7.2991e-12	2.1925e-07	PD_up	Neur	both	EVO_up_PD_up
152.040631503959	0.624596961472932	0.117061971348407	5.33560945778001	9.52241635141321e-08	7.53669432392088e-07	L2/L3	Human	UP	human_up	chimp_down	RPS19_L2/L3	UP_RPS19_L2/L3	human_UP_RPS19_L2/L3	chimp_DOWN_RPS19_L2/L3	hg	pt	-0.624596961472932	human_up_RPS19_L2/L3	chimp_down_RPS19_L2/L3	1.58854452896465	0.146229473575331	10.8633676243545	1.7227648857881e-27	3.56766497112468e-26	macaque_down	macaque_DOWN_RPS19_L2/L3	rm	-1.58854452896465	macaque_down_RPS19_L2/L3	up_RPS19_L2/L3	Exc	human_up_RPS19_Exc	human_up_rps19_exc	1.10657074521879	RPS19	Neur	ENSG00000105372	C7_3	0.367247374	0.224	0.18	1.32459e-07	0.003978793	PD_up	Neur	both	EVO_up_PD_up
705.880347419985	-1.34732143976587	0.0839057462925183	-16.0575586214171	5.06082000585979e-58	5.73568296231129e-56	L2/L3	Human	DOWN	human_down	chimp_up	LIPE-AS1_L2/L3	DOWN_LIPE-AS1_L2/L3	human_DOWN_LIPE-AS1_L2/L3	chimp_UP_LIPE-AS1_L2/L3	hg	pt	1.34732143976587	human_down_LIPE-AS1_L2/L3	chimp_up_LIPE-AS1_L2/L3	-1.12043627569004	0.0873630061218663	-12.8250654988577	1.18686233615315e-37	3.7371269015253e-36	macaque_up	macaque_UP_LIPE-AS1_L2/L3	rm	1.12043627569004	macaque_up_LIPE-AS1_L2/L3	down_LIPE-AS1_L2/L3	Exc	human_down_LIPE-AS1_Exc	human_down_lipe-as1_exc	-1.23387885772795	LIPE-AS1	Neur	ENSG00000213904	C9	-0.30771749	0.03	0.102	3.79471e-11	1.13986e-06	PD_down	Neur	both	EVO_down_PD_down
243.13959993879	1.38578609149165	0.0934754245150895	14.8251382508346	1.00772224141427e-49	8.62131864668312e-48	L2/L3	Human	UP	human_up	chimp_down	FTL_L2/L3	UP_FTL_L2/L3	human_UP_FTL_L2/L3	chimp_DOWN_FTL_L2/L3	hg	pt	-1.38578609149165	human_up_FTL_L2/L3	chimp_down_FTL_L2/L3	2.17005554837153	0.1197718032968	18.1182506119077	2.28753463974799e-73	2.03454013705347e-71	macaque_down	macaque_DOWN_FTL_L2/L3	rm	-2.17005554837153	macaque_down_FTL_L2/L3	up_FTL_L2/L3	Exc	human_up_FTL_Exc	human_up_ftl_exc	1.77792081993159	FTL	Neur	ENSG00000087086	C7_0	0.82318273	0.498	0.293	1.32964e-26	3.99398e-22	PD_up	Neur	both	EVO_up_PD_up
243.13959993879	1.38578609149165	0.0934754245150895	14.8251382508346	1.00772224141427e-49	8.62131864668312e-48	L2/L3	Human	UP	human_up	chimp_down	FTL_L2/L3	UP_FTL_L2/L3	human_UP_FTL_L2/L3	chimp_DOWN_FTL_L2/L3	hg	pt	-1.38578609149165	human_up_FTL_L2/L3	chimp_down_FTL_L2/L3	2.17005554837153	0.1197718032968	18.1182506119077	2.28753463974799e-73	2.03454013705347e-71	macaque_down	macaque_DOWN_FTL_L2/L3	rm	-2.17005554837153	macaque_down_FTL_L2/L3	up_FTL_L2/L3	Exc	human_up_FTL_Exc	human_up_ftl_exc	1.77792081993159	FTL	Neur	ENSG00000087086	C7_1	0.439600492	0.492	0.351	6.95371e-17	2.08875e-12	PD_up	Neur	both	EVO_up_PD_up
243.13959993879	1.38578609149165	0.0934754245150895	14.8251382508346	1.00772224141427e-49	8.62131864668312e-48	L2/L3	Human	UP	human_up	chimp_down	FTL_L2/L3	UP_FTL_L2/L3	human_UP_FTL_L2/L3	chimp_DOWN_FTL_L2/L3	hg	pt	-1.38578609149165	human_up_FTL_L2/L3	chimp_down_FTL_L2/L3	2.17005554837153	0.1197718032968	18.1182506119077	2.28753463974799e-73	2.03454013705347e-71	macaque_down	macaque_DOWN_FTL_L2/L3	rm	-2.17005554837153	macaque_down_FTL_L2/L3	up_FTL_L2/L3	Exc	human_up_FTL_Exc	human_up_ftl_exc	1.77792081993159	FTL	Neur	ENSG00000087086	C7_2	1.557361314	0.408	0.19	2.52524e-96	7.5853e-92	PD_up	Neur	both	EVO_up_PD_up
243.13959993879	1.38578609149165	0.0934754245150895	14.8251382508346	1.00772224141427e-49	8.62131864668312e-48	L2/L3	Human	UP	human_up	chimp_down	FTL_L2/L3	UP_FTL_L2/L3	human_UP_FTL_L2/L3	chimp_DOWN_FTL_L2/L3	hg	pt	-1.38578609149165	human_up_FTL_L2/L3	chimp_down_FTL_L2/L3	2.17005554837153	0.1197718032968	18.1182506119077	2.28753463974799e-73	2.03454013705347e-71	macaque_down	macaque_DOWN_FTL_L2/L3	rm	-2.17005554837153	macaque_down_FTL_L2/L3	up_FTL_L2/L3	Exc	human_up_FTL_Exc	human_up_ftl_exc	1.77792081993159	FTL	Neur	ENSG00000087086	C7_3	0.375083351	0.504	0.452	5.8588e-24	1.75987e-19	PD_up	Neur	both	EVO_up_PD_up
243.13959993879	1.38578609149165	0.0934754245150895	14.8251382508346	1.00772224141427e-49	8.62131864668312e-48	L2/L3	Human	UP	human_up	chimp_down	FTL_L2/L3	UP_FTL_L2/L3	human_UP_FTL_L2/L3	chimp_DOWN_FTL_L2/L3	hg	pt	-1.38578609149165	human_up_FTL_L2/L3	chimp_down_FTL_L2/L3	2.17005554837153	0.1197718032968	18.1182506119077	2.28753463974799e-73	2.03454013705347e-71	macaque_down	macaque_DOWN_FTL_L2/L3	rm	-2.17005554837153	macaque_down_FTL_L2/L3	up_FTL_L2/L3	Exc	human_up_FTL_Exc	human_up_ftl_exc	1.77792081993159	FTL	Neur	ENSG00000087086	C9	0.708518057	0.387	0.404	6.61825e-41	1.98799e-36	PD_up	Neur	both	EVO_up_PD_up
243.13959993879	1.38578609149165	0.0934754245150895	14.8251382508346	1.00772224141427e-49	8.62131864668312e-48	L2/L3	Human	UP	human_up	chimp_down	FTL_L2/L3	UP_FTL_L2/L3	human_UP_FTL_L2/L3	chimp_DOWN_FTL_L2/L3	hg	pt	-1.38578609149165	human_up_FTL_L2/L3	chimp_down_FTL_L2/L3	2.17005554837153	0.1197718032968	18.1182506119077	2.28753463974799e-73	2.03454013705347e-71	macaque_down	macaque_DOWN_FTL_L2/L3	rm	-2.17005554837153	macaque_down_FTL_L2/L3	up_FTL_L2/L3	Exc	human_up_FTL_Exc	human_up_ftl_exc	1.77792081993159	FTL	Neur	ENSG00000087086	C6_1	0.807025756	0.371	0.198	1.38088e-32	4.14789e-28	PD_up	Neur	both	EVO_up_PD_up
219.568683666753	2.37905449323486	0.100280064667379	23.7241021047004	2.03396978257241e-124	7.71049889817577e-122	L2/L3	Human	UP	human_up	chimp_down	RPL13A_L2/L3	UP_RPL13A_L2/L3	human_UP_RPL13A_L2/L3	chimp_DOWN_RPL13A_L2/L3	hg	pt	-2.37905449323486	human_up_RPL13A_L2/L3	chimp_down_RPL13A_L2/L3	2.84950441302062	0.132783201618582	21.4598260795502	3.69683867536545e-102	6.43195961065773e-100	macaque_down	macaque_DOWN_RPL13A_L2/L3	rm	-2.84950441302062	macaque_down_RPL13A_L2/L3	up_RPL13A_L2/L3	Exc	human_up_RPL13A_Exc	human_up_rpl13a_exc	2.61427945312774	RPL13A	Neur	ENSG00000142541	C9	0.354061807	0.128	0.149	1.57397e-06	0.047279003	PD_up	Neur	both	EVO_up_PD_up
140.760801361524	1.9653194199901	0.12756290854384	15.4066683052674	1.47629354033365e-53	1.42992361547647e-51	L2/L3	Human	UP	human_up	chimp_down	RPS11_L2/L3	UP_RPS11_L2/L3	human_UP_RPS11_L2/L3	chimp_DOWN_RPS11_L2/L3	hg	pt	-1.9653194199901	human_up_RPS11_L2/L3	chimp_down_RPS11_L2/L3	2.01992759445811	0.150444217120813	13.4264223186194	4.23376799057935e-41	1.49949619351336e-39	macaque_down	macaque_DOWN_RPS11_L2/L3	rm	-2.01992759445811	macaque_down_RPS11_L2/L3	up_RPS11_L2/L3	Exc	human_up_RPS11_Exc	human_up_rps11_exc	1.99262350722411	RPS11	Neur	ENSG00000142534	C7_0	0.430765601	0.192	0.117	9.30573e-07	0.027952549	PD_up	Neur	both	EVO_up_PD_up
140.760801361524	1.9653194199901	0.12756290854384	15.4066683052674	1.47629354033365e-53	1.42992361547647e-51	L2/L3	Human	UP	human_up	chimp_down	RPS11_L2/L3	UP_RPS11_L2/L3	human_UP_RPS11_L2/L3	chimp_DOWN_RPS11_L2/L3	hg	pt	-1.9653194199901	human_up_RPS11_L2/L3	chimp_down_RPS11_L2/L3	2.01992759445811	0.150444217120813	13.4264223186194	4.23376799057935e-41	1.49949619351336e-39	macaque_down	macaque_DOWN_RPS11_L2/L3	rm	-2.01992759445811	macaque_down_RPS11_L2/L3	up_RPS11_L2/L3	Exc	human_up_RPS11_Exc	human_up_rps11_exc	1.99262350722411	RPS11	Neur	ENSG00000142534	C7_2	0.421322531	0.176	0.156	1.416e-06	0.04253368	PD_up	Neur	both	EVO_up_PD_up
21.6446822565141	-4.41810173009746	1.05284602970108	-4.19634173037804	2.71260864524043e-05	0.0001470466624331	L2/L3	Human	DOWN	human_down	chimp_up	LAMP5_L2/L3	DOWN_LAMP5_L2/L3	human_DOWN_LAMP5_L2/L3	chimp_UP_LAMP5_L2/L3	hg	pt	4.41810173009746	human_down_LAMP5_L2/L3	chimp_up_LAMP5_L2/L3	-4.89273843112023	1.05670561480585	-4.63018116168443	3.65345945860128e-06	1.55340456038566e-05	macaque_up	macaque_UP_LAMP5_L2/L3	rm	4.89273843112023	macaque_up_LAMP5_L2/L3	down_LAMP5_L2/L3	Exc	human_down_LAMP5_Exc	human_down_lamp5_exc	-4.65542008060884	LAMP5	Neur	ENSG00000125869	C7_2	-0.469590654	0.073	0.155	6.15903e-08	0.00185005	PD_down	Neur	both	EVO_down_PD_down
279.614051998873	0.55887340054869	0.0871833634202964	6.41032163274608	1.45212956664323e-10	1.60280987860366e-09	L2/L3	Human	UP	human_up	chimp_down	NDRG3_L2/L3	UP_NDRG3_L2/L3	human_UP_NDRG3_L2/L3	chimp_DOWN_NDRG3_L2/L3	hg	pt	-0.55887340054869	human_up_NDRG3_L2/L3	chimp_down_NDRG3_L2/L3	0.85258930464987	0.0997605567606511	8.54635671987508	1.27034967052593e-17	1.55521596028022e-16	macaque_down	macaque_DOWN_NDRG3_L2/L3	rm	-0.85258930464987	macaque_down_NDRG3_L2/L3	up_NDRG3_L2/L3	Exc	human_up_NDRG3_Exc	human_up_ndrg3_exc	0.70573135259928	NDRG3	Neur	ENSG00000101079	C7_2	-0.601772917	0.153	0.323	5.39399e-21	1.62025e-16	PD_down	Neur	both	EVO_up_PD_down
45.2510247804923	2.13889362485129	0.549164030504252	3.89481740617156	9.82727302252112e-05	0.000481981378421	L2/L3	Human	UP	human_up	chimp_down	BCAS1_L2/L3	UP_BCAS1_L2/L3	human_UP_BCAS1_L2/L3	chimp_DOWN_BCAS1_L2/L3	hg	pt	-2.13889362485129	human_up_BCAS1_L2/L3	chimp_down_BCAS1_L2/L3	1.51543853643758	0.556741127286072	2.72198057978012	0.0064891955757263	0.014178794183061	macaque_down	macaque_DOWN_BCAS1_L2/L3	rm	-1.51543853643758	macaque_down_BCAS1_L2/L3	up_BCAS1_L2/L3	Exc	human_up_BCAS1_Exc	human_up_bcas1_exc	1.82716608064443	BCAS1	Neur	ENSG00000064787	C7_1	0.537820963	0.342	0.236	4.46037e-08	0.001339806	PD_up	Neur	both	EVO_up_PD_up
45.2510247804923	2.13889362485129	0.549164030504252	3.89481740617156	9.82727302252112e-05	0.000481981378421	L2/L3	Human	UP	human_up	chimp_down	BCAS1_L2/L3	UP_BCAS1_L2/L3	human_UP_BCAS1_L2/L3	chimp_DOWN_BCAS1_L2/L3	hg	pt	-2.13889362485129	human_up_BCAS1_L2/L3	chimp_down_BCAS1_L2/L3	1.51543853643758	0.556741127286072	2.72198057978012	0.0064891955757263	0.014178794183061	macaque_down	macaque_DOWN_BCAS1_L2/L3	rm	-1.51543853643758	macaque_down_BCAS1_L2/L3	up_BCAS1_L2/L3	Exc	human_up_BCAS1_Exc	human_up_bcas1_exc	1.82716608064443	BCAS1	Neur	ENSG00000064787	C7_2	0.687701935	0.305	0.232	9.79702e-11	2.94283e-06	PD_up	Neur	both	EVO_up_PD_up
45.2510247804923	2.13889362485129	0.549164030504252	3.89481740617156	9.82727302252112e-05	0.000481981378421	L2/L3	Human	UP	human_up	chimp_down	BCAS1_L2/L3	UP_BCAS1_L2/L3	human_UP_BCAS1_L2/L3	chimp_DOWN_BCAS1_L2/L3	hg	pt	-2.13889362485129	human_up_BCAS1_L2/L3	chimp_down_BCAS1_L2/L3	1.51543853643758	0.556741127286072	2.72198057978012	0.0064891955757263	0.014178794183061	macaque_down	macaque_DOWN_BCAS1_L2/L3	rm	-1.51543853643758	macaque_down_BCAS1_L2/L3	up_BCAS1_L2/L3	Exc	human_up_BCAS1_Exc	human_up_bcas1_exc	1.82716608064443	BCAS1	Neur	ENSG00000064787	C9	1.018658719	0.369	0.271	1.08504e-23	3.25924e-19	PD_up	Neur	both	EVO_up_PD_up
45.2510247804923	2.13889362485129	0.549164030504252	3.89481740617156	9.82727302252112e-05	0.000481981378421	L2/L3	Human	UP	human_up	chimp_down	BCAS1_L2/L3	UP_BCAS1_L2/L3	human_UP_BCAS1_L2/L3	chimp_DOWN_BCAS1_L2/L3	hg	pt	-2.13889362485129	human_up_BCAS1_L2/L3	chimp_down_BCAS1_L2/L3	1.51543853643758	0.556741127286072	2.72198057978012	0.0064891955757263	0.014178794183061	macaque_down	macaque_DOWN_BCAS1_L2/L3	rm	-1.51543853643758	macaque_down_BCAS1_L2/L3	up_BCAS1_L2/L3	Exc	human_up_BCAS1_Exc	human_up_bcas1_exc	1.82716608064443	BCAS1	Neur	ENSG00000064787	C6_0	0.357662938	0.357	0.243	1.35359e-13	4.06592e-09	PD_up	Neur	both	EVO_up_PD_up
88.8432822832204	2.79921394019796	0.179402448979111	15.6029862252543	6.94672727077203e-55	7.03860334112741e-53	L2/L3	Human	UP	human_up	chimp_down	ATP5F1E_L2/L3	UP_ATP5F1E_L2/L3	human_UP_ATP5F1E_L2/L3	chimp_DOWN_ATP5F1E_L2/L3	hg	pt	-2.79921394019796	human_up_ATP5F1E_L2/L3	chimp_down_ATP5F1E_L2/L3	1.58077798639613	0.179196408886672	8.82148250747506	1.12954170146451e-18	1.47527430115661e-17	macaque_down	macaque_DOWN_ATP5F1E_L2/L3	rm	-1.58077798639613	macaque_down_ATP5F1E_L2/L3	up_ATP5F1E_L2/L3	Exc	human_up_ATP5F1E_Exc	human_up_atp5f1e_exc	2.18999596329704	ATP5F1E	Neur	ENSG00000124172	C7_0	0.956053947	0.157	0.055	2.33378e-11	7.01021e-07	PD_up	Neur	both	EVO_up_PD_up
88.8432822832204	2.79921394019796	0.179402448979111	15.6029862252543	6.94672727077203e-55	7.03860334112741e-53	L2/L3	Human	UP	human_up	chimp_down	ATP5F1E_L2/L3	UP_ATP5F1E_L2/L3	human_UP_ATP5F1E_L2/L3	chimp_DOWN_ATP5F1E_L2/L3	hg	pt	-2.79921394019796	human_up_ATP5F1E_L2/L3	chimp_down_ATP5F1E_L2/L3	1.58077798639613	0.179196408886672	8.82148250747506	1.12954170146451e-18	1.47527430115661e-17	macaque_down	macaque_DOWN_ATP5F1E_L2/L3	rm	-1.58077798639613	macaque_down_ATP5F1E_L2/L3	up_ATP5F1E_L2/L3	Exc	human_up_ATP5F1E_Exc	human_up_atp5f1e_exc	2.18999596329704	ATP5F1E	Neur	ENSG00000124172	C7_1	0.281113262	0.197	0.121	9.78476e-07	0.029391472	PD_up	Neur	both	EVO_up_PD_up
88.8432822832204	2.79921394019796	0.179402448979111	15.6029862252543	6.94672727077203e-55	7.03860334112741e-53	L2/L3	Human	UP	human_up	chimp_down	ATP5F1E_L2/L3	UP_ATP5F1E_L2/L3	human_UP_ATP5F1E_L2/L3	chimp_DOWN_ATP5F1E_L2/L3	hg	pt	-2.79921394019796	human_up_ATP5F1E_L2/L3	chimp_down_ATP5F1E_L2/L3	1.58077798639613	0.179196408886672	8.82148250747506	1.12954170146451e-18	1.47527430115661e-17	macaque_down	macaque_DOWN_ATP5F1E_L2/L3	rm	-1.58077798639613	macaque_down_ATP5F1E_L2/L3	up_ATP5F1E_L2/L3	Exc	human_up_ATP5F1E_Exc	human_up_atp5f1e_exc	2.18999596329704	ATP5F1E	Neur	ENSG00000124172	C7_2	0.457019315	0.115	0.091	7.59798e-09	0.000228228	PD_up	Neur	both	EVO_up_PD_up
88.8432822832204	2.79921394019796	0.179402448979111	15.6029862252543	6.94672727077203e-55	7.03860334112741e-53	L2/L3	Human	UP	human_up	chimp_down	ATP5F1E_L2/L3	UP_ATP5F1E_L2/L3	human_UP_ATP5F1E_L2/L3	chimp_DOWN_ATP5F1E_L2/L3	hg	pt	-2.79921394019796	human_up_ATP5F1E_L2/L3	chimp_down_ATP5F1E_L2/L3	1.58077798639613	0.179196408886672	8.82148250747506	1.12954170146451e-18	1.47527430115661e-17	macaque_down	macaque_DOWN_ATP5F1E_L2/L3	rm	-1.58077798639613	macaque_down_ATP5F1E_L2/L3	up_ATP5F1E_L2/L3	Exc	human_up_ATP5F1E_Exc	human_up_atp5f1e_exc	2.18999596329704	ATP5F1E	Neur	ENSG00000124172	C7_3	0.47302449	0.162	0.117	7.19083e-07	0.021599812	PD_up	Neur	both	EVO_up_PD_up
88.8432822832204	2.79921394019796	0.179402448979111	15.6029862252543	6.94672727077203e-55	7.03860334112741e-53	L2/L3	Human	UP	human_up	chimp_down	ATP5F1E_L2/L3	UP_ATP5F1E_L2/L3	human_UP_ATP5F1E_L2/L3	chimp_DOWN_ATP5F1E_L2/L3	hg	pt	-2.79921394019796	human_up_ATP5F1E_L2/L3	chimp_down_ATP5F1E_L2/L3	1.58077798639613	0.179196408886672	8.82148250747506	1.12954170146451e-18	1.47527430115661e-17	macaque_down	macaque_DOWN_ATP5F1E_L2/L3	rm	-1.58077798639613	macaque_down_ATP5F1E_L2/L3	up_ATP5F1E_L2/L3	Exc	human_up_ATP5F1E_Exc	human_up_atp5f1e_exc	2.18999596329704	ATP5F1E	Neur	ENSG00000124172	C9	0.514615609	0.112	0.1	3.43553e-07	0.01031965	PD_up	Neur	both	EVO_up_PD_up
88.8432822832204	2.79921394019796	0.179402448979111	15.6029862252543	6.94672727077203e-55	7.03860334112741e-53	L2/L3	Human	UP	human_up	chimp_down	ATP5F1E_L2/L3	UP_ATP5F1E_L2/L3	human_UP_ATP5F1E_L2/L3	chimp_DOWN_ATP5F1E_L2/L3	hg	pt	-2.79921394019796	human_up_ATP5F1E_L2/L3	chimp_down_ATP5F1E_L2/L3	1.58077798639613	0.179196408886672	8.82148250747506	1.12954170146451e-18	1.47527430115661e-17	macaque_down	macaque_DOWN_ATP5F1E_L2/L3	rm	-1.58077798639613	macaque_down_ATP5F1E_L2/L3	up_ATP5F1E_L2/L3	Exc	human_up_ATP5F1E_Exc	human_up_atp5f1e_exc	2.18999596329704	ATP5F1E	Neur	ENSG00000124172	C6_0	0.391569782	0.141	0.071	1.57302e-12	4.72503e-08	PD_up	Neur	both	EVO_up_PD_up
116.834047384577	4.95368212086188	0.206478308925539	23.9912954859016	3.4279586777625e-127	1.42208542354649e-124	L2/L3	Human	UP	human_up	chimp_down	AP001347.1_L2/L3	UP_AP001347.1_L2/L3	human_UP_AP001347.1_L2/L3	chimp_DOWN_AP001347.1_L2/L3	hg	pt	-4.95368212086188	human_up_AP001347.1_L2/L3	chimp_down_AP001347.1_L2/L3	4.56217165528649	0.25759403602099	17.7107037327322	3.46710364209438e-70	2.83020145249868e-68	macaque_down	macaque_DOWN_AP001347.1_L2/L3	rm	-4.56217165528649	macaque_down_AP001347.1_L2/L3	up_AP001347.1_L2/L3	Exc	human_up_AP001347.1_Exc	human_up_ap001347.1_exc	4.75792688807419	AP001347.1	Neur	ENSG00000224905	C6_1	0.3689967	0.189	0.109	2.89047e-09	8.68239e-05	PD_up	Neur	both	EVO_up_PD_up
47.384224680202	1.28877927592188	0.201588763762602	6.39311066682064	1.6254452858046e-10	1.78514812682246e-09	L2/L3	Human	UP	human_up	chimp_down	SUMO3_L2/L3	UP_SUMO3_L2/L3	human_UP_SUMO3_L2/L3	chimp_DOWN_SUMO3_L2/L3	hg	pt	-1.28877927592188	human_up_SUMO3_L2/L3	chimp_down_SUMO3_L2/L3	2.02955845621548	0.259326163313722	7.82627726520677	5.0252840444505e-15	5.12768281179461e-14	macaque_down	macaque_DOWN_SUMO3_L2/L3	rm	-2.02955845621548	macaque_down_SUMO3_L2/L3	up_SUMO3_L2/L3	Exc	human_up_SUMO3_Exc	human_up_sumo3_exc	1.65916886606868	SUMO3	Neur	ENSG00000184900	C7_1	-0.294740733	0.372	0.402	1.08572e-06	0.032612794	PD_down	Neur	both	EVO_up_PD_down
47.384224680202	1.28877927592188	0.201588763762602	6.39311066682064	1.6254452858046e-10	1.78514812682246e-09	L2/L3	Human	UP	human_up	chimp_down	SUMO3_L2/L3	UP_SUMO3_L2/L3	human_UP_SUMO3_L2/L3	chimp_DOWN_SUMO3_L2/L3	hg	pt	-1.28877927592188	human_up_SUMO3_L2/L3	chimp_down_SUMO3_L2/L3	2.02955845621548	0.259326163313722	7.82627726520677	5.0252840444505e-15	5.12768281179461e-14	macaque_down	macaque_DOWN_SUMO3_L2/L3	rm	-2.02955845621548	macaque_down_SUMO3_L2/L3	up_SUMO3_L2/L3	Exc	human_up_SUMO3_Exc	human_up_sumo3_exc	1.65916886606868	SUMO3	Neur	ENSG00000184900	C7_2	-0.611374005	0.299	0.519	3.09189e-36	9.28741e-32	PD_down	Neur	both	EVO_up_PD_down
47.384224680202	1.28877927592188	0.201588763762602	6.39311066682064	1.6254452858046e-10	1.78514812682246e-09	L2/L3	Human	UP	human_up	chimp_down	SUMO3_L2/L3	UP_SUMO3_L2/L3	human_UP_SUMO3_L2/L3	chimp_DOWN_SUMO3_L2/L3	hg	pt	-1.28877927592188	human_up_SUMO3_L2/L3	chimp_down_SUMO3_L2/L3	2.02955845621548	0.259326163313722	7.82627726520677	5.0252840444505e-15	5.12768281179461e-14	macaque_down	macaque_DOWN_SUMO3_L2/L3	rm	-2.02955845621548	macaque_down_SUMO3_L2/L3	up_SUMO3_L2/L3	Exc	human_up_SUMO3_Exc	human_up_sumo3_exc	1.65916886606868	SUMO3	Neur	ENSG00000184900	C6_1	-0.864327418	0.175	0.284	2.71402e-20	8.15237e-16	PD_down	Neur	both	EVO_up_PD_down
22.3598043803463	2.15525960934	0.304230832098865	7.08429055158883	1.3975840992298e-12	1.87027885512877e-11	L2/L3	Human	UP	human_up	chimp_down	AC245060.5_L2/L3	UP_AC245060.5_L2/L3	human_UP_AC245060.5_L2/L3	chimp_DOWN_AC245060.5_L2/L3	hg	pt	-2.15525960934	human_up_AC245060.5_L2/L3	chimp_down_AC245060.5_L2/L3	5.62461076373814	0.87135669165788	6.45500380910201	1.08216180826915e-10	7.76940025960944e-10	macaque_down	macaque_DOWN_AC245060.5_L2/L3	rm	-5.62461076373814	macaque_down_AC245060.5_L2/L3	up_AC245060.5_L2/L3	Exc	human_up_AC245060.5_Exc	human_up_ac245060.5_exc	3.88993518653907	AC245060.5	Neur	ENSG00000274422	C9	0.266954058	0.147	0.248	1.05379e-28	3.16539e-24	PD_up	Neur	both	EVO_up_PD_up
22.3598043803463	2.15525960934	0.304230832098865	7.08429055158883	1.3975840992298e-12	1.87027885512877e-11	L2/L3	Human	UP	human_up	chimp_down	AC245060.5_L2/L3	UP_AC245060.5_L2/L3	human_UP_AC245060.5_L2/L3	chimp_DOWN_AC245060.5_L2/L3	hg	pt	-2.15525960934	human_up_AC245060.5_L2/L3	chimp_down_AC245060.5_L2/L3	5.62461076373814	0.87135669165788	6.45500380910201	1.08216180826915e-10	7.76940025960944e-10	macaque_down	macaque_DOWN_AC245060.5_L2/L3	rm	-5.62461076373814	macaque_down_AC245060.5_L2/L3	up_AC245060.5_L2/L3	Exc	human_up_AC245060.5_Exc	human_up_ac245060.5_exc	3.88993518653907	AC245060.5	Neur	ENSG00000274422	C6_1	1.310262375	0.352	0.135	1.11319e-51	3.34379e-47	PD_up	Neur	both	EVO_up_PD_up
1317.00331934702	0.804282110883007	0.046898280473989	17.149501063884	6.33944117284982e-66	8.55124497346313e-64	L2/L3	Human	UP	human_up	chimp_down	SEZ6L_L2/L3	UP_SEZ6L_L2/L3	human_UP_SEZ6L_L2/L3	chimp_DOWN_SEZ6L_L2/L3	hg	pt	-0.804282110883007	human_up_SEZ6L_L2/L3	chimp_down_SEZ6L_L2/L3	1.60872795011105	0.055083305145699	29.2053635099757	1.65776582529214e-187	1.01319246696573e-184	macaque_down	macaque_DOWN_SEZ6L_L2/L3	rm	-1.60872795011105	macaque_down_SEZ6L_L2/L3	up_SEZ6L_L2/L3	Exc	human_up_SEZ6L_Exc	human_up_sez6l_exc	1.20650503049703	SEZ6L	Neur	ENSG00000100095	C7_2	-0.506412055	0.147	0.292	1.51005e-10	4.53589e-06	PD_down	Neur	both	EVO_up_PD_down
1317.00331934702	0.804282110883007	0.046898280473989	17.149501063884	6.33944117284982e-66	8.55124497346313e-64	L2/L3	Human	UP	human_up	chimp_down	SEZ6L_L2/L3	UP_SEZ6L_L2/L3	human_UP_SEZ6L_L2/L3	chimp_DOWN_SEZ6L_L2/L3	hg	pt	-0.804282110883007	human_up_SEZ6L_L2/L3	chimp_down_SEZ6L_L2/L3	1.60872795011105	0.055083305145699	29.2053635099757	1.65776582529214e-187	1.01319246696573e-184	macaque_down	macaque_DOWN_SEZ6L_L2/L3	rm	-1.60872795011105	macaque_down_SEZ6L_L2/L3	up_SEZ6L_L2/L3	Exc	human_up_SEZ6L_Exc	human_up_sez6l_exc	1.20650503049703	SEZ6L	Neur	ENSG00000100095	C6_1	0.281931535	0.4	0.304	5.76855e-12	1.73276e-07	PD_up	Neur	both	EVO_up_PD_up
198.394676964723	0.671139197634663	0.106701763293021	6.28986041956588	3.17751546104215e-10	3.37344434775151e-09	L2/L3	Human	UP	human_up	chimp_down	RFPL1S_L2/L3	UP_RFPL1S_L2/L3	human_UP_RFPL1S_L2/L3	chimp_DOWN_RFPL1S_L2/L3	hg	pt	-0.671139197634663	human_up_RFPL1S_L2/L3	chimp_down_RFPL1S_L2/L3	1.89616797782194	0.136737858536589	13.8671762020798	1.00142180996375e-43	3.82530292664999e-42	macaque_down	macaque_DOWN_RFPL1S_L2/L3	rm	-1.89616797782194	macaque_down_RFPL1S_L2/L3	up_RFPL1S_L2/L3	Exc	human_up_RFPL1S_Exc	human_up_rfpl1s_exc	1.2836535877283	RFPL1S	Neur	ENSG00000225465	C7_2	-0.303702814	0.075	0.148	1.60341e-09	4.81632e-05	PD_down	Neur	both	EVO_up_PD_down
321.046396561114	0.543234801034531	0.0909500135076872	5.97289412154531	2.33081180136775e-09	2.25820798895581e-08	L2/L3	Human	UP	human_up	chimp_down	STS_L2/L3	UP_STS_L2/L3	human_UP_STS_L2/L3	chimp_DOWN_STS_L2/L3	hg	pt	-0.543234801034531	human_up_STS_L2/L3	chimp_down_STS_L2/L3	0.869313078222842	0.101844605571828	8.53568113246548	1.39332137708653e-17	1.70139387009399e-16	macaque_down	macaque_DOWN_STS_L2/L3	rm	-0.869313078222842	macaque_down_STS_L2/L3	up_STS_L2/L3	Exc	human_up_STS_Exc	human_up_sts_exc	0.706273939628687	STS	Neur	ENSG00000101846	C7_2	-0.659407339	0.047	0.154	2.48657e-10	7.46915e-06	PD_down	Neur	both	EVO_up_PD_down
163.284393682339	1.31051435371428	0.114914779334541	11.4042280836575	3.98294575783821e-30	1.57505446722282e-28	L2/L3	Human	UP	human_up	chimp_down	TMSB4X_L2/L3	UP_TMSB4X_L2/L3	human_UP_TMSB4X_L2/L3	chimp_DOWN_TMSB4X_L2/L3	hg	pt	-1.31051435371428	human_up_TMSB4X_L2/L3	chimp_down_TMSB4X_L2/L3	1.80300566145472	0.139652528506711	12.9106553295816	3.91951053568074e-38	1.25571845602804e-36	macaque_down	macaque_DOWN_TMSB4X_L2/L3	rm	-1.80300566145472	macaque_down_TMSB4X_L2/L3	up_TMSB4X_L2/L3	Exc	human_up_TMSB4X_Exc	human_up_tmsb4x_exc	1.5567600075845	TMSB4X	Neur	ENSG00000205542	C7_0	0.514534749	0.444	0.32	3.87813e-10	1.16491e-05	PD_up	Neur	both	EVO_up_PD_up
163.284393682339	1.31051435371428	0.114914779334541	11.4042280836575	3.98294575783821e-30	1.57505446722282e-28	L2/L3	Human	UP	human_up	chimp_down	TMSB4X_L2/L3	UP_TMSB4X_L2/L3	human_UP_TMSB4X_L2/L3	chimp_DOWN_TMSB4X_L2/L3	hg	pt	-1.31051435371428	human_up_TMSB4X_L2/L3	chimp_down_TMSB4X_L2/L3	1.80300566145472	0.139652528506711	12.9106553295816	3.91951053568074e-38	1.25571845602804e-36	macaque_down	macaque_DOWN_TMSB4X_L2/L3	rm	-1.80300566145472	macaque_down_TMSB4X_L2/L3	up_TMSB4X_L2/L3	Exc	human_up_TMSB4X_Exc	human_up_tmsb4x_exc	1.5567600075845	TMSB4X	Neur	ENSG00000205542	C7_1	0.563475897	0.568	0.423	7.40305e-19	2.22373e-14	PD_up	Neur	both	EVO_up_PD_up
163.284393682339	1.31051435371428	0.114914779334541	11.4042280836575	3.98294575783821e-30	1.57505446722282e-28	L2/L3	Human	UP	human_up	chimp_down	TMSB4X_L2/L3	UP_TMSB4X_L2/L3	human_UP_TMSB4X_L2/L3	chimp_DOWN_TMSB4X_L2/L3	hg	pt	-1.31051435371428	human_up_TMSB4X_L2/L3	chimp_down_TMSB4X_L2/L3	1.80300566145472	0.139652528506711	12.9106553295816	3.91951053568074e-38	1.25571845602804e-36	macaque_down	macaque_DOWN_TMSB4X_L2/L3	rm	-1.80300566145472	macaque_down_TMSB4X_L2/L3	up_TMSB4X_L2/L3	Exc	human_up_TMSB4X_Exc	human_up_tmsb4x_exc	1.5567600075845	TMSB4X	Neur	ENSG00000205542	C7_2	0.266665481	0.461	0.54	8.45731e-19	2.54041e-14	PD_up	Neur	both	EVO_up_PD_up
163.284393682339	1.31051435371428	0.114914779334541	11.4042280836575	3.98294575783821e-30	1.57505446722282e-28	L2/L3	Human	UP	human_up	chimp_down	TMSB4X_L2/L3	UP_TMSB4X_L2/L3	human_UP_TMSB4X_L2/L3	chimp_DOWN_TMSB4X_L2/L3	hg	pt	-1.31051435371428	human_up_TMSB4X_L2/L3	chimp_down_TMSB4X_L2/L3	1.80300566145472	0.139652528506711	12.9106553295816	3.91951053568074e-38	1.25571845602804e-36	macaque_down	macaque_DOWN_TMSB4X_L2/L3	rm	-1.80300566145472	macaque_down_TMSB4X_L2/L3	up_TMSB4X_L2/L3	Exc	human_up_TMSB4X_Exc	human_up_tmsb4x_exc	1.5567600075845	TMSB4X	Neur	ENSG00000205542	C7_3	0.70461192	0.601	0.519	2.48724e-33	7.47118e-29	PD_up	Neur	both	EVO_up_PD_up
163.284393682339	1.31051435371428	0.114914779334541	11.4042280836575	3.98294575783821e-30	1.57505446722282e-28	L2/L3	Human	UP	human_up	chimp_down	TMSB4X_L2/L3	UP_TMSB4X_L2/L3	human_UP_TMSB4X_L2/L3	chimp_DOWN_TMSB4X_L2/L3	hg	pt	-1.31051435371428	human_up_TMSB4X_L2/L3	chimp_down_TMSB4X_L2/L3	1.80300566145472	0.139652528506711	12.9106553295816	3.91951053568074e-38	1.25571845602804e-36	macaque_down	macaque_DOWN_TMSB4X_L2/L3	rm	-1.80300566145472	macaque_down_TMSB4X_L2/L3	up_TMSB4X_L2/L3	Exc	human_up_TMSB4X_Exc	human_up_tmsb4x_exc	1.5567600075845	TMSB4X	Neur	ENSG00000205542	C9	0.703897454	0.379	0.397	1.14463e-23	3.43825e-19	PD_up	Neur	both	EVO_up_PD_up
163.284393682339	1.31051435371428	0.114914779334541	11.4042280836575	3.98294575783821e-30	1.57505446722282e-28	L2/L3	Human	UP	human_up	chimp_down	TMSB4X_L2/L3	UP_TMSB4X_L2/L3	human_UP_TMSB4X_L2/L3	chimp_DOWN_TMSB4X_L2/L3	hg	pt	-1.31051435371428	human_up_TMSB4X_L2/L3	chimp_down_TMSB4X_L2/L3	1.80300566145472	0.139652528506711	12.9106553295816	3.91951053568074e-38	1.25571845602804e-36	macaque_down	macaque_DOWN_TMSB4X_L2/L3	rm	-1.80300566145472	macaque_down_TMSB4X_L2/L3	up_TMSB4X_L2/L3	Exc	human_up_TMSB4X_Exc	human_up_tmsb4x_exc	1.5567600075845	TMSB4X	Neur	ENSG00000205542	C6_0	0.323186508	0.422	0.307	2.01766e-21	6.06063e-17	PD_up	Neur	both	EVO_up_PD_up
59.8064933167776	1.13886163923121	0.189740681147738	6.00220064744287	1.94660933235966e-09	1.90138158110137e-08	L2/L3	Human	UP	human_up	chimp_down	TRO_L2/L3	UP_TRO_L2/L3	human_UP_TRO_L2/L3	chimp_DOWN_TRO_L2/L3	hg	pt	-1.13886163923121	human_up_TRO_L2/L3	chimp_down_TRO_L2/L3	0.590108443119928	0.202332952933243	2.9165216765982	0.0035395812688851	0.0083311404290656	macaque_down	macaque_DOWN_TRO_L2/L3	rm	-0.590108443119928	macaque_down_TRO_L2/L3	up_TRO_L2/L3	Exc	human_up_TRO_Exc	human_up_tro_exc	0.864485041175567	TRO	Neur	ENSG00000067445	C7_2	-0.628143113	0.041	0.129	6.19274e-18	1.86017e-13	PD_down	Neur	both	EVO_up_PD_down
37.4054768457811	0.7489592779214	0.230560826847847	3.24842380278093	0.0011604628530715	0.0044374081305191	L2/L3	Human	UP	human_up	chimp_down	UBQLN2_L2/L3	UP_UBQLN2_L2/L3	human_UP_UBQLN2_L2/L3	chimp_DOWN_UBQLN2_L2/L3	hg	pt	-0.7489592779214	human_up_UBQLN2_L2/L3	chimp_down_UBQLN2_L2/L3	1.17486709690709	0.272447022389745	4.31227725156197	1.61581637176992e-05	6.20202883051657e-05	macaque_down	macaque_DOWN_UBQLN2_L2/L3	rm	-1.17486709690709	macaque_down_UBQLN2_L2/L3	up_UBQLN2_L2/L3	Exc	human_up_UBQLN2_Exc	human_up_ubqln2_exc	0.961913187414247	UBQLN2	Neur	ENSG00000188021	C7_2	-0.382815666	0.119	0.23	6.09056e-10	1.82948e-05	PD_down	Neur	both	EVO_up_PD_down
78.7312859398184	1.10814513612943	0.153852388482108	7.20265149642641	5.90527713408318e-13	8.17628012261252e-12	L2/L3	Human	UP	human_up	chimp_down	NAP1L3_L2/L3	UP_NAP1L3_L2/L3	human_UP_NAP1L3_L2/L3	chimp_DOWN_NAP1L3_L2/L3	hg	pt	-1.10814513612943	human_up_NAP1L3_L2/L3	chimp_down_NAP1L3_L2/L3	2.18323542470171	0.207680977995552	10.5124477252243	7.57027738277229e-26	1.46346416622677e-24	macaque_down	macaque_DOWN_NAP1L3_L2/L3	rm	-2.18323542470171	macaque_down_NAP1L3_L2/L3	up_NAP1L3_L2/L3	Exc	human_up_NAP1L3_Exc	human_up_nap1l3_exc	1.64569028041557	NAP1L3	Neur	ENSG00000186310	C7_1	-0.513371821	0.486	0.584	7.20144e-12	2.16317e-07	PD_down	Neur	both	EVO_up_PD_down
78.7312859398184	1.10814513612943	0.153852388482108	7.20265149642641	5.90527713408318e-13	8.17628012261252e-12	L2/L3	Human	UP	human_up	chimp_down	NAP1L3_L2/L3	UP_NAP1L3_L2/L3	human_UP_NAP1L3_L2/L3	chimp_DOWN_NAP1L3_L2/L3	hg	pt	-1.10814513612943	human_up_NAP1L3_L2/L3	chimp_down_NAP1L3_L2/L3	2.18323542470171	0.207680977995552	10.5124477252243	7.57027738277229e-26	1.46346416622677e-24	macaque_down	macaque_DOWN_NAP1L3_L2/L3	rm	-2.18323542470171	macaque_down_NAP1L3_L2/L3	up_NAP1L3_L2/L3	Exc	human_up_NAP1L3_Exc	human_up_nap1l3_exc	1.64569028041557	NAP1L3	Neur	ENSG00000186310	C7_2	-0.845540507	0.342	0.626	3.10867e-29	9.33782e-25	PD_down	Neur	both	EVO_up_PD_down
78.7312859398184	1.10814513612943	0.153852388482108	7.20265149642641	5.90527713408318e-13	8.17628012261252e-12	L2/L3	Human	UP	human_up	chimp_down	NAP1L3_L2/L3	UP_NAP1L3_L2/L3	human_UP_NAP1L3_L2/L3	chimp_DOWN_NAP1L3_L2/L3	hg	pt	-1.10814513612943	human_up_NAP1L3_L2/L3	chimp_down_NAP1L3_L2/L3	2.18323542470171	0.207680977995552	10.5124477252243	7.57027738277229e-26	1.46346416622677e-24	macaque_down	macaque_DOWN_NAP1L3_L2/L3	rm	-2.18323542470171	macaque_down_NAP1L3_L2/L3	up_NAP1L3_L2/L3	Exc	human_up_NAP1L3_Exc	human_up_nap1l3_exc	1.64569028041557	NAP1L3	Neur	ENSG00000186310	C6_1	-0.764297826	0.173	0.26	2.24302e-12	6.73757e-08	PD_down	Neur	both	EVO_up_PD_down
47.3794985216659	0.754581536725245	0.204191793554559	3.69545476627406	0.000219493557217	0.0009985526262219	L2/L3	Human	UP	human_up	chimp_down	TMEM35A_L2/L3	UP_TMEM35A_L2/L3	human_UP_TMEM35A_L2/L3	chimp_DOWN_TMEM35A_L2/L3	hg	pt	-0.754581536725245	human_up_TMEM35A_L2/L3	chimp_down_TMEM35A_L2/L3	1.70934362462665	0.259550163508426	6.58579290230789	4.52464145125664e-11	3.36083993867726e-10	macaque_down	macaque_DOWN_TMEM35A_L2/L3	rm	-1.70934362462665	macaque_down_TMEM35A_L2/L3	up_TMEM35A_L2/L3	Exc	human_up_TMEM35A_Exc	human_up_tmem35a_exc	1.23196258067595	TMEM35A	Neur	ENSG00000126950	C7_1	-0.403589786	0.225	0.253	9.77367e-08	0.002935816	PD_down	Neur	both	EVO_up_PD_down
47.3794985216659	0.754581536725245	0.204191793554559	3.69545476627406	0.000219493557217	0.0009985526262219	L2/L3	Human	UP	human_up	chimp_down	TMEM35A_L2/L3	UP_TMEM35A_L2/L3	human_UP_TMEM35A_L2/L3	chimp_DOWN_TMEM35A_L2/L3	hg	pt	-0.754581536725245	human_up_TMEM35A_L2/L3	chimp_down_TMEM35A_L2/L3	1.70934362462665	0.259550163508426	6.58579290230789	4.52464145125664e-11	3.36083993867726e-10	macaque_down	macaque_DOWN_TMEM35A_L2/L3	rm	-1.70934362462665	macaque_down_TMEM35A_L2/L3	up_TMEM35A_L2/L3	Exc	human_up_TMEM35A_Exc	human_up_tmem35a_exc	1.23196258067595	TMEM35A	Neur	ENSG00000126950	C7_2	-0.894608044	0.159	0.389	2.0472e-33	6.14937e-29	PD_down	Neur	both	EVO_up_PD_down
47.3794985216659	0.754581536725245	0.204191793554559	3.69545476627406	0.000219493557217	0.0009985526262219	L2/L3	Human	UP	human_up	chimp_down	TMEM35A_L2/L3	UP_TMEM35A_L2/L3	human_UP_TMEM35A_L2/L3	chimp_DOWN_TMEM35A_L2/L3	hg	pt	-0.754581536725245	human_up_TMEM35A_L2/L3	chimp_down_TMEM35A_L2/L3	1.70934362462665	0.259550163508426	6.58579290230789	4.52464145125664e-11	3.36083993867726e-10	macaque_down	macaque_DOWN_TMEM35A_L2/L3	rm	-1.70934362462665	macaque_down_TMEM35A_L2/L3	up_TMEM35A_L2/L3	Exc	human_up_TMEM35A_Exc	human_up_tmem35a_exc	1.23196258067595	TMEM35A	Neur	ENSG00000126950	C6_1	-0.850002803	0.09	0.195	2.45307e-17	7.36852e-13	PD_down	Neur	both	EVO_up_PD_down
29.8111619997722	1.30692546752083	0.25075633494882	5.21193399874656	1.86882042096307e-07	1.43070176168924e-06	L2/L3	Human	UP	human_up	chimp_down	HNRNPH2_L2/L3	UP_HNRNPH2_L2/L3	human_UP_HNRNPH2_L2/L3	chimp_DOWN_HNRNPH2_L2/L3	hg	pt	-1.30692546752083	human_up_HNRNPH2_L2/L3	chimp_down_HNRNPH2_L2/L3	2.30268219636226	0.339795005528523	6.77668052471999	1.22968386381201e-11	9.66075958398914e-11	macaque_down	macaque_DOWN_HNRNPH2_L2/L3	rm	-2.30268219636226	macaque_down_HNRNPH2_L2/L3	up_HNRNPH2_L2/L3	Exc	human_up_HNRNPH2_Exc	human_up_hnrnph2_exc	1.80480383194155	HNRNPH2	Neur	ENSG00000126945	C7_2	-0.671492906	0.141	0.306	1.41573e-25	4.25258e-21	PD_down	Neur	both	EVO_up_PD_down
29.8111619997722	1.30692546752083	0.25075633494882	5.21193399874656	1.86882042096307e-07	1.43070176168924e-06	L2/L3	Human	UP	human_up	chimp_down	HNRNPH2_L2/L3	UP_HNRNPH2_L2/L3	human_UP_HNRNPH2_L2/L3	chimp_DOWN_HNRNPH2_L2/L3	hg	pt	-1.30692546752083	human_up_HNRNPH2_L2/L3	chimp_down_HNRNPH2_L2/L3	2.30268219636226	0.339795005528523	6.77668052471999	1.22968386381201e-11	9.66075958398914e-11	macaque_down	macaque_DOWN_HNRNPH2_L2/L3	rm	-2.30268219636226	macaque_down_HNRNPH2_L2/L3	up_HNRNPH2_L2/L3	Exc	human_up_HNRNPH2_Exc	human_up_hnrnph2_exc	1.80480383194155	HNRNPH2	Neur	ENSG00000126945	C7_3	-0.276797115	0.187	0.248	7.24674e-09	0.000217677	PD_down	Neur	both	EVO_up_PD_down
29.8111619997722	1.30692546752083	0.25075633494882	5.21193399874656	1.86882042096307e-07	1.43070176168924e-06	L2/L3	Human	UP	human_up	chimp_down	HNRNPH2_L2/L3	UP_HNRNPH2_L2/L3	human_UP_HNRNPH2_L2/L3	chimp_DOWN_HNRNPH2_L2/L3	hg	pt	-1.30692546752083	human_up_HNRNPH2_L2/L3	chimp_down_HNRNPH2_L2/L3	2.30268219636226	0.339795005528523	6.77668052471999	1.22968386381201e-11	9.66075958398914e-11	macaque_down	macaque_DOWN_HNRNPH2_L2/L3	rm	-2.30268219636226	macaque_down_HNRNPH2_L2/L3	up_HNRNPH2_L2/L3	Exc	human_up_HNRNPH2_Exc	human_up_hnrnph2_exc	1.80480383194155	HNRNPH2	Neur	ENSG00000126945	C6_1	-0.577241297	0.073	0.141	2.82853e-12	8.49635e-08	PD_down	Neur	both	EVO_up_PD_down
19.924570551109	-1.33035763496627	0.555167830020656	-2.39631614626658	0.0165607993628101	0.0448040230823312	L2/L3	Human	DOWN	human_down	chimp_up	HTR2C_L2/L3	DOWN_HTR2C_L2/L3	human_DOWN_HTR2C_L2/L3	chimp_UP_HTR2C_L2/L3	hg	pt	1.33035763496627	human_down_HTR2C_L2/L3	chimp_up_HTR2C_L2/L3	-1.73708313432615	0.565071829647172	-3.07409260767923	0.0021114387879814	0.0052661143612354	macaque_up	macaque_UP_HTR2C_L2/L3	rm	1.73708313432615	macaque_up_HTR2C_L2/L3	down_HTR2C_L2/L3	Exc	human_down_HTR2C_Exc	human_down_htr2c_exc	-1.53372038464621	HTR2C	Neur	ENSG00000147246	C7_1	-0.585656247	0.173	0.222	1.99774e-08	0.00060008	PD_down	Neur	both	EVO_down_PD_down
10.4406658754127	1.23929963610569	0.431787565377659	2.87016054994949	0.0041026343144481	0.0278342375503353	IN-VIP	Human	UP	human_up	chimp_down	TMEM51-AS1_IN-VIP	UP_TMEM51-AS1_IN-VIP	human_UP_TMEM51-AS1_IN-VIP	chimp_DOWN_TMEM51-AS1_IN-VIP	hg	pt	-1.23929963610569	human_up_TMEM51-AS1_IN-VIP	chimp_down_TMEM51-AS1_IN-VIP	5.46647009881305	1.44173185811084	3.7915997125679	0.000149680029118	0.001012808973899	macaque_down	macaque_DOWN_TMEM51-AS1_IN-VIP	rm	-5.46647009881305	macaque_down_TMEM51-AS1_IN-VIP	up_TMEM51-AS1_IN-VIP	Inh	human_up_TMEM51-AS1_Inh	human_up_tmem51-as1_inh	3.35288486745937	TMEM51-AS1	Neur	ENSG00000175147	C9	-0.580299772	0.009	0.101	6.76612e-19	2.03241e-14	PD_down	Neur	both	EVO_up_PD_down
1184.15062800778	0.535063107553938	0.0655177720192339	8.16668655028227	3.16975078988656e-16	2.98788855182994e-14	IN-VIP	Human	UP	human_up	chimp_down	DAB1_IN-VIP	UP_DAB1_IN-VIP	human_UP_DAB1_IN-VIP	chimp_DOWN_DAB1_IN-VIP	hg	pt	-0.535063107553938	human_up_DAB1_IN-VIP	chimp_down_DAB1_IN-VIP	0.762613121173525	0.0704000362352015	10.8325671683703	2.41293969712887e-27	3.16910986408523e-25	macaque_down	macaque_DOWN_DAB1_IN-VIP	rm	-0.762613121173525	macaque_down_DAB1_IN-VIP	up_DAB1_IN-VIP	Inh	human_up_DAB1_Inh	human_up_dab1_inh	0.648838114363732	DAB1	Neur	ENSG00000173406	C9	-0.600227684	0.218	0.564	1.60229e-53	4.81295e-49	PD_down	Neur	both	EVO_up_PD_down
662.482454115181	0.534275870203478	0.0750634058017412	7.11766092274865	1.09774019555939e-12	6.75991617506334e-11	IN-VIP	Human	UP	human_up	chimp_down	PDE4B_IN-VIP	UP_PDE4B_IN-VIP	human_UP_PDE4B_IN-VIP	chimp_DOWN_PDE4B_IN-VIP	hg	pt	-0.534275870203478	human_up_PDE4B_IN-VIP	chimp_down_PDE4B_IN-VIP	1.45920270400823	0.0879606221411567	16.5892722048571	8.33239391067e-62	6.91437196514507e-59	macaque_down	macaque_DOWN_PDE4B_IN-VIP	rm	-1.45920270400823	macaque_down_PDE4B_IN-VIP	up_PDE4B_IN-VIP	Inh	human_up_PDE4B_Inh	human_up_pde4b_inh	0.996739287105854	PDE4B	Neur	ENSG00000184588	C7_1	0.390966747	0.376	0.251	4.769e-07	0.014325126	PD_up	Neur	both	EVO_up_PD_up
662.482454115181	0.534275870203478	0.0750634058017412	7.11766092274865	1.09774019555939e-12	6.75991617506334e-11	IN-VIP	Human	UP	human_up	chimp_down	PDE4B_IN-VIP	UP_PDE4B_IN-VIP	human_UP_PDE4B_IN-VIP	chimp_DOWN_PDE4B_IN-VIP	hg	pt	-0.534275870203478	human_up_PDE4B_IN-VIP	chimp_down_PDE4B_IN-VIP	1.45920270400823	0.0879606221411567	16.5892722048571	8.33239391067e-62	6.91437196514507e-59	macaque_down	macaque_DOWN_PDE4B_IN-VIP	rm	-1.45920270400823	macaque_down_PDE4B_IN-VIP	up_PDE4B_IN-VIP	Inh	human_up_PDE4B_Inh	human_up_pde4b_inh	0.996739287105854	PDE4B	Neur	ENSG00000184588	C7_2	0.763547194	0.225	0.207	7.30678e-15	2.19481e-10	PD_up	Neur	both	EVO_up_PD_up
662.482454115181	0.534275870203478	0.0750634058017412	7.11766092274865	1.09774019555939e-12	6.75991617506334e-11	IN-VIP	Human	UP	human_up	chimp_down	PDE4B_IN-VIP	UP_PDE4B_IN-VIP	human_UP_PDE4B_IN-VIP	chimp_DOWN_PDE4B_IN-VIP	hg	pt	-0.534275870203478	human_up_PDE4B_IN-VIP	chimp_down_PDE4B_IN-VIP	1.45920270400823	0.0879606221411567	16.5892722048571	8.33239391067e-62	6.91437196514507e-59	macaque_down	macaque_DOWN_PDE4B_IN-VIP	rm	-1.45920270400823	macaque_down_PDE4B_IN-VIP	up_PDE4B_IN-VIP	Inh	human_up_PDE4B_Inh	human_up_pde4b_inh	0.996739287105854	PDE4B	Neur	ENSG00000184588	C9	1.141711603	0.45	0.355	2.59089e-40	7.78251e-36	PD_up	Neur	both	EVO_up_PD_up
662.482454115181	0.534275870203478	0.0750634058017412	7.11766092274865	1.09774019555939e-12	6.75991617506334e-11	IN-VIP	Human	UP	human_up	chimp_down	PDE4B_IN-VIP	UP_PDE4B_IN-VIP	human_UP_PDE4B_IN-VIP	chimp_DOWN_PDE4B_IN-VIP	hg	pt	-0.534275870203478	human_up_PDE4B_IN-VIP	chimp_down_PDE4B_IN-VIP	1.45920270400823	0.0879606221411567	16.5892722048571	8.33239391067e-62	6.91437196514507e-59	macaque_down	macaque_DOWN_PDE4B_IN-VIP	rm	-1.45920270400823	macaque_down_PDE4B_IN-VIP	up_PDE4B_IN-VIP	Inh	human_up_PDE4B_Inh	human_up_pde4b_inh	0.996739287105854	PDE4B	Neur	ENSG00000184588	C6_0	0.614229287	0.56	0.38	3.44744e-25	1.03554e-20	PD_up	Neur	both	EVO_up_PD_up
429.459834947638	1.40470231135484	0.112871215770544	12.445177468545	1.48553819318687e-35	8.0856406237555e-33	IN-VIP	Human	UP	human_up	chimp_down	OLFM3_IN-VIP	UP_OLFM3_IN-VIP	human_UP_OLFM3_IN-VIP	chimp_DOWN_OLFM3_IN-VIP	hg	pt	-1.40470231135484	human_up_OLFM3_IN-VIP	chimp_down_OLFM3_IN-VIP	1.70866400023943	0.124175190976046	13.7601076898608	4.42866712654009e-43	1.83749425141172e-40	macaque_down	macaque_DOWN_OLFM3_IN-VIP	rm	-1.70866400023943	macaque_down_OLFM3_IN-VIP	up_OLFM3_IN-VIP	Inh	human_up_OLFM3_Inh	human_up_olfm3_inh	1.55668315579714	OLFM3	Neur	ENSG00000118733	C9	-0.655515634	0.114	0.359	5.86754e-34	1.76249e-29	PD_down	Neur	both	EVO_up_PD_down
429.459834947638	1.40470231135484	0.112871215770544	12.445177468545	1.48553819318687e-35	8.0856406237555e-33	IN-VIP	Human	UP	human_up	chimp_down	OLFM3_IN-VIP	UP_OLFM3_IN-VIP	human_UP_OLFM3_IN-VIP	chimp_DOWN_OLFM3_IN-VIP	hg	pt	-1.40470231135484	human_up_OLFM3_IN-VIP	chimp_down_OLFM3_IN-VIP	1.70866400023943	0.124175190976046	13.7601076898608	4.42866712654009e-43	1.83749425141172e-40	macaque_down	macaque_DOWN_OLFM3_IN-VIP	rm	-1.70866400023943	macaque_down_OLFM3_IN-VIP	up_OLFM3_IN-VIP	Inh	human_up_OLFM3_Inh	human_up_olfm3_inh	1.55668315579714	OLFM3	Neur	ENSG00000118733	C6_1	-0.47296966	0.343	0.309	2.70299e-15	8.11923e-11	PD_down	Neur	both	EVO_up_PD_down
87.6329085350967	1.82735795070817	0.216916644832928	8.42424034409912	3.63098262225715e-17	3.78182529539166e-15	IN-VIP	Human	UP	human_up	chimp_down	NTNG1_IN-VIP	UP_NTNG1_IN-VIP	human_UP_NTNG1_IN-VIP	chimp_DOWN_NTNG1_IN-VIP	hg	pt	-1.82735795070817	human_up_NTNG1_IN-VIP	chimp_down_NTNG1_IN-VIP	0.571195975929974	0.216873730131723	2.63377208287534	0.0084442149607717	0.0288691776077179	macaque_down	macaque_DOWN_NTNG1_IN-VIP	rm	-0.571195975929974	macaque_down_NTNG1_IN-VIP	up_NTNG1_IN-VIP	Inh	human_up_NTNG1_Inh	human_up_ntng1_inh	1.19927696331907	NTNG1	Neur	ENSG00000162631	C6_2	0.98332552	0.167	0.039	1.49395e-09	4.48752e-05	PD_up	Neur	both	EVO_up_PD_up
68.798378796077	0.617515181906546	0.174055476296438	3.54780668236396	0.0003884532215211	0.0040913677944611	IN-VIP	Human	UP	human_up	chimp_down	PHTF1_IN-VIP	UP_PHTF1_IN-VIP	human_UP_PHTF1_IN-VIP	chimp_DOWN_PHTF1_IN-VIP	hg	pt	-0.617515181906546	human_up_PHTF1_IN-VIP	chimp_down_PHTF1_IN-VIP	1.03991361196356	0.210203913004415	4.94716581199762	7.53018297145192e-07	9.25730776611625e-06	macaque_down	macaque_DOWN_PHTF1_IN-VIP	rm	-1.03991361196356	macaque_down_PHTF1_IN-VIP	up_PHTF1_IN-VIP	Inh	human_up_PHTF1_Inh	human_up_phtf1_inh	0.828714396935055	PHTF1	Neur	ENSG00000116793	C9	-0.34391636	0.044	0.139	1.31634e-12	3.95401e-08	PD_down	Neur	both	EVO_up_PD_down
14.0270200532225	2.33378465092441	0.426963664764904	5.46600294947686	4.60296680457542e-08	1.30477295037865e-06	IN-VIP	Human	UP	human_up	chimp_down	SRGAP2C_IN-VIP	UP_SRGAP2C_IN-VIP	human_UP_SRGAP2C_IN-VIP	chimp_DOWN_SRGAP2C_IN-VIP	hg	pt	-2.33378465092441	human_up_SRGAP2C_IN-VIP	chimp_down_SRGAP2C_IN-VIP	2.22684622898228	0.513571978396328	4.33599636011256	1.45101344599121e-05	0.0001296608001469	macaque_down	macaque_DOWN_SRGAP2C_IN-VIP	rm	-2.22684622898228	macaque_down_SRGAP2C_IN-VIP	up_SRGAP2C_IN-VIP	Inh	human_up_SRGAP2C_Inh	human_up_srgap2c_inh	2.28031543995335	SRGAP2C	Neur	ENSG00000171943	C9	-0.522410519	0.055	0.202	3.39285e-18	1.01914e-13	PD_down	Neur	both	EVO_up_PD_down
7.25602156236216	2.73683688785769	0.598323660580356	4.57417459507291	4.78101034459538e-06	8.72107973452517e-05	IN-VIP	Human	UP	human_up	chimp_down	FP700111.1_IN-VIP	UP_FP700111.1_IN-VIP	human_UP_FP700111.1_IN-VIP	chimp_DOWN_FP700111.1_IN-VIP	hg	pt	-2.73683688785769	human_up_FP700111.1_IN-VIP	chimp_down_FP700111.1_IN-VIP	2.59491209189582	0.737774102002481	3.51721764812924	0.00043609603836	0.0025615731262228	macaque_down	macaque_DOWN_FP700111.1_IN-VIP	rm	-2.59491209189582	macaque_down_FP700111.1_IN-VIP	up_FP700111.1_IN-VIP	Inh	human_up_FP700111.1_Inh	human_up_fp700111.1_inh	2.66587448987676	FP700111.1	Neur	ENSG00000224363	C6_1	0.687693155	0.419	0.289	2.25235e-17	6.76559e-13	PD_up	Neur	both	EVO_up_PD_up
97.5270198035471	1.89211985242878	0.161210314373417	11.7369652170394	8.23900963615332e-32	3.30992403787655e-29	IN-VIP	Human	UP	human_up	chimp_down	SRGAP2B_IN-VIP	UP_SRGAP2B_IN-VIP	human_UP_SRGAP2B_IN-VIP	chimp_DOWN_SRGAP2B_IN-VIP	hg	pt	-1.89211985242878	human_up_SRGAP2B_IN-VIP	chimp_down_SRGAP2B_IN-VIP	2.5098808457376	0.213022332970359	11.7822427852522	4.81934187998918e-32	9.3597771660726e-30	macaque_down	macaque_DOWN_SRGAP2B_IN-VIP	rm	-2.5098808457376	macaque_down_SRGAP2B_IN-VIP	up_SRGAP2B_IN-VIP	Inh	human_up_SRGAP2B_Inh	human_up_srgap2b_inh	2.20100034908319	SRGAP2B	Neur	ENSG00000196369	C9	-0.469977645	0.062	0.217	7.63984e-25	2.29486e-20	PD_down	Neur	both	EVO_up_PD_down
153.567721640945	0.514499528998986	0.116233217641374	4.42644142044165	9.58003828781305e-06	0.0001642723435266	IN-VIP	Human	UP	human_up	chimp_down	PDE4DIP_IN-VIP	UP_PDE4DIP_IN-VIP	human_UP_PDE4DIP_IN-VIP	chimp_DOWN_PDE4DIP_IN-VIP	hg	pt	-0.514499528998986	human_up_PDE4DIP_IN-VIP	chimp_down_PDE4DIP_IN-VIP	1.43208961496213	0.14985711982114	9.5563668691309	1.21963157177592e-21	9.76561139225494e-20	macaque_down	macaque_DOWN_PDE4DIP_IN-VIP	rm	-1.43208961496213	macaque_down_PDE4DIP_IN-VIP	up_PDE4DIP_IN-VIP	Inh	human_up_PDE4DIP_Inh	human_up_pde4dip_inh	0.973294571980556	PDE4DIP	Neur	ENSG00000178104	C9	-0.548694091	0.293	0.614	8.25709e-41	2.48026e-36	PD_down	Neur	both	EVO_up_PD_down
154.867214665491	-0.907302046405609	0.138901413039412	-6.53198571959937	6.4903345584711e-11	2.9921151640733e-09	IN-VIP	Human	DOWN	human_down	chimp_up	SYT11_IN-VIP	DOWN_SYT11_IN-VIP	human_DOWN_SYT11_IN-VIP	chimp_UP_SYT11_IN-VIP	hg	pt	0.907302046405609	human_down_SYT11_IN-VIP	chimp_up_SYT11_IN-VIP	-0.564864495174287	0.152711926709573	-3.69888919186086	0.0002165451074797	0.0014033537387822	macaque_up	macaque_UP_SYT11_IN-VIP	rm	0.564864495174287	macaque_up_SYT11_IN-VIP	down_SYT11_IN-VIP	Inh	human_down_SYT11_Inh	human_down_syt11_inh	-0.736083270789948	SYT11	Neur	ENSG00000132718	C6_0	0.279004027	0.225	0.147	3.33778e-08	0.001002603	PD_up	Neur	both	EVO_down_PD_up
47.6284581699358	0.657974552106867	0.221650982980141	2.96851628294299	0.0029924124734803	0.0218116565068059	IN-VIP	Human	UP	human_up	chimp_down	AL645568.1_IN-VIP	UP_AL645568.1_IN-VIP	human_UP_AL645568.1_IN-VIP	chimp_DOWN_AL645568.1_IN-VIP	hg	pt	-0.657974552106867	human_up_AL645568.1_IN-VIP	chimp_down_AL645568.1_IN-VIP	1.22176073590588	0.268409773091137	4.55184892053479	5.31765169657584e-06	5.36941644760446e-05	macaque_down	macaque_DOWN_AL645568.1_IN-VIP	rm	-1.22176073590588	macaque_down_AL645568.1_IN-VIP	up_AL645568.1_IN-VIP	Inh	human_up_AL645568.1_Inh	human_up_al645568.1_inh	0.939867644006374	AL645568.1	Neur	ENSG00000203739	C9	-0.343971028	0.045	0.147	5.13685e-14	1.54301e-09	PD_down	Neur	both	EVO_up_PD_down
19.8591497054086	-1.54000546459347	0.476890462657914	-3.22926454853041	0.0012410902998172	0.0107169481211959	IN-VIP	Human	DOWN	human_down	chimp_up	SYT2_IN-VIP	DOWN_SYT2_IN-VIP	human_DOWN_SYT2_IN-VIP	chimp_UP_SYT2_IN-VIP	hg	pt	1.54000546459347	human_down_SYT2_IN-VIP	chimp_up_SYT2_IN-VIP	-2.76138566311665	0.47746908980527	-5.78338100219817	7.32139841379309e-09	1.33659449442207e-07	macaque_up	macaque_UP_SYT2_IN-VIP	rm	2.76138566311665	macaque_up_SYT2_IN-VIP	down_SYT2_IN-VIP	Inh	human_down_SYT2_Inh	human_down_syt2_inh	-2.15069556385506	SYT2	Neur	ENSG00000143858	C7_2	-0.450088213	0.414	0.631	1.04896e-43	3.15087e-39	PD_down	Neur	both	EVO_down_PD_down
19.8591497054086	-1.54000546459347	0.476890462657914	-3.22926454853041	0.0012410902998172	0.0107169481211959	IN-VIP	Human	DOWN	human_down	chimp_up	SYT2_IN-VIP	DOWN_SYT2_IN-VIP	human_DOWN_SYT2_IN-VIP	chimp_UP_SYT2_IN-VIP	hg	pt	1.54000546459347	human_down_SYT2_IN-VIP	chimp_up_SYT2_IN-VIP	-2.76138566311665	0.47746908980527	-5.78338100219817	7.32139841379309e-09	1.33659449442207e-07	macaque_up	macaque_UP_SYT2_IN-VIP	rm	2.76138566311665	macaque_up_SYT2_IN-VIP	down_SYT2_IN-VIP	Inh	human_down_SYT2_Inh	human_down_syt2_inh	-2.15069556385506	SYT2	Neur	ENSG00000143858	C9	-0.454579886	0.057	0.186	3.24059e-20	9.7341e-16	PD_down	Neur	both	EVO_down_PD_down
1361.0885864568	0.631119188021513	0.0643968934536809	9.80046014914464	1.12073918681938e-22	2.07804750540697e-20	IN-VIP	Human	UP	human_up	chimp_down	RGS7_IN-VIP	UP_RGS7_IN-VIP	human_UP_RGS7_IN-VIP	chimp_DOWN_RGS7_IN-VIP	hg	pt	-0.631119188021513	human_up_RGS7_IN-VIP	chimp_down_RGS7_IN-VIP	0.871158969958007	0.0689067865248602	12.6425714199241	1.22965622301277e-36	3.45363138574171e-34	macaque_down	macaque_DOWN_RGS7_IN-VIP	rm	-0.871158969958007	macaque_down_RGS7_IN-VIP	up_RGS7_IN-VIP	Inh	human_up_RGS7_Inh	human_up_rgs7_inh	0.75113907898976	RGS7	Neur	ENSG00000182901	C9	-1.146096504	0.232	0.671	4.17177e-83	1.25312e-78	PD_down	Neur	both	EVO_up_PD_down
57.144085105173	1.19647942870144	0.206076221867052	5.80600429230182	6.39813221718584e-09	2.0881176963361e-07	IN-VIP	Human	UP	human_up	chimp_down	RPS27A_IN-VIP	UP_RPS27A_IN-VIP	human_UP_RPS27A_IN-VIP	chimp_DOWN_RPS27A_IN-VIP	hg	pt	-1.19647942870144	human_up_RPS27A_IN-VIP	chimp_down_RPS27A_IN-VIP	0.806280933334616	0.226313145820905	3.56267829873512	0.0003670904222632	0.0022095623965836	macaque_down	macaque_DOWN_RPS27A_IN-VIP	rm	-0.806280933334616	macaque_down_RPS27A_IN-VIP	up_RPS27A_IN-VIP	Inh	human_up_RPS27A_Inh	human_up_rps27a_inh	1.00138018101803	RPS27A	Neur	ENSG00000143947	C7_2	0.46062925	0.135	0.11	1.54101e-08	0.000462889	PD_up	Neur	both	EVO_up_PD_up
57.144085105173	1.19647942870144	0.206076221867052	5.80600429230182	6.39813221718584e-09	2.0881176963361e-07	IN-VIP	Human	UP	human_up	chimp_down	RPS27A_IN-VIP	UP_RPS27A_IN-VIP	human_UP_RPS27A_IN-VIP	chimp_DOWN_RPS27A_IN-VIP	hg	pt	-1.19647942870144	human_up_RPS27A_IN-VIP	chimp_down_RPS27A_IN-VIP	0.806280933334616	0.226313145820905	3.56267829873512	0.0003670904222632	0.0022095623965836	macaque_down	macaque_DOWN_RPS27A_IN-VIP	rm	-0.806280933334616	macaque_down_RPS27A_IN-VIP	up_RPS27A_IN-VIP	Inh	human_up_RPS27A_Inh	human_up_rps27a_inh	1.00138018101803	RPS27A	Neur	ENSG00000143947	C7_3	0.463321156	0.22	0.156	3.50354e-08	0.001052393	PD_up	Neur	both	EVO_up_PD_up
568.042714356341	0.744113121501614	0.0755716058795598	9.84646432798483	7.09977090427657e-23	1.40934628785716e-20	IN-VIP	Human	UP	human_up	chimp_down	CCDC88A_IN-VIP	UP_CCDC88A_IN-VIP	human_UP_CCDC88A_IN-VIP	chimp_DOWN_CCDC88A_IN-VIP	hg	pt	-0.744113121501614	human_up_CCDC88A_IN-VIP	chimp_down_CCDC88A_IN-VIP	1.3098417064949	0.0876947397928264	14.936377137207	1.91085237732091e-50	1.12530712904421e-47	macaque_down	macaque_DOWN_CCDC88A_IN-VIP	rm	-1.3098417064949	macaque_down_CCDC88A_IN-VIP	up_CCDC88A_IN-VIP	Inh	human_up_CCDC88A_Inh	human_up_ccdc88a_inh	1.02697741399826	CCDC88A	Neur	ENSG00000115355	C7_1	0.319118064	0.264	0.163	1.95833e-09	5.88244e-05	PD_up	Neur	both	EVO_up_PD_up
568.042714356341	0.744113121501614	0.0755716058795598	9.84646432798483	7.09977090427657e-23	1.40934628785716e-20	IN-VIP	Human	UP	human_up	chimp_down	CCDC88A_IN-VIP	UP_CCDC88A_IN-VIP	human_UP_CCDC88A_IN-VIP	chimp_DOWN_CCDC88A_IN-VIP	hg	pt	-0.744113121501614	human_up_CCDC88A_IN-VIP	chimp_down_CCDC88A_IN-VIP	1.3098417064949	0.0876947397928264	14.936377137207	1.91085237732091e-50	1.12530712904421e-47	macaque_down	macaque_DOWN_CCDC88A_IN-VIP	rm	-1.3098417064949	macaque_down_CCDC88A_IN-VIP	up_CCDC88A_IN-VIP	Inh	human_up_CCDC88A_Inh	human_up_ccdc88a_inh	1.02697741399826	CCDC88A	Neur	ENSG00000115355	C9	0.655481303	0.304	0.3	8.44274e-21	2.53603e-16	PD_up	Neur	both	EVO_up_PD_up
568.042714356341	0.744113121501614	0.0755716058795598	9.84646432798483	7.09977090427657e-23	1.40934628785716e-20	IN-VIP	Human	UP	human_up	chimp_down	CCDC88A_IN-VIP	UP_CCDC88A_IN-VIP	human_UP_CCDC88A_IN-VIP	chimp_DOWN_CCDC88A_IN-VIP	hg	pt	-0.744113121501614	human_up_CCDC88A_IN-VIP	chimp_down_CCDC88A_IN-VIP	1.3098417064949	0.0876947397928264	14.936377137207	1.91085237732091e-50	1.12530712904421e-47	macaque_down	macaque_DOWN_CCDC88A_IN-VIP	rm	-1.3098417064949	macaque_down_CCDC88A_IN-VIP	up_CCDC88A_IN-VIP	Inh	human_up_CCDC88A_Inh	human_up_ccdc88a_inh	1.02697741399826	CCDC88A	Neur	ENSG00000115355	C6_0	-0.267549124	0.439	0.436	1.14142e-10	3.4286e-06	PD_down	Neur	both	EVO_up_PD_down
411.25807359227	1.08373818167564	0.0896301107606479	12.0912288568927	1.17515720769607e-33	5.35903447715023e-31	IN-VIP	Human	UP	human_up	chimp_down	ANKRD36_IN-VIP	UP_ANKRD36_IN-VIP	human_UP_ANKRD36_IN-VIP	chimp_DOWN_ANKRD36_IN-VIP	hg	pt	-1.08373818167564	human_up_ANKRD36_IN-VIP	chimp_down_ANKRD36_IN-VIP	7.37799815918465	0.442939175451334	16.6569104023522	2.69596136382218e-62	2.34368907894942e-59	macaque_down	macaque_DOWN_ANKRD36_IN-VIP	rm	-7.37799815918465	macaque_down_ANKRD36_IN-VIP	up_ANKRD36_IN-VIP	Inh	human_up_ANKRD36_Inh	human_up_ankrd36_inh	4.23086817043015	ANKRD36	Neur	ENSG00000135976	C9	-0.590820902	0.143	0.383	1.76216e-23	5.29317e-19	PD_down	Neur	both	EVO_up_PD_down
137.650451653864	4.37575987803111	0.182012033642754	24.0410471244976	1.03567832976932e-127	1.74750004581977e-123	IN-VIP	Human	UP	human_up	chimp_down	ANKRD30BL_IN-VIP	UP_ANKRD30BL_IN-VIP	human_UP_ANKRD30BL_IN-VIP	chimp_DOWN_ANKRD30BL_IN-VIP	hg	pt	-4.37575987803111	human_up_ANKRD30BL_IN-VIP	chimp_down_ANKRD30BL_IN-VIP	6.27743079440911	0.448397362394061	13.9997049957943	1.56519081398534e-44	6.96929841466251e-42	macaque_down	macaque_DOWN_ANKRD30BL_IN-VIP	rm	-6.27743079440911	macaque_down_ANKRD30BL_IN-VIP	up_ANKRD30BL_IN-VIP	Inh	human_up_ANKRD30BL_Inh	human_up_ankrd30bl_inh	5.32659533622011	ANKRD30BL	Neur	ENSG00000163046	C6_0	-0.366846434	0.321	0.355	4.80225e-08	0.0014425	PD_down	Neur	both	EVO_up_PD_down
455.169593984437	0.666066904361919	0.0785675903743201	8.47762927676122	2.29828926040975e-17	2.45436928423378e-15	IN-VIP	Human	UP	human_up	chimp_down	FMNL2_IN-VIP	UP_FMNL2_IN-VIP	human_UP_FMNL2_IN-VIP	chimp_DOWN_FMNL2_IN-VIP	hg	pt	-0.666066904361919	human_up_FMNL2_IN-VIP	chimp_down_FMNL2_IN-VIP	0.907209828193566	0.0893999685826736	10.1477645079328	3.39040531184493e-24	3.47726063893489e-22	macaque_down	macaque_DOWN_FMNL2_IN-VIP	rm	-0.907209828193566	macaque_down_FMNL2_IN-VIP	up_FMNL2_IN-VIP	Inh	human_up_FMNL2_Inh	human_up_fmnl2_inh	0.786638366277743	FMNL2	Neur	ENSG00000157827	C7_1	0.75511975	0.318	0.178	1.98761e-12	5.97037e-08	PD_up	Neur	both	EVO_up_PD_up
455.169593984437	0.666066904361919	0.0785675903743201	8.47762927676122	2.29828926040975e-17	2.45436928423378e-15	IN-VIP	Human	UP	human_up	chimp_down	FMNL2_IN-VIP	UP_FMNL2_IN-VIP	human_UP_FMNL2_IN-VIP	chimp_DOWN_FMNL2_IN-VIP	hg	pt	-0.666066904361919	human_up_FMNL2_IN-VIP	chimp_down_FMNL2_IN-VIP	0.907209828193566	0.0893999685826736	10.1477645079328	3.39040531184493e-24	3.47726063893489e-22	macaque_down	macaque_DOWN_FMNL2_IN-VIP	rm	-0.907209828193566	macaque_down_FMNL2_IN-VIP	up_FMNL2_IN-VIP	Inh	human_up_FMNL2_Inh	human_up_fmnl2_inh	0.786638366277743	FMNL2	Neur	ENSG00000157827	C7_2	0.80915031	0.194	0.134	2.08826e-11	6.27271e-07	PD_up	Neur	both	EVO_up_PD_up
455.169593984437	0.666066904361919	0.0785675903743201	8.47762927676122	2.29828926040975e-17	2.45436928423378e-15	IN-VIP	Human	UP	human_up	chimp_down	FMNL2_IN-VIP	UP_FMNL2_IN-VIP	human_UP_FMNL2_IN-VIP	chimp_DOWN_FMNL2_IN-VIP	hg	pt	-0.666066904361919	human_up_FMNL2_IN-VIP	chimp_down_FMNL2_IN-VIP	0.907209828193566	0.0893999685826736	10.1477645079328	3.39040531184493e-24	3.47726063893489e-22	macaque_down	macaque_DOWN_FMNL2_IN-VIP	rm	-0.907209828193566	macaque_down_FMNL2_IN-VIP	up_FMNL2_IN-VIP	Inh	human_up_FMNL2_Inh	human_up_fmnl2_inh	0.786638366277743	FMNL2	Neur	ENSG00000157827	C9	0.719871732	0.431	0.487	2.7733e-37	8.33043e-33	PD_up	Neur	both	EVO_up_PD_up
455.169593984437	0.666066904361919	0.0785675903743201	8.47762927676122	2.29828926040975e-17	2.45436928423378e-15	IN-VIP	Human	UP	human_up	chimp_down	FMNL2_IN-VIP	UP_FMNL2_IN-VIP	human_UP_FMNL2_IN-VIP	chimp_DOWN_FMNL2_IN-VIP	hg	pt	-0.666066904361919	human_up_FMNL2_IN-VIP	chimp_down_FMNL2_IN-VIP	0.907209828193566	0.0893999685826736	10.1477645079328	3.39040531184493e-24	3.47726063893489e-22	macaque_down	macaque_DOWN_FMNL2_IN-VIP	rm	-0.907209828193566	macaque_down_FMNL2_IN-VIP	up_FMNL2_IN-VIP	Inh	human_up_FMNL2_Inh	human_up_fmnl2_inh	0.786638366277743	FMNL2	Neur	ENSG00000157827	C6_0	0.542181406	0.459	0.338	1.08631e-10	3.26305e-06	PD_up	Neur	both	EVO_up_PD_up
455.169593984437	0.666066904361919	0.0785675903743201	8.47762927676122	2.29828926040975e-17	2.45436928423378e-15	IN-VIP	Human	UP	human_up	chimp_down	FMNL2_IN-VIP	UP_FMNL2_IN-VIP	human_UP_FMNL2_IN-VIP	chimp_DOWN_FMNL2_IN-VIP	hg	pt	-0.666066904361919	human_up_FMNL2_IN-VIP	chimp_down_FMNL2_IN-VIP	0.907209828193566	0.0893999685826736	10.1477645079328	3.39040531184493e-24	3.47726063893489e-22	macaque_down	macaque_DOWN_FMNL2_IN-VIP	rm	-0.907209828193566	macaque_down_FMNL2_IN-VIP	up_FMNL2_IN-VIP	Inh	human_up_FMNL2_Inh	human_up_fmnl2_inh	0.786638366277743	FMNL2	Neur	ENSG00000157827	C6_1	0.411706648	0.364	0.238	1.45089e-13	4.35819e-09	PD_up	Neur	both	EVO_up_PD_up
455.169593984437	0.666066904361919	0.0785675903743201	8.47762927676122	2.29828926040975e-17	2.45436928423378e-15	IN-VIP	Human	UP	human_up	chimp_down	FMNL2_IN-VIP	UP_FMNL2_IN-VIP	human_UP_FMNL2_IN-VIP	chimp_DOWN_FMNL2_IN-VIP	hg	pt	-0.666066904361919	human_up_FMNL2_IN-VIP	chimp_down_FMNL2_IN-VIP	0.907209828193566	0.0893999685826736	10.1477645079328	3.39040531184493e-24	3.47726063893489e-22	macaque_down	macaque_DOWN_FMNL2_IN-VIP	rm	-0.907209828193566	macaque_down_FMNL2_IN-VIP	up_FMNL2_IN-VIP	Inh	human_up_FMNL2_Inh	human_up_fmnl2_inh	0.786638366277743	FMNL2	Neur	ENSG00000157827	C6_2	0.75696424	0.523	0.314	3.48781e-11	1.04767e-06	PD_up	Neur	both	EVO_up_PD_up
856.289326431672	0.730905858206226	0.0695778803177741	10.5048595166747	8.20448645893961e-26	2.12975846187212e-23	IN-VIP	Human	UP	human_up	chimp_down	KCNH7_IN-VIP	UP_KCNH7_IN-VIP	human_UP_KCNH7_IN-VIP	chimp_DOWN_KCNH7_IN-VIP	hg	pt	-0.730905858206226	human_up_KCNH7_IN-VIP	chimp_down_KCNH7_IN-VIP	0.5902332916994	0.0742910272273815	7.94487993675039	1.94378962439874e-15	8.63402028784022e-14	macaque_down	macaque_DOWN_KCNH7_IN-VIP	rm	-0.5902332916994	macaque_down_KCNH7_IN-VIP	up_KCNH7_IN-VIP	Inh	human_up_KCNH7_Inh	human_up_kcnh7_inh	0.660569574952813	KCNH7	Neur	ENSG00000184611	C9	-0.605567924	0.135	0.357	1.41697e-29	4.25628e-25	PD_down	Neur	both	EVO_up_PD_down
77.80612766361	2.07666368870028	0.185029207503983	11.2234371898046	3.12868880066464e-29	9.96044644030461e-27	IN-VIP	Human	UP	human_up	chimp_down	TTN-AS1_IN-VIP	UP_TTN-AS1_IN-VIP	human_UP_TTN-AS1_IN-VIP	chimp_DOWN_TTN-AS1_IN-VIP	hg	pt	-2.07666368870028	human_up_TTN-AS1_IN-VIP	chimp_down_TTN-AS1_IN-VIP	3.64945839711069	0.303197855509124	12.0365574188597	2.28284828211167e-33	4.84600909746868e-31	macaque_down	macaque_DOWN_TTN-AS1_IN-VIP	rm	-3.64945839711069	macaque_down_TTN-AS1_IN-VIP	up_TTN-AS1_IN-VIP	Inh	human_up_TTN-AS1_Inh	human_up_ttn-as1_inh	2.86306104290548	TTN-AS1	Neur	ENSG00000237298	C9	0.318849268	0.089	0.116	1.53854e-06	0.046214585	PD_up	Neur	both	EVO_up_PD_up
77.80612766361	2.07666368870028	0.185029207503983	11.2234371898046	3.12868880066464e-29	9.96044644030461e-27	IN-VIP	Human	UP	human_up	chimp_down	TTN-AS1_IN-VIP	UP_TTN-AS1_IN-VIP	human_UP_TTN-AS1_IN-VIP	chimp_DOWN_TTN-AS1_IN-VIP	hg	pt	-2.07666368870028	human_up_TTN-AS1_IN-VIP	chimp_down_TTN-AS1_IN-VIP	3.64945839711069	0.303197855509124	12.0365574188597	2.28284828211167e-33	4.84600909746868e-31	macaque_down	macaque_DOWN_TTN-AS1_IN-VIP	rm	-3.64945839711069	macaque_down_TTN-AS1_IN-VIP	up_TTN-AS1_IN-VIP	Inh	human_up_TTN-AS1_Inh	human_up_ttn-as1_inh	2.86306104290548	TTN-AS1	Neur	ENSG00000237298	C6_1	0.392912433	0.193	0.127	1.51478e-06	0.045500844	PD_up	Neur	both	EVO_up_PD_up
157.373041010421	0.932344945893511	0.143844159766619	6.48163225678541	9.07355798413887e-11	4.04683082683072e-09	IN-VIP	Human	UP	human_up	chimp_down	PLCL1_IN-VIP	UP_PLCL1_IN-VIP	human_UP_PLCL1_IN-VIP	chimp_DOWN_PLCL1_IN-VIP	hg	pt	-0.932344945893511	human_up_PLCL1_IN-VIP	chimp_down_PLCL1_IN-VIP	0.92620384725285	0.158842731438371	5.83094888173845	5.5113067815805e-09	1.02458672713374e-07	macaque_down	macaque_DOWN_PLCL1_IN-VIP	rm	-0.92620384725285	macaque_down_PLCL1_IN-VIP	up_PLCL1_IN-VIP	Inh	human_up_PLCL1_Inh	human_up_plcl1_inh	0.92927439657318	PLCL1	Neur	ENSG00000115896	C7_0	0.61745339	0.326	0.207	1.06804e-08	0.000320819	PD_up	Neur	both	EVO_up_PD_up
157.373041010421	0.932344945893511	0.143844159766619	6.48163225678541	9.07355798413887e-11	4.04683082683072e-09	IN-VIP	Human	UP	human_up	chimp_down	PLCL1_IN-VIP	UP_PLCL1_IN-VIP	human_UP_PLCL1_IN-VIP	chimp_DOWN_PLCL1_IN-VIP	hg	pt	-0.932344945893511	human_up_PLCL1_IN-VIP	chimp_down_PLCL1_IN-VIP	0.92620384725285	0.158842731438371	5.83094888173845	5.5113067815805e-09	1.02458672713374e-07	macaque_down	macaque_DOWN_PLCL1_IN-VIP	rm	-0.92620384725285	macaque_down_PLCL1_IN-VIP	up_PLCL1_IN-VIP	Inh	human_up_PLCL1_Inh	human_up_plcl1_inh	0.92927439657318	PLCL1	Neur	ENSG00000115896	C7_1	0.678386882	0.38	0.241	6.08119e-08	0.001826667	PD_up	Neur	both	EVO_up_PD_up
157.373041010421	0.932344945893511	0.143844159766619	6.48163225678541	9.07355798413887e-11	4.04683082683072e-09	IN-VIP	Human	UP	human_up	chimp_down	PLCL1_IN-VIP	UP_PLCL1_IN-VIP	human_UP_PLCL1_IN-VIP	chimp_DOWN_PLCL1_IN-VIP	hg	pt	-0.932344945893511	human_up_PLCL1_IN-VIP	chimp_down_PLCL1_IN-VIP	0.92620384725285	0.158842731438371	5.83094888173845	5.5113067815805e-09	1.02458672713374e-07	macaque_down	macaque_DOWN_PLCL1_IN-VIP	rm	-0.92620384725285	macaque_down_PLCL1_IN-VIP	up_PLCL1_IN-VIP	Inh	human_up_PLCL1_Inh	human_up_plcl1_inh	0.92927439657318	PLCL1	Neur	ENSG00000115896	C7_2	0.578843304	0.289	0.289	8.85838e-14	2.66088e-09	PD_up	Neur	both	EVO_up_PD_up
157.373041010421	0.932344945893511	0.143844159766619	6.48163225678541	9.07355798413887e-11	4.04683082683072e-09	IN-VIP	Human	UP	human_up	chimp_down	PLCL1_IN-VIP	UP_PLCL1_IN-VIP	human_UP_PLCL1_IN-VIP	chimp_DOWN_PLCL1_IN-VIP	hg	pt	-0.932344945893511	human_up_PLCL1_IN-VIP	chimp_down_PLCL1_IN-VIP	0.92620384725285	0.158842731438371	5.83094888173845	5.5113067815805e-09	1.02458672713374e-07	macaque_down	macaque_DOWN_PLCL1_IN-VIP	rm	-0.92620384725285	macaque_down_PLCL1_IN-VIP	up_PLCL1_IN-VIP	Inh	human_up_PLCL1_Inh	human_up_plcl1_inh	0.92927439657318	PLCL1	Neur	ENSG00000115896	C7_3	0.402884606	0.237	0.208	4.35321e-08	0.001307617	PD_up	Neur	both	EVO_up_PD_up
157.373041010421	0.932344945893511	0.143844159766619	6.48163225678541	9.07355798413887e-11	4.04683082683072e-09	IN-VIP	Human	UP	human_up	chimp_down	PLCL1_IN-VIP	UP_PLCL1_IN-VIP	human_UP_PLCL1_IN-VIP	chimp_DOWN_PLCL1_IN-VIP	hg	pt	-0.932344945893511	human_up_PLCL1_IN-VIP	chimp_down_PLCL1_IN-VIP	0.92620384725285	0.158842731438371	5.83094888173845	5.5113067815805e-09	1.02458672713374e-07	macaque_down	macaque_DOWN_PLCL1_IN-VIP	rm	-0.92620384725285	macaque_down_PLCL1_IN-VIP	up_PLCL1_IN-VIP	Inh	human_up_PLCL1_Inh	human_up_plcl1_inh	0.92927439657318	PLCL1	Neur	ENSG00000115896	C9	1.335472062	0.377	0.262	4.28459e-45	1.287e-40	PD_up	Neur	both	EVO_up_PD_up
157.373041010421	0.932344945893511	0.143844159766619	6.48163225678541	9.07355798413887e-11	4.04683082683072e-09	IN-VIP	Human	UP	human_up	chimp_down	PLCL1_IN-VIP	UP_PLCL1_IN-VIP	human_UP_PLCL1_IN-VIP	chimp_DOWN_PLCL1_IN-VIP	hg	pt	-0.932344945893511	human_up_PLCL1_IN-VIP	chimp_down_PLCL1_IN-VIP	0.92620384725285	0.158842731438371	5.83094888173845	5.5113067815805e-09	1.02458672713374e-07	macaque_down	macaque_DOWN_PLCL1_IN-VIP	rm	-0.92620384725285	macaque_down_PLCL1_IN-VIP	up_PLCL1_IN-VIP	Inh	human_up_PLCL1_Inh	human_up_plcl1_inh	0.92927439657318	PLCL1	Neur	ENSG00000115896	C6_0	0.456739987	0.503	0.357	1.04262e-33	3.13181e-29	PD_up	Neur	both	EVO_up_PD_up
157.373041010421	0.932344945893511	0.143844159766619	6.48163225678541	9.07355798413887e-11	4.04683082683072e-09	IN-VIP	Human	UP	human_up	chimp_down	PLCL1_IN-VIP	UP_PLCL1_IN-VIP	human_UP_PLCL1_IN-VIP	chimp_DOWN_PLCL1_IN-VIP	hg	pt	-0.932344945893511	human_up_PLCL1_IN-VIP	chimp_down_PLCL1_IN-VIP	0.92620384725285	0.158842731438371	5.83094888173845	5.5113067815805e-09	1.02458672713374e-07	macaque_down	macaque_DOWN_PLCL1_IN-VIP	rm	-0.92620384725285	macaque_down_PLCL1_IN-VIP	up_PLCL1_IN-VIP	Inh	human_up_PLCL1_Inh	human_up_plcl1_inh	0.92927439657318	PLCL1	Neur	ENSG00000115896	C6_2	1.205167059	0.405	0.187	1.97458e-12	5.93125e-08	PD_up	Neur	both	EVO_up_PD_up
242.454683768174	0.92613027078259	0.102971618374178	8.99403433106413	2.38317987496143e-19	3.37910874203564e-17	IN-VIP	Human	UP	human_up	chimp_down	ADAM23_IN-VIP	UP_ADAM23_IN-VIP	human_UP_ADAM23_IN-VIP	chimp_DOWN_ADAM23_IN-VIP	hg	pt	-0.92613027078259	human_up_ADAM23_IN-VIP	chimp_down_ADAM23_IN-VIP	0.577666769915481	0.11222979910125	5.14717815180557	2.6443416640806e-07	3.59189742704281e-06	macaque_down	macaque_DOWN_ADAM23_IN-VIP	rm	-0.577666769915481	macaque_down_ADAM23_IN-VIP	up_ADAM23_IN-VIP	Inh	human_up_ADAM23_Inh	human_up_adam23_inh	0.751898520349035	ADAM23	Neur	ENSG00000114948	C7_2	-0.36123235	0.22	0.361	3.8791e-15	1.1652e-10	PD_down	Neur	both	EVO_up_PD_down
242.454683768174	0.92613027078259	0.102971618374178	8.99403433106413	2.38317987496143e-19	3.37910874203564e-17	IN-VIP	Human	UP	human_up	chimp_down	ADAM23_IN-VIP	UP_ADAM23_IN-VIP	human_UP_ADAM23_IN-VIP	chimp_DOWN_ADAM23_IN-VIP	hg	pt	-0.92613027078259	human_up_ADAM23_IN-VIP	chimp_down_ADAM23_IN-VIP	0.577666769915481	0.11222979910125	5.14717815180557	2.6443416640806e-07	3.59189742704281e-06	macaque_down	macaque_DOWN_ADAM23_IN-VIP	rm	-0.577666769915481	macaque_down_ADAM23_IN-VIP	up_ADAM23_IN-VIP	Inh	human_up_ADAM23_Inh	human_up_adam23_inh	0.751898520349035	ADAM23	Neur	ENSG00000114948	C6_1	-0.293855975	0.398	0.396	1.99958e-11	6.00634e-07	PD_down	Neur	both	EVO_up_PD_down
101.453112379702	1.34628927488343	0.158507555041221	8.49353379107585	2.00447156683331e-17	2.15423240427888e-15	IN-VIP	Human	UP	human_up	chimp_down	RPL37A_IN-VIP	UP_RPL37A_IN-VIP	human_UP_RPL37A_IN-VIP	chimp_DOWN_RPL37A_IN-VIP	hg	pt	-1.34628927488343	human_up_RPL37A_IN-VIP	chimp_down_RPL37A_IN-VIP	1.68007490987952	0.191070928833421	8.79293841369373	1.45698345768371e-18	8.7208819683521e-17	macaque_down	macaque_DOWN_RPL37A_IN-VIP	rm	-1.68007490987952	macaque_down_RPL37A_IN-VIP	up_RPL37A_IN-VIP	Inh	human_up_RPL37A_Inh	human_up_rpl37a_inh	1.51318209238147	RPL37A	Neur	ENSG00000197756	C9	0.593315458	0.183	0.189	1.49116e-13	4.47915e-09	PD_up	Neur	both	EVO_up_PD_up
101.453112379702	1.34628927488343	0.158507555041221	8.49353379107585	2.00447156683331e-17	2.15423240427888e-15	IN-VIP	Human	UP	human_up	chimp_down	RPL37A_IN-VIP	UP_RPL37A_IN-VIP	human_UP_RPL37A_IN-VIP	chimp_DOWN_RPL37A_IN-VIP	hg	pt	-1.34628927488343	human_up_RPL37A_IN-VIP	chimp_down_RPL37A_IN-VIP	1.68007490987952	0.191070928833421	8.79293841369373	1.45698345768371e-18	8.7208819683521e-17	macaque_down	macaque_DOWN_RPL37A_IN-VIP	rm	-1.68007490987952	macaque_down_RPL37A_IN-VIP	up_RPL37A_IN-VIP	Inh	human_up_RPL37A_Inh	human_up_rpl37a_inh	1.51318209238147	RPL37A	Neur	ENSG00000197756	C6_0	0.263986728	0.206	0.149	1.9466e-07	0.005847187	PD_up	Neur	both	EVO_up_PD_up
14.4464688355005	-1.86617696403146	0.483840430731093	-3.85700914082691	0.0001147828715635	0.0014507351250121	IN-VIP	Human	DOWN	human_down	chimp_up	SGPP2_IN-VIP	DOWN_SGPP2_IN-VIP	human_DOWN_SGPP2_IN-VIP	chimp_UP_SGPP2_IN-VIP	hg	pt	1.86617696403146	human_down_SGPP2_IN-VIP	chimp_up_SGPP2_IN-VIP	-1.35718150535782	0.526739659887282	-2.57656980992897	0.0099786053487834	0.0327407295556058	macaque_up	macaque_UP_SGPP2_IN-VIP	rm	1.35718150535782	macaque_up_SGPP2_IN-VIP	down_SGPP2_IN-VIP	Inh	human_down_SGPP2_Inh	human_down_sgpp2_inh	-1.61167923469464	SGPP2	Neur	ENSG00000163082	C9	-0.454121532	0.028	0.132	2.11563e-18	6.35493e-14	PD_down	Neur	both	EVO_down_PD_down
229.791493899195	0.604714259049656	0.103428865991742	5.84666817383397	5.01516516672495e-09	1.67566102689406e-07	IN-VIP	Human	UP	human_up	chimp_down	SCG2_IN-VIP	UP_SCG2_IN-VIP	human_UP_SCG2_IN-VIP	chimp_DOWN_SCG2_IN-VIP	hg	pt	-0.604714259049656	human_up_SCG2_IN-VIP	chimp_down_SCG2_IN-VIP	1.58010697345634	0.130945562603465	12.0668997256614	1.57974354723406e-33	3.39291743509472e-31	macaque_down	macaque_DOWN_SCG2_IN-VIP	rm	-1.58010697345634	macaque_down_SCG2_IN-VIP	up_SCG2_IN-VIP	Inh	human_up_SCG2_Inh	human_up_scg2_inh	1.092410616253	SCG2	Neur	ENSG00000171951	C7_2	-0.702506756	0.215	0.459	1.4476e-24	4.34831e-20	PD_down	Neur	both	EVO_up_PD_down
229.791493899195	0.604714259049656	0.103428865991742	5.84666817383397	5.01516516672495e-09	1.67566102689406e-07	IN-VIP	Human	UP	human_up	chimp_down	SCG2_IN-VIP	UP_SCG2_IN-VIP	human_UP_SCG2_IN-VIP	chimp_DOWN_SCG2_IN-VIP	hg	pt	-0.604714259049656	human_up_SCG2_IN-VIP	chimp_down_SCG2_IN-VIP	1.58010697345634	0.130945562603465	12.0668997256614	1.57974354723406e-33	3.39291743509472e-31	macaque_down	macaque_DOWN_SCG2_IN-VIP	rm	-1.58010697345634	macaque_down_SCG2_IN-VIP	up_SCG2_IN-VIP	Inh	human_up_SCG2_Inh	human_up_scg2_inh	1.092410616253	SCG2	Neur	ENSG00000171951	C6_1	-0.853699556	0.102	0.207	3.25223e-16	9.76905e-12	PD_down	Neur	both	EVO_up_PD_down
1589.66356722698	0.505433196587167	0.064795382014977	7.80045090976297	6.16863607085098e-15	4.8865444330267e-13	IN-VIP	Human	UP	human_up	chimp_down	CNTN4_IN-VIP	UP_CNTN4_IN-VIP	human_UP_CNTN4_IN-VIP	chimp_DOWN_CNTN4_IN-VIP	hg	pt	-0.505433196587167	human_up_CNTN4_IN-VIP	chimp_down_CNTN4_IN-VIP	0.881835077952602	0.0689670007022354	12.7863335939447	1.95480617179289e-37	5.66459388448428e-35	macaque_down	macaque_DOWN_CNTN4_IN-VIP	rm	-0.881835077952602	macaque_down_CNTN4_IN-VIP	up_CNTN4_IN-VIP	Inh	human_up_CNTN4_Inh	human_up_cntn4_inh	0.693634137269885	CNTN4	Neur	ENSG00000144619	C7_3	-0.511187856	0.088	0.18	1.46922e-09	4.41325e-05	PD_down	Neur	both	EVO_up_PD_down
1589.66356722698	0.505433196587167	0.064795382014977	7.80045090976297	6.16863607085098e-15	4.8865444330267e-13	IN-VIP	Human	UP	human_up	chimp_down	CNTN4_IN-VIP	UP_CNTN4_IN-VIP	human_UP_CNTN4_IN-VIP	chimp_DOWN_CNTN4_IN-VIP	hg	pt	-0.505433196587167	human_up_CNTN4_IN-VIP	chimp_down_CNTN4_IN-VIP	0.881835077952602	0.0689670007022354	12.7863335939447	1.95480617179289e-37	5.66459388448428e-35	macaque_down	macaque_DOWN_CNTN4_IN-VIP	rm	-0.881835077952602	macaque_down_CNTN4_IN-VIP	up_CNTN4_IN-VIP	Inh	human_up_CNTN4_Inh	human_up_cntn4_inh	0.693634137269885	CNTN4	Neur	ENSG00000144619	C9	-0.650731303	0.233	0.622	3.92023e-55	1.17756e-50	PD_down	Neur	both	EVO_up_PD_down
1589.66356722698	0.505433196587167	0.064795382014977	7.80045090976297	6.16863607085098e-15	4.8865444330267e-13	IN-VIP	Human	UP	human_up	chimp_down	CNTN4_IN-VIP	UP_CNTN4_IN-VIP	human_UP_CNTN4_IN-VIP	chimp_DOWN_CNTN4_IN-VIP	hg	pt	-0.505433196587167	human_up_CNTN4_IN-VIP	chimp_down_CNTN4_IN-VIP	0.881835077952602	0.0689670007022354	12.7863335939447	1.95480617179289e-37	5.66459388448428e-35	macaque_down	macaque_DOWN_CNTN4_IN-VIP	rm	-0.881835077952602	macaque_down_CNTN4_IN-VIP	up_CNTN4_IN-VIP	Inh	human_up_CNTN4_Inh	human_up_cntn4_inh	0.693634137269885	CNTN4	Neur	ENSG00000144619	C6_1	0.329850434	0.313	0.201	5.74969e-19	1.72709e-14	PD_up	Neur	both	EVO_up_PD_up
72.9057003789272	1.74461482350218	0.179303302027845	9.72996483484307	2.24670613523021e-22	4.03283751273822e-20	IN-VIP	Human	UP	human_up	chimp_down	RPL32_IN-VIP	UP_RPL32_IN-VIP	human_UP_RPL32_IN-VIP	chimp_DOWN_RPL32_IN-VIP	hg	pt	-1.74461482350218	human_up_RPL32_IN-VIP	chimp_down_RPL32_IN-VIP	1.61880232093161	0.209509494501607	7.72662988272922	1.104311203368e-14	4.54060930826266e-13	macaque_down	macaque_DOWN_RPL32_IN-VIP	rm	-1.61880232093161	macaque_down_RPL32_IN-VIP	up_RPL32_IN-VIP	Inh	human_up_RPL32_Inh	human_up_rpl32_inh	1.68170857221689	RPL32	Neur	ENSG00000144713	C7_2	0.38737201	0.183	0.167	1.99933e-07	0.00600558	PD_up	Neur	both	EVO_up_PD_up
72.9057003789272	1.74461482350218	0.179303302027845	9.72996483484307	2.24670613523021e-22	4.03283751273822e-20	IN-VIP	Human	UP	human_up	chimp_down	RPL32_IN-VIP	UP_RPL32_IN-VIP	human_UP_RPL32_IN-VIP	chimp_DOWN_RPL32_IN-VIP	hg	pt	-1.74461482350218	human_up_RPL32_IN-VIP	chimp_down_RPL32_IN-VIP	1.61880232093161	0.209509494501607	7.72662988272922	1.104311203368e-14	4.54060930826266e-13	macaque_down	macaque_DOWN_RPL32_IN-VIP	rm	-1.61880232093161	macaque_down_RPL32_IN-VIP	up_RPL32_IN-VIP	Inh	human_up_RPL32_Inh	human_up_rpl32_inh	1.68170857221689	RPL32	Neur	ENSG00000144713	C7_3	0.349845915	0.268	0.225	1.21641e-06	0.036538387	PD_up	Neur	both	EVO_up_PD_up
72.9057003789272	1.74461482350218	0.179303302027845	9.72996483484307	2.24670613523021e-22	4.03283751273822e-20	IN-VIP	Human	UP	human_up	chimp_down	RPL32_IN-VIP	UP_RPL32_IN-VIP	human_UP_RPL32_IN-VIP	chimp_DOWN_RPL32_IN-VIP	hg	pt	-1.74461482350218	human_up_RPL32_IN-VIP	chimp_down_RPL32_IN-VIP	1.61880232093161	0.209509494501607	7.72662988272922	1.104311203368e-14	4.54060930826266e-13	macaque_down	macaque_DOWN_RPL32_IN-VIP	rm	-1.61880232093161	macaque_down_RPL32_IN-VIP	up_RPL32_IN-VIP	Inh	human_up_RPL32_Inh	human_up_rpl32_inh	1.68170857221689	RPL32	Neur	ENSG00000144713	C9	0.438041834	0.195	0.209	9.4035e-07	0.02824624	PD_up	Neur	both	EVO_up_PD_up
72.9057003789272	1.74461482350218	0.179303302027845	9.72996483484307	2.24670613523021e-22	4.03283751273822e-20	IN-VIP	Human	UP	human_up	chimp_down	RPL32_IN-VIP	UP_RPL32_IN-VIP	human_UP_RPL32_IN-VIP	chimp_DOWN_RPL32_IN-VIP	hg	pt	-1.74461482350218	human_up_RPL32_IN-VIP	chimp_down_RPL32_IN-VIP	1.61880232093161	0.209509494501607	7.72662988272922	1.104311203368e-14	4.54060930826266e-13	macaque_down	macaque_DOWN_RPL32_IN-VIP	rm	-1.61880232093161	macaque_down_RPL32_IN-VIP	up_RPL32_IN-VIP	Inh	human_up_RPL32_Inh	human_up_rpl32_inh	1.68170857221689	RPL32	Neur	ENSG00000144713	C6_0	0.297425382	0.205	0.141	2.11846e-16	6.36343e-12	PD_up	Neur	both	EVO_up_PD_up
553.249302518996	0.61081824652685	0.0773690198963082	7.89486860949618	2.90621236390555e-15	2.38041365127079e-13	IN-VIP	Human	UP	human_up	chimp_down	CADPS_IN-VIP	UP_CADPS_IN-VIP	human_UP_CADPS_IN-VIP	chimp_DOWN_CADPS_IN-VIP	hg	pt	-0.61081824652685	human_up_CADPS_IN-VIP	chimp_down_CADPS_IN-VIP	0.593235406918455	0.0844764906653719	7.0224911362426	2.17946835080537e-12	6.64246647951633e-11	macaque_down	macaque_DOWN_CADPS_IN-VIP	rm	-0.593235406918455	macaque_down_CADPS_IN-VIP	up_CADPS_IN-VIP	Inh	human_up_CADPS_Inh	human_up_cadps_inh	0.602026826722652	CADPS	Neur	ENSG00000163618	C7_2	-0.585412533	0.228	0.433	3.62954e-16	1.09024e-11	PD_down	Neur	both	EVO_up_PD_down
628.562375067718	1.0813269818361	0.0749165309508727	14.4337567171282	3.17316062795386e-47	2.81793364607713e-44	IN-VIP	Human	UP	human_up	chimp_down	MTRNR2L12_IN-VIP	UP_MTRNR2L12_IN-VIP	human_UP_MTRNR2L12_IN-VIP	chimp_DOWN_MTRNR2L12_IN-VIP	hg	pt	-1.0813269818361	human_up_MTRNR2L12_IN-VIP	chimp_down_MTRNR2L12_IN-VIP	3.89080664167955	0.128161076655188	30.3587231258021	1.92744741198275e-202	3.51874799531572e-198	macaque_down	macaque_DOWN_MTRNR2L12_IN-VIP	rm	-3.89080664167955	macaque_down_MTRNR2L12_IN-VIP	up_MTRNR2L12_IN-VIP	Inh	human_up_MTRNR2L12_Inh	human_up_mtrnr2l12_inh	2.48606681175783	MTRNR2L12	Neur	ENSG00000269028	C7_0	-0.462289252	0.466	0.492	1.33714e-11	4.0165e-07	PD_down	Neur	both	EVO_up_PD_down
628.562375067718	1.0813269818361	0.0749165309508727	14.4337567171282	3.17316062795386e-47	2.81793364607713e-44	IN-VIP	Human	UP	human_up	chimp_down	MTRNR2L12_IN-VIP	UP_MTRNR2L12_IN-VIP	human_UP_MTRNR2L12_IN-VIP	chimp_DOWN_MTRNR2L12_IN-VIP	hg	pt	-1.0813269818361	human_up_MTRNR2L12_IN-VIP	chimp_down_MTRNR2L12_IN-VIP	3.89080664167955	0.128161076655188	30.3587231258021	1.92744741198275e-202	3.51874799531572e-198	macaque_down	macaque_DOWN_MTRNR2L12_IN-VIP	rm	-3.89080664167955	macaque_down_MTRNR2L12_IN-VIP	up_MTRNR2L12_IN-VIP	Inh	human_up_MTRNR2L12_Inh	human_up_mtrnr2l12_inh	2.48606681175783	MTRNR2L12	Neur	ENSG00000269028	C7_2	0.659520485	0.4	0.356	1.05264e-19	3.16192e-15	PD_up	Neur	both	EVO_up_PD_up
628.562375067718	1.0813269818361	0.0749165309508727	14.4337567171282	3.17316062795386e-47	2.81793364607713e-44	IN-VIP	Human	UP	human_up	chimp_down	MTRNR2L12_IN-VIP	UP_MTRNR2L12_IN-VIP	human_UP_MTRNR2L12_IN-VIP	chimp_DOWN_MTRNR2L12_IN-VIP	hg	pt	-1.0813269818361	human_up_MTRNR2L12_IN-VIP	chimp_down_MTRNR2L12_IN-VIP	3.89080664167955	0.128161076655188	30.3587231258021	1.92744741198275e-202	3.51874799531572e-198	macaque_down	macaque_DOWN_MTRNR2L12_IN-VIP	rm	-3.89080664167955	macaque_down_MTRNR2L12_IN-VIP	up_MTRNR2L12_IN-VIP	Inh	human_up_MTRNR2L12_Inh	human_up_mtrnr2l12_inh	2.48606681175783	MTRNR2L12	Neur	ENSG00000269028	C7_3	0.865678509	0.481	0.336	1.05472e-07	0.003168161	PD_up	Neur	both	EVO_up_PD_up
628.562375067718	1.0813269818361	0.0749165309508727	14.4337567171282	3.17316062795386e-47	2.81793364607713e-44	IN-VIP	Human	UP	human_up	chimp_down	MTRNR2L12_IN-VIP	UP_MTRNR2L12_IN-VIP	human_UP_MTRNR2L12_IN-VIP	chimp_DOWN_MTRNR2L12_IN-VIP	hg	pt	-1.0813269818361	human_up_MTRNR2L12_IN-VIP	chimp_down_MTRNR2L12_IN-VIP	3.89080664167955	0.128161076655188	30.3587231258021	1.92744741198275e-202	3.51874799531572e-198	macaque_down	macaque_DOWN_MTRNR2L12_IN-VIP	rm	-3.89080664167955	macaque_down_MTRNR2L12_IN-VIP	up_MTRNR2L12_IN-VIP	Inh	human_up_MTRNR2L12_Inh	human_up_mtrnr2l12_inh	2.48606681175783	MTRNR2L12	Neur	ENSG00000269028	C9	1.225851861	0.427	0.286	3.97593e-30	1.19429e-25	PD_up	Neur	both	EVO_up_PD_up
554.817576514877	0.769423744121344	0.157902235414071	4.87278563285482	1.10035599482529e-06	2.38343531824948e-05	IN-VIP	Human	UP	human_up	chimp_down	ALCAM_IN-VIP	UP_ALCAM_IN-VIP	human_UP_ALCAM_IN-VIP	chimp_DOWN_ALCAM_IN-VIP	hg	pt	-0.769423744121344	human_up_ALCAM_IN-VIP	chimp_down_ALCAM_IN-VIP	0.751877714943929	0.161677721428026	4.65047199022188	3.31176223616092e-06	3.49275166859352e-05	macaque_down	macaque_DOWN_ALCAM_IN-VIP	rm	-0.751877714943929	macaque_down_ALCAM_IN-VIP	up_ALCAM_IN-VIP	Inh	human_up_ALCAM_Inh	human_up_alcam_inh	0.760650729532636	ALCAM	Neur	ENSG00000170017	C9	1.025333685	0.21	0.124	2.9695e-14	8.91979e-10	PD_up	Neur	both	EVO_up_PD_up
107.193092105343	0.510613238603722	0.148439774932868	3.43986804638209	0.0005819978650301	0.0057360105003816	IN-VIP	Human	UP	human_up	chimp_down	CBLB_IN-VIP	UP_CBLB_IN-VIP	human_UP_CBLB_IN-VIP	chimp_DOWN_CBLB_IN-VIP	hg	pt	-0.510613238603722	human_up_CBLB_IN-VIP	chimp_down_CBLB_IN-VIP	0.509330397040817	0.16700662542941	3.04976162311657	0.0022902306408961	0.0101827692596686	macaque_down	macaque_DOWN_CBLB_IN-VIP	rm	-0.509330397040817	macaque_down_CBLB_IN-VIP	up_CBLB_IN-VIP	Inh	human_up_CBLB_Inh	human_up_cblb_inh	0.509971817822269	CBLB	Neur	ENSG00000114423	C9	-0.654216988	0.13	0.41	1.05751e-37	3.17656e-33	PD_down	Neur	both	EVO_up_PD_down
661.450953083549	0.581558731339007	0.145308390306037	4.00223779311142	6.27461882035907e-05	0.0008713715502544	IN-VIP	Human	UP	human_up	chimp_down	ZBTB20_IN-VIP	UP_ZBTB20_IN-VIP	human_UP_ZBTB20_IN-VIP	chimp_DOWN_ZBTB20_IN-VIP	hg	pt	-0.581558731339007	human_up_ZBTB20_IN-VIP	chimp_down_ZBTB20_IN-VIP	1.11991990257737	0.150629895686302	7.4349112271158	1.04638210488308e-13	3.87479750643923e-12	macaque_down	macaque_DOWN_ZBTB20_IN-VIP	rm	-1.11991990257737	macaque_down_ZBTB20_IN-VIP	up_ZBTB20_IN-VIP	Inh	human_up_ZBTB20_Inh	human_up_zbtb20_inh	0.850739316958187	ZBTB20	Neur	ENSG00000181722	C7_0	0.352625041	0.35	0.238	4.00057e-08	0.001201691	PD_up	Neur	both	EVO_up_PD_up
661.450953083549	0.581558731339007	0.145308390306037	4.00223779311142	6.27461882035907e-05	0.0008713715502544	IN-VIP	Human	UP	human_up	chimp_down	ZBTB20_IN-VIP	UP_ZBTB20_IN-VIP	human_UP_ZBTB20_IN-VIP	chimp_DOWN_ZBTB20_IN-VIP	hg	pt	-0.581558731339007	human_up_ZBTB20_IN-VIP	chimp_down_ZBTB20_IN-VIP	1.11991990257737	0.150629895686302	7.4349112271158	1.04638210488308e-13	3.87479750643923e-12	macaque_down	macaque_DOWN_ZBTB20_IN-VIP	rm	-1.11991990257737	macaque_down_ZBTB20_IN-VIP	up_ZBTB20_IN-VIP	Inh	human_up_ZBTB20_Inh	human_up_zbtb20_inh	0.850739316958187	ZBTB20	Neur	ENSG00000181722	C7_1	0.395444081	0.387	0.27	7.66983e-07	0.023038634	PD_up	Neur	both	EVO_up_PD_up
661.450953083549	0.581558731339007	0.145308390306037	4.00223779311142	6.27461882035907e-05	0.0008713715502544	IN-VIP	Human	UP	human_up	chimp_down	ZBTB20_IN-VIP	UP_ZBTB20_IN-VIP	human_UP_ZBTB20_IN-VIP	chimp_DOWN_ZBTB20_IN-VIP	hg	pt	-0.581558731339007	human_up_ZBTB20_IN-VIP	chimp_down_ZBTB20_IN-VIP	1.11991990257737	0.150629895686302	7.4349112271158	1.04638210488308e-13	3.87479750643923e-12	macaque_down	macaque_DOWN_ZBTB20_IN-VIP	rm	-1.11991990257737	macaque_down_ZBTB20_IN-VIP	up_ZBTB20_IN-VIP	Inh	human_up_ZBTB20_Inh	human_up_zbtb20_inh	0.850739316958187	ZBTB20	Neur	ENSG00000181722	C7_2	1.061923592	0.24	0.153	1.44806e-24	4.34967e-20	PD_up	Neur	both	EVO_up_PD_up
661.450953083549	0.581558731339007	0.145308390306037	4.00223779311142	6.27461882035907e-05	0.0008713715502544	IN-VIP	Human	UP	human_up	chimp_down	ZBTB20_IN-VIP	UP_ZBTB20_IN-VIP	human_UP_ZBTB20_IN-VIP	chimp_DOWN_ZBTB20_IN-VIP	hg	pt	-0.581558731339007	human_up_ZBTB20_IN-VIP	chimp_down_ZBTB20_IN-VIP	1.11991990257737	0.150629895686302	7.4349112271158	1.04638210488308e-13	3.87479750643923e-12	macaque_down	macaque_DOWN_ZBTB20_IN-VIP	rm	-1.11991990257737	macaque_down_ZBTB20_IN-VIP	up_ZBTB20_IN-VIP	Inh	human_up_ZBTB20_Inh	human_up_zbtb20_inh	0.850739316958187	ZBTB20	Neur	ENSG00000181722	C9	-0.615321099	0.542	0.827	6.57779e-37	1.97584e-32	PD_down	Neur	both	EVO_up_PD_down
661.450953083549	0.581558731339007	0.145308390306037	4.00223779311142	6.27461882035907e-05	0.0008713715502544	IN-VIP	Human	UP	human_up	chimp_down	ZBTB20_IN-VIP	UP_ZBTB20_IN-VIP	human_UP_ZBTB20_IN-VIP	chimp_DOWN_ZBTB20_IN-VIP	hg	pt	-0.581558731339007	human_up_ZBTB20_IN-VIP	chimp_down_ZBTB20_IN-VIP	1.11991990257737	0.150629895686302	7.4349112271158	1.04638210488308e-13	3.87479750643923e-12	macaque_down	macaque_DOWN_ZBTB20_IN-VIP	rm	-1.11991990257737	macaque_down_ZBTB20_IN-VIP	up_ZBTB20_IN-VIP	Inh	human_up_ZBTB20_Inh	human_up_zbtb20_inh	0.850739316958187	ZBTB20	Neur	ENSG00000181722	C6_0	0.291722527	0.537	0.427	3.05344e-22	9.17194e-18	PD_up	Neur	both	EVO_up_PD_up
430.264467641143	0.539852998321645	0.0980254357134302	5.5072746618527	3.64431440532971e-08	1.05472584838985e-06	IN-VIP	Human	UP	human_up	chimp_down	PEX5L_IN-VIP	UP_PEX5L_IN-VIP	human_UP_PEX5L_IN-VIP	chimp_DOWN_PEX5L_IN-VIP	hg	pt	-0.539852998321645	human_up_PEX5L_IN-VIP	chimp_down_PEX5L_IN-VIP	0.555276718039649	0.105382514764639	5.26915417875348	1.37053813559353e-07	1.97012159081854e-06	macaque_down	macaque_DOWN_PEX5L_IN-VIP	rm	-0.555276718039649	macaque_down_PEX5L_IN-VIP	up_PEX5L_IN-VIP	Inh	human_up_PEX5L_Inh	human_up_pex5l_inh	0.547564858180647	PEX5L	Neur	ENSG00000114757	C7_1	0.600017904	0.322	0.178	1.63734e-10	4.91824e-06	PD_up	Neur	both	EVO_up_PD_up
430.264467641143	0.539852998321645	0.0980254357134302	5.5072746618527	3.64431440532971e-08	1.05472584838985e-06	IN-VIP	Human	UP	human_up	chimp_down	PEX5L_IN-VIP	UP_PEX5L_IN-VIP	human_UP_PEX5L_IN-VIP	chimp_DOWN_PEX5L_IN-VIP	hg	pt	-0.539852998321645	human_up_PEX5L_IN-VIP	chimp_down_PEX5L_IN-VIP	0.555276718039649	0.105382514764639	5.26915417875348	1.37053813559353e-07	1.97012159081854e-06	macaque_down	macaque_DOWN_PEX5L_IN-VIP	rm	-0.555276718039649	macaque_down_PEX5L_IN-VIP	up_PEX5L_IN-VIP	Inh	human_up_PEX5L_Inh	human_up_pex5l_inh	0.547564858180647	PEX5L	Neur	ENSG00000114757	C7_2	0.468443268	0.27	0.287	1.03538e-10	3.11007e-06	PD_up	Neur	both	EVO_up_PD_up
430.264467641143	0.539852998321645	0.0980254357134302	5.5072746618527	3.64431440532971e-08	1.05472584838985e-06	IN-VIP	Human	UP	human_up	chimp_down	PEX5L_IN-VIP	UP_PEX5L_IN-VIP	human_UP_PEX5L_IN-VIP	chimp_DOWN_PEX5L_IN-VIP	hg	pt	-0.539852998321645	human_up_PEX5L_IN-VIP	chimp_down_PEX5L_IN-VIP	0.555276718039649	0.105382514764639	5.26915417875348	1.37053813559353e-07	1.97012159081854e-06	macaque_down	macaque_DOWN_PEX5L_IN-VIP	rm	-0.555276718039649	macaque_down_PEX5L_IN-VIP	up_PEX5L_IN-VIP	Inh	human_up_PEX5L_Inh	human_up_pex5l_inh	0.547564858180647	PEX5L	Neur	ENSG00000114757	C9	1.591722147	0.339	0.17	5.51335e-39	1.6561e-34	PD_up	Neur	both	EVO_up_PD_up
430.264467641143	0.539852998321645	0.0980254357134302	5.5072746618527	3.64431440532971e-08	1.05472584838985e-06	IN-VIP	Human	UP	human_up	chimp_down	PEX5L_IN-VIP	UP_PEX5L_IN-VIP	human_UP_PEX5L_IN-VIP	chimp_DOWN_PEX5L_IN-VIP	hg	pt	-0.539852998321645	human_up_PEX5L_IN-VIP	chimp_down_PEX5L_IN-VIP	0.555276718039649	0.105382514764639	5.26915417875348	1.37053813559353e-07	1.97012159081854e-06	macaque_down	macaque_DOWN_PEX5L_IN-VIP	rm	-0.555276718039649	macaque_down_PEX5L_IN-VIP	up_PEX5L_IN-VIP	Inh	human_up_PEX5L_Inh	human_up_pex5l_inh	0.547564858180647	PEX5L	Neur	ENSG00000114757	C6_0	0.546161928	0.418	0.272	2.89869e-27	8.70707e-23	PD_up	Neur	both	EVO_up_PD_up
430.264467641143	0.539852998321645	0.0980254357134302	5.5072746618527	3.64431440532971e-08	1.05472584838985e-06	IN-VIP	Human	UP	human_up	chimp_down	PEX5L_IN-VIP	UP_PEX5L_IN-VIP	human_UP_PEX5L_IN-VIP	chimp_DOWN_PEX5L_IN-VIP	hg	pt	-0.539852998321645	human_up_PEX5L_IN-VIP	chimp_down_PEX5L_IN-VIP	0.555276718039649	0.105382514764639	5.26915417875348	1.37053813559353e-07	1.97012159081854e-06	macaque_down	macaque_DOWN_PEX5L_IN-VIP	rm	-0.555276718039649	macaque_down_PEX5L_IN-VIP	up_PEX5L_IN-VIP	Inh	human_up_PEX5L_Inh	human_up_pex5l_inh	0.547564858180647	PEX5L	Neur	ENSG00000114757	C6_1	0.285358081	0.412	0.305	5.84242e-11	1.75495e-06	PD_up	Neur	both	EVO_up_PD_up
61.8417803867065	1.93423226360242	0.192234547016153	10.061834845117	8.14656563617885e-24	1.76226925614418e-21	IN-VIP	Human	UP	human_up	chimp_down	MUC20-OT1_IN-VIP	UP_MUC20-OT1_IN-VIP	human_UP_MUC20-OT1_IN-VIP	chimp_DOWN_MUC20-OT1_IN-VIP	hg	pt	-1.93423226360242	human_up_MUC20-OT1_IN-VIP	chimp_down_MUC20-OT1_IN-VIP	4.01992920489323	0.368392611005087	10.9120788115854	1.00921730887758e-27	1.39577812052039e-25	macaque_down	macaque_DOWN_MUC20-OT1_IN-VIP	rm	-4.01992920489323	macaque_down_MUC20-OT1_IN-VIP	up_MUC20-OT1_IN-VIP	Inh	human_up_MUC20-OT1_Inh	human_up_muc20-ot1_inh	2.97708073424782	MUC20-OT1	Neur	ENSG00000242086	C9	-0.554037675	0.109	0.315	6.40457e-32	1.92381e-27	PD_down	Neur	both	EVO_up_PD_down
61.8417803867065	1.93423226360242	0.192234547016153	10.061834845117	8.14656563617885e-24	1.76226925614418e-21	IN-VIP	Human	UP	human_up	chimp_down	MUC20-OT1_IN-VIP	UP_MUC20-OT1_IN-VIP	human_UP_MUC20-OT1_IN-VIP	chimp_DOWN_MUC20-OT1_IN-VIP	hg	pt	-1.93423226360242	human_up_MUC20-OT1_IN-VIP	chimp_down_MUC20-OT1_IN-VIP	4.01992920489323	0.368392611005087	10.9120788115854	1.00921730887758e-27	1.39577812052039e-25	macaque_down	macaque_DOWN_MUC20-OT1_IN-VIP	rm	-4.01992920489323	macaque_down_MUC20-OT1_IN-VIP	up_MUC20-OT1_IN-VIP	Inh	human_up_MUC20-OT1_Inh	human_up_muc20-ot1_inh	2.97708073424782	MUC20-OT1	Neur	ENSG00000242086	C6_1	0.343111249	0.205	0.128	3.10721e-11	9.33343e-07	PD_up	Neur	both	EVO_up_PD_up
1094.75892319563	0.504560248632367	0.105853527990775	4.76658887246858	1.8737110081935e-06	3.80905130617457e-05	IN-VIP	Human	UP	human_up	chimp_down	PCDH7_IN-VIP	UP_PCDH7_IN-VIP	human_UP_PCDH7_IN-VIP	chimp_DOWN_PCDH7_IN-VIP	hg	pt	-0.504560248632367	human_up_PCDH7_IN-VIP	chimp_down_PCDH7_IN-VIP	1.08818973682017	0.110309363382403	9.86489000981549	5.90991852007017e-23	5.31485086218724e-21	macaque_down	macaque_DOWN_PCDH7_IN-VIP	rm	-1.08818973682017	macaque_down_PCDH7_IN-VIP	up_PCDH7_IN-VIP	Inh	human_up_PCDH7_Inh	human_up_pcdh7_inh	0.796374992726269	PCDH7	Neur	ENSG00000169851	C7_2	-0.401364765	0.298	0.5	2.11225e-19	6.34477e-15	PD_down	Neur	both	EVO_up_PD_down
1094.75892319563	0.504560248632367	0.105853527990775	4.76658887246858	1.8737110081935e-06	3.80905130617457e-05	IN-VIP	Human	UP	human_up	chimp_down	PCDH7_IN-VIP	UP_PCDH7_IN-VIP	human_UP_PCDH7_IN-VIP	chimp_DOWN_PCDH7_IN-VIP	hg	pt	-0.504560248632367	human_up_PCDH7_IN-VIP	chimp_down_PCDH7_IN-VIP	1.08818973682017	0.110309363382403	9.86489000981549	5.90991852007017e-23	5.31485086218724e-21	macaque_down	macaque_DOWN_PCDH7_IN-VIP	rm	-1.08818973682017	macaque_down_PCDH7_IN-VIP	up_PCDH7_IN-VIP	Inh	human_up_PCDH7_Inh	human_up_pcdh7_inh	0.796374992726269	PCDH7	Neur	ENSG00000169851	C9	1.428261172	0.162	0.074	1.28851e-26	3.87042e-22	PD_up	Neur	both	EVO_up_PD_up
1094.75892319563	0.504560248632367	0.105853527990775	4.76658887246858	1.8737110081935e-06	3.80905130617457e-05	IN-VIP	Human	UP	human_up	chimp_down	PCDH7_IN-VIP	UP_PCDH7_IN-VIP	human_UP_PCDH7_IN-VIP	chimp_DOWN_PCDH7_IN-VIP	hg	pt	-0.504560248632367	human_up_PCDH7_IN-VIP	chimp_down_PCDH7_IN-VIP	1.08818973682017	0.110309363382403	9.86489000981549	5.90991852007017e-23	5.31485086218724e-21	macaque_down	macaque_DOWN_PCDH7_IN-VIP	rm	-1.08818973682017	macaque_down_PCDH7_IN-VIP	up_PCDH7_IN-VIP	Inh	human_up_PCDH7_Inh	human_up_pcdh7_inh	0.796374992726269	PCDH7	Neur	ENSG00000169851	C6_1	-0.268955187	0.563	0.531	1.52669e-06	0.045858807	PD_down	Neur	both	EVO_up_PD_down
148.828214958598	0.523938132024825	0.151596248480191	3.45614180612976	0.000547966960439	0.0054644482999335	IN-VIP	Human	UP	human_up	chimp_down	GALNT7_IN-VIP	UP_GALNT7_IN-VIP	human_UP_GALNT7_IN-VIP	chimp_DOWN_GALNT7_IN-VIP	hg	pt	-0.523938132024825	human_up_GALNT7_IN-VIP	chimp_down_GALNT7_IN-VIP	1.53153621975216	0.181414763024455	8.44218074769199	3.11471221004953e-17	1.63717747077491e-15	macaque_down	macaque_DOWN_GALNT7_IN-VIP	rm	-1.53153621975216	macaque_down_GALNT7_IN-VIP	up_GALNT7_IN-VIP	Inh	human_up_GALNT7_Inh	human_up_galnt7_inh	1.02773717588849	GALNT7	Neur	ENSG00000109586	C9	-0.816519907	0.099	0.356	1.19423e-35	3.58723e-31	PD_down	Neur	both	EVO_up_PD_down
73.7250024609879	0.825616629470673	0.168216313735091	4.90806516406526	9.19792959277585e-07	2.02871458848244e-05	IN-VIP	Human	UP	human_up	chimp_down	RPL37_IN-VIP	UP_RPL37_IN-VIP	human_UP_RPL37_IN-VIP	chimp_DOWN_RPL37_IN-VIP	hg	pt	-0.825616629470673	human_up_RPL37_IN-VIP	chimp_down_RPL37_IN-VIP	1.30020718589544	0.206970696641917	6.2820834397874	3.34065454951431e-10	7.66168209245393e-09	macaque_down	macaque_DOWN_RPL37_IN-VIP	rm	-1.30020718589544	macaque_down_RPL37_IN-VIP	up_RPL37_IN-VIP	Inh	human_up_RPL37_Inh	human_up_rpl37_inh	1.06291190768306	RPL37	Neur	ENSG00000145592	C7_2	0.410321778	0.122	0.112	2.3504e-08	0.000706014	PD_up	Neur	both	EVO_up_PD_up
151.220662418462	1.85052206132962	0.129421148819097	14.2984518234825	2.23731508974858e-46	1.79762940520608e-43	IN-VIP	Human	UP	human_up	chimp_down	DHFR_IN-VIP	UP_DHFR_IN-VIP	human_UP_DHFR_IN-VIP	chimp_DOWN_DHFR_IN-VIP	hg	pt	-1.85052206132962	human_up_DHFR_IN-VIP	chimp_down_DHFR_IN-VIP	3.0842697349568	0.192626088923877	16.0116926642043	1.05889455491291e-57	8.05465791437091e-55	macaque_down	macaque_DOWN_DHFR_IN-VIP	rm	-3.0842697349568	macaque_down_DHFR_IN-VIP	up_DHFR_IN-VIP	Inh	human_up_DHFR_Inh	human_up_dhfr_inh	2.46739589814321	DHFR	Neur	ENSG00000228716	C7_1	0.405305282	0.944	0.929	4.79342e-20	1.43985e-15	PD_up	Neur	both	EVO_up_PD_up
151.220662418462	1.85052206132962	0.129421148819097	14.2984518234825	2.23731508974858e-46	1.79762940520608e-43	IN-VIP	Human	UP	human_up	chimp_down	DHFR_IN-VIP	UP_DHFR_IN-VIP	human_UP_DHFR_IN-VIP	chimp_DOWN_DHFR_IN-VIP	hg	pt	-1.85052206132962	human_up_DHFR_IN-VIP	chimp_down_DHFR_IN-VIP	3.0842697349568	0.192626088923877	16.0116926642043	1.05889455491291e-57	8.05465791437091e-55	macaque_down	macaque_DOWN_DHFR_IN-VIP	rm	-3.0842697349568	macaque_down_DHFR_IN-VIP	up_DHFR_IN-VIP	Inh	human_up_DHFR_Inh	human_up_dhfr_inh	2.46739589814321	DHFR	Neur	ENSG00000228716	C7_2	1.326568087	0.969	0.959	3.56751e-58	1.07161e-53	PD_up	Neur	both	EVO_up_PD_up
151.220662418462	1.85052206132962	0.129421148819097	14.2984518234825	2.23731508974858e-46	1.79762940520608e-43	IN-VIP	Human	UP	human_up	chimp_down	DHFR_IN-VIP	UP_DHFR_IN-VIP	human_UP_DHFR_IN-VIP	chimp_DOWN_DHFR_IN-VIP	hg	pt	-1.85052206132962	human_up_DHFR_IN-VIP	chimp_down_DHFR_IN-VIP	3.0842697349568	0.192626088923877	16.0116926642043	1.05889455491291e-57	8.05465791437091e-55	macaque_down	macaque_DOWN_DHFR_IN-VIP	rm	-3.0842697349568	macaque_down_DHFR_IN-VIP	up_DHFR_IN-VIP	Inh	human_up_DHFR_Inh	human_up_dhfr_inh	2.46739589814321	DHFR	Neur	ENSG00000228716	C7_3	0.521757129	0.99	0.961	2.05809e-59	6.18208e-55	PD_up	Neur	both	EVO_up_PD_up
151.220662418462	1.85052206132962	0.129421148819097	14.2984518234825	2.23731508974858e-46	1.79762940520608e-43	IN-VIP	Human	UP	human_up	chimp_down	DHFR_IN-VIP	UP_DHFR_IN-VIP	human_UP_DHFR_IN-VIP	chimp_DOWN_DHFR_IN-VIP	hg	pt	-1.85052206132962	human_up_DHFR_IN-VIP	chimp_down_DHFR_IN-VIP	3.0842697349568	0.192626088923877	16.0116926642043	1.05889455491291e-57	8.05465791437091e-55	macaque_down	macaque_DOWN_DHFR_IN-VIP	rm	-3.0842697349568	macaque_down_DHFR_IN-VIP	up_DHFR_IN-VIP	Inh	human_up_DHFR_Inh	human_up_dhfr_inh	2.46739589814321	DHFR	Neur	ENSG00000228716	C9	1.065341845	0.954	0.959	8.72877e-77	2.62195e-72	PD_up	Neur	both	EVO_up_PD_up
151.220662418462	1.85052206132962	0.129421148819097	14.2984518234825	2.23731508974858e-46	1.79762940520608e-43	IN-VIP	Human	UP	human_up	chimp_down	DHFR_IN-VIP	UP_DHFR_IN-VIP	human_UP_DHFR_IN-VIP	chimp_DOWN_DHFR_IN-VIP	hg	pt	-1.85052206132962	human_up_DHFR_IN-VIP	chimp_down_DHFR_IN-VIP	3.0842697349568	0.192626088923877	16.0116926642043	1.05889455491291e-57	8.05465791437091e-55	macaque_down	macaque_DOWN_DHFR_IN-VIP	rm	-3.0842697349568	macaque_down_DHFR_IN-VIP	up_DHFR_IN-VIP	Inh	human_up_DHFR_Inh	human_up_dhfr_inh	2.46739589814321	DHFR	Neur	ENSG00000228716	C6_1	0.659756168	0.97	0.941	3.35913e-19	1.00902e-14	PD_up	Neur	both	EVO_up_PD_up
50.4455204453333	-0.785447651733688	0.237987130675903	-3.30037867805268	0.0009655445014937	0.0086796123461398	IN-VIP	Human	DOWN	human_down	chimp_up	ELL2_IN-VIP	DOWN_ELL2_IN-VIP	human_DOWN_ELL2_IN-VIP	chimp_UP_ELL2_IN-VIP	hg	pt	0.785447651733688	human_down_ELL2_IN-VIP	chimp_up_ELL2_IN-VIP	-0.739810958929416	0.257737080990554	-2.87040947342974	0.0040994055931275	0.0164300216263744	macaque_up	macaque_UP_ELL2_IN-VIP	rm	0.739810958929416	macaque_up_ELL2_IN-VIP	down_ELL2_IN-VIP	Inh	human_down_ELL2_Inh	human_down_ell2_inh	-0.762629305331552	ELL2	Neur	ENSG00000118985	C9	0.575768562	0.163	0.152	1.91003e-07	0.005737338	PD_up	Neur	both	EVO_down_PD_up
130.871389824644	-0.735450571301914	0.220372406894062	-3.3373078856259	0.000845941815462	0.007753164721505	IN-VIP	Human	DOWN	human_down	chimp_up	EFNA5_IN-VIP	DOWN_EFNA5_IN-VIP	human_DOWN_EFNA5_IN-VIP	chimp_UP_EFNA5_IN-VIP	hg	pt	0.735450571301914	human_down_EFNA5_IN-VIP	chimp_up_EFNA5_IN-VIP	-0.562607016041443	0.229823372943586	-2.44799738527702	0.0143652698070714	0.0431762208755178	macaque_up	macaque_UP_EFNA5_IN-VIP	rm	0.562607016041443	macaque_up_EFNA5_IN-VIP	down_EFNA5_IN-VIP	Inh	human_down_EFNA5_Inh	human_down_efna5_inh	-0.649028793671679	EFNA5	Neur	ENSG00000184349	C9	-0.427547512	0.121	0.329	2.16715e-23	6.50969e-19	PD_down	Neur	both	EVO_down_PD_down
112.801615577614	0.773441112651228	0.156506450782735	4.94191203482682	7.73601201991672e-07	1.73546052446162e-05	IN-VIP	Human	UP	human_up	chimp_down	MAN2A1_IN-VIP	UP_MAN2A1_IN-VIP	human_UP_MAN2A1_IN-VIP	chimp_DOWN_MAN2A1_IN-VIP	hg	pt	-0.773441112651228	human_up_MAN2A1_IN-VIP	chimp_down_MAN2A1_IN-VIP	0.647309509083283	0.172566976104331	3.75106247844275	0.0001760868105561	0.0011683547958132	macaque_down	macaque_DOWN_MAN2A1_IN-VIP	rm	-0.647309509083283	macaque_down_MAN2A1_IN-VIP	up_MAN2A1_IN-VIP	Inh	human_up_MAN2A1_Inh	human_up_man2a1_inh	0.710375310867255	MAN2A1	Neur	ENSG00000112893	C7_0	0.563899767	0.288	0.192	5.46167e-07	0.016405763	PD_up	Neur	both	EVO_up_PD_up
112.801615577614	0.773441112651228	0.156506450782735	4.94191203482682	7.73601201991672e-07	1.73546052446162e-05	IN-VIP	Human	UP	human_up	chimp_down	MAN2A1_IN-VIP	UP_MAN2A1_IN-VIP	human_UP_MAN2A1_IN-VIP	chimp_DOWN_MAN2A1_IN-VIP	hg	pt	-0.773441112651228	human_up_MAN2A1_IN-VIP	chimp_down_MAN2A1_IN-VIP	0.647309509083283	0.172566976104331	3.75106247844275	0.0001760868105561	0.0011683547958132	macaque_down	macaque_DOWN_MAN2A1_IN-VIP	rm	-0.647309509083283	macaque_down_MAN2A1_IN-VIP	up_MAN2A1_IN-VIP	Inh	human_up_MAN2A1_Inh	human_up_man2a1_inh	0.710375310867255	MAN2A1	Neur	ENSG00000112893	C7_1	0.486946401	0.316	0.192	3.04859e-08	0.000915736	PD_up	Neur	both	EVO_up_PD_up
112.801615577614	0.773441112651228	0.156506450782735	4.94191203482682	7.73601201991672e-07	1.73546052446162e-05	IN-VIP	Human	UP	human_up	chimp_down	MAN2A1_IN-VIP	UP_MAN2A1_IN-VIP	human_UP_MAN2A1_IN-VIP	chimp_DOWN_MAN2A1_IN-VIP	hg	pt	-0.773441112651228	human_up_MAN2A1_IN-VIP	chimp_down_MAN2A1_IN-VIP	0.647309509083283	0.172566976104331	3.75106247844275	0.0001760868105561	0.0011683547958132	macaque_down	macaque_DOWN_MAN2A1_IN-VIP	rm	-0.647309509083283	macaque_down_MAN2A1_IN-VIP	up_MAN2A1_IN-VIP	Inh	human_up_MAN2A1_Inh	human_up_man2a1_inh	0.710375310867255	MAN2A1	Neur	ENSG00000112893	C7_2	1.144426247	0.212	0.127	4.60024e-20	1.38182e-15	PD_up	Neur	both	EVO_up_PD_up
112.801615577614	0.773441112651228	0.156506450782735	4.94191203482682	7.73601201991672e-07	1.73546052446162e-05	IN-VIP	Human	UP	human_up	chimp_down	MAN2A1_IN-VIP	UP_MAN2A1_IN-VIP	human_UP_MAN2A1_IN-VIP	chimp_DOWN_MAN2A1_IN-VIP	hg	pt	-0.773441112651228	human_up_MAN2A1_IN-VIP	chimp_down_MAN2A1_IN-VIP	0.647309509083283	0.172566976104331	3.75106247844275	0.0001760868105561	0.0011683547958132	macaque_down	macaque_DOWN_MAN2A1_IN-VIP	rm	-0.647309509083283	macaque_down_MAN2A1_IN-VIP	up_MAN2A1_IN-VIP	Inh	human_up_MAN2A1_Inh	human_up_man2a1_inh	0.710375310867255	MAN2A1	Neur	ENSG00000112893	C7_3	0.423373625	0.28	0.244	8.62938e-08	0.002592092	PD_up	Neur	both	EVO_up_PD_up
112.801615577614	0.773441112651228	0.156506450782735	4.94191203482682	7.73601201991672e-07	1.73546052446162e-05	IN-VIP	Human	UP	human_up	chimp_down	MAN2A1_IN-VIP	UP_MAN2A1_IN-VIP	human_UP_MAN2A1_IN-VIP	chimp_DOWN_MAN2A1_IN-VIP	hg	pt	-0.773441112651228	human_up_MAN2A1_IN-VIP	chimp_down_MAN2A1_IN-VIP	0.647309509083283	0.172566976104331	3.75106247844275	0.0001760868105561	0.0011683547958132	macaque_down	macaque_DOWN_MAN2A1_IN-VIP	rm	-0.647309509083283	macaque_down_MAN2A1_IN-VIP	up_MAN2A1_IN-VIP	Inh	human_up_MAN2A1_Inh	human_up_man2a1_inh	0.710375310867255	MAN2A1	Neur	ENSG00000112893	C9	1.385490867	0.374	0.225	1.65723e-38	4.97799e-34	PD_up	Neur	both	EVO_up_PD_up
112.801615577614	0.773441112651228	0.156506450782735	4.94191203482682	7.73601201991672e-07	1.73546052446162e-05	IN-VIP	Human	UP	human_up	chimp_down	MAN2A1_IN-VIP	UP_MAN2A1_IN-VIP	human_UP_MAN2A1_IN-VIP	chimp_DOWN_MAN2A1_IN-VIP	hg	pt	-0.773441112651228	human_up_MAN2A1_IN-VIP	chimp_down_MAN2A1_IN-VIP	0.647309509083283	0.172566976104331	3.75106247844275	0.0001760868105561	0.0011683547958132	macaque_down	macaque_DOWN_MAN2A1_IN-VIP	rm	-0.647309509083283	macaque_down_MAN2A1_IN-VIP	up_MAN2A1_IN-VIP	Inh	human_up_MAN2A1_Inh	human_up_man2a1_inh	0.710375310867255	MAN2A1	Neur	ENSG00000112893	C6_0	0.519508974	0.422	0.315	4.9592e-26	1.48964e-21	PD_up	Neur	both	EVO_up_PD_up
45.067623209733	0.617067332948369	0.228352880280837	2.70225333785795	0.0068871264465768	0.0417858628310288	IN-VIP	Human	UP	human_up	chimp_down	REEP2_IN-VIP	UP_REEP2_IN-VIP	human_UP_REEP2_IN-VIP	chimp_DOWN_REEP2_IN-VIP	hg	pt	-0.617067332948369	human_up_REEP2_IN-VIP	chimp_down_REEP2_IN-VIP	0.65810861998222	0.259199001148259	2.53900908979888	0.0111166934940309	0.0356951714262053	macaque_down	macaque_DOWN_REEP2_IN-VIP	rm	-0.65810861998222	macaque_down_REEP2_IN-VIP	up_REEP2_IN-VIP	Inh	human_up_REEP2_Inh	human_up_reep2_inh	0.637587976465294	REEP2	Neur	ENSG00000132563	C7_2	-0.34558319	0.259	0.442	9.33325e-14	2.80352e-09	PD_down	Neur	both	EVO_up_PD_down
25.7960507512834	0.883542540617854	0.279009530405377	3.16671096981576	0.0015417346922502	0.0127417593016966	IN-VIP	Human	UP	human_up	chimp_down	UBLCP1_IN-VIP	UP_UBLCP1_IN-VIP	human_UP_UBLCP1_IN-VIP	chimp_DOWN_UBLCP1_IN-VIP	hg	pt	-0.883542540617854	human_up_UBLCP1_IN-VIP	chimp_down_UBLCP1_IN-VIP	0.980424789293239	0.328599123074705	2.98365004787412	0.0028483233911086	0.0121238031774493	macaque_down	macaque_DOWN_UBLCP1_IN-VIP	rm	-0.980424789293239	macaque_down_UBLCP1_IN-VIP	up_UBLCP1_IN-VIP	Inh	human_up_UBLCP1_Inh	human_up_ublcp1_inh	0.931983664955546	UBLCP1	Neur	ENSG00000164332	C7_2	-0.375723077	0.08	0.172	1.03877e-13	3.12026e-09	PD_down	Neur	both	EVO_up_PD_down
51.8737301802497	1.68123074534062	0.233303503646278	7.20619587389313	5.75366223923394e-13	3.67733117282554e-11	IN-VIP	Human	UP	human_up	chimp_down	CCNJL_IN-VIP	UP_CCNJL_IN-VIP	human_UP_CCNJL_IN-VIP	chimp_DOWN_CCNJL_IN-VIP	hg	pt	-1.68123074534062	human_up_CCNJL_IN-VIP	chimp_down_CCNJL_IN-VIP	1.02840859868658	0.249120381842323	4.1281592099417	3.65678896528685e-05	0.0002968356574045	macaque_down	macaque_DOWN_CCNJL_IN-VIP	rm	-1.02840859868658	macaque_down_CCNJL_IN-VIP	up_CCNJL_IN-VIP	Inh	human_up_CCNJL_Inh	human_up_ccnjl_inh	1.3548196720136	CCNJL	Neur	ENSG00000135083	C9	-0.753266142	0.035	0.181	3.22936e-26	9.70035e-22	PD_down	Neur	both	EVO_up_PD_down
31.4486985968387	0.932928513348191	0.283223714524196	3.2939632718096	0.0009878540541881	0.0088400624226858	IN-VIP	Human	UP	human_up	chimp_down	SNCB_IN-VIP	UP_SNCB_IN-VIP	human_UP_SNCB_IN-VIP	chimp_DOWN_SNCB_IN-VIP	hg	pt	-0.932928513348191	human_up_SNCB_IN-VIP	chimp_down_SNCB_IN-VIP	1.1185148948035	0.328021639221162	3.40988142568656	0.0006499112884621	0.003569428544574	macaque_down	macaque_DOWN_SNCB_IN-VIP	rm	-1.1185148948035	macaque_down_SNCB_IN-VIP	up_SNCB_IN-VIP	Inh	human_up_SNCB_Inh	human_up_sncb_inh	1.02572170407584	SNCB	Neur	ENSG00000074317	C7_1	-0.638146382	0.317	0.41	7.50149e-14	2.2533e-09	PD_down	Neur	both	EVO_up_PD_down
31.4486985968387	0.932928513348191	0.283223714524196	3.2939632718096	0.0009878540541881	0.0088400624226858	IN-VIP	Human	UP	human_up	chimp_down	SNCB_IN-VIP	UP_SNCB_IN-VIP	human_UP_SNCB_IN-VIP	chimp_DOWN_SNCB_IN-VIP	hg	pt	-0.932928513348191	human_up_SNCB_IN-VIP	chimp_down_SNCB_IN-VIP	1.1185148948035	0.328021639221162	3.40988142568656	0.0006499112884621	0.003569428544574	macaque_down	macaque_DOWN_SNCB_IN-VIP	rm	-1.1185148948035	macaque_down_SNCB_IN-VIP	up_SNCB_IN-VIP	Inh	human_up_SNCB_Inh	human_up_sncb_inh	1.02572170407584	SNCB	Neur	ENSG00000074317	C7_2	-0.444645277	0.366	0.584	6.2348e-29	1.87281e-24	PD_down	Neur	both	EVO_up_PD_down
31.4486985968387	0.932928513348191	0.283223714524196	3.2939632718096	0.0009878540541881	0.0088400624226858	IN-VIP	Human	UP	human_up	chimp_down	SNCB_IN-VIP	UP_SNCB_IN-VIP	human_UP_SNCB_IN-VIP	chimp_DOWN_SNCB_IN-VIP	hg	pt	-0.932928513348191	human_up_SNCB_IN-VIP	chimp_down_SNCB_IN-VIP	1.1185148948035	0.328021639221162	3.40988142568656	0.0006499112884621	0.003569428544574	macaque_down	macaque_DOWN_SNCB_IN-VIP	rm	-1.1185148948035	macaque_down_SNCB_IN-VIP	up_SNCB_IN-VIP	Inh	human_up_SNCB_Inh	human_up_sncb_inh	1.02572170407584	SNCB	Neur	ENSG00000074317	C7_3	-0.371469895	0.249	0.354	6.08936e-07	0.018291234	PD_down	Neur	both	EVO_up_PD_down
68.8731406646481	-1.31858950956701	0.256866322285523	-5.13336858578646	2.84601771133926e-07	6.98993549394867e-06	IN-VIP	Human	DOWN	human_down	chimp_up	COL19A1_IN-VIP	DOWN_COL19A1_IN-VIP	human_DOWN_COL19A1_IN-VIP	chimp_UP_COL19A1_IN-VIP	hg	pt	1.31858950956701	human_down_COL19A1_IN-VIP	chimp_up_COL19A1_IN-VIP	-2.3002476007634	0.259481179911392	-8.86479551830653	7.66446027248696e-19	4.75926485491571e-17	macaque_up	macaque_UP_COL19A1_IN-VIP	rm	2.3002476007634	macaque_up_COL19A1_IN-VIP	down_COL19A1_IN-VIP	Inh	human_down_COL19A1_Inh	human_down_col19a1_inh	-1.8094185551652	COL19A1	Neur	ENSG00000082293	C6_0	-0.702453417	0.245	0.31	1.41298e-28	4.2443e-24	PD_down	Neur	both	EVO_down_PD_down
68.8731406646481	-1.31858950956701	0.256866322285523	-5.13336858578646	2.84601771133926e-07	6.98993549394867e-06	IN-VIP	Human	DOWN	human_down	chimp_up	COL19A1_IN-VIP	DOWN_COL19A1_IN-VIP	human_DOWN_COL19A1_IN-VIP	chimp_UP_COL19A1_IN-VIP	hg	pt	1.31858950956701	human_down_COL19A1_IN-VIP	chimp_up_COL19A1_IN-VIP	-2.3002476007634	0.259481179911392	-8.86479551830653	7.66446027248696e-19	4.75926485491571e-17	macaque_up	macaque_UP_COL19A1_IN-VIP	rm	2.3002476007634	macaque_up_COL19A1_IN-VIP	down_COL19A1_IN-VIP	Inh	human_down_COL19A1_Inh	human_down_col19a1_inh	-1.8094185551652	COL19A1	Neur	ENSG00000082293	C6_1	0.378218125	0.355	0.245	4.30467e-13	1.29304e-08	PD_up	Neur	both	EVO_down_PD_up
45.5752338088259	0.834921120607692	0.250096670553144	3.33839358501287	0.0008426429947837	0.0077313296633962	IN-VIP	Human	UP	human_up	chimp_down	TTYH3_IN-VIP	UP_TTYH3_IN-VIP	human_UP_TTYH3_IN-VIP	chimp_DOWN_TTYH3_IN-VIP	hg	pt	-0.834921120607692	human_up_TTYH3_IN-VIP	chimp_down_TTYH3_IN-VIP	1.29369231641631	0.292983595502125	4.41557935760579	1.00739813179213e-05	9.40719196623897e-05	macaque_down	macaque_DOWN_TTYH3_IN-VIP	rm	-1.29369231641631	macaque_down_TTYH3_IN-VIP	up_TTYH3_IN-VIP	Inh	human_up_TTYH3_Inh	human_up_ttyh3_inh	1.064306718512	TTYH3	Neur	ENSG00000136295	C7_2	-0.627330546	0.041	0.126	6.1691e-09	0.000185307	PD_down	Neur	both	EVO_up_PD_down
18.4293911831974	1.92518232241351	0.354794467523679	5.4261903683293	5.75695577248712e-08	1.61089742535945e-06	IN-VIP	Human	UP	human_up	chimp_down	TOMM7_IN-VIP	UP_TOMM7_IN-VIP	human_UP_TOMM7_IN-VIP	chimp_DOWN_TOMM7_IN-VIP	hg	pt	-1.92518232241351	human_up_TOMM7_IN-VIP	chimp_down_TOMM7_IN-VIP	1.61661516006173	0.407400828786109	3.96811946818712	7.24420177041344e-05	0.0005420877104767	macaque_down	macaque_DOWN_TOMM7_IN-VIP	rm	-1.61661516006173	macaque_down_TOMM7_IN-VIP	up_TOMM7_IN-VIP	Inh	human_up_TOMM7_Inh	human_up_tomm7_inh	1.77089874123762	TOMM7	Neur	ENSG00000196683	C7_3	0.53590543	0.108	0.061	1.50873e-10	4.53191e-06	PD_up	Neur	both	EVO_up_PD_up
146.20095292633	-0.812585508190719	0.192770892620063	-4.21529151598766	2.49455749204184e-05	0.000388648832532	IN-VIP	Human	DOWN	human_down	chimp_up	ELMO1_IN-VIP	DOWN_ELMO1_IN-VIP	human_DOWN_ELMO1_IN-VIP	chimp_UP_ELMO1_IN-VIP	hg	pt	0.812585508190719	human_down_ELMO1_IN-VIP	chimp_up_ELMO1_IN-VIP	-1.02257474000148	0.1994638334881	-5.1266173025923	2.94994288585348e-07	3.96277831671384e-06	macaque_up	macaque_UP_ELMO1_IN-VIP	rm	1.02257474000148	macaque_up_ELMO1_IN-VIP	down_ELMO1_IN-VIP	Inh	human_down_ELMO1_Inh	human_down_elmo1_inh	-0.9175801240961	ELMO1	Neur	ENSG00000155849	C9	1.063984591	0.367	0.294	2.99378e-32	8.9927e-28	PD_up	Neur	both	EVO_down_PD_up
146.20095292633	-0.812585508190719	0.192770892620063	-4.21529151598766	2.49455749204184e-05	0.000388648832532	IN-VIP	Human	DOWN	human_down	chimp_up	ELMO1_IN-VIP	DOWN_ELMO1_IN-VIP	human_DOWN_ELMO1_IN-VIP	chimp_UP_ELMO1_IN-VIP	hg	pt	0.812585508190719	human_down_ELMO1_IN-VIP	chimp_up_ELMO1_IN-VIP	-1.02257474000148	0.1994638334881	-5.1266173025923	2.94994288585348e-07	3.96277831671384e-06	macaque_up	macaque_UP_ELMO1_IN-VIP	rm	1.02257474000148	macaque_up_ELMO1_IN-VIP	down_ELMO1_IN-VIP	Inh	human_down_ELMO1_Inh	human_down_elmo1_inh	-0.9175801240961	ELMO1	Neur	ENSG00000155849	C6_0	0.571886458	0.393	0.246	1.13015e-24	3.39475e-20	PD_up	Neur	both	EVO_down_PD_up
146.20095292633	-0.812585508190719	0.192770892620063	-4.21529151598766	2.49455749204184e-05	0.000388648832532	IN-VIP	Human	DOWN	human_down	chimp_up	ELMO1_IN-VIP	DOWN_ELMO1_IN-VIP	human_DOWN_ELMO1_IN-VIP	chimp_UP_ELMO1_IN-VIP	hg	pt	0.812585508190719	human_down_ELMO1_IN-VIP	chimp_up_ELMO1_IN-VIP	-1.02257474000148	0.1994638334881	-5.1266173025923	2.94994288585348e-07	3.96277831671384e-06	macaque_up	macaque_UP_ELMO1_IN-VIP	rm	1.02257474000148	macaque_up_ELMO1_IN-VIP	down_ELMO1_IN-VIP	Inh	human_down_ELMO1_Inh	human_down_elmo1_inh	-0.9175801240961	ELMO1	Neur	ENSG00000155849	C6_2	0.830027128	0.373	0.209	1.15247e-07	0.003461785	PD_up	Neur	both	EVO_down_PD_up
100.924239978832	0.62870349326765	0.203198986716393	3.09402868305213	0.0019745839534089	0.0155324732148571	IN-VIP	Human	UP	human_up	chimp_down	GRM3_IN-VIP	UP_GRM3_IN-VIP	human_UP_GRM3_IN-VIP	chimp_DOWN_GRM3_IN-VIP	hg	pt	-0.62870349326765	human_up_GRM3_IN-VIP	chimp_down_GRM3_IN-VIP	0.546050554964053	0.217293459466753	2.51296360370939	0.0119721685734417	0.037599158692027	macaque_down	macaque_DOWN_GRM3_IN-VIP	rm	-0.546050554964053	macaque_down_GRM3_IN-VIP	up_GRM3_IN-VIP	Inh	human_up_GRM3_Inh	human_up_grm3_inh	0.587377024115851	GRM3	Neur	ENSG00000198822	C6_0	0.583176803	0.211	0.112	6.71913e-18	2.01829e-13	PD_up	Neur	both	EVO_up_PD_up
31.0593688338514	0.795311053919002	0.268193947007276	2.9654325266984	0.0030225764044708	0.0219922085694856	IN-VIP	Human	UP	human_up	chimp_down	PAXIP1_IN-VIP	UP_PAXIP1_IN-VIP	human_UP_PAXIP1_IN-VIP	chimp_DOWN_PAXIP1_IN-VIP	hg	pt	-0.795311053919002	human_up_PAXIP1_IN-VIP	chimp_down_PAXIP1_IN-VIP	0.793722793481187	0.306413567864451	2.59036438566685	0.0095874388703606	0.0317155892593207	macaque_down	macaque_DOWN_PAXIP1_IN-VIP	rm	-0.793722793481187	macaque_down_PAXIP1_IN-VIP	up_PAXIP1_IN-VIP	Inh	human_up_PAXIP1_Inh	human_up_paxip1_inh	0.794516923700095	PAXIP1	Neur	ENSG00000157212	C9	-0.563299635	0.037	0.16	5.42056e-18	1.62823e-13	PD_down	Neur	both	EVO_up_PD_down
168.88478107553	0.59137456154854	0.117313320301713	5.04098392260667	4.63144380110033e-07	1.09142948681517e-05	IN-VIP	Human	UP	human_up	chimp_down	WDR60_IN-VIP	UP_WDR60_IN-VIP	human_UP_WDR60_IN-VIP	chimp_DOWN_WDR60_IN-VIP	hg	pt	-0.59137456154854	human_up_WDR60_IN-VIP	chimp_down_WDR60_IN-VIP	0.606095087201885	0.132777875124903	4.56472952765463	5.00138733374661e-06	5.086647752918e-05	macaque_down	macaque_DOWN_WDR60_IN-VIP	rm	-0.606095087201885	macaque_down_WDR60_IN-VIP	up_WDR60_IN-VIP	Inh	human_up_WDR60_Inh	human_up_wdr60_inh	0.598734824375212	WDR60	Neur	ENSG00000126870	C6_0	-0.421052241	0.146	0.169	1.55001e-10	4.65591e-06	PD_down	Neur	both	EVO_up_PD_down
137.67837520816	0.964482672107833	0.12695891367217	7.59680942606596	3.03521007803392e-14	2.24618858099413e-12	IN-VIP	Human	UP	human_up	chimp_down	TRMT9B_IN-VIP	UP_TRMT9B_IN-VIP	human_UP_TRMT9B_IN-VIP	chimp_DOWN_TRMT9B_IN-VIP	hg	pt	-0.964482672107833	human_up_TRMT9B_IN-VIP	chimp_down_TRMT9B_IN-VIP	2.14261397279602	0.174634292799192	12.269147934534	1.32641822218645e-34	3.14481702132934e-32	macaque_down	macaque_DOWN_TRMT9B_IN-VIP	rm	-2.14261397279602	macaque_down_TRMT9B_IN-VIP	up_TRMT9B_IN-VIP	Inh	human_up_TRMT9B_Inh	human_up_trmt9b_inh	1.55354832245192	TRMT9B	Neur	ENSG00000250305	C9	-1.168945131	0.122	0.488	3.67483e-48	1.10385e-43	PD_down	Neur	both	EVO_up_PD_down
7.93125441478185	-3.32338067867896	1.11418748377255	-2.98278407097722	0.0028563943727252	0.02099571388495	IN-VIP	Human	DOWN	human_down	chimp_up	DOCK5_IN-VIP	DOWN_DOCK5_IN-VIP	human_DOWN_DOCK5_IN-VIP	chimp_UP_DOCK5_IN-VIP	hg	pt	3.32338067867896	human_down_DOCK5_IN-VIP	chimp_up_DOCK5_IN-VIP	-4.2309004669519	1.12021288171779	-3.77687182142026	0.00015881040802	0.001067861071386	macaque_up	macaque_UP_DOCK5_IN-VIP	rm	4.2309004669519	macaque_up_DOCK5_IN-VIP	down_DOCK5_IN-VIP	Inh	human_down_DOCK5_Inh	human_down_dock5_inh	-3.77714057281543	DOCK5	Neur	ENSG00000147459	C7_2	0.728467364	0.102	0.057	3.56689e-08	0.001071423	PD_up	Neur	both	EVO_down_PD_up
7.93125441478185	-3.32338067867896	1.11418748377255	-2.98278407097722	0.0028563943727252	0.02099571388495	IN-VIP	Human	DOWN	human_down	chimp_up	DOCK5_IN-VIP	DOWN_DOCK5_IN-VIP	human_DOWN_DOCK5_IN-VIP	chimp_UP_DOCK5_IN-VIP	hg	pt	3.32338067867896	human_down_DOCK5_IN-VIP	chimp_up_DOCK5_IN-VIP	-4.2309004669519	1.12021288171779	-3.77687182142026	0.00015881040802	0.001067861071386	macaque_up	macaque_UP_DOCK5_IN-VIP	rm	4.2309004669519	macaque_up_DOCK5_IN-VIP	down_DOCK5_IN-VIP	Inh	human_down_DOCK5_Inh	human_down_dock5_inh	-3.77714057281543	DOCK5	Neur	ENSG00000147459	C9	1.04399122	0.218	0.111	9.41226e-14	2.82726e-09	PD_up	Neur	both	EVO_down_PD_up
7.93125441478185	-3.32338067867896	1.11418748377255	-2.98278407097722	0.0028563943727252	0.02099571388495	IN-VIP	Human	DOWN	human_down	chimp_up	DOCK5_IN-VIP	DOWN_DOCK5_IN-VIP	human_DOWN_DOCK5_IN-VIP	chimp_UP_DOCK5_IN-VIP	hg	pt	3.32338067867896	human_down_DOCK5_IN-VIP	chimp_up_DOCK5_IN-VIP	-4.2309004669519	1.12021288171779	-3.77687182142026	0.00015881040802	0.001067861071386	macaque_up	macaque_UP_DOCK5_IN-VIP	rm	4.2309004669519	macaque_up_DOCK5_IN-VIP	down_DOCK5_IN-VIP	Inh	human_down_DOCK5_Inh	human_down_dock5_inh	-3.77714057281543	DOCK5	Neur	ENSG00000147459	C6_0	0.358913307	0.234	0.139	9.01992e-14	2.7094e-09	PD_up	Neur	both	EVO_down_PD_up
84.2488442917883	-0.621638440279375	0.176448140920814	-3.52306596734477	0.0004265851689457	0.0044321253421319	IN-VIP	Human	DOWN	human_down	chimp_up	CLU_IN-VIP	DOWN_CLU_IN-VIP	human_DOWN_CLU_IN-VIP	chimp_UP_CLU_IN-VIP	hg	pt	0.621638440279375	human_down_CLU_IN-VIP	chimp_up_CLU_IN-VIP	-0.994809870223654	0.187168382754883	-5.3150529784	1.06626300132255e-07	1.56476666817882e-06	macaque_up	macaque_UP_CLU_IN-VIP	rm	0.994809870223654	macaque_up_CLU_IN-VIP	down_CLU_IN-VIP	Inh	human_down_CLU_Inh	human_down_clu_inh	-0.808224155251515	CLU	Neur	ENSG00000120885	C7_0	0.598823291	0.491	0.355	4.25831e-11	1.27911e-06	PD_up	Neur	both	EVO_down_PD_up
84.2488442917883	-0.621638440279375	0.176448140920814	-3.52306596734477	0.0004265851689457	0.0044321253421319	IN-VIP	Human	DOWN	human_down	chimp_up	CLU_IN-VIP	DOWN_CLU_IN-VIP	human_DOWN_CLU_IN-VIP	chimp_UP_CLU_IN-VIP	hg	pt	0.621638440279375	human_down_CLU_IN-VIP	chimp_up_CLU_IN-VIP	-0.994809870223654	0.187168382754883	-5.3150529784	1.06626300132255e-07	1.56476666817882e-06	macaque_up	macaque_UP_CLU_IN-VIP	rm	0.994809870223654	macaque_up_CLU_IN-VIP	down_CLU_IN-VIP	Inh	human_down_CLU_Inh	human_down_clu_inh	-0.808224155251515	CLU	Neur	ENSG00000120885	C7_1	0.404299453	0.617	0.469	2.60515e-10	7.82534e-06	PD_up	Neur	both	EVO_down_PD_up
84.2488442917883	-0.621638440279375	0.176448140920814	-3.52306596734477	0.0004265851689457	0.0044321253421319	IN-VIP	Human	DOWN	human_down	chimp_up	CLU_IN-VIP	DOWN_CLU_IN-VIP	human_DOWN_CLU_IN-VIP	chimp_UP_CLU_IN-VIP	hg	pt	0.621638440279375	human_down_CLU_IN-VIP	chimp_up_CLU_IN-VIP	-0.994809870223654	0.187168382754883	-5.3150529784	1.06626300132255e-07	1.56476666817882e-06	macaque_up	macaque_UP_CLU_IN-VIP	rm	0.994809870223654	macaque_up_CLU_IN-VIP	down_CLU_IN-VIP	Inh	human_down_CLU_Inh	human_down_clu_inh	-0.808224155251515	CLU	Neur	ENSG00000120885	C7_2	0.839668944	0.476	0.406	8.32278e-34	2.5e-29	PD_up	Neur	both	EVO_down_PD_up
84.2488442917883	-0.621638440279375	0.176448140920814	-3.52306596734477	0.0004265851689457	0.0044321253421319	IN-VIP	Human	DOWN	human_down	chimp_up	CLU_IN-VIP	DOWN_CLU_IN-VIP	human_DOWN_CLU_IN-VIP	chimp_UP_CLU_IN-VIP	hg	pt	0.621638440279375	human_down_CLU_IN-VIP	chimp_up_CLU_IN-VIP	-0.994809870223654	0.187168382754883	-5.3150529784	1.06626300132255e-07	1.56476666817882e-06	macaque_up	macaque_UP_CLU_IN-VIP	rm	0.994809870223654	macaque_up_CLU_IN-VIP	down_CLU_IN-VIP	Inh	human_down_CLU_Inh	human_down_clu_inh	-0.808224155251515	CLU	Neur	ENSG00000120885	C9	0.557604835	0.42	0.455	2.29279e-35	6.8871e-31	PD_up	Neur	both	EVO_down_PD_up
30.0644566859225	1.20307339430088	0.283408933537254	4.24500872038579	2.18584920070007e-05	0.0003469598641901	IN-VIP	Human	UP	human_up	chimp_down	RPS20_IN-VIP	UP_RPS20_IN-VIP	human_UP_RPS20_IN-VIP	chimp_DOWN_RPS20_IN-VIP	hg	pt	-1.20307339430088	human_up_RPS20_IN-VIP	chimp_down_RPS20_IN-VIP	1.00888250048296	0.318737384447798	3.16524684492476	0.0015495143413266	0.0073994072234526	macaque_down	macaque_DOWN_RPS20_IN-VIP	rm	-1.00888250048296	macaque_down_RPS20_IN-VIP	up_RPS20_IN-VIP	Inh	human_up_RPS20_Inh	human_up_rps20_inh	1.10597794739192	RPS20	Neur	ENSG00000008988	C7_0	0.569174102	0.112	0.051	4.54301e-08	0.001364628	PD_up	Neur	both	EVO_up_PD_up
30.0644566859225	1.20307339430088	0.283408933537254	4.24500872038579	2.18584920070007e-05	0.0003469598641901	IN-VIP	Human	UP	human_up	chimp_down	RPS20_IN-VIP	UP_RPS20_IN-VIP	human_UP_RPS20_IN-VIP	chimp_DOWN_RPS20_IN-VIP	hg	pt	-1.20307339430088	human_up_RPS20_IN-VIP	chimp_down_RPS20_IN-VIP	1.00888250048296	0.318737384447798	3.16524684492476	0.0015495143413266	0.0073994072234526	macaque_down	macaque_DOWN_RPS20_IN-VIP	rm	-1.00888250048296	macaque_down_RPS20_IN-VIP	up_RPS20_IN-VIP	Inh	human_up_RPS20_Inh	human_up_rps20_inh	1.10597794739192	RPS20	Neur	ENSG00000008988	C9	0.266172863	0.103	0.122	7.57773e-07	0.022761984	PD_up	Neur	both	EVO_up_PD_up
69.7827949777019	-0.524570139986799	0.199406903585365	-2.63065185083842	0.0085221288148875	0.0490095022132237	IN-VIP	Human	DOWN	human_down	chimp_up	JPH1_IN-VIP	DOWN_JPH1_IN-VIP	human_DOWN_JPH1_IN-VIP	chimp_UP_JPH1_IN-VIP	hg	pt	0.524570139986799	human_down_JPH1_IN-VIP	chimp_up_JPH1_IN-VIP	-0.978124987747335	0.209963652255577	-4.65854435870033	3.18453190575299e-06	3.3702501142856e-05	macaque_up	macaque_UP_JPH1_IN-VIP	rm	0.978124987747335	macaque_up_JPH1_IN-VIP	down_JPH1_IN-VIP	Inh	human_down_JPH1_Inh	human_down_jph1_inh	-0.751347563867067	JPH1	Neur	ENSG00000104369	C9	-0.726543939	0.034	0.184	2.75834e-17	8.2855e-13	PD_down	Neur	both	EVO_down_PD_down
204.341238319128	-0.572470574749336	0.130446967655336	-4.38853110224767	1.14118816341041e-05	0.000192938555924	IN-VIP	Human	DOWN	human_down	chimp_up	ZNF704_IN-VIP	DOWN_ZNF704_IN-VIP	human_DOWN_ZNF704_IN-VIP	chimp_UP_ZNF704_IN-VIP	hg	pt	0.572470574749336	human_down_ZNF704_IN-VIP	chimp_up_ZNF704_IN-VIP	-1.07331203365575	0.135609908294421	-7.91470215675901	2.47845701096314e-15	1.08505302619048e-13	macaque_up	macaque_UP_ZNF704_IN-VIP	rm	1.07331203365575	macaque_up_ZNF704_IN-VIP	down_ZNF704_IN-VIP	Inh	human_down_ZNF704_Inh	human_down_znf704_inh	-0.822891304202541	ZNF704	Neur	ENSG00000164684	C9	-0.353532855	0.178	0.364	8.03351e-22	2.41311e-17	PD_down	Neur	both	EVO_down_PD_down
204.341238319128	-0.572470574749336	0.130446967655336	-4.38853110224767	1.14118816341041e-05	0.000192938555924	IN-VIP	Human	DOWN	human_down	chimp_up	ZNF704_IN-VIP	DOWN_ZNF704_IN-VIP	human_DOWN_ZNF704_IN-VIP	chimp_UP_ZNF704_IN-VIP	hg	pt	0.572470574749336	human_down_ZNF704_IN-VIP	chimp_up_ZNF704_IN-VIP	-1.07331203365575	0.135609908294421	-7.91470215675901	2.47845701096314e-15	1.08505302619048e-13	macaque_up	macaque_UP_ZNF704_IN-VIP	rm	1.07331203365575	macaque_up_ZNF704_IN-VIP	down_ZNF704_IN-VIP	Inh	human_down_ZNF704_Inh	human_down_znf704_inh	-0.822891304202541	ZNF704	Neur	ENSG00000164684	C6_0	0.265364093	0.221	0.156	1.00981e-07	0.003033279	PD_up	Neur	both	EVO_down_PD_up
204.341238319128	-0.572470574749336	0.130446967655336	-4.38853110224767	1.14118816341041e-05	0.000192938555924	IN-VIP	Human	DOWN	human_down	chimp_up	ZNF704_IN-VIP	DOWN_ZNF704_IN-VIP	human_DOWN_ZNF704_IN-VIP	chimp_UP_ZNF704_IN-VIP	hg	pt	0.572470574749336	human_down_ZNF704_IN-VIP	chimp_up_ZNF704_IN-VIP	-1.07331203365575	0.135609908294421	-7.91470215675901	2.47845701096314e-15	1.08505302619048e-13	macaque_up	macaque_UP_ZNF704_IN-VIP	rm	1.07331203365575	macaque_up_ZNF704_IN-VIP	down_ZNF704_IN-VIP	Inh	human_down_ZNF704_Inh	human_down_znf704_inh	-0.822891304202541	ZNF704	Neur	ENSG00000164684	C6_1	0.303114026	0.224	0.141	1.02622e-11	3.08256e-07	PD_up	Neur	both	EVO_down_PD_up
732.799873066522	0.508719400162684	0.0868691756535405	5.85615549284829	4.73704730570269e-09	1.59856398378243e-07	IN-VIP	Human	UP	human_up	chimp_down	RUNX1T1_IN-VIP	UP_RUNX1T1_IN-VIP	human_UP_RUNX1T1_IN-VIP	chimp_DOWN_RUNX1T1_IN-VIP	hg	pt	-0.508719400162684	human_up_RUNX1T1_IN-VIP	chimp_down_RUNX1T1_IN-VIP	1.10180794646047	0.0948582441772389	11.6153103614461	3.44535025667163e-31	6.35336507937346e-29	macaque_down	macaque_DOWN_RUNX1T1_IN-VIP	rm	-1.10180794646047	macaque_down_RUNX1T1_IN-VIP	up_RUNX1T1_IN-VIP	Inh	human_up_RUNX1T1_Inh	human_up_runx1t1_inh	0.805263673311578	RUNX1T1	Neur	ENSG00000079102	C9	-1.176806033	0.168	0.571	9.96712e-68	2.99392e-63	PD_down	Neur	both	EVO_up_PD_down
184.856783224956	0.740819511629183	0.1090564969509	6.79298833486938	1.09834264506835e-11	5.77331322437331e-10	IN-VIP	Human	UP	human_up	chimp_down	ZDHHC21_IN-VIP	UP_ZDHHC21_IN-VIP	human_UP_ZDHHC21_IN-VIP	chimp_DOWN_ZDHHC21_IN-VIP	hg	pt	-0.740819511629183	human_up_ZDHHC21_IN-VIP	chimp_down_ZDHHC21_IN-VIP	1.84986891127126	0.14563637928978	12.7019699356195	5.76597929829034e-37	1.64474559483732e-34	macaque_down	macaque_DOWN_ZDHHC21_IN-VIP	rm	-1.84986891127126	macaque_down_ZDHHC21_IN-VIP	up_ZDHHC21_IN-VIP	Inh	human_up_ZDHHC21_Inh	human_up_zdhhc21_inh	1.29534421145022	ZDHHC21	Neur	ENSG00000175893	C7_2	-0.320332975	0.145	0.25	1.70008e-11	5.10669e-07	PD_down	Neur	both	EVO_up_PD_down
184.856783224956	0.740819511629183	0.1090564969509	6.79298833486938	1.09834264506835e-11	5.77331322437331e-10	IN-VIP	Human	UP	human_up	chimp_down	ZDHHC21_IN-VIP	UP_ZDHHC21_IN-VIP	human_UP_ZDHHC21_IN-VIP	chimp_DOWN_ZDHHC21_IN-VIP	hg	pt	-0.740819511629183	human_up_ZDHHC21_IN-VIP	chimp_down_ZDHHC21_IN-VIP	1.84986891127126	0.14563637928978	12.7019699356195	5.76597929829034e-37	1.64474559483732e-34	macaque_down	macaque_DOWN_ZDHHC21_IN-VIP	rm	-1.84986891127126	macaque_down_ZDHHC21_IN-VIP	up_ZDHHC21_IN-VIP	Inh	human_up_ZDHHC21_Inh	human_up_zdhhc21_inh	1.29534421145022	ZDHHC21	Neur	ENSG00000175893	C9	-0.358019446	0.137	0.328	2.00084e-23	6.01012e-19	PD_down	Neur	both	EVO_up_PD_down
184.856783224956	0.740819511629183	0.1090564969509	6.79298833486938	1.09834264506835e-11	5.77331322437331e-10	IN-VIP	Human	UP	human_up	chimp_down	ZDHHC21_IN-VIP	UP_ZDHHC21_IN-VIP	human_UP_ZDHHC21_IN-VIP	chimp_DOWN_ZDHHC21_IN-VIP	hg	pt	-0.740819511629183	human_up_ZDHHC21_IN-VIP	chimp_down_ZDHHC21_IN-VIP	1.84986891127126	0.14563637928978	12.7019699356195	5.76597929829034e-37	1.64474559483732e-34	macaque_down	macaque_DOWN_ZDHHC21_IN-VIP	rm	-1.84986891127126	macaque_down_ZDHHC21_IN-VIP	up_ZDHHC21_IN-VIP	Inh	human_up_ZDHHC21_Inh	human_up_zdhhc21_inh	1.29534421145022	ZDHHC21	Neur	ENSG00000175893	C6_1	-0.475404816	0.225	0.281	1.04892e-07	0.003150735	PD_down	Neur	both	EVO_up_PD_down
55.8084278776774	0.622514564065997	0.215677020699124	2.88632772303742	0.0038976606644319	0.0267128637457159	IN-VIP	Human	UP	human_up	chimp_down	TTC39B_IN-VIP	UP_TTC39B_IN-VIP	human_UP_TTC39B_IN-VIP	chimp_DOWN_TTC39B_IN-VIP	hg	pt	-0.622514564065997	human_up_TTC39B_IN-VIP	chimp_down_TTC39B_IN-VIP	1.41063254196241	0.263923538966552	5.34485308694342	9.04904181227944e-08	1.35631615209338e-06	macaque_down	macaque_DOWN_TTC39B_IN-VIP	rm	-1.41063254196241	macaque_down_TTC39B_IN-VIP	up_TTC39B_IN-VIP	Inh	human_up_TTC39B_Inh	human_up_ttc39b_inh	1.0165735530142	TTC39B	Neur	ENSG00000155158	C7_3	-0.416238988	0.074	0.145	1.02496e-07	0.003078777	PD_down	Neur	both	EVO_up_PD_down
45.8320216445698	0.630078543537119	0.224561367543558	2.80581896356194	0.0050188881221325	0.0326889398058087	IN-VIP	Human	UP	human_up	chimp_down	RPL35_IN-VIP	UP_RPL35_IN-VIP	human_UP_RPL35_IN-VIP	chimp_DOWN_RPL35_IN-VIP	hg	pt	-0.630078543537119	human_up_RPL35_IN-VIP	chimp_down_RPL35_IN-VIP	1.64630534378327	0.290003209767305	5.67685214623744	1.37195957346253e-08	2.37858442289952e-07	macaque_down	macaque_DOWN_RPL35_IN-VIP	rm	-1.64630534378327	macaque_down_RPL35_IN-VIP	up_RPL35_IN-VIP	Inh	human_up_RPL35_Inh	human_up_rpl35_inh	1.1381919436602	RPL35	Neur	ENSG00000136942	C9	0.372874837	0.176	0.205	1.52056e-09	4.56746e-05	PD_up	Neur	both	EVO_up_PD_up
318.137313978846	0.714995010284124	0.118140980975004	6.05204903821986	1.43014916472733e-09	5.28028596421099e-08	IN-VIP	Human	UP	human_up	chimp_down	GPR158_IN-VIP	UP_GPR158_IN-VIP	human_UP_GPR158_IN-VIP	chimp_DOWN_GPR158_IN-VIP	hg	pt	-0.714995010284124	human_up_GPR158_IN-VIP	chimp_down_GPR158_IN-VIP	0.951031689028941	0.128796895227706	7.38396439873466	1.53644546264543e-13	5.54334947945749e-12	macaque_down	macaque_DOWN_GPR158_IN-VIP	rm	-0.951031689028941	macaque_down_GPR158_IN-VIP	up_GPR158_IN-VIP	Inh	human_up_GPR158_Inh	human_up_gpr158_inh	0.833013349656533	GPR158	Neur	ENSG00000151025	C7_2	-0.815411652	0.102	0.282	7.93215e-21	2.38266e-16	PD_down	Neur	both	EVO_up_PD_down
318.137313978846	0.714995010284124	0.118140980975004	6.05204903821986	1.43014916472733e-09	5.28028596421099e-08	IN-VIP	Human	UP	human_up	chimp_down	GPR158_IN-VIP	UP_GPR158_IN-VIP	human_UP_GPR158_IN-VIP	chimp_DOWN_GPR158_IN-VIP	hg	pt	-0.714995010284124	human_up_GPR158_IN-VIP	chimp_down_GPR158_IN-VIP	0.951031689028941	0.128796895227706	7.38396439873466	1.53644546264543e-13	5.54334947945749e-12	macaque_down	macaque_DOWN_GPR158_IN-VIP	rm	-0.951031689028941	macaque_down_GPR158_IN-VIP	up_GPR158_IN-VIP	Inh	human_up_GPR158_Inh	human_up_gpr158_inh	0.833013349656533	GPR158	Neur	ENSG00000151025	C9	-0.745783649	0.177	0.518	6.17511e-48	1.85488e-43	PD_down	Neur	both	EVO_up_PD_down
49.6082457437892	0.772903747653726	0.238126056507332	3.2457756156136	0.0011713112115084	0.0101612000369058	IN-VIP	Human	UP	human_up	chimp_down	ZNF25_IN-VIP	UP_ZNF25_IN-VIP	human_UP_ZNF25_IN-VIP	chimp_DOWN_ZNF25_IN-VIP	hg	pt	-0.772903747653726	human_up_ZNF25_IN-VIP	chimp_down_ZNF25_IN-VIP	0.664990955353316	0.262641445604809	2.5319345689024	0.0113435156534289	0.0362230578570927	macaque_down	macaque_DOWN_ZNF25_IN-VIP	rm	-0.664990955353316	macaque_down_ZNF25_IN-VIP	up_ZNF25_IN-VIP	Inh	human_up_ZNF25_Inh	human_up_znf25_inh	0.718947351503521	ZNF25	Neur	ENSG00000175395	C7_2	-0.493463549	0.131	0.253	7.54212e-08	0.002265502	PD_down	Neur	both	EVO_up_PD_down
225.124129819326	-1.28478965146722	0.124977646698339	-10.2801555750874	8.65877201948438e-25	2.08713514692514e-22	IN-VIP	Human	DOWN	human_down	chimp_up	SLIT1_IN-VIP	DOWN_SLIT1_IN-VIP	human_DOWN_SLIT1_IN-VIP	chimp_UP_SLIT1_IN-VIP	hg	pt	1.28478965146722	human_down_SLIT1_IN-VIP	chimp_up_SLIT1_IN-VIP	-0.595394442030144	0.137926217863689	-4.31676044810105	1.58335831429618e-05	0.0001403193659504	macaque_up	macaque_UP_SLIT1_IN-VIP	rm	0.595394442030144	macaque_up_SLIT1_IN-VIP	down_SLIT1_IN-VIP	Inh	human_down_SLIT1_Inh	human_down_slit1_inh	-0.940092046748684	SLIT1	Neur	ENSG00000187122	C7_1	-0.761370337	0.079	0.153	4.81622e-08	0.001446696	PD_down	Neur	both	EVO_down_PD_down
10.2853986843474	1.62401830300756	0.448113666736472	3.62412134143326	0.0002899454663064	0.0031996401916211	IN-VIP	Human	UP	human_up	chimp_down	SCD_IN-VIP	UP_SCD_IN-VIP	human_UP_SCD_IN-VIP	chimp_DOWN_SCD_IN-VIP	hg	pt	-1.62401830300756	human_up_SCD_IN-VIP	chimp_down_SCD_IN-VIP	1.66709039317134	0.543725599261238	3.06605095554895	0.0021690634598524	0.0097413093537677	macaque_down	macaque_DOWN_SCD_IN-VIP	rm	-1.66709039317134	macaque_down_SCD_IN-VIP	up_SCD_IN-VIP	Inh	human_up_SCD_Inh	human_up_scd_inh	1.64555434808945	SCD	Neur	ENSG00000099194	C7_1	0.398579423	0.298	0.199	1.57028e-10	4.71681e-06	PD_up	Neur	both	EVO_up_PD_up
10.2853986843474	1.62401830300756	0.448113666736472	3.62412134143326	0.0002899454663064	0.0031996401916211	IN-VIP	Human	UP	human_up	chimp_down	SCD_IN-VIP	UP_SCD_IN-VIP	human_UP_SCD_IN-VIP	chimp_DOWN_SCD_IN-VIP	hg	pt	-1.62401830300756	human_up_SCD_IN-VIP	chimp_down_SCD_IN-VIP	1.66709039317134	0.543725599261238	3.06605095554895	0.0021690634598524	0.0097413093537677	macaque_down	macaque_DOWN_SCD_IN-VIP	rm	-1.66709039317134	macaque_down_SCD_IN-VIP	up_SCD_IN-VIP	Inh	human_up_SCD_Inh	human_up_scd_inh	1.64555434808945	SCD	Neur	ENSG00000099194	C7_2	1.041489847	0.247	0.141	3.02865e-27	9.09745e-23	PD_up	Neur	both	EVO_up_PD_up
10.2853986843474	1.62401830300756	0.448113666736472	3.62412134143326	0.0002899454663064	0.0031996401916211	IN-VIP	Human	UP	human_up	chimp_down	SCD_IN-VIP	UP_SCD_IN-VIP	human_UP_SCD_IN-VIP	chimp_DOWN_SCD_IN-VIP	hg	pt	-1.62401830300756	human_up_SCD_IN-VIP	chimp_down_SCD_IN-VIP	1.66709039317134	0.543725599261238	3.06605095554895	0.0021690634598524	0.0097413093537677	macaque_down	macaque_DOWN_SCD_IN-VIP	rm	-1.66709039317134	macaque_down_SCD_IN-VIP	up_SCD_IN-VIP	Inh	human_up_SCD_Inh	human_up_scd_inh	1.64555434808945	SCD	Neur	ENSG00000099194	C9	0.69562413	0.229	0.212	1.40931e-11	4.23328e-07	PD_up	Neur	both	EVO_up_PD_up
10.2853986843474	1.62401830300756	0.448113666736472	3.62412134143326	0.0002899454663064	0.0031996401916211	IN-VIP	Human	UP	human_up	chimp_down	SCD_IN-VIP	UP_SCD_IN-VIP	human_UP_SCD_IN-VIP	chimp_DOWN_SCD_IN-VIP	hg	pt	-1.62401830300756	human_up_SCD_IN-VIP	chimp_down_SCD_IN-VIP	1.66709039317134	0.543725599261238	3.06605095554895	0.0021690634598524	0.0097413093537677	macaque_down	macaque_DOWN_SCD_IN-VIP	rm	-1.66709039317134	macaque_down_SCD_IN-VIP	up_SCD_IN-VIP	Inh	human_up_SCD_Inh	human_up_scd_inh	1.64555434808945	SCD	Neur	ENSG00000099194	C6_0	0.27416655	0.248	0.187	1.2248e-09	3.67906e-05	PD_up	Neur	both	EVO_up_PD_up
42.7576577296534	1.20824046591341	0.213844143399126	5.65009846287122	1.60355959557447e-08	4.90160526379132e-07	IN-VIP	Human	UP	human_up	chimp_down	WDR11-AS1_IN-VIP	UP_WDR11-AS1_IN-VIP	human_UP_WDR11-AS1_IN-VIP	chimp_DOWN_WDR11-AS1_IN-VIP	hg	pt	-1.20824046591341	human_up_WDR11-AS1_IN-VIP	chimp_down_WDR11-AS1_IN-VIP	3.43778363727359	0.39642471416669	8.67197103112006	4.24703723831336e-18	2.43053015118021e-16	macaque_down	macaque_DOWN_WDR11-AS1_IN-VIP	rm	-3.43778363727359	macaque_down_WDR11-AS1_IN-VIP	up_WDR11-AS1_IN-VIP	Inh	human_up_WDR11-AS1_Inh	human_up_wdr11-as1_inh	2.3230120515935	WDR11-AS1	Neur	ENSG00000227165	C6_1	0.319464109	0.165	0.102	4.54127e-07	0.013641067	PD_up	Neur	both	EVO_up_PD_up
50.7344893835154	1.34240002189798	0.2204330642522	6.08983060890595	1.13030217485864e-09	4.31483904895697e-08	IN-VIP	Human	UP	human_up	chimp_down	RPLP2_IN-VIP	UP_RPLP2_IN-VIP	human_UP_RPLP2_IN-VIP	chimp_DOWN_RPLP2_IN-VIP	hg	pt	-1.34240002189798	human_up_RPLP2_IN-VIP	chimp_down_RPLP2_IN-VIP	1.57576014331949	0.263111904128524	5.98893519675097	2.11219295069471e-09	4.24204560042713e-08	macaque_down	macaque_DOWN_RPLP2_IN-VIP	rm	-1.57576014331949	macaque_down_RPLP2_IN-VIP	up_RPLP2_IN-VIP	Inh	human_up_RPLP2_Inh	human_up_rplp2_inh	1.45908008260873	RPLP2	Neur	ENSG00000177600	C9	0.350434374	0.098	0.106	1.02851e-06	0.030894293	PD_up	Neur	both	EVO_up_PD_up
39.0010661789253	1.11291781330455	0.235715493504025	4.72144531850871	2.34174591792544e-06	4.63215461584477e-05	IN-VIP	Human	UP	human_up	chimp_down	RPL27A_IN-VIP	UP_RPL27A_IN-VIP	human_UP_RPL27A_IN-VIP	chimp_DOWN_RPL27A_IN-VIP	hg	pt	-1.11291781330455	human_up_RPL27A_IN-VIP	chimp_down_RPL27A_IN-VIP	1.16579547328064	0.276157602403652	4.22148607582647	2.42696949495335e-05	0.0002064620461317	macaque_down	macaque_DOWN_RPL27A_IN-VIP	rm	-1.16579547328064	macaque_down_RPL27A_IN-VIP	up_RPL27A_IN-VIP	Inh	human_up_RPL27A_Inh	human_up_rpl27a_inh	1.13935664329259	RPL27A	Neur	ENSG00000166441	C7_2	0.66832184	0.116	0.071	3.20148e-15	9.6166e-11	PD_up	Neur	both	EVO_up_PD_up
92.4267510353336	2.25993816856538	0.165649834772894	13.6428640068598	2.22641899588955e-42	1.63332033554976e-39	IN-VIP	Human	UP	human_up	chimp_down	MTRNR2L8_IN-VIP	UP_MTRNR2L8_IN-VIP	human_UP_MTRNR2L8_IN-VIP	chimp_DOWN_MTRNR2L8_IN-VIP	hg	pt	-2.25993816856538	human_up_MTRNR2L8_IN-VIP	chimp_down_MTRNR2L8_IN-VIP	1.64747139817762	0.182536109832516	9.02545474256705	1.7895057694243e-19	1.16260559881174e-17	macaque_down	macaque_DOWN_MTRNR2L8_IN-VIP	rm	-1.64747139817762	macaque_down_MTRNR2L8_IN-VIP	up_MTRNR2L8_IN-VIP	Inh	human_up_MTRNR2L8_Inh	human_up_mtrnr2l8_inh	1.9537047833715	MTRNR2L8	Neur	ENSG00000255823	C7_0	-0.376036104	0.775	0.773	8.15825e-11	2.45057e-06	PD_down	Neur	both	EVO_up_PD_down
92.4267510353336	2.25993816856538	0.165649834772894	13.6428640068598	2.22641899588955e-42	1.63332033554976e-39	IN-VIP	Human	UP	human_up	chimp_down	MTRNR2L8_IN-VIP	UP_MTRNR2L8_IN-VIP	human_UP_MTRNR2L8_IN-VIP	chimp_DOWN_MTRNR2L8_IN-VIP	hg	pt	-2.25993816856538	human_up_MTRNR2L8_IN-VIP	chimp_down_MTRNR2L8_IN-VIP	1.64747139817762	0.182536109832516	9.02545474256705	1.7895057694243e-19	1.16260559881174e-17	macaque_down	macaque_DOWN_MTRNR2L8_IN-VIP	rm	-1.64747139817762	macaque_down_MTRNR2L8_IN-VIP	up_MTRNR2L8_IN-VIP	Inh	human_up_MTRNR2L8_Inh	human_up_mtrnr2l8_inh	1.9537047833715	MTRNR2L8	Neur	ENSG00000255823	C7_2	0.604291044	0.693	0.742	3.00399e-25	9.02338e-21	PD_up	Neur	both	EVO_up_PD_up
92.4267510353336	2.25993816856538	0.165649834772894	13.6428640068598	2.22641899588955e-42	1.63332033554976e-39	IN-VIP	Human	UP	human_up	chimp_down	MTRNR2L8_IN-VIP	UP_MTRNR2L8_IN-VIP	human_UP_MTRNR2L8_IN-VIP	chimp_DOWN_MTRNR2L8_IN-VIP	hg	pt	-2.25993816856538	human_up_MTRNR2L8_IN-VIP	chimp_down_MTRNR2L8_IN-VIP	1.64747139817762	0.182536109832516	9.02545474256705	1.7895057694243e-19	1.16260559881174e-17	macaque_down	macaque_DOWN_MTRNR2L8_IN-VIP	rm	-1.64747139817762	macaque_down_MTRNR2L8_IN-VIP	up_MTRNR2L8_IN-VIP	Inh	human_up_MTRNR2L8_Inh	human_up_mtrnr2l8_inh	1.9537047833715	MTRNR2L8	Neur	ENSG00000255823	C7_3	0.697659419	0.758	0.649	1.26955e-07	0.003813462	PD_up	Neur	both	EVO_up_PD_up
92.4267510353336	2.25993816856538	0.165649834772894	13.6428640068598	2.22641899588955e-42	1.63332033554976e-39	IN-VIP	Human	UP	human_up	chimp_down	MTRNR2L8_IN-VIP	UP_MTRNR2L8_IN-VIP	human_UP_MTRNR2L8_IN-VIP	chimp_DOWN_MTRNR2L8_IN-VIP	hg	pt	-2.25993816856538	human_up_MTRNR2L8_IN-VIP	chimp_down_MTRNR2L8_IN-VIP	1.64747139817762	0.182536109832516	9.02545474256705	1.7895057694243e-19	1.16260559881174e-17	macaque_down	macaque_DOWN_MTRNR2L8_IN-VIP	rm	-1.64747139817762	macaque_down_MTRNR2L8_IN-VIP	up_MTRNR2L8_IN-VIP	Inh	human_up_MTRNR2L8_Inh	human_up_mtrnr2l8_inh	1.9537047833715	MTRNR2L8	Neur	ENSG00000255823	C9	1.350822872	0.703	0.552	8.4421e-51	2.53584e-46	PD_up	Neur	both	EVO_up_PD_up
92.4267510353336	2.25993816856538	0.165649834772894	13.6428640068598	2.22641899588955e-42	1.63332033554976e-39	IN-VIP	Human	UP	human_up	chimp_down	MTRNR2L8_IN-VIP	UP_MTRNR2L8_IN-VIP	human_UP_MTRNR2L8_IN-VIP	chimp_DOWN_MTRNR2L8_IN-VIP	hg	pt	-2.25993816856538	human_up_MTRNR2L8_IN-VIP	chimp_down_MTRNR2L8_IN-VIP	1.64747139817762	0.182536109832516	9.02545474256705	1.7895057694243e-19	1.16260559881174e-17	macaque_down	macaque_DOWN_MTRNR2L8_IN-VIP	rm	-1.64747139817762	macaque_down_MTRNR2L8_IN-VIP	up_MTRNR2L8_IN-VIP	Inh	human_up_MTRNR2L8_Inh	human_up_mtrnr2l8_inh	1.9537047833715	MTRNR2L8	Neur	ENSG00000255823	C6_2	-0.516255127	0.714	0.689	5.99626e-14	1.80116e-09	PD_down	Neur	both	EVO_up_PD_down
119.120435818712	-0.699399587327736	0.16073391652468	-4.35128815653756	1.35340044817572e-05	0.0002241013323068	IN-VIP	Human	DOWN	human_down	chimp_up	KCNC1_IN-VIP	DOWN_KCNC1_IN-VIP	human_DOWN_KCNC1_IN-VIP	chimp_UP_KCNC1_IN-VIP	hg	pt	0.699399587327736	human_down_KCNC1_IN-VIP	chimp_up_KCNC1_IN-VIP	-1.14361045118676	0.168326941888343	-6.79398341321587	1.09078932230171e-11	3.0825773789381e-10	macaque_up	macaque_UP_KCNC1_IN-VIP	rm	1.14361045118676	macaque_up_KCNC1_IN-VIP	down_KCNC1_IN-VIP	Inh	human_down_KCNC1_Inh	human_down_kcnc1_inh	-0.921505019257245	KCNC1	Neur	ENSG00000129159	C9	-0.630734055	0.046	0.196	2.85724e-28	8.58257e-24	PD_down	Neur	both	EVO_down_PD_down
97.6465823422691	1.36908962220448	0.191891586291847	7.13470375987322	9.6995830948474e-13	5.99491082635019e-11	IN-VIP	Human	UP	human_up	chimp_down	FTH1_IN-VIP	UP_FTH1_IN-VIP	human_UP_FTH1_IN-VIP	chimp_DOWN_FTH1_IN-VIP	hg	pt	-1.36908962220448	human_up_FTH1_IN-VIP	chimp_down_FTH1_IN-VIP	1.47489326607667	0.215392287609293	6.84747482115992	7.51649161382805e-12	2.16778942973215e-10	macaque_down	macaque_DOWN_FTH1_IN-VIP	rm	-1.47489326607667	macaque_down_FTH1_IN-VIP	up_FTH1_IN-VIP	Inh	human_up_FTH1_Inh	human_up_fth1_inh	1.42199144414057	FTH1	Neur	ENSG00000167996	C7_0	0.446004366	0.567	0.428	2.6369e-14	7.92071e-10	PD_up	Neur	both	EVO_up_PD_up
97.6465823422691	1.36908962220448	0.191891586291847	7.13470375987322	9.6995830948474e-13	5.99491082635019e-11	IN-VIP	Human	UP	human_up	chimp_down	FTH1_IN-VIP	UP_FTH1_IN-VIP	human_UP_FTH1_IN-VIP	chimp_DOWN_FTH1_IN-VIP	hg	pt	-1.36908962220448	human_up_FTH1_IN-VIP	chimp_down_FTH1_IN-VIP	1.47489326607667	0.215392287609293	6.84747482115992	7.51649161382805e-12	2.16778942973215e-10	macaque_down	macaque_DOWN_FTH1_IN-VIP	rm	-1.47489326607667	macaque_down_FTH1_IN-VIP	up_FTH1_IN-VIP	Inh	human_up_FTH1_Inh	human_up_fth1_inh	1.42199144414057	FTH1	Neur	ENSG00000167996	C7_1	0.354515971	0.656	0.565	7.60716e-10	2.28504e-05	PD_up	Neur	both	EVO_up_PD_up
97.6465823422691	1.36908962220448	0.191891586291847	7.13470375987322	9.6995830948474e-13	5.99491082635019e-11	IN-VIP	Human	UP	human_up	chimp_down	FTH1_IN-VIP	UP_FTH1_IN-VIP	human_UP_FTH1_IN-VIP	chimp_DOWN_FTH1_IN-VIP	hg	pt	-1.36908962220448	human_up_FTH1_IN-VIP	chimp_down_FTH1_IN-VIP	1.47489326607667	0.215392287609293	6.84747482115992	7.51649161382805e-12	2.16778942973215e-10	macaque_down	macaque_DOWN_FTH1_IN-VIP	rm	-1.47489326607667	macaque_down_FTH1_IN-VIP	up_FTH1_IN-VIP	Inh	human_up_FTH1_Inh	human_up_fth1_inh	1.42199144414057	FTH1	Neur	ENSG00000167996	C7_3	0.468567378	0.615	0.554	1.10054e-22	3.30581e-18	PD_up	Neur	both	EVO_up_PD_up
97.6465823422691	1.36908962220448	0.191891586291847	7.13470375987322	9.6995830948474e-13	5.99491082635019e-11	IN-VIP	Human	UP	human_up	chimp_down	FTH1_IN-VIP	UP_FTH1_IN-VIP	human_UP_FTH1_IN-VIP	chimp_DOWN_FTH1_IN-VIP	hg	pt	-1.36908962220448	human_up_FTH1_IN-VIP	chimp_down_FTH1_IN-VIP	1.47489326607667	0.215392287609293	6.84747482115992	7.51649161382805e-12	2.16778942973215e-10	macaque_down	macaque_DOWN_FTH1_IN-VIP	rm	-1.47489326607667	macaque_down_FTH1_IN-VIP	up_FTH1_IN-VIP	Inh	human_up_FTH1_Inh	human_up_fth1_inh	1.42199144414057	FTH1	Neur	ENSG00000167996	C9	0.573223031	0.444	0.501	1.14227e-28	3.43114e-24	PD_up	Neur	both	EVO_up_PD_up
97.6465823422691	1.36908962220448	0.191891586291847	7.13470375987322	9.6995830948474e-13	5.99491082635019e-11	IN-VIP	Human	UP	human_up	chimp_down	FTH1_IN-VIP	UP_FTH1_IN-VIP	human_UP_FTH1_IN-VIP	chimp_DOWN_FTH1_IN-VIP	hg	pt	-1.36908962220448	human_up_FTH1_IN-VIP	chimp_down_FTH1_IN-VIP	1.47489326607667	0.215392287609293	6.84747482115992	7.51649161382805e-12	2.16778942973215e-10	macaque_down	macaque_DOWN_FTH1_IN-VIP	rm	-1.47489326607667	macaque_down_FTH1_IN-VIP	up_FTH1_IN-VIP	Inh	human_up_FTH1_Inh	human_up_fth1_inh	1.42199144414057	FTH1	Neur	ENSG00000167996	C6_0	0.316014625	0.484	0.384	6.01801e-27	1.80769e-22	PD_up	Neur	both	EVO_up_PD_up
97.6465823422691	1.36908962220448	0.191891586291847	7.13470375987322	9.6995830948474e-13	5.99491082635019e-11	IN-VIP	Human	UP	human_up	chimp_down	FTH1_IN-VIP	UP_FTH1_IN-VIP	human_UP_FTH1_IN-VIP	chimp_DOWN_FTH1_IN-VIP	hg	pt	-1.36908962220448	human_up_FTH1_IN-VIP	chimp_down_FTH1_IN-VIP	1.47489326607667	0.215392287609293	6.84747482115992	7.51649161382805e-12	2.16778942973215e-10	macaque_down	macaque_DOWN_FTH1_IN-VIP	rm	-1.47489326607667	macaque_down_FTH1_IN-VIP	up_FTH1_IN-VIP	Inh	human_up_FTH1_Inh	human_up_fth1_inh	1.42199144414057	FTH1	Neur	ENSG00000167996	C6_1	-0.440950815	0.455	0.561	2.29815e-09	6.90319e-05	PD_down	Neur	both	EVO_up_PD_down
165.323816461664	0.623167622935737	0.122196859631481	5.09970243764917	3.40187858575826e-07	8.19998533964274e-06	IN-VIP	Human	UP	human_up	chimp_down	PICALM_IN-VIP	UP_PICALM_IN-VIP	human_UP_PICALM_IN-VIP	chimp_DOWN_PICALM_IN-VIP	hg	pt	-0.623167622935737	human_up_PICALM_IN-VIP	chimp_down_PICALM_IN-VIP	0.992883040766587	0.143054597573223	6.94058812236622	3.90470912868074e-12	1.1666836309852e-10	macaque_down	macaque_DOWN_PICALM_IN-VIP	rm	-0.992883040766587	macaque_down_PICALM_IN-VIP	up_PICALM_IN-VIP	Inh	human_up_PICALM_Inh	human_up_picalm_inh	0.808025331851162	PICALM	Neur	ENSG00000073921	C9	0.38736272	0.268	0.318	1.19811e-14	3.5989e-10	PD_up	Neur	both	EVO_up_PD_up
165.323816461664	0.623167622935737	0.122196859631481	5.09970243764917	3.40187858575826e-07	8.19998533964274e-06	IN-VIP	Human	UP	human_up	chimp_down	PICALM_IN-VIP	UP_PICALM_IN-VIP	human_UP_PICALM_IN-VIP	chimp_DOWN_PICALM_IN-VIP	hg	pt	-0.623167622935737	human_up_PICALM_IN-VIP	chimp_down_PICALM_IN-VIP	0.992883040766587	0.143054597573223	6.94058812236622	3.90470912868074e-12	1.1666836309852e-10	macaque_down	macaque_DOWN_PICALM_IN-VIP	rm	-0.992883040766587	macaque_down_PICALM_IN-VIP	up_PICALM_IN-VIP	Inh	human_up_PICALM_Inh	human_up_picalm_inh	0.808025331851162	PICALM	Neur	ENSG00000073921	C6_0	0.461753348	0.33	0.214	3.29648e-13	9.90197e-09	PD_up	Neur	both	EVO_up_PD_up
77.1491544123273	0.744164127049294	0.205324799453969	3.62432657442398	0.0002897153441753	0.003199193064313	IN-VIP	Human	UP	human_up	chimp_down	CDON_IN-VIP	UP_CDON_IN-VIP	human_UP_CDON_IN-VIP	chimp_DOWN_CDON_IN-VIP	hg	pt	-0.744164127049294	human_up_CDON_IN-VIP	chimp_down_CDON_IN-VIP	0.818700237410511	0.227112795533934	3.60481775360026	0.0003123720527851	0.0019259250914031	macaque_down	macaque_DOWN_CDON_IN-VIP	rm	-0.818700237410511	macaque_down_CDON_IN-VIP	up_CDON_IN-VIP	Inh	human_up_CDON_Inh	human_up_cdon_inh	0.781432182229903	CDON	Neur	ENSG00000064309	C9	-1.018774203	0.062	0.316	1.85137e-37	5.56115e-33	PD_down	Neur	both	EVO_up_PD_down
131.627399538714	1.2996483402871	0.136063423627508	9.55178332014534	1.27482659313827e-21	2.15101491060221e-19	IN-VIP	Human	UP	human_up	chimp_down	RERG_IN-VIP	UP_RERG_IN-VIP	human_UP_RERG_IN-VIP	chimp_DOWN_RERG_IN-VIP	hg	pt	-1.2996483402871	human_up_RERG_IN-VIP	chimp_down_RERG_IN-VIP	1.5504669979777	0.162757048612606	9.52626636569278	1.63041768603495e-21	1.28852403793308e-19	macaque_down	macaque_DOWN_RERG_IN-VIP	rm	-1.5504669979777	macaque_down_RERG_IN-VIP	up_RERG_IN-VIP	Inh	human_up_RERG_Inh	human_up_rerg_inh	1.4250576691324	RERG	Neur	ENSG00000134533	C7_2	-0.482618287	0.06	0.145	8.4896e-11	2.5501e-06	PD_down	Neur	both	EVO_up_PD_down
43.5621966109587	1.21186594405784	0.241892323140842	5.00993966374131	5.44471028276684e-07	1.25847392604281e-05	IN-VIP	Human	UP	human_up	chimp_down	ABCD2_IN-VIP	UP_ABCD2_IN-VIP	human_UP_ABCD2_IN-VIP	chimp_DOWN_ABCD2_IN-VIP	hg	pt	-1.21186594405784	human_up_ABCD2_IN-VIP	chimp_down_ABCD2_IN-VIP	1.52189402333588	0.288333425469717	5.27824348098594	1.3042808745104e-07	1.88676320483851e-06	macaque_down	macaque_DOWN_ABCD2_IN-VIP	rm	-1.52189402333588	macaque_down_ABCD2_IN-VIP	up_ABCD2_IN-VIP	Inh	human_up_ABCD2_Inh	human_up_abcd2_inh	1.36687998369686	ABCD2	Neur	ENSG00000173208	C9	-0.409586681	0.034	0.126	4.88401e-13	1.46706e-08	PD_down	Neur	both	EVO_up_PD_down
33.277442924009	0.974006438048472	0.273161465214157	3.56568023708928	0.0003629136465353	0.0038560717619586	IN-VIP	Human	UP	human_up	chimp_down	CCDC184_IN-VIP	UP_CCDC184_IN-VIP	human_UP_CCDC184_IN-VIP	chimp_DOWN_CCDC184_IN-VIP	hg	pt	-0.974006438048472	human_up_CCDC184_IN-VIP	chimp_down_CCDC184_IN-VIP	0.838243503369397	0.305994610557158	2.73940610209806	0.0061550293723322	0.0224239106408497	macaque_down	macaque_DOWN_CCDC184_IN-VIP	rm	-0.838243503369397	macaque_down_CCDC184_IN-VIP	up_CCDC184_IN-VIP	Inh	human_up_CCDC184_Inh	human_up_ccdc184_inh	0.906124970708935	CCDC184	Neur	ENSG00000177875	C7_2	-0.639100679	0.065	0.182	7.67465e-08	0.002305312	PD_down	Neur	both	EVO_up_PD_down
60.6006596405134	0.658011114578803	0.200387103053012	3.28369992156994	0.0010245394849744	0.0091272728246957	IN-VIP	Human	UP	human_up	chimp_down	TUBA1B_IN-VIP	UP_TUBA1B_IN-VIP	human_UP_TUBA1B_IN-VIP	chimp_DOWN_TUBA1B_IN-VIP	hg	pt	-0.658011114578803	human_up_TUBA1B_IN-VIP	chimp_down_TUBA1B_IN-VIP	1.13008545624072	0.238398979323931	4.74031163826918	2.13389751137403e-06	2.34677307034001e-05	macaque_down	macaque_DOWN_TUBA1B_IN-VIP	rm	-1.13008545624072	macaque_down_TUBA1B_IN-VIP	up_TUBA1B_IN-VIP	Inh	human_up_TUBA1B_Inh	human_up_tuba1b_inh	0.894048285409763	TUBA1B	Neur	ENSG00000123416	C7_0	-0.535762788	0.52	0.53	1.1637e-18	3.49551e-14	PD_down	Neur	both	EVO_up_PD_down
60.6006596405134	0.658011114578803	0.200387103053012	3.28369992156994	0.0010245394849744	0.0091272728246957	IN-VIP	Human	UP	human_up	chimp_down	TUBA1B_IN-VIP	UP_TUBA1B_IN-VIP	human_UP_TUBA1B_IN-VIP	chimp_DOWN_TUBA1B_IN-VIP	hg	pt	-0.658011114578803	human_up_TUBA1B_IN-VIP	chimp_down_TUBA1B_IN-VIP	1.13008545624072	0.238398979323931	4.74031163826918	2.13389751137403e-06	2.34677307034001e-05	macaque_down	macaque_DOWN_TUBA1B_IN-VIP	rm	-1.13008545624072	macaque_down_TUBA1B_IN-VIP	up_TUBA1B_IN-VIP	Inh	human_up_TUBA1B_Inh	human_up_tuba1b_inh	0.894048285409763	TUBA1B	Neur	ENSG00000123416	C7_1	-0.712637995	0.744	0.82	4.45662e-49	1.33868e-44	PD_down	Neur	both	EVO_up_PD_down
60.6006596405134	0.658011114578803	0.200387103053012	3.28369992156994	0.0010245394849744	0.0091272728246957	IN-VIP	Human	UP	human_up	chimp_down	TUBA1B_IN-VIP	UP_TUBA1B_IN-VIP	human_UP_TUBA1B_IN-VIP	chimp_DOWN_TUBA1B_IN-VIP	hg	pt	-0.658011114578803	human_up_TUBA1B_IN-VIP	chimp_down_TUBA1B_IN-VIP	1.13008545624072	0.238398979323931	4.74031163826918	2.13389751137403e-06	2.34677307034001e-05	macaque_down	macaque_DOWN_TUBA1B_IN-VIP	rm	-1.13008545624072	macaque_down_TUBA1B_IN-VIP	up_TUBA1B_IN-VIP	Inh	human_up_TUBA1B_Inh	human_up_tuba1b_inh	0.894048285409763	TUBA1B	Neur	ENSG00000123416	C7_2	-1.027846565	0.748	0.962	1.879e-152	5.644e-148	PD_down	Neur	both	EVO_up_PD_down
60.6006596405134	0.658011114578803	0.200387103053012	3.28369992156994	0.0010245394849744	0.0091272728246957	IN-VIP	Human	UP	human_up	chimp_down	TUBA1B_IN-VIP	UP_TUBA1B_IN-VIP	human_UP_TUBA1B_IN-VIP	chimp_DOWN_TUBA1B_IN-VIP	hg	pt	-0.658011114578803	human_up_TUBA1B_IN-VIP	chimp_down_TUBA1B_IN-VIP	1.13008545624072	0.238398979323931	4.74031163826918	2.13389751137403e-06	2.34677307034001e-05	macaque_down	macaque_DOWN_TUBA1B_IN-VIP	rm	-1.13008545624072	macaque_down_TUBA1B_IN-VIP	up_TUBA1B_IN-VIP	Inh	human_up_TUBA1B_Inh	human_up_tuba1b_inh	0.894048285409763	TUBA1B	Neur	ENSG00000123416	C7_3	-0.300815286	0.752	0.807	3.27928e-27	9.85031e-23	PD_down	Neur	both	EVO_up_PD_down
60.6006596405134	0.658011114578803	0.200387103053012	3.28369992156994	0.0010245394849744	0.0091272728246957	IN-VIP	Human	UP	human_up	chimp_down	TUBA1B_IN-VIP	UP_TUBA1B_IN-VIP	human_UP_TUBA1B_IN-VIP	chimp_DOWN_TUBA1B_IN-VIP	hg	pt	-0.658011114578803	human_up_TUBA1B_IN-VIP	chimp_down_TUBA1B_IN-VIP	1.13008545624072	0.238398979323931	4.74031163826918	2.13389751137403e-06	2.34677307034001e-05	macaque_down	macaque_DOWN_TUBA1B_IN-VIP	rm	-1.13008545624072	macaque_down_TUBA1B_IN-VIP	up_TUBA1B_IN-VIP	Inh	human_up_TUBA1B_Inh	human_up_tuba1b_inh	0.894048285409763	TUBA1B	Neur	ENSG00000123416	C6_1	-1.451512748	0.456	0.673	2.81402e-98	8.45275e-94	PD_down	Neur	both	EVO_up_PD_down
553.824555198279	0.840756115469703	0.0757143639573786	11.1043145781821	1.19530893798347e-28	3.73489772418426e-26	IN-VIP	Human	UP	human_up	chimp_down	ATP2B1_IN-VIP	UP_ATP2B1_IN-VIP	human_UP_ATP2B1_IN-VIP	chimp_DOWN_ATP2B1_IN-VIP	hg	pt	-0.840756115469703	human_up_ATP2B1_IN-VIP	chimp_down_ATP2B1_IN-VIP	0.59520466360205	0.0818288189858812	7.27377800362421	3.4957029043576e-13	1.20413544486774e-11	macaque_down	macaque_DOWN_ATP2B1_IN-VIP	rm	-0.59520466360205	macaque_down_ATP2B1_IN-VIP	up_ATP2B1_IN-VIP	Inh	human_up_ATP2B1_Inh	human_up_atp2b1_inh	0.717980389535877	ATP2B1	Neur	ENSG00000070961	C9	-0.508812586	0.111	0.313	4.07113e-27	1.22289e-22	PD_down	Neur	both	EVO_up_PD_down
81.1163930785551	-0.571033015385495	0.191541812141762	-2.9812447162339	0.0028707928594792	0.0210787153690132	IN-VIP	Human	DOWN	human_down	chimp_up	PLXNC1_IN-VIP	DOWN_PLXNC1_IN-VIP	human_DOWN_PLXNC1_IN-VIP	chimp_UP_PLXNC1_IN-VIP	hg	pt	0.571033015385495	human_down_PLXNC1_IN-VIP	chimp_up_PLXNC1_IN-VIP	-0.719155335451773	0.204770862529373	-3.51200032352559	0.0004447474576128	0.0026031601101419	macaque_up	macaque_UP_PLXNC1_IN-VIP	rm	0.719155335451773	macaque_up_PLXNC1_IN-VIP	down_PLXNC1_IN-VIP	Inh	human_down_PLXNC1_Inh	human_down_plxnc1_inh	-0.645094175418634	PLXNC1	Neur	ENSG00000136040	C9	-0.360740173	0.039	0.127	9.84324e-08	0.002956712	PD_down	Neur	both	EVO_down_PD_down
2267.84898677161	0.732376835202037	0.0807617913008233	9.06835798718312	1.2082401722783e-19	1.83663391232898e-17	IN-VIP	Human	UP	human_up	chimp_down	PCDH9_IN-VIP	UP_PCDH9_IN-VIP	human_UP_PCDH9_IN-VIP	chimp_DOWN_PCDH9_IN-VIP	hg	pt	-0.732376835202037	human_up_PCDH9_IN-VIP	chimp_down_PCDH9_IN-VIP	0.5262096454772	0.0822241304735013	6.399698512431	1.55684050019419e-10	3.73478057444745e-09	macaque_down	macaque_DOWN_PCDH9_IN-VIP	rm	-0.5262096454772	macaque_down_PCDH9_IN-VIP	up_PCDH9_IN-VIP	Inh	human_up_PCDH9_Inh	human_up_pcdh9_inh	0.629293240339619	PCDH9	Neur	ENSG00000184226	C7_2	0.497393203	0.695	0.777	1.55627e-20	4.67473e-16	PD_up	Neur	both	EVO_up_PD_up
2267.84898677161	0.732376835202037	0.0807617913008233	9.06835798718312	1.2082401722783e-19	1.83663391232898e-17	IN-VIP	Human	UP	human_up	chimp_down	PCDH9_IN-VIP	UP_PCDH9_IN-VIP	human_UP_PCDH9_IN-VIP	chimp_DOWN_PCDH9_IN-VIP	hg	pt	-0.732376835202037	human_up_PCDH9_IN-VIP	chimp_down_PCDH9_IN-VIP	0.5262096454772	0.0822241304735013	6.399698512431	1.55684050019419e-10	3.73478057444745e-09	macaque_down	macaque_DOWN_PCDH9_IN-VIP	rm	-0.5262096454772	macaque_down_PCDH9_IN-VIP	up_PCDH9_IN-VIP	Inh	human_up_PCDH9_Inh	human_up_pcdh9_inh	0.629293240339619	PCDH9	Neur	ENSG00000184226	C9	1.195418836	0.765	0.757	2.96151e-78	8.8958e-74	PD_up	Neur	both	EVO_up_PD_up
2267.84898677161	0.732376835202037	0.0807617913008233	9.06835798718312	1.2082401722783e-19	1.83663391232898e-17	IN-VIP	Human	UP	human_up	chimp_down	PCDH9_IN-VIP	UP_PCDH9_IN-VIP	human_UP_PCDH9_IN-VIP	chimp_DOWN_PCDH9_IN-VIP	hg	pt	-0.732376835202037	human_up_PCDH9_IN-VIP	chimp_down_PCDH9_IN-VIP	0.5262096454772	0.0822241304735013	6.399698512431	1.55684050019419e-10	3.73478057444745e-09	macaque_down	macaque_DOWN_PCDH9_IN-VIP	rm	-0.5262096454772	macaque_down_PCDH9_IN-VIP	up_PCDH9_IN-VIP	Inh	human_up_PCDH9_Inh	human_up_pcdh9_inh	0.629293240339619	PCDH9	Neur	ENSG00000184226	C6_0	0.317314637	0.83	0.77	1.17135e-12	3.51849e-08	PD_up	Neur	both	EVO_up_PD_up
2267.84898677161	0.732376835202037	0.0807617913008233	9.06835798718312	1.2082401722783e-19	1.83663391232898e-17	IN-VIP	Human	UP	human_up	chimp_down	PCDH9_IN-VIP	UP_PCDH9_IN-VIP	human_UP_PCDH9_IN-VIP	chimp_DOWN_PCDH9_IN-VIP	hg	pt	-0.732376835202037	human_up_PCDH9_IN-VIP	chimp_down_PCDH9_IN-VIP	0.5262096454772	0.0822241304735013	6.399698512431	1.55684050019419e-10	3.73478057444745e-09	macaque_down	macaque_DOWN_PCDH9_IN-VIP	rm	-0.5262096454772	macaque_down_PCDH9_IN-VIP	up_PCDH9_IN-VIP	Inh	human_up_PCDH9_Inh	human_up_pcdh9_inh	0.629293240339619	PCDH9	Neur	ENSG00000184226	C6_2	0.789753353	0.861	0.755	3.26519e-13	9.80798e-09	PD_up	Neur	both	EVO_up_PD_up
57.5107873844684	-0.996519123509195	0.223387747009292	-4.46093904813742	8.1601298594499e-06	0.0001420906822688	IN-VIP	Human	DOWN	human_down	chimp_up	IRS2_IN-VIP	DOWN_IRS2_IN-VIP	human_DOWN_IRS2_IN-VIP	chimp_UP_IRS2_IN-VIP	hg	pt	0.996519123509195	human_down_IRS2_IN-VIP	chimp_up_IRS2_IN-VIP	-0.821411182951779	0.243378660282738	-3.37503371083368	0.0007380664932231	0.0039817204197048	macaque_up	macaque_UP_IRS2_IN-VIP	rm	0.821411182951779	macaque_up_IRS2_IN-VIP	down_IRS2_IN-VIP	Inh	human_down_IRS2_Inh	human_down_irs2_inh	-0.908965153230487	IRS2	Neur	ENSG00000185950	C7_2	0.33241798	0.185	0.189	5.57626e-09	0.0001675	PD_up	Neur	both	EVO_down_PD_up
133.627288409502	-0.603800670866897	0.146080259316013	-4.13334884325954	3.57515456324171e-05	0.0005366866810104	IN-VIP	Human	DOWN	human_down	chimp_up	MCF2L_IN-VIP	DOWN_MCF2L_IN-VIP	human_DOWN_MCF2L_IN-VIP	chimp_UP_MCF2L_IN-VIP	hg	pt	0.603800670866897	human_down_MCF2L_IN-VIP	chimp_up_MCF2L_IN-VIP	-0.765367337959598	0.1563850272908	-4.89412158707743	9.87457787435372e-07	1.17516488705477e-05	macaque_up	macaque_UP_MCF2L_IN-VIP	rm	0.765367337959598	macaque_up_MCF2L_IN-VIP	down_MCF2L_IN-VIP	Inh	human_down_MCF2L_Inh	human_down_mcf2l_inh	-0.684584004413248	MCF2L	Neur	ENSG00000126217	C9	-0.577827946	0.104	0.3	3.88594e-25	1.16726e-20	PD_down	Neur	both	EVO_down_PD_down
96.5015650462044	-0.508543460135735	0.189071882968841	-2.68968316256492	0.0071519886646034	0.0430062383242532	IN-VIP	Human	DOWN	human_down	chimp_up	SLC22A17_IN-VIP	DOWN_SLC22A17_IN-VIP	human_DOWN_SLC22A17_IN-VIP	chimp_UP_SLC22A17_IN-VIP	hg	pt	0.508543460135735	human_down_SLC22A17_IN-VIP	chimp_up_SLC22A17_IN-VIP	-1.13561321111934	0.195394233454867	-5.81190750126026	6.17649678895499e-09	1.13782164862929e-07	macaque_up	macaque_UP_SLC22A17_IN-VIP	rm	1.13561321111934	macaque_up_SLC22A17_IN-VIP	down_SLC22A17_IN-VIP	Inh	human_down_SLC22A17_Inh	human_down_slc22a17_inh	-0.822078335627538	SLC22A17	Neur	ENSG00000092096	C7_1	-0.405553677	0.399	0.408	2.76274e-12	8.29871e-08	PD_down	Neur	both	EVO_down_PD_down
96.5015650462044	-0.508543460135735	0.189071882968841	-2.68968316256492	0.0071519886646034	0.0430062383242532	IN-VIP	Human	DOWN	human_down	chimp_up	SLC22A17_IN-VIP	DOWN_SLC22A17_IN-VIP	human_DOWN_SLC22A17_IN-VIP	chimp_UP_SLC22A17_IN-VIP	hg	pt	0.508543460135735	human_down_SLC22A17_IN-VIP	chimp_up_SLC22A17_IN-VIP	-1.13561321111934	0.195394233454867	-5.81190750126026	6.17649678895499e-09	1.13782164862929e-07	macaque_up	macaque_UP_SLC22A17_IN-VIP	rm	1.13561321111934	macaque_up_SLC22A17_IN-VIP	down_SLC22A17_IN-VIP	Inh	human_down_SLC22A17_Inh	human_down_slc22a17_inh	-0.822078335627538	SLC22A17	Neur	ENSG00000092096	C7_2	-0.396652513	0.22	0.364	1.0444e-07	0.00313718	PD_down	Neur	both	EVO_down_PD_down
129.427617047377	0.542608462007884	0.13655250317063	3.97362515815522	7.07869346162008e-05	0.0009726286219699	IN-VIP	Human	UP	human_up	chimp_down	MNAT1_IN-VIP	UP_MNAT1_IN-VIP	human_UP_MNAT1_IN-VIP	chimp_DOWN_MNAT1_IN-VIP	hg	pt	-0.542608462007884	human_up_MNAT1_IN-VIP	chimp_down_MNAT1_IN-VIP	1.21662931313108	0.165886424989731	7.33411014919632	2.23199473238412e-13	7.8967627586055e-12	macaque_down	macaque_DOWN_MNAT1_IN-VIP	rm	-1.21662931313108	macaque_down_MNAT1_IN-VIP	up_MNAT1_IN-VIP	Inh	human_up_MNAT1_Inh	human_up_mnat1_inh	0.879618887569481	MNAT1	Neur	ENSG00000020426	C9	-0.319890368	0.131	0.303	9.95415e-22	2.99003e-17	PD_down	Neur	both	EVO_up_PD_down
247.829890419954	0.532027771585844	0.102027820107023	5.21453630027349	1.8427761562637e-07	4.71128300583668e-06	IN-VIP	Human	UP	human_up	chimp_down	FUT8_IN-VIP	UP_FUT8_IN-VIP	human_UP_FUT8_IN-VIP	chimp_DOWN_FUT8_IN-VIP	hg	pt	-0.532027771585844	human_up_FUT8_IN-VIP	chimp_down_FUT8_IN-VIP	0.620178950688348	0.114853242300152	5.39975135458173	6.67333239087083e-08	1.02722054070605e-06	macaque_down	macaque_DOWN_FUT8_IN-VIP	rm	-0.620178950688348	macaque_down_FUT8_IN-VIP	up_FUT8_IN-VIP	Inh	human_up_FUT8_Inh	human_up_fut8_inh	0.576103361137096	FUT8	Neur	ENSG00000033170	C9	-0.365403763	0.247	0.47	1.8573e-26	5.57897e-22	PD_down	Neur	both	EVO_up_PD_down
113.188419331016	0.549412588330969	0.153102404714985	3.58853010410746	0.000332547599322	0.0035807757775114	IN-VIP	Human	UP	human_up	chimp_down	NUMB_IN-VIP	UP_NUMB_IN-VIP	human_UP_NUMB_IN-VIP	chimp_DOWN_NUMB_IN-VIP	hg	pt	-0.549412588330969	human_up_NUMB_IN-VIP	chimp_down_NUMB_IN-VIP	0.581460792195002	0.171028151381028	3.39979580846654	0.0006743619235134	0.0036870773512015	macaque_down	macaque_DOWN_NUMB_IN-VIP	rm	-0.581460792195002	macaque_down_NUMB_IN-VIP	up_NUMB_IN-VIP	Inh	human_up_NUMB_Inh	human_up_numb_inh	0.565436690262985	NUMB	Neur	ENSG00000133961	C9	-0.410095169	0.08	0.219	6.66284e-19	2.00138e-14	PD_down	Neur	both	EVO_up_PD_down
359.720169307048	0.721313766338131	0.0859899332060953	8.38835128071714	4.93007218731268e-17	5.07226268393457e-15	IN-VIP	Human	UP	human_up	chimp_down	FLRT2_IN-VIP	UP_FLRT2_IN-VIP	human_UP_FLRT2_IN-VIP	chimp_DOWN_FLRT2_IN-VIP	hg	pt	-0.721313766338131	human_up_FLRT2_IN-VIP	chimp_down_FLRT2_IN-VIP	2.14163496501633	0.115701169348014	18.5100546267996	1.71326828197728e-76	1.95483910973608e-73	macaque_down	macaque_DOWN_FLRT2_IN-VIP	rm	-2.14163496501633	macaque_down_FLRT2_IN-VIP	up_FLRT2_IN-VIP	Inh	human_up_FLRT2_Inh	human_up_flrt2_inh	1.43147436567723	FLRT2	Neur	ENSG00000185070	C6_1	0.3624935	0.132	0.069	6.06009e-07	0.018203296	PD_up	Neur	both	EVO_up_PD_up
359.720169307048	0.721313766338131	0.0859899332060953	8.38835128071714	4.93007218731268e-17	5.07226268393457e-15	IN-VIP	Human	UP	human_up	chimp_down	FLRT2_IN-VIP	UP_FLRT2_IN-VIP	human_UP_FLRT2_IN-VIP	chimp_DOWN_FLRT2_IN-VIP	hg	pt	-0.721313766338131	human_up_FLRT2_IN-VIP	chimp_down_FLRT2_IN-VIP	2.14163496501633	0.115701169348014	18.5100546267996	1.71326828197728e-76	1.95483910973608e-73	macaque_down	macaque_DOWN_FLRT2_IN-VIP	rm	-2.14163496501633	macaque_down_FLRT2_IN-VIP	up_FLRT2_IN-VIP	Inh	human_up_FLRT2_Inh	human_up_flrt2_inh	1.43147436567723	FLRT2	Neur	ENSG00000185070	C6_2	0.466706283	0.252	0.137	6.13947e-07	0.01844174	PD_up	Neur	both	EVO_up_PD_up
249.423046664869	-0.690051238218892	0.133884726271085	-5.15406990355045	2.54892853601939e-07	6.324716351214e-06	IN-VIP	Human	DOWN	human_down	chimp_up	DDX24_IN-VIP	DOWN_DDX24_IN-VIP	human_DOWN_DDX24_IN-VIP	chimp_UP_DDX24_IN-VIP	hg	pt	0.690051238218892	human_down_DDX24_IN-VIP	chimp_up_DDX24_IN-VIP	-2.29413201314127	0.131874239463473	-17.3963620376117	8.79119213887808e-68	8.91622242707546e-65	macaque_up	macaque_UP_DDX24_IN-VIP	rm	2.29413201314127	macaque_up_DDX24_IN-VIP	down_DDX24_IN-VIP	Inh	human_down_DDX24_Inh	human_down_ddx24_inh	-1.49209162568008	DDX24	Neur	ENSG00000089737	C7_2	-0.393004072	0.161	0.287	4.02758e-11	1.2098e-06	PD_down	Neur	both	EVO_down_PD_down
88.0053895864154	-0.721234321144975	0.230067037311984	-3.13488768131064	0.0017191992226874	0.0139327802518761	IN-VIP	Human	DOWN	human_down	chimp_up	FMN1_IN-VIP	DOWN_FMN1_IN-VIP	human_DOWN_FMN1_IN-VIP	chimp_UP_FMN1_IN-VIP	hg	pt	0.721234321144975	human_down_FMN1_IN-VIP	chimp_up_FMN1_IN-VIP	-1.90904334942971	0.230661627252628	-8.27638030724054	1.26976017970231e-16	6.16509091506527e-15	macaque_up	macaque_UP_FMN1_IN-VIP	rm	1.90904334942971	macaque_up_FMN1_IN-VIP	down_FMN1_IN-VIP	Inh	human_down_FMN1_Inh	human_down_fmn1_inh	-1.31513883528734	FMN1	Neur	ENSG00000248905	C6_1	0.338263514	0.22	0.133	2.16517e-12	6.50373e-08	PD_up	Neur	both	EVO_down_PD_up
72.0217996155856	0.511503600338999	0.163254113640581	3.13317434355817	0.0017292669317742	0.0139826574329337	IN-VIP	Human	UP	human_up	chimp_down	RCN2_IN-VIP	UP_RCN2_IN-VIP	human_UP_RCN2_IN-VIP	chimp_DOWN_RCN2_IN-VIP	hg	pt	-0.511503600338999	human_up_RCN2_IN-VIP	chimp_down_RCN2_IN-VIP	1.71438381456811	0.224274570338266	7.64412930089382	2.10363933665725e-14	8.33059430152165e-13	macaque_down	macaque_DOWN_RCN2_IN-VIP	rm	-1.71438381456811	macaque_down_RCN2_IN-VIP	up_RCN2_IN-VIP	Inh	human_up_RCN2_Inh	human_up_rcn2_inh	1.11294370745356	RCN2	Neur	ENSG00000117906	C7_0	-0.493052159	0.147	0.174	1.59418e-07	0.004788606	PD_down	Neur	both	EVO_up_PD_down
72.0217996155856	0.511503600338999	0.163254113640581	3.13317434355817	0.0017292669317742	0.0139826574329337	IN-VIP	Human	UP	human_up	chimp_down	RCN2_IN-VIP	UP_RCN2_IN-VIP	human_UP_RCN2_IN-VIP	chimp_DOWN_RCN2_IN-VIP	hg	pt	-0.511503600338999	human_up_RCN2_IN-VIP	chimp_down_RCN2_IN-VIP	1.71438381456811	0.224274570338266	7.64412930089382	2.10363933665725e-14	8.33059430152165e-13	macaque_down	macaque_DOWN_RCN2_IN-VIP	rm	-1.71438381456811	macaque_down_RCN2_IN-VIP	up_RCN2_IN-VIP	Inh	human_up_RCN2_Inh	human_up_rcn2_inh	1.11294370745356	RCN2	Neur	ENSG00000117906	C7_1	-0.406236811	0.38	0.42	6.6531e-09	0.000199846	PD_down	Neur	both	EVO_up_PD_down
72.0217996155856	0.511503600338999	0.163254113640581	3.13317434355817	0.0017292669317742	0.0139826574329337	IN-VIP	Human	UP	human_up	chimp_down	RCN2_IN-VIP	UP_RCN2_IN-VIP	human_UP_RCN2_IN-VIP	chimp_DOWN_RCN2_IN-VIP	hg	pt	-0.511503600338999	human_up_RCN2_IN-VIP	chimp_down_RCN2_IN-VIP	1.71438381456811	0.224274570338266	7.64412930089382	2.10363933665725e-14	8.33059430152165e-13	macaque_down	macaque_DOWN_RCN2_IN-VIP	rm	-1.71438381456811	macaque_down_RCN2_IN-VIP	up_RCN2_IN-VIP	Inh	human_up_RCN2_Inh	human_up_rcn2_inh	1.11294370745356	RCN2	Neur	ENSG00000117906	C7_2	-0.623462692	0.197	0.389	1.20168e-19	3.6096e-15	PD_down	Neur	both	EVO_up_PD_down
57.073522808265	1.358843333445	0.229087082171032	5.93155808074116	3.00073375984191e-09	1.0313915735273e-07	IN-VIP	Human	UP	human_up	chimp_down	AC007614.1_IN-VIP	UP_AC007614.1_IN-VIP	human_UP_AC007614.1_IN-VIP	chimp_DOWN_AC007614.1_IN-VIP	hg	pt	-1.358843333445	human_up_AC007614.1_IN-VIP	chimp_down_AC007614.1_IN-VIP	1.30628511373019	0.257583158356047	5.07131414207043	3.95077987696408e-07	5.15918722702834e-06	macaque_down	macaque_DOWN_AC007614.1_IN-VIP	rm	-1.30628511373019	macaque_down_AC007614.1_IN-VIP	up_AC007614.1_IN-VIP	Inh	human_up_AC007614.1_Inh	human_up_ac007614.1_inh	1.33256422358759	AC007614.1	Neur	ENSG00000279249	C9	-1.025876932	0.109	0.432	1.26248e-54	3.79224e-50	PD_down	Neur	both	EVO_up_PD_down
49.3997715858	0.63299483704202	0.204853018977602	3.08999515946226	0.0020015975739334	0.0157156611749554	IN-VIP	Human	UP	human_up	chimp_down	JPH3_IN-VIP	UP_JPH3_IN-VIP	human_UP_JPH3_IN-VIP	chimp_DOWN_JPH3_IN-VIP	hg	pt	-0.63299483704202	human_up_JPH3_IN-VIP	chimp_down_JPH3_IN-VIP	0.989763148516737	0.245705211334416	4.0282546029096	5.6192472233102e-05	0.0004341302467573	macaque_down	macaque_DOWN_JPH3_IN-VIP	rm	-0.989763148516737	macaque_down_JPH3_IN-VIP	up_JPH3_IN-VIP	Inh	human_up_JPH3_Inh	human_up_jph3_inh	0.811378992779379	JPH3	Neur	ENSG00000154118	C6_1	0.323911294	0.156	0.102	3.01198e-08	0.000904739	PD_up	Neur	both	EVO_up_PD_up
31.4130332067723	1.12385956475541	0.290029145563226	3.87498836564482	0.0001066297938738	0.0013671462857402	IN-VIP	Human	UP	human_up	chimp_down	RPL13_IN-VIP	UP_RPL13_IN-VIP	human_UP_RPL13_IN-VIP	chimp_DOWN_RPL13_IN-VIP	hg	pt	-1.12385956475541	human_up_RPL13_IN-VIP	chimp_down_RPL13_IN-VIP	1.17328274038699	0.331513076338215	3.53917484446372	0.0004013799075178	0.0023852837212388	macaque_down	macaque_DOWN_RPL13_IN-VIP	rm	-1.17328274038699	macaque_down_RPL13_IN-VIP	up_RPL13_IN-VIP	Inh	human_up_RPL13_Inh	human_up_rpl13_inh	1.1485711525712	RPL13	Neur	ENSG00000167526	C7_2	0.362087555	0.319	0.322	3.79526e-12	1.14002e-07	PD_up	Neur	both	EVO_up_PD_up
280.252746549334	1.80604936237937	0.101229864536981	17.841072598883	3.39123414894135e-71	9.53671563251455e-68	IN-VIP	Human	UP	human_up	chimp_down	MTRNR2L1_IN-VIP	UP_MTRNR2L1_IN-VIP	human_UP_MTRNR2L1_IN-VIP	chimp_DOWN_MTRNR2L1_IN-VIP	hg	pt	-1.80604936237937	human_up_MTRNR2L1_IN-VIP	chimp_down_MTRNR2L1_IN-VIP	1.35504748504991	0.110968548044461	12.2110950258356	2.71214123143066e-34	6.18910629012476e-32	macaque_down	macaque_DOWN_MTRNR2L1_IN-VIP	rm	-1.35504748504991	macaque_down_MTRNR2L1_IN-VIP	up_MTRNR2L1_IN-VIP	Inh	human_up_MTRNR2L1_Inh	human_up_mtrnr2l1_inh	1.58054842371464	MTRNR2L1	Neur	ENSG00000256618	C7_0	1.958740637	0.159	0.042	5.60262e-31	1.68291e-26	PD_up	Neur	both	EVO_up_PD_up
280.252746549334	1.80604936237937	0.101229864536981	17.841072598883	3.39123414894135e-71	9.53671563251455e-68	IN-VIP	Human	UP	human_up	chimp_down	MTRNR2L1_IN-VIP	UP_MTRNR2L1_IN-VIP	human_UP_MTRNR2L1_IN-VIP	chimp_DOWN_MTRNR2L1_IN-VIP	hg	pt	-1.80604936237937	human_up_MTRNR2L1_IN-VIP	chimp_down_MTRNR2L1_IN-VIP	1.35504748504991	0.110968548044461	12.2110950258356	2.71214123143066e-34	6.18910629012476e-32	macaque_down	macaque_DOWN_MTRNR2L1_IN-VIP	rm	-1.35504748504991	macaque_down_MTRNR2L1_IN-VIP	up_MTRNR2L1_IN-VIP	Inh	human_up_MTRNR2L1_Inh	human_up_mtrnr2l1_inh	1.58054842371464	MTRNR2L1	Neur	ENSG00000256618	C7_3	2.508367314	0.202	0.031	8.01912e-91	2.40878e-86	PD_up	Neur	both	EVO_up_PD_up
280.252746549334	1.80604936237937	0.101229864536981	17.841072598883	3.39123414894135e-71	9.53671563251455e-68	IN-VIP	Human	UP	human_up	chimp_down	MTRNR2L1_IN-VIP	UP_MTRNR2L1_IN-VIP	human_UP_MTRNR2L1_IN-VIP	chimp_DOWN_MTRNR2L1_IN-VIP	hg	pt	-1.80604936237937	human_up_MTRNR2L1_IN-VIP	chimp_down_MTRNR2L1_IN-VIP	1.35504748504991	0.110968548044461	12.2110950258356	2.71214123143066e-34	6.18910629012476e-32	macaque_down	macaque_DOWN_MTRNR2L1_IN-VIP	rm	-1.35504748504991	macaque_down_MTRNR2L1_IN-VIP	up_MTRNR2L1_IN-VIP	Inh	human_up_MTRNR2L1_Inh	human_up_mtrnr2l1_inh	1.58054842371464	MTRNR2L1	Neur	ENSG00000256618	C9	2.359377294	0.178	0.008	4.9072e-102	1.47401e-97	PD_up	Neur	both	EVO_up_PD_up
280.252746549334	1.80604936237937	0.101229864536981	17.841072598883	3.39123414894135e-71	9.53671563251455e-68	IN-VIP	Human	UP	human_up	chimp_down	MTRNR2L1_IN-VIP	UP_MTRNR2L1_IN-VIP	human_UP_MTRNR2L1_IN-VIP	chimp_DOWN_MTRNR2L1_IN-VIP	hg	pt	-1.80604936237937	human_up_MTRNR2L1_IN-VIP	chimp_down_MTRNR2L1_IN-VIP	1.35504748504991	0.110968548044461	12.2110950258356	2.71214123143066e-34	6.18910629012476e-32	macaque_down	macaque_DOWN_MTRNR2L1_IN-VIP	rm	-1.35504748504991	macaque_down_MTRNR2L1_IN-VIP	up_MTRNR2L1_IN-VIP	Inh	human_up_MTRNR2L1_Inh	human_up_mtrnr2l1_inh	1.58054842371464	MTRNR2L1	Neur	ENSG00000256618	C6_0	1.721627885	0.165	0.019	4.3011e-112	1.292e-107	PD_up	Neur	both	EVO_up_PD_up
280.252746549334	1.80604936237937	0.101229864536981	17.841072598883	3.39123414894135e-71	9.53671563251455e-68	IN-VIP	Human	UP	human_up	chimp_down	MTRNR2L1_IN-VIP	UP_MTRNR2L1_IN-VIP	human_UP_MTRNR2L1_IN-VIP	chimp_DOWN_MTRNR2L1_IN-VIP	hg	pt	-1.80604936237937	human_up_MTRNR2L1_IN-VIP	chimp_down_MTRNR2L1_IN-VIP	1.35504748504991	0.110968548044461	12.2110950258356	2.71214123143066e-34	6.18910629012476e-32	macaque_down	macaque_DOWN_MTRNR2L1_IN-VIP	rm	-1.35504748504991	macaque_down_MTRNR2L1_IN-VIP	up_MTRNR2L1_IN-VIP	Inh	human_up_MTRNR2L1_Inh	human_up_mtrnr2l1_inh	1.58054842371464	MTRNR2L1	Neur	ENSG00000256618	C6_1	2.166215497	0.226	0.012	7.9692e-164	2.3938e-159	PD_up	Neur	both	EVO_up_PD_up
280.252746549334	1.80604936237937	0.101229864536981	17.841072598883	3.39123414894135e-71	9.53671563251455e-68	IN-VIP	Human	UP	human_up	chimp_down	MTRNR2L1_IN-VIP	UP_MTRNR2L1_IN-VIP	human_UP_MTRNR2L1_IN-VIP	chimp_DOWN_MTRNR2L1_IN-VIP	hg	pt	-1.80604936237937	human_up_MTRNR2L1_IN-VIP	chimp_down_MTRNR2L1_IN-VIP	1.35504748504991	0.110968548044461	12.2110950258356	2.71214123143066e-34	6.18910629012476e-32	macaque_down	macaque_DOWN_MTRNR2L1_IN-VIP	rm	-1.35504748504991	macaque_down_MTRNR2L1_IN-VIP	up_MTRNR2L1_IN-VIP	Inh	human_up_MTRNR2L1_Inh	human_up_mtrnr2l1_inh	1.58054842371464	MTRNR2L1	Neur	ENSG00000256618	C6_2	2.656866836	0.493	0.024	9.86307e-45	2.96267e-40	PD_up	Neur	both	EVO_up_PD_up
280.252746549334	1.80604936237937	0.101229864536981	17.841072598883	3.39123414894135e-71	9.53671563251455e-68	IN-VIP	Human	UP	human_up	chimp_down	MTRNR2L1_IN-VIP	UP_MTRNR2L1_IN-VIP	human_UP_MTRNR2L1_IN-VIP	chimp_DOWN_MTRNR2L1_IN-VIP	hg	pt	-1.80604936237937	human_up_MTRNR2L1_IN-VIP	chimp_down_MTRNR2L1_IN-VIP	1.35504748504991	0.110968548044461	12.2110950258356	2.71214123143066e-34	6.18910629012476e-32	macaque_down	macaque_DOWN_MTRNR2L1_IN-VIP	rm	-1.35504748504991	macaque_down_MTRNR2L1_IN-VIP	up_MTRNR2L1_IN-VIP	Inh	human_up_MTRNR2L1_Inh	human_up_mtrnr2l1_inh	1.58054842371464	MTRNR2L1	Neur	ENSG00000256618	C6_3	1.344641799	0.14	0.043	1.39558e-07	0.004192038	PD_up	Neur	both	EVO_up_PD_up
247.233953283933	0.671582380635943	0.114339749291018	5.87356877026752	4.26511976523969e-09	1.44799528770401e-07	IN-VIP	Human	UP	human_up	chimp_down	ACACA_IN-VIP	UP_ACACA_IN-VIP	human_UP_ACACA_IN-VIP	chimp_DOWN_ACACA_IN-VIP	hg	pt	-0.671582380635943	human_up_ACACA_IN-VIP	chimp_down_ACACA_IN-VIP	0.85867963913106	0.1275402512885	6.73261680493871	1.66638514324473e-11	4.61631671852439e-10	macaque_down	macaque_DOWN_ACACA_IN-VIP	rm	-0.85867963913106	macaque_down_ACACA_IN-VIP	up_ACACA_IN-VIP	Inh	human_up_ACACA_Inh	human_up_acaca_inh	0.765131009883502	ACACA	Neur	ENSG00000278540	C6_1	0.341189788	0.287	0.182	8.00681e-13	2.40509e-08	PD_up	Neur	both	EVO_up_PD_up
15.7151638093001	1.94513139489966	0.379273397503726	5.12857323424734	2.91946326347999e-07	7.12881384149029e-06	IN-VIP	Human	UP	human_up	chimp_down	LINC02210-CRHR1_IN-VIP	UP_LINC02210-CRHR1_IN-VIP	human_UP_LINC02210-CRHR1_IN-VIP	chimp_DOWN_LINC02210-CRHR1_IN-VIP	hg	pt	-1.94513139489966	human_up_LINC02210-CRHR1_IN-VIP	chimp_down_LINC02210-CRHR1_IN-VIP	2.3477335952943	0.49547099908832	4.73838751332407	2.15425556533426e-06	2.36514991887646e-05	macaque_down	macaque_DOWN_LINC02210-CRHR1_IN-VIP	rm	-2.3477335952943	macaque_down_LINC02210-CRHR1_IN-VIP	up_LINC02210-CRHR1_IN-VIP	Inh	human_up_LINC02210-CRHR1_Inh	human_up_linc02210-crhr1_inh	2.14643249509698	LINC02210-CRHR1	Neur	ENSG00000263715	C9	-0.445252112	0.036	0.128	1.83149e-11	5.50144e-07	PD_down	Neur	both	EVO_up_PD_down
309.133413917387	0.661429306447842	0.127876893159972	5.17239111854559	2.31117177031557e-07	5.76869841428025e-06	IN-VIP	Human	UP	human_up	chimp_down	LDLRAD4_IN-VIP	UP_LDLRAD4_IN-VIP	human_UP_LDLRAD4_IN-VIP	chimp_DOWN_LDLRAD4_IN-VIP	hg	pt	-0.661429306447842	human_up_LDLRAD4_IN-VIP	chimp_down_LDLRAD4_IN-VIP	0.610943061074753	0.135549636992815	4.50715379715209	6.57030107287286e-06	6.44185909701219e-05	macaque_down	macaque_DOWN_LDLRAD4_IN-VIP	rm	-0.610943061074753	macaque_down_LDLRAD4_IN-VIP	up_LDLRAD4_IN-VIP	Inh	human_up_LDLRAD4_Inh	human_up_ldlrad4_inh	0.636186183761298	LDLRAD4	Neur	ENSG00000168675	C9	-0.460006906	0.24	0.543	5.52276e-45	1.65893e-40	PD_down	Neur	both	EVO_up_PD_down
374.134904325978	0.601934815115473	0.102933861628245	5.84778230986236	4.98169903518622e-09	1.66778190120431e-07	IN-VIP	Human	UP	human_up	chimp_down	CDH2_IN-VIP	UP_CDH2_IN-VIP	human_UP_CDH2_IN-VIP	chimp_DOWN_CDH2_IN-VIP	hg	pt	-0.601934815115473	human_up_CDH2_IN-VIP	chimp_down_CDH2_IN-VIP	0.554694514367438	0.110643712871412	5.01333966451481	5.34933442225147e-07	6.77236124914167e-06	macaque_down	macaque_DOWN_CDH2_IN-VIP	rm	-0.554694514367438	macaque_down_CDH2_IN-VIP	up_CDH2_IN-VIP	Inh	human_up_CDH2_Inh	human_up_cdh2_inh	0.578314664741456	CDH2	Neur	ENSG00000170558	C9	-0.294308198	0.133	0.317	5.83155e-25	1.75168e-20	PD_down	Neur	both	EVO_up_PD_down
262.079085682167	-0.753107648167661	0.111652162088576	-6.74512373141689	1.52896671688019e-11	7.86532177253644e-10	IN-VIP	Human	DOWN	human_down	chimp_up	MAPK4_IN-VIP	DOWN_MAPK4_IN-VIP	human_DOWN_MAPK4_IN-VIP	chimp_UP_MAPK4_IN-VIP	hg	pt	0.753107648167661	human_down_MAPK4_IN-VIP	chimp_up_MAPK4_IN-VIP	-0.724049633334743	0.119714390857257	-6.04814198318122	1.46525801308164e-09	3.03285150644199e-08	macaque_up	macaque_UP_MAPK4_IN-VIP	rm	0.724049633334743	macaque_up_MAPK4_IN-VIP	down_MAPK4_IN-VIP	Inh	human_down_MAPK4_Inh	human_down_mapk4_inh	-0.738578640751202	MAPK4	Neur	ENSG00000141639	C9	-0.389561168	0.059	0.189	5.10292e-25	1.53282e-20	PD_down	Neur	both	EVO_down_PD_down
34.5293800708823	4.94083914475983	0.433617285572182	11.3944699834558	4.45532942553689e-30	1.50349546794168e-27	IN-VIP	Human	UP	human_up	chimp_down	LINC00662_IN-VIP	UP_LINC00662_IN-VIP	human_UP_LINC00662_IN-VIP	chimp_DOWN_LINC00662_IN-VIP	hg	pt	-4.94083914475983	human_up_LINC00662_IN-VIP	chimp_down_LINC00662_IN-VIP	3.88154234351097	0.454651437675757	8.53740255030087	1.3727265677178e-17	7.54834223501692e-16	macaque_down	macaque_DOWN_LINC00662_IN-VIP	rm	-3.88154234351097	macaque_down_LINC00662_IN-VIP	up_LINC00662_IN-VIP	Inh	human_up_LINC00662_Inh	human_up_linc00662_inh	4.4111907441354	LINC00662	Neur	ENSG00000261824	C6_1	0.383599434	0.115	0.06	7.20054e-08	0.002162898	PD_up	Neur	both	EVO_up_PD_up
231.236402390044	0.539160302453671	0.106040766052555	5.0844625376099	3.68668522528807e-07	8.79850633752272e-06	IN-VIP	Human	UP	human_up	chimp_down	SPTBN4_IN-VIP	UP_SPTBN4_IN-VIP	human_UP_SPTBN4_IN-VIP	chimp_DOWN_SPTBN4_IN-VIP	hg	pt	-0.539160302453671	human_up_SPTBN4_IN-VIP	chimp_down_SPTBN4_IN-VIP	0.61234839895016	0.119120024194182	5.14060002163823	2.73862488764092e-07	3.70343229250168e-06	macaque_down	macaque_DOWN_SPTBN4_IN-VIP	rm	-0.61234839895016	macaque_down_SPTBN4_IN-VIP	up_SPTBN4_IN-VIP	Inh	human_up_SPTBN4_Inh	human_up_sptbn4_inh	0.575754350701915	SPTBN4	Neur	ENSG00000160460	C7_3	-0.396540654	0.069	0.128	3.19078e-08	0.000958447	PD_down	Neur	both	EVO_up_PD_down
231.236402390044	0.539160302453671	0.106040766052555	5.0844625376099	3.68668522528807e-07	8.79850633752272e-06	IN-VIP	Human	UP	human_up	chimp_down	SPTBN4_IN-VIP	UP_SPTBN4_IN-VIP	human_UP_SPTBN4_IN-VIP	chimp_DOWN_SPTBN4_IN-VIP	hg	pt	-0.539160302453671	human_up_SPTBN4_IN-VIP	chimp_down_SPTBN4_IN-VIP	0.61234839895016	0.119120024194182	5.14060002163823	2.73862488764092e-07	3.70343229250168e-06	macaque_down	macaque_DOWN_SPTBN4_IN-VIP	rm	-0.61234839895016	macaque_down_SPTBN4_IN-VIP	up_SPTBN4_IN-VIP	Inh	human_up_SPTBN4_Inh	human_up_sptbn4_inh	0.575754350701915	SPTBN4	Neur	ENSG00000160460	C9	-0.549561255	0.127	0.354	1.02892e-31	3.09067e-27	PD_down	Neur	both	EVO_up_PD_down
231.236402390044	0.539160302453671	0.106040766052555	5.0844625376099	3.68668522528807e-07	8.79850633752272e-06	IN-VIP	Human	UP	human_up	chimp_down	SPTBN4_IN-VIP	UP_SPTBN4_IN-VIP	human_UP_SPTBN4_IN-VIP	chimp_DOWN_SPTBN4_IN-VIP	hg	pt	-0.539160302453671	human_up_SPTBN4_IN-VIP	chimp_down_SPTBN4_IN-VIP	0.61234839895016	0.119120024194182	5.14060002163823	2.73862488764092e-07	3.70343229250168e-06	macaque_down	macaque_DOWN_SPTBN4_IN-VIP	rm	-0.61234839895016	macaque_down_SPTBN4_IN-VIP	up_SPTBN4_IN-VIP	Inh	human_up_SPTBN4_Inh	human_up_sptbn4_inh	0.575754350701915	SPTBN4	Neur	ENSG00000160460	C6_1	0.423433115	0.357	0.235	3.21009e-26	9.64246e-22	PD_up	Neur	both	EVO_up_PD_up
150.620923708833	-1.01290594833406	0.173348309921583	-5.84318329259894	5.12126142899841e-09	1.70754967205722e-07	IN-VIP	Human	DOWN	human_down	chimp_up	LIPE-AS1_IN-VIP	DOWN_LIPE-AS1_IN-VIP	human_DOWN_LIPE-AS1_IN-VIP	chimp_UP_LIPE-AS1_IN-VIP	hg	pt	1.01290594833406	human_down_LIPE-AS1_IN-VIP	chimp_up_LIPE-AS1_IN-VIP	-0.872612783924706	0.183016967980201	-4.76793377988376	1.86124936052648e-06	2.08587896413576e-05	macaque_up	macaque_UP_LIPE-AS1_IN-VIP	rm	0.872612783924706	macaque_up_LIPE-AS1_IN-VIP	down_LIPE-AS1_IN-VIP	Inh	human_down_LIPE-AS1_Inh	human_down_lipe-as1_inh	-0.942759366129382	LIPE-AS1	Neur	ENSG00000213904	C9	-0.30771749	0.03	0.102	3.79471e-11	1.13986e-06	PD_down	Neur	both	EVO_down_PD_down
76.7715976617607	1.02277930692437	0.186687316155068	5.47856880686428	4.28779847929868e-08	1.22209499562849e-06	IN-VIP	Human	UP	human_up	chimp_down	RPL13A_IN-VIP	UP_RPL13A_IN-VIP	human_UP_RPL13A_IN-VIP	chimp_DOWN_RPL13A_IN-VIP	hg	pt	-1.02277930692437	human_up_RPL13A_IN-VIP	chimp_down_RPL13A_IN-VIP	2.05265419907025	0.241770255971222	8.49010227012615	2.06455336724112e-17	1.10854371389276e-15	macaque_down	macaque_DOWN_RPL13A_IN-VIP	rm	-2.05265419907025	macaque_down_RPL13A_IN-VIP	up_RPL13A_IN-VIP	Inh	human_up_RPL13A_Inh	human_up_rpl13a_inh	1.53771675299731	RPL13A	Neur	ENSG00000142541	C9	0.354061807	0.128	0.149	1.57397e-06	0.047279003	PD_up	Neur	both	EVO_up_PD_up
22.0083980936436	1.03905364122092	0.304012523777412	3.41779880746518	0.0006312975459868	0.0061217721226643	IN-VIP	Human	UP	human_up	chimp_down	CHRNA4_IN-VIP	UP_CHRNA4_IN-VIP	human_UP_CHRNA4_IN-VIP	chimp_DOWN_CHRNA4_IN-VIP	hg	pt	-1.03905364122092	human_up_CHRNA4_IN-VIP	chimp_down_CHRNA4_IN-VIP	2.44290641828275	0.449427142252579	5.43560054258991	5.46121796638678e-08	8.53595849266756e-07	macaque_down	macaque_DOWN_CHRNA4_IN-VIP	rm	-2.44290641828275	macaque_down_CHRNA4_IN-VIP	up_CHRNA4_IN-VIP	Inh	human_up_CHRNA4_Inh	human_up_chrna4_inh	1.74098002975184	CHRNA4	Neur	ENSG00000101204	C7_1	-0.885370954	0.098	0.186	1.11178e-13	3.33956e-09	PD_down	Neur	both	EVO_up_PD_down
22.0083980936436	1.03905364122092	0.304012523777412	3.41779880746518	0.0006312975459868	0.0061217721226643	IN-VIP	Human	UP	human_up	chimp_down	CHRNA4_IN-VIP	UP_CHRNA4_IN-VIP	human_UP_CHRNA4_IN-VIP	chimp_DOWN_CHRNA4_IN-VIP	hg	pt	-1.03905364122092	human_up_CHRNA4_IN-VIP	chimp_down_CHRNA4_IN-VIP	2.44290641828275	0.449427142252579	5.43560054258991	5.46121796638678e-08	8.53595849266756e-07	macaque_down	macaque_DOWN_CHRNA4_IN-VIP	rm	-2.44290641828275	macaque_down_CHRNA4_IN-VIP	up_CHRNA4_IN-VIP	Inh	human_up_CHRNA4_Inh	human_up_chrna4_inh	1.74098002975184	CHRNA4	Neur	ENSG00000101204	C7_2	-0.288603309	0.095	0.185	5.49413e-11	1.65033e-06	PD_down	Neur	both	EVO_up_PD_down
22.0083980936436	1.03905364122092	0.304012523777412	3.41779880746518	0.0006312975459868	0.0061217721226643	IN-VIP	Human	UP	human_up	chimp_down	CHRNA4_IN-VIP	UP_CHRNA4_IN-VIP	human_UP_CHRNA4_IN-VIP	chimp_DOWN_CHRNA4_IN-VIP	hg	pt	-1.03905364122092	human_up_CHRNA4_IN-VIP	chimp_down_CHRNA4_IN-VIP	2.44290641828275	0.449427142252579	5.43560054258991	5.46121796638678e-08	8.53595849266756e-07	macaque_down	macaque_DOWN_CHRNA4_IN-VIP	rm	-2.44290641828275	macaque_down_CHRNA4_IN-VIP	up_CHRNA4_IN-VIP	Inh	human_up_CHRNA4_Inh	human_up_chrna4_inh	1.74098002975184	CHRNA4	Neur	ENSG00000101204	C7_3	-0.677249801	0.28	0.424	3.15779e-11	9.48536e-07	PD_down	Neur	both	EVO_up_PD_down
34.2674227040903	4.39125388997407	0.374215729431451	11.7345518763889	8.4774126125023e-32	3.3264972793198e-29	IN-VIP	Human	UP	human_up	chimp_down	AP001347.1_IN-VIP	UP_AP001347.1_IN-VIP	human_UP_AP001347.1_IN-VIP	chimp_DOWN_AP001347.1_IN-VIP	hg	pt	-4.39125388997407	human_up_AP001347.1_IN-VIP	chimp_down_AP001347.1_IN-VIP	5.40181572389076	0.685403435796383	7.88122066767041	3.24198181090721e-15	1.41254462863776e-13	macaque_down	macaque_DOWN_AP001347.1_IN-VIP	rm	-5.40181572389076	macaque_down_AP001347.1_IN-VIP	up_AP001347.1_IN-VIP	Inh	human_up_AP001347.1_Inh	human_up_ap001347.1_inh	4.89653480693242	AP001347.1	Neur	ENSG00000224905	C6_1	0.3689967	0.189	0.109	2.89047e-09	8.68239e-05	PD_up	Neur	both	EVO_up_PD_up
7.40203464692427	2.10082954705018	0.535156532193444	3.92563562372961	8.65010151187456e-05	0.0011384802091252	IN-VIP	Human	UP	human_up	chimp_down	AC245060.5_IN-VIP	UP_AC245060.5_IN-VIP	human_UP_AC245060.5_IN-VIP	chimp_DOWN_AC245060.5_IN-VIP	hg	pt	-2.10082954705018	human_up_AC245060.5_IN-VIP	chimp_down_AC245060.5_IN-VIP	4.24153603649679	1.10789214810757	3.82847377674975	0.0001289403661805	0.0008892842179793	macaque_down	macaque_DOWN_AC245060.5_IN-VIP	rm	-4.24153603649679	macaque_down_AC245060.5_IN-VIP	up_AC245060.5_IN-VIP	Inh	human_up_AC245060.5_Inh	human_up_ac245060.5_inh	3.17118279177348	AC245060.5	Neur	ENSG00000274422	C9	0.266954058	0.147	0.248	1.05379e-28	3.16539e-24	PD_up	Neur	both	EVO_up_PD_up
7.40203464692427	2.10082954705018	0.535156532193444	3.92563562372961	8.65010151187456e-05	0.0011384802091252	IN-VIP	Human	UP	human_up	chimp_down	AC245060.5_IN-VIP	UP_AC245060.5_IN-VIP	human_UP_AC245060.5_IN-VIP	chimp_DOWN_AC245060.5_IN-VIP	hg	pt	-2.10082954705018	human_up_AC245060.5_IN-VIP	chimp_down_AC245060.5_IN-VIP	4.24153603649679	1.10789214810757	3.82847377674975	0.0001289403661805	0.0008892842179793	macaque_down	macaque_DOWN_AC245060.5_IN-VIP	rm	-4.24153603649679	macaque_down_AC245060.5_IN-VIP	up_AC245060.5_IN-VIP	Inh	human_up_AC245060.5_Inh	human_up_ac245060.5_inh	3.17118279177348	AC245060.5	Neur	ENSG00000274422	C6_1	1.310262375	0.352	0.135	1.11319e-51	3.34379e-47	PD_up	Neur	both	EVO_up_PD_up
127.159288046412	-0.585514552491907	0.155530804634812	-3.76462112355621	0.0001668018003841	0.0019867584147685	IN-VIP	Human	DOWN	human_down	chimp_up	PACSIN2_IN-VIP	DOWN_PACSIN2_IN-VIP	human_DOWN_PACSIN2_IN-VIP	chimp_UP_PACSIN2_IN-VIP	hg	pt	0.585514552491907	human_down_PACSIN2_IN-VIP	chimp_up_PACSIN2_IN-VIP	-1.31512474359251	0.160334304886484	-8.20239152515497	2.35651346880574e-16	1.10877602800303e-14	macaque_up	macaque_UP_PACSIN2_IN-VIP	rm	1.31512474359251	macaque_up_PACSIN2_IN-VIP	down_PACSIN2_IN-VIP	Inh	human_down_PACSIN2_Inh	human_down_pacsin2_inh	-0.950319648042206	PACSIN2	Neur	ENSG00000100266	C7_2	-0.519668625	0.085	0.186	1.06876e-13	3.21035e-09	PD_down	Neur	both	EVO_down_PD_down
127.159288046412	-0.585514552491907	0.155530804634812	-3.76462112355621	0.0001668018003841	0.0019867584147685	IN-VIP	Human	DOWN	human_down	chimp_up	PACSIN2_IN-VIP	DOWN_PACSIN2_IN-VIP	human_DOWN_PACSIN2_IN-VIP	chimp_UP_PACSIN2_IN-VIP	hg	pt	0.585514552491907	human_down_PACSIN2_IN-VIP	chimp_up_PACSIN2_IN-VIP	-1.31512474359251	0.160334304886484	-8.20239152515497	2.35651346880574e-16	1.10877602800303e-14	macaque_up	macaque_UP_PACSIN2_IN-VIP	rm	1.31512474359251	macaque_up_PACSIN2_IN-VIP	down_PACSIN2_IN-VIP	Inh	human_down_PACSIN2_Inh	human_down_pacsin2_inh	-0.950319648042206	PACSIN2	Neur	ENSG00000100266	C9	-0.284977588	0.051	0.133	3.12675e-16	9.39213e-12	PD_down	Neur	both	EVO_down_PD_down
173.88757295582	0.589259235070449	0.176183373443527	3.34457913680106	0.0008240751594994	0.007598153096303	IN-VIP	Human	UP	human_up	chimp_down	FGF13_IN-VIP	UP_FGF13_IN-VIP	human_UP_FGF13_IN-VIP	chimp_DOWN_FGF13_IN-VIP	hg	pt	-0.589259235070449	human_up_FGF13_IN-VIP	chimp_down_FGF13_IN-VIP	1.05856808056833	0.19158833624505	5.52522194886841	3.29069344686519e-08	5.32107170646332e-07	macaque_down	macaque_DOWN_FGF13_IN-VIP	rm	-1.05856808056833	macaque_down_FGF13_IN-VIP	up_FGF13_IN-VIP	Inh	human_up_FGF13_Inh	human_up_fgf13_inh	0.82391365781939	FGF13	Neur	ENSG00000129682	C7_3	-0.311238751	0.175	0.258	2.06565e-07	0.00620481	PD_down	Neur	both	EVO_up_PD_down
29.6252466106573	0.77179460904876	0.284505675272291	2.7127564619233	0.0066726125813791	0.0407923884368152	IN-VIP	Human	UP	human_up	chimp_down	PNMA3_IN-VIP	UP_PNMA3_IN-VIP	human_UP_PNMA3_IN-VIP	chimp_DOWN_PNMA3_IN-VIP	hg	pt	-0.77179460904876	human_up_PNMA3_IN-VIP	chimp_down_PNMA3_IN-VIP	2.04354574534932	0.3838791838322	5.32340859160153	1.01840639475672e-07	1.50542729900233e-06	macaque_down	macaque_DOWN_PNMA3_IN-VIP	rm	-2.04354574534932	macaque_down_PNMA3_IN-VIP	up_PNMA3_IN-VIP	Inh	human_up_PNMA3_Inh	human_up_pnma3_inh	1.40767017719904	PNMA3	Neur	ENSG00000183837	C7_1	-0.996217802	0.154	0.278	4.46064e-20	1.33989e-15	PD_down	Neur	both	EVO_up_PD_down
29.6252466106573	0.77179460904876	0.284505675272291	2.7127564619233	0.0066726125813791	0.0407923884368152	IN-VIP	Human	UP	human_up	chimp_down	PNMA3_IN-VIP	UP_PNMA3_IN-VIP	human_UP_PNMA3_IN-VIP	chimp_DOWN_PNMA3_IN-VIP	hg	pt	-0.77179460904876	human_up_PNMA3_IN-VIP	chimp_down_PNMA3_IN-VIP	2.04354574534932	0.3838791838322	5.32340859160153	1.01840639475672e-07	1.50542729900233e-06	macaque_down	macaque_DOWN_PNMA3_IN-VIP	rm	-2.04354574534932	macaque_down_PNMA3_IN-VIP	up_PNMA3_IN-VIP	Inh	human_up_PNMA3_Inh	human_up_pnma3_inh	1.40767017719904	PNMA3	Neur	ENSG00000183837	C7_3	-0.423071146	0.158	0.243	1.1853e-08	0.000356039	PD_down	Neur	both	EVO_up_PD_down
33.7308481321479	0.748334579526066	0.249390780147099	3.00065054163058	0.0026940354829562	0.0200425311745685	IN-VIP	Human	UP	human_up	chimp_down	PDZD4_IN-VIP	UP_PDZD4_IN-VIP	human_UP_PDZD4_IN-VIP	chimp_DOWN_PDZD4_IN-VIP	hg	pt	-0.748334579526066	human_up_PDZD4_IN-VIP	chimp_down_PDZD4_IN-VIP	0.825243267551433	0.289472179997941	2.85085519291458	0.0043601821422011	0.0172330558969525	macaque_down	macaque_DOWN_PDZD4_IN-VIP	rm	-0.825243267551433	macaque_down_PDZD4_IN-VIP	up_PDZD4_IN-VIP	Inh	human_up_PDZD4_Inh	human_up_pdzd4_inh	0.78678892353875	PDZD4	Neur	ENSG00000067840	C7_2	-0.587923304	0.121	0.26	3.22691e-07	0.009692998	PD_down	Neur	both	EVO_up_PD_down
396.157117015815	0.675650172294575	0.0895008727580472	7.54909032139941	4.38308837364804e-14	3.16050641575057e-12	IN-VIP	Human	UP	human_up	chimp_down	NLGN4Y_IN-VIP	UP_NLGN4Y_IN-VIP	human_UP_NLGN4Y_IN-VIP	chimp_DOWN_NLGN4Y_IN-VIP	hg	pt	-0.675650172294575	human_up_NLGN4Y_IN-VIP	chimp_down_NLGN4Y_IN-VIP	1.1050984279387	0.102382709708388	10.7937993738035	3.68243951507394e-27	4.66851498522151e-25	macaque_down	macaque_DOWN_NLGN4Y_IN-VIP	rm	-1.1050984279387	macaque_down_NLGN4Y_IN-VIP	up_NLGN4Y_IN-VIP	Inh	human_up_NLGN4Y_Inh	human_up_nlgn4y_inh	0.890374300116639	NLGN4Y	Neur	ENSG00000165246	C9	0.997251577	0.135	0.051	1.44456e-09	4.33918e-05	PD_up	Neur	both	EVO_up_PD_up
219.940836964637	0.517180594500869	0.100498753738026	5.14613938247458	2.65901884381347e-07	4.27677911459588e-06	L5/L6-CC	Human	UP	human_up	chimp_down	SCMH1_L5/L6-CC	UP_SCMH1_L5/L6-CC	human_UP_SCMH1_L5/L6-CC	chimp_DOWN_SCMH1_L5/L6-CC	hg	pt	-0.517180594500869	human_up_SCMH1_L5/L6-CC	chimp_down_SCMH1_L5/L6-CC	1.64702384344947	0.136827603621791	12.0372190979977	2.26461578893336e-33	3.08814249407686e-31	macaque_down	macaque_DOWN_SCMH1_L5/L6-CC	rm	-1.64702384344947	macaque_down_SCMH1_L5/L6-CC	up_SCMH1_L5/L6-CC	Exc	human_up_SCMH1_Exc	human_up_scmh1_exc	1.08210221897517	SCMH1	Neur	ENSG00000010803	C9	-0.487005694	0.068	0.218	1.83865e-23	5.52293e-19	PD_down	Neur	both	EVO_up_PD_down
144.612064478141	-0.937705118860941	0.145622542581735	-6.43928544465997	1.20037266571404e-10	3.06276904403401e-09	L5/L6-CC	Human	DOWN	human_down	chimp_up	KCND3_L5/L6-CC	DOWN_KCND3_L5/L6-CC	human_DOWN_KCND3_L5/L6-CC	chimp_UP_KCND3_L5/L6-CC	hg	pt	0.937705118860941	human_down_KCND3_L5/L6-CC	chimp_up_KCND3_L5/L6-CC	-0.82951746431068	0.159288103387496	-5.20765485098868	1.91242225160348e-07	2.26987754157917e-06	macaque_up	macaque_UP_KCND3_L5/L6-CC	rm	0.82951746431068	macaque_up_KCND3_L5/L6-CC	down_KCND3_L5/L6-CC	Exc	human_down_KCND3_Exc	human_down_kcnd3_exc	-0.883611291585811	KCND3	Neur	ENSG00000171385	C7_3	-0.527177666	0.204	0.329	1.45956e-09	4.38422e-05	PD_down	Neur	both	EVO_down_PD_down
144.612064478141	-0.937705118860941	0.145622542581735	-6.43928544465997	1.20037266571404e-10	3.06276904403401e-09	L5/L6-CC	Human	DOWN	human_down	chimp_up	KCND3_L5/L6-CC	DOWN_KCND3_L5/L6-CC	human_DOWN_KCND3_L5/L6-CC	chimp_UP_KCND3_L5/L6-CC	hg	pt	0.937705118860941	human_down_KCND3_L5/L6-CC	chimp_up_KCND3_L5/L6-CC	-0.82951746431068	0.159288103387496	-5.20765485098868	1.91242225160348e-07	2.26987754157917e-06	macaque_up	macaque_UP_KCND3_L5/L6-CC	rm	0.82951746431068	macaque_up_KCND3_L5/L6-CC	down_KCND3_L5/L6-CC	Exc	human_down_KCND3_Exc	human_down_kcnd3_exc	-0.883611291585811	KCND3	Neur	ENSG00000171385	C9	-1.189720351	0.089	0.399	6.19669e-61	1.86136e-56	PD_down	Neur	both	EVO_down_PD_down
18.8297513173205	2.4776570488287	0.409641470993128	6.04835502328882	1.46332216649989e-09	3.27255581458939e-08	L5/L6-CC	Human	UP	human_up	chimp_down	SRGAP2C_L5/L6-CC	UP_SRGAP2C_L5/L6-CC	human_UP_SRGAP2C_L5/L6-CC	chimp_DOWN_SRGAP2C_L5/L6-CC	hg	pt	-2.4776570488287	human_up_SRGAP2C_L5/L6-CC	chimp_down_SRGAP2C_L5/L6-CC	3.19982521522015	0.584544324231704	5.47405061100516	4.3986335008688e-08	5.91614622485464e-07	macaque_down	macaque_DOWN_SRGAP2C_L5/L6-CC	rm	-3.19982521522015	macaque_down_SRGAP2C_L5/L6-CC	up_SRGAP2C_L5/L6-CC	Exc	human_up_SRGAP2C_Exc	human_up_srgap2c_exc	2.83874113202443	SRGAP2C	Neur	ENSG00000171943	C9	-0.522410519	0.055	0.202	3.39285e-18	1.01914e-13	PD_down	Neur	both	EVO_up_PD_down
7.40602316635216	3.79839564173201	0.752972916633856	5.04453155992998	4.54633792097818e-07	7.03679509092578e-06	L5/L6-CC	Human	UP	human_up	chimp_down	FP700111.1_L5/L6-CC	UP_FP700111.1_L5/L6-CC	human_UP_FP700111.1_L5/L6-CC	chimp_DOWN_FP700111.1_L5/L6-CC	hg	pt	-3.79839564173201	human_up_FP700111.1_L5/L6-CC	chimp_down_FP700111.1_L5/L6-CC	2.78002734729119	0.797743049724503	3.4848656447101	0.0004923842107435	0.0025955761357535	macaque_down	macaque_DOWN_FP700111.1_L5/L6-CC	rm	-2.78002734729119	macaque_down_FP700111.1_L5/L6-CC	up_FP700111.1_L5/L6-CC	Exc	human_up_FP700111.1_Exc	human_up_fp700111.1_exc	3.2892114945116	FP700111.1	Neur	ENSG00000224363	C6_1	0.687693155	0.419	0.289	2.25235e-17	6.76559e-13	PD_up	Neur	both	EVO_up_PD_up
145.485190402939	2.25750799330862	0.134391238622351	16.7980295177752	2.52286970318253e-63	1.37048792908367e-60	L5/L6-CC	Human	UP	human_up	chimp_down	SRGAP2B_L5/L6-CC	UP_SRGAP2B_L5/L6-CC	human_UP_SRGAP2B_L5/L6-CC	chimp_DOWN_SRGAP2B_L5/L6-CC	hg	pt	-2.25750799330862	human_up_SRGAP2B_L5/L6-CC	chimp_down_SRGAP2B_L5/L6-CC	2.91653607338358	0.192519695582647	15.1492867498928	7.65933150936809e-52	3.1106876360438e-49	macaque_down	macaque_DOWN_SRGAP2B_L5/L6-CC	rm	-2.91653607338358	macaque_down_SRGAP2B_L5/L6-CC	up_SRGAP2B_L5/L6-CC	Exc	human_up_SRGAP2B_Exc	human_up_srgap2b_exc	2.5870220333461	SRGAP2B	Neur	ENSG00000196369	C9	-0.469977645	0.062	0.217	7.63984e-25	2.29486e-20	PD_down	Neur	both	EVO_up_PD_down
230.806993528033	0.802260088788371	0.102240803594327	7.84677017965934	4.26888501565904e-15	1.82456912852026e-13	L5/L6-CC	Human	UP	human_up	chimp_down	PDE4DIP_L5/L6-CC	UP_PDE4DIP_L5/L6-CC	human_UP_PDE4DIP_L5/L6-CC	chimp_DOWN_PDE4DIP_L5/L6-CC	hg	pt	-0.802260088788371	human_up_PDE4DIP_L5/L6-CC	chimp_down_PDE4DIP_L5/L6-CC	1.05958952983987	0.122247108641159	8.66760401630575	4.41308426925195e-18	1.97710408436846e-16	macaque_down	macaque_DOWN_PDE4DIP_L5/L6-CC	rm	-1.05958952983987	macaque_down_PDE4DIP_L5/L6-CC	up_PDE4DIP_L5/L6-CC	Exc	human_up_PDE4DIP_Exc	human_up_pde4dip_exc	0.930924809314123	PDE4DIP	Neur	ENSG00000178104	C9	-0.548694091	0.293	0.614	8.25709e-41	2.48026e-36	PD_down	Neur	both	EVO_up_PD_down
35.473270854715	1.41994164756467	0.256356004698936	5.53894436462389	3.0430028664955e-08	5.74486191387716e-07	L5/L6-CC	Human	UP	human_up	chimp_down	MLLT11_L5/L6-CC	UP_MLLT11_L5/L6-CC	human_UP_MLLT11_L5/L6-CC	chimp_DOWN_MLLT11_L5/L6-CC	hg	pt	-1.41994164756467	human_up_MLLT11_L5/L6-CC	chimp_down_MLLT11_L5/L6-CC	1.00885614974222	0.288963743419165	3.49128973000185	0.0004806946709773	0.002545447234467	macaque_down	macaque_DOWN_MLLT11_L5/L6-CC	rm	-1.00885614974222	macaque_down_MLLT11_L5/L6-CC	up_MLLT11_L5/L6-CC	Exc	human_up_MLLT11_Exc	human_up_mllt11_exc	1.21439889865345	MLLT11	Neur	ENSG00000213190	C7_2	-0.601307493	0.195	0.367	7.96005e-20	2.39104e-15	PD_down	Neur	both	EVO_up_PD_down
35.473270854715	1.41994164756467	0.256356004698936	5.53894436462389	3.0430028664955e-08	5.74486191387716e-07	L5/L6-CC	Human	UP	human_up	chimp_down	MLLT11_L5/L6-CC	UP_MLLT11_L5/L6-CC	human_UP_MLLT11_L5/L6-CC	chimp_DOWN_MLLT11_L5/L6-CC	hg	pt	-1.41994164756467	human_up_MLLT11_L5/L6-CC	chimp_down_MLLT11_L5/L6-CC	1.00885614974222	0.288963743419165	3.49128973000185	0.0004806946709773	0.002545447234467	macaque_down	macaque_DOWN_MLLT11_L5/L6-CC	rm	-1.00885614974222	macaque_down_MLLT11_L5/L6-CC	up_MLLT11_L5/L6-CC	Exc	human_up_MLLT11_Exc	human_up_mllt11_exc	1.21439889865345	MLLT11	Neur	ENSG00000213190	C6_1	-0.633631985	0.104	0.188	2.67431e-11	8.03309e-07	PD_down	Neur	both	EVO_up_PD_down
673.209618960355	0.868981958514315	0.0710919379590433	12.223354482402	2.33257187641838e-34	3.67107573821361e-32	L5/L6-CC	Human	UP	human_up	chimp_down	DNM3_L5/L6-CC	UP_DNM3_L5/L6-CC	human_UP_DNM3_L5/L6-CC	chimp_DOWN_DNM3_L5/L6-CC	hg	pt	-0.868981958514315	human_up_DNM3_L5/L6-CC	chimp_down_DNM3_L5/L6-CC	0.821438385439899	0.0789417090241346	10.4056321505373	2.33699774975226e-25	1.94909785539606e-23	macaque_down	macaque_DOWN_DNM3_L5/L6-CC	rm	-0.821438385439899	macaque_down_DNM3_L5/L6-CC	up_DNM3_L5/L6-CC	Exc	human_up_DNM3_Exc	human_up_dnm3_exc	0.845210171977107	DNM3	Neur	ENSG00000197959	C9	-0.38384605	0.494	0.746	4.9249e-28	1.47934e-23	PD_down	Neur	both	EVO_up_PD_down
673.209618960355	0.868981958514315	0.0710919379590433	12.223354482402	2.33257187641838e-34	3.67107573821361e-32	L5/L6-CC	Human	UP	human_up	chimp_down	DNM3_L5/L6-CC	UP_DNM3_L5/L6-CC	human_UP_DNM3_L5/L6-CC	chimp_DOWN_DNM3_L5/L6-CC	hg	pt	-0.868981958514315	human_up_DNM3_L5/L6-CC	chimp_down_DNM3_L5/L6-CC	0.821438385439899	0.0789417090241346	10.4056321505373	2.33699774975226e-25	1.94909785539606e-23	macaque_down	macaque_DOWN_DNM3_L5/L6-CC	rm	-0.821438385439899	macaque_down_DNM3_L5/L6-CC	up_DNM3_L5/L6-CC	Exc	human_up_DNM3_Exc	human_up_dnm3_exc	0.845210171977107	DNM3	Neur	ENSG00000197959	C6_2	0.3041476	0.644	0.462	7.27096e-07	0.021840519	PD_up	Neur	both	EVO_up_PD_up
49.9089204282064	1.2991825819424	0.210024561228795	6.18586023625638	6.17647135590028e-10	1.44460802268557e-08	L5/L6-CC	Human	UP	human_up	chimp_down	AL645568.1_L5/L6-CC	UP_AL645568.1_L5/L6-CC	human_UP_AL645568.1_L5/L6-CC	chimp_DOWN_AL645568.1_L5/L6-CC	hg	pt	-1.2991825819424	human_up_AL645568.1_L5/L6-CC	chimp_down_AL645568.1_L5/L6-CC	2.52182385181431	0.315302411161737	7.99811153528007	1.26341904669295e-15	4.43669071998451e-14	macaque_down	macaque_DOWN_AL645568.1_L5/L6-CC	rm	-2.52182385181431	macaque_down_AL645568.1_L5/L6-CC	up_AL645568.1_L5/L6-CC	Exc	human_up_AL645568.1_Exc	human_up_al645568.1_exc	1.91050321687835	AL645568.1	Neur	ENSG00000203739	C9	-0.343971028	0.045	0.147	5.13685e-14	1.54301e-09	PD_down	Neur	both	EVO_up_PD_down
301.186890698288	0.589411586580304	0.0929787580127309	6.33920692401161	2.30950885941117e-10	5.77891964227104e-09	L5/L6-CC	Human	UP	human_up	chimp_down	COP1_L5/L6-CC	UP_COP1_L5/L6-CC	human_UP_COP1_L5/L6-CC	chimp_DOWN_COP1_L5/L6-CC	hg	pt	-0.589411586580304	human_up_COP1_L5/L6-CC	chimp_down_COP1_L5/L6-CC	0.901540471319239	0.109614454411173	8.22464953333148	1.95762422984665e-16	7.49433111926129e-15	macaque_down	macaque_DOWN_COP1_L5/L6-CC	rm	-0.901540471319239	macaque_down_COP1_L5/L6-CC	up_COP1_L5/L6-CC	Exc	human_up_COP1_Exc	human_up_cop1_exc	0.745476028949772	COP1	Neur	ENSG00000143207	C9	-0.342930236	0.128	0.303	3.88759e-19	1.16775e-14	PD_down	Neur	both	EVO_up_PD_down
110.29581622609	0.574784858778016	0.148638728878442	3.86699256051953	0.0001101857879124	0.0010106365296542	L5/L6-CC	Human	UP	human_up	chimp_down	NUCKS1_L5/L6-CC	UP_NUCKS1_L5/L6-CC	human_UP_NUCKS1_L5/L6-CC	chimp_DOWN_NUCKS1_L5/L6-CC	hg	pt	-0.574784858778016	human_up_NUCKS1_L5/L6-CC	chimp_down_NUCKS1_L5/L6-CC	0.70027238845755	0.172784458214098	4.05286676646484	5.05938184898986e-05	0.0003541063493513	macaque_down	macaque_DOWN_NUCKS1_L5/L6-CC	rm	-0.70027238845755	macaque_down_NUCKS1_L5/L6-CC	up_NUCKS1_L5/L6-CC	Exc	human_up_NUCKS1_Exc	human_up_nucks1_exc	0.637528623617783	NUCKS1	Neur	ENSG00000069275	C7_1	-0.305582211	0.489	0.508	5.90211e-07	0.01772875	PD_down	Neur	both	EVO_up_PD_down
18.8537631387457	1.04882505247789	0.352185688174791	2.97804563812189	0.0029009278590641	0.0168881846588133	L5/L6-CC	Human	UP	human_up	chimp_down	RNF187_L5/L6-CC	UP_RNF187_L5/L6-CC	human_UP_RNF187_L5/L6-CC	chimp_DOWN_RNF187_L5/L6-CC	hg	pt	-1.04882505247789	human_up_RNF187_L5/L6-CC	chimp_down_RNF187_L5/L6-CC	1.20340008292539	0.422726545129256	2.84675778417802	0.0044166953545571	0.016495942145909	macaque_down	macaque_DOWN_RNF187_L5/L6-CC	rm	-1.20340008292539	macaque_down_RNF187_L5/L6-CC	up_RNF187_L5/L6-CC	Exc	human_up_RNF187_Exc	human_up_rnf187_exc	1.12611256770164	RNF187	Neur	ENSG00000168159	C7_2	-0.433215935	0.138	0.263	9.42694e-12	2.83166e-07	PD_down	Neur	both	EVO_up_PD_down
144.645157794889	-1.73499489246135	0.164335110737125	-10.5576640602184	4.68167134167146e-26	4.53099686170962e-24	L5/L6-CC	Human	DOWN	human_down	chimp_up	KCNK1_L5/L6-CC	DOWN_KCNK1_L5/L6-CC	human_DOWN_KCNK1_L5/L6-CC	chimp_UP_KCNK1_L5/L6-CC	hg	pt	1.73499489246135	human_down_KCNK1_L5/L6-CC	chimp_up_KCNK1_L5/L6-CC	-0.603828604145532	0.18702848061571	-3.228538253413	0.0012442461664885	0.0057665608738125	macaque_up	macaque_UP_KCNK1_L5/L6-CC	rm	0.603828604145532	macaque_up_KCNK1_L5/L6-CC	down_KCNK1_L5/L6-CC	Exc	human_down_KCNK1_Exc	human_down_kcnk1_exc	-1.16941174830344	KCNK1	Neur	ENSG00000135750	C9	-0.895752699	0.108	0.393	3.26989e-39	9.82209e-35	PD_down	Neur	both	EVO_down_PD_down
5500.36533869155	0.712810328470386	0.0435492693503608	16.3679055723234	3.24179426140674e-60	1.65429743521483e-57	L5/L6-CC	Human	UP	human_up	chimp_down	NRXN1_L5/L6-CC	UP_NRXN1_L5/L6-CC	human_UP_NRXN1_L5/L6-CC	chimp_DOWN_NRXN1_L5/L6-CC	hg	pt	-0.712810328470386	human_up_NRXN1_L5/L6-CC	chimp_down_NRXN1_L5/L6-CC	0.820072705123573	0.0453437097530488	18.0856994187255	4.13093158932082e-73	3.35539408485615e-70	macaque_down	macaque_DOWN_NRXN1_L5/L6-CC	rm	-0.820072705123573	macaque_down_NRXN1_L5/L6-CC	up_NRXN1_L5/L6-CC	Exc	human_up_NRXN1_Exc	human_up_nrxn1_exc	0.766441516796979	NRXN1	Neur	ENSG00000179915	C9	-1.164401053	0.565	0.904	1.6952e-105	5.092e-101	PD_down	Neur	both	EVO_up_PD_down
277.651950633315	0.542685674697016	0.0916817998286748	5.91923016030585	3.2345205099724e-09	6.88613468874023e-08	L5/L6-CC	Human	UP	human_up	chimp_down	RTN4_L5/L6-CC	UP_RTN4_L5/L6-CC	human_UP_RTN4_L5/L6-CC	chimp_DOWN_RTN4_L5/L6-CC	hg	pt	-0.542685674697016	human_up_RTN4_L5/L6-CC	chimp_down_RTN4_L5/L6-CC	0.740624239676184	0.107992383974269	6.85811547463058	6.97748501779615e-12	1.61129017431975e-10	macaque_down	macaque_DOWN_RTN4_L5/L6-CC	rm	-0.740624239676184	macaque_down_RTN4_L5/L6-CC	up_RTN4_L5/L6-CC	Exc	human_up_RTN4_Exc	human_up_rtn4_exc	0.6416549571866	RTN4	Neur	ENSG00000115310	C9	0.533128456	0.419	0.496	3.96122e-33	1.18987e-28	PD_up	Neur	both	EVO_up_PD_up
277.651950633315	0.542685674697016	0.0916817998286748	5.91923016030585	3.2345205099724e-09	6.88613468874023e-08	L5/L6-CC	Human	UP	human_up	chimp_down	RTN4_L5/L6-CC	UP_RTN4_L5/L6-CC	human_UP_RTN4_L5/L6-CC	chimp_DOWN_RTN4_L5/L6-CC	hg	pt	-0.542685674697016	human_up_RTN4_L5/L6-CC	chimp_down_RTN4_L5/L6-CC	0.740624239676184	0.107992383974269	6.85811547463058	6.97748501779615e-12	1.61129017431975e-10	macaque_down	macaque_DOWN_RTN4_L5/L6-CC	rm	-0.740624239676184	macaque_down_RTN4_L5/L6-CC	up_RTN4_L5/L6-CC	Exc	human_up_RTN4_Exc	human_up_rtn4_exc	0.6416549571866	RTN4	Neur	ENSG00000115310	C6_0	0.367742188	0.554	0.409	6.7861e-15	2.03841e-10	PD_up	Neur	both	EVO_up_PD_up
277.651950633315	0.542685674697016	0.0916817998286748	5.91923016030585	3.2345205099724e-09	6.88613468874023e-08	L5/L6-CC	Human	UP	human_up	chimp_down	RTN4_L5/L6-CC	UP_RTN4_L5/L6-CC	human_UP_RTN4_L5/L6-CC	chimp_DOWN_RTN4_L5/L6-CC	hg	pt	-0.542685674697016	human_up_RTN4_L5/L6-CC	chimp_down_RTN4_L5/L6-CC	0.740624239676184	0.107992383974269	6.85811547463058	6.97748501779615e-12	1.61129017431975e-10	macaque_down	macaque_DOWN_RTN4_L5/L6-CC	rm	-0.740624239676184	macaque_down_RTN4_L5/L6-CC	up_RTN4_L5/L6-CC	Exc	human_up_RTN4_Exc	human_up_rtn4_exc	0.6416549571866	RTN4	Neur	ENSG00000115310	C6_1	-0.382134964	0.512	0.55	4.16993e-14	1.25256e-09	PD_down	Neur	both	EVO_up_PD_down
51.4213255291757	1.97361603372176	0.230723577520528	8.55402839593263	1.18865647038168e-17	6.54149508536849e-16	L5/L6-CC	Human	UP	human_up	chimp_down	RPS27A_L5/L6-CC	UP_RPS27A_L5/L6-CC	human_UP_RPS27A_L5/L6-CC	chimp_DOWN_RPS27A_L5/L6-CC	hg	pt	-1.97361603372176	human_up_RPS27A_L5/L6-CC	chimp_down_RPS27A_L5/L6-CC	1.52222397182732	0.260181680152892	5.85061934772967	4.89745894331304e-09	7.72418306234382e-08	macaque_down	macaque_DOWN_RPS27A_L5/L6-CC	rm	-1.52222397182732	macaque_down_RPS27A_L5/L6-CC	up_RPS27A_L5/L6-CC	Exc	human_up_RPS27A_Exc	human_up_rps27a_exc	1.74792000277454	RPS27A	Neur	ENSG00000143947	C7_2	0.46062925	0.135	0.11	1.54101e-08	0.000462889	PD_up	Neur	both	EVO_up_PD_up
51.4213255291757	1.97361603372176	0.230723577520528	8.55402839593263	1.18865647038168e-17	6.54149508536849e-16	L5/L6-CC	Human	UP	human_up	chimp_down	RPS27A_L5/L6-CC	UP_RPS27A_L5/L6-CC	human_UP_RPS27A_L5/L6-CC	chimp_DOWN_RPS27A_L5/L6-CC	hg	pt	-1.97361603372176	human_up_RPS27A_L5/L6-CC	chimp_down_RPS27A_L5/L6-CC	1.52222397182732	0.260181680152892	5.85061934772967	4.89745894331304e-09	7.72418306234382e-08	macaque_down	macaque_DOWN_RPS27A_L5/L6-CC	rm	-1.52222397182732	macaque_down_RPS27A_L5/L6-CC	up_RPS27A_L5/L6-CC	Exc	human_up_RPS27A_Exc	human_up_rps27a_exc	1.74792000277454	RPS27A	Neur	ENSG00000143947	C7_3	0.463321156	0.22	0.156	3.50354e-08	0.001052393	PD_up	Neur	both	EVO_up_PD_up
426.764090775316	1.53534849527156	0.0761397168577242	20.1648831731346	1.99216770617548e-90	2.39629315514251e-87	L5/L6-CC	Human	UP	human_up	chimp_down	ANKRD36_L5/L6-CC	UP_ANKRD36_L5/L6-CC	human_UP_ANKRD36_L5/L6-CC	chimp_DOWN_ANKRD36_L5/L6-CC	hg	pt	-1.53534849527156	human_up_ANKRD36_L5/L6-CC	chimp_down_ANKRD36_L5/L6-CC	8.2156641213646	0.592720415099854	13.8609433926458	1.09229157114764e-43	2.7208254842907e-41	macaque_down	macaque_DOWN_ANKRD36_L5/L6-CC	rm	-8.2156641213646	macaque_down_ANKRD36_L5/L6-CC	up_ANKRD36_L5/L6-CC	Exc	human_up_ANKRD36_Exc	human_up_ankrd36_exc	4.87550630831808	ANKRD36	Neur	ENSG00000135976	C9	-0.590820902	0.143	0.383	1.76216e-23	5.29317e-19	PD_down	Neur	both	EVO_up_PD_down
71.3261234177311	0.566142083684646	0.162438426816455	3.48527189520464	0.0004916371983408	0.003705984968693	L5/L6-CC	Human	UP	human_up	chimp_down	AC092683.1_L5/L6-CC	UP_AC092683.1_L5/L6-CC	human_UP_AC092683.1_L5/L6-CC	chimp_DOWN_AC092683.1_L5/L6-CC	hg	pt	-0.566142083684646	human_up_AC092683.1_L5/L6-CC	chimp_down_AC092683.1_L5/L6-CC	5.30014369923453	0.606596446614427	8.73751194688992	2.38300497678087e-18	1.08583656039561e-16	macaque_down	macaque_DOWN_AC092683.1_L5/L6-CC	rm	-5.30014369923453	macaque_down_AC092683.1_L5/L6-CC	up_AC092683.1_L5/L6-CC	Exc	human_up_AC092683.1_Exc	human_up_ac092683.1_exc	2.93314289145959	AC092683.1	Neur	ENSG00000230606	C6_0	-0.442410302	0.173	0.206	3.9157e-14	1.1762e-09	PD_down	Neur	both	EVO_up_PD_down
71.3261234177311	0.566142083684646	0.162438426816455	3.48527189520464	0.0004916371983408	0.003705984968693	L5/L6-CC	Human	UP	human_up	chimp_down	AC092683.1_L5/L6-CC	UP_AC092683.1_L5/L6-CC	human_UP_AC092683.1_L5/L6-CC	chimp_DOWN_AC092683.1_L5/L6-CC	hg	pt	-0.566142083684646	human_up_AC092683.1_L5/L6-CC	chimp_down_AC092683.1_L5/L6-CC	5.30014369923453	0.606596446614427	8.73751194688992	2.38300497678087e-18	1.08583656039561e-16	macaque_down	macaque_DOWN_AC092683.1_L5/L6-CC	rm	-5.30014369923453	macaque_down_AC092683.1_L5/L6-CC	up_AC092683.1_L5/L6-CC	Exc	human_up_AC092683.1_Exc	human_up_ac092683.1_exc	2.93314289145959	AC092683.1	Neur	ENSG00000230606	C6_1	0.808780622	0.314	0.154	2.95295e-29	8.87006e-25	PD_up	Neur	both	EVO_up_PD_up
101.998958714864	3.64213954704458	0.190330661331214	19.1358529496543	1.26984003817139e-81	1.33650664017539e-78	L5/L6-CC	Human	UP	human_up	chimp_down	ANKRD30BL_L5/L6-CC	UP_ANKRD30BL_L5/L6-CC	human_UP_ANKRD30BL_L5/L6-CC	chimp_DOWN_ANKRD30BL_L5/L6-CC	hg	pt	-3.64213954704458	human_up_ANKRD30BL_L5/L6-CC	chimp_down_ANKRD30BL_L5/L6-CC	7.46235113084416	0.842511824421557	8.85726575525227	8.20008840399782e-19	3.93815042579659e-17	macaque_down	macaque_DOWN_ANKRD30BL_L5/L6-CC	rm	-7.46235113084416	macaque_down_ANKRD30BL_L5/L6-CC	up_ANKRD30BL_L5/L6-CC	Exc	human_up_ANKRD30BL_Exc	human_up_ankrd30bl_exc	5.55224533894437	ANKRD30BL	Neur	ENSG00000163046	C6_0	-0.366846434	0.321	0.355	4.80225e-08	0.0014425	PD_down	Neur	both	EVO_up_PD_down
439.074469098984	0.865031028690828	0.084534336424571	10.2328954751148	1.41232368049947e-24	1.23872556143808e-22	L5/L6-CC	Human	UP	human_up	chimp_down	GTDC1_L5/L6-CC	UP_GTDC1_L5/L6-CC	human_UP_GTDC1_L5/L6-CC	chimp_DOWN_GTDC1_L5/L6-CC	hg	pt	-0.865031028690828	human_up_GTDC1_L5/L6-CC	chimp_down_GTDC1_L5/L6-CC	1.38248219582222	0.100833969642746	13.7104807112161	8.78737114220963e-43	2.00202033754586e-40	macaque_down	macaque_DOWN_GTDC1_L5/L6-CC	rm	-1.38248219582222	macaque_down_GTDC1_L5/L6-CC	up_GTDC1_L5/L6-CC	Exc	human_up_GTDC1_Exc	human_up_gtdc1_exc	1.12375661225653	GTDC1	Neur	ENSG00000121964	C9	0.346623608	0.156	0.174	9.84492e-09	0.000295722	PD_up	Neur	both	EVO_up_PD_up
63.9687670703854	0.535382316959062	0.185631657774774	2.88411105830149	0.0039252029823357	0.0217292630580321	L5/L6-CC	Human	UP	human_up	chimp_down	FIGN_L5/L6-CC	UP_FIGN_L5/L6-CC	human_UP_FIGN_L5/L6-CC	chimp_DOWN_FIGN_L5/L6-CC	hg	pt	-0.535382316959062	human_up_FIGN_L5/L6-CC	chimp_down_FIGN_L5/L6-CC	2.16720294179861	0.278333523922659	7.78635254300453	6.89713302494575e-15	2.22927749432589e-13	macaque_down	macaque_DOWN_FIGN_L5/L6-CC	rm	-2.16720294179861	macaque_down_FIGN_L5/L6-CC	up_FIGN_L5/L6-CC	Exc	human_up_FIGN_Exc	human_up_fign_exc	1.35129262937883	FIGN	Neur	ENSG00000182263	C6_0	0.43029772	0.14	0.074	1.18699e-15	3.56547e-11	PD_up	Neur	both	EVO_up_PD_up
122.141237831464	1.55608756326724	0.134651265545911	11.5564273158404	6.84998245296761e-31	8.99269059489222e-29	L5/L6-CC	Human	UP	human_up	chimp_down	TTN-AS1_L5/L6-CC	UP_TTN-AS1_L5/L6-CC	human_UP_TTN-AS1_L5/L6-CC	chimp_DOWN_TTN-AS1_L5/L6-CC	hg	pt	-1.55608756326724	human_up_TTN-AS1_L5/L6-CC	chimp_down_TTN-AS1_L5/L6-CC	4.88051182023008	0.36815088132322	13.2568250351279	4.1197129547878e-40	7.85351810421895e-38	macaque_down	macaque_DOWN_TTN-AS1_L5/L6-CC	rm	-4.88051182023008	macaque_down_TTN-AS1_L5/L6-CC	up_TTN-AS1_L5/L6-CC	Exc	human_up_TTN-AS1_Exc	human_up_ttn-as1_exc	3.21829969174866	TTN-AS1	Neur	ENSG00000237298	C9	0.318849268	0.089	0.116	1.53854e-06	0.046214585	PD_up	Neur	both	EVO_up_PD_up
122.141237831464	1.55608756326724	0.134651265545911	11.5564273158404	6.84998245296761e-31	8.99269059489222e-29	L5/L6-CC	Human	UP	human_up	chimp_down	TTN-AS1_L5/L6-CC	UP_TTN-AS1_L5/L6-CC	human_UP_TTN-AS1_L5/L6-CC	chimp_DOWN_TTN-AS1_L5/L6-CC	hg	pt	-1.55608756326724	human_up_TTN-AS1_L5/L6-CC	chimp_down_TTN-AS1_L5/L6-CC	4.88051182023008	0.36815088132322	13.2568250351279	4.1197129547878e-40	7.85351810421895e-38	macaque_down	macaque_DOWN_TTN-AS1_L5/L6-CC	rm	-4.88051182023008	macaque_down_TTN-AS1_L5/L6-CC	up_TTN-AS1_L5/L6-CC	Exc	human_up_TTN-AS1_Exc	human_up_ttn-as1_exc	3.21829969174866	TTN-AS1	Neur	ENSG00000237298	C6_1	0.392912433	0.193	0.127	1.51478e-06	0.045500844	PD_up	Neur	both	EVO_up_PD_up
48.445497298605	0.761389604118658	0.213088215118803	3.57311925342357	0.0003527540131867	0.0028007437916383	L5/L6-CC	Human	UP	human_up	chimp_down	CFLAR_L5/L6-CC	UP_CFLAR_L5/L6-CC	human_UP_CFLAR_L5/L6-CC	chimp_DOWN_CFLAR_L5/L6-CC	hg	pt	-0.761389604118658	human_up_CFLAR_L5/L6-CC	chimp_down_CFLAR_L5/L6-CC	0.894247635445164	0.253469721390106	3.52802547989098	0.000418671854021	0.0022612395423015	macaque_down	macaque_DOWN_CFLAR_L5/L6-CC	rm	-0.894247635445164	macaque_down_CFLAR_L5/L6-CC	up_CFLAR_L5/L6-CC	Exc	human_up_CFLAR_Exc	human_up_cflar_exc	0.827818619781911	CFLAR	Neur	ENSG00000003402	C9	-0.325669761	0.051	0.148	5.17956e-12	1.55584e-07	PD_down	Neur	both	EVO_up_PD_down
180.339501391983	2.35422755496356	0.126684854101681	18.5833387239329	4.38364823530561e-77	3.69103181412733e-74	L5/L6-CC	Human	UP	human_up	chimp_down	RPL37A_L5/L6-CC	UP_RPL37A_L5/L6-CC	human_UP_RPL37A_L5/L6-CC	chimp_DOWN_RPL37A_L5/L6-CC	hg	pt	-2.35422755496356	human_up_RPL37A_L5/L6-CC	chimp_down_RPL37A_L5/L6-CC	2.81355218625092	0.171913300268169	16.3661111843123	3.33877694336409e-60	1.8345597310567e-57	macaque_down	macaque_DOWN_RPL37A_L5/L6-CC	rm	-2.81355218625092	macaque_down_RPL37A_L5/L6-CC	up_RPL37A_L5/L6-CC	Exc	human_up_RPL37A_Exc	human_up_rpl37a_exc	2.58388987060724	RPL37A	Neur	ENSG00000197756	C9	0.593315458	0.183	0.189	1.49116e-13	4.47915e-09	PD_up	Neur	both	EVO_up_PD_up
180.339501391983	2.35422755496356	0.126684854101681	18.5833387239329	4.38364823530561e-77	3.69103181412733e-74	L5/L6-CC	Human	UP	human_up	chimp_down	RPL37A_L5/L6-CC	UP_RPL37A_L5/L6-CC	human_UP_RPL37A_L5/L6-CC	chimp_DOWN_RPL37A_L5/L6-CC	hg	pt	-2.35422755496356	human_up_RPL37A_L5/L6-CC	chimp_down_RPL37A_L5/L6-CC	2.81355218625092	0.171913300268169	16.3661111843123	3.33877694336409e-60	1.8345597310567e-57	macaque_down	macaque_DOWN_RPL37A_L5/L6-CC	rm	-2.81355218625092	macaque_down_RPL37A_L5/L6-CC	up_RPL37A_L5/L6-CC	Exc	human_up_RPL37A_Exc	human_up_rpl37a_exc	2.58388987060724	RPL37A	Neur	ENSG00000197756	C6_0	0.263986728	0.206	0.149	1.9466e-07	0.005847187	PD_up	Neur	both	EVO_up_PD_up
111.152693146998	2.7785680563755	0.171896110169011	16.1642288103178	9.01590810346464e-59	4.21744145728735e-56	L5/L6-CC	Human	UP	human_up	chimp_down	RPL32_L5/L6-CC	UP_RPL32_L5/L6-CC	human_UP_RPL32_L5/L6-CC	chimp_DOWN_RPL32_L5/L6-CC	hg	pt	-2.7785680563755	human_up_RPL32_L5/L6-CC	chimp_down_RPL32_L5/L6-CC	2.72392909232077	0.214180349147814	12.7179225505926	4.7019535941935e-37	7.7736192076746e-35	macaque_down	macaque_DOWN_RPL32_L5/L6-CC	rm	-2.72392909232077	macaque_down_RPL32_L5/L6-CC	up_RPL32_L5/L6-CC	Exc	human_up_RPL32_Exc	human_up_rpl32_exc	2.75124857434813	RPL32	Neur	ENSG00000144713	C7_2	0.38737201	0.183	0.167	1.99933e-07	0.00600558	PD_up	Neur	both	EVO_up_PD_up
111.152693146998	2.7785680563755	0.171896110169011	16.1642288103178	9.01590810346464e-59	4.21744145728735e-56	L5/L6-CC	Human	UP	human_up	chimp_down	RPL32_L5/L6-CC	UP_RPL32_L5/L6-CC	human_UP_RPL32_L5/L6-CC	chimp_DOWN_RPL32_L5/L6-CC	hg	pt	-2.7785680563755	human_up_RPL32_L5/L6-CC	chimp_down_RPL32_L5/L6-CC	2.72392909232077	0.214180349147814	12.7179225505926	4.7019535941935e-37	7.7736192076746e-35	macaque_down	macaque_DOWN_RPL32_L5/L6-CC	rm	-2.72392909232077	macaque_down_RPL32_L5/L6-CC	up_RPL32_L5/L6-CC	Exc	human_up_RPL32_Exc	human_up_rpl32_exc	2.75124857434813	RPL32	Neur	ENSG00000144713	C7_3	0.349845915	0.268	0.225	1.21641e-06	0.036538387	PD_up	Neur	both	EVO_up_PD_up
111.152693146998	2.7785680563755	0.171896110169011	16.1642288103178	9.01590810346464e-59	4.21744145728735e-56	L5/L6-CC	Human	UP	human_up	chimp_down	RPL32_L5/L6-CC	UP_RPL32_L5/L6-CC	human_UP_RPL32_L5/L6-CC	chimp_DOWN_RPL32_L5/L6-CC	hg	pt	-2.7785680563755	human_up_RPL32_L5/L6-CC	chimp_down_RPL32_L5/L6-CC	2.72392909232077	0.214180349147814	12.7179225505926	4.7019535941935e-37	7.7736192076746e-35	macaque_down	macaque_DOWN_RPL32_L5/L6-CC	rm	-2.72392909232077	macaque_down_RPL32_L5/L6-CC	up_RPL32_L5/L6-CC	Exc	human_up_RPL32_Exc	human_up_rpl32_exc	2.75124857434813	RPL32	Neur	ENSG00000144713	C9	0.438041834	0.195	0.209	9.4035e-07	0.02824624	PD_up	Neur	both	EVO_up_PD_up
111.152693146998	2.7785680563755	0.171896110169011	16.1642288103178	9.01590810346464e-59	4.21744145728735e-56	L5/L6-CC	Human	UP	human_up	chimp_down	RPL32_L5/L6-CC	UP_RPL32_L5/L6-CC	human_UP_RPL32_L5/L6-CC	chimp_DOWN_RPL32_L5/L6-CC	hg	pt	-2.7785680563755	human_up_RPL32_L5/L6-CC	chimp_down_RPL32_L5/L6-CC	2.72392909232077	0.214180349147814	12.7179225505926	4.7019535941935e-37	7.7736192076746e-35	macaque_down	macaque_DOWN_RPL32_L5/L6-CC	rm	-2.72392909232077	macaque_down_RPL32_L5/L6-CC	up_RPL32_L5/L6-CC	Exc	human_up_RPL32_Exc	human_up_rpl32_exc	2.75124857434813	RPL32	Neur	ENSG00000144713	C6_0	0.297425382	0.205	0.141	2.11846e-16	6.36343e-12	PD_up	Neur	both	EVO_up_PD_up
43.0128371877808	1.31648950256001	0.226486194469674	5.81266997594543	6.14842011517115e-09	1.25960334232947e-07	L5/L6-CC	Human	UP	human_up	chimp_down	RPL15_L5/L6-CC	UP_RPL15_L5/L6-CC	human_UP_RPL15_L5/L6-CC	chimp_DOWN_RPL15_L5/L6-CC	hg	pt	-1.31648950256001	human_up_RPL15_L5/L6-CC	chimp_down_RPL15_L5/L6-CC	2.6988386435719	0.352646651920563	7.65309589322243	1.96197492714334e-14	6.0987713126276e-13	macaque_down	macaque_DOWN_RPL15_L5/L6-CC	rm	-2.6988386435719	macaque_down_RPL15_L5/L6-CC	up_RPL15_L5/L6-CC	Exc	human_up_RPL15_Exc	human_up_rpl15_exc	2.00766407306596	RPL15	Neur	ENSG00000174748	C7_3	0.459101847	0.293	0.238	3.80506e-12	1.14296e-07	PD_up	Neur	both	EVO_up_PD_up
43.0128371877808	1.31648950256001	0.226486194469674	5.81266997594543	6.14842011517115e-09	1.25960334232947e-07	L5/L6-CC	Human	UP	human_up	chimp_down	RPL15_L5/L6-CC	UP_RPL15_L5/L6-CC	human_UP_RPL15_L5/L6-CC	chimp_DOWN_RPL15_L5/L6-CC	hg	pt	-1.31648950256001	human_up_RPL15_L5/L6-CC	chimp_down_RPL15_L5/L6-CC	2.6988386435719	0.352646651920563	7.65309589322243	1.96197492714334e-14	6.0987713126276e-13	macaque_down	macaque_DOWN_RPL15_L5/L6-CC	rm	-2.6988386435719	macaque_down_RPL15_L5/L6-CC	up_RPL15_L5/L6-CC	Exc	human_up_RPL15_Exc	human_up_rpl15_exc	2.00766407306596	RPL15	Neur	ENSG00000174748	C9	0.307970734	0.129	0.155	7.39302e-08	0.002220716	PD_up	Neur	both	EVO_up_PD_up
35.7474357543648	1.39504170500206	0.253209306539955	5.50944088139956	3.59975265112423e-08	6.71315998282747e-07	L5/L6-CC	Human	UP	human_up	chimp_down	RPL14_L5/L6-CC	UP_RPL14_L5/L6-CC	human_UP_RPL14_L5/L6-CC	chimp_DOWN_RPL14_L5/L6-CC	hg	pt	-1.39504170500206	human_up_RPL14_L5/L6-CC	chimp_down_RPL14_L5/L6-CC	1.83253629713482	0.326704862930433	5.60914912835267	2.03323767008768e-08	2.88639408454241e-07	macaque_down	macaque_DOWN_RPL14_L5/L6-CC	rm	-1.83253629713482	macaque_down_RPL14_L5/L6-CC	up_RPL14_L5/L6-CC	Exc	human_up_RPL14_Exc	human_up_rpl14_exc	1.61378900106844	RPL14	Neur	ENSG00000188846	C7_0	0.357910037	0.108	0.051	7.25038e-09	0.000217787	PD_up	Neur	both	EVO_up_PD_up
35.7474357543648	1.39504170500206	0.253209306539955	5.50944088139956	3.59975265112423e-08	6.71315998282747e-07	L5/L6-CC	Human	UP	human_up	chimp_down	RPL14_L5/L6-CC	UP_RPL14_L5/L6-CC	human_UP_RPL14_L5/L6-CC	chimp_DOWN_RPL14_L5/L6-CC	hg	pt	-1.39504170500206	human_up_RPL14_L5/L6-CC	chimp_down_RPL14_L5/L6-CC	1.83253629713482	0.326704862930433	5.60914912835267	2.03323767008768e-08	2.88639408454241e-07	macaque_down	macaque_DOWN_RPL14_L5/L6-CC	rm	-1.83253629713482	macaque_down_RPL14_L5/L6-CC	up_RPL14_L5/L6-CC	Exc	human_up_RPL14_Exc	human_up_rpl14_exc	1.61378900106844	RPL14	Neur	ENSG00000188846	C7_1	0.385648113	0.16	0.103	2.93882e-07	0.008827625	PD_up	Neur	both	EVO_up_PD_up
58.4596507406449	1.11222823636159	0.202468057730353	5.49335163694244	3.94376433637411e-08	7.31420610402424e-07	L5/L6-CC	Human	UP	human_up	chimp_down	CSPG5_L5/L6-CC	UP_CSPG5_L5/L6-CC	human_UP_CSPG5_L5/L6-CC	chimp_DOWN_CSPG5_L5/L6-CC	hg	pt	-1.11222823636159	human_up_CSPG5_L5/L6-CC	chimp_down_CSPG5_L5/L6-CC	0.977446018032746	0.233313672188937	4.18940737104001	2.79683917998391e-05	0.0002095050102664	macaque_down	macaque_DOWN_CSPG5_L5/L6-CC	rm	-0.977446018032746	macaque_down_CSPG5_L5/L6-CC	up_CSPG5_L5/L6-CC	Exc	human_up_CSPG5_Exc	human_up_cspg5_exc	1.04483712719717	CSPG5	Neur	ENSG00000114646	C7_2	-0.355625501	0.044	0.105	1.25596e-07	0.003772651	PD_down	Neur	both	EVO_up_PD_down
100.12419254208	2.79695864633868	0.182386087068107	15.3353728417576	4.43717748607733e-53	1.62439280142483e-50	L5/L6-CC	Human	UP	human_up	chimp_down	FRMD4B_L5/L6-CC	UP_FRMD4B_L5/L6-CC	human_UP_FRMD4B_L5/L6-CC	chimp_DOWN_FRMD4B_L5/L6-CC	hg	pt	-2.79695864633868	human_up_FRMD4B_L5/L6-CC	chimp_down_FRMD4B_L5/L6-CC	3.23456909460115	0.251913457869722	12.8400011732359	9.78729894950621e-38	1.66223926340614e-35	macaque_down	macaque_DOWN_FRMD4B_L5/L6-CC	rm	-3.23456909460115	macaque_down_FRMD4B_L5/L6-CC	up_FRMD4B_L5/L6-CC	Exc	human_up_FRMD4B_Exc	human_up_frmd4b_exc	3.01576387046991	FRMD4B	Neur	ENSG00000114541	C9	1.092382507	0.216	0.108	1.71973e-11	5.16572e-07	PD_up	Neur	both	EVO_up_PD_up
9223.30131578193	1.00266795551338	0.0430951207272586	23.2663916144727	9.709275482466e-120	3.27008398249455e-116	L5/L6-CC	Human	UP	human_up	chimp_down	ROBO2_L5/L6-CC	UP_ROBO2_L5/L6-CC	human_UP_ROBO2_L5/L6-CC	chimp_DOWN_ROBO2_L5/L6-CC	hg	pt	-1.00266795551338	human_up_ROBO2_L5/L6-CC	chimp_down_ROBO2_L5/L6-CC	0.951320885107213	0.0441221942705362	21.5610510953777	4.17027887241876e-103	5.99301153034825e-100	macaque_down	macaque_DOWN_ROBO2_L5/L6-CC	rm	-0.951320885107213	macaque_down_ROBO2_L5/L6-CC	up_ROBO2_L5/L6-CC	Exc	human_up_ROBO2_Exc	human_up_robo2_exc	0.976994420310296	ROBO2	Neur	ENSG00000185008	C7_2	-0.427661629	0.22	0.476	1.18848e-17	3.56997e-13	PD_down	Neur	both	EVO_up_PD_down
9223.30131578193	1.00266795551338	0.0430951207272586	23.2663916144727	9.709275482466e-120	3.27008398249455e-116	L5/L6-CC	Human	UP	human_up	chimp_down	ROBO2_L5/L6-CC	UP_ROBO2_L5/L6-CC	human_UP_ROBO2_L5/L6-CC	chimp_DOWN_ROBO2_L5/L6-CC	hg	pt	-1.00266795551338	human_up_ROBO2_L5/L6-CC	chimp_down_ROBO2_L5/L6-CC	0.951320885107213	0.0441221942705362	21.5610510953777	4.17027887241876e-103	5.99301153034825e-100	macaque_down	macaque_DOWN_ROBO2_L5/L6-CC	rm	-0.951320885107213	macaque_down_ROBO2_L5/L6-CC	up_ROBO2_L5/L6-CC	Exc	human_up_ROBO2_Exc	human_up_robo2_exc	0.976994420310296	ROBO2	Neur	ENSG00000185008	C9	1.77578115	0.35	0.305	1.54688e-44	4.64652e-40	PD_up	Neur	both	EVO_up_PD_up
9223.30131578193	1.00266795551338	0.0430951207272586	23.2663916144727	9.709275482466e-120	3.27008398249455e-116	L5/L6-CC	Human	UP	human_up	chimp_down	ROBO2_L5/L6-CC	UP_ROBO2_L5/L6-CC	human_UP_ROBO2_L5/L6-CC	chimp_DOWN_ROBO2_L5/L6-CC	hg	pt	-1.00266795551338	human_up_ROBO2_L5/L6-CC	chimp_down_ROBO2_L5/L6-CC	0.951320885107213	0.0441221942705362	21.5610510953777	4.17027887241876e-103	5.99301153034825e-100	macaque_down	macaque_DOWN_ROBO2_L5/L6-CC	rm	-0.951320885107213	macaque_down_ROBO2_L5/L6-CC	up_ROBO2_L5/L6-CC	Exc	human_up_ROBO2_Exc	human_up_robo2_exc	0.976994420310296	ROBO2	Neur	ENSG00000185008	C6_2	0.451991291	0.942	0.864	1.68645e-08	0.000506576	PD_up	Neur	both	EVO_up_PD_up
241.322543501278	0.699856658106913	0.103753986780577	6.74534714108863	1.52661582185447e-11	4.36472163667731e-10	L5/L6-CC	Human	UP	human_up	chimp_down	GBE1_L5/L6-CC	UP_GBE1_L5/L6-CC	human_UP_GBE1_L5/L6-CC	chimp_DOWN_GBE1_L5/L6-CC	hg	pt	-0.699856658106913	human_up_GBE1_L5/L6-CC	chimp_down_GBE1_L5/L6-CC	1.59030960904548	0.133215356062376	11.9378850610949	7.51087538727405e-33	9.95164354503928e-31	macaque_down	macaque_DOWN_GBE1_L5/L6-CC	rm	-1.59030960904548	macaque_down_GBE1_L5/L6-CC	up_GBE1_L5/L6-CC	Exc	human_up_GBE1_Exc	human_up_gbe1_exc	1.1450831335762	GBE1	Neur	ENSG00000114480	C7_3	-0.508337578	0.141	0.227	3.41695e-10	1.02638e-05	PD_down	Neur	both	EVO_up_PD_down
649.633539303525	1.17912700882271	0.191429875339863	6.1595767469905	7.29396255058592e-10	1.68722979878938e-08	L5/L6-CC	Human	UP	human_up	chimp_down	MTRNR2L12_L5/L6-CC	UP_MTRNR2L12_L5/L6-CC	human_UP_MTRNR2L12_L5/L6-CC	chimp_DOWN_MTRNR2L12_L5/L6-CC	hg	pt	-1.17912700882271	human_up_MTRNR2L12_L5/L6-CC	chimp_down_MTRNR2L12_L5/L6-CC	4.38124396423732	0.23131707784078	18.94042586537	5.29669563660969e-80	4.94764339415711e-77	macaque_down	macaque_DOWN_MTRNR2L12_L5/L6-CC	rm	-4.38124396423732	macaque_down_MTRNR2L12_L5/L6-CC	up_MTRNR2L12_L5/L6-CC	Exc	human_up_MTRNR2L12_Exc	human_up_mtrnr2l12_exc	2.78018548653001	MTRNR2L12	Neur	ENSG00000269028	C7_0	-0.462289252	0.466	0.492	1.33714e-11	4.0165e-07	PD_down	Neur	both	EVO_up_PD_down
649.633539303525	1.17912700882271	0.191429875339863	6.1595767469905	7.29396255058592e-10	1.68722979878938e-08	L5/L6-CC	Human	UP	human_up	chimp_down	MTRNR2L12_L5/L6-CC	UP_MTRNR2L12_L5/L6-CC	human_UP_MTRNR2L12_L5/L6-CC	chimp_DOWN_MTRNR2L12_L5/L6-CC	hg	pt	-1.17912700882271	human_up_MTRNR2L12_L5/L6-CC	chimp_down_MTRNR2L12_L5/L6-CC	4.38124396423732	0.23131707784078	18.94042586537	5.29669563660969e-80	4.94764339415711e-77	macaque_down	macaque_DOWN_MTRNR2L12_L5/L6-CC	rm	-4.38124396423732	macaque_down_MTRNR2L12_L5/L6-CC	up_MTRNR2L12_L5/L6-CC	Exc	human_up_MTRNR2L12_Exc	human_up_mtrnr2l12_exc	2.78018548653001	MTRNR2L12	Neur	ENSG00000269028	C7_2	0.659520485	0.4	0.356	1.05264e-19	3.16192e-15	PD_up	Neur	both	EVO_up_PD_up
649.633539303525	1.17912700882271	0.191429875339863	6.1595767469905	7.29396255058592e-10	1.68722979878938e-08	L5/L6-CC	Human	UP	human_up	chimp_down	MTRNR2L12_L5/L6-CC	UP_MTRNR2L12_L5/L6-CC	human_UP_MTRNR2L12_L5/L6-CC	chimp_DOWN_MTRNR2L12_L5/L6-CC	hg	pt	-1.17912700882271	human_up_MTRNR2L12_L5/L6-CC	chimp_down_MTRNR2L12_L5/L6-CC	4.38124396423732	0.23131707784078	18.94042586537	5.29669563660969e-80	4.94764339415711e-77	macaque_down	macaque_DOWN_MTRNR2L12_L5/L6-CC	rm	-4.38124396423732	macaque_down_MTRNR2L12_L5/L6-CC	up_MTRNR2L12_L5/L6-CC	Exc	human_up_MTRNR2L12_Exc	human_up_mtrnr2l12_exc	2.78018548653001	MTRNR2L12	Neur	ENSG00000269028	C7_3	0.865678509	0.481	0.336	1.05472e-07	0.003168161	PD_up	Neur	both	EVO_up_PD_up
649.633539303525	1.17912700882271	0.191429875339863	6.1595767469905	7.29396255058592e-10	1.68722979878938e-08	L5/L6-CC	Human	UP	human_up	chimp_down	MTRNR2L12_L5/L6-CC	UP_MTRNR2L12_L5/L6-CC	human_UP_MTRNR2L12_L5/L6-CC	chimp_DOWN_MTRNR2L12_L5/L6-CC	hg	pt	-1.17912700882271	human_up_MTRNR2L12_L5/L6-CC	chimp_down_MTRNR2L12_L5/L6-CC	4.38124396423732	0.23131707784078	18.94042586537	5.29669563660969e-80	4.94764339415711e-77	macaque_down	macaque_DOWN_MTRNR2L12_L5/L6-CC	rm	-4.38124396423732	macaque_down_MTRNR2L12_L5/L6-CC	up_MTRNR2L12_L5/L6-CC	Exc	human_up_MTRNR2L12_Exc	human_up_mtrnr2l12_exc	2.78018548653001	MTRNR2L12	Neur	ENSG00000269028	C9	1.225851861	0.427	0.286	3.97593e-30	1.19429e-25	PD_up	Neur	both	EVO_up_PD_up
948.705138667507	-1.04898039838594	0.0689707924922565	-15.2090524188729	3.07968583694307e-52	1.05840631620656e-49	L5/L6-CC	Human	DOWN	human_down	chimp_up	STXBP5L_L5/L6-CC	DOWN_STXBP5L_L5/L6-CC	human_DOWN_STXBP5L_L5/L6-CC	chimp_UP_STXBP5L_L5/L6-CC	hg	pt	1.04898039838594	human_down_STXBP5L_L5/L6-CC	chimp_up_STXBP5L_L5/L6-CC	-0.745150097981277	0.0741079146544824	-10.0549327484849	8.73810760215916e-24	6.20704662446911e-22	macaque_up	macaque_UP_STXBP5L_L5/L6-CC	rm	0.745150097981277	macaque_up_STXBP5L_L5/L6-CC	down_STXBP5L_L5/L6-CC	Exc	human_down_STXBP5L_Exc	human_down_stxbp5l_exc	-0.897065248183607	STXBP5L	Neur	ENSG00000145087	C7_2	-0.466239238	0.179	0.362	4.06689e-18	1.22161e-13	PD_down	Neur	both	EVO_down_PD_down
948.705138667507	-1.04898039838594	0.0689707924922565	-15.2090524188729	3.07968583694307e-52	1.05840631620656e-49	L5/L6-CC	Human	DOWN	human_down	chimp_up	STXBP5L_L5/L6-CC	DOWN_STXBP5L_L5/L6-CC	human_DOWN_STXBP5L_L5/L6-CC	chimp_UP_STXBP5L_L5/L6-CC	hg	pt	1.04898039838594	human_down_STXBP5L_L5/L6-CC	chimp_up_STXBP5L_L5/L6-CC	-0.745150097981277	0.0741079146544824	-10.0549327484849	8.73810760215916e-24	6.20704662446911e-22	macaque_up	macaque_UP_STXBP5L_L5/L6-CC	rm	0.745150097981277	macaque_up_STXBP5L_L5/L6-CC	down_STXBP5L_L5/L6-CC	Exc	human_down_STXBP5L_Exc	human_down_stxbp5l_exc	-0.897065248183607	STXBP5L	Neur	ENSG00000145087	C9	-1.359058084	0.295	0.785	1.1221e-117	3.3705e-113	PD_down	Neur	both	EVO_down_PD_down
948.705138667507	-1.04898039838594	0.0689707924922565	-15.2090524188729	3.07968583694307e-52	1.05840631620656e-49	L5/L6-CC	Human	DOWN	human_down	chimp_up	STXBP5L_L5/L6-CC	DOWN_STXBP5L_L5/L6-CC	human_DOWN_STXBP5L_L5/L6-CC	chimp_UP_STXBP5L_L5/L6-CC	hg	pt	1.04898039838594	human_down_STXBP5L_L5/L6-CC	chimp_up_STXBP5L_L5/L6-CC	-0.745150097981277	0.0741079146544824	-10.0549327484849	8.73810760215916e-24	6.20704662446911e-22	macaque_up	macaque_UP_STXBP5L_L5/L6-CC	rm	0.745150097981277	macaque_up_STXBP5L_L5/L6-CC	down_STXBP5L_L5/L6-CC	Exc	human_down_STXBP5L_Exc	human_down_stxbp5l_exc	-0.897065248183607	STXBP5L	Neur	ENSG00000145087	C6_0	-0.745938873	0.288	0.345	1.40586e-29	4.22292e-25	PD_down	Neur	both	EVO_down_PD_down
125.5246084795	0.657767722258705	0.139225876278983	4.72446458832595	2.3072241329985e-06	3.15626761979648e-05	L5/L6-CC	Human	UP	human_up	chimp_down	FXR1_L5/L6-CC	UP_FXR1_L5/L6-CC	human_UP_FXR1_L5/L6-CC	chimp_DOWN_FXR1_L5/L6-CC	hg	pt	-0.657767722258705	human_up_FXR1_L5/L6-CC	chimp_down_FXR1_L5/L6-CC	0.863316878324732	0.1640332119327	5.26306147488557	1.41676179570407e-07	1.73674172357896e-06	macaque_down	macaque_DOWN_FXR1_L5/L6-CC	rm	-0.863316878324732	macaque_down_FXR1_L5/L6-CC	up_FXR1_L5/L6-CC	Exc	human_up_FXR1_Exc	human_up_fxr1_exc	0.760542300291718	FXR1	Neur	ENSG00000114416	C7_0	0.340780431	0.153	0.082	4.72737e-07	0.014200076	PD_up	Neur	both	EVO_up_PD_up
125.5246084795	0.657767722258705	0.139225876278983	4.72446458832595	2.3072241329985e-06	3.15626761979648e-05	L5/L6-CC	Human	UP	human_up	chimp_down	FXR1_L5/L6-CC	UP_FXR1_L5/L6-CC	human_UP_FXR1_L5/L6-CC	chimp_DOWN_FXR1_L5/L6-CC	hg	pt	-0.657767722258705	human_up_FXR1_L5/L6-CC	chimp_down_FXR1_L5/L6-CC	0.863316878324732	0.1640332119327	5.26306147488557	1.41676179570407e-07	1.73674172357896e-06	macaque_down	macaque_DOWN_FXR1_L5/L6-CC	rm	-0.863316878324732	macaque_down_FXR1_L5/L6-CC	up_FXR1_L5/L6-CC	Exc	human_up_FXR1_Exc	human_up_fxr1_exc	0.760542300291718	FXR1	Neur	ENSG00000114416	C9	0.685545635	0.164	0.15	1.3246e-08	0.000397883	PD_up	Neur	both	EVO_up_PD_up
125.5246084795	0.657767722258705	0.139225876278983	4.72446458832595	2.3072241329985e-06	3.15626761979648e-05	L5/L6-CC	Human	UP	human_up	chimp_down	FXR1_L5/L6-CC	UP_FXR1_L5/L6-CC	human_UP_FXR1_L5/L6-CC	chimp_DOWN_FXR1_L5/L6-CC	hg	pt	-0.657767722258705	human_up_FXR1_L5/L6-CC	chimp_down_FXR1_L5/L6-CC	0.863316878324732	0.1640332119327	5.26306147488557	1.41676179570407e-07	1.73674172357896e-06	macaque_down	macaque_DOWN_FXR1_L5/L6-CC	rm	-0.863316878324732	macaque_down_FXR1_L5/L6-CC	up_FXR1_L5/L6-CC	Exc	human_up_FXR1_Exc	human_up_fxr1_exc	0.760542300291718	FXR1	Neur	ENSG00000114416	C6_0	0.556920017	0.226	0.126	1.05732e-09	3.17599e-05	PD_up	Neur	both	EVO_up_PD_up
51.1109574114354	1.80802217661536	0.21339420179454	8.4726865182408	2.397972765065e-17	1.2819638528157e-15	L5/L6-CC	Human	UP	human_up	chimp_down	MUC20-OT1_L5/L6-CC	UP_MUC20-OT1_L5/L6-CC	human_UP_MUC20-OT1_L5/L6-CC	chimp_DOWN_MUC20-OT1_L5/L6-CC	hg	pt	-1.80802217661536	human_up_MUC20-OT1_L5/L6-CC	chimp_down_MUC20-OT1_L5/L6-CC	3.38410341741316	0.367788209508233	9.2012286689071	3.53879896690588e-20	1.91074688727559e-18	macaque_down	macaque_DOWN_MUC20-OT1_L5/L6-CC	rm	-3.38410341741316	macaque_down_MUC20-OT1_L5/L6-CC	up_MUC20-OT1_L5/L6-CC	Exc	human_up_MUC20-OT1_Exc	human_up_muc20-ot1_exc	2.59606279701426	MUC20-OT1	Neur	ENSG00000242086	C9	-0.554037675	0.109	0.315	6.40457e-32	1.92381e-27	PD_down	Neur	both	EVO_up_PD_down
51.1109574114354	1.80802217661536	0.21339420179454	8.4726865182408	2.397972765065e-17	1.2819638528157e-15	L5/L6-CC	Human	UP	human_up	chimp_down	MUC20-OT1_L5/L6-CC	UP_MUC20-OT1_L5/L6-CC	human_UP_MUC20-OT1_L5/L6-CC	chimp_DOWN_MUC20-OT1_L5/L6-CC	hg	pt	-1.80802217661536	human_up_MUC20-OT1_L5/L6-CC	chimp_down_MUC20-OT1_L5/L6-CC	3.38410341741316	0.367788209508233	9.2012286689071	3.53879896690588e-20	1.91074688727559e-18	macaque_down	macaque_DOWN_MUC20-OT1_L5/L6-CC	rm	-3.38410341741316	macaque_down_MUC20-OT1_L5/L6-CC	up_MUC20-OT1_L5/L6-CC	Exc	human_up_MUC20-OT1_Exc	human_up_muc20-ot1_exc	2.59606279701426	MUC20-OT1	Neur	ENSG00000242086	C6_1	0.343111249	0.205	0.128	3.10721e-11	9.33343e-07	PD_up	Neur	both	EVO_up_PD_up
33.6525740657782	2.22406426254646	0.284308978029825	7.82270147766194	5.17016111718217e-15	2.18209306299117e-13	L5/L6-CC	Human	UP	human_up	chimp_down	ATP5ME_L5/L6-CC	UP_ATP5ME_L5/L6-CC	human_UP_ATP5ME_L5/L6-CC	chimp_DOWN_ATP5ME_L5/L6-CC	hg	pt	-2.22406426254646	human_up_ATP5ME_L5/L6-CC	chimp_down_ATP5ME_L5/L6-CC	1.9647466803726	0.335925216196817	5.84876212216667	4.95244733774237e-09	7.80114849609637e-08	macaque_down	macaque_DOWN_ATP5ME_L5/L6-CC	rm	-1.9647466803726	macaque_down_ATP5ME_L5/L6-CC	up_ATP5ME_L5/L6-CC	Exc	human_up_ATP5ME_Exc	human_up_atp5me_exc	2.09440547145953	ATP5ME	Neur	ENSG00000169020	C7_0	0.475438056	0.112	0.048	4.46386e-07	0.013408548	PD_up	Neur	both	EVO_up_PD_up
131.532748502455	-0.545150604095209	0.172002374101612	-3.16943650890048	0.0015273482341818	0.0097983025766182	L5/L6-CC	Human	DOWN	human_down	chimp_up	ZFYVE28_L5/L6-CC	DOWN_ZFYVE28_L5/L6-CC	human_DOWN_ZFYVE28_L5/L6-CC	chimp_UP_ZFYVE28_L5/L6-CC	hg	pt	0.545150604095209	human_down_ZFYVE28_L5/L6-CC	chimp_up_ZFYVE28_L5/L6-CC	-0.657366333214578	0.183244859178946	-3.58736575836288	0.0003340356079801	0.0018533164980373	macaque_up	macaque_UP_ZFYVE28_L5/L6-CC	rm	0.657366333214578	macaque_up_ZFYVE28_L5/L6-CC	down_ZFYVE28_L5/L6-CC	Exc	human_down_ZFYVE28_Exc	human_down_zfyve28_exc	-0.601258468654894	ZFYVE28	Neur	ENSG00000159733	C9	-1.023372103	0.099	0.4	6.28952e-44	1.88925e-39	PD_down	Neur	both	EVO_down_PD_down
131.532748502455	-0.545150604095209	0.172002374101612	-3.16943650890048	0.0015273482341818	0.0097983025766182	L5/L6-CC	Human	DOWN	human_down	chimp_up	ZFYVE28_L5/L6-CC	DOWN_ZFYVE28_L5/L6-CC	human_DOWN_ZFYVE28_L5/L6-CC	chimp_UP_ZFYVE28_L5/L6-CC	hg	pt	0.545150604095209	human_down_ZFYVE28_L5/L6-CC	chimp_up_ZFYVE28_L5/L6-CC	-0.657366333214578	0.183244859178946	-3.58736575836288	0.0003340356079801	0.0018533164980373	macaque_up	macaque_UP_ZFYVE28_L5/L6-CC	rm	0.657366333214578	macaque_up_ZFYVE28_L5/L6-CC	down_ZFYVE28_L5/L6-CC	Exc	human_down_ZFYVE28_Exc	human_down_zfyve28_exc	-0.601258468654894	ZFYVE28	Neur	ENSG00000159733	C6_1	0.36650589	0.205	0.115	1.49981e-09	4.50514e-05	PD_up	Neur	both	EVO_down_PD_up
350.108028988431	1.02655781907778	0.124641012059648	8.23611588284053	1.77891633986898e-16	8.65807837092301e-15	L5/L6-CC	Human	UP	human_up	chimp_down	PCDH7_L5/L6-CC	UP_PCDH7_L5/L6-CC	human_UP_PCDH7_L5/L6-CC	chimp_DOWN_PCDH7_L5/L6-CC	hg	pt	-1.02655781907778	human_up_PCDH7_L5/L6-CC	chimp_down_PCDH7_L5/L6-CC	0.859924068098729	0.132813425590458	6.47467727208829	9.50148013369071e-11	1.89643858822233e-09	macaque_down	macaque_DOWN_PCDH7_L5/L6-CC	rm	-0.859924068098729	macaque_down_PCDH7_L5/L6-CC	up_PCDH7_L5/L6-CC	Exc	human_up_PCDH7_Exc	human_up_pcdh7_exc	0.943240943588256	PCDH7	Neur	ENSG00000169851	C7_2	-0.401364765	0.298	0.5	2.11225e-19	6.34477e-15	PD_down	Neur	both	EVO_up_PD_down
350.108028988431	1.02655781907778	0.124641012059648	8.23611588284053	1.77891633986898e-16	8.65807837092301e-15	L5/L6-CC	Human	UP	human_up	chimp_down	PCDH7_L5/L6-CC	UP_PCDH7_L5/L6-CC	human_UP_PCDH7_L5/L6-CC	chimp_DOWN_PCDH7_L5/L6-CC	hg	pt	-1.02655781907778	human_up_PCDH7_L5/L6-CC	chimp_down_PCDH7_L5/L6-CC	0.859924068098729	0.132813425590458	6.47467727208829	9.50148013369071e-11	1.89643858822233e-09	macaque_down	macaque_DOWN_PCDH7_L5/L6-CC	rm	-0.859924068098729	macaque_down_PCDH7_L5/L6-CC	up_PCDH7_L5/L6-CC	Exc	human_up_PCDH7_Exc	human_up_pcdh7_exc	0.943240943588256	PCDH7	Neur	ENSG00000169851	C9	1.428261172	0.162	0.074	1.28851e-26	3.87042e-22	PD_up	Neur	both	EVO_up_PD_up
350.108028988431	1.02655781907778	0.124641012059648	8.23611588284053	1.77891633986898e-16	8.65807837092301e-15	L5/L6-CC	Human	UP	human_up	chimp_down	PCDH7_L5/L6-CC	UP_PCDH7_L5/L6-CC	human_UP_PCDH7_L5/L6-CC	chimp_DOWN_PCDH7_L5/L6-CC	hg	pt	-1.02655781907778	human_up_PCDH7_L5/L6-CC	chimp_down_PCDH7_L5/L6-CC	0.859924068098729	0.132813425590458	6.47467727208829	9.50148013369071e-11	1.89643858822233e-09	macaque_down	macaque_DOWN_PCDH7_L5/L6-CC	rm	-0.859924068098729	macaque_down_PCDH7_L5/L6-CC	up_PCDH7_L5/L6-CC	Exc	human_up_PCDH7_Exc	human_up_pcdh7_exc	0.943240943588256	PCDH7	Neur	ENSG00000169851	C6_1	-0.268955187	0.563	0.531	1.52669e-06	0.045858807	PD_down	Neur	both	EVO_up_PD_down
[truncated: 1,657 more rows]
