# Supplementary material for: Charting the human-specific properties of gene expression networks in the infant prefrontal cortex
Source: Sci Adv. 2026 Jun 3;12(23):eaea3316. doi: 10.1126/sciadv.aea3316 (PMC13232592; doi:10.1126/sciadv.aea3316)
Supplement: Supplementary file 2 — Data S1 [file sciadv.aea3316_data_s1.zip › csv_resubmission/5_riskgenes___ptr_adult.csv]

Gene_set	Term	Overlap	P-value	Adjusted P-value	Odds Ratio	Combined Score	Genes	intersect_celltype
gs_ind_0	Agenesis Corpus Callosum	2/12	0.0624733563402917	0.3609828862418756	6.692388866904103	18.5580954612054	ARX;TUBB3	OL
gs_ind_0	Alzheimer's Disease	46/1608	0.9526770153571432	0.9834748666284298	0.7677643956043956	0.0372207160522328	MPP3;CEP164;GMNC;HEY2;PDE7B;BACE1-AS;AC005017.1;OTOF;C1QL3;KHSRP;CCDC134;RP11-26J3.1;SPNS1;SCUBE2;TRAK1;LRRK1;NCS1;PARP10;ZNF469;PMEPA1;TLN2;RND2;F7;EEFSEC;PPP1R3B;PTK7;MAML3;MYCBPAP;SLC7A5;CTSO;DDX25;CTD-2132N18.3;CS;HLA-DRB5;AC008069.1;FOXK1;KCNK15;CIB1;DHCR24;CTC-236F12.4;RP11-297K7.2;SLCO4A1;CDH19;C16orf95;AC004112.4;DRAIC	OL
gs_ind_0	Amyotrophic Lateral Sclerosis	7/335	0.9507192223876686	0.9834748666284298	0.6186499108873538	0.0312644040844404	LAMA3;HADH;CCDC192;PTH2R;STK36;AC007091.1;FHDC1	OL
gs_ind_0	Attention Deficit Hyperactivity Disorder	1/6	0.1903709712568009	0.5191935579730935	7.631104432757326	12.65832821959455	DRD4	OL
gs_ind_0	Autism Spectrum Disorder	15/414	0.4642604419404266	0.7330428030638316	1.085083966898922	0.8325953304352124	ITGA8;ARX;GABBR1;SLC25A27;SOX7;PGK1;SHISA9;PYGB;DLGAP1;NLGN4X;PDE7B;SLC7A5;RP1-167G20.1;PATJ;CFAP58	OL
gs_ind_0	Autosomal Dominant Nocturnal Frontal Lobe Epilepsy	1/5	0.1613531525818771	0.4840594577456316	9.328741965105602	17.01711628158782	CHRNA4	OL
gs_ind_0	Cerebral Aneurysm	1/12	0.3446616404848345	0.689323280969669	3.645346748113546	3.882994541158431	FBN1	OL
gs_ind_0	Cerebral Palsy	2/44	0.4529085364266633	0.7330428030638316	1.642985171908098	1.301351182000538	GAD1;HLA-DMA	OL
gs_ind_0	Charcot-Marie-Tooth Disease	4/30	0.0187475241936519	0.2812128629047788	4.811320754716981	19.1331483483735	NDRG1;MFN2;NEFL;HSPB8	OL
gs_ind_0	Down Syndrome	2/56	0.5823088200644718	0.8185057047402893	1.278177336145772	0.6911799588249578	RCAN2;CIT	OL
gs_ind_0	Dystonia	4/54	0.1152627865446427	0.4376707591607639	2.512771445211748	5.428944869385004	SUCLA2;GCNA;BCAP31;ACTB	OL
gs_ind_0	Epilepsy	8/239	0.5898504869656409	0.8185057047402893	1.021028919405645	0.5389870621824961	EEF1A2;ARX;GABBR1;CDKL5;CHRNA4;GABRD;GAD1;SPTAN1	OL
gs_ind_0	Gaucher Disease	2/10	0.0445563300555176	0.3341724754163825	8.270327521590353	25.72899757349598	CHIT1;FAM189B	OL
gs_ind_0	Generalized Epilepsy with Febrile Seizures Plus	2/8	0.0290079860355791	0.2900798603557918	10.81930534839122	38.30233283632458	GABRD;SCN9A	OL
gs_ind_0	Glioma	35/1346	0.9834748666284298	0.9834748666284298	0.6923047099646543	0.0115360094263279	CNOT8;ENO2;CALB1;RAVER2;TUBA1B;PRMT5;KISS1;IGF1R;MACC1;PIWIL2;BCL2L12;MVK;KLF6;PTK7;MYCN;PROM1;MYBL1;NDRG1;NEFM;F11R;CPEB4;IMPDH1;CCDC26;C3;GATA6;PKM;NFKBIA;C2orf80;BMP4;TUNAR;DICER1;LAMB3;SNHG9;DRAIC;VEGFC	OL
gs_ind_0	Huntington's Disease	1/60	0.8803160502457328	0.9792632589397808	0.6978956872005	0.0889637558112978	ADD1	OL
gs_ind_0	Intellectual Disability	6/138	0.3424523864777801	0.689323280969669	1.376225346090117	1.474794250346831	SLC6A8;EEF1A2;MED25;ZNF711;BCAP31;GDI1	OL
gs_ind_0	Intracranial Aneurysm	5/117	0.379993928881831	0.7124886166534332	1.369302034428795	1.324936652643245	DNAJA4;SOX7;PROM1;FGD6;AC007091.1	OL
gs_ind_0	Motor Neurone Disease	2/13	0.0721965772483751	0.3609828862418756	6.109237624954836	16.05729193683007	PLEKHG5;KIF3A	OL
gs_ind_0	Multiple Sclerosis	27/742	0.4177318935954237	0.7330428030638316	1.079754449590038	0.942534346788179	HLA-DRA;BATF;AC023469.2;MPO;STAT4;CR1L;LINC00271;JDP2;CTSH;SYDE2;DIRC3;PLEKHG5;HLA-DQB1;ALDH1L1;ZNF438;SLA;JAZF1;GRAP2;CBLN2;TGFBR3;CCDC26;HLA-DRB5;AXDND1;LZTFL1;ADGRE5;FAM167A;ZC3HAV1	OL
gs_ind_0	Muscular Dystrophy	1/55	0.8570189850549209	0.9792632589397808	0.762681022063841	0.1176780267134013	GAA	OL
gs_ind_0	Narcolepsy	1/8	0.2454446627551438	0.6136116568878595	5.593939393939394	7.857715840379212	HLA-DQB1	OL
gs_ind_0	Neuroblastoma	5/203	0.8386513771586219	0.9792632589397808	0.7626281619186149	0.1341921892002704	LMO1;SNHG8;PARP8;MYCN;RET	OL
gs_ind_0	Paraganglioma	1/4	0.1313012277482291	0.4376707591607639	11.99645808736718	24.35594275648017	RET	OL
gs_ind_0	Parkinson's Disease	17/276	0.014071752905212	0.2812128629047788	1.965870923050952	8.381659413141456	FAM126A;HLA-DRA;SPTSSB;ITGA8;TPM1;PARP9;ELOVL7;BST1;HLA-DQB1;NDUFAF5;DDIT4;TMC3;PIEZO1;NDUFS4;ZNF646;UCHL1;LZTS3	OL
gs_ind_0	Restless legs Syndrome	1/26	0.6002375168095454	0.8185057047402893	1.639442553881057	0.8368204016949373	CCDC148	OL
gs_ind_0	Rett Syndrome	1/9	0.271567750329533	0.6266948084527685	4.934856587263004	6.432800868943223	CDKL5	OL
gs_ind_0	Schizophrenia	3/144	0.8813369330458026	0.9792632589397808	0.6810732600372058	0.0860299611039054	LINC00271;TARID;GABPB1-AS1	OL
gs_ind_0	Stroke	5/184	0.7701041501981556	0.9792632589397808	0.8466318804190043	0.2211652340522453	DNAH7;TMEM108;GAS6;ABO;DNAH10	OL
gs_ind_0	Tourette Syndrome	1/4	0.1313012277482291	0.4376707591607639	11.99645808736718	24.35594275648017	SLITRK1	OL
gs_ind_0	Agenesis Corpus Callosum	3/12	0.0098634669793572	0.0996766907522314	9.190513320337882	42.45022328303666	LRP2;TUBB3;L1CAM	L2/L3
gs_ind_0	Alzheimer's Disease	67/1608	0.27174867327042	0.4831087524807467	1.112734209142719	1.449756514972062	RBPJL;TGM6;CDR2L;HEY2;CSNK1D;MAPK7;CBR1;WDR81;GP1BB;BACE1-AS;DMTN;C1QL3;TELO2;DUSP8;KHSRP;SPTY2D1;GPX5;RP1L1;RTN4;CTD-2349B8.1;SORBS3;PCBP1;MYBBP1A;RGS9BP;NCS1;CLUH;SYNM;DNAJC15;SERPINE1;DRD5;PTGFR;EPDR1;TRPM5;F7;EPHX1;LDB1;RABL6;HYAL2;TMED9;RFX5;MAPK8IP1;RP11-444E17.6;AHCYL1;MBOAT7;RELN;RPS9;RP11-335L23.3;CTD-2132N18.3;CS;OVGP1;ZCCHC24;AC133109.1;TMEM106B;AC008069.1;FOXK1;KCNK15;DHCR24;RGL2;DLX3…	L2/L3
gs_ind_0	Amyotrophic Lateral Sclerosis	5/335	0.997460661605868	0.997460661605868	0.3926303756493788	0.0009982894220341	TFAP2A;KIF5A;TNIP1;ST3GAL3;MAPK1	L2/L3
gs_ind_0	Aphasia	1/2	0.076363812179415	0.2221492717946618	24.74083129584352	63.63951318463845	L1CAM	L2/L3
gs_ind_0	Autism Spectrum Disorder	13/414	0.8306040363562467	0.9844195986444404	0.8138732998010707	0.1510565839980582	ZCCHC24;RTN4;RP11-20I23.3;SOX7;PGK1;PYGB;LAMTOR3;RP1L1;XIAP;RP1-167G20.1;PREPL;CHST1;LRP12	L2/L3
gs_ind_0	Cerebellar Ataxia, Mental Retardation and Disequilibrium Syndrome	1/2	0.076363812179415	0.2221492717946618	24.74083129584352	63.63951318463845	WDR81	L2/L3
gs_ind_0	Cerebral Palsy	1/44	0.8270522438107041	0.9844195986444404	0.8460500800944271	0.1606542612047405	GAD1	L2/L3
gs_ind_0	Cerebro-Oculo-Facio-Skeletal Syndrome	1/1	0.0389363722697056	0.1779948446615113	74.23716381418093	240.9609495417629	ERCC6	L2/L3
gs_ind_0	Charcot-Marie-Tooth Disease	5/30	0.0054831247889143	0.0877299966226303	5.416898929147719	28.200809846472	HK1;NDRG1;MFN2;HSPB8;NEFL	L2/L3
gs_ind_0	Down Syndrome	2/56	0.6479364150309306	0.9014767513473816	1.128530532200257	0.4897401707761127	AHSA1;RBM11	L2/L3
gs_ind_0	Dystonia	5/54	0.0576654665583102	0.2221492717946618	2.777223607647548	7.923687744807236	BCAP31;SDHAF1;DRD5;SPR;ACTB	L2/L3
gs_ind_0	Encephalitis	1/18	0.5113182965839296	0.7791516900326546	2.113936430317848	1.417950327216588	PNMA2	L2/L3
gs_ind_0	Epilepsy	13/239	0.1381866685887822	0.3391312272952239	1.496877956480605	2.962545763468043	EEF1A2;SLC9A6;LGI3;CAMSAP2;GAD1;ST3GAL5;GABRD;GABRG2;PIGT;RELN;PURA;KCNJ11;ST3GAL3	L2/L3
gs_ind_0	Generalized Epilepsy with Febrile Seizures Plus	2/8	0.0361820855669541	0.1779948446615113	9.553014553014552	31.70828142210909	GABRD;GABRG2	L2/L3
gs_ind_0	Glioma	48/1346	0.7873219914507472	0.9844195986444404	0.892268857228426	0.2133575235773718	CNOT8;OLIG2;ENO2;CBX5;TSPO;CALB1;CBR1;ENO1;PRMT5;KISS1;AQP1;SV2A;VEGFA;PATZ1;PYGO2;LAMTOR3;PYCARD;DIO3OS;CD274;CDK5;SOAT1;SLC16A8;FMOD;CDKN1C;PLAGL2;SMAD4;MBNL3;PRDX1;NDRG1;NEFM;F11R;SUV39H1;IMPDH1;MT1E;CCDC26;SLC9A3R1;IL13;L1CAM;PKM;ATF5;CDKN2B;CD68;ILF2;BMP4;TUNAR;RASSF2;CCT4;VEGFC	L2/L3
gs_ind_0	Huntington's Disease	2/60	0.6850933294079745	0.913457772543966	1.05052605052605	0.3973091652398904	ZNF395;CPLX2	L2/L3
gs_ind_0	Hydrocephalus	2/19	0.1676484880065902	0.3391312272952239	3.54054054054054	6.323001163694942	PPP2R5D;L1CAM	L2/L3
gs_ind_0	Intellectual Disability	14/138	0.0008681039721109	0.0277793271075519	3.002264934411274	21.16356317435678	SLC6A8;EEF1A2;PPP2R5D;SSR4;ATP6AP2;SLC9A6;TECR;BCAP31;PIGT;APC2;PURA;ST3GAL3;CUL4B;GDI1	L2/L3
gs_ind_0	Intracranial Aneurysm	6/117	0.3040700706360825	0.486512113017732	1.44629510997224	1.721810146636806	DNAJA4;SOX7;CAMK2B;ANGPT4;RP1L1;CD163L1	L2/L3
gs_ind_0	Motor Neurone Disease	3/13	0.0124595863440289	0.0996766907522314	8.313580246913581	36.4572521895708	GRN;KIF3A;PNPLA6	L2/L3
gs_ind_0	Multiple Sclerosis	20/742	0.977056857359302	0.997460661605868	0.663608129156213	0.0154026318664034	MPO;TNFRSF1A;YWHAG;TSFM;RNASEL;CTSH;MAPK1;TBKBP1;DIO3OS;GRAP2;CD40;KEAP1;PHGDH;CCDC26;RELN;NDFIP1;LZTFL1;CAMK2G;FCRL3;TRIM42	L2/L3
gs_ind_0	Muscular Dystrophy	1/55	0.8887321032642492	0.997460661605868	0.6738072272941388	0.0794819198585365	CAPN3	L2/L3
gs_ind_0	Neuroblastoma	3/203	0.9876960991920564	0.997460661605868	0.4189957205751054	0.0051872593930351	PNMA2;OR51E1;RET	L2/L3
gs_ind_0	Paraganglioma	1/4	0.1469224657313274	0.3391312272952239	10.59902200488998	20.3273372705772	RET	L2/L3
gs_ind_0	Parkinson's Disease	10/276	0.6406242138850089	0.9014767513473816	0.9662480866398276	0.4302821034927506	NDUFA1;NUCKS1;CYP17A1;SLC41A1;SMAD4;BCKDK;DDIT4;PAX7;NDUFAF3;INPP5F	L2/L3
gs_ind_0	Pituitary Adenoma	1/9	0.3007236628914131	0.486512113017732	4.359988494175176	5.23880303238447	GADD45G	L2/L3
gs_ind_0	Pituitary Neoplasms	1/5	0.1801634645005876	0.3391312272952239	8.24205378973105	14.12597937277764	GADD45G	L2/L3
gs_ind_0	Prader-Willi Syndrome	2/19	0.1676484880065902	0.3391312272952239	3.54054054054054	6.323001163694942	NDN;MAGEL2	L2/L3
gs_ind_0	Spinocerebellar Ataxia	1/5	0.1801634645005876	0.3391312272952239	8.24205378973105	14.12597937277764	ATXN7L3B	L2/L3
gs_ind_0	Stroke	4/184	0.933630470427724	0.997460661605868	0.6038437480667844	0.0414687042993392	C9orf135;KRIT1;RUNX1;DNAH8	L2/L3
gs_ind_0	Tay-Sachs Disease	1/2	0.076363812179415	0.2221492717946618	24.74083129584352	63.63951318463845	GM2A	L2/L3
gs_ind_0	X-linked Hydrocephalus	1/1	0.0389363722697056	0.1779948446615113	74.23716381418093	240.9609495417629	L1CAM	L2/L3
gs_ind_0	Alzheimer's Disease	55/1608	0.5071309356846058	0.709983309958448	1.013952171738127	0.6884593829635451	ABTB2;BNIP3;CDR2L;SMTNL2;CBR1;THNSL1;GOLM1;SH2D4B;BACE1-AS;DMTN;SPNS1;DUSP8;KHSRP;DCTN6;CTC-490E21.12;RP1L1;RTN4;SORBS3;MYBBP1A;PCBP1;CLDN18;RP11-190A12.4;NCS1;RP11-375D13.2;CLUH;RAB3D;MYO1C;ZNF469;PMEPA1;EPDR1;EPHX1;LRP1B;PTK7;RABL6;RP11-444E17.6;SLC7A5;MAPK8IP1;AHCYL1;MBOAT7;RPS9;CTSO;PPP1R13L;RAPGEF6;OVGP1;HLA-DRB5;TMEM106B;KCNK15;CIB1;CTSB;TIMP2;NELFB;APLP2;CYB561;AC004112.4;CHST1	IN-PV
gs_ind_0	Amyotrophic Lateral Sclerosis	6/335	0.975756240902976	0.999224811143554	0.5409252513414351	0.0132756455050078	KIF5A;NOG;MYOM2;CCDC192;ST3GAL3;PDGFRL	IN-PV
gs_ind_0	Autism Spectrum Disorder	16/414	0.332388559927858	0.5816799798737516	1.187330931359571	1.307786406135408	GRM7;RTN4;ITGA8;SOX7;PGK1;PYGB;LAMTOR3;SLC7A5;GPCPD1;RP1-167G20.1;PREPL;GUCY1A2;TRIM65;FAM167A-AS1;CHST1;RP1L1	IN-PV
gs_ind_0	Autosomal Dominant Nocturnal Frontal Lobe Epilepsy	3/5	0.0003674931095076	0.0102898070662145	40.33031161473088	318.9646100419087	CHRNA4;CHRNA2;CHRNB2	IN-PV
gs_ind_0	Cerebral Palsy	1/44	0.7830951282169452	0.9136109829197694	0.9743069641649764	0.2382191229124509	RASSF5	IN-PV
gs_ind_0	Charcot-Marie-Tooth Disease	5/30	0.0030655264482877	0.0286115801840193	6.256137985280072	36.20762357976671	NDRG1;MFN2;SPTLC1;HSPB8;NEFL	IN-PV
gs_ind_0	Creutzfeldt Jakob Disease	2/2	0.0011496318233906	0.0160948455274696	143.2816901408451	969.7754036207476	PRNP;CST3	IN-PV
gs_ind_0	Down Syndrome	2/56	0.5731352142773826	0.7641802857031768	1.300555627342034	0.723932979125778	ATP6AP1;RCAN3	IN-PV
gs_ind_0	Dystonia	3/54	0.2779290518860212	0.5362558715750447	1.938914711625732	2.48256585765971	ACTB;TOR1B;BCAP31	IN-PV
gs_ind_0	Epilepsy	13/239	0.0621104727820543	0.218151304137372	1.739931984965098	4.834993746200341	EEF1A2;SCN1B;CDKL5;SLC9A6;LGI3;GRIN1;JRK;CHRNA4;ATP2A2;CHRNA2;GABRD;ST3GAL3;CHRNB2	IN-PV
gs_ind_0	Gaucher Disease	2/10	0.0432270522890852	0.2077063752837555	8.415078707539354	26.43419223697506	PSAP;CHIT1	IN-PV
gs_ind_0	Generalized Epilepsy with Febrile Seizures Plus	2/8	0.0281215340448323	0.1968507383138263	11.00866738894908	39.31436940995891	GABRD;SCN1B	IN-PV
gs_ind_0	Glioma	43/1346	0.7120436236648062	0.8890880297340426	0.9249948363872414	0.3141431390897524	DLX2;CNOT8;OLIG2;ENO2;OBSCN;OLIG1;CALB1;CBR1;RAVER2;CDK4;KISS1;SV2A;VEGFA;PYGO2;LAMTOR3;CEBPB;CDK5;SLC2A3;SOAT1;SLC16A8;PTK7;CPT1A;SMAD4;MBNL3;MYCN;EGFR;MYBL1;NEFM;F11R;NDRG1;CCDC26;SLC9A3R1;PPP1R13L;PKM;WNT5A;NFKBIA;CDKN2B;BMP4;TUNAR;RASSF2;LAMB3;TRPV1;VEGFC	IN-PV
gs_ind_0	Huntington's Disease	4/60	0.1459905161162487	0.4044075508188214	2.282958928976628	4.392900659310763	RASD2;ZNF395;CPLX2;PRNP	IN-PV
gs_ind_0	Hydrocephalus	1/19	0.4822930339562775	0.709983309958448	2.302293890529185	1.67884052217042	AP1S2	IN-PV
gs_ind_0	Intellectual Disability	9/138	0.0445085089893761	0.2077063752837555	2.133006487845197	6.638075941363387	SLC6A8;EEF1A2;ATP6AP2;AP1S2;SLC9A6;BCAP31;ST3GAL3;APC2;SLC1A4	IN-PV
gs_ind_0	Intracranial Aneurysm	5/117	0.3665922617935517	0.6037990194246735	1.393683540273798	1.39856847332619	SPCS3;DNAJA4;SOX7;CAMK2B;RP1L1	IN-PV
gs_ind_0	Motor Neurone Disease	2/13	0.0701200620441553	0.218151304137372	6.216166564605022	16.51975066592895	KIF3A;PNPLA6	IN-PV
gs_ind_0	Multiple Sclerosis	17/742	0.9764879444684034	0.999224811143554	0.6474155754651965	0.0154038774691147	HLA-DRB5;KEAP1;SYDE2;MPO;FPR1;AGAP2;C20orf202;CENPO;CNRIP1;PHGDH;AC023469.2;CCDC26;TNFAIP8;TMEM244;YWHAG;FAM167A-AS1;GRAP2	IN-PV
gs_ind_0	Muscular Dystrophy	3/55	0.2872799312009168	0.5362558715750447	1.901605288007554	2.37186879303445	PDLIM3;CAPN3;CMYA5	IN-PV
gs_ind_0	Neuroblastoma	1/203	0.999224811143554	0.999224811143554	0.2026973752463948	0.0001571896802406	MYCN	IN-PV
gs_ind_0	Parkinson's Disease	8/276	0.7303223101386778	0.8890880297340426	0.8894517104527365	0.2795273855895856	SPTSSB;ITGA8;NR4A2;CTSB;SMAD4;DDIT4;ZNF646;INPP5F	IN-PV
gs_ind_0	Pituitary Adenoma	1/9	0.2676862366144505	0.5362558715750447	5.02076124567474	6.617060787024877	GADD45G	IN-PV
gs_ind_0	Pituitary Neoplasms	1/5	0.1588743949645369	0.4044075508188214	9.491129785247432	17.46027488450677	GADD45G	IN-PV
gs_ind_0	Prader-Willi Syndrome	1/19	0.4822930339562775	0.709983309958448	2.302293890529185	1.67884052217042	NDN	IN-PV
gs_ind_0	Rett Syndrome	1/9	0.2676862366144505	0.5362558715750447	5.02076124567474	6.617060787024877	CDKL5	IN-PV
gs_ind_0	Stroke	4/184	0.8789993283057841	0.984479247702478	0.6969955252503729	0.0898923112681974	KCNK3;CHD3;CST3;DNAH8	IN-PV
gs_ind_0	Tay-Sachs Disease	1/2	0.0668465695061439	0.218151304137372	28.49019607843137	77.0761027605021	GM2A	IN-PV
gs_ind_0	Alzheimer's Disease	27/1608	0.5571702932165954	0.7862838681357284	1.000328801770471	0.5850766639080087	GMNC;SMTNL2;F13A1;EGLN3;C1QL3;RP11-26J3.1;RP11-114H23.1;MYBBP1A;RP1L1;HLA-DRB1;NCS1;RP11-375D13.2;SYNM;SQSTM1;LRRC2;EPDR1;MAML3;RELN;PPP1R13L;OVGP1;HLA-DRB5;EYA4;SLCO4A1;HNF4G;KCNN2;SDHAF1;AC004112.4	OPC
gs_ind_0	Amyotrophic Lateral Sclerosis	4/335	0.827537086196022	0.9146462531640244	0.769310153211082	0.1456314548642108	LDHC;CCDC192;AC007091.1;ANKRD29	OPC
gs_ind_0	Autism Spectrum Disorder	4/414	0.928095122968296	0.9467589346347364	0.611128918520418	0.0456030805161486	PGK1;RP1-167G20.1;KCNN2;RP1L1	OPC
gs_ind_0	Charcot-Marie-Tooth Disease	2/30	0.0906241978519842	0.4706072286319229	5.161403508771929	12.39270540072094	NEFL;HSPB8	OPC
gs_ind_0	Dystonia	4/54	0.0126836958334007	0.1445235031838808	5.342886920270974	23.33472684666541	ACTB;SLC19A3;BCAP31;SDHAF1	OPC
gs_ind_0	Epilepsy	4/239	0.5806807087496014	0.7862838681357284	1.104369203262934	0.6002845495282854	GABRD;CDKL5;PWP2;RELN	OPC
gs_ind_0	Gaucher Disease	1/10	0.1568690762106409	0.4706072286319229	9.219446922390723	17.07758471012642	CHIT1	OPC
gs_ind_0	Generalized Epilepsy with Febrile Seizures Plus	1/8	0.1275764397905756	0.4706072286319229	11.68248587570622	24.05470065034582	GABRD	OPC
gs_ind_0	Glioma	22/1346	0.6137435687748722	0.7862838681357284	0.9695482572039764	0.4733122052176276	ENO2;TMEM39A;CD46;CALB1;SMO;TUBA1B;SLC16A8;AQP4;MIR155HG;CDKN1C;MBNL3;MYCN;SAMMSON;NEFM;IMPDH1;PPP1R13L;GATA6;PKM;PDGFA;TUNAR;LAMB3;VEGFC	OPC
gs_ind_0	Huntington's Disease	1/60	0.6425429904642319	0.7862838681357284	1.457769548497365	0.6448028909323157	RASD2	OPC
gs_ind_0	Intellectual Disability	4/138	0.2042687734177395	0.4766271379747256	1.973195069458032	3.134062500391442	SLC6A8;BCAP31;SLC1A4;MED25	OPC
gs_ind_0	Intracranial Aneurysm	6/117	0.0137641431603696	0.1445235031838808	3.536505464407508	15.1563604100816	EDNRA;DNAJA4;STARD13;FGD6;AC007091.1;RP1L1	OPC
gs_ind_0	Motor Neurone Disease	1/13	0.1989939616176211	0.4766271379747256	7.00271186440678	11.30574384144894	KIF3A	OPC
gs_ind_0	Multiple Sclerosis	8/742	0.9467589346347364	0.9467589346347364	0.6308076526329417	0.0345119756026117	HLA-DRB5;HLA-DRB1;MPO;AGAP2;GRAP2;RELN;GPC5;CTSH	OPC
gs_ind_0	Muscular Dystrophy	1/55	0.6103694059622754	0.7862838681357284	1.593064842170735	0.7864816500389513	SGCA	OPC
gs_ind_0	Narcolepsy	1/8	0.1275764397905756	0.4706072286319229	11.68248587570622	24.05470065034582	HCRTR2	OPC
gs_ind_0	Neuroblastoma	3/203	0.6739576012591957	0.7862838681357284	1.00429561933317	0.3962830763608603	CD55;MYCN;MMP25	OPC
gs_ind_0	Parkinson's Disease	6/276	0.3233555456924634	0.6173151326856119	1.41198933002756	1.594139907869456	SPTSSB;HLA-DRB1;SQSTM1;TMC3;NDUFAF3;UCHL1	OPC
gs_ind_0	Prader-Willi Syndrome	1/19	0.277098977205798	0.581907852132176	4.726065048098946	6.065339810406861	MAGEL2	OPC
gs_ind_0	Rett Syndrome	1/9	0.1423464030507313	0.4706072286319229	10.30608175473579	20.09162119001119	CDKL5	OPC
gs_ind_0	Stroke	3/184	0.6073483904847448	0.7862838681357284	1.113664230322139	0.5553316730065683	ASB3;PRKCH;DNAH8	OPC
gs_ind_0	Agenesis Corpus Callosum	1/12	0.1851888614208682	0.3969382512792238	7.613117170228445	12.83860169767069	IGBP1	End
gs_ind_0	Alzheimer's Disease	29/1608	0.3748846190274748	0.529248873921141	1.110574797443484	1.089626006103039	MPP3;PYGL;HSPG2;GMNC;SMTNL2;CBR1;WDR81;IKZF1;RP1L1;CTD-2349B8.1;TRPM4;RP11-624M8.1;WNT5B;CD300LG;SORD;LRP1B;LDB1;THSD7A;HS6ST1;DDX25;RP11-613D13.5;UMODL1;OVGP1;HLA-DRB5;PTPN18;RNF43;SLCO4A1;C16orf95;AC004112.4	End
gs_ind_0	Amyotrophic Lateral Sclerosis	8/335	0.2037034462600757	0.3969382512792238	1.544354423266052	2.457206937352574	TBXAS1;PTPRF;MYOM2;CHODL;LDHC;PTH2R;FHDC1;PDGFRL	End
gs_ind_0	Autism Spectrum Disorder	9/414	0.2639132530573397	0.3969382512792238	1.388646789869113	1.849864736933801	MET;DLGAP1;CTTNBP2;FGF12;RP1-167G20.1;KCTD16;PATJ;IFNGR1;RP1L1	End
gs_ind_0	Cerebellar Ataxia, Mental Retardation and Disequilibrium Syndrome	1/2	0.0335255760787675	0.3969382512792238	58.48022598870057	198.5664883839128	WDR81	End
gs_ind_0	Cerebral Palsy	2/44	0.1699594233615483	0.3969382512792238	3.451764705882353	6.117202073953435	GAD1;HLA-DMA	End
gs_ind_0	Coma	1/17	0.2519392573125754	0.3969382512792238	5.300975860297895	7.307751782623431	TLR3	End
gs_ind_0	Dysautonomia	1/15	0.2259140594777231	0.3969382512792238	6.03448275862069	8.976900292063526	LIFR	End
gs_ind_0	Dystonia	2/54	0.2317267633820976	0.3969382512792238	2.788843537414966	4.077836828423415	GCNA;BCAP31	End
gs_ind_0	Encephalitis	1/18	0.2646255008528158	0.3969382512792238	4.997094430992736	6.643335505535758	TLR3	End
gs_ind_0	Epilepsy	3/239	0.7769505262897939	0.9814111911028977	0.8452626819342776	0.2133262151476847	ST3GAL5;GAD1;THEM4	End
gs_ind_0	Glioma	13/1346	0.9959779271339264	0.9959779271339264	0.5086349500430093	0.002049892007825	MET;CNOT8;AVIL;CBX7;C2orf80;SLC16A1;TUNAR;CBR1;STK26;MVK;CCDC26;MT1E;LIFR	End
gs_ind_0	Hydrocephalus	2/19	0.0401029264991298	0.3969382512792238	8.423673469387754	27.09311124621517	B3GLCT;HYDIN	End
gs_ind_0	Intellectual Disability	3/138	0.414488256808699	0.5526510090782654	1.505471066271356	1.325884379936792	SLC6A8;TPO;BCAP31	End
gs_ind_0	Intracranial Aneurysm	1/117	0.8669702260966617	0.9959779271339264	0.7362333600058194	0.1050977863391169	RP1L1	End
gs_ind_0	Multiple Sclerosis	9/742	0.8974726666133719	0.9959779271339264	0.7149123364114028	0.0773339362893598	MET;HLA-DRA;CSF2RB;HLA-DRB5;STAT4;CCDC26;PLAU;IKZF1;GRAP2	End
gs_ind_0	Muscular Dystrophy	2/55	0.2380067043194277	0.3969382512792238	2.736181575433912	3.927669453336754	GAA;MYOF	End
gs_ind_0	Narcolepsy	1/8	0.1275764397905756	0.3969382512792238	11.68248587570622	24.05470065034582	HCRTR1	End
gs_ind_0	Neuroblastoma	1/203	0.9706835656072506	0.9959779271339264	0.4163632559112785	0.0123887841151552	LMO1	End
gs_ind_0	Parkinson's Disease	7/276	0.1841744320975799	0.3969382512792238	1.655422499578344	2.800762925397497	HLA-DRA;SPTSSB;IGSF9B;NDUFAF5;SV2C;FBXO7;ZDHHC2	End
gs_ind_0	Pituitary Adenoma	1/9	0.1423464030507313	0.3969382512792238	10.30608175473579	20.09162119001119	GADD45G	End
gs_ind_0	Pituitary Neoplasms	1/5	0.0817408404290685	0.3969382512792238	19.48210922787194	48.78712752494138	GADD45G	End
gs_ind_0	Schizophrenia	1/144	0.9170279298946687	0.9959779271339264	0.5945195771570306	0.0514957098738199	TARID	End
gs_ind_0	Stroke	6/184	0.0900426132909288	0.3969382512792238	2.179858769855247	5.247949474889427	RNF43;DNAH7;DNAH8;PTPRF;DNAH11;CAPN10	End
gs_ind_0	Alzheimer's Disease	28/1608	0.1602528609411093	0.5704857641289833	1.314534142436705	2.406915078131607	RBPJL;TGM6;SMTNL2;AC068491.1;KCNN4;SH2D4B;BACE1-AS;RP11-26J3.1;MYBBP1A;RP1L1;SORBS3;CLDN18;RP11-190A12.4;RAB3D;MYO1C;DRD5;PTK7;LDB1;RP11-444E17.6;MBOAT7;RAPGEF6;OVGP1;HLA-DRB5;AC004112.4;ATP6V1B2;CDH19;MATN4;TIMP2	IN-VIP
gs_ind_0	Amyotrophic Lateral Sclerosis	3/335	0.8768417807604568	0.9526462765972226	0.6861886259272342	0.090184887643884	LDHC;TBXAS1;MYOM2	IN-VIP
gs_ind_0	Autism Spectrum Disorder	3/414	0.9484754086367256	0.9526462765972226	0.5454345291004428	0.0288531683422353	RP1-167G20.1;SOX7;RP1L1	IN-VIP
gs_ind_0	Autosomal Dominant Nocturnal Frontal Lobe Epilepsy	1/5	0.0710427901551301	0.5704857641289833	22.59041394335512	59.73973759129408	CHRNB2	IN-VIP
gs_ind_0	Charcot-Marie-Tooth Disease	1/30	0.3580322854817145	0.7160645709634291	3.429378531073446	3.522424819428685	HSPB8	IN-VIP
gs_ind_0	Coma	1/17	0.2218555749390491	0.5704857641289833	6.146761734997029	9.255355385294097	SLC7A7	IN-VIP
gs_ind_0	Dystonia	2/54	0.1865376175932465	0.5704857641289833	3.239672027751498	5.439805732197033	DRD5;BCAP31	IN-VIP
gs_ind_0	Epilepsy	2/239	0.8715891985506241	0.9526462765972226	0.690345067967933	0.0948790025029168	JRK;CHRNB2	IN-VIP
gs_ind_0	Gaucher Disease	1/10	0.1370994218558966	0.5704857641289833	10.69040247678019	21.24235258226206	CHIT1	IN-VIP
gs_ind_0	Glioma	15/1346	0.9171819692318476	0.9526462765972226	0.7184829140067593	0.062112407257987	SLC16A8;OBSCN;PTK7;MACC1;LAMB3;SMAD4;MBNL3;F11R;TRPV1;CDK4;CCDC26;SLC2A3;VEGFC;PKM;NFKBIA	IN-VIP
gs_ind_0	Huntington's Disease	2/60	0.218661290951166	0.5704857641289833	2.90400181128658	4.414754631939065	ZNF395;CPLX2	IN-VIP
gs_ind_0	Intellectual Disability	2/138	0.6045194035569378	0.9067791053354068	1.225650728961987	0.6168963767610932	SLC6A8;BCAP31	IN-VIP
gs_ind_0	Intracranial Aneurysm	4/117	0.0912091650178944	0.5704857641289833	2.737840510653601	6.556032594775886	FGD6;DNAJA4;SOX7;RP1L1	IN-VIP
gs_ind_0	Multiple Sclerosis	12/742	0.4011254827300464	0.7220258689140836	1.164762188399664	1.06398810079814	KEAP1;MPO;SYK;AGAP2;SLC7A10;EGFL6;ADGRE5;GRAP2;IL10RB;CCDC26;TMEM244;HLA-DRB5	IN-VIP
gs_ind_0	Neuroblastoma	1/203	0.9526462765972226	0.9526462765972226	0.4828370854514645	0.023423205610067	MMP25	IN-VIP
gs_ind_0	Parkinson's Disease	4/276	0.5804779124663704	0.9067791053354068	1.104624602134432	0.6008092179090058	SMAD4;PAX7;TMC3;DDIT4	IN-VIP
gs_ind_0	Schizophrenia	1/144	0.8836440578447528	0.9526462765972226	0.6894172303067568	0.0852815642163597	GABPB1-AS1	IN-VIP
gs_ind_0	Stroke	4/184	0.2820997269466198	0.6347243856298946	1.698852394143253	2.14988858009207	COL5A1;KCNK3;RUNX1;DNAH8	IN-VIP
gs_ind_0	Agenesis Corpus Callosum	2/12	0.0208242699604788	0.1093274172925142	12.46192893401015	48.24805452802981	LRP2;IGBP1	Astrocyte
gs_ind_0	Alzheimer's Disease	28/1608	0.7449567792527911	0.9861443992900024	0.8917889362816219	0.2625685931307174	PYGL;SH2D4B;OTOF;SPNS1;C10orf105;RP1L1;CTD-2349B8.1;HLA-DRB1;SCUBE2;RP11-190A12.4;PIK3CD;MOB2;F2R;SNCA;PHF14;VWA5B1;P2RY13;F7;LDB1;SDR9C7;OVGP1;HLA-DRB5;PTPN18;EYA4;DHCR24;RP11-297K7.2;LRAT;KCNN2	Astrocyte
gs_ind_0	Amyotrophic Lateral Sclerosis	4/335	0.8887021953326911	0.9861443992900024	0.6800693972287999	0.0802434882105749	LDHC;FHDC1;PTH2R;PDGFRL	Astrocyte
gs_ind_0	Autism Spectrum Disorder	13/414	0.0482969273286298	0.2028470947802454	1.830869951965842	5.548245117639852	GRM7;ITGA8;SOX7;PGK1;DNAJC6;RP11-637O19.3;SMIM21;ADAM22;RP1-167G20.1;KCNN2;CTTNBP2;NPHP4;RP1L1	Astrocyte
gs_ind_0	Cerebral Palsy	2/44	0.203225982545739	0.426774563346052	3.059719319199761	4.875469068965598	HLA-DMA;XXbac-BPG181M17.5	Astrocyte
gs_ind_0	Dementia (Non Alzheimer)	1/1	0.0189933523266856	0.1093274172925142	155.7437185929649	617.3161192578365	SNCA	Astrocyte
gs_ind_0	Down Syndrome	5/56	0.0039668373775976	0.0833035849295507	5.71946322370762	31.62740841745512	RAC1;CIT;RCAN1;RBM4;MTRR	Astrocyte
gs_ind_0	Dysautonomia	1/15	0.2502590116639867	0.4739607326996204	5.355917518627621	7.419332146779448	SNCA	Astrocyte
gs_ind_0	Dystonia	3/54	0.0823401961921834	0.2161430150044815	3.564998755290017	8.90143070405753	GCNA;SLC16A2;BCAP31	Astrocyte
gs_ind_0	Epilepsy	1/239	0.9908221609483316	0.9908221609483316	0.3114629752536266	0.0028717555636397	CDKL5	Astrocyte
gs_ind_0	Gaucher Disease	2/10	0.0145530455391179	0.1093274172925142	15.4001194386384	65.14181209478188	CHIT1;FAM189B	Astrocyte
gs_ind_0	Glioma	20/1346	0.922866111186044	0.9861443992900024	0.7370982808633376	0.059167699619784	ENO2;PCAT1;HAVCR2;CALB1;PIWIL2;CD274;PPM1D;SLC16A8;CHAF1B;MIR155HG;CDKN1C;PLAGL2;CCDC26;GATA6;PDGFA;C2orf80;TUNAR;LAMB3;TRPV1;VEGFC	Astrocyte
gs_ind_0	Intellectual Disability	2/138	0.7436870768556116	0.9861443992900024	0.9351815696993362	0.2769399270421125	BCAP31;CUL4B	Astrocyte
gs_ind_0	Intracranial Aneurysm	5/117	0.0708387050556183	0.2161430150044815	2.587015706806283	6.848735374523417	DNAJA4;PCAT1;SOX7;BOLL;RP1L1	Astrocyte
gs_ind_0	Multiple Sclerosis	14/742	0.5552747859782909	0.8969823465803161	1.021082198356747	0.6006946702773875	HLA-DRB1;PCAT1;MLANA;SYDE2;MPO;FCRL3;AC023469.2;CENPO;ACSF3;TIMMDC1;CCDC26;MYO5B;TSFM;HLA-DRB5	Astrocyte
gs_ind_0	Neuroblastoma	2/203	0.9039429457995024	0.9861443992900024	0.625322769583454	0.0631507422103953	CD55;RET	Astrocyte
gs_ind_0	Paraganglioma	1/4	0.073856645505617	0.2161430150044815	22.23618090452261	57.93924420737694	RET	Astrocyte
gs_ind_0	Parkinson's Disease	4/276	0.7776686574134084	0.9861443992900024	0.8374102771307695	0.2105707799375807	ITGA8;IP6K2;HLA-DRB1;SNCA	Astrocyte
gs_ind_0	Rett Syndrome	1/9	0.1586242377117616	0.3701232213274437	9.147206621342004	16.84199378409705	CDKL5	Astrocyte
gs_ind_0	Schizophrenia	1/144	0.9391851421809548	0.9861443992900024	0.5276381909547738	0.0331054181767931	GABPB1-AS1	Astrocyte
gs_ind_0	Stroke	5/184	0.2708347043997831	0.4739607326996204	1.599892079511149	2.089853574925284	DNAH8;RUNX1;PDE3A;DNAH10;C9orf135	Astrocyte
gs_ind_0	Amyotrophic Lateral Sclerosis	1/335	0.2312935432009492	0.3616685067086481	6.313260730301089	9.243040645891488	ADAMTSL1	COP
gs_ind_0	Glioma	2/1346	0.2712513800314861	0.3616685067086481	2.913722573447378	3.801560899764529	NEFM;PKM	COP
gs_ind_0	Multiple Sclerosis	1/742	0.4554577045820511	0.4554577045820511	2.612754069935459	2.054806765130592	ADAMTSL1	COP
gs_ind_0	Stroke	1/184	0.1326680463477263	0.3616685067086481	11.86103542234332	23.95816668590991	ASB3	COP
gs_ind_0	Agenesis Corpus Callosum	1/12	0.2866781207609475	0.6448885189997001	4.579560735096369	5.721681306133746	L1CAM	L4
gs_ind_0	Alzheimer's Disease	46/1608	0.4299256793331334	0.6448885189997001	1.053444776119403	0.8892579535786089	RBPJL;EPS8L2;TGM6;CDR2L;HEY2;CBR1;SH2D4B;BACE1-AS;C1QL3;DMTN;KHSRP;ADAMTS2;RP11-26J3.1;GPX5;RP1L1;SORBS3;PCBP1;RP11-190A12.4;RP11-375D13.2;SYNM;DNAJC15;SERPINE1;PTGFR;EPDR1;EPHX1;LDB1;RP11-444E17.6;AC091705.1;AHCYL1;MBOAT7;RPS9;CS;MMP3;OVGP1;HLA-DRB5;AC133109.1;AC008069.1;KCNK15;CIB1;DHCR24;ATP6V1B2;MATN4;SDHAF1;AC004112.4;CHST1;TUSC2	L4
gs_ind_0	Amyotrophic Lateral Sclerosis	4/335	0.9860935591959936	0.9860935591959936	0.4561562276732555	0.006388030632583	ST3GAL3;TBXAS1;PLXNA1;KIF5A	L4
gs_ind_0	Aphasia	1/2	0.054696741398869	0.4164488289251748	35.1786941580756	102.2275665176579	L1CAM	L4
gs_ind_0	Autism Spectrum Disorder	8/414	0.8981501972494239	0.9617052127925828	0.7116265025466139	0.0764414722735176	PGK1;PYGB;LAMTOR3;ZMIZ1;RP1-167G20.1;PREPL;CHST1;RP1L1	L4
gs_ind_0	Autosomal Dominant Nocturnal Frontal Lobe Epilepsy	1/5	0.1312191684606567	0.5904862580729552	11.71935853379152	23.80068483253895	CHRNB2	L4
gs_ind_0	Cerebral Palsy	2/44	0.3460337980171146	0.6448885189997001	2.066965194382252	2.193502378132229	GAD1;OGFRL1	L4
gs_ind_0	Charcot-Marie-Tooth Disease	4/30	0.0088748628552416	0.2396212970915238	6.069712015888778	28.67655105752721	NDRG1;MFN2;NEFL;HSPB8	L4
gs_ind_0	Down Syndrome	1/56	0.7946904542742064	0.8940267610584822	0.94074486857992	0.2161856222332195	AHSA1	L4
gs_ind_0	Dystonia	4/54	0.0616961228037296	0.4164488289251748	3.170088587806149	8.830390145176144	ACTB;BCAP31;SPR;SDHAF1	L4
gs_ind_0	Encephalitis	1/18	0.3977167169722257	0.6448885189997001	3.005891016200295	2.771477487606399	PNMA2	L4
gs_ind_0	Epilepsy	9/239	0.2173552902875375	0.6448885189997001	1.465596529284165	2.236825639584395	EEF1A2;SLC9A6;LGI3;CAMSAP2;GABRD;GAD1;KCNJ11;ST3GAL3;CHRNB2	L4
gs_ind_0	Gaucher Disease	1/10	0.2453222558806116	0.6448885189997001	5.545849158979924	7.792930754849822	CHIT1	L4
gs_ind_0	Generalized Epilepsy with Febrile Seizures Plus	1/8	0.2015860892188697	0.6448885189997001	7.027491408934708	11.25479978601343	GABRD	L4
gs_ind_0	Glioma	36/1346	0.6322668511349252	0.8535602490321491	0.9601996405641176	0.440197515463458	CNOT8;OLIG2;ENO2;OBSCN;CBX5;PDGFRB;CBR1;ENO1;KISS1;SV2A;VEGFA;PATZ1;CXCL8;LAMTOR3;CD274;CDK5;SOAT1;SLC16A8;PLAGL2;SMAD4;MBNL3;NDRG1;NEFM;F11R;SUV39H1;IMPDH1;CCDC26;SLC9A3R1;IL13;L1CAM;PKM;CDKN2B;BMP4;LAMB3;CHAF1A;VEGFC	L4
gs_ind_0	Huntington's Disease	2/60	0.4995432904163218	0.7098773074337205	1.496909472688019	1.038946511193515	ZNF395;CPLX2	L4
gs_ind_0	Hydrocephalus	1/19	0.4144755047218075	0.6448885189997001	2.842853162440792	2.503818480308559	L1CAM	L4
gs_ind_0	Intellectual Disability	7/138	0.0877559739859567	0.4738822595241667	2.039535549286561	4.962588392945225	SLC6A8;EEF1A2;SLC9A6;BCAP31;TECR;ST3GAL3;CUL4B	L4
gs_ind_0	Intracranial Aneurysm	4/117	0.408657291281077	0.6448885189997001	1.39295154185022	1.246522237043652	ANGPT4;DNAJA4;RP1L1;CD163L1	L4
gs_ind_0	Motor Neurone Disease	1/13	0.3065039335096435	0.6448885189997001	4.212371134020619	4.981232869639777	PNPLA6	L4
gs_ind_0	Multiple Sclerosis	18/742	0.7671555177856668	0.8940267610584822	0.8734508973047291	0.2315219058618909	HLA-DRB5;TRIM42;KEAP1;AC023469.2;MPO;CYFIP2;C20orf202;CENPO;PHGDH;ZMIZ1;GCG;GRAP2;IL10RB;CCDC26;PLAU;YWHAG;RNASEL;CTSH	L4
gs_ind_0	Muscular Dystrophy	1/55	0.7887711822212905	0.8940267610584822	0.9581954033859832	0.2273596567558288	FLNC	L4
gs_ind_0	Neuroblastoma	3/203	0.9260865012076722	0.9617052127925828	0.5984429170975002	0.0459530162071713	PNMA2;OR51E1;MMP25	L4
gs_ind_0	Parkinson's Disease	6/276	0.7861600174652791	0.8940267610584822	0.8294051479729774	0.1995506674735194	SMAD4;DDIT4;SV2C;PAX7;LAMTOR2;INPP5F	L4
gs_ind_0	Prader-Willi Syndrome	1/19	0.4144755047218075	0.6448885189997001	2.842853162440792	2.503818480308559	MAGEL2	L4
gs_ind_0	Stroke	6/184	0.4024600373426591	0.6448885189997001	1.280730085628558	1.165668619993167	KCNK3;DNAH8;RUNX1;COL4A1;ADAMTS2;NPPA	L4
gs_ind_0	X-linked Hydrocephalus	1/1	0.027730294396961	0.3743589743589744	105.5567010309278	378.4450304276378	L1CAM	L4
gs_ind_0	Agenesis Corpus Callosum	1/12	0.3968611958633748	0.6683978035593681	3.034943267396325	2.804799549774331	LRP2	L5/L6
gs_ind_0	Alzheimer's Disease	75/1608	0.1086332027537579	0.386251387568917	1.214605963882644	2.696155820574931	RBPJL;EPS8L2;RP11-814P5.1;TGM6;HEY2;BNIP3;MAPK7;CBR1;AC068491.1;GP1BB;SH2D4B;BACE1-AS;DMTN;AP2A2;KHSRP;DUSP8;CTC-490E21.12;RP11-26J3.1;RP1L1;RTN4;SORBS3;MYBBP1A;RP11-517I3.1;PCBP1;RP11-190A12.4;NCS1;MOB2;SYNM;DNAJC15;RP11-375D13.2;HTR7;CLUH;C12orf75;NXN;RP11-624M8.1;PTGFR;RND2;EPDR1;EPHX1;LDB1;RABL6;BCAM;RP11-444E17.6;RFX5;MAPK8IP1;AHCYL1;C10orf88;MBOAT7;HTRA1;RPS9;CTD-2132N18.3;CS;MMP3;OVGP1;RAP…	L5/L6
gs_ind_0	Amyotrophic Lateral Sclerosis	11/335	0.8254336257938634	0.9648894196323318	0.8108097016456683	0.1555509415681312	TBXAS1;KIF5A;TIAM1;SCN7A;NOG;EFEMP1;MRAS;PTH2R;TNIP1;CREB5;ST3GAL3	L5/L6
gs_ind_0	Autism Spectrum Disorder	16/414	0.6458325077757499	0.8611100103676664	0.9556089678726988	0.4178066558345347	ZCCHC24;RAB39B;RTN4;PGK1;PYGB;LAMTOR3;RP1L1;ZNF680;RP1-167G20.1;SDCBP;PREPL;SLC22A18AS;TRIM65;VPS13C;CHST1;LRP12	L5/L6
gs_ind_0	Autosomal Dominant Nocturnal Frontal Lobe Epilepsy	1/5	0.1898426546186577	0.4727149590441353	7.766743648960739	12.9049081191906	CHRNB2	L5/L6
gs_ind_0	Cerebral Palsy	1/44	0.8442782421782903	0.9648894196323318	0.7972445647845823	0.1349521130628222	GAD1	L5/L6
gs_ind_0	Cerebro-Oculo-Facio-Skeletal Syndrome	1/1	0.0412155745489078	0.1884140550807217	69.95612009237875	223.0858046200866	ERCC6	L5/L6
gs_ind_0	Charcot-Marie-Tooth Disease	5/30	0.0069649820595305	0.111439712952488	5.098823529411765	25.32514389754314	HK1;PMP22;MFN2;HSPB8;NEFL	L5/L6
gs_ind_0	Chronic Inflammatory Demyelinating Polyneuropathy	1/1	0.0412155745489078	0.1884140550807217	69.95612009237875	223.0858046200866	PMP22	L5/L6
gs_ind_0	Down Syndrome	4/56	0.1984501760707147	0.4727149590441353	2.005955168952827	3.244065226781706	RCAN2;DSCR8;AHSA1;RBM11	L5/L6
gs_ind_0	Dysautonomia	1/15	0.4685755379307171	0.7140198673229975	2.405590507286772	1.82357702466756	LIFR	L5/L6
gs_ind_0	Dystonia	3/54	0.3856595830113902	0.6683978035593681	1.583384253287166	1.50864884575721	ACTB;BCAP31;SDHAF1	L5/L6
gs_ind_0	Encephalitis	1/18	0.5317975098033654	0.766832618042191	1.992015836357638	1.257943026209264	PNMA2	L5/L6
gs_ind_0	Epilepsy	16/239	0.0366797519217975	0.1884140550807217	1.767965094009692	5.844062355418156	EEF1A2;SLC9A6;LGI3;GRIN1;VRK2;GAD1;CACNA2D2;FOXG1;GABRD;GABRG2;RAB39B;PURA;KCNJ11;ST3GAL3;CHRNB2;CACNA1E	L5/L6
gs_ind_0	Gaucher Disease	1/10	0.3437792703865442	0.6471139207276128	3.675337303999028	3.924361559730067	APOE	L5/L6
gs_ind_0	Generalized Epilepsy with Febrile Seizures Plus	2/8	0.0401813765468115	0.1884140550807217	8.999643048366947	28.92801757804249	GABRD;GABRG2	L5/L6
gs_ind_0	Glioma	39/1346	0.9973484334674922	0.9986571021169895	0.6332321073744985	0.0016812870718642	CNOT8;ENO2;OBSCN;CBX5;PDGFRB;CBR1;ENO1;KISS1;SV2A;PATZ1;LAMTOR3;STAT1;ACKR3;KIF4B;CDK5;SOAT1;SLC16A8;C12orf57;NAMPT;CDKN1C;PLAGL2;SMAD4;MBNL3;PRDX1;NEFM;F11R;SUV39H1;MT1E;CCDC26;SLC9A3R1;PKM;LIFR;PDGFA;BMP4;TUNAR;RASSF2;VEGFC;ELOVL2;CCND2	L5/L6
gs_ind_0	Huntington's Disease	2/60	0.7152856396853493	0.9155656187972472	0.989648402641442	0.3316047759077536	RASD2;CPLX2	L5/L6
gs_ind_0	Hydrocephalus	1/19	0.5511609442178248	0.766832618042191	1.883964796204981	1.122331367067178	PPP2R5D	L5/L6
gs_ind_0	Intellectual Disability	13/138	0.0042435092280819	0.111439712952488	2.589826513018829	14.14657693398402	SLC6A8;RAB39B;EEF1A2;PPP2R5D;SLC9A6;PURA;BCAP31;APC2;ZBTB18;TECR;ST3GAL3;CUL4B;GDI1	L5/L6
gs_ind_0	Intracranial Aneurysm	7/117	0.2068127945818092	0.4727149590441353	1.592362506851818	2.509469789613692	SPCS3;DNAJA4;CAMK2B;RP1;ANGPT4;FGD6;RP1L1	L5/L6
gs_ind_0	Motor Neurone Disease	3/13	0.0145366353607917	0.155057443848445	7.82983682983683	33.12869137778652	GRN;KIF3A;PNPLA6	L5/L6
gs_ind_0	Multiple Sclerosis	17/742	0.9986571021169895	0.9986571021169895	0.52014175450416	0.0006989666865429	HLA-DRB5;KEAP1;POPDC3;MPO;CYFIP2;TNFRSF1A;CENPO;PHGDH;GRAP2;VANGL2;CCDC26;NDFIP1;YWHAG;TSFM;BCL2;TRIM42;MAPK3	L5/L6
gs_ind_0	Muscular Dystrophy	1/55	0.9024223591434776	0.995776396296251	0.6349344237981228	0.0651903815342665	ITGA7	L5/L6
gs_ind_0	Neuroblastoma	4/203	0.9717076619132172	0.9986571021169895	0.5123523093447906	0.014704654279518	PNMA2;BARD1;RET;LRRC45	L5/L6
gs_ind_0	Paraganglioma	1/4	0.1549885420199759	0.4727149590441353	9.98779280765424	18.62128173316733	RET	L5/L6
gs_ind_0	Parkinson's Disease	12/276	0.4674750951279131	0.7140198673229975	1.100294822439621	0.8366743102353641	SPTSSB;NDUFA1;RIT2;CTSB;CYP17A1;SMAD4;DDIT4;NSF;SV2C;NDUFAF3;FBXO7;NDUFS2	L5/L6
gs_ind_0	Pituitary Adenoma	1/9	0.3155197152513747	0.6310394305027495	4.108545034642033	4.739346840104775	GADD45G	L5/L6
gs_ind_0	Pituitary Neoplasms	1/5	0.1898426546186577	0.4727149590441353	7.766743648960739	12.9049081191906	GADD45G	L5/L6
gs_ind_0	Rett Syndrome	1/9	0.3155197152513747	0.6310394305027495	4.108545034642033	4.739346840104775	FOXG1	L5/L6
gs_ind_0	Stroke	6/184	0.778205203661053	0.9577910198905268	0.8385680513340088	0.2102835439440669	SPSB4;CHD3;DNAH8;FURIN;KL;HTRA1	L5/L6
gs_ind_0	Tay-Sachs Disease	1/2	0.0807399325129821	0.3229597300519286	23.31408775981524	58.67041474383779	GM2A	L5/L6
gs_ind_0	Agenesis Corpus Callosum	2/12	0.0479372322196351	0.1584057809753934	7.806614607257695	23.71542399926198	LRP2;ARX	L5/L6-CC
gs_ind_0	Alzheimer's Disease	46/1608	0.6634852381844525	0.8380866166540453	0.9465815246636772	0.3883338151942286	RBPJL;TGM6;CDR2L;CBR1;TMED9;SH2D4B;BACE1-AS;C1QL3;DMTN;KHSRP;MYBBP1A;RP1L1;RTN4;SORBS3;PCBP1;RP11-190A12.4;SYNM;DNAJC15;SERPINE1;PHF19;RND2;EPHX1;COL12A1;LDB1;UNC5B;RP11-444E17.6;RBMS3;RFX5;MAPK8IP1;LMNB2;MBOAT7;RREB1;RPS9;CTD-2132N18.3;RAPGEF6;OVGP1;ZCCHC24;AC026167.1;TMEM106B;AC008069.1;FOXK1;EYA4;DHCR24;AC004112.4;NGFR;TUSC2	L5/L6-CC
gs_ind_0	Amyotrophic Lateral Sclerosis	6/335	0.941280754807226	0.9484622204284	0.6223400792279531	0.0376601792497036	KIF5A;NOG;PTPRF;ST3GAL3;KCNS3;MAPK1	L5/L6-CC
gs_ind_0	Autism Spectrum Disorder	16/414	0.1696881456640632	0.3393762913281264	1.378371188777704	2.444945116217391	ZCCHC24;RTN4;ARX;SOX7;FRZB;PGK1;PYGB;LAMTOR3;ZMIZ1;RP1L1;RP1-167G20.1;SDCBP;PREPL;SSX2IP;GRIK2;LRP12	L5/L6-CC
gs_ind_0	Cerebral Palsy	2/44	0.3795280028535364	0.6506194334632053	1.916587857007755	1.856841864527929	GAD1;OGFRL1	L5/L6-CC
gs_ind_0	Cerebro-Oculo-Facio-Skeletal Syndrome	1/1	0.0298195631528964	0.1431339031339031	97.926517571885	343.9757669958629	ERCC6	L5/L6-CC
gs_ind_0	Charcot-Marie-Tooth Disease	4/30	0.0113962795259426	0.1367553543113124	5.622580050396411	25.1580563921231	MFN2;NEFL;PMP22;HSPB8	L5/L6-CC
gs_ind_0	Chronic Inflammatory Demyelinating Polyneuropathy	1/1	0.0298195631528964	0.1431339031339031	97.926517571885	343.9757669958629	PMP22	L5/L6-CC
gs_ind_0	Down Syndrome	1/56	0.8181102457321014	0.9484622204284	0.8727225628184094	0.175206190499998	RBM11	L5/L6-CC
gs_ind_0	Dystonia	4/54	0.0762842776841315	0.1830822664419157	2.936530460863676	7.556539833178866	TUBB4A;BCAP31;SPR;ACTB	L5/L6-CC
gs_ind_0	Encephalitis	1/18	0.4206293982240909	0.6569478664838828	2.788589685075308	2.414927373909801	PNMA2	L5/L6-CC
gs_ind_0	Epilepsy	12/239	0.0522203440981639	0.1584057809753934	1.843397152675503	5.442230308984668	EEF1A2;ARX;SLC9A6;LGI3;GRIN1;ST3GAL5;GABRD;GRIK2;GABRG2;GAD1;PURA;ST3GAL3	L5/L6-CC
gs_ind_0	Generalized Epilepsy with Febrile Seizures Plus	2/8	0.0219840565087912	0.1431339031339031	12.62057877813505	48.17827439080884	GABRD;GABRG2	L5/L6-CC
gs_ind_0	Glioma	32/1346	0.9484622204284	0.9484622204284	0.747538563888228	0.0395547481862109	CNOT8;OLIG2;ENO2;CBX5;OLIG1;TSPO;CALB1;PDGFRB;CBR1;KISS1;AQP1;PATZ1;LAMTOR3;SOAT1;SLC16A8;PLAGL2;SMAD4;MBNL3;MYBL1;NEFM;F11R;CCDC26;MT1E;SLC9A3R1;PKM;NFKBIA;BMP4;LAMB3;CHAF1A;CARTPT;VEGFC;ELOVL2	L5/L6-CC
gs_ind_0	Huntington's Disease	2/60	0.5388292364059466	0.7607000984554539	1.387995712754555	0.8582762734479279	RASD2;ZNF395	L5/L6-CC
gs_ind_0	Hydrocephalus	1/19	0.4379652443225885	0.6569478664838828	2.637337017528711	2.177426907508385	PPP2R5D	L5/L6-CC
gs_ind_0	Intellectual Disability	12/138	0.0007675428556892	0.0184210285365409	3.383793108131969	24.269634269125	SLC6A8;EEF1A2;PPP2R5D;SLC9A6;TECR;TUBB4A;BCAP31;GRIK2;ZBTB18;PURA;ST3GAL3;GDI1	L5/L6-CC
gs_ind_0	Intracranial Aneurysm	7/117	0.0594021678657725	0.1584057809753934	2.254250537424272	6.364706325496218	BCAR1;SOX7;DNAJA4;CAMK2B;RBMS3;ANGPT4;RP1L1	L5/L6-CC
gs_ind_0	Motor Neurone Disease	2/13	0.0555676099851395	0.1584057809753934	7.12638053963372	20.59634293536633	GRN;PNPLA6	L5/L6-CC
gs_ind_0	Multiple Sclerosis	16/742	0.9437241646795554	0.9484622204284	0.7034185394419733	0.040742954210384	L3MBTL3;TRIM42;KEAP1;MPO;CYFIP2;TNFRSF1A;PHGDH;ZMIZ1;GRAP2;CCDC26;NDFIP1;RREB1;YWHAG;BCL2;MAPK1;MAPK3	L5/L6-CC
gs_ind_0	Neuroblastoma	3/203	0.946256979515944	0.9484622204284	0.5545924831933112	0.0306362978711521	PNMA2;BARD1;LRRC45	L5/L6-CC
gs_ind_0	Parkinson's Disease	8/276	0.5856628209917156	0.7808837613222875	1.02499953289363	0.5483860720431161	NDUFA1;NUCKS1;IGSF9B;RBMS3;SMAD4;DDIT4;PAX7;INPP5F	L5/L6-CC
gs_ind_0	Spinocerebellar Ataxia	1/5	0.1405171854223282	0.3065829500123524	10.87220447284345	21.33589109775147	ATXN7L3B	L5/L6-CC
gs_ind_0	Stroke	7/184	0.3090840689669507	0.5706167427082168	1.384539796921061	1.625646286408719	KCNK3;DNAH8;TGFBI;PTPRF;RUNX1;DAPP1;WNT2B	L5/L6-CC
gs_ind_0	Alzheimer's Disease	35/1608	0.4453244734473122	0.7125191575156996	1.056246118826728	0.854452525136568	GMNC;CFAP74;CDR2L;HEY2;CBR1;THNSL1;SPNS1;RP11-26J3.1;CTC-490E21.12;SORBS3;SLC2A5;SCUBE2;RP5-1169K15.1;BMPER;SH3TC1;TRPM4;MPZL1;TTC5;DLGAP2;EPDR1;RP1-111C20.4;LRP1B;PTK7;DST;H6PD;ARHGAP20;RPS6KA2;TRPM2;MAP7;DDX25;SH3PXD2B;OVGP1;FZD6;TRIP4;C16orf95	Mic
gs_ind_0	Amyotrophic Lateral Sclerosis	9/335	0.2735006763109534	0.5715299016441046	1.370657005191798	1.776989897680971	DPP6;TSPAN9;MYOM2;LDHC;PTH2R;STK36;SLC25A12;AC007091.1;FHDC1	Mic
gs_ind_0	Autism Spectrum Disorder	7/414	0.7812641927477036	0.8823107982652191	0.8361464173540376	0.2063959798527733	ITGA8;NAALADL2;PGK1;SHC3;RP1-167G20.1;CLCN7;NLGN4X	Mic
gs_ind_0	Cerebral Palsy	4/44	0.0132869900880566	0.2904264984669079	5.286304909560723	22.84196445649344	GAD1;HLA-DMA;KANK1;DLGAP2	Mic
gs_ind_0	Charcot-Marie-Tooth Disease	2/30	0.1309891544069014	0.5239566176276059	4.106785227909958	8.347619005728694	MFN2;HSPB8	Mic
gs_ind_0	Down Syndrome	2/56	0.3313600551189775	0.5715299016441046	2.136693058522894	2.360083708819415	EDNRB;AHSA1	Mic
gs_ind_0	Dysautonomia	1/15	0.27388785422928	0.5715299016441046	4.812451240443127	6.232300239486375	ELP4	Mic
gs_ind_0	Dystonia	4/54	0.0263866155684972	0.2904264984669079	4.231222657149436	15.38006439641551	DST;GCNA;TOR1B;BCAP31	Mic
gs_ind_0	Epilepsy	5/239	0.5723774843484295	0.7457665760581845	1.083626134918967	0.6046163187938541	THEM4;GABRD;GAD1;UBA5;DLGAP2	Mic
gs_ind_0	Gaucher Disease	1/10	0.1920576982855627	0.5715299016441046	7.352464872588712	12.13126882523018	CHIT1	Mic
gs_ind_0	Generalized Epilepsy with Febrile Seizures Plus	1/8	0.1568234496653837	0.5376803988527441	9.316742081447964	17.2605190264166	GABRD	Mic
gs_ind_0	Glioma	16/1346	0.9986204878071104	0.999100955472078	0.4966384719361103	0.0006855918274381	AVIL;MIR155HG;PTK7;BAIAP2;C2orf80;MACC1;TUNAR;CALB1;CBR1;EGFR;NEFM;CD44;MGMT;GATA6;VEGFC;PKM	Mic
gs_ind_0	Huntington's Disease	1/60	0.7235645286407508	0.8682774343689009	1.162515685007034	0.3761500239058902	HIP1	Mic
gs_ind_0	Hydrocephalus	1/19	0.3333924426257277	0.5715299016441046	3.768986180750887	4.139986246925857	HYDIN	Mic
gs_ind_0	Intellectual Disability	6/138	0.0703261869401426	0.3922725892281302	2.335419833676116	6.199631289445435	SLC6A8;TNIK;OPHN1;KANK1;BCAP31;UBA5	Mic
gs_ind_0	Intracranial Aneurysm	6/117	0.0363033123083634	0.2904264984669079	2.786878626229996	9.240861163804096	STARD13;BCAR1;DNAJA4;ANGPT4;AC007091.1;CD163L1	Mic
gs_ind_0	Meningioma	1/17	0.3042703009429234	0.5715299016441046	4.227478403948992	5.030017936001467	MLLT10	Mic
gs_ind_0	Multiple Sclerosis	6/742	0.999100955472078	0.999100955472078	0.3696264193074069	0.0003324600802651	TGFBR3;BATF;ZNF438;C21orf62-AS1;DDAH1;VCAM1	Mic
gs_ind_0	Neuroblastoma	3/203	0.8087848984097841	0.8823107982652191	0.7971201029683855	0.1691666481172888	LMO1;RET;CD55	Mic
gs_ind_0	Paraganglioma	1/4	0.0817234560891938	0.3922725892281302	19.97996121525533	50.03809894430499	RET	Mic
gs_ind_0	Parkinson's Disease	6/276	0.5298306679457712	0.7457665760581845	1.112535150809016	0.7066799001611216	SPTSSB;ITGA8;TRPM2;NDUFS4;PIEZO1;NDUFAF3	Mic
gs_ind_0	Schizophrenia	3/144	0.590398539379396	0.7457665760581845	1.142938561495497	0.6022800237602606	TARID;SNAP25-AS1;GABPB1-AS1	Mic
gs_ind_0	Stroke	4/184	0.5475731279338407	0.7457665760581845	1.153655865489918	0.6947999269312802	DNAH7;GAS6;DLGAP2;DNAH8	Mic
gs_ind_0	Tuberous Sclerosis	1/13	0.2421910778942139	0.5715299016441046	5.584615384615384	7.919142583507349	RALGAPA2	Mic
gs_ind_0	Alternating Hemiplegia of Childhood	1/1	0.0182336182336182	0.2005698005698006	162.3926701570681	650.2995367857076	ATP1A3	IN-SV2C
gs_ind_0	Alzheimer's Disease	37/1608	0.0562322543102941	0.4123698649421574	1.443183063871428	4.153862964494474	MAPK7;SMTNL2;SLC29A3;MMEL1;AC068491.1;SH2D4B;KCNN4;SPNS1;DUSP8;RP11-26J3.1;RP1L1;SORBS3;CLDN18;POLN;RP11-190A12.4;NCS1;RAB3D;MYO1C;IGFBP4;EPHX1;PTK7;LDB1;RP11-444E17.6;MBOAT7;CTSO;RAPGEF6;OVGP1;HLA-DRB5;AC008069.1;FOXK1;AC004112.4;DHCR24;SLCO4A1;SLC24A4;ATP6V1B2;TIMP2;CHST1	IN-SV2C
gs_ind_0	Amyotrophic Lateral Sclerosis	3/335	0.9495811679452766	0.970181466201988	0.5446101885730369	0.0281750091510649	MYOM2;CCDC192;NOG	IN-SV2C
gs_ind_0	Autism Spectrum Disorder	4/414	0.9509339151094716	0.970181466201988	0.5640517496790335	0.0283778432961597	PYGB;RP1-167G20.1;CHST1;RP1L1	IN-SV2C
gs_ind_0	Cerebro-Oculo-Facio-Skeletal Syndrome	1/1	0.0182336182336182	0.2005698005698006	162.3926701570681	650.2995367857076	ERCC6	IN-SV2C
gs_ind_0	Charcot-Marie-Tooth Disease	1/30	0.4251218943458415	0.7793901396340428	2.736977549028308	2.341154052094825	HSPB8	IN-SV2C
gs_ind_0	Coma	1/17	0.2689789639571819	0.5917537207058002	4.905759162303664	6.441860789687675	SLC7A7	IN-SV2C
gs_ind_0	Down Syndrome	1/56	0.6451206997777288	0.970181466201988	1.447431724918636	0.6344351591622567	RCAN3	IN-SV2C
gs_ind_0	Dystonia	2/54	0.2584511056209857	0.5917537207058002	2.578735197782817	3.489154434543418	ATP1A3;BCAP31	IN-SV2C
gs_ind_0	Epilepsy	2/239	0.937297737398216	0.970181466201988	0.5494291283764968	0.0355778937668799	JRK;CDKL5	IN-SV2C
gs_ind_0	Gaucher Disease	1/10	0.1682122043090491	0.5917537207058002	8.532102507577845	15.20871994389283	CHIT1	IN-SV2C
gs_ind_0	Glioma	22/1346	0.7608618672620986	0.970181466201988	0.8768536183085425	0.2396471211011795	DLX2;OLIG2;CDK4;KISS1;PATZ1;MACC1;SLC2A3;SOAT1;CHEK1;MIR155HG;PTK7;SMAD4;MBNL3;F11R;CCDC26;TUNAR;RASSF2;LAMB3;TRPV1;PDCD1;VEGFC;WEE1	IN-SV2C
gs_ind_0	Huntington's Disease	1/60	0.6705746525850105	0.970181466201988	1.349069470720225	0.5391154707626598	ZNF395	IN-SV2C
gs_ind_0	Intellectual Disability	4/138	0.2434720815813141	0.5917537207058002	1.821340299407214	2.573103967873463	ZNF674;SLC6A8;BCAP31;CUL4B	IN-SV2C
gs_ind_0	Intracranial Aneurysm	3/117	0.3600298485646454	0.7200596971292909	1.65278004810499	1.688427767300617	CCDC80;ANGPT4;RP1L1	IN-SV2C
gs_ind_0	Multiple Sclerosis	8/742	0.970181466201988	0.970181466201988	0.579997923180764	0.0175577820555463	FPR1;AC008691.1;AGAP2;MMEL1;GRAP2;CCDC26;YWHAG;HLA-DRB5	IN-SV2C
gs_ind_0	Muscular Dystrophy	2/55	0.2652551962862471	0.5917537207058002	2.53004005340454	3.357522319568289	GAA;CAPN3	IN-SV2C
gs_ind_0	Neuroblastoma	3/203	0.7230767084903915	0.970181466201988	0.9278008188085934	0.3008301049750042	LMO1;MMP25;ARHGEF40	IN-SV2C
gs_ind_0	Parkinson's Disease	3/276	0.8869359759740375	0.970181466201988	0.670169812980868	0.0804086359750113	ZNF646;SPTSSB;SMAD4	IN-SV2C
gs_ind_0	Rett Syndrome	1/9	0.1527370825287525	0.5917537207058002	9.537727132737912	17.92174456850046	CDKL5	IN-SV2C
gs_ind_0	Schizophrenia	1/144	0.9319064442674068	0.970181466201988	0.5501760402794753	0.0387999829247543	GABPB1-AS1	IN-SV2C
gs_ind_0	Stroke	5/184	0.2441548658650597	0.5917537207058002	1.671172199643819	2.356273519175283	F5;DNAH8;TGFBI;RUNX1;SELP	IN-SV2C
gs_ind_0	Alzheimer's Disease	37/1608	0.1384159401401118	0.5382534061735909	1.288757209600521	2.548507159572972	RBPJL;GMNC;SMTNL2;SLC29A3;CBR1;OARD1;SH2D4B;BACE1-AS;C1QL3;SPNS1;ADAMTS2;MYBBP1A;RP1L1;CLDN18;RP11-190A12.4;RAB3D;ZNF469;RND2;EPDR1;EPHX1;PPP1R3B;PTK7;RP11-444E17.6;RFX5;MBOAT7;HTRA1;RPS9;CTSO;RAPGEF6;OVGP1;HLA-DRB5;KCNK15;CIB1;AC004112.4;SDR42E2;CYB561;TIMP2	IN-SST
gs_ind_0	Amyotrophic Lateral Sclerosis	5/335	0.7941387134066777	0.9168917880772536	0.8164448574302895	0.1881881972329733	NOG;MYOM2;LDHC;CCDC192;TNIP1	IN-SST
gs_ind_0	Autism Spectrum Disorder	5/414	0.9168917880772536	0.9168917880772536	0.6481657090794146	0.056238629339963	PGK1;LAMTOR3;RP1-167G20.1;TRIM65;RP1L1	IN-SST
gs_ind_0	Autosomal Dominant Nocturnal Frontal Lobe Epilepsy	2/5	0.0036473031562742	0.0765933662817596	36.30893736805067	203.8299233256585	CHRNA4;CHRNB2	IN-SST
gs_ind_0	Charcot-Marie-Tooth Disease	2/30	0.1158436209063655	0.5382534061735909	4.437386569872959	9.564849287489842	NEFL;HSPB8	IN-SST
gs_ind_0	Down Syndrome	1/56	0.6711891414178686	0.9168917880772536	1.346736980883322	0.5369498277032797	DSCR9	IN-SST
gs_ind_0	Dystonia	2/54	0.2852446440283667	0.665570836066189	2.397607318789585	3.007577961776988	BCAP31;SPR	IN-SST
gs_ind_0	Epilepsy	5/239	0.5049667258164816	0.8836917701788428	1.173541285595229	0.8018370358830791	AMACR;LGI3;JRK;CHRNA4;CHRNB2	IN-SST
gs_ind_0	Gaucher Disease	1/10	0.1794178020578636	0.5382534061735909	7.938639281129653	13.63888477245169	CHIT1	IN-SST
gs_ind_0	Glioma	21/1346	0.9109490129053922	0.9168917880772536	0.7544894436633403	0.0703699866792681	DLX2;CNOT8;OBSCN;CBR1;VEGFA;PYGO2;LAMTOR3;CDK5;SLC16A8;MIR155HG;PTK7;SMAD4;MBNL3;MYCN;CCDC26;SUV39H1;PKM;TUNAR;LAMB3;TRPV1;VEGFC	IN-SST
gs_ind_0	Huntington's Disease	2/60	0.3288170935140976	0.690515896379605	2.149172666414046	2.39042509880913	RASD2;CPLX2	IN-SST
gs_ind_0	Intellectual Disability	2/138	0.7583889667494512	0.9168917880772536	0.9069994045363504	0.2508387360413326	SLC6A8;BCAP31	IN-SST
gs_ind_0	Intracranial Aneurysm	1/117	0.9034487898033448	0.9168917880772536	0.6339160473149796	0.0643652049167209	RP1L1	IN-SST
gs_ind_0	Motor Neurone Disease	1/13	0.2267382381968655	0.5951878752667721	6.029853658536585	8.948055982555564	KIF21B	IN-SST
gs_ind_0	Multiple Sclerosis	14/742	0.602410025929552	0.9168917880772536	0.9861888091778084	0.4998172135884335	HLA-DRB5;LINC00242;KEAP1;SYDE2;FPR1;C20orf202;AGAP2;CENPO;PARD6G-AS1;CCDC26;CTSH;TMEM244;RNASEL;GRAP2	IN-SST
gs_ind_0	Neuroblastoma	2/203	0.912735910770695	0.9168917880772536	0.6064736153723918	0.0553763141215804	MYCN;MMP25	IN-SST
gs_ind_0	Parkinson's Disease	6/276	0.4562206349007732	0.8709666666287489	1.205791743684535	0.9462797229213552	SPTSSB;COL13A1;COL5A2;SMAD4;DDIT4;SIAH1	IN-SST
gs_ind_0	Pituitary Adenoma	1/9	0.1630157127141726	0.5382534061735909	8.874318507890962	16.09720342203513	GADD45G	IN-SST
gs_ind_0	Pituitary Neoplasms	1/5	0.094097089666854	0.5382534061735909	16.77560975609756	39.64794851479905	GADD45G	IN-SST
gs_ind_0	Schizophrenia	2/144	0.7790330408697459	0.9168917880772536	0.8677728804770547	0.2166844672059868	LINC00242;GABPB1-AS1	IN-SST
gs_ind_0	Stroke	6/184	0.1503984056039208	0.5382534061735909	1.861624649859944	3.526787337829715	KCNK3;DNAH8;RUNX1;HTRA1;ADAMTS2;NPPA	IN-SST
gs_ind_0	Alzheimer's Disease	18/1608	0.679021367828585	0.8063378742964448	0.923494926952959	0.357487363371658	RTN4;SORBS3;PCBP1;AGAP1;DHCR24;CSNK1D;RP11-444E17.6;CLUH;DNAJC15;CLMN;MAPK8IP1;AHCYL1;CS;MBOAT7;GP1BB;HTRA1;DUSP8;CTC-490E21.12	L5-ET
gs_ind_0	Amyotrophic Lateral Sclerosis	1/335	0.9845039475836028	0.9999343672221502	0.3493094170403587	0.005455294821369	KIF5A	L5-ET
gs_ind_0	Autism Spectrum Disorder	8/414	0.1185849390220377	0.2503459823798574	1.807131855102335	3.853032434516853	RTN4;AGAP1;PGK1;PYGB;LAMTOR3;RP1-167G20.1;PREPL;RAB39B	L5-ET
gs_ind_0	Autosomal Dominant Nocturnal Frontal Lobe Epilepsy	1/5	0.0584359545784898	0.1387853921239134	27.72533333333333	78.73506473448403	CHRNB2	L5-ET
gs_ind_0	Cerebro-Oculo-Facio-Skeletal Syndrome	1/1	0.0119658119658119	0.0454700854700854	249.72	1105.186228068646	ERCC6	L5-ET
gs_ind_0	Charcot-Marie-Tooth Disease	2/30	0.0494615209612321	0.1387853921239134	7.380544858080159	22.19005291190103	MFN2;NEFL	L5-ET
gs_ind_0	Dystonia	1/54	0.4797079979138453	0.6510322828830758	2.310056074766355	1.696915673357406	ACTB	L5-ET
gs_ind_0	Epilepsy	8/239	0.0071447861801334	0.0452503124741782	3.288988772790069	16.25211832555294	EEF1A2;SCN1B;LGI3;GRIN1;GABRD;RAB39B;PURA;CHRNB2	L5-ET
gs_ind_0	Generalized Epilepsy with Febrile Seizures Plus	2/8	0.0037670869566343	0.035787326088026	32.49843652282676	181.3885046945779	GABRD;SCN1B	L5-ET
gs_ind_0	Glioma	11/1346	0.9532573940960573	0.9999343672221502	0.6343441906901286	0.0303662616514756	ENO2;CBX5;RASSF2;LAMTOR3;TUNAR;NEFM;ENO1;SV2A;PSAT1;VEGFC;PKM	L5-ET
gs_ind_0	Huntington's Disease	2/60	0.1608666158637196	0.3056465701410673	3.574803696754916	6.53180885439469	RASD2;CPLX2	L5-ET
gs_ind_0	Intellectual Disability	7/138	0.0011859147355246	0.0225323799749674	5.119452202294828	34.49098262705641	SLC6A8;EEF1A2;TECR;RAB39B;PURA;APC2;SLC1A4	L5-ET
gs_ind_0	Intracranial Aneurysm	2/117	0.4105099392345974	0.6172702973055523	1.790553619821912	1.594228615048435	DNAJA4;CAMK2B	L5-ET
gs_ind_0	Motor Neurone Disease	2/13	0.0100974524161182	0.0454700854700854	18.35100742311771	84.3315430415306	KIF3A;PNPLA6	L5-ET
gs_ind_0	Multiple Sclerosis	1/742	0.9999343672221502	0.9999343672221502	0.1444045853000674	9.477985104134858e-06	YWHAG	L5-ET
gs_ind_0	Parkinson's Disease	4/276	0.4223428349985358	0.6172702973055523	1.368421864158508	1.179494653618925	NUCKS1;INPP5F;AGAP1;SLC41A1	L5-ET
gs_ind_0	Prader-Willi Syndrome	1/19	0.2047636094446155	0.3536825981316086	6.725837837837838	10.66650010559939	NDN	L5-ET
gs_ind_0	Spinocerebellar Ataxia	1/5	0.0584359545784898	0.1387853921239134	27.72533333333333	78.73506473448403	ATXN7L3B	L5-ET
gs_ind_0	Stroke	2/184	0.6527846645658845	0.8063378742964448	1.118275977280321	0.476953614049081	RUNX1;HTRA1	L5-ET
