# Supplementary material for: Charting the human-specific properties of gene expression networks in the infant prefrontal cortex
Source: Sci Adv. 2026 Jun 3;12(23):eaea3316. doi: 10.1126/sciadv.aea3316 (PMC13232592; doi:10.1126/sciadv.aea3316)
Supplement: Supplementary file 2 — Data S1 [file sciadv.aea3316_data_s1.zip › csv_resubmission/5_riskgenes___rhe_adult.csv]

Gene_set	Term	Overlap	P-value	Adjusted P-value	Odds Ratio	Combined Score	Genes	intersect_celltype
gs_ind_0	Agenesis Corpus Callosum	1/12	0.4648404918940229	0.8051590340845013	2.441063708295946	1.870003608841428	TMEM67	OL
gs_ind_0	Alopecia with Mental Retardation	1/1	0.0507122507122507	0.2328926980895996	56.26829268292683	167.7688530865652	ITGB6	OL
gs_ind_0	Alzheimer's Disease	89/1608	0.1712321335284733	0.4403112005017886	1.148156136426272	2.026191476763288	ANKRD33B;ARVCF;CD24;DIRAS2;AC073254.1;UBASH3B;CCBE1;VRTN;MEFV;IL19;CTB-191K22.6;RELN;LUZP2;CELF2;F2RL1;RP11-126K1.8;RNF43;CDON;LNX1;TRIM5;CACNA1G;PIK3R6;EPOP;OSTN;PKNOX2;DSG2;MB21D2;PIK3CD;CTD-3187F8.2;IRF6;HECW1;MPZL1;GNG7;PHACTR1;FGF10;ARHGAP20;C12orf40;OSBPL6;CALHM3;GPC6;PVT1;POFUT1;NYAP2;REG4;SOBP;AC064853.3;CTHRC1;HRK;LGALS3;IP6K1;RP11-196G11.1;RERGL;RP11-231C18.3;CALHM2;FAT1;MYO16;MEIKIN;AN…	OL
gs_ind_0	Amyotrophic Lateral Sclerosis	15/335	0.7324015709154752	0.8909070301241623	0.8960843978313588	0.2790642675880415	CCSER1;EPB41;ADGRD1;MASP1;PROCR;ZBTB40;ANXA3;EFEMP1;NEDD4L;SLC18A1;EGR1;ASIC2;SMIM2-AS1;MORN2;PVT1	OL
gs_ind_0	Attention Deficit Hyperactivity Disorder	1/6	0.2683201218319274	0.6037202741218366	5.110182500426403	6.722825925129678	SLC9A9	OL
gs_ind_0	Autism Spectrum Disorder	19/414	0.7130339645259688	0.8909070301241623	0.9133765933146286	0.3089279159007126	RP11-310N16.1;XKR4;NEDD4L;RIMS2;IL18BP;DCC;GALNT1;ZNF568;SCN2A;GRIK2;KCNJ10;GNL3L;SLC9A9;EGR2;ASIC2;MPPED1;LUZP2;NLRP4;SYT1	OL
gs_ind_0	Autosomal Recessive Cerebellar Ataxia Type 1	1/1	0.0507122507122507	0.2328926980895996	56.26829268292683	167.7688530865652	SYNE1	OL
gs_ind_0	Batten Disease	1/4	0.1879831269840197	0.4511595047616473	8.03350308228357	13.42722171671185	CLN3	OL
gs_ind_0	Cerebral Palsy	2/44	0.6618845353222191	0.8825127137629588	1.098149994461061	0.4531671408452802	TBC1D24;SPI1	OL
gs_ind_0	Charcot-Marie-Tooth Disease	1/30	0.7910645919369961	0.9186556551526406	0.9481667567653512	0.2222272055840159	EGR2	OL
gs_ind_0	Coma	3/17	0.0517539329087999	0.2328926980895996	4.548790821980314	13.47012888998737	NOTCH3;SLC25A20;SLC25A13	OL
gs_ind_0	Down Syndrome	8/56	0.0067133802103334	0.1647358156814384	3.343404246866496	16.7292336793783	RIPPLY3;SIM1;DNAJC28;KCNJ6;NIT2;PIGP;JAM2;KCNJ15	OL
gs_ind_0	Dysautonomia	1/15	0.5423804393242219	0.8489432963335647	1.934851523581549	1.183718181962541	SNCAIP	OL
gs_ind_0	Dyslexia	2/5	0.0231410778714808	0.2082697008433277	13.43960182943234	50.61550237391822	FOXP2;KIAA0319	OL
gs_ind_0	Dyspraxia	1/2	0.0988619142874462	0.2965857428623387	18.75234521575985	43.39351204628956	FOXP2	OL
gs_ind_0	Dystonia	1/54	0.940688991537432	0.967565819867073	0.5202959793796357	0.0318123022731881	GCH1	OL
gs_ind_0	Encephalitis	3/18	0.0598533274981243	0.2394133099924975	4.254466735776572	11.97997526251286	RNASEH2C;NID1;LAMB1	OL
gs_ind_0	Epilepsy	21/239	0.0091519897600799	0.1647358156814384	1.908285795182904	8.957081262665666	GRIN2B;PRICKLE1;DCX;KCNV1;D2HGDH;PCDH7;CLCN2;SCN2A;GRIK2;KCNJ10;GABRB1;CACNA1E;HCN1;GABRG1;RELN;PCDH19;DOCK7;CASR;PTGS1;TBC1D24;EFHC2	OL
gs_ind_0	Familial Focal Epilepsy with Variable Foci	1/1	0.0507122507122507	0.2328926980895996	56.26829268292683	167.7688530865652	DEPDC5	OL
gs_ind_0	Generalized Epilepsy with Febrile Seizures Plus	1/8	0.3407357806111741	0.6814715612223482	3.745966228893058	4.033086819741271	SCN2A	OL
gs_ind_0	Glioma	46/1346	0.9996667281667984	0.9996667281667984	0.5970277103006918	0.0001990056828207	JAG1;CD24;PCAT1;SFRP2;HEATR3;PCGEM1;PBK;CCNB1;GNAS-AS1;HJURP;MYT1;CASC2;C1QL1;WT1;TP73;EGF;FAT1;ALDH1A1;CD70;MEFV;USP15;HAGLR;FTO;LINC00511;IDO1;NRL;MSN;NUSAP1;SUFU;MMP9;CCND1;LINC00473;FOXP3;REG4;IRS1;PDGFRA;F10;PIK3CA;SPOP;PVT1;CD81;NF2;BIRC5;HIF1A;TEAD2;ELOVL2	OL
gs_ind_0	Huntington's Disease	6/60	0.0818099812908008	0.2677417569517118	2.25510902169909	5.645340750069382	PRPF40A;SH3BP2;TRIP10;TP73;NOP14;RNF4	OL
gs_ind_0	Hydrocephalus	3/19	0.0685066901136054	0.2466240844089794	3.995818296385404	10.71208507948553	ARSA;B3GLCT;CCDC88C	OL
gs_ind_0	Intellectual Disability	13/138	0.0220382043417644	0.2082697008433277	2.05988619197082	7.858420032567778	HCN1;CDH15;AFF2;DOCK7;TBC1D24;DLG3;GRIK2;NEXMIF;SOBP;PCDH19;MEIS2;TPO;CTCF	OL
gs_ind_0	Intracranial Aneurysm	4/117	0.8526972278113456	0.9592843812877638	0.7350976769846777	0.1171383619687233	RSPH9;SLC47A1;PCAT1;SLC24A3	OL
gs_ind_0	Motor Neurone Disease	1/13	0.4920416319405286	0.8051590340845013	2.245328330206379	1.592368773082145	KIF21B	OL
gs_ind_0	Multiple Sclerosis	36/742	0.6433401789438542	0.8825127137629588	0.9579437466658718	0.4225314035609803	AC008703.1;CD28;CD24;PCAT1;IFNAR1;LINC00469;PRICKLE1;VAV2;GNAS-AS1;UBASH3B;SMIM2-AS1;LRRC34;ITK;LINC00511;ZPLD1;TRAF3;TMEM105;ARHGAP26;BRINP1;PDZRN4;ARHGEF3;MCTP1;SH3BP2;IKZF3;RELN;TNIP3;LINC00550;PVT1;MALT1;VTI1A;POPDC3;CTSS;PLEK;CD6;TRAC;MIR181A1HG	OL
gs_ind_0	Muscular Dystrophy	5/55	0.1446384181232377	0.4005371578797351	2.053125884016973	3.969756508054425	ACTA1;MYF6;PAMR1;SYNE1;SYNE2	OL
gs_ind_0	Neuroblastoma	7/203	0.8980969060220239	0.967565819867073	0.7036526937334252	0.0756266940085004	DCX;IL15RA;HAGLR;TEAD4;KANSL1L;ANO7;PVT1	OL
gs_ind_0	Parkinson's Disease	13/276	0.6516491710924637	0.8825127137629588	0.9533035344817944	0.4082512310186999	BRINP1;MUC19;KCNN3;PAM;LRRK2;SLC50A1;IGSF9B;HTRA2;SNCAIP;SCN2A;GCH1;WBP1L;BDNF	OL
gs_ind_0	Pituitary Adenoma	1/9	0.3742194303309413	0.7090473416796782	3.304602141044035	3.248136210944259	PVT1	OL
gs_ind_0	Prader-Willi Syndrome	1/19	0.6286321460596603	0.8825127137629588	1.515288271385832	0.7034104786167489	GABRA5	OL
gs_ind_0	Restless legs Syndrome	1/26	0.7424225251034686	0.8909070301241623	1.097781701798918	0.3269597420064882	MYT1	OL
gs_ind_0	Schizophrenia	4/144	0.939969180955547	0.967565819867073	0.5905515001316793	0.0365599747543094	MIR137HG;LINC00473;LINC00511;GNAS-AS1	OL
gs_ind_0	Stroke	11/184	0.3300988265144019	0.6814715612223482	1.246962266376797	1.382087081691891	TRIM29;RNF43;ALOX5AP;PRKG1;KCNE2;PTPRG;TTR;GALNT18;TWIST1;NOTCH3;COL5A1	OL
gs_ind_0	Tuberous Sclerosis	1/13	0.4920416319405286	0.8051590340845013	2.245328330206379	1.592368773082145	VAV2	OL
gs_ind_0	Alopecia with Mental Retardation	1/1	0.0248812915479582	0.3482907691634824	118.0344827586207	435.9767808268614	ITGB6	L2/L3
gs_ind_0	Alzheimer's Disease	38/1608	0.6817499614000222	0.8676817690545737	0.9345656123003164	0.3580249028845114	TP53INP2;LGALS3;MMEL1;RP11-196G11.1;WIPF1;CYP2A7;AGER;TLR5;RP5-1169K15.1;CALHM2;SCGB3A2;GGACT;FAT1;MEFV;CTD-3187F8.2;MYO1C;MS4A6A;IRF6;VWA5B1;CTB-191K22.6;RNF19B;OSGIN1;CALHM3;MMP3;RP11-126K1.8;CD180;USP32;RP11-129B22.1;ELOVL1;TTC22;APOA2;TRMO;MEGF10;GJA3;ALDH16A1;MS4A2;VSX2;AC064853.3	L2/L3
gs_ind_0	Amyotrophic Lateral Sclerosis	3/335	0.99162687096805	0.99162687096805	0.3934056932213803	0.0033079047956662	MACROD2;SLC18A1;TYW3	L2/L3
gs_ind_0	Autism Spectrum Disorder	10/414	0.5875293715540942	0.8225411201757319	1.010651772497673	0.5374939620214353	TBX6;RD3;MACROD2;NAALADL2;ZNF568;CPA5;RBM5;IL18BP;NLRP4;SERPINA1	L2/L3
gs_ind_0	Batten Disease	1/4	0.0958982267141951	0.4475250579995775	16.85221674876847	39.50947932813334	CLN3	L2/L3
gs_ind_0	Cerebral Palsy	1/44	0.6715061575391167	0.8676817690545737	1.345356057603383	0.535763958963712	TET2	L2/L3
gs_ind_0	Charcot-Marie-Tooth Disease	2/30	0.1706496573227193	0.4759151583459554	3.458985301090564	6.115979304109892	CDRT1;SH3TC2	L2/L3
gs_ind_0	Down Syndrome	4/56	0.0497558241662117	0.3482907691634824	3.416806722689075	10.25256508065794	SIM1;RCAN3;DSCAM;DYRK1A	L2/L3
gs_ind_0	Dyspraxia	1/2	0.0491481135098156	0.3482907691634824	39.33716475095785	118.5196051494389	SRPX2	L2/L3
gs_ind_0	Encephalitis	1/18	0.3650901763375465	0.6815016624967536	3.361247947454844	3.38683006090217	RNASEH2C	L2/L3
gs_ind_0	Epilepsy	3/239	0.9419454150619084	0.99162687096805	0.5641529766948281	0.0337408340824735	VRK2;SRPX2;PRICKLE1	L2/L3
gs_ind_0	Gaucher Disease	1/10	0.2228943640992203	0.5200868495648474	6.201451905626135	9.308734798317802	THBS3	L2/L3
gs_ind_0	Glioma	31/1346	0.7244895459834728	0.8769582604569776	0.9100393131264998	0.2932947015618004	RLN3;KMT2C;PCAT1;NOS3;PBK;OSM;CDKN1A;HJURP;PSAT1;AGER;WT1;TP73;CREB1;FAT1;NOTCH1;MEFV;NRL;DLX6-AS1;SMAD6;NUSAP1;MMP9;PDLIM4;LINC00473;FOXP3;ARID2;HMGA1;PDGFRA;ASCL1;GATA6;CCL5;NR2E1	L2/L3
gs_ind_0	Huntington's Disease	3/60	0.1869666693501967	0.4759151583459554	2.405176789037388	4.033060369125946	TP73;SH3BP2;CARD16	L2/L3
gs_ind_0	Intellectual Disability	4/138	0.4513580109828197	0.753480390080433	1.312180188060354	1.043832041857114	CDH15;TNIK;DYRK1A;ASXL2	L2/L3
gs_ind_0	Intracranial Aneurysm	3/117	0.5615790930083164	0.8225411201757319	1.194280665386641	0.6891031141613958	DSCAM;PCAT1;LRRC3	L2/L3
gs_ind_0	Meningioma	1/17	0.348835889274857	0.6815016624967536	3.565656565656566	3.755184400334052	NLRP6	L2/L3
gs_ind_0	Multiple Sclerosis	23/742	0.1522918299817148	0.4759151583459554	1.32919045804338	2.50147884125469	AC008703.1;PCAT1;TET2;PRICKLE1;MMEL1;TIMMDC1;CLECL1;GPC5;IL23A;TMEM105;SH3BP2;CISTR;IRF5;NR3C1;PRR34;LINC00550;ETV7;TBX6;FAM221B;SLFNL1-AS1;CCR4;FCRL1;TSGA10IP	L2/L3
gs_ind_0	Muscular Dystrophy	1/55	0.7516785089631236	0.8769582604569776	1.071496361910788	0.3058549517594336	MYF6	L2/L3
gs_ind_0	Neuroblastoma	2/203	0.9653267888134326	0.99162687096805	0.4726616016938597	0.016679563225304	DLX6-AS1;ANO7	L2/L3
gs_ind_0	Parkinson's Disease	4/276	0.9194136439273972	0.99162687096805	0.6297895304910955	0.0529143846117266	RAB25;LRRK2;CAB39L;DYRK1A	L2/L3
gs_ind_0	Pontocerebellar Hypoplasia	1/8	0.182663449364705	0.4759151583459554	7.85823754789272	13.3598674031939	VRK1	L2/L3
gs_ind_0	Restless legs Syndrome	1/26	0.4814287697336284	0.753480390080433	2.303132747351814	1.683583112290802	CCDC148	L2/L3
gs_ind_0	Rolandic Epilepsy with Speech impairment	1/1	0.0248812915479582	0.3482907691634824	118.0344827586207	435.9767808268614	SRPX2	L2/L3
gs_ind_0	Schizophrenia	4/144	0.4843802507659926	0.753480390080433	1.254636801339753	0.9094674462210924	COLCA1;CISTR;MIR137HG;LINC00473	L2/L3
gs_ind_0	Smith-Magenis Syndrome	1/3	0.0728155269869606	0.4077669511269794	23.59770114942529	61.82187251544929	SMCR2	L2/L3
gs_ind_0	Spinocerebellar Ataxia	1/5	0.1184105499037866	0.4736421996151465	13.10472541507024	27.96020881483388	ATXN8OS	L2/L3
gs_ind_0	Stroke	6/184	0.308130678888264	0.6636660776054917	1.438157733212807	1.693044303463862	NOS3;KCNE2;TTR;UVRAG;DYRK1A;SLC22A7	L2/L3
gs_ind_0	Agenesis Corpus Callosum	1/12	0.3321632524866183	0.5683281049767532	3.819446184688636	4.209521283326156	TMEM67	IN-PV
gs_ind_0	Alzheimer's Disease	40/1608	0.9902157179696994	0.9983701912012014	0.6764294255042052	0.00665096706197	EPOP;RP11-814P5.1;DIRAS2;AC073254.1;LGALS3;CD3G;NARS2;RP11-196G11.1;PIP4K2A;WDR70;CCDC134;WIPF1;NDUFAF6;CNOT6;TLR5;RP5-1169K15.1;LOXL4;PPP1R42;CDH8;CTD-3187F8.2;PDE4B;IRF6;LFNG;DRD5;WNT5B;LINGO2;RP11-977G19.10;CTB-191K22.6;RNF19B;MAD1L1;ZNF462;CALHM3;F2RL1;AFF1;RNF43;NRXN1;NYAP2;ALDH16A1;DLEU2;FAM181A-AS1	IN-PV
gs_ind_0	Amyotrophic Lateral Sclerosis	11/335	0.5548631567571196	0.6658357881085435	1.033370558327797	0.6086901454857209	ATXN1;TYW3;ANKS1B;ZNF746;CALN1;EFEMP1;CLVS1;TAF8;SLC18A1;MORN2;SUSD1	IN-PV
gs_ind_0	Ataxia Telangiectasia	1/2	0.0650107378830783	0.2437902670615436	29.34005763688761	80.19232840498532	TP53TG1	IN-PV
gs_ind_0	Autism Spectrum Disorder	19/414	0.0880425520543931	0.2903487515547713	1.489128092975232	3.618484525172984	MIR34AHG;CNTNAP4;IL18BP;NPHP4;NLGN3;ZNF568;CADPS;KHDRBS2;OXR1;AP5B1;NOVA1;ILDR2;EGR2;GLT1D1;TBX6;RP11-196H14.2;NAALADL2;NRXN1;RP11-20I23.1	IN-PV
gs_ind_0	Batten Disease	1/4	0.1258177923404009	0.2903487515547713	12.56937011115686	26.05530511588008	CLN3	IN-PV
gs_ind_0	Cerebral Aneurysm	2/12	0.0576665735874174	0.2437902670615436	7.013802622498274	20.01092306360861	TGFBR1;LMNA	IN-PV
gs_ind_0	Cerebral Palsy	2/44	0.4299055036272203	0.5683281049767532	1.721909633418585	1.453618641092433	TBC1D24;FBXO9	IN-PV
gs_ind_0	Charcot-Marie-Tooth Disease	4/30	0.0161392859395782	0.242089289093674	5.045039561777236	20.81834999417797	NRG2;LMNA;EGR2;SH3TC2	IN-PV
gs_ind_0	Coma	2/17	0.1068225441536942	0.2903487515547713	4.746610565684899	10.61620410165445	NOTCH3;SLC25A20	IN-PV
gs_ind_0	Down Syndrome	4/56	0.1127018241838627	0.2903487515547713	2.533472978634269	5.530596015793045	SIM1;PIGP;KCNJ15;DYRK1A	IN-PV
gs_ind_0	Dysautonomia	1/15	0.3963652287269947	0.5683281049767532	3.027427208585909	2.801639259418381	ELP4	IN-PV
gs_ind_0	Dyspraxia	1/2	0.0650107378830783	0.2437902670615436	29.34005763688761	80.19232840498532	SRPX2	IN-PV
gs_ind_0	Dystonia	3/54	0.2639081911007568	0.5278163822015136	1.997424212403408	2.660876648858354	DRD5;GCH1;TH	IN-PV
gs_ind_0	Encephalitis	2/18	0.117664569849482	0.2903487515547713	4.458058849363197	9.539877393709542	RNASEH2C;SAMHD1	IN-PV
gs_ind_0	Epilepsy	9/239	0.3925728643238638	0.5683281049767532	1.21066773269721	1.132014424238832	PTGS1;TBC1D24;LBR;GABRG1;SRPX2;UNC80;KCNV1;DOCK7;GABRB1	IN-PV
gs_ind_0	Ferro-Cerebro-Cutaneous Syndrome	1/1	0.033048433048433	0.2437902670615436	88.03746397694525	300.1884829925807	PIGA	IN-PV
gs_ind_0	Friedreich Ataxia	1/8	0.2358849439395607	0.5054677370133444	5.861095100864553	8.465830930366295	LYRM4	IN-PV
gs_ind_0	Glioma	29/1346	0.9983701912012014	0.9983701912012014	0.5808551288822812	0.0009474550951011	NOS3;PBK;CDKN1A;GNAS-AS1;HJURP;PRKCB;PCDHA1;WT1;TP73;TNFRSF12A;ARHGEF5;STK26;EPHA3;CBL;TP53TG1;LINC00473;FOXP3;NOVA1;ARID2;BCAR4;HMGA1;TNFAIP3;NF2;ARL13B;MAP2;NR2E1;PDCD1;TEK;DLEU2	IN-PV
gs_ind_0	Huntington's Disease	1/60	0.868400370883787	0.9648893009819854	0.7312377400527934	0.1031794102485062	TP73	IN-PV
gs_ind_0	Intellectual Disability	11/138	0.0056406165291708	0.1692184958751269	2.738706002278587	14.18036760968444	NLGN3;CDH15;ADNP;TBC1D24;ASXL2;OPHN1;TRAPPC9;UNC80;NEXMIF;DYRK1A;DOCK7	IN-PV
gs_ind_0	Intracranial Aneurysm	5/117	0.3442938811288322	0.5683281049767532	1.436237299246149	1.531401924122302	LINGO2;PARD3B;MYEOV;CNNM2;SUSD1	IN-PV
gs_ind_0	Meningioma	1/17	0.4357182138155108	0.5683281049767532	2.659418391406864	2.209337207922701	MLLT10	IN-PV
gs_ind_0	Multiple Sclerosis	32/742	0.0646633001432592	0.2437902670615436	1.406459498499944	3.851675791120119	AC008703.1;ATXN1;LIMK2;MIR34AHG;POU2AF1;GNAS-AS1;GRB7;CSGALNACT2;MYBPC3;GNG2;PDE4B;BACH2;ZPLD1;TMEM105;HTR3A;TNIP2;TRIM14;TNIP3;SLC30A7;RCBTB1;COG6;AFF1;LINC00550;ETV7;TBX6;FAM221B;TTC34;ATF1;VMP1;PLEK;MIR181A1HG;TSGA10IP	IN-PV
gs_ind_0	Muscular Dystrophy	2/55	0.547693768542011	0.6658357881085435	1.364892320195043	0.8217183594583444	LMNA;SGCB	IN-PV
gs_ind_0	Neuroblastoma	4/203	0.909860443250202	0.9748504749109308	0.647255969836615	0.0611424204901049	TEAD4;TH;ANO7;IL15RA	IN-PV
gs_ind_0	Parkinson's Disease	10/276	0.4291296744297332	0.5683281049767532	1.155762245020159	0.977770391492698	FAM126A;MUC19;NDUFAF6;TH;RAB25;CNTN1;GPNMB;GCH1;DYRK1A;CAB39L	IN-PV
gs_ind_0	Rolandic Epilepsy with Speech impairment	1/1	0.033048433048433	0.2437902670615436	88.03746397694525	300.1884829925807	SRPX2	IN-PV
gs_ind_0	Schizophrenia	3/144	0.861636495545187	0.9648893009819854	0.7139972596812577	0.1063297543664265	COLCA1;LINC00473;GNAS-AS1	IN-PV
gs_ind_0	Stroke	7/184	0.4070207288296651	0.5683281049767532	1.239730922850536	1.114383172351204	RNF43;NOS3;LMNA;UVRAG;DYRK1A;NOTCH3;SLC22A7	IN-PV
gs_ind_0	Agenesis Corpus Callosum	1/12	0.3925410774198344	0.5770223923508839	3.079421647490072	2.879610575896306	TMEM67	OPC
gs_ind_0	Alopecia with Mental Retardation	1/1	0.0406457739791073	0.2641975308641975	70.98126463700234	227.3430823253782	ITGB6	OPC
gs_ind_0	Alzheimer's Disease	68/1608	0.3697600456861655	0.5770223923508839	1.065820126216722	1.060385518878736	PAX5;ALX4;DCHS2;HSPG2;ABTB2;CTHRC1;CFAP74;HEY2;VRK3;AC073254.1;HRK;LGALS3;PIK3R6;TMC5;IP6K1;GRIN2B;SNCB;RP11-196G11.1;DAB1;CRTC1;CYYR1;DSG2;ZEB1-AS1;RP11-231C18.3;JAM3;TCF3;SYT16;CAMK4;PSMA1;BMPER;PPP1R42;GGACT;HBEGF;CTD-3187F8.2;PFDN1;NHSL1;LINGO2;TNXB;RP11-977G19.10;CTB-191K22.6;SORD;FBXL13;PTK7;BCAM;MAP7;AC034228.3;ELMO1;LUZP2;NCOR2;F2RL1;FZD6;PVT1;RNF43;RNF4;USP32;SPATA13;RUNX2;CDKN2B-AS1;ST6…	OPC
gs_ind_0	Amyotrophic Lateral Sclerosis	12/335	0.7190984694981946	0.8012811517265597	0.9022649646039652	0.2975281673913612	VIL1;SCN7A;ADGRD1;ZBTB40;ANXA3;TRPM7;EFEMP1;EGR1;INPP4B;UNC13A;MORN2;PVT1	OPC
gs_ind_0	Autism Spectrum Disorder	19/414	0.3225179903349996	0.5717364374120448	1.174359239655847	1.328900641299998	KCNQ3;CNTNAP4;IL18BP;RALY;FUT9;KCTD16;KCNJ10;DCUN1D1;OXR1;AP5B1;GNL3L;RBM5;EGR2;KHDRBS3;LUZP2;PPP2R2B;KLF8;SOX7;NXPE3	OPC
gs_ind_0	Autosomal Dominant Partial Epilepsy with Auditory Features	1/1	0.0406457739791073	0.2641975308641975	70.98126463700234	227.3430823253782	LGI1	OPC
gs_ind_0	Autosomal Recessive Cerebellar Ataxia Type 1	1/1	0.0406457739791073	0.2641975308641975	70.98126463700234	227.3430823253782	SYNE1	OPC
gs_ind_0	Benign Familial Neonatal Seizures	1/2	0.0796468766326922	0.3451364654083328	23.65573770491803	59.85262287733467	KCNQ3	OPC
gs_ind_0	Cerebral Aneurysm	1/12	0.3925410774198344	0.5770223923508839	3.079421647490072	2.879610575896306	LMNA	OPC
gs_ind_0	Cerebral Palsy	4/44	0.1019617577056726	0.3823378006794162	2.645288994457641	6.039611302752297	TBC1D24;ST6GALNAC3;TET2;KIAA0930	OPC
gs_ind_0	Charcot-Marie-Tooth Disease	2/30	0.3461637985827926	0.5770223923508839	2.073684210526316	2.199853813668672	LMNA;EGR2	OPC
gs_ind_0	Coma	2/17	0.150161419537699	0.4880246134975218	3.822770398481973	7.248142533625615	SLC25A20;SLC25A13	OPC
gs_ind_0	Down Syndrome	3/56	0.3994770408583042	0.5770223923508839	1.54612138485672	1.418719413614702	SIM1;RCAN1;KCNJ15	OPC
gs_ind_0	Dyslexia	1/5	0.1874314735596197	0.5188236628949762	7.88056206088993	13.19475584295281	KIAA0319	OPC
gs_ind_0	Dystonia	2/54	0.6517136982786338	0.7702070979656581	1.120336134453781	0.4796718336927555	DRD2;PANK2	OPC
gs_ind_0	Encephalitis	1/18	0.5267550847781083	0.665506332939302	2.021211107393777	1.295635881468978	LAMB1	OPC
gs_ind_0	Epilepsy	20/239	0.0015391104771822	0.0600253086101095	2.320446680056918	15.02849043465602	GRIN2B;KCNQ3;DCX;KCNV1;CLCN2;GNAO1;KCNJ10;CNTN2;GABRG1;LGI1;PAH;PCDH19;DOCK7;GRIN2A;RMND1;PTGS1;CASR;TBC1D24;EFHC2;KCNJ11	OPC
gs_ind_0	Ferro-Cerebro-Cutaneous Syndrome	1/1	0.0406457739791073	0.2641975308641975	70.98126463700234	227.3430823253782	PIGA	OPC
gs_ind_0	Glioma	35/1346	0.9996317956172904	0.9996317956172904	0.5640599496419609	0.0002077275910211	PRKCG;NOS3;HEATR3;SFRP2;CD8A;TPX2;CDKN1A;TERF1;ZEB1-AS1;PCDHA1;RASSF10;CASC2;TCF3;EGF;ALDH1A1;CD70;ZFP57;EPHA3;NUSAP1;GFAP;FOXP3;PTK7;SOX9;EZH2;OSMR;LGI1;PIK3CA;PHF20;PVT1;CDKN2B-AS1;NF2;EBAG9;SRC;BMP4;HAGLR	OPC
gs_ind_0	Huntington's Disease	4/60	0.2261539043388357	0.5188236628949762	1.890126752569735	2.809748113293506	JPH3;RNF4;NOP14;SH3BP2	OPC
gs_ind_0	Hydrocephalus	1/19	0.5460564783091708	0.665506332939302	1.911576682068485	1.156566723233349	CCDC88C	OPC
gs_ind_0	Intellectual Disability	9/138	0.1078388668582968	0.3823378006794162	1.757226465255662	3.91354917874158	CDH15;AFF2;CA8;TBC1D24;GRIA3;CTCF;PCDH19;DOCK7;STT3A	OPC
gs_ind_0	Intracranial Aneurysm	4/117	0.7076045418880011	0.8012811517265597	0.9301641780112382	0.3217157893670365	CDKN2B-AS1;LINGO2;PLCE1;SOX7	OPC
gs_ind_0	Ischemic Stroke	1/7	0.2522102664709634	0.5464555773537542	5.453611961808683	7.512307659029983	CDKN2B-AS1	OPC
gs_ind_0	Meningitis	1/8	0.2826452232939406	0.5511581854231842	4.725526932084309	5.971000021575168	NLRP3	OPC
gs_ind_0	Motor Neurone Disease	1/13	0.417288119002198	0.5812227371816329	2.832505854800937	2.475548829907848	KIF21A	OPC
gs_ind_0	Multiple Sclerosis	26/742	0.8243753553472156	0.886994174681859	0.8506629448709002	0.1642879598862411	LIMK2;TET2;EXOC2;CSGALNACT2;ITK;GNG2;ZPLD1;TMEM105;CD40;SH3BP2;RCOR1;TSGA10IP;NR3C1;TNIP3;ELMO1;LINC00550;NCOR2;PVT1;CDKN2B-AS1;POPDC3;CDH3;ATF1;LMNB1;PLEK;MIR181A1HG;SLC15A2	OPC
gs_ind_0	Muscular Dystrophy	4/55	0.1835990182229443	0.5188236628949762	2.075709706431751	3.518330335689417	FLNC;LMNA;SYNE1;SYNE2	OPC
gs_ind_0	Neuroblastoma	6/203	0.8415072939289432	0.886994174681859	0.7662750812008621	0.1322288859520023	CDKN2B-AS1;LMO1;DCX;HAGLR;ANO7;PVT1	OPC
gs_ind_0	Neurofibromatosis	1/6	0.2204903451676504	0.5188236628949762	6.446455184160103	9.746404431934716	CDKN2B-AS1	OPC
gs_ind_0	Parkinson's Disease	12/276	0.4478581189647505	0.6022919530905265	1.117295619501039	0.8974998794124386	FAM126A;DCUN1D1;CA8;SEMA5A;LMNB1;SNCB;WBP1L;BIN3;NDUFAF2;INPP5F;CAB39L;ITPKB	OPC
gs_ind_0	Pituitary Adenoma	1/9	0.3118470346340767	0.5717364374120448	4.168756027000964	4.857611632281279	PVT1	OPC
gs_ind_0	Plexiform Neurofibroma	1/2	0.0796468766326922	0.3451364654083328	23.65573770491803	59.85262287733467	CDKN2B-AS1	OPC
gs_ind_0	Pontocerebellar Hypoplasia	1/8	0.2826452232939406	0.5511581854231842	4.725526932084309	5.971000021575168	VRK1	OPC
gs_ind_0	Prader-Willi Syndrome	1/19	0.5460564783091708	0.665506332939302	1.911576682068485	1.156566723233349	GABRA5	OPC
gs_ind_0	Rett Syndrome	2/9	0.0490307325728498	0.2731712243344493	7.912941176470588	23.85995469139478	GLRA2;GRIA3	OPC
gs_ind_0	Schizophrenia	1/144	0.9976648724420348	0.9996317956172904	0.2403201984512317	0.0005618345514082	MIR137HG	OPC
gs_ind_0	Spasmodic Dysphonia	1/1	0.0406457739791073	0.2641975308641975	70.98126463700234	227.3430823253782	DAGLA	OPC
gs_ind_0	Stroke	10/184	0.2142989999191673	0.5188236628949762	1.435151778395836	2.210683463925667	F2;RNF43;ADAMTS12;TRIM29;ALOX5AP;NOS3;CDKN2B-AS1;TTR;LMNA;SLC22A7	OPC
gs_ind_0	Agenesis Corpus Callosum	1/12	0.5337270628881313	0.7398430313175806	1.987971238492037	1.248188870974466	TMEM67	End
gs_ind_0	Alopecia with Mental Retardation	1/1	0.0615384615384615	0.24	45.82534775888717	127.7653271287359	ITGB6	End
gs_ind_0	Alzheimer's Disease	98/1608	0.5691100240904466	0.7398430313175806	0.9879416563817808	0.5568844343797884	PCNT;DIRAS2;AC073254.1;SNCB;C11orf65;GABRG3;CELF1;SNX31;DLGAP2;LUZP2;ELMO1;KMT5B;RBFOX1;CACNA1A;CACNA1G;PIK3R6;EPOP;PLXNC1;PKNOX2;PDE7B;SH3RF1;DSG2;NEBL;NEGR1;LRRK1;PDE1A;HECW1;TLN2;PTGFR;SNX29;C12orf40;OSBPL6;CALHM3;GPC6;FZD6;DSCAML1;FOXN3;ATM;POFUT1;NYAP2;CYFIP1;NRXN1;PCNX1;SYNJ1;KCNQ1;CTHRC1;VRK3;L3MBTL4;IP6K1;RP11-196G11.1;FRMD4A;CRTC1;HID1;RP11-231C18.3;PDCD1LG2;TMEM132C;FBXL7;PHF14;CR1;SORC…	End
gs_ind_0	Amyotrophic Lateral Sclerosis	20/335	0.5923663461605534	0.7452350806535994	0.9872332341866196	0.5169449458404404	RBMS1;MACROD2;CTNND2;TIAM1;MIR99AHG;INPP4B;MAPK1;KALRN;EPB41;ANKS1B;SLC39A11;ITGA9;PDLIM5;ASIC2;CNTN4;ANK3;LEF1;KCNMB3;VIL1;TRPM7	End
gs_ind_0	Attention Deficit Hyperactivity Disorder	1/6	0.3170047599886129	0.5619629836161774	4.161725446114936	4.781150375147835	SLC9A9	End
gs_ind_0	Autism Spectrum Disorder	43/414	0.0003637446991149	0.0047286810884941	1.901147238046516	15.05529583867148	LRRC58;MACROD2;CSMD1;PDE7B;KCNQ3;XKR4;SSX2IP;FRMD4A;KIZ;DCC;GALNT1;GRM7;NEBL;ZNF568;GUCY1A2;GRIK2;CADPS;MKLN1;SORCS3;AUTS2;VPS13C;DCUN1D1;OXR1;RSU1;CADM2;MSRA;RBM5;SLC9A9;RALYL;SDCBP;CLCN7;ASIC2;SHC3;MPPED1;LUZP2;KLF8;ANK3;RBFOX1;PCDH9;ADGRB3;SYT1;PAG1;NRXN1	End
gs_ind_0	Benign Familial Neonatal Seizures	1/2	0.1193009118541033	0.3101823708206687	15.27202472952086	32.46994809102264	KCNQ3	End
gs_ind_0	Cerebral Aneurysm	1/12	0.5337270628881313	0.7398430313175806	1.987971238492037	1.248188870974466	TGFBR1	End
gs_ind_0	Cerebral Palsy	8/44	0.0047562582143967	0.0370988140722949	3.60940509424571	19.30415964262461	VIPR2;TET2;KALRN;FBXO9;OXNAD1;CHD7;RASSF5;DLGAP2	End
gs_ind_0	Charcot-Marie-Tooth Disease	3/30	0.2801622100315871	0.5463163095615949	1.945511098543758	2.475442100214654	FIG4;DNM2;SH3TC2	End
gs_ind_0	Coma	3/17	0.0826907732451381	0.268745013046699	3.699522711428112	9.221605120942517	CACNA1A;MCEE;AUH	End
gs_ind_0	Down Syndrome	11/56	0.0004932355398618	0.004809046513653	3.947613789719053	30.05919887685193	DSCAML1;RIPPLY3;CIT;MIR99AHG;RCAN2;PRDM15;RCAN3;DSCAM;DYRK1A;SIM1;JAM2	End
gs_ind_0	Dysautonomia	2/15	0.2348524737879282	0.5088470265405111	2.830031581969566	4.100143340513549	CTNNAL1;SNCAIP	End
gs_ind_0	Dyslexia	1/5	0.2721728195988864	0.5463163095615949	5.087583719732097	6.620564516589262	KIAA0319	End
gs_ind_0	Dystonia	7/54	0.0459345783783541	0.24	2.434065478657273	7.498229020468545	ARFGEF2;DST;ATCAY;AUH;STXBP1;SLC19A3;SGCE	End
gs_ind_0	Encephalitis	1/18	0.6818242060489137	0.8046289873696638	1.304791344667697	0.4997134473354456	NID1	End
gs_ind_0	Epilepsy	31/239	4.94335047988115e-05	0.0009639533435768	2.436569313544054	24.15829754262052	KCNMA1;KIF5C;GRIN2B;PRICKLE1;KCNQ3;DCX;KCNV1;D2HGDH;PCDH7;GSTA4;ASNS;GRIK2;DLGAP2;GABRB1;CSMD3;HCN1;SCN8A;TSPEAR;FIG4;GABRG1;SACS;PCDH19;STXBP1;DOCK7;CHRNA7;TSEN54;GRIN2A;RMND1;VRK2;UNC80;CYFIP1	End
gs_ind_0	Ferro-Cerebro-Cutaneous Syndrome	1/1	0.0615384615384615	0.24	45.82534775888717	127.7653271287359	PIGA	End
gs_ind_0	Gaucher Disease	1/10	0.4704328022498237	0.733875171509725	2.407467664524526	1.81547654706148	CLK2	End
gs_ind_0	Glioma	42/1346	0.9999999967477216	0.9999999967477216	0.4194975187997978	1.364322694419932e-09	JAG1;PCAT1;CTNND2;SFRP2;PTPRZ1;ALDH1A3;HEATR3;TET3;SPDYA;CAMK2A;HDAC2;PFKP;NOS1;PRKCB;PCDH15;CASC2;TP73;SLC25A26;ADGRL4;FUBP1;TRIM24;PTCH1;EGF;PBRM1;PDE4C;LINC00473;CHAF1B;ARID2;EGFR;CDK6;PIK3CA;SPOP;CDKN2B;CDKN2B-AS1;NF2;KMT5B;EBAG9;MERTK;TRIM22;QKI;CLOCK;ADGRA2	End
gs_ind_0	Huntington's Disease	2/60	0.8921696171277259	0.9893555605739316	0.647121182004903	0.0738358867011091	TP73;RNF4	End
gs_ind_0	Hydrocephalus	1/19	0.7014714248863736	0.8046289873696638	1.234011445757968	0.4375497497632699	FKTN	End
gs_ind_0	Intellectual Disability	24/138	2.601489638563826e-06	0.0001014580959039	3.437465941044402	44.2038400620047	ADNP;CSNK2A1;PAK3;ASNS;GRIK2;NEXMIF;HCN1;SCN8A;ASXL2;DLG3;ZNF711;PCDH19;CTCF;AP4S1;DOCK7;CHRNA7;SNX14;PHF8;FTSJ1;HUWE1;UNC80;BCL11A;DYRK1A;CYFIP1	End
gs_ind_0	Intracranial Aneurysm	11/117	0.1040004273510598	0.3101823708206687	1.665528524683454	3.769691092493445	CDKN2B-AS1;HLCS;PCAT1;PARD3B;ATP2B1;SLC47A1;MINK1;FGD6;DSCAM;LRRC3;SLC35F3	End
gs_ind_0	Ischemic Stroke	1/7	0.3590831889225717	0.6088801899121868	3.520746641303055	3.605952911397915	CDKN2B-AS1	End
gs_ind_0	Motor Neurone Disease	1/13	0.5624863302828094	0.7398430313175806	1.828562596599691	1.052133792550396	SETX	End
gs_ind_0	Multiple Sclerosis	38/742	0.9132512866836292	0.9893555605739316	0.8082855539742642	0.0733472295246135	RASGEF1A;PLXNC1;PCAT1;TET2;CSMD1;RASGRF1;IFNAR1;PRICKLE1;EXOC2;NCKAP5;VAV2;CLECL1;GPC5;MAPK1;GTDC1;PUS10;NCOA2;MINK1;BACH2;ZPLD1;BRINP1;PDZRN4;EXTL2;CD58;TRIM14;MIRLET7BHG;ELMO1;COG6;CDKN2B-AS1;LEF1;CAMK2G;MERTK;ATF1;ADGRE5;LMNB1;AGBL2;PLEK;CD86	End
gs_ind_0	Muscular Dystrophy	3/55	0.6672048461124401	0.8046289873696638	1.013893208916537	0.410280165026658	FKTN;BCLAF1;SGCE	End
gs_ind_0	Neuroblastoma	6/203	0.9884559385173872	0.9999999967477216	0.4902609144923792	0.0056925231435987	CDKN2B-AS1;PARP8;DCX;ANO7;NCAM1;KANSL1L	End
gs_ind_0	Neurofibromatosis	1/6	0.3170047599886129	0.5619629836161774	4.161725446114936	4.781150375147835	CDKN2B-AS1	End
gs_ind_0	Parkinson's Disease	17/276	0.5362906714814811	0.7398430313175806	1.02691229224431	0.6398474506223436	MCCC1;BRINP1;TBC1D5;DCUN1D1;GIGYF2;PRDM15;ATP13A2;SNCAIP;LMNB1;SNCB;BIN3;CCDC82;DYRK1A;SYT10;NDUFAF2;BDNF;CAB39L	End
gs_ind_0	Plexiform Neurofibroma	1/2	0.1193009118541033	0.3101823708206687	15.27202472952086	32.46994809102264	CDKN2B-AS1	End
gs_ind_0	Pontocerebellar Hypoplasia	2/8	0.0826283909911134	0.268745013046699	5.886106141920095	14.67642847868224	TSEN54;VRK1	End
gs_ind_0	Restless Legs Syndrome	1/1	0.0615384615384615	0.24	45.82534775888717	127.7653271287359	BTBD9	End
gs_ind_0	Rett Syndrome	1/9	0.4356437162662356	0.7079210389326328	2.691244658605328	2.236237361894387	GLRA2	End
gs_ind_0	Schizophrenia	2/144	0.9989963711111096	0.9999999967477216	0.2610907112743098	0.0002621697630472	MIR137HG;LINC00473	End
gs_ind_0	Stroke	15/184	0.1598041658525346	0.3895226542655531	1.410091450193242	2.585834411252432	TRIM29;ADAMTS12;CDKN2B-AS1;LINC01394;F5;KCNQ1;KALRN;RUNX1;TTR;CDK6;DYRK1A;GTSCR1;PLA2G7;TSPAN5;DLGAP2	End
gs_ind_0	Tourette Syndrome	2/4	0.0208501605926586	0.1355260438522814	15.31627906976744	59.28002892366787	SLITRK1;GTSCR1	End
gs_ind_0	Tuberous Sclerosis	2/13	0.1886158541519906	0.4327069595251548	3.32355915065723	5.543839077819482	RALGAPA1;VAV2	End
gs_ind_0	Agenesis Corpus Callosum	1/12	0.2294334329218828	0.4260906611406396	5.961159420289855	8.775675203033472	TMEM67	IN-VIP
gs_ind_0	Alopecia with Mental Retardation	1/1	0.0214624881291547	0.1219849537680042	137.4	527.815038444578	ITGB6	IN-VIP
gs_ind_0	Alzheimer's Disease	27/1608	0.9535764919381484	0.9917195516156744	0.7179563559143931	0.0341285111984087	RP11-814P5.1;FMN2;OSTN;AC073254.1;CD3G;RP11-196G11.1;ACSL6;WIPF1;RP11-231C18.3;RP5-1169K15.1;GGACT;PPP1R42;CTD-3187F8.2;MS4A6A;PACRG;RP11-977G19.10;CTB-191K22.6;PSTPIP1;NKAIN2;BCAM;FKBP10;ZNF462;CALHM3;LNX1;ALDH16A1;SOBP;FAM181A-AS1	IN-VIP
gs_ind_0	Amyotrophic Lateral Sclerosis	7/335	0.5857035786659026	0.7461075227953952	1.03425729414539	0.5532671026418737	METTL21A;TYW3;CLVS1;PLXNA1;TMEM132B;MORN2;KIFAP3	IN-VIP
gs_ind_0	Autism Spectrum Disorder	7/414	0.7966329626467121	0.8865379174625309	0.8200985051412771	0.186458604785151	ZNF568;AP5B1;COPG2;IL18BP;EGR2;GALNT10;KLF8	IN-VIP
gs_ind_0	Autosomal Dominant Partial Epilepsy with Auditory Features	1/1	0.0214624881291547	0.1219849537680042	137.4	527.815038444578	LGI1	IN-VIP
gs_ind_0	Batten Disease	1/4	0.0831483831212993	0.2402064401281981	19.61714285714286	48.7903554584798	CLN3	IN-VIP
gs_ind_0	Cerebral Aneurysm	2/12	0.0261873203060637	0.1219849537680042	10.98120862694854	39.99883217514297	TGFBR1;LMNA	IN-VIP
gs_ind_0	Cerebral Palsy	3/44	0.0675781251629714	0.2196289067796572	3.901270239328354	10.5118592911583	TBC1D24;TMEM17;FBXO9	IN-VIP
gs_ind_0	Charcot-Marie-Tooth Disease	3/30	0.0256565855385845	0.1219849537680042	5.903496503496504	21.62424200057932	LMNA;EGR2;SH3TC2	IN-VIP
gs_ind_0	Coma	1/17	0.3088527778200999	0.5066884606466284	4.150707070707071	4.87662656634404	SLC25A20	IN-VIP
gs_ind_0	Down Syndrome	3/56	0.1180698225245773	0.2558179488032508	3.019114475409143	6.450275017076126	SIM1;KCNJ15;DYRK1A	IN-VIP
gs_ind_0	Encephalitis	1/18	0.3237345682367022	0.5066884606466284	3.912761904761905	4.412935473908501	RNASEH2C	IN-VIP
gs_ind_0	Epilepsy	8/239	0.1401415538843123	0.2802831077686247	1.712824869745018	3.36587603624954	PTGS1;TBC1D24;VRK2;GABRG1;LGI1;KCNV1;DOCK7;RERE	IN-VIP
gs_ind_0	Ferro-Cerebro-Cutaneous Syndrome	1/1	0.0214624881291547	0.1219849537680042	137.4	527.815038444578	PIGA	IN-VIP
gs_ind_0	Glioma	15/1346	0.9995882973890798	0.9995882973890798	0.4516355928487965	0.0001859778391687	PCDHA1;FOXP3;NOS3;CASC2;TP73;ARID2;BCAR4;HMGA1;CD70;PDGFRA;LGI1;GNAS-AS1;TEAD2;HJURP;CD4	IN-VIP
gs_ind_0	Huntington's Disease	2/60	0.3704813204013842	0.5351396850242216	1.952589015369284	1.938827661578485	TP73;SH3BP2	IN-VIP
gs_ind_0	Intellectual Disability	7/138	0.0281503739464625	0.1219849537680042	2.689176886413538	9.600884907010942	CDH15;TBC1D24;ASXL2;DYRK1A;SOBP;DOCK7;RERE	IN-VIP
gs_ind_0	Multiple Sclerosis	21/742	0.108159542831219	0.2556498285101541	1.427615141128655	3.175227208839714	LIMK2;LINC00469;POU2AF1;GNAS-AS1;CSGALNACT2;DDAH1;ZPLD1;TMEM105;SH3BP2;CISTR;TNIP2;TRIM14;TNIP3;LINC00550;RCBTB1;FAM221B;EVI5;ATF1;VMP1;PLEK;TSGA10IP	IN-VIP
gs_ind_0	Muscular Dystrophy	2/55	0.3312963011920263	0.5066884606466284	2.13716943967143	2.361021128071008	LMNA;SGCA	IN-VIP
gs_ind_0	Neuroblastoma	3/203	0.8183426930423362	0.8865379174625309	0.7823766375915415	0.1568462444277215	CORT;ANO7;IL15RA	IN-VIP
gs_ind_0	Parkinson's Disease	5/276	0.7145439233911215	0.8444610003713254	0.9114155018628376	0.306336601845265	MUC19;SH3GL2;DYRK1A;PACRG;RERE	IN-VIP
gs_ind_0	Prader-Willi Syndrome	2/19	0.0615802156149092	0.2196289067796572	6.579756566303652	18.34050974839611	MAGEL2;OCA2	IN-VIP
gs_ind_0	Restless legs Syndrome	1/26	0.431900338498438	0.5910215158399679	2.681045751633987	2.250899884608192	CCDC148	IN-VIP
gs_ind_0	Schizophrenia	3/144	0.6026253068732038	0.7461075227953952	1.121804198711287	0.5681485697330225	CISTR;MIR137HG;GNAS-AS1	IN-VIP
gs_ind_0	Stroke	7/184	0.0994376989503896	0.2556498285101541	1.974013092640349	4.556464341726929	NOS3;KCNE2;MEX3C;KL;LMNA;DYRK1A;SLC22A7	IN-VIP
gs_ind_0	Agenesis Corpus Callosum	1/12	0.4491990351259154	0.6910754386552544	2.562313145981037	2.050591548260908	ARX	Astrocyte
gs_ind_0	Alzheimer's Disease	82/1608	0.3048550960442091	0.5465948197755542	1.08542077476588	1.289391646789707	B3GALT4;ANKRD31;CFAP74;DIRAS2;AC073254.1;SNCB;PLEC;CCBE1;VRTN;ZEB1-AS1;RP11-517I3.1;TLR5;GGACT;GABRG3;MEFV;CTB-191K22.6;LIPC;ITSN2;FARP1;CACNA1G;PIK3R6;EPOP;PLXNC1;CRK;SLC2A13;BMP2;CYYR1;RP11-114H23.1;ADAMTS2;DSG2;WIPF1;PLPP4;RBM20;EDAR;MB21D2;ZNF689;CTD-3187F8.2;IRF6;FGF10;KIF3C;KCNIP3;CALHM3;PVT1;GPA33;NYAP2;CXXC5;VSX2;L3MBTL4;IP6K1;RP11-196G11.1;RP11-231C18.3;SLC28A1;MCF2L;TULP4;TRPM4;SOCS2;PA…	Astrocyte
gs_ind_0	Amyotrophic Lateral Sclerosis	16/335	0.5623019179562417	0.698614810765906	1.011624373940232	0.5824086949452305	OLFM4;KCNMB3;LAMA3;VIL1;ARHGEF2;ADGRD1;ZNF746;ZBTB40;LIPC;ZFYVE26;ANXA3;TRPM7;EGR1;MORN2;PVT1;MAPK1	Astrocyte
gs_ind_0	Ataxia Telangiectasia	1/2	0.0945290918695174	0.472645459347587	19.68369351669941	46.43083402566259	TP53TG1	Astrocyte
gs_ind_0	Autism Spectrum Disorder	12/414	0.9846957492051164	0.9999818408153608	0.5877663984083054	0.0090648681763986	ARX;IL1RAPL1;CSMD1;KCNIP4;LINC00636;RBM5;SHC3;PAG1;AUTS2;EGR2;XYLB;SERPINA1	Astrocyte
gs_ind_0	Charcot-Marie-Tooth Disease	3/30	0.1755627048454709	0.5172544075283874	2.511935193519352	4.370161878737488	EGR2;PMP22;NRG2	Astrocyte
gs_ind_0	Chronic Inflammatory Demyelinating Polyneuropathy	1/1	0.0484330484330484	0.472645459347587	59.06286836935167	178.8171384551912	PMP22	Astrocyte
gs_ind_0	Coma	2/17	0.1977988203951478	0.5173928941405006	3.178405548132595	5.150621521582814	HMGCL;IVD	Astrocyte
gs_ind_0	Down Syndrome	8/56	0.0051039382657448	0.2041575306297934	3.514006039779236	18.54602017498529	DIP2A;EDNRB;DSCR9;DNAJC28;RCAN3;DSCAM;SIM1;KCNJ15	Astrocyte
gs_ind_0	Dysautonomia	1/15	0.5255957327964513	0.698614810765906	2.030959962062191	1.306360018673881	FRRS1L	Astrocyte
gs_ind_0	Dyslexia	1/5	0.2198919800097127	0.5173928941405006	6.557301899148658	9.931813082348995	FOXP2	Astrocyte
gs_ind_0	Dyspraxia	1/2	0.0945290918695174	0.472645459347587	19.68369351669941	46.43083402566259	FOXP2	Astrocyte
gs_ind_0	Dystonia	3/54	0.4899958225670207	0.698614810765906	1.33486494280496	0.9522371375520996	ATCAY;SLC2A1;SGCE	Astrocyte
gs_ind_0	Encephalitis	2/18	0.2158405095199315	0.5173928941405006	2.985177215946447	4.576920055017061	RNASEH2C;NID1	Astrocyte
gs_ind_0	Epilepsy	15/239	0.1810390426349355	0.5172544075283874	1.374099986572147	2.348395366733408	CSMD3;HCN1;EFHC1;ARX;PCDH7;ZEB2;CASR;TSPEAR;PTGS1;PRICKLE1;GNAO1;ADGRG1;KCNV1;SLC2A1;CACNA1H	Astrocyte
gs_ind_0	Familial Focal Epilepsy with Variable Foci	1/1	0.0484330484330484	0.472645459347587	59.06286836935167	178.8171384551912	DEPDC5	Astrocyte
gs_ind_0	Friedreich Ataxia	1/8	0.3279568918653325	0.5465948197755542	3.932023575638506	4.383707338505628	LYRM4	Astrocyte
gs_ind_0	Generalized Epilepsy with Febrile Seizures Plus	1/8	0.3279568918653325	0.5465948197755542	3.932023575638506	4.383707338505628	SCN9A	Astrocyte
gs_ind_0	Glioma	39/1346	0.9999818408153608	0.9999818408153608	0.5167849367876746	9.384478293442357e-06	ICOSLG;GFI1B;OBSCN;NOS3;JMJD6;LRRC4;GPC3;TPX2;CAMK2A;MYT1;TERF1;ZEB1-AS1;PCDH15;PCDHA1;C1QL1;BMI1;SLC25A26;ADGRL4;TP73;CD70;MEFV;ARHGEF5;EPHA3;NRL;CBL;TP53TG1;CCND1;ACVR1;PROM1;PDGFRA;CDK6;TNFAIP3;PHF20;SSBP2;CLIC1;PVT1;CDKN2B-AS1;RASSF2;TEAD2	Astrocyte
gs_ind_0	Huntington's Disease	3/60	0.5617852885445695	0.698614810765906	1.194128282393457	0.6885768200119201	TP73;NOP14;SH3BP2	Astrocyte
gs_ind_0	Hydrocephalus	1/19	0.6112879594201678	0.698614810765906	1.590559124940264	0.7828527448289853	ARSA	Astrocyte
gs_ind_0	Intellectual Disability	10/138	0.1307353340321554	0.5172544075283874	1.625088162805994	3.306372443619293	HCN1;CDH15;DNMT3A;IL1RAPL1;ASXL2;DLG3;BCL11A;GRIA3;CTCF;AP4S1	Astrocyte
gs_ind_0	Intracranial Aneurysm	11/117	0.0254551458109703	0.472645459347587	2.166028207417648	7.951137274093549	CDKN2B-AS1;ARHGAP32;RSPH9;PROM1;ANGPT4;DSCAM;ESRRG;PRDM2;LINGO2;LRRC3;SLC35F3	Astrocyte
gs_ind_0	Ischemic Stroke	1/7	0.293703245538261	0.5465948197755542	4.53785703491008	5.5597161425181	CDKN2B-AS1	Astrocyte
gs_ind_0	Meningitis	1/8	0.3279568918653325	0.5465948197755542	3.932023575638506	4.383707338505628	BTK	Astrocyte
gs_ind_0	Multiple Sclerosis	42/742	0.1524637679332956	0.5172544075283874	1.224927995560214	2.303879237656969	AC008703.1;ERG;PLXNC1;AKAP13;CSMD1;PCAT7;IFNAR1;PRICKLE1;CR1L;PDE4A;VAV2;PLEC;MAPK1;CSGALNACT2;DNMT3A;LIPG;MPV17L2;IL23A;ITK;DIRC3;ZPLD1;TMEM105;CD40;SH3BP2;IKZF3;PRR34;TNIP3;NR3C1;LINC00550;PVT1;SAE1;VTI1A;TYK2;L3MBTL3;FAM221B;TRIM71;CDKN2B-AS1;SLFNL1-AS1;NAB1;PLEK;TRAC;TSGA10IP	Astrocyte
gs_ind_0	Muscular Dystrophy	5/55	0.125771657236401	0.5172544075283874	2.156696507974151	4.471451394288888	DYSF;DMD;SYNE2;PLEC;SGCE	Astrocyte
gs_ind_0	Neuroblastoma	6/203	0.9348324113899158	0.9999818408153608	0.6349458410491869	0.0427877334566686	CDKN2B-AS1;SALL4;IL15RA;TEAD4;ANO7;PVT1	Astrocyte
gs_ind_0	Neurofibromatosis	1/6	0.2577109049331963	0.5465948197755542	5.363993570280408	7.273129242872894	CDKN2B-AS1	Astrocyte
gs_ind_0	Parkinson's Disease	13/276	0.5841917894040585	0.698614810765906	1.00301257849332	0.5391452826508781	MUC19;NGEF;ATP13A2;SH3GL2;BST1;CNKSR3;SNCB;SLC2A13;WBP1L;BDNF;ITGA2B;PACRG;NDUFS7	Astrocyte
gs_ind_0	Pituitary Adenoma	1/9	0.3605555208503698	0.5768888333605917	3.468739165607304	3.538493163399886	PVT1	Astrocyte
gs_ind_0	Plexiform Neurofibroma	1/2	0.0945290918695174	0.472645459347587	19.68369351669941	46.43083402566259	CDKN2B-AS1	Astrocyte
gs_ind_0	Pontocerebellar Hypoplasia	1/8	0.3279568918653325	0.5465948197755542	3.932023575638506	4.383707338505628	VRK1	Astrocyte
gs_ind_0	Prader-Willi Syndrome	1/19	0.6112879594201678	0.698614810765906	1.590559124940264	0.7828527448289853	GABRA5	Astrocyte
gs_ind_0	Restless legs Syndrome	1/26	0.7258084416723893	0.8064538240804325	1.152317115451289	0.3692820904586615	MYT1	Astrocyte
gs_ind_0	Rett Syndrome	2/9	0.0671678599850357	0.472645459347587	6.57922419460881	17.76759245357443	GLRA2;GRIA3	Astrocyte
gs_ind_0	Schizophrenia	2/144	0.9939338548160046	0.9999818408153608	0.336932073774179	0.0020501032945756	COLCA1;MIR137HG	Astrocyte
gs_ind_0	Stroke	9/184	0.5377719309710401	0.698614810765906	1.061869015215871	0.6586993614386546	F2;CDKN2B-AS1;LRCH1;NOS3;TSPAN5;CDK6;TWIST1;ADAMTS2;SLC22A7	Astrocyte
gs_ind_0	Tourette Syndrome	1/4	0.1801541563785655	0.5172544075283874	8.432500701655908	14.45282024005662	SLITRK1	Astrocyte
gs_ind_0	Tuberous Sclerosis	1/13	0.4759369460421329	0.698614810765906	2.356856581532417	1.749895069988004	VAV2	Astrocyte
gs_ind_0	Alzheimer's Disease	16/1608	0.1831899696397487	0.2997654048650434	1.41985723171707	2.409826531506044	WIPF1;SMURF1;SORD;LCORL;SYT16;MB21D2;CADM2;ABCA8;LNX1;MAP4K4;DMXL1;INPP5D;SRCIN1;LUZP2;SCARB1;PLEKHG1	COP
gs_ind_0	Amyotrophic Lateral Sclerosis	1/335	0.9374846799675222	0.9926308376126706	0.5283375655086715	0.0341067589684724	MACROD2	COP
gs_ind_0	Autism Spectrum Disorder	6/414	0.1080706759926673	0.2778960239811446	2.099277342767559	4.670828812393742	MACROD2;MAPT;CADM2;RALYL;KCTD16;LUZP2	COP
gs_ind_0	Autosomal Recessive Cerebellar Ataxia Type 1	1/1	0.0079772079772079	0.0717948717948718	377.6024096385542	1824.260227418904	SYNE1	COP
gs_ind_0	Coma	1/17	0.1274754492587324	0.286819760832148	11.40744797371303	23.49742053121746	SLC25A13	COP
gs_ind_0	Down Syndrome	1/56	0.3629351284395211	0.4875559462670741	3.366004558775644	3.411550539424214	DYRK1A	COP
gs_ind_0	Dyslexia	1/5	0.0392694195346087	0.1413699103245916	41.92369477911647	135.7199624667058	KIAA0319	COP
gs_ind_0	Epilepsy	1/239	0.8590006770536245	0.9663757616853276	0.7555505039024021	0.1148327731003174	HCN1	COP
gs_ind_0	Glioma	3/1346	0.9995361768838557	0.9995361768838557	0.2559298639016737	0.0001187337248415	TERF1;CD9;WNT5A	COP
gs_ind_0	Intellectual Disability	4/138	0.0234113697005099	0.1068556438171595	4.422874523246271	16.60583051952965	HCN1;TNIK;DYRK1A;GRIA3	COP
gs_ind_0	Intracranial Aneurysm	1/117	0.6123283151589174	0.7347939781907008	1.584621748797766	0.7772358568783587	PLCE1	COP
gs_ind_0	Motor Neurone Disease	1/13	0.0989899530620287	0.2778960239811446	15.06939759036144	34.85155214255465	MAPT	COP
gs_ind_0	Multiple Sclerosis	7/742	0.3792101804299466	0.4875559462670741	1.289292519221379	1.25018139465882	CSGALNACT2;VTI1A;PUS10;CYFIP2;CD58;RRAS2;MIR181A1HG	COP
gs_ind_0	Muscular Dystrophy	1/55	0.3577577436474276	0.4875559462670741	3.428429313584614	3.524079801365401	SYNE1	COP
gs_ind_0	Parkinson's Disease	4/276	0.1759640733083018	0.2997654048650434	2.123841296318361	3.690122077454574	MAP4K4;MAPT;SEMA5A;DYRK1A	COP
gs_ind_0	Progressive Supranuclear Plasy	1/3	0.0237456986260354	0.1068556438171595	75.49156626506024	282.365172438529	MAPT	COP
gs_ind_0	Rett Syndrome	2/9	0.0021587474611305	0.0388574543003504	42.93415637860083	263.5396023957126	NTNG1;GRIA3	COP
gs_ind_0	Stroke	3/184	0.1801406171600107	0.2997654048650434	2.461728911671374	4.219446500417394	DYRK1A;TMEM108;DNAH9	COP
gs_ind_0	Alopecia with Mental Retardation	1/1	0.0208926875593542	0.2233048866027589	141.2465753424657	546.3920455073401	ITGB6	L4
gs_ind_0	Alzheimer's Disease	32/1608	0.6654945936110596	0.8556359060713623	0.9400308269750172	0.3828038325888844	TP53INP2;MMEL1;RP11-196G11.1;BMP2;RERGL;PIP4K2A;WIPF1;ZEB1-AS1;AGER;RP5-1169K15.1;CALHM2;LOXL4;HTR7;CTD-3187F8.2;PDE4B;C12orf75;IRF6;RP11-977G19.10;GPT;CTB-191K22.6;RNF19B;CALHM3;RNF43;USP32;RP11-129B22.1;MRLN;WDR86;FAM163A;BCL3;ALDH16A1;MS4A2;VSX2	L4
gs_ind_0	Amyotrophic Lateral Sclerosis	2/335	0.9942197802273336	0.9942197802273336	0.3331859415914163	0.0019314755374075	SLC1A2;SLC18A1	L4
gs_ind_0	Autism Spectrum Disorder	8/414	0.6442247198302198	0.8556359060713623	0.9689076890768908	0.4260361423207001	TBX6;RD3;ZNF568;AP5B1;AC005008.2;RBM5;IL18BP;EGR2	L4
gs_ind_0	Batten Disease	1/4	0.081010370052377	0.3645466652356965	20.16634050880626	50.68160546839189	CLN3	L4
gs_ind_0	Charcot-Marie-Tooth Disease	2/30	0.1290702872011543	0.3872108616034631	4.145444255800792	8.487374945769279	EGR2;SH3TC2	L4
gs_ind_0	Coma	1/17	0.3019683537097647	0.5584383168669913	4.266915732669157	5.109345946055632	NOTCH3	L4
gs_ind_0	Down Syndrome	3/56	0.1112218929343808	0.3753738886535355	3.105194522929798	6.8197152735767	EDNRB;SIM1;DYRK1A	L4
gs_ind_0	Dyspraxia	1/2	0.0413527567782886	0.2233048866027589	47.0730593607306	149.9567000297269	SRPX2	L4
gs_ind_0	Encephalitis	1/18	0.3165993523934396	0.5584383168669913	4.022309197651664	4.626130921899579	RNASEH2C	L4
gs_ind_0	Epilepsy	2/239	0.9637465573577486	0.9942197802273336	0.4771768130002425	0.0176206729785372	VRK2;SRPX2	L4
gs_ind_0	Glioma	25/1346	0.7862816007511524	0.923026226968744	0.8653975081479711	0.2080764192056894	RLN3;KMT2C;PCAT1;NOS3;PBK;OSM;CDKN1A;HJURP;ZEB1-AS1;AGER;TP73;CREB1;NRL;DLX6-AS1;MMP9;FMOD;LINC00473;FOXP3;ARID2;ACVR1;BCAR4;HMGA1;PIK3CA;CCL5;NR2E1	L4
gs_ind_0	Huntington's Disease	2/60	0.3580721895289868	0.5687028892519201	2.007759265823782	2.062010258716196	TP73;SH3BP2	L4
gs_ind_0	Hydrocephalus	1/19	0.3309264099952541	0.5584383168669913	3.80414661236579	4.206850737221948	ARSA	L4
gs_ind_0	Intellectual Disability	4/138	0.3259035838869187	0.5584383168669913	1.577517147494633	1.76863918090231	CDH15;ASXL2;DYRK1A;NEXMIF	L4
gs_ind_0	Intracranial Aneurysm	2/117	0.7077558116957704	0.868609405262991	1.005545913380015	0.347573122545654	MYEOV;PCAT1	L4
gs_ind_0	Meningioma	1/17	0.3019683537097647	0.5584383168669913	4.266915732669157	5.109345946055632	NLRP6	L4
gs_ind_0	Motor Neurone Disease	1/13	0.2402751860258017	0.5584383168669913	5.636712328767123	8.03778495698094	MYH7	L4
gs_ind_0	Multiple Sclerosis	17/742	0.3800134203969749	0.5700201305954624	1.142988239716662	1.105896796941532	TBX6;CD226;FAM221B;CD28;PCAT1;SH3BP2;SCAMP2;PLCL2;HTR3A;MMEL1;TIMMDC1;CISTR;PDE4B;UCK2;TSGA10IP;LINC00550;TMEM105	L4
gs_ind_0	Muscular Dystrophy	4/55	0.027204207598103	0.2233048866027589	4.188021331874744	15.09523551619655	PAMR1;DMPK;MYF6;SGCB	L4
gs_ind_0	Neuroblastoma	2/203	0.9304140179424216	0.9942197802273336	0.566545837097346	0.0408624648386499	DLX6-AS1;ANO7	L4
gs_ind_0	Parkinson's Disease	4/276	0.8369575276012594	0.9415772185514169	0.757229616229487	0.1347732062588471	MUC19;BDNF;DYRK1A;RAB25	L4
gs_ind_0	Pontocerebellar Hypoplasia	1/8	0.155512897420838	0.4198848230362627	9.40365296803653	17.50044839709705	VRK1	L4
gs_ind_0	Rolandic Epilepsy with Speech impairment	1/1	0.0208926875593542	0.2233048866027589	141.2465753424657	546.3920455073401	SRPX2	L4
gs_ind_0	Schizophrenia	3/144	0.5841964413930648	0.830173890400671	1.153800640972964	0.6201885903961327	CISTR;MIR137HG;LINC00473	L4
gs_ind_0	Spinocerebellar Ataxia	1/5	0.1002251313704227	0.3753738886535355	15.68188736681887	36.07361491450972	ATXN8OS	L4
gs_ind_0	Stroke	8/184	0.0377783230189643	0.2233048866027589	2.339570234229254	7.664478424763343	RNF43;NOS3;KCNE2;ABO;TTR;DYRK1A;NOTCH3;SLC22A7	L4
gs_ind_0	Alopecia with Mental Retardation	1/1	0.0393162393162393	0.2752136752136753	73.48910411622276	237.8193855391488	ITGB6	L5/L6
gs_ind_0	Alzheimer's Disease	58/1608	0.8102066498746159	0.9683884562633744	0.8854506961288785	0.1863572135732523	EPOP;PTK2B;MGAT5;RP11-814P5.1;LGALS3;FAM118A;MMEL1;SLC2A13;RP11-196G11.1;FANCD2;BMP2;RERGL;CCBE1;CRTC1;SIK1;WIPF1;ZEB1-AS1;RP11-231C18.3;JAM3;RP11-452H21.1;CNOT6;RP5-1169K15.1;INSIG1;GGACT;F2R;CTD-3187F8.2;PDE4B;MUC5AC;C12orf75;ALDH16A1;POMGNT2;DACH1;DRD5;RP11-977G19.10;GUCY2D;SMURF1;CTB-191K22.6;RNF19B;SORD;SGK3;SEMA4D;MAD1L1;THSD7A;SUSD6;VSX2;CALHM3;GRIA2;USP32;RP11-129B22.1;ITSN2;AARS2;WDR86;P…	L5/L6
gs_ind_0	Amyotrophic Lateral Sclerosis	7/335	0.98143662217912	0.992000756570445	0.5386647536410116	0.0100934138386146	ATXN1;SLC1A2;CLVS1;SLC18A1;DACH1;GRIA2;CNTN4	L5/L6
gs_ind_0	Ataxia Telangiectasia	1/2	0.0770938872002701	0.337285756501182	24.49152542372881	62.76519843543773	TP53TG1	L5/L6
gs_ind_0	Autism Spectrum Disorder	21/414	0.1341203532263448	0.4528117112015209	1.366825526058504	2.745976707096174	NXPE3;KCNIP4;SORBS1;CNTNAP4;RIMS2;IL18BP;POLR2F;NPHP4;NLGN3;ZNF568;KHDRBS2;AP5B1;SHISA9;RBM5;LRRC4C;EGR2;GLT1D1;GRIA2;NAALADL2;ATRNL1;RP11-20I23.1	L5/L6
gs_ind_0	Autosomal Dominant Nocturnal Frontal Lobe Epilepsy	1/5	0.1817830542740749	0.4544576356851873	8.158999192897499	13.9106147917833	CHRNA4	L5/L6
gs_ind_0	Cerebral Palsy	1/44	0.8300472482257494	0.9683884562633744	0.8375219170075979	0.1560074304639223	TET2	L5/L6
gs_ind_0	Charcot-Marie-Tooth Disease	3/30	0.1119807910529435	0.4354808540947805	3.13140697932874	6.855989903407736	CDRT1;EGR2;SH3TC2	L5/L6
gs_ind_0	Coma	2/17	0.1423122520919065	0.4528117112015209	3.958480496036418	7.717974816533199	NOTCH3;HMGCL	L5/L6
gs_ind_0	Down Syndrome	5/56	0.0677219126942917	0.337285756501182	2.640896559990411	7.110205911048617	CIT;DSCAM;NCAM2;DYRK1A;SIM1	L5/L6
gs_ind_0	Dyspraxia	1/2	0.0770938872002701	0.337285756501182	24.49152542372881	62.76519843543773	SRPX2	L5/L6
gs_ind_0	Dystonia	1/54	0.8866347793858776	0.9840934866820154	0.6796180217691385	0.0817730877072746	DRD5	L5/L6
gs_ind_0	Encephalitis	1/18	0.514789241800012	0.7475038860569635	2.092632307160152	1.389503041626531	RNASEH2C	L5/L6
gs_ind_0	Epilepsy	11/239	0.3385093677259411	0.5923913935203969	1.23720357904466	1.340143262851884	CSMD3;GRIN2A;SCN8A;PCDH7;PRICKLE1;VRK2;CACNA2D2;CHRNA4;SRPX2;CADPS2;SIK1	L5/L6
gs_ind_0	Forebrain Ischemia	1/1	0.0393162393162393	0.2752136752136753	73.48910411622276	237.8193855391488	GRIA2	L5/L6
gs_ind_0	Gaucher Disease	1/10	0.3306513421824077	0.5923913935203969	3.860965974257678	4.272895544621973	THBS3	L5/L6
gs_ind_0	Glioma	39/1346	0.992000756570445	0.992000756570445	0.672605545500451	0.0054019702488921	KMT2C;PCAT1;PIK3R1;SAMD12-AS1;NOS3;PBK;OSM;CDKN1A;HJURP;PSAT1;ZEB1-AS1;TP73;CXCL8;CREB1;KITLG;NRL;CBL;NUSAP1;CTNNB1;TP53TG1;PTN;MMP9;FMOD;LINC00473;FOXP3;SOX9;ARID2;ACVR1;IRS1;HMGA1;BCAR4;PDGFRA;PIK3CA;ASCL1;NF2;CCL5;GLIPR1;C2orf80;CD4	L5/L6
gs_ind_0	Huntington's Disease	4/60	0.2092091743150338	0.4881547400684124	1.957883064077754	3.062952780846647	ZNF395;TP73;GRIA2;SH3BP2	L5/L6
gs_ind_0	Intellectual Disability	11/138	0.0192970992373777	0.2752136752136753	2.263623210098288	8.936332824676203	NLGN3;SNX14;SCN8A;CDH15;ASXL3;ASXL2;NEXMIF;DYRK1A;SOBP;CTNNB1;GPT2	L5/L6
gs_ind_0	Intracranial Aneurysm	5/117	0.4902268257290303	0.7459973435006984	1.194216735253772	0.851341687654537	ARHGAP32;PCAT1;SLC24A3;MYEOV;DSCAM	L5/L6
gs_ind_0	Meningitis	1/8	0.2746477181193782	0.5654511843634259	4.892493946731235	6.322403717354624	VANGL1	L5/L6
gs_ind_0	Multiple Sclerosis	31/742	0.3854384343686449	0.6423973906144081	1.090512204396011	1.039665766494111	ATXN1;PCAT1;TET2;MGAT5;SCAMP2;PRICKLE1;MMEL1;TIMMDC1;SAMD12;JDP2;NCOA2;GNG2;PDE4B;SLA;DDAH1;TMEM105;SH3BP2;UCK2;CISTR;ATXN2;TRIM14;LINC00550;L3MBTL3;FAM221B;RAD21L1;C1GALT1;SLFNL1-AS1;NAB1;NFKB1;TRAC;TSGA10IP	L5/L6
gs_ind_0	Muscular Dystrophy	4/55	0.1690832027048889	0.4544576356851873	2.150115693805014	3.821539007298928	PAPPA;COL6A2;DMPK;SGCB	L5/L6
gs_ind_0	Neuroblastoma	5/203	0.9082202743875968	0.9840934866820154	0.6650558198836957	0.0640238177018411	SAMD12-AS1;LAMA5;PARP8;GRIA2;ANO7	L5/L6
gs_ind_0	Neurodegenerative Disease	1/23	0.6032711639459306	0.812095797619522	1.625988700564972	0.8217559771977029	GRIA2	L5/L6
gs_ind_0	Parkinson's Disease	9/276	0.7668891929551651	0.9586114911939564	0.8572565267543963	0.2275269889595326	FAM126A;GPR37;SLC41A1;RAB25;SLC2A13;CCDC82;KTN1;DYRK1A;PARP9	L5/L6
gs_ind_0	Pontocerebellar Hypoplasia	1/8	0.2746477181193782	0.5654511843634259	4.892493946731235	6.322403717354624	VRK1	L5/L6
gs_ind_0	Prader-Willi Syndrome	1/19	0.5339313471835454	0.7475038860569635	1.979124402853216	1.241876836282336	GABRA5	L5/L6
gs_ind_0	Restless legs Syndrome	1/26	0.6484469085670594	0.8405793259202622	1.433841333143427	0.621104429729834	CCDC148	L5/L6
gs_ind_0	Rett Syndrome	1/9	0.3032092403467489	0.5895735228964564	4.316051844466601	5.150483425345129	NTNG1	L5/L6
gs_ind_0	Rolandic Epilepsy with Speech impairment	1/1	0.0393162393162393	0.2752136752136753	73.48910411622276	237.8193855391488	SRPX2	L5/L6
gs_ind_0	Schizophrenia	3/144	0.9278595731573288	0.9840934866820154	0.5947886338306825	0.0445347273901362	CISTR;MIR137HG;LINC00473	L5/L6
gs_ind_0	Spinocerebellar Ataxia	1/5	0.1817830542740749	0.4544576356851873	8.158999192897499	13.9106147917833	RRP1B	L5/L6
gs_ind_0	Stroke	13/184	0.0283435664644852	0.2752136752136753	1.978047921335262	7.048487360247052	ASB3;PRKCH;NOS3;PTPRG;GAS6;ABO;TTR;ATXN2;MEX3C;DYRK1A;TWIST1;NOTCH3;SLC22A7	L5/L6
gs_ind_0	Tuberous Sclerosis	1/13	0.4066894041521148	0.647005870242001	2.932590799031477	2.638468128723807	RALGAPA1	L5/L6
gs_ind_0	Alopecia with Mental Retardation	1/1	0.0283000949667616	0.2264007597340931	103.3636363636364	368.4800058976286	ITGB6	L5/L6-CC
gs_ind_0	Alzheimer's Disease	36/1608	0.96673084869052	0.96673084869052	0.7248720085724492	0.0245261594346637	MGAT5;LGALS3;MMEL1;RP11-196G11.1;SIK1;WIPF1;RP11-231C18.3;NEGR1;CALHM2;GGACT;MB21D2;FAT1;MEFV;HBEGF;CTD-3187F8.2;PDE4B;HTR7;C12orf75;MYO1C;CTB-191K22.6;ANKRD11;PHACTR1;FERMT2;CADM2;MAD1L1;ETS1;CALHM3;LUZP2;RNF43;USP32;AARS2;TTC22;EPC2;ALDH16A1;DLEU2;FAM181A-AS1	L5/L6-CC
gs_ind_0	Amyotrophic Lateral Sclerosis	7/335	0.8460538389681391	0.937725818745257	0.7672033966194024	0.1282551425392331	TYW3;SLC1A2;ANKS1B;ZNF746;NRXN3;SLC18A1;FHDC1	L5/L6-CC
gs_ind_0	Ataxia Telangiectasia	1/2	0.055804518570476	0.2976240990425388	34.44781144781145	99.41295403886404	TP53TG1	L5/L6-CC
gs_ind_0	Autism Spectrum Disorder	24/414	0.000509381236633	0.0163001995722562	2.362876279772077	17.91606949551563	XKR4;CNTNAP4;MIR34AHG;RIMS2;IL18BP;POLR2F;NLGN3;ZNF568;SHTN1;VWC2;AP5B1;SHISA9;WNT2;STRBP;CADM2;NRXN3;RBM5;LRRC4C;EGR2;LUZP2;TBX6;NAALADL2;CPA5;NXPE3	L5/L6-CC
gs_ind_0	Cerebral Palsy	1/44	0.7187259797140413	0.937725818745257	1.17810286775804	0.3890980506555028	TET2	L5/L6-CC
gs_ind_0	Charcot-Marie-Tooth Disease	2/30	0.2079079684072667	0.4491405496614382	3.026167112696997	4.753078901190351	EGR2;SH3TC2	L5/L6-CC
gs_ind_0	Coma	1/17	0.386634553053577	0.6873503165396925	3.122436486072849	2.9671743917031	LRPPRC	L5/L6-CC
gs_ind_0	Down Syndrome	3/56	0.2105346326537991	0.4491405496614382	2.261139995534433	3.523093789881979	SIM1;RCAN3;DYRK1A	L5/L6-CC
gs_ind_0	Dyslexia	1/5	0.1337629327622055	0.3891285316718705	11.47586980920314	23.08584897787651	KIAA0319	L5/L6-CC
gs_ind_0	Dyspraxia	1/2	0.055804518570476	0.2976240990425388	34.44781144781145	99.41295403886404	SRPX2	L5/L6-CC
gs_ind_0	Encephalitis	2/18	0.0905875490300842	0.3472468164394134	5.239342578325629	12.58195899957708	LAMC1;RNASEH2C	L5/L6-CC
gs_ind_0	Epilepsy	5/239	0.8147186177389258	0.937725818745257	0.7924908330320715	0.1623912617070606	CSMD3;SCN8A;VRK2;SRPX2;SIK1	L5/L6-CC
gs_ind_0	Gaucher Disease	1/10	0.2497372861717939	0.4994745723435878	5.430622009569378	7.534150467842111	THBS3	L5/L6-CC
gs_ind_0	Glioma	31/1346	0.9285065713828646	0.9584583962661828	0.7681682375185832	0.0569810458639481	KMT2C;PCAT1;NOS3;PBK;LIN28B;CDKN1A;FAS;WT1;TP73;CREB1;FAT1;MEFV;NRL;CBL;TP53TG1;PDE4C;MMP9;LINC00473;ARID2;ACVR1;IRS1;HMGA1;PDGFRA;PIK3CA;NF2;MAP2;GLIPR1;C2orf80;BMP4;DLEU2;CCND2	L5/L6-CC
gs_ind_0	Huntington's Disease	2/60	0.5104617523408889	0.7329268650878518	1.465594668984499	0.9855238433509822	TP73;SH3BP2	L5/L6-CC
gs_ind_0	Hydrocephalus	1/19	0.4209724077787088	0.7069213253746096	2.783783783783784	2.408496288596152	AP1S2	L5/L6-CC
gs_ind_0	Intellectual Disability	7/138	0.0952820021390962	0.3472468164394134	1.995397238343006	4.691007983494979	NLGN3;CDH15;SCN8A;PAK3;ASXL2;DYRK1A;AP1S2	L5/L6-CC
gs_ind_0	Intracranial Aneurysm	2/117	0.8498140232378891	0.937725818745257	0.733949666153056	0.1194413170098763	EDNRA;PCAT1	L5/L6-CC
gs_ind_0	Motor Neurone Disease	1/13	0.3117750758006595	0.5868707309188885	4.124848484848485	4.807400619095033	KIF21B	L5/L6-CC
gs_ind_0	Multiple Sclerosis	22/742	0.441825828359131	0.7069213253746096	1.076825733763318	0.879593824159372	AC008703.1;PCAT1;TET2;MGAT5;SCAMP2;MIR34AHG;MMEL1;TIMMDC1;NCOA2;PDE4B;TMEM105;SH3BP2;UCK2;TM9SF2;LINC00550;TBX6;FAM221B;SLFNL1-AS1;VMP1;NFKB1;ETS1;TSGA10IP	L5/L6-CC
gs_ind_0	Muscular Dystrophy	1/55	0.7955081021758064	0.937725818745257	0.938281901584654	0.2146547348010306	SGCB	L5/L6-CC
gs_ind_0	Neuroblastoma	4/203	0.8338862736038142	0.937725818745257	0.7623440043407488	0.1384860765883285	CHD5;LIN28B;RET;ANO7	L5/L6-CC
gs_ind_0	Paraganglioma	1/4	0.1085146301373167	0.3472468164394134	14.75757575757576	32.77466133277907	RET	L5/L6-CC
gs_ind_0	Parkinson's Disease	8/276	0.5250544673603628	0.7329268650878518	1.084739851682229	0.6988472013388675	FAM126A;MUC19;RAB25;LTK;DYRK1A;WBP1L;ZDHHC2;BDNF	L5/L6-CC
gs_ind_0	Pontocerebellar Hypoplasia	1/8	0.2053242677514546	0.4491405496614382	6.881481481481481	10.89451894815676	VRK1	L5/L6-CC
gs_ind_0	Restless legs Syndrome	1/26	0.5267911842818934	0.7329268650878518	2.016835016835017	1.292692509054927	CCDC148	L5/L6-CC
gs_ind_0	Rolandic Epilepsy with Speech impairment	1/1	0.0283000949667616	0.2264007597340931	103.3636363636364	368.4800058976286	SRPX2	L5/L6-CC
gs_ind_0	Schizophrenia	2/144	0.919667220603588	0.9584583962661828	0.5916741005055011	0.0495487956080291	MIR137HG;LINC00473	L5/L6-CC
gs_ind_0	Spinocerebellar Ataxia	2/5	0.0075214196377616	0.1203427142041859	24.76271186440678	121.0896703579433	RRP1B;ATXN8OS	L5/L6-CC
gs_ind_0	Stroke	8/184	0.1492835044266974	0.3980893451378597	1.681468282965795	3.197998091157612	RNF43;NOS3;TGFBI;TMEM108;GAS6;TTR;DYRK1A;SLC22A7	L5/L6-CC
gs_ind_0	Tourette Syndrome	1/4	0.1085146301373167	0.3472468164394134	14.75757575757576	32.77466133277907	RUNX1T1	L5/L6-CC
gs_ind_0	Alopecia with Mental Retardation	1/1	0.0482431149097815	0.2141835613939731	59.30769230769231	179.7913971900534	ITGB6	Mic
gs_ind_0	Alzheimer's Disease	75/1608	0.6636945433161128	0.8570204662873433	0.9540930363933434	0.3911144692062271	ANKRD33B;ARVCF;EPOP;DCHS2;THSD4;SH3PXD2A;CNR2;FRMD4B;CTHRC1;DIRAS2;AC073254.1;PKNOX2;CSMD1;FAM118A;IP6K1;GRIN2B;SNCB;RP11-196G11.1;FANCD2;TSNAX-DISC1;PDE10A;RP11-231C18.3;JAM3;RP11-517I3.1;SYT16;PPP1R42;C7orf50;GABRG3;SAP30L;PMAIP1;PDE1A;INPP5D;SNX31;HECW1;VWF;MDGA2;PTGFR;LINGO2;PSTK;IGFBP4;RP11-977G19.10;FBXL13;RNF19B;FGF10;NKAIN2;C12orf40;ERBB4;MIEF1;MBOAT7;CELF4;ITM2C;SYPL1;ELMO1;LUZP2;GPC6;PL…	Mic
gs_ind_0	Amyotrophic Lateral Sclerosis	13/335	0.832420576079483	0.9999999968863152	0.8128556983966488	0.149091932250865	LAMA3;ASIC2;VIL1;ANKS1B;ANXA3;RGS6;EFEMP1;NRXN3;ERBB4;EGR1;PDLIM5;CNTN4;INPP4B	Mic
gs_ind_0	Autism Spectrum Disorder	38/414	6.656441564984592e-05	0.0018638036381956	2.189446984962383	21.0566569919658	LRRC58;CSMD1;KCNIP4;XKR4;SORBS1;ZNF264;RIMS2;KIZ;DCC;JMJD1C;DPP10;SFXN5;FUT9;SCN2A;KCTD16;GUCY1A2;GRIK2;KCNJ10;VPS13C;DCUN1D1;PRKACB;EXT1;AP5B1;SHISA9;GNL3L;NRXN3;RALYL;LRRC4C;ASIC2;MPPED1;LUZP2;PPP2R2B;LINC00636;SYT1;NRXN1;ATRNL1;NXPE3;SERPINA1	Mic
gs_ind_0	Batten Disease	1/4	0.1794991966472921	0.4569070460112892	8.467455621301776	14.54357092388446	CLN3	Mic
gs_ind_0	Cerebral Palsy	1/44	0.8874961582504823	0.9999999968863152	0.6758484662993947	0.0806632486768899	CHD7	Mic
gs_ind_0	Charcot-Marie-Tooth Disease	2/30	0.4285335030378083	0.6491657744412839	1.731283654681258	1.467066149445726	KIF1B;NRG2	Mic
gs_ind_0	Down Syndrome	5/56	0.1314041745019695	0.4529316023077236	2.123295133957235	4.309179496420961	KCNJ6;PKN1;PIGP;SIM1;KCNJ15	Mic
gs_ind_0	Dysautonomia	2/15	0.1613722930114298	0.4529316023077236	3.665933259992666	6.686813319094944	FRRS1L;CTNNAL1	Mic
gs_ind_0	Dyslexia	1/5	0.2191128069973372	0.4719352766096494	6.5844838921762	9.996356569440357	KIAA0319	Mic
gs_ind_0	Dystonia	1/54	0.931706343744414	0.9999999968863152	0.5484156389979539	0.0387936037823944	ATCAY	Mic
gs_ind_0	Encephalitis	2/18	0.2145669785228878	0.4719352766096494	2.997599759975998	4.613705716074552	NID1;LAMB1	Mic
gs_ind_0	Epilepsy	25/239	0.0001788097228638	0.0025033361200934	2.485107485107485	21.44446048013565	GRIN2B;PRICKLE1;DCX;KCNV1;CLCN2;ADGRV1;SCN2A;GRIK2;KCNJ10;CASK;GABRB1;CSMD3;HCN1;PIGC;SCN8A;VPS13A;GABRG1;SACS;PCDH19;CHRNA7;TSEN54;GRIN2A;RMND1;ATP2A2;UNC80	Mic
gs_ind_0	Generalized Epilepsy with Febrile Seizures Plus	1/8	0.3268822676668363	0.5720439684169636	3.948323471400395	4.414838462799556	SCN2A	Mic
gs_ind_0	Glioma	29/1346	0.9999999968863152	0.9999999968863152	0.3668432368298152	1.142234195577307e-09	PRKCG;GFI1B;PCAT1;SFRP2;MAG;CD8A;CAMK2A;TERF1;PRKCB;CASC2;ADGRV1;TP73;ELF4;PTCH1;CREB1;ALDH1A1;EPHA3;SLC16A8;LINC00473;FOXP3;TFRC;IRS1;EPHA2;SSBP2;EBAG9;MAP2;GLIPR1;ANXA1;OSMR	Mic
gs_ind_0	Huntington's Disease	5/60	0.1617612865384727	0.4529316023077236	1.96867609092058	3.586206456392541	SH3BP2;TP73;NOP14;RNF4;CARD16	Mic
gs_ind_0	Intellectual Disability	16/138	0.0008942840128865	0.0062599880902056	2.76136567834681	19.3833708830431	HCN1;PIGC;SCN8A;AFF2;PAK3;ATP6AP2;DLG3;RGS6;UNC80;BCL11A;GRIK2;GRIA3;SOBP;PCDH19;MEIS2;CHRNA7	Mic
gs_ind_0	Intracranial Aneurysm	5/117	0.673373223511484	0.8570204662873433	0.9600445335114672	0.3796549257477634	PCAT1;SLC24A3;RGS6;ESRRG;LINGO2	Mic
gs_ind_0	Meningitis	1/8	0.3268822676668363	0.5720439684169636	3.948323471400395	4.414838462799556	BTK	Mic
gs_ind_0	Multiple Sclerosis	37/742	0.4405053469422997	0.6491657744412839	1.052445074415308	0.8628288820463252	RASGEF1A;PCAT1;CSMD1;PITPNM2;RASGRF1;PRICKLE1;CR1L;PDE4A;TXK;DOCK10;CTSH;CSGALNACT2;PUS10;ETV3;NCOA2;TMEM8B;BRINP1;PDZRN4;ARHGEF3;MCTP1;SH3BP2;EGFL6;KIF1B;RASGRP1;BATF3;NR3C1;TNIP3;SYPL1;ELMO1;L3MBTL3;IL20RA;SLFNL1-AS1;ADGRE5;ZNF627;AGBL2;LEKR1;RGS14	Mic
gs_ind_0	Muscular Dystrophy	4/55	0.273236053988221	0.546472107976442	1.73030637753619	2.24493270014879	PAPPA;TRIM32;MYF6;SGCB	Mic
gs_ind_0	Neuroblastoma	2/203	0.9995814611228776	0.9999999968863152	0.2363707834803331	9.895107118231796e-05	TEAD4;DCX	Mic
gs_ind_0	Parkinson's Disease	15/276	0.3534219190439541	0.5821066901900421	1.175692667563479	1.22282935826323	BRINP1;DCUN1D1;UNC13B;SYT11;ATP13A2;SEMA5A;SLC50A1;SLC39A8;SCN2A;SNCB;CCDC82;WBP1L;NDUFAF2;BDNF;MDGA2	Mic
gs_ind_0	Pontocerebellar Hypoplasia	2/8	0.0535458903484932	0.2141835613939731	7.624523990860625	22.31863036616894	TSEN54;VRK1	Mic
gs_ind_0	Rett Syndrome	3/9	0.0075045431703702	0.0420254417540735	10.71677626548402	52.42911316713111	GABRA3;GLRA2;GRIA3	Mic
gs_ind_0	Schizophrenia	2/144	0.9937771303190605	0.9999999968863152	0.3383359388570436	0.0021119986387616	MIR137HG;LINC00473	Mic
gs_ind_0	Stroke	8/184	0.6710694728362431	0.8570204662873433	0.94471036436456	0.3768285368722398	F2;SH3PXD2A;FURIN;PDE4D;MEX3C;GTSCR1;TWIST1;GALNT18	Mic
gs_ind_0	Tourette Syndrome	3/4	0.0004281987196033	0.0039965213829648	46.4857521537442	360.5399222969233	SLITRK1;RUNX1T1;GTSCR1	Mic
gs_ind_0	Alopecia with Mental Retardation	1/1	0.0203228869895536	0.1781063332814967	145.3098591549296	566.128314184864	ITGB6	IN-SV2C
gs_ind_0	Alzheimer's Disease	30/1608	0.747499017501613	0.8780751645403128	0.8926829268292683	0.2597906279112237	RP11-814P5.1;DIRAS2;AC073254.1;C17orf64;RP11-196G11.1;ACSL6;MYO7A;KDM1B;RP5-1169K15.1;GGACT;FAT1;CTD-3187F8.2;IRF6;MDGA2;WNT5B;DSEL;CTB-191K22.6;RNF19B;BCAM;MAD1L1;OSGIN1;CALHM3;RNF43;RP11-129B22.1;ST6GALNAC3;TTC22;ALDH16A1;FAM181A-AS1;RASAL3;AC064853.3	IN-SV2C
gs_ind_0	Amyotrophic Lateral Sclerosis	6/335	0.6846241864786298	0.8780751645403128	0.9386292112994012	0.3556327391187044	TYW3;ZNF746;ZFYVE26;PTPRF;CLVS1;MORN2	IN-SV2C
gs_ind_0	Autism Spectrum Disorder	7/414	0.747989954978785	0.8780751645403128	0.8701584104019778	0.2526641822874567	ZNF568;NAALADL2;AP5B1;MIR34AHG;IL18BP;EGR2;NPHP4	IN-SV2C
gs_ind_0	Cerebral Aneurysm	2/12	0.0236471770422406	0.1781063332814967	11.61927330173776	43.50850290822101	TGFBR1;LMNA	IN-SV2C
gs_ind_0	Cerebral Palsy	2/44	0.2247870270317178	0.3644420461672502	2.852801784220797	4.258097282321849	TBC1D24;ST6GALNAC3	IN-SV2C
gs_ind_0	Charcot-Marie-Tooth Disease	2/30	0.1233565924928007	0.30278436339142	4.265818574873202	8.926976117920049	LMNA;EGR2	IN-SV2C
gs_ind_0	Coma	2/17	0.0456301491411777	0.1954312316012983	7.863476532640269	24.2760195033264	SLC25A20;UNC93B1	IN-SV2C
gs_ind_0	Down Syndrome	4/56	0.0263861234491106	0.1781063332814967	4.228985507246377	15.37201145660804	SIM1;PIGP;KCNJ15;DYRK1A	IN-SV2C
gs_ind_0	Dyspraxia	1/2	0.0402365365131322	0.1954312316012983	48.42723004694836	155.5957132494315	SRPX2	IN-SV2C
gs_ind_0	Encephalitis	2/18	0.0506673563410773	0.1954312316012983	7.385466034755134	22.02695625302572	RNASEH2C;UNC93B1	IN-SV2C
gs_ind_0	Epilepsy	7/239	0.2116530527054551	0.3644420461672502	1.581287112822982	2.455433521887908	ADGRV1;PTGS1;TBC1D24;GABRG1;SRPX2;KCNV1;DOCK7	IN-SV2C
gs_ind_0	Glioma	18/1346	0.9890387370552204	0.9890387370552204	0.5959949790055992	0.0065689256733999	TERT;PCDHA1;LINC00473;NOS3;MAP2;CASC2;FOXP3;WT1;TP73;ADGRV1;EZH2;FAT1;HMGA1;SOX10;AC005013.5;GNAS-AS1;NRL;HJURP	IN-SV2C
gs_ind_0	Huntington's Disease	3/60	0.1219498340266998	0.30278436339142	2.971541501976285	6.252555724958191	TRIP10;TP73;SH3BP2	IN-SV2C
gs_ind_0	Intellectual Disability	5/138	0.148562399874742	0.3148003527808345	2.019932401571207	3.851506526483218	CDH15;TBC1D24;ASXL2;DYRK1A;DOCK7	IN-SV2C
gs_ind_0	Intracranial Aneurysm	1/117	0.9119116062512466	0.9588057277983602	0.6096234056700719	0.056214725512999	MYEOV	IN-SV2C
gs_ind_0	Meningitis	1/8	0.1515705402278092	0.3148003527808345	9.67417840375587	18.2523125454148	VANGL1	IN-SV2C
gs_ind_0	Motor Neurone Disease	1/13	0.2345006504235573	0.3644420461672502	5.798873239436619	8.410087983771097	MYH7	IN-SV2C
gs_ind_0	Multiple Sclerosis	18/742	0.2429613641115001	0.3644420461672502	1.265187704099533	1.790054420970413	TERT;FAM221B;IL20RA;SH3BP2;TMEM8B;FCRL3;ATF1;PLEK;MIR34AHG;TNIP3;TNIP2;POU2AF1;GNAS-AS1;ZPLD1;TMEM105;LINC00550;TSGA10IP;GPC5	IN-SV2C
gs_ind_0	Muscular Dystrophy	3/55	0.10035003718369	0.3010501115510702	3.257735247208932	7.489829243850094	DMPK;LMNA;SGCB	IN-SV2C
gs_ind_0	Neuroblastoma	2/203	0.923294404546569	0.9588057277983602	0.5830089494666777	0.0465282713119204	TEAD4;ANO7	IN-SV2C
gs_ind_0	Parkinson's Disease	5/276	0.6682610976635177	0.8780751645403128	0.96595247720433	0.389352566954411	MUC19;RAB25;SH3GL2;DYRK1A;MDGA2	IN-SV2C
gs_ind_0	Prader-Willi Syndrome	1/19	0.3234763519224141	0.4596769211529042	3.913589645984012	4.416991819030029	NIPA2	IN-SV2C
gs_ind_0	Rolandic Epilepsy with Speech impairment	1/1	0.0203228869895536	0.1781063332814967	145.3098591549296	566.128314184864	SRPX2	IN-SV2C
gs_ind_0	Schizophrenia	2/144	0.7968359415383242	0.8964404342306147	0.8342063690030764	0.1894536606932596	LINC00473;GNAS-AS1	IN-SV2C
gs_ind_0	Stroke	6/184	0.170347435670006	0.328527197363583	1.786825074857529	3.162528838808567	RNF43;NOS3;PTPRF;LMNA;DYRK1A;SLC22A7	IN-SV2C
gs_ind_0	Tourette Syndrome	1/4	0.0788686199252324	0.2661815922476594	20.74647887323944	52.69547232092431	SLITRK1	IN-SV2C
gs_ind_0	Alopecia with Mental Retardation	1/1	0.019753086419753	0.1008835777304292	149.6086956521739	587.1311762170994	ITGB6	IN-SST
gs_ind_0	Alzheimer's Disease	27/1608	0.8720594342958654	0.9917782067760464	0.8033512488144167	0.1099769372905372	RP11-814P5.1;AC073254.1;C17orf64;RP11-196G11.1;PIP4K2A;WIPF1;KDM1B;CNOT6;RP5-1169K15.1;GGACT;STK24;PPP1R42;MEFV;CTD-3187F8.2;IRF6;PTGFR;RP11-977G19.10;CTB-191K22.6;RNF19B;CALHM3;F2RL1;USP32;RP11-129B22.1;TRMO;MATN4;ALDH16A1;FAM181A-AS1	IN-SST
gs_ind_0	Amyotrophic Lateral Sclerosis	2/335	0.9917782067760464	0.9917782067760464	0.3531283138918346	0.0029153491678436	MORN2;PTPRF	IN-SST
gs_ind_0	Autism Spectrum Disorder	4/414	0.968781961877885	0.9917782067760464	0.5182794917010562	0.0164375999600694	ZNF568;NAALADL2;AP5B1;EGR2	IN-SST
gs_ind_0	Cerebral Aneurysm	2/12	0.0224185728289842	0.1008835777304292	11.96631823461092	45.44646741883442	TGFBR1;LMNA	IN-SST
gs_ind_0	Cerebral Palsy	2/44	0.2155184075787549	0.4116341222890718	2.938020086083214	4.509005736338507	TBC1D24;FBXO9	IN-SST
gs_ind_0	Charcot-Marie-Tooth Disease	2/30	0.1177101607783602	0.3178174341015727	4.39323919554985	9.399466795418682	LMNA;EGR2	IN-SST
gs_ind_0	Coma	1/17	0.2880054295115247	0.4707984264868308	4.519543258673694	5.625818737804245	SLC25A20	IN-SST
gs_ind_0	Down Syndrome	5/56	0.0046921457887835	0.1008835777304292	5.485241742694053	29.41112723552831	EDNRB;DYRK1A;SIM1;PIGP;KCNJ15	IN-SST
gs_ind_0	Dyspraxia	1/2	0.0391196667792412	0.150890143291359	49.85990338164251	161.6024262423433	SRPX2	IN-SST
gs_ind_0	Encephalitis	2/18	0.0481414050024499	0.1624772418832687	7.606060606060606	23.07384175711393	RNASEH2C;NID1	IN-SST
gs_ind_0	Epilepsy	3/239	0.8586415332660681	0.9917782067760464	0.7181599475103886	0.1094502699040485	TBC1D24;SRPX2;KCNV1	IN-SST
gs_ind_0	Ferro-Cerebro-Cutaneous Syndrome	1/1	0.019753086419753	0.1008835777304292	149.6086956521739	587.1311762170994	PIGA	IN-SST
gs_ind_0	Glioma	19/1346	0.97045964181845	0.9917782067760464	0.6587834935738593	0.0197539275280383	NOS3;PBK;CDKN1A;GNAS-AS1;HJURP;ELF4;TP73;MEFV;CXCR4;NUSAP1;LINC00473;FOXP3;ARID2;BCAR4;HMGA1;TNFAIP3;ASCL1;NR2E1;TEK	IN-SST
gs_ind_0	Huntington's Disease	2/60	0.3330189264973772	0.4995283897460658	2.127788200958933	2.339622185828904	TP73;SH3BP2	IN-SST
gs_ind_0	Intellectual Disability	5/138	0.1364389747529855	0.3225099238256496	2.082077051926298	4.147243132014136	SNX14;CDH15;TBC1D24;DYRK1A;TPO	IN-SST
gs_ind_0	Intracranial Aneurysm	1/117	0.9056371841452684	0.9917782067760464	0.6276668532686447	0.0622121492850684	CCDC80	IN-SST
gs_ind_0	Meningitis	1/8	0.1476120886746232	0.3225099238256496	9.960386473429953	19.05588737544974	VANGL1	IN-SST
gs_ind_0	Motor Neurone Disease	1/13	0.2286856234939288	0.4116341222890718	5.970434782608696	8.808821520770364	MYH7	IN-SST
gs_ind_0	Multiple Sclerosis	24/742	0.0086267916208715	0.1008835777304292	1.882212338507156	8.94593429856323	AC008703.1;LIMK2;POU2AF1;GNAS-AS1;CSGALNACT2;TMEM8B;CXCR4;ZPLD1;TMEM105;SH3BP2;EGFL6;PLAU;TNIP3;LINC00550;ETV7;FAM221B;IL20RA;TRIM71;HORMAD1;ATF1;TNFAIP8;PLEK;MIR181A1HG;TSGA10IP	IN-SST
gs_ind_0	Muscular Dystrophy	2/55	0.2964286388991157	0.4707984264868308	2.328926373375883	2.831855153912972	DMPK;LMNA	IN-SST
gs_ind_0	Neuroblastoma	2/203	0.9154959963712934	0.9917782067760464	0.6004357562186043	0.0530120454290552	ANO7;IL15RA	IN-SST
gs_ind_0	Parkinson's Disease	4/276	0.8031785134216156	0.9917782067760464	0.8034232507188827	0.1760929275066016	FAM126A;MUC19;DYRK1A;RAB25	IN-SST
gs_ind_0	Rolandic Epilepsy with Speech impairment	1/1	0.019753086419753	0.1008835777304292	149.6086956521739	587.1311762170994	SRPX2	IN-SST
gs_ind_0	Schizophrenia	2/144	0.7836066885190476	0.9917782067760464	0.8591356439880188	0.2094985577599618	LINC00473;GNAS-AS1	IN-SST
gs_ind_0	Stroke	6/184	0.1552825559160535	0.3225099238256496	1.842355216198154	3.431402950670526	NOS3;PTPRF;KL;LMNA;DYRK1A;SLC22A7	IN-SST
gs_ind_0	Tourette Syndrome	1/4	0.0767231283877022	0.2301693851631066	21.36024844720497	54.84355017075511	SLITRK1	IN-SST
gs_ind_0	Alzheimer's Disease	12/1608	0.9346206274041008	0.9718068353566496	0.66607100090271	0.0450361097256941	RP11-977G19.10;GUCY2D;CTNNA2;USP32;FAT1;FAM118A;GABRG3;RP11-196G11.1;CALHM3;SENP7;PIP4K2A;SOBP	L5-ET
gs_ind_0	Amyotrophic Lateral Sclerosis	1/335	0.9718068353566496	0.9718068353566496	0.4088261179330288	0.0116917006229183	MACROD2	L5-ET
gs_ind_0	Autism Spectrum Disorder	6/414	0.248407274121254	0.5419795071736453	1.575931557495994	2.194777258335685	CTNNA2;MACROD2;ZNF568;RBM5;NPHP4;LIMCH1	L5-ET
gs_ind_0	Batten Disease	1/4	0.040410119140165	0.24246071484099	41.72363150867824	133.8775754845436	CLN3	L5-ET
gs_ind_0	Cerebral Aneurysm	1/12	0.1164810415267536	0.3348359337001546	12.67899227956115	27.26017260080409	COL11A1	L5-ET
gs_ind_0	Cerebral Palsy	1/44	0.3658593967529377	0.6538861006283233	3.331292297776345	3.349634997021488	TET2	L5-ET
gs_ind_0	Down Syndrome	1/56	0.4403128696928794	0.6538861006283233	2.604950745137661	2.136762263327649	DYRK1A	L5-ET
gs_ind_0	Dyspraxia	1/2	0.020409554984023	0.24246071484099	97.39252336448598	379.0275579336841	SRPX2	L5-ET
gs_ind_0	Epilepsy	3/239	0.4468892479156623	0.6538861006283233	1.429770726000123	1.151600942631925	CSMD3;SRPX2;PCDH7	L5-ET
gs_ind_0	Gaucher Disease	1/10	0.0980375358996833	0.3348359337001546	15.3541564190851	35.65856740075427	THBS3	L5-ET
gs_ind_0	Glioma	13/1346	0.6507720633748088	0.7809264760497705	0.9461422743843768	0.4064587767496179	LINC00473;KMT2C;MAP2;GLIPR1;C2orf80;TP73;ARID2;FAT1;LIN28B;ZBTB16;FTO;TAGLN2;NRL	L5-ET
gs_ind_0	Huntington's Disease	1/60	0.4631693212783956	0.6538861006283233	2.427943139872772	1.868696998231695	TP73	L5-ET
gs_ind_0	Intellectual Disability	4/138	0.0521242147815674	0.2501962309515239	3.363944201111561	9.937513893804768	AP4S1;ASXL2;DYRK1A;SOBP	L5-ET
gs_ind_0	Intracranial Aneurysm	1/117	0.7046972041601589	0.8053682333258959	1.226304600697926	0.4291907493132342	ARHGAP32	L5-ET
gs_ind_0	Multiple Sclerosis	5/742	0.8952406396205318	0.9718068353566496	0.6741242937853107	0.0746004318528281	TET2;AKAP13;POPDC3;GNG2;JAZF1	L5-ET
gs_ind_0	Neuroblastoma	2/203	0.6226904903738856	0.7809264760497705	1.184095474418055	0.5609127623397661	LIN28B;ANO7	L5-ET
gs_ind_0	Parkinson's Disease	3/276	0.5441151003945544	0.7254868005260725	1.227152517704691	0.7468382396789087	BDNF;CAB39L;DYRK1A	L5-ET
gs_ind_0	Pontocerebellar Hypoplasia	1/8	0.0792162967316523	0.3168651869266094	19.45607476635514	49.33230242629378	VRK1	L5-ET
gs_ind_0	Restless legs Syndrome	1/26	0.2356162821048021	0.5419795071736453	5.702583837273227	8.243374174619555	CCDC148	L5-ET
gs_ind_0	Rolandic Epilepsy with Speech impairment	1/1	0.0102564102564102	0.24246071484099	292.2336448598131	1338.386953343933	SRPX2	L5-ET
gs_ind_0	Schizophrenia	2/144	0.4374422273189046	0.6538861006283233	1.694068504594821	1.400673853894171	MIR137HG;LINC00473	L5-ET
gs_ind_0	Stroke	3/184	0.2920314134479078	0.5840628268958156	1.883628874802749	2.318547296000944	PDE3A;DNAH6;DYRK1A	L5-ET
gs_ind_0	Tourette Syndrome	1/4	0.040410119140165	0.24246071484099	41.72363150867824	133.8775754845436	RUNX1T1	L5-ET
gs_ind_0	Tuberous Sclerosis	1/13	0.1255634751375579	0.3348359337001546	11.66242990654206	24.19888744720049	RALGAPA1	L5-ET
