# Supplementary material for: Charting the human-specific properties of gene expression networks in the infant prefrontal cortex
Source: Sci Adv. 2026 Jun 3;12(23):eaea3316. doi: 10.1126/sciadv.aea3316 (PMC13232592; doi:10.1126/sciadv.aea3316)
Supplement: Supplementary file 2 — Data S1 [file sciadv.aea3316_data_s1.zip › csv_resubmission/9_covariates.xlsx]

## Sheet: n_genes_VARPART_top5pct
gene	variance_fraction	in_reference_set
RGS18	0.859022	FALSE
LRRC25	0.831438	FALSE
CDK11A	0.770389	FALSE
RIOK3	0.705289	TRUE
H2AJ	0.691671	FALSE
DCLRE1A	0.667624	FALSE
MS4A6A	0.661375	FALSE
AC073389.1	0.653524	FALSE
AC098679.4	0.647584	FALSE
FCGR1A	0.646072	FALSE
TMEM119	0.638233	FALSE
PIKFYVE	0.636253	FALSE
LILRB1	0.633726	FALSE
SEC16A	0.607064	TRUE
SIGLEC14	0.606482	FALSE
P2RY6	0.606367	FALSE
ZMYND15	0.603642	FALSE
RPS6KA1	0.574968	FALSE
FCER1G	0.570238	FALSE
FCGR2A	0.565689	FALSE
H2BC4	0.56412	FALSE
AL160272.2	0.563617	FALSE
OSCAR	0.554321	FALSE
MAP7D3	0.551571	FALSE
HESX1	0.551348	FALSE
CLEC9A	0.550708	FALSE
VSIG4	0.549532	FALSE
STING1	0.547695	FALSE
MSRB2	0.544041	FALSE
SRCAP	0.542293	TRUE
SLC4A2	0.541508	FALSE
ZBTB7B	0.539829	FALSE
EIF2S2	0.534855	FALSE
TREM2	0.532309	FALSE
AC006160.1	0.528118	FALSE
TRIM56	0.525591	FALSE
TMEM273	0.523734	FALSE
SP1	0.521379	FALSE
DAPP1	0.513813	FALSE
CYBA	0.511098	FALSE
RASSF4	0.508811	TRUE
FRMD8	0.508683	FALSE
IL1B	0.507494	FALSE
NADK2	0.506626	FALSE
SIRPB2	0.503641	FALSE
STAB1	0.501791	FALSE
PARP10	0.501495	TRUE
MNDA	0.499661	FALSE
SH3BP2	0.494673	TRUE
AC068193.1	0.494199	FALSE
TLR10	0.493803	FALSE
ABCD1	0.493329	FALSE
RETN	0.491787	FALSE
ALDH16A1	0.48922	FALSE
MYO1C	0.489197	FALSE
ARPC1B	0.48865	FALSE
PRICKLE3	0.485746	FALSE
CTSZ	0.485348	FALSE
AC113133.1	0.482087	FALSE
HPN	0.477081	FALSE
AC010378.1	0.476985	FALSE
AC087672.2	0.475765	FALSE
CD33	0.471036	FALSE
GTF2E1	0.466921	FALSE
CLEC12B	0.465225	FALSE
WASF2	0.462992	FALSE
VRK2	0.461945	TRUE
SAT1	0.461774	FALSE
TMEM106A	0.459585	FALSE
TLR7	0.459484	FALSE
RAB2B	0.45926	FALSE
AC091180.2	0.458284	FALSE
SUMO4	0.456131	FALSE
LINC00622	0.455697	FALSE
BST2	0.454779	FALSE
LILRB3	0.45294	FALSE
HNRNPA1P72	0.452179	FALSE
DHRS9	0.451265	FALSE
CXCL10	0.451201	FALSE
NOP14	0.4512	FALSE
TBC1D12	0.451054	FALSE
SPTLC2	0.448707	FALSE
POLM	0.448108	FALSE
MXD4	0.44507	FALSE
TSPO	0.444971	FALSE
AL121583.1	0.444667	FALSE
C3AR1	0.443868	FALSE
MAVS	0.443375	FALSE
SLC66A1	0.442573	FALSE
NEK3	0.441997	TRUE
AC007666.2	0.437631	TRUE
AC037459.2	0.434673	FALSE
NFKBIZ	0.434013	FALSE
ARID5A	0.432583	FALSE
MTA2	0.431367	FALSE
AC092068.3	0.428797	FALSE
CYREN	0.428457	TRUE
PPP4R1L	0.428237	FALSE
CXCL16	0.427325	FALSE
BMF	0.425912	FALSE
EIF2S3	0.424498	FALSE
TMEM176B	0.424325	FALSE
ZNF672	0.420362	FALSE
PRAL	0.420257	FALSE
CD99P1	0.420179	FALSE
SAGE1	0.419973	FALSE
PIM1	0.417107	FALSE
LILRB2	0.416466	FALSE
WDHD1	0.415814	FALSE
PROS1	0.415559	TRUE
C9orf64	0.412618	FALSE
TRIOBP	0.412594	TRUE
NAPRT	0.410481	TRUE
RAD51-AS1	0.410435	FALSE
MANEA	0.410356	FALSE
TREML4	0.409788	FALSE
LRP10	0.409035	FALSE
CCDC84-DT	0.407775	FALSE
SLC15A3	0.407768	FALSE
GOLGA4	0.407627	FALSE
MRPS9	0.407424	FALSE
AC106865.2	0.406501	FALSE
H2BC21	0.40512	FALSE
UAP1L1	0.404911	FALSE
FGD2	0.404505	FALSE
POLR2G	0.404302	FALSE
GINS4	0.403881	FALSE
AC000403.1	0.403532	FALSE
ZNF845	0.402819	FALSE
AC124242.3	0.401098	FALSE
AP000331.1	0.400962	FALSE
WDR11	0.400539	TRUE
UBL7-AS1	0.39842	FALSE
ZCCHC10	0.398162	FALSE
AC007878.1	0.396772	FALSE
ZSCAN32	0.394358	FALSE
ODF3B	0.394208	FALSE
SMYD3	0.393468	TRUE
ESS2	0.391741	FALSE
HFE	0.391377	FALSE
OR52K3P	0.390701	FALSE
SNORD3A	0.389589	FALSE
AC008760.2	0.388206	FALSE
ORAI3	0.387778	FALSE
TUSC1	0.387097	FALSE
VSIR	0.38635	FALSE
C2orf80	0.385192	TRUE
FNBP1	0.385179	FALSE
FLII	0.383573	FALSE
FKBP15	0.382691	TRUE
PARP9	0.382405	TRUE
MRPL20	0.382353	FALSE
PATZ1	0.382091	FALSE
ICAM1	0.381517	TRUE
ADGRE4P	0.381301	FALSE
ARAP1	0.381106	FALSE
ARNILA	0.380897	FALSE
ITPRIP	0.377535	FALSE
XAF1	0.37734	FALSE
TLR6	0.37699	FALSE
AC096759.1	0.376549	TRUE
MS4A4A	0.376521	FALSE
FAM214B	0.375357	FALSE
SMIM3	0.374719	FALSE
ARMH3	0.374697	FALSE
TBCA	0.374505	FALSE
SORBS3	0.374313	FALSE
H3-2	0.374275	FALSE
CASP5	0.37377	FALSE
PPTC7	0.37373	FALSE
AIF1	0.373602	FALSE
PORCN	0.373034	FALSE
PPM1M	0.372433	FALSE
ACTL6A	0.372054	FALSE
HLA-DPB1	0.371939	FALSE
CYBC1	0.371426	FALSE
DUSP22	0.371109	FALSE
MS4A7	0.370902	FALSE
ERAP1	0.37073	FALSE
CCDC97	0.367451	FALSE
C12orf49	0.367256	FALSE
AC104763.1	0.367151	FALSE
TNFSF10	0.366973	FALSE
ZNF559	0.366501	FALSE
AXL	0.366191	FALSE
CGAS	0.365671	FALSE
AC010422.3	0.365587	FALSE
ATG3	0.365072	FALSE
AC025171.2	0.364528	FALSE
CTNS	0.363073	TRUE
ITSN2	0.36209	TRUE
L3MBTL2	0.361651	FALSE
MPST	0.361245	FALSE
UCK1	0.361017	FALSE
MIS12	0.360186	FALSE
ARRDC1-AS1	0.359066	FALSE
AL162417.1	0.359016	FALSE
GRN	0.358833	FALSE
AC002044.2	0.358529	FALSE
CD93	0.358408	FALSE
HAMP	0.357695	FALSE
PAOX	0.357192	FALSE
SPATS1	0.356914	FALSE
TTC31	0.356497	TRUE
TRIM39	0.356305	FALSE
RGS19	0.355572	FALSE
AC068787.5	0.355397	FALSE
NFIC	0.355194	FALSE
SIGLEC8	0.354711	FALSE
KCTD5	0.353459	FALSE
PTAFR	0.353026	FALSE
CFD	0.352871	FALSE
NMI	0.352859	FALSE
SLC25A29	0.352671	FALSE
IL17RA	0.352503	FALSE
AC007336.1	0.351668	FALSE
LPXN	0.351657	FALSE
AC007686.4	0.351169	FALSE
GULP1	0.3509	FALSE
FAM13A-AS1	0.350447	FALSE
MTMR10	0.350032	FALSE
SLC46A3	0.349933	FALSE
BCL3	0.349584	FALSE
ABHD15	0.349565	FALSE
MARCO	0.349374	FALSE
KLHL18	0.349352	FALSE
FAM53B	0.349321	FALSE
NUDT1	0.348963	FALSE
ZNF513	0.348906	FALSE
CD74	0.348838	FALSE
HLA-DPA1	0.348658	FALSE
AL049779.2	0.348155	FALSE
AC005520.5	0.347981	FALSE
ARHGAP27	0.347942	FALSE
PAIP2B	0.347526	FALSE
LINC00958	0.346581	FALSE
API5	0.34586	FALSE
HMG20B	0.345606	FALSE
AC138207.8	0.345427	TRUE
CXorf21	0.344678	FALSE
CSF3R	0.344588	FALSE
LINC01297	0.344494	FALSE
USP18	0.34378	FALSE
AC004381.1	0.343648	FALSE
TRIM58	0.343379	TRUE
TMEM33	0.343201	FALSE
CARD9	0.342967	FALSE
CCN5	0.34296	FALSE
CHD1	0.342934	FALSE
LGALS3BP	0.342844	FALSE
RN7SL566P	0.342777	FALSE
HERC5	0.342589	FALSE
SLFN5	0.342531	FALSE
ERMAP	0.342334	FALSE
TLR1	0.34176	FALSE
AL133318.1	0.341548	FALSE
AC100797.4	0.341467	TRUE
GIMAP8	0.341425	FALSE
KCNJ2	0.341112	FALSE
USP6NL	0.340897	FALSE
AC008164.1	0.340782	FALSE
CMPK1	0.340755	TRUE
SHKBP1	0.339822	FALSE
LINC01999	0.339692	TRUE
CDC42SE1	0.339508	TRUE
CAPN3	0.339494	FALSE
GRAMD2B	0.339469	TRUE
AC096992.2	0.339445	FALSE
IL6ST	0.339409	FALSE
CEP350	0.339151	FALSE
DCLRE1CP1	0.338749	FALSE
FKBP5	0.338578	TRUE
PLIN5	0.338476	FALSE
ZNF787	0.338422	FALSE
PLBD1	0.338361	FALSE
FAM50A	0.338028	FALSE
LARP4B	0.337805	FALSE
AC103691.1	0.337797	FALSE
AC009142.1	0.337552	TRUE
AC245033.1	0.336598	FALSE
IFI44L	0.335849	FALSE
MYL12B	0.335329	FALSE
DDX23	0.334827	FALSE
AC091729.3	0.334325	FALSE
CLEC17A	0.333941	FALSE
TRIP12	0.3339	FALSE
C19orf54	0.333715	FALSE
COQ5	0.332433	FALSE
ATP10D	0.332325	FALSE
PDK3	0.332126	FALSE
HAUS6P1	0.331791	FALSE
LRRC34	0.331326	FALSE
CD40	0.331325	FALSE
CCDC9B	0.331221	FALSE
CD5L	0.331103	FALSE
ACSF2	0.330854	FALSE
APOL1	0.330159	FALSE
BCL2L12	0.329243	FALSE
FCGRT	0.3285	FALSE
DENND1C	0.32819	FALSE
P2RY11	0.327804	TRUE
LINC01915	0.32757	FALSE
MAPRE1	0.327359	FALSE
NT5C	0.326826	FALSE
LINC02649	0.326543	FALSE
SLC25A30	0.326542	FALSE
CCR1	0.326498	FALSE
AP3M2	0.326039	FALSE
AC011921.1	0.324719	FALSE
GSTM2	0.324094	TRUE
COPA	0.32394	TRUE
CEP152	0.323653	FALSE
PRDX3	0.323375	FALSE
DNAJC8	0.32327	FALSE
FCGR1CP	0.322852	FALSE
CELF3	0.322754	FALSE
GAS6-AS1	0.322605	FALSE
CCND3	0.321692	FALSE
OAS1	0.321623	TRUE
TMEM144	0.321484	FALSE
AC020718.1	0.320748	TRUE
CACNA2D4	0.320098	TRUE
TTC38	0.320068	FALSE
SLC31A2	0.319064	FALSE
HARBI1	0.319025	FALSE
EDEM1	0.318935	TRUE
AL359644.1	0.318831	FALSE
AC114763.1	0.318794	FALSE
NAGA	0.318564	FALSE
TIPARP	0.318521	FALSE
MFNG	0.317901	FALSE
SLC2A5	0.31756	FALSE
SIGLEC11	0.317478	FALSE
MR1	0.31728	TRUE
PRPF4B	0.317123	FALSE
VASP	0.316187	FALSE
HELZ2	0.3161	FALSE
ARRDC5	0.316011	FALSE
IMP3	0.315847	FALSE
ZNF816	0.315402	FALSE
PRAM1	0.315332	TRUE
IL13RA1	0.315132	FALSE
IFIH1	0.314533	FALSE
MAP4K4	0.314155	TRUE
GFAP	0.313674	FALSE
MYD88	0.313488	FALSE
ZNF142	0.313368	FALSE
RN7SL608P	0.313274	FALSE
METTL7A	0.313236	FALSE
ADRB2	0.31314	FALSE
LILRB4	0.313086	FALSE
AC117382.1	0.312975	TRUE
CNPY3	0.312798	FALSE
KCNE3	0.312435	FALSE
LZTR1	0.312316	TRUE
HIPK1-AS1	0.312148	FALSE
LILRA2	0.311975	FALSE
CRADD	0.311352	TRUE
RBPJ	0.310946	TRUE
UBTF	0.310684	FALSE
AC106865.1	0.31051	FALSE
CMKLR1	0.310272	FALSE
EFNA3	0.310091	TRUE
AL162458.1	0.309451	FALSE
KRT8P12	0.308936	FALSE
CRHR2	0.308187	FALSE
HAUS4	0.307869	FALSE
LINC01901	0.307685	FALSE
MBD6	0.307681	FALSE
SIGLEC16	0.30707	FALSE
TAF10	0.306825	FALSE
ARHGAP8	0.306766	FALSE
LIMK2	0.306084	FALSE
CAPG	0.305961	FALSE
NCK1-DT	0.305612	FALSE
HDAC8	0.305157	FALSE
JUNB	0.304788	FALSE
AC005394.2	0.304707	FALSE
WIPI1	0.303932	TRUE
C1orf52	0.303769	FALSE
FAM155A	0.303407	TRUE
TGIF2	0.303316	FALSE
NDST2	0.303011	FALSE
AL160272.1	0.3026	FALSE
DISC1	0.302553	FALSE
AP003972.1	0.302405	FALSE
IFNGR1	0.302286	FALSE
B3GALT4	0.302207	TRUE
GALNT6	0.302176	FALSE
LINC01678	0.30212	FALSE
TLR4	0.30133	FALSE
AC011407.1	0.301295	FALSE
ZMYM6	0.301044	FALSE
PRCC	0.30088	FALSE
RNF167	0.300695	FALSE
PSENEN	0.300631	FALSE
ZNF90	0.300075	FALSE
KIAA0100	0.299349	TRUE
SEC16B	0.298631	FALSE
CTSC	0.298626	FALSE
LAPTM5	0.297698	FALSE
SLFN12	0.29751	FALSE
NDUFA11	0.297395	TRUE
CCDC200	0.297183	FALSE
LINC02338	0.297114	TRUE
GATAD2B	0.296932	FALSE
MMP14	0.296922	FALSE
AC009533.1	0.296643	FALSE
RRP1B	0.296592	FALSE
AC104009.1	0.296546	FALSE
UFD1	0.296487	FALSE
EPB41L4B	0.296465	FALSE
FAM78A	0.296463	FALSE
AL356608.3	0.29612	FALSE
TRIM65	0.296068	FALSE
AC020913.1	0.295766	FALSE
RGL3	0.295645	FALSE
LGALS9	0.295034	FALSE
BAX	0.295022	FALSE
THUMPD2	0.2947	FALSE
MIEF1	0.294617	FALSE
PHF6	0.29461	FALSE
NCF4	0.294301	FALSE
TNFRSF1B	0.293865	FALSE
MAPKAPK2	0.293822	FALSE
TNFRSF1A	0.293747	FALSE
INPPL1	0.293643	TRUE
ADORA3	0.29353	FALSE
GATAD2A	0.293148	FALSE
UBTD1	0.293034	FALSE
RENBP	0.293001	FALSE
PGLS	0.292892	FALSE
PXN	0.2928	FALSE
EDA	0.29261	TRUE
PRPF38B	0.292513	FALSE
TPTE2	0.29215	FALSE
AC243772.3	0.291268	FALSE
USP48	0.291184	FALSE
CREBL2	0.290421	FALSE
AC092845.1	0.290034	FALSE
ANKRD22	0.290017	FALSE
TFEB	0.289503	TRUE
FGL1	0.289266	FALSE
EEF1AKNMT	0.289002	FALSE
NIPA2	0.288549	FALSE
ACTG1P17	0.28844	FALSE
SF3B6	0.288433	FALSE
TMEM154	0.288377	FALSE
AFF4	0.288108	FALSE
SART1	0.288039	FALSE
RPA1	0.287873	FALSE
DPY19L4	0.287797	FALSE
TBXAS1	0.287727	FALSE
CCDC137	0.287696	FALSE
AC116667.1	0.287687	FALSE
MAN2C1	0.287348	FALSE
CLEC7A	0.287324	FALSE
PBXIP1	0.287301	FALSE
AC009226.1	0.287173	TRUE
HACD2	0.286908	FALSE
APOL3	0.286385	FALSE
ZNF184	0.286122	FALSE
DCXR	0.285621	FALSE
SNX6	0.285544	TRUE
ORMDL2	0.285398	FALSE
AC079250.1	0.285358	FALSE
EXOC3	0.285093	FALSE
AC139795.2	0.284872	FALSE
RTCB	0.284607	TRUE
CNOT3	0.283751	FALSE
SLC12A7	0.283547	FALSE
ADGRG1	0.283509	TRUE
FANCD2OS	0.283171	FALSE
DHX58	0.283153	TRUE
ZNF135	0.282134	FALSE
AC027644.4	0.28181	FALSE
AL353803.1	0.281775	FALSE
RAB38	0.281711	FALSE
AL589787.2	0.281494	FALSE
GPR132	0.281359	FALSE
KCTD9P1	0.281253	FALSE
CD99	0.281016	FALSE
TTC39B	0.281004	TRUE
ZNF646	0.280865	FALSE
CDV3	0.280629	FALSE
ZNF644	0.280518	FALSE
APOC1	0.280348	FALSE
GNL2	0.280296	FALSE
UPP2	0.280217	TRUE
LINC01094	0.280205	FALSE
HELB	0.280009	FALSE
ANKRD13A	0.280004	FALSE
TYROBP	0.279249	FALSE
LTBR	0.279014	TRUE
ZBTB17	0.278664	FALSE
AEN	0.278649	FALSE
ILF2	0.278576	FALSE
AK3	0.27857	FALSE
CCDC61	0.278159	FALSE
ZNF234	0.278107	FALSE
SELENOP	0.278054	FALSE
PDLIM5	0.277367	FALSE
HLA-DRB1	0.277163	FALSE
ARHGAP30	0.276811	FALSE
RAB32	0.276715	FALSE
ECI1	0.276665	FALSE
TEX9	0.276589	FALSE
CLN6	0.276529	FALSE
IRF7	0.276525	FALSE
RNF20	0.276285	TRUE
PIEZO1	0.276106	FALSE
RNF126	0.275674	FALSE
GSTM1	0.275385	FALSE
PLK3	0.27536	FALSE
LINC00475	0.275188	FALSE
SSR4	0.275176	FALSE
CANT1	0.274817	FALSE
RRNAD1	0.274651	FALSE
TPP1	0.274553	FALSE
DDIT4	0.274354	TRUE
AL356776.2	0.274079	FALSE
AC244107.1	0.273141	FALSE
AC097375.2	0.2731	FALSE
RCOR1	0.273049	FALSE
ELK3	0.272799	TRUE
EIF4H	0.272656	TRUE
SAP30L	0.272427	FALSE
AC036103.1	0.272111	FALSE
MPHOSPH10	0.272022	FALSE
CFL1P1	0.271924	TRUE
ACP2	0.271551	FALSE
LNCAROD	0.271163	FALSE
AL157871.4	0.271125	FALSE
RPAP3	0.271028	FALSE
TRIM62	0.271017	FALSE
TOR4A	0.270385	FALSE
AL133216.1	0.270364	FALSE
ZC3HAV1L	0.269696	FALSE
XPOT	0.269369	FALSE
MTND6P21	0.269231	FALSE
ARMC4P1	0.26922	FALSE
TMEM11	0.269166	FALSE
CERS6	0.269075	FALSE
AL117190.2	0.268713	FALSE
GM2A	0.268146	FALSE
CALR	0.268108	FALSE
SHMT1	0.267807	TRUE
KIF17	0.267594	FALSE
ARL5C	0.267376	TRUE
PRKAR2B	0.267291	FALSE
MTMR11	0.267249	FALSE
AL021707.1	0.267228	FALSE
ST13P15	0.267145	FALSE
CLASRP	0.26707	FALSE
BX679664.3	0.266982	FALSE
FZD5	0.266926	FALSE
AK5	0.266914	FALSE
ARFIP2	0.266689	FALSE
PLEKHA7	0.266567	TRUE
PSMB4	0.266566	FALSE
TIGD2	0.266538	FALSE
RBM15	0.265999	FALSE
AP001922.5	0.265927	FALSE
ADAMTSL4-AS2	0.265795	FALSE
TLR5	0.265549	FALSE
FO681492.1	0.265548	FALSE
SULT1A3	0.265449	FALSE
ADA2	0.265446	FALSE
SALL1	0.265264	FALSE
RNASE1	0.265094	FALSE
SERPINF2	0.265092	FALSE
PMM2	0.264934	FALSE
TYMP	0.264821	FALSE
OCRL	0.264691	FALSE
SHANK1	0.264643	FALSE
SRBD1	0.264591	TRUE
DHRS4	0.264369	FALSE
KIF13B	0.264225	FALSE
DENND5A	0.263996	FALSE
NHSL2	0.263664	TRUE
MIER3	0.263332	FALSE
IFIT2	0.263148	FALSE
ZNF813	0.262846	FALSE
FRG1	0.262504	FALSE
LST1	0.262294	FALSE
TBC1D10B	0.262012	FALSE
PLAAT4	0.262008	FALSE
GIMAP4	0.261901	FALSE
MYCNOS	0.261618	FALSE
PLAAT3	0.261502	TRUE
AC007922.3	0.261325	TRUE
AC008267.3	0.261322	TRUE
MIR223HG	0.261161	FALSE
PLCB3	0.26076	FALSE
MEG3	0.260398	FALSE
SS18	0.260361	TRUE
GJA1	0.259923	FALSE
KIF5B	0.259845	FALSE
MAPKAPK3	0.259838	FALSE
AL353612.2	0.259792	FALSE
HERC2P4	0.259433	FALSE
CLSTN1	0.25934	FALSE
RASSF8-AS1	0.259258	FALSE
ZBP1	0.259096	FALSE
SP110	0.258997	FALSE
GUCD1	0.258958	FALSE
EPS15-AS1	0.258933	FALSE
SLC7A6OS	0.258825	TRUE
SNHG20	0.258644	FALSE
CCDC126	0.2584	FALSE
GPR34	0.258362	FALSE
TULP3	0.258206	FALSE
LIMA1	0.25815	FALSE
GIMAP2	0.258127	FALSE
AC105250.1	0.257723	FALSE
OASL	0.257642	FALSE
SERPINB9P1	0.257238	FALSE
SOCS3	0.256987	FALSE
LTB4R	0.256964	FALSE
AP001267.2	0.256901	FALSE
ATG5	0.256822	FALSE
RP2	0.25657	FALSE
ESRRB	0.256539	FALSE
C14orf119	0.256479	FALSE
TNFRSF10A	0.256401	FALSE
STEAP3	0.256273	FALSE
FAM114A1	0.255948	FALSE
TEPSIN	0.255716	FALSE
AC027117.1	0.255704	FALSE
C20orf197	0.255454	FALSE
HMGXB3	0.254959	TRUE
ERGIC1	0.254861	TRUE
LRRTM4	0.254559	TRUE
AL390957.1	0.254158	FALSE
MSL3	0.254101	TRUE
HMGB1P5	0.25398	FALSE
RPRD1B	0.253561	FALSE
TMEM266	0.253416	FALSE
AC048382.5	0.253172	FALSE
EIF3B	0.253062	FALSE
ACSBG1	0.252805	TRUE
CERNA2	0.252551	FALSE
H2BC11	0.252034	FALSE
RPL26L1	0.25203	FALSE
CD84	0.251968	FALSE
CCDC113	0.251814	FALSE
OIP5	0.25176	FALSE
RGL2	0.251489	FALSE
WEE2-AS1	0.251336	FALSE
GPR162	0.251175	FALSE
LINC02588	0.250706	FALSE
WDR44	0.250584	FALSE
DEPTOR	0.250568	TRUE
ABCD4	0.250227	FALSE
TAS2R30	0.250173	FALSE
AL445526.1	0.250107	TRUE
TRAFD1	0.250043	TRUE
LPAR5	0.250017	FALSE
ITGA6	0.249965	TRUE
TSPY26P	0.249651	FALSE
EEF1DP7	0.249644	FALSE
CDH8	0.249376	TRUE
NGDN	0.249208	FALSE
ATG2A	0.248958	FALSE
FAM118B	0.248314	FALSE
PLEKHA8P1	0.248121	FALSE
FP565260.6	0.248054	FALSE
LPIN2	0.247843	FALSE
HEATR5A	0.247651	FALSE
DOK6	0.247512	FALSE
FUT11	0.247491	FALSE
AC022182.3	0.24741	TRUE
SSH2	0.247402	TRUE
TCF12	0.247205	TRUE
LHFPL4	0.247114	FALSE
AL136018.1	0.246861	FALSE
FGL2	0.246694	FALSE
AL591895.1	0.24649	FALSE
AL162586.1	0.246423	FALSE
SGK3	0.246377	FALSE
AC013477.2	0.245993	TRUE
ACSL3	0.245967	FALSE
CYBRD1	0.245928	FALSE
AL138999.2	0.245693	FALSE
FOXD4	0.245537	FALSE
AL139340.1	0.245533	TRUE
RAB9A	0.245205	FALSE
DDX21	0.244916	FALSE
C5	0.244633	FALSE
KCNIP4	0.24462	TRUE
SH3BP1	0.244557	FALSE
SPNS3	0.244366	FALSE
LINC01807	0.244364	FALSE
TBL3	0.24436	FALSE
ZFHX3	0.244327	TRUE
AP5Z1	0.244325	FALSE
AC013652.1	0.244242	TRUE
PCIF1	0.244095	FALSE
SMC4	0.244022	FALSE
AL646090.2	0.244002	FALSE
VSIG10	0.243935	FALSE
GIMAP1	0.243831	FALSE
LINC00377	0.243752	FALSE
RNF139	0.243722	FALSE
FOXO6	0.24334	FALSE
NRG3	0.24285	FALSE
ABCB7	0.242826	FALSE
BMP2K	0.242768	TRUE
CMTM7	0.242712	FALSE
HTR6	0.24256	FALSE
SH3BP5L	0.242519	FALSE
LBR	0.242509	FALSE
LINC01494	0.242214	FALSE
SRSF2	0.24199	FALSE
ASMTL-AS1	0.241882	TRUE
STX4	0.241819	FALSE
AC134349.2	0.241416	FALSE
KLHL31	0.241408	FALSE
PLEKHG4B	0.240921	FALSE
ZKSCAN5	0.240888	FALSE
ADNP	0.240844	FALSE
IPMK	0.240785	FALSE
AC068254.2	0.240756	FALSE
BBX	0.240716	TRUE
FBXW11	0.240694	FALSE
NDUFS6	0.240576	FALSE
DERA	0.240531	TRUE
ATP8A2P3	0.240379	FALSE
ANXA2	0.240356	FALSE
CRNKL1	0.240272	FALSE
SPTY2D1	0.240252	TRUE
SLC25A10	0.239873	FALSE
WDR93	0.239582	TRUE
RSL24D1	0.239527	FALSE
DNAH5	0.239391	FALSE
AC027763.1	0.239329	FALSE
LACTB	0.239127	FALSE
IER3	0.239089	FALSE
RPL12P20	0.239047	TRUE
ATP6V1G2-DDX39B	0.239006	FALSE
P4HB	0.238953	FALSE
ARHGEF1	0.238947	FALSE
THNSL2	0.238542	FALSE
TARS1	0.238532	FALSE
NCOR1	0.237463	FALSE
RPS21	0.23738	FALSE
FAM104A	0.237302	FALSE
SUSD4	0.237227	TRUE
IFITM3	0.237167	FALSE
AC015802.6	0.236943	TRUE
ABHD16A	0.236901	FALSE
RNF121	0.236811	FALSE
GLT8D1	0.236777	FALSE
ANKDD1A	0.236759	FALSE
SIGIRR	0.236465	TRUE
RAI2	0.23619	FALSE
UNC93B1	0.236183	FALSE
ZC3H10	0.235946	FALSE
KRTCAP2	0.235836	FALSE
TMBIM4	0.235801	FALSE
MRPL52	0.235798	FALSE
ZFAND6	0.23578	TRUE
BX890604.2	0.235688	TRUE
RELA	0.23557	FALSE
MOGS	0.235479	TRUE
PIGU	0.235459	FALSE
MAN2B1	0.235442	TRUE
AC068305.2	0.235172	FALSE
MERTK	0.235094	TRUE
GCDH	0.234988	FALSE
RBM47	0.234969	TRUE
PI16	0.234464	FALSE
ABHD12B	0.234398	FALSE
EIF2S2P4	0.234246	TRUE
AC073857.1	0.234164	FALSE
AC012254.1	0.234126	FALSE
RNF216P1	0.234012	FALSE
CDHR4	0.233974	FALSE
AC095032.1	0.233802	TRUE
CLPSL1	0.233672	FALSE
AC005775.1	0.233447	FALSE
TBCB	0.233274	FALSE
CNNM3	0.233262	FALSE
AP000229.1	0.232999	TRUE
STAT3	0.23281	TRUE
LINC01375	0.23268	FALSE
ADGRE5	0.232529	FALSE
C20orf27	0.232518	TRUE
AC010359.3	0.232244	TRUE
AC137735.2	0.232197	FALSE
AL365255.1	0.232124	TRUE
ARMC5	0.231499	FALSE
AC016542.2	0.231422	FALSE
LINC01586	0.23141	FALSE
MCF2L2	0.23139	TRUE
SAMD9	0.231251	FALSE
C18orf15	0.231227	FALSE
AC108452.1	0.231209	FALSE
AC240565.1	0.23117	FALSE
REEP4	0.231136	FALSE
TIMD4	0.231118	FALSE
NDUFB9	0.231095	FALSE
AC233723.1	0.230956	FALSE
TAP2	0.230954	FALSE
FAM157C	0.230686	FALSE
AL137191.1	0.230522	TRUE
CREB3L3	0.230282	FALSE
ZNF726	0.23023	FALSE
TMEM87A	0.230067	FALSE
HDAC1	0.23006	FALSE
EML4	0.23003	FALSE
AP000866.1	0.229792	FALSE
DPM1	0.229747	FALSE
NELFCD	0.229722	FALSE
BRCA2	0.229663	FALSE
PAQR8	0.229594	FALSE
SLC12A8	0.229528	TRUE
RUSC2	0.229356	FALSE
AC023051.1	0.229181	FALSE
RABL3	0.228989	FALSE
ABCG2	0.228972	FALSE
AC079385.2	0.228757	FALSE
RERE	0.228664	FALSE
ANO7	0.228562	FALSE
GAL3ST4	0.228404	FALSE
RMI2	0.228283	FALSE
AC009145.4	0.228234	FALSE
AC002116.2	0.228136	FALSE
TMED9	0.228034	FALSE
ADGRE1	0.227991	FALSE
SFT2D1	0.227928	FALSE
TKT	0.227904	FALSE
AC018697.1	0.227623	TRUE
SNX17	0.227554	FALSE
S100A8	0.227543	FALSE
DAB1	0.227511	TRUE
TBL1X	0.227309	FALSE
FCGBP	0.22721	FALSE
ZNF707	0.2271	FALSE
CPNE2	0.226971	FALSE
ITGB2-AS1	0.22688	FALSE
ADAM17	0.226459	FALSE
KRTAP5-AS1	0.226055	FALSE
HDGFL2	0.225937	FALSE
SLC9C2	0.225854	TRUE
ADCY10P1	0.225775	TRUE
CNGA1	0.225688	FALSE
MIEF2	0.225635	TRUE
ZNF41	0.225445	TRUE
FKRP	0.225441	FALSE
SERBP1	0.225424	FALSE
DNHD1	0.225406	TRUE
HCFC1	0.225386	FALSE
AC011029.1	0.225357	FALSE
TMEM79	0.225337	FALSE
STXBP5L	0.225331	TRUE
ZNF385A	0.225256	FALSE
AC015983.2	0.224949	FALSE
AC142472.1	0.224902	FALSE
RXRA	0.224784	FALSE
MRC2	0.224407	FALSE
AL441992.2	0.224332	FALSE
EIF2S3B	0.224319	FALSE
FERMT3	0.224244	FALSE
AC006511.4	0.224214	FALSE
SNRNP48	0.2242	FALSE
DDX47	0.224141	FALSE
TCN2	0.224119	FALSE
PKIA	0.22401	TRUE
DEPDC5	0.223989	FALSE
MOB2	0.223933	FALSE
TRA2A	0.223634	TRUE
HYAL1	0.223157	FALSE
TNFRSF10D	0.222952	FALSE
VWA1	0.222906	FALSE
THEMIS2	0.222831	FALSE
DNASE2	0.222748	FALSE
CX3CR1	0.222362	FALSE
IRF3	0.222294	FALSE
ARID4B	0.222289	FALSE
LTBP4	0.22199	FALSE
IRF5	0.221984	FALSE
B4GALT1	0.221943	FALSE
TOR1AIP1	0.221897	FALSE
AGTRAP	0.221834	FALSE
PDE3B	0.221724	TRUE
SNTG1	0.221691	TRUE
IFI44	0.221614	FALSE
ARSD	0.221462	FALSE
RWDD2B	0.221402	FALSE
LY96	0.221401	FALSE
UPF1	0.221163	FALSE
AL442003.1	0.221106	FALSE
CD14	0.221048	FALSE
TMIGD3	0.220935	FALSE
RBFOX1	0.220905	FALSE
STRN3	0.220872	TRUE
HSPA9	0.220712	FALSE
TWSG1	0.220679	FALSE
CMTM5	0.220603	FALSE
ACP3	0.220383	FALSE
SEMA4C	0.220307	FALSE
AQP6	0.22028	FALSE
SAMHD1	0.220222	FALSE
POLRMTP1	0.220159	FALSE
AC064871.2	0.220159	TRUE
PPP1R12BP1	0.220078	FALSE
OSBPL11	0.220066	FALSE
LNX1	0.220018	TRUE
CREB3L1	0.219973	FALSE
AC069209.2	0.219832	FALSE
POLR2J	0.219732	TRUE
AURKAP1	0.219652	FALSE
ADCY8	0.219458	FALSE
AC079416.4	0.219163	FALSE
PPP1R12C	0.218926	FALSE
SLC43A2	0.218833	FALSE
NUAK2	0.218714	FALSE
ITPRIPL2	0.218674	FALSE
PIGH	0.218471	FALSE
WDR91	0.218384	TRUE
WDR82	0.218355	FALSE
TAF13	0.218067	FALSE
BAZ2B	0.217793	FALSE
AC069549.1	0.217687	FALSE
ERAP2	0.217563	FALSE
AC068633.1	0.217355	TRUE
EIF3J	0.21717	FALSE
SRRT	0.217098	FALSE
SOAT1	0.216933	FALSE
LRP8	0.21693	FALSE
VSIG10L	0.216636	FALSE
CD163	0.216635	TRUE
GPSM2	0.216558	TRUE
APOE	0.216536	TRUE
SLC10A3	0.216464	FALSE
FAM47E	0.216376	FALSE
AC010320.4	0.216376	FALSE
DNAH14	0.216365	FALSE
PTMAP1	0.216247	FALSE
AC007686.3	0.2161	FALSE
PRR5L	0.216064	TRUE
CH25H	0.215949	FALSE
FP671120.4	0.215852	FALSE
BLOC1S2	0.215818	FALSE
AC109927.1	0.215726	TRUE
LINC01128	0.215686	FALSE
BPNT2	0.215614	FALSE
AC087894.3	0.215543	TRUE
PPP1R35	0.215537	FALSE
AC074008.1	0.215396	FALSE
CTB-178M22.2	0.215384	FALSE
AGBL4	0.215358	TRUE
PPM1L	0.215298	FALSE
RIDA	0.215076	FALSE
RNLS	0.21493	TRUE
ORAI1	0.214784	FALSE
ZNF814	0.214741	FALSE
AC004870.4	0.214677	FALSE
NLRP3	0.214641	FALSE
ABHD3	0.214495	FALSE
KLHL6	0.214451	FALSE
GBP1P1	0.21442	FALSE
RAB11B-AS1	0.214417	FALSE
MTPN	0.214413	TRUE
PFN1	0.214328	FALSE
UGDH	0.214323	FALSE
MIR4500HG	0.214321	TRUE
PABPC4	0.214255	TRUE
ALPK1	0.214089	FALSE
C5AR2	0.213973	FALSE
CBLN4	0.213972	FALSE
ANO5	0.213949	TRUE
WDR70	0.213838	FALSE
CSTF2	0.213759	FALSE
AC000058.1	0.21362	FALSE
CAT	0.213554	FALSE
AC010320.3	0.213424	FALSE
AQP11	0.213415	FALSE
ZNF614	0.213289	FALSE
AKAP14	0.213137	FALSE
AL096870.10	0.213127	FALSE
TRG-AS1	0.213107	FALSE
TUBGCP2	0.212944	TRUE
GAB3	0.212939	FALSE
RRP15	0.212907	FALSE
ZNF274	0.21289	FALSE
TNFAIP2	0.212844	FALSE
ZNF799	0.212721	FALSE
ATF7	0.212636	FALSE
ARFIP1	0.212533	FALSE
EIF4A1P8	0.212517	FALSE
ATP6V0D1	0.212381	FALSE
EVI2B	0.212297	FALSE
LTV1	0.212148	FALSE
TAF1A-AS1	0.211918	FALSE
KCTD16	0.211906	TRUE
AL591115.1	0.211784	FALSE
BCO1	0.211762	FALSE
CACNG8	0.211738	TRUE
MTREX	0.211703	FALSE
SLTM	0.211665	FALSE
KIAA0586	0.211645	FALSE
NFKBIB	0.211645	FALSE
TMEM63C	0.21157	FALSE
PPP2R3C	0.211544	FALSE
BORCS8	0.21144	FALSE
CHRNB1	0.211336	FALSE
DTX3L	0.211313	FALSE
TAF6	0.211311	FALSE
RNF122	0.211217	TRUE
TET2	0.211185	FALSE
AKAP11	0.210957	FALSE
NRG1	0.210951	TRUE
PHF20	0.210761	FALSE
AC245748.2	0.210624	FALSE
HDHD3	0.210571	FALSE
PPP2R5A	0.210466	TRUE
UBA7	0.210135	FALSE
ACCS	0.210037	FALSE
DHRS3	0.20987	FALSE
TBCC	0.209777	FALSE
ZNF43	0.209677	TRUE
PCDHA5	0.209675	FALSE
BUB1B	0.209673	TRUE
RAP1GAP2	0.209671	FALSE
THAP9-AS1	0.209638	FALSE
KDM6A	0.209579	FALSE
AC011472.1	0.209485	FALSE
NDUFS7	0.209447	FALSE
CTDSP1	0.209415	FALSE
MTIF2	0.209332	FALSE
PIK3R6	0.209171	FALSE
LRRC72	0.209153	FALSE
AC069368.1	0.209145	FALSE
AC079781.3	0.209136	FALSE
TRMO	0.208607	FALSE
SRSF12	0.208605	FALSE
CEP162	0.208547	FALSE
LINC00960	0.208543	FALSE
ROCK1P1	0.208252	FALSE
TRMT13	0.208242	FALSE
VDAC2	0.208029	FALSE
PRKCSH	0.208026	TRUE
CNTNAP2	0.207942	FALSE
KRAS	0.207857	FALSE
CACNA1B	0.207783	FALSE
ZNF267	0.207672	FALSE
SMC1A	0.207554	FALSE
ORC6	0.207308	FALSE
MINPP1	0.207265	FALSE
PPM1D	0.20715	FALSE
COG5	0.206979	FALSE
AC090772.3	0.206924	TRUE
AC125793.1	0.206923	TRUE
AC090559.1	0.206904	FALSE
AC002070.1	0.206886	TRUE
ZNF404	0.206576	TRUE
SRRM1	0.206513	FALSE
AC004551.1	0.2065	TRUE
CD151	0.206449	FALSE
AC025442.2	0.206346	FALSE
SFI1	0.206328	FALSE
FKBP14	0.206085	FALSE
RIMS1	0.206002	FALSE
SMIM10L2B	0.205956	FALSE
PPP3CA	0.205934	FALSE
ABHD17A	0.205894	FALSE
RSPH14	0.205859	FALSE
AC126696.1	0.20579	TRUE
H2BC18	0.20553	FALSE
XRCC4	0.205459	FALSE
AC073896.1	0.205406	TRUE
FGF14	0.205342	FALSE
PUS7L	0.205284	FALSE
GTF2IP5	0.205272	FALSE
RAPGEF4	0.205142	FALSE
AL136171.2	0.205086	FALSE
GGTA1P	0.20504	FALSE
GJB1	0.205002	FALSE
SH3BP5-AS1	0.204897	FALSE
ERMN	0.204888	FALSE
CELF2	0.204832	TRUE
NCF2	0.2048	FALSE
AC008957.1	0.204755	TRUE
TMEM63A	0.204752	FALSE
FAM114A2	0.204669	FALSE
RPL11P1	0.204606	FALSE
LINC02642	0.204598	FALSE
STXBP2	0.204524	FALSE
BEX3	0.204284	FALSE
ZSCAN25	0.204192	FALSE
BTK	0.204158	FALSE
REEP5	0.204157	FALSE
RAP2C	0.204103	FALSE
TCF3	0.203997	FALSE
TMEM87B	0.203887	FALSE
SEC14L1P1	0.203796	FALSE
FBXL20	0.203598	FALSE
PATL2	0.203558	TRUE
AP004247.2	0.203533	FALSE
LARP1B	0.203453	TRUE
BTN2A2	0.203366	FALSE
MYT1L	0.20336	FALSE
SMU1	0.203233	TRUE
RCN3	0.20314	FALSE
ANKRD34A	0.203117	FALSE
CHMP2B	0.202831	FALSE
ADGRE2	0.202798	FALSE
AFG3L1P	0.202777	FALSE
AC096677.1	0.202743	FALSE
NAALADL2	0.202492	FALSE
AL354793.1	0.202466	FALSE
DELEC1	0.202439	FALSE
FBXO41	0.202382	FALSE
CDKN1B	0.202356	FALSE
SRP54	0.202325	FALSE
PLA2G6	0.202294	FALSE
AC109635.3	0.202171	FALSE
SMIM14	0.201885	FALSE
AC068722.1	0.201823	FALSE
CFL2	0.201817	FALSE
SENP7	0.20174	FALSE
ERVK-28	0.201679	TRUE
MATK	0.201299	TRUE
USP39	0.201251	FALSE
TMCO4	0.201234	FALSE
CACNG3	0.201173	FALSE
FMO4	0.201021	FALSE
PXK	0.200969	FALSE
NDUFA8	0.200956	FALSE
OTUD3	0.20095	FALSE
FZD2	0.200938	FALSE
HROB	0.200883	FALSE
PCBP3	0.200795	TRUE
SPCS1	0.200771	FALSE
CBL	0.20073	TRUE
DAGLB	0.20063	TRUE
RHOG	0.200617	FALSE
IFIT5	0.200614	FALSE
MYO1E	0.200567	FALSE
AC092068.2	0.200491	FALSE
MOB3A	0.200466	TRUE
WDR86	0.200417	FALSE
TMTC4	0.200301	TRUE
C3	0.200277	FALSE
CSPG4P12	0.200205	TRUE
PSMB2	0.200157	FALSE
RIMS2	0.199883	FALSE
GALNT1	0.1998	FALSE
MPP5	0.199775	FALSE
NEDD4	0.199715	TRUE
COPE	0.199676	FALSE
FBXL17	0.199621	FALSE
FAM184B	0.199453	FALSE
EML4-AS1	0.199414	FALSE
CDCA4	0.199299	FALSE
RHOH	0.199267	FALSE
ADCY1	0.19911	FALSE
HNRNPDL	0.199094	TRUE
ENTPD1	0.199054	TRUE
GYS1	0.199017	TRUE
UQCRHL	0.199008	FALSE
CWC15	0.198884	FALSE
MBNL3	0.198819	FALSE
FLVCR2	0.19879	TRUE
TRIP6	0.19871	FALSE
AL008633.1	0.198684	TRUE
AC107884.1	0.198595	FALSE
NOS2	0.198555	FALSE
FAM157A	0.198535	FALSE
LRFN1	0.198528	FALSE
RPS8	0.198516	TRUE
MKNK2	0.19847	TRUE
CHST3	0.198263	FALSE
FYCO1	0.198255	FALSE
SAMD9L	0.198233	FALSE
ARHGAP12	0.198126	FALSE
SKA2	0.198037	FALSE
TMX1	0.197979	FALSE
GNA13	0.197802	TRUE
HPS1	0.197799	FALSE
HLA-DMA	0.197694	FALSE
LINC02550	0.197659	FALSE
AC067930.8	0.197532	FALSE
HINFP	0.197511	FALSE
TMEM181	0.197403	FALSE
CARD6	0.1974	FALSE
ATOX1	0.197399	FALSE
HK2	0.197344	FALSE
SIPA1	0.197218	FALSE
CRTC2	0.197148	FALSE

## Sheet: PMI_VARPART_top5pct
gene	variance_fraction	in_reference_set
RGS18	0.859022	FALSE
LRRC25	0.831438	FALSE
CDK11A	0.770389	FALSE
RIOK3	0.705289	TRUE
H2AJ	0.691671	FALSE
DCLRE1A	0.667624	FALSE
MS4A6A	0.661375	FALSE
AC073389.1	0.653524	FALSE
AC098679.4	0.647584	FALSE
FCGR1A	0.646072	FALSE
TMEM119	0.638233	FALSE
PIKFYVE	0.636253	FALSE
LILRB1	0.633726	FALSE
SEC16A	0.607064	TRUE
SIGLEC14	0.606482	FALSE
P2RY6	0.606367	FALSE
ZMYND15	0.603642	FALSE
RPS6KA1	0.574968	FALSE
FCER1G	0.570238	FALSE
FCGR2A	0.565689	FALSE
H2BC4	0.56412	FALSE
AL160272.2	0.563617	FALSE
OSCAR	0.554321	FALSE
MAP7D3	0.551571	FALSE
HESX1	0.551348	FALSE
CLEC9A	0.550708	FALSE
VSIG4	0.549532	FALSE
STING1	0.547695	FALSE
MSRB2	0.544041	FALSE
SRCAP	0.542293	TRUE
SLC4A2	0.541508	FALSE
ZBTB7B	0.539829	FALSE
EIF2S2	0.534855	FALSE
TREM2	0.532309	FALSE
AC006160.1	0.528118	FALSE
TRIM56	0.525591	FALSE
TMEM273	0.523734	FALSE
SP1	0.521379	FALSE
DAPP1	0.513813	FALSE
CYBA	0.511098	FALSE
RASSF4	0.508811	TRUE
FRMD8	0.508683	FALSE
IL1B	0.507494	FALSE
NADK2	0.506626	FALSE
SIRPB2	0.503641	FALSE
STAB1	0.501791	FALSE
PARP10	0.501495	TRUE
MNDA	0.499661	FALSE
SH3BP2	0.494673	TRUE
AC068193.1	0.494199	FALSE
TLR10	0.493803	FALSE
ABCD1	0.493329	FALSE
RETN	0.491787	FALSE
ALDH16A1	0.48922	FALSE
MYO1C	0.489197	FALSE
ARPC1B	0.48865	FALSE
PRICKLE3	0.485746	FALSE
CTSZ	0.485348	FALSE
AC113133.1	0.482087	FALSE
HPN	0.477081	FALSE
AC010378.1	0.476985	FALSE
AC087672.2	0.475765	FALSE
CD33	0.471036	FALSE
GTF2E1	0.466921	FALSE
CLEC12B	0.465225	FALSE
WASF2	0.462992	FALSE
VRK2	0.461945	TRUE
SAT1	0.461774	FALSE
TMEM106A	0.459585	FALSE
TLR7	0.459484	FALSE
RAB2B	0.45926	FALSE
AC091180.2	0.458284	FALSE
SUMO4	0.456131	FALSE
LINC00622	0.455697	FALSE
BST2	0.454779	FALSE
LILRB3	0.45294	FALSE
HNRNPA1P72	0.452179	FALSE
DHRS9	0.451265	FALSE
CXCL10	0.451201	FALSE
NOP14	0.4512	FALSE
TBC1D12	0.451054	FALSE
SPTLC2	0.448707	FALSE
POLM	0.448108	FALSE
MXD4	0.44507	FALSE
TSPO	0.444971	FALSE
AL121583.1	0.444667	FALSE
C3AR1	0.443868	FALSE
MAVS	0.443375	FALSE
SLC66A1	0.442573	FALSE
NEK3	0.441997	TRUE
AC007666.2	0.437631	TRUE
AC037459.2	0.434673	FALSE
NFKBIZ	0.434013	FALSE
ARID5A	0.432583	FALSE
MTA2	0.431367	FALSE
AC092068.3	0.428797	FALSE
CYREN	0.428457	TRUE
PPP4R1L	0.428237	FALSE
CXCL16	0.427325	FALSE
BMF	0.425912	FALSE
EIF2S3	0.424498	FALSE
TMEM176B	0.424325	FALSE
ZNF672	0.420362	FALSE
PRAL	0.420257	FALSE
CD99P1	0.420179	FALSE
SAGE1	0.419973	FALSE
PIM1	0.417107	FALSE
LILRB2	0.416466	FALSE
WDHD1	0.415814	FALSE
PROS1	0.415559	TRUE
C9orf64	0.412618	FALSE
TRIOBP	0.412594	TRUE
NAPRT	0.410481	TRUE
RAD51-AS1	0.410435	FALSE
MANEA	0.410356	FALSE
TREML4	0.409788	FALSE
LRP10	0.409035	FALSE
CCDC84-DT	0.407775	FALSE
SLC15A3	0.407768	FALSE
GOLGA4	0.407627	FALSE
MRPS9	0.407424	FALSE
AC106865.2	0.406501	FALSE
H2BC21	0.40512	FALSE
UAP1L1	0.404911	FALSE
FGD2	0.404505	FALSE
POLR2G	0.404302	FALSE
GINS4	0.403881	FALSE
AC000403.1	0.403532	FALSE
ZNF845	0.402819	FALSE
AC124242.3	0.401098	FALSE
AP000331.1	0.400962	FALSE
WDR11	0.400539	TRUE
UBL7-AS1	0.39842	FALSE
ZCCHC10	0.398162	FALSE
AC007878.1	0.396772	FALSE
ZSCAN32	0.394358	FALSE
ODF3B	0.394208	FALSE
SMYD3	0.393468	TRUE
ESS2	0.391741	FALSE
HFE	0.391377	FALSE
OR52K3P	0.390701	FALSE
SNORD3A	0.389589	FALSE
AC008760.2	0.388206	FALSE
ORAI3	0.387778	FALSE
TUSC1	0.387097	FALSE
VSIR	0.38635	FALSE
C2orf80	0.385192	TRUE
FNBP1	0.385179	FALSE
FLII	0.383573	FALSE
FKBP15	0.382691	TRUE
PARP9	0.382405	TRUE
MRPL20	0.382353	FALSE
PATZ1	0.382091	FALSE
ICAM1	0.381517	TRUE
ADGRE4P	0.381301	FALSE
ARAP1	0.381106	FALSE
ARNILA	0.380897	FALSE
ITPRIP	0.377535	FALSE
XAF1	0.37734	FALSE
TLR6	0.37699	FALSE
AC096759.1	0.376549	TRUE
MS4A4A	0.376521	FALSE
FAM214B	0.375357	FALSE
SMIM3	0.374719	FALSE
ARMH3	0.374697	FALSE
TBCA	0.374505	FALSE
SORBS3	0.374313	FALSE
H3-2	0.374275	FALSE
CASP5	0.37377	FALSE
PPTC7	0.37373	FALSE
AIF1	0.373602	FALSE
PORCN	0.373034	FALSE
PPM1M	0.372433	FALSE
ACTL6A	0.372054	FALSE
HLA-DPB1	0.371939	FALSE
CYBC1	0.371426	FALSE
DUSP22	0.371109	FALSE
MS4A7	0.370902	FALSE
ERAP1	0.37073	FALSE
CCDC97	0.367451	FALSE
C12orf49	0.367256	FALSE
AC104763.1	0.367151	FALSE
TNFSF10	0.366973	FALSE
ZNF559	0.366501	FALSE
AXL	0.366191	FALSE
CGAS	0.365671	FALSE
AC010422.3	0.365587	FALSE
ATG3	0.365072	FALSE
AC025171.2	0.364528	FALSE
CTNS	0.363073	TRUE
ITSN2	0.36209	TRUE
L3MBTL2	0.361651	FALSE
MPST	0.361245	FALSE
UCK1	0.361017	FALSE
MIS12	0.360186	FALSE
ARRDC1-AS1	0.359066	FALSE
AL162417.1	0.359016	FALSE
GRN	0.358833	FALSE
AC002044.2	0.358529	FALSE
CD93	0.358408	FALSE
HAMP	0.357695	FALSE
PAOX	0.357192	FALSE
SPATS1	0.356914	FALSE
TTC31	0.356497	TRUE
TRIM39	0.356305	FALSE
RGS19	0.355572	FALSE
AC068787.5	0.355397	FALSE
NFIC	0.355194	FALSE
SIGLEC8	0.354711	FALSE
KCTD5	0.353459	FALSE
PTAFR	0.353026	FALSE
CFD	0.352871	FALSE
NMI	0.352859	FALSE
SLC25A29	0.352671	FALSE
IL17RA	0.352503	FALSE
AC007336.1	0.351668	FALSE
LPXN	0.351657	FALSE
AC007686.4	0.351169	FALSE
GULP1	0.3509	FALSE
FAM13A-AS1	0.350447	FALSE
MTMR10	0.350032	FALSE
SLC46A3	0.349933	FALSE
BCL3	0.349584	FALSE
ABHD15	0.349565	FALSE
MARCO	0.349374	FALSE
KLHL18	0.349352	FALSE
FAM53B	0.349321	FALSE
NUDT1	0.348963	FALSE
ZNF513	0.348906	FALSE
CD74	0.348838	FALSE
HLA-DPA1	0.348658	FALSE
AL049779.2	0.348155	FALSE
AC005520.5	0.347981	FALSE
ARHGAP27	0.347942	FALSE
PAIP2B	0.347526	FALSE
LINC00958	0.346581	FALSE
API5	0.34586	FALSE
HMG20B	0.345606	FALSE
AC138207.8	0.345427	TRUE
CXorf21	0.344678	FALSE
CSF3R	0.344588	FALSE
LINC01297	0.344494	FALSE
USP18	0.34378	FALSE
AC004381.1	0.343648	FALSE
TRIM58	0.343379	TRUE
TMEM33	0.343201	FALSE
CARD9	0.342967	FALSE
CCN5	0.34296	FALSE
CHD1	0.342934	FALSE
LGALS3BP	0.342844	FALSE
RN7SL566P	0.342777	FALSE
HERC5	0.342589	FALSE
SLFN5	0.342531	FALSE
ERMAP	0.342334	FALSE
TLR1	0.34176	FALSE
AL133318.1	0.341548	FALSE
AC100797.4	0.341467	TRUE
GIMAP8	0.341425	FALSE
KCNJ2	0.341112	FALSE
USP6NL	0.340897	FALSE
AC008164.1	0.340782	FALSE
CMPK1	0.340755	TRUE
SHKBP1	0.339822	FALSE
LINC01999	0.339692	TRUE
CDC42SE1	0.339508	TRUE
CAPN3	0.339494	FALSE
GRAMD2B	0.339469	TRUE
AC096992.2	0.339445	FALSE
IL6ST	0.339409	FALSE
CEP350	0.339151	FALSE
DCLRE1CP1	0.338749	FALSE
FKBP5	0.338578	TRUE
PLIN5	0.338476	FALSE
ZNF787	0.338422	FALSE
PLBD1	0.338361	FALSE
FAM50A	0.338028	FALSE
LARP4B	0.337805	FALSE
AC103691.1	0.337797	FALSE
AC009142.1	0.337552	TRUE
AC245033.1	0.336598	FALSE
IFI44L	0.335849	FALSE
MYL12B	0.335329	FALSE
DDX23	0.334827	FALSE
AC091729.3	0.334325	FALSE
CLEC17A	0.333941	FALSE
TRIP12	0.3339	FALSE
C19orf54	0.333715	FALSE
COQ5	0.332433	FALSE
ATP10D	0.332325	FALSE
PDK3	0.332126	FALSE
HAUS6P1	0.331791	FALSE
LRRC34	0.331326	FALSE
CD40	0.331325	FALSE
CCDC9B	0.331221	FALSE
CD5L	0.331103	FALSE
ACSF2	0.330854	FALSE
APOL1	0.330159	FALSE
BCL2L12	0.329243	FALSE
FCGRT	0.3285	FALSE
DENND1C	0.32819	FALSE
P2RY11	0.327804	TRUE
LINC01915	0.32757	FALSE
MAPRE1	0.327359	FALSE
NT5C	0.326826	FALSE
LINC02649	0.326543	FALSE
SLC25A30	0.326542	FALSE
CCR1	0.326498	FALSE
AP3M2	0.326039	FALSE
AC011921.1	0.324719	FALSE
GSTM2	0.324094	TRUE
COPA	0.32394	TRUE
CEP152	0.323653	FALSE
PRDX3	0.323375	FALSE
DNAJC8	0.32327	FALSE
FCGR1CP	0.322852	FALSE
CELF3	0.322754	FALSE
GAS6-AS1	0.322605	FALSE
CCND3	0.321692	FALSE
OAS1	0.321623	TRUE
TMEM144	0.321484	FALSE
AC020718.1	0.320748	TRUE
CACNA2D4	0.320098	TRUE
TTC38	0.320068	FALSE
SLC31A2	0.319064	FALSE
HARBI1	0.319025	FALSE
EDEM1	0.318935	TRUE
AL359644.1	0.318831	FALSE
AC114763.1	0.318794	FALSE
NAGA	0.318564	FALSE
TIPARP	0.318521	FALSE
MFNG	0.317901	FALSE
SLC2A5	0.31756	FALSE
SIGLEC11	0.317478	FALSE
MR1	0.31728	TRUE
PRPF4B	0.317123	FALSE
VASP	0.316187	FALSE
HELZ2	0.3161	FALSE
ARRDC5	0.316011	FALSE
IMP3	0.315847	FALSE
ZNF816	0.315402	FALSE
PRAM1	0.315332	TRUE
IL13RA1	0.315132	FALSE
IFIH1	0.314533	FALSE
MAP4K4	0.314155	TRUE
GFAP	0.313674	FALSE
MYD88	0.313488	FALSE
ZNF142	0.313368	FALSE
RN7SL608P	0.313274	FALSE
METTL7A	0.313236	FALSE
ADRB2	0.31314	FALSE
LILRB4	0.313086	FALSE
AC117382.1	0.312975	TRUE
CNPY3	0.312798	FALSE
KCNE3	0.312435	FALSE
LZTR1	0.312316	TRUE
HIPK1-AS1	0.312148	FALSE
LILRA2	0.311975	FALSE
CRADD	0.311352	TRUE
RBPJ	0.310946	TRUE
UBTF	0.310684	FALSE
AC106865.1	0.31051	FALSE
CMKLR1	0.310272	FALSE
EFNA3	0.310091	TRUE
AL162458.1	0.309451	FALSE
KRT8P12	0.308936	FALSE
CRHR2	0.308187	FALSE
HAUS4	0.307869	FALSE
LINC01901	0.307685	FALSE
MBD6	0.307681	FALSE
SIGLEC16	0.30707	FALSE
TAF10	0.306825	FALSE
ARHGAP8	0.306766	FALSE
LIMK2	0.306084	FALSE
CAPG	0.305961	FALSE
NCK1-DT	0.305612	FALSE
HDAC8	0.305157	FALSE
JUNB	0.304788	FALSE
AC005394.2	0.304707	FALSE
WIPI1	0.303932	TRUE
C1orf52	0.303769	FALSE
FAM155A	0.303407	TRUE
TGIF2	0.303316	FALSE
NDST2	0.303011	FALSE
AL160272.1	0.3026	FALSE
DISC1	0.302553	FALSE
AP003972.1	0.302405	FALSE
IFNGR1	0.302286	FALSE
B3GALT4	0.302207	TRUE
GALNT6	0.302176	FALSE
LINC01678	0.30212	FALSE
TLR4	0.30133	FALSE
AC011407.1	0.301295	FALSE
ZMYM6	0.301044	FALSE
PRCC	0.30088	FALSE
RNF167	0.300695	FALSE
PSENEN	0.300631	FALSE
ZNF90	0.300075	FALSE
KIAA0100	0.299349	TRUE
SEC16B	0.298631	FALSE
CTSC	0.298626	FALSE
LAPTM5	0.297698	FALSE
SLFN12	0.29751	FALSE
NDUFA11	0.297395	TRUE
CCDC200	0.297183	FALSE
LINC02338	0.297114	TRUE
GATAD2B	0.296932	FALSE
MMP14	0.296922	FALSE
AC009533.1	0.296643	FALSE
RRP1B	0.296592	FALSE
AC104009.1	0.296546	FALSE
UFD1	0.296487	FALSE
EPB41L4B	0.296465	FALSE
FAM78A	0.296463	FALSE
AL356608.3	0.29612	FALSE
TRIM65	0.296068	FALSE
AC020913.1	0.295766	FALSE
RGL3	0.295645	FALSE
LGALS9	0.295034	FALSE
BAX	0.295022	FALSE
THUMPD2	0.2947	FALSE
MIEF1	0.294617	FALSE
PHF6	0.29461	FALSE
NCF4	0.294301	FALSE
TNFRSF1B	0.293865	FALSE
MAPKAPK2	0.293822	FALSE
TNFRSF1A	0.293747	FALSE
INPPL1	0.293643	TRUE
ADORA3	0.29353	FALSE
GATAD2A	0.293148	FALSE
UBTD1	0.293034	FALSE
RENBP	0.293001	FALSE
PGLS	0.292892	FALSE
PXN	0.2928	FALSE
EDA	0.29261	TRUE
PRPF38B	0.292513	FALSE
TPTE2	0.29215	FALSE
AC243772.3	0.291268	FALSE
USP48	0.291184	FALSE
CREBL2	0.290421	FALSE
AC092845.1	0.290034	FALSE
ANKRD22	0.290017	FALSE
TFEB	0.289503	TRUE
FGL1	0.289266	FALSE
EEF1AKNMT	0.289002	FALSE
NIPA2	0.288549	FALSE
ACTG1P17	0.28844	FALSE
SF3B6	0.288433	FALSE
TMEM154	0.288377	FALSE
AFF4	0.288108	FALSE
SART1	0.288039	FALSE
RPA1	0.287873	FALSE
DPY19L4	0.287797	FALSE
TBXAS1	0.287727	FALSE
CCDC137	0.287696	FALSE
AC116667.1	0.287687	FALSE
MAN2C1	0.287348	FALSE
CLEC7A	0.287324	FALSE
PBXIP1	0.287301	FALSE
AC009226.1	0.287173	TRUE
HACD2	0.286908	FALSE
APOL3	0.286385	FALSE
ZNF184	0.286122	FALSE
DCXR	0.285621	FALSE
SNX6	0.285544	TRUE
ORMDL2	0.285398	FALSE
AC079250.1	0.285358	FALSE
EXOC3	0.285093	FALSE
AC139795.2	0.284872	FALSE
RTCB	0.284607	TRUE
CNOT3	0.283751	FALSE
SLC12A7	0.283547	FALSE
ADGRG1	0.283509	TRUE
FANCD2OS	0.283171	FALSE
DHX58	0.283153	TRUE
ZNF135	0.282134	FALSE
AC027644.4	0.28181	FALSE
AL353803.1	0.281775	FALSE
RAB38	0.281711	FALSE
AL589787.2	0.281494	FALSE
GPR132	0.281359	FALSE
KCTD9P1	0.281253	FALSE
CD99	0.281016	FALSE
TTC39B	0.281004	TRUE
ZNF646	0.280865	FALSE
CDV3	0.280629	FALSE
ZNF644	0.280518	FALSE
APOC1	0.280348	FALSE
GNL2	0.280296	FALSE
UPP2	0.280217	TRUE
LINC01094	0.280205	FALSE
HELB	0.280009	FALSE
ANKRD13A	0.280004	FALSE
TYROBP	0.279249	FALSE
LTBR	0.279014	TRUE
ZBTB17	0.278664	FALSE
AEN	0.278649	FALSE
ILF2	0.278576	FALSE
AK3	0.27857	FALSE
CCDC61	0.278159	FALSE
ZNF234	0.278107	FALSE
SELENOP	0.278054	FALSE
PDLIM5	0.277367	FALSE
HLA-DRB1	0.277163	FALSE
ARHGAP30	0.276811	FALSE
RAB32	0.276715	FALSE
ECI1	0.276665	FALSE
TEX9	0.276589	FALSE
CLN6	0.276529	FALSE
IRF7	0.276525	FALSE
RNF20	0.276285	TRUE
PIEZO1	0.276106	FALSE
RNF126	0.275674	FALSE
GSTM1	0.275385	FALSE
PLK3	0.27536	FALSE
LINC00475	0.275188	FALSE
SSR4	0.275176	FALSE
CANT1	0.274817	FALSE
RRNAD1	0.274651	FALSE
TPP1	0.274553	FALSE
DDIT4	0.274354	TRUE
AL356776.2	0.274079	FALSE
AC244107.1	0.273141	FALSE
AC097375.2	0.2731	FALSE
RCOR1	0.273049	FALSE
ELK3	0.272799	TRUE
EIF4H	0.272656	TRUE
SAP30L	0.272427	FALSE
AC036103.1	0.272111	FALSE
MPHOSPH10	0.272022	FALSE
CFL1P1	0.271924	TRUE
ACP2	0.271551	FALSE
LNCAROD	0.271163	FALSE
AL157871.4	0.271125	FALSE
RPAP3	0.271028	FALSE
TRIM62	0.271017	FALSE
TOR4A	0.270385	FALSE
AL133216.1	0.270364	FALSE
ZC3HAV1L	0.269696	FALSE
XPOT	0.269369	FALSE
MTND6P21	0.269231	FALSE
ARMC4P1	0.26922	FALSE
TMEM11	0.269166	FALSE
CERS6	0.269075	FALSE
AL117190.2	0.268713	FALSE
GM2A	0.268146	FALSE
CALR	0.268108	FALSE
SHMT1	0.267807	TRUE
KIF17	0.267594	FALSE
ARL5C	0.267376	TRUE
PRKAR2B	0.267291	FALSE
MTMR11	0.267249	FALSE
AL021707.1	0.267228	FALSE
ST13P15	0.267145	FALSE
CLASRP	0.26707	FALSE
BX679664.3	0.266982	FALSE
FZD5	0.266926	FALSE
AK5	0.266914	FALSE
ARFIP2	0.266689	FALSE
PLEKHA7	0.266567	TRUE
PSMB4	0.266566	FALSE
TIGD2	0.266538	FALSE
RBM15	0.265999	FALSE
AP001922.5	0.265927	FALSE
ADAMTSL4-AS2	0.265795	FALSE
TLR5	0.265549	FALSE
FO681492.1	0.265548	FALSE
SULT1A3	0.265449	FALSE
ADA2	0.265446	FALSE
SALL1	0.265264	FALSE
RNASE1	0.265094	FALSE
SERPINF2	0.265092	FALSE
PMM2	0.264934	FALSE
TYMP	0.264821	FALSE
OCRL	0.264691	FALSE
SHANK1	0.264643	FALSE
SRBD1	0.264591	TRUE
DHRS4	0.264369	FALSE
KIF13B	0.264225	FALSE
DENND5A	0.263996	FALSE
NHSL2	0.263664	TRUE
MIER3	0.263332	FALSE
IFIT2	0.263148	FALSE
ZNF813	0.262846	FALSE
FRG1	0.262504	FALSE
LST1	0.262294	FALSE
TBC1D10B	0.262012	FALSE
PLAAT4	0.262008	FALSE
GIMAP4	0.261901	FALSE
MYCNOS	0.261618	FALSE
PLAAT3	0.261502	TRUE
AC007922.3	0.261325	TRUE
AC008267.3	0.261322	TRUE
MIR223HG	0.261161	FALSE
PLCB3	0.26076	FALSE
MEG3	0.260398	FALSE
SS18	0.260361	TRUE
GJA1	0.259923	FALSE
KIF5B	0.259845	FALSE
MAPKAPK3	0.259838	FALSE
AL353612.2	0.259792	FALSE
HERC2P4	0.259433	FALSE
CLSTN1	0.25934	FALSE
RASSF8-AS1	0.259258	FALSE
ZBP1	0.259096	FALSE
SP110	0.258997	FALSE
GUCD1	0.258958	FALSE
EPS15-AS1	0.258933	FALSE
SLC7A6OS	0.258825	TRUE
SNHG20	0.258644	FALSE
CCDC126	0.2584	FALSE
GPR34	0.258362	FALSE
TULP3	0.258206	FALSE
LIMA1	0.25815	FALSE
GIMAP2	0.258127	FALSE
AC105250.1	0.257723	FALSE
OASL	0.257642	FALSE
SERPINB9P1	0.257238	FALSE
SOCS3	0.256987	FALSE
LTB4R	0.256964	FALSE
AP001267.2	0.256901	FALSE
ATG5	0.256822	FALSE
RP2	0.25657	FALSE
ESRRB	0.256539	FALSE
C14orf119	0.256479	FALSE
TNFRSF10A	0.256401	FALSE
STEAP3	0.256273	FALSE
FAM114A1	0.255948	FALSE
TEPSIN	0.255716	FALSE
AC027117.1	0.255704	FALSE
C20orf197	0.255454	FALSE
HMGXB3	0.254959	TRUE
ERGIC1	0.254861	TRUE
LRRTM4	0.254559	TRUE
AL390957.1	0.254158	FALSE
MSL3	0.254101	TRUE
HMGB1P5	0.25398	FALSE
RPRD1B	0.253561	FALSE
TMEM266	0.253416	FALSE
AC048382.5	0.253172	FALSE
EIF3B	0.253062	FALSE
ACSBG1	0.252805	TRUE
CERNA2	0.252551	FALSE
H2BC11	0.252034	FALSE
RPL26L1	0.25203	FALSE
CD84	0.251968	FALSE
CCDC113	0.251814	FALSE
OIP5	0.25176	FALSE
RGL2	0.251489	FALSE
WEE2-AS1	0.251336	FALSE
GPR162	0.251175	FALSE
LINC02588	0.250706	FALSE
WDR44	0.250584	FALSE
DEPTOR	0.250568	TRUE
ABCD4	0.250227	FALSE
TAS2R30	0.250173	FALSE
AL445526.1	0.250107	TRUE
TRAFD1	0.250043	TRUE
LPAR5	0.250017	FALSE
ITGA6	0.249965	TRUE
TSPY26P	0.249651	FALSE
EEF1DP7	0.249644	FALSE
CDH8	0.249376	TRUE
NGDN	0.249208	FALSE
ATG2A	0.248958	FALSE
FAM118B	0.248314	FALSE
PLEKHA8P1	0.248121	FALSE
FP565260.6	0.248054	FALSE
LPIN2	0.247843	FALSE
HEATR5A	0.247651	FALSE
DOK6	0.247512	FALSE
FUT11	0.247491	FALSE
AC022182.3	0.24741	TRUE
SSH2	0.247402	TRUE
TCF12	0.247205	TRUE
LHFPL4	0.247114	FALSE
AL136018.1	0.246861	FALSE
FGL2	0.246694	FALSE
AL591895.1	0.24649	FALSE
AL162586.1	0.246423	FALSE
SGK3	0.246377	FALSE
AC013477.2	0.245993	TRUE
ACSL3	0.245967	FALSE
CYBRD1	0.245928	FALSE
AL138999.2	0.245693	FALSE
FOXD4	0.245537	FALSE
AL139340.1	0.245533	TRUE
RAB9A	0.245205	FALSE
DDX21	0.244916	FALSE
C5	0.244633	FALSE
KCNIP4	0.24462	TRUE
SH3BP1	0.244557	FALSE
SPNS3	0.244366	FALSE
LINC01807	0.244364	FALSE
TBL3	0.24436	FALSE
ZFHX3	0.244327	TRUE
AP5Z1	0.244325	FALSE
AC013652.1	0.244242	TRUE
PCIF1	0.244095	FALSE
SMC4	0.244022	FALSE
AL646090.2	0.244002	FALSE
VSIG10	0.243935	FALSE
GIMAP1	0.243831	FALSE
LINC00377	0.243752	FALSE
RNF139	0.243722	FALSE
FOXO6	0.24334	FALSE
NRG3	0.24285	FALSE
ABCB7	0.242826	FALSE
BMP2K	0.242768	TRUE
CMTM7	0.242712	FALSE
HTR6	0.24256	FALSE
SH3BP5L	0.242519	FALSE
LBR	0.242509	FALSE
LINC01494	0.242214	FALSE
SRSF2	0.24199	FALSE
ASMTL-AS1	0.241882	TRUE
STX4	0.241819	FALSE
AC134349.2	0.241416	FALSE
KLHL31	0.241408	FALSE
PLEKHG4B	0.240921	FALSE
ZKSCAN5	0.240888	FALSE
ADNP	0.240844	FALSE
IPMK	0.240785	FALSE
AC068254.2	0.240756	FALSE
BBX	0.240716	TRUE
FBXW11	0.240694	FALSE
NDUFS6	0.240576	FALSE
DERA	0.240531	TRUE
ATP8A2P3	0.240379	FALSE
ANXA2	0.240356	FALSE
CRNKL1	0.240272	FALSE
SPTY2D1	0.240252	TRUE
SLC25A10	0.239873	FALSE
WDR93	0.239582	TRUE
RSL24D1	0.239527	FALSE
DNAH5	0.239391	FALSE
AC027763.1	0.239329	FALSE
LACTB	0.239127	FALSE
IER3	0.239089	FALSE
RPL12P20	0.239047	TRUE
ATP6V1G2-DDX39B	0.239006	FALSE
P4HB	0.238953	FALSE
ARHGEF1	0.238947	FALSE
THNSL2	0.238542	FALSE
TARS1	0.238532	FALSE
NCOR1	0.237463	FALSE
RPS21	0.23738	FALSE
FAM104A	0.237302	FALSE
SUSD4	0.237227	TRUE
IFITM3	0.237167	FALSE
AC015802.6	0.236943	TRUE
ABHD16A	0.236901	FALSE
RNF121	0.236811	FALSE
GLT8D1	0.236777	FALSE
ANKDD1A	0.236759	FALSE
SIGIRR	0.236465	TRUE
RAI2	0.23619	FALSE
UNC93B1	0.236183	FALSE
ZC3H10	0.235946	FALSE
KRTCAP2	0.235836	FALSE
TMBIM4	0.235801	FALSE
MRPL52	0.235798	FALSE
ZFAND6	0.23578	TRUE
BX890604.2	0.235688	TRUE
RELA	0.23557	FALSE
MOGS	0.235479	TRUE
PIGU	0.235459	FALSE
MAN2B1	0.235442	TRUE
AC068305.2	0.235172	FALSE
MERTK	0.235094	TRUE
GCDH	0.234988	FALSE
RBM47	0.234969	TRUE
PI16	0.234464	FALSE
ABHD12B	0.234398	FALSE
EIF2S2P4	0.234246	TRUE
AC073857.1	0.234164	FALSE
AC012254.1	0.234126	FALSE
RNF216P1	0.234012	FALSE
CDHR4	0.233974	FALSE
AC095032.1	0.233802	TRUE
CLPSL1	0.233672	FALSE
AC005775.1	0.233447	FALSE
TBCB	0.233274	FALSE
CNNM3	0.233262	FALSE
AP000229.1	0.232999	TRUE
STAT3	0.23281	TRUE
LINC01375	0.23268	FALSE
ADGRE5	0.232529	FALSE
C20orf27	0.232518	TRUE
AC010359.3	0.232244	TRUE
AC137735.2	0.232197	FALSE
AL365255.1	0.232124	TRUE
ARMC5	0.231499	FALSE
AC016542.2	0.231422	FALSE
LINC01586	0.23141	FALSE
MCF2L2	0.23139	TRUE
SAMD9	0.231251	FALSE
C18orf15	0.231227	FALSE
AC108452.1	0.231209	FALSE
AC240565.1	0.23117	FALSE
REEP4	0.231136	FALSE
TIMD4	0.231118	FALSE
NDUFB9	0.231095	FALSE
AC233723.1	0.230956	FALSE
TAP2	0.230954	FALSE
FAM157C	0.230686	FALSE
AL137191.1	0.230522	TRUE
CREB3L3	0.230282	FALSE
ZNF726	0.23023	FALSE
TMEM87A	0.230067	FALSE
HDAC1	0.23006	FALSE
EML4	0.23003	FALSE
AP000866.1	0.229792	FALSE
DPM1	0.229747	FALSE
NELFCD	0.229722	FALSE
BRCA2	0.229663	FALSE
PAQR8	0.229594	FALSE
SLC12A8	0.229528	TRUE
RUSC2	0.229356	FALSE
AC023051.1	0.229181	FALSE
RABL3	0.228989	FALSE
ABCG2	0.228972	FALSE
AC079385.2	0.228757	FALSE
RERE	0.228664	FALSE
ANO7	0.228562	FALSE
GAL3ST4	0.228404	FALSE
RMI2	0.228283	FALSE
AC009145.4	0.228234	FALSE
AC002116.2	0.228136	FALSE
TMED9	0.228034	FALSE
ADGRE1	0.227991	FALSE
SFT2D1	0.227928	FALSE
TKT	0.227904	FALSE
AC018697.1	0.227623	TRUE
SNX17	0.227554	FALSE
S100A8	0.227543	FALSE
DAB1	0.227511	TRUE
TBL1X	0.227309	FALSE
FCGBP	0.22721	FALSE
ZNF707	0.2271	FALSE
CPNE2	0.226971	FALSE
ITGB2-AS1	0.22688	FALSE
ADAM17	0.226459	FALSE
KRTAP5-AS1	0.226055	FALSE
HDGFL2	0.225937	FALSE
SLC9C2	0.225854	TRUE
ADCY10P1	0.225775	TRUE
CNGA1	0.225688	FALSE
MIEF2	0.225635	TRUE
ZNF41	0.225445	TRUE
FKRP	0.225441	FALSE
SERBP1	0.225424	FALSE
DNHD1	0.225406	TRUE
HCFC1	0.225386	FALSE
AC011029.1	0.225357	FALSE
TMEM79	0.225337	FALSE
STXBP5L	0.225331	TRUE
ZNF385A	0.225256	FALSE
AC015983.2	0.224949	FALSE
AC142472.1	0.224902	FALSE
RXRA	0.224784	FALSE
MRC2	0.224407	FALSE
AL441992.2	0.224332	FALSE
EIF2S3B	0.224319	FALSE
FERMT3	0.224244	FALSE
AC006511.4	0.224214	FALSE
SNRNP48	0.2242	FALSE
DDX47	0.224141	FALSE
TCN2	0.224119	FALSE
PKIA	0.22401	TRUE
DEPDC5	0.223989	FALSE
MOB2	0.223933	FALSE
TRA2A	0.223634	TRUE
HYAL1	0.223157	FALSE
TNFRSF10D	0.222952	FALSE
VWA1	0.222906	FALSE
THEMIS2	0.222831	FALSE
DNASE2	0.222748	FALSE
CX3CR1	0.222362	FALSE
IRF3	0.222294	FALSE
ARID4B	0.222289	FALSE
LTBP4	0.22199	FALSE
IRF5	0.221984	FALSE
B4GALT1	0.221943	FALSE
TOR1AIP1	0.221897	FALSE
AGTRAP	0.221834	FALSE
PDE3B	0.221724	TRUE
SNTG1	0.221691	TRUE
IFI44	0.221614	FALSE
ARSD	0.221462	FALSE
RWDD2B	0.221402	FALSE
LY96	0.221401	FALSE
UPF1	0.221163	FALSE
AL442003.1	0.221106	FALSE
CD14	0.221048	FALSE
TMIGD3	0.220935	FALSE
RBFOX1	0.220905	FALSE
STRN3	0.220872	TRUE
HSPA9	0.220712	FALSE
TWSG1	0.220679	FALSE
CMTM5	0.220603	FALSE
ACP3	0.220383	FALSE
SEMA4C	0.220307	FALSE
AQP6	0.22028	FALSE
SAMHD1	0.220222	FALSE
POLRMTP1	0.220159	FALSE
AC064871.2	0.220159	TRUE
PPP1R12BP1	0.220078	FALSE
OSBPL11	0.220066	FALSE
LNX1	0.220018	TRUE
CREB3L1	0.219973	FALSE
AC069209.2	0.219832	FALSE
POLR2J	0.219732	TRUE
AURKAP1	0.219652	FALSE
ADCY8	0.219458	FALSE
AC079416.4	0.219163	FALSE
PPP1R12C	0.218926	FALSE
SLC43A2	0.218833	FALSE
NUAK2	0.218714	FALSE
ITPRIPL2	0.218674	FALSE
PIGH	0.218471	FALSE
WDR91	0.218384	TRUE
WDR82	0.218355	FALSE
TAF13	0.218067	FALSE
BAZ2B	0.217793	FALSE
AC069549.1	0.217687	FALSE
ERAP2	0.217563	FALSE
AC068633.1	0.217355	TRUE
EIF3J	0.21717	FALSE
SRRT	0.217098	FALSE
SOAT1	0.216933	FALSE
LRP8	0.21693	FALSE
VSIG10L	0.216636	FALSE
CD163	0.216635	TRUE
GPSM2	0.216558	TRUE
APOE	0.216536	TRUE
SLC10A3	0.216464	FALSE
FAM47E	0.216376	FALSE
AC010320.4	0.216376	FALSE
DNAH14	0.216365	FALSE
PTMAP1	0.216247	FALSE
AC007686.3	0.2161	FALSE
PRR5L	0.216064	TRUE
CH25H	0.215949	FALSE
FP671120.4	0.215852	FALSE
BLOC1S2	0.215818	FALSE
AC109927.1	0.215726	TRUE
LINC01128	0.215686	FALSE
BPNT2	0.215614	FALSE
AC087894.3	0.215543	TRUE
PPP1R35	0.215537	FALSE
AC074008.1	0.215396	FALSE
CTB-178M22.2	0.215384	FALSE
AGBL4	0.215358	TRUE
PPM1L	0.215298	FALSE
RIDA	0.215076	FALSE
RNLS	0.21493	TRUE
ORAI1	0.214784	FALSE
ZNF814	0.214741	FALSE
AC004870.4	0.214677	FALSE
NLRP3	0.214641	FALSE
ABHD3	0.214495	FALSE
KLHL6	0.214451	FALSE
GBP1P1	0.21442	FALSE
RAB11B-AS1	0.214417	FALSE
MTPN	0.214413	TRUE
PFN1	0.214328	FALSE
UGDH	0.214323	FALSE
MIR4500HG	0.214321	TRUE
PABPC4	0.214255	TRUE
ALPK1	0.214089	FALSE
C5AR2	0.213973	FALSE
CBLN4	0.213972	FALSE
ANO5	0.213949	TRUE
WDR70	0.213838	FALSE
CSTF2	0.213759	FALSE
AC000058.1	0.21362	FALSE
CAT	0.213554	FALSE
AC010320.3	0.213424	FALSE
AQP11	0.213415	FALSE
ZNF614	0.213289	FALSE
AKAP14	0.213137	FALSE
AL096870.10	0.213127	FALSE
TRG-AS1	0.213107	FALSE
TUBGCP2	0.212944	TRUE
GAB3	0.212939	FALSE
RRP15	0.212907	FALSE
ZNF274	0.21289	FALSE
TNFAIP2	0.212844	FALSE
ZNF799	0.212721	FALSE
ATF7	0.212636	FALSE
ARFIP1	0.212533	FALSE
EIF4A1P8	0.212517	FALSE
ATP6V0D1	0.212381	FALSE
EVI2B	0.212297	FALSE
LTV1	0.212148	FALSE
TAF1A-AS1	0.211918	FALSE
KCTD16	0.211906	TRUE
AL591115.1	0.211784	FALSE
BCO1	0.211762	FALSE
CACNG8	0.211738	TRUE
MTREX	0.211703	FALSE
SLTM	0.211665	FALSE
KIAA0586	0.211645	FALSE
NFKBIB	0.211645	FALSE
TMEM63C	0.21157	FALSE
PPP2R3C	0.211544	FALSE
BORCS8	0.21144	FALSE
CHRNB1	0.211336	FALSE
DTX3L	0.211313	FALSE
TAF6	0.211311	FALSE
RNF122	0.211217	TRUE
TET2	0.211185	FALSE
AKAP11	0.210957	FALSE
NRG1	0.210951	TRUE
PHF20	0.210761	FALSE
AC245748.2	0.210624	FALSE
HDHD3	0.210571	FALSE
PPP2R5A	0.210466	TRUE
UBA7	0.210135	FALSE
ACCS	0.210037	FALSE
DHRS3	0.20987	FALSE
TBCC	0.209777	FALSE
ZNF43	0.209677	TRUE
PCDHA5	0.209675	FALSE
BUB1B	0.209673	TRUE
RAP1GAP2	0.209671	FALSE
THAP9-AS1	0.209638	FALSE
KDM6A	0.209579	FALSE
AC011472.1	0.209485	FALSE
NDUFS7	0.209447	FALSE
CTDSP1	0.209415	FALSE
MTIF2	0.209332	FALSE
PIK3R6	0.209171	FALSE
LRRC72	0.209153	FALSE
AC069368.1	0.209145	FALSE
AC079781.3	0.209136	FALSE
TRMO	0.208607	FALSE
SRSF12	0.208605	FALSE
CEP162	0.208547	FALSE
LINC00960	0.208543	FALSE
ROCK1P1	0.208252	FALSE
TRMT13	0.208242	FALSE
VDAC2	0.208029	FALSE
PRKCSH	0.208026	TRUE
CNTNAP2	0.207942	FALSE
KRAS	0.207857	FALSE
CACNA1B	0.207783	FALSE
ZNF267	0.207672	FALSE
SMC1A	0.207554	FALSE
ORC6	0.207308	FALSE
MINPP1	0.207265	FALSE
PPM1D	0.20715	FALSE
COG5	0.206979	FALSE
AC090772.3	0.206924	TRUE
AC125793.1	0.206923	TRUE
AC090559.1	0.206904	FALSE
AC002070.1	0.206886	TRUE
ZNF404	0.206576	TRUE
SRRM1	0.206513	FALSE
AC004551.1	0.2065	TRUE
CD151	0.206449	FALSE
AC025442.2	0.206346	FALSE
SFI1	0.206328	FALSE
FKBP14	0.206085	FALSE
RIMS1	0.206002	FALSE
SMIM10L2B	0.205956	FALSE
PPP3CA	0.205934	FALSE
ABHD17A	0.205894	FALSE
RSPH14	0.205859	FALSE
AC126696.1	0.20579	TRUE
H2BC18	0.20553	FALSE
XRCC4	0.205459	FALSE
AC073896.1	0.205406	TRUE
FGF14	0.205342	FALSE
PUS7L	0.205284	FALSE
GTF2IP5	0.205272	FALSE
RAPGEF4	0.205142	FALSE
AL136171.2	0.205086	FALSE
GGTA1P	0.20504	FALSE
GJB1	0.205002	FALSE
SH3BP5-AS1	0.204897	FALSE
ERMN	0.204888	FALSE
CELF2	0.204832	TRUE
NCF2	0.2048	FALSE
AC008957.1	0.204755	TRUE
TMEM63A	0.204752	FALSE
FAM114A2	0.204669	FALSE
RPL11P1	0.204606	FALSE
LINC02642	0.204598	FALSE
STXBP2	0.204524	FALSE
BEX3	0.204284	FALSE
ZSCAN25	0.204192	FALSE
BTK	0.204158	FALSE
REEP5	0.204157	FALSE
RAP2C	0.204103	FALSE
TCF3	0.203997	FALSE
TMEM87B	0.203887	FALSE
SEC14L1P1	0.203796	FALSE
FBXL20	0.203598	FALSE
PATL2	0.203558	TRUE
AP004247.2	0.203533	FALSE
LARP1B	0.203453	TRUE
BTN2A2	0.203366	FALSE
MYT1L	0.20336	FALSE
SMU1	0.203233	TRUE
RCN3	0.20314	FALSE
ANKRD34A	0.203117	FALSE
CHMP2B	0.202831	FALSE
ADGRE2	0.202798	FALSE
AFG3L1P	0.202777	FALSE
AC096677.1	0.202743	FALSE
NAALADL2	0.202492	FALSE
AL354793.1	0.202466	FALSE
DELEC1	0.202439	FALSE
FBXO41	0.202382	FALSE
CDKN1B	0.202356	FALSE
SRP54	0.202325	FALSE
PLA2G6	0.202294	FALSE
AC109635.3	0.202171	FALSE
SMIM14	0.201885	FALSE
AC068722.1	0.201823	FALSE
CFL2	0.201817	FALSE
SENP7	0.20174	FALSE
ERVK-28	0.201679	TRUE
MATK	0.201299	TRUE
USP39	0.201251	FALSE
TMCO4	0.201234	FALSE
CACNG3	0.201173	FALSE
FMO4	0.201021	FALSE
PXK	0.200969	FALSE
NDUFA8	0.200956	FALSE
OTUD3	0.20095	FALSE
FZD2	0.200938	FALSE
HROB	0.200883	FALSE
PCBP3	0.200795	TRUE
SPCS1	0.200771	FALSE
CBL	0.20073	TRUE
DAGLB	0.20063	TRUE
RHOG	0.200617	FALSE
IFIT5	0.200614	FALSE
MYO1E	0.200567	FALSE
AC092068.2	0.200491	FALSE
MOB3A	0.200466	TRUE
WDR86	0.200417	FALSE
TMTC4	0.200301	TRUE
C3	0.200277	FALSE
CSPG4P12	0.200205	TRUE
PSMB2	0.200157	FALSE
RIMS2	0.199883	FALSE
GALNT1	0.1998	FALSE
MPP5	0.199775	FALSE
NEDD4	0.199715	TRUE
COPE	0.199676	FALSE
FBXL17	0.199621	FALSE
FAM184B	0.199453	FALSE
EML4-AS1	0.199414	FALSE
CDCA4	0.199299	FALSE
RHOH	0.199267	FALSE
ADCY1	0.19911	FALSE
HNRNPDL	0.199094	TRUE
ENTPD1	0.199054	TRUE
GYS1	0.199017	TRUE
UQCRHL	0.199008	FALSE
CWC15	0.198884	FALSE
MBNL3	0.198819	FALSE
FLVCR2	0.19879	TRUE
TRIP6	0.19871	FALSE
AL008633.1	0.198684	TRUE
AC107884.1	0.198595	FALSE
NOS2	0.198555	FALSE
FAM157A	0.198535	FALSE
LRFN1	0.198528	FALSE
RPS8	0.198516	TRUE
MKNK2	0.19847	TRUE
CHST3	0.198263	FALSE
FYCO1	0.198255	FALSE
SAMD9L	0.198233	FALSE
ARHGAP12	0.198126	FALSE
SKA2	0.198037	FALSE
TMX1	0.197979	FALSE
GNA13	0.197802	TRUE
HPS1	0.197799	FALSE
HLA-DMA	0.197694	FALSE
LINC02550	0.197659	FALSE
AC067930.8	0.197532	FALSE
HINFP	0.197511	FALSE
TMEM181	0.197403	FALSE
CARD6	0.1974	FALSE
ATOX1	0.197399	FALSE
HK2	0.197344	FALSE
SIPA1	0.197218	FALSE
CRTC2	0.197148	FALSE

## Sheet: PMI_literature
ADARB1
ADD1
CALCOCO2
CLMN
CPM
CTDSP2
DOCK5
JAM3
KCNS3
KNDC1
LGR5
LRRC1
MAN2A1
MSH6
MTUS1
NEK9
PIEZO2
PTTG1IP
SEMA4D
SLAIN1
SLC44A1
SMARCD2
SUN2
SUSD4
TIMM17A
TLE4
TTC9
UNC5C
UQCR11
WDR6
