# Supplementary material for: Charting the human-specific properties of gene expression networks in the infant prefrontal cortex
Source: Sci Adv. 2026 Jun 3;12(23):eaea3316. doi: 10.1126/sciadv.aea3316 (PMC13232592; doi:10.1126/sciadv.aea3316)
Supplement: Supplementary file 2 — Data S1 [file sciadv.aea3316_data_s1.zip › csv_resubmission/6_EVOxASD___hsa_infant_GO.csv]

Gene_set	Term	Overlap	P-value	Adjusted P-value	Odds Ratio	Combined Score	Genes	Database	CellType	Evolution_ASD
gs_ind_0	Asymmetric Synapse (GO:0032279)	6/133	5.14856177570511e-07	5.50896110000447e-06	24.6307692307692	356.63822408713	RPL7;RPL14;RPL8;GRIN1;RPL38;FABP5	GO_Cellular_Component_2023	L2_L3	up_up
gs_ind_0	Cell-Substrate Junction (GO:0030055)	14/394	2.09392698888985e-13	4.48100375622428e-12	20.210807932459	590.045745157017	RPL3;RPS7;RPL19;RPS15;RPL7;YWHAE;RPL8;RPS11;MAPRE2;RPL4;RPL38;RPLP1;MARCKS;RPL18	GO_Cellular_Component_2023	L2_L3	up_up
gs_ind_0	Cytoplasmic Vesicle Membrane (GO:0030659)	5/389	0.00169465688859698	0.0113330179424923	6.78717708879915	43.30405619332	FABP5;UBA52;AP2M1;SH3BP5;ATP6V0B	GO_Cellular_Component_2023	L2_L3	up_up
gs_ind_0	Cytoskeleton (GO:0005856)	5/593	0.00995312321411449	0.0443743409962604	4.41214406733344	20.3394056574292	TUBB4A;TBCB;MAPRE2;DYNLL2;MARCKS	GO_Cellular_Component_2023	L2_L3	up_up
gs_ind_0	Cytosolic Large Ribosomal Subunit (GO:0022625)	14/52	3.39960772867068e-26	1.81879013483881e-24	201.429505135388	11812.5417326256	RPL3;RPL28;UBA52;RPL11;RPL7;RPL14;RPL15;RPL8;RPL41;RPL19;RPL4;RPL38;RPLP1;RPL18	GO_Cellular_Component_2023	L2_L3	up_up
gs_ind_0	Cytosolic Small Ribosomal Subunit (GO:0022627)	6/41	3.96750087281077e-10	6.06460847701075e-09	88.6619718309859	1919.32905644322	RPS7;RPS24;RPS15;RPS11;UBA52;RPS20	GO_Cellular_Component_2023	L2_L3	up_up
gs_ind_0	Dendrite (GO:0030425)	4/270	0.00300503497027999	0.0178632634344422	7.94235920571745	46.1249816323294	GRIN1;RPL28;ZNF804A;GABRG1	GO_Cellular_Component_2023	L2_L3	up_up
gs_ind_0	Endocytic Vesicle Membrane (GO:0030666)	3/159	0.00523846827664302	0.0280258052800402	10.4272204472843	54.7609061592524	UBA52;AP2M1;ATP6V0B	GO_Cellular_Component_2023	L2_L3	up_up
gs_ind_0	Endoplasmic Reticulum Membrane (GO:0005789)	6/800	0.00840533620168204	0.0391030858078251	3.88812509076826	18.5809163322964	SELENOI;SARAF;UBA52;GRIN3A;GRIN1;ACSL4	GO_Cellular_Component_2023	L2_L3	up_up
gs_ind_0	Focal Adhesion (GO:0005925)	14/386	1.58545555351172e-13	4.24109360564385e-12	20.6489362635435	608.58061470423	RPL3;RPS7;RPL19;RPS15;RPL7;YWHAE;RPL8;RPS11;MAPRE2;RPL4;RPL38;RPLP1;MARCKS;RPL18	GO_Cellular_Component_2023	L2_L3	up_up
gs_ind_0	Intracellular Non-Membrane-Bounded Organelle (GO:0043232)	13/1184	1.88676389598543e-06	1.83530669882219e-05	5.91522035438437	77.9664339073059	RPL3;RPS7;RPL11;RPL7;RPL19;RPL15;RPS11;RAN;DYNLL2;NUCKS1;RPL4;ACSL4;RPL18	GO_Cellular_Component_2023	L2_L3	up_up
gs_ind_0	Ionotropic Glutamate Receptor Complex (GO:0008328)	2/33	0.002402189795038	0.0151196651805333	36.6976055959107	221.337004181193	GRIN1;GRIN3A	GO_Cellular_Component_2023	L2_L3	up_up
gs_ind_0	Large Ribosomal Subunit (GO:0015934)	14/52	3.39960772867068e-26	1.81879013483881e-24	201.429505135388	11812.5417326256	RPL3;RPL28;UBA52;RPL11;RPL7;RPL14;RPL15;RPL8;RPL41;RPL19;RPL4;RPL38;RPLP1;RPL18	GO_Cellular_Component_2023	L2_L3	up_up
gs_ind_0	Mitochondrial Membrane (GO:0031966)	6/538	0.00121274368759957	0.00865090497154357	5.83900325027086	39.2081476143255	COX7C;UBA52;UQCR10;ATP5F1E;TUFM;ACSL4	GO_Cellular_Component_2023	L2_L3	up_up
gs_ind_0	Mitochondrial Outer Membrane (GO:0005741)	3/150	0.00445578664332681	0.0250931142545247	11.0658983050847	59.905812119683	UBA52;TUFM;ACSL4	GO_Cellular_Component_2023	L2_L3	up_up
gs_ind_0	Neuron Projection (GO:0043005)	5/557	0.00772600482941716	0.0375764780339835	4.7038236617184	22.8754630230472	RPL28;ATF4;GRIN3A;GRIN1;GABRG1	GO_Cellular_Component_2023	L2_L3	up_up
gs_ind_0	Nuclear Lumen (GO:0031981)	10/778	8.26180784788849e-06	6.80010338249283e-05	6.8203728324517	79.8247373848622	RPL3;RPS7;RPL11;RPL7;RPL19;RPS11;RAN;NUCKS1;RPL4;RPL18	GO_Cellular_Component_2023	L2_L3	up_up
gs_ind_0	Nucleolus (GO:0005730)	10/769	7.46809639590951e-06	6.65905261968598e-05	6.90273921630363	81.4859420226248	RPL3;RPS7;RPL11;RPL7;RPL19;RPS11;RAN;NUCKS1;RPL4;RPL18	GO_Cellular_Component_2023	L2_L3	up_up
gs_ind_0	Organelle Outer Membrane (GO:0031968)	3/169	0.00619944442948317	0.0315876454264142	9.79855855855856	49.8089695981857	UBA52;TUFM;ACSL4	GO_Cellular_Component_2023	L2_L3	up_up
gs_ind_0	Polysomal Ribosome (GO:0042788)	6/28	3.40098959041921e-11	6.06509810291426e-10	139.933333333333	3373.0047828999	RPL11;RPL19;RPL8;RPL41;RPL38;RPL18	GO_Cellular_Component_2023	L2_L3	up_up
gs_ind_0	Postsynaptic Density (GO:0014069)	7/151	4.59042282945753e-08	5.45750269724395e-07	25.366326171187	428.607421679097	RPL7;RPL14;GRIN3A;RPL8;GRIN1;RPL38;FABP5	GO_Cellular_Component_2023	L2_L3	up_up
gs_ind_0	Ribosome (GO:0005840)	9/61	1.22737941103492e-14	4.3776532326912e-13	90.8103418054338	2908.77420644637	RPS7;RPL11;RPL15;RPS11;RPL19;RPL8;RPL41;RPL38;RPL18	GO_Cellular_Component_2023	L2_L3	up_up
gs_ind_0	Signal Recognition Particle, Endoplasmic Reticulum Targeting (GO:0005786)	1/5	0.0109169259218024	0.0467244429453144	152.508379888268	688.947586386203	SRP9	GO_Cellular_Component_2023	L2_L3	up_up
gs_ind_0	Small Ribosomal Subunit (GO:0015935)	6/42	4.62063403366117e-10	6.18009802002181e-09	86.2307692307692	1853.55789201862	RPS7;RPS24;RPS15;RPS11;UBA52;RPS20	GO_Cellular_Component_2023	L2_L3	up_up
gs_ind_0	Small-Subunit Processome (GO:0032040)	3/71	0.000523193062573696	0.00399868983538468	23.8741605839416	180.382653159787	RPS7;RPS11;RPS24	GO_Cellular_Component_2023	L2_L3	up_up
gs_ind_0	Acetylcholine Receptor Regulator Activity (GO:0030548)	2/14	0.000425381741294732	0.0101382648341911	92.5209039548023	718.195698349871	LY6H;TMEM35A	GO_Molecular_Function_2023	L2_L3	up_up
gs_ind_0	Active Monoatomic Ion Transmembrane Transporter Activity (GO:0022853)	2/24	0.00127189245747047	0.0129914729584483	51.3879472693032	342.616258730655	UQCR10;COX7C	GO_Molecular_Function_2023	L2_L3	up_up
gs_ind_0	Amino Acid Binding (GO:0016597)	2/36	0.00285403826671337	0.0240074983611771	33.5040530582167	196.300928739858	GRIN1;GRIN3A	GO_Molecular_Function_2023	L2_L3	up_up
gs_ind_0	Cadherin Binding (GO:0045296)	5/317	0.00068467181379271	0.0122385086715447	8.36576374269006	60.9577309655183	RPL15;YWHAE;RPL14;RAN;CDHR3	GO_Molecular_Function_2023	L2_L3	up_up
gs_ind_0	Calcium Ion Binding (GO:0005509)	4/346	0.00718410953129524	0.0428053192906341	6.16842327327961	30.4466198987643	TUBB4A;GRIN1;SNCB;CDHR3	GO_Molecular_Function_2023	L2_L3	up_up
gs_ind_0	Glycine Binding (GO:0016594)	2/9	0.000169489106437451	0.00605923555513886	154.220338983051	1339.05231502427	GRIN1;GRIN3A	GO_Molecular_Function_2023	L2_L3	up_up
gs_ind_0	Inorganic Cation Transmembrane Transporter Activity (GO:0022890)	2/35	0.00269931866556015	0.0240074983611771	34.5050172864491	204.08875401928	GRIN1;GRIN3A	GO_Molecular_Function_2023	L2_L3	up_up
gs_ind_0	Ionotropic Glutamate Receptor Activity (GO:0004970)	2/16	0.000559343590418753	0.0114265904899831	79.7555036041301	597.268758178879	GRIN1;GRIN3A	GO_Molecular_Function_2023	L2_L3	up_up
gs_ind_0	Metal Ion Binding (GO:0046872)	6/521	0.0010292866397322	0.0129914729584483	6.03409684399015	41.5078842120963	TUBB4A;HPRT1;RAN;GRIN1;CDHR3;SNCB	GO_Molecular_Function_2023	L2_L3	up_up
gs_ind_0	Microtubule Plus-End Binding (GO:0051010)	2/19	0.000793659528346962	0.0126103680615128	66.0782889426957	471.723389110918	TBCB;MAPRE2	GO_Molecular_Function_2023	L2_L3	up_up
gs_ind_0	Oxidoreduction-Driven Active Transmembrane Transporter Activity (GO:0015453)	2/54	0.00631906951987017	0.0392881278844102	22.0072639225182	111.448818644862	UQCR10;COX7C	GO_Molecular_Function_2023	L2_L3	up_up
gs_ind_0	Potassium Channel Regulator Activity (GO:0015459)	2/44	0.00423711673413441	0.0287813265463871	27.1920903954802	148.574108310499	YWHAE;ARPP19	GO_Molecular_Function_2023	L2_L3	up_up
gs_ind_0	Protein Heterodimerization Activity (GO:0046982)	3/190	0.00854148922623752	0.0488573183740786	8.69664	41.4205300892364	YWHAE;ATF4;RAN	GO_Molecular_Function_2023	L2_L3	up_up
gs_ind_0	Protein Phosphatase 2A Binding (GO:0051721)	2/23	0.00116756479789054	0.0129914729584483	53.7793982393904	363.163406396804	ARPP19;GRIN3A	GO_Molecular_Function_2023	L2_L3	up_up
gs_ind_0	Proton Transmembrane Transporter Activity (GO:0015078)	2/45	0.00442789639175187	0.0287813265463871	26.5663354763296	143.985039613893	UQCR10;COX7C	GO_Molecular_Function_2023	L2_L3	up_up
gs_ind_0	RNA Binding (GO:0003723)	25/1395	2.17364499184727e-16	3.1083123383416e-14	11.2440575819267	405.516442063378	RNPS1;RPL7;RPS11;DHFR;RPL38;TUFM;RPL18;RPL3;RPL28;SRP9;RPS15;RPL14;RPL8;RPS20;RPL41;RPL4;RPS24;RPS7;RPL11;NUCKS1;RPL19;RPL15;YWHAE;RAN;RPL10	GO_Molecular_Function_2023	L2_L3	up_up
gs_ind_0	Transmitter-Gated Monoatomic Ion Channel Activity (GO:0022824)	2/40	0.0035135250883086	0.0264438993488489	30.0201775625504	169.648089543303	GRIN3A;GABRG1	GO_Molecular_Function_2023	L2_L3	up_up
gs_ind_0	Ubiquitin Ligase Inhibitor Activity (GO:1990948)	4/7	7.52776254476042e-10	5.3823502195037e-08	608.66308835673	12786.339532143	RPS7;RPL11;RPS15;RPS20	GO_Molecular_Function_2023	L2_L3	up_up
gs_ind_0	Ubiquitin Protein Ligase Binding (GO:0031625)	4/271	0.0030450142508751	0.0241909465486188	7.91247366430771	45.8468481377977	TPI1;RPL11;YWHAE;UBA52	GO_Molecular_Function_2023	L2_L3	up_up
gs_ind_0	Ubiquitin-Like Protein Ligase Binding (GO:0044389)	4/289	0.00382812956592325	0.0273711263963512	7.4103337618821	41.2413155980412	TPI1;RPL11;YWHAE;UBA52	GO_Molecular_Function_2023	L2_L3	up_up
gs_ind_0	Ubiquitin-Protein Transferase Inhibitor Activity (GO:0055105)	4/8	1.50302883413543e-09	7.16443744271222e-08	473.393063583815	9617.3510100395	RPS7;RPL11;RPS15;RPS20	GO_Molecular_Function_2023	L2_L3	up_up
gs_ind_0	Voltage-Gated Monoatomic Ion Channel Activity (GO:0005244)	2/27	0.0016106142842114	0.0153545228428153	45.3389830508475	291.581330671609	GRIN1;GRIN3A	GO_Molecular_Function_2023	L2_L3	up_up
gs_ind_0	mRNA 3'-UTR Binding (GO:0003730)	3/93	0.00114728458766906	0.0129914729584483	18.060773480663	122.277890604594	RPS7;RPL41;RNPS1	GO_Molecular_Function_2023	L2_L3	up_up
gs_ind_0	mRNA 5'-UTR Binding (GO:0048027)	2/24	0.00127189245747047	0.0129914729584483	51.3879472693032	342.616258730655	RPS7;RPL41	GO_Molecular_Function_2023	L2_L3	up_up
gs_ind_0	mRNA Binding (GO:0003729)	5/282	0.000403392531617452	0.0101382648341911	9.42901849217639	73.6934411347421	RNPS1;RPS7;RPL7;DHFR;RPL41	GO_Molecular_Function_2023	L2_L3	up_up
gs_ind_0	Cellular Component Assembly (GO:0022607)	4/256	0.00248245566800335	0.0401604485327034	8.38561208722028	50.3011529722521	AP2M1;CFAP46;DPYSL3;MNAT1	GO_Biological_Process_2023	L2_L3	up_up
gs_ind_0	Chemical Synaptic Transmission (GO:0007268)	5/273	0.000347917889178506	0.00925764122509762	9.74723120650789	77.6225051435451	GRIN3A;GRIN1;CDHR3;GABRG1;SNCB	GO_Biological_Process_2023	L2_L3	up_up
gs_ind_0	Cytoplasmic Translation (GO:0002181)	20/93	6.39992451368935e-35	3.91675380237788e-32	161.72716746273	12733.4578642061	RPL7;RPS11;RPL38;RPL18;RPL3;RPL28;RPS15;RPL14;RPL8;RPS20;RPL41;RPL4;RPS24;RPS7;RPL11;UBA52;RPL15;RPL19;RPL10;RPLP1	GO_Biological_Process_2023	L2_L3	up_up
gs_ind_0	Gene Expression (GO:0010467)	19/296	1.017226424748e-22	1.24508514389155e-20	39.9759213759214	2024.37235602598	RPL7;RPS11;RPL38;RPL18;RPL3;RPL28;RPS15;RPL14;RPL8;RPS20;RPL41;RPL4;RPS24;RPS7;RPL11;RPL15;RPL19;RPL10;RPLP1	GO_Biological_Process_2023	L2_L3	up_up
gs_ind_0	Gluconeogenesis (GO:0006094)	2/32	0.00225981727817868	0.0385668766701403	37.9017319625822	230.915214934962	TPI1;PGAM1	GO_Biological_Process_2023	L2_L3	up_up
gs_ind_0	Glucose Metabolic Process (GO:0006006)	3/59	0.000303290677412848	0.00901683140376492	28.9532743362832	234.545231407925	TPI1;PGAM1;ATF4	GO_Biological_Process_2023	L2_L3	up_up
gs_ind_0	Glutamate Receptor Signaling Pathway (GO:0007215)	2/35	0.00269931866556015	0.0412995755830702	34.5050172864491	204.08875401928	GRIN1;GRIN3A	GO_Biological_Process_2023	L2_L3	up_up
gs_ind_0	Glycolytic Process (GO:0006096)	2/29	0.00185768916461685	0.0344516899619853	42.0395480225989	264.362416480712	TPI1;PGAM1	GO_Biological_Process_2023	L2_L3	up_up
gs_ind_0	Hexose Biosynthetic Process (GO:0019319)	3/35	6.34288921949151e-05	0.00277274871594914	50.3636923076923	486.794855501469	TPI1;PGAM1;ATF4	GO_Biological_Process_2023	L2_L3	up_up
gs_ind_0	Ionotropic Glutamate Receptor Signaling Pathway (GO:0035235)	2/12	0.000309401077580169	0.00901683140376492	110.149313962873	890.102522115045	GRIN1;GRIN3A	GO_Biological_Process_2023	L2_L3	up_up
gs_ind_0	Macromolecule Biosynthetic Process (GO:0009059)	20/183	1.2903697401808e-28	3.94853140495324e-26	72.5429761207626	4658.52521800168	RPL7;RPS11;RPL38;TUFM;RPL18;RPL3;RPL28;RPS15;RPL14;RPL8;RPS20;RPL41;RPL4;RPS24;RPS7;RPL11;RPL15;RPL19;RPL10;RPLP1	GO_Biological_Process_2023	L2_L3	up_up
gs_ind_0	Negative Regulation Of Proteolysis Involved In Protein Catabolic Process (GO:1903051)	2/25	0.00138052254623166	0.0281626599431259	49.2000240413511	323.996583503298	RPS7;RPL11	GO_Biological_Process_2023	L2_L3	up_up
gs_ind_0	Negative Regulation Of Ubiquitin Protein Ligase Activity (GO:1904667)	2/8	0.000132013391539944	0.00475248209543799	177.950890916993	1589.56540757657	RPS7;RPL11	GO_Biological_Process_2023	L2_L3	up_up
gs_ind_0	Negative Regulation Of Ubiquitin-Dependent Protein Catabolic Process (GO:2000059)	2/39	0.00334259846002293	0.0487064347031912	30.8214689265537	175.713403702703	RPS7;RPL11	GO_Biological_Process_2023	L2_L3	up_up
gs_ind_0	Negative Regulation Of Ubiquitin-Protein Transferase Activity (GO:0051444)	2/17	0.000633018587420927	0.0154962950200643	74.6081647530527	549.489937103074	RPS7;RPL11	GO_Biological_Process_2023	L2_L3	up_up
gs_ind_0	Peptide Biosynthetic Process (GO:0043043)	19/158	4.93327149733367e-28	7.54790539092052e-26	79.791788856305	5017.01885664828	RPL7;RPS11;RPL38;RPL18;RPL3;RPL28;RPS15;RPL14;RPL8;RPS20;RPL41;RPL4;RPS24;RPS7;RPL11;RPL15;RPL19;RPL10;RPLP1	GO_Biological_Process_2023	L2_L3	up_up
gs_ind_0	Positive Regulation Of Macromolecule Metabolic Process (GO:0010604)	5/363	0.00125121325002564	0.0264049141039895	7.28407839682889	48.6841693788706	ZNF804A;MTPN;ATF4;RPS7;RPL11	GO_Biological_Process_2023	L2_L3	up_up
gs_ind_0	Positive Regulation Of Signal Transduction By P53 Class Mediator (GO:1901798)	3/21	1.31790227967854e-05	0.000672130162636054	88.507027027027	994.54321133407	RPS7;RPS15;RPS20	GO_Biological_Process_2023	L2_L3	up_up
gs_ind_0	Presynaptic Endocytosis (GO:0140238)	2/31	0.00212159730755743	0.0381887515360338	39.1874940151298	241.221990594083	AP2M1;SNCB	GO_Biological_Process_2023	L2_L3	up_up
gs_ind_0	Protein Localization To Nucleus (GO:0034504)	3/122	0.00249362262131165	0.0401604485327034	13.6681171548117	81.9269506098035	RPL11;YWHAE;RAN	GO_Biological_Process_2023	L2_L3	up_up
gs_ind_0	Regulation Of Amide Metabolic Process (GO:0034248)	3/41	0.000102329502883524	0.00391410348529478	42.5085714285714	390.539530954305	RPL10;MTPN;PGAM1	GO_Biological_Process_2023	L2_L3	up_up
gs_ind_0	Regulation Of Postsynaptic Membrane Potential (GO:0060078)	2/35	0.00269931866556015	0.0412995755830702	34.5050172864491	204.08875401928	GRIN1;GABRG1	GO_Biological_Process_2023	L2_L3	up_up
gs_ind_0	Regulation Of Protein Binding (GO:0043393)	3/118	0.0022686398041259	0.0385668766701403	14.1428571428571	86.1098440570251	RPL11;DNAJB2;RAN	GO_Biological_Process_2023	L2_L3	up_up
gs_ind_0	Regulation Of Signal Transduction By P53 Class Mediator (GO:1901796)	3/47	0.000154180339805713	0.00524213155339425	36.7716853932584	322.759335511505	RPL11;RPS15;RPS20	GO_Biological_Process_2023	L2_L3	up_up
gs_ind_0	Regulation Of Trans-Synaptic Signaling (GO:0099177)	2/36	0.00285403826671337	0.0426017419324044	33.5040530582167	196.300928739858	GRIN3A;FABP5	GO_Biological_Process_2023	L2_L3	up_up
gs_ind_0	Regulation Of Ubiquitin Protein Ligase Activity (GO:1904666)	2/17	0.000633018587420927	0.0154962950200643	74.6081647530527	549.489937103074	RPS7;RPL11	GO_Biological_Process_2023	L2_L3	up_up
gs_ind_0	Response To Alcohol (GO:0097305)	2/29	0.00185768916461685	0.0344516899619853	42.0395480225989	264.362416480712	GRIN1;GRIN3A	GO_Biological_Process_2023	L2_L3	up_up
gs_ind_0	Response To Axon Injury (GO:0048678)	2/18	0.000711130359189247	0.0161189548082896	70.0847457627119	508.020128689194	DPYSL3;DHFR	GO_Biological_Process_2023	L2_L3	up_up
gs_ind_0	Response To Ethanol (GO:0045471)	2/18	0.000711130359189247	0.0161189548082896	70.0847457627119	508.020128689194	GRIN1;GRIN3A	GO_Biological_Process_2023	L2_L3	up_up
gs_ind_0	Ribonucleoprotein Complex Biogenesis (GO:0022613)	8/114	1.7707821580945e-10	1.80619780125639e-08	39.5157490396927	887.303604260285	RPS24;RPL11;RPS15;RPL14;RPS7;RPL7;RPS11;RPL38	GO_Biological_Process_2023	L2_L3	up_up
gs_ind_0	Ribosomal Large Subunit Assembly (GO:0000027)	2/22	0.0010675585754326	0.0233337802915983	56.4041614992421	385.938759735181	RPL10;RPL11	GO_Biological_Process_2023	L2_L3	up_up
gs_ind_0	Ribosomal Large Subunit Biogenesis (GO:0042273)	4/51	4.99275892617619e-06	0.000277778951165439	44.8006693033161	546.905152101619	RPL10;RPL11;RPL7;RPL14	GO_Biological_Process_2023	L2_L3	up_up
gs_ind_0	Ribosomal Small Subunit Biogenesis (GO:0042274)	4/82	3.31787682327269e-05	0.00156195431987915	27.0881410846434	279.376262662955	RPS7;RPS15;RPS24;RPS11	GO_Biological_Process_2023	L2_L3	up_up
gs_ind_0	Ribosomal Small Subunit Export From Nucleus (GO:0000056)	2/6	7.09239398059724e-05	0.00289369674408368	257.052730696799	2455.85673298608	RPS15;RAN	GO_Biological_Process_2023	L2_L3	up_up
gs_ind_0	Ribosome Assembly (GO:0042255)	3/49	0.000174630161731246	0.00562492941997486	35.1883870967742	304.479489806385	RPL10;RPL11;RPS15	GO_Biological_Process_2023	L2_L3	up_up
gs_ind_0	Ribosome Biogenesis (GO:0042254)	7/151	4.59042282945753e-08	4.01334110232572e-06	25.366326171187	428.607421679097	RPS24;RPL11;RPS15;RPL14;RPS7;RPL7;RPS11	GO_Biological_Process_2023	L2_L3	up_up
gs_ind_0	Synaptic Transmission, Glutamatergic (GO:0035249)	2/27	0.0016106142842114	0.0317966432883024	45.3389830508475	291.581330671609	GRIN3A;CDHR3	GO_Biological_Process_2023	L2_L3	up_up
gs_ind_0	Translation (GO:0006412)	21/234	3.61094900215895e-28	7.36633596440427e-26	59.0298215759945	3730.00068511849	RPL7;RPS11;RPL38;TUFM;RPL18;RPL3;RPL28;RPS15;RPL14;RPL8;RPS20;RPL41;RPL4;RPS24;RPS7;RPL11;UBA52;RPL15;RPL19;RPL10;RPLP1	GO_Biological_Process_2023	L2_L3	up_up
gs_ind_0	ncRNA Processing (GO:0034470)	6/100	9.48411982547969e-08	6.16005668320853e-06	33.2588522588523	537.830959975825	RPS24;RPL11;RPS15;RPL14;RPS7;RPL7	GO_Biological_Process_2023	L2_L3	up_up
gs_ind_0	protein-RNA Complex Assembly (GO:0022618)	4/149	0.000334517328381471	0.00925764122509762	14.5906084261963	116.766040295953	RPL10;RPL11;RPS15;RPL38	GO_Biological_Process_2023	L2_L3	up_up
gs_ind_0	rRNA Metabolic Process (GO:0016072)	6/91	5.38762895635776e-08	4.12153615161368e-06	36.7678812415654	615.36841495469	RPS24;RPL11;RPS15;RPL14;RPS7;RPL7	GO_Biological_Process_2023	L2_L3	up_up
gs_ind_0	rRNA Processing (GO:0006364)	6/101	1.0065452096746e-07	6.16005668320853e-06	32.90978654853	530.228387851464	RPS24;RPL11;RPS15;RPL14;RPS7;RPL7	GO_Biological_Process_2023	L2_L3	up_up
gs_ind_0	Cytosolic Large Ribosomal Subunit (GO:0022625)	1/52	0.0113464339468877	0.0340393018406632	140.43118218161	628.970449456461	RPLP2	GO_Cellular_Component_2023	IN-VIP	up_up
gs_ind_0	Large Ribosomal Subunit (GO:0015934)	1/52	0.0113464339468877	0.0340393018406632	140.43118218161	628.970449456461	RPLP2	GO_Cellular_Component_2023	IN-VIP	up_up
gs_ind_0	Adenyl Nucleotide Binding (GO:0030554)	1/31	0.00677807061223445	0.0124307282340227	237.243008678881	1184.80648135508	DHFR	GO_Molecular_Function_2023	IN-VIP	up_up
gs_ind_0	Insulin-Like Growth Factor Binding (GO:0005520)	1/15	0.0032848284696682	0.00854055402113731	499.223123732252	2854.77790134119	IGFBP5	GO_Molecular_Function_2023	IN-VIP	up_up
gs_ind_0	Insulin-Like Growth Factor I Binding (GO:0031994)	1/12	0.00262863113777581	0.00854055402113731	629.501278772379	3740.05094191611	IGFBP5	GO_Molecular_Function_2023	IN-VIP	up_up
gs_ind_0	Insulin-Like Growth Factor II Binding (GO:0031995)	1/6	0.00131508432424538	0.00854055402113731	1316.42245989305	8732.95504696562	IGFBP5	GO_Molecular_Function_2023	IN-VIP	up_up
gs_ind_0	Kinase Activity (GO:0016301)	1/106	0.0230080062051659	0.0271912800606506	68.4613883468079	258.230402603007	NEK1	GO_Molecular_Function_2023	IN-VIP	up_up
gs_ind_0	NADP Binding (GO:0050661)	1/35	0.00764967891324474	0.0124307282340227	209.716112531969	1021.96582723439	DHFR	GO_Molecular_Function_2023	IN-VIP	up_up
gs_ind_0	NADPH Binding (GO:0070402)	1/13	0.00284740623696567	0.00854055402113731	579.127058823529	3394.46452803649	DHFR	GO_Molecular_Function_2023	IN-VIP	up_up
gs_ind_0	Oxidoreductase Activity, Acting On The CH-NH Group Of Donors, NAD Or NADP As Acceptor (GO:0016646)	1/13	0.00284740623696567	0.00854055402113731	579.127058823529	3394.46452803649	DHFR	GO_Molecular_Function_2023	IN-VIP	up_up
gs_ind_0	Phospholipase Activity (GO:0004620)	1/77	0.0167606018548602	0.0217887824113183	94.4809688581315	386.306630837035	PLCL1	GO_Molecular_Function_2023	IN-VIP	up_up
gs_ind_0	Phospholipase C Activity (GO:0004629)	1/23	0.00503281225854418	0.0109044265601791	321.658823529412	1702.14655640228	PLCL1	GO_Molecular_Function_2023	IN-VIP	up_up
gs_ind_0	Phosphoric Diester Hydrolase Activity (GO:0008081)	1/44	0.00960831217743101	0.0138786731451781	166.290060851927	772.438402161002	PLCL1	GO_Molecular_Function_2023	IN-VIP	up_up
gs_ind_0	Antimicrobial Humoral Immune Response Mediated By Antimicrobial Peptide (GO:0061844)	1/65	0.01416509933487	0.0243954488544984	112.091655266758	477.171276998661	CXCL14	GO_Biological_Process_2023	IN-VIP	up_up
gs_ind_0	Antimicrobial Humoral Response (GO:0019730)	1/100	0.0217183425620224	0.0336634309711346	72.6003547147502	278.030180193771	CXCL14	GO_Biological_Process_2023	IN-VIP	up_up
gs_ind_0	Axon Development (GO:0061564)	1/99	0.0215032515639048	0.0336634309711346	73.3392057330546	281.589629494146	DHFR	GO_Biological_Process_2023	IN-VIP	up_up
gs_ind_0	Axon Regeneration (GO:0031103)	1/9	0.00197204982149934	0.0111151899029963	851.740484429066	5305.22041848308	DHFR	GO_Biological_Process_2023	IN-VIP	up_up
gs_ind_0	Cellular Response To Organic Cyclic Compound (GO:0071407)	1/151	0.0326324122919042	0.0459820355022287	47.9384404924761	164.066879348084	IGFBP5	GO_Biological_Process_2023	IN-VIP	up_up
gs_ind_0	Cellular Response To Organic Substance (GO:0071310)	1/82	0.0178402672778351	0.029894501925021	88.6737639841213	357.02692498261	IGFBP5	GO_Biological_Process_2023	IN-VIP	up_up
gs_ind_0	Cellular Response To Organonitrogen Compound (GO:0071417)	1/105	0.0227931672698612	0.0344677163593022	69.1182099634112	261.356305047464	IGFBP5	GO_Biological_Process_2023	IN-VIP	up_up
gs_ind_0	Cellular Response To cAMP (GO:0071320)	1/31	0.00677807061223445	0.0175100157482723	237.243008678881	1184.80648135508	IGFBP5	GO_Biological_Process_2023	IN-VIP	up_up
gs_ind_0	Cytoplasmic Translation (GO:0002181)	1/93	0.0202118225756233	0.0329771842023327	78.1077901430843	304.736572344763	RPLP2	GO_Biological_Process_2023	IN-VIP	up_up
gs_ind_0	Dicarboxylic Acid Metabolic Process (GO:0043648)	1/50	0.0109121578968842	0.0218243157937683	146.112299465241	660.117500613275	DHFR	GO_Biological_Process_2023	IN-VIP	up_up
gs_ind_0	Diol Biosynthetic Process (GO:0034312)	1/17	0.00372208012998276	0.0128933999559485	438.689839572193	2453.79959414581	DHFR	GO_Biological_Process_2023	IN-VIP	up_up
gs_ind_0	Negative Regulation Of Amide Metabolic Process (GO:0034249)	2/93	0.000180980522322063	0.00485830063245266	149.153005464481	1285.26951707455	IGFBP5;DHFR	GO_Biological_Process_2023	IN-VIP	up_up
gs_ind_0	Negative Regulation Of Cell Migration (GO:0030336)	1/162	0.0349721876552381	0.0471364268396687	44.6612638863595	149.758247059385	IGFBP5	GO_Biological_Process_2023	IN-VIP	up_up
gs_ind_0	Negative Regulation Of Cell Motility (GO:2000146)	1/132	0.0285791026540425	0.0421881991559676	54.890404831134	195.139753217794	IGFBP5	GO_Biological_Process_2023	IN-VIP	up_up
gs_ind_0	Negative Regulation Of Cellular Biosynthetic Process (GO:0031327)	2/137	0.000392144880469794	0.0055948031278669	100.611316113161	789.183009082758	IGFBP5;DHFR	GO_Biological_Process_2023	IN-VIP	up_up
gs_ind_0	Negative Regulation Of Cold-Induced Thermogenesis (GO:0120163)	1/46	0.010043097070087	0.0212048801638555	158.972850678733	731.413378037433	PLCL1	GO_Biological_Process_2023	IN-VIP	up_up
gs_ind_0	Negative Regulation Of Gene Expression (GO:0010629)	2/336	0.00231597652031061	0.0119658786882715	40.5575485799701	246.100116624353	IGFBP5;DHFR	GO_Biological_Process_2023	IN-VIP	up_up
gs_ind_0	Negative Regulation Of Insulin-Like Growth Factor Receptor Signaling Pathway (GO:0043569)	1/5	0.00109601041761865	0.00849408073654451	1609.0	10967.0704438683	IGFBP5	GO_Biological_Process_2023	IN-VIP	up_up
gs_ind_0	Negative Regulation Of Macromolecule Biosynthetic Process (GO:0010558)	2/98	0.000200961029281318	0.00485830063245266	141.407599309154	1203.71798513247	IGFBP5;DHFR	GO_Biological_Process_2023	IN-VIP	up_up
gs_ind_0	Negative Regulation Of Metabolic Process (GO:0009892)	1/53	0.0115635084063773	0.0218778492438807	137.752941176471	614.364475480407	PLCL1	GO_Biological_Process_2023	IN-VIP	up_up
gs_ind_0	Negative Regulation Of Protein Metabolic Process (GO:0051248)	2/147	0.000451193800634428	0.0055948031278669	93.6735395189003	721.624752773447	IGFBP5;DHFR	GO_Biological_Process_2023	IN-VIP	up_up
gs_ind_0	Negative Regulation Of Smooth Muscle Cell Migration (GO:0014912)	1/14	0.00306613867850378	0.0128933999559485	536.21568627451	3103.26048889972	IGFBP5	GO_Biological_Process_2023	IN-VIP	up_up
gs_ind_0	Negative Regulation Of Smooth Muscle Cell Proliferation (GO:0048662)	1/37	0.0080852280480405	0.0190660078143704	198.215149073328	954.94441010525	IGFBP5	GO_Biological_Process_2023	IN-VIP	up_up
gs_ind_0	Negative Regulation Of Translation (GO:0017148)	2/106	0.000235079062860613	0.00485830063245266	130.556618819777	1090.87740405069	IGFBP5;DHFR	GO_Biological_Process_2023	IN-VIP	up_up
gs_ind_0	Peptide Biosynthetic Process (GO:0043043)	1/158	0.0341219429375568	0.0470124547139672	45.8	154.70390930917	RPLP2	GO_Biological_Process_2023	IN-VIP	up_up
gs_ind_0	Positive Regulation Of Monooxygenase Activity (GO:0032770)	1/26	0.0056876033282675	0.0160287002887539	283.795847750865	1467.07307876505	DHFR	GO_Biological_Process_2023	IN-VIP	up_up
gs_ind_0	Positive Regulation Of Nitric-Oxide Synthase Activity (GO:0051000)	1/17	0.00372208012998276	0.0128933999559485	438.689839572193	2453.79959414581	DHFR	GO_Biological_Process_2023	IN-VIP	up_up
gs_ind_0	Positive Regulation Of Smooth Muscle Cell Migration (GO:0014911)	1/16	0.00350347561773588	0.0128933999559485	467.003795066414	2640.43934969834	IGFBP5	GO_Biological_Process_2023	IN-VIP	up_up
gs_ind_0	Positive Regulation Of Smooth Muscle Cell Proliferation (GO:0048661)	1/47	0.0102604258857365	0.0212048801638555	155.550284629981	712.336451233145	IGFBP5	GO_Biological_Process_2023	IN-VIP	up_up
gs_ind_0	Positive Regulation Of Vascular Associated Smooth Muscle Cell Migration (GO:1904754)	1/7	0.00153411552224426	0.0105683513754604	1113.86877828054	7217.6483252529	IGFBP5	GO_Biological_Process_2023	IN-VIP	up_up
gs_ind_0	Positive Regulation Of Vascular Associated Smooth Muscle Cell Proliferation (GO:1904707)	1/20	0.00437763792454172	0.0129244548248375	371.171945701358	2015.92614046443	IGFBP5	GO_Biological_Process_2023	IN-VIP	up_up
gs_ind_0	Regulation Of Cellular Response To Oxidative Stress (GO:1900407)	1/9	0.00197204982149934	0.0111151899029963	851.740484429066	5305.22041848308	DHFR	GO_Biological_Process_2023	IN-VIP	up_up
gs_ind_0	Regulation Of Cold-Induced Thermogenesis (GO:0120161)	1/146	0.0315672120746445	0.0455155150843712	49.5918738629472	171.371478991833	PLCL1	GO_Biological_Process_2023	IN-VIP	up_up
gs_ind_0	Regulation Of Insulin-Like Growth Factor Receptor Signaling Pathway (GO:0043567)	1/19	0.00415916127611242	0.0128933999559485	391.244833068362	2144.9770430281	IGFBP5	GO_Biological_Process_2023	IN-VIP	up_up
gs_ind_0	Regulation Of Nitric-Oxide Synthase Activity (GO:0050999)	1/28	0.00612391788037165	0.0165079525470888	263.143315508021	1340.86076622487	DHFR	GO_Biological_Process_2023	IN-VIP	up_up
gs_ind_0	Regulation Of Smooth Muscle Cell Migration (GO:0014910)	1/19	0.00415916127611242	0.0128933999559485	391.244833068362	2144.9770430281	IGFBP5	GO_Biological_Process_2023	IN-VIP	up_up
gs_ind_0	Regulation Of Smooth Muscle Cell Proliferation (GO:0048660)	1/54	0.011780540498508	0.0218778492438807	135.174821330401	600.352774638502	IGFBP5	GO_Biological_Process_2023	IN-VIP	up_up
gs_ind_0	Regulation Of Superoxide Metabolic Process (GO:0090322)	1/5	0.00109601041761865	0.00849408073654451	1609.0	10967.0704438683	DHFR	GO_Biological_Process_2023	IN-VIP	up_up
gs_ind_0	Regulation Of Translation (GO:0006417)	2/202	0.000848246819479882	0.00849408073654451	67.8861180382377	480.1136336308	IGFBP5;DHFR	GO_Biological_Process_2023	IN-VIP	up_up
gs_ind_0	Regulation Of Vascular Associated Smooth Muscle Cell Migration (GO:1904752)	1/12	0.00262863113777581	0.0125365485032385	629.501278772379	3740.05094191611	IGFBP5	GO_Biological_Process_2023	IN-VIP	up_up
gs_ind_0	Regulation Of Vascular Associated Smooth Muscle Cell Proliferation (GO:1904705)	1/37	0.0080852280480405	0.0190660078143704	198.215149073328	954.94441010525	IGFBP5	GO_Biological_Process_2023	IN-VIP	up_up
gs_ind_0	Response To Axon Injury (GO:0048678)	1/18	0.00394064201368368	0.0128933999559485	413.611764705882	2289.92498082875	DHFR	GO_Biological_Process_2023	IN-VIP	up_up
gs_ind_0	Response To Organic Cyclic Compound (GO:0014070)	1/58	0.0126482453381365	0.0224054631704133	125.759079283888	549.596953941458	IGFBP5	GO_Biological_Process_2023	IN-VIP	up_up
gs_ind_0	Response To Peptide Hormone (GO:0043434)	1/55	0.0119975302305152	0.0218778492438807	132.69131138694	586.900897230432	IGFBP5	GO_Biological_Process_2023	IN-VIP	up_up
gs_ind_0	Response To cAMP (GO:0051591)	1/38	0.00830293888690326	0.0190660078143704	192.924705882353	924.330383518564	IGFBP5	GO_Biological_Process_2023	IN-VIP	up_up
gs_ind_0	Water-Soluble Vitamin Metabolic Process (GO:0006767)	1/40	0.00873823314382123	0.0193489448184613	183.147431124348	868.127480397278	DHFR	GO_Biological_Process_2023	IN-VIP	up_up
gs_ind_0	Asymmetric Synapse (GO:0032279)	7/133	2.92047247311714e-09	2.79067369653416e-08	38.7486166007905	761.469230683042	RPL7;RPL14;RPL8;GRIN1;RPL38;DNM3;FABP5	GO_Cellular_Component_2023	L5_L6-CC	up_up
gs_ind_0	Cell-Cell Junction (GO:0005911)	4/297	0.00160547496646683	0.00767060261756374	9.52246511567421	61.2707366450698	PKP4;KAZN;CDHR3;PTPRK	GO_Cellular_Component_2023	L5_L6-CC	up_up
gs_ind_0	Cell-Substrate Junction (GO:0030055)	13/394	1.14835049470788e-13	1.97516285089756e-12	25.4235725304167	757.502453211338	RPL3;RPS7;RPL19;RPL7;RPS11;RPS15;RPL8;YWHAE;RPL4;RPL5;RPL38;RPLP1;RPL18	GO_Cellular_Component_2023	L5_L6-CC	up_up
gs_ind_0	Cornified Envelope (GO:0001533)	2/41	0.00218938762086126	0.00990985975758256	38.3820909517112	235.057045137474	KAZN;PKP4	GO_Cellular_Component_2023	L5_L6-CC	up_up
gs_ind_0	Cytosolic Large Ribosomal Subunit (GO:0022625)	15/52	2.01482593998615e-30	8.66375154194046e-29	310.466422018349	21228.7687415592	RPL3;RPL28;UBA52;RPL11;RPL7;RPL14;RPL15;RPL8;RPL41;RPL19;RPL4;RPL5;RPL38;RPLP1;RPL18	GO_Cellular_Component_2023	L5_L6-CC	up_up
gs_ind_0	Cytosolic Small Ribosomal Subunit (GO:0022627)	6/41	7.75725529945178e-11	9.53034222504075e-10	118.04380614395	2748.03707767619	RPS7;RPS24;RPS15;RPS11;UBA52;RPS20	GO_Cellular_Component_2023	L5_L6-CC	up_up
gs_ind_0	Dendrite (GO:0030425)	4/270	0.00113205956017076	0.00572688953968736	10.4941781361442	71.1895313237515	ZNF804A;RPL28;GABRG1;GRIN1	GO_Cellular_Component_2023	L5_L6-CC	up_up
gs_ind_0	Desmosome (GO:0030057)	2/17	0.000372702562120157	0.00213682802282223	97.8697729988053	772.655420950713	KAZN;PKP4	GO_Cellular_Component_2023	L5_L6-CC	up_up
gs_ind_0	Focal Adhesion (GO:0005925)	13/386	8.8485171553373e-14	1.90243118839752e-12	25.9732380850837	780.650122113376	RPL3;RPS7;RPL19;RPL7;RPS11;RPS15;RPL8;YWHAE;RPL4;RPL5;RPL38;RPLP1;RPL18	GO_Cellular_Component_2023	L5_L6-CC	up_up
gs_ind_0	Intracellular Non-Membrane-Bounded Organelle (GO:0043232)	12/1184	6.08757918933144e-07	4.5273019030039e-06	7.37953091684435	105.614703791916	RPL3;RPS7;RPL11;RPL7;RPS11;RPL15;RPL19;PKP4;NUCKS1;RPL4;RPL5;RPL18	GO_Cellular_Component_2023	L5_L6-CC	up_up
gs_ind_0	Large Ribosomal Subunit (GO:0015934)	15/52	2.01482593998615e-30	8.66375154194046e-29	310.466422018349	21228.7687415592	RPL3;RPL28;UBA52;RPL11;RPL7;RPL14;RPL15;RPL8;RPL41;RPL19;RPL4;RPL5;RPL38;RPLP1;RPL18	GO_Cellular_Component_2023	L5_L6-CC	up_up
gs_ind_0	Nuclear Lumen (GO:0031981)	10/778	7.01774862916503e-07	4.64251063160148e-06	9.23238547208083	130.819700278442	RPL3;RPS7;RPL11;RPL7;RPS11;RPL19;NUCKS1;RPL4;RPL5;RPL18	GO_Cellular_Component_2023	L5_L6-CC	up_up
gs_ind_0	Nucleolus (GO:0005730)	10/769	6.31716544605195e-07	4.5273019030039e-06	9.34387948727878	133.382244957786	RPL3;RPS7;RPL11;RPL7;RPS11;RPL19;NUCKS1;RPL4;RPL5;RPL18	GO_Cellular_Component_2023	L5_L6-CC	up_up
gs_ind_0	Polysomal Ribosome (GO:0042788)	6/28	6.61179033404083e-12	9.47689947879186e-11	186.306036745407	4795.9210451283	RPL11;RPL19;RPL8;RPL41;RPL38;RPL18	GO_Cellular_Component_2023	L5_L6-CC	up_up
gs_ind_0	Postsynaptic Density (GO:0014069)	7/151	7.07004105791719e-09	6.08023530980878e-08	33.9068512110727	636.343424150819	RPL7;RPL14;RPL8;GRIN1;RPL38;DNM3;FABP5	GO_Cellular_Component_2023	L5_L6-CC	up_up
gs_ind_0	Ribosome (GO:0005840)	9/61	1.00879642047929e-15	2.89188307204062e-14	122.394096812279	4226.27041957454	RPS7;RPL11;RPL15;RPS11;RPL19;RPL8;RPL41;RPL38;RPL18	GO_Cellular_Component_2023	L5_L6-CC	up_up
gs_ind_0	Small Ribosomal Subunit (GO:0015935)	6/42	9.03822457407141e-11	9.71609141712676e-10	114.806924819329	2655.1366808752	RPS7;RPS24;RPS15;RPS11;UBA52;RPS20	GO_Cellular_Component_2023	L5_L6-CC	up_up
gs_ind_0	Small-Subunit Processome (GO:0032040)	3/71	0.000239477523703873	0.00147107621703808	31.4295044179793	262.029380994315	RPS24;RPS7;RPS11	GO_Cellular_Component_2023	L5_L6-CC	up_up
gs_ind_0	Smooth Endoplasmic Reticulum (GO:0005790)	2/19	0.000467601024871875	0.00251335550868633	86.6804232804233	664.656396110239	RPL10;RYR3	GO_Cellular_Component_2023	L5_L6-CC	up_up
gs_ind_0	5S rRNA Binding (GO:0008097)	2/8	7.74877126926079e-05	0.00129515176929073	233.433048433048	2209.53511777656	RPL11;RPL5	GO_Molecular_Function_2023	L5_L6-CC	up_up
gs_ind_0	Cadherin Binding (GO:0045296)	6/317	1.61270011408424e-05	0.000314476522246427	13.362128891192	147.451300779879	RPL15;RPL14;YWHAE;PCBP1;PKP4;CDHR3	GO_Molecular_Function_2023	L5_L6-CC	up_up
gs_ind_0	Filamin Binding (GO:0031005)	2/10	0.00012426310172641	0.00152138094488176	178.498910675381	1605.26024077654	DPYSL3;NEBL	GO_Molecular_Function_2023	L5_L6-CC	up_up
gs_ind_0	Histone Deacetylase Binding (GO:0042826)	3/99	0.000635463402422771	0.00571917062180494	22.2947913826016	164.11543863958	YWHAE;HSP90AA1;MEF2A	GO_Molecular_Function_2023	L5_L6-CC	up_up
gs_ind_0	Ligand-Gated Calcium Channel Activity (GO:0099604)	2/18	0.00041883484889905	0.00445487975647171	91.9360269360269	715.081531484065	GRIN1;RYR3	GO_Molecular_Function_2023	L5_L6-CC	up_up
gs_ind_0	MHC Class II Protein Complex Binding (GO:0023026)	2/25	0.000815022443367484	0.00681125899099969	64.5397951142632	459.026056104736	YWHAE;HSP90AA1	GO_Molecular_Function_2023	L5_L6-CC	up_up
gs_ind_0	RNA Binding (GO:0003723)	24/1395	2.48126920683377e-18	2.90308497199551e-16	15.5482486889705	630.291196593655	RPL7;RPS11;HSP90AA1;DHFR;PCBP1;RPL5;RPL38;RPL18;RPL3;RPL28;RPS15;RPL14;RPL8;RPL41;RPS20;RPL4;RPS24;RPL11;RPS7;NUCKS1;RPL15;RPL19;YWHAE;RPL10	GO_Molecular_Function_2023	L5_L6-CC	up_up
gs_ind_0	Ubiquitin Ligase Inhibitor Activity (GO:1990948)	5/7	2.42629194132815e-13	1.41938078567697e-11	1397.47751937985	40592.8677887406	RPS7;RPL11;RPS15;RPS20;RPL5	GO_Molecular_Function_2023	L5_L6-CC	up_up
gs_ind_0	Ubiquitin Protein Ligase Binding (GO:0031625)	5/271	9.62755671573732e-05	0.00140803016967658	13.0250738106665	120.459737857039	UBA52;RPL11;YWHAE;HSP90AA1;RPL5	GO_Molecular_Function_2023	L5_L6-CC	up_up
gs_ind_0	Ubiquitin-Like Protein Ligase Binding (GO:0044389)	5/289	0.000130032559391603	0.00152138094488176	12.1955967902345	109.122854607411	UBA52;RPL11;YWHAE;HSP90AA1;RPL5	GO_Molecular_Function_2023	L5_L6-CC	up_up
gs_ind_0	Ubiquitin-Protein Transferase Inhibitor Activity (GO:0055105)	5/8	6.461703300551e-13	2.52006428721489e-11	998.173864894795	28016.4578205651	RPS7;RPL11;RPS15;RPS20;RPL5	GO_Molecular_Function_2023	L5_L6-CC	up_up
gs_ind_0	mRNA 3'-UTR Binding (GO:0003730)	3/93	0.000529537177101162	0.00516298747673633	23.7763884850247	179.35735733866	RPS7;RPL5;RPL41	GO_Molecular_Function_2023	L5_L6-CC	up_up
gs_ind_0	mRNA 5'-UTR Binding (GO:0048027)	3/24	8.97406318738543e-06	0.000209993078584819	100.250917992656	1165.03316208023	RPS7;RPL5;RPL41	GO_Molecular_Function_2023	L5_L6-CC	up_up
gs_ind_0	mRNA Binding (GO:0003729)	6/282	8.31920824865021e-06	0.000209993078584819	15.0664948527004	176.231938584306	RPS7;RPL7;DHFR;PCBP1;RPL41;RPL5	GO_Molecular_Function_2023	L5_L6-CC	up_up
gs_ind_0	rRNA Binding (GO:0019843)	2/46	0.00274850178809199	0.0214383139471176	34.0653349979193	200.873037720993	RPL11;RPL5	GO_Molecular_Function_2023	L5_L6-CC	up_up
gs_ind_0	Actin Filament Organization (GO:0007015)	3/144	0.00187082171195418	0.0237115775119774	15.1878370838758	95.4005385344089	DPYSL3;NEBL;DSTN	GO_Biological_Process_2023	L5_L6-CC	up_up
gs_ind_0	Anterograde Trans-Synaptic Signaling (GO:0098916)	3/199	0.00465060376176015	0.0444662991256014	10.9220570510245	58.6597277578871	GRIN1;SNCB;UNC13C	GO_Biological_Process_2023	L5_L6-CC	up_up
gs_ind_0	Cardiac Conduction (GO:0061337)	2/45	0.00263185150532335	0.028124687654926	34.8492975734355	207.00718639788	YWHAE;MEF2A	GO_Biological_Process_2023	L5_L6-CC	up_up
gs_ind_0	Cardiac Myofibril Assembly (GO:0055003)	2/15	0.000288374675771464	0.00523880660984827	112.374485596708	915.992521877018	NEBL;MEF2A	GO_Biological_Process_2023	L5_L6-CC	up_up
gs_ind_0	Cell Junction Assembly (GO:0034329)	4/95	2.07492612919233e-05	0.000514015791095372	30.696408459517	330.999369727219	DNM3;SDK1;CDHR3;PKP4	GO_Biological_Process_2023	L5_L6-CC	up_up
gs_ind_0	Cellular Response To Heat (GO:0034605)	2/40	0.00208484707429305	0.0247009055541242	39.3799903799904	243.095034439777	YWHAE;HSP90AA1	GO_Biological_Process_2023	L5_L6-CC	up_up
gs_ind_0	Chaperone-Mediated Protein Complex Assembly (GO:0051131)	2/20	0.000518992361655465	0.00744344308163759	81.992992992993	620.163955823256	TMEM35A;HSP90AA1	GO_Biological_Process_2023	L5_L6-CC	up_up
gs_ind_0	Chemical Synaptic Transmission (GO:0007268)	5/273	9.96500299887023e-05	0.00208881793630164	12.9274176085921	119.111237742735	UNC13C;GRIN1;CDHR3;GABRG1;SNCB	GO_Biological_Process_2023	L5_L6-CC	up_up
gs_ind_0	Cytoplasmic Translation (GO:0002181)	21/93	6.26265510489816e-40	3.4131470321695e-37	250.090934944899	22575.4084599094	RPL7;RPS11;RPL5;RPL38;RPL18;RPL3;RPL28;RPS15;RPL14;RPL8;RPL41;RPS20;RPL4;RPS24;RPS7;RPL11;UBA52;RPL15;RPL19;RPL10;RPLP1	GO_Biological_Process_2023	L5_L6-CC	up_up
gs_ind_0	Gene Expression (GO:0010467)	20/296	6.37419255479269e-27	6.94786988472403e-25	60.9566734250279	3676.75659281652	RPL7;RPS11;RPL5;RPL38;RPL18;RPL3;RPL28;RPS15;RPL14;RPL8;RPL41;RPS20;RPL4;RPS24;RPS7;RPL11;RPL15;RPL19;RPL10;RPLP1	GO_Biological_Process_2023	L5_L6-CC	up_up
gs_ind_0	Macromolecule Biosynthetic Process (GO:0009059)	20/183	3.16952323298411e-31	5.7579672065878e-29	103.371976647206	7259.45797981877	RPL7;RPS11;RPL5;RPL38;RPL18;RPL3;RPL28;RPS15;RPL14;RPL8;RPL41;RPS20;RPL4;RPS24;RPS7;RPL11;RPL15;RPL19;RPL10;RPLP1	GO_Biological_Process_2023	L5_L6-CC	up_up
gs_ind_0	Negative Regulation Of Catabolic Process (GO:0009895)	3/72	0.000249589451131045	0.00485808038808641	30.9765240439228	256.971739420373	RPS7;RPL11;RPL5	GO_Biological_Process_2023	L5_L6-CC	up_up
gs_ind_0	Negative Regulation Of Protein Modification By Small Protein Conjugation Or Removal (GO:1903321)	2/54	0.00376732634628639	0.0380220899764089	28.8687830687831	161.127929080318	RPL11;RPL5	GO_Biological_Process_2023	L5_L6-CC	up_up
gs_ind_0	Negative Regulation Of Proteolysis Involved In Protein Catabolic Process (GO:1903051)	3/25	1.01855146363607e-05	0.000277555273840829	95.7929824561404	1101.09664988546	RPS7;RPL11;RPL5	GO_Biological_Process_2023	L5_L6-CC	up_up
gs_ind_0	Negative Regulation Of Ubiquitin Protein Ligase Activity (GO:1904667)	3/8	2.5313174081858e-07	1.06120614420097e-05	392.043062200957	5954.88154855649	RPS7;RPL11;RPL5	GO_Biological_Process_2023	L5_L6-CC	up_up
gs_ind_0	Negative Regulation Of Ubiquitin-Dependent Protein Catabolic Process (GO:2000059)	3/39	3.97950070423664e-05	0.000942968645134333	59.0302811824081	598.081179128059	RPS7;RPL11;RPL5	GO_Biological_Process_2023	L5_L6-CC	up_up
gs_ind_0	Negative Regulation Of Ubiquitin-Protein Transferase Activity (GO:0051444)	3/17	3.04055418928445e-06	9.74765901858839e-05	148.67332123412	1888.66718909774	RPS7;RPL11;RPL5	GO_Biological_Process_2023	L5_L6-CC	up_up
gs_ind_0	Peptide Biosynthetic Process (GO:0043043)	20/158	1.44602226744656e-32	3.94041067879188e-30	122.105932975969	8952.06294753827	RPL7;RPS11;RPL5;RPL38;RPL18;RPL3;RPL28;RPS15;RPL14;RPL8;RPL41;RPS20;RPL4;RPS24;RPS7;RPL11;RPL15;RPL19;RPL10;RPLP1	GO_Biological_Process_2023	L5_L6-CC	up_up
gs_ind_0	Positive Regulation Of Biosynthetic Process (GO:0009891)	2/44	0.0025176067447417	0.0274419135176845	35.6701525054466	213.466120499272	GRIN1;MTPN	GO_Biological_Process_2023	L5_L6-CC	up_up
gs_ind_0	Positive Regulation Of Cardiac Muscle Hypertrophy (GO:0010613)	2/17	0.000372702562120157	0.00614607016854406	97.8697729988053	772.655420950713	MTPN;MEF2A	GO_Biological_Process_2023	L5_L6-CC	up_up
gs_ind_0	Positive Regulation Of Macromolecule Metabolic Process (GO:0010604)	5/363	0.000372083797402537	0.00614607016854406	9.66063377769128	76.2841461301373	ZNF804A;MTPN;RPS7;RPL11;RPL5	GO_Biological_Process_2023	L5_L6-CC	up_up
gs_ind_0	Positive Regulation Of Muscle Hypertrophy (GO:0014742)	2/16	0.00032921291412829	0.0057877754258038	104.621966794381	838.943240531481	MTPN;MEF2A	GO_Biological_Process_2023	L5_L6-CC	up_up
gs_ind_0	Positive Regulation Of Protein Metabolic Process (GO:0051247)	3/196	0.00445830963045637	0.0433889062249772	11.0922072623419	60.0419580880506	MTPN;HSP90AA1;RPL5	GO_Biological_Process_2023	L5_L6-CC	up_up
gs_ind_0	Positive Regulation Of Signal Transduction By P53 Class Mediator (GO:1901798)	3/21	5.91835308154905e-06	0.000179194579413569	116.516358463727	1402.56011224018	RPS7;RPS15;RPS20	GO_Biological_Process_2023	L5_L6-CC	up_up
gs_ind_0	Post-Transcriptional Regulation Of Gene Expression (GO:0010608)	2/57	0.00418809628920279	0.0415002268657368	27.3063063063063	149.515925788034	RPL10;MTPN	GO_Biological_Process_2023	L5_L6-CC	up_up
gs_ind_0	Presynaptic Endocytosis (GO:0140238)	2/31	0.00125508245890792	0.0166834131732882	51.405524168236	343.417380322562	SNCB;DNM3	GO_Biological_Process_2023	L5_L6-CC	up_up
gs_ind_0	Protein Homotetramerization (GO:0051289)	2/53	0.00363172441927873	0.0373450907265454	29.4300611290903	165.33948714506	HPRT1;RYR3	GO_Biological_Process_2023	L5_L6-CC	up_up
gs_ind_0	Protein Stabilization (GO:0050821)	4/207	0.000420471702330728	0.006193434534331	13.7642590543354	107.005185711668	RPS7;RPL11;HSP90AA1;RPL5	GO_Biological_Process_2023	L5_L6-CC	up_up
gs_ind_0	Protein Tetramerization (GO:0051262)	3/73	0.000259973535695582	0.0048857095501411	30.5363941769317	252.075818305529	GRIN1;HPRT1;RYR3	GO_Biological_Process_2023	L5_L6-CC	up_up
gs_ind_0	Regulation Of Amide Metabolic Process (GO:0034248)	2/41	0.00218938762086126	0.0253875798589232	38.3820909517112	235.057045137474	RPL10;MTPN	GO_Biological_Process_2023	L5_L6-CC	up_up
gs_ind_0	Regulation Of Cardiac Muscle Hypertrophy (GO:0010611)	2/23	0.000688830370245526	0.00962596286625159	70.5469422911283	513.61810783651	MTPN;MEF2A	GO_Biological_Process_2023	L5_L6-CC	up_up
gs_ind_0	Regulation Of Cellular Biosynthetic Process (GO:0031326)	3/70	0.00022963458335439	0.00463521658993121	31.8959064327485	267.256478760702	RPL10;MTPN;CD47	GO_Biological_Process_2023	L5_L6-CC	up_up
gs_ind_0	Regulation Of Insulin Receptor Signaling Pathway (GO:0046626)	2/44	0.0025176067447417	0.0274419135176845	35.6701525054466	213.466120499272	NUCKS1;PIP4K2A	GO_Biological_Process_2023	L5_L6-CC	up_up
gs_ind_0	Regulation Of Macromolecule Biosynthetic Process (GO:0010556)	2/53	0.00363172441927873	0.0373450907265454	29.4300611290903	165.33948714506	RPL10;MTPN	GO_Biological_Process_2023	L5_L6-CC	up_up
gs_ind_0	Regulation Of Nitric Oxide Biosynthetic Process (GO:0045428)	2/39	0.00198275321321744	0.0245591023000796	40.4311111111111	251.613675901864	CD47;HSP90AA1	GO_Biological_Process_2023	L5_L6-CC	up_up
gs_ind_0	Regulation Of Postsynaptic Membrane Potential (GO:0060078)	2/35	0.00159901079267665	0.0207490686192565	45.2631288004422	291.42077489806	GRIN1;GABRG1	GO_Biological_Process_2023	L5_L6-CC	up_up
gs_ind_0	Regulation Of Protein Neddylation (GO:2000434)	2/18	0.00041883484889905	0.006193434534331	91.9360269360269	715.081531484065	RPL11;RPL5	GO_Biological_Process_2023	L5_L6-CC	up_up
gs_ind_0	Regulation Of Signal Transduction By P53 Class Mediator (GO:1901796)	4/47	1.23530479845374e-06	4.80886510826635e-05	64.6441168728613	879.431030485607	RPL11;RPS15;RPL5;RPS20	GO_Biological_Process_2023	L5_L6-CC	up_up
gs_ind_0	Regulation Of Translation (GO:0006417)	4/202	0.000383424560973391	0.00614607016854406	14.1126963677966	111.015658422161	RPL10;RPL5;MTPN;DHFR	GO_Biological_Process_2023	L5_L6-CC	up_up
gs_ind_0	Regulation Of Ubiquitin Protein Ligase Activity (GO:1904666)	3/17	3.04055418928445e-06	9.74765901858839e-05	148.67332123412	1888.66718909774	RPS7;RPL11;RPL5	GO_Biological_Process_2023	L5_L6-CC	up_up
gs_ind_0	Regulation Of Ubiquitin-Dependent Protein Catabolic Process (GO:2000058)	3/42	4.98084391077205e-05	0.00113106663807115	54.5429713524317	540.375005194847	RPS7;RPL11;RPL5	GO_Biological_Process_2023	L5_L6-CC	up_up
gs_ind_0	Response To Axon Injury (GO:0048678)	2/18	0.00041883484889905	0.006193434534331	91.9360269360269	715.081531484065	DPYSL3;DHFR	GO_Biological_Process_2023	L5_L6-CC	up_up
gs_ind_0	Ribonucleoprotein Complex Biogenesis (GO:0022613)	9/114	3.5161878349857e-13	3.19387061677868e-11	60.8281305080099	1744.32138838666	RPS24;RPS7;RPL7;RPS11;RPS15;RPL14;RPL11;RPL5;RPL38	GO_Biological_Process_2023	L5_L6-CC	up_up
gs_ind_0	Ribosomal Large Subunit Assembly (GO:0000027)	3/22	6.84457332312429e-06	0.000196331182163302	110.538461538462	1314.52940180539	RPL10;RPL11;RPL5	GO_Biological_Process_2023	L5_L6-CC	up_up
gs_ind_0	Ribosomal Large Subunit Biogenesis (GO:0042273)	5/51	2.56316512743422e-08	1.26993181313786e-06	75.0525131282821	1311.87574030643	RPL11;RPL7;RPL14;RPL10;RPL5	GO_Biological_Process_2023	L5_L6-CC	up_up
gs_ind_0	Ribosomal Small Subunit Biogenesis (GO:0042274)	4/82	1.15887007867607e-05	0.000300754377561171	35.7912675645451	406.784935846752	RPS24;RPS15;RPS11;RPS7	GO_Biological_Process_2023	L5_L6-CC	up_up
gs_ind_0	Ribosome Assembly (GO:0042255)	4/49	1.46368132981828e-06	5.31804216500642e-05	61.7995973492157	830.250141292653	RPL10;RPL11;RPS15;RPL5	GO_Biological_Process_2023	L5_L6-CC	up_up
gs_ind_0	Ribosome Biogenesis (GO:0042254)	8/151	1.92538754476124e-10	1.36848644050096e-08	39.3257131526019	879.744661689316	RPS24;RPS7;RPL7;RPL14;RPS11;RPS15;RPL11;RPL5	GO_Biological_Process_2023	L5_L6-CC	up_up
gs_ind_0	Synapse Organization (GO:0050808)	4/131	7.29698763674949e-05	0.00159074330481139	22.0097889537494	209.653449123683	SNCB;DNM3;SDK1;UNC13C	GO_Biological_Process_2023	L5_L6-CC	up_up
gs_ind_0	Synaptic Transmission, Glutamatergic (GO:0035249)	2/27	0.000951507471032277	0.0129642892928148	59.4749455337691	413.794734132744	CDHR3;UNC13C	GO_Biological_Process_2023	L5_L6-CC	up_up
gs_ind_0	Synaptic Vesicle Endocytosis (GO:0048488)	2/40	0.00208484707429305	0.0247009055541242	39.3799903799904	243.095034439777	SNCB;DNM3	GO_Biological_Process_2023	L5_L6-CC	up_up
gs_ind_0	Synaptic Vesicle Recycling (GO:0036465)	2/44	0.0025176067447417	0.0274419135176845	35.6701525054466	213.466120499272	SNCB;DNM3	GO_Biological_Process_2023	L5_L6-CC	up_up
gs_ind_0	Translation (GO:0006412)	21/234	6.36415485580759e-31	8.67116099103784e-29	84.6327289408243	5884.46764025063	RPL7;RPS11;RPL5;RPL38;RPL18;RPL3;RPL28;RPS15;RPL14;RPL8;RPL41;RPS20;RPL4;RPS24;RPS7;RPL11;UBA52;RPL15;RPL19;RPL10;RPLP1	GO_Biological_Process_2023	L5_L6-CC	up_up
gs_ind_0	ncRNA Processing (GO:0034470)	7/100	3.92577569782857e-10	2.29583646904292e-08	52.4669518716578	1136.34429998375	RPS24;RPS7;RPL7;RPL14;RPS15;RPL11;RPL5	GO_Biological_Process_2023	L5_L6-CC	up_up
gs_ind_0	protein-RNA Complex Assembly (GO:0022618)	6/149	2.05415992919214e-07	9.32930967841432e-06	29.1254355400697	448.480116855528	RPL11;RPS15;HSP90AA1;RPL10;RPL5;RPL38	GO_Biological_Process_2023	L5_L6-CC	up_up
gs_ind_0	rRNA Metabolic Process (GO:0016072)	7/91	2.00878743559774e-10	1.36848644050096e-08	58.0679289940828	1296.55928032898	RPS24;RPS7;RPL7;RPL14;RPS15;RPL11;RPL5	GO_Biological_Process_2023	L5_L6-CC	up_up
gs_ind_0	rRNA Processing (GO:0006364)	7/101	4.21254397989526e-10	2.29583646904292e-08	51.9104761904762	1120.63215740701	RPS24;RPS7;RPL7;RPL14;RPS15;RPL11;RPL5	GO_Biological_Process_2023	L5_L6-CC	up_up
gs_ind_0	Cytosolic Large Ribosomal Subunit (GO:0022625)	1/52	0.0138506639991809	0.0311639939981571	113.676837725381	486.471172224741	RPLP2	GO_Cellular_Component_2023	IN-SV2C	up_up
gs_ind_0	H4 Histone Acetyltransferase Complex (GO:1902562)	1/15	0.00401342140707962	0.0154096612659468	404.113300492611	2229.94212253608	KANSL1L	GO_Cellular_Component_2023	IN-SV2C	up_up
gs_ind_0	Large Ribosomal Subunit (GO:0015934)	1/52	0.0138506639991809	0.0311639939981571	113.676837725381	486.471172224741	RPLP2	GO_Cellular_Component_2023	IN-SV2C	up_up
gs_ind_0	Mitochondrial Respiratory Chain Complex III (GO:0005750)	1/11	0.00294460999421951	0.0154096612659468	558.115646258503	3252.574587279	UQCR10	GO_Cellular_Component_2023	IN-SV2C	up_up
gs_ind_0	NSL Complex (GO:0044545)	1/10	0.00267724427202689	0.0154096612659468	616.87969924812	3653.75826828779	KANSL1L	GO_Cellular_Component_2023	IN-SV2C	up_up
gs_ind_0	Protein Phosphatase Type 2A Complex (GO:0000159)	1/16	0.00428046146276301	0.0154096612659468	378.032258064516	2061.67243029723	PPP2R1A	GO_Cellular_Component_2023	IN-SV2C	up_up
gs_ind_0	Protein Serine/Threonine Phosphatase Complex (GO:0008287)	1/29	0.00774606415116958	0.0232381924535087	205.531328320802	998.999494013531	PPP2R1A	GO_Cellular_Component_2023	IN-SV2C	up_up
gs_ind_0	Respiratory Chain Complex III (GO:0045275)	1/11	0.00294460999421951	0.0154096612659468	558.115646258503	3252.574587279	UQCR10	GO_Cellular_Component_2023	IN-SV2C	up_up
gs_ind_0	Active Monoatomic Ion Transmembrane Transporter Activity (GO:0022853)	1/24	0.00641443985136703	0.0192152251163642	249.29179331307	1258.72502106898	UQCR10	GO_Molecular_Function_2023	IN-SV2C	up_up
gs_ind_0	Adenyl Nucleotide Binding (GO:0030554)	1/31	0.00827825943615006	0.0192152251163642	192.044496487119	920.684850388074	DHFR	GO_Molecular_Function_2023	IN-SV2C	up_up
gs_ind_0	Histone Acetyltransferase Binding (GO:0035035)	1/17	0.00454743642800236	0.0163707711408085	355.112554112554	1915.19005355997	KANSL1L	GO_Molecular_Function_2023	IN-SV2C	up_up
gs_ind_0	Kinase Activity (GO:0016301)	1/106	0.0280492484233672	0.0360633194014721	55.4184157075152	198.053970596513	NEK1	GO_Molecular_Function_2023	IN-SV2C	up_up
gs_ind_0	Mannosyl-Oligosaccharide 1,2-Alpha-Mannosidase Activity (GO:0004571)	1/6	0.0016071294784613	0.0144641653061517	1065.62337662338	6855.48086182739	MAN1A2	GO_Molecular_Function_2023	IN-SV2C	up_up
gs_ind_0	Mannosyl-Oligosaccharide Mannosidase Activity (GO:0015924)	1/6	0.0016071294784613	0.0144641653061517	1065.62337662338	6855.48086182739	MAN1A2	GO_Molecular_Function_2023	IN-SV2C	up_up
gs_ind_0	NADP Binding (GO:0050661)	1/35	0.00934187160145804	0.0192152251163642	169.761904761905	793.339594154868	DHFR	GO_Molecular_Function_2023	IN-SV2C	up_up
gs_ind_0	NADPH Binding (GO:0070402)	1/13	0.00347914596724908	0.0156561568526209	468.794285714286	2653.82965019792	DHFR	GO_Molecular_Function_2023	IN-SV2C	up_up
gs_ind_0	Non-Membrane Spanning Protein Tyrosine Kinase Activity (GO:0004715)	1/36	0.0096076125581821	0.0192152251163642	164.975855130785	766.345763054573	CLK1	GO_Molecular_Function_2023	IN-SV2C	up_up
gs_ind_0	Oxidoreductase Activity, Acting On The CH-NH Group Of Donors, NAD Or NADP As Acceptor (GO:0016646)	1/13	0.00347914596724908	0.0156561568526209	468.794285714286	2653.82965019792	DHFR	GO_Molecular_Function_2023	IN-SV2C	up_up
gs_ind_0	Oxidoreduction-Driven Active Transmembrane Transporter Activity (GO:0015453)	1/54	0.0143798818307368	0.0235307157230239	109.421895861148	464.15949139423	UQCR10	GO_Molecular_Function_2023	IN-SV2C	up_up
gs_ind_0	Protein Phosphatase Regulator Activity (GO:0019888)	1/61	0.0162301116670763	0.0243451675006144	96.7449822904368	398.675141499052	PPP2R1A	GO_Molecular_Function_2023	IN-SV2C	up_up
gs_ind_0	Protein Tyrosine Kinase Activity (GO:0004713)	1/99	0.0262192360404304	0.0360633194014721	59.366932559826	216.170551881664	CLK1	GO_Molecular_Function_2023	IN-SV2C	up_up
gs_ind_0	Proton Transmembrane Transporter Activity (GO:0015078)	1/45	0.0119963666327065	0.0215934599388718	131.581059390048	582.002954376959	UQCR10	GO_Molecular_Function_2023	IN-SV2C	up_up
gs_ind_0	Axon Regeneration (GO:0031103)	1/9	0.00240981337365509	0.0321808772470049	689.470588235294	4156.2707180668	DHFR	GO_Biological_Process_2023	IN-SV2C	up_up
gs_ind_0	Ceramide Metabolic Process (GO:0006672)	1/55	0.014644393914758	0.0468069628673149	107.411533420708	453.673845018016	PPP2R1A	GO_Biological_Process_2023	IN-SV2C	up_up
gs_ind_0	Dicarboxylic Acid Metabolic Process (GO:0043648)	1/50	0.0133211878550817	0.0468069628673149	118.275613275613	510.761342080256	DHFR	GO_Biological_Process_2023	IN-SV2C	up_up
gs_ind_0	Diol Biosynthetic Process (GO:0034312)	1/17	0.00454743642800236	0.0321808772470049	355.112554112554	1915.19005355997	DHFR	GO_Biological_Process_2023	IN-SV2C	up_up
gs_ind_0	Energy Derivation By Oxidation Of Organic Compounds (GO:0015980)	1/43	0.0114659855008455	0.0458639420033818	137.779831932773	615.651323969725	UQCR10	GO_Biological_Process_2023	IN-SV2C	up_up
gs_ind_0	Glycoprotein Metabolic Process (GO:0009100)	1/53	0.0141153051969367	0.0468069628673149	111.508843537415	475.082936732606	MAN1A2	GO_Biological_Process_2023	IN-SV2C	up_up
gs_ind_0	Mitochondrial Electron Transport, Ubiquinol To Cytochrome C (GO:0006122)	1/12	0.00321191055452912	0.0321808772470049	509.571428571429	2925.39317744786	UQCR10	GO_Biological_Process_2023	IN-SV2C	up_up
gs_ind_0	N-glycan Processing (GO:0006491)	1/19	0.00508119114426394	0.0321808772470049	316.706563706564	1672.91044095151	MAN1A2	GO_Biological_Process_2023	IN-SV2C	up_up
gs_ind_0	Negative Regulation Of Peptidyl-Tyrosine Phosphorylation (GO:0050732)	1/30	0.00801219423905237	0.0380579226354988	198.559322033898	958.404272700957	PPP2R1A	GO_Biological_Process_2023	IN-SV2C	up_up
gs_ind_0	Negative Regulation Of Protein Kinase B Signaling (GO:0051898)	1/35	0.00934187160145804	0.0417636612771065	169.761904761905	793.339594154868	PPP2R1A	GO_Biological_Process_2023	IN-SV2C	up_up
gs_ind_0	Negative Regulation Of Receptor Signaling Pathway Via JAK-STAT (GO:0046426)	1/16	0.00428046146276301	0.0321808772470049	378.032258064516	2061.67243029723	PPP2R1A	GO_Biological_Process_2023	IN-SV2C	up_up
gs_ind_0	Negative Regulation Of Tyrosine Phosphorylation Of STAT Protein (GO:0042532)	1/9	0.00240981337365509	0.0321808772470049	689.470588235294	4156.2707180668	PPP2R1A	GO_Biological_Process_2023	IN-SV2C	up_up
gs_ind_0	Peptidyl-Tyrosine Modification (GO:0018212)	1/54	0.0143798818307368	0.0468069628673149	109.421895861148	464.15949139423	CLK1	GO_Biological_Process_2023	IN-SV2C	up_up
gs_ind_0	Positive Regulation Of Monooxygenase Activity (GO:0032770)	1/26	0.00694728440036389	0.0380579226354988	229.728291316527	1141.61278845495	DHFR	GO_Biological_Process_2023	IN-SV2C	up_up
gs_ind_0	Positive Regulation Of Nitric-Oxide Synthase Activity (GO:0051000)	1/17	0.00454743642800236	0.0321808772470049	355.112554112554	1915.19005355997	DHFR	GO_Biological_Process_2023	IN-SV2C	up_up
gs_ind_0	Protein Alpha-1,2-Demannosylation (GO:0036508)	1/16	0.00428046146276301	0.0321808772470049	378.032258064516	2061.67243029723	MAN1A2	GO_Biological_Process_2023	IN-SV2C	up_up
gs_ind_0	Protein Modification Process (GO:0036211)	2/709	0.0147811461686258	0.0468069628673149	14.9988841361354	63.2113395678945	PPP2R1A;NEK1	GO_Biological_Process_2023	IN-SV2C	up_up
gs_ind_0	Protein Phosphorylation (GO:0006468)	2/500	0.00757472192421343	0.0380579226354988	21.3976138943145	104.48323564417	CLK1;NEK1	GO_Biological_Process_2023	IN-SV2C	up_up
gs_ind_0	Regulation Of Cellular Response To Oxidative Stress (GO:1900407)	1/9	0.00240981337365509	0.0321808772470049	689.470588235294	4156.2707180668	DHFR	GO_Biological_Process_2023	IN-SV2C	up_up
gs_ind_0	Regulation Of Nitric-Oxide Synthase Activity (GO:0050999)	1/28	0.00747986915825839	0.0380579226354988	213.01038961039	1042.80087835675	DHFR	GO_Biological_Process_2023	IN-SV2C	up_up
gs_ind_0	Regulation Of Superoxide Metabolic Process (GO:0090322)	1/5	0.00133943773235549	0.0321808772470049	1302.46031746032	8616.43320587173	DHFR	GO_Biological_Process_2023	IN-SV2C	up_up
gs_ind_0	Response To Axon Injury (GO:0048678)	1/18	0.00481434631707712	0.0321808772470049	334.812244897959	1786.61003555786	DHFR	GO_Biological_Process_2023	IN-SV2C	up_up
gs_ind_0	T Cell Homeostasis (GO:0043029)	1/15	0.00401342140707962	0.0321808772470049	404.113300492611	2229.94212253608	PPP2R1A	GO_Biological_Process_2023	IN-SV2C	up_up
gs_ind_0	Water-Soluble Vitamin Metabolic Process (GO:0006767)	1/40	0.0106699284734651	0.045050809110186	148.254972875226	673.125895700468	DHFR	GO_Biological_Process_2023	IN-SV2C	up_up
gs_ind_0	Asymmetric Synapse (GO:0032279)	6/133	9.59980389858925e-07	8.23983167962244e-06	22.0189438738458	305.102258561131	RPL7;RPL14;RPL8;GRIN1;RPL38;FABP5	GO_Cellular_Component_2023	L4	up_up
gs_ind_0	Cell-Substrate Junction (GO:0030055)	13/394	1.61593037720814e-11	3.32881657704876e-10	16.4038269986894	407.610907686834	RPL3;BSG;RPS7;RPL19;RPS15;RPL7;YWHAE;RPL8;RPS11;RPL4;RPL38;RPLP1;RPL18	GO_Cellular_Component_2023	L4	up_up
gs_ind_0	Cytosolic Large Ribosomal Subunit (GO:0022625)	13/52	2.78246800704349e-23	1.43297102362739e-21	159.76773960217	8297.71630960689	RPL3;RPL28;UBA52;RPL11;RPL7;RPL14;RPL15;RPL8;RPL19;RPL4;RPL38;RPLP1;RPL18	GO_Cellular_Component_2023	L4	up_up
gs_ind_0	Cytosolic Small Ribosomal Subunit (GO:0022627)	6/41	7.54076218505904e-10	1.29195762766128e-08	79.2603770772785	1664.9060436315	RPS7;RPS24;RPS15;RPS11;UBA52;RPS20	GO_Cellular_Component_2023	L4	up_up
gs_ind_0	Dendrite (GO:0030425)	6/270	5.44840837331704e-05	0.000374124041634437	10.578419899781	103.854715735944	RPL28;EPHA6;GRIN1;GABRG1;EPHA4;NCDN	GO_Cellular_Component_2023	L4	up_up
gs_ind_0	Endocytic Vesicle Membrane (GO:0030666)	3/159	0.00701056168084358	0.0401159918403827	9.35546817399853	46.4062791971318	UBA52;UBB;ATP6V0B	GO_Cellular_Component_2023	L4	up_up
gs_ind_0	Focal Adhesion (GO:0005925)	13/386	1.25217428337458e-11	3.22434877968955e-10	16.7584853700516	420.697551762537	RPL3;BSG;RPS7;RPL19;RPS15;RPL7;YWHAE;RPL8;RPS11;RPL4;RPL38;RPLP1;RPL18	GO_Cellular_Component_2023	L4	up_up
gs_ind_0	Intracellular Non-Membrane-Bounded Organelle (GO:0043232)	16/1184	2.88770531919392e-08	3.30481830974415e-07	6.64665669079612	115.387412874872	RPL3;TSPYL1;RPS7;RPL11;RPL7;RPL19;RPL15;RPS11;RAN;SUB1;NUCKS1;RPL4;DYNLL2;SYN1;TUBB2A;RPL18	GO_Cellular_Component_2023	L4	up_up
gs_ind_0	Large Ribosomal Subunit (GO:0015934)	13/52	2.78246800704349e-23	1.43297102362739e-21	159.76773960217	8297.71630960689	RPL3;RPL28;UBA52;RPL11;RPL7;RPL14;RPL15;RPL8;RPL19;RPL4;RPL38;RPLP1;RPL18	GO_Cellular_Component_2023	L4	up_up
gs_ind_0	Mitochondrial Membrane (GO:0031966)	6/538	0.0020813117591974	0.0126103006586666	5.21982760762103	32.2311666966271	UBB;COX7C;UBA52;GHITM;UQCR10;ATP5F1E	GO_Cellular_Component_2023	L4	up_up
gs_ind_0	Neuron Projection (GO:0043005)	9/557	9.32197703370535e-06	6.8583116747975e-05	7.64624335619748	88.5674753357675	RPL28;EPHA6;UBB;ATF4;GRIN1;GABRG1;CCK;EPHA4;NCDN	GO_Cellular_Component_2023	L4	up_up
gs_ind_0	Nuclear Lumen (GO:0031981)	12/778	4.53195604463908e-07	4.24355884179841e-06	7.40332275623662	108.139906157436	RPL3;TSPYL1;RPS7;RPL11;RPL7;RPL19;RPS11;RAN;SUB1;NUCKS1;RPL4;RPL18	GO_Cellular_Component_2023	L4	up_up
gs_ind_0	Nucleolus (GO:0005730)	12/769	4.00878176577013e-07	4.12904521874324e-06	7.49296116052283	110.368382563352	RPL3;TSPYL1;RPS7;RPL11;RPL7;RPL19;RPS11;RAN;SUB1;NUCKS1;RPL4;RPL18	GO_Cellular_Component_2023	L4	up_up
gs_ind_0	Polysomal Ribosome (GO:0042788)	5/28	7.29543972266318e-09	9.39287864292884e-08	100.281719950986	1878.87994756823	RPL11;RPL19;RPL8;RPL38;RPL18	GO_Cellular_Component_2023	L4	up_up
gs_ind_0	Postsynaptic Density (GO:0014069)	6/151	2.01228121310001e-06	1.59434588422539e-05	19.2864415716649	252.965626246688	RPL7;RPL14;RPL8;GRIN1;RPL38;FABP5	GO_Cellular_Component_2023	L4	up_up
gs_ind_0	Ribosome (GO:0005840)	8/61	2.47088402266759e-12	8.4833684778254e-11	70.2320282899722	1877.05245013797	RPS7;RPL11;RPL15;RPS11;RPL19;RPL8;RPL38;RPL18	GO_Cellular_Component_2023	L4	up_up
gs_ind_0	Small Ribosomal Subunit (GO:0015935)	6/42	8.78029455692133e-10	1.29195762766128e-08	77.0869754294412	1607.52098330237	RPS7;RPS24;RPS15;RPS11;UBA52;RPS20	GO_Cellular_Component_2023	L4	up_up
gs_ind_0	Small-Subunit Processome (GO:0032040)	3/71	0.000711278524878499	0.00457885550390534	21.4202882275875	155.263812547883	RPS7;RPS11;RPS24	GO_Cellular_Component_2023	L4	up_up
gs_ind_0	Active Monoatomic Ion Transmembrane Transporter Activity (GO:0022853)	2/24	0.00156640683449221	0.0222247529723565	46.1596164692611	298.143620592392	UQCR10;COX7C	GO_Molecular_Function_2023	L4	up_up
gs_ind_0	Cadherin Binding (GO:0045296)	6/317	0.000131282784164162	0.00275008417023909	8.97193983710838	80.1926059935143	BSG;RPL15;RPL14;YWHAE;PCBP1;RAN	GO_Molecular_Function_2023	L4	up_up
gs_ind_0	Ephrin Receptor Activity (GO:0005003)	2/15	0.000604495177996487	0.00985327140134274	76.9496145892085	570.282586420975	EPHA6;EPHA4	GO_Molecular_Function_2023	L4	up_up
gs_ind_0	Kinase Binding (GO:0019900)	7/458	0.000134973456208053	0.00275008417023909	7.19375699539858	64.0994855500872	ATF4;PTPRK;RPS7;PGAM1;SYN1;GHR;CAMK2N1	GO_Molecular_Function_2023	L4	up_up
gs_ind_0	Metal Ion Binding (GO:0046872)	6/521	0.00177252631067874	0.0222247529723565	5.39423377929683	34.1743560383622	TUBB4A;HPRT1;RAN;GRIN1;PAPOLA;SNCB	GO_Molecular_Function_2023	L4	up_up
gs_ind_0	Protein Kinase Binding (GO:0019901)	9/509	4.53149418033208e-06	0.000123105591899021	8.38950666819519	103.228339417265	ATF4;PTPRK;RPS7;PRKAR1A;PGAM1;SYN1;GHR;CAMK2N1;EPHA4	GO_Molecular_Function_2023	L4	up_up
gs_ind_0	RNA Binding (GO:0003723)	24/1395	3.13030841756101e-14	5.10240272062445e-12	9.24041231512656	287.331173203717	RPL7;RPS11;DHFR;PCBP1;RPL38;RPL18;RPL3;RPL28;SRP9;RPS15;RPL14;RPL8;RPS20;RPL4;RPS24;RPS7;RPL11;NUCKS1;RPL19;RPL15;YWHAE;RAN;RPL10;SUB1	GO_Molecular_Function_2023	L4	up_up
gs_ind_0	Single-Stranded DNA Binding (GO:0003697)	3/96	0.00170156696829759	0.0222247529723565	15.6833401892225	100.000203210084	SUB1;NUCKS1;PCBP1	GO_Molecular_Function_2023	L4	up_up
gs_ind_0	Transmembrane-Ephrin Receptor Activity (GO:0005005)	2/14	0.000524729340767962	0.00950343139390864	83.107614213198	627.680891601982	EPHA6;EPHA4	GO_Molecular_Function_2023	L4	up_up
gs_ind_0	Ubiquitin Ligase Inhibitor Activity (GO:1990948)	4/7	1.15454288821611e-09	9.40952453896126e-08	545.455958549223	11225.2443567346	RPS7;RPL11;RPS15;RPS20	GO_Molecular_Function_2023	L4	up_up
gs_ind_0	Ubiquitin Protein Ligase Binding (GO:0031625)	8/271	3.58846131363866e-07	1.46229798530775e-05	14.1863993025283	210.531445029755	UBB;GABARAPL1;TPI1;RPL11;UBA52;YWHAE;PRKAR1A;TUBB2A	GO_Molecular_Function_2023	L4	up_up
gs_ind_0	Ubiquitin-Like Protein Ligase Binding (GO:0044389)	8/289	5.82916575310858e-07	1.9003080355134e-05	13.2734002208247	190.542603630814	UBB;GABARAPL1;TPI1;RPL11;UBA52;YWHAE;PRKAR1A;TUBB2A	GO_Molecular_Function_2023	L4	up_up
gs_ind_0	Ubiquitin-Protein Transferase Inhibitor Activity (GO:0055105)	4/8	2.30476521979722e-09	1.25225576942316e-07	424.233160621762	8437.27086295313	RPS7;RPL11;RPS15;RPS20	GO_Molecular_Function_2023	L4	up_up
gs_ind_0	Cardiac Muscle Cell Membrane Repolarization (GO:0099622)	2/10	0.000261137588118898	0.00783412764356695	122.229023589131	1008.44605278207	KCNJ3;YWHAE	GO_Biological_Process_2023	L4	up_up
gs_ind_0	Cellular Response To Amyloid-Beta (GO:1904646)	2/34	0.00313380906584591	0.0490509245088925	31.9488481062085	184.201277378311	GRIN1;EPHA4	GO_Biological_Process_2023	L4	up_up
gs_ind_0	Cytoplasmic Translation (GO:0002181)	19/93	9.0257024841769e-32	6.49850578860737e-29	131.25305719109	9382.31590722159	RPL7;RPS11;RPL38;RPL18;RPL3;RPL28;RPS15;RPL14;RPL8;RPS20;RPL4;RPS7;RPL11;RPS24;UBA52;RPL15;RPL19;RPL10;RPLP1	GO_Biological_Process_2023	L4	up_up
gs_ind_0	Embryonic Organ Development (GO:0048568)	3/77	0.000900760568545874	0.0202671127922822	19.6922732748236	138.087558293006	RPL10;KITLG;ATF4	GO_Biological_Process_2023	L4	up_up
gs_ind_0	Gene Expression (GO:0010467)	18/296	2.9849870928212e-20	4.29838141366252e-18	32.7422120668081	1472.02785508431	RPL3;RPL28;RPL15;RPS24;RPS7;RPS15;RPL14;RPL11;RPL7;RPS20;RPL19;RPL10;RPL8;RPL4;RPS11;RPL38;RPLP1;RPL18	GO_Biological_Process_2023	L4	up_up
gs_ind_0	Gluconeogenesis (GO:0006094)	2/32	0.00277950523358869	0.0465405527484618	34.0455188482982	200.374299959858	TPI1;PGAM1	GO_Biological_Process_2023	L4	up_up
gs_ind_0	Glucose Metabolic Process (GO:0006006)	3/59	0.00041321729657036	0.01144294052041	25.9773542092126	202.403515484369	TPI1;PGAM1;ATF4	GO_Biological_Process_2023	L4	up_up
gs_ind_0	Glycolytic Process (GO:0006096)	2/29	0.00228600422009274	0.0401444643528481	37.76234425473	229.630922294231	TPI1;PGAM1	GO_Biological_Process_2023	L4	up_up
gs_ind_0	Hexose Biosynthetic Process (GO:0019319)	3/35	8.67955169591813e-05	0.00371019417639732	45.1871400394477	422.588126687733	TPI1;PGAM1;ATF4	GO_Biological_Process_2023	L4	up_up
gs_ind_0	Macromolecule Biosynthetic Process (GO:0009059)	18/183	4.60234843979144e-24	1.10456362554995e-21	55.2510299368305	2968.9403670811	RPL3;RPL28;RPL15;RPS24;RPS7;RPS15;RPL14;RPL11;RPL7;RPS20;RPL19;RPL10;RPL8;RPL4;RPS11;RPL38;RPLP1;RPL18	GO_Biological_Process_2023	L4	up_up
gs_ind_0	Membrane Repolarization During Cardiac Muscle Cell Action Potential (GO:0086013)	2/14	0.000524729340767962	0.0134930401911762	83.107614213198	627.680891601982	KCNJ3;YWHAE	GO_Biological_Process_2023	L4	up_up
gs_ind_0	Modification-Dependent Macromolecule Catabolic Process (GO:0043632)	2/8	0.000163003571490382	0.00558869387967025	159.845763373682	1394.13293991258	UBA52;UBB	GO_Biological_Process_2023	L4	up_up
gs_ind_0	Negative Regulation Of Multicellular Organismal Process (GO:0051241)	4/231	0.00251352286098366	0.0430889633311485	8.3457154244719	49.9580365606662	PHF14;EPHA4;ZNF706;ATF4	GO_Biological_Process_2023	L4	up_up
gs_ind_0	Negative Regulation Of Proteolysis Involved In Protein Catabolic Process (GO:1903051)	3/25	3.10456459631164e-05	0.00171945116103414	65.2862678062678	677.674853804123	RPS7;RPL11;EPHA4	GO_Biological_Process_2023	L4	up_up
gs_ind_0	Negative Regulation Of Ubiquitin Protein Ligase Activity (GO:1904667)	2/8	0.000163003571490382	0.00558869387967025	159.845763373682	1394.13293991258	RPS7;RPL11	GO_Biological_Process_2023	L4	up_up
gs_ind_0	Negative Regulation Of Ubiquitin-Protein Transferase Activity (GO:0051444)	2/17	0.000780480395733644	0.0181272866105879	67.017357131161	479.549463409149	RPS7;RPL11	GO_Biological_Process_2023	L4	up_up
gs_ind_0	Peptide Biosynthetic Process (GO:0043043)	18/158	2.97566379497236e-25	1.07123896619005e-22	65.1220748409361	3677.71448623656	RPL3;RPL28;RPL15;RPS24;RPS7;RPS15;RPL14;RPL11;RPL7;RPS20;RPL19;RPL10;RPL8;RPL4;RPS11;RPL38;RPLP1;RPL18	GO_Biological_Process_2023	L4	up_up
gs_ind_0	Positive Regulation Of Binding (GO:0051099)	3/91	0.00145954617257585	0.0309080365957238	16.5714327104158	108.20531973248	SUB1;RPL11;RAN	GO_Biological_Process_2023	L4	up_up
gs_ind_0	Positive Regulation Of Endopeptidase Activity (GO:0010950)	2/29	0.00228600422009274	0.0401444643528481	37.76234425473	229.630922294231	GRIN1;EPHA4	GO_Biological_Process_2023	L4	up_up
gs_ind_0	Positive Regulation Of Intrinsic Apoptotic Signaling Pathway By P53 Class Mediator (GO:1902255)	2/5	5.84942735671739e-05	0.00280772513122435	296.878172588833	2893.54736297296	RPS7;UBB	GO_Biological_Process_2023	L4	up_up
gs_ind_0	Positive Regulation Of Protein Binding (GO:0032092)	3/59	0.00041321729657036	0.01144294052041	25.9773542092126	202.403515484369	SUB1;RPL11;RAN	GO_Biological_Process_2023	L4	up_up
gs_ind_0	Positive Regulation Of Signal Transduction By P53 Class Mediator (GO:1901798)	4/21	1.92319465030016e-07	1.25881831656011e-05	109.053886010363	1686.42106751453	RPS7;UBB;RPS15;RPS20	GO_Biological_Process_2023	L4	up_up
gs_ind_0	Protein Localization To Cell Surface (GO:0034394)	2/26	0.00183865679489332	0.0348377076927155	42.389412617839	266.999040057341	PRRT1;PTPRK	GO_Biological_Process_2023	L4	up_up
gs_ind_0	Protein Modification Process (GO:0036211)	7/709	0.00178323410945542	0.034700771859673	4.59480084495785	29.0819954295461	GRK3;EPHA6;PTPRK;UBA52;PRRT1;PPP2R2A;EPHA4	GO_Biological_Process_2023	L4	up_up
gs_ind_0	Regulation Of Amide Metabolic Process (GO:0034248)	3/41	0.000139874143421785	0.00558869387967025	38.1393939393939	338.478254384065	RPL10;MTPN;PGAM1	GO_Biological_Process_2023	L4	up_up
gs_ind_0	Regulation Of Cellular Biosynthetic Process (GO:0031326)	3/70	0.000682426071240874	0.0169429921135665	21.7381576448243	158.468046703078	RPL10;MTPN;CD47	GO_Biological_Process_2023	L4	up_up
gs_ind_0	Regulation Of Intrinsic Apoptotic Signaling Pathway By P53 Class Mediator (GO:1902253)	2/8	0.000163003571490382	0.00558869387967025	159.845763373682	1394.13293991258	RPS7;UBB	GO_Biological_Process_2023	L4	up_up
gs_ind_0	Regulation Of Monoatomic Ion Transmembrane Transport (GO:0034765)	2/29	0.00228600422009274	0.0401444643528481	37.76234425473	229.630922294231	GRIN1;KCNJ3	GO_Biological_Process_2023	L4	up_up
gs_ind_0	Regulation Of Neuronal Synaptic Plasticity (GO:0048168)	2/34	0.00313380906584591	0.0490509245088925	31.9488481062085	184.201277378311	GRIN1;NCDN	GO_Biological_Process_2023	L4	up_up
gs_ind_0	Regulation Of Protein Binding (GO:0043393)	3/118	0.00305829116299261	0.0490509245088925	12.6891996891997	73.4691841150966	SUB1;RPL11;RAN	GO_Biological_Process_2023	L4	up_up
gs_ind_0	Regulation Of Proteolysis Involved In Protein Catabolic Process (GO:1903050)	2/24	0.00156640683449221	0.0313281366898442	46.1596164692611	298.143620592392	UBB;EPHA4	GO_Biological_Process_2023	L4	up_up
gs_ind_0	Regulation Of Signal Transduction By P53 Class Mediator (GO:1901796)	3/47	0.000210519623945119	0.00688973314729481	32.9921636416018	279.309403490372	RPL11;RPS15;RPS20	GO_Biological_Process_2023	L4	up_up
gs_ind_0	Regulation Of Translation (GO:0006417)	4/202	0.00154484423297787	0.0313281366898442	9.5718014643505	61.9566646710541	RPL10;MTPN;DHFR;EPHA4	GO_Biological_Process_2023	L4	up_up
gs_ind_0	Regulation Of Ubiquitin Protein Ligase Activity (GO:1904666)	2/17	0.000780480395733644	0.0181272866105879	67.017357131161	479.549463409149	RPS7;RPL11	GO_Biological_Process_2023	L4	up_up
gs_ind_0	Ribonucleoprotein Complex Biogenesis (GO:0022613)	8/114	4.15448560291594e-10	4.98538272349912e-08	35.2351478238802	761.137764778181	RPS24;RPL11;RPS15;RPL14;RPS7;RPL7;RPS11;RPL38	GO_Biological_Process_2023	L4	up_up
gs_ind_0	Ribosomal Large Subunit Assembly (GO:0000027)	2/22	0.00131518289092072	0.0286948994382703	50.6654698526681	336.10355741852	RPL10;RPL11	GO_Biological_Process_2023	L4	up_up
gs_ind_0	Ribosomal Large Subunit Biogenesis (GO:0042273)	4/51	7.59215130341388e-06	0.000455529078204833	40.14829560949	473.28399000692	RPL10;RPL11;RPL7;RPL14	GO_Biological_Process_2023	L4	up_up
gs_ind_0	Ribosomal Small Subunit Biogenesis (GO:0042274)	4/82	5.01506668876694e-05	0.002579177154223	24.2751394343421	240.33550202067	RPS7;RPS15;RPS24;RPS11	GO_Biological_Process_2023	L4	up_up
gs_ind_0	Ribosomal Small Subunit Export From Nucleus (GO:0000056)	2/6	8.76018069427146e-05	0.00371019417639732	230.899605188945	2157.22780403295	RPS15;RAN	GO_Biological_Process_2023	L4	up_up
gs_ind_0	Ribosome Assembly (GO:0042255)	3/49	0.000238355575393816	0.0074615658384151	31.5716018748277	263.362314749766	RPL10;RPL11;RPS15	GO_Biological_Process_2023	L4	up_up
gs_ind_0	Ribosome Biogenesis (GO:0042254)	7/151	9.53794905871538e-08	9.12031692621738e-06	22.6477989748904	366.110780845223	RPS24;RPL11;RPS15;RPL14;RPS7;RPL7;RPS11	GO_Biological_Process_2023	L4	up_up
gs_ind_0	Translation (GO:0006412)	19/234	9.67223579849884e-24	1.74100244372979e-21	45.2186383499637	2396.26147784861	RPL7;RPS11;RPL38;RPL18;RPL3;RPL28;RPS15;RPL14;RPL8;RPS20;RPL4;RPS24;RPS7;RPL11;UBA52;RPL15;RPL19;RPL10;RPLP1	GO_Biological_Process_2023	L4	up_up
gs_ind_0	ncRNA Processing (GO:0034470)	6/100	1.78054557349286e-07	1.25881831656011e-05	29.732118361748	462.072079307479	RPS7;RPL11;RPS15;RPL14;RPS24;RPL7	GO_Biological_Process_2023	L4	up_up
gs_ind_0	protein-RNA Complex Assembly (GO:0022618)	4/149	0.000499156824289226	0.0133108486477127	13.0754233214038	99.4070856546662	RPL10;RPL11;RPS15;RPL38	GO_Biological_Process_2023	L4	up_up
gs_ind_0	rRNA Metabolic Process (GO:0016072)	6/91	1.01336854735749e-07	9.12031692621738e-06	32.8690553544355	529.350077865971	RPS7;RPL11;RPS15;RPL14;RPS24;RPL7	GO_Biological_Process_2023	L4	up_up
gs_ind_0	rRNA Processing (GO:0006364)	6/101	1.88929148260052e-07	1.25881831656011e-05	29.4200670378681	455.478352560122	RPS24;RPL11;RPS15;RPL14;RPS7;RPL7	GO_Biological_Process_2023	L4	up_up
gs_ind_0	Cytosolic Large Ribosomal Subunit (GO:0022625)	1/52	0.010091981127729	0.0302759433831871	159.159223300971	731.498037337459	RPLP2	GO_Cellular_Component_2023	IN-PV	up_up
gs_ind_0	Large Ribosomal Subunit (GO:0015934)	1/52	0.010091981127729	0.0302759433831871	159.159223300971	731.498037337459	RPLP2	GO_Cellular_Component_2023	IN-PV	up_up
gs_ind_0	Adenyl Nucleotide Binding (GO:0030554)	1/31	0.00602715287911686	0.0102037948922931	268.881967213115	1374.38494272363	DHFR	GO_Molecular_Function_2023	IN-PV	up_up
gs_ind_0	Kinase Activity (GO:0016301)	1/106	0.020477680967132	0.0263284469577411	77.5914691943128	301.708198860671	NEK1	GO_Molecular_Function_2023	IN-PV	up_up
gs_ind_0	Mannosyl-Oligosaccharide 1,2-Alpha-Mannosidase Activity (GO:0004571)	1/6	0.00116903505316089	0.00526065773922402	1491.98181818182	10073.2295481905	MAN1A2	GO_Molecular_Function_2023	IN-PV	up_up
gs_ind_0	Mannosyl-Oligosaccharide Mannosidase Activity (GO:0015924)	1/6	0.00116903505316089	0.00526065773922402	1491.98181818182	10073.2295481905	MAN1A2	GO_Molecular_Function_2023	IN-PV	up_up
gs_ind_0	NADP Binding (GO:0050661)	1/35	0.00680252992819543	0.0102037948922931	237.684057971015	1186.15294740421	DHFR	GO_Molecular_Function_2023	IN-PV	up_up
gs_ind_0	NADPH Binding (GO:0070402)	1/13	0.00253139776035809	0.00569564496080571	656.36	3924.36571136962	DHFR	GO_Molecular_Function_2023	IN-PV	up_up
gs_ind_0	Oxidoreductase Activity, Acting On The CH-NH Group Of Donors, NAD Or NADP As Acceptor (GO:0016646)	1/13	0.00253139776035809	0.00569564496080571	656.36	3924.36571136962	DHFR	GO_Molecular_Function_2023	IN-PV	up_up
gs_ind_0	Axon Development (GO:0061564)	1/99	0.0191367881928245	0.0371478829625417	83.1197969543147	328.833779031495	DHFR	GO_Biological_Process_2023	IN-PV	up_up
gs_ind_0	Axon Regeneration (GO:0031103)	1/9	0.00175310401890077	0.0152536016869801	965.329411764706	6126.33504841691	DHFR	GO_Biological_Process_2023	IN-PV	up_up
gs_ind_0	Cytoplasmic Translation (GO:0002181)	1/93	0.0179861734585898	0.0371478829625417	88.5243243243243	355.70418706546	RPLP2	GO_Biological_Process_2023	IN-PV	up_up
gs_ind_0	Dicarboxylic Acid Metabolic Process (GO:0043648)	1/50	0.00970548231360396	0.0261085364704853	165.59797979798	767.557295269918	DHFR	GO_Biological_Process_2023	IN-PV	up_up
gs_ind_0	Diol Biosynthetic Process (GO:0034312)	1/17	0.00330916049573866	0.0152536016869801	497.193939393939	2839.50479162847	DHFR	GO_Biological_Process_2023	IN-PV	up_up
gs_ind_0	Glycoprotein Metabolic Process (GO:0009100)	1/53	0.0102851810338276	0.0261085364704853	156.12380952381	714.586662594474	MAN1A2	GO_Biological_Process_2023	IN-PV	up_up
gs_ind_0	N-glycan Processing (GO:0006491)	1/19	0.00369784283320729	0.0152536016869801	443.421621621622	2483.16358526263	MAN1A2	GO_Biological_Process_2023	IN-PV	up_up
gs_ind_0	Negative Regulation Of Amide Metabolic Process (GO:0034249)	1/93	0.0179861734585898	0.0371478829625417	88.5243243243243	355.70418706546	DHFR	GO_Biological_Process_2023	IN-PV	up_up
gs_ind_0	Negative Regulation Of Cellular Biosynthetic Process (GO:0031327)	1/137	0.0263966596967766	0.0458468299996646	59.9245421245421	217.796815216573	DHFR	GO_Biological_Process_2023	IN-PV	up_up
gs_ind_0	Negative Regulation Of Macromolecule Biosynthetic Process (GO:0010558)	1/98	0.0189451010300715	0.0371478829625417	83.974358974359	333.059934054401	DHFR	GO_Biological_Process_2023	IN-PV	up_up
gs_ind_0	Negative Regulation Of Protein Metabolic Process (GO:0051248)	1/147	0.0282993197444973	0.0466938775784206	55.8204778156997	198.99539888886	DHFR	GO_Biological_Process_2023	IN-PV	up_up
gs_ind_0	Negative Regulation Of Translation (GO:0017148)	1/106	0.020477680967132	0.0375424151064087	77.5914691943128	301.708198860671	DHFR	GO_Biological_Process_2023	IN-PV	up_up
gs_ind_0	Peptide Biosynthetic Process (GO:0043043)	1/158	0.0303884872908237	0.0477533371712943	51.9079365079365	181.350313956432	RPLP2	GO_Biological_Process_2023	IN-PV	up_up
gs_ind_0	Positive Regulation Of Monooxygenase Activity (GO:0032770)	1/26	0.00505718676775577	0.0179693994244857	321.643137254902	1700.50955218563	DHFR	GO_Biological_Process_2023	IN-PV	up_up
gs_ind_0	Positive Regulation Of Nitric-Oxide Synthase Activity (GO:0051000)	1/17	0.00330916049573866	0.0152536016869801	497.193939393939	2839.50479162847	DHFR	GO_Biological_Process_2023	IN-PV	up_up
gs_ind_0	Protein Alpha-1,2-Demannosylation (GO:0036508)	1/16	0.00311476957672666	0.0152536016869801	529.283870967742	3054.81484347233	MAN1A2	GO_Biological_Process_2023	IN-PV	up_up
gs_ind_0	Regulation Of Cellular Response To Oxidative Stress (GO:1900407)	1/9	0.00175310401890077	0.0152536016869801	965.329411764706	6126.33504841691	DHFR	GO_Biological_Process_2023	IN-PV	up_up
gs_ind_0	Regulation Of Nitric-Oxide Synthase Activity (GO:0050999)	1/28	0.00544527255287446	0.0179693994244857	298.236363636364	1554.70839093282	DHFR	GO_Biological_Process_2023	IN-PV	up_up
gs_ind_0	Regulation Of Superoxide Metabolic Process (GO:0090322)	1/5	0.000974278960651333	0.0152536016869801	1823.57777777778	12644.3470979881	DHFR	GO_Biological_Process_2023	IN-PV	up_up
gs_ind_0	Response To Axon Injury (GO:0048678)	1/18	0.00350351824628184	0.0152536016869801	468.771428571428	2650.42784538588	DHFR	GO_Biological_Process_2023	IN-PV	up_up
gs_ind_0	Water-Soluble Vitamin Metabolic Process (GO:0006767)	1/40	0.00777100694793287	0.0233130208437986	207.572151898734	1008.25173962338	DHFR	GO_Biological_Process_2023	IN-PV	up_up
gs_ind_0	Asymmetric Synapse (GO:0032279)	5/133	1.32873098378717e-07	5.5363790991132e-07	53.8344806944029	852.408239449613	RPL7;RPL14;RPL8;RPS3;RPL38	GO_Cellular_Component_2023	L2_L3-BS	up_up
gs_ind_0	Cell-Substrate Junction (GO:0030055)	15/394	3.20860465805304e-21	4.0107558225663e-20	73.7474161908945	3480.02632027099	RPL3;RPS7;RPL19;RPL7;RPS11;RPS15;RPL8;YWHAE;RPS3;RPL4;RPL5;RPL38;RPLP1;PABPC1;RPL18	GO_Cellular_Component_2023	L2_L3-BS	up_up
gs_ind_0	Cytosolic Large Ribosomal Subunit (GO:0022625)	14/52	2.40483616475201e-32	6.01209041188004e-31	656.566731141199	47801.4992228817	RPL3;RPL28;UBA52;RPL11;RPL7;RPL14;RPL19;RPL8;RPL41;RPL4;RPL5;RPL38;RPLP1;RPL18	GO_Cellular_Component_2023	L2_L3-BS	up_up
gs_ind_0	Cytosolic Small Ribosomal Subunit (GO:0022627)	7/41	5.82213938436153e-15	4.85178282030127e-14	292.027797576621	9571.82683798619	RPS24;RPS7;RPS15;RPS11;UBA52;RPS20;RPS3	GO_Cellular_Component_2023	L2_L3-BS	up_up
gs_ind_0	Dendrite (GO:0030425)	2/270	0.0246847387644538	0.0474706514701036	10.6846853935531	39.550111874819	ZNF804A;RPL28	GO_Cellular_Component_2023	L2_L3-BS	up_up
gs_ind_0	Focal Adhesion (GO:0005925)	15/386	2.35495941769479e-21	3.92493236282465e-20	75.3503514281442	3578.97316860788	RPL3;RPS7;RPL19;RPL7;RPS11;RPS15;RPL8;YWHAE;RPS3;RPL4;RPL5;RPL38;RPLP1;PABPC1;RPL18	GO_Cellular_Component_2023	L2_L3-BS	up_up
gs_ind_0	Intracellular Non-Membrane-Bounded Organelle (GO:0043232)	10/1184	6.59107034788023e-08	2.99594106721829e-07	12.9488215488216	214.108310953581	RPL3;RPS7;RPL11;RPL7;RPS11;RPL19;RPS3;RPL4;RPL5;RPL18	GO_Cellular_Component_2023	L2_L3-BS	up_up
gs_ind_0	Large Ribosomal Subunit (GO:0015934)	14/52	2.40483616475201e-32	6.01209041188004e-31	656.566731141199	47801.4992228817	RPL3;RPL28;UBA52;RPL11;RPL7;RPL14;RPL19;RPL8;RPL41;RPL4;RPL5;RPL38;RPLP1;RPL18	GO_Cellular_Component_2023	L2_L3-BS	up_up
gs_ind_0	Mitochondrial Inner Membrane (GO:0005743)	3/370	0.00449981318943752	0.0140619162169922	11.2183574879227	60.6208559546495	RPS3;ATP5F1E;COX7C	GO_Cellular_Component_2023	L2_L3-BS	up_up
gs_ind_0	Mitochondrial Membrane (GO:0031966)	4/538	0.00136875464749551	0.00456251549165171	10.1711321782109	67.0669602822624	UBA52;RPS3;ATP5F1E;COX7C	GO_Cellular_Component_2023	L2_L3-BS	up_up
gs_ind_0	Mitochondrial Proton-Transporting ATP Synthase Complex (GO:0005753)	1/18	0.0161068380536164	0.0354046295716926	96.2547945205479	397.389013916033	ATP5F1E	GO_Cellular_Component_2023	L2_L3-BS	up_up
gs_ind_0	Mitochondrial Respiratory Chain Complex IV (GO:0005751)	1/17	0.0152186745181422	0.0354046295716926	102.090909090909	427.274141525566	COX7C	GO_Cellular_Component_2023	L2_L3-BS	up_up
gs_ind_0	Nuclear Lumen (GO:0031981)	10/778	1.24120860996508e-09	6.20604304982539e-09	19.991423670669	409.967728599978	RPL3;RPS7;RPL11;RPL7;RPS11;RPL19;RPS3;RPL4;RPL5;RPL18	GO_Cellular_Component_2023	L2_L3-BS	up_up
gs_ind_0	Nucleolus (GO:0005730)	10/769	1.11016001888998e-09	6.16755566049991e-09	20.2328445747801	417.176200210745	RPL3;RPS7;RPL11;RPL7;RPS11;RPL19;RPS3;RPL4;RPL5;RPL18	GO_Cellular_Component_2023	L2_L3-BS	up_up
gs_ind_0	Organelle Inner Membrane (GO:0019866)	3/398	0.00550804225692393	0.0162001242850704	10.4169552391946	54.1842721298194	RPS3;ATP5F1E;COX7C	GO_Cellular_Component_2023	L2_L3-BS	up_up
gs_ind_0	Polysomal Ribosome (GO:0042788)	6/28	1.30123367535063e-13	8.13271047094146e-13	375.86278659612	11151.9591614903	RPL11;RPL19;RPL8;RPL41;RPL38;RPL18	GO_Cellular_Component_2023	L2_L3-BS	up_up
gs_ind_0	Postsynaptic Density (GO:0014069)	5/151	2.5001020472642e-07	9.6157771048623e-07	47.1992123917039	717.511292532223	RPL7;RPL14;RPL8;RPS3;RPL38	GO_Cellular_Component_2023	L2_L3-BS	up_up
gs_ind_0	Proton-Transporting ATP Synthase Complex (GO:0045259)	1/18	0.0161068380536164	0.0354046295716926	96.2547945205479	397.389013916033	ATP5F1E	GO_Cellular_Component_2023	L2_L3-BS	up_up
gs_ind_0	Respiratory Chain Complex IV (GO:0045277)	1/19	0.0169942221944125	0.0354046295716926	91.0496112550907	371.016409592296	COX7C	GO_Cellular_Component_2023	L2_L3-BS	up_up
gs_ind_0	Ribosome (GO:0005840)	9/61	2.29685944418939e-18	2.29685944418939e-17	260.022222222222	10560.7996805144	RPS7;RPL11;RPL19;RPS11;RPL8;RPL41;RPS3;RPL38;RPL18	GO_Cellular_Component_2023	L2_L3-BS	up_up
gs_ind_0	Rough Endoplasmic Reticulum (GO:0005791)	1/30	0.0267041974805894	0.049452217556647	57.0835848618528	206.810089945603	RPL4	GO_Cellular_Component_2023	L2_L3-BS	up_up
gs_ind_0	SAGA Complex (GO:0000124)	1/23	0.0205359781018283	0.0410719562036566	74.8557077625571	290.857609045949	SUPT3H	GO_Cellular_Component_2023	L2_L3-BS	up_up
gs_ind_0	Secretory Vesicle (GO:0099503)	1/15	0.0134400066005454	0.0354046295716926	116.178082191781	500.671705191601	DPYSL3	GO_Cellular_Component_2023	L2_L3-BS	up_up
gs_ind_0	Small Ribosomal Subunit (GO:0015935)	7/42	6.98209622533252e-15	4.98721158952323e-14	283.794735626876	9250.41064611992	RPS24;RPS7;RPS15;RPS11;UBA52;RPS20;RPS3	GO_Cellular_Component_2023	L2_L3-BS	up_up
gs_ind_0	Small-Subunit Processome (GO:0032040)	3/71	3.6951374522234e-05	0.000131969194722264	60.6289008780281	618.772967025555	RPS24;RPS7;RPS11	GO_Cellular_Component_2023	L2_L3-BS	up_up
gs_ind_0	Smooth Endoplasmic Reticulum (GO:0005790)	1/19	0.0169942221944125	0.0354046295716926	91.0496112550907	371.016409592296	RPL10	GO_Cellular_Component_2023	L2_L3-BS	up_up
gs_ind_0	Transcription Factor TFTC Complex (GO:0033276)	1/17	0.0152186745181422	0.0354046295716926	102.090909090909	427.274141525566	SUPT3H	GO_Cellular_Component_2023	L2_L3-BS	up_up
gs_ind_0	5S rRNA Binding (GO:0008097)	2/8	2.20665312267657e-05	0.00017377393341078	444.19826652221	4762.44884784325	RPL11;RPL5	GO_Molecular_Function_2023	L2_L3-BS	up_up
gs_ind_0	Active Monoatomic Ion Transmembrane Transporter Activity (GO:0022853)	1/24	0.0214194752326758	0.0468346135957775	71.6686097347712	275.455055873885	COX7C	GO_Molecular_Function_2023	L2_L3-BS	up_up
gs_ind_0	Cytochrome-C Oxidase Activity (GO:0004129)	1/12	0.010766142608227	0.0308303174690136	146.496128648005	663.825087922994	COX7C	GO_Molecular_Function_2023	L2_L3-BS	up_up
gs_ind_0	DNA Endonuclease Activity (GO:0004520)	1/21	0.0187666549512744	0.0468346135957775	82.162712996993	326.652133630966	RPS3	GO_Molecular_Function_2023	L2_L3-BS	up_up
gs_ind_0	DNA N-glycosylase Activity (GO:0019104)	1/9	0.0080852280480405	0.0282982981681417	198.215149073328	954.94441010525	RPS3	GO_Molecular_Function_2023	L2_L3-BS	up_up
gs_ind_0	DNA Nuclease Activity (GO:0004536)	1/15	0.0134400066005454	0.0368139311232331	116.178082191781	500.671705191601	RPS3	GO_Molecular_Function_2023	L2_L3-BS	up_up
gs_ind_0	DNA-(apurinic Or Apyrimidinic Site) Endonuclease Activity (GO:0003906)	1/11	0.0098732887095224	0.0308303174690136	160.452054794521	740.955118458784	RPS3	GO_Molecular_Function_2023	L2_L3-BS	up_up
gs_ind_0	Dihydropyrimidinase Activity (GO:0004157)	1/5	0.0044996765064544	0.0218061246082021	374.442922374429	2023.39585649937	DPYSL3	GO_Molecular_Function_2023	L2_L3-BS	up_up
gs_ind_0	Filamin Binding (GO:0031005)	1/10	0.00897965074592324	0.0297746314206928	177.346070656092	835.795549117233	DPYSL3	GO_Molecular_Function_2023	L2_L3-BS	up_up
gs_ind_0	Hydrolase Activity, Acting On Carbon-Nitrogen (But Not Peptide) Bonds, In Cyclic Amides (GO:0016812)	1/12	0.010766142608227	0.0308303174690136	146.496128648005	663.825087922994	DPYSL3	GO_Molecular_Function_2023	L2_L3-BS	up_up
gs_ind_0	Hydrolase Activity, Hydrolyzing N-glycosyl Compounds (GO:0016799)	1/18	0.0161068380536164	0.0422804498907431	96.2547945205479	397.389013916033	RPS3	GO_Molecular_Function_2023	L2_L3-BS	up_up
gs_ind_0	MHC Class II Protein Complex Binding (GO:0023026)	1/25	0.0223021969503703	0.0468346135957775	68.7416829745597	261.4294382791	YWHAE	GO_Molecular_Function_2023	L2_L3-BS	up_up
gs_ind_0	Oxidized DNA Binding (GO:0032356)	1/7	0.00629402576909213	0.0282982981681417	259.217070600632	1313.75213332098	RPS3	GO_Molecular_Function_2023	L2_L3-BS	up_up
gs_ind_0	Oxidized Purine DNA Binding (GO:0032357)	1/9	0.0080852280480405	0.0282982981681417	198.215149073328	954.94441010525	RPS3	GO_Molecular_Function_2023	L2_L3-BS	up_up
gs_ind_0	Phosphoserine Residue Binding (GO:0050815)	1/8	0.00719001994593003	0.0282982981681417	224.649315068493	1108.65814830911	YWHAE	GO_Molecular_Function_2023	L2_L3-BS	up_up
gs_ind_0	Poly-Pyrimidine Tract Binding (GO:0008187)	1/25	0.0223021969503703	0.0468346135957775	68.7416829745597	261.4294382791	PABPC1	GO_Molecular_Function_2023	L2_L3-BS	up_up
gs_ind_0	Protein Kinase Regulator Activity (GO:0019887)	2/103	0.00392270629976266	0.0218061246082021	28.3802816901408	157.254388222468	RPLP1;SH3BP5	GO_Molecular_Function_2023	L2_L3-BS	up_up
gs_ind_0	RNA Binding (GO:0003723)	21/1395	9.52438931179442e-22	6.00036526643049e-20	37.570786070968	1818.53936838617	RPL7;RPS11;RPS3;RPL5;RPL38;PABPC1;RPL18;RPL3;RPL28;RPS15;RPL14;RPL8;RPL41;RPS20;RPL4;RPS24;RPL11;RPS7;RPL19;YWHAE;RPL10	GO_Molecular_Function_2023	L2_L3-BS	up_up
gs_ind_0	Small Ribosomal Subunit rRNA Binding (GO:0070181)	1/9	0.0080852280480405	0.0282982981681417	198.215149073328	954.94441010525	RPS3	GO_Molecular_Function_2023	L2_L3-BS	up_up
gs_ind_0	Supercoiled DNA Binding (GO:0097100)	1/5	0.0044996765064544	0.0218061246082021	374.442922374429	2023.39585649937	RPS3	GO_Molecular_Function_2023	L2_L3-BS	up_up
gs_ind_0	Ubiquitin Ligase Inhibitor Activity (GO:1990948)	5/7	9.42286677589326e-15	2.96820303440638e-13	2775.62153846154	89640.4657220667	RPS7;RPL11;RPS15;RPS20;RPL5	GO_Molecular_Function_2023	L2_L3-BS	up_up
gs_ind_0	Ubiquitin Protein Ligase Binding (GO:0031625)	4/271	0.000103433117915837	0.000724031825410859	20.457330171572	187.728436513155	UBA52;RPL11;YWHAE;RPL5	GO_Molecular_Function_2023	L2_L3-BS	up_up
gs_ind_0	Ubiquitin-Like Protein Ligase Binding (GO:0044389)	4/289	0.000132421146875236	0.00083425322531399	19.1590819980657	171.081467338302	UBA52;RPL11;YWHAE;RPL5	GO_Molecular_Function_2023	L2_L3-BS	up_up
gs_ind_0	Ubiquitin-Protein Transferase Inhibitor Activity (GO:0055105)	5/8	2.51113162123111e-14	5.27337640458533e-13	1982.53846153846	62084.0995396149	RPS7;RPL11;RPS15;RPS20;RPL5	GO_Molecular_Function_2023	L2_L3-BS	up_up
gs_ind_0	mRNA 3'-UTR Binding (GO:0003730)	4/93	1.54055837400574e-06	1.61758629270602e-05	61.4105728341533	821.880149586526	RPS7;RPL5;PABPC1;RPL41	GO_Molecular_Function_2023	L2_L3-BS	up_up
gs_ind_0	mRNA 5'-UTR Binding (GO:0048027)	3/24	1.34729141661739e-06	1.61758629270602e-05	193.388270980789	2614.10938715162	RPS7;RPL5;RPL41	GO_Molecular_Function_2023	L2_L3-BS	up_up
gs_ind_0	mRNA Binding (GO:0003729)	6/282	1.9395074167528e-07	3.05472418138566e-06	30.3960216998192	469.790625956603	RPS7;RPL7;RPL41;RPS3;RPL5;PABPC1	GO_Molecular_Function_2023	L2_L3-BS	up_up
gs_ind_0	poly(A) Binding (GO:0008143)	1/25	0.0223021969503703	0.0468346135957775	68.7416829745597	261.4294382791	PABPC1	GO_Molecular_Function_2023	L2_L3-BS	up_up
gs_ind_0	poly(U) RNA Binding (GO:0008266)	1/22	0.0196517048956152	0.0468346135957775	78.3392800254858	307.841343937144	PABPC1	GO_Molecular_Function_2023	L2_L3-BS	up_up
gs_ind_0	rRNA Binding (GO:0019843)	3/46	9.96754774516237e-06	8.97079297064614e-05	95.5314009661836	1100.15642395968	RPL11;RPS3;RPL5	GO_Molecular_Function_2023	L2_L3-BS	up_up
gs_ind_0	Actin Crosslink Formation (GO:0051764)	1/11	0.0098732887095224	0.0410603435221408	160.452054794521	740.955118458784	DPYSL3	GO_Biological_Process_2023	L2_L3-BS	up_up
gs_ind_0	Actin Filament Depolymerization (GO:0030042)	1/10	0.00897965074592324	0.0392111415905315	177.346070656092	835.795549117233	DSTN	GO_Biological_Process_2023	L2_L3-BS	up_up
gs_ind_0	Actin Filament Organization (GO:0007015)	2/144	0.00751252894340191	0.0345312733889702	20.194465035829	98.7748266305101	DPYSL3;DSTN	GO_Biological_Process_2023	L2_L3-BS	up_up
gs_ind_0	CRD-mediated mRNA Stabilization (GO:0070934)	1/10	0.00897965074592324	0.0392111415905315	177.346070656092	835.795549117233	PABPC1	GO_Biological_Process_2023	L2_L3-BS	up_up
gs_ind_0	Cardiac Muscle Cell Membrane Repolarization (GO:0099622)	1/10	0.00897965074592324	0.0392111415905315	177.346070656092	835.795549117233	YWHAE	GO_Biological_Process_2023	L2_L3-BS	up_up
gs_ind_0	Cytoplasmic Translation (GO:0002181)	21/93	3.15352043764023e-47	8.26222354661741e-45	735.690909090909	78772.6179531036	RPL7;RPS11;RPS3;RPL5;RPL38;RPL18;RPL3;RPL28;RPS15;RPL14;RPL8;RPL41;RPS20;RPL4;RPS24;RPL11;RPS7;UBA52;RPL19;RPL10;RPLP1	GO_Biological_Process_2023	L2_L3-BS	up_up
gs_ind_0	Embryonic Brain Development (GO:1990403)	1/5	0.0044996765064544	0.0261981165486901	374.442922374429	2023.39585649937	RPL10	GO_Biological_Process_2023	L2_L3-BS	up_up
gs_ind_0	Gene Expression (GO:0010467)	20/296	1.07709311323592e-33	5.64396791335624e-32	172.555877034358	13098.8964665625	RPL7;RPS11;RPS3;RPL5;RPL38;RPL18;RPL3;RPL28;RPS15;RPL14;RPL8;RPL41;RPS20;RPL4;RPS24;RPL11;RPS7;RPL19;RPL10;RPLP1	GO_Biological_Process_2023	L2_L3-BS	up_up
gs_ind_0	Macromolecule Biosynthetic Process (GO:0009059)	20/183	4.92239520829098e-38	3.2241688614306e-36	292.624290083006	25137.7252698188	RPL7;RPS11;RPS3;RPL5;RPL38;RPL18;RPL3;RPL28;RPS15;RPL14;RPL8;RPL41;RPS20;RPL4;RPS24;RPL11;RPS7;RPL19;RPL10;RPLP1	GO_Biological_Process_2023	L2_L3-BS	up_up
gs_ind_0	Maturation Of LSU-rRNA From Tricistronic rRNA Transcript (SSU-rRNA, 5.8S rRNA, LSU-rRNA) (GO:0000463)	1/14	0.0125495008857353	0.0444320166494954	124.786910197869	546.32637502776	RPL7	GO_Biological_Process_2023	L2_L3-BS	up_up
gs_ind_0	Membrane Repolarization During Action Potential (GO:0086011)	1/14	0.0125495008857353	0.0444320166494954	124.786910197869	546.32637502776	YWHAE	GO_Biological_Process_2023	L2_L3-BS	up_up
gs_ind_0	Membrane Repolarization During Cardiac Muscle Cell Action Potential (GO:0086013)	1/14	0.0125495008857353	0.0444320166494954	124.786910197869	546.32637502776	YWHAE	GO_Biological_Process_2023	L2_L3-BS	up_up
gs_ind_0	Mitochondrial Electron Transport, Cytochrome C To Oxygen (GO:0006123)	1/16	0.0143297309224744	0.048758305216731	108.680070702607	461.392416925926	COX7C	GO_Biological_Process_2023	L2_L3-BS	up_up
gs_ind_0	Modification-Dependent Macromolecule Catabolic Process (GO:0043632)	1/8	0.00719001994593003	0.0336390218898869	224.649315068493	1108.65814830911	UBA52	GO_Biological_Process_2023	L2_L3-BS	up_up
gs_ind_0	Negative Regulation Of Catabolic Process (GO:0009895)	3/72	3.85340339125632e-05	0.000360568460181842	59.7550828902096	607.348792725934	RPS7;RPL11;RPL5	GO_Biological_Process_2023	L2_L3-BS	up_up
gs_ind_0	Negative Regulation Of Nuclear-Transcribed mRNA Catabolic Process, Deadenylation-Dependent Decay (GO:1900152)	1/11	0.0098732887095224	0.0410603435221408	160.452054794521	740.955118458784	PABPC1	GO_Biological_Process_2023	L2_L3-BS	up_up
gs_ind_0	Negative Regulation Of Nuclear-Transcribed mRNA Catabolic Process, Nonsense-Mediated Decay (GO:2000623)	2/5	7.89435854810804e-06	8.61800808168461e-05	825.0	9693.22378317329	NBAS;PABPC1	GO_Biological_Process_2023	L2_L3-BS	up_up
gs_ind_0	Negative Regulation Of Protein Modification By Small Protein Conjugation Or Removal (GO:1903321)	3/54	1.62061929330697e-05	0.000169840901938571	80.6758125791473	889.863660608272	RPL11;RPS3;RPL5	GO_Biological_Process_2023	L2_L3-BS	up_up
gs_ind_0	Negative Regulation Of Proteolysis Involved In Protein Catabolic Process (GO:1903051)	3/25	1.53006210344261e-06	1.90893462429506e-05	184.788727858293	2474.35843638256	RPS7;RPL11;RPL5	GO_Biological_Process_2023	L2_L3-BS	up_up
gs_ind_0	Negative Regulation Of Ubiquitin Protein Ligase Activity (GO:1904667)	3/8	3.76492966548985e-08	8.22009643631951e-07	756.267457180501	12928.3555499451	RPS7;RPL11;RPL5	GO_Biological_Process_2023	L2_L3-BS	up_up
gs_ind_0	Negative Regulation Of Ubiquitin-Dependent Protein Catabolic Process (GO:2000059)	3/39	6.02702730710036e-06	7.17764161118316e-05	113.87194758785	1368.65616359876	RPS7;RPL11;RPL5	GO_Biological_Process_2023	L2_L3-BS	up_up
gs_ind_0	Negative Regulation Of Ubiquitin-Protein Transferase Activity (GO:0051444)	3/17	4.54620274337602e-07	7.0065006986148e-06	286.797101449275	4188.32846470075	RPS7;RPL11;RPL5	GO_Biological_Process_2023	L2_L3-BS	up_up
gs_ind_0	Negative Regulation Of mRNA Catabolic Process (GO:1902373)	2/40	0.000603637218259786	0.00427440408605578	74.9359795134443	555.465733701206	NBAS;PABPC1	GO_Biological_Process_2023	L2_L3-BS	up_up
gs_ind_0	Nucleobase Catabolic Process (GO:0046113)	1/6	0.005397244846471	0.0291563858619309	306.354919053549	1599.74454076089	DPYSL3	GO_Biological_Process_2023	L2_L3-BS	up_up
gs_ind_0	Peptide Biosynthetic Process (GO:0043043)	20/158	2.20425155526822e-39	2.88756953740137e-37	345.656008251676	30766.990136104	RPL7;RPS11;RPS3;RPL5;RPL38;RPL18;RPL3;RPL28;RPS15;RPL14;RPL8;RPL41;RPS20;RPL4;RPS24;RPL11;RPS7;RPL19;RPL10;RPLP1	GO_Biological_Process_2023	L2_L3-BS	up_up
gs_ind_0	Positive Regulation Of Cell Projection Organization (GO:0031346)	2/118	0.00511131767204341	0.0291122876103342	24.7171008885934	130.414791134875	ZNF804A;DPYSL3	GO_Biological_Process_2023	L2_L3-BS	up_up
gs_ind_0	Positive Regulation Of Cytoplasmic Translation (GO:2000767)	1/14	0.0125495008857353	0.0444320166494954	124.786910197869	546.32637502776	PABPC1	GO_Biological_Process_2023	L2_L3-BS	up_up
gs_ind_0	Positive Regulation Of Gene Expression (GO:0010628)	5/479	6.79300855464214e-05	0.000613713186660773	14.4555888789819	138.730742334799	ZNF804A;RPS7;RPL11;RPS3;RPL5	GO_Biological_Process_2023	L2_L3-BS	up_up
gs_ind_0	Positive Regulation Of Intracellular Signal Transduction (GO:1902533)	3/523	0.0115949118439846	0.0444320166494954	7.89092149410405	35.1713277829637	RPS3;RPS15;RPS20	GO_Biological_Process_2023	L2_L3-BS	up_up
gs_ind_0	Positive Regulation Of Intrinsic Apoptotic Signaling Pathway (GO:2001244)	2/38	0.000544665355054205	0.0040772092292629	79.0459193517268	594.056878859945	RPS7;RPS3	GO_Biological_Process_2023	L2_L3-BS	up_up
gs_ind_0	Positive Regulation Of Intrinsic Apoptotic Signaling Pathway By P53 Class Mediator (GO:1902255)	1/5	0.0044996765064544	0.0261981165486901	374.442922374429	2023.39585649937	RPS7	GO_Biological_Process_2023	L2_L3-BS	up_up
gs_ind_0	Positive Regulation Of Macromolecule Metabolic Process (GO:0010604)	5/363	1.81872674744018e-05	0.000183271695318972	19.1877480956979	209.430217974285	ZNF804A;RPS7;RPL11;RPS3;RPL5	GO_Biological_Process_2023	L2_L3-BS	up_up
gs_ind_0	Positive Regulation Of Microtubule Polymerization (GO:0031116)	2/29	0.00031616930379887	0.00251019265440315	104.938540332906	845.724117455533	RPS3;SLAIN1	GO_Biological_Process_2023	L2_L3-BS	up_up
gs_ind_0	Positive Regulation Of Microtubule Polymerization Or Depolymerization (GO:0031112)	2/26	0.000253522795241697	0.0021426765275266	117.796780684105	975.364036914392	RPS3;SLAIN1	GO_Biological_Process_2023	L2_L3-BS	up_up
gs_ind_0	Positive Regulation Of Neuron Projection Development (GO:0010976)	2/92	0.00314543478791085	0.0201000954739669	31.8383783363162	183.446468622082	ZNF804A;DPYSL3	GO_Biological_Process_2023	L2_L3-BS	up_up
gs_ind_0	Positive Regulation Of Nuclear-Transcribed mRNA Catabolic Process, Deadenylation-Dependent Decay (GO:1900153)	1/14	0.0125495008857353	0.0444320166494954	124.786910197869	546.32637502776	PABPC1	GO_Biological_Process_2023	L2_L3-BS	up_up
gs_ind_0	Positive Regulation Of Nuclear-Transcribed mRNA poly(A) Tail Shortening (GO:0060213)	1/12	0.010766142608227	0.0428640489488472	146.496128648005	663.825087922994	PABPC1	GO_Biological_Process_2023	L2_L3-BS	up_up
gs_ind_0	Positive Regulation Of Protein Export From Nucleus (GO:0046827)	1/12	0.010766142608227	0.0428640489488472	146.496128648005	663.825087922994	YWHAE	GO_Biological_Process_2023	L2_L3-BS	up_up
gs_ind_0	Positive Regulation Of Protein Polymerization (GO:0032273)	2/69	0.00178593874068927	0.0116978987515147	42.7110067814293	270.267182668828	RPS3;SLAIN1	GO_Biological_Process_2023	L2_L3-BS	up_up
gs_ind_0	Positive Regulation Of Signal Transduction By P53 Class Mediator (GO:1901798)	3/21	8.8697657038842e-07	1.28162099905719e-05	224.764982373678	3132.20055988262	RPS7;RPS15;RPS20	GO_Biological_Process_2023	L2_L3-BS	up_up
gs_ind_0	Positive Regulation Of Supramolecular Fiber Organization (GO:1902905)	2/95	0.00334938879955154	0.020893806321012	30.8145665436469	175.611518251731	RPS3;SLAIN1	GO_Biological_Process_2023	L2_L3-BS	up_up
gs_ind_0	Positive Regulation Of T Cell Receptor Signaling Pathway (GO:0050862)	1/13	0.0116582131108713	0.0444320166494954	134.773150684931	599.975613346754	RPS3	GO_Biological_Process_2023	L2_L3-BS	up_up
gs_ind_0	Positive Regulation Of Translation (GO:0045727)	2/108	0.00430256853607361	0.0261981165486901	27.044567876744	147.353493714757	RPL5;PABPC1	GO_Biological_Process_2023	L2_L3-BS	up_up
gs_ind_0	Protein Depolymerization (GO:0051261)	2/28	0.000294531749754096	0.00241147870111166	108.901142705288	885.379766892421	NCKAP5;DSTN	GO_Biological_Process_2023	L2_L3-BS	up_up
gs_ind_0	Protein Localization To Nucleus (GO:0034504)	2/122	0.00545291185967409	0.0291563858619309	23.8942785342762	124.527554068331	RPL11;YWHAE	GO_Biological_Process_2023	L2_L3-BS	up_up
gs_ind_0	Protein Localization To Organelle (GO:0033365)	2/135	0.00663334700514644	0.0327912625537428	21.5606372316295	108.140519033779	RPL11;YWHAE	GO_Biological_Process_2023	L2_L3-BS	up_up
gs_ind_0	Protein Stabilization (GO:0050821)	3/207	0.000865800122225791	0.00581640082110659	20.240990751568	142.736561829205	RPS7;RPL11;RPL5	GO_Biological_Process_2023	L2_L3-BS	up_up
gs_ind_0	Pyrimidine Nucleobase Catabolic Process (GO:0006208)	1/7	0.00629402576909213	0.0317122067596565	259.217070600632	1313.75213332098	DPYSL3	GO_Biological_Process_2023	L2_L3-BS	up_up
gs_ind_0	Pyrimidine Nucleobase Metabolic Process (GO:0006206)	1/11	0.0098732887095224	0.0410603435221408	160.452054794521	740.955118458784	DPYSL3	GO_Biological_Process_2023	L2_L3-BS	up_up
gs_ind_0	Pyrimidine-Containing Compound Catabolic Process (GO:0072529)	1/8	0.00719001994593003	0.0336390218898869	224.649315068493	1108.65814830911	DPYSL3	GO_Biological_Process_2023	L2_L3-BS	up_up
gs_ind_0	Regulation Of DNA Repair (GO:0006282)	2/129	0.00607526815070478	0.0317122067596565	22.5785694559514	115.230387399461	RPS3;SUPT3H	GO_Biological_Process_2023	L2_L3-BS	up_up
gs_ind_0	Regulation Of Endodeoxyribonuclease Activity (GO:0032071)	1/7	0.00629402576909213	0.0317122067596565	259.217070600632	1313.75213332098	RPS3	GO_Biological_Process_2023	L2_L3-BS	up_up
gs_ind_0	Regulation Of Gene Expression (GO:0010468)	6/1124	0.000468003722457034	0.00360638162599244	7.35874293093783	56.4197345160641	ZNF804A;SUPT3H;RPS7;RPL11;RPS3;RPL5	GO_Biological_Process_2023	L2_L3-BS	up_up
gs_ind_0	Regulation Of Intrinsic Apoptotic Signaling Pathway By P53 Class Mediator (GO:1902253)	1/8	0.00719001994593003	0.0336390218898869	224.649315068493	1108.65814830911	RPS7	GO_Biological_Process_2023	L2_L3-BS	up_up
gs_ind_0	Regulation Of Intrinsic Apoptotic Signaling Pathway In Response To DNA Damage (GO:1902229)	1/15	0.0134400066005454	0.0469504230579053	116.178082191781	500.671705191601	RPS3	GO_Biological_Process_2023	L2_L3-BS	up_up
gs_ind_0	Regulation Of Microtubule Polymerization (GO:0031113)	2/40	0.000603637218259786	0.00427440408605578	74.9359795134443	555.465733701206	RPS3;SLAIN1	GO_Biological_Process_2023	L2_L3-BS	up_up
gs_ind_0	Regulation Of Neuron Projection Development (GO:0010975)	2/174	0.0107978138573432	0.0428640489488472	16.6701367626046	75.4892404552857	ZNF804A;DPYSL3	GO_Biological_Process_2023	L2_L3-BS	up_up
gs_ind_0	Regulation Of Nuclear-Transcribed mRNA Catabolic Process, Nonsense-Mediated Decay (GO:2000622)	2/10	3.54237670958293e-05	0.000343741739966936	339.664457332229	3480.92469184688	NBAS;PABPC1	GO_Biological_Process_2023	L2_L3-BS	up_up
gs_ind_0	Regulation Of Nuclear-Transcribed mRNA poly(A) Tail Shortening (GO:0060211)	1/14	0.0125495008857353	0.0444320166494954	124.786910197869	546.32637502776	PABPC1	GO_Biological_Process_2023	L2_L3-BS	up_up
gs_ind_0	Regulation Of Protein Neddylation (GO:2000434)	2/18	0.000119894415080954	0.001047077891707	174.944515578318	1579.55637520054	RPL11;RPL5	GO_Biological_Process_2023	L2_L3-BS	up_up
gs_ind_0	Regulation Of Signal Transduction By P53 Class Mediator (GO:1901796)	4/47	9.69381048751617e-08	1.95367565209941e-06	126.492537313433	2042.75241789021	RPL11;RPS15;RPL5;RPS20	GO_Biological_Process_2023	L2_L3-BS	up_up
gs_ind_0	Regulation Of Translation (GO:0006417)	3/202	0.000806765130475553	0.00556243326801566	20.7508263412154	147.797303523526	RPL10;RPS3;RPL5	GO_Biological_Process_2023	L2_L3-BS	up_up
gs_ind_0	Regulation Of Ubiquitin Protein Ligase Activity (GO:1904666)	3/17	4.54620274337602e-07	7.0065006986148e-06	286.797101449275	4188.32846470075	RPS7;RPL11;RPL5	GO_Biological_Process_2023	L2_L3-BS	up_up
gs_ind_0	Regulation Of Ubiquitin-Dependent Protein Catabolic Process (GO:2000058)	3/42	7.55678770163054e-06	8.60816686011827e-05	105.21574023115	1240.81599678477	RPS7;RPL11;RPL5	GO_Biological_Process_2023	L2_L3-BS	up_up
gs_ind_0	Ribonucleoprotein Complex Biogenesis (GO:0022613)	9/114	8.30954135637006e-16	3.62849972561493e-14	129.227488151659	4487.28975114363	RPS24;RPS7;RPL7;RPS11;RPS15;RPL14;RPL11;RPL5;RPL38	GO_Biological_Process_2023	L2_L3-BS	up_up
gs_ind_0	Ribosomal Large Subunit Assembly (GO:0000027)	3/22	1.02638760293687e-06	1.34456775984731e-05	213.23337049424	2940.37412099438	RPL10;RPL11;RPL5	GO_Biological_Process_2023	L2_L3-BS	up_up
gs_ind_0	Ribosomal Large Subunit Biogenesis (GO:0042273)	5/51	1.02432031814361e-09	2.43974475776024e-08	149.066832092638	3085.56961902956	RPL11;RPL7;RPL14;RPL10;RPL5	GO_Biological_Process_2023	L2_L3-BS	up_up
gs_ind_0	Ribosomal Small Subunit Assembly (GO:0000028)	1/16	0.0143297309224744	0.048758305216731	108.680070702607	461.392416925926	RPS15	GO_Biological_Process_2023	L2_L3-BS	up_up
gs_ind_0	Ribosomal Small Subunit Biogenesis (GO:0042274)	4/82	9.29419808476588e-07	1.28162099905719e-05	70.0346991158855	972.691297308411	RPS24;RPS15;RPS11;RPS7	GO_Biological_Process_2023	L2_L3-BS	up_up
gs_ind_0	Ribosomal Small Subunit Export From Nucleus (GO:0000056)	1/6	0.005397244846471	0.0291563858619309	306.354919053549	1599.74454076089	RPS15	GO_Biological_Process_2023	L2_L3-BS	up_up
gs_ind_0	Ribosome Assembly (GO:0042255)	4/49	1.15002654585605e-07	2.15219253581633e-06	120.926521239954	1932.20151923269	RPL10;RPL11;RPS15;RPL5	GO_Biological_Process_2023	L2_L3-BS	up_up
gs_ind_0	Ribosome Biogenesis (GO:0042254)	8/151	9.81741789549261e-13	3.6745192694558e-11	82.0483670938404	2268.59206474346	RPS24;RPS7;RPL7;RPL14;RPS11;RPS15;RPL11;RPL5	GO_Biological_Process_2023	L2_L3-BS	up_up
gs_ind_0	Translation (GO:0006412)	21/234	3.56074631187333e-38	3.10971844570271e-36	248.964232488823	21467.7534094318	RPL7;RPS11;RPS3;RPL5;RPL38;RPL18;RPL3;RPL28;RPS15;RPL14;RPL8;RPL41;RPS20;RPL4;RPS24;RPL11;RPS7;UBA52;RPL19;RPL10;RPLP1	GO_Biological_Process_2023	L2_L3-BS	up_up
gs_ind_0	ncRNA Processing (GO:0034470)	7/100	3.99177153018614e-12	1.12300654164437e-10	107.598404488472	2824.11229558568	RPS24;RPS7;RPL7;RPL14;RPS15;RPL11;RPL5	GO_Biological_Process_2023	L2_L3-BS	up_up
gs_ind_0	protein-RNA Complex Assembly (GO:0022618)	5/149	2.339780755134e-07	4.08681705230072e-06	47.8548309821666	730.649398035816	RPL11;RPS15;RPL10;RPL5;RPL38	GO_Biological_Process_2023	L2_L3-BS	up_up
gs_ind_0	rRNA Metabolic Process (GO:0016072)	7/91	2.03005060473855e-12	6.64841573051877e-11	119.084780289068	3206.11482333924	RPS24;RPS7;RPL7;RPL14;RPS15;RPL11;RPL5	GO_Biological_Process_2023	L2_L3-BS	up_up
gs_ind_0	rRNA Processing (GO:0006364)	7/101	4.286284510093e-12	1.12300654164437e-10	106.457194899818	2786.58104022427	RPS24;RPS7;RPL7;RPL14;RPS15;RPL11;RPL5	GO_Biological_Process_2023	L2_L3-BS	up_up
gs_ind_0	Asymmetric Synapse (GO:0032279)	2/133	0.00786833913143343	0.0248155311068285	19.6710304663811	95.3043383190026	RPL8;RPL38	GO_Cellular_Component_2023	L5_L6	up_up
gs_ind_0	Cell-Substrate Junction (GO:0030055)	7/394	1.20927777703889e-07	7.0829126940849e-07	22.7851332398317	362.923250703606	RPL3;RPL19;RPS15;RPS11;RPL8;RPL4;RPL38	GO_Cellular_Component_2023	L5_L6	up_up
gs_ind_0	Core Mediator Complex (GO:0070847)	1/23	0.0227317638287385	0.0372800926791312	67.4559670781893	255.252842810014	MED10	GO_Cellular_Component_2023	L5_L6	up_up
gs_ind_0	Cytosolic Large Ribosomal Subunit (GO:0022625)	5/52	1.93967584346056e-09	3.97633547909414e-08	129.920547945205	2606.3029785397	RPL3;RPL19;RPL8;RPL4;RPL38	GO_Cellular_Component_2023	L5_L6	up_up
gs_ind_0	Cytosolic Small Ribosomal Subunit (GO:0022627)	4/41	8.44753399080707e-08	7.0829126940849e-07	131.0864	2134.97878971037	RPS24;RPS15;RPS11;RPS20	GO_Cellular_Component_2023	L5_L6	up_up
gs_ind_0	Focal Adhesion (GO:0005925)	7/386	1.0524651611717e-07	7.0829126940849e-07	23.2700349430028	373.878731470647	RPL3;RPL19;RPS15;RPS11;RPL8;RPL4;RPL38	GO_Cellular_Component_2023	L5_L6	up_up
gs_ind_0	Intracellular Non-Membrane-Bounded Organelle (GO:0043232)	5/1184	0.00627660273179587	0.0248155311068285	5.08745289099746	25.7980992304487	RPL3;RPL19;RPS11;RPL4;SERP1	GO_Cellular_Component_2023	L5_L6	up_up
gs_ind_0	Large Ribosomal Subunit (GO:0015934)	5/52	1.93967584346056e-09	3.97633547909414e-08	129.920547945205	2606.3029785397	RPL3;RPL19;RPL8;RPL4;RPL38	GO_Cellular_Component_2023	L5_L6	up_up
gs_ind_0	Mitochondrial Proton-Transporting ATP Synthase Complex (GO:0005753)	1/18	0.0178333656527384	0.0335397071983242	86.7396825396825	349.273300647086	ATP5F1E	GO_Cellular_Component_2023	L5_L6	up_up
gs_ind_0	Mitochondrial Respiratory Chain Complex IV (GO:0005751)	1/17	0.016850815584218	0.0335397071983242	91.9988776655443	375.664189415863	COX7C	GO_Cellular_Component_2023	L5_L6	up_up
gs_ind_0	Nuclear Lumen (GO:0031981)	4/778	0.00744291656385586	0.0248155311068285	6.2327953518399	30.5437668488164	RPL3;RPL19;RPL4;RPS11	GO_Cellular_Component_2023	L5_L6	up_up
gs_ind_0	Nucleolus (GO:0005730)	4/769	0.00714963296803185	0.0248155311068285	6.30748530372306	31.1633564145526	RPL3;RPL19;RPL4;RPS11	GO_Cellular_Component_2023	L5_L6	up_up
gs_ind_0	Polysomal Ribosome (GO:0042788)	3/28	2.97891660815932e-06	1.52669476168165e-05	146.083778966132	1858.7628276169	RPL19;RPL8;RPL38	GO_Cellular_Component_2023	L5_L6	up_up
gs_ind_0	Postsynaptic Density (GO:0014069)	2/151	0.0100372463355953	0.0274351399839604	17.294991744634	79.5820825113824	RPL8;RPL38	GO_Cellular_Component_2023	L5_L6	up_up
gs_ind_0	Protein Phosphatase Type 2A Complex (GO:0000159)	1/16	0.0158673065794347	0.0335397071983242	97.936678614098	405.800086893035	PPP2R2A	GO_Cellular_Component_2023	L5_L6	up_up
gs_ind_0	Protein Serine/Threonine Phosphatase Complex (GO:0008287)	1/29	0.0285783867351222	0.0448714636224363	53.2469135802469	189.298345030666	PPP2R2A	GO_Cellular_Component_2023	L5_L6	up_up
gs_ind_0	Proton-Transporting ATP Synthase Complex (GO:0045259)	1/18	0.0178333656527384	0.0335397071983242	86.7396825396825	349.273300647086	ATP5F1E	GO_Cellular_Component_2023	L5_L6	up_up
gs_ind_0	Respiratory Chain Complex IV (GO:0045277)	1/19	0.0188149576966209	0.0335397071983242	82.049049049049	325.989331401648	COX7C	GO_Cellular_Component_2023	L5_L6	up_up
gs_ind_0	Ribosome (GO:0005840)	5/61	4.41088592939752e-09	6.02821077017661e-08	109.201236513517	2100.94336772832	RPL19;RPS11;RPL8;SERP1;RPL38	GO_Cellular_Component_2023	L5_L6	up_up
gs_ind_0	Rough Endoplasmic Reticulum (GO:0005791)	1/30	0.0295495004342873	0.0448714636224363	51.4406779661017	181.158040992996	RPL4	GO_Cellular_Component_2023	L5_L6	up_up
gs_ind_0	SAGA Complex (GO:0000124)	1/23	0.0227317638287385	0.0372800926791312	67.4559670781893	255.252842810014	SUPT3H	GO_Cellular_Component_2023	L5_L6	up_up
gs_ind_0	Small Ribosomal Subunit (GO:0015935)	4/42	9.33001612624017e-08	7.0829126940849e-07	127.678441558442	2066.78762281956	RPS24;RPS15;RPS11;RPS20	GO_Cellular_Component_2023	L5_L6	up_up
gs_ind_0	Small-Subunit Processome (GO:0032040)	2/71	0.00231618305313962	0.0105515005754138	37.2757490210363	226.183082778425	RPS24;RPS11	GO_Cellular_Component_2023	L5_L6	up_up
gs_ind_0	Smooth Endoplasmic Reticulum (GO:0005790)	1/19	0.0188149576966209	0.0335397071983242	82.049049049049	325.989331401648	RPL10	GO_Cellular_Component_2023	L5_L6	up_up
gs_ind_0	Transcription Factor TFIIH Core Complex (GO:0000439)	1/9	0.00895581657637831	0.0262277485451079	178.62091503268	842.278361925841	MNAT1	GO_Cellular_Component_2023	L5_L6	up_up
gs_ind_0	Transcription Factor TFIIH Holo Complex (GO:0005675)	1/11	0.0109353455454809	0.0280218229602948	144.590828924162	652.936762341058	MNAT1	GO_Cellular_Component_2023	L5_L6	up_up
gs_ind_0	Transcription Factor TFTC Complex (GO:0033276)	1/17	0.016850815584218	0.0335397071983242	91.9988776655443	375.664189415863	SUPT3H	GO_Cellular_Component_2023	L5_L6	up_up
gs_ind_0	CDP-alcohol Phosphatidyltransferase Activity (GO:0017169)	1/6	0.00597927387427044	0.0486646018546138	276.070707070707	1413.33187751905	SELENOI	GO_Molecular_Function_2023	L5_L6	up_up
gs_ind_0	Cytochrome-C Oxidase Activity (GO:0004129)	1/12	0.0119236629355673	0.0486646018546138	132.014492753623	584.722600755787	COX7C	GO_Molecular_Function_2023	L5_L6	up_up
gs_ind_0	Magnesium Ion Binding (GO:0000287)	2/155	0.010551354193056	0.0486646018546138	16.8426586401682	76.659378784745	PAPOLA;HPRT1	GO_Molecular_Function_2023	L5_L6	up_up
gs_ind_0	NADPH Binding (GO:0070402)	1/13	0.012911016818571	0.0486646018546138	121.45037037037	528.269556563754	DHFR	GO_Molecular_Function_2023	L5_L6	up_up
gs_ind_0	Oxidoreductase Activity, Acting On The CH-NH Group Of Donors, NAD Or NADP As Acceptor (GO:0016646)	1/13	0.012911016818571	0.0486646018546138	121.45037037037	528.269556563754	DHFR	GO_Molecular_Function_2023	L5_L6	up_up
gs_ind_0	RNA Binding (GO:0003723)	11/1395	8.31552414596381e-08	4.07460683152227e-06	10.7892711460017	175.892703499138	RPL3;RPS24;RPL19;RPS15;RPS11;DHFR;RPL8;RPS20;RPL10;RPL4;RPL38	GO_Molecular_Function_2023	L5_L6	up_up
gs_ind_0	Ubiquitin Ligase Inhibitor Activity (GO:1990948)	2/7	2.03817155091265e-05	0.000443587353638229	471.766398158803	5095.48864911891	RPS15;RPS20	GO_Molecular_Function_2023	L5_L6	up_up
gs_ind_0	Ubiquitin-Protein Transferase Inhibitor Activity (GO:0055105)	2/8	2.71584094064222e-05	0.000443587353638229	399.177215189873	4196.87891379071	RPS15;RPS20	GO_Molecular_Function_2023	L5_L6	up_up
gs_ind_0	Ubiquitination-Like Modification-Dependent Protein Binding (GO:0140035)	1/13	0.012911016818571	0.0486646018546138	121.45037037037	528.269556563754	DNAJB2	GO_Molecular_Function_2023	L5_L6	up_up
gs_ind_0	Voltage-Gated Potassium Channel Activity Involved In Cardiac Muscle Cell Action Potential Repolarization (GO:0086008)	1/13	0.012911016818571	0.0486646018546138	121.45037037037	528.269556563754	KCNJ3	GO_Molecular_Function_2023	L5_L6	up_up
gs_ind_0	Voltage-Gated Potassium Channel Activity Involved In Ventricular Cardiac Muscle Cell Action Potential Repolarization (GO:1902282)	1/10	0.00994606373160383	0.0486646018546138	159.814814814815	736.838734934809	KCNJ3	GO_Molecular_Function_2023	L5_L6	up_up
gs_ind_0	alpha-N-acetylgalactosaminide Alpha-2,6-Sialyltransferase Activity (GO:0001665)	1/5	0.00498515616105074	0.0486646018546138	337.427983539095	1788.80378039758	ST6GALNAC5	GO_Molecular_Function_2023	L5_L6	up_up
gs_ind_0	poly(A) RNA Polymerase Activity (GO:1990817)	1/11	0.0109353455454809	0.0486646018546138	144.590828924162	652.936762341058	PAPOLA	GO_Molecular_Function_2023	L5_L6	up_up
gs_ind_0	Cytoplasmic Translation (GO:0002181)	10/93	2.29189894891448e-18	5.84434231973193e-16	163.347305389222	6634.70216265766	RPL3;RPS24;RPL19;RPS15;RPS11;RPL8;RPS20;RPL10;RPL4;RPL38	GO_Biological_Process_2023	L5_L6	up_up
gs_ind_0	Gene Expression (GO:0010467)	10/296	3.0093276491219e-13	1.53475710105217e-11	47.3711460151251	1365.79964869906	RPL3;RPS24;RPL19;RPS15;RPS11;RPL8;RPS20;RPL10;RPL4;RPL38	GO_Biological_Process_2023	L5_L6	up_up
gs_ind_0	Macromolecule Biosynthetic Process (GO:0009059)	10/183	2.40968542262957e-15	2.04823260923513e-13	78.4409221902017	2640.26497804486	RPL3;RPS24;RPL19;RPS15;RPS11;RPL8;RPS20;RPL10;RPL4;RPL38	GO_Biological_Process_2023	L5_L6	up_up
gs_ind_0	Peptide Biosynthetic Process (GO:0043043)	10/158	5.41930084904867e-16	6.90960858253706e-14	91.702581369248	3223.47363046472	RPL3;RPS24;RPL19;RPS15;RPS11;RPL8;RPS20;RPL10;RPL4;RPL38	GO_Biological_Process_2023	L5_L6	up_up
gs_ind_0	Positive Regulation Of Signal Transduction By P53 Class Mediator (GO:1901798)	2/21	0.000202018104532738	0.00643932708198104	133.016877637131	1131.59496132325	RPS15;RPS20	GO_Biological_Process_2023	L5_L6	up_up
gs_ind_0	Post-Transcriptional Regulation Of Gene Expression (GO:0010608)	2/57	0.00150078318033767	0.0239187319366315	46.6946059984035	303.597503780539	RPL10;MTPN	GO_Biological_Process_2023	L5_L6	up_up
gs_ind_0	Regulation Of Amide Metabolic Process (GO:0034248)	2/41	0.000778914796603786	0.0180566611939969	65.6345136997276	469.786178972704	RPL10;MTPN	GO_Biological_Process_2023	L5_L6	up_up
gs_ind_0	Regulation Of Cellular Biosynthetic Process (GO:0031326)	2/70	0.00225235942440985	0.0337853913661478	37.8208444978287	230.547433220982	RPL10;MTPN	GO_Biological_Process_2023	L5_L6	up_up
gs_ind_0	Regulation Of Macromolecule Biosynthetic Process (GO:0010556)	2/53	0.00129906725279835	0.022084143297572	50.3262873294826	334.473979576319	RPL10;MTPN	GO_Biological_Process_2023	L5_L6	up_up
gs_ind_0	Regulation Of Signal Transduction By P53 Class Mediator (GO:1901796)	2/47	0.00102295056797631	0.0202441481522433	56.9710669077758	392.249448293272	RPS15;RPS20	GO_Biological_Process_2023	L5_L6	up_up
gs_ind_0	Regulation Of Translation (GO:0006417)	3/202	0.00109095112707699	0.0202441481522433	18.5930735930736	126.817876893291	RPL10;MTPN;DHFR	GO_Biological_Process_2023	L5_L6	up_up
gs_ind_0	Ribonucleoprotein Complex Biogenesis (GO:0022613)	4/114	5.28084641626947e-06	0.000224435972691452	44.4070588235294	539.609007772832	RPS24;RPS15;RPS11;RPL38	GO_Biological_Process_2023	L5_L6	up_up
gs_ind_0	Ribosomal Small Subunit Biogenesis (GO:0042274)	3/82	7.7568026708116e-05	0.00282569240150994	46.7953116066324	442.887452735147	RPS24;RPS15;RPS11	GO_Biological_Process_2023	L5_L6	up_up
gs_ind_0	Ribosome Assembly (GO:0042255)	2/49	0.0011114434279663	0.0202441481522433	54.5696202531646	371.187780522783	RPL10;RPS15	GO_Biological_Process_2023	L5_L6	up_up
gs_ind_0	Ribosome Biogenesis (GO:0042254)	3/151	0.000469672710166009	0.0119766541092332	25.0097949188858	191.661924790321	RPS24;RPS15;RPS11	GO_Biological_Process_2023	L5_L6	up_up
gs_ind_0	Translation (GO:0006412)	10/234	2.87315810440671e-14	1.83163829155928e-12	60.5456570155902	1887.86078062039	RPL3;RPS24;RPL19;RPS15;RPS11;RPL8;RPS20;RPL10;RPL4;RPL38	GO_Biological_Process_2023	L5_L6	up_up
gs_ind_0	protein-RNA Complex Assembly (GO:0022618)	3/149	0.000451759337215905	0.0119766541092332	25.352466645982	195.27384932652	RPL10;RPS15;RPL38	GO_Biological_Process_2023	L5_L6	up_up
gs_ind_0	Astrocyte Projection (GO:0097449)	1/7	0.00170444821035734	0.0139774786313405	996.595141700405	6352.80953452401	ATP1B2	GO_Cellular_Component_2023	IN-SST	up_up
gs_ind_0	Axonal Growth Cone (GO:0044295)	1/15	0.00364918709743012	0.0139774786313405	446.662431941924	2507.22827541482	HSP90AB1	GO_Cellular_Component_2023	IN-SST	up_up
gs_ind_0	Cation-Transporting ATPase Complex (GO:0090533)	1/15	0.00364918709743012	0.0139774786313405	446.662431941924	2507.22827541482	ATP1B2	GO_Cellular_Component_2023	IN-SST	up_up
gs_ind_0	Caveola (GO:0005901)	1/62	0.015005830553756	0.030492380565514	105.189987163029	441.726043450261	DYNLL1	GO_Cellular_Component_2023	IN-SST	up_up
gs_ind_0	Cell Projection Membrane (GO:0031253)	1/104	0.0250556060169516	0.0421989153969711	62.440122044241	230.195355686668	ATP1B2	GO_Cellular_Component_2023	IN-SST	up_up
gs_ind_0	Cell-Substrate Junction (GO:0030055)	2/394	0.0039311658650645	0.0139774786313405	30.4537279880105	168.677694488948	DYNLL1;RPLP2	GO_Cellular_Component_2023	IN-SST	up_up
gs_ind_0	Cortical Actin Cytoskeleton (GO:0030864)	1/44	0.0106703167655477	0.030492380565514	148.78221415608	675.514328679645	DYNLL1	GO_Cellular_Component_2023	IN-SST	up_up
gs_ind_0	Cortical Cytoskeleton (GO:0030863)	1/63	0.015246190282757	0.030492380565514	103.504421052632	433.00304729743	DYNLL1	GO_Cellular_Component_2023	IN-SST	up_up
gs_ind_0	Cytoplasmic Dynein Complex (GO:0005868)	1/21	0.00510550297271871	0.0163376095126999	315.885750962773	1667.06693090353	DYNLL1	GO_Cellular_Component_2023	IN-SST	up_up
gs_ind_0	Cytoplasmic Vesicle Lumen (GO:0060205)	1/114	0.0274347656231088	0.0438956249969741	56.9248782749826	204.698688800048	HSP90AB1	GO_Cellular_Component_2023	IN-SST	up_up
gs_ind_0	Cytosolic Large Ribosomal Subunit (GO:0022625)	1/52	0.0125993276040603	0.030492380565514	125.645886561063	549.589158949083	RPLP2	GO_Cellular_Component_2023	IN-SST	up_up
gs_ind_0	Ficolin-1-Rich Granule (GO:0101002)	2/183	0.000869101904782115	0.0139774786313405	66.19915734889	466.574982395453	HSP90AB1;DYNLL1	GO_Cellular_Component_2023	IN-SST	up_up
gs_ind_0	Ficolin-1-Rich Granule Lumen (GO:1904813)	1/122	0.0293343296954811	0.0446999309645426	53.1663417803769	187.623849311918	HSP90AB1	GO_Cellular_Component_2023	IN-SST	up_up
gs_ind_0	Ficolin-1-Rich Granule Membrane (GO:0101003)	1/60	0.014524952687732	0.030492380565514	108.731092436975	460.137721973812	DYNLL1	GO_Cellular_Component_2023	IN-SST	up_up
gs_ind_0	Focal Adhesion (GO:0005925)	2/386	0.00377687388660941	0.0139774786313405	31.0934751013539	173.46610177031	DYNLL1;RPLP2	GO_Cellular_Component_2023	IN-SST	up_up
gs_ind_0	Glial Cell Projection (GO:0097386)	1/13	0.00316332229767094	0.0139774786313405	518.153684210526	2982.56123248241	ATP1B2	GO_Cellular_Component_2023	IN-SST	up_up
gs_ind_0	Large Ribosomal Subunit (GO:0015934)	1/52	0.0125993276040603	0.030492380565514	125.645886561063	549.589158949083	RPLP2	GO_Cellular_Component_2023	IN-SST	up_up
gs_ind_0	Mitotic Spindle (GO:0072686)	1/143	0.03430480883893	0.0498979037657164	45.3080332409972	152.799970869034	DYNLL1	GO_Cellular_Component_2023	IN-SST	up_up
gs_ind_0	Neuron To Neuron Synapse (GO:0098984)	1/10	0.00243412527350707	0.0139774786313405	681.831024930748	4103.37353126508	ATP1B2	GO_Cellular_Component_2023	IN-SST	up_up
gs_ind_0	Plasma Membrane Raft (GO:0044853)	1/82	0.0198030069771799	0.0352053457372088	79.3377462060058	311.156411438868	DYNLL1	GO_Cellular_Component_2023	IN-SST	up_up
gs_ind_0	Sodium:Potassium-Exchanging ATPase Complex (GO:0005890)	1/9	0.00219095293732335	0.0139774786313405	762.065015479876	4666.44316533683	ATP1B2	GO_Cellular_Component_2023	IN-SST	up_up
gs_ind_0	Tertiary Granule Membrane (GO:0070821)	1/72	0.0174070535782453	0.0327662185002265	90.456017666544	366.426452659343	DYNLL1	GO_Cellular_Component_2023	IN-SST	up_up
gs_ind_0	ATPase Binding (GO:0051117)	1/73	0.0176468858814969	0.03823491940991	89.2061705989111	360.142790521222	ATP1B2	GO_Molecular_Function_2023	IN-SST	up_up
gs_ind_0	Adenyl Nucleotide Binding (GO:0030554)	1/31	0.00752843933523839	0.0244674278395248	212.264883520276	1037.77734728369	DHFR	GO_Molecular_Function_2023	IN-SST	up_up
gs_ind_0	DNA Polymerase Binding (GO:0070182)	1/19	0.00462027735185034	0.0244674278395248	350.052631578947	1882.33820580587	HSP90AB1	GO_Molecular_Function_2023	IN-SST	up_up
gs_ind_0	Disordered Domain Specific Binding (GO:0097718)	1/23	0.0055905157001169	0.0244674278395248	287.79298245614	1492.69118317395	HSP90AB1	GO_Molecular_Function_2023	IN-SST	up_up
gs_ind_0	Double-Stranded RNA Binding (GO:0003725)	1/65	0.015726751384275	0.0371723214537409	100.290085679315	416.443760165974	HSP90AB1	GO_Molecular_Function_2023	IN-SST	up_up
gs_ind_0	Histone Deacetylase Binding (GO:0042826)	1/99	0.0238640630594127	0.0477281261188254	65.6176863478493	245.107097517778	HSP90AB1	GO_Molecular_Function_2023	IN-SST	up_up
gs_ind_0	Histone Methyltransferase Binding (GO:1990226)	1/11	0.00267724427202689	0.0244674278395248	616.87969924812	3653.75826828779	HSP90AB1	GO_Molecular_Function_2023	IN-SST	up_up
gs_ind_0	MHC Class II Protein Complex Binding (GO:0023026)	1/25	0.00607531561707768	0.0244674278395248	264.28678839957	1348.79326386324	HSP90AB1	GO_Molecular_Function_2023	IN-SST	up_up
gs_ind_0	NADP Binding (GO:0050661)	1/35	0.00849612594948475	0.0245443638540671	187.636155606407	894.67639530313	DHFR	GO_Molecular_Function_2023	IN-SST	up_up
gs_ind_0	NADPH Binding (GO:0070402)	1/13	0.00316332229767094	0.0244674278395248	518.153684210526	2982.56123248241	DHFR	GO_Molecular_Function_2023	IN-SST	up_up
gs_ind_0	Oxidoreductase Activity, Acting On The CH-NH Group Of Donors, NAD Or NADP As Acceptor (GO:0016646)	1/13	0.00316332229767094	0.0244674278395248	518.153684210526	2982.56123248241	DHFR	GO_Molecular_Function_2023	IN-SST	up_up
gs_ind_0	SH2 Domain Binding (GO:0042169)	1/31	0.00752843933523839	0.0244674278395248	212.264883520276	1037.77734728369	DYNLL1	GO_Molecular_Function_2023	IN-SST	up_up
gs_ind_0	Tau Protein Binding (GO:0048156)	1/39	0.00946296331236082	0.0246037046121381	168.125085440875	783.525053732933	HSP90AB1	GO_Molecular_Function_2023	IN-SST	up_up
gs_ind_0	Activation Of Cysteine-Type Endopeptidase Activity Involved In Apoptotic Process (GO:0006919)	1/67	0.0162071014125108	0.0287147557634702	97.2690937870993	400.972946950111	DYNLL1	GO_Biological_Process_2023	IN-SST	up_up
gs_ind_0	Axon Development (GO:0061564)	1/99	0.0238640630594127	0.0338247154668197	65.6176863478493	245.107097517778	DHFR	GO_Biological_Process_2023	IN-SST	up_up
gs_ind_0	Axon Extension (GO:0048675)	1/22	0.00534803594291137	0.0182256699733851	301.186046511628	1575.5120097051	HSP90AB1	GO_Biological_Process_2023	IN-SST	up_up
gs_ind_0	Axon Regeneration (GO:0031103)	1/9	0.00219095293732335	0.0182256699733851	762.065015479876	4666.44316533683	DHFR	GO_Biological_Process_2023	IN-SST	up_up
gs_ind_0	Cell Communication By Electrical Coupling Involved In Cardiac Conduction (GO:0086064)	1/16	0.00389203956358718	0.0182256699733851	417.835314091681	2318.49376204484	ATP1B2	GO_Biological_Process_2023	IN-SST	up_up
gs_ind_0	Cell-Matrix Adhesion (GO:0007160)	1/109	0.0262458397785862	0.0356505990325796	59.5554208100897	216.796488815514	DYNLL1	GO_Biological_Process_2023	IN-SST	up_up
gs_ind_0	Cell-Substrate Junction Assembly (GO:0007044)	1/28	0.00680211665451318	0.0182256699733851	235.438277511962	1174.95977231174	DYNLL1	GO_Biological_Process_2023	IN-SST	up_up
gs_ind_0	Cellular Response To Heat (GO:0034605)	1/40	0.00970454003520735	0.019773000321735	163.864756828781	759.539605194496	HSP90AB1	GO_Biological_Process_2023	IN-SST	up_up
gs_ind_0	Central Nervous System Neuron Axonogenesis (GO:0021955)	1/11	0.00267724427202689	0.0182256699733851	616.87969924812	3653.75826828779	HSP90AB1	GO_Biological_Process_2023	IN-SST	up_up
gs_ind_0	Central Nervous System Neuron Development (GO:0021954)	1/17	0.00413483875445063	0.0182256699733851	392.502392344498	2154.17360644687	HSP90AB1	GO_Biological_Process_2023	IN-SST	up_up
gs_ind_0	Chaperone-Mediated Protein Complex Assembly (GO:0051131)	1/20	0.00486291677915895	0.0182256699733851	332.093117408907	1768.76675197829	HSP90AB1	GO_Biological_Process_2023	IN-SST	up_up
gs_ind_0	Cytoplasmic Translation (GO:0002181)	1/93	0.0224324815696151	0.0332408590531569	69.8842105263158	265.367489992196	RPLP2	GO_Biological_Process_2023	IN-SST	up_up
gs_ind_0	Dicarboxylic Acid Metabolic Process (GO:0043648)	1/50	0.0121173925154876	0.0232368821179351	130.728867623604	576.921325382102	DHFR	GO_Biological_Process_2023	IN-SST	up_up
gs_ind_0	Diol Biosynthetic Process (GO:0034312)	1/17	0.00413483875445063	0.0182256699733851	392.502392344498	2154.17360644687	DHFR	GO_Biological_Process_2023	IN-SST	up_up
gs_ind_0	Focal Adhesion Assembly (GO:0048041)	1/21	0.00510550297271871	0.0182256699733851	315.885750962773	1667.06693090353	DYNLL1	GO_Biological_Process_2023	IN-SST	up_up
gs_ind_0	Heart Development (GO:0007507)	1/171	0.0408964791486587	0.049378711860973	37.8414878839327	120.968312079645	DYNLL1	GO_Biological_Process_2023	IN-SST	up_up
gs_ind_0	Heart Morphogenesis (GO:0003007)	1/59	0.0142844345300886	0.0258706980933826	110.592442645074	469.861374019043	DYNLL1	GO_Biological_Process_2023	IN-SST	up_up
gs_ind_0	Inorganic Cation Import Across Plasma Membrane (GO:0098659)	1/103	0.0248174022020568	0.0348727289563384	63.0508344030809	233.049135359815	ATP1B2	GO_Biological_Process_2023	IN-SST	up_up
gs_ind_0	Intracellular Potassium Ion Homeostasis (GO:0030007)	1/13	0.00316332229767094	0.0182256699733851	518.153684210526	2982.56123248241	ATP1B2	GO_Biological_Process_2023	IN-SST	up_up
gs_ind_0	Intracellular Sodium Ion Homeostasis (GO:0006883)	1/18	0.00437758468040933	0.0182256699733851	370.064661654135	2009.91670945958	ATP1B2	GO_Biological_Process_2023	IN-SST	up_up
gs_ind_0	Intraciliary Retrograde Transport (GO:0035721)	1/13	0.00316332229767094	0.0182256699733851	518.153684210526	2982.56123248241	DYNLL1	GO_Biological_Process_2023	IN-SST	up_up
gs_ind_0	Membrane Repolarization (GO:0086009)	1/17	0.00413483875445063	0.0182256699733851	392.502392344498	2154.17360644687	ATP1B2	GO_Biological_Process_2023	IN-SST	up_up
gs_ind_0	Motile Cilium Assembly (GO:0044458)	1/17	0.00413483875445063	0.0182256699733851	392.502392344498	2154.17360644687	DYNLL1	GO_Biological_Process_2023	IN-SST	up_up
gs_ind_0	Negative Regulation Of Actin Filament Bundle Assembly (GO:0032232)	1/28	0.00680211665451318	0.0182256699733851	235.438277511962	1174.95977231174	DYNLL1	GO_Biological_Process_2023	IN-SST	up_up
gs_ind_0	Negative Regulation Of Amide Metabolic Process (GO:0034249)	1/93	0.0224324815696151	0.0332408590531569	69.8842105263158	265.367489992196	DHFR	GO_Biological_Process_2023	IN-SST	up_up
gs_ind_0	Negative Regulation Of Cell Communication (GO:0010648)	1/22	0.00534803594291137	0.0182256699733851	301.186046511628	1575.5120097051	HSP90AB1	GO_Biological_Process_2023	IN-SST	up_up
gs_ind_0	Negative Regulation Of Cell Junction Assembly (GO:1901889)	1/24	0.00583294225471352	0.0182256699733851	275.539753639418	1417.44089490809	DYNLL1	GO_Biological_Process_2023	IN-SST	up_up
gs_ind_0	Negative Regulation Of Cell Migration (GO:0030336)	2/162	0.000682456209848687	0.0182256699733851	74.8992120212571	546.001189140324	DYNLL1;ATP1B2	GO_Biological_Process_2023	IN-SST	up_up
gs_ind_0	Negative Regulation Of Cell Motility (GO:2000146)	1/132	0.0317040888468548	0.0406910746617113	49.111266760056	169.498187454317	DYNLL1	GO_Biological_Process_2023	IN-SST	up_up
gs_ind_0	Negative Regulation Of Cell-Matrix Adhesion (GO:0001953)	1/31	0.00752843933523839	0.0188790094099055	212.264883520276	1037.77734728369	DYNLL1	GO_Biological_Process_2023	IN-SST	up_up
gs_ind_0	Negative Regulation Of Cell-Substrate Junction Organization (GO:0150118)	1/15	0.00364918709743012	0.0182256699733851	446.662431941924	2507.22827541482	DYNLL1	GO_Biological_Process_2023	IN-SST	up_up
gs_ind_0	Negative Regulation Of Cellular Biosynthetic Process (GO:0031327)	1/137	0.0328870147125566	0.041235256908821	47.3065355696935	161.536557347999	DHFR	GO_Biological_Process_2023	IN-SST	up_up
gs_ind_0	Negative Regulation Of Focal Adhesion Assembly (GO:0051895)	1/15	0.00364918709743012	0.0182256699733851	446.662431941924	2507.22827541482	DYNLL1	GO_Biological_Process_2023	IN-SST	up_up
gs_ind_0	Negative Regulation Of Macromolecule Biosynthetic Process (GO:0010558)	1/98	0.0236255972517856	0.0337804592284303	66.2923076923077	248.292835077658	DHFR	GO_Biological_Process_2023	IN-SST	up_up
gs_ind_0	Negative Regulation Of Nitrogen Compound Metabolic Process (GO:0051172)	1/11	0.00267724427202689	0.0182256699733851	616.87969924812	3653.75826828779	HSP90AB1	GO_Biological_Process_2023	IN-SST	up_up
gs_ind_0	Negative Regulation Of Phosphate Metabolic Process (GO:0045936)	1/20	0.00486291677915895	0.0182256699733851	332.093117408907	1768.76675197829	DYNLL1	GO_Biological_Process_2023	IN-SST	up_up
gs_ind_0	Negative Regulation Of Phosphorylation (GO:0042326)	1/74	0.0178866654987975	0.0303700674614999	87.9903329752954	354.04668413395	DYNLL1	GO_Biological_Process_2023	IN-SST	up_up
gs_ind_0	Negative Regulation Of Proteasomal Protein Catabolic Process (GO:1901799)	1/39	0.00946296331236082	0.019773000321735	168.125085440875	783.525053732933	HSP90AB1	GO_Biological_Process_2023	IN-SST	up_up
gs_ind_0	Negative Regulation Of Proteasomal Ubiquitin-Dependent Protein Catabolic Process (GO:0032435)	1/32	0.00777044064236691	0.0189042063388926	205.521303258145	998.30501637764	HSP90AB1	GO_Biological_Process_2023	IN-SST	up_up
gs_ind_0	Negative Regulation Of Protein Catabolic Process (GO:0042177)	1/54	0.0130810510829907	0.0239574306351403	120.942941465814	524.480020454977	HSP90AB1	GO_Biological_Process_2023	IN-SST	up_up
gs_ind_0	Negative Regulation Of Protein Metabolic Process (GO:0051248)	2/147	0.000562666388217093	0.0182256699733851	82.6511016777845	618.463619684545	HSP90AB1;DHFR	GO_Biological_Process_2023	IN-SST	up_up
gs_ind_0	Negative Regulation Of Proteolysis Involved In Protein Catabolic Process (GO:1903051)	1/25	0.00607531561707768	0.0182256699733851	264.28678839957	1348.79326386324	HSP90AB1	GO_Biological_Process_2023	IN-SST	up_up
gs_ind_0	Negative Regulation Of Ras Protein Signal Transduction (GO:0046580)	1/34	0.00825428393913046	0.0192206897439752	193.241948153967	926.986059822014	DYNLL1	GO_Biological_Process_2023	IN-SST	up_up
gs_ind_0	Negative Regulation Of Rho Protein Signal Transduction (GO:0035024)	1/17	0.00413483875445063	0.0182256699733851	392.502392344498	2154.17360644687	DYNLL1	GO_Biological_Process_2023	IN-SST	up_up
gs_ind_0	Negative Regulation Of Signaling (GO:0023057)	1/28	0.00680211665451318	0.0182256699733851	235.438277511962	1174.95977231174	HSP90AB1	GO_Biological_Process_2023	IN-SST	up_up
gs_ind_0	Negative Regulation Of Stress Fiber Assembly (GO:0051497)	1/25	0.00607531561707768	0.0182256699733851	264.28678839957	1348.79326386324	DYNLL1	GO_Biological_Process_2023	IN-SST	up_up
gs_ind_0	Negative Regulation Of Transforming Growth Factor Beta Production (GO:0071635)	1/9	0.00219095293732335	0.0182256699733851	762.065015479876	4666.44316533683	HSP90AB1	GO_Biological_Process_2023	IN-SST	up_up
gs_ind_0	Negative Regulation Of Translation (GO:0017148)	1/106	0.0255318565534771	0.0355700223779211	61.2534297829883	224.667065062046	DHFR	GO_Biological_Process_2023	IN-SST	up_up
gs_ind_0	Negative Regulation Of Ubiquitin-Dependent Protein Catabolic Process (GO:2000059)	1/39	0.00946296331236082	0.019773000321735	168.125085440875	783.525053732933	HSP90AB1	GO_Biological_Process_2023	IN-SST	up_up
gs_ind_0	Neural Tube Closure (GO:0001843)	1/32	0.00777044064236691	0.0189042063388926	205.521303258145	998.30501637764	DYNLL1	GO_Biological_Process_2023	IN-SST	up_up
gs_ind_0	Neuron Projection Extension (GO:1990138)	1/38	0.00922133355271609	0.019773000321735	172.612631578947	808.903461690074	HSP90AB1	GO_Biological_Process_2023	IN-SST	up_up
gs_ind_0	Peptide Biosynthetic Process (GO:0043043)	1/158	0.0378411136785669	0.0460306084298985	40.9779448621554	134.17650682178	RPLP2	GO_Biological_Process_2023	IN-SST	up_up
gs_ind_0	Plasma Membrane Bounded Cell Projection Organization (GO:0120036)	1/131	0.0314673474686114	0.0406910746617113	49.4888082274652	171.172130367127	ATP1B2	GO_Biological_Process_2023	IN-SST	up_up
gs_ind_0	Positive Regulation Of ATP-dependent Activity (GO:0032781)	1/39	0.00946296331236082	0.019773000321735	168.125085440875	783.525053732933	ATP1B2	GO_Biological_Process_2023	IN-SST	up_up
gs_ind_0	Positive Regulation Of Cell Projection Organization (GO:0031346)	1/118	0.0283849654570571	0.0370139949560025	54.9816349384098	195.838846828545	ATP1B2	GO_Biological_Process_2023	IN-SST	up_up
gs_ind_0	Positive Regulation Of Cellular Biosynthetic Process (GO:0031328)	1/174	0.0416003222134527	0.0494952738744	37.1844380403458	118.233400479699	HSP90AB1	GO_Biological_Process_2023	IN-SST	up_up
gs_ind_0	Positive Regulation Of Cellular Response To Transforming Growth Factor Beta Stimulus (GO:1903846)	1/24	0.00583294225471352	0.0182256699733851	275.539753639418	1417.44089490809	HSP90AB1	GO_Biological_Process_2023	IN-SST	up_up
gs_ind_0	Positive Regulation Of Cyclin-Dependent Protein Kinase Activity (GO:1904031)	1/18	0.00437758468040933	0.0182256699733851	370.064661654135	2009.91670945958	HSP90AB1	GO_Biological_Process_2023	IN-SST	up_up
gs_ind_0	Positive Regulation Of Cysteine-Type Endopeptidase Activity Involved In Apoptotic Process (GO:0043280)	1/109	0.0262458397785862	0.0356505990325796	59.5554208100897	216.796488815514	DYNLL1	GO_Biological_Process_2023	IN-SST	up_up
gs_ind_0	Positive Regulation Of DNA Biosynthetic Process (GO:2000573)	1/65	0.015726751384275	0.0281698953366684	100.290085679315	416.443760165974	HSP90AB1	GO_Biological_Process_2023	IN-SST	up_up
gs_ind_0	Positive Regulation Of Dephosphorylation (GO:0035306)	1/29	0.00704427735167646	0.0182256699733851	227.171745152355	1125.75860521701	DYNLL1	GO_Biological_Process_2023	IN-SST	up_up
gs_ind_0	Positive Regulation Of Execution Phase Of Apoptosis (GO:1900119)	1/7	0.00170444821035734	0.0182256699733851	996.595141700405	6352.80953452401	DYNLL1	GO_Biological_Process_2023	IN-SST	up_up
gs_ind_0	Positive Regulation Of Ion Transmembrane Transporter Activity (GO:0032414)	1/33	0.00801238884021076	0.0189278171152805	199.192712550607	961.456678146179	ATP1B2	GO_Biological_Process_2023	IN-SST	up_up
gs_ind_0	Positive Regulation Of Monooxygenase Activity (GO:0032770)	1/26	0.00631763579758403	0.0182256699733851	253.916408668731	1285.93685596883	DHFR	GO_Biological_Process_2023	IN-SST	up_up
gs_ind_0	Positive Regulation Of Neuron Projection Development (GO:0010976)	1/92	0.0221937010326267	0.0332408590531569	70.6496980155306	269.030289192558	ATP1B2	GO_Biological_Process_2023	IN-SST	up_up
gs_ind_0	Positive Regulation Of Nitric Oxide Biosynthetic Process (GO:0045429)	1/27	0.00655990280660549	0.0182256699733851	244.328699106256	1228.18649402375	HSP90AB1	GO_Biological_Process_2023	IN-SST	up_up
gs_ind_0	Positive Regulation Of Nitric Oxide Metabolic Process (GO:1904407)	1/28	0.00680211665451318	0.0182256699733851	235.438277511962	1174.95977231174	HSP90AB1	GO_Biological_Process_2023	IN-SST	up_up
gs_ind_0	Positive Regulation Of Nitric-Oxide Synthase Activity (GO:0051000)	1/17	0.00413483875445063	0.0182256699733851	392.502392344498	2154.17360644687	DHFR	GO_Biological_Process_2023	IN-SST	up_up
gs_ind_0	Positive Regulation Of Peptidyl-Serine Phosphorylation (GO:0033138)	1/89	0.0214770444359814	0.0332408590531569	73.049955396967	280.568122108349	HSP90AB1	GO_Biological_Process_2023	IN-SST	up_up
gs_ind_0	Positive Regulation Of Phosphatase Activity (GO:0010922)	1/22	0.00534803594291137	0.0182256699733851	301.186046511628	1575.5120097051	HSP90AB1	GO_Biological_Process_2023	IN-SST	up_up
gs_ind_0	Positive Regulation Of Phosphoprotein Phosphatase Activity (GO:0032516)	1/18	0.00437758468040933	0.0182256699733851	370.064661654135	2009.91670945958	HSP90AB1	GO_Biological_Process_2023	IN-SST	up_up
gs_ind_0	Positive Regulation Of Potassium Ion Transmembrane Transport (GO:1901381)	1/17	0.00413483875445063	0.0182256699733851	392.502392344498	2154.17360644687	ATP1B2	GO_Biological_Process_2023	IN-SST	up_up
gs_ind_0	Positive Regulation Of Potassium Ion Transmembrane Transporter Activity (GO:1901018)	1/13	0.00316332229767094	0.0182256699733851	518.153684210526	2982.56123248241	ATP1B2	GO_Biological_Process_2023	IN-SST	up_up
gs_ind_0	Positive Regulation Of Protein Dephosphorylation (GO:0035307)	2/33	2.80983113636761e-05	0.0045800247522792	382.833800186741	4012.02207160459	HSP90AB1;DYNLL1	GO_Biological_Process_2023	IN-SST	up_up
gs_ind_0	Positive Regulation Of Protein Kinase Activity (GO:0045860)	1/145	0.0347769910125201	0.0429443146593998	44.6787470406119	150.066943779	HSP90AB1	GO_Biological_Process_2023	IN-SST	up_up
gs_ind_0	Positive Regulation Of Protein Kinase B Signaling (GO:0051897)	1/93	0.0224324815696151	0.0332408590531569	69.8842105263158	265.367489992196	HSP90AB1	GO_Biological_Process_2023	IN-SST	up_up
gs_ind_0	Positive Regulation Of Protein Localization (GO:1903829)	1/85	0.0205207669575058	0.0324746117871208	76.5154157583307	297.363228608302	HSP90AB1	GO_Biological_Process_2023	IN-SST	up_up
gs_ind_0	Positive Regulation Of Protein Localization To Cell Surface (GO:2000010)	1/12	0.00292030994328227	0.0182256699733851	563.224256292906	3287.01366407969	HSP90AB1	GO_Biological_Process_2023	IN-SST	up_up
gs_ind_0	Positive Regulation Of Sodium Ion Transmembrane Transport (GO:1902307)	1/9	0.00219095293732335	0.0182256699733851	762.065015479876	4666.44316533683	ATP1B2	GO_Biological_Process_2023	IN-SST	up_up
gs_ind_0	Positive Regulation Of Tau-Protein Kinase Activity (GO:1902949)	1/5	0.00121773000789749	0.0182256699733851	1439.59649122807	9660.79634255824	HSP90AB1	GO_Biological_Process_2023	IN-SST	up_up
gs_ind_0	Positive Regulation Of Telomerase Activity (GO:0051973)	1/33	0.00801238884021076	0.0189278171152805	199.192712550607	961.456678146179	HSP90AB1	GO_Biological_Process_2023	IN-SST	up_up
gs_ind_0	Positive Regulation Of Transferase Activity (GO:0051347)	1/142	0.0340686398022068	0.0423907502882421	45.6293472196392	154.198810858376	HSP90AB1	GO_Biological_Process_2023	IN-SST	up_up
gs_ind_0	Positive Regulation Of Transforming Growth Factor Beta Receptor Signaling Pathway (GO:0030511)	1/24	0.00583294225471352	0.0182256699733851	275.539753639418	1417.44089490809	HSP90AB1	GO_Biological_Process_2023	IN-SST	up_up
gs_ind_0	Positive Regulation Of Transmembrane Receptor Protein Serine/Threonine Kinase Signaling Pathway (GO:0090100)	1/94	0.022671209626083	0.0332919564779417	69.1350971010414	261.791069308858	HSP90AB1	GO_Biological_Process_2023	IN-SST	up_up
gs_ind_0	Potassium Ion Homeostasis (GO:0055075)	1/23	0.0055905157001169	0.0182256699733851	287.79298245614	1492.69118317395	ATP1B2	GO_Biological_Process_2023	IN-SST	up_up
gs_ind_0	Potassium Ion Import Across Plasma Membrane (GO:1990573)	1/42	0.0101875344118966	0.0202508305992579	155.960050729233	715.324874977603	ATP1B2	GO_Biological_Process_2023	IN-SST	up_up
gs_ind_0	Potassium Ion Transmembrane Transport (GO:0071805)	1/136	0.0326505336422105	0.041235256908821	47.6568265682657	163.076612661133	ATP1B2	GO_Biological_Process_2023	IN-SST	up_up
gs_ind_0	Primary Neural Tube Formation (GO:0014020)	1/28	0.00680211665451318	0.0182256699733851	235.438277511962	1174.95977231174	DYNLL1	GO_Biological_Process_2023	IN-SST	up_up
gs_ind_0	Protein Stabilization (GO:0050821)	2/207	0.00110925316597439	0.0182256699733851	58.4335193931587	397.585657752298	HSP90AB1;ATP1B2	GO_Biological_Process_2023	IN-SST	up_up
gs_ind_0	RNA-templated DNA Biosynthetic Process (GO:0006278)	1/19	0.00462027735185034	0.0182256699733851	350.052631578947	1882.33820580587	HSP90AB1	GO_Biological_Process_2023	IN-SST	up_up
gs_ind_0	Regulation Of Actin Cytoskeleton Organization (GO:0032956)	1/90	0.0217159824760674	0.0332408590531569	72.2319905910026	276.627343369627	DYNLL1	GO_Biological_Process_2023	IN-SST	up_up
gs_ind_0	Regulation Of Actin Filament-Based Process (GO:0032970)	1/70	0.0169272308727273	0.0296681573360705	93.0636122680803	379.590808071196	DYNLL1	GO_Biological_Process_2023	IN-SST	up_up
gs_ind_0	Regulation Of Cellular Localization (GO:0060341)	1/71	0.0171671685787527	0.0297686008333691	91.7413213885778	372.906134525496	HSP90AB1	GO_Biological_Process_2023	IN-SST	up_up
gs_ind_0	Regulation Of Cellular Response To Oxidative Stress (GO:1900407)	1/9	0.00219095293732335	0.0182256699733851	762.065015479876	4666.44316533683	DHFR	GO_Biological_Process_2023	IN-SST	up_up
gs_ind_0	Regulation Of Cyclin-Dependent Protein Kinase Activity (GO:1904029)	1/53	0.012840215789568	0.0239574306351403	123.24962406015	536.773456513469	HSP90AB1	GO_Biological_Process_2023	IN-SST	up_up
gs_ind_0	Regulation Of Cytoskeleton Organization (GO:0051493)	1/114	0.0274347656231088	0.0363566406224938	56.9248782749826	204.698688800048	DYNLL1	GO_Biological_Process_2023	IN-SST	up_up
gs_ind_0	Regulation Of Execution Phase Of Apoptosis (GO:1900117)	1/11	0.00267724427202689	0.0182256699733851	616.87969924812	3653.75826828779	DYNLL1	GO_Biological_Process_2023	IN-SST	up_up
gs_ind_0	Regulation Of Focal Adhesion Assembly (GO:0051893)	1/54	0.0130810510829907	0.0239574306351403	120.942941465814	524.480020454977	DYNLL1	GO_Biological_Process_2023	IN-SST	up_up
gs_ind_0	Regulation Of Neuron Projection Development (GO:0010975)	1/174	0.0416003222134527	0.0494952738744	37.1844380403458	118.233400479699	ATP1B2	GO_Biological_Process_2023	IN-SST	up_up
gs_ind_0	Regulation Of Nitric Oxide Biosynthetic Process (GO:0045428)	1/39	0.00946296331236082	0.019773000321735	168.125085440875	783.525053732933	HSP90AB1	GO_Biological_Process_2023	IN-SST	up_up
gs_ind_0	Regulation Of Nitric-Oxide Synthase Activity (GO:0050999)	1/28	0.00680211665451318	0.0182256699733851	235.438277511962	1174.95977231174	DHFR	GO_Biological_Process_2023	IN-SST	up_up
gs_ind_0	Regulation Of Peptidyl-Serine Phosphorylation (GO:0033135)	1/93	0.0224324815696151	0.0332408590531569	69.8842105263158	265.367489992196	HSP90AB1	GO_Biological_Process_2023	IN-SST	up_up
gs_ind_0	Regulation Of Phosphoprotein Phosphatase Activity (GO:0043666)	1/37	0.00897965074592324	0.019773000321735	177.346070656092	835.795549117233	HSP90AB1	GO_Biological_Process_2023	IN-SST	up_up
gs_ind_0	Regulation Of Phosphorylation (GO:0042325)	1/82	0.0198030069771799	0.0319593082899043	79.3377462060058	311.156411438868	DYNLL1	GO_Biological_Process_2023	IN-SST	up_up
gs_ind_0	Regulation Of Potassium Ion Transmembrane Transporter Activity (GO:1901016)	1/26	0.00631763579758403	0.0182256699733851	253.916408668731	1285.93685596883	ATP1B2	GO_Biological_Process_2023	IN-SST	up_up
gs_ind_0	Regulation Of Proteasomal Protein Catabolic Process (GO:0061136)	1/53	0.012840215789568	0.0239574306351403	123.24962406015	536.773456513469	HSP90AB1	GO_Biological_Process_2023	IN-SST	up_up
gs_ind_0	Regulation Of Proteasomal Ubiquitin-Dependent Protein Catabolic Process (GO:0032434)	1/109	0.0262458397785862	0.0356505990325796	59.5554208100897	216.796488815514	HSP90AB1	GO_Biological_Process_2023	IN-SST	up_up
gs_ind_0	Regulation Of Protein Dephosphorylation (GO:0035304)	1/40	0.00970454003520735	0.019773000321735	163.864756828781	759.539605194496	DYNLL1	GO_Biological_Process_2023	IN-SST	up_up
gs_ind_0	Regulation Of Protein Kinase B Signaling (GO:0051896)	1/135	0.0324140005306479	0.041235256908821	48.0123263549208	164.642181152843	HSP90AB1	GO_Biological_Process_2023	IN-SST	up_up
gs_ind_0	Regulation Of Protein Localization (GO:0032880)	1/96	0.023148508338468	0.0333912111430999	67.6839349683108	254.885850012689	HSP90AB1	GO_Biological_Process_2023	IN-SST	up_up
gs_ind_0	Regulation Of Protein Localization To Cell Surface (GO:2000008)	1/31	0.00752843933523839	0.0188790094099055	212.264883520276	1037.77734728369	HSP90AB1	GO_Biological_Process_2023	IN-SST	up_up
gs_ind_0	Regulation Of Protein Metabolic Process (GO:0051246)	1/96	0.023148508338468	0.0333912111430999	67.6839349683108	254.885850012689	HSP90AB1	GO_Biological_Process_2023	IN-SST	up_up
gs_ind_0	Regulation Of Protein Modification By Small Protein Conjugation Or Removal (GO:1903320)	1/29	0.00704427735167646	0.0182256699733851	227.171745152355	1125.75860521701	HSP90AB1	GO_Biological_Process_2023	IN-SST	up_up
gs_ind_0	Regulation Of Protein Ubiquitination (GO:0031396)	1/113	0.0271970850262279	0.0363370890104521	57.4322807017544	207.023011013347	HSP90AB1	GO_Biological_Process_2023	IN-SST	up_up
gs_ind_0	Regulation Of Ras Protein Signal Transduction (GO:0046578)	1/76	0.0183660667166964	0.0305476415798114	85.6552805855699	342.385614619657	DYNLL1	GO_Biological_Process_2023	IN-SST	up_up
gs_ind_0	Regulation Of Rho Protein Signal Transduction (GO:0035023)	1/73	0.0176468858814969	0.030278341038779	89.2061705989111	360.142790521222	DYNLL1	GO_Biological_Process_2023	IN-SST	up_up
gs_ind_0	Regulation Of Small GTPase Mediated Signal Transduction (GO:0051056)	1/118	0.0283849654570571	0.0370139949560025	54.9816349384098	195.838846828545	DYNLL1	GO_Biological_Process_2023	IN-SST	up_up
gs_ind_0	Regulation Of Stress Fiber Assembly (GO:0051492)	1/75	0.0181263924404351	0.0304598141009374	86.8071352878841	348.130142358727	DYNLL1	GO_Biological_Process_2023	IN-SST	up_up
gs_ind_0	Regulation Of Superoxide Metabolic Process (GO:0090322)	1/5	0.00121773000789749	0.0182256699733851	1439.59649122807	9660.79634255824	DHFR	GO_Biological_Process_2023	IN-SST	up_up
gs_ind_0	Regulation Of Tau-Protein Kinase Activity (GO:1902947)	1/9	0.00219095293732335	0.0182256699733851	762.065015479876	4666.44316533683	HSP90AB1	GO_Biological_Process_2023	IN-SST	up_up
gs_ind_0	Regulation Of Telomerase Activity (GO:0051972)	1/45	0.01091162845959	0.0211737552251567	145.435245416913	657.065709635895	HSP90AB1	GO_Biological_Process_2023	IN-SST	up_up
gs_ind_0	Regulation Of Transforming Growth Factor Beta Activation (GO:1901388)	1/7	0.00170444821035734	0.0182256699733851	996.595141700405	6352.80953452401	HSP90AB1	GO_Biological_Process_2023	IN-SST	up_up
gs_ind_0	Regulation Of Transforming Growth Factor Beta Receptor Signaling Pathway (GO:0017015)	1/111	0.026721566994873	0.0359968216542504	58.4746368182901	211.811758135833	HSP90AB1	GO_Biological_Process_2023	IN-SST	up_up
gs_ind_0	Response To Axon Injury (GO:0048678)	1/18	0.00437758468040933	0.0182256699733851	370.064661654135	2009.91670945958	DHFR	GO_Biological_Process_2023	IN-SST	up_up
gs_ind_0	Response To Unfolded Protein (GO:0006986)	1/44	0.0106703167655477	0.0209549594311359	148.78221415608	675.514328679645	HSP90AB1	GO_Biological_Process_2023	IN-SST	up_up
gs_ind_0	Retina Homeostasis (GO:0001895)	1/39	0.00946296331236082	0.019773000321735	168.125085440875	783.525053732933	ATP1B2	GO_Biological_Process_2023	IN-SST	up_up
gs_ind_0	Sodium Ion Export Across Plasma Membrane (GO:0036376)	1/12	0.00292030994328227	0.0182256699733851	563.224256292906	3287.01366407969	ATP1B2	GO_Biological_Process_2023	IN-SST	up_up
gs_ind_0	Sodium Ion Homeostasis (GO:0055078)	1/25	0.00607531561707768	0.0182256699733851	264.28678839957	1348.79326386324	ATP1B2	GO_Biological_Process_2023	IN-SST	up_up
gs_ind_0	Sodium Ion Transmembrane Transport (GO:0035725)	1/82	0.0198030069771799	0.0319593082899043	79.3377462060058	311.156411438868	ATP1B2	GO_Biological_Process_2023	IN-SST	up_up
gs_ind_0	Substantia Nigra Development (GO:0021762)	1/42	0.0101875344118966	0.0202508305992579	155.960050729233	715.324874977603	DYNLL1	GO_Biological_Process_2023	IN-SST	up_up
gs_ind_0	Telomere Maintenance Via Telomerase (GO:0007004)	1/19	0.00462027735185034	0.0182256699733851	350.052631578947	1882.33820580587	HSP90AB1	GO_Biological_Process_2023	IN-SST	up_up
gs_ind_0	Telomere Maintenance Via Telomere Lengthening (GO:0010833)	1/26	0.00631763579758403	0.0182256699733851	253.916408668731	1285.93685596883	HSP90AB1	GO_Biological_Process_2023	IN-SST	up_up
gs_ind_0	Transport Across Blood-Brain Barrier (GO:0150104)	1/84	0.0202815662070314	0.0324107381543737	77.4336589977939	301.839722671655	ATP1B2	GO_Biological_Process_2023	IN-SST	up_up
gs_ind_0	Tube Closure (GO:0060606)	1/29	0.00704427735167646	0.0182256699733851	227.171745152355	1125.75860521701	DYNLL1	GO_Biological_Process_2023	IN-SST	up_up
gs_ind_0	Vascular Transport (GO:0010232)	1/82	0.0198030069771799	0.0319593082899043	79.3377462060058	311.156411438868	ATP1B2	GO_Biological_Process_2023	IN-SST	up_up
gs_ind_0	Water-Soluble Vitamin Metabolic Process (GO:0006767)	1/40	0.00970454003520735	0.019773000321735	163.864756828781	759.539605194496	DHFR	GO_Biological_Process_2023	IN-SST	up_up
gs_ind_0	protein-RNA Complex Assembly (GO:0022618)	1/149	0.0357207320448562	0.0437780400248989	43.4710260499734	144.846503372791	HSP90AB1	GO_Biological_Process_2023	IN-SST	up_up
gs_ind_0	Asymmetric Synapse (GO:0032279)	1/133	0.00969051370237663	0.013746477458215	185.241509433962	858.892235087486	SYNDIG1	GO_Cellular_Component_2023	Mic	up_up
gs_ind_0	Early Endosome (GO:0005769)	1/307	0.0222735264664627	0.0247483627405141	79.7393148450245	303.356777523663	SYNDIG1	GO_Cellular_Component_2023	Mic	up_up
gs_ind_0	Early Endosome Membrane (GO:0031901)	1/116	0.00845538181503362	0.013746477458215	212.594805194805	1014.70483022909	SYNDIG1	GO_Cellular_Component_2023	Mic	up_up
gs_ind_0	Endosome Membrane (GO:0010008)	1/361	0.026156813299015	0.026156813299015	67.7051317614424	246.693503788006	SYNDIG1	GO_Cellular_Component_2023	Mic	up_up
gs_ind_0	Excitatory Synapse (GO:0060076)	1/24	0.00175331751171999	0.00788416173332931	1047.22978723404	6645.97739242979	SYNDIG1	GO_Cellular_Component_2023	Mic	up_up
gs_ind_0	Exocytic Vesicle Membrane (GO:0099501)	1/53	0.00386917368476351	0.00788416173332931	468.428571428571	2601.9868902798	SYNDIG1	GO_Cellular_Component_2023	Mic	up_up
gs_ind_0	Postsynaptic Density (GO:0014069)	1/151	0.010997181966572	0.013746477458215	163.014617940199	735.214873098726	SYNDIG1	GO_Cellular_Component_2023	Mic	up_up
gs_ind_0	Postsynaptic Density Membrane (GO:0098839)	1/34	0.00248326119027218	0.00788416173332931	734.444776119403	4405.33386692249	SYNDIG1	GO_Cellular_Component_2023	Mic	up_up
gs_ind_0	Postsynaptic Specialization Membrane (GO:0099634)	1/38	0.00277513899853181	0.00788416173332931	656.04	3862.14319709876	SYNDIG1	GO_Cellular_Component_2023	Mic	up_up
gs_ind_0	Synaptic Vesicle Membrane (GO:0030672)	1/54	0.00394208086666465	0.00788416173332931	459.661682242991	2544.70847306327	SYNDIG1	GO_Cellular_Component_2023	Mic	up_up
gs_ind_0	GTPase Activator Activity (GO:0005096)	1/211	0.0153444408669722	0.0357031567734919	116.378622327791	486.113741600947	SIPA1L2	GO_Molecular_Function_2023	Mic	up_up
gs_ind_0	GTPase Regulator Activity (GO:0030695)	1/423	0.0306027058058502	0.0357031567734919	57.6816568047337	201.116720570997	SIPA1L2	GO_Molecular_Function_2023	Mic	up_up
gs_ind_0	Glutamate Receptor Binding (GO:0035254)	1/18	0.00131518042568052	0.00920626297976367	1406.48571428571	9330.31879459704	SYNDIG1	GO_Molecular_Function_2023	Mic	up_up
gs_ind_0	Protein Homodimerization Activity (GO:0042803)	1/660	0.0474727554540876	0.0474727554540876	36.7373768006065	111.960803890542	SYNDIG1	GO_Molecular_Function_2023	Mic	up_up
gs_ind_0	Ubiquitin Protein Ligase Activity (GO:0061630)	1/306	0.0222015165624389	0.0357031567734919	80.0022913256956	304.61629874463	SH3RF3	GO_Molecular_Function_2023	Mic	up_up
gs_ind_0	Ubiquitin-Like Protein Ligase Activity (GO:0061659)	1/314	0.0227774968046542	0.0357031567734919	77.9454545454546	294.788322648721	SH3RF3	GO_Molecular_Function_2023	Mic	up_up
gs_ind_0	Ubiquitin-Protein Transferase Activity (GO:0004842)	1/407	0.0294566769076248	0.0357031567734919	59.9756457564576	211.404235785406	SH3RF3	GO_Molecular_Function_2023	Mic	up_up
gs_ind_0	Activation Of GTPase Activity (GO:0090630)	1/102	0.00743744358984241	0.0112268909761963	242.000985221675	1186.1020272291	SIPA1L2	GO_Biological_Process_2023	Mic	up_up
gs_ind_0	Intracellular Protein Transport (GO:0006886)	1/323	0.0234252041578059	0.0273294048507735	75.753488372093	284.374257364291	SYNDIG1	GO_Biological_Process_2023	Mic	up_up
gs_ind_0	Positive Regulation Of Cell Junction Assembly (GO:1901890)	1/61	0.00445233153513797	0.0112268909761963	406.40826446281	2200.42739354925	SYNDIG1	GO_Biological_Process_2023	Mic	up_up
gs_ind_0	Positive Regulation Of GTPase Activity (GO:0043547)	1/231	0.0167906911515161	0.0220377821363649	106.22863340564	434.149057164015	SIPA1L2	GO_Biological_Process_2023	Mic	up_up
gs_ind_0	Positive Regulation Of JNK Cascade (GO:0046330)	1/77	0.00561796435906955	0.0112268909761963	321.282352941176	1664.81636458395	SH3RF3	GO_Biological_Process_2023	Mic	up_up
gs_ind_0	Positive Regulation Of Nervous System Development (GO:0051962)	1/49	0.00357750938053191	0.0112268909761963	507.111340206186	2856.60302042062	SYNDIG1	GO_Biological_Process_2023	Mic	up_up
gs_ind_0	Positive Regulation Of Proteasomal Protein Catabolic Process (GO:1901800)	1/90	0.00656437080175711	0.0112268909761963	274.528491620112	1379.80727209654	SH3RF3	GO_Biological_Process_2023	Mic	up_up
gs_ind_0	Positive Regulation Of Proteasomal Ubiquitin-Dependent Protein Catabolic Process (GO:0032436)	1/83	0.00605484198642299	0.0112268909761963	297.872727272727	1521.20533690277	SH3RF3	GO_Biological_Process_2023	Mic	up_up
gs_ind_0	Positive Regulation Of Stress-Activated MAPK Cascade (GO:0032874)	1/105	0.00765563183123916	0.0112268909761963	235.036363636364	1145.17089804718	SH3RF3	GO_Biological_Process_2023	Mic	up_up
gs_ind_0	Positive Regulation Of Synapse Assembly (GO:0051965)	1/32	0.0023373009311394	0.0112268909761963	781.114285714286	4732.58278959228	SYNDIG1	GO_Biological_Process_2023	Mic	up_up
gs_ind_0	Positive Regulation Of Ubiquitin-Dependent Protein Catabolic Process (GO:2000060)	1/83	0.00605484198642299	0.0112268909761963	297.872727272727	1521.20533690277	SH3RF3	GO_Biological_Process_2023	Mic	up_up
gs_ind_0	Protein Autoubiquitination (GO:0051865)	1/70	0.00510811201758432	0.0112268909761963	353.702158273381	1866.4599069961	SH3RF3	GO_Biological_Process_2023	Mic	up_up
gs_ind_0	Protein Localization (GO:0008104)	1/349	0.0252947509231594	0.0275400603216784	70.0571018651363	257.611059073495	SYNDIG1	GO_Biological_Process_2023	Mic	up_up
gs_ind_0	Protein Modification By Small Protein Conjugation (GO:0032446)	1/362	0.026228628877789	0.0275400603216784	67.5161825726141	245.819922957327	SH3RF3	GO_Biological_Process_2023	Mic	up_up
gs_ind_0	Protein Transport (GO:0015031)	1/311	0.0225615307281274	0.0273294048507735	78.704347826087	298.408243375954	SYNDIG1	GO_Biological_Process_2023	Mic	up_up
gs_ind_0	Protein Ubiquitination (GO:0016567)	1/431	0.0311753817884338	0.0311753817884338	56.598606271777	196.291128587359	SH3RF3	GO_Biological_Process_2023	Mic	up_up
gs_ind_0	Regulation Of JNK Cascade (GO:0046328)	1/110	0.00801920784014021	0.0112268909761963	224.276712328767	1082.34049260096	SH3RF3	GO_Biological_Process_2023	Mic	up_up
gs_ind_0	Regulation Of Proteasomal Ubiquitin-Dependent Protein Catabolic Process (GO:0032434)	1/109	0.00794649974396431	0.0112268909761963	226.34930875576	1094.40427934026	SH3RF3	GO_Biological_Process_2023	Mic	up_up
gs_ind_0	Regulation Of Synapse Assembly (GO:0051963)	1/51	0.00372334864814672	0.0112268909761963	487.00396039604	2723.87735776825	SYNDIG1	GO_Biological_Process_2023	Mic	up_up
gs_ind_0	Synaptic Vesicle Cycle (GO:0099504)	1/37	0.00270217488500066	0.0112268909761963	674.030136986301	3986.01088687849	SYNDIG1	GO_Biological_Process_2023	Mic	up_up
gs_ind_0	Synaptic Vesicle Localization (GO:0097479)	1/13	0.000949968271231708	0.0112268909761963	1969.32	13704.6593103415	SYNDIG1	GO_Biological_Process_2023	Mic	up_up
gs_ind_0	Cell-Substrate Junction (GO:0030055)	3/394	0.0019374498966769	0.0179214115442614	15.4549332898562	96.5374272645442	RPLP1;RPS15;HSPA1A	GO_Cellular_Component_2023	OPC	up_up
gs_ind_0	Cytoskeleton (GO:0005856)	3/593	0.00609337074447176	0.0375757862575759	10.1963896445493	52.0072345795504	SOX9;CDK5RAP2;PPP1R9A	GO_Cellular_Component_2023	OPC	up_up
gs_ind_0	Cytosolic Large Ribosomal Subunit (GO:0022625)	2/52	0.00050182159826888	0.00928369956797429	82.7773287532835	628.881375653837	RPLP1;RPL13	GO_Cellular_Component_2023	OPC	up_up
gs_ind_0	Focal Adhesion (GO:0005925)	3/386	0.00182763833924747	0.0179214115442614	15.7804377375239	99.4914097988617	RPLP1;RPS15;HSPA1A	GO_Cellular_Component_2023	OPC	up_up
gs_ind_0	Large Ribosomal Subunit (GO:0015934)	2/52	0.00050182159826888	0.00928369956797429	82.7773287532835	628.881375653837	RPLP1;RPL13	GO_Cellular_Component_2023	OPC	up_up
gs_ind_0	Postsynaptic Density (GO:0014069)	2/151	0.00412410558182526	0.0305183813055069	27.8940004095284	153.163337318808	GRID2;PPP1R9A	GO_Cellular_Component_2023	OPC	up_up
gs_ind_0	ATP Binding (GO:0005524)	2/279	0.013439344291646	0.0459247623142988	14.9805111233683	64.5595423401474	PAPOLA;HSPA1A	GO_Molecular_Function_2023	OPC	up_up
gs_ind_0	Adenyl Ribonucleotide Binding (GO:0032559)	2/309	0.0163006362899712	0.0459247623142988	13.5090426414468	55.6106648283643	PAPOLA;HSPA1A	GO_Molecular_Function_2023	OPC	up_up
gs_ind_0	Adenylyltransferase Activity (GO:0070566)	1/25	0.0157221843624034	0.0459247623142988	98.421368547419	408.712699446572	PAPOLA	GO_Molecular_Function_2023	OPC	up_up
gs_ind_0	C3HC4-type RING Finger Domain Binding (GO:0055131)	1/5	0.00316363029057368	0.0459247623142988	536.111111111111	3085.87436482527	HSPA1A	GO_Molecular_Function_2023	OPC	up_up
gs_ind_0	Cholesterol Transfer Activity (GO:0120020)	1/18	0.0113440952016833	0.0459247623142988	137.813445378151	617.274403586974	GRAMD1C	GO_Molecular_Function_2023	OPC	up_up
gs_ind_0	DNA Binding (GO:0003677)	3/844	0.0158446425718981	0.0459247623142988	7.11061807056801	29.4729703854113	SOX9;RPS15;RFX3	GO_Molecular_Function_2023	OPC	up_up
gs_ind_0	Disordered Domain Specific Binding (GO:0097718)	1/23	0.0144732076478696	0.0459247623142988	107.175163398693	453.93569821057	HSPA1A	GO_Molecular_Function_2023	OPC	up_up
gs_ind_0	Gamma-Tubulin Binding (GO:0043015)	1/28	0.0175927961525241	0.04718068059086	87.6780748663102	354.242724683219	CDK5RAP2	GO_Molecular_Function_2023	OPC	up_up
gs_ind_0	Glutamate Receptor Activity (GO:0008066)	1/16	0.0100897772704499	0.0459247623142988	155.603415559772	715.189478686121	GRID2	GO_Molecular_Function_2023	OPC	up_up
gs_ind_0	Neurotransmitter Receptor Activity Involved In Regulation Of Postsynaptic Membrane Potential (GO:0099529)	1/21	0.0132227071035661	0.0459247623142988	117.637015781922	508.876519398841	GRID2	GO_Molecular_Function_2023	OPC	up_up
gs_ind_0	Palmitoyltransferase Activity (GO:0016409)	2/27	0.00013413492153647	0.00395698018532586	164.031612645058	1462.61483888594	ZDHHC11B;ZDHHC21	GO_Molecular_Function_2023	OPC	up_up
gs_ind_0	Protein Kinase A Catalytic Subunit Binding (GO:0034236)	1/12	0.00757654936113965	0.0459247623142988	209.746803069054	1024.13017259968	SOX9	GO_Molecular_Function_2023	OPC	up_up
gs_ind_0	Protein Serine/Threonine/Tyrosine Kinase Activity (GO:0004712)	1/26	0.0163461018406826	0.0459247623142988	94.5594002306805	388.995229536013	RPS6KA2	GO_Molecular_Function_2023	OPC	up_up
gs_ind_0	Protein-Cysteine S-palmitoyltransferase Activity (GO:0019706)	2/23	9.68349634139735e-05	0.00395698018532586	194.568106312292	1798.29619667657	ZDHHC11B;ZDHHC21	GO_Molecular_Function_2023	OPC	up_up
gs_ind_0	RNA Binding (GO:0003723)	4/1395	0.0109365531361489	0.0459247623142988	5.69536471433705	25.7182429256139	RPL13;RPS15;MBNL1;HSPA1A	GO_Molecular_Function_2023	OPC	up_up
gs_ind_0	Sequence-Specific Double-Stranded DNA Binding (GO:1990837)	3/712	0.0100442135786503	0.0459247623142988	8.46123281303885	38.9280894079053	SOX9;CDK5RAP2;RFX3	GO_Molecular_Function_2023	OPC	up_up
gs_ind_0	Sterol Transfer Activity (GO:0120015)	1/19	0.011970680944779	0.0459247623142988	130.360890302067	576.885379547291	GRAMD1C	GO_Molecular_Function_2023	OPC	up_up
gs_ind_0	Transcription Cis-Regulatory Region Binding (GO:0000976)	3/471	0.00320882232299986	0.0459247623142988	12.8903698994073	74.0145869932912	SOX9;CDK5RAP2;RFX3	GO_Molecular_Function_2023	OPC	up_up
gs_ind_0	Transcription Regulatory Region Nucleic Acid Binding (GO:0001067)	2/222	0.00869064530972285	0.0459247623142988	18.8794021009764	89.5923552832558	CDK5RAP2;RFX3	GO_Molecular_Function_2023	OPC	up_up
gs_ind_0	Ubiquitin Ligase Inhibitor Activity (GO:1990948)	1/7	0.00442638589126431	0.0459247623142988	371.135746606335	2011.61952769168	RPS15	GO_Molecular_Function_2023	OPC	up_up
gs_ind_0	Ubiquitin-Protein Transferase Inhibitor Activity (GO:0055105)	1/8	0.00505718676775577	0.0459247623142988	321.643137254902	1700.50955218563	RPS15	GO_Molecular_Function_2023	OPC	up_up
gs_ind_0	poly(A) RNA Polymerase Activity (GO:1990817)	1/11	0.00694728440036389	0.0459247623142988	229.728291316527	1141.61278845495	PAPOLA	GO_Molecular_Function_2023	OPC	up_up
gs_ind_0	'De Novo' Post-Translational Protein Folding (GO:0051084)	1/32	0.0200816284237241	0.047534993863752	76.5368814192344	299.102297372818	HSPA1A	GO_Biological_Process_2023	OPC	up_up
gs_ind_0	ATP Metabolic Process (GO:0046034)	1/34	0.0213237699365295	0.0482233407286782	71.9640035118525	276.9126544999	HSPA1A	GO_Biological_Process_2023	OPC	up_up
gs_ind_0	Adrenergic Receptor Signaling Pathway (GO:0071875)	1/18	0.0113440952016833	0.0438813205338723	137.813445378151	617.274403586974	ZDHHC21	GO_Biological_Process_2023	OPC	up_up
gs_ind_0	Aortic Valve Development (GO:0003176)	1/40	0.0250411172626299	0.0492914624011768	61.02382725242	225.009259698128	SOX9	GO_Biological_Process_2023	OPC	up_up
gs_ind_0	Aortic Valve Morphogenesis (GO:0003180)	1/37	0.0231841439165754	0.0487127518247145	66.044319097502	248.609751054183	SOX9	GO_Biological_Process_2023	OPC	up_up
gs_ind_0	Cell Differentiation In Hindbrain (GO:0021533)	1/11	0.00694728440036389	0.0393679449353954	229.728291316527	1141.61278845495	GRID2	GO_Biological_Process_2023	OPC	up_up
gs_ind_0	Cellular Heat Acclimation (GO:0070370)	1/5	0.00316363029057368	0.0393679449353954	536.111111111111	3085.87436482527	HSPA1A	GO_Biological_Process_2023	OPC	up_up
gs_ind_0	Cellular Response To Cholesterol (GO:0071397)	1/10	0.00631763579758403	0.0393679449353954	253.916408668731	1285.93685596883	GRAMD1C	GO_Biological_Process_2023	OPC	up_up
gs_ind_0	Cellular Response To Epidermal Growth Factor Stimulus (GO:0071364)	1/27	0.0169696390298805	0.0443821328473799	90.9889012208657	370.900739583786	SOX9	GO_Biological_Process_2023	OPC	up_up
gs_ind_0	Cellular Response To Estrogen Stimulus (GO:0071391)	1/15	0.00946204463488083	0.0438813205338723	166.338742393509	775.216183901564	SOX9	GO_Biological_Process_2023	OPC	up_up
gs_ind_0	Cellular Response To Heat (GO:0034605)	1/40	0.0250411172626299	0.0492914624011768	61.02382725242	225.009259698128	HSPA1A	GO_Biological_Process_2023	OPC	up_up
gs_ind_0	Cellular Response To Hormone Stimulus (GO:0032870)	2/94	0.00162738163175251	0.0393679449353954	45.1456150027579	289.870193570575	SOX9;HSPA1A	GO_Biological_Process_2023	OPC	up_up
gs_ind_0	Cellular Response To Lipid (GO:0071396)	2/228	0.00914657430990653	0.0438813205338723	18.3765824210479	86.2665849463052	SOX9;HSPA1A	GO_Biological_Process_2023	OPC	up_up
gs_ind_0	Cellular Response To Retinoic Acid (GO:0071300)	1/41	0.0256593537133194	0.0499822827540701	59.5156136528686	217.996593269167	SOX9	GO_Biological_Process_2023	OPC	up_up
gs_ind_0	Cellular Response To Steroid Hormone Stimulus (GO:0071383)	1/25	0.0157221843624034	0.0438813205338723	98.421368547419	408.712699446572	HSPA1A	GO_Biological_Process_2023	OPC	up_up
gs_ind_0	Cellular Response To Sterol (GO:0036315)	1/15	0.00946204463488083	0.0438813205338723	166.338742393509	775.216183901564	GRAMD1C	GO_Biological_Process_2023	OPC	up_up
gs_ind_0	Cellular Response To Topologically Incorrect Protein (GO:0035967)	1/22	0.0138481479659367	0.0438813205338723	112.162790697674	480.012302614547	HSPA1A	GO_Biological_Process_2023	OPC	up_up
gs_ind_0	Cellular Response To Unfolded Protein (GO:0034620)	1/17	0.0107171273847913	0.0438813205338723	146.169340463458	663.011284016349	HSPA1A	GO_Biological_Process_2023	OPC	up_up
gs_ind_0	Central Nervous System Development (GO:0007417)	2/282	0.0137145295118481	0.0438813205338723	14.8192004074357	63.5639883026084	SOX9;CDK5RAP2	GO_Biological_Process_2023	OPC	up_up
gs_ind_0	Central Nervous System Neuron Differentiation (GO:0021953)	1/30	0.0188379710876312	0.0460483737697651	81.7298105682951	324.621057813413	GRID2	GO_Biological_Process_2023	OPC	up_up
gs_ind_0	Chaperone Cofactor-Dependent Protein Refolding (GO:0051085)	1/27	0.0169696390298805	0.0443821328473799	90.9889012208657	370.900739583786	HSPA1A	GO_Biological_Process_2023	OPC	up_up
gs_ind_0	Chaperone-Mediated Protein Complex Assembly (GO:0051131)	1/20	0.0125968848376058	0.0438813205338723	123.67269984917	540.982199681737	HSPA1A	GO_Biological_Process_2023	OPC	up_up
gs_ind_0	Chemical Synaptic Transmission (GO:0007268)	2/273	0.0128963844615139	0.0438813205338723	15.3138271883339	66.627526147868	GRID2;RPS6KA2	GO_Biological_Process_2023	OPC	up_up
gs_ind_0	Chemical Synaptic Transmission, Postsynaptic (GO:0099565)	1/25	0.0157221843624034	0.0438813205338723	98.421368547419	408.712699446572	GRID2	GO_Biological_Process_2023	OPC	up_up
gs_ind_0	Choline Metabolic Process (GO:0019695)	1/5	0.00316363029057368	0.0393679449353954	536.111111111111	3085.87436482527	BCHE	GO_Biological_Process_2023	OPC	up_up
gs_ind_0	Chondrocyte Development (GO:0002063)	1/5	0.00316363029057368	0.0393679449353954	536.111111111111	3085.87436482527	SOX9	GO_Biological_Process_2023	OPC	up_up
gs_ind_0	Chondrocyte Differentiation (GO:0002062)	1/29	0.0182155734310151	0.0451167182993355	84.5995872033024	338.861816464641	SOX9	GO_Biological_Process_2023	OPC	up_up
gs_ind_0	Cilium-Dependent Cell Motility (GO:0060285)	1/20	0.0125968848376058	0.0438813205338723	123.67269984917	540.982199681737	RFX3	GO_Biological_Process_2023	OPC	up_up
gs_ind_0	Cochlea Morphogenesis (GO:0090103)	1/11	0.00694728440036389	0.0393679449353954	229.728291316527	1141.61278845495	SOX9	GO_Biological_Process_2023	OPC	up_up
gs_ind_0	Connective Tissue Development (GO:0061448)	1/38	0.0238035125852297	0.0489149104773401	64.281568627451	240.279497382412	SOX9	GO_Biological_Process_2023	OPC	up_up
gs_ind_0	Cyclic-Nucleotide-Mediated Signaling (GO:0019935)	1/40	0.0250411172626299	0.0492914624011768	61.02382725242	225.009259698128	SOX9	GO_Biological_Process_2023	OPC	up_up
gs_ind_0	Cytoplasmic Translation (GO:0002181)	3/93	2.81971557258157e-05	0.00826998091861628	67.3528858587046	705.608327272028	RPLP1;RPS15;RPL13	GO_Biological_Process_2023	OPC	up_up
gs_ind_0	ERK1 And ERK2 Cascade (GO:0070371)	1/24	0.0150978863723913	0.0438813205338723	102.612015018774	430.272754765449	SOX9	GO_Biological_Process_2023	OPC	up_up
gs_ind_0	Embryonic Appendage Morphogenesis (GO:0035113)	1/10	0.00631763579758403	0.0393679449353954	253.916408668731	1285.93685596883	MBNL1	GO_Biological_Process_2023	OPC	up_up
gs_ind_0	Embryonic Limb Morphogenesis (GO:0030326)	1/34	0.0213237699365295	0.0482233407286782	71.9640035118525	276.9126544999	MBNL1	GO_Biological_Process_2023	OPC	up_up
gs_ind_0	Endocardial Cushion Development (GO:0003197)	1/23	0.0144732076478696	0.0438813205338723	107.175163398693	453.93569821057	SOX9	GO_Biological_Process_2023	OPC	up_up
gs_ind_0	Endocardial Cushion Morphogenesis (GO:0003203)	1/21	0.0132227071035661	0.0438813205338723	117.637015781922	508.876519398841	SOX9	GO_Biological_Process_2023	OPC	up_up
gs_ind_0	Epithelial Cilium Movement Involved In Determination Of Left/Right Asymmetry (GO:0060287)	1/9	0.0056876033282675	0.0393679449353954	283.795847750865	1467.07307876505	RFX3	GO_Biological_Process_2023	OPC	up_up
gs_ind_0	Epithelial Cilium Movement Involved In Extracellular Fluid Movement (GO:0003351)	1/19	0.011970680944779	0.0438813205338723	130.360890302067	576.885379547291	RFX3	GO_Biological_Process_2023	OPC	up_up
gs_ind_0	Epithelial Tube Formation (GO:0072175)	1/5	0.00316363029057368	0.0393679449353954	536.111111111111	3085.87436482527	SOX9	GO_Biological_Process_2023	OPC	up_up
gs_ind_0	Establishment Of Mitotic Spindle Localization (GO:0040001)	1/34	0.0213237699365295	0.0482233407286782	71.9640035118525	276.9126544999	CDK5RAP2	GO_Biological_Process_2023	OPC	up_up
gs_ind_0	Establishment Of Mitotic Spindle Orientation (GO:0000132)	1/29	0.0182155734310151	0.0451167182993355	84.5995872033024	338.861816464641	CDK5RAP2	GO_Biological_Process_2023	OPC	up_up
gs_ind_0	Establishment Of Protein Localization To Membrane (GO:0090150)	2/69	0.000881982631077335	0.0276130347964333	61.9040060468632	435.391810140995	ZDHHC11B;ZDHHC21	GO_Biological_Process_2023	OPC	up_up
gs_ind_0	Establishment Of Spindle Orientation (GO:0051294)	1/35	0.0219442728135693	0.0482233407286782	69.8763853367434	266.875321330766	CDK5RAP2	GO_Biological_Process_2023	OPC	up_up
gs_ind_0	Excitatory Postsynaptic Potential (GO:0060079)	1/18	0.0113440952016833	0.0438813205338723	137.813445378151	617.274403586974	GRID2	GO_Biological_Process_2023	OPC	up_up
gs_ind_0	Gene Expression (GO:0010467)	3/296	0.000853793958978792	0.0276130347964333	20.6650839102541	146.015776815476	RPLP1;RPS15;RPL13	GO_Biological_Process_2023	OPC	up_up
gs_ind_0	Glial Cell Differentiation (GO:0010001)	1/34	0.0213237699365295	0.0482233407286782	71.9640035118525	276.9126544999	SOX9	GO_Biological_Process_2023	OPC	up_up
gs_ind_0	Glutamate Receptor Signaling Pathway (GO:0007215)	1/35	0.0219442728135693	0.0482233407286782	69.8763853367434	266.875321330766	GRID2	GO_Biological_Process_2023	OPC	up_up
gs_ind_0	Heat Acclimation (GO:0010286)	1/5	0.00316363029057368	0.0393679449353954	536.111111111111	3085.87436482527	HSPA1A	GO_Biological_Process_2023	OPC	up_up
gs_ind_0	In Utero Embryonic Development (GO:0001701)	1/27	0.0169696390298805	0.0443821328473799	90.9889012208657	370.900739583786	MBNL1	GO_Biological_Process_2023	OPC	up_up
gs_ind_0	Inner Ear Morphogenesis (GO:0042472)	1/25	0.0157221843624034	0.0438813205338723	98.421368547419	408.712699446572	SOX9	GO_Biological_Process_2023	OPC	up_up
gs_ind_0	Intracellular Lipid Transport (GO:0032365)	1/18	0.0113440952016833	0.0438813205338723	137.813445378151	617.274403586974	GRAMD1C	GO_Biological_Process_2023	OPC	up_up
gs_ind_0	Intracellular Sterol Transport (GO:0032366)	1/15	0.00946204463488083	0.0438813205338723	166.338742393509	775.216183901564	GRAMD1C	GO_Biological_Process_2023	OPC	up_up
gs_ind_0	Limb Morphogenesis (GO:0035108)	1/20	0.0125968848376058	0.0438813205338723	123.67269984917	540.982199681737	MBNL1	GO_Biological_Process_2023	OPC	up_up
gs_ind_0	Macromolecule Biosynthetic Process (GO:0009059)	3/183	0.000210223381538756	0.00982794308693685	33.6954676725408	285.310976895179	RPLP1;RPS15;RPL13	GO_Biological_Process_2023	OPC	up_up
gs_ind_0	Maintenance Of Gastrointestinal Epithelium (GO:0030277)	1/18	0.0113440952016833	0.0438813205338723	137.813445378151	617.274403586974	SOX9	GO_Biological_Process_2023	OPC	up_up
gs_ind_0	Mesenchyme Morphogenesis (GO:0072132)	1/18	0.0113440952016833	0.0438813205338723	137.813445378151	617.274403586974	SOX9	GO_Biological_Process_2023	OPC	up_up
gs_ind_0	Mitochondrial Protein Processing (GO:0034982)	1/10	0.00631763579758403	0.0393679449353954	253.916408668731	1285.93685596883	IMMP2L	GO_Biological_Process_2023	OPC	up_up
gs_ind_0	Morphogenesis Of An Epithelium (GO:0002009)	1/28	0.0175927961525241	0.0451167182993355	87.6780748663102	354.242724683219	SOX9	GO_Biological_Process_2023	OPC	up_up
gs_ind_0	Myoblast Differentiation (GO:0045445)	1/20	0.0125968848376058	0.0438813205338723	123.67269984917	540.982199681737	MBNL1	GO_Biological_Process_2023	OPC	up_up
gs_ind_0	Negative Regulation Of Axonogenesis (GO:0050771)	1/22	0.0138481479659367	0.0438813205338723	112.162790697674	480.012302614547	DCC	GO_Biological_Process_2023	OPC	up_up
gs_ind_0	Negative Regulation Of Biomineral Tissue Development (GO:0070168)	1/21	0.0132227071035661	0.0438813205338723	117.637015781922	508.876519398841	SOX9	GO_Biological_Process_2023	OPC	up_up
gs_ind_0	Negative Regulation Of Cartilage Development (GO:0061037)	1/13	0.00820543090431806	0.0432229740593656	192.962352941177	926.79027715575	SOX9	GO_Biological_Process_2023	OPC	up_up
gs_ind_0	Negative Regulation Of Cell Growth (GO:0030308)	2/125	0.00285087283174183	0.0393679449353954	33.7879038254978	198.001511373503	DCC;HSPA1A	GO_Biological_Process_2023	OPC	up_up
gs_ind_0	Negative Regulation Of Cell Population Proliferation (GO:0008285)	3/377	0.00170886946185259	0.0393679449353954	16.1632531318354	102.991008596611	SOX9;HSPA1A;RPS6KA2	GO_Biological_Process_2023	OPC	up_up
gs_ind_0	Negative Regulation Of Centriole Replication (GO:0046600)	1/6	0.00379520047388253	0.0393679449353954	438.625668449198	2444.90739038215	CDK5RAP2	GO_Biological_Process_2023	OPC	up_up
gs_ind_0	Negative Regulation Of Centrosome Duplication (GO:0010826)	1/10	0.00631763579758403	0.0393679449353954	253.916408668731	1285.93685596883	CDK5RAP2	GO_Biological_Process_2023	OPC	up_up
gs_ind_0	Negative Regulation Of Chondrocyte Differentiation (GO:0032331)	1/14	0.00883392925418006	0.0438813205338723	178.664488017429	844.93212368564	SOX9	GO_Biological_Process_2023	OPC	up_up
gs_ind_0	Negative Regulation Of Developmental Growth (GO:0048640)	1/31	0.0194599893445248	0.0472599741224175	79.0482160077146	311.402127120444	DCC	GO_Biological_Process_2023	OPC	up_up
gs_ind_0	Negative Regulation Of Developmental Process (GO:0051093)	2/108	0.00213955011749015	0.0393679449353954	39.1975663504838	240.953700110589	DCC;SOX9	GO_Biological_Process_2023	OPC	up_up
gs_ind_0	Negative Regulation Of Endoplasmic Reticulum Stress-Induced Intrinsic Apoptotic Signaling Pathway (GO:1902236)	1/15	0.00946204463488083	0.0438813205338723	166.338742393509	775.216183901564	HSPA1A	GO_Biological_Process_2023	OPC	up_up
gs_ind_0	Negative Regulation Of Extrinsic Apoptotic Signaling Pathway In Absence Of Ligand (GO:2001240)	1/22	0.0138481479659367	0.0438813205338723	112.162790697674	480.012302614547	HSPA1A	GO_Biological_Process_2023	OPC	up_up
gs_ind_0	Negative Regulation Of Fatty Acid Metabolic Process (GO:0045922)	1/19	0.011970680944779	0.0438813205338723	130.360890302067	576.885379547291	SOX9	GO_Biological_Process_2023	OPC	up_up
gs_ind_0	Negative Regulation Of Fatty Acid Oxidation (GO:0046322)	1/7	0.00442638589126431	0.0393679449353954	371.135746606335	2011.61952769168	SOX9	GO_Biological_Process_2023	OPC	up_up
gs_ind_0	Negative Regulation Of Inclusion Body Assembly (GO:0090084)	1/10	0.00631763579758403	0.0393679449353954	253.916408668731	1285.93685596883	HSPA1A	GO_Biological_Process_2023	OPC	up_up
gs_ind_0	Negative Regulation Of Mitochondrial Membrane Permeability (GO:0035795)	1/11	0.00694728440036389	0.0393679449353954	229.728291316527	1141.61278845495	HSPA1A	GO_Biological_Process_2023	OPC	up_up
gs_ind_0	Negative Regulation Of Mitochondrial Outer Membrane Permeabilization Involved In Apoptotic Signaling Pathway (GO:1901029)	1/10	0.00631763579758403	0.0393679449353954	253.916408668731	1285.93685596883	HSPA1A	GO_Biological_Process_2023	OPC	up_up
gs_ind_0	Negative Regulation Of Mitochondrion Organization (GO:0010823)	1/38	0.0238035125852297	0.0489149104773401	64.281568627451	240.279497382412	HSPA1A	GO_Biological_Process_2023	OPC	up_up
gs_ind_0	Negative Regulation Of Myoblast Differentiation (GO:0045662)	1/13	0.00820543090431806	0.0432229740593656	192.962352941177	926.79027715575	SOX9	GO_Biological_Process_2023	OPC	up_up
gs_ind_0	Negative Regulation Of Neuron Differentiation (GO:0045665)	1/23	0.0144732076478696	0.0438813205338723	107.175163398693	453.93569821057	SOX9	GO_Biological_Process_2023	OPC	up_up
gs_ind_0	Negative Regulation Of Organelle Assembly (GO:1902116)	1/36	0.0225643973997826	0.0482233407286782	67.9063794531897	257.459021426334	CDK5RAP2	GO_Biological_Process_2023	OPC	up_up
gs_ind_0	Negative Regulation Of Ossification (GO:0030279)	1/24	0.0150978863723913	0.0438813205338723	102.612015018774	430.272754765449	SOX9	GO_Biological_Process_2023	OPC	up_up
gs_ind_0	Negative Regulation Of Osteoblast Differentiation (GO:0045668)	1/32	0.0200816284237241	0.047534993863752	76.5368814192344	299.102297372818	SOX9	GO_Biological_Process_2023	OPC	up_up
gs_ind_0	Negative Regulation Of Programmed Cell Death (GO:0043069)	2/380	0.0240007591400507	0.0490507317944205	10.955840724665	40.8616684848741	SOX9;HSPA1A	GO_Biological_Process_2023	OPC	up_up
gs_ind_0	Negative Regulation Of Response To Endoplasmic Reticulum Stress (GO:1903573)	1/25	0.0157221843624034	0.0438813205338723	98.421368547419	408.712699446572	HSPA1A	GO_Biological_Process_2023	OPC	up_up
gs_ind_0	Negative Regulation Of Signal Transduction In Absence Of Ligand (GO:1901099)	1/22	0.0138481479659367	0.0438813205338723	112.162790697674	480.012302614547	HSPA1A	GO_Biological_Process_2023	OPC	up_up
gs_ind_0	Negative Regulation Of miRNA Metabolic Process (GO:2000629)	1/21	0.0132227071035661	0.0438813205338723	117.637015781922	508.876519398841	SOX9	GO_Biological_Process_2023	OPC	up_up
gs_ind_0	Negative Regulation Of miRNA Transcription (GO:1902894)	1/20	0.0125968848376058	0.0438813205338723	123.67269984917	540.982199681737	SOX9	GO_Biological_Process_2023	OPC	up_up
gs_ind_0	Oligodendrocyte Differentiation (GO:0048709)	1/19	0.011970680944779	0.0438813205338723	130.360890302067	576.885379547291	SOX9	GO_Biological_Process_2023	OPC	up_up
gs_ind_0	Peptide Biosynthetic Process (GO:0043043)	3/158	0.000136370098066067	0.00887135422030155	39.1366901552986	348.321945553571	RPLP1;RPS15;RPL13	GO_Biological_Process_2023	OPC	up_up
gs_ind_0	Positive Regulation Of Branching Involved In Ureteric Bud Morphogenesis (GO:0090190)	1/11	0.00694728440036389	0.0393679449353954	229.728291316527	1141.61278845495	SOX9	GO_Biological_Process_2023	OPC	up_up
gs_ind_0	Positive Regulation Of Cartilage Development (GO:0061036)	1/17	0.0107171273847913	0.0438813205338723	146.169340463458	663.011284016349	SOX9	GO_Biological_Process_2023	OPC	up_up
gs_ind_0	Positive Regulation Of Cell Development (GO:0010720)	1/35	0.0219442728135693	0.0482233407286782	69.8763853367434	266.875321330766	RFX3	GO_Biological_Process_2023	OPC	up_up
gs_ind_0	Positive Regulation Of Chondrocyte Differentiation (GO:0032332)	1/10	0.00631763579758403	0.0393679449353954	253.916408668731	1285.93685596883	SOX9	GO_Biological_Process_2023	OPC	up_up
gs_ind_0	Positive Regulation Of Epithelial Cell Differentiation (GO:0030858)	2/20	7.28069810688641e-05	0.00826998091861628	226.136238279095	2154.55794654015	SOX9;RFX3	GO_Biological_Process_2023	OPC	up_up
gs_ind_0	Positive Regulation Of Erythrocyte Differentiation (GO:0045648)	1/26	0.0163461018406826	0.0443003049885167	94.5594002306805	388.995229536013	HSPA1A	GO_Biological_Process_2023	OPC	up_up
gs_ind_0	Positive Regulation Of Gonad Development (GO:1905941)	1/5	0.00316363029057368	0.0393679449353954	536.111111111111	3085.87436482527	SOX9	GO_Biological_Process_2023	OPC	up_up
gs_ind_0	Positive Regulation Of Kidney Development (GO:0090184)	1/6	0.00379520047388253	0.0393679449353954	438.625668449198	2444.90739038215	SOX9	GO_Biological_Process_2023	OPC	up_up
gs_ind_0	Positive Regulation Of Macromolecule Metabolic Process (GO:0010604)	2/363	0.0220425818961539	0.0482233407286782	11.475851751489	43.7778400547373	SOX9;HSPA1A	GO_Biological_Process_2023	OPC	up_up
gs_ind_0	Positive Regulation Of Male Gonad Development (GO:2000020)	1/5	0.00316363029057368	0.0393679449353954	536.111111111111	3085.87436482527	SOX9	GO_Biological_Process_2023	OPC	up_up
gs_ind_0	Positive Regulation Of Mesenchymal Cell Proliferation (GO:0002053)	1/9	0.0056876033282675	0.0393679449353954	283.795847750865	1467.07307876505	SOX9	GO_Biological_Process_2023	OPC	up_up
gs_ind_0	Positive Regulation Of Microtubule Nucleation (GO:0090063)	1/7	0.00442638589126431	0.0393679449353954	371.135746606335	2011.61952769168	HSPA1A	GO_Biological_Process_2023	OPC	up_up
gs_ind_0	Positive Regulation Of Microtubule Polymerization (GO:0031116)	2/29	0.000155032354772976	0.00887135422030155	152.094619666048	1334.15525384442	CDK5RAP2;HSPA1A	GO_Biological_Process_2023	OPC	up_up
gs_ind_0	Positive Regulation Of Microtubule Polymerization Or Depolymerization (GO:0031112)	1/26	0.0163461018406826	0.0443003049885167	94.5594002306805	388.995229536013	CDK5RAP2	GO_Biological_Process_2023	OPC	up_up
gs_ind_0	Positive Regulation Of Morphogenesis Of An Epithelium (GO:1905332)	1/23	0.0144732076478696	0.0438813205338723	107.175163398693	453.93569821057	SOX9	GO_Biological_Process_2023	OPC	up_up
gs_ind_0	Positive Regulation Of Multicellular Organismal Process (GO:0051240)	2/387	0.0248272950121306	0.0492914624011768	10.7550491013526	39.748635503811	SOX9;RFX3	GO_Biological_Process_2023	OPC	up_up
gs_ind_0	Positive Regulation Of Myeloid Cell Differentiation (GO:0045639)	1/36	0.0225643973997826	0.0482233407286782	67.9063794531897	257.459021426334	HSPA1A	GO_Biological_Process_2023	OPC	up_up
gs_ind_0	Positive Regulation Of Nucleic Acid-Templated Transcription (GO:1903508)	3/556	0.00509904492775878	0.0393679449353954	10.8879471064214	57.4742284480776	SOX9;CDK5RAP2;RFX3	GO_Biological_Process_2023	OPC	up_up
gs_ind_0	Positive Regulation Of RNA Metabolic Process (GO:0051254)	1/33	0.0207028885471327	0.0482233407286782	74.1800904977376	287.631969009341	HSPA1A	GO_Biological_Process_2023	OPC	up_up
gs_ind_0	Positive Regulation Of RNA Splicing (GO:0033120)	1/36	0.0225643973997826	0.0482233407286782	67.9063794531897	257.459021426334	HSPA1A	GO_Biological_Process_2023	OPC	up_up
gs_ind_0	Positive Regulation Of Signal Transduction By P53 Class Mediator (GO:1901798)	1/21	0.0132227071035661	0.0438813205338723	117.637015781922	508.876519398841	RPS15	GO_Biological_Process_2023	OPC	up_up
gs_ind_0	Positive Regulation Of Stem Cell Differentiation (GO:2000738)	1/17	0.0107171273847913	0.0438813205338723	146.169340463458	663.011284016349	SOX9	GO_Biological_Process_2023	OPC	up_up
gs_ind_0	Positive Regulation Of Synapse Assembly (GO:0051965)	1/32	0.0200816284237241	0.047534993863752	76.5368814192344	299.102297372818	GRID2	GO_Biological_Process_2023	OPC	up_up
gs_ind_0	Positive Regulation Of Tumor Necrosis Factor-Mediated Signaling Pathway (GO:1903265)	1/8	0.00505718676775577	0.0393679449353954	321.643137254902	1700.50955218563	HSPA1A	GO_Biological_Process_2023	OPC	up_up
gs_ind_0	Prepulse Inhibition (GO:0060134)	1/5	0.00316363029057368	0.0393679449353954	536.111111111111	3085.87436482527	GRID2	GO_Biological_Process_2023	OPC	up_up
gs_ind_0	Protein Acylation (GO:0043543)	1/37	0.0231841439165754	0.0487127518247145	66.044319097502	248.609751054183	ZDHHC21	GO_Biological_Process_2023	OPC	up_up
gs_ind_0	Protein Palmitoylation (GO:0018345)	2/30	0.000166041389150029	0.00887135422030155	146.754385964912	1277.24355374808	ZDHHC11B;ZDHHC21	GO_Biological_Process_2023	OPC	up_up
gs_ind_0	Protein Targeting (GO:0006605)	2/129	0.00303229215344799	0.0393679449353954	32.7246898759504	189.752034891609	ZDHHC11B;ZDHHC21	GO_Biological_Process_2023	OPC	up_up
gs_ind_0	Protein Targeting To Membrane (GO:0006612)	2/72	0.000959811369929498	0.0276130347964333	59.2654508611955	411.82221115029	ZDHHC11B;ZDHHC21	GO_Biological_Process_2023	OPC	up_up
gs_ind_0	Protein-Containing Complex Assembly (GO:0065003)	2/324	0.017820829036845	0.0451167182993355	12.8759689922481	51.8565144476895	SOX9;HSPA1A	GO_Biological_Process_2023	OPC	up_up
gs_ind_0	Purine Ribonucleoside Triphosphate Metabolic Process (GO:0009205)	1/32	0.0200816284237241	0.047534993863752	76.5368814192344	299.102297372818	HSPA1A	GO_Biological_Process_2023	OPC	up_up
gs_ind_0	RNA 3'-End Processing (GO:0031123)	1/38	0.0238035125852297	0.0489149104773401	64.281568627451	240.279497382412	PAPOLA	GO_Biological_Process_2023	OPC	up_up
gs_ind_0	RNA Polyadenylation (GO:0043631)	1/25	0.0157221843624034	0.0438813205338723	98.421368547419	408.712699446572	PAPOLA	GO_Biological_Process_2023	OPC	up_up
gs_ind_0	Regulation Of Apoptotic Process (GO:0042981)	4/702	0.000940383907362874	0.0276130347964333	11.544309234073	80.4548579754699	SOX9;GRID2;HSPA1A;RPS6KA2	GO_Biological_Process_2023	OPC	up_up
gs_ind_0	Regulation Of Biomineral Tissue Development (GO:0070167)	1/25	0.0157221843624034	0.0438813205338723	98.421368547419	408.712699446572	SOX9	GO_Biological_Process_2023	OPC	up_up
gs_ind_0	Regulation Of Branching Involved In Ureteric Bud Morphogenesis (GO:0090189)	1/14	0.00883392925418006	0.0438813205338723	178.664488017429	844.93212368564	SOX9	GO_Biological_Process_2023	OPC	up_up
gs_ind_0	Regulation Of Cartilage Development (GO:0061035)	1/17	0.0107171273847913	0.0438813205338723	146.169340463458	663.011284016349	SOX9	GO_Biological_Process_2023	OPC	up_up
gs_ind_0	Regulation Of Cell Cycle (GO:0051726)	2/296	0.0150310651068696	0.0438813205338723	14.1098714528256	59.2281073617618	SOX9;RPS6KA2	GO_Biological_Process_2023	OPC	up_up
gs_ind_0	Regulation Of Cell Population Proliferation (GO:0042127)	3/761	0.0120190090639822	0.0438813205338723	7.90500568030407	34.9501312147078	SOX9;HSPA1A;RPS6KA2	GO_Biological_Process_2023	OPC	up_up
gs_ind_0	Regulation Of Centriole Replication (GO:0046599)	1/18	0.0113440952016833	0.0438813205338723	137.813445378151	617.274403586974	CDK5RAP2	GO_Biological_Process_2023	OPC	up_up
gs_ind_0	Regulation Of Chondrocyte Differentiation (GO:0032330)	1/25	0.0157221843624034	0.0438813205338723	98.421368547419	408.712699446572	SOX9	GO_Biological_Process_2023	OPC	up_up
gs_ind_0	Regulation Of Collateral Sprouting (GO:0048670)	1/7	0.00442638589126431	0.0393679449353954	371.135746606335	2011.61952769168	DCC	GO_Biological_Process_2023	OPC	up_up
gs_ind_0	Regulation Of Dendrite Development (GO:0050773)	1/41	0.0256593537133194	0.0499822827540701	59.5156136528686	217.996593269167	DCC	GO_Biological_Process_2023	OPC	up_up
gs_ind_0	Regulation Of Endoplasmic Reticulum Stress-Induced Intrinsic Apoptotic Signaling Pathway (GO:1902235)	1/24	0.0150978863723913	0.0438813205338723	102.612015018774	430.272754765449	HSPA1A	GO_Biological_Process_2023	OPC	up_up
gs_ind_0	Regulation Of Endothelial Cell Development (GO:1901550)	1/8	0.00505718676775577	0.0393679449353954	321.643137254902	1700.50955218563	ZDHHC21	GO_Biological_Process_2023	OPC	up_up
gs_ind_0	Regulation Of Epithelial Cell Differentiation (GO:0030856)	1/18	0.0113440952016833	0.0438813205338723	137.813445378151	617.274403586974	SOX9	GO_Biological_Process_2023	OPC	up_up
gs_ind_0	Regulation Of Erythrocyte Differentiation (GO:0045646)	1/36	0.0225643973997826	0.0482233407286782	67.9063794531897	257.459021426334	HSPA1A	GO_Biological_Process_2023	OPC	up_up
gs_ind_0	Regulation Of Establishment Of Endothelial Barrier (GO:1903140)	1/16	0.0100897772704499	0.0438813205338723	155.603415559772	715.189478686121	ZDHHC21	GO_Biological_Process_2023	OPC	up_up
gs_ind_0	Regulation Of Extrinsic Apoptotic Signaling Pathway In Absence Of Ligand (GO:2001239)	1/27	0.0169696390298805	0.0443821328473799	90.9889012208657	370.900739583786	HSPA1A	GO_Biological_Process_2023	OPC	up_up
gs_ind_0	Regulation Of Fatty Acid Oxidation (GO:0046320)	1/16	0.0100897772704499	0.0438813205338723	155.603415559772	715.189478686121	SOX9	GO_Biological_Process_2023	OPC	up_up
gs_ind_0	Regulation Of Gene Expression (GO:0010468)	4/1124	0.00517276114603919	0.0393679449353954	7.12119589468987	37.4884580816616	SOX9;MBNL1;RFX3;HSPA1A	GO_Biological_Process_2023	OPC	up_up
gs_ind_0	Regulation Of Inclusion Body Assembly (GO:0090083)	1/10	0.00631763579758403	0.0393679449353954	253.916408668731	1285.93685596883	HSPA1A	GO_Biological_Process_2023	OPC	up_up
gs_ind_0	Regulation Of Leukocyte Adhesion To Vascular Endothelial Cell (GO:1904994)	1/12	0.00757654936113965	0.0416710214862681	209.746803069054	1024.13017259968	ZDHHC21	GO_Biological_Process_2023	OPC	up_up
gs_ind_0	Regulation Of Long-Term Synaptic Depression (GO:1900452)	1/9	0.0056876033282675	0.0393679449353954	283.795847750865	1467.07307876505	GRID2	GO_Biological_Process_2023	OPC	up_up
gs_ind_0	Regulation Of Male Gonad Development (GO:2000018)	1/6	0.00379520047388253	0.0393679449353954	438.625668449198	2444.90739038215	SOX9	GO_Biological_Process_2023	OPC	up_up
gs_ind_0	Regulation Of Mesenchymal Cell Proliferation (GO:0010464)	1/11	0.00694728440036389	0.0393679449353954	229.728291316527	1141.61278845495	SOX9	GO_Biological_Process_2023	OPC	up_up
gs_ind_0	Regulation Of Mesenchymal Stem Cell Differentiation (GO:2000739)	1/7	0.00442638589126431	0.0393679449353954	371.135746606335	2011.61952769168	SOX9	GO_Biological_Process_2023	OPC	up_up
gs_ind_0	Regulation Of Microtubule Nucleation (GO:0010968)	1/10	0.00631763579758403	0.0393679449353954	253.916408668731	1285.93685596883	HSPA1A	GO_Biological_Process_2023	OPC	up_up
gs_ind_0	Regulation Of Microtubule Polymerization (GO:0031113)	1/40	0.0250411172626299	0.0492914624011768	61.02382725242	225.009259698128	CDK5RAP2	GO_Biological_Process_2023	OPC	up_up
gs_ind_0	Regulation Of Mitochondrial Outer Membrane Permeabilization Involved In Apoptotic Signaling Pathway (GO:1901028)	1/18	0.0113440952016833	0.0438813205338723	137.813445378151	617.274403586974	HSPA1A	GO_Biological_Process_2023	OPC	up_up
gs_ind_0	Regulation Of Mitotic Cell Cycle Spindle Assembly Checkpoint (GO:0090266)	1/17	0.0107171273847913	0.0438813205338723	146.169340463458	663.011284016349	CDK5RAP2	GO_Biological_Process_2023	OPC	up_up
gs_ind_0	Regulation Of Mitotic Sister Chromatid Segregation (GO:0033047)	1/8	0.00505718676775577	0.0393679449353954	321.643137254902	1700.50955218563	CDK5RAP2	GO_Biological_Process_2023	OPC	up_up
gs_ind_0	Regulation Of Mitotic Sister Chromatid Separation (GO:0010965)	1/10	0.00631763579758403	0.0393679449353954	253.916408668731	1285.93685596883	CDK5RAP2	GO_Biological_Process_2023	OPC	up_up
gs_ind_0	Regulation Of Mitotic Spindle Assembly (GO:1901673)	1/20	0.0125968848376058	0.0438813205338723	123.67269984917	540.982199681737	HSPA1A	GO_Biological_Process_2023	OPC	up_up
gs_ind_0	Regulation Of Mitotic Spindle Checkpoint (GO:1903504)	1/5	0.00316363029057368	0.0393679449353954	536.111111111111	3085.87436482527	CDK5RAP2	GO_Biological_Process_2023	OPC	up_up
gs_ind_0	Regulation Of Mitotic Spindle Organization (GO:0060236)	1/39	0.0244225036269033	0.0492914624011768	62.6103896103896	232.425437109055	HSPA1A	GO_Biological_Process_2023	OPC	up_up
gs_ind_0	Regulation Of Monooxygenase Activity (GO:0032768)	1/12	0.00757654936113965	0.0416710214862681	209.746803069054	1024.13017259968	ZDHHC21	GO_Biological_Process_2023	OPC	up_up
gs_ind_0	Regulation Of Nitric-Oxide Synthase Activity (GO:0050999)	1/28	0.0175927961525241	0.0451167182993355	87.6780748663102	354.242724683219	ZDHHC21	GO_Biological_Process_2023	OPC	up_up
gs_ind_0	Regulation Of Nucleotide-Binding Oligomerization Domain Containing 2 Signaling Pathway (GO:0070432)	1/6	0.00379520047388253	0.0393679449353954	438.625668449198	2444.90739038215	HSPA1A	GO_Biological_Process_2023	OPC	up_up
gs_ind_0	Regulation Of Ossification (GO:0030278)	1/37	0.0231841439165754	0.0487127518247145	66.044319097502	248.609751054183	SOX9	GO_Biological_Process_2023	OPC	up_up
gs_ind_0	Regulation Of Postsynaptic Membrane Potential (GO:0060078)	1/35	0.0219442728135693	0.0482233407286782	69.8763853367434	266.875321330766	GRID2	GO_Biological_Process_2023	OPC	up_up
gs_ind_0	Regulation Of Protein Modification By Small Protein Conjugation Or Removal (GO:1903320)	1/29	0.0182155734310151	0.0451167182993355	84.5995872033024	338.861816464641	HSPA1A	GO_Biological_Process_2023	OPC	up_up
gs_ind_0	Regulation Of RNA Splicing (GO:0043484)	2/102	0.00191183035961408	0.0393679449353954	41.5438115544725	260.051555915214	MBNL1;HSPA1A	GO_Biological_Process_2023	OPC	up_up
gs_ind_0	Regulation Of Smooth Muscle Contraction (GO:0006940)	1/20	0.0125968848376058	0.0438813205338723	123.67269984917	540.982199681737	ZDHHC21	GO_Biological_Process_2023	OPC	up_up
gs_ind_0	Regulation Of Spindle Assembly (GO:0090169)	1/29	0.0182155734310151	0.0451167182993355	84.5995872033024	338.861816464641	HSPA1A	GO_Biological_Process_2023	OPC	up_up
gs_ind_0	Regulation Of Trans-Synaptic Signaling (GO:0099177)	1/36	0.0225643973997826	0.0482233407286782	67.9063794531897	257.459021426334	GRID2	GO_Biological_Process_2023	OPC	up_up
gs_ind_0	Regulation Of Type B Pancreatic Cell Development (GO:2000074)	1/8	0.00505718676775577	0.0393679449353954	321.643137254902	1700.50955218563	RFX3	GO_Biological_Process_2023	OPC	up_up
gs_ind_0	Regulation Of Vasoconstriction (GO:0019229)	1/26	0.0163461018406826	0.0443003049885167	94.5594002306805	388.995229536013	ZDHHC21	GO_Biological_Process_2023	OPC	up_up
gs_ind_0	Regulation Of mRNA 3'-End Processing (GO:0031440)	1/11	0.00694728440036389	0.0393679449353954	229.728291316527	1141.61278845495	PAPOLA	GO_Biological_Process_2023	OPC	up_up
gs_ind_0	Regulation Of mRNA Processing (GO:0050684)	1/35	0.0219442728135693	0.0482233407286782	69.8763853367434	266.875321330766	PAPOLA	GO_Biological_Process_2023	OPC	up_up
gs_ind_0	Response To BMP (GO:0071772)	1/23	0.0144732076478696	0.0438813205338723	107.175163398693	453.93569821057	SOX9	GO_Biological_Process_2023	OPC	up_up
gs_ind_0	Response To Cholesterol (GO:0070723)	1/18	0.0113440952016833	0.0438813205338723	137.813445378151	617.274403586974	GRAMD1C	GO_Biological_Process_2023	OPC	up_up
gs_ind_0	Response To Epidermal Growth Factor (GO:0070849)	1/30	0.0188379710876312	0.0460483737697651	81.7298105682951	324.621057813413	SOX9	GO_Biological_Process_2023	OPC	up_up
gs_ind_0	Response To Estrogen (GO:0043627)	1/34	0.0213237699365295	0.0482233407286782	71.9640035118525	276.9126544999	SOX9	GO_Biological_Process_2023	OPC	up_up
gs_ind_0	Response To Fatty Acid (GO:0070542)	1/19	0.011970680944779	0.0438813205338723	130.360890302067	576.885379547291	SOX9	GO_Biological_Process_2023	OPC	up_up
gs_ind_0	Response To Heparin (GO:0071503)	1/5	0.00316363029057368	0.0393679449353954	536.111111111111	3085.87436482527	SOX9	GO_Biological_Process_2023	OPC	up_up
gs_ind_0	Response To Steroid Hormone (GO:0048545)	1/29	0.0182155734310151	0.0451167182993355	84.5995872033024	338.861816464641	HSPA1A	GO_Biological_Process_2023	OPC	up_up
gs_ind_0	Response To Transforming Growth Factor Beta (GO:0071559)	1/38	0.0238035125852297	0.0489149104773401	64.281568627451	240.279497382412	SOX9	GO_Biological_Process_2023	OPC	up_up
gs_ind_0	Retinal Rod Cell Differentiation (GO:0060221)	1/6	0.00379520047388253	0.0393679449353954	438.625668449198	2444.90739038215	SOX9	GO_Biological_Process_2023	OPC	up_up
gs_ind_0	Ribosomal Small Subunit Assembly (GO:0000028)	1/16	0.0100897772704499	0.0438813205338723	155.603415559772	715.189478686121	RPS15	GO_Biological_Process_2023	OPC	up_up
gs_ind_0	Ribosomal Small Subunit Export From Nucleus (GO:0000056)	1/6	0.00379520047388253	0.0393679449353954	438.625668449198	2444.90739038215	RPS15	GO_Biological_Process_2023	OPC	up_up
gs_ind_0	Signal Peptide Processing (GO:0006465)	1/13	0.00820543090431806	0.0432229740593656	192.962352941177	926.79027715575	IMMP2L	GO_Biological_Process_2023	OPC	up_up
gs_ind_0	Skeletal System Development (GO:0001501)	2/149	0.00401834017872787	0.0393679449353954	28.273607748184	155.982280721268	SOX9;RPL13	GO_Biological_Process_2023	OPC	up_up
gs_ind_0	Sterol Transport (GO:0015918)	1/25	0.0157221843624034	0.0438813205338723	98.421368547419	408.712699446572	GRAMD1C	GO_Biological_Process_2023	OPC	up_up
gs_ind_0	Synaptic Transmission, Glutamatergic (GO:0035249)	1/27	0.0169696390298805	0.0443821328473799	90.9889012208657	370.900739583786	GRID2	GO_Biological_Process_2023	OPC	up_up
gs_ind_0	Translation (GO:0006412)	3/234	0.000431762624255046	0.017942135719043	26.2394650981113	203.293787722422	RPLP1;RPS15;RPL13	GO_Biological_Process_2023	OPC	up_up
gs_ind_0	Urogenital System Development (GO:0001655)	1/10	0.00631763579758403	0.0393679449353954	253.916408668731	1285.93685596883	SOX9	GO_Biological_Process_2023	OPC	up_up
gs_ind_0	cAMP-mediated Signaling (GO:0019933)	1/26	0.0163461018406826	0.0443003049885167	94.5594002306805	388.995229536013	SOX9	GO_Biological_Process_2023	OPC	up_up
gs_ind_0	mRNA 3'-End Processing (GO:0031124)	1/40	0.0250411172626299	0.0492914624011768	61.02382725242	225.009259698128	PAPOLA	GO_Biological_Process_2023	OPC	up_up
gs_ind_0	mRNA Polyadenylation (GO:0006378)	1/24	0.0150978863723913	0.0438813205338723	102.612015018774	430.272754765449	PAPOLA	GO_Biological_Process_2023	OPC	up_up
gs_ind_0	peptidyl-L-cysteine S-palmitoylation (GO:0018230)	2/22	8.84489937819923e-05	0.00826998091861628	204.064211050274	1904.54852792217	ZDHHC11B;ZDHHC21	GO_Biological_Process_2023	OPC	up_up
gs_ind_0	peptidyl-S-diacylglycerol-L-cysteine Biosynthetic Process From Peptidyl-Cysteine (GO:0018231)	2/22	8.84489937819923e-05	0.00826998091861628	204.064211050274	1904.54852792217	ZDHHC11B;ZDHHC21	GO_Biological_Process_2023	OPC	up_up
gs_ind_0	Axon (GO:0030424)	2/205	0.00217171397867117	0.0166498071698123	40.1233415233415	246.045902497933	ALCAM;DOCK7	GO_Cellular_Component_2023	Astrocyte	up_up
gs_ind_0	Cell-Substrate Junction (GO:0030055)	3/394	0.000295422105393943	0.00339735421203034	31.5911488700094	256.744595265632	ALCAM;DOCK7;DDR2	GO_Cellular_Component_2023	Astrocyte	up_up
gs_ind_0	Focal Adhesion (GO:0005925)	3/386	0.000278193838516766	0.00339735421203034	32.2565047332918	264.090211254393	ALCAM;DOCK7;DDR2	GO_Cellular_Component_2023	Astrocyte	up_up
gs_ind_0	Amino Acid Transmembrane Transporter Activity (GO:0015171)	1/55	0.0186016406090563	0.0378793895681972	83.5361875637105	332.850398576503	SLC7A11	GO_Molecular_Function_2023	Astrocyte	up_up
gs_ind_0	Antiporter Activity (GO:0015297)	1/53	0.0179308856626953	0.0378793895681972	86.7227513227513	348.732181075767	SLC7A11	GO_Molecular_Function_2023	Astrocyte	up_up
gs_ind_0	Bubble DNA Binding (GO:0000405)	1/7	0.00238552992020996	0.0258554169365786	701.239316239316	4234.31719876129	HMGB1	GO_Molecular_Function_2023	Astrocyte	up_up
gs_ind_0	Carboxypeptidase Activity (GO:0004180)	1/38	0.012886637990664	0.0336066834602861	121.456296296296	528.524885295245	AGBL4	GO_Molecular_Function_2023	Astrocyte	up_up
gs_ind_0	Chemoattractant Activity (GO:0042056)	1/35	0.011874905890601	0.0336066834602861	132.027375201288	585.320639982904	HMGB1	GO_Molecular_Function_2023	Astrocyte	up_up
gs_ind_0	Chemokine Binding (GO:0019956)	1/17	0.00578426433146018	0.0258554169365786	276.178451178451	1423.04098019726	HMGB1	GO_Molecular_Function_2023	Astrocyte	up_up
gs_ind_0	Cyclosporin A Binding (GO:0016018)	1/23	0.00781834077523325	0.0297096949458864	202.501234567901	982.390781351783	NKTR	GO_Molecular_Function_2023	Astrocyte	up_up
gs_ind_0	DNA Binding, Bending (GO:0008301)	1/17	0.00578426433146018	0.0258554169365786	276.178451178451	1423.04098019726	HMGB1	GO_Molecular_Function_2023	Astrocyte	up_up
gs_ind_0	DNA Polymerase Binding (GO:0070182)	1/19	0.0064627196594975	0.0263125014708112	246.309309309309	1241.81888857252	HMGB1	GO_Molecular_Function_2023	Astrocyte	up_up
gs_ind_0	DNA Secondary Structure Binding (GO:0000217)	1/33	0.0111998829730658	0.0336066834602861	140.158974358974	629.573362223963	HMGB1	GO_Molecular_Function_2023	Astrocyte	up_up
gs_ind_0	DNA-binding Transcription Factor Binding (GO:0140297)	2/281	0.00402585579241902	0.0258554169365786	29.15885509839	160.811604063553	PRRX1;HMGB1	GO_Molecular_Function_2023	Astrocyte	up_up
gs_ind_0	Damaged DNA Binding (GO:0003684)	1/45	0.0152436066486682	0.0362035657905869	102.333333333333	428.121231898533	HMGB1	GO_Molecular_Function_2023	Astrocyte	up_up
gs_ind_0	Four-Way Junction DNA Binding (GO:0000400)	1/16	0.00544487536483188	0.0258554169365786	294.003584229391	1532.66432620902	HMGB1	GO_Molecular_Function_2023	Astrocyte	up_up
gs_ind_0	L-amino Acid Transmembrane Transporter Activity (GO:0015179)	1/63	0.0212804086423446	0.0404327764204547	72.8293333333333	280.390632769427	SLC7A11	GO_Molecular_Function_2023	Astrocyte	up_up
gs_ind_0	L-glutamate Transmembrane Transporter Activity (GO:0005313)	1/12	0.00408624341326467	0.0258554169365786	396.304347826087	2179.72512026294	SLC7A11	GO_Molecular_Function_2023	Astrocyte	up_up
gs_ind_0	MAP Kinase Activity (GO:0004707)	1/11	0.00374631624666999	0.0258554169365786	434.058201058201	2425.07546739544	MAPK10	GO_Molecular_Function_2023	Astrocyte	up_up
gs_ind_0	MAP Kinase Kinase Activity (GO:0004708)	1/14	0.00476577466902217	0.0258554169365786	337.576131687243	1804.78164581329	MAPK10	GO_Molecular_Function_2023	Astrocyte	up_up
gs_ind_0	Magnesium Ion Binding (GO:0000287)	2/155	0.00125169805648572	0.0258554169365786	53.2579804560261	355.936621796928	DDR2;STK3	GO_Molecular_Function_2023	Astrocyte	up_up
gs_ind_0	Metal Ion Binding (GO:0046872)	2/521	0.0132302619864753	0.0336066834602861	15.595572666025	67.4547272584799	DDR2;STK3	GO_Molecular_Function_2023	Astrocyte	up_up
gs_ind_0	Metallocarboxypeptidase Activity (GO:0004181)	1/29	0.00984855236843715	0.0330216167647599	159.846003898636	738.557400033074	AGBL4	GO_Molecular_Function_2023	Astrocyte	up_up
gs_ind_0	Metalloexopeptidase Activity (GO:0008235)	1/57	0.0192719701311881	0.0378793895681972	80.5752212389381	318.199893326594	AGBL4	GO_Molecular_Function_2023	Astrocyte	up_up
gs_ind_0	Phosphatidylinositol-3-Phosphate Binding (GO:0032266)	1/40	0.0135605915716944	0.0336066834602861	115.300984528833	495.86195795051	ZFYVE28	GO_Molecular_Function_2023	Astrocyte	up_up
gs_ind_0	Protein Kinase C Activity (GO:0004697)	1/14	0.00476577466902217	0.0258554169365786	337.576131687243	1804.78164581329	PRKD1	GO_Molecular_Function_2023	Astrocyte	up_up
gs_ind_0	Protein Serine/Threonine Kinase Activator Activity (GO:0043539)	1/56	0.0189368585325801	0.0378793895681972	82.029029029029	325.380043525431	STK3	GO_Molecular_Function_2023	Astrocyte	up_up
gs_ind_0	Protein Serine/Threonine Kinase Activity (GO:0004674)	2/342	0.00589684947676353	0.0258554169365786	23.8992657856094	122.682986708649	PRKD1;STK3	GO_Molecular_Function_2023	Astrocyte	up_up
gs_ind_0	Protein Serine/Threonine/Tyrosine Kinase Activity (GO:0004712)	1/26	0.00883392925418006	0.0314708729680165	178.664488017429	844.93212368564	MAPK10	GO_Molecular_Function_2023	Astrocyte	up_up
gs_ind_0	RNA Polymerase II-specific DNA-binding Transcription Factor Binding (GO:0061629)	2/227	0.00265272828325933	0.0258554169365786	36.1893569844789	214.681295782881	PRRX1;HMGB1	GO_Molecular_Function_2023	Astrocyte	up_up
gs_ind_0	Supercoiled DNA Binding (GO:0097100)	1/5	0.00170448971947992	0.0258554169365786	1012.95061728395	6457.04307167041	HMGB1	GO_Molecular_Function_2023	Astrocyte	up_up
gs_ind_0	Transmembrane Receptor Protein Kinase Activity (GO:0019199)	1/37	0.0125495008857353	0.0336066834602861	124.786910197869	546.32637502776	DDR2	GO_Molecular_Function_2023	Astrocyte	up_up
gs_ind_0	Transmembrane Receptor Protein Tyrosine Kinase Activity (GO:0004714)	1/50	0.0169239550275315	0.0378793895681972	91.9854096520763	375.210804320211	DDR2	GO_Molecular_Function_2023	Astrocyte	up_up
gs_ind_0	Activation Of GTPase Activity (GO:0090630)	1/102	0.0342424490804914	0.0452258761440453	44.8029556650246	151.17812958014	DOCK7	GO_Biological_Process_2023	Astrocyte	up_up
gs_ind_0	Aldehyde Biosynthetic Process (GO:0046184)	1/6	0.00204506376592403	0.0159035328013997	828.757575757576	5131.93733980902	DDR2	GO_Biological_Process_2023	Astrocyte	up_up
gs_ind_0	Amino Acid Transmembrane Transport (GO:0003333)	1/42	0.0142341178561243	0.0265703533314321	109.738955823293	466.622498850348	SLC7A11	GO_Biological_Process_2023	Astrocyte	up_up
gs_ind_0	Amino Acid Transport (GO:0006865)	1/46	0.0155798895353896	0.0276099308222094	100.081807081807	416.51789548491	SLC7A11	GO_Biological_Process_2023	Astrocyte	up_up
gs_ind_0	Apoptotic Cell Clearance (GO:0043277)	1/28	0.00951045187412394	0.0225671739385992	165.662626262626	771.219807873219	HMGB1	GO_Biological_Process_2023	Astrocyte	up_up
gs_ind_0	Axon Development (GO:0061564)	1/99	0.0332510570388874	0.0441246254544477	46.17089678511	157.150437242274	DOCK7	GO_Biological_Process_2023	Astrocyte	up_up
gs_ind_0	Biomineral Tissue Development (GO:0031214)	1/9	0.00306613867850378	0.0162085729700624	536.21568627451	3103.26048889972	DDR2	GO_Biological_Process_2023	Astrocyte	up_up
gs_ind_0	C-terminal Protein Amino Acid Modification (GO:0018410)	1/12	0.00408624341326467	0.0162085729700624	396.304347826087	2179.72512026294	AGBL4	GO_Biological_Process_2023	Astrocyte	up_up
gs_ind_0	C-terminal Protein Deglutamylation (GO:0035609)	1/5	0.00170448971947992	0.0159035328013997	1012.95061728395	6457.04307167041	AGBL4	GO_Biological_Process_2023	Astrocyte	up_up
gs_ind_0	CD4-positive, Alpha-Beta T Cell Activation (GO:0035710)	1/5	0.00170448971947992	0.0159035328013997	1012.95061728395	6457.04307167041	HMGB1	GO_Biological_Process_2023	Astrocyte	up_up
gs_ind_0	Carbohydrate Derivative Biosynthetic Process (GO:1901137)	1/29	0.00984855236843715	0.0227900385385323	159.846003898636	738.557400033074	DDR2	GO_Biological_Process_2023	Astrocyte	up_up
gs_ind_0	Carboxylic Acid Transmembrane Transport (GO:1905039)	1/39	0.0132236682088898	0.0260748387217545	118.298701298701	511.7302532937	SLC7A11	GO_Biological_Process_2023	Astrocyte	up_up
gs_ind_0	Cell Morphogenesis Involved In Neuron Differentiation (GO:0048667)	1/77	0.0259519217514773	0.0380447020440506	59.480755265069	217.194549827967	DOCK7	GO_Biological_Process_2023	Astrocyte	up_up
gs_ind_0	Cell Proliferation In Forebrain (GO:0021846)	1/10	0.00340628134558884	0.0162085729700624	479.760233918129	2726.06198363661	DOCK7	GO_Biological_Process_2023	Astrocyte	up_up
gs_ind_0	Cellular Response To Amino Acid Starvation (GO:0034198)	1/42	0.0142341178561243	0.0265703533314321	109.738955823293	466.622498850348	PRKD1	GO_Biological_Process_2023	Astrocyte	up_up
gs_ind_0	Cellular Response To Chemical Stress (GO:0062197)	1/89	0.0299395876312529	0.0408930953012235	51.4005021971124	180.342448800964	PRKD1	GO_Biological_Process_2023	Astrocyte	up_up
gs_ind_0	Cellular Response To Molecule Of Bacterial Origin (GO:0071219)	1/117	0.0391852641733307	0.0489815802166634	39.0200286123033	126.403607933975	HMGB1	GO_Biological_Process_2023	Astrocyte	up_up
gs_ind_0	Cellular Response To Oxidative Stress (GO:0034599)	1/117	0.0391852641733307	0.0489815802166634	39.0200286123033	126.403607933975	PRKD1	GO_Biological_Process_2023	Astrocyte	up_up
gs_ind_0	Cellular Response To Oxygen-Containing Compound (GO:1901701)	2/406	0.00821136127302323	0.0220253886890925	20.0862793572311	96.4590651350943	PRKD1;HMGB1	GO_Biological_Process_2023	Astrocyte	up_up
gs_ind_0	Cellular Response To Vascular Endothelial Growth Factor Stimulus (GO:0035924)	1/34	0.01153744793779	0.0239295216487497	135.971807628524	606.727579264141	PRKD1	GO_Biological_Process_2023	Astrocyte	up_up
gs_ind_0	Collagen Fibril Organization (GO:0030199)	1/42	0.0142341178561243	0.0265703533314321	109.738955823293	466.622498850348	DDR2	GO_Biological_Process_2023	Astrocyte	up_up
gs_ind_0	Collagen-Activated Signaling Pathway (GO:0038065)	1/8	0.00272588821388894	0.0162085729700624	607.725925925926	3588.59786328119	DDR2	GO_Biological_Process_2023	Astrocyte	up_up
gs_ind_0	DNA Conformation Change (GO:0071103)	1/12	0.00408624341326467	0.0162085729700624	396.304347826087	2179.72512026294	HMGB1	GO_Biological_Process_2023	Astrocyte	up_up
gs_ind_0	DNA Geometric Change (GO:0032392)	1/30	0.0101865456941349	0.023001877373853	154.423728813559	708.293383409367	HMGB1	GO_Biological_Process_2023	Astrocyte	up_up
gs_ind_0	DNA Recombination (GO:0006310)	1/42	0.0142341178561243	0.0265703533314321	109.738955823293	466.622498850348	HMGB1	GO_Biological_Process_2023	Astrocyte	up_up
gs_ind_0	DNA Topological Change (GO:0006265)	1/8	0.00272588821388894	0.0162085729700624	607.725925925926	3588.59786328119	HMGB1	GO_Biological_Process_2023	Astrocyte	up_up
gs_ind_0	Dendritic Cell Chemotaxis (GO:0002407)	1/15	0.00510537882117762	0.0176482230855523	314.287356321839	1658.6391476747	HMGB1	GO_Biological_Process_2023	Astrocyte	up_up
gs_ind_0	Dendritic Cell Migration (GO:0036336)	1/18	0.00612354575252927	0.018636878377263	260.390476190476	1326.84935044871	HMGB1	GO_Biological_Process_2023	Astrocyte	up_up
gs_ind_0	Double-Strand Break Repair Via Nonhomologous End Joining (GO:0006303)	1/41	0.0138974081103509	0.0265703533314321	112.451303155007	480.847723563926	HMGB1	GO_Biological_Process_2023	Astrocyte	up_up
gs_ind_0	Establishment Of Protein Localization To Organelle (GO:0072594)	1/85	0.0286120531389968	0.0400568743945955	53.8389217619987	191.33960908833	STK3	GO_Biological_Process_2023	Astrocyte	up_up
gs_ind_0	Fc Receptor Signaling Pathway (GO:0038093)	1/26	0.00883392925418006	0.0220848231354501	178.664488017429	844.93212368564	MAPK10	GO_Biological_Process_2023	Astrocyte	up_up
gs_ind_0	Fc-epsilon Receptor Signaling Pathway (GO:0038095)	1/22	0.00747959661025382	0.0211544146552633	211.925064599483	1037.4953485432	MAPK10	GO_Biological_Process_2023	Astrocyte	up_up
gs_ind_0	Heterochromatin Formation (GO:0031507)	1/32	0.0108622109651046	0.0237573275186244	144.611992945326	654.002734122678	HMGB1	GO_Biological_Process_2023	Astrocyte	up_up
gs_ind_0	Heterochromatin Organization (GO:0070828)	1/39	0.0132236682088898	0.0260748387217545	118.298701298701	511.7302532937	HMGB1	GO_Biological_Process_2023	Astrocyte	up_up
gs_ind_0	Heterophilic Cell-Cell Adhesion Via Plasma Membrane Cell Adhesion Molecules (GO:0007157)	1/49	0.0165880985002953	0.0290291723755167	93.8843069873998	384.838327331757	ALCAM	GO_Biological_Process_2023	Astrocyte	up_up
gs_ind_0	Hippo Signaling (GO:0035329)	1/17	0.00578426433146018	0.018636878377263	276.178451178451	1423.04098019726	STK3	GO_Biological_Process_2023	Astrocyte	up_up
gs_ind_0	Import Into Nucleus (GO:0051170)	1/74	0.0249526297288374	0.037362226331949	61.9130763416478	228.507300110393	STK3	GO_Biological_Process_2023	Astrocyte	up_up
gs_ind_0	Integrin-Mediated Signaling Pathway (GO:0007229)	1/85	0.0286120531389968	0.0400568743945955	53.8389217619987	191.33960908833	PRKD1	GO_Biological_Process_2023	Astrocyte	up_up
gs_ind_0	JNK Cascade (GO:0007254)	1/29	0.00984855236843715	0.0227900385385323	159.846003898636	738.557400033074	MAPK10	GO_Biological_Process_2023	Astrocyte	up_up
gs_ind_0	L-alpha-amino Acid Transmembrane Transport (GO:1902475)	1/40	0.0135605915716944	0.0265522072732477	115.300984528833	495.86195795051	SLC7A11	GO_Biological_Process_2023	Astrocyte	up_up
gs_ind_0	L-amino Acid Transport (GO:0015807)	1/26	0.00883392925418006	0.0220848231354501	178.664488017429	844.93212368564	SLC7A11	GO_Biological_Process_2023	Astrocyte	up_up
gs_ind_0	L-glutamate Import (GO:0051938)	1/15	0.00510537882117762	0.0176482230855523	314.287356321839	1658.6391476747	SLC7A11	GO_Biological_Process_2023	Astrocyte	up_up
gs_ind_0	L-glutamate Transmembrane Transport (GO:0015813)	1/14	0.00476577466902217	0.0175012303629163	337.576131687243	1804.78164581329	SLC7A11	GO_Biological_Process_2023	Astrocyte	up_up
gs_ind_0	Macroautophagy (GO:0016236)	1/104	0.0349028525493891	0.0454548777387392	43.935050993022	147.410299554101	STK3	GO_Biological_Process_2023	Astrocyte	up_up
gs_ind_0	Membrane Lipid Biosynthetic Process (GO:0046467)	1/57	0.0192719701311881	0.0321049890180295	80.5752212389381	318.199893326594	PRKD1	GO_Biological_Process_2023	Astrocyte	up_up
gs_ind_0	Modified Amino Acid Transport (GO:0072337)	1/29	0.00984855236843715	0.0227900385385323	159.846003898636	738.557400033074	SLC7A11	GO_Biological_Process_2023	Astrocyte	up_up
gs_ind_0	Myeloid Dendritic Cell Activation (GO:0001773)	1/13	0.00442606287688189	0.0172124667434296	364.591111111111	1976.17308550139	HMGB1	GO_Biological_Process_2023	Astrocyte	up_up
gs_ind_0	NADPH Regeneration (GO:0006740)	1/12	0.00408624341326467	0.0162085729700624	396.304347826087	2179.72512026294	DDR2	GO_Biological_Process_2023	Astrocyte	up_up
gs_ind_0	Negative Regulation Of Alpha-Beta T Cell Differentiation (GO:0046639)	1/8	0.00272588821388894	0.0162085729700624	607.725925925926	3588.59786328119	HMGB1	GO_Biological_Process_2023	Astrocyte	up_up
gs_ind_0	Negative Regulation Of Blood Vessel Endothelial Cell Migration (GO:0043537)	1/33	0.0111998829730658	0.0237573275186244	140.158974358974	629.573362223963	HMGB1	GO_Biological_Process_2023	Astrocyte	up_up
gs_ind_0	Negative Regulation Of CD4-positive, Alpha-Beta T Cell Activation (GO:2000515)	1/11	0.00374631624666999	0.0162085729700624	434.058201058201	2425.07546739544	HMGB1	GO_Biological_Process_2023	Astrocyte	up_up
gs_ind_0	Negative Regulation Of Canonical Wnt Signaling Pathway (GO:0090090)	1/113	0.0378694821260455	0.0481975227058761	40.4113580246914	132.291014113102	STK3	GO_Biological_Process_2023	Astrocyte	up_up
gs_ind_0	Negative Regulation Of Cellular Component Organization (GO:0051129)	1/79	0.0266175880170191	0.0384171373441513	57.962491153574	210.182604582479	PRKD1	GO_Biological_Process_2023	Astrocyte	up_up
gs_ind_0	Negative Regulation Of Cold-Induced Thermogenesis (GO:0120163)	1/46	0.0155798895353896	0.0276099308222094	100.081807081807	416.51789548491	DOCK7	GO_Biological_Process_2023	Astrocyte	up_up
gs_ind_0	Negative Regulation Of ERBB Signaling Pathway (GO:1901185)	1/18	0.00612354575252927	0.018636878377263	260.390476190476	1326.84935044871	ZFYVE28	GO_Biological_Process_2023	Astrocyte	up_up
gs_ind_0	Negative Regulation Of Endocytosis (GO:0045806)	1/33	0.0111998829730658	0.0237573275186244	140.158974358974	629.573362223963	PRKD1	GO_Biological_Process_2023	Astrocyte	up_up
gs_ind_0	Negative Regulation Of Endothelial Cell Migration (GO:0010596)	1/37	0.0125495008857353	0.0254627554203326	124.786910197869	546.32637502776	HMGB1	GO_Biological_Process_2023	Astrocyte	up_up
gs_ind_0	Negative Regulation Of Epidermal Growth Factor Receptor Signaling Pathway (GO:0042059)	1/23	0.00781834077523325	0.0212600005606966	202.501234567901	982.390781351783	ZFYVE28	GO_Biological_Process_2023	Astrocyte	up_up
gs_ind_0	Negative Regulation Of Epidermal Growth Factor-Activated Receptor Activity (GO:0007175)	1/12	0.00408624341326467	0.0162085729700624	396.304347826087	2179.72512026294	ZFYVE28	GO_Biological_Process_2023	Astrocyte	up_up
gs_ind_0	Negative Regulation Of Gene Expression, Epigenetic (GO:0045814)	1/51	0.017259705042891	0.0298315889630215	90.1617161716172	366.000728930727	HMGB1	GO_Biological_Process_2023	Astrocyte	up_up
gs_ind_0	Negative Regulation Of Metabolic Process (GO:0009892)	1/53	0.0179308856626953	0.0304281696094224	86.7227513227513	348.732181075767	DOCK7	GO_Biological_Process_2023	Astrocyte	up_up
gs_ind_0	Negative Regulation Of Phagocytosis (GO:0050765)	1/15	0.00510537882117762	0.0176482230855523	314.287356321839	1658.6391476747	HMGB1	GO_Biological_Process_2023	Astrocyte	up_up
gs_ind_0	Negative Regulation Of Protein Tyrosine Kinase Activity (GO:0061099)	1/23	0.00781834077523325	0.0212600005606966	202.501234567901	982.390781351783	ZFYVE28	GO_Biological_Process_2023	Astrocyte	up_up
gs_ind_0	Negative Regulation Of Protein-Containing Complex Assembly (GO:0031333)	1/59	0.0199418744781711	0.0322758662074446	77.8167141500475	304.647262092923	HMGB1	GO_Biological_Process_2023	Astrocyte	up_up
gs_ind_0	Negative Regulation Of Signaling Receptor Activity (GO:2000272)	1/25	0.00849550706579283	0.0220253886890925	185.961451247166	886.704708594736	ZFYVE28	GO_Biological_Process_2023	Astrocyte	up_up
gs_ind_0	Negative Regulation Of Transport (GO:0051051)	1/39	0.0132236682088898	0.0260748387217545	118.298701298701	511.7302532937	PRKD1	GO_Biological_Process_2023	Astrocyte	up_up
gs_ind_0	Negative Regulation Of Type II Interferon Production (GO:0032689)	1/28	0.00951045187412394	0.0225671739385992	165.662626262626	771.219807873219	HMGB1	GO_Biological_Process_2023	Astrocyte	up_up
gs_ind_0	Neuron Development (GO:0048666)	2/150	0.00117313398997163	0.0159035328013997	55.0579124579125	371.535004501717	DOCK7;HMGB1	GO_Biological_Process_2023	Astrocyte	up_up
gs_ind_0	Neuron Projection Development (GO:0031175)	2/192	0.00190920466564622	0.0159035328013997	42.8750656167979	268.44372401494	DOCK7;HMGB1	GO_Biological_Process_2023	Astrocyte	up_up
gs_ind_0	Neuron Projection Morphogenesis (GO:0048812)	2/146	0.00111206277581995	0.0159035328013997	56.5875432525951	384.882361503917	ALCAM;DOCK7	GO_Biological_Process_2023	Astrocyte	up_up
gs_ind_0	Neutral Amino Acid Transport (GO:0015804)	1/35	0.011874905890601	0.0244483356571197	132.027375201288	585.320639982904	SLC7A11	GO_Biological_Process_2023	Astrocyte	up_up
gs_ind_0	Nuclear Migration (GO:0007097)	1/15	0.00510537882117762	0.0176482230855523	314.287356321839	1658.6391476747	DOCK7	GO_Biological_Process_2023	Astrocyte	up_up
gs_ind_0	Organophosphate Biosynthetic Process (GO:0090407)	1/34	0.01153744793779	0.0239295216487497	135.971807628524	606.727579264141	DDR2	GO_Biological_Process_2023	Astrocyte	up_up
gs_ind_0	Peptidyl-Proline Modification (GO:0018208)	1/27	0.00917224417982959	0.0225283190381779	171.918238993711	806.567018475827	NKTR	GO_Biological_Process_2023	Astrocyte	up_up
gs_ind_0	Peptidyl-Threonine Modification (GO:0018210)	1/66	0.0222831950312791	0.0346627478264342	69.4885496183206	264.329055345733	PRKD1	GO_Biological_Process_2023	Astrocyte	up_up
gs_ind_0	Peptidyl-Threonine Phosphorylation (GO:0018107)	1/58	0.0196069754360109	0.0321049890180295	79.1719806763285	311.2939266732	PRKD1	GO_Biological_Process_2023	Astrocyte	up_up
gs_ind_0	Peptidyl-Tyrosine Modification (GO:0018212)	1/54	0.0182663163294772	0.0306261591152911	85.0996884735202	340.628229707816	DDR2	GO_Biological_Process_2023	Astrocyte	up_up
gs_ind_0	Peptidyl-Tyrosine Phosphorylation (GO:0018108)	1/67	0.0226172450915476	0.034795761679304	68.4419381787803	259.329419833292	DDR2	GO_Biological_Process_2023	Astrocyte	up_up
gs_ind_0	Phagocytosis (GO:0006909)	1/68	0.0229511891688806	0.0351165735917299	67.4263374485597	254.492992284056	HMGB1	GO_Biological_Process_2023	Astrocyte	up_up
gs_ind_0	Phosphorylation (GO:0016310)	2/429	0.00912836875373236	0.0225283190381779	18.9948538011696	89.2068286689937	MAPK10;STK3	GO_Biological_Process_2023	Astrocyte	up_up
gs_ind_0	Plasma Membrane Bounded Cell Projection Organization (GO:0120036)	2/131	0.000897205657252824	0.0147775049429877	63.165250965251	443.181641370746	DOCK7;HMGB1	GO_Biological_Process_2023	Astrocyte	up_up
gs_ind_0	Positive Regulation By Symbiont Of Entry Into Host (GO:0075294)	1/12	0.00408624341326467	0.0162085729700624	396.304347826087	2179.72512026294	HMGB1	GO_Biological_Process_2023	Astrocyte	up_up
gs_ind_0	Positive Regulation Of Activated T Cell Proliferation (GO:0042104)	1/19	0.0064627196594975	0.0190480158385189	246.309309309309	1241.81888857252	HMGB1	GO_Biological_Process_2023	Astrocyte	up_up
gs_ind_0	Positive Regulation Of Angiogenesis (GO:0045766)	1/119	0.0398425284275132	0.0493624246004588	38.3595874355368	123.626060298856	PRKD1	GO_Biological_Process_2023	Astrocyte	up_up
gs_ind_0	Positive Regulation Of Apoptotic Process (GO:0043065)	2/269	0.00369738905467413	0.0162085729700624	30.4758878504673	170.66888413182	STK3;HMGB1	GO_Biological_Process_2023	Astrocyte	up_up
gs_ind_0	Positive Regulation Of Autophagy (GO:0010508)	2/106	0.000589233784512397	0.0117846756902479	78.3244019138756	582.474103429449	PRKD1;HMGB1	GO_Biological_Process_2023	Astrocyte	up_up
gs_ind_0	Positive Regulation Of Binding (GO:0051099)	2/91	0.000434856144018681	0.00978087988707917	91.4849162011173	708.138562501114	STK3;HMGB1	GO_Biological_Process_2023	Astrocyte	up_up
gs_ind_0	Positive Regulation Of Blood Vessel Endothelial Cell Migration (GO:0043536)	2/46	0.000110876746203608	0.00776137223425259	184.2	1677.52623001485	PRKD1;HMGB1	GO_Biological_Process_2023	Astrocyte	up_up
gs_ind_0	Positive Regulation Of CREB Transcription Factor Activity (GO:0032793)	1/18	0.00612354575252927	0.018636878377263	260.390476190476	1326.84935044871	PRKD1	GO_Biological_Process_2023	Astrocyte	up_up
gs_ind_0	Positive Regulation Of Cell Differentiation (GO:0045597)	2/283	0.00408188137288701	0.0162085729700624	28.9502664298401	159.261126824583	PRKD1;DDR2	GO_Biological_Process_2023	Astrocyte	up_up
gs_ind_0	Positive Regulation Of Cell Migration By Vascular Endothelial Growth Factor Signaling Pathway (GO:0038089)	1/7	0.00238552992020996	0.0159035328013997	701.239316239316	4234.31719876129	PRKD1	GO_Biological_Process_2023	Astrocyte	up_up
gs_ind_0	Positive Regulation Of Cell Projection Organization (GO:0031346)	2/118	0.00072919728795298	0.0127609525391772	70.2360515021459	507.354770066755	PRKD1;DDR2	GO_Biological_Process_2023	Astrocyte	up_up
gs_ind_0	Positive Regulation Of Cellular Catabolic Process (GO:0031331)	2/146	0.00111206277581995	0.0159035328013997	56.5875432525951	384.882361503917	PRKD1;HMGB1	GO_Biological_Process_2023	Astrocyte	up_up
gs_ind_0	Positive Regulation Of Chemokine (C-X-C Motif) Ligand 2 Production (GO:2000343)	1/6	0.00204506376592403	0.0159035328013997	828.757575757576	5131.93733980902	HMGB1	GO_Biological_Process_2023	Astrocyte	up_up
gs_ind_0	Positive Regulation Of Chemokine Production (GO:0032722)	1/53	0.0179308856626953	0.0304281696094224	86.7227513227513	348.732181075767	HMGB1	GO_Biological_Process_2023	Astrocyte	up_up
gs_ind_0	Positive Regulation Of Chemotaxis (GO:0050921)	1/44	0.0149072170940391	0.0274606630679667	104.688378033206	440.309876641476	PRKD1	GO_Biological_Process_2023	Astrocyte	up_up
gs_ind_0	Positive Regulation Of Cysteine-Type Endopeptidase Activity (GO:2001056)	1/64	0.0216147768377375	0.034192867313935	71.6806649168854	274.850770699356	HMGB1	GO_Biological_Process_2023	Astrocyte	up_up
gs_ind_0	Positive Regulation Of Cysteine-Type Endopeptidase Activity Involved In Apoptotic Process (GO:0043280)	1/109	0.0365520270588867	0.0469475576903132	41.905273937532	138.665332340469	HMGB1	GO_Biological_Process_2023	Astrocyte	up_up
gs_ind_0	Positive Regulation Of DNA Binding (GO:0043388)	1/33	0.0111998829730658	0.0237573275186244	140.158974358974	629.573362223963	HMGB1	GO_Biological_Process_2023	Astrocyte	up_up
gs_ind_0	Positive Regulation Of DNA Metabolic Process (GO:0051054)	1/108	0.0362224016526996	0.0467385827776769	42.2961240310077	140.341818388017	HMGB1	GO_Biological_Process_2023	Astrocyte	up_up
gs_ind_0	Positive Regulation Of DNA Repair (GO:0045739)	1/89	0.0299395876312529	0.0408930953012235	51.4005021971124	180.342448800964	HMGB1	GO_Biological_Process_2023	Astrocyte	up_up
gs_ind_0	Positive Regulation Of DNA-binding Transcription Factor Activity (GO:0051091)	3/246	7.37404588252228e-05	0.00776137223425259	50.9773234532631	485.047139680555	PRKD1;DDR2;STK3	GO_Biological_Process_2023	Astrocyte	up_up
gs_ind_0	Positive Regulation Of DNA-templated Transcription (GO:0045893)	3/1241	0.00782064306339912	0.0212600005606966	9.77808007582805	47.4333539474581	PRKD1;PRRX1;HMGB1	GO_Biological_Process_2023	Astrocyte	up_up
gs_ind_0	Positive Regulation Of Deacetylase Activity (GO:0090045)	1/6	0.00204506376592403	0.0159035328013997	828.757575757576	5131.93733980902	PRKD1	GO_Biological_Process_2023	Astrocyte	up_up
gs_ind_0	Positive Regulation Of ERK1 And ERK2 Cascade (GO:0070374)	2/177	0.0016265684957576	0.0159035328013997	46.5566951566952	298.953701205634	DDR2;HMGB1	GO_Biological_Process_2023	Astrocyte	up_up
gs_ind_0	Positive Regulation Of Endothelial Cell Chemotaxis (GO:2001028)	1/14	0.00476577466902217	0.0175012303629163	337.576131687243	1804.78164581329	PRKD1	GO_Biological_Process_2023	Astrocyte	up_up
gs_ind_0	Positive Regulation Of Endothelial Cell Migration (GO:0010595)	2/85	0.000379548821768496	0.00978087988707917	98.0730538922156	772.475088513582	PRKD1;HMGB1	GO_Biological_Process_2023	Astrocyte	up_up
gs_ind_0	Positive Regulation Of Endothelial Cell Proliferation (GO:0001938)	2/77	0.000311566497719107	0.00978087988707917	108.486092715232	875.905621691054	PRKD1;HMGB1	GO_Biological_Process_2023	Astrocyte	up_up
gs_ind_0	Positive Regulation Of Epithelial Cell Migration (GO:0010634)	1/95	0.0319277309263571	0.0427739935855502	48.129923574368	165.772949474394	PRKD1	GO_Biological_Process_2023	Astrocyte	up_up
gs_ind_0	Positive Regulation Of Extracellular Matrix Disassembly (GO:0090091)	1/7	0.00238552992020996	0.0159035328013997	701.239316239316	4234.31719876129	DDR2	GO_Biological_Process_2023	Astrocyte	up_up
gs_ind_0	Positive Regulation Of Extracellular Matrix Organization (GO:1903055)	1/18	0.00612354575252927	0.018636878377263	260.390476190476	1326.84935044871	DDR2	GO_Biological_Process_2023	Astrocyte	up_up
gs_ind_0	Positive Regulation Of Fibroblast Migration (GO:0010763)	1/7	0.00238552992020996	0.0159035328013997	701.239316239316	4234.31719876129	DDR2	GO_Biological_Process_2023	Astrocyte	up_up
gs_ind_0	Positive Regulation Of Fibroblast Proliferation (GO:0048146)	1/28	0.00951045187412394	0.0225671739385992	165.662626262626	771.219807873219	DDR2	GO_Biological_Process_2023	Astrocyte	up_up
gs_ind_0	Positive Regulation Of Histone Deacetylation (GO:0031065)	1/12	0.00408624341326467	0.0162085729700624	396.304347826087	2179.72512026294	PRKD1	GO_Biological_Process_2023	Astrocyte	up_up
gs_ind_0	Positive Regulation Of Interleukin-1 Production (GO:0032732)	1/64	0.0216147768377375	0.034192867313935	71.6806649168854	274.850770699356	HMGB1	GO_Biological_Process_2023	Astrocyte	up_up
gs_ind_0	Positive Regulation Of Interleukin-10 Production (GO:0032733)	1/30	0.0101865456941349	0.023001877373853	154.423728813559	708.293383409367	HMGB1	GO_Biological_Process_2023	Astrocyte	up_up
gs_ind_0	Positive Regulation Of Interleukin-12 Production (GO:0032735)	1/33	0.0111998829730658	0.0237573275186244	140.158974358974	629.573362223963	HMGB1	GO_Biological_Process_2023	Astrocyte	up_up
gs_ind_0	Positive Regulation Of Interleukin-6 Production (GO:0032755)	1/76	0.0256189301248052	0.0380447020440506	60.2700515084621	220.855007725024	HMGB1	GO_Biological_Process_2023	Astrocyte	up_up
gs_ind_0	Positive Regulation Of Interleukin-8 Production (GO:0032757)	1/61	0.0206113538989523	0.0329781662383236	75.2405876951331	292.077430163981	HMGB1	GO_Biological_Process_2023	Astrocyte	up_up
gs_ind_0	Positive Regulation Of Intracellular Signal Transduction (GO:1902533)	3/523	0.000674504200197269	0.012590745070349	23.6862130894207	172.945658350637	PRKD1;DDR2;HMGB1	GO_Biological_Process_2023	Astrocyte	up_up
gs_ind_0	Positive Regulation Of JNK Cascade (GO:0046330)	1/77	0.0259519217514773	0.0380447020440506	59.480755265069	217.194549827967	HMGB1	GO_Biological_Process_2023	Astrocyte	up_up
gs_ind_0	Positive Regulation Of Kinase Activity (GO:0033674)	1/103	0.0345727032503223	0.0454476850238978	44.3647696476965	149.27373368335	DDR2	GO_Biological_Process_2023	Astrocyte	up_up
gs_ind_0	Positive Regulation Of Leukocyte Chemotaxis (GO:0002690)	1/54	0.0182663163294772	0.0306261591152911	85.0996884735202	340.628229707816	HMGB1	GO_Biological_Process_2023	Astrocyte	up_up
gs_ind_0	Positive Regulation Of Leukocyte Differentiation (GO:1902107)	1/7	0.00238552992020996	0.0159035328013997	701.239316239316	4234.31719876129	HMGB1	GO_Biological_Process_2023	Astrocyte	up_up
gs_ind_0	Positive Regulation Of Lipid Kinase Activity (GO:0090218)	1/30	0.0101865456941349	0.023001877373853	154.423728813559	708.293383409367	PRKD1	GO_Biological_Process_2023	Astrocyte	up_up
gs_ind_0	Positive Regulation Of MAPK Cascade (GO:0043410)	2/308	0.00481283834980199	0.0175012303629163	26.5725938009788	141.803803813675	DDR2;HMGB1	GO_Biological_Process_2023	Astrocyte	up_up
gs_ind_0	Positive Regulation Of Monocyte Chemotaxis (GO:0090026)	1/18	0.00612354575252927	0.018636878377263	260.390476190476	1326.84935044871	HMGB1	GO_Biological_Process_2023	Astrocyte	up_up
gs_ind_0	Positive Regulation Of Mononuclear Cell Migration (GO:0071677)	1/31	0.0105244318825744	0.0235747274169667	149.357012750455	680.180181952218	HMGB1	GO_Biological_Process_2023	Astrocyte	up_up
gs_ind_0	Positive Regulation Of NLRP3 Inflammasome Complex Assembly (GO:1900227)	1/18	0.00612354575252927	0.018636878377263	260.390476190476	1326.84935044871	PRKD1	GO_Biological_Process_2023	Astrocyte	up_up
gs_ind_0	Positive Regulation Of Neuron Projection Development (GO:0010976)	2/92	0.000444433010722121	0.00978087988707917	90.4718232044199	698.32587698889	PRKD1;DDR2	GO_Biological_Process_2023	Astrocyte	up_up
gs_ind_0	Positive Regulation Of Osteoblast Differentiation (GO:0045669)	2/44	0.000101381928244947	0.00776137223425259	192.877647058823	1773.82159810914	PRKD1;DDR2	GO_Biological_Process_2023	Astrocyte	up_up
gs_ind_0	Positive Regulation Of Pattern Recognition Receptor Signaling Pathway (GO:0062208)	1/39	0.0132236682088898	0.0260748387217545	118.298701298701	511.7302532937	HMGB1	GO_Biological_Process_2023	Astrocyte	up_up
gs_ind_0	Positive Regulation Of Peptidyl-Serine Phosphorylation (GO:0033138)	2/89	0.000416009863508473	0.00978087988707917	93.5805714285714	728.506181028203	PRKD1;DOCK7	GO_Biological_Process_2023	Astrocyte	up_up
gs_ind_0	Positive Regulation Of Phosphatidylinositol 3-Kinase Activity (GO:0043552)	1/26	0.00883392925418006	0.0220848231354501	178.664488017429	844.93212368564	PRKD1	GO_Biological_Process_2023	Astrocyte	up_up
gs_ind_0	Positive Regulation Of Phosphatidylinositol 3-Kinase Signaling (GO:0014068)	1/69	0.0232850272943171	0.0352422034724799	66.4403892944039	249.812191610823	DDR2	GO_Biological_Process_2023	Astrocyte	up_up
gs_ind_0	Positive Regulation Of Programmed Cell Death (GO:0043068)	2/244	0.00305574694924216	0.0162085729700624	33.6383505154639	194.790646373671	STK3;HMGB1	GO_Biological_Process_2023	Astrocyte	up_up
gs_ind_0	Positive Regulation Of Protein Binding (GO:0032092)	1/59	0.0199418744781711	0.0322758662074446	77.8167141500475	304.647262092923	STK3	GO_Biological_Process_2023	Astrocyte	up_up
gs_ind_0	Positive Regulation Of Protein Phosphorylation (GO:0001934)	3/377	0.000259606931859034	0.00978087988707917	33.0390085331166	272.78134954199	PRKD1;DOCK7;DDR2	GO_Biological_Process_2023	Astrocyte	up_up
gs_ind_0	Positive Regulation Of Protein-Containing Complex Assembly (GO:0031334)	1/98	0.0329203830784316	0.0438938441045754	46.645584045584	159.232316805215	PRKD1	GO_Biological_Process_2023	Astrocyte	up_up
gs_ind_0	Positive Regulation Of Smooth Muscle Cell Migration (GO:0014911)	1/16	0.00544487536483188	0.0183682542428064	294.003584229391	1532.66432620902	DOCK7	GO_Biological_Process_2023	Astrocyte	up_up
gs_ind_0	Positive Regulation Of Stress-Activated MAPK Cascade (GO:0032874)	1/105	0.0352328970084322	0.0456722738998195	43.5135566188198	145.586572451333	HMGB1	GO_Biological_Process_2023	Astrocyte	up_up
gs_ind_0	Positive Regulation Of T Cell Proliferation (GO:0042102)	1/65	0.0219490389570276	0.0345265781346502	70.5676141257537	269.499971125483	HMGB1	GO_Biological_Process_2023	Astrocyte	up_up
gs_ind_0	Positive Regulation Of Transcription By RNA Polymerase II (GO:0045944)	3/936	0.00356615481808828	0.0162085729700624	13.0722852285694	73.6788943639066	PRKD1;PRRX1;HMGB1	GO_Biological_Process_2023	Astrocyte	up_up
gs_ind_0	Positive Regulation Of Tumor Necrosis Factor Production (GO:0032760)	1/78	0.0262848077052301	0.0383320112367938	58.7118279569892	213.638495367228	HMGB1	GO_Biological_Process_2023	Astrocyte	up_up
gs_ind_0	Positive Regulation Of Tumor Necrosis Factor Superfamily Cytokine Production (GO:1903557)	1/82	0.0276152954100381	0.0392501660650288	55.824812542604	200.376771465769	HMGB1	GO_Biological_Process_2023	Astrocyte	up_up
gs_ind_0	Positive Regulation Of Vascular Associated Smooth Muscle Cell Migration (GO:1904754)	1/7	0.00238552992020996	0.0159035328013997	701.239316239316	4234.31719876129	DOCK7	GO_Biological_Process_2023	Astrocyte	up_up
gs_ind_0	Positive Regulation Of Vascular Endothelial Cell Proliferation (GO:1905564)	1/12	0.00408624341326467	0.0162085729700624	396.304347826087	2179.72512026294	HMGB1	GO_Biological_Process_2023	Astrocyte	up_up
gs_ind_0	Positive Regulation Of Vasculature Development (GO:1904018)	1/104	0.0349028525493891	0.0454548777387392	43.935050993022	147.410299554101	PRKD1	GO_Biological_Process_2023	Astrocyte	up_up
gs_ind_0	Positive Regulation Of Viral Entry Into Host Cell (GO:0046598)	1/12	0.00408624341326467	0.0162085729700624	396.304347826087	2179.72512026294	HMGB1	GO_Biological_Process_2023	Astrocyte	up_up
gs_ind_0	Positive Regulation Of Viral Life Cycle (GO:1903902)	1/22	0.00747959661025382	0.0211544146552633	211.925064599483	1037.4953485432	HMGB1	GO_Biological_Process_2023	Astrocyte	up_up
gs_ind_0	Protein Autophosphorylation (GO:0046777)	2/162	0.00136582786284729	0.0159035328013997	50.9264797507788	335.910782441689	PRKD1;DDR2	GO_Biological_Process_2023	Astrocyte	up_up
gs_ind_0	Protein Deglutamylation (GO:0035608)	1/6	0.00204506376592403	0.0159035328013997	828.757575757576	5131.93733980902	AGBL4	GO_Biological_Process_2023	Astrocyte	up_up
gs_ind_0	Protein Import Into Nucleus (GO:0006606)	1/79	0.0266175880170191	0.0384171373441513	57.962491153574	210.182604582479	STK3	GO_Biological_Process_2023	Astrocyte	up_up
gs_ind_0	Protein Modification Process (GO:0036211)	2/709	0.0236350412719245	0.0355796320222519	11.3983038869258	42.6869315154606	MAPK10;STK3	GO_Biological_Process_2023	Astrocyte	up_up
gs_ind_0	Protein Peptidyl-Prolyl Isomerization (GO:0000413)	1/22	0.00747959661025382	0.0211544146552633	211.925064599483	1037.4953485432	NKTR	GO_Biological_Process_2023	Astrocyte	up_up
gs_ind_0	Protein Phosphorylation (GO:0006468)	4/500	1.97750392640339e-05	0.00553701099392949	34.9870522227018	378.947913515095	PRKD1;DDR2;MAPK10;STK3	GO_Biological_Process_2023	Astrocyte	up_up
gs_ind_0	Regulation Of Activated T Cell Proliferation (GO:0046006)	1/33	0.0111998829730658	0.0237573275186244	140.158974358974	629.573362223963	HMGB1	GO_Biological_Process_2023	Astrocyte	up_up
gs_ind_0	Regulation Of Apoptotic Cell Clearance (GO:2000425)	1/7	0.00238552992020996	0.0159035328013997	701.239316239316	4234.31719876129	HMGB1	GO_Biological_Process_2023	Astrocyte	up_up
gs_ind_0	Regulation Of Apoptotic Process (GO:0042981)	2/702	0.0232018048557429	0.0352422034724799	11.5142041399001	43.3339975286102	STK3;HMGB1	GO_Biological_Process_2023	Astrocyte	up_up
gs_ind_0	Regulation Of Autophagy (GO:0010506)	2/240	0.00295847957967189	0.0162085729700624	34.2058700209644	199.18351069649	PRKD1;HMGB1	GO_Biological_Process_2023	Astrocyte	up_up
gs_ind_0	Regulation Of Biomineral Tissue Development (GO:0070167)	1/25	0.00849550706579283	0.0220253886890925	185.961451247166	886.704708594736	DDR2	GO_Biological_Process_2023	Astrocyte	up_up
gs_ind_0	Regulation Of Blood Vessel Endothelial Cell Migration (GO:0043535)	2/54	0.000153060323255948	0.00857137810233309	156.100952380952	1371.29667156701	PRKD1;HMGB1	GO_Biological_Process_2023	Astrocyte	up_up
gs_ind_0	Regulation Of Bone Mineralization (GO:0030500)	1/58	0.0196069754360109	0.0321049890180295	79.1719806763285	311.2939266732	DDR2	GO_Biological_Process_2023	Astrocyte	up_up
gs_ind_0	Regulation Of CD4-positive, Alpha-Beta T Cell Differentiation (GO:0043370)	1/11	0.00374631624666999	0.0162085729700624	434.058201058201	2425.07546739544	HMGB1	GO_Biological_Process_2023	Astrocyte	up_up
gs_ind_0	Regulation Of Cell Development (GO:0060284)	1/52	0.0175953485775547	0.0302251386608301	88.4088457389428	357.182407488451	DOCK7	GO_Biological_Process_2023	Astrocyte	up_up
gs_ind_0	Regulation Of Chemokine (C-X-C Motif) Ligand 2 Production (GO:2000341)	1/12	0.00408624341326467	0.0162085729700624	396.304347826087	2179.72512026294	HMGB1	GO_Biological_Process_2023	Astrocyte	up_up
gs_ind_0	Regulation Of Cysteine-Type Endopeptidase Activity Involved In Apoptotic Process (GO:0043281)	1/84	0.0282799060293823	0.039991786304177	54.4850299401198	194.272027663106	HMGB1	GO_Biological_Process_2023	Astrocyte	up_up
gs_ind_0	Regulation Of DNA Binding (GO:0051101)	1/48	0.0162521354299928	0.0286201127069056	95.8631578947368	394.911247614979	HMGB1	GO_Biological_Process_2023	Astrocyte	up_up
gs_ind_0	Regulation Of Dendritic Cell Differentiation (GO:2001198)	1/10	0.00340628134558884	0.0162085729700624	479.760233918129	2726.06198363661	HMGB1	GO_Biological_Process_2023	Astrocyte	up_up
gs_ind_0	Regulation Of ERK1 And ERK2 Cascade (GO:0070372)	2/240	0.00295847957967189	0.0162085729700624	34.2058700209644	199.18351069649	DDR2;HMGB1	GO_Biological_Process_2023	Astrocyte	up_up
gs_ind_0	Regulation Of Endocytosis (GO:0030100)	1/66	0.0222831950312791	0.0346627478264342	69.4885496183206	264.329055345733	PRKD1	GO_Biological_Process_2023	Astrocyte	up_up
gs_ind_0	Regulation Of Endodeoxyribonuclease Activity (GO:0032071)	1/7	0.00238552992020996	0.0159035328013997	701.239316239316	4234.31719876129	HMGB1	GO_Biological_Process_2023	Astrocyte	up_up
gs_ind_0	Regulation Of Endothelial Cell Chemotaxis (GO:2001026)	1/14	0.00476577466902217	0.0175012303629163	337.576131687243	1804.78164581329	PRKD1	GO_Biological_Process_2023	Astrocyte	up_up
gs_ind_0	Regulation Of Endothelial Cell Migration (GO:0010594)	1/88	0.0296078620383569	0.0408930953012235	51.9892063492063	182.987207284527	PRKD1	GO_Biological_Process_2023	Astrocyte	up_up
gs_ind_0	Regulation Of Endothelial Cell Proliferation (GO:0001936)	1/93	0.0312654372913818	0.0422914127612893	49.172972972973	170.396252757303	PRKD1	GO_Biological_Process_2023	Astrocyte	up_up
gs_ind_0	Regulation Of Epidermal Growth Factor Receptor Signaling Pathway (GO:0042058)	1/46	0.0155798895353896	0.0276099308222094	100.081807081807	416.51789548491	ZFYVE28	GO_Biological_Process_2023	Astrocyte	up_up
gs_ind_0	Regulation Of Epidermal Growth Factor-Activated Receptor Activity (GO:0007176)	1/26	0.00883392925418006	0.0220848231354501	178.664488017429	844.93212368564	ZFYVE28	GO_Biological_Process_2023	Astrocyte	up_up
gs_ind_0	Regulation Of Epithelial Cell Proliferation (GO:0050678)	1/91	0.0306027229419084	0.0415959340957978	50.2621240024555	175.24725337054	PRKD1	GO_Biological_Process_2023	Astrocyte	up_up
gs_ind_0	Regulation Of Extracellular Matrix Disassembly (GO:0010715)	1/14	0.00476577466902217	0.0175012303629163	337.576131687243	1804.78164581329	DDR2	GO_Biological_Process_2023	Astrocyte	up_up
gs_ind_0	Regulation Of Extracellular Matrix Organization (GO:1903053)	1/23	0.00781834077523325	0.0212600005606966	202.501234567901	982.390781351783	DDR2	GO_Biological_Process_2023	Astrocyte	up_up
gs_ind_0	Regulation Of Fibroblast Migration (GO:0010762)	1/20	0.00680178608381476	0.0198385427444597	233.672364672365	1166.15830275488	DDR2	GO_Biological_Process_2023	Astrocyte	up_up
gs_ind_0	Regulation Of Fibroblast Proliferation (GO:0048145)	1/46	0.0155798895353896	0.0276099308222094	100.081807081807	416.51789548491	DDR2	GO_Biological_Process_2023	Astrocyte	up_up
gs_ind_0	Regulation Of Histone Deacetylase Activity (GO:1901725)	1/5	0.00170448971947992	0.0159035328013997	1012.95061728395	6457.04307167041	PRKD1	GO_Biological_Process_2023	Astrocyte	up_up
gs_ind_0	Regulation Of Integrin-Mediated Signaling Pathway (GO:2001044)	1/19	0.0064627196594975	0.0190480158385189	246.309309309309	1241.81888857252	PRKD1	GO_Biological_Process_2023	Astrocyte	up_up
gs_ind_0	Regulation Of Interleukin-1 Production (GO:0032652)	1/16	0.00544487536483188	0.0183682542428064	294.003584229391	1532.66432620902	HMGB1	GO_Biological_Process_2023	Astrocyte	up_up
gs_ind_0	Regulation Of Interleukin-10 Production (GO:0032653)	1/46	0.0155798895353896	0.0276099308222094	100.081807081807	416.51789548491	HMGB1	GO_Biological_Process_2023	Astrocyte	up_up
gs_ind_0	Regulation Of Interleukin-12 Production (GO:0032655)	1/50	0.0169239550275315	0.0294329652652723	91.9854096520763	375.210804320211	HMGB1	GO_Biological_Process_2023	Astrocyte	up_up
gs_ind_0	Regulation Of Interleukin-6 Production (GO:0032675)	1/114	0.0381985844068301	0.0483963965335404	40.0543318649045	130.775664051706	HMGB1	GO_Biological_Process_2023	Astrocyte	up_up
gs_ind_0	Regulation Of Interleukin-8 Production (GO:0032677)	1/81	0.0272828318384881	0.039175348280906	56.51966873706	203.5554538526	HMGB1	GO_Biological_Process_2023	Astrocyte	up_up
gs_ind_0	Regulation Of JNK Cascade (GO:0046328)	1/110	0.0368815477786281	0.0471544903105747	41.521562658549	137.022980118197	HMGB1	GO_Biological_Process_2023	Astrocyte	up_up
gs_ind_0	Regulation Of Keratinocyte Proliferation (GO:0010837)	1/25	0.00849550706579283	0.0220253886890925	185.961451247166	886.704708594736	PRKD1	GO_Biological_Process_2023	Astrocyte	up_up
gs_ind_0	Regulation Of Kinase Activity (GO:0043549)	1/82	0.0276152954100381	0.0392501660650288	55.824812542604	200.376771465769	DDR2	GO_Biological_Process_2023	Astrocyte	up_up
gs_ind_0	Regulation Of MAPK Cascade (GO:0043408)	2/203	0.00213027230609545	0.0159035328013997	40.5235732009926	249.280981974602	STK3;HMGB1	GO_Biological_Process_2023	Astrocyte	up_up
gs_ind_0	Regulation Of Monocyte Chemotaxis (GO:0090025)	1/25	0.00849550706579283	0.0220253886890925	185.961451247166	886.704708594736	HMGB1	GO_Biological_Process_2023	Astrocyte	up_up
gs_ind_0	Regulation Of NLRP3 Inflammasome Complex Assembly (GO:1900225)	1/33	0.0111998829730658	0.0237573275186244	140.158974358974	629.573362223963	PRKD1	GO_Biological_Process_2023	Astrocyte	up_up
gs_ind_0	Regulation Of Nervous System Development (GO:0051960)	1/46	0.0155798895353896	0.0276099308222094	100.081807081807	416.51789548491	DOCK7	GO_Biological_Process_2023	Astrocyte	up_up
gs_ind_0	Regulation Of Neurogenesis (GO:0050767)	1/67	0.0226172450915476	0.034795761679304	68.4419381787803	259.329419833292	DOCK7	GO_Biological_Process_2023	Astrocyte	up_up
gs_ind_0	Regulation Of Neuron Projection Development (GO:0010975)	2/174	0.00157266236813776	0.0159035328013997	47.3698550724638	305.771719100557	PRKD1;DDR2	GO_Biological_Process_2023	Astrocyte	up_up
gs_ind_0	Regulation Of Ossification (GO:0030278)	1/37	0.0125495008857353	0.0254627554203326	124.786910197869	546.32637502776	DDR2	GO_Biological_Process_2023	Astrocyte	up_up
gs_ind_0	Regulation Of Osteoblast Differentiation (GO:0045667)	2/85	0.000379548821768496	0.00978087988707917	98.0730538922156	772.475088513582	PRKD1;DDR2	GO_Biological_Process_2023	Astrocyte	up_up
gs_ind_0	Regulation Of Peptidyl-Serine Phosphorylation (GO:0033135)	2/93	0.000454112280471533	0.00978087988707917	89.4808743169399	688.749150304553	PRKD1;DOCK7	GO_Biological_Process_2023	Astrocyte	up_up
gs_ind_0	Regulation Of Phosphatidylinositol 3-Kinase Activity (GO:0043551)	1/34	0.01153744793779	0.0239295216487497	135.971807628524	606.727579264141	PRKD1	GO_Biological_Process_2023	Astrocyte	up_up
gs_ind_0	Regulation Of Phosphatidylinositol 3-Kinase Signaling (GO:0014066)	1/89	0.0299395876312529	0.0408930953012235	51.4005021971124	180.342448800964	DDR2	GO_Biological_Process_2023	Astrocyte	up_up
gs_ind_0	Regulation Of Protein Binding (GO:0043393)	1/118	0.0395139485056844	0.0491729136959628	38.6869976359338	125.001617743256	STK3	GO_Biological_Process_2023	Astrocyte	up_up
gs_ind_0	Regulation Of Protein Kinase Activity (GO:0045859)	1/117	0.0391852641733307	0.0489815802166634	39.0200286123033	126.403607933975	DDR2	GO_Biological_Process_2023	Astrocyte	up_up
gs_ind_0	Regulation Of T Cell Mediated Immune Response To Tumor Cell (GO:0002840)	1/6	0.00204506376592403	0.0159035328013997	828.757575757576	5131.93733980902	HMGB1	GO_Biological_Process_2023	Astrocyte	up_up
gs_ind_0	Regulation Of T Cell Mediated Immunity (GO:0002709)	1/11	0.00374631624666999	0.0162085729700624	434.058201058201	2425.07546739544	HMGB1	GO_Biological_Process_2023	Astrocyte	up_up
gs_ind_0	Regulation Of Tissue Remodeling (GO:0034103)	1/19	0.0064627196594975	0.0190480158385189	246.309309309309	1241.81888857252	DDR2	GO_Biological_Process_2023	Astrocyte	up_up
gs_ind_0	Regulation Of Toll-Like Receptor 9 Signaling Pathway (GO:0034163)	1/10	0.00340628134558884	0.0162085729700624	479.760233918129	2726.06198363661	HMGB1	GO_Biological_Process_2023	Astrocyte	up_up
gs_ind_0	Regulation Of Type II Interferon Production (GO:0032649)	1/87	0.0292760311125988	0.0407825309031227	52.5915221579962	185.69993626893	HMGB1	GO_Biological_Process_2023	Astrocyte	up_up
gs_ind_0	Regulation Of Vascular Associated Smooth Muscle Cell Migration (GO:1904752)	1/12	0.00408624341326467	0.0162085729700624	396.304347826087	2179.72512026294	DOCK7	GO_Biological_Process_2023	Astrocyte	up_up
gs_ind_0	Regulation Of Vascular Endothelial Cell Proliferation (GO:1905562)	1/18	0.00612354575252927	0.018636878377263	260.390476190476	1326.84935044871	HMGB1	GO_Biological_Process_2023	Astrocyte	up_up
gs_ind_0	Regulation Of Viral Entry Into Host Cell (GO:0046596)	1/44	0.0149072170940391	0.0274606630679667	104.688378033206	440.309876641476	HMGB1	GO_Biological_Process_2023	Astrocyte	up_up
gs_ind_0	Response To Amino Acid Starvation (GO:1990928)	1/41	0.0138974081103509	0.0265703533314321	112.451303155007	480.847723563926	PRKD1	GO_Biological_Process_2023	Astrocyte	up_up
gs_ind_0	Response To Hydroperoxide (GO:0033194)	1/7	0.00238552992020996	0.0159035328013997	701.239316239316	4234.31719876129	PRKD1	GO_Biological_Process_2023	Astrocyte	up_up
gs_ind_0	Response To Light Stimulus (GO:0009416)	1/60	0.020276667288783	0.0326291197750531	76.5070028011204	298.246059231377	MAPK10	GO_Biological_Process_2023	Astrocyte	up_up
gs_ind_0	Selective Autophagy (GO:0061912)	1/58	0.0196069754360109	0.0321049890180295	79.1719806763285	311.2939266732	STK3	GO_Biological_Process_2023	Astrocyte	up_up
gs_ind_0	Sphingolipid Biosynthetic Process (GO:0030148)	1/77	0.0259519217514773	0.0380447020440506	59.480755265069	217.194549827967	PRKD1	GO_Biological_Process_2023	Astrocyte	up_up
gs_ind_0	Sphingolipid Metabolic Process (GO:0006665)	1/94	0.0315966366827691	0.0425339339960353	48.6458704693999	168.057112391322	PRKD1	GO_Biological_Process_2023	Astrocyte	up_up
gs_ind_0	Stress-Activated MAPK Cascade (GO:0051403)	1/42	0.0142341178561243	0.0265703533314321	109.738955823293	466.622498850348	MAPK10	GO_Biological_Process_2023	Astrocyte	up_up
gs_ind_0	Sulfur Amino Acid Transport (GO:0000101)	1/7	0.00238552992020996	0.0159035328013997	701.239316239316	4234.31719876129	SLC7A11	GO_Biological_Process_2023	Astrocyte	up_up
gs_ind_0	T-helper 1 Type Immune Response (GO:0042088)	1/9	0.00306613867850378	0.0162085729700624	536.21568627451	3103.26048889972	HMGB1	GO_Biological_Process_2023	Astrocyte	up_up
gs_ind_0	T-helper Cell Differentiation (GO:0042093)	1/18	0.00612354575252927	0.018636878377263	260.390476190476	1326.84935044871	HMGB1	GO_Biological_Process_2023	Astrocyte	up_up
gs_ind_0	Transmembrane Receptor Protein Tyrosine Kinase Signaling Pathway (GO:0007169)	2/284	0.00411003100312296	0.0162085729700624	28.8470796460177	158.495222428629	PRKD1;DDR2	GO_Biological_Process_2023	Astrocyte	up_up
gs_ind_0	V(D)J Recombination (GO:0033151)	1/12	0.00408624341326467	0.0162085729700624	396.304347826087	2179.72512026294	HMGB1	GO_Biological_Process_2023	Astrocyte	up_up
gs_ind_0	Vascular Endothelial Growth Factor Receptor Signaling Pathway (GO:0048010)	1/28	0.00951045187412394	0.0225671739385992	165.662626262626	771.219807873219	PRKD1	GO_Biological_Process_2023	Astrocyte	up_up
gs_ind_0	Actin Cytoskeleton (GO:0015629)	2/325	0.00785968665885046	0.0321532636043882	20.2934137707534	98.3420564108573	CORO1C;DYNLL1	GO_Cellular_Component_2023	COP	up_up
gs_ind_0	Autophagosome Membrane (GO:0000421)	1/35	0.0144016480026464	0.0432049440079392	108.014492753623	458.026019762157	WDFY3	GO_Cellular_Component_2023	COP	up_up
gs_ind_0	Axonal Growth Cone (GO:0044295)	1/15	0.00619621878954648	0.029729614890571	257.12539184953	1307.17819282428	MYO9A	GO_Cellular_Component_2023	COP	up_up
gs_ind_0	Caveola (GO:0005901)	2/62	0.000300930475381771	0.00225697856536328	109.212210077313	885.561544832356	CORO1C;DYNLL1	GO_Cellular_Component_2023	COP	up_up
gs_ind_0	Cell-Cell Junction (GO:0005911)	2/297	0.00660658108679356	0.029729614890571	22.2315921619999	111.595678459013	SIRT2;TIAM1	GO_Cellular_Component_2023	COP	up_up
gs_ind_0	Cell-Substrate Junction (GO:0030055)	2/394	0.0113657059452638	0.0365326262526338	16.6975549619889	74.7575368081103	CORO1C;DYNLL1	GO_Cellular_Component_2023	COP	up_up
gs_ind_0	Cytoplasmic Dynein Complex (GO:0005868)	1/21	0.00866457379799664	0.0324921517424874	181.842572062084	863.481734404107	DYNLL1	GO_Cellular_Component_2023	COP	up_up
gs_ind_0	Flotillin Complex (GO:0016600)	1/6	0.00248283796238102	0.0159611011867351	678.02479338843	4067.03207613718	CORO1C	GO_Cellular_Component_2023	COP	up_up
gs_ind_0	Focal Adhesion (GO:0005925)	2/386	0.0109294457260297	0.0365326262526338	17.0483241746718	76.9952559320508	CORO1C;DYNLL1	GO_Cellular_Component_2023	COP	up_up
gs_ind_0	Glial Cell Projection (GO:0097386)	1/13	0.00537214915769725	0.029729614890571	298.28	1558.96854363796	SIRT2	GO_Cellular_Component_2023	COP	up_up
gs_ind_0	Intracellular Non-Membrane-Bounded Organelle (GO:0043232)	5/1184	9.17897652151253e-05	0.00137684647822688	14.8643153878762	138.178820870648	SIRT2;DYNLL1;WDFY3;ZEB2;CDC14B	GO_Cellular_Component_2023	COP	up_up
gs_ind_0	Mitotic Spindle (GO:0072686)	3/143	2.7173015015214e-05	0.00122278567568463	70.2413793103448	738.467721815716	SIRT2;DYNLL1;CDC14B	GO_Cellular_Component_2023	COP	up_up
gs_ind_0	Nuclear Lumen (GO:0031981)	4/778	0.000250483572615882	0.00225435215354294	17.3236496664515	143.649733677253	ZEB2;WDFY3;SIRT2;CDC14B	GO_Cellular_Component_2023	COP	up_up
gs_ind_0	Nucleolus (GO:0005730)	4/769	0.000239620924847681	0.00225435215354294	17.5312431961681	146.148373771072	ZEB2;WDFY3;SIRT2;CDC14B	GO_Cellular_Component_2023	COP	up_up
gs_ind_0	Spindle (GO:0005819)	3/208	8.27882963716775e-05	0.00137684647822688	47.9475627149929	450.66987524701	SIRT2;DYNLL1;CDC14B	GO_Cellular_Component_2023	COP	up_up
gs_ind_0	1-Phosphatidylinositol Binding (GO:0005545)	1/14	0.00578426433146018	0.0370977486396621	276.178451178451	1423.04098019726	WDFY3	GO_Molecular_Function_2023	COP	up_up
gs_ind_0	Cholesterol Transfer Activity (GO:0120020)	1/18	0.0074311184572427	0.0370977486396621	213.031168831169	1044.2955975519	GRAMD1C	GO_Molecular_Function_2023	COP	up_up
gs_ind_0	Cyclin-Dependent Protein Kinase Activity (GO:0097472)	1/23	0.00948607573683631	0.0370977486396621	165.670707070707	771.68260090179	CDKL1	GO_Molecular_Function_2023	COP	up_up
gs_ind_0	Cyclin-Dependent Protein Serine/Threonine Kinase Activity (GO:0004693)	1/23	0.00948607573683631	0.0370977486396621	165.670707070707	771.68260090179	CDKL1	GO_Molecular_Function_2023	COP	up_up
gs_ind_0	GTPase Activator Activity (GO:0005096)	2/211	0.003400190617937	0.0370977486396621	31.423897143737	178.611036387415	MYO9A;DYNLL1	GO_Molecular_Function_2023	COP	up_up
gs_ind_0	GTPase Regulator Activity (GO:0030695)	3/423	0.000663886871619384	0.0298749092228723	23.3087457460331	170.559388083241	MYO9A;TIAM1;DYNLL1	GO_Molecular_Function_2023	COP	up_up
gs_ind_0	Histone Acetyltransferase Binding (GO:0035035)	1/17	0.0070196457937081	0.0370977486396621	225.947658402204	1120.48404507465	SIRT2	GO_Molecular_Function_2023	COP	up_up
gs_ind_0	Histone Deacetylase Activity (GO:0004407)	1/18	0.0074311184572427	0.0370977486396621	213.031168831169	1044.2955975519	SIRT2	GO_Molecular_Function_2023	COP	up_up
gs_ind_0	NAD Binding (GO:0051287)	1/26	0.0107171273847913	0.0370977486396621	146.169340463458	663.011284016349	SIRT2	GO_Molecular_Function_2023	COP	up_up
gs_ind_0	NAD+ ADP-ribosyltransferase Activity (GO:0003950)	1/26	0.0107171273847913	0.0370977486396621	146.169340463458	663.011284016349	SIRT2	GO_Molecular_Function_2023	COP	up_up
gs_ind_0	NAD+ Binding (GO:0070403)	1/12	0.00495987320947792	0.0370977486396621	324.225296442688	1720.4610402153	SIRT2	GO_Molecular_Function_2023	COP	up_up
gs_ind_0	NAD-dependent Protein Deacetylase Activity (GO:0034979)	1/6	0.00248283796238102	0.0370977486396621	678.02479338843	4067.03207613718	SIRT2	GO_Molecular_Function_2023	COP	up_up
gs_ind_0	Pentosyltransferase Activity (GO:0016763)	1/39	0.0160350635565589	0.0481051906696768	96.7827626918536	400.000978873474	SIRT2	GO_Molecular_Function_2023	COP	up_up
gs_ind_0	SH2 Domain Binding (GO:0042169)	1/31	0.0127656806735381	0.0410325450220867	122.192250372578	532.879781462184	DYNLL1	GO_Molecular_Function_2023	COP	up_up
gs_ind_0	Sterol Transfer Activity (GO:0120015)	1/19	0.0078424306400193	0.0370977486396621	201.511056511056	976.967206352369	GRAMD1C	GO_Molecular_Function_2023	COP	up_up
gs_ind_0	Actin Cytoskeleton Reorganization (GO:0031532)	1/53	0.0217319765981754	0.035815268695317	70.9497835497835	271.664630118415	MKLN1	GO_Biological_Process_2023	COP	up_up
gs_ind_0	Activation Of Cysteine-Type Endopeptidase Activity Involved In Apoptotic Process (GO:0006919)	1/67	0.0273978355625374	0.0414480076458899	55.9938482570061	201.426181104149	DYNLL1	GO_Biological_Process_2023	COP	up_up
gs_ind_0	Activation Of GTPase Activity (GO:0090630)	2/102	0.000811777364354426	0.0114035391659312	65.6804686246188	467.40089670314	CORO1C;TIAM1	GO_Biological_Process_2023	COP	up_up
gs_ind_0	Aggrephagy (GO:0035973)	1/6	0.00248283796238102	0.0203296238760489	678.02479338843	4067.03207613718	WDFY3	GO_Biological_Process_2023	COP	up_up
gs_ind_0	Cell Junction Assembly (GO:0034329)	1/95	0.0386370255065745	0.0495561848888674	39.3761423761424	128.112021703456	MYO9A	GO_Biological_Process_2023	COP	up_up
gs_ind_0	Cell Junction Organization (GO:0034330)	1/62	0.0253778693891556	0.0391961857057639	60.5535846267554	222.466468371551	MYO9A	GO_Biological_Process_2023	COP	up_up
gs_ind_0	Cell-Matrix Adhesion (GO:0007160)	3/109	1.20589048343392e-05	0.000623258235535787	92.7429172737575	1050.37912411208	MKLN1;TIAM1;DYNLL1	GO_Biological_Process_2023	COP	up_up
gs_ind_0	Cell-Substrate Junction Assembly (GO:0007044)	1/28	0.011537028326419	0.027670108587753	135.532231404959	604.771050387892	DYNLL1	GO_Biological_Process_2023	COP	up_up
gs_ind_0	Cellular Component Assembly (GO:0022607)	2/256	0.00495487763925985	0.0227514397037434	25.8390899296533	137.137941612816	MYO9A;TIAM1	GO_Biological_Process_2023	COP	up_up
gs_ind_0	Cellular Lipid Catabolic Process (GO:0044242)	1/23	0.00948607573683631	0.0261531994613711	165.670707070707	771.68260090179	SIRT2	GO_Biological_Process_2023	COP	up_up
gs_ind_0	Cellular Response To Alcohol (GO:0097306)	1/53	0.0217319765981754	0.035815268695317	70.9497835497835	271.664630118415	GRAMD1C	GO_Biological_Process_2023	COP	up_up
gs_ind_0	Cellular Response To Catecholamine Stimulus (GO:0071870)	1/19	0.0078424306400193	0.0243480680821164	201.511056511056	976.967206352369	SIRT2	GO_Biological_Process_2023	COP	up_up
gs_ind_0	Cellular Response To Chemical Stress (GO:0062197)	1/89	0.0362389678851469	0.0477254264558855	42.0518746789933	139.512152171494	SIRT2	GO_Biological_Process_2023	COP	up_up
gs_ind_0	Cellular Response To Cholesterol (GO:0071397)	1/10	0.00413483875445063	0.0203296238760489	392.502392344498	2154.17360644687	GRAMD1C	GO_Biological_Process_2023	COP	up_up
gs_ind_0	Cellular Response To Decreased Oxygen Levels (GO:0036294)	1/73	0.0298165938503352	0.0433295329352162	51.3523510971787	180.384900437479	SIRT2	GO_Biological_Process_2023	COP	up_up
gs_ind_0	Cellular Response To Epinephrine Stimulus (GO:0071872)	1/7	0.00289607979283817	0.0203296238760489	573.699300699301	3352.92661651724	SIRT2	GO_Biological_Process_2023	COP	up_up
gs_ind_0	Cellular Response To Hypoxia (GO:0071456)	1/72	0.0294138610125811	0.0431695970085146	52.0718372536554	183.620360077382	SIRT2	GO_Biological_Process_2023	COP	up_up
gs_ind_0	Cellular Response To Sterol (GO:0036315)	1/15	0.00619621878954648	0.0237387602976132	257.12539184953	1307.17819282428	GRAMD1C	GO_Biological_Process_2023	COP	up_up
gs_ind_0	Chordate Embryonic Development (GO:0043009)	1/59	0.0241639951346623	0.0379169072591775	63.6635586635587	237.012525104124	MBNL1	GO_Biological_Process_2023	COP	up_up
gs_ind_0	Cilium Assembly (GO:0060271)	3/240	0.00012638520280143	0.00304204760426147	41.4547368421053	372.105020127923	RFX3;DYNLL1;CDC14B	GO_Biological_Process_2023	COP	up_up
gs_ind_0	Cilium Organization (GO:0044782)	2/224	0.00382104591147462	0.0203296238760489	29.5784704603117	164.670180489907	RFX3;CDC14B	GO_Biological_Process_2023	COP	up_up
gs_ind_0	Cilium-Dependent Cell Motility (GO:0060285)	1/20	0.00825358240071743	0.0243480680821164	191.172494172494	917.075090181697	RFX3	GO_Biological_Process_2023	COP	up_up
gs_ind_0	Cognition (GO:0050890)	1/45	0.0184804104709577	0.0329691507553597	83.7211440245148	334.134769647993	GPR155	GO_Biological_Process_2023	COP	up_up
gs_ind_0	Constitutive Heterochromatin Formation (GO:0140719)	1/8	0.00330916049573866	0.0203296238760489	497.193939393939	2839.50479162847	SIRT2	GO_Biological_Process_2023	COP	up_up
gs_ind_0	Cortical Actin Cytoskeleton Organization (GO:0030866)	1/19	0.0078424306400193	0.0243480680821164	201.511056511056	976.967206352369	FMNL2	GO_Biological_Process_2023	COP	up_up
gs_ind_0	Cortical Cytoskeleton Organization (GO:0030865)	1/27	0.0111271578322864	0.0273542630043706	140.650085763293	632.695635044419	FMNL2	GO_Biological_Process_2023	COP	up_up
gs_ind_0	Determination Of Left/Right Symmetry (GO:0007368)	1/45	0.0184804104709577	0.0329691507553597	83.7211440245148	334.134769647993	RFX3	GO_Biological_Process_2023	COP	up_up
gs_ind_0	Embryonic Appendage Morphogenesis (GO:0035113)	1/10	0.00413483875445063	0.0203296238760489	392.502392344498	2154.17360644687	MBNL1	GO_Biological_Process_2023	COP	up_up
gs_ind_0	Embryonic Limb Morphogenesis (GO:0030326)	1/34	0.0139928955451812	0.0294850298987747	111.241519674356	474.912911985822	MBNL1	GO_Biological_Process_2023	COP	up_up
gs_ind_0	Endosome Organization (GO:0007032)	1/53	0.0217319765981754	0.035815268695317	70.9497835497835	271.664630118415	CORO1C	GO_Biological_Process_2023	COP	up_up
gs_ind_0	Ephrin Receptor Signaling Pathway (GO:0048013)	1/43	0.0176659310671226	0.0325715604050073	87.6652406417112	353.827193720529	TIAM1	GO_Biological_Process_2023	COP	up_up
gs_ind_0	Epigenetic Regulation Of Gene Expression (GO:0040029)	1/83	0.0338352811607682	0.0455772052165599	45.1168044077135	152.776833046445	SIRT2	GO_Biological_Process_2023	COP	up_up
gs_ind_0	Epithelial Cell Migration (GO:0010631)	1/46	0.0188874117886637	0.0329691507553597	81.8791208791209	324.999488369842	ZEB2	GO_Biological_Process_2023	COP	up_up
gs_ind_0	Epithelial Cilium Movement Involved In Determination Of Left/Right Asymmetry (GO:0060287)	1/9	0.00372208012998276	0.0203296238760489	438.689839572193	2453.79959414581	RFX3	GO_Biological_Process_2023	COP	up_up
gs_ind_0	Epithelial Cilium Movement Involved In Extracellular Fluid Movement (GO:0003351)	1/19	0.0078424306400193	0.0243480680821164	201.511056511056	976.967206352369	RFX3	GO_Biological_Process_2023	COP	up_up
gs_ind_0	Establishment Of Apical/Basal Cell Polarity (GO:0035089)	1/13	0.00537214915769725	0.0227514397037434	298.28	1558.96854363796	MYO9A	GO_Biological_Process_2023	COP	up_up
gs_ind_0	Establishment Of Epithelial Cell Apical/Basal Polarity (GO:0045198)	1/9	0.00372208012998276	0.0203296238760489	438.689839572193	2453.79959414581	MYO9A	GO_Biological_Process_2023	COP	up_up
gs_ind_0	Establishment Of Epithelial Cell Polarity (GO:0090162)	1/18	0.0074311184572427	0.0243480680821164	213.031168831169	1044.2955975519	MYO9A	GO_Biological_Process_2023	COP	up_up
gs_ind_0	Establishment Or Maintenance Of Epithelial Cell Apical/Basal Polarity (GO:0045197)	1/39	0.0160350635565589	0.0307165178518499	96.7827626918536	400.000978873474	MYO9A	GO_Biological_Process_2023	COP	up_up
gs_ind_0	Facultative Heterochromatin Formation (GO:0140718)	1/17	0.0070196457937081	0.0243480680821164	225.947658402204	1120.48404507465	SIRT2	GO_Biological_Process_2023	COP	up_up
gs_ind_0	Focal Adhesion Assembly (GO:0048041)	1/21	0.00866457379799664	0.0245773968308559	181.842572062084	863.481734404107	DYNLL1	GO_Biological_Process_2023	COP	up_up
gs_ind_0	Heart Morphogenesis (GO:0003007)	1/59	0.0241639951346623	0.0379169072591775	63.6635586635587	237.012525104124	DYNLL1	GO_Biological_Process_2023	COP	up_up
gs_ind_0	Heterochromatin Formation (GO:0031507)	1/32	0.0131749119390169	0.0291974026356203	118.310245310245	512.217211211115	SIRT2	GO_Biological_Process_2023	COP	up_up
gs_ind_0	Heterochromatin Organization (GO:0070828)	1/39	0.0160350635565589	0.0307165178518499	96.7827626918536	400.000978873474	SIRT2	GO_Biological_Process_2023	COP	up_up
gs_ind_0	Histone Deacetylation (GO:0016575)	1/36	0.0148102409741867	0.0301311799130006	104.969270166453	442.176372409079	SIRT2	GO_Biological_Process_2023	COP	up_up
gs_ind_0	Histone Modification (GO:0016570)	1/81	0.0330327992008404	0.0455358680572333	46.2399774138905	157.690081620135	SIRT2	GO_Biological_Process_2023	COP	up_up
gs_ind_0	In Utero Embryonic Development (GO:0001701)	1/27	0.0111271578322864	0.0273542630043706	140.650085763293	632.695635044419	MBNL1	GO_Biological_Process_2023	COP	up_up
gs_ind_0	Intracellular Lipid Transport (GO:0032365)	1/18	0.0074311184572427	0.0243480680821164	213.031168831169	1044.2955975519	GRAMD1C	GO_Biological_Process_2023	COP	up_up
gs_ind_0	Intracellular Sterol Transport (GO:0032366)	1/15	0.00619621878954648	0.0237387602976132	257.12539184953	1307.17819282428	GRAMD1C	GO_Biological_Process_2023	COP	up_up
gs_ind_0	Intraciliary Retrograde Transport (GO:0035721)	1/13	0.00537214915769725	0.0227514397037434	298.28	1558.96854363796	DYNLL1	GO_Biological_Process_2023	COP	up_up
gs_ind_0	Limb Morphogenesis (GO:0035108)	1/20	0.00825358240071743	0.0243480680821164	191.172494172494	917.075090181697	MBNL1	GO_Biological_Process_2023	COP	up_up
gs_ind_0	Lipid Catabolic Process (GO:0016042)	1/21	0.00866457379799664	0.0245773968308559	181.842572062084	863.481734404107	SIRT2	GO_Biological_Process_2023	COP	up_up
gs_ind_0	Membrane Fission (GO:0090148)	1/38	0.0156269486928329	0.0307165178518499	99.3660606060606	413.239436715822	CORO1C	GO_Biological_Process_2023	COP	up_up
gs_ind_0	Mesenchymal Cell Migration (GO:0090497)	1/32	0.0131749119390169	0.0291974026356203	118.310245310245	512.217211211115	CORO1C	GO_Biological_Process_2023	COP	up_up
gs_ind_0	Mitochondrial Protein Processing (GO:0034982)	1/10	0.00413483875445063	0.0203296238760489	392.502392344498	2154.17360644687	IMMP2L	GO_Biological_Process_2023	COP	up_up
gs_ind_0	Mitotic DNA Damage Checkpoint Signaling (GO:0044773)	1/56	0.0229486980587979	0.0369938028816687	67.1097461097461	253.305338968608	CDC14B	GO_Biological_Process_2023	COP	up_up
gs_ind_0	Mitotic G2 DNA Damage Checkpoint Signaling (GO:0007095)	1/30	0.0123562896885753	0.0287016177805489	126.337442218798	555.074930215309	CDC14B	GO_Biological_Process_2023	COP	up_up
gs_ind_0	Mitotic G2/M Transition Checkpoint (GO:0044818)	1/46	0.0188874117886637	0.0329691507553597	81.8791208791209	324.999488369842	CDC14B	GO_Biological_Process_2023	COP	up_up
gs_ind_0	Mitotic Nuclear Membrane Organization (GO:0101024)	1/9	0.00372208012998276	0.0203296238760489	438.689839572193	2453.79959414581	SIRT2	GO_Biological_Process_2023	COP	up_up
gs_ind_0	Mitotic Nuclear Membrane Reassembly (GO:0007084)	1/9	0.00372208012998276	0.0203296238760489	438.689839572193	2453.79959414581	SIRT2	GO_Biological_Process_2023	COP	up_up
gs_ind_0	Motile Cilium Assembly (GO:0044458)	1/17	0.0070196457937081	0.0243480680821164	225.947658402204	1120.48404507465	DYNLL1	GO_Biological_Process_2023	COP	up_up
gs_ind_0	Myelination (GO:0042552)	1/48	0.0197009379463581	0.0337893993847421	78.4277511961723	307.992761596033	SIRT2	GO_Biological_Process_2023	COP	up_up
gs_ind_0	Myelination In Peripheral Nervous System (GO:0022011)	1/12	0.00495987320947792	0.0227514397037434	324.225296442688	1720.4610402153	SIRT2	GO_Biological_Process_2023	COP	up_up
gs_ind_0	Myoblast Differentiation (GO:0045445)	1/20	0.00825358240071743	0.0243480680821164	191.172494172494	917.075090181697	MBNL1	GO_Biological_Process_2023	COP	up_up
gs_ind_0	Negative Regulation Of Actin Filament Bundle Assembly (GO:0032232)	1/28	0.011537028326419	0.027670108587753	135.532231404959	604.771050387892	DYNLL1	GO_Biological_Process_2023	COP	up_up
gs_ind_0	Negative Regulation Of Autophagy (GO:0010507)	1/61	0.0249734026324818	0.0387744935609586	61.5559729526672	227.138087837977	SIRT2	GO_Biological_Process_2023	COP	up_up
gs_ind_0	Negative Regulation Of BMP Signaling Pathway (GO:0030514)	1/43	0.0176659310671226	0.0325715604050073	87.6652406417112	353.827193720529	GPR155	GO_Biological_Process_2023	COP	up_up
gs_ind_0	Negative Regulation Of Catabolic Process (GO:0009895)	1/72	0.0294138610125811	0.0431695970085146	52.0718372536554	183.620360077382	SIRT2	GO_Biological_Process_2023	COP	up_up
gs_ind_0	Negative Regulation Of Cell Junction Assembly (GO:1901889)	2/24	4.43305849092233e-05	0.00145305806091343	293.931899641577	2946.32507336423	CORO1C;DYNLL1	GO_Biological_Process_2023	COP	up_up
gs_ind_0	Negative Regulation Of Cell Migration (GO:0030336)	2/162	0.00202542603202115	0.0203296238760489	41.0667269621144	254.694822754269	CORO1C;DYNLL1	GO_Biological_Process_2023	COP	up_up
gs_ind_0	Negative Regulation Of Cell-Matrix Adhesion (GO:0001953)	2/31	7.45601396913869e-05	0.00199956738263265	224.147074904319	2130.27239699324	CORO1C;DYNLL1	GO_Biological_Process_2023	COP	up_up
gs_ind_0	Negative Regulation Of Cell-Substrate Adhesion (GO:0010812)	1/39	0.0160350635565589	0.0307165178518499	96.7827626918536	400.000978873474	CORO1C	GO_Biological_Process_2023	COP	up_up
gs_ind_0	Negative Regulation Of Cell-Substrate Junction Organization (GO:0150118)	2/15	1.69019182518179e-05	0.000623258235535787	489.994026284349	5384.0952441754	CORO1C;DYNLL1	GO_Biological_Process_2023	COP	up_up
gs_ind_0	Negative Regulation Of Cellular Catabolic Process (GO:0031330)	1/67	0.0273978355625374	0.0414480076458899	55.9938482570061	201.426181104149	SIRT2	GO_Biological_Process_2023	COP	up_up
gs_ind_0	Negative Regulation Of Cellular Metabolic Process (GO:0031324)	1/46	0.0188874117886637	0.0329691507553597	81.8791208791209	324.999488369842	SIRT2	GO_Biological_Process_2023	COP	up_up
gs_ind_0	Negative Regulation Of Cellular Response To Growth Factor Stimulus (GO:0090288)	1/71	0.0290109708342643	0.0430062130457687	52.8117343649258	186.957828804639	GPR155	GO_Biological_Process_2023	COP	up_up
gs_ind_0	Negative Regulation Of DNA-templated Transcription (GO:0045892)	3/1024	0.00810801374782287	0.0243480680821164	9.45301871824734	45.515362086518	ZEB2;SIRT2;RFX3	GO_Biological_Process_2023	COP	up_up
gs_ind_0	Negative Regulation Of Epithelial Cell Migration (GO:0010633)	1/33	0.0135839835434313	0.0291974026356203	114.667132867133	492.938393513352	CORO1C	GO_Biological_Process_2023	COP	up_up
gs_ind_0	Negative Regulation Of Fat Cell Differentiation (GO:0045599)	1/32	0.0131749119390169	0.0291974026356203	118.310245310245	512.217211211115	SIRT2	GO_Biological_Process_2023	COP	up_up
gs_ind_0	Negative Regulation Of Focal Adhesion Assembly (GO:0051895)	2/15	1.69019182518179e-05	0.000623258235535787	489.994026284349	5384.0952441754	CORO1C;DYNLL1	GO_Biological_Process_2023	COP	up_up
gs_ind_0	Negative Regulation Of Gene Expression, Epigenetic (GO:0045814)	1/51	0.0209200368601261	0.035265204992784	73.7632763276328	285.246121184608	SIRT2	GO_Biological_Process_2023	COP	up_up
gs_ind_0	Negative Regulation Of Neural Precursor Cell Proliferation (GO:2000178)	1/7	0.00289607979283817	0.0203296238760489	573.699300699301	3352.92661651724	SIRT2	GO_Biological_Process_2023	COP	up_up
gs_ind_0	Negative Regulation Of Nucleic Acid-Templated Transcription (GO:1903507)	2/455	0.014940122861858	0.0301872345496446	14.4298822776256	60.6589664851642	SIRT2;RFX3	GO_Biological_Process_2023	COP	up_up
gs_ind_0	Negative Regulation Of Peptidyl-Threonine Phosphorylation (GO:0010801)	1/14	0.00578426433146018	0.0227514397037434	276.178451178451	1423.04098019726	SIRT2	GO_Biological_Process_2023	COP	up_up
gs_ind_0	Negative Regulation Of Phosphate Metabolic Process (GO:0045936)	1/20	0.00825358240071743	0.0243480680821164	191.172494172494	917.075090181697	DYNLL1	GO_Biological_Process_2023	COP	up_up
gs_ind_0	Negative Regulation Of Phosphorylation (GO:0042326)	2/74	0.00042857835003662	0.00743709489769429	91.1090100111235	706.553742705181	CORO1C;DYNLL1	GO_Biological_Process_2023	COP	up_up
gs_ind_0	Negative Regulation Of Protein Catabolic Process (GO:0042177)	1/54	0.0221377087799274	0.036281244944881	69.6219201359388	265.292436085357	SIRT2	GO_Biological_Process_2023	COP	up_up
gs_ind_0	Negative Regulation Of Protein Kinase Activity (GO:0006469)	1/88	0.0358387446751913	0.0474099985613517	42.5335064935065	141.582376911569	CORO1C	GO_Biological_Process_2023	COP	up_up
gs_ind_0	Negative Regulation Of Protein Kinase Activity By Regulation Of Protein Phosphorylation (GO:0044387)	1/5	0.00206943494544685	0.0203296238760489	828.717171717172	5121.86964207407	CORO1C	GO_Biological_Process_2023	COP	up_up
gs_ind_0	Negative Regulation Of Protein Modification Process (GO:0031400)	1/77	0.0314259529475732	0.0441459815215908	48.6625074272133	168.378173616467	CORO1C	GO_Biological_Process_2023	COP	up_up
gs_ind_0	Negative Regulation Of Protein Phosphorylation (GO:0001933)	2/148	0.00169524871733069	0.0203296238760489	45.0066057469999	287.138805761972	CORO1C;SIRT2	GO_Biological_Process_2023	COP	up_up
gs_ind_0	Negative Regulation Of Ras Protein Signal Transduction (GO:0046580)	1/34	0.0139928955451812	0.0294850298987747	111.241519674356	474.912911985822	DYNLL1	GO_Biological_Process_2023	COP	up_up
gs_ind_0	Negative Regulation Of Reactive Oxygen Species Metabolic Process (GO:2000378)	1/21	0.00866457379799664	0.0245773968308559	181.842572062084	863.481734404107	SIRT2	GO_Biological_Process_2023	COP	up_up
gs_ind_0	Negative Regulation Of Rho Protein Signal Transduction (GO:0035024)	1/17	0.0070196457937081	0.0243480680821164	225.947658402204	1120.48404507465	DYNLL1	GO_Biological_Process_2023	COP	up_up
gs_ind_0	Negative Regulation Of Stress Fiber Assembly (GO:0051497)	1/25	0.0103069369254142	0.0271477356517607	152.139146567718	696.027181562358	DYNLL1	GO_Biological_Process_2023	COP	up_up
gs_ind_0	Negative Regulation Of Substrate Adhesion-Dependent Cell Spreading (GO:1900025)	1/12	0.00495987320947792	0.0227514397037434	324.225296442688	1720.4610402153	CORO1C	GO_Biological_Process_2023	COP	up_up
gs_ind_0	Negative Regulation Of Transcription By RNA Polymerase II (GO:0000122)	2/763	0.0390329739184998	0.0496324452842993	8.52826552008981	27.6601372246893	ZEB2;SIRT2	GO_Biological_Process_2023	COP	up_up
gs_ind_0	Negative Regulation Of Transcription From RNA Polymerase II Promoter In Response To Stress (GO:0097201)	1/5	0.00206943494544685	0.0203296238760489	828.717171717172	5121.86964207407	SIRT2	GO_Biological_Process_2023	COP	up_up
gs_ind_0	Nervous System Development (GO:0007399)	2/432	0.0135415454807469	0.0291974026356203	15.2094338915739	65.4308762518933	MBNL1;ZEB2	GO_Biological_Process_2023	COP	up_up
gs_ind_0	Neural Crest Cell Development (GO:0014032)	1/44	0.018073250249831	0.0329111655783959	85.6478578892372	343.732459779465	CORO1C	GO_Biological_Process_2023	COP	up_up
gs_ind_0	Neural Crest Cell Migration (GO:0001755)	1/36	0.0148102409741867	0.0301311799130006	104.969270166453	442.176372409079	CORO1C	GO_Biological_Process_2023	COP	up_up
gs_ind_0	Neural Tube Closure (GO:0001843)	1/32	0.0131749119390169	0.0291974026356203	118.310245310245	512.217211211115	DYNLL1	GO_Biological_Process_2023	COP	up_up
gs_ind_0	Non-Canonical Wnt Signaling Pathway (GO:0035567)	1/41	0.016850815584218	0.031662360492639	91.9988776655443	375.664189415863	TIAM1	GO_Biological_Process_2023	COP	up_up
gs_ind_0	Nuclear Membrane Reassembly (GO:0031468)	1/23	0.00948607573683631	0.0261531994613711	165.670707070707	771.68260090179	SIRT2	GO_Biological_Process_2023	COP	up_up
gs_ind_0	Nucleolar Chromatin Organization (GO:1990700)	1/7	0.00289607979283817	0.0203296238760489	573.699300699301	3352.92661651724	SIRT2	GO_Biological_Process_2023	COP	up_up
gs_ind_0	Organelle Assembly (GO:0070925)	2/319	0.00758275613332378	0.0243480680821164	20.6799593599187	100.957049795619	RFX3;CDC14B	GO_Biological_Process_2023	COP	up_up
gs_ind_0	Organelle Fission (GO:0048285)	1/22	0.00907540489049643	0.0254975661209185	173.380549682875	815.267815975999	CORO1C	GO_Biological_Process_2023	COP	up_up
gs_ind_0	Peptide Metabolic Process (GO:0006518)	1/56	0.0229486980587979	0.0369938028816687	67.1097461097461	253.305338968608	IMMP2L	GO_Biological_Process_2023	COP	up_up
gs_ind_0	Peptidyl-Lysine Deacetylation (GO:0034983)	1/7	0.00289607979283817	0.0203296238760489	573.699300699301	3352.92661651724	SIRT2	GO_Biological_Process_2023	COP	up_up
gs_ind_0	Peptidyl-Lysine Modification (GO:0018205)	1/94	0.0382377396213924	0.0492582235297414	39.7982498784638	129.898793375821	SIRT2	GO_Biological_Process_2023	COP	up_up
gs_ind_0	Peripheral Nervous System Axon Ensheathment (GO:0032292)	1/8	0.00330916049573866	0.0203296238760489	497.193939393939	2839.50479162847	SIRT2	GO_Biological_Process_2023	COP	up_up
gs_ind_0	Phagocytosis (GO:0006909)	1/68	0.0278013556795707	0.0418438771707824	55.162962962963	197.630719770256	CORO1C	GO_Biological_Process_2023	COP	up_up
gs_ind_0	Plasma Membrane Bounded Cell Projection Assembly (GO:0120031)	2/271	0.00553354639421277	0.0227514397037434	24.3919444610689	126.76313933776	RFX3;CDC14B	GO_Biological_Process_2023	COP	up_up
gs_ind_0	Polarized Epithelial Cell Differentiation (GO:0030859)	1/13	0.00537214915769725	0.0227514397037434	298.28	1558.96854363796	MYO9A	GO_Biological_Process_2023	COP	up_up
gs_ind_0	Positive Regulation Of Apoptotic Process (GO:0043065)	2/269	0.0054546705862057	0.0227514397037434	24.5755200482364	128.069991048156	SIRT2;DYNLL1	GO_Biological_Process_2023	COP	up_up
gs_ind_0	Positive Regulation Of Attachment Of Spindle Microtubules To Kinetochore (GO:0051987)	1/10	0.00413483875445063	0.0203296238760489	392.502392344498	2154.17360644687	SIRT2	GO_Biological_Process_2023	COP	up_up
gs_ind_0	Positive Regulation Of Axonogenesis (GO:0050772)	1/38	0.0156269486928329	0.0307165178518499	99.3660606060606	413.239436715822	TIAM1	GO_Biological_Process_2023	COP	up_up
gs_ind_0	Positive Regulation Of Binding (GO:0051099)	2/91	0.000647086185054748	0.0100468644521658	73.7727518471797	541.715608574727	SIRT2;TIAM1	GO_Biological_Process_2023	COP	up_up
gs_ind_0	Positive Regulation Of Canonical Wnt Signaling Pathway (GO:0090263)	1/85	0.0346371362888146	0.0462350914262458	44.0467993544917	148.121848471819	ZEB2	GO_Biological_Process_2023	COP	up_up
gs_ind_0	Positive Regulation Of Cell Cycle Process (GO:0090068)	2/118	0.00108365777638181	0.014530865637847	56.6378236189949	386.689820645372	SIRT2;CDC14B	GO_Biological_Process_2023	COP	up_up
gs_ind_0	Positive Regulation Of Cell Development (GO:0010720)	1/35	0.0144016480026464	0.0301311075232673	108.014492753623	458.026019762157	RFX3	GO_Biological_Process_2023	COP	up_up
gs_ind_0	Positive Regulation Of Cell Division (GO:0051781)	2/43	0.000144368360880205	0.00304204760426147	159.286824718228	1408.59608346075	SIRT2;CDC14B	GO_Biological_Process_2023	COP	up_up
gs_ind_0	Positive Regulation Of Cellular Biosynthetic Process (GO:0031328)	2/174	0.00233079162831039	0.0203296238760489	38.1986909770921	231.543172708401	ZEB2;SIRT2	GO_Biological_Process_2023	COP	up_up
gs_ind_0	Positive Regulation Of Cellular Process (GO:0048522)	2/592	0.0244791139580975	0.0382081408340676	11.0446313949359	40.9748647565761	SIRT2;TIAM1	GO_Biological_Process_2023	COP	up_up
gs_ind_0	Positive Regulation Of Cellular Response To Transforming Growth Factor Beta Stimulus (GO:1903846)	1/24	0.00989658639561575	0.0267843393275839	158.617021276596	732.107233641452	ZEB2	GO_Biological_Process_2023	COP	up_up
gs_ind_0	Positive Regulation Of Chromosome Segregation (GO:0051984)	1/18	0.0074311184572427	0.0243480680821164	213.031168831169	1044.2955975519	SIRT2	GO_Biological_Process_2023	COP	up_up
gs_ind_0	Positive Regulation Of Cytokinesis (GO:0032467)	1/39	0.0160350635565589	0.0307165178518499	96.7827626918536	400.000978873474	CDC14B	GO_Biological_Process_2023	COP	up_up
gs_ind_0	Positive Regulation Of DNA Binding (GO:0043388)	1/33	0.0135839835434313	0.0291974026356203	114.667132867133	492.938393513352	SIRT2	GO_Biological_Process_2023	COP	up_up
gs_ind_0	Positive Regulation Of DNA-templated Transcription (GO:0045893)	3/1241	0.0136584459786969	0.0291974026356203	7.75444433616861	33.2929095669769	ZEB2;SIRT2;RFX3	GO_Biological_Process_2023	COP	up_up
gs_ind_0	Positive Regulation Of Dephosphorylation (GO:0035306)	1/29	0.0119467389256888	0.0279705395482397	130.773524720893	578.973224665228	DYNLL1	GO_Biological_Process_2023	COP	up_up
gs_ind_0	Positive Regulation Of Epithelial Cell Differentiation (GO:0030858)	1/20	0.00825358240071743	0.0243480680821164	191.172494172494	917.075090181697	RFX3	GO_Biological_Process_2023	COP	up_up
gs_ind_0	Positive Regulation Of Epithelial To Mesenchymal Transition (GO:0010718)	1/47	0.0192942542610901	0.0334812059236564	80.1163245356794	316.295077936237	TIAM1	GO_Biological_Process_2023	COP	up_up
gs_ind_0	Positive Regulation Of Execution Phase Of Apoptosis (GO:1900119)	2/7	3.38697963812861e-06	0.000623258235535787	1202.94721407625	15151.8082421871	SIRT2;DYNLL1	GO_Biological_Process_2023	COP	up_up
gs_ind_0	Positive Regulation Of Fatty Acid Biosynthetic Process (GO:0045723)	1/13	0.00537214915769725	0.0227514397037434	298.28	1558.96854363796	SIRT2	GO_Biological_Process_2023	COP	up_up
gs_ind_0	Positive Regulation Of Fatty Acid Metabolic Process (GO:0045923)	1/17	0.0070196457937081	0.0243480680821164	225.947658402204	1120.48404507465	SIRT2	GO_Biological_Process_2023	COP	up_up
gs_ind_0	Positive Regulation Of GTPase Activity (GO:0043547)	2/231	0.0040572376016495	0.0203296238760489	28.6713753601799	157.900515977363	CORO1C;TIAM1	GO_Biological_Process_2023	COP	up_up
gs_ind_0	Positive Regulation Of Lamellipodium Morphogenesis (GO:2000394)	1/6	0.00248283796238102	0.0203296238760489	678.02479338843	4067.03207613718	CORO1C	GO_Biological_Process_2023	COP	up_up
gs_ind_0	Positive Regulation Of Lamellipodium Organization (GO:1902745)	1/31	0.0127656806735381	0.0291974026356203	122.192250372578	532.879781462184	CORO1C	GO_Biological_Process_2023	COP	up_up
gs_ind_0	Positive Regulation Of Lipid Biosynthetic Process (GO:0046889)	1/39	0.0160350635565589	0.0307165178518499	96.7827626918536	400.000978873474	SIRT2	GO_Biological_Process_2023	COP	up_up
gs_ind_0	Positive Regulation Of Meiotic Nuclear Division (GO:0045836)	1/7	0.00289607979283817	0.0203296238760489	573.699300699301	3352.92661651724	SIRT2	GO_Biological_Process_2023	COP	up_up
gs_ind_0	Positive Regulation Of Melanin Biosynthetic Process (GO:0048023)	1/7	0.00289607979283817	0.0203296238760489	573.699300699301	3352.92661651724	ZEB2	GO_Biological_Process_2023	COP	up_up
gs_ind_0	Positive Regulation Of Multicellular Organismal Process (GO:0051240)	2/387	0.0109835583299766	0.0273542630043706	17.0036818543157	76.7096591226618	TIAM1;RFX3	GO_Biological_Process_2023	COP	up_up
gs_ind_0	Positive Regulation Of Neurogenesis (GO:0050769)	1/75	0.0306215877345644	0.0434296556812332	49.9713239780354	174.202535814422	TIAM1	GO_Biological_Process_2023	COP	up_up
gs_ind_0	Positive Regulation Of Nuclear Division (GO:0051785)	1/26	0.0107171273847913	0.0272547636078743	146.169340463458	663.011284016349	SIRT2	GO_Biological_Process_2023	COP	up_up
gs_ind_0	Positive Regulation Of Proteasomal Protein Catabolic Process (GO:1901800)	1/90	0.0366390347311888	0.0478252886977907	41.5810055865922	137.49346139481	SIRT2	GO_Biological_Process_2023	COP	up_up
gs_ind_0	Positive Regulation Of Proteasomal Ubiquitin-Dependent Protein Catabolic Process (GO:0032436)	1/83	0.0338352811607682	0.0455772052165599	45.1168044077135	152.776833046445	SIRT2	GO_Biological_Process_2023	COP	up_up
gs_ind_0	Positive Regulation Of Protein Binding (GO:0032092)	1/59	0.0241639951346623	0.0379169072591775	63.6635586635587	237.012525104124	TIAM1	GO_Biological_Process_2023	COP	up_up
gs_ind_0	Positive Regulation Of Protein Dephosphorylation (GO:0035307)	1/33	0.0135839835434313	0.0291974026356203	114.667132867133	492.938393513352	DYNLL1	GO_Biological_Process_2023	COP	up_up
gs_ind_0	Positive Regulation Of Reproductive Process (GO:2000243)	1/33	0.0135839835434313	0.0291974026356203	114.667132867133	492.938393513352	SIRT2	GO_Biological_Process_2023	COP	up_up
gs_ind_0	Positive Regulation Of Secondary Metabolite Biosynthetic Process (GO:1900378)	1/7	0.00289607979283817	0.0203296238760489	573.699300699301	3352.92661651724	ZEB2	GO_Biological_Process_2023	COP	up_up
gs_ind_0	Positive Regulation Of Transcription By RNA Polymerase II (GO:0045944)	3/936	0.00633163691666827	0.0239465755181684	10.3668987680771	52.4792784484027	ZEB2;SIRT2;RFX3	GO_Biological_Process_2023	COP	up_up
gs_ind_0	Positive Regulation Of Transforming Growth Factor Beta Receptor Signaling Pathway (GO:0030511)	1/24	0.00989658639561575	0.0267843393275839	158.617021276596	732.107233641452	ZEB2	GO_Biological_Process_2023	COP	up_up
gs_ind_0	Positive Regulation Of Transmembrane Receptor Protein Serine/Threonine Kinase Signaling Pathway (GO:0090100)	1/94	0.0382377396213924	0.0492582235297414	39.7982498784638	129.898793375821	ZEB2	GO_Biological_Process_2023	COP	up_up
gs_ind_0	Positive Regulation Of Ubiquitin Protein Ligase Activity (GO:1904668)	1/8	0.00330916049573866	0.0203296238760489	497.193939393939	2839.50479162847	CDC14B	GO_Biological_Process_2023	COP	up_up
gs_ind_0	Positive Regulation Of Ubiquitin-Dependent Protein Catabolic Process (GO:2000060)	1/83	0.0338352811607682	0.0455772052165599	45.1168044077135	152.776833046445	SIRT2	GO_Biological_Process_2023	COP	up_up
gs_ind_0	Positive Regulation Of Ubiquitin-Protein Transferase Activity (GO:0051443)	1/27	0.0111271578322864	0.0273542630043706	140.650085763293	632.695635044419	CDC14B	GO_Biological_Process_2023	COP	up_up
gs_ind_0	Primary Neural Tube Formation (GO:0014020)	1/28	0.011537028326419	0.027670108587753	135.532231404959	604.771050387892	DYNLL1	GO_Biological_Process_2023	COP	up_up
gs_ind_0	Protein Deacetylation (GO:0006476)	1/40	0.0164430191676005	0.0310941708618087	94.3302646720368	387.49497944327	SIRT2	GO_Biological_Process_2023	COP	up_up
gs_ind_0	Protein Deacylation (GO:0035601)	1/20	0.00825358240071743	0.0243480680821164	191.172494172494	917.075090181697	SIRT2	GO_Biological_Process_2023	COP	up_up
gs_ind_0	Protein Modification Process (GO:0036211)	2/709	0.0341420998615585	0.0457814520870898	9.19149663741024	31.0417435557817	CDC14B;CDKL1	GO_Biological_Process_2023	COP	up_up
gs_ind_0	Protein Targeting To Mitochondrion (GO:0006626)	1/59	0.0241639951346623	0.0379169072591775	63.6635586635587	237.012525104124	IMMP2L	GO_Biological_Process_2023	COP	up_up
gs_ind_0	Rac Protein Signal Transduction (GO:0016601)	1/17	0.0070196457937081	0.0243480680821164	225.947658402204	1120.48404507465	TIAM1	GO_Biological_Process_2023	COP	up_up
gs_ind_0	Regulation Of Actin Cytoskeleton Organization (GO:0032956)	1/90	0.0366390347311888	0.0478252886977907	41.5810055865922	137.49346139481	DYNLL1	GO_Biological_Process_2023	COP	up_up
gs_ind_0	Regulation Of Actin Filament-Based Process (GO:0032970)	1/70	0.028607923257758	0.0428392759443584	53.5729234793983	190.402003860231	DYNLL1	GO_Biological_Process_2023	COP	up_up
gs_ind_0	Regulation Of Attachment Of Spindle Microtubules To Kinetochore (GO:0051988)	1/9	0.00372208012998276	0.0203296238760489	438.689839572193	2453.79959414581	SIRT2	GO_Biological_Process_2023	COP	up_up
gs_ind_0	Regulation Of Axonogenesis (GO:0050770)	1/42	0.0172584528646519	0.0322230607283057	89.7798466593647	364.457088904098	TIAM1	GO_Biological_Process_2023	COP	up_up
gs_ind_0	Regulation Of BMP Signaling Pathway (GO:0030510)	1/74	0.0302191694051338	0.0434296556812332	50.6524427952999	177.247019619398	GPR155	GO_Biological_Process_2023	COP	up_up
gs_ind_0	Regulation Of Cell Division (GO:0051302)	1/83	0.0338352811607682	0.0455772052165599	45.1168044077135	152.776833046445	SIRT2	GO_Biological_Process_2023	COP	up_up
gs_ind_0	Regulation Of Cell Migration (GO:0030334)	3/433	0.000710388328986631	0.0104782278525528	22.7617045135969	165.015501789209	CORO1C;TIAM1;DYNLL1	GO_Biological_Process_2023	COP	up_up
gs_ind_0	Regulation Of Cell Morphogenesis (GO:0022604)	2/31	7.45601396913869e-05	0.00199956738263265	224.147074904319	2130.27239699324	FMNL2;MYO9A	GO_Biological_Process_2023	COP	up_up
gs_ind_0	Regulation Of Cell Population Proliferation (GO:0042127)	2/761	0.0388472139583482	0.0496100784316568	8.55114782645628	27.7751450216551	TIAM1;DYNLL1	GO_Biological_Process_2023	COP	up_up
gs_ind_0	Regulation Of Cell Projection Organization (GO:0031344)	1/12	0.00495987320947792	0.0227514397037434	324.225296442688	1720.4610402153	MYO9A	GO_Biological_Process_2023	COP	up_up
gs_ind_0	Regulation Of Cell-Matrix Adhesion (GO:0001952)	1/65	0.0265903223840633	0.0406432388771952	57.7329105003524	209.409271917022	CORO1C	GO_Biological_Process_2023	COP	up_up
gs_ind_0	Regulation Of Cell-Substrate Adhesion (GO:0010810)	1/44	0.018073250249831	0.0329111655783959	85.6478578892372	343.732459779465	CORO1C	GO_Biological_Process_2023	COP	up_up
gs_ind_0	Regulation Of Cell-Substrate Junction Assembly (GO:0090109)	1/21	0.00866457379799664	0.0245773968308559	181.842572062084	863.481734404107	CORO1C	GO_Biological_Process_2023	COP	up_up
gs_ind_0	Regulation Of Cilium Assembly (GO:1902017)	1/71	0.0290109708342643	0.0430062130457687	52.8117343649258	186.957828804639	CDKL1	GO_Biological_Process_2023	COP	up_up
gs_ind_0	Regulation Of Cytokinesis (GO:0032465)	1/80	0.0326313230153822	0.0451936163828063	46.8227558604917	160.250068303674	CDC14B	GO_Biological_Process_2023	COP	up_up
gs_ind_0	Regulation Of DNA Binding (GO:0051101)	1/48	0.0197009379463581	0.0337893993847421	78.4277511961723	307.992761596033	SIRT2	GO_Biological_Process_2023	COP	up_up
gs_ind_0	Regulation Of Epithelial Cell Migration (GO:0010632)	1/50	0.0205138291878045	0.0349802289618631	75.2552800734619	292.491387766824	CORO1C	GO_Biological_Process_2023	COP	up_up
gs_ind_0	Regulation Of Epithelial To Mesenchymal Transition (GO:0010717)	1/83	0.0338352811607682	0.0455772052165599	45.1168044077135	152.776833046445	TIAM1	GO_Biological_Process_2023	COP	up_up
gs_ind_0	Regulation Of Establishment Of Planar Polarity (GO:0090175)	1/29	0.0119467389256888	0.0279705395482397	130.773524720893	578.973224665228	TIAM1	GO_Biological_Process_2023	COP	up_up
gs_ind_0	Regulation Of Execution Phase Of Apoptosis (GO:1900117)	2/11	8.86201893339318e-06	0.000623258235535787	696.375212224109	8101.44534024893	SIRT2;DYNLL1	GO_Biological_Process_2023	COP	up_up
gs_ind_0	Regulation Of Exit From Mitosis (GO:0007096)	2/14	1.4651898779192e-05	0.000623258235535787	529.206451612903	5890.56558936429	SIRT2;CDC14B	GO_Biological_Process_2023	COP	up_up
gs_ind_0	Regulation Of Fat Cell Differentiation (GO:0045598)	1/75	0.0306215877345644	0.0434296556812332	49.9713239780354	174.202535814422	SIRT2	GO_Biological_Process_2023	COP	up_up
gs_ind_0	Regulation Of Fatty Acid Biosynthetic Process (GO:0042304)	1/26	0.0107171273847913	0.0272547636078743	146.169340463458	663.011284016349	SIRT2	GO_Biological_Process_2023	COP	up_up
gs_ind_0	Regulation Of Fibroblast Migration (GO:0010762)	1/20	0.00825358240071743	0.0243480680821164	191.172494172494	917.075090181697	CORO1C	GO_Biological_Process_2023	COP	up_up
gs_ind_0	Regulation Of Focal Adhesion Assembly (GO:0051893)	2/54	0.000228170965321622	0.00436258847140657	125.878648233487	1055.5447506579	CORO1C;DYNLL1	GO_Biological_Process_2023	COP	up_up
gs_ind_0	Regulation Of Gene Expression (GO:0010468)	3/1124	0.0104543568548698	0.0272547636078743	8.58860516242102	39.1703647352783	MBNL1;SIRT2;RFX3	GO_Biological_Process_2023	COP	up_up
gs_ind_0	Regulation Of Insulin Secretion (GO:0050796)	1/87	0.0354383650440291	0.0470915211170656	43.026274303731	143.706047488319	RFX3	GO_Biological_Process_2023	COP	up_up
gs_ind_0	Regulation Of Intracellular Signal Transduction (GO:1902531)	3/297	0.000236614967940695	0.00436258847140657	33.3845208125988	278.729913031692	MYO9A;TIAM1;DYNLL1	GO_Biological_Process_2023	COP	up_up
gs_ind_0	Regulation Of Lamellipodium Morphogenesis (GO:2000392)	1/10	0.00413483875445063	0.0203296238760489	392.502392344498	2154.17360644687	CORO1C	GO_Biological_Process_2023	COP	up_up
gs_ind_0	Regulation Of Meiotic Nuclear Division (GO:0040020)	1/7	0.00289607979283817	0.0203296238760489	573.699300699301	3352.92661651724	SIRT2	GO_Biological_Process_2023	COP	up_up
gs_ind_0	Regulation Of Melanin Biosynthetic Process (GO:0048021)	1/10	0.00413483875445063	0.0203296238760489	392.502392344498	2154.17360644687	ZEB2	GO_Biological_Process_2023	COP	up_up
gs_ind_0	Regulation Of Mitotic Cell Cycle Phase Transition (GO:1901990)	2/86	0.000578261418519869	0.00947706213685341	78.14754724184	582.627827984474	SIRT2;CDC14B	GO_Biological_Process_2023	COP	up_up
gs_ind_0	Regulation Of Myelination (GO:0031641)	1/25	0.0103069369254142	0.0271477356517607	152.139146567718	696.027181562358	SIRT2	GO_Biological_Process_2023	COP	up_up
gs_ind_0	Regulation Of Nervous System Development (GO:0051960)	1/46	0.0188874117886637	0.0329691507553597	81.8791208791209	324.999488369842	SIRT2	GO_Biological_Process_2023	COP	up_up
gs_ind_0	Regulation Of Neuron Differentiation (GO:0045664)	1/79	0.0322296899496679	0.0448479176186416	47.4203821656051	162.882715460561	TIAM1	GO_Biological_Process_2023	COP	up_up
gs_ind_0	Regulation Of Neuron Projection Arborization (GO:0150011)	1/14	0.00578426433146018	0.0227514397037434	276.178451178451	1423.04098019726	MYO9A	GO_Biological_Process_2023	COP	up_up
gs_ind_0	Regulation Of Non-Canonical Wnt Signaling Pathway (GO:2000050)	1/14	0.00578426433146018	0.0227514397037434	276.178451178451	1423.04098019726	TIAM1	GO_Biological_Process_2023	COP	up_up
gs_ind_0	Regulation Of Organelle Assembly (GO:1902115)	1/78	0.0318278999462279	0.0444987226736362	48.033431085044	165.591027542671	CDKL1	GO_Biological_Process_2023	COP	up_up
gs_ind_0	Regulation Of Peptide Hormone Secretion (GO:0090276)	1/52	0.0213260859775757	0.0357454282010502	72.3292144748455	278.310106293938	RFX3	GO_Biological_Process_2023	COP	up_up
gs_ind_0	Regulation Of Peptidyl-Threonine Phosphorylation (GO:0010799)	1/36	0.0148102409741867	0.0301311799130006	104.969270166453	442.176372409079	SIRT2	GO_Biological_Process_2023	COP	up_up
gs_ind_0	Regulation Of Phosphate Metabolic Process (GO:0019220)	1/14	0.00578426433146018	0.0227514397037434	276.178451178451	1423.04098019726	SIRT2	GO_Biological_Process_2023	COP	up_up
gs_ind_0	Regulation Of Phosphorylation (GO:0042325)	3/82	5.12228643521809e-06	0.000623258235535787	124.322489698547	1514.48533687338	CORO1C;SIRT2;DYNLL1	GO_Biological_Process_2023	COP	up_up
gs_ind_0	Regulation Of Plasma Membrane Bounded Cell Projection Assembly (GO:0120032)	1/75	0.0306215877345644	0.0434296556812332	49.9713239780354	174.202535814422	CDKL1	GO_Biological_Process_2023	COP	up_up
gs_ind_0	Regulation Of Protein Dephosphorylation (GO:0035304)	1/40	0.0164430191676005	0.0310941708618087	94.3302646720368	387.49497944327	DYNLL1	GO_Biological_Process_2023	COP	up_up
gs_ind_0	Regulation Of Protein Modification Process (GO:0031399)	1/45	0.0184804104709577	0.0329691507553597	83.7211440245148	334.134769647993	CORO1C	GO_Biological_Process_2023	COP	up_up
gs_ind_0	Regulation Of RNA Metabolic Process (GO:0051252)	1/91	0.0370389452705903	0.0481343121357891	41.1205424409844	135.524481156501	MBNL1	GO_Biological_Process_2023	COP	up_up
gs_ind_0	Regulation Of Ras Protein Signal Transduction (GO:0046578)	1/76	0.0310238488961948	0.0437896431788396	49.3082480433474	171.247498662954	DYNLL1	GO_Biological_Process_2023	COP	up_up
gs_ind_0	Regulation Of Reactive Oxygen Species Metabolic Process (GO:2000377)	1/56	0.0229486980587979	0.0369938028816687	67.1097461097461	253.305338968608	SIRT2	GO_Biological_Process_2023	COP	up_up
gs_ind_0	Regulation Of Receptor Internalization (GO:0002090)	1/36	0.0148102409741867	0.0301311799130006	104.969270166453	442.176372409079	MKLN1	GO_Biological_Process_2023	COP	up_up
gs_ind_0	Regulation Of Receptor-Mediated Endocytosis (GO:0048259)	1/39	0.0160350635565589	0.0307165178518499	96.7827626918536	400.000978873474	MKLN1	GO_Biological_Process_2023	COP	up_up
gs_ind_0	Regulation Of Rho Protein Signal Transduction (GO:0035023)	1/73	0.0298165938503352	0.0433295329352162	51.3523510971787	180.384900437479	DYNLL1	GO_Biological_Process_2023	COP	up_up
gs_ind_0	Regulation Of Small GTPase Mediated Signal Transduction (GO:0051056)	3/118	1.5296753422666e-05	0.000623258235535787	85.4973876698015	947.983915263584	MYO9A;TIAM1;DYNLL1	GO_Biological_Process_2023	COP	up_up
gs_ind_0	Regulation Of Stress Fiber Assembly (GO:0051492)	1/75	0.0306215877345644	0.0434296556812332	49.9713239780354	174.202535814422	DYNLL1	GO_Biological_Process_2023	COP	up_up
gs_ind_0	Regulation Of Striated Muscle Tissue Development (GO:0016202)	1/6	0.00248283796238102	0.0203296238760489	678.02479338843	4067.03207613718	SIRT2	GO_Biological_Process_2023	COP	up_up
gs_ind_0	Regulation Of Substrate Adhesion-Dependent Cell Spreading (GO:1900024)	1/51	0.0209200368601261	0.035265204992784	73.7632763276328	285.246121184608	CORO1C	GO_Biological_Process_2023	COP	up_up
gs_ind_0	Regulation Of Transcription From RNA Polymerase II Promoter In Response To Hypoxia (GO:0061418)	1/7	0.00289607979283817	0.0203296238760489	573.699300699301	3352.92661651724	SIRT2	GO_Biological_Process_2023	COP	up_up
gs_ind_0	Regulation Of Type B Pancreatic Cell Development (GO:2000074)	1/8	0.00330916049573866	0.0203296238760489	497.193939393939	2839.50479162847	RFX3	GO_Biological_Process_2023	COP	up_up
gs_ind_0	Regulation Of Ubiquitin Protein Ligase Activity (GO:1904666)	1/17	0.0070196457937081	0.0243480680821164	225.947658402204	1120.48404507465	CDC14B	GO_Biological_Process_2023	COP	up_up
gs_ind_0	Response To Cholesterol (GO:0070723)	1/18	0.0074311184572427	0.0243480680821164	213.031168831169	1044.2955975519	GRAMD1C	GO_Biological_Process_2023	COP	up_up
gs_ind_0	Response To Epinephrine (GO:0071871)	1/7	0.00289607979283817	0.0203296238760489	573.699300699301	3352.92661651724	SIRT2	GO_Biological_Process_2023	COP	up_up
gs_ind_0	Schwann Cell Development (GO:0014044)	1/8	0.00330916049573866	0.0203296238760489	497.193939393939	2839.50479162847	SIRT2	GO_Biological_Process_2023	COP	up_up
gs_ind_0	Selective Autophagy (GO:0061912)	1/58	0.0237590542778089	0.0379169072591775	64.7723320158103	242.235022433933	WDFY3	GO_Biological_Process_2023	COP	up_up
gs_ind_0	Signal Peptide Processing (GO:0006465)	1/13	0.00537214915769725	0.0227514397037434	298.28	1558.96854363796	IMMP2L	GO_Biological_Process_2023	COP	up_up
gs_ind_0	Sterol Transport (GO:0015918)	1/25	0.0103069369254142	0.0271477356517607	152.139146567718	696.027181562358	GRAMD1C	GO_Biological_Process_2023	COP	up_up
gs_ind_0	Substantia Nigra Development (GO:0021762)	2/42	0.000137687086430167	0.00304204760426147	163.223815213062	1451.14572592648	SIRT2;DYNLL1	GO_Biological_Process_2023	COP	up_up
gs_ind_0	Subtelomeric Heterochromatin Formation (GO:0031509)	1/5	0.00206943494544685	0.0203296238760489	828.717171717172	5121.86964207407	SIRT2	GO_Biological_Process_2023	COP	up_up
gs_ind_0	Telomere Organization (GO:0032200)	1/63	0.0257821782281108	0.039613242590066	59.5832727272727	217.959889244391	SIRT2	GO_Biological_Process_2023	COP	up_up
gs_ind_0	Tube Closure (GO:0060606)	1/29	0.0119467389256888	0.0279705395482397	130.773524720893	578.973224665228	DYNLL1	GO_Biological_Process_2023	COP	up_up
gs_ind_0	Wnt Signaling Pathway, Planar Cell Polarity Pathway (GO:0060071)	1/26	0.0107171273847913	0.0272547636078743	146.169340463458	663.011284016349	TIAM1	GO_Biological_Process_2023	COP	up_up
gs_ind_0	rDNA Heterochromatin Formation (GO:0000183)	1/6	0.00248283796238102	0.0203296238760489	678.02479338843	4067.03207613718	SIRT2	GO_Biological_Process_2023	COP	up_up
gs_ind_0	Actin Cytoskeleton (GO:0015629)	5/325	0.00610797340358047	0.0485201529491755	4.95614059437822	25.267198951813	SYNPO2;MYO6;MYRIP;FER;SHROOM3	GO_Cellular_Component_2023	L2_L3	up_down
gs_ind_0	Adherens Junction (GO:0005912)	4/149	0.00198294649366683	0.0228952773313302	8.90732578048159	55.4318151573718	LRRC7;NECTIN3;SHROOM3;JCAD	GO_Cellular_Component_2023	L2_L3	up_down
gs_ind_0	Asymmetric Synapse (GO:0032279)	4/133	0.00130827065449721	0.018396533148944	10.0117740153076	66.4686595155664	RPS18;LRRC7;GRM7;RPS27	GO_Cellular_Component_2023	L2_L3	up_down
gs_ind_0	Axon (GO:0030424)	4/205	0.00617529219353143	0.0485201529491755	6.42300239370797	32.6750918603826	ALCAM;CNTN4;GRM7;PCLO	GO_Cellular_Component_2023	L2_L3	up_down
gs_ind_0	Cell-Cell Junction (GO:0005911)	6/297	0.000684654835705593	0.0125520053212692	6.49076891864476	47.2956091271129	LRRC7;KAZN;SHROOM3;ILDR2;NECTIN3;JCAD	GO_Cellular_Component_2023	L2_L3	up_down
gs_ind_0	Clathrin-Coated Vesicle (GO:0030136)	3/78	0.00270716469331374	0.0270716469331374	13.280237016382	78.5108147619535	VPS41;MYO6;CLVS1	GO_Cellular_Component_2023	L2_L3	up_down
gs_ind_0	Cortical Cytoskeleton (GO:0030863)	4/63	7.57139500220283e-05	0.00277617816747437	21.8277459393651	207.113618005763	SHROOM3;MYRIP;PCLO;RIMS1	GO_Cellular_Component_2023	L2_L3	up_down
gs_ind_0	Cytoskeleton Of Presynaptic Active Zone (GO:0048788)	2/7	0.000257309628369359	0.0056608118241259	129.529616724739	1070.59212826114	PCLO;RIMS1	GO_Cellular_Component_2023	L2_L3	up_down
gs_ind_0	Cytosolic Small Ribosomal Subunit (GO:0022627)	4/41	1.36720076164783e-05	0.000828837799711663	34.6520141342756	388.10810453427	RPS27;RPS18;RPS9;RPS20	GO_Cellular_Component_2023	L2_L3	up_down
gs_ind_0	Golgi Membrane (GO:0000139)	6/426	0.00418715367899906	0.0383822420574914	4.48525181235856	24.5600462456657	SREBF2;MGAT4C;B4GALT2;CHSY3;UST;EXT1	GO_Cellular_Component_2023	L2_L3	up_down
gs_ind_0	Neuron Projection (GO:0043005)	9/557	0.000173608128072063	0.00477422352198174	5.11979391013119	44.3308104006547	RGS7;GRM7;RIT2;CNTN4;PCLO;BRINP3;DCX;PLPPR1;ALCAM	GO_Cellular_Component_2023	L2_L3	up_down
gs_ind_0	Postsynaptic Density (GO:0014069)	4/151	0.00208138884830274	0.0228952773313302	8.78611726657483	54.2518130642984	RPS18;GRID2;RPS27;LRRC7	GO_Cellular_Component_2023	L2_L3	up_down
gs_ind_0	Ribosome (GO:0005840)	3/61	0.00133792968355956	0.018396533148944	17.1465886939571	113.452665249378	RPS18;RPS9;RPS27	GO_Cellular_Component_2023	L2_L3	up_down
gs_ind_0	Small Ribosomal Subunit (GO:0015935)	4/42	1.50697781765757e-05	0.000828837799711663	33.7511357900051	374.732760663931	RPS27;RPS18;RPS9;RPS20	GO_Cellular_Component_2023	L2_L3	up_down
gs_ind_0	Actin Binding (GO:0003779)	5/183	0.000502159431411606	0.0422388121302854	8.92998195719569	67.8374374995927	SYNPO2;MYO6;MYRIP;TMSB4X;CCDC88A	GO_Molecular_Function_2023	L2_L3	up_down
gs_ind_0	Glutamate Receptor Activity (GO:0008066)	2/16	0.00143995950444155	0.0422388121302854	49.121110176619	321.406314973444	GRID2;GRM7	GO_Molecular_Function_2023	L2_L3	up_down
gs_ind_0	Intramolecular Oxidoreductase Activity, Transposing C=C Bonds (GO:0016863)	2/12	0.000799356092209322	0.0422388121302854	67.8405508544881	483.818730545644	SREBF2;IDI1	GO_Molecular_Function_2023	L2_L3	up_down
gs_ind_0	RNA Binding (GO:0003723)	13/1395	0.00140086006380702	0.0422388121302854	2.91219352417346	19.135059419178	PPARGC1A;TMSB4X;ZCCHC7;DHFR;RPS20;JAKMIP1;RIMS1;PEBP1;RPS9;RPS27;RPS18;NECTIN3;MAZ	GO_Molecular_Function_2023	L2_L3	up_down
gs_ind_0	Transition Metal Ion Binding (GO:0046914)	7/455	0.00122261761256097	0.0422388121302854	4.88384868937372	32.754806577398	SCD;MYRIP;ZNF91;ZFPM2;FTH1;MNAT1;RPS27	GO_Molecular_Function_2023	L2_L3	up_down
gs_ind_0	UDP-glucosyltransferase Activity (GO:0035251)	2/10	0.000547550515752202	0.0422388121302854	83.8071326091412	629.39624520856	GYS1;UGGT2	GO_Molecular_Function_2023	L2_L3	up_down
gs_ind_0	Axon Development (GO:0061564)	6/99	1.49863585802253e-06	0.00129781865304751	20.3345983554712	272.706389418307	GRM7;NEUROD6;CNTN4;DHFR;SEMA5A;NREP	GO_Biological_Process_2023	L2_L3	up_down
gs_ind_0	Axon Guidance (GO:0007411)	5/148	0.000189235110462594	0.0234110865229437	11.1175741193101	95.3056303280948	CNTN4;SEMA5A;NRXN3;ALCAM;SLIT2	GO_Biological_Process_2023	L2_L3	up_down
gs_ind_0	Axon Regeneration (GO:0031103)	2/9	0.000439058366558503	0.0264481232374389	94.9837398373984	734.307723690998	DHFR;NREP	GO_Biological_Process_2023	L2_L3	up_down
gs_ind_0	Axonal Fasciculation (GO:0007413)	2/12	0.000799356092209322	0.0288434323272197	67.8405508544881	483.818730545644	CNTN4;SEMA5A	GO_Biological_Process_2023	L2_L3	up_down
gs_ind_0	Cellular Component Assembly (GO:0022607)	7/256	3.75897399493224e-05	0.0108509049320377	8.82237398985697	89.8892225301067	CFAP46;PPARGC1A;HYDIN;PCLO;MNAT1;PDE4DIP;RIMS1	GO_Biological_Process_2023	L2_L3	up_down
gs_ind_0	Cytoplasmic Translation (GO:0002181)	4/93	0.000341911148653066	0.0264481232374389	14.5005231261228	115.728090030253	RPS27;RPS18;RPS9;RPS20	GO_Biological_Process_2023	L2_L3	up_down
gs_ind_0	Endosomal Vesicle Fusion (GO:0034058)	2/10	0.000547550515752202	0.0264481232374389	83.8071326091412	629.39624520856	VPS41;VPS8	GO_Biological_Process_2023	L2_L3	up_down
gs_ind_0	Glycosaminoglycan Biosynthetic Process (GO:0006024)	3/58	0.00115597043509219	0.0297708669216955	18.0747589694958	122.236252602886	CHSY3;EXT1;UST	GO_Biological_Process_2023	L2_L3	up_down
gs_ind_0	Heterophilic Cell-Cell Adhesion Via Plasma Membrane Cell Adhesion Molecules (GO:0007157)	3/49	0.000706427776223826	0.0288434323272197	21.5778532352386	156.553573922665	ALCAM;GRID2;NECTIN3	GO_Biological_Process_2023	L2_L3	up_down
gs_ind_0	Macromolecule Biosynthetic Process (GO:0009059)	5/183	0.000502159431411606	0.0264481232374389	8.92998195719569	67.8374374995927	RPS20;RPS9;RPS27;EXT1;RPS18	GO_Biological_Process_2023	L2_L3	up_down
gs_ind_0	Negative Regulation Of Plasma Membrane Bounded Cell Projection Assembly (GO:0120033)	3/29	0.000147535720110749	0.0234110865229437	37.8815623965574	334.169938926813	ODF2L;SLIT2;SRGAP2C	GO_Biological_Process_2023	L2_L3	up_down
gs_ind_0	Neuron Cell-Cell Adhesion (GO:0007158)	2/14	0.00109704269599556	0.0296887179603799	56.983275261324	388.348837743849	NRXN3;CNTN4	GO_Biological_Process_2023	L2_L3	up_down
gs_ind_0	Neuron Projection Fasciculation (GO:0106030)	2/10	0.000547550515752202	0.0264481232374389	83.8071326091412	629.39624520856	CNTN4;SEMA5A	GO_Biological_Process_2023	L2_L3	up_down
gs_ind_0	Neuron Projection Guidance (GO:0097485)	4/124	0.00100961280597674	0.0296887179603799	10.7619166312332	74.2377282741575	NRXN3;SLIT2;CNTN4;SEMA5A	GO_Biological_Process_2023	L2_L3	up_down
gs_ind_0	Positive Regulation Of ATP Biosynthetic Process (GO:2001171)	2/8	0.000342283640700727	0.0264481232374389	109.599303135889	874.588279436191	TMSB4X;PPARGC1A	GO_Biological_Process_2023	L2_L3	up_down
gs_ind_0	Positive Regulation Of ATP Metabolic Process (GO:1903580)	2/9	0.000439058366558503	0.0264481232374389	94.9837398373984	734.307723690998	TMSB4X;PPARGC1A	GO_Biological_Process_2023	L2_L3	up_down
gs_ind_0	Positive Regulation Of Actin Filament Bundle Assembly (GO:0032233)	3/51	0.000794380022013034	0.0288434323272197	20.6870320130223	147.662971072893	SYNPO2;CARMIL1;CCDC88A	GO_Biological_Process_2023	L2_L3	up_down
gs_ind_0	Positive Regulation Of Actin Filament Depolymerization (GO:0030836)	2/10	0.000547550515752202	0.0264481232374389	83.8071326091412	629.39624520856	CARMIL1;SEMA5A	GO_Biological_Process_2023	L2_L3	up_down
gs_ind_0	Positive Regulation Of Blood Vessel Endothelial Cell Migration (GO:0043536)	3/46	0.000586567195385623	0.0267351153265237	23.0676749344626	171.651720805735	TMSB4X;HDAC9;JCAD	GO_Biological_Process_2023	L2_L3	up_down
gs_ind_0	Positive Regulation Of Cell Migration Involved In Sprouting Angiogenesis (GO:0090050)	2/16	0.00143995950444155	0.0356287123098966	49.121110176619	321.406314973444	HDAC9;JCAD	GO_Biological_Process_2023	L2_L3	up_down
gs_ind_0	Positive Regulation Of Cell Projection Organization (GO:0031346)	5/118	6.5201469274966e-05	0.0141161180980302	14.0664869017198	135.573202418777	ZNF804A;LRRC7;CARMIL1;RIT2;SLIT2	GO_Biological_Process_2023	L2_L3	up_down
gs_ind_0	Positive Regulation Of Cytoskeleton Organization (GO:0051495)	4/78	0.000174023237525909	0.0234110865229437	17.4264946522162	150.849344138216	SYNPO2;CARMIL1;FER;SEMA5A	GO_Biological_Process_2023	L2_L3	up_down
gs_ind_0	Positive Regulation Of Endothelial Cell Chemotaxis (GO:2001028)	2/14	0.00109704269599556	0.0296887179603799	56.983275261324	388.348837743849	TMSB4X;SEMA5A	GO_Biological_Process_2023	L2_L3	up_down
gs_ind_0	Positive Regulation Of Neuron Differentiation (GO:0045666)	3/42	0.000448201469623079	0.0264481232374389	25.4061292471686	195.88805816509	PCP4;BRINP3;BEND6	GO_Biological_Process_2023	L2_L3	up_down
gs_ind_0	Positive Regulation Of Purine Nucleotide Biosynthetic Process (GO:1900373)	2/12	0.000799356092209322	0.0288434323272197	67.8405508544881	483.818730545644	TMSB4X;PPARGC1A	GO_Biological_Process_2023	L2_L3	up_down
gs_ind_0	Positive Regulation Of Supramolecular Fiber Organization (GO:1902905)	4/95	0.000370775546179373	0.0264481232374389	14.1828766726525	112.043501380847	SYNPO2;CARMIL1;FER;SEMA5A	GO_Biological_Process_2023	L2_L3	up_down
gs_ind_0	Protein Targeting (GO:0006605)	4/129	0.00116883311239913	0.0297708669216955	10.3318879957203	69.7583182420097	VPS41;VPS8;ZDHHC11B;GDAP1	GO_Biological_Process_2023	L2_L3	up_down
gs_ind_0	Protein-Containing Complex Organization (GO:0043933)	4/124	0.00100961280597674	0.0296887179603799	10.7619166312332	74.2377282741575	PDE4DIP;PPARGC1A;RIMS1;MNAT1	GO_Biological_Process_2023	L2_L3	up_down
gs_ind_0	Regulation Of ATP Biosynthetic Process (GO:2001169)	2/14	0.00109704269599556	0.0296887179603799	56.983275261324	388.348837743849	TMSB4X;PPARGC1A	GO_Biological_Process_2023	L2_L3	up_down
gs_ind_0	Regulation Of Actin Filament Polymerization (GO:0030833)	3/69	0.00190806239461058	0.0430483963057264	15.0808864265928	94.4314889422342	CARMIL1;SLIT2;FER	GO_Biological_Process_2023	L2_L3	up_down
gs_ind_0	Regulation Of Endothelial Cell Chemotaxis (GO:2001026)	2/14	0.00109704269599556	0.0296887179603799	56.983275261324	388.348837743849	TMSB4X;SEMA5A	GO_Biological_Process_2023	L2_L3	up_down
gs_ind_0	Regulation Of Lamellipodium Organization (GO:1902743)	2/13	0.000942505101943944	0.0296887179603799	61.9398575973337	431.533081709605	CARMIL1;FER	GO_Biological_Process_2023	L2_L3	up_down
gs_ind_0	Regulation Of Neuron Differentiation (GO:0045664)	5/79	9.37893701728997e-06	0.00406107972848656	21.4506436743175	248.335048343326	PCP4;CNTN4;BRINP3;NREP;BEND6	GO_Biological_Process_2023	L2_L3	up_down
gs_ind_0	Regulation Of Notch Signaling Pathway (GO:0008593)	3/70	0.00198837858225064	0.0430483963057264	14.857102014295	92.4176485876357	SREBF2;BEND6;YJEFN3	GO_Biological_Process_2023	L2_L3	up_down
gs_ind_0	Regulation Of Protein Modification Process (GO:0031399)	3/45	0.000549730044196189	0.0264481232374389	23.6110216718266	177.226293789693	CCDC88A;FER;ATG10	GO_Biological_Process_2023	L2_L3	up_down
gs_ind_0	Regulation Of SNARE Complex Assembly (GO:0035542)	2/12	0.000799356092209322	0.0288434323272197	67.8405508544881	483.818730545644	VPS41;VPS8	GO_Biological_Process_2023	L2_L3	up_down
gs_ind_0	Response To Axon Injury (GO:0048678)	2/18	0.00182746248344371	0.0427725002881689	43.1649245063879	272.14737696779	DHFR;NREP	GO_Biological_Process_2023	L2_L3	up_down
gs_ind_0	Sprouting Angiogenesis (GO:0002040)	3/52	0.000840844287372938	0.0291268461145986	20.2686159844055	143.524179077412	SLIT2;SEMA5A;YJEFN3	GO_Biological_Process_2023	L2_L3	up_down
gs_ind_0	Sulfur Compound Biosynthetic Process (GO:0044272)	3/70	0.00198837858225064	0.0430483963057264	14.857102014295	92.4176485876357	CHSY3;EXT1;UST	GO_Biological_Process_2023	L2_L3	up_down
gs_ind_0	Vesicle-Mediated Transport In Synapse (GO:0099003)	2/18	0.00182746248344371	0.0427725002881689	43.1649245063879	272.14737696779	PCLO;RIMS1	GO_Biological_Process_2023	L2_L3	up_down
gs_ind_0	Cell Adhesion Mediator Activity (GO:0098631)	2/28	0.000362025210145246	0.0171961974818992	97.8636255075233	775.451473558813	CNTN4;LRRC4C	GO_Molecular_Function_2023	IN-VIP	up_down
gs_ind_0	Cell-Cell Adhesion Mediator Activity (GO:0098632)	2/43	0.000856672320341438	0.0203459676081092	62.4683544303797	441.179946407953	CNTN4;LRRC4C	GO_Molecular_Function_2023	IN-VIP	up_down
gs_ind_0	Glutamate Receptor Activity (GO:0008066)	2/16	0.00011580492316443	0.0110014677006209	178.906591008293	1621.53840074245	GRM8;GRIN3A	GO_Molecular_Function_2023	IN-VIP	up_down
gs_ind_0	Protein Kinase C Binding (GO:0005080)	2/36	0.000600329576724247	0.0190104365962678	75.1559346908824	557.509110415403	HDAC9;CCDC88A	GO_Molecular_Function_2023	IN-VIP	up_down
gs_ind_0	Axon Development (GO:0061564)	4/99	3.0114735542652e-06	0.0010299239555587	51.4008376963351	653.463015470086	GAP43;SPTBN4;CNTN4;DHFR	GO_Biological_Process_2023	IN-VIP	up_down
gs_ind_0	Axon Regeneration (GO:0031103)	2/9	3.48958415378153e-05	0.00596718890296642	345.945147679325	3550.48448256192	GAP43;DHFR	GO_Biological_Process_2023	IN-VIP	up_down
gs_ind_0	Cellular Component Assembly (GO:0022607)	3/256	0.00214611424300853	0.0499180377556368	14.6130536130536	89.7840101096111	MNAT1;HYDIN;PDE4DIP	GO_Biological_Process_2023	IN-VIP	up_down
gs_ind_0	Glutamate Receptor Signaling Pathway (GO:0007215)	2/35	0.000567336631091671	0.030227250287117	77.4012847156622	578.540370579421	GRM8;GRIN3A	GO_Biological_Process_2023	IN-VIP	up_down
gs_ind_0	Modulation Of Chemical Synaptic Transmission (GO:0050804)	3/123	0.000257636753187935	0.0220279423975685	30.8423236514523	254.87972583192	GRM8;GRIN3A;LRRC4C	GO_Biological_Process_2023	IN-VIP	up_down
gs_ind_0	Negative Regulation Of Autophagy (GO:0010507)	2/61	0.00171648130718333	0.048919717254725	43.5512179555366	277.311458579172	EIF4G3;WASHC1	GO_Biological_Process_2023	IN-VIP	up_down
gs_ind_0	Negative Regulation Of Cell Differentiation (GO:0045596)	3/207	0.00117035939657242	0.0363875376025242	18.1362525005557	122.427764143579	RUNX1T1;HDAC9;CNTN4	GO_Biological_Process_2023	IN-VIP	up_down
gs_ind_0	Negative Regulation Of Cellular Catabolic Process (GO:0031330)	2/67	0.00206600622200012	0.0499180377556368	39.5559957483815	244.540620356686	EIF4G3;WASHC1	GO_Biological_Process_2023	IN-VIP	up_down
gs_ind_0	Regulation Of Cytokine Production (GO:0001817)	3/166	0.000618686409385436	0.030227250287117	22.7069780372533	167.757156026377	ATP2B1;HDAC9;ZBTB20	GO_Biological_Process_2023	IN-VIP	up_down
gs_ind_0	Regulation Of Heart Contraction (GO:0008016)	2/69	0.00218938762086126	0.0499180377556368	38.3820909517112	235.057045137474	ATP2B1;SPTBN4	GO_Biological_Process_2023	IN-VIP	up_down
gs_ind_0	Regulation Of Interleukin-2 Production (GO:0032663)	2/47	0.00102295056797631	0.0349849094247899	56.9710669077758	392.249448293272	HDAC9;PDE4B	GO_Biological_Process_2023	IN-VIP	up_down
gs_ind_0	Regulation Of Neuron Projection Development (GO:0010975)	3/174	0.000709179225106321	0.0303174118732952	21.6435197455606	156.945868378533	CCDC88A;LRRC4C;SERPINI1	GO_Biological_Process_2023	IN-VIP	up_down
gs_ind_0	Regulation Of Trans-Synaptic Signaling (GO:0099177)	2/36	0.000600329576724247	0.030227250287117	75.1559346908824	557.509110415403	GRIN3A;LRRC4C	GO_Biological_Process_2023	IN-VIP	up_down
gs_ind_0	Response To Axon Injury (GO:0048678)	2/18	0.0001474644193722	0.0168109438084309	157.213271960107	1386.92347977874	GAP43;DHFR	GO_Biological_Process_2023	IN-VIP	up_down
gs_ind_0	Synaptic Vesicle Recycling (GO:0036465)	2/44	0.000896899099048249	0.0340821657638335	60.9970215934475	427.989700361165	AP3B2;SNCB	GO_Biological_Process_2023	IN-VIP	up_down
gs_ind_0	Asymmetric Synapse (GO:0032279)	6/133	6.52258114043634e-06	0.000273948407898326	15.5715502680473	185.928053288659	GRM7;SLC8A1;NLGN4Y;RPS27;RPS18;RTN4	GO_Cellular_Component_2023	L5_L6-CC	up_down
gs_ind_0	Axon (GO:0030424)	8/205	5.43457260338766e-07	3.42378074013423e-05	13.3226259806517	192.183073351312	GRM7;CNTN4;PCLO;CNTNAP2;SLC8A1;AZIN2;ADGRL3;GRM3	GO_Cellular_Component_2023	L5_L6-CC	up_down
gs_ind_0	Cell-Cell Junction (GO:0005911)	6/297	0.000548270992278345	0.00863526812838394	6.78349104785399	50.9354765522772	CDH8;KAZN;PTPRK;PKP4;ADGRL3;NECTIN3	GO_Cellular_Component_2023	L5_L6-CC	up_down
gs_ind_0	Cell-Substrate Junction (GO:0030055)	6/394	0.00231963632014442	0.0189169140644657	5.07764425741954	30.8027411629791	SYNPO2;EVL;PHLDB2;RPS9;LPP;RPS18	GO_Cellular_Component_2023	L5_L6-CC	up_down
gs_ind_0	Cytoskeleton (GO:0005856)	7/593	0.00420994728377162	0.0312031386914838	3.89108719779955	21.2854343490341	SYNPO2;MYO6;PCLO;FER;PKP4;PHLDB2;DCX	GO_Cellular_Component_2023	L5_L6-CC	up_down
gs_ind_0	Cytosolic Small Ribosomal Subunit (GO:0022627)	4/41	1.15746615115548e-05	0.000321539215979957	36.1917343173432	411.380304223045	RPS27;RPS18;RPS9;RPS20	GO_Cellular_Component_2023	L5_L6-CC	up_down
gs_ind_0	Dendrite (GO:0030425)	5/270	0.00233277432225015	0.0189169140644657	6.25912390873641	37.9346536432487	ZNF804A;GRM7;SLC8A1;CNTNAP2;AZIN2	GO_Cellular_Component_2023	L5_L6-CC	up_down
gs_ind_0	Desmosome (GO:0030057)	2/17	0.00149795617288423	0.0171584070712194	47.9630498533724	311.935064311249	KAZN;PKP4	GO_Cellular_Component_2023	L5_L6-CC	up_down
gs_ind_0	Endocytic Vesicle (GO:0030139)	4/196	0.00454978542011121	0.0318484979407784	7.0235970671395	37.8759777717594	HEATR5B;MYO6;HSP90AA1;VPS9D1	GO_Cellular_Component_2023	L5_L6-CC	up_down
gs_ind_0	Focal Adhesion (GO:0005925)	6/386	0.00209470182369665	0.0189169140644657	5.18542524866256	31.9854870484223	SYNPO2;EVL;PHLDB2;RPS9;LPP;RPS18	GO_Cellular_Component_2023	L5_L6-CC	up_down
gs_ind_0	GABA-ergic Synapse (GO:0098982)	2/19	0.00187511967728693	0.0189169140644657	42.4794805194805	266.732175215622	NLGN4Y;PCLO	GO_Cellular_Component_2023	L5_L6-CC	up_down
gs_ind_0	Glutamatergic Synapse (GO:0098978)	3/78	0.00240214781770993	0.0189169140644657	13.8660213958227	83.6314107652456	NLGN4Y;PCLO;ADGRL3	GO_Cellular_Component_2023	L5_L6-CC	up_down
gs_ind_0	Intracellular Non-Membrane-Bounded Organelle (GO:0043232)	13/1184	0.000204341105061607	0.00367813989110893	3.61948550808986	30.7501349750865	SCD;CENPP;ZCCHC7;PCLO;NRXN1;PKP4;EIF4G3;RPS9;RPS27;DCX;RPS18;CEMIP2;PUM3	GO_Cellular_Component_2023	L5_L6-CC	up_down
gs_ind_0	Neuron Projection (GO:0043005)	12/557	4.85384821833192e-07	3.42378074013423e-05	7.25337431031074	105.451904464131	GRM7;RIT2;CNTN4;PCLO;CNTNAP2;SLC8A1;AZIN2;ADGRL3;DCX;PLPPR1;GRM3;RTN4	GO_Cellular_Component_2023	L5_L6-CC	up_down
gs_ind_0	Postsynaptic Density (GO:0014069)	5/151	0.000170638156656564	0.00358340128978785	11.3765431315579	98.7024932884908	GRID2;SLC8A1;RPS27;RPS18;RTN4	GO_Cellular_Component_2023	L5_L6-CC	up_down
gs_ind_0	Ribosome (GO:0005840)	3/61	0.00118501670641438	0.0149312105008212	17.9029147490686	120.629811046533	RPS18;RPS9;RPS27	GO_Cellular_Component_2023	L5_L6-CC	up_down
gs_ind_0	Sarcolemma (GO:0042383)	3/52	0.000744019947208578	0.0104162792609201	21.1626521626522	152.44395250302	RYR3;SLC8A1;SGCZ	GO_Cellular_Component_2023	L5_L6-CC	up_down
gs_ind_0	Small Ribosomal Subunit (GO:0015935)	4/42	1.27594926976174e-05	0.000321539215979957	35.2508266641108	397.249850964411	RPS27;RPS18;RPS9;RPS20	GO_Cellular_Component_2023	L5_L6-CC	up_down
gs_ind_0	Adenylate Cyclase Inhibiting G Protein-Coupled Glutamate Receptor Activity (GO:0001640)	2/8	0.000314632611579917	0.0116864130380825	114.398601398601	922.522323493564	GRM3;GRM7	GO_Molecular_Function_2023	L5_L6-CC	up_down
gs_ind_0	Calcium Ion Binding (GO:0005509)	7/346	0.000187718956351045	0.0116864130380825	6.76319226387307	58.0320083026763	CDH8;PCLO;NRXN1;SLC8A1;ADGRL3;SLIT2;CEMIP2	GO_Molecular_Function_2023	L5_L6-CC	up_down
gs_ind_0	Epidermal Growth Factor Receptor Binding (GO:0005154)	3/25	8.27844312182032e-05	0.00803008982816572	46.588603988604	437.898893110432	CCDC88A;FER;ERBB4	GO_Molecular_Function_2023	L5_L6-CC	up_down
gs_ind_0	Filamin Binding (GO:0031005)	2/10	0.00050341520643026	0.0139517928639244	87.4770053475936	664.30871239254	SYNPO2;NEBL	GO_Molecular_Function_2023	L5_L6-CC	up_down
gs_ind_0	Glutamate Receptor Activity (GO:0008066)	3/16	2.06115783441629e-05	0.0039986461987676	77.664767331434	837.976245887658	GRID2;GRM3;GRM7	GO_Molecular_Function_2023	L5_L6-CC	up_down
gs_ind_0	Metal Ion Binding (GO:0046872)	7/521	0.00206652936906063	0.0445451886219735	4.4435337477309	27.4694133429383	CDH8;PCLO;NRXN1;SLC8A1;ADGRL3;SLIT2;CEMIP2	GO_Molecular_Function_2023	L5_L6-CC	up_down
gs_ind_0	Protein Homodimerization Activity (GO:0042803)	8/660	0.00191400096099495	0.0445451886219735	3.98744518741896	24.9556628941099	NR4A3;HSP90AA1;HMGCS1;SRGAP2C;ERBB4;CCDC88A;NECTIN3;SLIT2	GO_Molecular_Function_2023	L5_L6-CC	up_down
gs_ind_0	Protein Kinase Binding (GO:0019901)	8/509	0.000361435454786057	0.0116864130380825	5.20751433911194	41.2717751658979	NR4A3;PTPRK;CDKN2D;HSP90AA1;HDAC9;PEBP1;DCX;CCDC88A	GO_Molecular_Function_2023	L5_L6-CC	up_down
gs_ind_0	RNA Binding (GO:0003723)	14/1395	0.000290007734132374	0.0116864130380825	3.30535260333981	26.9240899691675	TMSB4X;HSP90AA1;RALYL;ZCCHC7;RPS20;DHFR;RPS9;PEBP1;RPS27;RPS18;NECTIN3;EIF4G3;RTN4;PUM3	GO_Molecular_Function_2023	L5_L6-CC	up_down
gs_ind_0	Anterograde Trans-Synaptic Signaling (GO:0098916)	6/199	6.33610939605129e-05	0.00923261654853187	10.2437166719895	99.0225317853969	GRM7;UNC13C;NRXN1;NLGN4Y;RIT2;GRM3	GO_Biological_Process_2023	L5_L6-CC	up_down
gs_ind_0	Axon Development (GO:0061564)	6/99	1.17122055818465e-06	0.00117074029129507	21.2516373250015	290.243474699465	GRM7;NEUROD6;CNTN4;DHFR;NREP;RTN4	GO_Biological_Process_2023	L5_L6-CC	up_down
gs_ind_0	Axon Extension (GO:0048675)	2/22	0.00251626162608768	0.0346836061974248	36.260310421286	217.017267497513	HSP90AA1;SLIT2	GO_Biological_Process_2023	L5_L6-CC	up_down
gs_ind_0	Axon Guidance (GO:0007411)	4/148	0.00165840564586811	0.0265426783145367	9.36772686065961	59.9712374036358	ROBO2;SLIT2;CNTN4;NRXN1	GO_Biological_Process_2023	L5_L6-CC	up_down
gs_ind_0	Axon Regeneration (GO:0031103)	2/9	0.000403628788260954	0.0157873852893642	99.1430303030303	774.804263345642	DHFR;NREP	GO_Biological_Process_2023	L5_L6-CC	up_down
gs_ind_0	Axonal Fasciculation (GO:0007413)	2/12	0.00073506691809684	0.0202640069313183	70.8112554112554	510.942084436547	CNTN4;RTN4	GO_Biological_Process_2023	L5_L6-CC	up_down
gs_ind_0	Axonogenesis (GO:0007409)	5/187	0.000456944816228093	0.0160718521569881	9.12433671131028	70.1747985114277	HSP90AA1;CNTN4;NRXN1;ROBO2;SLIT2	GO_Biological_Process_2023	L5_L6-CC	up_down
gs_ind_0	Brain Development (GO:0007420)	5/168	0.000279753913739318	0.0157873852893642	10.1894091834067	83.3656724241547	CNTN4;CNTNAP2;ADGRL3;ROBO2;RTN4	GO_Biological_Process_2023	L5_L6-CC	up_down
gs_ind_0	Calcium Ion Transmembrane Transport (GO:0070588)	4/80	0.000163198073636139	0.0143909276090946	17.7241154764489	154.563962889648	TRPM3;CACNA2D1;SLC8A1;RYR3	GO_Biological_Process_2023	L5_L6-CC	up_down
gs_ind_0	Calcium Ion Transport (GO:0006816)	4/112	0.000589471437771847	0.0187894020789776	12.4869318278436	92.8563749914037	TRPM3;CACNA2D1;SLC8A1;RYR3	GO_Biological_Process_2023	L5_L6-CC	up_down
gs_ind_0	Calcium Ion Transport Into Cytosol (GO:0060402)	2/9	0.000403628788260954	0.0157873852893642	99.1430303030303	774.804263345642	CACNA2D1;SLC8A1	GO_Biological_Process_2023	L5_L6-CC	up_down
gs_ind_0	Cardiac Muscle Cell Action Potential (GO:0086001)	2/29	0.00435449331542461	0.0472508849120543	27.0257851239669	146.92695160396	CACNA2D1;SLC8A1	GO_Biological_Process_2023	L5_L6-CC	up_down
gs_ind_0	Cardiac Myofibril Assembly (GO:0055003)	2/15	0.00116165678377493	0.0238772932274308	55.0713804713805	372.16732436496	NEBL;MEF2A	GO_Biological_Process_2023	L5_L6-CC	up_down
gs_ind_0	Cell Junction Assembly (GO:0034329)	4/95	0.000315864227473388	0.0157873852893642	14.8130784586534	119.396346797254	CDH8;NRXN1;PKP4;ADGRL3	GO_Biological_Process_2023	L5_L6-CC	up_down
gs_ind_0	Cell-Cell Adhesion Mediated By Cadherin (GO:0044331)	2/26	0.00350896195174322	0.0421075434209187	30.3372912801484	171.47956781035	CDH8;FER	GO_Biological_Process_2023	L5_L6-CC	up_down
gs_ind_0	Cell-Cell Adhesion Via Plasma-Membrane Adhesion Molecules (GO:0098742)	6/172	2.81201937610517e-05	0.00478043293937879	11.9127554520813	124.834033617051	CDH8;GRID2;CNTN4;ADGRL3;ROBO2;NECTIN3	GO_Biological_Process_2023	L5_L6-CC	up_down
gs_ind_0	Cellular Component Assembly (GO:0022607)	6/256	0.000249638286313092	0.0157873852893642	7.90173211629176	65.5487993526238	CFAP46;HYDIN;PCLO;PDE4DIP;NLGN4Y;RTN4	GO_Biological_Process_2023	L5_L6-CC	up_down
gs_ind_0	Cellular Response To Alkaloid (GO:0071312)	2/16	0.00132466324169362	0.0245664819368634	51.2721003134796	339.759546585515	SLC8A1;RYR3	GO_Biological_Process_2023	L5_L6-CC	up_down
gs_ind_0	Cellular Response To Caffeine (GO:0071313)	2/6	0.000169305030695231	0.0143909276090946	165.250505050505	1435.00374940743	SLC8A1;RYR3	GO_Biological_Process_2023	L5_L6-CC	up_down
gs_ind_0	Cellular Response To Hormone Stimulus (GO:0032870)	3/94	0.00406933142982262	0.0456122863562536	11.4368782401569	62.9517408269106	NR4A3;SLIT2;ROBO2	GO_Biological_Process_2023	L5_L6-CC	up_down
gs_ind_0	Cellular Response To Oxygen-Containing Compound (GO:1901701)	6/406	0.00269058649589362	0.0357511173081209	4.92404625304512	29.140486427789	NR4A3;PTPRK;FER;MEF2A;RYR3;SLIT2	GO_Biological_Process_2023	L5_L6-CC	up_down
gs_ind_0	Cellular Response To Peptide Hormone Stimulus (GO:0071375)	3/89	0.00349018222043341	0.0421075434209187	12.0994516081221	68.456293424567	NR4A3;HDAC9;FER	GO_Biological_Process_2023	L5_L6-CC	up_down
gs_ind_0	Cellular Response To Purine-Containing Compound (GO:0071415)	2/9	0.000403628788260954	0.0157873852893642	99.1430303030303	774.804263345642	SLC8A1;RYR3	GO_Biological_Process_2023	L5_L6-CC	up_down
gs_ind_0	Central Nervous System Development (GO:0007417)	6/282	0.000417518917187244	0.0157873852893642	7.15413373427881	55.6676073675189	CNTN4;CNTNAP2;ADGRL3;DCX;ROBO2;RTN4	GO_Biological_Process_2023	L5_L6-CC	up_down
gs_ind_0	Chemical Synaptic Transmission (GO:0007268)	8/273	4.59113839723558e-06	0.00117074029129507	9.89387267011808	121.609373867803	CDH8;GRID2;GRM7;UNC13C;NRXN1;NLGN4Y;RIT2;GRM3	GO_Biological_Process_2023	L5_L6-CC	up_down
gs_ind_0	Circulatory System Development (GO:0072359)	4/132	0.0010885417414137	0.0238772932274308	10.5382715694861	71.9017451854048	HDAC9;PCSK5;MEF2A;ERBB4	GO_Biological_Process_2023	L5_L6-CC	up_down
gs_ind_0	Cytoplasmic Translation (GO:0002181)	4/93	0.000291207605220501	0.0157873852893642	15.1448391020223	123.301315678737	RPS27;RPS18;RPS9;RPS20	GO_Biological_Process_2023	L5_L6-CC	up_down
gs_ind_0	Dephosphorylation (GO:0016311)	4/146	0.00157785879987023	0.0265426783145367	9.49966983880365	61.2888920429454	PLPPR1;PPP2CB;PPM1L;PTPRK	GO_Biological_Process_2023	L5_L6-CC	up_down
gs_ind_0	Fc-epsilon Receptor Signaling Pathway (GO:0038095)	2/22	0.00251626162608768	0.0346836061974248	36.260310421286	217.017267497513	NR4A3;FER	GO_Biological_Process_2023	L5_L6-CC	up_down
gs_ind_0	G Protein-Coupled Glutamate Receptor Signaling Pathway (GO:0007216)	2/12	0.00073506691809684	0.0202640069313183	70.8112554112554	510.942084436547	GRM3;GRM7	GO_Biological_Process_2023	L5_L6-CC	up_down
gs_ind_0	Generation Of Neurons (GO:0048699)	4/172	0.00285885721313484	0.0364504294674692	8.02872096970228	47.0268947711601	DCX;CDK6;RTN4;ADGRL3	GO_Biological_Process_2023	L5_L6-CC	up_down
gs_ind_0	Glutamate Receptor Signaling Pathway (GO:0007215)	3/35	0.00022980811523574	0.0157873852893642	32.2457593688363	270.163545456928	GRM3;GRM7;GRID2	GO_Biological_Process_2023	L5_L6-CC	up_down
gs_ind_0	Heart Development (GO:0007507)	5/171	0.000303499254104818	0.0157873852893642	10.0050794288712	81.042458092445	PCSK5;MEF2A;SGCZ;HDAC9;ERBB4	GO_Biological_Process_2023	L5_L6-CC	up_down
gs_ind_0	Homophilic Cell Adhesion Via Plasma Membrane Adhesion Molecules (GO:0007156)	3/60	0.00112952060672569	0.0238772932274308	18.2147157190635	123.60436831164	CNTN4;ROBO2;NECTIN3	GO_Biological_Process_2023	L5_L6-CC	up_down
gs_ind_0	Inorganic Cation Transmembrane Transport (GO:0098662)	6/284	0.000433379204021761	0.0157873852893642	7.10240789677176	55.0003184244653	KCNQ5;SLC41A2;SLC8A1;NNT;RYR3;TRPM3	GO_Biological_Process_2023	L5_L6-CC	up_down
gs_ind_0	Iron Ion Transport (GO:0006826)	2/24	0.00299314755951974	0.0367832591651823	33.0355555555555	191.983810356176	FTH1;SLC41A2	GO_Biological_Process_2023	L5_L6-CC	up_down
gs_ind_0	Learning (GO:0007612)	3/43	0.000424820672452207	0.0157873852893642	25.8711617600507	200.859649134501	NLGN4Y;NRXN1;CNTNAP2	GO_Biological_Process_2023	L5_L6-CC	up_down
gs_ind_0	Macromolecule Biosynthetic Process (GO:0009059)	4/183	0.00356801335697635	0.0423182979548358	7.53467504034372	42.4635171364695	RPS27;RPS18;RPS9;RPS20	GO_Biological_Process_2023	L5_L6-CC	up_down
gs_ind_0	Membrane Depolarization During Cardiac Muscle Cell Action Potential (GO:0086012)	2/16	0.00132466324169362	0.0245664819368634	51.2721003134796	339.759546585515	CACNA2D1;SLC8A1	GO_Biological_Process_2023	L5_L6-CC	up_down
gs_ind_0	Mesonephric Tubule Development (GO:0072164)	2/16	0.00132466324169362	0.0245664819368634	51.2721003134796	339.759546585515	ROBO2;SLIT2	GO_Biological_Process_2023	L5_L6-CC	up_down
gs_ind_0	Modulation Of Chemical Synaptic Transmission (GO:0050804)	4/123	0.000837295731113475	0.0212914977584225	11.3344501227439	80.3083560662918	NLGN4Y;GRM3;GRM7;GRID2	GO_Biological_Process_2023	L5_L6-CC	up_down
gs_ind_0	Monoatomic Cation Transmembrane Transport (GO:0098655)	6/281	0.000409760760837567	0.0157873852893642	7.18027828191168	56.0057188066575	KCNQ5;SLC41A2;SLC8A1;NNT;RYR3;TRPM3	GO_Biological_Process_2023	L5_L6-CC	up_down
gs_ind_0	Negative Regulation Of Actin Filament Polymerization (GO:0030837)	2/23	0.00274980453383407	0.0357511173081209	34.5729386892178	203.849840926571	TMSB4X;SLIT2	GO_Biological_Process_2023	L5_L6-CC	up_down
gs_ind_0	Negative Regulation Of Cell Junction Assembly (GO:1901889)	2/24	0.00299314755951974	0.0367832591651823	33.0355555555555	191.983810356176	ROBO2;PHLDB2	GO_Biological_Process_2023	L5_L6-CC	up_down
gs_ind_0	Negative Regulation Of Cell Migration (GO:0030336)	4/162	0.00230386249873651	0.0340570978074092	8.53736016855437	51.8488244352835	EVL;SLIT2;PHLDB2;PTPRK	GO_Biological_Process_2023	L5_L6-CC	up_down
gs_ind_0	Negative Regulation Of Cellular Process (GO:0048523)	7/535	0.00239580873696544	0.0345097292121708	4.32432480676889	26.0931247614203	PTPRK;CDKN2D;FTH1;CDK6;ERBB4;SLIT2;RTN4	GO_Biological_Process_2023	L5_L6-CC	up_down
gs_ind_0	Negative Regulation Of NIK/NF-kappaB Signaling (GO:1901223)	2/27	0.00378129816776951	0.0433362261924146	29.14688057041	162.572203012775	TMSB4X;HDAC9	GO_Biological_Process_2023	L5_L6-CC	up_down
gs_ind_0	Negative Regulation Of Plasma Membrane Bounded Cell Projection Assembly (GO:0120033)	4/29	2.80159039666177e-06	0.00117074029129507	53.2387670935533	680.674849556208	ODF2L;EVL;SLIT2;SRGAP2C	GO_Biological_Process_2023	L5_L6-CC	up_down
gs_ind_0	Nervous System Development (GO:0007399)	8/432	0.000119692868922479	0.0135651918112143	6.16382951089853	55.6629648843835	EVL;CNTN4;NRXN1;ERBB4;ADGRL3;DCX;PLPPR1;ROBO2	GO_Biological_Process_2023	L5_L6-CC	up_down
gs_ind_0	Neuron Cell-Cell Adhesion (GO:0007158)	3/14	1.34642589702258e-05	0.00274670882992607	91.1761426978818	1022.58346336873	NLGN4Y;CNTN4;NRXN1	GO_Biological_Process_2023	L5_L6-CC	up_down
gs_ind_0	Neuron Projection Development (GO:0031175)	4/192	0.00423043444496019	0.0463983132673053	7.17334364325076	39.2055552152376	NEUROD6;CNTN4;GRM7;CNTNAP2	GO_Biological_Process_2023	L5_L6-CC	up_down
gs_ind_0	Neuron Projection Fasciculation (GO:0106030)	2/10	0.00050341520643026	0.0165639842115763	87.4770053475936	664.30871239254	CNTN4;RTN4	GO_Biological_Process_2023	L5_L6-CC	up_down
gs_ind_0	Neuron Projection Guidance (GO:0097485)	4/124	0.000862954096379537	0.0212914977584225	11.2401126915834	79.3006704796317	ROBO2;SLIT2;CNTN4;NRXN1	GO_Biological_Process_2023	L5_L6-CC	up_down
gs_ind_0	Organonitrogen Compound Biosynthetic Process (GO:1901566)	4/123	0.000837295731113475	0.0212914977584225	11.3344501227439	80.3083560662918	CERS4;PCSK5;PPM1L;SLC44A5	GO_Biological_Process_2023	L5_L6-CC	up_down
gs_ind_0	Peptide Biosynthetic Process (GO:0043043)	5/158	0.000210653170347512	0.0157873852893642	10.8558783284695	91.8982398842922	PCSK5;RPS20;RPS9;RPS27;RPS18	GO_Biological_Process_2023	L5_L6-CC	up_down
gs_ind_0	Platelet-Derived Growth Factor Receptor Signaling Pathway (GO:0048008)	2/15	0.00116165678377493	0.0238772932274308	55.0713804713805	372.16732436496	NR4A3;FER	GO_Biological_Process_2023	L5_L6-CC	up_down
gs_ind_0	Positive Regulation Of Actin Filament Bundle Assembly (GO:0032233)	3/51	0.000702830055161453	0.0202640069313183	21.5995241871531	156.821086864472	SYNPO2;EVL;CCDC88A	GO_Biological_Process_2023	L5_L6-CC	up_down
gs_ind_0	Positive Regulation Of Cardiac Muscle Hypertrophy (GO:0010613)	2/17	0.00149795617288423	0.0263433671783089	47.9630498533724	311.935064311249	NR4A3;MEF2A	GO_Biological_Process_2023	L5_L6-CC	up_down
gs_ind_0	Positive Regulation Of Cell Junction Assembly (GO:1901890)	3/61	0.00118501670641438	0.0238772932274308	17.9029147490686	120.629811046533	GRID2;NRXN1;CNTNAP2	GO_Biological_Process_2023	L5_L6-CC	up_down
gs_ind_0	Positive Regulation Of Cell Projection Organization (GO:0031346)	4/118	0.000717019249532233	0.0202640069313183	11.8308545094185	85.6602121035477	ZNF804A;SLIT2;ROBO2;RIT2	GO_Biological_Process_2023	L5_L6-CC	up_down
gs_ind_0	Positive Regulation Of Cytoskeleton Organization (GO:0051495)	3/78	0.00240214781770993	0.0345097292121708	13.8660213958227	83.6314107652456	SYNPO2;EVL;FER	GO_Biological_Process_2023	L5_L6-CC	up_down
gs_ind_0	Positive Regulation Of ERBB Signaling Pathway (GO:1901186)	2/24	0.00299314755951974	0.0367832591651823	33.0355555555555	191.983810356176	CCDC88A;RTN4	GO_Biological_Process_2023	L5_L6-CC	up_down
gs_ind_0	Positive Regulation Of Muscle Hypertrophy (GO:0014742)	2/16	0.00132466324169362	0.0245664819368634	51.2721003134796	339.759546585515	NR4A3;MEF2A	GO_Biological_Process_2023	L5_L6-CC	up_down
gs_ind_0	Positive Regulation Of Protein Polymerization (GO:0032273)	3/69	0.00169144518671067	0.0265426783145367	15.7460960092539	100.494292672307	EVL;HSP90AA1;FER	GO_Biological_Process_2023	L5_L6-CC	up_down
gs_ind_0	Positive Regulation Of Supramolecular Fiber Organization (GO:1902905)	3/95	0.00419172709946445	0.0463983132673053	11.3129591129591	61.9344060184507	SYNPO2;EVL;FER	GO_Biological_Process_2023	L5_L6-CC	up_down
gs_ind_0	Positive Regulation Of Transmembrane Transport (GO:0034764)	2/15	0.00116165678377493	0.0238772932274308	55.0713804713805	372.16732436496	NR4A3;AZIN2	GO_Biological_Process_2023	L5_L6-CC	up_down
gs_ind_0	Postsynapse Assembly (GO:0099068)	2/9	0.000403628788260954	0.0157873852893642	99.1430303030303	774.804263345642	NLGN4Y;NRXN1	GO_Biological_Process_2023	L5_L6-CC	up_down
gs_ind_0	Postsynaptic Membrane Assembly (GO:0097104)	2/7	0.00023650009636637	0.0157873852893642	135.201652892562	1128.87457556343	NLGN4Y;NRXN1	GO_Biological_Process_2023	L5_L6-CC	up_down
gs_ind_0	Postsynaptic Membrane Organization (GO:0001941)	2/17	0.00149795617288423	0.0263433671783089	47.9630498533724	311.935064311249	NLGN4Y;NRXN1	GO_Biological_Process_2023	L5_L6-CC	up_down
gs_ind_0	Presynapse Assembly (GO:0099054)	2/15	0.00116165678377493	0.0238772932274308	55.0713804713805	372.16732436496	NLGN4Y;PCLO	GO_Biological_Process_2023	L5_L6-CC	up_down
gs_ind_0	Protein Localization To Synapse (GO:0035418)	2/13	0.000866787197589589	0.0212914977584225	64.6521739130435	455.844185455234	PCLO;NRXN1	GO_Biological_Process_2023	L5_L6-CC	up_down
gs_ind_0	Protein N-linked Glycosylation (GO:0006487)	3/64	0.00136172684993147	0.0248028819094661	17.0283510527413	112.370116558936	MGAT4C;FUT8;UGGT2	GO_Biological_Process_2023	L5_L6-CC	up_down
gs_ind_0	Protein N-linked Glycosylation Via Asparagine (GO:0018279)	2/23	0.00274980453383407	0.0357511173081209	34.5729386892178	203.849840926571	FUT8;UGGT2	GO_Biological_Process_2023	L5_L6-CC	up_down
gs_ind_0	Pulmonary Valve Development (GO:0003177)	2/20	0.00207885024447767	0.0316481679010033	40.1823095823096	248.163545304566	ROBO2;SLIT2	GO_Biological_Process_2023	L5_L6-CC	up_down
gs_ind_0	Pulmonary Valve Morphogenesis (GO:0003184)	2/18	0.00168146504445472	0.0265426783145367	45.0550964187328	287.816002560372	ROBO2;SLIT2	GO_Biological_Process_2023	L5_L6-CC	up_down
gs_ind_0	Regulation Of Actin Filament Polymerization (GO:0030833)	3/69	0.00169144518671067	0.0265426783145367	15.7460960092539	100.494292672307	EVL;SLIT2;FER	GO_Biological_Process_2023	L5_L6-CC	up_down
gs_ind_0	Regulation Of Cardiac Muscle Hypertrophy (GO:0010611)	2/23	0.00274980453383407	0.0357511173081209	34.5729386892178	203.849840926571	NR4A3;MEF2A	GO_Biological_Process_2023	L5_L6-CC	up_down
gs_ind_0	Regulation Of Cell Population Proliferation (GO:0042127)	9/761	0.00119386466137154	0.0238772932274308	3.88426063823016	26.1432478027852	NR4A3;PTPRK;CDKN2D;FTH1;FER;CDK6;RPS9;ERBB4;CCDC88A	GO_Biological_Process_2023	L5_L6-CC	up_down
gs_ind_0	Regulation Of Lipoprotein Lipase Activity (GO:0051004)	2/15	0.00116165678377493	0.0238772932274308	55.0713804713805	372.16732436496	HDAC9;PCSK5	GO_Biological_Process_2023	L5_L6-CC	up_down
gs_ind_0	Regulation Of Neuron Differentiation (GO:0045664)	3/79	0.00249083347814392	0.0346836061974248	13.6844310373722	82.04005107459	BEND6;CNTN4;NREP	GO_Biological_Process_2023	L5_L6-CC	up_down
gs_ind_0	Regulation Of Phosphorylation (GO:0042325)	3/82	0.00276895908562897	0.0357511173081209	13.1670698274472	77.5446111700336	CDKN2D;CCDC88A;FER	GO_Biological_Process_2023	L5_L6-CC	up_down
gs_ind_0	Regulation Of Plasma Membrane Bounded Cell Projection Organization (GO:0120035)	2/28	0.00406316419768869	0.0456122863562536	28.0463121783877	154.417196275638	ZNF804A;CCDC88A	GO_Biological_Process_2023	L5_L6-CC	up_down
gs_ind_0	Regulation Of Protein Modification Process (GO:0031399)	3/45	0.000486059247155324	0.016526014403281	24.6524886877828	188.078274479498	CCDC88A;FER;ATG10	GO_Biological_Process_2023	L5_L6-CC	up_down
gs_ind_0	Regulation Of Protein Phosphorylation (GO:0001932)	5/262	0.00204820207998864	0.0316481679010033	6.45485256433392	39.960655456829	HSP90AA1;FER;ERBB4;CCDC88A;SLIT2	GO_Biological_Process_2023	L5_L6-CC	up_down
gs_ind_0	Regulation Of Stress Fiber Assembly (GO:0051492)	3/75	0.00214794548481231	0.0322191822721846	14.4408488063661	88.7136503066772	EVL;CCDC88A;PHLDB2	GO_Biological_Process_2023	L5_L6-CC	up_down
gs_ind_0	Regulation Of Synapse Assembly (GO:0051963)	3/51	0.000702830055161453	0.0202640069313183	21.5995241871531	156.821086864472	ROBO2;NRXN1;GRID2	GO_Biological_Process_2023	L5_L6-CC	up_down
gs_ind_0	Regulation Of Synaptic Transmission, Glutamatergic (GO:0051966)	3/55	0.000876708731229161	0.0212914977584225	19.9518925518925	140.448070325587	GRM7;GRM3;NRXN1	GO_Biological_Process_2023	L5_L6-CC	up_down
gs_ind_0	Response To Axon Injury (GO:0048678)	2/18	0.00168146504445472	0.0265426783145367	45.0550964187328	287.816002560372	DHFR;NREP	GO_Biological_Process_2023	L5_L6-CC	up_down
gs_ind_0	Response To Caffeine (GO:0031000)	2/6	0.000169305030695231	0.0143909276090946	165.250505050505	1435.00374940743	SLC8A1;RYR3	GO_Biological_Process_2023	L5_L6-CC	up_down
gs_ind_0	Retinal Ganglion Cell Axon Guidance (GO:0031290)	2/5	0.000113121572361269	0.0135651918112143	212.47012987013	1930.72615310643	ROBO2;SLIT2	GO_Biological_Process_2023	L5_L6-CC	up_down
gs_ind_0	Synapse Assembly (GO:0007416)	5/71	4.50923793106537e-06	0.00117074029129507	25.1118036727506	309.110793957792	GRID2;NRXN1;NLGN4Y;SRGAP2C;ADGRL3	GO_Biological_Process_2023	L5_L6-CC	up_down
gs_ind_0	Synaptic Transmission, Glutamatergic (GO:0035249)	2/27	0.00378129816776951	0.0433362261924146	29.14688057041	162.572203012775	GRID2;UNC13C	GO_Biological_Process_2023	L5_L6-CC	up_down
gs_ind_0	Ureteric Bud Development (GO:0001657)	2/18	0.00168146504445472	0.0265426783145367	45.0550964187328	287.816002560372	ROBO2;SLIT2	GO_Biological_Process_2023	L5_L6-CC	up_down
gs_ind_0	Ventricular Septum Morphogenesis (GO:0060412)	2/27	0.00378129816776951	0.0433362261924146	29.14688057041	162.572203012775	ROBO2;SLIT2	GO_Biological_Process_2023	L5_L6-CC	up_down
gs_ind_0	Monoatomic Ion Channel Complex (GO:0034702)	2/36	0.000600329576724247	0.0113737623814591	75.1559346908824	557.509110415403	LRRC8B;TRPC3	GO_Cellular_Component_2023	IN-SV2C	up_down
gs_ind_0	Postsynaptic Density Membrane (GO:0098839)	2/34	0.000535255830374128	0.0113737623814591	79.7848101265823	601.000284114276	GRIN3A;NETO1	GO_Cellular_Component_2023	IN-SV2C	up_down
gs_ind_0	Postsynaptic Specialization Membrane (GO:0099634)	2/38	0.000669044845968182	0.0113737623814591	71.0343332755332	519.236786620787	GRIN3A;NETO1	GO_Cellular_Component_2023	IN-SV2C	up_down
gs_ind_0	1-Phosphatidylinositol-4-Phosphate 5-Kinase Activity (GO:0016308)	1/6	0.00597927387427044	0.0451977823777836	276.070707070707	1413.33187751905	PIP5K1B	GO_Molecular_Function_2023	IN-SV2C	up_down
gs_ind_0	3',5'-Cyclic-Nucleotide Phosphodiesterase Activity (GO:0004114)	1/16	0.0158673065794347	0.0451977823777836	97.936678614098	405.800086893035	PDE1C	GO_Molecular_Function_2023	IN-SV2C	up_down
gs_ind_0	3',5'-cyclic-AMP Phosphodiesterase Activity (GO:0004115)	1/13	0.012911016818571	0.0451977823777836	121.45037037037	528.269556563754	PDE1C	GO_Molecular_Function_2023	IN-SV2C	up_down
gs_ind_0	3',5'-cyclic-GMP Phosphodiesterase Activity (GO:0047555)	1/7	0.00697242256739733	0.0451977823777836	233.592592592593	1159.97235461898	PDE1C	GO_Molecular_Function_2023	IN-SV2C	up_down
gs_ind_0	Actin Binding (GO:0003779)	2/183	0.0144661160839952	0.0451977823777836	14.2345782334275	60.2969073768947	CCDC88A;TMSB10	GO_Molecular_Function_2023	IN-SV2C	up_down
gs_ind_0	GDP-dissociation Inhibitor Activity (GO:0005092)	1/12	0.0119236629355673	0.0451977823777836	132.014492753623	584.722600755787	CCDC88A	GO_Molecular_Function_2023	IN-SV2C	up_down
gs_ind_0	Glutamate Receptor Activity (GO:0008066)	1/16	0.0158673065794347	0.0451977823777836	97.936678614098	405.800086893035	GRIN3A	GO_Molecular_Function_2023	IN-SV2C	up_down
gs_ind_0	Glutamate Receptor Binding (GO:0035254)	1/18	0.0178333656527384	0.0493040109222767	86.7396825396825	349.273300647086	NETO1	GO_Molecular_Function_2023	IN-SV2C	up_down
gs_ind_0	Glycine Binding (GO:0016594)	1/9	0.00895581657637831	0.0451977823777836	178.62091503268	842.278361925841	GRIN3A	GO_Molecular_Function_2023	IN-SV2C	up_down
gs_ind_0	Histone H3 Kinase Activity (GO:0140996)	1/9	0.00895581657637831	0.0451977823777836	178.62091503268	842.278361925841	PRKCB	GO_Molecular_Function_2023	IN-SV2C	up_down
gs_ind_0	Inositol 1,4,5 Trisphosphate Binding (GO:0070679)	1/10	0.00994606373160383	0.0451977823777836	159.814814814815	736.838734934809	TRPC3	GO_Molecular_Function_2023	IN-SV2C	up_down
gs_ind_0	Ionotropic Glutamate Receptor Activity (GO:0004970)	1/16	0.0158673065794347	0.0451977823777836	97.936678614098	405.800086893035	GRIN3A	GO_Molecular_Function_2023	IN-SV2C	up_down
gs_ind_0	Ionotropic Glutamate Receptor Binding (GO:0035255)	1/11	0.0109353455454809	0.0451977823777836	144.590828924162	652.936762341058	NETO1	GO_Molecular_Function_2023	IN-SV2C	up_down
gs_ind_0	Mannosyl-Oligosaccharide 1,2-Alpha-Mannosidase Activity (GO:0004571)	1/6	0.00597927387427044	0.0451977823777836	276.070707070707	1413.33187751905	MAN1A2	GO_Molecular_Function_2023	IN-SV2C	up_down
gs_ind_0	Mannosyl-Oligosaccharide Mannosidase Activity (GO:0015924)	1/6	0.00597927387427044	0.0451977823777836	276.070707070707	1413.33187751905	MAN1A2	GO_Molecular_Function_2023	IN-SV2C	up_down
gs_ind_0	NADPH Binding (GO:0070402)	1/13	0.012911016818571	0.0451977823777836	121.45037037037	528.269556563754	DHFR	GO_Molecular_Function_2023	IN-SV2C	up_down
gs_ind_0	NMDA Glutamate Receptor Activity (GO:0004972)	1/7	0.00697242256739733	0.0451977823777836	233.592592592593	1159.97235461898	GRIN3A	GO_Molecular_Function_2023	IN-SV2C	up_down
gs_ind_0	Oxidoreductase Activity, Acting On The CH-NH Group Of Donors, NAD Or NADP As Acceptor (GO:0016646)	1/13	0.012911016818571	0.0451977823777836	121.45037037037	528.269556563754	DHFR	GO_Molecular_Function_2023	IN-SV2C	up_down
gs_ind_0	Phosphatidylinositol Bisphosphate Kinase Activity (GO:0052813)	1/8	0.00796460316139603	0.0451977823777836	202.441975308642	978.351083611092	PIP5K1B	GO_Molecular_Function_2023	IN-SV2C	up_down
gs_ind_0	Phosphatidylinositol Kinase Activity (GO:0052742)	1/16	0.0158673065794347	0.0451977823777836	97.936678614098	405.800086893035	PIP5K1B	GO_Molecular_Function_2023	IN-SV2C	up_down
gs_ind_0	Phosphatidylinositol Phosphate Kinase Activity (GO:0016307)	1/13	0.012911016818571	0.0451977823777836	121.45037037037	528.269556563754	PIP5K1B	GO_Molecular_Function_2023	IN-SV2C	up_down
gs_ind_0	Protein Kinase B Binding (GO:0043422)	1/7	0.00697242256739733	0.0451977823777836	233.592592592593	1159.97235461898	CCDC88A	GO_Molecular_Function_2023	IN-SV2C	up_down
gs_ind_0	Protein Kinase Binding (GO:0019901)	4/509	0.00164649309548115	0.0451977823777836	9.61341246290801	61.6133953548676	EEF1A1;CCDC88A;PRKCB;UNC5C	GO_Molecular_Function_2023	IN-SV2C	up_down
gs_ind_0	Protein Kinase C Activity (GO:0004697)	1/14	0.0138974081103509	0.0451977823777836	112.451303155007	480.847723563926	PRKCB	GO_Molecular_Function_2023	IN-SV2C	up_down
gs_ind_0	Protein Kinase C Binding (GO:0005080)	2/36	0.000600329576724247	0.0451977823777836	75.1559346908824	557.509110415403	PRKCB;CCDC88A	GO_Molecular_Function_2023	IN-SV2C	up_down
gs_ind_0	RNA Binding (GO:0003723)	5/1395	0.0122364546300488	0.0451977823777836	4.29259702580623	18.901745721993	RPL13;TRMT9B;DHFR;EEF1A1;CIRBP	GO_Molecular_Function_2023	IN-SV2C	up_down
gs_ind_0	RNA Methyltransferase Activity (GO:0008173)	1/16	0.0158673065794347	0.0451977823777836	97.936678614098	405.800086893035	TRMT9B	GO_Molecular_Function_2023	IN-SV2C	up_down
gs_ind_0	Store-Operated Calcium Channel Activity (GO:0015279)	1/9	0.00895581657637831	0.0451977823777836	178.62091503268	842.278361925841	TRPC3	GO_Molecular_Function_2023	IN-SV2C	up_down
gs_ind_0	Vascular Endothelial Growth Factor Receptor 2 Binding (GO:0043184)	1/8	0.00796460316139603	0.0451977823777836	202.441975308642	978.351083611092	CCDC88A	GO_Molecular_Function_2023	IN-SV2C	up_down
gs_ind_0	Vascular Endothelial Growth Factor Receptor Binding (GO:0005172)	1/12	0.0119236629355673	0.0451977823777836	132.014492753623	584.722600755787	CCDC88A	GO_Molecular_Function_2023	IN-SV2C	up_down
gs_ind_0	Volume-Sensitive Anion Channel Activity (GO:0005225)	1/8	0.00796460316139603	0.0451977823777836	202.441975308642	978.351083611092	LRRC8B	GO_Molecular_Function_2023	IN-SV2C	up_down
gs_ind_0	alpha-N-acetylgalactosaminide Alpha-2,6-Sialyltransferase Activity (GO:0001665)	1/5	0.00498515616105074	0.0451977823777836	337.427983539095	1788.80378039758	ST6GALNAC5	GO_Molecular_Function_2023	IN-SV2C	up_down
gs_ind_0	tRNA Binding (GO:0000049)	2/50	0.00115702221596917	0.0451977823777836	53.4431684718778	361.377661753583	EEF1A1;TRMT9B	GO_Molecular_Function_2023	IN-SV2C	up_down
gs_ind_0	tRNA Methyltransferase Activity (GO:0008175)	1/13	0.012911016818571	0.0451977823777836	121.45037037037	528.269556563754	TRMT9B	GO_Molecular_Function_2023	IN-SV2C	up_down
gs_ind_0	Regulation Of Stress Fiber Assembly (GO:0051492)	3/75	5.94315901072245e-05	0.0197907195057057	51.3222570532915	499.400699064495	ACTG1;CCDC88A;TMEFF2	GO_Biological_Process_2023	IN-SV2C	up_down
gs_ind_0	Asymmetric Synapse (GO:0032279)	7/133	1.26494886720128e-06	0.000159383557267362	15.1475708426778	205.71126557581	LRRC7;GRM7;CACNG8;NLGN4Y;RPS27;RPS18;RTN4	GO_Cellular_Component_2023	L4	up_down
gs_ind_0	Bounding Membrane Of Organelle (GO:0098588)	9/818	0.00630703144368243	0.0496678726189992	2.9855093777268	15.124859698381	VPS41;CACNG8;ST6GALNAC5;PDGFC;B4GALT2;GALNT7;CHSY3;MAN2A1;SLC36A1	GO_Cellular_Component_2023	L4	up_down
gs_ind_0	Clathrin-Coated Vesicle (GO:0030136)	3/78	0.00395837689085386	0.0383658067882758	11.568564311319	63.9963863268207	VPS41;MYO6;CLVS1	GO_Cellular_Component_2023	L4	up_down
gs_ind_0	Cortical Cytoskeleton (GO:0030863)	3/63	0.00215960337341061	0.0247372750045216	14.4421108499507	88.6432313125062	SHROOM3;RIMS1;ERC2	GO_Cellular_Component_2023	L4	up_down
gs_ind_0	Cytoskeleton (GO:0005856)	9/593	0.00073659863679043	0.0116014285294493	4.15798335302185	29.9934773860307	MYO6;SHLD2;DTNA;FER;SHROOM3;PHLDB2;DCX;KLHL2;RIPOR2	GO_Cellular_Component_2023	L4	up_down
gs_ind_0	Cytoskeleton Of Presynaptic Active Zone (GO:0048788)	2/7	0.000336958077916701	0.00976478128975323	112.935893893341	902.984816042787	RIMS1;ERC2	GO_Cellular_Component_2023	L4	up_down
gs_ind_0	Cytosolic Small Ribosomal Subunit (GO:0022627)	3/41	0.000618686409385436	0.0116014285294493	22.7069780372533	167.757156026377	RPS18;RPS27;RPS20	GO_Cellular_Component_2023	L4	up_down
gs_ind_0	Endoplasmic Reticulum Lumen (GO:0005788)	6/284	0.00109664734322167	0.0153530628051034	5.90368406628746	40.2365447218517	COL11A1;UGGT2;PDGFC;VGF;COL26A1;COL19A1	GO_Cellular_Component_2023	L4	up_down
gs_ind_0	Endoplasmic Reticulum Tubular Network (GO:0071782)	2/26	0.00495821870900536	0.0446239683810482	25.3411699026115	134.478207651898	REEP1;RTN4	GO_Cellular_Component_2023	L4	up_down
gs_ind_0	Glutamatergic Synapse (GO:0098978)	3/78	0.00395837689085386	0.0383658067882758	11.568564311319	63.9963863268207	NLGN4Y;PTPRD;CTTNBP2	GO_Cellular_Component_2023	L4	up_down
gs_ind_0	Intracellular Non-Membrane-Bounded Organelle (GO:0043232)	14/1184	0.000347709784349311	0.00976478128975323	3.22543539611067	25.6878267293474	SCD;SHLD2;TSPYL1;ZCCHC7;SYNE1;SHROOM3;CENPP;NRXN1;MTX2;RPS27;DCX;RPS18;RIPOR2;PUM3	GO_Cellular_Component_2023	L4	up_down
gs_ind_0	Neuron Projection (GO:0043005)	10/557	9.82779426731901e-05	0.00619151038841098	4.94212438181102	45.6044952439135	RGS7;GPM6A;ANKS1A;GRM7;DCX;PLPPR1;ALCAM;GRM3;EPHA4;RTN4	GO_Cellular_Component_2023	L4	up_down
gs_ind_0	Postsynaptic Density (GO:0014069)	5/151	0.000387491321021953	0.00976478128975323	9.46830587812635	74.3812792896523	LRRC7;CACNG8;RPS27;RPS18;RTN4	GO_Cellular_Component_2023	L4	up_down
gs_ind_0	Protein Phosphatase Type 2A Complex (GO:0000159)	2/16	0.00187992604416846	0.0236870681565226	42.8283198826119	268.812927990107	PPP2R2A;PPP2CB	GO_Cellular_Component_2023	L4	up_down
gs_ind_0	Protein Serine/Threonine Phosphatase Complex (GO:0008287)	2/29	0.00614497935950761	0.0496678726189992	22.5750207239569	114.954712155749	PPP2R2A;PPP2CB	GO_Cellular_Component_2023	L4	up_down
gs_ind_0	Small Ribosomal Subunit (GO:0015935)	3/42	0.000664306679185825	0.0116014285294493	22.1315758913018	161.931576368446	RPS18;RPS27;RPS20	GO_Cellular_Component_2023	L4	up_down
gs_ind_0	3',5'-Cyclic-Nucleotide Phosphodiesterase Activity (GO:0004114)	2/16	0.00187992604416846	0.0340266613994491	42.8283198826119	268.812927990107	PDE1C;PDE8A	GO_Molecular_Function_2023	L4	up_down
gs_ind_0	3',5'-cyclic-AMP Phosphodiesterase Activity (GO:0004115)	2/13	0.00123173276075182	0.0340266613994491	54.0048896524382	361.79675843988	PDE1C;PDE8A	GO_Molecular_Function_2023	L4	up_down
gs_ind_0	3',5'-cyclic-GMP Phosphodiesterase Activity (GO:0047555)	2/7	0.000336958077916701	0.0270343062019033	112.935893893341	902.984816042787	PDE1C;PDE8A	GO_Molecular_Function_2023	L4	up_down
gs_ind_0	Actin Binding (GO:0003779)	5/183	0.000924323537229392	0.0340266613994491	7.76480127654777	54.2483834478172	MYO6;TMSB4X;SYNE1;KLHL2;CCDC88A	GO_Molecular_Function_2023	L4	up_down
gs_ind_0	Adenylate Cyclase Inhibiting G Protein-Coupled Glutamate Receptor Activity (GO:0001640)	2/8	0.000448082423235967	0.0270343062019033	95.5588028992284	736.80933779055	GRM3;GRM7	GO_Molecular_Function_2023	L4	up_down
gs_ind_0	Glutamate Receptor Activity (GO:0008066)	2/16	0.00187992604416846	0.0340266613994491	42.8283198826119	268.812927990107	GRM3;GRM7	GO_Molecular_Function_2023	L4	up_down
gs_ind_0	RNA Binding (GO:0003723)	16/1395	0.00018445128598884	0.0270343062019033	3.1390291393073	26.9897654267009	SFPQ;TMSB4X;TRMT9B;ZCCHC7;SYNE1;RPS20;DHFR;ZC3H13;JAKMIP1;RIMS1;PEBP1;RPS27;RPS18;NECTIN3;RTN4;PUM3	GO_Molecular_Function_2023	L4	up_down
gs_ind_0	Transmembrane Receptor Protein Phosphatase Activity (GO:0019198)	2/16	0.00187992604416846	0.0340266613994491	42.8283198826119	268.812927990107	PTPRD;PTPRK	GO_Molecular_Function_2023	L4	up_down
gs_ind_0	Transmembrane Receptor Protein Tyrosine Phosphatase Activity (GO:0005001)	2/16	0.00187992604416846	0.0340266613994491	42.8283198826119	268.812927990107	PTPRD;PTPRK	GO_Molecular_Function_2023	L4	up_down
gs_ind_0	tRNA Methyltransferase Activity (GO:0008175)	2/13	0.00123173276075182	0.0340266613994491	54.0048896524382	361.79675843988	TRMT9B;TARBP1	GO_Molecular_Function_2023	L4	up_down
gs_ind_0	Anterograde Trans-Synaptic Signaling (GO:0098916)	5/199	0.0013407689899406	0.0411249344201582	7.12325005770134	47.1168226760293	DTNA;GRM7;NRXN1;NLGN4Y;GRM3	GO_Biological_Process_2023	L4	up_down
gs_ind_0	Axon Development (GO:0061564)	5/99	5.36201148184383e-05	0.0166043622221097	14.6971186135273	144.525384009697	GRM7;NEUROD6;DHFR;NREP;RTN4	GO_Biological_Process_2023	L4	up_down
gs_ind_0	Axon Regeneration (GO:0031103)	2/9	0.000574574098938998	0.0317334861739013	82.8156028368794	617.960213818513	DHFR;NREP	GO_Biological_Process_2023	L4	up_down
gs_ind_0	Axonal Fasciculation (GO:0007413)	2/12	0.00104501057839153	0.0346719581187761	59.1496598639456	405.98719261364	EPHA4;RTN4	GO_Biological_Process_2023	L4	up_down
gs_ind_0	Cellular Component Assembly (GO:0022607)	6/256	0.000641451333275658	0.0317334861739013	6.5681036680533	48.2872350615958	PTPRD;HYDIN;PDE4DIP;NLGN4Y;RIMS1;RTN4	GO_Biological_Process_2023	L4	up_down
gs_ind_0	Chemical Synaptic Transmission (GO:0007268)	6/273	0.000895252080062335	0.0332675672951164	6.14811773954057	43.149981671075	DTNA;GRM7;NRXN1;NLGN4Y;ERC2;GRM3	GO_Biological_Process_2023	L4	up_down
gs_ind_0	Dephosphorylation (GO:0016311)	6/146	3.03758956158977e-05	0.0141096035135845	11.7420982029024	122.13967536802	PPM1L;PTPRD;PTPRK;PPP2CB;PPP2R2A;PLPPR1	GO_Biological_Process_2023	L4	up_down
gs_ind_0	Endoplasmic Reticulum Tubular Network Organization (GO:0071786)	2/16	0.00187992604416846	0.0472013863522296	42.8283198826119	268.812927990107	REEP1;RTN4	GO_Biological_Process_2023	L4	up_down
gs_ind_0	G Protein-Coupled Glutamate Receptor Signaling Pathway (GO:0007216)	2/12	0.00104501057839153	0.0346719581187761	59.1496598639456	405.98719261364	GRM3;GRM7	GO_Biological_Process_2023	L4	up_down
gs_ind_0	Generation Of Neurons (GO:0048699)	5/172	0.000699999852406493	0.0317334861739013	8.27696502010073	60.1274365912592	GPM6A;PTPRD;DCX;KIAA0319;RTN4	GO_Biological_Process_2023	L4	up_down
gs_ind_0	Heterophilic Cell-Cell Adhesion Via Plasma Membrane Cell Adhesion Molecules (GO:0007157)	3/49	0.00104426548066019	0.0346719581187761	18.796718292723	129.02897367681	ALCAM;NECTIN3;PTPRD	GO_Biological_Process_2023	L4	up_down
gs_ind_0	Membrane Assembly (GO:0071709)	3/38	0.000493982206166862	0.0317334861739013	24.6276866089503	187.490850568913	NLGN4Y;PTPRD;NRXN1	GO_Biological_Process_2023	L4	up_down
gs_ind_0	Modulation Of Chemical Synaptic Transmission (GO:0050804)	5/123	0.000149837939928963	0.0240963758240425	11.7135896330551	103.149357820335	BTBD9;GRM7;NLGN4Y;RIMS1;GRM3	GO_Biological_Process_2023	L4	up_down
gs_ind_0	Motor Neuron Axon Guidance (GO:0008045)	2/8	0.000448082423235967	0.0317334861739013	95.5588028992284	736.80933779055	SLIT2;EPHA4	GO_Biological_Process_2023	L4	up_down
gs_ind_0	Negative Regulation Of Cell Growth (GO:0030308)	4/125	0.00171040315782603	0.0441379037116773	9.28900284900285	59.180480257626	CDKN2D;KIAA0319;SLIT2;RTN4	GO_Biological_Process_2023	L4	up_down
gs_ind_0	Negative Regulation Of Plasma Membrane Bounded Cell Projection Assembly (GO:0120033)	3/29	0.000219755775140067	0.0291268542442622	32.9990767987998	277.951017343103	ODF2L;SLIT2;SRGAP2C	GO_Biological_Process_2023	L4	up_down
gs_ind_0	Neuron Cell-Cell Adhesion (GO:0007158)	2/14	0.00143320656742513	0.0411249344201582	49.683282674772	325.318234825228	NLGN4Y;NRXN1	GO_Biological_Process_2023	L4	up_down
gs_ind_0	Neuron Migration (GO:0001764)	3/55	0.00146084266508635	0.0411249344201582	16.6460754332314	108.677929184226	DCX;GPM6A;KIAA0319	GO_Biological_Process_2023	L4	up_down
gs_ind_0	Neuron Projection Fasciculation (GO:0106030)	2/10	0.000716308479342468	0.0317334861739013	73.0708027892008	529.13488550303	EPHA4;RTN4	GO_Biological_Process_2023	L4	up_down
gs_ind_0	Platelet-Derived Growth Factor Receptor Signaling Pathway (GO:0048008)	2/15	0.00164931106435889	0.0437774279654116	46.0019137678712	294.752552562364	PDGFC;FER	GO_Biological_Process_2023	L4	up_down
gs_ind_0	Positive Regulation Of Cell Migration (GO:0030335)	6/272	0.000878468603470778	0.0332675672951164	6.17133956386293	43.4297554583519	CARMIL1;PDGFC;FER;SRGAP2C;EPHA4;RTN4	GO_Biological_Process_2023	L4	up_down
gs_ind_0	Positive Regulation Of Cell Projection Organization (GO:0031346)	4/118	0.00138423138343234	0.0411249344201582	9.85858246556936	64.8952060001526	CARMIL1;SLIT2;PTPRD;LRRC7	GO_Biological_Process_2023	L4	up_down
gs_ind_0	Postsynapse Assembly (GO:0099068)	2/9	0.000574574098938998	0.0317334861739013	82.8156028368794	617.960213818513	NLGN4Y;NRXN1	GO_Biological_Process_2023	L4	up_down
gs_ind_0	Postsynaptic Membrane Assembly (GO:0097104)	2/7	0.000336958077916701	0.0317334861739013	112.935893893341	902.984816042787	NLGN4Y;NRXN1	GO_Biological_Process_2023	L4	up_down
gs_ind_0	Postsynaptic Membrane Organization (GO:0001941)	2/17	0.00212493202229559	0.0493515462178151	40.0642219825473	246.555841738909	NLGN4Y;NRXN1	GO_Biological_Process_2023	L4	up_down
gs_ind_0	Presynapse Assembly (GO:0099054)	2/15	0.00164931106435889	0.0437774279654116	46.0019137678712	294.752552562364	NLGN4Y;PTPRD	GO_Biological_Process_2023	L4	up_down
gs_ind_0	Presynapse Organization (GO:0099172)	2/11	0.000873161684925346	0.0332675672951164	65.377539593665	460.479496384345	NLGN4Y;PTPRD	GO_Biological_Process_2023	L4	up_down
gs_ind_0	Presynaptic Membrane Assembly (GO:0097105)	2/8	0.000448082423235967	0.0317334861739013	95.5588028992284	736.80933779055	NLGN4Y;PTPRD	GO_Biological_Process_2023	L4	up_down
gs_ind_0	Presynaptic Membrane Organization (GO:0097090)	2/9	0.000574574098938998	0.0317334861739013	82.8156028368794	617.960213818513	NLGN4Y;PTPRD	GO_Biological_Process_2023	L4	up_down
gs_ind_0	Protein Dephosphorylation (GO:0006470)	5/124	0.000155627830941071	0.0240963758240425	11.6152829773178	101.843301765268	PPM1L;PTPRD;PTPRK;PPP2CB;PPP2R2A	GO_Biological_Process_2023	L4	up_down
gs_ind_0	Protein Modification By Small Protein Conjugation (GO:0032446)	7/362	0.000717333917816928	0.0317334861739013	5.35977408303903	38.8045988007317	LMO7;UBA6;FBXL2;PCMTD1;ZMIZ2;KLHL2;ATG10	GO_Biological_Process_2023	L4	up_down
gs_ind_0	Protein Modification Process (GO:0036211)	10/709	0.000662521706453344	0.0317334861739013	3.85363118795488	28.206488684256	PPM1L;PTPRD;PTPRK;PPP2CB;FBXL2;FER;MAN2A1;PPP2R2A;EPHA4;ATG10	GO_Biological_Process_2023	L4	up_down
gs_ind_0	RNA Methylation (GO:0001510)	3/62	0.00206284332318481	0.049137985826633	14.685195178989	90.8084007826202	ZC3H13;TRMT9B;TARBP1	GO_Biological_Process_2023	L4	up_down
gs_ind_0	Regulation Of Cell Migration (GO:0030334)	7/433	0.00200115178693315	0.0489228950016025	4.45969783945286	27.712706737984	PTPRK;CARMIL1;TMSB4X;PDGFC;FER;SLIT2;EPHA4	GO_Biological_Process_2023	L4	up_down
gs_ind_0	Regulation Of Filopodium Assembly (GO:0051489)	3/43	0.000712017525667055	0.0317334861739013	21.5845886661381	156.432321269716	GPM6A;RIPOR2;SRGAP2C	GO_Biological_Process_2023	L4	up_down
gs_ind_0	Regulation Of Lamellipodium Organization (GO:1902743)	2/13	0.00123173276075182	0.0394579218875324	54.0048896524382	361.79675843988	CARMIL1;FER	GO_Biological_Process_2023	L4	up_down
gs_ind_0	Regulation Of Protein Modification Process (GO:0031399)	3/45	0.000813861772449165	0.0332675672951164	20.5678359417161	146.3138262881	CCDC88A;FER;ATG10	GO_Biological_Process_2023	L4	up_down
gs_ind_0	Regulation Of Stress Fiber Assembly (GO:0051492)	4/75	0.000250823287356402	0.0291268542442622	15.8041742872512	131.028646060948	CARMIL1;CCDC88A;PHLDB2;RHPN1	GO_Biological_Process_2023	L4	up_down
gs_ind_0	Regulation Of Synaptic Transmission, Glutamatergic (GO:0051966)	4/55	7.49441769527122e-05	0.0174057850972674	21.9524719940254	208.521417178806	GRM7;GRM3;NRXN1;CACNG8	GO_Biological_Process_2023	L4	up_down
gs_ind_0	Synapse Assembly (GO:0007416)	5/71	1.06922958391123e-05	0.0099331428345353	20.8997183360879	239.217906277639	GPM6A;PTPRD;NRXN1;NLGN4Y;SRGAP2C	GO_Biological_Process_2023	L4	up_down
gs_ind_0	Cation Channel Complex (GO:0034703)	2/53	0.001116476306661	0.0262371932065334	54.4666843995212	370.241519702426	TRPC3;RYR3	GO_Cellular_Component_2023	IN-PV	up_down
gs_ind_0	Early Endosome (GO:0005769)	3/307	0.00288055535296799	0.0451287005298318	13.1780799740975	77.0887655198779	ZFYVE28;WASHC1;WLS	GO_Cellular_Component_2023	IN-PV	up_down
gs_ind_0	Early Endosome Membrane (GO:0031901)	3/116	0.000172657126176139	0.00811488493027854	35.5203201588385	307.755259497867	ZFYVE28;WASHC1;WLS	GO_Cellular_Component_2023	IN-PV	up_down
gs_ind_0	1-Phosphatidylinositol-4-Phosphate 5-Kinase Activity (GO:0016308)	1/6	0.0055427787211429	0.0473873916035436	298.178181818182	1549.11298102051	PIP5K1B	GO_Molecular_Function_2023	IN-PV	up_down
gs_ind_0	Actin Binding (GO:0003779)	2/183	0.0125106361089292	0.047540417213931	15.4056756858749	67.4949782388564	CCDC88A;TMSB10	GO_Molecular_Function_2023	IN-PV	up_down
gs_ind_0	Calcium-Release Channel Activity (GO:0015278)	1/17	0.0156269486928329	0.047889036316746	99.3660606060606	413.239436715822	RYR3	GO_Molecular_Function_2023	IN-PV	up_down
gs_ind_0	Cuprous Ion Binding (GO:1903136)	1/8	0.00738371534503826	0.0473873916035436	218.653333333333	1073.25514905313	SNCB	GO_Molecular_Function_2023	IN-PV	up_down
gs_ind_0	Epidermal Growth Factor Receptor Binding (GO:0005154)	2/25	0.000247070311645512	0.0234716796063237	119.444768289129	992.088847497019	CCDC88A;FER	GO_Molecular_Function_2023	IN-PV	up_down
gs_ind_0	GDP-dissociation Inhibitor Activity (GO:0005092)	1/12	0.0110556391644689	0.0473873916035436	142.586086956522	642.323893346191	CCDC88A	GO_Molecular_Function_2023	IN-PV	up_down
gs_ind_0	Glutamate Receptor Activity (GO:0008066)	1/16	0.0147143358317596	0.0477673731770799	105.77935483871	446.276014420091	GRIN3A	GO_Molecular_Function_2023	IN-PV	up_down
gs_ind_0	Glycine Binding (GO:0016594)	1/9	0.00830293888690326	0.0473873916035436	192.924705882353	924.330383518564	GRIN3A	GO_Molecular_Function_2023	IN-PV	up_down
gs_ind_0	Growth Factor Receptor Binding (GO:0070851)	2/95	0.00353015702382862	0.0473873916035436	29.9695992967548	169.220732866884	CCDC88A;FER	GO_Molecular_Function_2023	IN-PV	up_down
gs_ind_0	Guanyl-Nucleotide Exchange Factor Activity (GO:0005085)	2/202	0.0150844336348673	0.0477673731770799	13.9392955966249	58.4626874783102	RAP1GDS1;CCDC88A	GO_Molecular_Function_2023	IN-PV	up_down
gs_ind_0	Inositol 1,4,5 Trisphosphate Binding (GO:0070679)	1/10	0.00922133355271609	0.0473873916035436	172.612631578947	808.903461690074	TRPC3	GO_Molecular_Function_2023	IN-PV	up_down
gs_ind_0	Intracellular Ligand-Gated Monoatomic Ion Channel Activity (GO:0005217)	1/12	0.0110556391644689	0.0473873916035436	142.586086956522	642.323893346191	RYR3	GO_Molecular_Function_2023	IN-PV	up_down
gs_ind_0	Ionotropic Glutamate Receptor Activity (GO:0004970)	1/16	0.0147143358317596	0.0477673731770799	105.77935483871	446.276014420091	GRIN3A	GO_Molecular_Function_2023	IN-PV	up_down
gs_ind_0	Ligand-Gated Calcium Channel Activity (GO:0099604)	1/18	0.0165387384783216	0.0490993798575172	93.6857142857143	384.303471474696	RYR3	GO_Molecular_Function_2023	IN-PV	up_down
gs_ind_0	Lipase Inhibitor Activity (GO:0055102)	1/9	0.00830293888690326	0.0473873916035436	192.924705882353	924.330383518564	SNCB	GO_Molecular_Function_2023	IN-PV	up_down
gs_ind_0	Mannosyl-Oligosaccharide 1,2-Alpha-Mannosidase Activity (GO:0004571)	1/6	0.0055427787211429	0.0473873916035436	298.178181818182	1549.11298102051	MAN1A2	GO_Molecular_Function_2023	IN-PV	up_down
gs_ind_0	Mannosyl-Oligosaccharide Mannosidase Activity (GO:0015924)	1/6	0.0055427787211429	0.0473873916035436	298.178181818182	1549.11298102051	MAN1A2	GO_Molecular_Function_2023	IN-PV	up_down
gs_ind_0	NADPH Binding (GO:0070402)	1/13	0.0119715515630005	0.0473873916035436	131.176	580.482940334303	DHFR	GO_Molecular_Function_2023	IN-PV	up_down
gs_ind_0	NMDA Glutamate Receptor Activity (GO:0004972)	1/7	0.00646366219927421	0.0473873916035436	252.298461538462	1271.97763443236	GRIN3A	GO_Molecular_Function_2023	IN-PV	up_down
gs_ind_0	Oxidoreductase Activity, Acting On The CH-NH Group Of Donors, NAD Or NADP As Acceptor (GO:0016646)	1/13	0.0119715515630005	0.0473873916035436	131.176	580.482940334303	DHFR	GO_Molecular_Function_2023	IN-PV	up_down
gs_ind_0	Phosphatidylinositol Bisphosphate Kinase Activity (GO:0052813)	1/8	0.00738371534503826	0.0473873916035436	218.653333333333	1073.25514905313	PIP5K1B	GO_Molecular_Function_2023	IN-PV	up_down
gs_ind_0	Phosphatidylinositol Kinase Activity (GO:0052742)	1/16	0.0147143358317596	0.0477673731770799	105.77935483871	446.276014420091	PIP5K1B	GO_Molecular_Function_2023	IN-PV	up_down
gs_ind_0	Phosphatidylinositol Phosphate Kinase Activity (GO:0016307)	1/13	0.0119715515630005	0.0473873916035436	131.176	580.482940334303	PIP5K1B	GO_Molecular_Function_2023	IN-PV	up_down
gs_ind_0	Phospholipase Inhibitor Activity (GO:0004859)	1/9	0.00830293888690326	0.0473873916035436	192.924705882353	924.330383518564	SNCB	GO_Molecular_Function_2023	IN-PV	up_down
gs_ind_0	Protein Kinase B Binding (GO:0043422)	1/7	0.00646366219927421	0.0473873916035436	252.298461538462	1271.97763443236	CCDC88A	GO_Molecular_Function_2023	IN-PV	up_down
gs_ind_0	Protein Tyrosine Kinase Activity (GO:0004713)	2/99	0.00382642300710053	0.0473873916035436	28.7372672989111	159.946596536387	FER;ALK	GO_Molecular_Function_2023	IN-PV	up_down
gs_ind_0	RNA Binding (GO:0003723)	5/1395	0.00890742511446401	0.0473873916035436	4.67736291573417	22.0812225839121	SFPQ;PTBP2;RPL13;TRMT9B;DHFR	GO_Molecular_Function_2023	IN-PV	up_down
gs_ind_0	RNA Methyltransferase Activity (GO:0008173)	1/16	0.0147143358317596	0.0477673731770799	105.77935483871	446.276014420091	TRMT9B	GO_Molecular_Function_2023	IN-PV	up_down
gs_ind_0	Store-Operated Calcium Channel Activity (GO:0015279)	1/9	0.00830293888690326	0.0473873916035436	192.924705882353	924.330383518564	TRPC3	GO_Molecular_Function_2023	IN-PV	up_down
gs_ind_0	Vascular Endothelial Growth Factor Receptor 2 Binding (GO:0043184)	1/8	0.00738371534503826	0.0473873916035436	218.653333333333	1073.25514905313	CCDC88A	GO_Molecular_Function_2023	IN-PV	up_down
gs_ind_0	Vascular Endothelial Growth Factor Receptor Binding (GO:0005172)	1/12	0.0110556391644689	0.0473873916035436	142.586086956522	642.323893346191	CCDC88A	GO_Molecular_Function_2023	IN-PV	up_down
gs_ind_0	tRNA Methyltransferase Activity (GO:0008175)	1/13	0.0119715515630005	0.0473873916035436	131.176	580.482940334303	TRMT9B	GO_Molecular_Function_2023	IN-PV	up_down
gs_ind_0	Axon Regeneration (GO:0031103)	1/9	0.00830293888690326	0.0471351453733431	192.924705882353	924.330383518564	DHFR	GO_Biological_Process_2023	IN-PV	up_down
gs_ind_0	Calcium Ion Transmembrane Transport (GO:0070588)	2/80	0.00252030084323028	0.042272318688726	35.7093621848006	213.662576465125	TRPC3;RYR3	GO_Biological_Process_2023	IN-PV	up_down
gs_ind_0	Calcium Ion Transport (GO:0006816)	3/112	0.000155656090381698	0.00965154556928033	36.8214676184964	322.845529526162	GRIN3A;TRPC3;RYR3	GO_Biological_Process_2023	IN-PV	up_down
gs_ind_0	Cellular Response To Caffeine (GO:0071313)	1/6	0.0055427787211429	0.0446654256117888	298.178181818182	1549.11298102051	RYR3	GO_Biological_Process_2023	IN-PV	up_down
gs_ind_0	Cellular Response To Magnesium Ion (GO:0071286)	1/5	0.00462106418155421	0.0446654256117888	364.448888888889	1959.68914797007	RYR3	GO_Biological_Process_2023	IN-PV	up_down
gs_ind_0	Cellular Response To Purine-Containing Compound (GO:0071415)	1/9	0.00830293888690326	0.0471351453733431	192.924705882353	924.330383518564	RYR3	GO_Biological_Process_2023	IN-PV	up_down
gs_ind_0	Central Nervous System Projection Neuron Axonogenesis (GO:0021952)	1/11	0.0101389000697027	0.0498833883429375	156.169523809524	717.032966240197	NFIB	GO_Biological_Process_2023	IN-PV	up_down
gs_ind_0	Cerebral Cortex Neuron Differentiation (GO:0021895)	1/4	0.00369851785079565	0.0446654256117888	468.588571428571	2624.01311626526	TOX	GO_Biological_Process_2023	IN-PV	up_down
gs_ind_0	Commissural Neuron Axon Guidance (GO:0071679)	1/8	0.00738371534503826	0.0446654256117888	218.653333333333	1073.25514905313	NFIB	GO_Biological_Process_2023	IN-PV	up_down
gs_ind_0	Enzyme-Linked Receptor Protein Signaling Pathway (GO:0007167)	2/123	0.00583628278123978	0.0446654256117888	23.0472405434354	118.547196831924	ALK;SHC2	GO_Biological_Process_2023	IN-PV	up_down
gs_ind_0	Isoprenoid Biosynthetic Process (GO:0008299)	1/8	0.00738371534503826	0.0446654256117888	218.653333333333	1073.25514905313	MVD	GO_Biological_Process_2023	IN-PV	up_down
gs_ind_0	Isoprenoid Metabolic Process (GO:0006720)	1/8	0.00738371534503826	0.0446654256117888	218.653333333333	1073.25514905313	MVD	GO_Biological_Process_2023	IN-PV	up_down
gs_ind_0	Metal Ion Transport (GO:0030001)	3/170	0.000529435670694519	0.0223519233261311	24.0372083245743	181.329461779993	GRIN3A;TRPC3;RYR3	GO_Biological_Process_2023	IN-PV	up_down
gs_ind_0	Natural Killer Cell Differentiation (GO:0001779)	1/7	0.00646366219927421	0.0446654256117888	252.298461538462	1271.97763443236	TOX	GO_Biological_Process_2023	IN-PV	up_down
gs_ind_0	Negative Regulation Of Circadian Rhythm (GO:0042754)	1/7	0.00646366219927421	0.0446654256117888	252.298461538462	1271.97763443236	SFPQ	GO_Biological_Process_2023	IN-PV	up_down
gs_ind_0	Negative Regulation Of Dendritic Spine Development (GO:0061000)	1/6	0.0055427787211429	0.0446654256117888	298.178181818182	1549.11298102051	GRIN3A	GO_Biological_Process_2023	IN-PV	up_down
gs_ind_0	Negative Regulation Of Developmental Process (GO:0051093)	2/108	0.00453383439588124	0.0446654256117888	26.3029776834523	141.935792878575	NFIB;GRIN3A	GO_Biological_Process_2023	IN-PV	up_down
gs_ind_0	Negative Regulation Of Endoplasmic Reticulum Calcium Ion Concentration (GO:0032471)	1/5	0.00462106418155421	0.0446654256117888	364.448888888889	1959.68914797007	RAP1GDS1	GO_Biological_Process_2023	IN-PV	up_down
gs_ind_0	Negative Regulation Of Lipid Kinase Activity (GO:0090219)	1/7	0.00646366219927421	0.0446654256117888	252.298461538462	1271.97763443236	WASHC1	GO_Biological_Process_2023	IN-PV	up_down
gs_ind_0	Negative Regulation Of Mast Cell Activation (GO:0033004)	1/5	0.00462106418155421	0.0446654256117888	364.448888888889	1959.68914797007	FER	GO_Biological_Process_2023	IN-PV	up_down
gs_ind_0	Negative Regulation Of RNA Metabolic Process (GO:0051253)	1/11	0.0101389000697027	0.0498833883429375	156.169523809524	717.032966240197	PTBP2	GO_Biological_Process_2023	IN-PV	up_down
gs_ind_0	Negative Regulation Of Ruffle Assembly (GO:1900028)	1/6	0.0055427787211429	0.0446654256117888	298.178181818182	1549.11298102051	EVL	GO_Biological_Process_2023	IN-PV	up_down
gs_ind_0	Organic Substance Transport (GO:0071702)	3/200	0.000848040451397927	0.0223519233261311	20.3710108753789	144.07564934487	GRIN3A;TRPC3;RYR3	GO_Biological_Process_2023	IN-PV	up_down
gs_ind_0	Peptidyl-Tyrosine Phosphorylation (GO:0018108)	2/67	0.00177682099245619	0.0386038437824145	42.8103105719962	271.114677471178	FER;ALK	GO_Biological_Process_2023	IN-PV	up_down
gs_ind_0	Positive Regulation Of Actin Filament Bundle Assembly (GO:0032233)	2/51	0.00103423012678575	0.0254420611189295	56.6701259167013	389.55599740489	EVL;CCDC88A	GO_Biological_Process_2023	IN-PV	up_down
gs_ind_0	Positive Regulation Of Actin Filament Polymerization (GO:0030838)	2/40	0.000636780117841914	0.0223519233261311	72.8811599359545	536.338734382055	EVL;FER	GO_Biological_Process_2023	IN-PV	up_down
gs_ind_0	Positive Regulation Of Calcium Ion Transport Into Cytosol (GO:0010524)	1/8	0.00738371534503826	0.0446654256117888	218.653333333333	1073.25514905313	TRPC3	GO_Biological_Process_2023	IN-PV	up_down
gs_ind_0	Positive Regulation Of Cell Population Proliferation (GO:0008284)	3/482	0.0100137846095425	0.0498833883429375	8.33257941811453	38.3614680826299	TOX;FER;MVD	GO_Biological_Process_2023	IN-PV	up_down
gs_ind_0	Positive Regulation Of Cell Projection Organization (GO:0031346)	2/118	0.00538519135041758	0.0446654256117888	24.0393321182903	125.583933455826	TOX;SERPINI1	GO_Biological_Process_2023	IN-PV	up_down
gs_ind_0	Positive Regulation Of Cytoskeleton Organization (GO:0051495)	2/78	0.00239787519585344	0.042272318688726	36.6447309517414	221.083974576778	EVL;FER	GO_Biological_Process_2023	IN-PV	up_down
gs_ind_0	Positive Regulation Of DNA Demethylation (GO:1901537)	1/7	0.00646366219927421	0.0446654256117888	252.298461538462	1271.97763443236	TOX	GO_Biological_Process_2023	IN-PV	up_down
gs_ind_0	Positive Regulation Of Microtubule Nucleation (GO:0090063)	1/7	0.00646366219927421	0.0446654256117888	252.298461538462	1271.97763443236	PDE4DIP	GO_Biological_Process_2023	IN-PV	up_down
gs_ind_0	Positive Regulation Of Mitochondrial Calcium Ion Concentration (GO:0051561)	1/8	0.00738371534503826	0.0446654256117888	218.653333333333	1073.25514905313	RAP1GDS1	GO_Biological_Process_2023	IN-PV	up_down
gs_ind_0	Positive Regulation Of NF-kappaB Transcription Factor Activity (GO:0051092)	2/152	0.00877768681544516	0.0479249588866512	18.5930460110135	88.0481571112019	FER;ALK	GO_Biological_Process_2023	IN-PV	up_down
gs_ind_0	Positive Regulation Of Neuron Projection Development (GO:0010976)	3/92	8.68657940939379e-05	0.00965154556928033	45.0717601699583	421.472620055673	TOX;ALK;SERPINI1	GO_Biological_Process_2023	IN-PV	up_down
gs_ind_0	Positive Regulation Of Plasma Membrane Bounded Cell Projection Assembly (GO:0120034)	2/87	0.00297154742018768	0.0446654256117888	32.7801810462229	190.737136194178	CCDC88A;WASHC1	GO_Biological_Process_2023	IN-PV	up_down
gs_ind_0	Positive Regulation Of Protein Polymerization (GO:0032273)	2/69	0.00188311433084949	0.0386038437824145	41.5398274987316	260.655285737671	EVL;FER	GO_Biological_Process_2023	IN-PV	up_down
gs_ind_0	Positive Regulation Of Pseudopodium Assembly (GO:0031274)	1/10	0.00922133355271609	0.0479249588866512	172.612631578947	808.903461690074	WASHC1	GO_Biological_Process_2023	IN-PV	up_down
gs_ind_0	Positive Regulation Of Stress Fiber Assembly (GO:0051496)	2/43	0.000735905653115973	0.0223519233261311	67.6076910381251	487.74951009584	EVL;CCDC88A	GO_Biological_Process_2023	IN-PV	up_down
gs_ind_0	Positive Regulation Of Supramolecular Fiber Organization (GO:1902905)	2/95	0.00353015702382862	0.0446654256117888	29.9695992967548	169.220732866884	EVL;FER	GO_Biological_Process_2023	IN-PV	up_down
gs_ind_0	Protein Autophosphorylation (GO:0046777)	2/162	0.00991703698372419	0.0498833883429375	17.4303332906585	80.4148616958126	FER;ALK	GO_Biological_Process_2023	IN-PV	up_down
gs_ind_0	Regulation Of Actin Filament Polymerization (GO:0030833)	2/69	0.00188311433084949	0.0386038437824145	41.5398274987316	260.655285737671	EVL;FER	GO_Biological_Process_2023	IN-PV	up_down
gs_ind_0	Regulation Of Cardiac Muscle Hypertrophy In Response To Stress (GO:1903242)	1/6	0.0055427787211429	0.0446654256117888	298.178181818182	1549.11298102051	TRPC3	GO_Biological_Process_2023	IN-PV	up_down
gs_ind_0	Regulation Of Cell Migration (GO:0030334)	4/433	0.000679046396829314	0.0223519233261311	12.3223667560864	89.8894610342219	ACTG1;TMSB10;WASHC1;FER	GO_Biological_Process_2023	IN-PV	up_down
gs_ind_0	Regulation Of Cell Population Proliferation (GO:0042127)	4/761	0.00525002386409888	0.0446654256117888	6.93026259147654	36.3805704918504	CCDC88A;FER;MVD;ALK	GO_Biological_Process_2023	IN-PV	up_down
gs_ind_0	Regulation Of Cellular Response To Oxidative Stress (GO:1900407)	1/9	0.00830293888690326	0.0471351453733431	192.924705882353	924.330383518564	DHFR	GO_Biological_Process_2023	IN-PV	up_down
gs_ind_0	Regulation Of DNA Demethylation (GO:1901535)	1/8	0.00738371534503826	0.0446654256117888	218.653333333333	1073.25514905313	TOX	GO_Biological_Process_2023	IN-PV	up_down
gs_ind_0	Regulation Of Endothelial Cell Differentiation (GO:0045601)	1/8	0.00738371534503826	0.0446654256117888	218.653333333333	1073.25514905313	ZEB1	GO_Biological_Process_2023	IN-PV	up_down
gs_ind_0	Regulation Of Epidermal Growth Factor Receptor Signaling Pathway (GO:0042058)	3/46	1.08134143039024e-05	0.00399014987813997	92.8381091144569	1061.57807357924	CCDC88A;FER;ZFYVE28	GO_Biological_Process_2023	IN-PV	up_down
gs_ind_0	Regulation Of Leukocyte Degranulation (GO:0043300)	1/6	0.0055427787211429	0.0446654256117888	298.178181818182	1549.11298102051	FER	GO_Biological_Process_2023	IN-PV	up_down
gs_ind_0	Regulation Of Mast Cell Activation Involved In Immune Response (GO:0033006)	1/8	0.00738371534503826	0.0446654256117888	218.653333333333	1073.25514905313	FER	GO_Biological_Process_2023	IN-PV	up_down
gs_ind_0	Regulation Of Microtubule Nucleation (GO:0010968)	1/10	0.00922133355271609	0.0479249588866512	172.612631578947	808.903461690074	PDE4DIP	GO_Biological_Process_2023	IN-PV	up_down
gs_ind_0	Regulation Of Myeloid Leukocyte Mediated Immunity (GO:0002886)	1/8	0.00738371534503826	0.0446654256117888	218.653333333333	1073.25514905313	FER	GO_Biological_Process_2023	IN-PV	up_down
gs_ind_0	Regulation Of Neuron Differentiation (GO:0045664)	2/79	0.00245872503795014	0.042272318688726	36.171011931065	217.319503156685	ZEB1;ALK	GO_Biological_Process_2023	IN-PV	up_down
gs_ind_0	Regulation Of Neuron Projection Development (GO:0010975)	3/174	0.000566480630766636	0.0223519233261311	23.4742742167289	175.495262528143	TOX;CCDC88A;SERPINI1	GO_Biological_Process_2023	IN-PV	up_down
gs_ind_0	Regulation Of Organelle Organization (GO:0033043)	2/100	0.00390224223622925	0.0446654256117888	28.4448230303873	157.760790095381	RAP1GDS1;PDE4DIP	GO_Biological_Process_2023	IN-PV	up_down
gs_ind_0	Regulation Of Phosphorylation (GO:0042325)	2/82	0.00264562504766012	0.0424450279385471	34.8204713690122	206.654202379848	CCDC88A;FER	GO_Biological_Process_2023	IN-PV	up_down
gs_ind_0	Regulation Of Protein Localization To Cilium (GO:1903564)	1/7	0.00646366219927421	0.0446654256117888	252.298461538462	1271.97763443236	CCDC88A	GO_Biological_Process_2023	IN-PV	up_down
gs_ind_0	Regulation Of Protein Modification Process (GO:0031399)	2/45	0.000805865663263339	0.0223519233261311	64.496142339789	459.444300362142	CCDC88A;FER	GO_Biological_Process_2023	IN-PV	up_down
gs_ind_0	Regulation Of Pseudopodium Assembly (GO:0031272)	1/10	0.00922133355271609	0.0479249588866512	172.612631578947	808.903461690074	WASHC1	GO_Biological_Process_2023	IN-PV	up_down
gs_ind_0	Regulation Of Stress Fiber Assembly (GO:0051492)	3/75	4.72180390650416e-05	0.00871172820750018	55.6634288489558	554.448639174719	ACTG1;EVL;CCDC88A	GO_Biological_Process_2023	IN-PV	up_down
gs_ind_0	Regulation Of Superoxide Metabolic Process (GO:0090322)	1/5	0.00462106418155421	0.0446654256117888	364.448888888889	1959.68914797007	DHFR	GO_Biological_Process_2023	IN-PV	up_down
gs_ind_0	Release Of Sequestered Calcium Ion Into Cytosol By Endoplasmic Reticulum (GO:1903514)	1/7	0.00646366219927421	0.0446654256117888	252.298461538462	1271.97763443236	RYR3	GO_Biological_Process_2023	IN-PV	up_down
gs_ind_0	Release Of Sequestered Calcium Ion Into Cytosol By Sarcoplasmic Reticulum (GO:0014808)	1/6	0.0055427787211429	0.0446654256117888	298.178181818182	1549.11298102051	RYR3	GO_Biological_Process_2023	IN-PV	up_down
gs_ind_0	Response To ATP (GO:0033198)	2/20	0.000156935700313501	0.00965154556928033	151.745649759348	1329.24248178581	TRPC3;RYR3	GO_Biological_Process_2023	IN-PV	up_down
gs_ind_0	Response To Caffeine (GO:0031000)	1/6	0.0055427787211429	0.0446654256117888	298.178181818182	1549.11298102051	RYR3	GO_Biological_Process_2023	IN-PV	up_down
gs_ind_0	Response To Calcium Ion (GO:0051592)	2/106	0.00437178127838762	0.0446654256117888	26.8076948286033	145.63507377974	TRPC3;RYR3	GO_Biological_Process_2023	IN-PV	up_down
gs_ind_0	Response To Magnesium Ion (GO:0032026)	1/8	0.00738371534503826	0.0446654256117888	218.653333333333	1073.25514905313	RYR3	GO_Biological_Process_2023	IN-PV	up_down
gs_ind_0	Response To Organophosphorus (GO:0046683)	2/18	0.000126522339525658	0.00965154556928033	170.147364051474	1527.08818948964	VGF;TRPC3	GO_Biological_Process_2023	IN-PV	up_down
gs_ind_0	Response To Platelet-Derived Growth Factor (GO:0036119)	1/9	0.00830293888690326	0.0471351453733431	192.924705882353	924.330383518564	FER	GO_Biological_Process_2023	IN-PV	up_down
gs_ind_0	Response To Purine-Containing Compound (GO:0014074)	2/24	0.000227437530117959	0.0119892069447895	124.756468797565	1046.53647441491	VGF;TRPC3	GO_Biological_Process_2023	IN-PV	up_down
gs_ind_0	Sarcoplasmic Reticulum Calcium Ion Transport (GO:0070296)	1/10	0.00922133355271609	0.0479249588866512	172.612631578947	808.903461690074	RYR3	GO_Biological_Process_2023	IN-PV	up_down
gs_ind_0	Sequestering Of Actin Monomers (GO:0042989)	1/8	0.00738371534503826	0.0446654256117888	218.653333333333	1073.25514905313	TMSB10	GO_Biological_Process_2023	IN-PV	up_down
gs_ind_0	Signal Release (GO:0023061)	1/10	0.00922133355271609	0.0479249588866512	172.612631578947	808.903461690074	WLS	GO_Biological_Process_2023	IN-PV	up_down
gs_ind_0	Transmembrane Receptor Protein Tyrosine Kinase Signaling Pathway (GO:0007169)	3/284	0.00231214897401453	0.042272318688726	14.2628524253871	86.5694938024951	FER;ALK;SHC2	GO_Biological_Process_2023	IN-PV	up_down
gs_ind_0	Adherens Junction (GO:0005912)	3/149	0.00437353311743123	0.0303762128878457	11.1417064846416	60.5238008443602	CDH10;SHROOM3;LRRC7	GO_Cellular_Component_2023	L2_L3-BS	up_down
gs_ind_0	Asymmetric Synapse (GO:0032279)	3/133	0.00318188186812834	0.025165792957015	12.5126436781609	71.9512356558698	RPS18;LRRC7;RPS27	GO_Cellular_Component_2023	L2_L3-BS	up_down
gs_ind_0	Cell-Substrate Junction (GO:0030055)	6/394	0.000237931912139014	0.00414001527121885	8.03177903177903	67.0133572475547	LMO7;EVL;PRAG1;RPS9;LPP;RPS18	GO_Cellular_Component_2023	L2_L3-BS	up_down
gs_ind_0	Cortical Cytoskeleton (GO:0030863)	3/63	0.00036814257786726	0.00457548632492166	27.0363636363636	213.777615620845	PCLO;SHROOM3;ERC2	GO_Cellular_Component_2023	L2_L3-BS	up_down
gs_ind_0	Cytoskeleton (GO:0005856)	6/593	0.00198177435880326	0.0191571521350981	5.28517184942717	32.8936553918627	MYO6;PCLO;SHROOM3;DCX;CDK5RAP2;ABLIM2	GO_Cellular_Component_2023	L2_L3-BS	up_down
gs_ind_0	Cytoskeleton Of Presynaptic Active Zone (GO:0048788)	2/7	9.91516669644972e-05	0.00287539834197042	210.310734463277	1938.82519450363	PCLO;ERC2	GO_Cellular_Component_2023	L2_L3-BS	up_down
gs_ind_0	Cytosolic Small Ribosomal Subunit (GO:0022627)	4/41	2.05743894278899e-06	9.87539689042191e-05	56.761387283237	743.23636257035	RPS27;RPS18;RPS9;RPS20	GO_Cellular_Component_2023	L2_L3-BS	up_down
gs_ind_0	Focal Adhesion (GO:0005925)	6/386	0.000213162871411035	0.00414001527121885	8.20226422723138	69.3374635863403	LMO7;EVL;PRAG1;RPS9;LPP;RPS18	GO_Cellular_Component_2023	L2_L3-BS	up_down
gs_ind_0	Golgi Membrane (GO:0000139)	5/426	0.00251170172180037	0.0218518049796632	6.18574015108947	37.0327568392343	MGAT4C;GALNT7;ZDHHC21;UST;ST3GAL1	GO_Cellular_Component_2023	L2_L3-BS	up_down
gs_ind_0	Intracellular Non-Membrane-Bounded Organelle (GO:0043232)	9/1184	0.00117220057497629	0.0127476812528672	3.94439906788131	26.6202462539308	RGS12;CENPP;SHROOM3;PCLO;RPS9;RPS27;DCX;RPS18;CDK5RAP2	GO_Cellular_Component_2023	L2_L3-BS	up_down
gs_ind_0	Neuron Projection (GO:0043005)	5/557	0.00772600482941716	0.0480116014399495	4.7038236617184	22.8754630230472	RGS12;RASGRF1;PCLO;CNTNAP2;DCX	GO_Cellular_Component_2023	L2_L3-BS	up_down
gs_ind_0	Postsynaptic Density (GO:0014069)	3/151	0.00453897433956315	0.0303762128878457	10.9911111111111	59.2976402599118	RPS18;LRRC7;RPS27	GO_Cellular_Component_2023	L2_L3-BS	up_down
gs_ind_0	Ribosome (GO:0005840)	3/61	0.000334704892842261	0.00457548632492166	27.9620512820513	223.75964171716	RPS18;RPS9;RPS27	GO_Cellular_Component_2023	L2_L3-BS	up_down
gs_ind_0	Small Ribosomal Subunit (GO:0015935)	4/42	2.27020618170619e-06	9.87539689042191e-05	55.2857142857143	718.473234562661	RPS27;RPS18;RPS9;RPS20	GO_Cellular_Component_2023	L2_L3-BS	up_down
gs_ind_0	Microtubule Binding (GO:0008017)	4/238	0.00190720918631879	0.0475777447939375	9.0332770499279	56.5674130691075	DCX;REEP1;CDK5RAP2;CCDC88A	GO_Molecular_Function_2023	L2_L3-BS	up_down
gs_ind_0	Palmitoyltransferase Activity (GO:0016409)	2/27	0.0016106142842114	0.0475777447939375	45.3389830508475	291.581330671609	ZDHHC11B;ZDHHC21	GO_Molecular_Function_2023	L2_L3-BS	up_down
gs_ind_0	Protein-Cysteine S-palmitoyltransferase Activity (GO:0019706)	2/23	0.00116756479789054	0.0475777447939375	53.7793982393904	363.163406396804	ZDHHC11B;ZDHHC21	GO_Molecular_Function_2023	L2_L3-BS	up_down
gs_ind_0	Semaphorin Receptor Activity (GO:0017154)	2/10	0.000211558868331249	0.0255986230680811	136.073446327684	1151.31841740007	PLXNA4;PLXNA2	GO_Molecular_Function_2023	L2_L3-BS	up_down
gs_ind_0	Ubiquitin-Like Protein Transferase Activity (GO:0019787)	4/240	0.00196602251214618	0.0475777447939375	8.95644575883855	55.8142664302299	LNX1;LMO7;COP1;ATG10	GO_Molecular_Function_2023	L2_L3-BS	up_down
gs_ind_0	Axon Extension (GO:0048675)	2/22	0.0010675585754326	0.0268282111565236	56.4041614992421	385.938759735181	SLIT2;SEMA5A	GO_Biological_Process_2023	L2_L3-BS	up_down
gs_ind_0	Axon Guidance (GO:0007411)	4/148	0.000326079577036252	0.0171339995933594	14.691941516491	117.952329364157	SLIT2;PLXNA2;PLXNA4;SEMA5A	GO_Biological_Process_2023	L2_L3-BS	up_down
gs_ind_0	Cytoplasmic Translation (GO:0002181)	4/93	5.43772444700555e-05	0.00671453709242135	23.7524784447961	233.239001054439	RPS27;RPS18;RPS9;RPS20	GO_Biological_Process_2023	L2_L3-BS	up_down
gs_ind_0	Establishment Of Protein Localization To Membrane (GO:0090150)	3/69	0.000481130956337944	0.0185395795175555	24.5933834586466	187.877982019241	ZDHHC11B;REEP1;ZDHHC21	GO_Biological_Process_2023	L2_L3-BS	up_down
gs_ind_0	Lamellipodium Assembly (GO:0030032)	2/25	0.00138052254623166	0.03069007814315	49.2000240413511	323.996583503298	CCDC88A;ABLIM2	GO_Biological_Process_2023	L2_L3-BS	up_down
gs_ind_0	Lamellipodium Organization (GO:0097581)	2/30	0.00198754840812597	0.0370581606418326	40.5634849836456	252.339491668957	CCDC88A;ABLIM2	GO_Biological_Process_2023	L2_L3-BS	up_down
gs_ind_0	Macromolecule Biosynthetic Process (GO:0009059)	4/183	0.000724781988462648	0.0220486310174427	11.8170737598016	85.4331850469153	RPS27;RPS18;RPS9;RPS20	GO_Biological_Process_2023	L2_L3-BS	up_down
gs_ind_0	Negative Regulation Of Actin Filament Polymerization (GO:0030837)	2/23	0.00116756479789054	0.0281188522158639	53.7793982393904	363.163406396804	TMSB4X;SLIT2	GO_Biological_Process_2023	L2_L3-BS	up_down
gs_ind_0	Negative Regulation Of Axon Extension (GO:0030517)	2/30	0.00198754840812597	0.0370581606418326	40.5634849836456	252.339491668957	KIAA0319;SEMA5A	GO_Biological_Process_2023	L2_L3-BS	up_down
gs_ind_0	Negative Regulation Of Cell Adhesion (GO:0007162)	3/72	0.000545077778134091	0.019690934735094	23.530071942446	176.818656520058	PLXNA4;PLXNA2;SEMA5A	GO_Biological_Process_2023	L2_L3-BS	up_down
gs_ind_0	Negative Regulation Of Chemotaxis (GO:0050922)	2/31	0.00212159730755743	0.0383213513677561	39.1874940151298	241.221990594083	SLIT2;SEMA5A	GO_Biological_Process_2023	L2_L3-BS	up_down
gs_ind_0	Negative Regulation Of Epithelial Cell Migration (GO:0010633)	2/33	0.002402189795038	0.0420747182282413	36.6976055959107	221.337004181193	EVL;SLIT2	GO_Biological_Process_2023	L2_L3-BS	up_down
gs_ind_0	Negative Regulation Of Organelle Assembly (GO:1902116)	2/36	0.00285403826671337	0.0444086346062306	33.5040530582167	196.300928739858	ODF2L;CDK5RAP2	GO_Biological_Process_2023	L2_L3-BS	up_down
gs_ind_0	Negative Regulation Of Plasma Membrane Bounded Cell Projection Assembly (GO:0120033)	4/29	4.92333176116158e-07	0.000284568575795139	83.4971098265896	1212.72122136456	ODF2L;EVL;SLIT2;SRGAP2C	GO_Biological_Process_2023	L2_L3-BS	up_down
gs_ind_0	Nervous System Development (GO:0007399)	5/432	0.00266712498077647	0.0444086346062306	6.09801990356007	36.1414649101374	IL1RAPL2;EVL;SEMA5A;DCX;CDK5RAP2	GO_Biological_Process_2023	L2_L3-BS	up_down
gs_ind_0	Peptide Biosynthetic Process (GO:0043043)	4/158	0.000417643818219885	0.0175621890334539	13.7376395981817	106.890947152374	RPS27;RPS18;RPS9;RPS20	GO_Biological_Process_2023	L2_L3-BS	up_down
gs_ind_0	Positive Regulation Of Axonogenesis (GO:0050772)	3/38	8.13667302104818e-05	0.00783832834360974	46.1042253521127	434.142470684047	PLXNA4;PLXNA2;SLIT2	GO_Biological_Process_2023	L2_L3-BS	up_down
gs_ind_0	Positive Regulation Of Cell Projection Organization (GO:0031346)	5/118	6.5223115467584e-06	0.00188494803701318	23.1462761161347	276.373057436907	ZNF804A;PLXNA4;LRRC7;PLXNA2;SLIT2	GO_Biological_Process_2023	L2_L3-BS	up_down
gs_ind_0	Positive Regulation Of Endothelial Cell Chemotaxis (GO:2001028)	2/14	0.000425381741294732	0.0175621890334539	92.5209039548023	718.195698349871	TMSB4X;SEMA5A	GO_Biological_Process_2023	L2_L3-BS	up_down
gs_ind_0	Positive Regulation Of Neurogenesis (GO:0050769)	3/75	0.000614221609835509	0.0197233383602736	22.5547586206897	166.795930729286	PLXNA4;PLXNA2;SLIT2	GO_Biological_Process_2023	L2_L3-BS	up_down
gs_ind_0	Positive Regulation Of Supramolecular Fiber Organization (GO:1902905)	3/95	0.00121989486070325	0.028203969179459	17.6694054054054	118.543874837868	EVL;CDK5RAP2;SEMA5A	GO_Biological_Process_2023	L2_L3-BS	up_down
gs_ind_0	Presynaptic Active Zone Organization (GO:1990709)	2/5	4.73502811071914e-05	0.00671453709242135	330.504439063761	3291.14264733506	PCLO;ERC2	GO_Biological_Process_2023	L2_L3-BS	up_down
gs_ind_0	Protein Modification Process (GO:0036211)	7/709	0.000964582275790127	0.0268282111565236	5.14635497687898	35.7353390718605	FBXL2;PTPRE;PRAG1;STK39;UST;ST3GAL1;ATG10	GO_Biological_Process_2023	L2_L3-BS	up_down
gs_ind_0	Protein Palmitoylation (GO:0018345)	2/30	0.00198754840812597	0.0370581606418326	40.5634849836456	252.339491668957	ZDHHC11B;ZDHHC21	GO_Biological_Process_2023	L2_L3-BS	up_down
gs_ind_0	Protein Targeting (GO:0006605)	3/129	0.00291959881494249	0.0444086346062306	12.9095652173913	75.3442124942275	ZDHHC11B;ZDHHC21;GDAP1	GO_Biological_Process_2023	L2_L3-BS	up_down
gs_ind_0	Regulation Of Axonogenesis (GO:0050770)	3/42	0.000110026371860587	0.00908503470505987	41.4313924050633	377.638460930869	PLXNA4;PLXNA2;SLIT2	GO_Biological_Process_2023	L2_L3-BS	up_down
gs_ind_0	Regulation Of Cell Migration (GO:0030334)	5/433	0.00269369192642631	0.0444086346062306	6.08363869611797	35.995932374982	PLXNA4;TMSB4X;PLXNA2;SEMA5A;SLIT2	GO_Biological_Process_2023	L2_L3-BS	up_down
gs_ind_0	Regulation Of Cell Motility (GO:2000145)	4/123	0.000160823384033022	0.0103284351078985	17.7764529470095	155.280939132389	PRAG1;TMSB4X;PLXNA4;PLXNA2	GO_Biological_Process_2023	L2_L3-BS	up_down
gs_ind_0	Regulation Of Endothelial Cell Chemotaxis (GO:2001026)	2/14	0.000425381741294732	0.0175621890334539	92.5209039548023	718.195698349871	TMSB4X;SEMA5A	GO_Biological_Process_2023	L2_L3-BS	up_down
[truncated: 730 more rows]
