# Supplementary material for: Charting the human-specific properties of gene expression networks in the infant prefrontal cortex
Source: Sci Adv. 2026 Jun 3;12(23):eaea3316. doi: 10.1126/sciadv.aea3316 (PMC13232592; doi:10.1126/sciadv.aea3316)
Supplement: Supplementary file 2 — Data S1 [file sciadv.aea3316_data_s1.zip › csv_resubmission/6_EVOxASD___ptr_infant_GO.csv]

Gene_set	Term	Overlap	P-value	Adjusted P-value	Odds Ratio	Combined Score	Genes	Database	CellType	Evolution_ASD
gs_ind_0	Bounding Membrane Of Organelle (GO:0098588)	6/818	0.000516599869214653	0.00267897199784876	7.06452747252747	53.4660530365267	CAMK2A;PI4KA;B2M;HLA-A;HLA-C;PAM	GO_Cellular_Component_2023	L2_L3	up_up
gs_ind_0	COPII-coated ER To Golgi Transport Vesicle (GO:0030134)	3/76	0.000119193981770571	0.000953551854164568	40.1752577319588	362.973742971627	B2M;HLA-A;HLA-C	GO_Cellular_Component_2023	L2_L3	up_up
gs_ind_0	Coated Vesicle Membrane (GO:0030662)	3/55	4.53068955293849e-05	0.00056436314617637	56.2742268041237	562.857704368173	B2M;HLA-A;HLA-C	GO_Cellular_Component_2023	L2_L3	up_up
gs_ind_0	Cytoplasmic Vesicle Membrane (GO:0030659)	4/389	0.00139732529925536	0.00591808362037565	9.97907024370264	65.5943783250736	CAMK2A;PI4KA;HLA-C;PAM	GO_Cellular_Component_2023	L2_L3	up_up
gs_ind_0	ER To Golgi Transport Vesicle Membrane (GO:0012507)	3/55	4.53068955293849e-05	0.00056436314617637	56.2742268041237	562.857704368173	B2M;HLA-A;HLA-C	GO_Cellular_Component_2023	L2_L3	up_up
gs_ind_0	Early Endosome (GO:0005769)	3/307	0.00662125313051236	0.0250910644945731	9.6427301813011	48.3821154999469	B2M;HLA-A;HLA-C	GO_Cellular_Component_2023	L2_L3	up_up
gs_ind_0	Early Endosome Membrane (GO:0031901)	3/116	0.000414972322322468	0.00260588469246146	25.9911440119897	202.400802837856	B2M;HLA-A;HLA-C	GO_Cellular_Component_2023	L2_L3	up_up
gs_ind_0	Endocytic Vesicle Membrane (GO:0030666)	4/159	4.70302621813642e-05	0.00056436314617637	24.8792350651549	247.914593505883	CAMK2A;B2M;HLA-A;HLA-C	GO_Cellular_Component_2023	L2_L3	up_up
gs_ind_0	Endoplasmic Reticulum Lumen (GO:0005788)	4/284	0.000434314115410243	0.00260588469246146	13.7500140726147	106.449068561241	B2M;IGFBP5;SPARCL1;NUCB1	GO_Cellular_Component_2023	L2_L3	up_up
gs_ind_0	Endoplasmic Reticulum Membrane (GO:0005789)	4/800	0.0173684247156224	0.0463157992416598	4.78090990187333	19.3775125820796	JPH4;HLA-A;HLA-C;SGPP2	GO_Cellular_Component_2023	L2_L3	up_up
gs_ind_0	Endosome Membrane (GO:0010008)	3/361	0.0102893435810186	0.0352777494206353	8.17939869732131	37.4342166091694	B2M;HLA-A;HLA-C	GO_Cellular_Component_2023	L2_L3	up_up
gs_ind_0	Golgi Medial Cisterna (GO:0005797)	1/10	0.0123583865161425	0.0404456285982846	128.13705054716	562.959928825053	HLA-A	GO_Cellular_Component_2023	L2_L3	up_up
gs_ind_0	Golgi Membrane (GO:0000139)	3/426	0.0160059986637594	0.046097276151627	6.91292493822953	28.5835047300455	B2M;HLA-A;HLA-C	GO_Cellular_Component_2023	L2_L3	up_up
gs_ind_0	Intracellular Organelle Lumen (GO:0070013)	5/854	0.00410797902385168	0.0164319160954067	5.58921440189359	30.7117499570227	B2M;IGFBP5;SPARCL1;MTERF1;NUCB1	GO_Cellular_Component_2023	L2_L3	up_up
gs_ind_0	Junctional Sarcoplasmic Reticulum Membrane (GO:0014701)	1/8	0.00989874822259818	0.0352777494206353	162.314851485148	749.139358312265	JPH4	GO_Cellular_Component_2023	L2_L3	up_up
gs_ind_0	Lumenal Side Of Endoplasmic Reticulum Membrane (GO:0098553)	2/27	0.000520911221803925	0.00267897199784876	81.1378490790255	613.396534873716	HLA-A;HLA-C	GO_Cellular_Component_2023	L2_L3	up_up
gs_ind_0	MHC Class I Protein Complex (GO:0042612)	2/5	1.51027607876734e-05	0.000543699388356243	591.464646464646	6565.63197124319	HLA-A;HLA-C	GO_Cellular_Component_2023	L2_L3	up_up
gs_ind_0	MHC Protein Complex (GO:0042611)	2/21	0.000313146234533897	0.00225465288864405	106.118881118881	856.256301755643	HLA-A;HLA-C	GO_Cellular_Component_2023	L2_L3	up_up
gs_ind_0	Membrane Raft (GO:0045121)	3/169	0.00123533166547471	0.0055589924946362	17.6947153338906	118.491171159941	FAIM2;ATP2B4;MAL2	GO_Cellular_Component_2023	L2_L3	up_up
gs_ind_0	Mitochondrial Envelope (GO:0005740)	2/145	0.014113377933676	0.0441810091836815	14.3766937669377	61.253803556115	PRELID2;IFI6	GO_Cellular_Component_2023	L2_L3	up_up
gs_ind_0	Nuclear Lumen (GO:0031981)	4/778	0.015842764118447	0.046097276151627	4.9194047093201	20.391141129419	XPO1;JUN;ADAR;RORA	GO_Cellular_Component_2023	L2_L3	up_up
gs_ind_0	Phagocytic Vesicle (GO:0045335)	4/100	7.59215130341388e-06	0.000543699388356243	40.14829560949	473.28399000692	B2M;HLA-A;HLA-C;ANXA11	GO_Cellular_Component_2023	L2_L3	up_up
gs_ind_0	Phagocytic Vesicle Membrane (GO:0030670)	3/45	2.47212261947143e-05	0.00056436314617637	69.5322013341419	737.58704533488	B2M;HLA-A;HLA-C	GO_Cellular_Component_2023	L2_L3	up_up
gs_ind_0	Recycling Endosome (GO:0055037)	3/159	0.00103660105720073	0.00497568507456349	18.8299792496953	129.396004539771	B2M;HLA-A;HLA-C	GO_Cellular_Component_2023	L2_L3	up_up
gs_ind_0	Recycling Endosome Membrane (GO:0055038)	3/70	9.33005744948427e-05	0.000839705170453585	43.7528064146621	406.012230444574	B2M;HLA-A;HLA-C	GO_Cellular_Component_2023	L2_L3	up_up
gs_ind_0	Specific Granule (GO:0042581)	2/159	0.0167947409563099	0.0463157992416598	13.0942760942761	53.5122403613125	B2M;ANXA11	GO_Cellular_Component_2023	L2_L3	up_up
gs_ind_0	Transport Vesicle Membrane (GO:0030658)	3/60	5.88385041602895e-05	0.00060519604279155	51.3745405647692	500.424710874807	B2M;HLA-A;HLA-C	GO_Cellular_Component_2023	L2_L3	up_up
gs_ind_0	Adenosine Deaminase Activity (GO:0004000)	1/9	0.0111293171128026	0.030049156204567	143.215492137449	644.207984170627	ADAR	GO_Molecular_Function_2023	L2_L3	up_up
gs_ind_0	Cadherin Binding Involved In Cell-Cell Adhesion (GO:0098641)	1/17	0.0209200368601261	0.0434493073248773	73.7632763276328	285.246121184608	STXBP6	GO_Molecular_Function_2023	L2_L3	up_up
gs_ind_0	Calcium Ion Binding (GO:0005509)	5/346	7.06944877474902e-05	0.00114525070150934	14.0794250539209	134.559077963091	HPCAL4;ANXA11;SPARCL1;NUCB1;PAM	GO_Molecular_Function_2023	L2_L3	up_up
gs_ind_0	Carboxylic Acid Binding (GO:0031406)	1/17	0.0209200368601261	0.0434493073248773	73.7632763276328	285.246121184608	DDAH1	GO_Molecular_Function_2023	L2_L3	up_up
gs_ind_0	Cis-Regulatory Region Sequence-Specific DNA Binding (GO:0000987)	8/1094	5.72356512686593e-05	0.00114525070150934	7.17683059068717	70.1056752555844	ZBTB16;CEBPB;ELK1;ZNF521;TEF;RORA;ZNF483;JUN	GO_Molecular_Function_2023	L2_L3	up_up
gs_ind_0	DNA Binding (GO:0003677)	5/844	0.00390857441345595	0.0197871579681207	5.65720122704887	31.3668193275678	ZBTB16;CEBPB;RORA;MTERF1;JUN	GO_Molecular_Function_2023	L2_L3	up_up
gs_ind_0	DNA-binding Transcription Activator Activity, RNA Polymerase II-specific (GO:0001228)	5/346	7.06944877474902e-05	0.00114525070150934	14.0794250539209	134.559077963091	ZBTB16;ELK1;CREBRF;ZNF521;JUN	GO_Molecular_Function_2023	L2_L3	up_up
gs_ind_0	DNA-binding Transcription Repressor Activity, RNA Polymerase II-specific (GO:0001227)	3/243	0.00346209026630665	0.0186952874380559	12.2279829393231	69.2823175923402	CEBPB;JUN;ZBTB16	GO_Molecular_Function_2023	L2_L3	up_up
gs_ind_0	Double-Stranded DNA Binding (GO:0003690)	6/649	0.000150325110201093	0.00202938898771475	8.95737595737596	78.8491847764689	CEBPB;ELK1;TEF;MBNL2;MTERF1;JUN	GO_Molecular_Function_2023	L2_L3	up_up
gs_ind_0	Glutamate Receptor Binding (GO:0035254)	2/18	0.000228694311868427	0.00256313452240859	125.422405876951	1051.43162208749	CAMK2A;NETO1	GO_Molecular_Function_2023	L2_L3	up_up
gs_ind_0	Hydrolase Activity, Acting On Carbon-Nitrogen (But Not Peptide) Bonds, In Linear Amidines (GO:0016813)	1/9	0.0111293171128026	0.030049156204567	143.215492137449	644.207984170627	DDAH1	GO_Molecular_Function_2023	L2_L3	up_up
gs_ind_0	Insulin-Like Growth Factor Binding (GO:0005520)	1/15	0.0184813038301293	0.0427710174354421	83.941618299761	335.010634468657	IGFBP5	GO_Molecular_Function_2023	L2_L3	up_up
gs_ind_0	Insulin-Like Growth Factor I Binding (GO:0031994)	1/12	0.0148120340228224	0.0363568107832913	105.847180370211	445.861699341788	IGFBP5	GO_Molecular_Function_2023	L2_L3	up_up
gs_ind_0	Insulin-Like Growth Factor II Binding (GO:0031995)	1/6	0.00743310480841917	0.0261774560644327	221.349234923492	1085.01225468564	IGFBP5	GO_Molecular_Function_2023	L2_L3	up_up
gs_ind_0	Ionotropic Glutamate Receptor Binding (GO:0035255)	1/11	0.01358595822329	0.0343894567527028	115.930693069307	498.35341538584	NETO1	GO_Molecular_Function_2023	L2_L3	up_up
gs_ind_0	Kinase Activity (GO:0016301)	2/106	0.00775792185479979	0.0261829862599493	19.7610072011986	96.0195399011909	CAMK2A;PI4KA	GO_Molecular_Function_2023	L2_L3	up_up
gs_ind_0	Lipid Phosphatase Activity (GO:0042577)	1/13	0.0160366157012244	0.0382048785823288	97.3770297029703	402.447645709062	SGPP2	GO_Molecular_Function_2023	L2_L3	up_up
gs_ind_0	Metal Ion Binding (GO:0046872)	5/521	0.000469503208737416	0.00380297599077307	9.26897334207705	71.0358862520924	HPCAL4;ANXA11;SPARCL1;NUCB1;PAM	GO_Molecular_Function_2023	L2_L3	up_up
gs_ind_0	Nitric-Oxide Synthase Binding (GO:0050998)	1/6	0.00743310480841917	0.0261774560644327	221.349234923492	1085.01225468564	ATP2B4	GO_Molecular_Function_2023	L2_L3	up_up
gs_ind_0	Oxysterol Binding (GO:0008142)	1/6	0.00743310480841917	0.0261774560644327	221.349234923492	1085.01225468564	RORA	GO_Molecular_Function_2023	L2_L3	up_up
gs_ind_0	P-type Calcium Transporter Activity (GO:0005388)	1/8	0.00989874822259818	0.0296962446677945	162.314851485148	749.139358312265	ATP2B4	GO_Molecular_Function_2023	L2_L3	up_up
gs_ind_0	P-type Ion Transporter Activity (GO:0015662)	1/11	0.01358595822329	0.0343894567527028	115.930693069307	498.35341538584	ATP2B4	GO_Molecular_Function_2023	L2_L3	up_up
gs_ind_0	Phosphatidic Acid Transfer Activity (GO:1990050)	1/6	0.00743310480841917	0.0261774560644327	221.349234923492	1085.01225468564	PRELID2	GO_Molecular_Function_2023	L2_L3	up_up
gs_ind_0	Phosphatidylinositol Kinase Activity (GO:0052742)	1/16	0.0197014138431613	0.0431301221971909	78.5241137016928	308.369288925292	PI4KA	GO_Molecular_Function_2023	L2_L3	up_up
gs_ind_0	Protein Homodimerization Activity (GO:0042803)	4/660	0.00911435496760109	0.0283947212452188	5.82065178177737	27.3448670098823	CEBPB;B2M;CAMK2A;ZBTB16	GO_Molecular_Function_2023	L2_L3	up_up
gs_ind_0	Protein Phosphatase 2B Binding (GO:0030346)	1/5	0.00619802669260473	0.0261774560644327	270.544554455446	1375.319820318	ATP2B4	GO_Molecular_Function_2023	L2_L3	up_up
gs_ind_0	R-SMAD Binding (GO:0070412)	1/19	0.0233528290080109	0.047289478741222	65.7856569440728	247.159156783035	JUN	GO_Molecular_Function_2023	L2_L3	up_up
gs_ind_0	RNA Binding (GO:0003723)	7/1395	0.00161763905449037	0.01091906361781	4.80716398344345	30.8946217189753	ADAR;HLA-A;ANXA11;UBE2L3;MBNL2;MTERF1;JUN	GO_Molecular_Function_2023	L2_L3	up_up
gs_ind_0	RNA Polymerase II Cis-Regulatory Region Sequence-Specific DNA Binding (GO:0000978)	8/1118	6.66029637433706e-05	0.00114525070150934	7.01750272994975	67.4856499444867	ZBTB16;CEBPB;ELK1;ZNF521;TEF;RORA;ZNF483;JUN	GO_Molecular_Function_2023	L2_L3	up_up
gs_ind_0	RNA Polymerase II Transcription Regulatory Region Sequence-Specific DNA Binding (GO:0000977)	9/1220	1.74031509553131e-05	0.00114525070150934	7.33975382972008	80.4353293605885	ZBTB16;CEBPB;ELK1;CREBRF;ZNF521;TEF;RORA;ZNF483;JUN	GO_Molecular_Function_2023	L2_L3	up_up
gs_ind_0	Sequence-Specific DNA Binding (GO:0043565)	6/715	0.000253149088632947	0.00256313452240859	8.11084264572637	67.17020259037	CEBPB;ELK1;TEF;MBNL2;RORA;JUN	GO_Molecular_Function_2023	L2_L3	up_up
gs_ind_0	Sequence-Specific Double-Stranded DNA Binding (GO:1990837)	5/712	0.00188347927472026	0.0117355247117186	6.73474676089517	42.2580746069727	CEBPB;ELK1;TEF;MBNL2;JUN	GO_Molecular_Function_2023	L2_L3	up_up
gs_ind_0	Sphingosine-1-Phosphate Phosphatase Activity (GO:0042392)	1/6	0.00743310480841917	0.0261774560644327	221.349234923492	1085.01225468564	SGPP2	GO_Molecular_Function_2023	L2_L3	up_up
gs_ind_0	Transcription Cis-Regulatory Region Binding (GO:0000976)	5/471	0.000296402388954185	0.00266762150058767	10.2751097742281	83.4728607961025	CEBPB;ELK1;CREBRF;RORA;JUN	GO_Molecular_Function_2023	L2_L3	up_up
gs_ind_0	Transcription Coregulator Binding (GO:0001221)	2/99	0.00680005297888198	0.0261774560644327	21.1833721833722	105.722500846493	RORA;ZBTB16	GO_Molecular_Function_2023	L2_L3	up_up
gs_ind_0	Transcription Corepressor Binding (GO:0001222)	2/42	0.00126265865020369	0.00929775915149988	51.0680882903105	340.85578052752	RORA;ZBTB16	GO_Molecular_Function_2023	L2_L3	up_up
gs_ind_0	Transcription Regulatory Region Nucleic Acid Binding (GO:0001067)	3/222	0.00268532251028507	0.0155365088095065	13.404762463894	79.355583101095	CEBPB;ELK1;JUN	GO_Molecular_Function_2023	L2_L3	up_up
gs_ind_0	Ubiquitin-Protein Transferase Activator Activity (GO:0097027)	1/16	0.0197014138431613	0.0431301221971909	78.5241137016928	308.369288925292	UBE2L3	GO_Molecular_Function_2023	L2_L3	up_up
gs_ind_0	cAMP Response Element Binding (GO:0035497)	1/9	0.0111293171128026	0.030049156204567	143.215492137449	644.207984170627	JUN	GO_Molecular_Function_2023	L2_L3	up_up
gs_ind_0	tRNA-specific Adenosine Deaminase Activity (GO:0008251)	1/7	0.00866667805276001	0.0280800368909424	187.290936785986	889.307883194006	ADAR	GO_Molecular_Function_2023	L2_L3	up_up
gs_ind_0	Antigen Processing And Presentation Of Endogenous Peptide Antigen (GO:0002483)	2/21	0.000313146234533897	0.0189844904686175	106.118881118881	856.256301755643	HLA-A;HLA-C	GO_Biological_Process_2023	L2_L3	up_up
gs_ind_0	Antigen Processing And Presentation Of Endogenous Peptide Antigen Via MHC Class I Via ER Pathway (GO:0002484)	2/13	0.000117053881997791	0.0113542265537858	179.975845410628	1629.29904736357	HLA-A;HLA-C	GO_Biological_Process_2023	L2_L3	up_up
gs_ind_0	Antigen Processing And Presentation Of Endogenous Peptide Antigen Via MHC Class I Via ER Pathway, TAP-independent (GO:0002486)	2/13	0.000117053881997791	0.0113542265537858	179.975845410628	1629.29904736357	HLA-A;HLA-C	GO_Biological_Process_2023	L2_L3	up_up
gs_ind_0	Antigen Processing And Presentation Of Endogenous Peptide Antigen Via MHC Class Ib (GO:0002476)	2/13	0.000117053881997791	0.0113542265537858	179.975845410628	1629.29904736357	HLA-A;HLA-C	GO_Biological_Process_2023	L2_L3	up_up
gs_ind_0	Antigen Processing And Presentation Of Peptide Antigen Via MHC Class I (GO:0002474)	2/18	0.000228694311868427	0.0184861235426979	125.422405876951	1051.43162208749	B2M;HLA-A	GO_Biological_Process_2023	L2_L3	up_up
gs_ind_0	Antigen Processing And Presentation Of Peptide Antigen Via MHC Class Ib (GO:0002428)	2/13	0.000117053881997791	0.0113542265537858	179.975845410628	1629.29904736357	HLA-A;HLA-C	GO_Biological_Process_2023	L2_L3	up_up
gs_ind_0	Apoptotic Mitochondrial Changes (GO:0008637)	2/34	0.00082795022398567	0.0264210550736959	63.6511266511267	451.703881578161	CAMK2A;IFI6	GO_Biological_Process_2023	L2_L3	up_up
gs_ind_0	Cellular Response To Organic Cyclic Compound (GO:0071407)	3/151	0.000893187702157907	0.0264210550736959	19.8482765802353	139.349069419889	IGFBP5;UBE2L3;RORA	GO_Biological_Process_2023	L2_L3	up_up
gs_ind_0	Cellular Response To Oxygen-Containing Compound (GO:1901701)	4/406	0.00163369579295175	0.0330142691492334	9.55359267734554	61.3045489069982	IGFBP5;JUN;ATP2B4;RORA	GO_Biological_Process_2023	L2_L3	up_up
gs_ind_0	Integrated Stress Response Signaling (GO:0140467)	2/29	0.000601578661355799	0.025454564057504	75.2332415059688	557.926202288961	CEBPB;JUN	GO_Biological_Process_2023	L2_L3	up_up
gs_ind_0	Modulation By Host Of Symbiont Process (GO:0051851)	2/42	0.00126265865020369	0.0291614021594661	51.0680882903105	340.85578052752	PI4KA;JUN	GO_Biological_Process_2023	L2_L3	up_up
gs_ind_0	Myeloid Cell Differentiation (GO:0030099)	2/57	0.00231285446169253	0.0386804970317543	37.2522522522523	226.094082063182	CEBPB;ZBTB16	GO_Biological_Process_2023	L2_L3	up_up
gs_ind_0	Negative Regulation Of Cell Population Proliferation (GO:0008285)	4/377	0.00124563547200193	0.0291614021594661	10.3027266962587	68.9057638811086	B2M;IGFBP5;DDAH1;RPS6KA2	GO_Biological_Process_2023	L2_L3	up_up
gs_ind_0	Positive Regulation Of Fat Cell Differentiation (GO:0045600)	2/50	0.00178509838305289	0.0333479977085413	42.6361553681141	269.813603851335	CEBPB;ZBTB16	GO_Biological_Process_2023	L2_L3	up_up
gs_ind_0	Positive Regulation Of Leukocyte Mediated Cytotoxicity (GO:0001912)	2/51	0.0018564864703724	0.0333479977085413	41.7737985919804	262.718325635041	HLA-A;HLA-C	GO_Biological_Process_2023	L2_L3	up_up
gs_ind_0	Positive Regulation Of Nucleic Acid-Templated Transcription (GO:1903508)	5/556	0.000629803646783605	0.025454564057504	8.6732274637109	63.9225750571592	ZBTB16;CEBPB;ELK1;RORA;JUN	GO_Biological_Process_2023	L2_L3	up_up
gs_ind_0	Positive Regulation Of Smooth Muscle Cell Proliferation (GO:0048661)	2/47	0.00157901161752553	0.0330142691492334	45.4506604506605	293.200219201735	IGFBP5;JUN	GO_Biological_Process_2023	L2_L3	up_up
gs_ind_0	Positive Regulation Of T Cell Mediated Cytotoxicity (GO:0001916)	2/33	0.000779866449518795	0.0264210550736959	65.6734006734007	469.984328059669	HLA-A;HLA-C	GO_Biological_Process_2023	L2_L3	up_up
gs_ind_0	Positive Regulation Of T Cell Mediated Immunity (GO:0002711)	2/43	0.00132320113630748	0.0291705705049603	49.8363149567969	330.300213161009	HLA-A;HLA-C	GO_Biological_Process_2023	L2_L3	up_up
gs_ind_0	Positive Regulation Of Vascular Associated Smooth Muscle Cell Proliferation (GO:1904707)	2/20	0.000283548148706646	0.0189844904686175	111.857766857767	913.668626002325	IGFBP5;JUN	GO_Biological_Process_2023	L2_L3	up_up
gs_ind_0	Regulation Of Cation Channel Activity (GO:2001257)	2/56	0.00223347158691346	0.0386804970317543	37.9367065146882	231.573173290862	JPH4;NETO1	GO_Biological_Process_2023	L2_L3	up_up
gs_ind_0	Regulation Of DNA-templated Transcription (GO:0006355)	9/1917	0.000534198148411978	0.025454564057504	4.57758017537641	34.4908934947299	ZBTB16;CEBPB;ELK1;CREBRF;UBE2L3;ATP2B4;TEF;RORA;JUN	GO_Biological_Process_2023	L2_L3	up_up
gs_ind_0	Regulation Of Fat Cell Differentiation (GO:0045598)	3/75	0.000114589188669307	0.0113542265537858	40.7303945965162	369.593999225935	CEBPB;RORA;ZBTB16	GO_Biological_Process_2023	L2_L3	up_up
gs_ind_0	Regulation Of Neuronal Synaptic Plasticity (GO:0048168)	2/34	0.00082795022398567	0.0264210550736959	63.6511266511267	451.703881578161	CAMK2A;NETO1	GO_Biological_Process_2023	L2_L3	up_up
gs_ind_0	Regulation Of Nitric Oxide Biosynthetic Process (GO:0045428)	2/39	0.00108926929500901	0.0278050320041773	55.1575757575758	376.298670775247	DDAH1;ATP2B4	GO_Biological_Process_2023	L2_L3	up_up
gs_ind_0	Regulation Of Nitric-Oxide Synthase Activity (GO:0050999)	2/28	0.000560535701543561	0.025454564057504	78.0741376024395	584.511214365297	DDAH1;ATP2B4	GO_Biological_Process_2023	L2_L3	up_up
gs_ind_0	Regulation Of Signal Transduction (GO:0009966)	3/193	0.00180584940489218	0.0333479977085413	15.4563682117055	97.6336153350277	RGS4;IGFBP5;RORA	GO_Biological_Process_2023	L2_L3	up_up
gs_ind_0	Regulation Of T Cell Mediated Cytotoxicity (GO:0001914)	2/36	0.000928308026913975	0.0264210550736959	59.9582784365393	418.637511194697	HLA-A;HLA-C	GO_Biological_Process_2023	L2_L3	up_up
gs_ind_0	Regulation Of Vascular Associated Smooth Muscle Cell Proliferation (GO:1904705)	2/37	0.000980575239848507	0.0264210550736959	58.2678901692986	403.643303023867	IGFBP5;JUN	GO_Biological_Process_2023	L2_L3	up_up
gs_ind_0	Response To Metal Ion (GO:0010038)	2/64	0.00290533821477254	0.046969634472156	33.0743434343434	193.194035798719	PAM;ANXA11	GO_Biological_Process_2023	L2_L3	up_up
gs_ind_0	Actin-Based Cell Projection (GO:0098858)	1/83	0.0180560738597321	0.0270841107895981	87.5967914438503	351.637447821362	WWOX	GO_Cellular_Component_2023	IN-VIP	up_up
gs_ind_0	Bounding Membrane Of Organelle (GO:0098588)	3/818	0.000605739135766113	0.00160342712408677	26.5556289204358	196.752278112869	B2M;HLA-A;HLA-C	GO_Cellular_Component_2023	IN-VIP	up_up
gs_ind_0	COPII-coated ER To Golgi Transport Vesicle (GO:0030134)	3/76	5.08456728335835e-07	3.26865039644466e-06	300.076923076923	4348.68047696916	B2M;HLA-A;HLA-C	GO_Cellular_Component_2023	IN-VIP	up_up
gs_ind_0	Clathrin-Coated Vesicle Membrane (GO:0030665)	1/90	0.0195655401152937	0.0284015904899425	80.731843575419	317.597895353693	GAD1	GO_Cellular_Component_2023	IN-VIP	up_up
gs_ind_0	Clathrin-Sculpted Gamma-Aminobutyric Acid Transport Vesicle (GO:0061200)	1/7	0.00153411552224426	0.00345175992504958	1113.86877828054	7217.6483252529	GAD1	GO_Cellular_Component_2023	IN-VIP	up_up
gs_ind_0	Clathrin-Sculpted Gamma-Aminobutyric Acid Transport Vesicle Membrane (GO:0061202)	1/7	0.00153411552224426	0.00345175992504958	1113.86877828054	7217.6483252529	GAD1	GO_Cellular_Component_2023	IN-VIP	up_up
gs_ind_0	Coated Vesicle Membrane (GO:0030662)	3/55	1.9018689877931e-07	2.78929071019578e-06	420.323076923077	6504.60829853027	B2M;HLA-A;HLA-C	GO_Cellular_Component_2023	IN-VIP	up_up
gs_ind_0	Cortical Cytoskeleton (GO:0030863)	1/63	0.0137319239900505	0.0220691635554383	115.684235294118	496.057695738839	ERC1	GO_Cellular_Component_2023	IN-VIP	up_up
gs_ind_0	Cytoskeleton Of Presynaptic Active Zone (GO:0048788)	1/7	0.00153411552224426	0.00345175992504958	1113.86877828054	7217.6483252529	ERC1	GO_Cellular_Component_2023	IN-VIP	up_up
gs_ind_0	ER To Golgi Transport Vesicle Membrane (GO:0012507)	3/55	1.9018689877931e-07	2.78929071019578e-06	420.323076923077	6504.60829853027	B2M;HLA-A;HLA-C	GO_Cellular_Component_2023	IN-VIP	up_up
gs_ind_0	Early Endosome (GO:0005769)	3/307	3.36729213891117e-05	0.000108234390179288	72.0238726790451	741.760652893608	B2M;HLA-A;HLA-C	GO_Cellular_Component_2023	IN-VIP	up_up
gs_ind_0	Early Endosome Membrane (GO:0031901)	3/116	1.82516027216491e-06	9.12580136082454e-06	194.133175194849	2565.24525044129	B2M;HLA-A;HLA-C	GO_Cellular_Component_2023	IN-VIP	up_up
gs_ind_0	Endocytic Vesicle Membrane (GO:0030666)	3/159	4.71132458613587e-06	1.92736005796468e-05	140.645121651511	1725.0885709032	B2M;HLA-A;HLA-C	GO_Cellular_Component_2023	IN-VIP	up_up
gs_ind_0	Endoplasmic Reticulum Membrane (GO:0005789)	2/800	0.012474475118498	0.0215904377050927	16.7962847004801	73.6360998408918	HLA-A;HLA-C	GO_Cellular_Component_2023	IN-VIP	up_up
gs_ind_0	Endosome Lumen (GO:0031904)	1/25	0.00546938221116729	0.0111873727046604	295.386554621849	1538.54733939976	B2M	GO_Cellular_Component_2023	IN-VIP	up_up
gs_ind_0	Endosome Membrane (GO:0010008)	3/361	5.45058707456442e-05	0.000163517612236933	61.0939813324751	599.771964400049	B2M;HLA-A;HLA-C	GO_Cellular_Component_2023	IN-VIP	up_up
gs_ind_0	Golgi Cisterna (GO:0031985)	1/51	0.0111293171128026	0.0215904377050927	143.215492137449	644.207984170627	HLA-A	GO_Cellular_Component_2023	IN-VIP	up_up
gs_ind_0	Golgi Medial Cisterna (GO:0005797)	1/10	0.00219095293732335	0.00469489915140717	762.065015479876	4666.44316533683	HLA-A	GO_Cellular_Component_2023	IN-VIP	up_up
gs_ind_0	Golgi Membrane (GO:0000139)	3/426	8.90416680938701e-05	0.00025042969151401	51.6344564526383	481.563910506027	B2M;HLA-A;HLA-C	GO_Cellular_Component_2023	IN-VIP	up_up
gs_ind_0	Lumenal Side Of Endoplasmic Reticulum Membrane (GO:0098553)	2/27	1.49609247862918e-05	5.17878165679331e-05	536.058823529412	5955.65039421086	HLA-A;HLA-C	GO_Cellular_Component_2023	IN-VIP	up_up
gs_ind_0	MHC Class I Protein Complex (GO:0042612)	2/5	4.27304912824898e-07	3.20478684618674e-06	3907.66666666667	57308.9327429264	HLA-A;HLA-C	GO_Cellular_Component_2023	IN-VIP	up_up
gs_ind_0	MHC Protein Complex (GO:0042611)	2/21	8.95709051162397e-06	3.35890894185899e-05	701.102564102564	8148.96074672135	HLA-A;HLA-C	GO_Cellular_Component_2023	IN-VIP	up_up
gs_ind_0	Microvillus (GO:0005902)	1/57	0.0124313826430966	0.0215904377050927	127.988027069235	561.551454989906	WWOX	GO_Cellular_Component_2023	IN-VIP	up_up
gs_ind_0	Mitochondrial Envelope (GO:0005740)	1/145	0.0313540469628433	0.0440916285414984	49.9362914716059	172.900011356748	IFI6	GO_Cellular_Component_2023	IN-VIP	up_up
gs_ind_0	Phagocytic Vesicle (GO:0045335)	3/100	1.1664457539944e-06	6.56125736621852e-06	226.079289940828	3088.59335388323	B2M;HLA-A;HLA-C	GO_Cellular_Component_2023	IN-VIP	up_up
gs_ind_0	Phagocytic Vesicle Membrane (GO:0030670)	3/45	1.02981314553214e-07	2.78929071019578e-06	519.349321266968	8355.66491736014	B2M;HLA-A;HLA-C	GO_Cellular_Component_2023	IN-VIP	up_up
gs_ind_0	Recycling Endosome (GO:0055037)	3/159	4.71132458613587e-06	1.92736005796468e-05	140.645121651511	1725.0885709032	B2M;HLA-A;HLA-C	GO_Cellular_Component_2023	IN-VIP	up_up
gs_ind_0	Recycling Endosome Membrane (GO:0055038)	3/70	3.96177175377939e-07	3.20478684618674e-06	326.798290598291	4817.46573056567	B2M;HLA-A;HLA-C	GO_Cellular_Component_2023	IN-VIP	up_up
gs_ind_0	Specific Granule (GO:0042581)	1/159	0.0343345665192407	0.0462867189554622	45.5099276303581	153.441393147286	B2M	GO_Cellular_Component_2023	IN-VIP	up_up
gs_ind_0	Specific Granule Lumen (GO:0035580)	1/61	0.0132985794650262	0.0220691635554383	119.5143412737	516.313673472291	B2M	GO_Cellular_Component_2023	IN-VIP	up_up
gs_ind_0	Tertiary Granule (GO:0070820)	1/162	0.0349721876552381	0.0462867189554622	44.6612638863595	149.758247059385	B2M	GO_Cellular_Component_2023	IN-VIP	up_up
gs_ind_0	Tertiary Granule Lumen (GO:1904724)	1/53	0.0115635084063773	0.0215904377050927	137.752941176471	614.364475480407	B2M	GO_Cellular_Component_2023	IN-VIP	up_up
gs_ind_0	Transport Vesicle Membrane (GO:0030658)	3/60	2.47936952017402e-07	2.78929071019578e-06	383.726421404682	5836.51392252813	B2M;HLA-A;HLA-C	GO_Cellular_Component_2023	IN-VIP	up_up
gs_ind_0	Vesicle Membrane (GO:0012506)	1/69	0.0150309427150607	0.0233238766268184	105.535852297123	443.001974640695	GAD1	GO_Cellular_Component_2023	IN-VIP	up_up
gs_ind_0	Carboxy-Lyase Activity (GO:0016831)	1/27	0.00590578188224755	0.0371592030140174	273.079911209767	1401.3978860339	GAD1	GO_Molecular_Function_2023	IN-VIP	up_up
gs_ind_0	MHC Class II Protein Complex Binding (GO:0023026)	1/25	0.00546938221116729	0.0371592030140174	295.386554621849	1538.54733939976	B2M	GO_Molecular_Function_2023	IN-VIP	up_up
gs_ind_0	Nuclear Estrogen Receptor Binding (GO:0030331)	1/34	0.00743184060280349	0.0371592030140174	215.981562774364	1058.73767368208	WBP2	GO_Molecular_Function_2023	IN-VIP	up_up
gs_ind_0	PDZ Domain Binding (GO:0030165)	1/61	0.0132985794650262	0.0498696729938484	119.5143412737	516.313673472291	ERC1	GO_Molecular_Function_2023	IN-VIP	up_up
gs_ind_0	Alpha-Beta T Cell Activation (GO:0046631)	1/15	0.0032848284696682	0.0116611410673221	499.223123732252	2854.77790134119	HLA-A	GO_Biological_Process_2023	IN-VIP	up_up
gs_ind_0	Amyloid Fibril Formation (GO:1990000)	1/24	0.00525111852368163	0.0130817338660139	307.963704630789	1616.59823946986	B2M	GO_Biological_Process_2023	IN-VIP	up_up
gs_ind_0	Anterograde Trans-Synaptic Signaling (GO:0098916)	1/199	0.0428054684910458	0.048627012205828	36.3036005334124	114.395891406203	GAD1	GO_Biological_Process_2023	IN-VIP	up_up
gs_ind_0	Antibacterial Humoral Response (GO:0019731)	1/49	0.0106949562918937	0.0189835474181114	149.128562765312	676.742886108508	HLA-A	GO_Biological_Process_2023	IN-VIP	up_up
gs_ind_0	Antigen Processing And Presentation Of Endogenous Peptide Antigen (GO:0002483)	2/21	8.95709051162397e-06	0.000211984475441767	701.102564102564	8148.96074672135	HLA-A;HLA-C	GO_Biological_Process_2023	IN-VIP	up_up
gs_ind_0	Antigen Processing And Presentation Of Endogenous Peptide Antigen Via MHC Class I (GO:0019885)	1/6	0.00131508432424538	0.0098285249496234	1316.42245989305	8732.95504696562	HLA-A	GO_Biological_Process_2023	IN-VIP	up_up
gs_ind_0	Antigen Processing And Presentation Of Endogenous Peptide Antigen Via MHC Class I Via ER Pathway (GO:0002484)	2/13	3.32994749746928e-06	0.000118213136160159	1189.05797101449	14997.0578930714	HLA-A;HLA-C	GO_Biological_Process_2023	IN-VIP	up_up
gs_ind_0	Antigen Processing And Presentation Of Endogenous Peptide Antigen Via MHC Class I Via ER Pathway, TAP-independent (GO:0002486)	2/13	3.32994749746928e-06	0.000118213136160159	1189.05797101449	14997.0578930714	HLA-A;HLA-C	GO_Biological_Process_2023	IN-VIP	up_up
gs_ind_0	Antigen Processing And Presentation Of Endogenous Peptide Antigen Via MHC Class Ib (GO:0002476)	2/13	3.32994749746928e-06	0.000118213136160159	1189.05797101449	14997.0578930714	HLA-A;HLA-C	GO_Biological_Process_2023	IN-VIP	up_up
gs_ind_0	Antigen Processing And Presentation Of Exogenous Peptide Antigen (GO:0002478)	1/31	0.00677807061223445	0.0150388441708952	237.243008678881	1184.80648135508	HLA-A	GO_Biological_Process_2023	IN-VIP	up_up
gs_ind_0	Antigen Processing And Presentation Of Exogenous Peptide Antigen Via MHC Class I (GO:0042590)	1/6	0.00131508432424538	0.0098285249496234	1316.42245989305	8732.95504696562	HLA-A	GO_Biological_Process_2023	IN-VIP	up_up
gs_ind_0	Antigen Processing And Presentation Of Peptide Antigen Via MHC Class I (GO:0002474)	2/18	6.52810706715513e-06	0.000185398240707206	828.636363636364	9893.41564636139	B2M;HLA-A	GO_Biological_Process_2023	IN-VIP	up_up
gs_ind_0	Antigen Processing And Presentation Of Peptide Antigen Via MHC Class Ib (GO:0002428)	2/13	3.32994749746928e-06	0.000118213136160159	1189.05797101449	14997.0578930714	HLA-A;HLA-C	GO_Biological_Process_2023	IN-VIP	up_up
gs_ind_0	Antigen Receptor-Mediated Signaling Pathway (GO:0050851)	1/132	0.0285791026540425	0.0352889789293395	54.890404831134	195.139753217794	HLA-A	GO_Biological_Process_2023	IN-VIP	up_up
gs_ind_0	Antimicrobial Humoral Response (GO:0019730)	1/100	0.0217183425620224	0.0285555985537701	72.6003547147502	278.030180193771	HLA-A	GO_Biological_Process_2023	IN-VIP	up_up
gs_ind_0	Apoptotic Mitochondrial Changes (GO:0008637)	1/34	0.00743184060280349	0.0152945125448999	215.981562774364	1058.73767368208	IFI6	GO_Biological_Process_2023	IN-VIP	up_up
gs_ind_0	Cellular Response To Estrogen Stimulus (GO:0071391)	1/15	0.0032848284696682	0.0116611410673221	499.223123732252	2854.77790134119	WBP2	GO_Biological_Process_2023	IN-VIP	up_up
gs_ind_0	Cellular Response To Growth Factor Stimulus (GO:0071363)	1/155	0.0334838224837004	0.0392950644023592	46.6927470017133	158.600920715183	WWOX	GO_Biological_Process_2023	IN-VIP	up_up
gs_ind_0	Cellular Response To Hormone Stimulus (GO:0032870)	1/94	0.0204271658952848	0.0273646939351928	77.2705253224284	300.651083554683	WBP2	GO_Biological_Process_2023	IN-VIP	up_up
gs_ind_0	Cellular Response To Metal Ion (GO:0071248)	1/135	0.0292201008307026	0.0357694337755152	53.6621473868358	189.582915819941	B2M	GO_Biological_Process_2023	IN-VIP	up_up
gs_ind_0	Cellular Response To Transforming Growth Factor Beta Stimulus (GO:0071560)	1/96	0.0208577263270967	0.0276803470882966	75.6485987064983	292.762409401848	WWOX	GO_Biological_Process_2023	IN-VIP	up_up
gs_ind_0	Cellular Response To Virus (GO:0098586)	1/64	0.0139485328063732	0.0220076850944999	113.859657248726	486.451830764263	IFI6	GO_Biological_Process_2023	IN-VIP	up_up
gs_ind_0	Chemical Synaptic Transmission (GO:0007268)	2/273	0.0015388513167504	0.010035977970965	50.0460405156538	324.13414343886	GAD1;ERC1	GO_Biological_Process_2023	IN-VIP	up_up
gs_ind_0	Cytosolic Transport (GO:0016482)	1/127	0.0275099362841634	0.0348786692174214	57.0669611718205	205.053462567925	ERC1	GO_Biological_Process_2023	IN-VIP	up_up
gs_ind_0	Defense Response To Bacterium (GO:0042742)	1/204	0.043859673189826	0.0494291554996452	35.4072842896372	110.710079773404	HLA-A	GO_Biological_Process_2023	IN-VIP	up_up
gs_ind_0	Defense Response To Gram-positive Bacterium (GO:0050830)	1/85	0.0184875605784735	0.0262523360214324	85.5193177862861	341.278279058628	HLA-A	GO_Biological_Process_2023	IN-VIP	up_up
gs_ind_0	Defense Response To Symbiont (GO:0140546)	1/148	0.031993417208488	0.0384312346954809	48.9170488534397	168.383493849804	IFI6	GO_Biological_Process_2023	IN-VIP	up_up
gs_ind_0	Defense Response To Virus (GO:0051607)	1/189	0.0406939590492498	0.0468431617143198	38.2388828210329	122.428499011672	IFI6	GO_Biological_Process_2023	IN-VIP	up_up
gs_ind_0	Detection Of Bacterium (GO:0016045)	1/12	0.00262863113777581	0.0109784006342401	629.501278772379	3740.05094191611	HLA-A	GO_Biological_Process_2023	IN-VIP	up_up
gs_ind_0	Dicarboxylic Acid Catabolic Process (GO:0043649)	1/16	0.00350347561773588	0.0118450842313927	467.003795066414	2640.43934969834	GAD1	GO_Biological_Process_2023	IN-VIP	up_up
gs_ind_0	Endosomal Transport (GO:0016197)	1/180	0.0387900616522916	0.0451490881526672	40.1650008192692	130.519833537446	ERC1	GO_Biological_Process_2023	IN-VIP	up_up
gs_ind_0	Epigenetic Regulation Of Gene Expression (GO:0040029)	1/83	0.0180560738597321	0.0261628825314485	87.5967914438503	351.637447821362	WBP2	GO_Biological_Process_2023	IN-VIP	up_up
gs_ind_0	Establishment Of Protein Localization To Chromatin (GO:0071169)	1/8	0.00175310401890077	0.010035977970965	965.329411764706	6126.33504841691	WBP2	GO_Biological_Process_2023	IN-VIP	up_up
gs_ind_0	Establishment Of Protein Localization To Chromosome (GO:0070199)	1/14	0.00306613867850378	0.0116611410673221	536.21568627451	3103.26048889972	WBP2	GO_Biological_Process_2023	IN-VIP	up_up
gs_ind_0	Gamma-Aminobutyric Acid Metabolic Process (GO:0009448)	1/5	0.00109601041761865	0.0098285249496234	1609.0	10967.0704438683	GAD1	GO_Biological_Process_2023	IN-VIP	up_up
gs_ind_0	Glutamate Catabolic Process (GO:0006538)	1/5	0.00109601041761865	0.0098285249496234	1609.0	10967.0704438683	GAD1	GO_Biological_Process_2023	IN-VIP	up_up
gs_ind_0	Glutamate Metabolic Process (GO:0006536)	1/20	0.00437763792454172	0.0121887173585279	371.171945701358	2015.92614046443	GAD1	GO_Biological_Process_2023	IN-VIP	up_up
gs_ind_0	Glutamine Family Amino Acid Catabolic Process (GO:0009065)	1/15	0.0032848284696682	0.0116611410673221	499.223123732252	2854.77790134119	GAD1	GO_Biological_Process_2023	IN-VIP	up_up
gs_ind_0	I-kappaB Phosphorylation (GO:0007252)	1/9	0.00197204982149934	0.010035977970965	851.740484429066	5305.22041848308	ERC1	GO_Biological_Process_2023	IN-VIP	up_up
gs_ind_0	I-kappaB kinase/NF-kappaB Signaling (GO:0007249)	1/45	0.00982572583639981	0.0181201697242698	162.549239920687	751.424701619827	ERC1	GO_Biological_Process_2023	IN-VIP	up_up
gs_ind_0	Intracellular Iron Ion Homeostasis (GO:0006879)	1/50	0.0109121578968842	0.019129955819229	146.112299465241	660.117500613275	B2M	GO_Biological_Process_2023	IN-VIP	up_up
gs_ind_0	Intracellular Monoatomic Cation Homeostasis (GO:0030003)	1/190	0.040905296144899	0.0468431617143198	38.0361632779761	121.582433664191	B2M	GO_Biological_Process_2023	IN-VIP	up_up
gs_ind_0	Intracellular Steroid Hormone Receptor Signaling Pathway (GO:0030518)	1/43	0.00939085608593544	0.0175460732131952	170.206920415225	794.529107785111	WBP2	GO_Biological_Process_2023	IN-VIP	up_up
gs_ind_0	Intrinsic Apoptotic Signaling Pathway (GO:0097193)	1/104	0.0225782863420454	0.0294139143171601	69.7877237851662	264.548973522752	IFI6	GO_Biological_Process_2023	IN-VIP	up_up
gs_ind_0	Maintenance Of Synapse Structure (GO:0099558)	1/10	0.00219095293732335	0.010035977970965	762.065015479876	4666.44316533683	ERC1	GO_Biological_Process_2023	IN-VIP	up_up
gs_ind_0	Negative Regulation Of Cell Development (GO:0010721)	1/22	0.00481446340848753	0.0124300691637315	336.627906976744	1796.29050269649	B2M	GO_Biological_Process_2023	IN-VIP	up_up
gs_ind_0	Negative Regulation Of Cysteine-Type Endopeptidase Activity (GO:2000117)	1/53	0.0115635084063773	0.0197833517313925	137.752941176471	614.364475480407	IFI6	GO_Biological_Process_2023	IN-VIP	up_up
gs_ind_0	Negative Regulation Of Cysteine-Type Endopeptidase Activity Involved In Apoptotic Process (GO:0043154)	1/49	0.0106949562918937	0.0189835474181114	149.128562765312	676.742886108508	IFI6	GO_Biological_Process_2023	IN-VIP	up_up
gs_ind_0	Negative Regulation Of Epithelial Cell Proliferation (GO:0050680)	1/70	0.0152472979127657	0.023280820468954	104.014811680068	435.130672164238	B2M	GO_Biological_Process_2023	IN-VIP	up_up
gs_ind_0	Negative Regulation Of Extrinsic Apoptotic Signaling Pathway (GO:2001237)	1/70	0.0152472979127657	0.023280820468954	104.014811680068	435.130672164238	IFI6	GO_Biological_Process_2023	IN-VIP	up_up
gs_ind_0	Negative Regulation Of Extrinsic Apoptotic Signaling Pathway In Absence Of Ligand (GO:2001240)	1/22	0.00481446340848753	0.0124300691637315	336.627906976744	1796.29050269649	IFI6	GO_Biological_Process_2023	IN-VIP	up_up
gs_ind_0	Negative Regulation Of Natural Killer Cell Mediated Cytotoxicity (GO:0045953)	1/16	0.00350347561773588	0.0118450842313927	467.003795066414	2640.43934969834	HLA-A	GO_Biological_Process_2023	IN-VIP	up_up
gs_ind_0	Negative Regulation Of Nervous System Development (GO:0051961)	1/18	0.00394064201368368	0.01216459056398	413.611764705882	2289.92498082875	B2M	GO_Biological_Process_2023	IN-VIP	up_up
gs_ind_0	Negative Regulation Of Neurogenesis (GO:0050768)	1/27	0.00590578188224755	0.0139770171213192	273.079911209767	1401.3978860339	B2M	GO_Biological_Process_2023	IN-VIP	up_up
gs_ind_0	Negative Regulation Of Neuron Differentiation (GO:0045665)	1/23	0.00503281225854418	0.0127617739413085	321.658823529412	1702.14655640228	B2M	GO_Biological_Process_2023	IN-VIP	up_up
gs_ind_0	Negative Regulation Of Protein Binding (GO:0032091)	1/71	0.0154636108659724	0.0233599227975327	102.536921151439	427.503668469391	B2M	GO_Biological_Process_2023	IN-VIP	up_up
gs_ind_0	Negative Regulation Of Receptor Binding (GO:1900121)	1/9	0.00197204982149934	0.010035977970965	851.740484429066	5305.22041848308	B2M	GO_Biological_Process_2023	IN-VIP	up_up
gs_ind_0	Negative Regulation Of Signal Transduction In Absence Of Ligand (GO:1901099)	1/22	0.00481446340848753	0.0124300691637315	336.627906976744	1796.29050269649	IFI6	GO_Biological_Process_2023	IN-VIP	up_up
gs_ind_0	Negative Regulation Of Wnt Signaling Pathway (GO:0030178)	1/139	0.0300741802139214	0.0365002870972379	52.1072414525377	182.58837384511	WWOX	GO_Biological_Process_2023	IN-VIP	up_up
gs_ind_0	Neuromuscular Synaptic Transmission (GO:0007274)	1/18	0.00394064201368368	0.01216459056398	413.611764705882	2289.92498082875	ERC1	GO_Biological_Process_2023	IN-VIP	up_up
gs_ind_0	Neurotransmitter Biosynthetic Process (GO:0042136)	1/11	0.00240981337365509	0.0106935468455945	689.470588235294	4156.2707180668	GAD1	GO_Biological_Process_2023	IN-VIP	up_up
gs_ind_0	Positive Regulation Of Alpha-Beta T Cell Activation (GO:0046635)	1/19	0.00415916127611242	0.0121887173585279	391.244833068362	2144.9770430281	HLA-A	GO_Biological_Process_2023	IN-VIP	up_up
gs_ind_0	Positive Regulation Of Alpha-Beta T Cell Proliferation (GO:0046641)	1/17	0.00372208012998276	0.01216459056398	438.689839572193	2453.79959414581	HLA-A	GO_Biological_Process_2023	IN-VIP	up_up
gs_ind_0	Positive Regulation Of Apoptotic Signaling Pathway (GO:2001235)	1/61	0.0132985794650262	0.0214590714094742	119.5143412737	516.313673472291	WWOX	GO_Biological_Process_2023	IN-VIP	up_up
gs_ind_0	Positive Regulation Of Binding (GO:0051099)	1/91	0.0197810096928226	0.027270906566804	79.8378290542736	313.206430678533	B2M	GO_Biological_Process_2023	IN-VIP	up_up
gs_ind_0	Positive Regulation Of CD8-positive, Alpha-Beta T Cell Activation (GO:2001187)	1/8	0.00175310401890077	0.010035977970965	965.329411764706	6126.33504841691	HLA-A	GO_Biological_Process_2023	IN-VIP	up_up
gs_ind_0	Positive Regulation Of Cellular Metabolic Process (GO:0031325)	1/56	0.0122144776096336	0.0206482835781901	130.297297297297	573.976968630087	B2M	GO_Biological_Process_2023	IN-VIP	up_up
gs_ind_0	Positive Regulation Of Cellular Senescence (GO:2000774)	1/10	0.00219095293732335	0.010035977970965	762.065015479876	4666.44316533683	B2M	GO_Biological_Process_2023	IN-VIP	up_up
gs_ind_0	Positive Regulation Of Cytokine Production Involved In Immune Response (GO:0002720)	1/33	0.00721395978732605	0.0152945125448999	222.63257918552	1097.96538845713	HLA-A	GO_Biological_Process_2023	IN-VIP	up_up
gs_ind_0	Positive Regulation Of DNA-templated Transcription (GO:0045893)	2/1241	0.0285574711965742	0.0352889789293395	10.7017614629555	38.053716046564	WWOX;WBP2	GO_Biological_Process_2023	IN-VIP	up_up
gs_ind_0	Positive Regulation Of Endocytosis (GO:0045807)	1/79	0.0171925945555773	0.0251685404834225	92.0693143499438	374.103084773037	B2M	GO_Biological_Process_2023	IN-VIP	up_up
gs_ind_0	Positive Regulation Of Extrinsic Apoptotic Signaling Pathway (GO:2001238)	1/31	0.00677807061223445	0.0150388441708952	237.243008678881	1184.80648135508	WWOX	GO_Biological_Process_2023	IN-VIP	up_up
gs_ind_0	Positive Regulation Of Intracellular Estrogen Receptor Signaling Pathway (GO:0033148)	1/6	0.00131508432424538	0.0098285249496234	1316.42245989305	8732.95504696562	WBP2	GO_Biological_Process_2023	IN-VIP	up_up
gs_ind_0	Positive Regulation Of Intracellular Steroid Hormone Receptor Signaling Pathway (GO:0033145)	1/7	0.00153411552224426	0.010035977970965	1113.86877828054	7217.6483252529	WBP2	GO_Biological_Process_2023	IN-VIP	up_up
gs_ind_0	Positive Regulation Of Leukocyte Mediated Cytotoxicity (GO:0001912)	2/51	5.41971009629502e-05	0.000769598833673894	275.989898989899	2711.01652524426	HLA-A;HLA-C	GO_Biological_Process_2023	IN-VIP	up_up
gs_ind_0	Positive Regulation Of NF-kappaB Transcription Factor Activity (GO:0051092)	1/152	0.0328453273169555	0.0388669706583974	47.6208503203261	162.670243033841	ERC1	GO_Biological_Process_2023	IN-VIP	up_up
gs_ind_0	Positive Regulation Of Protein Binding (GO:0032092)	1/59	0.0128650657019848	0.0212423177869981	123.606334841629	538.088007246027	B2M	GO_Biological_Process_2023	IN-VIP	up_up
gs_ind_0	Positive Regulation Of Receptor Binding (GO:1900122)	1/5	0.00109601041761865	0.0098285249496234	1609.0	10967.0704438683	B2M	GO_Biological_Process_2023	IN-VIP	up_up
gs_ind_0	Positive Regulation Of Receptor-Mediated Endocytosis (GO:0048260)	1/43	0.00939085608593544	0.0175460732131952	170.206920415225	794.529107785111	B2M	GO_Biological_Process_2023	IN-VIP	up_up
gs_ind_0	Positive Regulation Of T Cell Activation (GO:0050870)	2/107	0.00023952950787572	0.00309210819257748	129.315955766193	1078.08564934371	B2M;HLA-A	GO_Biological_Process_2023	IN-VIP	up_up
gs_ind_0	Positive Regulation Of T Cell Cytokine Production (GO:0002726)	1/21	0.00459607196624322	0.0124300691637315	353.057388809182	1900.35019933733	HLA-A	GO_Biological_Process_2023	IN-VIP	up_up
gs_ind_0	Positive Regulation Of T Cell Mediated Cytotoxicity (GO:0001916)	2/33	2.24899709029362e-05	0.000456225124030991	433.888888888889	4643.67027110429	HLA-A;HLA-C	GO_Biological_Process_2023	IN-VIP	up_up
gs_ind_0	Positive Regulation Of T Cell Mediated Immunity (GO:0002711)	2/43	3.84192413904666e-05	0.000606170253049584	329.25702811245	3347.54044855064	HLA-A;HLA-C	GO_Biological_Process_2023	IN-VIP	up_up
gs_ind_0	Positive Regulation Of Transcription By RNA Polymerase II (GO:0045944)	2/936	0.0168164779847827	0.0248743736858244	14.3033707865168	58.4349343820056	WWOX;WBP2	GO_Biological_Process_2023	IN-VIP	up_up
gs_ind_0	Positive Regulation Of Type II Interferon Production (GO:0032729)	1/58	0.0126482453381365	0.0211300098590045	125.759079283888	549.596953941458	HLA-A	GO_Biological_Process_2023	IN-VIP	up_up
gs_ind_0	Presynaptic Active Zone Organization (GO:1990709)	1/5	0.00109601041761865	0.0098285249496234	1609.0	10967.0704438683	ERC1	GO_Biological_Process_2023	IN-VIP	up_up
gs_ind_0	Progesterone Receptor Signaling Pathway (GO:0050847)	1/10	0.00219095293732335	0.010035977970965	762.065015479876	4666.44316533683	WBP2	GO_Biological_Process_2023	IN-VIP	up_up
gs_ind_0	Protein Homooligomerization (GO:0051260)	1/129	0.0279377282863566	0.0351075877580765	56.1760128175784	200.985259829664	B2M	GO_Biological_Process_2023	IN-VIP	up_up
gs_ind_0	Protein Homotetramerization (GO:0051289)	1/53	0.0115635084063773	0.0197833517313925	137.752941176471	614.364475480407	B2M	GO_Biological_Process_2023	IN-VIP	up_up
gs_ind_0	Protein Localization To Chromatin (GO:0071168)	1/31	0.00677807061223445	0.0150388441708952	237.243008678881	1184.80648135508	WBP2	GO_Biological_Process_2023	IN-VIP	up_up
gs_ind_0	Protein Tetramerization (GO:0051262)	1/73	0.0158961100677604	0.0237605013644418	99.7034482758621	412.939862354647	B2M	GO_Biological_Process_2023	IN-VIP	up_up
gs_ind_0	Regulation Of CD8-positive, Alpha-Beta T Cell Activation (GO:2001185)	1/9	0.00197204982149934	0.010035977970965	851.740484429066	5305.22041848308	HLA-A	GO_Biological_Process_2023	IN-VIP	up_up
gs_ind_0	Regulation Of Cellular Senescence (GO:2000772)	1/35	0.00764967891324474	0.0155179200811536	209.716112531969	1021.96582723439	B2M	GO_Biological_Process_2023	IN-VIP	up_up
gs_ind_0	Regulation Of Cysteine-Type Endopeptidase Activity Involved In Apoptotic Process (GO:0043281)	1/84	0.0182718382908769	0.0262080912859043	86.5456146530469	346.389674401133	IFI6	GO_Biological_Process_2023	IN-VIP	up_up
gs_ind_0	Regulation Of ERBB Signaling Pathway (GO:1901184)	1/13	0.00284740623696567	0.0112314357124757	579.127058823529	3394.46452803649	IFI6	GO_Biological_Process_2023	IN-VIP	up_up
gs_ind_0	Regulation Of Epidermal Growth Factor Receptor Signaling Pathway (GO:0042058)	1/46	0.010043097070087	0.0182835869737481	158.972850678733	731.413378037433	IFI6	GO_Biological_Process_2023	IN-VIP	up_up
gs_ind_0	Regulation Of Epithelial Cell Proliferation (GO:0050678)	1/91	0.0197810096928226	0.027270906566804	79.8378290542736	313.206430678533	B2M	GO_Biological_Process_2023	IN-VIP	up_up
gs_ind_0	Regulation Of Extrinsic Apoptotic Signaling Pathway (GO:2001236)	1/60	0.0130818437418716	0.0213519748430548	121.525951557093	527.00093276489	WWOX	GO_Biological_Process_2023	IN-VIP	up_up
gs_ind_0	Regulation Of Extrinsic Apoptotic Signaling Pathway In Absence Of Ligand (GO:2001239)	1/27	0.00590578188224755	0.0139770171213192	273.079911209767	1401.3978860339	IFI6	GO_Biological_Process_2023	IN-VIP	up_up
gs_ind_0	Regulation Of Intracellular Estrogen Receptor Signaling Pathway (GO:0033146)	1/25	0.00546938221116729	0.0133905564480303	295.386554621849	1538.54733939976	WBP2	GO_Biological_Process_2023	IN-VIP	up_up
gs_ind_0	Regulation Of Metal Ion Transport (GO:0010959)	1/34	0.00743184060280349	0.0152945125448999	215.981562774364	1058.73767368208	B2M	GO_Biological_Process_2023	IN-VIP	up_up
gs_ind_0	Regulation Of Mitochondrial Depolarization (GO:0051900)	1/10	0.00219095293732335	0.010035977970965	762.065015479876	4666.44316533683	IFI6	GO_Biological_Process_2023	IN-VIP	up_up
gs_ind_0	Regulation Of Neurogenesis (GO:0050767)	1/67	0.0145981055572805	0.0227794614190532	108.715170278638	459.524186781872	B2M	GO_Biological_Process_2023	IN-VIP	up_up
gs_ind_0	Regulation Of Protein Binding (GO:0043393)	1/118	0.0255828006256733	0.0327275467463569	61.4515644555695	225.271296022508	B2M	GO_Biological_Process_2023	IN-VIP	up_up
gs_ind_0	Regulation Of Receptor Binding (GO:1900120)	1/9	0.00197204982149934	0.010035977970965	851.740484429066	5305.22041848308	B2M	GO_Biological_Process_2023	IN-VIP	up_up
gs_ind_0	Regulation Of Receptor-Mediated Endocytosis (GO:0048259)	1/39	0.00852060724974635	0.0165743319104655	187.909090909091	895.437115288864	B2M	GO_Biological_Process_2023	IN-VIP	up_up
gs_ind_0	Regulation Of T Cell Activation (GO:0050863)	1/62	0.0135152728786768	0.0215636938064282	117.568149210904	506.005661534941	B2M	GO_Biological_Process_2023	IN-VIP	up_up
gs_ind_0	Regulation Of T Cell Cytokine Production (GO:0002724)	1/18	0.00394064201368368	0.01216459056398	413.611764705882	2289.92498082875	HLA-A	GO_Biological_Process_2023	IN-VIP	up_up
gs_ind_0	Regulation Of T Cell Mediated Cytotoxicity (GO:0001914)	2/36	2.68254701172711e-05	0.000476152094581561	396.130434782609	4169.73183995452	HLA-A;HLA-C	GO_Biological_Process_2023	IN-VIP	up_up
gs_ind_0	Regulation Of Type II Interferon Production (GO:0032649)	1/87	0.0189188787518321	0.0265988196312888	83.5379122747365	331.444601356085	HLA-A	GO_Biological_Process_2023	IN-VIP	up_up
gs_ind_0	Regulation Of Wnt Signaling Pathway (GO:0030111)	1/109	0.0236522711278156	0.0305329318195438	66.5635673624288	249.233708198685	WWOX	GO_Biological_Process_2023	IN-VIP	up_up
gs_ind_0	Release Of Cytochrome C From Mitochondria (GO:0001836)	1/19	0.00415916127611242	0.0121887173585279	391.244833068362	2144.9770430281	IFI6	GO_Biological_Process_2023	IN-VIP	up_up
gs_ind_0	Response To Estrogen (GO:0043627)	1/34	0.00743184060280349	0.0152945125448999	215.981562774364	1058.73767368208	WBP2	GO_Biological_Process_2023	IN-VIP	up_up
gs_ind_0	Response To Iron Ion (GO:0010039)	1/12	0.00262863113777581	0.0109784006342401	629.501278772379	3740.05094191611	B2M	GO_Biological_Process_2023	IN-VIP	up_up
gs_ind_0	Response To Ketone (GO:1901654)	1/20	0.00437763792454172	0.0121887173585279	371.171945701358	2015.92614046443	WBP2	GO_Biological_Process_2023	IN-VIP	up_up
gs_ind_0	Response To Progesterone (GO:0032570)	1/13	0.00284740623696567	0.0112314357124757	579.127058823529	3394.46452803649	WBP2	GO_Biological_Process_2023	IN-VIP	up_up
gs_ind_0	Response To Steroid Hormone (GO:0048545)	1/29	0.00634201132990294	0.0147633706368232	253.904024767802	1284.89637800513	WBP2	GO_Biological_Process_2023	IN-VIP	up_up
gs_ind_0	Response To Transforming Growth Factor Beta (GO:0071559)	1/38	0.00830293888690326	0.0165743319104655	192.924705882353	924.330383518564	WWOX	GO_Biological_Process_2023	IN-VIP	up_up
gs_ind_0	Retina Homeostasis (GO:0001895)	1/39	0.00852060724974635	0.0165743319104655	187.909090909091	895.437115288864	B2M	GO_Biological_Process_2023	IN-VIP	up_up
gs_ind_0	Retrograde Transport, Endosome To Golgi (GO:0042147)	1/94	0.0204271658952848	0.0273646939351928	77.2705253224284	300.651083554683	ERC1	GO_Biological_Process_2023	IN-VIP	up_up
gs_ind_0	Skeletal System Development (GO:0001501)	1/149	0.0322064572448044	0.0384312346954809	48.5864527629234	166.923049184447	WWOX	GO_Biological_Process_2023	IN-VIP	up_up
gs_ind_0	Skeletal System Morphogenesis (GO:0048705)	1/43	0.00939085608593544	0.0175460732131952	170.206920415225	794.529107785111	WWOX	GO_Biological_Process_2023	IN-VIP	up_up
gs_ind_0	T Cell Mediated Cytotoxicity (GO:0001913)	1/6	0.00131508432424538	0.0098285249496234	1316.42245989305	8732.95504696562	HLA-A	GO_Biological_Process_2023	IN-VIP	up_up
gs_ind_0	T Cell Mediated Immunity (GO:0002456)	1/20	0.00437763792454172	0.0121887173585279	371.171945701358	2015.92614046443	HLA-A	GO_Biological_Process_2023	IN-VIP	up_up
gs_ind_0	T Cell Receptor Signaling Pathway (GO:0050852)	1/94	0.0204271658952848	0.0273646939351928	77.2705253224284	300.651083554683	HLA-A	GO_Biological_Process_2023	IN-VIP	up_up
gs_ind_0	Transcription Initiation-Coupled Chromatin Remodeling (GO:0045815)	1/34	0.00743184060280349	0.0152945125448999	215.981562774364	1058.73767368208	WBP2	GO_Biological_Process_2023	IN-VIP	up_up
gs_ind_0	Asymmetric Synapse (GO:0032279)	2/133	0.00824434704608808	0.0296047007564072	19.1848565929681	92.0533068722396	PRNP;NETO1	GO_Cellular_Component_2023	L5_L6-CC	up_up
gs_ind_0	Azurophil Granule (GO:0042582)	2/154	0.0109161261388201	0.0331682294217997	16.5345071847804	74.6948696876493	TOLLIP;ANXA11	GO_Cellular_Component_2023	L5_L6-CC	up_up
gs_ind_0	Bounding Membrane Of Organelle (GO:0098588)	6/818	0.000175125365580625	0.00671875531959463	8.80843835616438	76.1930663510196	CAMK2A;PI4KA;B2M;HLA-A;SORT1;ZDHHC17	GO_Cellular_Component_2023	L5_L6-CC	up_up
gs_ind_0	COPII-coated ER To Golgi Transport Vesicle (GO:0030134)	2/76	0.00277709590520848	0.0137119110319669	33.9104316844809	199.608653801629	B2M;HLA-A	GO_Cellular_Component_2023	L5_L6-CC	up_up
gs_ind_0	Coated Vesicle Membrane (GO:0030662)	2/55	0.00146681961029092	0.0105344317466348	47.2452982577593	308.259448788134	B2M;HLA-A	GO_Cellular_Component_2023	L5_L6-CC	up_up
gs_ind_0	Cytoplasmic Vesicle Membrane (GO:0030659)	4/389	0.000669181260311123	0.00789677424467528	12.3145686997827	90.0127930501916	CAMK2A;PI4KA;SORT1;ZDHHC17	GO_Cellular_Component_2023	L5_L6-CC	up_up
gs_ind_0	ER To Golgi Transport Vesicle Membrane (GO:0012507)	2/55	0.00146681961029092	0.0105344317466348	47.2452982577593	308.259448788134	B2M;HLA-A	GO_Cellular_Component_2023	L5_L6-CC	up_up
gs_ind_0	Early Endosome (GO:0005769)	3/307	0.00383470164539855	0.0178200841168521	11.8424268878219	65.8872799443376	B2M;SORT1;HLA-A	GO_Cellular_Component_2023	L5_L6-CC	up_up
gs_ind_0	Early Endosome Membrane (GO:0031901)	2/116	0.00633355952801891	0.0250175601356747	22.0424281632433	111.576410048952	B2M;HLA-A	GO_Cellular_Component_2023	L5_L6-CC	up_up
gs_ind_0	Endocytic Vesicle (GO:0030139)	2/196	0.0172354653357753	0.0486286343402232	12.9507442318068	52.5902019010348	CAMK2A;ANXA11	GO_Cellular_Component_2023	L5_L6-CC	up_up
gs_ind_0	Endocytic Vesicle Membrane (GO:0030666)	3/159	0.000586197756195969	0.00789677424467528	23.1254499130505	172.096207076949	CAMK2A;B2M;HLA-A	GO_Cellular_Component_2023	L5_L6-CC	up_up
gs_ind_0	Endosome Membrane (GO:0010008)	3/361	0.00601064080369737	0.0249916117627417	10.0452836184524	51.3738296964405	B2M;SORT1;HLA-A	GO_Cellular_Component_2023	L5_L6-CC	up_up
gs_ind_0	Golgi Medial Cisterna (GO:0005797)	1/10	0.0101875344118966	0.0331682294217997	155.960050729233	715.324874977603	HLA-A	GO_Cellular_Component_2023	L5_L6-CC	up_up
gs_ind_0	Golgi Membrane (GO:0000139)	3/426	0.00944695778853612	0.0324482463171458	8.48990480175751	39.5804669444617	B2M;HLA-A;ZDHHC17	GO_Cellular_Component_2023	L5_L6-CC	up_up
gs_ind_0	Golgi-associated Vesicle (GO:0005798)	2/47	0.00107331518959824	0.00942132221980674	55.5630172296839	379.884521730229	PI4KA;ZDHHC17	GO_Cellular_Component_2023	L5_L6-CC	up_up
gs_ind_0	Golgi-associated Vesicle Membrane (GO:0030660)	2/23	0.000255142607073214	0.00671875531959463	117.655756531726	973.447012205614	PI4KA;ZDHHC17	GO_Cellular_Component_2023	L5_L6-CC	up_up
gs_ind_0	Junctional Sarcoplasmic Reticulum Membrane (GO:0014701)	1/8	0.00815816632265329	0.0296047007564072	197.559036144578	950.009219722271	JPH4	GO_Cellular_Component_2023	L5_L6-CC	up_up
gs_ind_0	MHC Class I Protein Complex (GO:0042612)	1/5	0.00510649647516978	0.0224118456410229	329.289156626506	1737.73847898427	HLA-A	GO_Cellular_Component_2023	L5_L6-CC	up_up
gs_ind_0	Membrane Raft (GO:0045121)	3/169	0.000699714173578822	0.00789677424467528	21.7312122248831	157.873750042983	FAIM2;ATP2B4;PRNP	GO_Cellular_Component_2023	L5_L6-CC	up_up
gs_ind_0	Neuron Projection (GO:0043005)	4/557	0.00249713555765413	0.0131515806036451	8.54133671206842	51.1849081727373	RGS6;CAMK2A;PRNP;CCK	GO_Cellular_Component_2023	L5_L6-CC	up_up
gs_ind_0	Phagocytic Vesicle (GO:0045335)	3/100	0.000150367678392355	0.00671875531959463	37.1729308666018	327.212013074527	B2M;HLA-A;ANXA11	GO_Cellular_Component_2023	L5_L6-CC	up_up
gs_ind_0	Phagocytic Vesicle Membrane (GO:0030670)	2/45	0.000984237228887159	0.00942132221980674	58.1204767986377	402.405467430952	B2M;HLA-A	GO_Cellular_Component_2023	L5_L6-CC	up_up
gs_ind_0	Postsynaptic Density (GO:0014069)	2/151	0.0105138865611337	0.0331682294217997	16.8675420124695	76.8326383570624	PRNP;NETO1	GO_Cellular_Component_2023	L5_L6-CC	up_up
gs_ind_0	Recycling Endosome (GO:0055037)	2/159	0.0116014738111304	0.0339450530029371	16.0076425631981	71.3400302040758	B2M;HLA-A	GO_Cellular_Component_2023	L5_L6-CC	up_up
gs_ind_0	Recycling Endosome Membrane (GO:0055038)	2/70	0.00236237731325757	0.0131515806036451	36.8860953410832	223.090307473554	B2M;HLA-A	GO_Cellular_Component_2023	L5_L6-CC	up_up
gs_ind_0	Specific Granule (GO:0042581)	3/159	0.000586197756195969	0.00789677424467528	23.1254499130505	172.096207076949	B2M;TOLLIP;ANXA11	GO_Cellular_Component_2023	L5_L6-CC	up_up
gs_ind_0	Specific Granule Lumen (GO:0035580)	2/61	0.00180058490659229	0.0109420159708301	42.4748417885673	268.425867114333	B2M;TOLLIP	GO_Cellular_Component_2023	L5_L6-CC	up_up
gs_ind_0	Transport Vesicle Membrane (GO:0030658)	2/60	0.00174267751027793	0.0109420159708301	43.2019626464071	274.433233520338	B2M;HLA-A	GO_Cellular_Component_2023	L5_L6-CC	up_up
gs_ind_0	Aspartic-Type Endopeptidase Inhibitor Activity (GO:0019828)	1/6	0.00612473677412056	0.0296028944082494	269.411829134721	1372.76628746896	PRNP	GO_Molecular_Function_2023	L5_L6-CC	up_up
gs_ind_0	Calcium Ion Binding (GO:0005509)	4/346	0.000431509940520857	0.0187706824126573	13.8753057161816	107.508921403004	SYT17;SPARCL1;HPCAL4;ANXA11	GO_Molecular_Function_2023	L5_L6-CC	up_up
gs_ind_0	Cis-Regulatory Region Sequence-Specific DNA Binding (GO:0000987)	5/1094	0.00500979325535326	0.0296028944082494	5.37281933608689	28.4563888098429	ZBTB16;CEBPB;ZNF483;TEF;RORA	GO_Molecular_Function_2023	L5_L6-CC	up_up
gs_ind_0	Cuprous Ion Binding (GO:1903136)	1/8	0.00815816632265329	0.0337981176224208	197.559036144578	950.009219722271	PRNP	GO_Molecular_Function_2023	L5_L6-CC	up_up
gs_ind_0	DNA Binding (GO:0003677)	4/844	0.0107022643433947	0.0374792583014915	5.58487140462155	25.3402366836508	CEBPB;MTERF1;RORA;ZBTB16	GO_Molecular_Function_2023	L5_L6-CC	up_up
gs_ind_0	Diacylglycerol Kinase Activity (GO:0004143)	1/10	0.0101875344118966	0.0374792583014915	155.960050729233	715.324874977603	DGKG	GO_Molecular_Function_2023	L5_L6-CC	up_up
gs_ind_0	Endopeptidase Inhibitor Activity (GO:0004866)	2/112	0.00591771592455337	0.0296028944082494	22.8425786268924	117.17796784201	PRNP;ZDHHC17	GO_Molecular_Function_2023	L5_L6-CC	up_up
gs_ind_0	G Protein-Coupled Glutamate Receptor Binding (GO:0035256)	1/5	0.00510649647516978	0.0296028944082494	329.289156626506	1737.73847898427	PRNP	GO_Molecular_Function_2023	L5_L6-CC	up_up
gs_ind_0	Glutamate Receptor Binding (GO:0035254)	2/18	0.000154797419078725	0.0134673754598491	153.327721661055	1345.20440125894	CAMK2A;NETO1	GO_Molecular_Function_2023	L5_L6-CC	up_up
gs_ind_0	Hormone Receptor Binding (GO:0051427)	1/18	0.0182645502438032	0.04965674597534	84.647504302926	338.826458258397	CCK	GO_Molecular_Function_2023	L5_L6-CC	up_up
gs_ind_0	Ionotropic Glutamate Receptor Binding (GO:0035255)	1/11	0.0112006978832044	0.0374792583014915	141.103270223752	633.804733060859	NETO1	GO_Molecular_Function_2023	L5_L6-CC	up_up
gs_ind_0	Kinase Activity (GO:0016301)	2/106	0.00531851578531401	0.0296028944082494	24.1576584559041	126.503052176486	CAMK2A;PI4KA	GO_Molecular_Function_2023	L5_L6-CC	up_up
gs_ind_0	Lipid Phosphatase Activity (GO:0042577)	1/13	0.0132239886188041	0.0396719658564124	118.520963855422	512.688833151563	SGPP2	GO_Molecular_Function_2023	L5_L6-CC	up_up
gs_ind_0	Metal Ion Binding (GO:0046872)	4/521	0.00196135185475177	0.0284396018939007	9.14364765669113	57.0026088144743	SYT17;SPARCL1;HPCAL4;ANXA11	GO_Molecular_Function_2023	L5_L6-CC	up_up
gs_ind_0	Neurotrophin Binding (GO:0043121)	1/7	0.00714195972605269	0.0327026576929781	227.958294717331	1126.51702186476	SORT1	GO_Molecular_Function_2023	L5_L6-CC	up_up
gs_ind_0	Nitric-Oxide Synthase Binding (GO:0050998)	1/6	0.00612473677412056	0.0296028944082494	269.411829134721	1372.76628746896	ATP2B4	GO_Molecular_Function_2023	L5_L6-CC	up_up
gs_ind_0	Oxysterol Binding (GO:0008142)	1/6	0.00612473677412056	0.0296028944082494	269.411829134721	1372.76628746896	RORA	GO_Molecular_Function_2023	L5_L6-CC	up_up
gs_ind_0	P-type Calcium Transporter Activity (GO:0005388)	1/8	0.00815816632265329	0.0337981176224208	197.559036144578	950.009219722271	ATP2B4	GO_Molecular_Function_2023	L5_L6-CC	up_up
gs_ind_0	P-type Ion Transporter Activity (GO:0015662)	1/11	0.0112006978832044	0.0374792583014915	141.103270223752	633.804733060859	ATP2B4	GO_Molecular_Function_2023	L5_L6-CC	up_up
gs_ind_0	Peptide Hormone Receptor Binding (GO:0051428)	1/13	0.0132239886188041	0.0396719658564124	118.520963855422	512.688833151563	CCK	GO_Molecular_Function_2023	L5_L6-CC	up_up
gs_ind_0	Phosphatidylinositol Kinase Activity (GO:0052742)	1/16	0.0162513489953447	0.0456086245998384	95.5744267392149	393.726435600484	PI4KA	GO_Molecular_Function_2023	L5_L6-CC	up_up
gs_ind_0	Protein Homodimerization Activity (GO:0042803)	4/660	0.00457129405380783	0.0296028944082494	7.18292598490618	38.7013103576204	CEBPB;B2M;CAMK2A;ZBTB16	GO_Molecular_Function_2023	L5_L6-CC	up_up
gs_ind_0	Protein Phosphatase 2B Binding (GO:0030346)	1/5	0.00510649647516978	0.0296028944082494	329.289156626506	1737.73847898427	ATP2B4	GO_Molecular_Function_2023	L5_L6-CC	up_up
gs_ind_0	RNA Polymerase II Cis-Regulatory Region Sequence-Specific DNA Binding (GO:0000978)	5/1118	0.0054855851372386	0.0296028944082494	5.2538542134411	27.3496290498526	ZBTB16;CEBPB;ZNF483;TEF;RORA	GO_Molecular_Function_2023	L5_L6-CC	up_up
gs_ind_0	RNA Polymerase II Transcription Regulatory Region Sequence-Specific DNA Binding (GO:0000977)	6/1220	0.0014314326363617	0.0249069278726935	5.83389635511541	38.2066509813051	ZBTB16;CEBPB;CREBRF;ZNF483;TEF;RORA	GO_Molecular_Function_2023	L5_L6-CC	up_up
gs_ind_0	Sphingosine-1-Phosphate Phosphatase Activity (GO:0042392)	1/6	0.00612473677412056	0.0296028944082494	269.411829134721	1372.76628746896	SGPP2	GO_Molecular_Function_2023	L5_L6-CC	up_up
gs_ind_0	Syntaxin Binding (GO:0019905)	2/53	0.00136289436286048	0.0249069278726935	49.082464341364	323.853198652442	STXBP1;SYT17	GO_Molecular_Function_2023	L5_L6-CC	up_up
gs_ind_0	Syntaxin-1 Binding (GO:0017075)	1/16	0.0162513489953447	0.0456086245998384	95.5744267392149	393.726435600484	STXBP1	GO_Molecular_Function_2023	L5_L6-CC	up_up
gs_ind_0	Toll-like Receptor Binding (GO:0035325)	1/11	0.0112006978832044	0.0374792583014915	141.103270223752	633.804733060859	TOLLIP	GO_Molecular_Function_2023	L5_L6-CC	up_up
gs_ind_0	Transcription Cis-Regulatory Region Binding (GO:0000976)	3/471	0.0123787019553859	0.0396719658564124	7.66592815746457	33.6670536146728	CEBPB;RORA;CREBRF	GO_Molecular_Function_2023	L5_L6-CC	up_up
gs_ind_0	Transcription Coregulator Binding (GO:0001221)	2/99	0.00465714681785512	0.0296028944082494	25.8964862298196	139.047357620459	RORA;ZBTB16	GO_Molecular_Function_2023	L5_L6-CC	up_up
gs_ind_0	Transcription Corepressor Binding (GO:0001222)	2/42	0.000857654554232052	0.0248719820727295	62.4302697759488	440.83943564249	RORA;ZBTB16	GO_Molecular_Function_2023	L5_L6-CC	up_up
gs_ind_0	Antigen Processing And Presentation Of Peptide Antigen Via MHC Class I (GO:0002474)	2/18	0.000154797419078725	0.0103133780461201	153.327721661055	1345.20440125894	B2M;HLA-A	GO_Biological_Process_2023	L5_L6-CC	up_up
gs_ind_0	Apoptotic Mitochondrial Changes (GO:0008637)	2/34	0.000561727009554042	0.0199600330728203	77.8129154795821	582.390343710308	CAMK2A;IFI6	GO_Biological_Process_2023	L5_L6-CC	up_up
gs_ind_0	Cellular Response To Metal Ion (GO:0071248)	3/135	0.000363731772716334	0.0184110866359829	27.3302603295916	216.430896497837	B2M;SYT17;PRNP	GO_Biological_Process_2023	L5_L6-CC	up_up
gs_ind_0	Intracellular Monoatomic Cation Homeostasis (GO:0030003)	3/190	0.000981549343635305	0.0275350421135588	19.2873924050633	133.591775674356	B2M;ATP2B4;PRNP	GO_Biological_Process_2023	L5_L6-CC	up_up
gs_ind_0	Lipid Modification (GO:0030258)	2/42	0.000857654554232052	0.0268899927885696	62.4302697759488	440.83943564249	SGPP2;DGKG	GO_Biological_Process_2023	L5_L6-CC	up_up
gs_ind_0	Memory (GO:0007613)	2/58	0.00162959302479747	0.0347429232886821	44.7334207363706	287.162838219619	PRNP;NETO1	GO_Biological_Process_2023	L5_L6-CC	up_up
gs_ind_0	Myeloid Cell Differentiation (GO:0030099)	2/57	0.00157441960576087	0.0347429232886821	45.5405405405405	293.912663660613	CEBPB;ZBTB16	GO_Biological_Process_2023	L5_L6-CC	up_up
gs_ind_0	Negative Regulation Of Calcineurin-Mediated Signaling (GO:0106057)	2/11	5.58996988189143e-05	0.00567816046412685	266.351526965562	2608.10125148972	ATP2B4;PRNP	GO_Biological_Process_2023	L5_L6-CC	up_up
gs_ind_0	Negative Regulation Of Extrinsic Apoptotic Signaling Pathway (GO:2001237)	3/70	5.20016474555019e-05	0.00567816046412685	53.7336146272855	530.041010575479	FAIM2;IFI6;PEA15	GO_Biological_Process_2023	L5_L6-CC	up_up
gs_ind_0	Negative Regulation Of Extrinsic Apoptotic Signaling Pathway Via Death Domain Receptors (GO:1902042)	2/23	0.000255142607073214	0.015110112174447	117.655756531726	973.447012205614	FAIM2;PEA15	GO_Biological_Process_2023	L5_L6-CC	up_up
gs_ind_0	Negative Regulation Of Intracellular Signal Transduction (GO:1902532)	4/228	8.79723451982772e-05	0.00669846571295454	21.2297746796633	198.253997192397	RORA;ATP2B4;DGKG;UBE2B	GO_Biological_Process_2023	L5_L6-CC	up_up
gs_ind_0	Negative Regulation Of T Cell Proliferation (GO:0042130)	2/36	0.000629998604390809	0.0209868285087688	73.2984433709071	540.1943514819	CEBPB;PRNP	GO_Biological_Process_2023	L5_L6-CC	up_up
gs_ind_0	Negative Regulation Of calcineurin-NFAT Signaling Cascade (GO:0070885)	2/11	5.58996988189143e-05	0.00567816046412685	266.351526965562	2608.10125148972	ATP2B4;PRNP	GO_Biological_Process_2023	L5_L6-CC	up_up
gs_ind_0	Phosphorylation (GO:0016310)	4/429	0.000962481441418637	0.0275350421135588	11.1459245807072	77.4195450308043	CAMK2A;PI4KA;TOLLIP;DGKG	GO_Biological_Process_2023	L5_L6-CC	up_up
gs_ind_0	Positive Regulation Of Fat Cell Differentiation (GO:0045600)	2/50	0.0012139290019342	0.0320474790742174	52.1223113147512	349.943624770763	CEBPB;ZBTB16	GO_Biological_Process_2023	L5_L6-CC	up_up
gs_ind_0	Regulated Exocytosis (GO:0045055)	2/51	0.00126265865020369	0.0320474790742174	51.0680882903105	340.85578052752	STXBP1;SYT17	GO_Biological_Process_2023	L5_L6-CC	up_up
gs_ind_0	Regulation Of Calcium Ion-Dependent Exocytosis (GO:0017158)	2/28	0.000379966140705089	0.0184110866359829	95.4449103191242	751.669558567336	STXBP1;SYT17	GO_Biological_Process_2023	L5_L6-CC	up_up
gs_ind_0	Regulation Of Cation Channel Activity (GO:2001257)	2/56	0.00152016118702798	0.0347429232886821	46.3772794200929	300.93933276719	JPH4;NETO1	GO_Biological_Process_2023	L5_L6-CC	up_up
gs_ind_0	Regulation Of Extrinsic Apoptotic Signaling Pathway Via Death Domain Receptors (GO:1902041)	2/31	0.000466509662967886	0.0199600330728203	85.732370788868	657.587158783221	FAIM2;PEA15	GO_Biological_Process_2023	L5_L6-CC	up_up
gs_ind_0	Regulation Of Fat Cell Differentiation (GO:0045598)	3/75	6.39192547556493e-05	0.00567816046412685	50.0217372326495	483.104431579547	CEBPB;RORA;ZBTB16	GO_Biological_Process_2023	L5_L6-CC	up_up
gs_ind_0	Regulation Of G Protein-Coupled Receptor Signaling Pathway (GO:0008277)	3/70	5.20016474555019e-05	0.00567816046412685	53.7336146272855	530.041010575479	RGS6;CAMK2A;RGS4	GO_Biological_Process_2023	L5_L6-CC	up_up
gs_ind_0	Regulation Of Neuron Death (GO:1901214)	2/58	0.00162959302479747	0.0347429232886821	44.7334207363706	287.162838219619	FAIM2;PRNP	GO_Biological_Process_2023	L5_L6-CC	up_up
gs_ind_0	Regulation Of Neuronal Synaptic Plasticity (GO:0048168)	2/34	0.000561727009554042	0.0199600330728203	77.8129154795821	582.390343710308	CAMK2A;NETO1	GO_Biological_Process_2023	L5_L6-CC	up_up
gs_ind_0	Regulation Of Signal Transduction (GO:0009966)	5/193	1.61237705139831e-06	0.000859396968395297	31.7550839964633	423.542992301818	PRNP;RORA;RGS6;ZDHHC17;RGS4	GO_Biological_Process_2023	L5_L6-CC	up_up
gs_ind_0	Regulation Of calcineurin-NFAT Signaling Cascade (GO:0070884)	2/33	0.000529027317625914	0.0199600330728203	80.2851263962375	605.708766666743	ATP2B4;PRNP	GO_Biological_Process_2023	L5_L6-CC	up_up
gs_ind_0	Actin-Based Cell Projection (GO:0098858)	1/83	0.014071656251197	0.0208468981499215	114.555244755245	488.41690525106	WWOX	GO_Cellular_Component_2023	IN-SV2C	up_up
gs_ind_0	Bounding Membrane Of Organelle (GO:0098588)	3/818	0.000260045896850361	0.000611872698471439	38.3600381497377	316.648781597495	B2M;HLA-A;HLA-C	GO_Cellular_Component_2023	IN-SV2C	up_up
gs_ind_0	COPII-coated ER To Golgi Transport Vesicle (GO:0030134)	3/76	2.12423200938371e-07	1.41615467292247e-06	433.465608465609	6660.06267166004	B2M;HLA-A;HLA-C	GO_Cellular_Component_2023	IN-SV2C	up_up
gs_ind_0	Coated Vesicle Membrane (GO:0030662)	3/55	7.93953408877966e-08	1.03522579757203e-06	607.162962962963	9926.40172584215	B2M;HLA-A;HLA-C	GO_Cellular_Component_2023	IN-SV2C	up_up
gs_ind_0	Cortical Cytoskeleton (GO:0030863)	1/63	0.0106965135322952	0.0164561746650695	151.286769230769	686.514763884647	ERC1	GO_Cellular_Component_2023	IN-SV2C	up_up
gs_ind_0	Cytoskeleton Of Presynaptic Active Zone (GO:0048788)	1/7	0.00119337541199087	0.00265194535997971	1456.66863905325	9804.79219041769	ERC1	GO_Cellular_Component_2023	IN-SV2C	up_up
gs_ind_0	ER To Golgi Transport Vesicle Membrane (GO:0012507)	3/55	7.93953408877966e-08	1.03522579757203e-06	607.162962962963	9926.40172584215	B2M;HLA-A;HLA-C	GO_Cellular_Component_2023	IN-SV2C	up_up
gs_ind_0	Early Endosome (GO:0005769)	3/307	1.4187337293457e-05	4.05352494098773e-05	104.039591315453	1161.41068025143	B2M;HLA-A;HLA-C	GO_Cellular_Component_2023	IN-SV2C	up_up
gs_ind_0	Early Endosome Membrane (GO:0031901)	3/116	7.63632478405683e-07	3.39392212624748e-06	280.428291727851	3949.88274530607	B2M;HLA-A;HLA-C	GO_Cellular_Component_2023	IN-SV2C	up_up
gs_ind_0	Endocytic Vesicle Membrane (GO:0030666)	3/159	1.9742843661802e-06	7.17921587701892e-06	203.164004259851	2668.62107392117	B2M;HLA-A;HLA-C	GO_Cellular_Component_2023	IN-SV2C	up_up
gs_ind_0	Endoplasmic Reticulum Membrane (GO:0005789)	2/800	0.00746740493291834	0.014223628443654	22.9051630898844	112.171341940715	HLA-A;HLA-C	GO_Cellular_Component_2023	IN-SV2C	up_up
gs_ind_0	Endosome Lumen (GO:0031904)	1/25	0.00425645135581537	0.00851290271163074	386.293563579278	2108.8999770014	B2M	GO_Cellular_Component_2023	IN-SV2C	up_up
gs_ind_0	Endosome Membrane (GO:0010008)	3/361	2.30103207648925e-05	6.13608553730468e-05	88.2512009917868	942.484676813795	B2M;HLA-A;HLA-C	GO_Cellular_Component_2023	IN-SV2C	up_up
gs_ind_0	Golgi Cisterna (GO:0031985)	1/51	0.00866667805276001	0.0156612724450868	187.290936785986	889.307883194006	HLA-A	GO_Cellular_Component_2023	IN-SV2C	up_up
gs_ind_0	Golgi Medial Cisterna (GO:0005797)	1/10	0.00170444821035734	0.00358831202180494	996.595141700405	6352.80953452401	HLA-A	GO_Cellular_Component_2023	IN-SV2C	up_up
gs_ind_0	Golgi Membrane (GO:0000139)	3/426	3.76797006576539e-05	9.41992516441348e-05	74.5867768595041	759.769927271673	B2M;HLA-A;HLA-C	GO_Cellular_Component_2023	IN-SV2C	up_up
gs_ind_0	Lumenal Side Of Endoplasmic Reticulum Membrane (GO:0098553)	2/27	8.73429754991038e-06	2.68747616920319e-05	731.02495543672	8515.16365617843	HLA-A;HLA-C	GO_Cellular_Component_2023	IN-SV2C	up_up
gs_ind_0	MHC Class I Protein Complex (GO:0042612)	2/5	2.49285497015891e-07	1.42448855437652e-06	5328.8961038961	81024.0908595563	HLA-A;HLA-C	GO_Cellular_Component_2023	IN-SV2C	up_up
gs_ind_0	MHC Protein Complex (GO:0042611)	2/21	5.22819588772103e-06	1.74273196257368e-05	956.095571095571	11627.5030275659	HLA-A;HLA-C	GO_Cellular_Component_2023	IN-SV2C	up_up
gs_ind_0	Microvillus (GO:0005902)	1/57	0.00968204156184211	0.0161367359364035	167.377127297481	776.208497868974	WWOX	GO_Cellular_Component_2023	IN-SV2C	up_up
gs_ind_0	Mitochondrial Envelope (GO:0005740)	1/145	0.02447195265627	0.0349599323661001	65.3044982698962	242.294552325504	IFI6	GO_Cellular_Component_2023	IN-SV2C	up_up
gs_ind_0	Phagocytic Vesicle (GO:0045335)	3/100	4.87746020995754e-07	2.43873010497877e-06	326.574928774929	4746.26726169138	B2M;HLA-A;HLA-C	GO_Cellular_Component_2023	IN-SV2C	up_up
gs_ind_0	Phagocytic Vesicle Membrane (GO:0030670)	3/45	4.29748180513543e-08	1.03522579757203e-06	750.207843137255	12725.5142103419	B2M;HLA-A;HLA-C	GO_Cellular_Component_2023	IN-SV2C	up_up
gs_ind_0	Recycling Endosome (GO:0055037)	3/159	1.9742843661802e-06	7.17921587701892e-06	203.164004259851	2668.62107392117	B2M;HLA-A;HLA-C	GO_Cellular_Component_2023	IN-SV2C	up_up
gs_ind_0	Recycling Endosome Membrane (GO:0055038)	3/70	1.65478700663888e-07	1.32382960531111e-06	472.065020576132	7371.02307873062	B2M;HLA-A;HLA-C	GO_Cellular_Component_2023	IN-SV2C	up_up
gs_ind_0	Specific Granule (GO:0042581)	1/159	0.0268073470301083	0.0364095529534498	59.5158942004368	215.392739895778	B2M	GO_Cellular_Component_2023	IN-SV2C	up_up
gs_ind_0	Specific Granule Lumen (GO:0035580)	1/61	0.0103584552283765	0.0164561746650695	156.295613477432	714.263476800258	B2M	GO_Cellular_Component_2023	IN-SV2C	up_up
gs_ind_0	Tertiary Granule (GO:0070820)	1/162	0.0273071647150873	0.0364095529534498	58.4060490592998	210.297180459155	B2M	GO_Cellular_Component_2023	IN-SV2C	up_up
gs_ind_0	Tertiary Granule Lumen (GO:1904724)	1/53	0.00900523165592489	0.0156612724450868	180.147252747253	848.484476591751	B2M	GO_Cellular_Component_2023	IN-SV2C	up_up
gs_ind_0	Transport Vesicle Membrane (GO:0030658)	3/60	1.03522579757203e-07	1.03522579757203e-06	554.298550724638	8915.04748515595	B2M;HLA-A;HLA-C	GO_Cellular_Component_2023	IN-SV2C	up_up
gs_ind_0	MHC Class II Protein Complex Binding (GO:0023026)	1/25	0.00425645135581537	0.0297951594907076	386.293563579278	2108.8999770014	B2M	GO_Molecular_Function_2023	IN-SV2C	up_up
gs_ind_0	PDZ Domain Binding (GO:0030165)	1/61	0.0103584552283765	0.0362545932993178	156.295613477432	714.263476800258	ERC1	GO_Molecular_Function_2023	IN-SV2C	up_up
gs_ind_0	Alpha-Beta T Cell Activation (GO:0046631)	1/15	0.00255573810219686	0.0105880578519584	652.862068965517	3897.20411272729	HLA-A	GO_Biological_Process_2023	IN-SV2C	up_up
gs_ind_0	Amyloid Fibril Formation (GO:1990000)	1/24	0.00408649195856806	0.0112865015998546	402.741407528642	2215.10528441484	B2M	GO_Biological_Process_2023	IN-SV2C	up_up
gs_ind_0	Antibacterial Humoral Response (GO:0019731)	1/49	0.00832802531721472	0.016373744691473	195.023790642347	933.799049656585	HLA-A	GO_Biological_Process_2023	IN-SV2C	up_up
gs_ind_0	Antigen Processing And Presentation Of Endogenous Peptide Antigen (GO:0002483)	2/21	5.22819588772103e-06	0.000101078453829273	956.095571095571	11627.5030275659	HLA-A;HLA-C	GO_Biological_Process_2023	IN-SV2C	up_up
gs_ind_0	Antigen Processing And Presentation Of Endogenous Peptide Antigen Via MHC Class I (GO:0019885)	1/6	0.00102296798377872	0.00741651788239574	1721.55944055944	11853.0178146031	HLA-A	GO_Biological_Process_2023	IN-SV2C	up_up
gs_ind_0	Antigen Processing And Presentation Of Endogenous Peptide Antigen Via MHC Class I Via ER Pathway (GO:0002484)	2/13	1.94316373391596e-06	5.63517482835629e-05	1621.52173913043	21324.945543646	HLA-A;HLA-C	GO_Biological_Process_2023	IN-SV2C	up_up
gs_ind_0	Antigen Processing And Presentation Of Endogenous Peptide Antigen Via MHC Class I Via ER Pathway, TAP-independent (GO:0002486)	2/13	1.94316373391596e-06	5.63517482835629e-05	1621.52173913043	21324.945543646	HLA-A;HLA-C	GO_Biological_Process_2023	IN-SV2C	up_up
gs_ind_0	Antigen Processing And Presentation Of Endogenous Peptide Antigen Via MHC Class Ib (GO:0002476)	2/13	1.94316373391596e-06	5.63517482835629e-05	1621.52173913043	21324.945543646	HLA-A;HLA-C	GO_Biological_Process_2023	IN-SV2C	up_up
gs_ind_0	Antigen Processing And Presentation Of Exogenous Peptide Antigen (GO:0002478)	1/31	0.00527568574759926	0.0133039031895981	310.255989911728	1627.1830252649	HLA-A	GO_Biological_Process_2023	IN-SV2C	up_up
gs_ind_0	Antigen Processing And Presentation Of Exogenous Peptide Antigen Via MHC Class I (GO:0042590)	1/6	0.00102296798377872	0.00741651788239574	1721.55944055944	11853.0178146031	HLA-A	GO_Biological_Process_2023	IN-SV2C	up_up
gs_ind_0	Antigen Processing And Presentation Of Peptide Antigen Via MHC Class I (GO:0002474)	2/18	3.81004257241746e-06	8.83929876800851e-05	1130.01377410468	14100.1651918688	B2M;HLA-A	GO_Biological_Process_2023	IN-SV2C	up_up
gs_ind_0	Antigen Processing And Presentation Of Peptide Antigen Via MHC Class Ib (GO:0002428)	2/13	1.94316373391596e-06	5.63517482835629e-05	1621.52173913043	21324.945543646	HLA-A;HLA-C	GO_Biological_Process_2023	IN-SV2C	up_up
gs_ind_0	Antigen Receptor-Mediated Signaling Pathway (GO:0050851)	1/132	0.0222990725532812	0.0287410268464513	71.7832699619772	273.006863856945	HLA-A	GO_Biological_Process_2023	IN-SV2C	up_up
gs_ind_0	Antimicrobial Humoral Response (GO:0019730)	1/100	0.0169327627065079	0.0233833389756538	94.9435639737147	387.227792036056	HLA-A	GO_Biological_Process_2023	IN-SV2C	up_up
gs_ind_0	Apoptotic Mitochondrial Changes (GO:0008637)	1/34	0.00578496751374196	0.0136950251345728	282.451205510907	1455.32772760135	IFI6	GO_Biological_Process_2023	IN-SV2C	up_up
gs_ind_0	Apoptotic Process (GO:0006915)	1/227	0.0380826512413255	0.0437384905345917	41.5787060621498	135.87906374635	IFI6	GO_Biological_Process_2023	IN-SV2C	up_up
gs_ind_0	Cellular Response To Growth Factor Stimulus (GO:0071363)	1/155	0.0261405810199149	0.0315865353990638	61.0627333831217	222.528864128445	WWOX	GO_Biological_Process_2023	IN-SV2C	up_up
gs_ind_0	Cellular Response To Metal Ion (GO:0071248)	1/135	0.0228008742710402	0.0290648507191281	70.1770088647412	265.33621069725	B2M	GO_Biological_Process_2023	IN-SV2C	up_up
gs_ind_0	Cellular Response To Transforming Growth Factor Beta Stimulus (GO:0071560)	1/96	0.0162602022535413	0.0227251019447083	98.9299234796617	407.495791264576	WWOX	GO_Biological_Process_2023	IN-SV2C	up_up
gs_ind_0	Cellular Response To Virus (GO:0098586)	1/64	0.0108655055624881	0.0182666470325887	148.900666262871	673.352954859793	IFI6	GO_Biological_Process_2023	IN-SV2C	up_up
gs_ind_0	Cytosolic Transport (GO:0016482)	1/127	0.021462245533402	0.0282911418394844	74.6296746731529	286.686903290884	ERC1	GO_Biological_Process_2023	IN-SV2C	up_up
gs_ind_0	Defense Response To Bacterium (GO:0042742)	1/204	0.0342815443886077	0.039766591490785	46.3041013041013	156.190592914688	HLA-A	GO_Biological_Process_2023	IN-SV2C	up_up
gs_ind_0	Defense Response To Gram-positive Bacterium (GO:0050830)	1/85	0.0144086270220029	0.0217065030461342	111.838416021848	474.186848682209	HLA-A	GO_Biological_Process_2023	IN-SV2C	up_up
gs_ind_0	Defense Response To Symbiont (GO:0140546)	1/148	0.0249727982813412	0.0310234569047186	63.9715775749674	236.053081533029	IFI6	GO_Biological_Process_2023	IN-SV2C	up_up
gs_ind_0	Defense Response To Virus (GO:0051607)	1/189	0.0317956315839151	0.0374498730359144	50.0071413997143	172.445945101462	IFI6	GO_Biological_Process_2023	IN-SV2C	up_up
gs_ind_0	Detection Of Bacterium (GO:0016045)	1/12	0.00204503886773368	0.00912401956373489	823.234113712375	5097.74428322279	HLA-A	GO_Biological_Process_2023	IN-SV2C	up_up
gs_ind_0	Endosomal Transport (GO:0016197)	1/180	0.0303014527262418	0.0362367888272582	52.5260338547247	183.66040912518	ERC1	GO_Biological_Process_2023	IN-SV2C	up_up
gs_ind_0	I-kappaB Phosphorylation (GO:0007252)	1/9	0.00153411552224426	0.0082381663500605	1113.86877828054	7217.6483252529	ERC1	GO_Biological_Process_2023	IN-SV2C	up_up
gs_ind_0	I-kappaB kinase/NF-kappaB Signaling (GO:0007249)	1/45	0.00765042235222594	0.0158473034438966	212.574762316335	1035.87563128617	ERC1	GO_Biological_Process_2023	IN-SV2C	up_up
gs_ind_0	Intracellular Iron Ion Homeostasis (GO:0006879)	1/50	0.00849736407804656	0.0164282372175567	191.079254079254	911.065744352699	B2M	GO_Biological_Process_2023	IN-SV2C	up_up
gs_ind_0	Intracellular Monoatomic Cation Homeostasis (GO:0030003)	1/190	0.0319615295737546	0.0374498730359144	49.7420336919018	171.272879666533	B2M	GO_Biological_Process_2023	IN-SV2C	up_up
gs_ind_0	Intrinsic Apoptotic Signaling Pathway (GO:0097193)	1/104	0.0176049289944874	0.0240255501571827	91.2653288740245	368.673264974423	IFI6	GO_Biological_Process_2023	IN-SV2C	up_up
gs_ind_0	Maintenance Of Synapse Structure (GO:0099558)	1/10	0.00170444821035734	0.0082381663500605	996.595141700405	6352.80953452401	ERC1	GO_Biological_Process_2023	IN-SV2C	up_up
gs_ind_0	Negative Regulation Of Cell Development (GO:0010721)	1/22	0.00374649856655391	0.0108648458430063	440.227191413238	2459.52008327668	B2M	GO_Biological_Process_2023	IN-SV2C	up_up
gs_ind_0	Negative Regulation Of Cysteine-Type Endopeptidase Activity (GO:2000117)	1/53	0.00900523165592489	0.0168484979368917	180.147252747253	848.484476591751	IFI6	GO_Biological_Process_2023	IN-SV2C	up_up
gs_ind_0	Negative Regulation Of Cysteine-Type Endopeptidase Activity Involved In Apoptotic Process (GO:0043154)	1/49	0.00832802531721472	0.016373744691473	195.023790642347	933.799049656585	IFI6	GO_Biological_Process_2023	IN-SV2C	up_up
gs_ind_0	Negative Regulation Of Epithelial Cell Proliferation (GO:0050680)	1/70	0.0118789382291265	0.0191382893691482	136.026009961262	603.001716597537	B2M	GO_Biological_Process_2023	IN-SV2C	up_up
gs_ind_0	Negative Regulation Of Extrinsic Apoptotic Signaling Pathway (GO:2001237)	1/70	0.0118789382291265	0.0191382893691482	136.026009961262	603.001716597537	IFI6	GO_Biological_Process_2023	IN-SV2C	up_up
gs_ind_0	Negative Regulation Of Extrinsic Apoptotic Signaling Pathway In Absence Of Ligand (GO:2001240)	1/22	0.00374649856655391	0.0108648458430063	440.227191413238	2459.52008327668	IFI6	GO_Biological_Process_2023	IN-SV2C	up_up
gs_ind_0	Negative Regulation Of Natural Killer Cell Mediated Cytotoxicity (GO:0045953)	1/16	0.00272592139206169	0.0107260955701167	610.727047146402	3606.31193348163	HLA-A	GO_Biological_Process_2023	IN-SV2C	up_up
gs_ind_0	Negative Regulation Of Nervous System Development (GO:0051961)	1/18	0.00306621330755968	0.0107260955701167	540.903296703297	3130.37610145467	B2M	GO_Biological_Process_2023	IN-SV2C	up_up
gs_ind_0	Negative Regulation Of Neurogenesis (GO:0050768)	1/27	0.00459629556794563	0.0121175064973112	357.121915820029	1922.21035867639	B2M	GO_Biological_Process_2023	IN-SV2C	up_up
gs_ind_0	Negative Regulation Of Neuron Differentiation (GO:0045665)	1/23	0.00391650769649135	0.0110808510437316	420.651282051282	2331.48283126079	B2M	GO_Biological_Process_2023	IN-SV2C	up_up
gs_ind_0	Negative Regulation Of Protein Binding (GO:0032091)	1/71	0.0120477571159857	0.0191443811706075	134.093289689034	592.541722527907	B2M	GO_Biological_Process_2023	IN-SV2C	up_up
gs_ind_0	Negative Regulation Of Receptor Binding (GO:1900121)	1/9	0.00153411552224426	0.0082381663500605	1113.86877828054	7217.6483252529	B2M	GO_Biological_Process_2023	IN-SV2C	up_up
gs_ind_0	Negative Regulation Of Signal Transduction In Absence Of Ligand (GO:1901099)	1/22	0.00374649856655391	0.0108648458430063	440.227191413238	2459.52008327668	IFI6	GO_Biological_Process_2023	IN-SV2C	up_up
gs_ind_0	Negative Regulation Of Wnt Signaling Pathway (GO:0030178)	1/139	0.0234695998194673	0.0295921041201979	68.1435712302138	255.678040096034	WWOX	GO_Biological_Process_2023	IN-SV2C	up_up
gs_ind_0	Neuromuscular Synaptic Transmission (GO:0007274)	1/18	0.00306621330755968	0.0107260955701167	540.903296703297	3130.37610145467	ERC1	GO_Biological_Process_2023	IN-SV2C	up_up
gs_ind_0	Positive Regulation Of Alpha-Beta T Cell Activation (GO:0046635)	1/19	0.00323632193925934	0.0107260955701167	511.652806652807	2933.46814274964	HLA-A	GO_Biological_Process_2023	IN-SV2C	up_up
gs_ind_0	Positive Regulation Of Alpha-Beta T Cell Proliferation (GO:0046641)	1/17	0.00289607979283817	0.0107260955701167	573.699300699301	3352.92661651724	HLA-A	GO_Biological_Process_2023	IN-SV2C	up_up
gs_ind_0	Positive Regulation Of Apoptotic Signaling Pathway (GO:2001235)	1/61	0.0103584552283765	0.0179340418879355	156.295613477432	714.263476800258	WWOX	GO_Biological_Process_2023	IN-SV2C	up_up
gs_ind_0	Positive Regulation Of Binding (GO:0051099)	1/91	0.015418947099399	0.0223574732941286	104.40841478963	435.608423357047	B2M	GO_Biological_Process_2023	IN-SV2C	up_up
gs_ind_0	Positive Regulation Of CD8-positive, Alpha-Beta T Cell Activation (GO:2001187)	1/8	0.00136375792380069	0.0082381663500605	1262.41538461538	8328.79965234667	HLA-A	GO_Biological_Process_2023	IN-SV2C	up_up
gs_ind_0	Positive Regulation Of Cellular Metabolic Process (GO:0031325)	1/56	0.00951287624035873	0.017515772125105	170.397089397089	793.217025170931	B2M	GO_Biological_Process_2023	IN-SV2C	up_up
gs_ind_0	Positive Regulation Of Cellular Senescence (GO:2000774)	1/10	0.00170444821035734	0.0082381663500605	996.595141700405	6352.80953452401	B2M	GO_Biological_Process_2023	IN-SV2C	up_up
gs_ind_0	Positive Regulation Of Cytokine Production Involved In Immune Response (GO:0002720)	1/33	0.00561523176359798	0.0136950251345728	291.149112426036	1508.81401422376	HLA-A	GO_Biological_Process_2023	IN-SV2C	up_up
gs_ind_0	Positive Regulation Of DNA-binding Transcription Factor Activity (GO:0051091)	1/246	0.0412130164792372	0.0468697050156031	38.3429421901927	122.275686300311	ERC1	GO_Biological_Process_2023	IN-SV2C	up_up
gs_ind_0	Positive Regulation Of Endocytosis (GO:0045807)	1/79	0.0133974184474342	0.0207213405320315	120.404213620774	519.266438602769	B2M	GO_Biological_Process_2023	IN-SV2C	up_up
gs_ind_0	Positive Regulation Of Extrinsic Apoptotic Signaling Pathway (GO:2001238)	1/31	0.00527568574759926	0.0133039031895981	310.255989911728	1627.1830252649	WWOX	GO_Biological_Process_2023	IN-SV2C	up_up
gs_ind_0	Positive Regulation Of Leukocyte Mediated Cytotoxicity (GO:0001912)	2/51	3.16653423741448e-05	0.00036731797154008	376.368227731864	3899.28314892107	HLA-A;HLA-C	GO_Biological_Process_2023	IN-SV2C	up_up
gs_ind_0	Positive Regulation Of NF-kappaB Transcription Factor Activity (GO:0051092)	1/152	0.0256402495848816	0.0313080942299607	62.2764661081493	228.155557590165	ERC1	GO_Biological_Process_2023	IN-SV2C	up_up
gs_ind_0	Positive Regulation Of Protein Binding (GO:0032092)	1/59	0.010020297912947	0.0178823778138746	161.646942800789	744.083904632041	B2M	GO_Biological_Process_2023	IN-SV2C	up_up
gs_ind_0	Positive Regulation Of Receptor Binding (GO:1900122)	1/5	0.000852535636127893	0.00741651788239574	2104.17948717949	14870.8583214541	B2M	GO_Biological_Process_2023	IN-SV2C	up_up
gs_ind_0	Positive Regulation Of Receptor-Mediated Endocytosis (GO:0048260)	1/43	0.00731147207439214	0.0154205592841725	222.589140271493	1094.76253857698	B2M	GO_Biological_Process_2023	IN-SV2C	up_up
gs_ind_0	Positive Regulation Of T Cell Activation (GO:0050870)	2/107	0.000140202899940275	0.00147850330846108	176.348556656614	1564.63844328726	B2M;HLA-A	GO_Biological_Process_2023	IN-SV2C	up_up
gs_ind_0	Positive Regulation Of T Cell Cytokine Production (GO:0002726)	1/21	0.00357646456572409	0.0108648458430063	461.712945590994	2601.00471259769	HLA-A	GO_Biological_Process_2023	IN-SV2C	up_up
gs_ind_0	Positive Regulation Of T Cell Mediated Cytotoxicity (GO:0001916)	2/33	1.31323693436817e-05	0.00021762212055244	591.695526695527	6650.91240548611	HLA-A;HLA-C	GO_Biological_Process_2023	IN-SV2C	up_up
gs_ind_0	Positive Regulation Of T Cell Mediated Immunity (GO:0002711)	2/43	2.24410957956012e-05	0.000289240790254415	449.008762322015	4806.46667146705	HLA-A;HLA-C	GO_Biological_Process_2023	IN-SV2C	up_up
gs_ind_0	Positive Regulation Of Type II Interferon Production (GO:0032729)	1/58	0.00985118211836442	0.0178552675895355	164.46220735786	759.842340024749	HLA-A	GO_Biological_Process_2023	IN-SV2C	up_up
gs_ind_0	Presynaptic Active Zone Organization (GO:1990709)	1/5	0.000852535636127893	0.00741651788239574	2104.17948717949	14870.8583214541	ERC1	GO_Biological_Process_2023	IN-SV2C	up_up
gs_ind_0	Protein Homooligomerization (GO:0051260)	1/129	0.0217970499828943	0.0284096381799522	73.464531577372	281.073875558555	B2M	GO_Biological_Process_2023	IN-SV2C	up_up
gs_ind_0	Protein Homotetramerization (GO:0051289)	1/53	0.00900523165592489	0.0168484979368917	180.147252747253	848.484476591751	B2M	GO_Biological_Process_2023	IN-SV2C	up_up
gs_ind_0	Protein Tetramerization (GO:0051262)	1/73	0.0123853207246521	0.0194148270818871	130.387798408488	572.564548791478	B2M	GO_Biological_Process_2023	IN-SV2C	up_up
gs_ind_0	Regulation Of CD8-positive, Alpha-Beta T Cell Activation (GO:2001185)	1/9	0.00153411552224426	0.0082381663500605	1113.86877828054	7217.6483252529	HLA-A	GO_Biological_Process_2023	IN-SV2C	up_up
gs_ind_0	Regulation Of Cellular Senescence (GO:2000772)	1/35	0.00595467842935365	0.0138148539561005	274.257525083612	1405.17984317403	B2M	GO_Biological_Process_2023	IN-SV2C	up_up
gs_ind_0	Regulation Of Cysteine-Type Endopeptidase Activity Involved In Apoptotic Process (GO:0043281)	1/84	0.0142401539783447	0.0217065030461342	113.180561953017	481.208613647267	IFI6	GO_Biological_Process_2023	IN-SV2C	up_up
gs_ind_0	Regulation Of ERBB Signaling Pathway (GO:1901184)	1/13	0.00221529684306699	0.00951757162206561	757.356923076923	4629.24487974263	IFI6	GO_Biological_Process_2023	IN-SV2C	up_up
gs_ind_0	Regulation Of Epidermal Growth Factor Receptor Signaling Pathway (GO:0042058)	1/46	0.00781986028777085	0.0159141016382705	207.897717666948	1008.5302461856	IFI6	GO_Biological_Process_2023	IN-SV2C	up_up
gs_ind_0	Regulation Of Epithelial Cell Proliferation (GO:0050678)	1/91	0.015418947099399	0.0223574732941286	104.40841478963	435.608423357047	B2M	GO_Biological_Process_2023	IN-SV2C	up_up
gs_ind_0	Regulation Of Extrinsic Apoptotic Signaling Pathway (GO:2001236)	1/60	0.0101893889486108	0.0179086230005886	158.926308985132	728.900958404635	WWOX	GO_Biological_Process_2023	IN-SV2C	up_up
gs_ind_0	Regulation Of Extrinsic Apoptotic Signaling Pathway In Absence Of Ligand (GO:2001239)	1/27	0.00459629556794563	0.0121175064973112	357.121915820029	1922.21035867639	IFI6	GO_Biological_Process_2023	IN-SV2C	up_up
gs_ind_0	Regulation Of Metal Ion Transport (GO:0010959)	1/34	0.00578496751374196	0.0136950251345728	282.451205510907	1455.32772760135	B2M	GO_Biological_Process_2023	IN-SV2C	up_up
gs_ind_0	Regulation Of Mitochondrial Depolarization (GO:0051900)	1/10	0.00170444821035734	0.0082381663500605	996.595141700405	6352.80953452401	IFI6	GO_Biological_Process_2023	IN-SV2C	up_up
gs_ind_0	Regulation Of Neurogenesis (GO:0050767)	1/67	0.0113723332022343	0.0188455807351311	142.172932330827	636.447337518482	B2M	GO_Biological_Process_2023	IN-SV2C	up_up
gs_ind_0	Regulation Of Protein Binding (GO:0043393)	1/118	0.0199544097320346	0.0266058796427128	80.3636661211129	314.567909829928	B2M	GO_Biological_Process_2023	IN-SV2C	up_up
gs_ind_0	Regulation Of Receptor Binding (GO:1900120)	1/9	0.00153411552224426	0.0082381663500605	1113.86877828054	7217.6483252529	B2M	GO_Biological_Process_2023	IN-SV2C	up_up
gs_ind_0	Regulation Of Receptor-Mediated Endocytosis (GO:0048259)	1/39	0.00663327380703455	0.014518108709736	245.739260739261	1232.54379655569	B2M	GO_Biological_Process_2023	IN-SV2C	up_up
gs_ind_0	Regulation Of T Cell Activation (GO:0050863)	1/62	0.0105274967552646	0.0179586709354514	153.750469043152	700.143459481703	B2M	GO_Biological_Process_2023	IN-SV2C	up_up
gs_ind_0	Regulation Of T Cell Cytokine Production (GO:0002724)	1/18	0.00306621330755968	0.0107260955701167	540.903296703297	3130.37610145467	HLA-A	GO_Biological_Process_2023	IN-SV2C	up_up
gs_ind_0	Regulation Of T Cell Mediated Cytotoxicity (GO:0001914)	2/36	1.56654855926209e-05	0.000227149541093003	540.204216073781	5976.84680013424	HLA-A;HLA-C	GO_Biological_Process_2023	IN-SV2C	up_up
gs_ind_0	Regulation Of Type II Interferon Production (GO:0032649)	1/87	0.0147454990709038	0.0219292037464723	109.247220987105	460.675581322079	HLA-A	GO_Biological_Process_2023	IN-SV2C	up_up
gs_ind_0	Regulation Of Wnt Signaling Pathway (GO:0030111)	1/109	0.0184445828532403	0.0248787396625101	87.0489188231124	347.584989164753	WWOX	GO_Biological_Process_2023	IN-SV2C	up_up
gs_ind_0	Release Of Cytochrome C From Mitochondria (GO:0001836)	1/19	0.00323632193925934	0.0107260955701167	511.652806652807	2933.46814274964	IFI6	GO_Biological_Process_2023	IN-SV2C	up_up
gs_ind_0	Response To Iron Ion (GO:0010039)	1/12	0.00204503886773368	0.00912401956373489	823.234113712375	5097.74428322279	B2M	GO_Biological_Process_2023	IN-SV2C	up_up
gs_ind_0	Response To Transforming Growth Factor Beta (GO:0071559)	1/38	0.00646366219927421	0.014518108709736	252.298461538462	1271.97763443236	WWOX	GO_Biological_Process_2023	IN-SV2C	up_up
gs_ind_0	Retina Homeostasis (GO:0001895)	1/39	0.00663327380703455	0.014518108709736	245.739260739261	1232.54379655569	B2M	GO_Biological_Process_2023	IN-SV2C	up_up
gs_ind_0	Retrograde Transport, Endosome To Golgi (GO:0042147)	1/94	0.0159237741550033	0.0225263146582974	101.051007815714	418.345317120581	ERC1	GO_Biological_Process_2023	IN-SV2C	up_up
gs_ind_0	Skeletal System Development (GO:0001501)	1/149	0.0251396978365823	0.0310234569047186	63.5392385392385	234.034528130182	WWOX	GO_Biological_Process_2023	IN-SV2C	up_up
gs_ind_0	Skeletal System Morphogenesis (GO:0048705)	1/43	0.00731147207439214	0.0154205592841725	222.589140271493	1094.76253857698	WWOX	GO_Biological_Process_2023	IN-SV2C	up_up
gs_ind_0	T Cell Mediated Cytotoxicity (GO:0001913)	1/6	0.00102296798377872	0.00741651788239574	1721.55944055944	11853.0178146031	HLA-A	GO_Biological_Process_2023	IN-SV2C	up_up
gs_ind_0	T Cell Mediated Immunity (GO:0002456)	1/20	0.00340640569096997	0.0108648458430063	485.402366863905	2758.10362046989	HLA-A	GO_Biological_Process_2023	IN-SV2C	up_up
gs_ind_0	T Cell Receptor Signaling Pathway (GO:0050852)	1/94	0.0159237741550033	0.0225263146582974	101.051007815714	418.345317120581	HLA-A	GO_Biological_Process_2023	IN-SV2C	up_up
gs_ind_0	Actin Cytoskeleton (GO:0015629)	2/325	0.0220465856644879	0.0424396774041393	11.4347337361248	43.6189071143635	PLEKHH2;FLOT1	GO_Cellular_Component_2023	L4	up_up
gs_ind_0	Adherens Junction (GO:0005912)	2/149	0.00498421237464957	0.0166862762107833	25.1873651771957	133.530309896419	CDHR3;FLOT1	GO_Cellular_Component_2023	L4	up_up
gs_ind_0	Aggresome (GO:0016235)	1/35	0.0244459975775429	0.0459107759383124	62.5163996948894	232.016412423632	SQSTM1	GO_Cellular_Component_2023	L4	up_up
gs_ind_0	Amphisome (GO:0044753)	1/11	0.00774606415116958	0.0205671358496572	205.531328320802	998.999494013531	SQSTM1	GO_Cellular_Component_2023	L4	up_up
gs_ind_0	Autolysosome (GO:0044754)	1/9	0.00634201132990294	0.0181419220830119	253.904024767802	1284.89637800513	SQSTM1	GO_Cellular_Component_2023	L4	up_up
gs_ind_0	Bounding Membrane Of Organelle (GO:0098588)	4/818	0.00250261108734975	0.0101421607224174	8.70967392481855	52.1746105968031	B2M;SORT1;HLA-C;HLA-A	GO_Cellular_Component_2023	L4	up_up
gs_ind_0	Brahma Complex (GO:0035060)	1/13	0.00914820134450264	0.0220128594852095	172.637894736842	810.396459056633	SMARCA2	GO_Cellular_Component_2023	L4	up_up
gs_ind_0	COPII-coated ER To Golgi Transport Vesicle (GO:0030134)	3/76	2.15357631119598e-05	0.000207281719952613	73.5678346810422	790.54491452553	B2M;HLA-A;HLA-C	GO_Cellular_Component_2023	L4	up_up
gs_ind_0	Catenin Complex (GO:0016342)	1/28	0.0196034235317384	0.0397227266301015	78.4430622009569	308.442125720977	CDHR3	GO_Cellular_Component_2023	L4	up_up
gs_ind_0	Cell-Cell Junction (GO:0005911)	2/297	0.0186308758499957	0.0393526926424958	12.5268420243039	49.8935985726816	CDHR3;FLOT1	GO_Cellular_Component_2023	L4	up_up
gs_ind_0	Coated Vesicle Membrane (GO:0030662)	3/55	8.11740544745804e-06	0.000125008043890854	103.047798742138	1207.87477100066	B2M;HLA-A;HLA-C	GO_Cellular_Component_2023	L4	up_up
gs_ind_0	Cortical Actin Cytoskeleton (GO:0030864)	2/44	0.000447718273023888	0.00215464418892746	87.6395721925134	675.819097615386	PLEKHH2;FLOT1	GO_Cellular_Component_2023	L4	up_up
gs_ind_0	Cortical Cytoskeleton (GO:0030863)	2/63	0.000916648449254777	0.00415187827015399	60.5358462675536	423.435322036848	PLEKHH2;FLOT1	GO_Cellular_Component_2023	L4	up_up
gs_ind_0	ER To Golgi Transport Vesicle Membrane (GO:0012507)	3/55	8.11740544745804e-06	0.000125008043890854	103.047798742138	1207.87477100066	B2M;HLA-A;HLA-C	GO_Cellular_Component_2023	L4	up_up
gs_ind_0	Early Endosome (GO:0005769)	5/307	2.32321356288984e-06	0.000123568423209152	30.2126159554731	391.934948293144	FLOT1;B2M;HLA-A;HLA-C;SORT1	GO_Cellular_Component_2023	L4	up_up
gs_ind_0	Early Endosome Membrane (GO:0031901)	3/116	7.61846707397101e-05	0.000586621964695768	47.5942980633364	451.305805895883	B2M;HLA-A;HLA-C	GO_Cellular_Component_2023	L4	up_up
gs_ind_0	Endocytic Vesicle Membrane (GO:0030666)	3/159	0.000193597714337196	0.000993801600264272	34.4809813731991	294.803018441204	B2M;HLA-A;HLA-C	GO_Cellular_Component_2023	L4	up_up
gs_ind_0	Endoplasmic Reticulum Membrane (GO:0005789)	4/800	0.00230926876227019	0.00987853859415581	8.91049074997231	54.0940242839188	JPH4;HLA-A;HLA-C;SGPP2	GO_Cellular_Component_2023	L4	up_up
gs_ind_0	Endosome Lumen (GO:0031904)	1/25	0.0175209372357751	0.0385460619187052	88.0547798066595	356.125114762294	B2M	GO_Cellular_Component_2023	L4	up_up
gs_ind_0	Endosome Membrane (GO:0010008)	4/361	0.000117501927035864	0.000753970698480127	20.0690250925545	181.605728399983	B2M;SORT1;HLA-C;HLA-A	GO_Cellular_Component_2023	L4	up_up
gs_ind_0	Flotillin Complex (GO:0016600)	1/6	0.00423233477443023	0.0155185608395775	392.425837320574	2144.60778255778	FLOT1	GO_Cellular_Component_2023	L4	up_up
gs_ind_0	GBAF Complex (GO:0140288)	1/13	0.00914820134450264	0.0220128594852095	172.637894736842	810.396459056633	SMARCA2	GO_Cellular_Component_2023	L4	up_up
gs_ind_0	Golgi Medial Cisterna (GO:0005797)	1/10	0.00704427735167646	0.0193717627171103	227.171745152355	1125.75860521701	HLA-A	GO_Cellular_Component_2023	L4	up_up
gs_ind_0	Golgi Membrane (GO:0000139)	3/426	0.00332053778255414	0.0127840704628335	12.6588180258849	72.2518308759903	B2M;HLA-A;HLA-C	GO_Cellular_Component_2023	L4	up_up
gs_ind_0	Junctional Sarcoplasmic Reticulum Membrane (GO:0014701)	1/8	0.0056392657703021	0.0180926443463859	287.764912280702	1490.04711996024	JPH4	GO_Cellular_Component_2023	L4	up_up
gs_ind_0	Lumenal Side Of Endoplasmic Reticulum Membrane (GO:0098553)	2/27	0.000167361571423425	0.000991295461507977	146.126559714795	1270.62216371784	HLA-A;HLA-C	GO_Cellular_Component_2023	L4	up_up
gs_ind_0	MHC Class I Protein Complex (GO:0042612)	2/5	4.81435415100593e-06	0.000123568423209152	1065.20779220779	13042.3069057684	HLA-A;HLA-C	GO_Cellular_Component_2023	L4	up_up
gs_ind_0	MHC Protein Complex (GO:0042611)	2/21	0.000100394553538536	0.000702761874769749	191.11655011655	1759.49590385824	HLA-A;HLA-C	GO_Cellular_Component_2023	L4	up_up
gs_ind_0	Membrane Raft (GO:0045121)	2/169	0.00636145319793923	0.0181419220830119	22.1690637720489	112.120005387709	FAIM2;FLOT1	GO_Cellular_Component_2023	L4	up_up
gs_ind_0	Mitochondrial Envelope (GO:0005740)	2/145	0.00472755987138221	0.0165464595498377	25.8919860627178	138.634654415458	PRELID2;IFI6	GO_Cellular_Component_2023	L4	up_up
gs_ind_0	Phagocytic Vesicle (GO:0045335)	3/100	4.89740916942883e-05	0.000419000562273356	55.4263183357523	550.062929321732	B2M;HLA-A;HLA-C	GO_Cellular_Component_2023	L4	up_up
gs_ind_0	Phagocytic Vesicle Membrane (GO:0030670)	3/45	4.41145096473582e-06	0.000123568423209152	127.325416204218	1570.08878410673	B2M;HLA-A;HLA-C	GO_Cellular_Component_2023	L4	up_up
gs_ind_0	Recycling Endosome (GO:0055037)	3/159	0.000193597714337196	0.000993801600264272	34.4809813731991	294.803018441204	B2M;HLA-A;HLA-C	GO_Cellular_Component_2023	L4	up_up
gs_ind_0	Recycling Endosome Membrane (GO:0055038)	3/70	1.68169452782927e-05	0.00018498639806122	80.1189378057303	880.757380581523	B2M;HLA-A;HLA-C	GO_Cellular_Component_2023	L4	up_up
gs_ind_0	SWI/SNF Complex (GO:0016514)	1/29	0.0202966380613522	0.0400728495057466	75.6888273314866	294.982068226683	SMARCA2	GO_Cellular_Component_2023	L4	up_up
gs_ind_0	Sarcoplasmic Reticulum Membrane (GO:0033017)	1/27	0.0189097354256148	0.0393526926424958	81.4051638530288	323.02207132844	JPH4	GO_Cellular_Component_2023	L4	up_up
gs_ind_0	Secondary Lysosome (GO:0005767)	1/15	0.0105484254302807	0.023889081121518	148.818511796733	677.388928964455	SQSTM1	GO_Cellular_Component_2023	L4	up_up
gs_ind_0	Transport Vesicle Membrane (GO:0030658)	3/60	1.05629403324827e-05	0.000135557734266861	94.0756357670221	1077.93358115494	B2M;HLA-A;HLA-C	GO_Cellular_Component_2023	L4	up_up
gs_ind_0	bBAF Complex (GO:0140092)	1/9	0.00634201132990294	0.0181419220830119	253.904024767802	1284.89637800513	SMARCA2	GO_Cellular_Component_2023	L4	up_up
gs_ind_0	nBAF Complex (GO:0071565)	1/14	0.00984855236843715	0.0229799555263534	159.846003898636	738.557400033074	SMARCA2	GO_Cellular_Component_2023	L4	up_up
gs_ind_0	npBAF Complex (GO:0071564)	1/12	0.00844737204372925	0.0216815882455717	187.654462242563	895.843616043384	SMARCA2	GO_Cellular_Component_2023	L4	up_up
gs_ind_0	Arginine N-methyltransferase Activity (GO:0016273)	1/6	0.00423233477443023	0.0460410949493231	392.425837320574	2144.60778255778	PRMT2	GO_Molecular_Function_2023	L4	up_up
gs_ind_0	DNA Binding (GO:0003677)	3/844	0.0212821995032409	0.0469203574747589	6.30517158264106	24.27418083094	SMARCA2;MTERF1;ZBTB16	GO_Molecular_Function_2023	L4	up_up
gs_ind_0	DNA-binding Transcription Activator Activity, RNA Polymerase II-specific (GO:0001228)	2/346	0.0247661170904289	0.0469203574747589	10.732154637815	39.6905000432916	ZBTB16;CREBRF	GO_Molecular_Function_2023	L4	up_up
gs_ind_0	Glutamate Receptor Binding (GO:0035254)	1/18	0.0126451799877523	0.0460410949493231	123.297744360902	538.870222827557	SQSTM1	GO_Molecular_Function_2023	L4	up_up
gs_ind_0	Histone H3 Methyltransferase Activity (GO:0140938)	1/36	0.0251359057900494	0.0469203574747589	60.7538917716827	223.784405365525	PRMT2	GO_Molecular_Function_2023	L4	up_up
gs_ind_0	Histone Methyltransferase Activity (GO:0042054)	1/19	0.0133431443447227	0.0460410949493231	116.630156472262	503.463526322975	PRMT2	GO_Molecular_Function_2023	L4	up_up
gs_ind_0	Ionotropic Glutamate Receptor Binding (GO:0035255)	1/11	0.00774606415116958	0.0460410949493231	205.531328320802	998.999494013531	SQSTM1	GO_Molecular_Function_2023	L4	up_up
gs_ind_0	K63-linked Polyubiquitin Modification-Dependent Protein Binding (GO:0070530)	1/23	0.0161302409937265	0.0460410949493231	95.8865497076023	395.729490738316	SQSTM1	GO_Molecular_Function_2023	L4	up_up
gs_ind_0	Lipid Phosphatase Activity (GO:0042577)	1/13	0.00914820134450264	0.0460410949493231	172.637894736842	810.396459056633	SGPP2	GO_Molecular_Function_2023	L4	up_up
gs_ind_0	MHC Class II Protein Complex Binding (GO:0023026)	1/25	0.0175209372357751	0.0460410949493231	88.0547798066595	356.125114762294	B2M	GO_Molecular_Function_2023	L4	up_up
gs_ind_0	Neurotrophin Binding (GO:0043121)	1/7	0.00493604035712692	0.0460410949493231	332.044534412955	1763.55221383228	SORT1	GO_Molecular_Function_2023	L4	up_up
gs_ind_0	Notch Binding (GO:0005112)	1/24	0.0168258265275323	0.0460410949493231	91.8040313549832	375.00480511705	SNED1	GO_Molecular_Function_2023	L4	up_up
gs_ind_0	Nuclear Androgen Receptor Binding (GO:0050681)	1/25	0.0175209372357751	0.0460410949493231	88.0547798066595	356.125114762294	PRMT2	GO_Molecular_Function_2023	L4	up_up
gs_ind_0	Nuclear Estrogen Receptor Binding (GO:0030331)	1/34	0.0237556179667605	0.0469203574747589	64.3841319717204	240.792547830666	PRMT2	GO_Molecular_Function_2023	L4	up_up
gs_ind_0	Nuclear Retinoic Acid Receptor Binding (GO:0042974)	1/17	0.0119467389256888	0.0460410949493231	130.773524720893	578.973224665228	PRMT2	GO_Molecular_Function_2023	L4	up_up
gs_ind_0	Nuclear Thyroid Hormone Receptor Binding (GO:0046966)	1/27	0.0189097354256148	0.0460410949493231	81.4051638530288	323.02207132844	PRMT2	GO_Molecular_Function_2023	L4	up_up
gs_ind_0	Peroxisome Proliferator Activated Receptor Binding (GO:0042975)	1/6	0.00423233477443023	0.0460410949493231	392.425837320574	2144.60778255778	PRMT2	GO_Molecular_Function_2023	L4	up_up
gs_ind_0	Phosphatidic Acid Transfer Activity (GO:1990050)	1/6	0.00423233477443023	0.0460410949493231	392.425837320574	2144.60778255778	PRELID2	GO_Molecular_Function_2023	L4	up_up
gs_ind_0	Phospholipid Transfer Activity (GO:0120014)	1/23	0.0161302409937265	0.0460410949493231	95.8865497076023	395.729490738316	PRELID2	GO_Molecular_Function_2023	L4	up_up
gs_ind_0	Protein Homodimerization Activity (GO:0042803)	3/660	0.0110856010968421	0.0460410949493231	8.10662170887438	36.496888160914	PRMT2;B2M;ZBTB16	GO_Molecular_Function_2023	L4	up_up
gs_ind_0	Protein Kinase C Binding (GO:0005080)	1/36	0.0251359057900494	0.0469203574747589	60.7538917716827	223.784405365525	SQSTM1	GO_Molecular_Function_2023	L4	up_up
gs_ind_0	Protein Serine/Threonine Kinase Activity (GO:0004674)	2/342	0.024237922002259	0.0469203574747589	10.8592978240555	40.3948161831938	SQSTM1;RPS6KA2	GO_Molecular_Function_2023	L4	up_up
gs_ind_0	Protein Serine/Threonine/Tyrosine Kinase Activity (GO:0004712)	1/26	0.0182155734310151	0.0460410949493231	84.5995872033024	338.861816464641	RPS6KA2	GO_Molecular_Function_2023	L4	up_up
gs_ind_0	Protein-Arginine N-methyltransferase Activity (GO:0016274)	1/10	0.00704427735167646	0.0460410949493231	227.171745152355	1125.75860521701	PRMT2	GO_Molecular_Function_2023	L4	up_up
gs_ind_0	SH2 Domain Binding (GO:0042169)	1/31	0.0216816476379272	0.0469203574747589	70.7221742881795	270.957095990562	SQSTM1	GO_Molecular_Function_2023	L4	up_up
gs_ind_0	Sphingosine-1-Phosphate Phosphatase Activity (GO:0042392)	1/6	0.00423233477443023	0.0460410949493231	392.425837320574	2144.60778255778	SGPP2	GO_Molecular_Function_2023	L4	up_up
gs_ind_0	Ubiquitin Protein Ligase Binding (GO:0031625)	2/271	0.0156826327412874	0.0460410949493231	13.7441389779052	57.1096651618021	SQSTM1;ISG15	GO_Molecular_Function_2023	L4	up_up
gs_ind_0	Ubiquitin-Dependent Protein Binding (GO:0140036)	1/16	0.0112478208445815	0.0460410949493231	139.213921901528	624.733733013328	SQSTM1	GO_Molecular_Function_2023	L4	up_up
gs_ind_0	Ubiquitin-Like Protein Ligase Binding (GO:0044389)	2/289	0.0177003904190528	0.0460410949493231	12.8779446640316	51.9517997652983	SQSTM1;ISG15	GO_Molecular_Function_2023	L4	up_up
gs_ind_0	Ubiquitination-Like Modification-Dependent Protein Binding (GO:0140035)	1/13	0.00914820134450264	0.0460410949493231	172.637894736842	810.396459056633	SQSTM1	GO_Molecular_Function_2023	L4	up_up
gs_ind_0	Aggrephagy (GO:0035973)	1/6	0.00423233477443023	0.0300880526691312	392.425837320574	2144.60778255778	SQSTM1	GO_Biological_Process_2023	L4	up_up
gs_ind_0	Alpha-Beta T Cell Activation (GO:0046631)	1/15	0.0105484254302807	0.0374948576658158	148.818511796733	677.388928964455	HLA-A	GO_Biological_Process_2023	L4	up_up
gs_ind_0	Amyloid Fibril Formation (GO:1990000)	1/24	0.0168258265275323	0.043568862067981	91.8040313549832	375.00480511705	B2M	GO_Biological_Process_2023	L4	up_up
gs_ind_0	Antigen Processing And Presentation Of Endogenous Peptide Antigen (GO:0002483)	2/21	0.000100394553538536	0.00560775291908106	191.11655011655	1759.49590385824	HLA-A;HLA-C	GO_Biological_Process_2023	L4	up_up
gs_ind_0	Antigen Processing And Presentation Of Endogenous Peptide Antigen Via MHC Class I (GO:0019885)	1/6	0.00423233477443023	0.0300880526691312	392.425837320574	2144.60778255778	HLA-A	GO_Biological_Process_2023	L4	up_up
gs_ind_0	Antigen Processing And Presentation Of Endogenous Peptide Antigen Via MHC Class I Via ER Pathway (GO:0002484)	2/13	3.74204344486714e-05	0.00365784746735763	324.130434782609	3303.9566952251	HLA-A;HLA-C	GO_Biological_Process_2023	L4	up_up
gs_ind_0	Antigen Processing And Presentation Of Endogenous Peptide Antigen Via MHC Class I Via ER Pathway, TAP-independent (GO:0002486)	2/13	3.74204344486714e-05	0.00365784746735763	324.130434782609	3303.9566952251	HLA-A;HLA-C	GO_Biological_Process_2023	L4	up_up
gs_ind_0	Antigen Processing And Presentation Of Endogenous Peptide Antigen Via MHC Class Ib (GO:0002476)	2/13	3.74204344486714e-05	0.00365784746735763	324.130434782609	3303.9566952251	HLA-A;HLA-C	GO_Biological_Process_2023	L4	up_up
gs_ind_0	Antigen Processing And Presentation Of Exogenous Peptide Antigen (GO:0002478)	1/31	0.0216816476379272	0.047895617098472	70.7221742881795	270.957095990562	HLA-A	GO_Biological_Process_2023	L4	up_up
gs_ind_0	Antigen Processing And Presentation Of Exogenous Peptide Antigen Via MHC Class I (GO:0042590)	1/6	0.00423233477443023	0.0300880526691312	392.425837320574	2144.60778255778	HLA-A	GO_Biological_Process_2023	L4	up_up
gs_ind_0	Antigen Processing And Presentation Of Peptide Antigen Via MHC Class I (GO:0002474)	2/18	7.32408706093332e-05	0.00477286340137488	225.881542699724	2150.78914933853	B2M;HLA-A	GO_Biological_Process_2023	L4	up_up
gs_ind_0	Antigen Processing And Presentation Of Peptide Antigen Via MHC Class Ib (GO:0002428)	2/13	3.74204344486714e-05	0.00365784746735763	324.130434782609	3303.9566952251	HLA-A;HLA-C	GO_Biological_Process_2023	L4	up_up
gs_ind_0	Apoptotic Mitochondrial Changes (GO:0008637)	1/34	0.0237556179667605	0.0499378850806633	64.3841319717204	240.792547830666	IFI6	GO_Biological_Process_2023	L4	up_up
gs_ind_0	Apoptotic Process (GO:0006915)	2/227	0.0112079272901043	0.0385780521950121	16.443660552308	73.8506822886146	IFI6;ZBTB16	GO_Biological_Process_2023	L4	up_up
gs_ind_0	Autophagy Of Peroxisome (GO:0030242)	1/9	0.00634201132990294	0.0335891761525061	253.904024767802	1284.89637800513	SQSTM1	GO_Biological_Process_2023	L4	up_up
gs_ind_0	Calcium Ion Transport Into Cytosol (GO:0060402)	1/9	0.00634201132990294	0.0335891761525061	253.904024767802	1284.89637800513	JPH4	GO_Biological_Process_2023	L4	up_up
gs_ind_0	Cardiac Muscle Cell Development (GO:0055013)	1/26	0.0182155734310151	0.0445143075720433	84.5995872033024	338.861816464641	FHOD3	GO_Biological_Process_2023	L4	up_up
gs_ind_0	Cardiac Myofibril Assembly (GO:0055003)	1/15	0.0105484254302807	0.0374948576658158	148.818511796733	677.388928964455	FHOD3	GO_Biological_Process_2023	L4	up_up
gs_ind_0	Cell Differentiation In Hindbrain (GO:0021533)	1/11	0.00774606415116958	0.0348127710701989	205.531328320802	998.999494013531	FAIM2	GO_Biological_Process_2023	L4	up_up
gs_ind_0	Cell-Cell Adhesion Mediated By Cadherin (GO:0044331)	1/26	0.0182155734310151	0.0445143075720433	84.5995872033024	338.861816464641	CDHR3	GO_Biological_Process_2023	L4	up_up
gs_ind_0	Cellular Response To Exogenous dsRNA (GO:0071360)	1/14	0.00984855236843715	0.0374948576658158	159.846003898636	738.557400033074	FLOT1	GO_Biological_Process_2023	L4	up_up
gs_ind_0	Cellular Response To dsRNA (GO:0071359)	1/17	0.0119467389256888	0.0386047514044985	130.773524720893	578.973224665228	FLOT1	GO_Biological_Process_2023	L4	up_up
gs_ind_0	Central Nervous System Neuron Differentiation (GO:0021953)	1/30	0.0209893793262248	0.0474384237951092	73.121320249777	282.521675982056	FAIM2	GO_Biological_Process_2023	L4	up_up
gs_ind_0	Chemical Synaptic Transmission (GO:0007268)	2/273	0.0159015809553752	0.0431981111544319	13.6422233383559	56.4970407747564	CDHR3;RPS6KA2	GO_Biological_Process_2023	L4	up_up
gs_ind_0	Cortical Actin Cytoskeleton Organization (GO:0030866)	1/19	0.0133431443447227	0.0410800743211543	116.630156472262	503.463526322975	FHOD3	GO_Biological_Process_2023	L4	up_up
gs_ind_0	Cortical Cytoskeleton Organization (GO:0030865)	1/27	0.0189097354256148	0.0448103427358509	81.4051638530288	323.02207132844	FHOD3	GO_Biological_Process_2023	L4	up_up
gs_ind_0	DNA Conformation Change (GO:0071103)	1/12	0.00844737204372925	0.0351374730755121	187.654462242563	895.843616043384	MTERF1	GO_Biological_Process_2023	L4	up_up
gs_ind_0	DNA Geometric Change (GO:0032392)	1/30	0.0209893793262248	0.0474384237951092	73.121320249777	282.521675982056	MTERF1	GO_Biological_Process_2023	L4	up_up
gs_ind_0	DNA-templated Transcription Termination (GO:0006353)	1/16	0.0112478208445815	0.0385780521950121	139.213921901528	624.733733013328	MTERF1	GO_Biological_Process_2023	L4	up_up
gs_ind_0	Defense Response To Bacterium (GO:0042742)	2/204	0.00913827419161631	0.0368757394402117	18.3216610549944	86.0253970698648	HLA-A;ISG15	GO_Biological_Process_2023	L4	up_up
gs_ind_0	Defense Response To Symbiont (GO:0140546)	2/148	0.00491945612516218	0.0332757203385625	25.3599131244182	134.776711378478	IFI6;ISG15	GO_Biological_Process_2023	L4	up_up
gs_ind_0	Defense Response To Virus (GO:0051607)	2/189	0.0078921385189779	0.035066206374095	19.7946666666667	95.8435617518398	IFI6;ISG15	GO_Biological_Process_2023	L4	up_up
gs_ind_0	Detection Of Bacterium (GO:0016045)	1/12	0.00844737204372925	0.0351374730755121	187.654462242563	895.843616043384	HLA-A	GO_Biological_Process_2023	L4	up_up
gs_ind_0	Diol Metabolic Process (GO:0034311)	1/10	0.00704427735167646	0.0335891761525061	227.171745152355	1125.75860521701	SGPP2	GO_Biological_Process_2023	L4	up_up
gs_ind_0	Endosomal Transport (GO:0016197)	2/180	0.00718461679011632	0.033845604396813	20.7973007384772	102.651589337742	SORT1;SQSTM1	GO_Biological_Process_2023	L4	up_up
gs_ind_0	Endosome Transport Via Multivesicular Body Sorting Pathway (GO:0032509)	1/24	0.0168258265275323	0.043568862067981	91.8040313549832	375.00480511705	SORT1	GO_Biological_Process_2023	L4	up_up
gs_ind_0	Extrinsic Apoptotic Signaling Pathway Via Death Domain Receptors (GO:0008625)	1/30	0.0209893793262248	0.0474384237951092	73.121320249777	282.521675982056	SORT1	GO_Biological_Process_2023	L4	up_up
gs_ind_0	Glucose Import (GO:0046323)	1/12	0.00844737204372925	0.0351374730755121	187.654462242563	895.843616043384	SORT1	GO_Biological_Process_2023	L4	up_up
gs_ind_0	Glucose Transmembrane Transport (GO:1904659)	1/22	0.0154341803215989	0.0431981111544319	100.348837209302	418.572132317621	SORT1	GO_Biological_Process_2023	L4	up_up
gs_ind_0	Golgi To Endosome Transport (GO:0006895)	1/15	0.0105484254302807	0.0374948576658158	148.818511796733	677.388928964455	SORT1	GO_Biological_Process_2023	L4	up_up
gs_ind_0	Golgi To Lysosome Transport (GO:0090160)	1/11	0.00774606415116958	0.0348127710701989	205.531328320802	998.999494013531	SORT1	GO_Biological_Process_2023	L4	up_up
gs_ind_0	Golgi To Vacuole Transport (GO:0006896)	1/17	0.0119467389256888	0.0386047514044985	130.773524720893	578.973224665228	SORT1	GO_Biological_Process_2023	L4	up_up
gs_ind_0	ISG15-protein Conjugation (GO:0032020)	1/5	0.0035281487060645	0.0299892640015483	479.643274853801	2708.53693543431	ISG15	GO_Biological_Process_2023	L4	up_up
gs_ind_0	Membrane Raft Organization (GO:0031579)	1/14	0.00984855236843715	0.0374948576658158	159.846003898636	738.557400033074	FLOT1	GO_Biological_Process_2023	L4	up_up
gs_ind_0	Mesonephros Development (GO:0001823)	1/10	0.00704427735167646	0.0335891761525061	227.171745152355	1125.75860521701	ZBTB16	GO_Biological_Process_2023	L4	up_up
gs_ind_0	Mitochondrial RNA Metabolic Process (GO:0000959)	1/20	0.0140406323103519	0.0422299017949814	110.646423751687	471.995497295142	MTERF1	GO_Biological_Process_2023	L4	up_up
gs_ind_0	Mitochondrial Transcription (GO:0006390)	1/12	0.00844737204372925	0.0351374730755121	187.654462242563	895.843616043384	MTERF1	GO_Biological_Process_2023	L4	up_up
gs_ind_0	Mitophagy (GO:0000423)	1/16	0.0112478208445815	0.0385780521950121	139.213921901528	624.733733013328	SQSTM1	GO_Biological_Process_2023	L4	up_up
gs_ind_0	Modification-Dependent Macromolecule Catabolic Process (GO:0043632)	1/8	0.0056392657703021	0.0335891761525061	287.764912280702	1490.04711996024	ISG15	GO_Biological_Process_2023	L4	up_up
gs_ind_0	Modification-Dependent Protein Catabolic Process (GO:0019941)	2/191	0.00805348109577555	0.0351374730755121	19.5847925161909	94.4310314194398	SQSTM1;ISG15	GO_Biological_Process_2023	L4	up_up
gs_ind_0	Multivesicular Body Sorting Pathway (GO:0071985)	1/24	0.0168258265275323	0.043568862067981	91.8040313549832	375.00480511705	SORT1	GO_Biological_Process_2023	L4	up_up
gs_ind_0	Myotube Differentiation (GO:0014902)	1/25	0.0175209372357751	0.0441979771560519	88.0547798066595	356.125114762294	SORT1	GO_Biological_Process_2023	L4	up_up
gs_ind_0	Negative Regulation Of Actin Filament Depolymerization (GO:0030835)	1/5	0.0035281487060645	0.0299892640015483	479.643274853801	2708.53693543431	PLEKHH2	GO_Biological_Process_2023	L4	up_up
gs_ind_0	Negative Regulation Of Cell Development (GO:0010721)	1/22	0.0154341803215989	0.0431981111544319	100.348837209302	418.572132317621	B2M	GO_Biological_Process_2023	L4	up_up
gs_ind_0	Negative Regulation Of Cell Differentiation (GO:0045596)	2/207	0.00939741333587081	0.0374937613706682	18.0528644105286	84.258509646052	SMARCA2;ZBTB16	GO_Biological_Process_2023	L4	up_up
gs_ind_0	Negative Regulation Of Cell Population Proliferation (GO:0008285)	3/377	0.00235323196516409	0.027882233284217	14.332392876036	86.7391485277046	B2M;SMARCA2;RPS6KA2	GO_Biological_Process_2023	L4	up_up
gs_ind_0	Negative Regulation Of Cytoskeleton Organization (GO:0051494)	1/28	0.0196034235317384	0.0461743289211428	78.4430622009569	308.442125720977	PLEKHH2	GO_Biological_Process_2023	L4	up_up
gs_ind_0	Negative Regulation Of Extrinsic Apoptotic Signaling Pathway (GO:2001237)	2/70	0.00113002276787935	0.0184099542600344	54.3404114134041	368.727812488471	FAIM2;IFI6	GO_Biological_Process_2023	L4	up_up
gs_ind_0	Negative Regulation Of Extrinsic Apoptotic Signaling Pathway In Absence Of Ligand (GO:2001240)	1/22	0.0154341803215989	0.0431981111544319	100.348837209302	418.572132317621	IFI6	GO_Biological_Process_2023	L4	up_up
gs_ind_0	Negative Regulation Of Extrinsic Apoptotic Signaling Pathway Via Death Domain Receptors (GO:1902042)	1/23	0.0161302409937265	0.0431981111544319	95.8865497076023	395.729490738316	FAIM2	GO_Biological_Process_2023	L4	up_up
gs_ind_0	Negative Regulation Of G1/S Transition Of Mitotic Cell Cycle (GO:2000134)	1/32	0.0223734433078328	0.0486000907409035	68.4753550543024	260.198172569393	PRMT2	GO_Biological_Process_2023	L4	up_up
gs_ind_0	Negative Regulation Of Lipase Activity (GO:0060192)	1/8	0.0056392657703021	0.0335891761525061	287.764912280702	1490.04711996024	SORT1	GO_Biological_Process_2023	L4	up_up
gs_ind_0	Negative Regulation Of Lipoprotein Lipase Activity (GO:0051005)	1/5	0.0035281487060645	0.0299892640015483	479.643274853801	2708.53693543431	SORT1	GO_Biological_Process_2023	L4	up_up
gs_ind_0	Negative Regulation Of Myeloid Cell Differentiation (GO:0045638)	1/22	0.0154341803215989	0.0431981111544319	100.348837209302	418.572132317621	ZBTB16	GO_Biological_Process_2023	L4	up_up
gs_ind_0	Negative Regulation Of Natural Killer Cell Mediated Cytotoxicity (GO:0045953)	1/16	0.0112478208445815	0.0385780521950121	139.213921901528	624.733733013328	HLA-A	GO_Biological_Process_2023	L4	up_up
gs_ind_0	Negative Regulation Of Nervous System Development (GO:0051961)	1/18	0.0126451799877523	0.0401972794732614	123.297744360902	538.870222827557	B2M	GO_Biological_Process_2023	L4	up_up
gs_ind_0	Negative Regulation Of Neurogenesis (GO:0050768)	1/27	0.0189097354256148	0.0448103427358509	81.4051638530288	323.02207132844	B2M	GO_Biological_Process_2023	L4	up_up
gs_ind_0	Negative Regulation Of Neuron Differentiation (GO:0045665)	1/23	0.0161302409937265	0.0431981111544319	95.8865497076023	395.729490738316	B2M	GO_Biological_Process_2023	L4	up_up
gs_ind_0	Negative Regulation Of Nucleic Acid-Templated Transcription (GO:1903507)	3/455	0.00399262836295003	0.0300880526691312	11.8390701553216	65.3908016278239	PRMT2;SMARCA2;ZBTB16	GO_Biological_Process_2023	L4	up_up
gs_ind_0	Negative Regulation Of Protein Depolymerization (GO:1901880)	1/23	0.0161302409937265	0.0431981111544319	95.8865497076023	395.729490738316	PLEKHH2	GO_Biological_Process_2023	L4	up_up
gs_ind_0	Negative Regulation Of Protein Modification By Small Protein Conjugation Or Removal (GO:1903321)	2/54	0.000674297203100784	0.0139213299794763	70.9290043290043	517.912211895062	SQSTM1;ISG15	GO_Biological_Process_2023	L4	up_up
gs_ind_0	Negative Regulation Of Protein Ubiquitination (GO:0031397)	2/54	0.000674297203100784	0.0139213299794763	70.9290043290043	517.912211895062	SQSTM1;ISG15	GO_Biological_Process_2023	L4	up_up
gs_ind_0	Negative Regulation Of Receptor Binding (GO:1900121)	1/9	0.00634201132990294	0.0335891761525061	253.904024767802	1284.89637800513	B2M	GO_Biological_Process_2023	L4	up_up
gs_ind_0	Negative Regulation Of Signal Transduction In Absence Of Ligand (GO:1901099)	1/22	0.0154341803215989	0.0431981111544319	100.348837209302	418.572132317621	IFI6	GO_Biological_Process_2023	L4	up_up
gs_ind_0	Negative Regulation Of Type I Interferon-Mediated Signaling Pathway (GO:0060339)	1/15	0.0105484254302807	0.0374948576658158	148.818511796733	677.388928964455	ISG15	GO_Biological_Process_2023	L4	up_up
gs_ind_0	Neurotrophin Signaling Pathway (GO:0038179)	1/15	0.0105484254302807	0.0374948576658158	148.818511796733	677.388928964455	SORT1	GO_Biological_Process_2023	L4	up_up
gs_ind_0	Neurotrophin TRK Receptor Signaling Pathway (GO:0048011)	1/6	0.00423233477443023	0.0300880526691312	392.425837320574	2144.60778255778	SORT1	GO_Biological_Process_2023	L4	up_up
gs_ind_0	Organic Cation Transport (GO:0015695)	1/31	0.0216816476379272	0.047895617098472	70.7221742881795	270.957095990562	SLC35F3	GO_Biological_Process_2023	L4	up_up
gs_ind_0	Organophosphate Ester Transport (GO:0015748)	1/25	0.0175209372357751	0.0441979771560519	88.0547798066595	356.125114762294	PRELID2	GO_Biological_Process_2023	L4	up_up
gs_ind_0	Pexophagy (GO:0000425)	1/5	0.0035281487060645	0.0299892640015483	479.643274853801	2708.53693543431	SQSTM1	GO_Biological_Process_2023	L4	up_up
gs_ind_0	Phospholipid Dephosphorylation (GO:0046839)	1/30	0.0209893793262248	0.0474384237951092	73.121320249777	282.521675982056	SGPP2	GO_Biological_Process_2023	L4	up_up
gs_ind_0	Plasma Membrane Raft Assembly (GO:0044854)	1/5	0.0035281487060645	0.0299892640015483	479.643274853801	2708.53693543431	FLOT1	GO_Biological_Process_2023	L4	up_up
gs_ind_0	Plasma Membrane Raft Organization (GO:0044857)	1/5	0.0035281487060645	0.0299892640015483	479.643274853801	2708.53693543431	FLOT1	GO_Biological_Process_2023	L4	up_up
gs_ind_0	Plasma Membrane To Endosome Transport (GO:0048227)	1/7	0.00493604035712692	0.0332757203385625	332.044534412955	1763.55221383228	SORT1	GO_Biological_Process_2023	L4	up_up
gs_ind_0	Positive Regulation Of Alpha-Beta T Cell Activation (GO:0046635)	1/19	0.0133431443447227	0.0410800743211543	116.630156472262	503.463526322975	HLA-A	GO_Biological_Process_2023	L4	up_up
gs_ind_0	Positive Regulation Of Alpha-Beta T Cell Proliferation (GO:0046641)	1/17	0.0119467389256888	0.0386047514044985	130.773524720893	578.973224665228	HLA-A	GO_Biological_Process_2023	L4	up_up
gs_ind_0	Positive Regulation Of Apoptotic Process (GO:0043065)	3/269	0.000896811416680428	0.0159387847237294	20.194166165174	141.695698043243	PRMT2;SQSTM1;RPS6KA2	GO_Biological_Process_2023	L4	up_up
gs_ind_0	Positive Regulation Of Binding (GO:0051099)	2/91	0.00189860461298861	0.0239469162476951	41.5688166582021	260.496646141858	B2M;FLOT1	GO_Biological_Process_2023	L4	up_up
gs_ind_0	Positive Regulation Of CD8-positive, Alpha-Beta T Cell Activation (GO:2001187)	1/8	0.0056392657703021	0.0335891761525061	287.764912280702	1490.04711996024	HLA-A	GO_Biological_Process_2023	L4	up_up
gs_ind_0	Positive Regulation Of Cartilage Development (GO:0061036)	1/17	0.0119467389256888	0.0386047514044985	130.773524720893	578.973224665228	ZBTB16	GO_Biological_Process_2023	L4	up_up
gs_ind_0	Positive Regulation Of Cell Differentiation (GO:0045597)	2/283	0.0170160567418801	0.0437715670136521	13.154367834652	53.5856047460076	SMARCA2;ZBTB16	GO_Biological_Process_2023	L4	up_up
gs_ind_0	Positive Regulation Of Cell-Cell Adhesion Mediated By Cadherin (GO:2000049)	1/7	0.00493604035712692	0.0332757203385625	332.044534412955	1763.55221383228	FLOT1	GO_Biological_Process_2023	L4	up_up
gs_ind_0	Positive Regulation Of Cellular Senescence (GO:2000774)	1/10	0.00704427735167646	0.0335891761525061	227.171745152355	1125.75860521701	B2M	GO_Biological_Process_2023	L4	up_up
gs_ind_0	Positive Regulation Of Chondrocyte Differentiation (GO:0032332)	1/10	0.00704427735167646	0.0335891761525061	227.171745152355	1125.75860521701	ZBTB16	GO_Biological_Process_2023	L4	up_up
gs_ind_0	Positive Regulation Of Cytokine Production (GO:0001819)	3/320	0.00147633096541866	0.0213794595362479	16.9291635715347	110.347595214256	HLA-A;ISG15;FLOT1	GO_Biological_Process_2023	L4	up_up
gs_ind_0	Positive Regulation Of Cytokine Production Involved In Immune Response (GO:0002720)	1/33	0.0230647666471177	0.0492804576995794	66.3668016194332	250.166279254417	HLA-A	GO_Biological_Process_2023	L4	up_up
gs_ind_0	Positive Regulation Of DNA-templated Transcription (GO:0045893)	5/1241	0.00162672391685896	0.0227160375532805	7.22170874010745	46.3719433891211	ZBTB16;SMARCA2;CREBRF;PRMT2;SQSTM1	GO_Biological_Process_2023	L4	up_up
gs_ind_0	Positive Regulation Of Developmental Process (GO:0051094)	2/232	0.0116827879348132	0.0386047514044985	16.0849930980083	71.5724067650275	SMARCA2;ZBTB16	GO_Biological_Process_2023	L4	up_up
gs_ind_0	Positive Regulation Of Endocytosis (GO:0045807)	2/79	0.00143599066453339	0.0213794595362479	48.0193548387097	314.329909695829	B2M;FLOT1	GO_Biological_Process_2023	L4	up_up
gs_ind_0	Positive Regulation Of Heterotypic Cell-Cell Adhesion (GO:0034116)	1/14	0.00984855236843715	0.0374948576658158	159.846003898636	738.557400033074	FLOT1	GO_Biological_Process_2023	L4	up_up
gs_ind_0	Positive Regulation Of Interferon-Beta Production (GO:0032728)	2/36	0.000299210139817831	0.0106355604244338	107.982872200264	876.212376439833	ISG15;FLOT1	GO_Biological_Process_2023	L4	up_up
gs_ind_0	Positive Regulation Of Interleukin-10 Production (GO:0032733)	1/30	0.0209893793262248	0.0474384237951092	73.121320249777	282.521675982056	ISG15	GO_Biological_Process_2023	L4	up_up
gs_ind_0	Positive Regulation Of Leukocyte Mediated Cytotoxicity (GO:0001912)	2/51	0.000601578661355799	0.0139213299794763	75.2332415059688	557.926202288961	HLA-A;HLA-C	GO_Biological_Process_2023	L4	up_up
gs_ind_0	Positive Regulation Of Long-Term Synaptic Potentiation (GO:1900273)	1/14	0.00984855236843715	0.0374948576658158	159.846003898636	738.557400033074	SQSTM1	GO_Biological_Process_2023	L4	up_up
gs_ind_0	Positive Regulation Of Multicellular Organismal Process (GO:0051240)	3/387	0.00253401734400577	0.0286356360298104	13.9562038422848	83.4294797235966	SMARCA2;ZBTB16;FLOT1	GO_Biological_Process_2023	L4	up_up
gs_ind_0	Positive Regulation Of Myoblast Fusion (GO:1901741)	1/9	0.00634201132990294	0.0335891761525061	253.904024767802	1284.89637800513	FLOT1	GO_Biological_Process_2023	L4	up_up
gs_ind_0	Positive Regulation Of Nucleic Acid-Templated Transcription (GO:1903508)	3/556	0.00695451344712227	0.0335891761525061	9.65463346457364	47.9677373291633	PRMT2;SMARCA2;ZBTB16	GO_Biological_Process_2023	L4	up_up
gs_ind_0	Positive Regulation Of Ossification (GO:0045778)	2/41	0.000388595941869521	0.011687770251614	94.3026467203682	740.555899374506	ZBTB16;ISG15	GO_Biological_Process_2023	L4	up_up
gs_ind_0	Positive Regulation Of Programmed Cell Death (GO:0043068)	3/244	0.00067648406549885	0.0139213299794763	22.2983319660924	162.74664281347	PRMT2;SQSTM1;RPS6KA2	GO_Biological_Process_2023	L4	up_up
gs_ind_0	Positive Regulation Of Protein Binding (GO:0032092)	2/59	0.000804472159707609	0.0149785054497941	64.7533596837945	461.388680646314	B2M;FLOT1	GO_Biological_Process_2023	L4	up_up
gs_ind_0	Positive Regulation Of Receptor Binding (GO:1900122)	1/5	0.0035281487060645	0.0299892640015483	479.643274853801	2708.53693543431	B2M	GO_Biological_Process_2023	L4	up_up
gs_ind_0	Positive Regulation Of Skeletal Muscle Tissue Development (GO:0048643)	1/9	0.00634201132990294	0.0335891761525061	253.904024767802	1284.89637800513	FLOT1	GO_Biological_Process_2023	L4	up_up
gs_ind_0	Positive Regulation Of Synaptic Transmission (GO:0050806)	2/77	0.00136494207585225	0.0213476940663293	49.2937989163155	325.173607688315	SQSTM1;FLOT1	GO_Biological_Process_2023	L4	up_up
gs_ind_0	Positive Regulation Of Syncytium Formation By Plasma Membrane Fusion (GO:0060143)	1/15	0.0105484254302807	0.0374948576658158	148.818511796733	677.388928964455	FLOT1	GO_Biological_Process_2023	L4	up_up
gs_ind_0	Positive Regulation Of T Cell Activation (GO:0050870)	3/107	5.99157518716995e-05	0.0046854117963669	51.7047034395595	502.702656322898	B2M;SMARCA2;HLA-A	GO_Biological_Process_2023	L4	up_up
gs_ind_0	Positive Regulation Of T Cell Cytokine Production (GO:0002726)	1/21	0.0147376441981925	0.0431981111544319	105.246469833119	443.861223623307	HLA-A	GO_Biological_Process_2023	L4	up_up
gs_ind_0	Positive Regulation Of T Cell Mediated Cytotoxicity (GO:0001916)	2/33	0.000251096450716743	0.0106355604244338	118.275613275613	980.466208414047	HLA-A;HLA-C	GO_Biological_Process_2023	L4	up_up
gs_ind_0	Positive Regulation Of T Cell Mediated Immunity (GO:0002711)	2/43	0.000427554683821347	0.0119409915267248	89.7535596933187	696.256809590986	HLA-A;HLA-C	GO_Biological_Process_2023	L4	up_up
gs_ind_0	Positive Regulation Of Toll-Like Receptor 3 Signaling Pathway (GO:0034141)	1/6	0.00423233477443023	0.0300880526691312	392.425837320574	2144.60778255778	FLOT1	GO_Biological_Process_2023	L4	up_up
gs_ind_0	Positive Regulation Of Type I Interferon Production (GO:0032481)	2/64	0.000945803679024541	0.0160786625434172	59.5658181818182	414.785117804531	ISG15;FLOT1	GO_Biological_Process_2023	L4	up_up
gs_ind_0	Positive Regulation Of Type II Interferon Production (GO:0032729)	2/58	0.000777542241086674	0.0149785054497941	65.9010458567981	471.81014109686	HLA-A;ISG15	GO_Biological_Process_2023	L4	up_up
gs_ind_0	Protein Alkylation (GO:0008213)	1/23	0.0161302409937265	0.0431981111544319	95.8865497076023	395.729490738316	PRMT2	GO_Biological_Process_2023	L4	up_up
gs_ind_0	Protein Export From Nucleus (GO:0006611)	1/26	0.0182155734310151	0.0445143075720433	84.5995872033024	338.861816464641	XPO1	GO_Biological_Process_2023	L4	up_up
gs_ind_0	Protein Kinase C Signaling (GO:0070528)	1/10	0.00704427735167646	0.0335891761525061	227.171745152355	1125.75860521701	FLOT1	GO_Biological_Process_2023	L4	up_up
gs_ind_0	Protein Localization To Mitochondrion (GO:0070585)	1/15	0.0105484254302807	0.0374948576658158	148.818511796733	677.388928964455	ISG15	GO_Biological_Process_2023	L4	up_up
gs_ind_0	Protein Localization To Perinuclear Region Of Cytoplasm (GO:1905719)	1/8	0.0056392657703021	0.0335891761525061	287.764912280702	1490.04711996024	SQSTM1	GO_Biological_Process_2023	L4	up_up
gs_ind_0	Protein Targeting To Vacuole (GO:0006623)	1/34	0.0237556179667605	0.0499378850806633	64.3841319717204	240.792547830666	SQSTM1	GO_Biological_Process_2023	L4	up_up
gs_ind_0	Protein Targeting To Vacuole Involved In Autophagy (GO:0071211)	1/5	0.0035281487060645	0.0299892640015483	479.643274853801	2708.53693543431	SQSTM1	GO_Biological_Process_2023	L4	up_up
gs_ind_0	RNA Biosynthetic Process (GO:0032774)	1/29	0.0202966380613522	0.0472380088213613	75.6888273314866	294.982068226683	MTERF1	GO_Biological_Process_2023	L4	up_up
gs_ind_0	Regulation Of Actin Filament Depolymerization (GO:0030834)	1/11	0.00774606415116958	0.0348127710701989	205.531328320802	998.999494013531	PLEKHH2	GO_Biological_Process_2023	L4	up_up
gs_ind_0	Regulation Of Amyloid Precursor Protein Biosynthetic Process (GO:0042984)	1/10	0.00704427735167646	0.0335891761525061	227.171745152355	1125.75860521701	NECAB1	GO_Biological_Process_2023	L4	up_up
gs_ind_0	Regulation Of Androgen Receptor Signaling Pathway (GO:0060765)	1/27	0.0189097354256148	0.0448103427358509	81.4051638530288	323.02207132844	PRMT2	GO_Biological_Process_2023	L4	up_up
gs_ind_0	Regulation Of Apoptotic Process (GO:0042981)	5/702	0.000121956666330804	0.00596063206691807	12.9758320532514	116.936184229867	RPS6KA2;IFI6;PRMT2;FAIM2;SQSTM1	GO_Biological_Process_2023	L4	up_up
gs_ind_0	Regulation Of CD8-positive, Alpha-Beta T Cell Activation (GO:2001185)	1/9	0.00634201132990294	0.0335891761525061	253.904024767802	1284.89637800513	HLA-A	GO_Biological_Process_2023	L4	up_up
gs_ind_0	Regulation Of Calcium Ion Transmembrane Transporter Activity (GO:1901019)	1/32	0.0223734433078328	0.0486000907409035	68.4753550543024	260.198172569393	JPH4	GO_Biological_Process_2023	L4	up_up
gs_ind_0	Regulation Of Cartilage Development (GO:0061035)	1/17	0.0119467389256888	0.0386047514044985	130.773524720893	578.973224665228	ZBTB16	GO_Biological_Process_2023	L4	up_up
gs_ind_0	Regulation Of Cell Junction Assembly (GO:1901888)	1/23	0.0161302409937265	0.0431981111544319	95.8865497076023	395.729490738316	FLOT1	GO_Biological_Process_2023	L4	up_up
gs_ind_0	Regulation Of Cell-Cell Adhesion Mediated By Cadherin (GO:2000047)	1/17	0.0119467389256888	0.0386047514044985	130.773524720893	578.973224665228	FLOT1	GO_Biological_Process_2023	L4	up_up
gs_ind_0	Regulation Of Chondrocyte Differentiation (GO:0032330)	1/25	0.0175209372357751	0.0441979771560519	88.0547798066595	356.125114762294	ZBTB16	GO_Biological_Process_2023	L4	up_up
gs_ind_0	Regulation Of Cytokine Production (GO:0001817)	2/166	0.00614497935950761	0.0335891761525061	22.5750207239569	114.954712155749	ISG15;FLOT1	GO_Biological_Process_2023	L4	up_up
gs_ind_0	Regulation Of ERBB Signaling Pathway (GO:1901184)	1/13	0.00914820134450264	0.0368757394402117	172.637894736842	810.396459056633	IFI6	GO_Biological_Process_2023	L4	up_up
gs_ind_0	Regulation Of Epithelial Cell Proliferation (GO:0050678)	2/91	0.00189860461298861	0.0239469162476951	41.5688166582021	260.496646141858	B2M;SGPP2	GO_Biological_Process_2023	L4	up_up
gs_ind_0	Regulation Of Extrinsic Apoptotic Signaling Pathway In Absence Of Ligand (GO:2001239)	1/27	0.0189097354256148	0.0448103427358509	81.4051638530288	323.02207132844	IFI6	GO_Biological_Process_2023	L4	up_up
gs_ind_0	Regulation Of Extrinsic Apoptotic Signaling Pathway Via Death Domain Receptors (GO:1902041)	1/31	0.0216816476379272	0.047895617098472	70.7221742881795	270.957095990562	FAIM2	GO_Biological_Process_2023	L4	up_up
gs_ind_0	Regulation Of G0 To G1 Transition (GO:0070316)	1/33	0.0230647666471177	0.0492804576995794	66.3668016194332	250.166279254417	SMARCA2	GO_Biological_Process_2023	L4	up_up
gs_ind_0	Regulation Of G1/S Transition Of Mitotic Cell Cycle (GO:2000045)	2/106	0.00256329222773239	0.0286356360298104	35.5889517181383	212.340157238174	PRMT2;SMARCA2	GO_Biological_Process_2023	L4	up_up
gs_ind_0	Regulation Of Glycoprotein Biosynthetic Process (GO:0010559)	1/10	0.00704427735167646	0.0335891761525061	227.171745152355	1125.75860521701	NECAB1	GO_Biological_Process_2023	L4	up_up
gs_ind_0	Regulation Of Heterotypic Cell-Cell Adhesion (GO:0034114)	1/24	0.0168258265275323	0.043568862067981	91.8040313549832	375.00480511705	FLOT1	GO_Biological_Process_2023	L4	up_up
gs_ind_0	Regulation Of Interferon-Beta Production (GO:0032648)	2/50	0.000578240507737075	0.0139213299794763	76.7863167760075	572.481972087701	ISG15;FLOT1	GO_Biological_Process_2023	L4	up_up
gs_ind_0	Regulation Of Intracellular Steroid Hormone Receptor Signaling Pathway (GO:0033143)	1/22	0.0154341803215989	0.0431981111544319	100.348837209302	418.572132317621	PRMT2	GO_Biological_Process_2023	L4	up_up
gs_ind_0	Regulation Of Lipoprotein Lipase Activity (GO:0051004)	1/15	0.0105484254302807	0.0374948576658158	148.818511796733	677.388928964455	SORT1	GO_Biological_Process_2023	L4	up_up
gs_ind_0	Regulation Of Long-Term Synaptic Potentiation (GO:1900271)	1/31	0.0216816476379272	0.047895617098472	70.7221742881795	270.957095990562	SQSTM1	GO_Biological_Process_2023	L4	up_up
gs_ind_0	Regulation Of Metal Ion Transport (GO:0010959)	1/34	0.0237556179667605	0.0499378850806633	64.3841319717204	240.792547830666	B2M	GO_Biological_Process_2023	L4	up_up
gs_ind_0	Regulation Of Metaphase/Anaphase Transition Of Cell Cycle (GO:1902099)	1/32	0.0223734433078328	0.0486000907409035	68.4753550543024	260.198172569393	SMARCA2	GO_Biological_Process_2023	L4	up_up
gs_ind_0	Regulation Of Mitochondrial Depolarization (GO:0051900)	1/10	0.00704427735167646	0.0335891761525061	227.171745152355	1125.75860521701	IFI6	GO_Biological_Process_2023	L4	up_up
gs_ind_0	Regulation Of Myeloid Cell Differentiation (GO:0045637)	1/26	0.0182155734310151	0.0445143075720433	84.5995872033024	338.861816464641	ZBTB16	GO_Biological_Process_2023	L4	up_up
gs_ind_0	Regulation Of Myoblast Fusion (GO:1901739)	1/13	0.00914820134450264	0.0368757394402117	172.637894736842	810.396459056633	FLOT1	GO_Biological_Process_2023	L4	up_up
gs_ind_0	Regulation Of Neurotransmitter Transport (GO:0051588)	1/21	0.0147376441981925	0.0431981111544319	105.246469833119	443.861223623307	FLOT1	GO_Biological_Process_2023	L4	up_up
gs_ind_0	Regulation Of Nucleotide-Excision Repair (GO:2000819)	1/26	0.0182155734310151	0.0445143075720433	84.5995872033024	338.861816464641	SMARCA2	GO_Biological_Process_2023	L4	up_up
gs_ind_0	Regulation Of Pattern Recognition Receptor Signaling Pathway (GO:0062207)	1/8	0.0056392657703021	0.0335891761525061	287.764912280702	1490.04711996024	FLOT1	GO_Biological_Process_2023	L4	up_up
gs_ind_0	Regulation Of Protein Binding (GO:0043393)	2/118	0.00316296104925767	0.0299892640015483	31.9137729223566	183.703548448531	B2M;FLOT1	GO_Biological_Process_2023	L4	up_up
gs_ind_0	Regulation Of Protein Ubiquitination (GO:0031396)	2/113	0.00290583571968578	0.0299892640015483	33.3489604565838	194.792420123908	SQSTM1;ISG15	GO_Biological_Process_2023	L4	up_up
gs_ind_0	Regulation Of Receptor Binding (GO:1900120)	1/9	0.00634201132990294	0.0335891761525061	253.904024767802	1284.89637800513	B2M	GO_Biological_Process_2023	L4	up_up
gs_ind_0	Regulation Of Receptor-Mediated Endocytosis (GO:0048259)	2/39	0.000351465851341864	0.0114519289895557	99.3369696969697	790.066456378701	B2M;FLOT1	GO_Biological_Process_2023	L4	up_up
gs_ind_0	Regulation Of Ryanodine-Sensitive Calcium-Release Channel Activity (GO:0060314)	1/24	0.0168258265275323	0.043568862067981	91.8040313549832	375.00480511705	JPH4	GO_Biological_Process_2023	L4	up_up
gs_ind_0	Regulation Of T Cell Cytokine Production (GO:0002724)	1/18	0.0126451799877523	0.0401972794732614	123.297744360902	538.870222827557	HLA-A	GO_Biological_Process_2023	L4	up_up
gs_ind_0	Regulation Of T Cell Mediated Cytotoxicity (GO:0001914)	2/36	0.000299210139817831	0.0106355604244338	107.982872200264	876.212376439833	HLA-A;HLA-C	GO_Biological_Process_2023	L4	up_up
gs_ind_0	Regulation Of Toll-Like Receptor 3 Signaling Pathway (GO:0034139)	1/8	0.0056392657703021	0.0335891761525061	287.764912280702	1490.04711996024	FLOT1	GO_Biological_Process_2023	L4	up_up
gs_ind_0	Regulation Of Toll-Like Receptor 4 Signaling Pathway (GO:0034143)	1/23	0.0161302409937265	0.0431981111544319	95.8865497076023	395.729490738316	FLOT1	GO_Biological_Process_2023	L4	up_up
gs_ind_0	Regulation Of Type B Pancreatic Cell Proliferation (GO:0061469)	1/5	0.0035281487060645	0.0299892640015483	479.643274853801	2708.53693543431	SGPP2	GO_Biological_Process_2023	L4	up_up
gs_ind_0	Regulation Of Type I Interferon-Mediated Signaling Pathway (GO:0060338)	1/33	0.0230647666471177	0.0492804576995794	66.3668016194332	250.166279254417	ISG15	GO_Biological_Process_2023	L4	up_up
gs_ind_0	Regulation Of Type II Interferon Production (GO:0032649)	2/87	0.00173751268637941	0.0234264641508396	43.5178096757044	276.568765382279	HLA-A;ISG15	GO_Biological_Process_2023	L4	up_up
gs_ind_0	Release Of Cytochrome C From Mitochondria (GO:0001836)	1/19	0.0133431443447227	0.0410800743211543	116.630156472262	503.463526322975	IFI6	GO_Biological_Process_2023	L4	up_up
gs_ind_0	Response To Iron Ion (GO:0010039)	1/12	0.00844737204372925	0.0351374730755121	187.654462242563	895.843616043384	B2M	GO_Biological_Process_2023	L4	up_up
gs_ind_0	Response To Type I Interferon (GO:0034340)	1/9	0.00634201132990294	0.0335891761525061	253.904024767802	1284.89637800513	ISG15	GO_Biological_Process_2023	L4	up_up
gs_ind_0	Ribosomal Large Subunit Export From Nucleus (GO:0000055)	1/6	0.00423233477443023	0.0300880526691312	392.425837320574	2144.60778255778	XPO1	GO_Biological_Process_2023	L4	up_up
gs_ind_0	Ribosomal Small Subunit Export From Nucleus (GO:0000056)	1/6	0.00423233477443023	0.0300880526691312	392.425837320574	2144.60778255778	XPO1	GO_Biological_Process_2023	L4	up_up
gs_ind_0	Sarcomere Organization (GO:0045214)	1/29	0.0202966380613522	0.0472380088213613	75.6888273314866	294.982068226683	FHOD3	GO_Biological_Process_2023	L4	up_up
gs_ind_0	Sphingoid Metabolic Process (GO:0046519)	1/11	0.00774606415116958	0.0348127710701989	205.531328320802	998.999494013531	SGPP2	GO_Biological_Process_2023	L4	up_up
gs_ind_0	Sphingosine Metabolic Process (GO:0006670)	1/19	0.0133431443447227	0.0410800743211543	116.630156472262	503.463526322975	SGPP2	GO_Biological_Process_2023	L4	up_up
gs_ind_0	Striated Muscle Cell Differentiation (GO:0051146)	1/20	0.0140406323103519	0.0422299017949814	110.646423751687	471.995497295142	SORT1	GO_Biological_Process_2023	L4	up_up
gs_ind_0	Sulfur Compound Transport (GO:0072348)	1/21	0.0147376441981925	0.0431981111544319	105.246469833119	443.861223623307	SLC35F3	GO_Biological_Process_2023	L4	up_up
gs_ind_0	Synaptic Transmission, Glutamatergic (GO:0035249)	1/27	0.0189097354256148	0.0448103427358509	81.4051638530288	323.02207132844	CDHR3	GO_Biological_Process_2023	L4	up_up
gs_ind_0	T Cell Mediated Cytotoxicity (GO:0001913)	1/6	0.00423233477443023	0.0300880526691312	392.425837320574	2144.60778255778	HLA-A	GO_Biological_Process_2023	L4	up_up
gs_ind_0	T Cell Mediated Immunity (GO:0002456)	1/20	0.0140406323103519	0.0422299017949814	110.646423751687	471.995497295142	HLA-A	GO_Biological_Process_2023	L4	up_up
gs_ind_0	Vesicle Organization (GO:0016050)	2/94	0.00202391266954312	0.02472968293098	40.2176904176904	249.459180328014	SORT1;SQSTM1	GO_Biological_Process_2023	L4	up_up
gs_ind_0	Actin-Based Cell Projection (GO:0098858)	1/83	0.0160658576044601	0.0244201035587793	99.2787878787879	410.126520687733	WWOX	GO_Cellular_Component_2023	IN-PV	up_up
gs_ind_0	Bounding Membrane Of Organelle (GO:0098588)	3/818	0.000409900917651293	0.000916249110044066	31.384705423332	244.787994375419	B2M;HLA-A;HLA-C	GO_Cellular_Component_2023	IN-PV	up_up
gs_ind_0	COPII-coated ER To Golgi Transport Vesicle (GO:0030134)	3/76	3.39423818788708e-07	1.84258644485298e-06	354.645021645022	5282.79802579876	B2M;HLA-A;HLA-C	GO_Cellular_Component_2023	IN-PV	up_up
gs_ind_0	Coated Vesicle Membrane (GO:0030662)	3/55	1.26911845641868e-07	1.57190439310774e-06	496.757575757576	7888.39759882598	B2M;HLA-A;HLA-C	GO_Cellular_Component_2023	IN-PV	up_up
gs_ind_0	ER To Golgi Transport Vesicle Membrane (GO:0012507)	3/55	1.26911845641868e-07	1.57190439310774e-06	496.757575757576	7888.39759882598	B2M;HLA-A;HLA-C	GO_Cellular_Component_2023	IN-PV	up_up
gs_ind_0	Early Endosome (GO:0005769)	3/307	2.25738053740358e-05	6.12717574438113e-05	85.1212121212121	910.688046734474	B2M;HLA-A;HLA-C	GO_Cellular_Component_2023	IN-PV	up_up
gs_ind_0	Early Endosome Membrane (GO:0031901)	3/116	1.21928998772395e-06	5.14811328150112e-06	229.435722867441	3124.28172637691	B2M;HLA-A;HLA-C	GO_Cellular_Component_2023	IN-PV	up_up
gs_ind_0	Endocytic Vesicle Membrane (GO:0030666)	3/159	3.14985543094669e-06	1.08813187614522e-05	166.221028173105	2105.71358312098	B2M;HLA-A;HLA-C	GO_Cellular_Component_2023	IN-PV	up_up
gs_ind_0	Endoplasmic Reticulum Membrane (GO:0005789)	2/800	0.00982852697657685	0.0177653126947931	19.3808101729204	89.587140066132	HLA-A;HLA-C	GO_Cellular_Component_2023	IN-PV	up_up
gs_ind_0	Endosome Lumen (GO:0031904)	1/25	0.00486309419037379	0.00972618838074757	334.779591836735	1783.0630153608	B2M	GO_Cellular_Component_2023	IN-PV	up_up
gs_ind_0	Endosome Membrane (GO:0010008)	3/361	3.65760443456798e-05	9.26593123423889e-05	72.2037530112844	737.641992784929	B2M;HLA-A;HLA-C	GO_Cellular_Component_2023	IN-PV	up_up
gs_ind_0	Golgi Cisterna (GO:0031985)	1/51	0.00989874822259818	0.0177653126947931	162.314851485148	749.139358312265	HLA-A	GO_Cellular_Component_2023	IN-PV	up_up
gs_ind_0	Golgi Medial Cisterna (GO:0005797)	1/10	0.00194772725307445	0.0041118686453794	863.694736842105	5390.39839665983	HLA-A	GO_Cellular_Component_2023	IN-PV	up_up
gs_ind_0	Golgi Membrane (GO:0000139)	3/426	5.98224059147162e-05	0.000142078214047451	61.0240420736288	593.405735722752	B2M;HLA-A;HLA-C	GO_Cellular_Component_2023	IN-PV	up_up
gs_ind_0	Lumenal Side Of Endoplasmic Reticulum Membrane (GO:0098553)	2/27	1.16410014132049e-05	3.4027542592445e-05	618.544494720965	7027.26983199998	HLA-A;HLA-C	GO_Cellular_Component_2023	IN-PV	up_up
gs_ind_0	MHC Class I Protein Complex (GO:0042612)	2/5	3.32364463813101e-07	1.84258644485298e-06	4508.95604395604	67260.2492035233	HLA-A;HLA-C	GO_Cellular_Component_2023	IN-PV	up_up
gs_ind_0	MHC Protein Complex (GO:0042611)	2/21	6.96877654805312e-06	2.20677924021682e-05	808.984220907298	9605.9359796324	HLA-A;HLA-C	GO_Cellular_Component_2023	IN-PV	up_up
gs_ind_0	Microvillus (GO:0005902)	1/57	0.0110576507644978	0.0182691621326485	145.056637168142	653.426873130264	WWOX	GO_Cellular_Component_2023	IN-PV	up_up
gs_ind_0	Mitochondrial Envelope (GO:0005740)	1/145	0.0279190482299228	0.0408047627975794	56.595847750865	202.525190142717	IFI6	GO_Cellular_Component_2023	IN-PV	up_up
gs_ind_0	Phagocytic Vesicle (GO:0045335)	3/100	7.79010774461327e-07	3.7003011786913e-06	267.191142191142	3758.10779730328	B2M;HLA-A;HLA-C	GO_Cellular_Component_2023	IN-PV	up_up
gs_ind_0	Phagocytic Vesicle Membrane (GO:0030670)	3/45	6.87069382045293e-08	1.57190439310774e-06	613.791443850267	10123.5174058543	B2M;HLA-A;HLA-C	GO_Cellular_Component_2023	IN-PV	up_up
gs_ind_0	Recycling Endosome (GO:0055037)	3/159	3.14985543094669e-06	1.08813187614522e-05	166.221028173105	2105.71358312098	B2M;HLA-A;HLA-C	GO_Cellular_Component_2023	IN-PV	up_up
gs_ind_0	Recycling Endosome Membrane (GO:0055038)	3/70	2.6444181051596e-07	1.84258644485298e-06	386.225589225589	5849.63551288773	B2M;HLA-A;HLA-C	GO_Cellular_Component_2023	IN-PV	up_up
gs_ind_0	Specific Granule (GO:0042581)	1/159	0.0305782165761596	0.042271212944691	51.5791798107255	179.880708115058	B2M	GO_Cellular_Component_2023	IN-PV	up_up
gs_ind_0	Specific Granule Lumen (GO:0035580)	1/61	0.0118295928969782	0.0187301887535488	135.452892561984	601.024939628044	B2M	GO_Cellular_Component_2023	IN-PV	up_up
gs_ind_0	Tertiary Granule (GO:0070820)	1/162	0.0311472095381934	0.042271212944691	50.6173374613003	175.593093515617	B2M	GO_Cellular_Component_2023	IN-PV	up_up
gs_ind_0	Tertiary Granule Lumen (GO:1904724)	1/53	0.0102851810338276	0.0177653126947931	156.12380952381	714.586662594474	B2M	GO_Cellular_Component_2023	IN-PV	up_up
gs_ind_0	Transport Vesicle Membrane (GO:0030658)	3/60	1.65463620327131e-07	1.57190439310774e-06	453.505928853755	7081.27489423465	B2M;HLA-A;HLA-C	GO_Cellular_Component_2023	IN-PV	up_up
gs_ind_0	Estrogen Response Element Binding (GO:0034056)	1/10	0.00194772725307445	0.0155818180245956	863.694736842105	5390.39839665983	NR3C2	GO_Molecular_Function_2023	IN-PV	up_up
gs_ind_0	MHC Class II Protein Complex Binding (GO:0023026)	1/25	0.00486309419037379	0.0194523767614951	334.779591836735	1783.0630153608	B2M	GO_Molecular_Function_2023	IN-PV	up_up
gs_ind_0	Alpha-Beta T Cell Activation (GO:0046631)	1/15	0.00292034548439418	0.0114727858315485	565.8	3302.03898719951	HLA-A	GO_Biological_Process_2023	IN-PV	up_up
gs_ind_0	Amyloid Fibril Formation (GO:1990000)	1/24	0.00466896848331509	0.0122282507896348	349.034042553192	1873.20187266955	B2M	GO_Biological_Process_2023	IN-PV	up_up
gs_ind_0	Antibacterial Humoral Response (GO:0019731)	1/49	0.00951218339591477	0.0174390028925104	169.016494845361	786.80251734638	HLA-A	GO_Biological_Process_2023	IN-PV	up_up
gs_ind_0	Antigen Processing And Presentation Of Endogenous Peptide Antigen (GO:0002483)	2/21	6.96877654805312e-06	0.000127760903380974	808.984220907298	9605.9359796324	HLA-A;HLA-C	GO_Biological_Process_2023	IN-PV	up_up
gs_ind_0	Antigen Processing And Presentation Of Endogenous Peptide Antigen Via MHC Class I (GO:0019885)	1/6	0.00116903505316089	0.00803711599048114	1491.98181818182	10073.2295481905	HLA-A	GO_Biological_Process_2023	IN-PV	up_up
gs_ind_0	Antigen Processing And Presentation Of Endogenous Peptide Antigen Via MHC Class I Via ER Pathway (GO:0002484)	2/13	2.59042202932225e-06	7.12366058063619e-05	1372.02341137124	17649.2834934005	HLA-A;HLA-C	GO_Biological_Process_2023	IN-PV	up_up
gs_ind_0	Antigen Processing And Presentation Of Endogenous Peptide Antigen Via MHC Class I Via ER Pathway, TAP-independent (GO:0002486)	2/13	2.59042202932225e-06	7.12366058063619e-05	1372.02341137124	17649.2834934005	HLA-A;HLA-C	GO_Biological_Process_2023	IN-PV	up_up
gs_ind_0	Antigen Processing And Presentation Of Endogenous Peptide Antigen Via MHC Class Ib (GO:0002476)	2/13	2.59042202932225e-06	7.12366058063619e-05	1372.02341137124	17649.2834934005	HLA-A;HLA-C	GO_Biological_Process_2023	IN-PV	up_up
gs_ind_0	Antigen Processing And Presentation Of Exogenous Peptide Antigen (GO:0002478)	1/31	0.00602715287911686	0.0141061024830395	268.881967213115	1374.38494272363	HLA-A	GO_Biological_Process_2023	IN-PV	up_up
gs_ind_0	Antigen Processing And Presentation Of Exogenous Peptide Antigen Via MHC Class I (GO:0042590)	1/6	0.00116903505316089	0.00803711599048114	1491.98181818182	10073.2295481905	HLA-A	GO_Biological_Process_2023	IN-PV	up_up
gs_ind_0	Antigen Processing And Presentation Of Peptide Antigen Via MHC Class I (GO:0002474)	2/18	5.07873650454329e-06	0.000111732203099952	956.142191142191	11655.8017065564	B2M;HLA-A	GO_Biological_Process_2023	IN-PV	up_up
gs_ind_0	Antigen Processing And Presentation Of Peptide Antigen Via MHC Class Ib (GO:0002428)	2/13	2.59042202932225e-06	7.12366058063619e-05	1372.02341137124	17649.2834934005	HLA-A;HLA-C	GO_Biological_Process_2023	IN-PV	up_up
gs_ind_0	Antigen Receptor-Mediated Signaling Pathway (GO:0050851)	1/132	0.0254441078261694	0.0310983540097626	62.2106463878327	228.392147100491	HLA-A	GO_Biological_Process_2023	IN-PV	up_up
gs_ind_0	Antimicrobial Humoral Response (GO:0019730)	1/100	0.019328442582939	0.0250132786367446	82.2824120603015	324.701007968974	HLA-A	GO_Biological_Process_2023	IN-PV	up_up
gs_ind_0	Apoptotic Mitochondrial Changes (GO:0008637)	1/34	0.00660873529988874	0.0145392176597552	244.785074626866	1228.6651403554	IFI6	GO_Biological_Process_2023	IN-PV	up_up
gs_ind_0	Apoptotic Process (GO:0006915)	1/227	0.043403846274059	0.0482264958600656	36.033995584989	113.046111041757	IFI6	GO_Biological_Process_2023	IN-PV	up_up
gs_ind_0	Cellular Response To Growth Factor Stimulus (GO:0071363)	1/155	0.029819104474086	0.0345273841278891	52.9197411003236	185.88620016812	WWOX	GO_Biological_Process_2023	IN-PV	up_up
gs_ind_0	Cellular Response To Metal Ion (GO:0071248)	1/135	0.0260157367536382	0.0314475938780242	60.8185873605948	221.930289065798	B2M	GO_Biological_Process_2023	IN-PV	up_up
gs_ind_0	Cellular Response To Transforming Growth Factor Beta Stimulus (GO:0071560)	1/96	0.0185616283674358	0.0243068942906897	85.7371727748691	341.804856058357	WWOX	GO_Biological_Process_2023	IN-PV	up_up
gs_ind_0	Cellular Response To Virus (GO:0098586)	1/64	0.012408203445856	0.019223977169636	129.044094488189	566.425820173999	IFI6	GO_Biological_Process_2023	IN-PV	up_up
gs_ind_0	Defense Response To Bacterium (GO:0042742)	1/204	0.0390824841947421	0.0438680945043024	40.1292383292383	130.102236593898	HLA-A	GO_Biological_Process_2023	IN-PV	up_up
gs_ind_0	Defense Response To Gram-positive Bacterium (GO:0050830)	1/85	0.0164501834178389	0.0229053186830668	96.9242603550296	398.108514795362	HLA-A	GO_Biological_Process_2023	IN-PV	up_up
gs_ind_0	Defense Response To Symbiont (GO:0140546)	1/148	0.0284894066852491	0.0335610714859696	55.4406779661017	197.270293038388	IFI6	GO_Biological_Process_2023	IN-PV	up_up
gs_ind_0	Defense Response To Virus (GO:0051607)	1/189	0.036255010787781	0.041327947175695	43.3384615384615	143.761377240497	IFI6	GO_Biological_Process_2023	IN-PV	up_up
gs_ind_0	Detection Of Bacterium (GO:0016045)	1/12	0.00233687411894819	0.00988677511862694	713.452173913043	4322.76469173957	HLA-A	GO_Biological_Process_2023	IN-PV	up_up
gs_ind_0	Intracellular Iron Ion Homeostasis (GO:0006879)	1/50	0.00970548231360396	0.0175016894179744	165.59797979798	767.557295269918	B2M	GO_Biological_Process_2023	IN-PV	up_up
gs_ind_0	Intracellular Monoatomic Cation Homeostasis (GO:0030003)	1/190	0.0364437352367492	0.041327947175695	43.1087071240106	142.775421888995	B2M	GO_Biological_Process_2023	IN-PV	up_up
gs_ind_0	Intrinsic Apoptotic Signaling Pathway (GO:0097193)	1/104	0.0200947325130587	0.0257025648422843	79.0946859903382	309.046473760048	IFI6	GO_Biological_Process_2023	IN-PV	up_up
gs_ind_0	Negative Regulation Of Cell Development (GO:0010721)	1/22	0.00428061766077922	0.0120055868436732	381.520930232558	2080.68466056241	B2M	GO_Biological_Process_2023	IN-PV	up_up
gs_ind_0	Negative Regulation Of Cysteine-Type Endopeptidase Activity (GO:2000117)	1/53	0.0102851810338276	0.0176776549018911	156.12380952381	714.586662594474	IFI6	GO_Biological_Process_2023	IN-PV	up_up
gs_ind_0	Negative Regulation Of Cysteine-Type Endopeptidase Activity Involved In Apoptotic Process (GO:0043154)	1/49	0.00951218339591477	0.0174390028925104	169.016494845361	786.80251734638	IFI6	GO_Biological_Process_2023	IN-PV	up_up
gs_ind_0	Negative Regulation Of Epithelial Cell Proliferation (GO:0050680)	1/70	0.0135645352639495	0.0204397106717047	117.886330935252	506.946187328758	B2M	GO_Biological_Process_2023	IN-PV	up_up
gs_ind_0	Negative Regulation Of Extrinsic Apoptotic Signaling Pathway (GO:2001237)	2/70	7.97589853656105e-05	0.000797589853656105	230.019651880966	2170.58071029889	IFI6;PEA15	GO_Biological_Process_2023	IN-PV	up_up
gs_ind_0	Negative Regulation Of Extrinsic Apoptotic Signaling Pathway In Absence Of Ligand (GO:2001240)	1/22	0.00428061766077922	0.0120055868436732	381.520930232558	2080.68466056241	IFI6	GO_Biological_Process_2023	IN-PV	up_up
gs_ind_0	Negative Regulation Of Extrinsic Apoptotic Signaling Pathway Via Death Domain Receptors (GO:1902042)	1/23	0.00447480964173275	0.0120055868436732	364.555555555555	1971.98725566635	PEA15	GO_Biological_Process_2023	IN-PV	up_up
gs_ind_0	Negative Regulation Of Glucose Import (GO:0046325)	1/7	0.00136375792380069	0.00882431597753387	1262.41538461538	8328.79965234667	PEA15	GO_Biological_Process_2023	IN-PV	up_up
gs_ind_0	Negative Regulation Of Glucose Transmembrane Transport (GO:0010829)	1/11	0.00214231728480518	0.00981895422202375	781.419047619048	4802.49768830451	PEA15	GO_Biological_Process_2023	IN-PV	up_up
gs_ind_0	Negative Regulation Of Natural Killer Cell Mediated Cytotoxicity (GO:0045953)	1/16	0.00311476957672666	0.0118146432220666	529.283870967742	3054.81484347233	HLA-A	GO_Biological_Process_2023	IN-PV	up_up
gs_ind_0	Negative Regulation Of Nervous System Development (GO:0051961)	1/18	0.00350351824628184	0.0119636091662589	468.771428571428	2650.42784538588	B2M	GO_Biological_Process_2023	IN-PV	up_up
gs_ind_0	Negative Regulation Of Neurogenesis (GO:0050768)	1/27	0.00525124622030741	0.0131281155507685	309.498113207547	1624.64530587971	B2M	GO_Biological_Process_2023	IN-PV	up_up
gs_ind_0	Negative Regulation Of Neuron Differentiation (GO:0045665)	1/23	0.00447480964173275	0.0120055868436732	364.555555555555	1971.98725566635	B2M	GO_Biological_Process_2023	IN-PV	up_up
gs_ind_0	Negative Regulation Of Protein Binding (GO:0032091)	1/71	0.0137571420128973	0.0204498056948473	116.211347517731	498.104748922246	B2M	GO_Biological_Process_2023	IN-PV	up_up
gs_ind_0	Negative Regulation Of Receptor Binding (GO:1900121)	1/9	0.00175310401890077	0.00918292581328973	965.329411764706	6126.33504841691	B2M	GO_Biological_Process_2023	IN-PV	up_up
gs_ind_0	Negative Regulation Of Signal Transduction In Absence Of Ligand (GO:1901099)	1/22	0.00428061766077922	0.0120055868436732	381.520930232558	2080.68466056241	IFI6	GO_Biological_Process_2023	IN-PV	up_up
gs_ind_0	Negative Regulation Of Wnt Signaling Pathway (GO:0030178)	1/139	0.0267774522777369	0.0320165190277289	59.0563176895307	213.795390654253	WWOX	GO_Biological_Process_2023	IN-PV	up_up
gs_ind_0	Positive Regulation Of Alpha-Beta T Cell Activation (GO:0046635)	1/19	0.00369784283320729	0.0119636091662589	443.421621621622	2483.16358526263	HLA-A	GO_Biological_Process_2023	IN-PV	up_up
gs_ind_0	Positive Regulation Of Alpha-Beta T Cell Proliferation (GO:0046641)	1/17	0.00330916049573866	0.0119636091662589	497.193939393939	2839.50479162847	HLA-A	GO_Biological_Process_2023	IN-PV	up_up
gs_ind_0	Positive Regulation Of Apoptotic Signaling Pathway (GO:2001235)	1/61	0.0118295928969782	0.0188587712850377	135.452892561984	601.024939628044	WWOX	GO_Biological_Process_2023	IN-PV	up_up
gs_ind_0	Positive Regulation Of Binding (GO:0051099)	1/91	0.017602372853364	0.0236129391935371	90.4850828729282	365.534540575544	B2M	GO_Biological_Process_2023	IN-PV	up_up
gs_ind_0	Positive Regulation Of CD8-positive, Alpha-Beta T Cell Activation (GO:2001187)	1/8	0.00155844757742831	0.00918292581328973	1094.06666666667	7072.11815256366	HLA-A	GO_Biological_Process_2023	IN-PV	up_up
gs_ind_0	Positive Regulation Of Cellular Metabolic Process (GO:0031325)	1/56	0.0108645828062303	0.0183862170566974	147.673873873874	667.817742550452	B2M	GO_Biological_Process_2023	IN-PV	up_up
gs_ind_0	Positive Regulation Of Cellular Senescence (GO:2000774)	1/10	0.00194772725307445	0.00931521729731259	863.694736842105	5390.39839665983	B2M	GO_Biological_Process_2023	IN-PV	up_up
gs_ind_0	Positive Regulation Of Cytokine Production Involved In Immune Response (GO:0002720)	1/33	0.00641490758550126	0.0145392176597552	252.323076923077	1274.01219073553	HLA-A	GO_Biological_Process_2023	IN-PV	up_up
gs_ind_0	Positive Regulation Of Endocytosis (GO:0045807)	1/79	0.0152968117444405	0.0221401222616902	104.347770700637	436.185249002323	B2M	GO_Biological_Process_2023	IN-PV	up_up
gs_ind_0	Positive Regulation Of Extrinsic Apoptotic Signaling Pathway (GO:2001238)	1/31	0.00602715287911686	0.0141061024830395	268.881967213115	1374.38494272363	WWOX	GO_Biological_Process_2023	IN-PV	up_up
gs_ind_0	Positive Regulation Of Leukocyte Mediated Cytotoxicity (GO:0001912)	2/51	4.21868638928312e-05	0.000464055502821143	318.457653457654	3207.95185738154	HLA-A;HLA-C	GO_Biological_Process_2023	IN-PV	up_up
gs_ind_0	Positive Regulation Of NIK/NF-kappaB Signaling (GO:1901224)	1/53	0.0102851810338276	0.0176776549018911	156.12380952381	714.586662594474	NR3C2	GO_Biological_Process_2023	IN-PV	up_up
gs_ind_0	Positive Regulation Of Protein Binding (GO:0032092)	1/59	0.0114436877612018	0.0187881440855552	140.090598290598	626.249381429465	B2M	GO_Biological_Process_2023	IN-PV	up_up
gs_ind_0	Positive Regulation Of Receptor Binding (GO:1900122)	1/5	0.000974278960651333	0.00803711599048114	1823.57777777778	12644.3470979881	B2M	GO_Biological_Process_2023	IN-PV	up_up
gs_ind_0	Positive Regulation Of Receptor-Mediated Endocytosis (GO:0048260)	1/43	0.00835169643654155	0.016117308912624	192.905882352941	923.110704486205	B2M	GO_Biological_Process_2023	IN-PV	up_up
gs_ind_0	Positive Regulation Of T Cell Activation (GO:0050870)	2/107	0.000186618661584997	0.00171067106452914	149.214363835217	1281.22066955195	B2M;HLA-A	GO_Biological_Process_2023	IN-PV	up_up
gs_ind_0	Positive Regulation Of T Cell Cytokine Production (GO:0002726)	1/21	0.00408639253560638	0.0120055868436732	400.141463414634	2200.81514940506	HLA-A	GO_Biological_Process_2023	IN-PV	up_up
gs_ind_0	Positive Regulation Of T Cell Mediated Cytotoxicity (GO:0001916)	2/33	1.75010102749876e-05	0.000275015875749805	500.653235653236	5483.78102904268	HLA-A;HLA-C	GO_Biological_Process_2023	IN-PV	up_up
gs_ind_0	Positive Regulation Of T Cell Mediated Immunity (GO:0002711)	2/43	2.99015393462544e-05	0.000365463258676443	379.921223354958	3957.86756275708	HLA-A;HLA-C	GO_Biological_Process_2023	IN-PV	up_up
gs_ind_0	Positive Regulation Of Type II Interferon Production (GO:0032729)	1/58	0.0112506857478791	0.0187511429131318	142.530434782609	639.580553844484	HLA-A	GO_Biological_Process_2023	IN-PV	up_up
gs_ind_0	Protein Homooligomerization (GO:0051260)	1/129	0.0248721853685945	0.030740903264555	63.6677042801556	235.188827712911	B2M	GO_Biological_Process_2023	IN-PV	up_up
gs_ind_0	Protein Homotetramerization (GO:0051289)	1/53	0.0102851810338276	0.0176776549018911	156.12380952381	714.586662594474	B2M	GO_Biological_Process_2023	IN-PV	up_up
gs_ind_0	Protein Tetramerization (GO:0051262)	1/73	0.014142256793547	0.0207419766305356	113.0	481.220447135181	B2M	GO_Biological_Process_2023	IN-PV	up_up
gs_ind_0	Regulation Of CD8-positive, Alpha-Beta T Cell Activation (GO:2001185)	1/9	0.00175310401890077	0.00918292581328973	965.329411764706	6126.33504841691	HLA-A	GO_Biological_Process_2023	IN-PV	up_up
gs_ind_0	Regulation Of Cellular Senescence (GO:2000772)	1/35	0.00680252992819543	0.0146721233745392	237.684057971015	1186.15294740421	B2M	GO_Biological_Process_2023	IN-PV	up_up
gs_ind_0	Regulation Of Cysteine-Type Endopeptidase Activity Involved In Apoptotic Process (GO:0043281)	1/84	0.0162580369335249	0.0229053186830668	98.0874251497006	404.038574242093	IFI6	GO_Biological_Process_2023	IN-PV	up_up
gs_ind_0	Regulation Of ERBB Signaling Pathway (GO:1901184)	1/13	0.00253139776035809	0.0103131019866441	656.36	3924.36571136962	IFI6	GO_Biological_Process_2023	IN-PV	up_up
gs_ind_0	Regulation Of Epidermal Growth Factor Receptor Signaling Pathway (GO:0042058)	1/46	0.0089320885423526	0.0169401679251515	180.173626373626	850.078093248073	IFI6	GO_Biological_Process_2023	IN-PV	up_up
gs_ind_0	Regulation Of Epithelial Cell Proliferation (GO:0050678)	1/91	0.017602372853364	0.0236129391935371	90.4850828729282	365.534540575544	B2M	GO_Biological_Process_2023	IN-PV	up_up
gs_ind_0	Regulation Of Extrinsic Apoptotic Signaling Pathway (GO:2001236)	1/60	0.0116366568092927	0.0188240036620912	137.732773109244	613.406002551337	WWOX	GO_Biological_Process_2023	IN-PV	up_up
gs_ind_0	Regulation Of Extrinsic Apoptotic Signaling Pathway In Absence Of Ligand (GO:2001239)	1/27	0.00525124622030741	0.0131281155507685	309.498113207547	1624.64530587971	IFI6	GO_Biological_Process_2023	IN-PV	up_up
gs_ind_0	Regulation Of Extrinsic Apoptotic Signaling Pathway Via Death Domain Receptors (GO:1902041)	1/31	0.00602715287911686	0.0141061024830395	268.881967213115	1374.38494272363	PEA15	GO_Biological_Process_2023	IN-PV	up_up
gs_ind_0	Regulation Of Glucose Import (GO:0046324)	1/36	0.00699629147526238	0.0147998473515166	230.983098591549	1146.22476763128	PEA15	GO_Biological_Process_2023	IN-PV	up_up
gs_ind_0	Regulation Of Metal Ion Transport (GO:0010959)	1/34	0.00660873529988874	0.0145392176597552	244.785074626866	1228.6651403554	B2M	GO_Biological_Process_2023	IN-PV	up_up
gs_ind_0	Regulation Of Mitochondrial Depolarization (GO:0051900)	1/10	0.00194772725307445	0.00931521729731259	863.694736842105	5390.39839665983	IFI6	GO_Biological_Process_2023	IN-PV	up_up
gs_ind_0	Regulation Of NIK/NF-kappaB Signaling (GO:1901222)	1/83	0.0160658576044601	0.0229053186830668	99.2787878787879	410.126520687733	NR3C2	GO_Biological_Process_2023	IN-PV	up_up
gs_ind_0	Regulation Of Neurogenesis (GO:0050767)	1/67	0.0129865175247748	0.0198405128850726	123.213533834586	535.220317075398	B2M	GO_Biological_Process_2023	IN-PV	up_up
gs_ind_0	Regulation Of Protein Binding (GO:0043393)	1/118	0.0227726229561511	0.0284657786951889	69.6468085106383	263.417895329186	B2M	GO_Biological_Process_2023	IN-PV	up_up
gs_ind_0	Regulation Of Receptor Binding (GO:1900120)	1/9	0.00175310401890077	0.00918292581328973	965.329411764706	6126.33504841691	B2M	GO_Biological_Process_2023	IN-PV	up_up
gs_ind_0	Regulation Of Receptor-Mediated Endocytosis (GO:0048259)	1/39	0.00757737767742631	0.0151547553548526	212.968831168831	1039.83907903837	B2M	GO_Biological_Process_2023	IN-PV	up_up
gs_ind_0	Regulation Of T Cell Activation (GO:0050863)	1/62	0.0120224960290839	0.018892493759989	133.247154471545	589.082434025263	B2M	GO_Biological_Process_2023	IN-PV	up_up
gs_ind_0	Regulation Of T Cell Cytokine Production (GO:0002724)	1/18	0.00350351824628184	0.0119636091662589	468.771428571428	2650.42784538588	HLA-A	GO_Biological_Process_2023	IN-PV	up_up
gs_ind_0	Regulation Of T Cell Mediated Cytotoxicity (GO:0001914)	2/36	2.08757808521651e-05	0.00028704198671727	457.084726867336	4925.96593774453	HLA-A;HLA-C	GO_Biological_Process_2023	IN-PV	up_up
gs_ind_0	Regulation Of Type II Interferon Production (GO:0032649)	1/87	0.0168343778714602	0.0231472695732577	94.678612716763	386.698904821137	HLA-A	GO_Biological_Process_2023	IN-PV	up_up
gs_ind_0	Regulation Of Wnt Signaling Pathway (GO:0030111)	1/109	0.0210518581175024	0.0266172918727042	75.4405529953917	291.258356059615	WWOX	GO_Biological_Process_2023	IN-PV	up_up
gs_ind_0	Release Of Cytochrome C From Mitochondria (GO:0001836)	1/19	0.00369784283320729	0.0119636091662589	443.421621621622	2483.16358526263	IFI6	GO_Biological_Process_2023	IN-PV	up_up
gs_ind_0	Response To Iron Ion (GO:0010039)	1/12	0.00233687411894819	0.00988677511862694	713.452173913043	4322.76469173957	B2M	GO_Biological_Process_2023	IN-PV	up_up
gs_ind_0	Response To Transforming Growth Factor Beta (GO:0071559)	1/38	0.00738371534503826	0.0151547553548526	218.653333333333	1073.25514905313	WWOX	GO_Biological_Process_2023	IN-PV	up_up
gs_ind_0	Retina Homeostasis (GO:0001895)	1/39	0.00757737767742631	0.0151547553548526	212.968831168831	1039.83907903837	B2M	GO_Biological_Process_2023	IN-PV	up_up
gs_ind_0	Skeletal System Development (GO:0001501)	1/149	0.0286794610880104	0.0335610714859696	55.0659932659933	195.570952938098	WWOX	GO_Biological_Process_2023	IN-PV	up_up
gs_ind_0	Skeletal System Morphogenesis (GO:0048705)	1/43	0.00835169643654155	0.016117308912624	192.905882352941	923.110704486205	WWOX	GO_Biological_Process_2023	IN-PV	up_up
gs_ind_0	T Cell Mediated Cytotoxicity (GO:0001913)	1/6	0.00116903505316089	0.00803711599048114	1491.98181818182	10073.2295481905	HLA-A	GO_Biological_Process_2023	IN-PV	up_up
gs_ind_0	T Cell Mediated Immunity (GO:0002456)	1/20	0.0038921342613655	0.0120055868436732	420.671794871795	2334.22265355459	HLA-A	GO_Biological_Process_2023	IN-PV	up_up
gs_ind_0	T Cell Receptor Signaling Pathway (GO:0050852)	1/94	0.0181780245565978	0.0240913578460935	87.5754010695187	350.962085376229	HLA-A	GO_Biological_Process_2023	IN-PV	up_up
gs_ind_0	Bounding Membrane Of Organelle (GO:0098588)	4/818	0.00451769331935359	0.0254633623454475	7.28095281224527	39.3153522003536	CAMK2A;B2M;HLA-A;ZDHHC17	GO_Cellular_Component_2023	L2_L3-BS	up_up
gs_ind_0	COPII-coated ER To Golgi Transport Vesicle (GO:0030134)	2/76	0.00182687909406447	0.0141583129789997	42.2658750645328	266.492520753173	B2M;HLA-A	GO_Cellular_Component_2023	L2_L3-BS	up_up
gs_ind_0	Coated Vesicle Membrane (GO:0030662)	2/55	0.000962319733178422	0.0118217154658844	58.8864126527678	409.034667853876	B2M;HLA-A	GO_Cellular_Component_2023	L2_L3-BS	up_up
gs_ind_0	ER To Golgi Transport Vesicle Membrane (GO:0012507)	2/55	0.000962319733178422	0.0118217154658844	58.8864126527678	409.034667853876	B2M;HLA-A	GO_Cellular_Component_2023	L2_L3-BS	up_up
gs_ind_0	Early Endosome Membrane (GO:0031901)	2/116	0.00418791846539953	0.0254633623454475	27.4736311723211	150.433281133915	B2M;HLA-A	GO_Cellular_Component_2023	L2_L3-BS	up_up
gs_ind_0	Endocytic Vesicle (GO:0030139)	2/196	0.0115133108390752	0.0396569595568145	16.1417836662053	72.060981116311	CAMK2A;ANXA11	GO_Cellular_Component_2023	L2_L3-BS	up_up
gs_ind_0	Endocytic Vesicle Membrane (GO:0030666)	3/159	0.000312574647054525	0.00968981405869028	29.0042598509052	234.08372999459	CAMK2A;B2M;HLA-A	GO_Cellular_Component_2023	L2_L3-BS	up_up
gs_ind_0	Golgi Medial Cisterna (GO:0005797)	1/10	0.00825428393913046	0.0316295332636496	193.241948153967	926.986059822014	HLA-A	GO_Cellular_Component_2023	L2_L3-BS	up_up
gs_ind_0	Golgi Membrane (GO:0000139)	3/426	0.00523386667251867	0.0270416444746798	10.6481700118064	55.9306304969351	B2M;HLA-A;ZDHHC17	GO_Cellular_Component_2023	L2_L3-BS	up_up
gs_ind_0	Junctional Sarcoplasmic Reticulum Membrane (GO:0014701)	1/8	0.00660873529988874	0.0315185837379309	244.785074626866	1228.6651403554	JPH4	GO_Cellular_Component_2023	L2_L3-BS	up_up
gs_ind_0	MHC Class I Protein Complex (GO:0042612)	1/5	0.004135442423222	0.0254633623454475	408.004975124378	2239.19697657407	HLA-A	GO_Cellular_Component_2023	L2_L3-BS	up_up
gs_ind_0	Membrane Raft (GO:0045121)	2/169	0.00867261395938778	0.0316295332636496	18.7561423650976	89.0463808798473	FAIM2;ATP2B4	GO_Cellular_Component_2023	L2_L3-BS	up_up
gs_ind_0	Phagocytic Vesicle (GO:0045335)	3/100	7.94963889271378e-05	0.00492877611348255	46.622792022792	440.109783632067	B2M;HLA-A;ANXA11	GO_Cellular_Component_2023	L2_L3-BS	up_up
gs_ind_0	Phagocytic Vesicle Membrane (GO:0030670)	2/45	0.000644883427481907	0.0118217154658844	72.4412024756852	532.185019238696	B2M;HLA-A	GO_Cellular_Component_2023	L2_L3-BS	up_up
gs_ind_0	Recycling Endosome (GO:0055037)	2/159	0.00771345542896394	0.0316295332636496	19.9518925518925	97.0617477517066	B2M;HLA-A	GO_Cellular_Component_2023	L2_L3-BS	up_up
gs_ind_0	Recycling Endosome Membrane (GO:0055038)	2/70	0.00155286053632109	0.0137539076074154	45.9747332959012	297.348784549705	B2M;HLA-A	GO_Cellular_Component_2023	L2_L3-BS	up_up
gs_ind_0	Specific Granule (GO:0042581)	2/159	0.00771345542896394	0.0316295332636496	19.9518925518925	97.0617477517066	B2M;ANXA11	GO_Cellular_Component_2023	L2_L3-BS	up_up
gs_ind_0	Transport Vesicle Membrane (GO:0030658)	2/60	0.00114403698056945	0.0118217154658844	53.8468113083498	364.714794857116	B2M;HLA-A	GO_Cellular_Component_2023	L2_L3-BS	up_up
gs_ind_0	Cadherin Binding Involved In Cell-Cell Adhesion (GO:0098641)	1/17	0.0139928955451812	0.0493781628306903	111.241519674356	474.912911985822	STXBP6	GO_Molecular_Function_2023	L2_L3-BS	up_up
gs_ind_0	Calmodulin-Dependent Protein Kinase Activity (GO:0004683)	2/23	0.00016669672953152	0.00966841031282817	146.645796064401	1275.72081645413	CAMK2A;CAMKV	GO_Molecular_Function_2023	L2_L3-BS	up_up
gs_ind_0	Cysteine-Type Endopeptidase Inhibitor Activity (GO:0004869)	1/22	0.0180721581077711	0.0493781628306903	85.3609857688303	342.586307900212	ZDHHC17	GO_Molecular_Function_2023	L2_L3-BS	up_up
gs_ind_0	Glutamate Receptor Binding (GO:0035254)	1/18	0.0148100617012193	0.0493781628306903	104.882302771855	441.811297364771	CAMK2A	GO_Molecular_Function_2023	L2_L3-BS	up_up
gs_ind_0	Hormone Receptor Binding (GO:0051427)	1/18	0.0148100617012193	0.0493781628306903	104.882302771855	441.811297364771	CCK	GO_Molecular_Function_2023	L2_L3-BS	up_up
gs_ind_0	Insulin-Like Growth Factor Binding (GO:0005520)	1/15	0.0123565891771903	0.0493781628306903	126.591353576943	556.187444382395	IGFBP5	GO_Molecular_Function_2023	L2_L3-BS	up_up
gs_ind_0	Insulin-Like Growth Factor I Binding (GO:0031994)	1/12	0.00989718677664671	0.0493781628306903	159.626865671642	736.75855293578	IGFBP5	GO_Molecular_Function_2023	L2_L3-BS	up_up
gs_ind_0	Insulin-Like Growth Factor II Binding (GO:0031995)	1/6	0.00496053672732831	0.0359638912731302	333.814111261872	1771.29823469798	IGFBP5	GO_Molecular_Function_2023	L2_L3-BS	up_up
gs_ind_0	MHC Class II Protein Complex Binding (GO:0023026)	1/25	0.0205118481196259	0.0493781628306903	74.9031373743527	291.129964142835	B2M	GO_Molecular_Function_2023	L2_L3-BS	up_up
gs_ind_0	Neuropeptide Activity (GO:0160041)	1/26	0.0213237699365295	0.0493781628306903	71.9640035118525	276.9126544999	CCK	GO_Molecular_Function_2023	L2_L3-BS	up_up
gs_ind_0	Neuropeptide Hormone Activity (GO:0005184)	1/26	0.0213237699365295	0.0493781628306903	71.9640035118525	276.9126544999	CCK	GO_Molecular_Function_2023	L2_L3-BS	up_up
gs_ind_0	Nitric-Oxide Synthase Binding (GO:0050998)	1/6	0.00496053672732831	0.0359638912731302	333.814111261872	1771.29823469798	ATP2B4	GO_Molecular_Function_2023	L2_L3-BS	up_up
gs_ind_0	Notch Binding (GO:0005112)	1/24	0.0196992725495514	0.0493781628306903	78.0924102889806	306.682449730931	SNED1	GO_Molecular_Function_2023	L2_L3-BS	up_up
gs_ind_0	Oxysterol Binding (GO:0008142)	1/6	0.00496053672732831	0.0359638912731302	333.814111261872	1771.29823469798	RORA	GO_Molecular_Function_2023	L2_L3-BS	up_up
gs_ind_0	P-type Calcium Transporter Activity (GO:0005388)	1/8	0.00660873529988874	0.0425896274881719	244.785074626866	1228.6651403554	ATP2B4	GO_Molecular_Function_2023	L2_L3-BS	up_up
gs_ind_0	P-type Ion Transporter Activity (GO:0015662)	1/11	0.00907606582512357	0.0493781628306903	174.83368869936	822.088015629251	ATP2B4	GO_Molecular_Function_2023	L2_L3-BS	up_up
gs_ind_0	Palmitoyltransferase Activity (GO:0016409)	1/27	0.0221350385103094	0.0493781628306903	69.2466910729372	263.870989029862	ZDHHC17	GO_Molecular_Function_2023	L2_L3-BS	up_up
gs_ind_0	Peptide Hormone Receptor Binding (GO:0051428)	1/13	0.010717647309174	0.0493781628306903	146.853134328358	666.105788727235	CCK	GO_Molecular_Function_2023	L2_L3-BS	up_up
gs_ind_0	Phosphatidic Acid Transfer Activity (GO:1990050)	1/6	0.00496053672732831	0.0359638912731302	333.814111261872	1771.29823469798	PRELID2	GO_Molecular_Function_2023	L2_L3-BS	up_up
gs_ind_0	Phospholipid Transfer Activity (GO:0120014)	1/23	0.0188860427158729	0.0493781628306903	81.5651741293532	323.759264759508	PRELID2	GO_Molecular_Function_2023	L2_L3-BS	up_up
gs_ind_0	Protein Homodimerization Activity (GO:0042803)	3/660	0.0171142818788572	0.0493781628306903	6.81901140684411	27.7386607705501	CAMK2A;B2M;ZBTB16	GO_Molecular_Function_2023	L2_L3-BS	up_up
gs_ind_0	Protein Phosphatase 2B Binding (GO:0030346)	1/5	0.004135442423222	0.0359638912731302	408.004975124378	2239.19697657407	ATP2B4	GO_Molecular_Function_2023	L2_L3-BS	up_up
gs_ind_0	Protein-Cysteine S-palmitoyltransferase Activity (GO:0019706)	1/23	0.0188860427158729	0.0493781628306903	81.5651741293532	323.759264759508	ZDHHC17	GO_Molecular_Function_2023	L2_L3-BS	up_up
gs_ind_0	RNA Polymerase II Transcription Regulatory Region Sequence-Specific DNA Binding (GO:0000977)	4/1220	0.0177401425525484	0.0493781628306903	4.82616078106365	19.4587195932479	ZNF483;RORA;ZBTB16;CREBRF	GO_Molecular_Function_2023	L2_L3-BS	up_up
gs_ind_0	Transcription Coregulator Binding (GO:0001221)	2/99	0.00307272281230753	0.0359638912731302	32.2773175542406	186.730453503722	RORA;ZBTB16	GO_Molecular_Function_2023	L2_L3-BS	up_up
gs_ind_0	Transcription Corepressor Binding (GO:0001222)	2/42	0.000561727009554042	0.0162900832770672	77.8129154795821	582.390343710308	RORA;ZBTB16	GO_Molecular_Function_2023	L2_L3-BS	up_up
gs_ind_0	Antigen Processing And Presentation Of Peptide Antigen Via MHC Class I (GO:0002474)	2/18	0.000101070892533184	0.0174852644082408	191.107226107226	1758.1269275581	B2M;HLA-A	GO_Biological_Process_2023	L2_L3-BS	up_up
gs_ind_0	Regulation Of Fat Cell Differentiation (GO:0045598)	3/75	3.36701583189065e-05	0.0116498747783416	62.7379310344828	646.131591523721	LMO3;RORA;ZBTB16	GO_Biological_Process_2023	L2_L3-BS	up_up
gs_ind_0	Astral Microtubule (GO:0000235)	1/6	0.0055427787211429	0.0143039450868204	298.178181818182	1549.11298102051	MAP9	GO_Cellular_Component_2023	L5_L6	up_up
gs_ind_0	Asymmetric Synapse (GO:0032279)	3/133	0.000258291628864345	0.00114796279495264	30.8803086719551	255.115238792949	RPS3;SYT11;NETO1	GO_Cellular_Component_2023	L5_L6	up_up
gs_ind_0	Axon (GO:0030424)	2/205	0.0155100105637485	0.0302634352463385	13.732792568409	57.2145164851533	MAP9;SYT11	GO_Cellular_Component_2023	L5_L6	up_up
gs_ind_0	Bounding Membrane Of Organelle (GO:0098588)	7/818	8.97169793241836e-06	0.000185812094854134	11.7928292697239	137.04960601407	CAMK2A;B2M;HLA-A;HLA-C;SORT1;ITM2B;ZDHHC17	GO_Cellular_Component_2023	L5_L6	up_up
gs_ind_0	COPII-coated ER To Golgi Transport Vesicle (GO:0030134)	3/76	4.91271161378236e-05	0.000327514107585491	54.9047619047619	544.715601055137	B2M;HLA-A;HLA-C	GO_Cellular_Component_2023	L5_L6	up_up
gs_ind_0	Cell-Substrate Junction (GO:0030055)	3/394	0.0057746339735733	0.0144365849339333	10.2277085244545	52.7164776436493	THY1;RPS3;B2M	GO_Cellular_Component_2023	L5_L6	up_up
gs_ind_0	Coated Vesicle Membrane (GO:0030662)	3/55	1.85812094854134e-05	0.000185812094854134	76.906103286385	837.765848577574	B2M;HLA-A;HLA-C	GO_Cellular_Component_2023	L5_L6	up_up
gs_ind_0	Cytoplasmic Side Of Lysosomal Membrane (GO:0098574)	1/12	0.0110556391644689	0.0221112783289379	142.586086956522	642.323893346191	CDIP1	GO_Cellular_Component_2023	L5_L6	up_up
gs_ind_0	Cytoplasmic Vesicle Membrane (GO:0030659)	5/389	2.89292245985536e-05	0.000231433796788429	17.3447004250529	181.263536452316	CAMK2A;HLA-C;SORT1;ITM2B;ZDHHC17	GO_Cellular_Component_2023	L5_L6	up_up
gs_ind_0	Cytosolic Small Ribosomal Subunit (GO:0022627)	2/41	0.000669044845968182	0.00232711250771542	71.0343332755332	519.236786620787	RPS3;RPSA	GO_Cellular_Component_2023	L5_L6	up_up
gs_ind_0	Dendrite (GO:0030425)	2/270	0.0259448107449625	0.045121409991239	10.3916991913472	37.9482373134507	THY1;SYT11	GO_Cellular_Component_2023	L5_L6	up_up
gs_ind_0	Dendrite Membrane (GO:0032590)	1/28	0.0256115257725197	0.045121409991239	59.6036363636364	218.430209306763	THY1	GO_Cellular_Component_2023	L5_L6	up_up
gs_ind_0	ER To Golgi Transport Vesicle Membrane (GO:0012507)	3/55	1.85812094854134e-05	0.000185812094854134	76.906103286385	837.765848577574	B2M;HLA-A;HLA-C	GO_Cellular_Component_2023	L5_L6	up_up
gs_ind_0	Early Endosome (GO:0005769)	4/307	0.000185431831007856	0.000988969765375233	17.4922283504047	150.307626136304	B2M;SORT1;HLA-C;HLA-A	GO_Cellular_Component_2023	L5_L6	up_up
gs_ind_0	Early Endosome Membrane (GO:0031901)	3/116	0.000172657126176139	0.000988969765375233	35.5203201588385	307.755259497867	B2M;HLA-A;HLA-C	GO_Cellular_Component_2023	L5_L6	up_up
gs_ind_0	Early Phagosome (GO:0032009)	1/11	0.0101389000697027	0.0213450527783216	156.169523809524	717.032966240197	SYT11	GO_Cellular_Component_2023	L5_L6	up_up
gs_ind_0	Endocytic Vesicle (GO:0030139)	3/196	0.000799957699676228	0.00255986463896393	20.7941551115478	148.282115890374	CAMK2A;SYT11;ANXA11	GO_Cellular_Component_2023	L5_L6	up_up
gs_ind_0	Endocytic Vesicle Membrane (GO:0030666)	4/159	1.44466499061934e-05	0.000185812094854134	34.2649238081924	381.884220924829	CAMK2A;B2M;HLA-A;HLA-C	GO_Cellular_Component_2023	L5_L6	up_up
gs_ind_0	Endosome Lumen (GO:0031904)	1/25	0.0228982814541196	0.0424939693490447	66.9069387755102	252.686995219046	B2M	GO_Cellular_Component_2023	L5_L6	up_up
gs_ind_0	Endosome Membrane (GO:0010008)	4/361	0.000343108822477635	0.00137243528991054	14.830343569474	118.308515536951	B2M;SORT1;HLA-C;HLA-A	GO_Cellular_Component_2023	L5_L6	up_up
gs_ind_0	Excitatory Synapse (GO:0060076)	2/24	0.000227437530117959	0.00107029425937863	124.756468797565	1046.53647441491	SYT11;NETO1	GO_Cellular_Component_2023	L5_L6	up_up
gs_ind_0	Focal Adhesion (GO:0005925)	3/386	0.0054567040349133	0.0143039450868204	10.4431202600217	54.4181632206273	THY1;RPS3;B2M	GO_Cellular_Component_2023	L5_L6	up_up
gs_ind_0	Golgi Medial Cisterna (GO:0005797)	1/10	0.00922133355271609	0.0204918523393691	172.612631578947	808.903461690074	HLA-A	GO_Cellular_Component_2023	L5_L6	up_up
gs_ind_0	Golgi Membrane (GO:0000139)	4/426	0.000638991462381748	0.00232360531775181	12.5286853614613	92.1562419103748	B2M;HLA-A;HLA-C;ZDHHC17	GO_Cellular_Component_2023	L5_L6	up_up
gs_ind_0	Golgi-associated Vesicle (GO:0005798)	2/47	0.000878913783634895	0.00270435010349198	61.6581363841638	433.87743846981	ITM2B;ZDHHC17	GO_Cellular_Component_2023	L5_L6	up_up
gs_ind_0	Golgi-associated Vesicle Membrane (GO:0030660)	2/23	0.000208606253630684	0.00104303126815342	130.562280981204	1106.52343098089	ITM2B;ZDHHC17	GO_Cellular_Component_2023	L5_L6	up_up
gs_ind_0	Hrd1p Ubiquitin Ligase Complex (GO:0000836)	1/7	0.00646366219927421	0.0156694841194526	252.298461538462	1271.97763443236	RHBDD2	GO_Cellular_Component_2023	L5_L6	up_up
gs_ind_0	Hrd1p Ubiquitin Ligase ERAD-L Complex (GO:0000839)	1/5	0.00462106418155421	0.0127477632594599	364.448888888889	1959.68914797007	RHBDD2	GO_Cellular_Component_2023	L5_L6	up_up
gs_ind_0	Inhibitory Synapse (GO:0060077)	1/8	0.00738371534503826	0.0173734478706782	218.653333333333	1073.25514905313	SYT11	GO_Cellular_Component_2023	L5_L6	up_up
gs_ind_0	Intracellular Non-Membrane-Bounded Organelle (GO:0043232)	4/1184	0.0233716831419746	0.0424939693490447	4.4002541296061	16.5283670600782	TPM3;RPS3;RORA;ANXA11	GO_Cellular_Component_2023	L5_L6	up_up
gs_ind_0	Lumenal Side Of Endoplasmic Reticulum Membrane (GO:0098553)	2/27	0.000288734704261436	0.00121572507057447	110.071179156594	897.080359964276	HLA-A;HLA-C	GO_Cellular_Component_2023	L5_L6	up_up
gs_ind_0	Lytic Vacuole (GO:0000323)	2/222	0.0180179709695563	0.0343199447039169	12.6687478644426	50.8825768974864	SORT1;SYT11	GO_Cellular_Component_2023	L5_L6	up_up
gs_ind_0	MHC Class I Protein Complex (GO:0042612)	2/5	8.33252776141434e-06	0.000185812094854134	802.377690802348	9384.0828671878	HLA-A;HLA-C	GO_Cellular_Component_2023	L5_L6	up_up
gs_ind_0	MHC Protein Complex (GO:0042611)	2/21	0.00017335391230699	0.000988969765375233	143.960309097295	1246.72151550896	HLA-A;HLA-C	GO_Cellular_Component_2023	L5_L6	up_up
gs_ind_0	Membrane Raft (GO:0045121)	2/169	0.0107516455764885	0.0220546575927969	16.6990390513187	75.6916751806378	THY1;FAIM2	GO_Cellular_Component_2023	L5_L6	up_up
gs_ind_0	Mitotic Spindle (GO:0072686)	2/143	0.00780641831574079	0.0178432418645504	19.7799990318989	95.9885577701792	RPS3;MAP9	GO_Cellular_Component_2023	L5_L6	up_up
gs_ind_0	Neuron Projection (GO:0043005)	4/557	0.0017185595800625	0.00491017022874999	9.53257923883587	60.6869617199373	CAMK2A;NPY1R;MAP9;SYT11	GO_Cellular_Component_2023	L5_L6	up_up
gs_ind_0	Phagocytic Vesicle (GO:0045335)	5/100	3.65478282155613e-08	2.92382625724491e-06	70.3296866453075	1204.37085150061	B2M;HLA-A;HLA-C;ANXA11;SYT11	GO_Cellular_Component_2023	L5_L6	up_up
gs_ind_0	Phagocytic Vesicle Membrane (GO:0030670)	3/45	1.01146549727693e-05	0.000185812094854134	95.0248550124275	1092.93076439776	B2M;HLA-A;HLA-C	GO_Cellular_Component_2023	L5_L6	up_up
gs_ind_0	Postsynaptic Density (GO:0014069)	3/151	0.000374699084068408	0.00142742508216536	27.1252904633186	214.001921998092	RPS3;SYT11;NETO1	GO_Cellular_Component_2023	L5_L6	up_up
gs_ind_0	Recycling Endosome (GO:0055037)	4/159	1.44466499061934e-05	0.000185812094854134	34.2649238081924	381.884220924829	B2M;HLA-A;HLA-C;SYT11	GO_Cellular_Component_2023	L5_L6	up_up
gs_ind_0	Recycling Endosome Membrane (GO:0055038)	3/70	3.84003593710214e-05	0.000279275340880155	59.7939488784559	607.951611201821	B2M;HLA-A;HLA-C	GO_Cellular_Component_2023	L5_L6	up_up
gs_ind_0	Small Ribosomal Subunit (GO:0015935)	2/42	0.000702087154750525	0.00234029051583508	69.278707931676	503.064082210173	RPS3;RPSA	GO_Cellular_Component_2023	L5_L6	up_up
gs_ind_0	Specific Granule (GO:0042581)	2/159	0.00956864962700877	0.0206889721665055	17.7636442704936	82.5878573964937	B2M;ANXA11	GO_Cellular_Component_2023	L5_L6	up_up
gs_ind_0	Spindle (GO:0005819)	3/208	0.000949635482482117	0.00281373476290998	19.5741407079949	136.224908059875	RPS3;MAP9;ANXA11	GO_Cellular_Component_2023	L5_L6	up_up
gs_ind_0	Transport Vesicle Membrane (GO:0030658)	3/60	2.41593518946404e-05	0.000214749794619026	70.210042865891	746.391662649387	B2M;HLA-A;HLA-C	GO_Cellular_Component_2023	L5_L6	up_up
gs_ind_0	Arginine N-methyltransferase Activity (GO:0016273)	1/6	0.0055427787211429	0.0367535127526724	298.178181818182	1549.11298102051	PRMT2	GO_Molecular_Function_2023	L5_L6	up_up
gs_ind_0	Calcium Ion Binding (GO:0005509)	3/346	0.00402735127356178	0.0367535127526724	11.6706849539742	64.3597004323274	HPCAL4;SYT11;ANXA11	GO_Molecular_Function_2023	L5_L6	up_up
gs_ind_0	Calmodulin-Dependent Protein Kinase Activity (GO:0004683)	1/23	0.021085366530158	0.0470365868749678	72.8577777777778	281.170988031114	CAMK2A	GO_Molecular_Function_2023	L5_L6	up_up
gs_ind_0	Cis-Regulatory Region Sequence-Specific DNA Binding (GO:0000987)	4/1094	0.018061877507388	0.0470365868749678	4.77417618563483	19.1633129838593	ZNF483;TEF;RORA;ZBTB16	GO_Molecular_Function_2023	L5_L6	up_up
gs_ind_0	Cysteine-Type Endopeptidase Inhibitor Activity (GO:0004869)	1/22	0.0201776813007438	0.0470365868749678	76.2483720930232	297.61098156692	ZDHHC17	GO_Molecular_Function_2023	L5_L6	up_up
gs_ind_0	DNA Binding (GO:0003677)	4/844	0.0075269413364095	0.0367535127526724	6.23301347541577	30.4748640835816	RPS3;MTERF1;RORA;ZBTB16	GO_Molecular_Function_2023	L5_L6	up_up
gs_ind_0	DNA Endonuclease Activity (GO:0004520)	1/21	0.0192691766009763	0.0470365868749678	79.969756097561	315.820441476815	RPS3	GO_Molecular_Function_2023	L5_L6	up_up
gs_ind_0	DNA N-glycosylase Activity (GO:0019104)	1/9	0.00830293888690326	0.0367535127526724	192.924705882353	924.330383518564	RPS3	GO_Molecular_Function_2023	L5_L6	up_up
gs_ind_0	DNA Nuclease Activity (GO:0004536)	1/15	0.0138008991722072	0.0444695639993343	113.07724137931	484.312259554202	RPS3	GO_Molecular_Function_2023	L5_L6	up_up
gs_ind_0	DNA-(apurinic Or Apyrimidinic Site) Endonuclease Activity (GO:0003906)	1/11	0.0101389000697027	0.0367535127526724	156.169523809524	717.032966240197	RPS3	GO_Molecular_Function_2023	L5_L6	up_up
gs_ind_0	Diacylglycerol Kinase Activity (GO:0004143)	1/10	0.00922133355271609	0.0367535127526724	172.612631578947	808.903461690074	DGKG	GO_Molecular_Function_2023	L5_L6	up_up
gs_ind_0	Double-Stranded DNA Binding (GO:0003690)	3/649	0.022037342187741	0.0474321544406762	6.15468993388016	23.4802460650026	RPS3;TEF;MTERF1	GO_Molecular_Function_2023	L5_L6	up_up
gs_ind_0	GPI Anchor Binding (GO:0034235)	1/7	0.00646366219927421	0.0367535127526724	252.298461538462	1271.97763443236	THY1	GO_Molecular_Function_2023	L5_L6	up_up
gs_ind_0	Glutamate Receptor Binding (GO:0035254)	2/18	0.000126522339525658	0.0110074435387323	170.147364051474	1527.08818948964	CAMK2A;NETO1	GO_Molecular_Function_2023	L5_L6	up_up
gs_ind_0	Histone Methyltransferase Activity (GO:0042054)	1/19	0.0174497059105033	0.0470365868749678	88.6194594594595	358.769898367333	PRMT2	GO_Molecular_Function_2023	L5_L6	up_up
gs_ind_0	Hydrolase Activity, Hydrolyzing N-glycosyl Compounds (GO:0016799)	1/18	0.0165387384783216	0.0470365868749678	93.6857142857143	384.303471474696	RPS3	GO_Molecular_Function_2023	L5_L6	up_up
gs_ind_0	Ionotropic Glutamate Receptor Binding (GO:0035255)	1/11	0.0101389000697027	0.0367535127526724	156.169523809524	717.032966240197	NETO1	GO_Molecular_Function_2023	L5_L6	up_up
gs_ind_0	Lipid Kinase Activity (GO:0001727)	1/21	0.0192691766009763	0.0470365868749678	79.969756097561	315.820441476815	DGKG	GO_Molecular_Function_2023	L5_L6	up_up
gs_ind_0	Lipid Phosphatase Activity (GO:0042577)	1/13	0.0119715515630005	0.0413066565720122	131.176	580.482940334303	SGPP2	GO_Molecular_Function_2023	L5_L6	up_up
gs_ind_0	MHC Class II Protein Complex Binding (GO:0023026)	1/25	0.0228982814541196	0.0474321544406762	66.9069387755102	252.686995219046	B2M	GO_Molecular_Function_2023	L5_L6	up_up
gs_ind_0	Metal Ion Binding (GO:0046872)	3/521	0.0123445180560036	0.0413066565720122	7.69841226723892	33.831005253293	HPCAL4;SYT11;ANXA11	GO_Molecular_Function_2023	L5_L6	up_up
gs_ind_0	Microtubule Binding (GO:0008017)	2/238	0.0205245395202183	0.0470365868749678	11.8070317703959	45.8837082982037	RPS3;MAP9	GO_Molecular_Function_2023	L5_L6	up_up
gs_ind_0	Neuropeptide Binding (GO:0042923)	1/28	0.0256115257725197	0.0495156164935382	59.6036363636364	218.430209306763	NPY1R	GO_Molecular_Function_2023	L5_L6	up_up
gs_ind_0	Neurotrophin Binding (GO:0043121)	1/7	0.00646366219927421	0.0367535127526724	252.298461538462	1271.97763443236	SORT1	GO_Molecular_Function_2023	L5_L6	up_up
gs_ind_0	Nuclear Androgen Receptor Binding (GO:0050681)	1/25	0.0228982814541196	0.0474321544406762	66.9069387755102	252.686995219046	PRMT2	GO_Molecular_Function_2023	L5_L6	up_up
gs_ind_0	Nuclear Retinoic Acid Receptor Binding (GO:0042974)	1/17	0.0156269486928329	0.0470365868749678	99.3660606060606	413.239436715822	PRMT2	GO_Molecular_Function_2023	L5_L6	up_up
gs_ind_0	Nuclear Thyroid Hormone Receptor Binding (GO:0046966)	1/27	0.0247079271191131	0.0488543104400645	61.8543396226415	228.900096022225	PRMT2	GO_Molecular_Function_2023	L5_L6	up_up
gs_ind_0	Oxidized DNA Binding (GO:0032356)	1/7	0.00646366219927421	0.0367535127526724	252.298461538462	1271.97763443236	RPS3	GO_Molecular_Function_2023	L5_L6	up_up
gs_ind_0	Oxidized Purine DNA Binding (GO:0032357)	1/9	0.00830293888690326	0.0367535127526724	192.924705882353	924.330383518564	RPS3	GO_Molecular_Function_2023	L5_L6	up_up
gs_ind_0	Oxysterol Binding (GO:0008142)	1/6	0.0055427787211429	0.0367535127526724	298.178181818182	1549.11298102051	RORA	GO_Molecular_Function_2023	L5_L6	up_up
gs_ind_0	Palmitoyltransferase Activity (GO:0016409)	1/27	0.0247079271191131	0.0488543104400645	61.8543396226415	228.900096022225	ZDHHC17	GO_Molecular_Function_2023	L5_L6	up_up
gs_ind_0	Peroxisome Proliferator Activated Receptor Binding (GO:0042975)	1/6	0.0055427787211429	0.0367535127526724	298.178181818182	1549.11298102051	PRMT2	GO_Molecular_Function_2023	L5_L6	up_up
gs_ind_0	Protein Homodimerization Activity (GO:0042803)	4/660	0.00317072911385163	0.0367535127526724	8.01652372595119	46.1254238158585	PRMT2;B2M;CAMK2A;ZBTB16	GO_Molecular_Function_2023	L5_L6	up_up
gs_ind_0	Protein-Arginine N-methyltransferase Activity (GO:0016274)	1/10	0.00922133355271609	0.0367535127526724	172.612631578947	808.903461690074	PRMT2	GO_Molecular_Function_2023	L5_L6	up_up
gs_ind_0	Protein-Cysteine S-palmitoyltransferase Activity (GO:0019706)	1/23	0.021085366530158	0.0470365868749678	72.8577777777778	281.170988031114	ZDHHC17	GO_Molecular_Function_2023	L5_L6	up_up
gs_ind_0	RNA Binding (GO:0003723)	5/1395	0.00890742511446401	0.0367535127526724	4.67736291573417	22.0812225839121	RPSA;HLA-A;ANXA11;RPS3;MTERF1	GO_Molecular_Function_2023	L5_L6	up_up
gs_ind_0	RNA Polymerase II Cis-Regulatory Region Sequence-Specific DNA Binding (GO:0000978)	4/1118	0.0193947493320502	0.0470365868749678	4.6685587219849	18.4069734517521	ZNF483;TEF;RORA;ZBTB16	GO_Molecular_Function_2023	L5_L6	up_up
gs_ind_0	RNA Polymerase II Transcription Regulatory Region Sequence-Specific DNA Binding (GO:0000977)	6/1220	0.000833178712304093	0.0241621826568187	6.55257307533965	46.4594624877142	ZBTB16;CREBRF;RPS3;ZNF483;TEF;RORA	GO_Molecular_Function_2023	L5_L6	up_up
gs_ind_0	Small Ribosomal Subunit rRNA Binding (GO:0070181)	1/9	0.00830293888690326	0.0367535127526724	192.924705882353	924.330383518564	RPS3	GO_Molecular_Function_2023	L5_L6	up_up
gs_ind_0	Sphingosine-1-Phosphate Phosphatase Activity (GO:0042392)	1/6	0.0055427787211429	0.0367535127526724	298.178181818182	1549.11298102051	SGPP2	GO_Molecular_Function_2023	L5_L6	up_up
gs_ind_0	Supercoiled DNA Binding (GO:0097100)	1/5	0.00462106418155421	0.0367535127526724	364.448888888889	1959.68914797007	RPS3	GO_Molecular_Function_2023	L5_L6	up_up
gs_ind_0	Transcription Cis-Regulatory Region Binding (GO:0000976)	3/471	0.00940754607755412	0.0367535127526724	8.53053647391285	39.8055572810087	RPS3;RORA;CREBRF	GO_Molecular_Function_2023	L5_L6	up_up
gs_ind_0	Transcription Coregulator Binding (GO:0001221)	2/99	0.00382642300710053	0.0367535127526724	28.7372672989111	159.946596536387	RORA;ZBTB16	GO_Molecular_Function_2023	L5_L6	up_up
gs_ind_0	Transcription Corepressor Binding (GO:0001222)	2/42	0.000702087154750525	0.0241621826568187	69.278707931676	503.064082210173	RORA;ZBTB16	GO_Molecular_Function_2023	L5_L6	up_up
gs_ind_0	Ubiquitin-Specific Protease Binding (GO:1990381)	1/19	0.0174497059105033	0.0470365868749678	88.6194594594595	358.769898367333	RHBDD2	GO_Molecular_Function_2023	L5_L6	up_up
gs_ind_0	Antigen Processing And Presentation Of Endogenous Peptide Antigen (GO:0002483)	2/21	0.00017335391230699	0.0121843035507198	143.960309097295	1246.72151550896	HLA-A;HLA-C	GO_Biological_Process_2023	L5_L6	up_up
gs_ind_0	Antigen Processing And Presentation Of Endogenous Peptide Antigen Via MHC Class I Via ER Pathway (GO:0002484)	2/13	6.46903820901335e-05	0.00795691699708642	244.154258487195	2355.08707886942	HLA-A;HLA-C	GO_Biological_Process_2023	L5_L6	up_up
gs_ind_0	Antigen Processing And Presentation Of Endogenous Peptide Antigen Via MHC Class I Via ER Pathway, TAP-independent (GO:0002486)	2/13	6.46903820901335e-05	0.00795691699708642	244.154258487195	2355.08707886942	HLA-A;HLA-C	GO_Biological_Process_2023	L5_L6	up_up
gs_ind_0	Antigen Processing And Presentation Of Endogenous Peptide Antigen Via MHC Class Ib (GO:0002476)	2/13	6.46903820901335e-05	0.00795691699708642	244.154258487195	2355.08707886942	HLA-A;HLA-C	GO_Biological_Process_2023	L5_L6	up_up
gs_ind_0	Antigen Processing And Presentation Of Peptide Antigen Via MHC Class I (GO:0002474)	2/18	0.000126522339525658	0.0111509311097344	170.147364051474	1527.08818948964	B2M;HLA-A	GO_Biological_Process_2023	L5_L6	up_up
gs_ind_0	Antigen Processing And Presentation Of Peptide Antigen Via MHC Class Ib (GO:0002428)	2/13	6.46903820901335e-05	0.00795691699708642	244.154258487195	2355.08707886942	HLA-A;HLA-C	GO_Biological_Process_2023	L5_L6	up_up
gs_ind_0	Apoptotic Mitochondrial Changes (GO:0008637)	2/34	0.000459599069268373	0.0188435618400033	86.3487881981033	663.603910915394	CAMK2A;IFI6	GO_Biological_Process_2023	L5_L6	up_up
gs_ind_0	Lipid Modification (GO:0030258)	2/42	0.000702087154750525	0.0208676792802928	69.278707931676	503.064082210173	SGPP2;DGKG	GO_Biological_Process_2023	L5_L6	up_up
gs_ind_0	Memory (GO:0007613)	2/58	0.0013353854161108	0.0298640738512052	49.6405624924233	328.547816537518	SYT11;NETO1	GO_Biological_Process_2023	L5_L6	up_up
gs_ind_0	Negative Regulation Of Extrinsic Apoptotic Signaling Pathway (GO:2001237)	2/70	0.00193737062412827	0.0381274538828442	40.9324067593241	255.681150506026	FAIM2;IFI6	GO_Biological_Process_2023	L5_L6	up_up
gs_ind_0	Negative Regulation Of Neurogenesis (GO:0050768)	2/27	0.000288734704261436	0.0177571843120783	110.071179156594	897.080359964276	THY1;B2M	GO_Biological_Process_2023	L5_L6	up_up
gs_ind_0	Negative Regulation Of Response To Stimulus (GO:0048585)	2/52	0.00107497202817463	0.0251850589458056	55.5465889054659	379.686522040908	THY1;RPS3	GO_Biological_Process_2023	L5_L6	up_up
gs_ind_0	Nervous System Development (GO:0007399)	4/432	0.000673218009127849	0.0208676792802928	12.3514281365735	90.2079309160074	ITM2B;SDK1;HPCAL4;ZBTB16	GO_Biological_Process_2023	L5_L6	up_up
gs_ind_0	Positive Regulation Of Leukocyte Mediated Cytotoxicity (GO:0001912)	2/51	0.00103423012678575	0.0251850589458056	56.6701259167013	389.55599740489	HLA-A;HLA-C	GO_Biological_Process_2023	L5_L6	up_up
gs_ind_0	Positive Regulation Of T Cell Activation (GO:0050870)	3/107	0.000135986964752859	0.0111509311097344	38.5879776265247	343.546894226918	THY1;B2M;HLA-A	GO_Biological_Process_2023	L5_L6	up_up
gs_ind_0	Positive Regulation Of T Cell Mediated Cytotoxicity (GO:0001916)	2/33	0.000432816506741671	0.0188435618400033	89.0921939552076	690.036565881526	HLA-A;HLA-C	GO_Biological_Process_2023	L5_L6	up_up
gs_ind_0	Positive Regulation Of T Cell Mediated Immunity (GO:0002711)	2/43	0.000735905653115973	0.0208676792802928	67.6076910381251	487.74951009584	HLA-A;HLA-C	GO_Biological_Process_2023	L5_L6	up_up
gs_ind_0	Regulation Of Apoptotic Signaling Pathway (GO:2001233)	2/45	0.000805865663263339	0.0208676792802928	64.496142339789	459.444300362142	FAIM2;RPS3	GO_Biological_Process_2023	L5_L6	up_up
gs_ind_0	Regulation Of Fat Cell Differentiation (GO:0045598)	2/75	0.00221969471797222	0.0420034538939358	38.1432298946976	233.069842952322	RORA;ZBTB16	GO_Biological_Process_2023	L5_L6	up_up
gs_ind_0	Regulation Of G Protein-Coupled Receptor Signaling Pathway (GO:0008277)	2/70	0.00193737062412827	0.0381274538828442	40.9324067593241	255.681150506026	RGS4;CAMK2A	GO_Biological_Process_2023	L5_L6	up_up
gs_ind_0	Regulation Of Neuronal Synaptic Plasticity (GO:0048168)	2/34	0.000459599069268373	0.0188435618400033	86.3487881981033	663.603910915394	CAMK2A;NETO1	GO_Biological_Process_2023	L5_L6	up_up
gs_ind_0	Regulation Of Neurotransmitter Secretion (GO:0046928)	2/38	0.000574588976822475	0.0201926983283327	76.8784012009758	573.655528189362	CAMK2A;SYT11	GO_Biological_Process_2023	L5_L6	up_up
gs_ind_0	Regulation Of Signal Transduction (GO:0009966)	3/193	0.000765061444746622	0.0208676792802928	21.1231747440021	151.570489633301	RGS4;ZDHHC17;RORA	GO_Biological_Process_2023	L5_L6	up_up
gs_ind_0	Regulation Of T Cell Activation (GO:0050863)	2/62	0.00152409607359951	0.0326024029656939	46.3540133589947	300.66852992156	THY1;B2M	GO_Biological_Process_2023	L5_L6	up_up
gs_ind_0	Regulation Of T Cell Mediated Cytotoxicity (GO:0001914)	2/36	0.000515524896195804	0.0195106345329489	81.3390907286083	615.763348801809	HLA-A;HLA-C	GO_Biological_Process_2023	L5_L6	up_up
gs_ind_0	Regulation Of T Cell Receptor Signaling Pathway (GO:0050856)	2/34	0.000459599069268373	0.0188435618400033	86.3487881981033	663.603910915394	THY1;RPS3	GO_Biological_Process_2023	L5_L6	up_up
gs_ind_0	Spindle Assembly (GO:0051225)	2/81	0.00258260128734415	0.0470607345693824	35.259326268631	210.108849176543	RPS3;MAP9	GO_Biological_Process_2023	L5_L6	up_up
gs_ind_0	Actin-Based Cell Projection (GO:0098858)	1/83	0.0180560738597321	0.0274452322667927	87.5967914438503	351.637447821362	WWOX	GO_Cellular_Component_2023	IN-SST	up_up
gs_ind_0	Bounding Membrane Of Organelle (GO:0098588)	3/818	0.000605739135766113	0.00135400512700661	26.5556289204358	196.752278112869	B2M;HLA-A;HLA-C	GO_Cellular_Component_2023	IN-SST	up_up
gs_ind_0	COPII-coated ER To Golgi Transport Vesicle (GO:0030134)	3/76	5.08456728335835e-07	2.76019366810882e-06	300.076923076923	4348.68047696916	B2M;HLA-A;HLA-C	GO_Cellular_Component_2023	IN-SST	up_up
gs_ind_0	Coated Vesicle Membrane (GO:0030662)	3/55	1.9018689877931e-07	2.35540104416532e-06	420.323076923077	6504.60829853027	B2M;HLA-A;HLA-C	GO_Cellular_Component_2023	IN-SST	up_up
gs_ind_0	ER To Golgi Transport Vesicle Membrane (GO:0012507)	3/55	1.9018689877931e-07	2.35540104416532e-06	420.323076923077	6504.60829853027	B2M;HLA-A;HLA-C	GO_Cellular_Component_2023	IN-SST	up_up
gs_ind_0	Early Endosome (GO:0005769)	3/307	3.36729213891117e-05	9.13979294847318e-05	72.0238726790451	741.760652893608	B2M;HLA-A;HLA-C	GO_Cellular_Component_2023	IN-SST	up_up
gs_ind_0	Early Endosome Membrane (GO:0031901)	3/116	1.82516027216491e-06	7.70623226025184e-06	194.133175194849	2565.24525044129	B2M;HLA-A;HLA-C	GO_Cellular_Component_2023	IN-SST	up_up
gs_ind_0	Endocytic Vesicle Membrane (GO:0030666)	3/159	4.71132458613587e-06	1.62754849339239e-05	140.645121651511	1725.0885709032	B2M;HLA-A;HLA-C	GO_Cellular_Component_2023	IN-SST	up_up
gs_ind_0	Endoplasmic Reticulum Membrane (GO:0005789)	2/800	0.012474475118498	0.0206100023696924	16.7962847004801	73.6360998408918	HLA-A;HLA-C	GO_Cellular_Component_2023	IN-SST	up_up
gs_ind_0	Endosome Lumen (GO:0031904)	1/25	0.00546938221116729	0.0109387644223346	295.386554621849	1538.54733939976	B2M	GO_Cellular_Component_2023	IN-SST	up_up
gs_ind_0	Endosome Membrane (GO:0010008)	3/361	5.45058707456442e-05	0.000138081539222299	61.0939813324751	599.771964400049	B2M;HLA-A;HLA-C	GO_Cellular_Component_2023	IN-SST	up_up
gs_ind_0	Golgi Cisterna (GO:0031985)	1/51	0.0111293171128026	0.0206100023696924	143.215492137449	644.207984170627	HLA-A	GO_Cellular_Component_2023	IN-SST	up_up
gs_ind_0	Golgi Medial Cisterna (GO:0005797)	1/10	0.00219095293732335	0.00462534508990485	762.065015479876	4666.44316533683	HLA-A	GO_Cellular_Component_2023	IN-SST	up_up
gs_ind_0	Golgi Membrane (GO:0000139)	3/426	8.90416680938701e-05	0.000211473961722941	51.6344564526383	481.563910506027	B2M;HLA-A;HLA-C	GO_Cellular_Component_2023	IN-SST	up_up
gs_ind_0	Lumenal Side Of Endoplasmic Reticulum Membrane (GO:0098553)	2/27	1.49609247862918e-05	4.37319339906991e-05	536.058823529412	5955.65039421086	HLA-A;HLA-C	GO_Cellular_Component_2023	IN-SST	up_up
gs_ind_0	MHC Class I Protein Complex (GO:0042612)	2/5	4.27304912824898e-07	2.70626444789102e-06	3907.66666666667	57308.9327429264	HLA-A;HLA-C	GO_Cellular_Component_2023	IN-SST	up_up
gs_ind_0	MHC Protein Complex (GO:0042611)	2/21	8.95709051162397e-06	2.83641199534759e-05	701.102564102564	8148.96074672135	HLA-A;HLA-C	GO_Cellular_Component_2023	IN-SST	up_up
gs_ind_0	Microvillus (GO:0005902)	1/57	0.0124313826430966	0.0206100023696924	127.988027069235	561.551454989906	WWOX	GO_Cellular_Component_2023	IN-SST	up_up
gs_ind_0	Mitochondrial Envelope (GO:0005740)	1/145	0.0313540469628433	0.0458251455610787	49.9362914716059	172.900011356748	IFI6	GO_Cellular_Component_2023	IN-SST	up_up
gs_ind_0	Phagocytic Vesicle (GO:0045335)	3/100	1.1664457539944e-06	5.54061733147342e-06	226.079289940828	3088.59335388323	B2M;HLA-A;HLA-C	GO_Cellular_Component_2023	IN-SST	up_up
gs_ind_0	Phagocytic Vesicle Membrane (GO:0030670)	3/45	1.02981314553214e-07	2.35540104416532e-06	519.349321266968	8355.66491736014	B2M;HLA-A;HLA-C	GO_Cellular_Component_2023	IN-SST	up_up
gs_ind_0	Recycling Endosome (GO:0055037)	3/159	4.71132458613587e-06	1.62754849339239e-05	140.645121651511	1725.0885709032	B2M;HLA-A;HLA-C	GO_Cellular_Component_2023	IN-SST	up_up
gs_ind_0	Recycling Endosome Membrane (GO:0055038)	3/70	3.96177175377939e-07	2.70626444789102e-06	326.798290598291	4817.46573056567	B2M;HLA-A;HLA-C	GO_Cellular_Component_2023	IN-SST	up_up
gs_ind_0	Specific Granule (GO:0042581)	1/159	0.0343345665192407	0.0474622546749659	45.5099276303581	153.441393147286	B2M	GO_Cellular_Component_2023	IN-SST	up_up
gs_ind_0	Specific Granule Lumen (GO:0035580)	1/61	0.0132985794650262	0.0210560841529582	119.5143412737	516.313673472291	B2M	GO_Cellular_Component_2023	IN-SST	up_up
gs_ind_0	Tertiary Granule (GO:0070820)	1/162	0.0349721876552381	0.0474622546749659	44.6612638863595	149.758247059385	B2M	GO_Cellular_Component_2023	IN-SST	up_up
gs_ind_0	Tertiary Granule Lumen (GO:1904724)	1/53	0.0115635084063773	0.0206100023696924	137.752941176471	614.364475480407	B2M	GO_Cellular_Component_2023	IN-SST	up_up
gs_ind_0	Transport Vesicle Membrane (GO:0030658)	3/60	2.47936952017402e-07	2.35540104416532e-06	383.726421404682	5836.51392252813	B2M;HLA-A;HLA-C	GO_Cellular_Component_2023	IN-SST	up_up
gs_ind_0	Estrogen Response Element Binding (GO:0034056)	1/10	0.00219095293732335	0.0262914352478802	762.065015479876	4666.44316533683	NR3C2	GO_Molecular_Function_2023	IN-SST	up_up
gs_ind_0	MHC Class II Protein Complex Binding (GO:0023026)	1/25	0.00546938221116729	0.0328162932670037	295.386554621849	1538.54733939976	B2M	GO_Molecular_Function_2023	IN-SST	up_up
gs_ind_0	Polyubiquitin Modification-Dependent Protein Binding (GO:0031593)	1/53	0.0115635084063773	0.0462540336255093	137.752941176471	614.364475480407	DZIP3	GO_Molecular_Function_2023	IN-SST	up_up
gs_ind_0	Alpha-Beta T Cell Activation (GO:0046631)	1/15	0.0032848284696682	0.013897351217827	499.223123732252	2854.77790134119	HLA-A	GO_Biological_Process_2023	IN-SST	up_up
gs_ind_0	Amyloid Fibril Formation (GO:1990000)	1/24	0.00525111852368163	0.0144405759401245	307.963704630789	1616.59823946986	B2M	GO_Biological_Process_2023	IN-SST	up_up
gs_ind_0	Antibacterial Humoral Response (GO:0019731)	1/49	0.0106949562918937	0.021007949859077	149.128562765312	676.742886108508	HLA-A	GO_Biological_Process_2023	IN-SST	up_up
gs_ind_0	Antigen Processing And Presentation Of Endogenous Peptide Antigen (GO:0002483)	2/21	8.95709051162397e-06	0.000164213326046439	701.102564102564	8148.96074672135	HLA-A;HLA-C	GO_Biological_Process_2023	IN-SST	up_up
gs_ind_0	Antigen Processing And Presentation Of Endogenous Peptide Antigen Via MHC Class I (GO:0019885)	1/6	0.00131508432424538	0.00904120472918702	1316.42245989305	8732.95504696562	HLA-A	GO_Biological_Process_2023	IN-SST	up_up
gs_ind_0	Antigen Processing And Presentation Of Endogenous Peptide Antigen Via MHC Class I Via ER Pathway (GO:0002484)	2/13	3.32994749746928e-06	9.15735561804051e-05	1189.05797101449	14997.0578930714	HLA-A;HLA-C	GO_Biological_Process_2023	IN-SST	up_up
gs_ind_0	Antigen Processing And Presentation Of Endogenous Peptide Antigen Via MHC Class I Via ER Pathway, TAP-independent (GO:0002486)	2/13	3.32994749746928e-06	9.15735561804051e-05	1189.05797101449	14997.0578930714	HLA-A;HLA-C	GO_Biological_Process_2023	IN-SST	up_up
gs_ind_0	Antigen Processing And Presentation Of Endogenous Peptide Antigen Via MHC Class Ib (GO:0002476)	2/13	3.32994749746928e-06	9.15735561804051e-05	1189.05797101449	14997.0578930714	HLA-A;HLA-C	GO_Biological_Process_2023	IN-SST	up_up
gs_ind_0	Antigen Processing And Presentation Of Exogenous Peptide Antigen (GO:0002478)	1/31	0.00677807061223445	0.0169451765305861	237.243008678881	1184.80648135508	HLA-A	GO_Biological_Process_2023	IN-SST	up_up
gs_ind_0	Antigen Processing And Presentation Of Exogenous Peptide Antigen Via MHC Class I (GO:0042590)	1/6	0.00131508432424538	0.00904120472918702	1316.42245989305	8732.95504696562	HLA-A	GO_Biological_Process_2023	IN-SST	up_up
gs_ind_0	Antigen Processing And Presentation Of Peptide Antigen Via MHC Class I (GO:0002474)	2/18	6.52810706715513e-06	0.000143618355477413	828.636363636364	9893.41564636139	B2M;HLA-A	GO_Biological_Process_2023	IN-SST	up_up
gs_ind_0	Antigen Processing And Presentation Of Peptide Antigen Via MHC Class Ib (GO:0002428)	2/13	3.32994749746928e-06	9.15735561804051e-05	1189.05797101449	14997.0578930714	HLA-A;HLA-C	GO_Biological_Process_2023	IN-SST	up_up
gs_ind_0	Antigen Receptor-Mediated Signaling Pathway (GO:0050851)	1/132	0.0285791026540425	0.0357238783175532	54.890404831134	195.139753217794	HLA-A	GO_Biological_Process_2023	IN-SST	up_up
gs_ind_0	Antimicrobial Humoral Response (GO:0019730)	1/100	0.0217183425620224	0.028783345564126	72.6003547147502	278.030180193771	HLA-A	GO_Biological_Process_2023	IN-SST	up_up
gs_ind_0	Apoptotic Mitochondrial Changes (GO:0008637)	1/34	0.00743184060280349	0.0173936694959231	215.981562774364	1058.73767368208	IFI6	GO_Biological_Process_2023	IN-SST	up_up
gs_ind_0	Cellular Response To Growth Factor Stimulus (GO:0071363)	1/155	0.0334838224837004	0.0396045212172801	46.6927470017133	158.600920715183	WWOX	GO_Biological_Process_2023	IN-SST	up_up
gs_ind_0	Cellular Response To Metal Ion (GO:0071248)	1/135	0.0292201008307026	0.0361147313637897	53.6621473868358	189.582915819941	B2M	GO_Biological_Process_2023	IN-SST	up_up
gs_ind_0	Cellular Response To Transforming Growth Factor Beta Stimulus (GO:0071560)	1/96	0.0208577263270967	0.0279798767802517	75.6485987064983	292.762409401848	WWOX	GO_Biological_Process_2023	IN-SST	up_up
gs_ind_0	Cellular Response To Virus (GO:0098586)	1/64	0.0139485328063732	0.0229005762492694	113.859657248726	486.451830764263	IFI6	GO_Biological_Process_2023	IN-SST	up_up
gs_ind_0	DNA Methylation (GO:0006306)	1/20	0.00437763792454172	0.0139366046035165	371.171945701358	2015.92614046443	ZDBF2	GO_Biological_Process_2023	IN-SST	up_up
gs_ind_0	DNA Methylation Involved In Embryo Development (GO:0043045)	1/5	0.00109601041761865	0.00904120472918702	1609.0	10967.0704438683	ZDBF2	GO_Biological_Process_2023	IN-SST	up_up
gs_ind_0	Defense Response To Gram-positive Bacterium (GO:0050830)	1/85	0.0184875605784735	0.0264108008263908	85.5193177862861	341.278279058628	HLA-A	GO_Biological_Process_2023	IN-SST	up_up
gs_ind_0	Defense Response To Symbiont (GO:0140546)	1/148	0.031993417208488	0.0385077206187879	48.9170488534397	168.383493849804	IFI6	GO_Biological_Process_2023	IN-SST	up_up
gs_ind_0	Defense Response To Virus (GO:0051607)	1/189	0.0406939590492498	0.0473640271151462	38.2388828210329	122.428499011672	IFI6	GO_Biological_Process_2023	IN-SST	up_up
gs_ind_0	Detection Of Bacterium (GO:0016045)	1/12	0.00262863113777581	0.0120478927148058	629.501278772379	3740.05094191611	HLA-A	GO_Biological_Process_2023	IN-SST	up_up
gs_ind_0	Epigenetic Regulation Of Gene Expression (GO:0040029)	1/83	0.0180560738597321	0.0264108008263908	87.5967914438503	351.637447821362	ZDBF2	GO_Biological_Process_2023	IN-SST	up_up
gs_ind_0	Intracellular Iron Ion Homeostasis (GO:0006879)	1/50	0.0109121578968842	0.0210585503273203	146.112299465241	660.117500613275	B2M	GO_Biological_Process_2023	IN-SST	up_up
gs_ind_0	Intracellular Monoatomic Cation Homeostasis (GO:0030003)	1/190	0.040905296144899	0.0473640271151462	38.0361632779761	121.582433664191	B2M	GO_Biological_Process_2023	IN-SST	up_up
gs_ind_0	Intrinsic Apoptotic Signaling Pathway (GO:0097193)	1/104	0.0225782863420454	0.0295668035431547	69.7877237851662	264.548973522752	IFI6	GO_Biological_Process_2023	IN-SST	up_up
gs_ind_0	Negative Regulation Of Cell Development (GO:0010721)	1/22	0.00481446340848753	0.0139366046035165	336.627906976744	1796.29050269649	B2M	GO_Biological_Process_2023	IN-SST	up_up
gs_ind_0	Negative Regulation Of Cysteine-Type Endopeptidase Activity (GO:2000117)	1/53	0.0115635084063773	0.0211997654116918	137.752941176471	614.364475480407	IFI6	GO_Biological_Process_2023	IN-SST	up_up
gs_ind_0	Negative Regulation Of Cysteine-Type Endopeptidase Activity Involved In Apoptotic Process (GO:0043154)	1/49	0.0106949562918937	0.021007949859077	149.128562765312	676.742886108508	IFI6	GO_Biological_Process_2023	IN-SST	up_up
gs_ind_0	Negative Regulation Of Epithelial Cell Proliferation (GO:0050680)	1/70	0.0152472979127657	0.0239577069754502	104.014811680068	435.130672164238	B2M	GO_Biological_Process_2023	IN-SST	up_up
gs_ind_0	Negative Regulation Of Extrinsic Apoptotic Signaling Pathway (GO:2001237)	1/70	0.0152472979127657	0.0239577069754502	104.014811680068	435.130672164238	IFI6	GO_Biological_Process_2023	IN-SST	up_up
gs_ind_0	Negative Regulation Of Extrinsic Apoptotic Signaling Pathway In Absence Of Ligand (GO:2001240)	1/22	0.00481446340848753	0.0139366046035165	336.627906976744	1796.29050269649	IFI6	GO_Biological_Process_2023	IN-SST	up_up
gs_ind_0	Negative Regulation Of Natural Killer Cell Mediated Cytotoxicity (GO:0045953)	1/16	0.00350347561773588	0.0139366046035165	467.003795066414	2640.43934969834	HLA-A	GO_Biological_Process_2023	IN-SST	up_up
gs_ind_0	Negative Regulation Of Nervous System Development (GO:0051961)	1/18	0.00394064201368368	0.0139366046035165	413.611764705882	2289.92498082875	B2M	GO_Biological_Process_2023	IN-SST	up_up
gs_ind_0	Negative Regulation Of Neurogenesis (GO:0050768)	1/27	0.00590578188224755	0.015467523977315	273.079911209767	1401.3978860339	B2M	GO_Biological_Process_2023	IN-SST	up_up
gs_ind_0	Negative Regulation Of Neuron Differentiation (GO:0045665)	1/23	0.00503281225854418	0.0141951114984579	321.658823529412	1702.14655640228	B2M	GO_Biological_Process_2023	IN-SST	up_up
gs_ind_0	Negative Regulation Of Protein Binding (GO:0032091)	1/71	0.0154636108659724	0.0239577069754502	102.536921151439	427.503668469391	B2M	GO_Biological_Process_2023	IN-SST	up_up
gs_ind_0	Negative Regulation Of Receptor Binding (GO:1900121)	1/9	0.00197204982149934	0.0108462740182464	851.740484429066	5305.22041848308	B2M	GO_Biological_Process_2023	IN-SST	up_up
gs_ind_0	Negative Regulation Of Signal Transduction In Absence Of Ligand (GO:1901099)	1/22	0.00481446340848753	0.0139366046035165	336.627906976744	1796.29050269649	IFI6	GO_Biological_Process_2023	IN-SST	up_up
gs_ind_0	Negative Regulation Of Wnt Signaling Pathway (GO:0030178)	1/139	0.0300741802139214	0.0367573313725706	52.1072414525377	182.58837384511	WWOX	GO_Biological_Process_2023	IN-SST	up_up
gs_ind_0	Positive Regulation Of Alpha-Beta T Cell Activation (GO:0046635)	1/19	0.00415916127611242	0.0139366046035165	391.244833068362	2144.9770430281	HLA-A	GO_Biological_Process_2023	IN-SST	up_up
gs_ind_0	Positive Regulation Of Alpha-Beta T Cell Proliferation (GO:0046641)	1/17	0.00372208012998276	0.0139366046035165	438.689839572193	2453.79959414581	HLA-A	GO_Biological_Process_2023	IN-SST	up_up
gs_ind_0	Positive Regulation Of Apoptotic Signaling Pathway (GO:2001235)	1/61	0.0132985794650262	0.022505288325429	119.5143412737	516.313673472291	WWOX	GO_Biological_Process_2023	IN-SST	up_up
gs_ind_0	Positive Regulation Of Binding (GO:0051099)	1/91	0.0197810096928226	0.0271988883276311	79.8378290542736	313.206430678533	B2M	GO_Biological_Process_2023	IN-SST	up_up
gs_ind_0	Positive Regulation Of CD8-positive, Alpha-Beta T Cell Activation (GO:2001187)	1/8	0.00175310401890077	0.0108462740182464	965.329411764706	6126.33504841691	HLA-A	GO_Biological_Process_2023	IN-SST	up_up
gs_ind_0	Positive Regulation Of Cellular Metabolic Process (GO:0031325)	1/56	0.0122144776096336	0.0220261071649131	130.297297297297	573.976968630087	B2M	GO_Biological_Process_2023	IN-SST	up_up
gs_ind_0	Positive Regulation Of Cellular Senescence (GO:2000774)	1/10	0.00219095293732335	0.0109547646866167	762.065015479876	4666.44316533683	B2M	GO_Biological_Process_2023	IN-SST	up_up
gs_ind_0	Positive Regulation Of Cytokine Production Involved In Immune Response (GO:0002720)	1/33	0.00721395978732605	0.0173936694959231	222.63257918552	1097.96538845713	HLA-A	GO_Biological_Process_2023	IN-SST	up_up
gs_ind_0	Positive Regulation Of Endocytosis (GO:0045807)	1/79	0.0171925945555773	0.025906649330322	92.0693143499438	374.103084773037	B2M	GO_Biological_Process_2023	IN-SST	up_up
gs_ind_0	Positive Regulation Of Extrinsic Apoptotic Signaling Pathway (GO:2001238)	1/31	0.00677807061223445	0.0169451765305861	237.243008678881	1184.80648135508	WWOX	GO_Biological_Process_2023	IN-SST	up_up
gs_ind_0	Positive Regulation Of Leukocyte Mediated Cytotoxicity (GO:0001912)	2/51	5.41971009629502e-05	0.000596168110592453	275.989898989899	2711.01652524426	HLA-A;HLA-C	GO_Biological_Process_2023	IN-SST	up_up
gs_ind_0	Positive Regulation Of NIK/NF-kappaB Signaling (GO:1901224)	1/53	0.0115635084063773	0.0211997654116918	137.752941176471	614.364475480407	NR3C2	GO_Biological_Process_2023	IN-SST	up_up
gs_ind_0	Positive Regulation Of Protein Binding (GO:0032092)	1/59	0.0128650657019848	0.0224628131304496	123.606334841629	538.088007246027	B2M	GO_Biological_Process_2023	IN-SST	up_up
gs_ind_0	Positive Regulation Of Receptor Binding (GO:1900122)	1/5	0.00109601041761865	0.00904120472918702	1609.0	10967.0704438683	B2M	GO_Biological_Process_2023	IN-SST	up_up
gs_ind_0	Positive Regulation Of Receptor-Mediated Endocytosis (GO:0048260)	1/43	0.00939085608593544	0.0194904560274132	170.206920415225	794.529107785111	B2M	GO_Biological_Process_2023	IN-SST	up_up
gs_ind_0	Positive Regulation Of T Cell Activation (GO:0050870)	2/107	0.00023952950787572	0.0023952950787572	129.315955766193	1078.08564934371	B2M;HLA-A	GO_Biological_Process_2023	IN-SST	up_up
gs_ind_0	Positive Regulation Of T Cell Cytokine Production (GO:0002726)	1/21	0.00459607196624322	0.0139366046035165	353.057388809182	1900.35019933733	HLA-A	GO_Biological_Process_2023	IN-SST	up_up
gs_ind_0	Positive Regulation Of T Cell Mediated Cytotoxicity (GO:0001916)	2/33	2.24899709029362e-05	0.000353413828474711	433.888888888889	4643.67027110429	HLA-A;HLA-C	GO_Biological_Process_2023	IN-SST	up_up
gs_ind_0	Positive Regulation Of T Cell Mediated Immunity (GO:0002711)	2/43	3.84192413904666e-05	0.00046956850588348	329.25702811245	3347.54044855064	HLA-A;HLA-C	GO_Biological_Process_2023	IN-SST	up_up
gs_ind_0	Positive Regulation Of Type II Interferon Production (GO:0032729)	1/58	0.0126482453381365	0.022440435277339	125.759079283888	549.596953941458	HLA-A	GO_Biological_Process_2023	IN-SST	up_up
gs_ind_0	Protein Homooligomerization (GO:0051260)	1/129	0.0279377282863566	0.0353235644999912	56.1760128175784	200.985259829664	B2M	GO_Biological_Process_2023	IN-SST	up_up
gs_ind_0	Protein Homotetramerization (GO:0051289)	1/53	0.0115635084063773	0.0211997654116918	137.752941176471	614.364475480407	B2M	GO_Biological_Process_2023	IN-SST	up_up
gs_ind_0	Protein Tetramerization (GO:0051262)	1/73	0.0158961100677604	0.0242857237146339	99.7034482758621	412.939862354647	B2M	GO_Biological_Process_2023	IN-SST	up_up
gs_ind_0	Regulation Of CD8-positive, Alpha-Beta T Cell Activation (GO:2001185)	1/9	0.00197204982149934	0.0108462740182464	851.740484429066	5305.22041848308	HLA-A	GO_Biological_Process_2023	IN-SST	up_up
gs_ind_0	Regulation Of Cellular Senescence (GO:2000772)	1/35	0.00764967891324474	0.0175305141761859	209.716112531969	1021.96582723439	B2M	GO_Biological_Process_2023	IN-SST	up_up
gs_ind_0	Regulation Of Cysteine-Type Endopeptidase Activity Involved In Apoptotic Process (GO:0043281)	1/84	0.0182718382908769	0.0264108008263908	86.5456146530469	346.389674401133	IFI6	GO_Biological_Process_2023	IN-SST	up_up
gs_ind_0	Regulation Of ERBB Signaling Pathway (GO:1901184)	1/13	0.00284740623696567	0.0125285874426489	579.127058823529	3394.46452803649	IFI6	GO_Biological_Process_2023	IN-SST	up_up
gs_ind_0	Regulation Of Epidermal Growth Factor Receptor Signaling Pathway (GO:0042058)	1/46	0.010043097070087	0.0204581606983253	158.972850678733	731.413378037433	IFI6	GO_Biological_Process_2023	IN-SST	up_up
gs_ind_0	Regulation Of Epithelial Cell Proliferation (GO:0050678)	1/91	0.0197810096928226	0.0271988883276311	79.8378290542736	313.206430678533	B2M	GO_Biological_Process_2023	IN-SST	up_up
gs_ind_0	Regulation Of Extrinsic Apoptotic Signaling Pathway (GO:2001236)	1/60	0.0130818437418716	0.0224844189313418	121.525951557093	527.00093276489	WWOX	GO_Biological_Process_2023	IN-SST	up_up
gs_ind_0	Regulation Of Extrinsic Apoptotic Signaling Pathway In Absence Of Ligand (GO:2001239)	1/27	0.00590578188224755	0.015467523977315	273.079911209767	1401.3978860339	IFI6	GO_Biological_Process_2023	IN-SST	up_up
gs_ind_0	Regulation Of Metal Ion Transport (GO:0010959)	1/34	0.00743184060280349	0.0173936694959231	215.981562774364	1058.73767368208	B2M	GO_Biological_Process_2023	IN-SST	up_up
gs_ind_0	Regulation Of Mitochondrial Depolarization (GO:0051900)	1/10	0.00219095293732335	0.0109547646866167	762.065015479876	4666.44316533683	IFI6	GO_Biological_Process_2023	IN-SST	up_up
gs_ind_0	Regulation Of NIK/NF-kappaB Signaling (GO:1901222)	1/83	0.0180560738597321	0.0264108008263908	87.5967914438503	351.637447821362	NR3C2	GO_Biological_Process_2023	IN-SST	up_up
gs_ind_0	Regulation Of Neurogenesis (GO:0050767)	1/67	0.0145981055572805	0.0236145825191303	108.715170278638	459.524186781872	B2M	GO_Biological_Process_2023	IN-SST	up_up
gs_ind_0	Regulation Of Protein Binding (GO:0043393)	1/118	0.0255828006256733	0.0327221868467915	61.4515644555695	225.271296022508	B2M	GO_Biological_Process_2023	IN-SST	up_up
gs_ind_0	Regulation Of Receptor Binding (GO:1900120)	1/9	0.00197204982149934	0.0108462740182464	851.740484429066	5305.22041848308	B2M	GO_Biological_Process_2023	IN-SST	up_up
gs_ind_0	Regulation Of Receptor-Mediated Endocytosis (GO:0048259)	1/39	0.00852060724974635	0.0183777803425902	187.909090909091	895.437115288864	B2M	GO_Biological_Process_2023	IN-SST	up_up
gs_ind_0	Regulation Of T Cell Activation (GO:0050863)	1/62	0.0135152728786768	0.0225254547977947	117.568149210904	506.005661534941	B2M	GO_Biological_Process_2023	IN-SST	up_up
gs_ind_0	Regulation Of T Cell Cytokine Production (GO:0002724)	1/18	0.00394064201368368	0.0139366046035165	413.611764705882	2289.92498082875	HLA-A	GO_Biological_Process_2023	IN-SST	up_up
gs_ind_0	Regulation Of T Cell Mediated Cytotoxicity (GO:0001914)	2/36	2.68254701172711e-05	0.000368850214112477	396.130434782609	4169.73183995452	HLA-A;HLA-C	GO_Biological_Process_2023	IN-SST	up_up
gs_ind_0	Regulation Of Type II Interferon Production (GO:0032649)	1/87	0.0189188787518321	0.0266804700346351	83.5379122747365	331.444601356085	HLA-A	GO_Biological_Process_2023	IN-SST	up_up
gs_ind_0	Regulation Of Wnt Signaling Pathway (GO:0030111)	1/109	0.0236522711278156	0.0306088214595261	66.5635673624288	249.233708198685	WWOX	GO_Biological_Process_2023	IN-SST	up_up
gs_ind_0	Release Of Cytochrome C From Mitochondria (GO:0001836)	1/19	0.00415916127611242	0.0139366046035165	391.244833068362	2144.9770430281	IFI6	GO_Biological_Process_2023	IN-SST	up_up
gs_ind_0	Response To Iron Ion (GO:0010039)	1/12	0.00262863113777581	0.0120478927148058	629.501278772379	3740.05094191611	B2M	GO_Biological_Process_2023	IN-SST	up_up
gs_ind_0	Response To Transforming Growth Factor Beta (GO:0071559)	1/38	0.00830293888690326	0.0183777803425902	192.924705882353	924.330383518564	WWOX	GO_Biological_Process_2023	IN-SST	up_up
gs_ind_0	Retina Homeostasis (GO:0001895)	1/39	0.00852060724974635	0.0183777803425902	187.909090909091	895.437115288864	B2M	GO_Biological_Process_2023	IN-SST	up_up
gs_ind_0	Skeletal System Development (GO:0001501)	1/149	0.0322064572448044	0.0385077206187879	48.5864527629234	166.923049184447	WWOX	GO_Biological_Process_2023	IN-SST	up_up
gs_ind_0	Skeletal System Morphogenesis (GO:0048705)	1/43	0.00939085608593544	0.0194904560274132	170.206920415225	794.529107785111	WWOX	GO_Biological_Process_2023	IN-SST	up_up
gs_ind_0	T Cell Mediated Cytotoxicity (GO:0001913)	1/6	0.00131508432424538	0.00904120472918702	1316.42245989305	8732.95504696562	HLA-A	GO_Biological_Process_2023	IN-SST	up_up
gs_ind_0	T Cell Mediated Immunity (GO:0002456)	1/20	0.00437763792454172	0.0139366046035165	371.171945701358	2015.92614046443	HLA-A	GO_Biological_Process_2023	IN-SST	up_up
gs_ind_0	T Cell Receptor Signaling Pathway (GO:0050852)	1/94	0.0204271658952848	0.0277405956602633	77.2705253224284	300.651083554683	HLA-A	GO_Biological_Process_2023	IN-SST	up_up
gs_ind_0	Basement Membrane (GO:0005604)	1/46	0.0177861141054592	0.0498011194952857	87.1637717121588	351.212230690191	DST	GO_Cellular_Component_2023	Mic	up_up
gs_ind_0	Bounding Membrane Of Organelle (GO:0098588)	3/818	0.0036390577573162	0.0245108921595849	12.7838181529169	71.7943125090734	LYN;CHST11;MSR1	GO_Cellular_Component_2023	Mic	up_up
gs_ind_0	Cell-Substrate Junction (GO:0030055)	2/394	0.0100921177249103	0.032605303418941	17.8495497474193	82.0365410472099	ITGAV;DST	GO_Cellular_Component_2023	Mic	up_up
gs_ind_0	Cytoplasmic Vesicle Membrane (GO:0030659)	2/389	0.0098484228675586	0.032605303418941	18.0820912124583	83.5472889746397	LYN;MSR1	GO_Cellular_Component_2023	Mic	up_up
gs_ind_0	Endocytic Vesicle (GO:0030139)	3/196	5.73725166730486e-05	0.00240964570026804	54.7104029093693	534.298795200565	LYN;ITGAV;MSR1	GO_Cellular_Component_2023	Mic	up_up
gs_ind_0	Endocytic Vesicle Membrane (GO:0030666)	2/159	0.00172700359969498	0.0241780503957298	44.7394636015326	284.604165045012	LYN;MSR1	GO_Cellular_Component_2023	Mic	up_up
gs_ind_0	Filopodium Membrane (GO:0031527)	1/11	0.00428046146276301	0.0245108921595849	378.032258064516	2061.67243029723	ITGAV	GO_Cellular_Component_2023	Mic	up_up
gs_ind_0	Focal Adhesion (GO:0005925)	2/386	0.0097035020903863	0.032605303418941	18.2245190798619	84.4755377311594	ITGAV;DST	GO_Cellular_Component_2023	Mic	up_up
gs_ind_0	GABA-ergic Synapse (GO:0098982)	1/19	0.00738272878868075	0.0319399795018097	214.51700087184	1052.98071484756	DISC1	GO_Cellular_Component_2023	Mic	up_up
gs_ind_0	Hemidesmosome (GO:0030056)	1/6	0.00233693101522778	0.0245108921595849	721.785923753666	4373.2408178433	DST	GO_Cellular_Component_2023	Mic	up_up
gs_ind_0	Intermediate Filament Cytoskeleton (GO:0045111)	2/81	0.000453429116391684	0.00952201144422536	88.8039470830622	683.67242573699	DST;DISC1	GO_Cellular_Component_2023	Mic	up_up
gs_ind_0	Lysosome (GO:0005764)	2/502	0.0159962609182451	0.0479887827547353	13.9606944779359	57.7330598064553	LYN;PIP4K2A	GO_Cellular_Component_2023	Mic	up_up
gs_ind_0	Microtubule Cytoskeleton (GO:0015630)	2/340	0.0076047570242404	0.0319399795018097	20.7245454082412	101.114669565301	DST;DISC1	GO_Cellular_Component_2023	Mic	up_up
gs_ind_0	Microvillus Membrane (GO:0031528)	1/12	0.00466874136373046	0.0245108921595849	345.151472650771	1852.38162019927	ITGAV	GO_Cellular_Component_2023	Mic	up_up
gs_ind_0	Polymeric Cytoskeletal Fiber (GO:0099513)	2/264	0.00466068431411438	0.0245108921595849	26.7747126436782	143.742534691207	DST;DISC1	GO_Cellular_Component_2023	Mic	up_up
gs_ind_0	1-Phosphatidylinositol-4-Phosphate 5-Kinase Activity (GO:0016308)	1/6	0.00233693101522778	0.0271895951417803	721.785923753666	4373.2408178433	PIP4K2A	GO_Molecular_Function_2023	Mic	up_up
gs_ind_0	Chemokine Binding (GO:0019956)	1/17	0.0066080125907159	0.0271895951417803	240.530791788856	1207.33765567482	ITGAV	GO_Molecular_Function_2023	Mic	up_up
gs_ind_0	DNA Secondary Structure Binding (GO:0000217)	1/33	0.0127899033701562	0.0348815546458805	122.067990074442	532.106480140892	RAD51B	GO_Molecular_Function_2023	Mic	up_up
gs_ind_0	Ephrin Receptor Binding (GO:0046875)	1/21	0.00815687854253408	0.0271895951417803	193.579071597168	930.901180709245	LYN	GO_Molecular_Function_2023	Mic	up_up
gs_ind_0	Fibroblast Growth Factor Binding (GO:0017134)	1/20	0.00776987444695492	0.0271895951417803	203.511166253102	988.555749230892	ITGAV	GO_Molecular_Function_2023	Mic	up_up
gs_ind_0	Four-Way Junction DNA Binding (GO:0000400)	1/16	0.00622044195432116	0.0271895951417803	256.055150884495	1300.73822794547	RAD51B	GO_Molecular_Function_2023	Mic	up_up
gs_ind_0	Histone H3 Kinase Activity (GO:0140996)	1/9	0.00350347561773588	0.0271895951417803	467.003795066414	2640.43934969834	PRKCB	GO_Molecular_Function_2023	Mic	up_up
gs_ind_0	Hydro-Lyase Activity (GO:0016836)	1/46	0.0177861141054592	0.0363389089687636	87.1637717121588	351.212230690191	TBXAS1	GO_Molecular_Function_2023	Mic	up_up
gs_ind_0	Insulin-Like Growth Factor Binding (GO:0005520)	1/15	0.00583272956182327	0.0271895951417803	273.720800889878	1408.09375797875	ITGAV	GO_Molecular_Function_2023	Mic	up_up
gs_ind_0	Insulin-Like Growth Factor I Binding (GO:0031994)	1/12	0.00466874136373046	0.0271895951417803	345.151472650771	1852.38162019927	ITGAV	GO_Molecular_Function_2023	Mic	up_up
gs_ind_0	K48-linked Deubiquitinase Activity (GO:1990380)	1/15	0.00583272956182327	0.0271895951417803	273.720800889878	1408.09375797875	USP15	GO_Molecular_Function_2023	Mic	up_up
gs_ind_0	Lipoprotein Particle Binding (GO:0071813)	1/23	0.00893046223884707	0.0282014597016223	176.363440860215	832.133351972461	MSR1	GO_Molecular_Function_2023	Mic	up_up
gs_ind_0	Low-Density Lipoprotein Particle Binding (GO:0030169)	1/16	0.00622044195432116	0.0271895951417803	256.055150884495	1300.73822794547	MSR1	GO_Molecular_Function_2023	Mic	up_up
gs_ind_0	Microtubule Plus-End Binding (GO:0051010)	1/19	0.00738272878868075	0.0271895951417803	214.51700087184	1052.98071484756	DST	GO_Molecular_Function_2023	Mic	up_up
gs_ind_0	Non-Membrane Spanning Protein Tyrosine Kinase Activity (GO:0004715)	1/36	0.0139449852697484	0.0362371201095793	111.744207178555	477.442245749926	LYN	GO_Molecular_Function_2023	Mic	up_up
gs_ind_0	Nuclear Androgen Receptor Binding (GO:0050681)	1/25	0.00970348026394587	0.0291104407918376	161.958525345622	750.721601922568	PRKCB	GO_Molecular_Function_2023	Mic	up_up
gs_ind_0	Nuclear Receptor Coactivator Activity (GO:0030374)	1/50	0.0193186342312297	0.0373909049636703	80.1124144672532	316.178476080905	PRKCB	GO_Molecular_Function_2023	Mic	up_up
gs_ind_0	Oxidoreductase Activity, Acting On The CH-CH Group Of Donors, NAD Or NADP As Acceptor (GO:0016628)	1/18	0.00699544151938253	0.0271895951417803	226.78064516129	1125.39817003017	TBXAS1	GO_Molecular_Function_2023	Mic	up_up
gs_ind_0	Phosphatidylinositol Phosphate Kinase Activity (GO:0016307)	1/13	0.0050568793149413	0.0271895951417803	317.531612903226	1678.79145437346	PIP4K2A	GO_Molecular_Function_2023	Mic	up_up
gs_ind_0	Phosphotyrosine Residue Binding (GO:0001784)	1/39	0.0150988000456581	0.0362371201095793	103.029325513196	432.016386548438	NCK2	GO_Molecular_Function_2023	Mic	up_up
gs_ind_0	Protein Kinase Binding (GO:0019901)	2/509	0.0164199143125448	0.0363389089687636	13.7657550535077	56.5670720273452	PRKCB;ITGAV	GO_Molecular_Function_2023	Mic	up_up
gs_ind_0	Protein Kinase C Activity (GO:0004697)	1/14	0.00544487536483188	0.0271895951417803	294.003584229391	1532.66432620902	PRKCB	GO_Molecular_Function_2023	Mic	up_up
gs_ind_0	Protein Kinase C Binding (GO:0005080)	2/36	8.90732772469488e-05	0.00534439663481693	204.860069965017	1910.53549869424	PRKCB;ITGAV	GO_Molecular_Function_2023	Mic	up_up
gs_ind_0	Protein Phosphorylated Amino Acid Binding (GO:0045309)	1/45	0.017402633415034	0.0363389089687636	89.1246828561073	361.056009653418	NCK2	GO_Molecular_Function_2023	Mic	up_up
gs_ind_0	Signaling Receptor Complex Adaptor Activity (GO:0030159)	1/44	0.0170190123651741	0.0363389089687636	91.1757508342603	371.397508571986	NCK2	GO_Molecular_Function_2023	Mic	up_up
gs_ind_0	Sulfotransferase Activity (GO:0008146)	1/38	0.0147143358317596	0.0362371201095793	105.77935483871	446.276014420091	CHST11	GO_Molecular_Function_2023	Mic	up_up
gs_ind_0	Transforming Growth Factor Beta Binding (GO:0050431)	1/21	0.00815687854253408	0.0271895951417803	193.579071597168	930.901180709245	ITGAV	GO_Molecular_Function_2023	Mic	up_up
gs_ind_0	Transforming Growth Factor Beta Receptor Binding (GO:0005160)	1/18	0.00699544151938253	0.0271895951417803	226.78064516129	1125.39817003017	USP15	GO_Molecular_Function_2023	Mic	up_up
gs_ind_0	Ubiquitin-Dependent Protein Binding (GO:0140036)	1/16	0.00622044195432116	0.0271895951417803	256.055150884495	1300.73822794547	USP15	GO_Molecular_Function_2023	Mic	up_up
gs_ind_0	Ubiquitin-Like Protein Peptidase Activity (GO:0019783)	1/32	0.0124045942628215	0.0348815546458805	125.94623655914	552.864729859472	USP15	GO_Molecular_Function_2023	Mic	up_up
gs_ind_0	Voltage-Gated Calcium Channel Activity (GO:0005245)	1/47	0.0181694544843818	0.0363389089687636	85.2872008324662	341.832245482113	ITGAV	GO_Molecular_Function_2023	Mic	up_up
gs_ind_0	3'-UTR-mediated mRNA Stabilization (GO:0070935)	1/18	0.00699544151938253	0.0243441364874512	226.78064516129	1125.39817003017	RBM47	GO_Biological_Process_2023	Mic	up_up
gs_ind_0	Apoptotic Cell Clearance (GO:0043277)	1/28	0.0108619475125535	0.0262497064886709	144.279765395894	652.503745936687	ITGAV	GO_Biological_Process_2023	Mic	up_up
gs_ind_0	Arachidonic Acid Metabolic Process (GO:0019369)	1/52	0.0200840533830239	0.0344298057994695	76.9974945192609	300.893053006919	TBXAS1	GO_Biological_Process_2023	Mic	up_up
gs_ind_0	Autophagosome-Lysosome Fusion (GO:0061909)	1/8	0.00311476957672666	0.0230039531126809	529.283870967742	3054.81484347233	PIP4K2A	GO_Biological_Process_2023	Mic	up_up
gs_ind_0	Axonal Transport (GO:0098930)	1/39	0.0150988000456581	0.0300250423765086	103.029325513196	432.016386548438	DST	GO_Biological_Process_2023	Mic	up_up
gs_ind_0	B Cell Activation (GO:0042113)	1/92	0.0352753234028775	0.0477658075649859	43.2950819672131	144.803502140342	PRKCB	GO_Biological_Process_2023	Mic	up_up
gs_ind_0	B Cell Homeostasis (GO:0001782)	1/9	0.00350347561773588	0.0230039531126809	467.003795066414	2640.43934969834	LYN	GO_Biological_Process_2023	Mic	up_up
gs_ind_0	B Cell Receptor Signaling Pathway (GO:0050853)	1/45	0.017402633415034	0.0322133852576162	89.1246828561073	361.056009653418	PRKCB	GO_Biological_Process_2023	Mic	up_up
gs_ind_0	BMP Signaling Pathway (GO:0030509)	1/61	0.0235215138874698	0.0372067583310885	65.5289256198347	245.722972820148	USP15	GO_Biological_Process_2023	Mic	up_up
gs_ind_0	Base Conversion Or Substitution Editing (GO:0016553)	1/17	0.0066080125907159	0.0243441364874512	240.530791788856	1207.33765567482	RBM47	GO_Biological_Process_2023	Mic	up_up
gs_ind_0	Calcium Ion Transmembrane Transport (GO:0070588)	1/80	0.0307412850590795	0.042621383269162	49.8447961046866	173.566993832434	ITGAV	GO_Biological_Process_2023	Mic	up_up
gs_ind_0	Carboxylic Acid Metabolic Process (GO:0019752)	1/33	0.0127899033701562	0.0273060513669592	122.067990074442	532.106480140892	TBXAS1	GO_Biological_Process_2023	Mic	up_up
gs_ind_0	Cell-Substrate Junction Assembly (GO:0007044)	1/28	0.0108619475125535	0.0262497064886709	144.279765395894	652.503745936687	DST	GO_Biological_Process_2023	Mic	up_up
gs_ind_0	Cellular Response To BMP Stimulus (GO:0071773)	1/66	0.0254263261373107	0.038639133169363	60.5193302142329	222.225175836924	USP15	GO_Biological_Process_2023	Mic	up_up
gs_ind_0	Cellular Response To Lectin (GO:1990858)	1/19	0.00738272878868075	0.0244684725567705	214.51700087184	1052.98071484756	LYN	GO_Biological_Process_2023	Mic	up_up
gs_ind_0	Cellular Response To Retinoic Acid (GO:0071300)	1/41	0.0158673065794347	0.0311967383595664	97.936678614098	405.800086893035	LYN	GO_Biological_Process_2023	Mic	up_up
gs_ind_0	Cellular Response To Transforming Growth Factor Beta Stimulus (GO:0071560)	1/96	0.0367822455474816	0.0488558070630671	41.4776220233069	136.989801700394	USP15	GO_Biological_Process_2023	Mic	up_up
gs_ind_0	Chemokine-Mediated Signaling Pathway (GO:0070098)	1/55	0.0212311320485337	0.0350162746582452	72.7537733057117	280.268391943923	LYN	GO_Biological_Process_2023	Mic	up_up
gs_ind_0	Cholesterol Transport (GO:0030301)	1/51	0.0197014138431613	0.0344298057994695	78.5241137016928	308.369288925292	MSR1	GO_Biological_Process_2023	Mic	up_up
gs_ind_0	Chondroitin Sulfate Biosynthetic Process (GO:0030206)	1/13	0.0050568793149413	0.0243441364874512	317.531612903226	1678.79145437346	CHST11	GO_Biological_Process_2023	Mic	up_up
gs_ind_0	Chondroitin Sulfate Metabolic Process (GO:0030204)	1/16	0.00622044195432116	0.0243441364874512	256.055150884495	1300.73822794547	CHST11	GO_Biological_Process_2023	Mic	up_up
gs_ind_0	Chondroitin Sulfate Proteoglycan Biosynthetic Process (GO:0050650)	1/19	0.00738272878868075	0.0244684725567705	214.51700087184	1052.98071484756	CHST11	GO_Biological_Process_2023	Mic	up_up
gs_ind_0	Cortical Actin Cytoskeleton Organization (GO:0030866)	1/19	0.00738272878868075	0.0244684725567705	214.51700087184	1052.98071484756	FMNL2	GO_Biological_Process_2023	Mic	up_up
gs_ind_0	Cortical Cytoskeleton Organization (GO:0030865)	1/27	0.0104759330039118	0.0262275157220238	149.727936701156	682.560964043007	FMNL2	GO_Biological_Process_2023	Mic	up_up
gs_ind_0	Cyclooxygenase Pathway (GO:0019371)	1/8	0.00311476957672666	0.0230039531126809	529.283870967742	3054.81484347233	TBXAS1	GO_Biological_Process_2023	Mic	up_up
gs_ind_0	Cytidine To Uridine Editing (GO:0016554)	1/11	0.00428046146276301	0.0236444537943099	378.032258064516	2061.67243029723	RBM47	GO_Biological_Process_2023	Mic	up_up
gs_ind_0	Cytoskeleton Organization (GO:0007010)	2/111	0.000848573681782511	0.0230039531126809	64.42686191151	455.623780568109	FMNL2;DST	GO_Biological_Process_2023	Mic	up_up
gs_ind_0	DNA Damage Response (GO:0006974)	2/384	0.00960742964002185	0.0253895573823546	18.3207121929231	85.1037122925734	LYN;RAD51B	GO_Biological_Process_2023	Mic	up_up
gs_ind_0	DNA Recombination (GO:0006310)	1/42	0.0162513489953447	0.0317723002830335	95.5744267392149	393.726435600484	RAD51B	GO_Biological_Process_2023	Mic	up_up
gs_ind_0	Dendritic Cell Differentiation (GO:0097028)	1/22	0.008543741123732	0.0249850580761238	184.570892723181	879.029267273168	LYN	GO_Biological_Process_2023	Mic	up_up
gs_ind_0	ERBB Signaling Pathway (GO:0038127)	1/54	0.0208489124378917	0.0348818342710881	74.1154657823334	286.860463448492	NCK2	GO_Biological_Process_2023	Mic	up_up
gs_ind_0	ERK1 And ERK2 Cascade (GO:0070371)	1/24	0.00931704193616242	0.0253307077639416	168.854495538778	789.548439344995	ITGAV	GO_Biological_Process_2023	Mic	up_up
gs_ind_0	Endoderm Formation (GO:0001706)	1/35	0.0135600988255122	0.0285994811592621	114.985974754558	494.511409172058	ITGAV	GO_Biological_Process_2023	Mic	up_up
gs_ind_0	Endodermal Cell Differentiation (GO:0035987)	1/31	0.0120191441715471	0.0266411603292891	130.078794288736	575.11146146926	ITGAV	GO_Biological_Process_2023	Mic	up_up
gs_ind_0	Ephrin Receptor Signaling Pathway (GO:0048013)	1/43	0.0166352509079319	0.0321614850886683	93.323339658444	382.273983668799	LYN	GO_Biological_Process_2023	Mic	up_up
gs_ind_0	Epidermal Growth Factor Receptor Signaling Pathway (GO:0007173)	1/45	0.017402633415034	0.0322133852576162	89.1246828561073	361.056009653418	NCK2	GO_Biological_Process_2023	Mic	up_up
gs_ind_0	Erythrocyte Differentiation (GO:0030218)	1/49	0.0189357144993728	0.033967157967947	81.7662121715996	324.34248222855	LYN	GO_Biological_Process_2023	Mic	up_up
gs_ind_0	Extrinsic Apoptotic Signaling Pathway (GO:0097191)	1/67	0.0258068703285886	0.0388778825729387	59.6078098471987	217.992587535284	ITGAV	GO_Biological_Process_2023	Mic	up_up
gs_ind_0	Extrinsic Apoptotic Signaling Pathway In Absence Of Ligand (GO:0097192)	1/16	0.00622044195432116	0.0243441364874512	256.055150884495	1300.73822794547	ITGAV	GO_Biological_Process_2023	Mic	up_up
gs_ind_0	Fc Receptor Mediated Stimulatory Signaling Pathway (GO:0002431)	1/22	0.008543741123732	0.0249850580761238	184.570892723181	879.029267273168	LYN	GO_Biological_Process_2023	Mic	up_up
gs_ind_0	Fc Receptor Signaling Pathway (GO:0038093)	1/26	0.0100897772704499	0.025443786160265	155.603415559772	715.189478686121	LYN	GO_Biological_Process_2023	Mic	up_up
gs_ind_0	Fc-epsilon Receptor Signaling Pathway (GO:0038095)	1/22	0.008543741123732	0.0249850580761238	184.570892723181	879.029267273168	LYN	GO_Biological_Process_2023	Mic	up_up
gs_ind_0	Fc-gamma Receptor Signaling Pathway (GO:0038094)	1/24	0.00931704193616242	0.0253307077639416	168.854495538778	789.548439344995	LYN	GO_Biological_Process_2023	Mic	up_up
gs_ind_0	Fc-gamma Receptor Signaling Pathway Involved In Phagocytosis (GO:0038096)	1/20	0.00776987444695492	0.0245810573412755	203.511166253102	988.555749230892	LYN	GO_Biological_Process_2023	Mic	up_up
gs_ind_0	Glycoprotein Biosynthetic Process (GO:0009101)	1/79	0.0303625481689763	0.0425820172168904	50.4809944524348	176.408126859928	CHST11	GO_Biological_Process_2023	Mic	up_up
gs_ind_0	Glycosaminoglycan Biosynthetic Process (GO:0006024)	1/58	0.0223769517867943	0.0360517556565019	68.9528751753156	262.001880049875	CHST11	GO_Biological_Process_2023	Mic	up_up
gs_ind_0	Granulocyte Differentiation (GO:0030851)	1/12	0.00466874136373046	0.0242495820086299	345.151472650771	1852.38162019927	LYN	GO_Biological_Process_2023	Mic	up_up
gs_ind_0	Growth Hormone Receptor Signaling Pathway (GO:0060396)	1/17	0.0066080125907159	0.0243441364874512	240.530791788856	1207.33765567482	LYN	GO_Biological_Process_2023	Mic	up_up
gs_ind_0	Growth Hormone Receptor Signaling Pathway Via JAK-STAT (GO:0060397)	1/7	0.00272592139206169	0.0230039531126809	610.727047146402	3606.31193348163	LYN	GO_Biological_Process_2023	Mic	up_up
gs_ind_0	Hematopoietic Progenitor Cell Differentiation (GO:0002244)	1/28	0.0108619475125535	0.0262497064886709	144.279765395894	652.503745936687	LYN	GO_Biological_Process_2023	Mic	up_up
gs_ind_0	Heterotypic Cell-Cell Adhesion (GO:0034113)	1/29	0.0112478208445815	0.0262700782141904	139.213921901528	624.733733013328	ITGAV	GO_Biological_Process_2023	Mic	up_up
gs_ind_0	Icosanoid Metabolic Process (GO:0006690)	1/52	0.0200840533830239	0.0344298057994695	76.9974945192609	300.893053006919	TBXAS1	GO_Biological_Process_2023	Mic	up_up
gs_ind_0	Immune Response-Activating Cell Surface Receptor Signaling Pathway (GO:0002429)	1/23	0.00893046223884707	0.0253307077639416	176.363440860215	832.133351972461	LYN	GO_Biological_Process_2023	Mic	up_up
gs_ind_0	Immune Response-Inhibiting Cell Surface Receptor Signaling Pathway (GO:0002767)	1/8	0.00311476957672666	0.0230039531126809	529.283870967742	3054.81484347233	LYN	GO_Biological_Process_2023	Mic	up_up
gs_ind_0	Immune Response-Regulating Cell Surface Receptor Signaling Pathway (GO:0002768)	1/13	0.0050568793149413	0.0243441364874512	317.531612903226	1678.79145437346	LYN	GO_Biological_Process_2023	Mic	up_up
gs_ind_0	Innate Immune Response Activating Cell Surface Receptor Signaling Pathway (GO:0002220)	1/30	0.0116335530481874	0.0266347135576922	134.491525423729	599.006674496189	LYN	GO_Biological_Process_2023	Mic	up_up
gs_ind_0	Integrin-Mediated Signaling Pathway (GO:0007229)	2/85	0.000499157754979914	0.01930076652589	84.5416064422878	642.73503391341	ITGAV;DST	GO_Biological_Process_2023	Mic	up_up
gs_ind_0	Interleukin-5-Mediated Signaling Pathway (GO:0038043)	1/5	0.00194779839769636	0.0230039531126809	882.204301075269	5505.8860680387	LYN	GO_Biological_Process_2023	Mic	up_up
gs_ind_0	Intracellular Cholesterol Transport (GO:0032367)	1/16	0.00622044195432116	0.0243441364874512	256.055150884495	1300.73822794547	PIP4K2A	GO_Biological_Process_2023	Mic	up_up
gs_ind_0	Lipid Droplet Formation (GO:0140042)	1/12	0.00466874136373046	0.0242495820086299	345.151472650771	1852.38162019927	RNF213	GO_Biological_Process_2023	Mic	up_up
gs_ind_0	Lipid Droplet Organization (GO:0034389)	1/29	0.0112478208445815	0.0262700782141904	139.213921901528	624.733733013328	RNF213	GO_Biological_Process_2023	Mic	up_up
gs_ind_0	Lipopolysaccharide-Mediated Signaling Pathway (GO:0031663)	1/20	0.00776987444695492	0.0245810573412755	203.511166253102	988.555749230892	LYN	GO_Biological_Process_2023	Mic	up_up
gs_ind_0	Lipoprotein Localization (GO:0044872)	1/12	0.00466874136373046	0.0242495820086299	345.151472650771	1852.38162019927	PRKCB	GO_Biological_Process_2023	Mic	up_up
gs_ind_0	Lipoprotein Transport (GO:0042953)	1/11	0.00428046146276301	0.0236444537943099	378.032258064516	2061.67243029723	PRKCB	GO_Biological_Process_2023	Mic	up_up
gs_ind_0	MAPK Cascade (GO:0000165)	1/98	0.0375348788259667	0.0496659233134464	40.6248138957816	133.35032908869	ITGAV	GO_Biological_Process_2023	Mic	up_up
gs_ind_0	Mitotic Nuclear Membrane Disassembly (GO:0007077)	1/6	0.00233693101522778	0.0230039531126809	721.785923753666	4373.2408178433	PRKCB	GO_Biological_Process_2023	Mic	up_up
gs_ind_0	Mononuclear Cell Differentiation (GO:1903131)	1/24	0.00931704193616242	0.0253307077639416	168.854495538778	789.548439344995	LYN	GO_Biological_Process_2023	Mic	up_up
gs_ind_0	Monoubiquitinated Protein Deubiquitination (GO:0035520)	1/33	0.0127899033701562	0.0273060513669592	122.067990074442	532.106480140892	USP15	GO_Biological_Process_2023	Mic	up_up
gs_ind_0	Myeloid Cell Differentiation (GO:0030099)	1/57	0.0219951516752121	0.0359357407651352	70.1749928632601	267.853262056206	LYN	GO_Biological_Process_2023	Mic	up_up
gs_ind_0	Negative Chemotaxis (GO:0050919)	1/31	0.0120191441715471	0.0266411603292891	130.078794288736	575.11146146926	ITGAV	GO_Biological_Process_2023	Mic	up_up
gs_ind_0	Negative Regulation Of Apoptotic Signaling Pathway (GO:2001234)	1/82	0.03149834281423	0.0433257837919054	48.6192360973679	168.116583668087	ITGAV	GO_Biological_Process_2023	Mic	up_up
gs_ind_0	Negative Regulation Of B Cell Activation (GO:0050869)	1/20	0.00776987444695492	0.0245810573412755	203.511166253102	988.555749230892	LYN	GO_Biological_Process_2023	Mic	up_up
gs_ind_0	Negative Regulation Of B Cell Proliferation (GO:0030889)	1/10	0.00389203956358718	0.0233522373815231	417.835314091681	2318.49376204484	LYN	GO_Biological_Process_2023	Mic	up_up
gs_ind_0	Negative Regulation Of Binding (GO:0051100)	1/86	0.0330107955510635	0.0452273891801973	46.3401245048104	158.062486814	DISC1	GO_Biological_Process_2023	Mic	up_up
gs_ind_0	Negative Regulation Of Cell Population Proliferation (GO:0008285)	2/377	0.0092745970717256	0.0253307077639416	18.6654575508517	87.363228220541	LYN;NCK2	GO_Biological_Process_2023	Mic	up_up
gs_ind_0	Negative Regulation Of Cellular Metabolic Process (GO:0031324)	1/46	0.0177861141054592	0.0325766721510515	87.1637717121588	351.212230690191	ITGAV	GO_Biological_Process_2023	Mic	up_up
gs_ind_0	Negative Regulation Of Cellular Process (GO:0048523)	2/535	0.0180356093954413	0.0328606914639454	13.0864815951912	52.5475521006512	LYN;NCK2	GO_Biological_Process_2023	Mic	up_up
gs_ind_0	Negative Regulation Of Cellular Response To Insulin Stimulus (GO:1900077)	2/27	4.97282004408319e-05	0.00535806378103547	277.224475997295	2747.00024800118	PRKCB;PIP4K2A	GO_Biological_Process_2023	Mic	up_up
gs_ind_0	Negative Regulation Of ERK1 And ERK2 Cascade (GO:0070373)	1/46	0.0177861141054592	0.0325766721510515	87.1637717121588	351.212230690191	LYN	GO_Biological_Process_2023	Mic	up_up
gs_ind_0	Negative Regulation Of Endoplasmic Reticulum Unfolded Protein Response (GO:1900102)	1/13	0.0050568793149413	0.0243441364874512	317.531612903226	1678.79145437346	NCK2	GO_Biological_Process_2023	Mic	up_up
gs_ind_0	Negative Regulation Of Extrinsic Apoptotic Signaling Pathway (GO:2001237)	1/70	0.0269476672422302	0.0397363906792208	57.03063355767	206.100642358017	ITGAV	GO_Biological_Process_2023	Mic	up_up
gs_ind_0	Negative Regulation Of Glucose Transmembrane Transport (GO:0010829)	1/11	0.00428046146276301	0.0236444537943099	378.032258064516	2061.67243029723	PRKCB	GO_Biological_Process_2023	Mic	up_up
gs_ind_0	Negative Regulation Of Immune Response (GO:0050777)	1/66	0.0254263261373107	0.038639133169363	60.5193302142329	222.225175836924	LYN	GO_Biological_Process_2023	Mic	up_up
gs_ind_0	Negative Regulation Of Immune System Process (GO:0002683)	1/44	0.0170190123651741	0.0321881320819597	91.1757508342603	371.397508571986	LYN	GO_Biological_Process_2023	Mic	up_up
gs_ind_0	Negative Regulation Of Inflammatory Response To Antigenic Stimulus (GO:0002862)	1/16	0.00622044195432116	0.0243441364874512	256.055150884495	1300.73822794547	LYN	GO_Biological_Process_2023	Mic	up_up
gs_ind_0	Negative Regulation Of Innate Immune Response (GO:0045824)	1/52	0.0200840533830239	0.0344298057994695	76.9974945192609	300.893053006919	USP15	GO_Biological_Process_2023	Mic	up_up
gs_ind_0	Negative Regulation Of Insulin Receptor Signaling Pathway (GO:0046627)	2/26	4.60551013444651e-05	0.00535806378103547	288.546798029557	2881.33368841488	PRKCB;PIP4K2A	GO_Biological_Process_2023	Mic	up_up
gs_ind_0	Negative Regulation Of Leukocyte Proliferation (GO:0070664)	1/7	0.00272592139206169	0.0230039531126809	610.727047146402	3606.31193348163	LYN	GO_Biological_Process_2023	Mic	up_up
gs_ind_0	Negative Regulation Of Lipid Kinase Activity (GO:0090219)	1/7	0.00272592139206169	0.0230039531126809	610.727047146402	3606.31193348163	PIP4K2A	GO_Biological_Process_2023	Mic	up_up
gs_ind_0	Negative Regulation Of Lipid Localization (GO:1905953)	1/9	0.00350347561773588	0.0230039531126809	467.003795066414	2640.43934969834	ITGAV	GO_Biological_Process_2023	Mic	up_up
gs_ind_0	Negative Regulation Of Lipid Storage (GO:0010888)	1/18	0.00699544151938253	0.0243441364874512	226.78064516129	1125.39817003017	ITGAV	GO_Biological_Process_2023	Mic	up_up
gs_ind_0	Negative Regulation Of Low-Density Lipoprotein Receptor Activity (GO:1905598)	1/6	0.00233693101522778	0.0230039531126809	721.785923753666	4373.2408178433	ITGAV	GO_Biological_Process_2023	Mic	up_up
gs_ind_0	Negative Regulation Of Lymphocyte Proliferation (GO:0050672)	1/39	0.0150988000456581	0.0300250423765086	103.029325513196	432.016386548438	LYN	GO_Biological_Process_2023	Mic	up_up
gs_ind_0	Negative Regulation Of MAP Kinase Activity (GO:0043407)	1/51	0.0197014138431613	0.0344298057994695	78.5241137016928	308.369288925292	LYN	GO_Biological_Process_2023	Mic	up_up
gs_ind_0	Negative Regulation Of Macrophage Derived Foam Cell Differentiation (GO:0010745)	1/12	0.00466874136373046	0.0242495820086299	345.151472650771	1852.38162019927	ITGAV	GO_Biological_Process_2023	Mic	up_up
gs_ind_0	Negative Regulation Of PERK-mediated Unfolded Protein Response (GO:1903898)	1/5	0.00194779839769636	0.0230039531126809	882.204301075269	5505.8860680387	NCK2	GO_Biological_Process_2023	Mic	up_up
gs_ind_0	Negative Regulation Of Peptidyl-Serine Phosphorylation (GO:0033137)	1/19	0.00738272878868075	0.0244684725567705	214.51700087184	1052.98071484756	NCK2	GO_Biological_Process_2023	Mic	up_up
gs_ind_0	Negative Regulation Of Phosphorylation (GO:0042326)	1/74	0.0284667816960105	0.0412768334592152	53.9216589861751	191.908123971728	LYN	GO_Biological_Process_2023	Mic	up_up
gs_ind_0	Negative Regulation Of Protein Binding (GO:0032091)	1/71	0.0273276544853261	0.0401266825354155	56.2203157172272	202.385046743026	DISC1	GO_Biological_Process_2023	Mic	up_up
gs_ind_0	Negative Regulation Of Protein Modification Process (GO:0031400)	1/77	0.0296046581266243	0.0422230370002674	51.8032890575585	182.338437356422	LYN	GO_Biological_Process_2023	Mic	up_up
gs_ind_0	Negative Regulation Of Protein Phosphorylation (GO:0001933)	2/148	0.0014993497156156	0.0230039531126809	48.1116864775803	312.857008128703	LYN;NCK2	GO_Biological_Process_2023	Mic	up_up
gs_ind_0	Negative Regulation Of Protein Serine/Threonine Kinase Activity (GO:0071901)	1/80	0.0307412850590795	0.042621383269162	49.8447961046866	173.566993832434	LYN	GO_Biological_Process_2023	Mic	up_up
gs_ind_0	Negative Regulation Of Receptor-Mediated Endocytosis (GO:0048261)	1/26	0.0100897772704499	0.025443786160265	155.603415559772	715.189478686121	ITGAV	GO_Biological_Process_2023	Mic	up_up
gs_ind_0	Negative Regulation Of Response To Stimulus (GO:0048585)	1/52	0.0200840533830239	0.0344298057994695	76.9974945192609	300.893053006919	LYN	GO_Biological_Process_2023	Mic	up_up
gs_ind_0	Negative Regulation Of Signal Transduction (GO:0009968)	3/266	0.000141616489942964	0.00704036264287881	40.1074566027128	355.447839262201	LYN;PRKCB;PIP4K2A	GO_Biological_Process_2023	Mic	up_up
gs_ind_0	Negative Regulation Of Toll-Like Receptor 2 Signaling Pathway (GO:0034136)	1/5	0.00194779839769636	0.0230039531126809	882.204301075269	5505.8860680387	LYN	GO_Biological_Process_2023	Mic	up_up
gs_ind_0	Negative Regulation Of Toll-Like Receptor 4 Signaling Pathway (GO:0034144)	1/9	0.00350347561773588	0.0230039531126809	467.003795066414	2640.43934969834	LYN	GO_Biological_Process_2023	Mic	up_up
gs_ind_0	Negative Regulation Of Transmembrane Transport (GO:0034763)	1/10	0.00389203956358718	0.0233522373815231	417.835314091681	2318.49376204484	PRKCB	GO_Biological_Process_2023	Mic	up_up
gs_ind_0	Negative Regulation Of Transport (GO:0051051)	1/39	0.0150988000456581	0.0300250423765086	103.029325513196	432.016386548438	ITGAV	GO_Biological_Process_2023	Mic	up_up
gs_ind_0	Neuron Migration (GO:0001764)	1/55	0.0212311320485337	0.0350162746582452	72.7537733057117	280.268391943923	DISC1	GO_Biological_Process_2023	Mic	up_up
gs_ind_0	Non-Motile Cilium Assembly (GO:1905515)	1/31	0.0120191441715471	0.0266411603292891	130.078794288736	575.11146146926	DISC1	GO_Biological_Process_2023	Mic	up_up
gs_ind_0	Nuclear Membrane Disassembly (GO:0051081)	1/8	0.00311476957672666	0.0230039531126809	529.283870967742	3054.81484347233	PRKCB	GO_Biological_Process_2023	Mic	up_up
gs_ind_0	Organelle Organization (GO:0006996)	2/417	0.0112476265413124	0.0262700782141904	16.851944064069	75.6247529501315	FMNL2;DST	GO_Biological_Process_2023	Mic	up_up
gs_ind_0	Pathway-Restricted SMAD Protein Phosphorylation (GO:0060389)	1/14	0.00544487536483188	0.0243441364874512	294.003584229391	1532.66432620902	USP15	GO_Biological_Process_2023	Mic	up_up
gs_ind_0	Peptidyl-Tyrosine Modification (GO:0018212)	1/54	0.0208489124378917	0.0348818342710881	74.1154657823334	286.860463448492	LYN	GO_Biological_Process_2023	Mic	up_up
gs_ind_0	Peptidyl-Tyrosine Phosphorylation (GO:0018108)	1/67	0.0258068703285886	0.0388778825729387	59.6078098471987	217.992587535284	LYN	GO_Biological_Process_2023	Mic	up_up
gs_ind_0	Phagocytosis (GO:0006909)	2/68	0.000319743177697721	0.0139088282298509	106.197822141561	854.679271236774	ITGAV;MSR1	GO_Biological_Process_2023	Mic	up_up
gs_ind_0	Phagocytosis, Engulfment (GO:0006911)	1/30	0.0116335530481874	0.0266347135576922	134.491525423729	599.006674496189	MSR1	GO_Biological_Process_2023	Mic	up_up
gs_ind_0	Phosphatidylinositol Phosphate Biosynthetic Process (GO:0046854)	1/44	0.0170190123651741	0.0321881320819597	91.1757508342603	371.397508571986	PIP4K2A	GO_Biological_Process_2023	Mic	up_up
gs_ind_0	Phosphorylation (GO:0016310)	2/429	0.0118727851665304	0.0266411603292891	16.3740673522888	72.5945333623665	LYN;PRKCB	GO_Biological_Process_2023	Mic	up_up
gs_ind_0	Plasma Membrane Invagination (GO:0099024)	1/26	0.0100897772704499	0.025443786160265	155.603415559772	715.189478686121	MSR1	GO_Biological_Process_2023	Mic	up_up
gs_ind_0	Positive Regulation Of Actin Filament Polymerization (GO:0030838)	1/40	0.0154831236122085	0.0306143580514123	100.418538178848	418.544933818748	NCK2	GO_Biological_Process_2023	Mic	up_up
gs_ind_0	Positive Regulation Of Amyloid Precursor Protein Catabolic Process (GO:1902993)	1/21	0.00815687854253408	0.0248999450245777	193.579071597168	930.901180709245	LYN	GO_Biological_Process_2023	Mic	up_up
gs_ind_0	Positive Regulation Of Antigen Receptor-Mediated Signaling Pathway (GO:0050857)	1/20	0.00776987444695492	0.0245810573412755	203.511166253102	988.555749230892	PRKCB	GO_Biological_Process_2023	Mic	up_up
gs_ind_0	Positive Regulation Of Aspartic-Type Endopeptidase Activity Involved In Amyloid Precursor Protein Catabolic Process (GO:1902961)	1/6	0.00233693101522778	0.0230039531126809	721.785923753666	4373.2408178433	LYN	GO_Biological_Process_2023	Mic	up_up
gs_ind_0	Positive Regulation Of Aspartic-Type Peptidase Activity (GO:1905247)	1/7	0.00272592139206169	0.0230039531126809	610.727047146402	3606.31193348163	LYN	GO_Biological_Process_2023	Mic	up_up
gs_ind_0	Positive Regulation Of Autophagosome Assembly (GO:2000786)	1/16	0.00622044195432116	0.0243441364874512	256.055150884495	1300.73822794547	PIP4K2A	GO_Biological_Process_2023	Mic	up_up
gs_ind_0	Positive Regulation Of B Cell Receptor Signaling Pathway (GO:0050861)	1/6	0.00233693101522778	0.0230039531126809	721.785923753666	4373.2408178433	PRKCB	GO_Biological_Process_2023	Mic	up_up
gs_ind_0	Positive Regulation Of Cell Adhesion (GO:0045785)	1/87	0.0333885626003648	0.0455655677840273	45.8032817452918	155.710174294517	ITGAV	GO_Biological_Process_2023	Mic	up_up
gs_ind_0	Positive Regulation Of Cell Cycle G2/M Phase Transition (GO:1902751)	1/24	0.00931704193616242	0.0253307077639416	168.854495538778	789.548439344995	RAD51B	GO_Biological_Process_2023	Mic	up_up
gs_ind_0	Positive Regulation Of Cell Population Proliferation (GO:0008284)	2/482	0.0148126977784521	0.0300250423765086	14.5489612113818	61.2841602333817	LYN;ITGAV	GO_Biological_Process_2023	Mic	up_up
gs_ind_0	Positive Regulation Of Cellular Process (GO:0048522)	2/592	0.0218046662121617	0.0357925652916617	11.8066220911559	45.1677828499181	LYN;ITGAV	GO_Biological_Process_2023	Mic	up_up
gs_ind_0	Positive Regulation Of Cholesterol Storage (GO:0010886)	1/5	0.00194779839769636	0.0230039531126809	882.204301075269	5505.8860680387	MSR1	GO_Biological_Process_2023	Mic	up_up
gs_ind_0	Positive Regulation Of Cytokine-Mediated Signaling Pathway (GO:0001961)	1/44	0.0170190123651741	0.0321881320819597	91.1757508342603	371.397508571986	RBM47	GO_Biological_Process_2023	Mic	up_up
gs_ind_0	Positive Regulation Of Cytoskeleton Organization (GO:0051495)	1/78	0.0299836725406356	0.0425820172168904	51.1336108220603	179.330803820816	NCK2	GO_Biological_Process_2023	Mic	up_up
gs_ind_0	Positive Regulation Of Endopeptidase Activity (GO:0010950)	1/29	0.0112478208445815	0.0262700782141904	139.213921901528	624.733733013328	LYN	GO_Biological_Process_2023	Mic	up_up
gs_ind_0	Positive Regulation Of Endoplasmic Reticulum Stress-Induced Intrinsic Apoptotic Signaling Pathway (GO:1902237)	1/6	0.00233693101522778	0.0230039531126809	721.785923753666	4373.2408178433	NCK2	GO_Biological_Process_2023	Mic	up_up
gs_ind_0	Positive Regulation Of G2/M Transition Of Mitotic Cell Cycle (GO:0010971)	1/21	0.00815687854253408	0.0248999450245777	193.579071597168	930.901180709245	RAD51B	GO_Biological_Process_2023	Mic	up_up
gs_ind_0	Positive Regulation Of Innate Immune Response (GO:0045089)	1/45	0.017402633415034	0.0322133852576162	89.1246828561073	361.056009653418	RBM47	GO_Biological_Process_2023	Mic	up_up
gs_ind_0	Positive Regulation Of Intracellular Signal Transduction (GO:1902533)	3/523	0.00101821067075748	0.0230039531126809	20.1761482904615	139.00777909347	LYN;ITGAV;PRKCB	GO_Biological_Process_2023	Mic	up_up
gs_ind_0	Positive Regulation Of Intrinsic Apoptotic Signaling Pathway (GO:2001244)	1/38	0.0147143358317596	0.0300250423765086	105.77935483871	446.276014420091	NCK2	GO_Biological_Process_2023	Mic	up_up
gs_ind_0	Positive Regulation Of Leukocyte Apoptotic Process (GO:2000108)	1/9	0.00350347561773588	0.0230039531126809	467.003795066414	2640.43934969834	LYN	GO_Biological_Process_2023	Mic	up_up
gs_ind_0	Positive Regulation Of Leukocyte Proliferation (GO:0070665)	1/17	0.0066080125907159	0.0243441364874512	240.530791788856	1207.33765567482	LYN	GO_Biological_Process_2023	Mic	up_up
gs_ind_0	Positive Regulation Of Lipid Storage (GO:0010884)	1/20	0.00776987444695492	0.0245810573412755	203.511166253102	988.555749230892	MSR1	GO_Biological_Process_2023	Mic	up_up
gs_ind_0	Positive Regulation Of Lymphocyte Proliferation (GO:0050671)	1/74	0.0284667816960105	0.0412768334592152	53.9216589861751	191.908123971728	NCK2	GO_Biological_Process_2023	Mic	up_up
gs_ind_0	Positive Regulation Of Macroautophagy (GO:0016239)	1/63	0.0242838572366885	0.0378958848357292	63.4289032258065	235.825075963669	PIP4K2A	GO_Biological_Process_2023	Mic	up_up
gs_ind_0	Positive Regulation Of Macrophage Derived Foam Cell Differentiation (GO:0010744)	1/17	0.0066080125907159	0.0243441364874512	240.530791788856	1207.33765567482	MSR1	GO_Biological_Process_2023	Mic	up_up
gs_ind_0	Positive Regulation Of Mitotic Cell Cycle Phase Transition (GO:1901992)	1/63	0.0242838572366885	0.0378958848357292	63.4289032258065	235.825075963669	RAD51B	GO_Biological_Process_2023	Mic	up_up
gs_ind_0	Positive Regulation Of Neural Precursor Cell Proliferation (GO:2000179)	1/29	0.0112478208445815	0.0262700782141904	139.213921901528	624.733733013328	DISC1	GO_Biological_Process_2023	Mic	up_up
gs_ind_0	Positive Regulation Of Neuroblast Proliferation (GO:0002052)	1/18	0.00699544151938253	0.0243441364874512	226.78064516129	1125.39817003017	DISC1	GO_Biological_Process_2023	Mic	up_up
gs_ind_0	Positive Regulation Of Neurogenesis (GO:0050769)	1/75	0.0288462127517824	0.0416534524382584	53.1965793461788	188.623184565433	DISC1	GO_Biological_Process_2023	Mic	up_up
gs_ind_0	Positive Regulation Of Neuron Projection Development (GO:0010976)	1/92	0.0352753234028775	0.0477658075649859	43.2950819672131	144.803502140342	LYN	GO_Biological_Process_2023	Mic	up_up
gs_ind_0	Positive Regulation Of Organelle Assembly (GO:1902117)	1/61	0.0235215138874698	0.0372067583310885	65.5289256198347	245.722972820148	PIP4K2A	GO_Biological_Process_2023	Mic	up_up
gs_ind_0	Positive Regulation Of Pattern Recognition Receptor Signaling Pathway (GO:0062208)	1/39	0.0150988000456581	0.0300250423765086	103.029325513196	432.016386548438	USP15	GO_Biological_Process_2023	Mic	up_up
gs_ind_0	Positive Regulation Of Protein Polymerization (GO:0032273)	1/69	0.026567540833457	0.0396802755795838	57.8646103131622	209.936571914701	NCK2	GO_Biological_Process_2023	Mic	up_up
gs_ind_0	Positive Regulation Of RIG-I Signaling Pathway (GO:1900246)	1/9	0.00350347561773588	0.0230039531126809	467.003795066414	2640.43934969834	USP15	GO_Biological_Process_2023	Mic	up_up
gs_ind_0	Positive Regulation Of Response To Endoplasmic Reticulum Stress (GO:1905898)	1/18	0.00699544151938253	0.0243441364874512	226.78064516129	1125.39817003017	NCK2	GO_Biological_Process_2023	Mic	up_up
gs_ind_0	Positive Regulation Of Signal Transduction (GO:0009967)	3/266	0.000141616489942964	0.00704036264287881	40.1074566027128	355.447839262201	PRKCB;ITGAV;DISC1	GO_Biological_Process_2023	Mic	up_up
gs_ind_0	Positive Regulation Of Small GTPase Mediated Signal Transduction (GO:0051057)	1/17	0.0066080125907159	0.0243441364874512	240.530791788856	1207.33765567482	ITGAV	GO_Biological_Process_2023	Mic	up_up
gs_ind_0	Positive Regulation Of Stress-Activated Protein Kinase Signaling Cascade (GO:0070304)	1/18	0.00699544151938253	0.0243441364874512	226.78064516129	1125.39817003017	LYN	GO_Biological_Process_2023	Mic	up_up
gs_ind_0	Positive Regulation Of Supramolecular Fiber Organization (GO:1902905)	1/95	0.036405722030557	0.0485409627074093	41.9175627240143	138.874114245951	NCK2	GO_Biological_Process_2023	Mic	up_up
gs_ind_0	Positive Regulation Of T Cell Proliferation (GO:0042102)	1/65	0.02504564258999	0.038565856731489	61.4591147786947	226.603161951145	NCK2	GO_Biological_Process_2023	Mic	up_up
gs_ind_0	Positive Regulation Of Translation In Response To Stress (GO:0032056)	1/5	0.00194779839769636	0.0230039531126809	882.204301075269	5505.8860680387	NCK2	GO_Biological_Process_2023	Mic	up_up
gs_ind_0	Positive Regulation Of Type I Interferon-Mediated Signaling Pathway (GO:0060340)	1/14	0.00544487536483188	0.0243441364874512	294.003584229391	1532.66432620902	RBM47	GO_Biological_Process_2023	Mic	up_up
gs_ind_0	Positive Regulation Of Tyrosine Phosphorylation Of STAT Protein (GO:0042531)	1/55	0.0212311320485337	0.0350162746582452	72.7537733057117	280.268391943923	LYN	GO_Biological_Process_2023	Mic	up_up
gs_ind_0	Positive Regulation Of Vacuole Organization (GO:0044090)	1/21	0.00815687854253408	0.0248999450245777	193.579071597168	930.901180709245	PIP4K2A	GO_Biological_Process_2023	Mic	up_up
gs_ind_0	Positive Regulation Of Vascular Endothelial Growth Factor Receptor Signaling Pathway (GO:0030949)	1/9	0.00350347561773588	0.0230039531126809	467.003795066414	2640.43934969834	PRKCB	GO_Biological_Process_2023	Mic	up_up
gs_ind_0	Post-Translational Protein Modification (GO:0043687)	1/48	0.0185526545997191	0.0336266864619908	83.4896434634975	332.885097001847	PRKCB	GO_Biological_Process_2023	Mic	up_up
gs_ind_0	Prostaglandin Biosynthetic Process (GO:0001516)	1/17	0.0066080125907159	0.0243441364874512	240.530791788856	1207.33765567482	TBXAS1	GO_Biological_Process_2023	Mic	up_up
gs_ind_0	Prostaglandin Metabolic Process (GO:0006693)	1/30	0.0116335530481874	0.0266347135576922	134.491525423729	599.006674496189	TBXAS1	GO_Biological_Process_2023	Mic	up_up
gs_ind_0	Prostanoid Biosynthetic Process (GO:0046457)	1/14	0.00544487536483188	0.0243441364874512	294.003584229391	1532.66432620902	TBXAS1	GO_Biological_Process_2023	Mic	up_up
gs_ind_0	Protein Autoubiquitination (GO:0051865)	1/70	0.0269476672422302	0.0397363906792208	57.03063355767	206.100642358017	RNF213	GO_Biological_Process_2023	Mic	up_up
gs_ind_0	Protein K63-linked Ubiquitination (GO:0070534)	1/53	0.0204665528986587	0.0347432215060158	75.5290322580645	293.729633872233	RNF213	GO_Biological_Process_2023	Mic	up_up
gs_ind_0	Protein Modification Process (GO:0036211)	2/709	0.0304681674913957	0.0425820172168904	9.82563665163885	34.3020131441073	LYN;PRKCB	GO_Biological_Process_2023	Mic	up_up
gs_ind_0	Protein Phosphorylation (GO:0006468)	3/500	0.000894344680805977	0.0230039531126809	21.1209008002978	148.256458881984	USP15;LYN;PRKCB	GO_Biological_Process_2023	Mic	up_up
gs_ind_0	Proteoglycan Biosynthetic Process (GO:0030166)	1/32	0.0124045942628215	0.0271496780091943	125.94623655914	552.864729859472	CHST11	GO_Biological_Process_2023	Mic	up_up
gs_ind_0	Proteoglycan Metabolic Process (GO:0006029)	1/25	0.00970348026394587	0.0253895573823546	161.958525345622	750.721601922568	CHST11	GO_Biological_Process_2023	Mic	up_up
gs_ind_0	Recombinational Repair (GO:0000725)	1/95	0.036405722030557	0.0485409627074093	41.9175627240143	138.874114245951	RAD51B	GO_Biological_Process_2023	Mic	up_up
gs_ind_0	Regulated Exocytosis (GO:0045055)	1/51	0.0197014138431613	0.0344298057994695	78.5241137016928	308.369288925292	LYN	GO_Biological_Process_2023	Mic	up_up
gs_ind_0	Regulation Of Actin Filament Polymerization (GO:0030833)	1/69	0.026567540833457	0.0396802755795838	57.8646103131622	209.936571914701	NCK2	GO_Biological_Process_2023	Mic	up_up
gs_ind_0	Regulation Of Alternative mRNA Splicing, Via Spliceosome (GO:0000381)	1/53	0.0204665528986587	0.0347432215060158	75.5290322580645	293.729633872233	RBM47	GO_Biological_Process_2023	Mic	up_up
gs_ind_0	Regulation Of Antigen Receptor-Mediated Signaling Pathway (GO:0050854)	1/6	0.00233693101522778	0.0230039531126809	721.785923753666	4373.2408178433	LYN	GO_Biological_Process_2023	Mic	up_up
gs_ind_0	Regulation Of Aspartic-Type Endopeptidase Activity Involved In Amyloid Precursor Protein Catabolic Process (GO:1902959)	1/8	0.00311476957672666	0.0230039531126809	529.283870967742	3054.81484347233	LYN	GO_Biological_Process_2023	Mic	up_up
gs_ind_0	Regulation Of Autophagosome Assembly (GO:2000785)	1/39	0.0150988000456581	0.0300250423765086	103.029325513196	432.016386548438	PIP4K2A	GO_Biological_Process_2023	Mic	up_up
gs_ind_0	Regulation Of B Cell Apoptotic Process (GO:0002902)	1/10	0.00389203956358718	0.0233522373815231	417.835314091681	2318.49376204484	LYN	GO_Biological_Process_2023	Mic	up_up
gs_ind_0	Regulation Of B Cell Proliferation (GO:0030888)	1/44	0.0170190123651741	0.0321881320819597	91.1757508342603	371.397508571986	LYN	GO_Biological_Process_2023	Mic	up_up
gs_ind_0	Regulation Of B Cell Receptor Signaling Pathway (GO:0050855)	2/16	1.70436743549591e-05	0.00535806378103547	487.663495838288	5354.41421186029	LYN;PRKCB	GO_Biological_Process_2023	Mic	up_up
gs_ind_0	Regulation Of Cell Adhesion (GO:0030155)	2/144	0.00142042055058778	0.0230039531126809	49.4670296430732	324.345533185355	LYN;ITGAV	GO_Biological_Process_2023	Mic	up_up
gs_ind_0	Regulation Of Cell Adhesion Mediated By Integrin (GO:0033628)	1/33	0.0127899033701562	0.0273060513669592	122.067990074442	532.106480140892	LYN	GO_Biological_Process_2023	Mic	up_up
gs_ind_0	Regulation Of Cell Communication (GO:0010646)	1/49	0.0189357144993728	0.033967157967947	81.7662121715996	324.34248222855	ITGAV	GO_Biological_Process_2023	Mic	up_up
gs_ind_0	Regulation Of Cell Morphogenesis (GO:0022604)	1/31	0.0120191441715471	0.0266411603292891	130.078794288736	575.11146146926	FMNL2	GO_Biological_Process_2023	Mic	up_up
gs_ind_0	Regulation Of Cell Population Proliferation (GO:0042127)	3/761	0.00296933531815024	0.0230039531126809	13.7639834956908	80.0983616046183	LYN;ITGAV;NCK2	GO_Biological_Process_2023	Mic	up_up
gs_ind_0	Regulation Of Cellular Catabolic Process (GO:0031329)	1/62	0.0239027553354042	0.0376387278584645	64.4618410700236	240.685143029288	PIP4K2A	GO_Biological_Process_2023	Mic	up_up
gs_ind_0	Regulation Of Cholesterol Storage (GO:0010885)	1/14	0.00544487536483188	0.0243441364874512	294.003584229391	1532.66432620902	MSR1	GO_Biological_Process_2023	Mic	up_up
gs_ind_0	Regulation Of Dendritic Cell Apoptotic Process (GO:2000668)	1/9	0.00350347561773588	0.0230039531126809	467.003795066414	2640.43934969834	LYN	GO_Biological_Process_2023	Mic	up_up
gs_ind_0	Regulation Of Endocytosis (GO:0030100)	1/66	0.0254263261373107	0.038639133169363	60.5193302142329	222.225175836924	ITGAV	GO_Biological_Process_2023	Mic	up_up
gs_ind_0	Regulation Of Endoplasmic Reticulum Stress-Induced Intrinsic Apoptotic Signaling Pathway (GO:1902235)	1/24	0.00931704193616242	0.0253307077639416	168.854495538778	789.548439344995	NCK2	GO_Biological_Process_2023	Mic	up_up
gs_ind_0	Regulation Of Entry Of Bacterium Into Host Cell (GO:2000535)	1/6	0.00233693101522778	0.0230039531126809	721.785923753666	4373.2408178433	ITGAV	GO_Biological_Process_2023	Mic	up_up
gs_ind_0	Regulation Of Epidermal Growth Factor-Activated Receptor Activity (GO:0007176)	1/26	0.0100897772704499	0.025443786160265	155.603415559772	715.189478686121	NCK2	GO_Biological_Process_2023	Mic	up_up
gs_ind_0	Regulation Of Erythrocyte Differentiation (GO:0045646)	1/36	0.0139449852697484	0.029059011220793	111.744207178555	477.442245749926	LYN	GO_Biological_Process_2023	Mic	up_up
gs_ind_0	Regulation Of Extrinsic Apoptotic Signaling Pathway (GO:2001236)	1/60	0.0231401328451957	0.0369392946336151	66.6318785578748	250.948102569959	ITGAV	GO_Biological_Process_2023	Mic	up_up
gs_ind_0	Regulation Of G2/M Transition Of Mitotic Cell Cycle (GO:0010389)	1/35	0.0135600988255122	0.0285994811592621	114.985974754558	494.511409172058	RAD51B	GO_Biological_Process_2023	Mic	up_up
gs_ind_0	Regulation Of Glucose Transmembrane Transport (GO:0010827)	1/17	0.0066080125907159	0.0243441364874512	240.530791788856	1207.33765567482	PRKCB	GO_Biological_Process_2023	Mic	up_up
gs_ind_0	Regulation Of Homotypic Cell-Cell Adhesion (GO:0034110)	1/11	0.00428046146276301	0.0236444537943099	378.032258064516	2061.67243029723	LYN	GO_Biological_Process_2023	Mic	up_up
gs_ind_0	Regulation Of Immune Response (GO:0050776)	1/77	0.0296046581266243	0.0422230370002674	51.8032890575585	182.338437356422	LYN	GO_Biological_Process_2023	Mic	up_up
gs_ind_0	Regulation Of Inflammatory Response To Antigenic Stimulus (GO:0002861)	1/17	0.0066080125907159	0.0243441364874512	240.530791788856	1207.33765567482	LYN	GO_Biological_Process_2023	Mic	up_up
gs_ind_0	Regulation Of Insulin Receptor Signaling Pathway (GO:0046626)	2/44	0.000133508246517162	0.00704036264287881	166.265720081136	1483.31423465218	PRKCB;PIP4K2A	GO_Biological_Process_2023	Mic	up_up
gs_ind_0	Regulation Of Intracellular Signal Transduction (GO:1902531)	2/297	0.00585717330810498	0.0243441364874512	23.7653888791645	122.156194052671	LYN;ITGAV	GO_Biological_Process_2023	Mic	up_up
gs_ind_0	Regulation Of Leukocyte Activation (GO:0002694)	1/14	0.00544487536483188	0.0243441364874512	294.003584229391	1532.66432620902	LYN	GO_Biological_Process_2023	Mic	up_up
gs_ind_0	Regulation Of Leukocyte Chemotaxis (GO:0002688)	1/17	0.0066080125907159	0.0243441364874512	240.530791788856	1207.33765567482	LYN	GO_Biological_Process_2023	Mic	up_up
gs_ind_0	Regulation Of Leukocyte Degranulation (GO:0043300)	1/6	0.00233693101522778	0.0230039531126809	721.785923753666	4373.2408178433	LYN	GO_Biological_Process_2023	Mic	up_up
gs_ind_0	Regulation Of Lipid Metabolic Process (GO:0019216)	1/54	0.0208489124378917	0.0348818342710881	74.1154657823334	286.860463448492	RNF213	GO_Biological_Process_2023	Mic	up_up
gs_ind_0	Regulation Of Lipid Storage (GO:0010883)	1/21	0.00815687854253408	0.0248999450245777	193.579071597168	930.901180709245	ITGAV	GO_Biological_Process_2023	Mic	up_up
gs_ind_0	Regulation Of Lipid Transport (GO:0032368)	1/10	0.00389203956358718	0.0233522373815231	417.835314091681	2318.49376204484	ITGAV	GO_Biological_Process_2023	Mic	up_up
gs_ind_0	Regulation Of Lipoprotein Metabolic Process (GO:0050746)	1/7	0.00272592139206169	0.0230039531126809	610.727047146402	3606.31193348163	ITGAV	GO_Biological_Process_2023	Mic	up_up
gs_ind_0	Regulation Of Lymphocyte Apoptotic Process (GO:0070228)	1/7	0.00272592139206169	0.0230039531126809	610.727047146402	3606.31193348163	LYN	GO_Biological_Process_2023	Mic	up_up
gs_ind_0	Regulation Of Macrophage Derived Foam Cell Differentiation (GO:0010743)	2/30	6.1586940011902e-05	0.00535806378103547	248.02480338778	2404.61552957938	ITGAV;MSR1	GO_Biological_Process_2023	Mic	up_up
gs_ind_0	Regulation Of Mast Cell Activation (GO:0033003)	1/9	0.00350347561773588	0.0230039531126809	467.003795066414	2640.43934969834	LYN	GO_Biological_Process_2023	Mic	up_up
gs_ind_0	Regulation Of Mast Cell Activation Involved In Immune Response (GO:0033006)	1/8	0.00311476957672666	0.0230039531126809	529.283870967742	3054.81484347233	LYN	GO_Biological_Process_2023	Mic	up_up
gs_ind_0	Regulation Of Mast Cell Degranulation (GO:0043304)	1/13	0.0050568793149413	0.0243441364874512	317.531612903226	1678.79145437346	LYN	GO_Biological_Process_2023	Mic	up_up
gs_ind_0	Regulation Of Monocyte Chemotaxis (GO:0090025)	1/25	0.00970348026394587	0.0253895573823546	161.958525345622	750.721601922568	LYN	GO_Biological_Process_2023	Mic	up_up
gs_ind_0	Regulation Of Mononuclear Cell Migration (GO:0071675)	1/22	0.008543741123732	0.0249850580761238	184.570892723181	879.029267273168	LYN	GO_Biological_Process_2023	Mic	up_up
gs_ind_0	Regulation Of Myeloid Cell Differentiation (GO:0045637)	1/26	0.0100897772704499	0.025443786160265	155.603415559772	715.189478686121	LYN	GO_Biological_Process_2023	Mic	up_up
gs_ind_0	Regulation Of Myeloid Leukocyte Mediated Immunity (GO:0002886)	1/8	0.00311476957672666	0.0230039531126809	529.283870967742	3054.81484347233	LYN	GO_Biological_Process_2023	Mic	up_up
gs_ind_0	Regulation Of Neuroblast Proliferation (GO:1902692)	1/24	0.00931704193616242	0.0253307077639416	168.854495538778	789.548439344995	DISC1	GO_Biological_Process_2023	Mic	up_up
gs_ind_0	Regulation Of Non-Canonical Wnt Signaling Pathway (GO:2000050)	1/14	0.00544487536483188	0.0243441364874512	294.003584229391	1532.66432620902	RNF213	GO_Biological_Process_2023	Mic	up_up
gs_ind_0	Regulation Of PERK-mediated Unfolded Protein Response (GO:1903897)	1/9	0.00350347561773588	0.0230039531126809	467.003795066414	2640.43934969834	NCK2	GO_Biological_Process_2023	Mic	up_up
gs_ind_0	Regulation Of Peptidyl-Serine Phosphorylation (GO:0033135)	1/93	0.0356522610054551	0.0480890962399162	42.8259808195292	142.779366629814	NCK2	GO_Biological_Process_2023	Mic	up_up
gs_ind_0	Regulation Of Phagocytosis (GO:0050764)	1/58	0.0223769517867943	0.0360517556565019	68.9528751753156	262.001880049875	ITGAV	GO_Biological_Process_2023	Mic	up_up
gs_ind_0	Regulation Of Phosphorylation (GO:0042325)	1/82	0.03149834281423	0.0433257837919054	48.6192360973679	168.116583668087	LYN	GO_Biological_Process_2023	Mic	up_up
gs_ind_0	Regulation Of Platelet Activation (GO:0010543)	1/28	0.0108619475125535	0.0262497064886709	144.279765395894	652.503745936687	LYN	GO_Biological_Process_2023	Mic	up_up
gs_ind_0	Regulation Of Platelet Aggregation (GO:0090330)	1/25	0.00970348026394587	0.0253895573823546	161.958525345622	750.721601922568	LYN	GO_Biological_Process_2023	Mic	up_up
gs_ind_0	Regulation Of Primary Metabolic Process (GO:0080090)	1/43	0.0166352509079319	0.0321614850886683	93.323339658444	382.273983668799	RNF213	GO_Biological_Process_2023	Mic	up_up
gs_ind_0	Regulation Of Protein Modification Process (GO:0031399)	1/45	0.017402633415034	0.0322133852576162	89.1246828561073	361.056009653418	LYN	GO_Biological_Process_2023	Mic	up_up
gs_ind_0	Regulation Of Protein Tyrosine Kinase Activity (GO:0061097)	1/39	0.0150988000456581	0.0300250423765086	103.029325513196	432.016386548438	NCK2	GO_Biological_Process_2023	Mic	up_up
gs_ind_0	Regulation Of RIG-I Signaling Pathway (GO:0039535)	1/18	0.00699544151938253	0.0243441364874512	226.78064516129	1125.39817003017	USP15	GO_Biological_Process_2023	Mic	up_up
gs_ind_0	Regulation Of Stress-Activated Protein Kinase Signaling Cascade (GO:0070302)	1/11	0.00428046146276301	0.0236444537943099	378.032258064516	2061.67243029723	LYN	GO_Biological_Process_2023	Mic	up_up
gs_ind_0	Regulation Of T Cell Proliferation (GO:0042129)	1/77	0.0296046581266243	0.0422230370002674	51.8032890575585	182.338437356422	NCK2	GO_Biological_Process_2023	Mic	up_up
gs_ind_0	Regulation Of Toll-Like Receptor 2 Signaling Pathway (GO:0034135)	1/10	0.00389203956358718	0.0233522373815231	417.835314091681	2318.49376204484	LYN	GO_Biological_Process_2023	Mic	up_up
gs_ind_0	Regulation Of Toll-Like Receptor 4 Signaling Pathway (GO:0034143)	1/23	0.00893046223884707	0.0253307077639416	176.363440860215	832.133351972461	LYN	GO_Biological_Process_2023	Mic	up_up
gs_ind_0	Regulation Of Transforming Growth Factor Beta Activation (GO:1901388)	1/7	0.00272592139206169	0.0230039531126809	610.727047146402	3606.31193348163	ITGAV	GO_Biological_Process_2023	Mic	up_up
gs_ind_0	Regulation Of Transforming Growth Factor Beta Production (GO:0071634)	1/16	0.00622044195432116	0.0243441364874512	256.055150884495	1300.73822794547	ITGAV	GO_Biological_Process_2023	Mic	up_up
gs_ind_0	Regulation Of Translation In Response To Endoplasmic Reticulum Stress (GO:0036490)	1/5	0.00194779839769636	0.0230039531126809	882.204301075269	5505.8860680387	NCK2	GO_Biological_Process_2023	Mic	up_up
gs_ind_0	Regulation Of Translational Initiation (GO:0006446)	1/64	0.0246648196389974	0.0383185590820138	62.4284988569977	231.133860584029	NCK2	GO_Biological_Process_2023	Mic	up_up
gs_ind_0	Regulation Of Transmembrane Transport (GO:0034762)	1/32	0.0124045942628215	0.0271496780091943	125.94623655914	552.864729859472	PRKCB	GO_Biological_Process_2023	Mic	up_up
gs_ind_0	Regulation Of Type I Interferon-Mediated Signaling Pathway (GO:0060338)	1/33	0.0127899033701562	0.0273060513669592	122.067990074442	532.106480140892	RBM47	GO_Biological_Process_2023	Mic	up_up
gs_ind_0	Regulation Of Tyrosine Phosphorylation Of STAT Protein (GO:0042509)	1/65	0.02504564258999	0.038565856731489	61.4591147786947	226.603161951145	LYN	GO_Biological_Process_2023	Mic	up_up
gs_ind_0	Regulation Of Vascular Endothelial Growth Factor Receptor Signaling Pathway (GO:0030947)	1/22	0.008543741123732	0.0249850580761238	184.570892723181	879.029267273168	PRKCB	GO_Biological_Process_2023	Mic	up_up
gs_ind_0	Regulation Of mRNA Splicing, Via Spliceosome (GO:0048024)	1/94	0.0360290605322791	0.048409702954568	42.3669139209936	140.803448547669	RBM47	GO_Biological_Process_2023	Mic	up_up
gs_ind_0	Response To Retinoic Acid (GO:0032526)	1/60	0.0231401328451957	0.0369392946336151	66.6318785578748	250.948102569959	LYN	GO_Biological_Process_2023	Mic	up_up
gs_ind_0	Retrograde Axonal Transport (GO:0008090)	1/15	0.00583272956182327	0.0243441364874512	273.720800889878	1408.09375797875	DST	GO_Biological_Process_2023	Mic	up_up
gs_ind_0	Selective Autophagy (GO:0061912)	1/58	0.0223769517867943	0.0360517556565019	68.9528751753156	262.001880049875	RNF213	GO_Biological_Process_2023	Mic	up_up
gs_ind_0	Signal Complex Assembly (GO:0007172)	1/5	0.00194779839769636	0.0230039531126809	882.204301075269	5505.8860680387	NCK2	GO_Biological_Process_2023	Mic	up_up
gs_ind_0	Sprouting Angiogenesis (GO:0002040)	1/52	0.0200840533830239	0.0344298057994695	76.9974945192609	300.893053006919	RNF213	GO_Biological_Process_2023	Mic	up_up
gs_ind_0	Sterol Transport (GO:0015918)	1/25	0.00970348026394587	0.0253895573823546	161.958525345622	750.721601922568	MSR1	GO_Biological_Process_2023	Mic	up_up
gs_ind_0	Stimulatory C-type Lectin Receptor Signaling Pathway (GO:0002223)	1/19	0.00738272878868075	0.0244684725567705	214.51700087184	1052.98071484756	LYN	GO_Biological_Process_2023	Mic	up_up
gs_ind_0	Substrate Adhesion-Dependent Cell Spreading (GO:0034446)	1/36	0.0139449852697484	0.029059011220793	111.744207178555	477.442245749926	ITGAV	GO_Biological_Process_2023	Mic	up_up
gs_ind_0	Sulfur Compound Biosynthetic Process (GO:0044272)	1/70	0.0269476672422302	0.0397363906792208	57.03063355767	206.100642358017	CHST11	GO_Biological_Process_2023	Mic	up_up
gs_ind_0	Transcription Elongation By RNA Polymerase II (GO:0006368)	1/28	0.0108619475125535	0.0262497064886709	144.279765395894	652.503745936687	USP15	GO_Biological_Process_2023	Mic	up_up
gs_ind_0	Transforming Growth Factor Beta Receptor Signaling Pathway (GO:0007179)	1/72	0.0277075026102982	0.0405134912116965	55.4326641100835	198.784418774768	USP15	GO_Biological_Process_2023	Mic	up_up
gs_ind_0	Vesicle Fusion (GO:0006906)	1/79	0.0303625481689763	0.0425820172168904	50.4809944524348	176.408126859928	PIP4K2A	GO_Biological_Process_2023	Mic	up_up
gs_ind_0	Wound Healing (GO:0042060)	1/79	0.0303625481689763	0.0425820172168904	50.4809944524348	176.408126859928	DST	GO_Biological_Process_2023	Mic	up_up
gs_ind_0	mRNA Stabilization (GO:0048255)	1/52	0.0200840533830239	0.0344298057994695	76.9974945192609	300.893053006919	RBM47	GO_Biological_Process_2023	Mic	up_up
gs_ind_0	Apical Dendrite (GO:0097440)	1/9	0.00743184060280349	0.0220202684527511	215.981562774364	1058.73767368208	SLC1A1	GO_Cellular_Component_2023	OPC	up_up
gs_ind_0	Asymmetric Synapse (GO:0032279)	2/133	0.00546325374230324	0.0174824119753704	23.9119625621527	124.574408251484	SLC1A1;DNAJC6	GO_Cellular_Component_2023	OPC	up_up
gs_ind_0	Axon (GO:0030424)	2/205	0.0125395092207554	0.0294418809454565	15.4244944244944	67.5418694995002	SLC1A1;IGF1R	GO_Cellular_Component_2023	OPC	up_up
gs_ind_0	Bounding Membrane Of Organelle (GO:0098588)	5/818	0.000535294922188615	0.00237908854306051	9.21214046857583	69.392223319143	CORO1C;B2M;HLA-C;RAB31;HLA-B	GO_Cellular_Component_2023	OPC	up_up
gs_ind_0	COPII-coated ER To Golgi Transport Vesicle (GO:0030134)	3/76	3.50340307963961e-05	0.000254792951246517	61.8828420256992	634.867874948573	B2M;HLA-C;HLA-B	GO_Cellular_Component_2023	OPC	up_up
gs_ind_0	Cell-Substrate Junction (GO:0030055)	3/394	0.00421351978237225	0.0160515039328467	11.5276003973322	63.0497138536988	CORO1C;B2M;AFAP1	GO_Cellular_Component_2023	OPC	up_up
gs_ind_0	Coated Vesicle Membrane (GO:0030662)	3/55	1.32305613375566e-05	0.000132305613375566	86.6804232804233	973.679560921262	B2M;HLA-C;HLA-B	GO_Cellular_Component_2023	OPC	up_up
gs_ind_0	Cytoplasmic Vesicle Membrane (GO:0030659)	4/389	0.000294304858969161	0.00147093951555071	15.5476813165784	126.416554834936	CORO1C;HLA-C;RAB31;HLA-B	GO_Cellular_Component_2023	OPC	up_up
gs_ind_0	Cytoskeleton (GO:0005856)	3/593	0.0128808229136372	0.0294418809454565	7.60532505409728	33.09849380735	CORO1C;AFAP1;GFAP	GO_Cellular_Component_2023	OPC	up_up
gs_ind_0	ER To Golgi Transport Vesicle Membrane (GO:0012507)	3/55	1.32305613375566e-05	0.000132305613375566	86.6804232804233	973.679560921262	B2M;HLA-C;HLA-B	GO_Cellular_Component_2023	OPC	up_up
gs_ind_0	Early Endosome (GO:0005769)	4/307	0.000119274826974066	0.000733998935225021	19.7882356118508	178.768508666047	B2M;HLA-C;RAB31;HLA-B	GO_Cellular_Component_2023	OPC	up_up
gs_ind_0	Early Endosome Membrane (GO:0031901)	4/116	2.63107866178969e-06	7.0162097647725e-05	53.6347540983607	689.105577594725	B2M;HLA-C;RAB31;HLA-B	GO_Cellular_Component_2023	OPC	up_up
gs_ind_0	Early Phagosome (GO:0032009)	1/11	0.00907606582512357	0.0242028422003295	174.83368869936	822.088015629251	RAB31	GO_Cellular_Component_2023	OPC	up_up
gs_ind_0	Endocytic Vesicle Membrane (GO:0030666)	3/159	0.000312574647054525	0.00147093951555071	29.0042598509052	234.08372999459	B2M;HLA-C;HLA-B	GO_Cellular_Component_2023	OPC	up_up
gs_ind_0	Endoplasmic Reticulum Lumen (GO:0005788)	2/284	0.0231403578151656	0.045151917688128	11.0895847515317	41.7653400762732	B2M;UGGT1	GO_Cellular_Component_2023	OPC	up_up
gs_ind_0	Endosome Lumen (GO:0031904)	1/25	0.0205118481196259	0.0410236962392519	74.9031373743527	291.129964142835	B2M	GO_Cellular_Component_2023	OPC	up_up
gs_ind_0	Endosome Membrane (GO:0010008)	5/361	1.15538718035054e-05	0.000132305613375566	21.2602515035538	241.696955682052	CORO1C;B2M;HLA-C;RAB31;HLA-B	GO_Cellular_Component_2023	OPC	up_up
gs_ind_0	Flotillin Complex (GO:0016600)	1/6	0.00496053672732831	0.0174824119753704	333.814111261872	1771.29823469798	CORO1C	GO_Cellular_Component_2023	OPC	up_up
gs_ind_0	Focal Adhesion (GO:0005925)	3/386	0.00397926885602679	0.0159170754241071	11.7703896856439	65.0509086802435	CORO1C;B2M;AFAP1	GO_Cellular_Component_2023	OPC	up_up
gs_ind_0	Glial Cell Projection (GO:0097386)	1/13	0.010717647309174	0.026794118272935	146.853134328358	666.105788727235	SLC1A1	GO_Cellular_Component_2023	OPC	up_up
gs_ind_0	Golgi Membrane (GO:0000139)	3/426	0.00523386667251867	0.0174824119753704	10.6481700118064	55.9306304969351	B2M;HLA-C;HLA-B	GO_Cellular_Component_2023	OPC	up_up
gs_ind_0	Heterotrimeric G-protein Complex (GO:0005834)	1/24	0.0196992725495514	0.0404087642042081	78.0924102889806	306.682449730931	GNA14	GO_Cellular_Component_2023	OPC	up_up
gs_ind_0	Intracellular Organelle Lumen (GO:0070013)	4/854	0.00525739293851866	0.0174824119753704	6.96651921242085	36.5611289077852	B2M;PDPR;PDK4;UGGT1	GO_Cellular_Component_2023	OPC	up_up
gs_ind_0	Lumenal Side Of Endoplasmic Reticulum Membrane (GO:0098553)	2/27	0.000230787018251042	0.00123086409733889	123.630467571644	1035.28342348719	HLA-C;HLA-B	GO_Cellular_Component_2023	OPC	up_up
gs_ind_0	Lysosome (GO:0005764)	3/502	0.00821558239545278	0.0227704384527737	9.01112223334446	43.2689096023018	PIP4K2A;PSAP;GFAP	GO_Cellular_Component_2023	OPC	up_up
gs_ind_0	Lytic Vacuole (GO:0000323)	3/222	0.000825501580013609	0.00347579612637309	20.6476841305998	146.588633649658	PIP4K2A;PSAP;GFAP	GO_Cellular_Component_2023	OPC	up_up
gs_ind_0	MHC Class I Protein Complex (GO:0042612)	2/5	6.65072514249188e-06	0.000132305613375566	901.21978021978	10743.2469360708	HLA-C;HLA-B	GO_Cellular_Component_2023	OPC	up_up
gs_ind_0	MHC Protein Complex (GO:0042611)	2/21	0.000138508704057698	0.000791478308901129	161.694280078896	1436.58534474055	HLA-C;HLA-B	GO_Cellular_Component_2023	OPC	up_up
gs_ind_0	Neuron To Neuron Synapse (GO:0098984)	1/10	0.00825428393913046	0.0227704384527737	193.241948153967	926.986059822014	SLC1A1	GO_Cellular_Component_2023	OPC	up_up
gs_ind_0	Phagocytic Vesicle (GO:0045335)	4/100	1.45442340183281e-06	5.81769360733125e-05	62.5520258217956	840.755587876632	B2M;HLA-C;RAB31;HLA-B	GO_Cellular_Component_2023	OPC	up_up
gs_ind_0	Phagocytic Vesicle Membrane (GO:0030670)	4/45	5.70702863909373e-08	4.56562291127498e-06	145.647837250642	2429.25768994885	B2M;HLA-C;RAB31;HLA-B	GO_Cellular_Component_2023	OPC	up_up
gs_ind_0	Protein Kinase Complex (GO:1902911)	1/17	0.0139928955451812	0.0302549092868783	111.241519674356	474.912911985822	IGF1R	GO_Cellular_Component_2023	OPC	up_up
gs_ind_0	RNA Polymerase I Complex (GO:0005736)	1/12	0.00989718677664671	0.0255411271655399	159.626865671642	736.75855293578	POLR2F	GO_Cellular_Component_2023	OPC	up_up
gs_ind_0	RNA Polymerase II, Core Complex (GO:0005665)	1/14	0.01153744793779	0.0279695707582789	135.971807628524	606.727579264141	POLR2F	GO_Cellular_Component_2023	OPC	up_up
gs_ind_0	RNA Polymerase III Complex (GO:0005666)	1/17	0.0139928955451812	0.0302549092868783	111.241519674356	474.912911985822	POLR2F	GO_Cellular_Component_2023	OPC	up_up
gs_ind_0	Recycling Endosome (GO:0055037)	4/159	9.18660364324519e-06	0.000132305613375566	38.7624795740868	449.558100265296	B2M;HLA-C;ABCG1;HLA-B	GO_Cellular_Component_2023	OPC	up_up
gs_ind_0	Recycling Endosome Membrane (GO:0055038)	3/70	2.73724924337653e-05	0.000218979939470123	67.3934156378601	708.033335965022	B2M;HLA-C;HLA-B	GO_Cellular_Component_2023	OPC	up_up
gs_ind_0	Secretory Granule Membrane (GO:0030667)	4/279	8.25386379237986e-05	0.000550257586158658	21.8143762458719	205.104088952219	PSAP;HLA-C;RAB31;HLA-B	GO_Cellular_Component_2023	OPC	up_up
gs_ind_0	Transferase Complex, Transferring Phosphorus-Containing Groups (GO:0061695)	1/9	0.00743184060280349	0.0220202684527511	215.981562774364	1058.73767368208	IGF1R	GO_Cellular_Component_2023	OPC	up_up
gs_ind_0	Transport Vesicle Membrane (GO:0030658)	3/60	1.72086925260906e-05	0.000152966155787472	79.1333333333333	868.100257324509	B2M;HLA-C;HLA-B	GO_Cellular_Component_2023	OPC	up_up
gs_ind_0	Vesicle (GO:0031982)	2/234	0.0161060098159201	0.0339073890861476	13.4909842845327	55.6983758005877	CORO1C;DNAJC6	GO_Cellular_Component_2023	OPC	up_up
gs_ind_0	1-Phosphatidylinositol-4-Phosphate 5-Kinase Activity (GO:0016308)	1/6	0.00496053672732831	0.0494245368485943	333.814111261872	1771.29823469798	PIP4K2A	GO_Molecular_Function_2023	OPC	up_up
gs_ind_0	Acidic Amino Acid Transmembrane Transporter Activity (GO:0015172)	1/15	0.0123565891771903	0.0494245368485943	126.591353576943	556.187444382395	SLC1A1	GO_Molecular_Function_2023	OPC	up_up
gs_ind_0	Acylglycerol Lipase Activity (GO:0047372)	1/14	0.01153744793779	0.0494245368485943	135.971807628524	606.727579264141	MGLL	GO_Molecular_Function_2023	OPC	up_up
gs_ind_0	C4-dicarboxylate Transmembrane Transporter Activity (GO:0015556)	1/14	0.01153744793779	0.0494245368485943	135.971807628524	606.727579264141	SLC1A1	GO_Molecular_Function_2023	OPC	up_up
gs_ind_0	Carboxylic Acid Binding (GO:0031406)	1/17	0.0139928955451812	0.0494245368485943	111.241519674356	474.912911985822	PSAP	GO_Molecular_Function_2023	OPC	up_up
gs_ind_0	Cholesterol Transfer Activity (GO:0120020)	1/18	0.0148100617012193	0.0494245368485943	104.882302771855	441.811297364771	ABCG1	GO_Molecular_Function_2023	OPC	up_up
gs_ind_0	GTP Binding (GO:0005525)	2/200	0.0119645901298954	0.0494245368485943	15.8149583414067	69.9939029450671	GNA14;RAB31	GO_Molecular_Function_2023	OPC	up_up
gs_ind_0	Guanyl Ribonucleotide Binding (GO:0032561)	2/225	0.0149574256252325	0.0494245368485943	14.0373429702289	58.9925992742975	GNA14;RAB31	GO_Molecular_Function_2023	OPC	up_up
gs_ind_0	Insulin-Like Growth Factor Binding (GO:0005520)	1/15	0.0123565891771903	0.0494245368485943	126.591353576943	556.187444382395	IGF1R	GO_Molecular_Function_2023	OPC	up_up
gs_ind_0	K48-linked Deubiquitinase Activity (GO:1990380)	1/15	0.0123565891771903	0.0494245368485943	126.591353576943	556.187444382395	OTUD7B	GO_Molecular_Function_2023	OPC	up_up
gs_ind_0	L-glutamate Transmembrane Transporter Activity (GO:0005313)	1/12	0.00989718677664671	0.0494245368485943	159.626865671642	736.75855293578	SLC1A1	GO_Molecular_Function_2023	OPC	up_up
gs_ind_0	Phosphatidylcholine Transporter Activity (GO:0008525)	1/17	0.0139928955451812	0.0494245368485943	111.241519674356	474.912911985822	ABCG1	GO_Molecular_Function_2023	OPC	up_up
gs_ind_0	Phosphatidylinositol Phosphate Kinase Activity (GO:0016307)	1/13	0.010717647309174	0.0494245368485943	146.853134328358	666.105788727235	PIP4K2A	GO_Molecular_Function_2023	OPC	up_up
gs_ind_0	Protein Homodimerization Activity (GO:0042803)	6/660	1.54955819152529e-05	0.00117766422555922	14.0621205419967	155.737360818771	ZBTB16;B2M;PIP4K2A;ABCG1;MGLL;PSAP	GO_Molecular_Function_2023	OPC	up_up
gs_ind_0	Protein Tyrosine Kinase Activity (GO:0004713)	2/99	0.00307272281230753	0.0467053867470745	32.2773175542406	186.730453503722	DDR1;IGF1R	GO_Molecular_Function_2023	OPC	up_up
gs_ind_0	Purine Ribonucleoside Triphosphate Binding (GO:0035639)	4/475	0.000624010153430779	0.0201626574833075	12.6849260295882	93.6064317493032	GNA14;PDK4;ABCG1;RAB31	GO_Molecular_Function_2023	OPC	up_up
gs_ind_0	RNA Polymerase I Activity (GO:0001054)	1/11	0.00907606582512357	0.0494245368485943	174.83368869936	822.088015629251	POLR2F	GO_Molecular_Function_2023	OPC	up_up
gs_ind_0	RNA Polymerase II Activity (GO:0001055)	1/10	0.00825428393913046	0.0494245368485943	193.241948153967	926.986059822014	POLR2F	GO_Molecular_Function_2023	OPC	up_up
gs_ind_0	RNA Polymerase III Activity (GO:0001056)	1/15	0.0123565891771903	0.0494245368485943	126.591353576943	556.187444382395	POLR2F	GO_Molecular_Function_2023	OPC	up_up
gs_ind_0	SH3 Domain Binding (GO:0017124)	2/59	0.00110647603763468	0.0210230447150588	54.7846153846154	372.895596458742	ADAM12;AFAP1	GO_Molecular_Function_2023	OPC	up_up
gs_ind_0	Sterol Transfer Activity (GO:0120015)	1/19	0.0156265705229373	0.0494841399893015	99.210568777733	412.595184683003	ABCG1	GO_Molecular_Function_2023	OPC	up_up
gs_ind_0	Sulfur Amino Acid Transmembrane Transporter Activity (GO:0000099)	1/5	0.004135442423222	0.0494245368485943	408.004975124378	2239.19697657407	SLC1A1	GO_Molecular_Function_2023	OPC	up_up
gs_ind_0	Transmembrane Receptor Protein Tyrosine Kinase Activity (GO:0004714)	2/50	0.000795894374341087	0.0201626574833075	64.9651070578906	463.593867398097	DDR1;IGF1R	GO_Molecular_Function_2023	OPC	up_up
gs_ind_0	UDP-glucosyltransferase Activity (GO:0035251)	1/10	0.00825428393913046	0.0494245368485943	193.241948153967	926.986059822014	UGGT1	GO_Molecular_Function_2023	OPC	up_up
gs_ind_0	Acidic Amino Acid Transport (GO:0015800)	1/9	0.00743184060280349	0.0462647519551263	215.981562774364	1058.73767368208	SLC1A1	GO_Biological_Process_2023	OPC	up_up
gs_ind_0	Adenylate Cyclase-Modulating G Protein-Coupled Receptor Signaling Pathway (GO:0007188)	3/162	0.0003301601197228	0.014283946695184	28.4566353187043	228.106476710546	GNA14;RAMP1;PSAP	GO_Biological_Process_2023	OPC	up_up
gs_ind_0	Amylin Receptor Signaling Pathway (GO:0097647)	1/5	0.004135442423222	0.0462647519551263	408.004975124378	2239.19697657407	RAMP1	GO_Biological_Process_2023	OPC	up_up
gs_ind_0	Amyloid Precursor Protein Catabolic Process (GO:0042987)	1/13	0.010717647309174	0.0478518598393869	146.853134328358	666.105788727235	ABCG1	GO_Biological_Process_2023	OPC	up_up
gs_ind_0	Antigen Processing And Presentation Of Endogenous Peptide Antigen (GO:0002483)	2/21	0.000138508704057698	0.0072313992878822	161.694280078896	1436.58534474055	HLA-C;HLA-B	GO_Biological_Process_2023	OPC	up_up
gs_ind_0	Antigen Processing And Presentation Of Endogenous Peptide Antigen Via MHC Class I Via ER Pathway (GO:0002484)	2/13	5.16603863194347e-05	0.00469076307780467	274.230769230769	2706.88236744047	HLA-C;HLA-B	GO_Biological_Process_2023	OPC	up_up
gs_ind_0	Antigen Processing And Presentation Of Endogenous Peptide Antigen Via MHC Class I Via ER Pathway, TAP-independent (GO:0002486)	2/13	5.16603863194347e-05	0.00469076307780467	274.230769230769	2706.88236744047	HLA-C;HLA-B	GO_Biological_Process_2023	OPC	up_up
gs_ind_0	Antigen Processing And Presentation Of Endogenous Peptide Antigen Via MHC Class Ib (GO:0002476)	2/13	5.16603863194347e-05	0.00469076307780467	274.230769230769	2706.88236744047	HLA-C;HLA-B	GO_Biological_Process_2023	OPC	up_up
gs_ind_0	Antigen Processing And Presentation Of Peptide Antigen Via MHC Class I (GO:0002474)	1/18	0.0148100617012193	0.0490785986303181	104.882302771855	441.811297364771	B2M	GO_Biological_Process_2023	OPC	up_up
gs_ind_0	Antigen Processing And Presentation Of Peptide Antigen Via MHC Class Ib (GO:0002428)	2/13	5.16603863194347e-05	0.00469076307780467	274.230769230769	2706.88236744047	HLA-C;HLA-B	GO_Biological_Process_2023	OPC	up_up
gs_ind_0	Apoptotic Process (GO:0006915)	2/227	0.015209461478511	0.049267104287594	13.912161009722	58.2340463608423	IFI6;ZBTB16	GO_Biological_Process_2023	OPC	up_up
gs_ind_0	Aspartate Transmembrane Transport (GO:0015810)	1/9	0.00743184060280349	0.0462647519551263	215.981562774364	1058.73767368208	SLC1A1	GO_Biological_Process_2023	OPC	up_up
gs_ind_0	Autophagosome-Lysosome Fusion (GO:0061909)	1/8	0.00660873529988874	0.0462647519551263	244.785074626866	1228.6651403554	PIP4K2A	GO_Biological_Process_2023	OPC	up_up
gs_ind_0	C4-dicarboxylate Transport (GO:0015740)	1/12	0.00989718677664671	0.047801306346783	159.626865671642	736.75855293578	SLC1A1	GO_Biological_Process_2023	OPC	up_up
gs_ind_0	Calcitonin Family Receptor Signaling Pathway (GO:0097646)	1/6	0.00496053672732831	0.0462647519551263	333.814111261872	1771.29823469798	RAMP1	GO_Biological_Process_2023	OPC	up_up
gs_ind_0	Cellular Component Maintenance (GO:0043954)	1/12	0.00989718677664671	0.047801306346783	159.626865671642	736.75855293578	IGF1R	GO_Biological_Process_2023	OPC	up_up
gs_ind_0	Cellular Response To Fatty Acid (GO:0071398)	1/16	0.0131750715416814	0.0478518598393869	118.421280693308	512.696497773681	PDK4	GO_Biological_Process_2023	OPC	up_up
gs_ind_0	Cellular Response To Insulin Stimulus (GO:0032869)	3/99	7.71551299613787e-05	0.00514665489430804	47.1070811744387	446.089572730278	IGF1R;PDK4;RAB31	GO_Biological_Process_2023	OPC	up_up
gs_ind_0	Cellular Response To Misfolded Protein (GO:0071218)	1/19	0.0156265705229373	0.049267104287594	99.210568777733	412.595184683003	UGGT1	GO_Biological_Process_2023	OPC	up_up
gs_ind_0	Cellular Response To Organic Substance (GO:0071310)	2/82	0.00212218791217031	0.0392324895524409	39.1098901098901	240.733407287318	SLC1A1;RAMP1	GO_Biological_Process_2023	OPC	up_up
gs_ind_0	Ceramide Transport (GO:0035627)	1/14	0.01153744793779	0.0478518598393869	135.971807628524	606.727579264141	PSAP	GO_Biological_Process_2023	OPC	up_up
gs_ind_0	Collagen-Activated Signaling Pathway (GO:0038065)	1/8	0.00660873529988874	0.0462647519551263	244.785074626866	1228.6651403554	DDR1	GO_Biological_Process_2023	OPC	up_up
gs_ind_0	Dendritic Spine Maintenance (GO:0097062)	1/7	0.00578496751374196	0.0462647519551263	282.451205510907	1455.32772760135	IGF1R	GO_Biological_Process_2023	OPC	up_up
gs_ind_0	Detection Of Bacterium (GO:0016045)	1/12	0.00989718677664671	0.047801306346783	159.626865671642	736.75855293578	HLA-B	GO_Biological_Process_2023	OPC	up_up
gs_ind_0	ER-associated Misfolded Protein Catabolic Process (GO:0071712)	1/9	0.00743184060280349	0.0462647519551263	215.981562774364	1058.73767368208	UGGT1	GO_Biological_Process_2023	OPC	up_up
gs_ind_0	Endoplasmic Reticulum Mannose Trimming (GO:1904380)	1/13	0.010717647309174	0.0478518598393869	146.853134328358	666.105788727235	UGGT1	GO_Biological_Process_2023	OPC	up_up
gs_ind_0	Epiboly Involved In Wound Healing (GO:0090505)	1/15	0.0123565891771903	0.0478518598393869	126.591353576943	556.187444382395	DDR1	GO_Biological_Process_2023	OPC	up_up
gs_ind_0	Establishment Of Centrosome Localization (GO:0051660)	1/7	0.00578496751374196	0.0462647519551263	282.451205510907	1455.32772760135	PARD3	GO_Biological_Process_2023	OPC	up_up
gs_ind_0	Establishment Of Epithelial Cell Polarity (GO:0090162)	1/18	0.0148100617012193	0.0490785986303181	104.882302771855	441.811297364771	PARD3	GO_Biological_Process_2023	OPC	up_up
gs_ind_0	Glycerolipid Catabolic Process (GO:0046503)	1/18	0.0148100617012193	0.0490785986303181	104.882302771855	441.811297364771	MGLL	GO_Biological_Process_2023	OPC	up_up
gs_ind_0	Glycolipid Transport (GO:0046836)	1/5	0.004135442423222	0.0462647519551263	408.004975124378	2239.19697657407	PSAP	GO_Biological_Process_2023	OPC	up_up
gs_ind_0	High-Density Lipoprotein Particle Remodeling (GO:0034375)	1/15	0.0123565891771903	0.0478518598393869	126.591353576943	556.187444382395	ABCG1	GO_Biological_Process_2023	OPC	up_up
gs_ind_0	Insulin Receptor Signaling Pathway (GO:0008286)	2/47	0.000703430206129467	0.0212904875721852	69.2535925612849	502.749356634235	IGF1R;PDK4	GO_Biological_Process_2023	OPC	up_up
gs_ind_0	Insulin-Like Growth Factor Receptor Signaling Pathway (GO:0048009)	1/10	0.00825428393913046	0.0462647519551263	193.241948153967	926.986059822014	IGF1R	GO_Biological_Process_2023	OPC	up_up
gs_ind_0	Intracellular Cholesterol Transport (GO:0032367)	2/16	7.93537098241328e-05	0.00514665489430804	217.477453580902	2053.33411650741	ABCG1;PIP4K2A	GO_Biological_Process_2023	OPC	up_up
gs_ind_0	Intracellular Sterol Transport (GO:0032366)	1/15	0.0123565891771903	0.0478518598393869	126.591353576943	556.187444382395	ABCG1	GO_Biological_Process_2023	OPC	up_up
gs_ind_0	L-glutamate Import (GO:0051938)	1/15	0.0123565891771903	0.0478518598393869	126.591353576943	556.187444382395	SLC1A1	GO_Biological_Process_2023	OPC	up_up
gs_ind_0	L-glutamate Transmembrane Transport (GO:0015813)	1/14	0.01153744793779	0.0478518598393869	135.971807628524	606.727579264141	SLC1A1	GO_Biological_Process_2023	OPC	up_up
gs_ind_0	Mesonephros Development (GO:0001823)	1/10	0.00825428393913046	0.0462647519551263	193.241948153967	926.986059822014	ZBTB16	GO_Biological_Process_2023	OPC	up_up
gs_ind_0	Monoacylglycerol Catabolic Process (GO:0052651)	1/6	0.00496053672732831	0.0462647519551263	333.814111261872	1771.29823469798	MGLL	GO_Biological_Process_2023	OPC	up_up
gs_ind_0	Monoacylglycerol Metabolic Process (GO:0046462)	1/13	0.010717647309174	0.0478518598393869	146.853134328358	666.105788727235	MGLL	GO_Biological_Process_2023	OPC	up_up
gs_ind_0	Muscle Cell Migration (GO:0014812)	1/9	0.00743184060280349	0.0462647519551263	215.981562774364	1058.73767368208	DDR1	GO_Biological_Process_2023	OPC	up_up
gs_ind_0	Myelination In Peripheral Nervous System (GO:0022011)	1/12	0.00989718677664671	0.047801306346783	159.626865671642	736.75855293578	PARD3	GO_Biological_Process_2023	OPC	up_up
gs_ind_0	Negative Regulation Of Anoikis (GO:2000811)	1/16	0.0131750715416814	0.0478518598393869	118.421280693308	512.696497773681	PDK4	GO_Biological_Process_2023	OPC	up_up
gs_ind_0	Negative Regulation Of Apoptotic Process (GO:0043066)	3/468	0.00678206655067263	0.0462647519551263	9.67740780522735	48.3238786739812	IGF1R;IFI6;PDK4	GO_Biological_Process_2023	OPC	up_up
gs_ind_0	Negative Regulation Of Cell Differentiation (GO:0045596)	2/207	0.0127728219116721	0.0478518598393869	15.2736290473517	66.5996766576183	ZBTB16;ABCG1	GO_Biological_Process_2023	OPC	up_up
gs_ind_0	Negative Regulation Of Cell-Substrate Junction Organization (GO:0150118)	1/15	0.0123565891771903	0.0478518598393869	126.591353576943	556.187444382395	CORO1C	GO_Biological_Process_2023	OPC	up_up
gs_ind_0	Negative Regulation Of Cholesterol Storage (GO:0010887)	1/8	0.00660873529988874	0.0462647519551263	244.785074626866	1228.6651403554	ABCG1	GO_Biological_Process_2023	OPC	up_up
gs_ind_0	Negative Regulation Of Focal Adhesion Assembly (GO:0051895)	1/15	0.0123565891771903	0.0478518598393869	126.591353576943	556.187444382395	CORO1C	GO_Biological_Process_2023	OPC	up_up
gs_ind_0	Negative Regulation Of Interleukin-8 Production (GO:0032717)	1/17	0.0139928955451812	0.0484944624237578	111.241519674356	474.912911985822	OTUD7B	GO_Biological_Process_2023	OPC	up_up
gs_ind_0	Negative Regulation Of Intracellular Signal Transduction (GO:1902532)	2/228	0.015336168605044	0.049267104287594	13.8503990490746	57.8606137613183	IGF1R;OTUD7B	GO_Biological_Process_2023	OPC	up_up
gs_ind_0	Negative Regulation Of Lipid Kinase Activity (GO:0090219)	1/7	0.00578496751374196	0.0462647519551263	282.451205510907	1455.32772760135	PIP4K2A	GO_Biological_Process_2023	OPC	up_up
gs_ind_0	Negative Regulation Of Lipid Storage (GO:0010888)	1/18	0.0148100617012193	0.0490785986303181	104.882302771855	441.811297364771	ABCG1	GO_Biological_Process_2023	OPC	up_up
gs_ind_0	Negative Regulation Of Macrophage Derived Foam Cell Differentiation (GO:0010745)	1/12	0.00989718677664671	0.047801306346783	159.626865671642	736.75855293578	ABCG1	GO_Biological_Process_2023	OPC	up_up
gs_ind_0	Negative Regulation Of Natural Killer Cell Mediated Cytotoxicity (GO:0045953)	1/16	0.0131750715416814	0.0478518598393869	118.421280693308	512.696497773681	HLA-B	GO_Biological_Process_2023	OPC	up_up
gs_ind_0	Negative Regulation Of Nervous System Development (GO:0051961)	1/18	0.0148100617012193	0.0490785986303181	104.882302771855	441.811297364771	B2M	GO_Biological_Process_2023	OPC	up_up
gs_ind_0	Negative Regulation Of Peptidyl-Threonine Phosphorylation (GO:0010801)	1/14	0.01153744793779	0.0478518598393869	135.971807628524	606.727579264141	PARD3	GO_Biological_Process_2023	OPC	up_up
gs_ind_0	Negative Regulation Of Protein Kinase Activity By Regulation Of Protein Phosphorylation (GO:0044387)	1/5	0.004135442423222	0.0462647519551263	408.004975124378	2239.19697657407	CORO1C	GO_Biological_Process_2023	OPC	up_up
gs_ind_0	Negative Regulation Of Protein Phosphorylation (GO:0001933)	2/148	0.00671799827309198	0.0462647519551263	21.4557626673668	107.342430635411	CORO1C;PARD3	GO_Biological_Process_2023	OPC	up_up
gs_ind_0	Negative Regulation Of Receptor Binding (GO:1900121)	1/9	0.00743184060280349	0.0462647519551263	215.981562774364	1058.73767368208	B2M	GO_Biological_Process_2023	OPC	up_up
gs_ind_0	Negative Regulation Of Substrate Adhesion-Dependent Cell Spreading (GO:1900025)	1/12	0.00989718677664671	0.047801306346783	159.626865671642	736.75855293578	CORO1C	GO_Biological_Process_2023	OPC	up_up
gs_ind_0	Peptidyl-Tyrosine Autophosphorylation (GO:0038083)	2/13	5.16603863194347e-05	0.00469076307780467	274.230769230769	2706.88236744047	DDR1;IGF1R	GO_Biological_Process_2023	OPC	up_up
gs_ind_0	Peptidyl-Tyrosine Phosphorylation (GO:0018108)	2/67	0.00142389967741987	0.032322522677431	48.0839694656489	315.159449911016	DDR1;IGF1R	GO_Biological_Process_2023	OPC	up_up
gs_ind_0	Peripheral Nervous System Axon Ensheathment (GO:0032292)	1/8	0.00660873529988874	0.0462647519551263	244.785074626866	1228.6651403554	PARD3	GO_Biological_Process_2023	OPC	up_up
gs_ind_0	Phagosome Maturation (GO:0090382)	1/15	0.0123565891771903	0.0478518598393869	126.591353576943	556.187444382395	RAB31	GO_Biological_Process_2023	OPC	up_up
gs_ind_0	Phospholipase C-activating Dopamine Receptor Signaling Pathway (GO:0060158)	1/6	0.00496053672732831	0.0462647519551263	333.814111261872	1771.29823469798	GNA14	GO_Biological_Process_2023	OPC	up_up
gs_ind_0	Phospholipid Efflux (GO:0033700)	1/11	0.00907606582512357	0.047801306346783	174.83368869936	822.088015629251	ABCG1	GO_Biological_Process_2023	OPC	up_up
gs_ind_0	Phospholipid Homeostasis (GO:0055091)	1/12	0.00989718677664671	0.047801306346783	159.626865671642	736.75855293578	ABCG1	GO_Biological_Process_2023	OPC	up_up
gs_ind_0	Positive Regulation Of Amyloid-Beta Formation (GO:1902004)	1/17	0.0139928955451812	0.0484944624237578	111.241519674356	474.912911985822	ABCG1	GO_Biological_Process_2023	OPC	up_up
gs_ind_0	Positive Regulation Of Autophagosome Assembly (GO:2000786)	1/16	0.0131750715416814	0.0478518598393869	118.421280693308	512.696497773681	PIP4K2A	GO_Biological_Process_2023	OPC	up_up
gs_ind_0	Positive Regulation Of Cartilage Development (GO:0061036)	1/17	0.0139928955451812	0.0484944624237578	111.241519674356	474.912911985822	ZBTB16	GO_Biological_Process_2023	OPC	up_up
gs_ind_0	Positive Regulation Of Cellular Senescence (GO:2000774)	1/10	0.00825428393913046	0.0462647519551263	193.241948153967	926.986059822014	B2M	GO_Biological_Process_2023	OPC	up_up
gs_ind_0	Positive Regulation Of Chondrocyte Differentiation (GO:0032332)	1/10	0.00825428393913046	0.0462647519551263	193.241948153967	926.986059822014	ZBTB16	GO_Biological_Process_2023	OPC	up_up
gs_ind_0	Positive Regulation Of Developmental Process (GO:0051094)	2/232	0.0158475731191823	0.0496192979041983	13.6087101618555	56.4045504668398	CORO1C;ZBTB16	GO_Biological_Process_2023	OPC	up_up
gs_ind_0	Positive Regulation Of Glycoprotein Biosynthetic Process (GO:0010560)	1/13	0.010717647309174	0.0478518598393869	146.853134328358	666.105788727235	RAMP1	GO_Biological_Process_2023	OPC	up_up
gs_ind_0	Positive Regulation Of Kinase Activity (GO:0033674)	2/103	0.00332047695277455	0.0462647519551263	31.0022735884805	176.950029062947	DDR1;IGF1R	GO_Biological_Process_2023	OPC	up_up
gs_ind_0	Positive Regulation Of Lamellipodium Morphogenesis (GO:2000394)	1/6	0.00496053672732831	0.0462647519551263	333.814111261872	1771.29823469798	CORO1C	GO_Biological_Process_2023	OPC	up_up
gs_ind_0	Positive Regulation Of Leukocyte Mediated Cytotoxicity (GO:0001912)	2/51	0.00082795022398567	0.0221111412758526	63.6511266511267	451.703881578161	HLA-C;HLA-B	GO_Biological_Process_2023	OPC	up_up
gs_ind_0	Positive Regulation Of Membrane Invagination (GO:1905155)	1/8	0.00660873529988874	0.0462647519551263	244.785074626866	1228.6651403554	RAB31	GO_Biological_Process_2023	OPC	up_up
gs_ind_0	Positive Regulation Of Myelination (GO:0031643)	1/11	0.00907606582512357	0.047801306346783	174.83368869936	822.088015629251	PARD3	GO_Biological_Process_2023	OPC	up_up
gs_ind_0	Positive Regulation Of Nervous System Process (GO:0031646)	1/18	0.0148100617012193	0.0490785986303181	104.882302771855	441.811297364771	PARD3	GO_Biological_Process_2023	OPC	up_up
gs_ind_0	Positive Regulation Of Phagocytosis, Engulfment (GO:0060100)	1/9	0.00743184060280349	0.0462647519551263	215.981562774364	1058.73767368208	RAB31	GO_Biological_Process_2023	OPC	up_up
gs_ind_0	Positive Regulation Of Phosphatidylinositol 3-Kinase Signaling (GO:0014068)	2/69	0.0015092751636386	0.0326290916329487	46.6569800569801	303.089610381142	DDR1;IGF1R	GO_Biological_Process_2023	OPC	up_up
gs_ind_0	Positive Regulation Of Phosphorylation (GO:0042327)	2/230	0.015590957257411	0.049267104287594	13.7284968860461	57.1251568544402	DDR1;IGF1R	GO_Biological_Process_2023	OPC	up_up
gs_ind_0	Positive Regulation Of Protein-Containing Complex Disassembly (GO:0043243)	1/14	0.01153744793779	0.0478518598393869	135.971807628524	606.727579264141	IGF1R	GO_Biological_Process_2023	OPC	up_up
gs_ind_0	Positive Regulation Of Pyruvate Dehydrogenase Activity (GO:1904184)	1/5	0.004135442423222	0.0462647519551263	408.004975124378	2239.19697657407	PDPR	GO_Biological_Process_2023	OPC	up_up
gs_ind_0	Positive Regulation Of Receptor Binding (GO:1900122)	1/5	0.004135442423222	0.0462647519551263	408.004975124378	2239.19697657407	B2M	GO_Biological_Process_2023	OPC	up_up
gs_ind_0	Positive Regulation Of T Cell Mediated Cytotoxicity (GO:0001916)	2/33	0.000346086814200494	0.014283946695184	100.067155067155	797.417237331589	HLA-C;HLA-B	GO_Biological_Process_2023	OPC	up_up
gs_ind_0	Positive Regulation Of T Cell Mediated Immunity (GO:0002711)	2/43	0.000588822662905019	0.019094677782777	75.9360518999073	564.765691426501	HLA-C;HLA-B	GO_Biological_Process_2023	OPC	up_up
gs_ind_0	Positive Regulation Of Transferase Activity (GO:0051347)	2/142	0.00620174613464589	0.0462647519551263	22.3753079660553	113.731998638332	DDR1;IGF1R	GO_Biological_Process_2023	OPC	up_up
gs_ind_0	Protection From Natural Killer Cell Mediated Cytotoxicity (GO:0042270)	1/5	0.004135442423222	0.0462647519551263	408.004975124378	2239.19697657407	HLA-B	GO_Biological_Process_2023	OPC	up_up
gs_ind_0	Protein Alpha-1,2-Demannosylation (GO:0036508)	1/16	0.0131750715416814	0.0478518598393869	118.421280693308	512.696497773681	UGGT1	GO_Biological_Process_2023	OPC	up_up
gs_ind_0	Protein Autophosphorylation (GO:0046777)	2/162	0.00799582569397017	0.0462647519551263	19.5775221663072	94.5366372050696	DDR1;IGF1R	GO_Biological_Process_2023	OPC	up_up
gs_ind_0	Protein Deubiquitination Involved In Ubiquitin-Dependent Protein Catabolic Process (GO:0071947)	1/7	0.00578496751374196	0.0462647519551263	282.451205510907	1455.32772760135	OTUD7B	GO_Biological_Process_2023	OPC	up_up
gs_ind_0	Protein K11-linked Deubiquitination (GO:0035871)	1/9	0.00743184060280349	0.0462647519551263	215.981562774364	1058.73767368208	OTUD7B	GO_Biological_Process_2023	OPC	up_up
gs_ind_0	Protein Kinase C-activating G Protein-Coupled Receptor Signaling Pathway (GO:0007205)	1/10	0.00825428393913046	0.0462647519551263	193.241948153967	926.986059822014	PARD3	GO_Biological_Process_2023	OPC	up_up
gs_ind_0	Protein Phosphorylation (GO:0006468)	3/500	0.00812669698941916	0.0462647519551263	9.04779452819654	43.5434223914901	DDR1;IGF1R;PDK4	GO_Biological_Process_2023	OPC	up_up
gs_ind_0	Protein Transport (GO:0015031)	3/311	0.00216689512795788	0.0392324895524409	14.6589231046281	89.924576734091	RAMP1;ABCG1;RAB31	GO_Biological_Process_2023	OPC	up_up
gs_ind_0	Receptor Internalization (GO:0031623)	2/51	0.00082795022398567	0.0221111412758526	63.6511266511267	451.703881578161	RAMP1;RAB31	GO_Biological_Process_2023	OPC	up_up
gs_ind_0	Receptor-Mediated Endocytosis (GO:0006898)	3/122	0.000143353730376519	0.0072313992878822	38.0190609019061	336.47611574372	RAMP1;DNAJC6;RAB31	GO_Biological_Process_2023	OPC	up_up
gs_ind_0	Regulation Of Autophagy (GO:0010506)	3/240	0.00103353547487439	0.0260680614218317	19.0743859649123	131.132013623613	PIP4K2A;PSAP;GFAP	GO_Biological_Process_2023	OPC	up_up
gs_ind_0	Regulation Of Carbohydrate Metabolic Process (GO:0006109)	1/15	0.0123565891771903	0.0478518598393869	126.591353576943	556.187444382395	PDK4	GO_Biological_Process_2023	OPC	up_up
gs_ind_0	Regulation Of Cartilage Development (GO:0061035)	1/17	0.0139928955451812	0.0484944624237578	111.241519674356	474.912911985822	ZBTB16	GO_Biological_Process_2023	OPC	up_up
gs_ind_0	Regulation Of Cellular Catabolic Process (GO:0031329)	2/62	0.00122097829614333	0.0291749550762669	52.064208518754	349.25206604163	PSAP;PIP4K2A	GO_Biological_Process_2023	OPC	up_up
gs_ind_0	Regulation Of Cellular Ketone Metabolic Process (GO:0010565)	1/13	0.010717647309174	0.0478518598393869	146.853134328358	666.105788727235	PDK4	GO_Biological_Process_2023	OPC	up_up
gs_ind_0	Regulation Of Chaperone-Mediated Autophagy (GO:1904714)	1/7	0.00578496751374196	0.0462647519551263	282.451205510907	1455.32772760135	GFAP	GO_Biological_Process_2023	OPC	up_up
gs_ind_0	Regulation Of Cholesterol Biosynthetic Process (GO:0045540)	1/15	0.0123565891771903	0.0478518598393869	126.591353576943	556.187444382395	ABCG1	GO_Biological_Process_2023	OPC	up_up
gs_ind_0	Regulation Of Cholesterol Storage (GO:0010885)	1/14	0.01153744793779	0.0478518598393869	135.971807628524	606.727579264141	ABCG1	GO_Biological_Process_2023	OPC	up_up
gs_ind_0	Regulation Of Dendritic Cell Differentiation (GO:2001198)	1/10	0.00825428393913046	0.0462647519551263	193.241948153967	926.986059822014	HLA-B	GO_Biological_Process_2023	OPC	up_up
gs_ind_0	Regulation Of ERBB Signaling Pathway (GO:1901184)	1/13	0.010717647309174	0.0478518598393869	146.853134328358	666.105788727235	IFI6	GO_Biological_Process_2023	OPC	up_up
gs_ind_0	Regulation Of Extracellular Matrix Disassembly (GO:0010715)	1/14	0.01153744793779	0.0478518598393869	135.971807628524	606.727579264141	DDR1	GO_Biological_Process_2023	OPC	up_up
gs_ind_0	Regulation Of Fatty Acid Metabolic Process (GO:0019217)	1/11	0.00907606582512357	0.047801306346783	174.83368869936	822.088015629251	PDK4	GO_Biological_Process_2023	OPC	up_up
gs_ind_0	Regulation Of Fatty Acid Oxidation (GO:0046320)	1/16	0.0131750715416814	0.0478518598393869	118.421280693308	512.696497773681	PDK4	GO_Biological_Process_2023	OPC	up_up
gs_ind_0	Regulation Of JNK Cascade (GO:0046328)	2/110	0.003775803218845	0.0462647519551263	28.9971641261964	161.779300482538	SH3RF3;IGF1R	GO_Biological_Process_2023	OPC	up_up
gs_ind_0	Regulation Of Kinase Activity (GO:0043549)	2/82	0.00212218791217031	0.0392324895524409	39.1098901098901	240.733407287318	DDR1;IGF1R	GO_Biological_Process_2023	OPC	up_up
gs_ind_0	Regulation Of Lamellipodium Morphogenesis (GO:2000392)	1/10	0.00825428393913046	0.0462647519551263	193.241948153967	926.986059822014	CORO1C	GO_Biological_Process_2023	OPC	up_up
gs_ind_0	Regulation Of Mitochondrial Depolarization (GO:0051900)	1/10	0.00825428393913046	0.0462647519551263	193.241948153967	926.986059822014	IFI6	GO_Biological_Process_2023	OPC	up_up
gs_ind_0	Regulation Of Phagocytosis, Engulfment (GO:0060099)	1/10	0.00825428393913046	0.0462647519551263	193.241948153967	926.986059822014	RAB31	GO_Biological_Process_2023	OPC	up_up
gs_ind_0	Regulation Of Phosphatidylinositol 3-Kinase Signaling (GO:0014066)	2/89	0.00249334945586546	0.041925209368997	35.9749450549451	215.638436583983	DDR1;IGF1R	GO_Biological_Process_2023	OPC	up_up
gs_ind_0	Regulation Of Protein Glycosylation (GO:0060049)	1/7	0.00578496751374196	0.0462647519551263	282.451205510907	1455.32772760135	RAMP1	GO_Biological_Process_2023	OPC	up_up
gs_ind_0	Regulation Of Protein-Containing Complex Disassembly (GO:0043244)	1/19	0.0156265705229373	0.049267104287594	99.210568777733	412.595184683003	IGF1R	GO_Biological_Process_2023	OPC	up_up
gs_ind_0	Regulation Of Pyruvate Dehydrogenase Activity (GO:1904182)	1/6	0.00496053672732831	0.0462647519551263	333.814111261872	1771.29823469798	PDPR	GO_Biological_Process_2023	OPC	up_up
gs_ind_0	Regulation Of RNA Export From Nucleus (GO:0046831)	1/11	0.00907606582512357	0.047801306346783	174.83368869936	822.088015629251	IWS1	GO_Biological_Process_2023	OPC	up_up
gs_ind_0	Regulation Of Receptor Binding (GO:1900120)	1/9	0.00743184060280349	0.0462647519551263	215.981562774364	1058.73767368208	B2M	GO_Biological_Process_2023	OPC	up_up
gs_ind_0	Regulation Of Ribonucleoprotein Complex Localization (GO:2000197)	1/5	0.004135442423222	0.0462647519551263	408.004975124378	2239.19697657407	IWS1	GO_Biological_Process_2023	OPC	up_up
gs_ind_0	Regulation Of Sensory Perception (GO:0051931)	1/12	0.00989718677664671	0.047801306346783	159.626865671642	736.75855293578	MGLL	GO_Biological_Process_2023	OPC	up_up
gs_ind_0	Regulation Of Sensory Perception Of Pain (GO:0051930)	1/14	0.01153744793779	0.0478518598393869	135.971807628524	606.727579264141	MGLL	GO_Biological_Process_2023	OPC	up_up
gs_ind_0	Regulation Of Small Molecule Metabolic Process (GO:0062012)	2/40	0.000509410117939429	0.0177901687341924	81.8591408591409	620.677054692886	PDK4;ABCG1	GO_Biological_Process_2023	OPC	up_up
gs_ind_0	Regulation Of T Cell Mediated Cytotoxicity (GO:0001914)	2/36	0.000412301826814011	0.0155987524477967	91.3589743589744	712.029452924772	HLA-C;HLA-B	GO_Biological_Process_2023	OPC	up_up
gs_ind_0	Regulation Of T Cell Tolerance Induction (GO:0002664)	1/6	0.00496053672732831	0.0462647519551263	333.814111261872	1771.29823469798	HLA-B	GO_Biological_Process_2023	OPC	up_up
gs_ind_0	Regulation Of mRNA Export From Nucleus (GO:0010793)	1/5	0.004135442423222	0.0462647519551263	408.004975124378	2239.19697657407	IWS1	GO_Biological_Process_2023	OPC	up_up
gs_ind_0	Regulation Of mRNA Metabolic Process (GO:1903311)	1/15	0.0123565891771903	0.0478518598393869	126.591353576943	556.187444382395	IWS1	GO_Biological_Process_2023	OPC	up_up
gs_ind_0	Release Of Cytochrome C From Mitochondria (GO:0001836)	1/19	0.0156265705229373	0.049267104287594	99.210568777733	412.595184683003	IFI6	GO_Biological_Process_2023	OPC	up_up
gs_ind_0	Response To Fatty Acid (GO:0070542)	1/19	0.0156265705229373	0.049267104287594	99.210568777733	412.595184683003	PDK4	GO_Biological_Process_2023	OPC	up_up
gs_ind_0	Response To Iron Ion (GO:0010039)	1/12	0.00989718677664671	0.047801306346783	159.626865671642	736.75855293578	B2M	GO_Biological_Process_2023	OPC	up_up
gs_ind_0	Reverse Cholesterol Transport (GO:0043691)	1/16	0.0131750715416814	0.0478518598393869	118.421280693308	512.696497773681	ABCG1	GO_Biological_Process_2023	OPC	up_up
gs_ind_0	Schwann Cell Development (GO:0014044)	1/8	0.00660873529988874	0.0462647519551263	244.785074626866	1228.6651403554	PARD3	GO_Biological_Process_2023	OPC	up_up
gs_ind_0	Smooth Muscle Cell Migration (GO:0014909)	1/6	0.00496053672732831	0.0462647519551263	333.814111261872	1771.29823469798	DDR1	GO_Biological_Process_2023	OPC	up_up
gs_ind_0	Sulfur Amino Acid Transport (GO:0000101)	1/7	0.00578496751374196	0.0462647519551263	282.451205510907	1455.32772760135	SLC1A1	GO_Biological_Process_2023	OPC	up_up
gs_ind_0	Supramolecular Fiber Organization (GO:0097435)	3/315	0.00224679455586666	0.0392324895524409	14.4698666666667	88.2408748236561	CORO1C;B2M;GFAP	GO_Biological_Process_2023	OPC	up_up
gs_ind_0	Transcription By RNA Polymerase I (GO:0006360)	1/17	0.0139928955451812	0.0484944624237578	111.241519674356	474.912911985822	POLR2F	GO_Biological_Process_2023	OPC	up_up
gs_ind_0	Transepithelial Transport (GO:0070633)	1/17	0.0139928955451812	0.0484944624237578	111.241519674356	474.912911985822	SLC1A1	GO_Biological_Process_2023	OPC	up_up
gs_ind_0	Transmembrane Receptor Protein Tyrosine Kinase Signaling Pathway (GO:0007169)	3/284	0.00167385666447639	0.0345423148032856	16.0755871324255	102.76519914987	DDR1;IGF1R;PDK4	GO_Biological_Process_2023	OPC	up_up
gs_ind_0	tRNA Transcription (GO:0009304)	1/8	0.00660873529988874	0.0462647519551263	244.785074626866	1228.6651403554	POLR2F	GO_Biological_Process_2023	OPC	up_up
gs_ind_0	tRNA Transcription By RNA Polymerase III (GO:0042797)	1/7	0.00578496751374196	0.0462647519551263	282.451205510907	1455.32772760135	POLR2F	GO_Biological_Process_2023	OPC	up_up
gs_ind_0	Bounding Membrane Of Organelle (GO:0098588)	4/818	0.00190835296371466	0.0233947029495359	9.45139297049489	59.1800363188958	TNFRSF1A;RYR3;HLA-C;RAB31	GO_Cellular_Component_2023	Astrocyte	up_up
gs_ind_0	Calcium Channel Complex (GO:0034704)	2/59	0.000696778453901405	0.0158423704896295	69.8354646206309	507.636999051416	RYR3;CACNA2D3	GO_Cellular_Component_2023	Astrocyte	up_up
gs_ind_0	Early Endosome (GO:0005769)	2/307	0.0173056942787715	0.0494946728309866	13.0645678893489	52.9992897010476	HLA-C;RAB31	GO_Cellular_Component_2023	Astrocyte	up_up
gs_ind_0	Early Endosome Membrane (GO:0031901)	2/116	0.00265426004338408	0.0261002237599435	35.0214059422896	207.732599076308	HLA-C;RAB31	GO_Cellular_Component_2023	Astrocyte	up_up
gs_ind_0	Early Phagosome (GO:0032009)	1/11	0.00721360924607278	0.0354669121265245	221.053908355795	1090.19054041631	RAB31	GO_Cellular_Component_2023	Astrocyte	up_up
gs_ind_0	Endoplasmic Reticulum Membrane (GO:0005789)	3/800	0.0152381818878984	0.0494946728309866	7.20438871473354	30.142809616199	RYR3;HLA-C;LPIN1	GO_Cellular_Component_2023	Astrocyte	up_up
gs_ind_0	GABA-A Receptor Complex (GO:1902711)	1/18	0.0117779699404772	0.0458296128262341	132.609703504043	588.98923997469	GABRB1	GO_Cellular_Component_2023	Astrocyte	up_up
gs_ind_0	Glial Cell Projection (GO:0097386)	1/13	0.00851977968036263	0.0386666923954919	185.676226415094	884.814953107402	FYN	GO_Cellular_Component_2023	Astrocyte	up_up
gs_ind_0	HFE-transferrin Receptor Complex (GO:1990712)	1/7	0.00459629556794563	0.0296576484726804	357.121915820029	1922.21035867639	BMPR1B	GO_Cellular_Component_2023	Astrocyte	up_up
gs_ind_0	Lumenal Side Of Endoplasmic Reticulum Membrane (GO:0098553)	1/27	0.0176167479567918	0.0494946728309866	87.5532217871128	353.61916633866	HLA-C	GO_Cellular_Component_2023	Astrocyte	up_up
gs_ind_0	MHC Class I Protein Complex (GO:0042612)	1/5	0.0032851482798595	0.0276891069302443	515.867924528302	2949.90998771919	HLA-C	GO_Cellular_Component_2023	Astrocyte	up_up
gs_ind_0	MHC Protein Complex (GO:0042611)	1/21	0.0137279324583258	0.0476440008847778	113.19512195122	485.417206039534	HLA-C	GO_Cellular_Component_2023	Astrocyte	up_up
gs_ind_0	Membrane Raft (GO:0045121)	2/169	0.00552939208812686	0.0296576484726804	23.9089844893181	124.271188320461	FYN;TNFRSF1A	GO_Cellular_Component_2023	Astrocyte	up_up
gs_ind_0	Mitochondrial Outer Membrane (GO:0005741)	2/150	0.0043862482729275	0.0296576484726804	26.9805902158843	146.485206497379	LPIN1;PPP2R2B	GO_Cellular_Component_2023	Astrocyte	up_up
gs_ind_0	Organelle Outer Membrane (GO:0031968)	2/169	0.00552939208812686	0.0296576484726804	23.9089844893181	124.271188320461	LPIN1;PPP2R2B	GO_Cellular_Component_2023	Astrocyte	up_up
gs_ind_0	Phagocytic Vesicle (GO:0045335)	2/100	0.00198260194487593	0.0233947029495359	40.7260873892704	253.45249979248	HLA-C;RAB31	GO_Cellular_Component_2023	Astrocyte	up_up
gs_ind_0	Phagocytic Vesicle Membrane (GO:0030670)	2/45	0.000405457731338008	0.0158423704896295	92.342799188641	721.242872377654	HLA-C;RAB31	GO_Cellular_Component_2023	Astrocyte	up_up
gs_ind_0	Protein Phosphatase Type 2A Complex (GO:0000159)	1/16	0.0104759330039118	0.0441485748021998	149.727936701156	682.560964043007	PPP2R2B	GO_Cellular_Component_2023	Astrocyte	up_up
gs_ind_0	Sarcoplasmic Reticulum Membrane (GO:0033017)	1/27	0.0176167479567918	0.0494946728309866	87.5532217871128	353.61916633866	RYR3	GO_Cellular_Component_2023	Astrocyte	up_up
gs_ind_0	Secretory Granule Membrane (GO:0030667)	3/279	0.000805544262184549	0.0158423704896295	21.0485662619478	149.949826226398	ANO6;HLA-C;RAB31	GO_Cellular_Component_2023	Astrocyte	up_up
gs_ind_0	Smooth Endoplasmic Reticulum (GO:0005790)	1/19	0.0124283695799957	0.0458296128262341	125.438551759307	550.395959585475	RYR3	GO_Cellular_Component_2023	Astrocyte	up_up
gs_ind_0	2-Oxoglutarate-Dependent Dioxygenase Activity (GO:0016706)	1/41	0.0266333142774348	0.0493209523656199	57.2683438155136	207.631673837286	KDM5A	GO_Molecular_Function_2023	Astrocyte	up_up
gs_ind_0	ATP Binding (GO:0005524)	2/279	0.0144500482940029	0.0357758297057779	14.3926868044515	60.9826418906754	NEK6;BMPR1B	GO_Molecular_Function_2023	Astrocyte	up_up
gs_ind_0	Adenyl Ribonucleotide Binding (GO:0032559)	2/309	0.0175181904379588	0.0407399777626949	12.9789574366332	52.4935943227002	NEK6;BMPR1B	GO_Molecular_Function_2023	Astrocyte	up_up
gs_ind_0	Alpha-Tubulin Binding (GO:0043014)	1/37	0.0240653167924064	0.0481306335848129	63.5505298526751	236.851783312802	FYN	GO_Molecular_Function_2023	Astrocyte	up_up
gs_ind_0	CD4 Receptor Binding (GO:0042609)	1/7	0.00459629556794563	0.035690818001446	357.121915820029	1922.21035867639	PLSCR4	GO_Molecular_Function_2023	Astrocyte	up_up
gs_ind_0	Calcium Activated Cation Channel Activity (GO:0005227)	1/18	0.0117779699404772	0.035690818001446	132.609703504043	588.98923997469	ANO6	GO_Molecular_Function_2023	Astrocyte	up_up
gs_ind_0	Calcium-Release Channel Activity (GO:0015278)	1/17	0.0111271578322864	0.035690818001446	140.650085763293	632.695635044419	RYR3	GO_Molecular_Function_2023	Astrocyte	up_up
gs_ind_0	Chloride Channel Activity (GO:0005254)	2/64	0.000819322542528589	0.035690818001446	64.2407843137255	456.561356514143	ANO6;GABRB1	GO_Molecular_Function_2023	Astrocyte	up_up
gs_ind_0	CoA Hydrolase Activity (GO:0016289)	1/15	0.00982429520369488	0.035690818001446	160.057905009759	739.931186294569	HIBCH	GO_Molecular_Function_2023	Astrocyte	up_up
gs_ind_0	Death Receptor Activity (GO:0005035)	1/11	0.00721360924607278	0.035690818001446	221.053908355795	1090.19054041631	TNFRSF1A	GO_Molecular_Function_2023	Astrocyte	up_up
gs_ind_0	Disordered Domain Specific Binding (GO:0097718)	1/23	0.0150258484764267	0.0357758297057779	103.128301886792	432.930892087239	FYN	GO_Molecular_Function_2023	Astrocyte	up_up
gs_ind_0	Ephrin Receptor Binding (GO:0046875)	1/21	0.0137279324583258	0.0357758297057779	113.19512195122	485.417206039534	FYN	GO_Molecular_Function_2023	Astrocyte	up_up
gs_ind_0	GABA Receptor Activity (GO:0016917)	1/21	0.0137279324583258	0.0357758297057779	113.19512195122	485.417206039534	GABRB1	GO_Molecular_Function_2023	Astrocyte	up_up
gs_ind_0	GABA-A Receptor Activity (GO:0004890)	1/18	0.0117779699404772	0.035690818001446	132.609703504043	588.98923997469	GABRB1	GO_Molecular_Function_2023	Astrocyte	up_up
gs_ind_0	GABA-gated Chloride Ion Channel Activity (GO:0022851)	1/12	0.00786690145319315	0.035690818001446	201.826907301067	977.869734204917	GABRB1	GO_Molecular_Function_2023	Astrocyte	up_up
gs_ind_0	Histone Demethylase Activity (GO:0032452)	1/29	0.0189097354256148	0.0425122053640601	81.4051638530288	323.02207132844	KDM5A	GO_Molecular_Function_2023	Astrocyte	up_up
gs_ind_0	Histone H3K4 Demethylase Activity (GO:0032453)	1/8	0.00525124622030741	0.035690818001446	309.498113207547	1624.64530587971	KDM5A	GO_Molecular_Function_2023	Astrocyte	up_up
gs_ind_0	Intracellular Calcium Activated Chloride Channel Activity (GO:0005229)	1/17	0.0111271578322864	0.035690818001446	140.650085763293	632.695635044419	ANO6	GO_Molecular_Function_2023	Astrocyte	up_up
gs_ind_0	Intracellular Chloride Channel Activity (GO:0061778)	1/18	0.0117779699404772	0.035690818001446	132.609703504043	588.98923997469	ANO6	GO_Molecular_Function_2023	Astrocyte	up_up
gs_ind_0	Intracellular Ligand-Gated Monoatomic Ion Channel Activity (GO:0005217)	1/12	0.00786690145319315	0.035690818001446	201.826907301067	977.869734204917	RYR3	GO_Molecular_Function_2023	Astrocyte	up_up
gs_ind_0	K48-linked Deubiquitinase Activity (GO:1990380)	1/15	0.00982429520369488	0.035690818001446	160.057905009759	739.931186294569	OTUD7B	GO_Molecular_Function_2023	Astrocyte	up_up
gs_ind_0	K63-linked Polyubiquitin Modification-Dependent Protein Binding (GO:0070530)	1/23	0.0150258484764267	0.0357758297057779	103.128301886792	432.930892087239	OTUD7B	GO_Molecular_Function_2023	Astrocyte	up_up
gs_ind_0	Kinesin Binding (GO:0019894)	1/30	0.0195556144674676	0.0425122053640601	78.6437480012792	309.423264109441	NEK6	GO_Molecular_Function_2023	Astrocyte	up_up
gs_ind_0	Ligand-Gated Calcium Channel Activity (GO:0099604)	1/18	0.0117779699404772	0.035690818001446	132.609703504043	588.98923997469	RYR3	GO_Molecular_Function_2023	Astrocyte	up_up
gs_ind_0	Ligand-Gated Channel Activity (GO:0022834)	1/12	0.00786690145319315	0.035690818001446	201.826907301067	977.869734204917	GABRB1	GO_Molecular_Function_2023	Astrocyte	up_up
gs_ind_0	Ligand-Gated Monoatomic Anion Channel Activity (GO:0099095)	1/18	0.0117779699404772	0.035690818001446	132.609703504043	588.98923997469	GABRB1	GO_Molecular_Function_2023	Astrocyte	up_up
gs_ind_0	Ligand-Gated Monoatomic Ion Channel Activity (GO:0015276)	1/23	0.0150258484764267	0.0357758297057779	103.128301886792	432.930892087239	GABRB1	GO_Molecular_Function_2023	Astrocyte	up_up
gs_ind_0	Ligand-Gated Monoatomic Ion Channel Activity Involved In Regulation Of Presynaptic Membrane Potential (GO:0099507)	1/10	0.00655990280660549	0.035690818001446	244.328699106256	1228.18649402375	GABRB1	GO_Molecular_Function_2023	Astrocyte	up_up
gs_ind_0	Lipase Activator Activity (GO:0060229)	1/12	0.00786690145319315	0.035690818001446	201.826907301067	977.869734204917	FYN	GO_Molecular_Function_2023	Astrocyte	up_up
gs_ind_0	Monoatomic Ion Gated Channel Activity (GO:0022839)	2/40	0.000320100146215242	0.0320100146215242	104.348102877515	839.676312956038	ANO6;GABRB1	GO_Molecular_Function_2023	Astrocyte	up_up
gs_ind_0	Non-Membrane Spanning Protein Tyrosine Kinase Activity (GO:0004715)	1/36	0.0234222987478811	0.0481306335848129	65.3422800956683	245.299282542091	FYN	GO_Molecular_Function_2023	Astrocyte	up_up
gs_ind_0	Phosphatidic Acid Binding (GO:0070300)	1/20	0.0130783570022062	0.0357758297057779	119.00290275762	516.091378392342	PITPNC1	GO_Molecular_Function_2023	Astrocyte	up_up
gs_ind_0	Phosphatidylcholine Transporter Activity (GO:0008525)	1/17	0.0111271578322864	0.035690818001446	140.650085763293	632.695635044419	PITPNC1	GO_Molecular_Function_2023	Astrocyte	up_up
gs_ind_0	Phosphatidylglycerol Binding (GO:1901611)	1/13	0.00851977968036263	0.035690818001446	185.676226415094	884.814953107402	PITPNC1	GO_Molecular_Function_2023	Astrocyte	up_up
gs_ind_0	Phosphatidylinositol Binding (GO:0035091)	2/106	0.00222351754721527	0.035690818001446	38.3821183975983	234.463497767118	PARD3;PITPNC1	GO_Molecular_Function_2023	Astrocyte	up_up
gs_ind_0	Phosphatidylinositol Transfer Activity (GO:0008526)	1/9	0.00590578188224755	0.035690818001446	273.079911209767	1401.3978860339	PITPNC1	GO_Molecular_Function_2023	Astrocyte	up_up
gs_ind_0	Phosphatidylinositol-3,4,5-Trisphosphate Binding (GO:0005547)	1/36	0.0234222987478811	0.0481306335848129	65.3422800956683	245.299282542091	PARD3	GO_Molecular_Function_2023	Astrocyte	up_up
gs_ind_0	Phosphatidylinositol-3-Phosphate Binding (GO:0032266)	1/40	0.0259919256132613	0.049041369081625	58.7196083114402	214.324770142034	PARD3	GO_Molecular_Function_2023	Astrocyte	up_up
gs_ind_0	Phospholipase Activator Activity (GO:0016004)	1/10	0.00655990280660549	0.035690818001446	244.328699106256	1228.18649402375	FYN	GO_Molecular_Function_2023	Astrocyte	up_up
gs_ind_0	Phospholipase Binding (GO:0043274)	1/15	0.00982429520369488	0.035690818001446	160.057905009759	739.931186294569	FYN	GO_Molecular_Function_2023	Astrocyte	up_up
gs_ind_0	Phospholipid Scramblase Activity (GO:0017128)	1/11	0.00721360924607278	0.035690818001446	221.053908355795	1090.19054041631	PLSCR4	GO_Molecular_Function_2023	Astrocyte	up_up
gs_ind_0	Phospholipid Transfer Activity (GO:0120014)	1/23	0.0150258484764267	0.0357758297057779	103.128301886792	432.930892087239	PITPNC1	GO_Molecular_Function_2023	Astrocyte	up_up
gs_ind_0	Protein Serine/Threonine Kinase Activity (GO:0004674)	3/342	0.00144629097642462	0.035690818001446	17.1161371765201	111.918192403883	FYN;NEK6;BMPR1B	GO_Molecular_Function_2023	Astrocyte	up_up
gs_ind_0	Purine Ribonucleoside Triphosphate Binding (GO:0035639)	3/475	0.00366521986853106	0.035690818001446	12.2580498866213	68.7537709299126	NEK6;BMPR1B;RAB31	GO_Molecular_Function_2023	Astrocyte	up_up
gs_ind_0	Retinoid Binding (GO:0005501)	1/30	0.0195556144674676	0.0425122053640601	78.6437480012792	309.423264109441	KDM5A	GO_Molecular_Function_2023	Astrocyte	up_up
gs_ind_0	Tau Protein Binding (GO:0048156)	1/39	0.0253501299765851	0.049041369081625	60.2462631707915	221.403295415468	FYN	GO_Molecular_Function_2023	Astrocyte	up_up
gs_ind_0	Tau-Protein Kinase Activity (GO:0050321)	1/20	0.0130783570022062	0.0357758297057779	119.00290275762	516.091378392342	FYN	GO_Molecular_Function_2023	Astrocyte	up_up
gs_ind_0	Transcription Corepressor Binding (GO:0001222)	1/42	0.0272742962172535	0.0495896294859155	55.8870197772221	201.294457487094	NEK6	GO_Molecular_Function_2023	Astrocyte	up_up
gs_ind_0	Transforming Growth Factor Beta Receptor Activity (GO:0005024)	1/10	0.00655990280660549	0.035690818001446	244.328699106256	1228.18649402375	BMPR1B	GO_Molecular_Function_2023	Astrocyte	up_up
gs_ind_0	Transmembrane Receptor Protein Kinase Activity (GO:0019199)	1/37	0.0240653167924064	0.0481306335848129	63.5505298526751	236.851783312802	BMPR1B	GO_Molecular_Function_2023	Astrocyte	up_up
gs_ind_0	Transmembrane Receptor Protein Serine/Threonine Kinase Activity (GO:0004675)	1/15	0.00982429520369488	0.035690818001446	160.057905009759	739.931186294569	BMPR1B	GO_Molecular_Function_2023	Astrocyte	up_up
gs_ind_0	Transmitter-Gated Monoatomic Ion Channel Activity (GO:0022824)	1/40	0.0259919256132613	0.049041369081625	58.7196083114402	214.324770142034	GABRB1	GO_Molecular_Function_2023	Astrocyte	up_up
gs_ind_0	Tumor Necrosis Factor Receptor Activity (GO:0005031)	1/8	0.00525124622030741	0.035690818001446	309.498113207547	1624.64530587971	TNFRSF1A	GO_Molecular_Function_2023	Astrocyte	up_up
gs_ind_0	Voltage-Gated Chloride Channel Activity (GO:0005247)	1/9	0.00590578188224755	0.035690818001446	273.079911209767	1401.3978860339	ANO6	GO_Molecular_Function_2023	Astrocyte	up_up
gs_ind_0	Voltage-Gated Monoatomic Anion Channel Activity (GO:0008308)	1/15	0.00982429520369488	0.035690818001446	160.057905009759	739.931186294569	ANO6	GO_Molecular_Function_2023	Astrocyte	up_up
gs_ind_0	Acute Inflammatory Response (GO:0002526)	1/26	0.0169696390298805	0.0422935618898561	90.9889012208657	370.900739583786	ANO6	GO_Biological_Process_2023	Astrocyte	up_up
gs_ind_0	Acylglycerol Biosynthetic Process (GO:0046463)	1/22	0.0143770961994249	0.0412574144606971	107.927599824484	457.841708927504	LPIN1	GO_Biological_Process_2023	Astrocyte	up_up
gs_ind_0	Alpha-Amino Acid Catabolic Process (GO:1901606)	1/29	0.0189097354256148	0.0440773689057497	81.4051638530288	323.02207132844	HIBCH	GO_Biological_Process_2023	Astrocyte	up_up
gs_ind_0	Amino Acid Catabolic Process (GO:0009063)	1/38	0.0247079271191131	0.0497227850098921	61.8543396226415	228.900096022225	HIBCH	GO_Biological_Process_2023	Astrocyte	up_up
gs_ind_0	Antigen Processing And Presentation Of Endogenous Peptide Antigen (GO:0002483)	1/21	0.0137279324583258	0.0411837973749774	113.19512195122	485.417206039534	HLA-C	GO_Biological_Process_2023	Astrocyte	up_up
gs_ind_0	Antigen Processing And Presentation Of Endogenous Peptide Antigen Via MHC Class I Via ER Pathway (GO:0002484)	1/13	0.00851977968036263	0.0378138166635273	185.676226415094	884.814953107402	HLA-C	GO_Biological_Process_2023	Astrocyte	up_up
gs_ind_0	Antigen Processing And Presentation Of Endogenous Peptide Antigen Via MHC Class I Via ER Pathway, TAP-independent (GO:0002486)	1/13	0.00851977968036263	0.0378138166635273	185.676226415094	884.814953107402	HLA-C	GO_Biological_Process_2023	Astrocyte	up_up
gs_ind_0	Antigen Processing And Presentation Of Endogenous Peptide Antigen Via MHC Class Ib (GO:0002476)	1/13	0.00851977968036263	0.0378138166635273	185.676226415094	884.814953107402	HLA-C	GO_Biological_Process_2023	Astrocyte	up_up
gs_ind_0	Antigen Processing And Presentation Of Peptide Antigen Via MHC Class Ib (GO:0002428)	1/13	0.00851977968036263	0.0378138166635273	185.676226415094	884.814953107402	HLA-C	GO_Biological_Process_2023	Astrocyte	up_up
gs_ind_0	Axonogenesis (GO:0007409)	2/187	0.00672479646551073	0.0351424847552496	21.5794619734686	107.93946792082	FYN;PARD3	GO_Biological_Process_2023	Astrocyte	up_up
gs_ind_0	Bone Morphogenesis (GO:0060349)	1/14	0.00917224417982959	0.0385948975878544	171.918238993711	806.567018475827	BMPR1B	GO_Biological_Process_2023	Astrocyte	up_up
gs_ind_0	Branched-Chain Amino Acid Catabolic Process (GO:0009083)	1/17	0.0111271578322864	0.0387655821253848	140.650085763293	632.695635044419	HIBCH	GO_Biological_Process_2023	Astrocyte	up_up
gs_ind_0	Branched-Chain Amino Acid Metabolic Process (GO:0009081)	1/15	0.00982429520369488	0.0387655821253848	160.057905009759	739.931186294569	HIBCH	GO_Biological_Process_2023	Astrocyte	up_up
gs_ind_0	Calcium Ion Transport (GO:0006816)	3/112	5.51632083632778e-05	0.0035745759019404	53.3679060665362	523.283757969269	FYN;ANO6;RYR3	GO_Biological_Process_2023	Astrocyte	up_up
gs_ind_0	Cellular Component Maintenance (GO:0043954)	1/12	0.00786690145319315	0.0374834716299203	201.826907301067	977.869734204917	FYN	GO_Biological_Process_2023	Astrocyte	up_up
gs_ind_0	Cellular Lipid Catabolic Process (GO:0044242)	1/23	0.0150258484764267	0.0412574144606971	103.128301886792	432.930892087239	LPIN1	GO_Biological_Process_2023	Astrocyte	up_up
gs_ind_0	Cellular Response To ATP (GO:0071318)	1/14	0.00917224417982959	0.0385948975878544	171.918238993711	806.567018475827	RYR3	GO_Biological_Process_2023	Astrocyte	up_up
gs_ind_0	Cellular Response To Alkaloid (GO:0071312)	1/16	0.0104759330039118	0.0387655821253848	149.727936701156	682.560964043007	RYR3	GO_Biological_Process_2023	Astrocyte	up_up
gs_ind_0	Cellular Response To Amino Acid Stimulus (GO:0071230)	1/35	0.0227788727368072	0.0485549655705627	67.2378999179655	254.288479954171	FYN	GO_Biological_Process_2023	Astrocyte	up_up
gs_ind_0	Cellular Response To Amyloid-Beta (GO:1904646)	1/34	0.0221350385103094	0.0478116831822684	69.2466910729372	263.870989029862	FYN	GO_Biological_Process_2023	Astrocyte	up_up
gs_ind_0	Cellular Response To Caffeine (GO:0071313)	1/6	0.00394092967217482	0.0333608583407765	422.06346483705	2336.68626304342	RYR3	GO_Biological_Process_2023	Astrocyte	up_up
gs_ind_0	Cellular Response To Histamine (GO:0071420)	1/6	0.00394092967217482	0.0333608583407765	422.06346483705	2336.68626304342	GABRB1	GO_Biological_Process_2023	Astrocyte	up_up
gs_ind_0	Cellular Response To Hydrogen Peroxide (GO:0070301)	1/34	0.0221350385103094	0.0478116831822684	69.2466910729372	263.870989029862	FYN	GO_Biological_Process_2023	Astrocyte	up_up
gs_ind_0	Cellular Response To Insulin Stimulus (GO:0032869)	2/99	0.00194373675438062	0.029989081353301	41.1447963800905	256.872847363871	LPIN1;RAB31	GO_Biological_Process_2023	Astrocyte	up_up
gs_ind_0	Cellular Response To Lectin (GO:1990858)	1/19	0.0124283695799957	0.0399753553652339	125.438551759307	550.395959585475	FYN	GO_Biological_Process_2023	Astrocyte	up_up
gs_ind_0	Cellular Response To Magnesium Ion (GO:0071286)	1/5	0.0032851482798595	0.0333608583407765	515.867924528302	2949.90998771919	RYR3	GO_Biological_Process_2023	Astrocyte	up_up
gs_ind_0	Cellular Response To Organic Cyclic Compound (GO:0071407)	2/151	0.00444332772986105	0.0333608583407765	26.7994622598203	145.155312824193	GABRB1;RYR3	GO_Biological_Process_2023	Astrocyte	up_up
gs_ind_0	Cellular Response To Organonitrogen Compound (GO:0071417)	2/105	0.00218244769038989	0.0303356825421088	38.7539073600455	237.457135832971	GABRB1;RYR3	GO_Biological_Process_2023	Astrocyte	up_up
gs_ind_0	Cellular Response To Peptide Hormone Stimulus (GO:0071375)	2/89	0.00157546083410885	0.0255224655125634	45.8582633053221	295.932886700219	LPIN1;RAB31	GO_Biological_Process_2023	Astrocyte	up_up
gs_ind_0	Cellular Response To Purine-Containing Compound (GO:0071415)	1/9	0.00590578188224755	0.0335697075411966	273.079911209767	1401.3978860339	RYR3	GO_Biological_Process_2023	Astrocyte	up_up
gs_ind_0	Cellular Response To Salt (GO:1902075)	2/109	0.00234892019228743	0.0303356825421088	37.3082535339717	225.856688420503	FYN;RYR3	GO_Biological_Process_2023	Astrocyte	up_up
gs_ind_0	Chloride Transmembrane Transport (GO:1902476)	2/48	0.000461414282652697	0.0137217543148491	86.3788741302973	663.494639531096	ANO6;GABRB1	GO_Biological_Process_2023	Astrocyte	up_up
gs_ind_0	Chloride Transport (GO:0006821)	2/77	0.00118290680310534	0.0224020866496389	53.1625762887937	358.304093789927	ANO6;GABRB1	GO_Biological_Process_2023	Astrocyte	up_up
gs_ind_0	Chondrocyte Differentiation (GO:0002062)	1/29	0.0189097354256148	0.0440773689057497	81.4051638530288	323.02207132844	BMPR1B	GO_Biological_Process_2023	Astrocyte	up_up
gs_ind_0	Dendritic Spine Organization (GO:0097061)	1/26	0.0169696390298805	0.0422935618898561	90.9889012208657	370.900739583786	FYN	GO_Biological_Process_2023	Astrocyte	up_up
gs_ind_0	Dorsal/Ventral Pattern Formation (GO:0009953)	1/27	0.0176167479567918	0.0435099758951114	87.5532217871128	353.61916633866	BMPR1B	GO_Biological_Process_2023	Astrocyte	up_up
gs_ind_0	Endochondral Bone Morphogenesis (GO:0060350)	1/12	0.00786690145319315	0.0374834716299203	201.826907301067	977.869734204917	BMPR1B	GO_Biological_Process_2023	Astrocyte	up_up
gs_ind_0	Establishment Of Centrosome Localization (GO:0051660)	1/7	0.00459629556794563	0.0333608583407765	357.121915820029	1922.21035867639	PARD3	GO_Biological_Process_2023	Astrocyte	up_up
gs_ind_0	Establishment Of Epithelial Cell Polarity (GO:0090162)	1/18	0.0117779699404772	0.0393408480486042	132.609703504043	588.98923997469	PARD3	GO_Biological_Process_2023	Astrocyte	up_up
gs_ind_0	Establishment Of Protein Localization To Plasma Membrane (GO:0061951)	1/37	0.0240653167924064	0.0496634563104439	63.5505298526751	236.851783312802	RAB31	GO_Biological_Process_2023	Astrocyte	up_up
gs_ind_0	Establishment Or Maintenance Of Apical/Basal Cell Polarity (GO:0035088)	1/26	0.0169696390298805	0.0422935618898561	90.9889012208657	370.900739583786	PARD3	GO_Biological_Process_2023	Astrocyte	up_up
gs_ind_0	Extrinsic Apoptotic Signaling Pathway Via Death Domain Receptors (GO:0008625)	1/30	0.0195556144674676	0.0446198527285881	78.6437480012792	309.423264109441	TNFRSF1A	GO_Biological_Process_2023	Astrocyte	up_up
gs_ind_0	Fat-Soluble Vitamin Metabolic Process (GO:0006775)	1/24	0.0156741895401079	0.0416265361556963	98.7374548374147	410.327180473116	KDM5A	GO_Biological_Process_2023	Astrocyte	up_up
gs_ind_0	Fatty Acid Transport (GO:0015908)	1/38	0.0247079271191131	0.0497227850098921	61.8543396226415	228.900096022225	KDM5A	GO_Biological_Process_2023	Astrocyte	up_up
gs_ind_0	Fc Receptor Mediated Stimulatory Signaling Pathway (GO:0002431)	1/22	0.0143770961994249	0.0412574144606971	107.927599824484	457.841708927504	FYN	GO_Biological_Process_2023	Astrocyte	up_up
gs_ind_0	Fc-gamma Receptor Signaling Pathway (GO:0038094)	1/24	0.0156741895401079	0.0416265361556963	98.7374548374147	410.327180473116	FYN	GO_Biological_Process_2023	Astrocyte	up_up
gs_ind_0	Fc-gamma Receptor Signaling Pathway Involved In Phagocytosis (GO:0038096)	1/20	0.0130783570022062	0.0399753553652339	119.00290275762	516.091378392342	FYN	GO_Biological_Process_2023	Astrocyte	up_up
gs_ind_0	Gamma-Aminobutyric Acid Signaling Pathway (GO:0007214)	1/20	0.0130783570022062	0.0399753553652339	119.00290275762	516.091378392342	GABRB1	GO_Biological_Process_2023	Astrocyte	up_up
gs_ind_0	Golgi To Plasma Membrane Protein Transport (GO:0043001)	1/28	0.018263446672022	0.0435099758951114	84.367409948542	337.710396229937	RAB31	GO_Biological_Process_2023	Astrocyte	up_up
gs_ind_0	Heart Process (GO:0003015)	1/16	0.0104759330039118	0.0387655821253848	149.727936701156	682.560964043007	FYN	GO_Biological_Process_2023	Astrocyte	up_up
gs_ind_0	Innate Immune Response Activating Cell Surface Receptor Signaling Pathway (GO:0002220)	1/30	0.0195556144674676	0.0446198527285881	78.6437480012792	309.423264109441	FYN	GO_Biological_Process_2023	Astrocyte	up_up
gs_ind_0	Inorganic Anion Transmembrane Transport (GO:0098661)	2/63	0.000794040534998325	0.0171512755559638	65.286944045911	466.042757519013	ANO6;GABRB1	GO_Biological_Process_2023	Astrocyte	up_up
gs_ind_0	Inorganic Cation Transmembrane Transport (GO:0098662)	2/284	0.0149434651825811	0.0412574144606971	14.1362137775464	59.421308658577	ANO6;RYR3	GO_Biological_Process_2023	Astrocyte	up_up
gs_ind_0	Lipid Transport (GO:0006869)	2/108	0.00230675426072037	0.0303356825421088	37.6594863297432	228.665155666912	KDM5A;PITPNC1	GO_Biological_Process_2023	Astrocyte	up_up
gs_ind_0	Metal Ion Transport (GO:0030001)	2/170	0.00559295850788713	0.0335697075411966	23.7665095711875	123.258986153636	FYN;RYR3	GO_Biological_Process_2023	Astrocyte	up_up
gs_ind_0	Mitotic Nuclear Membrane Disassembly (GO:0007077)	2/6	6.24131828289629e-06	0.00151417860511399	893.496732026144	10707.9499823335	NEK6;LPIN1	GO_Biological_Process_2023	Astrocyte	up_up
gs_ind_0	Monoatomic Anion Transmembrane Transport (GO:0098656)	2/54	0.000583935406642743	0.0157662559793541	76.4957983193277	569.566309714655	ANO6;GABRB1	GO_Biological_Process_2023	Astrocyte	up_up
gs_ind_0	Monoatomic Cation Transmembrane Transport (GO:0098655)	2/281	0.0146465429233439	0.0412574144606971	14.2889964572591	60.3503045515293	ANO6;RYR3	GO_Biological_Process_2023	Astrocyte	up_up
gs_ind_0	Monoatomic Ion Transport (GO:0006811)	2/106	0.00222351754721527	0.0303356825421088	38.3821183975983	234.463497767118	ANO6;GABRB1	GO_Biological_Process_2023	Astrocyte	up_up
gs_ind_0	Monocarboxylic Acid Catabolic Process (GO:0072329)	1/20	0.0130783570022062	0.0399753553652339	119.00290275762	516.091378392342	LPIN1	GO_Biological_Process_2023	Astrocyte	up_up
gs_ind_0	Mucosal Immune Response (GO:0002385)	1/28	0.018263446672022	0.0435099758951114	84.367409948542	337.710396229937	OTUD7B	GO_Biological_Process_2023	Astrocyte	up_up
gs_ind_0	Myelination In Peripheral Nervous System (GO:0022011)	1/12	0.00786690145319315	0.0374834716299203	201.826907301067	977.869734204917	PARD3	GO_Biological_Process_2023	Astrocyte	up_up
gs_ind_0	Negative Regulation Of Extracellular Matrix Organization (GO:1903054)	1/9	0.00590578188224755	0.0335697075411966	273.079911209767	1401.3978860339	TNFRSF1A	GO_Biological_Process_2023	Astrocyte	up_up
gs_ind_0	Negative Regulation Of Inflammatory Response (GO:0050728)	2/111	0.00243434489535441	0.0303356825421088	36.6250335750739	220.412293991119	FYN;TNFRSF1A	GO_Biological_Process_2023	Astrocyte	up_up
gs_ind_0	Negative Regulation Of Inflammatory Response To Antigenic Stimulus (GO:0002862)	1/16	0.0104759330039118	0.0387655821253848	149.727936701156	682.560964043007	FYN	GO_Biological_Process_2023	Astrocyte	up_up
gs_ind_0	Negative Regulation Of Interleukin-8 Production (GO:0032717)	1/17	0.0111271578322864	0.0387655821253848	140.650085763293	632.695635044419	OTUD7B	GO_Biological_Process_2023	Astrocyte	up_up
gs_ind_0	Negative Regulation Of Oxidative Stress-Induced Cell Death (GO:1903202)	1/23	0.0150258484764267	0.0412574144606971	103.128301886792	432.930892087239	FYN	GO_Biological_Process_2023	Astrocyte	up_up
gs_ind_0	Negative Regulation Of Peptidyl-Threonine Phosphorylation (GO:0010801)	1/14	0.00917224417982959	0.0385948975878544	171.918238993711	806.567018475827	PARD3	GO_Biological_Process_2023	Astrocyte	up_up
gs_ind_0	Negative Regulation Of Protein Localization To Nucleus (GO:1900181)	1/22	0.0143770961994249	0.0412574144606971	107.927599824484	457.841708927504	OTUD7B	GO_Biological_Process_2023	Astrocyte	up_up
gs_ind_0	Negative Regulation Of Reactive Oxygen Species Biosynthetic Process (GO:1903427)	1/11	0.00721360924607278	0.0365188968082434	221.053908355795	1090.19054041631	FYN	GO_Biological_Process_2023	Astrocyte	up_up
gs_ind_0	Nuclear Membrane Disassembly (GO:0051081)	2/8	1.16410014132049e-05	0.00151417860511399	618.544494720965	7027.26983199998	NEK6;LPIN1	GO_Biological_Process_2023	Astrocyte	up_up
gs_ind_0	Organic Substance Transport (GO:0071702)	2/200	0.00765471378430525	0.0374834716299203	20.1597767570504	98.2271744449406	FYN;RYR3	GO_Biological_Process_2023	Astrocyte	up_up
gs_ind_0	Organophosphate Ester Transport (GO:0015748)	1/25	0.0163221196410981	0.0416406831788644	94.7050442818637	389.733423684657	PITPNC1	GO_Biological_Process_2023	Astrocyte	up_up
gs_ind_0	Peripheral Nervous System Axon Ensheathment (GO:0032292)	1/8	0.00525124622030741	0.0333608583407765	309.498113207547	1624.64530587971	PARD3	GO_Biological_Process_2023	Astrocyte	up_up
gs_ind_0	Phagosome Maturation (GO:0090382)	1/15	0.00982429520369488	0.0387655821253848	160.057905009759	739.931186294569	RAB31	GO_Biological_Process_2023	Astrocyte	up_up
gs_ind_0	Phospholipid Translocation (GO:0045332)	2/31	0.000191527071550551	0.0103424618637297	136.213027583915	1166.04908818925	ANO6;PLSCR4	GO_Biological_Process_2023	Astrocyte	up_up
gs_ind_0	Phosphorylation (GO:0016310)	3/429	0.00275307026562783	0.0330368431875339	13.5955451348183	80.1462624041172	FYN;NEK6;BMPR1B	GO_Biological_Process_2023	Astrocyte	up_up
gs_ind_0	Plasma Membrane Organization (GO:0007009)	2/71	0.00100706744308539	0.0203931157224792	57.7606150373819	398.58940935682	ANO6;PLSCR4	GO_Biological_Process_2023	Astrocyte	up_up
gs_ind_0	Plasma Membrane Phospholipid Scrambling (GO:0017121)	1/7	0.00459629556794563	0.0333608583407765	357.121915820029	1922.21035867639	PLSCR4	GO_Biological_Process_2023	Astrocyte	up_up
gs_ind_0	Pore Complex Assembly (GO:0046931)	1/18	0.0117779699404772	0.0393408480486042	132.609703504043	588.98923997469	ANO6	GO_Biological_Process_2023	Astrocyte	up_up
gs_ind_0	Positive Regulation Of Biomineral Tissue Development (GO:0070169)	2/43	0.000370126751652693	0.013324563059497	96.7977793527049	764.863628959855	ANO6;BMPR1B	GO_Biological_Process_2023	Astrocyte	up_up
gs_ind_0	Positive Regulation Of Bone Mineralization (GO:0030501)	2/38	0.000288734704261436	0.013324563059497	110.071179156594	897.080359964276	ANO6;BMPR1B	GO_Biological_Process_2023	Astrocyte	up_up
gs_ind_0	Positive Regulation Of Cartilage Development (GO:0061036)	1/17	0.0111271578322864	0.0387655821253848	140.650085763293	632.695635044419	BMPR1B	GO_Biological_Process_2023	Astrocyte	up_up
gs_ind_0	Positive Regulation Of Chondrocyte Differentiation (GO:0032332)	1/10	0.00655990280660549	0.0348427624481997	244.328699106256	1228.18649402375	BMPR1B	GO_Biological_Process_2023	Astrocyte	up_up
gs_ind_0	Positive Regulation Of DNA-templated Transcription (GO:0045893)	4/1241	0.00838368384233843	0.0378138166635273	6.15528046421663	29.4312757197662	BMPR1B;TNFRSF1A;KDM5A;LPIN1	GO_Biological_Process_2023	Astrocyte	up_up
gs_ind_0	Positive Regulation Of Endopeptidase Activity (GO:0010950)	1/29	0.0189097354256148	0.0440773689057497	81.4051638530288	323.02207132844	FYN	GO_Biological_Process_2023	Astrocyte	up_up
gs_ind_0	Positive Regulation Of Endothelial Cell Apoptotic Process (GO:2000353)	1/15	0.00982429520369488	0.0387655821253848	160.057905009759	739.931186294569	ANO6	GO_Biological_Process_2023	Astrocyte	up_up
gs_ind_0	Positive Regulation Of Epithelial Cell Apoptotic Process (GO:1904037)	1/23	0.0150258484764267	0.0412574144606971	103.128301886792	432.930892087239	ANO6	GO_Biological_Process_2023	Astrocyte	up_up
gs_ind_0	Positive Regulation Of I-kappaB kinase/NF-kappaB Signaling (GO:0043123)	2/174	0.00585059003051872	0.0335697075411966	23.2131287297528	119.3436336924	TNFRSF1A;NEK6	GO_Biological_Process_2023	Astrocyte	up_up
gs_ind_0	Positive Regulation Of Lipid Storage (GO:0010884)	1/20	0.0130783570022062	0.0399753553652339	119.00290275762	516.091378392342	OSBPL11	GO_Biological_Process_2023	Astrocyte	up_up
gs_ind_0	Positive Regulation Of Membrane Invagination (GO:1905155)	1/8	0.00525124622030741	0.0333608583407765	309.498113207547	1624.64530587971	RAB31	GO_Biological_Process_2023	Astrocyte	up_up
gs_ind_0	Positive Regulation Of Monocyte Chemotaxis (GO:0090026)	1/18	0.0117779699404772	0.0393408480486042	132.609703504043	588.98923997469	ANO6	GO_Biological_Process_2023	Astrocyte	up_up
gs_ind_0	Positive Regulation Of Mononuclear Cell Migration (GO:0071677)	1/31	0.0202010840473315	0.0457702883310169	76.0634085988246	296.800866341245	ANO6	GO_Biological_Process_2023	Astrocyte	up_up
gs_ind_0	Positive Regulation Of Myelination (GO:0031643)	1/11	0.00721360924607278	0.0365188968082434	221.053908355795	1090.19054041631	PARD3	GO_Biological_Process_2023	Astrocyte	up_up
gs_ind_0	Positive Regulation Of Nervous System Process (GO:0031646)	1/18	0.0117779699404772	0.0393408480486042	132.609703504043	588.98923997469	PARD3	GO_Biological_Process_2023	Astrocyte	up_up
gs_ind_0	Positive Regulation Of Neuron Death (GO:1901216)	1/34	0.0221350385103094	0.0478116831822684	69.2466910729372	263.870989029862	FYN	GO_Biological_Process_2023	Astrocyte	up_up
gs_ind_0	Positive Regulation Of Ossification (GO:0045778)	2/41	0.000336379046321169	0.013324563059497	101.703896748573	813.353717600835	ANO6;BMPR1B	GO_Biological_Process_2023	Astrocyte	up_up
gs_ind_0	Positive Regulation Of Phagocytosis (GO:0050766)	2/60	0.000720513118599869	0.0166747321733113	68.6400201106083	496.648087133566	ANO6;RAB31	GO_Biological_Process_2023	Astrocyte	up_up
gs_ind_0	Positive Regulation Of Phagocytosis, Engulfment (GO:0060100)	2/9	1.49609247862918e-05	0.00151417860511399	536.058823529412	5955.65039421086	ANO6;RAB31	GO_Biological_Process_2023	Astrocyte	up_up
gs_ind_0	Positive Regulation Of Potassium Ion Transmembrane Transport (GO:1901381)	1/17	0.0111271578322864	0.0387655821253848	140.650085763293	632.695635044419	ANO6	GO_Biological_Process_2023	Astrocyte	up_up
gs_ind_0	Positive Regulation Of Protein Targeting To Membrane (GO:0090314)	1/23	0.0150258484764267	0.0412574144606971	103.128301886792	432.930892087239	FYN	GO_Biological_Process_2023	Astrocyte	up_up
gs_ind_0	Positive Regulation Of Sequestering Of Triglyceride (GO:0010890)	1/8	0.00525124622030741	0.0333608583407765	309.498113207547	1624.64530587971	OSBPL11	GO_Biological_Process_2023	Astrocyte	up_up
gs_ind_0	Positive Regulation Of T Cell Mediated Cytotoxicity (GO:0001916)	1/33	0.0214907958193665	0.0473674683365629	71.3791001451379	274.105062166279	HLA-C	GO_Biological_Process_2023	Astrocyte	up_up
gs_ind_0	Positive Regulation Of Transcription By RNA Polymerase II (GO:0045944)	3/936	0.023018897176425	0.0486463127840607	6.13398117683067	23.133940644782	TNFRSF1A;BMPR1B;LPIN1	GO_Biological_Process_2023	Astrocyte	up_up
gs_ind_0	Positive Regulation Of Transmembrane Transport (GO:0034764)	1/15	0.00982429520369488	0.0387655821253848	160.057905009759	739.931186294569	ANO6	GO_Biological_Process_2023	Astrocyte	up_up
gs_ind_0	Protein Autophosphorylation (GO:0046777)	2/162	0.00509390053656884	0.0333608583407765	24.956019791094	131.760582893933	FYN;NEK6	GO_Biological_Process_2023	Astrocyte	up_up
gs_ind_0	Protein Deubiquitination Involved In Ubiquitin-Dependent Protein Catabolic Process (GO:0071947)	1/7	0.00459629556794563	0.0333608583407765	357.121915820029	1922.21035867639	OTUD7B	GO_Biological_Process_2023	Astrocyte	up_up
gs_ind_0	Protein K11-linked Deubiquitination (GO:0035871)	1/9	0.00590578188224755	0.0335697075411966	273.079911209767	1401.3978860339	OTUD7B	GO_Biological_Process_2023	Astrocyte	up_up
gs_ind_0	Protein K48-linked Deubiquitination (GO:0071108)	1/24	0.0156741895401079	0.0416265361556963	98.7374548374147	410.327180473116	OTUD7B	GO_Biological_Process_2023	Astrocyte	up_up
gs_ind_0	Protein K63-linked Deubiquitination (GO:0070536)	1/33	0.0214907958193665	0.0473674683365629	71.3791001451379	274.105062166279	OTUD7B	GO_Biological_Process_2023	Astrocyte	up_up
gs_ind_0	Protein Kinase C-activating G Protein-Coupled Receptor Signaling Pathway (GO:0007205)	1/10	0.00655990280660549	0.0348427624481997	244.328699106256	1228.18649402375	PARD3	GO_Biological_Process_2023	Astrocyte	up_up
gs_ind_0	Protein Localization (GO:0008104)	3/349	0.00153250385945211	0.0255224655125634	16.7674706246135	108.667501765848	PARD3;AKAP10;RAB31	GO_Biological_Process_2023	Astrocyte	up_up
gs_ind_0	Protein Modification Process (GO:0036211)	3/709	0.0110300708353632	0.0387655821253848	8.15074309978769	36.7364589403035	FYN;NEK6;BMPR1B	GO_Biological_Process_2023	Astrocyte	up_up
gs_ind_0	Protein Phosphorylation (GO:0006468)	3/500	0.00422988909044286	0.0333608583407765	11.6348887293611	63.5914093940325	FYN;NEK6;BMPR1B	GO_Biological_Process_2023	Astrocyte	up_up
gs_ind_0	Protein-Containing Complex Assembly (GO:0065003)	2/324	0.0191473877089821	0.0443125258407872	12.3707250341997	48.9335036783305	ANO6;PARD3	GO_Biological_Process_2023	Astrocyte	up_up
gs_ind_0	Proteoglycan Biosynthetic Process (GO:0030166)	1/32	0.0208461444148115	0.0465803502786133	73.6469002695418	285.056680863324	BMPR1B	GO_Biological_Process_2023	Astrocyte	up_up
gs_ind_0	Proteoglycan Metabolic Process (GO:0006029)	1/25	0.0163221196410981	0.0416406831788644	94.7050442818637	389.733423684657	BMPR1B	GO_Biological_Process_2023	Astrocyte	up_up
gs_ind_0	Pulmonary Valve Development (GO:0003177)	1/20	0.0130783570022062	0.0399753553652339	119.00290275762	516.091378392342	TNFRSF1A	GO_Biological_Process_2023	Astrocyte	up_up
gs_ind_0	Regulation Of Bone Mineralization (GO:0030500)	2/58	0.000673431830004103	0.0166747321733113	71.0732257504772	519.056565437288	ANO6;BMPR1B	GO_Biological_Process_2023	Astrocyte	up_up
gs_ind_0	Regulation Of Calcium Ion Import Across Plasma Membrane (GO:1905664)	1/10	0.00655990280660549	0.0348427624481997	244.328699106256	1228.18649402375	FYN	GO_Biological_Process_2023	Astrocyte	up_up
gs_ind_0	Regulation Of Calcium Ion Transmembrane Transport (GO:1903169)	1/20	0.0130783570022062	0.0399753553652339	119.00290275762	516.091378392342	FYN	GO_Biological_Process_2023	Astrocyte	up_up
gs_ind_0	Regulation Of Cartilage Development (GO:0061035)	1/17	0.0111271578322864	0.0387655821253848	140.650085763293	632.695635044419	BMPR1B	GO_Biological_Process_2023	Astrocyte	up_up
gs_ind_0	Regulation Of Cell-Substrate Junction Assembly (GO:0090109)	1/21	0.0137279324583258	0.0411837973749774	113.19512195122	485.417206039534	FYN	GO_Biological_Process_2023	Astrocyte	up_up
gs_ind_0	Regulation Of Cellular Senescence (GO:2000772)	1/35	0.0227788727368072	0.0485549655705627	67.2378999179655	254.288479954171	NEK6	GO_Biological_Process_2023	Astrocyte	up_up
gs_ind_0	Regulation Of Chondrocyte Differentiation (GO:0032330)	1/25	0.0163221196410981	0.0416406831788644	94.7050442818637	389.733423684657	BMPR1B	GO_Biological_Process_2023	Astrocyte	up_up
gs_ind_0	Regulation Of Cysteine-Type Endopeptidase Activity (GO:2000116)	1/24	0.0156741895401079	0.0416265361556963	98.7374548374147	410.327180473116	FYN	GO_Biological_Process_2023	Astrocyte	up_up
gs_ind_0	Regulation Of Dendritic Spine Maintenance (GO:1902950)	1/8	0.00525124622030741	0.0333608583407765	309.498113207547	1624.64530587971	FYN	GO_Biological_Process_2023	Astrocyte	up_up
gs_ind_0	Regulation Of Endothelial Cell Development (GO:1901550)	1/8	0.00525124622030741	0.0333608583407765	309.498113207547	1624.64530587971	TNFRSF1A	GO_Biological_Process_2023	Astrocyte	up_up
gs_ind_0	Regulation Of Establishment Of Endothelial Barrier (GO:1903140)	1/16	0.0104759330039118	0.0387655821253848	149.727936701156	682.560964043007	TNFRSF1A	GO_Biological_Process_2023	Astrocyte	up_up
gs_ind_0	Regulation Of Extracellular Matrix Constituent Secretion (GO:0003330)	1/7	0.00459629556794563	0.0333608583407765	357.121915820029	1922.21035867639	TNFRSF1A	GO_Biological_Process_2023	Astrocyte	up_up
gs_ind_0	Regulation Of Glutamate Receptor Signaling Pathway (GO:1900449)	1/5	0.0032851482798595	0.0333608583407765	515.867924528302	2949.90998771919	FYN	GO_Biological_Process_2023	Astrocyte	up_up
gs_ind_0	Regulation Of I-kappaB kinase/NF-kappaB Signaling (GO:0043122)	3/231	0.00046586202920784	0.0137217543148491	25.5001562988434	195.627535645132	TNFRSF1A;NEK6;OTUD7B	GO_Biological_Process_2023	Astrocyte	up_up
gs_ind_0	Regulation Of Inflammatory Response To Antigenic Stimulus (GO:0002861)	1/17	0.0111271578322864	0.0387655821253848	140.650085763293	632.695635044419	FYN	GO_Biological_Process_2023	Astrocyte	up_up
gs_ind_0	Regulation Of Metaphase/Anaphase Transition Of Cell Cycle (GO:1902099)	1/32	0.0208461444148115	0.0465803502786133	73.6469002695418	285.056680863324	NEK6	GO_Biological_Process_2023	Astrocyte	up_up
gs_ind_0	Regulation Of Monocyte Chemotaxis (GO:0090025)	1/25	0.0163221196410981	0.0416406831788644	94.7050442818637	389.733423684657	ANO6	GO_Biological_Process_2023	Astrocyte	up_up
gs_ind_0	Regulation Of Myelination (GO:0031641)	1/25	0.0163221196410981	0.0416406831788644	94.7050442818637	389.733423684657	PARD3	GO_Biological_Process_2023	Astrocyte	up_up
gs_ind_0	Regulation Of Peptidyl-Threonine Phosphorylation (GO:0010799)	1/36	0.0234222987478811	0.0486463127840607	65.3422800956683	245.299282542091	PARD3	GO_Biological_Process_2023	Astrocyte	up_up
gs_ind_0	Regulation Of Phagocytosis, Engulfment (GO:0060099)	2/10	1.86935630260986e-05	0.00151417860511399	472.9815455594	5149.50679312637	ANO6;RAB31	GO_Biological_Process_2023	Astrocyte	up_up
gs_ind_0	Regulation Of Protein Localization To Membrane (GO:1905475)	1/28	0.018263446672022	0.0435099758951114	84.367409948542	337.710396229937	FYN	GO_Biological_Process_2023	Astrocyte	up_up
gs_ind_0	Regulation Of Protein Targeting To Membrane (GO:0090313)	1/28	0.018263446672022	0.0435099758951114	84.367409948542	337.710396229937	FYN	GO_Biological_Process_2023	Astrocyte	up_up
gs_ind_0	Regulation Of Rab Protein Signal Transduction (GO:0032483)	1/6	0.00394092967217482	0.0333608583407765	422.06346483705	2336.68626304342	DENND4A	GO_Biological_Process_2023	Astrocyte	up_up
gs_ind_0	Regulation Of Receptor Internalization (GO:0002090)	1/36	0.0234222987478811	0.0486463127840607	65.3422800956683	245.299282542091	MKLN1	GO_Biological_Process_2023	Astrocyte	up_up
gs_ind_0	Regulation Of Sequestering Of Triglyceride (GO:0010889)	1/14	0.00917224417982959	0.0385948975878544	171.918238993711	806.567018475827	OSBPL11	GO_Biological_Process_2023	Astrocyte	up_up
gs_ind_0	Regulation Of T Cell Mediated Cytotoxicity (GO:0001914)	1/36	0.0234222987478811	0.0486463127840607	65.3422800956683	245.299282542091	HLA-C	GO_Biological_Process_2023	Astrocyte	up_up
gs_ind_0	Release Of Sequestered Calcium Ion Into Cytosol By Endoplasmic Reticulum (GO:1903514)	1/7	0.00459629556794563	0.0333608583407765	357.121915820029	1922.21035867639	RYR3	GO_Biological_Process_2023	Astrocyte	up_up
gs_ind_0	Release Of Sequestered Calcium Ion Into Cytosol By Sarcoplasmic Reticulum (GO:0014808)	1/6	0.00394092967217482	0.0333608583407765	422.06346483705	2336.68626304342	RYR3	GO_Biological_Process_2023	Astrocyte	up_up
gs_ind_0	Response To ATP (GO:0033198)	1/20	0.0130783570022062	0.0399753553652339	119.00290275762	516.091378392342	RYR3	GO_Biological_Process_2023	Astrocyte	up_up
gs_ind_0	Response To BMP (GO:0071772)	1/23	0.0150258484764267	0.0412574144606971	103.128301886792	432.930892087239	BMPR1B	GO_Biological_Process_2023	Astrocyte	up_up
gs_ind_0	Response To Caffeine (GO:0031000)	1/6	0.00394092967217482	0.0333608583407765	422.06346483705	2336.68626304342	RYR3	GO_Biological_Process_2023	Astrocyte	up_up
gs_ind_0	Response To Histamine (GO:0034776)	1/9	0.00590578188224755	0.0335697075411966	273.079911209767	1401.3978860339	GABRB1	GO_Biological_Process_2023	Astrocyte	up_up
gs_ind_0	Response To Insulin (GO:0032868)	2/79	0.00124456036942438	0.0224020866496389	51.7881087919039	346.409257719704	LPIN1;RAB31	GO_Biological_Process_2023	Astrocyte	up_up
gs_ind_0	Response To Magnesium Ion (GO:0032026)	1/8	0.00525124622030741	0.0333608583407765	309.498113207547	1624.64530587971	RYR3	GO_Biological_Process_2023	Astrocyte	up_up
gs_ind_0	Response To Peptide (GO:1901652)	1/38	0.0247079271191131	0.0497227850098921	61.8543396226415	228.900096022225	FYN	GO_Biological_Process_2023	Astrocyte	up_up
gs_ind_0	Sarcoplasmic Reticulum Calcium Ion Transport (GO:0070296)	1/10	0.00655990280660549	0.0348427624481997	244.328699106256	1228.18649402375	RYR3	GO_Biological_Process_2023	Astrocyte	up_up
gs_ind_0	Schwann Cell Development (GO:0014044)	1/8	0.00525124622030741	0.0333608583407765	309.498113207547	1624.64530587971	PARD3	GO_Biological_Process_2023	Astrocyte	up_up
gs_ind_0	Stimulatory C-type Lectin Receptor Signaling Pathway (GO:0002223)	1/19	0.0124283695799957	0.0399753553652339	125.438551759307	550.395959585475	FYN	GO_Biological_Process_2023	Astrocyte	up_up
gs_ind_0	Triglyceride Biosynthetic Process (GO:0019432)	1/17	0.0111271578322864	0.0387655821253848	140.650085763293	632.695635044419	LPIN1	GO_Biological_Process_2023	Astrocyte	up_up
gs_ind_0	Tumor Necrosis Factor-Mediated Signaling Pathway (GO:0033209)	1/38	0.0247079271191131	0.0497227850098921	61.8543396226415	228.900096022225	TNFRSF1A	GO_Biological_Process_2023	Astrocyte	up_up
gs_ind_0	Valine Metabolic Process (GO:0006573)	1/5	0.0032851482798595	0.0333608583407765	515.867924528302	2949.90998771919	HIBCH	GO_Biological_Process_2023	Astrocyte	up_up
gs_ind_0	Vascular Endothelial Growth Factor Receptor Signaling Pathway (GO:0048010)	1/28	0.018263446672022	0.0435099758951114	84.367409948542	337.710396229937	FYN	GO_Biological_Process_2023	Astrocyte	up_up
gs_ind_0	Vitamin A Metabolic Process (GO:0006776)	1/6	0.00394092967217482	0.0333608583407765	422.06346483705	2336.68626304342	KDM5A	GO_Biological_Process_2023	Astrocyte	up_up
gs_ind_0	Apical Dendrite (GO:0097440)	1/9	0.00503281225854418	0.0128336712592877	321.658823529412	1702.14655640228	SLC1A1	GO_Cellular_Component_2023	COP	up_up
gs_ind_0	Axon (GO:0030424)	2/205	0.00586210497064986	0.0135894251592338	23.3223815781955	119.859468594399	SLC1A1;IGF1R	GO_Cellular_Component_2023	COP	up_up
gs_ind_0	Bounding Membrane Of Organelle (GO:0098588)	3/818	0.010378758946791	0.0211726682514536	8.41714644614257	38.4494742136053	B2M;HLA-C;HLA-B	GO_Cellular_Component_2023	COP	up_up
gs_ind_0	COPII-coated ER To Golgi Transport Vesicle (GO:0030134)	3/76	1.0521640810812e-05	7.66576687644877e-05	95.1138211382114	1090.20188384092	B2M;HLA-C;HLA-B	GO_Cellular_Component_2023	COP	up_up
gs_ind_0	Cell-Cell Junction (GO:0005911)	2/297	0.0119445732184358	0.0225619716348233	16.0250659111478	70.9506304195517	PARD3;PTPRJ	GO_Cellular_Component_2023	COP	up_up
gs_ind_0	Coated Vesicle Membrane (GO:0030662)	3/55	3.95678337113315e-06	5.04489879819477e-05	133.227642276423	1657.3624139264	B2M;HLA-C;HLA-B	GO_Cellular_Component_2023	COP	up_up
gs_ind_0	Cytoplasmic Vesicle Membrane (GO:0030659)	2/389	0.0198787699257372	0.0349592160762964	12.1927981995499	47.7726386508755	HLA-C;HLA-B	GO_Cellular_Component_2023	COP	up_up
gs_ind_0	ER To Golgi Transport Vesicle Membrane (GO:0012507)	3/55	3.95678337113315e-06	5.04489879819477e-05	133.227642276423	1657.3624139264	B2M;HLA-C;HLA-B	GO_Cellular_Component_2023	COP	up_up
gs_ind_0	Early Endosome (GO:0005769)	3/307	0.000656897841121489	0.00223345265981306	22.8289879450519	167.290413756262	B2M;HLA-C;HLA-B	GO_Cellular_Component_2023	COP	up_up
gs_ind_0	Early Endosome Membrane (GO:0031901)	3/116	3.73843552321692e-05	0.000211844679648959	61.5333619856022	627.286983094103	B2M;HLA-C;HLA-B	GO_Cellular_Component_2023	COP	up_up
gs_ind_0	Endocytic Vesicle Membrane (GO:0030666)	3/159	9.5446678125974e-05	0.000405648382035389	44.5795215460142	412.670081477165	B2M;HLA-C;HLA-B	GO_Cellular_Component_2023	COP	up_up
gs_ind_0	Endoplasmic Reticulum Lumen (GO:0005788)	2/284	0.0109683055661017	0.021514753225815	16.7678534677917	75.6690549012596	B2M;SUMF1	GO_Cellular_Component_2023	COP	up_up
gs_ind_0	Endosome Lumen (GO:0031904)	1/25	0.013920270236929	0.0253547779315493	111.552380952381	476.82052461746	B2M	GO_Cellular_Component_2023	COP	up_up
gs_ind_0	Endosome Membrane (GO:0010008)	3/361	0.00104878025819945	0.00334298707301076	19.3645950267034	132.843589879888	B2M;HLA-C;HLA-B	GO_Cellular_Component_2023	COP	up_up
gs_ind_0	Glial Cell Projection (GO:0097386)	1/13	0.00726183250419561	0.0161023242484338	218.706666666667	1077.15724977046	SLC1A1	GO_Cellular_Component_2023	COP	up_up
gs_ind_0	Golgi Membrane (GO:0000139)	3/426	0.0016851844516427	0.00505555335492812	16.3662568030639	104.512956155793	B2M;HLA-C;HLA-B	GO_Cellular_Component_2023	COP	up_up
gs_ind_0	Lumenal Side Of Endoplasmic Reticulum Membrane (GO:0098553)	2/27	0.000104546105384376	0.000410142413431013	186.933424532604	1713.40978290586	HLA-C;HLA-B	GO_Cellular_Component_2023	COP	up_up
gs_ind_0	MHC Class I Protein Complex (GO:0042612)	2/5	3.00095544965809e-06	5.04489879819477e-05	1362.67441860465	17328.5580357263	HLA-C;HLA-B	GO_Cellular_Component_2023	COP	up_up
gs_ind_0	MHC Protein Complex (GO:0042611)	2/21	6.26770616583333e-05	0.0003196530144575	244.48717948718	2366.02835169244	HLA-C;HLA-B	GO_Cellular_Component_2023	COP	up_up
gs_ind_0	Neuron To Neuron Synapse (GO:0098984)	1/10	0.0055905157001169	0.0135769667002839	287.79298245614	1492.69118317395	SLC1A1	GO_Cellular_Component_2023	COP	up_up
gs_ind_0	Phagocytic Vesicle (GO:0045335)	3/100	2.39899530486342e-05	0.000152935950685043	71.6591619762351	762.301239111636	B2M;HLA-C;HLA-B	GO_Cellular_Component_2023	COP	up_up
gs_ind_0	Phagocytic Vesicle Membrane (GO:0030670)	3/45	2.14798328049293e-06	5.04489879819477e-05	164.615494978479	2148.39372444833	B2M;HLA-C;HLA-B	GO_Cellular_Component_2023	COP	up_up
gs_ind_0	Protein Kinase Complex (GO:1902911)	1/17	0.00948607573683631	0.0201579109407772	165.670707070707	771.68260090179	IGF1R	GO_Cellular_Component_2023	COP	up_up
gs_ind_0	Recycling Endosome (GO:0055037)	3/159	9.5446678125974e-05	0.000405648382035389	44.5795215460142	412.670081477165	B2M;HLA-C;HLA-B	GO_Cellular_Component_2023	COP	up_up
gs_ind_0	Recycling Endosome Membrane (GO:0055038)	3/70	8.21079493451954e-06	6.97917569434161e-05	103.583559168925	1212.96977720205	B2M;HLA-C;HLA-B	GO_Cellular_Component_2023	COP	up_up
gs_ind_0	Secretory Granule Membrane (GO:0030667)	3/279	0.000497628743765498	0.00181279042371717	25.158073479469	191.34365888276	HLA-C;PTPRJ;HLA-B	GO_Cellular_Component_2023	COP	up_up
gs_ind_0	Specific Granule (GO:0042581)	2/159	0.00357692139602038	0.0101346106220577	30.1679586563308	169.943737383423	B2M;PTPRJ	GO_Cellular_Component_2023	COP	up_up
gs_ind_0	Tertiary Granule Lumen (GO:1904724)	1/53	0.0292909055582932	0.0497945394490985	52.0222222222222	183.66332155654	B2M	GO_Cellular_Component_2023	COP	up_up
gs_ind_0	Transferase Complex, Transferring Phosphorus-Containing Groups (GO:0061695)	1/9	0.00503281225854418	0.0128336712592877	321.658823529412	1702.14655640228	IGF1R	GO_Cellular_Component_2023	COP	up_up
gs_ind_0	Transport Vesicle Membrane (GO:0030658)	3/60	5.1516647458302e-06	5.2546980407468e-05	121.627783669141	1480.96308155118	B2M;HLA-C;HLA-B	GO_Cellular_Component_2023	COP	up_up
gs_ind_0	Acidic Amino Acid Transmembrane Transporter Activity (GO:0015172)	1/15	0.00837455063586915	0.0246002424928656	188.531034482759	901.660580466729	SLC1A1	GO_Molecular_Function_2023	COP	up_up
gs_ind_0	C4-dicarboxylate Transmembrane Transporter Activity (GO:0015556)	1/14	0.00781834077523325	0.0246002424928656	202.501234567901	982.390781351783	SLC1A1	GO_Molecular_Function_2023	COP	up_up
gs_ind_0	Chloride Transmembrane Transporter Activity (GO:0015108)	1/55	0.0303799937250253	0.0475953235025397	50.1107033639144	175.085343760034	SLC1A1	GO_Molecular_Function_2023	COP	up_up
gs_ind_0	Cyclic Nucleotide-Dependent Protein Kinase Activity (GO:0004690)	1/7	0.00391650769649135	0.0204528735261215	420.651282051282	2331.48283126079	PRKG2	GO_Molecular_Function_2023	COP	up_up
gs_ind_0	DNA Polymerase Activity (GO:0034061)	1/21	0.0117055517296883	0.028955838489229	133.331707317073	593.01837370178	REV3L	GO_Molecular_Function_2023	COP	up_up
gs_ind_0	DNA-directed DNA Polymerase Activity (GO:0003887)	1/20	0.0111511291264488	0.028955838489229	140.17264957265	630.246302211282	REV3L	GO_Molecular_Function_2023	COP	up_up
gs_ind_0	Dicarboxylic Acid Transmembrane Transporter Activity (GO:0005310)	1/28	0.0155781928744529	0.0332806847772402	99.3757575757576	413.590299455086	SLC1A1	GO_Molecular_Function_2023	COP	up_up
gs_ind_0	Guanylate Kinase Activity (GO:0004385)	1/8	0.00447480964173275	0.0210316053161439	364.555555555555	1971.98725566635	MAGI3	GO_Molecular_Function_2023	COP	up_up
gs_ind_0	Inorganic Anion Transmembrane Transporter Activity (GO:0015103)	1/32	0.0177846091957065	0.0363424622694872	86.7481481481481	349.544883390268	SLC1A1	GO_Molecular_Function_2023	COP	up_up
gs_ind_0	Insulin-Like Growth Factor Binding (GO:0005520)	1/15	0.00837455063586915	0.0246002424928656	188.531034482759	901.660580466729	IGF1R	GO_Molecular_Function_2023	COP	up_up
gs_ind_0	Ion Channel Inhibitor Activity (GO:0008200)	1/34	0.0188860427158729	0.0369851669852511	81.5651741293532	323.759264759508	ANKRD36C	GO_Molecular_Function_2023	COP	up_up
gs_ind_0	Kinase Binding (GO:0019900)	2/458	0.026932462990408	0.0457044974430194	10.332280496192	37.3452314140063	PTPRJ;ERCC6L2	GO_Molecular_Function_2023	COP	up_up
gs_ind_0	L-glutamate Transmembrane Transporter Activity (GO:0005313)	1/12	0.00670502566993796	0.0242412466528526	237.730434782609	1189.81656183983	SLC1A1	GO_Molecular_Function_2023	COP	up_up
gs_ind_0	MHC Class II Protein Complex Binding (GO:0023026)	1/25	0.013920270236929	0.0311548905302697	111.552380952381	476.82052461746	B2M	GO_Molecular_Function_2023	COP	up_up
gs_ind_0	Mitogen-Activated Protein Kinase Binding (GO:0051019)	2/23	7.54594513358529e-05	0.00354659421278509	221.733369388859	2104.67432026484	PRKG2;PTPRJ	GO_Molecular_Function_2023	COP	up_up
gs_ind_0	Monoatomic Anion Transmembrane Transporter Activity (GO:0008509)	1/24	0.0133670360916783	0.0311548905302697	116.302127659574	501.839446981223	SLC1A1	GO_Molecular_Function_2023	COP	up_up
gs_ind_0	Neutral L-amino Acid Transmembrane Transporter Activity (GO:0015175)	1/41	0.0227317638287385	0.0410920346134889	67.4559670781893	255.252842810014	SLC1A1	GO_Molecular_Function_2023	COP	up_up
gs_ind_0	Nucleoside Monophosphate Kinase Activity (GO:0050145)	1/18	0.0100413912824317	0.0277614935455466	156.2	718.682385578052	MAGI3	GO_Molecular_Function_2023	COP	up_up
gs_ind_0	Oxidoreductase Activity, Acting On A Sulfur Group Of Donors, Oxygen As Acceptor (GO:0016670)	1/6	0.00335790626955402	0.0197276993336299	497.145454545455	2831.95807649529	SUMF1	GO_Molecular_Function_2023	COP	up_up
gs_ind_0	Phosphatidylinositol 3-Kinase Regulatory Subunit Binding (GO:0036312)	1/6	0.00335790626955402	0.0197276993336299	497.145454545455	2831.95807649529	PTPN13	GO_Molecular_Function_2023	COP	up_up
gs_ind_0	Phosphatidylinositol Phosphate Binding (GO:1901981)	2/109	0.00170486547606768	0.0197276993336299	44.2536506219578	282.084676439556	PARD3;MYO10	GO_Molecular_Function_2023	COP	up_up
gs_ind_0	Phosphatidylinositol-3,4,5-Trisphosphate Binding (GO:0005547)	2/36	0.000187071940207835	0.00439619059488413	138.137849679811	1185.77769255476	PARD3;MYO10	GO_Molecular_Function_2023	COP	up_up
gs_ind_0	Phosphatidylinositol-3-Phosphate Binding (GO:0032266)	1/40	0.0221832592426837	0.0410920346134889	69.1654008438819	263.410713474629	PARD3	GO_Molecular_Function_2023	COP	up_up
gs_ind_0	Phosphoric Ester Hydrolase Activity (GO:0042578)	1/51	0.0282006473584588	0.0457044974430194	54.0851485148515	192.998003488989	PTPRJ	GO_Molecular_Function_2023	COP	up_up
gs_ind_0	Platelet-Derived Growth Factor Receptor Binding (GO:0005161)	1/12	0.00670502566993796	0.0242412466528526	237.730434782609	1189.81656183983	PTPRJ	GO_Molecular_Function_2023	COP	up_up
gs_ind_0	Protein Kinase Binding (GO:0019901)	3/509	0.00279209348984415	0.0197276993336299	13.6563455565454	80.3124712600974	PRKG2;PTPRJ;ERCC6L2	GO_Molecular_Function_2023	COP	up_up
gs_ind_0	Protein Serine Kinase Activity (GO:0106310)	1/9	0.00503281225854418	0.0215038341955978	321.658823529412	1702.14655640228	PRKG2	GO_Molecular_Function_2023	COP	up_up
gs_ind_0	Protein Tyrosine Phosphatase Activity (GO:0004725)	2/76	0.000834821623645452	0.0130788721037787	63.9074449820509	452.994661702164	PTPN13;PTPRJ	GO_Molecular_Function_2023	COP	up_up
gs_ind_0	Sulfur Amino Acid Transmembrane Transporter Activity (GO:0000099)	1/5	0.00279900520758006	0.0197276993336299	607.637037037037	3571.98897983854	SLC1A1	GO_Molecular_Function_2023	COP	up_up
gs_ind_0	Transmembrane Receptor Protein Tyrosine Kinase Activity (GO:0004714)	1/50	0.0276550791212366	0.0457044974430194	55.1791245791246	197.979712393814	IGF1R	GO_Molecular_Function_2023	COP	up_up
gs_ind_0	Acidic Amino Acid Transport (GO:0015800)	1/9	0.00503281225854418	0.0324664400860154	321.658823529412	1702.14655640228	SLC1A1	GO_Biological_Process_2023	COP	up_up
gs_ind_0	Amide Transport (GO:0042886)	1/32	0.0177846091957065	0.0474727726677061	86.7481481481481	349.544883390268	SLC1A1	GO_Biological_Process_2023	COP	up_up
gs_ind_0	Amino Acid Import Across Plasma Membrane (GO:0089718)	1/27	0.0150258484764267	0.0427539606133379	103.128301886792	432.930892087239	SLC1A1	GO_Biological_Process_2023	COP	up_up
gs_ind_0	Amylin Receptor Signaling Pathway (GO:0097647)	1/5	0.00279900520758006	0.0321885598871706	607.637037037037	3571.98897983854	RAMP1	GO_Biological_Process_2023	COP	up_up
gs_ind_0	Amyloid Fibril Formation (GO:1990000)	1/24	0.0133670360916783	0.0409922440144802	116.302127659574	501.839446981223	B2M	GO_Biological_Process_2023	COP	up_up
gs_ind_0	Antigen Processing And Presentation Of Endogenous Peptide Antigen (GO:0002483)	2/21	6.26770616583333e-05	0.00345977380354	244.48717948718	2366.02835169244	HLA-C;HLA-B	GO_Biological_Process_2023	COP	up_up
gs_ind_0	Antigen Processing And Presentation Of Endogenous Peptide Antigen Via MHC Class I Via ER Pathway (GO:0002484)	2/13	2.33436588461423e-05	0.00161071246038382	414.646107178969	4422.27751743279	HLA-C;HLA-B	GO_Biological_Process_2023	COP	up_up
gs_ind_0	Antigen Processing And Presentation Of Endogenous Peptide Antigen Via MHC Class I Via ER Pathway, TAP-independent (GO:0002486)	2/13	2.33436588461423e-05	0.00161071246038382	414.646107178969	4422.27751743279	HLA-C;HLA-B	GO_Biological_Process_2023	COP	up_up
gs_ind_0	Antigen Processing And Presentation Of Endogenous Peptide Antigen Via MHC Class Ib (GO:0002476)	2/13	2.33436588461423e-05	0.00161071246038382	414.646107178969	4422.27751743279	HLA-C;HLA-B	GO_Biological_Process_2023	COP	up_up
gs_ind_0	Antigen Processing And Presentation Of Peptide Antigen Via MHC Class I (GO:0002474)	1/18	0.0100413912824317	0.0364661051835679	156.2	718.682385578052	B2M	GO_Biological_Process_2023	COP	up_up
gs_ind_0	Antigen Processing And Presentation Of Peptide Antigen Via MHC Class Ib (GO:0002428)	2/13	2.33436588461423e-05	0.00161071246038382	414.646107178969	4422.27751743279	HLA-C;HLA-B	GO_Biological_Process_2023	COP	up_up
gs_ind_0	Aspartate Transmembrane Transport (GO:0015810)	1/9	0.00503281225854418	0.0324664400860154	321.658823529412	1702.14655640228	SLC1A1	GO_Biological_Process_2023	COP	up_up
gs_ind_0	C4-dicarboxylate Transport (GO:0015740)	1/12	0.00670502566993796	0.0324664400860154	237.730434782609	1189.81656183983	SLC1A1	GO_Biological_Process_2023	COP	up_up
gs_ind_0	Calcitonin Family Receptor Signaling Pathway (GO:0097646)	1/6	0.00335790626955402	0.0324664400860154	497.145454545455	2831.95807649529	RAMP1	GO_Biological_Process_2023	COP	up_up
gs_ind_0	Calcium-Mediated Signaling Using Intracellular Calcium Source (GO:0035584)	1/20	0.0111511291264488	0.0389583751759476	140.17264957265	630.246302211282	PTPRJ	GO_Biological_Process_2023	COP	up_up
gs_ind_0	Cellular Component Maintenance (GO:0043954)	1/12	0.00670502566993796	0.0324664400860154	237.730434782609	1189.81656183983	IGF1R	GO_Biological_Process_2023	COP	up_up
gs_ind_0	Cellular Response To Amyloid-Beta (GO:1904646)	1/34	0.0188860427158729	0.0474727726677061	81.5651741293532	323.759264759508	IGF1R	GO_Biological_Process_2023	COP	up_up
gs_ind_0	Cellular Response To Glucose Stimulus (GO:0071333)	1/34	0.0188860427158729	0.0474727726677061	81.5651741293532	323.759264759508	IGF1R	GO_Biological_Process_2023	COP	up_up
gs_ind_0	Cellular Response To Hexose Stimulus (GO:0071331)	1/25	0.013920270236929	0.041760810710787	111.552380952381	476.82052461746	IGF1R	GO_Biological_Process_2023	COP	up_up
gs_ind_0	Cellular Response To Organic Substance (GO:0071310)	2/82	0.000970801236365836	0.0223284284364142	59.1354903943377	410.2458893686	SLC1A1;RAMP1	GO_Biological_Process_2023	COP	up_up
gs_ind_0	Contact Inhibition (GO:0060242)	1/5	0.00279900520758006	0.0321885598871706	607.637037037037	3571.98897983854	PTPRJ	GO_Biological_Process_2023	COP	up_up
gs_ind_0	Cytoskeleton-Dependent Intracellular Transport (GO:0030705)	1/22	0.0122596769901699	0.0406497401907158	127.127131782946	559.542404199824	MYO10	GO_Biological_Process_2023	COP	up_up
gs_ind_0	Dendritic Spine Maintenance (GO:0097062)	1/7	0.00391650769649135	0.0324664400860154	420.651282051282	2331.48283126079	IGF1R	GO_Biological_Process_2023	COP	up_up
gs_ind_0	Dendritic Spine Organization (GO:0097061)	1/26	0.0144732076478696	0.0420484769559159	107.175163398693	453.93569821057	IGF1R	GO_Biological_Process_2023	COP	up_up
gs_ind_0	Dephosphorylation (GO:0016311)	2/146	0.00302757675150017	0.0324664400860154	32.8924921541804	190.776215412313	PTPN13;PTPRJ	GO_Biological_Process_2023	COP	up_up
gs_ind_0	Detection Of Bacterium (GO:0016045)	1/12	0.00670502566993796	0.0324664400860154	237.730434782609	1189.81656183983	HLA-B	GO_Biological_Process_2023	COP	up_up
gs_ind_0	Dicarboxylic Acid Transport (GO:0006835)	1/24	0.0133670360916783	0.0409922440144802	116.302127659574	501.839446981223	SLC1A1	GO_Biological_Process_2023	COP	up_up
[truncated: 1,069 more rows]
