# Supplementary material for: Charting the human-specific properties of gene expression networks in the infant prefrontal cortex
Source: Sci Adv. 2026 Jun 3;12(23):eaea3316. doi: 10.1126/sciadv.aea3316 (PMC13232592; doi:10.1126/sciadv.aea3316)
Supplement: Supplementary file 2 — Data S1 [file sciadv.aea3316_data_s1.zip › csv_resubmission/6_EVOxASD___rhe_adult.csv]

Unnamed: 0.2	Unnamed: 0.1	baseMean_x	log2FoldChange_x	lfcSE_x	stat_x	pvalue_x	padj_x	CellType_x	species1_x	species2_x	rmvshg_FC	hsa_regulation	rhe_regulation_x	hsa_regulation_gene_celltype	rhe_regulation_gene_celltype	log2FoldChange_y	lfcSE_y	stat_y	pvalue_y	padj_y	CellType_y	species1_y	rmvspt_FC	ptr_regulation	ptr_regulation_gene_celltype	regulation_gene_celltype_x	gene	cell_type_broad	cell_type_broad_regulation	cell_type	cell_type_broad_regulation_lower	direction	species	lineage	cell_type_broad2	CELL TYPE	logFC_ASD_vs_CTL	logFC_CTL_vs_ASD	pVal_ASD_vs_CTL	FDR_pVal_ASD_vs_CTL	regulation	regulation_gene_celltype_y	celltype_specific	celltype_broad_specific	_merge	evolution_asd
4600	4600	5534.88786503211	0.833068199791142	0.293112623649427	2.84214371056062	0.004481128701205	0.012069007668795	OL	hg	rm	-0.833068199791142	human_up	macaque_down	human_up_AATK_OL	macaque_down_AATK_OL	0.873409567890502	0.293100819890834	2.97989465950932	0.0028834752353466	0.0087408026776768	OL	pt	-0.873409567890502	chimp_up	chimp_up_AATK_OL	down_AATK_OL	AATK	OL	down_AATK_OL	OL	macaque_down_aatk_ol	down	rhe	OL	OL	ODC_2	-0.553721190149759	0.553721190149759	0.000297496216586	0.0006259696829372	down	down_AATK_ODC_2	no	no	both	down_down
2762	2762	11297.1736846069	0.581469353878791	0.235820423517334	2.46572941056587	0.0136734584116695	0.0315952973071378	OL	hg	rm	-0.581469353878791	human_up	macaque_down	human_up_ABCA2_OL	macaque_down_ABCA2_OL	0.696215301157773	0.235809134370287	2.95245263936433	0.0031526042720365	0.0094375019202393	OL	pt	-0.696215301157773	chimp_up	chimp_up_ABCA2_OL	down_ABCA2_OL	ABCA2	OL	down_ABCA2_OL	OL	macaque_down_abca2_ol	down	rhe	OL	OL	ODC_1	-0.45767893	0.45767893	7.5e-05	0.001019548	down	down_ABCA2_ODC_1	no	no	both	down_down
608	608	14035.5911117138	7.0154210906413	0.307850949922968	22.7883691520092	5.98013598095024e-115	9.83226357360235e-112	OL	hg	rm	-7.0154210906413	human_up	macaque_down	human_up_AC012593.1_OL	macaque_down_AC012593.1_OL	8.70438941730424	0.307796803204811	28.2796615386297	6.14824852887281e-176	3.28531660140319e-172	OL	pt	-8.70438941730424	chimp_up	chimp_up_AC012593.1_OL	down_AC012593.1_OL	AC012593.1	OL	down_AC012593.1_OL	OL	macaque_down_ac012593.1_ol	down	rhe	OL	OL	OPCS_4	0.656709283286133	-0.656709283286133	1.44066763496734e-06	0.0001085795487618	up	up_AC012593.1_OPCS_4	no	no	both	down_up
608	608	14035.5911117138	7.0154210906413	0.307850949922968	22.7883691520092	5.98013598095024e-115	9.83226357360235e-112	OL	hg	rm	-7.0154210906413	human_up	macaque_down	human_up_AC012593.1_OL	macaque_down_AC012593.1_OL	8.70438941730424	0.307796803204811	28.2796615386297	6.14824852887281e-176	3.28531660140319e-172	OL	pt	-8.70438941730424	chimp_up	chimp_up_AC012593.1_OL	down_AC012593.1_OL	AC012593.1	OL	down_AC012593.1_OL	OL	macaque_down_ac012593.1_ol	down	rhe	OL	OL	ODC_3	-0.32380697047533	0.32380697047533	4.47793602260537e-09	4.12993642313433e-06	down	down_AC012593.1_ODC_3	no	no	both	down_down
608	608	14035.5911117138	7.0154210906413	0.307850949922968	22.7883691520092	5.98013598095024e-115	9.83226357360235e-112	OL	hg	rm	-7.0154210906413	human_up	macaque_down	human_up_AC012593.1_OL	macaque_down_AC012593.1_OL	8.70438941730424	0.307796803204811	28.2796615386297	6.14824852887281e-176	3.28531660140319e-172	OL	pt	-8.70438941730424	chimp_up	chimp_up_AC012593.1_OL	down_AC012593.1_OL	AC012593.1	OL	down_AC012593.1_OL	OL	macaque_down_ac012593.1_ol	down	rhe	OL	OL	OPCS_1	-0.37528769	0.37528769	5.85e-06	0.000138735	down	down_AC012593.1_OPCS_1	no	no	both	down_down
608	608	14035.5911117138	7.0154210906413	0.307850949922968	22.7883691520092	5.98013598095024e-115	9.83226357360235e-112	OL	hg	rm	-7.0154210906413	human_up	macaque_down	human_up_AC012593.1_OL	macaque_down_AC012593.1_OL	8.70438941730424	0.307796803204811	28.2796615386297	6.14824852887281e-176	3.28531660140319e-172	OL	pt	-8.70438941730424	chimp_up	chimp_up_AC012593.1_OL	down_AC012593.1_OL	AC012593.1	OL	down_AC012593.1_OL	OL	macaque_down_ac012593.1_ol	down	rhe	OL	OL	ODC_1	-0.523168864	0.523168864	2.2e-05	0.000391573	down	down_AC012593.1_ODC_1	no	no	both	down_down
608	608	14035.5911117138	7.0154210906413	0.307850949922968	22.7883691520092	5.98013598095024e-115	9.83226357360235e-112	OL	hg	rm	-7.0154210906413	human_up	macaque_down	human_up_AC012593.1_OL	macaque_down_AC012593.1_OL	8.70438941730424	0.307796803204811	28.2796615386297	6.14824852887281e-176	3.28531660140319e-172	OL	pt	-8.70438941730424	chimp_up	chimp_up_AC012593.1_OL	down_AC012593.1_OL	AC012593.1	OL	down_AC012593.1_OL	OL	macaque_down_ac012593.1_ol	down	rhe	OL	OL	ODC_2	-0.530409208014651	0.530409208014651	4.16936047066159e-11	5.93461850806858e-10	down	down_AC012593.1_ODC_2	no	no	both	down_down
4435	4435	3486.58283343438	0.937261638497486	0.13746892482738	6.81798915408997	9.23236108480663e-12	1.19813288297909e-10	OL	hg	rm	-0.937261638497486	human_up	macaque_down	human_up_ACACA_OL	macaque_down_ACACA_OL	0.630902069035879	0.137525727668617	4.58752031151658	4.48541800379961e-06	2.70746468266628e-05	OL	pt	-0.630902069035879	chimp_up	chimp_up_ACACA_OL	down_ACACA_OL	ACACA	OL	down_ACACA_OL	OL	macaque_down_acaca_ol	down	rhe	OL	OL	OPCS_1	-0.284375348	0.284375348	4.83e-07	2.15e-05	down	down_ACACA_OPCS_1	no	no	both	down_down
2984	2984	693.799819847956	3.44646802277535	0.464750664448923	7.41573554684853	1.20951631567861e-13	1.93359773607439e-12	OL	hg	rm	-3.44646802277535	human_up	macaque_down	human_up_ADAM12_OL	macaque_down_ADAM12_OL	2.64165656320322	0.465001082688583	5.68096862899644	1.33934044236404e-08	1.27287961827875e-07	OL	pt	-2.64165656320322	chimp_up	chimp_up_ADAM12_OL	down_ADAM12_OL	ADAM12	OL	down_ADAM12_OL	OL	macaque_down_adam12_ol	down	rhe	OL	OL	OPCS_3	0.366017085701166	-0.366017085701166	3.93097285071866e-07	0.000221010171823	up	up_ADAM12_OPCS_3	no	no	both	down_up
1586	1586	80.3171841588542	-0.55380590873178	0.23518411933746	-2.35477595295088	0.0185338766397219	0.0410638622677947	OL	hg	rm	0.55380590873178	human_down	macaque_up	human_down_ADAMTS6_OL	macaque_up_ADAMTS6_OL	-0.970647271293861	0.238342990962351	-4.0724808704242	4.65150215612126e-05	0.0002263173391416	OL	pt	0.970647271293861	chimp_down	chimp_down_ADAMTS6_OL	up_ADAMTS6_OL	ADAMTS6	OL	up_ADAMTS6_OL	OL	macaque_up_adamts6_ol	up	rhe	OL	OL	OPCS_1	-0.392627032	0.392627032	1.69e-08	1.88e-06	down	down_ADAMTS6_OPCS_1	yes	yes	both	up_down
2772	2772	1803.6213987672	2.43739098273598	0.417098701445788	5.84367914425833	5.10603318059286e-09	4.58748857511525e-08	OL	hg	rm	-2.43739098273598	human_up	macaque_down	human_up_ADARB2_OL	macaque_down_ADARB2_OL	1.93201874682108	0.417161308197021	4.63134693668332	3.63294523203448e-06	2.23005661658544e-05	OL	pt	-1.93201874682108	chimp_up	chimp_up_ADARB2_OL	down_ADARB2_OL	ADARB2	OL	down_ADARB2_OL	OL	macaque_down_adarb2_ol	down	rhe	OL	OL	ODC_1	-0.544684543	0.544684543	5.42e-05	0.000788547	down	down_ADARB2_ODC_1	no	no	both	down_down
2624	2624	7961.71924301262	1.1054774975634	0.192537568157083	5.74161971684142	9.37752264400415e-09	8.14777109727417e-08	OL	hg	rm	-1.1054774975634	human_up	macaque_down	human_up_AGTPBP1_OL	macaque_down_AGTPBP1_OL	0.536972030741414	0.192578716085598	2.78832490763278	0.0052981378300419	0.0148145470930555	OL	pt	-0.536972030741414	chimp_up	chimp_up_AGTPBP1_OL	down_AGTPBP1_OL	AGTPBP1	OL	down_AGTPBP1_OL	OL	macaque_down_agtpbp1_ol	down	rhe	OL	OL	ODC_1	-0.374203562	0.374203562	0.00021443	0.002262632	down	down_AGTPBP1_ODC_1	yes	yes	both	down_down
3718	3718	2440.23583290876	1.21262742576275	0.163438064088823	7.41949210254795	1.17570310097091e-13	1.88235790862563e-12	OL	hg	rm	-1.21262742576275	human_up	macaque_down	human_up_ANKRD10_OL	macaque_down_ANKRD10_OL	0.646457697029875	0.163592483067497	3.95163448165984	7.76192332890945e-05	0.0003560921855164	OL	pt	-0.646457697029875	chimp_up	chimp_up_ANKRD10_OL	down_ANKRD10_OL	ANKRD10	OL	down_ANKRD10_OL	OL	macaque_down_ankrd10_ol	down	rhe	OL	OL	ODC_1	-0.447599859	0.447599859	1.92e-08	1.49e-06	down	down_ANKRD10_ODC_1	yes	yes	both	down_down
3379	3379	816.53554897402	1.43154305784475	0.29906338042705	4.78675475345916	1.69499747531491e-06	1.00944207404238e-05	OL	hg	rm	-1.43154305784475	human_up	macaque_down	human_up_APOLD1_OL	macaque_down_APOLD1_OL	1.2250981998099	0.299115842923069	4.09573156619789	4.20837333491618e-05	0.000206781084277	OL	pt	-1.2250981998099	chimp_up	chimp_up_APOLD1_OL	down_APOLD1_OL	APOLD1	OL	down_APOLD1_OL	OL	macaque_down_apold1_ol	down	rhe	OL	OL	ODC_2	0.330150077505143	-0.330150077505143	1.83746401951868e-10	1.98298964103334e-09	up	up_APOLD1_ODC_2	no	no	both	down_up
753	753	588.819340814546	0.705915122918382	0.21560500606163	3.27411285949733	0.0010599426845493	0.0033818801223402	OL	hg	rm	-0.705915122918382	human_up	macaque_down	human_up_ARHGEF4_OL	macaque_down_ARHGEF4_OL	0.771327008280224	0.215429218548563	3.5804196546642	0.0003430428160629	0.0013367724978177	OL	pt	-0.771327008280224	chimp_up	chimp_up_ARHGEF4_OL	down_ARHGEF4_OL	ARHGEF4	OL	down_ARHGEF4_OL	OL	macaque_down_arhgef4_ol	down	rhe	OL	OL	OPCS_4	-0.354814744571958	0.354814744571958	3.19025506250354e-05	0.0008085266411306	down	down_ARHGEF4_OPCS_4	no	no	both	down_down
3254	3254	3236.95575441833	0.781884132927042	0.123416175669931	6.33534566018432	2.36809762999849e-10	2.60368923578126e-09	OL	hg	rm	-0.781884132927042	human_up	macaque_down	human_up_ATM_OL	macaque_down_ATM_OL	0.575219040364382	0.123451384377638	4.6594782493875	3.17011890099405e-06	1.97085867916948e-05	OL	pt	-0.575219040364382	chimp_up	chimp_up_ATM_OL	down_ATM_OL	ATM	OL	down_ATM_OL	OL	macaque_down_atm_ol	down	rhe	OL	OL	OPCS_4	0.305120024312001	-0.305120024312001	1.12044438273314e-05	0.0004049212527434	up	up_ATM_OPCS_4	no	no	both	down_up
3942	3942	2058.14419736911	1.65442888171822	0.199395864838078	8.29720758282384	1.06587043048465e-16	2.2668571722566e-15	OL	hg	rm	-1.65442888171822	human_up	macaque_down	human_up_B2M_OL	macaque_down_B2M_OL	0.775351479637443	0.199645595250165	3.88363929925873	0.0001029045322769	0.000457462868737	OL	pt	-0.775351479637443	chimp_up	chimp_up_B2M_OL	down_B2M_OL	B2M	OL	down_B2M_OL	OL	macaque_down_b2m_ol	down	rhe	OL	OL	ODC_2	0.435975163861828	-0.435975163861828	0.000342422929916	0.0007121257705729	up	up_B2M_ODC_2	no	no	both	down_up
1197	1197	585.191608706987	-0.85175860672371	0.205522141904941	-4.1443641975942	3.40757819784243e-05	0.0001554612089662	OL	hg	rm	0.85175860672371	human_down	macaque_up	human_down_BCHE_OL	macaque_up_BCHE_OL	-0.623087107520788	0.205010202774687	-3.03929804023257	0.0023713013424948	0.0073722729757759	OL	pt	0.623087107520788	chimp_down	chimp_down_BCHE_OL	up_BCHE_OL	BCHE	OL	up_BCHE_OL	OL	macaque_up_bche_ol	up	rhe	OL	OL	OPCS_3	0.268389862716265	-0.268389862716265	4.28234261563998e-06	0.0005721834242793	up	up_BCHE_OPCS_3	yes	yes	both	up_up
2986	2986	19392.6704855638	0.558419837073655	0.190847771476789	2.92599611068328	0.003433552298319	0.0095087777694053	OL	hg	rm	-0.558419837073655	human_up	macaque_down	human_up_C10orf90_OL	macaque_down_C10orf90_OL	0.921589302189916	0.190830547954507	4.82935940848223	1.36972983963132e-06	9.19202687355726e-06	OL	pt	-0.921589302189916	chimp_up	chimp_up_C10orf90_OL	down_C10orf90_OL	C10orf90	OL	down_C10orf90_OL	OL	macaque_down_c10orf90_ol	down	rhe	OL	OL	ODC_3	-0.418614288128281	0.418614288128281	1.34168744401522e-06	0.0002175807301052	down	down_C10orf90_ODC_3	no	no	both	down_down
2986	2986	19392.6704855638	0.558419837073655	0.190847771476789	2.92599611068328	0.003433552298319	0.0095087777694053	OL	hg	rm	-0.558419837073655	human_up	macaque_down	human_up_C10orf90_OL	macaque_down_C10orf90_OL	0.921589302189916	0.190830547954507	4.82935940848223	1.36972983963132e-06	9.19202687355726e-06	OL	pt	-0.921589302189916	chimp_up	chimp_up_C10orf90_OL	down_C10orf90_OL	C10orf90	OL	down_C10orf90_OL	OL	macaque_down_c10orf90_ol	down	rhe	OL	OL	ODC_1	-0.722455673	0.722455673	2.57e-09	3.1e-07	down	down_C10orf90_ODC_1	no	no	both	down_down
2986	2986	19392.6704855638	0.558419837073655	0.190847771476789	2.92599611068328	0.003433552298319	0.0095087777694053	OL	hg	rm	-0.558419837073655	human_up	macaque_down	human_up_C10orf90_OL	macaque_down_C10orf90_OL	0.921589302189916	0.190830547954507	4.82935940848223	1.36972983963132e-06	9.19202687355726e-06	OL	pt	-0.921589302189916	chimp_up	chimp_up_C10orf90_OL	down_C10orf90_OL	C10orf90	OL	down_C10orf90_OL	OL	macaque_down_c10orf90_ol	down	rhe	OL	OL	ODC_2	-0.780842538413341	0.780842538413341	1.62348230334763e-08	8.68130075789058e-08	down	down_C10orf90_ODC_2	no	no	both	down_down
4163	4163	1677.77781756106	1.50355225763229	0.1444652659288	10.4077076795284	2.2866133334007e-25	1.01398492506445e-23	OL	hg	rm	-1.50355225763229	human_up	macaque_down	human_up_C16orf45_OL	macaque_down_C16orf45_OL	1.3881025883837	0.144471736348507	9.60812559928816	7.38816355762539e-22	2.96831969700536e-20	OL	pt	-1.3881025883837	chimp_up	chimp_up_C16orf45_OL	down_C16orf45_OL	C16orf45	OL	down_C16orf45_OL	OL	macaque_down_c16orf45_ol	down	rhe	OL	OL	OPCS_1	0.294358035	-0.294358035	1.22e-05	0.000239734	up	up_C16orf45_OPCS_1	yes	yes	both	down_up
4476	4476	96.010645034711	-1.99888532661771	0.265866750139341	-7.51837273961523	5.54621938862226e-14	9.18240845952069e-13	OL	hg	rm	1.99888532661771	human_down	macaque_up	human_down_C1QL1_OL	macaque_up_C1QL1_OL	-1.38529730158816	0.259000835664775	-5.34862097271822	8.86269280121434e-08	7.35369549429951e-07	OL	pt	1.38529730158816	chimp_down	chimp_down_C1QL1_OL	up_C1QL1_OL	C1QL1	OL	up_C1QL1_OL	OL	macaque_up_c1ql1_ol	up	rhe	OL	OL	OPCS_1	0.273883655	-0.273883655	1.43e-05	0.000270599	up	up_C1QL1_OPCS_1	yes	yes	both	up_up
2195	2195	2351.56259304111	1.68910988386644	0.421556344449658	4.00684251608544	6.15358633520585e-05	0.0002630009084756	OL	hg	rm	-1.68910988386644	human_up	macaque_down	human_up_CALN1_OL	macaque_down_CALN1_OL	3.12723909012122	0.421349496288155	7.42195995882369	1.15399705073339e-13	2.12633904848064e-12	OL	pt	-3.12723909012122	chimp_up	chimp_up_CALN1_OL	down_CALN1_OL	CALN1	OL	down_CALN1_OL	OL	macaque_down_caln1_ol	down	rhe	OL	OL	ODC_1	-0.264531525	0.264531525	0.000113179	0.001398482	down	down_CALN1_ODC_1	no	no	both	down_down
3176	3176	5042.26770454063	2.02200387893661	0.263254538223106	7.68079400486149	1.58105542459736e-14	2.7882408123221e-13	OL	hg	rm	-2.02200387893661	human_up	macaque_down	human_up_CARNS1_OL	macaque_down_CARNS1_OL	1.5576370623043	0.263287245194523	5.91611287950346	3.29639025160907e-09	3.44463917153024e-08	OL	pt	-1.5576370623043	chimp_up	chimp_up_CARNS1_OL	down_CARNS1_OL	CARNS1	OL	down_CARNS1_OL	OL	macaque_down_carns1_ol	down	rhe	OL	OL	OPCS_4	-0.251385775510856	0.251385775510856	4.93778170591245e-08	1.29974206217122e-05	down	down_CARNS1_OPCS_4	no	yes	both	down_down
3176	3176	5042.26770454063	2.02200387893661	0.263254538223106	7.68079400486149	1.58105542459736e-14	2.7882408123221e-13	OL	hg	rm	-2.02200387893661	human_up	macaque_down	human_up_CARNS1_OL	macaque_down_CARNS1_OL	1.5576370623043	0.263287245194523	5.91611287950346	3.29639025160907e-09	3.44463917153024e-08	OL	pt	-1.5576370623043	chimp_up	chimp_up_CARNS1_OL	down_CARNS1_OL	CARNS1	OL	down_CARNS1_OL	OL	macaque_down_carns1_ol	down	rhe	OL	OL	ODC_3	-0.28674976859847	0.28674976859847	4.57238311236627e-07	0.0001017907081842	down	down_CARNS1_ODC_3	no	yes	both	down_down
3176	3176	5042.26770454063	2.02200387893661	0.263254538223106	7.68079400486149	1.58105542459736e-14	2.7882408123221e-13	OL	hg	rm	-2.02200387893661	human_up	macaque_down	human_up_CARNS1_OL	macaque_down_CARNS1_OL	1.5576370623043	0.263287245194523	5.91611287950346	3.29639025160907e-09	3.44463917153024e-08	OL	pt	-1.5576370623043	chimp_up	chimp_up_CARNS1_OL	down_CARNS1_OL	CARNS1	OL	down_CARNS1_OL	OL	macaque_down_carns1_ol	down	rhe	OL	OL	OPCS_2	-0.29952974151736	0.29952974151736	1.87042870772168e-05	0.0012439656457574	down	down_CARNS1_OPCS_2	no	yes	both	down_down
3176	3176	5042.26770454063	2.02200387893661	0.263254538223106	7.68079400486149	1.58105542459736e-14	2.7882408123221e-13	OL	hg	rm	-2.02200387893661	human_up	macaque_down	human_up_CARNS1_OL	macaque_down_CARNS1_OL	1.5576370623043	0.263287245194523	5.91611287950346	3.29639025160907e-09	3.44463917153024e-08	OL	pt	-1.5576370623043	chimp_up	chimp_up_CARNS1_OL	down_CARNS1_OL	CARNS1	OL	down_CARNS1_OL	OL	macaque_down_carns1_ol	down	rhe	OL	OL	ODC_1	-1.004197369	1.004197369	1.2e-09	1.67e-07	down	down_CARNS1_ODC_1	no	yes	both	down_down
5223	5223	1844.41864670169	1.18293755044985	0.238997060242499	4.94959038094269	7.43698360609319e-07	4.73653419537056e-06	OL	hg	rm	-1.18293755044985	human_up	macaque_down	human_up_CBR1_OL	macaque_down_CBR1_OL	0.657185888951736	0.23912451840963	2.74829989547935	0.0059905188613474	0.0164980183625362	OL	pt	-0.657185888951736	chimp_up	chimp_up_CBR1_OL	down_CBR1_OL	CBR1	OL	down_CBR1_OL	OL	macaque_down_cbr1_ol	down	rhe	OL	OL	ODC_2	0.539736158312285	-0.539736158312285	3.98028528242985e-09	2.59757422849895e-08	up	up_CBR1_ODC_2	yes	yes	both	down_up
4277	4277	762.2694809939	3.23422626690521	0.451854449790555	7.15767271608003	8.20581728766705e-13	1.20626642851854e-11	OL	hg	rm	-3.23422626690521	human_up	macaque_down	human_up_CDH1_OL	macaque_down_CDH1_OL	1.37359481741421	0.452594589607806	3.03493424126986	0.0024058813682546	0.0074656371029436	OL	pt	-1.37359481741421	chimp_up	chimp_up_CDH1_OL	down_CDH1_OL	CDH1	OL	down_CDH1_OL	OL	macaque_down_cdh1_ol	down	rhe	OL	OL	ODC_2	-0.260614334681429	0.260614334681429	1.63027851830453e-12	4.58444039164959e-11	down	down_CDH1_ODC_2	yes	yes	both	down_down
2784	2784	2556.72106539269	-1.05558680988681	0.187485932523784	-5.63021873522644	1.79981221129142e-08	1.47958408477473e-07	OL	hg	rm	1.05558680988681	human_down	macaque_up	human_down_CELF2_OL	macaque_up_CELF2_OL	-0.550151083065021	0.187236073028681	-2.93827505654185	0.0033004406562094	0.009825016516131	OL	pt	0.550151083065021	chimp_down	chimp_down_CELF2_OL	up_CELF2_OL	CELF2	OL	up_CELF2_OL	OL	macaque_up_celf2_ol	up	rhe	OL	OL	OPCS_2	-0.304903741509742	0.304903741509742	0.0001264249331582	0.0041189879079845	down	down_CELF2_OPCS_2	no	no	both	up_down
1091	1091	1739.68466836236	0.917791835939738	0.247711332236104	3.70508618905231	0.0002113188644193	0.0007988555727094	OL	hg	rm	-0.917791835939738	human_up	macaque_down	human_up_CEP97_OL	macaque_down_CEP97_OL	1.18309568099419	0.247600574760724	4.77824287014481	1.76833709777681e-06	1.16235413240945e-05	OL	pt	-1.18309568099419	chimp_up	chimp_up_CEP97_OL	down_CEP97_OL	CEP97	OL	down_CEP97_OL	OL	macaque_down_cep97_ol	down	rhe	OL	OL	ODC_2	-0.468877157885306	0.468877157885306	1.53513386746341e-06	4.93549700255124e-06	down	down_CEP97_ODC_2	yes	yes	both	down_down
4778	4778	1399.34700602817	1.75426819961694	0.227026876137267	7.72713887212305	1.09990637457556e-14	1.98057277592065e-13	OL	hg	rm	-1.75426819961694	human_up	macaque_down	human_up_CERS4_OL	macaque_down_CERS4_OL	0.630393201438687	0.227464928858864	2.77138636097096	0.0055818151994347	0.0155002881736674	OL	pt	-0.630393201438687	chimp_up	chimp_up_CERS4_OL	down_CERS4_OL	CERS4	OL	down_CERS4_OL	OL	macaque_down_cers4_ol	down	rhe	OL	OL	OPCS_2	-0.321737979006939	0.321737979006939	0.0001082414045468	0.0037220401814716	down	down_CERS4_OPCS_2	no	no	both	down_down
2269	2269	1074.04267196227	3.01440274045364	0.282968298100041	10.6527931245073	1.69210357839734e-26	8.20113874935711e-25	OL	hg	rm	-3.01440274045364	human_up	macaque_down	human_up_CFTR_OL	macaque_down_CFTR_OL	1.17532874002625	0.283799154297516	4.14141029748847	3.45176866023324e-05	0.0001729039215932	OL	pt	-1.17532874002625	chimp_up	chimp_up_CFTR_OL	down_CFTR_OL	CFTR	OL	down_CFTR_OL	OL	macaque_down_cftr_ol	down	rhe	OL	OL	ODC_2	-0.323346906975148	0.323346906975148	0.0009664500744721	0.0018475256443921	down	down_CFTR_ODC_2	yes	yes	both	down_down
5428	5428	318.837032847542	-2.61333564130179	0.298001153774603	-8.76954873563482	1.79383760961881e-18	4.59179461892124e-17	OL	hg	rm	2.61333564130179	human_down	macaque_up	human_down_CHIC1_OL	macaque_up_CHIC1_OL	-2.42753736873356	0.296840228080761	-8.17792583043398	2.88771416606828e-16	7.07821130568158e-15	OL	pt	2.42753736873356	chimp_down	chimp_down_CHIC1_OL	up_CHIC1_OL	CHIC1	OL	up_CHIC1_OL	OL	macaque_up_chic1_ol	up	rhe	OL	OL	OPCS_3	0.289809429316211	-0.289809429316211	0.0002481813730209	0.0070274226749222	up	up_CHIC1_OPCS_3	yes	yes	both	up_up
4656	4656	115.806066846246	-2.02518736352866	0.345344024797196	-5.86426061582492	4.51138427897173e-09	4.09453620291898e-08	OL	hg	rm	2.02518736352866	human_down	macaque_up	human_down_CHST9_OL	macaque_up_CHST9_OL	-2.5408282921987	0.34889123207363	-7.28257995220264	3.27495725533846e-13	5.73761773570526e-12	OL	pt	2.5408282921987	chimp_down	chimp_down_CHST9_OL	up_CHST9_OL	CHST9	OL	up_CHST9_OL	OL	macaque_up_chst9_ol	up	rhe	OL	OL	OPCS_3	0.360486747540307	-0.360486747540307	0.0003806045271199	0.0091838609735519	up	up_CHST9_OPCS_3	no	yes	both	up_up
4656	4656	115.806066846246	-2.02518736352866	0.345344024797196	-5.86426061582492	4.51138427897173e-09	4.09453620291898e-08	OL	hg	rm	2.02518736352866	human_down	macaque_up	human_down_CHST9_OL	macaque_up_CHST9_OL	-2.5408282921987	0.34889123207363	-7.28257995220264	3.27495725533846e-13	5.73761773570526e-12	OL	pt	2.5408282921987	chimp_down	chimp_down_CHST9_OL	up_CHST9_OL	CHST9	OL	up_CHST9_OL	OL	macaque_up_chst9_ol	up	rhe	OL	OL	OPCS_1	-0.298357941	0.298357941	0.001601633	0.009413821	down	down_CHST9_OPCS_1	no	yes	both	up_down
4741	4741	3818.86452766108	1.04176661713598	0.243807276307964	4.2729102794294	1.92938104184023e-05	9.25462082322557e-05	OL	hg	rm	-1.04176661713598	human_up	macaque_down	human_up_CIRBP_OL	macaque_down_CIRBP_OL	0.838197773701615	0.243821295097647	3.43775457909009	0.0005865590579016	0.0021582222936116	OL	pt	-0.838197773701615	chimp_up	chimp_up_CIRBP_OL	down_CIRBP_OL	CIRBP	OL	down_CIRBP_OL	OL	macaque_down_cirbp_ol	down	rhe	OL	OL	OPCS_1	-0.486421292	0.486421292	6.75e-06	0.000154255	down	down_CIRBP_OPCS_1	no	no	both	down_down
4741	4741	3818.86452766108	1.04176661713598	0.243807276307964	4.2729102794294	1.92938104184023e-05	9.25462082322557e-05	OL	hg	rm	-1.04176661713598	human_up	macaque_down	human_up_CIRBP_OL	macaque_down_CIRBP_OL	0.838197773701615	0.243821295097647	3.43775457909009	0.0005865590579016	0.0021582222936116	OL	pt	-0.838197773701615	chimp_up	chimp_up_CIRBP_OL	down_CIRBP_OL	CIRBP	OL	down_CIRBP_OL	OL	macaque_down_cirbp_ol	down	rhe	OL	OL	ODC_1	-0.807981809	0.807981809	4.89e-09	4.88e-07	down	down_CIRBP_ODC_1	no	no	both	down_down
5248	5248	421.813073569491	3.78000590092169	0.504761651374302	7.48869469507036	6.95619407898891e-14	1.14019702641341e-12	OL	hg	rm	-3.78000590092169	human_up	macaque_down	human_up_COL18A1_OL	macaque_down_COL18A1_OL	1.42105922468337	0.506493306864103	2.80568213918106	0.0050210195429046	0.0141507478520628	OL	pt	-1.42105922468337	chimp_up	chimp_up_COL18A1_OL	down_COL18A1_OL	COL18A1	OL	down_COL18A1_OL	OL	macaque_down_col18a1_ol	down	rhe	OL	OL	ODC_1	-0.331395312	0.331395312	0.000918929	0.00705571	down	down_COL18A1_ODC_1	yes	yes	both	down_down
3548	3548	1909.59287966538	0.508814480029804	0.211490894454012	2.40584579938237	0.0161350736143001	0.0364620116838303	OL	hg	rm	-0.508814480029804	human_up	macaque_down	human_up_CORO1C_OL	macaque_down_CORO1C_OL	0.563310651332264	0.211436445915971	2.66420790839501	0.0077169851486759	0.0205946860491696	OL	pt	-0.563310651332264	chimp_up	chimp_up_CORO1C_OL	down_CORO1C_OL	CORO1C	OL	down_CORO1C_OL	OL	macaque_down_coro1c_ol	down	rhe	OL	OL	OPCS_3	0.423807855570534	-0.423807855570534	2.99389925578543e-06	0.0004800343219244	up	up_CORO1C_OPCS_3	yes	yes	both	down_up
2144	2144	15375.8397697684	1.04809704036402	0.246950400804176	4.24416011049576	2.19413655273427e-05	0.0001041471789432	OL	hg	rm	-1.04809704036402	human_up	macaque_down	human_up_CREB5_OL	macaque_down_CREB5_OL	0.804717588164764	0.246955231980106	3.25855654772923	0.001119805568387	0.0038320083603432	OL	pt	-0.804717588164764	chimp_up	chimp_up_CREB5_OL	down_CREB5_OL	CREB5	OL	down_CREB5_OL	OL	macaque_down_creb5_ol	down	rhe	OL	OL	ODC_1	-0.757488928	0.757488928	4.44e-06	0.000108995	down	down_CREB5_ODC_1	yes	yes	both	down_down
5183	5183	1220.34514785681	3.26459476839275	0.375895282649369	8.68485165704493	3.79236964601212e-18	9.30130669226287e-17	OL	hg	rm	-3.26459476839275	human_up	macaque_down	human_up_CXADR_OL	macaque_down_CXADR_OL	1.85218104012267	0.376264832602618	4.92254624837289	8.54253674287167e-07	5.96108979243026e-06	OL	pt	-1.85218104012267	chimp_up	chimp_up_CXADR_OL	down_CXADR_OL	CXADR	OL	down_CXADR_OL	OL	macaque_down_cxadr_ol	down	rhe	OL	OL	ODC_1	-0.297682895	0.297682895	2.61e-07	1.14e-05	down	down_CXADR_ODC_1	yes	yes	both	down_down
4687	4687	21192.7144698072	-5.14528262595815	0.387516719369727	-13.2775758277646	3.12343008515924e-40	3.22513017585476e-38	OL	hg	rm	5.14528262595815	human_down	macaque_up	human_down_DCC_OL	macaque_up_DCC_OL	-2.70654997690609	0.387189133406294	-6.99025293684055	2.74391098965682e-12	4.36696600840841e-11	OL	pt	2.70654997690609	chimp_down	chimp_down_DCC_OL	up_DCC_OL	DCC	OL	up_DCC_OL	OL	macaque_up_dcc_ol	up	rhe	OL	OL	ODC_2	0.311680065618273	-0.311680065618273	9.36483133075194e-09	5.36577428512134e-08	up	up_DCC_ODC_2	no	no	both	up_up
2769	2769	4018.25272292336	1.94145549048122	0.188996664130362	10.2724325818898	9.38088956392323e-25	3.97831614165268e-23	OL	hg	rm	-1.94145549048122	human_up	macaque_down	human_up_DIP2C_OL	macaque_down_DIP2C_OL	1.16228607932584	0.189108989843169	6.14611753936047	7.94024538205212e-10	9.04663138571334e-09	OL	pt	-1.16228607932584	chimp_up	chimp_up_DIP2C_OL	down_DIP2C_OL	DIP2C	OL	down_DIP2C_OL	OL	macaque_down_dip2c_ol	down	rhe	OL	OL	ODC_3	0.347834378766107	-0.347834378766107	1.12623307316652e-05	0.0009717604597923	up	up_DIP2C_ODC_3	no	no	both	down_up
2769	2769	4018.25272292336	1.94145549048122	0.188996664130362	10.2724325818898	9.38088956392323e-25	3.97831614165268e-23	OL	hg	rm	-1.94145549048122	human_up	macaque_down	human_up_DIP2C_OL	macaque_down_DIP2C_OL	1.16228607932584	0.189108989843169	6.14611753936047	7.94024538205212e-10	9.04663138571334e-09	OL	pt	-1.16228607932584	chimp_up	chimp_up_DIP2C_OL	down_DIP2C_OL	DIP2C	OL	down_DIP2C_OL	OL	macaque_down_dip2c_ol	down	rhe	OL	OL	OPCS_1	0.312399263	-0.312399263	7.04e-05	0.000885472	up	up_DIP2C_OPCS_1	no	no	both	down_up
3961	3961	1222.15329074424	-0.612190149435966	0.207213773223451	-2.95438927592812	0.003132885517396	0.0087761854585612	OL	hg	rm	0.612190149435966	human_down	macaque_up	human_down_DMXL2_OL	macaque_up_DMXL2_OL	-0.619682764146399	0.207145377132059	-2.99153557142305	0.0027757819732872	0.0084541778175466	OL	pt	0.619682764146399	chimp_down	chimp_down_DMXL2_OL	up_DMXL2_OL	DMXL2	OL	up_DMXL2_OL	OL	macaque_up_dmxl2_ol	up	rhe	OL	OL	OPCS_1	-0.269560703	0.269560703	0.000397596	0.003230098	down	down_DMXL2_OPCS_1	no	no	both	up_down
4711	4711	456.517805643415	-0.608356511569008	0.214712615519695	-2.83335243295569	0.0046062570032713	0.0123686101994877	OL	hg	rm	0.608356511569008	human_down	macaque_up	human_down_DOK6_OL	macaque_up_DOK6_OL	-0.526189994222101	0.214381018336912	-2.4544616790427	0.0141095702107091	0.0346721032057595	OL	pt	0.526189994222101	chimp_down	chimp_down_DOK6_OL	up_DOK6_OL	DOK6	OL	up_DOK6_OL	OL	macaque_up_dok6_ol	up	rhe	OL	OL	OPCS_1	-0.437069021	0.437069021	7.15e-09	9.52e-07	down	down_DOK6_OPCS_1	no	no	both	up_down
3875	3875	822.736378772993	-0.794991157710732	0.338828116430665	-2.34629630529322	0.0189610271077378	0.0418328357949922	OL	hg	rm	0.794991157710732	human_down	macaque_up	human_down_EML5_OL	macaque_up_EML5_OL	-2.12559669261401	0.339990249088514	-6.2519342784464	4.05400000509167e-10	4.82999978310086e-09	OL	pt	2.12559669261401	chimp_down	chimp_down_EML5_OL	up_EML5_OL	EML5	OL	up_EML5_OL	OL	macaque_up_eml5_ol	up	rhe	OL	OL	OPCS_3	0.365245560873763	-0.365245560873763	2.08887532338341e-07	0.0001674625235814	up	up_EML5_OPCS_3	no	no	both	up_up
4618	4618	2475.76538598575	2.76124025589029	0.242334609767197	11.3943289344552	4.46255006922147e-30	2.62761832450523e-28	OL	hg	rm	-2.76124025589029	human_up	macaque_down	human_up_ENOSF1_OL	macaque_down_ENOSF1_OL	0.845984818755348	0.242792162144693	3.48439921322987	0.0004932431889697	0.0018498999685977	OL	pt	-0.845984818755348	chimp_up	chimp_up_ENOSF1_OL	down_ENOSF1_OL	ENOSF1	OL	down_ENOSF1_OL	OL	macaque_down_enosf1_ol	down	rhe	OL	OL	ODC_1	-0.327347575	0.327347575	0.00082165	0.006492381	down	down_ENOSF1_ODC_1	no	yes	both	down_down
4618	4618	2475.76538598575	2.76124025589029	0.242334609767197	11.3943289344552	4.46255006922147e-30	2.62761832450523e-28	OL	hg	rm	-2.76124025589029	human_up	macaque_down	human_up_ENOSF1_OL	macaque_down_ENOSF1_OL	0.845984818755348	0.242792162144693	3.48439921322987	0.0004932431889697	0.0018498999685977	OL	pt	-0.845984818755348	chimp_up	chimp_up_ENOSF1_OL	down_ENOSF1_OL	ENOSF1	OL	down_ENOSF1_OL	OL	macaque_down_enosf1_ol	down	rhe	OL	OL	ODC_2	-0.456453585746162	0.456453585746162	2.71043503261158e-07	1.03514277202407e-06	down	down_ENOSF1_ODC_2	no	yes	both	down_down
2016	2016	7541.93835819622	-0.513288341272017	0.198649736029438	-2.58388634956934	0.0097693980620197	0.0236169116282583	OL	hg	rm	0.513288341272017	human_down	macaque_up	human_down_EPB41L2_OL	macaque_up_EPB41L2_OL	-0.611621722716996	0.198649053704964	-3.07890579547076	0.0020776236681162	0.0065642466049247	OL	pt	0.611621722716996	chimp_down	chimp_down_EPB41L2_OL	up_EPB41L2_OL	EPB41L2	OL	up_EPB41L2_OL	OL	macaque_up_epb41l2_ol	up	rhe	OL	OL	ODC_1	-0.789681675	0.789681675	1.29e-09	1.72e-07	down	down_EPB41L2_ODC_1	no	no	both	up_down
2120	2120	339.985333777997	-1.54548965878027	0.26374568735964	-5.85977224595474	4.6350242334377e-09	4.19428484189236e-08	OL	hg	rm	1.54548965878027	human_down	macaque_up	human_down_ETV1_OL	macaque_up_ETV1_OL	-0.7314339973172	0.261503673212489	-2.79703144637232	0.0051574513282565	0.0144855932575764	OL	pt	0.7314339973172	chimp_down	chimp_down_ETV1_OL	up_ETV1_OL	ETV1	OL	up_ETV1_OL	OL	macaque_up_etv1_ol	up	rhe	OL	OL	OPCS_1	-0.291894334	0.291894334	9.74e-07	3.67e-05	down	down_ETV1_OPCS_1	yes	yes	both	up_down
668	668	24812.5582683926	-0.62175780831528	0.171405335743742	-3.6274122133796	0.000286276061011	0.0010531608482014	OL	hg	rm	0.62175780831528	human_down	macaque_up	human_down_EXOC6B_OL	macaque_up_EXOC6B_OL	-0.632437073824134	0.17140128973769	-3.68980347109411	0.000224427362686	0.0009161402692994	OL	pt	0.632437073824134	chimp_down	chimp_down_EXOC6B_OL	up_EXOC6B_OL	EXOC6B	OL	up_EXOC6B_OL	OL	macaque_up_exoc6b_ol	up	rhe	OL	OL	ODC_3	-0.447706082925043	0.447706082925043	0.0003237844925357	0.008697722678825	down	down_EXOC6B_ODC_3	no	no	both	up_down
1703	1703	5435.50910008187	0.654717511872781	0.236370960283857	2.76987287730495	0.0056078174833628	0.0146458322201122	OL	hg	rm	-0.654717511872781	human_up	macaque_down	human_up_FAM13B_OL	macaque_down_FAM13B_OL	1.26055053096241	0.236296801444349	5.33460683029723	9.57518013953124e-08	7.88974172329764e-07	OL	pt	-1.26055053096241	chimp_up	chimp_up_FAM13B_OL	down_FAM13B_OL	FAM13B	OL	down_FAM13B_OL	OL	macaque_down_fam13b_ol	down	rhe	OL	OL	OPCS_1	-0.259544013	0.259544013	0.00021953	0.002062195	down	down_FAM13B_OPCS_1	no	no	both	down_down
2849	2849	6196.96428832325	1.39650787335203	0.165750351837307	8.42536898336587	3.59615172483792e-17	7.99003606722304e-16	OL	hg	rm	-1.39650787335203	human_up	macaque_down	human_up_FAM13C_OL	macaque_down_FAM13C_OL	0.692681522092741	0.165827988859867	4.17710862234537	2.95238057303613e-05	0.0001496423579987	OL	pt	-0.692681522092741	chimp_up	chimp_up_FAM13C_OL	down_FAM13C_OL	FAM13C	OL	down_FAM13C_OL	OL	macaque_down_fam13c_ol	down	rhe	OL	OL	ODC_2	-0.274724784715519	0.274724784715519	0.0001352888267285	0.0003027114847544	down	down_FAM13C_ODC_2	no	no	both	down_down
2139	2139	165.251785431124	4.32073916796677	0.462961874222383	9.33281855060772	1.03092224496672e-20	3.17506225704881e-19	OL	hg	rm	-4.32073916796677	human_up	macaque_down	human_up_FAM221A_OL	macaque_down_FAM221A_OL	1.47492829938737	0.469657555069939	3.14043345724042	0.0016869802697103	0.0054740422475769	OL	pt	-1.47492829938737	chimp_up	chimp_up_FAM221A_OL	down_FAM221A_OL	FAM221A	OL	down_FAM221A_OL	OL	macaque_down_fam221a_ol	down	rhe	OL	OL	ODC_1	-0.27829483	0.27829483	9.1e-07	3.03e-05	down	down_FAM221A_ODC_1	yes	yes	both	down_down
783	783	2367.50029071241	1.2004469350976	0.247731539131174	4.84575738441589	1.26129575561932e-06	7.70475435284575e-06	OL	hg	rm	-1.2004469350976	human_up	macaque_down	human_up_FIGN_OL	macaque_down_FIGN_OL	0.747013248785237	0.247810138653476	3.01445797514289	0.0025743887352019	0.0079184033423809	OL	pt	-0.747013248785237	chimp_up	chimp_up_FIGN_OL	down_FIGN_OL	FIGN	OL	down_FIGN_OL	OL	macaque_down_fign_ol	down	rhe	OL	OL	OPCS_3	-0.458872288396718	0.458872288396718	0.0002472284212721	0.0070159269018967	down	down_FIGN_OPCS_3	yes	yes	both	down_down
3866	3866	805.052618025361	-1.50115244618396	0.257324362857315	-5.83369732082592	5.42124268121987e-09	4.86455252176295e-08	OL	hg	rm	1.50115244618396	human_down	macaque_up	human_down_FLRT2_OL	macaque_up_FLRT2_OL	-1.27565233103452	0.256945656080574	-4.96467755280708	6.88153054060364e-07	4.88170706189387e-06	OL	pt	1.27565233103452	chimp_down	chimp_down_FLRT2_OL	up_FLRT2_OL	FLRT2	OL	up_FLRT2_OL	OL	macaque_up_flrt2_ol	up	rhe	OL	OL	OPCS_1	-0.358910052	0.358910052	0.000435575	0.003480803	down	down_FLRT2_OPCS_1	yes	yes	both	up_down
3876	3876	3214.383692514	0.917305429436345	0.195585985906316	4.69003658511467	2.73156204519245e-06	1.56526560734433e-05	OL	hg	rm	-0.917305429436345	human_up	macaque_down	human_up_FOXN3_OL	macaque_down_FOXN3_OL	0.537549701695132	0.195645726500934	2.74756679488508	0.0060039278179672	0.0165264588771708	OL	pt	-0.537549701695132	chimp_up	chimp_up_FOXN3_OL	down_FOXN3_OL	FOXN3	OL	down_FOXN3_OL	OL	macaque_down_foxn3_ol	down	rhe	OL	OL	OPCS_1	-0.302325368	0.302325368	0.001495896	0.008916207	down	down_FOXN3_OPCS_1	no	no	both	down_down
3631	3631	6069.42304930255	-2.786082878755	0.228717325920181	-12.1813372360225	3.90820835327647e-34	2.98335876224755e-32	OL	hg	rm	2.786082878755	human_down	macaque_up	human_down_FRY_OL	macaque_up_FRY_OL	-1.75562381302145	0.2284149936111	-7.68611458147351	1.51670682651578e-14	3.07864118802929e-13	OL	pt	1.75562381302145	chimp_down	chimp_down_FRY_OL	up_FRY_OL	FRY	OL	up_FRY_OL	OL	macaque_up_fry_ol	up	rhe	OL	OL	ODC_2	-0.283741603366336	0.283741603366336	0.0025392785746958	0.0045245684090892	down	down_FRY_ODC_2	no	no	both	up_down
4226	4226	7972.99721772326	-0.604147509849141	0.168743491585196	-3.58027147698385	0.0003432374146382	0.0012359091139619	OL	hg	rm	0.604147509849141	human_down	macaque_up	human_down_FTO_OL	macaque_up_FTO_OL	-0.801736020630485	0.168756614049463	-4.75084206415456	2.02571306781123e-06	1.31125351639604e-05	OL	pt	0.801736020630485	chimp_down	chimp_down_FTO_OL	up_FTO_OL	FTO	OL	up_FTO_OL	OL	macaque_up_fto_ol	up	rhe	OL	OL	ODC_1	-0.739597175	0.739597175	3.27e-08	2.31e-06	down	down_FTO_ODC_1	no	no	both	up_down
1569	1569	216.985242190102	-1.74396203528984	0.20781876453686	-8.39174479348093	4.7897977050405e-17	1.05109996044698e-15	OL	hg	rm	1.74396203528984	human_down	macaque_up	human_down_GHR_OL	macaque_up_GHR_OL	-1.64618510458141	0.20675729388144	-7.96192034475638	1.69389515046967e-15	3.8231589172269e-14	OL	pt	1.64618510458141	chimp_down	chimp_down_GHR_OL	up_GHR_OL	GHR	OL	up_GHR_OL	OL	macaque_up_ghr_ol	up	rhe	OL	OL	OPCS_1	-0.326539174	0.326539174	6.36e-08	4.96e-06	down	down_GHR_OPCS_1	no	no	both	up_down
3554	3554	2247.90541684346	1.20061567553135	0.207400433622616	5.78887736423918	7.0858406108557e-09	6.24547452438885e-08	OL	hg	rm	-1.20061567553135	human_up	macaque_down	human_up_GLTP_OL	macaque_down_GLTP_OL	1.02199680347959	0.207420978606016	4.92716219134619	8.34324962772801e-07	5.82963770980904e-06	OL	pt	-1.02199680347959	chimp_up	chimp_up_GLTP_OL	down_GLTP_OL	GLTP	OL	down_GLTP_OL	OL	macaque_down_gltp_ol	down	rhe	OL	OL	ODC_2	-0.411487326975053	0.411487326975053	1.99172954060423e-10	2.12079852006976e-09	down	down_GLTP_ODC_2	yes	yes	both	down_down
4748	4748	8877.57273956156	-0.733093165561762	0.225428296398045	-3.25200153341583	0.0011459540360984	0.0036147611522384	OL	hg	rm	0.733093165561762	human_down	macaque_up	human_down_GNG7_OL	macaque_up_GNG7_OL	-0.880954876769643	0.22543256045372	-3.90784221674357	9.31240864447976e-05	0.0004190387839307	OL	pt	0.880954876769643	chimp_down	chimp_down_GNG7_OL	up_GNG7_OL	GNG7	OL	up_GNG7_OL	OL	macaque_up_gng7_ol	up	rhe	OL	OL	ODC_2	-0.459676508954209	0.459676508954209	1.3156335894931e-07	5.42378702478155e-07	down	down_GNG7_ODC_2	no	no	both	up_down
3694	3694	599.897889748896	-1.00394598807543	0.256916068032558	-3.90768080705723	9.31863022887615e-05	0.0003822229946497	OL	hg	rm	1.00394598807543	human_down	macaque_up	human_down_GPC6_OL	macaque_up_GPC6_OL	-0.623870853426097	0.25630227662878	-2.43412138835462	0.0149279878834875	0.0363610257190285	OL	pt	0.623870853426097	chimp_down	chimp_down_GPC6_OL	up_GPC6_OL	GPC6	OL	up_GPC6_OL	OL	macaque_up_gpc6_ol	up	rhe	OL	OL	OPCS_4	-0.275046084679282	0.275046084679282	1.7349085718939e-06	0.000123163776974	down	down_GPC6_OPCS_4	no	no	both	up_down
5366	5366	27437.9526753732	0.934971805273662	0.156177630211981	5.98659234363219	2.14282952211638e-09	2.04742236055948e-08	OL	hg	rm	-0.934971805273662	human_up	macaque_down	human_up_GPM6B_OL	macaque_down_GPM6B_OL	0.658877996952222	0.156183019944983	4.21862758950569	2.4579386659535e-05	0.0001265622284897	OL	pt	-0.658877996952222	chimp_up	chimp_up_GPM6B_OL	down_GPM6B_OL	GPM6B	OL	down_GPM6B_OL	OL	macaque_down_gpm6b_ol	down	rhe	OL	OL	OPCS_4	-0.297581633387932	0.297581633387932	0.0012222103958065	0.009331126640885	down	down_GPM6B_OPCS_4	no	no	both	down_down
3251	3251	2173.08021906925	2.35233903821973	0.227649744370252	10.3331503609943	4.98944546775393e-25	2.15443247328834e-23	OL	hg	rm	-2.35233903821973	human_up	macaque_down	human_up_GRIA4_OL	macaque_down_GRIA4_OL	0.969013901531506	0.228002882520645	4.25000724034164	2.13763605620379e-05	0.0001113842834356	OL	pt	-0.969013901531506	chimp_up	chimp_up_GRIA4_OL	down_GRIA4_OL	GRIA4	OL	down_GRIA4_OL	OL	macaque_down_gria4_ol	down	rhe	OL	OL	ODC_1	-0.596392704	0.596392704	1.51e-10	3.6e-08	down	down_GRIA4_ODC_1	no	no	both	down_down
1967	1967	2038.41193104551	-1.47623680074559	0.261830330922536	-5.63814282151423	1.71893918713291e-08	1.41746165840197e-07	OL	hg	rm	1.47623680074559	human_down	macaque_up	human_down_GRIK2_OL	macaque_up_GRIK2_OL	-1.15935699892087	0.261645622697392	-4.4310200452378	9.37883692687319e-06	5.27673757501942e-05	OL	pt	1.15935699892087	chimp_down	chimp_down_GRIK2_OL	up_GRIK2_OL	GRIK2	OL	up_GRIK2_OL	OL	macaque_up_grik2_ol	up	rhe	OL	OL	OPCS_4	-0.260842401245969	0.260842401245969	0.0004292671173813	0.0046246517300774	down	down_GRIK2_OPCS_4	no	no	both	up_down
1967	1967	2038.41193104551	-1.47623680074559	0.261830330922536	-5.63814282151423	1.71893918713291e-08	1.41746165840197e-07	OL	hg	rm	1.47623680074559	human_down	macaque_up	human_down_GRIK2_OL	macaque_up_GRIK2_OL	-1.15935699892087	0.261645622697392	-4.4310200452378	9.37883692687319e-06	5.27673757501942e-05	OL	pt	1.15935699892087	chimp_down	chimp_down_GRIK2_OL	up_GRIK2_OL	GRIK2	OL	up_GRIK2_OL	OL	macaque_up_grik2_ol	up	rhe	OL	OL	ODC_2	-0.538823319811418	0.538823319811418	8.34068969758235e-09	4.85401944178145e-08	down	down_GRIK2_ODC_2	no	no	both	up_down
3383	3383	1242.78045421793	-1.10327247623764	0.254681832426367	-4.33196379076868	1.47785250471776e-05	7.26319140856229e-05	OL	hg	rm	1.10327247623764	human_down	macaque_up	human_down_GRIN2B_OL	macaque_up_GRIN2B_OL	-0.839653052866399	0.254443146859117	-3.29996332473952	0.0009669746437429	0.0033574211247096	OL	pt	0.839653052866399	chimp_down	chimp_down_GRIN2B_OL	up_GRIN2B_OL	GRIN2B	OL	up_GRIN2B_OL	OL	macaque_up_grin2b_ol	up	rhe	OL	OL	OPCS_2	-0.254272340958928	0.254272340958928	4.86461105075954e-06	0.00053684188309	down	down_GRIN2B_OPCS_2	no	no	both	up_down
3383	3383	1242.78045421793	-1.10327247623764	0.254681832426367	-4.33196379076868	1.47785250471776e-05	7.26319140856229e-05	OL	hg	rm	1.10327247623764	human_down	macaque_up	human_down_GRIN2B_OL	macaque_up_GRIN2B_OL	-0.839653052866399	0.254443146859117	-3.29996332473952	0.0009669746437429	0.0033574211247096	OL	pt	0.839653052866399	chimp_down	chimp_down_GRIN2B_OL	up_GRIN2B_OL	GRIN2B	OL	up_GRIN2B_OL	OL	macaque_up_grin2b_ol	up	rhe	OL	OL	OPCS_1	-0.256906998	0.256906998	1.29e-05	0.00024995	down	down_GRIN2B_OPCS_1	no	no	both	up_down
3383	3383	1242.78045421793	-1.10327247623764	0.254681832426367	-4.33196379076868	1.47785250471776e-05	7.26319140856229e-05	OL	hg	rm	1.10327247623764	human_down	macaque_up	human_down_GRIN2B_OL	macaque_up_GRIN2B_OL	-0.839653052866399	0.254443146859117	-3.29996332473952	0.0009669746437429	0.0033574211247096	OL	pt	0.839653052866399	chimp_down	chimp_down_GRIN2B_OL	up_GRIN2B_OL	GRIN2B	OL	up_GRIN2B_OL	OL	macaque_up_grin2b_ol	up	rhe	OL	OL	ODC_2	-0.347411413974351	0.347411413974351	1.93306598896652e-06	6.09494355348257e-06	down	down_GRIN2B_ODC_2	no	no	both	up_down
2030	2030	2016.34411681121	1.79083453296703	0.263970663351381	6.7842180272252	1.16716953222302e-11	1.50464907006845e-10	OL	hg	rm	-1.79083453296703	human_up	macaque_down	human_up_HBS1L_OL	macaque_down_HBS1L_OL	1.29633943632383	0.264061214868683	4.90923832554696	9.14308098123885e-07	6.34494197704543e-06	OL	pt	-1.29633943632383	chimp_up	chimp_up_HBS1L_OL	down_HBS1L_OL	HBS1L	OL	down_HBS1L_OL	OL	macaque_down_hbs1l_ol	down	rhe	OL	OL	ODC_1	-0.299058244	0.299058244	5.3e-05	0.000776134	down	down_HBS1L_ODC_1	yes	yes	both	down_down
3591	3591	2953.33875069081	1.34683583338864	0.228199178549807	5.90201876250262	3.59080315919848e-09	3.31389579985787e-08	OL	hg	rm	-1.34683583338864	human_up	macaque_down	human_up_HIP1R_OL	macaque_down_HIP1R_OL	1.16750863547893	0.228213235711967	5.11586732398146	3.12302534347083e-07	2.3443833556822e-06	OL	pt	-1.16750863547893	chimp_up	chimp_up_HIP1R_OL	down_HIP1R_OL	HIP1R	OL	down_HIP1R_OL	OL	macaque_down_hip1r_ol	down	rhe	OL	OL	OPCS_2	-0.36032502510579	0.36032502510579	5.81833259174323e-05	0.0025151188909935	down	down_HIP1R_OPCS_2	no	no	both	down_down
3591	3591	2953.33875069081	1.34683583338864	0.228199178549807	5.90201876250262	3.59080315919848e-09	3.31389579985787e-08	OL	hg	rm	-1.34683583338864	human_up	macaque_down	human_up_HIP1R_OL	macaque_down_HIP1R_OL	1.16750863547893	0.228213235711967	5.11586732398146	3.12302534347083e-07	2.3443833556822e-06	OL	pt	-1.16750863547893	chimp_up	chimp_up_HIP1R_OL	down_HIP1R_OL	HIP1R	OL	down_HIP1R_OL	OL	macaque_down_hip1r_ol	down	rhe	OL	OL	ODC_2	-0.462399057523394	0.462399057523394	1.02982296556179e-08	5.84251394322138e-08	down	down_HIP1R_ODC_2	no	no	both	down_down
1856	1856	149.302260922945	1.49944389039852	0.359396548329336	4.17211544565112	3.01784655703729e-05	0.0001391660244015	OL	hg	rm	-1.49944389039852	human_up	macaque_down	human_up_HLA-B_OL	macaque_down_HLA-B_OL	1.69108418304304	0.358742789999775	4.71391824500248	2.4299819149866e-06	1.54257301606544e-05	OL	pt	-1.69108418304304	chimp_up	chimp_up_HLA-B_OL	down_HLA-B_OL	HLA-B	OL	down_HLA-B_OL	OL	macaque_down_hla-b_ol	down	rhe	OL	OL	OPCS_1	0.362958371	-0.362958371	0.000171423	0.001718917	up	up_HLA-B_OPCS_1	no	no	both	down_up
1855	1855	86.9417218772123	2.00175042360905	0.456552763965693	4.38448867601087	1.16258529968793e-05	5.84987930696465e-05	OL	hg	rm	-2.00175042360905	human_up	macaque_down	human_up_HLA-C_OL	macaque_down_HLA-C_OL	4.23017171723465	0.447447051228341	9.45401630343053	3.26073411860504e-21	1.23792062257663e-19	OL	pt	-4.23017171723465	chimp_up	chimp_up_HLA-C_OL	down_HLA-C_OL	HLA-C	OL	down_HLA-C_OL	OL	macaque_down_hla-c_ol	down	rhe	OL	OL	OPCS_1	0.503524185	-0.503524185	1.98e-05	0.00034469	up	up_HLA-C_OPCS_1	no	no	both	down_up
1665	1665	3324.98309736648	0.908052120766077	0.196057908607334	4.63155058225542	3.62937301562167e-06	2.02914514349719e-05	OL	hg	rm	-0.908052120766077	human_up	macaque_down	human_up_HSD17B4_OL	macaque_down_HSD17B4_OL	1.33101757089533	0.195953339631767	6.79252302306538	1.10189223707285e-11	1.62980063833752e-10	OL	pt	-1.33101757089533	chimp_up	chimp_up_HSD17B4_OL	down_HSD17B4_OL	HSD17B4	OL	down_HSD17B4_OL	OL	macaque_down_hsd17b4_ol	down	rhe	OL	OL	ODC_1	-0.326011486	0.326011486	0.000453444	0.004120898	down	down_HSD17B4_ODC_1	no	no	both	down_down
4287	4287	934.951853021484	3.38537376499493	0.233188784956232	14.5177383450509	9.35460677161192e-48	1.38850948011412e-45	OL	hg	rm	-3.38537376499493	human_up	macaque_down	human_up_HYDIN_OL	macaque_down_HYDIN_OL	1.61936577362176	0.234249305188273	6.91300139533059	4.745052787763e-12	7.31223924193557e-11	OL	pt	-1.61936577362176	chimp_up	chimp_up_HYDIN_OL	down_HYDIN_OL	HYDIN	OL	down_HYDIN_OL	OL	macaque_down_hydin_ol	down	rhe	OL	OL	OPCS_4	-0.297175341815223	0.297175341815223	3.92163476423934e-05	0.0009397004171484	down	down_HYDIN_OPCS_4	no	no	both	down_down
58	58	317.957081014259	-1.47400873220142	0.242240121179291	-6.08490750840755	1.16558577894145e-09	1.15606637768421e-08	OL	hg	rm	1.47400873220142	human_down	macaque_up	human_down_IGSF21_OL	macaque_up_IGSF21_OL	-0.572733291179276	0.239467562754723	-2.39169466039917	0.0167707880105546	0.0401679541615413	OL	pt	0.572733291179276	chimp_down	chimp_down_IGSF21_OL	up_IGSF21_OL	IGSF21	OL	up_IGSF21_OL	OL	macaque_up_igsf21_ol	up	rhe	OL	OL	OPCS_2	-0.270121677718247	0.270121677718247	2.41547021126409e-06	0.0003442673417303	down	down_IGSF21_OPCS_2	no	no	both	up_down
58	58	317.957081014259	-1.47400873220142	0.242240121179291	-6.08490750840755	1.16558577894145e-09	1.15606637768421e-08	OL	hg	rm	1.47400873220142	human_down	macaque_up	human_down_IGSF21_OL	macaque_up_IGSF21_OL	-0.572733291179276	0.239467562754723	-2.39169466039917	0.0167707880105546	0.0401679541615413	OL	pt	0.572733291179276	chimp_down	chimp_down_IGSF21_OL	up_IGSF21_OL	IGSF21	OL	up_IGSF21_OL	OL	macaque_up_igsf21_ol	up	rhe	OL	OL	OPCS_1	-0.318312599	0.318312599	4.39e-05	0.000628463	down	down_IGSF21_OPCS_1	no	no	both	up_down
148	148	195.714759704932	-1.05929282299303	0.219197789418454	-4.83258898642818	1.34768839502507e-06	8.18803062969464e-06	OL	hg	rm	1.05929282299303	human_down	macaque_up	human_down_IPO13_OL	macaque_up_IPO13_OL	-0.59488827939899	0.21672091569197	-2.74495093147593	0.0060519945904842	0.0166459055947768	OL	pt	0.59488827939899	chimp_down	chimp_down_IPO13_OL	up_IPO13_OL	IPO13	OL	up_IPO13_OL	OL	macaque_up_ipo13_ol	up	rhe	OL	OL	ODC_1	-0.372020134	0.372020134	1.11e-13	1.6e-10	down	down_IPO13_ODC_1	yes	yes	both	up_down
854	854	3564.64442529899	-0.599533412429522	0.112388806780306	-5.33445838251018	9.58301629521157e-08	7.09973623202261e-07	OL	hg	rm	0.599533412429522	human_down	macaque_up	human_down_KANSL1L_OL	macaque_up_KANSL1L_OL	-0.86983539595592	0.112468121393704	-7.73406175169395	1.04168465318652e-14	2.14912816382322e-13	OL	pt	0.86983539595592	chimp_down	chimp_down_KANSL1L_OL	up_KANSL1L_OL	KANSL1L	OL	up_KANSL1L_OL	OL	macaque_up_kansl1l_ol	up	rhe	OL	OL	OPCS_3	0.566803160257412	-0.566803160257412	5.34929830886905e-07	0.0002365702348281	up	up_KANSL1L_OPCS_3	no	no	both	up_up
854	854	3564.64442529899	-0.599533412429522	0.112388806780306	-5.33445838251018	9.58301629521157e-08	7.09973623202261e-07	OL	hg	rm	0.599533412429522	human_down	macaque_up	human_down_KANSL1L_OL	macaque_up_KANSL1L_OL	-0.86983539595592	0.112468121393704	-7.73406175169395	1.04168465318652e-14	2.14912816382322e-13	OL	pt	0.86983539595592	chimp_down	chimp_down_KANSL1L_OL	up_KANSL1L_OL	KANSL1L	OL	up_KANSL1L_OL	OL	macaque_up_kansl1l_ol	up	rhe	OL	OL	ODC_2	0.299264927079725	-0.299264927079725	1.91336122078534e-06	6.03740085372634e-06	up	up_KANSL1L_ODC_2	no	no	both	up_up
515	515	3202.64962657471	-1.60458081257548	0.257611369841327	-6.2286878625109	4.70357841727755e-10	4.94025970962607e-09	OL	hg	rm	1.60458081257548	human_down	macaque_up	human_down_KCNK1_OL	macaque_up_KCNK1_OL	-0.681847149273265	0.257327272845266	-2.6497274918981	0.0080556717960097	0.0213837467670036	OL	pt	0.681847149273265	chimp_down	chimp_down_KCNK1_OL	up_KCNK1_OL	KCNK1	OL	up_KCNK1_OL	OL	macaque_up_kcnk1_ol	up	rhe	OL	OL	ODC_1	-0.290239465	0.290239465	1.83e-07	8.72e-06	down	down_KCNK1_ODC_1	no	no	both	up_down
555	555	28.8586325095724	2.34071817553838	0.403464649347623	5.80154464417929	6.57067968877906e-09	5.82021167293675e-08	OL	hg	rm	-2.34071817553838	human_up	macaque_down	human_up_LINC00299_OL	macaque_down_LINC00299_OL	1.95961565582998	0.40622638827889	4.82394968020795	1.40742939170305e-06	9.41675793876298e-06	OL	pt	-1.95961565582998	chimp_up	chimp_up_LINC00299_OL	down_LINC00299_OL	LINC00299	OL	down_LINC00299_OL	OL	macaque_down_linc00299_ol	down	rhe	OL	OL	OPCS_4	-0.366529613237429	0.366529613237429	4.072056570395e-08	1.19849424544031e-05	down	down_LINC00299_OPCS_4	no	no	both	down_down
4542	4542	1954.35583556538	-2.82344742474149	0.233799935074983	-12.076339644132	1.40851478526866e-33	1.04171609066894e-31	OL	hg	rm	2.82344742474149	human_down	macaque_up	human_down_LINC00511_OL	macaque_up_LINC00511_OL	-3.97928994548902	0.235331821070853	-16.9092727340556	3.84422827501002e-64	1.39265313813668e-61	OL	pt	3.97928994548902	chimp_down	chimp_down_LINC00511_OL	up_LINC00511_OL	LINC00511	OL	up_LINC00511_OL	OL	macaque_up_linc00511_ol	up	rhe	OL	OL	OPCS_4	-0.276279409748291	0.276279409748291	2.0178930038466e-06	0.0001385056524771	down	down_LINC00511_OPCS_4	no	no	both	up_down
4542	4542	1954.35583556538	-2.82344742474149	0.233799935074983	-12.076339644132	1.40851478526866e-33	1.04171609066894e-31	OL	hg	rm	2.82344742474149	human_down	macaque_up	human_down_LINC00511_OL	macaque_up_LINC00511_OL	-3.97928994548902	0.235331821070853	-16.9092727340556	3.84422827501002e-64	1.39265313813668e-61	OL	pt	3.97928994548902	chimp_down	chimp_down_LINC00511_OL	up_LINC00511_OL	LINC00511	OL	up_LINC00511_OL	OL	macaque_up_linc00511_ol	up	rhe	OL	OL	OPCS_2	-0.391279769301598	0.391279769301598	0.0003469067334012	0.0073490539534229	down	down_LINC00511_OPCS_2	no	no	both	up_down
3096	3096	1950.76339822254	1.05165523093772	0.21598321419199	4.86915260925276	1.12077828304745e-06	6.92756362691039e-06	OL	hg	rm	-1.05165523093772	human_up	macaque_down	human_up_LRP4_OL	macaque_down_LRP4_OL	1.39647632738867	0.215847996884486	6.46972104233154	9.81840060942796e-11	1.29223210976547e-09	OL	pt	-1.39647632738867	chimp_up	chimp_up_LRP4_OL	down_LRP4_OL	LRP4	OL	down_LRP4_OL	OL	macaque_down_lrp4_ol	down	rhe	OL	OL	ODC_1	-0.309494464	0.309494464	0.000126606	0.001523329	down	down_LRP4_ODC_1	no	no	both	down_down
3663	3663	1764.58230982792	2.02083466058037	0.28790031947023	7.01921645762304	2.23115900807579e-12	3.11691455154326e-11	OL	hg	rm	-2.02083466058037	human_up	macaque_down	human_up_LRRC63_OL	macaque_down_LRRC63_OL	1.08713958079644	0.288110242836265	3.77334582101015	0.0001610727751894	0.0006829536792102	OL	pt	-1.08713958079644	chimp_up	chimp_up_LRRC63_OL	down_LRRC63_OL	LRRC63	OL	down_LRRC63_OL	OL	macaque_down_lrrc63_ol	down	rhe	OL	OL	ODC_1	-0.407491597	0.407491597	5.34e-05	0.000779927	down	down_LRRC63_ODC_1	yes	yes	both	down_down
205	205	5981.12706748297	2.78395707267014	0.303742314409588	9.16552268353383	4.93074363585421e-20	1.44171976022911e-18	OL	hg	rm	-2.78395707267014	human_up	macaque_down	human_up_LRRC7_OL	macaque_down_LRRC7_OL	0.925985229169536	0.303886458824938	3.04714212258789	0.0023102844787286	0.0072140278229869	OL	pt	-0.925985229169536	chimp_up	chimp_up_LRRC7_OL	down_LRRC7_OL	LRRC7	OL	down_LRRC7_OL	OL	macaque_down_lrrc7_ol	down	rhe	OL	OL	ODC_1	-0.53260833	0.53260833	5.38e-06	0.00012842	down	down_LRRC7_ODC_1	no	no	both	down_down
968	968	4376.43443901865	1.0424698712213	0.139750714024253	7.45949584944797	8.68541651152449e-14	1.40958308669191e-12	OL	hg	rm	-1.0424698712213	human_up	macaque_down	human_up_LRRFIP2_OL	macaque_down_LRRFIP2_OL	0.624192538474421	0.139819648937419	4.46426910107462	8.0342536974323e-06	4.59284122040023e-05	OL	pt	-0.624192538474421	chimp_up	chimp_up_LRRFIP2_OL	down_LRRFIP2_OL	LRRFIP2	OL	down_LRRFIP2_OL	OL	macaque_down_lrrfip2_ol	down	rhe	OL	OL	ODC_1	-0.406586673	0.406586673	1.37e-05	0.000266158	down	down_LRRFIP2_ODC_1	no	no	both	down_down
3061	3061	523.18664837147	-0.767344986953626	0.271087016936219	-2.83062241646993	0.0046457529229555	0.0124637031473896	OL	hg	rm	0.767344986953626	human_down	macaque_up	human_down_LUZP2_OL	macaque_up_LUZP2_OL	-1.72480917312057	0.272494597133979	-6.32970044640011	2.45637602980399e-10	3.04186449948033e-09	OL	pt	1.72480917312057	chimp_down	chimp_down_LUZP2_OL	up_LUZP2_OL	LUZP2	OL	up_LUZP2_OL	OL	macaque_up_luzp2_ol	up	rhe	OL	OL	ODC_2	-0.455448093833785	0.455448093833785	1.01300104654107e-06	3.39515676984284e-06	down	down_LUZP2_ODC_2	no	no	both	up_down
3061	3061	523.18664837147	-0.767344986953626	0.271087016936219	-2.83062241646993	0.0046457529229555	0.0124637031473896	OL	hg	rm	0.767344986953626	human_down	macaque_up	human_down_LUZP2_OL	macaque_up_LUZP2_OL	-1.72480917312057	0.272494597133979	-6.32970044640011	2.45637602980399e-10	3.04186449948033e-09	OL	pt	1.72480917312057	chimp_down	chimp_down_LUZP2_OL	up_LUZP2_OL	LUZP2	OL	up_LUZP2_OL	OL	macaque_up_luzp2_ol	up	rhe	OL	OL	OPCS_2	-0.688689441591951	0.688689441591951	1.63242313271952e-11	2.32391757173951e-07	down	down_LUZP2_OPCS_2	no	no	both	up_down
1646	1646	20713.2730695248	1.22880559781233	0.233652132631633	5.25912425438725	1.44743064572873e-07	1.04447611822437e-06	OL	hg	rm	-1.22880559781233	human_up	macaque_down	human_up_MAN2A1_OL	macaque_down_MAN2A1_OL	0.542575777340111	0.233668480839097	2.32198957853339	0.020233496787325	0.0472026588443882	OL	pt	-0.542575777340111	chimp_up	chimp_up_MAN2A1_OL	down_MAN2A1_OL	MAN2A1	OL	down_MAN2A1_OL	OL	macaque_down_man2a1_ol	down	rhe	OL	OL	ODC_3	-0.496726512075065	0.496726512075065	1.35558797571979e-10	3.75071827339157e-07	down	down_MAN2A1_ODC_3	no	no	both	down_down
1952	1952	1587.11183601436	0.994960792836512	0.161906876047809	6.14526582887506	7.98297058310787e-10	8.11355269820959e-09	OL	hg	rm	-0.994960792836512	human_up	macaque_down	human_up_MAP3K7_OL	macaque_down_MAP3K7_OL	0.566879038468494	0.162076876533301	3.49759355309406	0.0004694760208268	0.0017669625760086	OL	pt	-0.566879038468494	chimp_up	chimp_up_MAP3K7_OL	down_MAP3K7_OL	MAP3K7	OL	down_MAP3K7_OL	OL	macaque_down_map3k7_ol	down	rhe	OL	OL	ODC_1	-0.304256127	0.304256127	2.67e-07	1.16e-05	down	down_MAP3K7_ODC_1	yes	yes	both	down_down
4665	4665	8072.69179056787	-0.794095619375142	0.185425256957455	-4.28256448126344	1.84751567846258e-05	8.89587747498515e-05	OL	hg	rm	0.794095619375142	human_down	macaque_up	human_down_MAPRE2_OL	macaque_up_MAPRE2_OL	-1.20092464785235	0.185467490122786	-6.47512212009393	9.47352895542326e-11	1.25146605620035e-09	OL	pt	1.20092464785235	chimp_down	chimp_down_MAPRE2_OL	up_MAPRE2_OL	MAPRE2	OL	up_MAPRE2_OL	OL	macaque_up_mapre2_ol	up	rhe	OL	OL	OPCS_3	0.280186601772967	-0.280186601772967	7.84345287883411e-05	0.0034852929487948	up	up_MAPRE2_OPCS_3	no	no	both	up_up
654	654	2980.25203798515	1.53395801496673	0.195594162993671	7.84255517387991	4.41469649686925e-15	8.23383271588861e-14	OL	hg	rm	-1.53395801496673	human_up	macaque_down	human_up_MEIS1_OL	macaque_down_MEIS1_OL	1.1686527336459	0.195650239275523	5.97317303558293	2.32682871145592e-09	2.49416433694377e-08	OL	pt	-1.1686527336459	chimp_up	chimp_up_MEIS1_OL	down_MEIS1_OL	MEIS1	OL	down_MEIS1_OL	OL	macaque_down_meis1_ol	down	rhe	OL	OL	ODC_2	-0.320271884811726	0.320271884811726	0.0006633469390222	0.0013057421061869	down	down_MEIS1_ODC_2	yes	yes	both	down_down
3920	3920	5829.95774628117	-0.707941661623871	0.220106106515717	-3.21636538318085	0.0012982542498784	0.0040397272291311	OL	hg	rm	0.707941661623871	human_down	macaque_up	human_down_MEIS2_OL	macaque_up_MEIS2_OL	-1.30118291330121	0.220186576134703	-5.90945613553295	3.43239058574204e-09	3.57698275863727e-08	OL	pt	1.30118291330121	chimp_down	chimp_down_MEIS2_OL	up_MEIS2_OL	MEIS2	OL	up_MEIS2_OL	OL	macaque_up_meis2_ol	up	rhe	OL	OL	ODC_2	-0.329718322699565	0.329718322699565	4.49352013385388e-07	1.62917580953651e-06	down	down_MEIS2_ODC_2	no	no	both	up_down
1978	1978	103.356407072153	1.65644829303565	0.276282283750365	5.99549225723185	2.0286996207853e-09	1.94358698765867e-08	OL	hg	rm	-1.65644829303565	human_up	macaque_down	human_up_MICAL1_OL	macaque_down_MICAL1_OL	1.88762082195878	0.274990246768428	6.86431916819349	6.6809109679801e-12	1.00988536796044e-10	OL	pt	-1.88762082195878	chimp_up	chimp_up_MICAL1_OL	down_MICAL1_OL	MICAL1	OL	down_MICAL1_OL	OL	macaque_down_mical1_ol	down	rhe	OL	OL	OPCS_3	0.257361533893908	-0.257361533893908	0.0003502239304063	0.0086390814525415	up	up_MICAL1_OPCS_3	yes	yes	both	down_up
433	433	10976.2903131148	-0.850858195532836	0.208132098472605	-4.08806811528318	4.34980446380467e-05	0.00019292948871	OL	hg	rm	0.850858195532836	human_down	macaque_up	human_down_MIR181A1HG_OL	macaque_up_MIR181A1HG_OL	-0.736008597313209	0.208113496887049	-3.53657311189513	0.0004053542869864	0.0015546460667589	OL	pt	0.736008597313209	chimp_down	chimp_down_MIR181A1HG_OL	up_MIR181A1HG_OL	MIR181A1HG	OL	up_MIR181A1HG_OL	OL	macaque_up_mir181a1hg_ol	up	rhe	OL	OL	ODC_1	-0.400526834	0.400526834	0.000212563	0.002253968	down	down_MIR181A1HG_ODC_1	no	no	both	up_down
433	433	10976.2903131148	-0.850858195532836	0.208132098472605	-4.08806811528318	4.34980446380467e-05	0.00019292948871	OL	hg	rm	0.850858195532836	human_down	macaque_up	human_down_MIR181A1HG_OL	macaque_up_MIR181A1HG_OL	-0.736008597313209	0.208113496887049	-3.53657311189513	0.0004053542869864	0.0015546460667589	OL	pt	0.736008597313209	chimp_down	chimp_down_MIR181A1HG_OL	up_MIR181A1HG_OL	MIR181A1HG	OL	up_MIR181A1HG_OL	OL	macaque_up_mir181a1hg_ol	up	rhe	OL	OL	OPCS_1	-0.636787573	0.636787573	5.3e-11	3.04e-08	down	down_MIR181A1HG_OPCS_1	no	no	both	up_down
5180	5180	8712.20734211729	1.62952913810129	0.256071610685339	6.3635681196369	1.97119909058245e-10	2.19783043099162e-09	OL	hg	rm	-1.62952913810129	human_up	macaque_down	human_up_MIR99AHG_OL	macaque_down_MIR99AHG_OL	1.47516911760292	0.256074355754519	5.76070615605515	8.37627530994209e-09	8.19755075433618e-08	OL	pt	-1.47516911760292	chimp_up	chimp_up_MIR99AHG_OL	down_MIR99AHG_OL	MIR99AHG	OL	down_MIR99AHG_OL	OL	macaque_down_mir99ahg_ol	down	rhe	OL	OL	ODC_1	-0.488043985	0.488043985	1.8e-05	0.000331464	down	down_MIR99AHG_ODC_1	no	no	both	down_down
2583	2583	5925.47937077404	1.56850505737403	0.223378302916206	7.02174310081678	2.19117154175135e-12	3.06305431873076e-11	OL	hg	rm	-1.56850505737403	human_up	macaque_down	human_up_MOB3B_OL	macaque_down_MOB3B_OL	1.11408073275039	0.223411630037553	4.98667295235761	6.14279177796387e-07	4.40886606656144e-06	OL	pt	-1.11408073275039	chimp_up	chimp_up_MOB3B_OL	down_MOB3B_OL	MOB3B	OL	down_MOB3B_OL	OL	macaque_down_mob3b_ol	down	rhe	OL	OL	ODC_1	-0.486322762	0.486322762	2.72e-07	1.17e-05	down	down_MOB3B_ODC_1	no	no	both	down_down
3463	3463	4786.65663745038	0.97696146564277	0.140633899541564	6.94684189820131	3.73553931157199e-12	5.07909778915647e-11	OL	hg	rm	-0.97696146564277	human_up	macaque_down	human_up_MON2_OL	macaque_down_MON2_OL	0.63995598281444	0.140680342772714	4.54900784431815	5.38994341161095e-06	3.20368883425396e-05	OL	pt	-0.63995598281444	chimp_up	chimp_up_MON2_OL	down_MON2_OL	MON2	OL	down_MON2_OL	OL	macaque_down_mon2_ol	down	rhe	OL	OL	ODC_1	-0.262450606	0.262450606	0.00041809	0.003846097	down	down_MON2_ODC_1	no	no	both	down_down
184	184	1525.39698211822	0.665156813995589	0.142037095400759	4.68297955628312	2.82734721548872e-06	1.61538945158663e-05	OL	hg	rm	-0.665156813995589	human_up	macaque_down	human_up_MYSM1_OL	macaque_down_MYSM1_OL	1.00373683985311	0.141766965126454	7.08018852599257	1.43958481605418e-12	2.33990006527316e-11	OL	pt	-1.00373683985311	chimp_up	chimp_up_MYSM1_OL	down_MYSM1_OL	MYSM1	OL	down_MYSM1_OL	OL	macaque_down_mysm1_ol	down	rhe	OL	OL	ODC_1	-0.38342724	0.38342724	9.88e-09	8.68e-07	down	down_MYSM1_ODC_1	yes	yes	both	down_down
3564	3564	2655.62081949432	0.653415984825525	0.189345753877018	3.45091437989111	0.0005586907786087	0.0019103274199302	OL	hg	rm	-0.653415984825525	human_up	macaque_down	human_up_NAA25_OL	macaque_down_NAA25_OL	1.51584838512775	0.189086087704596	8.01671029069002	1.08614895796029e-15	2.50705700080381e-14	OL	pt	-1.51584838512775	chimp_up	chimp_up_NAA25_OL	down_NAA25_OL	NAA25	OL	down_NAA25_OL	OL	macaque_down_naa25_ol	down	rhe	OL	OL	ODC_2	-0.33950077786348	0.33950077786348	1.05925944430256e-11	2.02914503962256e-10	down	down_NAA25_ODC_2	no	no	both	down_down
570	570	2648.45906511552	0.912115860484548	0.155467982022743	5.86690486759592	4.44005250203755e-09	4.03322066207185e-08	OL	hg	rm	-0.912115860484548	human_up	macaque_down	human_up_NBAS_OL	macaque_down_NBAS_OL	0.510387385831677	0.155566780414639	3.28082502235579	0.0010350393399191	0.0035687902647896	OL	pt	-0.510387385831677	chimp_up	chimp_up_NBAS_OL	down_NBAS_OL	NBAS	OL	down_NBAS_OL	OL	macaque_down_nbas_ol	down	rhe	OL	OL	ODC_1	-0.284115736	0.284115736	0.000700878	0.005744429	down	down_NBAS_ODC_1	no	no	both	down_down
4694	4694	2293.83329378452	-0.851150860933568	0.330008212244082	-2.57918084869971	0.0099034923926834	0.0238859452043801	OL	hg	rm	0.851150860933568	human_down	macaque_up	human_down_NEDD4L_OL	macaque_up_NEDD4L_OL	-2.20400546814777	0.330458528611389	-6.66953725603379	2.56611235027038e-11	3.62751887398671e-10	OL	pt	2.20400546814777	chimp_down	chimp_down_NEDD4L_OL	up_NEDD4L_OL	NEDD4L	OL	up_NEDD4L_OL	OL	macaque_up_nedd4l_ol	up	rhe	OL	OL	ODC_2	-0.277695810211272	0.277695810211272	0.0003525979746513	0.0007313077921187	down	down_NEDD4L_ODC_2	no	no	both	up_down
4694	4694	2293.83329378452	-0.851150860933568	0.330008212244082	-2.57918084869971	0.0099034923926834	0.0238859452043801	OL	hg	rm	0.851150860933568	human_down	macaque_up	human_down_NEDD4L_OL	macaque_up_NEDD4L_OL	-2.20400546814777	0.330458528611389	-6.66953725603379	2.56611235027038e-11	3.62751887398671e-10	OL	pt	2.20400546814777	chimp_down	chimp_down_NEDD4L_OL	up_NEDD4L_OL	NEDD4L	OL	up_NEDD4L_OL	OL	macaque_up_nedd4l_ol	up	rhe	OL	OL	ODC_1	-0.38640607	0.38640607	2.57e-06	6.99e-05	down	down_NEDD4L_ODC_1	no	no	both	up_down
3406	3406	1904.77353378543	-1.53448293272258	0.204010211571594	-7.52159865382071	5.41104739678101e-14	8.97251567562431e-13	OL	hg	rm	1.53448293272258	human_down	macaque_up	human_down_NELL2_OL	macaque_up_NELL2_OL	-0.835111110414524	0.203542045809295	-4.10289238812587	4.08017054523075e-05	0.0002009773024835	OL	pt	0.835111110414524	chimp_down	chimp_down_NELL2_OL	up_NELL2_OL	NELL2	OL	up_NELL2_OL	OL	macaque_up_nell2_ol	up	rhe	OL	OL	OPCS_3	0.335506727931606	-0.335506727931606	3.32045573926688e-06	0.000507041497233	up	up_NELL2_OPCS_3	no	no	both	up_up
3643	3643	871.72946687703	3.82622548610564	0.227632324908087	16.80879676316	2.10398725070359e-63	6.07711128331602e-61	OL	hg	rm	-3.82622548610564	human_up	macaque_down	human_up_NHLRC3_OL	macaque_down_NHLRC3_OL	2.09637003082041	0.228741867359501	9.16478498239091	4.96458465011574e-20	1.71703935779246e-18	OL	pt	-2.09637003082041	chimp_up	chimp_up_NHLRC3_OL	down_NHLRC3_OL	NHLRC3	OL	down_NHLRC3_OL	OL	macaque_down_nhlrc3_ol	down	rhe	OL	OL	ODC_1	-0.413425472	0.413425472	1.94e-08	1.49e-06	down	down_NHLRC3_ODC_1	yes	yes	both	down_down
169	169	2410.11618455997	1.11670693696164	0.145947539975114	7.65142692471587	1.98761252828946e-14	3.46236594781246e-13	OL	hg	rm	-1.11670693696164	human_up	macaque_down	human_up_NRDC_OL	macaque_down_NRDC_OL	0.509800643960054	0.146141695525352	3.48839968037469	0.0004859211271777	0.0018237187308685	OL	pt	-0.509800643960054	chimp_up	chimp_up_NRDC_OL	down_NRDC_OL	NRDC	OL	down_NRDC_OL	OL	macaque_down_nrdc_ol	down	rhe	OL	OL	ODC_1	-0.516167967	0.516167967	5.89e-07	2.18e-05	down	down_NRDC_ODC_1	yes	yes	both	down_down
3150	3150	1299.05992140911	-0.664820754705539	0.228694604596529	-2.90702422070009	0.0036488494396861	0.0100337172366183	OL	hg	rm	0.664820754705539	human_down	macaque_up	human_down_NRXN2_OL	macaque_up_NRXN2_OL	-0.584160835554758	0.228581540991114	-2.55559059153191	0.0106007762950459	0.0270897271276779	OL	pt	0.584160835554758	chimp_down	chimp_down_NRXN2_OL	up_NRXN2_OL	NRXN2	OL	up_NRXN2_OL	OL	macaque_up_nrxn2_ol	up	rhe	OL	OL	OPCS_1	-0.594147159	0.594147159	5e-13	1.57e-09	down	down_NRXN2_OPCS_1	no	no	both	up_down
4046	4046	801.899976541033	-0.720721103930299	0.208048286305087	-3.4642011079746	0.0005318087662817	0.0018286487404288	OL	hg	rm	0.720721103930299	human_down	macaque_up	human_down_NTRK3_OL	macaque_up_NTRK3_OL	-0.530809542576996	0.207728503828263	-2.55530431690701	0.0106094996542853	0.0271025989734308	OL	pt	0.530809542576996	chimp_down	chimp_down_NTRK3_OL	up_NTRK3_OL	NTRK3	OL	up_NTRK3_OL	OL	macaque_up_ntrk3_ol	up	rhe	OL	OL	OPCS_4	-0.265341989637529	0.265341989637529	3.17112055944895e-05	0.0008076643569918	down	down_NTRK3_OPCS_4	no	no	both	up_down
1380	1380	852.681521110334	0.531546964398408	0.188903109998515	2.81386031390688	0.0048950493953413	0.0130370163546057	OL	hg	rm	-0.531546964398408	human_up	macaque_down	human_up_NUP54_OL	macaque_down_NUP54_OL	0.587982713388431	0.188767474432086	3.11485183110808	0.0018403733046652	0.0059107891962396	OL	pt	-0.587982713388431	chimp_up	chimp_up_NUP54_OL	down_NUP54_OL	NUP54	OL	down_NUP54_OL	OL	macaque_down_nup54_ol	down	rhe	OL	OL	ODC_1	-0.271910587	0.271910587	1.7e-12	1.06e-09	down	down_NUP54_ODC_1	yes	yes	both	down_down
2137	2137	421.701962133189	2.37905268407232	0.163511076569305	14.5497952431617	5.85781205831125e-48	8.81724471368624e-46	OL	hg	rm	-2.37905268407232	human_up	macaque_down	human_up_NUPL2_OL	macaque_down_NUPL2_OL	1.92464352914636	0.164097782810779	11.7286382313018	9.0909442655755e-32	6.98956268821621e-30	OL	pt	-1.92464352914636	chimp_up	chimp_up_NUPL2_OL	down_NUPL2_OL	NUPL2	OL	down_NUPL2_OL	OL	macaque_down_nupl2_ol	down	rhe	OL	OL	OPCS_3	0.351660537976527	-0.351660537976527	3.22855452564626e-06	0.0005050325475666	up	up_NUPL2_OPCS_3	yes	yes	both	down_up
939	939	15.6043926208709	4.5457220937748	0.903423011396939	5.03166516286305	4.86237955495673e-07	3.20470245475317e-06	OL	hg	rm	-4.5457220937748	human_up	macaque_down	human_up_OXTR_OL	macaque_down_OXTR_OL	4.19665335038123	0.905360461738822	4.63533976546888	3.56351673205993e-06	2.19121422989209e-05	OL	pt	-4.19665335038123	chimp_up	chimp_up_OXTR_OL	down_OXTR_OL	OXTR	OL	down_OXTR_OL	OL	macaque_down_oxtr_ol	down	rhe	OL	OL	OPCS_1	0.262317376	-0.262317376	2.84e-07	1.46e-05	up	up_OXTR_OPCS_1	yes	yes	both	down_up
3167	3167	1238.24980219916	0.777996064990419	0.143822852757296	5.40940504290581	6.32344679691084e-08	4.82188197777996e-07	OL	hg	rm	-0.777996064990419	human_up	macaque_down	human_up_PACS1_OL	macaque_down_PACS1_OL	1.21543599606999	0.143429059117434	8.47412653718129	2.36849876502644e-17	6.40813830426268e-16	OL	pt	-1.21543599606999	chimp_up	chimp_up_PACS1_OL	down_PACS1_OL	PACS1	OL	down_PACS1_OL	OL	macaque_down_pacs1_ol	down	rhe	OL	OL	OPCS_3	0.39522754698018	-0.39522754698018	1.48493848282866e-06	0.0003318957315362	up	up_PACS1_OPCS_3	no	no	both	down_up
3167	3167	1238.24980219916	0.777996064990419	0.143822852757296	5.40940504290581	6.32344679691084e-08	4.82188197777996e-07	OL	hg	rm	-0.777996064990419	human_up	macaque_down	human_up_PACS1_OL	macaque_down_PACS1_OL	1.21543599606999	0.143429059117434	8.47412653718129	2.36849876502644e-17	6.40813830426268e-16	OL	pt	-1.21543599606999	chimp_up	chimp_up_PACS1_OL	down_PACS1_OL	PACS1	OL	down_PACS1_OL	OL	macaque_down_pacs1_ol	down	rhe	OL	OL	OPCS_1	-0.306124722	0.306124722	2.18e-08	2.27e-06	down	down_PACS1_OPCS_1	no	no	both	down_down
1429	1429	2153.68191726828	0.744009378462159	0.228754871067661	3.25243075694811	0.0011442247102823	0.0036103718567427	OL	hg	rm	-0.744009378462159	human_up	macaque_down	human_up_PAPSS1_OL	macaque_down_PAPSS1_OL	0.783083326083617	0.228715973167101	3.42382438462876	0.0006174650943687	0.0022572801978647	OL	pt	-0.783083326083617	chimp_up	chimp_up_PAPSS1_OL	down_PAPSS1_OL	PAPSS1	OL	down_PAPSS1_OL	OL	macaque_down_papss1_ol	down	rhe	OL	OL	ODC_1	-0.314318824	0.314318824	1.89e-07	8.96e-06	down	down_PAPSS1_ODC_1	no	no	both	down_down
1317	1317	2128.84605100236	-1.18220091400993	0.24681969891584	-4.78973485180788	1.67001837526495e-06	9.95953480829048e-06	OL	hg	rm	1.18220091400993	human_down	macaque_up	human_down_PCDH7_OL	macaque_up_PCDH7_OL	-0.638185660738606	0.246567601108474	-2.58827866219879	0.0096456914143624	0.0249990309555696	OL	pt	0.638185660738606	chimp_down	chimp_down_PCDH7_OL	up_PCDH7_OL	PCDH7	OL	up_PCDH7_OL	OL	macaque_up_pcdh7_ol	up	rhe	OL	OL	ODC_2	-0.26630636404028	0.26630636404028	0.0009822023918174	0.0018748754817316	down	down_PCDH7_ODC_2	no	no	both	up_down
3985	3985	537.276051994661	1.29717240105278	0.195902040750393	6.62153592726251	3.55485595381228e-11	4.30002779608283e-10	OL	hg	rm	-1.29717240105278	human_up	macaque_down	human_up_PDCD7_OL	macaque_down_PDCD7_OL	0.954219825876605	0.196192499685636	4.86369166714106	1.15216348475429e-06	7.85529260706163e-06	OL	pt	-0.954219825876605	chimp_up	chimp_up_PDCD7_OL	down_PDCD7_OL	PDCD7	OL	down_PDCD7_OL	OL	macaque_down_pdcd7_ol	down	rhe	OL	OL	ODC_2	0.5247711794824	-0.5247711794824	8.40930472018224e-10	6.93909744961996e-09	up	up_PDCD7_ODC_2	no	no	both	down_up
3985	3985	537.276051994661	1.29717240105278	0.195902040750393	6.62153592726251	3.55485595381228e-11	4.30002779608283e-10	OL	hg	rm	-1.29717240105278	human_up	macaque_down	human_up_PDCD7_OL	macaque_down_PDCD7_OL	0.954219825876605	0.196192499685636	4.86369166714106	1.15216348475429e-06	7.85529260706163e-06	OL	pt	-0.954219825876605	chimp_up	chimp_up_PDCD7_OL	down_PDCD7_OL	PDCD7	OL	down_PDCD7_OL	OL	macaque_down_pdcd7_ol	down	rhe	OL	OL	OPCS_2	0.339888409557466	-0.339888409557466	3.13008785900051e-05	0.0017823972304292	up	up_PDCD7_OPCS_2	no	no	both	down_up
2219	2219	952.388124096876	4.9230653303511	0.425921329031001	11.5586259592855	6.6768593708872e-31	4.14858116841114e-29	OL	hg	rm	-4.9230653303511	human_up	macaque_down	human_up_PDK4_OL	macaque_down_PDK4_OL	6.27050136169466	0.425487315429111	14.7372227897576	3.71761171927553e-49	6.62168607398293e-47	OL	pt	-6.27050136169466	chimp_up	chimp_up_PDK4_OL	down_PDK4_OL	PDK4	OL	down_PDK4_OL	OL	macaque_down_pdk4_ol	down	rhe	OL	OL	ODC_2	0.417421929284925	-0.417421929284925	2.93355897060523e-14	1.91447010430724e-12	up	up_PDK4_ODC_2	yes	yes	both	down_up
1822	1822	7236.67900645972	-1.24954384876424	0.224603598299247	-5.56332960925866	2.64675288566878e-08	2.13156353346965e-07	OL	hg	rm	1.24954384876424	human_down	macaque_up	human_down_PHACTR1_OL	macaque_up_PHACTR1_OL	-0.748863426290259	0.224525204299263	-3.33532009748056	0.000852012628896	0.0030040816488149	OL	pt	0.748863426290259	chimp_down	chimp_down_PHACTR1_OL	up_PHACTR1_OL	PHACTR1	OL	up_PHACTR1_OL	OL	macaque_up_phactr1_ol	up	rhe	OL	OL	OPCS_1	-0.610472501	0.610472501	3.58e-05	0.000537591	down	down_PHACTR1_OPCS_1	no	no	both	up_down
4672	4672	1658.39584560493	-0.507554398808608	0.219681798253246	-2.31040715637036	0.0208656232688601	0.045401794945395	OL	hg	rm	0.507554398808608	human_down	macaque_up	human_down_PIK3C3_OL	macaque_up_PIK3C3_OL	-0.848924623410552	0.219803795721188	-3.86219273705072	0.0001123738544019	0.0004945189960854	OL	pt	0.848924623410552	chimp_down	chimp_down_PIK3C3_OL	up_PIK3C3_OL	PIK3C3	OL	up_PIK3C3_OL	OL	macaque_up_pik3c3_ol	up	rhe	OL	OL	ODC_1	-0.314413135	0.314413135	3.72e-09	4.05e-07	down	down_PIK3C3_ODC_1	yes	yes	both	up_down
5322	5322	27.79728636619	-1.03441842147109	0.373499002574674	-2.76953462884892	0.0056136436539692	0.014652096649156	OL	hg	rm	1.03441842147109	human_down	macaque_up	human_down_PMM1_OL	macaque_up_PMM1_OL	-1.20857703685463	0.37539958571815	-3.21944158393939	0.0012844052708194	0.0043246500092148	OL	pt	1.20857703685463	chimp_down	chimp_down_PMM1_OL	up_PMM1_OL	PMM1	OL	up_PMM1_OL	OL	macaque_up_pmm1_ol	up	rhe	OL	OL	ODC_2	0.261133603422948	-0.261133603422948	1.74205439803011e-15	2.0425341764022e-13	up	up_PMM1_ODC_2	yes	yes	both	up_up
3502	3502	6445.89564564462	2.43022283586329	0.233583387066083	10.4040910887886	2.37511799643295e-25	1.04887958792888e-23	OL	hg	rm	-2.43022283586329	human_up	macaque_down	human_up_PPFIA2_OL	macaque_down_PPFIA2_OL	1.27891057539293	0.233673367218644	5.47306948419273	4.42306582942754e-08	3.88027013274107e-07	OL	pt	-1.27891057539293	chimp_up	chimp_up_PPFIA2_OL	down_PPFIA2_OL	PPFIA2	OL	down_PPFIA2_OL	OL	macaque_down_ppfia2_ol	down	rhe	OL	OL	ODC_2	0.264642696061197	-0.264642696061197	0.0010868387669305	0.0020603969060116	up	up_PPFIA2_ODC_2	no	no	both	down_up
3502	3502	6445.89564564462	2.43022283586329	0.233583387066083	10.4040910887886	2.37511799643295e-25	1.04887958792888e-23	OL	hg	rm	-2.43022283586329	human_up	macaque_down	human_up_PPFIA2_OL	macaque_down_PPFIA2_OL	1.27891057539293	0.233673367218644	5.47306948419273	4.42306582942754e-08	3.88027013274107e-07	OL	pt	-1.27891057539293	chimp_up	chimp_up_PPFIA2_OL	down_PPFIA2_OL	PPFIA2	OL	down_PPFIA2_OL	OL	macaque_down_ppfia2_ol	down	rhe	OL	OL	ODC_1	-0.273324924	0.273324924	0.000165828	0.001867331	down	down_PPFIA2_ODC_1	no	no	both	down_down
2178	2178	2622.75863852225	2.96817296413585	0.217333775904527	13.6572097539029	1.82857049107546e-42	2.11203023820571e-40	OL	hg	rm	-2.96817296413585	human_up	macaque_down	human_up_PPIA_OL	macaque_down_PPIA_OL	3.59812034840167	0.217188621009052	16.5667995481757	1.21102134846797e-61	3.75135801480499e-59	OL	pt	-3.59812034840167	chimp_up	chimp_up_PPIA_OL	down_PPIA_OL	PPIA	OL	down_PPIA_OL	OL	macaque_down_ppia_ol	down	rhe	OL	OL	ODC_1	-0.25799001	0.25799001	6.64e-06	0.000151622	down	down_PPIA_ODC_1	yes	yes	both	down_down
624	624	6187.80998501049	0.562742303507258	0.208717318546018	2.69619362412029	0.0070136884589465	0.0178443729462592	OL	hg	rm	-0.562742303507258	human_up	macaque_down	human_up_PPM1B_OL	macaque_down_PPM1B_OL	1.25664493690572	0.208633191230121	6.02322635960471	1.70974059434488e-09	1.86544132024133e-08	OL	pt	-1.25664493690572	chimp_up	chimp_up_PPM1B_OL	down_PPM1B_OL	PPM1B	OL	down_PPM1B_OL	OL	macaque_down_ppm1b_ol	down	rhe	OL	OL	ODC_2	0.288650661798553	-0.288650661798553	2.88499618181673e-05	7.25461356612657e-05	up	up_PPM1B_ODC_2	no	no	both	down_up
2439	2439	1516.12508326223	3.80012204485394	0.266192922848899	14.2758192223278	3.09627735517102e-46	4.18859697401426e-44	OL	hg	rm	-3.80012204485394	human_up	macaque_down	human_up_PREX2_OL	macaque_down_PREX2_OL	1.23796490829784	0.267262549641888	4.63201787888583	3.62118873127659e-06	2.22347853899184e-05	OL	pt	-1.23796490829784	chimp_up	chimp_up_PREX2_OL	down_PREX2_OL	PREX2	OL	down_PREX2_OL	OL	macaque_down_prex2_ol	down	rhe	OL	OL	ODC_2	-0.287569179179571	0.287569179179571	3.52685721257378e-05	8.70568991651213e-05	down	down_PREX2_ODC_2	no	yes	both	down_down
2439	2439	1516.12508326223	3.80012204485394	0.266192922848899	14.2758192223278	3.09627735517102e-46	4.18859697401426e-44	OL	hg	rm	-3.80012204485394	human_up	macaque_down	human_up_PREX2_OL	macaque_down_PREX2_OL	1.23796490829784	0.267262549641888	4.63201787888583	3.62118873127659e-06	2.22347853899184e-05	OL	pt	-1.23796490829784	chimp_up	chimp_up_PREX2_OL	down_PREX2_OL	PREX2	OL	down_PREX2_OL	OL	macaque_down_prex2_ol	down	rhe	OL	OL	OPCS_1	-0.374000653	0.374000653	7.15e-06	0.000161753	down	down_PREX2_OPCS_1	no	yes	both	down_down
2439	2439	1516.12508326223	3.80012204485394	0.266192922848899	14.2758192223278	3.09627735517102e-46	4.18859697401426e-44	OL	hg	rm	-3.80012204485394	human_up	macaque_down	human_up_PREX2_OL	macaque_down_PREX2_OL	1.23796490829784	0.267262549641888	4.63201787888583	3.62118873127659e-06	2.22347853899184e-05	OL	pt	-1.23796490829784	chimp_up	chimp_up_PREX2_OL	down_PREX2_OL	PREX2	OL	down_PREX2_OL	OL	macaque_down_prex2_ol	down	rhe	OL	OL	ODC_1	-0.491075163	0.491075163	1.31e-07	6.67e-06	down	down_PREX2_ODC_1	no	yes	both	down_down
3403	3403	309.637280388892	-1.53664737428577	0.225118783932642	-6.82594027669209	8.73512667917015e-12	1.13498235647771e-10	OL	hg	rm	1.53664737428577	human_down	macaque_up	human_down_PRICKLE1_OL	macaque_up_PRICKLE1_OL	-1.29332724387246	0.223966996069365	-5.77463316725423	7.71209160404579e-09	7.58923784276587e-08	OL	pt	1.29332724387246	chimp_down	chimp_down_PRICKLE1_OL	up_PRICKLE1_OL	PRICKLE1	OL	up_PRICKLE1_OL	OL	macaque_up_prickle1_ol	up	rhe	OL	OL	OPCS_3	-0.643111398765535	0.643111398765535	5.80547758056798e-06	0.0006899042818603	down	down_PRICKLE1_OPCS_3	no	no	both	up_down
3843	3843	7507.0097039144	0.96997442201454	0.188775153910342	5.13825258209152	2.77304991904252e-07	1.90705588233098e-06	OL	hg	rm	-0.96997442201454	human_up	macaque_down	human_up_PSEN1_OL	macaque_down_PSEN1_OL	0.507724308257538	0.188809673859732	2.68907994955136	0.007164925679255	0.0193069996808368	OL	pt	-0.507724308257538	chimp_up	chimp_up_PSEN1_OL	down_PSEN1_OL	PSEN1	OL	down_PSEN1_OL	OL	macaque_down_psen1_ol	down	rhe	OL	OL	OPCS_4	-0.330466731868225	0.330466731868225	3.74006333131249e-06	0.0002093960536858	down	down_PSEN1_OPCS_4	no	no	both	down_down
3843	3843	7507.0097039144	0.96997442201454	0.188775153910342	5.13825258209152	2.77304991904252e-07	1.90705588233098e-06	OL	hg	rm	-0.96997442201454	human_up	macaque_down	human_up_PSEN1_OL	macaque_down_PSEN1_OL	0.507724308257538	0.188809673859732	2.68907994955136	0.007164925679255	0.0193069996808368	OL	pt	-0.507724308257538	chimp_up	chimp_up_PSEN1_OL	down_PSEN1_OL	PSEN1	OL	down_PSEN1_OL	OL	macaque_down_psen1_ol	down	rhe	OL	OL	ODC_2	-0.562347380978282	0.562347380978282	7.57688214772428e-08	3.32789492511581e-07	down	down_PSEN1_ODC_2	no	no	both	down_down
3264	3264	584.846484095041	1.32315234379095	0.133603013942793	9.9036114885664	4.01508339166057e-23	1.52430537146275e-21	OL	hg	rm	-1.32315234379095	human_up	macaque_down	human_up_PTS_OL	macaque_down_PTS_OL	0.74659987207758	0.134385648749632	5.55565180526482	2.76577721919615e-08	2.52200180388645e-07	OL	pt	-0.74659987207758	chimp_up	chimp_up_PTS_OL	down_PTS_OL	PTS	OL	down_PTS_OL	OL	macaque_down_pts_ol	down	rhe	OL	OL	ODC_1	-0.30169195	0.30169195	2.18e-11	7.86e-09	down	down_PTS_ODC_1	yes	yes	both	down_down
3485	3485	647.440099696296	1.91078723432134	0.379163348599898	5.03948295998843	4.66791185586739e-07	3.08223503266326e-06	OL	hg	rm	-1.91078723432134	human_up	macaque_down	human_up_RAB3IP_OL	macaque_down_RAB3IP_OL	1.2750435501895	0.379432030681912	3.36040040662356	0.0007782958557621	0.0027688574602296	OL	pt	-1.2750435501895	chimp_up	chimp_up_RAB3IP_OL	down_RAB3IP_OL	RAB3IP	OL	down_RAB3IP_OL	OL	macaque_down_rab3ip_ol	down	rhe	OL	OL	OPCS_1	0.403925237	-0.403925237	6.86e-09	9.25e-07	up	up_RAB3IP_OPCS_1	yes	yes	both	down_up
1411	1411	3948.15745295932	1.82180088009309	0.184394697714409	9.87989840637776	5.08844714539167e-23	1.91143179763799e-21	OL	hg	rm	-1.82180088009309	human_up	macaque_down	human_up_RAP1GDS1_OL	macaque_down_RAP1GDS1_OL	0.796230004744139	0.184563604085726	4.31412254159443	1.60238052321231e-05	8.54949608166248e-05	OL	pt	-0.796230004744139	chimp_up	chimp_up_RAP1GDS1_OL	down_RAP1GDS1_OL	RAP1GDS1	OL	down_RAP1GDS1_OL	OL	macaque_down_rap1gds1_ol	down	rhe	OL	OL	ODC_1	-0.270356253	0.270356253	0.000963448	0.007321895	down	down_RAP1GDS1_ODC_1	no	no	both	down_down
1491	1491	4239.9979178844	-0.665142563992062	0.141346118802656	-4.70577168744703	2.52907438248356e-06	1.45901311339281e-05	OL	hg	rm	0.665142563992062	human_down	macaque_up	human_down_RAPGEF2_OL	macaque_up_RAPGEF2_OL	-0.56282606847905	0.141283449026254	-3.98366597331908	6.78602382862285e-05	0.0003160010311829	OL	pt	0.56282606847905	chimp_down	chimp_down_RAPGEF2_OL	up_RAPGEF2_OL	RAPGEF2	OL	up_RAPGEF2_OL	OL	macaque_up_rapgef2_ol	up	rhe	OL	OL	ODC_1	-0.405775394	0.405775394	1.82e-07	8.72e-06	down	down_RAPGEF2_ODC_1	no	no	both	up_down
3415	3415	1028.76137489886	1.09106875152861	0.301456672679464	3.61932194710028	0.000295375967609	0.0010823531513244	OL	hg	rm	-1.09106875152861	human_up	macaque_down	human_up_RAPGEF3_OL	macaque_down_RAPGEF3_OL	1.02743213235909	0.301440110796483	3.4084121374702	0.0006534212394352	0.002369968703833	OL	pt	-1.02743213235909	chimp_up	chimp_up_RAPGEF3_OL	down_RAPGEF3_OL	RAPGEF3	OL	down_RAPGEF3_OL	OL	macaque_down_rapgef3_ol	down	rhe	OL	OL	OPCS_4	-0.47392875773339	0.47392875773339	5.07390797455273e-05	0.0010820246800388	down	down_RAPGEF3_OPCS_4	yes	yes	both	down_down
1026	1026	3619.96905342599	0.744918532879084	0.153150626245749	4.86396008387043	1.15060127136666e-06	7.08934896921044e-06	OL	hg	rm	-0.744918532879084	human_up	macaque_down	human_up_RBM6_OL	macaque_down_RBM6_OL	0.529924903265756	0.153178201286444	3.45953209278645	0.000541114789918	0.0020076006803868	OL	pt	-0.529924903265756	chimp_up	chimp_up_RBM6_OL	down_RBM6_OL	RBM6	OL	down_RBM6_OL	OL	macaque_down_rbm6_ol	down	rhe	OL	OL	OPCS_1	-0.268596608	0.268596608	8.47e-05	0.001018805	down	down_RBM6_OPCS_1	no	no	both	down_down
1026	1026	3619.96905342599	0.744918532879084	0.153150626245749	4.86396008387043	1.15060127136666e-06	7.08934896921044e-06	OL	hg	rm	-0.744918532879084	human_up	macaque_down	human_up_RBM6_OL	macaque_down_RBM6_OL	0.529924903265756	0.153178201286444	3.45953209278645	0.000541114789918	0.0020076006803868	OL	pt	-0.529924903265756	chimp_up	chimp_up_RBM6_OL	down_RBM6_OL	RBM6	OL	down_RBM6_OL	OL	macaque_down_rbm6_ol	down	rhe	OL	OL	ODC_2	-0.280344386835965	0.280344386835965	1.01374692287657e-05	2.77953360952008e-05	down	down_RBM6_ODC_2	no	no	both	down_down
1026	1026	3619.96905342599	0.744918532879084	0.153150626245749	4.86396008387043	1.15060127136666e-06	7.08934896921044e-06	OL	hg	rm	-0.744918532879084	human_up	macaque_down	human_up_RBM6_OL	macaque_down_RBM6_OL	0.529924903265756	0.153178201286444	3.45953209278645	0.000541114789918	0.0020076006803868	OL	pt	-0.529924903265756	chimp_up	chimp_up_RBM6_OL	down_RBM6_OL	RBM6	OL	down_RBM6_OL	OL	macaque_down_rbm6_ol	down	rhe	OL	OL	ODC_1	-0.58535032	0.58535032	1.81e-11	6.73e-09	down	down_RBM6_ODC_1	no	no	both	down_down
2856	2856	5310.65964854942	-1.35468391286349	0.232808825989878	-5.81886836593725	5.92473684408785e-09	5.27867133411978e-08	OL	hg	rm	1.35468391286349	human_down	macaque_up	human_down_REEP3_OL	macaque_up_REEP3_OL	-0.667340427432335	0.232671920537523	-2.86816056656357	0.0041286594507185	0.0119396518873843	OL	pt	0.667340427432335	chimp_down	chimp_down_REEP3_OL	up_REEP3_OL	REEP3	OL	up_REEP3_OL	OL	macaque_up_reep3_ol	up	rhe	OL	OL	ODC_1	-0.269019054	0.269019054	2.97e-10	6.14e-08	down	down_REEP3_ODC_1	no	no	both	up_down
1321	1321	984.069246806164	1.37102738153194	0.162362601224972	8.44423143746152	3.06052314193415e-17	6.86417855568736e-16	OL	hg	rm	-1.37102738153194	human_up	macaque_down	human_up_RFC1_OL	macaque_down_RFC1_OL	0.796549915716489	0.162746134726948	4.89443215995835	9.858997771388e-07	6.79542787377127e-06	OL	pt	-0.796549915716489	chimp_up	chimp_up_RFC1_OL	down_RFC1_OL	RFC1	OL	down_RFC1_OL	OL	macaque_down_rfc1_ol	down	rhe	OL	OL	OPCS_2	-0.274234198119693	0.274234198119693	6.90881425662591e-06	0.0006645532416035	down	down_RFC1_OPCS_2	yes	yes	both	down_down
830	830	5595.68065073497	1.23759957453401	0.185289805901136	6.67926423968705	2.40144827166981e-11	2.95841817629224e-10	OL	hg	rm	-1.23759957453401	human_up	macaque_down	human_up_RFTN2_OL	macaque_down_RFTN2_OL	0.833617859348364	0.185327509883228	4.49807942638206	6.85700818995717e-06	3.97833043029708e-05	OL	pt	-0.833617859348364	chimp_up	chimp_up_RFTN2_OL	down_RFTN2_OL	RFTN2	OL	down_RFTN2_OL	OL	macaque_down_rftn2_ol	down	rhe	OL	OL	ODC_2	-0.32484340807866	0.32484340807866	0.0001787685380903	0.0003902780844717	down	down_RFTN2_ODC_2	no	yes	both	down_down
830	830	5595.68065073497	1.23759957453401	0.185289805901136	6.67926423968705	2.40144827166981e-11	2.95841817629224e-10	OL	hg	rm	-1.23759957453401	human_up	macaque_down	human_up_RFTN2_OL	macaque_down_RFTN2_OL	0.833617859348364	0.185327509883228	4.49807942638206	6.85700818995717e-06	3.97833043029708e-05	OL	pt	-0.833617859348364	chimp_up	chimp_up_RFTN2_OL	down_RFTN2_OL	RFTN2	OL	down_RFTN2_OL	OL	macaque_down_rftn2_ol	down	rhe	OL	OL	ODC_1	-0.605047415	0.605047415	5.88e-05	0.000841239	down	down_RFTN2_ODC_1	no	yes	both	down_down
2495	2495	1723.46836617914	-1.08005135594418	0.254651596644569	-4.24129033619085	2.22238432715699e-05	0.0001054177598949	OL	hg	rm	1.08005135594418	human_down	macaque_up	human_down_RIMS2_OL	macaque_up_RIMS2_OL	-0.633722006886977	0.254401294895314	-2.49103294520475	0.0127372308495125	0.0317252356598288	OL	pt	0.633722006886977	chimp_down	chimp_down_RIMS2_OL	up_RIMS2_OL	RIMS2	OL	up_RIMS2_OL	OL	macaque_up_rims2_ol	up	rhe	OL	OL	OPCS_2	-0.316311202556337	0.316311202556337	0.0001834113228968	0.005139849592046	down	down_RIMS2_OPCS_2	no	no	both	up_down
1791	1791	9437.96516268222	0.674015240190247	0.18797781501277	3.58561056869642	0.0003362904810851	0.0012138983291116	OL	hg	rm	-0.674015240190247	human_up	macaque_down	human_up_RNF130_OL	macaque_down_RNF130_OL	0.510533097635262	0.18798245173671	2.7158550860392	0.0066104845836921	0.017999044266476	OL	pt	-0.510533097635262	chimp_up	chimp_up_RNF130_OL	down_RNF130_OL	RNF130	OL	down_RNF130_OL	OL	macaque_down_rnf130_ol	down	rhe	OL	OL	ODC_1	-0.57444114	0.57444114	7.22e-06	0.0001628	down	down_RNF130_ODC_1	yes	yes	both	down_down
4443	4443	853.898267620545	2.72493543533984	0.260319667406404	10.4676510326273	1.21623525548687e-25	5.5310239044205e-24	OL	hg	rm	-2.72493543533984	human_up	macaque_down	human_up_RPL19_OL	macaque_down_RPL19_OL	3.09499410433605	0.260082071993111	11.900067085047	1.18252056265808e-32	9.39598308782668e-31	OL	pt	-3.09499410433605	chimp_up	chimp_up_RPL19_OL	down_RPL19_OL	RPL19	OL	down_RPL19_OL	OL	macaque_down_rpl19_ol	down	rhe	OL	OL	ODC_1	-0.385276716	0.385276716	0.000157312	0.001787494	down	down_RPL19_ODC_1	no	no	both	down_down
4910	4910	3285.92136505887	1.14249173517366	0.241876616623814	4.72344847187341	2.31878730747722e-06	1.34459468014156e-05	OL	hg	rm	-1.14249173517366	human_up	macaque_down	human_up_SAMD4B_OL	macaque_down_SAMD4B_OL	1.38866384277242	0.241821117414893	5.74252512608272	9.32750331591446e-09	9.06209344883435e-08	OL	pt	-1.38866384277242	chimp_up	chimp_up_SAMD4B_OL	down_SAMD4B_OL	SAMD4B	OL	down_SAMD4B_OL	OL	macaque_down_samd4b_ol	down	rhe	OL	OL	ODC_2	-0.277967019735411	0.277967019735411	0.0001089070627902	0.0002474434282993	down	down_SAMD4B_ODC_2	yes	yes	both	down_down
3912	3912	2565.05549399205	-0.942601358296532	0.219494328080716	-4.29442239596233	1.75148731838031e-05	8.47358305637408e-05	OL	hg	rm	0.942601358296532	human_down	macaque_up	human_down_SCG5_OL	macaque_up_SCG5_OL	-0.554132057756072	0.219326130864428	-2.52652091919954	0.0115198527550516	0.0290702872239048	OL	pt	0.554132057756072	chimp_down	chimp_down_SCG5_OL	up_SCG5_OL	SCG5	OL	up_SCG5_OL	OL	macaque_up_scg5_ol	up	rhe	OL	OL	OPCS_1	0.302316526	-0.302316526	1.26e-05	0.000244839	up	up_SCG5_OPCS_1	yes	yes	both	up_up
785	785	1206.68895942898	-1.39870665444148	0.242051665311982	-5.77854588456837	7.53489959269445e-09	6.62216052196756e-08	OL	hg	rm	1.39870665444148	human_down	macaque_up	human_down_SCN2A_OL	macaque_up_SCN2A_OL	-0.608451645205865	0.241396458717022	-2.52054917640331	0.011717186443289	0.0295090306396677	OL	pt	0.608451645205865	chimp_down	chimp_down_SCN2A_OL	up_SCN2A_OL	SCN2A	OL	up_SCN2A_OL	OL	macaque_up_scn2a_ol	up	rhe	OL	OL	OPCS_1	0.353429529	-0.353429529	0.000164736	0.001670901	up	up_SCN2A_OPCS_1	no	no	both	up_up
2221	2221	1440.54958960845	0.955550008460212	0.239493828017965	3.98987321037991	6.61086239726884e-05	0.0002800331584351	OL	hg	rm	-0.955550008460212	human_up	macaque_down	human_up_SEM1_OL	macaque_down_SEM1_OL	1.00676424268001	0.239435545324598	4.20474011623948	2.61382317499359e-05	0.0001339114490467	OL	pt	-1.00676424268001	chimp_up	chimp_up_SEM1_OL	down_SEM1_OL	SEM1	OL	down_SEM1_OL	OL	macaque_down_sem1_ol	down	rhe	OL	OL	OPCS_3	0.409052434444289	-0.409052434444289	1.84642482041255e-05	0.0014530117283087	up	up_SEM1_OPCS_3	no	no	both	down_up
1183	1183	1106.95901265642	0.96374055013543	0.302483610826241	3.18609179354528	0.0014420883422666	0.0044330787038124	OL	hg	rm	-0.96374055013543	human_up	macaque_down	human_up_SERP1_OL	macaque_down_SERP1_OL	0.760556642591731	0.302522941905355	2.51404616721489	0.0119354808339246	0.0299916491117217	OL	pt	-0.760556642591731	chimp_up	chimp_up_SERP1_OL	down_SERP1_OL	SERP1	OL	down_SERP1_OL	OL	macaque_down_serp1_ol	down	rhe	OL	OL	OPCS_3	0.260323207947949	-0.260323207947949	3.1730812432334e-07	0.0002142163847734	up	up_SERP1_OPCS_3	no	no	both	down_up
121	121	3036.58958947815	0.53477524142077	0.161873806995773	3.30365518267407	0.0009543313465012	0.0030812504834013	OL	hg	rm	-0.53477524142077	human_up	macaque_down	human_up_SFPQ_OL	macaque_down_SFPQ_OL	0.714945548340474	0.161794491631131	4.41884974656894	9.92276003979676e-06	5.54626237161653e-05	OL	pt	-0.714945548340474	chimp_up	chimp_up_SFPQ_OL	down_SFPQ_OL	SFPQ	OL	down_SFPQ_OL	OL	macaque_down_sfpq_ol	down	rhe	OL	OL	OPCS_3	0.42432094922208	-0.42432094922208	1.23704926221533e-05	0.001101918811558	up	up_SFPQ_OPCS_3	no	no	both	down_up
2434	2434	7069.29154118888	0.623252433607807	0.222466757747466	2.80155309457646	0.0050857271635227	0.0134782805199175	OL	hg	rm	-0.623252433607807	human_up	macaque_down	human_up_SGK3_OL	macaque_down_SGK3_OL	0.633732246416686	0.222456744705064	2.84878863644659	0.0043886025195705	0.0125756790794076	OL	pt	-0.633732246416686	chimp_up	chimp_up_SGK3_OL	down_SGK3_OL	SGK3	OL	down_SGK3_OL	OL	macaque_down_sgk3_ol	down	rhe	OL	OL	ODC_1	-0.388243321	0.388243321	0.000415895	0.003829661	down	down_SGK3_ODC_1	yes	yes	both	down_down
3426	3426	1650.49222145172	1.07204473137884	0.150618147195616	7.11763324233778	1.09796060893055e-12	1.58673495978915e-11	OL	hg	rm	-1.07204473137884	human_up	macaque_down	human_up_SLC11A2_OL	macaque_down_SLC11A2_OL	0.67530022812264	0.150774472736753	4.47887640304794	7.50369628584642e-06	4.32418453528394e-05	OL	pt	-0.67530022812264	chimp_up	chimp_up_SLC11A2_OL	down_SLC11A2_OL	SLC11A2	OL	down_SLC11A2_OL	OL	macaque_down_slc11a2_ol	down	rhe	OL	OL	ODC_2	-0.252541324060464	0.252541324060464	2.52448102359244e-11	3.95998145749161e-10	down	down_SLC11A2_ODC_2	no	yes	both	down_down
3426	3426	1650.49222145172	1.07204473137884	0.150618147195616	7.11763324233778	1.09796060893055e-12	1.58673495978915e-11	OL	hg	rm	-1.07204473137884	human_up	macaque_down	human_up_SLC11A2_OL	macaque_down_SLC11A2_OL	0.67530022812264	0.150774472736753	4.47887640304794	7.50369628584642e-06	4.32418453528394e-05	OL	pt	-0.67530022812264	chimp_up	chimp_up_SLC11A2_OL	down_SLC11A2_OL	SLC11A2	OL	down_SLC11A2_OL	OL	macaque_down_slc11a2_ol	down	rhe	OL	OL	ODC_1	-0.261792905	0.261792905	1.22e-06	3.83e-05	down	down_SLC11A2_ODC_1	no	yes	both	down_down
2557	2557	297.444707049911	-1.56300654674276	0.199242126736581	-7.8447594007527	4.33784351295208e-15	8.09756045815177e-14	OL	hg	rm	1.56300654674276	human_down	macaque_up	human_down_SLC1A1_OL	macaque_up_SLC1A1_OL	-0.874478268510796	0.196313720394248	-4.45449389250339	8.40913227247198e-06	4.78277789227824e-05	OL	pt	0.874478268510796	chimp_down	chimp_down_SLC1A1_OL	up_SLC1A1_OL	SLC1A1	OL	up_SLC1A1_OL	OL	macaque_up_slc1a1_ol	up	rhe	OL	OL	OPCS_3	0.488196069416897	-0.488196069416897	0.0003186636696234	0.0081101168457541	up	up_SLC1A1_OPCS_3	yes	yes	both	up_up
1558	1558	3091.69479675283	1.35126937355798	0.153153599466708	8.82296843341059	1.1146477622278e-18	2.88781591149783e-17	OL	hg	rm	-1.35126937355798	human_up	macaque_down	human_up_SLC1A3_OL	macaque_down_SLC1A3_OL	0.581891751090578	0.153343227712378	3.79470133615563	0.0001478212877871	0.0006330459236951	OL	pt	-0.581891751090578	chimp_up	chimp_up_SLC1A3_OL	down_SLC1A3_OL	SLC1A3	OL	down_SLC1A3_OL	OL	macaque_down_slc1a3_ol	down	rhe	OL	OL	ODC_1	-0.311395096	0.311395096	6.82e-05	0.000942706	down	down_SLC1A3_ODC_1	yes	yes	both	down_down
5073	5073	237.844897617757	-0.788589802302964	0.228091695022639	-3.45733676197502	0.0005455426416481	0.0018710571923279	OL	hg	rm	0.788589802302964	human_down	macaque_up	human_down_SLC24A3_OL	macaque_up_SLC24A3_OL	-1.49747334222247	0.230547335819773	-6.49529666824299	8.28699436511081e-11	1.10153120373059e-09	OL	pt	1.49747334222247	chimp_down	chimp_down_SLC24A3_OL	up_SLC24A3_OL	SLC24A3	OL	up_SLC24A3_OL	OL	macaque_up_slc24a3_ol	up	rhe	OL	OL	OPCS_2	-0.321697960805078	0.321697960805078	7.49115113184718e-05	0.0028853603652572	down	down_SLC24A3_OPCS_2	no	no	both	up_down
2220	2220	9024.73868297306	-0.566155800483599	0.22654202103876	-2.4991204628952	0.0124501981528651	0.0291404440778953	OL	hg	rm	0.566155800483599	human_down	macaque_up	human_down_SLC25A13_OL	macaque_up_SLC25A13_OL	-0.551422583927979	0.226531538225999	-2.4341978527416	0.0149248345276779	0.0363578086613389	OL	pt	0.551422583927979	chimp_down	chimp_down_SLC25A13_OL	up_SLC25A13_OL	SLC25A13	OL	up_SLC25A13_OL	OL	macaque_up_slc25a13_ol	up	rhe	OL	OL	ODC_1	-0.51663911	0.51663911	4.01e-09	4.3e-07	down	down_SLC25A13_ODC_1	yes	yes	both	up_down
3895	3895	1312.21574388137	1.4567093377094	0.229014278677896	6.36077953793544	2.00732381689204e-10	2.23344816565593e-09	OL	hg	rm	-1.4567093377094	human_up	macaque_down	human_up_SLC25A29_OL	macaque_down_SLC25A29_OL	1.40933739152001	0.22899138810234	6.15454320443769	7.52941966455922e-10	8.60148668681394e-09	OL	pt	-1.40933739152001	chimp_up	chimp_up_SLC25A29_OL	down_SLC25A29_OL	SLC25A29	OL	down_SLC25A29_OL	OL	macaque_down_slc25a29_ol	down	rhe	OL	OL	ODC_1	-0.429859421	0.429859421	4.42e-07	1.72e-05	down	down_SLC25A29_ODC_1	no	no	both	down_down
4842	4842	2197.02571318016	1.07724314418752	0.234741191153398	4.58906738478451	4.45230699171751e-06	2.44197099412291e-05	OL	hg	rm	-1.07724314418752	human_up	macaque_down	human_up_SLC27A1_OL	macaque_down_SLC27A1_OL	1.15956801504849	0.234695117782382	4.94074195494636	7.78258504065243e-07	5.46827655025986e-06	OL	pt	-1.15956801504849	chimp_up	chimp_up_SLC27A1_OL	down_SLC27A1_OL	SLC27A1	OL	down_SLC27A1_OL	OL	macaque_down_slc27a1_ol	down	rhe	OL	OL	OPCS_4	-0.299653917231477	0.299653917231477	0.0012170181102669	0.0093156820280676	down	down_SLC27A1_OPCS_4	no	no	both	down_down
1368	1368	266.772927820198	-1.20140260384534	0.385384254447745	-3.11741486576028	0.0018244463210215	0.0054524210941714	OL	hg	rm	1.20140260384534	human_down	macaque_up	human_down_SLC4A4_OL	macaque_up_SLC4A4_OL	-0.932271883463457	0.38461888797579	-2.42388481847553	0.0153554748811136	0.037228666074061	OL	pt	0.932271883463457	chimp_down	chimp_down_SLC4A4_OL	up_SLC4A4_OL	SLC4A4	OL	up_SLC4A4_OL	OL	macaque_up_slc4a4_ol	up	rhe	OL	OL	OPCS_1	-0.270482918	0.270482918	7.78e-06	0.000170919	down	down_SLC4A4_OPCS_1	no	no	both	up_down
618	618	1680.31240696245	-1.2976613199723	0.247188255200667	-5.24968841629978	1.5235669371909e-07	1.09682451045868e-06	OL	hg	rm	1.2976613199723	human_down	macaque_up	human_down_SLC8A1_OL	macaque_up_SLC8A1_OL	-0.71852022226299	0.2468406334487	-2.91086687075901	0.0036042755314206	0.0106112651802459	OL	pt	0.71852022226299	chimp_down	chimp_down_SLC8A1_OL	up_SLC8A1_OL	SLC8A1	OL	up_SLC8A1_OL	OL	macaque_up_slc8a1_ol	up	rhe	OL	OL	ODC_2	-0.256243231107341	0.256243231107341	0.001651231730888	0.0030374057889664	down	down_SLC8A1_ODC_2	no	no	both	up_down
618	618	1680.31240696245	-1.2976613199723	0.247188255200667	-5.24968841629978	1.5235669371909e-07	1.09682451045868e-06	OL	hg	rm	1.2976613199723	human_down	macaque_up	human_down_SLC8A1_OL	macaque_up_SLC8A1_OL	-0.71852022226299	0.2468406334487	-2.91086687075901	0.0036042755314206	0.0106112651802459	OL	pt	0.71852022226299	chimp_down	chimp_down_SLC8A1_OL	up_SLC8A1_OL	SLC8A1	OL	up_SLC8A1_OL	OL	macaque_up_slc8a1_ol	up	rhe	OL	OL	OPCS_2	-0.262685245187418	0.262685245187418	0.0001806007944881	0.0051012557744704	down	down_SLC8A1_OPCS_2	no	no	both	up_down
1161	1161	8440.10479120892	-0.74385938767828	0.179285261054994	-4.14902699363619	3.33891441517114e-05	0.0001525565556004	OL	hg	rm	0.74385938767828	human_down	macaque_up	human_down_SLC9A9_OL	macaque_up_SLC9A9_OL	-0.949675617013284	0.179298548771215	-5.29661630571851	1.17968211749995e-07	9.57998692228116e-07	OL	pt	0.949675617013284	chimp_down	chimp_down_SLC9A9_OL	up_SLC9A9_OL	SLC9A9	OL	up_SLC9A9_OL	OL	macaque_up_slc9a9_ol	up	rhe	OL	OL	OPCS_3	0.34077118436952	-0.34077118436952	2.50311594971024e-05	0.0016722639732777	up	up_SLC9A9_OPCS_3	no	yes	both	up_up
1161	1161	8440.10479120892	-0.74385938767828	0.179285261054994	-4.14902699363619	3.33891441517114e-05	0.0001525565556004	OL	hg	rm	0.74385938767828	human_down	macaque_up	human_down_SLC9A9_OL	macaque_up_SLC9A9_OL	-0.949675617013284	0.179298548771215	-5.29661630571851	1.17968211749995e-07	9.57998692228116e-07	OL	pt	0.949675617013284	chimp_down	chimp_down_SLC9A9_OL	up_SLC9A9_OL	SLC9A9	OL	up_SLC9A9_OL	OL	macaque_up_slc9a9_ol	up	rhe	OL	OL	ODC_1	-0.36602099	0.36602099	1.18e-05	0.000237943	down	down_SLC9A9_ODC_1	no	yes	both	up_down
1161	1161	8440.10479120892	-0.74385938767828	0.179285261054994	-4.14902699363619	3.33891441517114e-05	0.0001525565556004	OL	hg	rm	0.74385938767828	human_down	macaque_up	human_down_SLC9A9_OL	macaque_up_SLC9A9_OL	-0.949675617013284	0.179298548771215	-5.29661630571851	1.17968211749995e-07	9.57998692228116e-07	OL	pt	0.949675617013284	chimp_down	chimp_down_SLC9A9_OL	up_SLC9A9_OL	SLC9A9	OL	up_SLC9A9_OL	OL	macaque_up_slc9a9_ol	up	rhe	OL	OL	OPCS_4	-0.463105881369458	0.463105881369458	0.0001009101646094	0.0017311786605562	down	down_SLC9A9_OPCS_4	no	yes	both	up_down
251	251	235.862955009881	-0.960455307273526	0.258899077684702	-3.70976720296859	0.0002074499113546	0.0007857583564227	OL	hg	rm	0.960455307273526	human_down	macaque_up	human_down_SNX7_OL	macaque_up_SNX7_OL	-2.13195294353888	0.263431970336091	-8.09299243679079	5.82164810476052e-16	1.38104224851444e-14	OL	pt	2.13195294353888	chimp_down	chimp_down_SNX7_OL	up_SNX7_OL	SNX7	OL	up_SNX7_OL	OL	macaque_up_snx7_ol	up	rhe	OL	OL	OPCS_1	-0.261436073	0.261436073	2.89e-08	2.75e-06	down	down_SNX7_OPCS_1	yes	yes	both	up_down
1972	1972	5887.52323815692	-0.606340486535631	0.245356905366955	-2.47125910570477	0.0134638227352439	0.031178304132514	OL	hg	rm	0.606340486535631	human_down	macaque_up	human_down_SOBP_OL	macaque_up_SOBP_OL	-0.934031571206776	0.245386819634952	-3.80636406061369	0.0001410247486331	0.0006079594548779	OL	pt	0.934031571206776	chimp_down	chimp_down_SOBP_OL	up_SOBP_OL	SOBP	OL	up_SOBP_OL	OL	macaque_up_sobp_ol	up	rhe	OL	OL	ODC_2	-0.327715714821694	0.327715714821694	3.07592648438783e-08	1.51915046003095e-07	down	down_SOBP_ODC_2	no	no	both	up_down
1972	1972	5887.52323815692	-0.606340486535631	0.245356905366955	-2.47125910570477	0.0134638227352439	0.031178304132514	OL	hg	rm	0.606340486535631	human_down	macaque_up	human_down_SOBP_OL	macaque_up_SOBP_OL	-0.934031571206776	0.245386819634952	-3.80636406061369	0.0001410247486331	0.0006079594548779	OL	pt	0.934031571206776	chimp_down	chimp_down_SOBP_OL	up_SOBP_OL	SOBP	OL	up_SOBP_OL	OL	macaque_up_sobp_ol	up	rhe	OL	OL	ODC_1	-0.393964293	0.393964293	8.18e-06	0.000179197	down	down_SOBP_ODC_1	no	no	both	up_down
3045	3045	280.883178860149	-2.76623479804888	0.289010661428563	-9.57139361010264	1.05474210771992e-21	3.52250903287586e-20	OL	hg	rm	2.76623479804888	human_down	macaque_up	human_down_SPON1_OL	macaque_up_SPON1_OL	-2.32342409902512	0.28638854243022	-8.11283887026045	4.94506256017234e-16	1.17964025849468e-14	OL	pt	2.32342409902512	chimp_down	chimp_down_SPON1_OL	up_SPON1_OL	SPON1	OL	up_SPON1_OL	OL	macaque_up_spon1_ol	up	rhe	OL	OL	OPCS_1	-0.370272087	0.370272087	3.22e-08	2.93e-06	down	down_SPON1_OPCS_1	no	no	both	up_down
79	79	1149.57515791913	0.515807536440139	0.128884783690534	4.00208249314091	6.27873981471632e-05	0.0002679213112392	OL	hg	rm	-0.515807536440139	human_up	macaque_down	human_up_SRSF10_OL	macaque_down_SRSF10_OL	0.56798456307442	0.128743475364861	4.41175416047098	1.02536497928717e-05	5.72223265464336e-05	OL	pt	-0.56798456307442	chimp_up	chimp_up_SRSF10_OL	down_SRSF10_OL	SRSF10	OL	down_SRSF10_OL	OL	macaque_down_srsf10_ol	down	rhe	OL	OL	OPCS_3	0.298914328983678	-0.298914328983678	1.45932516001978e-08	5.05587691127246e-05	up	up_SRSF10_OPCS_3	yes	yes	both	down_up
4576	4576	1538.47289554069	0.629913855353753	0.192611258382203	3.27038959531535	0.0010739945651548	0.003421096845845	OL	hg	rm	-0.629913855353753	human_up	macaque_down	human_up_SRSF2_OL	macaque_down_SRSF2_OL	0.659034394676686	0.192550415846558	3.42265890093879	0.0006201184073636	0.0022653240196531	OL	pt	-0.659034394676686	chimp_up	chimp_up_SRSF2_OL	down_SRSF2_OL	SRSF2	OL	down_SRSF2_OL	OL	macaque_down_srsf2_ol	down	rhe	OL	OL	ODC_1	-0.376204686	0.376204686	7.48e-07	2.62e-05	down	down_SRSF2_ODC_1	yes	yes	both	down_down
3449	3449	828.178203613935	1.41784777619951	0.19787371938412	7.16541732076673	7.75499490412569e-13	1.1439286479005e-11	OL	hg	rm	-1.41784777619951	human_up	macaque_down	human_up_STAT2_OL	macaque_down_STAT2_OL	0.887473647070496	0.198207330976585	4.47750162770384	7.55216519813973e-06	4.34977038385984e-05	OL	pt	-0.887473647070496	chimp_up	chimp_up_STAT2_OL	down_STAT2_OL	STAT2	OL	down_STAT2_OL	OL	macaque_down_stat2_ol	down	rhe	OL	OL	ODC_1	-0.30374668	0.30374668	5.94e-05	0.000848069	down	down_STAT2_ODC_1	no	no	both	down_down
1116	1116	1669.75698291079	-1.18962487378515	0.23858681442258	-4.98613000330402	6.16007031253679e-07	3.98382277943e-06	OL	hg	rm	1.18962487378515	human_down	macaque_up	human_down_STXBP5L_OL	macaque_up_STXBP5L_OL	-0.588438991377404	0.238226717659361	-2.47007975074739	0.0135082933288582	0.0333671861332504	OL	pt	0.588438991377404	chimp_down	chimp_down_STXBP5L_OL	up_STXBP5L_OL	STXBP5L	OL	up_STXBP5L_OL	OL	macaque_up_stxbp5l_ol	up	rhe	OL	OL	ODC_1	-0.274998347	0.274998347	8.91e-06	0.000191617	down	down_STXBP5L_ODC_1	no	no	both	up_down
1116	1116	1669.75698291079	-1.18962487378515	0.23858681442258	-4.98613000330402	6.16007031253679e-07	3.98382277943e-06	OL	hg	rm	1.18962487378515	human_down	macaque_up	human_down_STXBP5L_OL	macaque_up_STXBP5L_OL	-0.588438991377404	0.238226717659361	-2.47007975074739	0.0135082933288582	0.0333671861332504	OL	pt	0.588438991377404	chimp_down	chimp_down_STXBP5L_OL	up_STXBP5L_OL	STXBP5L	OL	up_STXBP5L_OL	OL	macaque_up_stxbp5l_ol	up	rhe	OL	OL	ODC_2	-0.607228990885381	0.607228990885381	5.51076001798679e-07	1.95796614712001e-06	down	down_STXBP5L_ODC_2	no	no	both	up_down
1116	1116	1669.75698291079	-1.18962487378515	0.23858681442258	-4.98613000330402	6.16007031253679e-07	3.98382277943e-06	OL	hg	rm	1.18962487378515	human_down	macaque_up	human_down_STXBP5L_OL	macaque_up_STXBP5L_OL	-0.588438991377404	0.238226717659361	-2.47007975074739	0.0135082933288582	0.0333671861332504	OL	pt	0.588438991377404	chimp_down	chimp_down_STXBP5L_OL	up_STXBP5L_OL	STXBP5L	OL	up_STXBP5L_OL	OL	macaque_up_stxbp5l_ol	up	rhe	OL	OL	OPCS_2	-0.651599670684188	0.651599670684188	7.42398575890017e-07	0.0001672176287854	down	down_STXBP5L_OPCS_2	no	no	both	up_down
5078	5078	2213.74226586261	3.75320343367946	0.152372329424484	24.6317914010729	5.76818744932095e-134	1.36988042824207e-130	OL	hg	rm	-3.75320343367946	human_up	macaque_down	human_up_SYNDIG1_OL	macaque_down_SYNDIG1_OL	0.739782757452198	0.15413823198466	4.79947608018381	1.59081233357719e-06	1.05432628892648e-05	OL	pt	-0.739782757452198	chimp_up	chimp_up_SYNDIG1_OL	down_SYNDIG1_OL	SYNDIG1	OL	down_SYNDIG1_OL	OL	macaque_down_syndig1_ol	down	rhe	OL	OL	ODC_2	-0.29284406498203	0.29284406498203	2.39065464044496e-07	9.24585459432616e-07	down	down_SYNDIG1_ODC_2	no	no	both	down_down
2061	2061	4819.26547186582	-2.26456502131881	0.162731032243336	-13.9159998563307	5.06466854288222e-44	6.22139226641176e-42	OL	hg	rm	2.26456502131881	human_down	macaque_up	human_down_SYNE1_OL	macaque_up_SYNE1_OL	-2.81327771669626	0.162961859380705	-17.263411987243	8.87107587513975e-67	3.71785050500465e-64	OL	pt	2.81327771669626	chimp_down	chimp_down_SYNE1_OL	up_SYNE1_OL	SYNE1	OL	up_SYNE1_OL	OL	macaque_up_syne1_ol	up	rhe	OL	OL	ODC_2	-0.271717128746662	0.271717128746662	0.0010535621407277	0.0020020671281496	down	down_SYNE1_ODC_2	no	no	both	up_down
3497	3497	9066.50400678935	-1.20741037804551	0.246993027424591	-4.88843912168389	1.01638617792486e-06	6.32709344564781e-06	OL	hg	rm	1.20741037804551	human_down	macaque_up	human_down_SYT1_OL	macaque_up_SYT1_OL	-0.572508788803909	0.246925442964346	-2.31854920226497	0.0204194921817007	0.0475318765802066	OL	pt	0.572508788803909	chimp_down	chimp_down_SYT1_OL	up_SYT1_OL	SYT1	OL	up_SYT1_OL	OL	macaque_up_syt1_ol	up	rhe	OL	OL	OPCS_4	-0.563209339381703	0.563209339381703	8.49737995962635e-06	0.0003437151214861	down	down_SYT1_OPCS_4	no	no	both	up_down
2085	2085	158.852344813383	8.28063418765048	0.842975806278295	9.82309827396964	8.95481738673491e-23	3.28302344466676e-21	OL	hg	rm	-8.28063418765048	human_up	macaque_down	human_up_THBS2_OL	macaque_down_THBS2_OL	5.30730433309005	0.847036310812705	6.26573414308279	3.71072963174985e-10	4.44331289350259e-09	OL	pt	-5.30730433309005	chimp_up	chimp_up_THBS2_OL	down_THBS2_OL	THBS2	OL	down_THBS2_OL	OL	macaque_down_thbs2_ol	down	rhe	OL	OL	OPCS_3	0.275364687741234	-0.275364687741234	1.73970502228819e-07	0.0001487679754726	up	up_THBS2_OPCS_3	yes	yes	both	down_up
5311	5311	1825.2375871161	1.50957272483047	0.145779758103055	10.3551600336949	3.965228941173e-25	1.72964904874759e-23	OL	hg	rm	-1.50957272483047	human_up	macaque_down	human_up_TMEM184B_OL	macaque_down_TMEM184B_OL	1.08409860931742	0.145931594198916	7.42881358398451	1.09576044110175e-13	2.02601934845233e-12	OL	pt	-1.08409860931742	chimp_up	chimp_up_TMEM184B_OL	down_TMEM184B_OL	TMEM184B	OL	down_TMEM184B_OL	OL	macaque_down_tmem184b_ol	down	rhe	OL	OL	ODC_1	-0.263672212	0.263672212	0.000249811	0.002551895	down	down_TMEM184B_ODC_1	no	no	both	down_down
1913	1913	384.397316334243	1.09551290482268	0.347686829059238	3.1508611004532	0.001627898872545	0.0049321045209637	OL	hg	rm	-1.09551290482268	human_up	macaque_down	human_up_TNFRSF21_OL	macaque_down_TNFRSF21_OL	1.47237280736551	0.347235801205386	4.24026785905817	2.23253215238528e-05	0.000115792628549	OL	pt	-1.47237280736551	chimp_up	chimp_up_TNFRSF21_OL	down_TNFRSF21_OL	TNFRSF21	OL	down_TNFRSF21_OL	OL	macaque_down_tnfrsf21_ol	down	rhe	OL	OL	ODC_1	-0.250472433	0.250472433	7.52e-07	2.63e-05	down	down_TNFRSF21_ODC_1	yes	yes	both	down_down
1478	1478	22909.1056842	0.718351907473344	0.24399903127371	2.94407688310664	0.003239195215655	0.0090372743165919	OL	hg	rm	-0.718351907473344	human_up	macaque_down	human_up_TRIM2_OL	macaque_down_TRIM2_OL	0.590736568283623	0.243999610758038	2.42105537155723	0.0154755198156299	0.0374941918543726	OL	pt	-0.590736568283623	chimp_up	chimp_up_TRIM2_OL	down_TRIM2_OL	TRIM2	OL	down_TRIM2_OL	OL	macaque_down_trim2_ol	down	rhe	OL	OL	ODC_3	-0.410429286056014	0.410429286056014	3.28669286984449e-06	0.0004360045719393	down	down_TRIM2_ODC_3	no	no	both	down_down
1478	1478	22909.1056842	0.718351907473344	0.24399903127371	2.94407688310664	0.003239195215655	0.0090372743165919	OL	hg	rm	-0.718351907473344	human_up	macaque_down	human_up_TRIM2_OL	macaque_down_TRIM2_OL	0.590736568283623	0.243999610758038	2.42105537155723	0.0154755198156299	0.0374941918543726	OL	pt	-0.590736568283623	chimp_up	chimp_up_TRIM2_OL	down_TRIM2_OL	TRIM2	OL	down_TRIM2_OL	OL	macaque_down_trim2_ol	down	rhe	OL	OL	ODC_1	-0.571732862	0.571732862	1.83e-06	5.29e-05	down	down_TRIM2_ODC_1	no	no	both	down_down
2508	2508	3430.91350555922	1.03677375825928	0.211870325650307	4.89343543073833	9.90908344999342e-07	6.18384670540611e-06	OL	hg	rm	-1.03677375825928	human_up	macaque_down	human_up_TRPS1_OL	macaque_down_TRPS1_OL	0.577557177233525	0.211936314754108	2.72514494697908	0.0064273263658108	0.0175674774607214	OL	pt	-0.577557177233525	chimp_up	chimp_up_TRPS1_OL	down_TRPS1_OL	TRPS1	OL	down_TRPS1_OL	OL	macaque_down_trps1_ol	down	rhe	OL	OL	ODC_1	-0.562920609	0.562920609	3.23e-09	3.62e-07	down	down_TRPS1_ODC_1	no	no	both	down_down
3088	3088	3553.8753580879	0.752372164743773	0.144249560939102	5.21576745083752	1.83057719799411e-07	1.3033563301108e-06	OL	hg	rm	-0.752372164743773	human_up	macaque_down	human_up_TTC17_OL	macaque_down_TTC17_OL	0.578261482480898	0.144268353088581	4.00823514028641	6.11741953844923e-05	0.0002882577716375	OL	pt	-0.578261482480898	chimp_up	chimp_up_TTC17_OL	down_TTC17_OL	TTC17	OL	down_TTC17_OL	OL	macaque_down_ttc17_ol	down	rhe	OL	OL	ODC_1	-0.288373994	0.288373994	0.000240435	0.0024801	down	down_TTC17_ODC_1	no	no	both	down_down
2702	2702	4859.67578221505	0.755952623849647	0.154452548996249	4.89440044053923	9.86058791231266e-07	6.16077772691525e-06	OL	hg	rm	-0.755952623849647	human_up	macaque_down	human_up_TTLL11_OL	macaque_down_TTLL11_OL	0.978028751793389	0.15439494890499	6.33459033944978	2.37972704799723e-10	2.95550760743131e-09	OL	pt	-0.978028751793389	chimp_up	chimp_up_TTLL11_OL	down_TTLL11_OL	TTLL11	OL	down_TTLL11_OL	OL	macaque_down_ttll11_ol	down	rhe	OL	OL	ODC_2	-0.429338363827137	0.429338363827137	8.15668080252754e-10	6.76561137869121e-09	down	down_TTLL11_ODC_2	yes	yes	both	down_down
3853	3853	2111.33098095249	2.06906752482649	0.213310284548012	9.69980200068966	3.02084282151561e-22	1.06196536952425e-20	OL	hg	rm	-2.06906752482649	human_up	macaque_down	human_up_TTLL5_OL	macaque_down_TTLL5_OL	0.851366190189936	0.213644329333252	3.98496975251768	6.74887219022536e-05	0.0003147510237701	OL	pt	-0.851366190189936	chimp_up	chimp_up_TTLL5_OL	down_TTLL5_OL	TTLL5	OL	down_TTLL5_OL	OL	macaque_down_ttll5_ol	down	rhe	OL	OL	ODC_1	-0.260255877	0.260255877	0.001160459	0.008352996	down	down_TTLL5_ODC_1	yes	yes	both	down_down
3541	3541	1174.79910220659	1.21718961602114	0.140949525158883	8.63564183454388	5.83982150461502e-18	1.40405337277437e-16	OL	hg	rm	-1.21718961602114	human_up	macaque_down	human_up_TXNRD1_OL	macaque_down_TXNRD1_OL	0.569531111427921	0.141389081458936	4.02811239419028	5.62264643493602e-05	0.000267538835486	OL	pt	-0.569531111427921	chimp_up	chimp_up_TXNRD1_OL	down_TXNRD1_OL	TXNRD1	OL	down_TXNRD1_OL	OL	macaque_down_txnrd1_ol	down	rhe	OL	OL	OPCS_1	0.313487933	-0.313487933	5.24e-07	2.28e-05	up	up_TXNRD1_OPCS_1	no	yes	both	down_up
3541	3541	1174.79910220659	1.21718961602114	0.140949525158883	8.63564183454388	5.83982150461502e-18	1.40405337277437e-16	OL	hg	rm	-1.21718961602114	human_up	macaque_down	human_up_TXNRD1_OL	macaque_down_TXNRD1_OL	0.569531111427921	0.141389081458936	4.02811239419028	5.62264643493602e-05	0.000267538835486	OL	pt	-0.569531111427921	chimp_up	chimp_up_TXNRD1_OL	down_TXNRD1_OL	TXNRD1	OL	down_TXNRD1_OL	OL	macaque_down_txnrd1_ol	down	rhe	OL	OL	OPCS_3	0.285499625053355	-0.285499625053355	7.27505222505349e-05	0.0032885023247042	up	up_TXNRD1_OPCS_3	no	yes	both	down_up
3695	3695	1517.62701120849	3.75020907193375	0.256095585504333	14.6437864774139	1.4761327414382e-48	2.26984613061151e-46	OL	hg	rm	-3.75020907193375	human_up	macaque_down	human_up_UGGT2_OL	macaque_down_UGGT2_OL	1.68837291890094	0.256848892315751	6.57340938354284	4.91760063009064e-11	6.70764491815936e-10	OL	pt	-1.68837291890094	chimp_up	chimp_up_UGGT2_OL	down_UGGT2_OL	UGGT2	OL	down_UGGT2_OL	OL	macaque_down_uggt2_ol	down	rhe	OL	OL	ODC_1	-0.408778675	0.408778675	1.82e-07	8.72e-06	down	down_UGGT2_ODC_1	no	no	both	down_down
1408	1408	28502.7645813941	1.05239461797823	0.218252088034741	4.82192233510596	1.4218130720717e-06	8.6065796098727e-06	OL	hg	rm	-1.05239461797823	human_up	macaque_down	human_up_UNC5C_OL	macaque_down_UNC5C_OL	0.562815793906703	0.218260485750792	2.57864263414736	0.0099189341153092	0.0255954723868912	OL	pt	-0.562815793906703	chimp_up	chimp_up_UNC5C_OL	down_UNC5C_OL	UNC5C	OL	down_UNC5C_OL	OL	macaque_down_unc5c_ol	down	rhe	OL	OL	OPCS_4	-0.322298024469967	0.322298024469967	0.0001409619604792	0.0021505234731938	down	down_UNC5C_OPCS_4	no	no	both	down_down
2395	2395	642.69591377296	-0.716552891066477	0.215421541469044	-3.32628244222941	0.0008801269612903	0.0028654735218005	OL	hg	rm	0.716552891066477	human_down	macaque_up	human_down_UNC5D_OL	macaque_up_UNC5D_OL	-0.747155846276057	0.215325665027922	-3.46988755928919	0.0005206762863934	0.0019408676221439	OL	pt	0.747155846276057	chimp_down	chimp_down_UNC5D_OL	up_UNC5D_OL	UNC5D	OL	up_UNC5D_OL	OL	macaque_up_unc5d_ol	up	rhe	OL	OL	OPCS_4	-0.27116981436839	0.27116981436839	9.33412700615886e-08	1.98333329976648e-05	down	down_UNC5D_OPCS_4	no	no	both	up_down
4181	4181	1829.39027234406	0.697406838518792	0.283307344810345	2.46166169460117	0.0138295044665989	0.031907580793295	OL	hg	rm	-0.697406838518792	human_up	macaque_down	human_up_USP31_OL	macaque_down_USP31_OL	1.37106588542453	0.28310731003929	4.84291940478065	1.27945195212039e-06	8.63498769328108e-06	OL	pt	-1.37106588542453	chimp_up	chimp_up_USP31_OL	down_USP31_OL	USP31	OL	down_USP31_OL	OL	macaque_down_usp31_ol	down	rhe	OL	OL	ODC_2	-0.303011830876877	0.303011830876877	2.15430812211783e-11	3.4901136969798e-10	down	down_USP31_ODC_2	no	no	both	down_down
2877	2877	12749.4811699456	-0.586605158723163	0.167717771497987	-3.49757305671213	0.0004695120982697	0.0016346883186865	OL	hg	rm	0.586605158723163	human_down	macaque_up	human_down_USP54_OL	macaque_up_USP54_OL	-0.604811347660735	0.167710452925669	-3.60628295440114	0.000310614432786	0.0012235666948707	OL	pt	0.604811347660735	chimp_down	chimp_down_USP54_OL	up_USP54_OL	USP54	OL	up_USP54_OL	OL	macaque_up_usp54_ol	up	rhe	OL	OL	ODC_1	-0.943147459	0.943147459	6.98e-12	3.2e-09	down	down_USP54_ODC_1	no	no	both	up_down
2045	2045	333.04196981709	-1.45385493901238	0.384307753366205	-3.78304867980899	0.0001549191010099	0.0006035801795456	OL	hg	rm	1.45385493901238	human_down	macaque_up	human_down_UTRN_OL	macaque_up_UTRN_OL	-1.14273760314282	0.383567327893747	-2.97923602987212	0.0028896809174296	0.0087546477574968	OL	pt	1.14273760314282	chimp_down	chimp_down_UTRN_OL	up_UTRN_OL	UTRN	OL	up_UTRN_OL	OL	macaque_up_utrn_ol	up	rhe	OL	OL	OPCS_2	-0.286094336557877	0.286094336557877	9.89312011677188e-06	0.0008433440597746	down	down_UTRN_OPCS_2	no	yes	both	up_down
2045	2045	333.04196981709	-1.45385493901238	0.384307753366205	-3.78304867980899	0.0001549191010099	0.0006035801795456	OL	hg	rm	1.45385493901238	human_down	macaque_up	human_down_UTRN_OL	macaque_up_UTRN_OL	-1.14273760314282	0.383567327893747	-2.97923602987212	0.0028896809174296	0.0087546477574968	OL	pt	1.14273760314282	chimp_down	chimp_down_UTRN_OL	up_UTRN_OL	UTRN	OL	up_UTRN_OL	OL	macaque_up_utrn_ol	up	rhe	OL	OL	OPCS_1	-0.36895986	0.36895986	1.3e-05	0.000250448	down	down_UTRN_OPCS_1	no	yes	both	up_down
2343	2343	932.334624288157	0.745054736971913	0.184286355280627	4.04291861889266	5.27899471329783e-05	0.0002294291032981	OL	hg	rm	-0.745054736971913	human_up	macaque_down	human_up_WDR60_OL	macaque_down_WDR60_OL	0.734593085123768	0.184215076366052	3.98769253643532	6.67190528159913e-05	0.0003117737286595	OL	pt	-0.734593085123768	chimp_up	chimp_up_WDR60_OL	down_WDR60_OL	WDR60	OL	down_WDR60_OL	OL	macaque_down_wdr60_ol	down	rhe	OL	OL	OPCS_4	-0.539630594465619	0.539630594465619	2.00943867990197e-10	7.77695624586079e-07	down	down_WDR60_OPCS_4	no	no	both	down_down
2419	2419	577.361860864089	-0.863839571139403	0.204836607160451	-4.2172128464457	2.47340488086098e-05	0.0001162157747274	OL	hg	rm	0.863839571139403	human_down	macaque_up	human_down_XKR4_OL	macaque_up_XKR4_OL	-0.907818574349404	0.204742837682121	-4.43394545385203	9.25240445327586e-06	5.20971793425496e-05	OL	pt	0.907818574349404	chimp_down	chimp_down_XKR4_OL	up_XKR4_OL	XKR4	OL	up_XKR4_OL	OL	macaque_up_xkr4_ol	up	rhe	OL	OL	OPCS_2	-0.364977578355579	0.364977578355579	0.0004406978264255	0.0085049859929719	down	down_XKR4_OPCS_2	no	no	both	up_down
2570	2570	1406.24380160125	1.25728421030867	0.227913465008274	5.51649815978634	3.45821108903808e-08	2.73559599619171e-07	OL	hg	rm	-1.25728421030867	human_up	macaque_down	human_up_ZDHHC21_OL	macaque_down_ZDHHC21_OL	0.846941226291765	0.228037601952277	3.71404197834447	0.0002039749360653	0.0008413277274141	OL	pt	-0.846941226291765	chimp_up	chimp_up_ZDHHC21_OL	down_ZDHHC21_OL	ZDHHC21	OL	down_ZDHHC21_OL	OL	macaque_down_zdhhc21_ol	down	rhe	OL	OL	OPCS_1	0.298037	-0.298037	0.000271814	0.002421999	up	up_ZDHHC21_OPCS_1	no	no	both	down_up
171	171	1095.97679659385	-0.607357151272886	0.112909278592134	-5.37916067524318	7.48338989091431e-08	5.63005897671251e-07	OL	hg	rm	0.607357151272886	human_down	macaque_up	human_down_ZFYVE9_OL	macaque_up_ZFYVE9_OL	-0.746266126849489	0.112969769078217	-6.60589229259021	3.9513009828057e-11	5.45575627948895e-10	OL	pt	0.746266126849489	chimp_down	chimp_down_ZFYVE9_OL	up_ZFYVE9_OL	ZFYVE9	OL	up_ZFYVE9_OL	OL	macaque_up_zfyve9_ol	up	rhe	OL	OL	OPCS_1	-0.305527886	0.305527886	8.87e-08	6.27e-06	down	down_ZFYVE9_OPCS_1	yes	yes	both	up_down
2232	2232	6144.58010096968	0.701526814817487	0.18397388832269	3.81318686696999	0.0001371863069484	0.0005408004656428	OL	hg	rm	-0.701526814817487	human_up	macaque_down	human_up_ZKSCAN1_OL	macaque_down_ZKSCAN1_OL	0.510727104497119	0.183984490374127	2.77592477202057	0.0055044943197518	0.015317978183487	OL	pt	-0.510727104497119	chimp_up	chimp_up_ZKSCAN1_OL	down_ZKSCAN1_OL	ZKSCAN1	OL	down_ZKSCAN1_OL	OL	macaque_down_zkscan1_ol	down	rhe	OL	OL	ODC_2	-0.505032396513369	0.505032396513369	0.0040317642157299	0.0069304400537599	down	down_ZKSCAN1_ODC_2	no	no	both	down_down
1927	1927	2499.75007974234	1.63431945172129	0.103860020648827	15.7357897823579	8.5977243178061e-56	1.9549761656254e-53	OL	hg	rm	-1.63431945172129	human_up	macaque_down	human_up_ZNF451_OL	macaque_down_ZNF451_OL	0.685682841233107	0.104293315637785	6.57456172564797	4.87966842633715e-11	6.6644110507687e-10	OL	pt	-0.685682841233107	chimp_up	chimp_up_ZNF451_OL	down_ZNF451_OL	ZNF451	OL	down_ZNF451_OL	OL	macaque_down_znf451_ol	down	rhe	OL	OL	ODC_1	-0.673008464	0.673008464	4.87e-09	4.88e-07	down	down_ZNF451_ODC_1	no	yes	both	down_down
1927	1927	2499.75007974234	1.63431945172129	0.103860020648827	15.7357897823579	8.5977243178061e-56	1.9549761656254e-53	OL	hg	rm	-1.63431945172129	human_up	macaque_down	human_up_ZNF451_OL	macaque_down_ZNF451_OL	0.685682841233107	0.104293315637785	6.57456172564797	4.87966842633715e-11	6.6644110507687e-10	OL	pt	-0.685682841233107	chimp_up	chimp_up_ZNF451_OL	down_ZNF451_OL	ZNF451	OL	down_ZNF451_OL	OL	macaque_down_znf451_ol	down	rhe	OL	OL	ODC_2	-0.768513330854691	0.768513330854691	4.72354244812546e-14	2.83316983890022e-12	down	down_ZNF451_ODC_2	no	yes	both	down_down
4916	4916	84.9232829641281	-1.18245193990722	0.288128364793312	-4.1039067457154	4.06231263993632e-05	0.0001816102705835	OL	hg	rm	1.18245193990722	human_down	macaque_up	human_down_ZNF780B_OL	macaque_up_ZNF780B_OL	-1.18943274464452	0.287438271885197	-4.1380458379585	3.50276402905394e-05	0.0001751709835212	OL	pt	1.18943274464452	chimp_down	chimp_down_ZNF780B_OL	up_ZNF780B_OL	ZNF780B	OL	up_ZNF780B_OL	OL	macaque_up_znf780b_ol	up	rhe	OL	OL	ODC_3	0.329760016181642	-0.329760016181642	0.0001479173624384	0.005305302732791	up	up_ZNF780B_ODC_3	no	no	both	up_up
6761	11224	68653.4480426583	-0.696759890934681	0.219600103641246	-3.17285775089139	0.0015094646193033	0.0048537874285383	L2/L3	hg	rm	0.696759890934681	human_down	macaque_up	human_down_ARPP21_L2/3-IT	macaque_up_ARPP21_L2/3-IT	-1.09019438026862	0.219605463840018	-4.96433176663958	6.89380126690133e-07	3.70370159697866e-06	L2/3-IT	pt	1.09019438026862	chimp_down	chimp_down_ARPP21_L2/3-IT	up_ARPP21_L2/3-IT	ARPP21	Exc	up_ARPP21_Exc	L2/3-IT	macaque_up_arpp21_exc	up	rhe	Exc	Exc	EXT_11_L34	-1.34791029918002	1.34791029918002	2.58911466719231e-09	6.77440367340009e-07	down	down_ARPP21_EXT_11_L34	no	no	both	up_down
6040	10503	26195.6334848587	-0.638528859555621	0.178391633467082	-3.57936550692241	0.0003444294534096	0.0012917232054544	L2/L3	hg	rm	0.638528859555621	human_down	macaque_up	human_down_BRINP3_L2/3-IT	macaque_up_BRINP3_L2/3-IT	-0.798114460890281	0.178396878314062	-4.47381405119223	7.68365679019865e-06	3.44989997166683e-05	L2/3-IT	pt	0.798114460890281	chimp_down	chimp_down_BRINP3_L2/3-IT	up_BRINP3_L2/3-IT	BRINP3	Exc	up_BRINP3_Exc	L2/3-IT	macaque_up_brinp3_exc	up	rhe	Exc	Exc	EXT_9_L6	-0.294060540572645	0.294060540572645	4.50449246215355e-06	7.99324321320305e-05	down	down_BRINP3_EXT_9_L6	no	yes	both	up_down
6040	10503	26195.6334848587	-0.638528859555621	0.178391633467082	-3.57936550692241	0.0003444294534096	0.0012917232054544	L2/L3	hg	rm	0.638528859555621	human_down	macaque_up	human_down_BRINP3_L2/3-IT	macaque_up_BRINP3_L2/3-IT	-0.798114460890281	0.178396878314062	-4.47381405119223	7.68365679019865e-06	3.44989997166683e-05	L2/3-IT	pt	0.798114460890281	chimp_down	chimp_down_BRINP3_L2/3-IT	up_BRINP3_L2/3-IT	BRINP3	Exc	up_BRINP3_Exc	L2/3-IT	macaque_up_brinp3_exc	up	rhe	Exc	Exc	EXT_4_L56	-0.297000125460698	0.297000125460698	1.73771730966189e-06	4.18566992460662e-05	down	down_BRINP3_EXT_4_L56	no	yes	both	up_down
9396	13859	12178.6140907421	-0.516296019561906	0.1873770441786	-2.75538565476459	0.005862299137846	0.0161473202155502	L2/L3	hg	rm	0.516296019561906	human_down	macaque_up	human_down_BTBD10_L2/3-IT	macaque_up_BTBD10_L2/3-IT	-0.566489462357311	0.187377246543764	-3.02325641349949	0.0025007025774467	0.0064753097570264	L2/3-IT	pt	0.566489462357311	chimp_down	chimp_down_BTBD10_L2/3-IT	up_BTBD10_L2/3-IT	BTBD10	Exc	up_BTBD10_Exc	L2/3-IT	macaque_up_btbd10_exc	up	rhe	Exc	Exc	EXT_6_L23	-0.259892617376275	0.259892617376275	0.000537042962718	0.0071257194658705	down	down_BTBD10_EXT_6_L23	yes	yes	both	up_down
11545	16008	1904.8610842722	1.16524799304197	0.289378407571664	4.02672750472373	5.65585141720083e-05	0.0002497177563031	L2/L3	hg	rm	-1.16524799304197	human_up	macaque_down	human_up_C19orf53_L2/3-IT	macaque_down_C19orf53_L2/3-IT	1.85234465315865	0.289183240422161	6.40543570386212	1.4994056404575e-10	1.38174157596146e-09	L2/3-IT	pt	-1.85234465315865	chimp_up	chimp_up_C19orf53_L2/3-IT	down_C19orf53_L2/3-IT	C19orf53	Exc	down_C19orf53_Exc	L2/3-IT	macaque_down_c19orf53_exc	down	rhe	Exc	Exc	EXT_4_L56	0.286235554886145	-0.286235554886145	1.63580523963935e-08	1.57909003878581e-06	up	up_C19orf53_EXT_4_L56	yes	yes	both	down_up
9897	14360	1239.19984681846	2.39828110139439	0.305166873338434	7.85891691046907	3.87469141393561e-15	7.12876844294105e-14	L2/L3	hg	rm	-2.39828110139439	human_up	macaque_down	human_up_CD63_L2/3-IT	macaque_down_CD63_L2/3-IT	2.22977220371452	0.305208980844086	7.3057227790213	2.75780239300823e-13	3.57014066589274e-12	L2/3-IT	pt	-2.22977220371452	chimp_up	chimp_up_CD63_L2/3-IT	down_CD63_L2/3-IT	CD63	Exc	down_CD63_Exc	L2/3-IT	macaque_down_cd63_exc	down	rhe	Exc	Exc	EXT_4_L56	0.277283237673349	-0.277283237673349	1.87500022521809e-05	0.0002514395988158	up	up_CD63_EXT_4_L56	yes	yes	both	down_up
11361	15824	27170.548453127	-0.748992647166799	0.190973184480738	-3.92197809971768	8.78249764163608e-05	0.0003722704476415	L2/L3	hg	rm	0.748992647166799	human_down	macaque_up	human_down_CDH2_L2/3-IT	macaque_up_CDH2_L2/3-IT	-0.553482528587139	0.190963093989006	-2.89837432472162	0.0037510260548579	0.0092491523191352	L2/3-IT	pt	0.553482528587139	chimp_down	chimp_down_CDH2_L2/3-IT	up_CDH2_L2/3-IT	CDH2	Exc	up_CDH2_Exc	L2/3-IT	macaque_up_cdh2_exc	up	rhe	Exc	Exc	EXT_6_L23	0.387267267552095	-0.387267267552095	0.0002128667544343	0.0037257130833722	up	up_CDH2_EXT_6_L23	yes	yes	both	up_up
9556	14019	3127.62599648196	0.559039584312992	0.218857573354522	2.55435338948686	0.0106385221534131	0.027078454425992	L2/L3	hg	rm	-0.559039584312992	human_up	macaque_down	human_up_CTSF_L2/3-IT	macaque_down_CTSF_L2/3-IT	0.593727822406038	0.218838136585008	2.71309119914482	0.0066658758379826	0.015284413774358	L2/3-IT	pt	-0.593727822406038	chimp_up	chimp_up_CTSF_L2/3-IT	down_CTSF_L2/3-IT	CTSF	Exc	down_CTSF_Exc	L2/3-IT	macaque_down_ctsf_exc	down	rhe	Exc	Exc	EXT_4_L56	0.290055822510342	-0.290055822510342	9.1055439388834e-09	1.05874265799174e-06	up	up_CTSF_EXT_4_L56	yes	yes	both	down_up
7869	12332	6965.05706642564	-0.540042982490445	0.200406166455065	-2.69474234272893	0.0070443079734856	0.0189435662310449	L2/L3	hg	rm	0.540042982490445	human_down	macaque_up	human_down_E2F3_L2/3-IT	macaque_up_E2F3_L2/3-IT	-0.858255096619285	0.200448492241391	-4.28167399526123	1.85492600276881e-05	7.74106245137584e-05	L2/3-IT	pt	0.858255096619285	chimp_down	chimp_down_E2F3_L2/3-IT	up_E2F3_L2/3-IT	E2F3	Exc	up_E2F3_Exc	L2/3-IT	macaque_up_e2f3_exc	up	rhe	Exc	Exc	EXT_6_L23	-0.313723120039148	0.313723120039148	2.72888077645386e-05	0.0008417673889834	down	down_E2F3_EXT_6_L23	yes	yes	both	up_down
7357	11820	8319.9376500514	-0.535026963690126	0.203284007757955	-2.63191861273794	0.0084904199181415	0.0222996804371322	L2/L3	hg	rm	0.535026963690126	human_down	macaque_up	human_down_ELOVL6_L2/3-IT	macaque_up_ELOVL6_L2/3-IT	-0.710187878327628	0.203300017820115	-3.49329963638282	0.0004770908564403	0.0014740868582454	L2/3-IT	pt	0.710187878327628	chimp_down	chimp_down_ELOVL6_L2/3-IT	up_ELOVL6_L2/3-IT	ELOVL6	Exc	up_ELOVL6_Exc	L2/3-IT	macaque_up_elovl6_exc	up	rhe	Exc	Exc	EXT_6_L23	-0.393405215266047	0.393405215266047	1.60451679644222e-05	0.000565523248203	down	down_ELOVL6_EXT_6_L23	no	no	both	up_down
8198	12661	5669.78615370063	0.789431240749004	0.171992055934446	4.5899285083835	4.43397849782246e-06	2.41475237185446e-05	L2/L3	hg	rm	-0.789431240749004	human_up	macaque_down	human_up_FGFR1OP_L2/3-IT	macaque_down_FGFR1OP_L2/3-IT	1.03600001980299	0.171945873189201	6.02515198874839	1.68950779381899e-09	1.34413053685245e-08	L2/3-IT	pt	-1.03600001980299	chimp_up	chimp_up_FGFR1OP_L2/3-IT	down_FGFR1OP_L2/3-IT	FGFR1OP	Exc	down_FGFR1OP_Exc	L2/3-IT	macaque_down_fgfr1op_exc	down	rhe	Exc	Exc	EXT_6_L23	-0.31683007125729	0.31683007125729	1.05764196437809e-09	6.00745081009681e-07	down	down_FGFR1OP_EXT_6_L23	yes	yes	both	down_down
10340	14803	15032.2473786046	-0.613640083210227	0.1832980077728	-3.34777279178528	0.0008146376936897	0.002803110558343	L2/L3	hg	rm	0.613640083210227	human_down	macaque_up	human_down_FUT8_L2/3-IT	macaque_up_FUT8_L2/3-IT	-0.987986429522843	0.183324824462205	-5.38926701509827	7.07456289426825e-08	4.42009948861192e-07	L2/3-IT	pt	0.987986429522843	chimp_down	chimp_down_FUT8_L2/3-IT	up_FUT8_L2/3-IT	FUT8	Exc	up_FUT8_Exc	L2/3-IT	macaque_up_fut8_exc	up	rhe	Exc	Exc	EXT_2_L56	-0.318521517824358	0.318521517824358	1.29834929860685e-06	0.0002291650786758	down	down_FUT8_EXT_2_L56	no	no	both	up_down
10340	14803	15032.2473786046	-0.613640083210227	0.1832980077728	-3.34777279178528	0.0008146376936897	0.002803110558343	L2/L3	hg	rm	0.613640083210227	human_down	macaque_up	human_down_FUT8_L2/3-IT	macaque_up_FUT8_L2/3-IT	-0.987986429522843	0.183324824462205	-5.38926701509827	7.07456289426825e-08	4.42009948861192e-07	L2/3-IT	pt	0.987986429522843	chimp_down	chimp_down_FUT8_L2/3-IT	up_FUT8_L2/3-IT	FUT8	Exc	up_FUT8_Exc	L2/3-IT	macaque_up_fut8_exc	up	rhe	Exc	Exc	EXT_4_L56	-0.325430645829083	0.325430645829083	1.02295091698396e-06	2.86587351388104e-05	down	down_FUT8_EXT_4_L56	no	no	both	up_down
12357	16820	4878.81957572163	-0.656595328959523	0.174097591895011	-3.77142108522375	0.000162320493104	0.0006533374500703	L2/L3	hg	rm	0.656595328959523	human_down	macaque_up	human_down_HDX_L2/3-IT	macaque_up_HDX_L2/3-IT	-1.0733075351933	0.174197842919207	-6.16142839203293	7.20916697576157e-10	6.04658293029235e-09	L2/3-IT	pt	1.0733075351933	chimp_down	chimp_down_HDX_L2/3-IT	up_HDX_L2/3-IT	HDX	Exc	up_HDX_Exc	L2/3-IT	macaque_up_hdx_exc	up	rhe	Exc	Exc	EXT_6_L23	-0.311697436890068	0.311697436890068	2.20284276471568e-06	0.000136105161544	down	down_HDX_EXT_6_L23	yes	yes	both	up_down
8142	12605	31317.9736972153	-0.938476196438546	0.188987584194967	-4.96580873519384	6.84153574780808e-07	4.25754286420814e-06	L2/L3	hg	rm	0.938476196438546	human_down	macaque_up	human_down_HIVEP2_L2/3-IT	macaque_up_HIVEP2_L2/3-IT	-0.787603941910024	0.188979866208522	-4.16766059639906	3.07741689899304e-05	0.0001225564239364	L2/3-IT	pt	0.787603941910024	chimp_down	chimp_down_HIVEP2_L2/3-IT	up_HIVEP2_L2/3-IT	HIVEP2	Exc	up_HIVEP2_Exc	L2/3-IT	macaque_up_hivep2_exc	up	rhe	Exc	Exc	EXT_4_L56	-0.406974399499244	0.406974399499244	0.0006707007293699	0.0040822633537143	down	down_HIVEP2_EXT_4_L56	no	no	both	up_down
8142	12605	31317.9736972153	-0.938476196438546	0.188987584194967	-4.96580873519384	6.84153574780808e-07	4.25754286420814e-06	L2/L3	hg	rm	0.938476196438546	human_down	macaque_up	human_down_HIVEP2_L2/3-IT	macaque_up_HIVEP2_L2/3-IT	-0.787603941910024	0.188979866208522	-4.16766059639906	3.07741689899304e-05	0.0001225564239364	L2/3-IT	pt	0.787603941910024	chimp_down	chimp_down_HIVEP2_L2/3-IT	up_HIVEP2_L2/3-IT	HIVEP2	Exc	up_HIVEP2_Exc	L2/3-IT	macaque_up_hivep2_exc	up	rhe	Exc	Exc	EXT_9_L6	-0.486261968565612	0.486261968565612	3.11053162899243e-06	5.95015530366778e-05	down	down_HIVEP2_EXT_9_L6	no	no	both	up_down
7905	12368	557.111220196911	2.70418226056897	0.434588413367409	6.22239842893097	4.89611748735052e-10	4.88966773940128e-09	L2/L3	hg	rm	-2.70418226056897	human_up	macaque_down	human_up_HLA-C_L2/3-IT	macaque_down_HLA-C_L2/3-IT	6.88828814830881	0.427899042258498	16.09792840842	2.63789590794424e-58	7.9048947374729e-56	L2/3-IT	pt	-6.88828814830881	chimp_up	chimp_up_HLA-C_L2/3-IT	down_HLA-C_L2/3-IT	HLA-C	Exc	down_HLA-C_Exc	L2/3-IT	macaque_down_hla-c_exc	down	rhe	Exc	Exc	EXT_9_L6	0.346946909797614	-0.346946909797614	7.4562670312544e-07	1.84410580285598e-05	up	up_HLA-C_EXT_9_L6	no	no	both	down_up
7610	12073	43330.9122624505	-0.889096998742225	0.281666744729059	-3.15655651716167	0.0015964394621171	0.0050991107280708	L2/L3	hg	rm	0.889096998742225	human_down	macaque_up	human_down_HOMER1_L2/3-IT	macaque_up_HOMER1_L2/3-IT	-1.26354205384265	0.281673407238301	-4.48584076939033	7.2626967119039e-06	3.2724603172089e-05	L2/3-IT	pt	1.26354205384265	chimp_down	chimp_down_HOMER1_L2/3-IT	up_HOMER1_L2/3-IT	HOMER1	Exc	up_HOMER1_Exc	L2/3-IT	macaque_up_homer1_exc	up	rhe	Exc	Exc	EXT_1_L4	-0.362245685505955	0.362245685505955	8.97511485374914e-07	0.0001070763743682	down	down_HOMER1_EXT_1_L4	no	no	both	up_down
7610	12073	43330.9122624505	-0.889096998742225	0.281666744729059	-3.15655651716167	0.0015964394621171	0.0050991107280708	L2/L3	hg	rm	0.889096998742225	human_down	macaque_up	human_down_HOMER1_L2/3-IT	macaque_up_HOMER1_L2/3-IT	-1.26354205384265	0.281673407238301	-4.48584076939033	7.2626967119039e-06	3.2724603172089e-05	L2/3-IT	pt	1.26354205384265	chimp_down	chimp_down_HOMER1_L2/3-IT	up_HOMER1_L2/3-IT	HOMER1	Exc	up_HOMER1_Exc	L2/3-IT	macaque_up_homer1_exc	up	rhe	Exc	Exc	EXT_11_L34	-0.365010169476819	0.365010169476819	1.57776521525185e-05	0.0004082903482901	down	down_HOMER1_EXT_11_L34	no	no	both	up_down
7610	12073	43330.9122624505	-0.889096998742225	0.281666744729059	-3.15655651716167	0.0015964394621171	0.0050991107280708	L2/L3	hg	rm	0.889096998742225	human_down	macaque_up	human_down_HOMER1_L2/3-IT	macaque_up_HOMER1_L2/3-IT	-1.26354205384265	0.281673407238301	-4.48584076939033	7.2626967119039e-06	3.2724603172089e-05	L2/3-IT	pt	1.26354205384265	chimp_down	chimp_down_HOMER1_L2/3-IT	up_HOMER1_L2/3-IT	HOMER1	Exc	up_HOMER1_Exc	L2/3-IT	macaque_up_homer1_exc	up	rhe	Exc	Exc	EXT_10_L34	-0.421797140666644	0.421797140666644	1.29523728385918e-05	0.0005401990803362	down	down_HOMER1_EXT_10_L34	no	no	both	up_down
7610	12073	43330.9122624505	-0.889096998742225	0.281666744729059	-3.15655651716167	0.0015964394621171	0.0050991107280708	L2/L3	hg	rm	0.889096998742225	human_down	macaque_up	human_down_HOMER1_L2/3-IT	macaque_up_HOMER1_L2/3-IT	-1.26354205384265	0.281673407238301	-4.48584076939033	7.2626967119039e-06	3.2724603172089e-05	L2/3-IT	pt	1.26354205384265	chimp_down	chimp_down_HOMER1_L2/3-IT	up_HOMER1_L2/3-IT	HOMER1	Exc	up_HOMER1_Exc	L2/3-IT	macaque_up_homer1_exc	up	rhe	Exc	Exc	EXT_4_L56	-0.470243270202079	0.470243270202079	4.62839484987423e-06	8.60388133534614e-05	down	down_HOMER1_EXT_4_L56	no	no	both	up_down
7610	12073	43330.9122624505	-0.889096998742225	0.281666744729059	-3.15655651716167	0.0015964394621171	0.0050991107280708	L2/L3	hg	rm	0.889096998742225	human_down	macaque_up	human_down_HOMER1_L2/3-IT	macaque_up_HOMER1_L2/3-IT	-1.26354205384265	0.281673407238301	-4.48584076939033	7.2626967119039e-06	3.2724603172089e-05	L2/3-IT	pt	1.26354205384265	chimp_down	chimp_down_HOMER1_L2/3-IT	up_HOMER1_L2/3-IT	HOMER1	Exc	up_HOMER1_Exc	L2/3-IT	macaque_up_homer1_exc	up	rhe	Exc	Exc	EXT_9_L6	-0.665386131754294	0.665386131754294	4.38047780766429e-08	1.80132941703592e-06	down	down_HOMER1_EXT_9_L6	no	no	both	up_down
7706	12169	5209.48521545121	0.611933726102042	0.217163656688419	2.81784592980965	0.0048347002994615	0.013670385576889	L2/L3	hg	rm	-0.611933726102042	human_up	macaque_down	human_up_HSPA9_L2/3-IT	macaque_down_HSPA9_L2/3-IT	0.540589657473519	0.21716696289442	2.48928128969753	0.0128001647326519	0.0270149029263247	L2/3-IT	pt	-0.540589657473519	chimp_up	chimp_up_HSPA9_L2/3-IT	down_HSPA9_L2/3-IT	HSPA9	Exc	down_HSPA9_Exc	L2/3-IT	macaque_down_hspa9_exc	down	rhe	Exc	Exc	EXT_9_L6	0.307617920431411	-0.307617920431411	2.3734336351666e-06	4.77981229244402e-05	up	up_HSPA9_EXT_9_L6	no	no	both	down_up
7706	12169	5209.48521545121	0.611933726102042	0.217163656688419	2.81784592980965	0.0048347002994615	0.013670385576889	L2/L3	hg	rm	-0.611933726102042	human_up	macaque_down	human_up_HSPA9_L2/3-IT	macaque_down_HSPA9_L2/3-IT	0.540589657473519	0.21716696289442	2.48928128969753	0.0128001647326519	0.0270149029263247	L2/3-IT	pt	-0.540589657473519	chimp_up	chimp_up_HSPA9_L2/3-IT	down_HSPA9_L2/3-IT	HSPA9	Exc	down_HSPA9_Exc	L2/3-IT	macaque_down_hspa9_exc	down	rhe	Exc	Exc	EXT_4_L56	0.279737451156312	-0.279737451156312	1.0014879246153e-06	2.8235293468948e-05	up	up_HSPA9_EXT_4_L56	no	no	both	down_up
6576	11039	3058.24029855546	1.03847701921185	0.206585452771226	5.02686421178874	4.98565115116518e-07	3.16293733872591e-06	L2/L3	hg	rm	-1.03847701921185	human_up	macaque_down	human_up_HSPD1_L2/3-IT	macaque_down_HSPD1_L2/3-IT	1.42305545593725	0.206484491867862	6.89182728961514	5.50802229202525e-12	6.16111636379396e-11	L2/3-IT	pt	-1.42305545593725	chimp_up	chimp_up_HSPD1_L2/3-IT	down_HSPD1_L2/3-IT	HSPD1	Exc	down_HSPD1_Exc	L2/3-IT	macaque_down_hspd1_exc	down	rhe	Exc	Exc	EXT_4_L56	0.497845245820301	-0.497845245820301	4.749072155191e-10	1.50867845787228e-07	up	up_HSPD1_EXT_4_L56	no	no	both	down_up
10266	14729	14698.9731747655	0.631565081833931	0.157349767018172	4.0137655987822	5.9757691340367e-05	0.0002620919264912	L2/L3	hg	rm	-0.631565081833931	human_up	macaque_down	human_up_JPH4_L2/3-IT	macaque_down_JPH4_L2/3-IT	1.01533862121917	0.157320680335816	6.45394247629638	1.0897718997493e-10	1.02408181659368e-09	L2/3-IT	pt	-1.01533862121917	chimp_up	chimp_up_JPH4_L2/3-IT	down_JPH4_L2/3-IT	JPH4	Exc	down_JPH4_Exc	L2/3-IT	macaque_down_jph4_exc	down	rhe	Exc	Exc	EXT_10_L34	0.309033071305628	-0.309033071305628	0.0002403680957826	0.0039138552780864	up	up_JPH4_EXT_10_L34	yes	yes	both	down_up
9404	13867	4842.8530832262	1.08547827597697	0.366225582617544	2.9639608140389	0.0030370695853233	0.0090679376382827	L2/L3	hg	rm	-1.08547827597697	human_up	macaque_down	human_up_LDHA_L2/3-IT	macaque_down_LDHA_L2/3-IT	2.22376228245255	0.366123251206848	6.07380786421617	1.24912173752071e-09	1.01133862357705e-08	L2/3-IT	pt	-2.22376228245255	chimp_up	chimp_up_LDHA_L2/3-IT	down_LDHA_L2/3-IT	LDHA	Exc	down_LDHA_Exc	L2/3-IT	macaque_down_ldha_exc	down	rhe	Exc	Exc	EXT_4_L56	0.314463228274517	-0.314463228274517	3.86049386419038e-05	0.0004445391199256	up	up_LDHA_EXT_4_L56	no	no	both	down_up
11877	16340	72225.2288815486	-0.578983641474899	0.17239252904507	-3.35851933191101	0.000783612399428	0.0027046589726376	L2/L3	hg	rm	0.578983641474899	human_down	macaque_up	human_down_MACROD2_L2/3-IT	macaque_up_MACROD2_L2/3-IT	-0.976491651096877	0.172398850215432	-5.66414248051331	1.47761593602071e-08	1.02797855015852e-07	L2/3-IT	pt	0.976491651096877	chimp_down	chimp_down_MACROD2_L2/3-IT	up_MACROD2_L2/3-IT	MACROD2	Exc	up_MACROD2_Exc	L2/3-IT	macaque_up_macrod2_exc	up	rhe	Exc	Exc	EXT_4_L56	-0.384796509141489	0.384796509141489	9.13848989611668e-05	0.0008629179153498	down	down_MACROD2_EXT_4_L56	no	no	both	up_down
11877	16340	72225.2288815486	-0.578983641474899	0.17239252904507	-3.35851933191101	0.000783612399428	0.0027046589726376	L2/L3	hg	rm	0.578983641474899	human_down	macaque_up	human_down_MACROD2_L2/3-IT	macaque_up_MACROD2_L2/3-IT	-0.976491651096877	0.172398850215432	-5.66414248051331	1.47761593602071e-08	1.02797855015852e-07	L2/3-IT	pt	0.976491651096877	chimp_down	chimp_down_MACROD2_L2/3-IT	up_MACROD2_L2/3-IT	MACROD2	Exc	up_MACROD2_Exc	L2/3-IT	macaque_up_macrod2_exc	up	rhe	Exc	Exc	EXT_9_L6	-0.443147457745511	0.443147457745511	5.40902350220091e-08	2.1389002340181e-06	down	down_MACROD2_EXT_9_L6	no	no	both	up_down
11455	15918	17.5029456766771	-1.55950415958955	0.634882731478535	-2.45636569127928	0.0140350254420523	0.0343688785668193	L2/L3	hg	rm	1.55950415958955	human_down	macaque_up	human_down_MIDN_L2/3-IT	macaque_up_MIDN_L2/3-IT	-1.89616758684837	0.642320953184381	-2.95205625388351	0.0031566541741578	0.0079392105147785	L2/3-IT	pt	1.89616758684837	chimp_down	chimp_down_MIDN_L2/3-IT	up_MIDN_L2/3-IT	MIDN	Exc	up_MIDN_Exc	L2/3-IT	macaque_up_midn_exc	up	rhe	Exc	Exc	EXT_4_L56	0.260035978723855	-0.260035978723855	0.0001133880802852	0.0010121294271322	up	up_MIDN_EXT_4_L56	yes	yes	both	up_up
5825	10288	25342.5454395818	-0.806341200629247	0.247150027910483	-3.26255759486016	0.0011041173461865	0.0036798201080041	L2/L3	hg	rm	0.806341200629247	human_down	macaque_up	human_down_MIR137HG_L2/3-IT	macaque_up_MIR137HG_L2/3-IT	-1.07837733689665	0.247158500739175	-4.36310033307191	1.28232096485528e-05	5.5099622552544e-05	L2/3-IT	pt	1.07837733689665	chimp_down	chimp_down_MIR137HG_L2/3-IT	up_MIR137HG_L2/3-IT	MIR137HG	Exc	up_MIR137HG_Exc	L2/3-IT	macaque_up_mir137hg_exc	up	rhe	Exc	Exc	EXT_4_L56	-0.288762730935156	0.288762730935156	0.0002397536747138	0.0018305656107978	down	down_MIR137HG_EXT_4_L56	no	yes	both	up_down
5825	10288	25342.5454395818	-0.806341200629247	0.247150027910483	-3.26255759486016	0.0011041173461865	0.0036798201080041	L2/L3	hg	rm	0.806341200629247	human_down	macaque_up	human_down_MIR137HG_L2/3-IT	macaque_up_MIR137HG_L2/3-IT	-1.07837733689665	0.247158500739175	-4.36310033307191	1.28232096485528e-05	5.5099622552544e-05	L2/3-IT	pt	1.07837733689665	chimp_down	chimp_down_MIR137HG_L2/3-IT	up_MIR137HG_L2/3-IT	MIR137HG	Exc	up_MIR137HG_Exc	L2/3-IT	macaque_up_mir137hg_exc	up	rhe	Exc	Exc	EXT_10_L34	-0.291672427001481	0.291672427001481	2.37936621918108e-05	0.000848658171321	down	down_MIR137HG_EXT_10_L34	no	yes	both	up_down
5825	10288	25342.5454395818	-0.806341200629247	0.247150027910483	-3.26255759486016	0.0011041173461865	0.0036798201080041	L2/L3	hg	rm	0.806341200629247	human_down	macaque_up	human_down_MIR137HG_L2/3-IT	macaque_up_MIR137HG_L2/3-IT	-1.07837733689665	0.247158500739175	-4.36310033307191	1.28232096485528e-05	5.5099622552544e-05	L2/3-IT	pt	1.07837733689665	chimp_down	chimp_down_MIR137HG_L2/3-IT	up_MIR137HG_L2/3-IT	MIR137HG	Exc	up_MIR137HG_Exc	L2/3-IT	macaque_up_mir137hg_exc	up	rhe	Exc	Exc	EXT_9_L6	-0.57901794203909	0.57901794203909	6.6173338108446e-12	1.27833814174234e-09	down	down_MIR137HG_EXT_9_L6	no	yes	both	up_down
7069	11532	13027.748288686	-0.942778110712543	0.158827807692793	-5.93585043077643	2.92326211279746e-09	2.62178163602879e-08	L2/L3	hg	rm	0.942778110712543	human_down	macaque_up	human_down_NAALADL2_L2/3-IT	macaque_up_NAALADL2_L2/3-IT	-0.648489410834188	0.158790470530975	-4.08393153988222	4.42800810857649e-05	0.0001707403348998	L2/3-IT	pt	0.648489410834188	chimp_down	chimp_down_NAALADL2_L2/3-IT	up_NAALADL2_L2/3-IT	NAALADL2	Exc	up_NAALADL2_Exc	L2/3-IT	macaque_up_naaladl2_exc	up	rhe	Exc	Exc	EXT_3_L23	-0.425764687333864	0.425764687333864	0.0001847821627407	0.0034090087690678	down	down_NAALADL2_EXT_3_L23	no	no	both	up_down
10762	15225	1774.19018280827	0.696424430069644	0.243508752932771	2.85995645611111	0.0042369918044924	0.012152297847179	L2/L3	hg	rm	-0.696424430069644	human_up	macaque_down	human_up_NDUFAB1_L2/3-IT	macaque_down_NDUFAB1_L2/3-IT	1.15772822622953	0.243326982043539	4.75791141823464	1.95606296279568e-06	9.67784677862609e-06	L2/3-IT	pt	-1.15772822622953	chimp_up	chimp_up_NDUFAB1_L2/3-IT	down_NDUFAB1_L2/3-IT	NDUFAB1	Exc	down_NDUFAB1_Exc	L2/3-IT	macaque_down_ndufab1_exc	down	rhe	Exc	Exc	EXT_4_L56	0.318161660134289	-0.318161660134289	4.79779943632828e-08	3.33409578016719e-06	up	up_NDUFAB1_EXT_4_L56	yes	yes	both	down_up
9533	13996	1430.15952494234	1.42713350654683	0.262032811773879	5.44639236928225	5.14016823517982e-08	3.80617570899153e-07	L2/L3	hg	rm	-1.42713350654683	human_up	macaque_down	human_up_NEAT1_L2/3-IT	macaque_down_NEAT1_L2/3-IT	0.584928078471986	0.262365424831224	2.22944040301141	0.0257846165010013	0.049778890982964	L2/3-IT	pt	-0.584928078471986	chimp_up	chimp_up_NEAT1_L2/3-IT	down_NEAT1_L2/3-IT	NEAT1	Exc	down_NEAT1_Exc	L2/3-IT	macaque_down_neat1_exc	down	rhe	Exc	Exc	EXT_9_L6	0.808458623977521	-0.808458623977521	1.88415425804195e-08	9.09071335460897e-07	up	up_NEAT1_EXT_9_L6	no	no	both	down_up
10678	15141	3722.23501064308	0.814837513128503	0.188998648574669	4.31134042107492	1.62267861309229e-05	7.94871986527306e-05	L2/L3	hg	rm	-0.814837513128503	human_up	macaque_down	human_up_NME3_L2/3-IT	macaque_down_NME3_L2/3-IT	0.668670273704503	0.189020385656268	3.53755639309971	0.0004038479351482	0.0012689451041881	L2/3-IT	pt	-0.668670273704503	chimp_up	chimp_up_NME3_L2/3-IT	down_NME3_L2/3-IT	NME3	Exc	down_NME3_Exc	L2/3-IT	macaque_down_nme3_exc	down	rhe	Exc	Exc	EXT_4_L56	0.262609441798715	-0.262609441798715	1.42863391526445e-08	1.44405666775879e-06	up	up_NME3_EXT_4_L56	yes	yes	both	down_up
7793	12256	2256.23761730308	-0.974577360741759	0.272605546295512	-3.57504597388231	0.0003501663588695	0.0013111400444832	L2/L3	hg	rm	0.974577360741759	human_down	macaque_up	human_down_NPM1_L2/3-IT	macaque_up_NPM1_L2/3-IT	-0.834610226868317	0.272534253428765	-3.06240487706793	0.0021956624809187	0.0057655618252142	L2/3-IT	pt	0.834610226868317	chimp_down	chimp_down_NPM1_L2/3-IT	up_NPM1_L2/3-IT	NPM1	Exc	up_NPM1_Exc	L2/3-IT	macaque_up_npm1_exc	up	rhe	Exc	Exc	EXT_4_L56	0.299069883654787	-0.299069883654787	4.7263026090527e-06	8.68665969533583e-05	up	up_NPM1_EXT_4_L56	yes	yes	both	up_up
7082	11545	57607.0554143818	-0.763867361590113	0.281442866493789	-2.71411164584258	0.0066453765873131	0.0180079086327358	L2/L3	hg	rm	0.763867361590113	human_down	macaque_up	human_down_PEX5L_L2/3-IT	macaque_up_PEX5L_L2/3-IT	-0.636167715481559	0.28144051531435	-2.2603984887215	0.023796530220933	0.0464805003663561	L2/3-IT	pt	0.636167715481559	chimp_down	chimp_down_PEX5L_L2/3-IT	up_PEX5L_L2/3-IT	PEX5L	Exc	up_PEX5L_Exc	L2/3-IT	macaque_up_pex5l_exc	up	rhe	Exc	Exc	EXT_8_L6	-0.508166197204075	0.508166197204075	6.65092079257861e-07	3.90451278592889e-05	down	down_PEX5L_EXT_8_L6	no	no	both	up_down
7082	11545	57607.0554143818	-0.763867361590113	0.281442866493789	-2.71411164584258	0.0066453765873131	0.0180079086327358	L2/L3	hg	rm	0.763867361590113	human_down	macaque_up	human_down_PEX5L_L2/3-IT	macaque_up_PEX5L_L2/3-IT	-0.636167715481559	0.28144051531435	-2.2603984887215	0.023796530220933	0.0464805003663561	L2/3-IT	pt	0.636167715481559	chimp_down	chimp_down_PEX5L_L2/3-IT	up_PEX5L_L2/3-IT	PEX5L	Exc	up_PEX5L_Exc	L2/3-IT	macaque_up_pex5l_exc	up	rhe	Exc	Exc	EXT_1_L4	-0.559250835499483	0.559250835499483	2.76780698214369e-06	0.0002167378938076	down	down_PEX5L_EXT_1_L4	no	no	both	up_down
7082	11545	57607.0554143818	-0.763867361590113	0.281442866493789	-2.71411164584258	0.0066453765873131	0.0180079086327358	L2/L3	hg	rm	0.763867361590113	human_down	macaque_up	human_down_PEX5L_L2/3-IT	macaque_up_PEX5L_L2/3-IT	-0.636167715481559	0.28144051531435	-2.2603984887215	0.023796530220933	0.0464805003663561	L2/3-IT	pt	0.636167715481559	chimp_down	chimp_down_PEX5L_L2/3-IT	up_PEX5L_L2/3-IT	PEX5L	Exc	up_PEX5L_Exc	L2/3-IT	macaque_up_pex5l_exc	up	rhe	Exc	Exc	EXT_11_L34	-0.573638090162479	0.573638090162479	0.0003423651071919	0.0038405105034499	down	down_PEX5L_EXT_11_L34	no	no	both	up_down
7082	11545	57607.0554143818	-0.763867361590113	0.281442866493789	-2.71411164584258	0.0066453765873131	0.0180079086327358	L2/L3	hg	rm	0.763867361590113	human_down	macaque_up	human_down_PEX5L_L2/3-IT	macaque_up_PEX5L_L2/3-IT	-0.636167715481559	0.28144051531435	-2.2603984887215	0.023796530220933	0.0464805003663561	L2/3-IT	pt	0.636167715481559	chimp_down	chimp_down_PEX5L_L2/3-IT	up_PEX5L_L2/3-IT	PEX5L	Exc	up_PEX5L_Exc	L2/3-IT	macaque_up_pex5l_exc	up	rhe	Exc	Exc	EXT_9_L6	-0.839642356484259	0.839642356484259	1.35717644511948e-08	6.88683475919989e-07	down	down_PEX5L_EXT_9_L6	no	no	both	up_down
11385	15848	13948.492457125	-0.566456442178143	0.17378916091215	-3.25944632683097	0.0011162990030838	0.0037141762105964	L2/L3	hg	rm	0.566456442178143	human_down	macaque_up	human_down_PIAS2_L2/3-IT	macaque_up_PIAS2_L2/3-IT	-0.517182788270319	0.17378082615059	-2.976063583805	0.0029197431893013	0.0074241490083712	L2/3-IT	pt	0.517182788270319	chimp_down	chimp_down_PIAS2_L2/3-IT	up_PIAS2_L2/3-IT	PIAS2	Exc	up_PIAS2_Exc	L2/3-IT	macaque_up_pias2_exc	up	rhe	Exc	Exc	EXT_4_L56	-0.259215151257714	0.259215151257714	2.51013068276742e-06	5.494364840381e-05	down	down_PIAS2_EXT_4_L56	no	yes	both	up_down
11385	15848	13948.492457125	-0.566456442178143	0.17378916091215	-3.25944632683097	0.0011162990030838	0.0037141762105964	L2/L3	hg	rm	0.566456442178143	human_down	macaque_up	human_down_PIAS2_L2/3-IT	macaque_up_PIAS2_L2/3-IT	-0.517182788270319	0.17378082615059	-2.976063583805	0.0029197431893013	0.0074241490083712	L2/3-IT	pt	0.517182788270319	chimp_down	chimp_down_PIAS2_L2/3-IT	up_PIAS2_L2/3-IT	PIAS2	Exc	up_PIAS2_Exc	L2/3-IT	macaque_up_pias2_exc	up	rhe	Exc	Exc	EXT_6_L23	-0.261495849650236	0.261495849650236	4.72966597501145e-05	0.0012470390507122	down	down_PIAS2_EXT_6_L23	no	yes	both	up_down
9837	14300	28374.3470198578	-0.564573308992756	0.214547753569921	-2.63145756410244	0.0085019484055695	0.02231631589633	L2/L3	hg	rm	0.564573308992756	human_down	macaque_up	human_down_PRICKLE1_L2/3-IT	macaque_up_PRICKLE1_L2/3-IT	-0.838329703307815	0.214555875276166	-3.90727917484785	9.33412830286138e-05	0.0003370032668382	L2/3-IT	pt	0.838329703307815	chimp_down	chimp_down_PRICKLE1_L2/3-IT	up_PRICKLE1_L2/3-IT	PRICKLE1	Exc	up_PRICKLE1_Exc	L2/3-IT	macaque_up_prickle1_exc	up	rhe	Exc	Exc	EXT_9_L6	-0.310459492682083	0.310459492682083	2.65802424265564e-07	7.91338373514329e-06	down	down_PRICKLE1_EXT_9_L6	no	no	both	up_down
9837	14300	28374.3470198578	-0.564573308992756	0.214547753569921	-2.63145756410244	0.0085019484055695	0.02231631589633	L2/L3	hg	rm	0.564573308992756	human_down	macaque_up	human_down_PRICKLE1_L2/3-IT	macaque_up_PRICKLE1_L2/3-IT	-0.838329703307815	0.214555875276166	-3.90727917484785	9.33412830286138e-05	0.0003370032668382	L2/3-IT	pt	0.838329703307815	chimp_down	chimp_down_PRICKLE1_L2/3-IT	up_PRICKLE1_L2/3-IT	PRICKLE1	Exc	up_PRICKLE1_Exc	L2/3-IT	macaque_up_prickle1_exc	up	rhe	Exc	Exc	EXT_10_L34	-0.332701703893585	0.332701703893585	1.07409927907503e-06	0.000100971015298	down	down_PRICKLE1_EXT_10_L34	no	no	both	up_down
12189	16652	7447.44031014555	-0.609718560572913	0.132045968765922	-4.61747197791218	3.88443114866009e-06	2.13714188447946e-05	L2/L3	hg	rm	0.609718560572913	human_down	macaque_up	human_down_PRR14L_L2/3-IT	macaque_up_PRR14L_L2/3-IT	-0.623279777789502	0.132038436055427	-4.72044198954205	2.35332718683566e-06	1.14864892029081e-05	L2/3-IT	pt	0.623279777789502	chimp_down	chimp_down_PRR14L_L2/3-IT	up_PRR14L_L2/3-IT	PRR14L	Exc	up_PRR14L_Exc	L2/3-IT	macaque_up_prr14l_exc	up	rhe	Exc	Exc	EXT_6_L23	-0.411733403383595	0.411733403383595	0.0007559115693466	0.009004653903605	down	down_PRR14L_EXT_6_L23	yes	yes	both	up_down
9293	13756	2419.58420006927	1.33828832289762	0.262880296628153	5.09086584298342	3.56432153525196e-07	2.32533414053795e-06	L2/L3	hg	rm	-1.33828832289762	human_up	macaque_down	human_up_PSD_L2/3-IT	macaque_down_PSD_L2/3-IT	0.970571770912873	0.262954857273492	3.69102050814528	0.0002233561261346	0.0007413541979577	L2/3-IT	pt	-0.970571770912873	chimp_up	chimp_up_PSD_L2/3-IT	down_PSD_L2/3-IT	PSD	Exc	down_PSD_Exc	L2/3-IT	macaque_down_psd_exc	down	rhe	Exc	Exc	EXT_9_L6	-0.379531723418679	0.379531723418679	6.70669400296039e-08	2.54928615957546e-06	down	down_PSD_EXT_9_L6	yes	yes	both	down_down
6825	11288	6145.51613358126	-0.647435619750361	0.175780201539704	-3.68321127225538	0.0002303141204333	0.0008968993455641	L2/L3	hg	rm	0.647435619750361	human_down	macaque_up	human_down_QRICH1_L2/3-IT	macaque_up_QRICH1_L2/3-IT	-0.578453206110811	0.1757571831457	-3.29120662813127	0.0009975860899257	0.0028684310100383	L2/3-IT	pt	0.578453206110811	chimp_down	chimp_down_QRICH1_L2/3-IT	up_QRICH1_L2/3-IT	QRICH1	Exc	up_QRICH1_Exc	L2/3-IT	macaque_up_qrich1_exc	up	rhe	Exc	Exc	EXT_10_L34	-0.256033185025875	0.256033185025875	0.0007217447722134	0.0087530644149604	down	down_QRICH1_EXT_10_L34	yes	yes	both	up_down
7161	11624	5385.16332959259	1.18641280727146	0.216648703676086	5.47620542906767	4.34543193264601e-08	3.25131650205758e-07	L2/L3	hg	rm	-1.18641280727146	human_up	macaque_down	human_up_RGS12_L2/3-IT	macaque_down_RGS12_L2/3-IT	0.526210217674775	0.216731443161536	2.42793666668189	0.015184994721032	0.0314063886216437	L2/3-IT	pt	-0.526210217674775	chimp_up	chimp_up_RGS12_L2/3-IT	down_RGS12_L2/3-IT	RGS12	Exc	down_RGS12_Exc	L2/3-IT	macaque_down_rgs12_exc	down	rhe	Exc	Exc	EXT_6_L23	-0.686452338962964	0.686452338962964	6.79476631981695e-06	0.0003003901756862	down	down_RGS12_EXT_6_L23	yes	yes	both	down_down
7875	12338	4399.43923542519	2.02050576939394	0.285385907737208	7.07990729260005	1.44250930676676e-12	1.99796452935089e-11	L2/L3	hg	rm	-2.02050576939394	human_up	macaque_down	human_up_RIPOR2_L2/3-IT	macaque_down_RIPOR2_L2/3-IT	1.11336510602485	0.285487617898779	3.89987178505094	9.62436419757535e-05	0.0003463486911308	L2/3-IT	pt	-1.11336510602485	chimp_up	chimp_up_RIPOR2_L2/3-IT	down_RIPOR2_L2/3-IT	RIPOR2	Exc	down_RIPOR2_Exc	L2/3-IT	macaque_down_ripor2_exc	down	rhe	Exc	Exc	EXT_6_L23	-0.274190649293439	0.274190649293439	9.80321420946841e-05	0.0021279717786119	down	down_RIPOR2_EXT_6_L23	yes	yes	both	down_down
10693	15156	6897.22426874506	1.14957030387954	0.139398200816436	8.2466652879784	1.62875797352229e-16	3.4956590778943e-15	L2/L3	hg	rm	-1.14957030387954	human_up	macaque_down	human_up_RNPS1_L2/3-IT	macaque_down_RNPS1_L2/3-IT	1.01990528708988	0.139410780561049	7.31582796527885	2.55799207441149e-13	3.32388338448556e-12	L2/3-IT	pt	-1.01990528708988	chimp_up	chimp_up_RNPS1_L2/3-IT	down_RNPS1_L2/3-IT	RNPS1	Exc	down_RNPS1_Exc	L2/3-IT	macaque_down_rnps1_exc	down	rhe	Exc	Exc	EXT_4_L56	0.253953257420024	-0.253953257420024	7.24477802652664e-05	0.0007236642397075	up	up_RNPS1_EXT_4_L56	yes	yes	both	down_up
12435	16898	3395.9812123586	1.16097928249188	0.214957000035129	5.40098383538171	6.62763984648247e-08	4.82718408259203e-07	L2/L3	hg	rm	-1.16097928249188	human_up	macaque_down	human_up_RPL10_L2/3-IT	macaque_down_RPL10_L2/3-IT	0.681061781030884	0.215048133645984	3.16702018977789	0.0015400962552181	0.0042121415665249	L2/3-IT	pt	-0.681061781030884	chimp_up	chimp_up_RPL10_L2/3-IT	down_RPL10_L2/3-IT	RPL10	Exc	down_RPL10_Exc	L2/3-IT	macaque_down_rpl10_exc	down	rhe	Exc	Exc	EXT_9_L6	0.334372196627488	-0.334372196627488	1.01750068314114e-05	0.0001572584326637	up	up_RPL10_EXT_9_L6	no	no	both	down_up
11717	16180	2336.23088934218	1.10267046716735	0.202659769866375	5.4409933845992	5.29842819764292e-08	3.91886040810456e-07	L2/L3	hg	rm	-1.10267046716735	human_up	macaque_down	human_up_RPL18_L2/3-IT	macaque_down_RPL18_L2/3-IT	1.26740746008878	0.202593645545013	6.2559092447309	3.95206532325992e-10	3.43952963755784e-09	L2/3-IT	pt	-1.26740746008878	chimp_up	chimp_up_RPL18_L2/3-IT	down_RPL18_L2/3-IT	RPL18	Exc	down_RPL18_Exc	L2/3-IT	macaque_down_rpl18_exc	down	rhe	Exc	Exc	EXT_9_L6	0.518941845075039	-0.518941845075039	5.21817116684112e-08	2.09153234200896e-06	up	up_RPL18_EXT_9_L6	yes	yes	both	down_up
8826	13289	2727.39049253953	0.708009945486657	0.228733857370802	3.09534387967278	0.0019658483315704	0.0061405364268735	L2/L3	hg	rm	-0.708009945486657	human_up	macaque_down	human_up_RPL8_L2/3-IT	macaque_down_RPL8_L2/3-IT	1.17335512938958	0.228607200254656	5.13262542948132	2.85728188093047e-07	1.62309391752458e-06	L2/3-IT	pt	-1.17335512938958	chimp_up	chimp_up_RPL8_L2/3-IT	down_RPL8_L2/3-IT	RPL8	Exc	down_RPL8_Exc	L2/3-IT	macaque_down_rpl8_exc	down	rhe	Exc	Exc	EXT_11_L34	0.292936605401995	-0.292936605401995	8.14256296401185e-06	0.0002543709248535	up	up_RPL8_EXT_11_L34	yes	yes	both	down_up
8124	12587	1396.51996176696	1.84590227306509	0.342394339492605	5.39115884859703	7.00047572866163e-08	5.0800749544477e-07	L2/L3	hg	rm	-1.84590227306509	human_up	macaque_down	human_up_RPS12_L2/3-IT	macaque_down_RPS12_L2/3-IT	2.4564951921018	0.342204760539724	7.17843664193164	7.05130539108165e-13	8.73692372423301e-12	L2/3-IT	pt	-2.4564951921018	chimp_up	chimp_up_RPS12_L2/3-IT	down_RPS12_L2/3-IT	RPS12	Exc	down_RPS12_Exc	L2/3-IT	macaque_down_rps12_exc	down	rhe	Exc	Exc	EXT_9_L6	-0.264341018787773	0.264341018787773	3.56172292496015e-05	0.0004286134094627	down	down_RPS12_EXT_9_L6	yes	yes	both	down_down
8636	13099	1263.84174591011	1.59620956723957	0.222624564890532	7.16996153602569	7.50188409305969e-13	1.08817425088749e-11	L2/L3	hg	rm	-1.59620956723957	human_up	macaque_down	human_up_RPS20_L2/3-IT	macaque_down_RPS20_L2/3-IT	1.36496071474721	0.222716605758129	6.12868856410985	8.86063731000265e-10	7.33290997019073e-09	L2/3-IT	pt	-1.36496071474721	chimp_up	chimp_up_RPS20_L2/3-IT	down_RPS20_L2/3-IT	RPS20	Exc	down_RPS20_Exc	L2/3-IT	macaque_down_rps20_exc	down	rhe	Exc	Exc	EXT_6_L23	0.285567889141177	-0.285567889141177	0.0004891580915459	0.0067169350777346	up	up_RPS20_EXT_6_L23	no	yes	both	down_up
8636	13099	1263.84174591011	1.59620956723957	0.222624564890532	7.16996153602569	7.50188409305969e-13	1.08817425088749e-11	L2/L3	hg	rm	-1.59620956723957	human_up	macaque_down	human_up_RPS20_L2/3-IT	macaque_down_RPS20_L2/3-IT	1.36496071474721	0.222716605758129	6.12868856410985	8.86063731000265e-10	7.33290997019073e-09	L2/3-IT	pt	-1.36496071474721	chimp_up	chimp_up_RPS20_L2/3-IT	down_RPS20_L2/3-IT	RPS20	Exc	down_RPS20_Exc	L2/3-IT	macaque_down_rps20_exc	down	rhe	Exc	Exc	EXT_5_L56	-0.253034011547288	0.253034011547288	0.0001169843424616	0.0027624642555216	down	down_RPS20_EXT_5_L56	no	yes	both	down_down
11780	16243	3984.41143024005	0.563497631344243	0.221109126626697	2.54850462276759	0.010818585301984	0.0274711707953837	L2/L3	hg	rm	-0.563497631344243	human_up	macaque_down	human_up_RPS9_L2/3-IT	macaque_down_RPS9_L2/3-IT	1.51752406852815	0.220928008593443	6.86886229677078	6.47159368588315e-12	7.19253633413194e-11	L2/3-IT	pt	-1.51752406852815	chimp_up	chimp_up_RPS9_L2/3-IT	down_RPS9_L2/3-IT	RPS9	Exc	down_RPS9_Exc	L2/3-IT	macaque_down_rps9_exc	down	rhe	Exc	Exc	EXT_3_L23	-0.25313310973611	0.25313310973611	0.0004434566404969	0.0063887327456724	down	down_RPS9_EXT_3_L23	no	no	both	down_down
7152	11615	2886.71263682968	0.77499922096877	0.234422665827776	3.30599098953231	0.0009464113105296	0.0032149048418835	L2/L3	hg	rm	-0.77499922096877	human_up	macaque_down	human_up_SLBP_L2/3-IT	macaque_down_SLBP_L2/3-IT	0.98674488002292	0.234363781223282	4.21031302222776	2.55017106648679e-05	0.0001036682336239	L2/3-IT	pt	-0.98674488002292	chimp_up	chimp_up_SLBP_L2/3-IT	down_SLBP_L2/3-IT	SLBP	Exc	down_SLBP_Exc	L2/3-IT	macaque_down_slbp_exc	down	rhe	Exc	Exc	EXT_4_L56	0.348466279954973	-0.348466279954973	1.6598641779255e-08	1.57909003878581e-06	up	up_SLBP_EXT_4_L56	yes	yes	both	down_up
5797	10260	16827.4551421484	-0.700399644448366	0.20911486089089	-3.34935375450821	0.0008100030423511	0.0027893972504532	L2/L3	hg	rm	0.700399644448366	human_down	macaque_up	human_down_SLC44A5_L2/3-IT	macaque_up_SLC44A5_L2/3-IT	-1.04907591122165	0.209134670556172	-5.01626970043631	5.26843597603931e-07	2.87114383579708e-06	L2/3-IT	pt	1.04907591122165	chimp_down	chimp_down_SLC44A5_L2/3-IT	up_SLC44A5_L2/3-IT	SLC44A5	Exc	up_SLC44A5_Exc	L2/3-IT	macaque_up_slc44a5_exc	up	rhe	Exc	Exc	EXT_10_L34	-0.261750327564376	0.261750327564376	0.0001389826983595	0.0027378782714421	down	down_SLC44A5_EXT_10_L34	no	yes	both	up_down
5797	10260	16827.4551421484	-0.700399644448366	0.20911486089089	-3.34935375450821	0.0008100030423511	0.0027893972504532	L2/L3	hg	rm	0.700399644448366	human_down	macaque_up	human_down_SLC44A5_L2/3-IT	macaque_up_SLC44A5_L2/3-IT	-1.04907591122165	0.209134670556172	-5.01626970043631	5.26843597603931e-07	2.87114383579708e-06	L2/3-IT	pt	1.04907591122165	chimp_down	chimp_down_SLC44A5_L2/3-IT	up_SLC44A5_L2/3-IT	SLC44A5	Exc	up_SLC44A5_Exc	L2/3-IT	macaque_up_slc44a5_exc	up	rhe	Exc	Exc	EXT_4_L56	-0.330831803580681	0.330831803580681	2.72398764163051e-08	2.23316774859939e-06	down	down_SLC44A5_EXT_4_L56	no	yes	both	up_down
5797	10260	16827.4551421484	-0.700399644448366	0.20911486089089	-3.34935375450821	0.0008100030423511	0.0027893972504532	L2/L3	hg	rm	0.700399644448366	human_down	macaque_up	human_down_SLC44A5_L2/3-IT	macaque_up_SLC44A5_L2/3-IT	-1.04907591122165	0.209134670556172	-5.01626970043631	5.26843597603931e-07	2.87114383579708e-06	L2/3-IT	pt	1.04907591122165	chimp_down	chimp_down_SLC44A5_L2/3-IT	up_SLC44A5_L2/3-IT	SLC44A5	Exc	up_SLC44A5_Exc	L2/3-IT	macaque_up_slc44a5_exc	up	rhe	Exc	Exc	EXT_9_L6	-0.376306577069428	0.376306577069428	5.68787262140676e-09	3.30283514595845e-07	down	down_SLC44A5_EXT_9_L6	no	yes	both	up_down
5797	10260	16827.4551421484	-0.700399644448366	0.20911486089089	-3.34935375450821	0.0008100030423511	0.0027893972504532	L2/L3	hg	rm	0.700399644448366	human_down	macaque_up	human_down_SLC44A5_L2/3-IT	macaque_up_SLC44A5_L2/3-IT	-1.04907591122165	0.209134670556172	-5.01626970043631	5.26843597603931e-07	2.87114383579708e-06	L2/3-IT	pt	1.04907591122165	chimp_down	chimp_down_SLC44A5_L2/3-IT	up_SLC44A5_L2/3-IT	SLC44A5	Exc	up_SLC44A5_Exc	L2/3-IT	macaque_up_slc44a5_exc	up	rhe	Exc	Exc	EXT_11_L34	-0.397363057189644	0.397363057189644	2.62125167262214e-09	6.77440367340009e-07	down	down_SLC44A5_EXT_11_L34	no	yes	both	up_down
5797	10260	16827.4551421484	-0.700399644448366	0.20911486089089	-3.34935375450821	0.0008100030423511	0.0027893972504532	L2/L3	hg	rm	0.700399644448366	human_down	macaque_up	human_down_SLC44A5_L2/3-IT	macaque_up_SLC44A5_L2/3-IT	-1.04907591122165	0.209134670556172	-5.01626970043631	5.26843597603931e-07	2.87114383579708e-06	L2/3-IT	pt	1.04907591122165	chimp_down	chimp_down_SLC44A5_L2/3-IT	up_SLC44A5_L2/3-IT	SLC44A5	Exc	up_SLC44A5_Exc	L2/3-IT	macaque_up_slc44a5_exc	up	rhe	Exc	Exc	EXT_2_L56	-0.465048938873112	0.465048938873112	1.66328257480866e-07	6.85432846481954e-05	down	down_SLC44A5_EXT_2_L56	no	yes	both	up_down
10467	14930	18827.4357623529	-1.04961469076878	0.257742866941072	-4.07233264387005	4.65446417865781e-05	0.0002096466876263	L2/L3	hg	rm	1.04961469076878	human_down	macaque_up	human_down_SPRED1_L2/3-IT	macaque_up_SPRED1_L2/3-IT	-0.93275681349004	0.257734728814456	-3.61905753943441	0.0002956778956951	0.0009569319416278	L2/3-IT	pt	0.93275681349004	chimp_down	chimp_down_SPRED1_L2/3-IT	up_SPRED1_L2/3-IT	SPRED1	Exc	up_SPRED1_Exc	L2/3-IT	macaque_up_spred1_exc	up	rhe	Exc	Exc	EXT_1_L4	-0.312969610561856	0.312969610561856	2.02651276876606e-06	0.0001781233026908	down	down_SPRED1_EXT_1_L4	no	yes	both	up_down
10467	14930	18827.4357623529	-1.04961469076878	0.257742866941072	-4.07233264387005	4.65446417865781e-05	0.0002096466876263	L2/L3	hg	rm	1.04961469076878	human_down	macaque_up	human_down_SPRED1_L2/3-IT	macaque_up_SPRED1_L2/3-IT	-0.93275681349004	0.257734728814456	-3.61905753943441	0.0002956778956951	0.0009569319416278	L2/3-IT	pt	0.93275681349004	chimp_down	chimp_down_SPRED1_L2/3-IT	up_SPRED1_L2/3-IT	SPRED1	Exc	up_SPRED1_Exc	L2/3-IT	macaque_up_spred1_exc	up	rhe	Exc	Exc	EXT_6_L23	-0.582400834059558	0.582400834059558	1.67392606377344e-06	0.0001136994879012	down	down_SPRED1_EXT_6_L23	no	yes	both	up_down
10960	15423	10129.2994890816	0.77062653671862	0.120532335358424	6.39352530942861	1.62104150212361e-10	1.72661015531976e-09	L2/L3	hg	rm	-0.77062653671862	human_up	macaque_down	human_up_TCF25_L2/3-IT	macaque_down_TCF25_L2/3-IT	0.62343339388461	0.120545088841876	5.1717859256995	2.31867134817142e-07	1.33494093060163e-06	L2/3-IT	pt	-0.62343339388461	chimp_up	chimp_up_TCF25_L2/3-IT	down_TCF25_L2/3-IT	TCF25	Exc	down_TCF25_Exc	L2/3-IT	macaque_down_tcf25_exc	down	rhe	Exc	Exc	EXT_11_L34	-0.293407269451884	0.293407269451884	6.11429169051309e-06	0.0002022345016874	down	down_TCF25_EXT_11_L34	no	no	both	down_down
6988	11451	765.112228901484	3.10101333354983	0.277557055123452	11.1725257070859	5.55776781126129e-29	3.33932454785713e-27	L2/L3	hg	rm	-3.10101333354983	human_up	macaque_down	human_up_TF_L2/3-IT	macaque_down_TF_L2/3-IT	0.906459820194503	0.279443405833528	3.24380465336335	0.0011794460495825	0.0033246654234719	L2/3-IT	pt	-0.906459820194503	chimp_up	chimp_up_TF_L2/3-IT	down_TF_L2/3-IT	TF	Exc	down_TF_Exc	L2/3-IT	macaque_down_tf_exc	down	rhe	Exc	Exc	EXT_9_L6	-0.283795034145305	0.283795034145305	6.54268833200659e-07	1.66205258959309e-05	down	down_TF_EXT_9_L6	no	no	both	down_down
7063	11526	15432.7413486181	-0.595140255388838	0.204382548656112	-2.91189369788222	0.0035924487063822	0.010515439229583	L2/L3	hg	rm	0.595140255388838	human_down	macaque_up	human_down_TNIK_L2/3-IT	macaque_up_TNIK_L2/3-IT	-0.527901868028689	0.204374920314944	-2.58300708920246	0.0097943310417946	0.0214081762609169	L2/3-IT	pt	0.527901868028689	chimp_down	chimp_down_TNIK_L2/3-IT	up_TNIK_L2/3-IT	TNIK	Exc	up_TNIK_Exc	L2/3-IT	macaque_up_tnik_exc	up	rhe	Exc	Exc	EXT_1_L4	-0.369050941812985	0.369050941812985	2.5797374016726e-07	5.40208606235644e-05	down	down_TNIK_EXT_1_L4	no	yes	both	up_down
7063	11526	15432.7413486181	-0.595140255388838	0.204382548656112	-2.91189369788222	0.0035924487063822	0.010515439229583	L2/L3	hg	rm	0.595140255388838	human_down	macaque_up	human_down_TNIK_L2/3-IT	macaque_up_TNIK_L2/3-IT	-0.527901868028689	0.204374920314944	-2.58300708920246	0.0097943310417946	0.0214081762609169	L2/3-IT	pt	0.527901868028689	chimp_down	chimp_down_TNIK_L2/3-IT	up_TNIK_L2/3-IT	TNIK	Exc	up_TNIK_Exc	L2/3-IT	macaque_up_tnik_exc	up	rhe	Exc	Exc	EXT_5_L56	-0.551513674652059	0.551513674652059	8.8671522800194e-05	0.0023132261070285	down	down_TNIK_EXT_5_L56	no	yes	both	up_down
5796	10259	1333.80466547884	-0.541417210667752	0.195913986529162	-2.7635454734987	0.0057177124661259	0.015808190124087	L2/L3	hg	rm	0.541417210667752	human_down	macaque_up	human_down_TYW3_L2/3-IT	macaque_up_TYW3_L2/3-IT	-1.24159279152552	0.19650128938098	-6.31849691896066	2.64119561062523e-10	2.35265104795252e-09	L2/3-IT	pt	1.24159279152552	chimp_down	chimp_down_TYW3_L2/3-IT	up_TYW3_L2/3-IT	TYW3	Exc	up_TYW3_Exc	L2/3-IT	macaque_up_tyw3_exc	up	rhe	Exc	Exc	EXT_4_L56	0.325698214496736	-0.325698214496736	1.23614352081434e-07	6.3188335591446e-06	up	up_TYW3_EXT_4_L56	yes	yes	both	up_up
11828	16291	3326.04484189108	0.807099010104203	0.295418004988172	2.73205761489222	0.0062940133398322	0.0171611133718571	L2/L3	hg	rm	-0.807099010104203	human_up	macaque_down	human_up_UBE2M_L2/3-IT	macaque_down_UBE2M_L2/3-IT	1.34539136036709	0.29532739628499	4.5555928007058	5.2238046356214e-06	2.41289076918056e-05	L2/3-IT	pt	-1.34539136036709	chimp_up	chimp_up_UBE2M_L2/3-IT	down_UBE2M_L2/3-IT	UBE2M	Exc	down_UBE2M_Exc	L2/3-IT	macaque_down_ube2m_exc	down	rhe	Exc	Exc	EXT_4_L56	-0.509455202164209	0.509455202164209	2.30523676623556e-07	9.95392283284725e-06	down	down_UBE2M_EXT_4_L56	yes	yes	both	down_down
11219	15682	12301.0939524732	-0.910491895131196	0.115549156900165	-7.8796931068728	3.28186132736942e-15	6.055351293792e-14	L2/L3	hg	rm	0.910491895131196	human_down	macaque_up	human_down_USP32_L2/3-IT	macaque_up_USP32_L2/3-IT	-1.14301959648595	0.115580624657303	-9.88937029779003	4.62930596683757e-23	1.61679343500789e-21	L2/3-IT	pt	1.14301959648595	chimp_down	chimp_down_USP32_L2/3-IT	up_USP32_L2/3-IT	USP32	Exc	up_USP32_Exc	L2/3-IT	macaque_up_usp32_exc	up	rhe	Exc	Exc	EXT_3_L23	-0.29142521426246	0.29142521426246	7.4605205151454e-05	0.0018291960240566	down	down_USP32_EXT_3_L23	no	no	both	up_down
11219	15682	12301.0939524732	-0.910491895131196	0.115549156900165	-7.8796931068728	3.28186132736942e-15	6.055351293792e-14	L2/L3	hg	rm	0.910491895131196	human_down	macaque_up	human_down_USP32_L2/3-IT	macaque_up_USP32_L2/3-IT	-1.14301959648595	0.115580624657303	-9.88937029779003	4.62930596683757e-23	1.61679343500789e-21	L2/3-IT	pt	1.14301959648595	chimp_down	chimp_down_USP32_L2/3-IT	up_USP32_L2/3-IT	USP32	Exc	up_USP32_Exc	L2/3-IT	macaque_up_usp32_exc	up	rhe	Exc	Exc	EXT_6_L23	-0.393183896303807	0.393183896303807	1.03149499730697e-05	0.0004116148163973	down	down_USP32_EXT_6_L23	no	no	both	up_down
8738	13201	22774.3328501407	-0.525529247964209	0.174182232790618	-3.01712315627472	0.0025518611182575	0.0077493840933325	L2/L3	hg	rm	0.525529247964209	human_down	macaque_up	human_down_VPS13B_L2/3-IT	macaque_up_VPS13B_L2/3-IT	-0.863104665068291	0.174198200748068	-4.95472778342037	7.24316203929833e-07	3.87766370048276e-06	L2/3-IT	pt	0.863104665068291	chimp_down	chimp_down_VPS13B_L2/3-IT	up_VPS13B_L2/3-IT	VPS13B	Exc	up_VPS13B_Exc	L2/3-IT	macaque_up_vps13b_exc	up	rhe	Exc	Exc	EXT_10_L34	-0.287370281985981	0.287370281985981	5.14836365792015e-05	0.0014611977174164	down	down_VPS13B_EXT_10_L34	no	no	both	up_down
8738	13201	22774.3328501407	-0.525529247964209	0.174182232790618	-3.01712315627472	0.0025518611182575	0.0077493840933325	L2/L3	hg	rm	0.525529247964209	human_down	macaque_up	human_down_VPS13B_L2/3-IT	macaque_up_VPS13B_L2/3-IT	-0.863104665068291	0.174198200748068	-4.95472778342037	7.24316203929833e-07	3.87766370048276e-06	L2/3-IT	pt	0.863104665068291	chimp_down	chimp_down_VPS13B_L2/3-IT	up_VPS13B_L2/3-IT	VPS13B	Exc	up_VPS13B_Exc	L2/3-IT	macaque_up_vps13b_exc	up	rhe	Exc	Exc	EXT_4_L56	-0.328279343364395	0.328279343364395	1.61210878730281e-08	1.57579205088555e-06	down	down_VPS13B_EXT_4_L56	no	no	both	up_down
12728	17191	4414.99681045514	0.675851963536817	0.163013539646914	4.14598667693928	3.38353501199522e-05	0.0001894725121451	IN-PV	hg	rm	-0.675851963536817	human_up	macaque_down	human_up_ATP1A1_IN-PV	macaque_down_ATP1A1_IN-PV	1.35202922623993	0.162749744603925	8.30741227600873	9.78116425217401e-17	3.0980311679999e-15	IN-PV	pt	-1.35202922623993	chimp_up	chimp_up_ATP1A1_IN-PV	down_ATP1A1_IN-PV	ATP1A1	Inh	down_ATP1A1_Inh	IN-PV	macaque_down_atp1a1_inh	down	rhe	Inh	Inh	INT_5_SST	-0.355340217	0.355340217	0.000126199	0.002417749	down	down_ATP1A1_INT_5_SST	no	no	both	down_down
17569	22032	1590.50012448405	0.586165809817245	0.249388586630039	2.35041153140984	0.0187526649244755	0.045833759610965	IN-PV	hg	rm	-0.586165809817245	human_up	macaque_down	human_up_BEX1_IN-PV	macaque_down_BEX1_IN-PV	0.621345594739217	0.24915232725515	2.49383821369211	0.012637012898104	0.0315354525414893	IN-PV	pt	-0.621345594739217	chimp_up	chimp_up_BEX1_IN-PV	down_BEX1_IN-PV	BEX1	Inh	down_BEX1_Inh	IN-PV	macaque_down_bex1_inh	down	rhe	Inh	Inh	INT_5_SST	-0.270043603	0.270043603	0.000494486	0.005844268	down	down_BEX1_INT_5_SST	no	no	both	down_down
15397	19860	1999.95476760637	-0.988332746732005	0.181566439993822	-5.44336688413143	5.2282807611186e-08	5.17495626568973e-07	IN-PV	hg	rm	0.988332746732005	human_down	macaque_up	human_down_ELP4_IN-PV	macaque_up_ELP4_IN-PV	-0.513531411905042	0.180934266386159	-2.83822087524891	0.0045365777974496	0.0132091558798307	IN-PV	pt	0.513531411905042	chimp_down	chimp_down_ELP4_IN-PV	up_ELP4_IN-PV	ELP4	Inh	up_ELP4_Inh	IN-PV	macaque_up_elp4_inh	up	rhe	Inh	Inh	INT_5_SST	-0.279790326	0.279790326	4.85e-07	7.06e-05	down	down_ELP4_INT_5_SST	no	no	both	up_down
16065	20528	2640.04821234568	-0.62210732073557	0.202050405088989	-3.07897091550782	0.0020771695916915	0.0071107700624518	IN-PV	hg	rm	0.62210732073557	human_down	macaque_up	human_down_FUT8_IN-PV	macaque_up_FUT8_IN-PV	-0.792518199969195	0.201892561400071	-3.92544526887614	8.65694525578637e-05	0.0004071273865762	IN-PV	pt	0.792518199969195	chimp_down	chimp_down_FUT8_IN-PV	up_FUT8_IN-PV	FUT8	Inh	up_FUT8_Inh	IN-PV	macaque_up_fut8_inh	up	rhe	Inh	Inh	INT_5_SST	-0.344769919	0.344769919	4.29e-05	0.001210688	down	down_FUT8_INT_5_SST	no	no	both	up_down
14064	18527	1071.17594791088	0.633007994803994	0.254249423558757	2.48971260561267	0.0127846428321105	0.0331409582174166	IN-PV	hg	rm	-0.633007994803994	human_up	macaque_down	human_up_HINT1_IN-PV	macaque_down_HINT1_IN-PV	0.874791716392511	0.253794904988688	3.44684506740394	0.0005671737418909	0.0021593566938741	IN-PV	pt	-0.874791716392511	chimp_up	chimp_up_HINT1_IN-PV	down_HINT1_IN-PV	HINT1	Inh	down_HINT1_Inh	IN-PV	macaque_down_hint1_inh	down	rhe	Inh	Inh	INT_1_KIT	0.341136656498043	-0.341136656498043	2.59169040672081e-06	0.0001541495618164	up	up_HINT1_INT_1_KIT	no	no	both	down_up
14232	18695	44.6974381533553	1.69516590168084	0.536604594723707	3.15905960990451	0.0015827911282946	0.0056021945533278	IN-PV	hg	rm	-1.69516590168084	human_up	macaque_down	human_up_HLA-C_IN-PV	macaque_down_HLA-C_IN-PV	4.90908573419498	0.493503654734935	9.94741515507457	2.58818369896585e-23	1.64191665298058e-21	IN-PV	pt	-4.90908573419498	chimp_up	chimp_up_HLA-C_IN-PV	down_HLA-C_IN-PV	HLA-C	Inh	down_HLA-C_Inh	IN-PV	macaque_down_hla-c_inh	down	rhe	Inh	Inh	INT_3_RELN_ND	0.304112232194441	-0.304112232194441	0.0002187201106994	0.0050705555933691	up	up_HLA-C_INT_3_RELN_ND	no	no	both	down_up
16506	20969	558.998406904231	3.80331888006542	0.233626031090176	16.2795167230205	1.37954092107653e-59	9.28520042524573e-57	IN-PV	hg	rm	-3.80331888006542	human_up	macaque_down	human_up_HYDIN_IN-PV	macaque_down_HYDIN_IN-PV	1.69257158941999	0.235550233090321	7.1856077882588	6.69088640436911e-13	1.34081922867353e-11	IN-PV	pt	-1.69257158941999	chimp_up	chimp_up_HYDIN_IN-PV	down_HYDIN_IN-PV	HYDIN	Inh	down_HYDIN_Inh	IN-PV	macaque_down_hydin_inh	down	rhe	Inh	Inh	INT_6_PV	-0.35982408354559	0.35982408354559	1.84193446393106e-05	0.0036242223622651	down	down_HYDIN_INT_6_PV	no	no	both	down_down
15545	20008	300.088911078289	-1.21254643538778	0.218342978940318	-5.55340245549743	2.80162031797517e-08	2.91404825197168e-07	IN-PV	hg	rm	1.21254643538778	human_down	macaque_up	human_down_MAML2_IN-PV	macaque_up_MAML2_IN-PV	-1.2335841582804	0.216206926685776	-5.70557186668321	1.15953119950135e-08	1.2224371674743e-07	IN-PV	pt	1.2335841582804	chimp_down	chimp_down_MAML2_IN-PV	up_MAML2_IN-PV	MAML2	Inh	up_MAML2_Inh	IN-PV	macaque_up_maml2_inh	up	rhe	Inh	Inh	INT_4_VIP_CR	0.282700242268841	-0.282700242268841	1.06855687051668e-07	5.30217919150374e-06	up	up_MAML2_INT_4_VIP_CR	no	no	both	up_up
12867	17330	3925.06722930341	-0.879296663409889	0.217328017144509	-4.0459425110625	5.21130220824608e-05	0.0002785903678581	IN-PV	hg	rm	0.879296663409889	human_down	macaque_up	human_down_MIR181A1HG_IN-PV	macaque_up_MIR181A1HG_IN-PV	-1.02601387932135	0.217214775470845	-4.72349948154914	2.31820550480546e-06	1.59439643023541e-05	IN-PV	pt	1.02601387932135	chimp_down	chimp_down_MIR181A1HG_IN-PV	up_MIR181A1HG_IN-PV	MIR181A1HG	Inh	up_MIR181A1HG_Inh	IN-PV	macaque_up_mir181a1hg_inh	up	rhe	Inh	Inh	INT_5_SST	-0.285914089	0.285914089	1.56e-05	0.000637127	down	down_MIR181A1HG_INT_5_SST	no	no	both	up_down
12867	17330	3925.06722930341	-0.879296663409889	0.217328017144509	-4.0459425110625	5.21130220824608e-05	0.0002785903678581	IN-PV	hg	rm	0.879296663409889	human_down	macaque_up	human_down_MIR181A1HG_IN-PV	macaque_up_MIR181A1HG_IN-PV	-1.02601387932135	0.217214775470845	-4.72349948154914	2.31820550480546e-06	1.59439643023541e-05	IN-PV	pt	1.02601387932135	chimp_down	chimp_down_MIR181A1HG_IN-PV	up_MIR181A1HG_IN-PV	MIR181A1HG	Inh	up_MIR181A1HG_Inh	IN-PV	macaque_up_mir181a1hg_inh	up	rhe	Inh	Inh	INT_6_PV	-0.341323609996919	0.341323609996919	1.27477752390992e-05	0.0029465571909803	down	down_MIR181A1HG_INT_6_PV	no	no	both	up_down
12867	17330	3925.06722930341	-0.879296663409889	0.217328017144509	-4.0459425110625	5.21130220824608e-05	0.0002785903678581	IN-PV	hg	rm	0.879296663409889	human_down	macaque_up	human_down_MIR181A1HG_IN-PV	macaque_up_MIR181A1HG_IN-PV	-1.02601387932135	0.217214775470845	-4.72349948154914	2.31820550480546e-06	1.59439643023541e-05	IN-PV	pt	1.02601387932135	chimp_down	chimp_down_MIR181A1HG_IN-PV	up_MIR181A1HG_IN-PV	MIR181A1HG	Inh	up_MIR181A1HG_Inh	IN-PV	macaque_up_mir181a1hg_inh	up	rhe	Inh	Inh	INT_3_RELN_ND	-0.372306284843008	0.372306284843008	1.86230272397499e-08	1.13883022437836e-05	down	down_MIR181A1HG_INT_3_RELN_ND	no	no	both	up_down
12867	17330	3925.06722930341	-0.879296663409889	0.217328017144509	-4.0459425110625	5.21130220824608e-05	0.0002785903678581	IN-PV	hg	rm	0.879296663409889	human_down	macaque_up	human_down_MIR181A1HG_IN-PV	macaque_up_MIR181A1HG_IN-PV	-1.02601387932135	0.217214775470845	-4.72349948154914	2.31820550480546e-06	1.59439643023541e-05	IN-PV	pt	1.02601387932135	chimp_down	chimp_down_MIR181A1HG_IN-PV	up_MIR181A1HG_IN-PV	MIR181A1HG	Inh	up_MIR181A1HG_Inh	IN-PV	macaque_up_mir181a1hg_inh	up	rhe	Inh	Inh	INT_1_KIT	-0.489623875224946	0.489623875224946	6.40815224807829e-07	6.16303167028294e-05	down	down_MIR181A1HG_INT_1_KIT	no	no	both	up_down
15328	19791	207.633994176156	0.714543440482614	0.240235164361073	2.97434991410607	0.0029361004909463	0.0095453002093479	IN-PV	hg	rm	-0.714543440482614	human_up	macaque_down	human_up_RPLP2_IN-PV	macaque_down_RPLP2_IN-PV	1.36053498943311	0.236521411032442	5.75226988328129	8.80530804410757e-09	9.48929567637331e-08	IN-PV	pt	-1.36053498943311	chimp_up	chimp_up_RPLP2_IN-PV	down_RPLP2_IN-PV	RPLP2	Inh	down_RPLP2_Inh	IN-PV	macaque_down_rplp2_inh	down	rhe	Inh	Inh	INT_4_VIP_CR	0.273417411674913	-0.273417411674913	1.49837818952515e-06	3.78851086696754e-05	up	up_RPLP2_INT_4_VIP_CR	yes	yes	both	down_up
16618	21081	909.870351089184	1.28520834180152	0.314137830272584	4.09122435424706	4.29101759007097e-05	0.0002348074534928	IN-PV	hg	rm	-1.28520834180152	human_up	macaque_down	human_up_SHISA6_IN-PV	macaque_down_SHISA6_IN-PV	0.84046278400185	0.314074978845781	2.67599407979118	0.0074507961247125	0.0201385588097103	IN-PV	pt	-0.84046278400185	chimp_up	chimp_up_SHISA6_IN-PV	down_SHISA6_IN-PV	SHISA6	Inh	down_SHISA6_Inh	IN-PV	macaque_down_shisa6_inh	down	rhe	Inh	Inh	INT_5_SST	-0.555784298	0.555784298	1.53e-05	0.000634712	down	down_SHISA6_INT_5_SST	yes	yes	both	down_down
14616	19079	265.945400773036	4.20341851594186	0.495365944763334	8.48548141102046	2.1482747077784e-17	8.20947834758174e-16	IN-PV	hg	rm	-4.20341851594186	human_up	macaque_down	human_up_SLC26A3_IN-PV	macaque_down_SLC26A3_IN-PV	1.42828650443423	0.498700800143503	2.86401486426979	0.0041830838136869	0.0123228183134571	IN-PV	pt	-1.42828650443423	chimp_up	chimp_up_SLC26A3_IN-PV	down_SLC26A3_IN-PV	SLC26A3	Inh	down_SLC26A3_Inh	IN-PV	macaque_down_slc26a3_inh	down	rhe	Inh	Inh	INT_1_KIT	0.632501002825286	-0.632501002825286	0.0001496288177845	0.0025567642650567	up	up_SLC26A3_INT_1_KIT	no	no	both	down_up
14061	18524	312.449586073485	1.12650546076744	0.344136710570304	3.27342427054816	0.0010625285830581	0.0039837661968569	IN-PV	hg	rm	-1.12650546076744	human_up	macaque_down	human_up_SLC27A6_IN-PV	macaque_down_SLC27A6_IN-PV	1.25143537805145	0.343213423452143	3.64623086551842	0.0002661149129861	0.0011125336678348	IN-PV	pt	-1.25143537805145	chimp_up	chimp_up_SLC27A6_IN-PV	down_SLC27A6_IN-PV	SLC27A6	Inh	down_SLC27A6_Inh	IN-PV	macaque_down_slc27a6_inh	down	rhe	Inh	Inh	INT_4_VIP_CR	-0.254746462839025	0.254746462839025	2.13182805292559e-05	0.0002727018088287	down	down_SLC27A6_INT_4_VIP_CR	no	no	both	down_down
14061	18524	312.449586073485	1.12650546076744	0.344136710570304	3.27342427054816	0.0010625285830581	0.0039837661968569	IN-PV	hg	rm	-1.12650546076744	human_up	macaque_down	human_up_SLC27A6_IN-PV	macaque_down_SLC27A6_IN-PV	1.25143537805145	0.343213423452143	3.64623086551842	0.0002661149129861	0.0011125336678348	IN-PV	pt	-1.25143537805145	chimp_up	chimp_up_SLC27A6_IN-PV	down_SLC27A6_IN-PV	SLC27A6	Inh	down_SLC27A6_Inh	IN-PV	macaque_down_slc27a6_inh	down	rhe	Inh	Inh	INT_1_KIT	-0.349317053330371	0.349317053330371	7.81417579298424e-05	0.0016121031012135	down	down_SLC27A6_INT_1_KIT	no	no	both	down_down
14061	18524	312.449586073485	1.12650546076744	0.344136710570304	3.27342427054816	0.0010625285830581	0.0039837661968569	IN-PV	hg	rm	-1.12650546076744	human_up	macaque_down	human_up_SLC27A6_IN-PV	macaque_down_SLC27A6_IN-PV	1.25143537805145	0.343213423452143	3.64623086551842	0.0002661149129861	0.0011125336678348	IN-PV	pt	-1.25143537805145	chimp_up	chimp_up_SLC27A6_IN-PV	down_SLC27A6_IN-PV	SLC27A6	Inh	down_SLC27A6_Inh	IN-PV	macaque_down_slc27a6_inh	down	rhe	Inh	Inh	INT_3_RELN_ND	-0.564731499503566	0.564731499503566	1.84930332145324e-06	0.0002563001380385	down	down_SLC27A6_INT_3_RELN_ND	no	no	both	down_down
15926	20389	183.882839050435	1.04645536022586	0.215275455287556	4.86100637356936	1.16790493017825e-06	8.97544617612127e-06	IN-PV	hg	rm	-1.04645536022586	human_up	macaque_down	human_up_TPT1_IN-PV	macaque_down_TPT1_IN-PV	0.679714191071248	0.214492523630505	3.168941180636	0.0015299535410716	0.0051469363537548	IN-PV	pt	-0.679714191071248	chimp_up	chimp_up_TPT1_IN-PV	down_TPT1_IN-PV	TPT1	Inh	down_TPT1_Inh	IN-PV	macaque_down_tpt1_inh	down	rhe	Inh	Inh	INT_4_VIP_CR	0.293308868269384	-0.293308868269384	5.13939455242013e-08	3.10050769229285e-06	up	up_TPT1_INT_4_VIP_CR	yes	yes	both	down_up
16381	20844	831.473505237573	2.08587714045479	0.276047394721362	7.55622831564935	4.14925252891377e-14	1.01198619522085e-12	IN-PV	hg	rm	-2.08587714045479	human_up	macaque_down	human_up_U91319.1_IN-PV	macaque_down_U91319.1_IN-PV	1.17256652451527	0.276258403652959	4.24445558582271	2.19124761266251e-05	0.0001208175761777	IN-PV	pt	-1.17256652451527	chimp_up	chimp_up_U91319.1_IN-PV	down_U91319.1_IN-PV	U91319.1	Inh	down_U91319.1_Inh	IN-PV	macaque_down_u91319.1_inh	down	rhe	Inh	Inh	INT_6_PV	-0.331127249782377	0.331127249782377	1.63286488558395e-06	0.0011888889231936	down	down_U91319.1_INT_6_PV	yes	yes	both	down_down
17087	21550	115.182459772055	-1.25474460779734	0.244333395764952	-5.1353790744365	2.81575885061605e-07	2.44795035075432e-06	IN-PV	hg	rm	1.25474460779734	human_down	macaque_up	human_down_ZNF780B_IN-PV	macaque_up_ZNF780B_IN-PV	-1.21212890232851	0.238693122691173	-5.07818947048924	3.81048597583913e-07	3.03268546501595e-06	IN-PV	pt	1.21212890232851	chimp_down	chimp_down_ZNF780B_IN-PV	up_ZNF780B_IN-PV	ZNF780B	Inh	up_ZNF780B_Inh	IN-PV	macaque_up_znf780b_inh	up	rhe	Inh	Inh	INT_2_PV_SULF	0.270736865198481	-0.270736865198481	0.0002189404491783	0.0024527676407949	up	up_ZNF780B_INT_2_PV_SULF	no	no	both	up_up
14555	19018	6410.33356353492	-1.68335531769906	0.244860060909702	-6.87476475928772	6.2092236346009e-12	1.0850540296143e-10	IN-PV	hg	rm	1.68335531769906	human_down	macaque_up	human_down_ZNF804B_IN-PV	macaque_up_ZNF804B_IN-PV	-1.35400122671812	0.24469569662281	-5.53340841463702	3.14067008075239e-08	3.05704028422209e-07	IN-PV	pt	1.35400122671812	chimp_down	chimp_down_ZNF804B_IN-PV	up_ZNF804B_IN-PV	ZNF804B	Inh	up_ZNF804B_Inh	IN-PV	macaque_up_znf804b_inh	up	rhe	Inh	Inh	INT_6_PV	-0.336039752119776	0.336039752119776	9.79290997711741e-05	0.007966723747865	down	down_ZNF804B_INT_6_PV	no	no	both	up_down
14555	19018	6410.33356353492	-1.68335531769906	0.244860060909702	-6.87476475928772	6.2092236346009e-12	1.0850540296143e-10	IN-PV	hg	rm	1.68335531769906	human_down	macaque_up	human_down_ZNF804B_IN-PV	macaque_up_ZNF804B_IN-PV	-1.35400122671812	0.24469569662281	-5.53340841463702	3.14067008075239e-08	3.05704028422209e-07	IN-PV	pt	1.35400122671812	chimp_down	chimp_down_ZNF804B_IN-PV	up_ZNF804B_IN-PV	ZNF804B	Inh	up_ZNF804B_Inh	IN-PV	macaque_up_znf804b_inh	up	rhe	Inh	Inh	INT_4_VIP_CR	-0.343434701833536	0.343434701833536	1.97667199917644e-08	1.60790925572352e-06	down	down_ZNF804B_INT_4_VIP_CR	no	no	both	up_down
19061	23524	224.747257911581	-0.767034608107238	0.16976945311243	-4.5180955351212	6.23983309767533e-06	3.66789701941305e-05	OPC	hg	rm	0.767034608107238	human_down	macaque_up	human_down_ADAM19_OPC	macaque_up_ADAM19_OPC	-1.96202417023499	0.18439746999688	-10.6401902925685	1.93733274793652e-26	1.53271603959699e-24	OPC	pt	1.96202417023499	chimp_down	chimp_down_ADAM19_OPC	up_ADAM19_OPC	ADAM19	OPC	up_ADAM19_OPC	OPC	macaque_up_adam19_opc	up	rhe	OL	OL	ODC_2	-0.446833816975024	0.446833816975024	9.25874382879791e-12	1.81831831205859e-10	down	down_ADAM19_ODC_2	yes	yes	both	up_down
19283	23746	891.75907859007	1.26145542816869	0.161223570306429	7.82426183572982	5.10644268631371e-15	1.14755261486146e-13	OPC	hg	rm	-1.26145542816869	human_up	macaque_down	human_up_AHI1_OPC	macaque_down_AHI1_OPC	0.930755231965752	0.162341191692987	5.73332758161562	9.84791704462994e-09	1.14520596764781e-07	OPC	pt	-0.930755231965752	chimp_up	chimp_up_AHI1_OPC	down_AHI1_OPC	AHI1	OPC	down_AHI1_OPC	OPC	macaque_down_ahi1_opc	down	rhe	OL	OL	OPCS_1	0.376429659	-0.376429659	4.98e-06	0.000123758	up	up_AHI1_OPCS_1	no	no	both	down_up
19283	23746	891.75907859007	1.26145542816869	0.161223570306429	7.82426183572982	5.10644268631371e-15	1.14755261486146e-13	OPC	hg	rm	-1.26145542816869	human_up	macaque_down	human_up_AHI1_OPC	macaque_down_AHI1_OPC	0.930755231965752	0.162341191692987	5.73332758161562	9.84791704462994e-09	1.14520596764781e-07	OPC	pt	-0.930755231965752	chimp_up	chimp_up_AHI1_OPC	down_AHI1_OPC	AHI1	OPC	down_AHI1_OPC	OPC	macaque_down_ahi1_opc	down	rhe	OL	OL	OPCS_2	0.318503148667349	-0.318503148667349	7.21724108565466e-05	0.0028461120248027	up	up_AHI1_OPCS_2	no	no	both	down_up
20660	25123	870.590971916239	0.54163816575597	0.15634892432713	3.46429096386169	0.0005316311419607	0.0019630083329016	OPC	hg	rm	-0.54163816575597	human_up	macaque_down	human_up_ANKRD10_OPC	macaque_down_ANKRD10_OPC	0.686829749950709	0.157048347742488	4.37336501672021	1.22345904429652e-05	7.84379056496182e-05	OPC	pt	-0.686829749950709	chimp_up	chimp_up_ANKRD10_OPC	down_ANKRD10_OPC	ANKRD10	OPC	down_ANKRD10_OPC	OPC	macaque_down_ankrd10_opc	down	rhe	OL	OL	ODC_1	-0.447599859	0.447599859	1.92e-08	1.49e-06	down	down_ANKRD10_ODC_1	yes	yes	both	down_down
22022	26485	368.02782619841	0.796084522687404	0.235504398625195	3.38033823289378	0.000723966778806	0.0025732746636109	OPC	hg	rm	-0.796084522687404	human_up	macaque_down	human_up_ARHGAP6_OPC	macaque_down_ARHGAP6_OPC	0.663157920645272	0.237085340582594	2.79712747745466	0.0051559185931277	0.0157328561591754	OPC	pt	-0.663157920645272	chimp_up	chimp_up_ARHGAP6_OPC	down_ARHGAP6_OPC	ARHGAP6	OPC	down_ARHGAP6_OPC	OPC	macaque_down_arhgap6_opc	down	rhe	OL	OL	OPCS_1	-0.258159131	0.258159131	6.9e-10	1.94e-07	down	down_ARHGAP6_OPCS_1	yes	yes	both	down_down
18398	22861	3901.65234361177	-0.50437414893554	0.125912546555711	-4.00574972655623	6.18210800618369e-05	0.0002888175531252	OPC	hg	rm	0.50437414893554	human_down	macaque_up	human_down_ARPP21_OPC	macaque_up_ARPP21_OPC	-0.6511603952424	0.12629327286902	-5.15593887504778	2.52363215932684e-07	2.26061230643366e-06	OPC	pt	0.6511603952424	chimp_down	chimp_down_ARPP21_OPC	up_ARPP21_OPC	ARPP21	OPC	up_ARPP21_OPC	OPC	macaque_up_arpp21_opc	up	rhe	OL	OL	ODC_2	-0.337979304274678	0.337979304274678	1.29282406784409e-05	3.47178802794623e-05	down	down_ARPP21_ODC_2	no	no	both	up_down
18398	22861	3901.65234361177	-0.50437414893554	0.125912546555711	-4.00574972655623	6.18210800618369e-05	0.0002888175531252	OPC	hg	rm	0.50437414893554	human_down	macaque_up	human_down_ARPP21_OPC	macaque_up_ARPP21_OPC	-0.6511603952424	0.12629327286902	-5.15593887504778	2.52363215932684e-07	2.26061230643366e-06	OPC	pt	0.6511603952424	chimp_down	chimp_down_ARPP21_OPC	up_ARPP21_OPC	ARPP21	OPC	up_ARPP21_OPC	OPC	macaque_up_arpp21_opc	up	rhe	OL	OL	ODC_3	-0.369663520602726	0.369663520602726	3.20670918946312e-09	3.27433571407239e-06	down	down_ARPP21_ODC_3	no	no	both	up_down
17845	22308	1773.19791055809	-0.682787918084151	0.086882932882909	-7.85871166439944	3.88104461294271e-15	8.85575475274776e-14	OPC	hg	rm	0.682787918084151	human_down	macaque_up	human_down_ASH1L_OPC	macaque_up_ASH1L_OPC	-0.528421233054146	0.0876891575025801	-6.02607264231724	1.67991701226353e-09	2.21661777202565e-08	OPC	pt	0.528421233054146	chimp_down	chimp_down_ASH1L_OPC	up_ASH1L_OPC	ASH1L	OPC	up_ASH1L_OPC	OPC	macaque_up_ash1l_opc	up	rhe	OL	OL	ODC_1	-0.555237718	0.555237718	1.1e-06	3.57e-05	down	down_ASH1L_ODC_1	no	no	both	up_down
20471	24934	178.131385227752	5.68017713042759	0.487511993162825	11.6513587564818	2.25829025078643e-31	2.06606800953465e-29	OPC	hg	rm	-5.68017713042759	human_up	macaque_down	human_up_BEST3_OPC	macaque_down_BEST3_OPC	3.32925127217668	0.494378263071018	6.73421855462612	1.64813287843855e-11	2.95958670561653e-10	OPC	pt	-3.32925127217668	chimp_up	chimp_up_BEST3_OPC	down_BEST3_OPC	BEST3	OPC	down_BEST3_OPC	OPC	macaque_down_best3_opc	down	rhe	OL	OL	OPCS_1	0.343264995	-0.343264995	1.28e-06	4.51e-05	up	up_BEST3_OPCS_1	yes	yes	both	down_up
21040	25503	1386.47994336843	1.3162132668669	0.132121687998933	9.9621287526809	2.23230844947776e-23	1.14303666601376e-21	OPC	hg	rm	-1.3162132668669	human_up	macaque_down	human_up_C16orf45_OPC	macaque_down_C16orf45_OPC	2.44554859166483	0.131830427652655	18.550714241088	8.04755256222143e-77	1.41227231510111e-73	OPC	pt	-2.44554859166483	chimp_up	chimp_up_C16orf45_OPC	down_C16orf45_OPC	C16orf45	OPC	down_C16orf45_OPC	OPC	macaque_down_c16orf45_opc	down	rhe	OL	OL	OPCS_1	0.294358035	-0.294358035	1.22e-05	0.000239734	up	up_C16orf45_OPCS_1	yes	yes	both	down_up
19817	24280	1490.41481637367	-0.644869061431678	0.133226853537814	-4.84038348356432	1.29588817867821e-06	8.83327168121615e-06	OPC	hg	rm	0.644869061431678	human_down	macaque_up	human_down_C9orf3_OPC	macaque_up_C9orf3_OPC	-1.08866312048351	0.134616949386839	-8.08711774737296	6.10931992233857e-16	1.87197320287022e-14	OPC	pt	1.08866312048351	chimp_down	chimp_down_C9orf3_OPC	up_C9orf3_OPC	C9orf3	OPC	up_C9orf3_OPC	OPC	macaque_up_c9orf3_opc	up	rhe	OL	OL	OPCS_4	-0.318529072968978	0.318529072968978	0.0003742021202933	0.0042549507372624	down	down_C9orf3_OPCS_4	no	no	both	up_down
19817	24280	1490.41481637367	-0.644869061431678	0.133226853537814	-4.84038348356432	1.29588817867821e-06	8.83327168121615e-06	OPC	hg	rm	0.644869061431678	human_down	macaque_up	human_down_C9orf3_OPC	macaque_up_C9orf3_OPC	-1.08866312048351	0.134616949386839	-8.08711774737296	6.10931992233857e-16	1.87197320287022e-14	OPC	pt	1.08866312048351	chimp_down	chimp_down_C9orf3_OPC	up_C9orf3_OPC	C9orf3	OPC	up_C9orf3_OPC	OPC	macaque_up_c9orf3_opc	up	rhe	OL	OL	ODC_1	-0.40989032	0.40989032	3.22e-06	8.44e-05	down	down_C9orf3_ODC_1	no	no	both	up_down
21445	25908	1849.70840405795	-1.1699370511144	0.293065778682063	-3.99206299819681	6.5500965115085e-05	0.0003042422114007	OPC	hg	rm	1.1699370511144	human_down	macaque_up	human_down_CABLES1_OPC	macaque_up_CABLES1_OPC	-2.18819004611649	0.294148951978042	-7.43905436820948	1.01408584755053e-13	2.46449052409871e-12	OPC	pt	2.18819004611649	chimp_down	chimp_down_CABLES1_OPC	up_CABLES1_OPC	CABLES1	OPC	up_CABLES1_OPC	OPC	macaque_up_cables1_opc	up	rhe	OL	OL	OPCS_1	-0.582963278	0.582963278	6.75e-08	5.21e-06	down	down_CABLES1_OPCS_1	no	no	both	up_down
19516	23979	805.714151696796	0.972705241635126	0.148779640677055	6.53789212830878	6.23918969835173e-11	8.48776024925876e-10	OPC	hg	rm	-0.972705241635126	human_up	macaque_down	human_up_CALD1_OPC	macaque_down_CALD1_OPC	0.764526148179238	0.149997234276528	5.09693496594604	3.45196849834931e-07	3.01797100960757e-06	OPC	pt	-0.764526148179238	chimp_up	chimp_up_CALD1_OPC	down_CALD1_OPC	CALD1	OPC	down_CALD1_OPC	OPC	macaque_down_cald1_opc	down	rhe	OL	OL	ODC_3	0.552849482887417	-0.552849482887417	2.47277863839602e-07	6.65177453728529e-05	up	up_CALD1_ODC_3	no	no	both	down_up
19516	23979	805.714151696796	0.972705241635126	0.148779640677055	6.53789212830878	6.23918969835173e-11	8.48776024925876e-10	OPC	hg	rm	-0.972705241635126	human_up	macaque_down	human_up_CALD1_OPC	macaque_down_CALD1_OPC	0.764526148179238	0.149997234276528	5.09693496594604	3.45196849834931e-07	3.01797100960757e-06	OPC	pt	-0.764526148179238	chimp_up	chimp_up_CALD1_OPC	down_CALD1_OPC	CALD1	OPC	down_CALD1_OPC	OPC	macaque_down_cald1_opc	down	rhe	OL	OL	ODC_2	-0.786281881786892	0.786281881786892	1.65602189644189e-11	2.8520682503617e-10	down	down_CALD1_ODC_2	no	no	both	down_down
20229	24692	38.5264809985354	1.57782890319787	0.568169159463159	2.77704074027654	0.0054856302612326	0.01505895997765	OPC	hg	rm	-1.57782890319787	human_up	macaque_down	human_up_CARNS1_OPC	macaque_down_CARNS1_OPC	1.85961419577413	0.571101566255707	3.25618822579362	0.0011291886702715	0.0043070259021776	OPC	pt	-1.85961419577413	chimp_up	chimp_up_CARNS1_OPC	down_CARNS1_OPC	CARNS1	OPC	down_CARNS1_OPC	OPC	macaque_down_carns1_opc	down	rhe	OL	OL	OPCS_4	-0.251385775510856	0.251385775510856	4.93778170591245e-08	1.29974206217122e-05	down	down_CARNS1_OPCS_4	no	yes	both	down_down
20229	24692	38.5264809985354	1.57782890319787	0.568169159463159	2.77704074027654	0.0054856302612326	0.01505895997765	OPC	hg	rm	-1.57782890319787	human_up	macaque_down	human_up_CARNS1_OPC	macaque_down_CARNS1_OPC	1.85961419577413	0.571101566255707	3.25618822579362	0.0011291886702715	0.0043070259021776	OPC	pt	-1.85961419577413	chimp_up	chimp_up_CARNS1_OPC	down_CARNS1_OPC	CARNS1	OPC	down_CARNS1_OPC	OPC	macaque_down_carns1_opc	down	rhe	OL	OL	ODC_3	-0.28674976859847	0.28674976859847	4.57238311236627e-07	0.0001017907081842	down	down_CARNS1_ODC_3	no	yes	both	down_down
20229	24692	38.5264809985354	1.57782890319787	0.568169159463159	2.77704074027654	0.0054856302612326	0.01505895997765	OPC	hg	rm	-1.57782890319787	human_up	macaque_down	human_up_CARNS1_OPC	macaque_down_CARNS1_OPC	1.85961419577413	0.571101566255707	3.25618822579362	0.0011291886702715	0.0043070259021776	OPC	pt	-1.85961419577413	chimp_up	chimp_up_CARNS1_OPC	down_CARNS1_OPC	CARNS1	OPC	down_CARNS1_OPC	OPC	macaque_down_carns1_opc	down	rhe	OL	OL	OPCS_2	-0.29952974151736	0.29952974151736	1.87042870772168e-05	0.0012439656457574	down	down_CARNS1_OPCS_2	no	yes	both	down_down
20229	24692	38.5264809985354	1.57782890319787	0.568169159463159	2.77704074027654	0.0054856302612326	0.01505895997765	OPC	hg	rm	-1.57782890319787	human_up	macaque_down	human_up_CARNS1_OPC	macaque_down_CARNS1_OPC	1.85961419577413	0.571101566255707	3.25618822579362	0.0011291886702715	0.0043070259021776	OPC	pt	-1.85961419577413	chimp_up	chimp_up_CARNS1_OPC	down_CARNS1_OPC	CARNS1	OPC	down_CARNS1_OPC	OPC	macaque_down_carns1_opc	down	rhe	OL	OL	ODC_1	-1.004197369	1.004197369	1.2e-09	1.67e-07	down	down_CARNS1_ODC_1	no	yes	both	down_down
21906	26369	129.939524069899	1.59348027431963	0.241552977137059	6.59681488179494	4.20084747867244e-11	5.87631592234006e-10	OPC	hg	rm	-1.59348027431963	human_up	macaque_down	human_up_CBR1_OPC	macaque_down_CBR1_OPC	1.82953987351837	0.243791666734424	7.50452178298362	6.16532585374174e-14	1.53965653661877e-12	OPC	pt	-1.82953987351837	chimp_up	chimp_up_CBR1_OPC	down_CBR1_OPC	CBR1	OPC	down_CBR1_OPC	OPC	macaque_down_cbr1_opc	down	rhe	OL	OL	ODC_2	0.539736158312285	-0.539736158312285	3.98028528242985e-09	2.59757422849895e-08	up	up_CBR1_ODC_2	yes	yes	both	down_up
18191	22654	519.894985300649	-0.512710134510854	0.125516152867096	-4.08481396855544	4.41121435667794e-05	0.0002138475186873	OPC	hg	rm	0.512710134510854	human_down	macaque_up	human_down_CCNT2_OPC	macaque_up_CCNT2_OPC	-0.519170684702657	0.127863083408607	-4.06036418692927	4.89962311369996e-05	0.0002708543086679	OPC	pt	0.519170684702657	chimp_down	chimp_down_CCNT2_OPC	up_CCNT2_OPC	CCNT2	OPC	up_CCNT2_OPC	OPC	macaque_up_ccnt2_opc	up	rhe	OL	OL	ODC_1	-0.347611942	0.347611942	2.77e-13	3.19e-10	down	down_CCNT2_ODC_1	yes	yes	both	up_down
19809	24272	326.632445748099	2.44150584628938	0.193114085165344	12.6428160027735	1.22583634275286e-36	1.49769270636084e-34	OPC	hg	rm	-2.44150584628938	human_up	macaque_down	human_up_CENPP_OPC	macaque_down_CENPP_OPC	1.40240423908204	0.197308368001467	7.10767745578645	1.18011953078652e-12	2.48159340112234e-11	OPC	pt	-1.40240423908204	chimp_up	chimp_up_CENPP_OPC	down_CENPP_OPC	CENPP	OPC	down_CENPP_OPC	OPC	macaque_down_cenpp_opc	down	rhe	OL	OL	ODC_2	-0.260017530719089	0.260017530719089	3.6255151809392e-05	8.92636333491888e-05	down	down_CENPP_ODC_2	no	no	both	down_down
19496	23959	272.334578101558	4.62057530974276	0.378799557008756	12.197942749009	3.18776264519943e-34	3.41869833905166e-32	OPC	hg	rm	-4.62057530974276	human_up	macaque_down	human_up_CFTR_OPC	macaque_down_CFTR_OPC	3.60419513003992	0.38112476768069	9.45673290133574	3.17715040601874e-21	1.62253204861867e-19	OPC	pt	-3.60419513003992	chimp_up	chimp_up_CFTR_OPC	down_CFTR_OPC	CFTR	OPC	down_CFTR_OPC	OPC	macaque_down_cftr_opc	down	rhe	OL	OL	ODC_2	-0.323346906975148	0.323346906975148	0.0009664500744721	0.0018475256443921	down	down_CFTR_ODC_2	yes	yes	both	down_down
22084	26547	102.394131774354	-2.13918531210496	0.24029122592361	-8.90246950916556	5.46176830608911e-19	1.85950573863746e-17	OPC	hg	rm	2.13918531210496	human_down	macaque_up	human_down_CHIC1_OPC	macaque_up_CHIC1_OPC	-2.15741462466958	0.251995881521944	-8.56130906441703	1.11593109264863e-17	4.04923567903931e-16	OPC	pt	2.15741462466958	chimp_down	chimp_down_CHIC1_OPC	up_CHIC1_OPC	CHIC1	OPC	up_CHIC1_OPC	OPC	macaque_up_chic1_opc	up	rhe	OL	OL	OPCS_3	0.289809429316211	-0.289809429316211	0.0002481813730209	0.0070274226749222	up	up_CHIC1_OPCS_3	yes	yes	both	up_up
21299	25762	490.063635526422	1.25005038963056	0.274473217487536	4.55436199230375	5.25448068198872e-06	3.13838165486108e-05	OPC	hg	rm	-1.25005038963056	human_up	macaque_down	human_up_CNP_OPC	macaque_down_CNP_OPC	1.69371055920429	0.274795950301264	6.1635208137072	7.11450221673014e-10	9.9592712684379e-09	OPC	pt	-1.69371055920429	chimp_up	chimp_up_CNP_OPC	down_CNP_OPC	CNP	OPC	down_CNP_OPC	OPC	macaque_down_cnp_opc	down	rhe	OL	OL	ODC_1	-0.282000917	0.282000917	0.000393995	0.003682123	down	down_CNP_ODC_1	no	no	both	down_down
21154	25617	233.188785100884	-1.33024840094721	0.291497293294049	-4.56350172557285	5.03073961796053e-06	3.02157428702894e-05	OPC	hg	rm	1.33024840094721	human_down	macaque_up	human_down_CNTNAP4_OPC	macaque_up_CNTNAP4_OPC	-2.55050375165795	0.302327590418065	-8.43622557944866	3.27749934467835e-17	1.1237805923565e-15	OPC	pt	2.55050375165795	chimp_down	chimp_down_CNTNAP4_OPC	up_CNTNAP4_OPC	CNTNAP4	OPC	up_CNTNAP4_OPC	OPC	macaque_up_cntnap4_opc	up	rhe	OL	OL	OPCS_4	-0.480137664670826	0.480137664670826	2.76110476779256e-09	2.10642164535879e-06	down	down_CNTNAP4_OPCS_4	no	no	both	up_down
17709	22172	193.244801361331	2.04426365594312	0.247204850767739	8.26951271220729	1.34507633561479e-16	3.58637480424142e-15	OPC	hg	rm	-2.04426365594312	human_up	macaque_down	human_up_COL9A2_OPC	macaque_down_COL9A2_OPC	0.801957410584105	0.253883668362846	3.15875934736361	0.0015844226470981	0.0057654467068016	OPC	pt	-0.801957410584105	chimp_up	chimp_up_COL9A2_OPC	down_COL9A2_OPC	COL9A2	OPC	down_COL9A2_OPC	OPC	macaque_down_col9a2_opc	down	rhe	OL	OL	OPCS_1	-0.275405846	0.275405846	5.26e-06	0.000128241	down	down_COL9A2_OPCS_1	no	yes	both	down_down
17709	22172	193.244801361331	2.04426365594312	0.247204850767739	8.26951271220729	1.34507633561479e-16	3.58637480424142e-15	OPC	hg	rm	-2.04426365594312	human_up	macaque_down	human_up_COL9A2_OPC	macaque_down_COL9A2_OPC	0.801957410584105	0.253883668362846	3.15875934736361	0.0015844226470981	0.0057654467068016	OPC	pt	-0.801957410584105	chimp_up	chimp_up_COL9A2_OPC	down_COL9A2_OPC	COL9A2	OPC	down_COL9A2_OPC	OPC	macaque_down_col9a2_opc	down	rhe	OL	OL	ODC_1	-0.542751454	0.542751454	6.59e-12	3.1e-09	down	down_COL9A2_ODC_1	no	yes	both	down_down
20526	24989	397.5107042254	0.990412424036356	0.238160875866482	4.15858574769266	3.20224025512643e-05	0.0001602282163944	OPC	hg	rm	-0.990412424036356	human_up	macaque_down	human_up_CORO1C_OPC	macaque_down_CORO1C_OPC	0.700140918066985	0.239847786258782	2.91910519162171	0.0035103774559216	0.0113547160246481	OPC	pt	-0.700140918066985	chimp_up	chimp_up_CORO1C_OPC	down_CORO1C_OPC	CORO1C	OPC	down_CORO1C_OPC	OPC	macaque_down_coro1c_opc	down	rhe	OL	OL	OPCS_3	0.423807855570534	-0.423807855570534	2.99389925578543e-06	0.0004800343219244	up	up_CORO1C_OPCS_3	yes	yes	both	down_up
20469	24932	85.4886419047852	2.87227909855227	0.31602298339453	9.08882976706302	1.00110724982334e-19	3.65318985833454e-18	OPC	hg	rm	-2.87227909855227	human_up	macaque_down	human_up_CPM_OPC	macaque_down_CPM_OPC	1.85106690376986	0.325357347222173	5.68933487924538	1.27535143645457e-08	1.45418689482097e-07	OPC	pt	-1.85106690376986	chimp_up	chimp_up_CPM_OPC	down_CPM_OPC	CPM	OPC	down_CPM_OPC	OPC	macaque_down_cpm_opc	down	rhe	OL	OL	ODC_1	-0.318134905	0.318134905	1.19e-05	0.000238041	down	down_CPM_ODC_1	no	yes	both	down_down
20469	24932	85.4886419047852	2.87227909855227	0.31602298339453	9.08882976706302	1.00110724982334e-19	3.65318985833454e-18	OPC	hg	rm	-2.87227909855227	human_up	macaque_down	human_up_CPM_OPC	macaque_down_CPM_OPC	1.85106690376986	0.325357347222173	5.68933487924538	1.27535143645457e-08	1.45418689482097e-07	OPC	pt	-1.85106690376986	chimp_up	chimp_up_CPM_OPC	down_CPM_OPC	CPM	OPC	down_CPM_OPC	OPC	macaque_down_cpm_opc	down	rhe	OL	OL	ODC_2	-0.414562401692543	0.414562401692543	7.22050966571324e-10	6.12121066554521e-09	down	down_CPM_ODC_2	no	yes	both	down_down
17918	22381	1676.9710886687	0.635297334694085	0.153306712596413	4.14396293505123	3.41354940459647e-05	0.0001691975312333	OPC	hg	rm	-0.635297334694085	human_up	macaque_down	human_up_CRB1_OPC	macaque_down_CRB1_OPC	0.675154979939567	0.153739015910009	4.39156564092208	1.12537349038019e-05	7.26943340170213e-05	OPC	pt	-0.675154979939567	chimp_up	chimp_up_CRB1_OPC	down_CRB1_OPC	CRB1	OPC	down_CRB1_OPC	OPC	macaque_down_crb1_opc	down	rhe	OL	OL	OPCS_2	-0.266430180418074	0.266430180418074	7.26556976341817e-05	0.0028572555566856	down	down_CRB1_OPCS_2	no	no	both	down_down
19913	24376	944.291290375229	0.848833376253797	0.159077174101559	5.33598475738499	9.50273850332614e-08	8.06333468431683e-07	OPC	hg	rm	-0.848833376253797	human_up	macaque_down	human_up_DIP2C_OPC	macaque_down_DIP2C_OPC	0.718594620627282	0.159978512194188	4.49181962484452	7.06172209577897e-06	4.79154598723787e-05	OPC	pt	-0.718594620627282	chimp_up	chimp_up_DIP2C_OPC	down_DIP2C_OPC	DIP2C	OPC	down_DIP2C_OPC	OPC	macaque_down_dip2c_opc	down	rhe	OL	OL	ODC_3	0.347834378766107	-0.347834378766107	1.12623307316652e-05	0.0009717604597923	up	up_DIP2C_ODC_3	no	no	both	down_up
19913	24376	944.291290375229	0.848833376253797	0.159077174101559	5.33598475738499	9.50273850332614e-08	8.06333468431683e-07	OPC	hg	rm	-0.848833376253797	human_up	macaque_down	human_up_DIP2C_OPC	macaque_down_DIP2C_OPC	0.718594620627282	0.159978512194188	4.49181962484452	7.06172209577897e-06	4.79154598723787e-05	OPC	pt	-0.718594620627282	chimp_up	chimp_up_DIP2C_OPC	down_DIP2C_OPC	DIP2C	OPC	down_DIP2C_OPC	OPC	macaque_down_dip2c_opc	down	rhe	OL	OL	OPCS_1	0.312399263	-0.312399263	7.04e-05	0.000885472	up	up_DIP2C_OPCS_1	no	no	both	down_up
18328	22791	654.6030528494	-0.897181494207399	0.100827674037003	-8.89816712302758	5.67764825469569e-19	1.92283020892361e-17	OPC	hg	rm	0.897181494207399	human_down	macaque_up	human_down_DIS3L2_OPC	macaque_up_DIS3L2_OPC	-1.26654699117925	0.104961127074926	-12.066819654815	1.58128099217153e-33	2.10517574295719e-31	OPC	pt	1.26654699117925	chimp_down	chimp_down_DIS3L2_OPC	up_DIS3L2_OPC	DIS3L2	OPC	up_DIS3L2_OPC	OPC	macaque_up_dis3l2_opc	up	rhe	OL	OL	OPCS_4	-0.261204734303076	0.261204734303076	9.36425335601099e-07	8.09548883267695e-05	down	down_DIS3L2_OPCS_4	no	no	both	up_down
18328	22791	654.6030528494	-0.897181494207399	0.100827674037003	-8.89816712302758	5.67764825469569e-19	1.92283020892361e-17	OPC	hg	rm	0.897181494207399	human_down	macaque_up	human_down_DIS3L2_OPC	macaque_up_DIS3L2_OPC	-1.26654699117925	0.104961127074926	-12.066819654815	1.58128099217153e-33	2.10517574295719e-31	OPC	pt	1.26654699117925	chimp_down	chimp_down_DIS3L2_OPC	up_DIS3L2_OPC	DIS3L2	OPC	up_DIS3L2_OPC	OPC	macaque_up_dis3l2_opc	up	rhe	OL	OL	ODC_2	-0.263412292235158	0.263412292235158	2.36716055839329e-12	6.07991127083366e-11	down	down_DIS3L2_ODC_2	no	no	both	up_down
19589	24052	731.851777144139	2.72108946631815	0.63164012904069	4.30797433730316	1.64756495235083e-05	8.82970400893405e-05	OPC	hg	rm	-2.72108946631815	human_up	macaque_down	human_up_DOCK5_OPC	macaque_down_DOCK5_OPC	2.58237154101128	0.631888496316815	4.08675194447049	4.37454397208375e-05	0.0002451980163678	OPC	pt	-2.58237154101128	chimp_up	chimp_up_DOCK5_OPC	down_DOCK5_OPC	DOCK5	OPC	down_DOCK5_OPC	OPC	macaque_down_dock5_opc	down	rhe	OL	OL	ODC_2	-0.26447632586228	0.26447632586228	0.003926015242575	0.0067615430978556	down	down_DOCK5_ODC_2	no	yes	both	down_down
19589	24052	731.851777144139	2.72108946631815	0.63164012904069	4.30797433730316	1.64756495235083e-05	8.82970400893405e-05	OPC	hg	rm	-2.72108946631815	human_up	macaque_down	human_up_DOCK5_OPC	macaque_down_DOCK5_OPC	2.58237154101128	0.631888496316815	4.08675194447049	4.37454397208375e-05	0.0002451980163678	OPC	pt	-2.58237154101128	chimp_up	chimp_up_DOCK5_OPC	down_DOCK5_OPC	DOCK5	OPC	down_DOCK5_OPC	OPC	macaque_down_dock5_opc	down	rhe	OL	OL	ODC_1	-1.131912976	1.131912976	1e-09	1.5e-07	down	down_DOCK5_ODC_1	no	yes	both	down_down
20841	25304	580.64277924225	-0.565663053902633	0.203002981234042	-2.78647658504325	0.0053284467467202	0.0147006339858064	OPC	hg	rm	0.565663053902633	human_down	macaque_up	human_down_DPH6_OPC	macaque_up_DPH6_OPC	-0.50233499935213	0.204194263687566	-2.46008379608912	0.0138904579510018	0.0360988675730822	OPC	pt	0.50233499935213	chimp_down	chimp_down_DPH6_OPC	up_DPH6_OPC	DPH6	OPC	up_DPH6_OPC	OPC	macaque_up_dph6_opc	up	rhe	OL	OL	ODC_1	-0.277572566	0.277572566	6.45e-05	0.000902305	down	down_DPH6_ODC_1	no	no	both	up_down
20841	25304	580.64277924225	-0.565663053902633	0.203002981234042	-2.78647658504325	0.0053284467467202	0.0147006339858064	OPC	hg	rm	0.565663053902633	human_down	macaque_up	human_down_DPH6_OPC	macaque_up_DPH6_OPC	-0.50233499935213	0.204194263687566	-2.46008379608912	0.0138904579510018	0.0360988675730822	OPC	pt	0.50233499935213	chimp_down	chimp_down_DPH6_OPC	up_DPH6_OPC	DPH6	OPC	up_DPH6_OPC	OPC	macaque_up_dph6_opc	up	rhe	OL	OL	OPCS_2	-0.305591323049534	0.305591323049534	0.0002233097765027	0.0057253085585281	down	down_DPH6_OPCS_2	no	no	both	up_down
20841	25304	580.64277924225	-0.565663053902633	0.203002981234042	-2.78647658504325	0.0053284467467202	0.0147006339858064	OPC	hg	rm	0.565663053902633	human_down	macaque_up	human_down_DPH6_OPC	macaque_up_DPH6_OPC	-0.50233499935213	0.204194263687566	-2.46008379608912	0.0138904579510018	0.0360988675730822	OPC	pt	0.50233499935213	chimp_down	chimp_down_DPH6_OPC	up_DPH6_OPC	DPH6	OPC	up_DPH6_OPC	OPC	macaque_up_dph6_opc	up	rhe	OL	OL	ODC_2	-0.385409798821632	0.385409798821632	2.08187248324208e-06	6.52250900433619e-06	down	down_DPH6_ODC_2	no	no	both	up_down
19398	23861	2175.536628154	-0.564387551871397	0.147748917427513	-3.81990989645181	0.000133500433341	0.0005738348619939	OPC	hg	rm	0.564387551871397	human_down	macaque_up	human_down_ELMO1_OPC	macaque_up_ELMO1_OPC	-0.835016681067237	0.148439512103478	-5.62529928342221	1.85186621374924e-08	2.0392712715468e-07	OPC	pt	0.835016681067237	chimp_down	chimp_down_ELMO1_OPC	up_ELMO1_OPC	ELMO1	OPC	up_ELMO1_OPC	OPC	macaque_up_elmo1_opc	up	rhe	OL	OL	OPCS_4	-0.395376055217125	0.395376055217125	2.96319496219119e-05	0.0007735770190439	down	down_ELMO1_OPCS_4	no	no	both	up_down
19398	23861	2175.536628154	-0.564387551871397	0.147748917427513	-3.81990989645181	0.000133500433341	0.0005738348619939	OPC	hg	rm	0.564387551871397	human_down	macaque_up	human_down_ELMO1_OPC	macaque_up_ELMO1_OPC	-0.835016681067237	0.148439512103478	-5.62529928342221	1.85186621374924e-08	2.0392712715468e-07	OPC	pt	0.835016681067237	chimp_down	chimp_down_ELMO1_OPC	up_ELMO1_OPC	ELMO1	OPC	up_ELMO1_OPC	OPC	macaque_up_elmo1_opc	up	rhe	OL	OL	OPCS_1	-0.416311172	0.416311172	0.000108782	0.001227917	down	down_ELMO1_OPCS_1	no	no	both	up_down
19398	23861	2175.536628154	-0.564387551871397	0.147748917427513	-3.81990989645181	0.000133500433341	0.0005738348619939	OPC	hg	rm	0.564387551871397	human_down	macaque_up	human_down_ELMO1_OPC	macaque_up_ELMO1_OPC	-0.835016681067237	0.148439512103478	-5.62529928342221	1.85186621374924e-08	2.0392712715468e-07	OPC	pt	0.835016681067237	chimp_down	chimp_down_ELMO1_OPC	up_ELMO1_OPC	ELMO1	OPC	up_ELMO1_OPC	OPC	macaque_up_elmo1_opc	up	rhe	OL	OL	ODC_1	-0.743033266	0.743033266	6.39e-05	0.000895635	down	down_ELMO1_ODC_1	no	no	both	up_down
17823	22286	381.479593999822	-1.07636781227364	0.155142668047836	-6.93792253167747	3.97907797756528e-12	6.30641389810511e-11	OPC	hg	rm	1.07636781227364	human_down	macaque_up	human_down_ENSA_OPC	macaque_up_ENSA_OPC	-0.586387305531779	0.156145226951375	-3.75539692746666	0.0001730669759253	0.000837944545589	OPC	pt	0.586387305531779	chimp_down	chimp_down_ENSA_OPC	up_ENSA_OPC	ENSA	OPC	up_ENSA_OPC	OPC	macaque_up_ensa_opc	up	rhe	OL	OL	OPCS_1	-0.255523106	0.255523106	0.000437199	0.003489977	down	down_ENSA_OPCS_1	no	yes	both	up_down
17823	22286	381.479593999822	-1.07636781227364	0.155142668047836	-6.93792253167747	3.97907797756528e-12	6.30641389810511e-11	OPC	hg	rm	1.07636781227364	human_down	macaque_up	human_down_ENSA_OPC	macaque_up_ENSA_OPC	-0.586387305531779	0.156145226951375	-3.75539692746666	0.0001730669759253	0.000837944545589	OPC	pt	0.586387305531779	chimp_down	chimp_down_ENSA_OPC	up_ENSA_OPC	ENSA	OPC	up_ENSA_OPC	OPC	macaque_up_ensa_opc	up	rhe	OL	OL	OPCS_2	-0.294826944800862	0.294826944800862	2.75780644204766e-06	0.000375290576153	down	down_ENSA_OPCS_2	no	yes	both	up_down
17653	22116	72.5272423783749	-1.3216976505308	0.221461201321036	-5.9680776707015	2.40065092566245e-09	2.61524635829504e-08	OPC	hg	rm	1.3216976505308	human_down	macaque_up	human_down_EPHB2_OPC	macaque_up_EPHB2_OPC	-0.684764634173839	0.223316906449094	-3.0663358411242	0.0021669976438496	0.007513679445778	OPC	pt	0.684764634173839	chimp_down	chimp_down_EPHB2_OPC	up_EPHB2_OPC	EPHB2	OPC	up_EPHB2_OPC	OPC	macaque_up_ephb2_opc	up	rhe	OL	OL	ODC_1	-0.290993859	0.290993859	5.54e-08	3.46e-06	down	down_EPHB2_ODC_1	no	no	both	up_down
21893	26356	230.077508457335	2.80775964785008	0.212897684604963	13.1883052324404	1.02462874360814e-39	1.55743569028438e-37	OPC	hg	rm	-2.80775964785008	human_up	macaque_down	human_up_EVA1C_OPC	macaque_down_EVA1C_OPC	0.761617333653675	0.223571849600272	3.40658868732975	0.0006578017542463	0.0027080838268225	OPC	pt	-0.761617333653675	chimp_up	chimp_up_EVA1C_OPC	down_EVA1C_OPC	EVA1C	OPC	down_EVA1C_OPC	OPC	macaque_down_eva1c_opc	down	rhe	OL	OL	ODC_2	-0.290413793675238	0.290413793675238	3.6811215229495e-06	1.098650138454e-05	down	down_EVA1C_ODC_2	yes	yes	both	down_down
18122	22585	2550.67342445105	-0.709535890279015	0.111742367094177	-6.34974816383665	2.15667692976836e-10	2.74258836971333e-09	OPC	hg	rm	0.709535890279015	human_down	macaque_up	human_down_EXOC6B_OPC	macaque_up_EXOC6B_OPC	-0.502056229229631	0.112140180347927	-4.4770413929418	7.56845795618548e-06	5.08887190477898e-05	OPC	pt	0.502056229229631	chimp_down	chimp_down_EXOC6B_OPC	up_EXOC6B_OPC	EXOC6B	OPC	up_EXOC6B_OPC	OPC	macaque_up_exoc6b_opc	up	rhe	OL	OL	ODC_3	-0.447706082925043	0.447706082925043	0.0003237844925357	0.008697722678825	down	down_EXOC6B_ODC_3	no	no	both	up_down
19974	24437	421.344763857614	1.67402527000155	0.294523905838586	5.6838349513095	1.31707390835482e-08	1.28213790856689e-07	OPC	hg	rm	-1.67402527000155	human_up	macaque_down	human_up_FAM13C_OPC	macaque_down_FAM13C_OPC	1.66801371752164	0.295362414382501	5.64734589202511	1.62943785878037e-08	1.81399471890983e-07	OPC	pt	-1.66801371752164	chimp_up	chimp_up_FAM13C_OPC	down_FAM13C_OPC	FAM13C	OPC	down_FAM13C_OPC	OPC	macaque_down_fam13c_opc	down	rhe	OL	OL	ODC_2	-0.274724784715519	0.274724784715519	0.0001352888267285	0.0003027114847544	down	down_FAM13C_ODC_2	no	no	both	down_down
20754	25217	1165.73362525135	-0.548002200837941	0.109484731307375	-5.00528424643473	5.57796585062091e-07	4.12239865162274e-06	OPC	hg	rm	0.548002200837941	human_down	macaque_up	human_down_FUT8_OPC	macaque_up_FUT8_OPC	-0.911134145908902	0.111397184025769	-8.17914881670736	2.85855895984872e-16	9.07592469751967e-15	OPC	pt	0.911134145908902	chimp_down	chimp_down_FUT8_OPC	up_FUT8_OPC	FUT8	OPC	up_FUT8_OPC	OPC	macaque_up_fut8_opc	up	rhe	OL	OL	OPCS_1	-0.363188993	0.363188993	5.95e-09	8.45e-07	down	down_FUT8_OPCS_1	no	no	both	up_down
20754	25217	1165.73362525135	-0.548002200837941	0.109484731307375	-5.00528424643473	5.57796585062091e-07	4.12239865162274e-06	OPC	hg	rm	0.548002200837941	human_down	macaque_up	human_down_FUT8_OPC	macaque_up_FUT8_OPC	-0.911134145908902	0.111397184025769	-8.17914881670736	2.85855895984872e-16	9.07592469751967e-15	OPC	pt	0.911134145908902	chimp_down	chimp_down_FUT8_OPC	up_FUT8_OPC	FUT8	OPC	up_FUT8_OPC	OPC	macaque_up_fut8_opc	up	rhe	OL	OL	ODC_1	-0.536847617	0.536847617	2.3e-05	0.000404582	down	down_FUT8_ODC_1	no	no	both	up_down
18207	22670	4051.86127139442	1.39440960204113	0.170495266491443	8.17858249519857	2.87202345162406e-16	7.36275441037859e-15	OPC	hg	rm	-1.39440960204113	human_up	macaque_down	human_up_GALNT13_OPC	macaque_down_GALNT13_OPC	0.597102826850937	0.170850462187454	3.49488563979304	0.0004742649174573	0.0020463142527035	OPC	pt	-0.597102826850937	chimp_up	chimp_up_GALNT13_OPC	down_GALNT13_OPC	GALNT13	OPC	down_GALNT13_OPC	OPC	macaque_down_galnt13_opc	down	rhe	OL	OL	ODC_1	-0.388902485	0.388902485	1.58e-06	4.67e-05	down	down_GALNT13_ODC_1	no	no	both	down_down
21313	25776	214.396628736423	-1.43673980806122	0.312286603377843	-4.60070906827494	4.21055172130723e-06	2.57118496919089e-05	OPC	hg	rm	1.43673980806122	human_down	macaque_up	human_down_GFAP_OPC	macaque_up_GFAP_OPC	-1.13024205950609	0.314031306122318	-3.59913816702673	0.0003192735325751	0.0014390044998437	OPC	pt	1.13024205950609	chimp_down	chimp_down_GFAP_OPC	up_GFAP_OPC	GFAP	OPC	up_GFAP_OPC	OPC	macaque_up_gfap_opc	up	rhe	OL	OL	OPCS_1	0.291057931	-0.291057931	0.000149463	0.001554693	up	up_GFAP_OPCS_1	no	no	both	up_up
20532	24995	222.941040566704	0.82812600172529	0.131949577388693	6.27607922749024	3.47217302937245e-10	4.30763677114434e-09	OPC	hg	rm	-0.82812600172529	human_up	macaque_down	human_up_GLTP_OPC	macaque_down_GLTP_OPC	0.882890173936352	0.135502181316966	6.51568975019747	7.23563908220007e-11	1.17870697757629e-09	OPC	pt	-0.882890173936352	chimp_up	chimp_up_GLTP_OPC	down_GLTP_OPC	GLTP	OPC	down_GLTP_OPC	OPC	macaque_down_gltp_opc	down	rhe	OL	OL	ODC_2	-0.411487326975053	0.411487326975053	1.99172954060423e-10	2.12079852006976e-09	down	down_GLTP_ODC_2	yes	yes	both	down_down
21098	25561	1156.54885254119	-0.596934438474594	0.119798927355548	-4.98280286519567	6.26697898985871e-07	4.5738284468897e-06	OPC	hg	rm	0.596934438474594	human_down	macaque_up	human_down_GNAO1_OPC	macaque_up_GNAO1_OPC	-0.516060030225048	0.120791569633406	-4.27231827346274	1.93451193331746e-05	0.0001185459448283	OPC	pt	0.516060030225048	chimp_down	chimp_down_GNAO1_OPC	up_GNAO1_OPC	GNAO1	OPC	up_GNAO1_OPC	OPC	macaque_up_gnao1_opc	up	rhe	OL	OL	ODC_2	-0.460121951691648	0.460121951691648	4.74823675577671e-05	0.0001148888392125	down	down_GNAO1_ODC_2	no	no	both	up_down
20280	24743	4492.05376407047	0.738180834369098	0.305212978741311	2.41857616086096	0.0155813833910174	0.0367435896628634	OPC	hg	rm	-0.738180834369098	human_up	macaque_down	human_up_GRIA4_OPC	macaque_down_GRIA4_OPC	1.48843894467998	0.305213376101295	4.87671596734343	1.07866579128056e-06	8.55839064318948e-06	OPC	pt	-1.48843894467998	chimp_up	chimp_up_GRIA4_OPC	down_GRIA4_OPC	GRIA4	OPC	down_GRIA4_OPC	OPC	macaque_down_gria4_opc	down	rhe	OL	OL	ODC_1	-0.596392704	0.596392704	1.51e-10	3.6e-08	down	down_GRIA4_ODC_1	no	no	both	down_down
20392	24855	2012.41770928618	-0.753334045958135	0.153440969606934	-4.90960170473331	9.12615595137196e-07	6.40856000310237e-06	OPC	hg	rm	0.753334045958135	human_down	macaque_up	human_down_GRIN2B_OPC	macaque_up_GRIN2B_OPC	-0.739646804907102	0.153962048142142	-4.8040852523879	1.55460584946498e-06	1.19889218288713e-05	OPC	pt	0.739646804907102	chimp_down	chimp_down_GRIN2B_OPC	up_GRIN2B_OPC	GRIN2B	OPC	up_GRIN2B_OPC	OPC	macaque_up_grin2b_opc	up	rhe	OL	OL	OPCS_2	-0.254272340958928	0.254272340958928	4.86461105075954e-06	0.00053684188309	down	down_GRIN2B_OPCS_2	no	no	both	up_down
20392	24855	2012.41770928618	-0.753334045958135	0.153440969606934	-4.90960170473331	9.12615595137196e-07	6.40856000310237e-06	OPC	hg	rm	0.753334045958135	human_down	macaque_up	human_down_GRIN2B_OPC	macaque_up_GRIN2B_OPC	-0.739646804907102	0.153962048142142	-4.8040852523879	1.55460584946498e-06	1.19889218288713e-05	OPC	pt	0.739646804907102	chimp_down	chimp_down_GRIN2B_OPC	up_GRIN2B_OPC	GRIN2B	OPC	up_GRIN2B_OPC	OPC	macaque_up_grin2b_opc	up	rhe	OL	OL	OPCS_1	-0.256906998	0.256906998	1.29e-05	0.00024995	down	down_GRIN2B_OPCS_1	no	no	both	up_down
20392	24855	2012.41770928618	-0.753334045958135	0.153440969606934	-4.90960170473331	9.12615595137196e-07	6.40856000310237e-06	OPC	hg	rm	0.753334045958135	human_down	macaque_up	human_down_GRIN2B_OPC	macaque_up_GRIN2B_OPC	-0.739646804907102	0.153962048142142	-4.8040852523879	1.55460584946498e-06	1.19889218288713e-05	OPC	pt	0.739646804907102	chimp_down	chimp_down_GRIN2B_OPC	up_GRIN2B_OPC	GRIN2B	OPC	up_GRIN2B_OPC	OPC	macaque_up_grin2b_opc	up	rhe	OL	OL	ODC_2	-0.347411413974351	0.347411413974351	1.93306598896652e-06	6.09494355348257e-06	down	down_GRIN2B_ODC_2	no	no	both	up_down
19441	23904	171.102735125718	-0.985867972045062	0.16107318397884	-6.12062137031186	9.3211152898793e-10	1.08525216861176e-08	OPC	hg	rm	0.985867972045062	human_down	macaque_up	human_down_GRM3_OPC	macaque_up_GRM3_OPC	-0.812479650093697	0.165832240025912	-4.8994070752873	9.61262998739404e-07	7.70287294631194e-06	OPC	pt	0.812479650093697	chimp_down	chimp_down_GRM3_OPC	up_GRM3_OPC	GRM3	OPC	up_GRM3_OPC	OPC	macaque_up_grm3_opc	up	rhe	OL	OL	ODC_1	-0.481448691	0.481448691	0.000101582	0.001286483	down	down_GRM3_ODC_1	no	no	both	up_down
18783	23246	116.828631710858	1.05503866748609	0.363705965281421	2.9008011091315	0.0037221004156134	0.0107820267741598	OPC	hg	rm	-1.05503866748609	human_up	macaque_down	human_up_HHIP_OPC	macaque_down_HHIP_OPC	0.874666131508244	0.366988047459922	2.38336408382282	0.0171552180948129	0.0430139407848123	OPC	pt	-0.874666131508244	chimp_up	chimp_up_HHIP_OPC	down_HHIP_OPC	HHIP	OPC	down_HHIP_OPC	OPC	macaque_down_hhip_opc	down	rhe	OL	OL	ODC_1	-0.449781506	0.449781506	5.9e-06	0.000138316	down	down_HHIP_ODC_1	yes	yes	both	down_down
19140	23603	186.518009232805	3.11291698039543	0.443855962865013	7.01334946657492	2.3267929248131e-12	3.7904143983622e-11	OPC	hg	rm	-3.11291698039543	human_up	macaque_down	human_up_HLA-B_OPC	macaque_down_HLA-B_OPC	2.40608693917093	0.446229702403043	5.39203671609853	6.96635287472819e-08	6.96407047707561e-07	OPC	pt	-2.40608693917093	chimp_up	chimp_up_HLA-B_OPC	down_HLA-B_OPC	HLA-B	OPC	down_HLA-B_OPC	OPC	macaque_down_hla-b_opc	down	rhe	OL	OL	OPCS_1	0.362958371	-0.362958371	0.000171423	0.001718917	up	up_HLA-B_OPCS_1	no	no	both	down_up
19139	23602	118.144204437877	4.49311433803823	0.584791717898783	7.68327286539292	1.55074793253362e-14	3.28963055929989e-13	OPC	hg	rm	-4.49311433803823	human_up	macaque_down	human_up_HLA-C_OPC	macaque_down_HLA-C_OPC	6.16964406331661	0.582905212746129	10.5843007206107	3.52402187292023e-26	2.7320368769017e-24	OPC	pt	-6.16964406331661	chimp_up	chimp_up_HLA-C_OPC	down_HLA-C_OPC	HLA-C	OPC	down_HLA-C_OPC	OPC	macaque_down_hla-c_opc	down	rhe	OL	OL	OPCS_1	0.503524185	-0.503524185	1.98e-05	0.00034469	up	up_HLA-C_OPCS_1	no	no	both	down_up
20593	25056	355.875956045008	-1.0580359305282	0.192688711110718	-5.49090771550317	3.9987326198762e-08	3.59364685726677e-07	OPC	hg	rm	1.0580359305282	human_down	macaque_up	human_down_HSPH1_OPC	macaque_up_HSPH1_OPC	-0.543501770160912	0.193465373120475	-2.80929740239594	0.0049649757762736	0.0152326593110594	OPC	pt	0.543501770160912	chimp_down	chimp_down_HSPH1_OPC	up_HSPH1_OPC	HSPH1	OPC	up_HSPH1_OPC	OPC	macaque_up_hsph1_opc	up	rhe	OL	OL	ODC_2	0.276263407760666	-0.276263407760666	1.36014509509745e-05	3.63610603614033e-05	up	up_HSPH1_ODC_2	no	no	both	up_up
21139	25602	378.573674523628	4.8989612165214	0.225157307475533	21.7579490155066	5.80889444228323e-105	2.24269796627671e-101	OPC	hg	rm	-4.8989612165214	human_up	macaque_down	human_up_HYDIN_OPC	macaque_down_HYDIN_OPC	1.92624573747744	0.235735571344821	8.17121373108274	3.05302208587261e-16	9.64575095674058e-15	OPC	pt	-1.92624573747744	chimp_up	chimp_up_HYDIN_OPC	down_HYDIN_OPC	HYDIN	OPC	down_HYDIN_OPC	OPC	macaque_down_hydin_opc	down	rhe	OL	OL	OPCS_4	-0.297175341815223	0.297175341815223	3.92163476423934e-05	0.0009397004171484	down	down_HYDIN_OPCS_4	no	no	both	down_down
19999	24462	1001.59594365501	-0.775715288236916	0.130098227888476	-5.96253539211834	2.48353835829297e-09	2.69489738440065e-08	OPC	hg	rm	0.775715288236916	human_down	macaque_up	human_down_KAT6B_OPC	macaque_up_KAT6B_OPC	-0.934103246279088	0.131677509823542	-7.09387083284651	1.30411858480603e-12	2.71865066534509e-11	OPC	pt	0.934103246279088	chimp_down	chimp_down_KAT6B_OPC	up_KAT6B_OPC	KAT6B	OPC	up_KAT6B_OPC	OPC	macaque_up_kat6b_opc	up	rhe	OL	OL	ODC_2	-0.257142234181741	0.257142234181741	1.17849882569103e-08	6.57810277825874e-08	down	down_KAT6B_ODC_2	no	no	both	up_down
19999	24462	1001.59594365501	-0.775715288236916	0.130098227888476	-5.96253539211834	2.48353835829297e-09	2.69489738440065e-08	OPC	hg	rm	0.775715288236916	human_down	macaque_up	human_down_KAT6B_OPC	macaque_up_KAT6B_OPC	-0.934103246279088	0.131677509823542	-7.09387083284651	1.30411858480603e-12	2.71865066534509e-11	OPC	pt	0.934103246279088	chimp_down	chimp_down_KAT6B_OPC	up_KAT6B_OPC	KAT6B	OPC	up_KAT6B_OPC	OPC	macaque_up_kat6b_opc	up	rhe	OL	OL	OPCS_1	-0.321647098	0.321647098	5.57e-09	8.12e-07	down	down_KAT6B_OPCS_1	no	no	both	up_down
19037	23500	3642.64267437017	-1.13971780662805	0.201007194750243	-5.67003488628445	1.42768445443374e-08	1.38562195617842e-07	OPC	hg	rm	1.13971780662805	human_down	macaque_up	human_down_KCTD16_OPC	macaque_up_KCTD16_OPC	-1.20658126118715	0.201290099737087	-5.99424046569165	2.04438675935031e-09	2.66474287660354e-08	OPC	pt	1.20658126118715	chimp_down	chimp_down_KCTD16_OPC	up_KCTD16_OPC	KCTD16	OPC	up_KCTD16_OPC	OPC	macaque_up_kctd16_opc	up	rhe	OL	OL	OPCS_2	-0.269907372306426	0.269907372306426	1.21562598662514e-05	0.0009566212925338	down	down_KCTD16_OPCS_2	yes	yes	both	up_down
22045	26508	790.546319823289	-0.76244043257761	0.248029263560739	-3.07399385714379	0.0021121378153242	0.0066050070285143	OPC	hg	rm	0.76244043257761	human_down	macaque_up	human_down_KDM6A_OPC	macaque_up_KDM6A_OPC	-0.667841501890875	0.24875172576317	-2.68477133110108	0.0072579444535061	0.0209396741489288	OPC	pt	0.667841501890875	chimp_down	chimp_down_KDM6A_OPC	up_KDM6A_OPC	KDM6A	OPC	up_KDM6A_OPC	OPC	macaque_up_kdm6a_opc	up	rhe	OL	OL	OPCS_1	-0.265754966	0.265754966	1.96e-09	4.02e-07	down	down_KDM6A_OPCS_1	no	yes	both	up_down
22045	26508	790.546319823289	-0.76244043257761	0.248029263560739	-3.07399385714379	0.0021121378153242	0.0066050070285143	OPC	hg	rm	0.76244043257761	human_down	macaque_up	human_down_KDM6A_OPC	macaque_up_KDM6A_OPC	-0.667841501890875	0.24875172576317	-2.68477133110108	0.0072579444535061	0.0209396741489288	OPC	pt	0.667841501890875	chimp_down	chimp_down_KDM6A_OPC	up_KDM6A_OPC	KDM6A	OPC	up_KDM6A_OPC	OPC	macaque_up_kdm6a_opc	up	rhe	OL	OL	ODC_2	-0.357995018448621	0.357995018448621	0.0001084974265711	0.0002465666988207	down	down_KDM6A_ODC_2	no	yes	both	up_down
20399	24862	911.461665608678	-1.00693999222144	0.145272832120163	-6.93137166478959	4.16779452923224e-12	6.59468078625403e-11	OPC	hg	rm	1.00693999222144	human_down	macaque_up	human_down_KIF21A_OPC	macaque_up_KIF21A_OPC	-0.61712800522199	0.145882451764609	-4.23031007333061	2.33369408304478e-05	0.0001396454760666	OPC	pt	0.61712800522199	chimp_down	chimp_down_KIF21A_OPC	up_KIF21A_OPC	KIF21A	OPC	up_KIF21A_OPC	OPC	macaque_up_kif21a_opc	up	rhe	OL	OL	ODC_1	-0.271237261	0.271237261	5.08e-05	0.000747878	down	down_KIF21A_ODC_1	no	no	both	up_down
20399	24862	911.461665608678	-1.00693999222144	0.145272832120163	-6.93137166478959	4.16779452923224e-12	6.59468078625403e-11	OPC	hg	rm	1.00693999222144	human_down	macaque_up	human_down_KIF21A_OPC	macaque_up_KIF21A_OPC	-0.61712800522199	0.145882451764609	-4.23031007333061	2.33369408304478e-05	0.0001396454760666	OPC	pt	0.61712800522199	chimp_down	chimp_down_KIF21A_OPC	up_KIF21A_OPC	KIF21A	OPC	up_KIF21A_OPC	OPC	macaque_up_kif21a_opc	up	rhe	OL	OL	ODC_2	-0.296671416383074	0.296671416383074	1.2744525881621e-07	5.27497298805905e-07	down	down_KIF21A_ODC_2	no	no	both	up_down
18009	22472	2489.12655150878	1.17114919049927	0.127716166061174	9.16993695174274	4.73295776255571e-20	1.78447298141358e-18	OPC	hg	rm	-1.17114919049927	human_up	macaque_down	human_up_KIF26B_OPC	macaque_down_KIF26B_OPC	0.70635254298065	0.128303773502194	5.50531386334143	3.68511136778433e-08	3.87458550346997e-07	OPC	pt	-0.70635254298065	chimp_up	chimp_up_KIF26B_OPC	down_KIF26B_OPC	KIF26B	OPC	down_KIF26B_OPC	OPC	macaque_down_kif26b_opc	down	rhe	OL	OL	OPCS_1	-0.533205419	0.533205419	4.84e-07	2.15e-05	down	down_KIF26B_OPCS_1	no	no	both	down_down
19254	23717	1051.6682972486	-0.580699505714456	0.162479640055557	-3.57398321116353	0.0003515914831874	0.0013615089250651	OPC	hg	rm	0.580699505714456	human_down	macaque_up	human_down_LAMA4_OPC	macaque_up_LAMA4_OPC	-0.928409377780565	0.163904458810844	-5.6643326515724	1.47597828233985e-08	1.66038955491192e-07	OPC	pt	0.928409377780565	chimp_down	chimp_down_LAMA4_OPC	up_LAMA4_OPC	LAMA4	OPC	up_LAMA4_OPC	OPC	macaque_up_lama4_opc	up	rhe	OL	OL	OPCS_1	-0.496542839	0.496542839	1.34e-12	3.12e-09	down	down_LAMA4_OPCS_1	no	no	both	up_down
18028	22491	42.6630139874112	1.72865179140027	0.479905651931922	3.60206591533432	0.0003156982854422	0.0012364048898714	OPC	hg	rm	-1.72865179140027	human_up	macaque_down	human_up_LINC00299_OPC	macaque_down_LINC00299_OPC	1.21892261029534	0.4887245117629	2.49408937132806	0.0126280744522204	0.0333706159104262	OPC	pt	-1.21892261029534	chimp_up	chimp_up_LINC00299_OPC	down_LINC00299_OPC	LINC00299	OPC	down_LINC00299_OPC	OPC	macaque_down_linc00299_opc	down	rhe	OL	OL	OPCS_4	-0.366529613237429	0.366529613237429	4.072056570395e-08	1.19849424544031e-05	down	down_LINC00299_OPCS_4	no	no	both	down_down
20011	24474	240.404692207624	1.37259642184808	0.155771438874734	8.81160520672775	1.23366426446243e-18	4.04323513772203e-17	OPC	hg	rm	-1.37259642184808	human_up	macaque_down	human_up_LIPA_OPC	macaque_down_LIPA_OPC	1.23014867493969	0.159157369512742	7.72913424433797	1.08280441645607e-14	2.95650020583705e-13	OPC	pt	-1.23014867493969	chimp_up	chimp_up_LIPA_OPC	down_LIPA_OPC	LIPA	OPC	down_LIPA_OPC	OPC	macaque_down_lipa_opc	down	rhe	OL	OL	ODC_1	-0.705790228	0.705790228	8.57e-07	2.89e-05	down	down_LIPA_ODC_1	yes	yes	both	down_down
18222	22685	28.4802753565937	1.85767249825363	0.451123143890153	4.11788338375734	3.82368087576368e-05	0.0001874360985925	OPC	hg	rm	-1.85767249825363	human_up	macaque_down	human_up_LRP2_OPC	macaque_down_LRP2_OPC	2.72505079165649	0.450002647259616	6.05563280183185	1.39866728431279e-09	1.86592075026773e-08	OPC	pt	-2.72505079165649	chimp_up	chimp_up_LRP2_OPC	down_LRP2_OPC	LRP2	OPC	down_LRP2_OPC	OPC	macaque_down_lrp2_opc	down	rhe	OL	OL	ODC_2	0.606116460252109	-0.606116460252109	4.15522963636247e-10	3.88614153417892e-09	up	up_LRP2_ODC_2	no	yes	both	down_up
18222	22685	28.4802753565937	1.85767249825363	0.451123143890153	4.11788338375734	3.82368087576368e-05	0.0001874360985925	OPC	hg	rm	-1.85767249825363	human_up	macaque_down	human_up_LRP2_OPC	macaque_down_LRP2_OPC	2.72505079165649	0.450002647259616	6.05563280183185	1.39866728431279e-09	1.86592075026773e-08	OPC	pt	-2.72505079165649	chimp_up	chimp_up_LRP2_OPC	down_LRP2_OPC	LRP2	OPC	down_LRP2_OPC	OPC	macaque_down_lrp2_opc	down	rhe	OL	OL	ODC_1	-0.459114072	0.459114072	4.77e-05	0.000713069	down	down_LRP2_ODC_1	no	yes	both	down_down
20969	25432	517.796471621273	-0.796906395540674	0.149555499991843	-5.32849942385362	9.90275114671708e-08	8.35501346749241e-07	OPC	hg	rm	0.796906395540674	human_down	macaque_up	human_down_LRRC28_OPC	macaque_up_LRRC28_OPC	-0.645987595263395	0.151224637670098	-4.27170866610136	1.93980895458466e-05	0.0001187633113203	OPC	pt	0.645987595263395	chimp_down	chimp_down_LRRC28_OPC	up_LRRC28_OPC	LRRC28	OPC	up_LRRC28_OPC	OPC	macaque_up_lrrc28_opc	up	rhe	OL	OL	ODC_1	-0.2562676	0.2562676	4.91e-13	4.86e-10	down	down_LRRC28_ODC_1	yes	yes	both	up_down
18403	22866	740.213515007909	0.79960554078529	0.108028390620712	7.40180924839203	1.34341388525579e-13	2.58556945573059e-12	OPC	hg	rm	-0.79960554078529	human_up	macaque_down	human_up_LRRFIP2_OPC	macaque_down_LRRFIP2_OPC	0.759680317419884	0.109538744037931	6.93526591063362	4.05457769813617e-12	7.84264207262732e-11	OPC	pt	-0.759680317419884	chimp_up	chimp_up_LRRFIP2_OPC	down_LRRFIP2_OPC	LRRFIP2	OPC	down_LRRFIP2_OPC	OPC	macaque_down_lrrfip2_opc	down	rhe	OL	OL	ODC_1	-0.406586673	0.406586673	1.37e-05	0.000266158	down	down_LRRFIP2_ODC_1	no	no	both	down_down
20136	24599	11617.0300549481	-0.584748408766224	0.172267570440298	-3.39441954902869	0.0006877424337805	0.0024580966379743	OPC	hg	rm	0.584748408766224	human_down	macaque_up	human_down_LUZP2_OPC	macaque_up_LUZP2_OPC	-1.44384984563453	0.172471655394279	-8.37151961192588	5.68799029169811e-17	1.9195972830584e-15	OPC	pt	1.44384984563453	chimp_down	chimp_down_LUZP2_OPC	up_LUZP2_OPC	LUZP2	OPC	up_LUZP2_OPC	OPC	macaque_up_luzp2_opc	up	rhe	OL	OL	ODC_2	-0.455448093833785	0.455448093833785	1.01300104654107e-06	3.39515676984284e-06	down	down_LUZP2_ODC_2	no	no	both	up_down
20136	24599	11617.0300549481	-0.584748408766224	0.172267570440298	-3.39441954902869	0.0006877424337805	0.0024580966379743	OPC	hg	rm	0.584748408766224	human_down	macaque_up	human_down_LUZP2_OPC	macaque_up_LUZP2_OPC	-1.44384984563453	0.172471655394279	-8.37151961192588	5.68799029169811e-17	1.9195972830584e-15	OPC	pt	1.44384984563453	chimp_down	chimp_down_LUZP2_OPC	up_LUZP2_OPC	LUZP2	OPC	up_LUZP2_OPC	OPC	macaque_up_luzp2_opc	up	rhe	OL	OL	OPCS_2	-0.688689441591951	0.688689441591951	1.63242313271952e-11	2.32391757173951e-07	down	down_LUZP2_OPCS_2	no	no	both	up_down
18972	23435	382.903190434011	0.596211232493112	0.173765246734806	3.43113046881593	0.0006010714368054	0.002188847956252	OPC	hg	rm	-0.596211232493112	human_up	macaque_down	human_up_MAN2A1_OPC	macaque_down_MAN2A1_OPC	1.02111416806746	0.174518991850894	5.85102032299087	4.88566515725345e-09	5.98316199974239e-08	OPC	pt	-1.02111416806746	chimp_up	chimp_up_MAN2A1_OPC	down_MAN2A1_OPC	MAN2A1	OPC	down_MAN2A1_OPC	OPC	macaque_down_man2a1_opc	down	rhe	OL	OL	ODC_3	-0.496726512075065	0.496726512075065	1.35558797571979e-10	3.75071827339157e-07	down	down_MAN2A1_ODC_3	no	no	both	down_down
19967	24430	1348.5763241664	0.614804472544913	0.126270232659997	4.8689581035332	1.12188188076972e-06	7.7401028686128e-06	OPC	hg	rm	-0.614804472544913	human_up	macaque_down	human_up_MAPK8_OPC	macaque_down_MAPK8_OPC	0.500429484608507	0.127080213013012	3.93790246918509	8.21969894264703e-05	0.0004310596804913	OPC	pt	-0.500429484608507	chimp_up	chimp_up_MAPK8_OPC	down_MAPK8_OPC	MAPK8	OPC	down_MAPK8_OPC	OPC	macaque_down_mapk8_opc	down	rhe	OL	OL	ODC_2	-0.265848483843778	0.265848483843778	7.65114427054233e-08	3.35483196802377e-07	down	down_MAPK8_ODC_2	no	no	both	down_down
19967	24430	1348.5763241664	0.614804472544913	0.126270232659997	4.8689581035332	1.12188188076972e-06	7.7401028686128e-06	OPC	hg	rm	-0.614804472544913	human_up	macaque_down	human_up_MAPK8_OPC	macaque_down_MAPK8_OPC	0.500429484608507	0.127080213013012	3.93790246918509	8.21969894264703e-05	0.0004310596804913	OPC	pt	-0.500429484608507	chimp_up	chimp_up_MAPK8_OPC	down_MAPK8_OPC	MAPK8	OPC	down_MAPK8_OPC	OPC	macaque_down_mapk8_opc	down	rhe	OL	OL	ODC_1	-0.313901397	0.313901397	9.37e-06	0.000199628	down	down_MAPK8_ODC_1	no	no	both	down_down
19889	24352	648.100394201263	-0.501904937326092	0.130168888487935	-3.85579798027246	0.0001153527225378	0.0005034544853045	OPC	hg	rm	0.501904937326092	human_down	macaque_up	human_down_MED27_OPC	macaque_up_MED27_OPC	-0.683259812839031	0.132467300732003	-5.1579507475686	2.49667268973004e-07	2.24062155288465e-06	OPC	pt	0.683259812839031	chimp_down	chimp_down_MED27_OPC	up_MED27_OPC	MED27	OPC	up_MED27_OPC	OPC	macaque_up_med27_opc	up	rhe	OL	OL	ODC_1	-0.266490754	0.266490754	0.000152733	0.001752416	down	down_MED27_ODC_1	no	no	both	up_down
18317	22780	1071.79041024015	-0.531987399841147	0.120093232500243	-4.42978666462385	9.43263525055054e-06	5.31953230723423e-05	OPC	hg	rm	0.531987399841147	human_down	macaque_up	human_down_MFF_OPC	macaque_up_MFF_OPC	-0.575187057148164	0.121360173849471	-4.73950422864091	2.14241764508079e-06	1.61425566825291e-05	OPC	pt	0.575187057148164	chimp_down	chimp_down_MFF_OPC	up_MFF_OPC	MFF	OPC	up_MFF_OPC	OPC	macaque_up_mff_opc	up	rhe	OL	OL	OPCS_3	0.382458525203435	-0.382458525203435	1.56095297905488e-05	0.0013128006044577	up	up_MFF_OPCS_3	no	yes	both	up_up
18317	22780	1071.79041024015	-0.531987399841147	0.120093232500243	-4.42978666462385	9.43263525055054e-06	5.31953230723423e-05	OPC	hg	rm	0.531987399841147	human_down	macaque_up	human_down_MFF_OPC	macaque_up_MFF_OPC	-0.575187057148164	0.121360173849471	-4.73950422864091	2.14241764508079e-06	1.61425566825291e-05	OPC	pt	0.575187057148164	chimp_down	chimp_down_MFF_OPC	up_MFF_OPC	MFF	OPC	up_MFF_OPC	OPC	macaque_up_mff_opc	up	rhe	OL	OL	ODC_1	-0.260356957	0.260356957	1.06e-11	4.54e-09	down	down_MFF_ODC_1	no	yes	both	up_down
20858	25321	713.499240703929	-0.621231386197176	0.116089779633355	-5.35130127871037	8.73239969178219e-08	7.45226541335823e-07	OPC	hg	rm	0.621231386197176	human_down	macaque_up	human_down_MGA_OPC	macaque_up_MGA_OPC	-0.595719166574253	0.117911159844033	-5.05227128087147	4.3658700797928e-07	3.74572248979201e-06	OPC	pt	0.595719166574253	chimp_down	chimp_down_MGA_OPC	up_MGA_OPC	MGA	OPC	up_MGA_OPC	OPC	macaque_up_mga_opc	up	rhe	OL	OL	ODC_2	-0.412974450500529	0.412974450500529	6.77439381547087e-10	5.8070629844059e-09	down	down_MGA_ODC_2	no	no	both	up_down
18524	22987	622.905853046999	0.8302038988001	0.227281914360466	3.65274949894785	0.0002594473048253	0.0010410248955204	OPC	hg	rm	-0.8302038988001	human_up	macaque_down	human_up_MGLL_OPC	macaque_down_MGLL_OPC	1.99712212144972	0.226847049149469	8.80382675876832	1.32228446003131e-18	5.28475760174833e-17	OPC	pt	-1.99712212144972	chimp_up	chimp_up_MGLL_OPC	down_MGLL_OPC	MGLL	OPC	down_MGLL_OPC	OPC	macaque_down_mgll_opc	down	rhe	OL	OL	OPCS_1	0.27222845	-0.27222845	1.33e-06	4.61e-05	up	up_MGLL_OPCS_1	no	no	both	down_up
17921	22384	1421.75871217538	-0.8831457253244	0.153903216715973	-5.73831882249892	9.56209818655977e-09	9.50498163714468e-08	OPC	hg	rm	0.8831457253244	human_down	macaque_up	human_down_MIR181A1HG_OPC	macaque_up_MIR181A1HG_OPC	-1.10048030391357	0.154957262828424	-7.10183107152632	1.2311466401858e-12	2.58326681979855e-11	OPC	pt	1.10048030391357	chimp_down	chimp_down_MIR181A1HG_OPC	up_MIR181A1HG_OPC	MIR181A1HG	OPC	up_MIR181A1HG_OPC	OPC	macaque_up_mir181a1hg_opc	up	rhe	OL	OL	ODC_1	-0.400526834	0.400526834	0.000212563	0.002253968	down	down_MIR181A1HG_ODC_1	no	no	both	up_down
17921	22384	1421.75871217538	-0.8831457253244	0.153903216715973	-5.73831882249892	9.56209818655977e-09	9.50498163714468e-08	OPC	hg	rm	0.8831457253244	human_down	macaque_up	human_down_MIR181A1HG_OPC	macaque_up_MIR181A1HG_OPC	-1.10048030391357	0.154957262828424	-7.10183107152632	1.2311466401858e-12	2.58326681979855e-11	OPC	pt	1.10048030391357	chimp_down	chimp_down_MIR181A1HG_OPC	up_MIR181A1HG_OPC	MIR181A1HG	OPC	up_MIR181A1HG_OPC	OPC	macaque_up_mir181a1hg_opc	up	rhe	OL	OL	OPCS_1	-0.636787573	0.636787573	5.3e-11	3.04e-08	down	down_MIR181A1HG_OPCS_1	no	no	both	up_down
19762	24225	1864.01218540606	-0.512668408428873	0.127209001071499	-4.03012683151817	5.57467651361225e-05	0.0002636940833589	OPC	hg	rm	0.512668408428873	human_down	macaque_up	human_down_MLLT3_OPC	macaque_up_MLLT3_OPC	-0.513728382724711	0.127853721641114	-4.01809486756084	5.86705772346009e-05	0.000317829334457	OPC	pt	0.513728382724711	chimp_down	chimp_down_MLLT3_OPC	up_MLLT3_OPC	MLLT3	OPC	up_MLLT3_OPC	OPC	macaque_up_mllt3_opc	up	rhe	OL	OL	ODC_2	-0.356412665801271	0.356412665801271	9.60337973443256e-07	3.23379749519193e-06	down	down_MLLT3_ODC_2	no	no	both	up_down
20207	24670	371.940587470459	1.17473157128942	0.264885690519174	4.43486233245352	9.21311442657405e-06	5.20790515052959e-05	OPC	hg	rm	-1.17473157128942	human_up	macaque_down	human_up_NEAT1_OPC	macaque_down_NEAT1_OPC	1.59226892656317	0.265367687076974	6.00023666823199	1.97030139416106e-09	2.57164963575964e-08	OPC	pt	-1.59226892656317	chimp_up	chimp_up_NEAT1_OPC	down_NEAT1_OPC	NEAT1	OPC	down_NEAT1_OPC	OPC	macaque_down_neat1_opc	down	rhe	OL	OL	OPCS_3	0.281606785522934	-0.281606785522934	0.0003073087263424	0.0080188770332984	up	up_NEAT1_OPCS_3	no	no	both	down_up
20913	25376	1128.34646119527	-0.670497509390098	0.110185219446418	-6.08518558803753	1.16356449871563e-09	1.32515923794728e-08	OPC	hg	rm	0.670497509390098	human_down	macaque_up	human_down_NEO1_OPC	macaque_up_NEO1_OPC	-0.745095919907054	0.11161318414243	-6.67569808738933	2.46058059196674e-11	4.31417327405322e-10	OPC	pt	0.745095919907054	chimp_down	chimp_down_NEO1_OPC	up_NEO1_OPC	NEO1	OPC	up_NEO1_OPC	OPC	macaque_up_neo1_opc	up	rhe	OL	OL	OPCS_4	-0.28439567023513	0.28439567023513	1.94505937296497e-05	0.0005932092814976	down	down_NEO1_OPCS_4	no	no	both	up_down
20913	25376	1128.34646119527	-0.670497509390098	0.110185219446418	-6.08518558803753	1.16356449871563e-09	1.32515923794728e-08	OPC	hg	rm	0.670497509390098	human_down	macaque_up	human_down_NEO1_OPC	macaque_up_NEO1_OPC	-0.745095919907054	0.11161318414243	-6.67569808738933	2.46058059196674e-11	4.31417327405322e-10	OPC	pt	0.745095919907054	chimp_down	chimp_down_NEO1_OPC	up_NEO1_OPC	NEO1	OPC	up_NEO1_OPC	OPC	macaque_up_neo1_opc	up	rhe	OL	OL	ODC_1	-0.292068597	0.292068597	0.000130353	0.001553492	down	down_NEO1_ODC_1	no	no	both	up_down
19036	23499	1465.46848240352	-0.650573088890565	0.110332106722928	-5.89649838305288	3.71296395171416e-09	3.92310104673728e-08	OPC	hg	rm	0.650573088890565	human_down	macaque_up	human_down_NR3C1_OPC	macaque_up_NR3C1_OPC	-0.870622720250698	0.111653834851593	-7.79751740195849	6.31369331778486e-15	1.78186455857484e-13	OPC	pt	0.870622720250698	chimp_down	chimp_down_NR3C1_OPC	up_NR3C1_OPC	NR3C1	OPC	up_NR3C1_OPC	OPC	macaque_up_nr3c1_opc	up	rhe	OL	OL	OPCS_1	-0.360180812	0.360180812	9.56e-10	2.34e-07	down	down_NR3C1_OPCS_1	no	no	both	up_down
19036	23499	1465.46848240352	-0.650573088890565	0.110332106722928	-5.89649838305288	3.71296395171416e-09	3.92310104673728e-08	OPC	hg	rm	0.650573088890565	human_down	macaque_up	human_down_NR3C1_OPC	macaque_up_NR3C1_OPC	-0.870622720250698	0.111653834851593	-7.79751740195849	6.31369331778486e-15	1.78186455857484e-13	OPC	pt	0.870622720250698	chimp_down	chimp_down_NR3C1_OPC	up_NR3C1_OPC	NR3C1	OPC	up_NR3C1_OPC	OPC	macaque_up_nr3c1_opc	up	rhe	OL	OL	ODC_1	-0.660298311	0.660298311	1.34e-07	6.75e-06	down	down_NR3C1_ODC_1	no	no	both	up_down
20204	24667	1197.03355465864	-1.09095284474001	0.17210140099763	-6.33901199186073	2.31243241795682e-10	2.93100429390929e-09	OPC	hg	rm	1.09095284474001	human_down	macaque_up	human_down_NRXN2_OPC	macaque_up_NRXN2_OPC	-1.02463611363351	0.172905032894393	-5.92600513982342	3.10392875461091e-09	3.92391883948978e-08	OPC	pt	1.02463611363351	chimp_down	chimp_down_NRXN2_OPC	up_NRXN2_OPC	NRXN2	OPC	up_NRXN2_OPC	OPC	macaque_up_nrxn2_opc	up	rhe	OL	OL	OPCS_1	-0.594147159	0.594147159	5e-13	1.57e-09	down	down_NRXN2_OPCS_1	no	no	both	up_down
19082	23545	1186.31689556616	-0.603361223644642	0.124160667147161	-4.85951982627083	1.17670798473283e-06	8.08656850739853e-06	OPC	hg	rm	0.603361223644642	human_down	macaque_up	human_down_NSD1_OPC	macaque_up_NSD1_OPC	-0.761816465308936	0.125483881701147	-6.07103043818234	1.27092094146408e-09	1.70492410382367e-08	OPC	pt	0.761816465308936	chimp_down	chimp_down_NSD1_OPC	up_NSD1_OPC	NSD1	OPC	up_NSD1_OPC	OPC	macaque_up_nsd1_opc	up	rhe	OL	OL	OPCS_1	-0.422085392	0.422085392	4.32e-06	0.000110676	down	down_NSD1_OPCS_1	no	no	both	up_down
18708	23171	198.475166077747	0.520145687547191	0.14016097492397	3.71105928614826	0.0002063937537979	0.0008457280881585	OPC	hg	rm	-0.520145687547191	human_up	macaque_down	human_up_NUP54_OPC	macaque_down_NUP54_OPC	0.76589577507111	0.142998974398366	5.35595292409217	8.51066673464203e-08	8.36080970206258e-07	OPC	pt	-0.76589577507111	chimp_up	chimp_up_NUP54_OPC	down_NUP54_OPC	NUP54	OPC	down_NUP54_OPC	OPC	macaque_down_nup54_opc	down	rhe	OL	OL	ODC_1	-0.271910587	0.271910587	1.7e-12	1.06e-09	down	down_NUP54_ODC_1	yes	yes	both	down_down
19379	23842	573.193552936295	2.60917675345075	0.211917780257505	12.3122125490381	7.78590469510385e-35	8.53972183149346e-33	OPC	hg	rm	-2.60917675345075	human_up	macaque_down	human_up_NUPL2_OPC	macaque_down_NUPL2_OPC	1.5307175888037	0.214151714768205	7.14781850082561	8.8167777476438e-13	1.89471381979198e-11	OPC	pt	-1.5307175888037	chimp_up	chimp_up_NUPL2_OPC	down_NUPL2_OPC	NUPL2	OPC	down_NUPL2_OPC	OPC	macaque_down_nupl2_opc	down	rhe	OL	OL	OPCS_3	0.351660537976527	-0.351660537976527	3.22855452564626e-06	0.0005050325475666	up	up_NUPL2_OPCS_3	yes	yes	both	down_up
18492	22955	418.783161493585	-1.26230915917035	0.150656394813891	-8.37872936445683	5.35021376681802e-17	1.4817866076708e-15	OPC	hg	rm	1.26230915917035	human_down	macaque_up	human_down_NXPE3_OPC	macaque_up_NXPE3_OPC	-1.18733994018817	0.153394379263305	-7.74043968162664	9.90735966902444e-15	2.7205074118186e-13	OPC	pt	1.18733994018817	chimp_down	chimp_down_NXPE3_OPC	up_NXPE3_OPC	NXPE3	OPC	up_NXPE3_OPC	OPC	macaque_up_nxpe3_opc	up	rhe	OL	OL	ODC_1	-0.255063717	0.255063717	1.57e-05	0.000297011	down	down_NXPE3_ODC_1	yes	yes	both	up_down
19700	24163	2003.89558007793	-0.549292329362812	0.101313408906125	-5.42171401884004	5.90302669691386e-08	5.16789239715307e-07	OPC	hg	rm	0.549292329362812	human_down	macaque_up	human_down_OXR1_OPC	macaque_up_OXR1_OPC	-0.632137986606593	0.102168011429955	-6.18723980000313	6.12267911189492e-10	8.66511712434161e-09	OPC	pt	0.632137986606593	chimp_down	chimp_down_OXR1_OPC	up_OXR1_OPC	OXR1	OPC	up_OXR1_OPC	OPC	macaque_up_oxr1_opc	up	rhe	OL	OL	ODC_1	-0.341041771	0.341041771	1.76e-05	0.000327367	down	down_OXR1_ODC_1	no	no	both	up_down
19455	23918	95.3278318275165	1.80484680616925	0.434460743031962	4.15422298818946	3.26394761174404e-05	0.0001627673590728	OPC	hg	rm	-1.80484680616925	human_up	macaque_down	human_up_PDK4_OPC	macaque_down_PDK4_OPC	2.03392178495316	0.436153103953548	4.66332067000442	3.1114733313955e-06	2.26570657070006e-05	OPC	pt	-2.03392178495316	chimp_up	chimp_up_PDK4_OPC	down_PDK4_OPC	PDK4	OPC	down_PDK4_OPC	OPC	macaque_down_pdk4_opc	down	rhe	OL	OL	ODC_2	0.417421929284925	-0.417421929284925	2.93355897060523e-14	1.91447010430724e-12	up	up_PDK4_ODC_2	yes	yes	both	down_up
21039	25502	748.107736959885	2.43837187289807	0.155879052129568	15.6427168345319	3.72490950247404e-55	1.2840295184957e-52	OPC	hg	rm	-2.43837187289807	human_up	macaque_down	human_up_PDXDC1_OPC	macaque_down_PDXDC1_OPC	2.15095744253068	0.157056698578513	13.6954199470544	1.0813335912379e-42	2.82081941152115e-40	OPC	pt	-2.15095744253068	chimp_up	chimp_up_PDXDC1_OPC	down_PDXDC1_OPC	PDXDC1	OPC	down_PDXDC1_OPC	OPC	macaque_down_pdxdc1_opc	down	rhe	OL	OL	ODC_1	-0.38232525	0.38232525	3.41e-05	0.000548025	down	down_PDXDC1_ODC_1	yes	yes	both	down_down
21437	25900	50.9284065642108	-1.18549942221133	0.306137595520582	-3.8724398425989	0.0001077512761039	0.0004747322120857	OPC	hg	rm	1.18549942221133	human_down	macaque_up	human_down_PIEZO2_OPC	macaque_up_PIEZO2_OPC	-1.05631889387808	0.315909102452351	-3.34374313901704	0.0008265622860494	0.0032966856136155	OPC	pt	1.05631889387808	chimp_down	chimp_down_PIEZO2_OPC	up_PIEZO2_OPC	PIEZO2	OPC	up_PIEZO2_OPC	OPC	macaque_up_piezo2_opc	up	rhe	OL	OL	ODC_1	-0.56611397	0.56611397	0.000669945	0.005549113	down	down_PIEZO2_ODC_1	no	no	both	up_down
19937	24400	1366.62352037128	0.501281959740552	0.158206144831876	3.16853659681335	0.0015320845905622	0.0049916220989388	OPC	hg	rm	-0.501281959740552	human_up	macaque_down	human_up_PIP4K2A_OPC	macaque_down_PIP4K2A_OPC	0.609154148468321	0.158678618685142	3.83891764067492	0.0001235778709003	0.000620105853876	OPC	pt	-0.609154148468321	chimp_up	chimp_up_PIP4K2A_OPC	down_PIP4K2A_OPC	PIP4K2A	OPC	down_PIP4K2A_OPC	OPC	macaque_down_pip4k2a_opc	down	rhe	OL	OL	OPCS_1	0.287970604	-0.287970604	0.000126782	0.001375066	up	up_PIP4K2A_OPCS_1	no	no	both	down_up
19937	24400	1366.62352037128	0.501281959740552	0.158206144831876	3.16853659681335	0.0015320845905622	0.0049916220989388	OPC	hg	rm	-0.501281959740552	human_up	macaque_down	human_up_PIP4K2A_OPC	macaque_down_PIP4K2A_OPC	0.609154148468321	0.158678618685142	3.83891764067492	0.0001235778709003	0.000620105853876	OPC	pt	-0.609154148468321	chimp_up	chimp_up_PIP4K2A_OPC	down_PIP4K2A_OPC	PIP4K2A	OPC	down_PIP4K2A_OPC	OPC	macaque_down_pip4k2a_opc	down	rhe	OL	OL	ODC_1	-0.547324852	0.547324852	0.000374195	0.00354288	down	down_PIP4K2A_ODC_1	no	no	both	down_down
20192	24655	76.259861222274	-0.828479245140614	0.19886760996358	-4.16598381854309	3.10012692233086e-05	0.0001555219597418	OPC	hg	rm	0.828479245140614	human_down	macaque_up	human_down_PLA2G16_OPC	macaque_up_PLA2G16_OPC	-0.773077643648429	0.208834027813999	-3.70187584724929	0.0002140113397644	0.0010102152258667	OPC	pt	0.773077643648429	chimp_down	chimp_down_PLA2G16_OPC	up_PLA2G16_OPC	PLA2G16	OPC	up_PLA2G16_OPC	OPC	macaque_up_pla2g16_opc	up	rhe	OL	OL	ODC_2	0.36801436976198	-0.36801436976198	7.83805938324725e-06	2.19577816388405e-05	up	up_PLA2G16_ODC_2	no	yes	both	up_up
20192	24655	76.259861222274	-0.828479245140614	0.19886760996358	-4.16598381854309	3.10012692233086e-05	0.0001555219597418	OPC	hg	rm	0.828479245140614	human_down	macaque_up	human_down_PLA2G16_OPC	macaque_up_PLA2G16_OPC	-0.773077643648429	0.208834027813999	-3.70187584724929	0.0002140113397644	0.0010102152258667	OPC	pt	0.773077643648429	chimp_down	chimp_down_PLA2G16_OPC	up_PLA2G16_OPC	PLA2G16	OPC	up_PLA2G16_OPC	OPC	macaque_up_pla2g16_opc	up	rhe	OL	OL	ODC_1	-0.271206577	0.271206577	0.001113328	0.008122627	down	down_PLA2G16_ODC_1	no	yes	both	up_down
19410	23873	562.041226686132	2.48584847291561	0.192490270941404	12.91415124909	3.74551256187869e-38	4.98643962031077e-36	OPC	hg	rm	-2.48584847291561	human_up	macaque_down	human_up_PPIA_OPC	macaque_down_PPIA_OPC	3.22432559356893	0.192509980680942	16.7488749526852	5.77073123638468e-63	4.64159149113208e-60	OPC	pt	-3.22432559356893	chimp_up	chimp_up_PPIA_OPC	down_PPIA_OPC	PPIA	OPC	down_PPIA_OPC	OPC	macaque_down_ppia_opc	down	rhe	OL	OL	ODC_1	-0.25799001	0.25799001	6.64e-06	0.000151622	down	down_PPIA_ODC_1	yes	yes	both	down_down
17928	22391	934.35948647728	-0.660180093626063	0.120770606535715	-5.46639710243427	4.59274828224639e-08	4.09129731612757e-07	OPC	hg	rm	0.660180093626063	human_down	macaque_up	human_down_PPP1R12B_OPC	macaque_up_PPP1R12B_OPC	-0.656554040752482	0.122171750187011	-5.37402500780645	7.6998171665552e-08	7.6263350735342e-07	OPC	pt	0.656554040752482	chimp_down	chimp_down_PPP1R12B_OPC	up_PPP1R12B_OPC	PPP1R12B	OPC	up_PPP1R12B_OPC	OPC	macaque_up_ppp1r12b_opc	up	rhe	OL	OL	ODC_2	-0.313793538949199	0.313793538949199	5.27841565365156e-06	1.52864861931665e-05	down	down_PPP1R12B_ODC_2	no	no	both	up_down
17928	22391	934.35948647728	-0.660180093626063	0.120770606535715	-5.46639710243427	4.59274828224639e-08	4.09129731612757e-07	OPC	hg	rm	0.660180093626063	human_down	macaque_up	human_down_PPP1R12B_OPC	macaque_up_PPP1R12B_OPC	-0.656554040752482	0.122171750187011	-5.37402500780645	7.6998171665552e-08	7.6263350735342e-07	OPC	pt	0.656554040752482	chimp_down	chimp_down_PPP1R12B_OPC	up_PPP1R12B_OPC	PPP1R12B	OPC	up_PPP1R12B_OPC	OPC	macaque_up_ppp1r12b_opc	up	rhe	OL	OL	ODC_1	-0.605688662	0.605688662	7.69e-07	2.67e-05	down	down_PPP1R12B_ODC_1	no	no	both	up_down
19040	23503	8213.98820176034	-0.724097773895541	0.144038917141663	-5.02709815003251	4.97957521339304e-07	3.70569467692132e-06	OPC	hg	rm	0.724097773895541	human_down	macaque_up	human_down_PPP2R2B_OPC	macaque_up_PPP2R2B_OPC	-1.18370001907368	0.144283762947863	-8.20397246987108	2.32571385390197e-16	7.4453698566706e-15	OPC	pt	1.18370001907368	chimp_down	chimp_down_PPP2R2B_OPC	up_PPP2R2B_OPC	PPP2R2B	OPC	up_PPP2R2B_OPC	OPC	macaque_up_ppp2r2b_opc	up	rhe	OL	OL	OPCS_2	-0.572418584513902	0.572418584513902	5.353130029303e-07	0.0001291646764358	down	down_PPP2R2B_OPCS_2	no	no	both	up_down
20768	25231	444.359228515741	0.879804511229702	0.127238072223014	6.91463251413966	4.69077751860278e-12	7.35587077328254e-11	OPC	hg	rm	-0.879804511229702	human_up	macaque_down	human_up_PSEN1_OPC	macaque_down_PSEN1_OPC	0.840284367326399	0.129344163401678	6.49650007566941	8.22100745559133e-11	1.32248606602279e-09	OPC	pt	-0.840284367326399	chimp_up	chimp_up_PSEN1_OPC	down_PSEN1_OPC	PSEN1	OPC	down_PSEN1_OPC	OPC	macaque_down_psen1_opc	down	rhe	OL	OL	OPCS_4	-0.330466731868225	0.330466731868225	3.74006333131249e-06	0.0002093960536858	down	down_PSEN1_OPCS_4	no	no	both	down_down
20768	25231	444.359228515741	0.879804511229702	0.127238072223014	6.91463251413966	4.69077751860278e-12	7.35587077328254e-11	OPC	hg	rm	-0.879804511229702	human_up	macaque_down	human_up_PSEN1_OPC	macaque_down_PSEN1_OPC	0.840284367326399	0.129344163401678	6.49650007566941	8.22100745559133e-11	1.32248606602279e-09	OPC	pt	-0.840284367326399	chimp_up	chimp_up_PSEN1_OPC	down_PSEN1_OPC	PSEN1	OPC	down_PSEN1_OPC	OPC	macaque_down_psen1_opc	down	rhe	OL	OL	ODC_2	-0.562347380978282	0.562347380978282	7.57688214772428e-08	3.32789492511581e-07	down	down_PSEN1_ODC_2	no	no	both	down_down
20580	25043	975.15344586197	-0.843014454386504	0.126263093459904	-6.67664977378532	2.44466216408472e-11	3.51914678713583e-10	OPC	hg	rm	0.843014454386504	human_down	macaque_up	human_down_PSPC1_OPC	macaque_up_PSPC1_OPC	-0.557328623560644	0.127074876418748	-4.38582857026817	1.15545097142799e-05	7.43990178533887e-05	OPC	pt	0.557328623560644	chimp_down	chimp_down_PSPC1_OPC	up_PSPC1_OPC	PSPC1	OPC	up_PSPC1_OPC	OPC	macaque_up_pspc1_opc	up	rhe	OL	OL	OPCS_1	-0.302176978	0.302176978	5.11e-11	3.04e-08	down	down_PSPC1_OPCS_1	no	no	both	up_down
20580	25043	975.15344586197	-0.843014454386504	0.126263093459904	-6.67664977378532	2.44466216408472e-11	3.51914678713583e-10	OPC	hg	rm	0.843014454386504	human_down	macaque_up	human_down_PSPC1_OPC	macaque_up_PSPC1_OPC	-0.557328623560644	0.127074876418748	-4.38582857026817	1.15545097142799e-05	7.43990178533887e-05	OPC	pt	0.557328623560644	chimp_down	chimp_down_PSPC1_OPC	up_PSPC1_OPC	PSPC1	OPC	up_PSPC1_OPC	OPC	macaque_up_pspc1_opc	up	rhe	OL	OL	ODC_1	-0.412579882	0.412579882	5.18e-08	3.31e-06	down	down_PSPC1_ODC_1	no	no	both	up_down
20580	25043	975.15344586197	-0.843014454386504	0.126263093459904	-6.67664977378532	2.44466216408472e-11	3.51914678713583e-10	OPC	hg	rm	0.843014454386504	human_down	macaque_up	human_down_PSPC1_OPC	macaque_up_PSPC1_OPC	-0.557328623560644	0.127074876418748	-4.38582857026817	1.15545097142799e-05	7.43990178533887e-05	OPC	pt	0.557328623560644	chimp_down	chimp_down_PSPC1_OPC	up_PSPC1_OPC	PSPC1	OPC	up_PSPC1_OPC	OPC	macaque_up_pspc1_opc	up	rhe	OL	OL	ODC_2	-0.416811300840854	0.416811300840854	4.78568416037565e-14	2.86217012623273e-12	down	down_PSPC1_ODC_2	no	no	both	up_down
21536	25999	469.578185942881	-0.800077329324385	0.164820326754429	-4.85423943198734	1.20849654079251e-06	8.29066537835346e-06	OPC	hg	rm	0.800077329324385	human_down	macaque_up	human_down_PTPRS_OPC	macaque_up_PTPRS_OPC	-0.794256775650558	0.166945372133873	-4.75758486442887	1.95922898211972e-06	1.48842803112314e-05	OPC	pt	0.794256775650558	chimp_down	chimp_down_PTPRS_OPC	up_PTPRS_OPC	PTPRS	OPC	up_PTPRS_OPC	OPC	macaque_up_ptprs_opc	up	rhe	OL	OL	ODC_2	-0.256107917435135	0.256107917435135	7.63433359050985e-07	2.62570972827065e-06	down	down_PTPRS_ODC_2	no	no	both	up_down
19072	23535	865.075948745682	-0.626572349211008	0.25839332157987	-2.42487826457748	0.0153135207993722	0.0361826444934003	OPC	hg	rm	0.626572349211008	human_down	macaque_up	human_down_RANBP17_OPC	macaque_up_RANBP17_OPC	-0.821691859828453	0.259317066584312	-3.16867636462059	0.0015313480878305	0.0055944631883951	OPC	pt	0.821691859828453	chimp_down	chimp_down_RANBP17_OPC	up_RANBP17_OPC	RANBP17	OPC	up_RANBP17_OPC	OPC	macaque_up_ranbp17_opc	up	rhe	OL	OL	ODC_1	-0.320655359	0.320655359	4.54e-06	0.000111257	down	down_RANBP17_ODC_1	no	no	both	up_down
19072	23535	865.075948745682	-0.626572349211008	0.25839332157987	-2.42487826457748	0.0153135207993722	0.0361826444934003	OPC	hg	rm	0.626572349211008	human_down	macaque_up	human_down_RANBP17_OPC	macaque_up_RANBP17_OPC	-0.821691859828453	0.259317066584312	-3.16867636462059	0.0015313480878305	0.0055944631883951	OPC	pt	0.821691859828453	chimp_down	chimp_down_RANBP17_OPC	up_RANBP17_OPC	RANBP17	OPC	up_RANBP17_OPC	OPC	macaque_up_ranbp17_opc	up	rhe	OL	OL	OPCS_1	-0.325613501	0.325613501	4.03e-06	0.00010552	down	down_RANBP17_OPCS_1	no	no	both	up_down
17888	22351	1317.06990848581	-0.54023001489722	0.13730737618815	-3.93445734595461	8.33848746892938e-05	0.0003780323205735	OPC	hg	rm	0.54023001489722	human_down	macaque_up	human_down_RASAL2_OPC	macaque_up_RASAL2_OPC	-0.776047428634036	0.138473500308268	-5.604302822608	2.09094867063191e-08	2.28819008718131e-07	OPC	pt	0.776047428634036	chimp_down	chimp_down_RASAL2_OPC	up_RASAL2_OPC	RASAL2	OPC	up_RASAL2_OPC	OPC	macaque_up_rasal2_opc	up	rhe	OL	OL	OPCS_1	-0.287284752	0.287284752	5.33e-07	2.3e-05	down	down_RASAL2_OPCS_1	no	no	both	up_down
21292	25755	176.004868081774	2.79278087832977	0.287186463593159	9.72462574798143	2.36774475701508e-22	1.09346757869424e-20	OPC	hg	rm	-2.79278087832977	human_up	macaque_down	human_up_RPL19_OPC	macaque_down_RPL19_OPC	3.1994148183448	0.288053650904528	11.1070101291832	1.15977945822536e-28	1.06611346007535e-26	OPC	pt	-3.1994148183448	chimp_up	chimp_up_RPL19_OPC	down_RPL19_OPC	RPL19	OPC	down_RPL19_OPC	OPC	macaque_down_rpl19_opc	down	rhe	OL	OL	ODC_1	-0.385276716	0.385276716	0.000157312	0.001787494	down	down_RPL19_ODC_1	no	no	both	down_down
21487	25950	286.310262215877	-0.877554523329747	0.192170096828777	-4.56655087243695	4.95814751288778e-06	2.98261388559632e-05	OPC	hg	rm	0.877554523329747	human_down	macaque_up	human_down_RTTN_OPC	macaque_up_RTTN_OPC	-0.541093413297817	0.193796666165825	-2.79206770685529	0.0052372396093754	0.0159171822558737	OPC	pt	0.541093413297817	chimp_down	chimp_down_RTTN_OPC	up_RTTN_OPC	RTTN	OPC	up_RTTN_OPC	OPC	macaque_up_rttn_opc	up	rhe	OL	OL	ODC_2	-0.348267191814614	0.348267191814614	1.66032804676811e-10	1.82118329569655e-09	down	down_RTTN_ODC_2	yes	yes	both	up_down
18860	23323	5827.92606962284	-0.514285792487638	0.19554409466321	-2.6300246671903	0.0085378672916508	0.0220223129607198	OPC	hg	rm	0.514285792487638	human_down	macaque_up	human_down_SEMA5A_OPC	macaque_up_SEMA5A_OPC	-1.8470759347754	0.196067145157946	-9.42062951591121	4.48391558022438e-21	2.25998711124416e-19	OPC	pt	1.8470759347754	chimp_down	chimp_down_SEMA5A_OPC	up_SEMA5A_OPC	SEMA5A	OPC	up_SEMA5A_OPC	OPC	macaque_up_sema5a_opc	up	rhe	OL	OL	OPCS_2	-0.327035624651079	0.327035624651079	4.21430420107556e-05	0.0021021871451435	down	down_SEMA5A_OPCS_2	no	no	both	up_down
19568	24031	9240.27208551456	-0.960998413894568	0.183374380498902	-5.240636185273	1.60023937427778e-07	1.30069167820301e-06	OPC	hg	rm	0.960998413894568	human_down	macaque_up	human_down_SGCZ_OPC	macaque_up_SGCZ_OPC	-0.714674849728715	0.183441274839508	-3.89593263759196	9.78215762928961e-05	0.0005038280973207	OPC	pt	0.714674849728715	chimp_down	chimp_down_SGCZ_OPC	up_SGCZ_OPC	SGCZ	OPC	up_SGCZ_OPC	OPC	macaque_up_sgcz_opc	up	rhe	OL	OL	OPCS_2	-0.369493244480585	0.369493244480585	0.0002984451476821	0.0067223389109051	down	down_SGCZ_OPCS_2	no	no	both	up_down
19568	24031	9240.27208551456	-0.960998413894568	0.183374380498902	-5.240636185273	1.60023937427778e-07	1.30069167820301e-06	OPC	hg	rm	0.960998413894568	human_down	macaque_up	human_down_SGCZ_OPC	macaque_up_SGCZ_OPC	-0.714674849728715	0.183441274839508	-3.89593263759196	9.78215762928961e-05	0.0005038280973207	OPC	pt	0.714674849728715	chimp_down	chimp_down_SGCZ_OPC	up_SGCZ_OPC	SGCZ	OPC	up_SGCZ_OPC	OPC	macaque_up_sgcz_opc	up	rhe	OL	OL	ODC_2	-0.576748732069993	0.576748732069993	0.0001907412925644	0.0004142750813034	down	down_SGCZ_ODC_2	no	no	both	up_down
20941	25404	524.955976889951	-1.18732137304488	0.160213323454791	-7.41087786859323	1.25466090044648e-13	2.42442182404593e-12	OPC	hg	rm	1.18732137304488	human_down	macaque_up	human_down_SH3GL3_OPC	macaque_up_SH3GL3_OPC	-1.55820930343945	0.163867738764773	-9.50894492830106	1.92606035543167e-21	1.02144695333113e-19	OPC	pt	1.55820930343945	chimp_down	chimp_down_SH3GL3_OPC	up_SH3GL3_OPC	SH3GL3	OPC	up_SH3GL3_OPC	OPC	macaque_up_sh3gl3_opc	up	rhe	OL	OL	ODC_3	-0.366940964723548	0.366940964723548	7.7132864879331e-07	0.0001508999320184	down	down_SH3GL3_ODC_3	no	no	both	up_down
20941	25404	524.955976889951	-1.18732137304488	0.160213323454791	-7.41087786859323	1.25466090044648e-13	2.42442182404593e-12	OPC	hg	rm	1.18732137304488	human_down	macaque_up	human_down_SH3GL3_OPC	macaque_up_SH3GL3_OPC	-1.55820930343945	0.163867738764773	-9.50894492830106	1.92606035543167e-21	1.02144695333113e-19	OPC	pt	1.55820930343945	chimp_down	chimp_down_SH3GL3_OPC	up_SH3GL3_OPC	SH3GL3	OPC	up_SH3GL3_OPC	OPC	macaque_up_sh3gl3_opc	up	rhe	OL	OL	ODC_1	-0.481879948	0.481879948	6e-06	0.000140354	down	down_SH3GL3_ODC_1	no	no	both	up_down
21792	26255	2676.37809850773	0.944397386475778	0.200221980526713	4.71675179713738	2.39639739572383e-06	1.53790077550043e-05	OPC	hg	rm	-0.944397386475778	human_up	macaque_down	human_up_SLC24A3_OPC	macaque_down_SLC24A3_OPC	0.682189514332084	0.200513892812836	3.40220572630773	0.0006684429914992	0.0027442840297537	OPC	pt	-0.682189514332084	chimp_up	chimp_up_SLC24A3_OPC	down_SLC24A3_OPC	SLC24A3	OPC	down_SLC24A3_OPC	OPC	macaque_down_slc24a3_opc	down	rhe	OL	OL	OPCS_2	-0.321697960805078	0.321697960805078	7.49115113184718e-05	0.0028853603652572	down	down_SLC24A3_OPCS_2	no	no	both	down_down
19457	23920	579.895450040126	-0.513145043318798	0.159941059816775	-3.20833839607318	0.0013350431387564	0.0044319299657014	OPC	hg	rm	0.513145043318798	human_down	macaque_up	human_down_SLC25A13_OPC	macaque_up_SLC25A13_OPC	-0.726311828089522	0.162128644017973	-4.47984890325122	7.46958971453118e-06	5.03291308374555e-05	OPC	pt	0.726311828089522	chimp_down	chimp_down_SLC25A13_OPC	up_SLC25A13_OPC	SLC25A13	OPC	up_SLC25A13_OPC	OPC	macaque_up_slc25a13_opc	up	rhe	OL	OL	ODC_1	-0.51663911	0.51663911	4.01e-09	4.3e-07	down	down_SLC25A13_ODC_1	yes	yes	both	up_down
19000	23463	183.620698528665	-0.963230470705023	0.271019471973215	-3.55410061015918	0.0003792740907244	0.0014541225516078	OPC	hg	rm	0.963230470705023	human_down	macaque_up	human_down_SLC27A6_OPC	macaque_up_SLC27A6_OPC	-1.09059378756075	0.275241983052584	-3.9623090033921	7.42283834320075e-05	0.0003932230279285	OPC	pt	1.09059378756075	chimp_down	chimp_down_SLC27A6_OPC	up_SLC27A6_OPC	SLC27A6	OPC	up_SLC27A6_OPC	OPC	macaque_up_slc27a6_opc	up	rhe	OL	OL	ODC_1	0.53541944	-0.53541944	4.28e-05	0.000656831	up	up_SLC27A6_ODC_1	no	no	both	up_up
19000	23463	183.620698528665	-0.963230470705023	0.271019471973215	-3.55410061015918	0.0003792740907244	0.0014541225516078	OPC	hg	rm	0.963230470705023	human_down	macaque_up	human_down_SLC27A6_OPC	macaque_up_SLC27A6_OPC	-1.09059378756075	0.275241983052584	-3.9623090033921	7.42283834320075e-05	0.0003932230279285	OPC	pt	1.09059378756075	chimp_down	chimp_down_SLC27A6_OPC	up_SLC27A6_OPC	SLC27A6	OPC	up_SLC27A6_OPC	OPC	macaque_up_slc27a6_opc	up	rhe	OL	OL	OPCS_2	-0.347141938572082	0.347141938572082	3.17868745258839e-07	9.61758889312819e-05	down	down_SLC27A6_OPCS_2	no	no	both	up_down
19000	23463	183.620698528665	-0.963230470705023	0.271019471973215	-3.55410061015918	0.0003792740907244	0.0014541225516078	OPC	hg	rm	0.963230470705023	human_down	macaque_up	human_down_SLC27A6_OPC	macaque_up_SLC27A6_OPC	-1.09059378756075	0.275241983052584	-3.9623090033921	7.42283834320075e-05	0.0003932230279285	OPC	pt	1.09059378756075	chimp_down	chimp_down_SLC27A6_OPC	up_SLC27A6_OPC	SLC27A6	OPC	up_SLC27A6_OPC	OPC	macaque_up_slc27a6_opc	up	rhe	OL	OL	OPCS_1	-0.369910377	0.369910377	4.37e-07	2.03e-05	down	down_SLC27A6_OPCS_1	no	no	both	up_down
18769	23232	79.826048957282	-1.41340252607935	0.254755941083081	-5.5480650228228	2.888484608328e-08	2.66663351885049e-07	OPC	hg	rm	1.41340252607935	human_down	macaque_up	human_down_SLC7A11_OPC	macaque_up_SLC7A11_OPC	-1.24787129259435	0.262380209954867	-4.75596575217698	1.97499952629188e-06	1.49746232739742e-05	OPC	pt	1.24787129259435	chimp_down	chimp_down_SLC7A11_OPC	up_SLC7A11_OPC	SLC7A11	OPC	up_SLC7A11_OPC	OPC	macaque_up_slc7a11_opc	up	rhe	OL	OL	OPCS_4	0.26969958739756	-0.26969958739756	0.0003064103605052	0.00366167677881	up	up_SLC7A11_OPCS_4	no	no	both	up_up
20318	24781	642.547303056692	0.764909018753945	0.220072641821975	3.47571153061683	0.0005095000071726	0.0018903302207304	OPC	hg	rm	-0.764909018753945	human_up	macaque_down	human_up_SORL1_OPC	macaque_down_SORL1_OPC	0.578131717340829	0.221113267051151	2.61464056431805	0.0089321398321729	0.0249495047489896	OPC	pt	-0.578131717340829	chimp_up	chimp_up_SORL1_OPC	down_SORL1_OPC	SORL1	OPC	down_SORL1_OPC	OPC	macaque_down_sorl1_opc	down	rhe	OL	OL	ODC_1	-0.353973025	0.353973025	1.8e-06	5.21e-05	down	down_SORL1_ODC_1	no	no	both	down_down
21371	25834	66.6913531797481	-1.60350316504214	0.379837028367898	-4.22155568121451	2.42622003204298e-05	0.0001250365648626	OPC	hg	rm	1.60350316504214	human_down	macaque_up	human_down_SOX9_OPC	macaque_up_SOX9_OPC	-1.34605193866852	0.385347099929522	-3.49308957797973	0.0004774663139346	0.0020591587991536	OPC	pt	1.34605193866852	chimp_down	chimp_down_SOX9_OPC	up_SOX9_OPC	SOX9	OPC	up_SOX9_OPC	OPC	macaque_up_sox9_opc	up	rhe	OL	OL	OPCS_4	0.267277310548216	-0.267277310548216	5.08007388687092e-05	0.0010820311964837	up	up_SOX9_OPCS_4	yes	yes	both	up_up
20116	24579	480.14168685093	1.31028075686347	0.242149199758083	5.41104723109759	6.2657241981206e-08	5.45137958411121e-07	OPC	hg	rm	-1.31028075686347	human_up	macaque_down	human_up_SPON1_OPC	macaque_down_SPON1_OPC	1.61708120138136	0.242685568072558	6.6632771541565	2.67787970822137e-11	4.67394121948511e-10	OPC	pt	-1.61708120138136	chimp_up	chimp_up_SPON1_OPC	down_SPON1_OPC	SPON1	OPC	down_SPON1_OPC	OPC	macaque_down_spon1_opc	down	rhe	OL	OL	OPCS_1	-0.370272087	0.370272087	3.22e-08	2.93e-06	down	down_SPON1_OPCS_1	no	no	both	down_down
19444	23907	283.764621346018	0.68895908179141	0.204738189807305	3.36507362129089	0.0007652323778099	0.0027030769139657	OPC	hg	rm	-0.68895908179141	human_up	macaque_down	human_up_SRI_OPC	macaque_down_SRI_OPC	1.23558903342171	0.205274254996892	6.01921090124246	1.75269386411501e-09	2.30476855264824e-08	OPC	pt	-1.23558903342171	chimp_up	chimp_up_SRI_OPC	down_SRI_OPC	SRI	OPC	down_SRI_OPC	OPC	macaque_down_sri_opc	down	rhe	OL	OL	ODC_1	-0.30630423	0.30630423	1.74e-06	5.07e-05	down	down_SRI_ODC_1	yes	yes	both	down_down
21393	25856	378.868217721205	0.80579941541071	0.179684480249771	4.48452428551761	7.30767832836836e-06	4.21595331666181e-05	OPC	hg	rm	-0.80579941541071	human_up	macaque_down	human_up_SRSF2_OPC	macaque_down_SRSF2_OPC	0.796597001154192	0.181387898216395	4.39167667185743	1.12479883254732e-05	7.26920544475843e-05	OPC	pt	-0.796597001154192	chimp_up	chimp_up_SRSF2_OPC	down_SRSF2_OPC	SRSF2	OPC	down_SRSF2_OPC	OPC	macaque_down_srsf2_opc	down	rhe	OL	OL	ODC_1	-0.376204686	0.376204686	7.48e-07	2.62e-05	down	down_SRSF2_ODC_1	yes	yes	both	down_down
17765	22228	235.345450504437	-1.03514522593277	0.216599226929596	-4.77908088872928	1.76098342295748e-06	1.16173360218686e-05	OPC	hg	rm	1.03514522593277	human_down	macaque_up	human_down_ST6GALNAC3_OPC	macaque_up_ST6GALNAC3_OPC	-0.779699000558524	0.218829384755011	-3.56304525295554	0.000366577456515	0.0016226579272108	OPC	pt	0.779699000558524	chimp_down	chimp_down_ST6GALNAC3_OPC	up_ST6GALNAC3_OPC	ST6GALNAC3	OPC	up_ST6GALNAC3_OPC	OPC	macaque_up_st6galnac3_opc	up	rhe	OL	OL	OPCS_4	-0.252324974139502	0.252324974139502	0.0004762600245936	0.0049700128957004	down	down_ST6GALNAC3_OPCS_4	no	no	both	up_down
17765	22228	235.345450504437	-1.03514522593277	0.216599226929596	-4.77908088872928	1.76098342295748e-06	1.16173360218686e-05	OPC	hg	rm	1.03514522593277	human_down	macaque_up	human_down_ST6GALNAC3_OPC	macaque_up_ST6GALNAC3_OPC	-0.779699000558524	0.218829384755011	-3.56304525295554	0.000366577456515	0.0016226579272108	OPC	pt	0.779699000558524	chimp_down	chimp_down_ST6GALNAC3_OPC	up_ST6GALNAC3_OPC	ST6GALNAC3	OPC	up_ST6GALNAC3_OPC	OPC	macaque_up_st6galnac3_opc	up	rhe	OL	OL	ODC_1	-0.677793963	0.677793963	8.98e-07	3e-05	down	down_ST6GALNAC3_ODC_1	no	no	both	up_down
20441	24904	127.569332036949	0.980019165188471	0.250999345743713	3.90446900283611	9.44324940560121e-05	0.0004218756920289	OPC	hg	rm	-0.980019165188471	human_up	macaque_down	human_up_STAT2_OPC	macaque_down_STAT2_OPC	0.699053314293317	0.255902996783657	2.73171210606925	0.0063006170353134	0.0186059524628562	OPC	pt	-0.699053314293317	chimp_up	chimp_up_STAT2_OPC	down_STAT2_OPC	STAT2	OPC	down_STAT2_OPC	OPC	macaque_down_stat2_opc	down	rhe	OL	OL	ODC_1	-0.30374668	0.30374668	5.94e-05	0.000848069	down	down_STAT2_ODC_1	no	no	both	down_down
18727	23190	257.3529518468	1.00068764664117	0.278523698197852	3.5928276592476	0.0003271089434297	0.001275658796761	OPC	hg	rm	-1.00068764664117	human_up	macaque_down	human_up_STPG2_OPC	macaque_down_STPG2_OPC	2.25551437484437	0.277491753788162	8.12822126803175	4.3563548125517e-16	1.35637215002416e-14	OPC	pt	-2.25551437484437	chimp_up	chimp_up_STPG2_OPC	down_STPG2_OPC	STPG2	OPC	down_STPG2_OPC	OPC	macaque_down_stpg2_opc	down	rhe	OL	OL	ODC_1	-0.432330544	0.432330544	1.05e-05	0.000216981	down	down_STPG2_ODC_1	yes	yes	both	down_down
19191	23654	1522.94477394202	-0.596593084640956	0.135982784683141	-4.38726921228376	1.1478268357647e-05	6.34395897525085e-05	OPC	hg	rm	0.596593084640956	human_down	macaque_up	human_down_SUPT3H_OPC	macaque_up_SUPT3H_OPC	-0.993584686914418	0.137230801191474	-7.2402454717735	4.47873372193242e-13	9.97202719356209e-12	OPC	pt	0.993584686914418	chimp_down	chimp_down_SUPT3H_OPC	up_SUPT3H_OPC	SUPT3H	OPC	up_SUPT3H_OPC	OPC	macaque_up_supt3h_opc	up	rhe	OL	OL	ODC_1	-0.353451247	0.353451247	1.12e-05	0.000228054	down	down_SUPT3H_ODC_1	no	no	both	up_down
19314	23777	2535.96265527696	-0.837020887253877	0.130823510329462	-6.39809224768507	1.5733023287362e-10	2.04243632507892e-09	OPC	hg	rm	0.837020887253877	human_down	macaque_up	human_down_SYNE1_OPC	macaque_up_SYNE1_OPC	-0.5799746346692	0.131144233209188	-4.42241813060953	9.7602337654484e-06	6.39984893370299e-05	OPC	pt	0.5799746346692	chimp_down	chimp_down_SYNE1_OPC	up_SYNE1_OPC	SYNE1	OPC	up_SYNE1_OPC	OPC	macaque_up_syne1_opc	up	rhe	OL	OL	ODC_2	-0.271717128746662	0.271717128746662	0.0010535621407277	0.0020020671281496	down	down_SYNE1_ODC_2	no	no	both	up_down
19318	23781	129.906808115954	0.672337439204494	0.228401341031724	2.94366677606814	0.0032434901497971	0.009572287700915	OPC	hg	rm	-0.672337439204494	human_up	macaque_down	human_up_SYNJ2_OPC	macaque_down_SYNJ2_OPC	0.68927851162269	0.232218729961052	2.96822961583804	0.0029952049010669	0.0099226764047015	OPC	pt	-0.68927851162269	chimp_up	chimp_up_SYNJ2_OPC	down_SYNJ2_OPC	SYNJ2	OPC	down_SYNJ2_OPC	OPC	macaque_down_synj2_opc	down	rhe	OL	OL	ODC_3	-0.274705513967614	0.274705513967614	0.0003517842111139	0.0091454451018181	down	down_SYNJ2_ODC_3	no	no	both	down_down
19318	23781	129.906808115954	0.672337439204494	0.228401341031724	2.94366677606814	0.0032434901497971	0.009572287700915	OPC	hg	rm	-0.672337439204494	human_up	macaque_down	human_up_SYNJ2_OPC	macaque_down_SYNJ2_OPC	0.68927851162269	0.232218729961052	2.96822961583804	0.0029952049010669	0.0099226764047015	OPC	pt	-0.68927851162269	chimp_up	chimp_up_SYNJ2_OPC	down_SYNJ2_OPC	SYNJ2	OPC	down_SYNJ2_OPC	OPC	macaque_down_synj2_opc	down	rhe	OL	OL	OPCS_4	-0.349766285608709	0.349766285608709	5.02807105261193e-06	0.0002472166670035	down	down_SYNJ2_OPCS_4	no	no	both	down_down
19318	23781	129.906808115954	0.672337439204494	0.228401341031724	2.94366677606814	0.0032434901497971	0.009572287700915	OPC	hg	rm	-0.672337439204494	human_up	macaque_down	human_up_SYNJ2_OPC	macaque_down_SYNJ2_OPC	0.68927851162269	0.232218729961052	2.96822961583804	0.0029952049010669	0.0099226764047015	OPC	pt	-0.68927851162269	chimp_up	chimp_up_SYNJ2_OPC	down_SYNJ2_OPC	SYNJ2	OPC	down_SYNJ2_OPC	OPC	macaque_down_synj2_opc	down	rhe	OL	OL	ODC_1	-0.413868836	0.413868836	3.05e-05	0.000502853	down	down_SYNJ2_ODC_1	no	no	both	down_down
19069	23532	371.856880939045	-0.700062772044429	0.245305211995055	-2.85384385578624	0.0043193755449837	0.0122781954823098	OPC	hg	rm	0.700062772044429	human_down	macaque_up	human_down_TENM2_OPC	macaque_up_TENM2_OPC	-0.756982810902133	0.247227631589075	-3.06188594711913	0.002199472409255	0.007604982158026	OPC	pt	0.756982810902133	chimp_down	chimp_down_TENM2_OPC	up_TENM2_OPC	TENM2	OPC	up_TENM2_OPC	OPC	macaque_up_tenm2_opc	up	rhe	OL	OL	OPCS_1	-0.31366743	0.31366743	0.00134142	0.008211253	down	down_TENM2_OPCS_1	no	no	both	up_down
18738	23201	825.827720191675	-0.552676301200475	0.149572396965018	-3.69504208272958	0.0002198503712107	0.0008970601491971	OPC	hg	rm	0.552676301200475	human_down	macaque_up	human_down_TET2_OPC	macaque_up_TET2_OPC	-0.540615612115221	0.150797984620388	-3.58503207769084	0.0003370367773021	0.0015064037853762	OPC	pt	0.540615612115221	chimp_down	chimp_down_TET2_OPC	up_TET2_OPC	TET2	OPC	up_TET2_OPC	OPC	macaque_up_tet2_opc	up	rhe	OL	OL	OPCS_1	-0.257844632	0.257844632	0.000420089	0.003372977	down	down_TET2_OPCS_1	no	no	both	up_down
20831	25294	3127.20056112582	-0.682104611472441	0.0972534096729307	-7.01368326073503	2.32124572461152e-12	3.7845715766808e-11	OPC	hg	rm	0.682104611472441	human_down	macaque_up	human_down_TJP1_OPC	macaque_up_TJP1_OPC	-0.690527742444944	0.0977879182673295	-7.06148320447113	1.64734658835403e-12	3.37583636322572e-11	OPC	pt	0.690527742444944	chimp_down	chimp_down_TJP1_OPC	up_TJP1_OPC	TJP1	OPC	up_TJP1_OPC	OPC	macaque_up_tjp1_opc	up	rhe	OL	OL	ODC_1	-0.620008466	0.620008466	3.74e-07	1.5e-05	down	down_TJP1_ODC_1	no	no	both	up_down
18804	23267	76.4562424331253	1.32515815237173	0.338466970937651	3.9151771551022	9.03378521228903e-05	0.0004059315403585	OPC	hg	rm	-1.32515815237173	human_up	macaque_down	human_up_TMEM144_OPC	macaque_down_TMEM144_OPC	1.14951500823107	0.343627372814799	3.34523701885244	0.0008221228179074	0.0032806248901658	OPC	pt	-1.14951500823107	chimp_up	chimp_up_TMEM144_OPC	down_TMEM144_OPC	TMEM144	OPC	down_TMEM144_OPC	OPC	macaque_down_tmem144_opc	down	rhe	OL	OL	OPCS_4	-0.401961130269651	0.401961130269651	0.0004594219791126	0.004851716181815	down	down_TMEM144_OPCS_4	yes	yes	both	down_down
21979	26442	336.290419604896	0.8032018815876	0.13542623257486	5.93091800839704	3.01245624288866e-09	3.22710628816441e-08	OPC	hg	rm	-0.8032018815876	human_up	macaque_down	human_up_TMEM184B_OPC	macaque_down_TMEM184B_OPC	0.535244412488833	0.138915491749466	3.85302175983472	0.0001166690177076	0.0005894212818187	OPC	pt	-0.535244412488833	chimp_up	chimp_up_TMEM184B_OPC	down_TMEM184B_OPC	TMEM184B	OPC	down_TMEM184B_OPC	OPC	macaque_down_tmem184b_opc	down	rhe	OL	OL	ODC_1	-0.263672212	0.263672212	0.000249811	0.002551895	down	down_TMEM184B_ODC_1	no	no	both	down_down
17974	22437	45.2805822596425	4.22596618428113	0.452056812992835	9.3483076967764	8.90612520489763e-21	3.55214547428396e-19	OPC	hg	rm	-4.22596618428113	human_up	macaque_down	human_up_TMEM63A_OPC	macaque_down_TMEM63A_OPC	3.72749834806528	0.459714498013803	8.10828974106741	5.13372042660829e-16	1.58056362225273e-14	OPC	pt	-3.72749834806528	chimp_up	chimp_up_TMEM63A_OPC	down_TMEM63A_OPC	TMEM63A	OPC	down_TMEM63A_OPC	OPC	macaque_down_tmem63a_opc	down	rhe	OL	OL	ODC_1	-0.419259273	0.419259273	1.13e-07	6.03e-06	down	down_TMEM63A_ODC_1	yes	yes	both	down_down
21058	25521	3159.98327803585	0.910006053433368	0.13412846841613	6.78458543647945	1.16420324055535e-11	1.727423470844e-10	OPC	hg	rm	-0.910006053433368	human_up	macaque_down	human_up_TNRC6A_OPC	macaque_down_TNRC6A_OPC	0.544712327199636	0.134543092025243	4.04860865764433	5.15230128794927e-05	0.000282992762723	OPC	pt	-0.544712327199636	chimp_up	chimp_up_TNRC6A_OPC	down_TNRC6A_OPC	TNRC6A	OPC	down_TNRC6A_OPC	OPC	macaque_down_tnrc6a_opc	down	rhe	OL	OL	OPCS_4	-0.314409535591126	0.314409535591126	3.07018917217424e-05	0.0007924850309644	down	down_TNRC6A_OPCS_4	no	no	both	down_down
18551	23014	770.19707191524	-0.639951354212157	0.146826454430341	-4.3585562063393	1.30923299989361e-05	7.15758533841581e-05	OPC	hg	rm	0.639951354212157	human_down	macaque_up	human_down_TRPC1_OPC	macaque_up_TRPC1_OPC	-0.523011124653532	0.147985682959157	-3.53420083750858	0.000409010161187	0.0017907761740882	OPC	pt	0.523011124653532	chimp_down	chimp_down_TRPC1_OPC	up_TRPC1_OPC	TRPC1	OPC	up_TRPC1_OPC	OPC	macaque_up_trpc1_opc	up	rhe	OL	OL	ODC_1	-0.427009145	0.427009145	1.02e-07	5.58e-06	down	down_TRPC1_ODC_1	yes	yes	both	up_down
21206	25669	424.343987426353	-0.597033408055783	0.123755422901859	-4.82430098056587	1.40495123996022e-06	9.50286570994816e-06	OPC	hg	rm	0.597033408055783	human_down	macaque_up	human_down_UBE2G1_OPC	macaque_up_UBE2G1_OPC	-0.515664248477047	0.126359399870386	-4.08093302916912	4.48552789721895e-05	0.0002506183228014	OPC	pt	0.515664248477047	chimp_down	chimp_down_UBE2G1_OPC	up_UBE2G1_OPC	UBE2G1	OPC	up_UBE2G1_OPC	OPC	macaque_up_ube2g1_opc	up	rhe	OL	OL	ODC_1	-0.286983049	0.286983049	1.35e-09	1.77e-07	down	down_UBE2G1_ODC_1	yes	yes	both	up_down
20647	25110	1160.62259564539	0.855547391681527	0.182539081722083	4.68692722462636	2.77337530233347e-06	1.75935710930809e-05	OPC	hg	rm	-0.855547391681527	human_up	macaque_down	human_up_UGGT2_OPC	macaque_down_UGGT2_OPC	0.502609992323201	0.183364513645781	2.7410428677281	0.0061244516517948	0.0181794325185514	OPC	pt	-0.502609992323201	chimp_up	chimp_up_UGGT2_OPC	down_UGGT2_OPC	UGGT2	OPC	down_UGGT2_OPC	OPC	macaque_down_uggt2_opc	down	rhe	OL	OL	ODC_1	-0.408778675	0.408778675	1.82e-07	8.72e-06	down	down_UGGT2_ODC_1	no	no	both	down_down
19601	24064	629.534730750833	-1.13830714783727	0.234165016699953	-4.86113239235834	1.16716159098285e-06	8.02953932727472e-06	OPC	hg	rm	1.13830714783727	human_down	macaque_up	human_down_UNC5D_OPC	macaque_up_UNC5D_OPC	-2.45668620453525	0.239204577772263	-10.2702307264126	9.59748483693269e-25	6.59323299972059e-23	OPC	pt	2.45668620453525	chimp_down	chimp_down_UNC5D_OPC	up_UNC5D_OPC	UNC5D	OPC	up_UNC5D_OPC	OPC	macaque_up_unc5d_opc	up	rhe	OL	OL	OPCS_4	-0.27116981436839	0.27116981436839	9.33412700615886e-08	1.98333329976648e-05	down	down_UNC5D_OPCS_4	no	no	both	up_down
21614	26077	677.979331271823	0.762987297105071	0.132275568649794	5.76816493698182	8.01393545679363e-09	8.05314992493203e-08	OPC	hg	rm	-0.762987297105071	human_up	macaque_down	human_up_URI1_OPC	macaque_down_URI1_OPC	0.670094100886067	0.13373069301029	5.01077266409222	5.42119267669973e-07	4.56591201705985e-06	OPC	pt	-0.670094100886067	chimp_up	chimp_up_URI1_OPC	down_URI1_OPC	URI1	OPC	down_URI1_OPC	OPC	macaque_down_uri1_opc	down	rhe	OL	OL	OPCS_3	0.292477264463208	-0.292477264463208	6.00677676275344e-05	0.0028857275481587	up	up_URI1_OPCS_3	yes	yes	both	down_up
19689	24152	1761.9398604197	-0.516926583366447	0.119091683196694	-4.34057668420623	1.4210926285288e-05	7.71884414775466e-05	OPC	hg	rm	0.516926583366447	human_down	macaque_up	human_down_VPS13B_OPC	macaque_up_VPS13B_OPC	-0.635842715409588	0.119952174393856	-5.30080191228408	1.15295131415689e-07	1.10564193584126e-06	OPC	pt	0.635842715409588	chimp_down	chimp_down_VPS13B_OPC	up_VPS13B_OPC	VPS13B	OPC	up_VPS13B_OPC	OPC	macaque_up_vps13b_opc	up	rhe	OL	OL	ODC_1	-0.276034127	0.276034127	0.00040085	0.003729497	down	down_VPS13B_ODC_1	no	no	both	up_down
20065	24528	683.206011344264	0.774662831502036	0.135651657156465	5.71067724302486	1.12527474864281e-08	1.10658704777385e-07	OPC	hg	rm	-0.774662831502036	human_up	macaque_down	human_up_WDR11_OPC	macaque_down_WDR11_OPC	1.05706588575534	0.136411349855462	7.74910509188112	9.25424078013635e-15	2.55570620915239e-13	OPC	pt	-1.05706588575534	chimp_up	chimp_up_WDR11_OPC	down_WDR11_OPC	WDR11	OPC	down_WDR11_OPC	OPC	macaque_down_wdr11_opc	down	rhe	OL	OL	ODC_1	-0.256398591	0.256398591	0.000634543	0.005312072	down	down_WDR11_ODC_1	yes	yes	both	down_down
19979	24442	615.84655678647	2.60141218746243	0.208093510479849	12.5011692169725	7.35613301756131e-36	8.4525471292264e-34	OPC	hg	rm	-2.60141218746243	human_up	macaque_down	human_up_ZNF365_OPC	macaque_down_ZNF365_OPC	1.1628473516989	0.210853847758181	5.51494489696255	3.48889253561414e-08	3.68634819417052e-07	OPC	pt	-1.1628473516989	chimp_up	chimp_up_ZNF365_OPC	down_ZNF365_OPC	ZNF365	OPC	down_ZNF365_OPC	OPC	macaque_down_znf365_opc	down	rhe	OL	OL	OPCS_3	0.53676930899216	-0.53676930899216	2.80649133178667e-06	0.0004681586086769	up	up_ZNF365_OPCS_3	yes	yes	both	down_up
21647	26110	44.2975138060983	-0.710155797780259	0.241152282413216	-2.94484377536764	0.0032311776740365	0.0095447060167714	OPC	hg	rm	0.710155797780259	human_down	macaque_up	human_down_ZNF780B_OPC	macaque_up_ZNF780B_OPC	-0.666905454471583	0.255010959190645	-2.6152031135768	0.0089174408343847	0.0249156575288701	OPC	pt	0.666905454471583	chimp_down	chimp_down_ZNF780B_OPC	up_ZNF780B_OPC	ZNF780B	OPC	up_ZNF780B_OPC	OPC	macaque_up_znf780b_opc	up	rhe	OL	OL	ODC_3	0.329760016181642	-0.329760016181642	0.0001479173624384	0.005305302732791	up	up_ZNF780B_ODC_3	no	no	both	up_up
26201	30664	707.546229706001	-0.651388693700963	0.230369356554867	-2.82758394363888	0.004690071735524	0.0132784949176725	IN-VIP	hg	rm	0.651388693700963	human_down	macaque_up	human_down_C1orf61_IN-VIP	macaque_up_C1orf61_IN-VIP	-1.36209920644936	0.231689385744021	-5.8789883795292	4.1278134515884e-09	4.69720622120452e-08	IN-VIP	pt	1.36209920644936	chimp_down	chimp_down_C1orf61_IN-VIP	up_C1orf61_IN-VIP	C1orf61	Inh	up_C1orf61_Inh	IN-VIP	macaque_up_c1orf61_inh	up	rhe	Inh	Inh	INT_3_RELN_ND	-0.271248033266096	0.271248033266096	4.15012786106591e-05	0.0017950821338571	down	down_C1orf61_INT_3_RELN_ND	no	no	both	up_down
27429	31892	93.4081697492036	1.75655625163431	0.409981370433168	4.28447821855518	1.83168551484729e-05	9.92674865605528e-05	IN-VIP	hg	rm	-1.75655625163431	human_up	macaque_down	human_up_CKMT2_IN-VIP	macaque_down_CKMT2_IN-VIP	1.24261905898291	0.412531449800963	3.01218018549239	0.0025937858678674	0.0083464006476924	IN-VIP	pt	-1.24261905898291	chimp_up	chimp_up_CKMT2_IN-VIP	down_CKMT2_IN-VIP	CKMT2	Inh	down_CKMT2_Inh	IN-VIP	macaque_down_ckmt2_inh	down	rhe	Inh	Inh	INT_6_PV	-0.252508435156492	0.252508435156492	4.81291747923291e-07	0.0006090533152772	down	down_CKMT2_INT_6_PV	yes	yes	both	down_down
29042	33505	538.481358445916	0.707488200247888	0.197112164111456	3.58926707256809	0.0003316089774053	0.0013197421474612	IN-VIP	hg	rm	-0.707488200247888	human_up	macaque_down	human_up_CLSTN3_IN-VIP	macaque_down_CLSTN3_IN-VIP	0.583671826547743	0.197566261291865	2.95430921621523	0.0031336984489868	0.0098413395185738	IN-VIP	pt	-0.583671826547743	chimp_up	chimp_up_CLSTN3_IN-VIP	down_CLSTN3_IN-VIP	CLSTN3	Inh	down_CLSTN3_Inh	IN-VIP	macaque_down_clstn3_inh	down	rhe	Inh	Inh	INT_5_SST	-0.304784518	0.304784518	1.56e-05	0.000637127	down	down_CLSTN3_INT_5_SST	yes	yes	both	down_down
30580	35043	377.321559024337	0.717296398539798	0.208226071870556	3.44479628365514	0.000571489927658	0.0021339953435049	IN-VIP	hg	rm	-0.717296398539798	human_up	macaque_down	human_up_CST3_IN-VIP	macaque_down_CST3_IN-VIP	0.510650352967847	0.209004663148685	2.44324861117846	0.0145557063787639	0.0361400543454471	IN-VIP	pt	-0.510650352967847	chimp_up	chimp_up_CST3_IN-VIP	down_CST3_IN-VIP	CST3	Inh	down_CST3_Inh	IN-VIP	macaque_down_cst3_inh	down	rhe	Inh	Inh	INT_1_KIT	0.378838206950316	-0.378838206950316	9.39250512820552e-08	1.7585967048555e-05	up	up_CST3_INT_1_KIT	yes	yes	both	down_up
28107	32570	2337.54295097442	-0.568890368099501	0.192781716965229	-2.95095601935172	0.003167920220409	0.009470616385987	IN-VIP	hg	rm	0.568890368099501	human_down	macaque_up	human_down_DGKI_IN-VIP	macaque_up_DGKI_IN-VIP	-0.860374125651901	0.19301007805643	-4.45766425419689	8.28575431994847e-06	5.01832101470501e-05	IN-VIP	pt	0.860374125651901	chimp_down	chimp_down_DGKI_IN-VIP	up_DGKI_IN-VIP	DGKI	Inh	up_DGKI_Inh	IN-VIP	macaque_up_dgki_inh	up	rhe	Inh	Inh	INT_2_PV_SULF	-0.323502806338771	0.323502806338771	0.0008028860741648	0.0061133858877995	down	down_DGKI_INT_2_PV_SULF	no	no	both	up_down
28107	32570	2337.54295097442	-0.568890368099501	0.192781716965229	-2.95095601935172	0.003167920220409	0.009470616385987	IN-VIP	hg	rm	0.568890368099501	human_down	macaque_up	human_down_DGKI_IN-VIP	macaque_up_DGKI_IN-VIP	-0.860374125651901	0.19301007805643	-4.45766425419689	8.28575431994847e-06	5.01832101470501e-05	IN-VIP	pt	0.860374125651901	chimp_down	chimp_down_DGKI_IN-VIP	up_DGKI_IN-VIP	DGKI	Inh	up_DGKI_Inh	IN-VIP	macaque_up_dgki_inh	up	rhe	Inh	Inh	INT_5_SST	-0.399291814	0.399291814	0.000350633	0.0045826	down	down_DGKI_INT_5_SST	no	no	both	up_down
29434	33897	1834.35832331761	-0.711302574385805	0.165300215537203	-4.30309526260548	1.68428387191173e-05	9.21913959428417e-05	IN-VIP	hg	rm	0.711302574385805	human_down	macaque_up	human_down_FUT8_IN-VIP	macaque_up_FUT8_IN-VIP	-0.876212496457684	0.165555791853034	-5.29255114937632	1.20621717254446e-07	1.05486575838474e-06	IN-VIP	pt	0.876212496457684	chimp_down	chimp_down_FUT8_IN-VIP	up_FUT8_IN-VIP	FUT8	Inh	up_FUT8_Inh	IN-VIP	macaque_up_fut8_inh	up	rhe	Inh	Inh	INT_5_SST	-0.344769919	0.344769919	4.29e-05	0.001210688	down	down_FUT8_INT_5_SST	no	no	both	up_down
27654	32117	92.2181385970938	2.86069985312663	0.445393129374702	6.42286480068258	1.3373326313921e-10	1.81840345934667e-09	IN-VIP	hg	rm	-2.86069985312663	human_up	macaque_down	human_up_HLA-C_IN-VIP	macaque_down_HLA-C_IN-VIP	5.39855516888744	0.434748276794375	12.4176574285556	2.09609526681915e-35	3.02907753068656e-33	IN-VIP	pt	-5.39855516888744	chimp_up	chimp_up_HLA-C_IN-VIP	down_HLA-C_IN-VIP	HLA-C	Inh	down_HLA-C_Inh	IN-VIP	macaque_down_hla-c_inh	down	rhe	Inh	Inh	INT_3_RELN_ND	0.304112232194441	-0.304112232194441	0.0002187201106994	0.0050705555933691	up	up_HLA-C_INT_3_RELN_ND	no	no	both	down_up
25994	30457	464.311604486453	1.04177811728104	0.251298587311678	4.14557888456791	3.38956279730169e-05	0.0001721943316454	IN-VIP	hg	rm	-1.04177811728104	human_up	macaque_down	human_up_HPCA_IN-VIP	macaque_down_HPCA_IN-VIP	0.818801679457358	0.251821362033358	3.25151795243206	0.0011479052600117	0.0041033492818097	IN-VIP	pt	-0.818801679457358	chimp_up	chimp_up_HPCA_IN-VIP	down_HPCA_IN-VIP	HPCA	Inh	down_HPCA_Inh	IN-VIP	macaque_down_hpca_inh	down	rhe	Inh	Inh	INT_4_VIP_CR	0.254804489630161	-0.254804489630161	8.10438941999933e-09	8.33450368954128e-07	up	up_HPCA_INT_4_VIP_CR	no	no	both	down_up
29860	34323	790.61182585692	3.26973106438147	0.223261020961015	14.6453288187391	1.44301458986864e-48	4.51594851648414e-46	IN-VIP	hg	rm	-3.26973106438147	human_up	macaque_down	human_up_HYDIN_IN-VIP	macaque_down_HYDIN_IN-VIP	0.620368497071457	0.226672080149683	2.73685447568927	0.0062029726171987	0.0176222751078376	IN-VIP	pt	-0.620368497071457	chimp_up	chimp_up_HYDIN_IN-VIP	down_HYDIN_IN-VIP	HYDIN	Inh	down_HYDIN_Inh	IN-VIP	macaque_down_hydin_inh	down	rhe	Inh	Inh	INT_6_PV	-0.35982408354559	0.35982408354559	1.84193446393106e-05	0.0036242223622651	down	down_HYDIN_INT_6_PV	no	no	both	down_down
28078	32541	9115.7092684451	-0.956017201619715	0.176838798765745	-5.4061507332796	6.43936110188574e-08	5.74992950565124e-07	IN-VIP	hg	rm	0.956017201619715	human_down	macaque_up	human_down_KCND2_IN-VIP	macaque_up_KCND2_IN-VIP	-0.766842554439663	0.176839478544321	-4.33637647403191	1.44850768215102e-05	8.36128805912032e-05	IN-VIP	pt	0.766842554439663	chimp_down	chimp_down_KCND2_IN-VIP	up_KCND2_IN-VIP	KCND2	Inh	up_KCND2_Inh	IN-VIP	macaque_up_kcnd2_inh	up	rhe	Inh	Inh	INT_5_SST	-0.349601149	0.349601149	0.000577811	0.00656785	down	down_KCND2_INT_5_SST	no	no	both	up_down
28078	32541	9115.7092684451	-0.956017201619715	0.176838798765745	-5.4061507332796	6.43936110188574e-08	5.74992950565124e-07	IN-VIP	hg	rm	0.956017201619715	human_down	macaque_up	human_down_KCND2_IN-VIP	macaque_up_KCND2_IN-VIP	-0.766842554439663	0.176839478544321	-4.33637647403191	1.44850768215102e-05	8.36128805912032e-05	IN-VIP	pt	0.766842554439663	chimp_down	chimp_down_KCND2_IN-VIP	up_KCND2_IN-VIP	KCND2	Inh	up_KCND2_Inh	IN-VIP	macaque_up_kcnd2_inh	up	rhe	Inh	Inh	INT_4_VIP_CR	-0.834195513745859	0.834195513745859	1.47852995165618e-05	0.0002068066418637	down	down_KCND2_INT_4_VIP_CR	no	no	both	up_down
29664	34127	2044.27437107216	-0.718444500628105	0.145318132537183	-4.94394256301274	7.65582680606129e-07	5.52093201566585e-06	IN-VIP	hg	rm	0.718444500628105	human_down	macaque_up	human_down_MEF2A_IN-VIP	macaque_up_MEF2A_IN-VIP	-1.05572698769426	0.145718224667525	-7.24498936288196	4.32473146064926e-13	9.11015042143903e-12	IN-VIP	pt	1.05572698769426	chimp_down	chimp_down_MEF2A_IN-VIP	up_MEF2A_IN-VIP	MEF2A	Inh	up_MEF2A_Inh	IN-VIP	macaque_up_mef2a_inh	up	rhe	Inh	Inh	INT_5_SST	-0.317265921	0.317265921	0.000339725	0.00450077	down	down_MEF2A_INT_5_SST	no	no	both	up_down
30245	34708	1137.51053976912	-1.48078556863282	0.159418799386982	-9.2886508638061	1.56256316844104e-20	6.89205714294936e-19	IN-VIP	hg	rm	1.48078556863282	human_down	macaque_up	human_down_NETO1_IN-VIP	macaque_up_NETO1_IN-VIP	-0.792500050233539	0.158742769223246	-4.99235369340833	5.96478946946531e-07	4.55346783843741e-06	IN-VIP	pt	0.792500050233539	chimp_down	chimp_down_NETO1_IN-VIP	up_NETO1_IN-VIP	NETO1	Inh	up_NETO1_Inh	IN-VIP	macaque_up_neto1_inh	up	rhe	Inh	Inh	INT_1_KIT	-0.281899189409283	0.281899189409283	4.36356211920796e-05	0.0010578332410201	down	down_NETO1_INT_1_KIT	no	no	both	up_down
30245	34708	1137.51053976912	-1.48078556863282	0.159418799386982	-9.2886508638061	1.56256316844104e-20	6.89205714294936e-19	IN-VIP	hg	rm	1.48078556863282	human_down	macaque_up	human_down_NETO1_IN-VIP	macaque_up_NETO1_IN-VIP	-0.792500050233539	0.158742769223246	-4.99235369340833	5.96478946946531e-07	4.55346783843741e-06	IN-VIP	pt	0.792500050233539	chimp_down	chimp_down_NETO1_IN-VIP	up_NETO1_IN-VIP	NETO1	Inh	up_NETO1_Inh	IN-VIP	macaque_up_neto1_inh	up	rhe	Inh	Inh	INT_5_SST	-0.332138344	0.332138344	7.62e-06	0.000406631	down	down_NETO1_INT_5_SST	no	no	both	up_down
29852	34315	2792.15501654094	-0.521532931828273	0.102728596934749	-5.07680380526896	3.83836851216784e-07	2.94006501887728e-06	IN-VIP	hg	rm	0.521532931828273	human_down	macaque_up	human_down_NFAT5_IN-VIP	macaque_up_NFAT5_IN-VIP	-0.528967042537668	0.102867137979731	-5.14223544006734	2.7148859252097e-07	2.20965410179041e-06	IN-VIP	pt	0.528967042537668	chimp_down	chimp_down_NFAT5_IN-VIP	up_NFAT5_IN-VIP	NFAT5	Inh	up_NFAT5_Inh	IN-VIP	macaque_up_nfat5_inh	up	rhe	Inh	Inh	INT_2_PV_SULF	-0.251180692343327	0.251180692343327	7.15696109960802e-05	0.0011071605622989	down	down_NFAT5_INT_2_PV_SULF	no	no	both	up_down
25948	30411	61.6248858290341	1.35556935925915	0.249723469489652	5.42828177915942	5.68991588662072e-08	5.13890891528236e-07	IN-VIP	hg	rm	-1.35556935925915	human_up	macaque_down	human_up_PINK1_IN-VIP	macaque_down_PINK1_IN-VIP	0.850974756170436	0.256008875845129	3.32400489381949	0.0008873463876564	0.0032639752760626	IN-VIP	pt	-0.850974756170436	chimp_up	chimp_up_PINK1_IN-VIP	down_PINK1_IN-VIP	PINK1	Inh	down_PINK1_Inh	IN-VIP	macaque_down_pink1_inh	down	rhe	Inh	Inh	INT_4_VIP_CR	0.266915751687296	-0.266915751687296	1.58632466152123e-09	2.81928058669876e-07	up	up_PINK1_INT_4_VIP_CR	no	no	both	down_up
30812	35275	1554.1544353036	-0.537744912061399	0.137028896573554	-3.92431761115984	8.69759247316468e-05	0.0003965196897208	IN-VIP	hg	rm	0.537744912061399	human_down	macaque_up	human_down_PPP6R2_IN-VIP	macaque_up_PPP6R2_IN-VIP	-0.747402973333791	0.137418297974498	-5.43888975740692	5.36136150829577e-08	4.98616271687363e-07	IN-VIP	pt	0.747402973333791	chimp_down	chimp_down_PPP6R2_IN-VIP	up_PPP6R2_IN-VIP	PPP6R2	Inh	up_PPP6R2_Inh	IN-VIP	macaque_up_ppp6r2_inh	up	rhe	Inh	Inh	INT_1_KIT	-0.285512624324985	0.285512624324985	1.44791736501035e-05	0.0004929080391524	down	down_PPP6R2_INT_1_KIT	no	no	both	up_down
25928	30391	4596.86245833417	-0.513762960916729	0.11525374534922	-4.45766824635522	8.28560005724366e-06	4.85320530982222e-05	IN-VIP	hg	rm	0.513762960916729	human_down	macaque_up	human_down_RERE_IN-VIP	macaque_up_RERE_IN-VIP	-0.636925121094273	0.115374609400903	-5.52049644546217	3.38043232338072e-08	3.25368579239229e-07	IN-VIP	pt	0.636925121094273	chimp_down	chimp_down_RERE_IN-VIP	up_RERE_IN-VIP	RERE	Inh	up_RERE_Inh	IN-VIP	macaque_up_rere_inh	up	rhe	Inh	Inh	INT_5_SST	-0.356894803	0.356894803	3.38e-06	0.000243357	down	down_RERE_INT_5_SST	no	no	both	up_down
28739	33202	172.605663670719	1.03909517745037	0.254336689303937	4.08551035359525	4.39800392316935e-05	0.0002168318213283	IN-VIP	hg	rm	-1.03909517745037	human_up	macaque_down	human_up_RPLP2_IN-VIP	macaque_down_RPLP2_IN-VIP	1.20330856105972	0.254424177522604	4.72953699910385	2.25032443468746e-06	1.53932321889494e-05	IN-VIP	pt	-1.20330856105972	chimp_up	chimp_up_RPLP2_IN-VIP	down_RPLP2_IN-VIP	RPLP2	Inh	down_RPLP2_Inh	IN-VIP	macaque_down_rplp2_inh	down	rhe	Inh	Inh	INT_4_VIP_CR	0.273417411674913	-0.273417411674913	1.49837818952515e-06	3.78851086696754e-05	up	up_RPLP2_INT_4_VIP_CR	yes	yes	both	down_up
28374	32837	3228.01489113431	-0.702318055700444	0.156551678708035	-4.48617390433895	7.25135620769063e-06	4.30625719851893e-05	IN-VIP	hg	rm	0.702318055700444	human_down	macaque_up	human_down_SLC24A2_IN-VIP	macaque_up_SLC24A2_IN-VIP	-0.701065530759809	0.156631605982399	-4.47588803270387	7.6094358081933e-06	4.65233701113357e-05	IN-VIP	pt	0.701065530759809	chimp_down	chimp_down_SLC24A2_IN-VIP	up_SLC24A2_IN-VIP	SLC24A2	Inh	up_SLC24A2_Inh	IN-VIP	macaque_up_slc24a2_inh	up	rhe	Inh	Inh	INT_5_SST	-0.478718397	0.478718397	0.000246985	0.003674881	down	down_SLC24A2_INT_5_SST	no	no	both	up_down
26090	30553	512.308297424049	-0.655674404510333	0.20576376382204	-3.18653971103197	0.0014398571999115	0.0047993617165605	IN-VIP	hg	rm	0.655674404510333	human_down	macaque_up	human_down_ST6GALNAC5_IN-VIP	macaque_up_ST6GALNAC5_IN-VIP	-1.19676030417565	0.207350129871745	-5.77168823051086	7.84812239671785e-09	8.50007596059614e-08	IN-VIP	pt	1.19676030417565	chimp_down	chimp_down_ST6GALNAC5_IN-VIP	up_ST6GALNAC5_IN-VIP	ST6GALNAC5	Inh	up_ST6GALNAC5_Inh	IN-VIP	macaque_up_st6galnac5_inh	up	rhe	Inh	Inh	INT_5_SST	-0.716138136	0.716138136	1.97e-06	0.000167457	down	down_ST6GALNAC5_INT_5_SST	no	no	both	up_down
29506	33969	2364.05778749579	-0.778961875040422	0.117885775191115	-6.60776818727771	3.90156972194845e-11	5.75342921749706e-10	IN-VIP	hg	rm	0.778961875040422	human_down	macaque_up	human_down_TJP1_IN-VIP	macaque_up_TJP1_IN-VIP	-0.536260544475773	0.117848782181581	-4.5504122702728	5.35409071915151e-06	3.39601856081234e-05	IN-VIP	pt	0.536260544475773	chimp_down	chimp_down_TJP1_IN-VIP	up_TJP1_IN-VIP	TJP1	Inh	up_TJP1_Inh	IN-VIP	macaque_up_tjp1_inh	up	rhe	Inh	Inh	INT_5_SST	-0.407317329	0.407317329	0.00045046	0.005467598	down	down_TJP1_INT_5_SST	no	no	both	up_down
26520	30983	1118.94380431051	-0.572977060895293	0.146555084024172	-3.90963619386136	9.2435228522509e-05	0.0004181856277076	IN-VIP	hg	rm	0.572977060895293	human_down	macaque_up	human_down_TMEM131_IN-VIP	macaque_up_TMEM131_IN-VIP	-0.542435759653645	0.146752716397905	-3.69625702997473	0.0002188014601516	0.0009547914527067	IN-VIP	pt	0.542435759653645	chimp_down	chimp_down_TMEM131_IN-VIP	up_TMEM131_IN-VIP	TMEM131	Inh	up_TMEM131_Inh	IN-VIP	macaque_up_tmem131_inh	up	rhe	Inh	Inh	INT_1_KIT	0.256067026885211	-0.256067026885211	3.88352087032361e-05	0.0009722612705219	up	up_TMEM131_INT_1_KIT	no	no	both	up_up
29235	33698	7388.00777839026	-0.543241404985887	0.108906615893518	-4.98813961419052	6.0963506856546e-07	4.49329533152771e-06	IN-VIP	hg	rm	0.543241404985887	human_down	macaque_up	human_down_TMEM132B_IN-VIP	macaque_up_TMEM132B_IN-VIP	-0.571854054484681	0.108962163433539	-5.2481892472104	1.53601466833902e-07	1.31272717622935e-06	IN-VIP	pt	0.571854054484681	chimp_down	chimp_down_TMEM132B_IN-VIP	up_TMEM132B_IN-VIP	TMEM132B	Inh	up_TMEM132B_Inh	IN-VIP	macaque_up_tmem132b_inh	up	rhe	Inh	Inh	INT_5_SST	-0.261916745	0.261916745	0.00097888	0.009442191	down	down_TMEM132B_INT_5_SST	no	no	both	up_down
29294	33757	127.436987926762	1.42659007634387	0.252634187759768	5.6468607396099	1.63404086485821e-08	1.6156845381918e-07	IN-VIP	hg	rm	-1.42659007634387	human_up	macaque_down	human_up_TPT1_IN-VIP	macaque_down_TPT1_IN-VIP	0.804039712898192	0.256287558427879	3.13725612679109	0.0017053707967771	0.005815426982739	IN-VIP	pt	-0.804039712898192	chimp_up	chimp_up_TPT1_IN-VIP	down_TPT1_IN-VIP	TPT1	Inh	down_TPT1_Inh	IN-VIP	macaque_down_tpt1_inh	down	rhe	Inh	Inh	INT_4_VIP_CR	0.293308868269384	-0.293308868269384	5.13939455242013e-08	3.10050769229285e-06	up	up_TPT1_INT_4_VIP_CR	yes	yes	both	down_up
29743	34206	289.010660913537	1.10896729464679	0.270529451670843	4.09924792956032	4.14494831307021e-05	0.0002057447153587	IN-VIP	hg	rm	-1.10896729464679	human_up	macaque_down	human_up_U91319.1_IN-VIP	macaque_down_U91319.1_IN-VIP	0.715976187719966	0.271636045917674	2.63579226130011	0.0083941103905362	0.0228032458551901	IN-VIP	pt	-0.715976187719966	chimp_up	chimp_up_U91319.1_IN-VIP	down_U91319.1_IN-VIP	U91319.1	Inh	down_U91319.1_Inh	IN-VIP	macaque_down_u91319.1_inh	down	rhe	Inh	Inh	INT_6_PV	-0.331127249782377	0.331127249782377	1.63286488558395e-06	0.0011888889231936	down	down_U91319.1_INT_6_PV	yes	yes	both	down_down
26681	31144	4006.31744278913	-0.557587138356549	0.195486039348182	-2.85231180812572	0.004340250356632	0.012410786951611	IN-VIP	hg	rm	0.557587138356549	human_down	macaque_up	human_down_VWC2L_IN-VIP	macaque_up_VWC2L_IN-VIP	-1.18428802194402	0.195724144081466	-6.05080189519737	1.44126596004593e-09	1.7707349027556e-08	IN-VIP	pt	1.18428802194402	chimp_down	chimp_down_VWC2L_IN-VIP	up_VWC2L_IN-VIP	VWC2L	Inh	up_VWC2L_Inh	IN-VIP	macaque_up_vwc2l_inh	up	rhe	Inh	Inh	INT_4_VIP_CR	-0.3566224494475	0.3566224494475	3.55479820735162e-05	0.0004011121934025	down	down_VWC2L_INT_4_VIP_CR	yes	yes	both	up_down
26666	31129	833.858111655973	-0.593315377284676	0.200761107048248	-2.95533027292028	0.0031233449712437	0.0093543778601005	IN-VIP	hg	rm	0.593315377284676	human_down	macaque_up	human_down_ZDBF2_IN-VIP	macaque_up_ZDBF2_IN-VIP	-0.551898052952879	0.200943442052991	-2.74653428504195	0.0060228590578556	0.0171790727992528	IN-VIP	pt	0.551898052952879	chimp_down	chimp_down_ZDBF2_IN-VIP	up_ZDBF2_IN-VIP	ZDBF2	Inh	up_ZDBF2_Inh	IN-VIP	macaque_up_zdbf2_inh	up	rhe	Inh	Inh	INT_4_VIP_CR	0.316861460662854	-0.316861460662854	2.39074584108382e-09	3.65011718875629e-07	up	up_ZDBF2_INT_4_VIP_CR	no	no	both	up_up
30423	34886	67.7100163617071	-0.987509657225713	0.235028828170794	-4.20165332445132	2.64972692293699e-05	0.000137696404883	IN-VIP	hg	rm	0.987509657225713	human_down	macaque_up	human_down_ZNF780B_IN-VIP	macaque_up_ZNF780B_IN-VIP	-1.0113218623728	0.237919360293649	-4.25069175171195	2.13111296090062e-05	0.0001181949794337	IN-VIP	pt	1.0113218623728	chimp_down	chimp_down_ZNF780B_IN-VIP	up_ZNF780B_IN-VIP	ZNF780B	Inh	up_ZNF780B_Inh	IN-VIP	macaque_up_znf780b_inh	up	rhe	Inh	Inh	INT_2_PV_SULF	0.270736865198481	-0.270736865198481	0.0002189404491783	0.0024527676407949	up	up_ZNF780B_INT_2_PV_SULF	no	no	both	up_up
33490	37953	1384.93726309643	1.34607795507091	0.245331278461104	5.4867767514786	4.09333913741802e-08	3.51977649618707e-07	Astrocyte	hg	rm	-1.34607795507091	human_up	macaque_down	human_up_ADHFE1_Astrocyte	macaque_down_ADHFE1_Astrocyte	1.53064112580713	0.245440219847938	6.23630930071462	4.48014868324204e-10	6.02390735625073e-09	Astrocyte	pt	-1.53064112580713	chimp_up	chimp_up_ADHFE1_Astrocyte	down_ADHFE1_Astrocyte	ADHFE1	Astrocyte	down_ADHFE1_Astrocyte	Astrocyte	macaque_down_adhfe1_astrocyte	down	rhe	Astrocyte	Astrocyte	ASTRO_1	-0.252091038353992	0.252091038353992	3.58485509284281e-05	0.0006537831464042	down	down_ADHFE1_ASTRO_1	yes	yes	both	down_down
31807	36270	1077.1472107753	1.21073313368813	0.267813799817751	4.52080189486892	6.16058200064994e-06	3.45540271341031e-05	Astrocyte	hg	rm	-1.21073313368813	human_up	macaque_down	human_up_ANKRD44_Astrocyte	macaque_down_ANKRD44_Astrocyte	0.808994805810247	0.268220302144279	3.01615798410025	0.0025599983928026	0.0082216815853188	Astrocyte	pt	-0.808994805810247	chimp_up	chimp_up_ANKRD44_Astrocyte	down_ANKRD44_Astrocyte	ANKRD44	Astrocyte	down_ANKRD44_Astrocyte	Astrocyte	macaque_down_ankrd44_astrocyte	down	rhe	Astrocyte	Astrocyte	ASTRO_3	-0.265423078582	0.265423078582	6.98483482812685e-06	0.0002677918689788	down	down_ANKRD44_ASTRO_3	no	no	both	down_down
34196	38659	231.564234173727	-2.0900007346585	0.834782541987749	-2.50364691346069	0.0122920635908095	0.0293109981073481	Astrocyte	hg	rm	2.0900007346585	human_down	macaque_up	human_down_APLNR_Astrocyte	macaque_up_APLNR_Astrocyte	-3.52385132680349	0.839877867024501	-4.19567113881416	2.72064764284129e-05	0.0001497233831834	Astrocyte	pt	3.52385132680349	chimp_down	chimp_down_APLNR_Astrocyte	up_APLNR_Astrocyte	APLNR	Astrocyte	up_APLNR_Astrocyte	Astrocyte	macaque_up_aplnr_astrocyte	up	rhe	Astrocyte	Astrocyte	ASTRO_3	0.275331075246718	-0.275331075246718	0.0001348406779882	0.0021234412984798	up	up_APLNR_ASTRO_3	yes	yes	both	up_up
34389	38852	7052.96980820748	-0.953727307415961	0.119554848661563	-7.97732018477794	1.49544533775428e-15	3.72116357381681e-14	Astrocyte	hg	rm	0.953727307415961	human_down	macaque_up	human_down_ARHGAP32_Astrocyte	macaque_up_ARHGAP32_Astrocyte	-0.53098248580923	0.11956914452149	-4.44079856834467	8.96256596913528e-06	5.52708846997715e-05	Astrocyte	pt	0.53098248580923	chimp_down	chimp_down_ARHGAP32_Astrocyte	up_ARHGAP32_Astrocyte	ARHGAP32	Astrocyte	up_ARHGAP32_Astrocyte	Astrocyte	macaque_up_arhgap32_astrocyte	up	rhe	Astrocyte	Astrocyte	ASTRO_3	-0.316089249067847	0.316089249067847	0.0002390114484782	0.0031961923110231	down	down_ARHGAP32_ASTRO_3	no	no	both	up_down
34856	39319	472.165081062308	1.08691658304559	0.226636776289045	4.7958526451125	1.61984327109749e-06	1.02654257819179e-05	Astrocyte	hg	rm	-1.08691658304559	human_up	macaque_down	human_up_BAZ1A_Astrocyte	macaque_down_BAZ1A_Astrocyte	1.33948631338106	0.22691401842013	5.90305668511413	3.56827600489749e-09	4.16494175174816e-08	Astrocyte	pt	-1.33948631338106	chimp_up	chimp_up_BAZ1A_Astrocyte	down_BAZ1A_Astrocyte	BAZ1A	Astrocyte	down_BAZ1A_Astrocyte	Astrocyte	macaque_down_baz1a_astrocyte	down	rhe	Astrocyte	Astrocyte	ASTRO_3	0.256876005515386	-0.256876005515386	2.24949059442746e-08	5.53999544727608e-06	up	up_BAZ1A_ASTRO_3	yes	yes	both	down_up
31471	35934	1167.21809506316	1.60434336425748	0.135898319326518	11.8054687667092	3.65746953123633e-32	3.48194364971494e-30	Astrocyte	hg	rm	-1.60434336425748	human_up	macaque_down	human_up_CAPN2_Astrocyte	macaque_down_CAPN2_Astrocyte	0.672221733558438	0.137124777018343	4.90226309333225	9.47388352967242e-07	7.17947996696036e-06	Astrocyte	pt	-0.672221733558438	chimp_up	chimp_up_CAPN2_Astrocyte	down_CAPN2_Astrocyte	CAPN2	Astrocyte	down_CAPN2_Astrocyte	Astrocyte	macaque_down_capn2_astrocyte	down	rhe	Astrocyte	Astrocyte	ASTRO_3	0.337033572804009	-0.337033572804009	5.82438243164394e-05	0.0011643511756246	up	up_CAPN2_ASTRO_3	no	no	both	down_up
35685	40148	761.303034098685	0.989461920272966	0.185389731515425	5.33719916515786	9.43933362982679e-08	7.59599206249269e-07	Astrocyte	hg	rm	-0.989461920272966	human_up	macaque_down	human_up_CDK5RAP3_Astrocyte	macaque_down_CDK5RAP3_Astrocyte	0.798601996829287	0.186026425187449	4.29294921957768	1.76315342370407e-05	0.0001014550641135	Astrocyte	pt	-0.798601996829287	chimp_up	chimp_up_CDK5RAP3_Astrocyte	down_CDK5RAP3_Astrocyte	CDK5RAP3	Astrocyte	down_CDK5RAP3_Astrocyte	Astrocyte	macaque_down_cdk5rap3_astrocyte	down	rhe	Astrocyte	Astrocyte	ASTRO_3	-0.251034561806051	0.251034561806051	4.02964393873563e-06	0.0001895322183598	down	down_CDK5RAP3_ASTRO_3	yes	yes	both	down_down
33396	37859	2121.65496951244	-0.590096840131439	0.242692006214493	-2.43146385138828	0.0150379488166215	0.034758753361636	Astrocyte	hg	rm	0.590096840131439	human_down	macaque_up	human_down_CSMD1_Astrocyte	macaque_up_CSMD1_Astrocyte	-0.625888769284283	0.24287753878316	-2.57697262752269	0.0099669843050784	0.0264459301114592	Astrocyte	pt	0.625888769284283	chimp_down	chimp_down_CSMD1_Astrocyte	up_CSMD1_Astrocyte	CSMD1	Astrocyte	up_CSMD1_Astrocyte	Astrocyte	macaque_up_csmd1_astrocyte	up	rhe	Astrocyte	Astrocyte	ASTRO_1	-0.478916633551932	0.478916633551932	0.0009878381522315	0.0069611837462029	down	down_CSMD1_ASTRO_1	no	no	both	up_down
34187	38650	993.264100522932	1.85525684366528	0.345946091553763	5.36284955650947	8.19192322240583e-08	6.66003670292811e-07	Astrocyte	hg	rm	-1.85525684366528	human_up	macaque_down	human_up_DGKZ_Astrocyte	macaque_down_DGKZ_Astrocyte	0.855370898759161	0.346532654454873	2.46837026110782	0.0135729844105846	0.0342334586109659	Astrocyte	pt	-0.855370898759161	chimp_up	chimp_up_DGKZ_Astrocyte	down_DGKZ_Astrocyte	DGKZ	Astrocyte	down_DGKZ_Astrocyte	Astrocyte	macaque_down_dgkz_astrocyte	down	rhe	Astrocyte	Astrocyte	ASTRO_1	-0.270736287673098	0.270736287673098	1.33127730214807e-05	0.0003219057740661	down	down_DGKZ_ASTRO_1	no	no	both	down_down
35815	40278	3586.93575868684	1.00421102146769	0.280542070120527	3.57953807440096	0.0003442020979441	0.001296152169991	Astrocyte	hg	rm	-1.00421102146769	human_up	macaque_down	human_up_DLGAP1_Astrocyte	macaque_down_DLGAP1_Astrocyte	0.918022399265126	0.280616402842383	3.27144953027127	0.0010699768453414	0.0038666761950358	Astrocyte	pt	-0.918022399265126	chimp_up	chimp_up_DLGAP1_Astrocyte	down_DLGAP1_Astrocyte	DLGAP1	Astrocyte	down_DLGAP1_Astrocyte	Astrocyte	macaque_down_dlgap1_astrocyte	down	rhe	Astrocyte	Astrocyte	ASTRO_1	-0.543936422251717	0.543936422251717	8.42075633220151e-06	0.0002309257408254	down	down_DLGAP1_ASTRO_1	no	no	both	down_down
31457	35920	10762.2157598204	-0.819754975383188	0.200619023073287	-4.08612783984961	4.38632159782589e-05	0.0002049480895566	Astrocyte	hg	rm	0.819754975383188	human_down	macaque_up	human_down_ESRRG_Astrocyte	macaque_up_ESRRG_Astrocyte	-0.580409486549282	0.200640419268215	-2.89278445821723	0.0038184323854983	0.0116226192721598	Astrocyte	pt	0.580409486549282	chimp_down	chimp_down_ESRRG_Astrocyte	up_ESRRG_Astrocyte	ESRRG	Astrocyte	up_ESRRG_Astrocyte	Astrocyte	macaque_up_esrrg_astrocyte	up	rhe	Astrocyte	Astrocyte	ASTRO_3	-0.659167213151525	0.659167213151525	1.06114240627373e-09	7.07099010985551e-07	down	down_ESRRG_ASTRO_3	no	no	both	up_down
32044	36507	3160.49618615221	0.735884982431986	0.321383502070887	2.28974100316348	0.0220363349727335	0.0479111503397293	Astrocyte	hg	rm	-0.735884982431986	human_up	macaque_down	human_up_FOXP1_Astrocyte	macaque_down_FOXP1_Astrocyte	1.25605251105097	0.321378948069582	3.90832230485432	9.29392668407763e-05	0.0004492134781005	Astrocyte	pt	-1.25605251105097	chimp_up	chimp_up_FOXP1_Astrocyte	down_FOXP1_Astrocyte	FOXP1	Astrocyte	down_FOXP1_Astrocyte	Astrocyte	macaque_down_foxp1_astrocyte	down	rhe	Astrocyte	Astrocyte	ASTRO_1	0.254030675639081	-0.254030675639081	2.82706259094812e-06	0.0001079258232673	up	up_FOXP1_ASTRO_1	yes	yes	both	down_up
35369	39832	6789.67820378737	-0.892292621888995	0.21724201267462	-4.10736676070779	4.00195494954942e-05	0.0001889344460906	Astrocyte	hg	rm	0.892292621888995	human_down	macaque_up	human_down_GNAO1_Astrocyte	macaque_up_GNAO1_Astrocyte	-1.05644119965694	0.21733313799689	-4.86093013423499	1.16835485952206e-06	8.6994299508757e-06	Astrocyte	pt	1.05644119965694	chimp_down	chimp_down_GNAO1_Astrocyte	up_GNAO1_Astrocyte	GNAO1	Astrocyte	up_GNAO1_Astrocyte	Astrocyte	macaque_up_gnao1_astrocyte	up	rhe	Astrocyte	Astrocyte	ASTRO_1	-0.284334075299688	0.284334075299688	0.0001238813721165	0.0015637168820217	down	down_GNAO1_ASTRO_1	no	no	both	up_down
36664	41127	698.020471355646	-0.73669917324642	0.204068302065425	-3.61006175770616	0.0003061241100622	0.0011694906211174	Astrocyte	hg	rm	0.73669917324642	human_down	macaque_up	human_down_GRIA3_Astrocyte	macaque_up_GRIA3_Astrocyte	-0.639666734463406	0.204582385794011	-3.1266950572542	0.0017678318907194	0.0059707024183707	Astrocyte	pt	0.639666734463406	chimp_down	chimp_down_GRIA3_Astrocyte	up_GRIA3_Astrocyte	GRIA3	Astrocyte	up_GRIA3_Astrocyte	Astrocyte	macaque_up_gria3_astrocyte	up	rhe	Astrocyte	Astrocyte	ASTRO_3	-0.437169827917219	0.437169827917219	1.23435785739663e-09	7.29587784245232e-07	down	down_GRIA3_ASTRO_3	no	no	both	up_down
33771	38234	1705.50574242807	1.70835338107512	0.328270682423134	5.20409976445318	1.94939267320444e-07	1.48626380965623e-06	Astrocyte	hg	rm	-1.70835338107512	human_up	macaque_down	human_up_GSN_Astrocyte	macaque_down_GSN_Astrocyte	1.49942668527579	0.32842185080369	4.56555092667098	4.9818423075167e-06	3.24886199412213e-05	Astrocyte	pt	-1.49942668527579	chimp_up	chimp_up_GSN_Astrocyte	down_GSN_Astrocyte	GSN	Astrocyte	down_GSN_Astrocyte	Astrocyte	macaque_down_gsn_astrocyte	down	rhe	Astrocyte	Astrocyte	ASTRO_1	-0.263008815166742	0.263008815166742	0.0001169873364666	0.0014973969065382	down	down_GSN_ASTRO_1	no	no	both	down_down
32863	37326	171.61558040613	1.10076755398926	0.316188465271895	3.4813653086386	0.0004988646084427	0.0017973116700525	Astrocyte	hg	rm	-1.10076755398926	human_up	macaque_down	human_up_HLA-B_Astrocyte	macaque_down_HLA-B_Astrocyte	1.37392346867379	0.31668971112799	4.33838997730658	1.43530306403251e-05	8.4295890499844e-05	Astrocyte	pt	-1.37392346867379	chimp_up	chimp_up_HLA-B_Astrocyte	down_HLA-B_Astrocyte	HLA-B	Astrocyte	down_HLA-B_Astrocyte	Astrocyte	macaque_down_hla-b_astrocyte	down	rhe	Astrocyte	Astrocyte	ASTRO_3	0.265378889120664	-0.265378889120664	0.0001922725146323	0.0027340627341307	up	up_HLA-B_ASTRO_3	no	no	both	down_up
32862	37325	173.421100624045	2.93049144889663	0.436957425536341	6.70658347389248	1.99233899572878e-11	2.87849790541437e-10	Astrocyte	hg	rm	-2.93049144889663	human_up	macaque_down	human_up_HLA-C_Astrocyte	macaque_down_HLA-C_Astrocyte	5.12183286998466	0.433681736076306	11.8101189049923	3.46071524717489e-32	3.96772863688196e-30	Astrocyte	pt	-5.12183286998466	chimp_up	chimp_up_HLA-C_Astrocyte	down_HLA-C_Astrocyte	HLA-C	Astrocyte	down_HLA-C_Astrocyte	Astrocyte	macaque_down_hla-c_astrocyte	down	rhe	Astrocyte	Astrocyte	ASTRO_3	0.319058974270747	-0.319058974270747	5.19730213533834e-05	0.0010678859961045	up	up_HLA-C_ASTRO_3	no	no	both	down_up
33960	38423	2949.59637709942	-0.589047107242227	0.186064195336448	-3.1658272897539	0.0015464258242414	0.0048747273764891	Astrocyte	hg	rm	0.589047107242227	human_down	macaque_up	human_down_KAT6B_Astrocyte	macaque_up_KAT6B_Astrocyte	-0.731315269984794	0.186277809942484	-3.9259387374728	8.63921434744618e-05	0.000420235506294	Astrocyte	pt	0.731315269984794	chimp_down	chimp_down_KAT6B_Astrocyte	up_KAT6B_Astrocyte	KAT6B	Astrocyte	up_KAT6B_Astrocyte	Astrocyte	macaque_up_kat6b_astrocyte	up	rhe	Astrocyte	Astrocyte	ASTRO_3	-0.364199094208411	0.364199094208411	2.07055675958885e-06	0.000120377417905	down	down_KAT6B_ASTRO_3	no	no	both	up_down
32271	36734	3860.17234400703	-0.828056217032316	0.266538599380809	-3.10670281511179	0.0018918648353275	0.0057957215361815	Astrocyte	hg	rm	0.828056217032316	human_down	macaque_up	human_down_KCNIP4_Astrocyte	macaque_up_KCNIP4_Astrocyte	-0.651309778515409	0.266595665578107	-2.44306214470163	0.0145632293113099	0.0363059229674637	Astrocyte	pt	0.651309778515409	chimp_down	chimp_down_KCNIP4_Astrocyte	up_KCNIP4_Astrocyte	KCNIP4	Astrocyte	up_KCNIP4_Astrocyte	Astrocyte	macaque_up_kcnip4_astrocyte	up	rhe	Astrocyte	Astrocyte	ASTRO_3	-0.669221062460953	0.669221062460953	0.0002494808968845	0.0033013397489235	down	down_KCNIP4_ASTRO_3	no	no	both	up_down
32271	36734	3860.17234400703	-0.828056217032316	0.266538599380809	-3.10670281511179	0.0018918648353275	0.0057957215361815	Astrocyte	hg	rm	0.828056217032316	human_down	macaque_up	human_down_KCNIP4_Astrocyte	macaque_up_KCNIP4_Astrocyte	-0.651309778515409	0.266595665578107	-2.44306214470163	0.0145632293113099	0.0363059229674637	Astrocyte	pt	0.651309778515409	chimp_down	chimp_down_KCNIP4_Astrocyte	up_KCNIP4_Astrocyte	KCNIP4	Astrocyte	up_KCNIP4_Astrocyte	Astrocyte	macaque_up_kcnip4_astrocyte	up	rhe	Astrocyte	Astrocyte	ASTRO_1	-0.750807868916607	0.750807868916607	1.27101491278847e-06	6.21690843391377e-05	down	down_KCNIP4_ASTRO_1	no	no	both	up_down
32271	36734	3860.17234400703	-0.828056217032316	0.266538599380809	-3.10670281511179	0.0018918648353275	0.0057957215361815	Astrocyte	hg	rm	0.828056217032316	human_down	macaque_up	human_down_KCNIP4_Astrocyte	macaque_up_KCNIP4_Astrocyte	-0.651309778515409	0.266595665578107	-2.44306214470163	0.0145632293113099	0.0363059229674637	Astrocyte	pt	0.651309778515409	chimp_down	chimp_down_KCNIP4_Astrocyte	up_KCNIP4_Astrocyte	KCNIP4	Astrocyte	up_KCNIP4_Astrocyte	Astrocyte	macaque_up_kcnip4_astrocyte	up	rhe	Astrocyte	Astrocyte	ASTRO_2	-0.987534422	0.987534422	0.000311199	0.006356788	down	down_KCNIP4_ASTRO_2	no	no	both	up_down
32978	37441	2806.1777298643	0.695533816910543	0.286595784067782	2.42688083906372	0.0152292569838286	0.0351536740139031	Astrocyte	hg	rm	-0.695533816910543	human_up	macaque_down	human_up_KLHL32_Astrocyte	macaque_down_KLHL32_Astrocyte	1.09086042599437	0.286610537131016	3.80607229906454	0.0001411911249869	0.0006486214434183	Astrocyte	pt	-1.09086042599437	chimp_up	chimp_up_KLHL32_Astrocyte	down_KLHL32_Astrocyte	KLHL32	Astrocyte	down_KLHL32_Astrocyte	Astrocyte	macaque_down_klhl32_astrocyte	down	rhe	Astrocyte	Astrocyte	ASTRO_3	-0.368021729240469	0.368021729240469	1.91697171295599e-10	2.12448390088348e-07	down	down_KLHL32_ASTRO_3	no	no	both	down_down
35821	40284	1360.43211657514	-1.92959108033525	0.379960219541528	-5.07840289876545	3.80620875342446e-07	2.72290376741165e-06	Astrocyte	hg	rm	1.92959108033525	human_down	macaque_up	human_down_L3MBTL4_Astrocyte	macaque_up_L3MBTL4_Astrocyte	-2.83337067348339	0.381014765915095	-7.43638023234714	1.03481701015013e-13	2.30109204811798e-12	Astrocyte	pt	2.83337067348339	chimp_down	chimp_down_L3MBTL4_Astrocyte	up_L3MBTL4_Astrocyte	L3MBTL4	Astrocyte	up_L3MBTL4_Astrocyte	Astrocyte	macaque_up_l3mbtl4_astrocyte	up	rhe	Astrocyte	Astrocyte	ASTRO_3	-0.265413608753821	0.265413608753821	0.0012111756786362	0.0099922574696799	down	down_L3MBTL4_ASTRO_3	yes	yes	both	up_down
33102	37565	1405.26674732879	2.98871447903073	0.284010690228758	10.5232464194339	6.75067005549067e-26	4.4707465507248e-24	Astrocyte	hg	rm	-2.98871447903073	human_up	macaque_down	human_up_MICALL2_Astrocyte	macaque_down_MICALL2_Astrocyte	2.03581208629329	0.284454328787925	7.15690316603018	8.2519942708426e-13	1.63089692146171e-11	Astrocyte	pt	-2.03581208629329	chimp_up	chimp_up_MICALL2_Astrocyte	down_MICALL2_Astrocyte	MICALL2	Astrocyte	down_MICALL2_Astrocyte	Astrocyte	macaque_down_micall2_astrocyte	down	rhe	Astrocyte	Astrocyte	ASTRO_1	-0.265162457811715	0.265162457811715	2.64960255315059e-08	3.94971025491081e-06	down	down_MICALL2_ASTRO_1	yes	yes	both	down_down
33295	37758	14404.7691641619	-0.600747225661238	0.168428993599541	-3.56676848102282	0.0003614105133167	0.0013535439403724	Astrocyte	hg	rm	0.600747225661238	human_down	macaque_up	human_down_NRCAM_Astrocyte	macaque_up_NRCAM_Astrocyte	-0.626547426185321	0.16846764662804	-3.71909644804784	0.0001999367033531	0.0008827894549452	Astrocyte	pt	0.626547426185321	chimp_down	chimp_down_NRCAM_Astrocyte	up_NRCAM_Astrocyte	NRCAM	Astrocyte	up_NRCAM_Astrocyte	Astrocyte	macaque_up_nrcam_astrocyte	up	rhe	Astrocyte	Astrocyte	ASTRO_3	0.412394829440927	-0.412394829440927	0.001201528561295	0.0099419059490822	up	up_NRCAM_ASTRO_3	yes	yes	both	up_up
31282	35745	1497.87851816554	0.706238244504012	0.150076843591112	4.70584420357463	2.52817544455528e-06	1.54214363143997e-05	Astrocyte	hg	rm	-0.706238244504012	human_up	macaque_down	human_up_OTUD7B_Astrocyte	macaque_down_OTUD7B_Astrocyte	0.517119048607066	0.150493406332016	3.43615751155374	0.0005900278304696	0.0022940123482764	Astrocyte	pt	-0.517119048607066	chimp_up	chimp_up_OTUD7B_Astrocyte	down_OTUD7B_Astrocyte	OTUD7B	Astrocyte	down_OTUD7B_Astrocyte	Astrocyte	macaque_down_otud7b_astrocyte	down	rhe	Astrocyte	Astrocyte	ASTRO_1	0.256089874045776	-0.256089874045776	7.74285679686205e-05	0.0011115163846614	up	up_OTUD7B_ASTRO_1	no	no	both	down_up
31332	35795	777.763464391707	1.12016143006796	0.246799895290065	4.53874353857175	5.65904116659013e-06	3.1984906673081e-05	Astrocyte	hg	rm	-1.12016143006796	human_up	macaque_down	human_up_PAQR6_Astrocyte	macaque_down_PAQR6_Astrocyte	1.00747145866278	0.2472027490964	4.07548646746601	4.59182527187866e-05	0.0002392344729469	Astrocyte	pt	-1.00747145866278	chimp_up	chimp_up_PAQR6_Astrocyte	down_PAQR6_Astrocyte	PAQR6	Astrocyte	down_PAQR6_Astrocyte	Astrocyte	macaque_down_paqr6_astrocyte	down	rhe	Astrocyte	Astrocyte	ASTRO_3	-0.265634456538858	0.265634456538858	7.26533295518758e-11	1.28828883961386e-07	down	down_PAQR6_ASTRO_3	yes	yes	both	down_down
32281	36744	8360.29792238519	-1.07094687434549	0.119609567420287	-8.95368905216728	3.43796321766353e-19	1.25753971898241e-17	Astrocyte	hg	rm	1.07094687434549	human_down	macaque_up	human_down_PCDH7_Astrocyte	macaque_up_PCDH7_Astrocyte	-0.517660951410467	0.119596373947292	-4.32840005365555	1.50196464623037e-05	8.77517700845552e-05	Astrocyte	pt	0.517660951410467	chimp_down	chimp_down_PCDH7_Astrocyte	up_PCDH7_Astrocyte	PCDH7	Astrocyte	up_PCDH7_Astrocyte	Astrocyte	macaque_up_pcdh7_astrocyte	up	rhe	Astrocyte	Astrocyte	ASTRO_1	-0.271074051306024	0.271074051306024	0.0003623808006827	0.0033894150773917	down	down_PCDH7_ASTRO_1	no	no	both	up_down
32281	36744	8360.29792238519	-1.07094687434549	0.119609567420287	-8.95368905216728	3.43796321766353e-19	1.25753971898241e-17	Astrocyte	hg	rm	1.07094687434549	human_down	macaque_up	human_down_PCDH7_Astrocyte	macaque_up_PCDH7_Astrocyte	-0.517660951410467	0.119596373947292	-4.32840005365555	1.50196464623037e-05	8.77517700845552e-05	Astrocyte	pt	0.517660951410467	chimp_down	chimp_down_PCDH7_Astrocyte	up_PCDH7_Astrocyte	PCDH7	Astrocyte	up_PCDH7_Astrocyte	Astrocyte	macaque_up_pcdh7_astrocyte	up	rhe	Astrocyte	Astrocyte	ASTRO_2	-0.276327751	0.276327751	8.88e-06	0.000703257	down	down_PCDH7_ASTRO_2	no	no	both	up_down
32047	36510	5818.98616698747	0.63849515235853	0.231900209836501	2.75331856236222	0.005899446037516	0.0156222136781361	Astrocyte	hg	rm	-0.63849515235853	human_up	macaque_down	human_up_PDZRN3_Astrocyte	macaque_down_PDZRN3_Astrocyte	0.574063636686238	0.231956528812803	2.4748759589756	0.0133282457560975	0.0337519107883601	Astrocyte	pt	-0.574063636686238	chimp_up	chimp_up_PDZRN3_Astrocyte	down_PDZRN3_Astrocyte	PDZRN3	Astrocyte	down_PDZRN3_Astrocyte	Astrocyte	macaque_down_pdzrn3_astrocyte	down	rhe	Astrocyte	Astrocyte	ASTRO_1	-0.296709992758815	0.296709992758815	0.0008464620744306	0.0062285169365342	down	down_PDZRN3_ASTRO_1	yes	yes	both	down_down
33932	38395	3233.18145480992	0.569426462362017	0.158994870765043	3.58141403947235	0.0003417395797214	0.0012886996529724	Astrocyte	hg	rm	-0.569426462362017	human_up	macaque_down	human_up_PHYHIPL_Astrocyte	macaque_down_PHYHIPL_Astrocyte	1.01790406476338	0.15900460550497	6.40172692816479	1.5362925779764e-10	2.2286693350576e-09	Astrocyte	pt	-1.01790406476338	chimp_up	chimp_up_PHYHIPL_Astrocyte	down_PHYHIPL_Astrocyte	PHYHIPL	Astrocyte	down_PHYHIPL_Astrocyte	Astrocyte	macaque_down_phyhipl_astrocyte	down	rhe	Astrocyte	Astrocyte	ASTRO_3	-0.600578988839334	0.600578988839334	5.08567097111257e-08	9.48163000304903e-06	down	down_PHYHIPL_ASTRO_3	no	no	both	down_down
35182	39645	1657.52177120762	-0.605223380630543	0.220054491092592	-2.75033414508175	0.0059534521231341	0.0157456736358471	Astrocyte	hg	rm	0.605223380630543	human_down	macaque_up	human_down_RGMA_Astrocyte	macaque_up_RGMA_Astrocyte	-1.6125827924372	0.221000091061006	-7.29675171035136	2.94798076116599e-13	6.18085646128337e-12	Astrocyte	pt	1.6125827924372	chimp_down	chimp_down_RGMA_Astrocyte	up_RGMA_Astrocyte	RGMA	Astrocyte	up_RGMA_Astrocyte	Astrocyte	macaque_up_rgma_astrocyte	up	rhe	Astrocyte	Astrocyte	ASTRO_1	-0.264547695724163	0.264547695724163	5.47269699306479e-05	0.0008754395555572	down	down_RGMA_ASTRO_1	no	yes	both	up_down
35182	39645	1657.52177120762	-0.605223380630543	0.220054491092592	-2.75033414508175	0.0059534521231341	0.0157456736358471	Astrocyte	hg	rm	0.605223380630543	human_down	macaque_up	human_down_RGMA_Astrocyte	macaque_up_RGMA_Astrocyte	-1.6125827924372	0.221000091061006	-7.29675171035136	2.94798076116599e-13	6.18085646128337e-12	Astrocyte	pt	1.6125827924372	chimp_down	chimp_down_RGMA_Astrocyte	up_RGMA_Astrocyte	RGMA	Astrocyte	up_RGMA_Astrocyte	Astrocyte	macaque_up_rgma_astrocyte	up	rhe	Astrocyte	Astrocyte	ASTRO_3	-0.311400708540345	0.311400708540345	0.0002036819171318	0.0028469613135991	down	down_RGMA_ASTRO_3	no	yes	both	up_down
34770	39233	36413.5643951298	2.61268901919556	0.334347948954494	7.81428158110566	5.52773975277358e-15	1.27299190310903e-13	Astrocyte	hg	rm	-2.61268901919556	human_up	macaque_down	human_up_RNF219-AS1_Astrocyte	macaque_down_RNF219-AS1_Astrocyte	4.23080230473817	0.334336018327134	12.6543419578518	1.0585882625074e-36	1.63582570275147e-34	Astrocyte	pt	-4.23080230473817	chimp_up	chimp_up_RNF219-AS1_Astrocyte	down_RNF219-AS1_Astrocyte	RNF219-AS1	Astrocyte	down_RNF219-AS1_Astrocyte	Astrocyte	macaque_down_rnf219-as1_astrocyte	down	rhe	Astrocyte	Astrocyte	ASTRO_3	-1.19052933093825	1.19052933093825	1.02719668441781e-09	7.07099010985551e-07	down	down_RNF219-AS1_ASTRO_3	yes	yes	both	down_down
32049	36512	2304.21705187394	-1.56168028625338	0.263639446395409	-5.92354561354659	3.15073282667044e-09	3.28073132464585e-08	Astrocyte	hg	rm	1.56168028625338	human_down	macaque_up	human_down_ROBO2_Astrocyte	macaque_up_ROBO2_Astrocyte	-1.14357950535726	0.26366572796	-4.33723227590181	1.44288121257252e-05	8.4671001260619e-05	Astrocyte	pt	1.14357950535726	chimp_down	chimp_down_ROBO2_Astrocyte	up_ROBO2_Astrocyte	ROBO2	Astrocyte	up_ROBO2_Astrocyte	Astrocyte	macaque_up_robo2_astrocyte	up	rhe	Astrocyte	Astrocyte	ASTRO_1	-0.572339795929879	0.572339795929879	1.41625721716562e-05	0.0003384345081761	down	down_ROBO2_ASTRO_1	no	no	both	up_down
32049	36512	2304.21705187394	-1.56168028625338	0.263639446395409	-5.92354561354659	3.15073282667044e-09	3.28073132464585e-08	Astrocyte	hg	rm	1.56168028625338	human_down	macaque_up	human_down_ROBO2_Astrocyte	macaque_up_ROBO2_Astrocyte	-1.14357950535726	0.26366572796	-4.33723227590181	1.44288121257252e-05	8.4671001260619e-05	Astrocyte	pt	1.14357950535726	chimp_down	chimp_down_ROBO2_Astrocyte	up_ROBO2_Astrocyte	ROBO2	Astrocyte	up_ROBO2_Astrocyte	Astrocyte	macaque_up_robo2_astrocyte	up	rhe	Astrocyte	Astrocyte	ASTRO_3	-0.701884954987658	0.701884954987658	2.57642582754986e-06	0.0001436640967739	down	down_ROBO2_ASTRO_3	no	no	both	up_down
32172	36635	316.350716096218	3.01114366354315	0.426292366894942	7.06356458004615	1.62284725931204e-12	2.70157828296871e-11	Astrocyte	hg	rm	-3.01114366354315	human_up	macaque_down	human_up_SERPINI2_Astrocyte	macaque_down_SERPINI2_Astrocyte	1.29295858948335	0.428696497032404	3.01602322023549	0.0025611364601224	0.0082228598331995	Astrocyte	pt	-1.29295858948335	chimp_up	chimp_up_SERPINI2_Astrocyte	down_SERPINI2_Astrocyte	SERPINI2	Astrocyte	down_SERPINI2_Astrocyte	Astrocyte	macaque_down_serpini2_astrocyte	down	rhe	Astrocyte	Astrocyte	ASTRO_3	-0.277146229284483	0.277146229284483	8.59549700731999e-05	0.0015616327144856	down	down_SERPINI2_ASTRO_3	yes	yes	both	down_down
36408	40871	194.409657384088	1.14130722374476	0.195822572242749	5.8282720458291	5.60042294436837e-09	5.60446421468642e-08	Astrocyte	hg	rm	-1.14130722374476	human_up	macaque_down	human_up_SH3BGR_Astrocyte	macaque_down_SH3BGR_Astrocyte	1.00081313813137	0.19795844154206	5.05567295001527	4.28875758745109e-07	3.4735190107252e-06	Astrocyte	pt	-1.00081313813137	chimp_up	chimp_up_SH3BGR_Astrocyte	down_SH3BGR_Astrocyte	SH3BGR	Astrocyte	down_SH3BGR_Astrocyte	Astrocyte	macaque_down_sh3bgr_astrocyte	down	rhe	Astrocyte	Astrocyte	ASTRO_3	0.282689226468215	-0.282689226468215	0.0006917055488911	0.0067992957124162	up	up_SH3BGR_ASTRO_3	yes	yes	both	down_up
34994	39457	1363.99258810664	1.79790009539815	0.20743181185418	8.66742704181763	4.41994681177329e-18	1.45231688383768e-16	Astrocyte	hg	rm	-1.79790009539815	human_up	macaque_down	human_up_SLC25A29_Astrocyte	macaque_down_SLC25A29_Astrocyte	0.924778985788154	0.208070538405324	4.44454555111821	8.80778460397979e-06	5.44423207767737e-05	Astrocyte	pt	-0.924778985788154	chimp_up	chimp_up_SLC25A29_Astrocyte	down_SLC25A29_Astrocyte	SLC25A29	Astrocyte	down_SLC25A29_Astrocyte	Astrocyte	macaque_down_slc25a29_astrocyte	down	rhe	Astrocyte	Astrocyte	ASTRO_1	-0.29103686787828	0.29103686787828	3.77050963437739e-08	5.229315039121e-06	down	down_SLC25A29_ASTRO_1	no	no	both	down_down
33883	38346	2919.53692113745	-0.633362797183532	0.234481112279691	-2.70112501184339	0.0069105358358539	0.017895224857266	Astrocyte	hg	rm	0.633362797183532	human_down	macaque_up	human_down_SLC39A12_Astrocyte	macaque_up_SLC39A12_Astrocyte	-0.713542093834608	0.234635736888442	-3.04106315302627	0.0023574437876448	0.0076611534244935	Astrocyte	pt	0.713542093834608	chimp_down	chimp_down_SLC39A12_Astrocyte	up_SLC39A12_Astrocyte	SLC39A12	Astrocyte	up_SLC39A12_Astrocyte	Astrocyte	macaque_up_slc39a12_astrocyte	up	rhe	Astrocyte	Astrocyte	ASTRO_1	-0.356277053346353	0.356277053346353	1.91368097173099e-06	8.04884666670658e-05	down	down_SLC39A12_ASTRO_1	yes	yes	both	up_down
35483	39946	188.407588638161	0.92728731905358	0.237992037410133	3.89629556158461	9.76751818135629e-05	0.0004217297534266	Astrocyte	hg	rm	-0.92728731905358	human_up	macaque_down	human_up_SLC7A5_Astrocyte	macaque_down_SLC7A5_Astrocyte	0.92046806853066	0.239444420127949	3.84418257915052	0.0001209549313557	0.0005668931672884	Astrocyte	pt	-0.92046806853066	chimp_up	chimp_up_SLC7A5_Astrocyte	down_SLC7A5_Astrocyte	SLC7A5	Astrocyte	down_SLC7A5_Astrocyte	Astrocyte	macaque_down_slc7a5_astrocyte	down	rhe	Astrocyte	Astrocyte	ASTRO_3	0.295313278728928	-0.295313278728928	1.10872821378365e-07	1.59837143795217e-05	up	up_SLC7A5_ASTRO_3	yes	yes	both	down_up
31508	35971	8900.61979961171	0.528424130769221	0.114694815524504	4.60721897805681	4.08090177444375e-06	2.37968909871515e-05	Astrocyte	hg	rm	-0.528424130769221	human_up	macaque_down	human_up_SMYD3_Astrocyte	macaque_down_SMYD3_Astrocyte	0.653269241578445	0.11474363662194	5.69329385760059	1.24611644666693e-08	1.33200166542217e-07	Astrocyte	pt	-0.653269241578445	chimp_up	chimp_up_SMYD3_Astrocyte	down_SMYD3_Astrocyte	SMYD3	Astrocyte	down_SMYD3_Astrocyte	Astrocyte	macaque_down_smyd3_astrocyte	down	rhe	Astrocyte	Astrocyte	ASTRO_1	-0.465338963403053	0.465338963403053	2.21035135690735e-05	0.0004594257461959	down	down_SMYD3_ASTRO_1	no	no	both	down_down
33310	37773	2286.25658008475	1.13102408926974	0.185852776840151	6.08559155531217	1.16061977508047e-09	1.28974552910844e-08	Astrocyte	hg	rm	-1.13102408926974	human_up	macaque_down	human_up_ST7_Astrocyte	macaque_down_ST7_Astrocyte	0.536901836691961	0.186202688036008	2.88342688472968	0.0039337395472745	0.0119293225036447	Astrocyte	pt	-0.536901836691961	chimp_up	chimp_up_ST7_Astrocyte	down_ST7_Astrocyte	ST7	Astrocyte	down_ST7_Astrocyte	Astrocyte	macaque_down_st7_astrocyte	down	rhe	Astrocyte	Astrocyte	ASTRO_3	-0.371257892236656	0.371257892236656	1.33998035499597e-07	1.81145149004177e-05	down	down_ST7_ASTRO_3	yes	yes	both	down_down
37170	41633	32.1086348855676	-1.3935223567489	0.409188570766952	-3.40557497521738	0.000660248812552	0.0104064235767138	COP	hg	rm	1.3935223567489	human_down	macaque_up	human_down_ABCA8_COP	macaque_up_ABCA8_COP	-2.08424593560494	0.439943331461176	-4.73753273787007	2.16335916871417e-06	0.0001284389148022	COP	pt	2.08424593560494	chimp_down	chimp_down_ABCA8_COP	up_ABCA8_COP	ABCA8	COP	up_ABCA8_COP	COP	macaque_up_abca8_cop	up	rhe	OL	OL	OPCS_2	0.393830589718709	-0.393830589718709	4.32863356256929e-07	0.0001141342429648	up	up_ABCA8_OPCS_2	no	no	both	up_up
37170	41633	32.1086348855676	-1.3935223567489	0.409188570766952	-3.40557497521738	0.000660248812552	0.0104064235767138	COP	hg	rm	1.3935223567489	human_down	macaque_up	human_down_ABCA8_COP	macaque_up_ABCA8_COP	-2.08424593560494	0.439943331461176	-4.73753273787007	2.16335916871417e-06	0.0001284389148022	COP	pt	2.08424593560494	chimp_down	chimp_down_ABCA8_COP	up_ABCA8_COP	ABCA8	COP	up_ABCA8_COP	COP	macaque_up_abca8_cop	up	rhe	OL	OL	OPCS_4	-0.317783566123945	0.317783566123945	0.0001768526043919	0.0025072126455435	down	down_ABCA8_OPCS_4	no	no	both	up_down
37140	41603	52.6624983439751	2.12546858639429	0.634082041350993	3.35204034775329	0.0008021832689509	0.0120350843567358	COP	hg	rm	-2.12546858639429	human_up	macaque_down	human_up_ADAMTS17_COP	macaque_down_ADAMTS17_COP	2.09688179056081	0.638059932919971	3.28633985990124	0.0010149846769498	0.015917675645544	COP	pt	-2.09688179056081	chimp_up	chimp_up_ADAMTS17_COP	down_ADAMTS17_COP	ADAMTS17	COP	down_ADAMTS17_COP	COP	macaque_down_adamts17_cop	down	rhe	OL	OL	OPCS_1	-0.384961252	0.384961252	2.52e-06	7.43e-05	down	down_ADAMTS17_OPCS_1	no	no	both	down_down
37014	41477	24.2419257464592	1.35682577669572	0.385544826395194	3.51924259853751	0.0004327807669936	0.0076775754998345	COP	hg	rm	-1.35682577669572	human_up	macaque_down	human_up_ADARB2_COP	macaque_down_ADARB2_COP	1.41600243461217	0.395404029225437	3.58115327601997	0.0003420808863662	0.006981351660818	COP	pt	-1.41600243461217	chimp_up	chimp_up_ADARB2_COP	down_ADARB2_COP	ADARB2	COP	down_ADARB2_COP	COP	macaque_down_adarb2_cop	down	rhe	OL	OL	ODC_1	-0.544684543	0.544684543	5.42e-05	0.000788547	down	down_ADARB2_ODC_1	no	no	both	down_down
36706	41169	68.8880413953611	-0.751251767899961	0.186589612087688	-4.02622503736656	5.66794474754863e-05	0.0016137985224581	COP	hg	rm	0.751251767899961	human_down	macaque_up	human_down_AGO3_COP	macaque_up_AGO3_COP	-0.779130845120563	0.19741497663312	-3.94666533617921	7.92472040893035e-05	0.0022501775993431	COP	pt	0.779130845120563	chimp_down	chimp_down_AGO3_COP	up_AGO3_COP	AGO3	COP	up_AGO3_COP	COP	macaque_up_ago3_cop	up	rhe	OL	OL	OPCS_2	-0.274943857669514	0.274943857669514	7.24931648746903e-06	0.0006834521159974	down	down_AGO3_OPCS_2	no	no	both	up_down
36706	41169	68.8880413953611	-0.751251767899961	0.186589612087688	-4.02622503736656	5.66794474754863e-05	0.0016137985224581	COP	hg	rm	0.751251767899961	human_down	macaque_up	human_down_AGO3_COP	macaque_up_AGO3_COP	-0.779130845120563	0.19741497663312	-3.94666533617921	7.92472040893035e-05	0.0022501775993431	COP	pt	0.779130845120563	chimp_down	chimp_down_AGO3_COP	up_AGO3_COP	AGO3	COP	up_AGO3_COP	COP	macaque_up_ago3_cop	up	rhe	OL	OL	ODC_1	-0.580664559	0.580664559	1.73e-10	4e-08	down	down_AGO3_ODC_1	no	no	both	up_down
36934	41397	34.6763128121827	1.72428148213743	0.326143895829577	5.28687338376074	1.24424698481032e-07	9.36091508937228e-06	COP	hg	rm	-1.72428148213743	human_up	macaque_down	human_up_AHI1_COP	macaque_down_AHI1_COP	1.11226694394337	0.341658029637733	3.25549774177041	0.0011319379663436	0.0173199286537467	COP	pt	-1.11226694394337	chimp_up	chimp_up_AHI1_COP	down_AHI1_COP	AHI1	COP	down_AHI1_COP	COP	macaque_down_ahi1_cop	down	rhe	OL	OL	OPCS_1	0.376429659	-0.376429659	4.98e-06	0.000123758	up	up_AHI1_OPCS_1	no	no	both	down_up
36934	41397	34.6763128121827	1.72428148213743	0.326143895829577	5.28687338376074	1.24424698481032e-07	9.36091508937228e-06	COP	hg	rm	-1.72428148213743	human_up	macaque_down	human_up_AHI1_COP	macaque_down_AHI1_COP	1.11226694394337	0.341658029637733	3.25549774177041	0.0011319379663436	0.0173199286537467	COP	pt	-1.11226694394337	chimp_up	chimp_up_AHI1_COP	down_AHI1_COP	AHI1	COP	down_AHI1_COP	COP	macaque_down_ahi1_cop	down	rhe	OL	OL	OPCS_2	0.318503148667349	-0.318503148667349	7.21724108565466e-05	0.0028461120248027	up	up_AHI1_OPCS_2	no	no	both	down_up
36714	41177	37.6000121703796	2.09927609850512	0.319188278807006	6.57692101461668	4.8028973873351e-11	1.20740154564056e-08	COP	hg	rm	-2.09927609850512	human_up	macaque_down	human_up_AK5_COP	macaque_down_AK5_COP	1.46572463205722	0.333235749207484	4.39846155624982	1.09020933001167e-05	0.0004636178560137	COP	pt	-1.46572463205722	chimp_up	chimp_up_AK5_COP	down_AK5_COP	AK5	COP	down_AK5_COP	COP	macaque_down_ak5_cop	down	rhe	OL	OL	OPCS_4	-0.326655428105547	0.326655428105547	0.0001091160673591	0.001817158606181	down	down_AK5_OPCS_4	no	no	both	down_down
36714	41177	37.6000121703796	2.09927609850512	0.319188278807006	6.57692101461668	4.8028973873351e-11	1.20740154564056e-08	COP	hg	rm	-2.09927609850512	human_up	macaque_down	human_up_AK5_COP	macaque_down_AK5_COP	1.46572463205722	0.333235749207484	4.39846155624982	1.09020933001167e-05	0.0004636178560137	COP	pt	-1.46572463205722	chimp_up	chimp_up_AK5_COP	down_AK5_COP	AK5	COP	down_AK5_COP	COP	macaque_down_ak5_cop	down	rhe	OL	OL	ODC_1	-0.591860474	0.591860474	0.00088036	0.006842631	down	down_AK5_ODC_1	no	no	both	down_down
36789	41252	19.9285356726221	-1.41300572842848	0.340065715770536	-4.15509609731412	3.25150854654891e-05	0.0010375634238167	COP	hg	rm	1.41300572842848	human_down	macaque_up	human_down_ARMC9_COP	macaque_up_ARMC9_COP	-2.33286041585141	0.40206089712258	-5.80225640580056	6.54284068370378e-09	8.30849894043107e-07	COP	pt	2.33286041585141	chimp_down	chimp_down_ARMC9_COP	up_ARMC9_COP	ARMC9	COP	up_ARMC9_COP	COP	macaque_up_armc9_cop	up	rhe	OL	OL	OPCS_3	0.265486210262923	-0.265486210262923	4.88179818083379e-06	0.0006199883689658	up	up_ARMC9_OPCS_3	no	yes	both	up_up
36789	41252	19.9285356726221	-1.41300572842848	0.340065715770536	-4.15509609731412	3.25150854654891e-05	0.0010375634238167	COP	hg	rm	1.41300572842848	human_down	macaque_up	human_down_ARMC9_COP	macaque_up_ARMC9_COP	-2.33286041585141	0.40206089712258	-5.80225640580056	6.54284068370378e-09	8.30849894043107e-07	COP	pt	2.33286041585141	chimp_down	chimp_down_ARMC9_COP	up_ARMC9_COP	ARMC9	COP	up_ARMC9_COP	COP	macaque_up_armc9_cop	up	rhe	OL	OL	ODC_2	0.253665512369063	-0.253665512369063	1.17938859742632e-06	3.89061382330131e-06	up	up_ARMC9_ODC_2	no	yes	both	up_up
37139	41602	57.8493248412504	0.92718173451393	0.239147045492549	3.87703612480054	0.000105736663743	0.0026452130902906	COP	hg	rm	-0.92718173451393	human_up	macaque_down	human_up_ARNT2_COP	macaque_down_ARNT2_COP	0.82771271857691	0.247667692947376	3.34202942954204	0.000831682422664	0.0139268725099227	COP	pt	-0.82771271857691	chimp_up	chimp_up_ARNT2_COP	down_ARNT2_COP	ARNT2	COP	down_ARNT2_COP	COP	macaque_down_arnt2_cop	down	rhe	OL	OL	OPCS_1	-0.309147046	0.309147046	3.32e-08	2.98e-06	down	down_ARNT2_OPCS_1	no	no	both	down_down
37070	41533	26.7343047814552	1.927682966727	0.351042676085538	5.49130660756837	3.9897103473725e-08	3.73835859548803e-06	COP	hg	rm	-1.927682966727	human_up	macaque_down	human_up_BICD1_COP	macaque_down_BICD1_COP	1.39307695535091	0.367049573448007	3.79533734984232	0.0001474428323507	0.0036238435918907	COP	pt	-1.39307695535091	chimp_up	chimp_up_BICD1_COP	down_BICD1_COP	BICD1	COP	down_BICD1_COP	COP	macaque_down_bicd1_cop	down	rhe	OL	OL	OPCS_1	-0.269517241	0.269517241	3.24e-08	2.93e-06	down	down_BICD1_OPCS_1	no	no	both	down_down
36968	41431	21.7725815893896	1.63261039710884	0.408065434026112	4.00085442425483	6.31141784734141e-05	0.0017506630075941	COP	hg	rm	-1.63261039710884	human_up	macaque_down	human_up_BNIP3L_COP	macaque_down_BNIP3L_COP	1.80720407587111	0.416623577452945	4.33773836545586	1.43956374003938e-05	0.0005902211334161	COP	pt	-1.80720407587111	chimp_up	chimp_up_BNIP3L_COP	down_BNIP3L_COP	BNIP3L	COP	down_BNIP3L_COP	COP	macaque_down_bnip3l_cop	down	rhe	OL	OL	OPCS_1	0.295839255	-0.295839255	2.28e-06	6.92e-05	up	up_BNIP3L_OPCS_1	no	no	both	down_up
37142	41605	44.4121803657682	1.26991440021815	0.281675186626639	4.50843546223127	6.53074281802929e-06	0.0002793044241718	COP	hg	rm	-1.26991440021815	human_up	macaque_down	human_up_C16orf45_COP	macaque_down_C16orf45_COP	2.00669378593007	0.282660845813558	7.09929873787218	1.25391503211367e-12	4.40944043792894e-10	COP	pt	-2.00669378593007	chimp_up	chimp_up_C16orf45_COP	down_C16orf45_COP	C16orf45	COP	down_C16orf45_COP	COP	macaque_down_c16orf45_cop	down	rhe	OL	OL	OPCS_1	0.294358035	-0.294358035	1.22e-05	0.000239734	up	up_C16orf45_OPCS_1	yes	yes	both	down_up
36994	41457	153.104944402178	-1.32432063431606	0.253442038315232	-5.2253392654176	1.73836073823012e-07	1.23567476751296e-05	COP	hg	rm	1.32432063431606	human_down	macaque_up	human_down_C9orf3_COP	macaque_up_C9orf3_COP	-2.07378859449493	0.265905891913711	-7.79895691505734	6.24209699270084e-15	4.51119863136159e-12	COP	pt	2.07378859449493	chimp_down	chimp_down_C9orf3_COP	up_C9orf3_COP	C9orf3	COP	up_C9orf3_COP	COP	macaque_up_c9orf3_cop	up	rhe	OL	OL	OPCS_4	-0.318529072968978	0.318529072968978	0.0003742021202933	0.0042549507372624	down	down_C9orf3_OPCS_4	no	no	both	up_down
36994	41457	153.104944402178	-1.32432063431606	0.253442038315232	-5.2253392654176	1.73836073823012e-07	1.23567476751296e-05	COP	hg	rm	1.32432063431606	human_down	macaque_up	human_down_C9orf3_COP	macaque_up_C9orf3_COP	-2.07378859449493	0.265905891913711	-7.79895691505734	6.24209699270084e-15	4.51119863136159e-12	COP	pt	2.07378859449493	chimp_down	chimp_down_C9orf3_COP	up_C9orf3_COP	C9orf3	COP	up_C9orf3_COP	COP	macaque_up_c9orf3_cop	up	rhe	OL	OL	ODC_1	-0.40989032	0.40989032	3.22e-06	8.44e-05	down	down_C9orf3_ODC_1	no	no	both	up_down
36810	41273	1332.06638139483	-0.830285278097708	0.264990821895492	-3.13326051128351	0.001728759311388	0.0208157969888749	COP	hg	rm	0.830285278097708	human_down	macaque_up	human_down_CADM2_COP	macaque_up_CADM2_COP	-1.11347106853608	0.265889763821387	-4.18771694153694	2.81774635190165e-05	0.001006353706853	COP	pt	1.11347106853608	chimp_down	chimp_down_CADM2_COP	up_CADM2_COP	CADM2	COP	up_CADM2_COP	COP	macaque_up_cadm2_cop	up	rhe	OL	OL	ODC_1	-0.414151836	0.414151836	5.65e-05	0.000814356	down	down_CADM2_ODC_1	yes	yes	both	up_down
37052	41515	12.8770364974111	3.74215008691567	0.808573018823907	4.62809171193807	3.69050587405804e-06	0.0001713425407383	COP	hg	rm	-3.74215008691567	human_up	macaque_down	human_up_CARNS1_COP	macaque_down_CARNS1_COP	2.92918707552444	0.827212870711884	3.54103179391253	0.0003985655475016	0.0077533719166112	COP	pt	-2.92918707552444	chimp_up	chimp_up_CARNS1_COP	down_CARNS1_COP	CARNS1	COP	down_CARNS1_COP	COP	macaque_down_carns1_cop	down	rhe	OL	OL	OPCS_4	-0.251385775510856	0.251385775510856	4.93778170591245e-08	1.29974206217122e-05	down	down_CARNS1_OPCS_4	no	yes	both	down_down
37052	41515	12.8770364974111	3.74215008691567	0.808573018823907	4.62809171193807	3.69050587405804e-06	0.0001713425407383	COP	hg	rm	-3.74215008691567	human_up	macaque_down	human_up_CARNS1_COP	macaque_down_CARNS1_COP	2.92918707552444	0.827212870711884	3.54103179391253	0.0003985655475016	0.0077533719166112	COP	pt	-2.92918707552444	chimp_up	chimp_up_CARNS1_COP	down_CARNS1_COP	CARNS1	COP	down_CARNS1_COP	COP	macaque_down_carns1_cop	down	rhe	OL	OL	ODC_3	-0.28674976859847	0.28674976859847	4.57238311236627e-07	0.0001017907081842	down	down_CARNS1_ODC_3	no	yes	both	down_down
37052	41515	12.8770364974111	3.74215008691567	0.808573018823907	4.62809171193807	3.69050587405804e-06	0.0001713425407383	COP	hg	rm	-3.74215008691567	human_up	macaque_down	human_up_CARNS1_COP	macaque_down_CARNS1_COP	2.92918707552444	0.827212870711884	3.54103179391253	0.0003985655475016	0.0077533719166112	COP	pt	-2.92918707552444	chimp_up	chimp_up_CARNS1_COP	down_CARNS1_COP	CARNS1	COP	down_CARNS1_COP	COP	macaque_down_carns1_cop	down	rhe	OL	OL	OPCS_2	-0.29952974151736	0.29952974151736	1.87042870772168e-05	0.0012439656457574	down	down_CARNS1_OPCS_2	no	yes	both	down_down
37052	41515	12.8770364974111	3.74215008691567	0.808573018823907	4.62809171193807	3.69050587405804e-06	0.0001713425407383	COP	hg	rm	-3.74215008691567	human_up	macaque_down	human_up_CARNS1_COP	macaque_down_CARNS1_COP	2.92918707552444	0.827212870711884	3.54103179391253	0.0003985655475016	0.0077533719166112	COP	pt	-2.92918707552444	chimp_up	chimp_up_CARNS1_COP	down_CARNS1_COP	CARNS1	COP	down_CARNS1_COP	COP	macaque_down_carns1_cop	down	rhe	OL	OL	ODC_1	-1.004197369	1.004197369	1.2e-09	1.67e-07	down	down_CARNS1_ODC_1	no	yes	both	down_down
37020	41483	40.7648461967674	-0.978202885865615	0.313834335708308	-3.11694029162826	0.0018273857888031	0.0215828717738574	COP	hg	rm	0.978202885865615	human_down	macaque_up	human_down_CCDC7_COP	macaque_up_CCDC7_COP	-0.982772683643668	0.326748040128247	-3.00773857207509	0.002631994463744	0.0316635860289628	COP	pt	0.982772683643668	chimp_down	chimp_down_CCDC7_COP	up_CCDC7_COP	CCDC7	COP	up_CCDC7_COP	COP	macaque_up_ccdc7_cop	up	rhe	OL	OL	OPCS_1	-0.297721996	0.297721996	8.92e-07	3.41e-05	down	down_CCDC7_OPCS_1	no	no	both	up_down
37020	41483	40.7648461967674	-0.978202885865615	0.313834335708308	-3.11694029162826	0.0018273857888031	0.0215828717738574	COP	hg	rm	0.978202885865615	human_down	macaque_up	human_down_CCDC7_COP	macaque_up_CCDC7_COP	-0.982772683643668	0.326748040128247	-3.00773857207509	0.002631994463744	0.0316635860289628	COP	pt	0.982772683643668	chimp_down	chimp_down_CCDC7_COP	up_CCDC7_COP	CCDC7	COP	up_CCDC7_COP	COP	macaque_up_ccdc7_cop	up	rhe	OL	OL	ODC_2	-0.463720321079469	0.463720321079469	7.07551297512551e-13	2.36835678665774e-11	down	down_CCDC7_ODC_2	no	no	both	up_down
37179	41642	211.136437896347	-0.827147598119318	0.159200760970542	-5.19562590704181	2.04032188145911e-07	1.43058487293871e-05	COP	hg	rm	0.827147598119318	human_down	macaque_up	human_down_CDH20_COP	macaque_up_CDH20_COP	-1.30740294287593	0.167712039159186	-7.79552230973111	6.41426033114959e-15	4.51119863136159e-12	COP	pt	1.30740294287593	chimp_down	chimp_down_CDH20_COP	up_CDH20_COP	CDH20	COP	up_CDH20_COP	COP	macaque_up_cdh20_cop	up	rhe	OL	OL	ODC_2	-0.291144264012055	0.291144264012055	1.71132686801806e-05	4.48877230687294e-05	down	down_CDH20_ODC_2	no	no	both	up_down
37179	41642	211.136437896347	-0.827147598119318	0.159200760970542	-5.19562590704181	2.04032188145911e-07	1.43058487293871e-05	COP	hg	rm	0.827147598119318	human_down	macaque_up	human_down_CDH20_COP	macaque_up_CDH20_COP	-1.30740294287593	0.167712039159186	-7.79552230973111	6.41426033114959e-15	4.51119863136159e-12	COP	pt	1.30740294287593	chimp_down	chimp_down_CDH20_COP	up_CDH20_COP	CDH20	COP	up_CDH20_COP	COP	macaque_up_cdh20_cop	up	rhe	OL	OL	ODC_1	-0.991675471	0.991675471	8.53e-13	6.68e-10	down	down_CDH20_ODC_1	no	no	both	up_down
37059	41522	14.2689053093819	1.3076217741011	0.443072461219326	2.95125941816053	0.0031648098605374	0.0327310492375121	COP	hg	rm	-1.3076217741011	human_up	macaque_down	human_up_CEP164_COP	macaque_down_CEP164_COP	1.58249451175158	0.45234011671867	3.49846156301852	0.0004679505337557	0.0088949516218897	COP	pt	-1.58249451175158	chimp_up	chimp_up_CEP164_COP	down_CEP164_COP	CEP164	COP	down_CEP164_COP	COP	macaque_down_cep164_cop	down	rhe	OL	OL	ODC_1	-0.265429897	0.265429897	1.95e-07	9.1e-06	down	down_CEP164_ODC_1	no	no	both	down_down
36961	41424	13.4505074656591	4.42052209934113	0.805737863808142	5.48630304954083	4.10432547700271e-08	3.77707881173812e-06	COP	hg	rm	-4.42052209934113	human_up	macaque_down	human_up_CFTR_COP	macaque_down_CFTR_COP	3.38972580948741	0.823961566075925	4.11393680124039	3.88967967388457e-05	0.0013171607873454	COP	pt	-3.38972580948741	chimp_up	chimp_up_CFTR_COP	down_CFTR_COP	CFTR	COP	down_CFTR_COP	COP	macaque_down_cftr_cop	down	rhe	OL	OL	ODC_2	-0.323346906975148	0.323346906975148	0.0009664500744721	0.0018475256443921	down	down_CFTR_ODC_2	yes	yes	both	down_down
36703	41166	21.1650937314495	2.80771077023384	0.516674048840865	5.43420126583253	5.50424262044073e-08	4.76741417553636e-06	COP	hg	rm	-2.80771077023384	human_up	macaque_down	human_up_COL16A1_COP	macaque_down_COL16A1_COP	3.10199238243302	0.522029403693942	5.94217942606863	2.81257316167715e-09	4.01802444018971e-07	COP	pt	-3.10199238243302	chimp_up	chimp_up_COL16A1_COP	down_COL16A1_COP	COL16A1	COP	down_COL16A1_COP	COP	macaque_down_col16a1_cop	down	rhe	OL	OL	ODC_1	-0.552890188	0.552890188	1.75e-10	4.01e-08	down	down_COL16A1_ODC_1	no	no	both	down_down
36726	41189	27.4944125013974	2.99559448062408	0.449375132294154	6.66613318216107	2.62630951846954e-11	7.12351900180672e-09	COP	hg	rm	-2.99559448062408	human_up	macaque_down	human_up_COLGALT2_COP	macaque_down_COLGALT2_COP	2.37397088431869	0.462530578063561	5.13257068161331	2.85811340590125e-07	2.48873627334811e-05	COP	pt	-2.37397088431869	chimp_up	chimp_up_COLGALT2_COP	down_COLGALT2_COP	COLGALT2	COP	down_COLGALT2_COP	COP	macaque_down_colgalt2_cop	down	rhe	OL	OL	ODC_1	-0.49339034	0.49339034	8.41e-06	0.000182517	down	down_COLGALT2_ODC_1	no	no	both	down_down
36903	41366	74.6236169742813	-0.933786259466522	0.336884611304496	-2.77182818131907	0.00557424508173	0.0487208406579889	COP	hg	rm	0.933786259466522	human_down	macaque_up	human_down_CYFIP2_COP	macaque_up_CYFIP2_COP	-1.13928439414897	0.346877698408108	-3.28439792865721	0.0010220051039608	0.015990854563579	COP	pt	1.13928439414897	chimp_down	chimp_down_CYFIP2_COP	up_CYFIP2_COP	CYFIP2	COP	up_CYFIP2_COP	COP	macaque_up_cyfip2_cop	up	rhe	OL	OL	OPCS_1	0.253744419	-0.253744419	4.04e-06	0.000105731	up	up_CYFIP2_OPCS_1	no	no	both	up_up
37013	41476	41.6120090847735	2.2980812513621	0.309337251190393	7.42904788388276	1.09382147346061e-13	5.36857996521834e-11	COP	hg	rm	-2.2980812513621	human_up	macaque_down	human_up_DIP2C_COP	macaque_down_DIP2C_COP	1.58215201732286	0.323284135186271	4.89399832878051	9.88076777927448e-07	6.74178058253034e-05	COP	pt	-1.58215201732286	chimp_up	chimp_up_DIP2C_COP	down_DIP2C_COP	DIP2C	COP	down_DIP2C_COP	COP	macaque_down_dip2c_cop	down	rhe	OL	OL	ODC_3	0.347834378766107	-0.347834378766107	1.12623307316652e-05	0.0009717604597923	up	up_DIP2C_ODC_3	no	no	both	down_up
37013	41476	41.6120090847735	2.2980812513621	0.309337251190393	7.42904788388276	1.09382147346061e-13	5.36857996521834e-11	COP	hg	rm	-2.2980812513621	human_up	macaque_down	human_up_DIP2C_COP	macaque_down_DIP2C_COP	1.58215201732286	0.323284135186271	4.89399832878051	9.88076777927448e-07	6.74178058253034e-05	COP	pt	-1.58215201732286	chimp_up	chimp_up_DIP2C_COP	down_DIP2C_COP	DIP2C	COP	down_DIP2C_COP	COP	macaque_down_dip2c_cop	down	rhe	OL	OL	OPCS_1	0.312399263	-0.312399263	7.04e-05	0.000885472	up	up_DIP2C_OPCS_1	no	no	both	down_up
36790	41253	34.302914255502	-0.9618658373625	0.283946515629212	-3.38748948981131	0.000705354196523	0.0108833618316809	COP	hg	rm	0.9618658373625	human_down	macaque_up	human_down_DIS3L2_COP	macaque_up_DIS3L2_COP	-1.60556176725688	0.314174523980642	-5.11041362270292	3.21454256982314e-07	2.69638190054064e-05	COP	pt	1.60556176725688	chimp_down	chimp_down_DIS3L2_COP	up_DIS3L2_COP	DIS3L2	COP	up_DIS3L2_COP	COP	macaque_up_dis3l2_cop	up	rhe	OL	OL	OPCS_4	-0.261204734303076	0.261204734303076	9.36425335601099e-07	8.09548883267695e-05	down	down_DIS3L2_OPCS_4	no	no	both	up_down
36790	41253	34.302914255502	-0.9618658373625	0.283946515629212	-3.38748948981131	0.000705354196523	0.0108833618316809	COP	hg	rm	0.9618658373625	human_down	macaque_up	human_down_DIS3L2_COP	macaque_up_DIS3L2_COP	-1.60556176725688	0.314174523980642	-5.11041362270292	3.21454256982314e-07	2.69638190054064e-05	COP	pt	1.60556176725688	chimp_down	chimp_down_DIS3L2_COP	up_DIS3L2_COP	DIS3L2	COP	up_DIS3L2_COP	COP	macaque_up_dis3l2_cop	up	rhe	OL	OL	ODC_2	-0.263412292235158	0.263412292235158	2.36716055839329e-12	6.07991127083366e-11	down	down_DIS3L2_ODC_2	no	no	both	up_down
36895	41358	50.0131472114904	-1.04658088731839	0.22272754275277	-4.69892889933286	2.61529475769519e-06	0.0001289753256821	COP	hg	rm	1.04658088731839	human_down	macaque_up	human_down_DMXL1_COP	macaque_up_DMXL1_COP	-0.850676605218773	0.232520406343212	-3.65850300451966	0.0002536927673676	0.0055071168801426	COP	pt	0.850676605218773	chimp_down	chimp_down_DMXL1_COP	up_DMXL1_COP	DMXL1	COP	up_DMXL1_COP	COP	macaque_up_dmxl1_cop	up	rhe	OL	OL	OPCS_3	0.296894905755318	-0.296894905755318	6.90422021867751e-05	0.0031628725980348	up	up_DMXL1_OPCS_3	no	no	both	up_up
36895	41358	50.0131472114904	-1.04658088731839	0.22272754275277	-4.69892889933286	2.61529475769519e-06	0.0001289753256821	COP	hg	rm	1.04658088731839	human_down	macaque_up	human_down_DMXL1_COP	macaque_up_DMXL1_COP	-0.850676605218773	0.232520406343212	-3.65850300451966	0.0002536927673676	0.0055071168801426	COP	pt	0.850676605218773	chimp_down	chimp_down_DMXL1_COP	up_DMXL1_COP	DMXL1	COP	up_DMXL1_COP	COP	macaque_up_dmxl1_cop	up	rhe	OL	OL	ODC_1	-0.266822786	0.266822786	0.001077097	0.007941077	down	down_DMXL1_ODC_1	no	no	both	up_down
36895	41358	50.0131472114904	-1.04658088731839	0.22272754275277	-4.69892889933286	2.61529475769519e-06	0.0001289753256821	COP	hg	rm	1.04658088731839	human_down	macaque_up	human_down_DMXL1_COP	macaque_up_DMXL1_COP	-0.850676605218773	0.232520406343212	-3.65850300451966	0.0002536927673676	0.0055071168801426	COP	pt	0.850676605218773	chimp_down	chimp_down_DMXL1_COP	up_DMXL1_COP	DMXL1	COP	up_DMXL1_COP	COP	macaque_up_dmxl1_cop	up	rhe	OL	OL	ODC_2	-0.308167548141462	0.308167548141462	1.73207668790311e-05	4.53803654892732e-05	down	down_DMXL1_ODC_2	no	no	both	up_down
36959	41422	308.457227046864	-1.34158727843	0.279343562449552	-4.80264254764163	1.56585270283827e-06	8.53928243817674e-05	COP	hg	rm	1.34158727843	human_down	macaque_up	human_down_DOCK4_COP	macaque_up_DOCK4_COP	-1.30675343615952	0.282199225261007	-4.6306060371034	3.6459700665098e-06	0.0001872758669556	COP	pt	1.30675343615952	chimp_down	chimp_down_DOCK4_COP	up_DOCK4_COP	DOCK4	COP	up_DOCK4_COP	COP	macaque_up_dock4_cop	up	rhe	OL	OL	ODC_1	-0.620679501	0.620679501	1.53e-08	1.27e-06	down	down_DOCK4_ODC_1	no	no	both	up_down
37022	41485	55.9589126996986	1.54137483870156	0.386027683850835	3.99291269301079	6.52666042655086e-05	0.001784357798845	COP	hg	rm	-1.54137483870156	human_up	macaque_down	human_up_FAM13C_COP	macaque_down_FAM13C_COP	1.27557821413284	0.393622573253292	3.24061245672517	0.0011927321590551	0.0179656509559168	COP	pt	-1.27557821413284	chimp_up	chimp_up_FAM13C_COP	down_FAM13C_COP	FAM13C	COP	down_FAM13C_COP	COP	macaque_down_fam13c_cop	down	rhe	OL	OL	ODC_2	-0.274724784715519	0.274724784715519	0.0001352888267285	0.0003027114847544	down	down_FAM13C_ODC_2	no	no	both	down_down
37131	41594	16.5520641601048	4.57293540579091	0.869401073625147	5.2598685974968	1.44158381122178e-07	1.06131459587592e-05	COP	hg	rm	-4.57293540579091	human_up	macaque_down	human_up_GLDN_COP	macaque_down_GLDN_COP	4.12256341588864	0.879462262573127	4.68759558122126	2.76433605019639e-06	0.000155057205564	COP	pt	-4.12256341588864	chimp_up	chimp_up_GLDN_COP	down_GLDN_COP	GLDN	COP	down_GLDN_COP	COP	macaque_down_gldn_cop	down	rhe	OL	OL	ODC_2	-0.289325686386662	0.289325686386662	0.0011335946644017	0.0021429668491829	down	down_GLDN_ODC_2	no	yes	both	down_down
37131	41594	16.5520641601048	4.57293540579091	0.869401073625147	5.2598685974968	1.44158381122178e-07	1.06131459587592e-05	COP	hg	rm	-4.57293540579091	human_up	macaque_down	human_up_GLDN_COP	macaque_down_GLDN_COP	4.12256341588864	0.879462262573127	4.68759558122126	2.76433605019639e-06	0.000155057205564	COP	pt	-4.12256341588864	chimp_up	chimp_up_GLDN_COP	down_GLDN_COP	GLDN	COP	down_GLDN_COP	COP	macaque_down_gldn_cop	down	rhe	OL	OL	ODC_1	-0.788257275	0.788257275	2.44e-14	4.73e-11	down	down_GLDN_ODC_1	no	yes	both	down_down
37083	41546	14.3010717407975	1.46271360347944	0.437433948625901	3.34385021572793	0.0008262433402045	0.0122887303138365	COP	hg	rm	-1.46271360347944	human_up	macaque_down	human_up_GLTP_COP	macaque_down_GLTP_COP	1.48744924212091	0.450680894261262	3.30044885652205	0.0009653030569122	0.0153982869691333	COP	pt	-1.48744924212091	chimp_up	chimp_up_GLTP_COP	down_GLTP_COP	GLTP	COP	down_GLTP_COP	COP	macaque_down_gltp_cop	down	rhe	OL	OL	ODC_2	-0.411487326975053	0.411487326975053	1.99172954060423e-10	2.12079852006976e-09	down	down_GLTP_ODC_2	yes	yes	both	down_down
36777	41240	25.0223293558337	2.78932107247661	0.430166568656578	6.48428138241364	8.91556956416188e-11	1.95516543612376e-08	COP	hg	rm	-2.78932107247661	human_up	macaque_down	human_up_GPR155_COP	macaque_down_GPR155_COP	1.88829495420509	0.449013377523958	4.20543139408878	2.60584629065299e-05	0.0009454465331523	COP	pt	-1.88829495420509	chimp_up	chimp_up_GPR155_COP	down_GPR155_COP	GPR155	COP	down_GPR155_COP	COP	macaque_down_gpr155_cop	down	rhe	OL	OL	OPCS_3	0.286705524880826	-0.286705524880826	2.37739220310351e-05	0.0016573266189787	up	up_GPR155_OPCS_3	no	no	both	down_up
36795	41258	104.840708250344	1.95575592045316	0.435808638227867	4.48764835962379	7.20136616654886e-06	0.0002992922624137	COP	hg	rm	-1.95575592045316	human_up	macaque_down	human_up_GRM7_COP	macaque_down_GRM7_COP	1.31507100647585	0.440916321442417	2.98258636054505	0.0028582399767498	0.0337312846024533	COP	pt	-1.31507100647585	chimp_up	chimp_up_GRM7_COP	down_GRM7_COP	GRM7	COP	down_GRM7_COP	COP	macaque_down_grm7_cop	down	rhe	OL	OL	ODC_2	-0.40013603593325	0.40013603593325	3.55327912445285e-08	1.72332791936831e-07	down	down_GRM7_ODC_2	no	no	both	down_down
37087	41550	38.2059058383045	2.46493638389388	0.553468083229355	4.45361974535471	8.44345824131484e-06	0.0003429202399424	COP	hg	rm	-2.46493638389388	human_up	macaque_down	human_up_HIP1R_COP	macaque_down_HIP1R_COP	2.13875303700785	0.561164902695193	3.81127370356865	0.0001382525850973	0.0034726466635846	COP	pt	-2.13875303700785	chimp_up	chimp_up_HIP1R_COP	down_HIP1R_COP	HIP1R	COP	down_HIP1R_COP	COP	macaque_down_hip1r_cop	down	rhe	OL	OL	OPCS_2	-0.36032502510579	0.36032502510579	5.81833259174323e-05	0.0025151188909935	down	down_HIP1R_OPCS_2	no	no	both	down_down
37087	41550	38.2059058383045	2.46493638389388	0.553468083229355	4.45361974535471	8.44345824131484e-06	0.0003429202399424	COP	hg	rm	-2.46493638389388	human_up	macaque_down	human_up_HIP1R_COP	macaque_down_HIP1R_COP	2.13875303700785	0.561164902695193	3.81127370356865	0.0001382525850973	0.0034726466635846	COP	pt	-2.13875303700785	chimp_up	chimp_up_HIP1R_COP	down_HIP1R_COP	HIP1R	COP	down_HIP1R_COP	COP	macaque_down_hip1r_cop	down	rhe	OL	OL	ODC_2	-0.462399057523394	0.462399057523394	1.02982296556179e-08	5.84251394322138e-08	down	down_HIP1R_ODC_2	no	no	both	down_down
36931	41394	18.7665728678906	5.00984140319801	0.956983299528208	5.23503535084453	1.64953289638985e-07	1.18893255685946e-05	COP	hg	rm	-5.00984140319801	human_up	macaque_down	human_up_HS3ST5_COP	macaque_down_HS3ST5_COP	4.63901968041626	0.964929155792375	4.80762722586283	1.52732219703487e-06	9.69743531075684e-05	COP	pt	-4.63901968041626	chimp_up	chimp_up_HS3ST5_COP	down_HS3ST5_COP	HS3ST5	COP	down_HS3ST5_COP	COP	macaque_down_hs3st5_cop	down	rhe	OL	OL	OPCS_4	-0.312276869141716	0.312276869141716	0.0007626223833782	0.0067585971624413	down	down_HS3ST5_OPCS_4	no	yes	both	down_down
36931	41394	18.7665728678906	5.00984140319801	0.956983299528208	5.23503535084453	1.64953289638985e-07	1.18893255685946e-05	COP	hg	rm	-5.00984140319801	human_up	macaque_down	human_up_HS3ST5_COP	macaque_down_HS3ST5_COP	4.63901968041626	0.964929155792375	4.80762722586283	1.52732219703487e-06	9.69743531075684e-05	COP	pt	-4.63901968041626	chimp_up	chimp_up_HS3ST5_COP	down_HS3ST5_COP	HS3ST5	COP	down_HS3ST5_COP	COP	macaque_down_hs3st5_cop	down	rhe	OL	OL	ODC_1	-0.378820236	0.378820236	2.38e-06	6.58e-05	down	down_HS3ST5_ODC_1	no	yes	both	down_down
37113	41576	21.3114493938347	-1.32541430942145	0.380585336339939	-3.48256798900309	0.0004966290938866	0.0085312601178153	COP	hg	rm	1.32541430942145	human_down	macaque_up	human_down_KCNH5_COP	macaque_up_KCNH5_COP	-2.22296584231387	0.431960562220317	-5.14622406936324	2.65781932961395e-07	2.33658097410195e-05	COP	pt	2.22296584231387	chimp_down	chimp_down_KCNH5_COP	up_KCNH5_COP	KCNH5	COP	up_KCNH5_COP	COP	macaque_up_kcnh5_cop	up	rhe	OL	OL	OPCS_1	-0.287789512	0.287789512	1.79e-07	1.04e-05	down	down_KCNH5_OPCS_1	no	no	both	up_down
36899	41362	77.5279570795883	-1.14996944087215	0.288562337478813	-3.98516816476989	6.74323526635765e-05	0.0018290138392196	COP	hg	rm	1.14996944087215	human_down	macaque_up	human_down_KCTD16_COP	macaque_up_KCTD16_COP	-0.970493463395268	0.295293873053225	-3.28653437120364	0.0010142839489769	0.015917675645544	COP	pt	0.970493463395268	chimp_down	chimp_down_KCTD16_COP	up_KCTD16_COP	KCTD16	COP	up_KCTD16_COP	COP	macaque_up_kctd16_cop	up	rhe	OL	OL	OPCS_2	-0.269907372306426	0.269907372306426	1.21562598662514e-05	0.0009566212925338	down	down_KCTD16_OPCS_2	yes	yes	both	up_down
37027	41490	28.2901736506175	1.98353841044273	0.422413596844044	4.69572576560565	2.6566176151765e-06	0.0001303893226648	COP	hg	rm	-1.98353841044273	human_up	macaque_down	human_up_LIPA_COP	macaque_down_LIPA_COP	2.26180320698775	0.42808061581126	5.28359174288091	1.26675380370282e-07	1.16989192194494e-05	COP	pt	-2.26180320698775	chimp_up	chimp_up_LIPA_COP	down_LIPA_COP	LIPA	COP	down_LIPA_COP	COP	macaque_down_lipa_cop	down	rhe	OL	OL	ODC_1	-0.705790228	0.705790228	8.57e-07	2.89e-05	down	down_LIPA_ODC_1	yes	yes	both	down_down
36843	41306	84.5189497681452	-0.673549668261248	0.231691706058542	-2.90709443043706	0.0036480305462413	0.0361888843504418	COP	hg	rm	0.673549668261248	human_down	macaque_up	human_down_LRCH3_COP	macaque_up_LRCH3_COP	-1.16204651710382	0.245535194442659	-4.7327085623776	2.21543474375195e-06	0.0001298443580905	COP	pt	1.16204651710382	chimp_down	chimp_down_LRCH3_COP	up_LRCH3_COP	LRCH3	COP	up_LRCH3_COP	COP	macaque_up_lrch3_cop	up	rhe	OL	OL	ODC_2	-0.260318539145645	0.260318539145645	2.20583801941264e-07	8.61131610550611e-07	down	down_LRCH3_ODC_2	yes	yes	both	up_down
36775	41238	8.02415039261832	4.73108364719206	1.12232778911015	4.21542056883682	2.49313132911958e-05	0.0008370262087698	COP	hg	rm	-4.73108364719206	human_up	macaque_down	human_up_LRP2_COP	macaque_down_LRP2_COP	3.25015977711319	1.15295680869021	2.81897791193536	0.0048176833204867	0.0493235033214915	COP	pt	-3.25015977711319	chimp_up	chimp_up_LRP2_COP	down_LRP2_COP	LRP2	COP	down_LRP2_COP	COP	macaque_down_lrp2_cop	down	rhe	OL	OL	ODC_2	0.606116460252109	-0.606116460252109	4.15522963636247e-10	3.88614153417892e-09	up	up_LRP2_ODC_2	no	yes	both	down_up
36775	41238	8.02415039261832	4.73108364719206	1.12232778911015	4.21542056883682	2.49313132911958e-05	0.0008370262087698	COP	hg	rm	-4.73108364719206	human_up	macaque_down	human_up_LRP2_COP	macaque_down_LRP2_COP	3.25015977711319	1.15295680869021	2.81897791193536	0.0048176833204867	0.0493235033214915	COP	pt	-3.25015977711319	chimp_up	chimp_up_LRP2_COP	down_LRP2_COP	LRP2	COP	down_LRP2_COP	COP	macaque_down_lrp2_cop	down	rhe	OL	OL	ODC_1	-0.459114072	0.459114072	4.77e-05	0.000713069	down	down_LRP2_ODC_1	no	yes	both	down_down
37045	41508	490.962961801506	-1.02872295387578	0.207585927254512	-4.95564881242891	7.20893226528684e-07	4.37431245152027e-05	COP	hg	rm	1.02872295387578	human_down	macaque_up	human_down_LUZP2_COP	macaque_up_LUZP2_COP	-1.77024879394426	0.21230033090355	-8.33841749756151	7.52913331850109e-17	8.20468689454058e-14	COP	pt	1.77024879394426	chimp_down	chimp_down_LUZP2_COP	up_LUZP2_COP	LUZP2	COP	up_LUZP2_COP	COP	macaque_up_luzp2_cop	up	rhe	OL	OL	ODC_2	-0.455448093833785	0.455448093833785	1.01300104654107e-06	3.39515676984284e-06	down	down_LUZP2_ODC_2	no	no	both	up_down
37045	41508	490.962961801506	-1.02872295387578	0.207585927254512	-4.95564881242891	7.20893226528684e-07	4.37431245152027e-05	COP	hg	rm	1.02872295387578	human_down	macaque_up	human_down_LUZP2_COP	macaque_up_LUZP2_COP	-1.77024879394426	0.21230033090355	-8.33841749756151	7.52913331850109e-17	8.20468689454058e-14	COP	pt	1.77024879394426	chimp_down	chimp_down_LUZP2_COP	up_LUZP2_COP	LUZP2	COP	up_LUZP2_COP	COP	macaque_up_luzp2_cop	up	rhe	OL	OL	OPCS_2	-0.688689441591951	0.688689441591951	1.63242313271952e-11	2.32391757173951e-07	down	down_LUZP2_OPCS_2	no	no	both	up_down
37202	41665	334.705110798398	-1.50652962088932	0.241396360904469	-6.2408961561998	4.35071022694219e-10	7.63072605790676e-08	COP	hg	rm	1.50652962088932	human_down	macaque_up	human_down_MACROD2_COP	macaque_up_MACROD2_COP	-1.79695542810298	0.245975573003883	-7.30542226676554	2.76397334653534e-13	1.20338134797013e-10	COP	pt	1.79695542810298	chimp_down	chimp_down_MACROD2_COP	up_MACROD2_COP	MACROD2	COP	up_MACROD2_COP	COP	macaque_up_macrod2_cop	up	rhe	OL	OL	ODC_1	-0.444251304	0.444251304	1.97e-05	0.00035738	down	down_MACROD2_ODC_1	no	no	both	up_down
37184	41647	453.108641953324	-0.694529390702654	0.216704915341511	-3.20495448664894	0.0013508383898439	0.0176241661824325	COP	hg	rm	0.694529390702654	human_down	macaque_up	human_down_MBP_COP	macaque_up_MBP_COP	-1.16600596333329	0.220144292294948	-5.29655323414464	1.18008946611424e-07	1.11232556584356e-05	COP	pt	1.16600596333329	chimp_down	chimp_down_MBP_COP	up_MBP_COP	MBP	COP	up_MBP_COP	COP	macaque_up_mbp_cop	up	rhe	OL	OL	ODC_3	-0.57266996701154	0.57266996701154	1.01203914466694e-05	0.0009072018032536	down	down_MBP_ODC_3	no	no	both	up_down
36928	41391	6.05859712094412	2.29280406301874	0.799999070094791	2.86600841016861	0.0041568320233219	0.0398182784984936	COP	hg	rm	-2.29280406301874	human_up	macaque_down	human_up_MICAL1_COP	macaque_down_MICAL1_COP	2.34769328905592	0.816666185839855	2.8747281689416	0.0040437547550507	0.0434518035659082	COP	pt	-2.34769328905592	chimp_up	chimp_up_MICAL1_COP	down_MICAL1_COP	MICAL1	COP	down_MICAL1_COP	COP	macaque_down_mical1_cop	down	rhe	OL	OL	OPCS_3	0.257361533893908	-0.257361533893908	0.0003502239304063	0.0086390814525415	up	up_MICAL1_OPCS_3	yes	yes	both	down_up
36731	41194	70.8149222034427	-0.925601089762797	0.259800342877199	-3.56274006228046	0.0003670040359817	0.0067595231458975	COP	hg	rm	0.925601089762797	human_down	macaque_up	human_down_MIR181A1HG_COP	macaque_up_MIR181A1HG_COP	-1.13312544649688	0.271507395401435	-4.17346070747543	3.00007420767397e-05	0.0010539133387031	COP	pt	1.13312544649688	chimp_down	chimp_down_MIR181A1HG_COP	up_MIR181A1HG_COP	MIR181A1HG	COP	up_MIR181A1HG_COP	COP	macaque_up_mir181a1hg_cop	up	rhe	OL	OL	ODC_1	-0.400526834	0.400526834	0.000212563	0.002253968	down	down_MIR181A1HG_ODC_1	no	no	both	up_down
36731	41194	70.8149222034427	-0.925601089762797	0.259800342877199	-3.56274006228046	0.0003670040359817	0.0067595231458975	COP	hg	rm	0.925601089762797	human_down	macaque_up	human_down_MIR181A1HG_COP	macaque_up_MIR181A1HG_COP	-1.13312544649688	0.271507395401435	-4.17346070747543	3.00007420767397e-05	0.0010539133387031	COP	pt	1.13312544649688	chimp_down	chimp_down_MIR181A1HG_COP	up_MIR181A1HG_COP	MIR181A1HG	COP	up_MIR181A1HG_COP	COP	macaque_up_mir181a1hg_cop	up	rhe	OL	OL	OPCS_1	-0.636787573	0.636787573	5.3e-11	3.04e-08	down	down_MIR181A1HG_OPCS_1	no	no	both	up_down
36966	41429	24.6215685852583	2.99923685929316	0.528877824229627	5.67094463388005	1.42012291104995e-08	1.55714966427573e-06	COP	hg	rm	-2.99923685929316	human_up	macaque_down	human_up_MTUS1_COP	macaque_down_MTUS1_COP	1.87300722833869	0.548450153664423	3.41509108133958	0.0006376068689322	0.0113642451642627	COP	pt	-1.87300722833869	chimp_up	chimp_up_MTUS1_COP	down_MTUS1_COP	MTUS1	COP	down_MTUS1_COP	COP	macaque_down_mtus1_cop	down	rhe	OL	OL	ODC_1	-0.567401669	0.567401669	1.08e-05	0.000221349	down	down_MTUS1_ODC_1	no	no	both	down_down
37071	41534	23.9077451445134	-1.32955295437966	0.391486527060105	-3.39616528917108	0.0006833707922549	0.0106719738723819	COP	hg	rm	1.32955295437966	human_down	macaque_up	human_down_NELL2_COP	macaque_up_NELL2_COP	-1.71911337332508	0.420857369705744	-4.08478856988308	4.41169688050944e-05	0.001420286780933	COP	pt	1.71911337332508	chimp_down	chimp_down_NELL2_COP	up_NELL2_COP	NELL2	COP	up_NELL2_COP	COP	macaque_up_nell2_cop	up	rhe	OL	OL	OPCS_3	0.335506727931606	-0.335506727931606	3.32045573926688e-06	0.000507041497233	up	up_NELL2_OPCS_3	no	no	both	up_up
36949	41412	16.6660114589562	2.997331470647	0.533933868384195	5.61367549078242	1.98073521222504e-08	2.06216543761652e-06	COP	hg	rm	-2.997331470647	human_up	macaque_down	human_up_NUPL2_COP	macaque_down_NUPL2_COP	1.88933776358494	0.55912135570897	3.379119299046	0.0007271844500676	0.0124341049672315	COP	pt	-1.88933776358494	chimp_up	chimp_up_NUPL2_COP	down_NUPL2_COP	NUPL2	COP	down_NUPL2_COP	COP	macaque_down_nupl2_cop	down	rhe	OL	OL	OPCS_3	0.351660537976527	-0.351660537976527	3.22855452564626e-06	0.0005050325475666	up	up_NUPL2_OPCS_3	yes	yes	both	down_up
37121	41584	28.6225623430434	-0.916697659033895	0.28181951970305	-3.252782702915	0.0011428085331404	0.0157262050081155	COP	hg	rm	0.916697659033895	human_down	macaque_up	human_down_PAPOLA_COP	macaque_up_PAPOLA_COP	-1.01829909466217	0.301611026010495	-3.37619982973282	0.0007349451879224	0.0125107821621816	COP	pt	1.01829909466217	chimp_down	chimp_down_PAPOLA_COP	up_PAPOLA_COP	PAPOLA	COP	up_PAPOLA_COP	COP	macaque_up_papola_cop	up	rhe	OL	OL	OPCS_3	0.295657529051653	-0.295657529051653	2.78722425164331e-06	0.0004681586086769	up	up_PAPOLA_OPCS_3	no	no	both	up_up
37141	41604	30.2741917582693	1.77983604236978	0.356262673659787	4.99585326771963	5.85761875089179e-07	3.63701665454468e-05	COP	hg	rm	-1.77983604236978	human_up	macaque_down	human_up_PDXDC1_COP	macaque_down_PDXDC1_COP	2.24334373510339	0.360114271288476	6.22953299539279	4.67827622794311e-10	7.63812134858641e-08	COP	pt	-2.24334373510339	chimp_up	chimp_up_PDXDC1_COP	down_PDXDC1_COP	PDXDC1	COP	down_PDXDC1_COP	COP	macaque_down_pdxdc1_cop	down	rhe	OL	OL	ODC_1	-0.38232525	0.38232525	3.41e-05	0.000548025	down	down_PDXDC1_ODC_1	yes	yes	both	down_down
36939	41402	58.0510208080434	-1.87746313482084	0.462002168099261	-4.06375394848247	4.82897303809472e-05	0.0014180121112148	COP	hg	rm	1.87746313482084	human_down	macaque_up	human_down_PLEKHG1_COP	macaque_up_PLEKHG1_COP	-2.24652734344944	0.478406356615458	-4.69585596508951	2.65492579363916e-06	0.0001498394230323	COP	pt	2.24652734344944	chimp_down	chimp_down_PLEKHG1_COP	up_PLEKHG1_COP	PLEKHG1	COP	up_PLEKHG1_COP	COP	macaque_up_plekhg1_cop	up	rhe	OL	OL	ODC_2	-0.291543402660721	0.291543402660721	0.0002499253171981	0.0005331174948928	down	down_PLEKHG1_ODC_2	yes	yes	both	up_down
36953	41416	19.9789528482703	2.36143977181877	0.48027731385466	4.9168255582719	8.79588642809361e-07	5.18052579510634e-05	COP	hg	rm	-2.36143977181877	human_up	macaque_down	human_up_PPIA_COP	macaque_down_PPIA_COP	3.02167362664016	0.482134097793868	6.26728879053903	3.67388428802737e-10	6.33779698970457e-08	COP	pt	-3.02167362664016	chimp_up	chimp_up_PPIA_COP	down_PPIA_COP	PPIA	COP	down_PPIA_COP	COP	macaque_down_ppia_cop	down	rhe	OL	OL	ODC_1	-0.25799001	0.25799001	6.64e-06	0.000151622	down	down_PPIA_ODC_1	yes	yes	both	down_down
37069	41532	130.860737469842	-1.93995348263957	0.400744157414828	-4.84087776888393	1.29266868325814e-06	7.28062082969489e-05	COP	hg	rm	1.93995348263957	human_down	macaque_up	human_down_PTPRO_COP	macaque_up_PTPRO_COP	-1.16998213726933	0.401673769106553	-2.91276709423105	0.0035824168649467	0.0398467608226374	COP	pt	1.16998213726933	chimp_down	chimp_down_PTPRO_COP	up_PTPRO_COP	PTPRO	COP	up_PTPRO_COP	COP	macaque_up_ptpro_cop	up	rhe	OL	OL	OPCS_1	-0.359833809	0.359833809	3.58e-08	3.12e-06	down	down_PTPRO_OPCS_1	no	no	both	up_down
37076	41539	12.7040502245844	2.28878957704951	0.530065067669206	4.31794079001233	1.57491663629466e-05	0.0005860168148118	COP	hg	rm	-2.28878957704951	human_up	macaque_down	human_up_RAB3IP_COP	macaque_down_RAB3IP_COP	2.07361891683123	0.545765708103483	3.79946721833621	0.0001450074908955	0.0035929633855231	COP	pt	-2.07361891683123	chimp_up	chimp_up_RAB3IP_COP	down_RAB3IP_COP	RAB3IP	COP	down_RAB3IP_COP	COP	macaque_down_rab3ip_cop	down	rhe	OL	OL	OPCS_1	0.403925237	-0.403925237	6.86e-09	9.25e-07	up	up_RAB3IP_OPCS_1	yes	yes	both	down_up
36978	41441	93.5314665424258	-1.56695599152533	0.46387509088475	-3.37796967829566	0.0007302313211046	0.0112168319323784	COP	hg	rm	1.56695599152533	human_down	macaque_up	human_down_RALYL_COP	macaque_up_RALYL_COP	-1.86696855844318	0.47267648946247	-3.9497808756393	7.8222771079742e-05	0.002234971237444	COP	pt	1.86696855844318	chimp_down	chimp_down_RALYL_COP	up_RALYL_COP	RALYL	COP	up_RALYL_COP	COP	macaque_up_ralyl_cop	up	rhe	OL	OL	OPCS_4	-0.294238471886345	0.294238471886345	0.0001150421742798	0.0018813341366429	down	down_RALYL_OPCS_4	no	no	both	up_down
36869	41332	74.5116594687385	-0.890629260826148	0.222954988700322	-3.99465948718133	6.47872980640121e-05	0.0017810020466626	COP	hg	rm	0.890629260826148	human_down	macaque_up	human_down_RAPGEF2_COP	macaque_up_RAPGEF2_COP	-1.18030462337417	0.236316459219911	-4.99459338240934	5.8959857826198e-07	4.49224983420774e-05	COP	pt	1.18030462337417	chimp_down	chimp_down_RAPGEF2_COP	up_RAPGEF2_COP	RAPGEF2	COP	up_RAPGEF2_COP	COP	macaque_up_rapgef2_cop	up	rhe	OL	OL	ODC_1	-0.405775394	0.405775394	1.82e-07	8.72e-06	down	down_RAPGEF2_ODC_1	no	no	both	up_down
36724	41187	40.1349699661781	-0.880487651419099	0.313101801607006	-2.81214495381363	0.0049212320168718	0.0452885164266946	COP	hg	rm	0.880487651419099	human_down	macaque_up	human_down_RASAL2_COP	macaque_up_RASAL2_COP	-1.08996771901845	0.329256468553685	-3.31039120903628	0.0009316566027853	0.0151030785802594	COP	pt	1.08996771901845	chimp_down	chimp_down_RASAL2_COP	up_RASAL2_COP	RASAL2	COP	up_RASAL2_COP	COP	macaque_up_rasal2_cop	up	rhe	OL	OL	OPCS_1	-0.287284752	0.287284752	5.33e-07	2.3e-05	down	down_RASAL2_OPCS_1	no	no	both	up_down
37138	41601	32.2284335898257	1.28386372057903	0.308442048891894	4.16241470704602	3.14899780241252e-05	0.001009793500175	COP	hg	rm	-1.28386372057903	human_up	macaque_down	human_up_RCN2_COP	macaque_down_RCN2_COP	1.54940508648124	0.314907151687863	4.92019656643751	8.64573390432706e-07	6.12774768118312e-05	COP	pt	-1.54940508648124	chimp_up	chimp_up_RCN2_COP	down_RCN2_COP	RCN2	COP	down_RCN2_COP	COP	macaque_down_rcn2_cop	down	rhe	OL	OL	OPCS_3	0.251476116598811	-0.251476116598811	1.9953339768014e-05	0.001515036655799	up	up_RCN2_OPCS_3	yes	yes	both	down_up
37166	41629	6.71882484287851	4.48061052128917	1.31567887860375	3.40555024037793	0.0006603086270661	0.0104064235767138	COP	hg	rm	-4.48061052128917	human_up	macaque_down	human_up_RPL19_COP	macaque_down_RPL19_COP	4.41310681191029	1.32545715574027	3.32949789647901	0.0008700272138733	0.0144630160298981	COP	pt	-4.41310681191029	chimp_up	chimp_up_RPL19_COP	down_RPL19_COP	RPL19	COP	down_RPL19_COP	COP	macaque_down_rpl19_cop	down	rhe	OL	OL	ODC_1	-0.385276716	0.385276716	0.000157312	0.001787494	down	down_RPL19_ODC_1	no	no	both	down_down
36876	41339	468.13409190558	-1.05815205901727	0.377944150134718	-2.79975773838566	0.0051140971820471	0.0464823630117814	COP	hg	rm	1.05815205901727	human_down	macaque_up	human_down_SEMA5A_COP	macaque_up_SEMA5A_COP	-1.56581863136151	0.380346905207327	-4.11681706863891	3.84140731586197e-05	0.0013105219063032	COP	pt	1.56581863136151	chimp_down	chimp_down_SEMA5A_COP	up_SEMA5A_COP	SEMA5A	COP	up_SEMA5A_COP	COP	macaque_up_sema5a_cop	up	rhe	OL	OL	OPCS_2	-0.327035624651079	0.327035624651079	4.21430420107556e-05	0.0021021871451435	down	down_SEMA5A_OPCS_2	no	no	both	up_down
36705	41168	48.6436725382187	0.825486856226237	0.253343373535052	3.2583716112552	0.001120535668922	0.0154817173452807	COP	hg	rm	-0.825486856226237	human_up	macaque_down	human_up_SFPQ_COP	macaque_down_SFPQ_COP	0.970728234599836	0.260209654317138	3.7305619468551	0.0001910531592321	0.0043999975689162	COP	pt	-0.970728234599836	chimp_up	chimp_up_SFPQ_COP	down_SFPQ_COP	SFPQ	COP	down_SFPQ_COP	COP	macaque_down_sfpq_cop	down	rhe	OL	OL	OPCS_3	0.42432094922208	-0.42432094922208	1.23704926221533e-05	0.001101918811558	up	up_SFPQ_OPCS_3	no	no	both	down_up
37221	41684	111.397966294348	-0.967331898693887	0.272750121604193	-3.54658649831016	0.0003902566048554	0.0070941354960229	COP	hg	rm	0.967331898693887	human_down	macaque_up	human_down_SHROOM4_COP	macaque_up_SHROOM4_COP	-1.30522608166627	0.282237482420444	-4.62456676722297	3.75382157915886e-06	0.0001906732816569	COP	pt	1.30522608166627	chimp_down	chimp_down_SHROOM4_COP	up_SHROOM4_COP	SHROOM4	COP	up_SHROOM4_COP	COP	macaque_up_shroom4_cop	up	rhe	OL	OL	ODC_1	-0.534429695	0.534429695	7.19e-09	6.69e-07	down	down_SHROOM4_ODC_1	yes	yes	both	up_down
36956	41419	50.5058975178245	-0.945272998110207	0.308254632394327	-3.06653298530479	0.0021655691309142	0.0247730533100259	COP	hg	rm	0.945272998110207	human_down	macaque_up	human_down_SLC25A13_COP	macaque_up_SLC25A13_COP	-0.976762610612599	0.319639449901625	-3.05582621579788	0.0022444130224373	0.0283434644532387	COP	pt	0.976762610612599	chimp_down	chimp_down_SLC25A13_COP	up_SLC25A13_COP	SLC25A13	COP	up_SLC25A13_COP	COP	macaque_up_slc25a13_cop	up	rhe	OL	OL	ODC_1	-0.51663911	0.51663911	4.01e-09	4.3e-07	down	down_SLC25A13_ODC_1	yes	yes	both	up_down
36957	41420	42.9070960536754	-0.923388003756159	0.284698139605342	-3.24339317789779	0.001181150923481	0.0160849445084797	COP	hg	rm	0.923388003756159	human_down	macaque_up	human_down_SMURF1_COP	macaque_up_SMURF1_COP	-1.23292007459937	0.302809447455382	-4.07160372623787	4.66905623750921e-05	0.0014822632354009	COP	pt	1.23292007459937	chimp_down	chimp_down_SMURF1_COP	up_SMURF1_COP	SMURF1	COP	up_SMURF1_COP	COP	macaque_up_smurf1_cop	up	rhe	OL	OL	ODC_1	-0.296221072	0.296221072	0.000227211	0.002368389	down	down_SMURF1_ODC_1	no	no	both	up_down
36957	41420	42.9070960536754	-0.923388003756159	0.284698139605342	-3.24339317789779	0.001181150923481	0.0160849445084797	COP	hg	rm	0.923388003756159	human_down	macaque_up	human_down_SMURF1_COP	macaque_up_SMURF1_COP	-1.23292007459937	0.302809447455382	-4.07160372623787	4.66905623750921e-05	0.0014822632354009	COP	pt	1.23292007459937	chimp_down	chimp_down_SMURF1_COP	up_SMURF1_COP	SMURF1	COP	up_SMURF1_COP	COP	macaque_up_smurf1_cop	up	rhe	OL	OL	ODC_2	-0.383669542270093	0.383669542270093	8.26666084388337e-12	1.65277468683152e-10	down	down_SMURF1_ODC_2	no	no	both	up_down
37165	41628	52.8479373650407	-0.966613162658833	0.289445399931912	-3.33953541112145	0.0008391865126467	0.0124418183232196	COP	hg	rm	0.966613162658833	human_down	macaque_up	human_down_SRCIN1_COP	macaque_up_SRCIN1_COP	-0.88546212793981	0.299363532966549	-2.95781560020121	0.0030982740537801	0.0359030667600907	COP	pt	0.88546212793981	chimp_down	chimp_down_SRCIN1_COP	up_SRCIN1_COP	SRCIN1	COP	up_SRCIN1_COP	COP	macaque_up_srcin1_cop	up	rhe	OL	OL	ODC_2	-0.674742845261306	0.674742845261306	4.11669040201036e-06	1.21475438522567e-05	down	down_SRCIN1_ODC_2	no	no	both	up_down
36888	41351	29.6267892658965	-1.14051260529737	0.265180315071045	-4.30089467610677	1.70109903765125e-05	0.0006217456659954	COP	hg	rm	1.14051260529737	human_down	macaque_up	human_down_SREK1_COP	macaque_up_SREK1_COP	-0.84565200851744	0.276467626056977	-3.05877407991039	0.0022224468043864	0.0281331597133676	COP	pt	0.84565200851744	chimp_down	chimp_down_SREK1_COP	up_SREK1_COP	SREK1	COP	up_SREK1_COP	COP	macaque_up_srek1_cop	up	rhe	OL	OL	OPCS_1	-0.416134472	0.416134472	2.39e-06	7.14e-05	down	down_SREK1_OPCS_1	no	no	both	up_down
36750	41213	81.7511781613512	-1.26584513505946	0.369051586697281	-3.42999510281954	0.0006035921428879	0.0097817990829338	COP	hg	rm	1.26584513505946	human_down	macaque_up	human_down_STRN_COP	macaque_up_STRN_COP	-1.490295130883	0.378870779522877	-3.93351826382538	8.37114750789819e-05	0.0023405933230799	COP	pt	1.490295130883	chimp_down	chimp_down_STRN_COP	up_STRN_COP	STRN	COP	up_STRN_COP	COP	macaque_up_strn_cop	up	rhe	OL	OL	OPCS_4	-0.267967000124001	0.267967000124001	2.50211506783222e-06	0.0001637373514969	down	down_STRN_OPCS_4	no	yes	both	up_down
36750	41213	81.7511781613512	-1.26584513505946	0.369051586697281	-3.42999510281954	0.0006035921428879	0.0097817990829338	COP	hg	rm	1.26584513505946	human_down	macaque_up	human_down_STRN_COP	macaque_up_STRN_COP	-1.490295130883	0.378870779522877	-3.93351826382538	8.37114750789819e-05	0.0023405933230799	COP	pt	1.490295130883	chimp_down	chimp_down_STRN_COP	up_STRN_COP	STRN	COP	up_STRN_COP	COP	macaque_up_strn_cop	up	rhe	OL	OL	ODC_1	-0.324863219	0.324863219	2.03e-07	9.39e-06	down	down_STRN_ODC_1	no	yes	both	up_down
36940	41403	86.1144422880142	-0.700317573737275	0.18786207001855	-3.72782847366753	0.0001931367495436	0.0041908641632551	COP	hg	rm	0.700317573737275	human_down	macaque_up	human_down_SYNE1_COP	macaque_up_SYNE1_COP	-0.631234177847455	0.19589048066745	-3.22238311783541	0.001271290222487	0.0187474298454825	COP	pt	0.631234177847455	chimp_down	chimp_down_SYNE1_COP	up_SYNE1_COP	SYNE1	COP	up_SYNE1_COP	COP	macaque_up_syne1_cop	up	rhe	OL	OL	ODC_2	-0.271717128746662	0.271717128746662	0.0010535621407277	0.0020020671281496	down	down_SYNE1_ODC_2	no	no	both	up_down
36870	41333	18.1011304152581	3.88444987980987	0.683172853613838	5.68589612315824	1.30128478154482e-08	1.44906413574441e-06	COP	hg	rm	-3.88444987980987	human_up	macaque_down	human_up_TLL1_COP	macaque_down_TLL1_COP	3.39795996887848	0.69543001797631	4.8861278360783	1.02838439794054e-06	6.9136165811547e-05	COP	pt	-3.39795996887848	chimp_up	chimp_up_TLL1_COP	down_TLL1_COP	TLL1	COP	down_TLL1_COP	COP	macaque_down_tll1_cop	down	rhe	OL	OL	OPCS_1	-0.495239563	0.495239563	1.2e-12	3.12e-09	down	down_TLL1_OPCS_1	yes	yes	both	down_down
36868	41331	31.2984543808389	3.36405470724919	0.54908101849287	6.12670005691132	8.97203772169744e-10	1.34021438837008e-07	COP	hg	rm	-3.36405470724919	human_up	macaque_down	human_up_TMEM144_COP	macaque_down_TMEM144_COP	1.78374389032399	0.569983731354476	3.12946456574331	0.0017512519272892	0.0237873543244578	COP	pt	-1.78374389032399	chimp_up	chimp_up_TMEM144_COP	down_TMEM144_COP	TMEM144	COP	down_TMEM144_COP	COP	macaque_down_tmem144_cop	down	rhe	OL	OL	OPCS_4	-0.401961130269651	0.401961130269651	0.0004594219791126	0.004851716181815	down	down_TMEM144_OPCS_4	yes	yes	both	down_down
36855	41318	38.7940346173044	3.30717147077474	0.527975101029613	6.26387771757678	3.75519991904725e-10	6.79032378344211e-08	COP	hg	rm	-3.30717147077474	human_up	macaque_down	human_up_TMEM165_COP	macaque_down_TMEM165_COP	2.804329789037	0.536492436537426	5.22715624312695	1.7213703184141e-07	1.55826621992675e-05	COP	pt	-2.804329789037	chimp_up	chimp_up_TMEM165_COP	down_TMEM165_COP	TMEM165	COP	down_TMEM165_COP	COP	macaque_down_tmem165_cop	down	rhe	OL	OL	OPCS_4	-0.321643765352946	0.321643765352946	0.0001474438812176	0.0022243971677968	down	down_TMEM165_OPCS_4	no	no	both	down_down
36855	41318	38.7940346173044	3.30717147077474	0.527975101029613	6.26387771757678	3.75519991904725e-10	6.79032378344211e-08	COP	hg	rm	-3.30717147077474	human_up	macaque_down	human_up_TMEM165_COP	macaque_down_TMEM165_COP	2.804329789037	0.536492436537426	5.22715624312695	1.7213703184141e-07	1.55826621992675e-05	COP	pt	-2.804329789037	chimp_up	chimp_up_TMEM165_COP	down_TMEM165_COP	TMEM165	COP	down_TMEM165_COP	COP	macaque_down_tmem165_cop	down	rhe	OL	OL	ODC_1	-0.648487924	0.648487924	9.2e-06	0.000196691	down	down_TMEM165_ODC_1	no	no	both	down_down
36736	41199	20.2927687796499	4.85461748501822	0.726188910525486	6.68506144152672	2.308277781684e-11	6.43011326913973e-09	COP	hg	rm	-4.85461748501822	human_up	macaque_down	human_up_TMEM63A_COP	macaque_down_TMEM63A_COP	3.22632147868308	0.746880116580105	4.31973138266969	1.56219237437003e-05	0.0006319966760559	COP	pt	-3.22632147868308	chimp_up	chimp_up_TMEM63A_COP	down_TMEM63A_COP	TMEM63A	COP	down_TMEM63A_COP	COP	macaque_down_tmem63a_cop	down	rhe	OL	OL	ODC_1	-0.419259273	0.419259273	1.13e-07	6.03e-06	down	down_TMEM63A_ODC_1	yes	yes	both	down_down
37145	41608	102.739185166839	0.661567975283161	0.211952811909697	3.12129841223821	0.0018005547607741	0.0213559469727267	COP	hg	rm	-0.661567975283161	human_up	macaque_down	human_up_TNRC6A_COP	macaque_down_TNRC6A_COP	0.625597641219976	0.217670511647143	2.87405784314096	0.0040523473868675	0.043486633988415	COP	pt	-0.625597641219976	chimp_up	chimp_up_TNRC6A_COP	down_TNRC6A_COP	TNRC6A	COP	down_TNRC6A_COP	COP	macaque_down_tnrc6a_cop	down	rhe	OL	OL	OPCS_4	-0.314409535591126	0.314409535591126	3.07018917217424e-05	0.0007924850309644	down	down_TNRC6A_OPCS_4	no	no	both	down_down
36867	41330	150.916499247352	0.84436747453021	0.229115937580259	3.68532841253974	0.000228407922982	0.0047273101650121	COP	hg	rm	-0.84436747453021	human_up	macaque_down	human_up_TRIM2_COP	macaque_down_TRIM2_COP	0.848574451234149	0.232932516226241	3.64300555792714	0.0002694730172872	0.0057700042085644	COP	pt	-0.848574451234149	chimp_up	chimp_up_TRIM2_COP	down_TRIM2_COP	TRIM2	COP	down_TRIM2_COP	COP	macaque_down_trim2_cop	down	rhe	OL	OL	ODC_3	-0.410429286056014	0.410429286056014	3.28669286984449e-06	0.0004360045719393	down	down_TRIM2_ODC_3	no	no	both	down_down
36867	41330	150.916499247352	0.84436747453021	0.229115937580259	3.68532841253974	0.000228407922982	0.0047273101650121	COP	hg	rm	-0.84436747453021	human_up	macaque_down	human_up_TRIM2_COP	macaque_down_TRIM2_COP	0.848574451234149	0.232932516226241	3.64300555792714	0.0002694730172872	0.0057700042085644	COP	pt	-0.848574451234149	chimp_up	chimp_up_TRIM2_COP	down_TRIM2_COP	TRIM2	COP	down_TRIM2_COP	COP	macaque_down_trim2_cop	down	rhe	OL	OL	ODC_1	-0.571732862	0.571732862	1.83e-06	5.29e-05	down	down_TRIM2_ODC_1	no	no	both	down_down
37110	41573	66.4542602394636	1.17461346195274	0.315806873965249	3.71940435369367	0.0001996931476696	0.0042879943188137	COP	hg	rm	-1.17461346195274	human_up	macaque_down	human_up_TRIM9_COP	macaque_down_TRIM9_COP	1.30349418842433	0.320739561283142	4.06402684847982	4.82332740854933e-05	0.0015259405708085	COP	pt	-1.30349418842433	chimp_up	chimp_up_TRIM9_COP	down_TRIM9_COP	TRIM9	COP	down_TRIM9_COP	COP	macaque_down_trim9_cop	down	rhe	OL	OL	ODC_1	-0.311522401	0.311522401	2.98e-06	7.94e-05	down	down_TRIM9_ODC_1	no	no	both	down_down
37025	41488	161.576621700048	-1.18654714403768	0.205324843392373	-5.77887762841343	7.52005957111798e-09	9.72003317058533e-07	COP	hg	rm	1.18654714403768	human_down	macaque_up	human_down_USP54_COP	macaque_up_USP54_COP	-0.740966678979255	0.208181082235149	-3.55924117131018	0.0003719278766555	0.0073636242966118	COP	pt	0.740966678979255	chimp_down	chimp_down_USP54_COP	up_USP54_COP	USP54	COP	up_USP54_COP	COP	macaque_up_usp54_cop	up	rhe	OL	OL	ODC_1	-0.943147459	0.943147459	6.98e-12	3.2e-09	down	down_USP54_ODC_1	no	no	both	up_down
36981	41444	76.9490075560174	-0.631065202016575	0.19014488620005	-3.31886496990846	0.0009038412381688	0.0131209741433892	COP	hg	rm	0.631065202016575	human_down	macaque_up	human_down_VPS13B_COP	macaque_up_VPS13B_COP	-0.740311347884439	0.200883714338064	-3.6852730960489	0.0002284575390223	0.0050453799016453	COP	pt	0.740311347884439	chimp_down	chimp_down_VPS13B_COP	up_VPS13B_COP	VPS13B	COP	up_VPS13B_COP	COP	macaque_up_vps13b_cop	up	rhe	OL	OL	ODC_1	-0.276034127	0.276034127	0.00040085	0.003729497	down	down_VPS13B_ODC_1	no	no	both	up_down
36778	41241	95.0462535956766	-0.853505788251422	0.281960234558931	-3.02704312041219	0.002469587267066	0.0272235678734225	COP	hg	rm	0.853505788251422	human_down	macaque_up	human_down_WIPF1_COP	macaque_up_WIPF1_COP	-1.91895960938401	0.300996320507855	-6.37535902813115	1.825348252529e-10	3.33783181457453e-08	COP	pt	1.91895960938401	chimp_down	chimp_down_WIPF1_COP	up_WIPF1_COP	WIPF1	COP	up_WIPF1_COP	COP	macaque_up_wipf1_cop	up	rhe	OL	OL	OPCS_1	-0.255950647	0.255950647	0.001663937	0.009679167	down	down_WIPF1_OPCS_1	no	yes	both	up_down
36778	41241	95.0462535956766	-0.853505788251422	0.281960234558931	-3.02704312041219	0.002469587267066	0.0272235678734225	COP	hg	rm	0.853505788251422	human_down	macaque_up	human_down_WIPF1_COP	macaque_up_WIPF1_COP	-1.91895960938401	0.300996320507855	-6.37535902813115	1.825348252529e-10	3.33783181457453e-08	COP	pt	1.91895960938401	chimp_down	chimp_down_WIPF1_COP	up_WIPF1_COP	WIPF1	COP	up_WIPF1_COP	COP	macaque_up_wipf1_cop	up	rhe	OL	OL	ODC_2	-0.372391621348818	0.372391621348818	0.0008828874089574	0.0016995234577585	down	down_WIPF1_ODC_2	no	yes	both	up_down
38360	42823	34850.2977277566	-0.554312236768363	0.18076389840976	-3.0664985743549	0.0021658184115311	0.0066478236923565	L4	hg	rm	0.554312236768363	human_down	macaque_up	human_down_ARPP21_L3/5-IT	macaque_up_ARPP21_L3/5-IT	-1.03220962316459	0.180780762477304	-5.70973155008227	1.13154512323395e-08	9.57363458196816e-08	L3/5-IT	pt	1.03220962316459	chimp_down	chimp_down_ARPP21_L3/5-IT	up_ARPP21_L3/5-IT	ARPP21	Exc	up_ARPP21_Exc	L3/5-IT	macaque_up_arpp21_exc	up	rhe	Exc	Exc	EXT_11_L34	-1.34791029918002	1.34791029918002	2.58911466719231e-09	6.77440367340009e-07	down	down_ARPP21_EXT_11_L34	no	no	both	up_down
42683	47146	831.538864650825	1.00406471078404	0.253705163871192	3.95760454956214	7.57051549708474e-05	0.0003339983807379	L4	hg	rm	-1.00406471078404	human_up	macaque_down	human_up_C19orf53_L3/5-IT	macaque_down_C19orf53_L3/5-IT	1.42883193913514	0.253389952304592	5.63886581192293	1.7117385805201e-08	1.40991932551449e-07	L3/5-IT	pt	-1.42883193913514	chimp_up	chimp_up_C19orf53_L3/5-IT	down_C19orf53_L3/5-IT	C19orf53	Exc	down_C19orf53_Exc	L3/5-IT	macaque_down_c19orf53_exc	down	rhe	Exc	Exc	EXT_4_L56	0.286235554886145	-0.286235554886145	1.63580523963935e-08	1.57909003878581e-06	up	up_C19orf53_EXT_4_L56	yes	yes	both	down_up
37501	41964	202.154644728147	2.54309499469857	0.277221814260638	9.17350245860379	4.57894436719474e-20	1.47023794172526e-18	L4	hg	rm	-2.54309499469857	human_up	macaque_down	human_up_C1orf52_L3/5-IT	macaque_down_C1orf52_L3/5-IT	0.702241259054402	0.282951992850305	2.4818388871568	0.0130706357962523	0.0301430400505747	L3/5-IT	pt	-0.702241259054402	chimp_up	chimp_up_C1orf52_L3/5-IT	down_C1orf52_L3/5-IT	C1orf52	Exc	down_C1orf52_Exc	L3/5-IT	macaque_down_c1orf52_exc	down	rhe	Exc	Exc	EXT_4_L56	0.329432375219146	-0.329432375219146	7.1559024081162e-07	2.21783107735866e-05	up	up_C1orf52_EXT_4_L56	yes	yes	both	down_up
40293	44756	3266.56174266499	-0.534623222265208	0.13711471495674	-3.89909443661013	9.65531143137838e-05	0.0004159910201968	L4	hg	rm	0.534623222265208	human_down	macaque_up	human_down_CARNMT1_L3/5-IT	macaque_up_CARNMT1_L3/5-IT	-0.735599797378882	0.137203326960299	-5.36138455003888	8.25864970308696e-08	6.12005269902092e-07	L3/5-IT	pt	0.735599797378882	chimp_down	chimp_down_CARNMT1_L3/5-IT	up_CARNMT1_L3/5-IT	CARNMT1	Exc	up_CARNMT1_Exc	L3/5-IT	macaque_up_carnmt1_exc	up	rhe	Exc	Exc	EXT_3_L23	-0.314030087739241	0.314030087739241	5.45862335647832e-07	6.57510224997197e-05	down	down_CARNMT1_EXT_3_L23	no	yes	both	up_down
40293	44756	3266.56174266499	-0.534623222265208	0.13711471495674	-3.89909443661013	9.65531143137838e-05	0.0004159910201968	L4	hg	rm	0.534623222265208	human_down	macaque_up	human_down_CARNMT1_L3/5-IT	macaque_up_CARNMT1_L3/5-IT	-0.735599797378882	0.137203326960299	-5.36138455003888	8.25864970308696e-08	6.12005269902092e-07	L3/5-IT	pt	0.735599797378882	chimp_down	chimp_down_CARNMT1_L3/5-IT	up_CARNMT1_L3/5-IT	CARNMT1	Exc	up_CARNMT1_Exc	L3/5-IT	macaque_up_carnmt1_exc	up	rhe	Exc	Exc	EXT_6_L23	-0.385748832601818	0.385748832601818	1.59269933916852e-08	3.63011572715155e-06	down	down_CARNMT1_EXT_6_L23	no	yes	both	up_down
39020	43483	954.655358929161	0.760501011990321	0.324000473757581	2.34722191350662	0.0189139860542502	0.0431878290584333	L4	hg	rm	-0.760501011990321	human_up	macaque_down	human_up_CCT5_L3/5-IT	macaque_down_CCT5_L3/5-IT	1.02306507586968	0.323859576514848	3.15897737803277	0.0015832377928901	0.004774256530091	L3/5-IT	pt	-1.02306507586968	chimp_up	chimp_up_CCT5_L3/5-IT	down_CCT5_L3/5-IT	CCT5	Exc	down_CCT5_Exc	L3/5-IT	macaque_down_cct5_exc	down	rhe	Exc	Exc	EXT_4_L56	0.256015971199515	-0.256015971199515	3.66157064286422e-05	0.0004271432245019	up	up_CCT5_EXT_4_L56	no	no	both	down_up
41197	45660	315.408001765306	1.00691109172181	0.17480619701344	5.76015672742077	8.40358695866431e-09	7.68370271743443e-08	L4	hg	rm	-1.00691109172181	human_up	macaque_down	human_up_CD63_L3/5-IT	macaque_down_CD63_L3/5-IT	0.891382694034526	0.175064906249735	5.0917269093495	3.54816908145638e-07	2.34831048677166e-06	L3/5-IT	pt	-0.891382694034526	chimp_up	chimp_up_CD63_L3/5-IT	down_CD63_L3/5-IT	CD63	Exc	down_CD63_Exc	L3/5-IT	macaque_down_cd63_exc	down	rhe	Exc	Exc	EXT_4_L56	0.277283237673349	-0.277283237673349	1.87500022521809e-05	0.0002514395988158	up	up_CD63_EXT_4_L56	yes	yes	both	down_up
42508	46971	10125.1476918126	-0.543840464609296	0.15164618422954	-3.58624562413064	0.0003354729930536	0.0012760218472952	L4	hg	rm	0.543840464609296	human_down	macaque_up	human_down_CDH2_L3/5-IT	macaque_up_CDH2_L3/5-IT	-0.515198874437252	0.151639907335654	-3.39751509671437	0.0006800083583105	0.0022385326622541	L3/5-IT	pt	0.515198874437252	chimp_down	chimp_down_CDH2_L3/5-IT	up_CDH2_L3/5-IT	CDH2	Exc	up_CDH2_Exc	L3/5-IT	macaque_up_cdh2_exc	up	rhe	Exc	Exc	EXT_6_L23	0.387267267552095	-0.387267267552095	0.0002128667544343	0.0037257130833722	up	up_CDH2_EXT_6_L23	yes	yes	both	up_up
42659	47122	1605.32537159872	0.641847526568249	0.266592712124507	2.4075959220839	0.0160579431917894	0.0375893068517791	L4	hg	rm	-0.641847526568249	human_up	macaque_down	human_up_CDKN2D_L3/5-IT	macaque_down_CDKN2D_L3/5-IT	0.714316741838597	0.266559080387302	2.67976893077781	0.0073672996994032	0.0183891014631276	L3/5-IT	pt	-0.714316741838597	chimp_up	chimp_up_CDKN2D_L3/5-IT	down_CDKN2D_L3/5-IT	CDKN2D	Exc	down_CDKN2D_Exc	L3/5-IT	macaque_down_cdkn2d_exc	down	rhe	Exc	Exc	EXT_9_L6	-0.353304066431552	0.353304066431552	3.51918853784234e-06	6.56129613182153e-05	down	down_CDKN2D_EXT_9_L6	no	yes	both	down_down
42659	47122	1605.32537159872	0.641847526568249	0.266592712124507	2.4075959220839	0.0160579431917894	0.0375893068517791	L4	hg	rm	-0.641847526568249	human_up	macaque_down	human_up_CDKN2D_L3/5-IT	macaque_down_CDKN2D_L3/5-IT	0.714316741838597	0.266559080387302	2.67976893077781	0.0073672996994032	0.0183891014631276	L3/5-IT	pt	-0.714316741838597	chimp_up	chimp_up_CDKN2D_L3/5-IT	down_CDKN2D_L3/5-IT	CDKN2D	Exc	down_CDKN2D_Exc	L3/5-IT	macaque_down_cdkn2d_exc	down	rhe	Exc	Exc	EXT_4_L56	-0.425161639478973	0.425161639478973	0.0001485474331937	0.0012418509570098	down	down_CDKN2D_EXT_4_L56	no	yes	both	down_down
39517	43980	1731.4750791166	-0.652340171555943	0.19116092734334	-3.4125183457825	0.0006436559435546	0.0022789110708927	L4	hg	rm	0.652340171555943	human_down	macaque_up	human_down_CNR1_L3/5-IT	macaque_up_CNR1_L3/5-IT	-0.851409676737567	0.191283958408605	-4.45102497784397	8.54613997101701e-06	4.33302661475782e-05	L3/5-IT	pt	0.851409676737567	chimp_down	chimp_down_CNR1_L3/5-IT	up_CNR1_L3/5-IT	CNR1	Exc	up_CNR1_Exc	L3/5-IT	macaque_up_cnr1_exc	up	rhe	Exc	Exc	EXT_4_L56	-0.410247152069314	0.410247152069314	1.91324263091361e-06	4.49624655270187e-05	down	down_CNR1_EXT_4_L56	no	yes	both	up_down
39517	43980	1731.4750791166	-0.652340171555943	0.19116092734334	-3.4125183457825	0.0006436559435546	0.0022789110708927	L4	hg	rm	0.652340171555943	human_down	macaque_up	human_down_CNR1_L3/5-IT	macaque_up_CNR1_L3/5-IT	-0.851409676737567	0.191283958408605	-4.45102497784397	8.54613997101701e-06	4.33302661475782e-05	L3/5-IT	pt	0.851409676737567	chimp_down	chimp_down_CNR1_L3/5-IT	up_CNR1_L3/5-IT	CNR1	Exc	up_CNR1_Exc	L3/5-IT	macaque_up_cnr1_exc	up	rhe	Exc	Exc	EXT_6_L23	-0.450651345697102	0.450651345697102	3.03212233836294e-10	2.38646871679098e-07	down	down_CNR1_EXT_6_L23	no	yes	both	up_down
40980	45443	4368.05621102618	-0.562050856865949	0.133648983168353	-4.20542561223944	2.60591291321246e-05	0.000126755209696	L4	hg	rm	0.562050856865949	human_down	macaque_up	human_down_CUL5_L3/5-IT	macaque_up_CUL5_L3/5-IT	-0.500439315288562	0.133620398963434	-3.74523141055365	0.0001802275724725	0.0006855226045669	L3/5-IT	pt	0.500439315288562	chimp_down	chimp_down_CUL5_L3/5-IT	up_CUL5_L3/5-IT	CUL5	Exc	up_CUL5_Exc	L3/5-IT	macaque_up_cul5_exc	up	rhe	Exc	Exc	EXT_6_L23	-0.334262364201686	0.334262364201686	2.05718214611387e-08	4.21989773632338e-06	down	down_CUL5_EXT_6_L23	yes	yes	both	up_down
39684	44147	22993.8331933255	-1.01107824780582	0.217487209244391	-4.64890901547072	3.33695360212197e-06	1.92903684829948e-05	L4	hg	rm	1.01107824780582	human_down	macaque_up	human_down_DGKB_L3/5-IT	macaque_up_DGKB_L3/5-IT	-0.995369055551355	0.217485614432137	-4.57671215703301	4.72340661751212e-06	2.52886423560975e-05	L3/5-IT	pt	0.995369055551355	chimp_down	chimp_down_DGKB_L3/5-IT	up_DGKB_L3/5-IT	DGKB	Exc	up_DGKB_Exc	L3/5-IT	macaque_up_dgkb_exc	up	rhe	Exc	Exc	EXT_4_L56	-0.389054336213839	0.389054336213839	5.92455753000552e-05	0.000617414242187	down	down_DGKB_EXT_4_L56	no	no	both	up_down
38884	43347	3752.03162011427	-0.528836305206248	0.17576589670916	-3.00875377480829	0.0026232161873167	0.0078424353817283	L4	hg	rm	0.528836305206248	human_down	macaque_up	human_down_ELOVL6_L3/5-IT	macaque_up_ELOVL6_L3/5-IT	-0.767736052312994	0.17583913441509	-4.36612734057628	1.26468767577956e-05	6.18382999910395e-05	L3/5-IT	pt	0.767736052312994	chimp_down	chimp_down_ELOVL6_L3/5-IT	up_ELOVL6_L3/5-IT	ELOVL6	Exc	up_ELOVL6_Exc	L3/5-IT	macaque_up_elovl6_exc	up	rhe	Exc	Exc	EXT_6_L23	-0.393405215266047	0.393405215266047	1.60451679644222e-05	0.000565523248203	down	down_ELOVL6_EXT_6_L23	no	no	both	up_down
40317	44780	4270.92560455658	-0.697761817048346	0.213127650100372	-3.27391503035733	0.0010606850072203	0.0035533252186488	L4	hg	rm	0.697761817048346	human_down	macaque_up	human_down_FAM120A_L3/5-IT	macaque_up_FAM120A_L3/5-IT	-0.518275608069555	0.21308107744949	-2.43229297633156	0.0150035657794376	0.0338679272787364	L3/5-IT	pt	0.518275608069555	chimp_down	chimp_down_FAM120A_L3/5-IT	up_FAM120A_L3/5-IT	FAM120A	Exc	up_FAM120A_Exc	L3/5-IT	macaque_up_fam120a_exc	up	rhe	Exc	Exc	EXT_6_L23	-0.306306603331866	0.306306603331866	0.0003009009842366	0.0047736905565703	down	down_FAM120A_EXT_6_L23	yes	yes	both	up_down
39643	44106	2517.15236793062	0.57051975063112	0.147831970719766	3.85924470771353	0.0001137380041792	0.0004821111733351	L4	hg	rm	-0.57051975063112	human_up	macaque_down	human_up_FGFR1OP_L3/5-IT	macaque_down_FGFR1OP_L3/5-IT	0.75891525542424	0.14774280216676	5.13673251281398	2.79556415496258e-07	1.88494668022217e-06	L3/5-IT	pt	-0.75891525542424	chimp_up	chimp_up_FGFR1OP_L3/5-IT	down_FGFR1OP_L3/5-IT	FGFR1OP	Exc	down_FGFR1OP_Exc	L3/5-IT	macaque_down_fgfr1op_exc	down	rhe	Exc	Exc	EXT_6_L23	-0.31683007125729	0.31683007125729	1.05764196437809e-09	6.00745081009681e-07	down	down_FGFR1OP_EXT_6_L23	yes	yes	both	down_down
38549	43012	1758.14016567385	0.882433974658404	0.32246786130716	2.73650208452203	0.0062096201548341	0.0165810070091846	L4	hg	rm	-0.882433974658404	human_up	macaque_down	human_up_H1FX_L3/5-IT	macaque_down_H1FX_L3/5-IT	1.60543000987658	0.322267643418521	4.98166676879704	6.30389228796087e-07	3.98405748020161e-06	L3/5-IT	pt	-1.60543000987658	chimp_up	chimp_up_H1FX_L3/5-IT	down_H1FX_L3/5-IT	H1FX	Exc	down_H1FX_Exc	L3/5-IT	macaque_down_h1fx_exc	down	rhe	Exc	Exc	EXT_4_L56	0.284868073893386	-0.284868073893386	2.43734264681667e-05	0.0003088342285389	up	up_H1FX_EXT_4_L56	no	yes	both	down_up
38549	43012	1758.14016567385	0.882433974658404	0.32246786130716	2.73650208452203	0.0062096201548341	0.0165810070091846	L4	hg	rm	-0.882433974658404	human_up	macaque_down	human_up_H1FX_L3/5-IT	macaque_down_H1FX_L3/5-IT	1.60543000987658	0.322267643418521	4.98166676879704	6.30389228796087e-07	3.98405748020161e-06	L3/5-IT	pt	-1.60543000987658	chimp_up	chimp_up_H1FX_L3/5-IT	down_H1FX_L3/5-IT	H1FX	Exc	down_H1FX_Exc	L3/5-IT	macaque_down_h1fx_exc	down	rhe	Exc	Exc	EXT_9_L6	0.279707572475134	-0.279707572475134	1.29853896590037e-07	4.34197330666971e-06	up	up_H1FX_EXT_9_L6	no	yes	both	down_up
43421	47884	1736.27839722122	-0.754500327485772	0.189219064044677	-3.98744350256179	6.67891024140802e-05	0.0002986701183241	L4	hg	rm	0.754500327485772	human_down	macaque_up	human_down_HDX_L3/5-IT	macaque_up_HDX_L3/5-IT	-0.907886834215302	0.189313999867256	-4.7956666429947	1.62134717862006e-06	9.50693473763576e-06	L3/5-IT	pt	0.907886834215302	chimp_down	chimp_down_HDX_L3/5-IT	up_HDX_L3/5-IT	HDX	Exc	up_HDX_Exc	L3/5-IT	macaque_up_hdx_exc	up	rhe	Exc	Exc	EXT_6_L23	-0.311697436890068	0.311697436890068	2.20284276471568e-06	0.000136105161544	down	down_HDX_EXT_6_L23	yes	yes	both	up_down
39602	44065	15636.4708263174	-0.736003985889752	0.155992163853814	-4.71821127232705	2.37927337859738e-06	1.40927121229634e-05	L4	hg	rm	0.736003985889752	human_down	macaque_up	human_down_HIVEP2_L3/5-IT	macaque_up_HIVEP2_L3/5-IT	-0.745424715741084	0.15599145685723	-4.7786252578135	1.76497796465588e-06	1.03154433222239e-05	L3/5-IT	pt	0.745424715741084	chimp_down	chimp_down_HIVEP2_L3/5-IT	up_HIVEP2_L3/5-IT	HIVEP2	Exc	up_HIVEP2_Exc	L3/5-IT	macaque_up_hivep2_exc	up	rhe	Exc	Exc	EXT_4_L56	-0.406974399499244	0.406974399499244	0.0006707007293699	0.0040822633537143	down	down_HIVEP2_EXT_4_L56	no	no	both	up_down
39602	44065	15636.4708263174	-0.736003985889752	0.155992163853814	-4.71821127232705	2.37927337859738e-06	1.40927121229634e-05	L4	hg	rm	0.736003985889752	human_down	macaque_up	human_down_HIVEP2_L3/5-IT	macaque_up_HIVEP2_L3/5-IT	-0.745424715741084	0.15599145685723	-4.7786252578135	1.76497796465588e-06	1.03154433222239e-05	L3/5-IT	pt	0.745424715741084	chimp_down	chimp_down_HIVEP2_L3/5-IT	up_HIVEP2_L3/5-IT	HIVEP2	Exc	up_HIVEP2_Exc	L3/5-IT	macaque_up_hivep2_exc	up	rhe	Exc	Exc	EXT_9_L6	-0.486261968565612	0.486261968565612	3.11053162899243e-06	5.95015530366778e-05	down	down_HIVEP2_EXT_9_L6	no	no	both	up_down
39397	43860	418.869889888772	3.93979160885194	0.415217895337024	9.488491833075	2.34400922776302e-21	8.34088527495002e-20	L4	hg	rm	-3.93979160885194	human_up	macaque_down	human_up_HLA-C_L3/5-IT	macaque_down_HLA-C_L3/5-IT	6.67535296314894	0.411853261176296	16.2080857247153	4.4212675752443e-59	1.7200941501488e-56	L3/5-IT	pt	-6.67535296314894	chimp_up	chimp_up_HLA-C_L3/5-IT	down_HLA-C_L3/5-IT	HLA-C	Exc	down_HLA-C_Exc	L3/5-IT	macaque_down_hla-c_exc	down	rhe	Exc	Exc	EXT_9_L6	0.346946909797614	-0.346946909797614	7.4562670312544e-07	1.84410580285598e-05	up	up_HLA-C_EXT_9_L6	no	no	both	down_up
39115	43578	10998.7031028023	-0.98048326186753	0.26745441744459	-3.66598267935007	0.0002463906024969	0.000963189287543	L4	hg	rm	0.98048326186753	human_down	macaque_up	human_down_HOMER1_L3/5-IT	macaque_up_HOMER1_L3/5-IT	-1.32576468467888	0.267483348560821	-4.95643819255324	7.17971925941987e-07	4.48718036606796e-06	L3/5-IT	pt	1.32576468467888	chimp_down	chimp_down_HOMER1_L3/5-IT	up_HOMER1_L3/5-IT	HOMER1	Exc	up_HOMER1_Exc	L3/5-IT	macaque_up_homer1_exc	up	rhe	Exc	Exc	EXT_1_L4	-0.362245685505955	0.362245685505955	8.97511485374914e-07	0.0001070763743682	down	down_HOMER1_EXT_1_L4	no	no	both	up_down
39115	43578	10998.7031028023	-0.98048326186753	0.26745441744459	-3.66598267935007	0.0002463906024969	0.000963189287543	L4	hg	rm	0.98048326186753	human_down	macaque_up	human_down_HOMER1_L3/5-IT	macaque_up_HOMER1_L3/5-IT	-1.32576468467888	0.267483348560821	-4.95643819255324	7.17971925941987e-07	4.48718036606796e-06	L3/5-IT	pt	1.32576468467888	chimp_down	chimp_down_HOMER1_L3/5-IT	up_HOMER1_L3/5-IT	HOMER1	Exc	up_HOMER1_Exc	L3/5-IT	macaque_up_homer1_exc	up	rhe	Exc	Exc	EXT_11_L34	-0.365010169476819	0.365010169476819	1.57776521525185e-05	0.0004082903482901	down	down_HOMER1_EXT_11_L34	no	no	both	up_down
39115	43578	10998.7031028023	-0.98048326186753	0.26745441744459	-3.66598267935007	0.0002463906024969	0.000963189287543	L4	hg	rm	0.98048326186753	human_down	macaque_up	human_down_HOMER1_L3/5-IT	macaque_up_HOMER1_L3/5-IT	-1.32576468467888	0.267483348560821	-4.95643819255324	7.17971925941987e-07	4.48718036606796e-06	L3/5-IT	pt	1.32576468467888	chimp_down	chimp_down_HOMER1_L3/5-IT	up_HOMER1_L3/5-IT	HOMER1	Exc	up_HOMER1_Exc	L3/5-IT	macaque_up_homer1_exc	up	rhe	Exc	Exc	EXT_10_L34	-0.421797140666644	0.421797140666644	1.29523728385918e-05	0.0005401990803362	down	down_HOMER1_EXT_10_L34	no	no	both	up_down
39115	43578	10998.7031028023	-0.98048326186753	0.26745441744459	-3.66598267935007	0.0002463906024969	0.000963189287543	L4	hg	rm	0.98048326186753	human_down	macaque_up	human_down_HOMER1_L3/5-IT	macaque_up_HOMER1_L3/5-IT	-1.32576468467888	0.267483348560821	-4.95643819255324	7.17971925941987e-07	4.48718036606796e-06	L3/5-IT	pt	1.32576468467888	chimp_down	chimp_down_HOMER1_L3/5-IT	up_HOMER1_L3/5-IT	HOMER1	Exc	up_HOMER1_Exc	L3/5-IT	macaque_up_homer1_exc	up	rhe	Exc	Exc	EXT_4_L56	-0.470243270202079	0.470243270202079	4.62839484987423e-06	8.60388133534614e-05	down	down_HOMER1_EXT_4_L56	no	no	both	up_down
39115	43578	10998.7031028023	-0.98048326186753	0.26745441744459	-3.66598267935007	0.0002463906024969	0.000963189287543	L4	hg	rm	0.98048326186753	human_down	macaque_up	human_down_HOMER1_L3/5-IT	macaque_up_HOMER1_L3/5-IT	-1.32576468467888	0.267483348560821	-4.95643819255324	7.17971925941987e-07	4.48718036606796e-06	L3/5-IT	pt	1.32576468467888	chimp_down	chimp_down_HOMER1_L3/5-IT	up_HOMER1_L3/5-IT	HOMER1	Exc	up_HOMER1_Exc	L3/5-IT	macaque_up_homer1_exc	up	rhe	Exc	Exc	EXT_9_L6	-0.665386131754294	0.665386131754294	4.38047780766429e-08	1.80132941703592e-06	down	down_HOMER1_EXT_9_L6	no	no	both	up_down
39214	43677	2409.20159133364	0.590057689821363	0.215045815974011	2.74386965935052	0.0060719641392509	0.0162524778010016	L4	hg	rm	-0.590057689821363	human_up	macaque_down	human_up_HSPA9_L3/5-IT	macaque_down_HSPA9_L3/5-IT	0.537574433412777	0.215056873887588	2.49968496098279	0.0124303791988243	0.0288489104830142	L3/5-IT	pt	-0.537574433412777	chimp_up	chimp_up_HSPA9_L3/5-IT	down_HSPA9_L3/5-IT	HSPA9	Exc	down_HSPA9_Exc	L3/5-IT	macaque_down_hspa9_exc	down	rhe	Exc	Exc	EXT_9_L6	0.307617920431411	-0.307617920431411	2.3734336351666e-06	4.77981229244402e-05	up	up_HSPA9_EXT_9_L6	no	no	both	down_up
39214	43677	2409.20159133364	0.590057689821363	0.215045815974011	2.74386965935052	0.0060719641392509	0.0162524778010016	L4	hg	rm	-0.590057689821363	human_up	macaque_down	human_up_HSPA9_L3/5-IT	macaque_down_HSPA9_L3/5-IT	0.537574433412777	0.215056873887588	2.49968496098279	0.0124303791988243	0.0288489104830142	L3/5-IT	pt	-0.537574433412777	chimp_up	chimp_up_HSPA9_L3/5-IT	down_HSPA9_L3/5-IT	HSPA9	Exc	down_HSPA9_Exc	L3/5-IT	macaque_down_hspa9_exc	down	rhe	Exc	Exc	EXT_4_L56	0.279737451156312	-0.279737451156312	1.0014879246153e-06	2.8235293468948e-05	up	up_HSPA9_EXT_4_L56	no	no	both	down_up
38189	42652	1423.19587627969	1.15841148657524	0.174699269621306	6.6308891221258	3.33670814961257e-11	4.23999882070802e-10	L4	hg	rm	-1.15841148657524	human_up	macaque_down	human_up_HSPD1_L3/5-IT	macaque_down_HSPD1_L3/5-IT	1.31563924694811	0.174594865864329	7.53538335984315	4.86902244755455e-14	8.76987584824583e-13	L3/5-IT	pt	-1.31563924694811	chimp_up	chimp_up_HSPD1_L3/5-IT	down_HSPD1_L3/5-IT	HSPD1	Exc	down_HSPD1_Exc	L3/5-IT	macaque_down_hspd1_exc	down	rhe	Exc	Exc	EXT_4_L56	0.497845245820301	-0.497845245820301	4.749072155191e-10	1.50867845787228e-07	up	up_HSPD1_EXT_4_L56	no	no	both	down_up
40901	45364	5370.31296569304	-0.687046749207594	0.109729081852076	-6.26130044661989	3.81780148043086e-10	4.22364644349278e-09	L4	hg	rm	0.687046749207594	human_down	macaque_up	human_down_KDM2A_L3/5-IT	macaque_up_KDM2A_L3/5-IT	-0.532551163588413	0.109666052525658	-4.85611683217844	1.1971008746985e-06	7.20761560951436e-06	L3/5-IT	pt	0.532551163588413	chimp_down	chimp_down_KDM2A_L3/5-IT	up_KDM2A_L3/5-IT	KDM2A	Exc	up_KDM2A_Exc	L3/5-IT	macaque_up_kdm2a_exc	up	rhe	Exc	Exc	EXT_3_L23	-0.298071020444153	0.298071020444153	2.37488649472353e-08	7.34371617875853e-06	down	down_KDM2A_EXT_3_L23	no	no	both	up_down
40765	45228	2588.0828457921	1.43615929836699	0.3179907686244	4.51635531616118	6.29130673733127e-06	3.45466885837506e-05	L4	hg	rm	-1.43615929836699	human_up	macaque_down	human_up_LDHA_L3/5-IT	macaque_down_LDHA_L3/5-IT	2.07977470781536	0.317874829683594	6.54274737602071	6.03988105489306e-11	7.16407233050654e-10	L3/5-IT	pt	-2.07977470781536	chimp_up	chimp_up_LDHA_L3/5-IT	down_LDHA_L3/5-IT	LDHA	Exc	down_LDHA_Exc	L3/5-IT	macaque_down_ldha_exc	down	rhe	Exc	Exc	EXT_4_L56	0.314463228274517	-0.314463228274517	3.86049386419038e-05	0.0004445391199256	up	up_LDHA_EXT_4_L56	no	no	both	down_up
43394	47857	1246.32040491063	-0.950217212849645	0.270560636303459	-3.51203052237018	0.0004446969238629	0.0016458792284341	L4	hg	rm	0.950217212849645	human_down	macaque_up	human_down_MAGEH1_L3/5-IT	macaque_up_MAGEH1_L3/5-IT	-0.906043841704498	0.270516911293857	-3.34930573238831	0.0008101434599452	0.0026258232137603	L3/5-IT	pt	0.906043841704498	chimp_down	chimp_down_MAGEH1_L3/5-IT	up_MAGEH1_L3/5-IT	MAGEH1	Exc	up_MAGEH1_Exc	L3/5-IT	macaque_up_mageh1_exc	up	rhe	Exc	Exc	EXT_4_L56	0.296152485782408	-0.296152485782408	1.8507846477287e-06	4.38421556366092e-05	up	up_MAGEH1_EXT_4_L56	yes	yes	both	up_up
41549	46012	1923.36491807806	-0.532825128265662	0.131729467076321	-4.04484387655615	5.23580041422757e-05	0.000239223505714	L4	hg	rm	0.532825128265662	human_down	macaque_up	human_down_MIA2_L3/5-IT	macaque_up_MIA2_L3/5-IT	-0.640839834218422	0.131804464522633	-4.86204952570766	1.16176544887401e-06	7.01114034981026e-06	L3/5-IT	pt	0.640839834218422	chimp_down	chimp_down_MIA2_L3/5-IT	up_MIA2_L3/5-IT	MIA2	Exc	up_MIA2_Exc	L3/5-IT	macaque_up_mia2_exc	up	rhe	Exc	Exc	EXT_6_L23	-0.262808013323784	0.262808013323784	4.46904422849679e-05	0.0011983464609039	down	down_MIA2_EXT_6_L23	yes	yes	both	up_down
37521	41984	8960.3599095629	-0.792148325803117	0.21955619182626	-3.60795256655738	0.0003086228943765	0.0011839250983454	L4	hg	rm	0.792148325803117	human_down	macaque_up	human_down_MIR137HG_L3/5-IT	macaque_up_MIR137HG_L3/5-IT	-1.12651164277569	0.219595217473134	-5.12994616066039	2.89825060092468e-07	1.94743419048316e-06	L3/5-IT	pt	1.12651164277569	chimp_down	chimp_down_MIR137HG_L3/5-IT	up_MIR137HG_L3/5-IT	MIR137HG	Exc	up_MIR137HG_Exc	L3/5-IT	macaque_up_mir137hg_exc	up	rhe	Exc	Exc	EXT_4_L56	-0.288762730935156	0.288762730935156	0.0002397536747138	0.0018305656107978	down	down_MIR137HG_EXT_4_L56	no	yes	both	up_down
37521	41984	8960.3599095629	-0.792148325803117	0.21955619182626	-3.60795256655738	0.0003086228943765	0.0011839250983454	L4	hg	rm	0.792148325803117	human_down	macaque_up	human_down_MIR137HG_L3/5-IT	macaque_up_MIR137HG_L3/5-IT	-1.12651164277569	0.219595217473134	-5.12994616066039	2.89825060092468e-07	1.94743419048316e-06	L3/5-IT	pt	1.12651164277569	chimp_down	chimp_down_MIR137HG_L3/5-IT	up_MIR137HG_L3/5-IT	MIR137HG	Exc	up_MIR137HG_Exc	L3/5-IT	macaque_up_mir137hg_exc	up	rhe	Exc	Exc	EXT_10_L34	-0.291672427001481	0.291672427001481	2.37936621918108e-05	0.000848658171321	down	down_MIR137HG_EXT_10_L34	no	yes	both	up_down
37521	41984	8960.3599095629	-0.792148325803117	0.21955619182626	-3.60795256655738	0.0003086228943765	0.0011839250983454	L4	hg	rm	0.792148325803117	human_down	macaque_up	human_down_MIR137HG_L3/5-IT	macaque_up_MIR137HG_L3/5-IT	-1.12651164277569	0.219595217473134	-5.12994616066039	2.89825060092468e-07	1.94743419048316e-06	L3/5-IT	pt	1.12651164277569	chimp_down	chimp_down_MIR137HG_L3/5-IT	up_MIR137HG_L3/5-IT	MIR137HG	Exc	up_MIR137HG_Exc	L3/5-IT	macaque_up_mir137hg_exc	up	rhe	Exc	Exc	EXT_9_L6	-0.57901794203909	0.57901794203909	6.6173338108446e-12	1.27833814174234e-09	down	down_MIR137HG_EXT_9_L6	no	yes	both	up_down
40098	44561	20549.6531264512	-0.519052573077618	0.160591088913639	-3.23213807558617	0.0012286767090263	0.0040378713809379	L4	hg	rm	0.519052573077618	human_down	macaque_up	human_down_MMP16_L3/5-IT	macaque_up_MMP16_L3/5-IT	-0.760533958826495	0.160605899199411	-4.73540488000509	2.1861822106415e-06	1.2526276716496e-05	L3/5-IT	pt	0.760533958826495	chimp_down	chimp_down_MMP16_L3/5-IT	up_MMP16_L3/5-IT	MMP16	Exc	up_MMP16_Exc	L3/5-IT	macaque_up_mmp16_exc	up	rhe	Exc	Exc	EXT_8_L6	-0.314763554453398	0.314763554453398	5.60250481452386e-05	0.0009178195857942	down	down_MMP16_EXT_8_L6	no	no	both	up_down
41653	46116	4404.64208386497	0.723671243356352	0.259002705089404	2.79406828243956	0.0052049487053821	0.0142454118454373	L4	hg	rm	-0.723671243356352	human_up	macaque_down	human_up_MOAP1_L3/5-IT	macaque_down_MOAP1_L3/5-IT	1.49388775395765	0.258894578229811	5.77025507514328	7.91516303011706e-09	6.84563359066405e-08	L3/5-IT	pt	-1.49388775395765	chimp_up	chimp_up_MOAP1_L3/5-IT	down_MOAP1_L3/5-IT	MOAP1	Exc	down_MOAP1_Exc	L3/5-IT	macaque_down_moap1_exc	down	rhe	Exc	Exc	EXT_4_L56	0.356622855171296	-0.356622855171296	4.48628381083842e-05	0.0004975747443567	up	up_MOAP1_EXT_4_L56	yes	yes	both	down_up
38094	42557	556.951367064685	0.596000714389923	0.197762536058023	3.01371901003059	0.0025806670074395	0.0077300795527603	L4	hg	rm	-0.596000714389923	human_up	macaque_down	human_up_NCKAP5_L3/5-IT	macaque_down_NCKAP5_L3/5-IT	0.601598162969199	0.197725891455822	3.04258667663468	0.002345542565052	0.0067495071376874	L3/5-IT	pt	-0.601598162969199	chimp_up	chimp_up_NCKAP5_L3/5-IT	down_NCKAP5_L3/5-IT	NCKAP5	Exc	down_NCKAP5_Exc	L3/5-IT	macaque_down_nckap5_exc	down	rhe	Exc	Exc	EXT_5_L56	0.291975322782665	-0.291975322782665	1.33667336738e-05	0.0006095978820242	up	up_NCKAP5_EXT_5_L56	no	no	both	down_up
[truncated: 6,585 more rows]
