# Supplementary material for: Charting the human-specific properties of gene expression networks in the infant prefrontal cortex
Source: Sci Adv. 2026 Jun 3;12(23):eaea3316. doi: 10.1126/sciadv.aea3316 (PMC13232592; doi:10.1126/sciadv.aea3316)
Supplement: Supplementary file 2 — Data S1 [file sciadv.aea3316_data_s1.zip › csv_resubmission/6_EVOxASD___ptr_adult.csv]

Unnamed: 0.2	Unnamed: 0.1	baseMean_x	log2FoldChange_x	lfcSE_x	stat_x	pvalue_x	padj_x	CellType_x	species1_x	species2_x	ptvshg_FC	hsa_regulation	ptr_regulation_x	hsa_regulation_gene_celltype	ptr_regulation_gene_celltype	log2FoldChange_y	lfcSE_y	stat_y	pvalue_y	padj_y	CellType_y	species2_y	rmvspt_FC	rhe_regulation	rhe_regulation_gene_celltype	regulation_gene_celltype_x	gene	cell_type_broad	cell_type_broad_regulation	cell_type	cell_type_broad_regulation_lower	direction	species	lineage	cell_type_broad2	CELL TYPE	logFC_ASD_vs_CTL	logFC_CTL_vs_ASD	pVal_ASD_vs_CTL	FDR_pVal_ASD_vs_CTL	regulation	regulation_gene_celltype_y	celltype_specific	celltype_broad_specific	_merge	evolution_asd
2157	2157	7939.58105838285	0.713055040476035	0.195552909791166	3.64635351750846	0.0002659879885959	0.001523452037753	OL	hg	pt	-0.713055040476035	human_up	chimp_down	human_up_ABCA8_OL	chimp_down_ABCA8_OL	-0.805045622757243	0.195756343350457	-4.11248805008577	3.91417737271333e-05	0.0001936163553908	OL	rm	0.805045622757243	macaque_up	macaque_up_ABCA8_OL	down_ABCA8_OL	ABCA8	OL	down_ABCA8_OL	OL	chimp_down_abca8_ol	down	ptr	OL	OL	OPCS_2	0.393830589718709	-0.393830589718709	4.32863356256929e-07	0.0001141342429648	up	up_ABCA8_OPCS_2	no	no	both	down_up
2157	2157	7939.58105838285	0.713055040476035	0.195552909791166	3.64635351750846	0.0002659879885959	0.001523452037753	OL	hg	pt	-0.713055040476035	human_up	chimp_down	human_up_ABCA8_OL	chimp_down_ABCA8_OL	-0.805045622757243	0.195756343350457	-4.11248805008577	3.91417737271333e-05	0.0001936163553908	OL	rm	0.805045622757243	macaque_up	macaque_up_ABCA8_OL	down_ABCA8_OL	ABCA8	OL	down_ABCA8_OL	OL	chimp_down_abca8_ol	down	ptr	OL	OL	OPCS_4	-0.317783566123945	0.317783566123945	0.0001768526043919	0.0025072126455435	down	down_ABCA8_OPCS_4	no	no	both	down_down
820	820	1006.71683276599	1.79294086545795	0.334471198532354	5.3605239354698	8.29809309473569e-08	1.3105091241225e-06	OL	hg	pt	-1.79294086545795	human_up	chimp_down	human_up_ADAM19_OL	chimp_down_ADAM19_OL	-1.74293711032193	0.33538153664097	-5.19687853952366	2.02662682758502e-07	1.5791878167263e-06	OL	rm	1.74293711032193	macaque_up	macaque_up_ADAM19_OL	down_ADAM19_OL	ADAM19	OL	down_ADAM19_OL	OL	chimp_down_adam19_ol	down	ptr	OL	OL	ODC_2	-0.446833816975024	0.446833816975024	9.25874382879791e-12	1.81831831205859e-10	down	down_ADAM19_ODC_2	yes	yes	both	down_down
910	910	13422.3585755055	1.64455158769528	0.181581122082915	9.05684230183537	1.34281535405803e-19	1.15937123998713e-17	OL	hg	pt	-1.64455158769528	human_up	chimp_down	human_up_ADGRB3_OL	chimp_down_ADGRB3_OL	-0.671551657710429	0.181830042147253	-3.69329319720764	0.0002213685432454	0.0009054719516845	OL	rm	0.671551657710429	macaque_up	macaque_up_ADGRB3_OL	down_ADGRB3_OL	ADGRB3	OL	down_ADGRB3_OL	OL	chimp_down_adgrb3_ol	down	ptr	OL	OL	OPCS_2	-0.365327606688135	0.365327606688135	0.0002760972440292	0.0064270070597185	down	down_ADGRB3_OPCS_2	no	no	both	down_down
1552	1552	1389.14123071487	0.990457499005019	0.123291695977311	8.03344857213493	9.47703904865832e-16	5.70643382947167e-14	OL	hg	pt	-0.990457499005019	human_up	chimp_down	human_up_AMN1_OL	chimp_down_AMN1_OL	-1.02090154392224	0.124924574895951	-8.17214342952573	3.0295804888685e-16	7.41744024846224e-15	OL	rm	1.02090154392224	macaque_up	macaque_up_AMN1_OL	down_AMN1_OL	AMN1	OL	down_AMN1_OL	OL	chimp_down_amn1_ol	down	ptr	OL	OL	ODC_2	-0.289302289099036	0.289302289099036	4.41568196503468e-14	2.67168069447127e-12	down	down_AMN1_ODC_2	yes	yes	both	down_down
979	979	326.72005790084	1.48165855329462	0.428042527388817	3.46147510700202	0.0005372238001786	0.0027688095907578	OL	hg	pt	-1.48165855329462	human_up	chimp_down	human_up_AMZ1_OL	chimp_down_AMZ1_OL	-1.09100583376483	0.430880751382806	-2.53203660238596	0.0113402152847723	0.0286745251977669	OL	rm	1.09100583376483	macaque_up	macaque_up_AMZ1_OL	down_AMZ1_OL	AMZ1	OL	down_AMZ1_OL	OL	chimp_down_amz1_ol	down	ptr	OL	OL	OPCS_2	0.402968547374373	-0.402968547374373	0.0004105962962156	0.0080974361747577	up	up_AMZ1_OPCS_2	no	yes	both	down_up
979	979	326.72005790084	1.48165855329462	0.428042527388817	3.46147510700202	0.0005372238001786	0.0027688095907578	OL	hg	pt	-1.48165855329462	human_up	chimp_down	human_up_AMZ1_OL	chimp_down_AMZ1_OL	-1.09100583376483	0.430880751382806	-2.53203660238596	0.0113402152847723	0.0286745251977669	OL	rm	1.09100583376483	macaque_up	macaque_up_AMZ1_OL	down_AMZ1_OL	AMZ1	OL	down_AMZ1_OL	OL	chimp_down_amz1_ol	down	ptr	OL	OL	OPCS_1	-0.299840472	0.299840472	0.000991155	0.006476216	down	down_AMZ1_OPCS_1	no	yes	both	down_down
1612	1612	18448.8979276925	1.10997569804739	0.186712650465923	5.94483392141644	2.76737287938772e-09	5.99363041996976e-08	OL	hg	pt	-1.10997569804739	human_up	chimp_down	human_up_ANKS1B_OL	chimp_down_ANKS1B_OL	-1.06198284542781	0.186810520162827	-5.68481284941647	1.30955987987542e-08	1.24568459601501e-07	OL	rm	1.06198284542781	macaque_up	macaque_up_ANKS1B_OL	down_ANKS1B_OL	ANKS1B	OL	down_ANKS1B_OL	OL	chimp_down_anks1b_ol	down	ptr	OL	OL	ODC_2	0.404337994343484	-0.404337994343484	0.0001277845740802	0.0002870036002043	up	up_ANKS1B_ODC_2	no	no	both	down_up
1612	1612	18448.8979276925	1.10997569804739	0.186712650465923	5.94483392141644	2.76737287938772e-09	5.99363041996976e-08	OL	hg	pt	-1.10997569804739	human_up	chimp_down	human_up_ANKS1B_OL	chimp_down_ANKS1B_OL	-1.06198284542781	0.186810520162827	-5.68481284941647	1.30955987987542e-08	1.24568459601501e-07	OL	rm	1.06198284542781	macaque_up	macaque_up_ANKS1B_OL	down_ANKS1B_OL	ANKS1B	OL	down_ANKS1B_OL	OL	chimp_down_anks1b_ol	down	ptr	OL	OL	ODC_1	-0.535210792	0.535210792	0.00020559	0.002197176	down	down_ANKS1B_ODC_1	no	no	both	down_down
745	745	1133.05558006638	0.530860595342875	0.211195883829444	2.51359347406403	0.0119508103200619	0.0361151621098315	OL	hg	pt	-0.530860595342875	human_up	chimp_down	human_up_ARL15_OL	chimp_down_ARL15_OL	-0.799602318524384	0.212289336401509	-3.76656845830482	0.0001655067163476	0.0006988424644832	OL	rm	0.799602318524384	macaque_up	macaque_up_ARL15_OL	down_ARL15_OL	ARL15	OL	down_ARL15_OL	OL	chimp_down_arl15_ol	down	ptr	OL	OL	OPCS_1	-0.302375746	0.302375746	2.71e-07	1.41e-05	down	down_ARL15_OPCS_1	no	no	both	down_down
437	437	456.350868014452	0.829979442913877	0.156849977355304	5.29154965087286	1.21284252843677e-07	1.84702126743133e-06	OL	hg	pt	-0.829979442913877	human_up	chimp_down	human_up_ARMC9_OL	chimp_down_ARMC9_OL	-0.881076018180776	0.160385829694906	-5.4934779453821	3.94094343083276e-08	3.4937256279809e-07	OL	rm	0.881076018180776	macaque_up	macaque_up_ARMC9_OL	down_ARMC9_OL	ARMC9	OL	down_ARMC9_OL	OL	chimp_down_armc9_ol	down	ptr	OL	OL	OPCS_3	0.265486210262923	-0.265486210262923	4.88179818083379e-06	0.0006199883689658	up	up_ARMC9_OPCS_3	no	yes	both	down_up
437	437	456.350868014452	0.829979442913877	0.156849977355304	5.29154965087286	1.21284252843677e-07	1.84702126743133e-06	OL	hg	pt	-0.829979442913877	human_up	chimp_down	human_up_ARMC9_OL	chimp_down_ARMC9_OL	-0.881076018180776	0.160385829694906	-5.4934779453821	3.94094343083276e-08	3.4937256279809e-07	OL	rm	0.881076018180776	macaque_up	macaque_up_ARMC9_OL	down_ARMC9_OL	ARMC9	OL	down_ARMC9_OL	OL	chimp_down_armc9_ol	down	ptr	OL	OL	ODC_2	0.253665512369063	-0.253665512369063	1.17938859742632e-06	3.89061382330131e-06	up	up_ARMC9_ODC_2	no	yes	both	down_up
1229	1229	13004.1043031588	0.763530898727128	0.156481792304442	4.87935936496461	1.06430983147676e-06	1.29893046839225e-05	OL	hg	pt	-0.763530898727128	human_up	chimp_down	human_up_C9orf3_OL	chimp_down_C9orf3_OL	-1.08823516413765	0.156606105577605	-6.94886805417927	3.68228739183248e-12	5.77441017703796e-11	OL	rm	1.08823516413765	macaque_up	macaque_up_C9orf3_OL	down_C9orf3_OL	C9orf3	OL	down_C9orf3_OL	OL	chimp_down_c9orf3_ol	down	ptr	OL	OL	OPCS_4	-0.318529072968978	0.318529072968978	0.0003742021202933	0.0042549507372624	down	down_C9orf3_OPCS_4	no	no	both	down_down
1229	1229	13004.1043031588	0.763530898727128	0.156481792304442	4.87935936496461	1.06430983147676e-06	1.29893046839225e-05	OL	hg	pt	-0.763530898727128	human_up	chimp_down	human_up_C9orf3_OL	chimp_down_C9orf3_OL	-1.08823516413765	0.156606105577605	-6.94886805417927	3.68228739183248e-12	5.77441017703796e-11	OL	rm	1.08823516413765	macaque_up	macaque_up_C9orf3_OL	down_C9orf3_OL	C9orf3	OL	down_C9orf3_OL	OL	chimp_down_c9orf3_ol	down	ptr	OL	OL	ODC_1	-0.40989032	0.40989032	3.22e-06	8.44e-05	down	down_C9orf3_ODC_1	no	no	both	down_down
700	700	2683.14747457474	-0.519677127061854	0.202927545911048	-2.56089987551346	0.0104401439658362	0.0323404548587371	OL	hg	pt	0.519677127061854	human_down	chimp_up	human_down_CBR4_OL	chimp_up_CBR4_OL	2.12312565073699	0.205581205974042	10.3274306650632	5.29601502601714e-25	2.57851993544625e-23	OL	rm	-2.12312565073699	macaque_down	macaque_down_CBR4_OL	up_CBR4_OL	CBR4	OL	up_CBR4_OL	OL	chimp_up_cbr4_ol	up	ptr	OL	OL	OPCS_1	-0.35146871	0.35146871	5.48e-07	2.35e-05	down	down_CBR4_OPCS_1	yes	yes	both	up_down
2251	2251	4882.23007690863	-0.656908125426692	0.23194949013625	-2.83211713481592	0.0046240905894738	0.0166418491300599	OL	hg	pt	0.656908125426692	human_down	chimp_up	human_down_CDH19_OL	chimp_up_CDH19_OL	0.659927378879215	0.232361046939965	2.84009470421142	0.0045100142363589	0.012882138752898	OL	rm	-0.659927378879215	macaque_down	macaque_down_CDH19_OL	up_CDH19_OL	CDH19	OL	up_CDH19_OL	OL	chimp_up_cdh19_ol	up	ptr	OL	OL	ODC_1	-0.403637999	0.403637999	0.000184913	0.002021668	down	down_CDH19_ODC_1	yes	yes	both	up_down
1491	1491	1389.017807265	-0.827256095405433	0.198026271565669	-4.17750679677418	2.94721859800378e-05	0.0002357549210822	OL	hg	pt	0.827256095405433	human_down	chimp_up	human_down_CEP164_OL	chimp_up_CEP164_OL	2.20102063185607	0.202724008946846	10.8572272386009	1.84259167675066e-27	1.05869770158249e-25	OL	rm	-2.20102063185607	macaque_down	macaque_down_CEP164_OL	up_CEP164_OL	CEP164	OL	up_CEP164_OL	OL	chimp_up_cep164_ol	up	ptr	OL	OL	ODC_1	-0.265429897	0.265429897	1.95e-07	9.1e-06	down	down_CEP164_ODC_1	no	no	both	up_down
448	448	1012.81587405811	-0.991667752111285	0.221908436375628	-4.46881501356114	7.86541141790469e-06	7.55585775474486e-05	OL	hg	pt	0.991667752111285	human_down	chimp_up	human_down_CHL1_OL	chimp_up_CHL1_OL	0.651191976196395	0.223424680354181	2.91459285144372	0.0035615284585636	0.0104955341614972	OL	rm	-0.651191976196395	macaque_down	macaque_down_CHL1_OL	up_CHL1_OL	CHL1	OL	up_CHL1_OL	OL	chimp_up_chl1_ol	up	ptr	OL	OL	OPCS_3	0.370672042515947	-0.370672042515947	2.34986177480661e-06	0.0004257537009601	up	up_CHL1_OPCS_3	no	no	both	up_up
1120	1120	365.101609094156	1.07909612801244	0.290130956318952	3.71934157493399	0.0001997427835069	0.0011953757363161	OL	hg	pt	-1.07909612801244	human_up	chimp_down	human_up_CLU_OL	chimp_down_CLU_OL	-1.51029038437699	0.2920204815651	-5.17186457704099	2.31769536945874e-07	1.78839064356719e-06	OL	rm	1.51029038437699	macaque_up	macaque_up_CLU_OL	down_CLU_OL	CLU	OL	down_CLU_OL	OL	chimp_down_clu_ol	down	ptr	OL	OL	ODC_2	0.341578896540765	-0.341578896540765	0.0058118328074139	0.0097166652906034	up	up_CLU_ODC_2	yes	yes	both	down_up
2458	2458	698.335887850174	4.79790439417669	0.272881111948801	17.5823982829449	3.36056141705627e-69	2.92564876033223e-66	OL	hg	pt	-4.79790439417669	human_up	chimp_down	human_up_COL9A3_OL	chimp_down_COL9A3_OL	-3.99064165635056	0.275182654780961	-14.5017921261317	1.18027625252964e-47	1.98639563949359e-45	OL	rm	3.99064165635056	macaque_up	macaque_up_COL9A3_OL	down_COL9A3_OL	COL9A3	OL	down_COL9A3_OL	OL	chimp_down_col9a3_ol	down	ptr	OL	OL	ODC_1	-0.291203065	0.291203065	1.17e-09	1.67e-07	down	down_COL9A3_ODC_1	yes	yes	both	down_down
687	687	595.514523527589	1.13668380019505	0.214203743516558	5.30655431849248	1.11716880636771e-07	1.71255502863146e-06	OL	hg	pt	-1.13668380019505	human_up	chimp_down	human_up_DCLK2_OL	chimp_down_DCLK2_OL	-0.849623423223172	0.217053929952858	-3.91434250191969	9.06508850467224e-05	0.0004092885544969	OL	rm	0.849623423223172	macaque_up	macaque_up_DCLK2_OL	down_DCLK2_OL	DCLK2	OL	down_DCLK2_OL	OL	chimp_down_dclk2_ol	down	ptr	OL	OL	OPCS_1	-0.330159823	0.330159823	1.17e-05	0.000231258	down	down_DCLK2_OPCS_1	no	no	both	down_down
1798	1798	8142.60340163867	-0.587576420685247	0.121935546522922	-4.81874594767811	1.44463364516387e-06	1.70262534859093e-05	OL	hg	pt	0.587576420685247	human_down	chimp_up	human_down_DICER1_OL	chimp_up_DICER1_OL	0.819782340062663	0.122484754169636	6.69293370934393	2.18740247173668e-11	3.12106411421227e-10	OL	rm	-0.819782340062663	macaque_down	macaque_down_DICER1_OL	up_DICER1_OL	DICER1	OL	up_DICER1_OL	OL	chimp_up_dicer1_ol	up	ptr	OL	OL	OPCS_4	-0.350494113823493	0.350494113823493	3.71281407669837e-05	0.0008981134724423	down	down_DICER1_OPCS_4	no	yes	both	up_down
1798	1798	8142.60340163867	-0.587576420685247	0.121935546522922	-4.81874594767811	1.44463364516387e-06	1.70262534859093e-05	OL	hg	pt	0.587576420685247	human_down	chimp_up	human_down_DICER1_OL	chimp_up_DICER1_OL	0.819782340062663	0.122484754169636	6.69293370934393	2.18740247173668e-11	3.12106411421227e-10	OL	rm	-0.819782340062663	macaque_down	macaque_down_DICER1_OL	up_DICER1_OL	DICER1	OL	up_DICER1_OL	OL	chimp_up_dicer1_ol	up	ptr	OL	OL	ODC_1	-0.579094882	0.579094882	5.42e-07	2.03e-05	down	down_DICER1_ODC_1	no	yes	both	up_down
440	440	3895.64479747683	0.855070155280659	0.192950015924833	4.43156301999875	9.35524617725576e-06	8.753628017357e-05	OL	hg	pt	-0.855070155280659	human_up	chimp_down	human_up_DIS3L2_OL	chimp_down_DIS3L2_OL	-1.53828083787275	0.193167517346489	-7.96345503117641	1.67300830344555e-15	3.78000840146355e-14	OL	rm	1.53828083787275	macaque_up	macaque_up_DIS3L2_OL	down_DIS3L2_OL	DIS3L2	OL	down_DIS3L2_OL	OL	chimp_down_dis3l2_ol	down	ptr	OL	OL	OPCS_4	-0.261204734303076	0.261204734303076	9.36425335601099e-07	8.09548883267695e-05	down	down_DIS3L2_OPCS_4	no	no	both	down_down
440	440	3895.64479747683	0.855070155280659	0.192950015924833	4.43156301999875	9.35524617725576e-06	8.753628017357e-05	OL	hg	pt	-0.855070155280659	human_up	chimp_down	human_up_DIS3L2_OL	chimp_down_DIS3L2_OL	-1.53828083787275	0.193167517346489	-7.96345503117641	1.67300830344555e-15	3.78000840146355e-14	OL	rm	1.53828083787275	macaque_up	macaque_up_DIS3L2_OL	down_DIS3L2_OL	DIS3L2	OL	down_DIS3L2_OL	OL	chimp_down_dis3l2_ol	down	ptr	OL	OL	ODC_2	-0.263412292235158	0.263412292235158	2.36716055839329e-12	6.07991127083366e-11	down	down_DIS3L2_ODC_2	no	no	both	down_down
2203	2203	4330.32390373618	-1.85161681834558	0.322594231163389	-5.73977039722004	9.48049977848457e-09	1.85299871255058e-07	OL	hg	pt	1.85161681834558	human_down	chimp_up	human_down_DLGAP1_OL	chimp_up_DLGAP1_OL	1.30240813910114	0.322875916938122	4.03377294736645	5.48883565869987e-05	0.0002621053917985	OL	rm	-1.30240813910114	macaque_down	macaque_down_DLGAP1_OL	up_DLGAP1_OL	DLGAP1	OL	up_DLGAP1_OL	OL	chimp_up_dlgap1_ol	up	ptr	OL	OL	ODC_2	-0.353553106029863	0.353553106029863	0.0047780085640554	0.0081137396064023	down	down_DLGAP1_ODC_2	no	no	both	up_down
1825	1825	611.180357970284	1.20144114696475	0.17654905709444	6.80514054698161	1.00950632924912e-11	3.45214815766467e-10	OL	hg	pt	-1.20144114696475	human_up	chimp_down	human_up_DNAJC17_OL	chimp_down_DNAJC17_OL	-1.25778292084835	0.179004519025735	-7.02654283642702	2.1171360367017e-12	3.3896378762893e-11	OL	rm	1.25778292084835	macaque_up	macaque_up_DNAJC17_OL	down_DNAJC17_OL	DNAJC17	OL	down_DNAJC17_OL	OL	chimp_down_dnajc17_ol	down	ptr	OL	OL	OPCS_3	0.287551048645784	-0.287551048645784	7.09906983353608e-07	0.0002479893398387	up	up_DNAJC17_OPCS_3	yes	yes	both	down_up
770	770	32262.8460009737	1.18265460550188	0.206744920081153	5.72035629720747	1.06300901742168e-08	2.05462630989904e-07	OL	hg	pt	-1.18265460550188	human_up	chimp_down	human_up_EDIL3_OL	chimp_down_EDIL3_OL	-0.978492005302633	0.20680162613654	-4.73154889341433	2.22813133870109e-06	1.42843668966398e-05	OL	rm	0.978492005302633	macaque_up	macaque_up_EDIL3_OL	down_EDIL3_OL	EDIL3	OL	down_EDIL3_OL	OL	chimp_down_edil3_ol	down	ptr	OL	OL	OPCS_4	-0.417079524870303	0.417079524870303	0.0006157918130559	0.0058387658145452	down	down_EDIL3_OPCS_4	no	no	both	down_down
770	770	32262.8460009737	1.18265460550188	0.206744920081153	5.72035629720747	1.06300901742168e-08	2.05462630989904e-07	OL	hg	pt	-1.18265460550188	human_up	chimp_down	human_up_EDIL3_OL	chimp_down_EDIL3_OL	-0.978492005302633	0.20680162613654	-4.73154889341433	2.22813133870109e-06	1.42843668966398e-05	OL	rm	0.978492005302633	macaque_up	macaque_up_EDIL3_OL	down_EDIL3_OL	EDIL3	OL	down_EDIL3_OL	OL	chimp_down_edil3_ol	down	ptr	OL	OL	ODC_3	-0.496080271172035	0.496080271172035	3.67673770958735e-12	2.3737018653096e-08	down	down_EDIL3_ODC_3	no	no	both	down_down
1783	1783	822.736378772993	1.33060553490328	0.33952282203559	3.91904593312965	8.89001729194452e-05	0.0006028822502365	OL	hg	pt	-1.33060553490328	human_up	chimp_down	human_up_EML5_OL	chimp_down_EML5_OL	-2.12559669261401	0.339990249088514	-6.2519342784464	4.05400000509167e-10	4.82999978310086e-09	OL	rm	2.12559669261401	macaque_up	macaque_up_EML5_OL	down_EML5_OL	EML5	OL	down_EML5_OL	OL	chimp_down_eml5_ol	down	ptr	OL	OL	OPCS_3	0.365245560873763	-0.365245560873763	2.08887532338341e-07	0.0001674625235814	up	up_EML5_OPCS_3	no	no	both	down_up
419	419	25449.8609656901	0.78815355854472	0.224414550175596	3.51204303788689	0.0004446759823812	0.0023605335304557	OL	hg	pt	-0.78815355854472	human_up	chimp_down	human_up_ERBB4_OL	chimp_down_ERBB4_OL	-1.03496921219414	0.224462498115689	-4.61087807933383	4.00971664836881e-06	2.4410049456632e-05	OL	rm	1.03496921219414	macaque_up	macaque_up_ERBB4_OL	down_ERBB4_OL	ERBB4	OL	down_ERBB4_OL	OL	chimp_down_erbb4_ol	down	ptr	OL	OL	ODC_3	-0.273369956681029	0.273369956681029	9.75637956981406e-06	0.0008871434718692	down	down_ERBB4_ODC_3	no	no	both	down_down
419	419	25449.8609656901	0.78815355854472	0.224414550175596	3.51204303788689	0.0004446759823812	0.0023605335304557	OL	hg	pt	-0.78815355854472	human_up	chimp_down	human_up_ERBB4_OL	chimp_down_ERBB4_OL	-1.03496921219414	0.224462498115689	-4.61087807933383	4.00971664836881e-06	2.4410049456632e-05	OL	rm	1.03496921219414	macaque_up	macaque_up_ERBB4_OL	down_ERBB4_OL	ERBB4	OL	down_ERBB4_OL	OL	chimp_down_erbb4_ol	down	ptr	OL	OL	OPCS_2	-0.330115191504071	0.330115191504071	0.0002218946345826	0.0057019711514782	down	down_ERBB4_OPCS_2	no	no	both	down_down
419	419	25449.8609656901	0.78815355854472	0.224414550175596	3.51204303788689	0.0004446759823812	0.0023605335304557	OL	hg	pt	-0.78815355854472	human_up	chimp_down	human_up_ERBB4_OL	chimp_down_ERBB4_OL	-1.03496921219414	0.224462498115689	-4.61087807933383	4.00971664836881e-06	2.4410049456632e-05	OL	rm	1.03496921219414	macaque_up	macaque_up_ERBB4_OL	down_ERBB4_OL	ERBB4	OL	down_ERBB4_OL	OL	chimp_down_erbb4_ol	down	ptr	OL	OL	ODC_1	-0.441241031	0.441241031	0.000220298	0.002307849	down	down_ERBB4_ODC_1	no	no	both	down_down
1231	1231	2407.32624278076	-0.672065599208106	0.206992044848059	-3.24681849344225	0.001167027901359	0.0053379774454896	OL	hg	pt	0.672065599208106	human_down	chimp_up	human_down_ERCC6L2_OL	chimp_up_ERCC6L2_OL	0.609012252204482	0.207854115394548	2.9299985282873	0.0033896360923116	0.0100569241861561	OL	rm	-0.609012252204482	macaque_down	macaque_down_ERCC6L2_OL	up_ERCC6L2_OL	ERCC6L2	OL	up_ERCC6L2_OL	OL	chimp_up_ercc6l2_ol	up	ptr	OL	OL	OPCS_4	0.374226277310532	-0.374226277310532	1.31439301876185e-05	0.0004492371178078	up	up_ERCC6L2_OPCS_4	no	no	both	up_up
1231	1231	2407.32624278076	-0.672065599208106	0.206992044848059	-3.24681849344225	0.001167027901359	0.0053379774454896	OL	hg	pt	0.672065599208106	human_down	chimp_up	human_down_ERCC6L2_OL	chimp_up_ERCC6L2_OL	0.609012252204482	0.207854115394548	2.9299985282873	0.0033896360923116	0.0100569241861561	OL	rm	-0.609012252204482	macaque_down	macaque_down_ERCC6L2_OL	up_ERCC6L2_OL	ERCC6L2	OL	up_ERCC6L2_OL	OL	chimp_up_ercc6l2_ol	up	ptr	OL	OL	ODC_3	-0.35499812567095	0.35499812567095	1.13775934703638e-07	3.90514191868134e-05	down	down_ERCC6L2_ODC_3	no	no	both	up_down
2005	2005	9583.81380917809	0.668591960228934	0.204295453354778	3.27267175676132	0.0010653612157089	0.0049372460098055	OL	hg	pt	-0.668591960228934	human_up	chimp_down	human_up_FA2H_OL	chimp_down_FA2H_OL	-0.508989099562135	0.204495931810641	-2.48899376655301	0.0128105211794823	0.0318870380123657	OL	rm	0.508989099562135	macaque_up	macaque_up_FA2H_OL	down_FA2H_OL	FA2H	OL	down_FA2H_OL	OL	chimp_down_fa2h_ol	down	ptr	OL	OL	ODC_1	-0.613386913	0.613386913	1.21e-08	1.05e-06	down	down_FA2H_ODC_1	yes	yes	both	down_down
800	800	5435.50910008187	-0.605833019089635	0.235684696048605	-2.57052336976812	0.0101544975233407	0.0316527034540775	OL	hg	pt	0.605833019089635	human_down	chimp_up	human_down_FAM13B_OL	chimp_up_FAM13B_OL	1.26055053096241	0.236296801444349	5.33460683029723	9.57518013953124e-08	7.88974172329764e-07	OL	rm	-1.26055053096241	macaque_down	macaque_down_FAM13B_OL	up_FAM13B_OL	FAM13B	OL	up_FAM13B_OL	OL	chimp_up_fam13b_ol	up	ptr	OL	OL	OPCS_1	-0.259544013	0.259544013	0.00021953	0.002062195	down	down_FAM13B_OPCS_1	no	no	both	up_down
1623	1623	1983.51980317993	1.38252678671305	0.200025843758914	6.91174080674984	4.78741998788972e-12	1.71575219943341e-10	OL	hg	pt	-1.38252678671305	human_up	chimp_down	human_up_FAM222A_OL	chimp_down_FAM222A_OL	-1.45832671716922	0.200744338372686	-7.26459699432121	3.74152070603757e-13	6.50701900495095e-12	OL	rm	1.45832671716922	macaque_up	macaque_up_FAM222A_OL	down_FAM222A_OL	FAM222A	OL	down_FAM222A_OL	OL	chimp_down_fam222a_ol	down	ptr	OL	OL	ODC_2	-0.25122658942197	0.25122658942197	1.40328196972596e-12	4.04476537746151e-11	down	down_FAM222A_ODC_2	yes	yes	both	down_down
1183	1183	5370.92135292211	1.23592558456034	0.124298618810638	9.9431964440667	2.70020782962963e-23	3.09989793364184e-21	OL	hg	pt	-1.23592558456034	human_up	chimp_down	human_up_FAM49B_OL	chimp_down_FAM49B_OL	-1.02995624006396	0.124842094499383	-8.2500717742207	1.58299422927563e-16	3.95267741314688e-15	OL	rm	1.02995624006396	macaque_up	macaque_up_FAM49B_OL	down_FAM49B_OL	FAM49B	OL	down_FAM49B_OL	OL	chimp_down_fam49b_ol	down	ptr	OL	OL	ODC_1	-0.520251718	0.520251718	8.36e-07	2.84e-05	down	down_FAM49B_ODC_1	no	no	both	down_down
1840	1840	4385.33584780882	-0.960348526310589	0.150827317481534	-6.36720550591351	1.92503177502582e-10	5.23037892163711e-09	OL	hg	pt	0.960348526310589	human_down	chimp_up	human_down_FBN1_OL	chimp_up_FBN1_OL	1.2705677499068	0.151809366491411	8.36949510607887	5.78656314911752e-17	1.50831708230778e-15	OL	rm	-1.2705677499068	macaque_down	macaque_down_FBN1_OL	up_FBN1_OL	FBN1	OL	up_FBN1_OL	OL	chimp_up_fbn1_ol	up	ptr	OL	OL	ODC_2	-0.391923391257051	0.391923391257051	7.3273760606139e-05	0.0001715728707953	down	down_FBN1_ODC_2	yes	yes	both	up_down
1518	1518	1028.35562409893	-1.22606759581499	0.216756221869431	-5.65643553500186	1.54548988668625e-08	2.85512517174382e-07	OL	hg	pt	1.22606759581499	human_down	chimp_up	human_down_FKBP4_OL	chimp_up_FKBP4_OL	0.811414872699348	0.218259217967638	3.71766599484316	0.000201071867072	0.0008312785467695	OL	rm	-0.811414872699348	macaque_down	macaque_down_FKBP4_OL	up_FKBP4_OL	FKBP4	OL	up_FKBP4_OL	OL	chimp_up_fkbp4_ol	up	ptr	OL	OL	ODC_3	0.305478549798774	-0.305478549798774	3.49083062600288e-05	0.0021328204278998	up	up_FKBP4_ODC_3	no	no	both	up_up
1760	1760	17238.2514034447	1.23092602238404	0.184339168852708	6.67750663109253	2.43041617405169e-11	7.77658737222604e-10	OL	hg	pt	-1.23092602238404	human_up	chimp_down	human_up_FUT8_OL	chimp_down_FUT8_OL	-1.60133129826296	0.18441128408211	-8.68347783723448	3.83847746470132e-18	1.12388516891132e-16	OL	rm	1.60133129826296	macaque_up	macaque_up_FUT8_OL	down_FUT8_OL	FUT8	OL	down_FUT8_OL	OL	chimp_down_fut8_ol	down	ptr	OL	OL	OPCS_1	-0.363188993	0.363188993	5.95e-09	8.45e-07	down	down_FUT8_OPCS_1	no	no	both	down_down
1760	1760	17238.2514034447	1.23092602238404	0.184339168852708	6.67750663109253	2.43041617405169e-11	7.77658737222604e-10	OL	hg	pt	-1.23092602238404	human_up	chimp_down	human_up_FUT8_OL	chimp_down_FUT8_OL	-1.60133129826296	0.18441128408211	-8.68347783723448	3.83847746470132e-18	1.12388516891132e-16	OL	rm	1.60133129826296	macaque_up	macaque_up_FUT8_OL	down_FUT8_OL	FUT8	OL	down_FUT8_OL	OL	chimp_down_fut8_ol	down	ptr	OL	OL	ODC_1	-0.536847617	0.536847617	2.3e-05	0.000404582	down	down_FUT8_ODC_1	no	no	both	down_down
859	859	801.928071516551	-0.697991412668059	0.185366795048738	-3.76546086630314	0.0001662421607545	0.0010246205624796	OL	hg	pt	0.697991412668059	human_down	chimp_up	human_down_GABBR1_OL	chimp_up_GABBR1_OL	0.506700702985461	0.187674952898161	2.69988453526036	0.0069363544822843	0.0187786752000438	OL	rm	-0.506700702985461	macaque_down	macaque_down_GABBR1_OL	up_GABBR1_OL	GABBR1	OL	up_GABBR1_OL	OL	chimp_up_gabbr1_ol	up	ptr	OL	OL	OPCS_4	-0.266987936047038	0.266987936047038	0.0004350534733131	0.0046670334886556	down	down_GABBR1_OPCS_4	no	no	both	up_down
1863	1863	2007.75703395844	0.889833609587797	0.212992866832309	4.17776248952211	2.94390829478328e-05	0.0002356705743724	OL	hg	pt	-0.889833609587797	human_up	chimp_down	human_up_GLCE_OL	chimp_down_GLCE_OL	-1.49519661106066	0.213408862743119	-7.006253591541	2.44784074160635e-12	3.90740463114968e-11	OL	rm	1.49519661106066	macaque_up	macaque_up_GLCE_OL	down_GLCE_OL	GLCE	OL	down_GLCE_OL	OL	chimp_down_glce_ol	down	ptr	OL	OL	ODC_1	-0.320065511	0.320065511	3.05e-06	8.09e-05	down	down_GLCE_ODC_1	no	no	both	down_down
1221	1221	176.873782169229	2.13684832468853	0.365924008398381	5.83959586046659	5.23276011610881e-09	1.076115057736e-07	OL	hg	pt	-2.13684832468853	human_up	chimp_down	human_up_GNA14_OL	chimp_down_GNA14_OL	-1.17177606338493	0.37372467826374	-3.13539921641996	0.0017162038677214	0.0055545338383826	OL	rm	1.17177606338493	macaque_up	macaque_up_GNA14_OL	down_GNA14_OL	GNA14	OL	down_GNA14_OL	OL	chimp_down_gna14_ol	down	ptr	OL	OL	OPCS_4	0.271093481503879	-0.271093481503879	0.0001578562837184	0.0023296681336059	up	up_GNA14_OPCS_4	no	no	both	down_up
2450	2450	7685.59019345955	-1.19039161841639	0.201906184718174	-5.89576599685629	3.7294718759945e-09	7.87902784398675e-08	OL	hg	pt	1.19039161841639	human_down	chimp_up	human_down_GNAS_OL	chimp_up_GNAS_OL	0.560444170105335	0.202083469231148	2.77333011075876	0.0055485803544702	0.0154300489847056	OL	rm	-0.560444170105335	macaque_down	macaque_down_GNAS_OL	up_GNAS_OL	GNAS	OL	up_GNAS_OL	OL	chimp_up_gnas_ol	up	ptr	OL	OL	ODC_2	0.332364386515933	-0.332364386515933	1.06377895578526e-05	2.90405217961215e-05	up	up_GNAS_ODC_2	yes	yes	both	up_up
144	144	1844.06802514176	1.06064077863713	0.248493362520808	4.26828615411536	1.96980538421377e-05	0.0001670337406565	OL	hg	pt	-1.06064077863713	human_up	chimp_down	human_up_GPSM2_OL	chimp_down_GPSM2_OL	-0.851632735229848	0.249314420704568	-3.41589841784168	0.0006357195688021	0.0023144047119021	OL	rm	0.851632735229848	macaque_up	macaque_up_GPSM2_OL	down_GPSM2_OL	GPSM2	OL	down_GPSM2_OL	OL	chimp_down_gpsm2_ol	down	ptr	OL	OL	ODC_1	-0.274974538	0.274974538	3.06e-05	0.000504167	down	down_GPSM2_ODC_1	no	yes	both	down_down
144	144	1844.06802514176	1.06064077863713	0.248493362520808	4.26828615411536	1.96980538421377e-05	0.0001670337406565	OL	hg	pt	-1.06064077863713	human_up	chimp_down	human_up_GPSM2_OL	chimp_down_GPSM2_OL	-0.851632735229848	0.249314420704568	-3.41589841784168	0.0006357195688021	0.0023144047119021	OL	rm	0.851632735229848	macaque_up	macaque_up_GPSM2_OL	down_GPSM2_OL	GPSM2	OL	down_GPSM2_OL	OL	chimp_down_gpsm2_ol	down	ptr	OL	OL	ODC_2	-0.297084454913879	0.297084454913879	8.26587447509334e-09	4.8199407974603e-08	down	down_GPSM2_ODC_2	no	yes	both	down_down
1814	1814	619.410512877141	7.73408263483736	0.295105293252294	26.2078749913349	2.16125985159079e-151	4.51573633391381e-147	OL	hg	pt	-7.73408263483736	human_up	chimp_down	human_up_GREM1_OL	chimp_down_GREM1_OL	-5.04417594372883	0.301672099380172	-16.7207241043928	9.25874005593226e-63	3.14121126913486e-60	OL	rm	5.04417594372883	macaque_up	macaque_up_GREM1_OL	down_GREM1_OL	GREM1	OL	down_GREM1_OL	OL	chimp_down_grem1_ol	down	ptr	OL	OL	ODC_2	-0.291416893897943	0.291416893897943	9.69693120658905e-05	0.0002222177709036	down	down_GREM1_ODC_2	yes	yes	both	down_down
1254	1254	5756.84578643521	2.62375178608124	0.265276757329196	9.89062069552246	4.57184371066972e-23	5.05418531697e-21	OL	hg	pt	-2.62375178608124	human_up	chimp_down	human_up_GSN_OL	chimp_down_GSN_OL	-0.617932800310696	0.265974718639583	-2.32327645075187	0.0201643060633826	0.0470874989401005	OL	rm	0.617932800310696	macaque_up	macaque_up_GSN_OL	down_GSN_OL	GSN	OL	down_GSN_OL	OL	chimp_down_gsn_ol	down	ptr	OL	OL	ODC_3	-0.363496192232454	0.363496192232454	1.13193149883479e-08	8.43201894978164e-06	down	down_GSN_ODC_3	no	no	both	down_down
994	994	2733.72329296049	1.45751817651282	0.21509480044888	6.77616647855332	1.23406472458666e-11	4.15879812185704e-10	OL	hg	pt	-1.45751817651282	human_up	chimp_down	human_up_HDAC9_OL	chimp_down_HDAC9_OL	-1.3324528454853	0.215667055212261	-6.17828645257797	6.48010622167365e-10	7.49490207695091e-09	OL	rm	1.3324528454853	macaque_up	macaque_up_HDAC9_OL	down_HDAC9_OL	HDAC9	OL	down_HDAC9_OL	OL	chimp_down_hdac9_ol	down	ptr	OL	OL	ODC_2	-0.448555468110749	0.448555468110749	1.16605524852146e-05	3.16080780728395e-05	down	down_HDAC9_ODC_2	no	no	both	down_down
865	865	86.9417218772123	-2.2284212936256	0.370261322170467	-6.01850952338912	1.76030359312819e-09	3.94632867755584e-08	OL	hg	pt	2.2284212936256	human_down	chimp_up	human_down_HLA-C_OL	chimp_up_HLA-C_OL	4.23017171723465	0.447447051228341	9.45401630343053	3.26073411860504e-21	1.23792062257663e-19	OL	rm	-4.23017171723465	macaque_down	macaque_down_HLA-C_OL	up_HLA-C_OL	HLA-C	OL	up_HLA-C_OL	OL	chimp_up_hla-c_ol	up	ptr	OL	OL	OPCS_1	0.503524185	-0.503524185	1.98e-05	0.00034469	up	up_HLA-C_OPCS_1	no	no	both	up_up
53	53	465.868795120408	-1.08677611316091	0.383347332282839	-2.83496459122108	0.00458307650645	0.0165158331365588	OL	hg	pt	1.08677611316091	human_down	chimp_up	human_down_IFI6_OL	chimp_up_IFI6_OL	1.40717286855274	0.387087538505861	3.63528331080963	0.0002776753093847	0.0011068690904121	OL	rm	-1.40717286855274	macaque_down	macaque_down_IFI6_OL	up_IFI6_OL	IFI6	OL	up_IFI6_OL	OL	chimp_up_ifi6_ol	up	ptr	OL	OL	OPCS_1	0.603488574	-0.603488574	0.00026702	0.002389265	up	up_IFI6_OPCS_1	no	no	both	up_up
53	53	465.868795120408	-1.08677611316091	0.383347332282839	-2.83496459122108	0.00458307650645	0.0165158331365588	OL	hg	pt	1.08677611316091	human_down	chimp_up	human_down_IFI6_OL	chimp_up_IFI6_OL	1.40717286855274	0.387087538505861	3.63528331080963	0.0002776753093847	0.0011068690904121	OL	rm	-1.40717286855274	macaque_down	macaque_down_IFI6_OL	up_IFI6_OL	IFI6	OL	up_IFI6_OL	OL	chimp_up_ifi6_ol	up	ptr	OL	OL	ODC_1	0.391312408	-0.391312408	0.00051363	0.00452563	up	up_IFI6_ODC_1	no	no	both	up_up
1897	1897	5385.30824570948	-0.729890283631617	0.256735613555001	-2.84296468855596	0.0044696022100569	0.0161906845660418	OL	hg	pt	0.729890283631617	human_down	chimp_up	human_down_IGF1R_OL	chimp_up_IGF1R_OL	0.82767440622004	0.25711247501317	3.21911414908065	0.0012858728626236	0.00432890952366	OL	rm	-0.82767440622004	macaque_down	macaque_down_IGF1R_OL	up_IGF1R_OL	IGF1R	OL	up_IGF1R_OL	OL	chimp_up_igf1r_ol	up	ptr	OL	OL	OPCS_1	0.333213188	-0.333213188	1.05e-05	0.000214189	up	up_IGF1R_OPCS_1	no	no	both	up_up
2557	2557	100073.369216362	0.736512669291918	0.192012170622536	3.8357603421909	0.0001251764275232	0.0008035134490542	OL	hg	pt	-0.736512669291918	human_up	chimp_down	human_up_IL1RAPL1_OL	chimp_down_IL1RAPL1_OL	-0.514240449659514	0.192033545483628	-2.67786780879571	0.0074092453671624	0.0198951269444384	OL	rm	0.514240449659514	macaque_up	macaque_up_IL1RAPL1_OL	down_IL1RAPL1_OL	IL1RAPL1	OL	down_IL1RAPL1_OL	OL	chimp_down_il1rapl1_ol	down	ptr	OL	OL	OPCS_4	-0.816447123829028	0.816447123829028	0.0008783400456791	0.0074437314010561	down	down_IL1RAPL1_OPCS_4	no	no	both	down_down
743	743	5344.4270085892	3.09927677501837	0.333436035448527	9.29496648689852	1.47252582414637e-20	1.35537244800503e-18	OL	hg	pt	-3.09927677501837	human_up	chimp_down	human_up_ITGA2_OL	chimp_down_ITGA2_OL	-3.17246651063463	0.333583709874332	-9.51025609682728	1.90193725763009e-21	7.43181114160612e-20	OL	rm	3.17246651063463	macaque_up	macaque_up_ITGA2_OL	down_ITGA2_OL	ITGA2	OL	down_ITGA2_OL	OL	chimp_down_itga2_ol	down	ptr	OL	OL	ODC_1	-0.54342661	0.54342661	2.77e-11	9.48e-09	down	down_ITGA2_ODC_1	yes	yes	both	down_down
397	397	3461.09569537881	-0.888205228528455	0.214014521456713	-4.15021010015017	3.32170233222526e-05	0.0002606220372869	OL	hg	pt	0.888205228528455	human_down	chimp_up	human_down_ITGAV_OL	chimp_up_ITGAV_OL	0.701234031175622	0.214572395204367	3.26805333233913	0.0010828995772399	0.0037158284739004	OL	rm	-0.701234031175622	macaque_down	macaque_down_ITGAV_OL	up_ITGAV_OL	ITGAV	OL	up_ITGAV_OL	OL	chimp_up_itgav_ol	up	ptr	OL	OL	ODC_2	-0.282171374811175	0.282171374811175	0.000306231680706	0.0006423962468102	down	down_ITGAV_ODC_2	no	no	both	up_down
1002	1002	5351.74408143162	-0.804662048028788	0.23920705789163	-3.36387251747952	0.0007685703583859	0.0037587667218926	OL	hg	pt	0.804662048028788	human_down	chimp_up	human_down_JAZF1_OL	chimp_up_JAZF1_OL	1.61656894287543	0.239945547674124	6.73723250356338	1.6143175764829e-11	2.34087000541014e-10	OL	rm	-1.61656894287543	macaque_down	macaque_down_JAZF1_OL	up_JAZF1_OL	JAZF1	OL	up_JAZF1_OL	OL	chimp_up_jazf1_ol	up	ptr	OL	OL	OPCS_1	-0.260656076	0.260656076	0.000476145	0.003733141	down	down_JAZF1_OPCS_1	no	yes	both	up_down
1002	1002	5351.74408143162	-0.804662048028788	0.23920705789163	-3.36387251747952	0.0007685703583859	0.0037587667218926	OL	hg	pt	0.804662048028788	human_down	chimp_up	human_down_JAZF1_OL	chimp_up_JAZF1_OL	1.61656894287543	0.239945547674124	6.73723250356338	1.6143175764829e-11	2.34087000541014e-10	OL	rm	-1.61656894287543	macaque_down	macaque_down_JAZF1_OL	up_JAZF1_OL	JAZF1	OL	up_JAZF1_OL	OL	chimp_up_jazf1_ol	up	ptr	OL	OL	ODC_1	-0.394091941	0.394091941	5.05e-08	3.26e-06	down	down_JAZF1_ODC_1	no	yes	both	up_down
565	565	2045.79344365255	2.72734875055748	0.313888229172721	8.68891693627899	3.6591106415331e-18	2.76431205267758e-16	OL	hg	pt	-2.72734875055748	human_up	chimp_down	human_up_KCNAB1_OL	chimp_down_KCNAB1_OL	-0.779923390214603	0.315454641421878	-2.47237887101353	0.0134217189033544	0.0331780188156675	OL	rm	0.779923390214603	macaque_up	macaque_up_KCNAB1_OL	down_KCNAB1_OL	KCNAB1	OL	down_KCNAB1_OL	OL	chimp_down_kcnab1_ol	down	ptr	OL	OL	OPCS_2	-0.292465954470043	0.292465954470043	0.0004751678793701	0.0089006446456762	down	down_KCNAB1_OPCS_2	no	no	both	down_down
2433	2433	1418.31722665877	5.00383547672686	0.239814025769525	20.8654829952934	1.10275008373207e-96	2.56009558327755e-93	OL	hg	pt	-5.00383547672686	human_up	chimp_down	human_up_KIAA1755_OL	chimp_down_KIAA1755_OL	-2.54402167975693	0.243371283441431	-10.4532533328615	1.4158343380386e-25	7.2920585882499e-24	OL	rm	2.54402167975693	macaque_up	macaque_up_KIAA1755_OL	down_KIAA1755_OL	KIAA1755	OL	down_KIAA1755_OL	OL	chimp_down_kiaa1755_ol	down	ptr	OL	OL	ODC_2	-0.271646021285635	0.271646021285635	1.09297582037265e-09	8.64755135348593e-09	down	down_KIAA1755_ODC_2	yes	yes	both	down_down
1744	1744	1335.67685237432	0.78820550699851	0.153759816771612	5.12621257977483	2.9562880092497e-07	4.14833322130713e-06	OL	hg	pt	-0.78820550699851	human_up	chimp_down	human_up_KLHDC1_OL	chimp_down_KLHDC1_OL	-0.889407611018721	0.155138134880741	-5.73300440734597	9.8667068582842e-09	9.54689870479703e-08	OL	rm	0.889407611018721	macaque_up	macaque_up_KLHDC1_OL	down_KLHDC1_OL	KLHDC1	OL	down_KLHDC1_OL	OL	chimp_down_klhdc1_ol	down	ptr	OL	OL	ODC_2	-0.344184625044877	0.344184625044877	7.01025834149649e-12	1.45629520881959e-10	down	down_KLHDC1_ODC_2	yes	yes	both	down_down
2211	2211	5846.55388166075	-0.767132442769678	0.294359745602315	-2.60610512894683	0.0091578348797262	0.0291561243159008	OL	hg	pt	0.767132442769678	human_down	chimp_up	human_down_LDLRAD4_OL	chimp_up_LDLRAD4_OL	3.40953227075896	0.29634665932702	11.5052158121227	1.24178338770836e-30	8.93665930265268e-29	OL	rm	-3.40953227075896	macaque_down	macaque_down_LDLRAD4_OL	up_LDLRAD4_OL	LDLRAD4	OL	up_LDLRAD4_OL	OL	chimp_up_ldlrad4_ol	up	ptr	OL	OL	OPCS_2	-0.262496767786564	0.262496767786564	9.11995359933075e-05	0.0033120321285732	down	down_LDLRAD4_OPCS_2	no	no	both	up_down
1064	1064	1420.34198089934	1.14031504080814	0.290316215183016	3.92783792696279	8.57129387461028e-05	0.0005854482321546	OL	hg	pt	-1.14031504080814	human_up	chimp_down	human_up_LHFPL3_OL	chimp_down_LHFPL3_OL	-3.2507535494295	0.289906197795951	-11.2131219482156	3.51570019130571e-29	2.29099316734659e-27	OL	rm	3.2507535494295	macaque_up	macaque_up_LHFPL3_OL	down_LHFPL3_OL	LHFPL3	OL	down_LHFPL3_OL	OL	chimp_down_lhfpl3_ol	down	ptr	OL	OL	OPCS_2	-0.513975553942159	0.513975553942159	1.71491578545981e-05	0.0011689898196151	down	down_LHFPL3_OPCS_2	no	no	both	down_down
2163	2163	1954.35583556538	1.15584252074753	0.236217683917063	4.8931244332806	9.92476115442165e-07	1.22268844080475e-05	OL	hg	pt	-1.15584252074753	human_up	chimp_down	human_up_LINC00511_OL	chimp_down_LINC00511_OL	-3.97928994548902	0.235331821070853	-16.9092727340556	3.84422827501002e-64	1.39265313813668e-61	OL	rm	3.97928994548902	macaque_up	macaque_up_LINC00511_OL	down_LINC00511_OL	LINC00511	OL	down_LINC00511_OL	OL	chimp_down_linc00511_ol	down	ptr	OL	OL	OPCS_4	-0.276279409748291	0.276279409748291	2.0178930038466e-06	0.0001385056524771	down	down_LINC00511_OPCS_4	no	no	both	down_down
2163	2163	1954.35583556538	1.15584252074753	0.236217683917063	4.8931244332806	9.92476115442165e-07	1.22268844080475e-05	OL	hg	pt	-1.15584252074753	human_up	chimp_down	human_up_LINC00511_OL	chimp_down_LINC00511_OL	-3.97928994548902	0.235331821070853	-16.9092727340556	3.84422827501002e-64	1.39265313813668e-61	OL	rm	3.97928994548902	macaque_up	macaque_up_LINC00511_OL	down_LINC00511_OL	LINC00511	OL	down_LINC00511_OL	OL	chimp_down_linc00511_ol	down	ptr	OL	OL	OPCS_2	-0.391279769301598	0.391279769301598	0.0003469067334012	0.0073490539534229	down	down_LINC00511_OPCS_2	no	no	both	down_down
131	131	3061.8696891429	0.845999233923215	0.180813749546438	4.67884348422265	2.88497554854274e-06	3.14115055295737e-05	OL	hg	pt	-0.845999233923215	human_up	chimp_down	human_up_LRRC8B_OL	chimp_down_LRRC8B_OL	-0.537794157464951	0.181565434560819	-2.96198535126357	0.0030566232580985	0.0091874933931372	OL	rm	0.537794157464951	macaque_up	macaque_up_LRRC8B_OL	down_LRRC8B_OL	LRRC8B	OL	down_LRRC8B_OL	OL	chimp_down_lrrc8b_ol	down	ptr	OL	OL	ODC_1	-0.377516362	0.377516362	5.87e-08	3.62e-06	down	down_LRRC8B_ODC_1	no	no	both	down_down
450	450	601.791839884881	-2.2804941850695	0.224193083396902	-10.1720095487166	2.64396687522798e-24	3.3684782860374e-22	OL	hg	pt	2.2804941850695	human_down	chimp_up	human_down_LRRN1_OL	chimp_up_LRRN1_OL	0.931116383369557	0.224187784200297	4.15328777475968	3.27732160890675e-05	0.0001648222872206	OL	rm	-0.931116383369557	macaque_down	macaque_down_LRRN1_OL	up_LRRN1_OL	LRRN1	OL	up_LRRN1_OL	OL	chimp_up_lrrn1_ol	up	ptr	OL	OL	OPCS_3	0.567362341883269	-0.567362341883269	3.01338222786718e-05	0.0018318793287607	up	up_LRRN1_OPCS_3	no	no	both	up_up
1400	1400	523.18664837147	0.957464186166939	0.271552927299758	3.52588423806614	0.0004220714166192	0.0022583252698702	OL	hg	pt	-0.957464186166939	human_up	chimp_down	human_up_LUZP2_OL	chimp_down_LUZP2_OL	-1.72480917312057	0.272494597133979	-6.32970044640011	2.45637602980399e-10	3.04186449948033e-09	OL	rm	1.72480917312057	macaque_up	macaque_up_LUZP2_OL	down_LUZP2_OL	LUZP2	OL	down_LUZP2_OL	OL	chimp_down_luzp2_ol	down	ptr	OL	OL	ODC_2	-0.455448093833785	0.455448093833785	1.01300104654107e-06	3.39515676984284e-06	down	down_LUZP2_ODC_2	no	no	both	down_down
1400	1400	523.18664837147	0.957464186166939	0.271552927299758	3.52588423806614	0.0004220714166192	0.0022583252698702	OL	hg	pt	-0.957464186166939	human_up	chimp_down	human_up_LUZP2_OL	chimp_down_LUZP2_OL	-1.72480917312057	0.272494597133979	-6.32970044640011	2.45637602980399e-10	3.04186449948033e-09	OL	rm	1.72480917312057	macaque_up	macaque_up_LUZP2_OL	down_LUZP2_OL	LUZP2	OL	down_LUZP2_OL	OL	chimp_down_luzp2_ol	down	ptr	OL	OL	OPCS_2	-0.688689441591951	0.688689441591951	1.63242313271952e-11	2.32391757173951e-07	down	down_LUZP2_OPCS_2	no	no	both	down_down
751	751	164.859130456999	-1.29999603559059	0.215465533103571	-6.03342918408072	1.6051635051876e-09	3.64150773913026e-08	OL	hg	pt	1.29999603559059	human_down	chimp_up	human_down_MAP3K1_OL	chimp_up_MAP3K1_OL	0.554681990545156	0.219108419056661	2.53154120199149	0.0113562474574134	0.0287034236256358	OL	rm	-0.554681990545156	macaque_down	macaque_down_MAP3K1_OL	up_MAP3K1_OL	MAP3K1	OL	up_MAP3K1_OL	OL	chimp_up_map3k1_ol	up	ptr	OL	OL	OPCS_1	-0.321006062	0.321006062	0.000162953	0.001658169	down	down_MAP3K1_OPCS_1	yes	yes	both	up_down
319	319	2555.47968305421	-1.38345344111453	0.219703800727024	-6.29690263225548	3.03651879299831e-10	7.910850830537e-09	OL	hg	pt	1.38345344111453	human_down	chimp_up	human_down_MDH1_OL	chimp_up_MDH1_OL	0.516005945434963	0.220046564734376	2.34498523554706	0.0190278330705991	0.0447809848107229	OL	rm	-0.516005945434963	macaque_down	macaque_down_MDH1_OL	up_MDH1_OL	MDH1	OL	up_MDH1_OL	OL	chimp_up_mdh1_ol	up	ptr	OL	OL	ODC_1	-0.312062045	0.312062045	1.2e-09	1.67e-07	down	down_MDH1_ODC_1	yes	yes	both	up_down
1279	1279	2632.11187582655	0.857186287985637	0.166284502536472	5.15493792211709	2.53714966148953e-07	3.60620442361648e-06	OL	hg	pt	-0.857186287985637	human_up	chimp_down	human_up_MED27_OL	chimp_down_MED27_OL	-0.722070361951563	0.167106853522873	-4.32100986123066	1.55316731658798e-05	8.31598151922631e-05	OL	rm	0.722070361951563	macaque_up	macaque_up_MED27_OL	down_MED27_OL	MED27	OL	down_MED27_OL	OL	chimp_down_med27_ol	down	ptr	OL	OL	ODC_1	-0.266490754	0.266490754	0.000152733	0.001752416	down	down_MED27_ODC_1	no	no	both	down_down
1821	1821	5829.95774628117	0.593241251677344	0.220057670960161	2.69584445336033	0.0070210444157664	0.0235658959073131	OL	hg	pt	-0.593241251677344	human_up	chimp_down	human_up_MEIS2_OL	chimp_down_MEIS2_OL	-1.30118291330121	0.220186576134703	-5.90945613553295	3.43239058574204e-09	3.57698275863727e-08	OL	rm	1.30118291330121	macaque_up	macaque_up_MEIS2_OL	down_MEIS2_OL	MEIS2	OL	down_MEIS2_OL	OL	chimp_down_meis2_ol	down	ptr	OL	OL	ODC_2	-0.329718322699565	0.329718322699565	4.49352013385388e-07	1.62917580953651e-06	down	down_MEIS2_ODC_2	no	no	both	down_down
2534	2534	2649.45845880188	0.832660812607691	0.182090756262396	4.57277914430654	4.81297379181733e-06	4.88640789145925e-05	OL	hg	pt	-0.832660812607691	human_up	chimp_down	human_up_MIRLET7BHG_OL	chimp_down_MIRLET7BHG_OL	-0.7159106597674	0.182834753605064	-3.91561585339414	9.01737299572046e-05	0.0004073923703456	OL	rm	0.7159106597674	macaque_up	macaque_up_MIRLET7BHG_OL	down_MIRLET7BHG_OL	MIRLET7BHG	OL	down_MIRLET7BHG_OL	OL	chimp_down_mirlet7bhg_ol	down	ptr	OL	OL	ODC_1	0.384341932	-0.384341932	2.5e-08	1.87e-06	up	up_MIRLET7BHG_ODC_1	yes	yes	both	down_up
1102	1102	1461.69522810584	1.19988766462025	0.347709447968112	3.45083422849727	0.0005588567166489	0.0028668677234627	OL	hg	pt	-1.19988766462025	human_up	chimp_down	human_up_MSRA_OL	chimp_down_MSRA_OL	-1.90467576335413	0.348011502366568	-5.47302531784681	4.42416876274445e-08	3.88027013274107e-07	OL	rm	1.90467576335413	macaque_up	macaque_up_MSRA_OL	down_MSRA_OL	MSRA	OL	down_MSRA_OL	OL	chimp_down_msra_ol	down	ptr	OL	OL	OPCS_2	-0.348444400035685	0.348444400035685	5.02690862848189e-06	0.0005453793284843	down	down_MSRA_OPCS_2	no	no	both	down_down
1102	1102	1461.69522810584	1.19988766462025	0.347709447968112	3.45083422849727	0.0005588567166489	0.0028668677234627	OL	hg	pt	-1.19988766462025	human_up	chimp_down	human_up_MSRA_OL	chimp_down_MSRA_OL	-1.90467576335413	0.348011502366568	-5.47302531784681	4.42416876274445e-08	3.88027013274107e-07	OL	rm	1.90467576335413	macaque_up	macaque_up_MSRA_OL	down_MSRA_OL	MSRA	OL	down_MSRA_OL	OL	chimp_down_msra_ol	down	ptr	OL	OL	ODC_1	-0.364337774	0.364337774	0.000433812	0.003973226	down	down_MSRA_ODC_1	no	no	both	down_down
1979	1979	1951.73228837694	-1.4454412010569	0.284172614693199	-5.08649013423563	3.64750685018832e-07	5.00400578646321e-06	OL	hg	pt	1.4454412010569	human_down	chimp_up	human_down_MT3_OL	chimp_up_MT3_OL	2.01354151122706	0.285943061663584	7.04175684317188	1.89830896655449e-12	3.04841892194859e-11	OL	rm	-2.01354151122706	macaque_down	macaque_down_MT3_OL	up_MT3_OL	MT3	OL	up_MT3_OL	OL	chimp_up_mt3_ol	up	ptr	OL	OL	ODC_2	0.573361981342163	-0.573361981342163	4.0751514706353e-11	5.8244916301718e-10	up	up_MT3_ODC_2	no	no	both	up_up
728	728	608.162197198917	2.60361830500933	0.387929087812601	6.71158308774998	1.92524114887739e-11	6.27550523629394e-10	OL	hg	pt	-2.60361830500933	human_up	chimp_down	human_up_MYO10_OL	chimp_down_MYO10_OL	-1.81671307681414	0.389956636874111	-4.65875665401389	3.18124998125061e-06	1.97605455098083e-05	OL	rm	1.81671307681414	macaque_up	macaque_up_MYO10_OL	down_MYO10_OL	MYO10	OL	down_MYO10_OL	OL	chimp_down_myo10_ol	down	ptr	OL	OL	OPCS_3	0.26615992129264	-0.26615992129264	0.0004152867310794	0.0097383599626255	up	up_MYO10_OPCS_3	no	no	both	down_up
728	728	608.162197198917	2.60361830500933	0.387929087812601	6.71158308774998	1.92524114887739e-11	6.27550523629394e-10	OL	hg	pt	-2.60361830500933	human_up	chimp_down	human_up_MYO10_OL	chimp_down_MYO10_OL	-1.81671307681414	0.389956636874111	-4.65875665401389	3.18124998125061e-06	1.97605455098083e-05	OL	rm	1.81671307681414	macaque_up	macaque_up_MYO10_OL	down_MYO10_OL	MYO10	OL	down_MYO10_OL	OL	chimp_down_myo10_ol	down	ptr	OL	OL	OPCS_1	0.261322292	-0.261322292	2.5e-06	7.39e-05	up	up_MYO10_OPCS_1	no	no	both	down_up
1849	1849	7324.2545853651	0.850191025963791	0.11018983100984	7.7156940724219	1.20325615260283e-14	6.13191074450817e-13	OL	hg	pt	-0.850191025963791	human_up	chimp_down	human_up_MYO5A_OL	chimp_down_MYO5A_OL	-1.42818118044768	0.110418382216246	-12.9342701077678	2.88348470381624e-38	3.24376852944044e-36	OL	rm	1.42818118044768	macaque_up	macaque_up_MYO5A_OL	down_MYO5A_OL	MYO5A	OL	down_MYO5A_OL	OL	chimp_down_myo5a_ol	down	ptr	OL	OL	ODC_1	-0.536930331	0.536930331	1.44e-06	4.35e-05	down	down_MYO5A_ODC_1	no	no	both	down_down
1867	1867	3089.43309270655	0.691473025926086	0.138566600618853	4.99018538982623	6.03213713675674e-07	7.84778787891627e-06	OL	hg	pt	-0.691473025926086	human_up	chimp_down	human_up_MYO9A_OL	chimp_down_MYO9A_OL	-0.614537927491376	0.139381674365616	-4.40902959652618	1.03834835767097e-05	5.78562507738772e-05	OL	rm	0.614537927491376	macaque_up	macaque_up_MYO9A_OL	down_MYO9A_OL	MYO9A	OL	down_MYO9A_OL	OL	chimp_down_myo9a_ol	down	ptr	OL	OL	OPCS_1	0.323183378	-0.323183378	0.000168516	0.00169828	up	up_MYO9A_OPCS_1	no	no	both	down_up
1631	1631	2655.62081949432	-0.862432400302225	0.187438059755405	-4.60115945196853	4.20145634727914e-06	4.33507303308891e-05	OL	hg	pt	0.862432400302225	human_down	chimp_up	human_down_NAA25_OL	chimp_up_NAA25_OL	1.51584838512775	0.189086087704596	8.01671029069002	1.08614895796029e-15	2.50705700080381e-14	OL	rm	-1.51584838512775	macaque_down	macaque_down_NAA25_OL	up_NAA25_OL	NAA25	OL	up_NAA25_OL	OL	chimp_up_naa25_ol	up	ptr	OL	OL	ODC_2	-0.33950077786348	0.33950077786348	1.05925944430256e-11	2.02914503962256e-10	down	down_NAA25_ODC_2	no	no	both	up_down
609	609	1142.77559876899	-1.0455425110777	0.297236239473883	-3.51754723087718	0.000435554831366	0.0023199053543303	OL	hg	pt	1.0455425110777	human_down	chimp_up	human_down_NAT8L_OL	chimp_up_NAT8L_OL	0.769552459194786	0.298382568886608	2.57907981041356	0.0099063896123375	0.0255717811485062	OL	rm	-0.769552459194786	macaque_down	macaque_down_NAT8L_OL	up_NAT8L_OL	NAT8L	OL	up_NAT8L_OL	OL	chimp_up_nat8l_ol	up	ptr	OL	OL	OPCS_4	-0.391918058729902	0.391918058729902	2.24429754743985e-09	2.0558333053333e-06	down	down_NAT8L_OPCS_4	no	no	both	up_down
70	70	2550.54060025796	-1.69663611493412	0.272473713677206	-6.22678823596205	4.76093926454125e-10	1.195613761939e-08	OL	hg	pt	1.69663611493412	human_down	chimp_up	human_down_NCDN_OL	chimp_up_NCDN_OL	0.876309462768039	0.272816705381399	3.21208139194759	0.0013177703578702	0.004422362008026	OL	rm	-0.876309462768039	macaque_down	macaque_down_NCDN_OL	up_NCDN_OL	NCDN	OL	up_NCDN_OL	OL	chimp_up_ncdn_ol	up	ptr	OL	OL	OPCS_1	0.346679661	-0.346679661	8.89e-05	0.001056751	up	up_NCDN_OPCS_1	no	no	both	up_up
1185	1185	7121.71652260397	-0.699003279841575	0.271061241689666	-2.57876513618961	0.0099154175684983	0.0311023471965477	OL	hg	pt	0.699003279841575	human_down	chimp_up	human_down_NDRG1_OL	chimp_up_NDRG1_OL	0.724432135622478	0.271313040142483	2.67009700397015	0.0075829336449888	0.020292678568673	OL	rm	-0.724432135622478	macaque_down	macaque_down_NDRG1_OL	up_NDRG1_OL	NDRG1	OL	up_NDRG1_OL	OL	chimp_up_ndrg1_ol	up	ptr	OL	OL	ODC_2	0.517997932513437	-0.517997932513437	2.70776531851006e-09	1.86753917098834e-08	up	up_NDRG1_ODC_2	no	no	both	up_up
2245	2245	2293.83329378452	1.3528546072142	0.330297793768487	4.09586328682063	4.2059809667245e-05	0.0003201448681921	OL	hg	pt	-1.3528546072142	human_up	chimp_down	human_up_NEDD4L_OL	chimp_down_NEDD4L_OL	-2.20400546814777	0.330458528611389	-6.66953725603379	2.56611235027038e-11	3.62751887398671e-10	OL	rm	2.20400546814777	macaque_up	macaque_up_NEDD4L_OL	down_NEDD4L_OL	NEDD4L	OL	down_NEDD4L_OL	OL	chimp_down_nedd4l_ol	down	ptr	OL	OL	ODC_2	-0.277695810211272	0.277695810211272	0.0003525979746513	0.0007313077921187	down	down_NEDD4L_ODC_2	no	no	both	down_down
2245	2245	2293.83329378452	1.3528546072142	0.330297793768487	4.09586328682063	4.2059809667245e-05	0.0003201448681921	OL	hg	pt	-1.3528546072142	human_up	chimp_down	human_up_NEDD4L_OL	chimp_down_NEDD4L_OL	-2.20400546814777	0.330458528611389	-6.66953725603379	2.56611235027038e-11	3.62751887398671e-10	OL	rm	2.20400546814777	macaque_up	macaque_up_NEDD4L_OL	down_NEDD4L_OL	NEDD4L	OL	down_NEDD4L_OL	OL	chimp_down_nedd4l_ol	down	ptr	OL	OL	ODC_1	-0.38640607	0.38640607	2.57e-06	6.99e-05	down	down_NEDD4L_ODC_1	no	no	both	down_down
2461	2461	37.2675460722472	0.885650514539258	0.275795580930406	3.21125708958601	0.0013215564586113	0.0058938315146693	OL	hg	pt	-0.885650514539258	human_up	chimp_down	human_up_NKAIN4_OL	chimp_down_NKAIN4_OL	-0.876519524871738	0.292098635192069	-3.00076556090508	0.0026930181504966	0.0082311697338361	OL	rm	0.876519524871738	macaque_up	macaque_up_NKAIN4_OL	down_NKAIN4_OL	NKAIN4	OL	down_NKAIN4_OL	OL	chimp_down_nkain4_ol	down	ptr	OL	OL	OPCS_3	0.273315169032492	-0.273315169032492	0.0001439913269795	0.004966649829748	up	up_NKAIN4_OPCS_3	no	no	both	down_up
2542	2542	1859.13870446416	-1.36600762438753	0.289829821114416	-4.71313689921602	2.43932196100957e-06	2.70239623824676e-05	OL	hg	pt	1.36600762438753	human_down	chimp_up	human_down_NLGN4X_OL	chimp_up_NLGN4X_OL	1.31336811126963	0.29086023551173	4.51546121097967	6.31791107494743e-06	3.70172783212517e-05	OL	rm	-1.31336811126963	macaque_down	macaque_down_NLGN4X_OL	up_NLGN4X_OL	NLGN4X	OL	up_NLGN4X_OL	OL	chimp_up_nlgn4x_ol	up	ptr	OL	OL	OPCS_2	-0.318955385766319	0.318955385766319	8.8246924763858e-05	0.0032462098732255	down	down_NLGN4X_OPCS_2	yes	yes	both	up_down
2071	2071	107.339005877521	0.853165555708969	0.322330227112804	2.64686797558825	0.0081241063601007	0.0265226684824912	OL	hg	pt	-0.853165555708969	human_up	chimp_down	human_up_NTN1_OL	chimp_down_NTN1_OL	-1.15319288567716	0.328094638220898	-3.5148178340566	0.0004400557354886	0.0016709453349322	OL	rm	1.15319288567716	macaque_up	macaque_up_NTN1_OL	down_NTN1_OL	NTN1	OL	down_NTN1_OL	OL	chimp_down_ntn1_ol	down	ptr	OL	OL	OPCS_1	-0.574844082	0.574844082	2.18e-14	2.4e-10	down	down_NTN1_OPCS_1	yes	yes	both	down_down
523	523	3430.84967597049	0.736522504291017	0.199477420959553	3.69226000992041	0.0002222700510711	0.0013059928141397	OL	hg	pt	-0.736522504291017	human_up	chimp_down	human_up_NXPE3_OL	chimp_down_NXPE3_OL	-1.08590053170034	0.199834371528788	-5.43400278637206	5.51037196220761e-08	4.73958512355032e-07	OL	rm	1.08590053170034	macaque_up	macaque_up_NXPE3_OL	down_NXPE3_OL	NXPE3	OL	down_NXPE3_OL	OL	chimp_down_nxpe3_ol	down	ptr	OL	OL	ODC_1	-0.255063717	0.255063717	1.57e-05	0.000297011	down	down_NXPE3_ODC_1	yes	yes	both	down_down
752	752	7759.71798767294	0.731825187154393	0.239731539417418	3.05268630457567	0.0022680289462545	0.0092573152574805	OL	hg	pt	-0.731825187154393	human_up	chimp_down	human_up_PDE4D_OL	chimp_down_PDE4D_OL	-0.715033716121239	0.239917805178992	-2.98032784848037	0.0028794003149113	0.0087296882738886	OL	rm	0.715033716121239	macaque_up	macaque_up_PDE4D_OL	down_PDE4D_OL	PDE4D	OL	down_PDE4D_OL	OL	chimp_down_pde4d_ol	down	ptr	OL	OL	OPCS_4	-0.302376946114881	0.302376946114881	0.0011261404118311	0.0088465979078192	down	down_PDE4D_OPCS_4	no	no	both	down_down
752	752	7759.71798767294	0.731825187154393	0.239731539417418	3.05268630457567	0.0022680289462545	0.0092573152574805	OL	hg	pt	-0.731825187154393	human_up	chimp_down	human_up_PDE4D_OL	chimp_down_PDE4D_OL	-0.715033716121239	0.239917805178992	-2.98032784848037	0.0028794003149113	0.0087296882738886	OL	rm	0.715033716121239	macaque_up	macaque_up_PDE4D_OL	down_PDE4D_OL	PDE4D	OL	down_PDE4D_OL	OL	chimp_down_pde4d_ol	down	ptr	OL	OL	ODC_3	-0.361472831746445	0.361472831746445	2.6914788954483e-09	3.06638607335545e-06	down	down_PDE4D_ODC_3	no	no	both	down_down
752	752	7759.71798767294	0.731825187154393	0.239731539417418	3.05268630457567	0.0022680289462545	0.0092573152574805	OL	hg	pt	-0.731825187154393	human_up	chimp_down	human_up_PDE4D_OL	chimp_down_PDE4D_OL	-0.715033716121239	0.239917805178992	-2.98032784848037	0.0028794003149113	0.0087296882738886	OL	rm	0.715033716121239	macaque_up	macaque_up_PDE4D_OL	down_PDE4D_OL	PDE4D	OL	down_PDE4D_OL	OL	chimp_down_pde4d_ol	down	ptr	OL	OL	ODC_1	-0.54774854	0.54774854	1.67e-07	8.12e-06	down	down_PDE4D_ODC_1	no	no	both	down_down
949	949	436.739285884037	-1.22516214113997	0.185099810973391	-6.61892702481524	3.61815397276624e-11	1.1300105995064e-09	OL	hg	pt	1.22516214113997	human_down	chimp_up	human_down_PDE7B_OL	chimp_up_PDE7B_OL	0.68400742397302	0.187989045807676	3.63854936884355	0.0002741780735571	0.0010939485055462	OL	rm	-0.68400742397302	macaque_down	macaque_down_PDE7B_OL	up_PDE7B_OL	PDE7B	OL	up_PDE7B_OL	OL	chimp_up_pde7b_ol	up	ptr	OL	OL	OPCS_2	-0.34367456335574	0.34367456335574	4.22327566388767e-05	0.0021021871451435	down	down_PDE7B_OPCS_2	no	no	both	up_down
1044	1044	952.388124096876	-1.34743603134355	0.382735870435068	-3.52053762249115	0.0004306728911754	0.0022990494093562	OL	hg	pt	1.34743603134355	human_down	chimp_up	human_down_PDK4_OL	chimp_up_PDK4_OL	6.27050136169466	0.425487315429111	14.7372227897576	3.71761171927553e-49	6.62168607398293e-47	OL	rm	-6.27050136169466	macaque_down	macaque_down_PDK4_OL	up_PDK4_OL	PDK4	OL	up_PDK4_OL	OL	chimp_up_pdk4_ol	up	ptr	OL	OL	ODC_2	0.417421929284925	-0.417421929284925	2.93355897060523e-14	1.91447010430724e-12	up	up_PDK4_ODC_2	yes	yes	both	up_up
435	435	3009.28003260172	-5.51583748795045	0.442708178190906	-12.4593078684259	1.24445959601809e-35	3.21009120977802e-33	OL	hg	pt	5.51583748795045	human_down	chimp_up	human_down_PID1_OL	chimp_up_PID1_OL	2.10319013042132	0.440219260495044	4.77759680041305	1.77402654316267e-06	1.16491684588507e-05	OL	rm	-2.10319013042132	macaque_down	macaque_down_PID1_OL	up_PID1_OL	PID1	OL	up_PID1_OL	OL	chimp_up_pid1_ol	up	ptr	OL	OL	OPCS_2	-0.373573212945779	0.373573212945779	8.10481623081865e-07	0.0001672176287854	down	down_PID1_OPCS_2	no	no	both	up_down
2418	2418	1875.06751459946	-4.46704340995388	0.278790903376736	-16.0229166585018	8.84044368033408e-58	4.86084816465527e-55	OL	hg	pt	4.46704340995388	human_down	chimp_up	human_down_PLCB4_OL	chimp_up_PLCB4_OL	0.777531867594558	0.274603045892774	2.83147575827752	0.0046333745656119	0.0131869171724886	OL	rm	-0.777531867594558	macaque_down	macaque_down_PLCB4_OL	up_PLCB4_OL	PLCB4	OL	up_PLCB4_OL	OL	chimp_up_plcb4_ol	up	ptr	OL	OL	OPCS_1	-0.307974563	0.307974563	8.42e-07	3.26e-05	down	down_PLCB4_OPCS_1	yes	yes	both	up_down
2016	2016	232.415847632502	4.88858415153571	0.294800745424199	16.5826722876883	9.29997695302892e-62	6.47712394855288e-59	OL	hg	pt	-4.88858415153571	human_up	chimp_down	human_up_PLCG2_OL	chimp_down_PLCG2_OL	-2.24625163539046	0.311053240788437	-7.22143781462238	5.14407442821363e-13	8.87404736308621e-12	OL	rm	2.24625163539046	macaque_up	macaque_up_PLCG2_OL	down_PLCG2_OL	PLCG2	OL	down_PLCG2_OL	OL	chimp_down_plcg2_ol	down	ptr	OL	OL	ODC_1	0.527684116	-0.527684116	0.000208121	0.002214851	up	up_PLCG2_ODC_1	yes	yes	both	down_up
257	257	1744.38586263738	4.73848976486735	0.242906706985567	19.5074472157284	9.49044987287333e-85	1.65244549703179e-81	OL	hg	pt	-4.73848976486735	human_up	chimp_down	human_up_PLD5_OL	chimp_down_PLD5_OL	-1.07576704933432	0.248983656905027	-4.32063318013144	1.55582121211246e-05	8.32544445968456e-05	OL	rm	1.07576704933432	macaque_up	macaque_up_PLD5_OL	down_PLD5_OL	PLD5	OL	down_PLD5_OL	OL	chimp_down_pld5_ol	down	ptr	OL	OL	ODC_1	-0.309087421	0.309087421	3.4e-08	2.38e-06	down	down_PLD5_ODC_1	no	no	both	down_down
1361	1361	1799.17578823047	1.79163095055491	0.268886267210341	6.66315527803947	2.68010228968443e-11	8.52329638366309e-10	OL	hg	pt	-1.79163095055491	human_up	chimp_down	human_up_PLEKHA1_OL	chimp_down_PLEKHA1_OL	-1.00973433092198	0.269953849615432	-3.74039611718971	0.0001837304716623	0.0007674526287493	OL	rm	1.00973433092198	macaque_up	macaque_up_PLEKHA1_OL	down_PLEKHA1_OL	PLEKHA1	OL	down_PLEKHA1_OL	OL	chimp_down_plekha1_ol	down	ptr	OL	OL	ODC_1	-0.343728664	0.343728664	2.27e-05	0.000402015	down	down_PLEKHA1_ODC_1	yes	yes	both	down_down
1550	1550	1626.82653109998	1.46209943202332	0.255631852508648	5.71955105623567	1.06805878144333e-08	2.05867344829122e-07	OL	hg	pt	-1.46209943202332	human_up	chimp_down	human_up_PLEKHA5_OL	chimp_down_PLEKHA5_OL	-1.12448369275518	0.256575397767188	-4.38266374149993	1.17236990782801e-05	6.44833618371483e-05	OL	rm	1.12448369275518	macaque_up	macaque_up_PLEKHA5_OL	down_PLEKHA5_OL	PLEKHA5	OL	down_PLEKHA5_OL	OL	chimp_down_plekha5_ol	down	ptr	OL	OL	ODC_2	-0.45017936670697	0.45017936670697	8.65640630158125e-07	2.94068423599142e-06	down	down_PLEKHA5_ODC_2	no	no	both	down_down
1457	1457	2991.82615401239	1.07591905025472	0.225389277194417	4.77360353450469	1.80958452423203e-06	2.06722028700405e-05	OL	hg	pt	-1.07591905025472	human_up	chimp_down	human_up_PLEKHB1_OL	chimp_down_PLEKHB1_OL	-1.25613229445786	0.225796717747013	-5.56311139945466	2.65006597135085e-08	2.42062008853218e-07	OL	rm	1.25613229445786	macaque_up	macaque_up_PLEKHB1_OL	down_PLEKHB1_OL	PLEKHB1	OL	down_PLEKHB1_OL	OL	chimp_down_plekhb1_ol	down	ptr	OL	OL	ODC_1	-0.336085492	0.336085492	8.53e-06	0.000184225	down	down_PLEKHB1_ODC_1	yes	yes	both	down_down
1235	1235	2076.59897561791	5.81694997786121	0.288496945297767	20.1629517146442	2.07148229878681e-90	3.93468646825924e-87	OL	hg	pt	-5.81694997786121	human_up	chimp_down	human_up_PLPPR1_OL	chimp_down_PLPPR1_OL	-1.37364640648707	0.295644518779558	-4.6462772662168	3.37978677585151e-06	2.09087011713604e-05	OL	rm	1.37364640648707	macaque_up	macaque_up_PLPPR1_OL	down_PLPPR1_OL	PLPPR1	OL	down_PLPPR1_OL	OL	chimp_down_plppr1_ol	down	ptr	OL	OL	ODC_2	-0.499789168360031	0.499789168360031	1.38963926705676e-08	7.58526662525747e-08	down	down_PLPPR1_ODC_2	no	no	both	down_down
1012	1012	2622.75863852225	-0.629947384265819	0.210588469085849	-2.99136693951183	0.0027773154486666	0.0109737573722467	OL	hg	pt	0.629947384265819	human_down	chimp_up	human_down_PPIA_OL	chimp_up_PPIA_OL	3.59812034840167	0.217188621009052	16.5667995481757	1.21102134846797e-61	3.75135801480499e-59	OL	rm	-3.59812034840167	macaque_down	macaque_down_PPIA_OL	up_PPIA_OL	PPIA	OL	up_PPIA_OL	OL	chimp_up_ppia_ol	up	ptr	OL	OL	ODC_1	-0.25799001	0.25799001	6.64e-06	0.000151622	down	down_PPIA_ODC_1	yes	yes	both	up_down
312	312	6187.80998501049	-0.693902633398457	0.208050280953992	-3.33526410162314	0.0008521842269671	0.0040979372239933	OL	hg	pt	0.693902633398457	human_down	chimp_up	human_down_PPM1B_OL	chimp_up_PPM1B_OL	1.25664493690572	0.208633191230121	6.02322635960471	1.70974059434488e-09	1.86544132024133e-08	OL	rm	-1.25664493690572	macaque_down	macaque_down_PPM1B_OL	up_PPM1B_OL	PPM1B	OL	up_PPM1B_OL	OL	chimp_up_ppm1b_ol	up	ptr	OL	OL	ODC_2	0.288650661798553	-0.288650661798553	2.88499618181673e-05	7.25461356612657e-05	up	up_PPM1B_ODC_2	no	no	both	up_up
1078	1078	2134.45621562148	3.31755467974035	0.275702045175261	12.0331159590471	2.38005466503985e-33	5.29030448631306e-31	OL	hg	pt	-3.31755467974035	human_up	chimp_down	human_up_PTN_OL	chimp_down_PTN_OL	-2.13956354361305	0.276721314617382	-7.73183499280273	1.06007294135639e-14	2.18285154610322e-13	OL	rm	2.13956354361305	macaque_up	macaque_up_PTN_OL	down_PTN_OL	PTN	OL	down_PTN_OL	OL	chimp_down_ptn_ol	down	ptr	OL	OL	ODC_1	-0.258160712	0.258160712	0.000542266	0.004711669	down	down_PTN_ODC_1	no	no	both	down_down
1078	1078	2134.45621562148	3.31755467974035	0.275702045175261	12.0331159590471	2.38005466503985e-33	5.29030448631306e-31	OL	hg	pt	-3.31755467974035	human_up	chimp_down	human_up_PTN_OL	chimp_down_PTN_OL	-2.13956354361305	0.276721314617382	-7.73183499280273	1.06007294135639e-14	2.18285154610322e-13	OL	rm	2.13956354361305	macaque_up	macaque_up_PTN_OL	down_PTN_OL	PTN	OL	down_PTN_OL	OL	chimp_down_ptn_ol	down	ptr	OL	OL	OPCS_4	-0.319343670796202	0.319343670796202	8.88390174015103e-05	0.0015836509572199	down	down_PTN_OPCS_4	no	no	both	down_down
2411	2411	4094.58865864145	0.518852594525757	0.122481871410904	4.23615828651981	2.27376519917002e-05	0.0001890491447332	OL	hg	pt	-0.518852594525757	human_up	chimp_down	human_up_PTPRA_OL	chimp_down_PTPRA_OL	-0.687005390860575	0.123063755217804	-5.58251606774618	2.37063700556852e-08	2.17935463901168e-07	OL	rm	0.687005390860575	macaque_up	macaque_up_PTPRA_OL	down_PTPRA_OL	PTPRA	OL	down_PTPRA_OL	OL	chimp_down_ptpra_ol	down	ptr	OL	OL	ODC_1	-0.5441873	0.5441873	1.17e-09	1.67e-07	down	down_PTPRA_ODC_1	no	no	both	down_down
1555	1555	843.901270431749	0.954262348784259	0.175881075234269	5.42561129736786	5.77565270763188e-08	9.39116635589576e-07	OL	hg	pt	-0.954262348784259	human_up	chimp_down	human_up_PUS7L_OL	chimp_down_PUS7L_OL	-1.05603988157599	0.177717144099058	-5.94225102439955	2.81134461724063e-09	2.9776848289842e-08	OL	rm	1.05603988157599	macaque_up	macaque_up_PUS7L_OL	down_PUS7L_OL	PUS7L	OL	down_PUS7L_OL	OL	chimp_down_pus7l_ol	down	ptr	OL	OL	OPCS_3	0.265692552038782	-0.265692552038782	0.0003139031280757	0.0080581306939883	up	up_PUS7L_OPCS_3	yes	yes	both	down_up
2209	2209	336.754426964298	-0.949599807814271	0.343314674380125	-2.76597500391974	0.0056752884776631	0.0198061595878226	OL	hg	pt	0.949599807814271	human_down	chimp_up	human_down_RAB31_OL	chimp_up_RAB31_OL	1.23861826578721	0.348421091406001	3.5549462886674	0.000378056310405	0.0014604329619732	OL	rm	-1.23861826578721	macaque_down	macaque_down_RAB31_OL	up_RAB31_OL	RAB31	OL	up_RAB31_OL	OL	chimp_up_rab31_ol	up	ptr	OL	OL	OPCS_3	0.372318100623795	-0.372318100623795	1.64360811485722e-07	0.0001487679754726	up	up_RAB31_OPCS_3	no	no	both	up_up
2209	2209	336.754426964298	-0.949599807814271	0.343314674380125	-2.76597500391974	0.0056752884776631	0.0198061595878226	OL	hg	pt	0.949599807814271	human_down	chimp_up	human_down_RAB31_OL	chimp_up_RAB31_OL	1.23861826578721	0.348421091406001	3.5549462886674	0.000378056310405	0.0014604329619732	OL	rm	-1.23861826578721	macaque_down	macaque_down_RAB31_OL	up_RAB31_OL	RAB31	OL	up_RAB31_OL	OL	chimp_up_rab31_ol	up	ptr	OL	OL	OPCS_4	0.311237598528509	-0.311237598528509	3.68375579641938e-06	0.0002069003733301	up	up_RAB31_OPCS_4	no	no	both	up_up
297	297	4059.69029158307	1.02233563550807	0.247962102289498	4.12295115289225	3.74049041512819e-05	0.0002896731161367	OL	hg	pt	-1.02233563550807	human_up	chimp_down	human_up_RASGRP3_OL	chimp_down_RASGRP3_OL	-1.68890148062002	0.24812671262314	-6.80660886030904	9.99261246627008e-12	1.48837699549865e-10	OL	rm	1.68890148062002	macaque_up	macaque_up_RASGRP3_OL	down_RASGRP3_OL	RASGRP3	OL	down_RASGRP3_OL	OL	chimp_down_rasgrp3_ol	down	ptr	OL	OL	ODC_1	-0.392217191	0.392217191	5.41e-08	3.41e-06	down	down_RASGRP3_ODC_1	yes	yes	both	down_down
900	900	7538.12764969628	-0.750790703920909	0.282625116880601	-2.6564896715747	0.0078958869601176	0.0259234227128691	OL	hg	pt	0.750790703920909	human_down	chimp_up	human_down_RCAN2_OL	chimp_up_RCAN2_OL	0.83393368273988	0.282869483746284	2.94812176872308	0.0031971110391602	0.0095506710483592	OL	rm	-0.83393368273988	macaque_down	macaque_down_RCAN2_OL	up_RCAN2_OL	RCAN2	OL	up_RCAN2_OL	OL	chimp_up_rcan2_ol	up	ptr	OL	OL	ODC_1	-0.298654972	0.298654972	0.000177763	0.001965222	down	down_RCAN2_ODC_1	no	no	both	up_down
776	776	2114.65051322606	0.900065796160048	0.202758144192999	4.43911044728889	9.03314545407517e-06	8.49408375866096e-05	OL	hg	pt	-0.900065796160048	human_up	chimp_down	human_up_RHOBTB3_OL	chimp_down_RHOBTB3_OL	-1.91838085518479	0.202961619952327	-9.45193901997526	3.32611168377559e-21	1.26050197037268e-19	OL	rm	1.91838085518479	macaque_up	macaque_up_RHOBTB3_OL	down_RHOBTB3_OL	RHOBTB3	OL	down_RHOBTB3_OL	OL	chimp_down_rhobtb3_ol	down	ptr	OL	OL	OPCS_3	0.345442455187658	-0.345442455187658	5.57992702084229e-06	0.0006816545132985	up	up_RHOBTB3_OPCS_3	yes	yes	both	down_up
2280	2280	1373.8906450672	-0.831933668753816	0.196062383798116	-4.24320898602585	2.2034605846026e-05	0.0001840092144471	OL	hg	pt	0.831933668753816	human_down	chimp_up	human_down_RPL36_OL	chimp_up_RPL36_OL	1.07142618982256	0.198152414995709	5.40708115944871	6.40601203266817e-08	5.45506379228085e-07	OL	rm	-1.07142618982256	macaque_down	macaque_down_RPL36_OL	up_RPL36_OL	RPL36	OL	up_RPL36_OL	OL	chimp_up_rpl36_ol	up	ptr	OL	OL	ODC_1	-0.255092052	0.255092052	0.000412259	0.003803628	down	down_RPL36_ODC_1	yes	yes	both	up_down
1389	1389	3943.1176290197	0.720334635268631	0.14661845383765	4.91298752929322	8.96989843322762e-07	1.11890780814243e-05	OL	hg	pt	-0.720334635268631	human_up	chimp_down	human_up_SBF2_OL	chimp_down_SBF2_OL	-0.747555933808514	0.147179519478071	-5.07921167605045	3.79004240948974e-07	2.80694270479673e-06	OL	rm	0.747555933808514	macaque_up	macaque_up_SBF2_OL	down_SBF2_OL	SBF2	OL	down_SBF2_OL	OL	chimp_down_sbf2_ol	down	ptr	OL	OL	ODC_1	-0.84317416	0.84317416	4.75e-11	1.37e-08	down	down_SBF2_ODC_1	no	no	both	down_down
1886	1886	27164.1804275028	0.6632259657267	0.266885696335067	2.48505624255727	0.0129530968225911	0.0385475010698217	OL	hg	pt	-0.6632259657267	human_up	chimp_down	human_up_SH3GL3_OL	chimp_down_SH3GL3_OL	-1.36678780366396	0.266908697853298	-5.12080653293356	3.04231646062381e-07	2.28724840061109e-06	OL	rm	1.36678780366396	macaque_up	macaque_up_SH3GL3_OL	down_SH3GL3_OL	SH3GL3	OL	down_SH3GL3_OL	OL	chimp_down_sh3gl3_ol	down	ptr	OL	OL	ODC_3	-0.366940964723548	0.366940964723548	7.7132864879331e-07	0.0001508999320184	down	down_SH3GL3_ODC_3	no	no	both	down_down
1886	1886	27164.1804275028	0.6632259657267	0.266885696335067	2.48505624255727	0.0129530968225911	0.0385475010698217	OL	hg	pt	-0.6632259657267	human_up	chimp_down	human_up_SH3GL3_OL	chimp_down_SH3GL3_OL	-1.36678780366396	0.266908697853298	-5.12080653293356	3.04231646062381e-07	2.28724840061109e-06	OL	rm	1.36678780366396	macaque_up	macaque_up_SH3GL3_OL	down_SH3GL3_OL	SH3GL3	OL	down_SH3GL3_OL	OL	chimp_down_sh3gl3_ol	down	ptr	OL	OL	ODC_1	-0.481879948	0.481879948	6e-06	0.000140354	down	down_SH3GL3_ODC_1	no	no	both	down_down
2554	2554	2681.13305022183	0.661474594696277	0.179846623711378	3.67799284215546	0.0002350765550925	0.0013702289801189	OL	hg	pt	-0.661474594696277	human_up	chimp_down	human_up_SH3KBP1_OL	chimp_down_SH3KBP1_OL	-0.701234721070729	0.180519123790193	-3.88454533983743	0.0001025215602581	0.0004559500268324	OL	rm	0.701234721070729	macaque_up	macaque_up_SH3KBP1_OL	down_SH3KBP1_OL	SH3KBP1	OL	down_SH3KBP1_OL	OL	chimp_down_sh3kbp1_ol	down	ptr	OL	OL	ODC_1	-0.257840863	0.257840863	6.9e-05	0.000949983	down	down_SH3KBP1_ODC_1	no	no	both	down_down
701	701	1329.5726876863	4.47834365402348	0.354515970608886	12.6322761886633	1.40164227538095e-36	3.9047884935746e-34	OL	hg	pt	-4.47834365402348	human_up	chimp_down	human_up_SH3RF1_OL	chimp_down_SH3RF1_OL	-2.4246133709955	0.356617379494161	-6.79892094556542	1.05405633660207e-11	1.56237171557092e-10	OL	rm	2.4246133709955	macaque_up	macaque_up_SH3RF1_OL	down_SH3RF1_OL	SH3RF1	OL	down_SH3RF1_OL	OL	chimp_down_sh3rf1_ol	down	ptr	OL	OL	ODC_1	-0.439847685	0.439847685	2.95e-09	3.41e-07	down	down_SH3RF1_ODC_1	yes	yes	both	down_down
812	812	4846.68688357634	0.79493272171246	0.187376124792022	4.2424440285271	2.21098694168494e-05	0.0001844902602219	OL	hg	pt	-0.79493272171246	human_up	chimp_down	human_up_SH3TC2_OL	chimp_down_SH3TC2_OL	-0.734545439635533	0.187763106603645	-3.91208610105769	9.15022749224007e-05	0.0004127837957347	OL	rm	0.734545439635533	macaque_up	macaque_up_SH3TC2_OL	down_SH3TC2_OL	SH3TC2	OL	down_SH3TC2_OL	OL	chimp_down_sh3tc2_ol	down	ptr	OL	OL	ODC_1	-0.397806558	0.397806558	8.15e-07	2.81e-05	down	down_SH3TC2_ODC_1	yes	yes	both	down_down
959	959	2285.69387813598	1.12443134212273	0.157062139461644	7.15914953136956	8.11791002268718e-13	3.24934122632234e-11	OL	hg	pt	-1.12443134212273	human_up	chimp_down	human_up_SHPRH_OL	chimp_down_SHPRH_OL	-0.608855593056942	0.158324031997547	-3.84562965820865	0.0001202432601897	0.0005258128669221	OL	rm	0.608855593056942	macaque_up	macaque_up_SHPRH_OL	down_SHPRH_OL	SHPRH	OL	down_SHPRH_OL	OL	chimp_down_shprh_ol	down	ptr	OL	OL	ODC_2	-0.258168747309393	0.258168747309393	1.88287565451463e-08	9.86501349612273e-08	down	down_SHPRH_ODC_2	no	yes	both	down_down
959	959	2285.69387813598	1.12443134212273	0.157062139461644	7.15914953136956	8.11791002268718e-13	3.24934122632234e-11	OL	hg	pt	-1.12443134212273	human_up	chimp_down	human_up_SHPRH_OL	chimp_down_SHPRH_OL	-0.608855593056942	0.158324031997547	-3.84562965820865	0.0001202432601897	0.0005258128669221	OL	rm	0.608855593056942	macaque_up	macaque_up_SHPRH_OL	down_SHPRH_OL	SHPRH	OL	down_SHPRH_OL	OL	chimp_down_shprh_ol	down	ptr	OL	OL	ODC_1	-0.305172117	0.305172117	4.35e-05	0.000664652	down	down_SHPRH_ODC_1	no	yes	both	down_down
2422	2422	237.844897617757	0.708883539919508	0.228538454803295	3.10181295541554	0.0019233944619842	0.0080632832842494	OL	hg	pt	-0.708883539919508	human_up	chimp_down	human_up_SLC24A3_OL	chimp_down_SLC24A3_OL	-1.49747334222247	0.230547335819773	-6.49529666824299	8.28699436511081e-11	1.10153120373059e-09	OL	rm	1.49747334222247	macaque_up	macaque_up_SLC24A3_OL	down_SLC24A3_OL	SLC24A3	OL	down_SLC24A3_OL	OL	chimp_down_slc24a3_ol	down	ptr	OL	OL	OPCS_2	-0.321697960805078	0.321697960805078	7.49115113184718e-05	0.0028853603652572	down	down_SLC24A3_OPCS_2	no	no	both	down_down
1065	1065	443.103011978382	6.06956226681784	0.684970825074933	8.86105224431107	7.92627090260982e-19	6.41905055190425e-17	OL	hg	pt	-6.06956226681784	human_up	chimp_down	human_up_SLC26A3_OL	chimp_down_SLC26A3_OL	-1.99525364517308	0.696326559618187	-2.86539931245352	0.0041648369577498	0.0120345038711567	OL	rm	1.99525364517308	macaque_up	macaque_up_SLC26A3_OL	down_SLC26A3_OL	SLC26A3	OL	down_SLC26A3_OL	OL	chimp_down_slc26a3_ol	down	ptr	OL	OL	ODC_1	-0.592924356	0.592924356	0.000144019	0.001678051	down	down_SLC26A3_ODC_1	no	no	both	down_down
1048	1048	4928.48616475945	0.56790382173749	0.164379276677248	3.45483830575886	0.0005506229363886	0.0028274061521021	OL	hg	pt	-0.56790382173749	human_up	chimp_down	human_up_SMURF1_OL	chimp_down_SMURF1_OL	-0.644444352580183	0.164777981997666	-3.91098582934042	9.19201657782915e-05	0.0004141445243139	OL	rm	0.644444352580183	macaque_up	macaque_up_SMURF1_OL	down_SMURF1_OL	SMURF1	OL	down_SMURF1_OL	OL	chimp_down_smurf1_ol	down	ptr	OL	OL	ODC_1	-0.296221072	0.296221072	0.000227211	0.002368389	down	down_SMURF1_ODC_1	no	no	both	down_down
1048	1048	4928.48616475945	0.56790382173749	0.164379276677248	3.45483830575886	0.0005506229363886	0.0028274061521021	OL	hg	pt	-0.56790382173749	human_up	chimp_down	human_up_SMURF1_OL	chimp_down_SMURF1_OL	-0.644444352580183	0.164777981997666	-3.91098582934042	9.19201657782915e-05	0.0004141445243139	OL	rm	0.644444352580183	macaque_up	macaque_up_SMURF1_OL	down_SMURF1_OL	SMURF1	OL	down_SMURF1_OL	OL	chimp_down_smurf1_ol	down	ptr	OL	OL	ODC_2	-0.383669542270093	0.383669542270093	8.26666084388337e-12	1.65277468683152e-10	down	down_SMURF1_ODC_2	no	no	both	down_down
1855	1855	827.702513639561	-1.85896063431305	0.409242254454292	-4.54244549305375	5.56053766989193e-06	5.57227213787635e-05	OL	hg	pt	1.85896063431305	human_down	chimp_up	human_down_SNX22_OL	chimp_up_SNX22_OL	2.50494322739601	0.412901830683371	6.06667987703087	1.30581463517871e-09	1.44165712873501e-08	OL	rm	-2.50494322739601	macaque_down	macaque_down_SNX22_OL	up_SNX22_OL	SNX22	OL	up_SNX22_OL	OL	chimp_up_snx22_ol	up	ptr	OL	OL	OPCS_1	-0.357272959	0.357272959	2.42e-05	0.000400865	down	down_SNX22_OPCS_1	yes	yes	both	up_down
137	137	235.862955009881	1.17149763626535	0.262181989190869	4.4682613015515	7.88579423505308e-06	7.57195701963231e-05	OL	hg	pt	-1.17149763626535	human_up	chimp_down	human_up_SNX7_OL	chimp_down_SNX7_OL	-2.13195294353888	0.263431970336091	-8.09299243679079	5.82164810476052e-16	1.38104224851444e-14	OL	rm	2.13195294353888	macaque_up	macaque_up_SNX7_OL	down_SNX7_OL	SNX7	OL	down_SNX7_OL	OL	chimp_down_snx7_ol	down	ptr	OL	OL	OPCS_1	-0.261436073	0.261436073	2.89e-08	2.75e-06	down	down_SNX7_OPCS_1	yes	yes	both	down_down
656	656	5614.12372506696	-1.18902851282568	0.282093406807887	-4.21501702673767	2.4975934536633e-05	0.0002048065840692	OL	hg	pt	1.18902851282568	human_down	chimp_up	human_down_SPARCL1_OL	chimp_up_SPARCL1_OL	0.671118465164498	0.282296076154667	2.37735668984928	0.01743721728425	0.0415406912877351	OL	rm	-0.671118465164498	macaque_down	macaque_down_SPARCL1_OL	up_SPARCL1_OL	SPARCL1	OL	up_SPARCL1_OL	OL	chimp_up_sparcl1_ol	up	ptr	OL	OL	ODC_2	0.293841692546947	-0.293841692546947	0.000346629777391	0.0007197926526112	up	up_SPARCL1_ODC_2	no	no	both	up_up
659	659	2209.24732066486	-0.717642461694052	0.266805774852728	-2.68975610475514	0.0071504257068725	0.0239386307834312	OL	hg	pt	0.717642461694052	human_down	chimp_up	human_down_STPG2_OL	chimp_up_STPG2_OL	2.94113158222707	0.270870263489806	10.8580821841957	1.82542518450935e-27	1.0516613987521e-25	OL	rm	-2.94113158222707	macaque_down	macaque_down_STPG2_OL	up_STPG2_OL	STPG2	OL	up_STPG2_OL	OL	chimp_up_stpg2_ol	up	ptr	OL	OL	ODC_1	-0.432330544	0.432330544	1.05e-05	0.000216981	down	down_STPG2_ODC_1	yes	yes	both	up_down
896	896	3395.95362833836	0.829273364668171	0.17398370868846	4.76638514559482	1.8756056788036e-06	2.13447195277355e-05	OL	hg	pt	-0.829273364668171	human_up	chimp_down	human_up_SUPT3H_OL	chimp_down_SUPT3H_OL	-0.947714594934965	0.174486503983609	-5.43144927142325	5.58982069213571e-08	4.80405418068793e-07	OL	rm	0.947714594934965	macaque_up	macaque_up_SUPT3H_OL	down_SUPT3H_OL	SUPT3H	OL	down_SUPT3H_OL	OL	chimp_down_supt3h_ol	down	ptr	OL	OL	ODC_1	-0.353451247	0.353451247	1.12e-05	0.000228054	down	down_SUPT3H_ODC_1	no	no	both	down_down
964	964	4819.26547186582	0.548712695377457	0.163243369114721	3.3613168997501	0.0007757176901786	0.0037868797706991	OL	hg	pt	-0.548712695377457	human_up	chimp_down	human_up_SYNE1_OL	chimp_down_SYNE1_OL	-2.81327771669626	0.162961859380705	-17.263411987243	8.87107587513975e-67	3.71785050500465e-64	OL	rm	2.81327771669626	macaque_up	macaque_up_SYNE1_OL	down_SYNE1_OL	SYNE1	OL	down_SYNE1_OL	OL	chimp_down_syne1_ol	down	ptr	OL	OL	ODC_2	-0.271717128746662	0.271717128746662	0.0010535621407277	0.0020020671281496	down	down_SYNE1_ODC_2	no	no	both	down_down
2009	2009	2379.81167729756	-0.58595311876246	0.17892783584818	-3.27480135209169	0.001057362970053	0.0049050936714674	OL	hg	pt	0.58595311876246	human_down	chimp_up	human_down_TERF2IP_OL	chimp_up_TERF2IP_OL	0.622052763375393	0.179987479522649	3.45608908478057	0.0005480741519892	0.0020291939935246	OL	rm	-0.622052763375393	macaque_down	macaque_down_TERF2IP_OL	up_TERF2IP_OL	TERF2IP	OL	up_TERF2IP_OL	OL	chimp_up_terf2ip_ol	up	ptr	OL	OL	OPCS_3	0.316088438839285	-0.316088438839285	0.0002084470230746	0.0062255856918188	up	up_TERF2IP_OPCS_3	no	no	both	up_up
2476	2476	2036.64072395343	2.38063288316154	0.452595632609829	5.2599554914703	1.44090274766601e-07	2.14431780696109e-06	OL	hg	pt	-2.38063288316154	human_up	chimp_down	human_up_TIAM1_OL	chimp_down_TIAM1_OL	-1.18048457887932	0.453303674608455	-2.60418047548141	0.0092094247965554	0.0240168674477277	OL	rm	1.18048457887932	macaque_up	macaque_up_TIAM1_OL	down_TIAM1_OL	TIAM1	OL	down_TIAM1_OL	OL	chimp_down_tiam1_ol	down	ptr	OL	OL	ODC_2	0.303709929426144	-0.303709929426144	0.0049418245971495	0.0083713726115944	up	up_TIAM1_ODC_2	no	no	both	down_up
1656	1656	789.143535583807	3.79889398506311	0.225826816644477	16.8221562058494	1.67933837324891e-63	1.25314628466653e-60	OL	hg	pt	-3.79889398506311	human_up	chimp_down	human_up_TMEM132C_OL	chimp_down_TMEM132C_OL	-1.51388049349581	0.231763721868803	-6.53199940563946	6.48974134305769e-11	8.72949851897515e-10	OL	rm	1.51388049349581	macaque_up	macaque_up_TMEM132C_OL	down_TMEM132C_OL	TMEM132C	OL	down_TMEM132C_OL	OL	chimp_down_tmem132c_ol	down	ptr	OL	OL	OPCS_2	-0.321958509622556	0.321958509622556	0.0005524140988439	0.0096374596950282	down	down_TMEM132C_OPCS_2	yes	yes	both	down_down
332	332	3608.74326885175	-0.710675446636919	0.235998188342674	-3.01135975503762	0.0026008051352011	0.010380367238757	OL	hg	pt	0.710675446636919	human_down	chimp_up	human_down_TMSB10_OL	chimp_up_TMSB10_OL	0.881467159367415	0.236639038194703	3.72494397413057	0.0001953586050556	0.0008100086953363	OL	rm	-0.881467159367415	macaque_down	macaque_down_TMSB10_OL	up_TMSB10_OL	TMSB10	OL	up_TMSB10_OL	OL	chimp_up_tmsb10_ol	up	ptr	OL	OL	ODC_2	0.366263627273235	-0.366263627273235	7.4799262333997e-09	4.42127340135984e-08	up	up_TMSB10_ODC_2	no	no	both	up_up
473	473	849.729008403663	-0.583718218185052	0.204897880601012	-2.84882506579802	0.004388100073407	0.0159563109874291	OL	hg	pt	0.583718218185052	human_down	chimp_up	human_down_TRAK1_OL	chimp_up_TRAK1_OL	1.0517367215371	0.208355438781669	5.04780066067386	4.46925097675024e-07	3.27704186542229e-06	OL	rm	-1.0517367215371	macaque_down	macaque_down_TRAK1_OL	up_TRAK1_OL	TRAK1	OL	up_TRAK1_OL	OL	chimp_up_trak1_ol	up	ptr	OL	OL	OPCS_1	-0.302751027	0.302751027	2.04e-05	0.000352526	down	down_TRAK1_OPCS_1	yes	yes	both	up_down
1217	1217	626.092193399192	-1.20354140800664	0.323316708514273	-3.72248441330867	0.0001972720902289	0.0011840859101536	OL	hg	pt	1.20354140800664	human_down	chimp_up	human_down_TRPM3_OL	chimp_up_TRPM3_OL	1.16981968269766	0.325835051623146	3.59022050227626	0.0003303983429439	0.0012919747863307	OL	rm	-1.16981968269766	macaque_down	macaque_down_TRPM3_OL	up_TRPM3_OL	TRPM3	OL	up_TRPM3_OL	OL	chimp_up_trpm3_ol	up	ptr	OL	OL	OPCS_1	-0.416167037	0.416167037	4.49e-08	3.77e-06	down	down_TRPM3_OPCS_1	no	no	both	up_down
1558	1558	4860.38873848373	-0.861431563928055	0.305982258666292	-2.81529905584344	0.0048731862097597	0.0173754868031946	OL	hg	pt	0.861431563928055	human_down	chimp_up	human_down_TUBA1B_OL	chimp_up_TUBA1B_OL	0.740547249792684	0.306281943573675	2.41786127236896	0.015612027622703	0.0377692675051109	OL	rm	-0.740547249792684	macaque_down	macaque_down_TUBA1B_OL	up_TUBA1B_OL	TUBA1B	OL	up_TUBA1B_OL	OL	chimp_up_tuba1b_ol	up	ptr	OL	OL	ODC_2	0.699921557051206	-0.699921557051206	5.67935242606956e-09	3.51936700203708e-08	up	up_TUBA1B_ODC_2	no	yes	both	up_up
1558	1558	4860.38873848373	-0.861431563928055	0.305982258666292	-2.81529905584344	0.0048731862097597	0.0173754868031946	OL	hg	pt	0.861431563928055	human_down	chimp_up	human_down_TUBA1B_OL	chimp_up_TUBA1B_OL	0.740547249792684	0.306281943573675	2.41786127236896	0.015612027622703	0.0377692675051109	OL	rm	-0.740547249792684	macaque_down	macaque_down_TUBA1B_OL	up_TUBA1B_OL	TUBA1B	OL	up_TUBA1B_OL	OL	chimp_up_tuba1b_ol	up	ptr	OL	OL	ODC_1	-0.357654577	0.357654577	1.07e-07	5.78e-06	down	down_TUBA1B_ODC_1	no	yes	both	up_down
634	634	4396.56919876876	-1.06332575704269	0.276283596776948	-3.84867494649398	0.0001187584686102	0.0007703630683462	OL	hg	pt	1.06332575704269	human_down	chimp_up	human_down_UCHL1_OL	chimp_up_UCHL1_OL	0.803843755557601	0.276623095159508	2.90591700267863	0.0036617856344848	0.0107480096335456	OL	rm	-0.803843755557601	macaque_down	macaque_down_UCHL1_OL	up_UCHL1_OL	UCHL1	OL	up_UCHL1_OL	OL	chimp_up_uchl1_ol	up	ptr	OL	OL	ODC_2	0.548774804091908	-0.548774804091908	2.60692636409707e-08	1.31282559655682e-07	up	up_UCHL1_ODC_2	no	yes	both	up_up
634	634	4396.56919876876	-1.06332575704269	0.276283596776948	-3.84867494649398	0.0001187584686102	0.0007703630683462	OL	hg	pt	1.06332575704269	human_down	chimp_up	human_down_UCHL1_OL	chimp_up_UCHL1_OL	0.803843755557601	0.276623095159508	2.90591700267863	0.0036617856344848	0.0107480096335456	OL	rm	-0.803843755557601	macaque_down	macaque_down_UCHL1_OL	up_UCHL1_OL	UCHL1	OL	up_UCHL1_OL	OL	chimp_up_uchl1_ol	up	ptr	OL	OL	ODC_1	-0.262148733	0.262148733	0.000807286	0.006413109	down	down_UCHL1_ODC_1	no	yes	both	up_down
1950	1950	1829.39027234406	-0.673659046905737	0.281531808111353	-2.3928345838609	0.0167187767475059	0.0475656483336587	OL	hg	pt	0.673659046905737	human_down	chimp_up	human_down_USP31_OL	chimp_up_USP31_OL	1.37106588542453	0.28310731003929	4.84291940478065	1.27945195212039e-06	8.63498769328108e-06	OL	rm	-1.37106588542453	macaque_down	macaque_down_USP31_OL	up_USP31_OL	USP31	OL	up_USP31_OL	OL	chimp_up_usp31_ol	up	ptr	OL	OL	ODC_2	-0.303011830876877	0.303011830876877	2.15430812211783e-11	3.4901136969798e-10	down	down_USP31_ODC_2	no	no	both	up_down
967	967	2831.15321551277	0.942788603294263	0.205294754734938	4.5923657645882	4.3824939839559e-06	4.49302400887019e-05	OL	hg	pt	-0.942788603294263	human_up	chimp_down	human_up_ZDHHC14_OL	chimp_down_ZDHHC14_OL	-2.15005219756721	0.205376479943278	-10.4688336179538	1.20113824707858e-25	6.21625396926335e-24	OL	rm	2.15005219756721	macaque_up	macaque_up_ZDHHC14_OL	down_ZDHHC14_OL	ZDHHC14	OL	down_ZDHHC14_OL	OL	chimp_down_zdhhc14_ol	down	ptr	OL	OL	ODC_1	-0.332104289	0.332104289	0.001271929	0.008941626	down	down_ZDHHC14_ODC_1	no	no	both	down_down
967	967	2831.15321551277	0.942788603294263	0.205294754734938	4.5923657645882	4.3824939839559e-06	4.49302400887019e-05	OL	hg	pt	-0.942788603294263	human_up	chimp_down	human_up_ZDHHC14_OL	chimp_down_ZDHHC14_OL	-2.15005219756721	0.205376479943278	-10.4688336179538	1.20113824707858e-25	6.21625396926335e-24	OL	rm	2.15005219756721	macaque_up	macaque_up_ZDHHC14_OL	down_ZDHHC14_OL	ZDHHC14	OL	down_ZDHHC14_OL	OL	chimp_down_zdhhc14_ol	down	ptr	OL	OL	ODC_2	-0.370856468806611	0.370856468806611	2.19805054373815e-08	1.12883303474877e-07	down	down_ZDHHC14_ODC_2	no	no	both	down_down
2222	2222	1467.27196113717	-0.889283136229893	0.274688175467118	-3.23742780233489	0.0012061245406675	0.0054796186459463	OL	hg	pt	0.889283136229893	human_down	chimp_up	human_down_ZNF521_OL	chimp_up_ZNF521_OL	1.07598058315067	0.276114680665611	3.89686119027383	9.74474336591941e-05	0.000436105830618	OL	rm	-1.07598058315067	macaque_down	macaque_down_ZNF521_OL	up_ZNF521_OL	ZNF521	OL	up_ZNF521_OL	OL	chimp_up_znf521_ol	up	ptr	OL	OL	ODC_1	-0.264147858	0.264147858	2.35e-06	6.52e-05	down	down_ZNF521_ODC_1	no	no	both	up_down
2222	2222	1467.27196113717	-0.889283136229893	0.274688175467118	-3.23742780233489	0.0012061245406675	0.0054796186459463	OL	hg	pt	0.889283136229893	human_down	chimp_up	human_down_ZNF521_OL	chimp_up_ZNF521_OL	1.07598058315067	0.276114680665611	3.89686119027383	9.74474336591941e-05	0.000436105830618	OL	rm	-1.07598058315067	macaque_down	macaque_down_ZNF521_OL	up_ZNF521_OL	ZNF521	OL	up_ZNF521_OL	OL	chimp_up_znf521_ol	up	ptr	OL	OL	OPCS_1	-0.42382917	0.42382917	2.66e-08	2.59e-06	down	down_ZNF521_OPCS_1	no	no	both	up_down
1150	1150	5713.25246280496	0.996282967801551	0.196154234888063	5.0790795741427	3.79267840931413e-07	5.18274837699211e-06	OL	hg	pt	-0.996282967801551	human_up	chimp_down	human_up_ZNF704_OL	chimp_down_ZNF704_OL	-0.553683548935759	0.196562365193246	-2.81683397730495	0.004849958905176	0.0137247479993688	OL	rm	0.553683548935759	macaque_up	macaque_up_ZNF704_OL	down_ZNF704_OL	ZNF704	OL	down_ZNF704_OL	OL	chimp_down_znf704_ol	down	ptr	OL	OL	OPCS_1	-0.311502591	0.311502591	7.28e-07	2.92e-05	down	down_ZNF704_OPCS_1	yes	yes	both	down_down
5906	9064	6137.70353569856	-0.726554837117345	0.248350727285566	-2.92551926486575	0.0034388188346307	0.0124867939752066	L2/L3	hg	pt	0.726554837117345	human_down	chimp_up	human_down_AARS_L2/3-IT	chimp_up_AARS_L2/3-IT	1.07011934733868	0.24842827295957	4.30755861476698	1.65066361622775e-05	6.94514785174142e-05	L2/3-IT	rm	-1.07011934733868	macaque_down	macaque_down_AARS_L2/3-IT	up_AARS_L2/3-IT	AARS	Exc	up_AARS_Exc	L2/3-IT	chimp_up_aars_exc	up	ptr	Exc	Exc	EXT_2_L56	0.267573252750113	-0.267573252750113	1.44186295449491e-07	6.42602272244517e-05	up	up_AARS_EXT_2_L56	no	yes	both	up_up
5906	9064	6137.70353569856	-0.726554837117345	0.248350727285566	-2.92551926486575	0.0034388188346307	0.0124867939752066	L2/L3	hg	pt	0.726554837117345	human_down	chimp_up	human_down_AARS_L2/3-IT	chimp_up_AARS_L2/3-IT	1.07011934733868	0.24842827295957	4.30755861476698	1.65066361622775e-05	6.94514785174142e-05	L2/3-IT	rm	-1.07011934733868	macaque_down	macaque_down_AARS_L2/3-IT	up_AARS_L2/3-IT	AARS	Exc	up_AARS_Exc	L2/3-IT	chimp_up_aars_exc	up	ptr	Exc	Exc	EXT_4_L56	0.252658117791999	-0.252658117791999	0.0002174119087509	0.0016980696512053	up	up_AARS_EXT_4_L56	no	yes	both	up_up
6287	9445	2568.34850453427	-0.611133669490816	0.229077766834172	-2.66780001366615	0.0076349689225739	0.0239296132098024	L2/L3	hg	pt	0.611133669490816	human_down	chimp_up	human_down_ABHD17A_L2/3-IT	chimp_up_ABHD17A_L2/3-IT	0.707216188639317	0.229166089135395	3.08604205494593	0.0020284013090746	0.0053768029895346	L2/3-IT	rm	-0.707216188639317	macaque_down	macaque_down_ABHD17A_L2/3-IT	up_ABHD17A_L2/3-IT	ABHD17A	Exc	up_ABHD17A_Exc	L2/3-IT	chimp_up_abhd17a_exc	up	ptr	Exc	Exc	EXT_4_L56	-0.259985157288834	0.259985157288834	0.0002298914250949	0.001770492353425	down	down_ABHD17A_EXT_4_L56	yes	yes	both	up_down
5568	8726	2654.22141444537	-0.748656753435227	0.213883236371393	-3.50030589650907	0.0004647245426049	0.0023616709173464	L2/L3	hg	pt	0.748656753435227	human_down	chimp_up	human_down_AHSA1_L2/3-IT	chimp_up_AHSA1_L2/3-IT	0.614825498327692	0.213882023561356	2.87460109124748	0.0040453824403579	0.0098855902521703	L2/3-IT	rm	-0.614825498327692	macaque_down	macaque_down_AHSA1_L2/3-IT	up_AHSA1_L2/3-IT	AHSA1	Exc	up_AHSA1_Exc	L2/3-IT	chimp_up_ahsa1_exc	up	ptr	Exc	Exc	EXT_4_L56	0.402486517774727	-0.402486517774727	3.03508417712488e-09	4.95359151477537e-07	up	up_AHSA1_EXT_4_L56	no	no	both	up_up
5568	8726	2654.22141444537	-0.748656753435227	0.213883236371393	-3.50030589650907	0.0004647245426049	0.0023616709173464	L2/L3	hg	pt	0.748656753435227	human_down	chimp_up	human_down_AHSA1_L2/3-IT	chimp_up_AHSA1_L2/3-IT	0.614825498327692	0.213882023561356	2.87460109124748	0.0040453824403579	0.0098855902521703	L2/3-IT	rm	-0.614825498327692	macaque_down	macaque_down_AHSA1_L2/3-IT	up_AHSA1_L2/3-IT	AHSA1	Exc	up_AHSA1_Exc	L2/3-IT	chimp_up_ahsa1_exc	up	ptr	Exc	Exc	EXT_13_L45	0.30257257907063	-0.30257257907063	8.31598950792819e-07	0.0005809312670538	up	up_AHSA1_EXT_13_L45	no	no	both	up_up
3542	6700	11518.2667045146	-1.16224760905233	0.405054397154593	-2.86936178749528	0.0041130104431905	0.0144814273201969	L2/L3	hg	pt	1.16224760905233	human_down	chimp_up	human_down_AP2M1_L2/3-IT	chimp_up_AP2M1_L2/3-IT	1.23071370170436	0.405066181491667	3.03830277109835	0.0023791478475888	0.0061989110889356	L2/3-IT	rm	-1.23071370170436	macaque_down	macaque_down_AP2M1_L2/3-IT	up_AP2M1_L2/3-IT	AP2M1	Exc	up_AP2M1_Exc	L2/3-IT	chimp_up_ap2m1_exc	up	ptr	Exc	Exc	EXT_8_L6	0.263906953894353	-0.263906953894353	0.0001904667649827	0.002223381368612	up	up_AP2M1_EXT_8_L6	no	no	both	up_up
6456	9614	3406.68955757091	-0.848720899920053	0.262514301450183	-3.23304633397703	0.0012247769619434	0.0053229657616602	L2/L3	hg	pt	0.848720899920053	human_down	chimp_up	human_down_AP2S1_L2/3-IT	chimp_up_AP2S1_L2/3-IT	1.08396139417811	0.262618226699279	4.12751775762823	3.66700122242985e-05	0.0001437021644689	L2/3-IT	rm	-1.08396139417811	macaque_down	macaque_down_AP2S1_L2/3-IT	up_AP2S1_L2/3-IT	AP2S1	Exc	up_AP2S1_Exc	L2/3-IT	chimp_up_ap2s1_exc	up	ptr	Exc	Exc	EXT_11_L34	0.326638720399593	-0.326638720399593	3.86894811755762e-06	0.0001437965350786	up	up_AP2S1_EXT_11_L34	yes	yes	both	up_up
4677	7835	4283.03710230644	-0.854805814261559	0.219797733864877	-3.88905653953221	0.0001006346735205	0.0006472413584413	L2/L3	hg	pt	0.854805814261559	human_down	chimp_up	human_down_ARPC5L_L2/3-IT	chimp_up_ARPC5L_L2/3-IT	0.791789715489959	0.219815124223025	3.60207114177734	0.0003156919367679	0.0010155601547127	L2/3-IT	rm	-0.791789715489959	macaque_down	macaque_down_ARPC5L_L2/3-IT	up_ARPC5L_L2/3-IT	ARPC5L	Exc	up_ARPC5L_Exc	L2/3-IT	chimp_up_arpc5l_exc	up	ptr	Exc	Exc	EXT_4_L56	0.278618166460507	-0.278618166460507	0.0001110412475217	0.0009996060148056	up	up_ARPC5L_EXT_4_L56	yes	yes	both	up_up
2868	6026	25570.2083699049	-1.42595947427791	0.27181769970699	-5.24601405947826	1.55425046702856e-07	2.27800224122502e-06	L2/L3	hg	pt	1.42595947427791	human_down	chimp_up	human_down_ATP1A1_L2/3-IT	chimp_up_ATP1A1_L2/3-IT	0.954715221828186	0.271804188716456	3.51251107032842	0.0004438935115929	0.0013811853873729	L2/3-IT	rm	-0.954715221828186	macaque_down	macaque_down_ATP1A1_L2/3-IT	up_ATP1A1_L2/3-IT	ATP1A1	Exc	up_ATP1A1_Exc	L2/3-IT	chimp_up_atp1a1_exc	up	ptr	Exc	Exc	EXT_6_L23	0.306843218374567	-0.306843218374567	0.0005139507364033	0.0069268537817617	up	up_ATP1A1_EXT_6_L23	no	no	both	up_up
2758	5916	7138.91786287312	-0.915789454738241	0.316365273558089	-2.89472180191765	0.0037949469773399	0.0135563147246134	L2/L3	hg	pt	0.915789454738241	human_down	chimp_up	human_down_ATP6V0B_L2/3-IT	chimp_up_ATP6V0B_L2/3-IT	1.18052458899168	0.316411114352067	3.73098331709715	0.0001907338552126	0.0006432795425283	L2/3-IT	rm	-1.18052458899168	macaque_down	macaque_down_ATP6V0B_L2/3-IT	up_ATP6V0B_L2/3-IT	ATP6V0B	Exc	up_ATP6V0B_Exc	L2/3-IT	chimp_up_atp6v0b_exc	up	ptr	Exc	Exc	EXT_9_L6	0.433130761694957	-0.433130761694957	1.26613180035601e-05	0.0001855252300919	up	up_ATP6V0B_EXT_9_L6	no	no	both	up_up
3456	6614	17427.2316424656	-0.745278573131308	0.223503322508514	-3.33453017506224	0.0008544362937915	0.0039418812366206	L2/L3	hg	pt	0.745278573131308	human_down	chimp_up	human_down_ATP6V1A_L2/3-IT	chimp_up_ATP6V1A_L2/3-IT	0.637163544684805	0.223504690580903	2.85078377115387	0.0043611615818909	0.0105468242579693	L2/3-IT	rm	-0.637163544684805	macaque_down	macaque_down_ATP6V1A_L2/3-IT	up_ATP6V1A_L2/3-IT	ATP6V1A	Exc	up_ATP6V1A_Exc	L2/3-IT	chimp_up_atp6v1a_exc	up	ptr	Exc	Exc	EXT_11_L34	0.25972387333129	-0.25972387333129	1.4939565865666e-06	7.17791417950241e-05	up	up_ATP6V1A_EXT_11_L34	yes	yes	both	up_up
4332	7490	4488.34822796094	-0.822853271122047	0.313095414963438	-2.62812303149868	0.0085857456967915	0.02639112134081	L2/L3	hg	pt	0.822853271122047	human_down	chimp_up	human_down_ATP6V1F_L2/3-IT	chimp_up_ATP6V1F_L2/3-IT	1.12807080452176	0.313174675012725	3.60204989268664	0.0003157177492465	0.0010155601547127	L2/3-IT	rm	-1.12807080452176	macaque_down	macaque_down_ATP6V1F_L2/3-IT	up_ATP6V1F_L2/3-IT	ATP6V1F	Exc	up_ATP6V1F_Exc	L2/3-IT	chimp_up_atp6v1f_exc	up	ptr	Exc	Exc	EXT_10_L34	0.292700757762595	-0.292700757762595	9.71565153426741e-06	0.0004414782117885	up	up_ATP6V1F_EXT_10_L34	no	yes	both	up_up
4332	7490	4488.34822796094	-0.822853271122047	0.313095414963438	-2.62812303149868	0.0085857456967915	0.02639112134081	L2/L3	hg	pt	0.822853271122047	human_down	chimp_up	human_down_ATP6V1F_L2/3-IT	chimp_up_ATP6V1F_L2/3-IT	1.12807080452176	0.313174675012725	3.60204989268664	0.0003157177492465	0.0010155601547127	L2/3-IT	rm	-1.12807080452176	macaque_down	macaque_down_ATP6V1F_L2/3-IT	up_ATP6V1F_L2/3-IT	ATP6V1F	Exc	up_ATP6V1F_Exc	L2/3-IT	chimp_up_atp6v1f_exc	up	ptr	Exc	Exc	EXT_11_L34	0.272127641955588	-0.272127641955588	6.88711781851006e-05	0.0011784492225997	up	up_ATP6V1F_EXT_11_L34	no	yes	both	up_up
5045	8203	8657.61863870175	-1.50211631183256	0.381852232416281	-3.93376333648092	8.36261256541701e-05	0.0005543422436608	L2/L3	hg	pt	1.50211631183256	human_down	chimp_up	human_down_B4GAT1_L2/3-IT	chimp_up_B4GAT1_L2/3-IT	1.33158511677286	0.381848690777304	3.48720618646678	0.0004880949015531	0.0015058640368343	L2/3-IT	rm	-1.33158511677286	macaque_down	macaque_down_B4GAT1_L2/3-IT	up_B4GAT1_L2/3-IT	B4GAT1	Exc	up_B4GAT1_Exc	L2/3-IT	chimp_up_b4gat1_exc	up	ptr	Exc	Exc	EXT_10_L34	0.323944014839569	-0.323944014839569	1.35812691368672e-05	0.0005593575101848	up	up_B4GAT1_EXT_10_L34	no	yes	both	up_up
5045	8203	8657.61863870175	-1.50211631183256	0.381852232416281	-3.93376333648092	8.36261256541701e-05	0.0005543422436608	L2/L3	hg	pt	1.50211631183256	human_down	chimp_up	human_down_B4GAT1_L2/3-IT	chimp_up_B4GAT1_L2/3-IT	1.33158511677286	0.381848690777304	3.48720618646678	0.0004880949015531	0.0015058640368343	L2/3-IT	rm	-1.33158511677286	macaque_down	macaque_down_B4GAT1_L2/3-IT	up_B4GAT1_L2/3-IT	B4GAT1	Exc	up_B4GAT1_Exc	L2/3-IT	chimp_up_b4gat1_exc	up	ptr	Exc	Exc	EXT_11_L34	0.25880189995787	-0.25880189995787	3.04502172525265e-05	0.0006608062413579	up	up_B4GAT1_EXT_11_L34	no	yes	both	up_up
5101	8259	4797.04369544327	-0.60709591051664	0.157139349230911	-3.86342385588306	0.0001118087562182	0.0007065469329014	L2/L3	hg	pt	0.60709591051664	human_down	chimp_up	human_down_BACE1_L2/3-IT	chimp_up_BACE1_L2/3-IT	0.618809542915112	0.157181997397974	3.93689832906454	8.25415570744774e-05	0.0003001994628212	L2/3-IT	rm	-0.618809542915112	macaque_down	macaque_down_BACE1_L2/3-IT	up_BACE1_L2/3-IT	BACE1	Exc	up_BACE1_Exc	L2/3-IT	chimp_up_bace1_exc	up	ptr	Exc	Exc	EXT_4_L56	0.313533189696887	-0.313533189696887	8.52740311336952e-06	0.0001365459058387	up	up_BACE1_EXT_4_L56	no	no	both	up_up
6591	9749	8160.87088742245	-1.00202428398676	0.253747854111211	-3.94889756800702	7.8511936175537e-05	0.0005253206469746	L2/L3	hg	pt	1.00202428398676	human_down	chimp_up	human_down_BLCAP_L2/3-IT	chimp_up_BLCAP_L2/3-IT	0.835195158324398	0.253743557824089	3.29149305498194	0.0009965707738443	0.0028664252154904	L2/3-IT	rm	-0.835195158324398	macaque_down	macaque_down_BLCAP_L2/3-IT	up_BLCAP_L2/3-IT	BLCAP	Exc	up_BLCAP_Exc	L2/3-IT	chimp_up_blcap_exc	up	ptr	Exc	Exc	EXT_4_L56	0.413924905279761	-0.413924905279761	2.21044665929139e-05	0.0002861651720318	up	up_BLCAP_EXT_4_L56	no	yes	both	up_up
6591	9749	8160.87088742245	-1.00202428398676	0.253747854111211	-3.94889756800702	7.8511936175537e-05	0.0005253206469746	L2/L3	hg	pt	1.00202428398676	human_down	chimp_up	human_down_BLCAP_L2/3-IT	chimp_up_BLCAP_L2/3-IT	0.835195158324398	0.253743557824089	3.29149305498194	0.0009965707738443	0.0028664252154904	L2/3-IT	rm	-0.835195158324398	macaque_down	macaque_down_BLCAP_L2/3-IT	up_BLCAP_L2/3-IT	BLCAP	Exc	up_BLCAP_Exc	L2/3-IT	chimp_up_blcap_exc	up	ptr	Exc	Exc	EXT_9_L6	0.337715594471097	-0.337715594471097	0.0001324333173956	0.0012234938138948	up	up_BLCAP_EXT_9_L6	no	yes	both	up_up
6281	9439	1345.60443125285	1.57761059645143	0.288895739186483	5.46083026663499	4.73912977984155e-08	7.74850978378082e-07	L2/L3	hg	pt	-1.57761059645143	human_up	chimp_down	human_up_BSG_L2/3-IT	chimp_down_BSG_L2/3-IT	-0.729360391448237	0.289311520022614	-2.52102090988712	0.0117014898413283	0.0249982628866891	L2/3-IT	rm	0.729360391448237	macaque_up	macaque_up_BSG_L2/3-IT	down_BSG_L2/3-IT	BSG	Exc	down_BSG_Exc	L2/3-IT	chimp_down_bsg_exc	down	ptr	Exc	Exc	EXT_11_L34	0.333495431370666	-0.333495431370666	8.35311872755628e-07	4.76295308534011e-05	up	up_BSG_EXT_11_L34	no	yes	both	down_up
6281	9439	1345.60443125285	1.57761059645143	0.288895739186483	5.46083026663499	4.73912977984155e-08	7.74850978378082e-07	L2/L3	hg	pt	-1.57761059645143	human_up	chimp_down	human_up_BSG_L2/3-IT	chimp_down_BSG_L2/3-IT	-0.729360391448237	0.289311520022614	-2.52102090988712	0.0117014898413283	0.0249982628866891	L2/3-IT	rm	0.729360391448237	macaque_up	macaque_up_BSG_L2/3-IT	down_BSG_L2/3-IT	BSG	Exc	down_BSG_Exc	L2/3-IT	chimp_down_bsg_exc	down	ptr	Exc	Exc	EXT_10_L34	0.260002217810636	-0.260002217810636	9.22958751125947e-05	0.0021139147195081	up	up_BSG_EXT_10_L34	no	yes	both	down_up
6346	9504	1904.8610842722	-0.68709666011668	0.288471122604336	-2.38185595117295	0.0172256341540731	0.0467828754979656	L2/L3	hg	pt	0.68709666011668	human_down	chimp_up	human_down_C19orf53_L2/3-IT	chimp_up_C19orf53_L2/3-IT	1.85234465315865	0.289183240422161	6.40543570386212	1.4994056404575e-10	1.38174157596146e-09	L2/3-IT	rm	-1.85234465315865	macaque_down	macaque_down_C19orf53_L2/3-IT	up_C19orf53_L2/3-IT	C19orf53	Exc	up_C19orf53_Exc	L2/3-IT	chimp_up_c19orf53_exc	up	ptr	Exc	Exc	EXT_4_L56	0.286235554886145	-0.286235554886145	1.63580523963935e-08	1.57909003878581e-06	up	up_C19orf53_EXT_4_L56	yes	yes	both	up_up
4637	7795	18882.2918369514	0.635269783715266	0.146488148821535	4.33666333301274	1.44661940057475e-05	0.0001218567577993	L2/L3	hg	pt	-0.635269783715266	human_up	chimp_down	human_up_C9orf3_L2/3-IT	chimp_down_C9orf3_L2/3-IT	-0.971156629085146	0.146475888728214	-6.63014669183625	3.35353432109817e-11	3.36087277357621e-10	L2/3-IT	rm	0.971156629085146	macaque_up	macaque_up_C9orf3_L2/3-IT	down_C9orf3_L2/3-IT	C9orf3	Exc	down_C9orf3_Exc	L2/3-IT	chimp_down_c9orf3_exc	down	ptr	Exc	Exc	EXT_4_L56	-0.273455842950499	0.273455842950499	3.69399671639621e-07	1.40119832803174e-05	down	down_C9orf3_EXT_4_L56	no	no	both	down_down
4637	7795	18882.2918369514	0.635269783715266	0.146488148821535	4.33666333301274	1.44661940057475e-05	0.0001218567577993	L2/L3	hg	pt	-0.635269783715266	human_up	chimp_down	human_up_C9orf3_L2/3-IT	chimp_down_C9orf3_L2/3-IT	-0.971156629085146	0.146475888728214	-6.63014669183625	3.35353432109817e-11	3.36087277357621e-10	L2/3-IT	rm	0.971156629085146	macaque_up	macaque_up_C9orf3_L2/3-IT	down_C9orf3_L2/3-IT	C9orf3	Exc	down_C9orf3_Exc	L2/3-IT	chimp_down_c9orf3_exc	down	ptr	Exc	Exc	EXT_9_L6	-0.334330277393556	0.334330277393556	1.79330356033658e-06	3.79708529805286e-05	down	down_C9orf3_EXT_9_L6	no	no	both	down_down
3415	6573	82083.1631598575	0.644449905239418	0.209313137904858	3.07887938468702	0.0020778078541937	0.0082564090409324	L2/L3	hg	pt	-0.644449905239418	human_up	chimp_down	human_up_CACNA2D3_L2/3-IT	chimp_down_CACNA2D3_L2/3-IT	-0.514129177017282	0.209315745932335	-2.45623746425404	0.0140400347724744	0.0293155926049265	L2/3-IT	rm	0.514129177017282	macaque_up	macaque_up_CACNA2D3_L2/3-IT	down_CACNA2D3_L2/3-IT	CACNA2D3	Exc	down_CACNA2D3_Exc	L2/3-IT	chimp_down_cacna2d3_exc	down	ptr	Exc	Exc	EXT_11_L34	-0.254100078285406	0.254100078285406	0.0006013033421982	0.0057754685954675	down	down_CACNA2D3_EXT_11_L34	no	no	both	down_down
6493	9651	18760.2648355145	-0.996193219712358	0.145529594341909	-6.84529647881715	7.6317647942413e-12	2.62941948483331e-10	L2/L3	hg	pt	0.996193219712358	human_down	chimp_up	human_down_CACNG8_L2/3-IT	chimp_up_CACNG8_L2/3-IT	0.527608501454537	0.145500096357872	3.62617286628341	0.0002876528271151	0.0009340731869654	L2/3-IT	rm	-0.527608501454537	macaque_down	macaque_down_CACNG8_L2/3-IT	up_CACNG8_L2/3-IT	CACNG8	Exc	up_CACNG8_Exc	L2/3-IT	chimp_up_cacng8_exc	up	ptr	Exc	Exc	EXT_10_L34	-0.255074543323815	0.255074543323815	0.0001081292546783	0.0023258262322878	down	down_CACNG8_EXT_10_L34	no	no	both	up_down
6493	9651	18760.2648355145	-0.996193219712358	0.145529594341909	-6.84529647881715	7.6317647942413e-12	2.62941948483331e-10	L2/L3	hg	pt	0.996193219712358	human_down	chimp_up	human_down_CACNG8_L2/3-IT	chimp_up_CACNG8_L2/3-IT	0.527608501454537	0.145500096357872	3.62617286628341	0.0002876528271151	0.0009340731869654	L2/3-IT	rm	-0.527608501454537	macaque_down	macaque_down_CACNG8_L2/3-IT	up_CACNG8_L2/3-IT	CACNG8	Exc	up_CACNG8_Exc	L2/3-IT	chimp_up_cacng8_exc	up	ptr	Exc	Exc	EXT_13_L45	-0.644620702009601	0.644620702009601	2.29184988961584e-06	0.0008611812012505	down	down_CACNG8_EXT_13_L45	no	no	both	up_down
6493	9651	18760.2648355145	-0.996193219712358	0.145529594341909	-6.84529647881715	7.6317647942413e-12	2.62941948483331e-10	L2/L3	hg	pt	0.996193219712358	human_down	chimp_up	human_down_CACNG8_L2/3-IT	chimp_up_CACNG8_L2/3-IT	0.527608501454537	0.145500096357872	3.62617286628341	0.0002876528271151	0.0009340731869654	L2/3-IT	rm	-0.527608501454537	macaque_down	macaque_down_CACNG8_L2/3-IT	up_CACNG8_L2/3-IT	CACNG8	Exc	up_CACNG8_Exc	L2/3-IT	chimp_up_cacng8_exc	up	ptr	Exc	Exc	EXT_2_L56	-0.678684011299343	0.678684011299343	1.84056549487691e-06	0.0002853196615406	down	down_CACNG8_EXT_2_L56	no	no	both	up_down
6493	9651	18760.2648355145	-0.996193219712358	0.145529594341909	-6.84529647881715	7.6317647942413e-12	2.62941948483331e-10	L2/L3	hg	pt	0.996193219712358	human_down	chimp_up	human_down_CACNG8_L2/3-IT	chimp_up_CACNG8_L2/3-IT	0.527608501454537	0.145500096357872	3.62617286628341	0.0002876528271151	0.0009340731869654	L2/3-IT	rm	-0.527608501454537	macaque_down	macaque_down_CACNG8_L2/3-IT	up_CACNG8_L2/3-IT	CACNG8	Exc	up_CACNG8_Exc	L2/3-IT	chimp_up_cacng8_exc	up	ptr	Exc	Exc	EXT_6_L23	-0.685924899572527	0.685924899572527	8.47419121957488e-10	5.26760862082241e-07	down	down_CACNG8_EXT_6_L23	no	no	both	up_down
2925	6083	14138.5305900319	-1.32583279621538	0.294181621728021	-4.50685120446155	6.57967391033379e-06	6.22190086994293e-05	L2/L3	hg	pt	1.32583279621538	human_down	chimp_up	human_down_CADM3_L2/3-IT	chimp_up_CADM3_L2/3-IT	0.67303264780824	0.294148955776152	2.28806743859536	0.0221335941142716	0.0436113913414818	L2/3-IT	rm	-0.67303264780824	macaque_down	macaque_down_CADM3_L2/3-IT	up_CADM3_L2/3-IT	CADM3	Exc	up_CADM3_Exc	L2/3-IT	chimp_up_cadm3_exc	up	ptr	Exc	Exc	EXT_10_L34	0.258280166791836	-0.258280166791836	9.36257239047997e-07	9.17379344157781e-05	up	up_CADM3_EXT_10_L34	yes	yes	both	up_up
2686	5844	49168.3238581761	-1.23680747127868	0.382834628582034	-3.23065725757264	0.0012350594268394	0.0053617727820042	L2/L3	hg	pt	1.23680747127868	human_down	chimp_up	human_down_CAMK2N1_L2/3-IT	chimp_up_CAMK2N1_L2/3-IT	1.04567938046905	0.38283379655892	2.73141867271927	0.0063062303110467	0.0145629462791396	L2/3-IT	rm	-1.04567938046905	macaque_down	macaque_down_CAMK2N1_L2/3-IT	up_CAMK2N1_L2/3-IT	CAMK2N1	Exc	up_CAMK2N1_Exc	L2/3-IT	chimp_up_camk2n1_exc	up	ptr	Exc	Exc	EXT_8_L6	0.412054897004345	-0.412054897004345	0.0001611982145363	0.0019665473220322	up	up_CAMK2N1_EXT_8_L6	no	no	both	up_up
3117	6275	4413.05841765145	0.578969041920064	0.228485926356146	2.53393743393023	0.0112788867903867	0.0330783340325518	L2/L3	hg	pt	-0.578969041920064	human_up	chimp_down	human_up_CAMKMT_L2/3-IT	chimp_down_CAMKMT_L2/3-IT	-0.626805925378354	0.228499953362557	-2.74313371252121	0.0060855899510126	0.0141044137191759	L2/3-IT	rm	0.626805925378354	macaque_up	macaque_up_CAMKMT_L2/3-IT	down_CAMKMT_L2/3-IT	CAMKMT	Exc	down_CAMKMT_Exc	L2/3-IT	chimp_down_camkmt_exc	down	ptr	Exc	Exc	EXT_6_L23	-0.255708353909871	0.255708353909871	6.21631867076119e-07	5.52014480057681e-05	down	down_CAMKMT_EXT_6_L23	no	no	both	down_down
3954	7112	7982.85072350361	-1.39793020004232	0.30143299421336	-4.63761508155552	3.52452377041154e-06	3.61157343077558e-05	L2/L3	hg	pt	1.39793020004232	human_down	chimp_up	human_down_CANX_L2/3-IT	chimp_up_CANX_L2/3-IT	0.82503271028779	0.30138348382148	2.7374848144515	0.0061910978313664	0.0143215970323794	L2/3-IT	rm	-0.82503271028779	macaque_down	macaque_down_CANX_L2/3-IT	up_CANX_L2/3-IT	CANX	Exc	up_CANX_Exc	L2/3-IT	chimp_up_canx_exc	up	ptr	Exc	Exc	EXT_9_L6	0.354927695851472	-0.354927695851472	2.9290452311394e-05	0.0003646911137289	up	up_CANX_EXT_9_L6	no	yes	both	up_up
3954	7112	7982.85072350361	-1.39793020004232	0.30143299421336	-4.63761508155552	3.52452377041154e-06	3.61157343077558e-05	L2/L3	hg	pt	1.39793020004232	human_down	chimp_up	human_down_CANX_L2/3-IT	chimp_up_CANX_L2/3-IT	0.82503271028779	0.30138348382148	2.7374848144515	0.0061910978313664	0.0143215970323794	L2/3-IT	rm	-0.82503271028779	macaque_down	macaque_down_CANX_L2/3-IT	up_CANX_L2/3-IT	CANX	Exc	up_CANX_Exc	L2/3-IT	chimp_up_canx_exc	up	ptr	Exc	Exc	EXT_4_L56	0.32163225216976	-0.32163225216976	0.0001387774219775	0.0011807031740701	up	up_CANX_EXT_4_L56	no	yes	both	up_up
5246	8404	4975.19694409782	-0.926286253253387	0.274991790876919	-3.36841419992779	0.0007560192399964	0.0035667484406499	L2/L3	hg	pt	0.926286253253387	human_down	chimp_up	human_down_CBX5_L2/3-IT	chimp_up_CBX5_L2/3-IT	0.786810148495635	0.274990291923861	2.86122882008317	0.0042200235221666	0.0102617342169457	L2/3-IT	rm	-0.786810148495635	macaque_down	macaque_down_CBX5_L2/3-IT	up_CBX5_L2/3-IT	CBX5	Exc	up_CBX5_Exc	L2/3-IT	chimp_up_cbx5_exc	up	ptr	Exc	Exc	EXT_4_L56	0.337144893979284	-0.337144893979284	0.00066761746866	0.0040748433918914	up	up_CBX5_EXT_4_L56	yes	yes	both	up_up
3025	6183	7246.51859142804	-0.875295808258257	0.254013709314993	-3.44586050342989	0.00056924412611	0.0027983127812271	L2/L3	hg	pt	0.875295808258257	human_down	chimp_up	human_down_CCSAP_L2/3-IT	chimp_up_CCSAP_L2/3-IT	0.81837063021087	0.25402349780303	3.22163357834492	0.0012746203113015	0.0035647953469549	L2/3-IT	rm	-0.81837063021087	macaque_down	macaque_down_CCSAP_L2/3-IT	up_CCSAP_L2/3-IT	CCSAP	Exc	up_CCSAP_Exc	L2/3-IT	chimp_up_ccsap_exc	up	ptr	Exc	Exc	EXT_4_L56	0.43174124835562	-0.43174124835562	5.9671510584827e-06	0.0001044838753252	up	up_CCSAP_EXT_4_L56	yes	yes	both	up_up
5887	9045	27744.2659331826	1.1642508940947	0.220817246991847	5.27246358676723	1.34604549457043e-07	1.99249934884327e-06	L2/L3	hg	pt	-1.1642508940947	human_up	chimp_down	human_up_CDH8_L2/3-IT	chimp_down_CDH8_L2/3-IT	-1.32705534762647	0.220816449049376	-6.0097667240801	1.85790464122553e-09	1.47039189293992e-08	L2/3-IT	rm	1.32705534762647	macaque_up	macaque_up_CDH8_L2/3-IT	down_CDH8_L2/3-IT	CDH8	Exc	down_CDH8_Exc	L2/3-IT	chimp_down_cdh8_exc	down	ptr	Exc	Exc	EXT_2_L56	-0.382795090325853	0.382795090325853	6.3172211168777e-08	3.31226767207584e-05	down	down_CDH8_EXT_2_L56	no	no	both	down_down
3488	6646	2533.09057322566	-0.906743288493571	0.260433251683859	-3.48167249239843	0.0004982927318749	0.0025001927215837	L2/L3	hg	pt	0.906743288493571	human_down	chimp_up	human_down_CDV3_L2/3-IT	chimp_up_CDV3_L2/3-IT	1.08103361016535	0.260551562307659	4.14901987380474	3.33901825197137e-05	0.0001318925793817	L2/3-IT	rm	-1.08103361016535	macaque_down	macaque_down_CDV3_L2/3-IT	up_CDV3_L2/3-IT	CDV3	Exc	up_CDV3_Exc	L2/3-IT	chimp_up_cdv3_exc	up	ptr	Exc	Exc	EXT_4_L56	-0.283628500262543	0.283628500262543	5.35692498989507e-07	1.85769387076478e-05	down	down_CDV3_EXT_4_L56	yes	yes	both	up_down
4758	7916	222679.785500615	0.503913832855801	0.211620498879415	2.3812146532314	0.0172556536695461	0.0468446562391367	L2/L3	hg	pt	-0.503913832855801	human_up	chimp_down	human_up_CELF2_L2/3-IT	chimp_down_CELF2_L2/3-IT	-0.608935245848073	0.211620598357561	-2.87748570117545	0.0040085807667399	0.0098104739817582	L2/3-IT	rm	0.608935245848073	macaque_up	macaque_up_CELF2_L2/3-IT	down_CELF2_L2/3-IT	CELF2	Exc	down_CELF2_Exc	L2/3-IT	chimp_down_celf2_exc	down	ptr	Exc	Exc	EXT_8_L6	-1.11616964769322	1.11616964769322	0.0001679297998089	0.002029700537887	down	down_CELF2_EXT_8_L6	no	no	both	down_down
2848	6006	6192.93779086879	-1.73265704041586	0.315296472552787	-5.49532643479154	3.8998834229409e-08	6.49243197574047e-07	L2/L3	hg	pt	1.73265704041586	human_down	chimp_up	human_down_CELSR2_L2/3-IT	chimp_up_CELSR2_L2/3-IT	1.09078260019812	0.315217259457086	3.46041521354774	0.0005393430499131	0.0016465191611799	L2/3-IT	rm	-1.09078260019812	macaque_down	macaque_down_CELSR2_L2/3-IT	up_CELSR2_L2/3-IT	CELSR2	Exc	up_CELSR2_Exc	L2/3-IT	chimp_up_celsr2_exc	up	ptr	Exc	Exc	EXT_9_L6	-0.419612785823729	0.419612785823729	2.87995026485008e-06	5.61086899041787e-05	down	down_CELSR2_EXT_9_L6	yes	yes	both	up_down
4900	8058	9566.0071749225	-1.46218585770179	0.282687453303595	-5.17244695728133	2.31048099627465e-07	3.22341929134021e-06	L2/L3	hg	pt	1.46218585770179	human_down	chimp_up	human_down_CEND1_L2/3-IT	chimp_up_CEND1_L2/3-IT	2.11774271664389	0.282791214211972	7.48871467787712	6.9551352453386e-14	9.59215896648316e-13	L2/3-IT	rm	-2.11774271664389	macaque_down	macaque_down_CEND1_L2/3-IT	up_CEND1_L2/3-IT	CEND1	Exc	up_CEND1_Exc	L2/3-IT	chimp_up_cend1_exc	up	ptr	Exc	Exc	EXT_11_L34	0.399795900281595	-0.399795900281595	8.074368535713e-09	1.60679933860689e-06	up	up_CEND1_EXT_11_L34	yes	yes	both	up_up
5039	8197	11978.2319482776	-1.11613783982204	0.316421049590878	-3.52738176320812	0.0004196911591204	0.0021746551712665	L2/L3	hg	pt	1.11613783982204	human_down	chimp_up	human_down_CFL1_L2/3-IT	chimp_up_CFL1_L2/3-IT	0.850392809762771	0.316412003636872	2.68761235347669	0.0071964887474422	0.0163435976203842	L2/3-IT	rm	-0.850392809762771	macaque_down	macaque_down_CFL1_L2/3-IT	up_CFL1_L2/3-IT	CFL1	Exc	up_CFL1_Exc	L2/3-IT	chimp_up_cfl1_exc	up	ptr	Exc	Exc	EXT_8_L6	0.41046890115265	-0.41046890115265	2.52197330179854e-05	0.0005340819561214	up	up_CFL1_EXT_8_L6	no	no	both	up_up
5039	8197	11978.2319482776	-1.11613783982204	0.316421049590878	-3.52738176320812	0.0004196911591204	0.0021746551712665	L2/L3	hg	pt	1.11613783982204	human_down	chimp_up	human_down_CFL1_L2/3-IT	chimp_up_CFL1_L2/3-IT	0.850392809762771	0.316412003636872	2.68761235347669	0.0071964887474422	0.0163435976203842	L2/3-IT	rm	-0.850392809762771	macaque_down	macaque_down_CFL1_L2/3-IT	up_CFL1_L2/3-IT	CFL1	Exc	up_CFL1_Exc	L2/3-IT	chimp_up_cfl1_exc	up	ptr	Exc	Exc	EXT_6_L23	0.283431044432826	-0.283431044432826	0.0001030032958801	0.0021940878591801	up	up_CFL1_EXT_6_L23	no	no	both	up_up
3042	6200	98577.297911359	0.61079025634753	0.150881128807756	4.04815540004188	5.1622868580609e-05	0.0003665562887595	L2/L3	hg	pt	-0.61079025634753	human_up	chimp_down	human_up_CHRM3_L2/3-IT	chimp_down_CHRM3_L2/3-IT	-0.659851299818731	0.150882063417238	-4.37329186037196	1.22386928013427e-05	5.27936361057388e-05	L2/3-IT	rm	0.659851299818731	macaque_up	macaque_up_CHRM3_L2/3-IT	down_CHRM3_L2/3-IT	CHRM3	Exc	down_CHRM3_Exc	L2/3-IT	chimp_down_chrm3_exc	down	ptr	Exc	Exc	EXT_9_L6	-0.594062904628503	0.594062904628503	1.59429707541197e-15	1.9321004910375e-12	down	down_CHRM3_EXT_9_L6	no	no	both	down_down
4979	8137	6522.73461843664	-1.19943488874881	0.312816287046524	-3.83431086684571	0.0001259168145224	0.0007844393164682	L2/L3	hg	pt	1.19943488874881	human_down	chimp_up	human_down_CHST1_L2/3-IT	chimp_up_CHST1_L2/3-IT	0.990575153010468	0.312806199307889	3.1667376004766	0.0015415935235272	0.0042152866505099	L2/3-IT	rm	-0.990575153010468	macaque_down	macaque_down_CHST1_L2/3-IT	up_CHST1_L2/3-IT	CHST1	Exc	up_CHST1_Exc	L2/3-IT	chimp_up_chst1_exc	up	ptr	Exc	Exc	EXT_4_L56	0.457287922758637	-0.457287922758637	1.62893425267449e-05	0.0002259118106394	up	up_CHST1_EXT_4_L56	yes	yes	both	up_up
3937	7095	5501.90106578706	-0.964760902893951	0.178771801649154	-5.39660558317429	6.79134538569821e-08	1.07062767807827e-06	L2/L3	hg	pt	0.964760902893951	human_down	chimp_up	human_down_CLTB_L2/3-IT	chimp_up_CLTB_L2/3-IT	0.711980797210963	0.178741736531901	3.98329349946699	6.79667308806509e-05	0.0002522563392455	L2/3-IT	rm	-0.711980797210963	macaque_down	macaque_down_CLTB_L2/3-IT	up_CLTB_L2/3-IT	CLTB	Exc	up_CLTB_Exc	L2/3-IT	chimp_up_cltb_exc	up	ptr	Exc	Exc	EXT_13_L45	0.304055604229706	-0.304055604229706	0.0001189043981335	0.0072484859634818	up	up_CLTB_EXT_13_L45	yes	yes	both	up_up
6125	9283	19804.5576802458	-0.855173531768366	0.269675137381272	-3.17112485812625	0.00151849859704	0.0063555047794777	L2/L3	hg	pt	0.855173531768366	human_down	chimp_up	human_down_CLTC_L2/3-IT	chimp_up_CLTC_L2/3-IT	0.618508515627102	0.269670500660335	2.2935712809246	0.0218151366003004	0.0430573110017152	L2/3-IT	rm	-0.618508515627102	macaque_down	macaque_down_CLTC_L2/3-IT	up_CLTC_L2/3-IT	CLTC	Exc	up_CLTC_Exc	L2/3-IT	chimp_up_cltc_exc	up	ptr	Exc	Exc	EXT_8_L6	0.279570549754042	-0.279570549754042	9.73974750094584e-05	0.0013601934348237	up	up_CLTC_EXT_8_L6	yes	yes	both	up_up
4456	7614	9701.96924588641	0.620347770360024	0.189979455857539	3.26534133682964	0.0010933223788274	0.0048466222322279	L2/L3	hg	pt	-0.620347770360024	human_up	chimp_down	human_up_CLVS1_L2/3-IT	chimp_down_CLVS1_L2/3-IT	-0.757417015505384	0.189978909893361	-3.9868478871183	6.69569227503819e-05	0.0002486986053435	L2/3-IT	rm	0.757417015505384	macaque_up	macaque_up_CLVS1_L2/3-IT	down_CLVS1_L2/3-IT	CLVS1	Exc	down_CLVS1_Exc	L2/3-IT	chimp_down_clvs1_exc	down	ptr	Exc	Exc	EXT_3_L23	-0.330863903760681	0.330863903760681	1.8200035493574e-06	0.0001551721544674	down	down_CLVS1_EXT_3_L23	no	yes	both	down_down
4456	7614	9701.96924588641	0.620347770360024	0.189979455857539	3.26534133682964	0.0010933223788274	0.0048466222322279	L2/L3	hg	pt	-0.620347770360024	human_up	chimp_down	human_up_CLVS1_L2/3-IT	chimp_down_CLVS1_L2/3-IT	-0.757417015505384	0.189978909893361	-3.9868478871183	6.69569227503819e-05	0.0002486986053435	L2/3-IT	rm	0.757417015505384	macaque_up	macaque_up_CLVS1_L2/3-IT	down_CLVS1_L2/3-IT	CLVS1	Exc	down_CLVS1_Exc	L2/3-IT	chimp_down_clvs1_exc	down	ptr	Exc	Exc	EXT_6_L23	-0.439466214799245	0.439466214799245	7.12147333553723e-09	2.19390110920149e-06	down	down_CLVS1_EXT_6_L23	no	yes	both	down_down
3482	6640	3963.55717436511	-0.823202525350975	0.311833541067897	-2.63987806613701	0.0082935860767344	0.025652279703644	L2/L3	hg	pt	0.823202525350975	human_down	chimp_up	human_down_CNBP_L2/3-IT	chimp_up_CNBP_L2/3-IT	0.697723681990849	0.311834613929966	2.23747990384271	0.0252549913286977	0.0489159275870953	L2/3-IT	rm	-0.697723681990849	macaque_down	macaque_down_CNBP_L2/3-IT	up_CNBP_L2/3-IT	CNBP	Exc	up_CNBP_Exc	L2/3-IT	chimp_up_cnbp_exc	up	ptr	Exc	Exc	EXT_4_L56	0.255430123684694	-0.255430123684694	1.40001822547065e-06	3.56313651375148e-05	up	up_CNBP_EXT_4_L56	yes	yes	both	up_up
4086	7244	5746.17099321299	0.669296272975391	0.254480190820809	2.63005254285852	0.0085371672312652	0.0262621734716446	L2/L3	hg	pt	-0.669296272975391	human_up	chimp_down	human_up_CNR1_L2/3-IT	chimp_down_CNR1_L2/3-IT	-1.09223101159764	0.254447402488261	-4.29256105944344	1.76623957126937e-05	7.39681385669795e-05	L2/3-IT	rm	1.09223101159764	macaque_up	macaque_up_CNR1_L2/3-IT	down_CNR1_L2/3-IT	CNR1	Exc	down_CNR1_Exc	L2/3-IT	chimp_down_cnr1_exc	down	ptr	Exc	Exc	EXT_4_L56	-0.410247152069314	0.410247152069314	1.91324263091361e-06	4.49624655270187e-05	down	down_CNR1_EXT_4_L56	no	yes	both	down_down
4086	7244	5746.17099321299	0.669296272975391	0.254480190820809	2.63005254285852	0.0085371672312652	0.0262621734716446	L2/L3	hg	pt	-0.669296272975391	human_up	chimp_down	human_up_CNR1_L2/3-IT	chimp_down_CNR1_L2/3-IT	-1.09223101159764	0.254447402488261	-4.29256105944344	1.76623957126937e-05	7.39681385669795e-05	L2/3-IT	rm	1.09223101159764	macaque_up	macaque_up_CNR1_L2/3-IT	down_CNR1_L2/3-IT	CNR1	Exc	down_CNR1_Exc	L2/3-IT	chimp_down_cnr1_exc	down	ptr	Exc	Exc	EXT_6_L23	-0.450651345697102	0.450651345697102	3.03212233836294e-10	2.38646871679098e-07	down	down_CNR1_EXT_6_L23	no	yes	both	down_down
4358	7516	237753.88107212	0.726683738142199	0.168778281323357	4.3055524232408	1.66569537173816e-05	0.0001371141830759	L2/L3	hg	pt	-0.726683738142199	human_up	chimp_down	human_up_CNTNAP2_L2/3-IT	chimp_down_CNTNAP2_L2/3-IT	-0.51466754364075	0.168779739735539	-3.04934433746126	0.0022934144968609	0.0059948363215922	L2/3-IT	rm	0.51466754364075	macaque_up	macaque_up_CNTNAP2_L2/3-IT	down_CNTNAP2_L2/3-IT	CNTNAP2	Exc	down_CNTNAP2_Exc	L2/3-IT	chimp_down_cntnap2_exc	down	ptr	Exc	Exc	EXT_9_L6	-0.902215579974747	0.902215579974747	6.91628517868993e-06	0.0001137185213498	down	down_CNTNAP2_EXT_9_L6	no	no	both	down_down
4358	7516	237753.88107212	0.726683738142199	0.168778281323357	4.3055524232408	1.66569537173816e-05	0.0001371141830759	L2/L3	hg	pt	-0.726683738142199	human_up	chimp_down	human_up_CNTNAP2_L2/3-IT	chimp_down_CNTNAP2_L2/3-IT	-0.51466754364075	0.168779739735539	-3.04934433746126	0.0022934144968609	0.0059948363215922	L2/3-IT	rm	0.51466754364075	macaque_up	macaque_up_CNTNAP2_L2/3-IT	down_CNTNAP2_L2/3-IT	CNTNAP2	Exc	down_CNTNAP2_Exc	L2/3-IT	chimp_down_cntnap2_exc	down	ptr	Exc	Exc	EXT_8_L6	-0.999760499628305	0.999760499628305	0.0004878283308579	0.0044239470739962	down	down_CNTNAP2_EXT_8_L6	no	no	both	down_down
3315	6473	3872.53216465252	-0.700628234303409	0.233808321879463	-2.99659237392161	0.0027301550829908	0.0103697039124365	L2/L3	hg	pt	0.700628234303409	human_down	chimp_up	human_down_COPS8_L2/3-IT	chimp_up_COPS8_L2/3-IT	0.715233358569527	0.233845674993098	3.05856996752511	0.0022239613903919	0.0058302424483187	L2/3-IT	rm	-0.715233358569527	macaque_down	macaque_down_COPS8_L2/3-IT	up_COPS8_L2/3-IT	COPS8	Exc	up_COPS8_Exc	L2/3-IT	chimp_up_cops8_exc	up	ptr	Exc	Exc	EXT_4_L56	0.270272526810362	-0.270272526810362	5.99039608902635e-07	1.99194666212671e-05	up	up_COPS8_EXT_4_L56	yes	yes	both	up_up
6393	9551	2813.8005806135	-0.885434319303159	0.264701382842901	-3.34503095447998	0.0008227338758931	0.0038171062512897	L2/L3	hg	pt	0.885434319303159	human_down	chimp_up	human_down_COX6B1_L2/3-IT	chimp_up_COX6B1_L2/3-IT	0.800467807766094	0.264716358640732	3.02386982004567	0.002495638004913	0.0064635746151573	L2/3-IT	rm	-0.800467807766094	macaque_down	macaque_down_COX6B1_L2/3-IT	up_COX6B1_L2/3-IT	COX6B1	Exc	up_COX6B1_Exc	L2/3-IT	chimp_up_cox6b1_exc	up	ptr	Exc	Exc	EXT_11_L34	0.259605567298389	-0.259605567298389	0.0002726401956625	0.0032605408014933	up	up_COX6B1_EXT_11_L34	yes	yes	both	up_up
4501	7659	4599.41529066392	-0.827987910413228	0.27269385932605	-3.03632766964229	0.002394789590317	0.0092737144373035	L2/L3	hg	pt	0.827987910413228	human_down	chimp_up	human_down_COX6C_L2/3-IT	chimp_up_COX6C_L2/3-IT	0.942884152372223	0.272742170957765	3.4570530441302	0.0005461173403486	0.0016659427173914	L2/3-IT	rm	-0.942884152372223	macaque_down	macaque_down_COX6C_L2/3-IT	up_COX6C_L2/3-IT	COX6C	Exc	up_COX6C_Exc	L2/3-IT	chimp_up_cox6c_exc	up	ptr	Exc	Exc	EXT_4_L56	0.335745965711734	-0.335745965711734	2.0697163330536e-07	9.25131999121196e-06	up	up_COX6C_EXT_4_L56	yes	yes	both	up_up
3804	6962	4617.1972143259	-0.616551028322545	0.234802934298616	-2.62582335337612	0.0086439663592147	0.0265494847878051	L2/L3	hg	pt	0.616551028322545	human_down	chimp_up	human_down_COX7C_L2/3-IT	chimp_up_COX7C_L2/3-IT	0.595364222855548	0.234825747123331	2.53534474029741	0.0112336713263458	0.0241553162178368	L2/3-IT	rm	-0.595364222855548	macaque_down	macaque_down_COX7C_L2/3-IT	up_COX7C_L2/3-IT	COX7C	Exc	up_COX7C_Exc	L2/3-IT	chimp_up_cox7c_exc	up	ptr	Exc	Exc	EXT_6_L23	0.26612553724431	-0.26612553724431	0.0008708240408362	0.009918497251346	up	up_COX7C_EXT_6_L23	no	yes	both	up_up
3804	6962	4617.1972143259	-0.616551028322545	0.234802934298616	-2.62582335337612	0.0086439663592147	0.0265494847878051	L2/L3	hg	pt	0.616551028322545	human_down	chimp_up	human_down_COX7C_L2/3-IT	chimp_up_COX7C_L2/3-IT	0.595364222855548	0.234825747123331	2.53534474029741	0.0112336713263458	0.0241553162178368	L2/3-IT	rm	-0.595364222855548	macaque_down	macaque_down_COX7C_L2/3-IT	up_COX7C_L2/3-IT	COX7C	Exc	up_COX7C_Exc	L2/3-IT	chimp_up_cox7c_exc	up	ptr	Exc	Exc	EXT_11_L34	0.256331142274845	-0.256331142274845	0.0006126416073795	0.0058332861181113	up	up_COX7C_EXT_11_L34	no	yes	both	up_up
3173	6331	1294.50682695929	1.10963255583625	0.196091626618835	5.65874522522658	1.52483720359247e-08	2.8078973540669e-07	L2/L3	hg	pt	-1.10963255583625	human_up	chimp_down	human_up_CREG2_L2/3-IT	chimp_down_CREG2_L2/3-IT	-0.812096583703379	0.196364130318138	-4.13566664333076	3.53925665362601e-05	0.0001391679519738	L2/3-IT	rm	0.812096583703379	macaque_up	macaque_up_CREG2_L2/3-IT	down_CREG2_L2/3-IT	CREG2	Exc	down_CREG2_Exc	L2/3-IT	chimp_down_creg2_exc	down	ptr	Exc	Exc	EXT_9_L6	-0.76232341827262	0.76232341827262	0.000859278707983	0.0054841573549774	down	down_CREG2_EXT_9_L6	yes	yes	both	down_down
2866	6024	12236.7545729398	-1.11309858938733	0.287793326184891	-3.86770118731741	0.0001098661760574	0.00069649296091	L2/L3	hg	pt	1.11309858938733	human_down	chimp_up	human_down_CSDE1_L2/3-IT	chimp_up_CSDE1_L2/3-IT	0.925026093088956	0.287789163960903	3.21424921062915	0.0013078610790618	0.0036489324105825	L2/3-IT	rm	-0.925026093088956	macaque_down	macaque_down_CSDE1_L2/3-IT	up_CSDE1_L2/3-IT	CSDE1	Exc	up_CSDE1_Exc	L2/3-IT	chimp_up_csde1_exc	up	ptr	Exc	Exc	EXT_9_L6	0.38343805745934	-0.38343805745934	2.15854611975761e-05	0.0002865358708714	up	up_CSDE1_EXT_9_L6	yes	yes	both	up_up
4657	7815	9567.13409108396	0.815585131255646	0.167838978734894	4.85933087417008	1.17783148622472e-06	1.35793345887586e-05	L2/L3	hg	pt	-0.815585131255646	human_up	chimp_down	human_up_CTNNAL1_L2/3-IT	chimp_down_CTNNAL1_L2/3-IT	-1.18545635353601	0.167815018391269	-7.06406592747299	1.61699965911552e-12	1.92399180027995e-11	L2/3-IT	rm	1.18545635353601	macaque_up	macaque_up_CTNNAL1_L2/3-IT	down_CTNNAL1_L2/3-IT	CTNNAL1	Exc	down_CTNNAL1_Exc	L2/3-IT	chimp_down_ctnnal1_exc	down	ptr	Exc	Exc	EXT_6_L23	-0.465541393842983	0.465541393842983	9.11016768535173e-09	2.49169159639493e-06	down	down_CTNNAL1_EXT_6_L23	yes	yes	both	down_down
3872	7030	5119.40533087929	-1.02559905507761	0.354266781393067	-2.89499074975276	0.003791697059617	0.0135521632904094	L2/L3	hg	pt	1.02559905507761	human_down	chimp_up	human_down_CXXC5_L2/3-IT	chimp_up_CXXC5_L2/3-IT	0.927591119499098	0.354271426372587	2.61830633364022	0.0088367436299394	0.0195974671657852	L2/3-IT	rm	-0.927591119499098	macaque_down	macaque_down_CXXC5_L2/3-IT	up_CXXC5_L2/3-IT	CXXC5	Exc	up_CXXC5_Exc	L2/3-IT	chimp_up_cxxc5_exc	up	ptr	Exc	Exc	EXT_9_L6	-0.256270521692974	0.256270521692974	0.0011826296252748	0.0070438090603969	down	down_CXXC5_EXT_9_L6	yes	yes	both	up_down
3798	6956	5568.54590332975	-2.09803923492934	0.382838528801215	-5.48021966728099	4.24798089221715e-08	7.03253828347342e-07	L2/L3	hg	pt	2.09803923492934	human_down	chimp_up	human_down_DHFR_L2/3-IT	chimp_up_DHFR_L2/3-IT	5.07251569887466	0.384534225837267	13.1913243556669	9.84405208161206e-40	1.1378317913189e-37	L2/3-IT	rm	-5.07251569887466	macaque_down	macaque_down_DHFR_L2/3-IT	up_DHFR_L2/3-IT	DHFR	Exc	up_DHFR_Exc	L2/3-IT	chimp_up_dhfr_exc	up	ptr	Exc	Exc	EXT_13_L45	0.53095008592978	-0.53095008592978	0.0001833493406356	0.0087963403860171	up	up_DHFR_EXT_13_L45	no	no	both	up_up
3798	6956	5568.54590332975	-2.09803923492934	0.382838528801215	-5.48021966728099	4.24798089221715e-08	7.03253828347342e-07	L2/L3	hg	pt	2.09803923492934	human_down	chimp_up	human_down_DHFR_L2/3-IT	chimp_up_DHFR_L2/3-IT	5.07251569887466	0.384534225837267	13.1913243556669	9.84405208161206e-40	1.1378317913189e-37	L2/3-IT	rm	-5.07251569887466	macaque_down	macaque_down_DHFR_L2/3-IT	up_DHFR_L2/3-IT	DHFR	Exc	up_DHFR_Exc	L2/3-IT	chimp_up_dhfr_exc	up	ptr	Exc	Exc	EXT_6_L23	-0.487341012994362	0.487341012994362	8.33337125472881e-06	0.0003539181046547	down	down_DHFR_EXT_6_L23	no	no	both	up_down
5074	8232	331434.606224286	0.539726293176808	0.170523337291726	3.16511687930117	0.001550206659615	0.0064699007100476	L2/L3	hg	pt	-0.539726293176808	human_up	chimp_down	human_up_DLG2_L2/3-IT	chimp_down_DLG2_L2/3-IT	-0.682479807089412	0.170523304623944	-4.00226707190838	6.2738421737387e-05	0.0002346094147021	L2/3-IT	rm	0.682479807089412	macaque_up	macaque_up_DLG2_L2/3-IT	down_DLG2_L2/3-IT	DLG2	Exc	down_DLG2_Exc	L2/3-IT	chimp_down_dlg2_exc	down	ptr	Exc	Exc	EXT_9_L6	-1.47272877300434	1.47272877300434	1.3192075641001e-05	0.000191801794182	down	down_DLG2_EXT_9_L6	no	no	both	down_down
4403	7561	10438.5575923394	-0.881086850762173	0.223769580691582	-3.93747375330948	8.23439353440691e-05	0.0005468051326632	L2/L3	hg	pt	0.881086850762173	human_down	chimp_up	human_down_DMTN_L2/3-IT	chimp_up_DMTN_L2/3-IT	0.772656213330192	0.223771922460826	3.45287382274448	0.0005546483752594	0.0016900552363384	L2/3-IT	rm	-0.772656213330192	macaque_down	macaque_down_DMTN_L2/3-IT	up_DMTN_L2/3-IT	DMTN	Exc	up_DMTN_Exc	L2/3-IT	chimp_up_dmtn_exc	up	ptr	Exc	Exc	EXT_4_L56	0.284734586601647	-0.284734586601647	0.0013741162665322	0.0071352972509072	up	up_DMTN_EXT_4_L56	no	yes	both	up_up
4403	7561	10438.5575923394	-0.881086850762173	0.223769580691582	-3.93747375330948	8.23439353440691e-05	0.0005468051326632	L2/L3	hg	pt	0.881086850762173	human_down	chimp_up	human_down_DMTN_L2/3-IT	chimp_up_DMTN_L2/3-IT	0.772656213330192	0.223771922460826	3.45287382274448	0.0005546483752594	0.0016900552363384	L2/3-IT	rm	-0.772656213330192	macaque_down	macaque_down_DMTN_L2/3-IT	up_DMTN_L2/3-IT	DMTN	Exc	up_DMTN_Exc	L2/3-IT	chimp_up_dmtn_exc	up	ptr	Exc	Exc	EXT_9_L6	-0.371240683169098	0.371240683169098	7.32706227993722e-06	0.0001193297526413	down	down_DMTN_EXT_9_L6	no	yes	both	up_down
5716	8874	4054.42372843681	-1.7181362952594	0.431788109938446	-3.97911905333459	6.91710985670296e-05	0.0004710411132151	L2/L3	hg	pt	1.7181362952594	human_down	chimp_up	human_down_DNAJA4_L2/3-IT	chimp_up_DNAJA4_L2/3-IT	1.98640166476773	0.431870360663445	4.5995322802801	4.23440576973677e-06	1.98881058917997e-05	L2/3-IT	rm	-1.98640166476773	macaque_down	macaque_down_DNAJA4_L2/3-IT	up_DNAJA4_L2/3-IT	DNAJA4	Exc	up_DNAJA4_Exc	L2/3-IT	chimp_up_dnaja4_exc	up	ptr	Exc	Exc	EXT_4_L56	0.280086571660457	-0.280086571660457	6.94723276411477e-06	0.0001172592702785	up	up_DNAJA4_EXT_4_L56	no	yes	both	up_up
5716	8874	4054.42372843681	-1.7181362952594	0.431788109938446	-3.97911905333459	6.91710985670296e-05	0.0004710411132151	L2/L3	hg	pt	1.7181362952594	human_down	chimp_up	human_down_DNAJA4_L2/3-IT	chimp_up_DNAJA4_L2/3-IT	1.98640166476773	0.431870360663445	4.5995322802801	4.23440576973677e-06	1.98881058917997e-05	L2/3-IT	rm	-1.98640166476773	macaque_down	macaque_down_DNAJA4_L2/3-IT	up_DNAJA4_L2/3-IT	DNAJA4	Exc	up_DNAJA4_Exc	L2/3-IT	chimp_up_dnaja4_exc	up	ptr	Exc	Exc	EXT_6_L23	0.255614170212122	-0.255614170212122	1.31953737333355e-05	0.000484215923778	up	up_DNAJA4_EXT_6_L23	no	yes	both	up_up
6354	9512	1925.89154082604	-0.70324250522323	0.28374892591777	-2.47839706511181	0.0131974185316339	0.0376099533388317	L2/L3	hg	pt	0.70324250522323	human_down	chimp_up	human_down_DNAJB1_L2/3-IT	chimp_up_DNAJB1_L2/3-IT	1.23110957520416	0.284058616003652	4.33399835753736	1.46425267067773e-05	6.22012689453284e-05	L2/3-IT	rm	-1.23110957520416	macaque_down	macaque_down_DNAJB1_L2/3-IT	up_DNAJB1_L2/3-IT	DNAJB1	Exc	up_DNAJB1_Exc	L2/3-IT	chimp_up_dnajb1_exc	up	ptr	Exc	Exc	EXT_6_L23	0.25281081290764	-0.25281081290764	0.0007828443178175	0.00922371366536	up	up_DNAJB1_EXT_6_L23	no	no	both	up_up
3301	6459	4534.71668238428	-0.992989361728711	0.317399996290346	-3.12851094308256	0.0017569446853774	0.007198870390465	L2/L3	hg	pt	0.992989361728711	human_down	chimp_up	human_down_DNAJB2_L2/3-IT	chimp_up_DNAJB2_L2/3-IT	1.17838366859291	0.317458127739002	3.71193415958694	0.0002056814962246	0.0006881470651771	L2/3-IT	rm	-1.17838366859291	macaque_down	macaque_down_DNAJB2_L2/3-IT	up_DNAJB2_L2/3-IT	DNAJB2	Exc	up_DNAJB2_Exc	L2/3-IT	chimp_up_dnajb2_exc	up	ptr	Exc	Exc	EXT_8_L6	0.365398492033678	-0.365398492033678	1.27535585500531e-05	0.0003290862997491	up	up_DNAJB2_EXT_8_L6	no	yes	both	up_up
3301	6459	4534.71668238428	-0.992989361728711	0.317399996290346	-3.12851094308256	0.0017569446853774	0.007198870390465	L2/L3	hg	pt	0.992989361728711	human_down	chimp_up	human_down_DNAJB2_L2/3-IT	chimp_up_DNAJB2_L2/3-IT	1.17838366859291	0.317458127739002	3.71193415958694	0.0002056814962246	0.0006881470651771	L2/3-IT	rm	-1.17838366859291	macaque_down	macaque_down_DNAJB2_L2/3-IT	up_DNAJB2_L2/3-IT	DNAJB2	Exc	up_DNAJB2_Exc	L2/3-IT	chimp_up_dnajb2_exc	up	ptr	Exc	Exc	EXT_11_L34	0.30602859403449	-0.30602859403449	2.11228705091663e-05	0.0005149324241206	up	up_DNAJB2_EXT_11_L34	no	yes	both	up_up
3301	6459	4534.71668238428	-0.992989361728711	0.317399996290346	-3.12851094308256	0.0017569446853774	0.007198870390465	L2/L3	hg	pt	0.992989361728711	human_down	chimp_up	human_down_DNAJB2_L2/3-IT	chimp_up_DNAJB2_L2/3-IT	1.17838366859291	0.317458127739002	3.71193415958694	0.0002056814962246	0.0006881470651771	L2/3-IT	rm	-1.17838366859291	macaque_down	macaque_down_DNAJB2_L2/3-IT	up_DNAJB2_L2/3-IT	DNAJB2	Exc	up_DNAJB2_Exc	L2/3-IT	chimp_up_dnajb2_exc	up	ptr	Exc	Exc	EXT_4_L56	0.285714955649667	-0.285714955649667	0.0002960159810663	0.0021635679142028	up	up_DNAJB2_EXT_4_L56	no	yes	both	up_up
3301	6459	4534.71668238428	-0.992989361728711	0.317399996290346	-3.12851094308256	0.0017569446853774	0.007198870390465	L2/L3	hg	pt	0.992989361728711	human_down	chimp_up	human_down_DNAJB2_L2/3-IT	chimp_up_DNAJB2_L2/3-IT	1.17838366859291	0.317458127739002	3.71193415958694	0.0002056814962246	0.0006881470651771	L2/3-IT	rm	-1.17838366859291	macaque_down	macaque_down_DNAJB2_L2/3-IT	up_DNAJB2_L2/3-IT	DNAJB2	Exc	up_DNAJB2_Exc	L2/3-IT	chimp_up_dnajb2_exc	up	ptr	Exc	Exc	EXT_9_L6	0.261274664193676	-0.261274664193676	0.001157137083381	0.0069179739384261	up	up_DNAJB2_EXT_9_L6	no	yes	both	up_up
6651	9809	7639.32967440472	-0.867626549162002	0.204302035156149	-4.24678368230092	2.16861151462763e-05	0.0001725250734176	L2/L3	hg	pt	0.867626549162002	human_down	chimp_up	human_down_DNAJC5_L2/3-IT	chimp_up_DNAJC5_L2/3-IT	1.26127494139279	0.204390833933373	6.17089777031753	6.79033175466727e-10	5.7229764819805e-09	L2/3-IT	rm	-1.26127494139279	macaque_down	macaque_down_DNAJC5_L2/3-IT	up_DNAJC5_L2/3-IT	DNAJC5	Exc	up_DNAJC5_Exc	L2/3-IT	chimp_up_dnajc5_exc	up	ptr	Exc	Exc	EXT_9_L6	-0.253281758483817	0.253281758483817	1.41784889699803e-05	0.0002028377159616	down	down_DNAJC5_EXT_9_L6	yes	yes	both	up_down
4416	7574	34209.5084281358	-0.67039042749728	0.214126089904137	-3.13082085325244	0.0017431846252695	0.0071546278531523	L2/L3	hg	pt	0.67039042749728	human_down	chimp_up	human_down_DPYSL2_L2/3-IT	chimp_up_DPYSL2_L2/3-IT	0.537915113982777	0.214126051750935	2.512142308627	0.0120000686680848	0.025539471002229	L2/3-IT	rm	-0.537915113982777	macaque_down	macaque_down_DPYSL2_L2/3-IT	up_DPYSL2_L2/3-IT	DPYSL2	Exc	up_DPYSL2_Exc	L2/3-IT	chimp_up_dpysl2_exc	up	ptr	Exc	Exc	EXT_6_L23	0.435584233076072	-0.435584233076072	9.26231317584501e-05	0.0020473904113804	up	up_DPYSL2_EXT_6_L23	no	no	both	up_up
4416	7574	34209.5084281358	-0.67039042749728	0.214126089904137	-3.13082085325244	0.0017431846252695	0.0071546278531523	L2/L3	hg	pt	0.67039042749728	human_down	chimp_up	human_down_DPYSL2_L2/3-IT	chimp_up_DPYSL2_L2/3-IT	0.537915113982777	0.214126051750935	2.512142308627	0.0120000686680848	0.025539471002229	L2/3-IT	rm	-0.537915113982777	macaque_down	macaque_down_DPYSL2_L2/3-IT	up_DPYSL2_L2/3-IT	DPYSL2	Exc	up_DPYSL2_Exc	L2/3-IT	chimp_up_dpysl2_exc	up	ptr	Exc	Exc	EXT_9_L6	0.367251167399213	-0.367251167399213	0.0004284232425349	0.0031545302511452	up	up_DPYSL2_EXT_9_L6	no	no	both	up_up
4425	7583	2747.48140533007	-0.792920190492667	0.259440905040346	-3.05626512661664	0.0022411298919367	0.008784564043036	L2/L3	hg	pt	0.792920190492667	human_down	chimp_up	human_down_DUSP26_L2/3-IT	chimp_up_DUSP26_L2/3-IT	0.962071935152445	0.25954439116062	3.70677220513335	0.0002099175954606	0.0007008706732621	L2/3-IT	rm	-0.962071935152445	macaque_down	macaque_down_DUSP26_L2/3-IT	up_DUSP26_L2/3-IT	DUSP26	Exc	up_DUSP26_Exc	L2/3-IT	chimp_up_dusp26_exc	up	ptr	Exc	Exc	EXT_6_L23	0.299519306558439	-0.299519306558439	1.66851311405739e-08	3.72995440907228e-06	up	up_DUSP26_EXT_6_L23	yes	yes	both	up_up
6650	9808	11518.816638587	-1.35722240801899	0.364381299639171	-3.72473123445956	0.0001955234203762	0.0011417780084999	L2/L3	hg	pt	1.35722240801899	human_down	chimp_up	human_down_EEF1A2_L2/3-IT	chimp_up_EEF1A2_L2/3-IT	1.1833584979828	0.364378443412409	3.24760841201426	0.0011637931852809	0.0032843567011189	L2/3-IT	rm	-1.1833584979828	macaque_down	macaque_down_EEF1A2_L2/3-IT	up_EEF1A2_L2/3-IT	EEF1A2	Exc	up_EEF1A2_Exc	L2/3-IT	chimp_up_eef1a2_exc	up	ptr	Exc	Exc	EXT_4_L56	0.489144142438687	-0.489144142438687	0.0001009168989627	0.0009306955067638	up	up_EEF1A2_EXT_4_L56	yes	yes	both	up_up
5676	8834	7880.51644166561	-1.26393672693452	0.380621633631415	-3.32071699360758	0.0008978653172784	0.0041103316363681	L2/L3	hg	pt	1.26393672693452	human_down	chimp_up	human_down_EID1_L2/3-IT	chimp_up_EID1_L2/3-IT	1.47168976290449	0.380654867197472	3.8662050317119	0.0001105420159614	0.0003932560975278	L2/3-IT	rm	-1.47168976290449	macaque_down	macaque_down_EID1_L2/3-IT	up_EID1_L2/3-IT	EID1	Exc	up_EID1_Exc	L2/3-IT	chimp_up_eid1_exc	up	ptr	Exc	Exc	EXT_4_L56	0.566050550778947	-0.566050550778947	1.89506100696272e-08	1.74679457584802e-06	up	up_EID1_EXT_4_L56	no	yes	both	up_up
5676	8834	7880.51644166561	-1.26393672693452	0.380621633631415	-3.32071699360758	0.0008978653172784	0.0041103316363681	L2/L3	hg	pt	1.26393672693452	human_down	chimp_up	human_down_EID1_L2/3-IT	chimp_up_EID1_L2/3-IT	1.47168976290449	0.380654867197472	3.8662050317119	0.0001105420159614	0.0003932560975278	L2/3-IT	rm	-1.47168976290449	macaque_down	macaque_down_EID1_L2/3-IT	up_EID1_L2/3-IT	EID1	Exc	up_EID1_Exc	L2/3-IT	chimp_up_eid1_exc	up	ptr	Exc	Exc	EXT_11_L34	0.312801446174139	-0.312801446174139	1.95048432141193e-06	8.68336420494349e-05	up	up_EID1_EXT_11_L34	no	yes	both	up_up
5676	8834	7880.51644166561	-1.26393672693452	0.380621633631415	-3.32071699360758	0.0008978653172784	0.0041103316363681	L2/L3	hg	pt	1.26393672693452	human_down	chimp_up	human_down_EID1_L2/3-IT	chimp_up_EID1_L2/3-IT	1.47168976290449	0.380654867197472	3.8662050317119	0.0001105420159614	0.0003932560975278	L2/3-IT	rm	-1.47168976290449	macaque_down	macaque_down_EID1_L2/3-IT	up_EID1_L2/3-IT	EID1	Exc	up_EID1_Exc	L2/3-IT	chimp_up_eid1_exc	up	ptr	Exc	Exc	EXT_5_L56	0.253577043445344	-0.253577043445344	2.50062324449177e-07	3.93146231675666e-05	up	up_EID1_EXT_5_L56	no	yes	both	up_up
3363	6521	6474.98081581286	-0.79721107083584	0.293621087551671	-2.71510155310473	0.0066255450061237	0.0213340215942815	L2/L3	hg	pt	0.79721107083584	human_down	chimp_up	human_down_EIF1B_L2/3-IT	chimp_up_EIF1B_L2/3-IT	0.818480753440181	0.293640324209841	2.7873581588041	0.0053139711633817	0.0125375215832781	L2/3-IT	rm	-0.818480753440181	macaque_down	macaque_down_EIF1B_L2/3-IT	up_EIF1B_L2/3-IT	EIF1B	Exc	up_EIF1B_Exc	L2/3-IT	chimp_up_eif1b_exc	up	ptr	Exc	Exc	EXT_9_L6	0.299458209270769	-0.299458209270769	0.0003324402067625	0.0025835281553083	up	up_EIF1B_EXT_9_L6	yes	yes	both	up_up
4936	8094	8677.78439990837	-1.32887452796061	0.362594727211521	-3.66490306734494	0.0002474322780479	0.0013876403741528	L2/L3	hg	pt	1.32887452796061	human_down	chimp_up	human_down_EIF4G2_L2/3-IT	chimp_up_EIF4G2_L2/3-IT	0.925503308867681	0.36257144522043	2.55260948171197	0.0106919300893296	0.0231161680821499	L2/3-IT	rm	-0.925503308867681	macaque_down	macaque_down_EIF4G2_L2/3-IT	up_EIF4G2_L2/3-IT	EIF4G2	Exc	up_EIF4G2_Exc	L2/3-IT	chimp_up_eif4g2_exc	up	ptr	Exc	Exc	EXT_6_L23	-0.257844615771315	0.257844615771315	2.14401025026609e-06	0.0001336780615918	down	down_EIF4G2_EXT_6_L23	yes	yes	both	up_down
4256	7414	5221.56974143599	-0.892317340818619	0.333488731696404	-2.67570462210085	0.0074572335775087	0.0234715760410584	L2/L3	hg	pt	0.892317340818619	human_down	chimp_up	human_down_EIF4H_L2/3-IT	chimp_up_EIF4H_L2/3-IT	1.08018666970871	0.333535516214052	3.23859564333617	0.0012011973880796	0.0033800909112981	L2/3-IT	rm	-1.08018666970871	macaque_down	macaque_down_EIF4H_L2/3-IT	up_EIF4H_L2/3-IT	EIF4H	Exc	up_EIF4H_Exc	L2/3-IT	chimp_up_eif4h_exc	up	ptr	Exc	Exc	EXT_4_L56	0.381895563922429	-0.381895563922429	3.88147628152775e-07	1.43857214684122e-05	up	up_EIF4H_EXT_4_L56	yes	yes	both	up_up
5089	8247	19249.4636083756	-1.03054032889531	0.197085767525965	-5.22889268886216	1.70528305219082e-07	2.48100942470822e-06	L2/L3	hg	pt	1.03054032889531	human_down	chimp_up	human_down_ELMOD1_L2/3-IT	chimp_up_ELMOD1_L2/3-IT	0.779588433880671	0.197077925844869	3.95573695297731	7.62990793323147e-05	0.0002798862857236	L2/3-IT	rm	-0.779588433880671	macaque_down	macaque_down_ELMOD1_L2/3-IT	up_ELMOD1_L2/3-IT	ELMOD1	Exc	up_ELMOD1_Exc	L2/3-IT	chimp_up_elmod1_exc	up	ptr	Exc	Exc	EXT_4_L56	0.42769975892411	-0.42769975892411	6.79703782786183e-05	0.0006874320804869	up	up_ELMOD1_EXT_4_L56	yes	yes	both	up_up
5600	8758	8102.76567259998	1.05178972081067	0.157015841179243	6.69862169900415	2.10394467280936e-11	6.66006347625789e-10	L2/L3	hg	pt	-1.05178972081067	human_up	chimp_down	human_up_EVL_L2/3-IT	chimp_down_EVL_L2/3-IT	-0.596320132332061	0.157092671569812	-3.79597677201038	0.0001470632685127	0.0005095156603784	L2/3-IT	rm	0.596320132332061	macaque_up	macaque_up_EVL_L2/3-IT	down_EVL_L2/3-IT	EVL	Exc	down_EVL_Exc	L2/3-IT	chimp_down_evl_exc	down	ptr	Exc	Exc	EXT_10_L34	-0.304753148867653	0.304753148867653	9.88463641738155e-05	0.0022127168283814	down	down_EVL_EXT_10_L34	no	no	both	down_down
4354	7512	2993.53423290884	-1.29332096995247	0.359035210790974	-3.60221207024017	0.0003155207929459	0.0017035829685904	L2/L3	hg	pt	1.29332096995247	human_down	chimp_up	human_down_FAM131B_L2/3-IT	chimp_up_FAM131B_L2/3-IT	1.02569592895601	0.359000736602319	2.85708586189397	0.004275501646028	0.010378963041708	L2/3-IT	rm	-1.02569592895601	macaque_down	macaque_down_FAM131B_L2/3-IT	up_FAM131B_L2/3-IT	FAM131B	Exc	up_FAM131B_Exc	L2/3-IT	chimp_up_fam131b_exc	up	ptr	Exc	Exc	EXT_9_L6	0.25271002868072	-0.25271002868072	0.0001214918777856	0.0011423896239798	up	up_FAM131B_EXT_9_L6	yes	yes	both	up_up
3785	6943	11435.6700145304	-0.642908658450936	0.206459119970824	-3.11397558287467	0.0018458476460792	0.007503648442244	L2/L3	hg	pt	0.642908658450936	human_down	chimp_up	human_down_FAM169A_L2/3-IT	chimp_up_FAM169A_L2/3-IT	0.53585660572242	0.206461401786884	2.59543237178806	0.0094471992443445	0.0207672402878079	L2/3-IT	rm	-0.53585660572242	macaque_down	macaque_down_FAM169A_L2/3-IT	up_FAM169A_L2/3-IT	FAM169A	Exc	up_FAM169A_Exc	L2/3-IT	chimp_up_fam169a_exc	up	ptr	Exc	Exc	EXT_2_L56	-0.292538382893195	0.292538382893195	4.23865716832755e-06	0.0004471156292294	down	down_FAM169A_EXT_2_L56	yes	yes	both	up_down
3430	6588	84641.0807103845	0.852348691025994	0.275351296935531	3.09549546529123	0.0019648437734288	0.0079049299417369	L2/L3	hg	pt	-0.852348691025994	human_up	chimp_down	human_up_FAM19A1_L2/3-IT	chimp_down_FAM19A1_L2/3-IT	-0.874162899430435	0.275352071992676	-3.17470972019301	0.0014998646184898	0.0041146263431965	L2/3-IT	rm	0.874162899430435	macaque_up	macaque_up_FAM19A1_L2/3-IT	down_FAM19A1_L2/3-IT	FAM19A1	Exc	down_FAM19A1_Exc	L2/3-IT	chimp_down_fam19a1_exc	down	ptr	Exc	Exc	EXT_9_L6	-0.530792632201443	0.530792632201443	1.41892308460434e-11	2.37663848691208e-09	down	down_FAM19A1_EXT_9_L6	yes	yes	both	down_down
4828	7986	10561.6550110443	-0.748770169497538	0.216603322628258	-3.45687296211335	0.0005464824069239	0.0027026266402752	L2/L3	hg	pt	0.748770169497538	human_down	chimp_up	human_down_FAM213A_L2/3-IT	chimp_up_FAM213A_L2/3-IT	0.844314715790787	0.216627026917509	3.89755021709409	9.71706771046762e-05	0.0003494775293172	L2/3-IT	rm	-0.844314715790787	macaque_down	macaque_down_FAM213A_L2/3-IT	up_FAM213A_L2/3-IT	FAM213A	Exc	up_FAM213A_Exc	L2/3-IT	chimp_up_fam213a_exc	up	ptr	Exc	Exc	EXT_4_L56	0.276913986608152	-0.276913986608152	0.0007504129495082	0.0044564267363009	up	up_FAM213A_EXT_4_L56	yes	yes	both	up_up
3353	6511	13395.3062673235	0.578641162281161	0.126189316208527	4.58550041847411	4.52900367734975e-06	4.48429839323764e-05	L2/L3	hg	pt	-0.578641162281161	human_up	chimp_down	human_up_FBXL2_L2/3-IT	chimp_down_FBXL2_L2/3-IT	-0.688873468415857	0.126191394411398	-5.45895757495201	4.78938174162387e-08	3.08117315172107e-07	L2/3-IT	rm	0.688873468415857	macaque_up	macaque_up_FBXL2_L2/3-IT	down_FBXL2_L2/3-IT	FBXL2	Exc	down_FBXL2_Exc	L2/3-IT	chimp_down_fbxl2_exc	down	ptr	Exc	Exc	EXT_6_L23	-0.26362356385339	0.26362356385339	1.32481112111893e-07	1.81172336850083e-05	down	down_FBXL2_EXT_6_L23	yes	yes	both	down_down
5352	8510	9440.46780930933	-0.890806708495066	0.248032453056795	-3.59149255477099	0.0003287895709399	0.0017640068765413	L2/L3	hg	pt	0.890806708495066	human_down	chimp_up	human_down_FBXO21_L2/3-IT	chimp_up_FBXO21_L2/3-IT	0.756783503523177	0.248032153267207	3.05115080264569	0.0022796604659932	0.0059627369063634	L2/3-IT	rm	-0.756783503523177	macaque_down	macaque_down_FBXO21_L2/3-IT	up_FBXO21_L2/3-IT	FBXO21	Exc	up_FBXO21_Exc	L2/3-IT	chimp_up_fbxo21_exc	up	ptr	Exc	Exc	EXT_4_L56	0.318145840681082	-0.318145840681082	2.88989310839648e-07	1.17645762925339e-05	up	up_FBXO21_EXT_4_L56	yes	yes	both	up_up
5153	8311	3391.07193885332	-1.47334003684737	0.323798492362598	-4.55017571606692	5.36011352743092e-06	5.19893834710792e-05	L2/L3	hg	pt	1.47334003684737	human_down	chimp_up	human_down_FKBP4_L2/3-IT	chimp_up_FKBP4_L2/3-IT	1.35960952884663	0.323803200190111	4.19887613231856	2.68242996030338e-05	0.0001084832070304	L2/3-IT	rm	-1.35960952884663	macaque_down	macaque_down_FKBP4_L2/3-IT	up_FKBP4_L2/3-IT	FKBP4	Exc	up_FKBP4_Exc	L2/3-IT	chimp_up_fkbp4_exc	up	ptr	Exc	Exc	EXT_9_L6	0.324803462795546	-0.324803462795546	5.05170067408597e-05	0.0005631771498242	up	up_FKBP4_EXT_9_L6	no	no	both	up_up
5153	8311	3391.07193885332	-1.47334003684737	0.323798492362598	-4.55017571606692	5.36011352743092e-06	5.19893834710792e-05	L2/L3	hg	pt	1.47334003684737	human_down	chimp_up	human_down_FKBP4_L2/3-IT	chimp_up_FKBP4_L2/3-IT	1.35960952884663	0.323803200190111	4.19887613231856	2.68242996030338e-05	0.0001084832070304	L2/3-IT	rm	-1.35960952884663	macaque_down	macaque_down_FKBP4_L2/3-IT	up_FKBP4_L2/3-IT	FKBP4	Exc	up_FKBP4_Exc	L2/3-IT	chimp_up_fkbp4_exc	up	ptr	Exc	Exc	EXT_4_L56	0.315230499889774	-0.315230499889774	1.88785134348111e-07	8.58948219962377e-06	up	up_FKBP4_EXT_4_L56	no	no	both	up_up
3232	6390	37822.0660667819	0.652179495275771	0.175244303803775	3.72154461582975	0.0001980078714203	0.0011543014044323	L2/L3	hg	pt	-0.652179495275771	human_up	chimp_down	human_up_FMNL2_L2/3-IT	chimp_down_FMNL2_L2/3-IT	-0.530390459522437	0.175250819474617	-3.02646493244647	0.0024743151986462	0.0064172510756213	L2/3-IT	rm	0.530390459522437	macaque_up	macaque_up_FMNL2_L2/3-IT	down_FMNL2_L2/3-IT	FMNL2	Exc	down_FMNL2_Exc	L2/3-IT	chimp_down_fmnl2_exc	down	ptr	Exc	Exc	EXT_1_L4	-0.304005275699961	0.304005275699961	2.62442409570322e-05	0.0009628226746382	down	down_FMNL2_EXT_1_L4	no	no	both	down_down
3232	6390	37822.0660667819	0.652179495275771	0.175244303803775	3.72154461582975	0.0001980078714203	0.0011543014044323	L2/L3	hg	pt	-0.652179495275771	human_up	chimp_down	human_up_FMNL2_L2/3-IT	chimp_down_FMNL2_L2/3-IT	-0.530390459522437	0.175250819474617	-3.02646493244647	0.0024743151986462	0.0064172510756213	L2/3-IT	rm	0.530390459522437	macaque_up	macaque_up_FMNL2_L2/3-IT	down_FMNL2_L2/3-IT	FMNL2	Exc	down_FMNL2_Exc	L2/3-IT	chimp_down_fmnl2_exc	down	ptr	Exc	Exc	EXT_10_L34	-0.435892698924008	0.435892698924008	1.64178378266656e-06	0.0001279367213448	down	down_FMNL2_EXT_10_L34	no	no	both	down_down
3232	6390	37822.0660667819	0.652179495275771	0.175244303803775	3.72154461582975	0.0001980078714203	0.0011543014044323	L2/L3	hg	pt	-0.652179495275771	human_up	chimp_down	human_up_FMNL2_L2/3-IT	chimp_down_FMNL2_L2/3-IT	-0.530390459522437	0.175250819474617	-3.02646493244647	0.0024743151986462	0.0064172510756213	L2/3-IT	rm	0.530390459522437	macaque_up	macaque_up_FMNL2_L2/3-IT	down_FMNL2_L2/3-IT	FMNL2	Exc	down_FMNL2_Exc	L2/3-IT	chimp_down_fmnl2_exc	down	ptr	Exc	Exc	EXT_9_L6	-0.575377720335181	0.575377720335181	7.59818042029005e-06	0.0001228710463256	down	down_FMNL2_EXT_9_L6	no	no	both	down_down
3232	6390	37822.0660667819	0.652179495275771	0.175244303803775	3.72154461582975	0.0001980078714203	0.0011543014044323	L2/L3	hg	pt	-0.652179495275771	human_up	chimp_down	human_up_FMNL2_L2/3-IT	chimp_down_FMNL2_L2/3-IT	-0.530390459522437	0.175250819474617	-3.02646493244647	0.0024743151986462	0.0064172510756213	L2/3-IT	rm	0.530390459522437	macaque_up	macaque_up_FMNL2_L2/3-IT	down_FMNL2_L2/3-IT	FMNL2	Exc	down_FMNL2_Exc	L2/3-IT	chimp_down_fmnl2_exc	down	ptr	Exc	Exc	EXT_8_L6	-0.629508826827022	0.629508826827022	9.17808788061871e-10	4.62888518542749e-07	down	down_FMNL2_EXT_8_L6	no	no	both	down_down
4763	7921	165868.439002385	0.688191649730818	0.175930070044052	3.91173407455872	9.16357814251763e-05	0.0005988063309017	L2/L3	hg	pt	-0.688191649730818	human_up	chimp_down	human_up_FRMD4A_L2/3-IT	chimp_down_FRMD4A_L2/3-IT	-0.596530172915684	0.175931363939522	-3.39069827890805	0.0006971480505372	0.0020783437276701	L2/3-IT	rm	0.596530172915684	macaque_up	macaque_up_FRMD4A_L2/3-IT	down_FRMD4A_L2/3-IT	FRMD4A	Exc	down_FRMD4A_Exc	L2/3-IT	chimp_down_frmd4a_exc	down	ptr	Exc	Exc	EXT_9_L6	-0.591997648645711	0.591997648645711	0.0001429707610552	0.0013023158439749	down	down_FRMD4A_EXT_9_L6	no	no	both	down_down
4763	7921	165868.439002385	0.688191649730818	0.175930070044052	3.91173407455872	9.16357814251763e-05	0.0005988063309017	L2/L3	hg	pt	-0.688191649730818	human_up	chimp_down	human_up_FRMD4A_L2/3-IT	chimp_down_FRMD4A_L2/3-IT	-0.596530172915684	0.175931363939522	-3.39069827890805	0.0006971480505372	0.0020783437276701	L2/3-IT	rm	0.596530172915684	macaque_up	macaque_up_FRMD4A_L2/3-IT	down_FRMD4A_L2/3-IT	FRMD4A	Exc	down_FRMD4A_Exc	L2/3-IT	chimp_down_frmd4a_exc	down	ptr	Exc	Exc	EXT_11_L34	-0.797841577960434	0.797841577960434	0.0001219991585657	0.0018103797322558	down	down_FRMD4A_EXT_11_L34	no	no	both	down_down
5181	8339	8170.63247678923	-1.08284986494469	0.341981296359091	-3.16640084259949	0.0015433795487042	0.0064437586953539	L2/L3	hg	pt	1.08284986494469	human_down	chimp_up	human_down_GABARAPL1_L2/3-IT	chimp_up_GABARAPL1_L2/3-IT	1.3395558769289	0.342019801096252	3.9166032862288	8.98053496285368e-05	0.0003249620231862	L2/3-IT	rm	-1.3395558769289	macaque_down	macaque_down_GABARAPL1_L2/3-IT	up_GABARAPL1_L2/3-IT	GABARAPL1	Exc	up_GABARAPL1_Exc	L2/3-IT	chimp_up_gabarapl1_exc	up	ptr	Exc	Exc	EXT_11_L34	0.29842811061552	-0.29842811061552	4.53166975822402e-06	0.0001621946550155	up	up_GABARAPL1_EXT_11_L34	yes	yes	both	up_up
3105	6263	1953.43550372003	1.94164397569363	0.43789479829025	4.43404211074152	9.24825498172566e-06	8.28717548739405e-05	L2/L3	hg	pt	-1.94164397569363	human_up	chimp_down	human_up_GALNT14_L2/3-IT	chimp_down_GALNT14_L2/3-IT	-1.22527752831618	0.438048752637391	-2.79712593846932	0.0051559431533548	0.012212159266333	L2/3-IT	rm	1.22527752831618	macaque_up	macaque_up_GALNT14_L2/3-IT	down_GALNT14_L2/3-IT	GALNT14	Exc	down_GALNT14_Exc	L2/3-IT	chimp_down_galnt14_exc	down	ptr	Exc	Exc	EXT_6_L23	-0.442516233185246	0.442516233185246	0.000492595393259	0.0067454000680398	down	down_GALNT14_EXT_6_L23	yes	yes	both	down_down
6912	10070	10418.2633718875	-0.909981724629081	0.360601523014499	-2.52351048609546	0.0116189595260363	0.0338750950223768	L2/L3	hg	pt	0.909981724629081	human_down	chimp_up	human_down_GDI1_L2/3-IT	chimp_up_GDI1_L2/3-IT	1.03792768775053	0.360619059694759	2.87818311275359	0.0039997289820908	0.0097907847501303	L2/3-IT	rm	-1.03792768775053	macaque_down	macaque_down_GDI1_L2/3-IT	up_GDI1_L2/3-IT	GDI1	Exc	up_GDI1_Exc	L2/3-IT	chimp_up_gdi1_exc	up	ptr	Exc	Exc	EXT_6_L23	0.268086795523977	-0.268086795523977	0.0007650850151791	0.0090625988227519	up	up_GDI1_EXT_6_L23	yes	yes	both	up_up
4829	7987	7529.84104439942	-1.24324986535894	0.399380898834562	-3.11294272957691	0.0018523195835509	0.0075248109124669	L2/L3	hg	pt	1.24324986535894	human_down	chimp_up	human_down_GHITM_L2/3-IT	chimp_up_GHITM_L2/3-IT	1.58733942029547	0.39942845005981	3.97402693788534	7.066756540569e-05	0.0002612816169219	L2/3-IT	rm	-1.58733942029547	macaque_down	macaque_down_GHITM_L2/3-IT	up_GHITM_L2/3-IT	GHITM	Exc	up_GHITM_Exc	L2/3-IT	chimp_up_ghitm_exc	up	ptr	Exc	Exc	EXT_4_L56	0.535767634263611	-0.535767634263611	1.06492051089824e-05	0.0001627571811759	up	up_GHITM_EXT_4_L56	yes	yes	both	up_up
5012	8170	6488.27737598217	-1.22609360756522	0.355489979620269	-3.44902438283893	0.0005626158967568	0.0027737593765243	L2/L3	hg	pt	1.22609360756522	human_down	chimp_up	human_down_GNG3_L2/3-IT	chimp_up_GNG3_L2/3-IT	1.72716784285111	0.355575031608933	4.85739348748952	1.18941081137685e-06	6.11505781780408e-06	L2/3-IT	rm	-1.72716784285111	macaque_down	macaque_down_GNG3_L2/3-IT	up_GNG3_L2/3-IT	GNG3	Exc	up_GNG3_Exc	L2/3-IT	chimp_up_gng3_exc	up	ptr	Exc	Exc	EXT_9_L6	0.536294561938747	-0.536294561938747	1.21508878585072e-05	0.000180876150044	up	up_GNG3_EXT_9_L6	no	no	both	up_up
6290	9448	6068.13060394577	0.603113666303368	0.197156038029836	3.05906769242389	0.0022202697536226	0.008717376034005	L2/L3	hg	pt	-0.603113666303368	human_up	chimp_down	human_up_GNG7_L2/3-IT	chimp_down_GNG7_L2/3-IT	-1.44113749984217	0.197057646185416	-7.31327876760575	2.60701373575336e-13	3.38215095713209e-12	L2/3-IT	rm	1.44113749984217	macaque_up	macaque_up_GNG7_L2/3-IT	down_GNG7_L2/3-IT	GNG7	Exc	down_GNG7_Exc	L2/3-IT	chimp_down_gng7_exc	down	ptr	Exc	Exc	EXT_6_L23	-0.50540016548621	0.50540016548621	1.3945821046678e-06	0.0001003756586422	down	down_GNG7_EXT_6_L23	no	no	both	down_down
4844	8002	10340.3310454592	-1.26963476799315	0.255309108017202	-4.97293174479152	6.59478852312732e-07	8.13214098602131e-06	L2/L3	hg	pt	1.26963476799315	human_down	chimp_up	human_down_GOT1_L2/3-IT	chimp_up_GOT1_L2/3-IT	0.704895157346691	0.255266708930298	2.76140653162558	0.0057552987657771	0.0134428759566695	L2/3-IT	rm	-0.704895157346691	macaque_down	macaque_down_GOT1_L2/3-IT	up_GOT1_L2/3-IT	GOT1	Exc	up_GOT1_Exc	L2/3-IT	chimp_up_got1_exc	up	ptr	Exc	Exc	EXT_4_L56	0.293389447950645	-0.293389447950645	0.0003043817080167	0.0022074808746912	up	up_GOT1_EXT_4_L56	yes	yes	both	up_up
3484	6642	3305.09812759831	-1.08740909502017	0.367734881789294	-2.957046363753	0.0031060141044102	0.011500583158044	L2/L3	hg	pt	1.08740909502017	human_down	chimp_up	human_down_H1FX_L2/3-IT	chimp_up_H1FX_L2/3-IT	1.90185878813035	0.367982815851906	5.16833587385709	2.36187571019423e-07	1.35691855890046e-06	L2/3-IT	rm	-1.90185878813035	macaque_down	macaque_down_H1FX_L2/3-IT	up_H1FX_L2/3-IT	H1FX	Exc	up_H1FX_Exc	L2/3-IT	chimp_up_h1fx_exc	up	ptr	Exc	Exc	EXT_4_L56	0.284868073893386	-0.284868073893386	2.43734264681667e-05	0.0003088342285389	up	up_H1FX_EXT_4_L56	no	yes	both	up_up
3484	6642	3305.09812759831	-1.08740909502017	0.367734881789294	-2.957046363753	0.0031060141044102	0.011500583158044	L2/L3	hg	pt	1.08740909502017	human_down	chimp_up	human_down_H1FX_L2/3-IT	chimp_up_H1FX_L2/3-IT	1.90185878813035	0.367982815851906	5.16833587385709	2.36187571019423e-07	1.35691855890046e-06	L2/3-IT	rm	-1.90185878813035	macaque_down	macaque_down_H1FX_L2/3-IT	up_H1FX_L2/3-IT	H1FX	Exc	up_H1FX_Exc	L2/3-IT	chimp_up_h1fx_exc	up	ptr	Exc	Exc	EXT_9_L6	0.279707572475134	-0.279707572475134	1.29853896590037e-07	4.34197330666971e-06	up	up_H1FX_EXT_9_L6	no	yes	both	up_up
4238	7396	3988.15455010581	-0.852321953034562	0.291327666236134	-2.92564713831098	0.0034374058119098	0.0124835698696201	L2/L3	hg	pt	0.852321953034562	human_down	chimp_up	human_down_H2AFV_L2/3-IT	chimp_up_H2AFV_L2/3-IT	0.884411159120211	0.291362029149196	3.0354372589413	0.0024018719034522	0.0062500582181057	L2/3-IT	rm	-0.884411159120211	macaque_down	macaque_down_H2AFV_L2/3-IT	up_H2AFV_L2/3-IT	H2AFV	Exc	up_H2AFV_Exc	L2/3-IT	chimp_up_h2afv_exc	up	ptr	Exc	Exc	EXT_4_L56	0.417979293425703	-0.417979293425703	3.03809349173809e-05	0.0003684231984868	up	up_H2AFV_EXT_4_L56	no	yes	both	up_up
4238	7396	3988.15455010581	-0.852321953034562	0.291327666236134	-2.92564713831098	0.0034374058119098	0.0124835698696201	L2/L3	hg	pt	0.852321953034562	human_down	chimp_up	human_down_H2AFV_L2/3-IT	chimp_up_H2AFV_L2/3-IT	0.884411159120211	0.291362029149196	3.0354372589413	0.0024018719034522	0.0062500582181057	L2/3-IT	rm	-0.884411159120211	macaque_down	macaque_down_H2AFV_L2/3-IT	up_H2AFV_L2/3-IT	H2AFV	Exc	up_H2AFV_Exc	L2/3-IT	chimp_up_h2afv_exc	up	ptr	Exc	Exc	EXT_9_L6	0.364337324251435	-0.364337324251435	4.65119861864897e-08	1.89750483052289e-06	up	up_H2AFV_EXT_9_L6	no	yes	both	up_up
5356	8514	1189.05260548572	-0.883892463086804	0.244289761027092	-3.61821330280306	0.0002966438687634	0.0016193145102444	L2/L3	hg	pt	0.883892463086804	human_down	chimp_up	human_down_HSPB8_L2/3-IT	chimp_up_HSPB8_L2/3-IT	1.83520755165171	0.245423513625085	7.47771688435372	7.56248969393076e-14	1.03884726848207e-12	L2/3-IT	rm	-1.83520755165171	macaque_down	macaque_down_HSPB8_L2/3-IT	up_HSPB8_L2/3-IT	HSPB8	Exc	up_HSPB8_Exc	L2/3-IT	chimp_up_hspb8_exc	up	ptr	Exc	Exc	EXT_4_L56	0.283807031750446	-0.283807031750446	4.07048566257532e-07	1.48403812616716e-05	up	up_HSPB8_EXT_4_L56	yes	yes	both	up_up
6897	10055	34997.4007221269	-1.09040996696914	0.328108117169444	-3.32332517822478	0.0008895115788583	0.0040760136399767	L2/L3	hg	pt	1.09040996696914	human_down	chimp_up	human_down_IDS_L2/3-IT	chimp_up_IDS_L2/3-IT	1.46999520916323	0.328120848468956	4.48004208212425	7.46283240569121e-06	3.35702985513978e-05	L2/3-IT	rm	-1.46999520916323	macaque_down	macaque_down_IDS_L2/3-IT	up_IDS_L2/3-IT	IDS	Exc	up_IDS_Exc	L2/3-IT	chimp_up_ids_exc	up	ptr	Exc	Exc	EXT_6_L23	0.280836524409725	-0.280836524409725	0.0002966143197818	0.0047202866886618	up	up_IDS_EXT_6_L23	yes	yes	both	up_up
4876	8034	9559.63489956186	-1.10773812134121	0.236537861143088	-4.6831323999802	2.82523893409325e-06	2.97277163279923e-05	L2/L3	hg	pt	1.10773812134121	human_down	chimp_up	human_down_INPP5F_L2/3-IT	chimp_up_INPP5F_L2/3-IT	1.3938860453492	0.236589831339481	5.89157208261045	3.82538725348628e-09	2.90258283225609e-08	L2/3-IT	rm	-1.3938860453492	macaque_down	macaque_down_INPP5F_L2/3-IT	up_INPP5F_L2/3-IT	INPP5F	Exc	up_INPP5F_Exc	L2/3-IT	chimp_up_inpp5f_exc	up	ptr	Exc	Exc	EXT_9_L6	0.365895221567044	-0.365895221567044	0.0003267949083549	0.0025463799931654	up	up_INPP5F_EXT_9_L6	no	yes	both	up_up
4876	8034	9559.63489956186	-1.10773812134121	0.236537861143088	-4.6831323999802	2.82523893409325e-06	2.97277163279923e-05	L2/L3	hg	pt	1.10773812134121	human_down	chimp_up	human_down_INPP5F_L2/3-IT	chimp_up_INPP5F_L2/3-IT	1.3938860453492	0.236589831339481	5.89157208261045	3.82538725348628e-09	2.90258283225609e-08	L2/3-IT	rm	-1.3938860453492	macaque_down	macaque_down_INPP5F_L2/3-IT	up_INPP5F_L2/3-IT	INPP5F	Exc	up_INPP5F_Exc	L2/3-IT	chimp_up_inpp5f_exc	up	ptr	Exc	Exc	EXT_4_L56	0.336290553046994	-0.336290553046994	3.03888891173438e-06	6.22881604913223e-05	up	up_INPP5F_EXT_4_L56	no	yes	both	up_up
4932	8090	6643.07524861493	-0.774458292055199	0.230427432502506	-3.36096394272317	0.0007767096452615	0.0036448318983029	L2/L3	hg	pt	0.774458292055199	human_down	chimp_up	human_down_IPO7_L2/3-IT	chimp_up_IPO7_L2/3-IT	0.658053690222549	0.230429661436195	2.85576815988492	0.0042932850582869	0.0104148419168298	L2/3-IT	rm	-0.658053690222549	macaque_down	macaque_down_IPO7_L2/3-IT	up_IPO7_L2/3-IT	IPO7	Exc	up_IPO7_Exc	L2/3-IT	chimp_up_ipo7_exc	up	ptr	Exc	Exc	EXT_4_L56	0.431737048893761	-0.431737048893761	6.54772401656774e-08	4.00288695033471e-06	up	up_IPO7_EXT_4_L56	yes	yes	both	up_up
5467	8625	9370.1200785125	-0.939635893797418	0.303254974214319	-3.09850117457051	0.0019450219913755	0.0078344642156846	L2/L3	hg	pt	0.939635893797418	human_down	chimp_up	human_down_IRS2_L2/3-IT	chimp_up_IRS2_L2/3-IT	0.757648090851658	0.303250626055771	2.49842218202814	0.0124747527993636	0.0264176997643478	L2/3-IT	rm	-0.757648090851658	macaque_down	macaque_down_IRS2_L2/3-IT	up_IRS2_L2/3-IT	IRS2	Exc	up_IRS2_Exc	L2/3-IT	chimp_up_irs2_exc	up	ptr	Exc	Exc	EXT_4_L56	0.435376097341024	-0.435376097341024	1.24810084010425e-05	0.0001844162287828	up	up_IRS2_EXT_4_L56	no	no	both	up_up
4804	7962	60093.7234607436	0.551289053573844	0.125635492310781	4.38800408574145	1.14395627312998e-05	9.93616093573954e-05	L2/L3	hg	pt	-0.551289053573844	human_up	chimp_down	human_up_JMJD1C_L2/3-IT	chimp_down_JMJD1C_L2/3-IT	-0.612822889970073	0.125637065588355	-4.87772368050972	1.07317118389479e-06	5.57438137099901e-06	L2/3-IT	rm	0.612822889970073	macaque_up	macaque_up_JMJD1C_L2/3-IT	down_JMJD1C_L2/3-IT	JMJD1C	Exc	down_JMJD1C_Exc	L2/3-IT	chimp_down_jmjd1c_exc	down	ptr	Exc	Exc	EXT_5_L56	-0.564898653174415	0.564898653174415	6.9389065513563e-06	0.0003814908653986	down	down_JMJD1C_EXT_5_L56	no	no	both	down_down
4804	7962	60093.7234607436	0.551289053573844	0.125635492310781	4.38800408574145	1.14395627312998e-05	9.93616093573954e-05	L2/L3	hg	pt	-0.551289053573844	human_up	chimp_down	human_up_JMJD1C_L2/3-IT	chimp_down_JMJD1C_L2/3-IT	-0.612822889970073	0.125637065588355	-4.87772368050972	1.07317118389479e-06	5.57438137099901e-06	L2/3-IT	rm	0.612822889970073	macaque_up	macaque_up_JMJD1C_L2/3-IT	down_JMJD1C_L2/3-IT	JMJD1C	Exc	down_JMJD1C_Exc	L2/3-IT	chimp_down_jmjd1c_exc	down	ptr	Exc	Exc	EXT_9_L6	-0.579282751214569	0.579282751214569	1.09621835605905e-10	1.25468280952936e-08	down	down_JMJD1C_EXT_9_L6	no	no	both	down_down
3811	6969	17237.810789431	0.5131174777962	0.198159283596828	2.58941932208527	0.0096137947440274	0.028915579763381	L2/L3	hg	pt	-0.5131174777962	human_up	chimp_down	human_up_KIAA0825_L2/3-IT	chimp_down_KIAA0825_L2/3-IT	-0.703112280228933	0.198156351518049	-3.54827021613229	0.0003877701805472	0.0012239721186507	L2/3-IT	rm	0.703112280228933	macaque_up	macaque_up_KIAA0825_L2/3-IT	down_KIAA0825_L2/3-IT	KIAA0825	Exc	down_KIAA0825_Exc	L2/3-IT	chimp_down_kiaa0825_exc	down	ptr	Exc	Exc	EXT_2_L56	-0.345404549682563	0.345404549682563	8.1691044591379e-06	0.0006729266318884	down	down_KIAA0825_EXT_2_L56	no	no	both	down_down
3481	6639	2503.85056718557	1.45721951708135	0.379893335754769	3.83586491241327	0.0001251231724268	0.0007796993913773	L2/L3	hg	pt	-1.45721951708135	human_up	chimp_down	human_up_KIAA1257_L2/3-IT	chimp_down_KIAA1257_L2/3-IT	-0.910415092149093	0.380007224943749	-2.39578363880807	0.0165848768692923	0.0339258988916511	L2/3-IT	rm	0.910415092149093	macaque_up	macaque_up_KIAA1257_L2/3-IT	down_KIAA1257_L2/3-IT	KIAA1257	Exc	down_KIAA1257_Exc	L2/3-IT	chimp_down_kiaa1257_exc	down	ptr	Exc	Exc	EXT_6_L23	-0.269513784244044	0.269513784244044	0.0008584818604313	0.0098186932793203	down	down_KIAA1257_EXT_6_L23	yes	yes	both	down_down
4660	7818	3226.41070358785	-0.706081220115364	0.126951505338597	-5.56181841430039	2.66978013165985e-08	4.63952361622438e-07	L2/L3	hg	pt	0.706081220115364	human_down	chimp_up	human_down_KIAA1958_L2/3-IT	chimp_up_KIAA1958_L2/3-IT	1.59426006613089	0.127647513411556	12.4895505092272	8.51332530819314e-36	7.71059497036463e-34	L2/3-IT	rm	-1.59426006613089	macaque_down	macaque_down_KIAA1958_L2/3-IT	up_KIAA1958_L2/3-IT	KIAA1958	Exc	up_KIAA1958_Exc	L2/3-IT	chimp_up_kiaa1958_exc	up	ptr	Exc	Exc	EXT_9_L6	0.261579820435827	-0.261579820435827	1.13020137317092e-07	3.91993412290694e-06	up	up_KIAA1958_EXT_9_L6	yes	yes	both	up_up
4046	7204	5353.04277124617	-0.787423955306434	0.280725496685156	-2.80496059176826	0.0050322731972303	0.0170586383456092	L2/L3	hg	pt	0.787423955306434	human_down	chimp_up	human_down_KLHDC3_L2/3-IT	chimp_up_KLHDC3_L2/3-IT	0.832065109642135	0.28075357802028	2.96368479258359	0.003039794847041	0.0076771345668741	L2/3-IT	rm	-0.832065109642135	macaque_down	macaque_down_KLHDC3_L2/3-IT	up_KLHDC3_L2/3-IT	KLHDC3	Exc	up_KLHDC3_Exc	L2/3-IT	chimp_up_klhdc3_exc	up	ptr	Exc	Exc	EXT_9_L6	0.286678650509813	-0.286678650509813	5.2170072044778e-05	0.0005762311625844	up	up_KLHDC3_EXT_9_L6	yes	yes	both	up_up
6909	10067	5248.46623533605	-1.37505527060412	0.319466473231723	-4.30422402918861	1.67572029997128e-05	0.0001377009978956	L2/L3	hg	pt	1.37505527060412	human_down	chimp_up	human_down_L1CAM_L2/3-IT	chimp_up_L1CAM_L2/3-IT	0.91508675547618	0.319413213774653	2.86489949699381	0.0041714161180052	0.0101577832496328	L2/3-IT	rm	-0.91508675547618	macaque_down	macaque_down_L1CAM_L2/3-IT	up_L1CAM_L2/3-IT	L1CAM	Exc	up_L1CAM_Exc	L2/3-IT	chimp_up_l1cam_exc	up	ptr	Exc	Exc	EXT_4_L56	0.318236426950333	-0.318236426950333	1.40471619292346e-05	0.0002015314602589	up	up_L1CAM_EXT_4_L56	yes	yes	both	up_up
6046	9204	3425.75135433939	-0.562892066654444	0.199121953347965	-2.82687095616621	0.0047005265764654	0.0161412131015906	L2/L3	hg	pt	0.562892066654444	human_down	chimp_up	human_down_LASP1_L2/3-IT	chimp_up_LASP1_L2/3-IT	0.627051598137874	0.19918612638452	3.14806864072138	0.00164353095188	0.0044623519904905	L2/3-IT	rm	-0.627051598137874	macaque_down	macaque_down_LASP1_L2/3-IT	up_LASP1_L2/3-IT	LASP1	Exc	up_LASP1_Exc	L2/3-IT	chimp_up_lasp1_exc	up	ptr	Exc	Exc	EXT_9_L6	0.267651484643944	-0.267651484643944	2.82399612634495e-09	1.82955874826914e-07	up	up_LASP1_EXT_9_L6	yes	yes	both	up_up
4946	8104	4842.8530832262	-1.13828400647558	0.365881435101643	-3.1110734168826	0.0018640858761818	0.0075648537955737	L2/L3	hg	pt	1.13828400647558	human_down	chimp_up	human_down_LDHA_L2/3-IT	chimp_up_LDHA_L2/3-IT	2.22376228245255	0.366123251206848	6.07380786421617	1.24912173752071e-09	1.01133862357705e-08	L2/3-IT	rm	-2.22376228245255	macaque_down	macaque_down_LDHA_L2/3-IT	up_LDHA_L2/3-IT	LDHA	Exc	up_LDHA_Exc	L2/3-IT	chimp_up_ldha_exc	up	ptr	Exc	Exc	EXT_4_L56	0.314463228274517	-0.314463228274517	3.86049386419038e-05	0.0004445391199256	up	up_LDHA_EXT_4_L56	no	no	both	up_up
6211	9369	48458.9804396418	0.646164426547932	0.227304871235319	2.84272142095445	0.0044730148713543	0.0155168513843145	L2/L3	hg	pt	-0.646164426547932	human_up	chimp_down	human_up_LDLRAD4_L2/3-IT	chimp_down_LDLRAD4_L2/3-IT	-1.28929280576479	0.227297220624822	-5.67227703981875	1.40911853255146e-08	9.83142688721515e-08	L2/3-IT	rm	1.28929280576479	macaque_up	macaque_up_LDLRAD4_L2/3-IT	down_LDLRAD4_L2/3-IT	LDLRAD4	Exc	down_LDLRAD4_Exc	L2/3-IT	chimp_down_ldlrad4_exc	down	ptr	Exc	Exc	EXT_10_L34	-0.388039280192483	0.388039280192483	3.01114997038863e-05	0.0009944070915222	down	down_LDLRAD4_EXT_10_L34	no	no	both	down_down
6211	9369	48458.9804396418	0.646164426547932	0.227304871235319	2.84272142095445	0.0044730148713543	0.0155168513843145	L2/L3	hg	pt	-0.646164426547932	human_up	chimp_down	human_up_LDLRAD4_L2/3-IT	chimp_down_LDLRAD4_L2/3-IT	-1.28929280576479	0.227297220624822	-5.67227703981875	1.40911853255146e-08	9.83142688721515e-08	L2/3-IT	rm	1.28929280576479	macaque_up	macaque_up_LDLRAD4_L2/3-IT	down_LDLRAD4_L2/3-IT	LDLRAD4	Exc	down_LDLRAD4_Exc	L2/3-IT	chimp_down_ldlrad4_exc	down	ptr	Exc	Exc	EXT_4_L56	-0.422341435502569	0.422341435502569	6.09824201127667e-07	2.02025559367993e-05	down	down_LDLRAD4_EXT_4_L56	no	no	both	down_down
4405	7563	5043.76424321161	-1.47582146161361	0.257260929242627	-5.73667158071148	9.65552279124058e-09	1.86013568327522e-07	L2/L3	hg	pt	1.47582146161361	human_down	chimp_up	human_down_LGI3_L2/3-IT	chimp_up_LGI3_L2/3-IT	0.974296006376125	0.257180959216103	3.7883675733453	0.0001516403848496	0.0005239526066129	L2/3-IT	rm	-0.974296006376125	macaque_down	macaque_down_LGI3_L2/3-IT	up_LGI3_L2/3-IT	LGI3	Exc	up_LGI3_Exc	L2/3-IT	chimp_up_lgi3_exc	up	ptr	Exc	Exc	EXT_4_L56	0.26739800006456	-0.26739800006456	0.0001039853525313	0.0009501949476667	up	up_LGI3_EXT_4_L56	yes	yes	both	up_up
5636	8794	4266.91008565585	-0.652763788422463	0.233879904886007	-2.79102126683615	0.0052542019880205	0.0176723463301093	L2/L3	hg	pt	0.652763788422463	human_down	chimp_up	human_down_LPCAT4_L2/3-IT	chimp_up_LPCAT4_L2/3-IT	1.01676545992966	0.234000938463941	4.3451341118717	1.391905978299e-05	5.93669545093157e-05	L2/3-IT	rm	-1.01676545992966	macaque_down	macaque_down_LPCAT4_L2/3-IT	up_LPCAT4_L2/3-IT	LPCAT4	Exc	up_LPCAT4_Exc	L2/3-IT	chimp_up_lpcat4_exc	up	ptr	Exc	Exc	EXT_3_L23	-0.252888667195168	0.252888667195168	8.50962533501228e-05	0.0019921177140201	down	down_LPCAT4_EXT_3_L23	no	yes	both	up_down
5636	8794	4266.91008565585	-0.652763788422463	0.233879904886007	-2.79102126683615	0.0052542019880205	0.0176723463301093	L2/L3	hg	pt	0.652763788422463	human_down	chimp_up	human_down_LPCAT4_L2/3-IT	chimp_up_LPCAT4_L2/3-IT	1.01676545992966	0.234000938463941	4.3451341118717	1.391905978299e-05	5.93669545093157e-05	L2/3-IT	rm	-1.01676545992966	macaque_down	macaque_down_LPCAT4_L2/3-IT	up_LPCAT4_L2/3-IT	LPCAT4	Exc	up_LPCAT4_Exc	L2/3-IT	chimp_up_lpcat4_exc	up	ptr	Exc	Exc	EXT_6_L23	-0.309795087778583	0.309795087778583	1.7522219486498e-07	2.17838356561536e-05	down	down_LPCAT4_EXT_6_L23	no	yes	both	up_down
4510	7668	6138.07743040889	-0.566524796964263	0.230289702103348	-2.46005267187337	0.0138916626466336	0.0392776860593574	L2/L3	hg	pt	0.566524796964263	human_down	chimp_up	human_down_LRP12_L2/3-IT	chimp_up_LRP12_L2/3-IT	1.00403461306445	0.230386650823042	4.35804162036992	1.31231431644432e-05	5.6202426362524e-05	L2/3-IT	rm	-1.00403461306445	macaque_down	macaque_down_LRP12_L2/3-IT	up_LRP12_L2/3-IT	LRP12	Exc	up_LRP12_Exc	L2/3-IT	chimp_up_lrp12_exc	up	ptr	Exc	Exc	EXT_2_L56	-0.288424863993942	0.288424863993942	6.88689148000414e-06	0.0006038102736131	down	down_LRP12_EXT_2_L56	yes	yes	both	up_down
3782	6940	89364.5537799779	-1.06252481925409	0.267556990624119	-3.97120933665603	7.15087091429336e-05	0.0004855688496015	L2/L3	hg	pt	1.06252481925409	human_down	chimp_up	human_down_MAP1B_L2/3-IT	chimp_up_MAP1B_L2/3-IT	0.740030059757013	0.267555011378338	2.76589870600692	0.0056766164469045	0.0132846616868215	L2/3-IT	rm	-0.740030059757013	macaque_down	macaque_down_MAP1B_L2/3-IT	up_MAP1B_L2/3-IT	MAP1B	Exc	up_MAP1B_Exc	L2/3-IT	chimp_up_map1b_exc	up	ptr	Exc	Exc	EXT_6_L23	0.675850978471905	-0.675850978471905	1.6628976194308e-05	0.0005830943396134	up	up_MAP1B_EXT_6_L23	no	no	both	up_up
3782	6940	89364.5537799779	-1.06252481925409	0.267556990624119	-3.97120933665603	7.15087091429336e-05	0.0004855688496015	L2/L3	hg	pt	1.06252481925409	human_down	chimp_up	human_down_MAP1B_L2/3-IT	chimp_up_MAP1B_L2/3-IT	0.740030059757013	0.267555011378338	2.76589870600692	0.0056766164469045	0.0132846616868215	L2/3-IT	rm	-0.740030059757013	macaque_down	macaque_down_MAP1B_L2/3-IT	up_MAP1B_L2/3-IT	MAP1B	Exc	up_MAP1B_Exc	L2/3-IT	chimp_up_map1b_exc	up	ptr	Exc	Exc	EXT_8_L6	0.44394840661279	-0.44394840661279	0.0003453361328865	0.0034349413379134	up	up_MAP1B_EXT_8_L6	no	no	both	up_up
6370	9528	2756.39101261147	-0.926992701541972	0.209778598989852	-4.41890977442753	9.92000474752553e-06	8.7831758980605e-05	L2/L3	hg	pt	0.926992701541972	human_down	chimp_up	human_down_MAP1S_L2/3-IT	chimp_up_MAP1S_L2/3-IT	0.764621600369898	0.209765354903521	3.64512815150803	0.0002672585910412	0.0008743992155739	L2/3-IT	rm	-0.764621600369898	macaque_down	macaque_down_MAP1S_L2/3-IT	up_MAP1S_L2/3-IT	MAP1S	Exc	up_MAP1S_Exc	L2/3-IT	chimp_up_map1s_exc	up	ptr	Exc	Exc	EXT_4_L56	0.270140977209328	-0.270140977209328	9.85706851158041e-06	0.0001532843084099	up	up_MAP1S_EXT_4_L56	yes	yes	both	up_up
6717	9875	26656.6521737229	-1.10152932708136	0.2778733670733	-3.96414143134052	7.36605738971925e-05	0.0004974809156982	L2/L3	hg	pt	1.10152932708136	human_down	chimp_up	human_down_MAPK1_L2/3-IT	chimp_up_MAPK1_L2/3-IT	0.654291526206954	0.277862812567515	2.35472865246397	0.0185362357865345	0.0373385934644442	L2/3-IT	rm	-0.654291526206954	macaque_down	macaque_down_MAPK1_L2/3-IT	up_MAPK1_L2/3-IT	MAPK1	Exc	up_MAPK1_Exc	L2/3-IT	chimp_up_mapk1_exc	up	ptr	Exc	Exc	EXT_11_L34	0.344337554387749	-0.344337554387749	6.11545315387901e-07	3.81496920884616e-05	up	up_MAPK1_EXT_11_L34	no	no	both	up_up
6787	9945	6122.6151234685	-1.17957527328896	0.283528199658858	-4.16034551310319	3.17766501195241e-05	0.0002406582680125	L2/L3	hg	pt	1.17957527328896	human_down	chimp_up	human_down_MAPK8IP2_L2/3-IT	chimp_up_MAPK8IP2_L2/3-IT	0.91063898402051	0.283507513173842	3.21204533109541	0.0013179357792867	0.0036736627435263	L2/3-IT	rm	-0.91063898402051	macaque_down	macaque_down_MAPK8IP2_L2/3-IT	up_MAPK8IP2_L2/3-IT	MAPK8IP2	Exc	up_MAPK8IP2_Exc	L2/3-IT	chimp_up_mapk8ip2_exc	up	ptr	Exc	Exc	EXT_9_L6	-0.273723203161212	0.273723203161212	0.0001700608030761	0.0014934325085147	down	down_MAPK8IP2_EXT_9_L6	yes	yes	both	up_down
3091	6249	8177.19174297997	-0.724878439754917	0.167897246639273	-4.3173932525071	1.57882721653682e-05	0.000131098356335	L2/L3	hg	pt	0.724878439754917	human_down	chimp_up	human_down_MAPRE3_L2/3-IT	chimp_up_MAPRE3_L2/3-IT	0.537338231019441	0.16788788798413	3.20057770379621	0.0013715238269501	0.0038081672216382	L2/3-IT	rm	-0.537338231019441	macaque_down	macaque_down_MAPRE3_L2/3-IT	up_MAPRE3_L2/3-IT	MAPRE3	Exc	up_MAPRE3_Exc	L2/3-IT	chimp_up_mapre3_exc	up	ptr	Exc	Exc	EXT_9_L6	0.359411393883449	-0.359411393883449	9.15256932091444e-08	3.27932579390399e-06	up	up_MAPRE3_EXT_9_L6	yes	yes	both	up_up
4112	7270	6778.39853492355	-1.28710911238682	0.486430225817315	-2.64603029185568	0.0081442523032587	0.0252561061838469	L2/L3	hg	pt	1.28710911238682	human_down	chimp_up	human_down_MARCKS_L2/3-IT	chimp_up_MARCKS_L2/3-IT	1.21573547673711	0.486435355890453	2.49927449149255	0.0124447875911322	0.0263588419894897	L2/3-IT	rm	-1.21573547673711	macaque_down	macaque_down_MARCKS_L2/3-IT	up_MARCKS_L2/3-IT	MARCKS	Exc	up_MARCKS_Exc	L2/3-IT	chimp_up_marcks_exc	up	ptr	Exc	Exc	EXT_4_L56	0.409332849650203	-0.409332849650203	0.0018030860809928	0.0087881921591404	up	up_MARCKS_EXT_4_L56	no	yes	both	up_up
4112	7270	6778.39853492355	-1.28710911238682	0.486430225817315	-2.64603029185568	0.0081442523032587	0.0252561061838469	L2/L3	hg	pt	1.28710911238682	human_down	chimp_up	human_down_MARCKS_L2/3-IT	chimp_up_MARCKS_L2/3-IT	1.21573547673711	0.486435355890453	2.49927449149255	0.0124447875911322	0.0263588419894897	L2/3-IT	rm	-1.21573547673711	macaque_down	macaque_down_MARCKS_L2/3-IT	up_MARCKS_L2/3-IT	MARCKS	Exc	up_MARCKS_Exc	L2/3-IT	chimp_up_marcks_exc	up	ptr	Exc	Exc	EXT_9_L6	0.386694162902087	-0.386694162902087	0.0002929163199111	0.0023335893359663	up	up_MARCKS_EXT_9_L6	no	yes	both	up_up
5606	8764	9564.55545601123	1.15469939062723	0.285399238121335	4.04590915598844	5.21204438401064e-05	0.000369317231419	L2/L3	hg	pt	-1.15469939062723	human_up	chimp_down	human_up_MEG3_L2/3-IT	chimp_down_MEG3_L2/3-IT	-1.20418178707052	0.285403918470722	-4.21921953112236	2.45149479728772e-05	0.0001000086272513	L2/3-IT	rm	1.20418178707052	macaque_up	macaque_up_MEG3_L2/3-IT	down_MEG3_L2/3-IT	MEG3	Exc	down_MEG3_Exc	L2/3-IT	chimp_down_meg3_exc	down	ptr	Exc	Exc	EXT_13_L45	-0.28320342393718	0.28320342393718	3.84261503115338e-06	0.0011743992188962	down	down_MEG3_EXT_13_L45	no	yes	both	down_down
5606	8764	9564.55545601123	1.15469939062723	0.285399238121335	4.04590915598844	5.21204438401064e-05	0.000369317231419	L2/L3	hg	pt	-1.15469939062723	human_up	chimp_down	human_up_MEG3_L2/3-IT	chimp_down_MEG3_L2/3-IT	-1.20418178707052	0.285403918470722	-4.21921953112236	2.45149479728772e-05	0.0001000086272513	L2/3-IT	rm	1.20418178707052	macaque_up	macaque_up_MEG3_L2/3-IT	down_MEG3_L2/3-IT	MEG3	Exc	down_MEG3_Exc	L2/3-IT	chimp_down_meg3_exc	down	ptr	Exc	Exc	EXT_6_L23	-0.435434776314249	0.435434776314249	0.0003678629415165	0.0055194229957011	down	down_MEG3_EXT_6_L23	no	yes	both	down_down
6430	9588	6853.08396858932	-1.29052401246294	0.202384227819776	-6.37660368283322	1.81058189936338e-10	4.89124585154156e-09	L2/L3	hg	pt	1.29052401246294	human_down	chimp_up	human_down_MEGF8_L2/3-IT	chimp_up_MEGF8_L2/3-IT	0.891437545555207	0.20233287243876	4.40579691678631	1.05395673474076e-05	4.60203126863868e-05	L2/3-IT	rm	-0.891437545555207	macaque_down	macaque_down_MEGF8_L2/3-IT	up_MEGF8_L2/3-IT	MEGF8	Exc	up_MEGF8_Exc	L2/3-IT	chimp_up_megf8_exc	up	ptr	Exc	Exc	EXT_4_L56	-0.314912330372795	0.314912330372795	0.0011905926004188	0.0063510171998353	down	down_MEGF8_EXT_4_L56	yes	yes	both	up_down
4066	7224	28014.7059063475	1.12176092336857	0.297502388464214	3.77059468046423	0.0001628589991659	0.0009794199309819	L2/L3	hg	pt	-1.12176092336857	human_up	chimp_down	human_up_MLIP_L2/3-IT	chimp_down_MLIP_L2/3-IT	-0.771548589008915	0.297511803887011	-2.59333773964119	0.0095049378495272	0.0208733698020061	L2/3-IT	rm	0.771548589008915	macaque_up	macaque_up_MLIP_L2/3-IT	down_MLIP_L2/3-IT	MLIP	Exc	down_MLIP_Exc	L2/3-IT	chimp_down_mlip_exc	down	ptr	Exc	Exc	EXT_2_L56	-0.362568798222477	0.362568798222477	0.0002194780797885	0.005654097873396	down	down_MLIP_EXT_2_L56	yes	yes	both	down_down
5587	8745	7900.60093012262	-1.05324366682202	0.308351057626357	-3.41572905547898	0.0006361150537685	0.0030774039831581	L2/L3	hg	pt	1.05324366682202	human_down	chimp_up	human_down_MOAP1_L2/3-IT	chimp_up_MOAP1_L2/3-IT	1.65129203909351	0.308439969455993	5.35369019133922	8.61783622498383e-08	5.3240198190133e-07	L2/3-IT	rm	-1.65129203909351	macaque_down	macaque_down_MOAP1_L2/3-IT	up_MOAP1_L2/3-IT	MOAP1	Exc	up_MOAP1_Exc	L2/3-IT	chimp_up_moap1_exc	up	ptr	Exc	Exc	EXT_4_L56	0.356622855171296	-0.356622855171296	4.48628381083842e-05	0.0004975747443567	up	up_MOAP1_EXT_4_L56	yes	yes	both	up_up
5719	8877	10285.3736735485	-0.717766737630853	0.290737777320524	-2.46877699983085	0.0135575677031592	0.0384656948331786	L2/L3	hg	pt	0.717766737630853	human_down	chimp_up	human_down_MORF4L1_L2/3-IT	chimp_up_MORF4L1_L2/3-IT	0.925215976929096	0.29076516411233	3.1820042120715	0.001462596913639	0.004026039338258	L2/3-IT	rm	-0.925215976929096	macaque_down	macaque_down_MORF4L1_L2/3-IT	up_MORF4L1_L2/3-IT	MORF4L1	Exc	up_MORF4L1_Exc	L2/3-IT	chimp_up_morf4l1_exc	up	ptr	Exc	Exc	EXT_4_L56	0.506641707177735	-0.506641707177735	6.87390795742375e-07	2.16054456824326e-05	up	up_MORF4L1_EXT_4_L56	no	no	both	up_up
6870	10028	11907.9807583622	-0.614628630431625	0.20054159182351	-3.06484368076891	0.0021778379299313	0.0085689740331442	L2/L3	hg	pt	0.614628630431625	human_down	chimp_up	human_down_MORF4L2_L2/3-IT	chimp_up_MORF4L2_L2/3-IT	1.09197837593437	0.200604511760265	5.44343876592042	5.22617044045135e-08	3.33565172498227e-07	L2/3-IT	rm	-1.09197837593437	macaque_down	macaque_down_MORF4L2_L2/3-IT	up_MORF4L2_L2/3-IT	MORF4L2	Exc	up_MORF4L2_Exc	L2/3-IT	chimp_up_morf4l2_exc	up	ptr	Exc	Exc	EXT_10_L34	0.479526238115891	-0.479526238115891	2.28887860286663e-09	2.71110040914209e-06	up	up_MORF4L2_EXT_10_L34	yes	yes	both	up_up
3587	6745	7462.74293618376	-1.34605522441515	0.387515837181028	-3.47354893726921	0.0005136236896866	0.0025673624842135	L2/L3	hg	pt	1.34605522441515	human_down	chimp_up	human_down_MRFAP1_L2/3-IT	chimp_up_MRFAP1_L2/3-IT	1.30704348540715	0.387525044883435	3.37279745571102	0.0007440866635651	0.0022023186909787	L2/3-IT	rm	-1.30704348540715	macaque_down	macaque_down_MRFAP1_L2/3-IT	up_MRFAP1_L2/3-IT	MRFAP1	Exc	up_MRFAP1_Exc	L2/3-IT	chimp_up_mrfap1_exc	up	ptr	Exc	Exc	EXT_4_L56	0.367204780268559	-0.367204780268559	5.33503870141257e-06	9.56757444537596e-05	up	up_MRFAP1_EXT_4_L56	yes	yes	both	up_up
4387	7545	51320.8048374389	1.07865742225356	0.172394540371098	6.25691173242278	3.92675506758111e-10	9.89933703304408e-09	L2/L3	hg	pt	-1.07865742225356	human_up	chimp_down	human_up_MSRA_L2/3-IT	chimp_down_MSRA_L2/3-IT	-0.565474340105077	0.172406741790734	-3.27988531209205	0.0010384929344877	0.002969761899013	L2/3-IT	rm	0.565474340105077	macaque_up	macaque_up_MSRA_L2/3-IT	down_MSRA_L2/3-IT	MSRA	Exc	down_MSRA_Exc	L2/3-IT	chimp_down_msra_exc	down	ptr	Exc	Exc	EXT_8_L6	-0.316142161132909	0.316142161132909	0.0008508100484482	0.006620030078932	down	down_MSRA_EXT_8_L6	no	no	both	down_down
4387	7545	51320.8048374389	1.07865742225356	0.172394540371098	6.25691173242278	3.92675506758111e-10	9.89933703304408e-09	L2/L3	hg	pt	-1.07865742225356	human_up	chimp_down	human_up_MSRA_L2/3-IT	chimp_down_MSRA_L2/3-IT	-0.565474340105077	0.172406741790734	-3.27988531209205	0.0010384929344877	0.002969761899013	L2/3-IT	rm	0.565474340105077	macaque_up	macaque_up_MSRA_L2/3-IT	down_MSRA_L2/3-IT	MSRA	Exc	down_MSRA_Exc	L2/3-IT	chimp_down_msra_exc	down	ptr	Exc	Exc	EXT_9_L6	-0.530724019849499	0.530724019849499	5.0555410874342e-11	6.42927515329132e-09	down	down_MSRA_EXT_9_L6	no	no	both	down_down
5874	9032	3788.90968214126	-0.921330312409375	0.311673824545652	-2.95607214931334	0.0031158419434628	0.011532447535722	L2/L3	hg	pt	0.921330312409375	human_down	chimp_up	human_down_MT3_L2/3-IT	chimp_up_MT3_L2/3-IT	1.30821400481987	0.31179176499065	4.19579396158555	2.719173560786e-05	0.0001098394072906	L2/3-IT	rm	-1.30821400481987	macaque_down	macaque_down_MT3_L2/3-IT	up_MT3_L2/3-IT	MT3	Exc	up_MT3_Exc	L2/3-IT	chimp_up_mt3_exc	up	ptr	Exc	Exc	EXT_6_L23	0.306148098925379	-0.306148098925379	0.0004336900491489	0.0062342564668484	up	up_MT3_EXT_6_L23	no	no	both	up_up
6846	10004	6990.04645241825	-1.6778478742082	0.483153577023272	-3.47270092575012	0.0005152491723632	0.0025744049126923	L2/L3	hg	pt	1.6778478742082	human_down	chimp_up	human_down_NAP1L2_L2/3-IT	chimp_up_NAP1L2_L2/3-IT	1.58588550936713	0.483157409191863	3.28233714147054	0.001029504350178	0.0029471823436575	L2/3-IT	rm	-1.58588550936713	macaque_down	macaque_down_NAP1L2_L2/3-IT	up_NAP1L2_L2/3-IT	NAP1L2	Exc	up_NAP1L2_Exc	L2/3-IT	chimp_up_nap1l2_exc	up	ptr	Exc	Exc	EXT_9_L6	0.322776381598091	-0.322776381598091	0.0004392029825526	0.0032145829935536	up	up_NAP1L2_EXT_9_L6	no	yes	both	up_up
6846	10004	6990.04645241825	-1.6778478742082	0.483153577023272	-3.47270092575012	0.0005152491723632	0.0025744049126923	L2/L3	hg	pt	1.6778478742082	human_down	chimp_up	human_down_NAP1L2_L2/3-IT	chimp_up_NAP1L2_L2/3-IT	1.58588550936713	0.483157409191863	3.28233714147054	0.001029504350178	0.0029471823436575	L2/3-IT	rm	-1.58588550936713	macaque_down	macaque_down_NAP1L2_L2/3-IT	up_NAP1L2_L2/3-IT	NAP1L2	Exc	up_NAP1L2_Exc	L2/3-IT	chimp_up_nap1l2_exc	up	ptr	Exc	Exc	EXT_4_L56	0.279260379567059	-0.279260379567059	0.000935876711169	0.005280446143894	up	up_NAP1L2_EXT_4_L56	no	yes	both	up_up
6457	9615	4510.9552627958	-0.800117793146731	0.226993991784436	-3.52484128261228	0.0004237365939351	0.0021893326115885	L2/L3	hg	pt	0.800117793146731	human_down	chimp_up	human_down_NAPA_L2/3-IT	chimp_up_NAPA_L2/3-IT	0.533839437966336	0.226963603767802	2.35209271047919	0.0186681213931144	0.0375668471708727	L2/3-IT	rm	-0.533839437966336	macaque_down	macaque_down_NAPA_L2/3-IT	up_NAPA_L2/3-IT	NAPA	Exc	up_NAPA_Exc	L2/3-IT	chimp_up_napa_exc	up	ptr	Exc	Exc	EXT_4_L56	0.311376475665059	-0.311376475665059	0.000311684078936	0.002248523829794	up	up_NAPA_EXT_4_L56	yes	yes	both	up_up
3579	6737	11891.7512559623	-1.56468411318523	0.307797725008741	-5.08348173509339	3.70578229308145e-07	4.88887693970174e-06	L2/L3	hg	pt	1.56468411318523	human_down	chimp_up	human_down_NAT8L_L2/3-IT	chimp_up_NAT8L_L2/3-IT	1.148734736335	0.307774891504566	3.73238613039349	0.0001896744482682	0.0006398843478549	L2/3-IT	rm	-1.148734736335	macaque_down	macaque_down_NAT8L_L2/3-IT	up_NAT8L_L2/3-IT	NAT8L	Exc	up_NAT8L_Exc	L2/3-IT	chimp_up_nat8l_exc	up	ptr	Exc	Exc	EXT_6_L23	-0.253768942479637	0.253768942479637	0.0002480466054787	0.0041367317221024	down	down_NAT8L_EXT_6_L23	no	no	both	up_down
2728	5886	20451.1189345252	-2.03662540063159	0.467642017313848	-4.35509497698696	1.33009235013173e-05	0.0001132531713455	L2/L3	hg	pt	2.03662540063159	human_down	chimp_up	human_down_NCDN_L2/3-IT	chimp_up_NCDN_L2/3-IT	1.95277587358383	0.467643957992927	4.175774839399	2.96973455157708e-05	0.0001187942761543	L2/3-IT	rm	-1.95277587358383	macaque_down	macaque_down_NCDN_L2/3-IT	up_NCDN_L2/3-IT	NCDN	Exc	up_NCDN_Exc	L2/3-IT	chimp_up_ncdn_exc	up	ptr	Exc	Exc	EXT_11_L34	0.446122794518826	-0.446122794518826	1.81680365735149e-07	1.60753974269262e-05	up	up_NCDN_EXT_11_L34	no	no	both	up_up
4706	7864	10491.8776970373	-1.14015967638592	0.144489044788611	-7.89097663462299	2.99830791890718e-15	1.74275731433204e-13	L2/L3	hg	pt	1.14015967638592	human_down	chimp_up	human_down_NCS1_L2/3-IT	chimp_up_NCS1_L2/3-IT	0.531642002787646	0.144411555680164	3.68143671248237	0.0002319233619476	0.0007671675885192	L2/3-IT	rm	-0.531642002787646	macaque_down	macaque_down_NCS1_L2/3-IT	up_NCS1_L2/3-IT	NCS1	Exc	up_NCS1_Exc	L2/3-IT	chimp_up_ncs1_exc	up	ptr	Exc	Exc	EXT_9_L6	-0.34341094934044	0.34341094934044	1.29514135375678e-05	0.0001888358256907	down	down_NCS1_EXT_9_L6	yes	yes	both	up_down
3886	7044	27140.9178201354	-0.823479296475249	0.216140305648621	-3.80992936048669	0.0001390065031543	0.0008552281572171	L2/L3	hg	pt	0.823479296475249	human_down	chimp_up	human_down_NDFIP1_L2/3-IT	chimp_up_NDFIP1_L2/3-IT	0.896276230124277	0.216148799072172	4.1465704827951	3.37492320195883e-05	0.0001331808013024	L2/3-IT	rm	-0.896276230124277	macaque_down	macaque_down_NDFIP1_L2/3-IT	up_NDFIP1_L2/3-IT	NDFIP1	Exc	up_NDFIP1_Exc	L2/3-IT	chimp_up_ndfip1_exc	up	ptr	Exc	Exc	EXT_9_L6	0.424009100209251	-0.424009100209251	6.20104709950369e-05	0.0006636569991894	up	up_NDFIP1_EXT_9_L6	no	no	both	up_up
5623	8781	2843.01813300989	-1.66295033164649	0.406936051890368	-4.08651512669244	4.37900948025233e-05	0.0003181607346394	L2/L3	hg	pt	1.66295033164649	human_down	chimp_up	human_down_NDN_L2/3-IT	chimp_up_NDN_L2/3-IT	1.07557668121374	0.406818924562684	2.64387081394983	0.0081963932131837	0.0183466481430845	L2/3-IT	rm	-1.07557668121374	macaque_down	macaque_down_NDN_L2/3-IT	up_NDN_L2/3-IT	NDN	Exc	up_NDN_Exc	L2/3-IT	chimp_up_ndn_exc	up	ptr	Exc	Exc	EXT_4_L56	0.302875609087447	-0.302875609087447	1.13212852781203e-06	3.07489565034748e-05	up	up_NDN_EXT_4_L56	yes	yes	both	up_up
4539	7697	3290.6565251451	-0.974948409712896	0.238654001561071	-4.08519615567146	4.40395960925678e-05	0.0003194820701772	L2/L3	hg	pt	0.974948409712896	human_down	chimp_up	human_down_NDRG1_L2/3-IT	chimp_up_NDRG1_L2/3-IT	1.4960891363639	0.23888868029547	6.26270417883952	3.78357975143783e-10	3.30236718110933e-09	L2/3-IT	rm	-1.4960891363639	macaque_down	macaque_down_NDRG1_L2/3-IT	up_NDRG1_L2/3-IT	NDRG1	Exc	up_NDRG1_Exc	L2/3-IT	chimp_up_ndrg1_exc	up	ptr	Exc	Exc	EXT_4_L56	0.281790900617904	-0.281790900617904	7.81955185612836e-09	9.39931267030564e-07	up	up_NDRG1_EXT_4_L56	no	no	both	up_up
6819	9977	1425.69938947333	-1.10827129498017	0.285531488372463	-3.88143283704838	0.0001038428318976	0.0006637955479171	L2/L3	hg	pt	1.10827129498017	human_down	chimp_up	human_down_NDUFB11_L2/3-IT	chimp_up_NDUFB11_L2/3-IT	1.43741837942109	0.285852258742524	5.02853601977591	4.94238681864017e-07	2.70621599929738e-06	L2/3-IT	rm	-1.43741837942109	macaque_down	macaque_down_NDUFB11_L2/3-IT	up_NDUFB11_L2/3-IT	NDUFB11	Exc	up_NDUFB11_Exc	L2/3-IT	chimp_up_ndufb11_exc	up	ptr	Exc	Exc	EXT_11_L34	0.27468661795659	-0.27468661795659	4.19977784867579e-05	0.0008374306531928	up	up_NDUFB11_EXT_11_L34	yes	yes	both	up_up
4413	7571	15205.9363994951	-1.31504903127333	0.399748185504774	-3.28969355949115	0.0010029654733071	0.0045064256656457	L2/L3	hg	pt	1.31504903127333	human_down	chimp_up	human_down_NEFL_L2/3-IT	chimp_up_NEFL_L2/3-IT	1.4111566776838	0.399759161774182	3.5300171018493	0.0004155328060975	0.0013006096457003	L2/3-IT	rm	-1.4111566776838	macaque_down	macaque_down_NEFL_L2/3-IT	up_NEFL_L2/3-IT	NEFL	Exc	up_NEFL_Exc	L2/3-IT	chimp_up_nefl_exc	up	ptr	Exc	Exc	EXT_11_L34	0.266317335001831	-0.266317335001831	9.47799807319799e-05	0.0014981108948104	up	up_NEFL_EXT_11_L34	no	no	both	up_up
3711	6869	5547.89954846845	0.703468537316158	0.22782189484114	3.08780039691394	0.0020164385908508	0.0080674511309823	L2/L3	hg	pt	-0.703468537316158	human_up	chimp_down	human_up_NPY1R_L2/3-IT	chimp_down_NPY1R_L2/3-IT	-0.9327239948358	0.227809108075322	-4.09432266653451	4.23404328098242e-05	0.0001638337837705	L2/3-IT	rm	0.9327239948358	macaque_up	macaque_up_NPY1R_L2/3-IT	down_NPY1R_L2/3-IT	NPY1R	Exc	down_NPY1R_Exc	L2/3-IT	chimp_down_npy1r_exc	down	ptr	Exc	Exc	EXT_1_L4	0.335899984823618	-0.335899984823618	9.07206532016082e-05	0.0021055514588876	up	up_NPY1R_EXT_1_L4	yes	yes	both	down_up
6656	9814	3787.31950860758	0.715077480589116	0.180932870290339	3.95217010287653	7.74456555673173e-05	0.0005192091285397	L2/L3	hg	pt	-0.715077480589116	human_up	chimp_down	human_up_NRIP1_L2/3-IT	chimp_down_NRIP1_L2/3-IT	-1.5170797824001	0.18077243008183	-8.39220771504463	4.77097007499845e-17	9.12574914345448e-16	L2/3-IT	rm	1.5170797824001	macaque_up	macaque_up_NRIP1_L2/3-IT	down_NRIP1_L2/3-IT	NRIP1	Exc	down_NRIP1_Exc	L2/3-IT	chimp_down_nrip1_exc	down	ptr	Exc	Exc	EXT_3_L23	-0.268187388652621	0.268187388652621	9.71324292488925e-09	4.41809281994362e-06	down	down_NRIP1_EXT_3_L23	yes	yes	both	down_down
3967	7125	10647.8205740367	-0.739153838142855	0.219847079503495	-3.36212716499199	0.0007734449571813	0.0036338156061408	L2/L3	hg	pt	0.739153838142855	human_down	chimp_up	human_down_NRN1_L2/3-IT	chimp_up_NRN1_L2/3-IT	0.731814886746645	0.219859473350722	3.32855744441472	0.0008729700008475	0.0025501986798136	L2/3-IT	rm	-0.731814886746645	macaque_down	macaque_down_NRN1_L2/3-IT	up_NRN1_L2/3-IT	NRN1	Exc	up_NRN1_Exc	L2/3-IT	chimp_up_nrn1_exc	up	ptr	Exc	Exc	EXT_9_L6	-0.381799189317271	0.381799189317271	5.25025318413146e-05	0.0005787357736729	down	down_NRN1_EXT_9_L6	no	yes	both	up_down
3967	7125	10647.8205740367	-0.739153838142855	0.219847079503495	-3.36212716499199	0.0007734449571813	0.0036338156061408	L2/L3	hg	pt	0.739153838142855	human_down	chimp_up	human_down_NRN1_L2/3-IT	chimp_up_NRN1_L2/3-IT	0.731814886746645	0.219859473350722	3.32855744441472	0.0008729700008475	0.0025501986798136	L2/3-IT	rm	-0.731814886746645	macaque_down	macaque_down_NRN1_L2/3-IT	up_NRN1_L2/3-IT	NRN1	Exc	up_NRN1_Exc	L2/3-IT	chimp_up_nrn1_exc	up	ptr	Exc	Exc	EXT_4_L56	-0.601681311488952	0.601681311488952	9.80120974238901e-06	0.0001525490125258	down	down_NRN1_EXT_4_L56	no	yes	both	up_down
5023	8181	11725.8295669689	-0.802472984871558	0.238411757625621	-3.36591195360291	0.0007629105547607	0.0035935551056721	L2/L3	hg	pt	0.802472984871558	human_down	chimp_up	human_down_NRXN2_L2/3-IT	chimp_up_NRXN2_L2/3-IT	0.599632770238567	0.238405800830102	2.51517693005251	0.0118972661028241	0.0253473483818001	L2/3-IT	rm	-0.599632770238567	macaque_down	macaque_down_NRXN2_L2/3-IT	up_NRXN2_L2/3-IT	NRXN2	Exc	up_NRXN2_Exc	L2/3-IT	chimp_up_nrxn2_exc	up	ptr	Exc	Exc	EXT_8_L6	-0.272674966993076	0.272674966993076	8.52608286921286e-06	0.0002447636545287	down	down_NRXN2_EXT_8_L6	no	no	both	up_down
3584	6742	4587.86923005804	-1.45684892912541	0.31384865597916	-4.64188360017111	3.45247345827289e-06	3.54538451505492e-05	L2/L3	hg	pt	1.45684892912541	human_down	chimp_up	human_down_NSG1_L2/3-IT	chimp_up_NSG1_L2/3-IT	0.918601215318815	0.313770402594174	2.92762226049383	0.003415647407657	0.0085199886472161	L2/3-IT	rm	-0.918601215318815	macaque_down	macaque_down_NSG1_L2/3-IT	up_NSG1_L2/3-IT	NSG1	Exc	up_NSG1_Exc	L2/3-IT	chimp_up_nsg1_exc	up	ptr	Exc	Exc	EXT_4_L56	0.364553122217273	-0.364553122217273	4.32150960833126e-05	0.0004844338748091	up	up_NSG1_EXT_4_L56	yes	yes	both	up_up
2992	6150	16876.1338575495	-1.18709334907443	0.375849432897704	-3.15842793727861	0.0015862252079076	0.0065913881956981	L2/L3	hg	pt	1.18709334907443	human_down	chimp_up	human_down_NUCKS1_L2/3-IT	chimp_up_NUCKS1_L2/3-IT	0.94520454261436	0.375844874840173	2.51487942469963	0.0119073099228059	0.0253665204279681	L2/3-IT	rm	-0.94520454261436	macaque_down	macaque_down_NUCKS1_L2/3-IT	up_NUCKS1_L2/3-IT	NUCKS1	Exc	up_NUCKS1_Exc	L2/3-IT	chimp_up_nucks1_exc	up	ptr	Exc	Exc	EXT_4_L56	0.660363066494632	-0.660363066494632	6.45701589648964e-07	2.07722084626674e-05	up	up_NUCKS1_EXT_4_L56	no	no	both	up_up
5555	8713	11298.3036227156	0.550563960316562	0.121943867642277	4.51489665664569	6.33476494676897e-06	6.01663472151573e-05	L2/L3	hg	pt	-0.550563960316562	human_up	chimp_down	human_up_NUMB_L2/3-IT	chimp_down_NUMB_L2/3-IT	-0.722162092985882	0.121938877025626	-5.92232855182124	3.1741465958785e-09	2.43354580927855e-08	L2/3-IT	rm	0.722162092985882	macaque_up	macaque_up_NUMB_L2/3-IT	down_NUMB_L2/3-IT	NUMB	Exc	down_NUMB_Exc	L2/3-IT	chimp_down_numb_exc	down	ptr	Exc	Exc	EXT_10_L34	-0.360756212813634	0.360756212813634	5.18185542934215e-08	1.44843661377237e-05	down	down_NUMB_EXT_10_L34	no	no	both	down_down
5555	8713	11298.3036227156	0.550563960316562	0.121943867642277	4.51489665664569	6.33476494676897e-06	6.01663472151573e-05	L2/L3	hg	pt	-0.550563960316562	human_up	chimp_down	human_up_NUMB_L2/3-IT	chimp_down_NUMB_L2/3-IT	-0.722162092985882	0.121938877025626	-5.92232855182124	3.1741465958785e-09	2.43354580927855e-08	L2/3-IT	rm	0.722162092985882	macaque_up	macaque_up_NUMB_L2/3-IT	down_NUMB_L2/3-IT	NUMB	Exc	down_NUMB_Exc	L2/3-IT	chimp_down_numb_exc	down	ptr	Exc	Exc	EXT_2_L56	-0.368520217977588	0.368520217977588	6.5515646345369e-05	0.0024210238299761	down	down_NUMB_EXT_2_L56	no	no	both	down_down
5687	8845	4632.41968530901	-0.93244952566231	0.263447552577204	-3.53941236705569	0.0004010188897835	0.0020929576436497	L2/L3	hg	pt	0.93244952566231	human_down	chimp_up	human_down_OAZ2_L2/3-IT	chimp_up_OAZ2_L2/3-IT	0.925338252013858	0.263472902421427	3.51208129378623	0.0004446119767301	0.0013830663220774	L2/3-IT	rm	-0.925338252013858	macaque_down	macaque_down_OAZ2_L2/3-IT	up_OAZ2_L2/3-IT	OAZ2	Exc	up_OAZ2_Exc	L2/3-IT	chimp_up_oaz2_exc	up	ptr	Exc	Exc	EXT_4_L56	0.286204439657443	-0.286204439657443	8.81394607391382e-05	0.0008403006465966	up	up_OAZ2_EXT_4_L56	yes	yes	both	up_up
5016	8174	4822.94997713689	-1.02332240744595	0.235626650614988	-4.34298244606485	1.40561369216305e-05	0.0001189268546411	L2/L3	hg	pt	1.02332240744595	human_down	chimp_up	human_down_OTUB1_L2/3-IT	chimp_up_OTUB1_L2/3-IT	0.558782171203572	0.235556002755638	2.37218395908698	0.0176832840229848	0.0358495241869132	L2/3-IT	rm	-0.558782171203572	macaque_down	macaque_down_OTUB1_L2/3-IT	up_OTUB1_L2/3-IT	OTUB1	Exc	up_OTUB1_Exc	L2/3-IT	chimp_up_otub1_exc	up	ptr	Exc	Exc	EXT_4_L56	0.383724876107702	-0.383724876107702	1.67573157854837e-07	7.86557145485498e-06	up	up_OTUB1_EXT_4_L56	no	no	both	up_up
5100	8258	6470.27253339907	-1.09136129610146	0.2887797016882	-3.77921747865722	0.000157321977958	0.0009510160040897	L2/L3	hg	pt	1.09136129610146	human_down	chimp_up	human_down_PAFAH1B2_L2/3-IT	chimp_up_PAFAH1B2_L2/3-IT	0.735334387599618	0.288749659978341	2.54661559655092	0.0108773179028378	0.0234751611501363	L2/3-IT	rm	-0.735334387599618	macaque_down	macaque_down_PAFAH1B2_L2/3-IT	up_PAFAH1B2_L2/3-IT	PAFAH1B2	Exc	up_PAFAH1B2_Exc	L2/3-IT	chimp_up_pafah1b2_exc	up	ptr	Exc	Exc	EXT_4_L56	0.355080567608846	-0.355080567608846	0.0006199069452971	0.0038425590790372	up	up_PAFAH1B2_EXT_4_L56	yes	yes	both	up_up
3020	6178	4190.93665770362	-1.15664367162	0.269717796642037	-4.28834762118077	1.80007223674117e-05	0.0001466522182455	L2/L3	hg	pt	1.15664367162	human_down	chimp_up	human_down_PARP1_L2/3-IT	chimp_up_PARP1_L2/3-IT	0.828925056473957	0.269673226699898	3.07381294990924	0.0021134189574621	0.0055753685337171	L2/3-IT	rm	-0.828925056473957	macaque_down	macaque_down_PARP1_L2/3-IT	up_PARP1_L2/3-IT	PARP1	Exc	up_PARP1_Exc	L2/3-IT	chimp_up_parp1_exc	up	ptr	Exc	Exc	EXT_4_L56	0.25038261271408	-0.25038261271408	2.31405396343794e-06	5.1664462821028e-05	up	up_PARP1_EXT_4_L56	yes	yes	both	up_up
3143	6301	4061.30846316769	-1.38086718217921	0.456755621256149	-3.02320785539894	0.0025011038972758	0.0096220624324318	L2/L3	hg	pt	1.38086718217921	human_down	chimp_up	human_down_PCBP1_L2/3-IT	chimp_up_PCBP1_L2/3-IT	1.3990838355005	0.456779456624636	3.06293073212838	0.0021918078805824	0.0057583886443746	L2/3-IT	rm	-1.3990838355005	macaque_down	macaque_down_PCBP1_L2/3-IT	up_PCBP1_L2/3-IT	PCBP1	Exc	up_PCBP1_Exc	L2/3-IT	chimp_up_pcbp1_exc	up	ptr	Exc	Exc	EXT_4_L56	0.288734912316537	-0.288734912316537	9.35999632624573e-05	0.0008800969061517	up	up_PCBP1_EXT_4_L56	yes	yes	both	up_up
4155	7313	14617.4926949504	-0.706271083357247	0.23334816486468	-3.02668368429989	0.0024725254581422	0.0095312709123422	L2/L3	hg	pt	0.706271083357247	human_down	chimp_up	human_down_PCMT1_L2/3-IT	chimp_up_PCMT1_L2/3-IT	0.539461546109982	0.233345795749067	2.31185457778765	0.020785698563911	0.041267075187454	L2/3-IT	rm	-0.539461546109982	macaque_down	macaque_down_PCMT1_L2/3-IT	up_PCMT1_L2/3-IT	PCMT1	Exc	up_PCMT1_Exc	L2/3-IT	chimp_up_pcmt1_exc	up	ptr	Exc	Exc	EXT_11_L34	0.342310882792271	-0.342310882792271	1.81757006083336e-07	1.60753974269262e-05	up	up_PCMT1_EXT_11_L34	no	yes	both	up_up
4155	7313	14617.4926949504	-0.706271083357247	0.23334816486468	-3.02668368429989	0.0024725254581422	0.0095312709123422	L2/L3	hg	pt	0.706271083357247	human_down	chimp_up	human_down_PCMT1_L2/3-IT	chimp_up_PCMT1_L2/3-IT	0.539461546109982	0.233345795749067	2.31185457778765	0.020785698563911	0.041267075187454	L2/3-IT	rm	-0.539461546109982	macaque_down	macaque_down_PCMT1_L2/3-IT	up_PCMT1_L2/3-IT	PCMT1	Exc	up_PCMT1_Exc	L2/3-IT	chimp_up_pcmt1_exc	up	ptr	Exc	Exc	EXT_10_L34	0.265763448671295	-0.265763448671295	6.99133606577634e-06	0.0003479413666124	up	up_PCMT1_EXT_10_L34	no	yes	both	up_up
6693	9851	3534.86510238573	-1.72972512210121	0.299564178396495	-5.77413872165912	7.73476948726535e-09	1.52217446209238e-07	L2/L3	hg	pt	1.72972512210121	human_down	chimp_up	human_down_PCP4_L2/3-IT	chimp_up_PCP4_L2/3-IT	3.26268992089657	0.300404088953426	10.8610036975975	1.76795231109286e-27	8.79375132113875e-26	L2/3-IT	rm	-3.26268992089657	macaque_down	macaque_down_PCP4_L2/3-IT	up_PCP4_L2/3-IT	PCP4	Exc	up_PCP4_Exc	L2/3-IT	chimp_up_pcp4_exc	up	ptr	Exc	Exc	EXT_4_L56	-0.266629296922111	0.266629296922111	0.0005769322539864	0.0036434592823637	down	down_PCP4_EXT_4_L56	yes	yes	both	up_down
4220	7378	7653.84247894279	2.5693604566412	0.455858543283217	5.63631085673194	1.73731654800767e-08	3.16006957854839e-07	L2/L3	hg	pt	-2.5693604566412	human_up	chimp_down	human_up_PDE1C_L2/3-IT	chimp_down_PDE1C_L2/3-IT	-1.58486968392308	0.455907950037331	-3.47629315038991	0.0005083962393818	0.0015610755115135	L2/3-IT	rm	1.58486968392308	macaque_up	macaque_up_PDE1C_L2/3-IT	down_PDE1C_L2/3-IT	PDE1C	Exc	down_PDE1C_Exc	L2/3-IT	chimp_down_pde1c_exc	down	ptr	Exc	Exc	EXT_11_L34	-0.317640295306069	0.317640295306069	1.69990361945045e-05	0.0004355313128373	down	down_PDE1C_EXT_11_L34	no	no	both	down_down
4220	7378	7653.84247894279	2.5693604566412	0.455858543283217	5.63631085673194	1.73731654800767e-08	3.16006957854839e-07	L2/L3	hg	pt	-2.5693604566412	human_up	chimp_down	human_up_PDE1C_L2/3-IT	chimp_down_PDE1C_L2/3-IT	-1.58486968392308	0.455907950037331	-3.47629315038991	0.0005083962393818	0.0015610755115135	L2/3-IT	rm	1.58486968392308	macaque_up	macaque_up_PDE1C_L2/3-IT	down_PDE1C_L2/3-IT	PDE1C	Exc	down_PDE1C_Exc	L2/3-IT	chimp_down_pde1c_exc	down	ptr	Exc	Exc	EXT_6_L23	-0.437390008778945	0.437390008778945	6.37754017946417e-07	5.6146987854656e-05	down	down_PDE1C_EXT_6_L23	no	no	both	down_down
6638	9796	17804.2144225443	0.711402531354907	0.143707737907233	4.95034256133192	7.40829667331549e-07	9.02703417809991e-06	L2/L3	hg	pt	-0.711402531354907	human_up	chimp_down	human_up_PHACTR3_L2/3-IT	chimp_down_PHACTR3_L2/3-IT	-0.752560162317376	0.143713585949302	-5.23652762086708	1.63625764729755e-07	9.6658266908867e-07	L2/3-IT	rm	0.752560162317376	macaque_up	macaque_up_PHACTR3_L2/3-IT	down_PHACTR3_L2/3-IT	PHACTR3	Exc	down_PHACTR3_Exc	L2/3-IT	chimp_down_phactr3_exc	down	ptr	Exc	Exc	EXT_6_L23	-0.444260554330441	0.444260554330441	1.19572713463841e-06	8.88891848801662e-05	down	down_PHACTR3_EXT_6_L23	no	no	both	down_down
2696	5854	5712.59959480096	-0.765002498199393	0.258249503677551	-2.96226125241492	0.003053885432307	0.0113419806877419	L2/L3	hg	pt	0.765002498199393	human_down	chimp_up	human_down_PITHD1_L2/3-IT	chimp_up_PITHD1_L2/3-IT	0.728826384542424	0.258264634132352	2.82201388893581	0.0047723110416986	0.0114092687791935	L2/3-IT	rm	-0.728826384542424	macaque_down	macaque_down_PITHD1_L2/3-IT	up_PITHD1_L2/3-IT	PITHD1	Exc	up_PITHD1_Exc	L2/3-IT	chimp_up_pithd1_exc	up	ptr	Exc	Exc	EXT_4_L56	0.324422255642308	-0.324422255642308	0.0009674374322004	0.0054224045112937	up	up_PITHD1_EXT_4_L56	yes	yes	both	up_up
5134	8292	20569.7800848115	0.619812593924398	0.140851296230674	4.40047490162477	1.08014221101659e-05	9.46139306650604e-05	L2/L3	hg	pt	-0.619812593924398	human_up	chimp_down	human_up_PKNOX2_L2/3-IT	chimp_down_PKNOX2_L2/3-IT	-0.772897981948101	0.140850022819036	-5.48738272439699	4.07932666488268e-08	2.65178082851359e-07	L2/3-IT	rm	0.772897981948101	macaque_up	macaque_up_PKNOX2_L2/3-IT	down_PKNOX2_L2/3-IT	PKNOX2	Exc	down_PKNOX2_Exc	L2/3-IT	chimp_down_pknox2_exc	down	ptr	Exc	Exc	EXT_3_L23	-0.305638443176879	0.305638443176879	0.0001526446599069	0.0030061711634534	down	down_PKNOX2_EXT_3_L23	no	yes	both	down_down
5134	8292	20569.7800848115	0.619812593924398	0.140851296230674	4.40047490162477	1.08014221101659e-05	9.46139306650604e-05	L2/L3	hg	pt	-0.619812593924398	human_up	chimp_down	human_up_PKNOX2_L2/3-IT	chimp_down_PKNOX2_L2/3-IT	-0.772897981948101	0.140850022819036	-5.48738272439699	4.07932666488268e-08	2.65178082851359e-07	L2/3-IT	rm	0.772897981948101	macaque_up	macaque_up_PKNOX2_L2/3-IT	down_PKNOX2_L2/3-IT	PKNOX2	Exc	down_PKNOX2_Exc	L2/3-IT	chimp_down_pknox2_exc	down	ptr	Exc	Exc	EXT_6_L23	-0.408211118264843	0.408211118264843	7.30253707947273e-07	6.21564079299685e-05	down	down_PKNOX2_EXT_6_L23	no	yes	both	down_down
4415	7573	18651.3232880895	-1.43932474341481	0.390085579284945	-3.68976660468504	0.0002244598876503	0.0012765753371082	L2/L3	hg	pt	1.43932474341481	human_down	chimp_up	human_down_PNMA2_L2/3-IT	chimp_up_PNMA2_L2/3-IT	1.22346324371163	0.390082236853952	3.13642388225358	0.0017102182458798	0.0046227313454612	L2/3-IT	rm	-1.22346324371163	macaque_down	macaque_down_PNMA2_L2/3-IT	up_PNMA2_L2/3-IT	PNMA2	Exc	up_PNMA2_Exc	L2/3-IT	chimp_up_pnma2_exc	up	ptr	Exc	Exc	EXT_4_L56	0.60339330974617	-0.60339330974617	1.57887088082692e-07	7.51019063366601e-06	up	up_PNMA2_EXT_4_L56	no	no	both	up_up
4415	7573	18651.3232880895	-1.43932474341481	0.390085579284945	-3.68976660468504	0.0002244598876503	0.0012765753371082	L2/L3	hg	pt	1.43932474341481	human_down	chimp_up	human_down_PNMA2_L2/3-IT	chimp_up_PNMA2_L2/3-IT	1.22346324371163	0.390082236853952	3.13642388225358	0.0017102182458798	0.0046227313454612	L2/3-IT	rm	-1.22346324371163	macaque_down	macaque_down_PNMA2_L2/3-IT	up_PNMA2_L2/3-IT	PNMA2	Exc	up_PNMA2_Exc	L2/3-IT	chimp_up_pnma2_exc	up	ptr	Exc	Exc	EXT_10_L34	0.383118871155538	-0.383118871155538	1.12450789022061e-06	0.0001040004230448	up	up_PNMA2_EXT_10_L34	no	no	both	up_up
4415	7573	18651.3232880895	-1.43932474341481	0.390085579284945	-3.68976660468504	0.0002244598876503	0.0012765753371082	L2/L3	hg	pt	1.43932474341481	human_down	chimp_up	human_down_PNMA2_L2/3-IT	chimp_up_PNMA2_L2/3-IT	1.22346324371163	0.390082236853952	3.13642388225358	0.0017102182458798	0.0046227313454612	L2/3-IT	rm	-1.22346324371163	macaque_down	macaque_down_PNMA2_L2/3-IT	up_PNMA2_L2/3-IT	PNMA2	Exc	up_PNMA2_Exc	L2/3-IT	chimp_up_pnma2_exc	up	ptr	Exc	Exc	EXT_11_L34	0.30151810442257	-0.30151810442257	2.06202339001189e-05	0.0005059712140719	up	up_PNMA2_EXT_11_L34	no	no	both	up_up
4415	7573	18651.3232880895	-1.43932474341481	0.390085579284945	-3.68976660468504	0.0002244598876503	0.0012765753371082	L2/L3	hg	pt	1.43932474341481	human_down	chimp_up	human_down_PNMA2_L2/3-IT	chimp_up_PNMA2_L2/3-IT	1.22346324371163	0.390082236853952	3.13642388225358	0.0017102182458798	0.0046227313454612	L2/3-IT	rm	-1.22346324371163	macaque_down	macaque_down_PNMA2_L2/3-IT	up_PNMA2_L2/3-IT	PNMA2	Exc	up_PNMA2_Exc	L2/3-IT	chimp_up_pnma2_exc	up	ptr	Exc	Exc	EXT_5_L56	0.266230528909802	-0.266230528909802	0.0002024851830763	0.0040012590256641	up	up_PNMA2_EXT_5_L56	no	no	both	up_up
3477	6635	3786.79293574494	-1.09881534736333	0.193466891203072	-5.67960409417009	1.3500686749514e-08	2.51726922428388e-07	L2/L3	hg	pt	1.09881534736333	human_down	chimp_up	human_down_PODXL2_L2/3-IT	chimp_up_PODXL2_L2/3-IT	0.744729210712071	0.193390695785478	3.85090506907412	0.0001176821120409	0.0004154301782386	L2/3-IT	rm	-0.744729210712071	macaque_down	macaque_down_PODXL2_L2/3-IT	up_PODXL2_L2/3-IT	PODXL2	Exc	up_PODXL2_Exc	L2/3-IT	chimp_up_podxl2_exc	up	ptr	Exc	Exc	EXT_4_L56	0.275329127238117	-0.275329127238117	0.000203541974395	0.0016057701660699	up	up_PODXL2_EXT_4_L56	yes	yes	both	up_up
4386	7544	6831.50796060405	1.1399959273251	0.1608513267017	7.08726468535275	1.36788613511724e-12	5.34847978456287e-11	L2/L3	hg	pt	-1.1399959273251	human_up	chimp_down	human_up_PRAG1_L2/3-IT	chimp_down_PRAG1_L2/3-IT	-0.948637365298009	0.160898098740058	-5.89588921638285	3.72668952799166e-09	2.82946308767412e-08	L2/3-IT	rm	0.948637365298009	macaque_up	macaque_up_PRAG1_L2/3-IT	down_PRAG1_L2/3-IT	PRAG1	Exc	down_PRAG1_Exc	L2/3-IT	chimp_down_prag1_exc	down	ptr	Exc	Exc	EXT_6_L23	-0.373421041927736	0.373421041927736	5.20644874566152e-05	0.0013417070743687	down	down_PRAG1_EXT_6_L23	no	yes	both	down_down
4386	7544	6831.50796060405	1.1399959273251	0.1608513267017	7.08726468535275	1.36788613511724e-12	5.34847978456287e-11	L2/L3	hg	pt	-1.1399959273251	human_up	chimp_down	human_up_PRAG1_L2/3-IT	chimp_down_PRAG1_L2/3-IT	-0.948637365298009	0.160898098740058	-5.89588921638285	3.72668952799166e-09	2.82946308767412e-08	L2/3-IT	rm	0.948637365298009	macaque_up	macaque_up_PRAG1_L2/3-IT	down_PRAG1_L2/3-IT	PRAG1	Exc	down_PRAG1_Exc	L2/3-IT	chimp_down_prag1_exc	down	ptr	Exc	Exc	EXT_3_L23	-0.385055136370371	0.385055136370371	6.55577204964193e-06	0.0003616741105778	down	down_PRAG1_EXT_3_L23	no	yes	both	down_down
4012	7170	5156.1835167653	-1.49642587429007	0.481214772966342	-3.10968398801575	0.0018728760067284	0.0075914546134623	L2/L3	hg	pt	1.49642587429007	human_down	chimp_up	human_down_PRRT1_L2/3-IT	chimp_up_PRRT1_L2/3-IT	1.68082542969986	0.481255659584332	3.49258319611579	0.0004783725520473	0.0014776707757503	L2/3-IT	rm	-1.68082542969986	macaque_down	macaque_down_PRRT1_L2/3-IT	up_PRRT1_L2/3-IT	PRRT1	Exc	up_PRRT1_Exc	L2/3-IT	chimp_up_prrt1_exc	up	ptr	Exc	Exc	EXT_4_L56	0.498776984692785	-0.498776984692785	4.40637506749444e-14	3.05595392671931e-10	up	up_PRRT1_EXT_4_L56	no	no	both	up_up
4012	7170	5156.1835167653	-1.49642587429007	0.481214772966342	-3.10968398801575	0.0018728760067284	0.0075914546134623	L2/L3	hg	pt	1.49642587429007	human_down	chimp_up	human_down_PRRT1_L2/3-IT	chimp_up_PRRT1_L2/3-IT	1.68082542969986	0.481255659584332	3.49258319611579	0.0004783725520473	0.0014776707757503	L2/3-IT	rm	-1.68082542969986	macaque_down	macaque_down_PRRT1_L2/3-IT	up_PRRT1_L2/3-IT	PRRT1	Exc	up_PRRT1_Exc	L2/3-IT	chimp_up_prrt1_exc	up	ptr	Exc	Exc	EXT_9_L6	0.356817529002347	-0.356817529002347	1.28115393721324e-10	1.44925988457016e-08	up	up_PRRT1_EXT_9_L6	no	no	both	up_up
6411	9569	1393.10699813959	1.00860455002868	0.273846433471178	3.68310274208787	0.0002304122382864	0.0013054313967547	L2/L3	hg	pt	-1.00860455002868	human_up	chimp_down	human_up_PSMD8_L2/3-IT	chimp_down_PSMD8_L2/3-IT	-1.96452180694511	0.27350053377986	-7.18288107081483	6.82574745696631e-13	8.48777500117538e-12	L2/3-IT	rm	1.96452180694511	macaque_up	macaque_up_PSMD8_L2/3-IT	down_PSMD8_L2/3-IT	PSMD8	Exc	down_PSMD8_Exc	L2/3-IT	chimp_down_psmd8_exc	down	ptr	Exc	Exc	EXT_4_L56	0.298863411537256	-0.298863411537256	8.85488018413644e-05	0.0008419471858673	up	up_PSMD8_EXT_4_L56	yes	yes	both	down_up
5262	8420	7417.56370537824	-0.831687779762734	0.204272062569039	-4.07147100441914	4.67171783348954e-05	0.0003374680888956	L2/L3	hg	pt	0.831687779762734	human_down	chimp_up	human_down_PTGES3_L2/3-IT	chimp_up_PTGES3_L2/3-IT	0.55469060429127	0.204249715725411	2.71574725243185	0.0066126379019355	0.0151867309862506	L2/3-IT	rm	-0.55469060429127	macaque_down	macaque_down_PTGES3_L2/3-IT	up_PTGES3_L2/3-IT	PTGES3	Exc	up_PTGES3_Exc	L2/3-IT	chimp_up_ptges3_exc	up	ptr	Exc	Exc	EXT_9_L6	0.855368290214839	-0.855368290214839	4.81964215805391e-13	1.60152044742301e-10	up	up_PTGES3_EXT_9_L6	no	no	both	up_up
5262	8420	7417.56370537824	-0.831687779762734	0.204272062569039	-4.07147100441914	4.67171783348954e-05	0.0003374680888956	L2/L3	hg	pt	0.831687779762734	human_down	chimp_up	human_down_PTGES3_L2/3-IT	chimp_up_PTGES3_L2/3-IT	0.55469060429127	0.204249715725411	2.71574725243185	0.0066126379019355	0.0151867309862506	L2/3-IT	rm	-0.55469060429127	macaque_down	macaque_down_PTGES3_L2/3-IT	up_PTGES3_L2/3-IT	PTGES3	Exc	up_PTGES3_Exc	L2/3-IT	chimp_up_ptges3_exc	up	ptr	Exc	Exc	EXT_4_L56	0.50656851599433	-0.50656851599433	6.8326458404757e-07	2.15214631158355e-05	up	up_PTGES3_EXT_4_L56	no	no	both	up_up
5262	8420	7417.56370537824	-0.831687779762734	0.204272062569039	-4.07147100441914	4.67171783348954e-05	0.0003374680888956	L2/L3	hg	pt	0.831687779762734	human_down	chimp_up	human_down_PTGES3_L2/3-IT	chimp_up_PTGES3_L2/3-IT	0.55469060429127	0.204249715725411	2.71574725243185	0.0066126379019355	0.0151867309862506	L2/3-IT	rm	-0.55469060429127	macaque_down	macaque_down_PTGES3_L2/3-IT	up_PTGES3_L2/3-IT	PTGES3	Exc	up_PTGES3_Exc	L2/3-IT	chimp_up_ptges3_exc	up	ptr	Exc	Exc	EXT_10_L34	0.287577246184843	-0.287577246184843	4.23917790124158e-05	0.0012744073396169	up	up_PTGES3_EXT_10_L34	no	no	both	up_up
4573	7731	332170.995000409	0.517221190044488	0.168640186619935	3.06701030407509	0.0021621140388067	0.0085268641414323	L2/L3	hg	pt	-0.517221190044488	human_up	chimp_down	human_up_PTPRD_L2/3-IT	chimp_down_PTPRD_L2/3-IT	-0.64869148270723	0.168640187794122	-3.84660080845712	0.0001197678659366	0.0004221178176098	L2/3-IT	rm	0.64869148270723	macaque_up	macaque_up_PTPRD_L2/3-IT	down_PTPRD_L2/3-IT	PTPRD	Exc	down_PTPRD_Exc	L2/3-IT	chimp_down_ptprd_exc	down	ptr	Exc	Exc	EXT_9_L6	-1.49283007102728	1.49283007102728	0.0001240361812582	0.001157334601305	down	down_PTPRD_EXT_9_L6	no	no	both	down_down
4531	7689	8158.24133781925	1.04010899694585	0.276059562691554	3.76769776350034	0.0001647600066083	0.0009891009184596	L2/L3	hg	pt	-1.04010899694585	human_up	chimp_down	human_up_PVT1_L2/3-IT	chimp_down_PVT1_L2/3-IT	-1.21345237644219	0.276056617224402	-4.39566487716464	1.10434201633748e-05	4.79872784865014e-05	L2/3-IT	rm	1.21345237644219	macaque_up	macaque_up_PVT1_L2/3-IT	down_PVT1_L2/3-IT	PVT1	Exc	down_PVT1_Exc	L2/3-IT	chimp_down_pvt1_exc	down	ptr	Exc	Exc	EXT_2_L56	-0.326399481713306	0.326399481713306	4.85432223021772e-05	0.0020118095512658	down	down_PVT1_EXT_2_L56	no	yes	both	down_down
4531	7689	8158.24133781925	1.04010899694585	0.276059562691554	3.76769776350034	0.0001647600066083	0.0009891009184596	L2/L3	hg	pt	-1.04010899694585	human_up	chimp_down	human_up_PVT1_L2/3-IT	chimp_down_PVT1_L2/3-IT	-1.21345237644219	0.276056617224402	-4.39566487716464	1.10434201633748e-05	4.79872784865014e-05	L2/3-IT	rm	1.21345237644219	macaque_up	macaque_up_PVT1_L2/3-IT	down_PVT1_L2/3-IT	PVT1	Exc	down_PVT1_Exc	L2/3-IT	chimp_down_pvt1_exc	down	ptr	Exc	Exc	EXT_6_L23	-0.442601639103011	0.442601639103011	9.04142735826729e-09	2.49169159639493e-06	down	down_PVT1_EXT_6_L23	no	yes	both	down_down
4531	7689	8158.24133781925	1.04010899694585	0.276059562691554	3.76769776350034	0.0001647600066083	0.0009891009184596	L2/L3	hg	pt	-1.04010899694585	human_up	chimp_down	human_up_PVT1_L2/3-IT	chimp_down_PVT1_L2/3-IT	-1.21345237644219	0.276056617224402	-4.39566487716464	1.10434201633748e-05	4.79872784865014e-05	L2/3-IT	rm	1.21345237644219	macaque_up	macaque_up_PVT1_L2/3-IT	down_PVT1_L2/3-IT	PVT1	Exc	down_PVT1_Exc	L2/3-IT	chimp_down_pvt1_exc	down	ptr	Exc	Exc	EXT_3_L23	-0.602295457496941	0.602295457496941	2.83665184712915e-08	8.05065109161942e-06	down	down_PVT1_EXT_3_L23	no	yes	both	down_down
5266	8424	18657.0276224818	0.67405009219678	0.0994070343811711	6.78070819024908	1.19588208623935e-11	3.98175137761457e-10	L2/L3	hg	pt	-0.67405009219678	human_up	chimp_down	human_up_R3HDM2_L2/3-IT	chimp_down_R3HDM2_L2/3-IT	-0.666341125491554	0.0994196035966469	-6.70231122822569	2.05148509007429e-11	2.11626424102734e-10	L2/3-IT	rm	0.666341125491554	macaque_up	macaque_up_R3HDM2_L2/3-IT	down_R3HDM2_L2/3-IT	R3HDM2	Exc	down_R3HDM2_Exc	L2/3-IT	chimp_down_r3hdm2_exc	down	ptr	Exc	Exc	EXT_8_L6	-0.290345169079229	0.290345169079229	0.0003113594652399	0.0031869824230346	down	down_R3HDM2_EXT_8_L6	no	no	both	down_down
5266	8424	18657.0276224818	0.67405009219678	0.0994070343811711	6.78070819024908	1.19588208623935e-11	3.98175137761457e-10	L2/L3	hg	pt	-0.67405009219678	human_up	chimp_down	human_up_R3HDM2_L2/3-IT	chimp_down_R3HDM2_L2/3-IT	-0.666341125491554	0.0994196035966469	-6.70231122822569	2.05148509007429e-11	2.11626424102734e-10	L2/3-IT	rm	0.666341125491554	macaque_up	macaque_up_R3HDM2_L2/3-IT	down_R3HDM2_L2/3-IT	R3HDM2	Exc	down_R3HDM2_Exc	L2/3-IT	chimp_down_r3hdm2_exc	down	ptr	Exc	Exc	EXT_10_L34	-0.328030517630344	0.328030517630344	1.29101638792336e-05	0.0005401990803362	down	down_R3HDM2_EXT_10_L34	no	no	both	down_down
5266	8424	18657.0276224818	0.67405009219678	0.0994070343811711	6.78070819024908	1.19588208623935e-11	3.98175137761457e-10	L2/L3	hg	pt	-0.67405009219678	human_up	chimp_down	human_up_R3HDM2_L2/3-IT	chimp_down_R3HDM2_L2/3-IT	-0.666341125491554	0.0994196035966469	-6.70231122822569	2.05148509007429e-11	2.11626424102734e-10	L2/3-IT	rm	0.666341125491554	macaque_up	macaque_up_R3HDM2_L2/3-IT	down_R3HDM2_L2/3-IT	R3HDM2	Exc	down_R3HDM2_Exc	L2/3-IT	chimp_down_r3hdm2_exc	down	ptr	Exc	Exc	EXT_4_L56	-0.333186558168143	0.333186558168143	1.20392637183966e-07	6.20807250870365e-06	down	down_R3HDM2_EXT_4_L56	no	no	both	down_down
5266	8424	18657.0276224818	0.67405009219678	0.0994070343811711	6.78070819024908	1.19588208623935e-11	3.98175137761457e-10	L2/L3	hg	pt	-0.67405009219678	human_up	chimp_down	human_up_R3HDM2_L2/3-IT	chimp_down_R3HDM2_L2/3-IT	-0.666341125491554	0.0994196035966469	-6.70231122822569	2.05148509007429e-11	2.11626424102734e-10	L2/3-IT	rm	0.666341125491554	macaque_up	macaque_up_R3HDM2_L2/3-IT	down_R3HDM2_L2/3-IT	R3HDM2	Exc	down_R3HDM2_Exc	L2/3-IT	chimp_down_r3hdm2_exc	down	ptr	Exc	Exc	EXT_11_L34	-0.347954568670819	0.347954568670819	4.33023726097678e-07	3.0065737784554e-05	down	down_R3HDM2_EXT_11_L34	no	no	both	down_down
5266	8424	18657.0276224818	0.67405009219678	0.0994070343811711	6.78070819024908	1.19588208623935e-11	3.98175137761457e-10	L2/L3	hg	pt	-0.67405009219678	human_up	chimp_down	human_up_R3HDM2_L2/3-IT	chimp_down_R3HDM2_L2/3-IT	-0.666341125491554	0.0994196035966469	-6.70231122822569	2.05148509007429e-11	2.11626424102734e-10	L2/3-IT	rm	0.666341125491554	macaque_up	macaque_up_R3HDM2_L2/3-IT	down_R3HDM2_L2/3-IT	R3HDM2	Exc	down_R3HDM2_Exc	L2/3-IT	chimp_down_r3hdm2_exc	down	ptr	Exc	Exc	EXT_3_L23	-0.397302067289229	0.397302067289229	3.52802946772082e-05	0.0010992064539813	down	down_R3HDM2_EXT_3_L23	no	no	both	down_down
5266	8424	18657.0276224818	0.67405009219678	0.0994070343811711	6.78070819024908	1.19588208623935e-11	3.98175137761457e-10	L2/L3	hg	pt	-0.67405009219678	human_up	chimp_down	human_up_R3HDM2_L2/3-IT	chimp_down_R3HDM2_L2/3-IT	-0.666341125491554	0.0994196035966469	-6.70231122822569	2.05148509007429e-11	2.11626424102734e-10	L2/3-IT	rm	0.666341125491554	macaque_up	macaque_up_R3HDM2_L2/3-IT	down_R3HDM2_L2/3-IT	R3HDM2	Exc	down_R3HDM2_Exc	L2/3-IT	chimp_down_r3hdm2_exc	down	ptr	Exc	Exc	EXT_6_L23	-0.589191625322704	0.589191625322704	3.42065052352011e-09	1.40335608377936e-06	down	down_R3HDM2_EXT_6_L23	no	no	both	down_down
5691	8849	5305.25219912494	-1.05258342879936	0.268275840831475	-3.92351180612112	8.72674867739737e-05	0.0005745250520846	L2/L3	hg	pt	1.05258342879936	human_down	chimp_up	human_down_RAB11A_L2/3-IT	chimp_up_RAB11A_L2/3-IT	0.851575618593513	0.268263459440242	3.17440034647435	0.0015014643868523	0.0041176189201295	L2/3-IT	rm	-0.851575618593513	macaque_down	macaque_down_RAB11A_L2/3-IT	up_RAB11A_L2/3-IT	RAB11A	Exc	up_RAB11A_Exc	L2/3-IT	chimp_up_rab11a_exc	up	ptr	Exc	Exc	EXT_8_L6	0.255841662146083	-0.255841662146083	2.29774619364357e-05	0.0005003808393106	up	up_RAB11A_EXT_8_L6	yes	yes	both	up_up
3489	6647	19046.0288989183	-1.23424596540524	0.338112512164483	-3.65040015083741	0.0002618320810691	0.0014567128629201	L2/L3	hg	pt	1.23424596540524	human_down	chimp_up	human_down_RAB6B_L2/3-IT	chimp_up_RAB6B_L2/3-IT	1.01796330818992	0.338108985704474	3.0107549672746	0.0026059905671508	0.0067157032632394	L2/3-IT	rm	-1.01796330818992	macaque_down	macaque_down_RAB6B_L2/3-IT	up_RAB6B_L2/3-IT	RAB6B	Exc	up_RAB6B_Exc	L2/3-IT	chimp_up_rab6b_exc	up	ptr	Exc	Exc	EXT_11_L34	0.502921508831596	-0.502921508831596	4.153356786553e-11	3.75690000238204e-08	up	up_RAB6B_EXT_11_L34	no	yes	both	up_up
3489	6647	19046.0288989183	-1.23424596540524	0.338112512164483	-3.65040015083741	0.0002618320810691	0.0014567128629201	L2/L3	hg	pt	1.23424596540524	human_down	chimp_up	human_down_RAB6B_L2/3-IT	chimp_up_RAB6B_L2/3-IT	1.01796330818992	0.338108985704474	3.0107549672746	0.0026059905671508	0.0067157032632394	L2/3-IT	rm	-1.01796330818992	macaque_down	macaque_down_RAB6B_L2/3-IT	up_RAB6B_L2/3-IT	RAB6B	Exc	up_RAB6B_Exc	L2/3-IT	chimp_up_rab6b_exc	up	ptr	Exc	Exc	EXT_5_L56	0.253177602184261	-0.253177602184261	0.0001565794860683	0.0033414756579735	up	up_RAB6B_EXT_5_L56	no	yes	both	up_up
6426	9584	2258.79802483964	-0.752313934313132	0.276496509743345	-2.72088040102734	0.0065108312807752	0.0210301619616672	L2/L3	hg	pt	0.752313934313132	human_down	chimp_up	human_down_RABAC1_L2/3-IT	chimp_up_RABAC1_L2/3-IT	0.985736293627715	0.276639754833111	3.56324886935495	0.0003662931100945	0.0011620745865016	L2/3-IT	rm	-0.985736293627715	macaque_down	macaque_down_RABAC1_L2/3-IT	up_RABAC1_L2/3-IT	RABAC1	Exc	up_RABAC1_Exc	L2/3-IT	chimp_up_rabac1_exc	up	ptr	Exc	Exc	EXT_11_L34	0.432550288842267	-0.432550288842267	7.41067369677939e-08	8.3317743822548e-06	up	up_RABAC1_EXT_11_L34	yes	yes	both	up_up
2957	6115	40092.0070013175	0.589444529193176	0.160474981782476	3.67312413839167	0.0002396030093493	0.0013491431409907	L2/L3	hg	pt	-0.589444529193176	human_up	chimp_down	human_up_RASAL2_L2/3-IT	chimp_down_RASAL2_L2/3-IT	-0.667636456108955	0.160476375934313	-4.16034106093119	3.17772696012109e-05	0.0001260960707912	L2/3-IT	rm	0.667636456108955	macaque_up	macaque_up_RASAL2_L2/3-IT	down_RASAL2_L2/3-IT	RASAL2	Exc	down_RASAL2_Exc	L2/3-IT	chimp_down_rasal2_exc	down	ptr	Exc	Exc	EXT_1_L4	-0.374838405808005	0.374838405808005	0.0008605438865673	0.0091444971764405	down	down_RASAL2_EXT_1_L4	no	no	both	down_down
2957	6115	40092.0070013175	0.589444529193176	0.160474981782476	3.67312413839167	0.0002396030093493	0.0013491431409907	L2/L3	hg	pt	-0.589444529193176	human_up	chimp_down	human_up_RASAL2_L2/3-IT	chimp_down_RASAL2_L2/3-IT	-0.667636456108955	0.160476375934313	-4.16034106093119	3.17772696012109e-05	0.0001260960707912	L2/3-IT	rm	0.667636456108955	macaque_up	macaque_up_RASAL2_L2/3-IT	down_RASAL2_L2/3-IT	RASAL2	Exc	down_RASAL2_Exc	L2/3-IT	chimp_down_rasal2_exc	down	ptr	Exc	Exc	EXT_8_L6	-0.394794835668864	0.394794835668864	2.4427006862542e-07	2.03781845596492e-05	down	down_RASAL2_EXT_8_L6	no	no	both	down_down
2957	6115	40092.0070013175	0.589444529193176	0.160474981782476	3.67312413839167	0.0002396030093493	0.0013491431409907	L2/L3	hg	pt	-0.589444529193176	human_up	chimp_down	human_up_RASAL2_L2/3-IT	chimp_down_RASAL2_L2/3-IT	-0.667636456108955	0.160476375934313	-4.16034106093119	3.17772696012109e-05	0.0001260960707912	L2/3-IT	rm	0.667636456108955	macaque_up	macaque_up_RASAL2_L2/3-IT	down_RASAL2_L2/3-IT	RASAL2	Exc	down_RASAL2_Exc	L2/3-IT	chimp_down_rasal2_exc	down	ptr	Exc	Exc	EXT_9_L6	-0.528969746269997	0.528969746269997	9.69014029187435e-15	7.47101630436573e-12	down	down_RASAL2_EXT_9_L6	no	no	both	down_down
5553	8711	7975.84968084009	0.564663264805185	0.132447595864839	4.26329569153837	2.01433678006297e-05	0.0001616705883606	L2/L3	hg	pt	-0.564663264805185	human_up	chimp_down	human_up_RBM25_L2/3-IT	chimp_down_RBM25_L2/3-IT	-0.738168978509509	0.132440794644907	-5.57357708769907	2.49561145783197e-08	1.67940052442349e-07	L2/3-IT	rm	0.738168978509509	macaque_up	macaque_up_RBM25_L2/3-IT	down_RBM25_L2/3-IT	RBM25	Exc	down_RBM25_Exc	L2/3-IT	chimp_down_rbm25_exc	down	ptr	Exc	Exc	EXT_5_L56	-0.376231845056641	0.376231845056641	0.0004897463763546	0.0070755061007048	down	down_RBM25_EXT_5_L56	no	no	both	down_down
5553	8711	7975.84968084009	0.564663264805185	0.132447595864839	4.26329569153837	2.01433678006297e-05	0.0001616705883606	L2/L3	hg	pt	-0.564663264805185	human_up	chimp_down	human_up_RBM25_L2/3-IT	chimp_down_RBM25_L2/3-IT	-0.738168978509509	0.132440794644907	-5.57357708769907	2.49561145783197e-08	1.67940052442349e-07	L2/3-IT	rm	0.738168978509509	macaque_up	macaque_up_RBM25_L2/3-IT	down_RBM25_L2/3-IT	RBM25	Exc	down_RBM25_Exc	L2/3-IT	chimp_down_rbm25_exc	down	ptr	Exc	Exc	EXT_10_L34	-0.510845298193816	0.510845298193816	8.1103043876005e-07	8.62451271150786e-05	down	down_RBM25_EXT_10_L34	no	no	both	down_down
5553	8711	7975.84968084009	0.564663264805185	0.132447595864839	4.26329569153837	2.01433678006297e-05	0.0001616705883606	L2/L3	hg	pt	-0.564663264805185	human_up	chimp_down	human_up_RBM25_L2/3-IT	chimp_down_RBM25_L2/3-IT	-0.738168978509509	0.132440794644907	-5.57357708769907	2.49561145783197e-08	1.67940052442349e-07	L2/3-IT	rm	0.738168978509509	macaque_up	macaque_up_RBM25_L2/3-IT	down_RBM25_L2/3-IT	RBM25	Exc	down_RBM25_Exc	L2/3-IT	chimp_down_rbm25_exc	down	ptr	Exc	Exc	EXT_6_L23	-0.671499558628203	0.671499558628203	1.92189280654619e-08	4.02283542251858e-06	down	down_RBM25_EXT_6_L23	no	no	both	down_down
6147	9305	1027.5223937378	-0.862142303457876	0.310918294763998	-2.77289023507698	0.0055560858150378	0.0185356199945123	L2/L3	hg	pt	0.862142303457876	human_down	chimp_up	human_down_RPL38_L2/3-IT	chimp_up_RPL38_L2/3-IT	1.98813071511148	0.312169321179194	6.36875753069353	1.90565588276596e-10	1.73243390420892e-09	L2/3-IT	rm	-1.98813071511148	macaque_down	macaque_down_RPL38_L2/3-IT	up_RPL38_L2/3-IT	RPL38	Exc	up_RPL38_Exc	L2/3-IT	chimp_up_rpl38_exc	up	ptr	Exc	Exc	EXT_9_L6	0.250947801976017	-0.250947801976017	5.00273998401839e-05	0.0005588767678839	up	up_RPL38_EXT_9_L6	yes	yes	both	up_up
5254	8412	8218.08180415782	-1.58093893337268	0.32562526292938	-4.85508685398143	1.20333989525568e-06	1.38264859013598e-05	L2/L3	hg	pt	1.58093893337268	human_down	chimp_up	human_down_RPL41_L2/3-IT	chimp_up_RPL41_L2/3-IT	1.12785565769293	0.325589941453912	3.46403716483539	0.0005321329864765	0.0016271685538857	L2/3-IT	rm	-1.12785565769293	macaque_down	macaque_down_RPL41_L2/3-IT	up_RPL41_L2/3-IT	RPL41	Exc	up_RPL41_Exc	L2/3-IT	chimp_up_rpl41_exc	up	ptr	Exc	Exc	EXT_9_L6	0.331391282020814	-0.331391282020814	0.0012696378248548	0.0074561418044275	up	up_RPL41_EXT_9_L6	yes	yes	both	up_up
6471	9629	2805.40692787306	-0.868474572029054	0.224965697472515	-3.86047553821026	0.0001131665700939	0.000713988553833	L2/L3	hg	pt	0.868474572029054	human_down	chimp_up	human_down_RPS11_L2/3-IT	chimp_up_RPS11_L2/3-IT	1.00856564734258	0.225073331626974	4.48105353065163	7.42754771477821e-06	3.34177693569623e-05	L2/3-IT	rm	-1.00856564734258	macaque_down	macaque_down_RPS11_L2/3-IT	up_RPS11_L2/3-IT	RPS11	Exc	up_RPS11_Exc	L2/3-IT	chimp_up_rps11_exc	up	ptr	Exc	Exc	EXT_9_L6	0.275780322715626	-0.275780322715626	0.0001550008335411	0.0013823927154177	up	up_RPS11_EXT_9_L6	yes	yes	both	up_up
6418	9576	1954.2134497983	-0.984721183728976	0.243325863537344	-4.04692361680594	5.18951660337406e-05	0.0003679945902092	L2/L3	hg	pt	0.984721183728976	human_down	chimp_up	human_down_RPS16_L2/3-IT	chimp_up_RPS16_L2/3-IT	1.19301621756237	0.243514440345276	4.89916004928005	9.6247220951663e-07	5.03927695030137e-06	L2/3-IT	rm	-1.19301621756237	macaque_down	macaque_down_RPS16_L2/3-IT	up_RPS16_L2/3-IT	RPS16	Exc	up_RPS16_Exc	L2/3-IT	chimp_up_rps16_exc	up	ptr	Exc	Exc	EXT_6_L23	-0.265792314545039	0.265792314545039	4.71438848426433e-05	0.0012446106946938	down	down_RPS16_EXT_6_L23	yes	yes	both	up_down
5562	8720	2670.83706055557	1.24345972146152	0.344036867481729	3.61432113529971	0.0003011356235709	0.0016389416618938	L2/L3	hg	pt	-1.24345972146152	human_up	chimp_down	human_up_RPS6KL1_L2/3-IT	chimp_down_RPS6KL1_L2/3-IT	-1.4069197749446	0.344031465007285	-4.08950900730783	4.32287282104857e-05	0.0001669250588375	L2/3-IT	rm	1.4069197749446	macaque_up	macaque_up_RPS6KL1_L2/3-IT	down_RPS6KL1_L2/3-IT	RPS6KL1	Exc	down_RPS6KL1_Exc	L2/3-IT	chimp_down_rps6kl1_exc	down	ptr	Exc	Exc	EXT_6_L23	-0.304097275604729	0.304097275604729	2.42731474728782e-07	2.81798188874131e-05	down	down_RPS6KL1_EXT_6_L23	yes	yes	both	down_down
6495	9653	3984.41143024005	-0.954026437183911	0.22070428494204	-4.32264574036001	1.54169176679216e-05	0.0001283735144376	L2/L3	hg	pt	0.954026437183911	human_down	chimp_up	human_down_RPS9_L2/3-IT	chimp_up_RPS9_L2/3-IT	1.51752406852815	0.220928008593443	6.86886229677078	6.47159368588315e-12	7.19253633413194e-11	L2/3-IT	rm	-1.51752406852815	macaque_down	macaque_down_RPS9_L2/3-IT	up_RPS9_L2/3-IT	RPS9	Exc	up_RPS9_Exc	L2/3-IT	chimp_up_rps9_exc	up	ptr	Exc	Exc	EXT_3_L23	-0.25313310973611	0.25313310973611	0.0004434566404969	0.0063887327456724	down	down_RPS9_EXT_3_L23	no	no	both	up_down
3131	6289	76713.248368158	-0.882265826042435	0.29328007929316	-3.00827055205659	0.0026273911847266	0.0100322792538558	L2/L3	hg	pt	0.882265826042435	human_down	chimp_up	human_down_RTN4_L2/3-IT	chimp_up_RTN4_L2/3-IT	1.04838582152123	0.29328344030668	3.57465058519825	0.0003506959277188	0.0011182924663058	L2/3-IT	rm	-1.04838582152123	macaque_down	macaque_down_RTN4_L2/3-IT	up_RTN4_L2/3-IT	RTN4	Exc	up_RTN4_Exc	L2/3-IT	chimp_up_rtn4_exc	up	ptr	Exc	Exc	EXT_9_L6	-0.689380146526027	0.689380146526027	0.0003980530163974	0.0029777371981917	down	down_RTN4_EXT_9_L6	no	no	both	up_down
6082	9240	8497.01659448155	-0.831920110904762	0.3005035354949	-2.76842037660113	0.0056328747704281	0.0187339580186609	L2/L3	hg	pt	0.831920110904762	human_down	chimp_up	human_down_RUNDC3A_L2/3-IT	chimp_up_RUNDC3A_L2/3-IT	0.865246394083995	0.300519206488371	2.87917169819053	0.0039872119258753	0.0097630984643169	L2/3-IT	rm	-0.865246394083995	macaque_down	macaque_down_RUNDC3A_L2/3-IT	up_RUNDC3A_L2/3-IT	RUNDC3A	Exc	up_RUNDC3A_Exc	L2/3-IT	chimp_up_rundc3a_exc	up	ptr	Exc	Exc	EXT_10_L34	0.25336939744248	-0.25336939744248	9.61493678569675e-06	0.0004392786649693	up	up_RUNDC3A_EXT_10_L34	yes	yes	both	up_up
5634	8792	11096.9424056343	1.07912783245542	0.391215988479966	2.75839399265933	0.0058086141505074	0.0191869090176481	L2/L3	hg	pt	-1.07912783245542	human_up	chimp_down	human_up_RYR3_L2/3-IT	chimp_down_RYR3_L2/3-IT	-1.6884742991831	0.391198828931055	-4.31615376711844	1.58771399634848e-05	6.69770278647316e-05	L2/3-IT	rm	1.6884742991831	macaque_up	macaque_up_RYR3_L2/3-IT	down_RYR3_L2/3-IT	RYR3	Exc	down_RYR3_Exc	L2/3-IT	chimp_down_ryr3_exc	down	ptr	Exc	Exc	EXT_1_L4	0.299571419291221	-0.299571419291221	0.0001494446506557	0.002859071881193	up	up_RYR3_EXT_1_L4	no	no	both	down_up
5634	8792	11096.9424056343	1.07912783245542	0.391215988479966	2.75839399265933	0.0058086141505074	0.0191869090176481	L2/L3	hg	pt	-1.07912783245542	human_up	chimp_down	human_up_RYR3_L2/3-IT	chimp_down_RYR3_L2/3-IT	-1.6884742991831	0.391198828931055	-4.31615376711844	1.58771399634848e-05	6.69770278647316e-05	L2/3-IT	rm	1.6884742991831	macaque_up	macaque_up_RYR3_L2/3-IT	down_RYR3_L2/3-IT	RYR3	Exc	down_RYR3_Exc	L2/3-IT	chimp_down_ryr3_exc	down	ptr	Exc	Exc	EXT_4_L56	-0.433025377146055	0.433025377146055	1.60818770840389e-10	7.5288577190803e-08	down	down_RYR3_EXT_4_L56	no	no	both	down_down
5634	8792	11096.9424056343	1.07912783245542	0.391215988479966	2.75839399265933	0.0058086141505074	0.0191869090176481	L2/L3	hg	pt	-1.07912783245542	human_up	chimp_down	human_up_RYR3_L2/3-IT	chimp_down_RYR3_L2/3-IT	-1.6884742991831	0.391198828931055	-4.31615376711844	1.58771399634848e-05	6.69770278647316e-05	L2/3-IT	rm	1.6884742991831	macaque_up	macaque_up_RYR3_L2/3-IT	down_RYR3_L2/3-IT	RYR3	Exc	down_RYR3_Exc	L2/3-IT	chimp_down_ryr3_exc	down	ptr	Exc	Exc	EXT_6_L23	-0.512141494799129	0.512141494799129	0.0001556595757846	0.0029598592975923	down	down_RYR3_EXT_6_L23	no	no	both	down_down
4422	7580	18690.5959865821	-0.698887724807812	0.29263298277395	-2.38827393338529	0.0169277191112048	0.046138806057174	L2/L3	hg	pt	0.698887724807812	human_down	chimp_up	human_down_SARAF_L2/3-IT	chimp_up_SARAF_L2/3-IT	0.779807843906787	0.292642102498658	2.66471514949002	0.0077053559679836	0.0173660265005448	L2/3-IT	rm	-0.779807843906787	macaque_down	macaque_down_SARAF_L2/3-IT	up_SARAF_L2/3-IT	SARAF	Exc	up_SARAF_Exc	L2/3-IT	chimp_up_saraf_exc	up	ptr	Exc	Exc	EXT_6_L23	0.272442912209513	-0.272442912209513	0.0006946836461541	0.0084821700199762	up	up_SARAF_EXT_6_L23	no	no	both	up_up
2847	6005	5124.84726172234	-0.738573444496841	0.207110025815626	-3.56609218500284	0.000362343958621	0.0019193411159309	L2/L3	hg	pt	0.738573444496841	human_down	chimp_up	human_down_SARS_L2/3-IT	chimp_up_SARS_L2/3-IT	0.676183603790532	0.20712503339768	3.26461554500879	0.0010961274529817	0.0031173171255098	L2/3-IT	rm	-0.676183603790532	macaque_down	macaque_down_SARS_L2/3-IT	up_SARS_L2/3-IT	SARS	Exc	up_SARS_Exc	L2/3-IT	chimp_up_sars_exc	up	ptr	Exc	Exc	EXT_4_L56	0.409856161828904	-0.409856161828904	1.0028301420187e-10	5.24716124309194e-08	up	up_SARS_EXT_4_L56	no	yes	both	up_up
2847	6005	5124.84726172234	-0.738573444496841	0.207110025815626	-3.56609218500284	0.000362343958621	0.0019193411159309	L2/L3	hg	pt	0.738573444496841	human_down	chimp_up	human_down_SARS_L2/3-IT	chimp_up_SARS_L2/3-IT	0.676183603790532	0.20712503339768	3.26461554500879	0.0010961274529817	0.0031173171255098	L2/3-IT	rm	-0.676183603790532	macaque_down	macaque_down_SARS_L2/3-IT	up_SARS_L2/3-IT	SARS	Exc	up_SARS_Exc	L2/3-IT	chimp_up_sars_exc	up	ptr	Exc	Exc	EXT_2_L56	0.274755511629472	-0.274755511629472	1.22860706241683e-06	0.0002212361424414	up	up_SARS_EXT_2_L56	no	yes	both	up_up
4934	8092	21296.9418886275	0.557492545325694	0.12400210033657	4.49583147230999	6.92986089016473e-06	6.4808647892166e-05	L2/L3	hg	pt	-0.557492545325694	human_up	chimp_down	human_up_SBF2_L2/3-IT	chimp_down_SBF2_L2/3-IT	-0.876591549742322	0.123990157598225	-7.06984785504357	1.55103657849628e-12	1.85003984618379e-11	L2/3-IT	rm	0.876591549742322	macaque_up	macaque_up_SBF2_L2/3-IT	down_SBF2_L2/3-IT	SBF2	Exc	down_SBF2_Exc	L2/3-IT	chimp_down_sbf2_exc	down	ptr	Exc	Exc	EXT_10_L34	-0.339581729428013	0.339581729428013	1.39144433542579e-05	0.0005696265324311	down	down_SBF2_EXT_10_L34	no	no	both	down_down
4934	8092	21296.9418886275	0.557492545325694	0.12400210033657	4.49583147230999	6.92986089016473e-06	6.4808647892166e-05	L2/L3	hg	pt	-0.557492545325694	human_up	chimp_down	human_up_SBF2_L2/3-IT	chimp_down_SBF2_L2/3-IT	-0.876591549742322	0.123990157598225	-7.06984785504357	1.55103657849628e-12	1.85003984618379e-11	L2/3-IT	rm	0.876591549742322	macaque_up	macaque_up_SBF2_L2/3-IT	down_SBF2_L2/3-IT	SBF2	Exc	down_SBF2_Exc	L2/3-IT	chimp_down_sbf2_exc	down	ptr	Exc	Exc	EXT_9_L6	-0.39287841104532	0.39287841104532	3.56479638237895e-09	2.21878957914716e-07	down	down_SBF2_EXT_9_L6	no	no	both	down_down
4679	7837	27545.5191183051	0.648557092489243	0.176410130699704	3.67641637085602	0.0002365333479675	0.0013350207220401	L2/L3	hg	pt	-0.648557092489243	human_up	chimp_down	human_up_SCAI_L2/3-IT	chimp_down_SCAI_L2/3-IT	-0.556398992262721	0.176417956248692	-3.1538682574827	0.0016112180304124	0.0043814805346404	L2/3-IT	rm	0.556398992262721	macaque_up	macaque_up_SCAI_L2/3-IT	down_SCAI_L2/3-IT	SCAI	Exc	down_SCAI_Exc	L2/3-IT	chimp_down_scai_exc	down	ptr	Exc	Exc	EXT_4_L56	-0.299176022206736	0.299176022206736	2.69855354348482e-06	5.69826873890874e-05	down	down_SCAI_EXT_4_L56	no	yes	both	down_down
4679	7837	27545.5191183051	0.648557092489243	0.176410130699704	3.67641637085602	0.0002365333479675	0.0013350207220401	L2/L3	hg	pt	-0.648557092489243	human_up	chimp_down	human_up_SCAI_L2/3-IT	chimp_down_SCAI_L2/3-IT	-0.556398992262721	0.176417956248692	-3.1538682574827	0.0016112180304124	0.0043814805346404	L2/3-IT	rm	0.556398992262721	macaque_up	macaque_up_SCAI_L2/3-IT	down_SCAI_L2/3-IT	SCAI	Exc	down_SCAI_Exc	L2/3-IT	chimp_down_scai_exc	down	ptr	Exc	Exc	EXT_2_L56	-0.333770315003788	0.333770315003788	0.0001282886891483	0.0038990815587801	down	down_SCAI_EXT_2_L56	no	yes	both	down_down
4679	7837	27545.5191183051	0.648557092489243	0.176410130699704	3.67641637085602	0.0002365333479675	0.0013350207220401	L2/L3	hg	pt	-0.648557092489243	human_up	chimp_down	human_up_SCAI_L2/3-IT	chimp_down_SCAI_L2/3-IT	-0.556398992262721	0.176417956248692	-3.1538682574827	0.0016112180304124	0.0043814805346404	L2/3-IT	rm	0.556398992262721	macaque_up	macaque_up_SCAI_L2/3-IT	down_SCAI_L2/3-IT	SCAI	Exc	down_SCAI_Exc	L2/3-IT	chimp_down_scai_exc	down	ptr	Exc	Exc	EXT_10_L34	-0.394388486812138	0.394388486812138	5.60950534062874e-07	7.17007779762237e-05	down	down_SCAI_EXT_10_L34	no	yes	both	down_down
6588	9746	1418.0767794936	-1.19051270402894	0.330297160442909	-3.60436857050946	0.0003129127441761	0.0016921916895587	L2/L3	hg	pt	1.19051270402894	human_down	chimp_up	human_down_SCAND1_L2/3-IT	chimp_up_SCAND1_L2/3-IT	1.72872044090461	0.330737416306717	5.22686686075289	1.72406552036338e-07	1.01450284547346e-06	L2/3-IT	rm	-1.72872044090461	macaque_down	macaque_down_SCAND1_L2/3-IT	up_SCAND1_L2/3-IT	SCAND1	Exc	up_SCAND1_Exc	L2/3-IT	chimp_up_scand1_exc	up	ptr	Exc	Exc	EXT_4_L56	0.259718096426767	-0.259718096426767	5.06562231306123e-07	1.78450338513583e-05	up	up_SCAND1_EXT_4_L56	yes	yes	both	up_up
3690	6848	6843.8738429948	-1.09543554507551	0.349133411703803	-3.13758439712111	0.0017034622479386	0.0070147943911738	L2/L3	hg	pt	1.09543554507551	human_down	chimp_up	human_down_SCOC_L2/3-IT	chimp_up_SCOC_L2/3-IT	1.01528866350236	0.349138990866686	2.90797845574926	0.0036377339796187	0.0090045601557502	L2/3-IT	rm	-1.01528866350236	macaque_down	macaque_down_SCOC_L2/3-IT	up_SCOC_L2/3-IT	SCOC	Exc	up_SCOC_Exc	L2/3-IT	chimp_up_scoc_exc	up	ptr	Exc	Exc	EXT_4_L56	0.671403437844831	-0.671403437844831	1.56656160517071e-07	7.49812672341864e-06	up	up_SCOC_EXT_4_L56	yes	yes	both	up_up
4215	7373	10164.1141712625	-0.728339561309833	0.268422623110881	-2.71340601946568	0.006659545512007	0.0214202916326536	L2/L3	hg	pt	0.728339561309833	human_down	chimp_up	human_down_SCRN1_L2/3-IT	chimp_up_SCRN1_L2/3-IT	0.756543789661207	0.268436352039001	2.81833583236628	0.0048273289770849	0.0115328500256675	L2/3-IT	rm	-0.756543789661207	macaque_down	macaque_down_SCRN1_L2/3-IT	up_SCRN1_L2/3-IT	SCRN1	Exc	up_SCRN1_Exc	L2/3-IT	chimp_up_scrn1_exc	up	ptr	Exc	Exc	EXT_4_L56	0.502998591133871	-0.502998591133871	7.11051817081098e-05	0.0007137052504871	up	up_SCRN1_EXT_4_L56	yes	yes	both	up_up
5670	8828	4220.92494060704	-0.803947365800525	0.294476059195338	-2.73009414754234	0.0063316240628249	0.0205406248424586	L2/L3	hg	pt	0.803947365800525	human_down	chimp_up	human_down_SERF2_L2/3-IT	chimp_up_SERF2_L2/3-IT	0.819250883292354	0.29450434680681	2.78179555641591	0.0054059082544211	0.0127185820548188	L2/3-IT	rm	-0.819250883292354	macaque_down	macaque_down_SERF2_L2/3-IT	up_SERF2_L2/3-IT	SERF2	Exc	up_SERF2_Exc	L2/3-IT	chimp_up_serf2_exc	up	ptr	Exc	Exc	EXT_9_L6	0.435526505654217	-0.435526505654217	9.11594558770477e-06	0.0001434734232222	up	up_SERF2_EXT_9_L6	no	no	both	up_up
6805	9963	9145.10204409732	0.971665531212765	0.158359575241209	6.13581799352992	8.47221111887004e-10	2.02421984853163e-08	L2/L3	hg	pt	-0.971665531212765	human_up	chimp_down	human_up_SH3KBP1_L2/3-IT	chimp_down_SH3KBP1_L2/3-IT	-1.0671781874413	0.158363485513719	-6.73878946260534	1.59711622874392e-11	1.67821654633338e-10	L2/3-IT	rm	1.0671781874413	macaque_up	macaque_up_SH3KBP1_L2/3-IT	down_SH3KBP1_L2/3-IT	SH3KBP1	Exc	down_SH3KBP1_Exc	L2/3-IT	chimp_down_sh3kbp1_exc	down	ptr	Exc	Exc	EXT_3_L23	-0.305976760448514	0.305976760448514	2.7628742200214e-05	0.0009382804996407	down	down_SH3KBP1_EXT_3_L23	no	no	both	down_down
3867	7025	11852.9383852803	0.572028005890121	0.186654566173079	3.06463440792386	0.0021793622292434	0.0085735525857692	L2/L3	hg	pt	-0.572028005890121	human_up	chimp_down	human_up_SIL1_L2/3-IT	chimp_down_SIL1_L2/3-IT	-0.621051036140616	0.186660880240685	-3.32716225992194	0.0008773527044948	0.0025614604517925	L2/3-IT	rm	0.621051036140616	macaque_up	macaque_up_SIL1_L2/3-IT	down_SIL1_L2/3-IT	SIL1	Exc	down_SIL1_Exc	L2/3-IT	chimp_down_sil1_exc	down	ptr	Exc	Exc	EXT_6_L23	-0.297177037318169	0.297177037318169	0.0001644439589992	0.0030749671202844	down	down_SIL1_EXT_6_L23	no	yes	both	down_down
3867	7025	11852.9383852803	0.572028005890121	0.186654566173079	3.06463440792386	0.0021793622292434	0.0085735525857692	L2/L3	hg	pt	-0.572028005890121	human_up	chimp_down	human_up_SIL1_L2/3-IT	chimp_down_SIL1_L2/3-IT	-0.621051036140616	0.186660880240685	-3.32716225992194	0.0008773527044948	0.0025614604517925	L2/3-IT	rm	0.621051036140616	macaque_up	macaque_up_SIL1_L2/3-IT	down_SIL1_L2/3-IT	SIL1	Exc	down_SIL1_Exc	L2/3-IT	chimp_down_sil1_exc	down	ptr	Exc	Exc	EXT_3_L23	-0.391710929684346	0.391710929684346	4.15756278336827e-05	0.001228764418628	down	down_SIL1_EXT_3_L23	no	yes	both	down_down
3820	6978	7900.25969920796	-0.632171289838886	0.249281102694426	-2.53597758917897	0.0112133909927779	0.032914673919164	L2/L3	hg	pt	0.632171289838886	human_down	chimp_up	human_down_SLC25A46_L2/3-IT	chimp_up_SLC25A46_L2/3-IT	1.09859937103194	0.249356285904954	4.40574163608889	1.0542255855065e-05	4.60237727284159e-05	L2/3-IT	rm	-1.09859937103194	macaque_down	macaque_down_SLC25A46_L2/3-IT	up_SLC25A46_L2/3-IT	SLC25A46	Exc	up_SLC25A46_Exc	L2/3-IT	chimp_up_slc25a46_exc	up	ptr	Exc	Exc	EXT_4_L56	0.292813689285734	-0.292813689285734	0.0002692547761214	0.0020084035501891	up	up_SLC25A46_EXT_4_L56	yes	yes	both	up_up
3895	7053	14718.6508261799	-1.11959603878555	0.16810353273266	-6.6601577051095	2.73533913634515e-11	8.44509315432898e-10	L2/L3	hg	pt	1.11959603878555	human_down	chimp_up	human_down_SLC6A7_L2/3-IT	chimp_up_SLC6A7_L2/3-IT	0.760768918107688	0.16808034622425	4.52622174571607	6.0047572896886e-06	2.74282035552524e-05	L2/3-IT	rm	-0.760768918107688	macaque_down	macaque_down_SLC6A7_L2/3-IT	up_SLC6A7_L2/3-IT	SLC6A7	Exc	up_SLC6A7_Exc	L2/3-IT	chimp_up_slc6a7_exc	up	ptr	Exc	Exc	EXT_6_L23	-0.416106962667886	0.416106962667886	2.39960785727355e-08	4.64982459560018e-06	down	down_SLC6A7_EXT_6_L23	yes	yes	both	up_down
3913	7071	4013.04337395994	-1.13241556139726	0.306785573019703	-3.69122820949776	0.000223173787484	0.0012711079918443	L2/L3	hg	pt	1.13241556139726	human_down	chimp_up	human_down_SLU7_L2/3-IT	chimp_up_SLU7_L2/3-IT	1.20313575144195	0.306830112785283	3.92117885862099	8.81168258623013e-05	0.0003191851535823	L2/3-IT	rm	-1.20313575144195	macaque_down	macaque_down_SLU7_L2/3-IT	up_SLU7_L2/3-IT	SLU7	Exc	up_SLU7_Exc	L2/3-IT	chimp_up_slu7_exc	up	ptr	Exc	Exc	EXT_4_L56	0.331930012130781	-0.331930012130781	3.88694723571147e-08	2.84562927256407e-06	up	up_SLU7_EXT_4_L56	yes	yes	both	up_up
6768	9926	6432.65272364459	-1.23240657759959	0.265917407556934	-4.6345464515546	3.5772090460637e-06	3.65296351598249e-05	L2/L3	hg	pt	1.23240657759959	human_down	chimp_up	human_down_SNU13_L2/3-IT	chimp_up_SNU13_L2/3-IT	1.16515458931167	0.265927657089174	4.38147202162185	1.17880182895733e-05	5.09764061897047e-05	L2/3-IT	rm	-1.16515458931167	macaque_down	macaque_down_SNU13_L2/3-IT	up_SNU13_L2/3-IT	SNU13	Exc	up_SNU13_Exc	L2/3-IT	chimp_up_snu13_exc	up	ptr	Exc	Exc	EXT_10_L34	0.428489597606444	-0.428489597606444	9.37010679429882e-09	5.04480870952446e-06	up	up_SNU13_EXT_10_L34	no	yes	both	up_up
6768	9926	6432.65272364459	-1.23240657759959	0.265917407556934	-4.6345464515546	3.5772090460637e-06	3.65296351598249e-05	L2/L3	hg	pt	1.23240657759959	human_down	chimp_up	human_down_SNU13_L2/3-IT	chimp_up_SNU13_L2/3-IT	1.16515458931167	0.265927657089174	4.38147202162185	1.17880182895733e-05	5.09764061897047e-05	L2/3-IT	rm	-1.16515458931167	macaque_down	macaque_down_SNU13_L2/3-IT	up_SNU13_L2/3-IT	SNU13	Exc	up_SNU13_Exc	L2/3-IT	chimp_up_snu13_exc	up	ptr	Exc	Exc	EXT_11_L34	0.290551724845627	-0.290551724845627	5.42062019303618e-05	0.0009965943673715	up	up_SNU13_EXT_11_L34	no	yes	both	up_up
6768	9926	6432.65272364459	-1.23240657759959	0.265917407556934	-4.6345464515546	3.5772090460637e-06	3.65296351598249e-05	L2/L3	hg	pt	1.23240657759959	human_down	chimp_up	human_down_SNU13_L2/3-IT	chimp_up_SNU13_L2/3-IT	1.16515458931167	0.265927657089174	4.38147202162185	1.17880182895733e-05	5.09764061897047e-05	L2/3-IT	rm	-1.16515458931167	macaque_down	macaque_down_SNU13_L2/3-IT	up_SNU13_L2/3-IT	SNU13	Exc	up_SNU13_Exc	L2/3-IT	chimp_up_snu13_exc	up	ptr	Exc	Exc	EXT_4_L56	0.271120730405186	-0.271120730405186	0.0011713330498486	0.0062689575682334	up	up_SNU13_EXT_4_L56	no	yes	both	up_up
3728	6886	50528.1701030914	0.932839991511851	0.169717307490877	5.49643407206418	3.87547885885091e-08	6.46085265858784e-07	L2/L3	hg	pt	-0.932839991511851	human_up	chimp_down	human_up_SORBS2_L2/3-IT	chimp_down_SORBS2_L2/3-IT	-0.837098298709122	0.169721616212285	-4.93218434628911	8.13151184593595e-07	4.31612042502522e-06	L2/3-IT	rm	0.837098298709122	macaque_up	macaque_up_SORBS2_L2/3-IT	down_SORBS2_L2/3-IT	SORBS2	Exc	down_SORBS2_Exc	L2/3-IT	chimp_down_sorbs2_exc	down	ptr	Exc	Exc	EXT_9_L6	-0.373187881453188	0.373187881453188	2.65128182176012e-11	3.95809478926827e-09	down	down_SORBS2_EXT_9_L6	no	no	both	down_down
3728	6886	50528.1701030914	0.932839991511851	0.169717307490877	5.49643407206418	3.87547885885091e-08	6.46085265858784e-07	L2/L3	hg	pt	-0.932839991511851	human_up	chimp_down	human_up_SORBS2_L2/3-IT	chimp_down_SORBS2_L2/3-IT	-0.837098298709122	0.169721616212285	-4.93218434628911	8.13151184593595e-07	4.31612042502522e-06	L2/3-IT	rm	0.837098298709122	macaque_up	macaque_up_SORBS2_L2/3-IT	down_SORBS2_L2/3-IT	SORBS2	Exc	down_SORBS2_Exc	L2/3-IT	chimp_down_sorbs2_exc	down	ptr	Exc	Exc	EXT_1_L4	-0.422800339845831	0.422800339845831	6.13227513964888e-05	0.0016611513339772	down	down_SORBS2_EXT_1_L4	no	no	both	down_down
3139	6297	13050.192437216	0.975405985480542	0.295595261187732	3.29980251226376	0.0009675288789944	0.0043719946854848	L2/L3	hg	pt	-0.975405985480542	human_up	chimp_down	human_up_SPRED2_L2/3-IT	chimp_down_SPRED2_L2/3-IT	-1.44171178924304	0.295581574272603	-4.87754283328029	1.0741552752964e-06	5.57710609567264e-06	L2/3-IT	rm	1.44171178924304	macaque_up	macaque_up_SPRED2_L2/3-IT	down_SPRED2_L2/3-IT	SPRED2	Exc	down_SPRED2_Exc	L2/3-IT	chimp_down_spred2_exc	down	ptr	Exc	Exc	EXT_2_L56	-0.265915588577098	0.265915588577098	0.0004958455849765	0.0093638127578137	down	down_SPRED2_EXT_2_L56	no	no	both	down_down
3139	6297	13050.192437216	0.975405985480542	0.295595261187732	3.29980251226376	0.0009675288789944	0.0043719946854848	L2/L3	hg	pt	-0.975405985480542	human_up	chimp_down	human_up_SPRED2_L2/3-IT	chimp_down_SPRED2_L2/3-IT	-1.44171178924304	0.295581574272603	-4.87754283328029	1.0741552752964e-06	5.57710609567264e-06	L2/3-IT	rm	1.44171178924304	macaque_up	macaque_up_SPRED2_L2/3-IT	down_SPRED2_L2/3-IT	SPRED2	Exc	down_SPRED2_Exc	L2/3-IT	chimp_down_spred2_exc	down	ptr	Exc	Exc	EXT_11_L34	-0.277058698788652	0.277058698788652	4.66343931411182e-08	5.87357230068514e-06	down	down_SPRED2_EXT_11_L34	no	no	both	down_down
3139	6297	13050.192437216	0.975405985480542	0.295595261187732	3.29980251226376	0.0009675288789944	0.0043719946854848	L2/L3	hg	pt	-0.975405985480542	human_up	chimp_down	human_up_SPRED2_L2/3-IT	chimp_down_SPRED2_L2/3-IT	-1.44171178924304	0.295581574272603	-4.87754283328029	1.0741552752964e-06	5.57710609567264e-06	L2/3-IT	rm	1.44171178924304	macaque_up	macaque_up_SPRED2_L2/3-IT	down_SPRED2_L2/3-IT	SPRED2	Exc	down_SPRED2_Exc	L2/3-IT	chimp_down_spred2_exc	down	ptr	Exc	Exc	EXT_5_L56	-0.290019731662655	0.290019731662655	3.09463948371478e-07	4.58390276583637e-05	down	down_SPRED2_EXT_5_L56	no	no	both	down_down
3139	6297	13050.192437216	0.975405985480542	0.295595261187732	3.29980251226376	0.0009675288789944	0.0043719946854848	L2/L3	hg	pt	-0.975405985480542	human_up	chimp_down	human_up_SPRED2_L2/3-IT	chimp_down_SPRED2_L2/3-IT	-1.44171178924304	0.295581574272603	-4.87754283328029	1.0741552752964e-06	5.57710609567264e-06	L2/3-IT	rm	1.44171178924304	macaque_up	macaque_up_SPRED2_L2/3-IT	down_SPRED2_L2/3-IT	SPRED2	Exc	down_SPRED2_Exc	L2/3-IT	chimp_down_spred2_exc	down	ptr	Exc	Exc	EXT_10_L34	-0.337029481411989	0.337029481411989	9.91724915004217e-07	9.52431165669185e-05	down	down_SPRED2_EXT_10_L34	no	no	both	down_down
3139	6297	13050.192437216	0.975405985480542	0.295595261187732	3.29980251226376	0.0009675288789944	0.0043719946854848	L2/L3	hg	pt	-0.975405985480542	human_up	chimp_down	human_up_SPRED2_L2/3-IT	chimp_down_SPRED2_L2/3-IT	-1.44171178924304	0.295581574272603	-4.87754283328029	1.0741552752964e-06	5.57710609567264e-06	L2/3-IT	rm	1.44171178924304	macaque_up	macaque_up_SPRED2_L2/3-IT	down_SPRED2_L2/3-IT	SPRED2	Exc	down_SPRED2_Exc	L2/3-IT	chimp_down_spred2_exc	down	ptr	Exc	Exc	EXT_1_L4	-0.35061518106929	0.35061518106929	4.42247178033641e-06	0.0002922752006032	down	down_SPRED2_EXT_1_L4	no	no	both	down_down
3139	6297	13050.192437216	0.975405985480542	0.295595261187732	3.29980251226376	0.0009675288789944	0.0043719946854848	L2/L3	hg	pt	-0.975405985480542	human_up	chimp_down	human_up_SPRED2_L2/3-IT	chimp_down_SPRED2_L2/3-IT	-1.44171178924304	0.295581574272603	-4.87754283328029	1.0741552752964e-06	5.57710609567264e-06	L2/3-IT	rm	1.44171178924304	macaque_up	macaque_up_SPRED2_L2/3-IT	down_SPRED2_L2/3-IT	SPRED2	Exc	down_SPRED2_Exc	L2/3-IT	chimp_down_spred2_exc	down	ptr	Exc	Exc	EXT_3_L23	-0.661930654696243	0.661930654696243	8.03560173636859e-08	1.69879180381719e-05	down	down_SPRED2_EXT_3_L23	no	no	both	down_down
3139	6297	13050.192437216	0.975405985480542	0.295595261187732	3.29980251226376	0.0009675288789944	0.0043719946854848	L2/L3	hg	pt	-0.975405985480542	human_up	chimp_down	human_up_SPRED2_L2/3-IT	chimp_down_SPRED2_L2/3-IT	-1.44171178924304	0.295581574272603	-4.87754283328029	1.0741552752964e-06	5.57710609567264e-06	L2/3-IT	rm	1.44171178924304	macaque_up	macaque_up_SPRED2_L2/3-IT	down_SPRED2_L2/3-IT	SPRED2	Exc	down_SPRED2_Exc	L2/3-IT	chimp_down_spred2_exc	down	ptr	Exc	Exc	EXT_6_L23	-0.932919967371785	0.932919967371785	1.06994559891232e-12	4.3895588140977e-09	down	down_SPRED2_EXT_6_L23	no	no	both	down_down
5238	8396	4747.45011532929	-1.48233403529945	0.393253789416502	-3.7694081409842	0.0001636351180679	0.0009835483570841	L2/L3	hg	pt	1.48233403529945	human_down	chimp_up	human_down_SPRYD3_L2/3-IT	chimp_up_SPRYD3_L2/3-IT	1.78607220370727	0.393330280849108	4.5408967747196	5.60154539762699e-06	2.57511953478409e-05	L2/3-IT	rm	-1.78607220370727	macaque_down	macaque_down_SPRYD3_L2/3-IT	up_SPRYD3_L2/3-IT	SPRYD3	Exc	up_SPRYD3_Exc	L2/3-IT	chimp_up_spryd3_exc	up	ptr	Exc	Exc	EXT_4_L56	0.379904367301373	-0.379904367301373	7.32659919254325e-06	0.0001217444360738	up	up_SPRYD3_EXT_4_L56	no	yes	both	up_up
5238	8396	4747.45011532929	-1.48233403529945	0.393253789416502	-3.7694081409842	0.0001636351180679	0.0009835483570841	L2/L3	hg	pt	1.48233403529945	human_down	chimp_up	human_down_SPRYD3_L2/3-IT	chimp_up_SPRYD3_L2/3-IT	1.78607220370727	0.393330280849108	4.5408967747196	5.60154539762699e-06	2.57511953478409e-05	L2/3-IT	rm	-1.78607220370727	macaque_down	macaque_down_SPRYD3_L2/3-IT	up_SPRYD3_L2/3-IT	SPRYD3	Exc	up_SPRYD3_Exc	L2/3-IT	chimp_up_spryd3_exc	up	ptr	Exc	Exc	EXT_9_L6	0.285815182088899	-0.285815182088899	0.00029893058259	0.0023687628575192	up	up_SPRYD3_EXT_9_L6	no	yes	both	up_up
2995	6153	15880.3913077231	1.37001493823331	0.193900534208863	7.06555525400244	1.59975014516438e-12	6.17384094171962e-11	L2/L3	hg	pt	-1.37001493823331	human_up	chimp_down	human_up_SRGAP2_L2/3-IT	chimp_down_SRGAP2_L2/3-IT	-0.550731499312425	0.193952687606269	-2.83951465746343	0.0045182219314011	0.0108760716591197	L2/3-IT	rm	0.550731499312425	macaque_up	macaque_up_SRGAP2_L2/3-IT	down_SRGAP2_L2/3-IT	SRGAP2	Exc	down_SRGAP2_Exc	L2/3-IT	chimp_down_srgap2_exc	down	ptr	Exc	Exc	EXT_6_L23	-0.335272515093542	0.335272515093542	0.0002323991857207	0.0039726704139077	down	down_SRGAP2_EXT_6_L23	no	no	both	down_down
3017	6175	4049.56062105851	-0.960978113363352	0.335827229839889	-2.86152529627069	0.0042160785723146	0.0147895581967887	L2/L3	hg	pt	0.960978113363352	human_down	chimp_up	human_down_SRP9_L2/3-IT	chimp_up_SRP9_L2/3-IT	0.915078607214952	0.335842924603111	2.72472200596861	0.0064355647990405	0.0148263538693157	L2/3-IT	rm	-0.915078607214952	macaque_down	macaque_down_SRP9_L2/3-IT	up_SRP9_L2/3-IT	SRP9	Exc	up_SRP9_Exc	L2/3-IT	chimp_up_srp9_exc	up	ptr	Exc	Exc	EXT_4_L56	0.336605076202307	-0.336605076202307	5.18875001045302e-08	3.49650995022573e-06	up	up_SRP9_EXT_4_L56	yes	yes	both	up_up
4418	7576	7695.2658378003	-0.911888057371861	0.29738544923268	-3.06635062248249	0.0021668905077131	0.0085400344893673	L2/L3	hg	pt	0.911888057371861	human_down	chimp_up	human_down_STMN4_L2/3-IT	chimp_up_STMN4_L2/3-IT	1.10389004709822	0.297421786029331	3.71153055677418	0.0002060097925794	0.0006891377958912	L2/3-IT	rm	-1.10389004709822	macaque_down	macaque_down_STMN4_L2/3-IT	up_STMN4_L2/3-IT	STMN4	Exc	up_STMN4_Exc	L2/3-IT	chimp_up_stmn4_exc	up	ptr	Exc	Exc	EXT_9_L6	0.26623972092094	-0.26623972092094	0.001705491410784	0.009387265307233	up	up_STMN4_EXT_9_L6	no	no	both	up_up
5430	8588	1363.18934091666	0.646986362380391	0.182521078716723	3.54472133810106	0.0003930283626511	0.0020580315562347	L2/L3	hg	pt	-0.646986362380391	human_up	chimp_down	human_up_SUGT1_L2/3-IT	chimp_down_SUGT1_L2/3-IT	-1.76812689224313	0.181850211505222	-9.72298507440756	2.40621950854814e-22	7.93562039823221e-21	L2/3-IT	rm	1.76812689224313	macaque_up	macaque_up_SUGT1_L2/3-IT	down_SUGT1_L2/3-IT	SUGT1	Exc	down_SUGT1_Exc	L2/3-IT	chimp_down_sugt1_exc	down	ptr	Exc	Exc	EXT_4_L56	0.312238796393669	-0.312238796393669	6.06410955116134e-07	2.01269606185e-05	up	up_SUGT1_EXT_4_L56	no	no	both	down_up
6775	9933	14310.1890078933	-1.36858350286661	0.304828109875853	-4.48968929874607	7.13271359052003e-06	6.64704038367043e-05	L2/L3	hg	pt	1.36858350286661	human_down	chimp_up	human_down_SULT4A1_L2/3-IT	chimp_up_SULT4A1_L2/3-IT	0.970368673933757	0.304811379301608	3.18350540638309	0.0014550339608474	0.0040076675469605	L2/3-IT	rm	-0.970368673933757	macaque_down	macaque_down_SULT4A1_L2/3-IT	up_SULT4A1_L2/3-IT	SULT4A1	Exc	up_SULT4A1_Exc	L2/3-IT	chimp_up_sult4a1_exc	up	ptr	Exc	Exc	EXT_11_L34	0.27001292641675	-0.27001292641675	1.32374511173356e-06	6.6187255586678e-05	up	up_SULT4A1_EXT_11_L34	yes	yes	both	up_up
2882	6040	12784.2139105559	-1.08786152254238	0.308542034134477	-3.52581302445241	0.0004221849212514	0.0021842442073796	L2/L3	hg	pt	1.08786152254238	human_down	chimp_up	human_down_SV2A_L2/3-IT	chimp_up_SV2A_L2/3-IT	0.783498713864477	0.308531015006624	2.53944879365744	0.0111027296930957	0.0239084951952194	L2/3-IT	rm	-0.783498713864477	macaque_down	macaque_down_SV2A_L2/3-IT	up_SV2A_L2/3-IT	SV2A	Exc	up_SV2A_Exc	L2/3-IT	chimp_up_sv2a_exc	up	ptr	Exc	Exc	EXT_4_L56	0.399108861543893	-0.399108861543893	0.0013727434865232	0.0071302501095616	up	up_SV2A_EXT_4_L56	yes	yes	both	up_up
6828	9986	7527.94809552014	0.829565026595758	0.261720040354246	3.16966566821905	0.0015261442946877	0.0063807647410503	L2/L3	hg	pt	-0.829565026595758	human_up	chimp_down	human_up_SYP_L2/3-IT	chimp_down_SYP_L2/3-IT	-0.893288375937065	0.261725625007725	-3.41307189890443	0.00064234992762	0.0019315857028147	L2/3-IT	rm	0.893288375937065	macaque_up	macaque_up_SYP_L2/3-IT	down_SYP_L2/3-IT	SYP	Exc	down_SYP_Exc	L2/3-IT	chimp_down_syp_exc	down	ptr	Exc	Exc	EXT_8_L6	-0.36052479824749	0.36052479824749	5.47791748335309e-05	0.0009024533546628	down	down_SYP_EXT_8_L6	no	no	both	down_down
6828	9986	7527.94809552014	0.829565026595758	0.261720040354246	3.16966566821905	0.0015261442946877	0.0063807647410503	L2/L3	hg	pt	-0.829565026595758	human_up	chimp_down	human_up_SYP_L2/3-IT	chimp_down_SYP_L2/3-IT	-0.893288375937065	0.261725625007725	-3.41307189890443	0.00064234992762	0.0019315857028147	L2/3-IT	rm	0.893288375937065	macaque_up	macaque_up_SYP_L2/3-IT	down_SYP_L2/3-IT	SYP	Exc	down_SYP_Exc	L2/3-IT	chimp_down_syp_exc	down	ptr	Exc	Exc	EXT_5_L56	-0.438331407928062	0.438331407928062	8.0049622543526e-06	0.0004205948381744	down	down_SYP_EXT_5_L56	no	no	both	down_down
6869	10027	2491.0051205363	-0.846103158615537	0.32027199123796	-2.64182689015378	0.0082460190365456	0.0255184340739129	L2/L3	hg	pt	0.846103158615537	human_down	chimp_up	human_down_TCEAL3_L2/3-IT	chimp_up_TCEAL3_L2/3-IT	0.95469056266239	0.320346331941679	2.98018259449338	0.0028807661033958	0.0073396489585102	L2/3-IT	rm	-0.95469056266239	macaque_down	macaque_down_TCEAL3_L2/3-IT	up_TCEAL3_L2/3-IT	TCEAL3	Exc	up_TCEAL3_Exc	L2/3-IT	chimp_up_tceal3_exc	up	ptr	Exc	Exc	EXT_4_L56	0.272606521641759	-0.272606521641759	1.22812828400056e-08	1.28520012778647e-06	up	up_TCEAL3_EXT_4_L56	yes	yes	both	up_up
6863	10021	2293.71788123919	-1.51653583370714	0.367504067173764	-4.12658244946739	3.68194035620686e-05	0.0002731921600752	L2/L3	hg	pt	1.51653583370714	human_down	chimp_up	human_down_TCEAL6_L2/3-IT	chimp_up_TCEAL6_L2/3-IT	1.19506940601171	0.367437983359067	3.25243839813877	0.0011441939460716	0.0032363241166388	L2/3-IT	rm	-1.19506940601171	macaque_down	macaque_down_TCEAL6_L2/3-IT	up_TCEAL6_L2/3-IT	TCEAL6	Exc	up_TCEAL6_Exc	L2/3-IT	chimp_up_tceal6_exc	up	ptr	Exc	Exc	EXT_4_L56	0.324605166506599	-0.324605166506599	8.52205714167906e-10	2.13531544437282e-07	up	up_TCEAL6_EXT_4_L56	yes	yes	both	up_up
4890	8048	11020.2000999208	0.582995108929088	0.240324106304265	2.42587028781449	0.0152717275349152	0.0424599864908605	L2/L3	hg	pt	-0.582995108929088	human_up	chimp_down	human_up_TCERG1L_L2/3-IT	chimp_down_TCERG1L_L2/3-IT	-1.10222613835072	0.240299758371421	-4.5868799278901	4.49919264369562e-06	2.10300217678459e-05	L2/3-IT	rm	1.10222613835072	macaque_up	macaque_up_TCERG1L_L2/3-IT	down_TCERG1L_L2/3-IT	TCERG1L	Exc	down_TCERG1L_Exc	L2/3-IT	chimp_down_tcerg1l_exc	down	ptr	Exc	Exc	EXT_6_L23	-0.400303168849551	0.400303168849551	8.23571589388156e-07	6.86744878582083e-05	down	down_TCERG1L_EXT_6_L23	yes	yes	both	down_down
5611	8769	7842.23109263763	0.514794483365921	0.155413169650992	3.31242509577525	0.0009249088989108	0.0042211286722609	L2/L3	hg	pt	-0.514794483365921	human_up	chimp_down	human_up_TECPR2_L2/3-IT	chimp_down_TECPR2_L2/3-IT	-0.834880427635822	0.155386976652235	-5.37291120287597	7.74754874073713e-08	4.8145481460295e-07	L2/3-IT	rm	0.834880427635822	macaque_up	macaque_up_TECPR2_L2/3-IT	down_TECPR2_L2/3-IT	TECPR2	Exc	down_TECPR2_Exc	L2/3-IT	chimp_down_tecpr2_exc	down	ptr	Exc	Exc	EXT_6_L23	-0.385425973121105	0.385425973121105	1.01076974246008e-08	2.61435121227251e-06	down	down_TECPR2_EXT_6_L23	no	no	both	down_down
5914	9072	8596.83487851069	-0.984554428146598	0.272694399303279	-3.61046809418194	0.0003056448999419	0.0016593049112398	L2/L3	hg	pt	0.984554428146598	human_down	chimp_up	human_down_TERF2IP_L2/3-IT	chimp_up_TERF2IP_L2/3-IT	0.900603780989098	0.272699449113479	3.30255078958494	0.0009580973550679	0.0027685591785194	L2/3-IT	rm	-0.900603780989098	macaque_down	macaque_down_TERF2IP_L2/3-IT	up_TERF2IP_L2/3-IT	TERF2IP	Exc	up_TERF2IP_Exc	L2/3-IT	chimp_up_terf2ip_exc	up	ptr	Exc	Exc	EXT_6_L23	0.33176731781083	-0.33176731781083	0.0006630748850197	0.0082384343527624	up	up_TERF2IP_EXT_6_L23	no	no	both	up_up
3155	6313	6843.88734713041	-1.36516787528009	0.269431716286687	-5.06684177384481	4.04470212399745e-07	5.27958518073775e-06	L2/L3	hg	pt	1.36516787528009	human_down	chimp_up	human_down_TGOLN2_L2/3-IT	chimp_up_TGOLN2_L2/3-IT	1.00128530881894	0.269397068203275	3.7167639406655	0.0002017908196391	0.0006764353770337	L2/3-IT	rm	-1.00128530881894	macaque_down	macaque_down_TGOLN2_L2/3-IT	up_TGOLN2_L2/3-IT	TGOLN2	Exc	up_TGOLN2_Exc	L2/3-IT	chimp_up_tgoln2_exc	up	ptr	Exc	Exc	EXT_4_L56	0.348472256936832	-0.348472256936832	0.0005917644873427	0.0037055579830439	up	up_TGOLN2_EXT_4_L56	yes	yes	both	up_up
3379	6537	3304.41367803605	-0.874915317193263	0.323223013933676	-2.7068472215063	0.0067925508812259	0.0217627105255235	L2/L3	hg	pt	0.874915317193263	human_down	chimp_up	human_down_TMA7_L2/3-IT	chimp_up_TMA7_L2/3-IT	1.78539520910166	0.323516854911417	5.51870847529882	3.41500171465727e-08	2.24701373325768e-07	L2/3-IT	rm	-1.78539520910166	macaque_down	macaque_down_TMA7_L2/3-IT	up_TMA7_L2/3-IT	TMA7	Exc	up_TMA7_Exc	L2/3-IT	chimp_up_tma7_exc	up	ptr	Exc	Exc	EXT_10_L34	0.299943590578164	-0.299943590578164	1.68763717076904e-05	0.0006575493336195	up	up_TMA7_EXT_10_L34	yes	yes	both	up_up
5223	8381	7973.88847219474	-1.30797386481937	0.294590798883471	-4.43996849112983	8.99720497016017e-06	8.09884716984543e-05	L2/L3	hg	pt	1.30797386481937	human_down	chimp_up	human_down_TMBIM6_L2/3-IT	chimp_up_TMBIM6_L2/3-IT	1.28471596372532	0.294603890156355	4.36082484533209	1.29573060158237e-05	5.55872550233454e-05	L2/3-IT	rm	-1.28471596372532	macaque_down	macaque_down_TMBIM6_L2/3-IT	up_TMBIM6_L2/3-IT	TMBIM6	Exc	up_TMBIM6_Exc	L2/3-IT	chimp_up_tmbim6_exc	up	ptr	Exc	Exc	EXT_9_L6	0.443819440824309	-0.443819440824309	4.33939341734965e-05	0.0005022482201361	up	up_TMBIM6_EXT_9_L6	yes	yes	both	up_up
4651	7809	6564.58518716717	-1.32374065550449	0.287346884625586	-4.60676877436596	4.08974337515403e-06	4.10234047500155e-05	L2/L3	hg	pt	1.32374065550449	human_down	chimp_up	human_down_TMEM246_L2/3-IT	chimp_up_TMEM246_L2/3-IT	0.657076173501625	0.287273096732999	2.28728753570799	0.0221790455323324	0.043686762331113	L2/3-IT	rm	-0.657076173501625	macaque_down	macaque_down_TMEM246_L2/3-IT	up_TMEM246_L2/3-IT	TMEM246	Exc	up_TMEM246_Exc	L2/3-IT	chimp_up_tmem246_exc	up	ptr	Exc	Exc	EXT_4_L56	0.426629030052943	-0.426629030052943	1.29120808226924e-09	2.8904376197367e-07	up	up_TMEM246_EXT_4_L56	no	yes	both	up_up
4651	7809	6564.58518716717	-1.32374065550449	0.287346884625586	-4.60676877436596	4.08974337515403e-06	4.10234047500155e-05	L2/L3	hg	pt	1.32374065550449	human_down	chimp_up	human_down_TMEM246_L2/3-IT	chimp_up_TMEM246_L2/3-IT	0.657076173501625	0.287273096732999	2.28728753570799	0.0221790455323324	0.043686762331113	L2/3-IT	rm	-0.657076173501625	macaque_down	macaque_down_TMEM246_L2/3-IT	up_TMEM246_L2/3-IT	TMEM246	Exc	up_TMEM246_Exc	L2/3-IT	chimp_up_tmem246_exc	up	ptr	Exc	Exc	EXT_6_L23	0.251109942356665	-0.251109942356665	1.36034819864597e-07	1.8324432329423e-05	up	up_TMEM246_EXT_6_L23	no	yes	both	up_up
6379	9537	25307.3695780771	-1.35244007151863	0.260084733900022	-5.19999790544613	1.99290772146363e-07	2.85578030514496e-06	L2/L3	hg	pt	1.35244007151863	human_down	chimp_up	human_down_TMEM59L_L2/3-IT	chimp_up_TMEM59L_L2/3-IT	0.980430471388043	0.260074753494657	3.76980255950982	0.0001633767424636	0.0005594869737329	L2/3-IT	rm	-0.980430471388043	macaque_down	macaque_down_TMEM59L_L2/3-IT	up_TMEM59L_L2/3-IT	TMEM59L	Exc	up_TMEM59L_Exc	L2/3-IT	chimp_up_tmem59l_exc	up	ptr	Exc	Exc	EXT_9_L6	0.78152370715013	-0.78152370715013	4.27612492266155e-09	2.60641200167673e-07	up	up_TMEM59L_EXT_9_L6	no	no	both	up_up
6379	9537	25307.3695780771	-1.35244007151863	0.260084733900022	-5.19999790544613	1.99290772146363e-07	2.85578030514496e-06	L2/L3	hg	pt	1.35244007151863	human_down	chimp_up	human_down_TMEM59L_L2/3-IT	chimp_up_TMEM59L_L2/3-IT	0.980430471388043	0.260074753494657	3.76980255950982	0.0001633767424636	0.0005594869737329	L2/3-IT	rm	-0.980430471388043	macaque_down	macaque_down_TMEM59L_L2/3-IT	up_TMEM59L_L2/3-IT	TMEM59L	Exc	up_TMEM59L_Exc	L2/3-IT	chimp_up_tmem59l_exc	up	ptr	Exc	Exc	EXT_8_L6	0.457292370781089	-0.457292370781089	1.30691083768587e-05	0.0003348921293197	up	up_TMEM59L_EXT_8_L6	no	no	both	up_up
4490	7648	5687.68255214648	0.506252726329436	0.0974074646477765	5.19726828082463	2.02238393030456e-07	2.89104829676068e-06	L2/L3	hg	pt	-0.506252726329436	human_up	chimp_down	human_up_TMEM67_L2/3-IT	chimp_down_TMEM67_L2/3-IT	-0.784010407215016	0.097362545013929	-8.05248473222278	8.11298614261328e-16	1.39862579999753e-14	L2/3-IT	rm	0.784010407215016	macaque_up	macaque_up_TMEM67_L2/3-IT	down_TMEM67_L2/3-IT	TMEM67	Exc	down_TMEM67_Exc	L2/3-IT	chimp_down_tmem67_exc	down	ptr	Exc	Exc	EXT_6_L23	-0.293620045825778	0.293620045825778	1.36676163720651e-07	1.8324432329423e-05	down	down_TMEM67_EXT_6_L23	yes	yes	both	down_down
6558	9716	11372.0570032228	-0.807717853885699	0.221618315829207	-3.64463492497695	0.0002677716300591	0.0014866265673505	L2/L3	hg	pt	0.807717853885699	human_down	chimp_up	human_down_TMX4_L2/3-IT	chimp_up_TMX4_L2/3-IT	0.551110971236012	0.221606816360072	2.48688637059138	0.0128866551865289	0.027178536913947	L2/3-IT	rm	-0.551110971236012	macaque_down	macaque_down_TMX4_L2/3-IT	up_TMX4_L2/3-IT	TMX4	Exc	up_TMX4_Exc	L2/3-IT	chimp_up_tmx4_exc	up	ptr	Exc	Exc	EXT_9_L6	-0.403227082198629	0.403227082198629	3.1330990111604e-06	5.9822155540247e-05	down	down_TMX4_EXT_9_L6	yes	yes	both	up_down
4906	8064	1375.48186502083	0.64761029457215	0.20590186123118	3.14523769090671	0.001659519394176	0.0068558085302317	L2/L3	hg	pt	-0.64761029457215	human_up	chimp_down	human_up_TOLLIP_L2/3-IT	chimp_down_TOLLIP_L2/3-IT	-0.755299453688287	0.205915431444702	-3.66800801857883	0.0002444475196348	0.0008051940078839	L2/3-IT	rm	0.755299453688287	macaque_up	macaque_up_TOLLIP_L2/3-IT	down_TOLLIP_L2/3-IT	TOLLIP	Exc	down_TOLLIP_Exc	L2/3-IT	chimp_down_tollip_exc	down	ptr	Exc	Exc	EXT_5_L56	0.263868792284309	-0.263868792284309	5.31416293620846e-06	0.0003196165849183	up	up_TOLLIP_EXT_5_L56	no	yes	both	down_up
4906	8064	1375.48186502083	0.64761029457215	0.20590186123118	3.14523769090671	0.001659519394176	0.0068558085302317	L2/L3	hg	pt	-0.64761029457215	human_up	chimp_down	human_up_TOLLIP_L2/3-IT	chimp_down_TOLLIP_L2/3-IT	-0.755299453688287	0.205915431444702	-3.66800801857883	0.0002444475196348	0.0008051940078839	L2/3-IT	rm	0.755299453688287	macaque_up	macaque_up_TOLLIP_L2/3-IT	down_TOLLIP_L2/3-IT	TOLLIP	Exc	down_TOLLIP_Exc	L2/3-IT	chimp_down_tollip_exc	down	ptr	Exc	Exc	EXT_11_L34	0.260755256203841	-0.260755256203841	2.64033811546046e-07	2.13403709788995e-05	up	up_TOLLIP_EXT_11_L34	no	yes	both	down_up
3039	6197	15366.0998512078	-1.47393230807536	0.365515692221975	-4.03247340521907	5.51928626535919e-05	0.0003872786079881	L2/L3	hg	pt	1.47393230807536	human_down	chimp_up	human_down_TOMM20_L2/3-IT	chimp_up_TOMM20_L2/3-IT	1.38136735405054	0.365517773481586	3.77920707081602	0.0001573285531298	0.0005411415573359	L2/3-IT	rm	-1.38136735405054	macaque_down	macaque_down_TOMM20_L2/3-IT	up_TOMM20_L2/3-IT	TOMM20	Exc	up_TOMM20_Exc	L2/3-IT	chimp_up_tomm20_exc	up	ptr	Exc	Exc	EXT_4_L56	0.437952882812754	-0.437952882812754	0.0009353208029958	0.0052789838468578	up	up_TOMM20_EXT_4_L56	yes	yes	both	up_up
3440	6598	5353.70030317448	-0.536835119415326	0.20861942846739	-2.5732748064701	0.0100741182418564	0.0300772691619881	L2/L3	hg	pt	0.536835119415326	human_down	chimp_up	human_down_TOMM70_L2/3-IT	chimp_up_TOMM70_L2/3-IT	0.673651240521303	0.208673505317697	3.2282547777002	0.001245479922394	0.0034937633371398	L2/3-IT	rm	-0.673651240521303	macaque_down	macaque_down_TOMM70_L2/3-IT	up_TOMM70_L2/3-IT	TOMM70	Exc	up_TOMM70_Exc	L2/3-IT	chimp_up_tomm70_exc	up	ptr	Exc	Exc	EXT_4_L56	0.310985448946798	-0.310985448946798	6.46698712643628e-08	3.99471183955908e-06	up	up_TOMM70_EXT_4_L56	yes	yes	both	up_up
5613	8771	8385.07194751832	0.543741955490597	0.172708317587189	3.14832524042217	0.001642088774603	0.0067926957336219	L2/L3	hg	pt	-0.543741955490597	human_up	chimp_down	human_up_TRAF3_L2/3-IT	chimp_down_TRAF3_L2/3-IT	-0.691333172523117	0.172706375931872	-4.00293949075643	6.25603067875235e-05	0.0002339794031823	L2/3-IT	rm	0.691333172523117	macaque_up	macaque_up_TRAF3_L2/3-IT	down_TRAF3_L2/3-IT	TRAF3	Exc	down_TRAF3_Exc	L2/3-IT	chimp_down_traf3_exc	down	ptr	Exc	Exc	EXT_3_L23	-0.360742604238802	0.360742604238802	1.86865978940954e-05	0.0007290940398679	down	down_TRAF3_EXT_3_L23	yes	yes	both	down_down
5677	8835	7347.97115210351	0.632344277536204	0.147150709794387	4.29725604735292	1.72925407170083e-05	0.0001416387141286	L2/L3	hg	pt	-0.632344277536204	human_up	chimp_down	human_up_TRPM7_L2/3-IT	chimp_down_TRPM7_L2/3-IT	-0.688747777295499	0.147162316320902	-4.68019119645831	2.86607505505333e-06	1.38279148899443e-05	L2/3-IT	rm	0.688747777295499	macaque_up	macaque_up_TRPM7_L2/3-IT	down_TRPM7_L2/3-IT	TRPM7	Exc	down_TRPM7_Exc	L2/3-IT	chimp_down_trpm7_exc	down	ptr	Exc	Exc	EXT_10_L34	-0.267261297079666	0.267261297079666	3.49701144141541e-05	0.0011114741016033	down	down_TRPM7_EXT_10_L34	no	no	both	down_down
5419	8577	45050.7620383396	-0.714766179328233	0.218468586822392	-3.2717114607846	0.0010689861334796	0.0047536489620675	L2/L3	hg	pt	0.714766179328233	human_down	chimp_up	human_down_TSC22D1_L2/3-IT	chimp_up_TSC22D1_L2/3-IT	0.552248036068412	0.218467865701343	2.52782272713445	0.0114772286639489	0.0245927587711893	L2/3-IT	rm	-0.552248036068412	macaque_down	macaque_down_TSC22D1_L2/3-IT	up_TSC22D1_L2/3-IT	TSC22D1	Exc	up_TSC22D1_Exc	L2/3-IT	chimp_up_tsc22d1_exc	up	ptr	Exc	Exc	EXT_9_L6	0.372041999971843	-0.372041999971843	0.00130009832807	0.0075877126784417	up	up_TSC22D1_EXT_9_L6	no	no	both	up_up
5419	8577	45050.7620383396	-0.714766179328233	0.218468586822392	-3.2717114607846	0.0010689861334796	0.0047536489620675	L2/L3	hg	pt	0.714766179328233	human_down	chimp_up	human_down_TSC22D1_L2/3-IT	chimp_up_TSC22D1_L2/3-IT	0.552248036068412	0.218467865701343	2.52782272713445	0.0114772286639489	0.0245927587711893	L2/3-IT	rm	-0.552248036068412	macaque_down	macaque_down_TSC22D1_L2/3-IT	up_TSC22D1_L2/3-IT	TSC22D1	Exc	up_TSC22D1_Exc	L2/3-IT	chimp_up_tsc22d1_exc	up	ptr	Exc	Exc	EXT_8_L6	0.256004701412673	-0.256004701412673	0.0011053906688024	0.0080467866078927	up	up_TSC22D1_EXT_8_L6	no	no	both	up_up
6832	9990	11661.026028076	-0.952949553830287	0.24351799857274	-3.91326127602694	9.10579174401368e-05	0.0005958491250493	L2/L3	hg	pt	0.952949553830287	human_down	chimp_up	human_down_TSPYL2_L2/3-IT	chimp_up_TSPYL2_L2/3-IT	0.755615658741482	0.243512313427357	3.10298747569039	0.001915777476689	0.0051140071144478	L2/3-IT	rm	-0.755615658741482	macaque_down	macaque_down_TSPYL2_L2/3-IT	up_TSPYL2_L2/3-IT	TSPYL2	Exc	up_TSPYL2_Exc	L2/3-IT	chimp_up_tspyl2_exc	up	ptr	Exc	Exc	EXT_3_L23	0.322343071747554	-0.322343071747554	2.24459539214575e-05	0.0008174270136394	up	up_TSPYL2_EXT_3_L23	no	no	both	up_up
4113	7271	6483.81745892409	-1.7905614317413	0.487506311606377	-3.67289897404863	0.0002398143111731	0.0013500131706178	L2/L3	hg	pt	1.7905614317413	human_down	chimp_up	human_down_TSPYL4_L2/3-IT	chimp_up_TSPYL4_L2/3-IT	1.6564694800924	0.487506042973334	3.39784399387026	0.0006791913935727	0.0020302971300726	L2/3-IT	rm	-1.6564694800924	macaque_down	macaque_down_TSPYL4_L2/3-IT	up_TSPYL4_L2/3-IT	TSPYL4	Exc	up_TSPYL4_Exc	L2/3-IT	chimp_up_tspyl4_exc	up	ptr	Exc	Exc	EXT_4_L56	0.453921700201433	-0.453921700201433	0.000242597863212	0.0018504235570185	up	up_TSPYL4_EXT_4_L56	no	no	both	up_up
4113	7271	6483.81745892409	-1.7905614317413	0.487506311606377	-3.67289897404863	0.0002398143111731	0.0013500131706178	L2/L3	hg	pt	1.7905614317413	human_down	chimp_up	human_down_TSPYL4_L2/3-IT	chimp_up_TSPYL4_L2/3-IT	1.6564694800924	0.487506042973334	3.39784399387026	0.0006791913935727	0.0020302971300726	L2/3-IT	rm	-1.6564694800924	macaque_down	macaque_down_TSPYL4_L2/3-IT	up_TSPYL4_L2/3-IT	TSPYL4	Exc	up_TSPYL4_Exc	L2/3-IT	chimp_up_tspyl4_exc	up	ptr	Exc	Exc	EXT_9_L6	0.258823364866728	-0.258823364866728	0.0006703578363224	0.0044912885020859	up	up_TSPYL4_EXT_9_L6	no	no	both	up_up
6496	9654	3052.19886784682	-0.567953581114645	0.215122430178493	-2.64014115424132	0.0082871503017461	0.0256357090596502	L2/L3	hg	pt	0.567953581114645	human_down	chimp_up	human_down_TTYH1_L2/3-IT	chimp_up_TTYH1_L2/3-IT	0.826658964490148	0.215260383524007	3.84027451292706	0.0001228968088084	0.0004319539878668	L2/3-IT	rm	-0.826658964490148	macaque_down	macaque_down_TTYH1_L2/3-IT	up_TTYH1_L2/3-IT	TTYH1	Exc	up_TTYH1_Exc	L2/3-IT	chimp_up_ttyh1_exc	up	ptr	Exc	Exc	EXT_6_L23	-0.261338979583029	0.261338979583029	2.44400715933054e-05	0.0007689251358795	down	down_TTYH1_EXT_6_L23	no	no	both	up_down
5843	9001	2516.17660829561	-0.834959886574578	0.339164209186965	-2.46181602880835	0.0138235553069849	0.0391036863770767	L2/L3	hg	pt	0.834959886574578	human_down	chimp_up	human_down_TUFM_L2/3-IT	chimp_up_TUFM_L2/3-IT	1.54335552901626	0.339440879374848	4.54675798583446	5.44785810766345e-06	2.51064856364752e-05	L2/3-IT	rm	-1.54335552901626	macaque_down	macaque_down_TUFM_L2/3-IT	up_TUFM_L2/3-IT	TUFM	Exc	up_TUFM_Exc	L2/3-IT	chimp_up_tufm_exc	up	ptr	Exc	Exc	EXT_4_L56	0.273644512361471	-0.273644512361471	1.27596634455988e-05	0.0001869805705907	up	up_TUFM_EXT_4_L56	yes	yes	both	up_up
6257	9415	6905.46246316623	-0.906327740844274	0.242553951943697	-3.73660265512663	0.0001865233199089	0.0010953745434586	L2/L3	hg	pt	0.906327740844274	human_down	chimp_up	human_down_TXNL1_L2/3-IT	chimp_up_TXNL1_L2/3-IT	0.733445773544925	0.242547934831251	3.02392091713833	0.0024952165469976	0.0064631726865087	L2/3-IT	rm	-0.733445773544925	macaque_down	macaque_down_TXNL1_L2/3-IT	up_TXNL1_L2/3-IT	TXNL1	Exc	up_TXNL1_Exc	L2/3-IT	chimp_up_txnl1_exc	up	ptr	Exc	Exc	EXT_4_L56	0.326568404656858	-0.326568404656858	1.71576633190746e-05	0.0002353391136826	up	up_TXNL1_EXT_4_L56	yes	yes	both	up_up
2809	5967	1333.80466547884	0.70017558085777	0.196756606762701	3.55858739575753	0.0003728547276343	0.0019666908009877	L2/L3	hg	pt	-0.70017558085777	human_up	chimp_down	human_up_TYW3_L2/3-IT	chimp_down_TYW3_L2/3-IT	-1.24159279152552	0.19650128938098	-6.31849691896066	2.64119561062523e-10	2.35265104795252e-09	L2/3-IT	rm	1.24159279152552	macaque_up	macaque_up_TYW3_L2/3-IT	down_TYW3_L2/3-IT	TYW3	Exc	down_TYW3_Exc	L2/3-IT	chimp_down_tyw3_exc	down	ptr	Exc	Exc	EXT_4_L56	0.325698214496736	-0.325698214496736	1.23614352081434e-07	6.3188335591446e-06	up	up_TYW3_EXT_4_L56	yes	yes	both	down_up
6004	9162	8606.14788161313	-1.19383173175566	0.384277818564901	-3.10668915581458	0.0018919522448612	0.0076558642420046	L2/L3	hg	pt	1.19383173175566	human_down	chimp_up	human_down_UBB_L2/3-IT	chimp_up_UBB_L2/3-IT	1.12148425016794	0.384282652139648	2.91838375717359	0.0035185103405713	0.0087495954816809	L2/3-IT	rm	-1.12148425016794	macaque_down	macaque_down_UBB_L2/3-IT	up_UBB_L2/3-IT	UBB	Exc	up_UBB_Exc	L2/3-IT	chimp_up_ubb_exc	up	ptr	Exc	Exc	EXT_6_L23	0.286116610581743	-0.286116610581743	0.0001211701872424	0.0024781296619188	up	up_UBB_EXT_6_L23	no	no	both	up_up
4620	7778	7429.73727940236	-0.658012747921572	0.20971938523904	-3.13758667169257	0.0017034490305392	0.0070147943911738	L2/L3	hg	pt	0.658012747921572	human_down	chimp_up	human_down_UBQLN1_L2/3-IT	chimp_up_UBQLN1_L2/3-IT	0.555878711465864	0.209723564684807	2.6505305319471	0.0080365463154596	0.01801709510623	L2/3-IT	rm	-0.555878711465864	macaque_down	macaque_down_UBQLN1_L2/3-IT	up_UBQLN1_L2/3-IT	UBQLN1	Exc	up_UBQLN1_Exc	L2/3-IT	chimp_up_ubqln1_exc	up	ptr	Exc	Exc	EXT_4_L56	0.328354569859107	-0.328354569859107	3.27486612777174e-07	1.28325701350351e-05	up	up_UBQLN1_EXT_4_L56	yes	yes	both	up_up
2915	6073	1571.50418429383	-0.957819127094771	0.287532630350981	-3.33116671288957	0.000864827918525	0.0039828659641798	L2/L3	hg	pt	0.957819127094771	human_down	chimp_up	human_down_UBQLN4_L2/3-IT	chimp_up_UBQLN4_L2/3-IT	0.643563227776591	0.287435217753722	2.23898530182201	0.025156872526275	0.048760901288052	L2/3-IT	rm	-0.643563227776591	macaque_down	macaque_down_UBQLN4_L2/3-IT	up_UBQLN4_L2/3-IT	UBQLN4	Exc	up_UBQLN4_Exc	L2/3-IT	chimp_up_ubqln4_exc	up	ptr	Exc	Exc	EXT_9_L6	0.326577252482076	-0.326577252482076	3.06698727624305e-10	2.99460056232982e-08	up	up_UBQLN4_EXT_9_L6	yes	yes	both	up_up
4427	7585	59643.5311488958	0.818414825799455	0.191965454773808	4.26334429162679	2.0138985207434e-05	0.0001616705883606	L2/L3	hg	pt	-0.818414825799455	human_up	chimp_down	human_up_UNC5D_L2/3-IT	chimp_down_UNC5D_L2/3-IT	-0.729631606954469	0.191968637686249	-3.80078546031549	0.0001442381462089	0.0005003705192124	L2/3-IT	rm	0.729631606954469	macaque_up	macaque_up_UNC5D_L2/3-IT	down_UNC5D_L2/3-IT	UNC5D	Exc	down_UNC5D_Exc	L2/3-IT	chimp_down_unc5d_exc	down	ptr	Exc	Exc	EXT_9_L6	-0.422544544514242	0.422544544514242	6.49010161964833e-15	5.57121139866645e-12	down	down_UNC5D_EXT_9_L6	no	no	both	down_down
4427	7585	59643.5311488958	0.818414825799455	0.191965454773808	4.26334429162679	2.0138985207434e-05	0.0001616705883606	L2/L3	hg	pt	-0.818414825799455	human_up	chimp_down	human_up_UNC5D_L2/3-IT	chimp_down_UNC5D_L2/3-IT	-0.729631606954469	0.191968637686249	-3.80078546031549	0.0001442381462089	0.0005003705192124	L2/3-IT	rm	0.729631606954469	macaque_up	macaque_up_UNC5D_L2/3-IT	down_UNC5D_L2/3-IT	UNC5D	Exc	down_UNC5D_Exc	L2/3-IT	chimp_down_unc5d_exc	down	ptr	Exc	Exc	EXT_4_L56	-0.436736572559746	0.436736572559746	3.63461782235351e-06	7.11329494605818e-05	down	down_UNC5D_EXT_4_L56	no	no	both	down_down
6821	9979	11036.2784306449	-1.11843907446994	0.305880111912167	-3.65646222462185	0.0002557200748998	0.0014270500799518	L2/L3	hg	pt	1.11843907446994	human_down	chimp_up	human_down_USP11_L2/3-IT	chimp_up_USP11_L2/3-IT	0.770010345020444	0.305863888811427	2.51749347728713	0.0118193157979907	0.0252100397508461	L2/3-IT	rm	-0.770010345020444	macaque_down	macaque_down_USP11_L2/3-IT	up_USP11_L2/3-IT	USP11	Exc	up_USP11_Exc	L2/3-IT	chimp_up_usp11_exc	up	ptr	Exc	Exc	EXT_10_L34	0.282400991847611	-0.282400991847611	0.0001636543370425	0.0030225016696834	up	up_USP11_EXT_10_L34	yes	yes	both	up_up
6206	9364	9227.71567542883	-0.920443848174214	0.298924588414657	-3.07918412819693	0.0020756835148153	0.0082503300781986	L2/L3	hg	pt	0.920443848174214	human_down	chimp_up	human_down_VAPA_L2/3-IT	chimp_up_VAPA_L2/3-IT	1.50473966214852	0.298997627331389	5.03261405643453	4.83836567365826e-07	2.654648508063e-06	L2/3-IT	rm	-1.50473966214852	macaque_down	macaque_down_VAPA_L2/3-IT	up_VAPA_L2/3-IT	VAPA	Exc	up_VAPA_Exc	L2/3-IT	chimp_up_vapa_exc	up	ptr	Exc	Exc	EXT_4_L56	0.349430158250318	-0.349430158250318	4.30713266280367e-05	0.0004842682994337	up	up_VAPA_EXT_4_L56	no	yes	both	up_up
6206	9364	9227.71567542883	-0.920443848174214	0.298924588414657	-3.07918412819693	0.0020756835148153	0.0082503300781986	L2/L3	hg	pt	0.920443848174214	human_down	chimp_up	human_down_VAPA_L2/3-IT	chimp_up_VAPA_L2/3-IT	1.50473966214852	0.298997627331389	5.03261405643453	4.83836567365826e-07	2.654648508063e-06	L2/3-IT	rm	-1.50473966214852	macaque_down	macaque_down_VAPA_L2/3-IT	up_VAPA_L2/3-IT	VAPA	Exc	up_VAPA_Exc	L2/3-IT	chimp_up_vapa_exc	up	ptr	Exc	Exc	EXT_9_L6	0.261619707309941	-0.261619707309941	6.03000144800137e-08	2.33954971434509e-06	up	up_VAPA_EXT_9_L6	no	yes	both	up_up
3853	7011	9587.90493909786	-1.21667958269044	0.306370970415997	-3.97126262007921	7.14927148558191e-05	0.0004855688496015	L2/L3	hg	pt	1.21667958269044	human_down	chimp_up	human_down_VDAC1_L2/3-IT	chimp_up_VDAC1_L2/3-IT	0.689609747887103	0.306336646885097	2.25115001714361	0.0243760374053702	0.0474710811890685	L2/3-IT	rm	-0.689609747887103	macaque_down	macaque_down_VDAC1_L2/3-IT	up_VDAC1_L2/3-IT	VDAC1	Exc	up_VDAC1_Exc	L2/3-IT	chimp_up_vdac1_exc	up	ptr	Exc	Exc	EXT_4_L56	0.412646426420696	-0.412646426420696	0.0002183202269158	0.0017019793325301	up	up_VDAC1_EXT_4_L56	yes	yes	both	up_up
4296	7454	10410.4853980951	-2.13819225386443	0.432320948601987	-4.94584465725936	7.58144012259896e-07	9.20028463678127e-06	L2/L3	hg	pt	2.13819225386443	human_down	chimp_up	human_down_VGF_L2/3-IT	chimp_up_VGF_L2/3-IT	1.03272699854413	0.432248305936584	2.38919848698179	0.0168851772101806	0.0344514069515895	L2/3-IT	rm	-1.03272699854413	macaque_down	macaque_down_VGF_L2/3-IT	up_VGF_L2/3-IT	VGF	Exc	up_VGF_Exc	L2/3-IT	chimp_up_vgf_exc	up	ptr	Exc	Exc	EXT_4_L56	-0.346247512032726	0.346247512032726	0.0018436247079813	0.008934373074091	down	down_VGF_EXT_4_L56	no	no	both	up_down
4296	7454	10410.4853980951	-2.13819225386443	0.432320948601987	-4.94584465725936	7.58144012259896e-07	9.20028463678127e-06	L2/L3	hg	pt	2.13819225386443	human_down	chimp_up	human_down_VGF_L2/3-IT	chimp_up_VGF_L2/3-IT	1.03272699854413	0.432248305936584	2.38919848698179	0.0168851772101806	0.0344514069515895	L2/3-IT	rm	-1.03272699854413	macaque_down	macaque_down_VGF_L2/3-IT	up_VGF_L2/3-IT	VGF	Exc	up_VGF_Exc	L2/3-IT	chimp_up_vgf_exc	up	ptr	Exc	Exc	EXT_9_L6	-0.460295624472332	0.460295624472332	1.21374112603166e-06	2.7691577717059e-05	down	down_VGF_EXT_9_L6	no	no	both	up_down
4105	7263	24132.2010960928	-0.533941453468615	0.215340654496805	-2.47951997135096	0.0131559362366229	0.0375142224005323	L2/L3	hg	pt	0.533941453468615	human_down	chimp_up	human_down_WASF1_L2/3-IT	chimp_up_WASF1_L2/3-IT	0.617154803794346	0.215349875413953	2.86582382556772	0.0041592564109308	0.0101312223645282	L2/3-IT	rm	-0.617154803794346	macaque_down	macaque_down_WASF1_L2/3-IT	up_WASF1_L2/3-IT	WASF1	Exc	up_WASF1_Exc	L2/3-IT	chimp_up_wasf1_exc	up	ptr	Exc	Exc	EXT_6_L23	0.601340126516244	-0.601340126516244	2.4164295659347e-05	0.0007633828031487	up	up_WASF1_EXT_6_L23	yes	yes	both	up_up
3408	6566	7136.31073758705	-1.58428727390493	0.336266287055035	-4.7114068073248	2.46012592123146e-06	2.62733933178057e-05	L2/L3	hg	pt	1.58428727390493	human_down	chimp_up	human_down_WDR82_L2/3-IT	chimp_up_WDR82_L2/3-IT	1.32676111171608	0.336250287195787	3.94575458293526	7.95490600358108e-05	0.0002903986389758	L2/3-IT	rm	-1.32676111171608	macaque_down	macaque_down_WDR82_L2/3-IT	up_WDR82_L2/3-IT	WDR82	Exc	up_WDR82_Exc	L2/3-IT	chimp_up_wdr82_exc	up	ptr	Exc	Exc	EXT_13_L45	0.27616228440688	-0.27616228440688	0.0002244675303075	0.0096608699682064	up	up_WDR82_EXT_13_L45	yes	yes	both	up_up
5353	8511	7385.7822084861	-1.00346223463659	0.265780206707578	-3.7755341041654	0.0001596651762926	0.0009631363197169	L2/L3	hg	pt	1.00346223463659	human_down	chimp_up	human_down_WSB2_L2/3-IT	chimp_up_WSB2_L2/3-IT	0.84502680261058	0.265776733563399	3.17946116381555	0.0014754913977189	0.0040560138954508	L2/3-IT	rm	-0.84502680261058	macaque_down	macaque_down_WSB2_L2/3-IT	up_WSB2_L2/3-IT	WSB2	Exc	up_WSB2_Exc	L2/3-IT	chimp_up_wsb2_exc	up	ptr	Exc	Exc	EXT_9_L6	-0.460418496420199	0.460418496420199	3.58646508945936e-07	1.01078459333846e-05	down	down_WSB2_EXT_9_L6	yes	yes	both	up_down
3102	6260	4744.30601160968	-1.01228369000017	0.366689682933403	-2.7606004125947	0.0057695219048815	0.0190873506463758	L2/L3	hg	pt	1.01228369000017	human_down	chimp_up	human_down_YPEL5_L2/3-IT	chimp_up_YPEL5_L2/3-IT	1.03565090819437	0.366712612203607	2.82414859410221	0.0047406400889609	0.0113514409469614	L2/3-IT	rm	-1.03565090819437	macaque_down	macaque_down_YPEL5_L2/3-IT	up_YPEL5_L2/3-IT	YPEL5	Exc	up_YPEL5_Exc	L2/3-IT	chimp_up_ypel5_exc	up	ptr	Exc	Exc	EXT_4_L56	0.372163852533392	-0.372163852533392	9.58179733585848e-06	0.0001500529706029	up	up_YPEL5_EXT_4_L56	yes	yes	both	up_up
2713	5871	3401.02319560099	-0.782204985614928	0.205381260405358	-3.80855090708422	0.0001397835706583	0.000858897602807	L2/L3	hg	pt	0.782204985614928	human_down	chimp_up	human_down_YTHDF2_L2/3-IT	chimp_up_YTHDF2_L2/3-IT	0.655368796928056	0.205382610311828	3.19096536913726	0.0014179827558132	0.0039221297991632	L2/3-IT	rm	-0.655368796928056	macaque_down	macaque_down_YTHDF2_L2/3-IT	up_YTHDF2_L2/3-IT	YTHDF2	Exc	up_YTHDF2_Exc	L2/3-IT	chimp_up_ythdf2_exc	up	ptr	Exc	Exc	EXT_4_L56	0.298014536041773	-0.298014536041773	7.53363009651218e-06	0.0001238662471506	up	up_YTHDF2_EXT_4_L56	yes	yes	both	up_up
5958	9116	16947.8800790822	-1.16196239358085	0.313475707417073	-3.70670634466386	0.0002099721687363	0.0012100867254551	L2/L3	hg	pt	1.16196239358085	human_down	chimp_up	human_down_YWHAE_L2/3-IT	chimp_up_YWHAE_L2/3-IT	0.942375968444979	0.313471374395314	3.00625845107171	0.0026448409262181	0.0068064274599335	L2/3-IT	rm	-0.942375968444979	macaque_down	macaque_down_YWHAE_L2/3-IT	up_YWHAE_L2/3-IT	YWHAE	Exc	up_YWHAE_Exc	L2/3-IT	chimp_up_ywhae_exc	up	ptr	Exc	Exc	EXT_11_L34	0.259823051973515	-0.259823051973515	0.0002201778906971	0.0027907898247601	up	up_YWHAE_EXT_11_L34	yes	yes	both	up_up
6742	9900	23301.2896241327	-1.52367950150527	0.448533825284513	-3.39702251115347	0.0006812336259043	0.0032624832773217	L2/L3	hg	pt	1.52367950150527	human_down	chimp_up	human_down_YWHAH_L2/3-IT	chimp_up_YWHAH_L2/3-IT	1.67319051861417	0.448542522435198	3.73028293846076	0.0001912648613191	0.0006448016637223	L2/3-IT	rm	-1.67319051861417	macaque_down	macaque_down_YWHAH_L2/3-IT	up_YWHAH_L2/3-IT	YWHAH	Exc	up_YWHAH_Exc	L2/3-IT	chimp_up_ywhah_exc	up	ptr	Exc	Exc	EXT_6_L23	0.40716163381453	-0.40716163381453	3.03972431762383e-06	0.0001732051803539	up	up_YWHAH_EXT_6_L23	no	no	both	up_up
6742	9900	23301.2896241327	-1.52367950150527	0.448533825284513	-3.39702251115347	0.0006812336259043	0.0032624832773217	L2/L3	hg	pt	1.52367950150527	human_down	chimp_up	human_down_YWHAH_L2/3-IT	chimp_up_YWHAH_L2/3-IT	1.67319051861417	0.448542522435198	3.73028293846076	0.0001912648613191	0.0006448016637223	L2/3-IT	rm	-1.67319051861417	macaque_down	macaque_down_YWHAH_L2/3-IT	up_YWHAH_L2/3-IT	YWHAH	Exc	up_YWHAH_Exc	L2/3-IT	chimp_up_ywhah_exc	up	ptr	Exc	Exc	EXT_9_L6	0.380423590245183	-0.380423590245183	0.0010784303779907	0.0065558638676204	up	up_YWHAH_EXT_9_L6	no	no	both	up_up
6216	9374	2441.80639305838	0.948003652205232	0.249491374580019	3.79974519680711	0.0001448449379168	0.0008861036307509	L2/L3	hg	pt	-0.948003652205232	human_up	chimp_down	human_up_ZNF521_L2/3-IT	chimp_down_ZNF521_L2/3-IT	-1.07742395366643	0.249491783052499	-4.31847470279098	1.57111225847216e-05	6.63343326663677e-05	L2/3-IT	rm	1.07742395366643	macaque_up	macaque_up_ZNF521_L2/3-IT	down_ZNF521_L2/3-IT	ZNF521	Exc	down_ZNF521_Exc	L2/3-IT	chimp_down_znf521_exc	down	ptr	Exc	Exc	EXT_1_L4	0.253466058097144	-0.253466058097144	2.16001936488985e-05	0.0008371840923794	up	up_ZNF521_EXT_1_L4	no	no	both	down_up
7897	11055	4138.41079790421	-1.06242657692455	0.357717533886104	-2.97001537884587	0.0029778484103356	0.0139692656080255	IN-PV	hg	pt	1.06242657692455	human_down	chimp_up	human_down_ACTB_IN-PV	chimp_up_ACTB_IN-PV	0.929031903986095	0.357682360626526	2.59736572516122	0.0093941841429304	0.0245588279901741	IN-PV	rm	-0.929031903986095	macaque_down	macaque_down_ACTB_IN-PV	up_ACTB_IN-PV	ACTB	Inh	up_ACTB_Inh	IN-PV	chimp_up_actb_inh	up	ptr	Inh	Inh	INT_1_KIT	0.305292183100336	-0.305292183100336	5.8144788210009e-06	0.0002584212809333	up	up_ACTB_INT_1_KIT	no	no	both	up_up
7069	10227	4414.99681045514	-0.676177262703118	0.16250377552346	-4.16099417090468	3.16865174444386e-05	0.0003345216699235	IN-PV	hg	pt	0.676177262703118	human_down	chimp_up	human_down_ATP1A1_IN-PV	chimp_up_ATP1A1_IN-PV	1.35202922623993	0.162749744603925	8.30741227600873	9.78116425217401e-17	3.0980311679999e-15	IN-PV	rm	-1.35202922623993	macaque_down	macaque_down_ATP1A1_IN-PV	up_ATP1A1_IN-PV	ATP1A1	Inh	up_ATP1A1_Inh	IN-PV	chimp_up_atp1a1_inh	up	ptr	Inh	Inh	INT_5_SST	-0.355340217	0.355340217	0.000126199	0.002417749	down	down_ATP1A1_INT_5_SST	no	no	both	up_down
7828	10986	4608.70979805345	1.22732093580089	0.220030867527384	5.57794890141102	2.43371117013595e-08	6.8244341010167e-07	IN-PV	hg	pt	-1.22732093580089	human_up	chimp_down	human_up_BACH2_IN-PV	chimp_down_BACH2_IN-PV	-1.30782691673461	0.220008550802423	-5.94443675922891	2.77409040246136e-09	3.29912669498171e-08	IN-PV	rm	1.30782691673461	macaque_up	macaque_up_BACH2_IN-PV	down_BACH2_IN-PV	BACH2	Inh	down_BACH2_Inh	IN-PV	chimp_down_bach2_inh	down	ptr	Inh	Inh	INT_2_PV_SULF	-0.31731331266214	0.31731331266214	3.7943724781631e-05	0.0007125971636589	down	down_BACH2_INT_2_PV_SULF	no	no	both	down_down
7828	10986	4608.70979805345	1.22732093580089	0.220030867527384	5.57794890141102	2.43371117013595e-08	6.8244341010167e-07	IN-PV	hg	pt	-1.22732093580089	human_up	chimp_down	human_up_BACH2_IN-PV	chimp_down_BACH2_IN-PV	-1.30782691673461	0.220008550802423	-5.94443675922891	2.77409040246136e-09	3.29912669498171e-08	IN-PV	rm	1.30782691673461	macaque_up	macaque_up_BACH2_IN-PV	down_BACH2_IN-PV	BACH2	Inh	down_BACH2_Inh	IN-PV	chimp_down_bach2_inh	down	ptr	Inh	Inh	INT_5_SST	-0.346912847	0.346912847	4.5e-06	0.000298954	down	down_BACH2_INT_5_SST	no	no	both	down_down
7802	10960	4158.25046577009	0.912284577130871	0.137642135847772	6.62794551618864	3.40391051993863e-11	1.88565543096383e-09	IN-PV	hg	pt	-0.912284577130871	human_up	chimp_down	human_up_BTBD9_IN-PV	chimp_down_BTBD9_IN-PV	-0.972102976531002	0.137607215586766	-7.06433141885687	1.61391140608523e-12	3.0787052985138e-11	IN-PV	rm	0.972102976531002	macaque_up	macaque_up_BTBD9_IN-PV	down_BTBD9_IN-PV	BTBD9	Inh	down_BTBD9_Inh	IN-PV	chimp_down_btbd9_inh	down	ptr	Inh	Inh	INT_3_RELN_ND	-0.272997265895613	0.272997265895613	0.0002978015243453	0.0062042825329522	down	down_BTBD9_INT_3_RELN_ND	no	no	both	down_down
7105	10263	782.510992441931	0.993774011272426	0.288931948249598	3.43947430283459	0.0005828451142623	0.0037482272868619	IN-PV	hg	pt	-0.993774011272426	human_up	chimp_down	human_up_C1orf61_IN-PV	chimp_down_C1orf61_IN-PV	-1.54214771987593	0.288475425279662	-5.34585474093987	8.99913592679258e-08	8.06163631162913e-07	IN-PV	rm	1.54214771987593	macaque_up	macaque_up_C1orf61_IN-PV	down_C1orf61_IN-PV	C1orf61	Inh	down_C1orf61_Inh	IN-PV	chimp_down_c1orf61_inh	down	ptr	Inh	Inh	INT_3_RELN_ND	-0.271248033266096	0.271248033266096	4.15012786106591e-05	0.0017950821338571	down	down_C1orf61_INT_3_RELN_ND	no	no	both	down_down
6952	10110	3973.37952955589	-0.898130892302312	0.255155169700987	-3.5199400167154	0.0004316444042443	0.002938064382279	IN-PV	hg	pt	0.898130892302312	human_down	chimp_up	human_down_CAMK2N1_IN-PV	chimp_up_CAMK2N1_IN-PV	0.944673626035231	0.255153014190455	3.70238082051461	0.0002135857003899	0.0009151935479303	IN-PV	rm	-0.944673626035231	macaque_down	macaque_down_CAMK2N1_IN-PV	up_CAMK2N1_IN-PV	CAMK2N1	Inh	up_CAMK2N1_Inh	IN-PV	chimp_up_camk2n1_inh	up	ptr	Inh	Inh	INT_4_VIP_CR	0.273779074702335	-0.273779074702335	0.0001920685032934	0.0014304599074549	up	up_CAMK2N1_INT_4_VIP_CR	no	no	both	up_up
9312	12470	453.065769938707	-1.14689225635476	0.215193456801056	-5.32958703021836	9.84363410896225e-08	2.30393025195528e-06	IN-PV	hg	pt	1.14689225635476	human_down	chimp_up	human_down_CST3_IN-PV	chimp_up_CST3_IN-PV	1.42899796108135	0.21591068149025	6.61846811476939	3.62940169026478e-11	5.7636089780233e-10	IN-PV	rm	-1.42899796108135	macaque_down	macaque_down_CST3_IN-PV	up_CST3_IN-PV	CST3	Inh	up_CST3_Inh	IN-PV	chimp_up_cst3_inh	up	ptr	Inh	Inh	INT_1_KIT	0.378838206950316	-0.378838206950316	9.39250512820552e-08	1.7585967048555e-05	up	up_CST3_INT_1_KIT	yes	yes	both	up_up
7898	11056	2777.2218723382	0.516441966010789	0.158424749170173	3.25985661152001	0.0011146855185502	0.0063654453183372	IN-PV	hg	pt	-0.516441966010789	human_up	chimp_down	human_up_CYTH3_IN-PV	chimp_down_CYTH3_IN-PV	-0.583427785395005	0.158373376102652	-3.68387540729603	0.0002297145557329	0.000975683291117	IN-PV	rm	0.583427785395005	macaque_up	macaque_up_CYTH3_IN-PV	down_CYTH3_IN-PV	CYTH3	Inh	down_CYTH3_Inh	IN-PV	chimp_down_cyth3_inh	down	ptr	Inh	Inh	INT_5_SST	-0.278278113	0.278278113	3.22e-08	1.33e-05	down	down_CYTH3_INT_5_SST	yes	yes	both	down_down
7659	10817	1594.92051919904	-1.42963210426698	0.400769772148282	-3.56721540300705	0.0003607948918244	0.0025362636774944	IN-PV	hg	pt	1.42963210426698	human_down	chimp_up	human_down_DHFR_IN-PV	chimp_up_DHFR_IN-PV	4.44600389568673	0.404874456821144	10.9811913811367	4.70675035718017e-28	4.42738849330788e-26	IN-PV	rm	-4.44600389568673	macaque_down	macaque_down_DHFR_IN-PV	up_DHFR_IN-PV	DHFR	Inh	up_DHFR_Inh	IN-PV	chimp_up_dhfr_inh	up	ptr	Inh	Inh	INT_2_PV_SULF	1.08626163237182	-1.08626163237182	7.97241384671471e-06	0.0002388634071128	up	up_DHFR_INT_2_PV_SULF	no	no	both	up_up
7659	10817	1594.92051919904	-1.42963210426698	0.400769772148282	-3.56721540300705	0.0003607948918244	0.0025362636774944	IN-PV	hg	pt	1.42963210426698	human_down	chimp_up	human_down_DHFR_IN-PV	chimp_up_DHFR_IN-PV	4.44600389568673	0.404874456821144	10.9811913811367	4.70675035718017e-28	4.42738849330788e-26	IN-PV	rm	-4.44600389568673	macaque_down	macaque_down_DHFR_IN-PV	up_DHFR_IN-PV	DHFR	Inh	up_DHFR_Inh	IN-PV	chimp_up_dhfr_inh	up	ptr	Inh	Inh	INT_5_SST	-1.626923768	1.626923768	3.99e-09	4.07e-06	down	down_DHFR_INT_5_SST	no	no	both	up_down
7521	10679	2942.85189977399	0.78361286308074	0.227160142442785	3.44960543981922	0.0005614064404242	0.0036321268468704	IN-PV	hg	pt	-0.78361286308074	human_up	chimp_down	human_up_DLG1_IN-PV	chimp_down_DLG1_IN-PV	-0.932307041573766	0.227106274664899	-4.10515756532666	4.04039389808821e-05	0.0002071746147508	IN-PV	rm	0.932307041573766	macaque_up	macaque_up_DLG1_IN-PV	down_DLG1_IN-PV	DLG1	Inh	down_DLG1_Inh	IN-PV	chimp_down_dlg1_inh	down	ptr	Inh	Inh	INT_5_SST	-0.278193592	0.278193592	3.36e-06	0.000242595	down	down_DLG1_INT_5_SST	no	no	both	down_down
7822	10980	1563.34827632876	1.19672546314234	0.243798920377192	4.90865776308951	9.17018443813984e-07	1.61860387428473e-05	IN-PV	hg	pt	-1.19672546314234	human_up	chimp_down	human_up_EEF1A1_IN-PV	chimp_down_EEF1A1_IN-PV	-0.674932058355171	0.244016636336657	-2.7659264076733	0.0056761342655197	0.0159935801260734	IN-PV	rm	0.674932058355171	macaque_up	macaque_up_EEF1A1_IN-PV	down_EEF1A1_IN-PV	EEF1A1	Inh	down_EEF1A1_Inh	IN-PV	chimp_down_eef1a1_inh	down	ptr	Inh	Inh	INT_5_SST	-0.381503007	0.381503007	5.61e-06	0.000343994	down	down_EEF1A1_INT_5_SST	no	no	both	down_down
7856	11014	1502.64562116309	1.07024304207976	0.192618611246162	5.55628054400213	2.75583818009695e-08	7.62286528350834e-07	IN-PV	hg	pt	-1.07024304207976	human_up	chimp_down	human_up_EPB41L2_IN-PV	chimp_down_EPB41L2_IN-PV	-0.958208715702639	0.192652883163133	-4.97375746456521	6.56674586447526e-07	4.99324372823845e-06	IN-PV	rm	0.958208715702639	macaque_up	macaque_up_EPB41L2_IN-PV	down_EPB41L2_IN-PV	EPB41L2	Inh	down_EPB41L2_Inh	IN-PV	chimp_down_epb41l2_inh	down	ptr	Inh	Inh	INT_5_SST	-0.332728702	0.332728702	5.65e-05	0.001445343	down	down_EPB41L2_INT_5_SST	no	no	both	down_down
8464	11622	824.428241928374	-1.14139142913571	0.289873655042874	-3.93754799471822	8.2318470723707e-05	0.0007435287302496	IN-PV	hg	pt	1.14139142913571	human_down	chimp_up	human_down_FKBP4_IN-PV	chimp_up_FKBP4_IN-PV	1.00804415656753	0.289649877284413	3.4802160664398	0.0005010095566374	0.0019382257675055	IN-PV	rm	-1.00804415656753	macaque_down	macaque_down_FKBP4_IN-PV	up_FKBP4_IN-PV	FKBP4	Inh	up_FKBP4_Inh	IN-PV	chimp_up_fkbp4_inh	up	ptr	Inh	Inh	INT_4_VIP_CR	0.26044868682231	-0.26044868682231	1.59885099613735e-06	3.95192958547125e-05	up	up_FKBP4_INT_4_VIP_CR	no	no	both	up_up
7292	10450	4386.06009737717	0.606306367123528	0.151914706264647	3.99109725471408	6.57683012521179e-05	0.0006210062942684	IN-PV	hg	pt	-0.606306367123528	human_up	chimp_down	human_up_FMNL2_IN-PV	chimp_down_FMNL2_IN-PV	-0.628200887722685	0.151893604239032	-4.13579551864539	3.53727072139629e-05	0.0001842775339055	IN-PV	rm	0.628200887722685	macaque_up	macaque_up_FMNL2_IN-PV	down_FMNL2_IN-PV	FMNL2	Inh	down_FMNL2_Inh	IN-PV	chimp_down_fmnl2_inh	down	ptr	Inh	Inh	INT_4_VIP_CR	-0.323574364937113	0.323574364937113	2.8872150402172e-10	1.02331150211127e-07	down	down_FMNL2_INT_4_VIP_CR	no	no	both	down_down
7768	10926	1009.94855709831	0.629066123036263	0.187382832800788	3.35711715760558	0.0007875973192529	0.0047771374442992	IN-PV	hg	pt	-0.629066123036263	human_up	chimp_down	human_up_KIAA0319_IN-PV	chimp_down_KIAA0319_IN-PV	-0.583762086233752	0.18737381144513	-3.11549453859884	0.0018363674918149	0.0060308574528031	IN-PV	rm	0.583762086233752	macaque_up	macaque_up_KIAA0319_IN-PV	down_KIAA0319_IN-PV	KIAA0319	Inh	down_KIAA0319_Inh	IN-PV	chimp_down_kiaa0319_inh	down	ptr	Inh	Inh	INT_3_RELN_ND	-0.266605175272999	0.266605175272999	2.50366982717647e-06	0.0003000005453726	down	down_KIAA0319_INT_3_RELN_ND	no	no	both	down_down
8306	11464	430.022571876441	0.6856267667782	0.203034750515413	3.3768936846412	0.0007330937960361	0.0045165318497997	IN-PV	hg	pt	-0.6856267667782	human_up	chimp_down	human_up_KNDC1_IN-PV	chimp_down_KNDC1_IN-PV	-0.500860082229699	0.203309616129508	-2.46353365750615	0.0137574978097568	0.0338706988608217	IN-PV	rm	0.500860082229699	macaque_up	macaque_up_KNDC1_IN-PV	down_KNDC1_IN-PV	KNDC1	Inh	down_KNDC1_Inh	IN-PV	chimp_down_kndc1_inh	down	ptr	Inh	Inh	INT_3_RELN_ND	-0.264746985402263	0.264746985402263	0.0001336905452462	0.0037632827450754	down	down_KNDC1_INT_3_RELN_ND	no	no	both	down_down
8753	11911	3892.7743599082	-1.29402468037673	0.224629686259831	-5.76070198878307	8.37648213647233e-09	2.65985926532905e-07	IN-PV	hg	pt	1.29402468037673	human_down	chimp_up	human_down_MAP1A_IN-PV	chimp_up_MAP1A_IN-PV	1.00177990896884	0.2245132758087	4.46200744860372	8.1195402962227e-06	4.94537337104293e-05	IN-PV	rm	-1.00177990896884	macaque_down	macaque_down_MAP1A_IN-PV	up_MAP1A_IN-PV	MAP1A	Inh	up_MAP1A_Inh	IN-PV	chimp_up_map1a_inh	up	ptr	Inh	Inh	INT_4_VIP_CR	-0.392406511249157	0.392406511249157	6.94747009970651e-05	0.0006634157811362	down	down_MAP1A_INT_4_VIP_CR	yes	yes	both	up_down
8546	11704	2946.69014701253	-0.733319173088599	0.222753820750543	-3.29206103229909	0.0009945602562262	0.0057961993663314	IN-PV	hg	pt	0.733319173088599	human_down	chimp_up	human_down_NAP1L1_IN-PV	chimp_up_NAP1L1_IN-PV	0.89503981856233	0.222796310680205	4.01730089618514	5.88685369592016e-05	0.0002894745565706	IN-PV	rm	-0.89503981856233	macaque_down	macaque_down_NAP1L1_IN-PV	up_NAP1L1_IN-PV	NAP1L1	Inh	up_NAP1L1_Inh	IN-PV	chimp_up_nap1l1_inh	up	ptr	Inh	Inh	INT_5_SST	-0.310094528	0.310094528	1.75e-06	0.000151673	down	down_NAP1L1_INT_5_SST	yes	yes	both	up_down
6986	10144	2616.00623608721	-1.5432126454853	0.354068330982036	-4.35851645134453	1.30947080468581e-05	0.0001586806646753	IN-PV	hg	pt	1.5432126454853	human_down	chimp_up	human_down_NCDN_IN-PV	chimp_up_NCDN_IN-PV	1.44622801035492	0.354013674553267	4.08523205263165	4.40327878814138e-05	0.0002231083190007	IN-PV	rm	-1.44622801035492	macaque_down	macaque_down_NCDN_IN-PV	up_NCDN_IN-PV	NCDN	Inh	up_NCDN_Inh	IN-PV	chimp_up_ncdn_inh	up	ptr	Inh	Inh	INT_4_VIP_CR	0.293070708505538	-0.293070708505538	5.5148844625883e-08	3.24168313170538e-06	up	up_NCDN_INT_4_VIP_CR	no	no	both	up_up
7865	11023	1347.81818130771	1.28455028741159	0.171508431678151	7.48972091250969	6.9020220201555e-14	5.86269253762042e-12	IN-PV	hg	pt	-1.28455028741159	human_up	chimp_down	human_up_PDE7B_IN-PV	chimp_down_PDE7B_IN-PV	-1.78656187196676	0.171109721725931	-10.4410307839102	1.61052324775628e-25	1.24632797290019e-23	IN-PV	rm	1.78656187196676	macaque_up	macaque_up_PDE7B_IN-PV	down_PDE7B_IN-PV	PDE7B	Inh	down_PDE7B_Inh	IN-PV	chimp_down_pde7b_inh	down	ptr	Inh	Inh	INT_4_VIP_CR	-0.371194835540364	0.371194835540364	1.8645620774171e-11	1.91292843931614e-08	down	down_PDE7B_INT_4_VIP_CR	no	no	both	down_down
8277	11435	3182.7926633819	-0.729018949408982	0.27954605986327	-2.60786701756969	0.0091108341655017	0.0339425192430406	IN-PV	hg	pt	0.729018949408982	human_down	chimp_up	human_down_PGAM1_IN-PV	chimp_up_PGAM1_IN-PV	1.1251070745624	0.279650475421133	4.02326179802867	5.73976330655671e-05	0.0002826875527848	IN-PV	rm	-1.1251070745624	macaque_down	macaque_down_PGAM1_IN-PV	up_PGAM1_IN-PV	PGAM1	Inh	up_PGAM1_Inh	IN-PV	chimp_up_pgam1_inh	up	ptr	Inh	Inh	INT_1_KIT	0.362567213166014	-0.362567213166014	2.32613064635894e-07	3.41165828132645e-05	up	up_PGAM1_INT_1_KIT	no	no	both	up_up
8277	11435	3182.7926633819	-0.729018949408982	0.27954605986327	-2.60786701756969	0.0091108341655017	0.0339425192430406	IN-PV	hg	pt	0.729018949408982	human_down	chimp_up	human_down_PGAM1_IN-PV	chimp_up_PGAM1_IN-PV	1.1251070745624	0.279650475421133	4.02326179802867	5.73976330655671e-05	0.0002826875527848	IN-PV	rm	-1.1251070745624	macaque_down	macaque_down_PGAM1_IN-PV	up_PGAM1_IN-PV	PGAM1	Inh	up_PGAM1_Inh	IN-PV	chimp_up_pgam1_inh	up	ptr	Inh	Inh	INT_4_VIP_CR	0.273517036342765	-0.273517036342765	1.43247727073859e-09	2.71851257486874e-07	up	up_PGAM1_INT_4_VIP_CR	no	no	both	up_up
7353	10511	1861.47760581582	-1.78429237842922	0.313550330315948	-5.69060914919554	1.26586963638219e-08	3.84590438260615e-07	IN-PV	hg	pt	1.78429237842922	human_down	chimp_up	human_down_PID1_IN-PV	chimp_up_PID1_IN-PV	1.19943249673493	0.313178826678385	3.82986458393839	0.0001282137951199	0.0005813442033869	IN-PV	rm	-1.19943249673493	macaque_down	macaque_down_PID1_IN-PV	up_PID1_IN-PV	PID1	Inh	up_PID1_Inh	IN-PV	chimp_up_pid1_inh	up	ptr	Inh	Inh	INT_1_KIT	-0.268376165719709	0.268376165719709	0.0001716670388928	0.0028079366956448	down	down_PID1_INT_1_KIT	no	no	both	up_down
7353	10511	1861.47760581582	-1.78429237842922	0.313550330315948	-5.69060914919554	1.26586963638219e-08	3.84590438260615e-07	IN-PV	hg	pt	1.78429237842922	human_down	chimp_up	human_down_PID1_IN-PV	chimp_up_PID1_IN-PV	1.19943249673493	0.313178826678385	3.82986458393839	0.0001282137951199	0.0005813442033869	IN-PV	rm	-1.19943249673493	macaque_down	macaque_down_PID1_IN-PV	up_PID1_IN-PV	PID1	Inh	up_PID1_Inh	IN-PV	chimp_up_pid1_inh	up	ptr	Inh	Inh	INT_3_RELN_ND	-0.541992647265876	0.541992647265876	7.69570605694559e-05	0.0027295130242774	down	down_PID1_INT_3_RELN_ND	no	no	both	up_down
7786	10944	710.837893207211	-1.08081315637801	0.391805182011093	-2.75854737507635	0.0058058888937201	0.0236717701974756	IN-PV	hg	pt	1.08081315637801	human_down	chimp_up	human_down_PRRT1_IN-PV	chimp_up_PRRT1_IN-PV	1.28789177862576	0.391967285550119	3.28571242066344	0.0010172480851825	0.0035892328153499	IN-PV	rm	-1.28789177862576	macaque_down	macaque_down_PRRT1_IN-PV	up_PRRT1_IN-PV	PRRT1	Inh	up_PRRT1_Inh	IN-PV	chimp_up_prrt1_inh	up	ptr	Inh	Inh	INT_4_VIP_CR	0.282751566893982	-0.282751566893982	5.39669999359953e-08	3.21662767186077e-06	up	up_PRRT1_INT_4_VIP_CR	no	no	both	up_up
7786	10944	710.837893207211	-1.08081315637801	0.391805182011093	-2.75854737507635	0.0058058888937201	0.0236717701974756	IN-PV	hg	pt	1.08081315637801	human_down	chimp_up	human_down_PRRT1_IN-PV	chimp_up_PRRT1_IN-PV	1.28789177862576	0.391967285550119	3.28571242066344	0.0010172480851825	0.0035892328153499	IN-PV	rm	-1.28789177862576	macaque_down	macaque_down_PRRT1_IN-PV	up_PRRT1_IN-PV	PRRT1	Inh	up_PRRT1_Inh	IN-PV	chimp_up_prrt1_inh	up	ptr	Inh	Inh	INT_5_SST	0.257310321	-0.257310321	2.08e-07	4.29e-05	up	up_PRRT1_INT_5_SST	no	no	both	up_up
7436	10594	12205.7939853369	0.678024461590559	0.143740249993722	4.71701184337839	2.39333763597837e-06	3.71596199901409e-05	IN-PV	hg	pt	-0.678024461590559	human_up	chimp_down	human_up_PTPRG_IN-PV	chimp_down_PTPRG_IN-PV	-0.850531967355627	0.143716973716949	-5.91810379357661	3.25674431604662e-09	3.82107157038094e-08	IN-PV	rm	0.850531967355627	macaque_up	macaque_up_PTPRG_IN-PV	down_PTPRG_IN-PV	PTPRG	Inh	down_PTPRG_Inh	IN-PV	chimp_down_ptprg_inh	down	ptr	Inh	Inh	INT_5_SST	-0.3895052	0.3895052	0.001044198	0.009841882	down	down_PTPRG_INT_5_SST	no	no	both	down_down
8695	11853	1150.03290857075	0.531859860895262	0.134172761417187	3.96399280507863	7.37064747972731e-05	0.0006808247372982	IN-PV	hg	pt	-0.531859860895262	human_up	chimp_down	human_up_RBM25_IN-PV	chimp_down_RBM25_IN-PV	-0.749969879511551	0.133848565573245	-5.60312227702696	2.10524597015201e-08	2.11522941098652e-07	IN-PV	rm	0.749969879511551	macaque_up	macaque_up_RBM25_IN-PV	down_RBM25_IN-PV	RBM25	Inh	down_RBM25_Inh	IN-PV	chimp_down_rbm25_inh	down	ptr	Inh	Inh	INT_1_KIT	0.378330425407229	-0.378330425407229	0.0008304961814148	0.0086621856155495	up	up_RBM25_INT_1_KIT	no	no	both	down_up
8595	11753	4182.52678404795	0.520252030681442	0.15699686757221	3.31377331743358	0.0009204609728247	0.0054342651004937	IN-PV	hg	pt	-0.520252030681442	human_up	chimp_down	human_up_RIMBP2_IN-PV	chimp_down_RIMBP2_IN-PV	-0.889455964962614	0.156878841467302	-5.66969998403514	1.43047789660325e-08	1.48230385268627e-07	IN-PV	rm	0.889455964962614	macaque_up	macaque_up_RIMBP2_IN-PV	down_RIMBP2_IN-PV	RIMBP2	Inh	down_RIMBP2_Inh	IN-PV	chimp_down_rimbp2_inh	down	ptr	Inh	Inh	INT_3_RELN_ND	-0.337793437072169	0.337793437072169	1.31179900633924e-05	0.0008648120289375	down	down_RIMBP2_INT_3_RELN_ND	no	no	both	down_down
8315	11473	207.633994176156	-0.645991548950495	0.232687927509284	-2.77621428780279	0.0054995947986584	0.0226631775956036	IN-PV	hg	pt	0.645991548950495	human_down	chimp_up	human_down_RPLP2_IN-PV	chimp_up_RPLP2_IN-PV	1.36053498943311	0.236521411032442	5.75226988328129	8.80530804410757e-09	9.48929567637331e-08	IN-PV	rm	-1.36053498943311	macaque_down	macaque_down_RPLP2_IN-PV	up_RPLP2_IN-PV	RPLP2	Inh	up_RPLP2_Inh	IN-PV	chimp_up_rplp2_inh	up	ptr	Inh	Inh	INT_4_VIP_CR	0.273417411674913	-0.273417411674913	1.49837818952515e-06	3.78851086696754e-05	up	up_RPLP2_INT_4_VIP_CR	yes	yes	both	up_up
8732	11890	348.940196834415	0.754718207424133	0.212001531407666	3.55996582860931	0.0003709030543711	0.0025947939829824	IN-PV	hg	pt	-0.754718207424133	human_up	chimp_down	human_up_RYR3_IN-PV	chimp_down_RYR3_IN-PV	-0.596760595609436	0.212255620426619	-2.81151846254996	0.0049308260831592	0.0141828677491477	IN-PV	rm	0.596760595609436	macaque_up	macaque_up_RYR3_IN-PV	down_RYR3_IN-PV	RYR3	Inh	down_RYR3_Inh	IN-PV	chimp_down_ryr3_inh	down	ptr	Inh	Inh	INT_3_RELN_ND	-0.299044781790464	0.299044781790464	0.000199713619001	0.0048055920208471	down	down_RYR3_INT_3_RELN_ND	no	no	both	down_down
8105	11263	3503.14390021428	0.608464807510745	0.19505333891916	3.11947906599498	0.0018117113403375	0.0094242274519319	IN-PV	hg	pt	-0.608464807510745	human_up	chimp_down	human_up_SAMD12_IN-PV	chimp_down_SAMD12_IN-PV	-0.808881170876194	0.194985594216049	-4.14841503613816	3.34785051192437e-05	0.000175330313707	IN-PV	rm	0.808881170876194	macaque_up	macaque_up_SAMD12_IN-PV	down_SAMD12_IN-PV	SAMD12	Inh	down_SAMD12_Inh	IN-PV	chimp_down_samd12_inh	down	ptr	Inh	Inh	INT_5_SST	-0.432991884	0.432991884	4.44e-07	6.82e-05	down	down_SAMD12_INT_5_SST	no	no	both	down_down
7896	11054	7217.20563000963	0.726745679678921	0.191560104306105	3.79382587157925	0.0001483437229553	0.0012125642085679	IN-PV	hg	pt	-0.726745679678921	human_up	chimp_down	human_up_SDK1_IN-PV	chimp_down_SDK1_IN-PV	-0.767553175393891	0.191547685301041	-4.0071127677037	6.14655204062769e-05	0.0003011589698756	IN-PV	rm	0.767553175393891	macaque_up	macaque_up_SDK1_IN-PV	down_SDK1_IN-PV	SDK1	Inh	down_SDK1_Inh	IN-PV	chimp_down_sdk1_inh	down	ptr	Inh	Inh	INT_1_KIT	-0.306189691029859	0.306189691029859	0.0006216149684446	0.0071087871634994	down	down_SDK1_INT_1_KIT	no	no	both	down_down
7864	11022	3991.90646638816	0.795861580765081	0.210014340305582	3.7895582730544	0.0001509154069995	0.0012316098827435	IN-PV	hg	pt	-0.795861580765081	human_up	chimp_down	human_up_SGK1_IN-PV	chimp_down_SGK1_IN-PV	-1.15184707108779	0.209928387191123	-5.48685714447532	4.09147745412125e-08	3.8636223488225e-07	IN-PV	rm	1.15184707108779	macaque_up	macaque_up_SGK1_IN-PV	down_SGK1_IN-PV	SGK1	Inh	down_SGK1_Inh	IN-PV	chimp_down_sgk1_inh	down	ptr	Inh	Inh	INT_3_RELN_ND	-0.549029133570398	0.549029133570398	5.9385127081692e-05	0.002255108872948	down	down_SGK1_INT_3_RELN_ND	yes	yes	both	down_down
8725	11883	8400.02878087104	0.881273587285887	0.221753107819249	3.9741205701803	7.06397745180004e-05	0.0006581638223601	IN-PV	hg	pt	-0.881273587285887	human_up	chimp_down	human_up_SNRPN_IN-PV	chimp_down_SNRPN_IN-PV	-1.08087384443222	0.221729331711653	-4.87474451886158	1.08949361112823e-06	8.0053936281654e-06	IN-PV	rm	1.08087384443222	macaque_up	macaque_up_SNRPN_IN-PV	down_SNRPN_IN-PV	SNRPN	Inh	down_SNRPN_Inh	IN-PV	chimp_down_snrpn_inh	down	ptr	Inh	Inh	INT_1_KIT	-0.38744398617623	0.38744398617623	0.0001556897783058	0.0026237750794768	down	down_SNRPN_INT_1_KIT	no	no	both	down_down
8725	11883	8400.02878087104	0.881273587285887	0.221753107819249	3.9741205701803	7.06397745180004e-05	0.0006581638223601	IN-PV	hg	pt	-0.881273587285887	human_up	chimp_down	human_up_SNRPN_IN-PV	chimp_down_SNRPN_IN-PV	-1.08087384443222	0.221729331711653	-4.87474451886158	1.08949361112823e-06	8.0053936281654e-06	IN-PV	rm	1.08087384443222	macaque_up	macaque_up_SNRPN_IN-PV	down_SNRPN_IN-PV	SNRPN	Inh	down_SNRPN_Inh	IN-PV	chimp_down_snrpn_inh	down	ptr	Inh	Inh	INT_4_VIP_CR	-0.575664134843269	0.575664134843269	5.20050633122357e-05	0.0005317859333442	down	down_SNRPN_INT_4_VIP_CR	no	no	both	down_down
7240	10398	1971.30938197873	0.880795754794164	0.312943297583958	2.81455382362953	0.0048844997385009	0.0206888451421319	IN-PV	hg	pt	-0.880795754794164	human_up	chimp_down	human_up_SPRED2_IN-PV	chimp_down_SPRED2_IN-PV	-0.87187632054156	0.312930235793391	-2.78616835580314	0.0053335163167728	0.0151612431411143	IN-PV	rm	0.87187632054156	macaque_up	macaque_up_SPRED2_IN-PV	down_SPRED2_IN-PV	SPRED2	Inh	down_SPRED2_Inh	IN-PV	chimp_down_spred2_inh	down	ptr	Inh	Inh	INT_5_SST	-0.37258215	0.37258215	0.000265119	0.003846512	down	down_SPRED2_INT_5_SST	no	no	both	down_down
7240	10398	1971.30938197873	0.880795754794164	0.312943297583958	2.81455382362953	0.0048844997385009	0.0206888451421319	IN-PV	hg	pt	-0.880795754794164	human_up	chimp_down	human_up_SPRED2_IN-PV	chimp_down_SPRED2_IN-PV	-0.87187632054156	0.312930235793391	-2.78616835580314	0.0053335163167728	0.0151612431411143	IN-PV	rm	0.87187632054156	macaque_up	macaque_up_SPRED2_IN-PV	down_SPRED2_IN-PV	SPRED2	Inh	down_SPRED2_Inh	IN-PV	chimp_down_spred2_inh	down	ptr	Inh	Inh	INT_6_PV	-0.383504723795832	0.383504723795832	1.71433945053304e-05	0.003621951943127	down	down_SPRED2_INT_6_PV	no	no	both	down_down
7240	10398	1971.30938197873	0.880795754794164	0.312943297583958	2.81455382362953	0.0048844997385009	0.0206888451421319	IN-PV	hg	pt	-0.880795754794164	human_up	chimp_down	human_up_SPRED2_IN-PV	chimp_down_SPRED2_IN-PV	-0.87187632054156	0.312930235793391	-2.78616835580314	0.0053335163167728	0.0151612431411143	IN-PV	rm	0.87187632054156	macaque_up	macaque_up_SPRED2_IN-PV	down_SPRED2_IN-PV	SPRED2	Inh	down_SPRED2_Inh	IN-PV	chimp_down_spred2_inh	down	ptr	Inh	Inh	INT_3_RELN_ND	-0.417972899283304	0.417972899283304	1.06233410083998e-12	9.41971647214811e-09	down	down_SPRED2_INT_3_RELN_ND	no	no	both	down_down
9468	12626	1655.51253622066	0.826253545236973	0.245305854157397	3.36825856877765	0.0007564461647271	0.0046179061553644	IN-PV	hg	pt	-0.826253545236973	human_up	chimp_down	human_up_SYP_IN-PV	chimp_down_SYP_IN-PV	-0.678979004234671	0.245346865239695	-2.76742481943404	0.0056501075561406	0.0159449498509836	IN-PV	rm	0.678979004234671	macaque_up	macaque_up_SYP_IN-PV	down_SYP_IN-PV	SYP	Inh	down_SYP_Inh	IN-PV	chimp_down_syp_inh	down	ptr	Inh	Inh	INT_3_RELN_ND	-0.377464000979333	0.377464000979333	0.0005783459005745	0.0097679868578943	down	down_SYP_INT_3_RELN_ND	no	no	both	down_down
7389	10547	5860.15601609566	0.636210894387036	0.224986158227505	2.82777793709293	0.0046872307718271	0.0200154768568221	IN-PV	hg	pt	-0.636210894387036	human_up	chimp_down	human_up_THRB_IN-PV	chimp_down_THRB_IN-PV	-0.812743306567298	0.224954435446596	-3.6129241237399	0.0003027633203679	0.0012438260429949	IN-PV	rm	0.812743306567298	macaque_up	macaque_up_THRB_IN-PV	down_THRB_IN-PV	THRB	Inh	down_THRB_Inh	IN-PV	chimp_down_thrb_inh	down	ptr	Inh	Inh	INT_1_KIT	0.595287080780427	-0.595287080780427	5.44975967348524e-05	0.0012554420190227	up	up_THRB_INT_1_KIT	no	no	both	down_up
7845	11003	1042.08540501639	-1.26287765499168	0.434028405645674	-2.90966590795592	0.0036181529466869	0.0163365816104453	IN-PV	hg	pt	1.26287765499168	human_down	chimp_up	human_down_TSPYL4_IN-PV	chimp_up_TSPYL4_IN-PV	1.18542851538859	0.433940698389699	2.73177537803569	0.0062994072546478	0.0174989771535361	IN-PV	rm	-1.18542851538859	macaque_down	macaque_down_TSPYL4_IN-PV	up_TSPYL4_IN-PV	TSPYL4	Inh	up_TSPYL4_Inh	IN-PV	chimp_up_tspyl4_inh	up	ptr	Inh	Inh	INT_4_VIP_CR	0.282423344869959	-0.282423344869959	7.62163109709888e-08	4.17884348108338e-06	up	up_TSPYL4_INT_4_VIP_CR	no	no	both	up_up
7203	10361	6436.45051336773	-0.670531276657284	0.248916684711359	-2.6937980370212	0.0070642955900205	0.0277320874057692	IN-PV	hg	pt	0.670531276657284	human_down	chimp_up	human_down_VSNL1_IN-PV	chimp_up_VSNL1_IN-PV	0.736379330522899	0.248918443817561	2.9583156604603	0.0030932518883525	0.0095089499872541	IN-PV	rm	-0.736379330522899	macaque_down	macaque_down_VSNL1_IN-PV	up_VSNL1_IN-PV	VSNL1	Inh	up_VSNL1_Inh	IN-PV	chimp_up_vsnl1_inh	up	ptr	Inh	Inh	INT_5_SST	-0.342213597	0.342213597	2.27e-05	0.000793352	down	down_VSNL1_INT_5_SST	yes	yes	both	up_down
9418	12576	2009.5184686531	-1.28380290660515	0.324648117709304	-3.95444432471557	7.67127320608586e-05	0.0007019146121151	IN-PV	hg	pt	1.28380290660515	human_down	chimp_up	human_down_YWHAH_IN-PV	chimp_up_YWHAH_IN-PV	0.984610646178614	0.324489725392925	3.03433535526078	0.0024106629713629	0.0076431640308084	IN-PV	rm	-0.984610646178614	macaque_down	macaque_down_YWHAH_IN-PV	up_YWHAH_IN-PV	YWHAH	Inh	up_YWHAH_Inh	IN-PV	chimp_up_ywhah_inh	up	ptr	Inh	Inh	INT_2_PV_SULF	0.273238765577761	-0.273238765577761	2.30543815481792e-08	4.50026185271276e-06	up	up_YWHAH_INT_2_PV_SULF	no	no	both	up_up
7312	10470	15737.0791522653	0.800927518032091	0.230735584428874	3.47119201407351	0.0005181533419039	0.0034195772185349	IN-PV	hg	pt	-0.800927518032091	human_up	chimp_down	human_up_ZNF804A_IN-PV	chimp_down_ZNF804A_IN-PV	-0.626506989715843	0.230741561819069	-2.71518916998188	0.0066237922751582	0.0182524933037852	IN-PV	rm	0.626506989715843	macaque_up	macaque_up_ZNF804A_IN-PV	down_ZNF804A_IN-PV	ZNF804A	Inh	down_ZNF804A_Inh	IN-PV	chimp_down_znf804a_inh	down	ptr	Inh	Inh	INT_4_VIP_CR	-0.50997086115577	0.50997086115577	4.39508993980918e-05	0.0004678105089589	down	down_ZNF804A_INT_4_VIP_CR	no	no	both	down_down
10942	14100	168.402318881579	-0.762513724029263	0.209279537023032	-3.6435178272845	0.0002689370158966	0.0020849994641708	OPC	hg	pt	0.762513724029263	human_down	chimp_up	human_down_AATK_OPC	chimp_up_AATK_OPC	0.598024636413253	0.211057396668014	2.8334692166886	0.0046045742623111	0.0142766947574133	OPC	rm	-0.598024636413253	macaque_down	macaque_down_AATK_OPC	up_AATK_OPC	AATK	OPC	up_AATK_OPC	OPC	chimp_up_aatk_opc	up	ptr	OL	OL	ODC_2	-0.553721190149759	0.553721190149759	0.000297496216586	0.0006259696829372	down	down_AATK_ODC_2	no	no	both	up_down
10190	13348	587.305037374173	0.953725646029024	0.133694304979338	7.13362956018523	9.7756205611707e-13	6.2151298335969e-11	OPC	hg	pt	-0.953725646029024	human_up	chimp_down	human_up_AGPAT4_OPC	chimp_down_AGPAT4_OPC	-0.537068897367641	0.135319774294587	-3.96888703197553	7.22091019417456e-05	0.0003840012407392	OPC	rm	0.537068897367641	macaque_up	macaque_up_AGPAT4_OPC	down_AGPAT4_OPC	AGPAT4	OPC	down_AGPAT4_OPC	OPC	chimp_down_agpat4_opc	down	ptr	OL	OL	ODC_1	-0.644481523	0.644481523	1.9e-09	2.42e-07	down	down_AGPAT4_ODC_1	yes	yes	both	down_down
9724	12882	407.362536426746	-0.502513126301858	0.136831342163713	-3.67250016228462	0.000240188998726	0.001900782421564	OPC	hg	pt	0.502513126301858	human_down	chimp_up	human_down_ALMS1_OPC	chimp_up_ALMS1_OPC	0.667074399805241	0.139025926225146	4.79820144283696	1.60096722671033e-06	1.2327511505551e-05	OPC	rm	-0.667074399805241	macaque_down	macaque_down_ALMS1_OPC	up_ALMS1_OPC	ALMS1	OPC	up_ALMS1_OPC	OPC	chimp_up_alms1_opc	up	ptr	OL	OL	OPCS_1	-0.269551206	0.269551206	2.39e-08	2.39e-06	down	down_ALMS1_OPCS_1	no	no	both	up_down
10219	13377	49.4195223381576	-1.64346978276379	0.42985658297275	-3.82329792741123	0.0001316785129256	0.0011472076797043	OPC	hg	pt	1.64346978276379	human_down	chimp_up	human_down_ANLN_OPC	chimp_up_ANLN_OPC	1.21112511473378	0.4305656357992	2.81286989493654	0.004910151368085	0.0150956461235092	OPC	rm	-1.21112511473378	macaque_down	macaque_down_ANLN_OPC	up_ANLN_OPC	ANLN	OPC	up_ANLN_OPC	OPC	chimp_up_anln_opc	up	ptr	OL	OL	ODC_2	-0.30661152325006	0.30661152325006	5.90997132162895e-06	1.69663348786506e-05	down	down_ANLN_ODC_2	no	yes	both	up_down
10219	13377	49.4195223381576	-1.64346978276379	0.42985658297275	-3.82329792741123	0.0001316785129256	0.0011472076797043	OPC	hg	pt	1.64346978276379	human_down	chimp_up	human_down_ANLN_OPC	chimp_up_ANLN_OPC	1.21112511473378	0.4305656357992	2.81286989493654	0.004910151368085	0.0150956461235092	OPC	rm	-1.21112511473378	macaque_down	macaque_down_ANLN_OPC	up_ANLN_OPC	ANLN	OPC	up_ANLN_OPC	OPC	chimp_up_anln_opc	up	ptr	OL	OL	ODC_1	-0.81792843	0.81792843	9.64e-11	2.48e-08	down	down_ANLN_ODC_1	no	yes	both	up_down
10962	14120	127.209083391553	-1.15604691411158	0.302435455369549	-3.82245829179981	0.0001321278322421	0.0011494871162963	OPC	hg	pt	1.15604691411158	human_down	chimp_up	human_down_AQP4_OPC	chimp_up_AQP4_OPC	1.14210469189332	0.305215935272125	3.74195630013565	0.0001825932722093	0.0008776843941058	OPC	rm	-1.14210469189332	macaque_down	macaque_down_AQP4_OPC	up_AQP4_OPC	AQP4	OPC	up_AQP4_OPC	OPC	chimp_up_aqp4_opc	up	ptr	OL	OL	OPCS_4	0.273767967719815	-0.273767967719815	5.7038627948517e-05	0.0011765301081871	up	up_AQP4_OPCS_4	no	no	both	up_up
10084	13242	1836.40492800518	0.907345038352985	0.178398955814624	5.08604455788303	3.65608192815903e-07	7.34976469890525e-06	OPC	hg	pt	-0.907345038352985	human_up	chimp_down	human_up_ATP10B_OPC	chimp_down_ATP10B_OPC	-0.641331818728048	0.178721329883582	-3.58844587350491	0.0003326550357401	0.0014902698560981	OPC	rm	0.641331818728048	macaque_up	macaque_up_ATP10B_OPC	down_ATP10B_OPC	ATP10B	OPC	down_ATP10B_OPC	OPC	chimp_down_atp10b_opc	down	ptr	OL	OL	ODC_1	-0.481351602	0.481351602	2.07e-06	5.86e-05	down	down_ATP10B_ODC_1	yes	yes	both	down_down
10813	13971	1386.47994336843	-1.12933532479793	0.12861026249817	-8.78106694490265	1.61931125014936e-18	2.20394258594403e-16	OPC	hg	pt	1.12933532479793	human_down	chimp_up	human_down_C16orf45_OPC	chimp_up_C16orf45_OPC	2.44554859166483	0.131830427652655	18.550714241088	8.04755256222143e-77	1.41227231510111e-73	OPC	rm	-2.44554859166483	macaque_down	macaque_down_C16orf45_OPC	up_C16orf45_OPC	C16orf45	OPC	up_C16orf45_OPC	OPC	chimp_up_c16orf45_opc	up	ptr	OL	OL	OPCS_1	0.294358035	-0.294358035	1.22e-05	0.000239734	up	up_C16orf45_OPCS_1	yes	yes	both	up_up
9626	12784	2811.19435595158	0.815643481218739	0.165398390406395	4.93138705409797	8.16477717768554e-07	1.48828983990867e-05	OPC	hg	pt	-0.815643481218739	human_up	chimp_down	human_up_C1orf61_OPC	chimp_down_C1orf61_OPC	-0.715532408673314	0.165574642379839	-4.32150961275723	1.5496529925884e-05	9.74049065634681e-05	OPC	rm	0.715532408673314	macaque_up	macaque_up_C1orf61_OPC	down_C1orf61_OPC	C1orf61	OPC	down_C1orf61_OPC	OPC	chimp_down_c1orf61_opc	down	ptr	OL	OL	OPCS_2	-0.31338150440088	0.31338150440088	2.32538323085725e-07	7.52367174420087e-05	down	down_C1orf61_OPCS_2	no	no	both	down_down
9626	12784	2811.19435595158	0.815643481218739	0.165398390406395	4.93138705409797	8.16477717768554e-07	1.48828983990867e-05	OPC	hg	pt	-0.815643481218739	human_up	chimp_down	human_up_C1orf61_OPC	chimp_down_C1orf61_OPC	-0.715532408673314	0.165574642379839	-4.32150961275723	1.5496529925884e-05	9.74049065634681e-05	OPC	rm	0.715532408673314	macaque_up	macaque_up_C1orf61_OPC	down_C1orf61_OPC	C1orf61	OPC	down_C1orf61_OPC	OPC	chimp_down_c1orf61_opc	down	ptr	OL	OL	OPCS_4	-0.315936447316894	0.315936447316894	0.0002198943955059	0.0029114546239806	down	down_C1orf61_OPCS_4	no	no	both	down_down
10157	13315	172.028562493345	-0.98145044689942	0.173931665574537	-5.64273586214137	1.67369017930334e-08	4.76781137279374e-07	OPC	hg	pt	0.98145044689942	human_down	chimp_up	human_down_CD164_OPC	chimp_up_CD164_OPC	0.659612538786928	0.17508200653882	3.76744904760201	0.0001649241877846	0.0008025451275511	OPC	rm	-0.659612538786928	macaque_down	macaque_down_CD164_OPC	up_CD164_OPC	CD164	OPC	up_CD164_OPC	OPC	chimp_up_cd164_opc	up	ptr	OL	OL	ODC_1	-0.255251201	0.255251201	3.77e-09	4.07e-07	down	down_CD164_ODC_1	yes	yes	both	up_down
9648	12806	693.219904671229	-0.54317571962635	0.142028147296147	-3.82442304548096	0.0001310786786589	0.0011437213861339	OPC	hg	pt	0.54317571962635	human_down	chimp_up	human_down_CD46_OPC	chimp_up_CD46_OPC	0.528474938581221	0.142917307200594	3.69776725389508	0.0002175041750818	0.0010240733160441	OPC	rm	-0.528474938581221	macaque_down	macaque_down_CD46_OPC	up_CD46_OPC	CD46	OPC	up_CD46_OPC	OPC	chimp_up_cd46_opc	up	ptr	OL	OL	ODC_2	-0.259233081643686	0.259233081643686	4.6217339641952e-10	4.24966083114502e-09	down	down_CD46_ODC_2	yes	yes	both	up_down
10404	13562	88.5918898526092	0.82919148561938	0.299680098592106	2.76692209297485	0.0056588276539328	0.0251634315860024	OPC	hg	pt	-0.82919148561938	human_up	chimp_down	human_up_CERCAM_OPC	chimp_down_CERCAM_OPC	-1.3845846775435	0.299359805830416	-4.62515224347739	3.74323351735429e-06	2.67528248126646e-05	OPC	rm	1.3845846775435	macaque_up	macaque_up_CERCAM_OPC	down_CERCAM_OPC	CERCAM	OPC	down_CERCAM_OPC	OPC	chimp_down_cercam_opc	down	ptr	OL	OL	OPCS_4	-0.344638024193629	0.344638024193629	8.6725240192857e-05	0.0015668442195594	down	down_CERCAM_OPCS_4	no	yes	both	down_down
10404	13562	88.5918898526092	0.82919148561938	0.299680098592106	2.76692209297485	0.0056588276539328	0.0251634315860024	OPC	hg	pt	-0.82919148561938	human_up	chimp_down	human_up_CERCAM_OPC	chimp_down_CERCAM_OPC	-1.3845846775435	0.299359805830416	-4.62515224347739	3.74323351735429e-06	2.67528248126646e-05	OPC	rm	1.3845846775435	macaque_up	macaque_up_CERCAM_OPC	down_CERCAM_OPC	CERCAM	OPC	down_CERCAM_OPC	OPC	chimp_down_cercam_opc	down	ptr	OL	OL	ODC_3	-0.548096809161938	0.548096809161938	3.91142853987198e-06	0.0004794718225331	down	down_CERCAM_ODC_3	no	yes	both	down_down
10404	13562	88.5918898526092	0.82919148561938	0.299680098592106	2.76692209297485	0.0056588276539328	0.0251634315860024	OPC	hg	pt	-0.82919148561938	human_up	chimp_down	human_up_CERCAM_OPC	chimp_down_CERCAM_OPC	-1.3845846775435	0.299359805830416	-4.62515224347739	3.74323351735429e-06	2.67528248126646e-05	OPC	rm	1.3845846775435	macaque_up	macaque_up_CERCAM_OPC	down_CERCAM_OPC	CERCAM	OPC	down_CERCAM_OPC	OPC	chimp_down_cercam_opc	down	ptr	OL	OL	ODC_1	-0.97054391	0.97054391	1.39e-08	1.17e-06	down	down_CERCAM_ODC_1	no	yes	both	down_down
10851	14009	233.188785100884	1.22025535071075	0.303926572307514	4.01496763328771	5.945395318665e-05	0.0005860552230963	OPC	hg	pt	-1.22025535071075	human_up	chimp_down	human_up_CNTNAP4_OPC	chimp_down_CNTNAP4_OPC	-2.55050375165795	0.302327590418065	-8.43622557944866	3.27749934467835e-17	1.1237805923565e-15	OPC	rm	2.55050375165795	macaque_up	macaque_up_CNTNAP4_OPC	down_CNTNAP4_OPC	CNTNAP4	OPC	down_CNTNAP4_OPC	OPC	chimp_down_cntnap4_opc	down	ptr	OL	OL	OPCS_4	-0.480137664670826	0.480137664670826	2.76110476779256e-09	2.10642164535879e-06	down	down_CNTNAP4_OPCS_4	no	no	both	down_down
10066	13224	607.563351657648	1.09888053496971	0.147975643123667	7.4260906171656	1.11854381979702e-13	8.28714683264134e-12	OPC	hg	pt	-1.09888053496971	human_up	chimp_down	human_up_CTNNA1_OPC	chimp_down_CTNNA1_OPC	-0.660577083879496	0.149406118328447	-4.42135229313244	9.80851034384026e-06	6.42566103436953e-05	OPC	rm	0.660577083879496	macaque_up	macaque_up_CTNNA1_OPC	down_CTNNA1_OPC	CTNNA1	OPC	down_CTNNA1_OPC	OPC	chimp_down_ctnna1_opc	down	ptr	OL	OL	OPCS_3	0.317537731533507	-0.317537731533507	3.95999853654508e-06	0.0005480224608646	up	up_CTNNA1_OPCS_3	yes	yes	both	down_up
9742	12900	229.816817592585	0.547115431185787	0.182718763960436	2.99430348217687	0.0027507219064955	0.0140667309518367	OPC	hg	pt	-0.547115431185787	human_up	chimp_down	human_up_DDX18_OPC	chimp_down_DDX18_OPC	-0.704422371398643	0.18384143979108	-3.8316843699612	0.000127268947685	0.0006366415563906	OPC	rm	0.704422371398643	macaque_up	macaque_up_DDX18_OPC	down_DDX18_OPC	DDX18	OPC	down_DDX18_OPC	OPC	chimp_down_ddx18_opc	down	ptr	OL	OL	OPCS_3	0.257855782140094	-0.257855782140094	0.0001863098562654	0.0057920942443128	up	up_DDX18_OPCS_3	yes	yes	both	down_up
10266	13424	1505.87805762632	-1.08556155266052	0.217190816927214	-4.99819268613146	5.78701432692472e-07	1.1145765329446e-05	OPC	hg	pt	1.08556155266052	human_down	chimp_up	human_down_DENND2A_OPC	chimp_up_DENND2A_OPC	0.720685483577808	0.217269505314334	3.31701166500636	0.0009098581762069	0.0035735304645979	OPC	rm	-0.720685483577808	macaque_down	macaque_down_DENND2A_OPC	up_DENND2A_OPC	DENND2A	OPC	up_DENND2A_OPC	OPC	chimp_up_dennd2a_opc	up	ptr	OL	OL	OPCS_1	-0.407567332	0.407567332	1.27e-13	6.96e-10	down	down_DENND2A_OPCS_1	no	no	both	up_down
10659	13817	1684.17069631461	0.564221567648187	0.145842037136798	3.86871699494263	0.0001094095416872	0.0009883436179755	OPC	hg	pt	-0.564221567648187	human_up	chimp_down	human_up_DLEU2_OPC	chimp_down_DLEU2_OPC	-0.611899380362347	0.146098449388062	-4.18826745201819	2.81092139710699e-05	0.000165483460353	OPC	rm	0.611899380362347	macaque_up	macaque_up_DLEU2_OPC	down_DLEU2_OPC	DLEU2	OPC	down_DLEU2_OPC	OPC	chimp_down_dleu2_opc	down	ptr	OL	OL	ODC_1	-0.427064198	0.427064198	2.16e-07	9.81e-06	down	down_DLEU2_ODC_1	no	no	both	down_down
10744	13902	194.036736163471	1.07597360987386	0.14577101705619	7.38125885105891	1.56799813641017e-13	1.12451584014824e-11	OPC	hg	pt	-1.07597360987386	human_up	chimp_down	human_up_DNAJC17_OPC	chimp_down_DNAJC17_OPC	-0.85900567803926	0.149122836484987	-5.76038987915673	8.39198661779677e-09	9.87196280743138e-08	OPC	rm	0.85900567803926	macaque_up	macaque_up_DNAJC17_OPC	down_DNAJC17_OPC	DNAJC17	OPC	down_DNAJC17_OPC	OPC	chimp_down_dnajc17_opc	down	ptr	OL	OL	OPCS_3	0.287551048645784	-0.287551048645784	7.09906983353608e-07	0.0002479893398387	up	up_DNAJC17_OPCS_3	yes	yes	both	down_up
10726	13884	731.69458235671	-0.69854663541001	0.161426821075509	-4.3273269631151	1.50929831958515e-05	0.0001823264123869	OPC	hg	pt	0.69854663541001	human_down	chimp_up	human_down_EML5_OPC	chimp_up_EML5_OPC	0.541004518956592	0.161957819334942	3.34040382352735	0.0008365665051792	0.0033310808201279	OPC	rm	-0.541004518956592	macaque_down	macaque_down_EML5_OPC	up_EML5_OPC	EML5	OPC	up_EML5_OPC	OPC	chimp_up_eml5_opc	up	ptr	OL	OL	OPCS_3	0.365245560873763	-0.365245560873763	2.08887532338341e-07	0.0001674625235814	up	up_EML5_OPCS_3	no	no	both	up_up
10849	14007	705.757735430058	0.515243216599514	0.185594119339399	2.77618287924997	0.005500126140125	0.0245964647623368	OPC	hg	pt	-0.515243216599514	human_up	chimp_down	human_up_FA2H_OPC	chimp_down_FA2H_OPC	-0.587309887893186	0.186051037623074	-3.15671385334079	0.0015955783920554	0.0057994813180641	OPC	rm	0.587309887893186	macaque_up	macaque_up_FA2H_OPC	down_FA2H_OPC	FA2H	OPC	down_FA2H_OPC	OPC	chimp_down_fa2h_opc	down	ptr	OL	OL	ODC_1	-0.613386913	0.613386913	1.21e-08	1.05e-06	down	down_FA2H_ODC_1	yes	yes	both	down_down
10661	13819	105.983286825958	0.718360469861855	0.216401145666443	3.31957794238817	0.0009015363408142	0.0056806682874213	OPC	hg	pt	-0.718360469861855	human_up	chimp_down	human_up_FAM124A_OPC	chimp_down_FAM124A_OPC	-1.14376943042743	0.216800179121413	-5.2756848959377	1.32261181717677e-07	1.24788360306844e-06	OPC	rm	1.14376943042743	macaque_up	macaque_up_FAM124A_OPC	down_FAM124A_OPC	FAM124A	OPC	down_FAM124A_OPC	OPC	chimp_down_fam124a_opc	down	ptr	OL	OL	OPCS_4	-0.263977692270254	0.263977692270254	4.58823367816557e-06	0.0002366025998483	down	down_FAM124A_OPCS_4	no	yes	both	down_down
10661	13819	105.983286825958	0.718360469861855	0.216401145666443	3.31957794238817	0.0009015363408142	0.0056806682874213	OPC	hg	pt	-0.718360469861855	human_up	chimp_down	human_up_FAM124A_OPC	chimp_down_FAM124A_OPC	-1.14376943042743	0.216800179121413	-5.2756848959377	1.32261181717677e-07	1.24788360306844e-06	OPC	rm	1.14376943042743	macaque_up	macaque_up_FAM124A_OPC	down_FAM124A_OPC	FAM124A	OPC	down_FAM124A_OPC	OPC	chimp_down_fam124a_opc	down	ptr	OL	OL	ODC_1	-0.408869143	0.408869143	3.32e-05	0.00053821	down	down_FAM124A_ODC_1	no	yes	both	down_down
10628	13786	184.637248311048	0.820263627267816	0.198528586678267	4.13171544205432	3.60065994334619e-05	0.0003846079426426	OPC	hg	pt	-0.820263627267816	human_up	chimp_down	human_up_FAM222A_OPC	chimp_down_FAM222A_OPC	-1.23296458432363	0.198815872129952	-6.20154000339432	5.59133034988861e-10	7.98927024975942e-09	OPC	rm	1.23296458432363	macaque_up	macaque_up_FAM222A_OPC	down_FAM222A_OPC	FAM222A	OPC	down_FAM222A_OPC	OPC	chimp_down_fam222a_opc	down	ptr	OL	OL	ODC_2	-0.25122658942197	0.25122658942197	1.40328196972596e-12	4.04476537746151e-11	down	down_FAM222A_ODC_2	yes	yes	both	down_down
10350	13508	2052.5396284964	0.586473498747036	0.153495242977807	3.82079266672669	0.000133023447211	0.0011561839257597	OPC	hg	pt	-0.586473498747036	human_up	chimp_down	human_up_FAM49B_OPC	chimp_down_FAM49B_OPC	-0.657742892427395	0.153683329892318	-4.27985841332473	1.87012246855052e-05	0.0001149708411875	OPC	rm	0.657742892427395	macaque_up	macaque_up_FAM49B_OPC	down_FAM49B_OPC	FAM49B	OPC	down_FAM49B_OPC	OPC	chimp_down_fam49b_opc	down	ptr	OL	OL	ODC_1	-0.520251718	0.520251718	8.36e-07	2.84e-05	down	down_FAM49B_ODC_1	no	no	both	down_down
9864	13022	974.575360246549	0.622092638783791	0.160195726103566	3.88332856259605	0.0001030361874358	0.0009390808075132	OPC	hg	pt	-0.622092638783791	human_up	chimp_down	human_up_FRMD4B_OPC	chimp_down_FRMD4B_OPC	-0.504650462640195	0.160754074574708	-3.13927011788225	0.0016936924540194	0.0060975455300991	OPC	rm	0.504650462640195	macaque_up	macaque_up_FRMD4B_OPC	down_FRMD4B_OPC	FRMD4B	OPC	down_FRMD4B_OPC	OPC	chimp_down_frmd4b_opc	down	ptr	OL	OL	ODC_1	-1.270058071	1.270058071	9.55e-06	0.000201422	down	down_FRMD4B_ODC_1	yes	yes	both	down_down
10651	13809	1800.09131188248	0.659420872859651	0.171923958427904	3.83553798370793	0.0001252897403726	0.0011014706648836	OPC	hg	pt	-0.659420872859651	human_up	chimp_down	human_up_FRY_OPC	chimp_down_FRY_OPC	-0.801313484763769	0.172080198429093	-4.65662808434032	3.21430337507096e-06	2.33178926540285e-05	OPC	rm	0.801313484763769	macaque_up	macaque_up_FRY_OPC	down_FRY_OPC	FRY	OPC	down_FRY_OPC	OPC	chimp_down_fry_opc	down	ptr	OL	OL	ODC_2	-0.283741603366336	0.283741603366336	0.0025392785746958	0.0045245684090892	down	down_FRY_ODC_2	no	no	both	down_down
11084	14242	2411.56847514942	-0.871016581474963	0.151765311790494	-5.73923363118289	9.5105942118863e-09	2.85069588987274e-07	OPC	hg	pt	0.871016581474963	human_down	chimp_up	human_down_GNAS_OPC	chimp_up_GNAS_OPC	0.557278992403899	0.151858698177967	3.6697205961216	0.0002428157218104	0.0011281142464086	OPC	rm	-0.557278992403899	macaque_down	macaque_down_GNAS_OPC	up_GNAS_OPC	GNAS	OPC	up_GNAS_OPC	OPC	chimp_up_gnas_opc	up	ptr	OL	OL	ODC_2	0.332364386515933	-0.332364386515933	1.06377895578526e-05	2.90405217961215e-05	up	up_GNAS_ODC_2	yes	yes	both	up_up
10741	13899	9.03969331717178	2.22283591782232	0.783997471839647	2.83525903802527	0.0045788542169017	0.0212132797229837	OPC	hg	pt	-2.22283591782232	human_up	chimp_down	human_up_GREM1_OPC	chimp_down_GREM1_OPC	-3.16742355856207	0.77639816230861	-4.07963814487116	4.5105858515612e-05	0.0002515814772566	OPC	rm	3.16742355856207	macaque_up	macaque_up_GREM1_OPC	down_GREM1_OPC	GREM1	OPC	down_GREM1_OPC	OPC	chimp_down_grem1_opc	down	ptr	OL	OL	ODC_2	-0.291416893897943	0.291416893897943	9.69693120658905e-05	0.0002222177709036	down	down_GREM1_ODC_2	yes	yes	both	down_down
10459	13617	59.0766273917446	0.689740158057744	0.261063604044093	2.6420387498414	0.0082408626897132	0.0339353829559819	OPC	hg	pt	-0.689740158057744	human_up	chimp_down	human_up_HPSE2_OPC	chimp_down_HPSE2_OPC	-1.09675368464945	0.26183692168103	-4.18868995865114	2.80569403292875e-05	0.0001653269768365	OPC	rm	1.09675368464945	macaque_up	macaque_up_HPSE2_OPC	down_HPSE2_OPC	HPSE2	OPC	down_HPSE2_OPC	OPC	chimp_down_hpse2_opc	down	ptr	OL	OL	OPCS_4	-0.721629458678871	0.721629458678871	0.0001011418577315	0.0017328080800181	down	down_HPSE2_OPCS_4	yes	yes	both	down_down
10025	13183	36.1404202501765	1.52992307588812	0.53519566767075	2.85862380490966	0.0042548304067399	0.0199434321156735	OPC	hg	pt	-1.52992307588812	human_up	chimp_down	human_up_ITGA2_OPC	chimp_down_ITGA2_OPC	-3.67681366261474	0.52190701525307	-7.04495926507498	1.85515770889373e-12	3.77763337684437e-11	OPC	rm	3.67681366261474	macaque_up	macaque_up_ITGA2_OPC	down_ITGA2_OPC	ITGA2	OPC	down_ITGA2_OPC	OPC	chimp_down_itga2_opc	down	ptr	OL	OL	ODC_1	-0.54342661	0.54342661	2.77e-11	9.48e-09	down	down_ITGA2_ODC_1	yes	yes	both	down_down
10211	13369	843.485101368427	0.585515829503338	0.140342357908523	4.17205352845066	3.01866695344506e-05	0.0003315301052157	OPC	hg	pt	-0.585515829503338	human_up	chimp_down	human_up_ITGB8_OPC	chimp_down_ITGB8_OPC	-0.501199779413909	0.14103991003362	-3.5536025178578	0.0003799930602563	0.0016781940139985	OPC	rm	0.501199779413909	macaque_up	macaque_up_ITGB8_OPC	down_ITGB8_OPC	ITGB8	OPC	down_ITGB8_OPC	OPC	chimp_down_itgb8_opc	down	ptr	OL	OL	ODC_2	0.283430224410919	-0.283430224410919	3.70083904615324e-05	9.09886420149486e-05	up	up_ITGB8_ODC_2	yes	yes	both	down_up
10215	13373	1826.00223618364	0.61780454318667	0.119914064628351	5.15206072866787	2.57639571092882e-07	5.37939713552342e-06	OPC	hg	pt	-0.61780454318667	human_up	chimp_down	human_up_JAZF1_OPC	chimp_down_JAZF1_OPC	-1.07126248436712	0.11993661240155	-8.93190547003704	4.18733219634532e-19	1.76489652223254e-17	OPC	rm	1.07126248436712	macaque_up	macaque_up_JAZF1_OPC	down_JAZF1_OPC	JAZF1	OPC	down_JAZF1_OPC	OPC	chimp_down_jazf1_opc	down	ptr	OL	OL	OPCS_1	-0.260656076	0.260656076	0.000476145	0.003733141	down	down_JAZF1_OPCS_1	no	yes	both	down_down
10215	13373	1826.00223618364	0.61780454318667	0.119914064628351	5.15206072866787	2.57639571092882e-07	5.37939713552342e-06	OPC	hg	pt	-0.61780454318667	human_up	chimp_down	human_up_JAZF1_OPC	chimp_down_JAZF1_OPC	-1.07126248436712	0.11993661240155	-8.93190547003704	4.18733219634532e-19	1.76489652223254e-17	OPC	rm	1.07126248436712	macaque_up	macaque_up_JAZF1_OPC	down_JAZF1_OPC	JAZF1	OPC	down_JAZF1_OPC	OPC	chimp_down_jazf1_opc	down	ptr	OL	OL	ODC_1	-0.394091941	0.394091941	5.05e-08	3.26e-06	down	down_JAZF1_ODC_1	no	yes	both	down_down
9791	12949	1223.5429858599	0.658461390668267	0.088121327443529	7.4722137054759	7.88568022107828e-14	6.06240537163566e-12	OPC	hg	pt	-0.658461390668267	human_up	chimp_down	human_up_KANSL1L_OPC	chimp_down_KANSL1L_OPC	-0.680239714362362	0.0887310352740413	-7.66631102929742	1.77013643125769e-14	4.7002357178815e-13	OPC	rm	0.680239714362362	macaque_up	macaque_up_KANSL1L_OPC	down_KANSL1L_OPC	KANSL1L	OPC	down_KANSL1L_OPC	OPC	chimp_down_kansl1l_opc	down	ptr	OL	OL	OPCS_3	0.566803160257412	-0.566803160257412	5.34929830886905e-07	0.0002365702348281	up	up_KANSL1L_OPCS_3	no	no	both	down_up
9791	12949	1223.5429858599	0.658461390668267	0.088121327443529	7.4722137054759	7.88568022107828e-14	6.06240537163566e-12	OPC	hg	pt	-0.658461390668267	human_up	chimp_down	human_up_KANSL1L_OPC	chimp_down_KANSL1L_OPC	-0.680239714362362	0.0887310352740413	-7.66631102929742	1.77013643125769e-14	4.7002357178815e-13	OPC	rm	0.680239714362362	macaque_up	macaque_up_KANSL1L_OPC	down_KANSL1L_OPC	KANSL1L	OPC	down_KANSL1L_OPC	OPC	chimp_down_kansl1l_opc	down	ptr	OL	OL	ODC_2	0.299264927079725	-0.299264927079725	1.91336122078534e-06	6.03740085372634e-06	up	up_KANSL1L_ODC_2	no	no	both	down_up
10587	13745	709.564110463312	0.837187940176062	0.116134876136117	7.20875561269662	5.64654963106877e-13	3.73200370220351e-11	OPC	hg	pt	-0.837187940176062	human_up	chimp_down	human_up_LIMA1_OPC	chimp_down_LIMA1_OPC	-0.688579731982048	0.117209364761901	-5.87478426643492	4.23394359513778e-09	5.22249502623257e-08	OPC	rm	0.688579731982048	macaque_up	macaque_up_LIMA1_OPC	down_LIMA1_OPC	LIMA1	OPC	down_LIMA1_OPC	OPC	chimp_down_lima1_opc	down	ptr	OL	OL	OPCS_1	-0.354382206	0.354382206	5.53e-11	3.04e-08	down	down_LIMA1_OPCS_1	yes	yes	both	down_down
10504	13662	11617.0300549481	0.859101436868308	0.172478045212405	4.98093212855198	6.3278732045762e-07	1.19987969309477e-05	OPC	hg	pt	-0.859101436868308	human_up	chimp_down	human_up_LUZP2_OPC	chimp_down_LUZP2_OPC	-1.44384984563453	0.172471655394279	-8.37151961192588	5.68799029169811e-17	1.9195972830584e-15	OPC	rm	1.44384984563453	macaque_up	macaque_up_LUZP2_OPC	down_LUZP2_OPC	LUZP2	OPC	down_LUZP2_OPC	OPC	chimp_down_luzp2_opc	down	ptr	OL	OL	ODC_2	-0.455448093833785	0.455448093833785	1.01300104654107e-06	3.39515676984284e-06	down	down_LUZP2_ODC_2	no	no	both	down_down
10504	13662	11617.0300549481	0.859101436868308	0.172478045212405	4.98093212855198	6.3278732045762e-07	1.19987969309477e-05	OPC	hg	pt	-0.859101436868308	human_up	chimp_down	human_up_LUZP2_OPC	chimp_down_LUZP2_OPC	-1.44384984563453	0.172471655394279	-8.37151961192588	5.68799029169811e-17	1.9195972830584e-15	OPC	rm	1.44384984563453	macaque_up	macaque_up_LUZP2_OPC	down_LUZP2_OPC	LUZP2	OPC	down_LUZP2_OPC	OPC	chimp_down_luzp2_opc	down	ptr	OL	OL	OPCS_2	-0.688689441591951	0.688689441591951	1.63242313271952e-11	2.32391757173951e-07	down	down_LUZP2_OPCS_2	no	no	both	down_down
9748	12906	963.626290700877	0.506823783353628	0.13927205833334	3.63909164134396	0.0002736014293877	0.0021131368909501	OPC	hg	pt	-0.506823783353628	human_up	chimp_down	human_up_MGAT5_OPC	chimp_down_MGAT5_OPC	-0.54393179211415	0.139757704400761	-3.89196283987611	9.94364776415317e-05	0.0005107828005301	OPC	rm	0.54393179211415	macaque_up	macaque_up_MGAT5_OPC	down_MGAT5_OPC	MGAT5	OPC	down_MGAT5_OPC	OPC	chimp_down_mgat5_opc	down	ptr	OL	OL	ODC_1	-0.597657357	0.597657357	1.11e-09	1.62e-07	down	down_MGAT5_ODC_1	no	no	both	down_down
9559	12717	574.838437817232	-1.55182031186263	0.251772605401071	-6.16357887463808	7.11189280722066e-10	2.71671348107843e-08	OPC	hg	pt	1.55182031186263	human_down	chimp_up	human_down_NCDN_OPC	chimp_up_NCDN_OPC	0.818369725017242	0.251381714204965	3.25548629344607	0.0011319836021739	0.004316833555189	OPC	rm	-0.818369725017242	macaque_down	macaque_down_NCDN_OPC	up_NCDN_OPC	NCDN	OPC	up_NCDN_OPC	OPC	chimp_up_ncdn_opc	up	ptr	OL	OL	OPCS_1	0.346679661	-0.346679661	8.89e-05	0.001056751	up	up_NCDN_OPCS_1	no	no	both	up_up
9818	12976	22.5032872739542	2.66907368581503	0.555258027432841	4.80690697648285	1.53283268636217e-06	2.56505171031134e-05	OPC	hg	pt	-2.66907368581503	human_up	chimp_down	human_up_OXTR_OPC	chimp_down_OXTR_OPC	-1.97781903635446	0.566856013246223	-3.48910303522768	0.0004846443010724	0.0020855045893675	OPC	rm	1.97781903635446	macaque_up	macaque_up_OXTR_OPC	down_OXTR_OPC	OXTR	OPC	down_OXTR_OPC	OPC	chimp_down_oxtr_opc	down	ptr	OL	OL	OPCS_1	0.262317376	-0.262317376	2.84e-07	1.46e-05	up	up_OXTR_OPCS_1	yes	yes	both	down_up
10028	13186	3749.94917906065	1.5903686990928	0.154694754770341	10.2806892286287	8.61095955424482e-25	2.10957027799593e-22	OPC	hg	pt	-1.5903686990928	human_up	chimp_down	human_up_PDE4D_OPC	chimp_down_PDE4D_OPC	-0.666026377314651	0.155041016906789	-4.29580759080719	1.74058506046456e-05	0.0001077967725608	OPC	rm	0.666026377314651	macaque_up	macaque_up_PDE4D_OPC	down_PDE4D_OPC	PDE4D	OPC	down_PDE4D_OPC	OPC	chimp_down_pde4d_opc	down	ptr	OL	OL	OPCS_4	-0.302376946114881	0.302376946114881	0.0011261404118311	0.0088465979078192	down	down_PDE4D_OPCS_4	no	no	both	down_down
10028	13186	3749.94917906065	1.5903686990928	0.154694754770341	10.2806892286287	8.61095955424482e-25	2.10957027799593e-22	OPC	hg	pt	-1.5903686990928	human_up	chimp_down	human_up_PDE4D_OPC	chimp_down_PDE4D_OPC	-0.666026377314651	0.155041016906789	-4.29580759080719	1.74058506046456e-05	0.0001077967725608	OPC	rm	0.666026377314651	macaque_up	macaque_up_PDE4D_OPC	down_PDE4D_OPC	PDE4D	OPC	down_PDE4D_OPC	OPC	chimp_down_pde4d_opc	down	ptr	OL	OL	ODC_3	-0.361472831746445	0.361472831746445	2.6914788954483e-09	3.06638607335545e-06	down	down_PDE4D_ODC_3	no	no	both	down_down
10028	13186	3749.94917906065	1.5903686990928	0.154694754770341	10.2806892286287	8.61095955424482e-25	2.10957027799593e-22	OPC	hg	pt	-1.5903686990928	human_up	chimp_down	human_up_PDE4D_OPC	chimp_down_PDE4D_OPC	-0.666026377314651	0.155041016906789	-4.29580759080719	1.74058506046456e-05	0.0001077967725608	OPC	rm	0.666026377314651	macaque_up	macaque_up_PDE4D_OPC	down_PDE4D_OPC	PDE4D	OPC	down_PDE4D_OPC	OPC	chimp_down_pde4d_opc	down	ptr	OL	OL	ODC_1	-0.54774854	0.54774854	1.67e-07	8.12e-06	down	down_PDE4D_ODC_1	no	no	both	down_down
10553	13711	810.373401351787	0.603838875059024	0.16527708498335	3.6534942222623	0.0002586956123433	0.0020200905997437	OPC	hg	pt	-0.603838875059024	human_up	chimp_down	human_up_PHLDB1_OPC	chimp_down_PHLDB1_OPC	-0.520825714875928	0.165890365512102	-3.13957783665219	0.0016919146062596	0.0060924796813025	OPC	rm	0.520825714875928	macaque_up	macaque_up_PHLDB1_OPC	down_PHLDB1_OPC	PHLDB1	OPC	down_PHLDB1_OPC	OPC	chimp_down_phldb1_opc	down	ptr	OL	OL	ODC_3	-0.379509293081451	0.379509293081451	1.44071396966898e-07	4.57438494500801e-05	down	down_PHLDB1_ODC_3	no	yes	both	down_down
10553	13711	810.373401351787	0.603838875059024	0.16527708498335	3.6534942222623	0.0002586956123433	0.0020200905997437	OPC	hg	pt	-0.603838875059024	human_up	chimp_down	human_up_PHLDB1_OPC	chimp_down_PHLDB1_OPC	-0.520825714875928	0.165890365512102	-3.13957783665219	0.0016919146062596	0.0060924796813025	OPC	rm	0.520825714875928	macaque_up	macaque_up_PHLDB1_OPC	down_PHLDB1_OPC	PHLDB1	OPC	down_PHLDB1_OPC	OPC	chimp_down_phldb1_opc	down	ptr	OL	OL	ODC_2	-0.701720818811229	0.701720818811229	5.22986285958313e-08	2.40494890150518e-07	down	down_PHLDB1_ODC_2	no	yes	both	down_down
10856	14014	62.8548240046008	4.02885149895416	0.322773930856959	12.4819606349795	9.36517719689175e-36	5.37736768174028e-33	OPC	hg	pt	-4.02885149895416	human_up	chimp_down	human_up_PLCG2_OPC	chimp_down_PLCG2_OPC	-1.5370842424152	0.348838399263603	-4.40629313074471	1.05154638984388e-05	6.8371165616815e-05	OPC	rm	1.5370842424152	macaque_up	macaque_up_PLCG2_OPC	down_PLCG2_OPC	PLCG2	OPC	down_PLCG2_OPC	OPC	chimp_down_plcg2_opc	down	ptr	OL	OL	ODC_1	0.527684116	-0.527684116	0.000208121	0.002214851	up	up_PLCG2_ODC_1	yes	yes	both	down_up
9670	12828	1729.56450170945	2.19417251025193	0.165846062569515	13.2301754787349	5.87500466129893e-40	4.69336241942202e-37	OPC	hg	pt	-2.19417251025193	human_up	chimp_down	human_up_PLD5_OPC	chimp_down_PLD5_OPC	-3.28869823948111	0.165585232315715	-19.861060032278	8.84244802881804e-88	2.27686570010128e-84	OPC	rm	3.28869823948111	macaque_up	macaque_up_PLD5_OPC	down_PLD5_OPC	PLD5	OPC	down_PLD5_OPC	OPC	chimp_down_pld5_opc	down	ptr	OL	OL	ODC_1	-0.309087421	0.309087421	3.4e-08	2.38e-06	down	down_PLD5_ODC_1	no	no	both	down_down
10223	13381	562.041226686132	-0.738477120653326	0.180429023019965	-4.09289541279405	4.26019905844501e-05	0.0004442250667485	OPC	hg	pt	0.738477120653326	human_down	chimp_up	human_down_PPIA_OPC	chimp_up_PPIA_OPC	3.22432559356893	0.192509980680942	16.7488749526852	5.77073123638468e-63	4.64159149113208e-60	OPC	rm	-3.22432559356893	macaque_down	macaque_down_PPIA_OPC	up_PPIA_OPC	PPIA	OPC	up_PPIA_OPC	OPC	chimp_up_ppia_opc	up	ptr	OL	OL	ODC_1	-0.25799001	0.25799001	6.64e-06	0.000151622	down	down_PPIA_ODC_1	yes	yes	both	up_down
10353	13511	2318.41019044353	0.545240772841015	0.127001329584646	4.29318948568655	1.76124571338319e-05	0.0002078428306853	OPC	hg	pt	-0.545240772841015	human_up	chimp_down	human_up_PTK2_OPC	chimp_down_PTK2_OPC	-0.810366994779099	0.12710827061597	-6.37540728744115	1.82477352668194e-10	2.80011352615805e-09	OPC	rm	0.810366994779099	macaque_up	macaque_up_PTK2_OPC	down_PTK2_OPC	PTK2	OPC	down_PTK2_OPC	OPC	chimp_down_ptk2_opc	down	ptr	OL	OL	ODC_3	-0.351746774930594	0.351746774930594	2.68114003338614e-06	0.0003730601375774	down	down_PTK2_ODC_3	no	no	both	down_down
10353	13511	2318.41019044353	0.545240772841015	0.127001329584646	4.29318948568655	1.76124571338319e-05	0.0002078428306853	OPC	hg	pt	-0.545240772841015	human_up	chimp_down	human_up_PTK2_OPC	chimp_down_PTK2_OPC	-0.810366994779099	0.12710827061597	-6.37540728744115	1.82477352668194e-10	2.80011352615805e-09	OPC	rm	0.810366994779099	macaque_up	macaque_up_PTK2_OPC	down_PTK2_OPC	PTK2	OPC	down_PTK2_OPC	OPC	chimp_down_ptk2_opc	down	ptr	OL	OL	ODC_1	-0.942738861	0.942738861	4.5e-09	4.62e-07	down	down_PTK2_ODC_1	no	no	both	down_down
10574	13732	1166.10432730557	-0.624633378520844	0.168924439002468	-3.6977087638084	0.0002175542834498	0.0017486187244562	OPC	hg	pt	0.624633378520844	human_down	chimp_up	human_down_PTPRO_OPC	chimp_up_PTPRO_OPC	0.816345856872848	0.169603052678201	4.81327336968252	1.48477962018549e-06	1.14832475112423e-05	OPC	rm	-0.816345856872848	macaque_down	macaque_down_PTPRO_OPC	up_PTPRO_OPC	PTPRO	OPC	up_PTPRO_OPC	OPC	chimp_up_ptpro_opc	up	ptr	OL	OL	OPCS_1	-0.359833809	0.359833809	3.58e-08	3.12e-06	down	down_PTPRO_OPCS_1	no	no	both	up_down
10326	13484	2175.9991993589	0.720558664873785	0.240752373064332	2.99294522293761	0.0027629933520637	0.0141137725467944	OPC	hg	pt	-0.720558664873785	human_up	chimp_down	human_up_RALYL_OPC	chimp_down_RALYL_OPC	-1.38620425700837	0.240706594774221	-5.75889604648599	8.46658203142585e-09	9.95364796191501e-08	OPC	rm	1.38620425700837	macaque_up	macaque_up_RALYL_OPC	down_RALYL_OPC	RALYL	OPC	down_RALYL_OPC	OPC	chimp_down_ralyl_opc	down	ptr	OL	OL	OPCS_4	-0.294238471886345	0.294238471886345	0.0001150421742798	0.0018813341366429	down	down_RALYL_OPCS_4	no	no	both	down_down
10198	13356	5.27706849650112	2.87620174206284	0.969106129639706	2.96789139403355	0.0029985025804725	0.0151150854358304	OPC	hg	pt	-2.87620174206284	human_up	chimp_down	human_up_RBAK-RBAKDN_OPC	chimp_down_RBAK-RBAKDN_OPC	-3.13450680028908	0.974327365373362	-3.21709818659146	0.0012949427386949	0.0048426142246738	OPC	rm	3.13450680028908	macaque_up	macaque_up_RBAK-RBAKDN_OPC	down_RBAK-RBAKDN_OPC	RBAK-RBAKDN	OPC	down_RBAK-RBAKDN_OPC	OPC	chimp_down_rbak-rbakdn_opc	down	ptr	OL	OL	OPCS_3	-0.304157778078341	0.304157778078341	6.86633490798565e-07	0.0002479893398387	down	down_RBAK-RBAKDN_OPCS_3	yes	yes	both	down_down
9582	12740	162.367704773852	-2.75155037017328	0.303102186646255	-9.07796278416349	1.10625974047009e-19	1.70810222448718e-17	OPC	hg	pt	2.75155037017328	human_down	chimp_up	human_down_ROR1_OPC	chimp_up_ROR1_OPC	1.47604558518913	0.297457318193092	4.96220968492351	6.96956942546034e-07	5.71783120225612e-06	OPC	rm	-1.47604558518913	macaque_down	macaque_down_ROR1_OPC	up_ROR1_OPC	ROR1	OPC	up_ROR1_OPC	OPC	chimp_up_ror1_opc	up	ptr	OL	OL	ODC_2	-0.380740358216932	0.380740358216932	7.17736961065146e-09	4.26674166513462e-08	down	down_ROR1_ODC_2	yes	yes	both	up_down
10991	14149	311.679225812606	-0.840180278942959	0.263092026008458	-3.19348439285631	0.0014056693579817	0.0081244947416033	OPC	hg	pt	0.840180278942959	human_down	chimp_up	human_down_RPL36_OPC	chimp_up_RPL36_OPC	0.974153344989462	0.264673165005292	3.68058977558221	0.0002326951123956	0.0010857980298972	OPC	rm	-0.974153344989462	macaque_down	macaque_down_RPL36_OPC	up_RPL36_OPC	RPL36	OPC	up_RPL36_OPC	OPC	chimp_up_rpl36_opc	up	ptr	OL	OL	ODC_1	-0.255092052	0.255092052	0.000412259	0.003803628	down	down_RPL36_ODC_1	yes	yes	both	up_down
11069	14227	229.522888037731	1.61625684878942	0.346007580610092	4.67116022700886	2.995031941929e-06	4.58589307508362e-05	OPC	hg	pt	-1.61625684878942	human_up	chimp_down	human_up_SAMHD1_OPC	chimp_down_SAMHD1_OPC	-1.1971308341492	0.34749225667873	-3.4450575837032	0.000570937748517	0.0023990819106165	OPC	rm	1.1971308341492	macaque_up	macaque_up_SAMHD1_OPC	down_SAMHD1_OPC	SAMHD1	OPC	down_SAMHD1_OPC	OPC	chimp_down_samhd1_opc	down	ptr	OL	OL	OPCS_3	0.494825049089669	-0.494825049089669	1.15137157960008e-05	0.0010624923202539	up	up_SAMHD1_OPCS_3	yes	yes	both	down_up
9672	12830	1280.03069729401	0.590134592976491	0.0951053168799024	6.2050641576822	5.46745929916255e-10	2.16506674919855e-08	OPC	hg	pt	-0.590134592976491	human_up	chimp_down	human_up_SDCCAG8_OPC	chimp_down_SDCCAG8_OPC	-0.591386719449615	0.0956763591927262	-6.18111646847213	6.36498343778623e-10	8.96858688197266e-09	OPC	rm	0.591386719449615	macaque_up	macaque_up_SDCCAG8_OPC	down_SDCCAG8_OPC	SDCCAG8	OPC	down_SDCCAG8_OPC	OPC	chimp_down_sdccag8_opc	down	ptr	OL	OL	OPCS_4	-0.306310137496403	0.306310137496403	4.35262014363198e-07	4.92936401283388e-05	down	down_SDCCAG8_OPCS_4	no	no	both	down_down
9672	12830	1280.03069729401	0.590134592976491	0.0951053168799024	6.2050641576822	5.46745929916255e-10	2.16506674919855e-08	OPC	hg	pt	-0.590134592976491	human_up	chimp_down	human_up_SDCCAG8_OPC	chimp_down_SDCCAG8_OPC	-0.591386719449615	0.0956763591927262	-6.18111646847213	6.36498343778623e-10	8.96858688197266e-09	OPC	rm	0.591386719449615	macaque_up	macaque_up_SDCCAG8_OPC	down_SDCCAG8_OPC	SDCCAG8	OPC	down_SDCCAG8_OPC	OPC	chimp_down_sdccag8_opc	down	ptr	OL	OL	ODC_1	-0.332979413	0.332979413	2.81e-05	0.000475027	down	down_SDCCAG8_ODC_1	no	no	both	down_down
9992	13150	3375.83321343418	0.662787175266669	0.137269506365111	4.82836423629136	1.37659134854477e-06	2.35277522368652e-05	OPC	hg	pt	-0.662787175266669	human_up	chimp_down	human_up_SH3D19_OPC	chimp_down_SH3D19_OPC	-0.774155170490361	0.137383255175653	-5.63500384017366	1.75054436300999e-08	1.93875550106396e-07	OPC	rm	0.774155170490361	macaque_up	macaque_up_SH3D19_OPC	down_SH3D19_OPC	SH3D19	OPC	down_SH3D19_OPC	OPC	chimp_down_sh3d19_opc	down	ptr	OL	OL	ODC_1	-0.645120125	0.645120125	8.48e-08	4.78e-06	down	down_SH3D19_ODC_1	no	no	both	down_down
11161	14319	979.275665377688	0.713710315022933	0.195091911083822	3.65832858501387	0.0002538654446148	0.0019913720186839	OPC	hg	pt	-0.713710315022933	human_up	chimp_down	human_up_SHROOM4_OPC	chimp_down_SHROOM4_OPC	-1.28843589979385	0.195031116066909	-6.60630942270684	3.94018922695933e-11	6.67205375765113e-10	OPC	rm	1.28843589979385	macaque_up	macaque_up_SHROOM4_OPC	down_SHROOM4_OPC	SHROOM4	OPC	down_SHROOM4_OPC	OPC	chimp_down_shroom4_opc	down	ptr	OL	OL	ODC_1	-0.534429695	0.534429695	7.19e-09	6.69e-07	down	down_SHROOM4_ODC_1	yes	yes	both	down_down
9610	12768	352.753408341906	1.12698152147223	0.151929654882708	7.41778504230973	1.19095181258633e-13	8.75301944178446e-12	OPC	hg	pt	-1.12698152147223	human_up	chimp_down	human_up_SLC22A15_OPC	chimp_down_SLC22A15_OPC	-0.718176829897208	0.154226738912528	-4.65662980985765	3.21427644753142e-06	2.33178926540285e-05	OPC	rm	0.718176829897208	macaque_up	macaque_up_SLC22A15_OPC	down_SLC22A15_OPC	SLC22A15	OPC	down_SLC22A15_OPC	OPC	chimp_down_slc22a15_opc	down	ptr	OL	OL	ODC_2	-0.826980232582354	0.826980232582354	6.01981225457885e-08	2.71703270376848e-07	down	down_SLC22A15_ODC_2	no	no	both	down_down
10252	13410	88.4881357519055	5.99984367447453	0.514933537771254	11.6516855756632	2.24964496208776e-31	1.00817015935123e-28	OPC	hg	pt	-5.99984367447453	human_up	chimp_down	human_up_SLC26A3_OPC	chimp_down_SLC26A3_OPC	-2.3311825363715	0.540469730474924	-4.31325272244761	1.6087004916108e-05	0.0001007277142071	OPC	rm	2.3311825363715	macaque_up	macaque_up_SLC26A3_OPC	down_SLC26A3_OPC	SLC26A3	OPC	down_SLC26A3_OPC	OPC	chimp_down_slc26a3_opc	down	ptr	OL	OL	ODC_1	-0.592924356	0.592924356	0.000144019	0.001678051	down	down_SLC26A3_ODC_1	no	no	both	down_down
10817	13975	676.21899239387	-0.675293747136557	0.157561515081816	-4.28590539248053	1.81996433564391e-05	0.0002138108996363	OPC	hg	pt	0.675293747136557	human_down	chimp_up	human_down_SMG1_OPC	chimp_up_SMG1_OPC	0.890459766881013	0.158882707977563	5.60451025927101	2.08844621154455e-08	2.28765253639113e-07	OPC	rm	-0.890459766881013	macaque_down	macaque_down_SMG1_OPC	up_SMG1_OPC	SMG1	OPC	up_SMG1_OPC	OPC	chimp_up_smg1_opc	up	ptr	OL	OL	OPCS_3	0.35119088980691	-0.35119088980691	0.0002268866647893	0.006659668762592	up	up_SMG1_OPCS_3	no	no	both	up_up
10232	13390	283.764621346018	-0.546629951630304	0.200895546079892	-2.72096600595078	0.0065091454813157	0.0281277137990817	OPC	hg	pt	0.546629951630304	human_down	chimp_up	human_down_SRI_OPC	chimp_up_SRI_OPC	1.23558903342171	0.205274254996892	6.01921090124246	1.75269386411501e-09	2.30476855264824e-08	OPC	rm	-1.23558903342171	macaque_down	macaque_down_SRI_OPC	up_SRI_OPC	SRI	OPC	up_SRI_OPC	OPC	chimp_up_sri_opc	up	ptr	OL	OL	ODC_1	-0.30630423	0.30630423	1.74e-06	5.07e-05	down	down_SRI_ODC_1	yes	yes	both	up_down
10338	13496	427.982346077006	0.526280593630522	0.162243331817898	3.24377333560444	0.0011795757290434	0.0070759139554175	OPC	hg	pt	-0.526280593630522	human_up	chimp_down	human_up_STK3_OPC	chimp_down_STK3_OPC	-1.06021789667614	0.162156333644154	-6.53824536390143	6.22447490439149e-11	1.02610814307748e-09	OPC	rm	1.06021789667614	macaque_up	macaque_up_STK3_OPC	down_STK3_OPC	STK3	OPC	down_STK3_OPC	OPC	chimp_down_stk3_opc	down	ptr	OL	OL	OPCS_3	0.393126676927571	-0.393126676927571	0.0002030345592279	0.0061134373033256	up	up_STK3_OPCS_3	no	no	both	down_up
9975	13133	257.3529518468	-1.25482672820319	0.271029231932796	-4.62985752221125	3.65917423185753e-06	5.4541609414693e-05	OPC	hg	pt	1.25482672820319	human_down	chimp_up	human_down_STPG2_OPC	chimp_up_STPG2_OPC	2.25551437484437	0.277491753788162	8.12822126803175	4.3563548125517e-16	1.35637215002416e-14	OPC	rm	-2.25551437484437	macaque_down	macaque_down_STPG2_OPC	up_STPG2_OPC	STPG2	OPC	up_STPG2_OPC	OPC	chimp_up_stpg2_opc	up	ptr	OL	OL	ODC_1	-0.432330544	0.432330544	1.05e-05	0.000216981	down	down_STPG2_ODC_1	yes	yes	both	up_down
11063	14221	253.394024699543	0.739236712682599	0.151743293134625	4.87162692605304	1.10683021406617e-06	1.9535925411385e-05	OPC	hg	pt	-0.739236712682599	human_up	chimp_down	human_up_SYNDIG1_OPC	chimp_down_SYNDIG1_OPC	-0.524304322339256	0.15433667299017	-3.39714671944918	0.0006809244742486	0.0027866368562425	OPC	rm	0.524304322339256	macaque_up	macaque_up_SYNDIG1_OPC	down_SYNDIG1_OPC	SYNDIG1	OPC	down_SYNDIG1_OPC	OPC	chimp_down_syndig1_opc	down	ptr	OL	OL	ODC_2	-0.29284406498203	0.29284406498203	2.39065464044496e-07	9.24585459432616e-07	down	down_SYNDIG1_ODC_2	no	no	both	down_down
10850	14008	506.679043618443	-0.626599522247156	0.185469446986635	-3.37845145077889	0.0007289530257771	0.0047664707813625	OPC	hg	pt	0.626599522247156	human_down	chimp_up	human_down_TERF2IP_OPC	chimp_up_TERF2IP_OPC	0.529435540278815	0.186248731960963	2.84262628101964	0.0044743501769073	0.0139198800668846	OPC	rm	-0.529435540278815	macaque_down	macaque_down_TERF2IP_OPC	up_TERF2IP_OPC	TERF2IP	OPC	up_TERF2IP_OPC	OPC	chimp_up_terf2ip_opc	up	ptr	OL	OL	OPCS_3	0.316088438839285	-0.316088438839285	0.0002084470230746	0.0062255856918188	up	up_TERF2IP_OPCS_3	no	no	both	up_up
9786	12944	1023.22769978289	0.668486332732647	0.170646040959465	3.91738553659994	8.95145261327392e-05	0.0008357418207128	OPC	hg	pt	-0.668486332732647	human_up	chimp_down	human_up_TMEFF2_OPC	chimp_down_TMEFF2_OPC	-0.842538278262338	0.17089635259757	-4.93011269963359	8.21821925763091e-07	6.67134165472276e-06	OPC	rm	0.842538278262338	macaque_up	macaque_up_TMEFF2_OPC	down_TMEFF2_OPC	TMEFF2	OPC	down_TMEFF2_OPC	OPC	chimp_down_tmeff2_opc	down	ptr	OL	OL	ODC_3	-0.309210755426104	0.309210755426104	2.5426914849852e-05	0.0017401713314909	down	down_TMEFF2_ODC_3	no	no	both	down_down
9786	12944	1023.22769978289	0.668486332732647	0.170646040959465	3.91738553659994	8.95145261327392e-05	0.0008357418207128	OPC	hg	pt	-0.668486332732647	human_up	chimp_down	human_up_TMEFF2_OPC	chimp_down_TMEFF2_OPC	-0.842538278262338	0.17089635259757	-4.93011269963359	8.21821925763091e-07	6.67134165472276e-06	OPC	rm	0.842538278262338	macaque_up	macaque_up_TMEFF2_OPC	down_TMEFF2_OPC	TMEFF2	OPC	down_TMEFF2_OPC	OPC	chimp_down_tmeff2_opc	down	ptr	OL	OL	ODC_1	-0.652544024	0.652544024	2.42e-08	1.83e-06	down	down_TMEFF2_ODC_1	no	no	both	down_down
10586	13744	1005.49219393372	-0.756408332316633	0.24748558221421	-3.05637332708104	0.0022403212097599	0.0118661464134126	OPC	hg	pt	0.756408332316633	human_down	chimp_up	human_down_TUBA1B_OPC	chimp_up_TUBA1B_OPC	0.733000961750802	0.247853962541515	2.95739053043393	0.0031025489254083	0.0102116972644642	OPC	rm	-0.733000961750802	macaque_down	macaque_down_TUBA1B_OPC	up_TUBA1B_OPC	TUBA1B	OPC	up_TUBA1B_OPC	OPC	chimp_up_tuba1b_opc	up	ptr	OL	OL	ODC_2	0.699921557051206	-0.699921557051206	5.67935242606956e-09	3.51936700203708e-08	up	up_TUBA1B_ODC_2	no	yes	both	up_up
10586	13744	1005.49219393372	-0.756408332316633	0.24748558221421	-3.05637332708104	0.0022403212097599	0.0118661464134126	OPC	hg	pt	0.756408332316633	human_down	chimp_up	human_down_TUBA1B_OPC	chimp_up_TUBA1B_OPC	0.733000961750802	0.247853962541515	2.95739053043393	0.0031025489254083	0.0102116972644642	OPC	rm	-0.733000961750802	macaque_down	macaque_down_TUBA1B_OPC	up_TUBA1B_OPC	TUBA1B	OPC	up_TUBA1B_OPC	OPC	chimp_up_tuba1b_opc	up	ptr	OL	OL	ODC_1	-0.357654577	0.357654577	1.07e-07	5.78e-06	down	down_TUBA1B_ODC_1	no	yes	both	up_down
9952	13110	1051.88470145028	-0.73085879998101	0.249950708579609	-2.92401171468666	0.0034555174197421	0.0169491930246509	OPC	hg	pt	0.73085879998101	human_down	chimp_up	human_down_UCHL1_OPC	chimp_up_UCHL1_OPC	0.660271282986223	0.25025911511073	2.63835058592803	0.0083310403851865	0.0235326900198479	OPC	rm	-0.660271282986223	macaque_down	macaque_down_UCHL1_OPC	up_UCHL1_OPC	UCHL1	OPC	up_UCHL1_OPC	OPC	chimp_up_uchl1_opc	up	ptr	OL	OL	ODC_2	0.548774804091908	-0.548774804091908	2.60692636409707e-08	1.31282559655682e-07	up	up_UCHL1_ODC_2	no	yes	both	up_up
9952	13110	1051.88470145028	-0.73085879998101	0.249950708579609	-2.92401171468666	0.0034555174197421	0.0169491930246509	OPC	hg	pt	0.73085879998101	human_down	chimp_up	human_down_UCHL1_OPC	chimp_up_UCHL1_OPC	0.660271282986223	0.25025911511073	2.63835058592803	0.0083310403851865	0.0235326900198479	OPC	rm	-0.660271282986223	macaque_down	macaque_down_UCHL1_OPC	up_UCHL1_OPC	UCHL1	OPC	up_UCHL1_OPC	OPC	chimp_up_uchl1_opc	up	ptr	OL	OL	ODC_1	-0.262148733	0.262148733	0.000807286	0.006413109	down	down_UCHL1_ODC_1	no	yes	both	up_down
10306	13464	629.534730750833	1.31837905669798	0.239767632538182	5.49856977249853	3.8288403804351e-08	9.99305584518671e-07	OPC	hg	pt	-1.31837905669798	human_up	chimp_down	human_up_UNC5D_OPC	chimp_down_UNC5D_OPC	-2.45668620453525	0.239204577772263	-10.2702307264126	9.59748483693269e-25	6.59323299972059e-23	OPC	rm	2.45668620453525	macaque_up	macaque_up_UNC5D_OPC	down_UNC5D_OPC	UNC5D	OPC	down_UNC5D_OPC	OPC	chimp_down_unc5d_opc	down	ptr	OL	OL	OPCS_4	-0.27116981436839	0.27116981436839	9.33412700615886e-08	1.98333329976648e-05	down	down_UNC5D_OPCS_4	no	no	both	down_down
10823	13981	134.448921955273	-0.743250613183834	0.157834601341542	-4.70904736265971	2.48877240781964e-06	3.92521066277065e-05	OPC	hg	pt	0.743250613183834	human_down	chimp_up	human_down_USP31_OPC	chimp_up_USP31_OPC	0.728099583881996	0.162190313343941	4.48916811904781	7.15018514271837e-06	4.8447586519844e-05	OPC	rm	-0.728099583881996	macaque_down	macaque_down_USP31_OPC	up_USP31_OPC	USP31	OPC	up_USP31_OPC	OPC	chimp_up_usp31_opc	up	ptr	OL	OL	ODC_2	-0.303011830876877	0.303011830876877	2.15430812211783e-11	3.4901136969798e-10	down	down_USP31_ODC_2	no	no	both	up_down
9773	12931	974.267972966243	0.838718788453429	0.131194190228173	6.39295678409791	1.62708259637856e-10	7.18654221775472e-09	OPC	hg	pt	-0.838718788453429	human_up	chimp_down	human_up_WIPF1_OPC	chimp_down_WIPF1_OPC	-0.961295830169484	0.131583241125631	-7.3056099085724	2.76011857452726e-13	6.35057556170133e-12	OPC	rm	0.961295830169484	macaque_up	macaque_up_WIPF1_OPC	down_WIPF1_OPC	WIPF1	OPC	down_WIPF1_OPC	OPC	chimp_down_wipf1_opc	down	ptr	OL	OL	OPCS_1	-0.255950647	0.255950647	0.001663937	0.009679167	down	down_WIPF1_OPCS_1	no	yes	both	down_down
9773	12931	974.267972966243	0.838718788453429	0.131194190228173	6.39295678409791	1.62708259637856e-10	7.18654221775472e-09	OPC	hg	pt	-0.838718788453429	human_up	chimp_down	human_up_WIPF1_OPC	chimp_down_WIPF1_OPC	-0.961295830169484	0.131583241125631	-7.3056099085724	2.76011857452726e-13	6.35057556170133e-12	OPC	rm	0.961295830169484	macaque_up	macaque_up_WIPF1_OPC	down_WIPF1_OPC	WIPF1	OPC	down_WIPF1_OPC	OPC	chimp_down_wipf1_opc	down	ptr	OL	OL	ODC_2	-0.372391621348818	0.372391621348818	0.0008828874089574	0.0016995234577585	down	down_WIPF1_ODC_2	no	yes	both	down_down
10842	14000	735.534535233021	1.31718678283701	0.173490789346424	7.5922577088912	3.14378966064983e-14	2.5787496082491e-12	OPC	hg	pt	-1.31718678283701	human_up	chimp_down	human_up_WWP2_OPC	chimp_down_WWP2_OPC	-0.694583980316859	0.174699013222181	-3.97588954571537	7.01166659052617e-05	0.0003737563988917	OPC	rm	0.694583980316859	macaque_up	macaque_up_WWP2_OPC	down_WWP2_OPC	WWP2	OPC	down_WWP2_OPC	OPC	chimp_down_wwp2_opc	down	ptr	OL	OL	OPCS_1	-0.256869098	0.256869098	2.11e-05	0.00036103	down	down_WWP2_OPCS_1	yes	yes	both	down_down
10184	13342	1157.9721381528	1.46704804958434	0.231142104248957	6.34695290306879	2.19621328067319e-10	9.51726953280406e-09	OPC	hg	pt	-1.46704804958434	human_up	chimp_down	human_up_ZDHHC14_OPC	chimp_down_ZDHHC14_OPC	-1.02639347652661	0.231602853624754	-4.43169615772346	9.34947037220034e-06	6.15140341053018e-05	OPC	rm	1.02639347652661	macaque_up	macaque_up_ZDHHC14_OPC	down_ZDHHC14_OPC	ZDHHC14	OPC	down_ZDHHC14_OPC	OPC	chimp_down_zdhhc14_opc	down	ptr	OL	OL	ODC_1	-0.332104289	0.332104289	0.001271929	0.008941626	down	down_ZDHHC14_ODC_1	no	no	both	down_down
10184	13342	1157.9721381528	1.46704804958434	0.231142104248957	6.34695290306879	2.19621328067319e-10	9.51726953280406e-09	OPC	hg	pt	-1.46704804958434	human_up	chimp_down	human_up_ZDHHC14_OPC	chimp_down_ZDHHC14_OPC	-1.02639347652661	0.231602853624754	-4.43169615772346	9.34947037220034e-06	6.15140341053018e-05	OPC	rm	1.02639347652661	macaque_up	macaque_up_ZDHHC14_OPC	down_ZDHHC14_OPC	ZDHHC14	OPC	down_ZDHHC14_OPC	OPC	chimp_down_zdhhc14_opc	down	ptr	OL	OL	ODC_2	-0.370856468806611	0.370856468806611	2.19805054373815e-08	1.12883303474877e-07	down	down_ZDHHC14_ODC_2	no	no	both	down_down
10323	13481	1859.88912448123	0.646310323414124	0.138739630725723	4.65844056260916	3.18613769639216e-06	4.82622374554901e-05	OPC	hg	pt	-0.646310323414124	human_up	chimp_down	human_up_ZNF704_OPC	chimp_down_ZNF704_OPC	-0.573534346842677	0.139049843702919	-4.12466732481943	3.71271000935174e-05	0.0002121674186516	OPC	rm	0.573534346842677	macaque_up	macaque_up_ZNF704_OPC	down_ZNF704_OPC	ZNF704	OPC	down_ZNF704_OPC	OPC	chimp_down_znf704_opc	down	ptr	OL	OL	OPCS_1	-0.311502591	0.311502591	7.28e-07	2.92e-05	down	down_ZNF704_OPCS_1	yes	yes	both	down_down
12269	15427	576.518729308319	0.933894453472058	0.180553966145928	5.17238404343477	2.31125930987162e-07	5.81234547875369e-06	IN-VIP	hg	pt	-0.933894453472058	human_up	chimp_down	human_up_ALK_IN-VIP	chimp_down_ALK_IN-VIP	-0.812904185420716	0.181196739693707	-4.48630691034972	7.24683317931044e-06	4.45171842004906e-05	IN-VIP	rm	0.812904185420716	macaque_up	macaque_up_ALK_IN-VIP	down_ALK_IN-VIP	ALK	Inh	down_ALK_Inh	IN-VIP	chimp_down_alk_inh	down	ptr	Inh	Inh	INT_5_SST	-0.29935425	0.29935425	0.000212172	0.00335131	down	down_ALK_INT_5_SST	yes	yes	both	down_down
12591	15749	1042.58524027418	1.22049947693271	0.326665365465605	3.73623777100796	0.0001867940509376	0.0019047625234293	IN-VIP	hg	pt	-1.22049947693271	human_up	chimp_down	human_up_ANKRD55_IN-VIP	chimp_down_ANKRD55_IN-VIP	-1.50298630769027	0.32667879496766	-4.60080767666313	4.20855874039366e-06	2.72547371890426e-05	IN-VIP	rm	1.50298630769027	macaque_up	macaque_up_ANKRD55_IN-VIP	down_ANKRD55_IN-VIP	ANKRD55	Inh	down_ANKRD55_Inh	IN-VIP	chimp_down_ankrd55_inh	down	ptr	Inh	Inh	INT_3_RELN_ND	-0.669235803994223	0.669235803994223	2.21702509321278e-17	3.93167230030354e-13	down	down_ANKRD55_INT_3_RELN_ND	yes	yes	both	down_down
12718	15876	2380.37223643918	0.860991579775239	0.224515777564126	3.83488229253431	0.0001256244407301	0.0013721947221248	IN-VIP	hg	pt	-0.860991579775239	human_up	chimp_down	human_up_BACH2_IN-VIP	chimp_down_BACH2_IN-VIP	-1.10086549327948	0.224536837188516	-4.90282800392	9.44666928971129e-07	6.94716800255814e-06	IN-VIP	rm	1.10086549327948	macaque_up	macaque_up_BACH2_IN-VIP	down_BACH2_IN-VIP	BACH2	Inh	down_BACH2_Inh	IN-VIP	chimp_down_bach2_inh	down	ptr	Inh	Inh	INT_2_PV_SULF	-0.31731331266214	0.31731331266214	3.7943724781631e-05	0.0007125971636589	down	down_BACH2_INT_2_PV_SULF	no	no	both	down_down
12718	15876	2380.37223643918	0.860991579775239	0.224515777564126	3.83488229253431	0.0001256244407301	0.0013721947221248	IN-VIP	hg	pt	-0.860991579775239	human_up	chimp_down	human_up_BACH2_IN-VIP	chimp_down_BACH2_IN-VIP	-1.10086549327948	0.224536837188516	-4.90282800392	9.44666928971129e-07	6.94716800255814e-06	IN-VIP	rm	1.10086549327948	macaque_up	macaque_up_BACH2_IN-VIP	down_BACH2_IN-VIP	BACH2	Inh	down_BACH2_Inh	IN-VIP	chimp_down_bach2_inh	down	ptr	Inh	Inh	INT_5_SST	-0.346912847	0.346912847	4.5e-06	0.000298954	down	down_BACH2_INT_5_SST	no	no	both	down_down
12187	15345	707.546229706001	0.710710512748394	0.232004687586788	3.06334548728689	0.0021887720364012	0.013893699120955	IN-VIP	hg	pt	-0.710710512748394	human_up	chimp_down	human_up_C1orf61_IN-VIP	chimp_down_C1orf61_IN-VIP	-1.36209920644936	0.231689385744021	-5.8789883795292	4.1278134515884e-09	4.69720622120452e-08	IN-VIP	rm	1.36209920644936	macaque_up	macaque_up_C1orf61_IN-VIP	down_C1orf61_IN-VIP	C1orf61	Inh	down_C1orf61_Inh	IN-VIP	chimp_down_c1orf61_inh	down	ptr	Inh	Inh	INT_3_RELN_ND	-0.271248033266096	0.271248033266096	4.15012786106591e-05	0.0017950821338571	down	down_C1orf61_INT_3_RELN_ND	no	no	both	down_down
12886	16044	6333.15918063315	0.802884337335866	0.176462385729312	4.54988939437476	5.36741212228084e-06	9.25034068207073e-05	IN-VIP	hg	pt	-0.802884337335866	human_up	chimp_down	human_up_C8orf34_IN-VIP	chimp_down_C8orf34_IN-VIP	-1.36835092952387	0.176428253388502	-7.75584920920065	8.77542464355862e-15	2.27248308595412e-13	IN-VIP	rm	1.36835092952387	macaque_up	macaque_up_C8orf34_IN-VIP	down_C8orf34_IN-VIP	C8orf34	Inh	down_C8orf34_Inh	IN-VIP	chimp_down_c8orf34_inh	down	ptr	Inh	Inh	INT_1_KIT	-0.428579413259857	0.428579413259857	5.1951695978042e-05	0.0012073830069495	down	down_C8orf34_INT_1_KIT	no	no	both	down_down
12886	16044	6333.15918063315	0.802884337335866	0.176462385729312	4.54988939437476	5.36741212228084e-06	9.25034068207073e-05	IN-VIP	hg	pt	-0.802884337335866	human_up	chimp_down	human_up_C8orf34_IN-VIP	chimp_down_C8orf34_IN-VIP	-1.36835092952387	0.176428253388502	-7.75584920920065	8.77542464355862e-15	2.27248308595412e-13	IN-VIP	rm	1.36835092952387	macaque_up	macaque_up_C8orf34_IN-VIP	down_C8orf34_IN-VIP	C8orf34	Inh	down_C8orf34_Inh	IN-VIP	chimp_down_c8orf34_inh	down	ptr	Inh	Inh	INT_4_VIP_CR	-0.450573602622828	0.450573602622828	0.0012407340134103	0.0058397175001583	down	down_C8orf34_INT_4_VIP_CR	no	no	both	down_down
12092	15250	3162.09946904034	-0.526423044494396	0.19618011218495	-2.68336600805951	0.0072885175164264	0.0353680559571408	IN-VIP	hg	pt	0.526423044494396	human_down	chimp_up	human_down_CAMK2N1_IN-VIP	chimp_up_CAMK2N1_IN-VIP	0.680977328417075	0.196341343236774	3.46833385771362	0.0005236962376151	0.0020457812382453	IN-VIP	rm	-0.680977328417075	macaque_down	macaque_down_CAMK2N1_IN-VIP	up_CAMK2N1_IN-VIP	CAMK2N1	Inh	up_CAMK2N1_Inh	IN-VIP	chimp_up_camk2n1_inh	up	ptr	Inh	Inh	INT_4_VIP_CR	0.273779074702335	-0.273779074702335	0.0001920685032934	0.0014304599074549	up	up_CAMK2N1_INT_4_VIP_CR	no	no	both	up_up
12986	16144	133.764765171035	-3.024565463603	0.303751970202894	-9.95735257810086	2.34216572054946e-23	6.41363046477127e-21	IN-VIP	hg	pt	3.024565463603	human_down	chimp_up	human_down_COL5A1_IN-VIP	chimp_up_COL5A1_IN-VIP	1.23139015047699	0.288036729283094	4.27511502974583	1.9103863456728e-05	0.0001068999020669	IN-VIP	rm	-1.23139015047699	macaque_down	macaque_down_COL5A1_IN-VIP	up_COL5A1_IN-VIP	COL5A1	Inh	up_COL5A1_Inh	IN-VIP	chimp_up_col5a1_inh	up	ptr	Inh	Inh	INT_6_PV	0.267669899692159	-0.267669899692159	2.37927261870415e-07	0.0004949566839081	up	up_COL5A1_INT_6_PV	yes	yes	both	up_up
12604	15762	617.413991504148	-0.922601457414489	0.318765154058146	-2.89429834368344	0.0038000691019219	0.0214063321181411	IN-VIP	hg	pt	0.922601457414489	human_down	chimp_up	human_down_DHFR_IN-VIP	chimp_up_DHFR_IN-VIP	4.27446183353505	0.332314067042588	12.8627171024549	7.29659754151495e-38	1.16886967593338e-35	IN-VIP	rm	-4.27446183353505	macaque_down	macaque_down_DHFR_IN-VIP	up_DHFR_IN-VIP	DHFR	Inh	up_DHFR_Inh	IN-VIP	chimp_up_dhfr_inh	up	ptr	Inh	Inh	INT_2_PV_SULF	1.08626163237182	-1.08626163237182	7.97241384671471e-06	0.0002388634071128	up	up_DHFR_INT_2_PV_SULF	no	no	both	up_up
12604	15762	617.413991504148	-0.922601457414489	0.318765154058146	-2.89429834368344	0.0038000691019219	0.0214063321181411	IN-VIP	hg	pt	0.922601457414489	human_down	chimp_up	human_down_DHFR_IN-VIP	chimp_up_DHFR_IN-VIP	4.27446183353505	0.332314067042588	12.8627171024549	7.29659754151495e-38	1.16886967593338e-35	IN-VIP	rm	-4.27446183353505	macaque_down	macaque_down_DHFR_IN-VIP	up_DHFR_IN-VIP	DHFR	Inh	up_DHFR_Inh	IN-VIP	chimp_up_dhfr_inh	up	ptr	Inh	Inh	INT_5_SST	-1.626923768	1.626923768	3.99e-09	4.07e-06	down	down_DHFR_INT_5_SST	no	no	both	up_down
12711	15869	1994.04240116862	1.43274632718187	0.215686651157572	6.64272137145455	3.07943647557848e-11	1.70545420091307e-09	IN-VIP	hg	pt	-1.43274632718187	human_up	chimp_down	human_up_EEF1A1_IN-VIP	chimp_down_EEF1A1_IN-VIP	-1.00273588113672	0.215945364550267	-4.64347027418273	3.42605304877115e-06	2.25907422631959e-05	IN-VIP	rm	1.00273588113672	macaque_up	macaque_up_EEF1A1_IN-VIP	down_EEF1A1_IN-VIP	EEF1A1	Inh	down_EEF1A1_Inh	IN-VIP	chimp_down_eef1a1_inh	down	ptr	Inh	Inh	INT_5_SST	-0.381503007	0.381503007	5.61e-06	0.000343994	down	down_EEF1A1_INT_5_SST	no	no	both	down_down
13685	16843	548.275053145144	0.583473050026699	0.164169007006453	3.55409989172783	0.0003792751268253	0.0033882140464381	IN-VIP	hg	pt	-0.583473050026699	human_up	chimp_down	human_up_ESF1_IN-VIP	chimp_down_ESF1_IN-VIP	-0.685361491575891	0.164545332311518	-4.16518342968465	3.11102333353509e-05	0.000166509446225	IN-VIP	rm	0.685361491575891	macaque_up	macaque_up_ESF1_IN-VIP	down_ESF1_IN-VIP	ESF1	Inh	down_ESF1_Inh	IN-VIP	chimp_down_esf1_inh	down	ptr	Inh	Inh	INT_5_SST	-0.333868092	0.333868092	8.61e-05	0.00186034	down	down_ESF1_INT_5_SST	no	no	both	down_down
13163	16321	481.463300595007	-0.771391721619274	0.218567933965744	-3.52929959863267	0.0004166611401885	0.0036543109608349	IN-VIP	hg	pt	0.771391721619274	human_down	chimp_up	human_down_FKBP4_IN-VIP	chimp_up_FKBP4_IN-VIP	0.760631616435322	0.2192120350832	3.4698442361827	0.0005207602736754	0.0020366220771202	IN-VIP	rm	-0.760631616435322	macaque_down	macaque_down_FKBP4_IN-VIP	up_FKBP4_IN-VIP	FKBP4	Inh	up_FKBP4_Inh	IN-VIP	chimp_up_fkbp4_inh	up	ptr	Inh	Inh	INT_4_VIP_CR	0.26044868682231	-0.26044868682231	1.59885099613735e-06	3.95192958547125e-05	up	up_FKBP4_INT_4_VIP_CR	no	no	both	up_up
12325	15483	2880.60939157752	0.767904214323287	0.179406905634378	4.28023777350151	1.86693744658815e-05	0.0002724540244036	IN-VIP	hg	pt	-0.767904214323287	human_up	chimp_down	human_up_FMNL2_IN-VIP	chimp_down_FMNL2_IN-VIP	-0.971022847234827	0.179439982429803	-5.41140739140838	6.25313306307852e-08	5.76622020296821e-07	IN-VIP	rm	0.971022847234827	macaque_up	macaque_up_FMNL2_IN-VIP	down_FMNL2_IN-VIP	FMNL2	Inh	down_FMNL2_Inh	IN-VIP	chimp_down_fmnl2_inh	down	ptr	Inh	Inh	INT_4_VIP_CR	-0.323574364937113	0.323574364937113	2.8872150402172e-10	1.02331150211127e-07	down	down_FMNL2_INT_4_VIP_CR	no	no	both	down_down
12674	15832	1032.54916040993	0.932458846530372	0.150054348514333	6.21414078140696	5.16062453496067e-10	2.27621640562158e-08	IN-VIP	hg	pt	-0.932458846530372	human_up	chimp_down	human_up_KIAA0319_IN-VIP	chimp_down_KIAA0319_IN-VIP	-1.12945464215925	0.150168273757539	-7.5212600764317	5.42508090309032e-14	1.27687126266926e-12	IN-VIP	rm	1.12945464215925	macaque_up	macaque_up_KIAA0319_IN-VIP	down_KIAA0319_IN-VIP	KIAA0319	Inh	down_KIAA0319_Inh	IN-VIP	chimp_down_kiaa0319_inh	down	ptr	Inh	Inh	INT_3_RELN_ND	-0.266605175272999	0.266605175272999	2.50366982717647e-06	0.0003000005453726	down	down_KIAA0319_INT_3_RELN_ND	no	no	both	down_down
12103	15261	1170.73117687374	-0.786100259383122	0.273293508569273	-2.87639565058994	0.0040224516867659	0.0222272022018714	IN-VIP	hg	pt	0.786100259383122	human_down	chimp_up	human_down_NCDN_IN-VIP	chimp_up_NCDN_IN-VIP	0.853754839655489	0.273565373605096	3.12084394455536	0.0018033357115599	0.0060991706185576	IN-VIP	rm	-0.853754839655489	macaque_down	macaque_down_NCDN_IN-VIP	up_NCDN_IN-VIP	NCDN	Inh	up_NCDN_Inh	IN-VIP	chimp_up_ncdn_inh	up	ptr	Inh	Inh	INT_4_VIP_CR	0.293070708505538	-0.293070708505538	5.5148844625883e-08	3.24168313170538e-06	up	up_NCDN_INT_4_VIP_CR	no	no	both	up_up
12706	15864	706.024518499664	0.825599004734446	0.201288557829899	4.10156947635408	4.10357253731952e-05	0.0005411774993029	IN-VIP	hg	pt	-0.825599004734446	human_up	chimp_down	human_up_PTCHD4_IN-VIP	chimp_down_PTCHD4_IN-VIP	-1.23340052621908	0.201189131670753	-6.13055246064456	8.75744335600857e-10	1.10686585291692e-08	IN-VIP	rm	1.23340052621908	macaque_up	macaque_up_PTCHD4_IN-VIP	down_PTCHD4_IN-VIP	PTCHD4	Inh	down_PTCHD4_Inh	IN-VIP	chimp_down_ptchd4_inh	down	ptr	Inh	Inh	INT_2_PV_SULF	-0.405493298210104	0.405493298210104	0.0001564434608424	0.0019342737560974	down	down_PTCHD4_INT_2_PV_SULF	yes	yes	both	down_down
13338	16496	3317.56846767186	0.59641574158537	0.180774347421083	3.29922773940996	0.00096951222174	0.0072957644900099	IN-VIP	hg	pt	-0.59641574158537	human_up	chimp_down	human_up_SNRPN_IN-VIP	chimp_down_SNRPN_IN-VIP	-0.532144527663113	0.180876516062605	-2.94203216231193	0.0032606605987439	0.0101692652087299	IN-VIP	rm	0.532144527663113	macaque_up	macaque_up_SNRPN_IN-VIP	down_SNRPN_IN-VIP	SNRPN	Inh	down_SNRPN_Inh	IN-VIP	chimp_down_snrpn_inh	down	ptr	Inh	Inh	INT_1_KIT	-0.38744398617623	0.38744398617623	0.0001556897783058	0.0026237750794768	down	down_SNRPN_INT_1_KIT	no	no	both	down_down
13338	16496	3317.56846767186	0.59641574158537	0.180774347421083	3.29922773940996	0.00096951222174	0.0072957644900099	IN-VIP	hg	pt	-0.59641574158537	human_up	chimp_down	human_up_SNRPN_IN-VIP	chimp_down_SNRPN_IN-VIP	-0.532144527663113	0.180876516062605	-2.94203216231193	0.0032606605987439	0.0101692652087299	IN-VIP	rm	0.532144527663113	macaque_up	macaque_up_SNRPN_IN-VIP	down_SNRPN_IN-VIP	SNRPN	Inh	down_SNRPN_Inh	IN-VIP	chimp_down_snrpn_inh	down	ptr	Inh	Inh	INT_4_VIP_CR	-0.575664134843269	0.575664134843269	5.20050633122357e-05	0.0005317859333442	down	down_SNRPN_INT_4_VIP_CR	no	no	both	down_down
12137	15295	512.308297424049	0.541085899665314	0.207853259694345	2.6032110367718	0.0092355084896273	0.042405050158708	IN-VIP	hg	pt	-0.541085899665314	human_up	chimp_down	human_up_ST6GALNAC5_IN-VIP	chimp_down_ST6GALNAC5_IN-VIP	-1.19676030417565	0.207350129871745	-5.77168823051086	7.84812239671785e-09	8.50007596059614e-08	IN-VIP	rm	1.19676030417565	macaque_up	macaque_up_ST6GALNAC5_IN-VIP	down_ST6GALNAC5_IN-VIP	ST6GALNAC5	Inh	down_ST6GALNAC5_Inh	IN-VIP	chimp_down_st6galnac5_inh	down	ptr	Inh	Inh	INT_5_SST	-0.716138136	0.716138136	1.97e-06	0.000167457	down	down_ST6GALNAC5_INT_5_SST	no	no	both	down_down
12769	15927	10697.4265071238	0.821353915529924	0.164330701737538	4.99817688870919	5.78748833553793e-07	1.28209123621872e-05	IN-VIP	hg	pt	-0.821353915529924	human_up	chimp_down	human_up_THSD7A_IN-VIP	chimp_down_THSD7A_IN-VIP	-0.912801624104422	0.16435020169312	-5.55400367447578	2.79199607794057e-08	2.72926201280236e-07	IN-VIP	rm	0.912801624104422	macaque_up	macaque_up_THSD7A_IN-VIP	down_THSD7A_IN-VIP	THSD7A	Inh	down_THSD7A_Inh	IN-VIP	chimp_down_thsd7a_inh	down	ptr	Inh	Inh	INT_1_KIT	-0.43600439794972	0.43600439794972	1.34293157879504e-09	1.12550456127585e-06	down	down_THSD7A_INT_1_KIT	no	no	both	down_down
12769	15927	10697.4265071238	0.821353915529924	0.164330701737538	4.99817688870919	5.78748833553793e-07	1.28209123621872e-05	IN-VIP	hg	pt	-0.821353915529924	human_up	chimp_down	human_up_THSD7A_IN-VIP	chimp_down_THSD7A_IN-VIP	-0.912801624104422	0.16435020169312	-5.55400367447578	2.79199607794057e-08	2.72926201280236e-07	IN-VIP	rm	0.912801624104422	macaque_up	macaque_up_THSD7A_IN-VIP	down_THSD7A_IN-VIP	THSD7A	Inh	down_THSD7A_Inh	IN-VIP	chimp_down_thsd7a_inh	down	ptr	Inh	Inh	INT_4_VIP_CR	-0.783694174628928	0.783694174628928	2.21667104893402e-06	5.02243002046146e-05	down	down_THSD7A_INT_4_VIP_CR	no	no	both	down_down
13253	16411	5856.15773734391	0.653812634076835	0.2077245225394	3.14749855281446	0.0016467392113008	0.0110620477989804	IN-VIP	hg	pt	-0.653812634076835	human_up	chimp_down	human_up_TMEM132D_IN-VIP	chimp_down_TMEM132D_IN-VIP	-1.12104496548343	0.207704996713626	-5.39729415864308	6.76534202885722e-08	6.19431958468474e-07	IN-VIP	rm	1.12104496548343	macaque_up	macaque_up_TMEM132D_IN-VIP	down_TMEM132D_IN-VIP	TMEM132D	Inh	down_TMEM132D_Inh	IN-VIP	chimp_down_tmem132d_inh	down	ptr	Inh	Inh	INT_5_SST	-0.250532737	0.250532737	4.26e-05	0.001204685	down	down_TMEM132D_INT_5_SST	no	no	both	down_down
13253	16411	5856.15773734391	0.653812634076835	0.2077245225394	3.14749855281446	0.0016467392113008	0.0110620477989804	IN-VIP	hg	pt	-0.653812634076835	human_up	chimp_down	human_up_TMEM132D_IN-VIP	chimp_down_TMEM132D_IN-VIP	-1.12104496548343	0.207704996713626	-5.39729415864308	6.76534202885722e-08	6.19431958468474e-07	IN-VIP	rm	1.12104496548343	macaque_up	macaque_up_TMEM132D_IN-VIP	down_TMEM132D_IN-VIP	TMEM132D	Inh	down_TMEM132D_Inh	IN-VIP	chimp_down_tmem132d_inh	down	ptr	Inh	Inh	INT_3_RELN_ND	-0.478447587472384	0.478447587472384	4.80780111125152e-06	0.0004587894959433	down	down_TMEM132D_INT_3_RELN_ND	no	no	both	down_down
12357	15515	4006.31744278913	0.626700883587472	0.195772399619381	3.20117077180388	0.0013687038748014	0.0095624966674646	IN-VIP	hg	pt	-0.626700883587472	human_up	chimp_down	human_up_VWC2L_IN-VIP	chimp_down_VWC2L_IN-VIP	-1.18428802194402	0.195724144081466	-6.05080189519737	1.44126596004593e-09	1.7707349027556e-08	IN-VIP	rm	1.18428802194402	macaque_up	macaque_up_VWC2L_IN-VIP	down_VWC2L_IN-VIP	VWC2L	Inh	down_VWC2L_Inh	IN-VIP	chimp_down_vwc2l_inh	down	ptr	Inh	Inh	INT_4_VIP_CR	-0.3566224494475	0.3566224494475	3.55479820735162e-05	0.0004011121934025	down	down_VWC2L_INT_4_VIP_CR	yes	yes	both	down_down
13758	16916	1362.47463451972	-0.701429424698827	0.256834045030935	-2.73106092540941	0.0063130799788868	0.0316553115116311	IN-VIP	hg	pt	0.701429424698827	human_down	chimp_up	human_down_YWHAH_IN-VIP	chimp_up_YWHAH_IN-VIP	0.865735557891147	0.257142622267286	3.36675246700745	0.0007605892589301	0.0028535906019955	IN-VIP	rm	-0.865735557891147	macaque_down	macaque_down_YWHAH_IN-VIP	up_YWHAH_IN-VIP	YWHAH	Inh	up_YWHAH_Inh	IN-VIP	chimp_up_ywhah_inh	up	ptr	Inh	Inh	INT_2_PV_SULF	0.273238765577761	-0.273238765577761	2.30543815481792e-08	4.50026185271276e-06	up	up_YWHAH_INT_2_PV_SULF	no	no	both	up_up
15180	18338	5253.0884629997	0.599030490942161	0.186824764098152	3.20637627369061	0.0013441809566543	0.0078425315740866	Astrocyte	hg	pt	-0.599030490942161	human_up	chimp_down	human_up_ACACB_Astrocyte	chimp_down_ACACB_Astrocyte	-1.09319578506812	0.186901157347953	-5.84905840381136	4.94363498728336e-09	5.64727330235978e-08	Astrocyte	rm	1.09319578506812	macaque_up	macaque_up_ACACB_Astrocyte	down_ACACB_Astrocyte	ACACB	Astrocyte	down_ACACB_Astrocyte	Astrocyte	chimp_down_acacb_astrocyte	down	ptr	Astrocyte	Astrocyte	ASTRO_3	-0.320750289227344	0.320750289227344	4.10758409752032e-05	0.0008967910438345	down	down_ACACB_ASTRO_3	no	no	both	down_down
14756	17914	2668.85273726018	-0.834934406840516	0.26208244227554	-3.18577009429235	0.0014436927389843	0.0082784723275993	Astrocyte	hg	pt	0.834934406840516	human_down	chimp_up	human_down_ADRA1A_Astrocyte	chimp_up_ADRA1A_Astrocyte	0.809205004813585	0.262397603327031	3.08388870383491	0.0020431401339612	0.006771831420069	Astrocyte	rm	-0.809205004813585	macaque_down	macaque_down_ADRA1A_Astrocyte	up_ADRA1A_Astrocyte	ADRA1A	Astrocyte	up_ADRA1A_Astrocyte	Astrocyte	chimp_up_adra1a_astrocyte	up	ptr	Astrocyte	Astrocyte	ASTRO_1	-0.273479483591067	0.273479483591067	5.99234237000652e-05	0.0009299589118551	down	down_ADRA1A_ASTRO_1	yes	yes	both	up_down
15804	18962	1479.22402947837	0.84322643528893	0.303503012105057	2.77831323465432	0.005464191539639	0.0240689129064378	Astrocyte	hg	pt	-0.84322643528893	human_up	chimp_down	human_up_AIFM3_Astrocyte	chimp_down_AIFM3_Astrocyte	-1.02846356148754	0.303775044963786	-3.38560911614761	0.0007102046776053	0.0027064179324401	Astrocyte	rm	1.02846356148754	macaque_up	macaque_up_AIFM3_Astrocyte	down_AIFM3_Astrocyte	AIFM3	Astrocyte	down_AIFM3_Astrocyte	Astrocyte	chimp_down_aifm3_astrocyte	down	ptr	Astrocyte	Astrocyte	ASTRO_3	-0.293628304490892	0.293628304490892	3.54478743004894e-08	7.30885705925904e-06	down	down_AIFM3_ASTRO_3	yes	yes	both	down_down
14454	17612	1863.54273200661	0.698206836351834	0.175703772424852	3.97377259870988	7.07431077230977e-05	0.0006845109824722	Astrocyte	hg	pt	-0.698206836351834	human_up	chimp_down	human_up_EFNA5_Astrocyte	chimp_down_EFNA5_Astrocyte	-1.4527528026973	0.175804830291653	-8.26344077285726	1.41532440006843e-16	4.41425637776234e-15	Astrocyte	rm	1.4527528026973	macaque_up	macaque_up_EFNA5_Astrocyte	down_EFNA5_Astrocyte	EFNA5	Astrocyte	down_EFNA5_Astrocyte	Astrocyte	chimp_down_efna5_astrocyte	down	ptr	Astrocyte	Astrocyte	ASTRO_1	-0.35316032894745	0.35316032894745	5.12525934539765e-05	0.0008347108835778	down	down_EFNA5_ASTRO_1	no	no	both	down_down
15816	18974	1715.86292915028	1.59680259949533	0.270214126211334	5.909397195047	3.43361882994953e-09	1.10309066764057e-07	Astrocyte	hg	pt	-1.59680259949533	human_up	chimp_down	human_up_EMID1_Astrocyte	chimp_down_EMID1_Astrocyte	-0.797069621297999	0.270836140070876	-2.9429957947614	0.0032505283363216	0.010117868453081	Astrocyte	rm	0.797069621297999	macaque_up	macaque_up_EMID1_Astrocyte	down_EMID1_Astrocyte	EMID1	Astrocyte	down_EMID1_Astrocyte	Astrocyte	chimp_down_emid1_astrocyte	down	ptr	Astrocyte	Astrocyte	ASTRO_3	-0.276315351287139	0.276315351287139	2.90358811128251e-05	0.0007009860697375	down	down_EMID1_ASTRO_3	yes	yes	both	down_down
14275	17433	6055.21399325025	0.997671127977744	0.224388971798852	4.44616827636289	8.74154826734345e-06	0.000114426642101	Astrocyte	hg	pt	-0.997671127977744	human_up	chimp_down	human_up_EPHB1_Astrocyte	chimp_down_EPHB1_Astrocyte	-1.04814511926846	0.224493421311096	-4.66893467588955	3.02765621159044e-06	2.06673395365449e-05	Astrocyte	rm	1.04814511926846	macaque_up	macaque_up_EPHB1_Astrocyte	down_EPHB1_Astrocyte	EPHB1	Astrocyte	down_EPHB1_Astrocyte	Astrocyte	chimp_down_ephb1_astrocyte	down	ptr	Astrocyte	Astrocyte	ASTRO_1	-0.336382188643104	0.336382188643104	1.10925263255361e-05	0.0002836295558593	down	down_EPHB1_ASTRO_1	no	no	both	down_down
13864	17022	2673.50095177393	0.67478630290415	0.170407118377804	3.95984809395171	7.49974536304017e-05	0.0007154792203953	Astrocyte	hg	pt	-0.67478630290415	human_up	chimp_down	human_up_ERI3_Astrocyte	chimp_down_ERI3_Astrocyte	-1.22704951144602	0.170549628143992	-7.19467714353527	6.26087340400176e-13	1.2524683427799e-11	Astrocyte	rm	1.22704951144602	macaque_up	macaque_up_ERI3_Astrocyte	down_ERI3_Astrocyte	ERI3	Astrocyte	down_ERI3_Astrocyte	Astrocyte	chimp_down_eri3_astrocyte	down	ptr	Astrocyte	Astrocyte	ASTRO_3	-0.318674685771732	0.318674685771732	1.15564288308671e-05	0.0003698891625071	down	down_ERI3_ASTRO_3	yes	yes	both	down_down
14225	17383	3088.73888271679	0.808412900549698	0.286417198234677	2.8225012517835	0.0047650635985874	0.0214960831397629	Astrocyte	hg	pt	-0.808412900549698	human_up	chimp_down	human_up_FAM107A_Astrocyte	chimp_down_FAM107A_Astrocyte	-1.18008355049117	0.286521428978556	-4.11865721422005	3.81086535606446e-05	0.000201804578391	Astrocyte	rm	1.18008355049117	macaque_up	macaque_up_FAM107A_Astrocyte	down_FAM107A_Astrocyte	FAM107A	Astrocyte	down_FAM107A_Astrocyte	Astrocyte	chimp_down_fam107a_astrocyte	down	ptr	Astrocyte	Astrocyte	ASTRO_3	0.397023206944512	-0.397023206944512	2.11202940517491e-06	0.000121988616979	up	up_FAM107A_ASTRO_3	yes	yes	both	down_up
14848	18006	2351.32915277745	2.99877302066589	0.366693630040488	8.17787050278125	2.88904004884717e-16	2.94219838574596e-14	Astrocyte	hg	pt	-2.99877302066589	human_up	chimp_down	human_up_GNA14_Astrocyte	chimp_down_GNA14_Astrocyte	-1.12730593421861	0.367322526044989	-3.06898122028197	0.002147900928441	0.0070598007550872	Astrocyte	rm	1.12730593421861	macaque_up	macaque_up_GNA14_Astrocyte	down_GNA14_Astrocyte	GNA14	Astrocyte	down_GNA14_Astrocyte	Astrocyte	chimp_down_gna14_astrocyte	down	ptr	Astrocyte	Astrocyte	ASTRO_2	0.314479265	-0.314479265	1.61e-05	0.001025535	up	up_GNA14_ASTRO_2	no	no	both	down_up
14457	17615	718.126629415562	-1.25802463841433	0.313372101239737	-4.01447554979347	5.95781189849907e-05	0.0005928681526524	Astrocyte	hg	pt	1.25802463841433	human_down	chimp_up	human_down_KCNN2_Astrocyte	chimp_up_KCNN2_Astrocyte	2.36552438500518	0.316820898937811	7.46644048083935	8.23932155328886e-14	1.85536992739055e-12	Astrocyte	rm	-2.36552438500518	macaque_down	macaque_down_KCNN2_Astrocyte	up_KCNN2_Astrocyte	KCNN2	Astrocyte	up_KCNN2_Astrocyte	Astrocyte	chimp_up_kcnn2_astrocyte	up	ptr	Astrocyte	Astrocyte	ASTRO_3	-0.436635729525173	0.436635729525173	8.98746799166004e-08	1.36210070451381e-05	down	down_KCNN2_ASTRO_3	yes	yes	both	up_down
14067	17225	6367.69156915981	-1.32043712895099	0.334115033168677	-3.95204345170657	7.74866660028986e-05	0.0007340690293707	Astrocyte	hg	pt	1.32043712895099	human_down	chimp_up	human_down_LRRTM4_Astrocyte	chimp_up_LRRTM4_Astrocyte	2.4490900583428	0.334498714014089	7.32167256774461	2.44899124210535e-13	5.17076616216797e-12	Astrocyte	rm	-2.4490900583428	macaque_down	macaque_down_LRRTM4_Astrocyte	up_LRRTM4_Astrocyte	LRRTM4	Astrocyte	up_LRRTM4_Astrocyte	Astrocyte	chimp_up_lrrtm4_astrocyte	up	ptr	Astrocyte	Astrocyte	ASTRO_1	-0.596512885852408	0.596512885852408	7.39538368646227e-05	0.0010832556331647	down	down_LRRTM4_ASTRO_1	no	no	both	up_down
14235	17393	4883.40654121868	0.700551149479187	0.169695038654955	4.12829482247642	3.65463340322495e-05	0.0003913647379436	Astrocyte	hg	pt	-0.700551149479187	human_up	chimp_down	human_up_MAGI1_Astrocyte	chimp_down_MAGI1_Astrocyte	-0.58643002462032	0.16991044811619	-3.4514064974939	0.0005576729492412	0.0021824877303304	Astrocyte	rm	0.58643002462032	macaque_up	macaque_up_MAGI1_Astrocyte	down_MAGI1_Astrocyte	MAGI1	Astrocyte	down_MAGI1_Astrocyte	Astrocyte	chimp_down_magi1_astrocyte	down	ptr	Astrocyte	Astrocyte	ASTRO_1	-0.310340086213255	0.310340086213255	1.9795230965565e-05	0.0004277839212509	down	down_MAGI1_ASTRO_1	no	no	both	down_down
15519	18677	578.779982435824	0.865356139007682	0.15662710012224	5.52494516167582	3.29588539512158e-08	8.56257573059138e-07	Astrocyte	hg	pt	-0.865356139007682	human_up	chimp_down	human_up_MAP3K14_Astrocyte	chimp_down_MAP3K14_Astrocyte	-0.798684906690283	0.158436761222613	-5.04103277880114	4.63026139952642e-07	3.72604997527928e-06	Astrocyte	rm	0.798684906690283	macaque_up	macaque_up_MAP3K14_Astrocyte	down_MAP3K14_Astrocyte	MAP3K14	Astrocyte	down_MAP3K14_Astrocyte	Astrocyte	chimp_down_map3k14_astrocyte	down	ptr	Astrocyte	Astrocyte	ASTRO_3	0.373008192683259	-0.373008192683259	6.19237088088035e-06	0.0002468896290828	up	up_MAP3K14_ASTRO_3	yes	yes	both	down_up
15582	18740	3048.8019860153	0.685006677582384	0.257467698846516	2.66055385064336	0.0078012251263284	0.0318363761516846	Astrocyte	hg	pt	-0.685006677582384	human_up	chimp_down	human_up_PTPRM_Astrocyte	chimp_down_PTPRM_Astrocyte	-0.733389885857882	0.257657574384406	-2.84637425315399	0.0044220190098694	0.0131620787745243	Astrocyte	rm	0.733389885857882	macaque_up	macaque_up_PTPRM_Astrocyte	down_PTPRM_Astrocyte	PTPRM	Astrocyte	down_PTPRM_Astrocyte	Astrocyte	chimp_down_ptprm_astrocyte	down	ptr	Astrocyte	Astrocyte	ASTRO_3	-0.407875050959152	0.407875050959152	2.16677843054139e-07	2.54445795565298e-05	down	down_PTPRM_ASTRO_3	yes	yes	both	down_down
15232	18390	36413.5643951298	-1.61811328554261	0.334095568737888	-4.84326473306831	1.27722932659339e-06	2.1464197132058e-05	Astrocyte	hg	pt	1.61811328554261	human_down	chimp_up	human_down_RNF219-AS1_Astrocyte	chimp_up_RNF219-AS1_Astrocyte	4.23080230473817	0.334336018327134	12.6543419578518	1.0585882625074e-36	1.63582570275147e-34	Astrocyte	rm	-4.23080230473817	macaque_down	macaque_down_RNF219-AS1_Astrocyte	up_RNF219-AS1_Astrocyte	RNF219-AS1	Astrocyte	up_RNF219-AS1_Astrocyte	Astrocyte	chimp_up_rnf219-as1_astrocyte	up	ptr	Astrocyte	Astrocyte	ASTRO_3	-1.19052933093825	1.19052933093825	1.02719668441781e-09	7.07099010985551e-07	down	down_RNF219-AS1_ASTRO_3	yes	yes	both	up_down
15335	18493	1054.02167226035	0.94785727594539	0.381993588932426	2.48134341362746	0.0130888204004249	0.0471512369854715	Astrocyte	hg	pt	-0.94785727594539	human_up	chimp_down	human_up_SCG3_Astrocyte	chimp_down_SCG3_Astrocyte	-1.2311653805451	0.382253180837528	-3.22081134249186	0.001278282639707	0.0045079471431605	Astrocyte	rm	1.2311653805451	macaque_up	macaque_up_SCG3_Astrocyte	down_SCG3_Astrocyte	SCG3	Astrocyte	down_SCG3_Astrocyte	Astrocyte	chimp_down_scg3_astrocyte	down	ptr	Astrocyte	Astrocyte	ASTRO_1	-0.337532214285956	0.337532214285956	8.1185288802065e-05	0.0011484914354549	down	down_SCG3_ASTRO_1	yes	yes	both	down_down
13888	17046	1617.09876359933	2.01565532632432	0.24915601599339	8.08993239953631	5.96978552345661e-16	5.76268206359073e-14	Astrocyte	hg	pt	-2.01565532632432	human_up	chimp_down	human_up_ST6GALNAC3_Astrocyte	chimp_down_ST6GALNAC3_Astrocyte	-1.34407708648022	0.249775443308473	-5.3811418315462	7.40148482264333e-08	6.91053694583489e-07	Astrocyte	rm	1.34407708648022	macaque_up	macaque_up_ST6GALNAC3_Astrocyte	down_ST6GALNAC3_Astrocyte	ST6GALNAC3	Astrocyte	down_ST6GALNAC3_Astrocyte	Astrocyte	chimp_down_st6galnac3_astrocyte	down	ptr	Astrocyte	Astrocyte	ASTRO_3	-0.457765601041085	0.457765601041085	1.44921743239796e-05	0.0004377772318787	down	down_ST6GALNAC3_ASTRO_3	no	no	both	down_down
15979	19137	78.119008256235	-2.02241538078216	0.466586841716772	-4.33448867383578	1.46099309745115e-05	0.001536577128105	COP	hg	pt	2.02241538078216	human_down	chimp_up	human_down_APCDD1_COP	chimp_up_APCDD1_COP	3.42133225414854	0.505589314667118	6.76701851660208	1.314632576259e-11	3.24856368776648e-09	COP	rm	-3.42133225414854	macaque_down	macaque_down_APCDD1_COP	up_APCDD1_COP	APCDD1	COP	up_APCDD1_COP	COP	chimp_up_apcdd1_cop	up	ptr	OL	OL	OPCS_3	0.407557569266488	-0.407557569266488	8.06911441355e-05	0.003544607211733	up	up_APCDD1_OPCS_3	no	no	both	up_up
15976	19134	44.4121803657682	-0.736779385711924	0.220041647141444	-3.34836334522764	0.0008129035928429	0.0331169854997329	COP	hg	pt	0.736779385711924	human_down	chimp_up	human_down_C16orf45_COP	chimp_up_C16orf45_COP	2.00669378593007	0.282660845813558	7.09929873787218	1.25391503211367e-12	4.40944043792894e-10	COP	rm	-2.00669378593007	macaque_down	macaque_down_C16orf45_COP	up_C16orf45_COP	C16orf45	COP	up_C16orf45_COP	COP	chimp_up_c16orf45_cop	up	ptr	OL	OL	OPCS_1	0.294358035	-0.294358035	1.22e-05	0.000239734	up	up_C16orf45_OPCS_1	yes	yes	both	up_up
15982	19140	26.6130703995699	1.4090671519801	0.389193943932949	3.62047553397402	0.0002940620578245	0.015543064769217	COP	hg	pt	-1.4090671519801	human_up	chimp_down	human_up_CERS4_COP	chimp_down_CERS4_COP	-1.18836365445886	0.406932035863615	-2.92030007403286	0.0034969449118883	0.0392301439624475	COP	rm	1.18836365445886	macaque_up	macaque_up_CERS4_COP	down_CERS4_COP	CERS4	COP	down_CERS4_COP	COP	chimp_down_cers4_cop	down	ptr	OL	OL	OPCS_2	-0.321737979006939	0.321737979006939	0.0001082414045468	0.0037220401814716	down	down_CERS4_OPCS_2	no	no	both	down_down
15972	19130	105.477827025607	0.706555833040662	0.217613764949275	3.24683428553041	0.0011669631514568	0.042377639807281	COP	hg	pt	-0.706555833040662	human_up	chimp_down	human_up_DLEU2_COP	chimp_down_DLEU2_COP	-0.914341319014602	0.223440204409725	-4.09210742278933	4.27470532480591e-05	0.0014058859994496	COP	rm	0.914341319014602	macaque_up	macaque_up_DLEU2_COP	down_DLEU2_COP	DLEU2	COP	down_DLEU2_COP	COP	chimp_down_dleu2_cop	down	ptr	OL	OL	ODC_1	-0.427064198	0.427064198	2.16e-07	9.81e-06	down	down_DLEU2_ODC_1	no	no	both	down_down
15911	19069	227.05624074391	0.984702800137708	0.190065362304497	5.18086403644738	2.20860439799143e-07	5.69102138252443e-05	COP	hg	pt	-0.984702800137708	human_up	chimp_down	human_up_FMNL2_COP	chimp_down_FMNL2_COP	-0.956264621925988	0.194008576907506	-4.92898116757946	8.26595409958841e-07	5.95083608917613e-05	COP	rm	0.956264621925988	macaque_up	macaque_up_FMNL2_COP	down_FMNL2_COP	FMNL2	COP	down_FMNL2_COP	COP	chimp_down_fmnl2_cop	down	ptr	OL	OL	ODC_2	0.399073201757169	-0.399073201757169	0.0047487086455866	0.0080672847512982	up	up_FMNL2_ODC_2	no	no	both	down_up
15911	19069	227.05624074391	0.984702800137708	0.190065362304497	5.18086403644738	2.20860439799143e-07	5.69102138252443e-05	COP	hg	pt	-0.984702800137708	human_up	chimp_down	human_up_FMNL2_COP	chimp_down_FMNL2_COP	-0.956264621925988	0.194008576907506	-4.92898116757946	8.26595409958841e-07	5.95083608917613e-05	COP	rm	0.956264621925988	macaque_up	macaque_up_FMNL2_COP	down_FMNL2_COP	FMNL2	COP	down_FMNL2_COP	COP	chimp_down_fmnl2_cop	down	ptr	OL	OL	OPCS_4	-0.339850295428985	0.339850295428985	0.0002793343844779	0.0034449938494082	down	down_FMNL2_OPCS_4	no	no	both	down_down
15911	19069	227.05624074391	0.984702800137708	0.190065362304497	5.18086403644738	2.20860439799143e-07	5.69102138252443e-05	COP	hg	pt	-0.984702800137708	human_up	chimp_down	human_up_FMNL2_COP	chimp_down_FMNL2_COP	-0.956264621925988	0.194008576907506	-4.92898116757946	8.26595409958841e-07	5.95083608917613e-05	COP	rm	0.956264621925988	macaque_up	macaque_up_FMNL2_COP	down_FMNL2_COP	FMNL2	COP	down_FMNL2_COP	COP	chimp_down_fmnl2_cop	down	ptr	OL	OL	ODC_3	-0.684625931165059	0.684625931165059	2.99221078887332e-05	0.0019317712852966	down	down_FMNL2_ODC_3	no	no	both	down_down
15986	19144	86.3555008220019	-0.785011533865511	0.212930654661923	-3.68670041949526	0.000227180534932	0.0129367390803555	COP	hg	pt	0.785011533865511	human_down	chimp_up	human_down_GNAS_COP	chimp_up_GNAS_COP	0.630368953956009	0.223830270000663	2.81628107741702	0.0048583141338705	0.0495642953047718	COP	rm	-0.630368953956009	macaque_down	macaque_down_GNAS_COP	up_GNAS_COP	GNAS	COP	up_GNAS_COP	COP	chimp_up_gnas_cop	up	ptr	OL	OL	ODC_2	0.332364386515933	-0.332364386515933	1.06377895578526e-05	2.90405217961215e-05	up	up_GNAS_ODC_2	yes	yes	both	up_up
15932	19090	11.8202373538644	3.70259694162354	0.792268652464102	4.67341088165962	2.96238279978998e-06	0.0004522505166158	COP	hg	pt	-3.70259694162354	human_up	chimp_down	human_up_ITGA2_COP	chimp_down_ITGA2_COP	-3.15427383742602	0.814178219027043	-3.87418106221931	0.0001069838518038	0.0028548586837275	COP	rm	3.15427383742602	macaque_up	macaque_up_ITGA2_COP	down_ITGA2_COP	ITGA2	COP	down_ITGA2_COP	COP	chimp_down_itga2_cop	down	ptr	OL	OL	ODC_1	-0.54342661	0.54342661	2.77e-11	9.48e-09	down	down_ITGA2_ODC_1	yes	yes	both	down_down
15963	19121	490.962961801506	0.741525840068482	0.212276030321884	3.49321512628661	0.0004772418763035	0.0226678894887582	COP	hg	pt	-0.741525840068482	human_up	chimp_down	human_up_LUZP2_COP	chimp_down_LUZP2_COP	-1.77024879394426	0.21230033090355	-8.33841749756151	7.52913331850109e-17	8.20468689454058e-14	COP	rm	1.77024879394426	macaque_up	macaque_up_LUZP2_COP	down_LUZP2_COP	LUZP2	COP	down_LUZP2_COP	COP	chimp_down_luzp2_cop	down	ptr	OL	OL	ODC_2	-0.455448093833785	0.455448093833785	1.01300104654107e-06	3.39515676984284e-06	down	down_LUZP2_ODC_2	no	no	both	down_down
15963	19121	490.962961801506	0.741525840068482	0.212276030321884	3.49321512628661	0.0004772418763035	0.0226678894887582	COP	hg	pt	-0.741525840068482	human_up	chimp_down	human_up_LUZP2_COP	chimp_down_LUZP2_COP	-1.77024879394426	0.21230033090355	-8.33841749756151	7.52913331850109e-17	8.20468689454058e-14	COP	rm	1.77024879394426	macaque_up	macaque_up_LUZP2_COP	down_LUZP2_COP	LUZP2	COP	down_LUZP2_COP	COP	chimp_down_luzp2_cop	down	ptr	OL	OL	OPCS_2	-0.688689441591951	0.688689441591951	1.63242313271952e-11	2.32391757173951e-07	down	down_LUZP2_OPCS_2	no	no	both	down_down
15990	19148	34.4624184051991	0.926061773830273	0.267658494938805	3.45986318888179	0.0005404499018252	0.0250919690906004	COP	hg	pt	-0.926061773830273	human_up	chimp_down	human_up_MIRLET7BHG_COP	chimp_down_MIRLET7BHG_COP	-1.35507695314087	0.278331045779304	-4.86857996507995	1.12403037773956e-06	7.39353218969267e-05	COP	rm	1.35507695314087	macaque_up	macaque_up_MIRLET7BHG_COP	down_MIRLET7BHG_COP	MIRLET7BHG	COP	down_MIRLET7BHG_COP	COP	chimp_down_mirlet7bhg_cop	down	ptr	OL	OL	ODC_1	0.384341932	-0.384341932	2.5e-08	1.87e-06	up	up_MIRLET7BHG_ODC_1	yes	yes	both	down_up
15953	19111	99.4549001848475	1.22276050745455	0.304264128252148	4.01874685155532	5.85084905786236e-05	0.0045685379726808	COP	hg	pt	-1.22276050745455	human_up	chimp_down	human_up_NKAIN3_COP	chimp_down_NKAIN3_COP	-1.64983707129299	0.307314910486593	-5.36855523437077	7.93698843302344e-08	7.80299841324014e-06	COP	rm	1.64983707129299	macaque_up	macaque_up_NKAIN3_COP	down_NKAIN3_COP	NKAIN3	COP	down_NKAIN3_COP	COP	chimp_down_nkain3_cop	down	ptr	OL	OL	OPCS_2	-0.384169079687003	0.384169079687003	3.07451806785087e-06	0.0003873348603002	down	down_NKAIN3_OPCS_2	no	no	both	down_down
15898	19056	29.6279302338607	2.449522785777	0.505415583656111	4.84655175856958	1.25625824503336e-06	0.0002271623461676	COP	hg	pt	-2.449522785777	human_up	chimp_down	human_up_PLD5_COP	chimp_down_PLD5_COP	-2.78565821453341	0.511675554686434	-5.44418858594979	5.20420623000318e-08	5.17196277836077e-06	COP	rm	2.78565821453341	macaque_up	macaque_up_PLD5_COP	down_PLD5_COP	PLD5	COP	down_PLD5_COP	COP	chimp_down_pld5_cop	down	ptr	OL	OL	ODC_1	-0.309087421	0.309087421	3.4e-08	2.38e-06	down	down_PLD5_ODC_1	no	no	both	down_down
15985	19143	11.6507861203091	2.83848759502105	0.601348119503504	4.72020698653654	2.35604772752273e-06	0.0003735966758088	COP	hg	pt	-2.83848759502105	human_up	chimp_down	human_up_SAMHD1_COP	chimp_down_SAMHD1_COP	-1.97836326455925	0.639775325266951	-3.09227815832654	0.001986266331548	0.026130119524236	COP	rm	1.97836326455925	macaque_up	macaque_up_SAMHD1_COP	down_SAMHD1_COP	SAMHD1	COP	down_SAMHD1_COP	COP	chimp_down_samhd1_cop	down	ptr	OL	OL	OPCS_3	0.494825049089669	-0.494825049089669	1.15137157960008e-05	0.0010624923202539	up	up_SAMHD1_OPCS_3	yes	yes	both	down_up
15928	19086	31.4189932140471	1.78632603745706	0.450902605528404	3.96166714398045	7.442825174714e-05	0.0055388959480897	COP	hg	pt	-1.78632603745706	human_up	chimp_down	human_up_SEL1L3_COP	chimp_down_SEL1L3_COP	-2.62445704552704	0.453177668369281	-5.79123206792364	6.98719536036204e-09	8.63296313240407e-07	COP	rm	2.62445704552704	macaque_up	macaque_up_SEL1L3_COP	down_SEL1L3_COP	SEL1L3	COP	down_SEL1L3_COP	COP	chimp_down_sel1l3_cop	down	ptr	OL	OL	OPCS_1	-0.311224233	0.311224233	6.54e-06	0.000150601	down	down_SEL1L3_OPCS_1	yes	yes	both	down_down
15943	19101	60.2688603738608	0.923739671853332	0.238593513342439	3.87160429851059	0.0001081213749018	0.0073316250731144	COP	hg	pt	-0.923739671853332	human_up	chimp_down	human_up_TULP4_COP	chimp_down_TULP4_COP	-1.13918830264755	0.247536874622088	-4.60209536210204	4.1826160748963e-06	0.0002112798827225	COP	rm	1.13918830264755	macaque_up	macaque_up_TULP4_COP	down_TULP4_COP	TULP4	COP	down_TULP4_COP	COP	chimp_down_tulp4_cop	down	ptr	OL	OL	ODC_3	-0.302688234260784	0.302688234260784	9.0841957671552e-06	0.0008540907942634	down	down_TULP4_ODC_3	no	yes	both	down_down
15943	19101	60.2688603738608	0.923739671853332	0.238593513342439	3.87160429851059	0.0001081213749018	0.0073316250731144	COP	hg	pt	-0.923739671853332	human_up	chimp_down	human_up_TULP4_COP	chimp_down_TULP4_COP	-1.13918830264755	0.247536874622088	-4.60209536210204	4.1826160748963e-06	0.0002112798827225	COP	rm	1.13918830264755	macaque_up	macaque_up_TULP4_COP	down_TULP4_COP	TULP4	COP	down_TULP4_COP	COP	chimp_down_tulp4_cop	down	ptr	OL	OL	ODC_1	-0.387471449	0.387471449	0.000342912	0.003296515	down	down_TULP4_ODC_1	no	yes	both	down_down
15916	19074	95.0462535956766	1.06545382113259	0.299880550861825	3.55292738415541	0.0003809696132227	0.0189693420458317	COP	hg	pt	-1.06545382113259	human_up	chimp_down	human_up_WIPF1_COP	chimp_down_WIPF1_COP	-1.91895960938401	0.300996320507855	-6.37535902813115	1.825348252529e-10	3.33783181457453e-08	COP	rm	1.91895960938401	macaque_up	macaque_up_WIPF1_COP	down_WIPF1_COP	WIPF1	COP	down_WIPF1_COP	COP	chimp_down_wipf1_cop	down	ptr	OL	OL	OPCS_1	-0.255950647	0.255950647	0.001663937	0.009679167	down	down_WIPF1_OPCS_1	no	yes	both	down_down
15916	19074	95.0462535956766	1.06545382113259	0.299880550861825	3.55292738415541	0.0003809696132227	0.0189693420458317	COP	hg	pt	-1.06545382113259	human_up	chimp_down	human_up_WIPF1_COP	chimp_down_WIPF1_COP	-1.91895960938401	0.300996320507855	-6.37535902813115	1.825348252529e-10	3.33783181457453e-08	COP	rm	1.91895960938401	macaque_up	macaque_up_WIPF1_COP	down_WIPF1_COP	WIPF1	COP	down_WIPF1_COP	COP	chimp_down_wipf1_cop	down	ptr	OL	OL	ODC_2	-0.372391621348818	0.372391621348818	0.0008828874089574	0.0016995234577585	down	down_WIPF1_ODC_2	no	yes	both	down_down
15942	19100	39.9446995478772	1.46974652519589	0.375328523337076	3.91589350078768	9.00700043970231e-05	0.0063153165668035	COP	hg	pt	-1.46974652519589	human_up	chimp_down	human_up_ZDHHC14_COP	chimp_down_ZDHHC14_COP	-2.25877196524516	0.37801800224359	-5.97530263595658	2.29663431000501e-09	3.33303611053585e-07	COP	rm	2.25877196524516	macaque_up	macaque_up_ZDHHC14_COP	down_ZDHHC14_COP	ZDHHC14	COP	down_ZDHHC14_COP	COP	chimp_down_zdhhc14_cop	down	ptr	OL	OL	ODC_1	-0.332104289	0.332104289	0.001271929	0.008941626	down	down_ZDHHC14_ODC_1	no	no	both	down_down
15942	19100	39.9446995478772	1.46974652519589	0.375328523337076	3.91589350078768	9.00700043970231e-05	0.0063153165668035	COP	hg	pt	-1.46974652519589	human_up	chimp_down	human_up_ZDHHC14_COP	chimp_down_ZDHHC14_COP	-2.25877196524516	0.37801800224359	-5.97530263595658	2.29663431000501e-09	3.33303611053585e-07	COP	rm	2.25877196524516	macaque_up	macaque_up_ZDHHC14_COP	down_ZDHHC14_COP	ZDHHC14	COP	down_ZDHHC14_COP	COP	chimp_down_zdhhc14_cop	down	ptr	OL	OL	ODC_2	-0.370856468806611	0.370856468806611	2.19805054373815e-08	1.12883303474877e-07	down	down_ZDHHC14_ODC_2	no	no	both	down_down
18173	21331	1277.53896919452	-0.533253072510675	0.214666333966967	-2.48410201383852	0.0129878595413088	0.042498639140812	L4	hg	pt	0.533253072510675	human_down	chimp_up	human_down_AHSA1_L3/5-IT	chimp_up_AHSA1_L3/5-IT	0.548466906869888	0.214677194373871	2.55484476806933	0.0106235163750558	0.0252352267722882	L3/5-IT	rm	-0.548466906869888	macaque_down	macaque_down_AHSA1_L3/5-IT	up_AHSA1_L3/5-IT	AHSA1	Exc	up_AHSA1_Exc	L3/5-IT	chimp_up_ahsa1_exc	up	ptr	Exc	Exc	EXT_4_L56	0.402486517774727	-0.402486517774727	3.03508417712488e-09	4.95359151477537e-07	up	up_AHSA1_EXT_4_L56	no	no	both	up_up
18173	21331	1277.53896919452	-0.533253072510675	0.214666333966967	-2.48410201383852	0.0129878595413088	0.042498639140812	L4	hg	pt	0.533253072510675	human_down	chimp_up	human_down_AHSA1_L3/5-IT	chimp_up_AHSA1_L3/5-IT	0.548466906869888	0.214677194373871	2.55484476806933	0.0106235163750558	0.0252352267722882	L3/5-IT	rm	-0.548466906869888	macaque_down	macaque_down_AHSA1_L3/5-IT	up_AHSA1_L3/5-IT	AHSA1	Exc	up_AHSA1_Exc	L3/5-IT	chimp_up_ahsa1_exc	up	ptr	Exc	Exc	EXT_13_L45	0.30257257907063	-0.30257257907063	8.31598950792819e-07	0.0005809312670538	up	up_AHSA1_EXT_13_L45	no	no	both	up_up
18791	21949	1687.77891759359	-0.660989380774936	0.24397626981068	-2.70923635846982	0.0067438278196292	0.0251608087076191	L4	hg	pt	0.660989380774936	human_down	chimp_up	human_down_AP2S1_L3/5-IT	chimp_up_AP2S1_L3/5-IT	1.00502409583293	0.244170984908261	4.11606684639674	3.85392574009788e-05	0.0001704474963075	L3/5-IT	rm	-1.00502409583293	macaque_down	macaque_down_AP2S1_L3/5-IT	up_AP2S1_L3/5-IT	AP2S1	Exc	up_AP2S1_Exc	L3/5-IT	chimp_up_ap2s1_exc	up	ptr	Exc	Exc	EXT_11_L34	0.326638720399593	-0.326638720399593	3.86894811755762e-06	0.0001437965350786	up	up_AP2S1_EXT_11_L34	yes	yes	both	up_up
17536	20694	1530.71127710066	-0.578270539968366	0.201317848294097	-2.87242559399699	0.0040733398747059	0.016744731573445	L4	hg	pt	0.578270539968366	human_down	chimp_up	human_down_ARPC5L_L3/5-IT	chimp_up_ARPC5L_L3/5-IT	0.582857277824261	0.201320302624144	2.89517386089186	0.0037894858246537	0.010266709332044	L3/5-IT	rm	-0.582857277824261	macaque_down	macaque_down_ARPC5L_L3/5-IT	up_ARPC5L_L3/5-IT	ARPC5L	Exc	up_ARPC5L_Exc	L3/5-IT	chimp_up_arpc5l_exc	up	ptr	Exc	Exc	EXT_4_L56	0.278618166460507	-0.278618166460507	0.0001110412475217	0.0009996060148056	up	up_ARPC5L_EXT_4_L56	yes	yes	both	up_up
16164	19322	9796.78835754066	-0.866609883998074	0.217680704991374	-3.98110564752359	6.85954506639019e-05	0.0005584407689958	L4	hg	pt	0.866609883998074	human_down	chimp_up	human_down_ATP1A1_L3/5-IT	chimp_up_ATP1A1_L3/5-IT	0.658195077905196	0.217658566793523	3.02397965585052	0.0024947321400949	0.0071270927532644	L3/5-IT	rm	-0.658195077905196	macaque_down	macaque_down_ATP1A1_L3/5-IT	up_ATP1A1_L3/5-IT	ATP1A1	Exc	up_ATP1A1_Exc	L3/5-IT	chimp_up_atp1a1_exc	up	ptr	Exc	Exc	EXT_6_L23	0.306843218374567	-0.306843218374567	0.0005139507364033	0.0069268537817617	up	up_ATP1A1_EXT_6_L23	no	no	both	up_up
16082	19240	2933.00685328562	-0.65490061777442	0.253060720170264	-2.58791888892828	0.0096557714325902	0.0335441910577003	L4	hg	pt	0.65490061777442	human_down	chimp_up	human_down_ATP6V0B_L3/5-IT	chimp_up_ATP6V0B_L3/5-IT	0.878121693245887	0.253129330526137	3.46906338914058	0.0005222762100705	0.0017697043942046	L3/5-IT	rm	-0.878121693245887	macaque_down	macaque_down_ATP6V0B_L3/5-IT	up_ATP6V0B_L3/5-IT	ATP6V0B	Exc	up_ATP6V0B_Exc	L3/5-IT	chimp_up_atp6v0b_exc	up	ptr	Exc	Exc	EXT_9_L6	0.433130761694957	-0.433130761694957	1.26613180035601e-05	0.0001855252300919	up	up_ATP6V0B_EXT_9_L6	no	no	both	up_up
17339	20497	8650.07003786159	-1.04638469231904	0.28283968215131	-3.69956819481664	0.0002159666047947	0.0014809507546148	L4	hg	pt	1.04638469231904	human_down	chimp_up	human_down_ATP6V1B2_L3/5-IT	chimp_up_ATP6V1B2_L3/5-IT	0.693619680359188	0.282805673958781	2.45263707283427	0.0141813337501714	0.0322960852419757	L3/5-IT	rm	-0.693619680359188	macaque_down	macaque_down_ATP6V1B2_L3/5-IT	up_ATP6V1B2_L3/5-IT	ATP6V1B2	Exc	up_ATP6V1B2_Exc	L3/5-IT	chimp_up_atp6v1b2_exc	up	ptr	Exc	Exc	EXT_8_L6	0.32579874264303	-0.32579874264303	0.0001571846033512	0.0019289227959976	up	up_ATP6V1B2_EXT_8_L6	no	no	both	up_up
16694	19852	1338.32104855933	0.563395044758533	0.225841859861458	2.49464401818222	0.0126083549575671	0.0414928178989523	L4	hg	pt	-0.563395044758533	human_up	chimp_down	human_up_B3GALNT1_L3/5-IT	chimp_down_B3GALNT1_L3/5-IT	-1.06157872140606	0.225577345725689	-4.70605201063487	2.5256010864457e-06	1.42506903942233e-05	L3/5-IT	rm	1.06157872140606	macaque_up	macaque_up_B3GALNT1_L3/5-IT	down_B3GALNT1_L3/5-IT	B3GALNT1	Exc	down_B3GALNT1_Exc	L3/5-IT	chimp_down_b3galnt1_exc	down	ptr	Exc	Exc	EXT_4_L56	0.276436253084223	-0.276436253084223	1.67146131791858e-06	4.08451879749609e-05	up	up_B3GALNT1_EXT_4_L56	yes	yes	both	down_up
17793	20951	3776.23411868567	-0.88503131023722	0.277115205666036	-3.19373059341901	0.0014044711935329	0.0070505543666078	L4	hg	pt	0.88503131023722	human_down	chimp_up	human_down_B4GAT1_L3/5-IT	chimp_up_B4GAT1_L3/5-IT	0.931265942344491	0.277125875021228	3.36044384983233	0.0007781734673091	0.0025313410322461	L3/5-IT	rm	-0.931265942344491	macaque_down	macaque_down_B4GAT1_L3/5-IT	up_B4GAT1_L3/5-IT	B4GAT1	Exc	up_B4GAT1_Exc	L3/5-IT	chimp_up_b4gat1_exc	up	ptr	Exc	Exc	EXT_10_L34	0.323944014839569	-0.323944014839569	1.35812691368672e-05	0.0005593575101848	up	up_B4GAT1_EXT_10_L34	no	yes	both	up_up
17793	20951	3776.23411868567	-0.88503131023722	0.277115205666036	-3.19373059341901	0.0014044711935329	0.0070505543666078	L4	hg	pt	0.88503131023722	human_down	chimp_up	human_down_B4GAT1_L3/5-IT	chimp_up_B4GAT1_L3/5-IT	0.931265942344491	0.277125875021228	3.36044384983233	0.0007781734673091	0.0025313410322461	L3/5-IT	rm	-0.931265942344491	macaque_down	macaque_down_B4GAT1_L3/5-IT	up_B4GAT1_L3/5-IT	B4GAT1	Exc	up_B4GAT1_Exc	L3/5-IT	chimp_up_b4gat1_exc	up	ptr	Exc	Exc	EXT_11_L34	0.25880189995787	-0.25880189995787	3.04502172525265e-05	0.0006608062413579	up	up_B4GAT1_EXT_11_L34	no	yes	both	up_up
17114	20272	4676.21103106053	0.787345152178214	0.23290244574779	3.38057915042605	0.000723332386112	0.0040583333384319	L4	hg	pt	-0.787345152178214	human_up	chimp_down	human_up_BACH2_L3/5-IT	chimp_down_BACH2_L3/5-IT	-0.739223641471492	0.232909587636124	-3.17386522802309	0.0015042351905084	0.0045548530356776	L3/5-IT	rm	0.739223641471492	macaque_up	macaque_up_BACH2_L3/5-IT	down_BACH2_L3/5-IT	BACH2	Exc	down_BACH2_Exc	L3/5-IT	chimp_down_bach2_exc	down	ptr	Exc	Exc	EXT_5_L56	-0.256021873090399	0.256021873090399	0.0004471231643359	0.0066781570619946	down	down_BACH2_EXT_5_L56	no	no	both	down_down
17114	20272	4676.21103106053	0.787345152178214	0.23290244574779	3.38057915042605	0.000723332386112	0.0040583333384319	L4	hg	pt	-0.787345152178214	human_up	chimp_down	human_up_BACH2_L3/5-IT	chimp_down_BACH2_L3/5-IT	-0.739223641471492	0.232909587636124	-3.17386522802309	0.0015042351905084	0.0045548530356776	L3/5-IT	rm	0.739223641471492	macaque_up	macaque_up_BACH2_L3/5-IT	down_BACH2_L3/5-IT	BACH2	Exc	down_BACH2_Exc	L3/5-IT	chimp_down_bach2_exc	down	ptr	Exc	Exc	EXT_6_L23	-0.453484917619808	0.453484917619808	8.69766117831939e-08	1.27439374107761e-05	down	down_BACH2_EXT_6_L23	no	no	both	down_down
18890	22048	3442.15928438969	-0.97124813564698	0.227307885085859	-4.2728308139426	1.93006901206675e-05	0.000189377144971	L4	hg	pt	0.97124813564698	human_down	chimp_up	human_down_BLCAP_L3/5-IT	chimp_up_BLCAP_L3/5-IT	0.677394410504009	0.227220664989682	2.98121832595978	0.0028710402798442	0.0080560996817411	L3/5-IT	rm	-0.677394410504009	macaque_down	macaque_down_BLCAP_L3/5-IT	up_BLCAP_L3/5-IT	BLCAP	Exc	up_BLCAP_Exc	L3/5-IT	chimp_up_blcap_exc	up	ptr	Exc	Exc	EXT_4_L56	0.413924905279761	-0.413924905279761	2.21044665929139e-05	0.0002861651720318	up	up_BLCAP_EXT_4_L56	no	yes	both	up_up
18890	22048	3442.15928438969	-0.97124813564698	0.227307885085859	-4.2728308139426	1.93006901206675e-05	0.000189377144971	L4	hg	pt	0.97124813564698	human_down	chimp_up	human_down_BLCAP_L3/5-IT	chimp_up_BLCAP_L3/5-IT	0.677394410504009	0.227220664989682	2.98121832595978	0.0028710402798442	0.0080560996817411	L3/5-IT	rm	-0.677394410504009	macaque_down	macaque_down_BLCAP_L3/5-IT	up_BLCAP_L3/5-IT	BLCAP	Exc	up_BLCAP_Exc	L3/5-IT	chimp_up_blcap_exc	up	ptr	Exc	Exc	EXT_9_L6	0.337715594471097	-0.337715594471097	0.0001324333173956	0.0012234938138948	up	up_BLCAP_EXT_9_L6	no	yes	both	up_up
17509	20667	8588.03774054842	0.643003242829194	0.157679839544188	4.0779039646917	4.54435285836498e-05	0.0003945575665629	L4	hg	pt	-0.643003242829194	human_up	chimp_down	human_up_C9orf3_L3/5-IT	chimp_down_C9orf3_L3/5-IT	-0.925247148541158	0.157646719125288	-5.86911769350446	4.38120358087317e-09	3.96397035613653e-08	L3/5-IT	rm	0.925247148541158	macaque_up	macaque_up_C9orf3_L3/5-IT	down_C9orf3_L3/5-IT	C9orf3	Exc	down_C9orf3_Exc	L3/5-IT	chimp_down_c9orf3_exc	down	ptr	Exc	Exc	EXT_4_L56	-0.273455842950499	0.273455842950499	3.69399671639621e-07	1.40119832803174e-05	down	down_C9orf3_EXT_4_L56	no	no	both	down_down
[truncated: 5,547 more rows]
