# Supplementary material for: Charting the human-specific properties of gene expression networks in the infant prefrontal cortex
Source: Sci Adv. 2026 Jun 3;12(23):eaea3316. doi: 10.1126/sciadv.aea3316 (PMC13232592; doi:10.1126/sciadv.aea3316)
Supplement: Supplementary file 2 — Data S1 [file sciadv.aea3316_data_s1.zip › csv_resubmission/1_celltype_markers___unique_markers_ourdata.csv]

.	scores	logfoldchanges	pvals	pvals_adj	rank_metric	celltype
R3HDM1	149.03261	2.3592925	0.0	0.0	351.6115	L2/L3
DLGAP2	144.37955	2.470378	0.0	0.0	356.67206	L2/L3
GRIN2A	124.04911	2.2023616	0.0	0.0	273.201	L2/L3
KIRREL3	116.769135	2.583357	0.0	0.0	301.65637	L2/L3
CAMK2A	90.25447	2.3332481	0.0	0.0	210.58607	L2/L3
NECTIN3	85.61328	2.345627	0.0	0.0	200.81683	L2/L3
PPP2R2C	85.590416	2.0828934	0.0	0.0	178.27571	L2/L3
LINGO2	84.31349	2.0439236	0.0	0.0	172.33034	L2/L3
EPHA4	83.937454	2.2706287	0.0	0.0	190.59079	L2/L3
GALNT18	81.597885	2.0246048	0.0	0.0	165.20348	L2/L3
CACNG3	77.0067	2.2787526	0.0	0.0	175.47922	L2/L3
AC007563.2	64.91378	2.8522396	0.0	0.0	185.14966	L2/L3
NRGN	64.38051	2.037656	0.0	0.0	131.18533	L2/L3
ACTN1	63.60429	2.215743	0.0	0.0	140.93077	L2/L3
AL391840.1	62.938797	2.3200848	0.0	0.0	146.02335	L2/L3
KCNIP4-IT1	53.554974	2.0534525	0.0	0.0	109.972595	L2/L3
AC034268.2	52.296997	2.5362678	0.0	0.0	132.63919	L2/L3
AL162493.1	51.005253	2.9497018	0.0	0.0	150.45029	L2/L3
PTK2B	50.67871	2.282876	0.0	0.0	115.693214	L2/L3
RFTN1	50.042023	2.2723162	0.0	0.0	113.711296	L2/L3
AC008574.1	48.994442	3.8376167	0.0	0.0	188.02188	L2/L3
COL26A1	48.061584	2.2286568	0.0	0.0	107.11278	L2/L3
CDH22	46.020935	2.8148832	0.0	0.0	129.54356	L2/L3
GLRA3	44.651466	2.243612	0.0	0.0	100.180565	L2/L3
LAMB1	43.921745	2.4811718	0.0	0.0	108.977394	L2/L3
GRB14	39.846996	2.4345908	1.1964726266421e-301	5.36186163379218e-300	97.01113	L2/L3
STYK1	39.812813	2.3777518	1.72708684488244e-301	7.72523029434189e-300	94.664986	L2/L3
HPCAL1	38.75139	2.0507178	5.87975590205935e-289	2.50320107966066e-287	79.46816	L2/L3
AC110296.1	38.57275	2.0086083	3.18021135390864e-286	1.33484892409394e-284	77.47755	L2/L3
CYP1B1-AS1	38.360935	2.8602116	2.80512456299141e-281	1.14515367647737e-279	109.72039	L2/L3
LZTS1	37.4774	2.4115572	4.57478969879041e-271	1.77924243407605e-269	90.3789	L2/L3
RERGL	37.475456	3.5561569	3.68248312553716e-269	1.41375330428231e-267	133.2686	L2/L3
LINC02607	37.116566	2.552145	3.6253137527122e-266	1.36974810108417e-264	94.72686	L2/L3
AGBL1	36.66052	2.0838747	3.1307834050973e-261	1.15722491722364e-259	76.39593	L2/L3
AC013652.1	36.32559	2.115725	1.19181406108851e-256	4.3116902929304e-255	76.85496	L2/L3
LINC02306	35.552692	3.1501918	1.80524404127606e-245	6.16602051404908e-244	111.9978	L2/L3
AP001993.1	35.421223	2.6739805	1.48716067768015e-244	5.07230296374427e-243	94.71566	L2/L3
LINC02263	35.19226	3.5896974	7.07778003915853e-241	2.38672353484552e-239	126.32957	L2/L3
CFAP299	34.868084	2.4001184	2.3727620500407e-238	7.90070112220957e-237	83.68753	L2/L3
TESPA1	34.15513	3.7489846	1.52650889205903e-228	4.83313393035584e-227	128.04704	L2/L3
ICAM5	33.95961	2.0574398	6.82690832299196e-228	2.15291430328639e-226	69.86985	L2/L3
AC069133.1	33.6422	2.6832328	4.29630457427003e-223	1.33023632928794e-221	90.26985	L2/L3
MYOM2	33.38524	2.2693503	1.62288373177404e-220	4.96040654477242e-219	75.7628	L2/L3
AC005162.2	32.963932	2.1057231	3.97905619404258e-216	1.19476925342782e-214	69.41292	L2/L3
ZNF831	32.342625	2.6675246	5.07062353476134e-208	1.45473809497286e-206	86.27475	L2/L3
ITPKA	31.191069	2.880589	1.1294237617068e-194	3.09145716450653e-193	89.84865	L2/L3
TUNAR	30.932926	2.44167	3.6962117494035e-192	9.96848238886073e-191	75.52799	L2/L3
LINC01476	30.511112	2.055932	8.5035658722078e-188	2.24014932551719e-186	62.728775	L2/L3
LINC00390	29.382854	3.4220357	1.92748594765367e-174	4.66529872873211e-173	100.54918	L2/L3
AC015943.1	29.080769	2.1015081	6.58365469168708e-172	1.56491437192932e-170	61.113472	L2/L3
KCNH4	29.037153	2.083694	1.78624123751835e-171	4.23739078046519e-170	60.504543	L2/L3
ACOXL	28.66835	2.4972236	3.92968239439338e-167	9.03448003517189e-166	71.59128	L2/L3
CFAP20DC-AS1	28.543282	2.2108078	5.68451066125656e-166	1.29688438923462e-164	63.10371	L2/L3
AP000829.1	28.196346	2.793488	4.92873457411722e-162	1.09206283440082e-160	78.76616	L2/L3
AL583827.1	28.132229	3.2640224	4.74512966400426e-161	1.04651837483372e-159	91.82423	L2/L3
LINC01378	28.11077	2.8911493	5.63241606429621e-161	1.24105759139451e-159	81.27243	L2/L3
AC110614.1	28.093098	2.12493	2.45320357179233e-161	5.41544688473157e-160	59.69586	L2/L3
LINC01622	28.025118	2.4422183	2.18487837333701e-160	4.79205936510834e-159	68.44346	L2/L3
AL157944.1	27.995192	3.5473378	1.26467329769904e-159	2.75101059219369e-158	99.3084	L2/L3
AL117329.1	27.83255	2.304052	2.00580258887945e-158	4.32763253588009e-157	64.12765	L2/L3
AC096576.3	27.761662	2.0963504	7.00373747732026e-158	1.50158367982726e-156	58.19817	L2/L3
AC092640.1	27.664371	2.0388684	5.46662847597266e-157	1.16887793269654e-155	56.404015	L2/L3
CELF2-DT	27.663633	2.1182063	8.61385172708692e-157	1.83852138787358e-155	58.597282	L2/L3
AC117453.1	27.28626	2.4223938	1.2916574180842e-152	2.69889610031073e-151	66.09807	L2/L3
LINC00507	27.176485	4.1607547	5.08340080999335e-151	1.04838545597795e-149	113.074684	L2/L3
FAM163A	26.200542	2.7693734	1.53045990721601e-141	2.98345827047727e-140	72.55908	L2/L3
LINC01885	26.142267	2.522241	5.07130804273224e-141	9.82967927209588e-140	65.9371	L2/L3
ACVR1C	25.819069	2.0035431	3.72811740129076e-138	7.10487985325125e-137	51.729618	L2/L3
KIAA2012	25.723434	2.2164896	4.65690215444276e-137	8.81152414794206e-136	57.015724	L2/L3
DOCK8	137.23125	7.6769977	0.0	0.0	1053.5239	Microglia
LRMDA	133.8319	6.2914157	0.0	0.0	841.99207	Microglia
PLXDC2	132.25595	4.9458857	0.0	0.0	654.1228	Microglia
ST6GAL1	116.367004	5.207322	0.0	0.0	605.96045	Microglia
AOAH	110.68961	6.4572763	0.0	0.0	714.7534	Microglia
INPP5D	105.53505	7.204155	0.0	0.0	760.29083	Microglia
TBXAS1	103.44273	7.45097	0.0	0.0	770.7487	Microglia
APBB1IP	101.92221	7.0819497	0.0	0.0	721.808	Microglia
LINC01374	101.28445	7.1571965	0.0	0.0	724.9127	Microglia
DENND3	96.72665	5.473926	0.0	0.0	529.4745	Microglia
SFMBT2	95.72452	3.9212835	0.0	0.0	375.36298	Microglia
FYB1	93.28923	7.26942	0.0	0.0	678.1586	Microglia
ATP8B4	93.05207	5.444835	0.0	0.0	506.6532	Microglia
ADAM28	91.560814	7.7436733	0.0	0.0	709.017	Microglia
SLCO2B1	90.51958	7.142476	0.0	0.0	646.53394	Microglia
C3	90.38585	7.8332567	0.0	0.0	708.01556	Microglia
DOCK4	90.2393	2.812193	0.0	0.0	253.77032	Microglia
MEF2A	89.38404	2.9936361	0.0	0.0	267.58328	Microglia
CSF1R	85.44144	7.8222394	0.0	0.0	668.3434	Microglia
A2M	84.705025	6.987518	0.0	0.0	591.87787	Microglia
SLC9A9	84.273544	3.665295	0.0	0.0	308.8874	Microglia
ARHGAP22	83.668915	4.0722165	0.0	0.0	340.71793	Microglia
ARHGAP24	80.7454	4.9311895	0.0	0.0	398.17087	Microglia
PALD1	79.04395	6.1385245	0.0	0.0	485.21326	Microglia
MAML3	76.866325	3.7108874	0.0	0.0	285.24228	Microglia
TBC1D22A	75.64003	3.056098	0.0	0.0	231.16335	Microglia
DOCK2	75.01208	5.553682	0.0	0.0	416.5932	Microglia
AC008691.1	74.73196	6.390443	0.0	0.0	477.57028	Microglia
CSF2RA	73.134705	6.996303	0.0	0.0	511.67255	Microglia
RBM47	71.17885	6.28836	0.0	0.0	447.59824	Microglia
MSR1	71.06672	4.1656513	0.0	0.0	296.03918	Microglia
MIR646HG	70.60063	5.224001	0.0	0.0	368.81778	Microglia
FLI1	70.38593	6.873111	0.0	0.0	483.77032	Microglia
ETV6	70.20843	3.246403	0.0	0.0	227.92485	Microglia
SSH2	70.113495	2.8413785	0.0	0.0	199.21898	Microglia
SRGAP2	69.77219	3.2104418	0.0	0.0	223.99954	Microglia
ZFHX3	69.118835	3.5081024	0.0	0.0	242.47595	Microglia
ARHGAP25	68.97808	6.7108097	0.0	0.0	462.89877	Microglia
ATM	67.86571	3.0299697	0.0	0.0	205.63104	Microglia
PTPRJ	67.27613	2.6014202	0.0	0.0	175.01349	Microglia
SYK	66.75766	6.8770714	0.0	0.0	459.0972	Microglia
LYN	66.72047	5.6237035	0.0	0.0	375.21613	Microglia
AKAP13	66.66122	3.581055	0.0	0.0	238.71748	Microglia
BMP2K	66.41149	3.4491951	0.0	0.0	229.0662	Microglia
LRRK1	65.515915	3.8757586	0.0	0.0	253.92387	Microglia
SP100	65.11898	6.0321155	0.0	0.0	392.8052	Microglia
PTPRE	63.60805	2.8005717	0.0	0.0	178.1389	Microglia
P2RY12	63.6007	5.9122148	0.0	0.0	376.021	Microglia
SAMSN1	63.352737	5.476152	0.0	0.0	346.92923	Microglia
IKZF1	63.025852	7.1337605	0.0	0.0	449.61133	Microglia
ZNF710	61.663082	3.9742548	0.0	0.0	245.0648	Microglia
TRPM2	60.948257	3.9551976	0.0	0.0	241.0624	Microglia
RHBDF2	60.929287	6.9834003	0.0	0.0	425.4936	Microglia
ARHGAP26	60.605167	2.142438	0.0	0.0	129.8428	Microglia
LHFPL2	60.35321	4.0099726	0.0	0.0	242.01472	Microglia
PLCG2	60.27965	6.181191	0.0	0.0	372.60004	Microglia
RCSD1	60.244236	6.2169294	0.0	0.0	374.53415	Microglia
PREX1	59.884434	3.08566	0.0	0.0	184.783	Microglia
GAB2	59.47942	2.7344036	0.0	0.0	162.64075	Microglia
ANKRD44	59.375507	2.5724373	0.0	0.0	152.73978	Microglia
IFI16	59.2589	5.309427	0.0	0.0	314.6308	Microglia
SKAP2	58.588333	4.2777634	0.0	0.0	250.62703	Microglia
FAM149A	58.391083	4.7447605	0.0	0.0	277.0517	Microglia
LPCAT2	57.29629	5.218805	0.0	0.0	299.01816	Microglia
RIN3	56.897373	5.1201034	0.0	0.0	291.32043	Microglia
FMNL3	56.81594	4.104214	0.0	0.0	233.18478	Microglia
LDLRAD4	56.361965	2.015917	0.0	0.0	113.62105	Microglia
FCHSD2	55.828335	2.1026437	0.0	0.0	117.3871	Microglia
ABR	55.752953	2.40845	0.0	0.0	134.2782	Microglia
SNX29	55.499294	2.4805312	0.0	0.0	137.66772	Microglia
SORL1	55.325603	2.4779358	0.0	0.0	137.09329	Microglia
WDFY4	54.854683	7.142864	0.0	0.0	391.81955	Microglia
MIS18BP1	54.565353	4.1564956	0.0	0.0	226.80064	Microglia
SLC2A5	54.44968	7.1222544	0.0	0.0	387.80447	Microglia
MYO1F	53.626225	5.3804092	0.0	0.0	288.53104	Microglia
RUNX1	53.33584	4.155992	0.0	0.0	221.66331	Microglia
CYFIP1	53.165424	3.0104074	0.0	0.0	160.04959	Microglia
SUSD6	52.972862	3.2768712	0.0	0.0	173.58525	Microglia
TGFBR1	52.65254	4.0944424	0.0	0.0	215.58278	Microglia
EML4	52.639084	2.895528	0.0	0.0	152.41794	Microglia
NCK2	52.36055	2.8961785	0.0	0.0	151.6455	Microglia
TLR1	51.950554	7.4633675	0.0	0.0	387.72607	Microglia
NCKAP1L	51.81746	6.476112	0.0	0.0	335.57565	Microglia
SAT1	51.541126	3.606763	0.0	0.0	185.89662	Microglia
ARHGAP12	51.48768	2.8550503	0.0	0.0	146.99991	Microglia
PIK3R5	51.24869	6.18474	0.0	0.0	316.95984	Microglia
VAV1	51.143974	6.1271243	0.0	0.0	313.36548	Microglia
ENTPD1	50.38961	4.269502	0.0	0.0	215.13855	Microglia
XAF1	50.388405	4.499386	0.0	0.0	226.71687	Microglia
MANBA	50.166965	3.1224508	0.0	0.0	156.64389	Microglia
CAPZB	49.642937	2.9811506	0.0	0.0	147.99307	Microglia
CPM	49.548332	4.7333717	0.0	0.0	234.53067	Microglia
MARCHF3	48.97282	3.2706537	0.0	0.0	160.17314	Microglia
AC011586.2	48.534874	3.9625573	0.0	0.0	192.32222	Microglia
ABCC4	48.500343	3.2971983	0.0	0.0	159.91525	Microglia
AC006230.1	48.4066	5.0282164	0.0	0.0	243.39886	Microglia
USP6NL	48.13361	3.028372	0.0	0.0	145.76648	Microglia
CPVL	47.983673	5.339984	0.0	0.0	256.23206	Microglia
PARP14	47.78825	4.4067492	0.0	0.0	210.59084	Microglia
FNDC3B	47.263596	2.4417138	0.0	0.0	115.404175	Microglia
NLRP1	47.03301	5.8435655	0.0	0.0	274.84045	Microglia
TGFBR2	46.968678	5.67664	0.0	0.0	266.62427	Microglia
CTSC	46.863647	5.28105	0.0	0.0	247.48927	Microglia
RAD51B	46.65028	2.7092268	0.0	0.0	126.38619	Microglia
IL6ST	46.49757	2.9493961	0.0	0.0	137.13976	Microglia
BLNK	46.46135	5.8821917	0.0	0.0	273.29456	Microglia
VOPP1	46.264977	2.3766553	0.0	0.0	109.9559	Microglia
LPAR6	46.18131	5.325028	0.0	0.0	245.91676	Microglia
CLEC12A	46.108677	7.411241	0.0	0.0	341.72253	Microglia
BNC2	45.93535	5.085822	0.0	0.0	233.619	Microglia
CD163	45.762814	6.652583	0.0	0.0	304.44092	Microglia
LCP2	45.702923	6.1752424	0.0	0.0	282.22662	Microglia
MGAT4A	45.225166	2.678908	0.0	0.0	121.15407	Microglia
ZFP36L2	45.01247	4.0274	0.0	0.0	181.28322	Microglia
SP110	44.998444	4.4893985	0.0	0.0	202.01595	Microglia
GAS6	44.79591	3.4599705	0.0	0.0	154.99252	Microglia
OR52K3P	44.713753	6.3409486	0.0	0.0	283.52762	Microglia
HCK	44.669163	6.3451405	0.0	0.0	283.4321	Microglia
IL13RA1	44.498558	5.7824807	0.0	0.0	257.31204	Microglia
NOD1	44.255093	4.1375194	0.0	0.0	183.10631	Microglia
PIK3AP1	43.88634	5.4902925	0.0	0.0	240.94885	Microglia
LNCAROD	43.84209	6.1422753	0.0	0.0	269.2902	Microglia
ITGA9	43.704872	2.4077656	0.0	0.0	105.23109	Microglia
GRB2	43.51356	2.4929664	0.0	0.0	108.477844	Microglia
TLR2	43.4507	6.9460707	0.0	0.0	301.8116	Microglia
ADAP2	43.1283	4.320382	3.676e-321	9.9475e-320	186.33073	Microglia
JAK2	42.907524	2.1160026	8.9e-322	2.4096e-320	90.79243	Microglia
PACSIN2	42.872253	2.527915	2.2974e-320	6.21e-319	108.37741	Microglia
MKNK1	42.743183	3.6601877	7.840159e-317	2.11205904e-315	156.44807	Microglia
RYR1	42.700447	3.0969331	2.7157504e-317	7.32423136e-316	132.24043	Microglia
KCNK13	42.56201	4.719907	3.26931501e-314	8.7873437603e-313	200.88873	Microglia
EPSTI1	42.496597	4.982996	2.0738254552e-313	5.567800977205e-312	211.76038	Microglia
AFF1	42.348938	2.6098354	3.196323277e-314	8.60085138275e-313	110.52376	Microglia
RUBCNL	42.338657	3.7271616	3.77191666176e-312	1.011544039742e-310	157.80302	Microglia
CTSB	42.31078	3.2579257	4.171732632136e-312	1.1175087380085e-310	137.84538	Microglia
BIN2	42.16921	5.571238	2.28247793267484e-309	6.09367932731253e-308	234.9347	Microglia
MAP3K8	42.15607	5.751438	3.97739063168915e-309	1.06068199161186e-307	242.45804	Microglia
SOCS6	42.03765	3.5789225	1.3517411694509665e-308	3.59674790411612e-307	150.4495	Microglia
CX3CR1	42.031868	6.9984407	1.62964818757888e-307	4.29783655310489e-306	294.15753	Microglia
SH3BGRL	41.89487	2.560763	1.874174416235121e-308	4.97574524025184e-307	107.28283	Microglia
IRAK3	41.85965	3.888574	2.16901651912245e-306	5.68883639520336e-305	162.77434	Microglia
FCGBP	41.84932	4.894825	1.23859966426924e-305	3.23787879340384e-304	204.8451	Microglia
NFATC2	41.834797	4.671616	8.90757402890734e-306	2.33112483450252e-304	195.43611	Microglia
SMAP2	41.83035	2.3526785	5.49286576749844e-308	1.45183384437838e-306	98.41336	Microglia
MICOS10	41.76217	4.9681253	1.31451056723125e-304	3.42505425501205e-303	207.47969	Microglia
SRGAP2B	41.552765	2.8702507	1.09440164792042e-303	2.82071672303469e-302	119.26685	Microglia
POU2F2	41.38532	2.9066577	1.33548080532636e-301	3.40526180532468e-300	120.29295	Microglia
TYMP	41.173843	6.281833	1.63672222877989e-297	4.08170446196041e-296	258.64722	Microglia
AP3B1	40.957836	2.2492974	3.07837670636983e-298	7.6930376369563e-297	92.12635	Microglia
ABCA1	40.88826	2.6630507	1.01994268139718e-296	2.52507304955247e-295	108.887505	Microglia
STX7	40.83396	2.3511422	4.76055210706663e-296	1.17369516840305e-294	96.00645	Microglia
DCTN4	40.792206	2.546975	4.19786684589566e-295	1.03176642755668e-293	103.89672	Microglia
SAMD9L	40.52421	5.496389	3.83512127185255e-290	9.25436500427498e-289	222.73683	Microglia
AP1B1	40.422478	2.7929947	2.5684189565914e-290	6.21031200244378e-289	112.899765	Microglia
SCAF11	40.338097	2.1210444	4.19406912770393e-291	1.01616668773973e-289	85.55889	Microglia
RGS10	40.221508	5.9692636	1.71939724559213e-286	4.09511985336285e-285	240.09279	Microglia
C1QB	39.669518	6.3413153	4.6134884809696e-280	1.07098518865429e-278	251.55692	Microglia
CD74	39.611893	6.55196	2.26309361537845e-279	5.23829270720754e-278	259.53552	Microglia
PLCB2	39.408447	5.951044	4.67568028604827e-277	1.07082510758575e-275	234.52141	Microglia
ITGAV	39.17942	2.557738	1.01705325220613e-276	2.32702174528276e-275	100.21069	Microglia
PDE3B	39.07593	2.0129817	1.56962246925115e-276	3.5878589922739e-275	78.659134	Microglia
CD86	39.07327	7.21039	3.98002712351717e-273	8.99410679163725e-272	281.73352	Microglia
STAB1	38.88265	6.504699	5.44694956986343e-271	1.21706396152871e-269	252.91994	Microglia
PLA2G4A	38.715637	4.7339535	2.16652785760375e-269	4.78261024566029e-268	183.27803	Microglia
SAMHD1	38.65455	3.4699936	3.25855917650426e-269	7.17334342816604e-268	134.13104	Microglia
PRKD3	38.606655	3.819525	1.66672528240149e-268	3.65560234201784e-267	147.45909	Microglia
PAG1	38.420895	2.3366394	4.7796687354586e-268	1.04639194051486e-266	89.77578	Microglia
ITGAX	37.902897	6.2661757	7.85415832482922e-260	1.67039240519405e-258	237.50621	Microglia
LPIN2	37.58035	2.112017	2.20959217246683e-258	4.69090712233142e-257	79.37033	Microglia
CD53	37.53053	5.9672484	1.15023153391863e-255	2.41609427314134e-254	223.954	Microglia
PFKFB3	37.481926	2.4955559	9.21286709192454e-257	1.9420332832765e-255	93.53824	Microglia
NIBAN1	37.275723	3.6933494	2.65537481257566e-253	5.50493833970577e-252	137.67227	Microglia
C6orf62	37.271084	2.381139	2.72734133128096e-254	5.66892281421705e-253	88.747635	Microglia
ALPK1	37.111534	5.342444	5.57750295319079e-251	1.15028761165243e-249	198.2663	Microglia
OTULINL	37.019005	3.764017	2.91583865238892e-250	5.99797319340849e-249	139.34016	Microglia
STK10	36.96437	2.9704208	2.40026736555199e-250	4.941690350788e-249	109.799736	Microglia
SP140L	36.949905	4.850419	3.05766790482812e-249	6.25732708317659e-248	179.22252	Microglia
IL17RA	36.884235	4.505093	1.28273151459669e-248	2.61604807865694e-247	166.16692	Microglia
ARHGAP4	36.71229	5.0749226	1.56114966603232e-246	3.15685913383176e-245	186.31204	Microglia
TFEC	36.601715	5.557116	3.25665272969963e-245	6.53550990982904e-244	203.39998	Microglia
SPTLC2	36.579716	2.416808	1.76684689514023e-246	3.56977939212189e-245	88.40614	Microglia
LRRK2	36.252148	2.3344967	7.0176604799222e-243	1.39772801588826e-241	84.63052	Microglia
IKBKB	35.863647	2.7996056	6.17682884331268e-238	1.2090457836898e-236	100.40407	Microglia
HK2	35.66719	5.7354937	8.47369814659729e-235	1.62396653949377e-233	204.56894	Microglia
CMAHP	35.649853	2.8032653	1.84043597531089e-235	3.54711674109838e-234	99.936	Microglia
CFLAR	35.612015	2.601961	2.07849125223241e-235	3.99946004394455e-234	92.66107	Microglia
SH3TC1	35.59613	2.934872	4.2607316114879e-235	8.1853426550752e-234	104.470085	Microglia
IFNGR1	35.58621	3.0980601	1.25369460617356e-234	2.40074964705091e-233	110.248215	Microglia
CMKLR1	35.52979	6.9195075	3.57694585833459e-233	6.789646991127e-232	245.84865	Microglia
CD99P1	35.484467	4.847855	6.48942987638554e-233	1.23082337058797e-231	172.02354	Microglia
B4GALT1	35.442974	4.544273	1.80424751959479e-232	3.41118676563517e-231	161.06255	Microglia
GAB3	35.42318	5.200344	3.50731152784679e-232	6.61010388422097e-231	184.21272	Microglia
WASHC4	35.310677	2.3155143	2.75707751208367e-232	5.20027570930275e-231	81.762375	Microglia
CD163L1	35.238182	4.027287	2.73365380206846e-230	5.11562325707334e-229	141.91428	Microglia
SUCLG2	35.099644	2.6365209	7.06070752828658e-230	1.3202692406422e-228	92.54094	Microglia
NEB	34.934376	3.6697936	4.82839345237955e-227	8.88223212177321e-226	128.20195	Microglia
PARP9	34.881645	3.9082196	1.49601880225538e-226	2.7456954784119e-225	136.32513	Microglia
MX1	34.675877	4.5384293	5.22988675469078e-224	9.51073456282098e-223	157.37401	Microglia
ABCG1	34.435535	2.430235	2.16388076409224e-222	3.90235108144653e-221	83.68644	Microglia
CYTH4	34.249355	6.3687854	3.62690734879053e-219	6.45291776884441e-218	218.1268	Microglia
AL163541.1	34.243793	2.7673094	6.32796076199325e-220	1.12838378853164e-218	94.763176	Microglia
TBC1D14	34.20938	2.216708	4.21811981273357e-220	7.52726006402553e-219	75.83221	Microglia
BACH1	34.01027	2.066735	2.19962864184302e-218	3.90479124722111e-217	70.290215	Microglia
ADCY7	33.987442	4.511402	1.80348608426043e-216	3.16153762756271e-215	153.33102	Microglia
ATP11C	33.516663	2.810663	4.35125335583632e-212	7.47932453183083e-211	94.20404	Microglia
LY86	33.495495	6.0079947	5.21789964373627e-211	8.91117087437797e-210	201.24075	Microglia
TPK1	33.46207	2.0969536	5.38586221058907e-212	9.24437299947113e-211	70.16841	Microglia
SMAD3	33.2975	2.1878123	3.51355544778268e-210	5.96628742383097e-209	72.84868	Microglia
ELF1	33.28613	2.4914746	4.79455215639465e-210	8.12415905903376e-209	82.93155	Microglia
LINC00578	33.233524	3.8005364	1.58092384177068e-208	2.65615259419696e-207	126.30522	Microglia
HTR7	33.12575	3.6504073	2.34960389359175e-207	3.92550150155018e-206	120.922485	Microglia
WIPF1	32.890076	2.4526322	6.59605721990318e-206	1.09586480961471e-204	80.66726	Microglia
TNFRSF1B	32.79223	6.382588	1.79644838656519e-203	2.94966432397389e-202	209.29929	Microglia
SH2B3	32.736607	2.947589	1.84308905858981e-203	3.02416285243219e-202	96.49406	Microglia
CD14	32.543205	6.1677213	7.9760074690441e-201	1.29357819094884e-199	200.71742	Microglia
AC005699.1	32.541843	4.631572	6.59937961765288e-201	1.07104022780437e-199	150.71988	Microglia
ZC3HAV1	32.42686	3.4604254	4.52433550317327e-200	7.29801642294682e-199	112.21073	Microglia
IL6R	32.422607	3.2783954	5.1653181513266e-200	8.32632522283824e-199	106.29413	Microglia
IRAG2	32.195667	3.4820254	1.71208226568175e-197	2.73760920832452e-196	112.10613	Microglia
BHLHE41	32.15457	4.07301	5.96696756921106e-197	9.50925627122733e-196	130.9659	Microglia
TMSB4X	32.02652	2.2057936	1.9936952388238e-196	3.17512947152961e-195	70.64389	Microglia
IRF8	31.806175	6.6162863	5.09040376183765e-193	7.90106224518044e-192	210.43877	Microglia
CIITA	31.768822	5.4202924	1.0769373184102e-192	1.66722484468946e-191	172.1963	Microglia
CCND3	31.747417	2.8977182	4.44479419480164e-193	6.90347481421928e-192	91.99507	Microglia
IL4R	31.721039	4.571538	2.58843630410936e-192	3.99682059107974e-191	145.01393	Microglia
CD300A	31.684568	4.0089326	6.20915249893467e-192	9.56899836632848e-191	127.0213	Microglia
NAIP	31.67285	3.7485337	6.48558524718659e-192	9.98855541848679e-191	118.726746	Microglia
CD5L	31.593344	5.7083926	7.74664740165883e-191	1.18541605072495e-189	180.34721	Microglia
SLA	31.48208	3.1829023	4.17194671796731e-190	6.35955125978636e-189	100.204384	Microglia
CD84	31.433327	5.780541	3.67670626174434e-189	5.58676570976717e-188	181.70163	Microglia
VSIR	31.298897	4.2984753	5.97611265100342e-188	9.04038716450333e-187	134.53754	Microglia
PRAM1	31.28612	5.4527044	1.23396224041653e-187	1.86431519478901e-186	170.59396	Microglia
BIN1	31.256388	2.000413	2.22300774388701e-188	3.37142033218894e-187	62.525684	Microglia
ARID3A	31.24287	3.4880183	1.94955401580342e-187	2.93800994252651e-186	108.9757	Microglia
IL21R	31.229761	5.6278973	4.66912209036176e-187	7.00985766727422e-186	175.75789	Microglia
KBTBD12	31.114254	3.3906698	3.70449977073228e-186	5.51304488352236e-185	105.49816	Microglia
CMTM7	31.111862	4.149751	5.18150277993041e-186	7.69671076487981e-185	129.10649	Microglia
IL10RA	31.047436	5.6901245	3.78113152535944e-185	5.58871399231832e-184	176.66377	Microglia
TRIM22	31.041855	3.9403548	2.62524395943875e-185	3.88265764497391e-184	122.315926	Microglia
CCM2	30.933098	2.077915	6.42555772105531e-185	9.48555551874177e-184	64.276344	Microglia
PARP4	30.910397	2.781878	2.40971059281192e-184	3.54629075575487e-183	85.98895	Microglia
TANK	30.874134	2.0125709	2.41734705008954e-184	3.55533442450245e-183	62.136383	Microglia
MIR663AHG	30.861834	2.971819	1.11299533968064e-183	1.63091099528741e-182	91.71578	Microglia
IFNGR2	30.697168	2.3495433	3.24050059417839e-182	4.71653080987833e-181	72.12433	Microglia
SPI1	30.684174	4.848851	1.83016955393853e-181	2.65731256610527e-180	148.78299	Microglia
HAVCR2	30.627333	2.7222135	2.47871937365514e-181	3.59678323720707e-180	83.37414	Microglia
PIK3CD	30.605124	3.7660534	8.29974538031918e-181	1.19996500674463e-179	115.26053	Microglia
FGD2	30.355812	6.724598	5.49786219863043e-178	7.83001987321076e-177	204.13063	Microglia
ATF7IP2	30.317942	2.180626	2.16817210079233e-178	3.09714745685979e-177	66.11209	Microglia
PSTPIP2	30.184671	4.567973	2.40537462318525e-176	3.39328617700352e-175	137.88277	Microglia
FGL1	30.102196	5.5808682	1.89055847084234e-175	2.65916250757241e-174	167.99638	Microglia
AXL	29.809515	3.953025	1.12361296666808e-172	1.55744515920544e-171	117.83776	Microglia
VSIG4	29.673714	7.6006665	4.94637685347658e-171	6.80476460263907e-170	225.54001	Microglia
ITGAM	29.644705	5.3282146	8.27113032665822e-171	1.13589872187706e-169	157.95335	Microglia
ITGAL	29.608505	4.3780904	1.45922716739999e-170	2.00284599297542e-169	129.62871	Microglia
PGM5P2	29.601847	2.5214655	7.0102612675976e-171	9.63850281896162e-170	74.64004	Microglia
SCML4	29.495075	3.6919913	1.72976027421797e-169	2.36870848349401e-168	108.89556	Microglia
ST8SIA4	29.453384	2.3247256	1.52818465670039e-169	2.09387645979276e-168	68.47104	Microglia
MX2	29.389574	5.0449367	2.95216359241349e-168	4.00811686826481e-167	148.26854	Microglia
RNASET2	29.370714	3.3255308	3.05224000420338e-168	4.14163084463363e-167	97.67321	Microglia
PSMA1	29.310406	2.2293508	4.07344957780907e-168	5.51477066351767e-167	65.34318	Microglia
TGFB1	29.301146	3.0951936	1.14015104153251e-167	1.54007597627063e-166	90.69272	Microglia
WASF2	29.282492	3.000271	1.53410328358529e-167	2.06635911773768e-166	87.855415	Microglia
HCLS1	29.261324	5.5112686	6.00861056825211e-167	8.06595070707762e-166	161.26701	Microglia
AL162414.1	29.166473	4.6678076	4.99331243188229e-166	6.67295749375032e-165	136.14348	Microglia
ABHD15-AS1	29.10732	2.7900162	8.65326080995118e-166	1.15188381334475e-164	81.20989	Microglia
LINC02712	29.069498	4.449481	4.77102844385169e-165	6.333301176496e-164	129.34418	Microglia
IL18	28.905231	5.29867	2.197579514966e-163	2.8882300560256e-162	153.15927	Microglia
LINC02015	28.778938	5.636113	4.1525318759593e-162	5.42468561395866e-161	162.20135	Microglia
TRIM38	28.708506	6.2189717	2.11967480181466e-161	2.76299436577711e-160	178.53738	Microglia
PPARD	28.669392	2.404616	1.51498798169559e-161	1.97586589013154e-160	68.93888	Microglia
BCAR3	28.650675	2.639633	2.85299257236917e-161	3.71481135542618e-160	75.627266	Microglia
B2M	28.486406	2.1710231	6.15997987690414e-160	7.9815261002865e-159	61.844646	Microglia
TBC1D16	28.449007	2.6402893	2.90825310925967e-159	3.75803048118482e-158	75.11361	Microglia
CTSS	28.40715	3.262535	1.09149573345147e-158	1.40585358083288e-157	92.67932	Microglia
FKBP15	28.373377	2.1406548	1.04728695092482e-158	1.34964152416209e-157	60.737606	Microglia
ARHGEF6	28.356302	2.5784774	1.95636845667423e-158	2.51167368742975e-157	73.11608	Microglia
OSTF1	28.242855	2.5861142	2.78416576995816e-157	3.55148721891774e-156	73.039246	Microglia
RASSF8	28.125313	2.1913733	2.2627259851362e-156	2.87403570653342e-155	61.63306	Microglia
WDR91	28.099068	2.7255294	9.37803436227177e-156	1.18800062290606e-154	76.58484	Microglia
BAZ1A	28.069883	2.515698	1.31707474986828e-155	1.66403704883994e-154	70.61535	Microglia
RNF144B	28.066935	3.2686565	2.36404849754633e-155	2.98050133421481e-154	91.741165	Microglia
HELB	28.043207	3.325372	4.29341599393318e-155	5.41011261687954e-154	93.2541	Microglia
ELK3	27.943598	3.7101603	4.59789375821807e-154	5.77242680830316e-153	103.675224	Microglia
RESF1	27.843885	2.0509737	1.54646547312e-153	1.93641194037048e-152	57.107075	Microglia
MYO15B	27.734697	2.9047084	3.34433223836729e-152	4.15705030734695e-151	80.56121	Microglia
LGMN	27.703587	2.5989375	6.72919395216645e-152	8.33406301369352e-151	71.99989	Microglia
COTL1	27.636822	2.7902606	2.82850717551311e-151	3.48678591372327e-150	77.11393	Microglia
HAMP	27.601416	6.170609	1.52526411309179e-150	1.8763581898979e-149	170.31755	Microglia
ANKRD22	27.588001	7.182744	2.1421223596257e-150	2.6284271320554e-149	198.15755	Microglia
MGMT	27.525904	2.2208924	2.31430782979732e-150	2.83824140793199e-149	61.132072	Microglia
CLCN5	27.49565	2.789174	7.10241587389749e-150	8.69243823663193e-149	76.690155	Microglia
CYBA	27.441744	4.8620152	4.52940352673742e-149	5.5235554721712e-148	133.42218	Microglia
SAMD9	27.37059	4.8584113	2.24218001406076e-148	2.72455727396649e-147	132.97758	Microglia
CLEC7A	27.352962	6.5982604	3.88513634875896e-148	4.71376771963167e-147	180.48196	Microglia
ADGRE4P	27.277939	5.748621	1.94663717947759e-147	2.35105253272164e-146	156.81053	Microglia
JAK3	27.244978	4.101493	3.26444343821898e-147	3.9346610723245e-146	111.74509	Microglia
SIGLEC10	27.201767	6.572257	1.10692404809252e-146	1.32947991086015e-145	178.77701	Microglia
C1QA	27.108763	5.6467	8.06800295476756e-146	9.64640212861652e-145	153.07504	Microglia
ARAP1	27.073135	2.831604	8.1735170046624e-146	9.76766009564694e-145	76.6604	Microglia
LINC02653	26.987286	3.5483935	8.36008247901707e-145	9.94574482945339e-144	95.761505	Microglia
CEBPD	26.772734	4.2062874	1.10658865035917e-142	1.29578487294759e-141	112.613815	Microglia
WNT5A	26.706087	4.523747	5.05590150437546e-142	5.88850746291233e-141	120.81158	Microglia
GPR34	26.663586	5.2551765	1.38762033289504e-141	1.61062591804044e-140	140.12186	Microglia
LINC01094	26.572317	5.099623	9.69604531112641e-141	1.118893592752e-139	135.5088	Microglia
TNFAIP8	26.540667	4.27697	1.66636422544605e-140	1.91736435805306e-139	113.51363	Microglia
LINC02642	26.444168	6.155373	1.76434735786933e-139	2.02327106103717e-138	162.77373	Microglia
GAL3ST4	26.33796	4.9700665	1.5838131579165e-138	1.80495647695446e-137	130.90141	Microglia
CD4	26.134098	5.5291605	1.37654130646875e-136	1.54875513390852e-135	144.49962	Microglia
RPS6KA1	26.114542	4.8433022	1.98191171642637e-136	2.22461192237859e-135	126.48062	Microglia
MRC1	26.105436	5.01114	2.49218490593202e-136	2.79474037358068e-135	130.818	Microglia
SIRPB2	26.074207	6.2196546	5.22913148530189e-136	5.85844566452455e-135	162.17256	Microglia
TMEM106A	26.041533	5.24333	9.86634673273514e-136	1.10278280569685e-134	136.54434	Microglia
CNDP2	26.04013	2.5169027	5.08840854076484e-136	5.70346723179947e-135	65.540474	Microglia
DDX60L	25.941128	3.138043	5.11445641045606e-135	5.69517773384787e-134	81.40437	Microglia
DDX60	25.859734	2.7479095	2.39413128401274e-134	2.65481320661152e-133	71.06021	Microglia
CTSZ	25.796211	4.934551	1.89114508554404e-133	2.08638546897064e-132	127.29272	Microglia
AC243772.3	25.790253	6.5707483	2.36431346503845e-133	2.60599155432186e-132	169.46126	Microglia
HLA-DRB1	25.748974	4.921133	5.17490736303731e-133	5.68810357040906e-132	126.71413	Microglia
SLC11A1	25.71767	5.1597686	1.04464449528923e-132	1.14718421981532e-131	132.69724	Microglia
LILRB1	25.702223	7.7132196	1.57726903310481e-132	1.72969967885243e-131	198.24689	Microglia
AC009063.2	25.655956	3.6786363	2.81687127903715e-132	3.08342645378901e-131	94.37893	Microglia
MROCKI	25.562847	6.4543386	2.95745539242157e-131	3.21663750048918e-130	164.99127	Microglia
PLSCR1	25.551672	2.528187	1.92304413146635e-131	2.09444016163953e-130	64.5994	Microglia
SP140	25.324009	3.2334867	3.17408591225041e-129	3.4164055184633e-128	81.88484	Microglia
ADGRE2	25.301704	4.0421014	5.88394566738231e-129	6.31319300882365e-128	102.27206	Microglia
ITGB2	25.249247	5.4357066	2.12707418121477e-128	2.27406168405118e-127	137.2475	Microglia
PRKCD	25.236362	4.087181	2.58306130730625e-128	2.75908443671543e-127	103.145584	Microglia
SIGLEC8	25.234962	6.836131	3.06682467587885e-128	3.27434693675001e-127	172.5095	Microglia
PIM1	25.200476	3.997308	5.1275372492597e-128	5.46960248588817e-127	100.73406	Microglia
TNFSF10	25.160032	5.6910896	1.40384849322511e-127	1.49482590116034e-126	143.188	Microglia
AKNA	25.065432	2.8585405	6.07967943286242e-127	6.45350121811545e-126	71.65055	Microglia
PCDH15	190.04475	4.5226088	0.0	0.0	859.49805	OPC
LRRC4C	164.22145	2.7215192	0.0	0.0	446.93182	OPC
EPN2	159.10893	3.881776	0.0	0.0	617.62524	OPC
XYLT1	147.69125	3.4194303	0.0	0.0	505.01993	OPC
AGAP1	142.3819	2.820021	0.0	0.0	401.51993	OPC
DPP6	134.2927	2.5380046	0.0	0.0	340.83548	OPC
SLC35F1	128.59827	2.7772703	0.0	0.0	357.15216	OPC
MMP16	102.22861	2.746755	0.0	0.0	280.79694	OPC
GRID2	97.89956	2.1124804	0.0	0.0	206.8109	OPC
ZEB1	96.14458	3.225926	0.0	0.0	310.15527	OPC
KIF13A	93.99249	3.467534	0.0	0.0	325.92218	OPC
NOVA1	90.5563	2.4992094	0.0	0.0	226.31915	OPC
SEZ6L	83.304276	2.8468306	0.0	0.0	237.15317	OPC
KCND2	81.68619	2.2327147	0.0	0.0	182.38194	OPC
PDGFRA	76.53082	6.1310167	0.0	0.0	469.21176	OPC
NTNG1	74.560455	2.9749212	0.0	0.0	221.81148	OPC
ZNF462	73.9444	2.7167225	0.0	0.0	200.88641	OPC
PEAK1	72.02434	2.6429772	0.0	0.0	190.35869	OPC
BRINP3	71.78118	2.267208	0.0	0.0	162.74287	OPC
SORCS3	68.146095	2.501889	0.0	0.0	170.49397	OPC
NLGN4Y	68.08066	2.1594176	0.0	0.0	147.01457	OPC
CASK	66.68735	2.0944254	0.0	0.0	139.67168	OPC
MYT1	63.624866	4.462549	0.0	0.0	283.9291	OPC
COL9A1	63.43601	4.7986083	0.0	0.0	304.40457	OPC
MEGF11	63.158337	3.751129	0.0	0.0	236.91507	OPC
SPATA6	58.770176	2.902058	0.0	0.0	170.55446	OPC
LDLRAD3	56.390038	3.013749	0.0	0.0	169.94542	OPC
MAP3K1	55.597054	3.1856616	0.0	0.0	177.1134	OPC
LRRN1	55.231472	2.5666597	0.0	0.0	141.76039	OPC
SULF2	54.091225	2.8593216	0.0	0.0	154.6642	OPC
ZCCHC24	53.845047	3.6871216	0.0	0.0	198.53323	OPC
ARHGAP42	53.54481	2.9591768	0.0	0.0	158.44856	OPC
AC004852.2	52.834747	5.6725073	0.0	0.0	299.70547	OPC
CACNG4	52.10115	2.8255153	0.0	0.0	147.2126	OPC
DGKG	51.29202	2.0481093	0.0	0.0	105.05166	OPC
MPPED2	51.200653	2.1085753	0.0	0.0	107.960434	OPC
CCDC50	50.634716	2.3154292	0.0	0.0	117.241104	OPC
LAMA4	49.243824	3.910233	0.0	0.0	192.55482	OPC
PLEKHH2	47.21664	3.6243796	0.0	0.0	171.13103	OPC
COL20A1	45.795654	4.810542	0.0	0.0	220.30193	OPC
RIN2	44.96844	2.0697868	0.0	0.0	93.07509	OPC
NTN1	44.364666	3.0508106	0.0	0.0	135.34819	OPC
STK32A	43.570545	3.696081	0.0	0.0	161.04027	OPC
AC124254.2	43.15838	5.0695395	0.0	0.0	218.7931	OPC
PELI2	42.639847	2.0731306	0.0	0.0	88.39797	OPC
BX284613.2	42.432762	3.7240202	0.0	0.0	158.02046	OPC
ITGB8	42.14407	2.2859166	0.0	0.0	96.33783	OPC
TNK2	41.92322	2.0491202	0.0	0.0	85.905716	OPC
GALNT10	41.323345	2.454678	0.0	0.0	101.43551	OPC
IGSF9B	40.484047	2.4120617	0.0	0.0	97.65002	OPC
PRRX1	40.390003	3.1724565	3.676922454250836e-309	1.51926357420787e-307	128.13553	OPC
SPRY4	40.128967	3.7490335	1.14924549607979e-304	4.6756248928393e-303	150.44484	OPC
FGFR1	39.507107	2.4682665	1.18759381719668e-298	4.68765301254736e-297	97.51407	OPC
GPSM2	39.49213	2.8922424	1.31473496872384e-297	5.16385442987563e-296	114.22082	OPC
CHST9	38.84552	2.7263706	2.67456155919572e-289	1.01213051004421e-287	105.90728	OPC
OLIG1	38.61711	3.6010184	1.35007558873765e-285	5.04500816788313e-284	139.06093	OPC
BCHE	38.119125	3.699204	7.7333167621904e-279	2.80624056206059e-277	141.01042	OPC
CALCRL	36.149715	3.792962	5.47396103802526e-254	1.74238591598878e-252	137.1145	OPC
C2orf27A	35.481113	2.3625128	1.46171775973164e-246	4.53760587366695e-245	83.824585	OPC
AL445250.1	35.250614	2.8409433	2.19936961439165e-243	6.69670127416492e-242	100.145	OPC
WSCD1	35.208504	2.6147628	4.88006882688996e-243	1.48400154211586e-241	92.06188	OPC
AMZ1	35.015858	2.641377	1.38118208457993e-240	4.14198265137989e-239	92.49008	OPC
PCMTD2	34.94388	2.075	3.01177933357295e-240	9.00926362505807e-239	72.50855	OPC
CA8	34.877346	2.554149	2.73660981201817e-239	8.14525774386083e-238	89.08193	OPC
AL392023.2	34.440002	2.8654222	1.99070088897234e-233	5.68386825077721e-232	98.68515	OPC
ADAM12	33.93848	2.7199714	1.11542502631067e-227	3.08860023835921e-226	92.3117	OPC
GALR1	33.307674	4.480051	2.63601230002197e-219	6.93655289677967e-218	149.22008	OPC
ZEB1-AS1	33.291164	2.9421034	1.02535648556315e-219	2.71014678185269e-218	97.946045	OPC
AC117464.1	32.83588	4.491595	8.71838496156105e-214	2.22781367490436e-212	147.48547	OPC
ALOX12P2	30.811047	2.3486078	3.17074469280731e-191	7.07144286447327e-190	72.36306	OPC
NT5E	29.476173	3.0835893	3.80026582545011e-176	7.76367930973061e-175	90.89241	OPC
LINC02283	29.01077	5.1803675	9.78664495491324e-171	1.921939064004e-169	150.28645	OPC
FERMT1	28.945248	3.4831958	2.99453080557719e-170	5.87593489183258e-169	100.82197	OPC
OLIG2	28.826956	3.5744069	4.73125998532637e-169	9.23816292466552e-168	103.03927	OPC
LHFPL3-AS1	28.22845	3.2475069	1.2298434899557e-162	2.28176643144232e-161	91.67209	OPC
C5orf64	27.84512	2.4187841	6.27371280544296e-159	1.14264008399209e-157	67.35133	OPC
AL353784.1	27.6209	2.9979067	2.47476247700552e-156	4.45289148787085e-155	82.80488	OPC
C1QL1	27.596199	3.5861619	5.69259946594689e-156	1.0219673484009e-154	98.96444	OPC
NKD1	27.30831	2.7215393	3.1503040052997e-153	5.59660192178467e-152	74.32063	OPC
CSPG4	26.986944	4.9527903	1.46791307112451e-149	2.53781838496587e-148	133.66068	OPC
SOX13	26.637083	2.725727	2.42069441144183e-146	4.10176087158385e-145	72.605415	OPC
PLAAT1	26.595697	2.1073542	3.995994010421e-146	6.74706042510248e-145	56.046555	OPC
SOX8	26.087435	2.4139206	6.83886481877916e-141	1.12290203956276e-139	62.972996	OPC
NKAIN4	25.783321	2.8386023	9.52775483181765e-138	1.52655378323497e-136	73.1886	OPC
AL110292.1	25.731665	3.521659	4.54593223576949e-137	7.23978426406015e-136	90.61815	OPC
FREM2	25.60721	3.4525974	6.76119054826197e-136	1.06188105310351e-134	88.411385	OPC
PHLDA1	25.501703	2.8055983	6.2084437000859e-135	9.693222413474e-134	71.54753	OPC
SUSD5	25.229355	2.895154	3.34047654232108e-132	5.12485851000495e-131	73.04287	OPC
ADGRV1	199.1119	6.6376004	0.0	0.0	1321.6251	Astrocyte
SLC1A2	190.42099	5.607369	0.0	0.0	1067.7607	Astrocyte
NPAS3	143.22794	3.1008928	0.0	0.0	444.13446	Astrocyte
MSI2	143.0638	4.0467296	0.0	0.0	578.9405	Astrocyte
GPM6A	122.58693	2.7283256	0.0	0.0	334.45706	Astrocyte
OBI1-AS1	112.27375	6.511139	0.0	0.0	731.02997	Astrocyte
PITPNC1	105.42633	3.0677466	0.0	0.0	323.42126	Astrocyte
DTNA	101.010124	2.5518954	0.0	0.0	257.76727	Astrocyte
SLC4A4	97.94236	3.9700048	0.0	0.0	388.83163	Astrocyte
RORA	94.00359	2.2455413	0.0	0.0	211.08896	Astrocyte
PREX2	91.91087	4.0771556	0.0	0.0	374.73492	Astrocyte
LRIG1	88.33976	4.103868	0.0	0.0	362.53473	Astrocyte
GLIS3	87.15037	4.0712824	0.0	0.0	354.81375	Astrocyte
AL589740.1	86.82377	2.8327975	0.0	0.0	245.95416	Astrocyte
BMPR1B	86.37109	5.147201	0.0	0.0	444.5694	Astrocyte
SPARCL1	85.0675	3.3269937	0.0	0.0	283.01904	Astrocyte
MIR99AHG	83.03845	2.2639916	0.0	0.0	187.99835	Astrocyte
ATP1A2	81.50438	4.8890524	0.0	0.0	398.4792	Astrocyte
AHCYL2	78.7197	2.8745697	0.0	0.0	226.28528	Astrocyte
RFX4	78.613625	4.4785876	0.0	0.0	352.078	Astrocyte
NHSL1	76.62986	4.0877876	0.0	0.0	313.24658	Astrocyte
TNIK	76.05507	2.233408	0.0	0.0	169.862	Astrocyte
SFXN5	75.74548	3.4185224	0.0	0.0	258.93762	Astrocyte
SOX5	75.51985	2.0946763	0.0	0.0	158.18964	Astrocyte
MACF1	74.902855	2.0095208	0.0	0.0	150.51884	Astrocyte
ZNRF3	72.20706	3.2501178	0.0	0.0	234.68146	Astrocyte
ABLIM1	71.81965	2.381294	0.0	0.0	171.0237	Astrocyte
NFIA	71.40397	2.687638	0.0	0.0	191.90802	Astrocyte
PARD3	71.360756	2.600526	0.0	0.0	185.5755	Astrocyte
CARMIL1	69.99147	2.5018032	0.0	0.0	175.10489	Astrocyte
AL137139.2	68.80431	6.115975	0.0	0.0	420.80545	Astrocyte
TRPS1	68.60902	2.8802187	0.0	0.0	197.60898	Astrocyte
SHROOM3	67.81264	3.6386623	0.0	0.0	246.74728	Astrocyte
AMZ2	67.20152	3.7630823	0.0	0.0	252.88486	Astrocyte
STON2	64.98858	4.789029	0.0	0.0	311.2322	Astrocyte
SASH1	64.37008	2.731003	0.0	0.0	175.79488	Astrocyte
GLI3	63.577244	5.615252	0.0	0.0	357.00226	Astrocyte
ALDH1L1	63.168163	5.5815005	0.0	0.0	352.57315	Astrocyte
GRAMD2B	62.767242	4.0355105	0.0	0.0	253.29787	Astrocyte
RANBP3L	61.256817	5.791533	0.0	0.0	354.77087	Astrocyte
HIF3A	60.439972	4.1519284	0.0	0.0	250.94244	Astrocyte
ADD3	60.000988	2.4396446	0.0	0.0	146.38109	Astrocyte
CPE	59.80589	2.1722786	0.0	0.0	129.91505	Astrocyte
LINC00299	59.167973	5.2400017	0.0	0.0	310.04028	Astrocyte
RGS20	58.458866	4.384268	0.0	0.0	256.29932	Astrocyte
SLC7A11	57.711803	5.281652	0.0	0.0	304.81366	Astrocyte
DCLK2	57.434277	2.2792232	0.0	0.0	130.90553	Astrocyte
SLCO1C1	56.913284	5.702138	0.0	0.0	324.5274	Astrocyte
AQP4	56.328808	5.134076	0.0	0.0	289.19638	Astrocyte
ALDH1A1	56.30038	5.946751	0.0	0.0	334.80435	Astrocyte
GJA1	55.768353	5.437861	0.0	0.0	303.26056	Astrocyte
COL5A3	55.388927	4.902759	0.0	0.0	271.55856	Astrocyte
FGFR3	55.161034	5.7738953	0.0	0.0	318.49402	Astrocyte
SLC25A18	54.948536	5.3441706	0.0	0.0	293.65436	Astrocyte
ACACB	54.81646	4.1609783	0.0	0.0	228.0901	Astrocyte
AL109809.4	54.070827	3.881353	0.0	0.0	209.86797	Astrocyte
ID4	52.982998	4.9460063	0.0	0.0	262.05423	Astrocyte
PRODH	52.666702	6.194278	0.0	0.0	326.23218	Astrocyte
CABLES1	52.363766	2.935375	0.0	0.0	153.70729	Astrocyte
ARHGEF26	52.298637	3.930926	0.0	0.0	205.58208	Astrocyte
ADGRA3	52.288746	3.3697836	0.0	0.0	176.20177	Astrocyte
LRP4	52.253986	3.5649717	0.0	0.0	186.28398	Astrocyte
ACSS1	52.160133	4.6172085	0.0	0.0	240.83421	Astrocyte
ITPKB	51.703304	3.8770483	0.0	0.0	200.4562	Astrocyte
ARHGEF4	51.280354	2.409637	0.0	0.0	123.56704	Astrocyte
ETNPPL	50.802044	6.533776	0.0	0.0	331.92917	Astrocyte
MYO10	50.76291	2.898546	0.0	0.0	147.13863	Astrocyte
TNC	50.661957	4.459959	0.0	0.0	225.95026	Astrocyte
FOXO1	50.223785	3.182929	0.0	0.0	159.85875	Astrocyte
FAM189A2	50.043358	4.849604	0.0	0.0	242.69048	Astrocyte
AC114971.1	49.919743	3.5591424	0.0	0.0	177.67146	Astrocyte
DNAH7	49.559925	3.4086273	0.0	0.0	168.9313	Astrocyte
CAMK2G	48.89359	2.1962185	0.0	0.0	107.381004	Astrocyte
ACSBG1	48.88658	5.571929	0.0	0.0	272.39255	Astrocyte
LINC01473	48.725704	2.0589058	0.0	0.0	100.32164	Astrocyte
GFAP	48.321186	5.3227873	0.0	0.0	257.2034	Astrocyte
AHCYL1	48.122402	2.7635567	0.0	0.0	132.98898	Astrocyte
CLU	47.444473	2.837859	0.0	0.0	134.64072	Astrocyte
TTYH1	47.06525	2.9830792	0.0	0.0	140.39937	Astrocyte
PLEKHG1	46.61501	3.127129	0.0	0.0	145.77115	Astrocyte
YAP1	46.167446	5.0417633	0.0	0.0	232.76534	Astrocyte
PPP1R9A-AS1	46.012028	3.585076	0.0	0.0	164.95662	Astrocyte
AASS	45.387955	3.1225781	0.0	0.0	141.72743	Astrocyte
NDRG2	44.689293	3.9848385	0.0	0.0	178.07962	Astrocyte
PON2	44.669968	3.7965622	0.0	0.0	169.59232	Astrocyte
ZNF98	44.26192	4.716115	0.0	0.0	208.74431	Astrocyte
GLUD1	44.179348	2.351703	0.0	0.0	103.896706	Astrocyte
SLC15A2	44.166355	3.3373096	0.0	0.0	147.3968	Astrocyte
GRAMD1C	43.951633	3.6578288	0.0	0.0	160.76755	Astrocyte
ZHX2	43.736546	2.2163792	0.0	0.0	96.93677	Astrocyte
PAPLN	43.12063	5.3662543	0.0	0.0	231.39626	Astrocyte
PLSCR4	42.91044	4.60289	0.0	0.0	197.51202	Astrocyte
AC053513.1	42.664692	2.6001966	0.0	0.0	110.936584	Astrocyte
GRM3	42.60635	2.1363668	0.0	0.0	91.0228	Astrocyte
ACSS3	42.458412	3.9023273	0.0	0.0	165.68661	Astrocyte
SOX9	42.090446	4.2164297	7.816e-321	2.14187e-319	177.4714	Astrocyte
RGMA	41.989384	4.5127687	2.51796e-319	6.892147e-318	189.48837	Astrocyte
FAM184A	41.7792	2.1693363	0.0	0.0	90.63314	Astrocyte
CST3	41.682404	2.8814664	0.0	0.0	120.106445	Astrocyte
CACHD1	41.35938	3.1307895	0.0	0.0	129.4875	Astrocyte
PAMR1	41.136322	4.7189345	1.708620878968153e-308	4.66612031792436e-307	194.11961	Astrocyte
NCAN	40.50669	2.2988858	8.24623396049177e-303	2.208971503956e-301	93.120255	Astrocyte
VAV3	40.30174	3.3789349	4.73776003940553e-299	1.25363970143693e-297	136.17696	Astrocyte
IRAG1	39.955757	5.6646557	1.58292299561607e-293	4.1334575179061e-292	226.3356	Astrocyte
AC091826.2	39.461864	2.7724895	5.36509371818996e-289	1.38280215497693e-287	109.40761	Astrocyte
PRDM16	39.458443	6.164194	2.37199624063444e-287	6.04820987946158e-286	243.2295	Astrocyte
LNC-LBCS	39.428413	3.6279018	1.12868907853502e-287	2.88723994864307e-286	143.0424	Astrocyte
FERMT2	39.284912	2.3687186	1.1964942472606e-287	3.05740829034727e-286	93.0549	Astrocyte
MLC1	39.116894	5.1276894	2.27257850516002e-283	5.71524727231225e-282	200.57928	Astrocyte
AC087564.1	38.774586	2.787207	4.69845599818856e-281	1.16683218180014e-279	108.07279	Astrocyte
EMX2OS	38.67252	4.7945676	5.48653354632426e-278	1.35128560204459e-276	185.41801	Astrocyte
EYA2	38.465187	2.9011269	6.16238774110394e-277	1.5146132591305e-275	111.592384	Astrocyte
PHF21B	38.397186	2.5384617	2.16929925890447e-276	5.32080901559069e-275	97.46979	Astrocyte
ANKFN1	38.222042	2.4618945	1.61243372704107e-274	3.93067816834216e-273	94.09863	Astrocyte
TP53BP2	38.04544	3.1735897	2.82147049396051e-271	6.78775762326062e-270	120.740616	Astrocyte
SORCS2	37.78625	2.0117307	9.56128742895788e-270	2.28407468530846e-268	76.01576	Astrocyte
SDC2	37.78388	3.7744348	1.54929113866984e-267	3.66798908014177e-266	142.6128	Astrocyte
TBL1X	37.590225	2.2880635	5.43850393311778e-267	1.28375616108377e-265	86.00882	Astrocyte
PSD2	37.584476	2.7477562	5.74519493969847e-266	1.35213418121768e-264	103.27298	Astrocyte
NWD1	37.45845	4.004998	1.95338266409955e-263	4.5747147440862e-262	150.02103	Astrocyte
METTL7A	37.36809	3.8589625	1.33226782855898e-262	3.09878998055364e-261	144.20207	Astrocyte
FADS2	36.656605	2.6601057	9.13264258345579e-255	2.06576216159553e-253	97.510445	Astrocyte
NAT8L	36.226994	2.7174478	2.38472253460286e-249	5.30356062942788e-248	98.44496	Astrocyte
AC073475.1	35.855713	2.0238695	2.82760486670006e-246	6.22464705697103e-245	72.56728	Astrocyte
F3	35.852043	5.3132863	4.93984351186969e-244	1.07651562309401e-242	190.49217	Astrocyte
EZR	35.76223	4.2986665	2.91132668442269e-243	6.30990358939285e-242	153.7299	Astrocyte
LTBP1	35.755966	2.563894	2.18598525594023e-244	4.78129123732763e-243	91.67451	Astrocyte
SERPINE2	35.698574	2.2192855	5.96940537258429e-244	1.29969491769664e-242	79.22533	Astrocyte
CECR2	35.59959	2.0076358	1.60787684299236e-243	3.494383939269e-242	71.471016	Astrocyte
PLEKHA7	35.380665	2.8681388	2.01327810188386e-239	4.30094652571803e-238	101.476654	Astrocyte
LINC02649	35.28161	3.2179282	3.30650407995797e-238	7.03842533663197e-237	113.53368	Astrocyte
SNTA1	35.23548	2.9173822	1.81698554657991e-237	3.84713609378434e-236	102.795364	Astrocyte
PLPP3	34.985424	3.0090847	9.18077683953999e-235	1.9301490355509e-233	105.2741	Astrocyte
AC099792.1	34.939102	3.892687	9.50293777061206e-234	1.99260808609641e-232	136.00699	Astrocyte
AGT	34.909157	5.290511	5.05677715715815e-233	1.05846026517829e-231	184.68729	Astrocyte
OGFRL1	34.886322	2.5471818	8.91153888899038e-234	1.87024646701073e-232	88.86181	Astrocyte
FGD6	34.803493	2.575798	8.59347435833814e-233	1.79244988781399e-231	89.64677	Astrocyte
TIMP3	34.8005	2.631363	6.83794028868929e-233	1.42877593709589e-231	91.57274	Astrocyte
ATP1B2	34.62263	2.7191203	1.2259760830971e-230	2.53499529896947e-229	94.1431	Astrocyte
AQP4-AS1	34.589565	2.4635935	1.4828527292156e-230	3.06349150062644e-229	85.21463	Astrocyte
BCL6	34.58531	2.161616	6.50537163263685e-231	1.34747667327276e-229	74.76017	Astrocyte
MTSS2	34.50994	2.0838313	3.3312011059504e-230	6.87017003174425e-229	71.912895	Astrocyte
EYA1	34.446075	4.2634583	7.40042084469892e-228	1.50797806289288e-226	146.8594	Astrocyte
SIRPB3P	34.387592	4.0012064	4.1153435220783e-227	8.33593074850203e-226	137.59186	Astrocyte
LINC00472	34.331173	3.5603464	9.33793015282034e-227	1.88825778433748e-225	122.230865	Astrocyte
DDAH1	34.230446	2.132034	1.0787751505651e-226	2.17958291225615e-225	72.98048	Astrocyte
PPP1R3C	34.157883	5.1943326	2.56740585667847e-224	5.14798343390004e-223	177.4274	Astrocyte
LAMA1	34.120747	3.4418404	1.98530888415762e-224	3.98751045553511e-223	117.43816	Astrocyte
TCF7L1	34.09667	2.8153656	9.5497786060794e-225	1.92294148435421e-223	95.99458	Astrocyte
STK33	33.73992	2.8584032	2.05978247740588e-220	4.08206766781659e-219	96.4423	Astrocyte
PAX6	33.655327	5.3526506	1.34381414850397e-218	2.6390340291996e-217	180.1452	Astrocyte
FGF2	33.63191	2.8594253	4.09739571360446e-219	8.08659033179173e-218	96.16793	Astrocyte
AC097518.2	33.430485	4.5123806	3.96248098434979e-216	7.68044789820191e-215	150.85107	Astrocyte
SLC16A9	33.215168	3.2003002	4.56762793336487e-214	8.74673233408448e-213	106.29851	Astrocyte
C4orf19	33.190384	2.8070612	2.73478418578923e-214	5.25806369140331e-213	93.16744	Astrocyte
CKAP2LP1	33.152462	4.138873	5.21023926406079e-213	9.93738514355787e-212	137.21384	Astrocyte
RHOBTB3	32.986332	2.1473398	2.48857549395626e-212	4.7350461573353e-211	70.83286	Astrocyte
SNTB1	32.953445	3.6266255	4.73940502968232e-211	8.98903383553351e-210	119.5098	Astrocyte
TULP3	32.73074	2.8732445	8.36305163165651e-209	1.5687137210883e-207	94.04342	Astrocyte
TGFB2	32.72931	2.474759	4.91793671504385e-209	9.23216765538272e-208	80.997154	Astrocyte
ABCD2	32.67489	2.565754	3.13401297507468e-208	5.86023555598083e-207	83.835724	Astrocyte
TLE1	32.63228	2.388098	5.97877350600095e-208	1.11446394962133e-206	77.92908	Astrocyte
ITGA6	32.566776	2.896383	3.76373645848236e-207	6.96671125051849e-206	94.32586	Astrocyte
TPCN1	32.481014	2.128252	1.19929479039347e-206	2.21474725776691e-205	69.127785	Astrocyte
PLIN5	32.407345	4.868885	1.3653701268204e-204	2.49248003013209e-203	157.78764	Astrocyte
SLC39A12	32.379818	4.875516	2.66045897984785e-204	4.84923566808507e-203	157.86832	Astrocyte
DPF3	32.287235	2.019673	8.17430343327278e-205	1.49565286379628e-203	65.20966	Astrocyte
HOPX	32.21658	3.3112993	8.90254798226888e-203	1.60914060989592e-201	106.67874	Astrocyte
CDC14A	32.213043	2.8539448	3.13225669105336e-203	5.68744339462325e-202	91.93425	Astrocyte
FAM107A	32.167248	3.6322877	3.86906785193237e-202	6.97749218289861e-201	116.8407	Astrocyte
PTAR1	32.165405	2.315869	7.19401326061846e-203	1.3022966601853e-201	74.49087	Astrocyte
SDC4	31.888386	6.231576	9.82510194515252e-199	1.73768735515119e-197	198.7149	Astrocyte
DIO2	31.876717	2.9874651	3.67693249418592e-199	6.53217195185444e-198	95.23058	Astrocyte
PDGFRB	31.816523	4.5382495	4.12504221955245e-198	7.27943238759068e-197	144.39131	Astrocyte
SLC25A48	31.80852	3.1780214	2.091327438068e-198	3.69328425562808e-197	101.08816	Astrocyte
NADK2	31.709536	2.1421852	8.71927548182532e-198	1.5375462038624e-196	67.9277	Astrocyte
RHOJ	31.663065	2.9825447	6.31502849865517e-197	1.10948116754928e-195	94.43651	Astrocyte
LINC00499	31.628422	4.2225094	4.97279641513812e-196	8.70458438570543e-195	133.55132	Astrocyte
LGR4	31.52896	2.0330675	6.78541343039111e-196	1.18687484661742e-194	64.1005	Astrocyte
PLXNB1	31.345125	3.4195578	3.1768295369327e-193	5.50027545315996e-192	107.18647	Astrocyte
GRIN2C	31.21184	4.7215796	1.95183645205805e-191	3.34534384281208e-190	147.36919	Astrocyte
FAT1	31.104801	2.4203935	4.2328385859821e-191	7.24964832818961e-190	75.28586	Astrocyte
STOX1	31.096684	3.2385669	1.97439732115902e-190	3.37430871209694e-189	100.70869	Astrocyte
HEPH	31.019674	4.277005	1.9001698368859e-189	3.23354383163432e-188	132.67131	Astrocyte
CD38	30.957415	4.8538117	1.11403607789433e-188	1.88233409872988e-187	150.26146	Astrocyte
ELOVL2	30.688063	2.416754	2.00356236316055e-186	3.3520652842183e-185	74.1655	Astrocyte
SLC14A1	30.5849	5.157222	1.35864231224461e-184	2.25566792243898e-183	157.73311	Astrocyte
ARHGEF26-AS1	30.556637	3.002739	1.07580665211181e-184	1.78858482517417e-183	91.7536	Astrocyte
SOX2	30.449776	2.3814013	5.29386338667287e-184	8.76465256956027e-183	72.51314	Astrocyte
AC023095.1	30.396671	3.0457673	5.64139468243147e-183	9.25010251883417e-182	92.581184	Astrocyte
CGNL1	30.392546	2.8979232	2.96596076402611e-183	4.87329225190534e-182	88.075264	Astrocyte
AL392086.3	30.340223	3.108849	2.21821792044058e-182	3.62222831789206e-181	94.32317	Astrocyte
AC008957.3	30.295818	4.2474303	1.08716023604108e-181	1.77042262209395e-180	128.67938	Astrocyte
ITGA7	30.257547	3.3848913	2.31491305026782e-181	3.76465498168043e-180	102.41851	Astrocyte
AC027117.2	30.200838	4.8305073	1.58404220142173e-180	2.56382553456182e-179	145.88536	Astrocyte
LINC01748	30.124378	3.190132	6.01247773191363e-180	9.71161799502391e-179	96.10074	Astrocyte
SLC7A2	29.696926	3.7577777	2.6749095238881e-175	4.24019401323246e-174	111.594444	Astrocyte
BBOX1	29.68533	4.5809484	4.74562039989414e-175	7.5076533479679e-174	135.98695	Astrocyte
EDNRB	29.685005	3.5011935	2.502175488501e-175	3.96901968205937e-174	103.932945	Astrocyte
UFL1-AS1	29.634743	2.2338564	3.7143059706223e-175	5.88390489339577e-174	66.19976	Astrocyte
AMOT	29.551056	3.650569	8.0239478524178e-174	1.2593741984825e-172	107.87817	Astrocyte
MFGE8	29.492683	3.9484396	3.64150201633285e-173	5.67802809492423e-172	116.45008	Astrocyte
BOC	29.458391	2.9766293	5.3864049619177e-173	8.39328632007059e-172	87.68671	Astrocyte
TPD52L1	29.331938	3.1823378	1.51099644516313e-171	2.33465108549153e-170	93.34413	Astrocyte
AC091078.1	29.262358	2.5701692	4.21436941872145e-171	6.50322209137463e-170	75.20921	Astrocyte
COL23A1	29.199955	2.5931458	2.3180682941004e-170	3.56089344069895e-169	75.71974	Astrocyte
MT3	29.045536	2.5147374	7.22354457936099e-169	1.10253858077173e-167	73.04189	Astrocyte
SIRPG	29.014164	3.8197098	4.43362802992205e-168	6.74120700646503e-167	110.82568	Astrocyte
CSRP1	28.593966	3.2908008	5.899552406098e-164	8.79619943175625e-163	94.097046	Astrocyte
PLOD2	28.465778	2.145251	5.79213317031495e-163	8.59304585647037e-162	61.066242	Astrocyte
GPAM	28.380173	2.6837876	7.77541351466459e-162	1.14711406932622e-160	76.16636	Astrocyte
PMP22	28.370129	3.0088277	9.48043581842207e-162	1.3969287413288e-160	85.36083	Astrocyte
RAPGEF3	28.29487	3.1167974	7.72663404468747e-161	1.13221070841668e-159	88.18938	Astrocyte
HPSE2	28.20912	2.593534	4.98618905954751e-160	7.26624287094574e-159	73.16131	Astrocyte
AC234582.1	28.154034	5.041111	4.05833720707713e-159	5.87104474234987e-158	141.92761	Astrocyte
GOLIM4	28.063559	2.007091	5.34774782786374e-159	7.72232925282249e-158	56.32612	Astrocyte
SH3BP2	27.83667	2.7254322	2.37811022738501e-156	3.37078037640226e-155	75.86696	Astrocyte
AC015983.2	27.765682	4.617728	3.11298264447165e-155	4.38114635341492e-154	128.21437	Astrocyte
ADD3-AS1	27.672039	2.8678753	1.62468393446134e-154	2.27579845367173e-153	79.359955	Astrocyte
WDR49	27.420021	3.5283725	8.37325379622979e-152	1.15792774800414e-150	96.74805	Astrocyte
AC106845.1	27.415127	3.583554	9.03630190883723e-152	1.24889550033964e-150	98.24359	Astrocyte
GNA14	27.255365	2.676152	1.9052491862519e-150	2.6165348991608e-149	72.9395	Astrocyte
ITGB4	27.008467	4.701059	1.28375138823366e-147	1.72914784445643e-146	126.96839	Astrocyte
EFEMP1	26.951965	4.185471	4.30476016425817e-147	5.78848206858878e-146	112.80667	Astrocyte
AC008957.2	26.940403	3.9486482	4.74407184459291e-147	6.37561538032354e-146	106.378174	Astrocyte
GABRG1	26.849808	2.0719206	1.36963582561816e-146	1.8385972814506e-145	55.630672	Astrocyte
ID2	26.829111	2.4145377	3.13237315697799e-146	4.1954442941299e-145	64.7799	Astrocyte
AL591686.2	26.82541	3.2562244	5.51746854752633e-146	7.38170413252387e-145	87.349556	Astrocyte
LCNL1	26.808756	3.7245922	1.0910391649301e-145	1.45804174501673e-144	99.851685	Astrocyte
RNF182	26.55294	2.8786492	2.35463666454324e-143	3.12044984543499e-142	76.4366	Astrocyte
LINC01965	26.416094	2.1645288	2.67245732733166e-142	3.518169803474e-141	57.1784	Astrocyte
GPR37L1	26.38203	2.8649874	9.08275967789991e-142	1.1937269761897e-140	75.58418	Astrocyte
WIF1	26.349482	2.6911917	2.21088559273642e-141	2.89613864925434e-140	70.91151	Astrocyte
STK17B	26.33288	3.218476	3.4616650141394e-141	4.52961337003828e-140	84.75175	Astrocyte
MT2A	26.261656	3.7282672	2.14127070650872e-140	2.78657395818091e-139	97.91047	Astrocyte
ZNF423	26.248198	2.3773623	1.52391083517406e-140	1.9853310503489e-139	62.401474	Astrocyte
FUT10	26.196226	2.2031977	4.53291041634661e-140	5.88932518997927e-139	57.715466	Astrocyte
PDK4	26.02044	3.6517868	4.39664122681872e-138	5.63550126282716e-137	95.021095	Astrocyte
GLI2	25.889091	4.022484	9.71211302799477e-137	1.22836332467068e-135	104.13845	Astrocyte
EMID1	25.818419	2.0750616	1.83195333157184e-136	2.31332623824175e-135	53.574806	Astrocyte
SCARA3	25.65827	3.3434012	1.39448024226553e-134	1.73970714054697e-133	85.78589	Astrocyte
AHNAK	25.621256	3.224645	2.80917282713718e-134	3.4954848315124e-133	82.61945	Astrocyte
ACOT11	25.581976	3.3293972	8.26655811495018e-134	1.02487265740263e-132	85.17256	Astrocyte
PBXIP1	25.46016	3.9514174	1.23719473797365e-132	1.52433900506614e-131	100.603714	Astrocyte
NID1	25.437557	2.9313035	1.42102208655187e-132	1.74992704367165e-131	74.5652	Astrocyte
CPT1A	25.208754	2.7006598	1.91790915414831e-130	2.34246271229763e-129	68.08027	Astrocyte
CDC42EP4	25.20587	3.2850337	2.82060119269071e-130	3.43969069232426e-129	82.80213	Astrocyte
FRMPD2	25.17618	4.308462	7.04653880460253e-130	8.58439098827435e-129	108.47062	Astrocyte
LINC01727	25.092976	3.8859055	3.68702197560429e-129	4.47567672710703e-128	97.508934	Astrocyte
NOTCH1	25.035091	2.4294746	6.0405927577427e-129	7.32149323524879e-128	60.822117	Astrocyte
THSD7A	66.47818	3.0574925	0.0	0.0	203.25653	IN-VIP
ANO4	55.310474	2.0813112	0.0	0.0	115.11831	IN-VIP
NR3C2	52.14198	2.3987598	0.0	0.0	125.07609	IN-VIP
GALNT13	51.64337	2.0275955	0.0	0.0	104.71187	IN-VIP
CIT	51.538925	2.3204727	0.0	0.0	119.59467	IN-VIP
CALB2	48.254257	5.1033416	0.0	0.0	246.25795	IN-VIP
VWC2L	41.13251	2.9589725	4.26423167943462e-281	8.61555487028821e-279	121.70997	IN-VIP
PROX1-AS1	40.969936	4.5214167	9.177823147984e-278	1.79351214484497e-275	185.24216	IN-VIP
VIP	39.71669	6.642298	3.83637881634406e-264	6.98191659240144e-262	263.8101	IN-VIP
IQGAP2	38.604206	3.4997044	7.9721790590191e-254	1.37728058656575e-251	135.1033	IN-VIP
LAMA3	37.966263	3.1115978	1.30746339425991e-247	2.16466908212157e-245	118.13574	IN-VIP
ST8SIA5	36.638836	2.1975152	4.56975813061436e-235	6.64314656048641e-233	80.514404	IN-VIP
PARM1	36.457375	2.8321226	2.93558782108159e-232	4.14126326878143e-230	103.251755	IN-VIP
B4GALT6	36.130836	2.121456	7.13927311690888e-230	9.72613773601283e-228	76.64998	IN-VIP
AC013265.1	35.494854	4.870191	2.24222865638562e-221	2.82841129084072e-219	172.86671	IN-VIP
GLRA2	34.93752	2.4355438	2.3715422110852e-217	2.81293223156628e-215	85.09186	IN-VIP
ARL4C	34.931408	2.4123769	2.89836013401265e-217	3.38724529191155e-215	84.26772	IN-VIP
SCG2	34.056873	2.6763186	5.40975026362468e-208	5.94349566981917e-206	91.14704	IN-VIP
AC004083.1	33.64468	2.0839007	1.35472755426984e-204	1.42282200975098e-202	70.112175	IN-VIP
CHRNA2	31.943052	7.0797977	4.1469616665478e-186	3.74498913227902e-184	226.15034	IN-VIP
ADRA1B	31.939735	3.5315325	1.39305604352379e-186	1.26280795184984e-184	112.79621	IN-VIP
CRH	31.70312	4.44487	5.06512377559933e-184	4.50588119156954e-182	140.91624	IN-VIP
ARHGAP28	30.650373	2.4643073	1.18536386495863e-174	9.6451398991395e-173	75.53194	IN-VIP
AL391832.4	29.742483	4.543736	2.58408024126608e-165	1.94344028492191e-163	135.142	IN-VIP
CCK	28.8784	2.4940305	1.01742456037106e-157	7.11331933835966e-156	72.02361	IN-VIP
AL356108.1	28.813765	4.0964365	1.20794616460573e-156	8.32330766195528e-155	118.03376	IN-VIP
LINC02885	28.139294	2.2235644	5.30541474455254e-151	3.51351091457992e-149	62.56953	IN-VIP
INHBA-AS1	27.863567	2.7607975	2.65247699662722e-148	1.71841587164645e-146	76.92567	IN-VIP
RGS8	25.919294	3.1393666	1.10309843626174e-130	5.92319140065679e-129	81.37017	IN-VIP
GRIN2D	25.840385	2.2665515	2.60509397596393e-130	1.39255707356404e-128	58.568565	IN-VIP
ASIC4	25.698679	3.0852175	7.51274219050785e-129	3.96263908327207e-127	79.28601	IN-VIP
ASIC1	25.691109	2.0737321	4.52372192714476e-129	2.39135375754009e-127	53.276478	IN-VIP
NPR3	25.42685	3.3533313	2.48010482680391e-126	1.27157374571681e-124	85.26465	IN-VIP
GPR149	25.339178	4.2351937	1.80091931484019e-125	9.19394376554713e-124	107.31633	IN-VIP
ANKRD29	25.29287	2.2141378	1.76334197744919e-125	9.0214240524391e-124	56.0019	IN-VIP
VWDE	25.072512	4.2313004	3.880897912449e-123	1.94788393959361e-121	106.089325	IN-VIP
ZNF804B	68.65416	3.155526	0.0	0.0	216.63998	L5/L6-CC
TENM4	68.29991	2.0286143	0.0	0.0	138.55417	L5/L6-CC
TMEM132D	56.33439	2.0676975	0.0	0.0	116.482475	L5/L6-CC
EFNA5	51.924335	2.231075	0.0	0.0	115.84709	L5/L6-CC
SYN3	50.969654	2.0379422	0.0	0.0	103.87321	L5/L6-CC
NECAB1	48.73763	2.4930527	7.19732343207813e-310	1.66593580528324e-307	121.50548	L5/L6-CC
IGSF21	46.120544	2.443207	2.2512195890092e-287	4.32833275980391e-285	112.68204	L5/L6-CC
CABP1	45.393967	2.550785	6.11037360313305e-281	1.129282302886e-278	115.79025	L5/L6-CC
KLHL1	43.377132	3.3039696	2.63267216415217e-262	4.04938948810012e-260	143.31673	L5/L6-CC
RIT2	42.460354	3.0177546	3.0205594833223e-255	4.28649753820755e-253	128.13493	L5/L6-CC
MCHR2	39.378033	3.353518	3.73444028154195e-229	4.32198013360396e-227	132.05495	L5/L6-CC
ADAMTS3	38.08625	3.283234	8.22362456700304e-219	8.56154730576068e-217	125.04607	L5/L6-CC
AK5	37.22889	2.321245	4.73092493408662e-213	4.68008221384063e-211	86.41737	L5/L6-CC
ATP8B1	35.170128	2.8681688	3.15223719260292e-195	2.67446572629346e-193	100.87386	L5/L6-CC
GALNT14	30.654861	2.15409	2.60009847565403e-159	1.58539508332654e-157	66.033325	L5/L6-CC
RASGRP1	30.61484	2.3155465	9.92069098950677e-159	5.95766231437861e-157	70.89008	L5/L6-CC
AC019211.1	27.0221	3.3231487	1.09030552847056e-129	4.9137947267045e-128	89.79846	L5/L6-CC
BACE2	27.013885	3.6243458	1.44591256698084e-129	6.47969953184028e-128	97.90766	L5/L6-CC
AC007368.1	26.335001	2.4433572	9.49267612622593e-125	4.048566932475e-123	64.34582	L5/L6-CC
LINC02197	25.195436	2.8189626	7.48756477144065e-116	3.00018540699019e-114	71.024994	L5/L6-CC
FGF14	76.581245	2.0394533	0.0	0.0	156.18387	IN-SV2C
CRACD	53.775898	2.1409836	0.0	0.0	115.133316	IN-SV2C
SLC6A1	53.39125	2.5966055	0.0	0.0	138.63602	IN-SV2C
DNER	51.34303	2.1983323	0.0	0.0	112.86904	IN-SV2C
FGF13	48.804718	2.9441614	0.0	0.0	143.68896	IN-SV2C
RPH3A	48.278965	2.260114	0.0	0.0	109.11596	IN-SV2C
UBASH3B	42.309414	2.2491298	1.63802661239652e-288	5.20695899548607e-286	95.15936	IN-SV2C
CXCL14	39.994987	4.125493	2.99611694292987e-261	7.36396124086507e-259	164.99904	IN-SV2C
KIT	35.67258	4.014248	1.0194038316226e-218	1.59892149669173e-216	143.19858	IN-SV2C
BMP6	33.06337	3.7275598	9.59220188178129e-194	1.27758483275725e-191	123.24569	IN-SV2C
SV2C	31.384335	3.850388	7.27145208280803e-178	8.1389055918416e-176	120.841866	IN-SV2C
CTXND1	30.050425	3.073413	7.08956571903437e-166	7.13174414799572e-164	92.35736	IN-SV2C
ADRA1A	30.012152	2.690447	1.07070792351661e-165	1.07255242035964e-163	80.74611	IN-SV2C
FREM1	29.87822	2.678841	2.37236444024338e-164	2.3180139598296e-162	80.039	IN-SV2C
EYA4	28.399097	4.2228794	1.62782753451864e-150	1.30670155725451e-148	119.925964	IN-SV2C
CHRNA7	27.814848	2.7655528	1.21486090202459e-145	9.25351398248187e-144	76.92343	IN-SV2C
LINC00200	25.569534	3.3525186	5.94764595803635e-126	3.62654289732851e-124	85.722336	IN-SV2C
AC106741.1	25.523798	2.787553	1.08421025126772e-125	6.57726631055313e-124	71.14894	IN-SV2C
LAMP5	25.227936	4.3247595	6.05907627543059e-123	3.61136093706351e-121	109.10475	IN-SV2C
COBLL1	32.217155	6.727419	2.25654819066642e-70	1.88106172775098e-69	216.7383	End-FLT
UTRN	31.402428	4.452755	4.41720937899494e-69	3.60900235793757e-68	139.82732	End-FLT
EBF1	26.714035	9.162333	1.07471265804289e-59	7.51605294232934e-59	244.76288	End-FLT
PTPRD	163.67014	2.439926	0.0	0.0	399.34302	L4
CELF2	146.92479	2.0982726	0.0	0.0	308.28827	L4
CASC15	125.35244	3.7914047	0.0	0.0	475.26184	L4
GRM7	122.50955	2.3972495	0.0	0.0	293.68594	L4
KHDRBS2	122.50091	2.3796887	0.0	0.0	291.51404	L4
KHDRBS3	121.59026	2.2555263	0.0	0.0	274.25003	L4
RORB	116.397354	4.312677	0.0	0.0	501.9842	L4
NELL2	108.59489	2.319802	0.0	0.0	251.91864	L4
ZNF385B	99.764015	2.5444412	0.0	0.0	253.84367	L4
CELF4	90.76012	2.2256413	0.0	0.0	201.99947	L4
FSTL4	87.89617	3.1209898	0.0	0.0	274.32306	L4
MICAL2	79.84478	2.2159812	0.0	0.0	176.93454	L4
PDZRN3	77.2245	2.0001223	0.0	0.0	154.45845	L4
AC090578.1	66.69163	2.457449	0.0	0.0	163.89127	L4
NREP	65.470146	2.564846	0.0	0.0	167.92085	L4
TSHZ3	62.0169	2.3232388	0.0	0.0	144.08006	L4
FOXP1	59.858753	2.6552172	0.0	0.0	158.93799	L4
RARB	54.35637	2.5992885	0.0	0.0	141.28789	L4
RAB27B	53.76282	2.0668166	0.0	0.0	111.11789	L4
GABRA5	53.13898	2.4489465	0.0	0.0	130.13452	L4
KCNH5	53.049294	2.0807097	0.0	0.0	110.38018	L4
DPY19L1	46.645924	2.0614853	0.0	0.0	96.15988	L4
AC092422.1	46.22929	2.7177904	0.0	0.0	125.64152	L4
AC073091.1	45.817024	3.4404335	0.0	0.0	157.63043	L4
AC109466.1	45.471764	3.0921066	0.0	0.0	140.60355	L4
LINC01811	43.58823	2.116838	0.0	0.0	92.26922	L4
PHLDB2	43.221634	2.8870826	0.0	0.0	124.784424	L4
AL033539.2	43.217503	5.7604895	0.0	0.0	248.95396	L4
OVOL2	42.635246	2.7307477	0.0	0.0	116.4261	L4
AC008415.1	41.685978	3.3078609	0.0	0.0	137.89142	L4
SLC17A7	41.30559	2.0064917	0.0	0.0	82.879326	L4
AL133166.1	40.774246	2.6508582	0.0	0.0	108.08675	L4
AC060765.2	39.799007	3.1635997	8.26596583501864e-299	4.32168621650612e-297	125.90813	L4
AC013287.1	38.336185	2.0789251	2.01819950444698e-282	9.85981442326242e-281	79.69806	L4
ANKRD34C-AS1	36.79193	2.021379	1.38766832494507e-262	6.27768511100862e-261	74.37044	L4
CXXC4	34.412945	2.0699503	2.74938837649564e-233	1.08165294198073e-231	71.233086	L4
RMST	34.07676	2.1411324	9.34976244151515e-229	3.58949575472081e-227	72.96285	L4
LINC02217	33.986923	2.2478204	1.30651916815095e-227	4.96789848291656e-226	76.3965	L4
HTR2A	33.667057	2.260277	7.41702828772016e-224	2.80236721723512e-222	76.09688	L4
SLC30A3	32.71818	2.5246868	2.69468646414805e-212	9.54591678926505e-211	82.603165	L4
TLL1	32.707275	2.3297422	1.35280877023738e-212	4.8066041566661e-211	76.19952	L4
C12orf42	32.263412	2.1214466	2.04085968739355e-207	7.00088284994959e-206	68.44511	L4
SLC38A11	32.188133	2.8548038	6.9218146677176e-206	2.3440764700718e-204	91.89081	L4
AL596451.1	31.94374	2.3177452	1.75818957229216e-203	5.9038024778898e-202	74.03745	L4
NEUROD6	31.899918	2.9741962	1.52518926977888e-202	5.11421060208133e-201	94.87661	L4
SLC22A10	31.27392	2.321603	1.14567065207913e-195	3.7467673547625e-194	72.60563	L4
CPNE9	30.5034	2.6061885	5.99971710601675e-187	1.85044315038221e-185	79.49761	L4
LNX2	30.272545	2.1633651	8.07098702489443e-185	2.47326994422246e-183	65.49057	L4
CCDC68	29.834019	4.193346	5.02335915328799e-179	1.48957593996939e-177	125.10436	L4
NRN1	29.348097	2.1361473	1.22557831205406e-174	3.55462439631153e-173	62.691856	L4
LINC00378	29.246126	2.2699099	2.72959705744143e-173	7.87848952136335e-172	66.38607	L4
LINC02055	29.110884	2.0709386	5.76935754479968e-172	1.64727249371939e-170	60.286854	L4
AC112206.2	27.7525	2.5236933	3.2325897215621e-157	8.34071120690065e-156	70.0388	L4
AC011995.2	27.244806	2.0661225	2.71382871706448e-152	6.73261086821377e-151	56.291107	L4
AC021134.1	27.14756	3.9086857	1.10817163599532e-150	2.70973538192456e-149	106.11128	L4
LINC02232	26.40765	2.7126832	1.55205172019119e-143	3.62413957503216e-142	71.63559	L4
PCSK1	26.250519	2.1073973	2.77360563653627e-142	6.41372764118925e-141	55.320274	L4
BARX2	25.388922	3.6701312	2.8009158806467e-133	6.04860828899439e-132	93.18067	L4
LINC01202	25.291382	3.2946436	2.19228091970094e-132	4.69597209403326e-131	83.32609	L4
SCHLAP1	25.233946	2.6526163	5.84431310536956e-132	1.24739721347462e-130	66.935974	L4
MIR924HG	25.085659	3.32574	2.36948885052661e-130	5.00363008728123e-129	83.42838	L4
FYN	98.65331	4.3806925	0.0	0.0	432.16983	COP
BMPER	58.157825	4.534121	1.84418607367116e-265	1.18830378871335e-262	263.6946	COP
GPR17	35.16082	6.6957464	9.44137815742536e-154	9.57837858090119e-152	235.42793	COP
PPP1R16B	53.004738	4.08269	8.90827946371799e-243	3.59969984227967e-240	216.4019	COP
DSCAML1	59.359325	3.2989743	3.40720447087785e-275	2.62036005774835e-272	195.82489	COP
PKP4	53.89366	3.5029845	2.12666157264771e-248	9.38921084323968e-246	188.78867	COP
AL359091.1	29.563883	5.690768	2.92020995208639e-123	1.83212435441294e-121	168.2412	COP
SIRT2	40.058144	4.184223	6.42895899361941e-180	9.70081084600508e-178	167.61221	COP
UST	42.543022	3.7064445	2.71144397941104e-193	5.2986504846835e-191	157.68335	COP
ABTB2	30.842237	4.7326937	1.89386075118345e-130	1.36822830815044e-128	145.96686	COP
OPCML	61.504425	2.2230842	1.18046462149412e-305	1.40717285205206e-302	136.72952	COP
TMEM108	37.859547	3.1540968	1.99051499459612e-169	2.56518205330628e-167	119.412674	COP
CEROX1	30.156796	3.4825873	7.10048003535811e-127	4.83664412922779e-125	105.023674	COP
NFASC	36.534325	2.6899948	1.51576887549132e-162	1.78898246339548e-160	98.277145	COP
PCDH7	38.627052	2.4361284	1.92845719244688e-175	2.75307472605545e-173	94.10046	COP
SERINC5	33.081783	2.7860107	1.45309945137508e-143	1.28308681556419e-141	92.16621	COP
CAMSAP2	34.939545	2.5712664	7.46364426373992e-154	7.60430525178732e-152	89.838875	COP
ARHGAP35	33.932804	2.6318467	3.12094972178276e-148	2.96440487318815e-146	89.30594	COP
PHYHIPL	33.058678	2.6603	1.1616439178914e-143	1.03338629277794e-141	87.946	COP
EPHB1	30.495136	2.8324738	4.57031832183008e-129	3.23326288162466e-127	86.37667	COP
GRID1	38.849228	2.0166566	9.49617559579538e-177	1.37211104472338e-174	78.34555	COP
MPZL1	28.31137	2.7513328	8.0473978410001e-117	4.64547244375989e-115	77.894005	COP
RNF144A	29.868803	2.443698	9.38796212861757e-126	6.25191075721708e-124	72.99033	COP
MAP4K5	32.669968	2.2049415	8.338131027912e-142	6.97506602934913e-140	72.03537	COP
KIF21A	30.014177	2.3468115	1.56857733428522e-126	1.06542598936449e-124	70.437614	COP
PLPPR1	29.46492	2.3805523	9.52201021238043e-124	6.08617280089441e-122	70.142784	COP
KCNQ1OT1	29.38399	2.3574736	3.01939301989199e-123	1.88937923851036e-121	69.27198	COP
SOGA1	26.522062	2.5956993	1.13126753590922e-106	5.50419373951262e-105	68.8433	COP
SLC1A1	26.269382	2.5651731	2.91212093121501e-105	1.39413403857624e-103	67.38551	COP
SH3RF3	27.910473	2.281146	7.25424197202323e-115	4.05982119377948e-113	63.667866	COP
OPHN1	28.238861	2.2009976	8.86174258900308e-117	5.10320785179764e-115	62.153664	COP
ZNF827	25.511541	2.2357929	3.94851452866548e-101	1.72411236040135e-99	57.03852	COP
FGF12	118.085526	2.1011372	0.0	0.0	248.11389	IN-PV
CNTNAP2	114.5323	2.6263664	0.0	0.0	300.8038	IN-PV
GABRG3	99.07073	2.9594612	0.0	0.0	293.19598	IN-PV
GRIA1	78.55037	2.0687163	0.0	0.0	162.49843	IN-PV
PAM	75.50099	2.7101815	0.0	0.0	204.62138	IN-PV
SLIT2	71.07726	3.2391608	0.0	0.0	230.23068	IN-PV
HCN1	66.399414	2.1293204	0.0	0.0	141.38562	IN-PV
GABRB2	65.373924	2.0457835	0.0	0.0	133.74089	IN-PV
MYO16	61.38988	2.2434568	0.0	0.0	137.72556	IN-PV
TENM1	61.292126	2.4876134	0.0	0.0	152.47112	IN-PV
SCN1A-AS1	61.214462	3.5055501	0.0	0.0	214.59036	IN-PV
SRRM4	59.304096	2.00739	0.0	0.0	119.04645	IN-PV
OSBPL3	56.682835	2.491474	0.0	0.0	141.2238	IN-PV
SDK1	52.967674	2.2624037	0.0	0.0	119.83427	IN-PV
TRPC4	45.56568	2.7610173	0.0	0.0	125.80763	IN-PV
CNTNAP3B	45.00281	3.1854894	0.0	0.0	143.35597	IN-PV
MYO5B	43.754177	3.046027	1.473658526237e-312	2.0076281670873e-310	133.2764	IN-PV
PPARGC1A	43.345142	2.6753654	5.54308797565894e-309	7.46625765128162e-307	115.964096	IN-PV
DGKD	41.43066	2.0101016	2.62360537641155e-290	3.2409002994315e-288	83.27983	IN-PV
ADCY8	39.662006	2.0292594	7.02702343678848e-271	7.51261281419166e-269	80.484505	IN-PV
HUNK	39.184017	2.4949207	4.95963483600085e-264	5.07479202253632e-262	97.76102	IN-PV
PLCXD3	37.99398	2.8794432	9.96042844374189e-251	9.34907773729333e-249	109.401505	IN-PV
ADAMTS9-AS2	37.67936	2.1540587	6.51939006803236e-249	6.02437126402944e-247	81.16355	IN-PV
CNTNAP3	37.35321	3.1164048	1.81763361024148e-243	1.62300385399877e-241	116.40772	IN-PV
GALNT7	37.050217	2.002223	2.31777517578541e-242	2.03154698404044e-240	74.1828	IN-PV
ADAMTS17	36.77131	2.0218003	1.07273440379706e-239	9.2328739786736e-238	74.344246	IN-PV
EYS	35.73861	2.3274798	1.41188844271707e-227	1.08234187661793e-225	83.18089	IN-PV
CPLX1	35.091564	2.7686067	3.24098414273024e-220	2.36294504424562e-218	97.15474	IN-PV
CMTM8	33.241196	2.6413908	9.8801161298111e-202	6.48903164327345e-200	87.802986	IN-PV
TAFA4	31.100843	3.8263555	1.25365244965894e-179	7.04913397460349e-178	119.002884	IN-PV
SLC7A8	29.205452	2.0814073	2.76630757995592e-162	1.3682891911562e-160	60.78844	IN-PV
TAC1	29.062548	3.5223062	2.75478077834956e-160	1.3430823831622e-158	102.367195	IN-PV
MYO1B	28.11639	2.4485486	9.32076895947822e-152	4.25702016787203e-150	68.844345	IN-PV
KCNS3	27.496675	2.9288955	7.4880948916436e-146	3.21085737970638e-144	80.53489	IN-PV
CFAP161	27.043201	2.1197565	5.94928074358249e-142	2.47102442870645e-140	57.325	IN-PV
CNTNAP3P2	26.903728	2.9118373	2.32807656909964e-140	9.58612668115796e-139	78.33928	IN-PV
AC022905.1	25.603746	2.7640986	1.02464914515211e-128	3.78152635751883e-127	70.77128	IN-PV
SLC26A4	25.39652	2.216616	5.37193037389987e-127	1.96128931154895e-125	56.29433	IN-PV
GABRG3-AS1	25.28989	2.2014918	4.45608490402487e-126	1.60965939692207e-124	55.675488	IN-PV
COL24A1	25.190235	2.7818558	5.00081693150686e-125	1.78747341025569e-123	70.0756	IN-PV
CCBE1	107.21998	5.254297	0.0	0.0	563.3656	L2/3_IS
CDH13	98.306725	3.1913	0.0	0.0	313.72623	L2/3_IS
DAB1	80.9669	2.5557938	0.0	0.0	206.93471	L2/3_IS
PBX1	76.614815	2.4131944	0.0	0.0	184.88644	L2/3_IS
AFF3	65.67671	2.1437747	0.0	0.0	140.79608	L2/3_IS
CACNA1E	64.53002	2.4804478	0.0	0.0	160.06335	L2/3_IS
LINC01122	57.62061	2.7228508	0.0	0.0	156.89232	L2/3_IS
MIR137HG	52.44768	2.6331813	0.0	0.0	138.10426	L2/3_IS
EPHA3	51.673843	3.4080017	0.0	0.0	176.10454	L2/3_IS
CACNA2D1	51.591454	2.1007667	0.0	0.0	108.38161	L2/3_IS
MCTP1	50.274403	2.4368136	0.0	0.0	122.509346	L2/3_IS
STK32B	42.89903	3.8413844	1.99490775864663e-258	6.60563831581865e-256	164.79166	L2/3_IS
CLMP	40.438408	3.1692052	7.89203254512959e-239	2.18783660358644e-236	128.15761	L2/3_IS
MDGA1	38.437508	4.210973	1.785983597057e-221	4.05520332737487e-219	161.8593	L2/3_IS
CPNE4	37.983986	2.7400153	1.66383269054627e-219	3.70723693227231e-217	104.0767	L2/3_IS
PRSS12	34.45329	5.2361546	9.30513131009665e-189	1.52995610733803e-186	180.40274	L2/3_IS
GAREM1	32.605045	2.0002823	1.13849605102277e-175	1.62532241631341e-173	65.21929	L2/3_IS
AFF2	31.426844	2.2243996	1.50734122512045e-165	1.90140328825908e-163	69.90586	L2/3_IS
ST8SIA2	27.483873	2.8367689	1.1926660514145e-133	1.06495697871809e-131	77.96539	L2/3_IS
CPNE8	27.173697	2.212767	1.58991359351445e-131	1.38339890448825e-129	60.129055	L2/3_IS
SEMA3C	26.418896	3.098811	2.60514852899624e-125	2.11256279182991e-123	81.867165	L2/3_IS
MN1	26.344805	2.907129	9.22057654890664e-125	7.42661369940821e-123	76.587746	L2/3_IS
PRLR	25.72544	3.7506256	6.98244123273475e-120	5.36994778805255e-118	96.48649	L2/3_IS
LINC01102	25.000223	2.114416	8.99136898474764e-115	6.37985797515978e-113	52.86087	L2/3_IS
TLE4	111.37839	4.263233	0.0	0.0	474.83203	L5/L6
FRMPD4	79.407234	2.3725135	0.0	0.0	188.39474	L5/L6
TRPM3	66.08748	3.223326	0.0	0.0	213.02148	L5/L6
EGFEM1P	58.541225	3.1583934	0.0	0.0	184.89622	L5/L6
EPHA5	53.85742	2.2722437	0.0	0.0	122.37719	L5/L6
SH3GL2	51.128063	2.1869893	0.0	0.0	111.81653	L5/L6
OLFM3	45.870697	2.8324096	2.19215e-318	3.95932094e-316	129.9246	L5/L6
ADAMTSL1	43.972527	3.1494336	1.51883048764917e-298	2.44665119297595e-296	138.48856	L5/L6
KCNMB4	39.697655	2.0025198	4.57389738196582e-259	5.53534454230696e-257	79.49534	L5/L6
SEL1L3	38.99421	2.0708592	3.24799575020726e-252	3.74084380099958e-250	80.75152	L5/L6
SEMA3E	35.534264	3.6393638	1.78615475768721e-215	1.58894461112018e-213	129.32211	L5/L6
AC123769.1	34.864204	3.007875	2.30379192760666e-209	1.95461577744023e-207	104.867165	L5/L6
PTPRG-AS1	34.648113	2.6144614	6.70905222663928e-208	5.5346198662736e-206	90.58616	L5/L6
SDK2	32.375233	2.3677006	1.30956483680302e-186	9.40401664886171e-185	76.654854	L5/L6
HCRTR2	31.04106	4.0517974	3.08152231336295e-173	1.9232087296567e-171	125.77209	L5/L6
COL12A1	31.035484	2.6119764	7.39364311459238e-174	4.66327633584648e-172	81.06395	L5/L6
AC097636.1	30.876617	4.534859	1.17196619323313e-171	7.21985685087111e-170	140.02112	L5/L6
NGEF	30.326395	2.004958	7.48788408870785e-168	4.47415149270385e-166	60.803146	L5/L6
LINC02223	28.77126	3.076862	5.45564080834372e-153	2.86493243417891e-151	88.5252	L5/L6
AC024610.2	27.395308	2.7861505	5.80004535465943e-141	2.73819566931555e-139	76.327446	L5/L6
SEMA3A	26.96965	2.068227	1.01355774110227e-137	4.6739323221701e-136	55.77936	L5/L6
TBR1	26.905832	2.5357165	7.31083281140185e-137	3.33903381334543e-135	68.22556	L5/L6
STXBP5-AS1	26.069658	2.0722694	7.51914349063918e-130	3.22998017946538e-128	54.023357	L5/L6
RGS9	25.446434	2.7023003	2.12325447925405e-124	8.66789555477669e-123	68.76391	L5/L6
PTK7	25.267977	2.161197	4.314559722809e-123	1.7464077818589e-121	54.609074	L5/L6
RBFOX1	154.69215	2.2496853	0.0	0.0	348.00867	IN-SST
XKR4	111.65543	2.239116	0.0	0.0	250.00946	IN-SST
ROBO2	104.24926	2.33808	0.0	0.0	243.7431	IN-SST
KIF26B	96.46377	3.0682702	0.0	0.0	295.9769	IN-SST
TIAM1	93.43783	2.605667	0.0	0.0	243.46788	IN-SST
LIMCH1	92.07882	2.1572952	0.0	0.0	198.6412	IN-SST
CDH9	77.81056	3.1630497	0.0	0.0	246.11867	IN-SST
RUNX1T1	72.356384	2.4297843	0.0	0.0	175.81041	IN-SST
NETO1	68.63768	2.5229704	0.0	0.0	173.17084	IN-SST
TMEFF2	65.25247	2.4632554	0.0	0.0	160.7335	IN-SST
STXBP6	63.497604	2.8955011	0.0	0.0	183.85739	IN-SST
BCL11A	60.595844	2.3664997	0.0	0.0	143.40004	IN-SST
NETO2	58.53442	2.2887418	0.0	0.0	133.97017	IN-SST
TENM3	57.45465	2.0886693	0.0	0.0	120.00377	IN-SST
TMTC1	52.46645	2.592493	0.0	0.0	136.0189	IN-SST
PLCH1	52.053722	2.6663837	0.0	0.0	138.7952	IN-SST
SST	51.23145	4.2072353	0.0	0.0	215.54277	IN-SST
SATB1-AS1	47.75161	2.1831055	0.0	0.0	104.2468	IN-SST
FRMD3	47.536884	2.168034	0.0	0.0	103.061584	IN-SST
EPHB6	46.95676	2.7001126	0.0	0.0	126.788536	IN-SST
UNC13C	46.396614	2.0708015	0.0	0.0	96.07818	IN-SST
MAN1A1	45.823612	2.3706622	0.0	0.0	108.63231	IN-SST
NXPH2	43.858593	3.669819	0.0	0.0	160.95311	IN-SST
PAWR	42.46295	3.4826214	1.37277897724e-312	1.45459660428205e-310	147.88239	IN-SST
RSPO2	41.937775	3.2313259	1.5510955861916e-306	1.56693516399974e-304	135.51462	IN-SST
ELFN1	40.261215	3.6164136	1.05394553404194e-286	9.27199833103097e-285	145.60121	IN-SST
LRP8	37.795097	2.4339612	1.55406597454517e-259	1.16145726956525e-257	91.9918	IN-SST
WLS	37.025887	2.6943278	9.0752107301619e-251	6.57635559324589e-249	99.75988	IN-SST
CDH7	35.866505	2.5325255	1.48308747320131e-237	1.00165123083831e-235	90.83284	IN-SST
MCUB	35.824986	3.2197802	1.94831916588922e-236	1.30111700935476e-234	115.34858	IN-SST
AL592156.1	34.185112	2.6940477	1.03319146127382e-218	6.26776529980385e-217	92.09632	IN-SST
ADAMTS19	31.648762	2.2725306	8.10758931801197e-192	4.13903719337737e-190	71.922775	IN-SST
COL19A1	30.652147	2.5019243	2.75105184757636e-181	1.3276888076532e-179	76.689354	IN-SST
NTN4	30.642004	2.0230904	6.95300910844479e-182	3.38299367662107e-180	61.991543	IN-SST
FLT3	30.640999	2.92008	5.40187678790462e-181	2.59649484879907e-179	89.47417	IN-SST
SLC27A6	29.879759	2.470686	1.71960967121446e-173	7.83885548210783e-172	73.8235	IN-SST
AC073332.1	29.708769	2.0497513	7.04367531706902e-172	3.174447320118e-170	60.895588	IN-SST
SLC9A2	29.301304	2.6525714	1.504219992851e-167	6.58020345863502e-166	77.7238	IN-SST
MAFB	29.192114	2.7633204	1.83338872658997e-166	7.91844576641877e-165	80.66717	IN-SST
KLF5	29.082876	3.1453497	5.58631756772078e-165	2.38252946568928e-163	91.475815	IN-SST
HEG1	27.099276	2.1780214	3.44011444311796e-146	1.26763166056221e-144	59.022804	IN-SST
ANKRD55	25.981571	2.0889604	1.58282760583634e-135	5.42186680326785e-134	54.274475	IN-SST
NOS1	25.06786	2.0421124	4.72955919474058e-127	1.50143036966458e-125	51.191387	IN-SST
CTNNA3	147.20729	5.766383	0.0	0.0	848.85364	OL
RNF220	100.92468	7.1041245	0.0	0.0	716.9815	OL
SIK3	98.64144	3.1211905	0.0	0.0	307.87872	OL
ERBIN	97.25374	4.392878	0.0	0.0	427.22382	OL
PHLPP1	84.77452	3.2436366	0.0	0.0	274.97775	OL
IL1RAPL1	84.444786	2.6633337	0.0	0.0	224.90465	OL
DOCK5	81.3342	6.7299647	0.0	0.0	547.3763	OL
EDIL3	79.84137	3.9066215	0.0	0.0	311.91	OL
DIP2B	79.00876	3.25061	0.0	0.0	256.82666	OL
SEPTIN7	77.02141	3.317466	0.0	0.0	255.5159	OL
PDE8A	76.94961	4.03812	0.0	0.0	310.73172	OL
ENPP2	76.24075	6.0751247	0.0	0.0	463.1721	OL
FRYL	74.687904	3.3476808	0.0	0.0	250.03127	OL
MAP7	74.47254	3.3028152	0.0	0.0	245.96904	OL
C10orf90	73.716194	4.9980164	0.0	0.0	368.43475	OL
TMEM165	73.243484	4.7989864	0.0	0.0	351.49448	OL
MAN2A1	72.32412	3.8558474	0.0	0.0	278.87076	OL
SHTN1	71.78775	3.4380472	0.0	0.0	246.80968	OL
SLAIN1	70.829315	3.7267349	0.0	0.0	263.96207	OL
TMEM144	69.993095	7.208579	0.0	0.0	504.55075	OL
CREB5	69.96082	4.4436426	0.0	0.0	310.8809	OL
PCDH9	68.921036	2.3698719	0.0	0.0	163.33403	OL
PLCL1	68.66289	3.7191586	0.0	0.0	255.36818	OL
DNM3	67.653114	2.2044055	0.0	0.0	149.1349	OL
MOBP	65.07689	7.6704407	0.0	0.0	499.16843	OL
PLEKHH1	65.05047	4.957269	0.0	0.0	322.4727	OL
TF	63.58923	5.9648147	0.0	0.0	379.29797	OL
FMNL2	63.280693	2.4369214	0.0	0.0	154.21007	OL
CLMN	62.253284	5.8298526	0.0	0.0	362.92746	OL
DNAJC6	59.34356	3.4461834	0.0	0.0	204.50879	OL
UNC5C	57.40789	2.927987	0.0	0.0	168.08957	OL
MARCHF1	56.76499	2.0866914	0.0	0.0	118.45102	OL
POLR2F	56.09585	4.513227	0.0	0.0	253.17331	OL
PRUNE2	56.023335	4.0643425	0.0	0.0	227.69801	OL
KLHL32	55.814205	3.2396452	0.0	0.0	180.81822	OL
GAB1	55.71457	3.8150349	0.0	0.0	212.55302	OL
PICALM	54.20139	2.7612345	0.0	0.0	149.66275	OL
TTLL7	53.416084	2.9938586	0.0	0.0	159.9202	OL
CNDP1	52.705013	7.1074777	0.0	0.0	374.5997	OL
LAMP2	52.221733	3.9990172	0.0	0.0	208.83562	OL
ARHGAP21	52.09431	2.2517533	0.0	0.0	117.303535	OL
CLDND1	52.084404	4.9888606	1e-323	6.9e-322	259.84183	OL
ATP8A1	52.01119	2.4357965	0.0	0.0	126.68867	OL
FAM107B	51.823235	4.611735	3.56e-322	2.473e-320	238.99501	OL
PXK	51.420036	3.4641755	7.55e-321	5.18685e-319	178.12802	OL
SPP1	50.66831	5.9112597	1.05572285925e-312	6.991524635375e-311	299.51352	OL
HHIP	49.88916	6.5994797	1.84228653813263e-306	1.18069767085e-304	329.2425	OL
PEX5L	49.170486	2.5402107	3.8927420708654e-309	2.5287973763352e-307	124.9034	OL
CDK19	48.99872	2.7276278	2.24098964057644e-304	1.42473157389287e-302	133.65027	OL
LPGAT1	48.832222	2.9475136	4.0463711430576e-302	2.51222745889677e-300	143.93364	OL
PALM2AKAP2	48.693558	2.9678905	2.17690544721311e-301	1.34107500689942e-299	144.51715	OL
ANLN	47.98651	7.3840446	6.80505615073075e-292	3.96673211954943e-290	354.33453	OL
APBB2	47.6653	2.31712	1.89097328688258e-296	1.13558423507727e-294	110.44622	OL
KIF13B	47.33056	3.8196325	1.03146794656094e-288	5.91135271970177e-287	180.78534	OL
SYNJ2	47.188652	4.4598083	8.3297918281587e-287	4.69481245804093e-285	210.45235	OL
COL4A5	47.054245	5.1691465	1.77076656059466e-285	9.91005764580692e-284	243.23029	OL
SCD	47.047283	5.4628406	3.00060071181876e-285	1.67143274697362e-283	257.0118	OL
FUT8	46.603573	2.5647364	8.48374870139164e-286	4.77030784881788e-284	119.52588	OL
SH3GL3	46.287663	2.4598484	3.55599722264448e-284	1.96701925255376e-282	113.860634	OL
GPM6B	45.67043	2.2561803	6.7744154881894e-280	3.62941212705446e-278	103.040726	OL
RTN4	44.208164	2.20275	1.44165050482228e-267	6.91557136528531e-266	97.37953	OL
SLC5A11	44.006165	6.223065	1.97695728807018e-261	9.18764887034724e-260	273.8532	OL
QDPR	43.222263	4.1567073	5.44711945640134e-256	2.44566431186562e-254	179.6623	OL
AATK	42.44827	3.3378005	1.18601225940202e-250	5.10392026649886e-249	141.68385	OL
SAMD12	41.318546	2.1976624	1.35718551548595e-244	5.64688654008736e-243	90.804214	OL
SLCO1A2	41.301613	6.7769346	3.00085505742701e-240	1.21465849616498e-238	279.89832	OL
FNBP1	41.245293	2.2632258	1.70059441917765e-243	7.05110809523731e-242	93.34741	OL
ZFYVE16	41.187916	2.3761098	1.49979492784075e-242	6.16493290942264e-241	97.86701	OL
RYBP	40.728817	3.1202645	3.19100511194316e-237	1.27006265231781e-235	127.08469	OL
ADIPOR2	40.609245	3.7568636	1.0557376439215e-235	4.15343913675455e-234	152.5634	OL
LINC01608	40.13848	6.861403	4.49008793388419e-231	1.70187895757922e-229	275.40628	OL
GLDN	39.298897	3.982622	3.28481002121712e-225	1.21604279061859e-223	156.51265	OL
AC012494.1	39.188553	6.118218	1.16700470195402e-223	4.2542139295544e-222	239.76411	OL
MOG	39.167664	6.0332503	1.56845245785962e-223	5.7089274882185e-222	236.30832	OL
LINC01630	39.148315	5.1974435	1.63077736382681e-223	5.92673218460292e-222	203.47116	OL
JAM3	39.12436	2.917421	1.0110774662189e-224	3.71992251113037e-223	114.14223	OL
OSBPL1A	38.721764	2.13103	5.41568911494663e-223	1.96522746102652e-221	82.51724	OL
NCOA7	38.53167	2.714645	4.33485493726552e-220	1.55176090929951e-218	104.5998	OL
SLCO3A1	38.10697	2.3556767	1.45345366158993e-217	5.12600425236179e-216	89.7677	OL
GPR37	37.484768	5.827183	3.23404406744102e-210	1.09056357301077e-208	218.43059	OL
SGMS1	36.988228	2.1402214	1.05072476921942e-208	3.50844947100284e-207	79.162994	OL
CNTN2	36.89533	4.168436	6.54765920712878e-206	2.1531412849263e-204	153.79582	OL
ZNF652	36.649784	2.6997836	5.47041773186145e-205	1.78413446163213e-203	98.94649	OL
ADD1	36.540016	2.4761965	2.69147962786191e-204	8.75410174732005e-203	90.48026	OL
MBNL2	36.3121	2.140516	2.48389858213993e-203	8.01334588589962e-202	77.72663	OL
ABCA8	36.139683	6.7330337	1.56649282639664e-199	4.94004702038655e-198	243.3297	OL
IQGAP1	35.862724	2.7631717	1.36965473456491e-198	4.30223168995548e-197	99.094864	OL
SORT1	35.80785	2.5914743	2.73960499280707e-198	8.56027819574227e-197	92.79512	OL
PSEN1	34.984783	2.554022	9.87981136995424e-192	2.94063149651784e-190	89.351906	OL
CDH19	34.931072	5.4734554	4.30945208837042e-190	1.26841539801036e-188	191.19366	OL
LIPA	34.66089	3.089855	1.26180874280621e-188	3.70021921737306e-187	107.09712	OL
CDC14B	34.55618	2.575013	2.27186386047815e-188	6.64582899357786e-187	88.982605	OL
CNP	34.297836	4.473715	3.20317095573383e-185	9.2230433279771e-184	153.43874	OL
IGSF11	33.91675	2.2771537	1.04089022138563e-183	2.96840475694437e-182	77.23366	OL
LINC00639	33.71974	5.0703278	1.41578514291373e-180	3.94780509850367e-179	170.97014	OL
COBL	33.650852	2.0188131	4.29082023359446e-182	1.20776204473583e-180	67.934784	OL
GSN	33.617443	3.9938583	5.47243246149931e-180	1.51883890936676e-178	134.2633	OL
CERCAM	33.55816	4.7924685	2.62880932647505e-179	7.27070106177397e-178	160.82642	OL
LDB3	33.330864	6.0081663	2.253381615202e-177	6.17504265379665e-176	200.25737	OL
LANCL1	33.023556	2.7624898	1.00449746681876e-175	2.73069830175898e-174	91.227234	OL
GNG7	32.75485	2.403179	3.21582419793265e-174	8.63383611519284e-173	78.71576	OL
MYO1D	32.707714	2.1308534	4.54181873149868e-174	1.21801462742024e-172	69.69534	OL
FAM13C	32.089035	2.7971976	2.66973907143439e-168	6.84400529054489e-167	89.75937	OL
SEC14L5	31.78016	3.548497	1.73864374967603e-165	4.37708612840828e-164	112.771805	OL
AMER2	31.6098	3.3379858	2.79401035304492e-164	6.93875008614e-163	105.51306	OL
DPYD	31.578188	2.0322955	2.44841074831889e-165	6.15744310661084e-164	64.17621	OL
SH3TC2	31.482206	6.9159274	8.175024989275e-163	2.00928629659077e-161	217.72865	OL
CCP110	31.110508	3.1393578	2.29220486755172e-160	5.51447590790118e-159	97.667015	OL
SLC39A11	30.989157	2.051126	1.71995130267064e-160	4.14195545524957e-159	63.562664	OL
NT5DC1	30.92281	3.3013432	7.37711720002904e-159	1.76230311789471e-157	102.08681	OL
MYO1E	30.86452	3.5278144	1.86876554411457e-158	4.43757363916688e-157	108.88429	OL
CDK18	30.64876	4.9756293	1.94643299312159e-156	4.55396555338685e-155	152.49687	OL
CD22	30.560032	6.4676776	1.24058696564873e-155	2.88554476566161e-154	197.65244	OL
LMCD1-AS1	30.441008	2.5296795	1.01184494305386e-155	2.3627223591917e-154	77.006	OL
LRRC1	30.2753	3.2810636	7.22165578578526e-154	1.65549514989333e-152	99.33518	OL
SLC12A2	30.27084	2.5966036	5.30446985995702e-154	1.2183416756381e-152	78.60137	OL
PPP2R2A	30.240496	2.380523	5.60914726591698e-154	1.28708065415521e-152	71.9882	OL
CARNS1	30.108803	6.3304415	3.98515291773479e-152	9.07450150064138e-151	190.60202	OL
SLC25A13	30.020567	2.778325	4.22574699275602e-152	9.61317118838706e-151	83.40689	OL
DUSP16	29.635054	3.226944	7.83723665284693e-149	1.73811682828394e-147	95.63066	OL
ARHGAP23	29.254242	2.881903	5.9247682541806e-146	1.28411272679927e-144	84.307884	OL
ASPA	29.1556	5.826388	9.14130677589511e-145	1.96163721731877e-143	169.87183	OL
CHKA	29.089106	2.0354502	3.21635968077762e-145	6.93947793207415e-144	59.209427	OL
RNF13	28.899254	2.0315335	1.02413815461789e-143	2.1780979254456e-142	58.7098	OL
CPEB2	28.870142	2.3502345	3.01733653843825e-143	6.40572755235141e-142	67.8516	OL
LRP2	28.837435	5.6136394	2.65292298154031e-142	5.6071220569949e-141	161.88297	OL
SRCIN1	28.670727	2.2662125	1.17834262632622e-141	2.47514242768665e-140	64.97396	OL
LINC00320	28.555307	5.149272	3.55795136654446e-140	7.38894760712427e-139	147.03905	OL
OTUD7B	28.489367	2.719887	3.99321632679404e-140	8.2856632242904e-139	77.48786	OL
ZNF146	28.46374	2.983628	8.77671485538303e-140	1.81636856655544e-138	84.92521	OL
CLDN11	28.212763	5.7362113	1.62380426996446e-137	3.26692975529306e-136	161.83437	OL
TMEM63A	28.1409	4.7491283	4.8811007758738e-137	9.77901878971491e-136	133.64474	OL
NDE1	28.109854	4.1140256	7.32397571221401e-137	1.46485658519206e-135	115.64466	OL
RDX	28.02417	2.1163702	7.8332428034548e-137	1.56540101992595e-135	59.309517	OL
BBX	27.723038	2.2105145	1.56264497003378e-134	3.06121764425434e-133	61.282177	OL
PLAAT3	27.65106	3.9363537	2.26640487484073e-133	4.36456854774458e-132	108.84435	OL
ZNF708	27.610043	2.6357026	2.61866594003124e-133	5.03887124102379e-132	72.77186	OL
FOLH1	27.573431	5.6437817	1.24906207791778e-132	2.38995898873499e-131	155.61842	OL
MAG	27.465918	6.1010766	8.48837931263611e-132	1.61252152344667e-130	167.57167	OL
TMTC4	27.330042	3.0364442	4.35680015488529e-131	8.23715087173832e-130	82.986145	OL
LINC02882	27.295519	4.3721237	1.39699834549009e-130	2.62457348737819e-129	119.339386	OL
GNAI1	27.260191	2.1034584	6.95446345559699e-131	1.31275822046625e-129	57.34068	OL
ATG4C	27.16557	2.6923919	6.95277657081036e-130	1.29805126252693e-128	73.14036	OL
PHLDB1	27.135834	2.633922	8.88558470072064e-130	1.65630355629304e-128	71.47367	OL
COLGALT2	27.108236	2.691376	1.84336138675994e-129	3.42270863097693e-128	72.95846	OL
OPALIN	26.968018	6.679785	5.27693052113169e-128	9.64779912226233e-127	180.14055	OL
SEMA6A	26.859102	2.0384784	4.78538247963896e-128	8.76927776303402e-127	54.751698	OL
AC008571.2	26.281866	4.436935	6.76933225007251e-123	1.18493135223185e-121	116.61093	OL
PRR5L	26.234783	4.3533783	1.37942195510221e-122	2.40400576254326e-121	114.20994	OL
NINJ2	26.200317	4.5994253	2.67587921733369e-122	4.64982772743824e-121	120.5064	OL
ELAPOR2	26.096653	2.1544504	5.57148631018028e-122	9.64631845468469e-121	56.223946	OL
KIF6	26.068607	3.7287977	2.21735501809874e-121	3.81689248999944e-120	97.20456	OL
NDRG1	26.012846	2.738499	3.84645850437178e-121	6.5926252482191e-120	71.23615	OL
ERBB3	25.725452	3.6473916	7.50267320541303e-119	1.25965656260741e-117	93.830795	OL
FOXN2	25.677916	2.461952	9.09472008244779e-119	1.52587770222123e-117	63.217796	OL
PTMA	25.483107	2.14848	2.2154178103441e-117	3.69096967270536e-116	54.749943	OL
EFHD1	25.418812	4.221696	1.73525822027595e-116	2.87493337245301e-115	107.31049	OL
MEIS1	25.31819	3.241766	6.86768748831962e-116	1.1307495677419e-114	82.075645	OL
HDAC2-AS2	25.315605	2.5629795	5.54773822232133e-116	9.14054090935472e-115	64.88338	OL
PCSK6	25.292747	2.571324	8.69731169266312e-116	1.43001798665366e-114	65.03585	OL
CLIC4	25.260918	4.0362654	2.42786253948743e-115	3.98366626317411e-114	101.95977	OL
ST6GALNAC3	25.25945	2.3774772	1.259861308891e-115	2.06861938466049e-114	60.05377	OL
EPS15	25.185127	2.317503	4.22487194532162e-115	6.91318957092743e-114	58.366608	OL
SKAP1	28.273811	7.429714	1.95379018011733e-60	9.80844634326748e-60	210.06635	End-LAMA
