# Supplementary material for: Charting the human-specific properties of gene expression networks in the infant prefrontal cortex
Source: Sci Adv. 2026 Jun 3;12(23):eaea3316. doi: 10.1126/sciadv.aea3316 (PMC13232592; doi:10.1126/sciadv.aea3316)
Supplement: Supplementary file 2 — Data S1 [file sciadv.aea3316_data_s1.zip › csv_resubmission/7_EVOxPD___hg_infant_GO.csv]

Gene_set	Term	Overlap	P-value	Adjusted P-value	Odds Ratio	Combined Score	Genes	Database	lineage	Evolution_ASD
gs_ind_0	Aggresome (GO:0016235)	2/35	0.00729471266156882	0.0254466720752401	20.5334438916529	101.03697666365	EEF2;EPS15	GO_Cellular_Component_2023	Neur	EVO_up_PD_up
gs_ind_0	Asymmetric Synapse (GO:0032279)	9/133	1.69023621316712e-09	4.22559053291781e-08	21.9848013963983	444.05775858912	RTN4;RPL30;RPS19;DNM3;FXR1;RPL14;RPS14;NLGN4Y;RPS3	GO_Cellular_Component_2023	Neur	EVO_up_PD_up
gs_ind_0	Autolysosome (GO:0044754)	2/9	0.00046970178947666	0.00335501278197614	91.7744107744108	703.305171766408	FTL;FTH1	GO_Cellular_Component_2023	Neur	EVO_up_PD_up
gs_ind_0	Autophagosome (GO:0005776)	3/82	0.00343096925140221	0.0139093348029819	12.1818356251999	69.1308509839022	PIP4K2A;FTL;FTH1	GO_Cellular_Component_2023	Neur	EVO_up_PD_up
gs_ind_0	Axon (GO:0030424)	5/205	0.000975006516229897	0.00585003909737938	7.6718427299449	53.1893950852673	CNTN4;ADGRL3;ALCAM;GRM3;FXR1	GO_Cellular_Component_2023	Neur	EVO_up_PD_up
gs_ind_0	Axonal Growth Cone (GO:0044295)	3/15	2.10809300498217e-05	0.000186008206321956	77.6036610169491	835.569615792013	DCC;HSP90AB1;HSP90AA1	GO_Cellular_Component_2023	Neur	EVO_up_PD_up
gs_ind_0	Cell-Cell Junction (GO:0005911)	8/297	1.48035184545996e-05	0.000138782985511871	8.36602127079356	93.0355582371566	FLRT2;FRMD4B;ADGRL3;TMEM47;ACTG1;SPTBN4;PTPRK;GAB1	GO_Cellular_Component_2023	Neur	EVO_up_PD_up
gs_ind_0	Cell-Substrate Junction (GO:0030055)	13/394	2.70092837780563e-09	5.06424070838557e-08	10.4259311330871	205.700183611593	FLRT2;YWHAQ;MAPRE2;RPL37A;RPLP2;RPS11;RPL30;ALCAM;RPL13A;RPS19;RPS14;ACTG1;RPS3	GO_Cellular_Component_2023	Neur	EVO_up_PD_up
gs_ind_0	Clathrin Coat (GO:0030118)	2/16	0.00153958674086709	0.00744961326226011	47.4613955648438	307.371447675784	PICALM;EPS15	GO_Cellular_Component_2023	Neur	EVO_up_PD_up
gs_ind_0	Clathrin Coat Of Coated Pit (GO:0030132)	3/12	1.0275436471958e-05	0.00010275436471958	102.117573595005	1172.89736201175	AP2M1;PICALM;EPS15	GO_Cellular_Component_2023	Neur	EVO_up_PD_up
gs_ind_0	Cytoplasmic Vesicle Lumen (GO:0060205)	3/114	0.00855916225748777	0.0291789622414356	8.6788933647488	41.3180672821199	EEF2;HSP90AB1;HSP90AA1	GO_Cellular_Component_2023	Neur	EVO_up_PD_up
gs_ind_0	Cytoplasmic Vesicle Membrane (GO:0030659)	5/389	0.0144372385215309	0.0460762931538219	3.98244249907275	16.8773698949412	AP2M1;ATP6V0B;UBA52;RPS27A;UBB	GO_Cellular_Component_2023	Neur	EVO_up_PD_up
gs_ind_0	Cytosolic Large Ribosomal Subunit (GO:0022625)	15/52	5.38894419661372e-25	4.04170814746029e-23	124.626863468635	6964.18375708061	RPL37A;RPL30;RPL37;RPLP2;RPL41;RPL27A;RPL35A;RPL29;UBA52;RPL15;RPL13A;RPL13;RPL35;RPL14;RPL32	GO_Cellular_Component_2023	Neur	EVO_up_PD_up
gs_ind_0	Cytosolic Small Ribosomal Subunit (GO:0022627)	9/41	2.89296253180584e-14	1.37646331223687e-12	84.4087523783637	2631.35086904448	RPS23;RPS11;RPS27A;RPS20;FAU;UBA52;RPS19;RPS14;RPS3	GO_Cellular_Component_2023	Neur	EVO_up_PD_up
gs_ind_0	Endocytic Vesicle (GO:0030139)	7/196	8.41167561284692e-06	9.01250958519313e-05	11.2261774521251	131.187873291355	AP2M1;UBA52;SPARC;HSP90AA1;RPS27A;PICALM;UBB	GO_Cellular_Component_2023	Neur	EVO_up_PD_up
gs_ind_0	Endocytic Vesicle Lumen (GO:0071682)	2/21	0.00266219071104264	0.011092461296011	35.2874902874903	209.205623804861	SPARC;HSP90AA1	GO_Cellular_Component_2023	Neur	EVO_up_PD_up
gs_ind_0	Endocytic Vesicle Membrane (GO:0030666)	5/159	0.000308449578205013	0.0023133718365376	9.96727054348914	80.5749383367823	AP2M1;ATP6V0B;UBA52;RPS27A;UBB	GO_Cellular_Component_2023	Neur	EVO_up_PD_up
gs_ind_0	Endoplasmic Reticulum Membrane (GO:0005789)	10/800	0.000758457113053569	0.00474035695658481	3.79125108888694	27.2371982098982	UBB;RTN4;SCD5;SARAF;SCD;UBA52;TMTC2;JPH3;RPS27A;RTN2	GO_Cellular_Component_2023	Neur	EVO_up_PD_up
gs_ind_0	Endosome Membrane (GO:0010008)	6/361	0.00219965617298262	0.00970436546904097	5.12935628458383	31.3888609402395	AP2M1;ZFYVE28;ATP6V0B;UBA52;RPS27A;UBB	GO_Cellular_Component_2023	Neur	EVO_up_PD_up
gs_ind_0	Ficolin-1-Rich Granule (GO:0101002)	4/183	0.00467461063858878	0.0166950379949599	6.96704916006731	37.3824645023488	FTH1;EEF2;HSP90AB1;HSP90AA1	GO_Cellular_Component_2023	Neur	EVO_up_PD_up
gs_ind_0	Ficolin-1-Rich Granule Lumen (GO:1904813)	4/122	0.00107764800210486	0.00604473640355727	10.5692746360219	72.2195828927186	FTH1;EEF2;HSP90AB1;HSP90AA1	GO_Cellular_Component_2023	Neur	EVO_up_PD_up
gs_ind_0	Filopodium (GO:0030175)	3/60	0.00140564670224521	0.00727058639092352	16.8517907148121	110.670053945042	UTRN;UNC5C;FXR1	GO_Cellular_Component_2023	Neur	EVO_up_PD_up
gs_ind_0	Focal Adhesion (GO:0005925)	13/386	2.11196928916482e-09	4.52564847678175e-08	10.6513472070099	212.76753071023	FLRT2;YWHAQ;MAPRE2;RPL37A;RPLP2;RPS11;RPL30;ALCAM;RPL13A;RPS19;RPS14;ACTG1;RPS3	GO_Cellular_Component_2023	Neur	EVO_up_PD_up
gs_ind_0	Glutamatergic Synapse (GO:0098978)	4/78	0.000198149447959703	0.00156433774705028	16.8296722175138	143.498015445256	PTPRD;DYNLL2;NLGN4Y;ADGRL3	GO_Cellular_Component_2023	Neur	EVO_up_PD_up
gs_ind_0	Intracellular Non-Membrane-Bounded Organelle (GO:0043232)	14/1184	0.000120749849844076	0.00100624874870063	3.60496046741241	32.5231945251157	RPS23;RPS19;RPS11;SCD;RPL15;RPL13A;DYNLL2;RPL35;RPL13;FXR1;RPS27A;RPS14;ACTG1;RPS3	GO_Cellular_Component_2023	Neur	EVO_up_PD_up
gs_ind_0	Intracellular Organelle Lumen (GO:0070013)	9/854	0.00431802897343759	0.0158001125615884	3.18001349902728	17.3150343352452	GPC5;HSP90AB1;FTH1;EEF2;HSP90AA1;SPARC;ERBB4;ATP5F1E;RPS3	GO_Cellular_Component_2023	Neur	EVO_up_PD_up
gs_ind_0	Large Ribosomal Subunit (GO:0015934)	15/52	5.38894419661372e-25	4.04170814746029e-23	124.626863468635	6964.18375708061	RPL37A;RPL30;RPL37;RPLP2;RPL41;RPL27A;RPL35A;RPL29;UBA52;RPL15;RPL13A;RPL13;RPL35;RPL14;RPL32	GO_Cellular_Component_2023	Neur	EVO_up_PD_up
gs_ind_0	Lysosome (GO:0005764)	6/502	0.0106220265389942	0.0354067551299807	3.65990654303307	16.6336364324778	AP2M1;GPC5;PIP4K2A;ATP6V0B;UBA52;HSP90AA1	GO_Cellular_Component_2023	Neur	EVO_up_PD_up
gs_ind_0	Mitochondrial Membrane (GO:0031966)	7/538	0.0037708880543806	0.0145034155937715	3.96892956296852	22.1483921311607	TOMM7;UBA52;ATP5ME;RPS27A;ATP5F1E;RPS3;UBB	GO_Cellular_Component_2023	Neur	EVO_up_PD_up
gs_ind_0	Mitochondrial Outer Membrane (GO:0005741)	4/150	0.002297612852393	0.00984691222454143	8.54333772088201	51.9083339652508	RPS27A;UBA52;TOMM7;UBB	GO_Cellular_Component_2023	Neur	EVO_up_PD_up
gs_ind_0	Mitochondrial Proton-Transporting ATP Synthase Complex (GO:0005753)	2/18	0.00195358463745371	0.00887993017024413	41.7064585246403	260.168613428766	ATP5F1E;ATP5ME	GO_Cellular_Component_2023	Neur	EVO_up_PD_up
gs_ind_0	Neuron Projection (GO:0043005)	11/557	7.10961053877299e-06	8.20339677550729e-05	6.08610348683542	72.1450547185647	CNTN4;RTN4;TRAK2;ADGRL3;ALCAM;CPEB2;GRM3;SPTBN4;FXR1;ROBO1;UBB	GO_Cellular_Component_2023	Neur	EVO_up_PD_up
gs_ind_0	Nuclear Lumen (GO:0031981)	10/778	0.000613177824738698	0.00399898581351325	3.90192337524919	28.8619636706521	RPS19;RPS11;SCD;RPL13A;RPL13;RPL35;FXR1;RPS27A;RPS14;RPS3	GO_Cellular_Component_2023	Neur	EVO_up_PD_up
gs_ind_0	Nucleolus (GO:0005730)	10/769	0.000560803481778343	0.00382366010303416	3.94904636174295	29.5631139844868	RPS19;RPS11;SCD;RPL13A;RPL13;RPL35;FXR1;RPS27A;RPS14;RPS3	GO_Cellular_Component_2023	Neur	EVO_up_PD_up
gs_ind_0	Organelle Outer Membrane (GO:0031968)	4/169	0.00352619625362372	0.0139191957379884	7.55900518647598	42.6897504192104	RPS27A;UBA52;TOMM7;UBB	GO_Cellular_Component_2023	Neur	EVO_up_PD_up
gs_ind_0	Platelet Alpha Granule (GO:0031091)	3/89	0.00431869743350084	0.0158001125615884	11.1941020868032	60.949663186532	PCDH7;TMSB4X;SPARC	GO_Cellular_Component_2023	Neur	EVO_up_PD_up
gs_ind_0	Platelet Alpha Granule Membrane (GO:0031092)	2/16	0.00153958674086709	0.00744961326226011	47.4613955648438	307.371447675784	PCDH7;SPARC	GO_Cellular_Component_2023	Neur	EVO_up_PD_up
gs_ind_0	Polysomal Ribosome (GO:0042788)	4/28	3.27760067668577e-06	4.46945546820786e-05	51.2386292400919	647.06184935116	RPL41;RPL32;RPL30;RPS23	GO_Cellular_Component_2023	Neur	EVO_up_PD_up
gs_ind_0	Postsynaptic Density (GO:0014069)	8/151	9.42003628991003e-08	1.57000604831834e-06	16.9384803472095	274.028055439354	RTN4;RPL30;RPS19;DNM3;FXR1;RPL14;RPS14;RPS3	GO_Cellular_Component_2023	Neur	EVO_up_PD_up
gs_ind_0	Proton-Transporting ATP Synthase Complex (GO:0045259)	2/18	0.00195358463745371	0.00887993017024413	41.7064585246403	260.168613428766	ATP5F1E;ATP5ME	GO_Cellular_Component_2023	Neur	EVO_up_PD_up
gs_ind_0	Ribosome (GO:0005840)	9/61	1.34601130840783e-12	4.03803392522349e-11	52.2274608783443	1427.57891245495	RPS23;RPL30;RPL41;RPL15;RPL13A;RPS19;RPS11;RPL32;RPS3	GO_Cellular_Component_2023	Neur	EVO_up_PD_up
gs_ind_0	Secondary Lysosome (GO:0005767)	2/15	0.00135037292226729	0.00723414065500333	50.9783015338571	336.832728892494	FTL;FTH1	GO_Cellular_Component_2023	Neur	EVO_up_PD_up
gs_ind_0	Secretory Granule Lumen (GO:0034774)	6/314	0.00108805255264031	0.00604473640355727	5.91766724804137	40.3784084915587	HSP90AB1;SPARC;EEF2;HSP90AA1;TMSB4X;FTL	GO_Cellular_Component_2023	Neur	EVO_up_PD_up
gs_ind_0	Small Ribosomal Subunit (GO:0015935)	9/42	3.67056883263165e-14	1.37646331223687e-12	81.8870840145562	2533.24611045571	RPS23;RPS11;RPS27A;RPS20;FAU;UBA52;RPS19;RPS14;RPS3	GO_Cellular_Component_2023	Neur	EVO_up_PD_up
gs_ind_0	Small-Subunit Processome (GO:0032040)	5/71	6.53784858924628e-06	8.17231073655785e-05	23.2070640518823	277.043665839271	RPS23;RPS11;RPS27A;RPS19;RPS14	GO_Cellular_Component_2023	Neur	EVO_up_PD_up
gs_ind_0	Vesicle (GO:0031982)	8/234	2.59815911644166e-06	3.8972386746625e-05	10.7095852213315	137.73284186244	EPS8;CEND1;UBA52;EDIL3;RPS27A;PICALM;ITSN2;UBB	GO_Cellular_Component_2023	Neur	EVO_up_PD_up
gs_ind_0	Voltage-Gated Calcium Channel Complex (GO:0005891)	2/49	0.0139453384384625	0.0454739296906386	14.4765195817827	61.8525221663995	PDE4B;CACNA2D1	GO_Cellular_Component_2023	Neur	EVO_up_PD_up
gs_ind_0	3',5'-Cyclic-Nucleotide Phosphodiesterase Activity (GO:0004114)	2/16	0.00153958674086709	0.0153958674086709	47.4613955648438	307.371447675784	PDE8A;PDE4B	GO_Molecular_Function_2023	Neur	EVO_up_PD_up
gs_ind_0	3',5'-cyclic-AMP Phosphodiesterase Activity (GO:0004115)	2/13	0.00100795914742734	0.0139563574259171	59.8470209339774	412.934129122154	PDE8A;PDE4B	GO_Molecular_Function_2023	Neur	EVO_up_PD_up
gs_ind_0	Actin Binding (GO:0003779)	6/183	6.08300555472443e-05	0.001368676249813	10.3182708709001	100.163856669095	EPS8;CCDC88A;UTRN;SPTBN4;TMSB4X;TMSB10	GO_Molecular_Function_2023	Neur	EVO_up_PD_up
gs_ind_0	Actin Monomer Binding (GO:0003785)	2/23	0.00319198811568326	0.0220983792624226	32.003367003367	183.926912865042	TMSB4X;TMSB10	GO_Molecular_Function_2023	Neur	EVO_up_PD_up
gs_ind_0	Adenyl Ribonucleotide Binding (GO:0032559)	5/309	0.00570756241214924	0.0290439972284967	5.0386640258663	26.0295531590528	PDE4B;HSP90AB1;SYN3;PAPOLA;HSP90AA1	GO_Molecular_Function_2023	Neur	EVO_up_PD_up
gs_ind_0	Cadherin Binding (GO:0045296)	9/317	2.79431103718727e-06	0.000136522578857749	8.83226715384483	112.946369767268	RTN4;HSP90AB1;EPS15;FMNL2;RPL29;RPL15;EEF2;RPL14;PICALM	GO_Molecular_Function_2023	Neur	EVO_up_PD_up
gs_ind_0	Cell Adhesion Mediator Activity (GO:0098631)	2/28	0.00471237649973579	0.0265071178110138	25.9618194523855	139.092081584425	NTNG1;CNTN4	GO_Molecular_Function_2023	Neur	EVO_up_PD_up
gs_ind_0	Cell-Cell Adhesion Mediator Activity (GO:0098632)	2/43	0.0108618405092935	0.0465507450398291	16.5719443430287	74.946610052471	NTNG1;CNTN4	GO_Molecular_Function_2023	Neur	EVO_up_PD_up
gs_ind_0	DNA Polymerase Binding (GO:0070182)	2/19	0.00217819271591216	0.0196037344432094	39.3222703222703	241.016409764253	HSP90AB1;HSP90AA1	GO_Molecular_Function_2023	Neur	EVO_up_PD_up
gs_ind_0	Disordered Domain Specific Binding (GO:0097718)	2/23	0.00319198811568326	0.0220983792624226	32.003367003367	183.926912865042	HSP90AB1;HSP90AA1	GO_Molecular_Function_2023	Neur	EVO_up_PD_up
gs_ind_0	Epidermal Growth Factor Receptor Binding (GO:0005154)	2/25	0.0037668998489687	0.0226013990938122	29.2782434271796	163.416601680241	ERBB4;CCDC88A	GO_Molecular_Function_2023	Neur	EVO_up_PD_up
gs_ind_0	Ferrous Iron Binding (GO:0008198)	2/25	0.0037668998489687	0.0226013990938122	29.2782434271796	163.416601680241	FTL;FTH1	GO_Molecular_Function_2023	Neur	EVO_up_PD_up
gs_ind_0	GTPase Binding (GO:0051020)	4/221	0.00899388379597921	0.0415102329045195	5.74445098269978	27.0633178489784	HSP90AA1;EPS8;PICALM;PEX5L	GO_Molecular_Function_2023	Neur	EVO_up_PD_up
gs_ind_0	Hexosyltransferase Activity (GO:0016758)	3/96	0.00533367077163502	0.0282370805557148	10.3542644792894	54.1912753011969	TMTC2;FUT9;TMTC1	GO_Molecular_Function_2023	Neur	EVO_up_PD_up
gs_ind_0	Histone Deacetylase Binding (GO:0042826)	3/99	0.00580879944569934	0.0290439972284967	10.0316325634496	51.6466701534264	KAT2B;HSP90AB1;HSP90AA1	GO_Molecular_Function_2023	Neur	EVO_up_PD_up
gs_ind_0	Hsp70 Protein Binding (GO:0030544)	2/34	0.00689429542717299	0.0326571888655563	21.1657601657602	105.343278588774	DNAJB2;RPS3	GO_Molecular_Function_2023	Neur	EVO_up_PD_up
gs_ind_0	Iron Ion Binding (GO:0005506)	3/56	0.00115085570009222	0.0147967161440429	18.1135118010455	122.578654154634	SCD;FTL;FTH1	GO_Molecular_Function_2023	Neur	EVO_up_PD_up
gs_ind_0	Kinase Binding (GO:0019900)	11/458	1.09934869492083e-06	9.89413825428744e-05	7.45076390140366	102.230386568144	CAMK2N1;HSP90AB1;PEBP1;UNC5C;UTRN;KAT2B;EEF2;RPS19;PDE8A;PTPRK;RPS3	GO_Molecular_Function_2023	Neur	EVO_up_PD_up
gs_ind_0	Lipoprotein Particle Receptor Binding (GO:0070325)	2/27	0.0043862482729275	0.0254685383589338	26.9805902158843	146.485206497379	AP2M1;PICALM	GO_Molecular_Function_2023	Neur	EVO_up_PD_up
gs_ind_0	Low-Density Lipoprotein Particle Receptor Binding (GO:0050750)	2/22	0.00292140748000689	0.0220983792624226	33.5653280775232	195.876841525308	AP2M1;PICALM	GO_Molecular_Function_2023	Neur	EVO_up_PD_up
gs_ind_0	MHC Class II Protein Complex Binding (GO:0023026)	2/25	0.0037668998489687	0.0226013990938122	29.2782434271796	163.416601680241	HSP90AB1;HSP90AA1	GO_Molecular_Function_2023	Neur	EVO_up_PD_up
gs_ind_0	Mannosyltransferase Activity (GO:0000030)	2/23	0.00319198811568326	0.0220983792624226	32.003367003367	183.926912865042	TMTC2;TMTC1	GO_Molecular_Function_2023	Neur	EVO_up_PD_up
gs_ind_0	Microtubule Binding (GO:0008017)	4/238	0.0115613302391021	0.0483962661171715	5.32578210847275	23.7534640612032	MAPRE2;DNM3;RPS3;CCDC88A	GO_Molecular_Function_2023	Neur	EVO_up_PD_up
gs_ind_0	Phosphatidylinositol-3-Phosphate Binding (GO:0032266)	2/40	0.00944955455826393	0.0425229955121877	17.8645765009401	83.2808625561634	PLEKHA5;ZFYVE28	GO_Molecular_Function_2023	Neur	EVO_up_PD_up
gs_ind_0	Protein Homodimerization Activity (GO:0042803)	8/660	0.00306910976337761	0.0220983792624226	3.67863682193991	21.2859454292017	S100A6;HSP90AB1;CCDC88A;PIP4K2A;TPI1;HSP90AA1;FXR1;ERBB4	GO_Molecular_Function_2023	Neur	EVO_up_PD_up
gs_ind_0	Protein Kinase Binding (GO:0019901)	11/509	3.03383508572775e-06	0.000136522578857749	6.68006528546212	84.8747921629173	CAMK2N1;UNC5C;PEBP1;CCDC88A;UTRN;KAT2B;EEF2;HSP90AA1;RPS19;PTPRK;RPS3	GO_Molecular_Function_2023	Neur	EVO_up_PD_up
gs_ind_0	RNA Binding (GO:0003723)	30/1395	4.08936619749611e-15	7.36085915549299e-13	7.32690288693972	242.743123765461	HSP90AB1;PEBP1;RPL30;CPEB2;RPL35A;RPL29;RPL13A;RPL35;RPS19;RPS11;RPS14;RPL37;RPS20;RPL15;FXR1;RPS27A;RPL14;RPL32;RTN4;RPL37A;RPS23;RPL27A;FAU;RPL13;EEF2;HSP90AA1;RPS3;RPL41;DHFR;TMSB4X	GO_Molecular_Function_2023	Neur	EVO_up_PD_up
gs_ind_0	Signal Sequence Binding (GO:0005048)	2/41	0.00991052350611937	0.0435096153927192	17.4118825384648	80.3411789553881	AP2M1;PEX5L	GO_Molecular_Function_2023	Neur	EVO_up_PD_up
gs_ind_0	Small Ribosomal Subunit rRNA Binding (GO:0070181)	2/9	0.00046970178947666	0.0070455268421499	91.7744107744108	703.305171766408	RPS14;RPS3	GO_Molecular_Function_2023	Neur	EVO_up_PD_up
gs_ind_0	Tau Protein Binding (GO:0048156)	3/39	0.000397049599884381	0.00649717527083533	26.5609937311354	208.011077047084	PICALM;HSP90AB1;HSP90AA1	GO_Molecular_Function_2023	Neur	EVO_up_PD_up
gs_ind_0	Transcription Cis-Regulatory Region Binding (GO:0000976)	7/471	0.00180710250828996	0.0171199184995891	4.5489511407493	28.7313143324044	TRPS1;ZBTB20;SOX5;TCF12;JUND;RPS3;ERBB4	GO_Molecular_Function_2023	Neur	EVO_up_PD_up
gs_ind_0	Transcription Regulatory Region Nucleic Acid Binding (GO:0001067)	5/222	0.00138737446493988	0.0153958674086709	7.06924991112691	46.5180834570825	ZBTB20;SOX5;TCF12;JUND;ERBB4	GO_Molecular_Function_2023	Neur	EVO_up_PD_up
gs_ind_0	Transmembrane Receptor Protein Phosphatase Activity (GO:0019198)	2/16	0.00153958674086709	0.0153958674086709	47.4613955648438	307.371447675784	PTPRK;PTPRD	GO_Molecular_Function_2023	Neur	EVO_up_PD_up
gs_ind_0	Transmembrane Receptor Protein Tyrosine Phosphatase Activity (GO:0005001)	2/16	0.00153958674086709	0.0153958674086709	47.4613955648438	307.371447675784	PTPRK;PTPRD	GO_Molecular_Function_2023	Neur	EVO_up_PD_up
gs_ind_0	Tubulin Binding (GO:0015631)	5/319	0.00650936630132781	0.031667187411865	4.87725020350854	24.5545803821963	MAPRE2;UNC5C;CCDC88A;DNM3;RPS3	GO_Molecular_Function_2023	Neur	EVO_up_PD_up
gs_ind_0	Ubiquitin Ligase Inhibitor Activity (GO:1990948)	2/7	0.000275312852442148	0.00550625704884297	125.153045607591	1025.95491475973	RPS20;RPL37	GO_Molecular_Function_2023	Neur	EVO_up_PD_up
gs_ind_0	Ubiquitin Protein Ligase Binding (GO:0031625)	8/271	7.63245975920182e-06	0.000274768551331266	9.19739671760045	108.37384880091	RTN4;HSP90AB1;UBA52;TPI1;HSP90AA1;RPS27A;ACTG1;UBB	GO_Molecular_Function_2023	Neur	EVO_up_PD_up
gs_ind_0	Ubiquitin-Like Protein Ligase Binding (GO:0044389)	8/289	1.21614555208649e-05	0.000312723141965099	8.60547193917298	97.3901825672545	RTN4;HSP90AB1;UBA52;TPI1;HSP90AA1;RPS27A;ACTG1;UBB	GO_Molecular_Function_2023	Neur	EVO_up_PD_up
gs_ind_0	Ubiquitin-Protein Transferase Inhibitor Activity (GO:0055105)	2/8	0.000366202525833668	0.00649717527083533	105.896140896141	837.88458012015	RPS20;RPL37	GO_Molecular_Function_2023	Neur	EVO_up_PD_up
gs_ind_0	mRNA 3'-UTR AU-rich Region Binding (GO:0035925)	2/23	0.00319198811568326	0.0220983792624226	32.003367003367	183.926912865042	CPEB2;FXR1	GO_Molecular_Function_2023	Neur	EVO_up_PD_up
gs_ind_0	mRNA 3'-UTR Binding (GO:0003730)	3/93	0.00488278523674536	0.026633374018611	10.6982863564004	56.9367023217558	RPL41;CPEB2;FXR1	GO_Molecular_Function_2023	Neur	EVO_up_PD_up
gs_ind_0	mRNA 5'-UTR Binding (GO:0048027)	2/24	0.00347384721722687	0.0226013990938122	30.5802469135803	173.160421580682	RPL41;RPS14	GO_Molecular_Function_2023	Neur	EVO_up_PD_up
gs_ind_0	mRNA Binding (GO:0003729)	8/282	1.01870036460479e-05	0.000305610109381438	8.82644041798485	101.454617343893	RPL41;CPEB2;DHFR;RPL13A;RPL35;FXR1;RPS14;RPS3	GO_Molecular_Function_2023	Neur	EVO_up_PD_up
gs_ind_0	ATP Biosynthetic Process (GO:0006754)	2/25	0.0037668998489687	0.0323458847162724	29.2782434271796	163.416601680241	ATP5F1E;ATP5ME	GO_Biological_Process_2023	Neur	EVO_up_PD_up
gs_ind_0	Antimicrobial Humoral Immune Response Mediated By Antimicrobial Peptide (GO:0061844)	3/65	0.00177049155135511	0.0207429180618991	15.5017491525424	98.2268034056703	RPS19;FAU;RPL30	GO_Biological_Process_2023	Neur	EVO_up_PD_up
gs_ind_0	Antimicrobial Humoral Response (GO:0019730)	3/100	0.00597262166375192	0.041889611804954	9.92850065189048	50.8395757156488	FAU;RPS19;RPL30	GO_Biological_Process_2023	Neur	EVO_up_PD_up
gs_ind_0	Aorta Development (GO:0035904)	2/14	0.00117313398997163	0.0161266819154766	55.0579124579125	371.535004501717	ROBO2;ROBO1	GO_Biological_Process_2023	Neur	EVO_up_PD_up
gs_ind_0	Artery Development (GO:0060840)	2/23	0.00319198811568326	0.0299176340660859	32.003367003367	183.926912865042	ROBO2;ROBO1	GO_Biological_Process_2023	Neur	EVO_up_PD_up
gs_ind_0	Axon Development (GO:0061564)	7/99	8.5017252774678e-08	1.25218268015276e-05	23.053300687447	375.317224558005	NTNG1;RTN4;CNTN4;S100A6;DCC;DHFR;SPTBN4	GO_Biological_Process_2023	Neur	EVO_up_PD_up
gs_ind_0	Axon Extension (GO:0048675)	2/22	0.00292140748000689	0.0281492627279168	33.5653280775232	195.876841525308	HSP90AB1;HSP90AA1	GO_Biological_Process_2023	Neur	EVO_up_PD_up
gs_ind_0	Axon Guidance (GO:0007411)	5/148	0.000221504193418288	0.00652488066897871	10.7342098015973	90.3291165353705	CNTN4;ROBO2;DCC;UNC5C;ALCAM	GO_Biological_Process_2023	Neur	EVO_up_PD_up
gs_ind_0	Axonal Fasciculation (GO:0007413)	2/12	0.000854938083707707	0.0139911295921055	65.5483405483405	463.06503970782	CNTN4;RTN4	GO_Biological_Process_2023	Neur	EVO_up_PD_up
gs_ind_0	Axonogenesis (GO:0007409)	9/187	3.33095488629146e-08	5.72369081294415e-06	15.3136265106749	263.661165825889	NTNG1;CNTN4;ROBO2;S100A6;DCC;HSP90AB1;UNC5C;HSP90AA1;SPTBN4	GO_Biological_Process_2023	Neur	EVO_up_PD_up
gs_ind_0	Brain Development (GO:0007420)	6/168	3.78002434625994e-05	0.00205116057947053	11.2748788927336	114.814290530139	CNTN4;ROBO2;RTN4;ADGRL3;CADM2;PBX3	GO_Biological_Process_2023	Neur	EVO_up_PD_up
gs_ind_0	Calcium Ion Transport Into Cytosol (GO:0060402)	2/9	0.00046970178947666	0.00931274124904685	91.7744107744108	703.305171766408	JPH3;CACNA2D1	GO_Biological_Process_2023	Neur	EVO_up_PD_up
gs_ind_0	Cell Morphogenesis Involved In Neuron Differentiation (GO:0048667)	5/77	9.74801874452034e-06	0.000670013821706698	21.2833511079512	245.57680808478	NTNG1;CNTN4;S100A6;DCC;SPTBN4	GO_Biological_Process_2023	Neur	EVO_up_PD_up
gs_ind_0	Cell-Cell Adhesion Via Plasma-Membrane Adhesion Molecules (GO:0098742)	8/172	2.56209775955778e-07	3.30190348763009e-05	14.7685063723138	224.145598233952	NTNG1;CNTN4;ROBO2;PTPRD;ADGRL3;ALCAM;CADM2;ROBO1	GO_Biological_Process_2023	Neur	EVO_up_PD_up
gs_ind_0	Cellular Component Assembly (GO:0022607)	6/256	0.000375507908898571	0.00879883304714606	7.29824088846528	57.5629119610097	AP2M1;RTN4;EPS8;PTPRD;PICALM;NLGN4Y	GO_Biological_Process_2023	Neur	EVO_up_PD_up
gs_ind_0	Cellular Response To Insulin Stimulus (GO:0032869)	3/99	0.00580879944569934	0.0413025670932139	10.0316325634496	51.6466701534264	CPEB2;KAT2B;GAB1	GO_Biological_Process_2023	Neur	EVO_up_PD_up
gs_ind_0	Central Nervous System Development (GO:0007417)	6/282	0.000624397170200232	0.0110991979737317	6.60773885131119	48.756680596139	CNTN4;ROBO2;RTN4;ADGRL3;CADM2;PBX3	GO_Biological_Process_2023	Neur	EVO_up_PD_up
gs_ind_0	Central Nervous System Neuron Axonogenesis (GO:0021955)	3/11	7.72730987102991e-06	0.000569061176930845	114.134197407777	1343.44507759508	SPTBN4;HSP90AB1;HSP90AA1	GO_Biological_Process_2023	Neur	EVO_up_PD_up
gs_ind_0	Central Nervous System Neuron Development (GO:0021954)	2/17	0.00174068672563701	0.0207429180618991	44.3982839144129	282.083412364911	HSP90AB1;HSP90AA1	GO_Biological_Process_2023	Neur	EVO_up_PD_up
gs_ind_0	Chaperone-Mediated Protein Complex Assembly (GO:0051131)	2/20	0.00241442367704343	0.0248927081103178	37.1958321958322	224.153045062599	HSP90AB1;HSP90AA1	GO_Biological_Process_2023	Neur	EVO_up_PD_up
gs_ind_0	Clathrin Coat Assembly (GO:0048268)	2/13	0.00100795914742734	0.0157455436514787	59.8470209339774	412.934129122154	PICALM;EPS15	GO_Biological_Process_2023	Neur	EVO_up_PD_up
gs_ind_0	Clathrin-Dependent Endocytosis (GO:0072583)	3/27	0.000131227354018656	0.00522373543873233	39.5820823244552	353.807578240555	AP2M1;PICALM;ITSN2	GO_Biological_Process_2023	Neur	EVO_up_PD_up
gs_ind_0	Cytoplasmic Translation (GO:0002181)	23/93	4.5532380519907e-36	4.69438843160242e-33	106.725490196078	8685.0241977742	RPL30;RPL35A;RPL29;RPL13A;RPL35;RPS19;RPS11;RPS14;RPL37;RPS20;RPL15;RPS27A;RPL14;RPL32;RPL37A;RPS23;RPL27A;FAU;UBA52;RPL13;RPS3;RPLP2;RPL41	GO_Biological_Process_2023	Neur	EVO_up_PD_up
gs_ind_0	Fatty Acid Biosynthetic Process (GO:0006633)	3/65	0.00177049155135511	0.0207429180618991	15.5017491525424	98.2268034056703	SCD5;ACACA;SCD	GO_Biological_Process_2023	Neur	EVO_up_PD_up
gs_ind_0	Gene Expression (GO:0010467)	22/296	1.97603856233165e-22	4.07459151552785e-20	25.9096128085731	1294.85305600938	RPL30;RPL35A;RPL29;RPL13A;RPL35;RPS19;RPS11;RPS14;RPL37;RPS20;RPL15;RPS27A;RPL14;RPL32;RPL37A;RPS23;RPL27A;FAU;RPL13;RPS3;RPLP2;RPL41	GO_Biological_Process_2023	Neur	EVO_up_PD_up
gs_ind_0	Generation Of Neurons (GO:0048699)	5/172	0.000442055684000698	0.00931274124904685	9.19075755244397	70.9900979023089	RTN4;DCC;PTPRD;ADGRL3;FUT9	GO_Biological_Process_2023	Neur	EVO_up_PD_up
gs_ind_0	Homophilic Cell Adhesion Via Plasma Membrane Adhesion Molecules (GO:0007156)	4/60	7.12810031364086e-05	0.00319524844494075	22.2011235615694	211.995880333544	CNTN4;CADM2;ROBO2;ROBO1	GO_Biological_Process_2023	Neur	EVO_up_PD_up
gs_ind_0	Intracellular Iron Ion Homeostasis (GO:0006879)	3/50	0.000826869120254147	0.013975443655443	20.4045316681534	144.828593496904	FTL;PICALM;FTH1	GO_Biological_Process_2023	Neur	EVO_up_PD_up
gs_ind_0	Intracellular Sequestering Of Iron Ion (GO:0006880)	2/6	0.000197125421279166	0.00641816503714383	152.968574635241	1305.07745660812	FTL;FTH1	GO_Biological_Process_2023	Neur	EVO_up_PD_up
gs_ind_0	Macromolecule Biosynthetic Process (GO:0009059)	24/183	1.9234412632287e-30	9.91533971194397e-28	49.4614221814712	3384.32049880108	RPL30;RPL35A;RPL29;RPL13A;RPL35;RPS19;RPS11;RPS14;RPL37;RPS20;RPL15;RPS27A;RPL14;RPL32;RPL37A;RPS23;RPL27A;FAU;RPL13;EEF2;FUT9;RPS3;RPLP2;RPL41	GO_Biological_Process_2023	Neur	EVO_up_PD_up
gs_ind_0	Maturation Of SSU-rRNA From Tricistronic rRNA Transcript (SSU-rRNA, 5.8S rRNA, LSU-rRNA) (GO:0000462)	2/29	0.00504936312152974	0.0377238650601243	25.0171411080502	132.302979587561	RPS19;RPS14	GO_Biological_Process_2023	Neur	EVO_up_PD_up
gs_ind_0	Modification-Dependent Macromolecule Catabolic Process (GO:0043632)	3/8	2.64383226758807e-06	0.000227149255656942	176.402157164869	2265.58248703499	RPS27A;UBA52;UBB	GO_Biological_Process_2023	Neur	EVO_up_PD_up
gs_ind_0	Modulation Of Chemical Synaptic Transmission (GO:0050804)	4/123	0.00111074000381516	0.0161266819154766	10.4805717794565	71.2964876489108	SYN3;NLGN4Y;GRM3;FXR1	GO_Biological_Process_2023	Neur	EVO_up_PD_up
gs_ind_0	Muscle Organ Development (GO:0007517)	3/58	0.00127423974033195	0.0172860680563452	17.4599175446633	116.377431484774	UTRN;TCF12;FXR1	GO_Biological_Process_2023	Neur	EVO_up_PD_up
gs_ind_0	Negative Chemotaxis (GO:0050919)	2/31	0.00575558143036284	0.0412083642687784	23.319922387719	120.274486838831	ROBO1;UNC5C	GO_Biological_Process_2023	Neur	EVO_up_PD_up
gs_ind_0	Negative Regulation Of Actin Filament Polymerization (GO:0030837)	2/23	0.00319198811568326	0.0299176340660859	32.003367003367	183.926912865042	TMSB4X;TMSB10	GO_Biological_Process_2023	Neur	EVO_up_PD_up
gs_ind_0	Negative Regulation Of Amide Metabolic Process (GO:0034249)	6/93	1.26430564101392e-06	0.000118499919625941	20.9776173999011	284.896759412404	RTN4;DHFR;RPL13A;FXR1;RPS3;RTN2	GO_Biological_Process_2023	Neur	EVO_up_PD_up
gs_ind_0	Negative Regulation Of Amyloid Precursor Protein Catabolic Process (GO:1902992)	3/18	3.75034311034194e-05	0.00205116057947053	62.5790049207217	637.747528637613	RTN4;PICALM;RTN2	GO_Biological_Process_2023	Neur	EVO_up_PD_up
gs_ind_0	Negative Regulation Of Amyloid-Beta Formation (GO:1902430)	2/16	0.00153958674086709	0.0191242642148671	47.4613955648438	307.371447675784	RTN4;RTN2	GO_Biological_Process_2023	Neur	EVO_up_PD_up
gs_ind_0	Negative Regulation Of Axonogenesis (GO:0050771)	2/22	0.00292140748000689	0.0281492627279168	33.5653280775232	195.876841525308	RTN4;DCC	GO_Biological_Process_2023	Neur	EVO_up_PD_up
gs_ind_0	Negative Regulation Of Cell Motility (GO:2000146)	4/132	0.00144132276932546	0.0188101743692981	9.74437258469343	63.7495758303569	SPOCK3;TMEFF2;PTPRK;ROBO1	GO_Biological_Process_2023	Neur	EVO_up_PD_up
gs_ind_0	Negative Regulation Of Cellular Biosynthetic Process (GO:0031327)	4/137	0.00165186978650351	0.02027473511768	9.37826437090156	60.0757307061873	DHFR;RPL13A;RPS3;FXR1	GO_Biological_Process_2023	Neur	EVO_up_PD_up
gs_ind_0	Negative Regulation Of Cellular Process (GO:0048523)	7/535	0.00365806674144367	0.0323458847162724	3.99175564265441	22.3970243262999	DNAJB2;RTN4;FTH1;SPOCK3;KAT2B;ERBB4;PTPRK	GO_Biological_Process_2023	Neur	EVO_up_PD_up
gs_ind_0	Negative Regulation Of Chemotaxis (GO:0050922)	2/31	0.00575558143036284	0.0412083642687784	23.319922387719	120.274486838831	ROBO2;ROBO1	GO_Biological_Process_2023	Neur	EVO_up_PD_up
gs_ind_0	Negative Regulation Of Developmental Growth (GO:0048640)	2/31	0.00575558143036284	0.0412083642687784	23.319922387719	120.274486838831	RTN4;DCC	GO_Biological_Process_2023	Neur	EVO_up_PD_up
gs_ind_0	Negative Regulation Of Epithelial Cell Proliferation (GO:0050680)	3/70	0.00218945479602687	0.0240141265394011	14.351713747646	87.8913691660878	ROBO1;PTPRK;SPARC	GO_Biological_Process_2023	Neur	EVO_up_PD_up
gs_ind_0	Negative Regulation Of Gene Expression (GO:0010629)	7/336	0.000250619918643073	0.00679971410844759	6.43412307741113	53.3490014115672	ROBO1;DHFR;RPL13A;KAT2B;FXR1;PICALM;RPS3	GO_Biological_Process_2023	Neur	EVO_up_PD_up
gs_ind_0	Negative Regulation Of Macromolecule Biosynthetic Process (GO:0010558)	5/98	3.15041879738276e-05	0.00191063634123625	16.494643218112	170.973411011642	TMEFF2;DHFR;RPL13A;FXR1;RPS3	GO_Biological_Process_2023	Neur	EVO_up_PD_up
gs_ind_0	Negative Regulation Of Proteasomal Ubiquitin-Dependent Protein Catabolic Process (GO:0032435)	2/32	0.00612464918535731	0.0423792839604254	22.5547828006844	114.926402635432	HSP90AB1;RYBP	GO_Biological_Process_2023	Neur	EVO_up_PD_up
gs_ind_0	Negative Regulation Of Protein Localization To Cell Periphery (GO:1904376)	2/20	0.00241442367704343	0.0248927081103178	37.1958321958322	224.153045062599	AP2M1;PICALM	GO_Biological_Process_2023	Neur	EVO_up_PD_up
gs_ind_0	Negative Regulation Of Protein Localization To Membrane (GO:1905476)	2/25	0.0037668998489687	0.0323458847162724	29.2782434271796	163.416601680241	AP2M1;PICALM	GO_Biological_Process_2023	Neur	EVO_up_PD_up
gs_ind_0	Negative Regulation Of Protein Localization To Plasma Membrane (GO:1903077)	2/20	0.00241442367704343	0.0248927081103178	37.1958321958322	224.153045062599	AP2M1;PICALM	GO_Biological_Process_2023	Neur	EVO_up_PD_up
gs_ind_0	Negative Regulation Of Protein Metabolic Process (GO:0051248)	5/147	0.000214646893140726	0.00650885137729673	10.8098028576596	91.3051753610623	HSP90AB1;DHFR;RPL13A;FXR1;RPS3	GO_Biological_Process_2023	Neur	EVO_up_PD_up
gs_ind_0	Negative Regulation Of Translation (GO:0017148)	5/106	4.59234011810849e-05	0.00236735133088493	15.1915934521694	151.741774162219	CPEB2;DHFR;RPL13A;FXR1;RPS3	GO_Biological_Process_2023	Neur	EVO_up_PD_up
gs_ind_0	Nervous System Development (GO:0007399)	7/432	0.00110508143477179	0.0161266819154766	4.97068421246576	33.8396041694333	ROBO2;CNTN4;TRAK2;ADGRL3;DNM3;ERBB4;ROBO1	GO_Biological_Process_2023	Neur	EVO_up_PD_up
gs_ind_0	Neuron Cell-Cell Adhesion (GO:0007158)	2/14	0.00117313398997163	0.0161266819154766	55.0579124579125	371.535004501717	CNTN4;NLGN4Y	GO_Biological_Process_2023	Neur	EVO_up_PD_up
gs_ind_0	Neuron Differentiation (GO:0030182)	5/173	0.00045388706373065	0.00931274124904685	9.13598866081353	70.3257541095992	RTN4;PTPRD;ERBB4;FUT9;PBX3	GO_Biological_Process_2023	Neur	EVO_up_PD_up
gs_ind_0	Neuron Projection Fasciculation (GO:0106030)	2/10	0.000585718491114345	0.0105943116550682	80.975440681323	602.673586290897	CNTN4;RTN4	GO_Biological_Process_2023	Neur	EVO_up_PD_up
gs_ind_0	Neuron Projection Guidance (GO:0097485)	4/124	0.00114453828066398	0.0161266819154766	10.393341169473	70.3915426840625	CNTN4;ROBO2;DCC;UNC5C	GO_Biological_Process_2023	Neur	EVO_up_PD_up
gs_ind_0	Neuron Projection Morphogenesis (GO:0048812)	7/146	1.20003481625674e-06	0.000118499919625941	15.2686298752388	208.159673887358	NTNG1;CNTN4;S100A6;DCC;ALCAM;SPTBN4;UBB	GO_Biological_Process_2023	Neur	EVO_up_PD_up
gs_ind_0	Non-Membrane-Bounded Organelle Assembly (GO:0140694)	4/134	0.00152314812222322	0.0191242642148671	9.59456278686595	62.2396980771954	MAPRE2;RPS23;RPS3;FXR1	GO_Biological_Process_2023	Neur	EVO_up_PD_up
gs_ind_0	Nuclear Pore Complex Assembly (GO:0051292)	2/10	0.000585718491114345	0.0105943116550682	80.975440681323	602.673586290897	RTN4;FXR1	GO_Biological_Process_2023	Neur	EVO_up_PD_up
gs_ind_0	Nuclear Pore Organization (GO:0006999)	2/14	0.00117313398997163	0.0161266819154766	55.0579124579125	371.535004501717	RTN4;FXR1	GO_Biological_Process_2023	Neur	EVO_up_PD_up
gs_ind_0	Outflow Tract Septum Morphogenesis (GO:0003148)	2/24	0.00347384721722687	0.0316950131058487	30.5802469135803	173.160421580682	ROBO2;ROBO1	GO_Biological_Process_2023	Neur	EVO_up_PD_up
gs_ind_0	Peptide Biosynthetic Process (GO:0043043)	22/158	1.4427453160681e-28	4.95823473622069e-26	52.2809680591782	3351.51510345533	RPL30;RPL35A;RPL29;RPL13A;RPL35;RPS19;RPS11;RPS14;RPL37;RPS20;RPL15;RPS27A;RPL14;RPL32;RPL37A;RPS23;RPL27A;FAU;RPL13;RPS3;RPLP2;RPL41	GO_Biological_Process_2023	Neur	EVO_up_PD_up
gs_ind_0	Pore Complex Assembly (GO:0046931)	2/18	0.00195358463745371	0.0223793973468308	41.7064585246403	260.168613428766	RTN4;FXR1	GO_Biological_Process_2023	Neur	EVO_up_PD_up
gs_ind_0	Positive Regulation Of Amide Metabolic Process (GO:0034250)	3/85	0.00379617075719589	0.0323458847162724	11.7379969183359	65.4248060600912	PICALM;EEF2;FXR1	GO_Biological_Process_2023	Neur	EVO_up_PD_up
gs_ind_0	Positive Regulation Of Cell Projection Organization (GO:0031346)	4/118	0.000952180370523976	0.015103045569388	10.9395800110288	76.1039897137087	ROBO2;FUT9;ROBO1;PTPRD	GO_Biological_Process_2023	Neur	EVO_up_PD_up
gs_ind_0	Positive Regulation Of Cellular Biosynthetic Process (GO:0031328)	5/174	0.000465955505777652	0.00931274124904685	9.08186600979229	69.6708122644197	HSP90AB1;KAT2B;EEF2;HSP90AA1;FXR1	GO_Biological_Process_2023	Neur	EVO_up_PD_up
gs_ind_0	Positive Regulation Of ERBB Signaling Pathway (GO:1901186)	2/24	0.00347384721722687	0.0316950131058487	30.5802469135803	173.160421580682	RTN4;CCDC88A	GO_Biological_Process_2023	Neur	EVO_up_PD_up
gs_ind_0	Positive Regulation Of Epithelial Cell Migration (GO:0010634)	3/95	0.00518069907834048	0.0384266240990578	10.4664590013743	55.0830403034915	RTN4;MAPRE2;SPARC	GO_Biological_Process_2023	Neur	EVO_up_PD_up
gs_ind_0	Positive Regulation Of Hydrolase Activity (GO:0051345)	4/173	0.00383214157070962	0.0323847373721444	7.37989670482346	41.0641915184941	MAPRE2;PICALM;RALGPS1;RPS3	GO_Biological_Process_2023	Neur	EVO_up_PD_up
gs_ind_0	Positive Regulation Of Interleukin-2 Production (GO:0032743)	2/25	0.0037668998489687	0.0323458847162724	29.2782434271796	163.416601680241	PDE4B;RPS3	GO_Biological_Process_2023	Neur	EVO_up_PD_up
gs_ind_0	Positive Regulation Of Intracellular Signal Transduction (GO:1902533)	7/523	0.00323229623992648	0.0300224993095874	4.08571158730533	23.4297683895387	RTN4;RPL37;HSP90AB1;CARTPT;RPS20;HSP90AA1;RPS3	GO_Biological_Process_2023	Neur	EVO_up_PD_up
gs_ind_0	Positive Regulation Of Kinase Activity (GO:0033674)	3/103	0.00648059356478337	0.0441176259105609	9.63141917530989	48.5321739027083	ERBB4;RASSF2;CARTPT	GO_Biological_Process_2023	Neur	EVO_up_PD_up
gs_ind_0	Positive Regulation Of Microtubule Polymerization (GO:0031116)	2/29	0.00504936312152974	0.0377238650601243	25.0171411080502	132.302979587561	RPS3;SLAIN1	GO_Biological_Process_2023	Neur	EVO_up_PD_up
gs_ind_0	Positive Regulation Of Microtubule Polymerization Or Depolymerization (GO:0031112)	2/26	0.00407106153819351	0.03357811556702	28.0825259396688	154.562052329815	RPS3;SLAIN1	GO_Biological_Process_2023	Neur	EVO_up_PD_up
gs_ind_0	Positive Regulation Of Neurogenesis (GO:0050769)	3/75	0.00266514392507808	0.0266773144345194	13.3603039158387	79.1931642816094	ROBO2;ROBO1;PTPRD	GO_Biological_Process_2023	Neur	EVO_up_PD_up
gs_ind_0	Positive Regulation Of Nitric Oxide Biosynthetic Process (GO:0045429)	2/27	0.0043862482729275	0.0356080470030571	26.9805902158843	146.485206497379	HSP90AB1;HSP90AA1	GO_Biological_Process_2023	Neur	EVO_up_PD_up
gs_ind_0	Positive Regulation Of Nitric Oxide Metabolic Process (GO:1904407)	2/28	0.00471237649973579	0.0368065164486939	25.9618194523855	139.092081584425	HSP90AB1;HSP90AA1	GO_Biological_Process_2023	Neur	EVO_up_PD_up
gs_ind_0	Positive Regulation Of Notch Signaling Pathway (GO:0045747)	2/33	0.00650424746693041	0.0441176259105609	21.8382235048902	109.962003735845	ROBO2;ROBO1	GO_Biological_Process_2023	Neur	EVO_up_PD_up
gs_ind_0	Positive Regulation Of Protein Kinase Activity (GO:0045860)	5/145	0.000201418248357359	0.00641816503714383	10.9642171429969	93.3068800601563	HSP90AB1;CCDC88A;RASSF2;CARTPT;HSP90AA1	GO_Biological_Process_2023	Neur	EVO_up_PD_up
gs_ind_0	Positive Regulation Of Protein Kinase B Signaling (GO:0051897)	3/93	0.00488278523674536	0.0372900116969219	10.6982863564004	56.9367023217558	RTN4;HSP90AB1;HSP90AA1	GO_Biological_Process_2023	Neur	EVO_up_PD_up
gs_ind_0	Positive Regulation Of Protein Localization (GO:1903829)	3/85	0.00379617075719589	0.0323458847162724	11.7379969183359	65.4248060600912	RTN4;HSP90AB1;CCDC88A	GO_Biological_Process_2023	Neur	EVO_up_PD_up
gs_ind_0	Positive Regulation Of Protein Phosphorylation (GO:0001934)	6/377	0.00272632955093286	0.027027363144344	4.90650453832075	28.9719233919267	HSP90AB1;RASSF2;CARTPT;HSP90AA1;FXR1;ERBB4	GO_Biological_Process_2023	Neur	EVO_up_PD_up
gs_ind_0	Positive Regulation Of Protein Polymerization (GO:0032273)	3/69	0.00210120468415457	0.0238059563666304	14.5678858162355	89.8145770254343	RPS3;HSP90AA1;SLAIN1	GO_Biological_Process_2023	Neur	EVO_up_PD_up
gs_ind_0	Positive Regulation Of Signal Transduction By P53 Class Mediator (GO:1901798)	3/21	6.06368540509264e-05	0.00292038593407712	52.4272102611086	509.100071498127	RPS20;RPL37;UBB	GO_Biological_Process_2023	Neur	EVO_up_PD_up
gs_ind_0	Positive Regulation Of Tau-Protein Kinase Activity (GO:1902949)	2/5	0.00013173338642778	0.00522373543873233	196.678691678692	1757.27110085849	HSP90AB1;HSP90AA1	GO_Biological_Process_2023	Neur	EVO_up_PD_up
gs_ind_0	Positive Regulation Of Telomerase Activity (GO:0051973)	2/33	0.00650424746693041	0.0441176259105609	21.8382235048902	109.962003735845	HSP90AB1;HSP90AA1	GO_Biological_Process_2023	Neur	EVO_up_PD_up
gs_ind_0	Presynapse Assembly (GO:0099054)	2/15	0.00135037292226729	0.0180809673098386	50.9783015338571	336.832728892494	NLGN4Y;PTPRD	GO_Biological_Process_2023	Neur	EVO_up_PD_up
gs_ind_0	Presynapse Organization (GO:0099172)	2/11	0.000714160975835082	0.0124796604421351	72.4499379762538	524.85648750643	NLGN4Y;PTPRD	GO_Biological_Process_2023	Neur	EVO_up_PD_up
gs_ind_0	Presynaptic Endocytosis (GO:0140238)	3/31	0.000199514438189531	0.00641816503714383	34.0233719892953	289.866334940589	AP2M1;NLGN4Y;DNM3	GO_Biological_Process_2023	Neur	EVO_up_PD_up
gs_ind_0	Presynaptic Membrane Assembly (GO:0097105)	2/8	0.000366202525833668	0.00878034428219796	105.896140896141	837.88458012015	NLGN4Y;PTPRD	GO_Biological_Process_2023	Neur	EVO_up_PD_up
gs_ind_0	Presynaptic Membrane Organization (GO:0097090)	2/9	0.00046970178947666	0.00931274124904685	91.7744107744108	703.305171766408	NLGN4Y;PTPRD	GO_Biological_Process_2023	Neur	EVO_up_PD_up
gs_ind_0	Protein Insertion Into Mitochondrial Membrane (GO:0051204)	2/28	0.00471237649973579	0.0368065164486939	25.9618194523855	139.092081584425	TOMM7;HSP90AA1	GO_Biological_Process_2023	Neur	EVO_up_PD_up
gs_ind_0	Protein Mannosylation (GO:0035268)	2/21	0.00266219071104264	0.0266773144345194	35.2874902874903	209.205623804861	TMTC2;TMTC1	GO_Biological_Process_2023	Neur	EVO_up_PD_up
gs_ind_0	Protein O-linked Glycosylation (GO:0006493)	3/93	0.00488278523674536	0.0372900116969219	10.6982863564004	56.9367023217558	TMTC2;FUT9;TMTC1	GO_Biological_Process_2023	Neur	EVO_up_PD_up
gs_ind_0	Protein O-linked Mannosylation (GO:0035269)	2/16	0.00153958674086709	0.0191242642148671	47.4613955648438	307.371447675784	TMTC2;TMTC1	GO_Biological_Process_2023	Neur	EVO_up_PD_up
gs_ind_0	Protein Stabilization (GO:0050821)	4/207	0.007184412979407	0.0480982453361599	6.14175981752774	30.3147527670522	RASSF2;RTN4;HSP90AB1;HSP90AA1	GO_Biological_Process_2023	Neur	EVO_up_PD_up
gs_ind_0	Protein-Containing Complex Assembly (GO:0065003)	5/324	0.00693853078983499	0.0467557205511103	4.80033234919252	23.8608450939908	AP2M1;HSP90AB1;EPS15;HSP90AA1;PICALM	GO_Biological_Process_2023	Neur	EVO_up_PD_up
gs_ind_0	Proteolysis Involved In Protein Catabolic Process (GO:0051603)	3/78	0.00297879794309804	0.0284364877716118	12.8284880457964	74.6135067448376	RPS27A;UBA52;UBB	GO_Biological_Process_2023	Neur	EVO_up_PD_up
gs_ind_0	Pulmonary Valve Development (GO:0003177)	2/20	0.00241442367704343	0.0248927081103178	37.1958321958322	224.153045062599	ROBO2;ROBO1	GO_Biological_Process_2023	Neur	EVO_up_PD_up
gs_ind_0	Pulmonary Valve Morphogenesis (GO:0003184)	2/18	0.00195358463745371	0.0223793973468308	41.7064585246403	260.168613428766	ROBO2;ROBO1	GO_Biological_Process_2023	Neur	EVO_up_PD_up
gs_ind_0	RNA-templated DNA Biosynthetic Process (GO:0006278)	2/19	0.00217819271591216	0.0240141265394011	39.3222703222703	241.016409764253	HSP90AB1;HSP90AA1	GO_Biological_Process_2023	Neur	EVO_up_PD_up
gs_ind_0	Receptor Internalization (GO:0031623)	3/51	0.000876206324746661	0.0141151362627157	19.9833304211078	140.680826966689	AP2M1;PICALM;DNM3	GO_Biological_Process_2023	Neur	EVO_up_PD_up
gs_ind_0	Receptor-Mediated Endocytosis (GO:0006898)	4/122	0.00107764800210486	0.0161266819154766	10.5692746360219	72.2195828927186	AP2M1;PICALM;DNM3;EPS15	GO_Biological_Process_2023	Neur	EVO_up_PD_up
gs_ind_0	Regulation Of Amyloid-Beta Formation (GO:1902003)	3/33	0.00024087582097425	0.00671197220066084	31.7907752153376	264.856229135642	RTN4;PICALM;RTN2	GO_Biological_Process_2023	Neur	EVO_up_PD_up
gs_ind_0	Regulation Of Apoptotic Process (GO:0042981)	8/702	0.00443851335827975	0.0357508380655189	3.45256337387746	18.7040403813675	RTN4;RASSF2;HSP90AA1;RYBP;ERBB4;MORF4L1;RPS3;UBB	GO_Biological_Process_2023	Neur	EVO_up_PD_up
gs_ind_0	Regulation Of Cartilage Development (GO:0061035)	2/17	0.00174068672563701	0.0207429180618991	44.3982839144129	282.083412364911	SOX5;TRPS1	GO_Biological_Process_2023	Neur	EVO_up_PD_up
gs_ind_0	Regulation Of Cell Cycle (GO:0051726)	5/296	0.00477290048774925	0.0369989503975149	5.2650586785969	28.1406913651749	HSP90AB1;KAT2B;JUND;PTPRK;MORF4L1	GO_Biological_Process_2023	Neur	EVO_up_PD_up
gs_ind_0	Regulation Of Cell Migration (GO:0030334)	8/433	0.000205431082663187	0.00641816503714383	5.6729750345311	48.165826918018	NTNG1;TMEFF2;ROBO1;ACTG1;TMSB10;ERBB4;TMSB4X;PTPRK	GO_Biological_Process_2023	Neur	EVO_up_PD_up
gs_ind_0	Regulation Of Cell Morphogenesis (GO:0022604)	3/31	0.000199514438189531	0.00641816503714383	34.0233719892953	289.866334940589	NTNG1;FMNL2;SPARC	GO_Biological_Process_2023	Neur	EVO_up_PD_up
gs_ind_0	Regulation Of Cell Motility (GO:2000145)	4/123	0.00111074000381516	0.0161266819154766	10.4805717794565	71.2964876489108	ERBB4;TMSB4X;TMSB10;SPOCK3	GO_Biological_Process_2023	Neur	EVO_up_PD_up
gs_ind_0	Regulation Of Cellular Localization (GO:0060341)	3/71	0.00227997456175032	0.0244859768037977	14.1418532722999	86.0332511945914	PICALM;HSP90AB1;HSP90AA1	GO_Biological_Process_2023	Neur	EVO_up_PD_up
gs_ind_0	Regulation Of Chondrocyte Differentiation (GO:0032330)	2/25	0.0037668998489687	0.0323458847162724	29.2782434271796	163.416601680241	SOX5;TRPS1	GO_Biological_Process_2023	Neur	EVO_up_PD_up
gs_ind_0	Regulation Of Mammary Gland Epithelial Cell Proliferation (GO:0033599)	2/7	0.000275312852442148	0.00709618877169638	125.153045607591	1025.95491475973	RTN4;ROBO1	GO_Biological_Process_2023	Neur	EVO_up_PD_up
gs_ind_0	Regulation Of Metal Ion Transport (GO:0010959)	3/34	0.000263480103048952	0.0069653329806018	30.780790960452	253.680895327374	CACNA2D1;NKAIN2;SPTBN4	GO_Biological_Process_2023	Neur	EVO_up_PD_up
gs_ind_0	Regulation Of NIK/NF-kappaB Signaling (GO:1901222)	3/83	0.00355019238612719	0.0321074416675187	12.030213706706	67.8594698756122	RASSF2;TMSB4X;RPS3	GO_Biological_Process_2023	Neur	EVO_up_PD_up
gs_ind_0	Regulation Of Neuron Projection Development (GO:0010975)	4/174	0.00391134594870802	0.0327853469359185	7.33643269644591	40.6722565110412	NTNG1;DCC;FUT9;CCDC88A	GO_Biological_Process_2023	Neur	EVO_up_PD_up
gs_ind_0	Regulation Of Peptidyl-Serine Phosphorylation (GO:0033135)	4/93	0.000388752929263019	0.00890676155711496	14.0039087078384	109.966625220307	RASSF2;HSP90AA1;HSP90AB1;SPTBN4	GO_Biological_Process_2023	Neur	EVO_up_PD_up
gs_ind_0	Regulation Of Plasma Membrane Bounded Cell Projection Organization (GO:0120035)	2/28	0.00471237649973579	0.0368065164486939	25.9618194523855	139.092081584425	NTNG1;CCDC88A	GO_Biological_Process_2023	Neur	EVO_up_PD_up
gs_ind_0	Regulation Of Programmed Cell Death (GO:0043067)	4/194	0.00573610108592487	0.0412083642687784	6.56297868909731	33.8713725677877	HSP90AA1;RTN4;MORF4L1;RPS3	GO_Biological_Process_2023	Neur	EVO_up_PD_up
gs_ind_0	Regulation Of Protein Localization (GO:0032880)	4/96	0.000438576586209654	0.00931274124904685	13.5487316668204	104.758469520156	GPC5;PICALM;HSP90AB1;HSP90AA1	GO_Biological_Process_2023	Neur	EVO_up_PD_up
gs_ind_0	Regulation Of Protein Localization To Cell Surface (GO:2000008)	2/31	0.00575558143036284	0.0412083642687784	23.319922387719	120.274486838831	PICALM;HSP90AB1	GO_Biological_Process_2023	Neur	EVO_up_PD_up
gs_ind_0	Regulation Of Protein Modification By Small Protein Conjugation Or Removal (GO:1903320)	3/29	0.000163057105517531	0.00600399556387768	36.5929645027183	319.14224939476	DNAJB2;HSP90AB1;HSP90AA1	GO_Biological_Process_2023	Neur	EVO_up_PD_up
gs_ind_0	Regulation Of Protein Phosphorylation (GO:0001932)	5/262	0.00284833386881088	0.0279679258928002	5.96524205117939	34.9624093083682	CCDC88A;HSP90AA1;FXR1;ERBB4;SPTBN4	GO_Biological_Process_2023	Neur	EVO_up_PD_up
gs_ind_0	Regulation Of Protein Ubiquitination (GO:0031396)	5/113	6.23166736660492e-05	0.00292038593407712	14.2090518947852	137.590249812644	DNAJB2;HSP90AB1;HSP90AA1;RPS3;UBB	GO_Biological_Process_2023	Neur	EVO_up_PD_up
gs_ind_0	Regulation Of Sodium Ion Transport (GO:0002028)	2/35	0.00729471266156882	0.0485216048650158	20.5334438916529	101.03697666365	NKAIN2;SPTBN4	GO_Biological_Process_2023	Neur	EVO_up_PD_up
gs_ind_0	Regulation Of Stress Fiber Assembly (GO:0051492)	3/75	0.00266514392507808	0.0266773144345194	13.3603039158387	79.1931642816094	TMEFF2;ACTG1;CCDC88A	GO_Biological_Process_2023	Neur	EVO_up_PD_up
gs_ind_0	Regulation Of Tau-Protein Kinase Activity (GO:1902947)	2/9	0.00046970178947666	0.00931274124904685	91.7744107744108	703.305171766408	HSP90AB1;HSP90AA1	GO_Biological_Process_2023	Neur	EVO_up_PD_up
gs_ind_0	Regulation Of Translation (GO:0006417)	6/202	0.000104782237129837	0.00450127027003592	9.31622599646055	85.3704134971567	CTIF;DHFR;RPL13A;EEF2;FXR1;RPS3	GO_Biological_Process_2023	Neur	EVO_up_PD_up
gs_ind_0	Regulation Of Vesicle Size (GO:0097494)	2/14	0.00117313398997163	0.0161266819154766	55.0579124579125	371.535004501717	AP2M1;PICALM	GO_Biological_Process_2023	Neur	EVO_up_PD_up
gs_ind_0	Response To Unfolded Protein (GO:0006986)	3/44	0.000567753621210542	0.0105943116550682	23.3580151112926	174.573670545587	DNAJB2;HSP90AB1;HSP90AA1	GO_Biological_Process_2023	Neur	EVO_up_PD_up
gs_ind_0	Ribonucleoprotein Complex Biogenesis (GO:0022613)	6/114	4.15347263191276e-06	0.000329402329500158	16.9087270581857	209.525603848697	RPS23;RPS19;RPS11;RPL35A;RPL14;RPS14	GO_Biological_Process_2023	Neur	EVO_up_PD_up
gs_ind_0	Ribosomal Small Subunit Assembly (GO:0000028)	2/16	0.00153958674086709	0.0191242642148671	47.4613955648438	307.371447675784	RPS19;RPS14	GO_Biological_Process_2023	Neur	EVO_up_PD_up
gs_ind_0	Ribosomal Small Subunit Biogenesis (GO:0042274)	4/82	0.00024023453561025	0.00671197220066084	15.9705441186061	133.09683586235	RPS19;RPS14;RPS23;RPS11	GO_Biological_Process_2023	Neur	EVO_up_PD_up
gs_ind_0	Ribosome Biogenesis (GO:0042254)	6/151	2.07548340934982e-05	0.00133738962189979	12.5974744051653	135.835182452093	RPS23;RPS19;RPS11;RPL35A;RPL14;RPS14	GO_Biological_Process_2023	Neur	EVO_up_PD_up
gs_ind_0	Sequestering Of Actin Monomers (GO:0042989)	2/8	0.000366202525833668	0.00878034428219796	105.896140896141	837.88458012015	TMSB4X;TMSB10	GO_Biological_Process_2023	Neur	EVO_up_PD_up
gs_ind_0	Synapse Assembly (GO:0007416)	4/71	0.000137673439628613	0.0052570857873	18.578156996587	165.171446677662	NLGN4Y;ADGRL3;DNM3;PTPRD	GO_Biological_Process_2023	Neur	EVO_up_PD_up
gs_ind_0	Synapse Organization (GO:0050808)	4/131	0.00140158271277253	0.0185260484213908	9.8210399518169	64.5257367896267	NTNG1;ADGRL3;PTPRD;DNM3	GO_Biological_Process_2023	Neur	EVO_up_PD_up
gs_ind_0	Synaptic Membrane Adhesion (GO:0099560)	2/12	0.000854938083707707	0.0139911295921055	65.5483405483405	463.06503970782	NTNG1;PTPRD	GO_Biological_Process_2023	Neur	EVO_up_PD_up
gs_ind_0	Synaptic Vesicle Endocytosis (GO:0048488)	5/40	3.61934108598343e-07	4.1461562884988e-05	43.5053966410145	645.263501222831	AP2M1;DNM3;PICALM;NLGN4Y;ITSN2	GO_Biological_Process_2023	Neur	EVO_up_PD_up
gs_ind_0	Synaptic Vesicle Recycling (GO:0036465)	3/44	0.000567753621210542	0.0105943116550682	23.3580151112926	174.573670545587	AP2M1;NLGN4Y;DNM3	GO_Biological_Process_2023	Neur	EVO_up_PD_up
gs_ind_0	Telomere Maintenance Via Telomerase (GO:0007004)	2/19	0.00217819271591216	0.0240141265394011	39.3222703222703	241.016409764253	HSP90AB1;HSP90AA1	GO_Biological_Process_2023	Neur	EVO_up_PD_up
gs_ind_0	Telomere Maintenance Via Telomere Lengthening (GO:0010833)	2/26	0.00407106153819351	0.03357811556702	28.0825259396688	154.562052329815	HSP90AB1;HSP90AA1	GO_Biological_Process_2023	Neur	EVO_up_PD_up
gs_ind_0	Translation (GO:0006412)	24/234	8.6193971919911e-28	2.22164962623571e-25	37.4309708674058	2332.63699663479	RPL30;RPL35A;RPL29;RPL13A;RPL35;RPS19;RPS11;RPS14;RPL37;RPS20;RPL15;RPS27A;RPL14;RPL32;RPL37A;RPS23;RPL27A;FAU;UBA52;RPL13;EEF2;RPS3;RPLP2;RPL41	GO_Biological_Process_2023	Neur	EVO_up_PD_up
gs_ind_0	Unsaturated Fatty Acid Biosynthetic Process (GO:0006636)	2/8	0.000366202525833668	0.00878034428219796	105.896140896141	837.88458012015	SCD5;SCD	GO_Biological_Process_2023	Neur	EVO_up_PD_up
gs_ind_0	Ventricular Septum Morphogenesis (GO:0060412)	2/27	0.0043862482729275	0.0356080470030571	26.9805902158843	146.485206497379	ROBO2;ROBO1	GO_Biological_Process_2023	Neur	EVO_up_PD_up
gs_ind_0	Vesicle Budding From Membrane (GO:0006900)	2/32	0.00612464918535731	0.0423792839604254	22.5547828006844	114.926402635432	AP2M1;PICALM	GO_Biological_Process_2023	Neur	EVO_up_PD_up
gs_ind_0	Vesicle Organization (GO:0016050)	3/94	0.00503040829685033	0.0377238650601243	10.5811058627396	55.9979011579145	AP2M1;PICALM;EPS15	GO_Biological_Process_2023	Neur	EVO_up_PD_up
gs_ind_0	Vesicle-Mediated Transport (GO:0016192)	7/409	0.000805287263445983	0.0138375194768801	5.2577098707988	37.4575628709581	AP2M1;EPS15;PIP4K2A;DNM3;SPTBN4;PICALM;ITSN2	GO_Biological_Process_2023	Neur	EVO_up_PD_up
gs_ind_0	ncRNA Processing (GO:0034470)	3/100	0.00597262166375192	0.041889611804954	9.92850065189048	50.8395757156488	RPL14;RPS19;RPL35A	GO_Biological_Process_2023	Neur	EVO_up_PD_up
gs_ind_0	protein-RNA Complex Assembly (GO:0022618)	4/149	0.00224262898750964	0.0243384261697098	8.60226593012209	52.4747378520213	RPS19;RPS14;HSP90AB1;HSP90AA1	GO_Biological_Process_2023	Neur	EVO_up_PD_up
gs_ind_0	rRNA Metabolic Process (GO:0016072)	3/91	0.00459548824204589	0.0367282819965063	10.9405917839701	58.8897075787199	RPL14;RPS19;RPL35A	GO_Biological_Process_2023	Neur	EVO_up_PD_up
gs_ind_0	rRNA Processing (GO:0006364)	4/101	0.000531487550896767	0.0103389370749918	12.8523496980835	96.9045418880083	RPL14;RPS14;RPS19;RPL35A	GO_Biological_Process_2023	Neur	EVO_up_PD_up
gs_ind_0	DNA Binding (GO:0003677)	1/844	0.0407062003000013	0.0407062003000013	47.655601659751	152.563444930292	SSBP2	GO_Molecular_Function_2023	Microglia	EVO_up_PD_up
gs_ind_0	Single-Stranded DNA Binding (GO:0003697)	1/96	0.00467272021812819	0.00934544043625639	428.748691099476	2300.67143135593	SSBP2	GO_Molecular_Function_2023	Microglia	EVO_up_PD_up
gs_ind_0	Cell Junction Assembly (GO:0034329)	1/95	0.00462410244893626	0.0169550423127663	433.296296296296	2329.60583454713	SDK1	GO_Biological_Process_2023	Microglia	EVO_up_PD_up
gs_ind_0	Cell-Cell Adhesion Via Plasma-Membrane Adhesion Molecules (GO:0098742)	1/172	0.00836419645230608	0.0184012321950734	238.30612244898	1140.00763938816	SDK1	GO_Biological_Process_2023	Microglia	EVO_up_PD_up
gs_ind_0	Homophilic Cell Adhesion Via Plasma Membrane Adhesion Molecules (GO:0007156)	1/60	0.00292173248847019	0.0169550423127663	688.764705882353	4019.34052344693	SDK1	GO_Biological_Process_2023	Microglia	EVO_up_PD_up
gs_ind_0	Nervous System Development (GO:0007399)	1/432	0.0209410669177642	0.0343467124116911	94.1123986095017	363.842591494951	SDK1	GO_Biological_Process_2023	Microglia	EVO_up_PD_up
gs_ind_0	Regulation Of Nucleic Acid-Templated Transcription (GO:1903506)	1/451	0.0218569988074398	0.0343467124116911	90.1009988901221	344.477211146334	SSBP2	GO_Biological_Process_2023	Microglia	EVO_up_PD_up
gs_ind_0	Synapse Assembly (GO:0007416)	1/71	0.00345691977940204	0.0169550423127663	581.141843971631	3293.55010830596	SDK1	GO_Biological_Process_2023	Microglia	EVO_up_PD_up
gs_ind_0	Synapse Organization (GO:0050808)	1/131	0.00637359410109752	0.0175273837780182	313.490421455939	1584.87958698083	SDK1	GO_Biological_Process_2023	Microglia	EVO_up_PD_up
gs_ind_0	Axon (GO:0030424)	3/205	0.000982957126714121	0.0283040273878034	19.3208523592085	133.795840974395	NFIB;ADGRL3;APP	GO_Cellular_Component_2023	OL	EVO_up_PD_up
gs_ind_0	Cell-Cell Junction (GO:0005911)	3/297	0.00282745783508771	0.0353432229385964	13.2551805939949	77.7864004084096	PKP4;IGSF11;ADGRL3	GO_Cellular_Component_2023	OL	EVO_up_PD_up
gs_ind_0	Cell-Substrate Junction (GO:0030055)	3/394	0.0062118932497424	0.04235381761188	9.94725240119666	50.5448697606364	DYNLL1;RPLP1;RPS15	GO_Cellular_Component_2023	OL	EVO_up_PD_up
gs_ind_0	Cytosolic Large Ribosomal Subunit (GO:0022625)	2/52	0.00113216109551214	0.0283040273878034	54.0640264026403	366.750189168962	RPLP1;RPL11	GO_Cellular_Component_2023	OL	EVO_up_PD_up
gs_ind_0	Dystroglycan Complex (GO:0016011)	1/6	0.00568829484951265	0.04235381761188	290.426210153483	1501.31320492529	SGCD	GO_Cellular_Component_2023	OL	EVO_up_PD_up
gs_ind_0	Focal Adhesion (GO:0005925)	3/386	0.0058707242484929	0.04235381761188	10.1567573360004	52.1831569921132	DYNLL1;RPLP1;RPS15	GO_Cellular_Component_2023	OL	EVO_up_PD_up
gs_ind_0	Glutamatergic Synapse (GO:0098978)	2/78	0.00252438511824532	0.0353432229385964	35.6666666666667	213.34936022924	NLGN1;ADGRL3	GO_Cellular_Component_2023	OL	EVO_up_PD_up
gs_ind_0	Inhibitory Synapse (GO:0060077)	1/8	0.00757737767742631	0.0473586104839144	212.968831168831	1039.83907903837	NLGN1	GO_Cellular_Component_2023	OL	EVO_up_PD_up
gs_ind_0	Large Ribosomal Subunit (GO:0015934)	2/52	0.00113216109551214	0.0283040273878034	54.0640264026403	366.750189168962	RPLP1;RPL11	GO_Cellular_Component_2023	OL	EVO_up_PD_up
gs_ind_0	Mitotic Spindle (GO:0072686)	2/143	0.00820972432923353	0.0473637942071165	19.2520612485277	92.4567907342494	DYNLL1;PKP4	GO_Cellular_Component_2023	OL	EVO_up_PD_up
gs_ind_0	Neuron Projection (GO:0043005)	4/557	0.00189464003520251	0.0353432229385964	9.26382686362075	58.0723961503458	CAMK2D;NLGN1;ADGRL3;APP	GO_Cellular_Component_2023	OL	EVO_up_PD_up
gs_ind_0	Nuclear Envelope Lumen (GO:0005641)	1/5	0.00474244001510929	0.04235381761188	354.974025974026	1899.53825183569	APP	GO_Cellular_Component_2023	OL	EVO_up_PD_up
gs_ind_0	Sarcoglycan Complex (GO:0016012)	1/5	0.00474244001510929	0.04235381761188	354.974025974026	1899.53825183569	SGCD	GO_Cellular_Component_2023	OL	EVO_up_PD_up
gs_ind_0	DNA Binding (GO:0003677)	5/844	0.00117246800977829	0.0237424771980103	7.62720218211323	51.4732748499857	NFIB;APP;RYBP;RPS15;ARID5B	GO_Molecular_Function_2023	OL	EVO_up_PD_up
gs_ind_0	SH2 Domain Binding (GO:0042169)	2/31	0.000402057956818757	0.0108555648341064	92.5977401129943	724.013795108514	DYNLL1;ARHGAP5	GO_Molecular_Function_2023	OL	EVO_up_PD_up
gs_ind_0	Ubiquitin Ligase Inhibitor Activity (GO:1990948)	2/7	1.84211043812e-05	0.000994141928837006	496.951515151515	5417.77216349658	RPS15;RPL11	GO_Molecular_Function_2023	OL	EVO_up_PD_up
gs_ind_0	Ubiquitin-Protein Transferase Inhibitor Activity (GO:0055105)	2/8	2.45467142922717e-05	0.000994141928837006	420.48717948718	4463.44304842255	RPS15;RPL11	GO_Molecular_Function_2023	OL	EVO_up_PD_up
gs_ind_0	Actin-Mediated Cell Contraction (GO:0070252)	1/9	0.00852060724974635	0.0376574087978194	187.909090909091	895.437115288864	CAMK2D	GO_Biological_Process_2023	OL	EVO_up_PD_up
gs_ind_0	Anterograde Trans-Synaptic Signaling (GO:0098916)	2/199	0.0154079135091917	0.0433319624481895	13.7743459915612	57.478610769143	NLGN1;PLP1	GO_Biological_Process_2023	OL	EVO_up_PD_up
gs_ind_0	Apoptotic Process (GO:0006915)	2/227	0.0197305357774135	0.0452252530533383	12.0557280118256	47.3258188497167	DYNLL1;APP	GO_Biological_Process_2023	OL	EVO_up_PD_up
gs_ind_0	Aspartate Family Amino Acid Metabolic Process (GO:0009066)	1/12	0.0113450580584799	0.038773404305746	138.879164313947	622.036033227704	MSRA	GO_Biological_Process_2023	OL	EVO_up_PD_up
gs_ind_0	Associative Learning (GO:0008306)	1/18	0.0169704598398324	0.0434354060217737	91.2500927643785	371.96102877172	APP	GO_Biological_Process_2023	OL	EVO_up_PD_up
gs_ind_0	Astrocyte Activation (GO:0048143)	1/12	0.0113450580584799	0.038773404305746	138.879164313947	622.036033227704	APP	GO_Biological_Process_2023	OL	EVO_up_PD_up
gs_ind_0	Astrocyte Development (GO:0014002)	1/15	0.0141616685242806	0.0430271531696288	110.137483206449	468.879095798776	APP	GO_Biological_Process_2023	OL	EVO_up_PD_up
gs_ind_0	Axo-Dendritic Transport (GO:0008088)	1/5	0.00474244001510929	0.0360180568400661	354.974025974026	1899.53825183569	APP	GO_Biological_Process_2023	OL	EVO_up_PD_up
gs_ind_0	Axon Development (GO:0061564)	4/99	2.45497005516752e-06	0.00142633760205233	54.2993142098665	701.405743866678	SEMA5A;DHFR;PLP1;APP	GO_Biological_Process_2023	OL	EVO_up_PD_up
gs_ind_0	Axon Ensheathment In Central Nervous System (GO:0032291)	1/7	0.00663327380703455	0.0360180568400661	245.739260739261	1232.54379655569	PLP1	GO_Biological_Process_2023	OL	EVO_up_PD_up
gs_ind_0	Axon Extension (GO:0048675)	1/22	0.020703388329604	0.0462641100749996	74.2660827544548	287.9636096263	SEMA5A	GO_Biological_Process_2023	OL	EVO_up_PD_up
gs_ind_0	Axon Guidance (GO:0007411)	2/148	0.00876977666746458	0.0376574087978194	18.5927189988623	88.0633712011635	SEMA5A;NFIB	GO_Biological_Process_2023	OL	EVO_up_PD_up
gs_ind_0	Axon Regeneration (GO:0031103)	1/9	0.00852060724974635	0.0376574087978194	187.909090909091	895.437115288864	DHFR	GO_Biological_Process_2023	OL	EVO_up_PD_up
gs_ind_0	Axonal Fasciculation (GO:0007413)	1/12	0.0113450580584799	0.038773404305746	138.879164313947	622.036033227704	SEMA5A	GO_Biological_Process_2023	OL	EVO_up_PD_up
gs_ind_0	Axonogenesis (GO:0007409)	2/187	0.0136986754843993	0.0430271531696288	14.6697214734951	62.9397964329785	SEMA5A;APP	GO_Biological_Process_2023	OL	EVO_up_PD_up
gs_ind_0	Blood Vessel Endothelial Cell Proliferation Involved In Sprouting Angiogenesis (GO:0002043)	1/5	0.00474244001510929	0.0360180568400661	354.974025974026	1899.53825183569	SEMA5A	GO_Biological_Process_2023	OL	EVO_up_PD_up
gs_ind_0	Brain Development (GO:0007420)	3/168	0.000552477665814909	0.0134276008688447	23.6617555767082	177.489136767489	NFIB;CADM2;ADGRL3	GO_Biological_Process_2023	OL	EVO_up_PD_up
gs_ind_0	Calcium Ion Import (GO:0070509)	1/12	0.0113450580584799	0.038773404305746	138.879164313947	622.036033227704	SLC24A2	GO_Biological_Process_2023	OL	EVO_up_PD_up
gs_ind_0	Cardiac Muscle Cell Contraction (GO:0086003)	1/18	0.0169704598398324	0.0434354060217737	91.2500927643785	371.96102877172	CAMK2D	GO_Biological_Process_2023	OL	EVO_up_PD_up
gs_ind_0	Cell Junction Assembly (GO:0034329)	3/95	0.000103350672141097	0.00545879459217976	42.411032950759	389.22228298875	PKP4;NLGN1;ADGRL3	GO_Biological_Process_2023	OL	EVO_up_PD_up
gs_ind_0	Cell Junction Maintenance (GO:0034331)	1/18	0.0169704598398324	0.0434354060217737	91.2500927643785	371.96102877172	NLGN1	GO_Biological_Process_2023	OL	EVO_up_PD_up
gs_ind_0	Cell-Cell Adhesion Via Plasma-Membrane Adhesion Molecules (GO:0098742)	4/172	2.18468052822981e-05	0.00317324846725379	30.7200651983115	329.671023644357	CADM2;IGSF11;NLGN1;ADGRL3	GO_Biological_Process_2023	OL	EVO_up_PD_up
gs_ind_0	Cellular Response To Amino Acid Starvation (GO:0034198)	2/42	0.000739558051296094	0.0134276008688447	67.4296296296296	486.13106781151	SESN3;PRKD1	GO_Biological_Process_2023	OL	EVO_up_PD_up
gs_ind_0	Cellular Response To Calcium Ion (GO:0071277)	2/69	0.00198275321321744	0.0245102046144539	40.4311111111111	251.613675901864	CAMK2D;NLGN1	GO_Biological_Process_2023	OL	EVO_up_PD_up
gs_ind_0	Cellular Response To Catecholamine Stimulus (GO:0071870)	1/19	0.0179049896776407	0.0440796567911408	86.3155493155493	347.219475887141	PDE4B	GO_Biological_Process_2023	OL	EVO_up_PD_up
gs_ind_0	Cellular Response To Chemical Stress (GO:0062197)	2/89	0.00327027421802944	0.0350967808105455	31.1744761904762	178.407831156794	MSRA;PRKD1	GO_Biological_Process_2023	OL	EVO_up_PD_up
gs_ind_0	Cellular Response To Epinephrine Stimulus (GO:0071872)	1/7	0.00663327380703455	0.0360180568400661	245.739260739261	1232.54379655569	PDE4B	GO_Biological_Process_2023	OL	EVO_up_PD_up
gs_ind_0	Cellular Response To Leucine (GO:0071233)	1/10	0.00946296331236082	0.0376574087978194	168.125085440875	783.525053732933	SESN3	GO_Biological_Process_2023	OL	EVO_up_PD_up
gs_ind_0	Cellular Response To Leucine Starvation (GO:1990253)	1/12	0.0113450580584799	0.038773404305746	138.879164313947	622.036033227704	SESN3	GO_Biological_Process_2023	OL	EVO_up_PD_up
gs_ind_0	Cellular Response To Metal Ion (GO:0071248)	2/135	0.00734877743787046	0.0376574087978194	20.4097378277154	100.277558920043	CAMK2D;NLGN1	GO_Biological_Process_2023	OL	EVO_up_PD_up
gs_ind_0	Cellular Response To Oxidative Stress (GO:0034599)	2/117	0.00557297029529383	0.0360180568400661	23.6008658008658	122.484412929057	MSRA;PRKD1	GO_Biological_Process_2023	OL	EVO_up_PD_up
gs_ind_0	Cellular Response To Oxygen-Containing Compound (GO:1901701)	4/406	0.000590219064824978	0.0134276008688447	12.7867553144957	95.0697404997529	CAMK2D;NLGN1;PDE4B;PRKD1	GO_Biological_Process_2023	OL	EVO_up_PD_up
gs_ind_0	Cellular Response To Salt (GO:1902075)	2/109	0.00485700618936033	0.0360180568400661	25.3621705426357	135.112729130914	CAMK2D;NLGN1	GO_Biological_Process_2023	OL	EVO_up_PD_up
gs_ind_0	Cellular Response To Starvation (GO:0009267)	2/126	0.0064326458119716	0.0360180568400661	21.8899598393574	110.464822319724	SESN3;PRKD1	GO_Biological_Process_2023	OL	EVO_up_PD_up
gs_ind_0	Cellular Response To Xenobiotic Stimulus (GO:0071466)	1/26	0.0244225036269033	0.0497876302008098	62.6103896103896	232.425437109055	PDE4B	GO_Biological_Process_2023	OL	EVO_up_PD_up
gs_ind_0	Central Nervous System Development (GO:0007417)	5/282	7.02859471192882e-06	0.00170087875136233	23.396866431649	277.616074808228	NFIB;ADGRL3;UGT8;CADM2;APP	GO_Biological_Process_2023	OL	EVO_up_PD_up
gs_ind_0	Central Nervous System Myelination (GO:0022010)	1/11	0.0104044466529442	0.0380983572845439	152.109461966605	694.45909523431	PLP1	GO_Biological_Process_2023	OL	EVO_up_PD_up
gs_ind_0	Central Nervous System Projection Neuron Axonogenesis (GO:0021952)	1/11	0.0104044466529442	0.0380983572845439	152.109461966605	694.45909523431	NFIB	GO_Biological_Process_2023	OL	EVO_up_PD_up
gs_ind_0	Commissural Neuron Axon Guidance (GO:0071679)	1/8	0.00757737767742631	0.0376574087978194	212.968831168831	1039.83907903837	NFIB	GO_Biological_Process_2023	OL	EVO_up_PD_up
gs_ind_0	Copper Ion Homeostasis (GO:0055070)	1/14	0.0132236682088898	0.0422140177437636	118.298701298701	511.7302532937	APP	GO_Biological_Process_2023	OL	EVO_up_PD_up
gs_ind_0	Cortical Actin Cytoskeleton Organization (GO:0030866)	1/19	0.0179049896776407	0.0440796567911408	86.3155493155493	347.219475887141	FMNL2	GO_Biological_Process_2023	OL	EVO_up_PD_up
gs_ind_0	Cortical Cytoskeleton Organization (GO:0030865)	2/27	0.000304218535175156	0.00981949827426475	107.133333333333	867.540476554704	NLGN1;FMNL2	GO_Biological_Process_2023	OL	EVO_up_PD_up
gs_ind_0	Cytoplasmic Translation (GO:0002181)	3/93	9.7020034011744e-05	0.00545879459217976	43.3504124725649	400.583520840796	RPS15;RPLP1;RPL11	GO_Biological_Process_2023	OL	EVO_up_PD_up
gs_ind_0	Diol Biosynthetic Process (GO:0034312)	1/17	0.0160350635565589	0.0433319624481895	96.7827626918536	400.000978873474	DHFR	GO_Biological_Process_2023	OL	EVO_up_PD_up
gs_ind_0	Endoplasmic Reticulum Calcium Ion Homeostasis (GO:0032469)	1/20	0.0188386538514596	0.0441341043858791	81.8871128871129	325.242875994257	CAMK2D	GO_Biological_Process_2023	OL	EVO_up_PD_up
gs_ind_0	Endothelial Cell Proliferation (GO:0001935)	1/18	0.0169704598398324	0.0434354060217737	91.2500927643785	371.96102877172	SEMA5A	GO_Biological_Process_2023	OL	EVO_up_PD_up
gs_ind_0	Excitatory Synapse Assembly (GO:1904861)	1/9	0.00852060724974635	0.0376574087978194	187.909090909091	895.437115288864	NLGN1	GO_Biological_Process_2023	OL	EVO_up_PD_up
gs_ind_0	Focal Adhesion Assembly (GO:0048041)	1/21	0.0197714531420791	0.0452252530533383	77.8907190370605	305.605493463197	DYNLL1	GO_Biological_Process_2023	OL	EVO_up_PD_up
gs_ind_0	Galactolipid Biosynthetic Process (GO:0019375)	1/5	0.00474244001510929	0.0360180568400661	354.974025974026	1899.53825183569	UGT8	GO_Biological_Process_2023	OL	EVO_up_PD_up
gs_ind_0	Galactosylceramide Biosynthetic Process (GO:0006682)	1/5	0.00474244001510929	0.0360180568400661	354.974025974026	1899.53825183569	UGT8	GO_Biological_Process_2023	OL	EVO_up_PD_up
gs_ind_0	Galactosylceramide Metabolic Process (GO:0006681)	1/7	0.00663327380703455	0.0360180568400661	245.739260739261	1232.54379655569	UGT8	GO_Biological_Process_2023	OL	EVO_up_PD_up
gs_ind_0	Ganglioside Biosynthetic Process (GO:0001574)	1/14	0.0132236682088898	0.0422140177437636	118.298701298701	511.7302532937	ST6GALNAC3	GO_Biological_Process_2023	OL	EVO_up_PD_up
gs_ind_0	Ganglioside Metabolic Process (GO:0001573)	1/19	0.0179049896776407	0.0440796567911408	86.3155493155493	347.219475887141	ST6GALNAC3	GO_Biological_Process_2023	OL	EVO_up_PD_up
gs_ind_0	Gene Expression (GO:0010467)	3/296	0.00280072631788758	0.0319063135429938	13.300669762666	78.179694181607	RPS15;RPLP1;RPL11	GO_Biological_Process_2023	OL	EVO_up_PD_up
gs_ind_0	Glial Cell Development (GO:0021782)	1/23	0.0216344601934544	0.0472542156857031	70.9636363636364	272.036818961273	APP	GO_Biological_Process_2023	OL	EVO_up_PD_up
gs_ind_0	Gliogenesis (GO:0042063)	1/24	0.0225646695123665	0.0480222453724723	67.9422492401216	257.594198152814	NFIB	GO_Biological_Process_2023	OL	EVO_up_PD_up
gs_ind_0	Glycolipid Metabolic Process (GO:0006664)	2/33	0.000455982628578856	0.0122028815854304	86.7142857142857	667.097842507026	UGT8;ST6GALNAC3	GO_Biological_Process_2023	OL	EVO_up_PD_up
gs_ind_0	Glycosphingolipid Biosynthetic Process (GO:0006688)	1/19	0.0179049896776407	0.0440796567911408	86.3155493155493	347.219475887141	ST6GALNAC3	GO_Biological_Process_2023	OL	EVO_up_PD_up
gs_ind_0	Glycosphingolipid Metabolic Process (GO:0006687)	2/32	0.000428604484589457	0.0122028815854304	89.5595628415301	694.532261448585	UGT8;ST6GALNAC3	GO_Biological_Process_2023	OL	EVO_up_PD_up
gs_ind_0	Glycosylceramide Biosynthetic Process (GO:0046476)	1/6	0.00568829484951265	0.0360180568400661	290.426210153483	1501.31320492529	UGT8	GO_Biological_Process_2023	OL	EVO_up_PD_up
gs_ind_0	Glycosylceramide Metabolic Process (GO:0006677)	1/5	0.00474244001510929	0.0360180568400661	354.974025974026	1899.53825183569	ST6GALNAC3	GO_Biological_Process_2023	OL	EVO_up_PD_up
gs_ind_0	Heart Development (GO:0007507)	2/171	0.0115585625808927	0.0392720752017465	16.0607669616519	71.6363009101043	DYNLL1;SGCD	GO_Biological_Process_2023	OL	EVO_up_PD_up
gs_ind_0	Heart Process (GO:0003015)	1/16	0.0150988000456581	0.0433319624481895	103.029325513196	432.016386548438	SGCD	GO_Biological_Process_2023	OL	EVO_up_PD_up
gs_ind_0	Homophilic Cell Adhesion Via Plasma Membrane Adhesion Molecules (GO:0007156)	2/60	0.00150402661373615	0.0203218479669931	46.6615384615385	303.281772057653	CADM2;IGSF11	GO_Biological_Process_2023	OL	EVO_up_PD_up
gs_ind_0	Intracellular Calcium Ion Homeostasis (GO:0006874)	2/138	0.0076665317790543	0.0376574087978194	19.959706959707	97.2215559130988	CAMK2D;SLC24A2	GO_Biological_Process_2023	OL	EVO_up_PD_up
gs_ind_0	Intracellular Copper Ion Homeostasis (GO:0006878)	1/11	0.0104044466529442	0.0380983572845439	152.109461966605	694.45909523431	APP	GO_Biological_Process_2023	OL	EVO_up_PD_up
gs_ind_0	Intracellular Monoatomic Cation Homeostasis (GO:0030003)	2/190	0.0141177213588352	0.0430271531696288	14.4351900972591	61.498593121101	SLC24A2;APP	GO_Biological_Process_2023	OL	EVO_up_PD_up
gs_ind_0	Intraciliary Retrograde Transport (GO:0035721)	1/13	0.0122847983152608	0.0403246769557431	127.765714285714	562.091549499267	DYNLL1	GO_Biological_Process_2023	OL	EVO_up_PD_up
gs_ind_0	Long-Term Synaptic Depression (GO:0060292)	1/6	0.00568829484951265	0.0360180568400661	290.426210153483	1501.31320492529	SLC24A2	GO_Biological_Process_2023	OL	EVO_up_PD_up
gs_ind_0	Long-Term Synaptic Potentiation (GO:0060291)	1/20	0.0188386538514596	0.0441341043858791	81.8871128871129	325.242875994257	SLC24A2	GO_Biological_Process_2023	OL	EVO_up_PD_up
gs_ind_0	Macromolecule Biosynthetic Process (GO:0009059)	3/183	0.00070813041985823	0.0134276008688447	21.6874359655447	157.296419848214	RPS15;RPLP1;RPL11	GO_Biological_Process_2023	OL	EVO_up_PD_up
gs_ind_0	Maintenance Of Synapse Structure (GO:0099558)	1/10	0.00946296331236082	0.0376574087978194	168.125085440875	783.525053732933	NLGN1	GO_Biological_Process_2023	OL	EVO_up_PD_up
gs_ind_0	Methionine Metabolic Process (GO:0006555)	1/7	0.00663327380703455	0.0360180568400661	245.739260739261	1232.54379655569	MSRA	GO_Biological_Process_2023	OL	EVO_up_PD_up
gs_ind_0	Microglial Cell Activation (GO:0001774)	1/20	0.0188386538514596	0.0441341043858791	81.8871128871129	325.242875994257	APP	GO_Biological_Process_2023	OL	EVO_up_PD_up
gs_ind_0	Modulation Of Chemical Synaptic Transmission (GO:0050804)	2/123	0.00613976597010067	0.0360180568400661	22.4320987654321	114.245975837121	NLGN1;APP	GO_Biological_Process_2023	OL	EVO_up_PD_up
gs_ind_0	Motile Cilium Assembly (GO:0044458)	1/17	0.0160350635565589	0.0433319624481895	96.7827626918536	400.000978873474	DYNLL1	GO_Biological_Process_2023	OL	EVO_up_PD_up
gs_ind_0	Negative Regulation Of Axon Extension Involved In Axon Guidance (GO:0048843)	1/19	0.0179049896776407	0.0440796567911408	86.3155493155493	347.219475887141	SEMA5A	GO_Biological_Process_2023	OL	EVO_up_PD_up
gs_ind_0	Negative Regulation Of Cation Transmembrane Transport (GO:1904063)	1/15	0.0141616685242806	0.0430271531696288	110.137483206449	468.879095798776	CAMK2D	GO_Biological_Process_2023	OL	EVO_up_PD_up
gs_ind_0	Negative Regulation Of Cell Junction Assembly (GO:1901889)	1/24	0.0225646695123665	0.0480222453724723	67.9422492401216	257.594198152814	DYNLL1	GO_Biological_Process_2023	OL	EVO_up_PD_up
gs_ind_0	Negative Regulation Of Cell-Substrate Junction Organization (GO:0150118)	1/15	0.0141616685242806	0.0430271531696288	110.137483206449	468.879095798776	DYNLL1	GO_Biological_Process_2023	OL	EVO_up_PD_up
gs_ind_0	Negative Regulation Of Cellular Process (GO:0048523)	3/535	0.0142189559527861	0.0430271531696288	7.2879413467104	30.996921117617	SEMA5A;DYNLL1;APP	GO_Biological_Process_2023	OL	EVO_up_PD_up
gs_ind_0	Negative Regulation Of Dendritic Spine Development (GO:0061000)	1/6	0.00568829484951265	0.0360180568400661	290.426210153483	1501.31320492529	NLGN1	GO_Biological_Process_2023	OL	EVO_up_PD_up
gs_ind_0	Negative Regulation Of Endothelial Cell Apoptotic Process (GO:2000352)	1/26	0.0244225036269033	0.0497876302008098	62.6103896103896	232.425437109055	SEMA5A	GO_Biological_Process_2023	OL	EVO_up_PD_up
gs_ind_0	Negative Regulation Of Focal Adhesion Assembly (GO:0051895)	1/15	0.0141616685242806	0.0430271531696288	110.137483206449	468.879095798776	DYNLL1	GO_Biological_Process_2023	OL	EVO_up_PD_up
gs_ind_0	Negative Regulation Of Ion Transmembrane Transporter Activity (GO:0032413)	1/24	0.0225646695123665	0.0480222453724723	67.9422492401216	257.594198152814	CAMK2D	GO_Biological_Process_2023	OL	EVO_up_PD_up
gs_ind_0	Negative Regulation Of Long-Term Synaptic Potentiation (GO:1900272)	1/8	0.00757737767742631	0.0376574087978194	212.968831168831	1039.83907903837	APP	GO_Biological_Process_2023	OL	EVO_up_PD_up
gs_ind_0	Negative Regulation Of Low-Density Lipoprotein Receptor Activity (GO:1905598)	1/6	0.00568829484951265	0.0360180568400661	290.426210153483	1501.31320492529	APP	GO_Biological_Process_2023	OL	EVO_up_PD_up
gs_ind_0	Negative Regulation Of Multicellular Organismal Process (GO:0051241)	2/231	0.0203851463618113	0.0462641100749996	11.8444444444444	46.1098153467495	NFIB;PLCL1	GO_Biological_Process_2023	OL	EVO_up_PD_up
gs_ind_0	Negative Regulation Of Phosphate Metabolic Process (GO:0045936)	1/20	0.0188386538514596	0.0441341043858791	81.8871128871129	325.242875994257	DYNLL1	GO_Biological_Process_2023	OL	EVO_up_PD_up
gs_ind_0	Negative Regulation Of Proteasomal Protein Catabolic Process (GO:1901799)	2/39	0.000637630295558964	0.0134276008688447	72.8293333333333	535.860166919852	RPL11;RYBP	GO_Biological_Process_2023	OL	EVO_up_PD_up
gs_ind_0	Negative Regulation Of Proteasomal Ubiquitin-Dependent Protein Catabolic Process (GO:0032435)	2/32	0.000428604484589457	0.0122028815854304	89.5595628415301	694.532261448585	RPL11;RYBP	GO_Biological_Process_2023	OL	EVO_up_PD_up
gs_ind_0	Negative Regulation Of Proteolysis Involved In Protein Catabolic Process (GO:1903051)	1/25	0.0234940170643929	0.048924816897535	65.1675059634243	244.443932868613	RPL11	GO_Biological_Process_2023	OL	EVO_up_PD_up
gs_ind_0	Negative Regulation Of Receptor-Mediated Endocytosis (GO:0048261)	1/26	0.0244225036269033	0.0497876302008098	62.6103896103896	232.425437109055	APP	GO_Biological_Process_2023	OL	EVO_up_PD_up
gs_ind_0	Negative Regulation Of Relaxation Of Muscle (GO:1901078)	1/5	0.00474244001510929	0.0360180568400661	354.974025974026	1899.53825183569	PDE4B	GO_Biological_Process_2023	OL	EVO_up_PD_up
gs_ind_0	Negative Regulation Of Rho Protein Signal Transduction (GO:0035024)	1/17	0.0160350635565589	0.0433319624481895	96.7827626918536	400.000978873474	DYNLL1	GO_Biological_Process_2023	OL	EVO_up_PD_up
gs_ind_0	Negative Regulation Of Sodium Ion Transmembrane Transporter Activity (GO:2000650)	1/10	0.00946296331236082	0.0376574087978194	168.125085440875	783.525053732933	CAMK2D	GO_Biological_Process_2023	OL	EVO_up_PD_up
gs_ind_0	Negative Regulation Of Stress Fiber Assembly (GO:0051497)	1/25	0.0234940170643929	0.048924816897535	65.1675059634243	244.443932868613	DYNLL1	GO_Biological_Process_2023	OL	EVO_up_PD_up
gs_ind_0	Negative Regulation Of Synaptic Transmission (GO:0050805)	1/15	0.0141616685242806	0.0430271531696288	110.137483206449	468.879095798776	SLC24A2	GO_Biological_Process_2023	OL	EVO_up_PD_up
gs_ind_0	Negative Regulation Of TORC1 Signaling (GO:1904262)	1/25	0.0234940170643929	0.048924816897535	65.1675059634243	244.443932868613	SESN3	GO_Biological_Process_2023	OL	EVO_up_PD_up
gs_ind_0	Negative Regulation Of Ubiquitin Protein Ligase Activity (GO:1904667)	1/8	0.00757737767742631	0.0376574087978194	212.968831168831	1039.83907903837	RPL11	GO_Biological_Process_2023	OL	EVO_up_PD_up
gs_ind_0	Negative Regulation Of Ubiquitin-Dependent Protein Catabolic Process (GO:2000059)	2/39	0.000637630295558964	0.0134276008688447	72.8293333333333	535.860166919852	RPL11;RYBP	GO_Biological_Process_2023	OL	EVO_up_PD_up
gs_ind_0	Negative Regulation Of Ubiquitin-Protein Transferase Activity (GO:0051444)	1/17	0.0160350635565589	0.0433319624481895	96.7827626918536	400.000978873474	RPL11	GO_Biological_Process_2023	OL	EVO_up_PD_up
gs_ind_0	Negative Regulation Of miRNA Metabolic Process (GO:2000629)	1/21	0.0197714531420791	0.0452252530533383	77.8907190370605	305.605493463197	NFIB	GO_Biological_Process_2023	OL	EVO_up_PD_up
gs_ind_0	Negative Regulation Of miRNA Transcription (GO:1902894)	1/20	0.0188386538514596	0.0441341043858791	81.8871128871129	325.242875994257	NFIB	GO_Biological_Process_2023	OL	EVO_up_PD_up
gs_ind_0	Nervous System Development (GO:0007399)	5/432	5.41298486146214e-05	0.00535184598915594	15.1315026697178	148.653770545925	ADGRL3;UGT8;SEMA5A;NLGN1;APP	GO_Biological_Process_2023	OL	EVO_up_PD_up
gs_ind_0	Neuron Cell-Cell Adhesion (GO:0007158)	1/14	0.0132236682088898	0.0422140177437636	118.298701298701	511.7302532937	NLGN1	GO_Biological_Process_2023	OL	EVO_up_PD_up
gs_ind_0	Neuron Development (GO:0048666)	2/150	0.00899848165034869	0.0376574087978194	18.3414141414141	86.4008889835276	NLGN1;APP	GO_Biological_Process_2023	OL	EVO_up_PD_up
gs_ind_0	Neuron Maturation (GO:0042551)	1/17	0.0160350635565589	0.0433319624481895	96.7827626918536	400.000978873474	APP	GO_Biological_Process_2023	OL	EVO_up_PD_up
gs_ind_0	Neuron Projection Arborization (GO:0140058)	1/7	0.00663327380703455	0.0360180568400661	245.739260739261	1232.54379655569	NLGN1	GO_Biological_Process_2023	OL	EVO_up_PD_up
gs_ind_0	Neuron Projection Development (GO:0031175)	3/192	0.000813654427198226	0.0137109433410956	20.6528716521488	146.924008867527	NLGN1;PLP1;APP	GO_Biological_Process_2023	OL	EVO_up_PD_up
gs_ind_0	Neuron Projection Fasciculation (GO:0106030)	1/10	0.00946296331236082	0.0376574087978194	168.125085440875	783.525053732933	SEMA5A	GO_Biological_Process_2023	OL	EVO_up_PD_up
gs_ind_0	Neuron Projection Maintenance (GO:1990535)	1/10	0.00946296331236082	0.0376574087978194	168.125085440875	783.525053732933	APP	GO_Biological_Process_2023	OL	EVO_up_PD_up
gs_ind_0	Neuron Projection Morphogenesis (GO:0048812)	2/146	0.00854374305551335	0.0376574087978194	18.8509803921569	89.7788510979081	NLGN1;APP	GO_Biological_Process_2023	OL	EVO_up_PD_up
gs_ind_0	Neuron Projection Organization (GO:0106027)	1/16	0.0150988000456581	0.0433319624481895	103.029325513196	432.016386548438	APP	GO_Biological_Process_2023	OL	EVO_up_PD_up
gs_ind_0	Neuron Remodeling (GO:0016322)	1/9	0.00852060724974635	0.0376574087978194	187.909090909091	895.437115288864	APP	GO_Biological_Process_2023	OL	EVO_up_PD_up
gs_ind_0	Neurotransmitter-Gated Ion Channel Clustering (GO:0072578)	1/5	0.00474244001510929	0.0360180568400661	354.974025974026	1899.53825183569	NLGN1	GO_Biological_Process_2023	OL	EVO_up_PD_up
gs_ind_0	Oligodendrocyte Development (GO:0014003)	1/16	0.0150988000456581	0.0433319624481895	103.029325513196	432.016386548438	PLP1	GO_Biological_Process_2023	OL	EVO_up_PD_up
gs_ind_0	Peptide Biosynthetic Process (GO:0043043)	3/158	0.000462071247641082	0.0122028815854304	25.1895784698057	193.450709691482	RPS15;RPLP1;RPL11	GO_Biological_Process_2023	OL	EVO_up_PD_up
gs_ind_0	Peptidyl-Serine Modification (GO:0018209)	2/166	0.0109230459390253	0.038773404305746	16.5509625126646	74.7587184297152	CAMK2D;PRKD1	GO_Biological_Process_2023	OL	EVO_up_PD_up
gs_ind_0	Peptidyl-Serine Phosphorylation (GO:0018105)	2/158	0.00993980724181467	0.0380983572845439	17.4004259850905	80.236977427423	CAMK2D;PRKD1	GO_Biological_Process_2023	OL	EVO_up_PD_up
gs_ind_0	Peptidyl-Threonine Modification (GO:0018210)	2/66	0.00181613592199631	0.0234483326817746	42.3147286821705	267.050121106891	CAMK2D;PRKD1	GO_Biological_Process_2023	OL	EVO_up_PD_up
gs_ind_0	Peptidyl-Threonine Phosphorylation (GO:0018107)	2/58	0.00140629240092575	0.0201242340486068	48.3156342182891	317.279036277495	CAMK2D;PRKD1	GO_Biological_Process_2023	OL	EVO_up_PD_up
gs_ind_0	Peripheral Nervous System Development (GO:0007422)	1/20	0.0188386538514596	0.0441341043858791	81.8871128871129	325.242875994257	UGT8	GO_Biological_Process_2023	OL	EVO_up_PD_up
gs_ind_0	Phosphorylation (GO:0016310)	3/429	0.00784300263634167	0.0376574087978194	9.12307889961297	44.2299046973883	CAMK2D;APP;CDKL1	GO_Biological_Process_2023	OL	EVO_up_PD_up
gs_ind_0	Plasma Membrane Bounded Cell Projection Organization (GO:0120036)	2/131	0.00693470055385108	0.0369638625852062	21.0422136422136	104.605418700351	NLGN1;APP	GO_Biological_Process_2023	OL	EVO_up_PD_up
gs_ind_0	Positive Chemotaxis (GO:0050918)	1/17	0.0160350635565589	0.0433319624481895	96.7827626918536	400.000978873474	SEMA5A	GO_Biological_Process_2023	OL	EVO_up_PD_up
gs_ind_0	Positive Regulation Of Actin Filament Depolymerization (GO:0030836)	1/10	0.00946296331236082	0.0376574087978194	168.125085440875	783.525053732933	SEMA5A	GO_Biological_Process_2023	OL	EVO_up_PD_up
gs_ind_0	Positive Regulation Of Angiogenesis (GO:0045766)	2/119	0.00575908007902115	0.0360180568400661	23.1980141843972	119.631637785917	SEMA5A;PRKD1	GO_Biological_Process_2023	OL	EVO_up_PD_up
gs_ind_0	Positive Regulation Of Autophagy (GO:0010508)	2/106	0.00460036342861021	0.0360180568400661	26.0921850079745	140.418223962166	SESN3;PRKD1	GO_Biological_Process_2023	OL	EVO_up_PD_up
gs_ind_0	Positive Regulation Of Axon Extension (GO:0045773)	1/19	0.0179049896776407	0.0440796567911408	86.3155493155493	347.219475887141	SEMA5A	GO_Biological_Process_2023	OL	EVO_up_PD_up
gs_ind_0	Positive Regulation Of Behavior (GO:0048520)	1/11	0.0104044466529442	0.0380983572845439	152.109461966605	694.45909523431	NLGN1	GO_Biological_Process_2023	OL	EVO_up_PD_up
gs_ind_0	Positive Regulation Of Binding (GO:0051099)	2/91	0.00341566925501907	0.0350967808105455	30.4763500931099	173.086828964886	RPL11;APP	GO_Biological_Process_2023	OL	EVO_up_PD_up
gs_ind_0	Positive Regulation Of CREB Transcription Factor Activity (GO:0032793)	1/18	0.0169704598398324	0.0434354060217737	91.2500927643785	371.96102877172	PRKD1	GO_Biological_Process_2023	OL	EVO_up_PD_up
gs_ind_0	Positive Regulation Of Cardiac Muscle Hypertrophy (GO:0010613)	1/17	0.0160350635565589	0.0433319624481895	96.7827626918536	400.000978873474	CAMK2D	GO_Biological_Process_2023	OL	EVO_up_PD_up
gs_ind_0	Positive Regulation Of Cell Migration By Vascular Endothelial Growth Factor Signaling Pathway (GO:0038089)	1/7	0.00663327380703455	0.0360180568400661	245.739260739261	1232.54379655569	PRKD1	GO_Biological_Process_2023	OL	EVO_up_PD_up
gs_ind_0	Positive Regulation Of Cell Projection Organization (GO:0031346)	2/118	0.0056656712933973	0.0360180568400661	23.3977110157368	121.044077828514	NLGN1;PRKD1	GO_Biological_Process_2023	OL	EVO_up_PD_up
gs_ind_0	Positive Regulation Of Cellular Catabolic Process (GO:0031331)	2/146	0.00854374305551335	0.0376574087978194	18.8509803921569	89.7788510979081	APP;PRKD1	GO_Biological_Process_2023	OL	EVO_up_PD_up
gs_ind_0	Positive Regulation Of Chemotaxis (GO:0050921)	2/44	0.00081159479134675	0.0137109433410956	64.2533333333333	457.259448578546	SEMA5A;PRKD1	GO_Biological_Process_2023	OL	EVO_up_PD_up
gs_ind_0	Positive Regulation Of Circadian Rhythm (GO:0042753)	1/11	0.0104044466529442	0.0380983572845439	152.109461966605	694.45909523431	NLGN1	GO_Biological_Process_2023	OL	EVO_up_PD_up
gs_ind_0	Positive Regulation Of DNA-binding Transcription Factor Activity (GO:0051091)	3/246	0.00165765157133739	0.0218885355215232	16.0515034738826	102.767397750129	ARID5B;APP;PRKD1	GO_Biological_Process_2023	OL	EVO_up_PD_up
gs_ind_0	Positive Regulation Of DNA-templated Transcription (GO:0045893)	6/1241	0.00104850787188118	0.0160311335148149	6.24546832812868	42.8463309756463	NFIB;RYBP;PRKD1;NPAS3;NFIA;APP	GO_Biological_Process_2023	OL	EVO_up_PD_up
gs_ind_0	Positive Regulation Of Deacetylase Activity (GO:0090045)	1/6	0.00568829484951265	0.0360180568400661	290.426210153483	1501.31320492529	PRKD1	GO_Biological_Process_2023	OL	EVO_up_PD_up
gs_ind_0	Positive Regulation Of Dendritic Spine Development (GO:0060999)	1/20	0.0188386538514596	0.0441341043858791	81.8871128871129	325.242875994257	NLGN1	GO_Biological_Process_2023	OL	EVO_up_PD_up
gs_ind_0	Positive Regulation Of Endothelial Cell Chemotaxis (GO:2001028)	2/14	7.94896980836054e-05	0.00545879459217976	218.621333333333	2063.75983607547	SEMA5A;PRKD1	GO_Biological_Process_2023	OL	EVO_up_PD_up
gs_ind_0	Positive Regulation Of Endothelial Cell Migration (GO:0010595)	2/85	0.00298847103990417	0.033390416811237	32.6710578842315	189.916643207102	SEMA5A;PRKD1	GO_Biological_Process_2023	OL	EVO_up_PD_up
gs_ind_0	Positive Regulation Of Endothelial Cell Proliferation (GO:0001938)	2/77	0.00246113015704938	0.0291819718621569	36.1399558498896	217.097579990941	SEMA5A;PRKD1	GO_Biological_Process_2023	OL	EVO_up_PD_up
gs_ind_0	Positive Regulation Of Epithelial Cell Proliferation (GO:0050679)	2/123	0.00613976597010067	0.0360180568400661	22.4320987654321	114.245975837121	SEMA5A;PRKD1	GO_Biological_Process_2023	OL	EVO_up_PD_up
gs_ind_0	Positive Regulation Of Excitatory Postsynaptic Potential (GO:2000463)	1/22	0.020703388329604	0.0462641100749996	74.2660827544548	287.9636096263	NLGN1	GO_Biological_Process_2023	OL	EVO_up_PD_up
gs_ind_0	Positive Regulation Of Execution Phase Of Apoptosis (GO:1900119)	1/7	0.00663327380703455	0.0360180568400661	245.739260739261	1232.54379655569	DYNLL1	GO_Biological_Process_2023	OL	EVO_up_PD_up
gs_ind_0	Positive Regulation Of Histone Deacetylation (GO:0031065)	1/12	0.0113450580584799	0.038773404305746	138.879164313947	622.036033227704	PRKD1	GO_Biological_Process_2023	OL	EVO_up_PD_up
gs_ind_0	Positive Regulation Of Interleukin-2 Production (GO:0032743)	1/25	0.0234940170643929	0.048924816897535	65.1675059634243	244.443932868613	PDE4B	GO_Biological_Process_2023	OL	EVO_up_PD_up
gs_ind_0	Positive Regulation Of Intracellular Signal Transduction (GO:1902533)	5/523	0.000132736056667956	0.00642663741034018	12.447849845569	111.12379707985	PRKD1;SEMA5A;NLGN1;RPS15;APP	GO_Biological_Process_2023	OL	EVO_up_PD_up
gs_ind_0	Positive Regulation Of Long-Term Synaptic Potentiation (GO:1900273)	1/14	0.0132236682088898	0.0422140177437636	118.298701298701	511.7302532937	APP	GO_Biological_Process_2023	OL	EVO_up_PD_up
gs_ind_0	Positive Regulation Of Lymphocyte Migration (GO:2000403)	1/16	0.0150988000456581	0.0433319624481895	103.029325513196	432.016386548438	APP	GO_Biological_Process_2023	OL	EVO_up_PD_up
gs_ind_0	Positive Regulation Of Monooxygenase Activity (GO:0032770)	1/26	0.0244225036269033	0.0497876302008098	62.6103896103896	232.425437109055	DHFR	GO_Biological_Process_2023	OL	EVO_up_PD_up
gs_ind_0	Positive Regulation Of Muscle Hypertrophy (GO:0014742)	1/16	0.0150988000456581	0.0433319624481895	103.029325513196	432.016386548438	CAMK2D	GO_Biological_Process_2023	OL	EVO_up_PD_up
gs_ind_0	Positive Regulation Of NF-kappaB Transcription Factor Activity (GO:0051092)	2/152	0.00922984758057498	0.0376574087978194	18.096788482835	84.7891137056234	APP;PRKD1	GO_Biological_Process_2023	OL	EVO_up_PD_up
gs_ind_0	Positive Regulation Of NLRP3 Inflammasome Complex Assembly (GO:1900227)	1/18	0.0169704598398324	0.0434354060217737	91.2500927643785	371.96102877172	PRKD1	GO_Biological_Process_2023	OL	EVO_up_PD_up
gs_ind_0	Positive Regulation Of Neuron Projection Development (GO:0010976)	2/92	0.0034894851933326	0.0350967808105455	30.1388581952118	170.525691697739	NLGN1;PRKD1	GO_Biological_Process_2023	OL	EVO_up_PD_up
gs_ind_0	Positive Regulation Of Neurotransmitter Secretion (GO:0001956)	1/6	0.00568829484951265	0.0360180568400661	290.426210153483	1501.31320492529	NLGN1	GO_Biological_Process_2023	OL	EVO_up_PD_up
gs_ind_0	Positive Regulation Of Nitric-Oxide Synthase Activity (GO:0051000)	1/17	0.0160350635565589	0.0433319624481895	96.7827626918536	400.000978873474	DHFR	GO_Biological_Process_2023	OL	EVO_up_PD_up
gs_ind_0	Positive Regulation Of Nucleic Acid-Templated Transcription (GO:1903508)	3/556	0.0157474089363662	0.0433319624481895	7.00779596837064	29.0899177585579	RYBP;NFIB;NPAS3	GO_Biological_Process_2023	OL	EVO_up_PD_up
gs_ind_0	Positive Regulation Of Peptidyl-Serine Phosphorylation (GO:0033138)	2/89	0.00327027421802944	0.0350967808105455	31.1744761904762	178.407831156794	APP;PRKD1	GO_Biological_Process_2023	OL	EVO_up_PD_up
gs_ind_0	Positive Regulation Of Phosphatidylinositol 3-Kinase Activity (GO:0043552)	1/26	0.0244225036269033	0.0497876302008098	62.6103896103896	232.425437109055	PRKD1	GO_Biological_Process_2023	OL	EVO_up_PD_up
gs_ind_0	Positive Regulation Of Protein Binding (GO:0032092)	2/59	0.0014547639071282	0.0201242340486068	47.4742028985507	310.144773411963	RPL11;APP	GO_Biological_Process_2023	OL	EVO_up_PD_up
gs_ind_0	Positive Regulation Of Protein Depolymerization (GO:1901881)	1/10	0.00946296331236082	0.0376574087978194	168.125085440875	783.525053732933	SEMA5A	GO_Biological_Process_2023	OL	EVO_up_PD_up
gs_ind_0	Positive Regulation Of Protein Modification Process (GO:0031401)	2/225	0.0194066465034386	0.0452252530533383	12.1642058165548	47.9529982830243	DYNLL1;APP	GO_Biological_Process_2023	OL	EVO_up_PD_up
gs_ind_0	Positive Regulation Of Regulated Secretory Pathway (GO:1903307)	1/12	0.0113450580584799	0.038773404305746	138.879164313947	622.036033227704	NLGN1	GO_Biological_Process_2023	OL	EVO_up_PD_up
gs_ind_0	Positive Regulation Of Ruffle Assembly (GO:1900029)	1/12	0.0113450580584799	0.038773404305746	138.879164313947	622.036033227704	NLGN1	GO_Biological_Process_2023	OL	EVO_up_PD_up
gs_ind_0	Positive Regulation Of Signal Transduction By P53 Class Mediator (GO:1901798)	1/21	0.0197714531420791	0.0452252530533383	77.8907190370605	305.605493463197	RPS15	GO_Biological_Process_2023	OL	EVO_up_PD_up
gs_ind_0	Positive Regulation Of Supramolecular Fiber Organization (GO:1902905)	2/95	0.00371538979959552	0.0359773578927499	29.169696969697	163.212379381849	SEMA5A;APP	GO_Biological_Process_2023	OL	EVO_up_PD_up
gs_ind_0	Positive Regulation Of Synaptic Transmission (GO:0050806)	3/77	5.52686332787188e-05	0.00535184598915594	52.6811620851338	516.449500755507	NLGN1;SLC24A2;APP	GO_Biological_Process_2023	OL	EVO_up_PD_up
gs_ind_0	Positive Regulation Of Synaptic Transmission, GABAergic (GO:0032230)	1/7	0.00663327380703455	0.0360180568400661	245.739260739261	1232.54379655569	NLGN1	GO_Biological_Process_2023	OL	EVO_up_PD_up
gs_ind_0	Positive Regulation Of Synaptic Transmission, Glutamatergic (GO:0051968)	1/22	0.020703388329604	0.0462641100749996	74.2660827544548	287.9636096263	NLGN1	GO_Biological_Process_2023	OL	EVO_up_PD_up
gs_ind_0	Positive Regulation Of T Cell Migration (GO:2000406)	1/25	0.0234940170643929	0.048924816897535	65.1675059634243	244.443932868613	APP	GO_Biological_Process_2023	OL	EVO_up_PD_up
gs_ind_0	Positive Regulation Of Transcription By RNA Polymerase II (GO:0045944)	4/936	0.011739682613441	0.0396555558047047	5.44716988256618	24.211474471918	NFIB;APP;NFIA;PRKD1	GO_Biological_Process_2023	OL	EVO_up_PD_up
gs_ind_0	Positive Regulation Of Vasculature Development (GO:1904018)	2/104	0.00443288707374026	0.0360180568400661	26.6026016260163	144.151629096583	SEMA5A;PRKD1	GO_Biological_Process_2023	OL	EVO_up_PD_up
gs_ind_0	Postsynapse Assembly (GO:0099068)	1/9	0.00852060724974635	0.0376574087978194	187.909090909091	895.437115288864	NLGN1	GO_Biological_Process_2023	OL	EVO_up_PD_up
gs_ind_0	Postsynaptic Density Organization (GO:0097106)	1/7	0.00663327380703455	0.0360180568400661	245.739260739261	1232.54379655569	NLGN1	GO_Biological_Process_2023	OL	EVO_up_PD_up
gs_ind_0	Postsynaptic Membrane Assembly (GO:0097104)	1/7	0.00663327380703455	0.0360180568400661	245.739260739261	1232.54379655569	NLGN1	GO_Biological_Process_2023	OL	EVO_up_PD_up
gs_ind_0	Postsynaptic Membrane Organization (GO:0001941)	1/17	0.0160350635565589	0.0433319624481895	96.7827626918536	400.000978873474	NLGN1	GO_Biological_Process_2023	OL	EVO_up_PD_up
gs_ind_0	Presynapse Assembly (GO:0099054)	1/15	0.0141616685242806	0.0430271531696288	110.137483206449	468.879095798776	NLGN1	GO_Biological_Process_2023	OL	EVO_up_PD_up
gs_ind_0	Presynapse Organization (GO:0099172)	1/11	0.0104044466529442	0.0380983572845439	152.109461966605	694.45909523431	NLGN1	GO_Biological_Process_2023	OL	EVO_up_PD_up
gs_ind_0	Presynaptic Membrane Assembly (GO:0097105)	1/8	0.00757737767742631	0.0376574087978194	212.968831168831	1039.83907903837	NLGN1	GO_Biological_Process_2023	OL	EVO_up_PD_up
gs_ind_0	Presynaptic Membrane Organization (GO:0097090)	1/9	0.00852060724974635	0.0376574087978194	187.909090909091	895.437115288864	NLGN1	GO_Biological_Process_2023	OL	EVO_up_PD_up
gs_ind_0	Protein Autophosphorylation (GO:0046777)	2/162	0.0104262285856153	0.0380983572845439	16.9651090342679	77.4190988580641	CAMK2D;PRKD1	GO_Biological_Process_2023	OL	EVO_up_PD_up
gs_ind_0	Protein Localization To Cell Junction (GO:1902414)	1/23	0.0216344601934544	0.0472542156857031	70.9636363636364	272.036818961273	NLGN1	GO_Biological_Process_2023	OL	EVO_up_PD_up
gs_ind_0	Protein Localization To Synapse (GO:0035418)	1/13	0.0122847983152608	0.0403246769557431	127.765714285714	562.091549499267	NLGN1	GO_Biological_Process_2023	OL	EVO_up_PD_up
gs_ind_0	Protein Modification Process (GO:0036211)	4/709	0.00449708937028778	0.0360180568400661	7.24062446970983	39.1306870992872	CAMK2D;MSRA;APP;CDKL1	GO_Biological_Process_2023	OL	EVO_up_PD_up
gs_ind_0	Protein Phosphorylation (GO:0006468)	4/500	0.00127719971322404	0.0190270008559786	10.3419003446662	68.9089643846009	CAMK2D;APP;PRKD1;CDKL1	GO_Biological_Process_2023	OL	EVO_up_PD_up
gs_ind_0	Protein Repair (GO:0030091)	1/5	0.00474244001510929	0.0360180568400661	354.974025974026	1899.53825183569	MSRA	GO_Biological_Process_2023	OL	EVO_up_PD_up
gs_ind_0	Protein Targeting (GO:0006605)	2/129	0.00673179845706385	0.0362145824403157	21.3733333333333	106.886179262164	NLGN1;RPL11	GO_Biological_Process_2023	OL	EVO_up_PD_up
gs_ind_0	RNA Polyadenylation (GO:0043631)	2/25	0.000260328263733586	0.00963274082052006	116.256737588652	959.532792708445	PAPOLA;APP	GO_Biological_Process_2023	OL	EVO_up_PD_up
gs_ind_0	Receptor Clustering (GO:0043113)	1/19	0.0179049896776407	0.0440796567911408	86.3155493155493	347.219475887141	NLGN1	GO_Biological_Process_2023	OL	EVO_up_PD_up
gs_ind_0	Regulation Of AMPA Receptor Activity (GO:2000311)	1/24	0.0225646695123665	0.0480222453724723	67.9422492401216	257.594198152814	NLGN1	GO_Biological_Process_2023	OL	EVO_up_PD_up
gs_ind_0	Regulation Of Actin Filament Depolymerization (GO:0030834)	1/11	0.0104044466529442	0.0380983572845439	152.109461966605	694.45909523431	SEMA5A	GO_Biological_Process_2023	OL	EVO_up_PD_up
gs_ind_0	Regulation Of Actin Filament-Based Movement (GO:1903115)	1/9	0.00852060724974635	0.0376574087978194	187.909090909091	895.437115288864	PDE4B	GO_Biological_Process_2023	OL	EVO_up_PD_up
gs_ind_0	Regulation Of Amyloid Fibril Formation (GO:1905906)	1/15	0.0141616685242806	0.0430271531696288	110.137483206449	468.879095798776	APP	GO_Biological_Process_2023	OL	EVO_up_PD_up
gs_ind_0	Regulation Of Angiogenesis (GO:0045765)	2/205	0.0162952566954801	0.0434354060217737	13.3662571662572	55.0272930265238	SEMA5A;PRKD1	GO_Biological_Process_2023	OL	EVO_up_PD_up
gs_ind_0	Regulation Of Axon Extension Involved In Axon Guidance (GO:0048841)	1/23	0.0216344601934544	0.0472542156857031	70.9636363636364	272.036818961273	SEMA5A	GO_Biological_Process_2023	OL	EVO_up_PD_up
gs_ind_0	Regulation Of Calcium Ion Transmembrane Transport (GO:1903169)	1/20	0.0188386538514596	0.0441341043858791	81.8871128871129	325.242875994257	CAMK2D	GO_Biological_Process_2023	OL	EVO_up_PD_up
gs_ind_0	Regulation Of Calcium Ion Transmembrane Transport Via High Voltage-Gated Calcium Channel (GO:1902514)	1/10	0.00946296331236082	0.0376574087978194	168.125085440875	783.525053732933	CAMK2D	GO_Biological_Process_2023	OL	EVO_up_PD_up
gs_ind_0	Regulation Of Canonical Wnt Signaling Pathway (GO:0060828)	2/206	0.01644524126407	0.0434354060217737	13.3005704971475	54.6350078508384	SEMA5A;TLE4	GO_Biological_Process_2023	OL	EVO_up_PD_up
gs_ind_0	Regulation Of Cardiac Muscle Cell Action Potential Involved In Regulation Of Contraction (GO:0098909)	1/7	0.00663327380703455	0.0360180568400661	245.739260739261	1232.54379655569	CAMK2D	GO_Biological_Process_2023	OL	EVO_up_PD_up
gs_ind_0	Regulation Of Cardiac Muscle Cell Apoptotic Process (GO:0010665)	1/10	0.00946296331236082	0.0376574087978194	168.125085440875	783.525053732933	CAMK2D	GO_Biological_Process_2023	OL	EVO_up_PD_up
gs_ind_0	Regulation Of Cardiac Muscle Cell Contraction (GO:0086004)	2/26	0.000281853001633117	0.00963274082052006	111.508843537415	911.487213831294	CAMK2D;PDE4B	GO_Biological_Process_2023	OL	EVO_up_PD_up
gs_ind_0	Regulation Of Cardiac Muscle Contraction By Calcium Ion Signaling (GO:0010882)	1/20	0.0188386538514596	0.0441341043858791	81.8871128871129	325.242875994257	CAMK2D	GO_Biological_Process_2023	OL	EVO_up_PD_up
gs_ind_0	Regulation Of Cardiac Muscle Contraction By Regulation Of The Release Of Sequestered Calcium Ion (GO:0010881)	1/16	0.0150988000456581	0.0433319624481895	103.029325513196	432.016386548438	CAMK2D	GO_Biological_Process_2023	OL	EVO_up_PD_up
gs_ind_0	Regulation Of Cardiac Muscle Hypertrophy (GO:0010611)	1/23	0.0216344601934544	0.0472542156857031	70.9636363636364	272.036818961273	CAMK2D	GO_Biological_Process_2023	OL	EVO_up_PD_up
gs_ind_0	Regulation Of Cell Adhesion (GO:0030155)	2/144	0.00832039126633801	0.0376574087978194	19.1164912280702	91.5497558125603	SEMA5A;PKP4	GO_Biological_Process_2023	OL	EVO_up_PD_up
gs_ind_0	Regulation Of Cell Communication By Electrical Coupling (GO:0010649)	1/12	0.0113450580584799	0.038773404305746	138.879164313947	622.036033227704	CAMK2D	GO_Biological_Process_2023	OL	EVO_up_PD_up
gs_ind_0	Regulation Of Cell Communication By Electrical Coupling Involved In Cardiac Conduction (GO:1901844)	1/11	0.0104044466529442	0.0380983572845439	152.109461966605	694.45909523431	CAMK2D	GO_Biological_Process_2023	OL	EVO_up_PD_up
gs_ind_0	Regulation Of Cell Size (GO:0008361)	1/24	0.0225646695123665	0.0480222453724723	67.9422492401216	257.594198152814	ARHGAP5	GO_Biological_Process_2023	OL	EVO_up_PD_up
gs_ind_0	Regulation Of Cellular Response To Oxidative Stress (GO:1900407)	1/9	0.00852060724974635	0.0376574087978194	187.909090909091	895.437115288864	DHFR	GO_Biological_Process_2023	OL	EVO_up_PD_up
gs_ind_0	Regulation Of Cold-Induced Thermogenesis (GO:0120161)	2/146	0.00854374305551335	0.0376574087978194	18.8509803921569	89.7788510979081	SCD;PLCL1	GO_Biological_Process_2023	OL	EVO_up_PD_up
gs_ind_0	Regulation Of DNA-templated Transcription (GO:0006355)	6/1917	0.00894617591534385	0.0376574087978194	3.96814645058776	18.7158782470622	NFIB;NPAS3;CAMK2D;RYBP;NFIA;ARID5B	GO_Biological_Process_2023	OL	EVO_up_PD_up
gs_ind_0	Regulation Of Dendritic Spine Development (GO:0060998)	1/20	0.0188386538514596	0.0441341043858791	81.8871128871129	325.242875994257	NLGN1	GO_Biological_Process_2023	OL	EVO_up_PD_up
gs_ind_0	Regulation Of Endothelial Cell Chemotaxis (GO:2001026)	2/14	7.94896980836054e-05	0.00545879459217976	218.621333333333	2063.75983607547	SEMA5A;PRKD1	GO_Biological_Process_2023	OL	EVO_up_PD_up
gs_ind_0	Regulation Of Endothelial Cell Proliferation (GO:0001936)	2/93	0.00356404486716383	0.0350967808105455	29.8087431693989	168.027687592455	SEMA5A;PRKD1	GO_Biological_Process_2023	OL	EVO_up_PD_up
gs_ind_0	Regulation Of Epidermal Growth Factor-Activated Receptor Activity (GO:0007176)	1/26	0.0244225036269033	0.0497876302008098	62.6103896103896	232.425437109055	APP	GO_Biological_Process_2023	OL	EVO_up_PD_up
gs_ind_0	Regulation Of Execution Phase Of Apoptosis (GO:1900117)	1/11	0.0104044466529442	0.0380983572845439	152.109461966605	694.45909523431	DYNLL1	GO_Biological_Process_2023	OL	EVO_up_PD_up
gs_ind_0	Regulation Of Gene Expression (GO:0010468)	4/1124	0.0215289287008067	0.0472542156857031	4.51196334634312	17.3185293756535	NFIA;RPL11;APP;RYBP	GO_Biological_Process_2023	OL	EVO_up_PD_up
gs_ind_0	Regulation Of High Voltage-Gated Calcium Channel Activity (GO:1901841)	1/9	0.00852060724974635	0.0376574087978194	187.909090909091	895.437115288864	PDE4B	GO_Biological_Process_2023	OL	EVO_up_PD_up
gs_ind_0	Regulation Of Histone Deacetylase Activity (GO:1901725)	2/5	8.7825064614234e-06	0.00170087875136233	780.961904761905	9092.54321476359	CAMK2D;PRKD1	GO_Biological_Process_2023	OL	EVO_up_PD_up
gs_ind_0	Regulation Of Histone Deacetylation (GO:0031063)	1/21	0.0197714531420791	0.0452252530533383	77.8907190370605	305.605493463197	CAMK2D	GO_Biological_Process_2023	OL	EVO_up_PD_up
gs_ind_0	Regulation Of Integrin-Mediated Signaling Pathway (GO:2001044)	1/19	0.0179049896776407	0.0440796567911408	86.3155493155493	347.219475887141	PRKD1	GO_Biological_Process_2023	OL	EVO_up_PD_up
gs_ind_0	Regulation Of Intracellular Signal Transduction (GO:1902531)	4/297	0.000181037632275096	0.00809098956552544	17.5825755212707	151.505635832792	DYNLL1;NLGN1;ARHGAP5;RPL11	GO_Biological_Process_2023	OL	EVO_up_PD_up
gs_ind_0	Regulation Of Keratinocyte Proliferation (GO:0010837)	1/25	0.0234940170643929	0.048924816897535	65.1675059634243	244.443932868613	PRKD1	GO_Biological_Process_2023	OL	EVO_up_PD_up
gs_ind_0	Regulation Of Membrane Depolarization (GO:0003254)	1/20	0.0188386538514596	0.0441341043858791	81.8871128871129	325.242875994257	CAMK2D	GO_Biological_Process_2023	OL	EVO_up_PD_up
gs_ind_0	Regulation Of Monoatomic Ion Transmembrane Transporter Activity (GO:0032412)	2/69	0.00198275321321744	0.0245102046144539	40.4311111111111	251.613675901864	NLGN1;APP	GO_Biological_Process_2023	OL	EVO_up_PD_up
gs_ind_0	Regulation Of NMDA Receptor Activity (GO:2000310)	1/16	0.0150988000456581	0.0433319624481895	103.029325513196	432.016386548438	NLGN1	GO_Biological_Process_2023	OL	EVO_up_PD_up
gs_ind_0	Regulation Of Nervous System Process (GO:0031644)	1/18	0.0169704598398324	0.0434354060217737	91.2500927643785	371.96102877172	APP	GO_Biological_Process_2023	OL	EVO_up_PD_up
gs_ind_0	Regulation Of Neuron Projection Development (GO:0010975)	2/174	0.0119475422760502	0.0401244049848855	15.7802898550725	69.8629677479257	NLGN1;PRKD1	GO_Biological_Process_2023	OL	EVO_up_PD_up
gs_ind_0	Regulation Of Neurotransmitter Receptor Activity (GO:0099601)	2/42	0.000739558051296094	0.0134276008688447	67.4296296296296	486.13106781151	NLGN1;APP	GO_Biological_Process_2023	OL	EVO_up_PD_up
gs_ind_0	Regulation Of Peptidyl-Serine Phosphorylation (GO:0033135)	2/93	0.00356404486716383	0.0350967808105455	29.8087431693989	168.027687592455	APP;PRKD1	GO_Biological_Process_2023	OL	EVO_up_PD_up
gs_ind_0	Regulation Of Phosphorylation (GO:0042325)	2/82	0.00278502681868574	0.0319063135429938	33.8910973084886	199.398195639323	DYNLL1;APP	GO_Biological_Process_2023	OL	EVO_up_PD_up
gs_ind_0	Regulation Of Proteasomal Ubiquitin-Dependent Protein Catabolic Process (GO:0032434)	2/109	0.00485700618936033	0.0360180568400661	25.3621705426357	135.112729130914	RPL11;RYBP	GO_Biological_Process_2023	OL	EVO_up_PD_up
gs_ind_0	Regulation Of Protein Binding (GO:0043393)	2/118	0.0056656712933973	0.0360180568400661	23.3977110157368	121.044077828514	RPL11;APP	GO_Biological_Process_2023	OL	EVO_up_PD_up
gs_ind_0	Regulation Of Protein Neddylation (GO:2000434)	1/18	0.0169704598398324	0.0434354060217737	91.2500927643785	371.96102877172	RPL11	GO_Biological_Process_2023	OL	EVO_up_PD_up
gs_ind_0	Regulation Of Relaxation Of Cardiac Muscle (GO:1901897)	1/5	0.00474244001510929	0.0360180568400661	354.974025974026	1899.53825183569	PDE4B	GO_Biological_Process_2023	OL	EVO_up_PD_up
gs_ind_0	Regulation Of Release Of Sequestered Calcium Ion Into Cytosol By Sarcoplasmic Reticulum (GO:0010880)	1/22	0.020703388329604	0.0462641100749996	74.2660827544548	287.9636096263	CAMK2D	GO_Biological_Process_2023	OL	EVO_up_PD_up
gs_ind_0	Regulation Of Ruffle Assembly (GO:1900027)	1/24	0.0225646695123665	0.0480222453724723	67.9422492401216	257.594198152814	NLGN1	GO_Biological_Process_2023	OL	EVO_up_PD_up
gs_ind_0	Regulation Of Ryanodine-Sensitive Calcium-Release Channel Activity (GO:0060314)	1/24	0.0225646695123665	0.0480222453724723	67.9422492401216	257.594198152814	CAMK2D	GO_Biological_Process_2023	OL	EVO_up_PD_up
gs_ind_0	Regulation Of Signal Transduction (GO:0009966)	3/193	0.000825960442234672	0.0137109433410956	20.5439542659907	145.840785102805	SEMA5A;APP;PRKD1	GO_Biological_Process_2023	OL	EVO_up_PD_up
gs_ind_0	Regulation Of Signal Transduction By P53 Class Mediator (GO:1901796)	2/47	0.000925747220001132	0.014940531522796	60.0124542124542	419.181552013572	RPS15;RPL11	GO_Biological_Process_2023	OL	EVO_up_PD_up
gs_ind_0	Regulation Of Small GTPase Mediated Signal Transduction (GO:0051056)	2/118	0.0056656712933973	0.0360180568400661	23.3977110157368	121.044077828514	DYNLL1;ARHGAP5	GO_Biological_Process_2023	OL	EVO_up_PD_up
gs_ind_0	Regulation Of Superoxide Metabolic Process (GO:0090322)	1/5	0.00474244001510929	0.0360180568400661	354.974025974026	1899.53825183569	DHFR	GO_Biological_Process_2023	OL	EVO_up_PD_up
gs_ind_0	Regulation Of Synaptic Transmission, GABAergic (GO:0032228)	1/16	0.0150988000456581	0.0433319624481895	103.029325513196	432.016386548438	NLGN1	GO_Biological_Process_2023	OL	EVO_up_PD_up
gs_ind_0	Regulation Of Synaptic Vesicle Exocytosis (GO:2000300)	1/18	0.0169704598398324	0.0434354060217737	91.2500927643785	371.96102877172	NLGN1	GO_Biological_Process_2023	OL	EVO_up_PD_up
gs_ind_0	Regulation Of T Cell Migration (GO:2000404)	1/23	0.0216344601934544	0.0472542156857031	70.9636363636364	272.036818961273	APP	GO_Biological_Process_2023	OL	EVO_up_PD_up
gs_ind_0	Regulation Of Translation (GO:0006417)	2/202	0.0158488855046095	0.0433319624481895	13.5672485453034	56.2315793932775	DHFR;APP	GO_Biological_Process_2023	OL	EVO_up_PD_up
gs_ind_0	Regulation Of Ubiquitin Protein Ligase Activity (GO:1904666)	1/17	0.0160350635565589	0.0433319624481895	96.7827626918536	400.000978873474	RPL11	GO_Biological_Process_2023	OL	EVO_up_PD_up
gs_ind_0	Regulation Of mRNA 3'-End Processing (GO:0031440)	1/11	0.0104044466529442	0.0380983572845439	152.109461966605	694.45909523431	PAPOLA	GO_Biological_Process_2023	OL	EVO_up_PD_up
gs_ind_0	Relaxation Of Cardiac Muscle (GO:0055119)	1/12	0.0113450580584799	0.038773404305746	138.879164313947	622.036033227704	CAMK2D	GO_Biological_Process_2023	OL	EVO_up_PD_up
gs_ind_0	Relaxation Of Muscle (GO:0090075)	1/13	0.0122847983152608	0.0403246769557431	127.765714285714	562.091549499267	CAMK2D	GO_Biological_Process_2023	OL	EVO_up_PD_up
gs_ind_0	Response To Amino Acid Starvation (GO:1990928)	2/41	0.000704763647360923	0.0134276008688447	69.1383966244726	501.782150363471	SESN3;PRKD1	GO_Biological_Process_2023	OL	EVO_up_PD_up
gs_ind_0	Response To Axon Injury (GO:0048678)	1/18	0.0169704598398324	0.0434354060217737	91.2500927643785	371.96102877172	DHFR	GO_Biological_Process_2023	OL	EVO_up_PD_up
gs_ind_0	Response To Calcium Ion (GO:0051592)	2/106	0.00460036342861021	0.0360180568400661	26.0921850079745	140.418223962166	CAMK2D;NLGN1	GO_Biological_Process_2023	OL	EVO_up_PD_up
gs_ind_0	Response To Epinephrine (GO:0071871)	1/7	0.00663327380703455	0.0360180568400661	245.739260739261	1232.54379655569	PDE4B	GO_Biological_Process_2023	OL	EVO_up_PD_up
gs_ind_0	Response To Fatty Acid (GO:0070542)	1/19	0.0179049896776407	0.0440796567911408	86.3155493155493	347.219475887141	SCD	GO_Biological_Process_2023	OL	EVO_up_PD_up
gs_ind_0	Response To Hydroperoxide (GO:0033194)	1/7	0.00663327380703455	0.0360180568400661	245.739260739261	1232.54379655569	PRKD1	GO_Biological_Process_2023	OL	EVO_up_PD_up
gs_ind_0	Response To Leucine (GO:0043201)	1/10	0.00946296331236082	0.0376574087978194	168.125085440875	783.525053732933	SESN3	GO_Biological_Process_2023	OL	EVO_up_PD_up
gs_ind_0	Ribonucleoprotein Complex Biogenesis (GO:0022613)	2/114	0.00529912763053473	0.0360180568400661	24.232	126.980843111855	RPS15;RPL11	GO_Biological_Process_2023	OL	EVO_up_PD_up
gs_ind_0	Ribosomal Large Subunit Assembly (GO:0000027)	1/22	0.020703388329604	0.0462641100749996	74.2660827544548	287.9636096263	RPL11	GO_Biological_Process_2023	OL	EVO_up_PD_up
gs_ind_0	Ribosomal Small Subunit Assembly (GO:0000028)	1/16	0.0150988000456581	0.0433319624481895	103.029325513196	432.016386548438	RPS15	GO_Biological_Process_2023	OL	EVO_up_PD_up
gs_ind_0	Ribosomal Small Subunit Export From Nucleus (GO:0000056)	1/6	0.00568829484951265	0.0360180568400661	290.426210153483	1501.31320492529	RPS15	GO_Biological_Process_2023	OL	EVO_up_PD_up
gs_ind_0	Ribosome Assembly (GO:0042255)	2/49	0.00100589625532084	0.0157952898470651	57.4828070175439	396.739225627595	RPS15;RPL11	GO_Biological_Process_2023	OL	EVO_up_PD_up
gs_ind_0	Ribosome Biogenesis (GO:0042254)	2/151	0.00911383264741667	0.0376574087978194	18.2182831661092	85.5888010805295	RPS15;RPL11	GO_Biological_Process_2023	OL	EVO_up_PD_up
gs_ind_0	Sphingolipid Metabolic Process (GO:0006665)	3/94	0.000100152709262095	0.00545879459217976	42.8755894902313	394.83334780018	UGT8;ST6GALNAC3;PRKD1	GO_Biological_Process_2023	OL	EVO_up_PD_up
gs_ind_0	Striated Muscle Tissue Development (GO:0014706)	1/14	0.0132236682088898	0.0422140177437636	118.298701298701	511.7302532937	SGCD	GO_Biological_Process_2023	OL	EVO_up_PD_up
gs_ind_0	Substantia Nigra Development (GO:0021762)	2/42	0.000739558051296094	0.0134276008688447	67.4296296296296	486.13106781151	DYNLL1;PLP1	GO_Biological_Process_2023	OL	EVO_up_PD_up
gs_ind_0	Sulfur Amino Acid Metabolic Process (GO:0000096)	1/17	0.0160350635565589	0.0433319624481895	96.7827626918536	400.000978873474	MSRA	GO_Biological_Process_2023	OL	EVO_up_PD_up
gs_ind_0	Synapse Assembly (GO:0007416)	2/71	0.00209771680921607	0.0253911138782195	39.2657074340528	242.147917323024	NLGN1;ADGRL3	GO_Biological_Process_2023	OL	EVO_up_PD_up
gs_ind_0	Synapse Organization (GO:0050808)	3/131	0.000267006487345122	0.00963274082052006	30.5024785459197	250.981640946674	NLGN1;ADGRL3;APP	GO_Biological_Process_2023	OL	EVO_up_PD_up
gs_ind_0	Synaptic Vesicle Localization (GO:0097479)	1/13	0.0122847983152608	0.0403246769557431	127.765714285714	562.091549499267	NLGN1	GO_Biological_Process_2023	OL	EVO_up_PD_up
gs_ind_0	Translation (GO:0006412)	3/234	0.00143704739462449	0.0201242340486068	16.8885174117577	110.538127843122	RPS15;RPLP1;RPL11	GO_Biological_Process_2023	OL	EVO_up_PD_up
gs_ind_0	Transport Along Microtubule (GO:0010970)	1/20	0.0188386538514596	0.0441341043858791	81.8871128871129	325.242875994257	APP	GO_Biological_Process_2023	OL	EVO_up_PD_up
gs_ind_0	Unsaturated Fatty Acid Biosynthetic Process (GO:0006636)	1/8	0.00757737767742631	0.0376574087978194	212.968831168831	1039.83907903837	SCD	GO_Biological_Process_2023	OL	EVO_up_PD_up
gs_ind_0	Visual Learning (GO:0008542)	1/11	0.0104044466529442	0.0380983572845439	152.109461966605	694.45909523431	APP	GO_Biological_Process_2023	OL	EVO_up_PD_up
gs_ind_0	mRNA 3'-End Processing (GO:0031124)	2/40	0.000670787226523925	0.0134276008688447	70.9359307359307	518.333000629686	PAPOLA;APP	GO_Biological_Process_2023	OL	EVO_up_PD_up
gs_ind_0	mRNA Polyadenylation (GO:0006378)	2/24	0.000239645858476191	0.00963274082052006	121.426666666667	1012.25498794852	PAPOLA;APP	GO_Biological_Process_2023	OL	EVO_up_PD_up
gs_ind_0	ncRNA Processing (GO:0034470)	2/100	0.00410666931827655	0.0360180568400661	27.6856175972927	152.136426739905	RPS15;RPL11	GO_Biological_Process_2023	OL	EVO_up_PD_up
gs_ind_0	protein-RNA Complex Assembly (GO:0022618)	2/149	0.00888379588967585	0.0376574087978194	18.4662146892655	87.2256516374017	RPS15;RPL11	GO_Biological_Process_2023	OL	EVO_up_PD_up
gs_ind_0	rRNA Metabolic Process (GO:0016072)	2/91	0.00341566925501907	0.0350967808105455	30.4763500931099	173.086828964886	RPS15;RPL11	GO_Biological_Process_2023	OL	EVO_up_PD_up
gs_ind_0	rRNA Processing (GO:0006364)	2/101	0.00418712842101678	0.0360180568400661	27.4067001675042	150.071967692728	RPS15;RPL11	GO_Biological_Process_2023	OL	EVO_up_PD_up
gs_ind_0	Asymmetric Synapse (GO:0032279)	1/133	0.00969051370237663	0.010997181966572	185.241509433962	858.892235087486	SPOCK1	GO_Cellular_Component_2023	Astrocyte	EVO_up_PD_up
gs_ind_0	Neuromuscular Junction (GO:0031594)	1/39	0.00284809955318512	0.00854429865955537	638.984415584416	3745.1536863648	SPOCK1	GO_Cellular_Component_2023	Astrocyte	EVO_up_PD_up
gs_ind_0	Postsynaptic Density (GO:0014069)	1/151	0.010997181966572	0.010997181966572	163.014617940199	735.214873098726	SPOCK1	GO_Cellular_Component_2023	Astrocyte	EVO_up_PD_up
gs_ind_0	Amino Acid Transmembrane Transporter Activity (GO:0015171)	1/55	0.00401498449107667	0.0105099095478405	451.216513761468	2489.68719194615	SLC7A11	GO_Molecular_Function_2023	Astrocyte	EVO_up_PD_up
gs_ind_0	Antiporter Activity (GO:0015297)	1/53	0.00386917368476351	0.0105099095478405	468.428571428571	2601.9868902798	SLC7A11	GO_Molecular_Function_2023	Astrocyte	EVO_up_PD_up
gs_ind_0	Calcium Ion Binding (GO:0005509)	1/346	0.0250791558676546	0.0334388744902062	70.6706222865412	260.4720002773	SPOCK1	GO_Molecular_Function_2023	Astrocyte	EVO_up_PD_up
gs_ind_0	Cysteine-Type Endopeptidase Inhibitor Activity (GO:0004869)	1/22	0.00160728605767124	0.00857219230757994	1144.70232558139	7364.10838841127	SPOCK1	GO_Molecular_Function_2023	Astrocyte	EVO_up_PD_up
gs_ind_0	DNA-binding Transcription Activator Activity, RNA Polymerase II-specific (GO:0001228)	1/346	0.0250791558676546	0.0334388744902062	70.6706222865412	260.4720002773	PRRX1	GO_Molecular_Function_2023	Astrocyte	EVO_up_PD_up
gs_ind_0	DNA-binding Transcription Factor Binding (GO:0140297)	1/281	0.0204001196607693	0.032640191457231	87.1860962566845	339.346989131966	PRRX1	GO_Molecular_Function_2023	Astrocyte	EVO_up_PD_up
gs_ind_0	Endopeptidase Inhibitor Activity (GO:0004866)	1/112	0.00816461337469311	0.0163292267493862	220.243049327354	1058.91666716634	SPOCK1	GO_Molecular_Function_2023	Astrocyte	EVO_up_PD_up
gs_ind_0	L-amino Acid Transmembrane Transporter Activity (GO:0015179)	1/63	0.00459808542718022	0.0105099095478405	393.384	2117.23803479367	SLC7A11	GO_Molecular_Function_2023	Astrocyte	EVO_up_PD_up
gs_ind_0	L-glutamate Transmembrane Transporter Activity (GO:0005313)	1/12	0.000876915157545932	0.00759974616985366	2140.61739130435	15068.0205469018	SLC7A11	GO_Molecular_Function_2023	Astrocyte	EVO_up_PD_up
gs_ind_0	Metal Ion Binding (GO:0046872)	1/521	0.0376024528315156	0.0462799419464807	46.7083573487032	153.235453842266	SPOCK1	GO_Molecular_Function_2023	Astrocyte	EVO_up_PD_up
gs_ind_0	Metalloendopeptidase Inhibitor Activity (GO:0008191)	1/13	0.000949968271231708	0.00759974616985366	1969.32	13704.6593103415	SPOCK1	GO_Molecular_Function_2023	Astrocyte	EVO_up_PD_up
gs_ind_0	RNA Polymerase II-specific DNA-binding Transcription Factor Binding (GO:0061629)	1/227	0.0165015544648686	0.0293360968264331	108.115231788079	443.737420699888	PRRX1	GO_Molecular_Function_2023	Astrocyte	EVO_up_PD_up
gs_ind_0	Serine-Type Endopeptidase Inhibitor Activity (GO:0004867)	1/53	0.00386917368476351	0.0105099095478405	468.428571428571	2601.9868902798	SPOCK1	GO_Molecular_Function_2023	Astrocyte	EVO_up_PD_up
gs_ind_0	Amino Acid Transmembrane Transport (GO:0003333)	1/42	0.00306695986474596	0.00732144230725747	592.749397590361	3430.28135539112	SLC7A11	GO_Biological_Process_2023	Astrocyte	EVO_up_PD_up
gs_ind_0	Amino Acid Transport (GO:0006865)	1/46	0.00335872379446954	0.00732144230725747	540.586813186813	3079.28746999696	SLC7A11	GO_Biological_Process_2023	Astrocyte	EVO_up_PD_up
gs_ind_0	Carboxylic Acid Transmembrane Transport (GO:1905039)	1/39	0.00284809955318512	0.00732144230725747	638.984415584416	3745.1536863648	SLC7A11	GO_Biological_Process_2023	Astrocyte	EVO_up_PD_up
gs_ind_0	Central Nervous System Development (GO:0007417)	1/282	0.0204722179812477	0.0235051391636548	86.8742451154529	337.826706993438	SPOCK1	GO_Biological_Process_2023	Astrocyte	EVO_up_PD_up
gs_ind_0	Central Nervous System Neuron Differentiation (GO:0021953)	1/30	0.00219132643441215	0.00732144230725747	834.11186440678	5107.47400626642	SPOCK1	GO_Biological_Process_2023	Astrocyte	EVO_up_PD_up
gs_ind_0	Generation Of Neurons (GO:0048699)	1/172	0.0125201749661999	0.0157047739958275	142.980174927114	626.312351175856	SPOCK1	GO_Biological_Process_2023	Astrocyte	EVO_up_PD_up
gs_ind_0	L-alpha-amino Acid Transmembrane Transport (GO:1902475)	1/40	0.00292105654904739	0.00732144230725747	622.792405063291	3634.49808079748	SLC7A11	GO_Biological_Process_2023	Astrocyte	EVO_up_PD_up
gs_ind_0	L-amino Acid Transport (GO:0015807)	1/26	0.00189933472539681	0.00732144230725747	965.047058823529	6047.22767512797	SLC7A11	GO_Biological_Process_2023	Astrocyte	EVO_up_PD_up
gs_ind_0	L-glutamate Import (GO:0051938)	1/15	0.00109606381554686	0.00732144230725747	1697.60689655172	11570.9393081121	SLC7A11	GO_Biological_Process_2023	Astrocyte	EVO_up_PD_up
gs_ind_0	L-glutamate Transmembrane Transport (GO:0015813)	1/14	0.00102301782386975	0.00732144230725747	1823.4	12554.1060260835	SLC7A11	GO_Biological_Process_2023	Astrocyte	EVO_up_PD_up
gs_ind_0	Modified Amino Acid Transport (GO:0072337)	1/29	0.00211833384673362	0.00732144230725747	863.4	5316.06208818781	SLC7A11	GO_Biological_Process_2023	Astrocyte	EVO_up_PD_up
gs_ind_0	Negative Regulation Of Cell Adhesion (GO:0007162)	1/72	0.00525380189435152	0.0077556123202332	343.791608391608	1804.49452661351	SPOCK1	GO_Biological_Process_2023	Astrocyte	EVO_up_PD_up
gs_ind_0	Negative Regulation Of Cell Projection Organization (GO:0031345)	1/50	0.00365043079325747	0.00732144230725747	496.854545454545	2788.79989283648	SPOCK1	GO_Biological_Process_2023	Astrocyte	EVO_up_PD_up
gs_ind_0	Negative Regulation Of Cell-Substrate Adhesion (GO:0010812)	1/39	0.00284809955318512	0.00732144230725747	638.984415584416	3745.1536863648	SPOCK1	GO_Biological_Process_2023	Astrocyte	EVO_up_PD_up
gs_ind_0	Negative Regulation Of Endopeptidase Activity (GO:0010951)	1/66	0.00481668959015093	0.0077556123202332	375.33893129771	2002.68407272624	SPOCK1	GO_Biological_Process_2023	Astrocyte	EVO_up_PD_up
gs_ind_0	Negative Regulation Of Neuron Projection Development (GO:0010977)	1/54	0.00394208086666465	0.00732144230725747	459.661682242991	2544.70847306327	SPOCK1	GO_Biological_Process_2023	Astrocyte	EVO_up_PD_up
gs_ind_0	Negative Regulation Of Peptidase Activity (GO:0010466)	1/60	0.00437944925383792	0.0075423848260542	413.248739495798	2244.2846038893	SPOCK1	GO_Biological_Process_2023	Astrocyte	EVO_up_PD_up
gs_ind_0	Negative Regulation Of Programmed Cell Death (GO:0043069)	1/380	0.0275207056205344	0.0304693526513059	64.2853754940711	230.96556588148	SLC7A11	GO_Biological_Process_2023	Astrocyte	EVO_up_PD_up
gs_ind_0	Nervous System Development (GO:0007399)	1/432	0.031246950423893	0.0334019125220925	56.4660486674392	195.701922745276	SPOCK1	GO_Biological_Process_2023	Astrocyte	EVO_up_PD_up
gs_ind_0	Neurogenesis (GO:0022008)	1/49	0.00357750938053191	0.00732144230725747	507.111340206186	2856.60302042062	SPOCK1	GO_Biological_Process_2023	Astrocyte	EVO_up_PD_up
gs_ind_0	Neuron Differentiation (GO:0030182)	1/173	0.012592659416288	0.0157047739958275	142.147826086957	621.845739447502	SPOCK1	GO_Biological_Process_2023	Astrocyte	EVO_up_PD_up
gs_ind_0	Neuron Migration (GO:0001764)	1/55	0.00401498449107667	0.00732144230725747	451.216513761468	2489.68719194615	SPOCK1	GO_Biological_Process_2023	Astrocyte	EVO_up_PD_up
gs_ind_0	Neutral Amino Acid Transport (GO:0015804)	1/35	0.00255623598095764	0.00732144230725747	713.139130434783	4256.88394827199	SLC7A11	GO_Biological_Process_2023	Astrocyte	EVO_up_PD_up
gs_ind_0	Regulation Of Cell Growth (GO:0001558)	1/227	0.0165015544648686	0.0196749303234972	108.115231788079	443.737420699888	SPOCK1	GO_Biological_Process_2023	Astrocyte	EVO_up_PD_up
gs_ind_0	Regulation Of Cell-Substrate Adhesion (GO:0010810)	1/44	0.00321284894632189	0.00732144230725747	565.468965517241	3246.12956762002	SPOCK1	GO_Biological_Process_2023	Astrocyte	EVO_up_PD_up
gs_ind_0	Regulation Of Cellular Component Organization (GO:0051128)	1/152	0.0110697409270792	0.0155982713063389	161.934653465347	729.279178853308	SPOCK1	GO_Biological_Process_2023	Astrocyte	EVO_up_PD_up
gs_ind_0	Regulation Of Endopeptidase Activity (GO:0052548)	1/69	0.00503526174509354	0.0077556123202332	358.874452554745	1898.90871917273	SPOCK1	GO_Biological_Process_2023	Astrocyte	EVO_up_PD_up
gs_ind_0	Regulation Of Neuron Projection Development (GO:0010975)	1/174	0.0126651403192157	0.0157047739958275	141.32507204611	617.435378083378	SPOCK1	GO_Biological_Process_2023	Astrocyte	EVO_up_PD_up
gs_ind_0	Sulfur Amino Acid Transport (GO:0000101)	1/7	0.000511596170363241	0.00732144230725747	3787.70769230769	28703.1541007374	SLC7A11	GO_Biological_Process_2023	Astrocyte	EVO_up_PD_up
gs_ind_0	Actin Cytoskeleton (GO:0015629)	7/325	0.00389064164980464	0.0277419665464331	3.93035977277509	21.8102785069392	SNCA;SPTB;CDH2;CD2AP;EPHA3;SPTBN4;TMEM63B	GO_Cellular_Component_2023	Neur	EVO_up_PD_down
gs_ind_0	Asymmetric Synapse (GO:0032279)	4/133	0.00895170664950716	0.0489359963506391	5.75581313055855	27.1439029040216	RTN4;KCND2;CDH2;DNM3	GO_Cellular_Component_2023	Neur	EVO_up_PD_down
gs_ind_0	Axon (GO:0030424)	10/205	5.79508444442147e-07	4.75196924442561e-05	9.10430938282547	130.747766396832	SNCA;CNTN4;NFIB;NCDN;CD2AP;FGF13;KCNC3;SYT4;PCLO;NELL2	GO_Cellular_Component_2023	Neur	EVO_up_PD_down
gs_ind_0	Axonal Growth Cone (GO:0044295)	2/15	0.00365394282144337	0.0277419665464331	30.5129068462402	171.236860871421	GPM6A;HSP90AB1	GO_Cellular_Component_2023	Neur	EVO_up_PD_down
gs_ind_0	Bounding Membrane Of Organelle (GO:0098588)	14/818	0.000529151676513736	0.00788917044984116	3.06053264611613	23.0893788666998	UST;HACE1;ST8SIA5;LDLRAD4;CSPG5;FUT8;GALNT7;ST8SIA4;EXT1;ZDHHC21;SYT4;FUT9;GOSR1;SH3GL2	GO_Cellular_Component_2023	Neur	EVO_up_PD_down
gs_ind_0	Catenin Complex (GO:0016342)	3/28	0.000646075840889853	0.00882970315882799	22.7005130652667	166.72604434504	CDH8;CDH2;CDH7	GO_Cellular_Component_2023	Neur	EVO_up_PD_down
gs_ind_0	Cortical Actin Cytoskeleton (GO:0030864)	3/44	0.00243187627132922	0.0199413854248996	13.9430337984799	83.9244058615291	SPTB;CDH2;SPTBN4	GO_Cellular_Component_2023	Neur	EVO_up_PD_down
gs_ind_0	Cortical Cytoskeleton (GO:0030863)	6/63	2.38851454451048e-06	0.000100587884235438	18.9116864565664	244.808734786396	SPTB;CDH2;ERC2;PCLO;SPTBN4;EPB41	GO_Cellular_Component_2023	Neur	EVO_up_PD_down
gs_ind_0	Cul2-RING Ubiquitin Ligase Complex (GO:0031462)	2/23	0.00852780973459484	0.048226234361157	19.1555085741132	91.2649403111439	ZSWIM5;RBX1	GO_Cellular_Component_2023	Neur	EVO_up_PD_down
gs_ind_0	Cul3-RING Ubiquitin Ligase Complex (GO:0031463)	3/35	0.0012510110441218	0.012068577131528	17.8081135902637	119.025926944291	KLHL13;RBX1;KLHL9	GO_Cellular_Component_2023	Neur	EVO_up_PD_down
gs_ind_0	Cul4A-RING E3 Ubiquitin Ligase Complex (GO:0031464)	2/12	0.0023244829680967	0.0199413854248996	39.2337662337662	237.923666785477	RBX1;COP1	GO_Cellular_Component_2023	Neur	EVO_up_PD_down
gs_ind_0	Cytoplasmic Dynein Complex (GO:0005868)	2/21	0.00713501631630804	0.0417908098526613	21.1212121212121	104.396675656254	DYNLL2;DYNLT3	GO_Cellular_Component_2023	Neur	EVO_up_PD_down
gs_ind_0	Cytoskeleton (GO:0005856)	13/593	7.82605250046523e-05	0.00213912101679383	3.95432420472983	37.3899829454424	SNCA;TUBA1B;SPTB;MAPRE2;KIFAP3;TUBB2A;CD2AP;EPHA3;SYN1;DYNLL2;PCLO;TMEM63B;EPB41	GO_Cellular_Component_2023	Neur	EVO_up_PD_down
gs_ind_0	Cytoskeleton Of Presynaptic Active Zone (GO:0048788)	2/7	0.000754574539329644	0.00883930174643298	74.9100091827365	538.554760805318	ERC2;PCLO	GO_Cellular_Component_2023	Neur	EVO_up_PD_down
gs_ind_0	Dendrite (GO:0030425)	8/270	0.000264803564415063	0.00550774734918408	5.43456965394854	44.7619540000586	EPHA7;NCDN;CD2AP;EPHA3;FGF13;RELN;KCNC3;CHRNA4	GO_Cellular_Component_2023	Neur	EVO_up_PD_down
gs_ind_0	Early Endosome Membrane (GO:0031901)	4/116	0.00557093813464019	0.0346232299528006	6.62835030549898	34.4024094886226	TMEM30A;KCNH1;LDLRAD4;ZFYVE28	GO_Cellular_Component_2023	Neur	EVO_up_PD_down
gs_ind_0	Endoplasmic Reticulum Membrane (GO:0005789)	12/800	0.00382622548234192	0.0277419665464331	2.67032673630811	14.862708763453	VMA21;RTN4;ELOVL4;SELENOI;SCD5;SARAF;TUSC3;STS;REEP2;EXT1;GRAMD1B;INSIG1	GO_Cellular_Component_2023	Neur	EVO_up_PD_down
gs_ind_0	Exocytic Vesicle Membrane (GO:0099501)	4/53	0.000306626472889112	0.00550774734918408	15.0877615256434	122.058184010853	SYN3;UNC13C;SYT4;SYN1	GO_Cellular_Component_2023	Neur	EVO_up_PD_down
gs_ind_0	Glutamatergic Synapse (GO:0098978)	6/78	8.36928618123657e-06	0.000274512586744559	14.9934008355165	175.28697895263	SPTB;CADPS;DYNLL2;PCLO;NELL2;SH3GL2	GO_Cellular_Component_2023	Neur	EVO_up_PD_down
gs_ind_0	Golgi Membrane (GO:0000139)	13/426	2.45336303013263e-06	0.000100587884235438	5.57440863458692	72.0104939733456	UST;HACE1;ST8SIA5;LDLRAD4;FUT8;GALNT7;ST8SIA4;EXT1;ZDHHC21;SYT4;FUT9;GOSR1;SH3GL2	GO_Cellular_Component_2023	Neur	EVO_up_PD_down
gs_ind_0	Microtubule (GO:0005874)	6/185	0.000975927542869109	0.0106266515753796	6.03991809326615	41.8694503800615	TUBA1B;TUBB2A;POLB;FGF13;DNM3;KIFAP3	GO_Cellular_Component_2023	Neur	EVO_up_PD_down
gs_ind_0	Microtubule Cytoskeleton (GO:0015630)	7/340	0.00496101976947698	0.032544289687769	3.75219091485185	19.9096651622081	TUBA1B;MAPRE2;TUBB2A;FGF13;POLB;DNM3;KIFAP3	GO_Cellular_Component_2023	Neur	EVO_up_PD_down
gs_ind_0	Neuron Projection (GO:0043005)	18/557	1.16397084411795e-08	1.90891218435343e-06	5.96271045304327	108.931823762381	SNCA;CNTN4;RTN4;EPHA7;CDH2;NCDN;CD2AP;EPHA3;FGF13;RELN;KCNC3;GPM6A;SYT4;PCLO;SPTBN4;CHRNA4;RGS7;NELL2	GO_Cellular_Component_2023	Neur	EVO_up_PD_down
gs_ind_0	Platelet Alpha Granule Membrane (GO:0031092)	2/16	0.00415928565434222	0.0284217853046718	28.4078718216649	155.743655584417	SNCA;PCDH7	GO_Cellular_Component_2023	Neur	EVO_up_PD_down
gs_ind_0	Polymeric Cytoskeletal Fiber (GO:0099513)	6/264	0.00570016590686352	0.0346232299528006	4.18590509931329	21.6296599755157	TUBA1B;TUBB2A;POLB;FGF13;DNM3;SPTBN4	GO_Cellular_Component_2023	Neur	EVO_up_PD_down
gs_ind_0	Postsynaptic Density (GO:0014069)	6/151	0.000335838252999029	0.00550774734918408	7.4575456720083	59.6520196649706	RTN4;GRM1;KCND2;CDH2;DNM3;GRID2	GO_Cellular_Component_2023	Neur	EVO_up_PD_down
gs_ind_0	Potassium Channel Complex (GO:0034705)	4/81	0.00152598808670051	0.0139034470121602	9.63007686748571	62.4521381580287	KCNH1;KCNC3;KCND2;KCNJ3	GO_Cellular_Component_2023	Neur	EVO_up_PD_down
gs_ind_0	Spectrin-Associated Cytoskeleton (GO:0014731)	2/7	0.000754574539329644	0.00883930174643298	74.9100091827365	538.554760805318	SPTB;EPB41	GO_Cellular_Component_2023	Neur	EVO_up_PD_down
gs_ind_0	Synaptic Vesicle Membrane (GO:0030672)	4/54	0.000329589315266447	0.00550774734918408	14.788631001593	118.570262230487	SYN3;UNC13C;SYT4;SYN1	GO_Cellular_Component_2023	Neur	EVO_up_PD_down
gs_ind_0	Voltage-Gated Potassium Channel Complex (GO:0008076)	4/73	0.00103674649515898	0.0106266515753796	10.7406848451992	73.8064186243946	KCNH1;KCNC3;KCND2;KCNJ3	GO_Cellular_Component_2023	Neur	EVO_up_PD_down
gs_ind_0	Cadherin Binding (GO:0045296)	11/317	4.40270746016277e-06	0.000400646378874812	6.36942076121491	78.555918949658	RTN4;CDH2;HSP90AB1;CD2AP;NUMB;CDH7;PTPRB;CDH8;RAB11B;CEMIP2;FASN	GO_Molecular_Function_2023	Neur	EVO_up_PD_down
gs_ind_0	Calcium Ion Binding (GO:0005509)	13/346	2.4103446393002e-07	6.58024086528956e-05	6.92529105426145	105.529842105203	SNCA;CDH2;CEMIP2;NRXN1;CDH7;CDH8;SYT4;PCLO;SNCB;PPP3CB;RCN2;SYT13;MICU1	GO_Molecular_Function_2023	Neur	EVO_up_PD_down
gs_ind_0	Calcium-Dependent Phospholipid Binding (GO:0005544)	3/47	0.00293791963328425	0.0433707126197408	13.0020967705176	75.8029205102084	SYT13;SYT4;PCLO	GO_Molecular_Function_2023	Neur	EVO_up_PD_down
gs_ind_0	Cuprous Ion Binding (GO:1903136)	2/8	0.00100207238112793	0.0303961955608805	63.3838383838384	437.708824649172	SNCA;SNCB	GO_Molecular_Function_2023	Neur	EVO_up_PD_down
gs_ind_0	Ephrin Receptor Activity (GO:0005003)	2/15	0.00365394282144337	0.0433707126197408	30.5129068462402	171.236860871421	EPHA3;EPHA7	GO_Molecular_Function_2023	Neur	EVO_up_PD_down
gs_ind_0	Fatty Acid Synthase Activity (GO:0004312)	2/10	0.00159761655292025	0.0334605228356306	48.4676173499703	312.094737384202	ELOVL4;FASN	GO_Molecular_Function_2023	Neur	EVO_up_PD_down
gs_ind_0	Fucosyltransferase Activity (GO:0008417)	2/11	0.00194483829383521	0.0353960569478008	43.3646996278575	270.707452432012	FUT8;FUT9	GO_Molecular_Function_2023	Neur	EVO_up_PD_down
gs_ind_0	Glutamate Receptor Activity (GO:0008066)	2/16	0.00415928565434222	0.045419399345417	28.4078718216649	155.743655584417	GRID2;GRM1	GO_Molecular_Function_2023	Neur	EVO_up_PD_down
gs_ind_0	Kinesin Binding (GO:0019894)	3/30	0.000793561289063481	0.0270802789892913	21.0485340217592	150.265058823871	SNCA;KLC1;KIFAP3	GO_Molecular_Function_2023	Neur	EVO_up_PD_down
gs_ind_0	Metal Ion Binding (GO:0046872)	14/521	4.37201357394434e-06	0.000400646378874812	4.88765544434334	60.3150703680137	SNCA;CDH2;CEMIP2;NRXN1;CDH7;PRKACB;CDH8;SYT4;PCLO;SNCB;PPP3CB;RCN2;SYT13;MICU1	GO_Molecular_Function_2023	Neur	EVO_up_PD_down
gs_ind_0	Microtubule Binding (GO:0008017)	6/238	0.00345974667220786	0.0433707126197408	4.65699145525601	26.3891210755952	MAPRE2;CCDC88A;FGF13;POLB;DNM3;REEP2	GO_Molecular_Function_2023	Neur	EVO_up_PD_down
gs_ind_0	Phosphatidylinositol Phosphate Binding (GO:1901981)	4/109	0.00447281404818406	0.0463835055212616	7.069362264843	38.2433943392861	KCNH1;PLEKHA5;ZFYVE28;CLVS1	GO_Molecular_Function_2023	Neur	EVO_up_PD_down
gs_ind_0	Phospholipase Inhibitor Activity (GO:0004859)	2/9	0.00128322444244089	0.0334605228356306	54.9313131313131	365.75351679202	SNCA;SNCB	GO_Molecular_Function_2023	Neur	EVO_up_PD_down
gs_ind_0	Protein Serine/Threonine Phosphatase Activity (GO:0004722)	3/55	0.00458737966693796	0.0463835055212616	11.0186612576065	59.3293898018516	UBLCP1;PPP2CB;PPP3CB	GO_Molecular_Function_2023	Neur	EVO_up_PD_down
gs_ind_0	Purine Ribonucleoside Triphosphate Binding (GO:0035639)	10/475	0.000710146072114347	0.0270802789892913	3.79818544273	27.5369959075648	TUBA1B;HSP90AB1;TUBB2A;SYN1;PRKACB;SYN3;RAB28;RAB11B;PRAG1;RERG	GO_Molecular_Function_2023	Neur	EVO_up_PD_down
gs_ind_0	RNA Methyltransferase Activity (GO:0008173)	2/16	0.00415928565434222	0.045419399345417	28.4078718216649	155.743655584417	FBLL1;TRMT9B	GO_Molecular_Function_2023	Neur	EVO_up_PD_down
gs_ind_0	Semaphorin Receptor Activity (GO:0017154)	2/10	0.00159761655292025	0.0334605228356306	48.4676173499703	312.094737384202	NELL2;PLXNA2	GO_Molecular_Function_2023	Neur	EVO_up_PD_down
gs_ind_0	Tau Protein Binding (GO:0048156)	3/39	0.00171592424798106	0.0334605228356306	15.8549834671705	100.961418000579	SNCA;PPP2CB;HSP90AB1	GO_Molecular_Function_2023	Neur	EVO_up_PD_down
gs_ind_0	Transaminase Activity (GO:0008483)	2/14	0.0031794327582183	0.0433707126197408	32.9547474747475	189.524482061262	BCAT1;OAT	GO_Molecular_Function_2023	Neur	EVO_up_PD_down
gs_ind_0	Transmembrane-Ephrin Receptor Activity (GO:0005005)	2/14	0.0031794327582183	0.0433707126197408	32.9547474747475	189.524482061262	EPHA3;EPHA7	GO_Molecular_Function_2023	Neur	EVO_up_PD_down
gs_ind_0	Tubulin Binding (GO:0015631)	7/319	0.00351560346062391	0.0433707126197408	4.00641649484536	22.6384330346553	SNCA;MAPRE2;CCDC88A;FGF13;POLB;DNM3;REEP2	GO_Molecular_Function_2023	Neur	EVO_up_PD_down
gs_ind_0	Ubiquitin Protein Ligase Binding (GO:0031625)	7/271	0.00141471613961529	0.0334605228356306	4.73909145830491	31.092356238194	TUBA1B;RTN4;HSP90AB1;TUBB2A;RBX1;PRKACB;PCBP2	GO_Molecular_Function_2023	Neur	EVO_up_PD_down
gs_ind_0	Ubiquitin-Like Protein Ligase Binding (GO:0044389)	8/289	0.000416524281483111	0.0189518548074816	5.06538471439236	39.4267552226217	TUBA1B;RTN4;HSP90AB1;TUBB2A;RBX1;PRKACB;PCBP2;SUMO3	GO_Molecular_Function_2023	Neur	EVO_up_PD_down
gs_ind_0	Ubiquitin-Like Protein Transferase Activity (GO:0019787)	6/240	0.0036038247406908	0.0433707126197408	4.617045310263	25.9743868371545	HACE1;KLHL13;RBX1;RNF187;KLHL9;COP1	GO_Molecular_Function_2023	Neur	EVO_up_PD_down
gs_ind_0	Ubiquitin-Protein Transferase Activity (GO:0004842)	8/407	0.0036176731037037	0.0433707126197408	3.55883000748866	20.0074727166498	RNF11;HACE1;KLHL13;RNF187;RBX1;KLHL9;CBLB;COP1	GO_Molecular_Function_2023	Neur	EVO_up_PD_down
gs_ind_0	Voltage-Gated Potassium Channel Activity (GO:0005249)	5/79	0.00012342842930329	0.00842399029994955	12.2950412429146	110.653515737797	KCND2;KCNH7;KCNC3;KCNJ3;KCNH1	GO_Molecular_Function_2023	Neur	EVO_up_PD_down
gs_ind_0	alpha-N-acetylneuraminate Alpha-2,8-Sialyltransferase Activity (GO:0003828)	2/5	0.000362217135188546	0.0189518548074816	117.721500721501	932.738847128872	ST8SIA4;ST8SIA5	GO_Molecular_Function_2023	Neur	EVO_up_PD_down
gs_ind_0	Action Potential (GO:0001508)	3/34	0.00114890078201202	0.0230123111859721	18.3739012846518	124.372012402422	KCND2;CHRNA4;KCNH7	GO_Biological_Process_2023	Neur	EVO_up_PD_down
gs_ind_0	Adherens Junction Organization (GO:0034332)	3/35	0.0012510110441218	0.0239836688744495	17.8081135902637	119.025926944291	CDH8;CDH2;CDH7	GO_Biological_Process_2023	Neur	EVO_up_PD_down
gs_ind_0	Anterograde Trans-Synaptic Signaling (GO:0098916)	9/199	3.97843852846069e-06	0.000485369500472204	8.41931998624912	104.691054329065	SNCA;UNC13C;KCND2;CPLX1;SYN1;CHRNA4;SNCB;NRXN1;APBA1	GO_Biological_Process_2023	Neur	EVO_up_PD_down
gs_ind_0	Axon Extension (GO:0048675)	3/22	0.000311981929984013	0.00996856547710824	29.6896551724138	239.671679773845	PPP3CB;NELL2;HSP90AB1	GO_Biological_Process_2023	Neur	EVO_up_PD_down
gs_ind_0	Axon Guidance (GO:0007411)	11/148	2.02057719319896e-09	1.35580729663651e-06	14.2572822565275	285.429117357709	ROBO2;CNTN4;EPHA7;NFIB;NRXN3;EPHA3;PLXNA2;RELN;LGI1;NRXN1;NELL2	GO_Biological_Process_2023	Neur	EVO_up_PD_down
gs_ind_0	Axonal Fasciculation (GO:0007413)	3/12	4.66149225277329e-05	0.00297891552534369	60.9568698622825	607.958818069368	CNTN4;RTN4;EPHA3	GO_Biological_Process_2023	Neur	EVO_up_PD_down
gs_ind_0	Axonogenesis (GO:0007409)	12/187	1.98939246029835e-09	1.35580729663651e-06	12.1812865497076	244.05739365629	ROBO2;CNTN4;EPHA7;NRXN3;HSP90AB1;EPHA3;RELN;LGI1;SPTBN4;PPP3CB;NRXN1;NELL2	GO_Biological_Process_2023	Neur	EVO_up_PD_down
gs_ind_0	Brain Development (GO:0007420)	7/168	8.01583782088073e-05	0.00428427049593185	7.78127094570872	73.3891048007323	CNTN4;ROBO2;EPHA7;CDH2;RTN4;NFIB;RELN	GO_Biological_Process_2023	Neur	EVO_up_PD_down
gs_ind_0	Calcium Ion-Regulated Exocytosis Of Neurotransmitter (GO:0048791)	2/14	0.0031794327582183	0.0444458204325933	32.9547474747475	189.524482061262	UNC13C;SYT4	GO_Biological_Process_2023	Neur	EVO_up_PD_down
gs_ind_0	Calcium-Dependent Cell-Cell Adhesion Via Plasma Membrane Cell Adhesion Molecules (GO:0016339)	3/38	0.00159101091433853	0.0284618887990721	16.3020026854841	105.04009048944	CDH8;CDH2;CDH7	GO_Biological_Process_2023	Neur	EVO_up_PD_down
gs_ind_0	Calcium-Ion Regulated Exocytosis (GO:0017156)	3/26	0.000517368991333522	0.0133520997378767	24.6336800310733	186.397002371569	SYT13;PPP3CB;SYT4	GO_Biological_Process_2023	Neur	EVO_up_PD_down
gs_ind_0	Carbohydrate Biosynthetic Process (GO:0016051)	3/25	0.000459726409923971	0.0125908743289381	25.7291413116971	197.725337920413	FUT8;EXT1;FUT9	GO_Biological_Process_2023	Neur	EVO_up_PD_down
gs_ind_0	Cell Junction Assembly (GO:0034329)	6/95	2.59884453803352e-05	0.00183560493160052	12.1404219196311	128.17685708762	CDH2;DNM3;CDH7;CDH8;GPM6A;NRXN1	GO_Biological_Process_2023	Neur	EVO_up_PD_down
gs_ind_0	Cell-Cell Adhesion Mediated By Cadherin (GO:0044331)	3/26	0.000517368991333522	0.0133520997378767	24.6336800310733	186.397002371569	CDH8;CDH2;CDH7	GO_Biological_Process_2023	Neur	EVO_up_PD_down
gs_ind_0	Cell-Cell Adhesion Via Plasma-Membrane Adhesion Molecules (GO:0098742)	7/172	9.28731857480514e-05	0.00429778673358224	7.59245647366618	70.4904583024847	ROBO2;CNTN4;CDH2;TRO;CDH7;GRID2;CDH8	GO_Biological_Process_2023	Neur	EVO_up_PD_down
gs_ind_0	Cellular Component Assembly (GO:0022607)	7/256	0.00102008977236254	0.0217295313414369	5.02586616532033	34.6174858627646	RTN4;PDE4DIP;CD2AP;PCLO;MNAT1;KIFAP3;APBA1	GO_Biological_Process_2023	Neur	EVO_up_PD_down
gs_ind_0	Cellular Response To Sterol (GO:0036315)	2/15	0.00365394282144337	0.0495312249128989	30.5129068462402	171.236860871421	INSIG1;GRAMD1B	GO_Biological_Process_2023	Neur	EVO_up_PD_down
gs_ind_0	Central Nervous System Development (GO:0007417)	9/282	6.271475969849e-05	0.00382560034160789	5.85229203327924	56.6321251647325	CNTN4;ROBO2;EPHA7;CDH2;RTN4;NFIB;ADAM23;RELN;SH3GL2	GO_Biological_Process_2023	Neur	EVO_up_PD_down
gs_ind_0	Central Nervous System Neuron Axonogenesis (GO:0021955)	2/11	0.00194483829383521	0.031828938906425	43.3646996278575	270.707452432012	HSP90AB1;SPTBN4	GO_Biological_Process_2023	Neur	EVO_up_PD_down
gs_ind_0	Central Nervous System Projection Neuron Axonogenesis (GO:0021952)	2/11	0.00194483829383521	0.031828938906425	43.3646996278575	270.707452432012	NFIB;SPTBN4	GO_Biological_Process_2023	Neur	EVO_up_PD_down
gs_ind_0	Cerebral Cortex Cell Migration (GO:0021795)	2/5	0.000362217135188546	0.0108021198982895	117.721500721501	932.738847128872	FGF13;RELN	GO_Biological_Process_2023	Neur	EVO_up_PD_down
gs_ind_0	Chemical Synaptic Transmission (GO:0007268)	13/273	1.53699523472902e-08	5.15661901251586e-06	8.88196386035961	159.794091772237	SNCA;UNC13C;KCND2;CPLX1;SYN1;SYN3;GRID2;CDH8;ERC2;SNCB;CHRNA4;NRXN1;APBA1	GO_Biological_Process_2023	Neur	EVO_up_PD_down
gs_ind_0	Cholesterol Homeostasis (GO:0042632)	4/72	0.000984580980838267	0.0216900183140916	10.8977507544561	75.4483368522703	ABCA5;TTC39B;INSIG1;GRAMD1B	GO_Biological_Process_2023	Neur	EVO_up_PD_down
gs_ind_0	Cytoskeleton-Dependent Intracellular Transport (GO:0030705)	3/22	0.000311981929984013	0.00996856547710824	29.6896551724138	239.671679773845	TUBA1B;TUBB2A;CCDC88A	GO_Biological_Process_2023	Neur	EVO_up_PD_down
gs_ind_0	Fucose Catabolic Process (GO:0019317)	2/8	0.00100207238112793	0.0216900183140916	63.3838383838384	437.708824649172	FUT8;FUT9	GO_Biological_Process_2023	Neur	EVO_up_PD_down
gs_ind_0	Generation Of Neurons (GO:0048699)	7/172	9.28731857480514e-05	0.00429778673358224	7.59245647366618	70.4904583024847	RTN4;FGF13;MTPN;CFLAR;RELN;GPM6A;FUT9	GO_Biological_Process_2023	Neur	EVO_up_PD_down
gs_ind_0	Glial Cell Differentiation (GO:0010001)	3/34	0.00114890078201202	0.0230123111859721	18.3739012846518	124.372012402422	NFIB;CDH2;RELN	GO_Biological_Process_2023	Neur	EVO_up_PD_down
gs_ind_0	Gliogenesis (GO:0042063)	3/24	0.000406375260804706	0.0113906307851801	26.9265059672626	210.24844694281	NFIB;CDH2;RELN	GO_Biological_Process_2023	Neur	EVO_up_PD_down
gs_ind_0	Glycosphingolipid Biosynthetic Process (GO:0006688)	3/19	0.000198964078317826	0.0074169386972923	35.0903558915729	299.05356692638	ST8SIA4;FUT9;ST8SIA5	GO_Biological_Process_2023	Neur	EVO_up_PD_down
gs_ind_0	Homophilic Cell Adhesion Via Plasma Membrane Adhesion Molecules (GO:0007156)	4/60	0.000493949768671112	0.0132576117911326	13.2162103707442	100.616023616417	TRO;CNTN4;ROBO2;CDH2	GO_Biological_Process_2023	Neur	EVO_up_PD_down
gs_ind_0	Inhibitory Synapse Assembly (GO:1904862)	2/13	0.00273614757050487	0.03944136418914	35.8212560386473	211.388551745966	FGF13;SRGAP2C	GO_Biological_Process_2023	Neur	EVO_up_PD_down
gs_ind_0	L-fucose Catabolic Process (GO:0042355)	2/8	0.00100207238112793	0.0216900183140916	63.3838383838384	437.708824649172	FUT8;FUT9	GO_Biological_Process_2023	Neur	EVO_up_PD_down
gs_ind_0	L-fucose Metabolic Process (GO:0042354)	2/8	0.00100207238112793	0.0216900183140916	63.3838383838384	437.708824649172	FUT8;FUT9	GO_Biological_Process_2023	Neur	EVO_up_PD_down
gs_ind_0	Learning (GO:0007612)	4/43	0.000135511580630616	0.00568301691269648	18.9120884786924	168.439635779652	PPP3CB;NRXN1;FGF13;NRXN3	GO_Biological_Process_2023	Neur	EVO_up_PD_down
gs_ind_0	Metal Ion Transport (GO:0030001)	8/170	1.031174063152e-05	0.000988453994821418	8.80057971014493	101.050257877502	TRPM7;FGF13;TUSC3;KCNJ3;KCNK9;CHRNA4;KCNH1;NDFIP2	GO_Biological_Process_2023	Neur	EVO_up_PD_down
gs_ind_0	Modulation Of Chemical Synaptic Transmission (GO:0050804)	8/123	9.26362348935026e-07	0.00012431782722708	12.3960904519911	172.206493186457	GRM1;CDH2;CPLX1;SYN1;RELN;SYN3;GRID2;LGI1	GO_Biological_Process_2023	Neur	EVO_up_PD_down
gs_ind_0	Negative Regulation Of DNA-templated Transcription (GO:0045892)	15/1024	0.00161185063243627	0.0284618887990721	2.60493224812047	16.7506841690072	SNCA;NFIB;ZEB1;TCEAL7;RFX3;TRPS1;ZBTB46;ZBTB20;RUNX1T1;TRO;CTBP1;EID1;SCMH1;JUND;ZNF25	GO_Biological_Process_2023	Neur	EVO_up_PD_down
gs_ind_0	Negative Regulation Of Epidermal Growth Factor-Activated Receptor Activity (GO:0007175)	2/12	0.0023244829680967	0.0346606238131753	39.2337662337662	237.923666785477	CBLB;ZFYVE28	GO_Biological_Process_2023	Neur	EVO_up_PD_down
gs_ind_0	Negative Regulation Of Secretion By Cell (GO:1903531)	3/40	0.00184679971907808	0.0317744259359331	15.4318052738337	97.1324276669565	SNCA;SERGEF;SYT4	GO_Biological_Process_2023	Neur	EVO_up_PD_down
gs_ind_0	Negative Regulation Of Transport (GO:0051051)	3/39	0.00171592424798106	0.0299061083219556	15.8549834671705	100.961418000579	SNCA;EPHA3;NDFIP2	GO_Biological_Process_2023	Neur	EVO_up_PD_down
gs_ind_0	Negative Regulation Of Transporter Activity (GO:0032410)	3/8	1.20810139347912e-05	0.00108084804669932	105.299465240642	1192.39802764981	SNCA;NDFIP2;STK39	GO_Biological_Process_2023	Neur	EVO_up_PD_down
gs_ind_0	Nervous System Development (GO:0007399)	16/432	1.17815991640932e-08	5.15661901251586e-06	6.85048751834781	125.06747986029	ROBO2;CNTN4;ADAM23;CDH2;CDON;SH3GL2;FGF13;BTBD3;DNM3;CSPG5;RELN;LGI1;ST8SIA4;GPM6A;NRXN1;APBA1	GO_Biological_Process_2023	Neur	EVO_up_PD_down
gs_ind_0	Neuron Cell-Cell Adhesion (GO:0007158)	3/14	7.64364442243261e-05	0.0042740711728769	50.3532057500662	477.300603147443	CNTN4;NRXN3;NRXN1	GO_Biological_Process_2023	Neur	EVO_up_PD_down
gs_ind_0	Neuron Development (GO:0048666)	7/150	3.91521295328784e-05	0.00262710789165614	8.76119831890513	88.9091289140458	CNTN4;ROBO2;NCDN;LGI1;GPM6A;ETV1;SH3GL2	GO_Biological_Process_2023	Neur	EVO_up_PD_down
gs_ind_0	Neuron Projection Development (GO:0031175)	6/192	0.00118114811653651	0.0233103054763529	5.81221683337829	39.1817132858657	CNTN4;NCDN;NYAP2;LGI1;GPM6A;SH3GL2	GO_Biological_Process_2023	Neur	EVO_up_PD_down
gs_ind_0	Neuron Projection Extension (GO:1990138)	4/38	8.30037502937616e-05	0.00428427049593185	21.6556273797928	203.489804580288	PPP3CB;NELL2;HSP90AB1;SH3GL2	GO_Biological_Process_2023	Neur	EVO_up_PD_down
gs_ind_0	Neuron Projection Fasciculation (GO:0106030)	2/10	0.00159761655292025	0.0284618887990721	48.4676173499703	312.094737384202	CNTN4;RTN4	GO_Biological_Process_2023	Neur	EVO_up_PD_down
gs_ind_0	Neuron Projection Guidance (GO:0097485)	9/124	7.45525873426004e-08	2.00099144427539e-05	13.9120609120609	228.32141996105	ROBO2;CNTN4;EPHA7;NRXN3;EPHA3;RELN;LGI1;NRXN1;NELL2	GO_Biological_Process_2023	Neur	EVO_up_PD_down
gs_ind_0	Neuron Projection Morphogenesis (GO:0048812)	5/146	0.00203479669151781	0.0328999657833361	6.4627096475825	40.0517341962814	CNTN4;BTBD3;NYAP2;GPM6A;SPTBN4	GO_Biological_Process_2023	Neur	EVO_up_PD_down
gs_ind_0	Neurotransmitter Secretion (GO:0007269)	6/43	2.37171749154859e-07	4.45687713165458e-05	29.0121560574949	442.565391421788	SNCA;CPLX1;SYN1;SYN3;PCLO;NRXN1	GO_Biological_Process_2023	Neur	EVO_up_PD_down
gs_ind_0	Oligosaccharide Metabolic Process (GO:0009311)	4/48	0.000208644547142132	0.00756759411526326	16.7850751733449	142.251472460091	ST8SIA4;FUT8;FUT9;ST8SIA5	GO_Biological_Process_2023	Neur	EVO_up_PD_down
gs_ind_0	Plasma Membrane Bounded Cell Projection Organization (GO:0120036)	7/131	1.637671249337e-05	0.00129279695094721	10.1029685753323	111.331179703609	CNTN4;NCDN;SH3GL2;LGI1;CARMIL1;GPM6A;KIFAP3	GO_Biological_Process_2023	Neur	EVO_up_PD_down
gs_ind_0	Polysaccharide Biosynthetic Process (GO:0000271)	2/12	0.0023244829680967	0.0346606238131753	39.2337662337662	237.923666785477	FUT9;EXT1	GO_Biological_Process_2023	Neur	EVO_up_PD_down
gs_ind_0	Positive Regulation Of Cell Projection Organization (GO:0031346)	6/118	8.77433976072271e-05	0.00429778673358224	9.65292265571526	90.1688573167247	ROBO2;EPHA3;PLXNA2;RELN;CARMIL1;FUT9	GO_Biological_Process_2023	Neur	EVO_up_PD_down
gs_ind_0	Positive Regulation Of ERBB Signaling Pathway (GO:1901186)	3/24	0.000406375260804706	0.0113906307851801	26.9265059672626	210.24844694281	DGKD;RTN4;CCDC88A	GO_Biological_Process_2023	Neur	EVO_up_PD_down
gs_ind_0	Positive Regulation Of Nervous System Development (GO:0051962)	3/49	0.00330859457796071	0.0457745765321986	12.4422561015507	71.0606084442106	GRID2;NUMB;NRXN1	GO_Biological_Process_2023	Neur	EVO_up_PD_down
gs_ind_0	Positive Regulation Of Protein Localization (GO:1903829)	5/85	0.000174415973573336	0.0068843010745711	11.376964015801	98.4570140724205	TMEM35A;RTN4;HSP90AB1;CCDC88A;PPP3CB	GO_Biological_Process_2023	Neur	EVO_up_PD_down
gs_ind_0	Positive Regulation Of Protein Localization To Cell Surface (GO:2000010)	2/12	0.0023244829680967	0.0346606238131753	39.2337662337662	237.923666785477	TMEM35A;HSP90AB1	GO_Biological_Process_2023	Neur	EVO_up_PD_down
gs_ind_0	Positive Regulation Of Synapse Maturation (GO:0090129)	2/8	0.00100207238112793	0.0216900183140916	63.3838383838384	437.708824649172	NRXN1;RELN	GO_Biological_Process_2023	Neur	EVO_up_PD_down
gs_ind_0	Potassium Ion Transmembrane Transport (GO:0071805)	6/136	0.000191136826836702	0.00732873204613869	8.31780311076495	71.2213639388492	KCND2;KCNH7;KCNC3;KCNJ3;KCNK9;KCNH1	GO_Biological_Process_2023	Neur	EVO_up_PD_down
gs_ind_0	Potassium Ion Transport (GO:0006813)	6/122	0.000105487485766405	0.00456658728704888	9.32057530117828	85.3477458932851	KCND2;KCNH7;KCNC3;KCNJ3;KCNK9;KCNH1	GO_Biological_Process_2023	Neur	EVO_up_PD_down
gs_ind_0	Presynaptic Active Zone Organization (GO:1990709)	2/5	0.000362217135188546	0.0108021198982895	117.721500721501	932.738847128872	ERC2;PCLO	GO_Biological_Process_2023	Neur	EVO_up_PD_down
gs_ind_0	Presynaptic Endocytosis (GO:0140238)	3/31	0.000874666324801666	0.0210242555211652	20.3094907654532	143.012692994848	SNCA;DNM3;SNCB	GO_Biological_Process_2023	Neur	EVO_up_PD_down
gs_ind_0	Protein Glycosylation (GO:0006486)	6/146	0.000280397256558457	0.00964854149490897	7.72388872244185	63.1760276425753	ST8SIA5;TUSC3;FUT9;GALNT7;ST8SIA4;FUT8	GO_Biological_Process_2023	Neur	EVO_up_PD_down
gs_ind_0	Protein Localization To Synapse (GO:0035418)	2/13	0.00273614757050487	0.03944136418914	35.8212560386473	211.388551745966	NRXN1;PCLO	GO_Biological_Process_2023	Neur	EVO_up_PD_down
gs_ind_0	Protein Modification Process (GO:0036211)	16/709	8.2585314206182e-06	0.000852534551266894	4.08601899868618	47.8238441721555	UST;UBLCP1;EPHA7;HLCS;STK39;ST8SIA5;PRAG1;EPHA3;RBX1;CTBP1;PRKACB;PTPRB;ST8SIA4;PPP3CB;PPP2CB;FUT9	GO_Biological_Process_2023	Neur	EVO_up_PD_down
gs_ind_0	Protein-Containing Complex Assembly (GO:0065003)	8/324	0.000877316176740128	0.0210242555211652	4.50133937770451	31.6833213955972	SNCA;TMEM35A;HSP90AB1;PDE4DIP;CD2AP;MNAT1;KIFAP3;APBA1	GO_Biological_Process_2023	Neur	EVO_up_PD_down
gs_ind_0	Protein-Containing Complex Organization (GO:0043933)	5/124	0.000988810377029751	0.0216900183140916	7.6566385159706	52.9763429670688	PDE4DIP;CD2AP;APBA1;MNAT1;KIFAP3	GO_Biological_Process_2023	Neur	EVO_up_PD_down
gs_ind_0	Regulated Exocytosis (GO:0045055)	6/51	6.72774186960708e-07	0.000100318106544586	23.9064241713112	339.754660083289	SNCA;CPLX1;PCLO;PPP3CB;RAB11B;SYT13	GO_Biological_Process_2023	Neur	EVO_up_PD_down
gs_ind_0	Regulation Of Axonogenesis (GO:0050770)	3/42	0.00212683262335046	0.0339786831016229	14.6497291190592	90.1415622928283	ROBO2;PLXNA2;CDH2	GO_Biological_Process_2023	Neur	EVO_up_PD_down
gs_ind_0	Regulation Of Catecholamine Secretion (GO:0050433)	4/27	2.07961974177084e-05	0.00155047205192026	31.8008839970533	342.837075003507	SNCA;SYT13;SYT4;CHRNA4	GO_Biological_Process_2023	Neur	EVO_up_PD_down
gs_ind_0	Regulation Of Clathrin-Dependent Endocytosis (GO:2000369)	2/15	0.00365394282144337	0.0495312249128989	30.5129068462402	171.236860871421	DGKD;UBQLN2	GO_Biological_Process_2023	Neur	EVO_up_PD_down
gs_ind_0	Regulation Of Dopamine Secretion (GO:0014059)	3/22	0.000311981929984013	0.00996856547710824	29.6896551724138	239.671679773845	SNCA;SYT13;SYT4	GO_Biological_Process_2023	Neur	EVO_up_PD_down
gs_ind_0	Regulation Of Epidermal Growth Factor Receptor Signaling Pathway (GO:0042058)	3/46	0.00276265889253291	0.03944136418914	13.301321955655	78.365558941875	DGKD;ZFYVE28;CCDC88A	GO_Biological_Process_2023	Neur	EVO_up_PD_down
gs_ind_0	Regulation Of Leukocyte Adhesion To Vascular Endothelial Cell (GO:1904994)	2/12	0.0023244829680967	0.0346606238131753	39.2337662337662	237.923666785477	FUT9;ZDHHC21	GO_Biological_Process_2023	Neur	EVO_up_PD_down
gs_ind_0	Regulation Of Metal Ion Transport (GO:0010959)	3/34	0.00114890078201202	0.0230123111859721	18.3739012846518	124.372012402422	NKAIN2;SPTBN4;EPB41	GO_Biological_Process_2023	Neur	EVO_up_PD_down
gs_ind_0	Regulation Of Monooxygenase Activity (GO:0032768)	2/12	0.0023244829680967	0.0346606238131753	39.2337662337662	237.923666785477	SNCA;ZDHHC21	GO_Biological_Process_2023	Neur	EVO_up_PD_down
gs_ind_0	Regulation Of Neuron Differentiation (GO:0045664)	4/79	0.00139116804952987	0.0262950355277337	9.88566380275421	65.0240565202277	CNTN4;BEND6;ZEB1;RELN	GO_Biological_Process_2023	Neur	EVO_up_PD_down
gs_ind_0	Regulation Of Neuron Projection Development (GO:0010975)	6/174	0.000710098148016254	0.0179802210309021	6.43595805482607	46.6613868673527	CDH2;PRAG1;CCDC88A;EPHA3;RELN;FUT9	GO_Biological_Process_2023	Neur	EVO_up_PD_down
gs_ind_0	Regulation Of Platelet-Derived Growth Factor Receptor Signaling Pathway (GO:0010640)	2/11	0.00194483829383521	0.031828938906425	43.3646996278575	270.707452432012	SNCA;CBLB	GO_Biological_Process_2023	Neur	EVO_up_PD_down
gs_ind_0	Regulation Of Protein Exit From Endoplasmic Reticulum (GO:0070861)	2/11	0.00194483829383521	0.031828938906425	43.3646996278575	270.707452432012	TMEM30A;INSIG1	GO_Biological_Process_2023	Neur	EVO_up_PD_down
gs_ind_0	Regulation Of Protein Localization (GO:0032880)	4/96	0.00283902502735018	0.0401049640705678	8.06547035834205	47.2982941557981	RAB11B;GPC5;SUMO3;HSP90AB1	GO_Biological_Process_2023	Neur	EVO_up_PD_down
gs_ind_0	Regulation Of Protein Localization To Cell Surface (GO:2000008)	3/31	0.000874666324801666	0.0210242555211652	20.3094907654532	143.012692994848	RAB11B;TMEM35A;HSP90AB1	GO_Biological_Process_2023	Neur	EVO_up_PD_down
gs_ind_0	Regulation Of Protein Secretion (GO:0050708)	5/102	0.000407414513925964	0.0113906307851801	9.38936605316973	73.2903814532108	RFX3;CD2AP;SLC25A22;PPP3CB;SERGEF	GO_Biological_Process_2023	Neur	EVO_up_PD_down
gs_ind_0	Regulation Of Regulated Secretory Pathway (GO:1903305)	3/35	0.0012510110441218	0.0239836688744495	17.8081135902637	119.025926944291	SYT13;SYT4;SYN1	GO_Biological_Process_2023	Neur	EVO_up_PD_down
gs_ind_0	Regulation Of Sodium Ion Transmembrane Transporter Activity (GO:2000649)	3/37	0.00147195771717711	0.0274356563396066	16.7749360613811	109.392075324688	FXYD7;FGF13;STK39	GO_Biological_Process_2023	Neur	EVO_up_PD_down
gs_ind_0	Regulation Of Synapse Assembly (GO:0051963)	4/51	0.000264173652352609	0.00932950109097899	15.7238074820452	129.546938739399	SNCA;GRID2;ROBO2;NRXN1	GO_Biological_Process_2023	Neur	EVO_up_PD_down
gs_ind_0	Regulation Of Synapse Maturation (GO:0090128)	2/10	0.00159761655292025	0.0284618887990721	48.4676173499703	312.094737384202	NRXN1;RELN	GO_Biological_Process_2023	Neur	EVO_up_PD_down
gs_ind_0	Regulation Of Synaptic Transmission, Glutamatergic (GO:0051966)	4/55	0.000353757581969521	0.0108021198982895	14.5011171969233	115.238909054304	NRXN1;GRM1;CDH2;RELN	GO_Biological_Process_2023	Neur	EVO_up_PD_down
gs_ind_0	Semaphorin-Plexin Signaling Pathway Involved In Neuron Projection Guidance (GO:1902285)	2/12	0.0023244829680967	0.0346606238131753	39.2337662337662	237.923666785477	NELL2;PLXNA2	GO_Biological_Process_2023	Neur	EVO_up_PD_down
gs_ind_0	Signal Release From Synapse (GO:0099643)	6/38	1.10158736106156e-07	2.4638837309077e-05	33.4796714579056	536.389315216039	SNCA;CPLX1;SYN1;SYN3;PCLO;NRXN1	GO_Biological_Process_2023	Neur	EVO_up_PD_down
gs_ind_0	Sterol Homeostasis (GO:0055092)	4/73	0.00103674649515898	0.0217392780703649	10.7406848451992	73.8064186243946	ABCA5;TTC39B;INSIG1;GRAMD1B	GO_Biological_Process_2023	Neur	EVO_up_PD_down
gs_ind_0	Synapse Assembly (GO:0007416)	7/71	2.65685671037531e-07	4.45687713165458e-05	19.5298489570846	295.700503961297	CDH2;FGF13;DNM3;SRGAP2C;GRID2;GPM6A;NRXN1	GO_Biological_Process_2023	Neur	EVO_up_PD_down
gs_ind_0	Synapse Organization (GO:0050808)	7/131	1.637671249337e-05	0.00129279695094721	10.1029685753323	111.331179703609	SNCA;UNC13C;CDH2;DNM3;GPM6A;SNCB;NRXN1	GO_Biological_Process_2023	Neur	EVO_up_PD_down
gs_ind_0	Synaptic Vesicle Cycle (GO:0099504)	4/37	7.46207508125844e-05	0.0042740711728769	22.3026111803508	211.943764290404	SNCA;CPLX1;CDH2;PCLO	GO_Biological_Process_2023	Neur	EVO_up_PD_down
gs_ind_0	Synaptic Vesicle Endocytosis (GO:0048488)	4/40	0.000101793437784518	0.00455355978356076	20.4680132801384	188.153540815395	SNCA;DNM3;SNCB;SH3GL2	GO_Biological_Process_2023	Neur	EVO_up_PD_down
gs_ind_0	Synaptic Vesicle Exocytosis (GO:0016079)	5/41	4.9503132275817e-06	0.000553610029284553	25.1187774883043	306.852485515904	SNCA;UNC13C;CPLX1;SYT4;PCLO	GO_Biological_Process_2023	Neur	EVO_up_PD_down
gs_ind_0	Synaptic Vesicle Recycling (GO:0036465)	3/44	0.00243187627132922	0.0358634940233386	13.9430337984799	83.9244058615291	SNCA;DNM3;SNCB	GO_Biological_Process_2023	Neur	EVO_up_PD_down
gs_ind_0	Vesicle-Mediated Transport In Synapse (GO:0099003)	3/18	0.000168302114989571	0.00684428600957589	37.3551658705751	324.607048517135	SNCA;CPLX1;PCLO	GO_Biological_Process_2023	Neur	EVO_up_PD_down
gs_ind_0	GDP Phosphatase Activity (GO:0004382)	1/9	0.000219287559085815	0.000328931338628722	14482.4117647059	122016.153087209	ENTPD1	GO_Molecular_Function_2023	Microglia	EVO_up_PD_down
gs_ind_0	Nucleoside Diphosphate Phosphatase Activity (GO:0017110)	1/14	0.000341113980800156	0.000341113980800156	9117.44444444445	72787.2384526756	ENTPD1	GO_Molecular_Function_2023	Microglia	EVO_up_PD_down
gs_ind_0	UDP Phosphatase Activity (GO:0045134)	1/8	0.000194922274742946	0.000328931338628722	16413.8	140221.610740147	ENTPD1	GO_Molecular_Function_2023	Microglia	EVO_up_PD_down
gs_ind_0	Nucleoside Phosphate Catabolic Process (GO:1901292)	1/11	0.000268018127771551	0.000268018127771551	11723.2857142857	96417.6468151338	ENTPD1	GO_Biological_Process_2023	Microglia	EVO_up_PD_down
gs_ind_0	Apical Junction Complex (GO:0043296)	2/105	0.00571798754826592	0.0447909024614164	23.2426825802785	120.028428765396	PARD3B;AMOTL2	GO_Cellular_Component_2023	OL	EVO_up_PD_down
gs_ind_0	Golgi Lumen (GO:0005796)	2/99	0.00510091662199504	0.0447909024614164	24.6766214177979	130.251475142994	MMP16;GPC6	GO_Cellular_Component_2023	OL	EVO_up_PD_down
gs_ind_0	Ionotropic Glutamate Receptor Complex (GO:0008328)	3/33	6.13238369118435e-06	0.000288222033485665	113.28441635394	1359.63129837224	GRIK2;GRID2;OLFM2	GO_Cellular_Component_2023	OL	EVO_up_PD_down
gs_ind_0	Postsynaptic Density Membrane (GO:0098839)	2/34	0.0006165417989848	0.0120711502446122	74.1475113122172	548.052761169956	GRIK2;GRID2	GO_Cellular_Component_2023	OL	EVO_up_PD_down
gs_ind_0	Postsynaptic Specialization Membrane (GO:0099634)	2/38	0.000770498951783759	0.0120711502446122	66.0153102336825	473.228920385837	GRIK2;GRID2	GO_Cellular_Component_2023	OL	EVO_up_PD_down
gs_ind_0	Potassium Channel Complex (GO:0034705)	2/81	0.0034487802814514	0.0405231683070539	30.2770995190529	171.663120306975	GRIK2;KCNIP4	GO_Cellular_Component_2023	OL	EVO_up_PD_down
gs_ind_0	Calcium-Dependent Protein Kinase Activity (GO:0010857)	1/7	0.00748095961544142	0.0499565158923217	217.466843501326	1064.58592532336	CAMK4	GO_Molecular_Function_2023	OL	EVO_up_PD_down
gs_ind_0	Calcium-Dependent Protein Serine/Threonine Kinase Activity (GO:0009931)	1/8	0.00854519350789714	0.0499565158923217	188.466666666667	897.551074529851	CAMK4	GO_Molecular_Function_2023	OL	EVO_up_PD_down
gs_ind_0	Coreceptor Activity Involved In Wnt Signaling Pathway (GO:0071936)	1/7	0.00748095961544142	0.0499565158923217	217.466843501326	1064.58592532336	GPC6	GO_Molecular_Function_2023	OL	EVO_up_PD_down
gs_ind_0	Coreceptor Activity Involved In Wnt Signaling Pathway, Planar Cell Polarity Pathway (GO:1904929)	1/5	0.00534914159003581	0.0499565158923217	314.134099616858	1643.17867381031	GPC6	GO_Molecular_Function_2023	OL	EVO_up_PD_down
gs_ind_0	Cyclic-Nucleotide Phosphodiesterase Activity (GO:0004112)	1/8	0.00854519350789714	0.0499565158923217	188.466666666667	897.551074529851	PDE4D	GO_Molecular_Function_2023	OL	EVO_up_PD_down
gs_ind_0	Myosin Light Chain Binding (GO:0032027)	1/5	0.00534914159003581	0.0499565158923217	314.134099616858	1643.17867381031	SPATA6	GO_Molecular_Function_2023	OL	EVO_up_PD_down
gs_ind_0	Neurotransmitter Receptor Activity Involved In Regulation Of Postsynaptic Membrane Potential (GO:0099529)	2/21	0.000232844357361719	0.00884808557974531	123.618401206637	1034.08527244536	GRIK2;GRID2	GO_Molecular_Function_2023	OL	EVO_up_PD_down
gs_ind_0	Phosphatidylinositol Binding (GO:0035091)	3/106	0.000205313183736376	0.00884808557974531	33.323846109074	282.951911527569	PARD3B;ZFYVE16;SNX22	GO_Molecular_Function_2023	OL	EVO_up_PD_down
gs_ind_0	Phosphatidylinositol Phosphate Binding (GO:1901981)	2/109	0.00614743064037397	0.0499565158923217	22.3756497948016	113.930567437086	ZFYVE16;SNX22	GO_Molecular_Function_2023	OL	EVO_up_PD_down
gs_ind_0	Sphingosine N-acyltransferase Activity (GO:0050291)	1/6	0.0064156093574174	0.0499565158923217	257.012539184953	1297.6617836738	CERS4	GO_Molecular_Function_2023	OL	EVO_up_PD_down
gs_ind_0	Transmitter-Gated Monoatomic Ion Channel Activity (GO:0022824)	2/40	0.000853728897509232	0.0162208490526754	62.5828877005348	442.204229993156	GRIK2;GRID2	GO_Molecular_Function_2023	OL	EVO_up_PD_down
gs_ind_0	Transmitter-Gated Monoatomic Ion Channel Activity Involved In Regulation Of Postsynaptic Membrane Potential (GO:1904315)	2/34	0.0006165417989848	0.0156190589076149	74.1475113122172	548.052761169956	GRIK2;GRID2	GO_Molecular_Function_2023	OL	EVO_up_PD_down
gs_ind_0	Tubulin-Glutamic Acid Ligase Activity (GO:0070740)	1/8	0.00854519350789714	0.0499565158923217	188.466666666667	897.551074529851	TTLL11	GO_Molecular_Function_2023	OL	EVO_up_PD_down
gs_ind_0	Axon Guidance (GO:0007411)	3/148	0.000546010087783457	0.0323984705422677	23.6802467602368	177.906689042544	SEMA5A;NTN1;NRXN3	GO_Biological_Process_2023	OL	EVO_up_PD_down
gs_ind_0	Cell-Cell Adhesion Via Plasma-Membrane Adhesion Molecules (GO:0098742)	3/172	0.000844243914675821	0.0346140005017087	20.3153498951558	143.77313513459	GRID2;PTPRT;CDH13	GO_Biological_Process_2023	OL	EVO_up_PD_down
gs_ind_0	Cellular Response To Low-Density Lipoprotein Particle Stimulus (GO:0071404)	2/22	0.000255954269599215	0.0323984705422677	117.585365853659	972.491151545738	SREBF2;CDH13	GO_Biological_Process_2023	OL	EVO_up_PD_down
gs_ind_0	Epithelial Cell Migration (GO:0010631)	2/46	0.00112821577386645	0.0354299612511247	54.1368142762723	367.432938804141	FERMT1;CDH13	GO_Biological_Process_2023	OL	EVO_up_PD_down
gs_ind_0	Glutamate Receptor Signaling Pathway (GO:0007215)	2/35	0.00065346279419368	0.0323984705422677	71.9323968393328	527.496447910343	GRIK2;GRID2	GO_Biological_Process_2023	OL	EVO_up_PD_down
gs_ind_0	Homophilic Cell Adhesion Via Plasma Membrane Adhesion Molecules (GO:0007156)	2/60	0.0019111271956111	0.0417899813440294	41.166918049271	257.707461652016	PTPRT;CDH13	GO_Biological_Process_2023	OL	EVO_up_PD_down
gs_ind_0	Positive Regulation Of Axon Extension (GO:0045773)	2/19	0.000189860509831734	0.0323984705422677	137.752941176471	1180.43538452344	SEMA5A;NTN1	GO_Biological_Process_2023	OL	EVO_up_PD_down
gs_ind_0	Positive Regulation Of Cell Motility (GO:2000147)	3/221	0.00173340504103253	0.0406112038184764	15.7405916572468	100.073449160563	SEMA5A;NTN1;CDH13	GO_Biological_Process_2023	OL	EVO_up_PD_down
gs_ind_0	Positive Regulation Of Chemotaxis (GO:0050921)	2/44	0.00103260461285173	0.0354299612511247	56.6871972318339	389.76251344733	SEMA5A;CDH13	GO_Biological_Process_2023	OL	EVO_up_PD_down
gs_ind_0	Ras Protein Signal Transduction (GO:0007265)	3/144	0.000504140911213992	0.0323984705422677	24.3520371237601	184.896610174973	RASGEF1B;NTN1;CDH13	GO_Biological_Process_2023	OL	EVO_up_PD_down
gs_ind_0	Regulation Of Cell Migration (GO:0030334)	4/433	0.00118819992000723	0.0354299612511247	10.4952787478981	70.6890166645078	SEMA5A;AMOTL2;PTPRT;CDH13	GO_Biological_Process_2023	OL	EVO_up_PD_down
gs_ind_0	Regulation Of Endocytosis (GO:0030100)	2/66	0.00230660102308099	0.0472853209731602	37.3319653442772	226.678956511553	ZFYVE16;CDH13	GO_Biological_Process_2023	OL	EVO_up_PD_down
gs_ind_0	Regulation Of Trans-Synaptic Signaling (GO:0099177)	2/36	0.000691430773767907	0.0323984705422677	69.845694799659	508.249486563642	GRIK2;GRID2	GO_Biological_Process_2023	OL	EVO_up_PD_down
gs_ind_0	Rho Protein Signal Transduction (GO:0007266)	2/52	0.00143953591461844	0.0363205984611421	47.697728596389	312.106962814542	NTN1;CDH13	GO_Biological_Process_2023	OL	EVO_up_PD_down
gs_ind_0	Sprouting Angiogenesis (GO:0002040)	2/52	0.00143953591461844	0.0363205984611421	47.697728596389	312.106962814542	SEMA5A;CDH13	GO_Biological_Process_2023	OL	EVO_up_PD_down
gs_ind_0	Synaptic Transmission, Glutamatergic (GO:0035249)	2/27	0.000387594576920523	0.0323984705422677	94.517877739331	742.489977752904	GRIK2;GRID2	GO_Biological_Process_2023	OL	EVO_up_PD_down
gs_ind_0	Asymmetric Synapse (GO:0032279)	1/133	0.0413240481962211	0.0490723072330125	37.0392452830189	118.018542368642	SLC8A1	GO_Cellular_Component_2023	Astrocyte	EVO_up_PD_down
gs_ind_0	Bounding Membrane Of Organelle (GO:0098588)	3/818	0.0019431243108776	0.0123064539688915	16.4375638667484	102.627241790796	MMD2;C1GALT1;ZDHHC21	GO_Cellular_Component_2023	Astrocyte	EVO_up_PD_down
gs_ind_0	Cell-Cell Contact Zone (GO:0044291)	1/47	0.0147874740888745	0.023413500640718	105.763870967742	445.686287210611	SLC8A1	GO_Cellular_Component_2023	Astrocyte	EVO_up_PD_down
gs_ind_0	Golgi Membrane (GO:0000139)	3/426	0.000293933951524346	0.00558474507896258	31.961038961039	259.912137831261	MMD2;C1GALT1;ZDHHC21	GO_Cellular_Component_2023	Astrocyte	EVO_up_PD_down
gs_ind_0	Intercalated Disc (GO:0014704)	1/31	0.00977625532245833	0.0206781345179099	161.309508196721	746.507941947894	SLC8A1	GO_Cellular_Component_2023	Astrocyte	EVO_up_PD_down
gs_ind_0	Ionotropic Glutamate Receptor Complex (GO:0008328)	1/33	0.010403941811443	0.0206781345179099	151.375384615385	691.114994106667	GRID2	GO_Cellular_Component_2023	Astrocyte	EVO_up_PD_down
gs_ind_0	Monoatomic Ion Channel Complex (GO:0034702)	1/36	0.0113447829342665	0.0206781345179099	138.572957746479	620.667902781401	GRID2	GO_Cellular_Component_2023	Astrocyte	EVO_up_PD_down
gs_ind_0	Postsynaptic Density (GO:0014069)	2/151	0.0010213063870996	0.00970241067744618	59.4452522902428	409.379996062585	GRID2;SLC8A1	GO_Cellular_Component_2023	Astrocyte	EVO_up_PD_down
gs_ind_0	Postsynaptic Density Membrane (GO:0098839)	1/34	0.010717647309174	0.0206781345179099	146.853134328358	666.105788727235	GRID2	GO_Cellular_Component_2023	Astrocyte	EVO_up_PD_down
gs_ind_0	Postsynaptic Specialization Membrane (GO:0099634)	1/38	0.0119715515630005	0.0206781345179099	131.176	580.482940334303	GRID2	GO_Cellular_Component_2023	Astrocyte	EVO_up_PD_down
gs_ind_0	Prespliceosome (GO:0071010)	1/15	0.0047415172295825	0.0180098681448471	339.438620689655	1816.47119113683	LUC7L	GO_Cellular_Component_2023	Astrocyte	EVO_up_PD_down
gs_ind_0	Sarcolemma (GO:0042383)	1/52	0.016348672591661	0.0238942137878122	95.4838834951456	392.783321632439	SLC8A1	GO_Cellular_Component_2023	Astrocyte	EVO_up_PD_down
gs_ind_0	Spliceosomal snRNP Complex (GO:0097525)	1/57	0.0179075871939987	0.0243031540489982	87.0233628318584	350.054156471346	LUC7L	GO_Cellular_Component_2023	Astrocyte	EVO_up_PD_down
gs_ind_0	U1 snRNP (GO:0005685)	1/18	0.00568732678258329	0.0180098681448471	281.228571428572	1453.81530464229	LUC7L	GO_Cellular_Component_2023	Astrocyte	EVO_up_PD_down
gs_ind_0	U2-type Prespliceosome (GO:0071004)	1/15	0.0047415172295825	0.0180098681448471	339.438620689655	1816.47119113683	LUC7L	GO_Cellular_Component_2023	Astrocyte	EVO_up_PD_down
gs_ind_0	U2-type Spliceosomal Complex (GO:0005684)	1/90	0.0281393631949473	0.0356431933802666	54.8922905027933	195.997636151768	LUC7L	GO_Cellular_Component_2023	Astrocyte	EVO_up_PD_down
gs_ind_0	Acyltransferase Activity, Transferring Groups Other Than Amino-Acyl Groups (GO:0016747)	1/64	0.0200862365159412	0.0351509139028971	77.4170078740158	302.524024763218	ZDHHC21	GO_Molecular_Function_2023	Astrocyte	EVO_up_PD_down
gs_ind_0	Ankyrin Binding (GO:0030506)	1/18	0.00568732678258329	0.0271340534602367	281.228571428572	1453.81530464229	SLC8A1	GO_Molecular_Function_2023	Astrocyte	EVO_up_PD_down
gs_ind_0	Beta-1,3-Galactosyltransferase Activity (GO:0048531)	1/14	0.00442606287688189	0.0271340534602367	364.591111111111	1976.17308550139	C1GALT1	GO_Molecular_Function_2023	Astrocyte	EVO_up_PD_down
gs_ind_0	Calcium:Monoatomic Cation Antiporter Activity (GO:0015368)	1/7	0.00221529684306699	0.0271340534602367	757.356923076923	4629.24487974263	SLC8A1	GO_Molecular_Function_2023	Astrocyte	EVO_up_PD_down
gs_ind_0	Calcium:Sodium Antiporter Activity (GO:0005432)	1/9	0.00284740623696567	0.0271340534602367	579.127058823529	3394.46452803649	SLC8A1	GO_Molecular_Function_2023	Astrocyte	EVO_up_PD_down
gs_ind_0	Carboxypeptidase Activity (GO:0004180)	1/38	0.0119715515630005	0.0271340534602367	131.176	580.482940334303	AGBL4	GO_Molecular_Function_2023	Astrocyte	EVO_up_PD_down
gs_ind_0	Glutamate Receptor Activity (GO:0008066)	1/16	0.0050568793149413	0.0271340534602367	317.531612903226	1678.79145437346	GRID2	GO_Molecular_Function_2023	Astrocyte	EVO_up_PD_down
gs_ind_0	Metallocarboxypeptidase Activity (GO:0004181)	1/29	0.00914820134450264	0.0271340534602367	172.637894736842	810.396459056633	AGBL4	GO_Molecular_Function_2023	Astrocyte	EVO_up_PD_down
gs_ind_0	Metalloexopeptidase Activity (GO:0008235)	1/57	0.0179075871939987	0.0351509139028971	87.0233628318584	350.054156471346	AGBL4	GO_Molecular_Function_2023	Astrocyte	EVO_up_PD_down
gs_ind_0	Neurotransmitter Receptor Activity Involved In Regulation Of Postsynaptic Membrane Potential (GO:0099529)	1/21	0.00663230659726088	0.0271340534602367	240.055609756098	1204.07155929685	GRID2	GO_Molecular_Function_2023	Astrocyte	EVO_up_PD_down
gs_ind_0	PDZ Domain Binding (GO:0030165)	1/61	0.0191530765260719	0.0351509139028971	81.2618181818182	321.414213034255	GRID2	GO_Molecular_Function_2023	Astrocyte	EVO_up_PD_down
gs_ind_0	Palmitoyltransferase Activity (GO:0016409)	1/27	0.00851977968036263	0.0271340534602367	185.676226415094	884.814953107402	ZDHHC21	GO_Molecular_Function_2023	Astrocyte	EVO_up_PD_down
gs_ind_0	Protein-Cysteine S-palmitoyltransferase Activity (GO:0019706)	1/23	0.00726183250419561	0.0271340534602367	218.706666666667	1077.15724977046	ZDHHC21	GO_Molecular_Function_2023	Astrocyte	EVO_up_PD_down
gs_ind_0	Sodium Ion Transmembrane Transporter Activity (GO:0015081)	1/34	0.010717647309174	0.0271340534602367	146.853134328358	666.105788727235	SLC8A1	GO_Molecular_Function_2023	Astrocyte	EVO_up_PD_down
gs_ind_0	Transmitter-Gated Monoatomic Ion Channel Activity (GO:0022824)	1/40	0.0125979533922528	0.0271340534602367	124.528101265823	544.71342411629	GRID2	GO_Molecular_Function_2023	Astrocyte	EVO_up_PD_down
gs_ind_0	Transmitter-Gated Monoatomic Ion Channel Activity Involved In Regulation Of Postsynaptic Membrane Potential (GO:1904315)	1/34	0.010717647309174	0.0271340534602367	146.853134328358	666.105788727235	GRID2	GO_Molecular_Function_2023	Astrocyte	EVO_up_PD_down
gs_ind_0	Adrenergic Receptor Signaling Pathway (GO:0071875)	1/18	0.00568732678258329	0.0232728372528848	281.228571428572	1453.81530464229	ZDHHC21	GO_Biological_Process_2023	Astrocyte	EVO_up_PD_down
gs_ind_0	C-terminal Protein Amino Acid Modification (GO:0018410)	1/12	0.00379487727046923	0.0232728372528848	428.019130434783	2385.82280823655	AGBL4	GO_Biological_Process_2023	Astrocyte	EVO_up_PD_down
gs_ind_0	C-terminal Protein Deglutamylation (GO:0035609)	1/5	0.00158281758727919	0.0232728372528848	1094.01333333333	7054.79829894603	AGBL4	GO_Biological_Process_2023	Astrocyte	EVO_up_PD_down
gs_ind_0	Calcium Ion Homeostasis (GO:0055074)	1/102	0.0318355472749892	0.0426451366659122	48.3883743842365	166.803038399819	SLC8A1	GO_Biological_Process_2023	Astrocyte	EVO_up_PD_down
gs_ind_0	Calcium Ion Import (GO:0070509)	1/12	0.00379487727046923	0.0232728372528848	428.019130434783	2385.82280823655	SLC8A1	GO_Biological_Process_2023	Astrocyte	EVO_up_PD_down
gs_ind_0	Calcium Ion Import Across Plasma Membrane (GO:0098703)	1/37	0.0116582131108713	0.025609845194373	134.773150684931	599.975613346754	SLC8A1	GO_Biological_Process_2023	Astrocyte	EVO_up_PD_down
gs_ind_0	Calcium Ion Transmembrane Import Into Cytosol (GO:0097553)	1/83	0.0259772450043568	0.0374295788234818	59.56	217.425823879127	SLC8A1	GO_Biological_Process_2023	Astrocyte	EVO_up_PD_down
gs_ind_0	Calcium Ion Transmembrane Transport (GO:0070588)	1/80	0.025049264427661	0.0368857300363359	61.8120754716981	227.895609618956	SLC8A1	GO_Biological_Process_2023	Astrocyte	EVO_up_PD_down
gs_ind_0	Calcium Ion Transport (GO:0006816)	1/112	0.0349057837702142	0.0445464288115114	44.0378475336323	147.751502898671	SLC8A1	GO_Biological_Process_2023	Astrocyte	EVO_up_PD_down
gs_ind_0	Calcium Ion Transport Into Cytosol (GO:0060402)	1/9	0.00284740623696567	0.0232728372528848	579.127058823529	3394.46452803649	SLC8A1	GO_Biological_Process_2023	Astrocyte	EVO_up_PD_down
gs_ind_0	Calcium-Mediated Signaling (GO:0019722)	1/85	0.0265954456877662	0.0379126566187305	58.1474556213018	210.901710764185	SLC8A1	GO_Biological_Process_2023	Astrocyte	EVO_up_PD_down
gs_ind_0	Cardiac Cell Development (GO:0055006)	1/14	0.00442606287688189	0.0232728372528848	364.591111111111	1976.17308550139	SLC8A1	GO_Biological_Process_2023	Astrocyte	EVO_up_PD_down
gs_ind_0	Cardiac Muscle Cell Action Potential (GO:0086001)	1/29	0.00914820134450264	0.0243835529572694	172.637894736842	810.396459056633	SLC8A1	GO_Biological_Process_2023	Astrocyte	EVO_up_PD_down
gs_ind_0	Cardiac Muscle Cell Development (GO:0055013)	1/26	0.00820543090431806	0.0242904356844381	192.962352941177	926.79027715575	SLC8A1	GO_Biological_Process_2023	Astrocyte	EVO_up_PD_down
gs_ind_0	Cardiac Muscle Cell Differentiation (GO:0055007)	1/27	0.00851977968036263	0.0242904356844381	185.676226415094	884.814953107402	SLC8A1	GO_Biological_Process_2023	Astrocyte	EVO_up_PD_down
gs_ind_0	Cardiac Muscle Contraction (GO:0060048)	1/33	0.010403941811443	0.0253477855042429	151.375384615385	691.114994106667	SLC8A1	GO_Biological_Process_2023	Astrocyte	EVO_up_PD_down
gs_ind_0	Cell Communication By Electrical Coupling Involved In Cardiac Conduction (GO:0086064)	1/16	0.0050568793149413	0.0232728372528848	317.531612903226	1678.79145437346	SLC8A1	GO_Biological_Process_2023	Astrocyte	EVO_up_PD_down
gs_ind_0	Cell Differentiation In Hindbrain (GO:0021533)	1/11	0.00347914596724908	0.0232728372528848	468.794285714286	2653.82965019792	GRID2	GO_Biological_Process_2023	Astrocyte	EVO_up_PD_down
gs_ind_0	Cellular Response To Alkaloid (GO:0071312)	1/16	0.0050568793149413	0.0232728372528848	317.531612903226	1678.79145437346	SLC8A1	GO_Biological_Process_2023	Astrocyte	EVO_up_PD_down
gs_ind_0	Cellular Response To Caffeine (GO:0071313)	1/6	0.00189910346030513	0.0232728372528848	895.08	5608.90547348601	SLC8A1	GO_Biological_Process_2023	Astrocyte	EVO_up_PD_down
gs_ind_0	Cellular Response To Purine-Containing Compound (GO:0071415)	1/9	0.00284740623696567	0.0232728372528848	579.127058823529	3394.46452803649	SLC8A1	GO_Biological_Process_2023	Astrocyte	EVO_up_PD_down
gs_ind_0	Central Nervous System Neuron Differentiation (GO:0021953)	1/30	0.00946227428192544	0.0243835529572694	166.781694915254	777.276501616875	GRID2	GO_Biological_Process_2023	Astrocyte	EVO_up_PD_down
gs_ind_0	Chemical Synaptic Transmission, Postsynaptic (GO:0099565)	1/25	0.00789099013272886	0.0242904356844381	200.843265306122	972.489850974511	GRID2	GO_Biological_Process_2023	Astrocyte	EVO_up_PD_down
gs_ind_0	Establishment Of Protein Localization To Membrane (GO:0090150)	1/69	0.0216396822475228	0.0350929033848949	71.7573722627737	275.062261551077	ZDHHC21	GO_Biological_Process_2023	Astrocyte	EVO_up_PD_down
gs_ind_0	Excitatory Postsynaptic Potential (GO:0060079)	1/18	0.00568732678258329	0.0232728372528848	281.228571428572	1453.81530464229	GRID2	GO_Biological_Process_2023	Astrocyte	EVO_up_PD_down
gs_ind_0	Glutamate Receptor Signaling Pathway (GO:0007215)	1/35	0.0110312610085736	0.0254860168129115	142.593043478261	642.670002099208	GRID2	GO_Biological_Process_2023	Astrocyte	EVO_up_PD_down
gs_ind_0	Heart Contraction (GO:0060047)	1/41	0.012911016818571	0.0266165577490541	121.45037037037	528.269556563754	SLC8A1	GO_Biological_Process_2023	Astrocyte	EVO_up_PD_down
gs_ind_0	Heterophilic Cell-Cell Adhesion Via Plasma Membrane Cell Adhesion Molecules (GO:0007157)	1/49	0.0154122277542366	0.0294370753967681	101.397525773196	423.090715220985	GRID2	GO_Biological_Process_2023	Astrocyte	EVO_up_PD_down
gs_ind_0	Inorganic Cation Import Across Plasma Membrane (GO:0098659)	1/103	0.0321429761437099	0.0426451366659122	47.9151219512195	164.711170034665	SLC8A1	GO_Biological_Process_2023	Astrocyte	EVO_up_PD_down
gs_ind_0	Intracellular Sodium Ion Homeostasis (GO:0006883)	1/18	0.00568732678258329	0.0232728372528848	281.228571428572	1453.81530464229	SLC8A1	GO_Biological_Process_2023	Astrocyte	EVO_up_PD_down
gs_ind_0	Kidney Development (GO:0001822)	1/70	0.0219500984760339	0.0350929033848949	70.7231654676259	270.090612815738	C1GALT1	GO_Biological_Process_2023	Astrocyte	EVO_up_PD_down
gs_ind_0	Membrane Depolarization During Action Potential (GO:0086010)	1/13	0.00411051623209447	0.0232728372528848	393.768	2163.44276590773	SLC8A1	GO_Biological_Process_2023	Astrocyte	EVO_up_PD_down
gs_ind_0	Membrane Depolarization During Cardiac Muscle Cell Action Potential (GO:0086012)	1/16	0.0050568793149413	0.0232728372528848	317.531612903226	1678.79145437346	SLC8A1	GO_Biological_Process_2023	Astrocyte	EVO_up_PD_down
gs_ind_0	Modulation Of Chemical Synaptic Transmission (GO:0050804)	1/123	0.0382726619035691	0.0479302494867127	40.0726530612245	130.757845393434	GRID2	GO_Biological_Process_2023	Astrocyte	EVO_up_PD_down
gs_ind_0	Monoatomic Cation Homeostasis (GO:0055080)	1/77	0.0241204678047803	0.0367288941572791	64.2407843137255	239.27729680688	SLC8A1	GO_Biological_Process_2023	Astrocyte	EVO_up_PD_down
gs_ind_0	Monoatomic Ion Transport (GO:0006811)	1/106	0.0330647221672073	0.0430162404893765	46.5491943127962	158.699626362001	SLC8A1	GO_Biological_Process_2023	Astrocyte	EVO_up_PD_down
gs_ind_0	Muscle Cell Development (GO:0055001)	1/32	0.01009014449075	0.0250385066992684	156.184761904762	717.855797376666	SLC8A1	GO_Biological_Process_2023	Astrocyte	EVO_up_PD_down
gs_ind_0	Muscle Contraction (GO:0006936)	1/94	0.0293728693405969	0.0405769535220617	52.5388235294118	185.340358854717	SLC8A1	GO_Biological_Process_2023	Astrocyte	EVO_up_PD_down
gs_ind_0	Negative Regulation Of Protein Kinase Activity (GO:0006469)	1/88	0.0275220676478774	0.0388206006822691	56.1497142857143	201.732848191927	SLC8A1	GO_Biological_Process_2023	Astrocyte	EVO_up_PD_down
gs_ind_0	Negative Regulation Of Protein Serine/Threonine Kinase Activity (GO:0071901)	1/80	0.025049264427661	0.0368857300363359	61.8120754716981	227.895609618956	SLC8A1	GO_Biological_Process_2023	Astrocyte	EVO_up_PD_down
gs_ind_0	Negative Regulation Of Transposition (GO:0010529)	1/25	0.00789099013272886	0.0242904356844381	200.843265306122	972.489850974511	ZNF91	GO_Biological_Process_2023	Astrocyte	EVO_up_PD_down
gs_ind_0	O-glycan Processing (GO:0016266)	1/41	0.012911016818571	0.0266165577490541	121.45037037037	528.269556563754	C1GALT1	GO_Biological_Process_2023	Astrocyte	EVO_up_PD_down
gs_ind_0	Plasma Membrane Bounded Cell Projection Morphogenesis (GO:0120039)	1/50	0.0157244674302592	0.0294370753967681	99.3466666666667	412.540743402732	DCLK1	GO_Biological_Process_2023	Astrocyte	EVO_up_PD_down
gs_ind_0	Positive Regulation Of Biomineral Tissue Development (GO:0070169)	1/43	0.0135368688175348	0.0270737376350695	115.729411764706	497.907079802116	SLC8A1	GO_Biological_Process_2023	Astrocyte	EVO_up_PD_down
gs_ind_0	Positive Regulation Of Bone Mineralization (GO:0030501)	1/38	0.0119715515630005	0.0258739985393882	131.176	580.482940334303	SLC8A1	GO_Biological_Process_2023	Astrocyte	EVO_up_PD_down
gs_ind_0	Positive Regulation Of Cell Junction Assembly (GO:1901890)	1/61	0.0191530765260719	0.0326025701062978	81.2618181818182	321.414213034255	GRID2	GO_Biological_Process_2023	Astrocyte	EVO_up_PD_down
gs_ind_0	Positive Regulation Of Kinase Activity (GO:0033674)	1/103	0.0321429761437099	0.0426451366659122	47.9151219512195	164.711170034665	MMD2	GO_Biological_Process_2023	Astrocyte	EVO_up_PD_down
gs_ind_0	Positive Regulation Of Nervous System Development (GO:0051962)	1/49	0.0154122277542366	0.0294370753967681	101.397525773196	423.090715220985	GRID2	GO_Biological_Process_2023	Astrocyte	EVO_up_PD_down
gs_ind_0	Positive Regulation Of Neuron Differentiation (GO:0045666)	1/42	0.0132239886188041	0.0268487041654508	118.520963855422	512.688833151563	MMD2	GO_Biological_Process_2023	Astrocyte	EVO_up_PD_down
gs_ind_0	Positive Regulation Of Ossification (GO:0045778)	1/41	0.012911016818571	0.0266165577490541	121.45037037037	528.269556563754	SLC8A1	GO_Biological_Process_2023	Astrocyte	EVO_up_PD_down
gs_ind_0	Positive Regulation Of Ras Protein Signal Transduction (GO:0046579)	1/51	0.0160366157012244	0.0294370753967681	97.3770297029703	402.447645709062	MMD2	GO_Biological_Process_2023	Astrocyte	EVO_up_PD_down
gs_ind_0	Positive Regulation Of Small GTPase Mediated Signal Transduction (GO:0051057)	1/17	0.00537214915769725	0.0232728372528848	298.28	1558.96854363796	MMD2	GO_Biological_Process_2023	Astrocyte	EVO_up_PD_down
gs_ind_0	Positive Regulation Of Synapse Assembly (GO:0051965)	1/32	0.01009014449075	0.0250385066992684	156.184761904762	717.855797376666	GRID2	GO_Biological_Process_2023	Astrocyte	EVO_up_PD_down
gs_ind_0	Prepulse Inhibition (GO:0060134)	1/5	0.00158281758727919	0.0232728372528848	1094.01333333333	7054.79829894603	GRID2	GO_Biological_Process_2023	Astrocyte	EVO_up_PD_down
gs_ind_0	Protein Acylation (GO:0043543)	1/37	0.0116582131108713	0.025609845194373	134.773150684931	599.975613346754	ZDHHC21	GO_Biological_Process_2023	Astrocyte	EVO_up_PD_down
gs_ind_0	Protein Deglutamylation (GO:0035608)	1/6	0.00189910346030513	0.0232728372528848	895.08	5608.90547348601	AGBL4	GO_Biological_Process_2023	Astrocyte	EVO_up_PD_down
gs_ind_0	Protein Lipidation (GO:0006497)	1/62	0.0194642209589837	0.0326025701062978	79.9385365853659	314.892070421181	ZDHHC21	GO_Biological_Process_2023	Astrocyte	EVO_up_PD_down
gs_ind_0	Protein Palmitoylation (GO:0018345)	1/30	0.00946227428192544	0.0243835529572694	166.781694915254	777.276501616875	ZDHHC21	GO_Biological_Process_2023	Astrocyte	EVO_up_PD_down
gs_ind_0	Protein Targeting (GO:0006605)	1/129	0.0401045676993114	0.0497593710343308	38.195953307393	122.848309423553	ZDHHC21	GO_Biological_Process_2023	Astrocyte	EVO_up_PD_down
gs_ind_0	Protein Targeting To Membrane (GO:0006612)	1/72	0.0225706582106081	0.0351682348862964	68.7415384615385	260.606357551556	ZDHHC21	GO_Biological_Process_2023	Astrocyte	EVO_up_PD_down
gs_ind_0	Regulation Of Bone Mineralization (GO:0030500)	1/58	0.0182190963160306	0.0317059598227026	85.5078260869565	342.483212083577	SLC8A1	GO_Biological_Process_2023	Astrocyte	EVO_up_PD_down
gs_ind_0	Regulation Of Cardiac Conduction (GO:1903779)	1/21	0.00663230659726088	0.0232728372528848	240.055609756098	1204.07155929685	SLC8A1	GO_Biological_Process_2023	Astrocyte	EVO_up_PD_down
gs_ind_0	Regulation Of Cardiac Muscle Contraction (GO:0055117)	1/35	0.0110312610085736	0.0254860168129115	142.593043478261	642.670002099208	SLC8A1	GO_Biological_Process_2023	Astrocyte	EVO_up_PD_down
gs_ind_0	Regulation Of Cardiac Muscle Contraction By Calcium Ion Signaling (GO:0010882)	1/20	0.00631740547764724	0.0232728372528848	252.372307692308	1278.12609601836	SLC8A1	GO_Biological_Process_2023	Astrocyte	EVO_up_PD_down
gs_ind_0	Regulation Of Cardiac Muscle Contraction By Regulation Of The Release Of Sequestered Calcium Ion (GO:0010881)	1/16	0.0050568793149413	0.0232728372528848	317.531612903226	1678.79145437346	SLC8A1	GO_Biological_Process_2023	Astrocyte	EVO_up_PD_down
gs_ind_0	Regulation Of Cell Communication (GO:0010646)	1/49	0.0154122277542366	0.0294370753967681	101.397525773196	423.090715220985	SLC8A1	GO_Biological_Process_2023	Astrocyte	EVO_up_PD_down
gs_ind_0	Regulation Of Cell Communication By Electrical Coupling (GO:0010649)	1/12	0.00379487727046923	0.0232728372528848	428.019130434783	2385.82280823655	SLC8A1	GO_Biological_Process_2023	Astrocyte	EVO_up_PD_down
gs_ind_0	Regulation Of Cellular Localization (GO:0060341)	1/71	0.0222604237889259	0.0350929033848949	69.7182978723404	265.27428158994	MMD2	GO_Biological_Process_2023	Astrocyte	EVO_up_PD_down
gs_ind_0	Regulation Of Endothelial Cell Development (GO:1901550)	1/8	0.00253139776035809	0.0232728372528848	656.36	3924.36571136962	ZDHHC21	GO_Biological_Process_2023	Astrocyte	EVO_up_PD_down
gs_ind_0	Regulation Of Establishment Of Endothelial Barrier (GO:1903140)	1/16	0.0050568793149413	0.0232728372528848	317.531612903226	1678.79145437346	ZDHHC21	GO_Biological_Process_2023	Astrocyte	EVO_up_PD_down
gs_ind_0	Regulation Of Heart Contraction (GO:0008016)	1/69	0.0216396822475228	0.0350929033848949	71.7573722627737	275.062261551077	SLC8A1	GO_Biological_Process_2023	Astrocyte	EVO_up_PD_down
gs_ind_0	Regulation Of Leukocyte Adhesion To Vascular Endothelial Cell (GO:1904994)	1/12	0.00379487727046923	0.0232728372528848	428.019130434783	2385.82280823655	ZDHHC21	GO_Biological_Process_2023	Astrocyte	EVO_up_PD_down
gs_ind_0	Regulation Of Long-Term Synaptic Depression (GO:1900452)	1/9	0.00284740623696567	0.0232728372528848	579.127058823529	3394.46452803649	GRID2	GO_Biological_Process_2023	Astrocyte	EVO_up_PD_down
gs_ind_0	Regulation Of Monooxygenase Activity (GO:0032768)	1/12	0.00379487727046923	0.0232728372528848	428.019130434783	2385.82280823655	ZDHHC21	GO_Biological_Process_2023	Astrocyte	EVO_up_PD_down
gs_ind_0	Regulation Of Neuron Apoptotic Process (GO:0043523)	1/105	0.0327575635656086	0.0430162404893765	46.9957894736842	160.660811369521	GRID2	GO_Biological_Process_2023	Astrocyte	EVO_up_PD_down
gs_ind_0	Regulation Of Neuron Death (GO:1901214)	1/58	0.0182190963160306	0.0317059598227026	85.5078260869565	342.483212083577	GRID2	GO_Biological_Process_2023	Astrocyte	EVO_up_PD_down
gs_ind_0	Regulation Of Neuron Differentiation (GO:0045664)	1/79	0.024739756257638	0.0368857300363359	62.6010191082802	231.582689672236	MMD2	GO_Biological_Process_2023	Astrocyte	EVO_up_PD_down
gs_ind_0	Regulation Of Nitric-Oxide Synthase Activity (GO:0050999)	1/28	0.00883403648553526	0.0243835529572694	178.92	846.13830772967	ZDHHC21	GO_Biological_Process_2023	Astrocyte	EVO_up_PD_down
gs_ind_0	Regulation Of Postsynaptic Membrane Potential (GO:0060078)	1/35	0.0110312610085736	0.0254860168129115	142.593043478261	642.670002099208	GRID2	GO_Biological_Process_2023	Astrocyte	EVO_up_PD_down
gs_ind_0	Regulation Of Protein Kinase Activity (GO:0045859)	1/117	0.0364375294233375	0.0460625371955399	42.142660944206	139.583067612918	MMD2	GO_Biological_Process_2023	Astrocyte	EVO_up_PD_down
gs_ind_0	Regulation Of Protein Localization (GO:0032880)	1/96	0.0299890803276798	0.0410054771827459	51.4360209424084	180.382111000279	MMD2	GO_Biological_Process_2023	Astrocyte	EVO_up_PD_down
gs_ind_0	Regulation Of Protein Serine/Threonine Kinase Activity (GO:0071900)	1/112	0.0349057837702142	0.0445464288115114	44.0378475336323	147.751502898671	SLC8A1	GO_Biological_Process_2023	Astrocyte	EVO_up_PD_down
gs_ind_0	Regulation Of Ras Protein Signal Transduction (GO:0046578)	1/76	0.0238106874732164	0.0366739324300115	65.0932450331126	243.293863034353	MMD2	GO_Biological_Process_2023	Astrocyte	EVO_up_PD_down
gs_ind_0	Regulation Of Release Of Sequestered Calcium Ion Into Cytosol By Sarcoplasmic Reticulum (GO:0010880)	1/22	0.00694711559787607	0.0232728372528848	228.884651162791	1137.42596075827	SLC8A1	GO_Biological_Process_2023	Astrocyte	EVO_up_PD_down
gs_ind_0	Regulation Of Smooth Muscle Contraction (GO:0006940)	1/20	0.00631740547764724	0.0232728372528848	252.372307692308	1278.12609601836	ZDHHC21	GO_Biological_Process_2023	Astrocyte	EVO_up_PD_down
gs_ind_0	Regulation Of Synapse Assembly (GO:0051963)	1/51	0.0160366157012244	0.0294370753967681	97.3770297029703	402.447645709062	GRID2	GO_Biological_Process_2023	Astrocyte	EVO_up_PD_down
gs_ind_0	Regulation Of Trans-Synaptic Signaling (GO:0099177)	1/36	0.0113447829342665	0.025609845194373	138.572957746479	620.667902781401	GRID2	GO_Biological_Process_2023	Astrocyte	EVO_up_PD_down
gs_ind_0	Regulation Of Vasoconstriction (GO:0019229)	1/26	0.00820543090431806	0.0242904356844381	192.962352941177	926.79027715575	ZDHHC21	GO_Biological_Process_2023	Astrocyte	EVO_up_PD_down
gs_ind_0	Relaxation Of Cardiac Muscle (GO:0055119)	1/12	0.00379487727046923	0.0232728372528848	428.019130434783	2385.82280823655	SLC8A1	GO_Biological_Process_2023	Astrocyte	EVO_up_PD_down
gs_ind_0	Relaxation Of Muscle (GO:0090075)	1/13	0.00411051623209447	0.0232728372528848	393.768	2163.44276590773	SLC8A1	GO_Biological_Process_2023	Astrocyte	EVO_up_PD_down
gs_ind_0	Renal System Development (GO:0072001)	1/57	0.0179075871939987	0.0317059598227026	87.0233628318584	350.054156471346	C1GALT1	GO_Biological_Process_2023	Astrocyte	EVO_up_PD_down
gs_ind_0	Response To Caffeine (GO:0031000)	1/6	0.00189910346030513	0.0232728372528848	895.08	5608.90547348601	SLC8A1	GO_Biological_Process_2023	Astrocyte	EVO_up_PD_down
gs_ind_0	Response To Muscle Stretch (GO:0035994)	1/14	0.00442606287688189	0.0232728372528848	364.591111111111	1976.17308550139	SLC8A1	GO_Biological_Process_2023	Astrocyte	EVO_up_PD_down
gs_ind_0	Retrotransposon Silencing (GO:0010526)	1/21	0.00663230659726088	0.0232728372528848	240.055609756098	1204.07155929685	ZNF91	GO_Biological_Process_2023	Astrocyte	EVO_up_PD_down
gs_ind_0	Smooth Muscle Contraction (GO:0006939)	1/14	0.00442606287688189	0.0232728372528848	364.591111111111	1976.17308550139	SLC8A1	GO_Biological_Process_2023	Astrocyte	EVO_up_PD_down
gs_ind_0	Sodium Ion Homeostasis (GO:0055078)	1/25	0.00789099013272886	0.0242904356844381	200.843265306122	972.489850974511	SLC8A1	GO_Biological_Process_2023	Astrocyte	EVO_up_PD_down
gs_ind_0	Sodium Ion Import Across Plasma Membrane (GO:0098719)	1/21	0.00663230659726088	0.0232728372528848	240.055609756098	1204.07155929685	SLC8A1	GO_Biological_Process_2023	Astrocyte	EVO_up_PD_down
gs_ind_0	Sodium Ion Transmembrane Transport (GO:0035725)	1/82	0.0256680087766736	0.0373860127834159	60.2922699386503	220.821032961061	SLC8A1	GO_Biological_Process_2023	Astrocyte	EVO_up_PD_down
gs_ind_0	Sodium Ion Transport (GO:0006814)	1/89	0.0278307606478426	0.0388471034042803	55.5138983050847	198.829320494653	SLC8A1	GO_Biological_Process_2023	Astrocyte	EVO_up_PD_down
gs_ind_0	Spliceosomal Complex Assembly (GO:0000245)	1/62	0.0194642209589837	0.0326025701062978	79.9385365853659	314.892070421181	LUC7L	GO_Biological_Process_2023	Astrocyte	EVO_up_PD_down
gs_ind_0	Striated Muscle Contraction (GO:0006941)	1/57	0.0179075871939987	0.0317059598227026	87.0233628318584	350.054156471346	SLC8A1	GO_Biological_Process_2023	Astrocyte	EVO_up_PD_down
gs_ind_0	Synapse Assembly (GO:0007416)	1/71	0.0222604237889259	0.0350929033848949	69.7182978723404	265.27428158994	GRID2	GO_Biological_Process_2023	Astrocyte	EVO_up_PD_down
gs_ind_0	Synaptic Transmission, Glutamatergic (GO:0035249)	1/27	0.00851977968036263	0.0242904356844381	185.676226415094	884.814953107402	GRID2	GO_Biological_Process_2023	Astrocyte	EVO_up_PD_down
gs_ind_0	Vascular Associated Smooth Muscle Contraction (GO:0014829)	1/6	0.00189910346030513	0.0232728372528848	895.08	5608.90547348601	SLC8A1	GO_Biological_Process_2023	Astrocyte	EVO_up_PD_down
gs_ind_0	Vasoconstriction (GO:0042310)	1/9	0.00284740623696567	0.0232728372528848	579.127058823529	3394.46452803649	SLC8A1	GO_Biological_Process_2023	Astrocyte	EVO_up_PD_down
gs_ind_0	mRNA Splice Site Recognition (GO:0006376)	1/29	0.00914820134450264	0.0243835529572694	172.637894736842	810.396459056633	LUC7L	GO_Biological_Process_2023	Astrocyte	EVO_up_PD_down
gs_ind_0	peptidyl-L-cysteine S-palmitoylation (GO:0018230)	1/22	0.00694711559787607	0.0232728372528848	228.884651162791	1137.42596075827	ZDHHC21	GO_Biological_Process_2023	Astrocyte	EVO_up_PD_down
gs_ind_0	peptidyl-S-diacylglycerol-L-cysteine Biosynthetic Process From Peptidyl-Cysteine (GO:0018231)	1/22	0.00694711559787607	0.0232728372528848	228.884651162791	1137.42596075827	ZDHHC21	GO_Biological_Process_2023	Astrocyte	EVO_up_PD_down
