# Supplementary material for: Charting the human-specific properties of gene expression networks in the infant prefrontal cortex
Source: Sci Adv. 2026 Jun 3;12(23):eaea3316. doi: 10.1126/sciadv.aea3316 (PMC13232592; doi:10.1126/sciadv.aea3316)
Supplement: Supplementary file 2 — Data S1 [file sciadv.aea3316_data_s1.zip › csv_resubmission/8_eRegulon_networks___eRegulon_hDEcore.csv]

Region	Gene	TF	Chromosome	Start	End	lineage
chrX:17581426-17581926	NHS	ARX	chrX	17581426	17581926	neural
chr7:1666868-1667368	ELFN1	ARX	chr7	1666868	1667368	neural
chr7:11403896-11404396	THSD7A	ARX	chr7	11403896	11404396	neural
chr17:67575175-67575675	PITPNC1	ARX	chr17	67575175	67575675	neural
chr2:212426787-212427287	ERBB4	ARX	chr2	212426787	212427287	neural
chr7:8434077-8434577	NXPH1	ARX	chr7	8434077	8434577	neural
chr17:67478338-67478838	PITPNC1	ARX	chr17	67478338	67478838	neural
chr14:78259603-78260103	NRXN3	ARX	chr14	78259603	78260103	neural
chr7:1644565-1645065	ELFN1	ARX	chr7	1644565	1645065	neural
chr4:167233055-167233555	SPOCK3	ARX	chr4	167233055	167233555	neural
chr7:1670524-1671024	ELFN1	ARX	chr7	1670524	1671024	neural
chr11:75338782-75339282	GDPD5	ARX	chr11	75338782	75339282	neural
chr7:8441477-8441977	NXPH1	ARX	chr7	8441477	8441977	neural
chr2:212265513-212266013	ERBB4	ARX	chr2	212265513	212266013	neural
chr7:1853983-1854483	ELFN1	ARX	chr7	1853983	1854483	neural
chr6:48118903-48119403	PTCHD4	ARX	chr6	48118903	48119403	neural
chr14:78874897-78875397	NRXN3	ARX	chr14	78874897	78875397	neural
chr2:212263910-212264410	ERBB4	ARX	chr2	212263910	212264410	neural
chr7:1869466-1869966	ELFN1	ARX	chr7	1869466	1869966	neural
chr11:75407776-75408276	GDPD5	ARX	chr11	75407776	75408276	neural
chr14:79915405-79915905	NRXN3	ARX	chr14	79915405	79915905	neural
chr7:103990850-103991350	RELN	ARX	chr7	103990850	103991350	neural
chr2:212322549-212323049	ERBB4	ARX	chr2	212322549	212323049	neural
chr2:192193262-192193762	TMEFF2	ARX	chr2	192193262	192193762	neural
chr7:1705093-1705593	ELFN1	ARX	chr7	1705093	1705593	neural
chr7:1736585-1737085	ELFN1	ARX	chr7	1736585	1737085	neural
chr14:78356354-78356854	NRXN3	ARX	chr14	78356354	78356854	neural
chr7:1812311-1812811	ELFN1	ARX	chr7	1812311	1812811	neural
chr8:28190012-28190512	PNOC	ARX	chr8	28190012	28190512	neural
chr8:28318152-28318652	PNOC	ARX	chr8	28318152	28318652	neural
chr7:1666325-1666825	ELFN1	ARX	chr7	1666325	1666825	neural
chr2:191916736-191917236	TMEFF2	ARX	chr2	191916736	191917236	neural
chr7:1742669-1743169	ELFN1	ARX	chr7	1742669	1743169	neural
chr7:1647085-1647585	ELFN1	ARX	chr7	1647085	1647585	neural
chr4:167233567-167234067	SPOCK3	ARX	chr4	167233567	167234067	neural
chr14:79723492-79723992	NRXN3	ARX	chr14	79723492	79723992	neural
chr11:75507588-75508088	GDPD5	ARX	chr11	75507588	75508088	neural
chr2:18047023-18047523	KCNS3	ARX	chr2	18047023	18047523	neural
chr2:233546603-233547103	DGKD	ARX	chr2	233546603	233547103	neural
chr8:28185291-28185791	PNOC	ARX	chr8	28185291	28185791	neural
chr17:67515481-67515981	PITPNC1	ARX	chr17	67515481	67515981	neural
chr14:78736911-78737411	NRXN3	ARX	chr14	78736911	78737411	neural
chr14:78948406-78948906	NRXN3	ARX	chr14	78948406	78948906	neural
chr2:17880396-17880896	KCNS3	ARX	chr2	17880396	17880896	neural
chr2:212539009-212539509	ERBB4	ARX	chr2	212539009	212539509	neural
chr17:67544345-67544845	PITPNC1	ARX	chr17	67544345	67544845	neural
chr2:212537443-212537943	ERBB4	ARX	chr2	212537443	212537943	neural
chr2:211802669-211803169	ERBB4	ARX	chr2	211802669	211803169	neural
chr4:793496-793996	CPLX1	ARX	chr4	793496	793996	neural
chr7:1749552-1750052	ELFN1	ARX	chr7	1749552	1750052	neural
chr7:1734079-1734579	ELFN1	ARX	chr7	1734079	1734579	neural
chr14:79605780-79606280	NRXN3	ARX	chr14	79605780	79606280	neural
chr14:78491140-78491640	NRXN3	ARX	chr14	78491140	78491640	neural
chr17:67574575-67575075	PITPNC1	ARX	chr17	67574575	67575075	neural
chr7:1703513-1704013	ELFN1	ARX	chr7	1703513	1704013	neural
chr7:11665144-11665644	THSD7A	ARX	chr7	11665144	11665644	neural
chr9:135693197-135693697	KCNT1	ARX	chr9	135693197	135693697	neural
chr17:76537419-76537919	CYGB	ARX	chr17	76537419	76537919	neural
chr14:78940821-78941321	NRXN3	ARX	chr14	78940821	78941321	neural
chr14:79516112-79516612	NRXN3	ARX	chr14	79516112	79516612	neural
chr2:211534566-211535066	ERBB4	ARX	chr2	211534566	211535066	neural
chr14:78489091-78489591	NRXN3	ARX	chr14	78489091	78489591	neural
chr9:23822718-23823218	ELAVL2	ARX	chr9	23822718	23823218	neural
chr7:11544584-11545084	THSD7A	ARX	chr7	11544584	11545084	neural
chr7:1725380-1725880	ELFN1	ARX	chr7	1725380	1725880	neural
chr14:78029777-78030277	NRXN3	ARX	chr14	78029777	78030277	neural
chr7:1843585-1844085	ELFN1	ARX	chr7	1843585	1844085	neural
chr11:75474169-75474669	GDPD5	ARX	chr11	75474169	75474669	neural
chr2:211390870-211391370	ERBB4	ARX	chr2	211390870	211391370	neural
chr14:78173233-78173733	NRXN3	ARX	chr14	78173233	78173733	neural
chr7:1694718-1695218	ELFN1	ARX	chr7	1694718	1695218	neural
chr14:79824869-79825369	NRXN3	ARX	chr14	79824869	79825369	neural
chr9:23850187-23850687	ELAVL2	ARX	chr9	23850187	23850687	neural
chr2:212031912-212032412	ERBB4	ARX	chr2	212031912	212032412	neural
chr6:45445710-45446210	SUPT3H	BACH1	chr6	45445710	45446210	neural
chr17:42277048-42277548	STAT5B	BACH1	chr17	42277048	42277548	neural
chr1:112394181-112394681	CTTNBP2NL	BACH1	chr1	112394181	112394681	neural
chr3:106004330-106004830	CBLB	BACH1	chr3	106004330	106004830	neural
chr11:17781086-17781586	SERGEF	BACH1	chr11	17781086	17781586	neural
chr11:17972886-17973386	SERGEF	BACH1	chr11	17972886	17973386	neural
chr11:17993114-17993614	SERGEF	BACH1	chr11	17993114	17993614	neural
chr22:40534792-40535292	MRTFA	BACH1	chr22	40534792	40535292	neural
chr8:30137239-30137739	SARAF	BACH1	chr8	30137239	30137739	neural
chr12:24998036-24998536	BCAT1	BACH1	chr12	24998036	24998536	neural
chr11:20367406-20367906	PRMT3	BACH1	chr11	20367406	20367906	neural
chr9:23842263-23842763	ELAVL2	BACH1	chr9	23842263	23842763	neural
chr12:89573017-89573517	ATP2B1	BACH1	chr12	89573017	89573517	neural
chr22:25853462-25853962	GRK3	BACH1	chr22	25853462	25853962	neural
chr2:132803995-132804495	NCKAP5	BACH1	chr2	132803995	132804495	neural
chr22:25655300-25655800	GRK3	BACH1	chr22	25655300	25655800	neural
chr22:25680878-25681378	GRK3	BACH1	chr22	25680878	25681378	neural
chr6:45483049-45483549	SUPT3H	BACH1	chr6	45483049	45483549	neural
chr11:17839924-17840424	SERGEF	BACH1	chr11	17839924	17840424	neural
chr17:76698096-76698596	MFSD11	BACH1	chr17	76698096	76698596	neural
chr16:79634344-79634844	MAF	BACH1	chr16	79634344	79634844	neural
chr12:89547104-89547604	ATP2B1	BACH1	chr12	89547104	89547604	neural
chr11:110184970-110185470	ZC3H12C	BACH1	chr11	110184970	110185470	neural
chr9:23603206-23603706	ELAVL2	BACH1	chr9	23603206	23603706	neural
chr9:14531074-14531574	ZDHHC21	BACH1	chr9	14531074	14531574	neural
chr11:17954327-17954827	SERGEF	BACH1	chr11	17954327	17954827	neural
chr1:20401580-20402080	CAMK2N1	CUX2	chr1	20401580	20402080	neural
chr1:208167318-208167818	PLXNA2	CUX2	chr1	208167318	208167818	neural
chr17:76943783-76944283	MGAT5B	CUX2	chr17	76943783	76944283	neural
chr3:55860347-55860847	ERC2	CUX2	chr3	55860347	55860847	neural
chr12:16610016-16610516	LMO3	CUX2	chr12	16610016	16610516	neural
chr1:6199485-6199985	RPL22	CUX2	chr1	6199485	6199985	neural
chr3:62708459-62708959	CADPS	CUX2	chr3	62708459	62708959	neural
chr1:58190465-58190965	DAB1	CUX2	chr1	58190465	58190965	neural
chr1:58409673-58410173	DAB1	CUX2	chr1	58409673	58410173	neural
chr3:79178437-79178937	ROBO1	CUX2	chr3	79178437	79178937	neural
chr9:8179426-8179926	PTPRD	CUX2	chr9	8179426	8179926	neural
chr11:92384710-92385210	FAT3	CUX2	chr11	92384710	92385210	neural
chr3:62473296-62473796	CADPS	CUX2	chr3	62473296	62473796	neural
chr5:177930521-177931021	FAM153CP	CUX2	chr5	177930521	177931021	neural
chr8:138497272-138497772	FAM135B	CUX2	chr8	138497272	138497772	neural
chr1:57084480-57084980	DAB1	CUX2	chr1	57084480	57084980	neural
chr1:208131159-208131659	PLXNA2	CUX2	chr1	208131159	208131659	neural
chr1:241024702-241025202	RGS7	CUX2	chr1	241024702	241025202	neural
chr1:56849815-56850315	DAB1	CUX2	chr1	56849815	56850315	neural
chr1:33430893-33431393	CSMD2	CUX2	chr1	33430893	33431393	neural
chr9:8901209-8901709	PTPRD	CUX2	chr9	8901209	8901709	neural
chr1:241217462-241217962	RGS7	CUX2	chr1	241217462	241217962	neural
chr1:6330449-6330949	RPL22	CUX2	chr1	6330449	6330949	neural
chr1:58064229-58064729	DAB1	CUX2	chr1	58064229	58064729	neural
chr3:77780610-77781110	ROBO2	CUX2	chr3	77780610	77781110	neural
chr1:33874565-33875065	CSMD2	CUX2	chr1	33874565	33875065	neural
chr3:56173314-56173814	ERC2	CUX2	chr3	56173314	56173814	neural
chr22:26345363-26345863	ASPHD2	CUX2	chr22	26345363	26345863	neural
chr12:3617447-3617947	PRMT8	CUX2	chr12	3617447	3617947	neural
chr1:57908407-57908907	DAB1	CUX2	chr1	57908407	57908907	neural
chr1:208252221-208252721	PLXNA2	CUX2	chr1	208252221	208252721	neural
chr22:32991457-32991957	SYN3	CUX2	chr22	32991457	32991957	neural
chr16:62036179-62036679	CDH8	CUX2	chr16	62036179	62036679	neural
chr13:108785749-108786249	MYO16	CUX2	chr13	108785749	108786249	neural
chr1:57259485-57259985	DAB1	CUX2	chr1	57259485	57259985	neural
chr12:29558354-29558854	TMTC1	CUX2	chr12	29558354	29558854	neural
chr6:123908734-123909234	NKAIN2	CUX2	chr6	123908734	123909234	neural
chr11:92308943-92309443	FAT3	CUX2	chr11	92308943	92309443	neural
chr3:7747364-7747864	GRM7	CUX2	chr3	7747364	7747864	neural
chr22:33082010-33082510	SYN3	CUX2	chr22	33082010	33082510	neural
chr11:92823409-92823909	FAT3	CUX2	chr11	92823409	92823909	neural
chr15:92322674-92323174	ST8SIA2	CUX2	chr15	92322674	92323174	neural
chr12:19191060-19191560	PLEKHA5	CUX2	chr12	19191060	19191560	neural
chr1:240912826-240913326	RGS7	CUX2	chr1	240912826	240913326	neural
chr1:31227802-31228302	NKAIN1	CUX2	chr1	31227802	31228302	neural
chr1:56888761-56889261	DAB1	CUX2	chr1	56888761	56889261	neural
chr5:177930521-177931021	FAM153A	CUX2	chr5	177930521	177931021	neural
chr3:75906484-75906984	ROBO2	CUX2	chr3	75906484	75906984	neural
chr16:62033135-62033635	CDH8	CUX2	chr16	62033135	62033635	neural
chr3:78879192-78879692	ROBO1	CUX2	chr3	78879192	78879692	neural
chr3:7543367-7543867	GRM7	CUX2	chr3	7543367	7543867	neural
chr13:109282143-109282643	MYO16	CUX2	chr13	109282143	109282643	neural
chr5:144209153-144209653	KCTD16	CUX2	chr5	144209153	144209653	neural
chr1:208069331-208069831	PLXNA2	CUX2	chr1	208069331	208069831	neural
chr1:57254088-57254588	DAB1	CUX2	chr1	57254088	57254588	neural
chr13:109275915-109276415	MYO16	CUX2	chr13	109275915	109276415	neural
chr8:138415395-138415895	FAM135B	CUX2	chr8	138415395	138415895	neural
chr20:37886561-37887061	VSTM2L	CUX2	chr20	37886561	37887061	neural
chr1:1000004-1000504	C1orf159	CUX2	chr1	1000004	1000504	neural
chr1:57101407-57101907	DAB1	CUX2	chr1	57101407	57101907	neural
chr1:208244111-208244611	PLXNA2	CUX2	chr1	208244111	208244611	neural
chr1:20487056-20487556	CAMK2N1	CUX2	chr1	20487056	20487556	neural
chr3:62480441-62480941	CADPS	CUX2	chr3	62480441	62480941	neural
chr3:89107987-89108487	EPHA3	CUX2	chr3	89107987	89108487	neural
chr22:26445651-26446151	ASPHD2	CUX2	chr22	26445651	26446151	neural
chr3:76693953-76694453	ROBO2	CUX2	chr3	76693953	76694453	neural
chr22:32707754-32708254	SYN3	CUX2	chr22	32707754	32708254	neural
chr1:208055030-208055530	PLXNA2	CUX2	chr1	208055030	208055530	neural
chr1:58432734-58433234	DAB1	CUX2	chr1	58432734	58433234	neural
chr3:55709618-55710118	ERC2	CUX2	chr3	55709618	55710118	neural
chr1:22761686-22762186	EPHB2	CUX2	chr1	22761686	22762186	neural
chr1:6262156-6262656	RPL22	CUX2	chr1	6262156	6262656	neural
chr13:96818335-96818835	HS6ST3	CUX2	chr13	96818335	96818835	neural
chr13:96684440-96684940	HS6ST3	CUX2	chr13	96684440	96684940	neural
chr8:92071322-92071822	RUNX1T1	CUX2	chr8	92071322	92071822	neural
chr1:940168-940668	C1orf159	CUX2	chr1	940168	940668	neural
chr13:29564768-29565268	MTUS2	CUX2	chr13	29564768	29565268	neural
chr12:3365979-3366479	PRMT8	CUX2	chr12	3365979	3366479	neural
chr13:28954370-28954870	MTUS2	CUX2	chr13	28954370	28954870	neural
chr11:92784384-92784884	FAT3	CUX2	chr11	92784384	92784884	neural
chr13:28958035-28958535	MTUS2	CUX2	chr13	28958035	28958535	neural
chr13:29435207-29435707	MTUS2	CUX2	chr13	29435207	29435707	neural
chr1:208298531-208299031	PLXNA2	CUX2	chr1	208298531	208299031	neural
chr20:37930344-37930844	VSTM2L	CUX2	chr20	37930344	37930844	neural
chr1:20552181-20552681	CAMK2N1	CUX2	chr1	20552181	20552681	neural
chr1:56958496-56958996	DAB1	CUX2	chr1	56958496	56958996	neural
chr8:28316226-28316726	PNOC	DLX1	chr8	28316226	28316726	neural
chrX:17581426-17581926	NHS	DLX1	chrX	17581426	17581926	neural
chr12:30926209-30926709	TSPAN11	DLX1	chr12	30926209	30926709	neural
chr2:212194115-212194615	ERBB4	DLX1	chr2	212194115	212194615	neural
chr19:47045562-47046062	NPAS1	DLX1	chr19	47045562	47046062	neural
chr2:212426787-212427287	ERBB4	DLX1	chr2	212426787	212427287	neural
chrX:72094868-72095368	NHSL2	DLX1	chrX	72094868	72095368	neural
chr3:79178437-79178937	ROBO1	DLX1	chr3	79178437	79178937	neural
chr18:46629970-46630470	ST8SIA5	DLX1	chr18	46629970	46630470	neural
chr4:167233055-167233555	SPOCK3	DLX1	chr4	167233055	167233555	neural
chr2:223494192-223494692	SCG2	DLX1	chr2	223494192	223494692	neural
chr17:76698096-76698596	CYGB	DLX1	chr17	76698096	76698596	neural
chr8:28324964-28325464	PNOC	DLX1	chr8	28324964	28325464	neural
chr14:79530100-79530600	NRXN3	DLX1	chr14	79530100	79530600	neural
chr13:29490319-29490819	MTUS2	DLX1	chr13	29490319	29490819	neural
chr3:76923442-76923942	ROBO2	DLX1	chr3	76923442	76923942	neural
chr12:15256611-15257111	RERG	DLX1	chr12	15256611	15257111	neural
chr4:54781650-54782150	KIT	DLX1	chr4	54781650	54782150	neural
chr5:32710810-32711310	NPR3	DLX1	chr5	32710810	32711310	neural
chr7:1671293-1671793	ELFN1	DLX1	chr7	1671293	1671793	neural
chrX:17566837-17567337	NHS	DLX1	chrX	17566837	17567337	neural
chr2:212363847-212364347	ERBB4	DLX1	chr2	212363847	212364347	neural
chr6:25649000-25649500	SCGN	DLX1	chr6	25649000	25649500	neural
chr9:14838433-14838933	FREM1	DLX1	chr9	14838433	14838933	neural
chr2:212263910-212264410	ERBB4	DLX1	chr2	212263910	212264410	neural
chr3:79515004-79515504	ROBO1	DLX1	chr3	79515004	79515504	neural
chr3:79187363-79187863	ROBO1	DLX1	chr3	79187363	79187863	neural
chr2:212322549-212323049	ERBB4	DLX1	chr2	212322549	212323049	neural
chr5:135709973-135710473	CXCL14	DLX1	chr5	135709973	135710473	neural
chr8:26863616-26864116	ADRA1A	DLX1	chr8	26863616	26864116	neural
chr14:79621613-79622113	NRXN3	DLX1	chr14	79621613	79622113	neural
chr11:20771444-20771944	NELL1	DLX1	chr11	20771444	20771944	neural
chr2:223549243-223549743	SCG2	DLX1	chr2	223549243	223549743	neural
chr7:1705093-1705593	ELFN1	DLX1	chr7	1705093	1705593	neural
chr2:211694163-211694663	ERBB4	DLX1	chr2	211694163	211694663	neural
chr2:211439962-211440462	ERBB4	DLX1	chr2	211439962	211440462	neural
chr19:47023173-47023673	NPAS1	DLX1	chr19	47023173	47023673	neural
chr8:28190012-28190512	PNOC	DLX1	chr8	28190012	28190512	neural
chr8:28318152-28318652	PNOC	DLX1	chr8	28318152	28318652	neural
chr20:19338726-19339226	SLC24A3	DLX1	chr20	19338726	19339226	neural
chr7:103989503-103990003	RELN	DLX1	chr7	103989503	103990003	neural
chr19:47028104-47028604	NPAS1	DLX1	chr19	47028104	47028604	neural
chr4:167233567-167234067	SPOCK3	DLX1	chr4	167233567	167234067	neural
chr5:135696905-135697405	CXCL14	DLX1	chr5	135696905	135697405	neural
chr9:101652670-101653170	GRIN3A	DLX1	chr9	101652670	101653170	neural
chr13:28822126-28822626	MTUS2	DLX1	chr13	28822126	28822626	neural
chr11:21370934-21371434	NELL1	DLX1	chr11	21370934	21371434	neural
chr12:30970735-30971235	TSPAN11	DLX1	chr12	30970735	30971235	neural
chr3:75906484-75906984	ROBO2	DLX1	chr3	75906484	75906984	neural
chr2:211406912-211407412	ERBB4	DLX1	chr2	211406912	211407412	neural
chr2:212192906-212193406	ERBB4	DLX1	chr2	212192906	212193406	neural
chr8:28316938-28317438	PNOC	DLX1	chr8	28316938	28317438	neural
chr8:28185291-28185791	PNOC	DLX1	chr8	28185291	28185791	neural
chr9:14770351-14770851	FREM1	DLX1	chr9	14770351	14770851	neural
chr14:78948406-78948906	NRXN3	DLX1	chr14	78948406	78948906	neural
chr17:31744446-31744946	COPRS	DLX1	chr17	31744446	31744946	neural
chrX:93673446-93673946	FAM133A	DLX1	chrX	93673446	93673946	neural
chr4:74999982-75000482	PARM1	DLX1	chr4	74999982	75000482	neural
chr2:212537443-212537943	ERBB4	DLX1	chr2	212537443	212537943	neural
chr2:211802669-211803169	ERBB4	DLX1	chr2	211802669	211803169	neural
chr7:1749552-1750052	ELFN1	DLX1	chr7	1749552	1750052	neural
chr8:92095226-92095726	RUNX1T1	DLX1	chr8	92095226	92095726	neural
chr9:14611994-14612494	FREM1	DLX1	chr9	14611994	14612494	neural
chr4:24980866-24981366	LGI2	DLX1	chr4	24980866	24981366	neural
chr7:1703513-1704013	ELFN1	DLX1	chr7	1703513	1704013	neural
chrX:115582278-115582778	PLS3	DLX1	chrX	115582278	115582778	neural
chr18:46760828-46761328	ST8SIA5	DLX1	chr18	46760828	46761328	neural
chr7:11665144-11665644	THSD7A	DLX1	chr7	11665144	11665644	neural
chr3:76815773-76816273	ROBO2	DLX1	chr3	76815773	76816273	neural
chr3:76693953-76694453	ROBO2	DLX1	chr3	76693953	76694453	neural
chr4:25030716-25031216	LGI2	DLX1	chr4	25030716	25031216	neural
chr19:48350235-48350735	GRIN2D	DLX1	chr19	48350235	48350735	neural
chr4:74932082-74932582	PARM1	DLX1	chr4	74932082	74932582	neural
chr2:211519320-211519820	ERBB4	DLX1	chr2	211519320	211519820	neural
chr3:78669989-78670489	ROBO1	DLX1	chr3	78669989	78670489	neural
chr8:26806374-26806874	ADRA1A	DLX1	chr8	26806374	26806874	neural
chr2:137020101-137020601	THSD7B	DLX1	chr2	137020101	137020601	neural
chr6:25651956-25652456	SCGN	DLX1	chr6	25651956	25652456	neural
chr2:212042655-212043155	ERBB4	DLX1	chr2	212042655	212043155	neural
chr14:78329317-78329817	NRXN3	DLX1	chr14	78329317	78329817	neural
chr17:76537419-76537919	CYGB	DLX1	chr17	76537419	76537919	neural
chr14:79516112-79516612	NRXN3	DLX1	chr14	79516112	79516612	neural
chr6:88168271-88168771	CNR1	DLX1	chr6	88168271	88168771	neural
chr4:54851862-54852362	KIT	DLX1	chr4	54851862	54852362	neural
chr5:135578746-135579246	CXCL14	DLX1	chr5	135578746	135579246	neural
chr2:211534566-211535066	ERBB4	DLX1	chr2	211534566	211535066	neural
chr6:84017776-84018276	MRAP2	DLX1	chr6	84017776	84018276	neural
chr14:78489091-78489591	NRXN3	DLX1	chr14	78489091	78489591	neural
chrX:17583767-17584267	NHS	DLX1	chrX	17583767	17584267	neural
chr4:74934838-74935338	PARM1	DLX1	chr4	74934838	74935338	neural
chr2:154699917-154700417	KCNJ3	DLX1	chr2	154699917	154700417	neural
chr7:1725380-1725880	ELFN1	DLX1	chr7	1725380	1725880	neural
chr10:42754470-42754970	ZNF33B	DLX1	chr10	42754470	42754970	neural
chrX:93673446-93673946	NAP1L3	DLX1	chrX	93673446	93673946	neural
chrX:115612438-115612938	PLS3	DLX1	chrX	115612438	115612938	neural
chr13:28954370-28954870	MTUS2	DLX1	chr13	28954370	28954870	neural
chr14:79614420-79614920	NRXN3	DLX1	chr14	79614420	79614920	neural
chr13:28958035-28958535	MTUS2	DLX1	chr13	28958035	28958535	neural
chr4:74996953-74997453	PARM1	DLX1	chr4	74996953	74997453	neural
chr2:211390870-211391370	ERBB4	DLX1	chr2	211390870	211391370	neural
chrX:72255420-72255920	NHSL2	DLX1	chrX	72255420	72255920	neural
chr11:20669136-20669636	NELL1	DLX1	chr11	20669136	20669636	neural
chr5:135692545-135693045	CXCL14	DLX1	chr5	135692545	135693045	neural
chr14:78173233-78173733	NRXN3	DLX1	chr14	78173233	78173733	neural
chr2:212031912-212032412	ERBB4	DLX1	chr2	212031912	212032412	neural
chr3:55609330-55609830	WNT5A	ETV6	chr3	55609330	55609830	neural
chr18:13530222-13530722	LDLRAD4	ETV6	chr18	13530222	13530722	neural
chr19:12786367-12786867	MAN2B1	ETV6	chr19	12786367	12786867	neural
chr2:113889638-113890138	ACTR3	ETV6	chr2	113889638	113890138	neural
chr3:186993160-186993660	ST6GAL1	ETV6	chr3	186993160	186993660	neural
chr3:5199292-5199792	EDEM1	ETV6	chr3	5199292	5199792	neural
chr12:26115031-26115531	RASSF8	ETV6	chr12	26115031	26115531	neural
chr15:79962137-79962637	ZFAND6	ETV6	chr15	79962137	79962637	neural
chr12:45575349-45575849	ANO6	ETV6	chr12	45575349	45575849	neural
chr12:68559866-68560366	RAP1B	ETV6	chr12	68559866	68560366	neural
chr2:132803995-132804495	NCKAP5	ETV6	chr2	132803995	132804495	neural
chr18:13378357-13378857	LDLRAD4	ETV6	chr18	13378357	13378857	neural
chr10:6086291-6086791	IL15RA	ETV6	chr10	6086291	6086791	neural
chr3:5194695-5195195	EDEM1	ETV6	chr3	5194695	5195195	neural
chr18:13217824-13218324	LDLRAD4	ETV6	chr18	13217824	13218324	neural
chr8:133077940-133078440	SLA	ETV6	chr8	133077940	133078440	neural
chr17:29761200-29761700	SSH2	ETV6	chr17	29761200	29761700	neural
chr6:47478228-47478728	CD2AP	ETV6	chr6	47478228	47478728	neural
chr18:13520182-13520682	LDLRAD4	ETV6	chr18	13520182	13520682	neural
chr9:99137095-99137595	TGFBR1	ETV6	chr9	99137095	99137595	neural
chr18:13577267-13577767	LDLRAD4	ETV6	chr18	13577267	13577767	neural
chr17:42288863-42289363	STAT5B	ETV6	chr17	42288863	42289363	neural
chr17:68437375-68437875	WIPI1	ETV6	chr17	68437375	68437875	neural
chr10:22437331-22437831	PIP4K2A	ETV6	chr10	22437331	22437831	neural
chr15:79977362-79977862	ZFAND6	ETV6	chr15	79977362	79977862	neural
chr10:6053817-6054317	IL15RA	ETV6	chr10	6053817	6054317	neural
chr10:26737642-26738142	ABI1	ETV6	chr10	26737642	26738142	neural
chr2:133139875-133140375	NCKAP5	ETV6	chr2	133139875	133140375	neural
chr2:24364914-24365414	ITSN2	ETV6	chr2	24364914	24365414	neural
chr11:102317145-102317645	TMEM123	ETV6	chr11	102317145	102317645	neural
chr17:42112518-42113018	STAT5B	ETV6	chr17	42112518	42113018	neural
chr8:133025983-133026483	SLA	ETV6	chr8	133025983	133026483	neural
chr18:13493155-13493655	LDLRAD4	ETV6	chr18	13493155	13493655	neural
chr2:134119024-134119524	MGAT5	ETV6	chr2	134119024	134119524	neural
chrX:136780687-136781187	ARHGEF6	ETV6	chrX	136780687	136781187	neural
chr17:42198860-42199360	STAT5B	ETV6	chr17	42198860	42199360	neural
chr15:57364593-57365093	TCF12	ETV6	chr15	57364593	57365093	neural
chr5:61408595-61409095	ZSWIM6	ETV6	chr5	61408595	61409095	neural
chr12:49672694-49673194	FMNL3	ETV6	chr12	49672694	49673194	neural
chr3:98784003-98784503	ST3GAL6	ETV6	chr3	98784003	98784503	neural
chr6:159694192-159694692	SOD2	ETV6	chr6	159694192	159694692	neural
chr12:49672178-49672678	FMNL3	ETV6	chr12	49672178	49672678	neural
chr15:64503120-64503620	TRIP4	ETV6	chr15	64503120	64503620	neural
chr10:90788923-90789423	HTR7	ETV6	chr10	90788923	90789423	neural
chr15:56775596-56776096	TCF12	ETV6	chr15	56775596	56776096	neural
chr3:186975405-186975905	ST6GAL1	ETV6	chr3	186975405	186975905	neural
chr10:22596965-22597465	PIP4K2A	ETV6	chr10	22596965	22597465	neural
chrX:136779030-136779530	ARHGEF6	ETV6	chrX	136779030	136779530	neural
chr10:5813314-5813814	IL15RA	ETV6	chr10	5813314	5813814	neural
chr17:42248550-42249050	STAT5B	ETV6	chr17	42248550	42249050	neural
chr12:49741269-49741769	FMNL3	ETV6	chr12	49741269	49741769	neural
chr2:132670116-132670616	NCKAP5	ETV6	chr2	132670116	132670616	neural
chr12:15691177-15691677	EPS8	ETV6	chr12	15691177	15691677	neural
chr1:67313980-67314480	IL12RB2	ETV6	chr1	67313980	67314480	neural
chr17:29560274-29560774	SSH2	ETV6	chr17	29560274	29560774	neural
chr11:86136513-86137013	PICALM	ETV6	chr11	86136513	86137013	neural
chr19:12665070-12665570	MAN2B1	ETV6	chr19	12665070	12665570	neural
chr6:37818917-37819417	ZFAND3	ETV6	chr6	37818917	37819417	neural
chr18:13592208-13592708	LDLRAD4	ETV6	chr18	13592208	13592708	neural
chr8:132936372-132936872	SLA	ETV6	chr8	132936372	132936872	neural
chr5:100777706-100778206	ST8SIA4	ETV6	chr5	100777706	100778206	neural
chr17:29566066-29566566	SSH2	ETV6	chr17	29566066	29566566	neural
chr12:49664569-49665069	FMNL3	ETV6	chr12	49664569	49665069	neural
chr1:182782318-182782818	NPL	ETV6	chr1	182782318	182782818	neural
chr6:113979934-113980434	MARCKS	ETV6	chr6	113979934	113980434	neural
chr17:29568277-29568777	SSH2	ETV6	chr17	29568277	29568777	neural
chr10:5943439-5943939	IL15RA	ETV6	chr10	5943439	5943939	neural
chr3:5139536-5140036	EDEM1	ETV6	chr3	5139536	5140036	neural
chr6:113759105-113759605	MARCKS	ETV6	chr6	113759105	113759605	neural
chr19:41877437-41877937	RPS19	ETV6	chr19	41877437	41877937	neural
chr3:187025351-187025851	ST6GAL1	ETV6	chr3	187025351	187025851	neural
chr12:49662259-49662759	FMNL3	ETV6	chr12	49662259	49662759	neural
chr7:27096907-27097407	SKAP2	ETV6	chr7	27096907	27097407	neural
chr2:201125532-201126032	CFLAR	ETV6	chr2	201125532	201126032	neural
chr11:86218397-86218897	PICALM	ETV6	chr11	86218397	86218897	neural
chr5:100825982-100826482	ST8SIA4	ETV6	chr5	100825982	100826482	neural
chr6:159691055-159691555	SOD2	ETV6	chr6	159691055	159691555	neural
chr13:29849256-29849756	UBL3	ETV6	chr13	29849256	29849756	neural
chr3:186961767-186962267	ST6GAL1	ETV6	chr3	186961767	186962267	neural
chr8:133043666-133044166	SLA	ETV6	chr8	133043666	133044166	neural
chr20:20743550-20744050	RALGAPA2	ETV6	chr20	20743550	20744050	neural
chr5:61261949-61262449	ZSWIM6	ETV6	chr5	61261949	61262449	neural
chr7:27130751-27131251	SKAP2	ETV6	chr7	27130751	27131251	neural
chr1:167905600-167906100	DCAF6	ETV6	chr1	167905600	167906100	neural
chr15:101167805-101168305	CHSY1	ETV6	chr15	101167805	101168305	neural
chr19:41810800-41811300	RPS19	ETV6	chr19	41810800	41811300	neural
chr1:182794777-182795277	NPL	ETV6	chr1	182794777	182795277	neural
chr2:201116994-201117494	CFLAR	ETV6	chr2	201116994	201117494	neural
chr5:61605334-61605834	ZSWIM6	ETV6	chr5	61605334	61605834	neural
chr2:134218953-134219453	MGAT5	ETV6	chr2	134218953	134219453	neural
chr5:61319420-61319920	ZSWIM6	ETV6	chr5	61319420	61319920	neural
chr3:55607871-55608371	WNT5A	ETV6	chr3	55607871	55608371	neural
chr2:162318617-162319117	GCA	ETV6	chr2	162318617	162319117	neural
chr11:86193348-86193848	PICALM	ETV6	chr11	86193348	86193848	neural
chr2:166067212-166067712	SCN9A	ETV6	chr2	166067212	166067712	neural
chr2:24076164-24076664	ITSN2	ETV6	chr2	24076164	24076664	neural
chr8:100664462-100664962	PABPC1	ETV6	chr8	100664462	100664962	neural
chr12:15911084-15911584	EPS8	ETV6	chr12	15911084	15911584	neural
chr18:13382827-13383327	LDLRAD4	ETV6	chr18	13382827	13383327	neural
chr17:42184551-42185051	STAT5B	ETV6	chr17	42184551	42185051	neural
chr8:133066973-133067473	SLA	ETV6	chr8	133066973	133067473	neural
chr15:56984997-56985497	TCF12	ETV6	chr15	56984997	56985497	neural
chr18:13563267-13563767	LDLRAD4	ETV6	chr18	13563267	13563767	neural
chr14:73424457-73424957	NUMB	ETV6	chr14	73424457	73424957	neural
chr5:100901871-100902371	ST8SIA4	ETV6	chr5	100901871	100902371	neural
chr18:13377443-13377943	LDLRAD4	ETV6	chr18	13377443	13377943	neural
chr1:111476788-111477288	WDR77	ETV6	chr1	111476788	111477288	neural
chr15:101242574-101243074	CHSY1	ETV6	chr15	101242574	101243074	neural
chr2:156333016-156333516	GPD2	ETV6	chr2	156333016	156333516	neural
chr17:29682967-29683467	SSH2	ETV6	chr17	29682967	29683467	neural
chr17:68438061-68438561	WIPI1	ETV6	chr17	68438061	68438561	neural
chr2:24448771-24449271	ITSN2	ETV6	chr2	24448771	24449271	neural
chr15:57081869-57082369	TCF12	ETV6	chr15	57081869	57082369	neural
chr10:22605224-22605724	PIP4K2A	ETV6	chr10	22605224	22605724	neural
chr17:65008843-65009343	GNA13	ETV6	chr17	65008843	65009343	neural
chr8:132895480-132895980	SLA	ETV6	chr8	132895480	132895980	neural
chr10:6014068-6014568	IL15RA	ETV6	chr10	6014068	6014568	neural
chr10:5946867-5947367	IL15RA	ETV6	chr10	5946867	5947367	neural
chr11:86062643-86063143	PICALM	ETV6	chr11	86062643	86063143	neural
chr8:81153987-81154487	PAG1	ETV6	chr8	81153987	81154487	neural
chr3:5195546-5196046	EDEM1	ETV6	chr3	5195546	5196046	neural
chr15:57337757-57338257	TCF12	ETV6	chr15	57337757	57338257	neural
chr17:29722505-29723005	SSH2	ETV6	chr17	29722505	29723005	neural
chr17:29589427-29589927	SSH2	ETV6	chr17	29589427	29589927	neural
chr12:45244485-45244985	ANO6	ETV6	chr12	45244485	45244985	neural
chr12:49655736-49656236	FMNL3	ETV6	chr12	49655736	49656236	neural
chr15:70154271-70154771	TLE3	ETV6	chr15	70154271	70154771	neural
chr8:133072098-133072598	SLA	ETV6	chr8	133072098	133072598	neural
chr11:102452510-102453010	TMEM123	ETV6	chr11	102452510	102453010	neural
chr3:187051930-187052430	ST6GAL1	ETV6	chr3	187051930	187052430	neural
chr18:13538989-13539489	LDLRAD4	ETV6	chr18	13538989	13539489	neural
chr9:99039565-99040065	TGFBR1	ETV6	chr9	99039565	99040065	neural
chr12:49696684-49697184	FMNL3	ETV6	chr12	49696684	49697184	neural
chr2:156436054-156436554	GPD2	ETV6	chr2	156436054	156436554	neural
chr15:62657114-62657614	TLN2	ETV6	chr15	62657114	62657614	neural
chr20:20680942-20681442	RALGAPA2	ETV6	chr20	20680942	20681442	neural
chr15:101239584-101240084	CHSY1	ETV6	chr15	101239584	101240084	neural
chr18:13726404-13726904	LDLRAD4	ETV6	chr18	13726404	13726904	neural
chr7:7251156-7251656	C1GALT1	ETV6	chr7	7251156	7251656	neural
chr2:201120304-201120804	CFLAR	ETV6	chr2	201120304	201120804	neural
chr3:186996837-186997337	ST6GAL1	ETV6	chr3	186996837	186997337	neural
chrX:81201802-81202302	SH3BGRL	ETV6	chrX	81201802	81202302	neural
chr9:99013661-99014161	TGFBR1	ETV6	chr9	99013661	99014161	neural
chr19:12785607-12786107	MAN2B1	ETV6	chr19	12785607	12786107	neural
chr20:20710519-20711019	RALGAPA2	ETV6	chr20	20710519	20711019	neural
chr6:47414787-47415287	CD2AP	ETV6	chr6	47414787	47415287	neural
chr3:186956330-186956830	ST6GAL1	ETV6	chr3	186956330	186956830	neural
chr17:29723621-29724121	SSH2	ETV6	chr17	29723621	29724121	neural
chr10:22742688-22743188	PIP4K2A	ETV6	chr10	22742688	22743188	neural
chr15:64455796-64456296	TRIP4	ETV6	chr15	64455796	64456296	neural
chr5:78113605-78114105	AP3B1	ETV6	chr5	78113605	78114105	neural
chr8:132982290-132982790	SLA	ETV6	chr8	132982290	132982790	neural
chr10:22621635-22622135	PIP4K2A	ETV6	chr10	22621635	22622135	neural
chr8:81140745-81141245	PAG1	ETV6	chr8	81140745	81141245	neural
chr5:100780023-100780523	ST8SIA4	ETV6	chr5	100780023	100780523	neural
chr19:12783873-12784373	MAN2B1	ETV6	chr19	12783873	12784373	neural
chr6:113879389-113879889	MARCKS	ETV6	chr6	113879389	113879889	neural
chr12:26126299-26126799	RASSF8	ETV6	chr12	26126299	26126799	neural
chr1:161738789-161739289	ATF6	ETV6	chr1	161738789	161739289	neural
chr2:156333751-156334251	GPD2	ETV6	chr2	156333751	156334251	neural
chr18:13268836-13269336	LDLRAD4	ETV6	chr18	13268836	13269336	neural
chr2:132645863-132646363	NCKAP5	ETV6	chr2	132645863	132646363	neural
chr12:49698944-49699444	FMNL3	ETV6	chr12	49698944	49699444	neural
chr13:29954348-29954848	UBL3	ETV6	chr13	29954348	29954848	neural
chr5:61323010-61323510	ZSWIM6	ETV6	chr5	61323010	61323510	neural
chr20:20782128-20782628	RALGAPA2	ETV6	chr20	20782128	20782628	neural
chr12:26149922-26150422	RASSF8	ETV6	chr12	26149922	26150422	neural
chr11:86196391-86196891	PICALM	ETV6	chr11	86196391	86196891	neural
chr10:22573539-22574039	PIP4K2A	ETV6	chr10	22573539	22574039	neural
chr18:13381837-13382337	LDLRAD4	ETV6	chr18	13381837	13382337	neural
chr15:62658408-62658908	TLN2	ETV6	chr15	62658408	62658908	neural
chr12:26130682-26131182	RASSF8	ETV6	chr12	26130682	26131182	neural
chr12:68611228-68611728	RAP1B	ETV6	chr12	68611228	68611728	neural
chr1:161740832-161741332	ATF6	ETV6	chr1	161740832	161741332	neural
chr5:100904179-100904679	ST8SIA4	ETV6	chr5	100904179	100904679	neural
chr5:61604594-61605094	ZSWIM6	ETV6	chr5	61604594	61605094	neural
chr2:201151365-201151865	CFLAR	ETV6	chr2	201151365	201151865	neural
chr17:29726794-29727294	SSH2	ETV6	chr17	29726794	29727294	neural
chr17:29682170-29682670	SSH2	ETV6	chr17	29682170	29682670	neural
chr20:20734412-20734912	RALGAPA2	ETV6	chr20	20734412	20734912	neural
chr8:81106141-81106641	PAG1	ETV6	chr8	81106141	81106641	neural
chr12:49671016-49671516	FMNL3	ETV6	chr12	49671016	49671516	neural
chr10:26879621-26880121	ABI1	ETV6	chr10	26879621	26880121	neural
chr7:29140818-29141318	CPVL	ETV6	chr7	29140818	29141318	neural
chr17:42276059-42276559	STAT5B	ETV6	chr17	42276059	42276559	neural
chr8:115451466-115451966	TRPS1	ETV6	chr8	115451466	115451966	neural
chr2:134289165-134289665	MGAT5	ETV6	chr2	134289165	134289665	neural
chr21:44353190-44353690	TRPM2	ETV6	chr21	44353190	44353690	neural
chr3:55488326-55488826	WNT5A	ETV6	chr3	55488326	55488826	neural
chr7:7251696-7252196	C1GALT1	ETV6	chr7	7251696	7252196	neural
chr12:63944783-63945283	SRGAP1	ETV6	chr12	63944783	63945283	neural
chrX:139909619-139910119	ATP11C	ETV6	chrX	139909619	139910119	neural
chr18:13376628-13377128	LDLRAD4	ETV6	chr18	13376628	13377128	neural
chr5:100903087-100903587	ST8SIA4	ETV6	chr5	100903087	100903587	neural
chr2:156435472-156435972	GPD2	ETV6	chr2	156435472	156435972	neural
chr15:56918359-56918859	TCF12	ETV6	chr15	56918359	56918859	neural
chr11:86202694-86203194	PICALM	ETV6	chr11	86202694	86203194	neural
chr18:13482091-13482591	LDLRAD4	ETV6	chr18	13482091	13482591	neural
chr10:5852343-5852843	IL15RA	ETV6	chr10	5852343	5852843	neural
chr2:201130850-201131350	CFLAR	ETV6	chr2	201130850	201131350	neural
chr12:49640086-49640586	FMNL3	ETV6	chr12	49640086	49640586	neural
chr18:13470548-13471048	LDLRAD4	ETV6	chr18	13470548	13471048	neural
chr7:26709146-26709646	SKAP2	ETV6	chr7	26709146	26709646	neural
chr1:168031215-168031715	DCAF6	ETV6	chr1	168031215	168031715	neural
chr17:29641039-29641539	SSH2	ETV6	chr17	29641039	29641539	neural
chr1:51606251-51606751	EPS15	ETV6	chr1	51606251	51606751	neural
chr8:133146905-133147405	SLA	ETV6	chr8	133146905	133147405	neural
chr10:22436702-22437202	PIP4K2A	ETV6	chr10	22436702	22437202	neural
chr2:201208836-201209336	CFLAR	ETV6	chr2	201208836	201209336	neural
chr12:49653025-49653525	FMNL3	ETV6	chr12	49653025	49653525	neural
chr10:90723827-90724327	HTR7	ETV6	chr10	90723827	90724327	neural
chr12:26196289-26196789	RASSF8	ETV6	chr12	26196289	26196789	neural
chr2:113799242-113799742	ACTR3	ETV6	chr2	113799242	113799742	neural
chr15:79932348-79932848	ZFAND6	ETV6	chr15	79932348	79932848	neural
chr3:187012752-187013252	ST6GAL1	ETV6	chr3	187012752	187013252	neural
chr15:57246373-57246873	TCF12	ETV6	chr15	57246373	57246873	neural
chr10:26743465-26743965	ABI1	ETV6	chr10	26743465	26743965	neural
chr17:42311493-42311993	STAT5B	ETV6	chr17	42311493	42311993	neural
chr18:13222184-13222684	LDLRAD4	ETV6	chr18	13222184	13222684	neural
chr12:49821005-49821505	FMNL3	ETV6	chr12	49821005	49821505	neural
chr1:67312610-67313110	IL12RB2	ETV6	chr1	67312610	67313110	neural
chr6:47477488-47477988	CD2AP	ETV6	chr6	47477488	47477988	neural
chr7:26863607-26864107	SKAP2	ETV6	chr7	26863607	26864107	neural
chr15:101148433-101148933	CHSY1	ETV6	chr15	101148433	101148933	neural
chr15:80160555-80161055	ZFAND6	ETV6	chr15	80160555	80161055	neural
chr15:57403774-57404274	TCF12	ETV6	chr15	57403774	57404274	neural
chr5:78109742-78110242	AP3B1	ETV6	chr5	78109742	78110242	neural
chr10:6034196-6034696	IL15RA	ETV6	chr10	6034196	6034696	neural
chr8:132893540-132894040	SLA	ETV6	chr8	132893540	132894040	neural
chr8:133093876-133094376	SLA	ETV6	chr8	133093876	133094376	neural
chr3:186782422-186782922	ST6GAL1	ETV6	chr3	186782422	186782922	neural
chr3:186783668-186784168	ST6GAL1	ETV6	chr3	186783668	186784168	neural
chr3:187016631-187017131	ST6GAL1	ETV6	chr3	187016631	187017131	neural
chr1:51518869-51519369	EPS15	ETV6	chr1	51518869	51519369	neural
chr15:57412369-57412869	TCF12	ETV6	chr15	57412369	57412869	neural
chr3:187011942-187012442	ST6GAL1	ETV6	chr3	187011942	187012442	neural
chr1:182795524-182796024	NPL	ETV6	chr1	182795524	182796024	neural
chr10:22723216-22723716	PIP4K2A	ETV6	chr10	22723216	22723716	neural
chr10:22615839-22616339	PIP4K2A	ETV6	chr10	22615839	22616339	neural
chr3:186967598-186968098	ST6GAL1	ETV6	chr3	186967598	186968098	neural
chr17:68378087-68378587	WIPI1	ETV6	chr17	68378087	68378587	neural
chr11:86069634-86070134	PICALM	ETV6	chr11	86069634	86070134	neural
chr3:98763037-98763537	ST3GAL6	ETV6	chr3	98763037	98763537	neural
chr2:162344618-162345118	GCA	ETV6	chr2	162344618	162345118	neural
chr3:187000634-187001134	ST6GAL1	ETV6	chr3	187000634	187001134	neural
chr3:55615726-55616226	WNT5A	ETV6	chr3	55615726	55616226	neural
chr15:64456692-64457192	TRIP4	ETV6	chr15	64456692	64457192	neural
chrX:7764856-7765356	STS	ETV6	chrX	7764856	7765356	neural
chr6:113805145-113805645	MARCKS	ETV6	chr6	113805145	113805645	neural
chr5:100900614-100901114	ST8SIA4	ETV6	chr5	100900614	100901114	neural
chr6:113855063-113855563	MARCKS	ETV6	chr6	113855063	113855563	neural
chr8:81014491-81014991	PAG1	ETV6	chr8	81014491	81014991	neural
chr11:102448778-102449278	TMEM123	ETV6	chr11	102448778	102449278	neural
chr15:56919051-56919551	TCF12	ETV6	chr15	56919051	56919551	neural
chr17:42135601-42136101	STAT5B	ETV6	chr17	42135601	42136101	neural
chr12:68745285-68745785	RAP1B	ETV6	chr12	68745285	68745785	neural
chr9:97412489-97412989	TDRD7	ETV6	chr9	97412489	97412989	neural
chr10:90858237-90858737	HTR7	ETV6	chr10	90858237	90858737	neural
chr17:37045279-37045779	AATF	ETV6	chr17	37045279	37045779	neural
chr5:61290880-61291380	ZSWIM6	ETV6	chr5	61290880	61291380	neural
chr17:29760308-29760808	SSH2	ETV6	chr17	29760308	29760808	neural
chr2:134208770-134209270	MGAT5	ETV6	chr2	134208770	134209270	neural
chr10:22609979-22610479	PIP4K2A	ETV6	chr10	22609979	22610479	neural
chr10:26869515-26870015	ABI1	ETV6	chr10	26869515	26870015	neural
chr2:156334479-156334979	GPD2	ETV6	chr2	156334479	156334979	neural
chrX:139932891-139933391	ATP11C	ETV6	chrX	139932891	139933391	neural
chr7:29202633-29203133	CPVL	ETV6	chr7	29202633	29203133	neural
chr10:5950236-5950736	IL15RA	ETV6	chr10	5950236	5950736	neural
chr17:68539874-68540374	WIPI1	ETV6	chr17	68539874	68540374	neural
chr18:13472139-13472639	LDLRAD4	ETV6	chr18	13472139	13472639	neural
chr17:29681082-29681582	SSH2	ETV6	chr17	29681082	29681582	neural
chr5:61304525-61305025	ZSWIM6	ETV6	chr5	61304525	61305025	neural
chr18:13562657-13563157	LDLRAD4	ETV6	chr18	13562657	13563157	neural
chr17:64985786-64986286	GNA13	ETV6	chr17	64985786	64986286	neural
chr11:86141583-86142083	PICALM	ETV6	chr11	86141583	86142083	neural
chr3:5185956-5186456	EDEM1	ETV6	chr3	5185956	5186456	neural
chr10:22849331-22849831	PIP4K2A	ETV6	chr10	22849331	22849831	neural
chr15:62649710-62650210	TLN2	ETV6	chr15	62649710	62650210	neural
chr5:78361410-78361910	AP3B1	ETV6	chr5	78361410	78361910	neural
chr17:29706333-29706833	SSH2	ETV6	chr17	29706333	29706833	neural
chr12:26097004-26097504	RASSF8	ETV6	chr12	26097004	26097504	neural
chr9:97557655-97558155	TDRD7	ETV6	chr9	97557655	97558155	neural
chr8:133081545-133082045	SLA	ETV6	chr8	133081545	133082045	neural
chr11:86143411-86143911	PICALM	ETV6	chr11	86143411	86143911	neural
chr2:201260292-201260792	CFLAR	ETV6	chr2	201260292	201260792	neural
chr15:57421500-57422000	TCF12	ETV6	chr15	57421500	57422000	neural
chr12:25960078-25960578	RASSF8	ETV6	chr12	25960078	25960578	neural
chr18:13471145-13471645	LDLRAD4	ETV6	chr18	13471145	13471645	neural
chr1:168145685-168146185	DCAF6	ETV6	chr1	168145685	168146185	neural
chr11:78424584-78425084	NARS2	ETV6	chr11	78424584	78425084	neural
chr3:186783160-186783660	ST6GAL1	ETV6	chr3	186783160	186783660	neural
chr10:6072348-6072848	IL15RA	ETV6	chr10	6072348	6072848	neural
chr9:99056853-99057353	TGFBR1	ETV6	chr9	99056853	99057353	neural
chr8:133074806-133075306	SLA	ETV6	chr8	133074806	133075306	neural
chr17:29720508-29721008	SSH2	ETV6	chr17	29720508	29721008	neural
chr2:162288568-162289068	GCA	ETV6	chr2	162288568	162289068	neural
chr3:186931205-186931705	ST6GAL1	ETV6	chr3	186931205	186931705	neural
chr1:15212244-15212744	TMEM51	ETV6	chr1	15212244	15212744	neural
chr1:111497569-111498069	WDR77	ETV6	chr1	111497569	111498069	neural
chr3:186871347-186871847	ST6GAL1	ETV6	chr3	186871347	186871847	neural
chr19:41871494-41871994	RPS19	ETV6	chr19	41871494	41871994	neural
chr5:78001161-78001661	AP3B1	ETV6	chr5	78001161	78001661	neural
chr17:29580264-29580764	SSH2	ETV6	chr17	29580264	29580764	neural
chr10:6068410-6068910	IL15RA	ETV6	chr10	6068410	6068910	neural
chr9:99059335-99059835	TGFBR1	ETV6	chr9	99059335	99059835	neural
chr15:101175383-101175883	CHSY1	ETV6	chr15	101175383	101175883	neural
chr7:28986744-28987244	CPVL	ETV6	chr7	28986744	28987244	neural
chr2:113857416-113857916	ACTR3	ETV6	chr2	113857416	113857916	neural
chr1:51429844-51430344	EPS15	ETV6	chr1	51429844	51430344	neural
chr17:42387300-42387800	STAT5B	ETV6	chr17	42387300	42387800	neural
chr13:29905701-29906201	UBL3	ETV6	chr13	29905701	29906201	neural
chr2:133141656-133142156	NCKAP5	ETV6	chr2	133141656	133142156	neural
chrX:136759967-136760467	ARHGEF6	ETV6	chrX	136759967	136760467	neural
chr3:186940891-186941391	ST6GAL1	ETV6	chr3	186940891	186941391	neural
chr11:78292066-78292566	NARS2	ETV6	chr11	78292066	78292566	neural
chr17:29640239-29640739	SSH2	ETV6	chr17	29640239	29640739	neural
chr9:97555237-97555737	TDRD7	ETV6	chr9	97555237	97555737	neural
chr3:187082717-187083217	ST6GAL1	ETV6	chr3	187082717	187083217	neural
chr2:201182743-201183243	CFLAR	ETV6	chr2	201182743	201183243	neural
chr18:13218328-13218828	LDLRAD4	ETV6	chr18	13218328	13218828	neural
chr2:36915582-36916082	HEATR5B	ETV6	chr2	36915582	36916082	neural
chr10:5942486-5942986	IL15RA	ETV6	chr10	5942486	5942986	neural
chr3:186960235-186960735	ST6GAL1	ETV6	chr3	186960235	186960735	neural
chr18:13465507-13466007	LDLRAD4	ETV6	chr18	13465507	13466007	neural
chr21:44423303-44423803	TRPM2	ETV6	chr21	44423303	44423803	neural
chr12:49825008-49825508	FMNL3	ETV6	chr12	49825008	49825508	neural
chr11:78465230-78465730	NARS2	ETV6	chr11	78465230	78465730	neural
chr18:13317676-13318176	LDLRAD4	ETV6	chr18	13317676	13318176	neural
chr18:13464764-13465264	LDLRAD4	ETV6	chr18	13464764	13465264	neural
chr14:73465789-73466289	NUMB	ETV6	chr14	73465789	73466289	neural
chr17:68440984-68441484	WIPI1	ETV6	chr17	68440984	68441484	neural
chr3:55604314-55604814	WNT5A	ETV6	chr3	55604314	55604814	neural
chr1:162003619-162004119	ATF6	ETV6	chr1	162003619	162004119	neural
chr10:90725813-90726313	HTR7	ETV6	chr10	90725813	90726313	neural
chr15:57395299-57395799	TCF12	ETV6	chr15	57395299	57395799	neural
chr3:187044281-187044781	ST6GAL1	ETV6	chr3	187044281	187044781	neural
chr5:61320822-61321322	ZSWIM6	ETV6	chr5	61320822	61321322	neural
chr3:186826739-186827239	ST6GAL1	ETV6	chr3	186826739	186827239	neural
chr10:6052523-6053023	IL15RA	ETV6	chr10	6052523	6053023	neural
chr17:68580347-68580847	WIPI1	ETV6	chr17	68580347	68580847	neural
chr7:7051226-7051726	C1GALT1	ETV6	chr7	7051226	7051726	neural
chr12:15688815-15689315	EPS8	ETV6	chr12	15688815	15689315	neural
chr8:132978903-132979403	SLA	ETV6	chr8	132978903	132979403	neural
chr12:49842753-49843253	FMNL3	ETV6	chr12	49842753	49843253	neural
chr20:20761303-20761803	RALGAPA2	ETV6	chr20	20761303	20761803	neural
chr10:22766138-22766638	PIP4K2A	ETV6	chr10	22766138	22766638	neural
chr1:161739792-161740292	ATF6	ETV6	chr1	161739792	161740292	neural
chr12:49828296-49828796	FMNL3	ETV6	chr12	49828296	49828796	neural
chr17:68456773-68457273	WIPI1	ETV6	chr17	68456773	68457273	neural
chr17:29884997-29885497	SSH2	ETV6	chr17	29884997	29885497	neural
chr12:49662938-49663438	FMNL3	ETV6	chr12	49662938	49663438	neural
chr17:42288206-42288706	STAT5B	ETV6	chr17	42288206	42288706	neural
chr17:29677344-29677844	SSH2	ETV6	chr17	29677344	29677844	neural
chr10:6050834-6051334	IL15RA	ETV6	chr10	6050834	6051334	neural
chr2:133247509-133248009	NCKAP5	ETV6	chr2	133247509	133248009	neural
chr15:57299751-57300251	TCF12	ETV6	chr15	57299751	57300251	neural
chr3:98761438-98761938	ST3GAL6	ETV6	chr3	98761438	98761938	neural
chrY:12662043-12662543	USP9Y	ETV6	chrY	12662043	12662543	neural
chr12:68787396-68787896	RAP1B	ETV6	chr12	68787396	68787896	neural
chr15:57422038-57422538	TCF12	ETV6	chr15	57422038	57422538	neural
chr12:49644501-49645001	FMNL3	ETV6	chr12	49644501	49645001	neural
chr8:81132603-81133103	PAG1	ETV6	chr8	81132603	81133103	neural
chr3:55616694-55617194	WNT5A	ETV6	chr3	55616694	55617194	neural
chr15:56812765-56813265	TCF12	ETV6	chr15	56812765	56813265	neural
chr5:100706706-100707206	ST8SIA4	ETV6	chr5	100706706	100707206	neural
chr5:77937417-77937917	AP3B1	ETV6	chr5	77937417	77937917	neural
chr15:56986253-56986753	TCF12	ETV6	chr15	56986253	56986753	neural
chr15:64507299-64507799	TRIP4	ETV6	chr15	64507299	64507799	neural
chr1:193104620-193105120	CDC73	ETV6	chr1	193104620	193105120	neural
chr15:62653056-62653556	TLN2	ETV6	chr15	62653056	62653556	neural
chr2:134137204-134137704	MGAT5	ETV6	chr2	134137204	134137704	neural
chrX:136714894-136715394	ARHGEF6	ETV6	chrX	136714894	136715394	neural
chr2:201258428-201258928	CFLAR	ETV6	chr2	201258428	201258928	neural
chr1:51548867-51549367	EPS15	ETV6	chr1	51548867	51549367	neural
chr7:27095827-27096327	SKAP2	ETV6	chr7	27095827	27096327	neural
chr9:112174436-112174936	PTBP3	FLI1	chr9	112174436	112174936	neural
chr18:13530222-13530722	LDLRAD4	FLI1	chr18	13530222	13530722	neural
chr19:12786367-12786867	MAN2B1	FLI1	chr19	12786367	12786867	neural
chr18:13584732-13585232	LDLRAD4	FLI1	chr18	13584732	13585232	neural
chr15:73994393-73994893	PML	FLI1	chr15	73994393	73994893	neural
chr2:113889638-113890138	ACTR3	FLI1	chr2	113889638	113890138	neural
chr2:134212370-134212870	MGAT5	FLI1	chr2	134212370	134212870	neural
chr3:186993160-186993660	ST6GAL1	FLI1	chr3	186993160	186993660	neural
chr15:73950977-73951477	PML	FLI1	chr15	73950977	73951477	neural
chr12:25958921-25959421	RASSF8	FLI1	chr12	25958921	25959421	neural
chr15:79962137-79962637	ZFAND6	FLI1	chr15	79962137	79962637	neural
chr12:68559866-68560366	RAP1B	FLI1	chr12	68559866	68560366	neural
chr18:13378357-13378857	LDLRAD4	FLI1	chr18	13378357	13378857	neural
chr1:28928156-28928656	EPB41	FLI1	chr1	28928156	28928656	neural
chr1:222757523-222758023	DISP1	FLI1	chr1	222757523	222758023	neural
chr8:133077940-133078440	SLA	FLI1	chr8	133077940	133078440	neural
chr17:29761200-29761700	SSH2	FLI1	chr17	29761200	29761700	neural
chr1:212752398-212752898	NSL1	FLI1	chr1	212752398	212752898	neural
chr6:47478228-47478728	CD2AP	FLI1	chr6	47478228	47478728	neural
chr2:37090081-37090581	HEATR5B	FLI1	chr2	37090081	37090581	neural
chr10:44968049-44968549	RASSF4	FLI1	chr10	44968049	44968549	neural
chr18:13520182-13520682	LDLRAD4	FLI1	chr18	13520182	13520682	neural
chr9:99137095-99137595	TGFBR1	FLI1	chr9	99137095	99137595	neural
chr5:78294519-78295019	AP3B1	FLI1	chr5	78294519	78295019	neural
chr18:13577267-13577767	LDLRAD4	FLI1	chr18	13577267	13577767	neural
chr5:50853134-50853634	PARP8	FLI1	chr5	50853134	50853634	neural
chr10:22437331-22437831	PIP4K2A	FLI1	chr10	22437331	22437831	neural
chr15:79977362-79977862	ZFAND6	FLI1	chr15	79977362	79977862	neural
chr13:29935843-29936343	UBL3	FLI1	chr13	29935843	29936343	neural
chr18:13375939-13376439	LDLRAD4	FLI1	chr18	13375939	13376439	neural
chr10:26737642-26738142	ABI1	FLI1	chr10	26737642	26738142	neural
chr2:113855327-113855827	ACTR3	FLI1	chr2	113855327	113855827	neural
chr2:24364914-24365414	ITSN2	FLI1	chr2	24364914	24365414	neural
chr3:186985779-186986279	ST6GAL1	FLI1	chr3	186985779	186986279	neural
chr5:61625635-61626135	ZSWIM6	FLI1	chr5	61625635	61626135	neural
chr8:133025983-133026483	SLA	FLI1	chr8	133025983	133026483	neural
chr18:13493155-13493655	LDLRAD4	FLI1	chr18	13493155	13493655	neural
chr3:23916789-23917289	UBE2E1	FLI1	chr3	23916789	23917289	neural
chr11:59138539-59139039	FAM111A	FLI1	chr11	59138539	59139039	neural
chrX:136780687-136781187	ARHGEF6	FLI1	chrX	136780687	136781187	neural
chr10:3761077-3761577	KLF6	FLI1	chr10	3761077	3761577	neural
chr15:57364593-57365093	TCF12	FLI1	chr15	57364593	57365093	neural
chr1:182789478-182789978	NPL	FLI1	chr1	182789478	182789978	neural
chr14:34666047-34666547	SNX6	FLI1	chr14	34666047	34666547	neural
chr5:61408595-61409095	ZSWIM6	FLI1	chr5	61408595	61409095	neural
chr12:49672694-49673194	FMNL3	FLI1	chr12	49672694	49673194	neural
chr7:106869965-106870465	PIK3CG	FLI1	chr7	106869965	106870465	neural
chr6:144659275-144659775	UTRN	FLI1	chr6	144659275	144659775	neural
chr1:212678596-212679096	NSL1	FLI1	chr1	212678596	212679096	neural
chr6:159694192-159694692	SOD2	FLI1	chr6	159694192	159694692	neural
chr1:19390831-19391331	CAPZB	FLI1	chr1	19390831	19391331	neural
chr12:49672178-49672678	FMNL3	FLI1	chr12	49672178	49672678	neural
chr15:64503120-64503620	TRIP4	FLI1	chr15	64503120	64503620	neural
chr1:19468270-19468770	CAPZB	FLI1	chr1	19468270	19468770	neural
chr10:90788923-90789423	HTR7	FLI1	chr10	90788923	90789423	neural
chr15:56775596-56776096	TCF12	FLI1	chr15	56775596	56776096	neural
chr15:74007641-74008141	PML	FLI1	chr15	74007641	74008141	neural
chr3:186975405-186975905	ST6GAL1	FLI1	chr3	186975405	186975905	neural
chr10:22596965-22597465	PIP4K2A	FLI1	chr10	22596965	22597465	neural
chrX:136779030-136779530	ARHGEF6	FLI1	chrX	136779030	136779530	neural
chr9:130713360-130713860	ABL1	FLI1	chr9	130713360	130713860	neural
chr15:57108934-57109434	TCF12	FLI1	chr15	57108934	57109434	neural
chr12:49741269-49741769	FMNL3	FLI1	chr12	49741269	49741769	neural
chr17:29560274-29560774	SSH2	FLI1	chr17	29560274	29560774	neural
chr11:86136513-86137013	PICALM	FLI1	chr11	86136513	86137013	neural
chr9:112078606-112079106	PTBP3	FLI1	chr9	112078606	112079106	neural
chr19:12665070-12665570	MAN2B1	FLI1	chr19	12665070	12665570	neural
chr6:37818917-37819417	ZFAND3	FLI1	chr6	37818917	37819417	neural
chr18:13592208-13592708	LDLRAD4	FLI1	chr18	13592208	13592708	neural
chr8:132936372-132936872	SLA	FLI1	chr8	132936372	132936872	neural
chr5:50666560-50667060	PARP8	FLI1	chr5	50666560	50667060	neural
chr1:19476733-19477233	CAPZB	FLI1	chr1	19476733	19477233	neural
chr20:37336521-37337021	RPN2	FLI1	chr20	37336521	37337021	neural
chr8:133150263-133150763	SLA	FLI1	chr8	133150263	133150763	neural
chr17:29566066-29566566	SSH2	FLI1	chr17	29566066	29566566	neural
chr12:49664569-49665069	FMNL3	FLI1	chr12	49664569	49665069	neural
chr10:22606160-22606660	PIP4K2A	FLI1	chr10	22606160	22606660	neural
chr9:98993549-98994049	TGFBR1	FLI1	chr9	98993549	98994049	neural
chr19:12613653-12614153	MAN2B1	FLI1	chr19	12613653	12614153	neural
chr5:61277151-61277651	ZSWIM6	FLI1	chr5	61277151	61277651	neural
chr11:78415289-78415789	NARS2	FLI1	chr11	78415289	78415789	neural
chr8:81130462-81130962	PAG1	FLI1	chr8	81130462	81130962	neural
chr6:113979934-113980434	MARCKS	FLI1	chr6	113979934	113980434	neural
chr17:29568277-29568777	SSH2	FLI1	chr17	29568277	29568777	neural
chr1:168129965-168130465	DCAF6	FLI1	chr1	168129965	168130465	neural
chr2:113886405-113886905	ACTR3	FLI1	chr2	113886405	113886905	neural
chr6:113759105-113759605	MARCKS	FLI1	chr6	113759105	113759605	neural
chr18:13359162-13359662	LDLRAD4	FLI1	chr18	13359162	13359662	neural
chr3:187025351-187025851	ST6GAL1	FLI1	chr3	187025351	187025851	neural
chr12:49662259-49662759	FMNL3	FLI1	chr12	49662259	49662759	neural
chr7:27096907-27097407	SKAP2	FLI1	chr7	27096907	27097407	neural
chr2:201125532-201126032	CFLAR	FLI1	chr2	201125532	201126032	neural
chr11:86218397-86218897	PICALM	FLI1	chr11	86218397	86218897	neural
chrX:109732429-109732929	ACSL4	FLI1	chrX	109732429	109732929	neural
chr5:100825982-100826482	ST8SIA4	FLI1	chr5	100825982	100826482	neural
chr6:159691055-159691555	SOD2	FLI1	chr6	159691055	159691555	neural
chr8:133043666-133044166	SLA	FLI1	chr8	133043666	133044166	neural
chr5:141953599-141954099	DELE1	FLI1	chr5	141953599	141954099	neural
chr20:20743550-20744050	RALGAPA2	FLI1	chr20	20743550	20744050	neural
chr5:61261949-61262449	ZSWIM6	FLI1	chr5	61261949	61262449	neural
chr7:27130751-27131251	SKAP2	FLI1	chr7	27130751	27131251	neural
chr11:72857022-72857522	ATG16L2	FLI1	chr11	72857022	72857522	neural
chr1:167905600-167906100	DCAF6	FLI1	chr1	167905600	167906100	neural
chr15:101167805-101168305	CHSY1	FLI1	chr15	101167805	101168305	neural
chr4:2787208-2787708	SH3BP2	FLI1	chr4	2787208	2787708	neural
chr10:3893909-3894409	KLF6	FLI1	chr10	3893909	3894409	neural
chr1:182794777-182795277	NPL	FLI1	chr1	182794777	182795277	neural
chr2:201116994-201117494	CFLAR	FLI1	chr2	201116994	201117494	neural
chr5:61605334-61605834	ZSWIM6	FLI1	chr5	61605334	61605834	neural
chr1:167805187-167805687	DCAF6	FLI1	chr1	167805187	167805687	neural
chr2:134218953-134219453	MGAT5	FLI1	chr2	134218953	134219453	neural
chr5:61319420-61319920	ZSWIM6	FLI1	chr5	61319420	61319920	neural
chr2:162318617-162319117	GCA	FLI1	chr2	162318617	162319117	neural
chr11:86193348-86193848	PICALM	FLI1	chr11	86193348	86193848	neural
chrX:109840562-109841062	ACSL4	FLI1	chrX	109840562	109841062	neural
chr14:73269896-73270396	NUMB	FLI1	chr14	73269896	73270396	neural
chr2:166067212-166067712	SCN9A	FLI1	chr2	166067212	166067712	neural
chr2:24076164-24076664	ITSN2	FLI1	chr2	24076164	24076664	neural
chr8:100664462-100664962	PABPC1	FLI1	chr8	100664462	100664962	neural
chr18:13382827-13383327	LDLRAD4	FLI1	chr18	13382827	13383327	neural
chr8:132985496-132985996	SLA	FLI1	chr8	132985496	132985996	neural
chr8:133066973-133067473	SLA	FLI1	chr8	133066973	133067473	neural
chr1:45584506-45585006	GPBP1L1	FLI1	chr1	45584506	45585006	neural
chr2:113863132-113863632	ACTR3	FLI1	chr2	113863132	113863632	neural
chr15:56984997-56985497	TCF12	FLI1	chr15	56984997	56985497	neural
chr11:72935620-72936120	ATG16L2	FLI1	chr11	72935620	72936120	neural
chr18:13563267-13563767	LDLRAD4	FLI1	chr18	13563267	13563767	neural
chr14:73424457-73424957	NUMB	FLI1	chr14	73424457	73424957	neural
chr5:100901871-100902371	ST8SIA4	FLI1	chr5	100901871	100902371	neural
chr18:13377443-13377943	LDLRAD4	FLI1	chr18	13377443	13377943	neural
chr15:101242574-101243074	CHSY1	FLI1	chr15	101242574	101243074	neural
chr1:222767178-222767678	DISP1	FLI1	chr1	222767178	222767678	neural
chr17:29709445-29709945	SSH2	FLI1	chr17	29709445	29709945	neural
chr17:29682967-29683467	SSH2	FLI1	chr17	29682967	29683467	neural
chr2:24448771-24449271	ITSN2	FLI1	chr2	24448771	24449271	neural
chr15:57081869-57082369	TCF12	FLI1	chr15	57081869	57082369	neural
chr10:22605224-22605724	PIP4K2A	FLI1	chr10	22605224	22605724	neural
chr17:65008843-65009343	GNA13	FLI1	chr17	65008843	65009343	neural
chr8:132895480-132895980	SLA	FLI1	chr8	132895480	132895980	neural
chr15:56887024-56887524	TCF12	FLI1	chr15	56887024	56887524	neural
chr11:59210673-59211173	FAM111A	FLI1	chr11	59210673	59211173	neural
chr1:19477272-19477772	CAPZB	FLI1	chr1	19477272	19477772	neural
chr1:19495677-19496177	CAPZB	FLI1	chr1	19495677	19496177	neural
chr9:130893524-130894024	ABL1	FLI1	chr9	130893524	130894024	neural
chr11:86062643-86063143	PICALM	FLI1	chr11	86062643	86063143	neural
chr8:81153987-81154487	PAG1	FLI1	chr8	81153987	81154487	neural
chr15:57337757-57338257	TCF12	FLI1	chr15	57337757	57338257	neural
chr17:29722505-29723005	SSH2	FLI1	chr17	29722505	29723005	neural
chr17:29589427-29589927	SSH2	FLI1	chr17	29589427	29589927	neural
chr12:49655736-49656236	FMNL3	FLI1	chr12	49655736	49656236	neural
chr7:157318258-157318758	DNAJB6	FLI1	chr7	157318258	157318758	neural
chr20:37316208-37316708	RPN2	FLI1	chr20	37316208	37316708	neural
chr8:133072098-133072598	SLA	FLI1	chr8	133072098	133072598	neural
chr3:187051930-187052430	ST6GAL1	FLI1	chr3	187051930	187052430	neural
chr14:73464996-73465496	NUMB	FLI1	chr14	73464996	73465496	neural
chr10:90742087-90742587	HTR7	FLI1	chr10	90742087	90742587	neural
chr18:13538989-13539489	LDLRAD4	FLI1	chr18	13538989	13539489	neural
chr9:99039565-99040065	TGFBR1	FLI1	chr9	99039565	99040065	neural
chr2:26008803-26009303	RAB10	FLI1	chr2	26008803	26009303	neural
chr12:49696684-49697184	FMNL3	FLI1	chr12	49696684	49697184	neural
chr15:62657114-62657614	TLN2	FLI1	chr15	62657114	62657614	neural
chr20:20680942-20681442	RALGAPA2	FLI1	chr20	20680942	20681442	neural
chr15:101239584-101240084	CHSY1	FLI1	chr15	101239584	101240084	neural
chr18:13726404-13726904	LDLRAD4	FLI1	chr18	13726404	13726904	neural
chr7:7251156-7251656	C1GALT1	FLI1	chr7	7251156	7251656	neural
chr8:133139389-133139889	SLA	FLI1	chr8	133139389	133139889	neural
chr15:74006919-74007419	PML	FLI1	chr15	74006919	74007419	neural
chr2:201120304-201120804	CFLAR	FLI1	chr2	201120304	201120804	neural
chr3:186996837-186997337	ST6GAL1	FLI1	chr3	186996837	186997337	neural
chrX:81201802-81202302	SH3BGRL	FLI1	chrX	81201802	81202302	neural
chr1:212671204-212671704	NSL1	FLI1	chr1	212671204	212671704	neural
chr9:99013661-99014161	TGFBR1	FLI1	chr9	99013661	99014161	neural
chr6:129709934-129710434	ARHGAP18	FLI1	chr6	129709934	129710434	neural
chr7:106811944-106812444	PIK3CG	FLI1	chr7	106811944	106812444	neural
chr19:12785607-12786107	MAN2B1	FLI1	chr19	12785607	12786107	neural
chr20:20710519-20711019	RALGAPA2	FLI1	chr20	20710519	20711019	neural
chr6:47414787-47415287	CD2AP	FLI1	chr6	47414787	47415287	neural
chr1:19469313-19469813	CAPZB	FLI1	chr1	19469313	19469813	neural
chr3:186956330-186956830	ST6GAL1	FLI1	chr3	186956330	186956830	neural
chr11:59142635-59143135	FAM111A	FLI1	chr11	59142635	59143135	neural
chr1:19435135-19435635	CAPZB	FLI1	chr1	19435135	19435635	neural
chr17:29723621-29724121	SSH2	FLI1	chr17	29723621	29724121	neural
chr10:22742688-22743188	PIP4K2A	FLI1	chr10	22742688	22743188	neural
chr15:64455796-64456296	TRIP4	FLI1	chr15	64455796	64456296	neural
chr8:132982290-132982790	SLA	FLI1	chr8	132982290	132982790	neural
chr10:22621635-22622135	PIP4K2A	FLI1	chr10	22621635	22622135	neural
chr11:59247763-59248263	FAM111A	FLI1	chr11	59247763	59248263	neural
chr3:187017199-187017699	ST6GAL1	FLI1	chr3	187017199	187017699	neural
chr8:81140745-81141245	PAG1	FLI1	chr8	81140745	81141245	neural
chr9:112067971-112068471	PTBP3	FLI1	chr9	112067971	112068471	neural
chr5:100780023-100780523	ST8SIA4	FLI1	chr5	100780023	100780523	neural
chr12:25958338-25958838	RASSF8	FLI1	chr12	25958338	25958838	neural
chr10:6014068-6014568	FBH1	FLI1	chr10	6014068	6014568	neural
chr19:12783873-12784373	MAN2B1	FLI1	chr19	12783873	12784373	neural
chr2:201126551-201127051	CFLAR	FLI1	chr2	201126551	201127051	neural
chr6:113879389-113879889	MARCKS	FLI1	chr6	113879389	113879889	neural
chr12:26126299-26126799	RASSF8	FLI1	chr12	26126299	26126799	neural
chr1:161738789-161739289	ATF6	FLI1	chr1	161738789	161739289	neural
chr6:37820043-37820543	ZFAND3	FLI1	chr6	37820043	37820543	neural
chr2:113966711-113967211	ACTR3	FLI1	chr2	113966711	113967211	neural
chr9:130756099-130756599	ABL1	FLI1	chr9	130756099	130756599	neural
chr1:19395371-19395871	CAPZB	FLI1	chr1	19395371	19395871	neural
chr12:49698944-49699444	FMNL3	FLI1	chr12	49698944	49699444	neural
chr13:29954348-29954848	UBL3	FLI1	chr13	29954348	29954848	neural
chr12:68612805-68613305	RAP1B	FLI1	chr12	68612805	68613305	neural
chr1:19387068-19387568	CAPZB	FLI1	chr1	19387068	19387568	neural
chr5:61323010-61323510	ZSWIM6	FLI1	chr5	61323010	61323510	neural
chr20:20782128-20782628	RALGAPA2	FLI1	chr20	20782128	20782628	neural
chr8:81065184-81065684	PAG1	FLI1	chr8	81065184	81065684	neural
chr12:26149922-26150422	RASSF8	FLI1	chr12	26149922	26150422	neural
chr6:144343809-144344309	UTRN	FLI1	chr6	144343809	144344309	neural
chr10:22573539-22574039	PIP4K2A	FLI1	chr10	22573539	22574039	neural
chr18:13381837-13382337	LDLRAD4	FLI1	chr18	13381837	13382337	neural
chr15:62658408-62658908	TLN2	FLI1	chr15	62658408	62658908	neural
chr12:26130682-26131182	RASSF8	FLI1	chr12	26130682	26131182	neural
chr17:29561853-29562353	SSH2	FLI1	chr17	29561853	29562353	neural
chr15:57408899-57409399	TCF12	FLI1	chr15	57408899	57409399	neural
chr12:68611228-68611728	RAP1B	FLI1	chr12	68611228	68611728	neural
chr1:161740832-161741332	ATF6	FLI1	chr1	161740832	161741332	neural
chr5:100904179-100904679	ST8SIA4	FLI1	chr5	100904179	100904679	neural
chr5:61604594-61605094	ZSWIM6	FLI1	chr5	61604594	61605094	neural
chr2:201151365-201151865	CFLAR	FLI1	chr2	201151365	201151865	neural
chr20:37270479-37270979	RPN2	FLI1	chr20	37270479	37270979	neural
chr17:29726794-29727294	SSH2	FLI1	chr17	29726794	29727294	neural
chr17:29682170-29682670	SSH2	FLI1	chr17	29682170	29682670	neural
chr15:80026792-80027292	ZFAND6	FLI1	chr15	80026792	80027292	neural
chr20:20734412-20734912	RALGAPA2	FLI1	chr20	20734412	20734912	neural
chr3:187014306-187014806	ST6GAL1	FLI1	chr3	187014306	187014806	neural
chr12:49671016-49671516	FMNL3	FLI1	chr12	49671016	49671516	neural
chr10:26879621-26880121	ABI1	FLI1	chr10	26879621	26880121	neural
chr1:28887494-28887994	EPB41	FLI1	chr1	28887494	28887994	neural
chr19:34269891-34270391	LSM14A	FLI1	chr19	34269891	34270391	neural
chr4:2799249-2799749	SH3BP2	FLI1	chr4	2799249	2799749	neural
chr7:29140818-29141318	CPVL	FLI1	chr7	29140818	29141318	neural
chr10:90723271-90723771	HTR7	FLI1	chr10	90723271	90723771	neural
chr2:134289165-134289665	MGAT5	FLI1	chr2	134289165	134289665	neural
chr9:112073134-112073634	PTBP3	FLI1	chr9	112073134	112073634	neural
chr7:106866670-106867170	PIK3CG	FLI1	chr7	106866670	106867170	neural
chr7:7251696-7252196	C1GALT1	FLI1	chr7	7251696	7252196	neural
chr12:63944783-63945283	SRGAP1	FLI1	chr12	63944783	63945283	neural
chrX:139909619-139910119	ATP11C	FLI1	chrX	139909619	139910119	neural
chr18:13376628-13377128	LDLRAD4	FLI1	chr18	13376628	13377128	neural
chr2:201129099-201129599	CFLAR	FLI1	chr2	201129099	201129599	neural
chr10:3805800-3806300	KLF6	FLI1	chr10	3805800	3806300	neural
chr9:99138433-99138933	TGFBR1	FLI1	chr9	99138433	99138933	neural
chr15:56918359-56918859	TCF12	FLI1	chr15	56918359	56918859	neural
chr11:86202694-86203194	PICALM	FLI1	chr11	86202694	86203194	neural
chr10:3720527-3721027	KLF6	FLI1	chr10	3720527	3721027	neural
chr18:13482091-13482591	LDLRAD4	FLI1	chr18	13482091	13482591	neural
chr9:130768218-130768718	ABL1	FLI1	chr9	130768218	130768718	neural
chr4:2812015-2812515	SH3BP2	FLI1	chr4	2812015	2812515	neural
chr2:201130850-201131350	CFLAR	FLI1	chr2	201130850	201131350	neural
chr12:49640086-49640586	FMNL3	FLI1	chr12	49640086	49640586	neural
chr18:13470548-13471048	LDLRAD4	FLI1	chr18	13470548	13471048	neural
chr7:26709146-26709646	SKAP2	FLI1	chr7	26709146	26709646	neural
chr17:29641039-29641539	SSH2	FLI1	chr17	29641039	29641539	neural
chr2:20049606-20050106	LAPTM4A	FLI1	chr2	20049606	20050106	neural
chr4:39698366-39698866	UBE2K	FLI1	chr4	39698366	39698866	neural
chr1:51606251-51606751	EPS15	FLI1	chr1	51606251	51606751	neural
chr8:133146905-133147405	SLA	FLI1	chr8	133146905	133147405	neural
chr10:22436702-22437202	PIP4K2A	FLI1	chr10	22436702	22437202	neural
chr19:34104115-34104615	LSM14A	FLI1	chr19	34104115	34104615	neural
chr3:186930180-186930680	ST6GAL1	FLI1	chr3	186930180	186930680	neural
chr1:28914267-28914767	EPB41	FLI1	chr1	28914267	28914767	neural
chr12:49653025-49653525	FMNL3	FLI1	chr12	49653025	49653525	neural
chr10:90723827-90724327	HTR7	FLI1	chr10	90723827	90724327	neural
chr12:26196289-26196789	RASSF8	FLI1	chr12	26196289	26196789	neural
chr2:113799242-113799742	ACTR3	FLI1	chr2	113799242	113799742	neural
chr15:79932348-79932848	ZFAND6	FLI1	chr15	79932348	79932848	neural
chr3:187012752-187013252	ST6GAL1	FLI1	chr3	187012752	187013252	neural
chr10:3782034-3782534	KLF6	FLI1	chr10	3782034	3782534	neural
chr1:45687996-45688496	GPBP1L1	FLI1	chr1	45687996	45688496	neural
chr5:50663553-50664053	PARP8	FLI1	chr5	50663553	50664053	neural
chr15:57246373-57246873	TCF12	FLI1	chr15	57246373	57246873	neural
chr7:106865019-106865519	PIK3CG	FLI1	chr7	106865019	106865519	neural
chr18:13222184-13222684	LDLRAD4	FLI1	chr18	13222184	13222684	neural
chr12:49821005-49821505	FMNL3	FLI1	chr12	49821005	49821505	neural
chr4:2800933-2801433	SH3BP2	FLI1	chr4	2800933	2801433	neural
chr7:26863607-26864107	SKAP2	FLI1	chr7	26863607	26864107	neural
chr15:101148433-101148933	CHSY1	FLI1	chr15	101148433	101148933	neural
chr6:144151249-144151749	UTRN	FLI1	chr6	144151249	144151749	neural
chr10:44974851-44975351	RASSF4	FLI1	chr10	44974851	44975351	neural
chr15:80160555-80161055	ZFAND6	FLI1	chr15	80160555	80161055	neural
chr15:57403774-57404274	TCF12	FLI1	chr15	57403774	57404274	neural
chr3:187139427-187139927	ST6GAL1	FLI1	chr3	187139427	187139927	neural
chr2:26184620-26185120	RAB10	FLI1	chr2	26184620	26185120	neural
chr5:78221896-78222396	AP3B1	FLI1	chr5	78221896	78222396	neural
chr5:78109742-78110242	AP3B1	FLI1	chr5	78109742	78110242	neural
chr8:132893540-132894040	SLA	FLI1	chr8	132893540	132894040	neural
chr8:133093876-133094376	SLA	FLI1	chr8	133093876	133094376	neural
chr3:186782422-186782922	ST6GAL1	FLI1	chr3	186782422	186782922	neural
chr9:99109441-99109941	TGFBR1	FLI1	chr9	99109441	99109941	neural
chr3:186783668-186784168	ST6GAL1	FLI1	chr3	186783668	186784168	neural
chr3:187016631-187017131	ST6GAL1	FLI1	chr3	187016631	187017131	neural
chr15:56923387-56923887	TCF12	FLI1	chr15	56923387	56923887	neural
chr1:51518869-51519369	EPS15	FLI1	chr1	51518869	51519369	neural
chr15:57412369-57412869	TCF12	FLI1	chr15	57412369	57412869	neural
chr3:187011942-187012442	ST6GAL1	FLI1	chr3	187011942	187012442	neural
chr1:182795524-182796024	NPL	FLI1	chr1	182795524	182796024	neural
chr10:22723216-22723716	PIP4K2A	FLI1	chr10	22723216	22723716	neural
chr10:22615839-22616339	PIP4K2A	FLI1	chr10	22615839	22616339	neural
chr12:63955783-63956283	SRGAP1	FLI1	chr12	63955783	63956283	neural
chr1:19414343-19414843	CAPZB	FLI1	chr1	19414343	19414843	neural
chr3:186967598-186968098	ST6GAL1	FLI1	chr3	186967598	186968098	neural
chr3:23865946-23866446	UBE2E1	FLI1	chr3	23865946	23866446	neural
chr1:51551741-51552241	EPS15	FLI1	chr1	51551741	51552241	neural
chr11:86069634-86070134	PICALM	FLI1	chr11	86069634	86070134	neural
chr1:19451005-19451505	CAPZB	FLI1	chr1	19451005	19451505	neural
chr7:26864489-26864989	SKAP2	FLI1	chr7	26864489	26864989	neural
chr1:19485400-19485900	CAPZB	FLI1	chr1	19485400	19485900	neural
chr20:37356375-37356875	RPN2	FLI1	chr20	37356375	37356875	neural
chr17:65055577-65056077	GNA13	FLI1	chr17	65055577	65056077	neural
chr2:162344618-162345118	GCA	FLI1	chr2	162344618	162345118	neural
chr2:200772577-200773077	CLK1	FLI1	chr2	200772577	200773077	neural
chr15:79989637-79990137	ZFAND6	FLI1	chr15	79989637	79990137	neural
chr15:64456692-64457192	TRIP4	FLI1	chr15	64456692	64457192	neural
chr6:113805145-113805645	MARCKS	FLI1	chr6	113805145	113805645	neural
chr1:19448704-19449204	CAPZB	FLI1	chr1	19448704	19449204	neural
chr6:37818262-37818762	ZFAND3	FLI1	chr6	37818262	37818762	neural
chr5:100900614-100901114	ST8SIA4	FLI1	chr5	100900614	100901114	neural
chr6:113855063-113855563	MARCKS	FLI1	chr6	113855063	113855563	neural
chr8:81014491-81014991	PAG1	FLI1	chr8	81014491	81014991	neural
chr2:200862378-200862878	CLK1	FLI1	chr2	200862378	200862878	neural
chr3:187017739-187018239	ST6GAL1	FLI1	chr3	187017739	187018239	neural
chr15:56919051-56919551	TCF12	FLI1	chr15	56919051	56919551	neural
chr4:2804774-2805274	SH3BP2	FLI1	chr4	2804774	2805274	neural
chr12:68745285-68745785	RAP1B	FLI1	chr12	68745285	68745785	neural
chr9:130766856-130767356	ABL1	FLI1	chr9	130766856	130767356	neural
chr5:61666152-61666652	ZSWIM6	FLI1	chr5	61666152	61666652	neural
chr14:92258401-92258901	CPSF2	FLI1	chr14	92258401	92258901	neural
chr1:45802707-45803207	GPBP1L1	FLI1	chr1	45802707	45803207	neural
chr10:90858237-90858737	HTR7	FLI1	chr10	90858237	90858737	neural
chr5:100746652-100747152	ST8SIA4	FLI1	chr5	100746652	100747152	neural
chr5:61290880-61291380	ZSWIM6	FLI1	chr5	61290880	61291380	neural
chr1:222814812-222815312	DISP1	FLI1	chr1	222814812	222815312	neural
chr2:134208770-134209270	MGAT5	FLI1	chr2	134208770	134209270	neural
chr10:22609979-22610479	PIP4K2A	FLI1	chr10	22609979	22610479	neural
chr10:26869515-26870015	ABI1	FLI1	chr10	26869515	26870015	neural
chr10:110867449-110867949	PDCD4	FLI1	chr10	110867449	110867949	neural
chr9:112069615-112070115	PTBP3	FLI1	chr9	112069615	112070115	neural
chr4:2798329-2798829	SH3BP2	FLI1	chr4	2798329	2798829	neural
chr5:141958007-141958507	DELE1	FLI1	chr5	141958007	141958507	neural
chr9:130756624-130757124	ABL1	FLI1	chr9	130756624	130757124	neural
chr12:26195074-26195574	RASSF8	FLI1	chr12	26195074	26195574	neural
chrX:139932891-139933391	ATP11C	FLI1	chrX	139932891	139933391	neural
chr7:29202633-29203133	CPVL	FLI1	chr7	29202633	29203133	neural
chr12:26199398-26199898	RASSF8	FLI1	chr12	26199398	26199898	neural
chr18:13472139-13472639	LDLRAD4	FLI1	chr18	13472139	13472639	neural
chr17:29681082-29681582	SSH2	FLI1	chr17	29681082	29681582	neural
chr5:61304525-61305025	ZSWIM6	FLI1	chr5	61304525	61305025	neural
chr18:13562657-13563157	LDLRAD4	FLI1	chr18	13562657	13563157	neural
chr17:64985786-64986286	GNA13	FLI1	chr17	64985786	64986286	neural
chr5:50693955-50694455	PARP8	FLI1	chr5	50693955	50694455	neural
chr11:86141583-86142083	PICALM	FLI1	chr11	86141583	86142083	neural
chr1:19447603-19448103	CAPZB	FLI1	chr1	19447603	19448103	neural
chr10:22849331-22849831	PIP4K2A	FLI1	chr10	22849331	22849831	neural
chr15:62649710-62650210	TLN2	FLI1	chr15	62649710	62650210	neural
chr17:29706333-29706833	SSH2	FLI1	chr17	29706333	29706833	neural
chr12:26097004-26097504	RASSF8	FLI1	chr12	26097004	26097504	neural
chr11:59143511-59144011	FAM111A	FLI1	chr11	59143511	59144011	neural
chr10:3781289-3781789	KLF6	FLI1	chr10	3781289	3781789	neural
chr8:133081545-133082045	SLA	FLI1	chr8	133081545	133082045	neural
chr11:86143411-86143911	PICALM	FLI1	chr11	86143411	86143911	neural
chr10:22710343-22710843	PIP4K2A	FLI1	chr10	22710343	22710843	neural
chr2:201260292-201260792	CFLAR	FLI1	chr2	201260292	201260792	neural
chr1:212606614-212607114	NSL1	FLI1	chr1	212606614	212607114	neural
chr15:57421500-57422000	TCF12	FLI1	chr15	57421500	57422000	neural
chr8:81068874-81069374	PAG1	FLI1	chr8	81068874	81069374	neural
chr12:25960078-25960578	RASSF8	FLI1	chr12	25960078	25960578	neural
chr1:19210103-19210603	CAPZB	FLI1	chr1	19210103	19210603	neural
chr18:13471145-13471645	LDLRAD4	FLI1	chr18	13471145	13471645	neural
chr1:168145685-168146185	DCAF6	FLI1	chr1	168145685	168146185	neural
chr17:29716524-29717024	SSH2	FLI1	chr17	29716524	29717024	neural
chr1:161622201-161622701	ATF6	FLI1	chr1	161622201	161622701	neural
chr11:78424584-78425084	NARS2	FLI1	chr11	78424584	78425084	neural
chr1:19375861-19376361	CAPZB	FLI1	chr1	19375861	19376361	neural
chr1:176211245-176211745	COP1	FLI1	chr1	176211245	176211745	neural
chr9:99056853-99057353	TGFBR1	FLI1	chr9	99056853	99057353	neural
chr8:133074806-133075306	SLA	FLI1	chr8	133074806	133075306	neural
chr17:29720508-29721008	SSH2	FLI1	chr17	29720508	29721008	neural
chr2:162288568-162289068	GCA	FLI1	chr2	162288568	162289068	neural
chr11:59216648-59217148	FAM111A	FLI1	chr11	59216648	59217148	neural
chr6:144284929-144285429	UTRN	FLI1	chr6	144284929	144285429	neural
chr1:19505556-19506056	CAPZB	FLI1	chr1	19505556	19506056	neural
chr3:186931205-186931705	ST6GAL1	FLI1	chr3	186931205	186931705	neural
chr15:101151196-101151696	CHSY1	FLI1	chr15	101151196	101151696	neural
chr3:186871347-186871847	ST6GAL1	FLI1	chr3	186871347	186871847	neural
chr7:157302333-157302833	DNAJB6	FLI1	chr7	157302333	157302833	neural
chr5:61658471-61658971	ZSWIM6	FLI1	chr5	61658471	61658971	neural
chr9:99059335-99059835	TGFBR1	FLI1	chr9	99059335	99059835	neural
chr15:101175383-101175883	CHSY1	FLI1	chr15	101175383	101175883	neural
chr3:23805611-23806111	UBE2E1	FLI1	chr3	23805611	23806111	neural
chr11:59144550-59145050	FAM111A	FLI1	chr11	59144550	59145050	neural
chr7:28986744-28987244	CPVL	FLI1	chr7	28986744	28987244	neural
chr1:182790764-182791264	NPL	FLI1	chr1	182790764	182791264	neural
chr1:51429844-51430344	EPS15	FLI1	chr1	51429844	51430344	neural
chrX:136759967-136760467	ARHGEF6	FLI1	chrX	136759967	136760467	neural
chr3:186940891-186941391	ST6GAL1	FLI1	chr3	186940891	186941391	neural
chr10:22666384-22666884	PIP4K2A	FLI1	chr10	22666384	22666884	neural
chr12:26151068-26151568	RASSF8	FLI1	chr12	26151068	26151568	neural
chr1:45543815-45544315	GPBP1L1	FLI1	chr1	45543815	45544315	neural
chr11:78292066-78292566	NARS2	FLI1	chr11	78292066	78292566	neural
chr17:29640239-29640739	SSH2	FLI1	chr17	29640239	29640739	neural
chr3:187082717-187083217	ST6GAL1	FLI1	chr3	187082717	187083217	neural
chr2:201182743-201183243	CFLAR	FLI1	chr2	201182743	201183243	neural
chr18:13218328-13218828	LDLRAD4	FLI1	chr18	13218328	13218828	neural
chr2:36915582-36916082	HEATR5B	FLI1	chr2	36915582	36916082	neural
chr10:3774293-3774793	KLF6	FLI1	chr10	3774293	3774793	neural
chr3:186960235-186960735	ST6GAL1	FLI1	chr3	186960235	186960735	neural
chr4:2931695-2932195	SH3BP2	FLI1	chr4	2931695	2932195	neural
chr19:34282971-34283471	LSM14A	FLI1	chr19	34282971	34283471	neural
chr18:13465507-13466007	LDLRAD4	FLI1	chr18	13465507	13466007	neural
chr2:166375832-166376332	SCN9A	FLI1	chr2	166375832	166376332	neural
chr1:19430354-19430854	CAPZB	FLI1	chr1	19430354	19430854	neural
chr12:49825008-49825508	FMNL3	FLI1	chr12	49825008	49825508	neural
chr1:19314059-19314559	CAPZB	FLI1	chr1	19314059	19314559	neural
chr11:78465230-78465730	NARS2	FLI1	chr11	78465230	78465730	neural
chr10:44947651-44948151	RASSF4	FLI1	chr10	44947651	44948151	neural
chr18:13317676-13318176	LDLRAD4	FLI1	chr18	13317676	13318176	neural
chr18:13464764-13465264	LDLRAD4	FLI1	chr18	13464764	13465264	neural
chr14:73465789-73466289	NUMB	FLI1	chr14	73465789	73466289	neural
chr1:162003619-162004119	ATF6	FLI1	chr1	162003619	162004119	neural
chr1:45621503-45622003	GPBP1L1	FLI1	chr1	45621503	45622003	neural
chr10:90725813-90726313	HTR7	FLI1	chr10	90725813	90726313	neural
chr15:57395299-57395799	TCF12	FLI1	chr15	57395299	57395799	neural
chr3:187044281-187044781	ST6GAL1	FLI1	chr3	187044281	187044781	neural
chr11:72741374-72741874	ATG16L2	FLI1	chr11	72741374	72741874	neural
chr5:61320822-61321322	ZSWIM6	FLI1	chr5	61320822	61321322	neural
chr1:19596645-19597145	CAPZB	FLI1	chr1	19596645	19597145	neural
chr3:186826739-186827239	ST6GAL1	FLI1	chr3	186826739	186827239	neural
chr7:7051226-7051726	C1GALT1	FLI1	chr7	7051226	7051726	neural
chr8:132978903-132979403	SLA	FLI1	chr8	132978903	132979403	neural
chr15:57080193-57080693	TCF12	FLI1	chr15	57080193	57080693	neural
chr12:49842753-49843253	FMNL3	FLI1	chr12	49842753	49843253	neural
chr20:20761303-20761803	RALGAPA2	FLI1	chr20	20761303	20761803	neural
chr10:22766138-22766638	PIP4K2A	FLI1	chr10	22766138	22766638	neural
chr1:161739792-161740292	ATF6	FLI1	chr1	161739792	161740292	neural
chr12:49828296-49828796	FMNL3	FLI1	chr12	49828296	49828796	neural
chr17:29620037-29620537	SSH2	FLI1	chr17	29620037	29620537	neural
chr17:29884997-29885497	SSH2	FLI1	chr17	29884997	29885497	neural
chr12:49705561-49706061	FMNL3	FLI1	chr12	49705561	49706061	neural
chr10:6086291-6086791	FBH1	FLI1	chr10	6086291	6086791	neural
chr12:49662938-49663438	FMNL3	FLI1	chr12	49662938	49663438	neural
chr17:29677344-29677844	SSH2	FLI1	chr17	29677344	29677844	neural
chr11:72717964-72718464	ATG16L2	FLI1	chr11	72717964	72718464	neural
chr7:7103258-7103758	C1GALT1	FLI1	chr7	7103258	7103758	neural
chr15:57299751-57300251	TCF12	FLI1	chr15	57299751	57300251	neural
chrY:12662043-12662543	USP9Y	FLI1	chrY	12662043	12662543	neural
chr12:68787396-68787896	RAP1B	FLI1	chr12	68787396	68787896	neural
chr1:19418293-19418793	CAPZB	FLI1	chr1	19418293	19418793	neural
chr15:57422038-57422538	TCF12	FLI1	chr15	57422038	57422538	neural
chr1:212683251-212683751	NSL1	FLI1	chr1	212683251	212683751	neural
chr17:29669187-29669687	SSH2	FLI1	chr17	29669187	29669687	neural
chr12:49649093-49649593	FMNL3	FLI1	chr12	49649093	49649593	neural
chrY:12662819-12663319	USP9Y	FLI1	chrY	12662819	12663319	neural
chr20:37275003-37275503	RPN2	FLI1	chr20	37275003	37275503	neural
chr5:141951399-141951899	DELE1	FLI1	chr5	141951399	141951899	neural
chr1:223143090-223143590	DISP1	FLI1	chr1	223143090	223143590	neural
chr12:49644501-49645001	FMNL3	FLI1	chr12	49644501	49645001	neural
chr10:110859778-110860278	PDCD4	FLI1	chr10	110859778	110860278	neural
chr8:81132603-81133103	PAG1	FLI1	chr8	81132603	81133103	neural
chr8:86344074-86344574	WWP1	FLI1	chr8	86344074	86344574	neural
chr15:56812765-56813265	TCF12	FLI1	chr15	56812765	56813265	neural
chr5:100706706-100707206	ST8SIA4	FLI1	chr5	100706706	100707206	neural
chr5:77937417-77937917	AP3B1	FLI1	chr5	77937417	77937917	neural
chr6:144181551-144182051	UTRN	FLI1	chr6	144181551	144182051	neural
chr6:113970306-113970806	MARCKS	FLI1	chr6	113970306	113970806	neural
chrX:136767189-136767689	ARHGEF6	FLI1	chrX	136767189	136767689	neural
chr15:64507299-64507799	TRIP4	FLI1	chr15	64507299	64507799	neural
chr1:19391356-19391856	CAPZB	FLI1	chr1	19391356	19391856	neural
chr15:62653056-62653556	TLN2	FLI1	chr15	62653056	62653556	neural
chr2:134137204-134137704	MGAT5	FLI1	chr2	134137204	134137704	neural
chr15:101140054-101140554	CHSY1	FLI1	chr15	101140054	101140554	neural
chr2:201258428-201258928	CFLAR	FLI1	chr2	201258428	201258928	neural
chr1:51548867-51549367	EPS15	FLI1	chr1	51548867	51549367	neural
chr7:27095827-27096327	SKAP2	FLI1	chr7	27095827	27096327	neural
chr1:19436722-19437222	CAPZB	FLI1	chr1	19436722	19437222	neural
chr1:28926788-28927288	EPB41	FLI1	chr1	28926788	28927288	neural
chr11:59212688-59213188	FAM111A	FLI1	chr11	59212688	59213188	neural
chr3:186931844-186932344	ST6GAL1	FLI1	chr3	186931844	186932344	neural
chr3:3799841-3800341	LRRN1	KLF12	chr3	3799841	3800341	neural
chr7:21542945-21543445	SP4	KLF12	chr7	21542945	21543445	neural
chr13:96900851-96901351	HS6ST3	KLF12	chr13	96900851	96901351	neural
chr12:30926209-30926709	TSPAN11	KLF12	chr12	30926209	30926709	neural
chr12:49538592-49539092	SPATS2	KLF12	chr12	49538592	49539092	neural
chr2:51013011-51013511	NRXN1	KLF12	chr2	51013011	51013511	neural
chr1:57264984-57265484	DAB1	KLF12	chr1	57264984	57265484	neural
chr3:62462192-62462692	CADPS	KLF12	chr3	62462192	62462692	neural
chr7:120272244-120272744	KCND2	KLF12	chr7	120272244	120272744	neural
chr8:135732491-135732991	KHDRBS3	KLF12	chr8	135732491	135732991	neural
chr10:31320747-31321247	ZEB1	KLF12	chr10	31320747	31321247	neural
chr11:19116780-19117280	ZDHHC13	KLF12	chr11	19116780	19117280	neural
chr7:8389920-8390420	NXPH1	KLF12	chr7	8389920	8390420	neural
chr20:2558331-2558831	EBF4	KLF12	chr20	2558331	2558831	neural
chr8:135664729-135665229	KHDRBS3	KLF12	chr8	135664729	135665229	neural
chr20:19757763-19758263	SLC24A3	KLF12	chr20	19757763	19758263	neural
chr2:30230428-30230928	LBH	KLF12	chr2	30230428	30230928	neural
chr12:23722595-23723095	SOX5	KLF12	chr12	23722595	23723095	neural
chr11:83403917-83404417	CCDC90B	KLF12	chr11	83403917	83404417	neural
chr4:30719603-30720103	PCDH7	KLF12	chr4	30719603	30720103	neural
chr1:35079104-35079604	SFPQ	KLF12	chr1	35079104	35079604	neural
chr7:120418890-120419390	KCND2	KLF12	chr7	120418890	120419390	neural
chr7:11775983-11776483	THSD7A	KLF12	chr7	11775983	11776483	neural
chr5:43557370-43557870	NNT	KLF12	chr5	43557370	43557870	neural
chr9:14692401-14692901	ZDHHC21	KLF12	chr9	14692401	14692901	neural
chr9:101029056-101029556	PLPPR1	KLF12	chr9	101029056	101029556	neural
chr7:8443902-8444402	NXPH1	KLF12	chr7	8443902	8444402	neural
chr7:8441477-8441977	NXPH1	KLF12	chr7	8441477	8441977	neural
chr8:92096762-92097262	RUNX1T1	KLF12	chr8	92096762	92097262	neural
chr19:7959004-7959504	FBN3	KLF12	chr19	7959004	7959504	neural
chr2:14632459-14632959	LRATD1	KLF12	chr2	14632459	14632959	neural
chr12:24710956-24711456	SOX5	KLF12	chr12	24710956	24711456	neural
chr7:8442194-8442694	NXPH1	KLF12	chr7	8442194	8442694	neural
chr3:84958732-84959232	CADM2	KLF12	chr3	84958732	84959232	neural
chr8:135330277-135330777	KHDRBS3	KLF12	chr8	135330277	135330777	neural
chr1:58282696-58283196	DAB1	KLF12	chr1	58282696	58283196	neural
chr4:23873554-23874054	PPARGC1A	KLF12	chr4	23873554	23874054	neural
chr1:190476568-190477068	BRINP3	KLF12	chr1	190476568	190477068	neural
chr11:100687277-100687777	ARHGAP42	KLF12	chr11	100687277	100687777	neural
chr12:24281267-24281767	SOX5	KLF12	chr12	24281267	24281767	neural
chr12:24380131-24380631	SOX5	KLF12	chr12	24380131	24380631	neural
chr1:171841223-171841723	DNM3	KLF12	chr1	171841223	171841723	neural
chr2:212567474-212567974	ERBB4	KLF12	chr2	212567474	212567974	neural
chr8:92104079-92104579	RUNX1T1	KLF12	chr8	92104079	92104579	neural
chr19:8148594-8149094	FBN3	KLF12	chr19	8148594	8149094	neural
chr10:104666034-104666534	SORCS3	KLF12	chr10	104666034	104666534	neural
chr2:30412225-30412725	LBH	KLF12	chr2	30412225	30412725	neural
chr10:104641861-104642361	SORCS3	KLF12	chr10	104641861	104642361	neural
chr20:19735374-19735874	SLC24A3	KLF12	chr20	19735374	19735874	neural
chr2:50760721-50761221	NRXN1	KLF12	chr2	50760721	50761221	neural
chr1:172448738-172449238	DNM3	KLF12	chr1	172448738	172449238	neural
chr3:55368360-55368860	ERC2	KLF12	chr3	55368360	55368860	neural
chr7:8391084-8391584	NXPH1	KLF12	chr7	8391084	8391584	neural
chr1:171911525-171912025	DNM3	KLF12	chr1	171911525	171912025	neural
chr1:190474565-190475065	BRINP3	KLF12	chr1	190474565	190475065	neural
chr1:171741792-171742292	DNM3	KLF12	chr1	171741792	171742292	neural
chr1:107142754-107143254	NTNG1	KLF12	chr1	107142754	107143254	neural
chr8:30912654-30913154	PURG	KLF12	chr8	30912654	30913154	neural
chr1:239816103-239816603	CHRM3	KLF12	chr1	239816103	239816603	neural
chr19:7923633-7924133	FBN3	KLF12	chr19	7923633	7924133	neural
chr12:23929722-23930222	SOX5	KLF12	chr12	23929722	23930222	neural
chr4:175971602-175972102	GPM6A	KLF12	chr4	175971602	175972102	neural
chr1:35191890-35192390	SFPQ	KLF12	chr1	35191890	35192390	neural
chr12:24069828-24070328	SOX5	KLF12	chr12	24069828	24070328	neural
chr20:2872534-2873034	EBF4	KLF12	chr20	2872534	2873034	neural
chr13:74134162-74134662	KLF12	KLF12	chr13	74134162	74134662	neural
chr15:99925899-99926399	ADAMTS17	KLF12	chr15	99925899	99926399	neural
chr20:2700844-2701344	EBF4	KLF12	chr20	2700844	2701344	neural
chr3:192726569-192727069	MB21D2	KLF12	chr3	192726569	192727069	neural
chr1:57418889-57419389	DAB1	KLF12	chr1	57418889	57419389	neural
chr9:101306569-101307069	PLPPR1	KLF12	chr9	101306569	101307069	neural
chr4:169271208-169271708	NEK1	KLF12	chr4	169271208	169271708	neural
chr1:56980220-56980720	DAB1	KLF12	chr1	56980220	56980720	neural
chr19:23249667-23250167	ZNF91	KLF12	chr19	23249667	23250167	neural
chr1:172181273-172181773	DNM3	KLF12	chr1	172181273	172181773	neural
chr5:84381567-84382067	EDIL3	KLF12	chr5	84381567	84382067	neural
chr15:77028126-77028626	RCN2	KLF12	chr15	77028126	77028626	neural
chr2:212227632-212228132	ERBB4	KLF12	chr2	212227632	212228132	neural
chr2:50785876-50786376	NRXN1	KLF12	chr2	50785876	50786376	neural
chr5:31638833-31639333	DROSHA	KLF12	chr5	31638833	31639333	neural
chr13:74133071-74133571	KLF12	KLF12	chr13	74133071	74133571	neural
chr8:92101225-92101725	RUNX1T1	KLF12	chr8	92101225	92101725	neural
chr3:7651350-7651850	GRM7	KLF12	chr3	7651350	7651850	neural
chr4:175917347-175917847	GPM6A	KLF12	chr4	175917347	175917847	neural
chr4:175671541-175672041	GPM6A	KLF12	chr4	175671541	175672041	neural
chr18:28176021-28176521	CDH2	KLF12	chr18	28176021	28176521	neural
chr14:50396617-50397117	CDKL1	KLF12	chr14	50396617	50397117	neural
chr9:20244234-20244734	MLLT3	KLF12	chr9	20244234	20244734	neural
chr2:212539009-212539509	ERBB4	KLF12	chr2	212539009	212539509	neural
chr2:51329157-51329657	NRXN1	KLF12	chr2	51329157	51329657	neural
chr3:6860281-6860781	GRM7	KLF12	chr3	6860281	6860781	neural
chr1:57424460-57424960	DAB1	KLF12	chr1	57424460	57424960	neural
chr6:148934977-148935477	UST	KLF12	chr6	148934977	148935477	neural
chr2:51031497-51031997	NRXN1	KLF12	chr2	51031497	51031997	neural
chr7:43303051-43303551	HECW1	KLF12	chr7	43303051	43303551	neural
chr3:85037269-85037769	CADM2	KLF12	chr3	85037269	85037769	neural
chr8:92019031-92019531	RUNX1T1	KLF12	chr8	92019031	92019531	neural
chr15:100341876-100342376	ADAMTS17	KLF12	chr15	100341876	100342376	neural
chr19:7925307-7925807	FBN3	KLF12	chr19	7925307	7925807	neural
chr9:101162225-101162725	PLPPR1	KLF12	chr9	101162225	101162725	neural
chr12:24563797-24564297	SOX5	KLF12	chr12	24563797	24564297	neural
chr4:176065593-176066093	GPM6A	KLF12	chr4	176065593	176066093	neural
chr8:118026660-118027160	EXT1	KLF12	chr8	118026660	118027160	neural
chr2:50402414-50402914	NRXN1	KLF12	chr2	50402414	50402914	neural
chr2:14678774-14679274	LRATD1	KLF12	chr2	14678774	14679274	neural
chr1:190478817-190479317	BRINP3	KLF12	chr1	190478817	190479317	neural
chr12:24561924-24562424	SOX5	KLF12	chr12	24561924	24562424	neural
chr6:70282097-70282597	FAM135A	KLF12	chr6	70282097	70282597	neural
chr7:43112257-43112757	HECW1	KLF12	chr7	43112257	43112757	neural
chr6:148771026-148771526	UST	KLF12	chr6	148771026	148771526	neural
chr13:73676527-73677027	KLF12	KLF12	chr13	73676527	73677027	neural
chr15:100125611-100126111	ADAMTS17	KLF12	chr15	100125611	100126111	neural
chr8:31032660-31033160	PURG	KLF12	chr8	31032660	31033160	neural
chr1:58619183-58619683	DAB1	KLF12	chr1	58619183	58619683	neural
chr4:30717913-30718413	PCDH7	KLF12	chr4	30717913	30718413	neural
chrY:14829416-14829916	NLGN4Y	KLF12	chrY	14829416	14829916	neural
chr1:239388012-239388512	CHRM3	KLF12	chr1	239388012	239388512	neural
chr20:19758586-19759086	SLC24A3	KLF12	chr20	19758586	19759086	neural
chr4:30721100-30721600	PCDH7	KLF12	chr4	30721100	30721600	neural
chr7:43112900-43113400	HECW1	KLF12	chr7	43112900	43113400	neural
chr14:50560370-50560870	CDKL1	KLF12	chr14	50560370	50560870	neural
chr6:70566696-70567196	FAM135A	KLF12	chr6	70566696	70567196	neural
chr19:8240519-8241019	FBN3	KLF12	chr19	8240519	8241019	neural
chr1:35031637-35032137	SFPQ	KLF12	chr1	35031637	35032137	neural
chr1:57901339-57901839	DAB1	KLF12	chr1	57901339	57901839	neural
chr20:19661049-19661549	SLC24A3	KLF12	chr20	19661049	19661549	neural
chr5:43602392-43602892	NNT	KLF12	chr5	43602392	43602892	neural
chr2:211407695-211408195	ERBB4	KLF12	chr2	211407695	211408195	neural
chr6:148747357-148747857	UST	KLF12	chr6	148747357	148747857	neural
chr3:2097857-2098357	CNTN4	KLF12	chr3	2097857	2098357	neural
chr13:74135256-74135756	KLF12	KLF12	chr13	74135256	74135756	neural
chr4:92303585-92304085	GRID2	KLF12	chr4	92303585	92304085	neural
chr2:14635278-14635778	LRATD1	KLF12	chr2	14635278	14635778	neural
chr13:96684440-96684940	HS6ST3	KLF12	chr13	96684440	96684940	neural
chr9:20683297-20683797	MLLT3	KLF12	chr9	20683297	20683797	neural
chr20:19381952-19382452	SLC24A3	KLF12	chr20	19381952	19382452	neural
chr3:55646960-55647460	ERC2	KLF12	chr3	55646960	55647460	neural
chr7:11212039-11212539	PHF14	KLF12	chr7	11212039	11212539	neural
chr15:76905725-76906225	RCN2	KLF12	chr15	76905725	76906225	neural
chr3:62421226-62421726	CADPS	KLF12	chr3	62421226	62421726	neural
chr7:11831784-11832284	THSD7A	KLF12	chr7	11831784	11832284	neural
chr13:73765902-73766402	KLF12	KLF12	chr13	73765902	73766402	neural
chr15:99986662-99987162	ADAMTS17	KLF12	chr15	99986662	99987162	neural
chr8:117899326-117899826	EXT1	KLF12	chr8	117899326	117899826	neural
chr3:62872349-62872849	CADPS	KLF12	chr3	62872349	62872849	neural
chr1:225652831-225653331	ENAH	KLF12	chr1	225652831	225653331	neural
chr1:57423930-57424430	DAB1	KLF12	chr1	57423930	57424430	neural
chr3:56188189-56188689	ERC2	KLF12	chr3	56188189	56188689	neural
chr9:20242723-20243223	MLLT3	KLF12	chr9	20242723	20243223	neural
chr1:171841971-171842471	DNM3	KLF12	chr1	171841971	171842471	neural
chrY:14524303-14524803	NLGN4Y	KLF12	chrY	14524303	14524803	neural
chr1:65965117-65965617	PDE4B	KLF12	chr1	65965117	65965617	neural
chr5:42423853-42424353	GHR	KLF12	chr5	42423853	42424353	neural
chr2:147846616-147847116	ACVR2A	KLF12	chr2	147846616	147847116	neural
chr6:148746846-148747346	UST	KLF12	chr6	148746846	148747346	neural
chr4:92305394-92305894	GRID2	KLF12	chr4	92305394	92305894	neural
chr13:74134704-74135204	KLF12	KLF12	chr13	74134704	74135204	neural
chr1:35269019-35269519	SFPQ	KLF12	chr1	35269019	35269519	neural
chr1:225651905-225652405	ENAH	KLF12	chr1	225651905	225652405	neural
chr7:11831151-11831651	THSD7A	KLF12	chr7	11831151	11831651	neural
chr2:30231048-30231548	LBH	KLF12	chr2	30231048	30231548	neural
chr4:169660109-169660609	NEK1	KLF12	chr4	169660109	169660609	neural
chr2:50167092-50167592	NRXN1	KLF12	chr2	50167092	50167592	neural
chr20:2748590-2749090	EBF4	KLF12	chr20	2748590	2749090	neural
chr4:30717223-30717723	PCDH7	KLF12	chr4	30717223	30717723	neural
chr1:35192995-35193495	SFPQ	KLF12	chr1	35192995	35193495	neural
chr8:74350072-74350572	GDAP1	KLF12	chr8	74350072	74350572	neural
chr2:50539653-50540153	NRXN1	KLF12	chr2	50539653	50540153	neural
chr2:50346369-50346869	NRXN1	KLF12	chr2	50346369	50346869	neural
chr8:117969278-117969778	EXT1	KLF12	chr8	117969278	117969778	neural
chr1:239997308-239997808	CHRM3	KLF12	chr1	239997308	239997808	neural
chr3:56467667-56468167	ERC2	KLF12	chr3	56467667	56468167	neural
chr3:2274787-2275287	CNTN4	KLF12	chr3	2274787	2275287	neural
chr20:2693125-2693625	EBF4	KLF12	chr20	2693125	2693625	neural
chr1:57319138-57319638	DAB1	KLF12	chr1	57319138	57319638	neural
chr10:104779676-104780176	SORCS3	KLF12	chr10	104779676	104780176	neural
chr12:24089153-24089653	SOX5	KLF12	chr12	24089153	24089653	neural
chr9:135693197-135693697	KCNT1	LHX6	chr9	135693197	135693697	neural
chr7:1666868-1667368	ELFN1	LHX6	chr7	1666868	1667368	neural
chr8:28185291-28185791	PNOC	LHX6	chr8	28185291	28185791	neural
chr4:822672-823172	CPLX1	LHX6	chr4	822672	823172	neural
chr7:8434077-8434577	NXPH1	LHX6	chr7	8434077	8434577	neural
chr2:18057872-18058372	KCNS3	LHX6	chr2	18057872	18058372	neural
chr4:167218865-167219365	SPOCK3	LHX6	chr4	167218865	167219365	neural
chr7:1705093-1705593	ELFN1	LHX6	chr7	1705093	1705593	neural
chr7:1736585-1737085	ELFN1	LHX6	chr7	1736585	1737085	neural
chr4:167233055-167233555	SPOCK3	LHX6	chr4	167233055	167233555	neural
chr2:17880396-17880896	KCNS3	LHX6	chr2	17880396	17880896	neural
chr9:23822718-23823218	ELAVL2	LHX6	chr9	23822718	23823218	neural
chr1:231161823-231162323	TRIM67	LHX6	chr1	231161823	231162323	neural
chr9:23682991-23683491	ELAVL2	LHX6	chr9	23682991	23683491	neural
chr7:1670524-1671024	ELFN1	LHX6	chr7	1670524	1671024	neural
chr3:68912343-68912843	TAFA4	LHX6	chr3	68912343	68912843	neural
chr4:793496-793996	CPLX1	LHX6	chr4	793496	793996	neural
chr7:1749552-1750052	ELFN1	LHX6	chr7	1749552	1750052	neural
chr7:1725380-1725880	ELFN1	LHX6	chr7	1725380	1725880	neural
chr2:18047023-18047523	KCNS3	LHX6	chr2	18047023	18047523	neural
chr4:23888120-23888620	PPARGC1A	LHX6	chr4	23888120	23888620	neural
chr7:1537911-1538411	ELFN1	LHX6	chr7	1537911	1538411	neural
chr7:1812311-1812811	ELFN1	LHX6	chr7	1812311	1812811	neural
chr8:28190012-28190512	PNOC	LHX6	chr8	28190012	28190512	neural
chr8:28318152-28318652	PNOC	LHX6	chr8	28318152	28318652	neural
chr7:1734079-1734579	ELFN1	LHX6	chr7	1734079	1734579	neural
chr7:8441477-8441977	NXPH1	LHX6	chr7	8441477	8441977	neural
chr7:1666325-1666825	ELFN1	LHX6	chr7	1666325	1666825	neural
chr7:1671293-1671793	ELFN1	LHX6	chr7	1671293	1671793	neural
chr7:1853983-1854483	ELFN1	LHX6	chr7	1853983	1854483	neural
chr7:1843585-1844085	ELFN1	LHX6	chr7	1843585	1844085	neural
chr7:1647085-1647585	ELFN1	LHX6	chr7	1647085	1647585	neural
chr6:48118903-48119403	PTCHD4	LHX6	chr6	48118903	48119403	neural
chr3:184565658-184566158	MAGEF1	LHX6	chr3	184565658	184566158	neural
chr4:23835738-23836238	PPARGC1A	LHX6	chr4	23835738	23836238	neural
chr7:1703513-1704013	ELFN1	LHX6	chr7	1703513	1704013	neural
chr3:18444522-18445022	SATB1	LHX6	chr3	18444522	18445022	neural
chr4:167233567-167234067	SPOCK3	LHX6	chr4	167233567	167234067	neural
chr4:23873554-23874054	PPARGC1A	LHX6	chr4	23873554	23874054	neural
chr16:79600550-79601050	MAF	LHX6	chr16	79600550	79601050	neural
chr9:23850187-23850687	ELAVL2	LHX6	chr9	23850187	23850687	neural
chr7:1869466-1869966	ELFN1	LHX6	chr7	1869466	1869966	neural
chr19:48872945-48873445	FTL	MEF2A	chr19	48872945	48873445	neural
chr17:29622562-29623062	SSH2	MEF2A	chr17	29622562	29623062	neural
chr3:69541925-69542425	FRMD4B	MEF2A	chr3	69541925	69542425	neural
chr12:49673429-49673929	FMNL3	MEF2A	chr12	49673429	49673929	neural
chr15:78709474-78709974	MORF4L1	MEF2A	chr15	78709474	78709974	neural
chr8:86344888-86345388	WWP1	MEF2A	chr8	86344888	86345388	neural
chr1:51616993-51617493	OSBPL9	MEF2A	chr1	51616993	51617493	neural
chr15:56918359-56918859	TCF12	MEF2A	chr15	56918359	56918859	neural
chr18:13278956-13279456	LDLRAD4	MEF2A	chr18	13278956	13279456	neural
chr17:76687455-76687955	MFSD11	MEF2A	chr17	76687455	76687955	neural
chr11:123363481-123363981	GRAMD1B	MEF2A	chr11	123363481	123363981	neural
chr17:76918776-76919276	MFSD11	MEF2A	chr17	76918776	76919276	neural
chr18:13549378-13549878	LDLRAD4	MEF2A	chr18	13549378	13549878	neural
chr5:100901871-100902371	ST8SIA4	MEF2A	chr5	100901871	100902371	neural
chr16:79602672-79603172	MAF	MEF2A	chr16	79602672	79603172	neural
chr12:26115031-26115531	RASSF8	MEF2A	chr12	26115031	26115531	neural
chr10:26860021-26860521	ABI1	MEF2A	chr10	26860021	26860521	neural
chr8:133032153-133032653	SLA	MEF2A	chr8	133032153	133032653	neural
chr15:57306555-57307055	TCF12	MEF2A	chr15	57306555	57307055	neural
chr12:25958921-25959421	RASSF8	MEF2A	chr12	25958921	25959421	neural
chr15:62559007-62559507	TLN2	MEF2A	chr15	62559007	62559507	neural
chr15:62574599-62575099	TLN2	MEF2A	chr15	62574599	62575099	neural
chr13:48530602-48531102	RCBTB2	MEF2A	chr13	48530602	48531102	neural
chr1:178726163-178726663	RALGPS2	MEF2A	chr1	178726163	178726663	neural
chr10:6086291-6086791	IL15RA	MEF2A	chr10	6086291	6086791	neural
chr3:186783160-186783660	ST6GAL1	MEF2A	chr3	186783160	186783660	neural
chr8:133204935-133205435	SLA	MEF2A	chr8	133204935	133205435	neural
chr6:45419458-45419958	SUPT3H	MEF2A	chr6	45419458	45419958	neural
chr10:22436702-22437202	PIP4K2A	MEF2A	chr10	22436702	22437202	neural
chr12:24998036-24998536	BCAT1	MEF2A	chr12	24998036	24998536	neural
chr17:29761200-29761700	SSH2	MEF2A	chr17	29761200	29761700	neural
chr1:212752398-212752898	NSL1	MEF2A	chr1	212752398	212752898	neural
chr6:47478228-47478728	CD2AP	MEF2A	chr6	47478228	47478728	neural
chr3:167736147-167736647	PDCD10	MEF2A	chr3	167736147	167736647	neural
chr3:184756991-184757491	VPS8	MEF2A	chr3	184756991	184757491	neural
chr18:13520182-13520682	LDLRAD4	MEF2A	chr18	13520182	13520682	neural
chr22:40410399-40410899	MRTFA	MEF2A	chr22	40410399	40410899	neural
chr1:28914267-28914767	EPB41	MEF2A	chr1	28914267	28914767	neural
chr22:25478218-25478718	GRK3	MEF2A	chr22	25478218	25478718	neural
chr12:89572466-89572966	ATP2B1	MEF2A	chr12	89572466	89572966	neural
chr7:38880456-38880956	VPS41	MEF2A	chr7	38880456	38880956	neural
chr10:90723827-90724327	HTR7	MEF2A	chr10	90723827	90724327	neural
chr22:25718055-25718555	GRK3	MEF2A	chr22	25718055	25718555	neural
chr8:133008984-133009484	SLA	MEF2A	chr8	133008984	133009484	neural
chr1:19505556-19506056	CAPZB	MEF2A	chr1	19505556	19506056	neural
chr8:132953376-132953876	SLA	MEF2A	chr8	132953376	132953876	neural
chr3:190207365-190207865	P3H2	MEF2A	chr3	190207365	190207865	neural
chr6:38180194-38180694	BTBD9	MEF2A	chr6	38180194	38180694	neural
chr8:133152091-133152591	SLA	MEF2A	chr8	133152091	133152591	neural
chr6:45021626-45022126	SUPT3H	MEF2A	chr6	45021626	45022126	neural
chr8:132980750-132981250	SLA	MEF2A	chr8	132980750	132981250	neural
chr7:157302333-157302833	DNAJB6	MEF2A	chr7	157302333	157302833	neural
chr11:123362947-123363447	GRAMD1B	MEF2A	chr11	123362947	123363447	neural
chr10:6108932-6109432	IL15RA	MEF2A	chr10	6108932	6109432	neural
chr6:38194004-38194504	BTBD9	MEF2A	chr6	38194004	38194504	neural
chr1:51517915-51518415	EPS15	MEF2A	chr1	51517915	51518415	neural
chr15:57135867-57136367	TCF12	MEF2A	chr15	57135867	57136367	neural
chr1:21149234-21149734	EIF4G3	MEF2A	chr1	21149234	21149734	neural
chr3:69085447-69085947	FRMD4B	MEF2A	chr3	69085447	69085947	neural
chrX:7927193-7927693	STS	MEF2A	chrX	7927193	7927693	neural
chrX:7280315-7280815	STS	MEF2A	chrX	7280315	7280815	neural
chr10:5812612-5813112	IL15RA	MEF2A	chr10	5812612	5813112	neural
chr7:7228275-7228775	C1GALT1	MEF2A	chr7	7228275	7228775	neural
chr7:157486674-157487174	DNAJB6	MEF2A	chr7	157486674	157487174	neural
chr3:186985779-186986279	ST6GAL1	MEF2A	chr3	186985779	186986279	neural
chr1:19232093-19232593	CAPZB	MEF2A	chr1	19232093	19232593	neural
chr9:99041101-99041601	TGFBR1	MEF2A	chr9	99041101	99041601	neural
chr1:178581843-178582343	RALGPS2	MEF2A	chr1	178581843	178582343	neural
chr11:123247150-123247650	GRAMD1B	MEF2A	chr11	123247150	123247650	neural
chr17:76844858-76845358	MFSD11	MEF2A	chr17	76844858	76845358	neural
chr18:54116332-54116832	MBD2	MEF2A	chr18	54116332	54116832	neural
chrX:7672607-7673107	STS	MEF2A	chrX	7672607	7673107	neural
chr7:106864451-106864951	PIK3CG	MEF2A	chr7	106864451	106864951	neural
chr3:186940891-186941391	ST6GAL1	MEF2A	chr3	186940891	186941391	neural
chr3:187139427-187139927	ST6GAL1	MEF2A	chr3	187139427	187139927	neural
chr8:133152673-133153173	SLA	MEF2A	chr8	133152673	133153173	neural
chr6:38142278-38142778	BTBD9	MEF2A	chr6	38142278	38142778	neural
chr17:29640239-29640739	SSH2	MEF2A	chr17	29640239	29640739	neural
chr18:13447554-13448054	LDLRAD4	MEF2A	chr18	13447554	13448054	neural
chr22:27778059-27778559	PITPNB	MEF2A	chr22	27778059	27778559	neural
chr8:132893540-132894040	SLA	MEF2A	chr8	132893540	132894040	neural
chr15:62392780-62393280	TLN2	MEF2A	chr15	62392780	62393280	neural
chr8:133092091-133092591	SLA	MEF2A	chr8	133092091	133092591	neural
chr19:57057396-57057896	ZNF264	MEF2A	chr19	57057396	57057896	neural
chr1:179026778-179027278	RALGPS2	MEF2A	chr1	179026778	179027278	neural
chr22:25483145-25483645	GRK3	MEF2A	chr22	25483145	25483645	neural
chr21:44423303-44423803	TRPM2	MEF2A	chr21	44423303	44423803	neural
chr22:25566180-25566680	GRK3	MEF2A	chr22	25566180	25566680	neural
chr12:49672694-49673194	FMNL3	MEF2A	chr12	49672694	49673194	neural
chr5:81835644-81836144	ATG10	MEF2A	chr5	81835644	81836144	neural
chr8:133071497-133071997	SLA	MEF2A	chr8	133071497	133071997	neural
chrX:81201802-81202302	SH3BGRL	MEF2A	chrX	81201802	81202302	neural
chr10:96758354-96758854	LCOR	MEF2A	chr10	96758354	96758854	neural
chr12:25997479-25997979	RASSF8	MEF2A	chr12	25997479	25997979	neural
chr7:106869965-106870465	PIK3CG	MEF2A	chr7	106869965	106870465	neural
chr7:157398009-157398509	DNAJB6	MEF2A	chr7	157398009	157398509	neural
chr22:27866645-27867145	PITPNB	MEF2A	chr22	27866645	27867145	neural
chr12:49672178-49672678	FMNL3	MEF2A	chr12	49672178	49672678	neural
chr9:68996345-68996845	PIP5K1B	MEF2A	chr9	68996345	68996845	neural
chr19:57338897-57339397	ZNF264	MEF2A	chr19	57338897	57339397	neural
chr6:38549492-38549992	BTBD9	MEF2A	chr6	38549492	38549992	neural
chr22:25724147-25724647	GRK3	MEF2A	chr22	25724147	25724647	neural
chr10:90788923-90789423	HTR7	MEF2A	chr10	90788923	90789423	neural
chr3:186935739-186936239	ST6GAL1	MEF2A	chr3	186935739	186936239	neural
chr5:81831170-81831670	ATG10	MEF2A	chr5	81831170	81831670	neural
chr1:112394181-112394681	CTTNBP2NL	MEF2A	chr1	112394181	112394681	neural
chr15:62940717-62941217	TLN2	MEF2A	chr15	62940717	62941217	neural
chr11:86069634-86070134	PICALM	MEF2A	chr11	86069634	86070134	neural
chr4:158219874-158220374	GASK1B	MEF2A	chr4	158219874	158220374	neural
chr12:24902095-24902595	BCAT1	MEF2A	chr12	24902095	24902595	neural
chr9:68585106-68585606	PIP5K1B	MEF2A	chr9	68585106	68585606	neural
chr17:76877663-76878163	MFSD11	MEF2A	chr17	76877663	76878163	neural
chr3:167739151-167739651	PDCD10	MEF2A	chr3	167739151	167739651	neural
chr22:25694976-25695476	GRK3	MEF2A	chr22	25694976	25695476	neural
chr14:73536859-73537359	NUMB	MEF2A	chr14	73536859	73537359	neural
chr10:22713003-22713503	PIP4K2A	MEF2A	chr10	22713003	22713503	neural
chr10:5813314-5813814	IL15RA	MEF2A	chr10	5813314	5813814	neural
chr16:79595113-79595613	MAF	MEF2A	chr16	79595113	79595613	neural
chrX:7271086-7271586	STS	MEF2A	chrX	7271086	7271586	neural
chr3:167854666-167855166	PDCD10	MEF2A	chr3	167854666	167855166	neural
chrX:7266251-7266751	STS	MEF2A	chrX	7266251	7266751	neural
chr16:79600550-79601050	MAF	MEF2A	chr16	79600550	79601050	neural
chr6:38498861-38499361	BTBD9	MEF2A	chr6	38498861	38499361	neural
chr8:100826832-100827332	PABPC1	MEF2A	chr8	100826832	100827332	neural
chr3:186826739-186827239	ST6GAL1	MEF2A	chr3	186826739	186827239	neural
chr8:81140745-81141245	PAG1	MEF2A	chr8	81140745	81141245	neural
chr10:6052523-6053023	IL15RA	MEF2A	chr10	6052523	6053023	neural
chr7:157470859-157471359	DNAJB6	MEF2A	chr7	157470859	157471359	neural
chr12:26126299-26126799	RASSF8	MEF2A	chr12	26126299	26126799	neural
chr9:68809379-68809879	PIP5K1B	MEF2A	chr9	68809379	68809879	neural
chr8:133110065-133110565	SLA	MEF2A	chr8	133110065	133110565	neural
chr14:54483278-54483778	GMFB	MEF2A	chr14	54483278	54483778	neural
chr15:78989727-78990227	MORF4L1	MEF2A	chr15	78989727	78990227	neural
chr5:81830578-81831078	ATG10	MEF2A	chr5	81830578	81831078	neural
chr18:13220495-13220995	LDLRAD4	MEF2A	chr18	13220495	13220995	neural
chr18:13216572-13217072	LDLRAD4	MEF2A	chr18	13216572	13217072	neural
chr6:113855063-113855563	MARCKS	MEF2A	chr6	113855063	113855563	neural
chr3:98733605-98734105	ST3GAL6	MEF2A	chr3	98733605	98734105	neural
chr17:76896198-76896698	MFSD11	MEF2A	chr17	76896198	76896698	neural
chr7:135929015-135929515	MTPN	MEF2A	chr7	135929015	135929515	neural
chr9:68808445-68808945	PIP5K1B	MEF2A	chr9	68808445	68808945	neural
chr2:177266567-177267067	AGPS	MEF2A	chr2	177266567	177267067	neural
chr14:63544751-63545251	SGPP1	MEF2A	chr14	63544751	63545251	neural
chr18:13245766-13246266	LDLRAD4	MEF2A	chr18	13245766	13246266	neural
chr10:6045332-6045832	IL15RA	MEF2A	chr10	6045332	6045832	neural
chr15:62934399-62934899	TLN2	MEF2A	chr15	62934399	62934899	neural
chr12:48999621-49000121	TUBA1B	MEF2A	chr12	48999621	49000121	neural
chr1:51517333-51517833	EPS15	MEF2A	chr1	51517333	51517833	neural
chr17:29645307-29645807	SSH2	MEF2A	chr17	29645307	29645807	neural
chr15:56919051-56919551	TCF12	MEF2A	chr15	56919051	56919551	neural
chr17:68456773-68457273	WIPI1	MEF2A	chr17	68456773	68457273	neural
chr3:69676147-69676647	FRMD4B	MEF2A	chr3	69676147	69676647	neural
chr8:100752163-100752663	PABPC1	MEF2A	chr8	100752163	100752663	neural
chr8:81109589-81110089	PAG1	MEF2A	chr8	81109589	81110089	neural
chr10:91816886-91817386	TNKS2	MEF2A	chr10	91816886	91817386	neural
chr22:40533532-40534032	MRTFA	MEF2A	chr22	40533532	40534032	neural
chr3:69326857-69327357	FRMD4B	MEF2A	chr3	69326857	69327357	neural
chr3:187167724-187168224	ST6GAL1	MEF2A	chr3	187167724	187168224	neural
chr22:25701055-25701555	GRK3	MEF2A	chr22	25701055	25701555	neural
chr8:132927564-132928064	SLA	MEF2A	chr8	132927564	132928064	neural
chr18:13381837-13382337	LDLRAD4	MEF2A	chr18	13381837	13382337	neural
chr1:45686174-45686674	GPBP1L1	MEF2A	chr1	45686174	45686674	neural
chr10:90858237-90858737	HTR7	MEF2A	chr10	90858237	90858737	neural
chr13:75500101-75500601	TBC1D4	MEF2A	chr13	75500101	75500601	neural
chr12:68611228-68611728	RAP1B	MEF2A	chr12	68611228	68611728	neural
chr6:45126289-45126789	SUPT3H	MEF2A	chr6	45126289	45126789	neural
chr12:48980426-48980926	TUBA1B	MEF2A	chr12	48980426	48980926	neural
chr5:100904179-100904679	ST8SIA4	MEF2A	chr5	100904179	100904679	neural
chr17:76834814-76835314	MFSD11	MEF2A	chr17	76834814	76835314	neural
chr12:89710580-89711080	ATP2B1	MEF2A	chr12	89710580	89711080	neural
chr12:49644501-49645001	FMNL3	MEF2A	chr12	49644501	49645001	neural
chr17:76901521-76902021	MFSD11	MEF2A	chr17	76901521	76902021	neural
chr12:26195074-26195574	RASSF8	MEF2A	chr12	26195074	26195574	neural
chr5:108687646-108688146	FER	MEF2A	chr5	108687646	108688146	neural
chr7:38976031-38976531	VPS41	MEF2A	chr7	38976031	38976531	neural
chr17:29708413-29708913	SSH2	MEF2A	chr17	29708413	29708913	neural
chr6:38354820-38355320	BTBD9	MEF2A	chr6	38354820	38355320	neural
chr1:212814734-212815234	NSL1	MEF2A	chr1	212814734	212815234	neural
chr22:40399558-40400058	MRTFA	MEF2A	chr22	40399558	40400058	neural
chr11:123567403-123567903	GRAMD1B	MEF2A	chr11	123567403	123567903	neural
chr12:49671016-49671516	FMNL3	MEF2A	chr12	49671016	49671516	neural
chrX:7904613-7905113	STS	MEF2A	chrX	7904613	7905113	neural
chr13:48477390-48477890	RCBTB2	MEF2A	chr13	48477390	48477890	neural
chr17:76841924-76842424	MFSD11	MEF2A	chr17	76841924	76842424	neural
chr22:40510486-40510986	MRTFA	MEF2A	chr22	40510486	40510986	neural
chr10:91859019-91859519	TNKS2	MEF2A	chr10	91859019	91859519	neural
chr8:133199296-133199796	SLA	MEF2A	chr8	133199296	133199796	neural
chr17:76917779-76918279	MFSD11	MEF2A	chr17	76917779	76918279	neural
chr8:86200939-86201439	WWP1	MEF2A	chr8	86200939	86201439	neural
chr6:37881321-37881821	ZFAND3	MEF2A	chr6	37881321	37881821	neural
chr7:38717220-38717720	VPS41	MEF2A	chr7	38717220	38717720	neural
chr18:13562657-13563157	LDLRAD4	MEF2A	chr18	13562657	13563157	neural
chr22:25694228-25694728	GRK3	MEF2A	chr22	25694228	25694728	neural
chr7:38930544-38931044	VPS41	MEF2A	chr7	38930544	38931044	neural
chr21:44353190-44353690	TRPM2	MEF2A	chr21	44353190	44353690	neural
chr2:37091776-37092276	HEATR5B	MEF2A	chr2	37091776	37092276	neural
chr7:135930655-135931155	MTPN	MEF2A	chr7	135930655	135931155	neural
chr8:132984097-132984597	SLA	MEF2A	chr8	132984097	132984597	neural
chr20:20711237-20711737	RALGAPA2	MEF2A	chr20	20711237	20711737	neural
chr12:25957742-25958242	RASSF8	MEF2A	chr12	25957742	25958242	neural
chr8:133015360-133015860	SLA	MEF2A	chr8	133015360	133015860	neural
chrX:7815309-7815809	STS	MEF2A	chrX	7815309	7815809	neural
chr13:75473424-75473924	TBC1D4	MEF2A	chr13	75473424	75473924	neural
chr12:113793266-113793766	RBM19	MEF2A	chr12	113793266	113793766	neural
chr6:38144401-38144901	BTBD9	MEF2A	chr6	38144401	38144901	neural
chr8:132945606-132946106	SLA	MEF2A	chr8	132945606	132946106	neural
chr6:45483049-45483549	SUPT3H	MEF2A	chr6	45483049	45483549	neural
chr18:13380616-13381116	LDLRAD4	MEF2A	chr18	13380616	13381116	neural
chr17:76868654-76869154	MFSD11	MEF2A	chr17	76868654	76869154	neural
chr8:133066973-133067473	SLA	MEF2A	chr8	133066973	133067473	neural
chr5:61432043-61432543	ZSWIM6	MEF2A	chr5	61432043	61432543	neural
chr12:113765997-113766497	RBM19	MEF2A	chr12	113765997	113766497	neural
chr9:68979595-68980095	PIP5K1B	MEF2A	chr9	68979595	68980095	neural
chr3:186931844-186932344	ST6GAL1	MEF2A	chr3	186931844	186932344	neural
chr3:190008331-190008831	P3H2	MEF2A	chr3	190008331	190008831	neural
chr9:2816689-2817189	PUM3	MEF2C	chr9	2816689	2817189	neural
chr9:112174436-112174936	PTBP3	MEF2C	chr9	112174436	112174936	neural
chr19:48872945-48873445	FTL	MEF2C	chr19	48872945	48873445	neural
chr17:29622562-29623062	SSH2	MEF2C	chr17	29622562	29623062	neural
chr5:72937560-72938060	FCHO2	MEF2C	chr5	72937560	72938060	neural
chr8:30020114-30020614	SARAF	MEF2C	chr8	30020114	30020614	neural
chr14:90759075-90759575	TTC7B	MEF2C	chr14	90759075	90759575	neural
chr15:74570182-74570682	ARID3B	MEF2C	chr15	74570182	74570682	neural
chr12:49776290-49776790	FMNL3	MEF2C	chr12	49776290	49776790	neural
chr12:49673429-49673929	FMNL3	MEF2C	chr12	49673429	49673929	neural
chr2:86337277-86337777	REEP1	MEF2C	chr2	86337277	86337777	neural
chr14:90892911-90893411	TTC7B	MEF2C	chr14	90892911	90893411	neural
chr3:67941400-67941900	TAFA1	MEF2C	chr3	67941400	67941900	neural
chr2:162764627-162765127	KCNH7	MEF2C	chr2	162764627	162765127	neural
chr12:111036039-111036539	CUX2	MEF2C	chr12	111036039	111036539	neural
chr1:58190465-58190965	DAB1	MEF2C	chr1	58190465	58190965	neural
chr15:74403890-74404390	ARID3B	MEF2C	chr15	74403890	74404390	neural
chr12:44603798-44604298	NELL2	MEF2C	chr12	44603798	44604298	neural
chr3:62299303-62299803	CADPS	MEF2C	chr3	62299303	62299803	neural
chr9:124872582-124873082	RPL35	MEF2C	chr9	124872582	124873082	neural
chr1:234119668-234120168	SLC35F3	MEF2C	chr1	234119668	234120168	neural
chr1:20522373-20522873	CAMK2N1	MEF2C	chr1	20522373	20522873	neural
chr12:111098822-111099322	CUX2	MEF2C	chr12	111098822	111099322	neural
chr11:123742182-123742682	GRAMD1B	MEF2C	chr11	123742182	123742682	neural
chr8:124199275-124199775	TMEM65	MEF2C	chr8	124199275	124199775	neural
chr3:41197974-41198474	ULK4	MEF2C	chr3	41197974	41198474	neural
chr16:85628023-85628523	GSE1	MEF2C	chr16	85628023	85628523	neural
chr16:85600536-85601036	GSE1	MEF2C	chr16	85600536	85601036	neural
chr9:23824278-23824778	ELAVL2	MEF2C	chr9	23824278	23824778	neural
chr6:3143170-3143670	TUBB2A	MEF2C	chr6	3143170	3143670	neural
chr16:85365790-85366290	GSE1	MEF2C	chr16	85365790	85366290	neural
chr12:3254711-3255211	PRMT8	MEF2C	chr12	3254711	3255211	neural
chr2:86294883-86295383	REEP1	MEF2C	chr2	86294883	86295383	neural
chr3:179928946-179929446	PEX5L	MEF2C	chr3	179928946	179929446	neural
chr3:76992323-76992823	ROBO2	MEF2C	chr3	76992323	76992823	neural
chr3:115475431-115475931	GAP43	MEF2C	chr3	115475431	115475931	neural
chr6:44278335-44278835	HSP90AB1	MEF2C	chr6	44278335	44278835	neural
chr12:44830614-44831114	NELL2	MEF2C	chr12	44830614	44831114	neural
chr7:3912063-3912563	SDK1	MEF2C	chr7	3912063	3912563	neural
chr6:47741748-47742248	PTCHD4	MEF2C	chr6	47741748	47742248	neural
chr3:77300222-77300722	ROBO2	MEF2C	chr3	77300222	77300722	neural
chr1:57955401-57955901	DAB1	MEF2C	chr1	57955401	57955901	neural
chr11:123363481-123363981	GRAMD1B	MEF2C	chr11	123363481	123363981	neural
chr13:29457957-29458457	MTUS2	MEF2C	chr13	29457957	29458457	neural
chr18:13549378-13549878	LDLRAD4	MEF2C	chr18	13549378	13549878	neural
chr1:234294044-234294544	SLC35F3	MEF2C	chr1	234294044	234294544	neural
chr16:79602672-79603172	MAF	MEF2C	chr16	79602672	79603172	neural
chr2:84905229-84905729	TMSB10	MEF2C	chr2	84905229	84905729	neural
chr9:23779225-23779725	ELAVL2	MEF2C	chr9	23779225	23779725	neural
chr11:17828174-17828674	SERGEF	MEF2C	chr11	17828174	17828674	neural
chr8:133032153-133032653	SLA	MEF2C	chr8	133032153	133032653	neural
chr3:55692604-55693104	ERC2	MEF2C	chr3	55692604	55693104	neural
chr3:7235236-7235736	GRM7	MEF2C	chr3	7235236	7235736	neural
chr12:44876489-44876989	NELL2	MEF2C	chr12	44876489	44876989	neural
chrX:138740282-138740782	FGF13	MEF2C	chrX	138740282	138740782	neural
chr6:123888663-123889163	NKAIN2	MEF2C	chr6	123888663	123889163	neural
chr3:3151615-3152115	CNTN4	MEF2C	chr3	3151615	3152115	neural
chr7:157388118-157388618	DNAJB6	MEF2C	chr7	157388118	157388618	neural
chr19:18425996-18426496	UBA52	MEF2C	chr19	18425996	18426496	neural
chr14:90641561-90642061	TTC7B	MEF2C	chr14	90641561	90642061	neural
chr5:170070082-170070582	INSYN2B	MEF2C	chr5	170070082	170070582	neural
chr10:6020791-6021291	IL15RA	MEF2C	chr10	6020791	6021291	neural
chr15:62559007-62559507	TLN2	MEF2C	chr15	62559007	62559507	neural
chr1:239587109-239587609	CHRM3	MEF2C	chr1	239587109	239587609	neural
chr15:62574599-62575099	TLN2	MEF2C	chr15	62574599	62575099	neural
chr2:162732735-162733235	KCNH7	MEF2C	chr2	162732735	162733235	neural
chrX:111372710-111373210	DCX	MEF2C	chrX	111372710	111373210	neural
chr3:79012358-79012858	ROBO1	MEF2C	chr3	79012358	79012858	neural
chr18:13456177-13456677	LDLRAD4	MEF2C	chr18	13456177	13456677	neural
chr3:2218648-2219148	CNTN4	MEF2C	chr3	2218648	2219148	neural
chr16:61945477-61945977	CDH8	MEF2C	chr16	61945477	61945977	neural
chr12:44380759-44381259	NELL2	MEF2C	chr12	44380759	44381259	neural
chr1:56831833-56832333	PRKAA2	MEF2C	chr1	56831833	56832333	neural
chr12:111037802-111038302	CUX2	MEF2C	chr12	111037802	111038302	neural
chr16:85627486-85627986	GSE1	MEF2C	chr16	85627486	85627986	neural
chr3:77144224-77144724	ROBO2	MEF2C	chr3	77144224	77144724	neural
chr9:23823574-23824074	ELAVL2	MEF2C	chr9	23823574	23824074	neural
chr2:100983866-100984366	RPL31	MEF2C	chr2	100983866	100984366	neural
chr3:62379034-62379534	CADPS	MEF2C	chr3	62379034	62379534	neural
chr14:90675325-90675825	TTC7B	MEF2C	chr14	90675325	90675825	neural
chr10:6086291-6086791	IL15RA	MEF2C	chr10	6086291	6086791	neural
chr12:111076783-111077283	CUX2	MEF2C	chr12	111076783	111077283	neural
chr8:61287764-61288264	CLVS1	MEF2C	chr8	61287764	61288264	neural
chr6:48098983-48099483	PTCHD4	MEF2C	chr6	48098983	48099483	neural
chr6:124199180-124199680	NKAIN2	MEF2C	chr6	124199180	124199680	neural
chr19:48644240-48644740	RPL18	MEF2C	chr19	48644240	48644740	neural
chr3:79411612-79412112	ROBO1	MEF2C	chr3	79411612	79412112	neural
chr15:92322674-92323174	ST8SIA2	MEF2C	chr15	92322674	92323174	neural
chr3:79365012-79365512	ROBO1	MEF2C	chr3	79365012	79365512	neural
chr8:132906779-132907279	SLA	MEF2C	chr8	132906779	132907279	neural
chr3:7204557-7205057	GRM7	MEF2C	chr3	7204557	7205057	neural
chr6:45419458-45419958	SUPT3H	MEF2C	chr6	45419458	45419958	neural
chr3:77498310-77498810	ROBO2	MEF2C	chr3	77498310	77498810	neural
chr9:23822200-23822700	ELAVL2	MEF2C	chr9	23822200	23822700	neural
chr9:10193308-10193808	PTPRD	MEF2C	chr9	10193308	10193808	neural
chr8:117730853-117731353	EXT1	MEF2C	chr8	117730853	117731353	neural
chr11:123307971-123308471	GRAMD1B	MEF2C	chr11	123307971	123308471	neural
chr3:198080041-198080541	RPL35A	MEF2C	chr3	198080041	198080541	neural
chr1:58257945-58258445	DAB1	MEF2C	chr1	58257945	58258445	neural
chr2:199463450-199463950	SATB2	MEF2C	chr2	199463450	199463950	neural
chrX:12978437-12978937	TMSB4X	MEF2C	chrX	12978437	12978937	neural
chr1:57363547-57364047	DAB1	MEF2C	chr1	57363547	57364047	neural
chr1:20511493-20511993	CAMK2N1	MEF2C	chr1	20511493	20511993	neural
chr5:129963322-129963822	CHSY3	MEF2C	chr5	129963322	129963822	neural
chr12:111012232-111012732	CUX2	MEF2C	chr12	111012232	111012732	neural
chr12:24998036-24998536	BCAT1	MEF2C	chr12	24998036	24998536	neural
chr17:29761200-29761700	SSH2	MEF2C	chr17	29761200	29761700	neural
chr6:3063657-3064157	TUBB2A	MEF2C	chr6	3063657	3064157	neural
chr2:225401076-225401576	NYAP2	MEF2C	chr2	225401076	225401576	neural
chr14:79278365-79278865	NRXN3	MEF2C	chr14	79278365	79278865	neural
chr3:56484756-56485256	ERC2	MEF2C	chr3	56484756	56485256	neural
chr9:9950606-9951106	PTPRD	MEF2C	chr9	9950606	9951106	neural
chr6:47478228-47478728	CD2AP	MEF2C	chr6	47478228	47478728	neural
chr12:3420744-3421244	PRMT8	MEF2C	chr12	3420744	3421244	neural
chr6:47853750-47854250	PTCHD4	MEF2C	chr6	47853750	47854250	neural
chrX:111400190-111400690	DCX	MEF2C	chrX	111400190	111400690	neural
chr6:44272032-44272532	HSP90AB1	MEF2C	chr6	44272032	44272532	neural
chr16:85491906-85492406	GSE1	MEF2C	chr16	85491906	85492406	neural
chr3:184756991-184757491	VPS8	MEF2C	chr3	184756991	184757491	neural
chr7:4014349-4014849	SDK1	MEF2C	chr7	4014349	4014849	neural
chr18:13520182-13520682	LDLRAD4	MEF2C	chr18	13520182	13520682	neural
chr16:85575078-85575578	GSE1	MEF2C	chr16	85575078	85575578	neural
chr1:58441717-58442217	DAB1	MEF2C	chr1	58441717	58442217	neural
chr16:85626422-85626922	GSE1	MEF2C	chr16	85626422	85626922	neural
chr2:199447021-199447521	SATB2	MEF2C	chr2	199447021	199447521	neural
chr22:40410399-40410899	MRTFA	MEF2C	chr22	40410399	40410899	neural
chr3:62670424-62670924	CADPS	MEF2C	chr3	62670424	62670924	neural
chr6:3159897-3160397	TUBB2A	MEF2C	chr6	3159897	3160397	neural
chr8:117783287-117783787	EXT1	MEF2C	chr8	117783287	117783787	neural
chr12:110931449-110931949	CUX2	MEF2C	chr12	110931449	110931949	neural
chr22:25478218-25478718	GRK3	MEF2C	chr22	25478218	25478718	neural
chr3:79247502-79248002	ROBO1	MEF2C	chr3	79247502	79248002	neural
chr22:39241909-39242409	RPL3	MEF2C	chr22	39241909	39242409	neural
chr12:70660783-70661283	PTPRB	MEF2C	chr12	70660783	70661283	neural
chr12:89572466-89572966	ATP2B1	MEF2C	chr12	89572466	89572966	neural
chr15:53979182-53979682	UNC13C	MEF2C	chr15	53979182	53979682	neural
chr3:56323876-56324376	ERC2	MEF2C	chr3	56323876	56324376	neural
chr2:199282772-199283272	SATB2	MEF2C	chr2	199282772	199283272	neural
chr22:25718055-25718555	GRK3	MEF2C	chr22	25718055	25718555	neural
chr1:234096220-234096720	SLC35F3	MEF2C	chr1	234096220	234096720	neural
chr13:108610553-108611053	MYO16	MEF2C	chr13	108610553	108611053	neural
chr8:133008984-133009484	SLA	MEF2C	chr8	133008984	133009484	neural
chr1:58248577-58249077	DAB1	MEF2C	chr1	58248577	58249077	neural
chr12:19390055-19390555	PLEKHA5	MEF2C	chr12	19390055	19390555	neural
chr1:56798075-56798575	PRKAA2	MEF2C	chr1	56798075	56798575	neural
chr9:10112694-10113194	PTPRD	MEF2C	chr9	10112694	10113194	neural
chr8:132953376-132953876	SLA	MEF2C	chr8	132953376	132953876	neural
chr12:25023871-25024371	BCAT1	MEF2C	chr12	25023871	25024371	neural
chr19:49436396-49436896	RPS11	MEF2C	chr19	49436396	49436896	neural
chr4:39576047-39576547	RPL9	MEF2C	chr4	39576047	39576547	neural
chr6:38180194-38180694	BTBD9	MEF2C	chr6	38180194	38180694	neural
chr5:144183086-144183586	KCTD16	MEF2C	chr5	144183086	144183586	neural
chr19:11848559-11849059	ZNF69	MEF2C	chr19	11848559	11849059	neural
chr1:57175169-57175669	DAB1	MEF2C	chr1	57175169	57175669	neural
chr8:15743342-15743842	TUSC3	MEF2C	chr8	15743342	15743842	neural
chr20:9865008-9865508	PAK5	MEF2C	chr20	9865008	9865508	neural
chr16:85602758-85603258	GSE1	MEF2C	chr16	85602758	85603258	neural
chr6:45021626-45022126	SUPT3H	MEF2C	chr6	45021626	45022126	neural
chr1:22761686-22762186	EPHB2	MEF2C	chr1	22761686	22762186	neural
chr9:23592417-23592917	ELAVL2	MEF2C	chr9	23592417	23592917	neural
chr7:157302333-157302833	DNAJB6	MEF2C	chr7	157302333	157302833	neural
chr12:24838221-24838721	BCAT1	MEF2C	chr12	24838221	24838721	neural
chr19:49440266-49440766	RPS11	MEF2C	chr19	49440266	49440766	neural
chr14:90551395-90551895	TTC7B	MEF2C	chr14	90551395	90551895	neural
chr11:123362947-123363447	GRAMD1B	MEF2C	chr11	123362947	123363447	neural
chr1:58149184-58149684	DAB1	MEF2C	chr1	58149184	58149684	neural
chr12:111274565-111275065	CUX2	MEF2C	chr12	111274565	111275065	neural
chr8:144267644-144268144	MROH1	MEF2C	chr8	144267644	144268144	neural
chr6:38194004-38194504	BTBD9	MEF2C	chr6	38194004	38194504	neural
chr12:59596648-59597148	SLC16A7	MEF2C	chr12	59596648	59597148	neural
chr14:78171972-78172472	NRXN3	MEF2C	chr14	78171972	78172472	neural
chr5:40760635-40761135	RPL37	MEF2C	chr5	40760635	40761135	neural
chr6:155216006-155216506	TIAM2	MEF2C	chr6	155216006	155216506	neural
chr3:56089900-56090400	ERC2	MEF2C	chr3	56089900	56090400	neural
chr10:42754470-42754970	ZNF33B	MEF2C	chr10	42754470	42754970	neural
chr1:239896879-239897379	CHRM3	MEF2C	chr1	239896879	239897379	neural
chr6:44226895-44227395	HSP90AB1	MEF2C	chr6	44226895	44227395	neural
chr9:23683814-23684314	ELAVL2	MEF2C	chr9	23683814	23684314	neural
chr13:27494019-27494519	GTF3A	MEF2C	chr13	27494019	27494519	neural
chr9:10338090-10338590	PTPRD	MEF2C	chr9	10338090	10338590	neural
chr6:42448991-42449491	TRERF1	MEF2C	chr6	42448991	42449491	neural
chr6:146027548-146028048	GRM1	MEF2C	chr6	146027548	146028048	neural
chr12:3299706-3300206	PRMT8	MEF2C	chr12	3299706	3300206	neural
chr12:3365979-3366479	PRMT8	MEF2C	chr12	3365979	3366479	neural
chr1:35717769-35718269	C1orf216	MEF2C	chr1	35717769	35718269	neural
chr3:79154856-79155356	ROBO1	MEF2C	chr3	79154856	79155356	neural
chr16:85130071-85130571	GSE1	MEF2C	chr16	85130071	85130571	neural
chr5:65718499-65718999	NLN	MEF2C	chr5	65718499	65718999	neural
chr3:76028666-76029166	ROBO2	MEF2C	chr3	76028666	76029166	neural
chr3:62816315-62816815	CADPS	MEF2C	chr3	62816315	62816815	neural
chr16:85342044-85342544	GSE1	MEF2C	chr16	85342044	85342544	neural
chr18:13375939-13376439	LDLRAD4	MEF2C	chr18	13375939	13376439	neural
chr12:111093233-111093733	CUX2	MEF2C	chr12	111093233	111093733	neural
chr13:29435207-29435707	MTUS2	MEF2C	chr13	29435207	29435707	neural
chr3:68445064-68445564	TAFA1	MEF2C	chr3	68445064	68445564	neural
chrX:139204895-139205395	FGF13	MEF2C	chrX	139204895	139205395	neural
chr6:47804809-47805309	PTCHD4	MEF2C	chr6	47804809	47805309	neural
chr9:9192029-9192529	PTPRD	MEF2C	chr9	9192029	9192529	neural
chr12:44655232-44655732	NELL2	MEF2C	chr12	44655232	44655732	neural
chr4:76994101-76994601	SEPTIN11	MEF2C	chr4	76994101	76994601	neural
chr3:77247103-77247603	ROBO2	MEF2C	chr3	77247103	77247603	neural
chr7:4226492-4226992	SDK1	MEF2C	chr7	4226492	4226992	neural
chr8:28490067-28490567	FZD3	MEF2C	chr8	28490067	28490567	neural
chr13:28850565-28851065	MTUS2	MEF2C	chr13	28850565	28851065	neural
chrX:7927193-7927693	STS	MEF2C	chrX	7927193	7927693	neural
chr1:234216932-234217432	SLC35F3	MEF2C	chr1	234216932	234217432	neural
chr13:29270683-29271183	MTUS2	MEF2C	chr13	29270683	29271183	neural
chr1:57381296-57381796	DAB1	MEF2C	chr1	57381296	57381796	neural
chr11:123682938-123683438	GRAMD1B	MEF2C	chr11	123682938	123683438	neural
chr13:27490119-27490619	GTF3A	MEF2C	chr13	27490119	27490619	neural
chr14:78785031-78785531	NRXN3	MEF2C	chr14	78785031	78785531	neural
chr4:76993577-76994077	SEPTIN11	MEF2C	chr4	76993577	76994077	neural
chr12:70648889-70649389	PTPRB	MEF2C	chr12	70648889	70649389	neural
chrX:7280315-7280815	STS	MEF2C	chrX	7280315	7280815	neural
chr6:146402359-146402859	GRM1	MEF2C	chr6	146402359	146402859	neural
chr10:5812612-5813112	IL15RA	MEF2C	chr10	5812612	5813112	neural
chr6:123997018-123997518	NKAIN2	MEF2C	chr6	123997018	123997518	neural
chr13:108687218-108687718	MYO16	MEF2C	chr13	108687218	108687718	neural
chr12:111439506-111440006	CUX2	MEF2C	chr12	111439506	111440006	neural
chr15:74441593-74442093	ARID3B	MEF2C	chr15	74441593	74442093	neural
chr9:8179426-8179926	PTPRD	MEF2C	chr9	8179426	8179926	neural
chr14:78245901-78246401	NRXN3	MEF2C	chr14	78245901	78246401	neural
chr7:3946698-3947198	SDK1	MEF2C	chr7	3946698	3947198	neural
chr14:78749957-78750457	NRXN3	MEF2C	chr14	78749957	78750457	neural
chr12:3605092-3605592	PRMT8	MEF2C	chr12	3605092	3605592	neural
chr7:157486674-157487174	DNAJB6	MEF2C	chr7	157486674	157487174	neural
chr20:9444656-9445156	PAK5	MEF2C	chr20	9444656	9445156	neural
chr12:111154193-111154693	CUX2	MEF2C	chr12	111154193	111154693	neural
chr8:100756149-100756649	PABPC1	MEF2C	chr8	100756149	100756649	neural
chr10:5910387-5910887	IL15RA	MEF2C	chr10	5910387	5910887	neural
chr3:186985779-186986279	ST6GAL1	MEF2C	chr3	186985779	186986279	neural
chr1:241074671-241075171	RGS7	MEF2C	chr1	241074671	241075171	neural
chr7:101163398-101163898	VGF	MEF2C	chr7	101163398	101163898	neural
chr3:79738676-79739176	ROBO1	MEF2C	chr3	79738676	79739176	neural
chr11:123244128-123244628	GRAMD1B	MEF2C	chr11	123244128	123244628	neural
chr13:29452005-29452505	MTUS2	MEF2C	chr13	29452005	29452505	neural
chr9:9099875-9100375	PTPRD	MEF2C	chr9	9099875	9100375	neural
chr14:78835040-78835540	NRXN3	MEF2C	chr14	78835040	78835540	neural
chr2:86335812-86336312	REEP1	MEF2C	chr2	86335812	86336312	neural
chr20:9408987-9409487	PAK5	MEF2C	chr20	9408987	9409487	neural
chr1:35747877-35748377	C1orf216	MEF2C	chr1	35747877	35748377	neural
chr1:20507352-20507852	CAMK2N1	MEF2C	chr1	20507352	20507852	neural
chr16:85436497-85436997	GSE1	MEF2C	chr16	85436497	85436997	neural
chr1:57089951-57090451	DAB1	MEF2C	chr1	57089951	57090451	neural
chr12:70517460-70517960	PTPRB	MEF2C	chr12	70517460	70517960	neural
chr8:138258294-138258794	FAM135B	MEF2C	chr8	138258294	138258794	neural
chr3:55487555-55488055	WNT5A	MEF2C	chr3	55487555	55488055	neural
chr3:76554570-76555070	ROBO2	MEF2C	chr3	76554570	76555070	neural
chr3:3053655-3054155	CNTN4	MEF2C	chr3	3053655	3054155	neural
chrX:7672607-7673107	STS	MEF2C	chrX	7672607	7673107	neural
chr1:20389692-20390192	CAMK2N1	MEF2C	chr1	20389692	20390192	neural
chr9:124868347-124868847	RPL35	MEF2C	chr9	124868347	124868847	neural
chr14:90820775-90821275	TTC7B	MEF2C	chr14	90820775	90821275	neural
chr12:44720703-44721203	NELL2	MEF2C	chr12	44720703	44721203	neural
chr12:59596034-59596534	SLC16A7	MEF2C	chr12	59596034	59596534	neural
chr9:8363716-8364216	PTPRD	MEF2C	chr9	8363716	8364216	neural
chr20:9867665-9868165	PAK5	MEF2C	chr20	9867665	9868165	neural
chr3:76352490-76352990	ROBO2	MEF2C	chr3	76352490	76352990	neural
chr9:23620703-23621203	ELAVL2	MEF2C	chr9	23620703	23621203	neural
chr10:3775879-3776379	KLF6	MEF2C	chr10	3775879	3776379	neural
chr12:3614389-3614889	PRMT8	MEF2C	chr12	3614389	3614889	neural
chr8:124275400-124275900	TMEM65	MEF2C	chr8	124275400	124275900	neural
chr1:57096137-57096637	DAB1	MEF2C	chr1	57096137	57096637	neural
chr6:124067087-124067587	NKAIN2	MEF2C	chr6	124067087	124067587	neural
chr3:186940891-186941391	ST6GAL1	MEF2C	chr3	186940891	186941391	neural
chr3:6862434-6862934	GRM7	MEF2C	chr3	6862434	6862934	neural
chr3:187139427-187139927	ST6GAL1	MEF2C	chr3	187139427	187139927	neural
chr10:77967647-77968147	RPS24	MEF2C	chr10	77967647	77968147	neural
chr1:57161987-57162487	DAB1	MEF2C	chr1	57161987	57162487	neural
chr6:155317286-155317786	TIAM2	MEF2C	chr6	155317286	155317786	neural
chr14:90894190-90894690	TTC7B	MEF2C	chr14	90894190	90894690	neural
chr1:57058829-57059329	DAB1	MEF2C	chr1	57058829	57059329	neural
chr12:3519967-3520467	PRMT8	MEF2C	chr12	3519967	3520467	neural
chr6:38142278-38142778	BTBD9	MEF2C	chr6	38142278	38142778	neural
chr14:90857640-90858140	TTC7B	MEF2C	chr14	90857640	90858140	neural
chr16:85348854-85349354	GSE1	MEF2C	chr16	85348854	85349354	neural
chr7:82854439-82854939	PCLO	MEF2C	chr7	82854439	82854939	neural
chr17:29640239-29640739	SSH2	MEF2C	chr17	29640239	29640739	neural
chr16:85613990-85614490	GSE1	MEF2C	chr16	85613990	85614490	neural
chr11:17839924-17840424	SERGEF	MEF2C	chr11	17839924	17840424	neural
chr14:90614961-90615461	TTC7B	MEF2C	chr14	90614961	90615461	neural
chr8:144097889-144098389	MROH1	MEF2C	chr8	144097889	144098389	neural
chr3:76377627-76378127	ROBO2	MEF2C	chr3	76377627	76378127	neural
chr22:39384875-39385375	RPL3	MEF2C	chr22	39384875	39385375	neural
chr13:108957535-108958035	MYO16	MEF2C	chr13	108957535	108958035	neural
chr11:17846717-17847217	SERGEF	MEF2C	chr11	17846717	17847217	neural
chr12:3264149-3264649	PRMT8	MEF2C	chr12	3264149	3264649	neural
chr18:13447554-13448054	LDLRAD4	MEF2C	chr18	13447554	13448054	neural
chr9:8628557-8629057	PTPRD	MEF2C	chr9	8628557	8629057	neural
chr3:67993108-67993608	TAFA1	MEF2C	chr3	67993108	67993608	neural
chr1:240772087-240772587	RGS7	MEF2C	chr1	240772087	240772587	neural
chr18:13218328-13218828	LDLRAD4	MEF2C	chr18	13218328	13218828	neural
chr2:162710399-162710899	KCNH7	MEF2C	chr2	162710399	162710899	neural
chr7:4071770-4072270	SDK1	MEF2C	chr7	4071770	4072270	neural
chr7:135943445-135943945	MTPN	MEF2C	chr7	135943445	135943945	neural
chr8:92102543-92103043	RUNX1T1	MEF2C	chr8	92102543	92103043	neural
chr8:132893540-132894040	SLA	MEF2C	chr8	132893540	132894040	neural
chr2:199443582-199444082	SATB2	MEF2C	chr2	199443582	199444082	neural
chr15:62392780-62393280	TLN2	MEF2C	chr15	62392780	62393280	neural
chr2:199546389-199546889	SATB2	MEF2C	chr2	199546389	199546889	neural
chr8:133092091-133092591	SLA	MEF2C	chr8	133092091	133092591	neural
chr10:78060064-78060564	RPS24	MEF2C	chr10	78060064	78060564	neural
chr11:123707475-123707975	GRAMD1B	MEF2C	chr11	123707475	123707975	neural
chr13:108742669-108743169	MYO16	MEF2C	chr13	108742669	108743169	neural
chr1:58325828-58326328	DAB1	MEF2C	chr1	58325828	58326328	neural
chr3:7543367-7543867	GRM7	MEF2C	chr3	7543367	7543867	neural
chr12:3364494-3364994	PRMT8	MEF2C	chr12	3364494	3364994	neural
chr16:79602122-79602622	MAF	MEF2C	chr16	79602122	79602622	neural
chr14:79436278-79436778	NRXN3	MEF2C	chr14	79436278	79436778	neural
chr12:111035229-111035729	CUX2	MEF2C	chr12	111035229	111035729	neural
chr3:77082700-77083200	ROBO2	MEF2C	chr3	77082700	77083200	neural
chr7:4069216-4069716	SDK1	MEF2C	chr7	4069216	4069716	neural
chr12:44765475-44765975	NELL2	MEF2C	chr12	44765475	44765975	neural
chr22:39242741-39243241	RPL3	MEF2C	chr22	39242741	39243241	neural
chr3:24029219-24029719	RPL15	MEF2C	chr3	24029219	24029719	neural
chr8:61375910-61376410	CLVS1	MEF2C	chr8	61375910	61376410	neural
chr14:78178933-78179433	NRXN3	MEF2C	chr14	78178933	78179433	neural
chr3:194972325-194972825	XXYLT1	MEF2C	chr3	194972325	194972825	neural
chr14:90524284-90524784	TTC7B	MEF2C	chr14	90524284	90524784	neural
chr3:77530552-77531052	ROBO2	MEF2C	chr3	77530552	77531052	neural
chr22:25483145-25483645	GRK3	MEF2C	chr22	25483145	25483645	neural
chr1:20530906-20531406	CAMK2N1	MEF2C	chr1	20530906	20531406	neural
chr6:124237724-124238224	NKAIN2	MEF2C	chr6	124237724	124238224	neural
chr12:3492904-3493404	PRMT8	MEF2C	chr12	3492904	3493404	neural
chr3:77464117-77464617	ROBO2	MEF2C	chr3	77464117	77464617	neural
chr3:2659918-2660418	CNTN4	MEF2C	chr3	2659918	2660418	neural
chr3:179869494-179869994	PEX5L	MEF2C	chr3	179869494	179869994	neural
chr20:9912852-9913352	PAK5	MEF2C	chr20	9912852	9913352	neural
chr14:90627594-90628094	TTC7B	MEF2C	chr14	90627594	90628094	neural
chr21:44423303-44423803	TRPM2	MEF2C	chr21	44423303	44423803	neural
chr8:92019031-92019531	RUNX1T1	MEF2C	chr8	92019031	92019531	neural
chr9:23587312-23587812	ELAVL2	MEF2C	chr9	23587312	23587812	neural
chr3:7548390-7548890	GRM7	MEF2C	chr3	7548390	7548890	neural
chr1:239410547-239411047	CHRM3	MEF2C	chr1	239410547	239411047	neural
chr14:79529473-79529973	NRXN3	MEF2C	chr14	79529473	79529973	neural
chr12:49672694-49673194	FMNL3	MEF2C	chr12	49672694	49673194	neural
chr3:10194263-10194763	VHL	MEF2C	chr3	10194263	10194763	neural
chr11:17721886-17722386	SERGEF	MEF2C	chr11	17721886	17722386	neural
chr2:162381808-162382308	KCNH7	MEF2C	chr2	162381808	162382308	neural
chr5:65696818-65697318	NLN	MEF2C	chr5	65696818	65697318	neural
chr12:3559925-3560425	PRMT8	MEF2C	chr12	3559925	3560425	neural
chr11:17765305-17765805	SERGEF	MEF2C	chr11	17765305	17765805	neural
chr8:138609258-138609758	FAM135B	MEF2C	chr8	138609258	138609758	neural
chr1:51518869-51519369	EPS15	MEF2C	chr1	51518869	51519369	neural
chr6:44367144-44367644	HSP90AB1	MEF2C	chr6	44367144	44367644	neural
chr6:124283495-124283995	NKAIN2	MEF2C	chr6	124283495	124283995	neural
chr14:79496193-79496693	NRXN3	MEF2C	chr14	79496193	79496693	neural
chr6:124400138-124400638	NKAIN2	MEF2C	chr6	124400138	124400638	neural
chr10:3775052-3775552	KLF6	MEF2C	chr10	3775052	3775552	neural
chr1:58358301-58358801	DAB1	MEF2C	chr1	58358301	58358801	neural
chr6:42451066-42451566	TRERF1	MEF2C	chr6	42451066	42451566	neural
chr11:75470627-75471127	RPS3	MEF2C	chr11	75470627	75471127	neural
chr8:133071497-133071997	SLA	MEF2C	chr8	133071497	133071997	neural
chr2:199464864-199465364	SATB2	MEF2C	chr2	199464864	199465364	neural
chr7:157368785-157369285	DNAJB6	MEF2C	chr7	157368785	157369285	neural
chr3:62373863-62374363	CADPS	MEF2C	chr3	62373863	62374363	neural
chr14:79705864-79706364	NRXN3	MEF2C	chr14	79705864	79706364	neural
chr8:92098305-92098805	RUNX1T1	MEF2C	chr8	92098305	92098805	neural
chr12:49675073-49675573	FMNL3	MEF2C	chr12	49675073	49675573	neural
chr6:124002617-124003117	NKAIN2	MEF2C	chr6	124002617	124003117	neural
chr2:86244262-86244762	REEP1	MEF2C	chr2	86244262	86244762	neural
chr19:18473362-18473862	UBA52	MEF2C	chr19	18473362	18473862	neural
chr9:124779345-124779845	RPL35	MEF2C	chr9	124779345	124779845	neural
chr3:7190018-7190518	GRM7	MEF2C	chr3	7190018	7190518	neural
chr1:241077378-241077878	RGS7	MEF2C	chr1	241077378	241077878	neural
chr3:56468284-56468784	ERC2	MEF2C	chr3	56468284	56468784	neural
chr5:82221547-82222047	RPS23	MEF2C	chr5	82221547	82222047	neural
chr7:3460865-3461365	SDK1	MEF2C	chr7	3460865	3461365	neural
chr11:75422131-75422631	RPS3	MEF2C	chr11	75422131	75422631	neural
chr19:41956446-41956946	RPS19	MEF2C	chr19	41956446	41956946	neural
chr2:199382179-199382679	SATB2	MEF2C	chr2	199382179	199382679	neural
chr1:57599181-57599681	DAB1	MEF2C	chr1	57599181	57599681	neural
chr13:109088405-109088905	MYO16	MEF2C	chr13	109088405	109088905	neural
chr2:199335444-199335944	SATB2	MEF2C	chr2	199335444	199335944	neural
chr19:49428570-49429070	RPS11	MEF2C	chr19	49428570	49429070	neural
chr6:79867770-79868270	ELOVL4	MEF2C	chr6	79867770	79868270	neural
chr3:2462409-2462909	CNTN4	MEF2C	chr3	2462409	2462909	neural
chr7:157398009-157398509	DNAJB6	MEF2C	chr7	157398009	157398509	neural
chrX:139790801-139791301	ATP11C	MEF2C	chrX	139790801	139791301	neural
chr20:9705760-9706260	PAK5	MEF2C	chr20	9705760	9706260	neural
chr3:77190418-77190918	ROBO2	MEF2C	chr3	77190418	77190918	neural
chr6:48043449-48043949	PTCHD4	MEF2C	chr6	48043449	48043949	neural
chr10:77935546-77936046	RPS24	MEF2C	chr10	77935546	77936046	neural
chr3:75983043-75983543	ROBO2	MEF2C	chr3	75983043	75983543	neural
chr8:118074260-118074760	EXT1	MEF2C	chr8	118074260	118074760	neural
chr14:79587027-79587527	NRXN3	MEF2C	chr14	79587027	79587527	neural
chr20:25196112-25196612	ENTPD6	MEF2C	chr20	25196112	25196612	neural
chr16:85558420-85558920	GSE1	MEF2C	chr16	85558420	85558920	neural
chr12:3698452-3698952	PRMT8	MEF2C	chr12	3698452	3698952	neural
chr7:3526484-3526984	SDK1	MEF2C	chr7	3526484	3526984	neural
chr16:85553416-85553916	GSE1	MEF2C	chr16	85553416	85553916	neural
chr6:3151749-3152249	TUBB2A	MEF2C	chr6	3151749	3152249	neural
chr12:44459638-44460138	NELL2	MEF2C	chr12	44459638	44460138	neural
chr13:29434413-29434913	MTUS2	MEF2C	chr13	29434413	29434913	neural
chr1:101993916-101994416	OLFM3	MEF2C	chr1	101993916	101994416	neural
chr12:49672178-49672678	FMNL3	MEF2C	chr12	49672178	49672678	neural
chr19:49440266-49440766	RPL13A	MEF2C	chr19	49440266	49440766	neural
chr1:57581056-57581556	DAB1	MEF2C	chr1	57581056	57581556	neural
chr13:109206701-109207201	MYO16	MEF2C	chr13	109206701	109207201	neural
chr19:48961529-48962029	FTL	MEF2C	chr19	48961529	48962029	neural
chr7:3930812-3931312	SDK1	MEF2C	chr7	3930812	3931312	neural
chr22:39252761-39253261	RPL3	MEF2C	chr22	39252761	39253261	neural
chr12:111182455-111182955	CUX2	MEF2C	chr12	111182455	111182955	neural
chr13:109100503-109101003	MYO16	MEF2C	chr13	109100503	109101003	neural
chr3:62870962-62871462	CADPS	MEF2C	chr3	62870962	62871462	neural
chr7:4010031-4010531	SDK1	MEF2C	chr7	4010031	4010531	neural
chr3:180059630-180060130	PEX5L	MEF2C	chr3	180059630	180060130	neural
chr2:162297935-162298435	KCNH7	MEF2C	chr2	162297935	162298435	neural
chr11:75424651-75425151	RPS3	MEF2C	chr11	75424651	75425151	neural
chr8:92061544-92062044	RUNX1T1	MEF2C	chr8	92061544	92062044	neural
chr3:62374374-62374874	CADPS	MEF2C	chr3	62374374	62374874	neural
chr3:62481045-62481545	CADPS	MEF2C	chr3	62481045	62481545	neural
chr9:8994577-8995077	PTPRD	MEF2C	chr9	8994577	8995077	neural
chr22:25724147-25724647	GRK3	MEF2C	chr22	25724147	25724647	neural
chr12:111256747-111257247	CUX2	MEF2C	chr12	111256747	111257247	neural
chr3:2178519-2179019	CNTN4	MEF2C	chr3	2178519	2179019	neural
chr6:155084523-155085023	TIAM2	MEF2C	chr6	155084523	155085023	neural
chrX:12973643-12974143	TMSB4X	MEF2C	chrX	12973643	12974143	neural
chr12:3621612-3622112	PRMT8	MEF2C	chr12	3621612	3622112	neural
[truncated: 20,565 more rows]
