# Supplementary material for: Charting the human-specific properties of gene expression networks in the infant prefrontal cortex
Source: Sci Adv. 2026 Jun 3;12(23):eaea3316. doi: 10.1126/sciadv.aea3316 (PMC13232592; doi:10.1126/sciadv.aea3316)
Supplement: Supplementary file 2 — Data S1 [file sciadv.aea3316_data_s1.zip › csv_resubmission/6_EVOxASD___rhe_infant_GO.csv]

Gene_set	Term	Overlap	P-value	Adjusted P-value	Odds Ratio	Combined Score	Genes	Database	CellType	Evolution_ASD
gs_ind_0	Axon (GO:0030424)	3/205	0.00505009932188101	0.0233153031555651	10.5968810916179	56.0399882318702	VIM;CCSAP;RAB3A	GO_Cellular_Component_2023	L2_L3	up_up
gs_ind_0	Azurophil Granule Lumen (GO:0035578)	2/88	0.00971443224365037	0.0325983249343345	17.5069578248769	81.1297397366608	DYNC1H1;VCP	GO_Cellular_Component_2023	L2_L3	up_up
gs_ind_0	Cell-Cell Junction (GO:0005911)	3/297	0.013830575019815	0.0391866292228091	7.27003842373336	31.1221152425618	UBA1;NDRG1;PNN	GO_Cellular_Component_2023	L2_L3	up_up
gs_ind_0	Cell-Substrate Junction (GO:0030055)	4/394	0.00442567215059557	0.0214961218743214	7.14002404433541	38.7013087595397	CLTC;VIM;MPRIP;ARPC5L	GO_Cellular_Component_2023	L2_L3	up_up
gs_ind_0	Clathrin-Coated Vesicle Membrane (GO:0030665)	2/90	0.010141727813751	0.0325983249343345	17.1104833647207	78.5558871247391	CLTC;RAB3A	GO_Cellular_Component_2023	L2_L3	up_up
gs_ind_0	Clathrin-Sculpted Gamma-Aminobutyric Acid Transport Vesicle (GO:0061200)	1/7	0.0117100946165601	0.0351302838496802	138.015160022459	613.795376185587	RAB3A	GO_Cellular_Component_2023	L2_L3	up_up
gs_ind_0	Clathrin-Sculpted Gamma-Aminobutyric Acid Transport Vesicle Membrane (GO:0061202)	1/7	0.0117100946165601	0.0351302838496802	138.015160022459	613.795376185587	RAB3A	GO_Cellular_Component_2023	L2_L3	up_up
gs_ind_0	Cytoplasmic Vesicle Lumen (GO:0060205)	3/114	0.00095685748762122	0.0065066309158243	19.2884116119896	134.090261795982	PSMD2;VCP;PAFAH1B2	GO_Cellular_Component_2023	L2_L3	up_up
gs_ind_0	Cytoskeleton (GO:0005856)	4/593	0.0178186275199014	0.0478289475534195	4.70654390769769	18.9556567907004	TPM1;VIM;NDRG1;MPRIP	GO_Cellular_Component_2023	L2_L3	up_up
gs_ind_0	Early Endosome (GO:0005769)	3/307	0.015100471643673	0.0416283272339095	7.02955665024631	29.4751370073023	DNER;NSG1;SNX31	GO_Cellular_Component_2023	L2_L3	up_up
gs_ind_0	Endosome Membrane (GO:0010008)	5/361	0.000362826389225943	0.00308402430842052	9.71530926209813	76.9606588535053	NSG1;NDRG1;UBA1;ATP6V0A1;CLTC	GO_Cellular_Component_2023	L2_L3	up_up
gs_ind_0	Extracellular Membrane-Bounded Organelle (GO:0065010)	4/57	2.70131173795852e-06	6.77708058957259e-05	52.5482628237141	673.761901361573	ATP1A1;CTSF;CLTC;RAB3A	GO_Cellular_Component_2023	L2_L3	up_up
gs_ind_0	Extracellular Vesicle (GO:1903561)	4/60	3.32209832822186e-06	6.77708058957259e-05	49.7544416672296	627.648000168246	ATP1A1;CTSF;CLTC;RAB3A	GO_Cellular_Component_2023	L2_L3	up_up
gs_ind_0	Ficolin-1-Rich Granule (GO:0101002)	4/183	0.000263704600009581	0.00308402430842052	15.613791490357	128.668275195059	PSMD2;ATP6V0A1;VCP;PAFAH1B2	GO_Cellular_Component_2023	L2_L3	up_up
gs_ind_0	Ficolin-1-Rich Granule Lumen (GO:1904813)	3/122	0.00116361496661552	0.00741804541217394	17.9936137414666	121.568880851899	PSMD2;VCP;PAFAH1B2	GO_Cellular_Component_2023	L2_L3	up_up
gs_ind_0	Focal Adhesion (GO:0005925)	4/386	0.00411669892900058	0.020995164537903	7.29079479119892	40.0461752893576	CLTC;VIM;MPRIP;ARPC5L	GO_Cellular_Component_2023	L2_L3	up_up
gs_ind_0	Intermediate Filament (GO:0005882)	3/69	0.000220057442475325	0.00308402430842052	32.3763355757816	272.661258136177	CSNK1A1;VIM;PNN	GO_Cellular_Component_2023	L2_L3	up_up
gs_ind_0	Intermediate Filament Cytoskeleton (GO:0045111)	2/81	0.00828454263357984	0.0316510268860144	19.0517120894479	91.3217877011858	VIM;PNN	GO_Cellular_Component_2023	L2_L3	up_up
gs_ind_0	Intracellular Non-Membrane-Bounded Organelle (GO:0043232)	13/1184	7.76101276683829e-08	7.91623302217505e-06	8.11808097175167	132.905713904227	ADARB2;NLRP1;CSNK1A1;TPM1;CCSAP;ZFC3H1;VIM;PAFAH1B2;DDX5;TSPYL2;CLTC;VCP;PARP1	GO_Cellular_Component_2023	L2_L3	up_up
gs_ind_0	Intracellular Organelle Lumen (GO:0070013)	7/854	0.000580405543637084	0.00455395118853712	5.68162831858407	42.338264075697	HSPH1;SPP1;ATP5F1B;PSMD2;PAFAH1B2;PODXL2;VCP	GO_Cellular_Component_2023	L2_L3	up_up
gs_ind_0	Lysosome (GO:0005764)	4/502	0.0102269254695952	0.0325983249343345	5.57825384550598	25.5636384123367	CTSF;ATP6V0A1;CLTC;UBA1	GO_Cellular_Component_2023	L2_L3	up_up
gs_ind_0	Microtubule (GO:0005874)	4/185	0.000274828430278851	0.00308402430842052	15.4409816415368	126.60622196898	CCT6A;CCT7;DYNC1H1;NDRG1	GO_Cellular_Component_2023	L2_L3	up_up
gs_ind_0	Microtubule Cytoskeleton (GO:0015630)	7/340	1.74839820404513e-06	5.94455389375346e-05	14.6232683658171	193.857897633199	NDRG1;CCT7;CSNK1A1;CCSAP;CCT6A;DYNC1H1;CLTC	GO_Cellular_Component_2023	L2_L3	up_up
gs_ind_0	Neuron Projection (GO:0043005)	5/557	0.0024887253294726	0.0135443636231555	6.2385422147392	37.4062031424344	NSG1;DNER;CCSAP;RAB3A;VIM	GO_Cellular_Component_2023	L2_L3	up_up
gs_ind_0	Nuclear Lumen (GO:0031981)	7/778	0.000333367309864959	0.00308402430842052	6.25314322747894	50.064325784485	ADARB2;NLRP1;ZFC3H1;PAFAH1B2;DDX5;TSPYL2;PARP1	GO_Cellular_Component_2023	L2_L3	up_up
gs_ind_0	Nucleolus (GO:0005730)	7/769	0.000310867363215079	0.00308402430842052	6.32836721311475	51.1088063003251	ADARB2;NLRP1;ZFC3H1;PAFAH1B2;DDX5;TSPYL2;PARP1	GO_Cellular_Component_2023	L2_L3	up_up
gs_ind_0	Polymeric Cytoskeletal Fiber (GO:0099513)	7/264	3.23101893851824e-07	1.6478196586443e-05	18.9746796116505	283.582243198003	NDRG1;CCT7;CCT6A;VIM;DYNC1H1;PNN;TPM1	GO_Cellular_Component_2023	L2_L3	up_up
gs_ind_0	Proton-Transporting V-type ATPase, V0 Domain (GO:0033179)	1/6	0.0100455352524022	0.0325983249343345	163.112806901128	750.42118293345	ATP6V0A1	GO_Cellular_Component_2023	L2_L3	up_up
gs_ind_0	Recycling Endosome Membrane (GO:0055038)	2/70	0.00624881297139927	0.0265574551284469	22.1170586645039	112.252117976019	NSG1;NDRG1	GO_Cellular_Component_2023	L2_L3	up_up
gs_ind_0	Rough Endoplasmic Reticulum (GO:0005791)	3/30	1.78716351980307e-05	0.000303817798366521	78.3665071770335	856.725831612	LRPAP1;PSMD2;UBA1	GO_Cellular_Component_2023	L2_L3	up_up
gs_ind_0	Rough Endoplasmic Reticulum Membrane (GO:0030867)	1/5	0.0083782129992391	0.0316510268860144	199.36496350365	953.3873054965	UBA1	GO_Cellular_Component_2023	L2_L3	up_up
gs_ind_0	Secretory Granule Lumen (GO:0034774)	4/314	0.00196568543529007	0.0117941126117404	8.99734483903087	56.0706817165522	PSMD2;DYNC1H1;VCP;PAFAH1B2	GO_Cellular_Component_2023	L2_L3	up_up
gs_ind_0	Spindle (GO:0005819)	3/208	0.00525737228017644	0.0233153031555651	10.4414137533615	54.7978335236731	CSNK1A1;CLTC;CCSAP	GO_Cellular_Component_2023	L2_L3	up_up
gs_ind_0	Vacuolar Lumen (GO:0005775)	3/160	0.00252296969450936	0.0135443636231555	13.6395989974937	81.5964270668265	CTSF;DYNC1H1;VCP	GO_Cellular_Component_2023	L2_L3	up_up
gs_ind_0	Vacuolar Proton-Transporting V-type ATPase, V0 Domain (GO:0000220)	1/6	0.0100455352524022	0.0325983249343345	163.112806901128	750.42118293345	ATP6V0A1	GO_Cellular_Component_2023	L2_L3	up_up
gs_ind_0	Vesicle (GO:0031982)	4/234	0.000665933240906232	0.00485179932660255	12.1439121723436	88.8244734191598	ATP1A1;CTSF;CLTC;RAB3A	GO_Cellular_Component_2023	L2_L3	up_up
gs_ind_0	trans-Golgi Network (GO:0005802)	3/239	0.00770144192213347	0.0314218830423046	9.06587292756203	44.1176899152187	NSG1;CLTC;PCSK2	GO_Cellular_Component_2023	L2_L3	up_up
gs_ind_0	trans-Golgi Network Membrane (GO:0032588)	2/100	0.0124004589677382	0.0361384804202656	15.3696183493138	67.4729595117085	NSG1;CLTC	GO_Cellular_Component_2023	L2_L3	up_up
gs_ind_0	1-Alkyl-2-Acetylglycerophosphocholine Esterase Activity (GO:0003847)	1/6	0.0100455352524022	0.0462812159842814	163.112806901128	750.42118293345	PAFAH1B2	GO_Molecular_Function_2023	L2_L3	up_up
gs_ind_0	Amyloid-Beta Binding (GO:0001540)	2/79	0.00789500341265408	0.0432315790760738	19.5443249701314	94.6243418407176	LRPAP1;CRYAB	GO_Molecular_Function_2023	L2_L3	up_up
gs_ind_0	Clathrin Light Chain Binding (GO:0032051)	2/6	4.16017334237967e-05	0.00178887453722326	337.197530864198	3401.43582621924	NSG1;CLTC	GO_Molecular_Function_2023	L2_L3	up_up
gs_ind_0	Cysteine-Type Deubiquitinase Activity (GO:0004843)	2/98	0.0119326056496055	0.0470841693381871	15.6889272692381	69.4781109124449	USP11;USP47	GO_Molecular_Function_2023	L2_L3	up_up
gs_ind_0	Cysteine-Type Endopeptidase Activator Activity Involved In Apoptotic Process (GO:0008656)	2/20	0.000518992361655465	0.00812204265774251	81.992992992993	620.163955823256	NLRP1;BEX3	GO_Molecular_Function_2023	L2_L3	up_up
gs_ind_0	Cysteine-Type Endopeptidase Activity (GO:0004197)	3/106	0.00077506779424049	0.00908943140518392	20.7833714721587	148.86214633544	CTSF;USP11;USP47	GO_Molecular_Function_2023	L2_L3	up_up
gs_ind_0	Cysteine-Type Peptidase Activity (GO:0008234)	3/144	0.00187082171195418	0.017238285774435	15.1878370838758	95.4005385344089	CTSF;USP11;USP47	GO_Molecular_Function_2023	L2_L3	up_up
gs_ind_0	Double-Stranded RNA Binding (GO:0003725)	4/65	4.58336004349287e-06	0.000295626722805291	45.7037795568795	561.840135893621	ADARB2;VIM;CLTC;NLRP1	GO_Molecular_Function_2023	L2_L3	up_up
gs_ind_0	Endopeptidase Activity (GO:0004175)	4/335	0.00248351691635707	0.0200233551381289	8.42302511139512	50.521975191529	CTSF;PCSK2;USP11;USP47	GO_Molecular_Function_2023	L2_L3	up_up
gs_ind_0	Gamma-Tubulin Binding (GO:0043015)	2/28	0.00102358840291913	0.010157146459736	57.2292103424179	393.991109685567	DIXDC1;NDRG1	GO_Molecular_Function_2023	L2_L3	up_up
gs_ind_0	K48-linked Polyubiquitin Modification-Dependent Protein Binding (GO:0036435)	1/6	0.0100455352524022	0.0462812159842814	163.112806901128	750.42118293345	UBQLN4	GO_Molecular_Function_2023	L2_L3	up_up
gs_ind_0	Keratin Filament Binding (GO:1990254)	1/5	0.0083782129992391	0.0432315790760738	199.36496350365	953.3873054965	VIM	GO_Molecular_Function_2023	L2_L3	up_up
gs_ind_0	Kinase Binding (GO:0019900)	4/458	0.00747635404994574	0.0432315790760738	6.12493386743254	29.9877376621513	MAPRE3;GHR;CLTC;PARP1	GO_Molecular_Function_2023	L2_L3	up_up
gs_ind_0	Lipoprotein Particle Receptor Binding (GO:0070325)	2/27	0.000951507471032277	0.010157146459736	59.4749455337691	413.794734132744	LRPAP1;CLTC	GO_Molecular_Function_2023	L2_L3	up_up
gs_ind_0	Low-Density Lipoprotein Particle Receptor Binding (GO:0050750)	2/22	0.00062961570990252	0.00812204265774251	73.9900632339657	545.33642931485	LRPAP1;CLTC	GO_Molecular_Function_2023	L2_L3	up_up
gs_ind_0	Microtubule Binding (GO:0008017)	3/238	0.00761381564344252	0.0432315790760738	9.10459269192089	44.4102987813585	MAPRE3;NDRG1;CCSAP	GO_Molecular_Function_2023	L2_L3	up_up
gs_ind_0	Oligosaccharyl Transferase Activity (GO:0004576)	1/5	0.0083782129992391	0.0432315790760738	199.36496350365	953.3873054965	PSMD2	GO_Molecular_Function_2023	L2_L3	up_up
gs_ind_0	P-type Potassium Transmembrane Transporter Activity (GO:0008556)	1/6	0.0100455352524022	0.0462812159842814	163.112806901128	750.42118293345	ATP1A1	GO_Molecular_Function_2023	L2_L3	up_up
gs_ind_0	P-type Sodium Transporter Activity (GO:0008554)	1/5	0.0083782129992391	0.0432315790760738	199.36496350365	953.3873054965	ATP1A1	GO_Molecular_Function_2023	L2_L3	up_up
gs_ind_0	P-type Sodium:Potassium-Exchanging Transporter Activity (GO:0005391)	1/5	0.0083782129992391	0.0432315790760738	199.36496350365	953.3873054965	ATP1A1	GO_Molecular_Function_2023	L2_L3	up_up
gs_ind_0	Peptidase Activator Activity Involved In Apoptotic Process (GO:0016505)	2/22	0.00062961570990252	0.00812204265774251	73.9900632339657	545.33642931485	NLRP1;BEX3	GO_Molecular_Function_2023	L2_L3	up_up
gs_ind_0	Polyubiquitin Modification-Dependent Protein Binding (GO:0031593)	2/53	0.00363172441927873	0.0275583794168798	29.4300611290903	165.33948714506	VCP;UBQLN4	GO_Molecular_Function_2023	L2_L3	up_up
gs_ind_0	Protein Heterodimerization Activity (GO:0046982)	4/190	0.000304108485188582	0.00784599891786541	15.0251724208501	121.675740352969	ATP1A1;TCF4;TPM1;PAFAH1B2	GO_Molecular_Function_2023	L2_L3	up_up
gs_ind_0	Protein Homodimerization Activity (GO:0042803)	7/660	0.000122595047111682	0.00395369026935174	7.40391736801836	66.6842993724561	HSPB8;CRYAB;PAFAH1B2;POU3F3;GHR;TPM1;PARP1	GO_Molecular_Function_2023	L2_L3	up_up
gs_ind_0	Protein Kinase Binding (GO:0019901)	4/509	0.0107174399881449	0.0470841693381871	5.50005662898951	24.9476131366081	MAPRE3;GHR;CLTC;PARP1	GO_Molecular_Function_2023	L2_L3	up_up
gs_ind_0	RNA Binding (GO:0003723)	19/1395	1.01612552457643e-12	1.31080192670359e-10	11.1079722211233	306.746921994634	EIF1B;EIF4H;VIM;VCP;PARP1;ADARB2;DDX17;PNN;RNMT;CLTC;NLRP1;SECISBP2L;UBA1;DYNC1H1;HNRNPDL;FKBP4;PSMD2;CCT6A;DDX5	GO_Molecular_Function_2023	L2_L3	up_up
gs_ind_0	Tubulin Binding (GO:0015631)	4/319	0.0020814527260383	0.0179004934439294	8.85366738849034	54.6686444313274	MAPRE3;NDRG1;DIXDC1;CCSAP	GO_Molecular_Function_2023	L2_L3	up_up
gs_ind_0	Ubiquitin-Specific Protease Binding (GO:1990381)	2/19	0.000467601024871875	0.00812204265774251	86.6804232804233	664.656396110239	CLTC;VCP	GO_Molecular_Function_2023	L2_L3	up_up
gs_ind_0	mRNA 3'-UTR Binding (GO:0003730)	3/93	0.000529537177101162	0.00812204265774251	23.7763884850247	179.35735733866	DDX5;SECISBP2L;DDX17	GO_Molecular_Function_2023	L2_L3	up_up
gs_ind_0	mRNA Binding (GO:0003729)	3/282	0.0120447875051176	0.0470841693381871	7.66302608040674	33.8638569841177	DDX5;SECISBP2L;DDX17	GO_Molecular_Function_2023	L2_L3	up_up
gs_ind_0	poly(G) Binding (GO:0034046)	1/7	0.0117100946165601	0.0470841693381871	138.015160022459	613.795376185587	HNRNPDL	GO_Molecular_Function_2023	L2_L3	up_up
gs_ind_0	rDNA Binding (GO:0000182)	1/5	0.0083782129992391	0.0432315790760738	199.36496350365	953.3873054965	TSPYL2	GO_Molecular_Function_2023	L2_L3	up_up
gs_ind_0	tRNA-specific Adenosine Deaminase Activity (GO:0008251)	1/7	0.0117100946165601	0.0470841693381871	138.015160022459	613.795376185587	ADARB2	GO_Molecular_Function_2023	L2_L3	up_up
gs_ind_0	ATP Metabolic Process (GO:0046034)	2/34	0.0015092751636386	0.0214106476702219	46.6569800569801	303.089610381142	ATP5F1B;PARP1	GO_Biological_Process_2023	L2_L3	up_up
gs_ind_0	Activation Of Cysteine-Type Endopeptidase Activity Involved In Apoptotic Process (GO:0006919)	3/67	0.000201687720612491	0.00874417549589599	33.3818849449204	284.039448610862	VCP;NLRP1;BEX3	GO_Biological_Process_2023	L2_L3	up_up
gs_ind_0	Alternative mRNA Splicing, Via Spliceosome (GO:0000380)	2/16	0.00032921291412829	0.00874417549589599	104.621966794381	838.943240531481	DDX5;DDX17	GO_Biological_Process_2023	L2_L3	up_up
gs_ind_0	Androgen Receptor Signaling Pathway (GO:0030521)	2/17	0.000372702562120157	0.00874417549589599	97.8697729988053	772.655420950713	DDX5;DDX17	GO_Biological_Process_2023	L2_L3	up_up
gs_ind_0	Canonical Wnt Signaling Pathway (GO:0060070)	2/65	0.0054111558247739	0.0492657470613743	23.8614756488772	124.540022395405	DIXDC1;SIAH2	GO_Biological_Process_2023	L2_L3	up_up
gs_ind_0	Cellular Response To Light Stimulus (GO:0071482)	2/65	0.0054111558247739	0.0492657470613743	23.8614756488772	124.540022395405	USP47;PARP1	GO_Biological_Process_2023	L2_L3	up_up
gs_ind_0	Cellular Response To UV (GO:0034644)	3/79	0.000328168669888218	0.00874417549589599	28.1372549019608	225.716576108967	NLRP1;USP47;PARP1	GO_Biological_Process_2023	L2_L3	up_up
gs_ind_0	Clathrin Coat Assembly (GO:0048268)	2/13	0.000214687617900226	0.00874417549589599	131.924315619968	1114.27584649499	NSG1;CLTC	GO_Biological_Process_2023	L2_L3	up_up
gs_ind_0	DNA Damage Response (GO:0006974)	5/384	0.000480446030590907	0.00932438168370694	9.12133468149646	69.6942544033822	UBQLN4;UBA1;USP47;VCP;PARP1	GO_Biological_Process_2023	L2_L3	up_up
gs_ind_0	DNA-templated Transcription (GO:0006351)	4/199	0.000362352102677599	0.00874417549589599	14.3303137385057	113.537559023106	THRA;PARP1;DDX5;NFIX	GO_Biological_Process_2023	L2_L3	up_up
gs_ind_0	Epithelial To Mesenchymal Transition (GO:0001837)	2/47	0.00286754942064051	0.0336385605113598	33.3158323158323	195.040792982813	DDX5;DDX17	GO_Biological_Process_2023	L2_L3	up_up
gs_ind_0	Intracellular Estrogen Receptor Signaling Pathway (GO:0030520)	2/17	0.000372702562120157	0.00874417549589599	97.8697729988053	772.655420950713	DDX5;DDX17	GO_Biological_Process_2023	L2_L3	up_up
gs_ind_0	Intracellular Steroid Hormone Receptor Signaling Pathway (GO:0030518)	2/43	0.00240577569878184	0.0299494525766719	36.5305667112896	220.2750392311	DDX5;DDX17	GO_Biological_Process_2023	L2_L3	up_up
gs_ind_0	Mesenchymal Cell Differentiation (GO:0048762)	2/54	0.00376732634628639	0.0403170012497315	28.8687830687831	161.127929080318	DDX5;DDX17	GO_Biological_Process_2023	L2_L3	up_up
gs_ind_0	Modification-Dependent Protein Catabolic Process (GO:0019941)	4/191	0.000310222410550245	0.00874417549589599	14.9446717557252	120.726362176804	FBXO21;SIAH2;UBA1;UBQLN4	GO_Biological_Process_2023	L2_L3	up_up
gs_ind_0	Negative Regulation Of Apoptotic Process (GO:0043066)	5/468	0.00116466657501038	0.0177611652689083	7.45282356187752	50.3462113032866	SIAH2;CRYAB;USP47;POU3F3;VSTM2L	GO_Biological_Process_2023	L2_L3	up_up
gs_ind_0	Negative Regulation Of Cysteine-Type Endopeptidase Activity (GO:2000117)	2/53	0.00363172441927873	0.039559855281429	29.4300611290903	165.33948714506	SIAH2;USP47	GO_Biological_Process_2023	L2_L3	up_up
gs_ind_0	Negative Regulation Of Cysteine-Type Endopeptidase Activity Involved In Apoptotic Process (GO:0043154)	2/49	0.00311280414533146	0.0358266137481545	31.9115009746589	184.200564902373	SIAH2;USP47	GO_Biological_Process_2023	L2_L3	up_up
gs_ind_0	Negative Regulation Of DNA-templated Transcription (GO:0045892)	7/1024	0.00165950269258927	0.0224954809439879	4.7123144963145	30.1646433432848	NFIX;CRYAB;USP47;POU3F3;DDX5;THRA;PARP1	GO_Biological_Process_2023	L2_L3	up_up
gs_ind_0	Negative Regulation Of Nucleic Acid-Templated Transcription (GO:1903507)	5/455	0.00102811063642862	0.0160807048261913	7.67034905230192	52.7722507259509	CRYAB;USP47;POU3F3;THRA;PARP1	GO_Biological_Process_2023	L2_L3	up_up
gs_ind_0	Negative Regulation Of Programmed Cell Death (GO:0043069)	4/380	0.00389480335259035	0.0409625869841399	7.40807761321128	41.1008449552462	CRYAB;SIAH2;USP47;POU3F3	GO_Biological_Process_2023	L2_L3	up_up
gs_ind_0	Negative Regulation Of Protein Localization To Cell Periphery (GO:1904376)	2/20	0.000518992361655465	0.00932438168370694	81.992992992993	620.163955823256	LRPAP1;CLTC	GO_Biological_Process_2023	L2_L3	up_up
gs_ind_0	Negative Regulation Of Protein Localization To Membrane (GO:1905476)	2/25	0.000815022443367484	0.0138551461313284	64.5397951142632	459.026056104736	LRPAP1;CLTC	GO_Biological_Process_2023	L2_L3	up_up
gs_ind_0	Negative Regulation Of Protein Localization To Plasma Membrane (GO:1903077)	2/20	0.000518992361655465	0.00932438168370694	81.992992992993	620.163955823256	LRPAP1;CLTC	GO_Biological_Process_2023	L2_L3	up_up
gs_ind_0	Negative Regulation Of Protein-Containing Complex Assembly (GO:0031333)	3/59	0.000138191067598503	0.00841311900761366	38.1159757801584	338.731846800703	CRYAB;CSNK1A1;THRA	GO_Biological_Process_2023	L2_L3	up_up
gs_ind_0	Positive Regulation Of Cysteine-Type Endopeptidase Activity Involved In Apoptotic Process (GO:0043280)	3/109	0.000840394109605166	0.0138551461313284	20.1964418087472	143.023922052641	VCP;NLRP1;BEX3	GO_Biological_Process_2023	L2_L3	up_up
gs_ind_0	Positive Regulation Of DNA Biosynthetic Process (GO:2000573)	2/65	0.0054111558247739	0.0492657470613743	23.8614756488772	124.540022395405	CCT6A;CCT7	GO_Biological_Process_2023	L2_L3	up_up
gs_ind_0	Positive Regulation Of DNA-templated Transcription (GO:0045893)	9/1241	0.000228154928261445	0.00874417549589599	5.06320553869881	42.4574373870179	SPP1;NFIX;NSD3;DDX17;POU3F3;MAPRE3;TCF4;THRA;PARP1	GO_Biological_Process_2023	L2_L3	up_up
gs_ind_0	Positive Regulation Of Establishment Of Protein Localization (GO:1904951)	2/18	0.00041883484889905	0.00912461635101501	91.9360269360269	715.081531484065	CCT6A;CCT7	GO_Biological_Process_2023	L2_L3	up_up
gs_ind_0	Positive Regulation Of Establishment Of Protein Localization To Telomere (GO:1904851)	2/9	9.95187049558318e-05	0.00841311900761366	202.303703703704	1864.26199799938	CCT6A;CCT7	GO_Biological_Process_2023	L2_L3	up_up
gs_ind_0	Positive Regulation Of Macroautophagy (GO:0016239)	2/63	0.00509175939729378	0.0492657470613743	24.6386630532972	130.095389542043	PAFAH1B2;HSPB8	GO_Biological_Process_2023	L2_L3	up_up
gs_ind_0	Positive Regulation Of Multicellular Organismal Process (GO:0051240)	5/387	0.000497679133572999	0.00932438168370694	9.04912600699194	68.8236255362619	SPP1;LRPAP1;DYNC1H1;GHR;THRA	GO_Biological_Process_2023	L2_L3	up_up
gs_ind_0	Positive Regulation Of Nucleic Acid-Templated Transcription (GO:1903508)	5/556	0.00246955894996665	0.030112551260636	6.25000878506118	37.5232759120911	SPP1;NSD3;POU3F3;MAPRE3;TCF4	GO_Biological_Process_2023	L2_L3	up_up
gs_ind_0	Positive Regulation Of Protein Localization To Cajal Body (GO:1904871)	2/10	0.00012426310172641	0.00841311900761366	178.498910675381	1605.26024077654	CCT6A;CCT7	GO_Biological_Process_2023	L2_L3	up_up
gs_ind_0	Positive Regulation Of Protein Localization To Chromosome, Telomeric Region (GO:1904816)	2/11	0.000151711982104509	0.00841311900761366	159.705653021442	1404.37592226042	CCT6A;CCT7	GO_Biological_Process_2023	L2_L3	up_up
gs_ind_0	Positive Regulation Of Telomerase RNA Localization To Cajal Body (GO:1904874)	2/14	0.000250196639197707	0.00874417549589599	121.367407407407	1006.53187689265	CCT6A;CCT7	GO_Biological_Process_2023	L2_L3	up_up
gs_ind_0	Positive Regulation Of Telomere Maintenance Via Telomerase (GO:0032212)	2/32	0.00133730257090686	0.019896452884224	49.7188828172435	328.994854324351	CCT6A;CCT7	GO_Biological_Process_2023	L2_L3	up_up
gs_ind_0	Positive Regulation Of Telomere Maintenance Via Telomere Lengthening (GO:1904358)	2/35	0.00159901079267665	0.022168104171199	45.2631288004422	291.42077489806	CCT6A;CCT7	GO_Biological_Process_2023	L2_L3	up_up
gs_ind_0	Proteasomal Protein Catabolic Process (GO:0010498)	4/219	0.000519719634829567	0.00932438168370694	12.9939781442057	98.263335117848	PSMD2;VCP;CSNK1A1;SIAH2	GO_Biological_Process_2023	L2_L3	up_up
gs_ind_0	Proteasome-Mediated Ubiquitin-Dependent Protein Catabolic Process (GO:0043161)	4/318	0.00205793147306523	0.0261528791368707	8.88203740336655	54.944762473923	PSMD2;VCP;CSNK1A1;SIAH2	GO_Biological_Process_2023	L2_L3	up_up
gs_ind_0	Protein Stabilization (GO:0050821)	3/207	0.00518772042255496	0.0492657470613743	10.4927293784584	55.2070853929642	CRYAB;CCT7;CCT6A	GO_Biological_Process_2023	L2_L3	up_up
gs_ind_0	Proton Transmembrane Transport (GO:1902600)	3/49	7.92657231081171e-05	0.00841311900761366	46.3242784380306	437.426484790375	ATP1A1;ATP6V0A1;ATP5F1B	GO_Biological_Process_2023	L2_L3	up_up
gs_ind_0	Regulation Of ATP Biosynthetic Process (GO:2001169)	2/14	0.000250196639197707	0.00874417549589599	121.367407407407	1006.53187689265	VCP;PARP1	GO_Biological_Process_2023	L2_L3	up_up
gs_ind_0	Regulation Of Alternative mRNA Splicing, Via Spliceosome (GO:0000381)	2/53	0.00363172441927873	0.039559855281429	29.4300611290903	165.33948714506	DDX5;DDX17	GO_Biological_Process_2023	L2_L3	up_up
gs_ind_0	Regulation Of Canonical Wnt Signaling Pathway (GO:0060828)	4/206	0.000412866148283683	0.00912461635101501	13.8325699745547	107.788740019062	VCP;CSNK1A1;SIAH2;USP47	GO_Biological_Process_2023	L2_L3	up_up
gs_ind_0	Regulation Of DNA-templated Transcription (GO:0006355)	12/1917	7.72362482454947e-05	0.00841311900761366	4.45717773493206	42.2034188506183	SPP1;NFIX;CRYAB;NSD3;DDX17;MAPRE3;USP47;POU3F3;DDX5;TCF4;THRA;PARP1	GO_Biological_Process_2023	L2_L3	up_up
gs_ind_0	Regulation Of Establishment Of Protein Localization To Telomere (GO:0070203)	2/10	0.00012426310172641	0.00841311900761366	178.498910675381	1605.26024077654	CCT6A;CCT7	GO_Biological_Process_2023	L2_L3	up_up
gs_ind_0	Regulation Of Intracellular Transport (GO:0032386)	2/38	0.00188311433084949	0.0249717335177867	41.5398274987316	260.655285737671	CRYAB;DYNC1H1	GO_Biological_Process_2023	L2_L3	up_up
gs_ind_0	Regulation Of Microtubule Polymerization Or Depolymerization (GO:0031110)	2/27	0.000951507471032277	0.0152741988770971	59.4749455337691	413.794734132744	MAPRE3;FKBP4	GO_Biological_Process_2023	L2_L3	up_up
gs_ind_0	Regulation Of Mitotic Spindle Organization (GO:0060236)	3/39	3.97950070423664e-05	0.00841311900761366	59.0302811824081	598.081179128059	DYNC1H1;CLTC;CCSAP	GO_Biological_Process_2023	L2_L3	up_up
gs_ind_0	Regulation Of Proteasomal Ubiquitin-Dependent Protein Catabolic Process (GO:0032434)	3/109	0.000840394109605166	0.0138551461313284	20.1964418087472	143.023922052641	CSNK1A1;VCP;UBQLN4	GO_Biological_Process_2023	L2_L3	up_up
gs_ind_0	Regulation Of Protein Localization To Cajal Body (GO:1904869)	2/10	0.00012426310172641	0.00841311900761366	178.498910675381	1605.26024077654	CCT6A;CCT7	GO_Biological_Process_2023	L2_L3	up_up
gs_ind_0	Regulation Of Skeletal Muscle Cell Differentiation (GO:2001014)	2/8	7.74877126926079e-05	0.00841311900761366	233.433048433048	2209.53511777656	DDX5;DDX17	GO_Biological_Process_2023	L2_L3	up_up
gs_ind_0	Regulation Of Spindle Organization (GO:0090224)	2/20	0.000518992361655465	0.00932438168370694	81.992992992993	620.163955823256	DYNC1H1;CLTC	GO_Biological_Process_2023	L2_L3	up_up
gs_ind_0	Regulation Of Telomerase RNA Localization To Cajal Body (GO:1904872)	2/17	0.000372702562120157	0.00874417549589599	97.8697729988053	772.655420950713	CCT6A;CCT7	GO_Biological_Process_2023	L2_L3	up_up
gs_ind_0	Regulation Of Telomere Maintenance Via Telomerase (GO:0032210)	2/51	0.00336755069907592	0.0380408504895613	30.6206509539843	174.340807231979	CCT6A;CCT7	GO_Biological_Process_2023	L2_L3	up_up
gs_ind_0	Regulation Of Translation (GO:0006417)	3/202	0.00484785492024496	0.0492657470613743	10.7570241392956	57.326536957102	VIM;EIF1B;EIF4H	GO_Biological_Process_2023	L2_L3	up_up
gs_ind_0	Regulation Of Translational Initiation (GO:0006446)	2/64	0.00525033079952217	0.0492657470613743	24.2438518518519	127.267232243504	EIF1B;EIF4H	GO_Biological_Process_2023	L2_L3	up_up
gs_ind_0	Response To Muramyl Dipeptide (GO:0032495)	2/12	0.000181856446762676	0.00874417549589599	144.492063492063	1244.40797774516	VIM;NLRP1	GO_Biological_Process_2023	L2_L3	up_up
gs_ind_0	Response To Unfolded Protein (GO:0006986)	2/44	0.0025176067447417	0.030112551260636	35.6701525054466	213.466120499272	HSPH1;HSPB8	GO_Biological_Process_2023	L2_L3	up_up
gs_ind_0	Signal Transduction By P53 Class Mediator (GO:0072331)	2/33	0.00142203628452378	0.0206533841323692	48.1393298059965	315.585340299159	NDRG1;DDX5	GO_Biological_Process_2023	L2_L3	up_up
gs_ind_0	Supramolecular Fiber Organization (GO:0097435)	4/315	0.00198847260612551	0.0258078359518418	8.96824035386519	55.7859388894394	DYNC1H1;VIM;SIAH2;TPM1	GO_Biological_Process_2023	L2_L3	up_up
gs_ind_0	Transcription By RNA Polymerase II (GO:0006366)	3/192	0.00420956408143226	0.0435226116893844	11.3274545202055	61.9656639393065	PARP1;THRA;NFIX	GO_Biological_Process_2023	L2_L3	up_up
gs_ind_0	Ubiquitin-Dependent Protein Catabolic Process (GO:0006511)	7/364	2.74158538368159e-06	0.00167236708404577	13.6335104895105	174.604017063367	SIAH2;UBQLN4;CSNK1A1;UBA1;PSMD2;FBXO21;VCP	GO_Biological_Process_2023	L2_L3	up_up
gs_ind_0	Wnt Signaling Pathway (GO:0016055)	3/76	0.000292790170812481	0.00874417549589599	29.2878625134264	238.287641089466	CSNK1A1;SIAH2;DIXDC1	GO_Biological_Process_2023	L2_L3	up_up
gs_ind_0	mRNA Splicing, Via Spliceosome (GO:0000398)	3/210	0.00539836492936815	0.0492657470613743	10.3402663284718	53.9933464128263	DDX5;PNN;DDX17	GO_Biological_Process_2023	L2_L3	up_up
gs_ind_0	miRNA Metabolic Process (GO:0010586)	2/15	0.000288374675771464	0.00874417549589599	112.374485596708	915.992521877018	DDX5;DDX17	GO_Biological_Process_2023	L2_L3	up_up
gs_ind_0	Dendrite Cytoplasm (GO:0032839)	1/8	0.00272588821388894	0.0493910795110381	607.725925925926	3588.59786328119	SOD1	GO_Cellular_Component_2023	IN-VIP	up_up
gs_ind_0	Neuron Projection Cytoplasm (GO:0120111)	1/10	0.00340628134558884	0.0493910795110381	479.760233918129	2726.06198363661	SOD1	GO_Cellular_Component_2023	IN-VIP	up_up
gs_ind_0	Alpha-Tubulin Binding (GO:0043014)	1/37	0.0125495008857353	0.0287900314437458	124.786910197869	546.32637502776	WIPF3	GO_Molecular_Function_2023	IN-VIP	up_up
gs_ind_0	Amyloid-Beta Binding (GO:0001540)	1/79	0.0266175880170191	0.043253580527656	57.962491153574	210.182604582479	CST3	GO_Molecular_Function_2023	IN-VIP	up_up
gs_ind_0	Antiporter Activity (GO:0015297)	1/53	0.0179308856626953	0.0321103253378533	86.7227513227513	348.732181075767	SLC26A3	GO_Molecular_Function_2023	IN-VIP	up_up
gs_ind_0	Bicarbonate Transmembrane Transporter Activity (GO:0015106)	1/22	0.00747959661025382	0.0287900314437458	211.925064599483	1037.4953485432	SLC26A3	GO_Molecular_Function_2023	IN-VIP	up_up
gs_ind_0	C2H2 Zinc Finger Domain Binding (GO:0070742)	1/11	0.00374631624666999	0.0232331515114831	434.058201058201	2425.07546739544	SRRM2	GO_Molecular_Function_2023	IN-VIP	up_up
gs_ind_0	Chloride Transmembrane Transporter Activity (GO:0015108)	1/55	0.0186016406090563	0.0321103253378533	83.5361875637105	332.850398576503	SLC26A3	GO_Molecular_Function_2023	IN-VIP	up_up
gs_ind_0	Copper Ion Binding (GO:0005507)	1/45	0.0152436066486682	0.0312895083841083	102.333333333333	428.121231898533	SOD1	GO_Molecular_Function_2023	IN-VIP	up_up
gs_ind_0	Cysteine-Type Endopeptidase Inhibitor Activity (GO:0004869)	2/22	2.48624369653084e-05	0.000969635041647029	400.082926829268	4241.74018253378	CST3;SPOCK1	GO_Molecular_Function_2023	IN-VIP	up_up
gs_ind_0	Dicarboxylic Acid Transmembrane Transporter Activity (GO:0005310)	1/28	0.00951045187412394	0.0287900314437458	165.662626262626	771.219807873219	SLC26A3	GO_Molecular_Function_2023	IN-VIP	up_up
gs_ind_0	Endopeptidase Inhibitor Activity (GO:0004866)	2/112	0.000657394123121466	0.0128191854008686	74.0606334841629	542.659061182391	CST3;SPOCK1	GO_Molecular_Function_2023	IN-VIP	up_up
gs_ind_0	Endopeptidase Regulator Activity (GO:0061135)	1/42	0.0142341178561243	0.0308405886882694	109.738955823293	466.622498850348	CST3	GO_Molecular_Function_2023	IN-VIP	up_up
gs_ind_0	Gamma-Tubulin Binding (GO:0043015)	1/28	0.00951045187412394	0.0287900314437458	165.662626262626	771.219807873219	WIPF3	GO_Molecular_Function_2023	IN-VIP	up_up
gs_ind_0	Hydrolase Activity, Acting On Carbon-Nitrogen (But Not Peptide) Bonds, In Linear Amides (GO:0016811)	1/56	0.0189368585325801	0.0321103253378533	82.029029029029	325.380043525431	HINT1	GO_Molecular_Function_2023	IN-VIP	up_up
gs_ind_0	Inorganic Anion Transmembrane Transporter Activity (GO:0015103)	1/32	0.0108622109651046	0.0287900314437458	144.611992945326	654.002734122678	SLC26A3	GO_Molecular_Function_2023	IN-VIP	up_up
gs_ind_0	Metalloendopeptidase Inhibitor Activity (GO:0008191)	1/13	0.00442606287688189	0.0232331515114831	364.591111111111	1976.17308550139	SPOCK1	GO_Molecular_Function_2023	IN-VIP	up_up
gs_ind_0	Monoatomic Anion Transmembrane Transporter Activity (GO:0008509)	1/24	0.00815697758327701	0.0287900314437458	193.879432624113	932.343230895913	SLC26A3	GO_Molecular_Function_2023	IN-VIP	up_up
gs_ind_0	Oxalate Transmembrane Transporter Activity (GO:0019531)	1/9	0.00306613867850378	0.0232331515114831	536.21568627451	3103.26048889972	SLC26A3	GO_Molecular_Function_2023	IN-VIP	up_up
gs_ind_0	Peptidase Inhibitor Activity (GO:0030414)	1/37	0.0125495008857353	0.0287900314437458	124.786910197869	546.32637502776	CST3	GO_Molecular_Function_2023	IN-VIP	up_up
gs_ind_0	Protein Kinase C Binding (GO:0005080)	1/36	0.0122122568628138	0.0287900314437458	128.305164319249	565.224686853529	HINT1	GO_Molecular_Function_2023	IN-VIP	up_up
gs_ind_0	Protein Phosphatase 2B Binding (GO:0030346)	1/5	0.00170448971947992	0.0221583663532389	1012.95061728395	6457.04307167041	SOD1	GO_Molecular_Function_2023	IN-VIP	up_up
gs_ind_0	Serine-Type Endopeptidase Inhibitor Activity (GO:0004867)	1/53	0.0179308856626953	0.0321103253378533	86.7227513227513	348.732181075767	SPOCK1	GO_Molecular_Function_2023	IN-VIP	up_up
gs_ind_0	Solute:Inorganic Anion Antiporter Activity (GO:0005452)	1/14	0.00476577466902217	0.0232331515114831	337.576131687243	1804.78164581329	SLC26A3	GO_Molecular_Function_2023	IN-VIP	up_up
gs_ind_0	Sulfate Transmembrane Transporter Activity (GO:0015116)	1/13	0.00442606287688189	0.0232331515114831	364.591111111111	1976.17308550139	SLC26A3	GO_Molecular_Function_2023	IN-VIP	up_up
gs_ind_0	Ubiquitin-Like Protein Peptidase Activity (GO:0019783)	1/32	0.0108622109651046	0.0287900314437458	144.611992945326	654.002734122678	HINT1	GO_Molecular_Function_2023	IN-VIP	up_up
gs_ind_0	Actin Nucleation (GO:0045010)	1/23	0.00781834077523325	0.0315033143002046	202.501234567901	982.390781351783	WIPF3	GO_Biological_Process_2023	IN-VIP	up_up
gs_ind_0	Anterograde Axonal Transport (GO:0008089)	1/39	0.0132236682088898	0.0328266363985875	118.298701298701	511.7302532937	SOD1	GO_Biological_Process_2023	IN-VIP	up_up
gs_ind_0	Arp2/3 Complex-Mediated Actin Nucleation (GO:0034314)	1/19	0.0064627196594975	0.0285610513984244	246.309309309309	1241.81888857252	WIPF3	GO_Biological_Process_2023	IN-VIP	up_up
gs_ind_0	Auditory Receptor Cell Morphogenesis (GO:0002093)	1/6	0.00204506376592403	0.0279774759400533	828.757575757576	5131.93733980902	SOD1	GO_Biological_Process_2023	IN-VIP	up_up
gs_ind_0	Auditory Receptor Cell Stereocilium Organization (GO:0060088)	1/6	0.00204506376592403	0.0279774759400533	828.757575757576	5131.93733980902	SOD1	GO_Biological_Process_2023	IN-VIP	up_up
gs_ind_0	Axonal Transport (GO:0098930)	1/39	0.0132236682088898	0.0328266363985875	118.298701298701	511.7302532937	SOD1	GO_Biological_Process_2023	IN-VIP	up_up
gs_ind_0	Blood Circulation (GO:0008015)	1/50	0.0169239550275315	0.0346056990861466	91.9854096520763	375.210804320211	SOD1	GO_Biological_Process_2023	IN-VIP	up_up
gs_ind_0	Cellular Response To Superoxide (GO:0071451)	1/11	0.00374631624666999	0.0279774759400533	434.058201058201	2425.07546739544	SOD1	GO_Biological_Process_2023	IN-VIP	up_up
gs_ind_0	Cellular Response To cAMP (GO:0071320)	1/31	0.0105244318825744	0.0328266363985875	149.357012750455	680.180181952218	SLC26A3	GO_Biological_Process_2023	IN-VIP	up_up
gs_ind_0	Central Nervous System Neuron Differentiation (GO:0021953)	1/30	0.0101865456941349	0.0328266363985875	154.423728813559	708.293383409367	SPOCK1	GO_Biological_Process_2023	IN-VIP	up_up
gs_ind_0	Endocytic Recycling (GO:0032456)	1/64	0.0216147768377375	0.0400165463077032	71.6806649168854	274.850770699356	WIPF3	GO_Biological_Process_2023	IN-VIP	up_up
gs_ind_0	Exocytosis (GO:0006887)	1/86	0.0289440948231058	0.0461086161716918	53.2079272254711	188.483180066788	WIPF3	GO_Biological_Process_2023	IN-VIP	up_up
gs_ind_0	Gland Development (GO:0048732)	1/73	0.0246193208975885	0.041640085962588	62.7685823754789	232.508873085039	SOD1	GO_Biological_Process_2023	IN-VIP	up_up
gs_ind_0	Heart Contraction (GO:0060047)	1/41	0.0138974081103509	0.0328266363985875	112.451303155007	480.847723563926	SOD1	GO_Biological_Process_2023	IN-VIP	up_up
gs_ind_0	Heart Process (GO:0003015)	1/16	0.00544487536483188	0.0285610513984244	294.003584229391	1532.66432620902	SOD1	GO_Biological_Process_2023	IN-VIP	up_up
gs_ind_0	Hydrogen Peroxide Biosynthetic Process (GO:0050665)	1/5	0.00170448971947992	0.0279774759400533	1012.95061728395	6457.04307167041	SOD1	GO_Biological_Process_2023	IN-VIP	up_up
gs_ind_0	Inner Ear Receptor Cell Stereocilium Organization (GO:0060122)	1/11	0.00374631624666999	0.0279774759400533	434.058201058201	2425.07546739544	SOD1	GO_Biological_Process_2023	IN-VIP	up_up
gs_ind_0	Intracellular Iron Ion Homeostasis (GO:0006879)	1/50	0.0169239550275315	0.0346056990861466	91.9854096520763	375.210804320211	SOD1	GO_Biological_Process_2023	IN-VIP	up_up
gs_ind_0	Intracellular pH Elevation (GO:0051454)	1/7	0.00238552992020996	0.0279774759400533	701.239316239316	4234.31719876129	SLC26A3	GO_Biological_Process_2023	IN-VIP	up_up
gs_ind_0	Intrinsic Apoptotic Signaling Pathway By P53 Class Mediator (GO:0072332)	1/35	0.011874905890601	0.0328266363985875	132.027375201288	585.320639982904	HINT1	GO_Biological_Process_2023	IN-VIP	up_up
gs_ind_0	Monoatomic Anion Transport (GO:0006820)	1/57	0.0192719701311881	0.0361679439448324	80.5752212389381	318.199893326594	SLC26A3	GO_Biological_Process_2023	IN-VIP	up_up
gs_ind_0	Myelin Maintenance (GO:0043217)	1/9	0.00306613867850378	0.0279774759400533	536.21568627451	3103.26048889972	SOD1	GO_Biological_Process_2023	IN-VIP	up_up
gs_ind_0	Myelination In Peripheral Nervous System (GO:0022011)	1/12	0.00408624341326467	0.0279774759400533	396.304347826087	2179.72512026294	SOD1	GO_Biological_Process_2023	IN-VIP	up_up
gs_ind_0	Negative Regulation Of Alcohol Biosynthetic Process (GO:1902931)	1/12	0.00408624341326467	0.0279774759400533	396.304347826087	2179.72512026294	SOD1	GO_Biological_Process_2023	IN-VIP	up_up
gs_ind_0	Negative Regulation Of Apoptotic Process (GO:0043066)	2/468	0.0107835719816925	0.0328266363985875	17.390139335477	78.7726604717419	ARHGAP21;SOD1	GO_Biological_Process_2023	IN-VIP	up_up
gs_ind_0	Negative Regulation Of Catabolic Process (GO:0009895)	1/72	0.0242859062695137	0.0415896144865422	63.6480186480186	236.634364423905	CST3	GO_Biological_Process_2023	IN-VIP	up_up
gs_ind_0	Negative Regulation Of Cell Adhesion (GO:0007162)	1/72	0.0242859062695137	0.0415896144865422	63.6480186480186	236.634364423905	SPOCK1	GO_Biological_Process_2023	IN-VIP	up_up
gs_ind_0	Negative Regulation Of Cell Projection Organization (GO:0031345)	1/50	0.0169239550275315	0.0346056990861466	91.9854096520763	375.210804320211	SPOCK1	GO_Biological_Process_2023	IN-VIP	up_up
gs_ind_0	Negative Regulation Of Cell-Substrate Adhesion (GO:0010812)	1/39	0.0132236682088898	0.0328266363985875	118.298701298701	511.7302532937	SPOCK1	GO_Biological_Process_2023	IN-VIP	up_up
gs_ind_0	Negative Regulation Of Cysteine-Type Endopeptidase Activity (GO:2000117)	1/53	0.0179308856626953	0.0352462723540616	86.7227513227513	348.732181075767	CST3	GO_Biological_Process_2023	IN-VIP	up_up
gs_ind_0	Negative Regulation Of Endopeptidase Activity (GO:0010951)	2/66	0.00022889413068349	0.0156792479518191	127.021705426357	1064.7278138685	CST3;SPOCK1	GO_Biological_Process_2023	IN-VIP	up_up
gs_ind_0	Negative Regulation Of Extracellular Matrix Organization (GO:1903054)	1/9	0.00306613867850378	0.0279774759400533	536.21568627451	3103.26048889972	CST3	GO_Biological_Process_2023	IN-VIP	up_up
gs_ind_0	Negative Regulation Of Hydrolase Activity (GO:0051346)	1/47	0.0159160657854263	0.0346056990861466	97.9271206690562	405.460021312284	CST3	GO_Biological_Process_2023	IN-VIP	up_up
gs_ind_0	Negative Regulation Of Neuron Apoptotic Process (GO:0043524)	1/74	0.0249526297288374	0.0416891496689112	61.9130763416478	228.507300110393	SOD1	GO_Biological_Process_2023	IN-VIP	up_up
gs_ind_0	Negative Regulation Of Neuron Death (GO:1901215)	1/88	0.0296078620383569	0.0466104943804733	51.9892063492063	182.987207284527	SOD1	GO_Biological_Process_2023	IN-VIP	up_up
gs_ind_0	Negative Regulation Of Neuron Projection Development (GO:0010977)	1/54	0.0182663163294772	0.0352462723540616	85.0996884735202	340.628229707816	SPOCK1	GO_Biological_Process_2023	IN-VIP	up_up
gs_ind_0	Negative Regulation Of Peptidase Activity (GO:0010466)	2/60	0.000189098652071759	0.0156792479518191	140.070085470086	1200.85469913833	CST3;SPOCK1	GO_Biological_Process_2023	IN-VIP	up_up
gs_ind_0	Negative Regulation Of Protein Catabolic Process (GO:0042177)	1/54	0.0182663163294772	0.0352462723540616	85.0996884735202	340.628229707816	CST3	GO_Biological_Process_2023	IN-VIP	up_up
gs_ind_0	Negative Regulation Of Proteolysis (GO:0045861)	1/41	0.0138974081103509	0.0328266363985875	112.451303155007	480.847723563926	CST3	GO_Biological_Process_2023	IN-VIP	up_up
gs_ind_0	Nervous System Development (GO:0007399)	2/432	0.00925123796196207	0.0328266363985875	18.8610917537747	88.3264531253159	NRGN;SPOCK1	GO_Biological_Process_2023	IN-VIP	up_up
gs_ind_0	Neurogenesis (GO:0022008)	1/49	0.0165880985002953	0.0346056990861466	93.8843069873998	384.838327331757	SPOCK1	GO_Biological_Process_2023	IN-VIP	up_up
gs_ind_0	Neuron Migration (GO:0001764)	1/55	0.0186016406090563	0.0353947883811209	83.5361875637105	332.850398576503	SPOCK1	GO_Biological_Process_2023	IN-VIP	up_up
gs_ind_0	Nucleic Acid Metabolic Process (GO:0090304)	1/30	0.0101865456941349	0.0328266363985875	154.423728813559	708.293383409367	DDX24	GO_Biological_Process_2023	IN-VIP	up_up
gs_ind_0	Organelle Transport Along Microtubule (GO:0072384)	1/39	0.0132236682088898	0.0328266363985875	118.298701298701	511.7302532937	ARHGAP21	GO_Biological_Process_2023	IN-VIP	up_up
gs_ind_0	Peptidyl-Lysine Modification (GO:0018205)	1/94	0.0315966366827691	0.047568562918015	48.6458704693999	168.057112391322	HINT1	GO_Biological_Process_2023	IN-VIP	up_up
gs_ind_0	Placenta Development (GO:0001890)	1/22	0.00747959661025382	0.0310516586546901	211.925064599483	1037.4953485432	SOD1	GO_Biological_Process_2023	IN-VIP	up_up
gs_ind_0	Positive Regulation Of Catalytic Activity (GO:0043085)	1/40	0.0135605915716944	0.0328266363985875	115.300984528833	495.86195795051	SOD1	GO_Biological_Process_2023	IN-VIP	up_up
gs_ind_0	Positive Regulation Of Intrinsic Apoptotic Signaling Pathway (GO:2001244)	1/38	0.012886637990664	0.0328266363985875	121.456296296296	528.524885295245	SOD1	GO_Biological_Process_2023	IN-VIP	up_up
gs_ind_0	Positive Regulation Of Reactive Oxygen Species Metabolic Process (GO:2000379)	1/48	0.0162521354299928	0.0346056990861466	95.8631578947368	394.911247614979	SOD1	GO_Biological_Process_2023	IN-VIP	up_up
gs_ind_0	Positive Regulation Of Superoxide Anion Generation (GO:0032930)	1/13	0.00442606287688189	0.0279774759400533	364.591111111111	1976.17308550139	SOD1	GO_Biological_Process_2023	IN-VIP	up_up
gs_ind_0	Purine Nucleotide Catabolic Process (GO:0006195)	1/7	0.00238552992020996	0.0279774759400533	701.239316239316	4234.31719876129	HINT1	GO_Biological_Process_2023	IN-VIP	up_up
gs_ind_0	Purine Ribonucleotide Catabolic Process (GO:0009154)	1/25	0.00849550706579283	0.0323301241114894	185.961451247166	886.704708594736	HINT1	GO_Biological_Process_2023	IN-VIP	up_up
gs_ind_0	Purine Ribonucleotide Metabolic Process (GO:0009150)	1/83	0.0279476534633647	0.045045041464482	55.1468013468013	197.283382446962	HINT1	GO_Biological_Process_2023	IN-VIP	up_up
gs_ind_0	Regulation Of Apoptotic Process (GO:0042981)	2/702	0.0232018048557429	0.041429204406772	11.5142041399001	43.3339975286102	ARHGAP21;SOD1	GO_Biological_Process_2023	IN-VIP	up_up
gs_ind_0	Regulation Of Blood Vessel Remodeling (GO:0060312)	1/5	0.00170448971947992	0.0279774759400533	1012.95061728395	6457.04307167041	CST3	GO_Biological_Process_2023	IN-VIP	up_up
gs_ind_0	Regulation Of Cell-Substrate Adhesion (GO:0010810)	1/44	0.0149072170940391	0.0346056990861466	104.688378033206	440.309876641476	SPOCK1	GO_Biological_Process_2023	IN-VIP	up_up
gs_ind_0	Regulation Of Cholesterol Biosynthetic Process (GO:0045540)	1/15	0.00510537882117762	0.0279774759400533	314.287356321839	1658.6391476747	SOD1	GO_Biological_Process_2023	IN-VIP	up_up
gs_ind_0	Regulation Of Cysteine-Type Endopeptidase Activity (GO:2000116)	1/24	0.00815697758327701	0.03192874082597	193.879432624113	932.343230895913	CST3	GO_Biological_Process_2023	IN-VIP	up_up
gs_ind_0	Regulation Of Developmental Growth (GO:0048638)	1/29	0.00984855236843715	0.0328266363985875	159.846003898636	738.557400033074	SOD1	GO_Biological_Process_2023	IN-VIP	up_up
gs_ind_0	Regulation Of Endopeptidase Activity (GO:0052548)	1/69	0.0232850272943171	0.041429204406772	66.4403892944039	249.812191610823	SPOCK1	GO_Biological_Process_2023	IN-VIP	up_up
gs_ind_0	Regulation Of Extracellular Matrix Disassembly (GO:0010715)	1/14	0.00476577466902217	0.0279774759400533	337.576131687243	1804.78164581329	CST3	GO_Biological_Process_2023	IN-VIP	up_up
gs_ind_0	Regulation Of Hydrolase Activity (GO:0051336)	1/71	0.0239523858136154	0.0415896144865422	64.5524034672971	240.889387021212	SOD1	GO_Biological_Process_2023	IN-VIP	up_up
gs_ind_0	Regulation Of Kinase Activity (GO:0043549)	1/82	0.0276152954100381	0.045045041464482	55.824812542604	200.376771465769	SOD1	GO_Biological_Process_2023	IN-VIP	up_up
gs_ind_0	Regulation Of Mitochondrial Membrane Potential (GO:0051881)	1/39	0.0132236682088898	0.0328266363985875	118.298701298701	511.7302532937	SOD1	GO_Biological_Process_2023	IN-VIP	up_up
gs_ind_0	Regulation Of Multicellular Organism Growth (GO:0040014)	1/15	0.00510537882117762	0.0279774759400533	314.287356321839	1658.6391476747	SOD1	GO_Biological_Process_2023	IN-VIP	up_up
gs_ind_0	Regulation Of Organ Growth (GO:0046620)	1/8	0.00272588821388894	0.0279774759400533	607.725925925926	3588.59786328119	SOD1	GO_Biological_Process_2023	IN-VIP	up_up
gs_ind_0	Regulation Of Oxidative Stress-Induced Intrinsic Apoptotic Signaling Pathway (GO:1902175)	1/18	0.00612354575252927	0.0285610513984244	260.390476190476	1326.84935044871	SOD1	GO_Biological_Process_2023	IN-VIP	up_up
gs_ind_0	Regulation Of Peptidase Activity (GO:0052547)	1/27	0.00917224417982959	0.0328266363985875	171.918238993711	806.567018475827	CST3	GO_Biological_Process_2023	IN-VIP	up_up
gs_ind_0	Regulation Of Proteolysis (GO:0030162)	1/52	0.0175953485775547	0.0352462723540616	88.4088457389428	357.182407488451	CST3	GO_Biological_Process_2023	IN-VIP	up_up
gs_ind_0	Regulation Of Superoxide Anion Generation (GO:0032928)	1/14	0.00476577466902217	0.0279774759400533	337.576131687243	1804.78164581329	SOD1	GO_Biological_Process_2023	IN-VIP	up_up
gs_ind_0	Regulation Of T Cell Differentiation (GO:0045580)	1/47	0.0159160657854263	0.0346056990861466	97.9271206690562	405.460021312284	SOD1	GO_Biological_Process_2023	IN-VIP	up_up
gs_ind_0	Regulation Of T Cell Differentiation In Thymus (GO:0033081)	1/12	0.00408624341326467	0.0279774759400533	396.304347826087	2179.72512026294	SOD1	GO_Biological_Process_2023	IN-VIP	up_up
gs_ind_0	Regulation Of Tissue Remodeling (GO:0034103)	1/19	0.0064627196594975	0.0285610513984244	246.309309309309	1241.81888857252	CST3	GO_Biological_Process_2023	IN-VIP	up_up
gs_ind_0	Removal Of Superoxide Radicals (GO:0019430)	1/10	0.00340628134558884	0.0279774759400533	479.760233918129	2726.06198363661	SOD1	GO_Biological_Process_2023	IN-VIP	up_up
gs_ind_0	Response To Alcohol (GO:0097305)	1/29	0.00984855236843715	0.0328266363985875	159.846003898636	738.557400033074	SOD1	GO_Biological_Process_2023	IN-VIP	up_up
gs_ind_0	Response To Axon Injury (GO:0048678)	1/18	0.00612354575252927	0.0285610513984244	260.390476190476	1326.84935044871	SOD1	GO_Biological_Process_2023	IN-VIP	up_up
gs_ind_0	Response To Ethanol (GO:0045471)	1/18	0.00612354575252927	0.0285610513984244	260.390476190476	1326.84935044871	SOD1	GO_Biological_Process_2023	IN-VIP	up_up
gs_ind_0	Response To Hydrogen Peroxide (GO:0042542)	1/46	0.0155798895353896	0.0346056990861466	100.081807081807	416.51789548491	SOD1	GO_Biological_Process_2023	IN-VIP	up_up
gs_ind_0	Response To Reactive Oxygen Species (GO:0000302)	1/65	0.0219490389570276	0.0400935778281705	70.5676141257537	269.499971125483	SOD1	GO_Biological_Process_2023	IN-VIP	up_up
gs_ind_0	Response To cAMP (GO:0051591)	1/38	0.012886637990664	0.0328266363985875	121.456296296296	528.524885295245	SLC26A3	GO_Biological_Process_2023	IN-VIP	up_up
gs_ind_0	Retina Homeostasis (GO:0001895)	1/39	0.0132236682088898	0.0328266363985875	118.298701298701	511.7302532937	SOD1	GO_Biological_Process_2023	IN-VIP	up_up
gs_ind_0	Retrograde Axonal Transport (GO:0008090)	1/15	0.00510537882117762	0.0279774759400533	314.287356321839	1658.6391476747	SOD1	GO_Biological_Process_2023	IN-VIP	up_up
gs_ind_0	Retrograde Transport, Endosome To Golgi (GO:0042147)	1/94	0.0315966366827691	0.047568562918015	48.6458704693999	168.057112391322	WIPF3	GO_Biological_Process_2023	IN-VIP	up_up
gs_ind_0	Sensory Perception Of Mechanical Stimulus (GO:0050954)	1/89	0.0299395876312529	0.0466104943804733	51.4005021971124	180.342448800964	SOD1	GO_Biological_Process_2023	IN-VIP	up_up
gs_ind_0	Sensory Perception Of Sound (GO:0007605)	1/92	0.030934132721372	0.047568562918015	49.7115968427444	172.792295178249	SOD1	GO_Biological_Process_2023	IN-VIP	up_up
gs_ind_0	Signal Transduction By P53 Class Mediator (GO:0072331)	1/33	0.0111998829730658	0.0328266363985875	140.158974358974	629.573362223963	HINT1	GO_Biological_Process_2023	IN-VIP	up_up
gs_ind_0	Superoxide Metabolic Process (GO:0006801)	1/34	0.01153744793779	0.0328266363985875	135.971807628524	606.727579264141	SOD1	GO_Biological_Process_2023	IN-VIP	up_up
gs_ind_0	Thymus Development (GO:0048538)	1/13	0.00442606287688189	0.0279774759400533	364.591111111111	1976.17308550139	SOD1	GO_Biological_Process_2023	IN-VIP	up_up
gs_ind_0	Transport Along Microtubule (GO:0010970)	1/20	0.00680178608381476	0.0291201466713319	233.672364672365	1166.15830275488	ARHGAP21	GO_Biological_Process_2023	IN-VIP	up_up
gs_ind_0	Vasodilation (GO:0042311)	1/15	0.00510537882117762	0.0279774759400533	314.287356321839	1658.6391476747	SOD1	GO_Biological_Process_2023	IN-VIP	up_up
gs_ind_0	Vesicle-Mediated Transport To The Plasma Membrane (GO:0098876)	1/83	0.0279476534633647	0.045045041464482	55.1468013468013	197.283382446962	WIPF3	GO_Biological_Process_2023	IN-VIP	up_up
gs_ind_0	Cytoplasmic Vesicle Lumen (GO:0060205)	4/114	2.96335249088387e-05	0.000995231921779835	27.9725845089167	291.659068223959	PSMD2;VCP;PAFAH1B2;HUWE1	GO_Cellular_Component_2023	L5_L6-CC	up_up
gs_ind_0	Extracellular Membrane-Bounded Organelle (GO:0065010)	2/57	0.00350514551901493	0.0332673692865055	29.9747308283894	169.462837405202	ATP1A1;RAB3A	GO_Cellular_Component_2023	L5_L6-CC	up_up
gs_ind_0	Extracellular Vesicle (GO:1903561)	2/60	0.0038758100139618	0.0332673692865055	28.4354805086512	157.902240387268	ATP1A1;RAB3A	GO_Cellular_Component_2023	L5_L6-CC	up_up
gs_ind_0	Ficolin-1-Rich Granule (GO:0101002)	5/183	9.50998189170801e-06	0.000489764067422962	21.4904115492351	248.497251716451	HUWE1;PSMD2;ATP6V0A1;PAFAH1B2;VCP	GO_Cellular_Component_2023	L5_L6-CC	up_up
gs_ind_0	Ficolin-1-Rich Granule Lumen (GO:1904813)	4/122	3.86497833700907e-05	0.000995231921779835	26.0790341453037	264.988267615389	PSMD2;VCP;PAFAH1B2;HUWE1	GO_Cellular_Component_2023	L5_L6-CC	up_up
gs_ind_0	Intermediate Filament (GO:0005882)	2/69	0.00509175939729378	0.0403424013785584	24.6386630532972	130.095389542043	CSNK1A1;PNN	GO_Cellular_Component_2023	L5_L6-CC	up_up
gs_ind_0	Intracellular Non-Membrane-Bounded Organelle (GO:0043232)	8/1184	0.000444861058792448	0.00763678150927036	5.18149726437019	39.9894930092014	ADARB2;CSNK1A1;ZFC3H1;PAFAH1B2;DDX5;TSPYL2;VCP;PARP1	GO_Cellular_Component_2023	L5_L6-CC	up_up
gs_ind_0	Intracellular Organelle Lumen (GO:0070013)	9/854	6.07570316935553e-06	0.000489764067422962	8.27430161838986	99.3843977365302	HSPH1;SPP1;HUWE1;HSPA9;ATP5F1B;PSMD2;PAFAH1B2;PODXL2;VCP	GO_Cellular_Component_2023	L5_L6-CC	up_up
gs_ind_0	Neuron Projection (GO:0043005)	5/557	0.00166319158340581	0.0190343036767554	6.87941369841822	44.0214843938596	EPHA6;ARHGEF7;DNER;SLC12A5;RAB3A	GO_Cellular_Component_2023	L5_L6-CC	up_up
gs_ind_0	Nuclear Lumen (GO:0031981)	6/778	0.00123558454952794	0.0159081510751722	5.88374841705361	39.3988214682761	ADARB2;ZFC3H1;PAFAH1B2;DDX5;TSPYL2;PARP1	GO_Cellular_Component_2023	L5_L6-CC	up_up
gs_ind_0	Nucleolus (GO:0005730)	6/769	0.00116435992056308	0.0159081510751722	5.95443751601606	40.2257014269738	ADARB2;ZFC3H1;PAFAH1B2;DDX5;TSPYL2;PARP1	GO_Cellular_Component_2023	L5_L6-CC	up_up
gs_ind_0	Secretory Granule Lumen (GO:0034774)	5/314	0.00012410445585755	0.00255655179066553	12.3545144498295	111.121283677269	HUWE1;PSMD2;DYNC1H1;PAFAH1B2;VCP	GO_Cellular_Component_2023	L5_L6-CC	up_up
gs_ind_0	Transport Vesicle Membrane (GO:0030658)	2/60	0.0038758100139618	0.0332673692865055	28.4354805086512	157.902240387268	GNAO1;RAB3A	GO_Cellular_Component_2023	L5_L6-CC	up_up
gs_ind_0	RNA Binding (GO:0003723)	15/1395	2.28642288239763e-09	3.29244895065258e-07	9.16733814507668	182.395901844248	ADARB2;EIF1B;HNRNPA2B1;HUWE1;HSPA9;DDX17;PSMD2;DYNC1H1;PNN;DDX5;HNRNPDL;RNMT;FKBP4;VCP;PARP1	GO_Molecular_Function_2023	L5_L6-CC	up_up
gs_ind_0	Ubiquitin-Like Protein Transferase Activity (GO:0019787)	4/240	0.00051824633596485	0.0248758241263128	13.0293495833851	98.5678097526103	FBXO21;UBE3A;BIRC6;HUWE1	GO_Molecular_Function_2023	L5_L6-CC	up_up
gs_ind_0	mRNA 3'-UTR Binding (GO:0003730)	3/93	0.000405312969677095	0.0248758241263128	26.1382128669924	204.161686754714	DDX5;HNRNPA2B1;DDX17	GO_Molecular_Function_2023	L5_L6-CC	up_up
gs_ind_0	ATP Metabolic Process (GO:0046034)	2/34	0.00126035672738014	0.0264224785347194	51.2163852407755	341.939050407353	ATP5F1B;PARP1	GO_Biological_Process_2023	L5_L6-CC	up_up
gs_ind_0	Alternative mRNA Splicing, Via Spliceosome (GO:0000380)	2/16	0.000274437455773156	0.0129351623327522	114.845808802916	941.826035450741	DDX5;DDX17	GO_Biological_Process_2023	L5_L6-CC	up_up
gs_ind_0	Androgen Receptor Signaling Pathway (GO:0030521)	2/17	0.00031072137393278	0.0129351623327522	107.433779176501	867.701159716305	DDX5;DDX17	GO_Biological_Process_2023	L5_L6-CC	up_up
gs_ind_0	Base-Excision Repair (GO:0006284)	2/36	0.00141257993563793	0.0285925662834299	48.2449628844114	316.599729360949	USP47;HUWE1	GO_Biological_Process_2023	L5_L6-CC	up_up
gs_ind_0	Cardiac Muscle Cell Action Potential (GO:0086001)	2/29	0.000916648449254777	0.0224196933213564	60.5358462675536	423.435322036848	ATP1A1;SCN1A	GO_Biological_Process_2023	L5_L6-CC	up_up
gs_ind_0	Cardiac Muscle Cell Action Potential Involved In Contraction (GO:0086002)	2/29	0.000916648449254777	0.0224196933213564	60.5358462675536	423.435322036848	ATP1A1;SCN1A	GO_Biological_Process_2023	L5_L6-CC	up_up
gs_ind_0	Cellular Response To Hormone Stimulus (GO:0032870)	3/94	0.000418218114331062	0.0153433770695208	25.8519170844059	201.115181733618	ATP1A1;GHR;GPR22	GO_Biological_Process_2023	L5_L6-CC	up_up
gs_ind_0	DNA Damage Response (GO:0006974)	4/384	0.00290950898918652	0.0451285534414465	8.06977771397652	47.1256534208294	PARP1;VCP;USP47;UBQLN4	GO_Biological_Process_2023	L5_L6-CC	up_up
gs_ind_0	DNA Repair (GO:0006281)	4/291	0.00106143188613738	0.0249224206865057	10.7046401169163	73.3068361306528	PARP1;VCP;USP47;HUWE1	GO_Biological_Process_2023	L5_L6-CC	up_up
gs_ind_0	DNA-templated Transcription (GO:0006351)	4/199	0.000255390148573748	0.0129351623327522	15.7777085258656	130.524536281337	THRA;PARP1;DDX5;NFIX	GO_Biological_Process_2023	L5_L6-CC	up_up
gs_ind_0	Ephrin Receptor Signaling Pathway (GO:0048013)	2/43	0.00201075056304955	0.0368847056409401	40.1004016064257	248.993306881214	EPHA6;ARHGEF7	GO_Biological_Process_2023	L5_L6-CC	up_up
gs_ind_0	Epithelial To Mesenchymal Transition (GO:0001837)	2/47	0.00239762748627024	0.0426487071042616	36.5715179129813	220.646045872982	DDX5;DDX17	GO_Biological_Process_2023	L5_L6-CC	up_up
gs_ind_0	Inorganic Cation Import Across Plasma Membrane (GO:0098659)	3/103	0.000546382870854335	0.0187387142902243	23.5316393240409	176.774159716046	ATP1A1;SCN1A;SLC12A5	GO_Biological_Process_2023	L5_L6-CC	up_up
gs_ind_0	Intracellular Estrogen Receptor Signaling Pathway (GO:0030520)	2/17	0.00031072137393278	0.0129351623327522	107.433779176501	867.701159716305	DDX5;DDX17	GO_Biological_Process_2023	L5_L6-CC	up_up
gs_ind_0	Intracellular Steroid Hormone Receptor Signaling Pathway (GO:0030518)	3/43	4.07117513673173e-05	0.00947194724524295	58.47903275176	591.164178102749	DDX5;DDX17;UBE3A	GO_Biological_Process_2023	L5_L6-CC	up_up
gs_ind_0	Mesenchymal Cell Differentiation (GO:0048762)	2/54	0.00315207954190682	0.0451285534414465	31.6898954703833	182.524065052922	DDX5;DDX17	GO_Biological_Process_2023	L5_L6-CC	up_up
gs_ind_0	Positive Regulation Of DNA-templated Transcription (GO:0045893)	7/1241	0.00287841307953356	0.0451285534414465	4.27375563178099	25.0036763480899	SPP1;NFIX;NSD3;DDX17;MAPRE3;THRA;PARP1	GO_Biological_Process_2023	L5_L6-CC	up_up
gs_ind_0	Positive Regulation Of Multicellular Organismal Process (GO:0051240)	4/387	0.0029916434231821	0.0451285534414465	8.00605874683641	46.5306722487862	GHR;DYNC1H1;THRA;SPP1	GO_Biological_Process_2023	L5_L6-CC	up_up
gs_ind_0	Potassium Ion Homeostasis (GO:0055075)	2/23	0.000574611341097167	0.0187387142902243	77.4409151068255	577.849911612226	ATP1A1;SLC12A5	GO_Biological_Process_2023	L5_L6-CC	up_up
gs_ind_0	Potassium Ion Import Across Plasma Membrane (GO:1990573)	2/42	0.00191912085087828	0.0363394819182436	41.0915386931647	257.06406742708	ATP1A1;SLC12A5	GO_Biological_Process_2023	L5_L6-CC	up_up
gs_ind_0	Proton Transmembrane Transport (GO:1902600)	3/49	6.03811123093624e-05	0.00947194724524295	50.9258864302853	494.736543771266	ATP1A1;ATP6V0A1;ATP5F1B	GO_Biological_Process_2023	L5_L6-CC	up_up
gs_ind_0	RNA Processing (GO:0006396)	3/183	0.0028452237034794	0.0451285534414465	13.0764634509283	76.6557140276489	ADARB2;HNRNPA2B1;DDX17	GO_Biological_Process_2023	L5_L6-CC	up_up
gs_ind_0	RNA Splicing, Via Transesterification Reactions With Bulged Adenosine As Nucleophile (GO:0000377)	3/179	0.00267330587998726	0.0451285534414465	13.3741249736614	79.2341931371819	HNRNPA2B1;PNN;DDX5	GO_Biological_Process_2023	L5_L6-CC	up_up
gs_ind_0	Regulation Of ATP Biosynthetic Process (GO:2001169)	2/14	0.000208527580550592	0.0129351623327522	133.227642276423	1129.16278782253	VCP;PARP1	GO_Biological_Process_2023	L5_L6-CC	up_up
gs_ind_0	Regulation Of Alternative mRNA Splicing, Via Spliceosome (GO:0000381)	2/53	0.00303833018051608	0.0451285534414465	32.3060225747889	187.260154006315	DDX5;DDX17	GO_Biological_Process_2023	L5_L6-CC	up_up
gs_ind_0	Regulation Of Canonical Wnt Signaling Pathway (GO:0060828)	4/206	0.000291227652073077	0.0129351623327522	15.2296918767507	123.991093966403	CSNK1A1;VCP;DKK3;USP47	GO_Biological_Process_2023	L5_L6-CC	up_up
gs_ind_0	Regulation Of DNA-templated Transcription (GO:0006355)	10/1917	0.000641701630072624	0.0189120108746266	4.02014918974535	29.553672945711	SPP1;DKK3;NFIX;NSD3;DDX17;USP47;DDX5;MAPRE3;THRA;PARP1	GO_Biological_Process_2023	L5_L6-CC	up_up
gs_ind_0	Regulation Of Exocytosis (GO:0017157)	2/54	0.00315207954190682	0.0451285534414465	31.6898954703833	182.524065052922	STXBP6;RAB3A	GO_Biological_Process_2023	L5_L6-CC	up_up
gs_ind_0	Regulation Of Microtubule Polymerization Or Depolymerization (GO:0031110)	2/27	0.000794040534998325	0.0221953235259056	65.286944045911	466.042757519013	MAPRE3;FKBP4	GO_Biological_Process_2023	L5_L6-CC	up_up
gs_ind_0	Regulation Of Proteasomal Ubiquitin-Dependent Protein Catabolic Process (GO:0032434)	3/109	0.000644361528948094	0.0189120108746266	22.2026539401699	163.12846268379	CSNK1A1;VCP;UBQLN4	GO_Biological_Process_2023	L5_L6-CC	up_up
gs_ind_0	Regulation Of Skeletal Muscle Cell Differentiation (GO:2001014)	2/8	6.45447853168174e-05	0.00947194724524295	256.244527829894	2472.28595613522	DDX5;DDX17	GO_Biological_Process_2023	L5_L6-CC	up_up
gs_ind_0	Regulation Of Telomere Maintenance Via Telomere Lengthening (GO:1904356)	2/17	0.00031072137393278	0.0129351623327522	107.433779176501	867.701159716305	HNRNPA2B1;PARP1	GO_Biological_Process_2023	L5_L6-CC	up_up
gs_ind_0	Regulation Of Ubiquitin-Dependent Protein Catabolic Process (GO:2000058)	2/42	0.00191912085087828	0.0363394819182436	41.0915386931647	257.06406742708	UBE3A;UBQLN4	GO_Biological_Process_2023	L5_L6-CC	up_up
gs_ind_0	Response To Steroid Hormone (GO:0048545)	2/29	0.000916648449254777	0.0224196933213564	60.5358462675536	423.435322036848	ATP1A1;UBE3A	GO_Biological_Process_2023	L5_L6-CC	up_up
gs_ind_0	Response To Unfolded Protein (GO:0006986)	3/44	4.36428562116456e-05	0.00947194724524295	57.0685054266653	572.937602376373	HSPH1;HSPA4;HSPB8	GO_Biological_Process_2023	L5_L6-CC	up_up
gs_ind_0	Signal Transduction By P53 Class Mediator (GO:0072331)	2/33	0.00118739081067663	0.0258147557728587	52.8435927216415	355.954280730987	NDRG1;DDX5	GO_Biological_Process_2023	L5_L6-CC	up_up
gs_ind_0	Transcription By RNA Polymerase II (GO:0006366)	3/192	0.00325656281419269	0.0455143421888359	12.4526701410846	71.3174753612462	PARP1;THRA;NFIX	GO_Biological_Process_2023	L5_L6-CC	up_up
gs_ind_0	Ubiquitin-Dependent Protein Catabolic Process (GO:0006511)	5/364	0.000246092037158489	0.0129351623327522	10.6231470584739	88.2762800877014	UBQLN4;CSNK1A1;PSMD2;FBXO21;VCP	GO_Biological_Process_2023	L5_L6-CC	up_up
gs_ind_0	mRNA Processing (GO:0006397)	4/213	0.000330540775112917	0.0129351623327522	14.7182968652855	117.963919183981	RNMT;HNRNPA2B1;PNN;DDX5	GO_Biological_Process_2023	L5_L6-CC	up_up
gs_ind_0	mRNA Splicing, Via Spliceosome (GO:0000398)	4/210	0.000313254522757878	0.0129351623327522	14.9332207459255	120.488609845822	DDX5;HNRNPA2B1;PNN;DDX17	GO_Biological_Process_2023	L5_L6-CC	up_up
gs_ind_0	miRNA Metabolic Process (GO:0010586)	2/15	0.000240370629829895	0.0129351623327522	123.355916892502	1027.96538218355	DDX5;DDX17	GO_Biological_Process_2023	L5_L6-CC	up_up
gs_ind_0	miRNA Processing (GO:0035196)	2/32	0.00111653057929743	0.0252078250018304	54.5775023324004	370.992160229352	HNRNPA2B1;DDX5	GO_Biological_Process_2023	L5_L6-CC	up_up
gs_ind_0	Axonal Growth Cone (GO:0044295)	1/15	0.0047415172295825	0.0243184575232899	339.438620689655	1816.47119113683	FKBP4	GO_Cellular_Component_2023	IN-SV2C	up_up
gs_ind_0	Chylomicron (GO:0042627)	1/8	0.00253139776035809	0.0243184575232899	656.36	3924.36571136962	APOE	GO_Cellular_Component_2023	IN-SV2C	up_up
gs_ind_0	Clathrin-Coated Endocytic Vesicle (GO:0045334)	1/85	0.0265954456877662	0.0434664020282396	58.1474556213018	210.901710764185	APOE	GO_Cellular_Component_2023	IN-SV2C	up_up
gs_ind_0	Clathrin-Coated Endocytic Vesicle Membrane (GO:0030669)	1/68	0.0213291750789776	0.0414036928003683	72.8222222222222	280.196565869615	APOE	GO_Cellular_Component_2023	IN-SV2C	up_up
gs_ind_0	Clathrin-Coated Vesicle Membrane (GO:0030665)	1/90	0.0281393631949473	0.0434664020282396	54.8922905027933	195.997636151768	APOE	GO_Cellular_Component_2023	IN-SV2C	up_up
gs_ind_0	Collagen-Containing Extracellular Matrix (GO:0062023)	2/372	0.00598235553639778	0.0243184575232899	23.8570087425923	122.122617474198	COL5A1;APOE	GO_Cellular_Component_2023	IN-SV2C	up_up
gs_ind_0	Endocytic Vesicle Lumen (GO:0071682)	1/21	0.00663230659726088	0.0243184575232899	240.055609756098	1204.07155929685	APOE	GO_Cellular_Component_2023	IN-SV2C	up_up
gs_ind_0	Endoplasmic Reticulum Lumen (GO:0005788)	2/284	0.00353899564690803	0.0243184575232899	31.3562908811081	176.972156026266	COL5A1;APOE	GO_Cellular_Component_2023	IN-SV2C	up_up
gs_ind_0	Extracellular Membrane-Bounded Organelle (GO:0065010)	1/57	0.0179075871939987	0.038861296975028	87.0233628318584	350.054156471346	APOE	GO_Cellular_Component_2023	IN-SV2C	up_up
gs_ind_0	Extracellular Vesicle (GO:1903561)	1/60	0.0188418409575893	0.038861296975028	82.6295798319328	328.1778612048	APOE	GO_Cellular_Component_2023	IN-SV2C	up_up
gs_ind_0	Glutamatergic Synapse (GO:0098978)	1/78	0.024430157391465	0.0434664020282396	63.4103225806452	235.375119473628	APOE	GO_Cellular_Component_2023	IN-SV2C	up_up
gs_ind_0	High-Density Lipoprotein Particle (GO:0034364)	1/18	0.00568732678258329	0.0243184575232899	281.228571428572	1453.81530464229	APOE	GO_Cellular_Component_2023	IN-SV2C	up_up
gs_ind_0	Intracellular Organelle Lumen (GO:0070013)	2/854	0.0289776013521598	0.0434664020282396	10.2454417952314	36.2814875134542	COL5A1;APOE	GO_Cellular_Component_2023	IN-SV2C	up_up
gs_ind_0	Low-Density Lipoprotein Particle (GO:0034362)	1/6	0.00189910346030513	0.0243184575232899	895.08	5608.90547348601	APOE	GO_Cellular_Component_2023	IN-SV2C	up_up
gs_ind_0	Melanosome (GO:0042470)	1/31	0.00977625532245833	0.029328765967375	161.309508196721	746.507941947894	APOE	GO_Cellular_Component_2023	IN-SV2C	up_up
gs_ind_0	Multivesicular Body (GO:0005771)	1/50	0.0157244674302592	0.0385361568232008	99.3466666666667	412.540743402732	APOE	GO_Cellular_Component_2023	IN-SV2C	up_up
gs_ind_0	Precatalytic Spliceosome (GO:0071011)	1/52	0.016348672591661	0.0385361568232008	95.4838834951456	392.783321632439	SRRM2	GO_Cellular_Component_2023	IN-SV2C	up_up
gs_ind_0	Triglyceride-Rich Plasma Lipoprotein Particle (GO:0034385)	1/14	0.00442606287688189	0.0243184575232899	364.591111111111	1976.17308550139	APOE	GO_Cellular_Component_2023	IN-SV2C	up_up
gs_ind_0	U2-type Catalytic Step 2 Spliceosome (GO:0071007)	1/29	0.00914820134450264	0.029328765967375	172.637894736842	810.396459056633	SRRM2	GO_Cellular_Component_2023	IN-SV2C	up_up
gs_ind_0	U2-type Precatalytic Spliceosome (GO:0071005)	1/49	0.0154122277542366	0.0385361568232008	101.397525773196	423.090715220985	SRRM2	GO_Cellular_Component_2023	IN-SV2C	up_up
gs_ind_0	U2-type Spliceosomal Complex (GO:0005684)	1/90	0.0281393631949473	0.0434664020282396	54.8922905027933	195.997636151768	SRRM2	GO_Cellular_Component_2023	IN-SV2C	up_up
gs_ind_0	Very-Low-Density Lipoprotein Particle (GO:0034361)	1/14	0.00442606287688189	0.0243184575232899	364.591111111111	1976.17308550139	APOE	GO_Cellular_Component_2023	IN-SV2C	up_up
gs_ind_0	Amyloid-Beta Binding (GO:0001540)	1/79	0.024739756257638	0.0329863416768507	62.6010191082802	231.582689672236	APOE	GO_Molecular_Function_2023	IN-SV2C	up_up
gs_ind_0	C2H2 Zinc Finger Domain Binding (GO:0070742)	1/11	0.00347914596724908	0.0111695503359849	468.794285714286	2653.82965019792	SRRM2	GO_Molecular_Function_2023	IN-SV2C	up_up
gs_ind_0	Lipoprotein Particle Receptor Binding (GO:0070325)	1/27	0.00851977968036263	0.0170395593607253	185.676226415094	884.814953107402	APOE	GO_Molecular_Function_2023	IN-SV2C	up_up
gs_ind_0	Low-Density Lipoprotein Particle Receptor Binding (GO:0050750)	1/22	0.00694711559787607	0.0165984742953042	228.884651162791	1137.42596075827	APOE	GO_Molecular_Function_2023	IN-SV2C	up_up
gs_ind_0	Phosphatidylcholine-Sterol O-acyltransferase Activator Activity (GO:0060228)	1/5	0.00158281758727919	0.0111695503359849	1094.01333333333	7054.79829894603	APOE	GO_Molecular_Function_2023	IN-SV2C	up_up
gs_ind_0	Phospholipase Activity (GO:0004620)	1/77	0.0241204678047803	0.0329863416768507	64.2407843137255	239.27729680688	PLCL1	GO_Molecular_Function_2023	IN-SV2C	up_up
gs_ind_0	Phospholipase C Activity (GO:0004629)	1/23	0.00726183250419561	0.0165984742953042	218.706666666667	1077.15724977046	PLCL1	GO_Molecular_Function_2023	IN-SV2C	up_up
gs_ind_0	Phosphoric Diester Hydrolase Activity (GO:0008081)	1/44	0.0138496574393395	0.0221594519029432	113.066206896552	483.866242239441	PLCL1	GO_Molecular_Function_2023	IN-SV2C	up_up
gs_ind_0	Platelet-Derived Growth Factor Binding (GO:0048407)	1/10	0.00316332229767094	0.0111695503359849	518.153684210526	2982.56123248241	COL5A1	GO_Molecular_Function_2023	IN-SV2C	up_up
gs_ind_0	RNA Binding (GO:0003723)	4/1395	0.000742908628051347	0.0111695503359849	13.4934470563761	97.219442671866	SRRM2;RBM25;DDX24;FKBP4	GO_Molecular_Function_2023	IN-SV2C	up_up
gs_ind_0	Tau Protein Binding (GO:0048156)	1/39	0.0122847983152608	0.0218396414493525	127.765714285714	562.091549499267	APOE	GO_Molecular_Function_2023	IN-SV2C	up_up
gs_ind_0	mRNA Binding (GO:0003729)	2/282	0.00349048447999527	0.0111695503359849	31.5814151747656	178.678637920717	SRRM2;RBM25	GO_Molecular_Function_2023	IN-SV2C	up_up
gs_ind_0	Activation Of Cysteine-Type Endopeptidase Activity Involved In Apoptotic Process (GO:0006919)	1/67	0.0210185769459769	0.0355826302628743	73.9190977443609	285.501324856052	MTCH1	GO_Biological_Process_2023	IN-SV2C	up_up
gs_ind_0	Acylglycerol Homeostasis (GO:0055090)	1/24	0.00757645734091629	0.0258561639412223	209.394893617021	1022.41444842906	APOE	GO_Biological_Process_2023	IN-SV2C	up_up
gs_ind_0	Acylglycerol Metabolic Process (GO:0006639)	1/41	0.012911016818571	0.0274838476830967	121.45037037037	528.269556563754	APOE	GO_Biological_Process_2023	IN-SV2C	up_up
gs_ind_0	Alcohol Catabolic Process (GO:0046164)	1/8	0.00253139776035809	0.0233755119674548	656.36	3924.36571136962	APOE	GO_Biological_Process_2023	IN-SV2C	up_up
gs_ind_0	Amyloid Precursor Protein Metabolic Process (GO:0042982)	1/17	0.00537214915769725	0.0239759854559884	298.28	1558.96854363796	APOE	GO_Biological_Process_2023	IN-SV2C	up_up
gs_ind_0	Cholesterol Catabolic Process (GO:0006707)	1/6	0.00189910346030513	0.0233755119674548	895.08	5608.90547348601	APOE	GO_Biological_Process_2023	IN-SV2C	up_up
gs_ind_0	Cholesterol Efflux (GO:0033344)	1/23	0.00726183250419561	0.0258561639412223	218.706666666667	1077.15724977046	APOE	GO_Biological_Process_2023	IN-SV2C	up_up
gs_ind_0	Cholesterol Homeostasis (GO:0042632)	1/72	0.0225706582106081	0.0364397954042893	68.7415384615385	260.606357551556	APOE	GO_Biological_Process_2023	IN-SV2C	up_up
gs_ind_0	Cholesterol Metabolic Process (GO:0008203)	1/67	0.0210185769459769	0.0355826302628743	73.9190977443609	285.501324856052	APOE	GO_Biological_Process_2023	IN-SV2C	up_up
gs_ind_0	Cholesterol Transport (GO:0030301)	1/51	0.0160366157012244	0.0310619132951644	97.3770297029703	402.447645709062	APOE	GO_Biological_Process_2023	IN-SV2C	up_up
gs_ind_0	Collagen Fibril Organization (GO:0030199)	1/42	0.0132239886188041	0.0278740936572832	118.520963855422	512.688833151563	COL5A1	GO_Biological_Process_2023	IN-SV2C	up_up
gs_ind_0	Cyclic-Nucleotide-Mediated Signaling (GO:0019935)	1/40	0.0125979533922528	0.0270855997933434	124.528101265823	544.71342411629	APOE	GO_Biological_Process_2023	IN-SV2C	up_up
gs_ind_0	Cytoskeleton Organization (GO:0007010)	2/111	0.000554505971070372	0.0233755119674548	81.239825292833	609.09014567107	APOE;ARHGAP21	GO_Biological_Process_2023	IN-SV2C	up_up
gs_ind_0	External Encapsulating Structure Organization (GO:0045229)	1/109	0.0339856578250015	0.0465408689960211	45.258801843318	153.056970630158	COL5A1	GO_Biological_Process_2023	IN-SV2C	up_up
gs_ind_0	Extracellular Structure Organization (GO:0043062)	1/108	0.0336787692727111	0.0465408689960211	45.6809302325581	154.898901346568	COL5A1	GO_Biological_Process_2023	IN-SV2C	up_up
gs_ind_0	Eye Development (GO:0001654)	1/58	0.0182190963160306	0.0326562340922086	85.5078260869565	342.483212083577	COL5A1	GO_Biological_Process_2023	IN-SV2C	up_up
gs_ind_0	Eye Morphogenesis (GO:0048592)	1/18	0.00568732678258329	0.0239759854559884	281.228571428572	1453.81530464229	COL5A1	GO_Biological_Process_2023	IN-SV2C	up_up
gs_ind_0	Fatty Acid Homeostasis (GO:0055089)	1/10	0.00316332229767094	0.0233755119674548	518.153684210526	2982.56123248241	APOE	GO_Biological_Process_2023	IN-SV2C	up_up
gs_ind_0	Fatty Acid Transport (GO:0015908)	1/38	0.0119715515630005	0.0270855997933434	131.176	580.482940334303	APOE	GO_Biological_Process_2023	IN-SV2C	up_up
gs_ind_0	High-Density Lipoprotein Particle Assembly (GO:0034380)	1/9	0.00284740623696567	0.0233755119674548	579.127058823529	3394.46452803649	APOE	GO_Biological_Process_2023	IN-SV2C	up_up
gs_ind_0	High-Density Lipoprotein Particle Remodeling (GO:0034375)	1/15	0.0047415172295825	0.0239759854559884	339.438620689655	1816.47119113683	APOE	GO_Biological_Process_2023	IN-SV2C	up_up
gs_ind_0	Lipid Transport (GO:0006869)	1/108	0.0336787692727111	0.0465408689960211	45.6809302325581	154.898901346568	APOE	GO_Biological_Process_2023	IN-SV2C	up_up
gs_ind_0	Lipoprotein Biosynthetic Process (GO:0042158)	1/14	0.00442606287688189	0.0239759854559884	364.591111111111	1976.17308550139	APOE	GO_Biological_Process_2023	IN-SV2C	up_up
gs_ind_0	Lipoprotein Catabolic Process (GO:0042159)	1/10	0.00316332229767094	0.0233755119674548	518.153684210526	2982.56123248241	APOE	GO_Biological_Process_2023	IN-SV2C	up_up
gs_ind_0	Lipoprotein Metabolic Process (GO:0042157)	1/5	0.00158281758727919	0.0233755119674548	1094.01333333333	7054.79829894603	APOE	GO_Biological_Process_2023	IN-SV2C	up_up
gs_ind_0	Long-Chain Fatty Acid Transport (GO:0015909)	1/23	0.00726183250419561	0.0258561639412223	218.706666666667	1077.15724977046	APOE	GO_Biological_Process_2023	IN-SV2C	up_up
gs_ind_0	Macromolecule Biosynthetic Process (GO:0009059)	2/183	0.0014932362774793	0.0233755119674548	48.9262187088274	318.353585481137	COL5A1;APOE	GO_Biological_Process_2023	IN-SV2C	up_up
gs_ind_0	Melanosome Organization (GO:0032438)	1/37	0.0116582131108713	0.0269517829982508	134.773150684931	599.975613346754	APOE	GO_Biological_Process_2023	IN-SV2C	up_up
gs_ind_0	Memory (GO:0007613)	1/58	0.0182190963160306	0.0326562340922086	85.5078260869565	342.483212083577	APOE	GO_Biological_Process_2023	IN-SV2C	up_up
gs_ind_0	Negative Regulation Of Amide Metabolic Process (GO:0034249)	1/93	0.029064628362031	0.0430958282609426	53.1081081081081	187.90888002581	APOE	GO_Biological_Process_2023	IN-SV2C	up_up
gs_ind_0	Negative Regulation Of Amyloid Precursor Protein Catabolic Process (GO:1902992)	1/18	0.00568732678258329	0.0239759854559884	281.228571428572	1453.81530464229	APOE	GO_Biological_Process_2023	IN-SV2C	up_up
gs_ind_0	Negative Regulation Of Amyloid-Beta Formation (GO:1902430)	1/16	0.0050568793149413	0.0239759854559884	317.531612903226	1678.79145437346	APOE	GO_Biological_Process_2023	IN-SV2C	up_up
gs_ind_0	Negative Regulation Of Apoptotic Process (GO:0043066)	2/468	0.00931282730278987	0.0259493196830684	18.9027913695885	88.3963056377062	APOE;ARHGAP21	GO_Biological_Process_2023	IN-SV2C	up_up
gs_ind_0	Negative Regulation Of Blood Coagulation (GO:0030195)	1/30	0.00946227428192544	0.0259493196830684	166.781694915254	777.276501616875	APOE	GO_Biological_Process_2023	IN-SV2C	up_up
gs_ind_0	Negative Regulation Of Blood Vessel Endothelial Cell Migration (GO:0043537)	1/33	0.010403941811443	0.0260098545286074	151.375384615385	691.114994106667	APOE	GO_Biological_Process_2023	IN-SV2C	up_up
gs_ind_0	Negative Regulation Of Canonical Wnt Signaling Pathway (GO:0090090)	1/113	0.0352123125953055	0.046732390172782	43.6453333333333	146.052974429689	APOE	GO_Biological_Process_2023	IN-SV2C	up_up
gs_ind_0	Negative Regulation Of Cell Projection Organization (GO:0031345)	2/50	0.000112483629128608	0.0141153272968	183.691169878978	1670.2492267744	APOE;FKBP4	GO_Biological_Process_2023	IN-SV2C	up_up
gs_ind_0	Negative Regulation Of Coagulation (GO:0050819)	1/12	0.00379487727046923	0.0239759854559884	428.019130434783	2385.82280823655	APOE	GO_Biological_Process_2023	IN-SV2C	up_up
gs_ind_0	Negative Regulation Of Cold-Induced Thermogenesis (GO:0120163)	1/46	0.0144749600504477	0.0293595887815685	108.090989010989	457.801550610363	PLCL1	GO_Biological_Process_2023	IN-SV2C	up_up
gs_ind_0	Negative Regulation Of Cytoskeleton Organization (GO:0051494)	1/28	0.00883403648553526	0.0259493196830684	178.92	846.13830772967	FKBP4	GO_Biological_Process_2023	IN-SV2C	up_up
gs_ind_0	Negative Regulation Of Defense Response (GO:0031348)	1/112	0.0349057837702142	0.046732390172782	44.0378475336323	147.751502898671	APOE	GO_Biological_Process_2023	IN-SV2C	up_up
gs_ind_0	Negative Regulation Of Endothelial Cell Migration (GO:0010596)	1/37	0.0116582131108713	0.0269517829982508	134.773150684931	599.975613346754	APOE	GO_Biological_Process_2023	IN-SV2C	up_up
gs_ind_0	Negative Regulation Of Endothelial Cell Proliferation (GO:0001937)	1/37	0.0116582131108713	0.0269517829982508	134.773150684931	599.975613346754	APOE	GO_Biological_Process_2023	IN-SV2C	up_up
gs_ind_0	Negative Regulation Of Epithelial Cell Migration (GO:0010633)	1/33	0.010403941811443	0.0260098545286074	151.375384615385	691.114994106667	APOE	GO_Biological_Process_2023	IN-SV2C	up_up
gs_ind_0	Negative Regulation Of Epithelial Cell Proliferation (GO:0050680)	1/70	0.0219500984760339	0.0364397954042893	70.7231654676259	270.090612815738	APOE	GO_Biological_Process_2023	IN-SV2C	up_up
gs_ind_0	Negative Regulation Of Hemostasis (GO:1900047)	1/10	0.00316332229767094	0.0233755119674548	518.153684210526	2982.56123248241	APOE	GO_Biological_Process_2023	IN-SV2C	up_up
gs_ind_0	Negative Regulation Of Inflammatory Response (GO:0050728)	1/111	0.0345991650495781	0.046732390172782	44.4374660633484	149.484335409829	APOE	GO_Biological_Process_2023	IN-SV2C	up_up
gs_ind_0	Negative Regulation Of Long-Term Synaptic Potentiation (GO:1900272)	1/8	0.00253139776035809	0.0233755119674548	656.36	3924.36571136962	APOE	GO_Biological_Process_2023	IN-SV2C	up_up
gs_ind_0	Negative Regulation Of MAP Kinase Activity (GO:0043407)	1/51	0.0160366157012244	0.0310619132951644	97.3770297029703	402.447645709062	APOE	GO_Biological_Process_2023	IN-SV2C	up_up
gs_ind_0	Negative Regulation Of MAPK Cascade (GO:0043409)	1/102	0.0318355472749892	0.0450305438429124	48.3883743842365	166.803038399819	APOE	GO_Biological_Process_2023	IN-SV2C	up_up
gs_ind_0	Negative Regulation Of Metabolic Process (GO:0009892)	1/53	0.0166606381260915	0.0314213789220147	93.6628571428571	383.521894973832	PLCL1	GO_Biological_Process_2023	IN-SV2C	up_up
gs_ind_0	Negative Regulation Of Microtubule Polymerization Or Depolymerization (GO:0031111)	1/31	0.00977625532245833	0.0259493196830684	161.309508196721	746.507941947894	FKBP4	GO_Biological_Process_2023	IN-SV2C	up_up
gs_ind_0	Negative Regulation Of Neuron Apoptotic Process (GO:0043524)	1/74	0.0231908544779507	0.0366620125938191	66.8677551020408	251.690048428444	APOE	GO_Biological_Process_2023	IN-SV2C	up_up
gs_ind_0	Negative Regulation Of Neuron Death (GO:1901215)	1/88	0.0275220676478774	0.0422660324592403	56.1497142857143	201.732848191927	APOE	GO_Biological_Process_2023	IN-SV2C	up_up
gs_ind_0	Negative Regulation Of Neuron Projection Development (GO:0010977)	2/54	0.000131305370202791	0.0141153272968	169.679089026915	1516.5891317068	APOE;FKBP4	GO_Biological_Process_2023	IN-SV2C	up_up
gs_ind_0	Negative Regulation Of Nitrogen Compound Metabolic Process (GO:0051172)	1/11	0.00347914596724908	0.0233755119674548	468.794285714286	2653.82965019792	APOE	GO_Biological_Process_2023	IN-SV2C	up_up
gs_ind_0	Negative Regulation Of Platelet Activation (GO:0010544)	1/15	0.0047415172295825	0.0239759854559884	339.438620689655	1816.47119113683	APOE	GO_Biological_Process_2023	IN-SV2C	up_up
gs_ind_0	Negative Regulation Of Protein Secretion (GO:0050709)	1/39	0.0122847983152608	0.0270855997933434	127.765714285714	562.091549499267	APOE	GO_Biological_Process_2023	IN-SV2C	up_up
gs_ind_0	Negative Regulation Of Protein Serine/Threonine Kinase Activity (GO:0071901)	1/80	0.025049264427661	0.0390260279126602	61.8120754716981	227.895609618956	APOE	GO_Biological_Process_2023	IN-SV2C	up_up
gs_ind_0	Negative Regulation Of Protein Transport (GO:0051224)	1/25	0.00789099013272886	0.0259493196830684	200.843265306122	972.489850974511	APOE	GO_Biological_Process_2023	IN-SV2C	up_up
gs_ind_0	Negative Regulation Of Secretion By Cell (GO:1903531)	1/40	0.0125979533922528	0.0270855997933434	124.528101265823	544.71342411629	APOE	GO_Biological_Process_2023	IN-SV2C	up_up
gs_ind_0	Negative Regulation Of Smooth Muscle Cell Proliferation (GO:0048662)	1/37	0.0116582131108713	0.0269517829982508	134.773150684931	599.975613346754	APOE	GO_Biological_Process_2023	IN-SV2C	up_up
gs_ind_0	Negative Regulation Of Supramolecular Fiber Organization (GO:1902904)	1/71	0.0222604237889259	0.0364397954042893	69.7182978723404	265.27428158994	APOE	GO_Biological_Process_2023	IN-SV2C	up_up
gs_ind_0	Negative Regulation Of Wound Healing (GO:0061045)	1/28	0.00883403648553526	0.0259493196830684	178.92	846.13830772967	APOE	GO_Biological_Process_2023	IN-SV2C	up_up
gs_ind_0	Neuron Maturation (GO:0042551)	1/17	0.00537214915769725	0.0239759854559884	298.28	1558.96854363796	MTCH1	GO_Biological_Process_2023	IN-SV2C	up_up
gs_ind_0	Neuronal Ion Channel Clustering (GO:0045161)	1/8	0.00253139776035809	0.0233755119674548	656.36	3924.36571136962	MTCH1	GO_Biological_Process_2023	IN-SV2C	up_up
gs_ind_0	Nitric Oxide Mediated Signal Transduction (GO:0007263)	1/18	0.00568732678258329	0.0239759854559884	281.228571428572	1453.81530464229	APOE	GO_Biological_Process_2023	IN-SV2C	up_up
gs_ind_0	Nucleic Acid Metabolic Process (GO:0090304)	1/30	0.00946227428192544	0.0259493196830684	166.781694915254	777.276501616875	DDX24	GO_Biological_Process_2023	IN-SV2C	up_up
gs_ind_0	Organelle Organization (GO:0006996)	2/417	0.00745930614348026	0.0258561639412223	21.2496729974363	104.087121931848	APOE;ARHGAP21	GO_Biological_Process_2023	IN-SV2C	up_up
gs_ind_0	Organelle Transport Along Microtubule (GO:0072384)	1/39	0.0122847983152608	0.0270855997933434	127.765714285714	562.091549499267	ARHGAP21	GO_Biological_Process_2023	IN-SV2C	up_up
gs_ind_0	Organonitrogen Compound Biosynthetic Process (GO:1901566)	1/123	0.0382726619035691	0.0486900728359015	40.0726530612245	130.757845393434	APOE	GO_Biological_Process_2023	IN-SV2C	up_up
gs_ind_0	Outer Mitochondrial Membrane Organization (GO:0007008)	1/13	0.00411051623209447	0.0239759854559884	393.768	2163.44276590773	MTCH1	GO_Biological_Process_2023	IN-SV2C	up_up
gs_ind_0	Phospholipid Efflux (GO:0033700)	1/11	0.00347914596724908	0.0233755119674548	468.794285714286	2653.82965019792	APOE	GO_Biological_Process_2023	IN-SV2C	up_up
gs_ind_0	Phospholipid Transport (GO:0015914)	1/59	0.0185305142290672	0.0326562340922086	84.0441025641026	335.196160849726	APOE	GO_Biological_Process_2023	IN-SV2C	up_up
gs_ind_0	Plasma Membrane Organization (GO:0007009)	1/71	0.0222604237889259	0.0364397954042893	69.7182978723404	265.27428158994	COL5A1	GO_Biological_Process_2023	IN-SV2C	up_up
gs_ind_0	Positive Regulation Of Amyloid-Beta Clearance (GO:1900223)	1/6	0.00189910346030513	0.0233755119674548	895.08	5608.90547348601	APOE	GO_Biological_Process_2023	IN-SV2C	up_up
gs_ind_0	Positive Regulation Of Binding (GO:0051099)	1/91	0.0284478753134877	0.0430958282609426	54.2844198895028	193.235261646586	APOE	GO_Biological_Process_2023	IN-SV2C	up_up
gs_ind_0	Positive Regulation Of Biosynthetic Process (GO:0009891)	1/44	0.0138496574393395	0.028631503360173	113.066206896552	483.866242239441	APOE	GO_Biological_Process_2023	IN-SV2C	up_up
gs_ind_0	Positive Regulation Of Cell Projection Organization (GO:0031346)	1/118	0.0367436091329893	0.047878036142986	41.7829787234043	138.042227788912	APOE	GO_Biological_Process_2023	IN-SV2C	up_up
gs_ind_0	Positive Regulation Of Cellular Component Organization (GO:0051130)	1/113	0.0352123125953055	0.046732390172782	43.6453333333333	146.052974429689	APOE	GO_Biological_Process_2023	IN-SV2C	up_up
gs_ind_0	Positive Regulation Of Cholesterol Efflux (GO:0010875)	1/22	0.00694711559787607	0.0258561639412223	228.884651162791	1137.42596075827	APOE	GO_Biological_Process_2023	IN-SV2C	up_up
gs_ind_0	Positive Regulation Of Cholesterol Metabolic Process (GO:0090205)	1/10	0.00316332229767094	0.0233755119674548	518.153684210526	2982.56123248241	APOE	GO_Biological_Process_2023	IN-SV2C	up_up
gs_ind_0	Positive Regulation Of Cholesterol Transport (GO:0032376)	1/31	0.00977625532245833	0.0259493196830684	161.309508196721	746.507941947894	APOE	GO_Biological_Process_2023	IN-SV2C	up_up
gs_ind_0	Positive Regulation Of CoA-transferase Activity (GO:1905920)	1/7	0.00221529684306699	0.0233755119674548	757.356923076923	4629.24487974263	APOE	GO_Biological_Process_2023	IN-SV2C	up_up
gs_ind_0	Positive Regulation Of Cysteine-Type Endopeptidase Activity Involved In Apoptotic Process (GO:0043280)	1/109	0.0339856578250015	0.0465408689960211	45.258801843318	153.056970630158	MTCH1	GO_Biological_Process_2023	IN-SV2C	up_up
gs_ind_0	Positive Regulation Of Endocytosis (GO:0045807)	1/79	0.024739756257638	0.0388251649298699	62.6010191082802	231.582689672236	APOE	GO_Biological_Process_2023	IN-SV2C	up_up
gs_ind_0	Positive Regulation Of Lipid Biosynthetic Process (GO:0046889)	1/39	0.0122847983152608	0.0270855997933434	127.765714285714	562.091549499267	APOE	GO_Biological_Process_2023	IN-SV2C	up_up
gs_ind_0	Positive Regulation Of Lipid Metabolic Process (GO:0045834)	1/24	0.00757645734091629	0.0258561639412223	209.394893617021	1022.41444842906	APOE	GO_Biological_Process_2023	IN-SV2C	up_up
gs_ind_0	Positive Regulation Of Lipid Transport (GO:0032370)	1/11	0.00347914596724908	0.0233755119674548	468.794285714286	2653.82965019792	APOE	GO_Biological_Process_2023	IN-SV2C	up_up
gs_ind_0	Positive Regulation Of Membrane Protein Ectodomain Proteolysis (GO:0051044)	1/14	0.00442606287688189	0.0239759854559884	364.591111111111	1976.17308550139	APOE	GO_Biological_Process_2023	IN-SV2C	up_up
gs_ind_0	Positive Regulation Of Monooxygenase Activity (GO:0032770)	1/26	0.00820543090431806	0.0259493196830684	192.962352941177	926.79027715575	APOE	GO_Biological_Process_2023	IN-SV2C	up_up
gs_ind_0	Positive Regulation Of Neuron Projection Development (GO:0010976)	1/92	0.0287562970277541	0.0430958282609426	53.6898360655738	190.539779143818	APOE	GO_Biological_Process_2023	IN-SV2C	up_up
gs_ind_0	Positive Regulation Of Nitric-Oxide Synthase Activity (GO:0051000)	1/17	0.00537214915769725	0.0239759854559884	298.28	1558.96854363796	APOE	GO_Biological_Process_2023	IN-SV2C	up_up
gs_ind_0	Positive Regulation Of Phospholipid Transport (GO:2001140)	1/10	0.00316332229767094	0.0233755119674548	518.153684210526	2982.56123248241	APOE	GO_Biological_Process_2023	IN-SV2C	up_up
gs_ind_0	Positive Regulation Of Protein Binding (GO:0032092)	1/59	0.0185305142290672	0.0326562340922086	84.0441025641026	335.196160849726	APOE	GO_Biological_Process_2023	IN-SV2C	up_up
gs_ind_0	Positive Regulation Of Protein Catabolic Process (GO:0045732)	1/92	0.0287562970277541	0.0430958282609426	53.6898360655738	190.539779143818	APOE	GO_Biological_Process_2023	IN-SV2C	up_up
gs_ind_0	Positive Regulation Of Proteolysis (GO:0045862)	1/59	0.0185305142290672	0.0326562340922086	84.0441025641026	335.196160849726	APOE	GO_Biological_Process_2023	IN-SV2C	up_up
gs_ind_0	Positive Regulation Of Receptor Catabolic Process (GO:2000646)	1/6	0.00189910346030513	0.0233755119674548	895.08	5608.90547348601	APOE	GO_Biological_Process_2023	IN-SV2C	up_up
gs_ind_0	Positive Regulation Of Small Molecule Metabolic Process (GO:0062013)	1/33	0.010403941811443	0.0260098545286074	151.375384615385	691.114994106667	APOE	GO_Biological_Process_2023	IN-SV2C	up_up
gs_ind_0	Positive Regulation Of Steroid Metabolic Process (GO:0045940)	1/6	0.00189910346030513	0.0233755119674548	895.08	5608.90547348601	APOE	GO_Biological_Process_2023	IN-SV2C	up_up
gs_ind_0	Positive Regulation Of Supramolecular Fiber Organization (GO:1902905)	1/95	0.0296810199877243	0.0434110156283042	51.9815873015873	182.832107728362	APOE	GO_Biological_Process_2023	IN-SV2C	up_up
gs_ind_0	Positive Regulation Of Transport (GO:0051050)	1/50	0.0157244674302592	0.0310161513532636	99.3466666666667	412.540743402732	APOE	GO_Biological_Process_2023	IN-SV2C	up_up
gs_ind_0	Protein Catabolic Process (GO:0030163)	1/102	0.0318355472749892	0.0450305438429124	48.3883743842365	166.803038399819	APOE	GO_Biological_Process_2023	IN-SV2C	up_up
gs_ind_0	Protein Insertion Into Mitochondrial Membrane (GO:0051204)	1/28	0.00883403648553526	0.0259493196830684	178.92	846.13830772967	MTCH1	GO_Biological_Process_2023	IN-SV2C	up_up
gs_ind_0	Protein Insertion Into Mitochondrial Outer Membrane (GO:0045040)	1/13	0.00411051623209447	0.0239759854559884	393.768	2163.44276590773	MTCH1	GO_Biological_Process_2023	IN-SV2C	up_up
gs_ind_0	Protein Targeting To Mitochondrion (GO:0006626)	1/59	0.0185305142290672	0.0326562340922086	84.0441025641026	335.196160849726	MTCH1	GO_Biological_Process_2023	IN-SV2C	up_up
gs_ind_0	RNA Metabolic Process (GO:0016070)	1/111	0.0345991650495781	0.046732390172782	44.4374660633484	149.484335409829	DDX24	GO_Biological_Process_2023	IN-SV2C	up_up
gs_ind_0	Receptor-Mediated Endocytosis (GO:0006898)	1/122	0.0379670307060906	0.0485887595345803	40.4034567901235	132.161206486205	APOE	GO_Biological_Process_2023	IN-SV2C	up_up
gs_ind_0	Regulation Of Alternative mRNA Splicing, Via Spliceosome (GO:0000381)	1/53	0.0166606381260915	0.0314213789220147	93.6628571428571	383.521894973832	RBM25	GO_Biological_Process_2023	IN-SV2C	up_up
gs_ind_0	Regulation Of Amyloid Precursor Protein Catabolic Process (GO:1902991)	1/11	0.00347914596724908	0.0233755119674548	468.794285714286	2653.82965019792	APOE	GO_Biological_Process_2023	IN-SV2C	up_up
gs_ind_0	Regulation Of Amyloid-Beta Clearance (GO:1900221)	1/15	0.0047415172295825	0.0239759854559884	339.438620689655	1816.47119113683	APOE	GO_Biological_Process_2023	IN-SV2C	up_up
gs_ind_0	Regulation Of Amyloid-Beta Formation (GO:1902003)	1/33	0.010403941811443	0.0260098545286074	151.375384615385	691.114994106667	APOE	GO_Biological_Process_2023	IN-SV2C	up_up
gs_ind_0	Regulation Of Apoptotic Process (GO:0042981)	3/702	0.00125384626102362	0.0233755119674548	19.2187276626161	128.410686924966	MTCH1;ARHGAP21;RBM25	GO_Biological_Process_2023	IN-SV2C	up_up
gs_ind_0	Regulation Of Axon Extension (GO:0030516)	1/35	0.0110312610085736	0.0269513763277651	142.593043478261	642.670002099208	APOE	GO_Biological_Process_2023	IN-SV2C	up_up
gs_ind_0	Regulation Of Behavior (GO:0050795)	1/19	0.00600241221432633	0.024817665886157	266.02054054054	1360.85304244714	APOE	GO_Biological_Process_2023	IN-SV2C	up_up
gs_ind_0	Regulation Of Blood Coagulation (GO:0030193)	1/29	0.00914820134450264	0.0259493196830684	172.637894736842	810.396459056633	APOE	GO_Biological_Process_2023	IN-SV2C	up_up
gs_ind_0	Regulation Of Blood Vessel Endothelial Cell Migration (GO:0043535)	1/54	0.0169725123290328	0.0314576737132936	91.9099065420561	374.6394998502	APOE	GO_Biological_Process_2023	IN-SV2C	up_up
gs_ind_0	Regulation Of Cdc42 Protein Signal Transduction (GO:0032489)	1/7	0.00221529684306699	0.0233755119674548	757.356923076923	4629.24487974263	APOE	GO_Biological_Process_2023	IN-SV2C	up_up
gs_ind_0	Regulation Of Cell Communication (GO:0010646)	1/49	0.0154122277542366	0.0306817496959339	101.397525773196	423.090715220985	MTCH1	GO_Biological_Process_2023	IN-SV2C	up_up
gs_ind_0	Regulation Of Cellular Component Biogenesis (GO:0044087)	1/37	0.0116582131108713	0.0269517829982508	134.773150684931	599.975613346754	APOE	GO_Biological_Process_2023	IN-SV2C	up_up
gs_ind_0	Regulation Of Cholesterol Biosynthetic Process (GO:0045540)	1/15	0.0047415172295825	0.0239759854559884	339.438620689655	1816.47119113683	APOE	GO_Biological_Process_2023	IN-SV2C	up_up
gs_ind_0	Regulation Of Cholesterol Efflux (GO:0010874)	1/32	0.01009014449075	0.0260098545286074	156.184761904762	717.855797376666	APOE	GO_Biological_Process_2023	IN-SV2C	up_up
gs_ind_0	Regulation Of Cholesterol Metabolic Process (GO:0090181)	1/23	0.00726183250419561	0.0258561639412223	218.706666666667	1077.15724977046	APOE	GO_Biological_Process_2023	IN-SV2C	up_up
gs_ind_0	Regulation Of CoA-transferase Activity (GO:1905918)	1/7	0.00221529684306699	0.0233755119674548	757.356923076923	4629.24487974263	APOE	GO_Biological_Process_2023	IN-SV2C	up_up
gs_ind_0	Regulation Of Defense Response (GO:0031347)	1/97	0.0302970503847242	0.0437172203537967	50.9017616580311	177.988440336929	APOE	GO_Biological_Process_2023	IN-SV2C	up_up
gs_ind_0	Regulation Of Developmental Growth (GO:0048638)	1/29	0.00914820134450264	0.0259493196830684	172.637894736842	810.396459056633	APOE	GO_Biological_Process_2023	IN-SV2C	up_up
gs_ind_0	Regulation Of Endocytosis (GO:0030100)	1/66	0.0207078878240937	0.0355826302628743	75.049465648855	290.984834996111	APOE	GO_Biological_Process_2023	IN-SV2C	up_up
gs_ind_0	Regulation Of Endothelial Cell Migration (GO:0010594)	1/88	0.0275220676478774	0.0422660324592403	56.1497142857143	201.732848191927	APOE	GO_Biological_Process_2023	IN-SV2C	up_up
gs_ind_0	Regulation Of Endothelial Cell Proliferation (GO:0001936)	1/93	0.029064628362031	0.0430958282609426	53.1081081081081	187.90888002581	APOE	GO_Biological_Process_2023	IN-SV2C	up_up
gs_ind_0	Regulation Of Extent Of Cell Growth (GO:0061387)	1/7	0.00221529684306699	0.0233755119674548	757.356923076923	4629.24487974263	APOE	GO_Biological_Process_2023	IN-SV2C	up_up
gs_ind_0	Regulation Of Lipid Biosynthetic Process (GO:0046890)	1/28	0.00883403648553526	0.0259493196830684	178.92	846.13830772967	APOE	GO_Biological_Process_2023	IN-SV2C	up_up
gs_ind_0	Regulation Of Long-Term Synaptic Potentiation (GO:1900271)	1/31	0.00977625532245833	0.0259493196830684	161.309508196721	746.507941947894	APOE	GO_Biological_Process_2023	IN-SV2C	up_up
gs_ind_0	Regulation Of MAP Kinase Activity (GO:0043405)	1/114	0.0355187515490122	0.0468498870125008	43.2597356828194	144.38778226265	APOE	GO_Biological_Process_2023	IN-SV2C	up_up
gs_ind_0	Regulation Of Membrane Protein Ectodomain Proteolysis (GO:0051043)	1/21	0.00663230659726088	0.0258561639412223	240.055609756098	1204.07155929685	APOE	GO_Biological_Process_2023	IN-SV2C	up_up
gs_ind_0	Regulation Of Microtubule Polymerization Or Depolymerization (GO:0031110)	1/27	0.00851977968036263	0.0259493196830684	185.676226415094	884.814953107402	FKBP4	GO_Biological_Process_2023	IN-SV2C	up_up
gs_ind_0	Regulation Of Neuron Apoptotic Process (GO:0043523)	1/105	0.0327575635656086	0.0460318703699728	46.9957894736842	160.660811369521	APOE	GO_Biological_Process_2023	IN-SV2C	up_up
gs_ind_0	Regulation Of Neuron Projection Development (GO:0010975)	2/174	0.00135175932192949	0.0233755119674548	51.4902331442974	340.162415926029	APOE;FKBP4	GO_Biological_Process_2023	IN-SV2C	up_up
gs_ind_0	Regulation Of Neuronal Synaptic Plasticity (GO:0048168)	1/34	0.010717647309174	0.0264861399019817	146.853134328358	666.105788727235	APOE	GO_Biological_Process_2023	IN-SV2C	up_up
gs_ind_0	Regulation Of Nitric-Oxide Synthase Activity (GO:0050999)	1/28	0.00883403648553526	0.0259493196830684	178.92	846.13830772967	APOE	GO_Biological_Process_2023	IN-SV2C	up_up
gs_ind_0	Regulation Of Nitrogen Compound Metabolic Process (GO:0051171)	1/13	0.00411051623209447	0.0239759854559884	393.768	2163.44276590773	APOE	GO_Biological_Process_2023	IN-SV2C	up_up
gs_ind_0	Regulation Of Primary Metabolic Process (GO:0080090)	1/43	0.0135368688175348	0.0282565708327182	115.729411764706	497.907079802116	APOE	GO_Biological_Process_2023	IN-SV2C	up_up
gs_ind_0	Regulation Of Proteasomal Protein Catabolic Process (GO:0061136)	1/53	0.0166606381260915	0.0314213789220147	93.6628571428571	383.521894973832	APOE	GO_Biological_Process_2023	IN-SV2C	up_up
gs_ind_0	Regulation Of Protein Catabolic Process (GO:0042176)	1/122	0.0379670307060906	0.0485887595345803	40.4034567901235	132.161206486205	APOE	GO_Biological_Process_2023	IN-SV2C	up_up
gs_ind_0	Regulation Of Protein Metabolic Process (GO:0051246)	1/96	0.0299890803276798	0.0435652180435889	51.4360209424084	180.382111000279	APOE	GO_Biological_Process_2023	IN-SV2C	up_up
gs_ind_0	Regulation Of Protein Secretion (GO:0050708)	1/102	0.0318355472749892	0.0450305438429124	48.3883743842365	166.803038399819	APOE	GO_Biological_Process_2023	IN-SV2C	up_up
gs_ind_0	Regulation Of Protein-Containing Complex Assembly (GO:0043254)	1/119	0.0370495990919686	0.0479859265347787	41.4293670886076	136.530385942739	APOE	GO_Biological_Process_2023	IN-SV2C	up_up
gs_ind_0	Regulation Of Rho Protein Signal Transduction (GO:0035023)	1/73	0.0228808017654839	0.0364397954042893	67.791724137931	256.080327692434	APOE	GO_Biological_Process_2023	IN-SV2C	up_up
gs_ind_0	Regulation Of Small GTPase Mediated Signal Transduction (GO:0051056)	1/118	0.0367436091329893	0.047878036142986	41.7829787234043	138.042227788912	ARHGAP21	GO_Biological_Process_2023	IN-SV2C	up_up
gs_ind_0	Regulation Of Small Molecule Metabolic Process (GO:0062012)	1/40	0.0125979533922528	0.0270855997933434	124.528101265823	544.71342411629	APOE	GO_Biological_Process_2023	IN-SV2C	up_up
gs_ind_0	Regulation Of Smooth Muscle Cell Proliferation (GO:0048660)	1/54	0.0169725123290328	0.0314576737132936	91.9099065420561	374.6394998502	APOE	GO_Biological_Process_2023	IN-SV2C	up_up
gs_ind_0	Regulation Of Steroid Metabolic Process (GO:0019218)	1/21	0.00663230659726088	0.0258561639412223	240.055609756098	1204.07155929685	APOE	GO_Biological_Process_2023	IN-SV2C	up_up
gs_ind_0	Regulation Of Supramolecular Fiber Organization (GO:1902903)	1/23	0.00726183250419561	0.0258561639412223	218.706666666667	1077.15724977046	APOE	GO_Biological_Process_2023	IN-SV2C	up_up
gs_ind_0	Regulation Of mRNA Splicing, Via Spliceosome (GO:0048024)	1/94	0.0293728693405969	0.0432545678645776	52.5388235294118	185.340358854717	RBM25	GO_Biological_Process_2023	IN-SV2C	up_up
gs_ind_0	Response To Reactive Oxygen Species (GO:0000302)	1/65	0.0203971076888948	0.0353659528476805	76.2148837209302	296.655930044525	APOE	GO_Biological_Process_2023	IN-SV2C	up_up
gs_ind_0	Reverse Cholesterol Transport (GO:0043691)	1/16	0.0050568793149413	0.0239759854559884	317.531612903226	1678.79145437346	APOE	GO_Biological_Process_2023	IN-SV2C	up_up
gs_ind_0	Second-Messenger-Mediated Signaling (GO:0019932)	1/72	0.0225706582106081	0.0364397954042893	68.7415384615385	260.606357551556	APOE	GO_Biological_Process_2023	IN-SV2C	up_up
gs_ind_0	Secondary Alcohol Metabolic Process (GO:1902652)	1/47	0.0147874740888745	0.0297131488701684	105.763870967742	445.686287210611	APOE	GO_Biological_Process_2023	IN-SV2C	up_up
gs_ind_0	Skin Development (GO:0043588)	1/68	0.0213291750789776	0.0358263487654702	72.8222222222222	280.196565869615	COL5A1	GO_Biological_Process_2023	IN-SV2C	up_up
gs_ind_0	Sterol Catabolic Process (GO:0016127)	1/6	0.00189910346030513	0.0233755119674548	895.08	5608.90547348601	APOE	GO_Biological_Process_2023	IN-SV2C	up_up
gs_ind_0	Sterol Homeostasis (GO:0055092)	1/73	0.0228808017654839	0.0364397954042893	67.791724137931	256.080327692434	APOE	GO_Biological_Process_2023	IN-SV2C	up_up
gs_ind_0	Sterol Metabolic Process (GO:0016125)	1/60	0.0188418409575893	0.0329349252510708	82.6295798319328	328.1778612048	APOE	GO_Biological_Process_2023	IN-SV2C	up_up
gs_ind_0	Synaptic Transmission, Cholinergic (GO:0007271)	1/16	0.0050568793149413	0.0239759854559884	317.531612903226	1678.79145437346	APOE	GO_Biological_Process_2023	IN-SV2C	up_up
gs_ind_0	Transport Along Microtubule (GO:0010970)	1/20	0.00631740547764724	0.0256272108998897	252.372307692308	1278.12609601836	ARHGAP21	GO_Biological_Process_2023	IN-SV2C	up_up
gs_ind_0	Triglyceride Homeostasis (GO:0070328)	1/31	0.00977625532245833	0.0259493196830684	161.309508196721	746.507941947894	APOE	GO_Biological_Process_2023	IN-SV2C	up_up
gs_ind_0	Triglyceride Metabolic Process (GO:0006641)	1/45	0.0141623545087889	0.0289991068513297	110.522696629213	470.513679148453	APOE	GO_Biological_Process_2023	IN-SV2C	up_up
gs_ind_0	Triglyceride-Rich Lipoprotein Particle Remodeling (GO:0034370)	1/8	0.00253139776035809	0.0233755119674548	656.36	3924.36571136962	APOE	GO_Biological_Process_2023	IN-SV2C	up_up
gs_ind_0	Very-Low-Density Lipoprotein Particle Remodeling (GO:0034372)	1/7	0.00221529684306699	0.0233755119674548	757.356923076923	4629.24487974263	APOE	GO_Biological_Process_2023	IN-SV2C	up_up
gs_ind_0	Wound Healing, Spreading Of Cells (GO:0044319)	1/25	0.00789099013272886	0.0259493196830684	200.843265306122	972.489850974511	COL5A1	GO_Biological_Process_2023	IN-SV2C	up_up
gs_ind_0	Wound Healing, Spreading Of Epidermal Cells (GO:0035313)	1/9	0.00284740623696567	0.0233755119674548	579.127058823529	3394.46452803649	COL5A1	GO_Biological_Process_2023	IN-SV2C	up_up
gs_ind_0	Apical Dendrite (GO:0097440)	2/9	0.000114512867792533	0.00123419424176397	188.328735632184	1709.05000925139	MAP1B;GSK3A	GO_Cellular_Component_2023	L4	up_up
gs_ind_0	Axon (GO:0030424)	4/205	0.000529137875643863	0.00394818261057344	12.9140488886542	97.4269621701048	MAP1B;GSK3A;DSCAML1;NEFL	GO_Cellular_Component_2023	L4	up_up
gs_ind_0	Azurophil Granule (GO:0042582)	3/154	0.00276331761513508	0.0152416440842919	13.1885111588082	77.6977829061151	CD63;DYNC1H1;VCP	GO_Cellular_Component_2023	L4	up_up
gs_ind_0	Azurophil Granule Lumen (GO:0035578)	2/88	0.0111073788156103	0.0414390671197767	16.2975882001196	73.3415203729796	DYNC1H1;VCP	GO_Cellular_Component_2023	L4	up_up
gs_ind_0	Cytoplasmic Vesicle Lumen (GO:0060205)	4/114	5.59122357132425e-05	0.000774783837740646	23.6017136805622	231.101544550572	PSMD2;VCP;PAFAH1B2;HUWE1	GO_Cellular_Component_2023	L4	up_up
gs_ind_0	Endoplasmic Reticulum Lumen (GO:0005788)	4/284	0.00176599736339377	0.0114201162832797	9.25896006371601	58.6929151448369	LRPAP1;SPP1;TMEM132A;SPARCL1	GO_Cellular_Component_2023	L4	up_up
gs_ind_0	Endosome Membrane (GO:0010008)	5/361	0.000501768940029843	0.00394818261057344	9.01525623820719	68.4922447065503	ANXA6;NDRG1;CD63;ATP6V0A1;VPS28	GO_Cellular_Component_2023	L4	up_up
gs_ind_0	Ficolin-1-Rich Granule (GO:0101002)	5/183	2.09484520039404e-05	0.000535197733640316	18.0841746770651	194.828875799811	HUWE1;PSMD2;ATP6V0A1;PAFAH1B2;VCP	GO_Cellular_Component_2023	L4	up_up
gs_ind_0	Ficolin-1-Rich Granule Lumen (GO:1904813)	4/122	7.28001163665757e-05	0.00088270141094473	22.0040398599515	209.649937044445	PSMD2;VCP;PAFAH1B2;HUWE1	GO_Cellular_Component_2023	L4	up_up
gs_ind_0	Intermediate Filament (GO:0005882)	3/69	0.000270632929967532	0.00238649038244097	30.1085756348914	247.334336104559	CSNK1A1;PNN;NEFL	GO_Cellular_Component_2023	L4	up_up
gs_ind_0	Intermediate Filament Cytoskeleton (GO:0045111)	2/81	0.00947773221509459	0.0414390671197767	17.735632183908	82.6269442841091	PNN;NEFL	GO_Cellular_Component_2023	L4	up_up
gs_ind_0	Intracellular Non-Membrane-Bounded Organelle (GO:0043232)	10/1184	5.17744788830938e-05	0.000774783837740646	5.51568703159187	54.4321819339793	ADARB2;NLRP1;ADD3;CSNK1A1;ZFC3H1;PAFAH1B2;TSPYL2;TPM1;VCP;PARP1	GO_Cellular_Component_2023	L4	up_up
gs_ind_0	Intracellular Organelle Lumen (GO:0070013)	11/854	3.7662972719845e-07	1.82665417691248e-05	8.61508338428651	127.434341747638	HSPH1;SPP1;HUWE1;CD63;ATP5F1B;PSMD2;SPARCL1;PAFAH1B2;TMEM132A;PODXL2;VCP	GO_Cellular_Component_2023	L4	up_up
gs_ind_0	Late Endosome Membrane (GO:0031902)	2/85	0.0103947952873316	0.0414390671197767	16.8843691926492	77.1016285650035	CD63;ANXA6	GO_Cellular_Component_2023	L4	up_up
gs_ind_0	Microtubule (GO:0005874)	5/185	2.20700096346522e-05	0.000535197733640316	17.882919149445	191.727978362874	MAP1B;NDRG1;CCT7;CCT6A;DYNC1H1	GO_Cellular_Component_2023	L4	up_up
gs_ind_0	Microtubule Cytoskeleton (GO:0015630)	6/340	3.56703706909946e-05	0.000692005191405296	11.5271404100248	118.05163701401	MAP1B;NDRG1;CCT7;CSNK1A1;CCT6A;DYNC1H1	GO_Cellular_Component_2023	L4	up_up
gs_ind_0	Multivesicular Body, Internal Vesicle (GO:0097487)	1/5	0.00898314074542065	0.0414390671197767	185.780045351474	875.470946310767	CD63	GO_Cellular_Component_2023	L4	up_up
gs_ind_0	Neuron Projection (GO:0043005)	5/557	0.00337587633549413	0.0172347370812069	5.78901005892119	32.9458370763877	MAP1B;SLC12A5;GSK3A;DSCAML1;NEFL	GO_Cellular_Component_2023	L4	up_up
gs_ind_0	Nuclear Lumen (GO:0031981)	6/778	0.00282834632492015	0.0152416440842919	4.93756171308435	28.97392357206	ADARB2;NLRP1;ZFC3H1;PAFAH1B2;TSPYL2;PARP1	GO_Cellular_Component_2023	L4	up_up
gs_ind_0	Nucleolus (GO:0005730)	6/769	0.0026706458278312	0.0152416440842919	4.99688335030282	29.6087072586295	ADARB2;NLRP1;ZFC3H1;PAFAH1B2;TSPYL2;PARP1	GO_Cellular_Component_2023	L4	up_up
gs_ind_0	Platelet Dense Granule Membrane (GO:0031088)	1/5	0.00898314074542065	0.0414390671197767	185.780045351474	875.470946310767	CD63	GO_Cellular_Component_2023	L4	up_up
gs_ind_0	Polymeric Cytoskeletal Fiber (GO:0099513)	8/264	2.75302954080298e-08	2.67043865457889e-06	20.2879274208914	353.171810184105	MAP1B;NDRG1;CCT7;CCT6A;DYNC1H1;PNN;TPM1;NEFL	GO_Cellular_Component_2023	L4	up_up
gs_ind_0	Proton-Transporting V-type ATPase, V0 Domain (GO:0033179)	1/6	0.0107701926153146	0.0414390671197767	151.99814471243	688.699475080896	ATP6V0A1	GO_Cellular_Component_2023	L4	up_up
gs_ind_0	Rough Endoplasmic Reticulum (GO:0005791)	2/30	0.00135017871149813	0.00935480964395134	49.5347852389595	327.302000765643	LRPAP1;PSMD2	GO_Cellular_Component_2023	L4	up_up
gs_ind_0	Secretory Granule Lumen (GO:0034774)	5/314	0.000265590677223406	0.00238649038244097	10.3963110610058	85.5985910353493	HUWE1;PSMD2;DYNC1H1;PAFAH1B2;VCP	GO_Cellular_Component_2023	L4	up_up
gs_ind_0	Vacuolar Proton-Transporting V-type ATPase, V0 Domain (GO:0000220)	1/6	0.0107701926153146	0.0414390671197767	151.99814471243	688.699475080896	ATP6V0A1	GO_Cellular_Component_2023	L4	up_up
gs_ind_0	Cysteine-Type Endopeptidase Activator Activity Involved In Apoptotic Process (GO:0008656)	2/20	0.000596655055191014	0.035220801484373	76.3289841565704	566.679461819689	NLRP1;BEX3	GO_Molecular_Function_2023	L4	up_up
gs_ind_0	Peptidase Activator Activity Involved In Apoptotic Process (GO:0016505)	2/22	0.000723715098993965	0.035220801484373	68.878889823381	498.071018593714	NLRP1;BEX3	GO_Molecular_Function_2023	L4	up_up
gs_ind_0	RNA Binding (GO:0003723)	15/1395	2.40575038682717e-08	3.51239556476767e-06	7.47046040437182	131.052933808458	ADARB2;HUWE1;ADK;NLRP1;DDX17;PSMD2;CCT6A;DYNC1H1;PNN;STIP1;HNRNPDL;RNMT;FKBP4;VCP;PARP1	GO_Molecular_Function_2023	L4	up_up
gs_ind_0	ATP Metabolic Process (GO:0046034)	2/34	0.00173316380678895	0.0280339245748113	43.4339522546419	276.144674850737	ATP5F1B;PARP1	GO_Biological_Process_2023	L4	up_up
gs_ind_0	Actin Filament Organization (GO:0007015)	3/144	0.00228530256370335	0.0314593778450227	14.1240208554696	85.8917985825527	TPM1;NEBL;BAIAP2	GO_Biological_Process_2023	L4	up_up
gs_ind_0	Activation Of Cysteine-Type Endopeptidase Activity Involved In Apoptotic Process (GO:0006919)	3/67	0.00024808627163133	0.0141630597222941	31.0436927413672	257.716479603815	VCP;NLRP1;BEX3	GO_Biological_Process_2023	L4	up_up
gs_ind_0	Axon Development (GO:0061564)	3/99	0.000779395002841864	0.0170746678457213	20.7331787383601	148.387206320286	DSCAML1;MAP1B;BAIAP2	GO_Biological_Process_2023	L4	up_up
gs_ind_0	Axonal Transport (GO:0098930)	2/39	0.00227596132955301	0.0314593778450227	37.6381609195402	229.041486184362	DYNC1H1;NEFL	GO_Biological_Process_2023	L4	up_up
gs_ind_0	Base-Excision Repair (GO:0006284)	2/36	0.00194180256283999	0.0285533240490335	40.9140429785107	255.472954275081	USP47;HUWE1	GO_Biological_Process_2023	L4	up_up
gs_ind_0	Cardiac Muscle Cell Action Potential (GO:0086001)	2/29	0.00126163726870425	0.0233222660814757	51.3373040752351	342.694215144293	ATP1A1;SCN1A	GO_Biological_Process_2023	L4	up_up
gs_ind_0	Cardiac Muscle Cell Action Potential Involved In Contraction (GO:0086002)	2/29	0.00126163726870425	0.0233222660814757	51.3373040752351	342.694215144293	ATP1A1;SCN1A	GO_Biological_Process_2023	L4	up_up
gs_ind_0	Cardiac Ventricle Morphogenesis (GO:0003208)	2/42	0.00263531519698591	0.0337150388043444	34.8475947211579	206.951239739341	TPM1;GSK3A	GO_Biological_Process_2023	L4	up_up
gs_ind_0	Cell Morphogenesis Involved In Neuron Differentiation (GO:0048667)	3/77	0.000373958803834946	0.0141630597222941	26.8701835077674	212.042423440923	DSCAML1;MAP1B;BAIAP2	GO_Biological_Process_2023	L4	up_up
gs_ind_0	Cellular Response To Insulin Stimulus (GO:0032869)	3/99	0.000779395002841864	0.0170746678457213	20.7331787383601	148.387206320286	GSK3A;BAIAP2;PARP1	GO_Biological_Process_2023	L4	up_up
gs_ind_0	Cellular Response To UV (GO:0034644)	3/79	0.000403226047835104	0.0141630597222941	26.1664152840623	204.517048317389	NLRP1;USP47;PARP1	GO_Biological_Process_2023	L4	up_up
gs_ind_0	DNA Repair (GO:0006281)	4/291	0.00192933069717955	0.0285533240490335	9.03197039777983	56.4550727240297	PARP1;VCP;USP47;HUWE1	GO_Biological_Process_2023	L4	up_up
gs_ind_0	Inorganic Cation Import Across Plasma Membrane (GO:0098659)	3/103	0.000874264755890034	0.018246751518092	19.906029294089	140.18079240258	ATP1A1;SCN1A;SLC12A5	GO_Biological_Process_2023	L4	up_up
gs_ind_0	Insulin Receptor Signaling Pathway (GO:0008286)	2/47	0.00328948318616968	0.0409287619509958	31.0143993937097	177.310090888387	GSK3A;BAIAP2	GO_Biological_Process_2023	L4	up_up
gs_ind_0	Neuron Projection Morphogenesis (GO:0048812)	3/146	0.00237642167649291	0.0320321838477273	13.9264881460003	84.1460615382731	DSCAML1;MAP1B;BAIAP2	GO_Biological_Process_2023	L4	up_up
gs_ind_0	Positive Regulation Of Catabolic Process (GO:0009896)	3/79	0.000403226047835104	0.0141630597222941	26.1664152840623	204.517048317389	GSK3A;VCP;VPS28	GO_Biological_Process_2023	L4	up_up
gs_ind_0	Positive Regulation Of Cysteine-Type Endopeptidase Activity Involved In Apoptotic Process (GO:0043280)	3/109	0.00102981403516633	0.0208215525235193	18.7818050494107	129.18833664836	VCP;NLRP1;BEX3	GO_Biological_Process_2023	L4	up_up
gs_ind_0	Positive Regulation Of Establishment Of Protein Localization (GO:1904951)	2/18	0.000481587811268116	0.0141630597222941	85.5851619644723	653.735581722339	CCT6A;CCT7	GO_Biological_Process_2023	L4	up_up
gs_ind_0	Positive Regulation Of Establishment Of Protein Localization To Mitochondrion (GO:1903749)	2/33	0.00163311544465334	0.0270929664792489	44.8139025725233	287.5827231182	GSK3A;HUWE1	GO_Biological_Process_2023	L4	up_up
gs_ind_0	Positive Regulation Of Establishment Of Protein Localization To Telomere (GO:1904851)	2/9	0.000114512867792533	0.0102782289564032	188.328735632184	1709.05000925139	CCT6A;CCT7	GO_Biological_Process_2023	L4	up_up
gs_ind_0	Positive Regulation Of G Protein-Coupled Receptor Signaling Pathway (GO:0045745)	2/18	0.000481587811268116	0.0141630597222941	85.5851619644723	653.735581722339	LRPAP1;GSK3A	GO_Biological_Process_2023	L4	up_up
gs_ind_0	Positive Regulation Of Proteasomal Protein Catabolic Process (GO:1901800)	3/90	0.00059058585869803	0.0159212104407344	22.8707692307692	170.030344603212	GSK3A;CSNK1A1;VCP	GO_Biological_Process_2023	L4	up_up
gs_ind_0	Positive Regulation Of Proteasomal Ubiquitin-Dependent Protein Catabolic Process (GO:0032436)	3/83	0.000466089750564171	0.0141630597222941	24.8637883855275	190.733411293659	GSK3A;CSNK1A1;VCP	GO_Biological_Process_2023	L4	up_up
gs_ind_0	Positive Regulation Of Protein Catabolic Process (GO:0045732)	3/92	0.000629678097414693	0.0162960691610923	22.358596710552	164.789606154666	GSK3A;VCP;VPS28	GO_Biological_Process_2023	L4	up_up
gs_ind_0	Positive Regulation Of Protein Localization To Cajal Body (GO:1904871)	2/10	0.000142973818558932	0.0102782289564032	166.168356997972	1471.06337831001	CCT6A;CCT7	GO_Biological_Process_2023	L4	up_up
gs_ind_0	Positive Regulation Of Protein Localization To Chromosome, Telomeric Region (GO:1904816)	2/11	0.000174541606935258	0.0112928419687112	148.67332123412	1286.5218991755	CCT6A;CCT7	GO_Biological_Process_2023	L4	up_up
gs_ind_0	Positive Regulation Of Protein Targeting To Mitochondrion (GO:1903955)	2/30	0.00135017871149813	0.0242657118427581	49.5347852389595	327.302000765643	GSK3A;HUWE1	GO_Biological_Process_2023	L4	up_up
gs_ind_0	Positive Regulation Of Telomerase RNA Localization To Cajal Body (GO:1904874)	2/14	0.000287776216423176	0.0141630597222941	112.983448275862	921.191045272099	CCT6A;CCT7	GO_Biological_Process_2023	L4	up_up
gs_ind_0	Positive Regulation Of Telomere Maintenance Via Telomerase (GO:0032212)	2/32	0.00153592821827206	0.0261511988742637	46.2843414358395	299.858677619854	CCT6A;CCT7	GO_Biological_Process_2023	L4	up_up
gs_ind_0	Positive Regulation Of Telomere Maintenance Via Telomere Lengthening (GO:1904358)	2/35	0.0018360629540219	0.0285533240490335	42.1363870303654	265.464787598222	CCT6A;CCT7	GO_Biological_Process_2023	L4	up_up
gs_ind_0	Positive Regulation Of Transport (GO:0051050)	2/50	0.00371468846110594	0.0453472346101046	29.0938499822254	162.793487322778	DYNC1H1;GSK3A	GO_Biological_Process_2023	L4	up_up
gs_ind_0	Positive Regulation Of Ubiquitin-Dependent Protein Catabolic Process (GO:2000060)	3/83	0.000466089750564171	0.0141630597222941	24.8637883855275	190.733411293659	GSK3A;CSNK1A1;VCP	GO_Biological_Process_2023	L4	up_up
gs_ind_0	Potassium Ion Homeostasis (GO:0055075)	2/23	0.000791715665180275	0.0170746678457213	65.6736166800321	468.995539896465	ATP1A1;SLC12A5	GO_Biological_Process_2023	L4	up_up
gs_ind_0	Potassium Ion Import Across Plasma Membrane (GO:1990573)	2/42	0.00263531519698591	0.0337150388043444	34.8475947211579	206.951239739341	ATP1A1;SLC12A5	GO_Biological_Process_2023	L4	up_up
gs_ind_0	Proteasomal Protein Catabolic Process (GO:0010498)	4/219	0.000677510585759753	0.0168595903456369	12.0709384410327	88.0826684281202	PSMD2;GSK3A;CSNK1A1;VCP	GO_Biological_Process_2023	L4	up_up
gs_ind_0	Proteasome-Mediated Ubiquitin-Dependent Protein Catabolic Process (GO:0043161)	4/318	0.00265759965845682	0.0337150388043444	8.25109089064033	48.9317079114881	PSMD2;GSK3A;CSNK1A1;VCP	GO_Biological_Process_2023	L4	up_up
gs_ind_0	Proton Transmembrane Transport (GO:1902600)	3/49	9.76603015307077e-05	0.0102782289564032	43.0795548537484	397.797273452119	ATP1A1;ATP6V0A1;ATP5F1B	GO_Biological_Process_2023	L4	up_up
gs_ind_0	Regulation Of ATP Biosynthetic Process (GO:2001169)	2/14	0.000287776216423176	0.0141630597222941	112.983448275862	921.191045272099	VCP;PARP1	GO_Biological_Process_2023	L4	up_up
gs_ind_0	Regulation Of Canonical Wnt Signaling Pathway (GO:0060828)	4/206	0.000538885250400929	0.0151590763917131	12.8499605988968	96.708905023428	GSK3A;CSNK1A1;VCP;USP47	GO_Biological_Process_2023	L4	up_up
gs_ind_0	Regulation Of Establishment Of Protein Localization To Telomere (GO:0070203)	2/10	0.000142973818558932	0.0102782289564032	166.168356997972	1471.06337831001	CCT6A;CCT7	GO_Biological_Process_2023	L4	up_up
gs_ind_0	Regulation Of Microtubule Polymerization Or Depolymerization (GO:0031110)	3/27	1.59527824244509e-05	0.00516072511430985	81.8071928071928	903.632213782642	MAPRE3;MAP1B;FKBP4	GO_Biological_Process_2023	L4	up_up
gs_ind_0	Regulation Of Proteasomal Ubiquitin-Dependent Protein Catabolic Process (GO:0032434)	4/109	4.69327116773665e-05	0.0101218214850854	24.7233034183725	246.412112926949	GSK3A;CSNK1A1;VCP;UBQLN4	GO_Biological_Process_2023	L4	up_up
gs_ind_0	Regulation Of Protein Catabolic Process (GO:0042176)	3/122	0.00142422102015121	0.0249046216226442	16.7332709131872	109.672037362314	GSK3A;VCP;VPS28	GO_Biological_Process_2023	L4	up_up
gs_ind_0	Regulation Of Protein Localization To Cajal Body (GO:1904869)	2/10	0.000142973818558932	0.0102782289564032	166.168356997972	1471.06337831001	CCT6A;CCT7	GO_Biological_Process_2023	L4	up_up
gs_ind_0	Regulation Of Protein Targeting To Mitochondrion (GO:1903214)	2/38	0.00216176200653469	0.0310813337383988	38.6702881435994	237.313048041827	GSK3A;HUWE1	GO_Biological_Process_2023	L4	up_up
gs_ind_0	Regulation Of Protein Ubiquitination (GO:0031396)	3/113	0.00114262941387544	0.0224024615387095	18.1001487200582	122.618066852813	GSK3A;VPS28;HUWE1	GO_Biological_Process_2023	L4	up_up
gs_ind_0	Regulation Of Receptor Internalization (GO:0002090)	2/36	0.00194180256283999	0.0285533240490335	40.9140429785107	255.472954275081	LRPAP1;CD63	GO_Biological_Process_2023	L4	up_up
gs_ind_0	Regulation Of Supramolecular Fiber Organization (GO:1902903)	2/23	0.000791715665180275	0.0170746678457213	65.6736166800321	468.995539896465	MAPRE3;MAP1B	GO_Biological_Process_2023	L4	up_up
gs_ind_0	Regulation Of Telomerase RNA Localization To Cajal Body (GO:1904872)	2/17	0.00042857835003662	0.0141630597222941	91.1090100111235	706.553742705181	CCT6A;CCT7	GO_Biological_Process_2023	L4	up_up
gs_ind_0	Regulation Of Telomere Maintenance Via Telomerase (GO:0032210)	2/51	0.00386181444186758	0.0462702582201541	28.5053988157436	158.393616241285	CCT6A;CCT7	GO_Biological_Process_2023	L4	up_up
gs_ind_0	Response To Unfolded Protein (GO:0006986)	3/44	7.06585134363268e-05	0.0102782289564032	48.2757603841941	461.402915591822	HSPH1;HSPA4;HSPB8	GO_Biological_Process_2023	L4	up_up
gs_ind_0	Retrograde Axonal Transport (GO:0008090)	2/15	0.000331661716725561	0.0141630597222941	104.611749680715	838.086051893345	DYNC1H1;NEFL	GO_Biological_Process_2023	L4	up_up
gs_ind_0	Ubiquitin-Dependent Protein Catabolic Process (GO:0006511)	7/364	4.40262800612677e-06	0.00284850031996402	12.6220668220668	155.671849340801	UBQLN4;CSNK1A1;PSMD2;GSK3A;FBXO21;VCP;VPS28	GO_Biological_Process_2023	L4	up_up
gs_ind_0	Actin Cytoskeleton (GO:0015629)	2/325	0.00785968665885046	0.025263278546305	20.2934137707534	98.3420564108573	GAS7;ARHGAP21	GO_Cellular_Component_2023	IN-PV	up_up
gs_ind_0	Actin Filament (GO:0005884)	1/71	0.0290109708342643	0.0483516180571072	52.8117343649258	186.957828804639	GAS7	GO_Cellular_Component_2023	IN-PV	up_up
gs_ind_0	Axonal Growth Cone (GO:0044295)	1/15	0.00619621878954648	0.0232358204607993	257.12539184953	1307.17819282428	FKBP4	GO_Cellular_Component_2023	IN-PV	up_up
gs_ind_0	Chylomicron (GO:0042627)	1/8	0.00330916049573866	0.0232358204607993	497.193939393939	2839.50479162847	APOE	GO_Cellular_Component_2023	IN-PV	up_up
gs_ind_0	Clathrin-Coated Endocytic Vesicle Membrane (GO:0030669)	1/68	0.0278013556795707	0.0483516180571072	55.162962962963	197.630719770256	APOE	GO_Cellular_Component_2023	IN-PV	up_up
gs_ind_0	Clathrin-Coated Vesicle Membrane (GO:0030665)	2/90	0.000633018587420927	0.0232358204607993	74.6081647530527	549.489937103074	APOE;GAD1	GO_Cellular_Component_2023	IN-PV	up_up
gs_ind_0	Clathrin-Sculpted Gamma-Aminobutyric Acid Transport Vesicle (GO:0061200)	1/7	0.00289607979283817	0.0232358204607993	573.699300699301	3352.92661651724	GAD1	GO_Cellular_Component_2023	IN-PV	up_up
gs_ind_0	Clathrin-Sculpted Gamma-Aminobutyric Acid Transport Vesicle Membrane (GO:0061202)	1/7	0.00289607979283817	0.0232358204607993	573.699300699301	3352.92661651724	GAD1	GO_Cellular_Component_2023	IN-PV	up_up
gs_ind_0	Dendrite (GO:0030425)	2/270	0.00549404257746175	0.0232358204607993	24.4833904006728	127.413790202036	APOE;SOD1	GO_Cellular_Component_2023	IN-PV	up_up
gs_ind_0	Dendrite Cytoplasm (GO:0032839)	1/8	0.00330916049573866	0.0232358204607993	497.193939393939	2839.50479162847	SOD1	GO_Cellular_Component_2023	IN-PV	up_up
gs_ind_0	Endocytic Vesicle Lumen (GO:0071682)	1/21	0.00866457379799664	0.0259937213939899	181.842572062084	863.481734404107	APOE	GO_Cellular_Component_2023	IN-PV	up_up
gs_ind_0	Extracellular Membrane-Bounded Organelle (GO:0065010)	1/57	0.0233539552718219	0.0483516180571072	65.9203539823009	247.662039418795	APOE	GO_Cellular_Component_2023	IN-PV	up_up
gs_ind_0	Extracellular Vesicle (GO:1903561)	1/60	0.0245687779002653	0.0483516180571072	62.5920550038197	231.983608586837	APOE	GO_Cellular_Component_2023	IN-PV	up_up
gs_ind_0	High-Density Lipoprotein Particle (GO:0034364)	1/18	0.0074311184572427	0.025263278546305	213.031168831169	1044.2955975519	APOE	GO_Cellular_Component_2023	IN-PV	up_up
gs_ind_0	Low-Density Lipoprotein Particle (GO:0034362)	1/6	0.00248283796238102	0.0232358204607993	678.02479338843	4067.03207613718	APOE	GO_Cellular_Component_2023	IN-PV	up_up
gs_ind_0	Melanosome (GO:0042470)	1/31	0.0127656806735381	0.0337915076652479	122.192250372578	532.879781462184	APOE	GO_Cellular_Component_2023	IN-PV	up_up
gs_ind_0	Mitochondrial Intermembrane Space (GO:0005758)	1/62	0.0253778693891556	0.0483516180571072	60.5535846267554	222.466468371551	SOD1	GO_Cellular_Component_2023	IN-PV	up_up
gs_ind_0	Multivesicular Body (GO:0005771)	1/50	0.0205138291878045	0.0479836934495454	75.2552800734619	292.491387766824	APOE	GO_Cellular_Component_2023	IN-PV	up_up
gs_ind_0	Neuron Projection Cytoplasm (GO:0120111)	1/10	0.00413483875445063	0.0232358204607993	392.502392344498	2154.17360644687	SOD1	GO_Cellular_Component_2023	IN-PV	up_up
gs_ind_0	Organelle Envelope Lumen (GO:0031970)	1/68	0.0278013556795707	0.0483516180571072	55.162962962963	197.630719770256	SOD1	GO_Cellular_Component_2023	IN-PV	up_up
gs_ind_0	Precatalytic Spliceosome (GO:0071011)	1/52	0.0213260859775757	0.0479836934495454	72.3292144748455	278.310106293938	SRRM2	GO_Cellular_Component_2023	IN-PV	up_up
gs_ind_0	Triglyceride-Rich Plasma Lipoprotein Particle (GO:0034385)	1/14	0.00578426433146018	0.0232358204607993	276.178451178451	1423.04098019726	APOE	GO_Cellular_Component_2023	IN-PV	up_up
gs_ind_0	U2-type Catalytic Step 2 Spliceosome (GO:0071007)	1/29	0.0119467389256888	0.0336002032284998	130.773524720893	578.973224665228	SRRM2	GO_Cellular_Component_2023	IN-PV	up_up
gs_ind_0	U2-type Precatalytic Spliceosome (GO:0071005)	1/49	0.0201074629025691	0.0479836934495454	76.8088097469541	300.066230673582	SRRM2	GO_Cellular_Component_2023	IN-PV	up_up
gs_ind_0	Very-Low-Density Lipoprotein Particle (GO:0034361)	1/14	0.00578426433146018	0.0232358204607993	276.178451178451	1423.04098019726	APOE	GO_Cellular_Component_2023	IN-PV	up_up
gs_ind_0	Vesicle (GO:0031982)	2/234	0.00416050279723289	0.0232358204607993	28.2993409642733	155.140364615886	APOE;GAD1	GO_Cellular_Component_2023	IN-PV	up_up
gs_ind_0	Vesicle Membrane (GO:0012506)	1/69	0.0282047182254155	0.0483516180571072	54.3563370935634	193.957869648308	GAD1	GO_Cellular_Component_2023	IN-PV	up_up
gs_ind_0	Amyloid-Beta Binding (GO:0001540)	1/79	0.0322296899496679	0.0491926846600194	47.4203821656051	162.882715460561	APOE	GO_Molecular_Function_2023	IN-PV	up_up
gs_ind_0	Antiporter Activity (GO:0015297)	1/53	0.0217319765981754	0.036319733046867	70.9497835497835	271.664630118415	SLC26A3	GO_Molecular_Function_2023	IN-PV	up_up
gs_ind_0	Bicarbonate Transmembrane Transporter Activity (GO:0015106)	1/22	0.00907540489049643	0.0257364478050886	173.380549682875	815.267815975999	SLC26A3	GO_Molecular_Function_2023	IN-PV	up_up
gs_ind_0	C2H2 Zinc Finger Domain Binding (GO:0070742)	1/11	0.00454743642800236	0.0239633808017636	355.112554112554	1915.19005355997	SRRM2	GO_Molecular_Function_2023	IN-PV	up_up
gs_ind_0	Carboxy-Lyase Activity (GO:0016831)	1/27	0.0111271578322864	0.0257364478050886	140.650085763293	632.695635044419	GAD1	GO_Molecular_Function_2023	IN-PV	up_up
gs_ind_0	Chloride Transmembrane Transporter Activity (GO:0015108)	1/55	0.022543282580814	0.036319733046867	68.3427856547123	259.177586282067	SLC26A3	GO_Molecular_Function_2023	IN-PV	up_up
gs_ind_0	Copper Ion Binding (GO:0005507)	1/45	0.0184804104709577	0.0334957439786108	83.7211440245148	334.134769647993	SOD1	GO_Molecular_Function_2023	IN-PV	up_up
gs_ind_0	Dicarboxylic Acid Transmembrane Transporter Activity (GO:0005310)	1/28	0.011537028326419	0.0257364478050886	135.532231404959	604.771050387892	SLC26A3	GO_Molecular_Function_2023	IN-PV	up_up
gs_ind_0	Inorganic Anion Transmembrane Transporter Activity (GO:0015103)	1/32	0.0131749119390169	0.0272908890165349	118.310245310245	512.217211211115	SLC26A3	GO_Molecular_Function_2023	IN-PV	up_up
gs_ind_0	Lipoprotein Particle Receptor Binding (GO:0070325)	1/27	0.0111271578322864	0.0257364478050886	140.650085763293	632.695635044419	APOE	GO_Molecular_Function_2023	IN-PV	up_up
gs_ind_0	Low-Density Lipoprotein Particle Receptor Binding (GO:0050750)	1/22	0.00907540489049643	0.0257364478050886	173.380549682875	815.267815975999	APOE	GO_Molecular_Function_2023	IN-PV	up_up
gs_ind_0	Monoatomic Anion Transmembrane Transporter Activity (GO:0008509)	1/24	0.00989658639561575	0.0257364478050886	158.617021276596	732.107233641452	SLC26A3	GO_Molecular_Function_2023	IN-PV	up_up
gs_ind_0	Oxalate Transmembrane Transporter Activity (GO:0019531)	1/9	0.00372208012998276	0.0239633808017636	438.689839572193	2453.79959414581	SLC26A3	GO_Molecular_Function_2023	IN-PV	up_up
gs_ind_0	Phosphatidylcholine-Sterol O-acyltransferase Activator Activity (GO:0060228)	1/5	0.00206943494544685	0.021444900186168	828.717171717172	5121.86964207407	APOE	GO_Molecular_Function_2023	IN-PV	up_up
gs_ind_0	Protein Phosphatase 2B Binding (GO:0030346)	1/5	0.00206943494544685	0.021444900186168	828.717171717172	5121.86964207407	SOD1	GO_Molecular_Function_2023	IN-PV	up_up
gs_ind_0	RNA Binding (GO:0003723)	4/1395	0.00221843795029324	0.021444900186168	9.49443047071506	58.0200084632708	SRRM2;RALYL;DDX24;FKBP4	GO_Molecular_Function_2023	IN-PV	up_up
gs_ind_0	Solute:Inorganic Anion Antiporter Activity (GO:0005452)	1/14	0.00578426433146018	0.0239633808017636	276.178451178451	1423.04098019726	SLC26A3	GO_Molecular_Function_2023	IN-PV	up_up
gs_ind_0	Sulfate Transmembrane Transporter Activity (GO:0015116)	1/13	0.00537214915769725	0.0239633808017636	298.28	1558.96854363796	SLC26A3	GO_Molecular_Function_2023	IN-PV	up_up
gs_ind_0	Tau Protein Binding (GO:0048156)	1/39	0.0160350635565589	0.0310011228760139	96.7827626918536	400.000978873474	APOE	GO_Molecular_Function_2023	IN-PV	up_up
gs_ind_0	Actin Filament Polymerization (GO:0030041)	1/31	0.0127656806735381	0.0288568747998466	122.192250372578	532.879781462184	GAS7	GO_Biological_Process_2023	IN-PV	up_up
gs_ind_0	Actin Polymerization Or Depolymerization (GO:0008154)	1/53	0.0217319765981754	0.0356457421031048	70.9497835497835	271.664630118415	GAS7	GO_Biological_Process_2023	IN-PV	up_up
gs_ind_0	Activation Of Cysteine-Type Endopeptidase Activity Involved In Apoptotic Process (GO:0006919)	1/67	0.0273978355625374	0.0414045941928234	55.9938482570061	201.426181104149	MTCH1	GO_Biological_Process_2023	IN-PV	up_up
gs_ind_0	Acylglycerol Homeostasis (GO:0055090)	1/24	0.00989658639561575	0.0268907246507135	158.617021276596	732.107233641452	APOE	GO_Biological_Process_2023	IN-PV	up_up
gs_ind_0	Acylglycerol Metabolic Process (GO:0006639)	1/41	0.016850815584218	0.0306274958929368	91.9988776655443	375.664189415863	APOE	GO_Biological_Process_2023	IN-PV	up_up
gs_ind_0	Alcohol Catabolic Process (GO:0046164)	1/8	0.00330916049573866	0.0230851348948387	497.193939393939	2839.50479162847	APOE	GO_Biological_Process_2023	IN-PV	up_up
gs_ind_0	Amyloid Precursor Protein Metabolic Process (GO:0042982)	1/17	0.0070196457937081	0.0232438472674219	225.947658402204	1120.48404507465	APOE	GO_Biological_Process_2023	IN-PV	up_up
gs_ind_0	Anterograde Axonal Transport (GO:0008089)	1/39	0.0160350635565589	0.0302956996992092	96.7827626918536	400.000978873474	SOD1	GO_Biological_Process_2023	IN-PV	up_up
gs_ind_0	Antimicrobial Humoral Immune Response Mediated By Antimicrobial Peptide (GO:0061844)	1/65	0.0265903223840633	0.0408731241217887	57.7329105003524	209.409271917022	CXCL14	GO_Biological_Process_2023	IN-PV	up_up
gs_ind_0	Auditory Receptor Cell Morphogenesis (GO:0002093)	1/6	0.00248283796238102	0.0230851348948387	678.02479338843	4067.03207613718	SOD1	GO_Biological_Process_2023	IN-PV	up_up
gs_ind_0	Auditory Receptor Cell Stereocilium Organization (GO:0060088)	1/6	0.00248283796238102	0.0230851348948387	678.02479338843	4067.03207613718	SOD1	GO_Biological_Process_2023	IN-PV	up_up
gs_ind_0	Axonal Transport (GO:0098930)	1/39	0.0160350635565589	0.0302956996992092	96.7827626918536	400.000978873474	SOD1	GO_Biological_Process_2023	IN-PV	up_up
gs_ind_0	Blood Circulation (GO:0008015)	1/50	0.0205138291878045	0.0344888753219963	75.2552800734619	292.491387766824	SOD1	GO_Biological_Process_2023	IN-PV	up_up
gs_ind_0	Cellular Response To Superoxide (GO:0071451)	1/11	0.00454743642800236	0.0230851348948387	355.112554112554	1915.19005355997	SOD1	GO_Biological_Process_2023	IN-PV	up_up
gs_ind_0	Cellular Response To cAMP (GO:0071320)	1/31	0.0127656806735381	0.0288568747998466	122.192250372578	532.879781462184	SLC26A3	GO_Biological_Process_2023	IN-PV	up_up
gs_ind_0	Chemical Synaptic Transmission (GO:0007268)	2/273	0.00561294909351818	0.0230851348948387	24.2110734866037	125.478222427965	APOE;GAD1	GO_Biological_Process_2023	IN-PV	up_up
gs_ind_0	Cholesterol Catabolic Process (GO:0006707)	1/6	0.00248283796238102	0.0230851348948387	678.02479338843	4067.03207613718	APOE	GO_Biological_Process_2023	IN-PV	up_up
gs_ind_0	Cholesterol Efflux (GO:0033344)	1/23	0.00948607573683631	0.0263067461155564	165.670707070707	771.68260090179	APOE	GO_Biological_Process_2023	IN-PV	up_up
gs_ind_0	Cholesterol Homeostasis (GO:0042632)	1/72	0.0294138610125811	0.0431218480953773	52.0718372536554	183.620360077382	APOE	GO_Biological_Process_2023	IN-PV	up_up
gs_ind_0	Cholesterol Metabolic Process (GO:0008203)	1/67	0.0273978355625374	0.0414045941928234	55.9938482570061	201.426181104149	APOE	GO_Biological_Process_2023	IN-PV	up_up
gs_ind_0	Cholesterol Transport (GO:0030301)	1/51	0.0209200368601261	0.0347375920702094	73.7632763276328	285.246121184608	APOE	GO_Biological_Process_2023	IN-PV	up_up
gs_ind_0	Cyclic-Nucleotide-Mediated Signaling (GO:0019935)	1/40	0.0164430191676005	0.0302956996992092	94.3302646720368	387.49497944327	APOE	GO_Biological_Process_2023	IN-PV	up_up
gs_ind_0	Cytoskeleton Organization (GO:0007010)	2/111	0.000960018859944256	0.0230851348948387	60.2688172043011	418.781349510669	APOE;ARHGAP21	GO_Biological_Process_2023	IN-PV	up_up
gs_ind_0	Dicarboxylic Acid Catabolic Process (GO:0043649)	1/16	0.0066080125907159	0.0230851348948387	240.530791788856	1207.33765567482	GAD1	GO_Biological_Process_2023	IN-PV	up_up
gs_ind_0	Fatty Acid Homeostasis (GO:0055089)	1/10	0.00413483875445063	0.0230851348948387	392.502392344498	2154.17360644687	APOE	GO_Biological_Process_2023	IN-PV	up_up
gs_ind_0	Fatty Acid Transport (GO:0015908)	1/38	0.0156269486928329	0.0302956996992092	99.3660606060606	413.239436715822	APOE	GO_Biological_Process_2023	IN-PV	up_up
gs_ind_0	Gamma-Aminobutyric Acid Metabolic Process (GO:0009448)	1/5	0.00206943494544685	0.0230851348948387	828.717171717172	5121.86964207407	GAD1	GO_Biological_Process_2023	IN-PV	up_up
gs_ind_0	Gland Development (GO:0048732)	1/73	0.0298165938503352	0.0431218480953773	51.3523510971787	180.384900437479	SOD1	GO_Biological_Process_2023	IN-PV	up_up
gs_ind_0	Glutamate Catabolic Process (GO:0006538)	1/5	0.00206943494544685	0.0230851348948387	828.717171717172	5121.86964207407	GAD1	GO_Biological_Process_2023	IN-PV	up_up
gs_ind_0	Glutamate Metabolic Process (GO:0006536)	1/20	0.00825358240071743	0.0249462209639662	191.172494172494	917.075090181697	GAD1	GO_Biological_Process_2023	IN-PV	up_up
gs_ind_0	Glutamine Family Amino Acid Catabolic Process (GO:0009065)	1/15	0.00619621878954648	0.0230851348948387	257.12539184953	1307.17819282428	GAD1	GO_Biological_Process_2023	IN-PV	up_up
gs_ind_0	Heart Contraction (GO:0060047)	1/41	0.016850815584218	0.0306274958929368	91.9988776655443	375.664189415863	SOD1	GO_Biological_Process_2023	IN-PV	up_up
gs_ind_0	Heart Process (GO:0003015)	1/16	0.0066080125907159	0.0230851348948387	240.530791788856	1207.33765567482	SOD1	GO_Biological_Process_2023	IN-PV	up_up
gs_ind_0	High-Density Lipoprotein Particle Assembly (GO:0034380)	1/9	0.00372208012998276	0.0230851348948387	438.689839572193	2453.79959414581	APOE	GO_Biological_Process_2023	IN-PV	up_up
gs_ind_0	High-Density Lipoprotein Particle Remodeling (GO:0034375)	1/15	0.00619621878954648	0.0230851348948387	257.12539184953	1307.17819282428	APOE	GO_Biological_Process_2023	IN-PV	up_up
gs_ind_0	Hydrogen Peroxide Biosynthetic Process (GO:0050665)	1/5	0.00206943494544685	0.0230851348948387	828.717171717172	5121.86964207407	SOD1	GO_Biological_Process_2023	IN-PV	up_up
gs_ind_0	Inner Ear Receptor Cell Stereocilium Organization (GO:0060122)	1/11	0.00454743642800236	0.0230851348948387	355.112554112554	1915.19005355997	SOD1	GO_Biological_Process_2023	IN-PV	up_up
gs_ind_0	Intracellular Iron Ion Homeostasis (GO:0006879)	1/50	0.0205138291878045	0.0344888753219963	75.2552800734619	292.491387766824	SOD1	GO_Biological_Process_2023	IN-PV	up_up
gs_ind_0	Intracellular pH Elevation (GO:0051454)	1/7	0.00289607979283817	0.0230851348948387	573.699300699301	3352.92661651724	SLC26A3	GO_Biological_Process_2023	IN-PV	up_up
gs_ind_0	Lipoprotein Biosynthetic Process (GO:0042158)	1/14	0.00578426433146018	0.0230851348948387	276.178451178451	1423.04098019726	APOE	GO_Biological_Process_2023	IN-PV	up_up
gs_ind_0	Lipoprotein Catabolic Process (GO:0042159)	1/10	0.00413483875445063	0.0230851348948387	392.502392344498	2154.17360644687	APOE	GO_Biological_Process_2023	IN-PV	up_up
gs_ind_0	Lipoprotein Metabolic Process (GO:0042157)	1/5	0.00206943494544685	0.0230851348948387	828.717171717172	5121.86964207407	APOE	GO_Biological_Process_2023	IN-PV	up_up
gs_ind_0	Long-Chain Fatty Acid Transport (GO:0015909)	1/23	0.00948607573683631	0.0263067461155564	165.670707070707	771.68260090179	APOE	GO_Biological_Process_2023	IN-PV	up_up
gs_ind_0	Melanosome Organization (GO:0032438)	1/37	0.0152186745181422	0.0302956996992092	102.090909090909	427.274141525566	APOE	GO_Biological_Process_2023	IN-PV	up_up
gs_ind_0	Memory (GO:0007613)	1/58	0.0237590542778089	0.0377913644838613	64.7723320158103	242.235022433933	APOE	GO_Biological_Process_2023	IN-PV	up_up
gs_ind_0	Monoatomic Anion Transport (GO:0006820)	1/57	0.0233539552718219	0.0376180477132939	65.9203539823009	247.662039418795	SLC26A3	GO_Biological_Process_2023	IN-PV	up_up
gs_ind_0	Myelin Maintenance (GO:0043217)	1/9	0.00372208012998276	0.0230851348948387	438.689839572193	2453.79959414581	SOD1	GO_Biological_Process_2023	IN-PV	up_up
gs_ind_0	Myelination In Peripheral Nervous System (GO:0022011)	1/12	0.00495987320947792	0.0230851348948387	324.225296442688	1720.4610402153	SOD1	GO_Biological_Process_2023	IN-PV	up_up
gs_ind_0	Negative Regulation Of Alcohol Biosynthetic Process (GO:1902931)	1/12	0.00495987320947792	0.0230851348948387	324.225296442688	1720.4610402153	SOD1	GO_Biological_Process_2023	IN-PV	up_up
gs_ind_0	Negative Regulation Of Amyloid Precursor Protein Catabolic Process (GO:1902992)	1/18	0.0074311184572427	0.0232438472674219	213.031168831169	1044.2955975519	APOE	GO_Biological_Process_2023	IN-PV	up_up
gs_ind_0	Negative Regulation Of Amyloid-Beta Formation (GO:1902430)	1/16	0.0066080125907159	0.0230851348948387	240.530791788856	1207.33765567482	APOE	GO_Biological_Process_2023	IN-PV	up_up
gs_ind_0	Negative Regulation Of Apoptotic Process (GO:0043066)	3/468	0.000889411003444228	0.0230851348948387	21.0321493388644	147.749820805951	APOE;ARHGAP21;SOD1	GO_Biological_Process_2023	IN-PV	up_up
gs_ind_0	Negative Regulation Of Blood Coagulation (GO:0030195)	1/30	0.0123562896885753	0.0288568747998466	126.337442218798	555.074930215309	APOE	GO_Biological_Process_2023	IN-PV	up_up
gs_ind_0	Negative Regulation Of Blood Vessel Endothelial Cell Migration (GO:0043537)	1/33	0.0135839835434313	0.0294684804288953	114.667132867133	492.938393513352	APOE	GO_Biological_Process_2023	IN-PV	up_up
gs_ind_0	Negative Regulation Of Cell Projection Organization (GO:0031345)	2/50	0.000195514926032564	0.0153444974178791	136.273694712338	1163.76015966289	APOE;FKBP4	GO_Biological_Process_2023	IN-PV	up_up
gs_ind_0	Negative Regulation Of Coagulation (GO:0050819)	1/12	0.00495987320947792	0.0230851348948387	324.225296442688	1720.4610402153	APOE	GO_Biological_Process_2023	IN-PV	up_up
gs_ind_0	Negative Regulation Of Cytoskeleton Organization (GO:0051494)	1/28	0.011537028326419	0.0287357464796919	135.532231404959	604.771050387892	FKBP4	GO_Biological_Process_2023	IN-PV	up_up
gs_ind_0	Negative Regulation Of Endothelial Cell Migration (GO:0010596)	1/37	0.0152186745181422	0.0302956996992092	102.090909090909	427.274141525566	APOE	GO_Biological_Process_2023	IN-PV	up_up
gs_ind_0	Negative Regulation Of Endothelial Cell Proliferation (GO:0001937)	1/37	0.0152186745181422	0.0302956996992092	102.090909090909	427.274141525566	APOE	GO_Biological_Process_2023	IN-PV	up_up
gs_ind_0	Negative Regulation Of Epithelial Cell Migration (GO:0010633)	1/33	0.0135839835434313	0.0294684804288953	114.667132867133	492.938393513352	APOE	GO_Biological_Process_2023	IN-PV	up_up
gs_ind_0	Negative Regulation Of Epithelial Cell Proliferation (GO:0050680)	1/70	0.028607923257758	0.0429917952867983	53.5729234793983	190.402003860231	APOE	GO_Biological_Process_2023	IN-PV	up_up
gs_ind_0	Negative Regulation Of Hemostasis (GO:1900047)	1/10	0.00413483875445063	0.0230851348948387	392.502392344498	2154.17360644687	APOE	GO_Biological_Process_2023	IN-PV	up_up
gs_ind_0	Negative Regulation Of Long-Term Synaptic Potentiation (GO:1900272)	1/8	0.00330916049573866	0.0230851348948387	497.193939393939	2839.50479162847	APOE	GO_Biological_Process_2023	IN-PV	up_up
gs_ind_0	Negative Regulation Of MAP Kinase Activity (GO:0043407)	1/51	0.0209200368601261	0.0347375920702094	73.7632763276328	285.246121184608	APOE	GO_Biological_Process_2023	IN-PV	up_up
gs_ind_0	Negative Regulation Of Microtubule Polymerization Or Depolymerization (GO:0031111)	1/31	0.0127656806735381	0.0288568747998466	122.192250372578	532.879781462184	FKBP4	GO_Biological_Process_2023	IN-PV	up_up
gs_ind_0	Negative Regulation Of Neuron Apoptotic Process (GO:0043524)	2/74	0.00042857835003662	0.0192145960266418	91.1090100111235	706.553742705181	APOE;SOD1	GO_Biological_Process_2023	IN-PV	up_up
gs_ind_0	Negative Regulation Of Neuron Death (GO:1901215)	2/88	0.000605337132909973	0.0230851348948387	76.336938280813	565.635720816334	APOE;SOD1	GO_Biological_Process_2023	IN-PV	up_up
gs_ind_0	Negative Regulation Of Neuron Projection Development (GO:0010977)	2/54	0.000228170965321622	0.0153444974178791	125.878648233487	1055.5447506579	APOE;FKBP4	GO_Biological_Process_2023	IN-PV	up_up
gs_ind_0	Negative Regulation Of Nitrogen Compound Metabolic Process (GO:0051172)	1/11	0.00454743642800236	0.0230851348948387	355.112554112554	1915.19005355997	APOE	GO_Biological_Process_2023	IN-PV	up_up
gs_ind_0	Negative Regulation Of Platelet Activation (GO:0010544)	1/15	0.00619621878954648	0.0230851348948387	257.12539184953	1307.17819282428	APOE	GO_Biological_Process_2023	IN-PV	up_up
gs_ind_0	Negative Regulation Of Protein Secretion (GO:0050709)	1/39	0.0160350635565589	0.0302956996992092	96.7827626918536	400.000978873474	APOE	GO_Biological_Process_2023	IN-PV	up_up
gs_ind_0	Negative Regulation Of Protein Serine/Threonine Kinase Activity (GO:0071901)	1/80	0.0326313230153822	0.046690563250733	46.8227558604917	160.250068303674	APOE	GO_Biological_Process_2023	IN-PV	up_up
gs_ind_0	Negative Regulation Of Protein Transport (GO:0051224)	1/25	0.0103069369254142	0.0277256603293643	152.139146567718	696.027181562358	APOE	GO_Biological_Process_2023	IN-PV	up_up
gs_ind_0	Negative Regulation Of Secretion By Cell (GO:1903531)	1/40	0.0164430191676005	0.0302956996992092	94.3302646720368	387.49497944327	APOE	GO_Biological_Process_2023	IN-PV	up_up
gs_ind_0	Negative Regulation Of Smooth Muscle Cell Proliferation (GO:0048662)	1/37	0.0152186745181422	0.0302956996992092	102.090909090909	427.274141525566	APOE	GO_Biological_Process_2023	IN-PV	up_up
gs_ind_0	Negative Regulation Of Supramolecular Fiber Organization (GO:1902904)	1/71	0.0290109708342643	0.0431157522343486	52.8117343649258	186.957828804639	APOE	GO_Biological_Process_2023	IN-PV	up_up
gs_ind_0	Negative Regulation Of Wound Healing (GO:0061045)	1/28	0.011537028326419	0.0287357464796919	135.532231404959	604.771050387892	APOE	GO_Biological_Process_2023	IN-PV	up_up
gs_ind_0	Neuron Maturation (GO:0042551)	1/17	0.0070196457937081	0.0232438472674219	225.947658402204	1120.48404507465	MTCH1	GO_Biological_Process_2023	IN-PV	up_up
gs_ind_0	Neuron Projection Development (GO:0031175)	2/192	0.00282710514812148	0.0230851348948387	34.5741258149183	202.898326725459	APOE;GAS7	GO_Biological_Process_2023	IN-PV	up_up
gs_ind_0	Neuronal Ion Channel Clustering (GO:0045161)	1/8	0.00330916049573866	0.0230851348948387	497.193939393939	2839.50479162847	MTCH1	GO_Biological_Process_2023	IN-PV	up_up
gs_ind_0	Neurotransmitter Biosynthetic Process (GO:0042136)	1/11	0.00454743642800236	0.0230851348948387	355.112554112554	1915.19005355997	GAD1	GO_Biological_Process_2023	IN-PV	up_up
gs_ind_0	Nitric Oxide Mediated Signal Transduction (GO:0007263)	1/18	0.0074311184572427	0.0232438472674219	213.031168831169	1044.2955975519	APOE	GO_Biological_Process_2023	IN-PV	up_up
gs_ind_0	Nucleic Acid Metabolic Process (GO:0090304)	1/30	0.0123562896885753	0.0288568747998466	126.337442218798	555.074930215309	DDX24	GO_Biological_Process_2023	IN-PV	up_up
gs_ind_0	Organelle Organization (GO:0006996)	2/417	0.012662383676467	0.0288568747998466	15.7643336826987	68.8762592095145	APOE;ARHGAP21	GO_Biological_Process_2023	IN-PV	up_up
gs_ind_0	Organelle Transport Along Microtubule (GO:0072384)	1/39	0.0160350635565589	0.0302956996992092	96.7827626918536	400.000978873474	ARHGAP21	GO_Biological_Process_2023	IN-PV	up_up
gs_ind_0	Outer Mitochondrial Membrane Organization (GO:0007008)	1/13	0.00537214915769725	0.0230851348948387	298.28	1558.96854363796	MTCH1	GO_Biological_Process_2023	IN-PV	up_up
gs_ind_0	Phospholipid Efflux (GO:0033700)	1/11	0.00454743642800236	0.0230851348948387	355.112554112554	1915.19005355997	APOE	GO_Biological_Process_2023	IN-PV	up_up
gs_ind_0	Phospholipid Transport (GO:0015914)	1/59	0.0241639951346623	0.0377913644838613	63.6635586635587	237.012525104124	APOE	GO_Biological_Process_2023	IN-PV	up_up
gs_ind_0	Placenta Development (GO:0001890)	1/22	0.00907540489049643	0.0262503646832639	173.380549682875	815.267815975999	SOD1	GO_Biological_Process_2023	IN-PV	up_up
gs_ind_0	Plasma Membrane Bounded Cell Projection Morphogenesis (GO:0120039)	1/50	0.0205138291878045	0.0344888753219963	75.2552800734619	292.491387766824	GAS7	GO_Biological_Process_2023	IN-PV	up_up
gs_ind_0	Positive Regulation Of Amyloid-Beta Clearance (GO:1900223)	1/6	0.00248283796238102	0.0230851348948387	678.02479338843	4067.03207613718	APOE	GO_Biological_Process_2023	IN-PV	up_up
gs_ind_0	Positive Regulation Of Apoptotic Process (GO:0043065)	2/269	0.0054546705862057	0.0230851348948387	24.5755200482364	128.069991048156	MTCH1;SOD1	GO_Biological_Process_2023	IN-PV	up_up
gs_ind_0	Positive Regulation Of Biosynthetic Process (GO:0009891)	1/44	0.018073250249831	0.0324113621146969	85.6478578892372	343.732459779465	APOE	GO_Biological_Process_2023	IN-PV	up_up
gs_ind_0	Positive Regulation Of Catalytic Activity (GO:0043085)	1/40	0.0164430191676005	0.0302956996992092	94.3302646720368	387.49497944327	SOD1	GO_Biological_Process_2023	IN-PV	up_up
gs_ind_0	Positive Regulation Of Cholesterol Efflux (GO:0010875)	1/22	0.00907540489049643	0.0262503646832639	173.380549682875	815.267815975999	APOE	GO_Biological_Process_2023	IN-PV	up_up
gs_ind_0	Positive Regulation Of Cholesterol Metabolic Process (GO:0090205)	1/10	0.00413483875445063	0.0230851348948387	392.502392344498	2154.17360644687	APOE	GO_Biological_Process_2023	IN-PV	up_up
gs_ind_0	Positive Regulation Of Cholesterol Transport (GO:0032376)	1/31	0.0127656806735381	0.0288568747998466	122.192250372578	532.879781462184	APOE	GO_Biological_Process_2023	IN-PV	up_up
gs_ind_0	Positive Regulation Of CoA-transferase Activity (GO:1905920)	1/7	0.00289607979283817	0.0230851348948387	573.699300699301	3352.92661651724	APOE	GO_Biological_Process_2023	IN-PV	up_up
gs_ind_0	Positive Regulation Of Endocytosis (GO:0045807)	1/79	0.0322296899496679	0.0463624951682388	47.4203821656051	162.882715460561	APOE	GO_Biological_Process_2023	IN-PV	up_up
gs_ind_0	Positive Regulation Of Intrinsic Apoptotic Signaling Pathway (GO:2001244)	1/38	0.0156269486928329	0.0302956996992092	99.3660606060606	413.239436715822	SOD1	GO_Biological_Process_2023	IN-PV	up_up
gs_ind_0	Positive Regulation Of Lipid Biosynthetic Process (GO:0046889)	1/39	0.0160350635565589	0.0302956996992092	96.7827626918536	400.000978873474	APOE	GO_Biological_Process_2023	IN-PV	up_up
gs_ind_0	Positive Regulation Of Lipid Metabolic Process (GO:0045834)	1/24	0.00989658639561575	0.0268907246507135	158.617021276596	732.107233641452	APOE	GO_Biological_Process_2023	IN-PV	up_up
gs_ind_0	Positive Regulation Of Lipid Transport (GO:0032370)	1/11	0.00454743642800236	0.0230851348948387	355.112554112554	1915.19005355997	APOE	GO_Biological_Process_2023	IN-PV	up_up
gs_ind_0	Positive Regulation Of MAPK Cascade (GO:0043410)	2/308	0.00708692692645959	0.0232438472674219	21.4279324317213	106.057625928607	APOE;SOD1	GO_Biological_Process_2023	IN-PV	up_up
gs_ind_0	Positive Regulation Of Membrane Protein Ectodomain Proteolysis (GO:0051044)	1/14	0.00578426433146018	0.0230851348948387	276.178451178451	1423.04098019726	APOE	GO_Biological_Process_2023	IN-PV	up_up
gs_ind_0	Positive Regulation Of Monooxygenase Activity (GO:0032770)	1/26	0.0107171273847913	0.0285436363020678	146.169340463458	663.011284016349	APOE	GO_Biological_Process_2023	IN-PV	up_up
gs_ind_0	Positive Regulation Of Multicellular Organismal Process (GO:0051240)	2/387	0.0109835583299766	0.0287357464796919	17.0036818543157	76.7096591226618	APOE;SOD1	GO_Biological_Process_2023	IN-PV	up_up
gs_ind_0	Positive Regulation Of Nitric-Oxide Synthase Activity (GO:0051000)	1/17	0.0070196457937081	0.0232438472674219	225.947658402204	1120.48404507465	APOE	GO_Biological_Process_2023	IN-PV	up_up
gs_ind_0	Positive Regulation Of Phospholipid Transport (GO:2001140)	1/10	0.00413483875445063	0.0230851348948387	392.502392344498	2154.17360644687	APOE	GO_Biological_Process_2023	IN-PV	up_up
gs_ind_0	Positive Regulation Of Programmed Cell Death (GO:0043068)	2/244	0.00451351554665172	0.0230851348948387	27.1257066844031	146.497232518015	MTCH1;SOD1	GO_Biological_Process_2023	IN-PV	up_up
gs_ind_0	Positive Regulation Of Protein Binding (GO:0032092)	1/59	0.0241639951346623	0.0377913644838613	63.6635586635587	237.012525104124	APOE	GO_Biological_Process_2023	IN-PV	up_up
gs_ind_0	Positive Regulation Of Proteolysis (GO:0045862)	1/59	0.0241639951346623	0.0377913644838613	63.6635586635587	237.012525104124	APOE	GO_Biological_Process_2023	IN-PV	up_up
gs_ind_0	Positive Regulation Of Reactive Oxygen Species Metabolic Process (GO:2000379)	1/48	0.0197009379463581	0.0341906600488408	78.4277511961723	307.992761596033	SOD1	GO_Biological_Process_2023	IN-PV	up_up
gs_ind_0	Positive Regulation Of Receptor Catabolic Process (GO:2000646)	1/6	0.00248283796238102	0.0230851348948387	678.02479338843	4067.03207613718	APOE	GO_Biological_Process_2023	IN-PV	up_up
gs_ind_0	Positive Regulation Of Small Molecule Metabolic Process (GO:0062013)	1/33	0.0135839835434313	0.0294684804288953	114.667132867133	492.938393513352	APOE	GO_Biological_Process_2023	IN-PV	up_up
gs_ind_0	Positive Regulation Of Steroid Metabolic Process (GO:0045940)	1/6	0.00248283796238102	0.0230851348948387	678.02479338843	4067.03207613718	APOE	GO_Biological_Process_2023	IN-PV	up_up
gs_ind_0	Positive Regulation Of Superoxide Anion Generation (GO:0032930)	1/13	0.00537214915769725	0.0230851348948387	298.28	1558.96854363796	SOD1	GO_Biological_Process_2023	IN-PV	up_up
gs_ind_0	Positive Regulation Of Transport (GO:0051050)	1/50	0.0205138291878045	0.0344888753219963	75.2552800734619	292.491387766824	APOE	GO_Biological_Process_2023	IN-PV	up_up
gs_ind_0	Protein Insertion Into Mitochondrial Membrane (GO:0051204)	1/28	0.011537028326419	0.0287357464796919	135.532231404959	604.771050387892	MTCH1	GO_Biological_Process_2023	IN-PV	up_up
gs_ind_0	Protein Insertion Into Mitochondrial Outer Membrane (GO:0045040)	1/13	0.00537214915769725	0.0230851348948387	298.28	1558.96854363796	MTCH1	GO_Biological_Process_2023	IN-PV	up_up
gs_ind_0	Protein Polymerization (GO:0051258)	1/63	0.0257821782281108	0.0398586548469069	59.5832727272727	217.959889244391	GAS7	GO_Biological_Process_2023	IN-PV	up_up
gs_ind_0	Protein Targeting To Mitochondrion (GO:0006626)	1/59	0.0241639951346623	0.0377913644838613	63.6635586635587	237.012525104124	MTCH1	GO_Biological_Process_2023	IN-PV	up_up
gs_ind_0	Regulation Of Amyloid Precursor Protein Catabolic Process (GO:1902991)	1/11	0.00454743642800236	0.0230851348948387	355.112554112554	1915.19005355997	APOE	GO_Biological_Process_2023	IN-PV	up_up
gs_ind_0	Regulation Of Amyloid-Beta Clearance (GO:1900221)	1/15	0.00619621878954648	0.0230851348948387	257.12539184953	1307.17819282428	APOE	GO_Biological_Process_2023	IN-PV	up_up
gs_ind_0	Regulation Of Amyloid-Beta Formation (GO:1902003)	1/33	0.0135839835434313	0.0294684804288953	114.667132867133	492.938393513352	APOE	GO_Biological_Process_2023	IN-PV	up_up
gs_ind_0	Regulation Of Apoptotic Process (GO:0042981)	3/702	0.00283318023517564	0.0230851348948387	13.9156293904513	81.6340281792852	MTCH1;ARHGAP21;SOD1	GO_Biological_Process_2023	IN-PV	up_up
gs_ind_0	Regulation Of Axon Extension (GO:0030516)	1/35	0.0144016480026464	0.0302956996992092	108.014492753623	458.026019762157	APOE	GO_Biological_Process_2023	IN-PV	up_up
gs_ind_0	Regulation Of Behavior (GO:0050795)	1/19	0.0078424306400193	0.024248434967416	201.511056511056	976.967206352369	APOE	GO_Biological_Process_2023	IN-PV	up_up
gs_ind_0	Regulation Of Blood Coagulation (GO:0030193)	1/29	0.0119467389256888	0.0288568747998466	130.773524720893	578.973224665228	APOE	GO_Biological_Process_2023	IN-PV	up_up
gs_ind_0	Regulation Of Blood Vessel Endothelial Cell Migration (GO:0043535)	1/54	0.0221377087799274	0.035873756998798	69.6219201359388	265.292436085357	APOE	GO_Biological_Process_2023	IN-PV	up_up
gs_ind_0	Regulation Of Cdc42 Protein Signal Transduction (GO:0032489)	1/7	0.00289607979283817	0.0230851348948387	573.699300699301	3352.92661651724	APOE	GO_Biological_Process_2023	IN-PV	up_up
gs_ind_0	Regulation Of Cell Communication (GO:0010646)	1/49	0.0201074629025691	0.0344888753219963	76.8088097469541	300.066230673582	MTCH1	GO_Biological_Process_2023	IN-PV	up_up
gs_ind_0	Regulation Of Cellular Component Biogenesis (GO:0044087)	1/37	0.0152186745181422	0.0302956996992092	102.090909090909	427.274141525566	APOE	GO_Biological_Process_2023	IN-PV	up_up
gs_ind_0	Regulation Of Cholesterol Biosynthetic Process (GO:0045540)	2/15	1.69019182518179e-05	0.00454661600973903	489.994026284349	5384.0952441754	APOE;SOD1	GO_Biological_Process_2023	IN-PV	up_up
gs_ind_0	Regulation Of Cholesterol Efflux (GO:0010874)	1/32	0.0131749119390169	0.0294684804288953	118.310245310245	512.217211211115	APOE	GO_Biological_Process_2023	IN-PV	up_up
gs_ind_0	Regulation Of Cholesterol Metabolic Process (GO:0090181)	1/23	0.00948607573683631	0.0263067461155564	165.670707070707	771.68260090179	APOE	GO_Biological_Process_2023	IN-PV	up_up
gs_ind_0	Regulation Of CoA-transferase Activity (GO:1905918)	1/7	0.00289607979283817	0.0230851348948387	573.699300699301	3352.92661651724	APOE	GO_Biological_Process_2023	IN-PV	up_up
gs_ind_0	Regulation Of Developmental Growth (GO:0048638)	2/29	6.51315468651025e-05	0.00876019305335629	240.460410557185	2317.82231257202	APOE;SOD1	GO_Biological_Process_2023	IN-PV	up_up
gs_ind_0	Regulation Of Endocytosis (GO:0030100)	1/66	0.0269941578166101	0.0412581162083416	56.8501040943789	205.350240153436	APOE	GO_Biological_Process_2023	IN-PV	up_up
gs_ind_0	Regulation Of Extent Of Cell Growth (GO:0061387)	1/7	0.00289607979283817	0.0230851348948387	573.699300699301	3352.92661651724	APOE	GO_Biological_Process_2023	IN-PV	up_up
gs_ind_0	Regulation Of Hydrolase Activity (GO:0051336)	1/71	0.0290109708342643	0.0431157522343486	52.8117343649258	186.957828804639	SOD1	GO_Biological_Process_2023	IN-PV	up_up
gs_ind_0	Regulation Of Kinase Activity (GO:0043549)	1/82	0.0334341185634923	0.0475861264210552	45.6715002788622	155.19990512724	SOD1	GO_Biological_Process_2023	IN-PV	up_up
gs_ind_0	Regulation Of Lipid Biosynthetic Process (GO:0046890)	1/28	0.011537028326419	0.0287357464796919	135.532231404959	604.771050387892	APOE	GO_Biological_Process_2023	IN-PV	up_up
gs_ind_0	Regulation Of Long-Term Synaptic Potentiation (GO:1900271)	1/31	0.0127656806735381	0.0288568747998466	122.192250372578	532.879781462184	APOE	GO_Biological_Process_2023	IN-PV	up_up
gs_ind_0	Regulation Of Membrane Protein Ectodomain Proteolysis (GO:0051043)	1/21	0.00866457379799664	0.0256128610072648	181.842572062084	863.481734404107	APOE	GO_Biological_Process_2023	IN-PV	up_up
gs_ind_0	Regulation Of Microtubule Polymerization Or Depolymerization (GO:0031110)	1/27	0.0111271578322864	0.0287357464796919	140.650085763293	632.695635044419	FKBP4	GO_Biological_Process_2023	IN-PV	up_up
gs_ind_0	Regulation Of Mitochondrial Membrane Potential (GO:0051881)	1/39	0.0160350635565589	0.0302956996992092	96.7827626918536	400.000978873474	SOD1	GO_Biological_Process_2023	IN-PV	up_up
gs_ind_0	Regulation Of Multicellular Organism Growth (GO:0040014)	1/15	0.00619621878954648	0.0230851348948387	257.12539184953	1307.17819282428	SOD1	GO_Biological_Process_2023	IN-PV	up_up
gs_ind_0	Regulation Of Neuron Apoptotic Process (GO:0043523)	2/105	0.000859846487002055	0.0230851348948387	63.7720118435406	450.151115116503	APOE;SOD1	GO_Biological_Process_2023	IN-PV	up_up
gs_ind_0	Regulation Of Neuron Projection Development (GO:0010975)	2/174	0.00233079162831039	0.0230851348948387	38.1986909770921	231.543172708401	APOE;FKBP4	GO_Biological_Process_2023	IN-PV	up_up
gs_ind_0	Regulation Of Neuronal Synaptic Plasticity (GO:0048168)	1/34	0.0139928955451812	0.0298737214416964	111.241519674356	474.912911985822	APOE	GO_Biological_Process_2023	IN-PV	up_up
gs_ind_0	Regulation Of Nitric-Oxide Synthase Activity (GO:0050999)	1/28	0.011537028326419	0.0287357464796919	135.532231404959	604.771050387892	APOE	GO_Biological_Process_2023	IN-PV	up_up
gs_ind_0	Regulation Of Nitrogen Compound Metabolic Process (GO:0051171)	1/13	0.00537214915769725	0.0230851348948387	298.28	1558.96854363796	APOE	GO_Biological_Process_2023	IN-PV	up_up
gs_ind_0	Regulation Of Organ Growth (GO:0046620)	1/8	0.00330916049573866	0.0230851348948387	497.193939393939	2839.50479162847	SOD1	GO_Biological_Process_2023	IN-PV	up_up
gs_ind_0	Regulation Of Oxidative Stress-Induced Intrinsic Apoptotic Signaling Pathway (GO:1902175)	1/18	0.0074311184572427	0.0232438472674219	213.031168831169	1044.2955975519	SOD1	GO_Biological_Process_2023	IN-PV	up_up
gs_ind_0	Regulation Of Primary Metabolic Process (GO:0080090)	1/43	0.0176659310671226	0.0318935265574227	87.6652406417112	353.827193720529	APOE	GO_Biological_Process_2023	IN-PV	up_up
gs_ind_0	Regulation Of Proteasomal Protein Catabolic Process (GO:0061136)	1/53	0.0217319765981754	0.0356457421031048	70.9497835497835	271.664630118415	APOE	GO_Biological_Process_2023	IN-PV	up_up
gs_ind_0	Regulation Of Rho Protein Signal Transduction (GO:0035023)	1/73	0.0298165938503352	0.0431218480953773	51.3523510971787	180.384900437479	APOE	GO_Biological_Process_2023	IN-PV	up_up
gs_ind_0	Regulation Of Small Molecule Metabolic Process (GO:0062012)	1/40	0.0164430191676005	0.0302956996992092	94.3302646720368	387.49497944327	APOE	GO_Biological_Process_2023	IN-PV	up_up
gs_ind_0	Regulation Of Smooth Muscle Cell Proliferation (GO:0048660)	1/54	0.0221377087799274	0.035873756998798	69.6219201359388	265.292436085357	APOE	GO_Biological_Process_2023	IN-PV	up_up
gs_ind_0	Regulation Of Steroid Metabolic Process (GO:0019218)	1/21	0.00866457379799664	0.0256128610072648	181.842572062084	863.481734404107	APOE	GO_Biological_Process_2023	IN-PV	up_up
gs_ind_0	Regulation Of Superoxide Anion Generation (GO:0032928)	1/14	0.00578426433146018	0.0230851348948387	276.178451178451	1423.04098019726	SOD1	GO_Biological_Process_2023	IN-PV	up_up
gs_ind_0	Regulation Of Supramolecular Fiber Organization (GO:1902903)	1/23	0.00948607573683631	0.0263067461155564	165.670707070707	771.68260090179	APOE	GO_Biological_Process_2023	IN-PV	up_up
gs_ind_0	Regulation Of T Cell Differentiation (GO:0045580)	1/47	0.0192942542610901	0.0337023012742418	80.1163245356794	316.295077936237	SOD1	GO_Biological_Process_2023	IN-PV	up_up
gs_ind_0	Regulation Of T Cell Differentiation In Thymus (GO:0033081)	1/12	0.00495987320947792	0.0230851348948387	324.225296442688	1720.4610402153	SOD1	GO_Biological_Process_2023	IN-PV	up_up
gs_ind_0	Removal Of Superoxide Radicals (GO:0019430)	1/10	0.00413483875445063	0.0230851348948387	392.502392344498	2154.17360644687	SOD1	GO_Biological_Process_2023	IN-PV	up_up
gs_ind_0	Response To Alcohol (GO:0097305)	1/29	0.0119467389256888	0.0288568747998466	130.773524720893	578.973224665228	SOD1	GO_Biological_Process_2023	IN-PV	up_up
gs_ind_0	Response To Axon Injury (GO:0048678)	1/18	0.0074311184572427	0.0232438472674219	213.031168831169	1044.2955975519	SOD1	GO_Biological_Process_2023	IN-PV	up_up
gs_ind_0	Response To Ethanol (GO:0045471)	1/18	0.0074311184572427	0.0232438472674219	213.031168831169	1044.2955975519	SOD1	GO_Biological_Process_2023	IN-PV	up_up
gs_ind_0	Response To Hydrogen Peroxide (GO:0042542)	1/46	0.0188874117886637	0.0334257484944114	81.8791208791209	324.999488369842	SOD1	GO_Biological_Process_2023	IN-PV	up_up
gs_ind_0	Response To Reactive Oxygen Species (GO:0000302)	2/65	0.000330765884817408	0.0177952046031765	104.044958089916	833.826670480451	APOE;SOD1	GO_Biological_Process_2023	IN-PV	up_up
gs_ind_0	Response To cAMP (GO:0051591)	1/38	0.0156269486928329	0.0302956996992092	99.3660606060606	413.239436715822	SLC26A3	GO_Biological_Process_2023	IN-PV	up_up
gs_ind_0	Retina Homeostasis (GO:0001895)	1/39	0.0160350635565589	0.0302956996992092	96.7827626918536	400.000978873474	SOD1	GO_Biological_Process_2023	IN-PV	up_up
gs_ind_0	Retrograde Axonal Transport (GO:0008090)	1/15	0.00619621878954648	0.0230851348948387	257.12539184953	1307.17819282428	SOD1	GO_Biological_Process_2023	IN-PV	up_up
gs_ind_0	Reverse Cholesterol Transport (GO:0043691)	1/16	0.0066080125907159	0.0230851348948387	240.530791788856	1207.33765567482	APOE	GO_Biological_Process_2023	IN-PV	up_up
gs_ind_0	Second-Messenger-Mediated Signaling (GO:0019932)	1/72	0.0294138610125811	0.0431218480953773	52.0718372536554	183.620360077382	APOE	GO_Biological_Process_2023	IN-PV	up_up
gs_ind_0	Secondary Alcohol Metabolic Process (GO:1902652)	1/47	0.0192942542610901	0.0337023012742418	80.1163245356794	316.295077936237	APOE	GO_Biological_Process_2023	IN-PV	up_up
gs_ind_0	Sterol Catabolic Process (GO:0016127)	1/6	0.00248283796238102	0.0230851348948387	678.02479338843	4067.03207613718	APOE	GO_Biological_Process_2023	IN-PV	up_up
gs_ind_0	Sterol Homeostasis (GO:0055092)	1/73	0.0298165938503352	0.0431218480953773	51.3523510971787	180.384900437479	APOE	GO_Biological_Process_2023	IN-PV	up_up
gs_ind_0	Sterol Metabolic Process (GO:0016125)	1/60	0.0245687779002653	0.0382023193940542	62.5920550038197	231.983608586837	APOE	GO_Biological_Process_2023	IN-PV	up_up
gs_ind_0	Superoxide Metabolic Process (GO:0006801)	1/34	0.0139928955451812	0.0298737214416964	111.241519674356	474.912911985822	SOD1	GO_Biological_Process_2023	IN-PV	up_up
gs_ind_0	Synaptic Transmission, Cholinergic (GO:0007271)	1/16	0.0066080125907159	0.0230851348948387	240.530791788856	1207.33765567482	APOE	GO_Biological_Process_2023	IN-PV	up_up
gs_ind_0	Thymus Development (GO:0048538)	1/13	0.00537214915769725	0.0230851348948387	298.28	1558.96854363796	SOD1	GO_Biological_Process_2023	IN-PV	up_up
gs_ind_0	Transport Along Microtubule (GO:0010970)	1/20	0.00825358240071743	0.0249462209639662	191.172494172494	917.075090181697	ARHGAP21	GO_Biological_Process_2023	IN-PV	up_up
gs_ind_0	Triglyceride Homeostasis (GO:0070328)	1/31	0.0127656806735381	0.0288568747998466	122.192250372578	532.879781462184	APOE	GO_Biological_Process_2023	IN-PV	up_up
gs_ind_0	Triglyceride Metabolic Process (GO:0006641)	1/45	0.0184804104709577	0.0329220557396531	83.7211440245148	334.134769647993	APOE	GO_Biological_Process_2023	IN-PV	up_up
gs_ind_0	Triglyceride-Rich Lipoprotein Particle Remodeling (GO:0034370)	1/8	0.00330916049573866	0.0230851348948387	497.193939393939	2839.50479162847	APOE	GO_Biological_Process_2023	IN-PV	up_up
gs_ind_0	Vasodilation (GO:0042311)	1/15	0.00619621878954648	0.0230851348948387	257.12539184953	1307.17819282428	SOD1	GO_Biological_Process_2023	IN-PV	up_up
gs_ind_0	Very-Low-Density Lipoprotein Particle Remodeling (GO:0034372)	1/7	0.00289607979283817	0.0230851348948387	573.699300699301	3352.92661651724	APOE	GO_Biological_Process_2023	IN-PV	up_up
gs_ind_0	Cell-Cell Junction (GO:0005911)	4/297	0.000316956316161701	0.0297938937191999	15.0382997064921	121.159769992302	NDRG1;PNN;PKP4;PTPRK	GO_Cellular_Component_2023	L2_L3-BS	up_up
gs_ind_0	Aminophospholipid Flippase Activity (GO:0015247)	1/6	0.00656101904432543	0.0478151397014121	251.230847803881	1262.83932756638	ATP8A2	GO_Molecular_Function_2023	L2_L3-BS	up_up
gs_ind_0	Cysteine-Type Deubiquitinase Activity (GO:0004843)	2/98	0.00522577356742539	0.0478151397014121	24.3591805133703	127.98684775284	USP11;USP47	GO_Molecular_Function_2023	L2_L3-BS	up_up
gs_ind_0	Cysteine-Type Endopeptidase Activity (GO:0004197)	2/106	0.00608467188229116	0.0478151397014121	22.4899631523951	114.743397897971	USP11;USP47	GO_Molecular_Function_2023	L2_L3-BS	up_up
gs_ind_0	Deubiquitinase Activity (GO:0101005)	2/113	0.00688541572399065	0.0478151397014121	21.0744291531364	104.915879474867	USP11;USP47	GO_Molecular_Function_2023	L2_L3-BS	up_up
gs_ind_0	Gamma-Tubulin Binding (GO:0043015)	2/28	0.000436342316082515	0.0272713947551572	88.8559965300369	687.486264098834	DIXDC1;NDRG1	GO_Molecular_Function_2023	L2_L3-BS	up_up
gs_ind_0	K48-linked Polyubiquitin Modification-Dependent Protein Binding (GO:0036435)	1/6	0.00656101904432543	0.0478151397014121	251.230847803881	1262.83932756638	UBQLN4	GO_Molecular_Function_2023	L2_L3-BS	up_up
gs_ind_0	Kinase Binding (GO:0019900)	4/458	0.00158831907074874	0.0397079767687186	9.67279017058332	62.3418968982629	MAPRE3;GHR;PARP1;PTPRK	GO_Molecular_Function_2023	L2_L3-BS	up_up
gs_ind_0	NADH Dehydrogenase Activity (GO:0003954)	1/7	0.00765042235222594	0.0478151397014121	212.574762316335	1035.87563128617	NDUFS7	GO_Molecular_Function_2023	L2_L3-BS	up_up
gs_ind_0	NMDA Glutamate Receptor Activity (GO:0004972)	1/7	0.00765042235222594	0.0478151397014121	212.574762316335	1035.87563128617	GRIN3A	GO_Molecular_Function_2023	L2_L3-BS	up_up
gs_ind_0	Oligosaccharyl Transferase Activity (GO:0004576)	1/5	0.00547044639251519	0.0478151397014121	307.067415730337	1599.32841070739	PSMD2	GO_Molecular_Function_2023	L2_L3-BS	up_up
gs_ind_0	P-type Potassium Transmembrane Transporter Activity (GO:0008556)	1/6	0.00656101904432543	0.0478151397014121	251.230847803881	1262.83932756638	ATP1A1	GO_Molecular_Function_2023	L2_L3-BS	up_up
gs_ind_0	P-type Sodium Transporter Activity (GO:0008554)	1/5	0.00547044639251519	0.0478151397014121	307.067415730337	1599.32841070739	ATP1A1	GO_Molecular_Function_2023	L2_L3-BS	up_up
gs_ind_0	P-type Sodium:Potassium-Exchanging Transporter Activity (GO:0005391)	1/5	0.00547044639251519	0.0478151397014121	307.067415730337	1599.32841070739	ATP1A1	GO_Molecular_Function_2023	L2_L3-BS	up_up
gs_ind_0	Polyubiquitin Modification-Dependent Protein Binding (GO:0031593)	2/53	0.0015632131803209	0.0397079767687186	45.6941189599375	295.230243850802	VCP;UBQLN4	GO_Molecular_Function_2023	L2_L3-BS	up_up
gs_ind_0	Protein Kinase Binding (GO:0019901)	4/509	0.00232990401663622	0.0478151397014121	8.68596045904687	52.6536687101043	MAPRE3;GHR;PARP1;PTPRK	GO_Molecular_Function_2023	L2_L3-BS	up_up
gs_ind_0	Protein Phosphatase Binding (GO:0019903)	2/115	0.00712252883226436	0.0478151397014121	20.7020608638412	102.361183507101	GRIN3A;VCP	GO_Molecular_Function_2023	L2_L3-BS	up_up
gs_ind_0	RNA Binding (GO:0003723)	7/1395	0.000756396340368934	0.0315165141820389	5.55717419059155	39.9391055933727	DDX17;PSMD2;PNN;HNRNPDL;RNMT;VCP;PARP1	GO_Molecular_Function_2023	L2_L3-BS	up_up
gs_ind_0	Tubulin Binding (GO:0015631)	3/319	0.00518533247939847	0.0478151397014121	10.5852801784221	55.6989114070894	MAPRE3;DIXDC1;NDRG1	GO_Molecular_Function_2023	L2_L3-BS	up_up
gs_ind_0	Voltage-Gated Monoatomic Ion Channel Activity (GO:0005244)	2/27	0.000405457731338008	0.0272713947551572	92.342799188641	721.242872377654	SCN1A;GRIN3A	GO_Molecular_Function_2023	L2_L3-BS	up_up
gs_ind_0	poly(G) Binding (GO:0034046)	1/7	0.00765042235222594	0.0478151397014121	212.574762316335	1035.87563128617	HNRNPDL	GO_Molecular_Function_2023	L2_L3-BS	up_up
gs_ind_0	Activation Of Cysteine-Type Endopeptidase Activity Involved In Apoptotic Process (GO:0006919)	2/67	0.00248385517544088	0.0469862604020899	35.9151531104677	215.417056261893	VCP;BEX3	GO_Biological_Process_2023	L2_L3-BS	up_up
gs_ind_0	Cardiac Muscle Cell Action Potential (GO:0086001)	2/29	0.000468337194980128	0.0177187572100815	85.6227795193312	656.411799990369	ATP1A1;SCN1A	GO_Biological_Process_2023	L2_L3-BS	up_up
gs_ind_0	Cardiac Muscle Cell Action Potential Involved In Contraction (GO:0086002)	2/29	0.000468337194980128	0.0177187572100815	85.6227795193312	656.411799990369	ATP1A1;SCN1A	GO_Biological_Process_2023	L2_L3-BS	up_up
gs_ind_0	Cellular Response To Light Stimulus (GO:0071482)	3/65	5.12987903644756e-05	0.00582241270636798	53.9385411764706	532.796462194599	PARP1;USP47;PTPRK	GO_Biological_Process_2023	L2_L3-BS	up_up
gs_ind_0	Cellular Response To UV (GO:0034644)	3/79	9.18813327465567e-05	0.00687983106043195	44.0523644752018	409.467286158651	PARP1;USP47;PTPRK	GO_Biological_Process_2023	L2_L3-BS	up_up
gs_ind_0	DNA Damage Response (GO:0006974)	4/384	0.000830302195358836	0.0289967074379163	11.5750518499755	82.1101864471149	PARP1;VCP;USP47;UBQLN4	GO_Biological_Process_2023	L2_L3-BS	up_up
gs_ind_0	DNA-templated Transcription (GO:0006351)	3/199	0.00137138486957679	0.034589373932659	17.0998652896273	112.721186749773	PARP1;THRA;NFIX	GO_Biological_Process_2023	L2_L3-BS	up_up
gs_ind_0	Intracellular Steroid Hormone Receptor Signaling Pathway (GO:0030518)	2/43	0.00103152977338973	0.0312209678079292	56.7185985320593	390.037487663774	DDX17;UBE3A	GO_Biological_Process_2023	L2_L3-BS	up_up
gs_ind_0	Negative Regulation Of Nucleic Acid-Templated Transcription (GO:1903507)	4/455	0.00155066656906596	0.0352001311177973	9.73778169155025	62.9943952628852	THRA;PARP1;USP47;PTPRK	GO_Biological_Process_2023	L2_L3-BS	up_up
gs_ind_0	Negative Regulation Of Protein-Containing Complex Assembly (GO:0031333)	2/59	0.00193288049963674	0.0381533802971775	40.92003998001	255.698850288893	CSNK1A1;THRA	GO_Biological_Process_2023	L2_L3-BS	up_up
gs_ind_0	Neuron Migration (GO:0001764)	2/55	0.00168225060798517	0.0363686560012031	43.9837791384682	280.951787573403	DNER;SPOCK1	GO_Biological_Process_2023	L2_L3-BS	up_up
gs_ind_0	Positive Regulation Of DNA-templated Transcription (GO:0045893)	9/1241	6.8223322083422e-06	0.00309733882258736	8.39750479313123	99.890915842512	SSBP2;NFIX;NSD3;DDX17;MAPRE3;TCF4;GTF2I;THRA;PARP1	GO_Biological_Process_2023	L2_L3-BS	up_up
gs_ind_0	Positive Regulation Of Transcription By RNA Polymerase II (GO:0045944)	7/936	6.68933928313718e-05	0.00607392006908856	8.39758143953948	80.7209988079691	SSBP2;NFIX;DDX17;TCF4;GTF2I;THRA;PARP1	GO_Biological_Process_2023	L2_L3-BS	up_up
gs_ind_0	Proteasomal Protein Catabolic Process (GO:0010498)	3/219	0.0018026483118665	0.0372001060721542	15.5125933976362	98.0162967332694	PSMD2;CSNK1A1;VCP	GO_Biological_Process_2023	L2_L3-BS	up_up
gs_ind_0	Proton Transmembrane Transport (GO:1902600)	2/49	0.00133778421776369	0.034589373932659	49.5468844525106	327.838882084615	ATP1A1;ATP6V0A1	GO_Biological_Process_2023	L2_L3-BS	up_up
gs_ind_0	Regulation Of ATP Biosynthetic Process (GO:2001169)	2/14	0.000106076690359083	0.00687983106043195	188.43908045977	1724.47164570991	VCP;PARP1	GO_Biological_Process_2023	L2_L3-BS	up_up
gs_ind_0	Regulation Of Canonical Wnt Signaling Pathway (GO:0060828)	3/206	0.00151393461376351	0.0352001311177973	16.5088307558896	107.192553139006	CSNK1A1;VCP;USP47	GO_Biological_Process_2023	L2_L3-BS	up_up
gs_ind_0	Regulation Of DNA-templated Transcription (GO:0006355)	10/1917	3.43612363781851e-05	0.00582241270636798	6.06132575268122	62.301830616231	NFIX;SSBP2;PTPRK;NSD3;DDX17;USP47;MAPRE3;TCF4;THRA;PARP1	GO_Biological_Process_2023	L2_L3-BS	up_up
gs_ind_0	Regulation Of Proteasomal Ubiquitin-Dependent Protein Catabolic Process (GO:0032434)	3/109	0.000238382228274648	0.0120250590707433	31.6200497100249	263.762918781914	CSNK1A1;VCP;UBQLN4	GO_Biological_Process_2023	L2_L3-BS	up_up
gs_ind_0	Regulation Of Ubiquitin-Dependent Protein Catabolic Process (GO:2000058)	2/42	0.000984237228887159	0.0312209678079292	58.1204767986377	402.405467430952	UBE3A;UBQLN4	GO_Biological_Process_2023	L2_L3-BS	up_up
gs_ind_0	Response To Steroid Hormone (GO:0048545)	2/29	0.000468337194980128	0.0177187572100815	85.6227795193312	656.411799990369	ATP1A1;UBE3A	GO_Biological_Process_2023	L2_L3-BS	up_up
gs_ind_0	Response To UV (GO:0009411)	3/100	0.000184881128459947	0.010492004040102	34.5464253393665	296.954076160975	PARP1;USP47;PTPRK	GO_Biological_Process_2023	L2_L3-BS	up_up
gs_ind_0	Transcription By RNA Polymerase II (GO:0006366)	3/192	0.00123760657824641	0.034589373932659	17.7345646437995	118.725389830953	PARP1;THRA;NFIX	GO_Biological_Process_2023	L2_L3-BS	up_up
gs_ind_0	Ubiquitin-Dependent Protein Catabolic Process (GO:0006511)	5/364	4.87358529561239e-05	0.00582241270636798	15.3513453184292	152.424975230844	UBQLN4;CSNK1A1;PSMD2;FBXO21;VCP	GO_Biological_Process_2023	L2_L3-BS	up_up
gs_ind_0	Azurophil Granule (GO:0042582)	3/154	0.00332529349383328	0.0270773898783567	12.325007010505	70.3289222181808	CD63;DYNC1H1;VCP	GO_Cellular_Component_2023	L5_L6	up_up
gs_ind_0	Bounding Membrane Of Organelle (GO:0098588)	6/818	0.00499145618584884	0.0317758404470854	4.37023129251701	23.1623464292988	CD63;GALNT1;GNAO1;ATP6V0A1;VPS35;PAM	GO_Cellular_Component_2023	L5_L6	up_up
gs_ind_0	Cytoplasmic Vesicle Lumen (GO:0060205)	4/114	7.2235370207386e-05	0.0020587080509105	22.0359893320548	210.125955460582	PSMD2;VCP;PAFAH1B2;HUWE1	GO_Cellular_Component_2023	L5_L6	up_up
gs_ind_0	Cytoplasmic Vesicle Membrane (GO:0030659)	5/389	0.000945768944320294	0.00980160542295578	7.79142266169784	54.2556672560102	CD63;GNAO1;ATP6V0A1;VPS35;PAM	GO_Cellular_Component_2023	L5_L6	up_up
gs_ind_0	Endoplasmic Reticulum Membrane (GO:0005789)	6/800	0.00448586055460609	0.0317758404470854	4.47124576702928	24.1752430721207	UBQLN4;GALNT1;GNAO1;PSMD2;VCP;ACSL3	GO_Cellular_Component_2023	L5_L6	up_up
gs_ind_0	Ficolin-1-Rich Granule (GO:0101002)	5/183	2.87859436607306e-05	0.00109386585910776	16.8684037373339	176.369676116464	HUWE1;PSMD2;ATP6V0A1;PAFAH1B2;VCP	GO_Cellular_Component_2023	L5_L6	up_up
gs_ind_0	Ficolin-1-Rich Granule Lumen (GO:1904813)	4/122	9.3980964606835e-05	0.00208914226401214	20.5443037974684	190.495378500286	PSMD2;VCP;PAFAH1B2;HUWE1	GO_Cellular_Component_2023	L5_L6	up_up
gs_ind_0	Intermediate Filament (GO:0005882)	2/69	0.00789500341265408	0.0428585899544078	19.5443249701314	94.6243418407176	CSNK1A1;PNN	GO_Cellular_Component_2023	L5_L6	up_up
gs_ind_0	Intracellular Non-Membrane-Bounded Organelle (GO:0043232)	14/1184	5.56179584182196e-08	6.34044725967704e-06	7.52605561008377	125.720950415454	ADARB2;NLRP1;CSNK1A1;CCSAP;ZFC3H1;RPL5;PAFAH1B2;DDX5;AKAP9;TSPYL2;TPM1;VCP;ACSL3;PARP1	GO_Cellular_Component_2023	L5_L6	up_up
gs_ind_0	Intracellular Organelle Lumen (GO:0070013)	10/854	5.6958818203999e-06	0.000324665263762795	7.17728765477849	86.6712543577146	HSPH1;SPP1;HUWE1;CD63;ATP5F1B;PSMD2;PAFAH1B2;TMEM132A;PODXL2;VCP	GO_Cellular_Component_2023	L5_L6	up_up
gs_ind_0	Lipid Droplet (GO:0005811)	2/81	0.0107426866445035	0.0485319443685886	16.5893690403733	75.2084033547588	VCP;ACSL3	GO_Cellular_Component_2023	L5_L6	up_up
gs_ind_0	Lysosomal Membrane (GO:0005765)	4/356	0.00501723796532928	0.0317758404470854	6.86681696491475	36.3589423031509	CD63;ATP6V0A1;VPS35;GNAO1	GO_Cellular_Component_2023	L5_L6	up_up
gs_ind_0	Lytic Vacuole Membrane (GO:0098852)	4/287	0.00233153389150339	0.0204457587408759	8.55261221486387	51.8393403740096	CD63;ATP6V0A1;VPS35;GNAO1	GO_Cellular_Component_2023	L5_L6	up_up
gs_ind_0	Microtubule (GO:0005874)	3/185	0.00554293597218378	0.0332576158331027	10.2236726654132	53.1143407534347	CCT6A;CCT7;DYNC1H1	GO_Cellular_Component_2023	L5_L6	up_up
gs_ind_0	Microtubule Cytoskeleton (GO:0015630)	5/340	0.000517036441169495	0.00589421542933224	8.9401474309605	67.6536466376996	CCT7;CSNK1A1;CCSAP;CCT6A;DYNC1H1	GO_Cellular_Component_2023	L5_L6	up_up
gs_ind_0	Multivesicular Body, Internal Vesicle (GO:0097487)	1/5	0.00958777323206824	0.0475220064545991	173.925690021231	808.279052537499	CD63	GO_Cellular_Component_2023	L5_L6	up_up
gs_ind_0	Neuron Projection (GO:0043005)	5/557	0.00447023818842957	0.0317758404470854	5.39981778979015	29.2147075488067	FBXW11;EPHA6;KCNC2;CCSAP;RGS6	GO_Cellular_Component_2023	L5_L6	up_up
gs_ind_0	Nuclear Lumen (GO:0031981)	8/778	0.000128280665334079	0.00208914226401214	6.20149026832998	55.5733527054484	ADARB2;NLRP1;ZFC3H1;RPL5;PAFAH1B2;DDX5;TSPYL2;PARP1	GO_Cellular_Component_2023	L5_L6	up_up
gs_ind_0	Nucleolus (GO:0005730)	8/769	0.000118458899105884	0.00208914226401214	6.27618933922283	56.7426794908028	ADARB2;NLRP1;ZFC3H1;RPL5;PAFAH1B2;DDX5;TSPYL2;PARP1	GO_Cellular_Component_2023	L5_L6	up_up
gs_ind_0	Platelet Dense Granule Membrane (GO:0031088)	1/5	0.00958777323206824	0.0475220064545991	173.925690021231	808.279052537499	CD63	GO_Cellular_Component_2023	L5_L6	up_up
gs_ind_0	Polymeric Cytoskeletal Fiber (GO:0099513)	5/264	0.000162070496650829	0.00230950457727432	11.5800778471764	101.064887999928	CCT7;CCT6A;DYNC1H1;PNN;TPM1	GO_Cellular_Component_2023	L5_L6	up_up
gs_ind_0	Potassium Channel Complex (GO:0034705)	2/81	0.0107426866445035	0.0485319443685886	16.5893690403733	75.2084033547588	KCNC2;AKAP9	GO_Cellular_Component_2023	L5_L6	up_up
gs_ind_0	Proton-Transporting V-type ATPase, V0 Domain (GO:0033179)	1/6	0.011494407876771	0.0485319443685886	142.299363057325	635.493961823399	ATP6V0A1	GO_Cellular_Component_2023	L5_L6	up_up
gs_ind_0	Rough Endoplasmic Reticulum (GO:0005791)	2/30	0.0015366441952655	0.0145981198550222	46.3333333333333	300.154484152197	LRPAP1;PSMD2	GO_Cellular_Component_2023	L5_L6	up_up
gs_ind_0	SCF Ubiquitin Ligase Complex (GO:0019005)	2/61	0.00621993505709093	0.0354536298254183	22.1764705882353	112.65637774129	FBXW11;USP47	GO_Cellular_Component_2023	L5_L6	up_up
gs_ind_0	Secretory Granule Lumen (GO:0034774)	5/314	0.000360206913269186	0.00456262090140969	9.69737940605653	76.8888914967335	HUWE1;PSMD2;DYNC1H1;PAFAH1B2;VCP	GO_Cellular_Component_2023	L5_L6	up_up
gs_ind_0	Vacuolar Proton-Transporting V-type ATPase, V0 Domain (GO:0000220)	1/6	0.011494407876771	0.0485319443685886	142.299363057325	635.493961823399	ATP6V0A1	GO_Cellular_Component_2023	L5_L6	up_up
gs_ind_0	Cysteine-Type Endopeptidase Activator Activity Involved In Apoptotic Process (GO:0008656)	2/20	0.000679604553155283	0.0178962532330891	71.3958151700087	520.761037898264	NLRP1;BEX3	GO_Molecular_Function_2023	L5_L6	up_up
gs_ind_0	Microtubule Plus-End Binding (GO:0051010)	2/19	0.000612408299447062	0.0178962532330891	75.4774193548387	558.390352189568	FBXW11;MAPRE3	GO_Molecular_Function_2023	L5_L6	up_up
gs_ind_0	Peptidase Activator Activity Involved In Apoptotic Process (GO:0016505)	2/22	0.000824195671012206	0.0186032737171327	64.4272226593234	457.504317784402	NLRP1;BEX3	GO_Molecular_Function_2023	L5_L6	up_up
gs_ind_0	RNA Binding (GO:0003723)	20/1395	1.45564407158111e-12	2.29991763309816e-10	9.91620159514187	270.271753011937	EIF1B;HUWE1;EIF4H;RPL5;VCP;PARP1;ADARB2;HNRNPA2B1;DDX17;PNN;RNMT;NLRP1;DYNC1H1;STIP1;HNRNPDL;FKBP4;PSMD2;CCT6A;DDX5;PSIP1	GO_Molecular_Function_2023	L5_L6	up_up
gs_ind_0	Ubiquitin-Like Protein Transferase Activity (GO:0019787)	5/240	0.000103909792166344	0.00546707375590624	12.767736787358	117.10552117296	FBXW11;SIAH2;HUWE1;BIRC6;FBXO21	GO_Molecular_Function_2023	L5_L6	up_up
gs_ind_0	Ubiquitin-Protein Transferase Activity (GO:0004842)	6/407	0.000138406930529272	0.00546707375590624	8.93439567607865	79.38489704415	FBXW11;SIAH2;HUWE1;BIRC6;MYCBP2;FBXO21	GO_Molecular_Function_2023	L5_L6	up_up
gs_ind_0	mRNA 3'-UTR Binding (GO:0003730)	4/93	3.25888365565295e-05	0.00257451808796583	27.2204299086167	281.228981245857	DDX5;HNRNPA2B1;RPL5;DDX17	GO_Molecular_Function_2023	L5_L6	up_up
gs_ind_0	mRNA Binding (GO:0003729)	4/282	0.00218819499430229	0.0432168511374702	8.70723007597465	53.3289829123207	DDX5;HNRNPA2B1;RPL5;DDX17	GO_Molecular_Function_2023	L5_L6	up_up
gs_ind_0	ATP Metabolic Process (GO:0046034)	2/34	0.0019718850906478	0.027764142076321	40.6267990074442	253.054795702967	ATP5F1B;PARP1	GO_Biological_Process_2023	L5_L6	up_up
gs_ind_0	Activation Of Cysteine-Type Endopeptidase Activity Involved In Apoptotic Process (GO:0006919)	3/67	0.000300883137205032	0.0122116045523795	29.011146577494	235.24525513636	VCP;NLRP1;BEX3	GO_Biological_Process_2023	L5_L6	up_up
gs_ind_0	Alternative mRNA Splicing, Via Spliceosome (GO:0000380)	2/16	0.00043137353005833	0.0127314404907368	91.1001112347052	705.89250827989	DDX5;DDX17	GO_Biological_Process_2023	L5_L6	up_up
gs_ind_0	Androgen Receptor Signaling Pathway (GO:0030521)	2/17	0.000488279677911779	0.0127314404907368	85.2206035379813	649.774906127477	DDX5;DDX17	GO_Biological_Process_2023	L5_L6	up_up
gs_ind_0	Axonal Transport (GO:0098930)	2/39	0.00258840369653312	0.0321818531569126	35.2055913978495	209.709636576121	FBXW11;DYNC1H1	GO_Biological_Process_2023	L5_L6	up_up
gs_ind_0	Base-Excision Repair (GO:0006284)	2/36	0.00220890525095186	0.0299051787821175	38.2697522206639	234.029417906564	USP47;HUWE1	GO_Biological_Process_2023	L5_L6	up_up
gs_ind_0	Cell Surface Receptor Signaling Pathway Involved In Cell-Cell Signaling (GO:1905114)	2/27	0.00124456036942438	0.0199129659107901	51.7881087919039	346.409257719704	CSNK1A1;VPS35	GO_Biological_Process_2023	L5_L6	up_up
gs_ind_0	Cell-Cell Signaling By Wnt (GO:0198738)	2/23	0.000901564534406418	0.0167026692690031	61.4291072768192	430.702748590461	CSNK1A1;VPS35	GO_Biological_Process_2023	L5_L6	up_up
gs_ind_0	Cellular Response To Light Stimulus (GO:0071482)	3/65	0.000275106758402906	0.0122116045523795	29.9409673202614	245.466569049703	PARP1;USP47;PTPRK	GO_Biological_Process_2023	L5_L6	up_up
gs_ind_0	Cellular Response To Oxidative Stress (GO:0034599)	3/117	0.00152484821336963	0.0233368074393961	16.3225447384194	105.865746645597	PTPRK;TPM1;PARP1	GO_Biological_Process_2023	L5_L6	up_up
gs_ind_0	Cellular Response To Oxygen-Containing Compound (GO:1901701)	6/406	0.000136573700976656	0.00956164887230086	8.95692459255862	79.7045025875958	PTPRK;KCNC2;SYT17;TPM1;VCP;AKAP9	GO_Biological_Process_2023	L5_L6	up_up
gs_ind_0	Cellular Response To UV (GO:0034644)	4/79	1.71161440113299e-05	0.00401658846132541	32.2789789921495	354.277560964182	PTPRK;USP47;NLRP1;PARP1	GO_Biological_Process_2023	L5_L6	up_up
gs_ind_0	DNA Repair (GO:0006281)	4/291	0.00245076836393681	0.0321818531569126	8.43279009501872	50.6924838180873	HUWE1;VCP;USP47;PARP1	GO_Biological_Process_2023	L5_L6	up_up
gs_ind_0	DNA-templated Transcription (GO:0006351)	4/199	0.000606464116398	0.0139075949293784	12.4292102098542	92.0739112462168	DDX5;PARP1;THRA;NFIX	GO_Biological_Process_2023	L5_L6	up_up
gs_ind_0	Epithelial To Mesenchymal Transition (GO:0001837)	2/47	0.00373865646490558	0.0411252211139614	29.0099255583127	162.13731424918	DDX5;DDX17	GO_Biological_Process_2023	L5_L6	up_up
gs_ind_0	Gene Expression (GO:0010467)	4/296	0.00260563299707957	0.0321818531569126	8.28762098828324	49.3120049078636	HNRNPA2B1;ADARB2;RPL5;DDX17	GO_Biological_Process_2023	L5_L6	up_up
gs_ind_0	Intracellular Estrogen Receptor Signaling Pathway (GO:0030520)	2/17	0.000488279677911779	0.0127314404907368	85.2206035379813	649.774906127477	DDX5;DDX17	GO_Biological_Process_2023	L5_L6	up_up
gs_ind_0	Intracellular Steroid Hormone Receptor Signaling Pathway (GO:0030518)	2/43	0.00313862171188895	0.0362227817240954	31.8091721725612	183.347162499207	DDX5;DDX17	GO_Biological_Process_2023	L5_L6	up_up
gs_ind_0	Mesenchymal Cell Differentiation (GO:0048762)	2/54	0.00490625446720446	0.0479722659015547	25.1376344086021	133.662947445484	DDX5;DDX17	GO_Biological_Process_2023	L5_L6	up_up
gs_ind_0	Negative Regulation Of Cysteine-Type Endopeptidase Activity (GO:2000117)	2/53	0.00473041608061816	0.0469044073345801	25.6263701847792	137.19697728831	SIAH2;USP47	GO_Biological_Process_2023	L5_L6	up_up
gs_ind_0	Negative Regulation Of Cysteine-Type Endopeptidase Activity Involved In Apoptotic Process (GO:0043154)	2/49	0.00405711173407634	0.0432758584968143	27.7870967741936	153.031432194931	SIAH2;USP47	GO_Biological_Process_2023	L5_L6	up_up
gs_ind_0	Negative Regulation Of DNA-templated Transcription (GO:0045892)	8/1024	0.000798210908400887	0.015609457764284	4.67191686817855	33.3254263398994	FBXW11;NFIX;PTPRK;DDX5;POU3F3;USP47;THRA;PARP1	GO_Biological_Process_2023	L5_L6	up_up
gs_ind_0	Negative Regulation Of Nucleic Acid-Templated Transcription (GO:1903507)	6/455	0.000252191138871242	0.0122116045523795	7.97088980197196	66.0413987618722	FBXW11;PTPRK;USP47;POU3F3;THRA;PARP1	GO_Biological_Process_2023	L5_L6	up_up
gs_ind_0	Nuclear Migration (GO:0007097)	2/15	0.000377923698671218	0.0122116045523795	97.8506571087216	771.143243151247	FBXW11;DYNC1H1	GO_Biological_Process_2023	L5_L6	up_up
gs_ind_0	Positive Regulation Of Cysteine-Type Endopeptidase Activity Involved In Apoptotic Process (GO:0043280)	3/109	0.0012442512979253	0.0199129659107901	17.5520881278959	117.409801713478	BEX3;VCP;NLRP1	GO_Biological_Process_2023	L5_L6	up_up
gs_ind_0	Positive Regulation Of DNA-templated Transcription (GO:0045893)	9/1241	0.000633424101141748	0.0139353302251185	4.34392703523082	31.9902875657431	FBXW11;SPP1;NFIX;NSD3;DDX17;POU3F3;MAPRE3;THRA;PARP1	GO_Biological_Process_2023	L5_L6	up_up
gs_ind_0	Positive Regulation Of Establishment Of Protein Localization (GO:1904951)	2/18	0.000548628977148757	0.013794099996883	80.0537634408602	601.050713508147	CCT6A;CCT7	GO_Biological_Process_2023	L5_L6	up_up
gs_ind_0	Positive Regulation Of Establishment Of Protein Localization To Telomere (GO:1904851)	2/9	0.000130549255345723	0.00956164887230086	176.156989247312	1575.50582830442	CCT6A;CCT7	GO_Biological_Process_2023	L5_L6	up_up
gs_ind_0	Positive Regulation Of Ion Transmembrane Transporter Activity (GO:0032414)	2/33	0.00185820609701355	0.0266974916795416	41.9175627240143	263.583658826826	NDUFA4;AKAP9	GO_Biological_Process_2023	L5_L6	up_up
gs_ind_0	Positive Regulation Of Mitochondrial Fission (GO:0090141)	2/19	0.000612408299447062	0.0139075949293784	75.4774193548387	558.390352189568	VPS35;DDHD1	GO_Biological_Process_2023	L5_L6	up_up
gs_ind_0	Positive Regulation Of Nucleic Acid-Templated Transcription (GO:1903508)	5/556	0.00443667805770776	0.0452669761250183	5.4097428002945	29.3091716103695	FBXW11;SPP1;NSD3;POU3F3;MAPRE3	GO_Biological_Process_2023	L5_L6	up_up
gs_ind_0	Positive Regulation Of Protein Localization To Cajal Body (GO:1904871)	2/10	0.000162982651232401	0.00956164887230086	155.428842504744	1355.62966073502	CCT6A;CCT7	GO_Biological_Process_2023	L5_L6	up_up
gs_ind_0	Positive Regulation Of Protein Localization To Chromosome, Telomeric Region (GO:1904816)	2/11	0.000198952131110948	0.0107740231001621	139.064516129032	1185.1698722464	CCT6A;CCT7	GO_Biological_Process_2023	L5_L6	up_up
gs_ind_0	Positive Regulation Of Protein Metabolic Process (GO:0051247)	4/196	0.000572934107226198	0.0139075949293784	12.6238410596027	94.2336893416479	FBXW11;RPL5;VCP;VPS35	GO_Biological_Process_2023	L5_L6	up_up
gs_ind_0	Positive Regulation Of Telomerase RNA Localization To Cajal Body (GO:1904874)	2/14	0.000327943385683889	0.0122116045523795	105.681290322581	847.846071894223	CCT6A;CCT7	GO_Biological_Process_2023	L5_L6	up_up
gs_ind_0	Positive Regulation Of Telomere Maintenance Via Telomerase (GO:0032212)	2/32	0.00174776455227985	0.0256338801001045	43.292966684294	274.885129224081	CCT6A;CCT7	GO_Biological_Process_2023	L5_L6	up_up
gs_ind_0	Positive Regulation Of Telomere Maintenance Via Telomere Lengthening (GO:1904358)	3/35	4.29709006472723e-05	0.00756287851391992	57.6210155857215	579.378585717777	CCT6A;CCT7;HNRNPA2B1	GO_Biological_Process_2023	L5_L6	up_up
gs_ind_0	Proteasomal Protein Catabolic Process (GO:0010498)	5/219	6.75622271360207e-05	0.00838573343379599	14.0249526759594	134.674068127933	FBXW11;SIAH2;CSNK1A1;PSMD2;VCP	GO_Biological_Process_2023	L5_L6	up_up
gs_ind_0	Proteasome-Mediated Ubiquitin-Dependent Protein Catabolic Process (GO:0043161)	5/318	0.000381612642261861	0.0122116045523795	9.57270693512304	75.3477765320097	FBXW11;SIAH2;CSNK1A1;PSMD2;VCP	GO_Biological_Process_2023	L5_L6	up_up
gs_ind_0	Protein Glycosylation (GO:0006486)	3/146	0.00286175728222972	0.0341470699438936	13.0146660290132	76.2180412607493	PSMD2;GALNT18;GALNT1	GO_Biological_Process_2023	L5_L6	up_up
gs_ind_0	Protein Modification Process (GO:0036211)	6/709	0.00248741506376434	0.0321818531569126	5.0610552678783	30.3486747734462	FBXW11;EPHA6;PTPRK;CSNK1A1;BIRC6;PARP1	GO_Biological_Process_2023	L5_L6	up_up
gs_ind_0	Protein Ubiquitination (GO:0016567)	5/431	0.00148721546575951	0.0232666597309932	7.01688474157533	45.6858820715497	FBXW11;HUWE1;BIRC6;MYCBP2;VCP	GO_Biological_Process_2023	L5_L6	up_up
gs_ind_0	Proton Transmembrane Transport (GO:1902600)	2/49	0.00405711173407634	0.0432758584968143	27.7870967741936	153.031432194931	ATP6V0A1;ATP5F1B	GO_Biological_Process_2023	L5_L6	up_up
gs_ind_0	RNA Splicing, Via Transesterification Reactions With Bulged Adenosine As Nucleophile (GO:0000377)	3/179	0.00505961798762821	0.0487941241546611	10.5727749078857	55.8925970501271	HNRNPA2B1;PNN;DDX5	GO_Biological_Process_2023	L5_L6	up_up
gs_ind_0	Regulation Of ATP Biosynthetic Process (GO:2001169)	2/14	0.000327943385683889	0.0122116045523795	105.681290322581	847.846071894223	VCP;PARP1	GO_Biological_Process_2023	L5_L6	up_up
gs_ind_0	Regulation Of Alternative mRNA Splicing, Via Spliceosome (GO:0000381)	2/53	0.00473041608061816	0.0469044073345801	25.6263701847792	137.19697728831	DDX5;DDX17	GO_Biological_Process_2023	L5_L6	up_up
gs_ind_0	Regulation Of Canonical Wnt Signaling Pathway (GO:0060828)	4/206	0.000690083894224881	0.0147217897434641	11.9974981604121	87.3261584499105	VCP;CSNK1A1;SIAH2;USP47	GO_Biological_Process_2023	L5_L6	up_up
gs_ind_0	Regulation Of DNA-templated Transcription (GO:0006355)	13/1917	7.1469319038034e-05	0.00838573343379599	4.16349287500716	39.7457118187898	FBXW11;SPP1;NFIX;PTPRK;NSD3;DDX17;MAPRE3;DDX5;POU3F3;USP47;MLF2;THRA;PARP1	GO_Biological_Process_2023	L5_L6	up_up
gs_ind_0	Regulation Of Establishment Of Protein Localization To Telomere (GO:0070203)	2/10	0.000162982651232401	0.00956164887230086	155.428842504744	1355.62966073502	CCT6A;CCT7	GO_Biological_Process_2023	L5_L6	up_up
gs_ind_0	Regulation Of Macroautophagy (GO:0016241)	3/95	0.000836366551324718	0.0159135689765568	20.2155449567214	143.256318824329	ATP6V0A1;VPS35;PAFAH1B2	GO_Biological_Process_2023	L5_L6	up_up
gs_ind_0	Regulation Of Microtubule Polymerization (GO:0031113)	2/40	0.00272124501781353	0.0330302843541505	34.2903225806452	202.541474844081	MAPRE3;AKAP9	GO_Biological_Process_2023	L5_L6	up_up
gs_ind_0	Regulation Of Microtubule Polymerization Or Depolymerization (GO:0031110)	2/27	0.00124456036942438	0.0199129659107901	51.7881087919039	346.409257719704	MAPRE3;FKBP4	GO_Biological_Process_2023	L5_L6	up_up
gs_ind_0	Regulation Of Mitochondrial Fission (GO:0090140)	2/26	0.00115380910051018	0.0199129659107901	53.9032258064516	364.638426547044	VPS35;DDHD1	GO_Biological_Process_2023	L5_L6	up_up
gs_ind_0	Regulation Of Mitotic Spindle Organization (GO:0060236)	2/39	0.00258840369653312	0.0321818531569126	35.2055913978495	209.709636576121	DYNC1H1;CCSAP	GO_Biological_Process_2023	L5_L6	up_up
gs_ind_0	Regulation Of Proteasomal Ubiquitin-Dependent Protein Catabolic Process (GO:0032434)	3/109	0.0012442512979253	0.0199129659107901	17.5520881278959	117.409801713478	CSNK1A1;VCP;UBQLN4	GO_Biological_Process_2023	L5_L6	up_up
gs_ind_0	Regulation Of Protein Localization To Cajal Body (GO:1904869)	2/10	0.000162982651232401	0.00956164887230086	155.428842504744	1355.62966073502	CCT6A;CCT7	GO_Biological_Process_2023	L5_L6	up_up
gs_ind_0	Regulation Of Receptor Internalization (GO:0002090)	2/36	0.00220890525095186	0.0299051787821175	38.2697522206639	234.029417906564	LRPAP1;CD63	GO_Biological_Process_2023	L5_L6	up_up
gs_ind_0	Regulation Of Skeletal Muscle Cell Differentiation (GO:2001014)	2/8	0.000101665368390225	0.00956164887230086	203.263027295285	1868.76446614584	DDX5;DDX17	GO_Biological_Process_2023	L5_L6	up_up
gs_ind_0	Regulation Of Synapse Assembly (GO:0051963)	2/51	0.00438773022302445	0.0452669761250183	26.663082437276	144.752360597689	MYCBP2;VPS35	GO_Biological_Process_2023	L5_L6	up_up
gs_ind_0	Regulation Of Telomerase RNA Localization To Cajal Body (GO:1904872)	2/17	0.000488279677911779	0.0127314404907368	85.2206035379813	649.774906127477	CCT6A;CCT7	GO_Biological_Process_2023	L5_L6	up_up
gs_ind_0	Regulation Of Telomere Maintenance Via Telomerase (GO:0032210)	2/51	0.00438773022302445	0.0452669761250183	26.663082437276	144.752360597689	CCT6A;CCT7	GO_Biological_Process_2023	L5_L6	up_up
gs_ind_0	Regulation Of Telomere Maintenance Via Telomere Lengthening (GO:1904356)	2/17	0.000488279677911779	0.0127314404907368	85.2206035379813	649.774906127477	HNRNPA2B1;PARP1	GO_Biological_Process_2023	L5_L6	up_up
gs_ind_0	Regulation Of Ubiquitin-Dependent Protein Catabolic Process (GO:2000058)	2/42	0.00299636631537541	0.0351573647670714	32.5953803265631	189.390729514021	RPL5;UBQLN4	GO_Biological_Process_2023	L5_L6	up_up
gs_ind_0	Response To UV (GO:0009411)	3/100	0.000970346171318193	0.0175159924258463	19.1765041059159	133.043856142667	PTPRK;USP47;PARP1	GO_Biological_Process_2023	L5_L6	up_up
gs_ind_0	Response To Unfolded Protein (GO:0006986)	2/44	0.00328399061139373	0.0366972919114474	31.0599620493359	177.622479063444	HSPH1;HSPA4	GO_Biological_Process_2023	L5_L6	up_up
gs_ind_0	Retrograde Axonal Transport (GO:0008090)	2/15	0.000377923698671218	0.0122116045523795	97.8506571087216	771.143243151247	FBXW11;DYNC1H1	GO_Biological_Process_2023	L5_L6	up_up
gs_ind_0	Supramolecular Fiber Organization (GO:0097435)	4/315	0.00325546073373363	0.0366972919114474	7.77848054170697	44.550636434253	DYNC1H1;TPM1;SIAH2;NCKAP5	GO_Biological_Process_2023	L5_L6	up_up
gs_ind_0	Ubiquitin-Dependent Protein Catabolic Process (GO:0006511)	7/364	6.82780461454496e-06	0.00401658846132541	11.7501326259947	139.762039103905	FBXW11;SIAH2;UBQLN4;CSNK1A1;PSMD2;FBXO21;VCP	GO_Biological_Process_2023	L5_L6	up_up
gs_ind_0	Wnt Signaling Pathway (GO:0016055)	4/76	1.46794522082043e-05	0.00401658846132541	33.6171271979904	374.127087839086	DIXDC1;CSNK1A1;SIAH2;VPS35	GO_Biological_Process_2023	L5_L6	up_up
gs_ind_0	mRNA Processing (GO:0006397)	4/213	0.000781561767645013	0.015609457764284	11.5946356035341	82.9505318845827	RNMT;HNRNPA2B1;PNN;DDX5	GO_Biological_Process_2023	L5_L6	up_up
gs_ind_0	mRNA Splicing, Via Spliceosome (GO:0000398)	4/210	0.000741369202300998	0.0153507034829383	11.7639465708834	84.7829018454325	DDX5;HNRNPA2B1;PNN;DDX17	GO_Biological_Process_2023	L5_L6	up_up
gs_ind_0	miRNA Metabolic Process (GO:0010586)	2/15	0.000377923698671218	0.0122116045523795	97.8506571087216	771.143243151247	DDX5;DDX17	GO_Biological_Process_2023	L5_L6	up_up
gs_ind_0	miRNA Processing (GO:0035196)	2/32	0.00174776455227985	0.0256338801001045	43.292966684294	274.885129224081	HNRNPA2B1;DDX5	GO_Biological_Process_2023	L5_L6	up_up
gs_ind_0	Actin Cytoskeleton (GO:0015629)	2/325	0.00613175924072291	0.0450882454801506	23.3009903257199	118.701619439305	GAS7;ARHGAP21	GO_Cellular_Component_2023	IN-SST	up_up
gs_ind_0	Axonal Growth Cone (GO:0044295)	1/15	0.00546911625214384	0.0450882454801506	292.605231866825	1524.07479942241	FKBP4	GO_Cellular_Component_2023	IN-SST	up_up
gs_ind_0	Collagen-Containing Extracellular Matrix (GO:0062023)	2/372	0.00795747821515176	0.0450882454801506	20.3216374269006	98.2275432701985	COL5A1;NRG1	GO_Cellular_Component_2023	IN-SST	up_up
gs_ind_0	Endolysosome (GO:0036019)	1/28	0.0101864221224306	0.0450882454801506	154.233855799373	707.424366235449	NRG1	GO_Cellular_Component_2023	IN-SST	up_up
gs_ind_0	Intercalated Disc (GO:0014704)	1/31	0.0112720613700376	0.0450882454801506	139.053137365743	623.712844162034	YWHAH	GO_Cellular_Component_2023	IN-SST	up_up
gs_ind_0	U2-type Catalytic Step 2 Spliceosome (GO:0071007)	1/29	0.0105484254302807	0.0450882454801506	148.818511796733	677.388928964455	SRRM2	GO_Cellular_Component_2023	IN-SST	up_up
gs_ind_0	Alpha-Tubulin Binding (GO:0043014)	1/37	0.0134400066005454	0.0283733472678181	116.178082191781	500.671705191601	WIPF3	GO_Molecular_Function_2023	IN-SST	up_up
gs_ind_0	Antiporter Activity (GO:0015297)	1/53	0.0191995232531184	0.0360407419621034	80.7399014778325	319.154320695381	SLC26A3	GO_Molecular_Function_2023	IN-SST	up_up
gs_ind_0	Bicarbonate Transmembrane Transporter Activity (GO:0015106)	1/22	0.00801180507458486	0.0283733472678181	197.304731355253	952.358209807711	SLC26A3	GO_Molecular_Function_2023	IN-SST	up_up
gs_ind_0	C2H2 Zinc Finger Domain Binding (GO:0070742)	1/11	0.00401342140707962	0.0242505494005937	404.113300492611	2229.94212253608	SRRM2	GO_Molecular_Function_2023	IN-SST	up_up
gs_ind_0	Chemorepellent Activity (GO:0045499)	1/24	0.00873717239018939	0.0283733472678181	180.504035216434	855.619571965747	NRG1	GO_Molecular_Function_2023	IN-SST	up_up
gs_ind_0	Chloride Transmembrane Transporter Activity (GO:0015108)	1/55	0.0199172521369519	0.0360407419621034	77.7731730465043	304.572887859905	SLC26A3	GO_Molecular_Function_2023	IN-SST	up_up
gs_ind_0	Dicarboxylic Acid Transmembrane Transporter Activity (GO:0005310)	1/28	0.0101864221224306	0.0283733472678181	154.233855799373	707.424366235449	SLC26A3	GO_Molecular_Function_2023	IN-SST	up_up
gs_ind_0	Gamma-Tubulin Binding (GO:0043015)	1/28	0.0101864221224306	0.0283733472678181	154.233855799373	707.424366235449	WIPF3	GO_Molecular_Function_2023	IN-SST	up_up
gs_ind_0	Growth Factor Activity (GO:0008083)	1/85	0.030624531823875	0.0463150335702378	50.1246684350133	174.732283297833	NRG1	GO_Molecular_Function_2023	IN-SST	up_up
gs_ind_0	Heme Binding (GO:0020037)	1/87	0.0313344542697891	0.0463150335702378	48.9633246960335	169.561805626125	NRG1	GO_Molecular_Function_2023	IN-SST	up_up
gs_ind_0	Inorganic Anion Transmembrane Transporter Activity (GO:0015103)	1/32	0.0116336940802727	0.0283733472678181	134.635467980296	599.646142598979	SLC26A3	GO_Molecular_Function_2023	IN-SST	up_up
gs_ind_0	Insulin-Like Growth Factor Receptor Binding (GO:0005159)	1/13	0.0047415172295825	0.0242505494005937	339.438620689655	1816.47119113683	YWHAH	GO_Molecular_Function_2023	IN-SST	up_up
gs_ind_0	Monoatomic Anion Transmembrane Transporter Activity (GO:0008509)	1/24	0.00873717239018939	0.0283733472678181	180.504035216434	855.619571965747	SLC26A3	GO_Molecular_Function_2023	IN-SST	up_up
gs_ind_0	Nuclear Glucocorticoid Receptor Binding (GO:0035259)	1/8	0.00292034548439418	0.0242505494005937	565.8	3302.03898719951	YWHAH	GO_Molecular_Function_2023	IN-SST	up_up
gs_ind_0	Oxalate Transmembrane Transporter Activity (GO:0019531)	1/9	0.0032848284696682	0.0242505494005937	499.223123732252	2854.77790134119	SLC26A3	GO_Molecular_Function_2023	IN-SST	up_up
gs_ind_0	Platelet-Derived Growth Factor Binding (GO:0048407)	1/10	0.00364918709743012	0.0242505494005937	446.662431941924	2507.22827541482	COL5A1	GO_Molecular_Function_2023	IN-SST	up_up
gs_ind_0	Protein Kinase Activator Activity (GO:0030295)	1/88	0.0316892334954259	0.0463150335702378	48.4025615763547	167.074911382456	NRG1	GO_Molecular_Function_2023	IN-SST	up_up
gs_ind_0	Protein Tyrosine Kinase Activator Activity (GO:0030296)	1/29	0.0105484254302807	0.0283733472678181	148.818511796733	677.388928964455	NRG1	GO_Molecular_Function_2023	IN-SST	up_up
gs_ind_0	Protein Tyrosine Kinase Binding (GO:1990782)	1/85	0.030624531823875	0.0463150335702378	50.1246684350133	174.732283297833	NRG1	GO_Molecular_Function_2023	IN-SST	up_up
gs_ind_0	RNA Binding (GO:0003723)	3/1395	0.0131269988442752	0.0283733472678181	7.96979533213644	34.5337941448618	SRRM2;DDX24;FKBP4	GO_Molecular_Function_2023	IN-SST	up_up
gs_ind_0	Receptor Tyrosine Kinase Binding (GO:0030971)	1/59	0.0213512395314466	0.0368794137361351	72.448275862069	278.682833118699	NRG1	GO_Molecular_Function_2023	IN-SST	up_up
gs_ind_0	Serine-Type Endopeptidase Inhibitor Activity (GO:0004867)	1/53	0.0191995232531184	0.0360407419621034	80.7399014778325	319.154320695381	NRG1	GO_Molecular_Function_2023	IN-SST	up_up
gs_ind_0	Sodium Channel Regulator Activity (GO:0017080)	1/34	0.0123565891771903	0.0283733472678181	126.591353576943	556.187444382395	YWHAH	GO_Molecular_Function_2023	IN-SST	up_up
gs_ind_0	Solute:Inorganic Anion Antiporter Activity (GO:0005452)	1/14	0.00510537882117762	0.0242505494005937	314.287356321839	1658.6391476747	SLC26A3	GO_Molecular_Function_2023	IN-SST	up_up
gs_ind_0	Sulfate Transmembrane Transporter Activity (GO:0015116)	1/13	0.0047415172295825	0.0242505494005937	339.438620689655	1816.47119113683	SLC26A3	GO_Molecular_Function_2023	IN-SST	up_up
gs_ind_0	Transmembrane Receptor Protein Tyrosine Kinase Activator Activity (GO:0030297)	1/12	0.00437753143800487	0.0242505494005937	368.964017991004	2003.94331714923	NRG1	GO_Molecular_Function_2023	IN-SST	up_up
gs_ind_0	Actin Filament Polymerization (GO:0030041)	1/31	0.0112720613700376	0.0305735363187322	139.053137365743	623.712844162034	GAS7	GO_Biological_Process_2023	IN-SST	up_up
gs_ind_0	Actin Nucleation (GO:0045010)	1/23	0.00837455063586915	0.0305735363187322	188.531034482759	901.660580466729	WIPF3	GO_Biological_Process_2023	IN-SST	up_up
gs_ind_0	Actin Polymerization Or Depolymerization (GO:0008154)	1/53	0.0191995232531184	0.0391168979859607	80.7399014778325	319.154320695381	GAS7	GO_Biological_Process_2023	IN-SST	up_up
gs_ind_0	Action Potential (GO:0001508)	1/34	0.0123565891771903	0.030969679203591	126.591353576943	556.187444382395	YWHAH	GO_Biological_Process_2023	IN-SST	up_up
gs_ind_0	Activation Of Cysteine-Type Endopeptidase Activity Involved In Apoptotic Process (GO:0006919)	1/67	0.0242133415276124	0.0439838680960299	63.7202488981073	237.09358337029	MTCH1	GO_Biological_Process_2023	IN-SST	up_up
gs_ind_0	Activation Of Protein Kinase Activity (GO:0032147)	1/81	0.0292032298744899	0.0477871034309834	52.6204754765474	185.933185294052	NRG1	GO_Biological_Process_2023	IN-SST	up_up
gs_ind_0	Activation Of Protein Kinase B Activity (GO:0032148)	1/25	0.00909967037678423	0.0305735363187322	173.132301196341	813.638208034318	NRG1	GO_Biological_Process_2023	IN-SST	up_up
gs_ind_0	Activation Of Transmembrane Receptor Protein Tyrosine Kinase Activity (GO:0007171)	1/5	0.00182614998932984	0.0268234403273524	943.068965517241	5946.56413897683	NRG1	GO_Biological_Process_2023	IN-SST	up_up
gs_ind_0	Antimicrobial Humoral Immune Response Mediated By Antimicrobial Peptide (GO:0061844)	1/65	0.0234985493515824	0.0434832969309656	65.6992782678428	246.425942842395	NRG1	GO_Biological_Process_2023	IN-SST	up_up
gs_ind_0	Arp2/3 Complex-Mediated Actin Nucleation (GO:0034314)	1/19	0.00692282515638912	0.0288523318014843	229.316868592731	1140.37704102721	WIPF3	GO_Biological_Process_2023	IN-SST	up_up
gs_ind_0	Cardiac Muscle Cell Differentiation (GO:0055007)	1/27	0.00982429520369488	0.0305735363187322	160.057905009759	739.931186294569	NRG1	GO_Biological_Process_2023	IN-SST	up_up
gs_ind_0	Cardiac Muscle Cell Myoblast Differentiation (GO:0060379)	1/6	0.0021910062836535	0.0268234403273524	771.583072100314	4724.70742458981	NRG1	GO_Biological_Process_2023	IN-SST	up_up
gs_ind_0	Cardiac Muscle Tissue Development (GO:0048738)	1/52	0.0188404748784703	0.0391168979859607	82.3096752594576	326.913271983407	NRG1	GO_Biological_Process_2023	IN-SST	up_up
gs_ind_0	Cardioblast Differentiation (GO:0010002)	1/8	0.00292034548439418	0.0268234403273524	565.8	3302.03898719951	NRG1	GO_Biological_Process_2023	IN-SST	up_up
gs_ind_0	Cardiocyte Differentiation (GO:0035051)	1/13	0.0047415172295825	0.0268234403273524	339.438620689655	1816.47119113683	NRG1	GO_Biological_Process_2023	IN-SST	up_up
gs_ind_0	Cellular Response To cAMP (GO:0071320)	1/31	0.0112720613700376	0.0305735363187322	139.053137365743	623.712844162034	SLC26A3	GO_Biological_Process_2023	IN-SST	up_up
gs_ind_0	Collagen Fibril Organization (GO:0030199)	1/42	0.0152432376535808	0.0342972847205567	102.168259243872	427.433101917476	COL5A1	GO_Biological_Process_2023	IN-SST	up_up
gs_ind_0	Cytolysis By Host Of Symbiont Cells (GO:0051838)	1/6	0.0021910062836535	0.0268234403273524	771.583072100314	4724.70742458981	NRG1	GO_Biological_Process_2023	IN-SST	up_up
gs_ind_0	Defense Response To Fungus (GO:0050832)	1/29	0.0105484254302807	0.0305735363187322	148.818511796733	677.388928964455	NRG1	GO_Biological_Process_2023	IN-SST	up_up
gs_ind_0	ERBB Signaling Pathway (GO:0038127)	1/54	0.0195584489929804	0.0391168979859607	79.2288108282307	311.713706480567	NRG1	GO_Biological_Process_2023	IN-SST	up_up
gs_ind_0	ERBB2 Signaling Pathway (GO:0038128)	1/13	0.0047415172295825	0.0268234403273524	339.438620689655	1816.47119113683	NRG1	GO_Biological_Process_2023	IN-SST	up_up
gs_ind_0	Endocytic Recycling (GO:0032456)	1/64	0.0231409700297621	0.0432255855272915	66.7355416779799	251.33610287138	WIPF3	GO_Biological_Process_2023	IN-SST	up_up
gs_ind_0	Exocytosis (GO:0006887)	1/86	0.030979553725446	0.0494673519164379	49.5372050816697	172.11344491443	WIPF3	GO_Biological_Process_2023	IN-SST	up_up
gs_ind_0	Eye Development (GO:0001654)	1/58	0.0209929263823088	0.0411544497395757	73.7100449775112	284.783899083552	COL5A1	GO_Biological_Process_2023	IN-SST	up_up
gs_ind_0	Eye Morphogenesis (GO:0048592)	1/18	0.00655958397463258	0.0288523318014843	242.426600985222	1218.63684918079	COL5A1	GO_Biological_Process_2023	IN-SST	up_up
gs_ind_0	Gland Development (GO:0048732)	1/73	0.0263547891040445	0.0449848986431105	58.4382877526754	212.487766115791	NRG1	GO_Biological_Process_2023	IN-SST	up_up
gs_ind_0	Glucocorticoid Metabolic Process (GO:0008211)	1/7	0.00255573810219686	0.0268234403273524	652.862068965517	3897.20411272729	YWHAH	GO_Biological_Process_2023	IN-SST	up_up
gs_ind_0	Heart Trabecula Morphogenesis (GO:0061384)	1/18	0.00655958397463258	0.0288523318014843	242.426600985222	1218.63684918079	NRG1	GO_Biological_Process_2023	IN-SST	up_up
gs_ind_0	Heme Transport (GO:0015886)	1/5	0.00182614998932984	0.0268234403273524	943.068965517241	5946.56413897683	NRG1	GO_Biological_Process_2023	IN-SST	up_up
gs_ind_0	Intracellular pH Elevation (GO:0051454)	1/7	0.00255573810219686	0.0268234403273524	652.862068965517	3897.20411272729	SLC26A3	GO_Biological_Process_2023	IN-SST	up_up
gs_ind_0	Iron Coordination Entity Transport (GO:1901678)	1/5	0.00182614998932984	0.0268234403273524	943.068965517241	5946.56413897683	NRG1	GO_Biological_Process_2023	IN-SST	up_up
gs_ind_0	Killing By Host Of Symbiont Cells (GO:0051873)	1/13	0.0047415172295825	0.0268234403273524	339.438620689655	1816.47119113683	NRG1	GO_Biological_Process_2023	IN-SST	up_up
gs_ind_0	Mammary Gland Development (GO:0030879)	1/22	0.00801180507458486	0.030506488553227	197.304731355253	952.358209807711	NRG1	GO_Biological_Process_2023	IN-SST	up_up
gs_ind_0	Membrane Depolarization (GO:0051899)	1/13	0.0047415172295825	0.0268234403273524	339.438620689655	1816.47119113683	YWHAH	GO_Biological_Process_2023	IN-SST	up_up
gs_ind_0	Membrane Depolarization During Action Potential (GO:0086010)	1/13	0.0047415172295825	0.0268234403273524	339.438620689655	1816.47119113683	YWHAH	GO_Biological_Process_2023	IN-SST	up_up
gs_ind_0	Monoatomic Anion Transport (GO:0006820)	1/57	0.020634490792749	0.040856291769643	75.0164784864205	291.123296538167	SLC26A3	GO_Biological_Process_2023	IN-SST	up_up
gs_ind_0	Myoblast Differentiation (GO:0045445)	1/20	0.00728594237411221	0.0288523318014843	217.551724137931	1070.74792277884	NRG1	GO_Biological_Process_2023	IN-SST	up_up
gs_ind_0	Negative Regulation Of Angiogenesis (GO:0016525)	1/86	0.030979553725446	0.0494673519164379	49.5372050816697	172.11344491443	NRG1	GO_Biological_Process_2023	IN-SST	up_up
gs_ind_0	Negative Regulation Of Blood Vessel Endothelial Cell Migration (GO:0043537)	1/33	0.0119952033362784	0.0308448085790017	130.489655172414	577.188162513688	NRG1	GO_Biological_Process_2023	IN-SST	up_up
gs_ind_0	Negative Regulation Of Blood Vessel Morphogenesis (GO:2000181)	1/77	0.0277799831248111	0.0470122791342957	55.3772819472617	198.441142252272	NRG1	GO_Biological_Process_2023	IN-SST	up_up
gs_ind_0	Negative Regulation Of Cell Adhesion (GO:0007162)	1/72	0.0259981860479234	0.0447620942390334	59.2570532915361	216.272156863052	NRG1	GO_Biological_Process_2023	IN-SST	up_up
gs_ind_0	Negative Regulation Of Cell Adhesion Mediated By Integrin (GO:0033629)	1/9	0.0032848284696682	0.0268234403273524	499.223123732252	2854.77790134119	NRG1	GO_Biological_Process_2023	IN-SST	up_up
gs_ind_0	Negative Regulation Of Cell Projection Organization (GO:0031345)	2/50	0.000151184444497323	0.0268234403273524	156.470026727759	1376.46838666681	YWHAH;FKBP4	GO_Biological_Process_2023	IN-SST	up_up
gs_ind_0	Negative Regulation Of Cellular Response To Vascular Endothelial Growth Factor Stimulus (GO:1902548)	1/11	0.00401342140707962	0.0268234403273524	404.113300492611	2229.94212253608	NRG1	GO_Biological_Process_2023	IN-SST	up_up
gs_ind_0	Negative Regulation Of Chemotaxis (GO:0050922)	1/31	0.0112720613700376	0.0305735363187322	139.053137365743	623.712844162034	NRG1	GO_Biological_Process_2023	IN-SST	up_up
gs_ind_0	Negative Regulation Of Cytoskeleton Organization (GO:0051494)	1/28	0.0101864221224306	0.0305735363187322	154.233855799373	707.424366235449	FKBP4	GO_Biological_Process_2023	IN-SST	up_up
gs_ind_0	Negative Regulation Of Endopeptidase Activity (GO:0010951)	1/66	0.0238560065046128	0.0437360119251235	64.6946564885496	241.681073506321	NRG1	GO_Biological_Process_2023	IN-SST	up_up
gs_ind_0	Negative Regulation Of Endothelial Cell Migration (GO:0010596)	1/37	0.0134400066005454	0.0320617024928674	116.178082191781	500.671705191601	NRG1	GO_Biological_Process_2023	IN-SST	up_up
gs_ind_0	Negative Regulation Of Fibrinolysis (GO:0051918)	1/11	0.00401342140707962	0.0268234403273524	404.113300492611	2229.94212253608	NRG1	GO_Biological_Process_2023	IN-SST	up_up
gs_ind_0	Negative Regulation Of Lamellipodium Organization (GO:1902744)	1/5	0.00182614998932984	0.0268234403273524	943.068965517241	5946.56413897683	NRG1	GO_Biological_Process_2023	IN-SST	up_up
gs_ind_0	Negative Regulation Of Microtubule Polymerization Or Depolymerization (GO:0031111)	1/31	0.0112720613700376	0.0305735363187322	139.053137365743	623.712844162034	FKBP4	GO_Biological_Process_2023	IN-SST	up_up
gs_ind_0	Negative Regulation Of Neurogenesis (GO:0050768)	1/27	0.00982429520369488	0.0305735363187322	160.057905009759	739.931186294569	YWHAH	GO_Biological_Process_2023	IN-SST	up_up
gs_ind_0	Negative Regulation Of Neuron Projection Development (GO:0010977)	1/54	0.0195584489929804	0.0391168979859607	79.2288108282307	311.713706480567	FKBP4	GO_Biological_Process_2023	IN-SST	up_up
gs_ind_0	Negative Regulation Of Peptidase Activity (GO:0010466)	1/60	0.0217094302790012	0.0417326912159441	71.2289191538684	272.807368495227	NRG1	GO_Biological_Process_2023	IN-SST	up_up
gs_ind_0	Negative Regulation Of Plasma Membrane Bounded Cell Projection Assembly (GO:0120033)	1/29	0.0105484254302807	0.0305735363187322	148.818511796733	677.388928964455	NRG1	GO_Biological_Process_2023	IN-SST	up_up
gs_ind_0	Negative Regulation Of Secretion (GO:0051048)	1/13	0.0047415172295825	0.0268234403273524	339.438620689655	1816.47119113683	NRG1	GO_Biological_Process_2023	IN-SST	up_up
gs_ind_0	Negative Regulation Of Transport (GO:0051051)	1/39	0.0141616685242806	0.0326047717186925	110.137483206449	468.879095798776	NRG1	GO_Biological_Process_2023	IN-SST	up_up
gs_ind_0	Negative Regulation Of Vascular Endothelial Growth Factor Signaling Pathway (GO:1900747)	1/9	0.0032848284696682	0.0268234403273524	499.223123732252	2854.77790134119	NRG1	GO_Biological_Process_2023	IN-SST	up_up
gs_ind_0	Neural Crest Cell Development (GO:0014032)	1/44	0.015963668357758	0.0351200703870677	97.4661117717004	403.260176466639	NRG1	GO_Biological_Process_2023	IN-SST	up_up
gs_ind_0	Neural Crest Cell Differentiation (GO:0014033)	1/18	0.00655958397463258	0.0288523318014843	242.426600985222	1218.63684918079	NRG1	GO_Biological_Process_2023	IN-SST	up_up
gs_ind_0	Neuron Maturation (GO:0042551)	1/17	0.00619621878954648	0.0288523318014843	257.12539184953	1307.17819282428	MTCH1	GO_Biological_Process_2023	IN-SST	up_up
gs_ind_0	Neuronal Ion Channel Clustering (GO:0045161)	1/8	0.00292034548439418	0.0268234403273524	565.8	3302.03898719951	MTCH1	GO_Biological_Process_2023	IN-SST	up_up
gs_ind_0	Nucleic Acid Metabolic Process (GO:0090304)	1/30	0.0109103051664264	0.0305735363187322	143.770309760374	649.561089776092	DDX24	GO_Biological_Process_2023	IN-SST	up_up
gs_ind_0	Organelle Transport Along Microtubule (GO:0072384)	1/39	0.0141616685242806	0.0326047717186925	110.137483206449	468.879095798776	ARHGAP21	GO_Biological_Process_2023	IN-SST	up_up
gs_ind_0	Outer Mitochondrial Membrane Organization (GO:0007008)	1/13	0.0047415172295825	0.0268234403273524	339.438620689655	1816.47119113683	MTCH1	GO_Biological_Process_2023	IN-SST	up_up
gs_ind_0	Plasma Membrane Bounded Cell Projection Morphogenesis (GO:0120039)	1/50	0.0181220100691768	0.0385823440182475	85.6394984326019	343.468174905716	GAS7	GO_Biological_Process_2023	IN-SST	up_up
gs_ind_0	Plasma Membrane Organization (GO:0007009)	1/71	0.0256414610940881	0.0445351692686793	60.0990462215701	220.175540072748	COL5A1	GO_Biological_Process_2023	IN-SST	up_up
gs_ind_0	Positive Regulation Of Apoptotic Process (GO:0043065)	2/269	0.00424783204983362	0.0268234403273524	28.2177223952925	154.106760347731	MTCH1;NRG1	GO_Biological_Process_2023	IN-SST	up_up
gs_ind_0	Positive Regulation Of Blood Coagulation (GO:0030194)	1/21	0.00764893566708643	0.0296958678839826	206.934398654331	1008.43038750587	NRG1	GO_Biological_Process_2023	IN-SST	up_up
gs_ind_0	Positive Regulation Of Cell Junction Assembly (GO:1901890)	1/61	0.0220674986637998	0.0420131224560803	70.0498717583357	267.145651514768	NRG1	GO_Biological_Process_2023	IN-SST	up_up
gs_ind_0	Positive Regulation Of Cell-Matrix Adhesion (GO:0001954)	1/43	0.0156035145178539	0.0347134367925288	99.7618661257606	415.035211432012	NRG1	GO_Biological_Process_2023	IN-SST	up_up
gs_ind_0	Positive Regulation Of Cell-Substrate Junction Organization (GO:0150117)	1/23	0.00837455063586915	0.0305735363187322	188.531034482759	901.660580466729	NRG1	GO_Biological_Process_2023	IN-SST	up_up
gs_ind_0	Positive Regulation Of Focal Adhesion Assembly (GO:0051894)	1/18	0.00655958397463258	0.0288523318014843	242.426600985222	1218.63684918079	NRG1	GO_Biological_Process_2023	IN-SST	up_up
gs_ind_0	Positive Regulation Of Immune Response (GO:0050778)	1/80	0.0288476006085636	0.04759854100413	53.2836694860117	188.929423205959	NRG1	GO_Biological_Process_2023	IN-SST	up_up
gs_ind_0	Positive Regulation Of Immune Response To Tumor Cell (GO:0002839)	1/6	0.0021910062836535	0.0268234403273524	771.583072100314	4724.70742458981	NRG1	GO_Biological_Process_2023	IN-SST	up_up
gs_ind_0	Positive Regulation Of Muscle Cell Differentiation (GO:0051149)	1/15	0.00546911625214384	0.0284969741559074	292.605231866825	1524.07479942241	NRG1	GO_Biological_Process_2023	IN-SST	up_up
gs_ind_0	Positive Regulation Of Programmed Cell Death (GO:0043068)	2/244	0.0035120806762291	0.0268234403273524	31.1458571974036	176.022264341054	MTCH1;NRG1	GO_Biological_Process_2023	IN-SST	up_up
gs_ind_0	Positive Regulation Of Striated Muscle Cell Differentiation (GO:0051155)	1/25	0.00909967037678423	0.0305735363187322	173.132301196341	813.638208034318	NRG1	GO_Biological_Process_2023	IN-SST	up_up
gs_ind_0	Positive Regulation Of Tissue Remodeling (GO:0034105)	1/9	0.0032848284696682	0.0268234403273524	499.223123732252	2854.77790134119	NRG1	GO_Biological_Process_2023	IN-SST	up_up
gs_ind_0	Protein Insertion Into Mitochondrial Membrane (GO:0051204)	1/28	0.0101864221224306	0.0305735363187322	154.233855799373	707.424366235449	MTCH1	GO_Biological_Process_2023	IN-SST	up_up
gs_ind_0	Protein Insertion Into Mitochondrial Outer Membrane (GO:0045040)	1/13	0.0047415172295825	0.0268234403273524	339.438620689655	1816.47119113683	MTCH1	GO_Biological_Process_2023	IN-SST	up_up
gs_ind_0	Protein Polymerization (GO:0051258)	1/63	0.0227832685003813	0.0429627348864334	67.8049655172414	256.419994277605	GAS7	GO_Biological_Process_2023	IN-SST	up_up
gs_ind_0	Protein Targeting To Mitochondrion (GO:0006626)	1/59	0.0213512395314466	0.0414465237963376	72.448275862069	278.682833118699	MTCH1	GO_Biological_Process_2023	IN-SST	up_up
gs_ind_0	Regulation Of Actin Filament-Based Process (GO:0032970)	1/70	0.0252846142038474	0.0443040142686883	60.9652691639792	224.203386645209	NRG1	GO_Biological_Process_2023	IN-SST	up_up
gs_ind_0	Regulation Of Apoptotic Process (GO:0042981)	3/702	0.00194456909276683	0.0268234403273524	16.1429306647605	100.775713348122	MTCH1;NRG1;ARHGAP21	GO_Biological_Process_2023	IN-SST	up_up
gs_ind_0	Regulation Of Blood Coagulation (GO:0030193)	1/29	0.0105484254302807	0.0305735363187322	148.818511796733	677.388928964455	NRG1	GO_Biological_Process_2023	IN-SST	up_up
gs_ind_0	Regulation Of Blood Vessel Endothelial Cell Migration (GO:0043535)	1/54	0.0195584489929804	0.0391168979859607	79.2288108282307	311.713706480567	NRG1	GO_Biological_Process_2023	IN-SST	up_up
gs_ind_0	Regulation Of Blood Vessel Remodeling (GO:0060312)	1/5	0.00182614998932984	0.0268234403273524	943.068965517241	5946.56413897683	NRG1	GO_Biological_Process_2023	IN-SST	up_up
gs_ind_0	Regulation Of Cell Activation (GO:0050865)	1/11	0.00401342140707962	0.0268234403273524	404.113300492611	2229.94212253608	NRG1	GO_Biological_Process_2023	IN-SST	up_up
gs_ind_0	Regulation Of Cell Adhesion Mediated By Integrin (GO:0033628)	1/33	0.0119952033362784	0.0308448085790017	130.489655172414	577.188162513688	NRG1	GO_Biological_Process_2023	IN-SST	up_up
gs_ind_0	Regulation Of Cell Communication (GO:0010646)	1/49	0.0177625935566833	0.0382281904806879	87.4073942410238	352.309532990769	MTCH1	GO_Biological_Process_2023	IN-SST	up_up
gs_ind_0	Regulation Of Cellular Component Biogenesis (GO:0044087)	1/37	0.0134400066005454	0.0320617024928674	116.178082191781	500.671705191601	NRG1	GO_Biological_Process_2023	IN-SST	up_up
gs_ind_0	Regulation Of Coagulation (GO:0050818)	1/10	0.00364918709743012	0.0268234403273524	446.662431941924	2507.22827541482	NRG1	GO_Biological_Process_2023	IN-SST	up_up
gs_ind_0	Regulation Of Dendrite Morphogenesis (GO:0048814)	1/31	0.0112720613700376	0.0305735363187322	139.053137365743	623.712844162034	YWHAH	GO_Biological_Process_2023	IN-SST	up_up
gs_ind_0	Regulation Of Endopeptidase Activity (GO:0052548)	1/69	0.0249276453384989	0.0440685158662749	61.8567832871885	228.361501597243	NRG1	GO_Biological_Process_2023	IN-SST	up_up
gs_ind_0	Regulation Of Endothelial Cell Chemotaxis (GO:2001026)	1/14	0.00510537882117762	0.0280795835164769	314.287356321839	1658.6391476747	NRG1	GO_Biological_Process_2023	IN-SST	up_up
gs_ind_0	Regulation Of Fibrinolysis (GO:0051917)	1/16	0.00583272956182327	0.0288523318014843	273.720800889878	1408.09375797875	NRG1	GO_Biological_Process_2023	IN-SST	up_up
gs_ind_0	Regulation Of Focal Adhesion Assembly (GO:0051893)	1/54	0.0195584489929804	0.0391168979859607	79.2288108282307	311.713706480567	NRG1	GO_Biological_Process_2023	IN-SST	up_up
gs_ind_0	Regulation Of Lamellipodium Assembly (GO:0010591)	1/33	0.0119952033362784	0.0308448085790017	130.489655172414	577.188162513688	NRG1	GO_Biological_Process_2023	IN-SST	up_up
gs_ind_0	Regulation Of Metal Ion Transport (GO:0010959)	1/34	0.0123565891771903	0.030969679203591	126.591353576943	556.187444382395	YWHAH	GO_Biological_Process_2023	IN-SST	up_up
gs_ind_0	Regulation Of Microtubule Polymerization Or Depolymerization (GO:0031110)	1/27	0.00982429520369488	0.0305735363187322	160.057905009759	739.931186294569	FKBP4	GO_Biological_Process_2023	IN-SST	up_up
gs_ind_0	Regulation Of Monoatomic Ion Transmembrane Transporter Activity (GO:0032412)	1/69	0.0249276453384989	0.0440685158662749	61.8567832871885	228.361501597243	YWHAH	GO_Biological_Process_2023	IN-SST	up_up
gs_ind_0	Regulation Of Neuron Differentiation (GO:0045664)	1/79	0.0284918497540439	0.0474066071537874	53.9637601581375	192.01046280232	YWHAH	GO_Biological_Process_2023	IN-SST	up_up
gs_ind_0	Regulation Of Platelet Activation (GO:0010543)	1/28	0.0101864221224306	0.0305735363187322	154.233855799373	707.424366235449	NRG1	GO_Biological_Process_2023	IN-SST	up_up
gs_ind_0	Regulation Of Secretion (GO:0051046)	1/16	0.00583272956182327	0.0288523318014843	273.720800889878	1408.09375797875	NRG1	GO_Biological_Process_2023	IN-SST	up_up
gs_ind_0	Regulation Of Sodium Ion Transmembrane Transport (GO:1902305)	1/28	0.0101864221224306	0.0305735363187322	154.233855799373	707.424366235449	YWHAH	GO_Biological_Process_2023	IN-SST	up_up
gs_ind_0	Regulation Of Sodium Ion Transmembrane Transporter Activity (GO:2000649)	1/37	0.0134400066005454	0.0320617024928674	116.178082191781	500.671705191601	YWHAH	GO_Biological_Process_2023	IN-SST	up_up
gs_ind_0	Regulation Of Sodium Ion Transport (GO:0002028)	1/35	0.0127178516421323	0.0314766828142776	122.91904047976	536.510713706233	YWHAH	GO_Biological_Process_2023	IN-SST	up_up
gs_ind_0	Regulation Of Striated Muscle Cell Differentiation (GO:0051153)	1/6	0.0021910062836535	0.0268234403273524	771.583072100314	4724.70742458981	NRG1	GO_Biological_Process_2023	IN-SST	up_up
gs_ind_0	Regulation Of Vascular Endothelial Growth Factor Signaling Pathway (GO:1900746)	1/19	0.00692282515638912	0.0288523318014843	229.316868592731	1140.37704102721	NRG1	GO_Biological_Process_2023	IN-SST	up_up
gs_ind_0	Regulation Of Wound Healing (GO:0061041)	1/47	0.0170433921212966	0.0370834246155683	91.1713014460512	371.248874780352	NRG1	GO_Biological_Process_2023	IN-SST	up_up
gs_ind_0	Response To cAMP (GO:0051591)	1/38	0.0138008991722072	0.032530690905917	113.07724137931	484.312259554202	SLC26A3	GO_Biological_Process_2023	IN-SST	up_up
gs_ind_0	Skin Development (GO:0043588)	1/68	0.0245705544593289	0.0440685158662749	62.7747126436782	232.656049679477	COL5A1	GO_Biological_Process_2023	IN-SST	up_up
gs_ind_0	Stem Cell Development (GO:0048864)	1/15	0.00546911625214384	0.0284969741559074	292.605231866825	1524.07479942241	NRG1	GO_Biological_Process_2023	IN-SST	up_up
gs_ind_0	Steroid Catabolic Process (GO:0006706)	1/12	0.00437753143800487	0.0268234403273524	368.964017991004	2003.94331714923	YWHAH	GO_Biological_Process_2023	IN-SST	up_up
gs_ind_0	Striated Muscle Cell Differentiation (GO:0051146)	1/20	0.00728594237411221	0.0288523318014843	217.551724137931	1070.74792277884	NRG1	GO_Biological_Process_2023	IN-SST	up_up
gs_ind_0	Substantia Nigra Development (GO:0021762)	1/42	0.0152432376535808	0.0342972847205567	102.168259243872	427.433101917476	YWHAH	GO_Biological_Process_2023	IN-SST	up_up
gs_ind_0	Transport Along Microtubule (GO:0010970)	1/20	0.00728594237411221	0.0288523318014843	217.551724137931	1070.74792277884	ARHGAP21	GO_Biological_Process_2023	IN-SST	up_up
gs_ind_0	Ventricular Cardiac Muscle Tissue Morphogenesis (GO:0055010)	1/33	0.0119952033362784	0.0308448085790017	130.489655172414	577.188162513688	NRG1	GO_Biological_Process_2023	IN-SST	up_up
gs_ind_0	Ventricular Trabecula Myocardium Morphogenesis (GO:0003222)	1/7	0.00255573810219686	0.0268234403273524	652.862068965517	3897.20411272729	NRG1	GO_Biological_Process_2023	IN-SST	up_up
gs_ind_0	Vesicle-Mediated Transport To The Plasma Membrane (GO:0098876)	1/83	0.0299141237949076	0.0485491517327189	51.3423197492163	180.181996991306	WIPF3	GO_Biological_Process_2023	IN-SST	up_up
gs_ind_0	Wound Healing (GO:0042060)	1/79	0.0284918497540439	0.0474066071537874	53.9637601581375	192.01046280232	NRG1	GO_Biological_Process_2023	IN-SST	up_up
gs_ind_0	Wound Healing, Spreading Of Cells (GO:0044319)	1/25	0.00909967037678423	0.0305735363187322	173.132301196341	813.638208034318	COL5A1	GO_Biological_Process_2023	IN-SST	up_up
gs_ind_0	Wound Healing, Spreading Of Epidermal Cells (GO:0035313)	1/9	0.0032848284696682	0.0268234403273524	499.223123732252	2854.77790134119	COL5A1	GO_Biological_Process_2023	IN-SST	up_up
gs_ind_0	Collagen-Containing Extracellular Matrix (GO:0062023)	1/372	0.009063885775547	0.009063885775547	328.42934051144	1544.75339799077	TNR	GO_Cellular_Component_2023	Mic	up_up
gs_ind_0	Perineuronal Net (GO:0072534)	1/8	0.000194922274742946	0.000328931338628722	16413.8	140221.610740147	TNR	GO_Cellular_Component_2023	Mic	up_up
gs_ind_0	Perisynaptic Extracellular Matrix (GO:0098966)	1/9	0.000219287559085815	0.000328931338628722	14482.4117647059	122016.153087209	TNR	GO_Cellular_Component_2023	Mic	up_up
gs_ind_0	Axon Guidance (GO:0007411)	1/148	0.00360606208274451	0.00522499986463731	831.752542372881	4678.72361274628	TNR	GO_Biological_Process_2023	Mic	up_up
gs_ind_0	Axonogenesis (GO:0007409)	1/187	0.00455630817211637	0.00522499986463731	657.193029490617	3543.08705356006	TNR	GO_Biological_Process_2023	Mic	up_up
gs_ind_0	Negative Regulation Of Cell Projection Organization (GO:0031345)	1/50	0.00121826421714341	0.00522499986463731	2484.39393939394	16671.0987267593	TNR	GO_Biological_Process_2023	Mic	up_up
gs_ind_0	Negative Regulation Of Neuron Projection Development (GO:0010977)	1/54	0.00131572535451489	0.00522499986463731	2298.42056074766	15246.2674791082	TNR	GO_Biological_Process_2023	Mic	up_up
gs_ind_0	Neuron Projection Guidance (GO:0097485)	1/124	0.00302129525851567	0.00522499986463731	993.971659919028	5767.09279699613	TNR	GO_Biological_Process_2023	Mic	up_up
gs_ind_0	Regulation Of Cell Adhesion (GO:0030155)	1/144	0.00350860094537303	0.00522499986463731	855.020905923345	4833.03808630542	TNR	GO_Biological_Process_2023	Mic	up_up
gs_ind_0	Regulation Of Cell Differentiation (GO:0045595)	1/193	0.00470249987817358	0.00522499986463731	636.615584415584	3412.04373423293	TNR	GO_Biological_Process_2023	Mic	up_up
gs_ind_0	Regulation Of Cell Migration (GO:0030334)	1/433	0.010550168120462	0.010550168120462	281.684393063584	1282.11848158739	TNR	GO_Biological_Process_2023	Mic	up_up
gs_ind_0	Regulation Of Cell Motility (GO:2000145)	1/123	0.0029969299741728	0.00522499986463731	1002.11020408163	5822.42749404327	TNR	GO_Biological_Process_2023	Mic	up_up
gs_ind_0	Regulation Of Neuron Projection Development (GO:0010975)	1/174	0.00423955947565908	0.00522499986463731	706.659942363112	3860.69237455944	TNR	GO_Biological_Process_2023	Mic	up_up
gs_ind_0	Cytoplasmic Vesicle Lumen (GO:0060205)	2/114	0.00337382485276692	0.0369765479897731	30.8094161958569	175.358207016786	HSP90AB1;SRP14	GO_Cellular_Component_2023	OPC	up_up
gs_ind_0	Ficolin-1-Rich Granule (GO:0101002)	3/183	0.000357535147120683	0.0171616870617928	27.7805802595131	220.474377022088	CLU;HSP90AB1;SRP14	GO_Cellular_Component_2023	OPC	up_up
gs_ind_0	Ficolin-1-Rich Granule Lumen (GO:1904813)	2/122	0.0038517237489347	0.0369765479897731	28.7583515015121	159.874419942095	HSP90AB1;SRP14	GO_Cellular_Component_2023	OPC	up_up
gs_ind_0	Neuron Projection (GO:0043005)	4/557	0.000789497820179848	0.0189479476843163	11.9611234294161	85.4516231912606	STMN2;CYFIP2;FEZ1;CCK	GO_Cellular_Component_2023	OPC	up_up
gs_ind_0	Secretory Granule Lumen (GO:0034774)	3/314	0.00170112676600074	0.0272180282560119	16.0459294303174	102.316298482507	CLU;HSP90AB1;SRP14	GO_Cellular_Component_2023	OPC	up_up
gs_ind_0	Spherical High-Density Lipoprotein Particle (GO:0034366)	1/7	0.00527568574759926	0.0422054859807941	310.255989911728	1627.1830252649	CLU	GO_Cellular_Component_2023	OPC	up_up
gs_ind_0	ABC-type Xenobiotic Transporter Activity (GO:0008559)	1/10	0.00752843933523839	0.0405016291930416	212.264883520276	1037.77734728369	ABCA8	GO_Molecular_Function_2023	OPC	up_up
gs_ind_0	ATP Binding (GO:0005524)	2/279	0.0188059807937333	0.0423702881746824	12.439914490762	49.4309995573758	HSP90AB1;RHOBTB3	GO_Molecular_Function_2023	OPC	up_up
gs_ind_0	Acetylation-Dependent Protein Binding (GO:0140033)	1/23	0.0172334490027598	0.0423702881746824	89.5945355191257	363.834724721085	KMT2A	GO_Molecular_Function_2023	OPC	up_up
gs_ind_0	Adenyl Ribonucleotide Binding (GO:0032559)	2/309	0.0227558153850002	0.044994453147614	11.2179964172523	42.4369461717477	HSP90AB1;RHOBTB3	GO_Molecular_Function_2023	OPC	up_up
gs_ind_0	Adrenergic Receptor Binding (GO:0031690)	1/14	0.0105244318825744	0.041619344262908	149.357012750455	680.180181952218	UCHL1	GO_Molecular_Function_2023	OPC	up_up
gs_ind_0	Cadherin Binding (GO:0045296)	3/317	0.00174783884703754	0.0253436632820443	15.8916966502106	100.902344577209	HSP90AB1;ARGLU1;NDRG1	GO_Molecular_Function_2023	OPC	up_up
gs_ind_0	Calcium Ion Binding (GO:0005509)	2/346	0.0280550358117149	0.0464833344134722	10.0040589407395	35.7503763113771	CLU;SPARCL1	GO_Molecular_Function_2023	OPC	up_up
gs_ind_0	Calcium-Release Channel Activity (GO:0015278)	1/17	0.0127656806735381	0.0423702881746824	122.192250372578	532.879781462184	CLU	GO_Molecular_Function_2023	OPC	up_up
gs_ind_0	Calmodulin-Dependent Protein Kinase Activity (GO:0004683)	1/23	0.0172334490027598	0.0423702881746824	89.5945355191257	363.834724721085	EEF2K	GO_Molecular_Function_2023	OPC	up_up
gs_ind_0	Chondroitin Sulfotransferase Activity (GO:0034481)	1/5	0.00377110173489283	0.0382487216700947	448.169398907104	2500.95917275617	CHST9	GO_Molecular_Function_2023	OPC	up_up
gs_ind_0	Cyclin-Dependent Protein Kinase Activity (GO:0097472)	1/23	0.0172334490027598	0.0423702881746824	89.5945355191257	363.834724721085	PRPF4B	GO_Molecular_Function_2023	OPC	up_up
gs_ind_0	Cyclin-Dependent Protein Serine/Threonine Kinase Activity (GO:0004693)	1/23	0.0172334490027598	0.0423702881746824	89.5945355191257	363.834724721085	PRPF4B	GO_Molecular_Function_2023	OPC	up_up
gs_ind_0	DNA Polymerase Binding (GO:0070182)	1/19	0.014257116323387	0.0423702881746824	108.976960567124	463.20647344411	HSP90AB1	GO_Molecular_Function_2023	OPC	up_up
gs_ind_0	DNA Secondary Structure Binding (GO:0000217)	1/33	0.0246362822817812	0.0459896328929962	62.0118537200504	229.66307272103	KMT2A	GO_Molecular_Function_2023	OPC	up_up
gs_ind_0	Disordered Domain Specific Binding (GO:0097718)	1/23	0.0172334490027598	0.0423702881746824	89.5945355191257	363.834724721085	HSP90AB1	GO_Molecular_Function_2023	OPC	up_up
gs_ind_0	GTPase Binding (GO:0051020)	3/221	0.000619377474129112	0.0107771680498466	22.9278172548075	169.363100952805	RTKN;NDRG1;RHOBTB3	GO_Molecular_Function_2023	OPC	up_up
gs_ind_0	GTPase Inhibitor Activity (GO:0005095)	1/12	0.00902753130272605	0.0405016291930416	175.340698503207	825.412189175305	RTKN	GO_Molecular_Function_2023	OPC	up_up
gs_ind_0	Gamma-Tubulin Binding (GO:0043015)	1/28	0.0209416366840384	0.0423702881746824	73.2956780923994	283.362258075038	NDRG1	GO_Molecular_Function_2023	OPC	up_up
gs_ind_0	Histone H3 Methyltransferase Activity (GO:0140938)	1/36	0.0268465893370001	0.0464833344134722	56.7672592934657	205.362173462623	KMT2A	GO_Molecular_Function_2023	OPC	up_up
gs_ind_0	Histone H3K4 Methyltransferase Activity (GO:0042800)	1/13	0.00977625532245833	0.0405016291930416	161.309508196721	746.507941947894	KMT2A	GO_Molecular_Function_2023	OPC	up_up
gs_ind_0	Histone Methyltransferase Binding (GO:1990226)	1/11	0.00827825943615006	0.0405016291930416	192.044496487119	920.684850388074	HSP90AB1	GO_Molecular_Function_2023	OPC	up_up
gs_ind_0	Hormone Receptor Binding (GO:0051427)	1/18	0.0135116712621821	0.0423702881746824	115.207025761124	495.874244922931	CCK	GO_Molecular_Function_2023	OPC	up_up
gs_ind_0	Lipoprotein Particle Receptor Binding (GO:0070325)	1/27	0.0202010840473315	0.0423702881746824	76.0634085988246	296.800866341245	CLU	GO_Molecular_Function_2023	OPC	up_up
gs_ind_0	Low-Density Lipoprotein Particle Receptor Binding (GO:0050750)	1/22	0.0164901821974971	0.0423702881746824	93.7640106747998	384.900334947142	CLU	GO_Molecular_Function_2023	OPC	up_up
gs_ind_0	Lysine-Acetylated Histone Binding (GO:0070577)	1/23	0.0172334490027598	0.0423702881746824	89.5945355191257	363.834724721085	KMT2A	GO_Molecular_Function_2023	OPC	up_up
gs_ind_0	MHC Class II Protein Complex Binding (GO:0023026)	1/25	0.0187183521920747	0.0423702881746824	82.276681164269	327.317275603227	HSP90AB1	GO_Molecular_Function_2023	OPC	up_up
gs_ind_0	Minor Groove Of Adenine-Thymine-Rich DNA Binding (GO:0003680)	1/6	0.00452366882913019	0.0382487216700947	366.675111773473	1979.47063005739	KMT2A	GO_Molecular_Function_2023	OPC	up_up
gs_ind_0	Monoatomic Cation Transmembrane Transporter Activity (GO:0008324)	1/37	0.0275822805951222	0.0464833344134722	55.2106445093196	198.238330916695	CLU	GO_Molecular_Function_2023	OPC	up_up
gs_ind_0	Monoatomic Ion Channel Activity (GO:0005216)	1/37	0.0275822805951222	0.0464833344134722	55.2106445093196	198.238330916695	CLU	GO_Molecular_Function_2023	OPC	up_up
gs_ind_0	Neuropeptide Activity (GO:0160041)	1/26	0.0194599893445248	0.0423702881746824	79.0482160077146	311.402127120444	CCK	GO_Molecular_Function_2023	OPC	up_up
gs_ind_0	Neuropeptide Hormone Activity (GO:0005184)	1/26	0.0194599893445248	0.0423702881746824	79.0482160077146	311.402127120444	CCK	GO_Molecular_Function_2023	OPC	up_up
gs_ind_0	Nuclear Estrogen Receptor Binding (GO:0030331)	1/34	0.0253735905616531	0.0459896328929962	60.1592855395155	221.028005712914	TACC1	GO_Molecular_Function_2023	OPC	up_up
gs_ind_0	Nuclear Glucocorticoid Receptor Binding (GO:0035259)	1/8	0.00602715287911686	0.0403355615756282	268.881967213115	1374.38494272363	TACC1	GO_Molecular_Function_2023	OPC	up_up
gs_ind_0	Nuclear Retinoic Acid Receptor Binding (GO:0042974)	1/17	0.0127656806735381	0.0423702881746824	122.192250372578	532.879781462184	TACC1	GO_Molecular_Function_2023	OPC	up_up
gs_ind_0	Nuclear Retinoid X Receptor Binding (GO:0046965)	1/10	0.00752843933523839	0.0405016291930416	212.264883520276	1037.77734728369	TACC1	GO_Molecular_Function_2023	OPC	up_up
gs_ind_0	Nuclear Thyroid Hormone Receptor Binding (GO:0046966)	1/27	0.0202010840473315	0.0423702881746824	76.0634085988246	296.800866341245	TACC1	GO_Molecular_Function_2023	OPC	up_up
gs_ind_0	Omega Peptidase Activity (GO:0008242)	1/9	0.00677807061223445	0.0405016291930416	237.243008678881	1184.80648135508	UCHL1	GO_Molecular_Function_2023	OPC	up_up
gs_ind_0	Peptide Hormone Receptor Binding (GO:0051428)	1/13	0.00977625532245833	0.0405016291930416	161.309508196721	746.507941947894	CCK	GO_Molecular_Function_2023	OPC	up_up
gs_ind_0	Peroxisome Proliferator Activated Receptor Binding (GO:0042975)	1/6	0.00452366882913019	0.0382487216700947	366.675111773473	1979.47063005739	TACC1	GO_Molecular_Function_2023	OPC	up_up
gs_ind_0	RNA 7-Methylguanosine Cap Binding (GO:0000340)	1/12	0.00902753130272605	0.0405016291930416	175.340698503207	825.412189175305	CYFIP2	GO_Molecular_Function_2023	OPC	up_up
gs_ind_0	RNA Binding (GO:0003723)	5/1395	0.00366530924250757	0.0382487216700947	5.91393756826986	33.1703447891403	PRPF4B;HSP90AB1;SRP14;SRSF10;PNN	GO_Molecular_Function_2023	OPC	up_up
gs_ind_0	RNA Cap Binding (GO:0000339)	1/19	0.014257116323387	0.0423702881746824	108.976960567124	463.20647344411	CYFIP2	GO_Molecular_Function_2023	OPC	up_up
gs_ind_0	RNA Polymerase II-specific DNA-binding Transcription Factor Binding (GO:0061629)	2/227	0.012744146400843	0.0423702881746824	15.3280844826938	66.8715769461657	BEX1;TACC1	GO_Molecular_Function_2023	OPC	up_up
gs_ind_0	S-methyltransferase Activity (GO:0008172)	1/7	0.00527568574759926	0.0382487216700947	310.255989911728	1627.1830252649	KMT2A	GO_Molecular_Function_2023	OPC	up_up
gs_ind_0	Small GTPase Binding (GO:0031267)	3/195	0.000430379337561946	0.00936075059197232	26.0411483253589	201.840866735126	RTKN;NDRG1;RHOBTB3	GO_Molecular_Function_2023	OPC	up_up
gs_ind_0	Sulfotransferase Activity (GO:0008146)	1/38	0.0283174336082072	0.0464833344134722	53.7370491803279	191.533762588094	CHST9	GO_Molecular_Function_2023	OPC	up_up
gs_ind_0	Tau Protein Binding (GO:0048156)	2/39	0.000402057956818757	0.00936075059197232	92.5977401129943	724.013795108514	CLU;HSP90AB1	GO_Molecular_Function_2023	OPC	up_up
gs_ind_0	Tubulin Binding (GO:0015631)	2/319	0.0241424607561781	0.0459896328929962	10.8620045375684	40.4477492727109	STMN2;NDRG1	GO_Molecular_Function_2023	OPC	up_up
gs_ind_0	Ubiquitin Conjugating Enzyme Binding (GO:0031624)	1/28	0.0209416366840384	0.0423702881746824	73.2956780923994	283.362258075038	RNF19A	GO_Molecular_Function_2023	OPC	up_up
gs_ind_0	Ubiquitin Protein Ligase Binding (GO:0031625)	4/271	5.08352077629849e-05	0.00283699662044268	24.9244180118947	246.425761257037	UCHL1;CLU;HSP90AB1;RHOBTB3	GO_Molecular_Function_2023	OPC	up_up
gs_ind_0	Ubiquitin-Like Protein Conjugating Enzyme Binding (GO:0044390)	1/34	0.0253735905616531	0.0459896328929962	60.1592855395155	221.028005712914	RNF19A	GO_Molecular_Function_2023	OPC	up_up
gs_ind_0	Ubiquitin-Like Protein Ligase Binding (GO:0044389)	4/289	6.52183131136248e-05	0.00283699662044268	23.3426842859417	224.971428224411	UCHL1;CLU;HSP90AB1;RHOBTB3	GO_Molecular_Function_2023	OPC	up_up
gs_ind_0	Unmethylated CpG Binding (GO:0045322)	1/7	0.00527568574759926	0.0382487216700947	310.255989911728	1627.1830252649	KMT2A	GO_Molecular_Function_2023	OPC	up_up
gs_ind_0	Axonogenesis (GO:0007409)	4/187	1.19257567711028e-05	0.00336787240993682	36.4088679712658	412.760420774119	HSP90AB1;FEZ1;CYFIP2;CCK	GO_Biological_Process_2023	OPC	up_up
gs_ind_0	Chaperone-Mediated Protein Complex Assembly (GO:0051131)	2/20	0.000104017854588452	0.0088415176400184	187.785158039395	1722.16791857889	CLU;HSP90AB1	GO_Biological_Process_2023	OPC	up_up
gs_ind_0	Cholesterol Transport (GO:0030301)	2/51	0.0006879062386758	0.0187022528525013	70.1292586885807	510.671304138719	ABCA8;CLU	GO_Biological_Process_2023	OPC	up_up
gs_ind_0	Iron Coordination Entity Transport (GO:1901678)	1/5	0.00377110173489283	0.0474879477727246	448.169398907104	2500.95917275617	SLC22A17	GO_Biological_Process_2023	OPC	up_up
gs_ind_0	Negative Regulation Of Supramolecular Fiber Organization (GO:1902904)	2/71	0.00132819702058582	0.0322562133570843	49.9237897817339	330.691832632287	CLU;STMN2	GO_Biological_Process_2023	OPC	up_up
gs_ind_0	Neuron Projection Guidance (GO:0097485)	2/124	0.00397584537241785	0.0482781223793596	28.2874437910757	156.359351368074	CYFIP2;FEZ1	GO_Biological_Process_2023	OPC	up_up
gs_ind_0	Positive Regulation Of Nitric Oxide Biosynthetic Process (GO:0045429)	2/27	0.000191527071550551	0.0116825618539256	136.213027583915	1166.04908818925	CLU;HSP90AB1	GO_Biological_Process_2023	OPC	up_up
gs_ind_0	Positive Regulation Of Nitric Oxide Metabolic Process (GO:1904407)	2/28	0.000206162856245746	0.0116825618539256	131.069715382155	1112.36824555635	CLU;HSP90AB1	GO_Biological_Process_2023	OPC	up_up
gs_ind_0	Positive Regulation Of Proteasomal Protein Catabolic Process (GO:1901800)	2/90	0.00212159730755743	0.0379654255036593	39.1874940151298	241.221990594083	CLU;RNF19A	GO_Biological_Process_2023	OPC	up_up
gs_ind_0	Positive Regulation Of Proteasomal Ubiquitin-Dependent Protein Catabolic Process (GO:0032436)	2/83	0.00180863073940414	0.0351322539626526	42.5605698242695	268.777881405151	CLU;RNF19A	GO_Biological_Process_2023	OPC	up_up
gs_ind_0	Positive Regulation Of Supramolecular Fiber Organization (GO:1902905)	2/95	0.00235973097624772	0.0382401855536598	37.0873742409136	224.349228331018	CLU;STMN2	GO_Biological_Process_2023	OPC	up_up
gs_ind_0	Positive Regulation Of Tau-Protein Kinase Activity (GO:1902949)	1/5	0.00377110173489283	0.0474879477727246	448.169398907104	2500.95917275617	HSP90AB1	GO_Biological_Process_2023	OPC	up_up
gs_ind_0	Positive Regulation Of Ubiquitin-Dependent Protein Catabolic Process (GO:2000060)	2/83	0.00180863073940414	0.0351322539626526	42.5605698242695	268.777881405151	CLU;RNF19A	GO_Biological_Process_2023	OPC	up_up
gs_ind_0	Protein Import (GO:0017038)	1/5	0.00377110173489283	0.0474879477727246	448.169398907104	2500.95917275617	CLU	GO_Biological_Process_2023	OPC	up_up
gs_ind_0	Protein-Containing Complex Assembly (GO:0065003)	3/324	0.00185994285684631	0.0351322539626526	15.5430138331833	97.7221844459635	CLU;HSP90AB1;KMT2A	GO_Biological_Process_2023	OPC	up_up
gs_ind_0	RNA Splicing (GO:0008380)	2/98	0.00250840295558282	0.0382401855536598	35.9317642926144	215.163321183204	PRPF4B;SRSF10	GO_Biological_Process_2023	OPC	up_up
gs_ind_0	RNA Splicing, Via Transesterification Reactions With Bulged Adenosine As Nucleophile (GO:0000377)	3/179	0.000335158889486631	0.0160168120299582	28.4129516425625	227.329350774288	PRPF4B;SRSF10;PNN	GO_Biological_Process_2023	OPC	up_up
gs_ind_0	Regulation Of Apoptotic Process (GO:0042981)	4/702	0.00184992957831594	0.0351322539626526	9.44417257760135	59.4284731423064	MTCH1;BEX1;CLU;RTKN	GO_Biological_Process_2023	OPC	up_up
gs_ind_0	Regulation Of Nitric Oxide Biosynthetic Process (GO:0045428)	2/39	0.000402057956818757	0.0160168120299582	92.5977401129943	724.013795108514	CLU;HSP90AB1	GO_Biological_Process_2023	OPC	up_up
gs_ind_0	Regulation Of Programmed Cell Death (GO:0043067)	3/194	0.000423974436087128	0.0160168120299582	26.1777747240163	203.292341916701	BEX1;RTKN;CLU	GO_Biological_Process_2023	OPC	up_up
gs_ind_0	Regulation Of Proteasomal Ubiquitin-Dependent Protein Catabolic Process (GO:0032434)	3/109	7.75828416390011e-05	0.00879272205242012	47.1688493534305	446.413738619244	CLU;HSP90AB1;RNF19A	GO_Biological_Process_2023	OPC	up_up
gs_ind_0	Regulation Of Protein Metabolic Process (GO:0051246)	2/96	0.00240880707205213	0.0382401855536598	36.6940184736795	221.214427396004	HSP90AB1;RHOBTB3	GO_Biological_Process_2023	OPC	up_up
gs_ind_0	Regulation Of Proteolysis (GO:0030162)	2/52	0.00071508613847799	0.0187022528525013	68.7388823628125	497.883117760903	CYFIP2;RHOBTB3	GO_Biological_Process_2023	OPC	up_up
gs_ind_0	Regulation Of Tau-Protein Kinase Activity (GO:1902947)	2/9	1.9811014176099e-05	0.00336787240993682	463.327683615819	5017.50174424725	CLU;HSP90AB1	GO_Biological_Process_2023	OPC	up_up
gs_ind_0	T-helper 2 Cell Differentiation (GO:0045064)	1/5	0.00377110173489283	0.0474879477727246	448.169398907104	2500.95917275617	KMT2A	GO_Biological_Process_2023	OPC	up_up
gs_ind_0	Ubiquitin-Dependent Protein Catabolic Process (GO:0006511)	3/364	0.0025868360815711	0.0382401855536598	13.8095896726602	82.2681411602703	UCHL1;RNF19A;RHOBTB3	GO_Biological_Process_2023	OPC	up_up
gs_ind_0	mRNA Processing (GO:0006397)	3/213	0.000556502022891714	0.017200971616653	23.8038504813102	178.382240992975	PRPF4B;SRSF10;PNN	GO_Biological_Process_2023	OPC	up_up
gs_ind_0	mRNA Splicing, Via Spliceosome (GO:0000398)	3/210	0.000534026103516173	0.017200971616653	24.1497780596068	181.970167633141	PRPF4B;SRSF10;PNN	GO_Biological_Process_2023	OPC	up_up
gs_ind_0	Axonal Growth Cone (GO:0044295)	1/15	0.0021910062836535	0.0314239206434346	771.583072100314	4724.70742458981	FKBP4	GO_Cellular_Component_2023	Astrocyte	up_up
gs_ind_0	Calcium Channel Complex (GO:0034704)	1/59	0.0085948933586083	0.0314239206434346	191.041958041958	908.707703170465	CALM1	GO_Cellular_Component_2023	Astrocyte	up_up
gs_ind_0	Cation Channel Complex (GO:0034703)	1/53	0.00772365825421599	0.0314239206434346	212.906493506493	1035.46373933206	CALM1	GO_Cellular_Component_2023	Astrocyte	up_up
gs_ind_0	Intermediate Filament (GO:0005882)	1/69	0.0100455352524022	0.0314239206434346	163.112806901128	750.42118293345	PNN	GO_Cellular_Component_2023	Astrocyte	up_up
gs_ind_0	Intermediate Filament Cytoskeleton (GO:0045111)	1/81	0.011783970241288	0.0314239206434346	138.757199322417	616.222820917629	PNN	GO_Cellular_Component_2023	Astrocyte	up_up
gs_ind_0	Microtubule (GO:0005874)	1/185	0.0267441280965706	0.0475451166161255	60.3880266075388	218.691635618268	CALM1	GO_Cellular_Component_2023	Astrocyte	up_up
gs_ind_0	Mitochondrial Outer Membrane (GO:0005741)	1/150	0.0217306786105689	0.0475451166161255	74.5895408938887	285.605608863774	FOXO3	GO_Cellular_Component_2023	Astrocyte	up_up
gs_ind_0	Organelle Outer Membrane (GO:0031968)	1/169	0.024454928865014	0.0475451166161255	66.1480981926086	245.470531653576	FOXO3	GO_Cellular_Component_2023	Astrocyte	up_up
gs_ind_0	Spindle (GO:0005819)	1/208	0.0300270080960945	0.0480432129537513	53.6641840087623	188.128277725194	CALM1	GO_Cellular_Component_2023	Astrocyte	up_up
gs_ind_0	Spindle Microtubule (GO:0005876)	1/68	0.00990055070864885	0.0314239206434346	165.533333333333	763.96362915966	CALM1	GO_Cellular_Component_2023	Astrocyte	up_up
gs_ind_0	Vesicle (GO:0031982)	1/234	0.033726972843226	0.0490574150446924	47.6583609110376	161.535983139757	CALM1	GO_Cellular_Component_2023	Astrocyte	up_up
gs_ind_0	Adenylate Cyclase Regulator Activity (GO:0010854)	1/5	0.000730780443180625	0.00957666071204106	2486.81818181818	17958.3025878445	CALM1	GO_Molecular_Function_2023	Astrocyte	up_up
gs_ind_0	Calcium Channel Inhibitor Activity (GO:0019855)	1/10	0.00146111579876722	0.00957666071204106	1177.82296650718	7689.48188685922	CALM1	GO_Molecular_Function_2023	Astrocyte	up_up
gs_ind_0	Calcium Channel Regulator Activity (GO:0005246)	1/37	0.005397244846471	0.016191734539413	306.354919053549	1599.74454076089	CALM1	GO_Molecular_Function_2023	Astrocyte	up_up
gs_ind_0	Chromatin DNA Binding (GO:0031490)	1/83	0.0120734619179088	0.0265781394149065	135.386776859504	597.968932709163	FOXO3	GO_Molecular_Function_2023	Astrocyte	up_up
gs_ind_0	Ion Channel Inhibitor Activity (GO:0008200)	1/34	0.00496053672732831	0.016191734539413	333.814111261872	1771.29823469798	CALM1	GO_Molecular_Function_2023	Astrocyte	up_up
gs_ind_0	Kinase Binding (GO:0019900)	2/458	0.0018093742735593	0.00957666071204106	49.3860289643422	311.861621479789	CALM1;FOXO3	GO_Molecular_Function_2023	Astrocyte	up_up
gs_ind_0	Phosphatase Activator Activity (GO:0019211)	1/17	0.00248283796238102	0.00957666071204106	678.02479338843	4067.03207613718	CALM1	GO_Molecular_Function_2023	Astrocyte	up_up
gs_ind_0	Protein Kinase Activator Activity (GO:0030295)	1/88	0.0127968819405105	0.0265781394149065	127.634805194805	556.303157041927	CALM1	GO_Molecular_Function_2023	Astrocyte	up_up
gs_ind_0	Protein Kinase Binding (GO:0019901)	2/509	0.00222782969625225	0.00957666071204106	44.3672687465791	270.938815619689	CALM1;FOXO3	GO_Molecular_Function_2023	Astrocyte	up_up
gs_ind_0	Protein Phosphatase Activator Activity (GO:0072542)	1/15	0.0021910062836535	0.00957666071204106	771.583072100314	4724.70742458981	CALM1	GO_Molecular_Function_2023	Astrocyte	up_up
gs_ind_0	Protein Phosphatase Regulator Activity (GO:0019888)	1/61	0.00888516336184646	0.021809037342714	184.717505634861	872.489573692881	CALM1	GO_Molecular_Function_2023	Astrocyte	up_up
gs_ind_0	Protein Serine/Threonine Kinase Activator Activity (GO:0043539)	1/56	0.00815935552463057	0.021809037342714	201.383292383292	968.369704639928	CALM1	GO_Molecular_Function_2023	Astrocyte	up_up
gs_ind_0	RNA Binding (GO:0003723)	2/1395	0.0158086505538397	0.0304881117824052	15.8049276402344	65.5461640684505	PNN;FKBP4	GO_Molecular_Function_2023	Astrocyte	up_up
gs_ind_0	Titin Binding (GO:0031432)	1/12	0.00175312536506239	0.00957666071204106	972.936758893281	6174.6022211465	CALM1	GO_Molecular_Function_2023	Astrocyte	up_up
gs_ind_0	Autophagosome Maturation (GO:0097352)	1/44	0.0064156093574174	0.0140341454693506	257.012539184953	1297.6617836738	CALM1	GO_Biological_Process_2023	Astrocyte	up_up
gs_ind_0	Autophagosome Membrane Docking (GO:0016240)	1/6	0.000876883114363726	0.0138569468028572	2034.61983471074	14321.9674612142	CALM1	GO_Biological_Process_2023	Astrocyte	up_up
gs_ind_0	Cellular Response To Chemical Stress (GO:0062197)	1/89	0.0129415129584418	0.0205887706157028	126.189522342065	548.585612871763	FOXO3	GO_Biological_Process_2023	Astrocyte	up_up
gs_ind_0	Cellular Response To Cytokine Stimulus (GO:0071345)	1/306	0.0439117008885742	0.048028422846878	36.3619997024252	113.652137561444	CALM1	GO_Biological_Process_2023	Astrocyte	up_up
gs_ind_0	Cellular Response To Glucose Starvation (GO:0042149)	1/42	0.00612473677412056	0.0139803774191882	269.411829134721	1372.76628746896	FOXO3	GO_Biological_Process_2023	Astrocyte	up_up
gs_ind_0	Cellular Response To Interferon-Beta (GO:0035458)	1/22	0.00321210599251734	0.0138569468028572	520.281183932347	2986.8450406819	CALM1	GO_Biological_Process_2023	Astrocyte	up_up
gs_ind_0	Cellular Response To Oxidative Stress (GO:0034599)	1/117	0.016984018542266	0.0234647624597097	95.7951619196254	390.411502427654	FOXO3	GO_Biological_Process_2023	Astrocyte	up_up
gs_ind_0	Cellular Response To Starvation (GO:0009267)	1/126	0.0182804614682839	0.0249279020022053	88.9058312205723	355.794243572425	FOXO3	GO_Biological_Process_2023	Astrocyte	up_up
gs_ind_0	Cellular Response To Tumor Necrosis Factor (GO:0071356)	1/117	0.016984018542266	0.0234647624597097	95.7951619196254	390.411502427654	FOXO3	GO_Biological_Process_2023	Astrocyte	up_up
gs_ind_0	Cellular Response To Type II Interferon (GO:0071346)	1/64	0.00932043557215319	0.0163107622512681	175.977809591983	822.792328973831	CALM1	GO_Biological_Process_2023	Astrocyte	up_up
gs_ind_0	Cytokine-Mediated Signaling Pathway (GO:0019221)	1/255	0.0367068129646624	0.0410022910775484	43.7033398821218	144.430487426793	FOXO3	GO_Biological_Process_2023	Astrocyte	up_up
gs_ind_0	DNA-templated Transcription (GO:0006351)	1/199	0.0287435036184308	0.0346904354015544	56.1096862834898	199.152550205879	FOXO3	GO_Biological_Process_2023	Astrocyte	up_up
gs_ind_0	Mitochondrial Gene Expression (GO:0140053)	1/103	0.0149644938860887	0.0227710098149169	108.916629711752	457.675842231286	FOXO3	GO_Biological_Process_2023	Astrocyte	up_up
gs_ind_0	Mitochondrial RNA Metabolic Process (GO:0000959)	1/20	0.00292045211465389	0.0138569468028572	573.671328671329	3347.95553526843	FOXO3	GO_Biological_Process_2023	Astrocyte	up_up
gs_ind_0	Mitochondrion-Endoplasmic Reticulum Membrane Tethering (GO:1990456)	1/6	0.000876883114363726	0.0138569468028572	2034.61983471074	14321.9674612142	CALM1	GO_Biological_Process_2023	Astrocyte	up_up
gs_ind_0	Negative Regulation Of Calcium Ion Transmembrane Transporter Activity (GO:1901020)	1/30	0.00437801068185844	0.0138569468028572	379.114021571649	2059.02922785101	CALM1	GO_Biological_Process_2023	Astrocyte	up_up
gs_ind_0	Negative Regulation Of Cell Migration (GO:0030336)	1/162	0.0234519942077684	0.0296681854435624	69.0270194202083	259.044581006838	FOXO3	GO_Biological_Process_2023	Astrocyte	up_up
gs_ind_0	Negative Regulation Of Cell Motility (GO:2000146)	1/132	0.0191439649251039	0.0254445103434925	84.8368475630833	335.594866495811	FOXO3	GO_Biological_Process_2023	Astrocyte	up_up
gs_ind_0	Negative Regulation Of Cell Projection Organization (GO:0031345)	1/50	0.0072878015006763	0.0153006552139174	225.826446280992	1111.41690453521	FKBP4	GO_Biological_Process_2023	Astrocyte	up_up
gs_ind_0	Negative Regulation Of Cytoskeleton Organization (GO:0051494)	1/28	0.00408664110511318	0.0138569468028572	406.705785123967	2236.89478885411	FKBP4	GO_Biological_Process_2023	Astrocyte	up_up
gs_ind_0	Negative Regulation Of Microtubule Polymerization Or Depolymerization (GO:0031111)	1/31	0.00452366882913019	0.0138569468028572	366.675111773473	1979.47063005739	FKBP4	GO_Biological_Process_2023	Astrocyte	up_up
gs_ind_0	Negative Regulation Of Neuron Projection Development (GO:0010977)	1/54	0.00786890839572895	0.0153006552139174	208.921835174172	1012.19201375019	FKBP4	GO_Biological_Process_2023	Astrocyte	up_up
gs_ind_0	Negative Regulation Of Peptidyl-Threonine Phosphorylation (GO:0010801)	1/14	0.00204506376592403	0.0138569468028572	828.757575757576	5131.93733980902	CALM1	GO_Biological_Process_2023	Astrocyte	up_up
gs_ind_0	Negative Regulation Of Protein Phosphorylation (GO:0001933)	1/148	0.0214435470131363	0.0274582004436502	75.6046224961479	290.498023879403	CALM1	GO_Biological_Process_2023	Astrocyte	up_up
gs_ind_0	Positive Regulation Of Apoptotic Process (GO:0043065)	1/269	0.0386891155421688	0.0427616540202918	41.4103605891315	134.674649261313	FOXO3	GO_Biological_Process_2023	Astrocyte	up_up
gs_ind_0	Positive Regulation Of Autophagy (GO:0010508)	1/106	0.0153975399700866	0.0227710098149169	105.811719086601	441.610238259602	FOXO3	GO_Biological_Process_2023	Astrocyte	up_up
gs_ind_0	Positive Regulation Of Calcium Ion Transmembrane Transporter Activity (GO:1901021)	1/27	0.00394092967217482	0.0138569468028572	422.06346483705	2336.68626304342	CALM1	GO_Biological_Process_2023	Astrocyte	up_up
gs_ind_0	Positive Regulation Of Cation Channel Activity (GO:2001259)	1/38	0.0055427787211429	0.0138569468028572	298.178181818182	1549.11298102051	CALM1	GO_Biological_Process_2023	Astrocyte	up_up
gs_ind_0	Positive Regulation Of Cellular Catabolic Process (GO:0031331)	1/146	0.0211563451891996	0.0274248919119254	76.6476101218369	295.539036212034	FOXO3	GO_Biological_Process_2023	Astrocyte	up_up
gs_ind_0	Positive Regulation Of Dephosphorylation (GO:0035306)	1/29	0.00423233477443023	0.0138569468028572	392.425837320574	2144.60778255778	CALM1	GO_Biological_Process_2023	Astrocyte	up_up
gs_ind_0	Positive Regulation Of Erythrocyte Differentiation (GO:0045648)	1/26	0.00379520047388253	0.0138569468028572	438.625668449198	2444.90739038215	FOXO3	GO_Biological_Process_2023	Astrocyte	up_up
gs_ind_0	Positive Regulation Of Hydrolase Activity (GO:0051345)	1/173	0.0250276488927568	0.0310933227842751	64.6079051383399	238.259359839632	CALM1	GO_Biological_Process_2023	Astrocyte	up_up
gs_ind_0	Positive Regulation Of Myeloid Cell Differentiation (GO:0045639)	1/36	0.0052516932237656	0.0138569468028572	314.992317541613	1653.45916490575	FOXO3	GO_Biological_Process_2023	Astrocyte	up_up
gs_ind_0	Positive Regulation Of Neuron Apoptotic Process (GO:0043525)	1/23	0.00335790626955402	0.0138569468028572	497.145454545455	2831.95807649529	FOXO3	GO_Biological_Process_2023	Astrocyte	up_up
gs_ind_0	Positive Regulation Of Neuron Death (GO:1901216)	1/34	0.00496053672732831	0.0138569468028572	333.814111261872	1771.29823469798	FOXO3	GO_Biological_Process_2023	Astrocyte	up_up
gs_ind_0	Positive Regulation Of Peptidyl-Threonine Phosphorylation (GO:0010800)	1/24	0.00350368877430506	0.0138569468028572	475.978723404255	2691.15463409329	CALM1	GO_Biological_Process_2023	Astrocyte	up_up
gs_ind_0	Positive Regulation Of Phosphatase Activity (GO:0010922)	1/22	0.00321210599251734	0.0138569468028572	520.281183932347	2986.8450406819	CALM1	GO_Biological_Process_2023	Astrocyte	up_up
gs_ind_0	Positive Regulation Of Phosphoprotein Phosphatase Activity (GO:0032516)	1/18	0.00262872712684721	0.0138569468028572	639.264935064935	3798.03633195576	CALM1	GO_Biological_Process_2023	Astrocyte	up_up
gs_ind_0	Positive Regulation Of Programmed Cell Death (GO:0043068)	1/244	0.0351469008769363	0.0396819848610571	45.6899383983573	152.979912229507	FOXO3	GO_Biological_Process_2023	Astrocyte	up_up
gs_ind_0	Positive Regulation Of Protein Autophosphorylation (GO:0031954)	1/22	0.00321210599251734	0.0138569468028572	520.281183932347	2986.8450406819	CALM1	GO_Biological_Process_2023	Astrocyte	up_up
gs_ind_0	Positive Regulation Of Protein Dephosphorylation (GO:0035307)	1/33	0.00481493185013308	0.0138569468028572	344.093706293706	1836.09550520873	CALM1	GO_Biological_Process_2023	Astrocyte	up_up
gs_ind_0	Positive Regulation Of Protein Kinase Activity (GO:0045860)	1/145	0.0210127179379985	0.0274248919119254	77.1799307958478	298.117316076243	CALM1	GO_Biological_Process_2023	Astrocyte	up_up
gs_ind_0	Positive Regulation Of Protein Modification Process (GO:0031401)	1/225	0.0324475491580804	0.0374394797977851	49.5798744685159	169.966273178233	CALM1	GO_Biological_Process_2023	Astrocyte	up_up
gs_ind_0	Positive Regulation Of Protein Serine/Threonine Kinase Activity (GO:0071902)	1/117	0.016984018542266	0.0234647624597097	95.7951619196254	390.411502427654	CALM1	GO_Biological_Process_2023	Astrocyte	up_up
gs_ind_0	Positive Regulation Of Regulatory T Cell Differentiation (GO:0045591)	1/17	0.00248283796238102	0.0138569468028572	678.02479338843	4067.03207613718	FOXO3	GO_Biological_Process_2023	Astrocyte	up_up
gs_ind_0	Positive Regulation Of Release Of Sequestered Calcium Ion Into Cytosol (GO:0051281)	1/33	0.00481493185013308	0.0138569468028572	344.093706293706	1836.09550520873	CALM1	GO_Biological_Process_2023	Astrocyte	up_up
gs_ind_0	Positive Regulation Of Ryanodine-Sensitive Calcium-Release Channel Activity (GO:0060316)	1/7	0.00102296798377872	0.0138569468028572	1721.55944055944	11853.0178146031	CALM1	GO_Biological_Process_2023	Astrocyte	up_up
gs_ind_0	Positive Regulation Of T Cell Differentiation (GO:0045582)	1/64	0.00932043557215319	0.0163107622512681	175.977809591983	822.792328973831	FOXO3	GO_Biological_Process_2023	Astrocyte	up_up
gs_ind_0	Positive Regulation Of miRNA Metabolic Process (GO:2000630)	1/49	0.00714248046739755	0.0153006552139174	230.488284910965	1139.00284165028	FOXO3	GO_Biological_Process_2023	Astrocyte	up_up
gs_ind_0	Positive Regulation Of miRNA Transcription (GO:1902895)	1/43	0.00627018193459264	0.0140078532581325	263.066310160428	1334.2591476363	FOXO3	GO_Biological_Process_2023	Astrocyte	up_up
gs_ind_0	Post-Transcriptional Regulation Of Gene Expression (GO:0010608)	1/57	0.0083045525154775	0.0155710359665203	197.814159292035	947.718027100664	FOXO3	GO_Biological_Process_2023	Astrocyte	up_up
gs_ind_0	RNA Splicing, Via Transesterification Reactions With Bulged Adenosine As Nucleophile (GO:0000377)	1/179	0.0258862035567261	0.0316052485285609	62.4270435446906	228.111234657599	PNN	GO_Biological_Process_2023	Astrocyte	up_up
gs_ind_0	Regulation Of Amide Metabolic Process (GO:0034248)	1/41	0.00597927387427044	0.0139803774191882	276.070707070707	1413.33187751905	FOXO3	GO_Biological_Process_2023	Astrocyte	up_up
gs_ind_0	Regulation Of Autophagy (GO:0010506)	1/240	0.0345791384670087	0.0394653210764773	46.4575820838869	156.306753886789	FOXO3	GO_Biological_Process_2023	Astrocyte	up_up
gs_ind_0	Regulation Of Calcium Ion Transmembrane Transporter Activity (GO:1901019)	1/32	0.0046693092179777	0.0138569468028572	355.025974025974	1905.3335646949	CALM1	GO_Biological_Process_2023	Astrocyte	up_up
gs_ind_0	Regulation Of Cardiac Muscle Cell Action Potential (GO:0098901)	1/28	0.00408664110511318	0.0138569468028572	406.705785123967	2236.89478885411	CALM1	GO_Biological_Process_2023	Astrocyte	up_up
gs_ind_0	Regulation Of Cardiac Muscle Contraction (GO:0055117)	1/35	0.00510612385129524	0.0138569468028572	324.130434782609	1710.5383096302	CALM1	GO_Biological_Process_2023	Astrocyte	up_up
gs_ind_0	Regulation Of Cardiac Muscle Contraction By Calcium Ion Signaling (GO:0010882)	1/20	0.00292045211465389	0.0138569468028572	573.671328671329	3347.95553526843	CALM1	GO_Biological_Process_2023	Astrocyte	up_up
gs_ind_0	Regulation Of Cardiac Muscle Contraction By Regulation Of The Release Of Sequestered Calcium Ion (GO:0010881)	1/16	0.00233693101522778	0.0138569468028572	721.785923753666	4373.2408178433	CALM1	GO_Biological_Process_2023	Astrocyte	up_up
gs_ind_0	Regulation Of Cation Channel Activity (GO:2001257)	1/56	0.00815935552463057	0.0155710359665203	201.383292383292	968.369704639928	CALM1	GO_Biological_Process_2023	Astrocyte	up_up
gs_ind_0	Regulation Of Cell Communication By Electrical Coupling (GO:0010649)	1/12	0.00175312536506239	0.0138569468028572	972.936758893281	6174.6022211465	CALM1	GO_Biological_Process_2023	Astrocyte	up_up
gs_ind_0	Regulation Of Cell Cycle Process (GO:0010564)	1/130	0.0188562007943209	0.0253833472231243	86.1512811512812	342.099282314089	CALM1	GO_Biological_Process_2023	Astrocyte	up_up
gs_ind_0	Regulation Of Cell Division (GO:0051302)	1/83	0.0120734619179088	0.019503284636622	135.386776859504	597.968932709163	CALM1	GO_Biological_Process_2023	Astrocyte	up_up
gs_ind_0	Regulation Of Cellular Biosynthetic Process (GO:0031326)	1/70	0.0101905021034623	0.0172581084010248	160.761935905821	737.302331415755	FOXO3	GO_Biological_Process_2023	Astrocyte	up_up
gs_ind_0	Regulation Of Cytokinesis (GO:0032465)	1/80	0.0116391978958794	0.0190955590479272	140.506003430532	625.726168679978	CALM1	GO_Biological_Process_2023	Astrocyte	up_up
gs_ind_0	Regulation Of Erythrocyte Differentiation (GO:0045646)	1/36	0.0052516932237656	0.0138569468028572	314.992317541613	1653.45916490575	FOXO3	GO_Biological_Process_2023	Astrocyte	up_up
gs_ind_0	Regulation Of Heart Contraction (GO:0008016)	1/69	0.0100455352524022	0.0172581084010248	163.112806901128	750.42118293345	CALM1	GO_Biological_Process_2023	Astrocyte	up_up
gs_ind_0	Regulation Of High Voltage-Gated Calcium Channel Activity (GO:1901841)	1/9	0.00131508432424538	0.0138569468028572	1316.42245989305	8732.95504696562	CALM1	GO_Biological_Process_2023	Astrocyte	up_up
gs_ind_0	Regulation Of Macromolecule Biosynthetic Process (GO:0010556)	1/53	0.00772365825421599	0.0153006552139174	212.906493506493	1035.46373933206	FOXO3	GO_Biological_Process_2023	Astrocyte	up_up
gs_ind_0	Regulation Of Microtubule Polymerization Or Depolymerization (GO:0031110)	1/27	0.00394092967217482	0.0138569468028572	422.06346483705	2336.68626304342	FKBP4	GO_Biological_Process_2023	Astrocyte	up_up
gs_ind_0	Regulation Of Neuron Apoptotic Process (GO:0043523)	1/105	0.0152532089065852	0.0227710098149169	106.826881252719	446.853145715564	FOXO3	GO_Biological_Process_2023	Astrocyte	up_up
gs_ind_0	Regulation Of Neuron Projection Development (GO:0010975)	1/174	0.0251707851110799	0.0310933227842751	64.2339533665182	236.513994762353	FKBP4	GO_Biological_Process_2023	Astrocyte	up_up
gs_ind_0	Regulation Of Peptidyl-Threonine Phosphorylation (GO:0010799)	1/36	0.0052516932237656	0.0138569468028572	314.992317541613	1653.45916490575	CALM1	GO_Biological_Process_2023	Astrocyte	up_up
gs_ind_0	Regulation Of Phosphoprotein Phosphatase Activity (GO:0043666)	1/37	0.005397244846471	0.0138569468028572	306.354919053549	1599.74454076089	CALM1	GO_Biological_Process_2023	Astrocyte	up_up
gs_ind_0	Regulation Of Protein Autophosphorylation (GO:0031952)	1/31	0.00452366882913019	0.0138569468028572	366.675111773473	1979.47063005739	CALM1	GO_Biological_Process_2023	Astrocyte	up_up
gs_ind_0	Regulation Of Protein Dephosphorylation (GO:0035304)	1/40	0.00583379323331147	0.0139803774191882	283.066743383199	1456.12019532909	CALM1	GO_Biological_Process_2023	Astrocyte	up_up
gs_ind_0	Regulation Of Protein Metabolic Process (GO:0051246)	1/96	0.0139534357517421	0.021867324685566	116.920038077106	499.485853044916	FOXO3	GO_Biological_Process_2023	Astrocyte	up_up
gs_ind_0	Regulation Of Protein Serine/Threonine Kinase Activity (GO:0071900)	1/112	0.0162631562051666	0.0233922109800342	100.103139013453	412.310122957786	CALM1	GO_Biological_Process_2023	Astrocyte	up_up
gs_ind_0	Regulation Of Receptor Signaling Pathway Via JAK-STAT (GO:0046425)	1/53	0.00772365825421599	0.0153006552139174	212.906493506493	1035.46373933206	CALM1	GO_Biological_Process_2023	Astrocyte	up_up
gs_ind_0	Regulation Of Regulatory T Cell Differentiation (GO:0045589)	1/22	0.00321210599251734	0.0138569468028572	520.281183932347	2986.8450406819	FOXO3	GO_Biological_Process_2023	Astrocyte	up_up
gs_ind_0	Regulation Of Release Of Sequestered Calcium Ion Into Cytosol (GO:0051279)	1/51	0.00743310480841917	0.0153006552139174	221.349234923492	1085.01225468564	CALM1	GO_Biological_Process_2023	Astrocyte	up_up
gs_ind_0	Regulation Of Release Of Sequestered Calcium Ion Into Cytosol By Sarcoplasmic Reticulum (GO:0010880)	1/22	0.00321210599251734	0.0138569468028572	520.281183932347	2986.8450406819	CALM1	GO_Biological_Process_2023	Astrocyte	up_up
gs_ind_0	Regulation Of Ryanodine-Sensitive Calcium-Release Channel Activity (GO:0060314)	1/24	0.00350368877430506	0.0138569468028572	475.978723404255	2691.15463409329	CALM1	GO_Biological_Process_2023	Astrocyte	up_up
gs_ind_0	Regulation Of Striated Muscle Contraction (GO:0006942)	1/28	0.00408664110511318	0.0138569468028572	406.705785123967	2236.89478885411	CALM1	GO_Biological_Process_2023	Astrocyte	up_up
gs_ind_0	Regulation Of Translation (GO:0006417)	1/202	0.029171495605562	0.0348068981657274	55.2702458831491	195.356178500552	FOXO3	GO_Biological_Process_2023	Astrocyte	up_up
gs_ind_0	Regulation Of miRNA Transcription (GO:1902893)	1/59	0.0085948933586083	0.0158326982921732	191.041958041958	908.707703170465	FOXO3	GO_Biological_Process_2023	Astrocyte	up_up
gs_ind_0	Response To Calcium Ion (GO:0051592)	1/106	0.0153975399700866	0.0227710098149169	105.811719086601	441.610238259602	CALM1	GO_Biological_Process_2023	Astrocyte	up_up
gs_ind_0	Response To Fatty Acid (GO:0070542)	1/19	0.00277459851036025	0.0138569468028572	604.695331695332	3559.9921217974	FOXO3	GO_Biological_Process_2023	Astrocyte	up_up
gs_ind_0	Response To Interferon-Beta (GO:0035456)	1/29	0.00423233477443023	0.0138569468028572	392.425837320574	2144.60778255778	CALM1	GO_Biological_Process_2023	Astrocyte	up_up
gs_ind_0	Response To Lipid (GO:0033993)	1/110	0.0159746879526438	0.0232964199309388	101.936488169365	421.685748310331	FOXO3	GO_Biological_Process_2023	Astrocyte	up_up
gs_ind_0	Response To Metal Ion (GO:0010038)	1/64	0.00932043557215319	0.0163107622512681	175.977809591983	822.792328973831	CALM1	GO_Biological_Process_2023	Astrocyte	up_up
gs_ind_0	Response To Type II Interferon (GO:0034341)	1/78	0.0113496001822366	0.0189160003037277	144.139002932551	645.537012462568	CALM1	GO_Biological_Process_2023	Astrocyte	up_up
gs_ind_0	Substantia Nigra Development (GO:0021762)	1/42	0.00612473677412056	0.0139803774191882	269.411829134721	1372.76628746896	CALM1	GO_Biological_Process_2023	Astrocyte	up_up
gs_ind_0	Tumor Necrosis Factor-Mediated Signaling Pathway (GO:0033209)	1/38	0.0055427787211429	0.0138569468028572	298.178181818182	1549.11298102051	FOXO3	GO_Biological_Process_2023	Astrocyte	up_up
gs_ind_0	mRNA Processing (GO:0006397)	1/213	0.0307394551760977	0.0358626977054473	52.3950802139038	182.450581347489	PNN	GO_Biological_Process_2023	Astrocyte	up_up
gs_ind_0	mRNA Splicing, Via Spliceosome (GO:0000398)	1/210	0.0303120392775563	0.0357613946532968	53.1492731612063	185.821036768156	PNN	GO_Biological_Process_2023	Astrocyte	up_up
gs_ind_0	Cell-Cell Junction (GO:0005911)	3/297	0.000282419721263342	0.00847259163790027	31.2299140150063	255.214486880032	SORBS1;CDC42BPA;PNN	GO_Cellular_Component_2023	COP	up_up
gs_ind_0	Cell-Substrate Junction (GO:0030055)	2/394	0.0127059635209488	0.0423532117364961	15.6851959081258	68.4766061018121	SORBS1;ARHGEF2	GO_Cellular_Component_2023	COP	up_up
gs_ind_0	Cytoskeleton (GO:0005856)	3/593	0.00208320986564103	0.0176910567643686	15.4621015541777	95.4606240930561	ARHGEF2;CDC42BPA;CALD1	GO_Cellular_Component_2023	COP	up_up
gs_ind_0	Flotillin Complex (GO:0016600)	1/6	0.00262872712684721	0.0176910567643686	639.264935064935	3798.03633195576	SORBS1	GO_Cellular_Component_2023	COP	up_up
gs_ind_0	Focal Adhesion (GO:0005925)	2/386	0.0122198186389412	0.0423532117364961	16.0146983488986	70.5398804279194	SORBS1;ARHGEF2	GO_Cellular_Component_2023	COP	up_up
gs_ind_0	Intracellular Non-Membrane-Bounded Organelle (GO:0043232)	3/1184	0.0141364563923341	0.0424093691770022	7.61482806164935	32.4315394546144	ARHGEF2;CDC42BPA;CALD1	GO_Cellular_Component_2023	COP	up_up
gs_ind_0	Microtubule (GO:0005874)	2/185	0.00294850946072809	0.0176910567643686	33.7226488316406	196.483512890217	ARHGEF2;CALM1	GO_Cellular_Component_2023	COP	up_up
gs_ind_0	Polymeric Cytoskeletal Fiber (GO:0099513)	2/264	0.00589227787145168	0.0252526194490786	23.5281385281385	120.796112958676	ARHGEF2;PNN	GO_Cellular_Component_2023	COP	up_up
gs_ind_0	Vesicle (GO:0031982)	2/234	0.0046630471106655	0.0233152355533275	26.58357771261	142.702935552535	ARHGEF2;CALM1	GO_Cellular_Component_2023	COP	up_up
gs_ind_0	Zonula Adherens (GO:0005915)	1/5	0.00219105963344862	0.0176910567643686	781.342857142857	4784.45141214457	SORBS1	GO_Cellular_Component_2023	COP	up_up
gs_ind_0	Actin Binding (GO:0003779)	2/183	0.00288642739784726	0.0248643974612596	34.0959178562484	199.383917302877	SORBS1;CALD1	GO_Molecular_Function_2023	COP	up_up
gs_ind_0	Adenylate Cyclase Regulator Activity (GO:0010854)	1/5	0.00219105963344862	0.0248643974612596	781.342857142857	4784.45141214457	CALM1	GO_Molecular_Function_2023	COP	up_up
gs_ind_0	Cadherin Binding (GO:0045296)	2/317	0.00838517433140473	0.0248643974612596	19.550256927436	93.4754497638862	CALD1;ARGLU1	GO_Molecular_Function_2023	COP	up_up
gs_ind_0	Calcium Channel Inhibitor Activity (GO:0019855)	1/10	0.00437758468040933	0.0248643974612596	370.064661654135	2009.91670945958	CALM1	GO_Molecular_Function_2023	COP	up_up
gs_ind_0	Calcium Channel Regulator Activity (GO:0005246)	1/37	0.0161068380536164	0.0310205769921501	96.2547945205479	397.389013916033	CALM1	GO_Molecular_Function_2023	COP	up_up
gs_ind_0	Cyclin-Dependent Protein Kinase Activity (GO:0097472)	1/23	0.0100413912824317	0.0248643974612596	156.2	718.682385578052	PRPF4B	GO_Molecular_Function_2023	COP	up_up
gs_ind_0	Cyclin-Dependent Protein Serine/Threonine Kinase Activity (GO:0004693)	1/23	0.0100413912824317	0.0248643974612596	156.2	718.682385578052	PRPF4B	GO_Molecular_Function_2023	COP	up_up
gs_ind_0	Ephrin Receptor Binding (GO:0046875)	1/21	0.00917202154815489	0.0248643974612596	171.447386759582	804.362142186573	ANKS1B	GO_Molecular_Function_2023	COP	up_up
gs_ind_0	Ion Channel Inhibitor Activity (GO:0008200)	1/34	0.0148100617012193	0.0296201234024387	104.882302771855	441.811297364771	CALM1	GO_Molecular_Function_2023	COP	up_up
gs_ind_0	Metal Cation:Proton Antiporter Activity (GO:0051139)	1/21	0.00917202154815489	0.0248643974612596	171.447386759582	804.362142186573	SLC9A9	GO_Molecular_Function_2023	COP	up_up
gs_ind_0	Metal Ion Binding (GO:0046872)	2/521	0.021514002365459	0.0376265007925696	11.8136611543734	45.3532510118911	CDC42BPA;CALM1	GO_Molecular_Function_2023	COP	up_up
gs_ind_0	Myosin Binding (GO:0017022)	1/54	0.0234248401321732	0.0392932802217098	65.6419225634179	246.417038429826	CALD1	GO_Molecular_Function_2023	COP	up_up
gs_ind_0	Nuclear Estrogen Receptor Binding (GO:0030331)	1/34	0.0148100617012193	0.0296201234024387	104.882302771855	441.811297364771	TACC1	GO_Molecular_Function_2023	COP	up_up
gs_ind_0	Nuclear Glucocorticoid Receptor Binding (GO:0035259)	1/8	0.00350351824628184	0.0248643974612596	468.771428571428	2650.42784538588	TACC1	GO_Molecular_Function_2023	COP	up_up
gs_ind_0	Nuclear Receptor Coactivator Activity (GO:0030374)	1/50	0.0217075966110978	0.0376265007925696	70.9532467532468	271.757534103811	TACC1	GO_Molecular_Function_2023	COP	up_up
gs_ind_0	Nuclear Retinoic Acid Receptor Binding (GO:0042974)	1/17	0.0074311184572427	0.0248643974612596	213.031168831169	1044.2955975519	TACC1	GO_Molecular_Function_2023	COP	up_up
gs_ind_0	Nuclear Retinoid X Receptor Binding (GO:0046965)	1/10	0.00437758468040933	0.0248643974612596	370.064661654135	2009.91670945958	TACC1	GO_Molecular_Function_2023	COP	up_up
gs_ind_0	Nuclear Thyroid Hormone Receptor Binding (GO:0046966)	1/27	0.0117779699404772	0.0266284537784701	132.609703504043	588.98923997469	TACC1	GO_Molecular_Function_2023	COP	up_up
gs_ind_0	Palmitoyltransferase Activity (GO:0016409)	1/27	0.0117779699404772	0.0266284537784701	132.609703504043	588.98923997469	ZDHHC11B	GO_Molecular_Function_2023	COP	up_up
gs_ind_0	Peroxisome Proliferator Activated Receptor Binding (GO:0042975)	1/6	0.00262872712684721	0.0248643974612596	639.264935064935	3798.03633195576	TACC1	GO_Molecular_Function_2023	COP	up_up
gs_ind_0	Phosphatase Activator Activity (GO:0019211)	1/17	0.0074311184572427	0.0248643974612596	213.031168831169	1044.2955975519	CALM1	GO_Molecular_Function_2023	COP	up_up
gs_ind_0	Potassium:Proton Antiporter Activity (GO:0015386)	1/12	0.00525092699427954	0.0248643974612596	305.690683229814	1604.67758598577	SLC9A9	GO_Molecular_Function_2023	COP	up_up
gs_ind_0	Protein Phosphatase Activator Activity (GO:0072542)	1/15	0.00655958397463258	0.0248643974612596	242.426600985222	1218.63684918079	CALM1	GO_Molecular_Function_2023	COP	up_up
gs_ind_0	Protein Phosphatase Regulator Activity (GO:0019888)	1/61	0.0264231679570258	0.0416365070837983	58.0370720188902	210.878518316097	CALM1	GO_Molecular_Function_2023	COP	up_up
gs_ind_0	Protein Serine/Threonine Kinase Activator Activity (GO:0043539)	1/56	0.0242823939249456	0.0394588901280365	63.2733590733591	235.250584479465	CALM1	GO_Molecular_Function_2023	COP	up_up
gs_ind_0	Protein Serine/Threonine Kinase Activity (GO:0004674)	2/342	0.00969923880716706	0.0248643974612596	18.1037244693632	83.9235779996617	PRPF4B;CDC42BPA	GO_Molecular_Function_2023	COP	up_up
gs_ind_0	Protein-Cysteine S-palmitoyltransferase Activity (GO:0019706)	1/23	0.0100413912824317	0.0248643974612596	156.2	718.682385578052	ZDHHC11B	GO_Molecular_Function_2023	COP	up_up
gs_ind_0	Signaling Receptor Complex Adaptor Activity (GO:0030159)	1/44	0.0191263831441395	0.0355204258391162	80.751724137931	319.509263258674	SORBS1	GO_Molecular_Function_2023	COP	up_up
gs_ind_0	Sodium Ion Transmembrane Transporter Activity (GO:0015081)	1/34	0.0148100617012193	0.0296201234024387	104.882302771855	441.811297364771	SLC9A9	GO_Molecular_Function_2023	COP	up_up
gs_ind_0	Sodium:Proton Antiporter Activity (GO:0015385)	1/14	0.00612354575252927	0.0248643974612596	260.390476190476	1326.84935044871	SLC9A9	GO_Molecular_Function_2023	COP	up_up
gs_ind_0	Solute:Potassium Antiporter Activity (GO:0022821)	1/17	0.0074311184572427	0.0248643974612596	213.031168831169	1044.2955975519	SLC9A9	GO_Molecular_Function_2023	COP	up_up
gs_ind_0	Titin Binding (GO:0031432)	1/12	0.00525092699427954	0.0248643974612596	305.690683229814	1604.67758598577	CALM1	GO_Molecular_Function_2023	COP	up_up
gs_ind_0	Tubulin Binding (GO:0015631)	2/319	0.00848709038879975	0.0248643974612596	19.426151276545	92.6473764317623	STMN2;ARHGEF2	GO_Molecular_Function_2023	COP	up_up
gs_ind_0	Actin Cytoskeleton Reorganization (GO:0031532)	1/53	0.0229957963480912	0.0413502393048246	66.8938775510204	252.35339678479	CDC42BPA	GO_Biological_Process_2023	COP	up_up
gs_ind_0	Actin Filament Bundle Assembly (GO:0051017)	1/33	0.0143774443244933	0.036597131007801	108.112087912088	458.621711547306	CALD1	GO_Biological_Process_2023	COP	up_up
gs_ind_0	Actin Filament Bundle Organization (GO:0061572)	1/33	0.0143774443244933	0.036597131007801	108.112087912088	458.621711547306	CALD1	GO_Biological_Process_2023	COP	up_up
gs_ind_0	Actomyosin Structure Organization (GO:0031032)	2/77	0.000521299014809569	0.0170291011504459	82.1784065823801	621.201922671995	SORBS1;CDC42BPA	GO_Biological_Process_2023	COP	up_up
gs_ind_0	Autophagosome Maturation (GO:0097352)	1/44	0.0191263831441395	0.0374877109625134	80.751724137931	319.509263258674	CALM1	GO_Biological_Process_2023	COP	up_up
gs_ind_0	Autophagosome Membrane Docking (GO:0016240)	1/6	0.00262872712684721	0.0364478717294037	639.264935064935	3798.03633195576	CALM1	GO_Biological_Process_2023	COP	up_up
gs_ind_0	Cell-Substrate Junction Assembly (GO:0007044)	1/28	0.0122116648457819	0.0364478717294037	127.784415584416	562.936819343281	SORBS1	GO_Biological_Process_2023	COP	up_up
gs_ind_0	Cellular Hyperosmotic Response (GO:0071474)	1/6	0.00262872712684721	0.0364478717294037	639.264935064935	3798.03633195576	ARHGEF2	GO_Biological_Process_2023	COP	up_up
gs_ind_0	Cellular Response To Cytokine Stimulus (GO:0071345)	2/306	0.00783471385941794	0.0364478717294037	20.2619793999104	98.2542066216046	ARHGEF2;CALM1	GO_Biological_Process_2023	COP	up_up
gs_ind_0	Cellular Response To Interferon-Beta (GO:0035458)	1/22	0.00960679650761793	0.0364478717294037	163.469102990033	759.36048404792	CALM1	GO_Biological_Process_2023	COP	up_up
gs_ind_0	Cellular Response To Nerve Growth Factor Stimulus (GO:1990090)	1/21	0.00917202154815489	0.0364478717294037	171.447386759582	804.362142186573	STMN2	GO_Biological_Process_2023	COP	up_up
gs_ind_0	Cellular Response To Osmotic Stress (GO:0071470)	1/28	0.0122116648457819	0.0364478717294037	127.784415584416	562.936819343281	ARHGEF2	GO_Biological_Process_2023	COP	up_up
gs_ind_0	Cellular Response To Peptide (GO:1901653)	1/56	0.0242823939249456	0.0424941893686547	63.2733590733591	235.250584479465	ARHGEF2	GO_Biological_Process_2023	COP	up_up
gs_ind_0	Cellular Response To Type II Interferon (GO:0071346)	1/64	0.0277055022706678	0.0464126362824862	55.2911136107986	198.280803195634	CALM1	GO_Biological_Process_2023	COP	up_up
gs_ind_0	Contractile Actin Filament Bundle Assembly (GO:0030038)	1/14	0.00612354575252927	0.0364478717294037	260.390476190476	1326.84935044871	SORBS1	GO_Biological_Process_2023	COP	up_up
gs_ind_0	Dorsal/Ventral Pattern Formation (GO:0009953)	1/27	0.0117779699404772	0.0364478717294037	132.609703504043	588.98923997469	ANKS1B	GO_Biological_Process_2023	COP	up_up
gs_ind_0	Ephrin Receptor Signaling Pathway (GO:0048013)	1/43	0.0186955560510133	0.0374877109625134	82.653781512605	328.918196612738	ANKS1B	GO_Biological_Process_2023	COP	up_up
gs_ind_0	Establishment Of Protein Localization To Membrane (GO:0090150)	1/69	0.0298391819534459	0.0487373305239616	51.2490093847758	179.983083096404	ZDHHC11B	GO_Biological_Process_2023	COP	up_up
gs_ind_0	Focal Adhesion Assembly (GO:0048041)	1/21	0.00917202154815489	0.0364478717294037	171.447386759582	804.362142186573	SORBS1	GO_Biological_Process_2023	COP	up_up
gs_ind_0	Hyperosmotic Response (GO:0006972)	1/7	0.00306621330755968	0.0364478717294037	540.903296703297	3130.37610145467	ARHGEF2	GO_Biological_Process_2023	COP	up_up
gs_ind_0	Insulin Receptor Signaling Pathway (GO:0008286)	1/47	0.0204177928363425	0.0392341901561091	75.5364055299539	293.938482917953	SORBS1	GO_Biological_Process_2023	COP	up_up
gs_ind_0	Microtubule Depolymerization (GO:0007019)	1/17	0.0074311184572427	0.0364478717294037	213.031168831169	1044.2955975519	STMN2	GO_Biological_Process_2023	COP	up_up
gs_ind_0	Microtubule Polymerization Or Depolymerization (GO:0031109)	1/27	0.0117779699404772	0.0364478717294037	132.609703504043	588.98923997469	STMN2	GO_Biological_Process_2023	COP	up_up
gs_ind_0	Mitochondrion-Endoplasmic Reticulum Membrane Tethering (GO:1990456)	1/6	0.00262872712684721	0.0364478717294037	639.264935064935	3798.03633195576	CALM1	GO_Biological_Process_2023	COP	up_up
gs_ind_0	Negative Regulation Of Calcium Ion Transmembrane Transporter Activity (GO:1901020)	1/30	0.0130785154365178	0.036597131007801	119.115254237288	516.577180920375	CALM1	GO_Biological_Process_2023	COP	up_up
gs_ind_0	Negative Regulation Of Cell Projection Organization (GO:0031345)	1/50	0.0217075966110978	0.0405503386241884	70.9532467532468	271.757534103811	STMN2	GO_Biological_Process_2023	COP	up_up
gs_ind_0	Negative Regulation Of Extrinsic Apoptotic Signaling Pathway (GO:2001237)	1/70	0.0302653868865686	0.0490249242129541	50.5103802672148	176.67271118976	ARHGEF2	GO_Biological_Process_2023	COP	up_up
gs_ind_0	Negative Regulation Of Intrinsic Apoptotic Signaling Pathway (GO:2001243)	1/61	0.0264231679570258	0.0450342688658875	58.0370720188902	210.878518316097	ARHGEF2	GO_Biological_Process_2023	COP	up_up
gs_ind_0	Negative Regulation Of JNK Cascade (GO:0046329)	1/34	0.0148100617012193	0.0366751874491649	104.882302771855	441.811297364771	ANKS1B	GO_Biological_Process_2023	COP	up_up
gs_ind_0	Negative Regulation Of MAP Kinase Activity (GO:0043407)	1/51	0.0221371746570824	0.0405503386241884	69.5465346534653	265.006859740913	ANKS1B	GO_Biological_Process_2023	COP	up_up
gs_ind_0	Negative Regulation Of Macroautophagy (GO:0016242)	1/22	0.00960679650761793	0.0364478717294037	163.469102990033	759.36048404792	FEZ1	GO_Biological_Process_2023	COP	up_up
gs_ind_0	Negative Regulation Of Microtubule Depolymerization (GO:0007026)	2/20	3.43555394436665e-05	0.00325713401902286	335.843570843571	3452.05119285353	STMN2;ARHGEF2	GO_Biological_Process_2023	COP	up_up
gs_ind_0	Negative Regulation Of Microtubule Polymerization (GO:0031115)	1/11	0.00481434631707712	0.0364478717294037	334.812244897959	1786.61003555786	STMN2	GO_Biological_Process_2023	COP	up_up
gs_ind_0	Negative Regulation Of Microtubule Polymerization Or Depolymerization (GO:0031111)	2/31	8.38406665899951e-05	0.00410819266290976	210.557267591166	1976.41524493216	STMN2;ARHGEF2	GO_Biological_Process_2023	COP	up_up
gs_ind_0	Negative Regulation Of Necroptotic Process (GO:0060546)	1/9	0.00394064201368368	0.0364478717294037	413.611764705882	2289.92498082875	ARHGEF2	GO_Biological_Process_2023	COP	up_up
gs_ind_0	Negative Regulation Of Neuron Projection Development (GO:0010977)	1/54	0.0234248401321732	0.0417388060536904	65.6419225634179	246.417038429826	STMN2	GO_Biological_Process_2023	COP	up_up
gs_ind_0	Negative Regulation Of Organelle Assembly (GO:1902116)	1/36	0.0156747584958182	0.0366751874491649	98.9686116700201	411.284215759291	FEZ1	GO_Biological_Process_2023	COP	up_up
gs_ind_0	Negative Regulation Of Peptidyl-Threonine Phosphorylation (GO:0010801)	1/14	0.00612354575252927	0.0364478717294037	260.390476190476	1326.84935044871	CALM1	GO_Biological_Process_2023	COP	up_up
gs_ind_0	Negative Regulation Of Programmed Necrotic Cell Death (GO:0062099)	1/10	0.00437758468040933	0.0364478717294037	370.064661654135	2009.91670945958	ARHGEF2	GO_Biological_Process_2023	COP	up_up
gs_ind_0	Negative Regulation Of Protein Depolymerization (GO:1901880)	2/23	4.57114617138926e-05	0.00325713401902286	288.960535588443	2887.62929583547	STMN2;ARHGEF2	GO_Biological_Process_2023	COP	up_up
gs_ind_0	Negative Regulation Of Protein Polymerization (GO:0032272)	1/26	0.0113440952016833	0.0364478717294037	137.813445378151	617.274403586974	STMN2	GO_Biological_Process_2023	COP	up_up
gs_ind_0	Negative Regulation Of Protein-Containing Complex Assembly (GO:0031333)	1/59	0.025567391217223	0.0439579708646992	60.0241758241758	220.074890350149	ANKS1B	GO_Biological_Process_2023	COP	up_up
gs_ind_0	Negative Regulation Of Stress-Activated MAPK Cascade (GO:0032873)	1/37	0.0161068380536164	0.0366751874491649	96.2547945205479	397.389013916033	ANKS1B	GO_Biological_Process_2023	COP	up_up
gs_ind_0	Negative Regulation Of Supramolecular Fiber Organization (GO:1902904)	2/71	0.000443420360088991	0.0170291011504459	89.2860257248746	689.376721023702	STMN2;ARHGEF2	GO_Biological_Process_2023	COP	up_up
gs_ind_0	Notch Signaling Pathway (GO:0007219)	1/40	0.0174020022080221	0.0366751874491649	88.9377938517179	360.302123203646	SUSD5	GO_Biological_Process_2023	COP	up_up
gs_ind_0	Odontogenesis (GO:0042476)	1/39	0.0169704598398324	0.0366751874491649	91.2500927643785	371.96102877172	ANKRD11	GO_Biological_Process_2023	COP	up_up
gs_ind_0	Odontogenesis Of Dentin-Containing Tooth (GO:0042475)	1/14	0.00612354575252927	0.0364478717294037	260.390476190476	1326.84935044871	ANKRD11	GO_Biological_Process_2023	COP	up_up
gs_ind_0	Peptidyl-Threonine Modification (GO:0018210)	1/66	0.028559505423779	0.0474378225683108	53.6002181025082	190.589804110647	CDC42BPA	GO_Biological_Process_2023	COP	up_up
gs_ind_0	Peptidyl-Threonine Phosphorylation (GO:0018107)	1/58	0.0251392364801706	0.0436043393815348	61.0695652173913	224.939083602346	CDC42BPA	GO_Biological_Process_2023	COP	up_up
gs_ind_0	Phosphorylation (GO:0016310)	2/429	0.0149311392592792	0.0366751874491649	14.3886230728336	60.4941795489248	PRPF4B;CDC42BPA	GO_Biological_Process_2023	COP	up_up
gs_ind_0	Positive Regulation Of Biosynthetic Process (GO:0009891)	1/44	0.0191263831441395	0.0374877109625134	80.751724137931	319.509263258674	SORBS1	GO_Biological_Process_2023	COP	up_up
gs_ind_0	Positive Regulation Of Calcium Ion Transmembrane Transporter Activity (GO:1901021)	1/27	0.0117779699404772	0.0364478717294037	132.609703504043	588.98923997469	CALM1	GO_Biological_Process_2023	COP	up_up
gs_ind_0	Positive Regulation Of Cation Channel Activity (GO:2001259)	1/38	0.0165387384783216	0.0366751874491649	93.6857142857143	384.303471474696	CALM1	GO_Biological_Process_2023	COP	up_up
gs_ind_0	Positive Regulation Of Cellular Response To Insulin Stimulus (GO:1900078)	1/13	0.00568732678258329	0.0364478717294037	281.228571428572	1453.81530464229	SORBS1	GO_Biological_Process_2023	COP	up_up
gs_ind_0	Positive Regulation Of Dephosphorylation (GO:0035306)	1/29	0.0126451799877523	0.0364478717294037	123.297744360902	538.870222827557	CALM1	GO_Biological_Process_2023	COP	up_up
gs_ind_0	Positive Regulation Of Glucose Import (GO:0046326)	1/25	0.0109100405592196	0.0364478717294037	143.441982507289	648.081170583402	SORBS1	GO_Biological_Process_2023	COP	up_up
gs_ind_0	Positive Regulation Of Glucose Transmembrane Transport (GO:0010828)	1/31	0.0135116712621821	0.036597131007801	115.207025761124	495.874244922931	SORBS1	GO_Biological_Process_2023	COP	up_up
gs_ind_0	Positive Regulation Of Glycogen Biosynthetic Process (GO:0045725)	1/13	0.00568732678258329	0.0364478717294037	281.228571428572	1453.81530464229	SORBS1	GO_Biological_Process_2023	COP	up_up
gs_ind_0	Positive Regulation Of Glycogen Metabolic Process (GO:0070875)	1/14	0.00612354575252927	0.0364478717294037	260.390476190476	1326.84935044871	SORBS1	GO_Biological_Process_2023	COP	up_up
gs_ind_0	Positive Regulation Of Insulin Receptor Signaling Pathway (GO:0046628)	1/12	0.00525092699427954	0.0364478717294037	305.690683229814	1604.67758598577	SORBS1	GO_Biological_Process_2023	COP	up_up
gs_ind_0	Positive Regulation Of Lipid Biosynthetic Process (GO:0046889)	1/39	0.0169704598398324	0.0366751874491649	91.2500927643785	371.96102877172	SORBS1	GO_Biological_Process_2023	COP	up_up
gs_ind_0	Positive Regulation Of Lipid Metabolic Process (GO:0045834)	1/24	0.0104758059428797	0.0364478717294037	149.549544072948	681.749543948805	SORBS1	GO_Biological_Process_2023	COP	up_up
gs_ind_0	Positive Regulation Of Microtubule Polymerization Or Depolymerization (GO:0031112)	1/26	0.0113440952016833	0.0364478717294037	137.813445378151	617.274403586974	STMN2	GO_Biological_Process_2023	COP	up_up
gs_ind_0	Positive Regulation Of Neuron Differentiation (GO:0045666)	1/42	0.0182645502438032	0.0374877109625134	84.647504302926	338.826458258397	ARHGEF2	GO_Biological_Process_2023	COP	up_up
gs_ind_0	Positive Regulation Of Peptidyl-Threonine Phosphorylation (GO:0010800)	1/24	0.0104758059428797	0.0364478717294037	149.549544072948	681.749543948805	CALM1	GO_Biological_Process_2023	COP	up_up
gs_ind_0	Positive Regulation Of Phosphatase Activity (GO:0010922)	1/22	0.00960679650761793	0.0364478717294037	163.469102990033	759.36048404792	CALM1	GO_Biological_Process_2023	COP	up_up
gs_ind_0	Positive Regulation Of Phosphoprotein Phosphatase Activity (GO:0032516)	1/18	0.00786661485865086	0.0364478717294037	200.85306122449	973.158678628992	CALM1	GO_Biological_Process_2023	COP	up_up
gs_ind_0	Positive Regulation Of Protein Autophosphorylation (GO:0031954)	1/22	0.00960679650761793	0.0364478717294037	163.469102990033	759.36048404792	CALM1	GO_Biological_Process_2023	COP	up_up
gs_ind_0	Positive Regulation Of Protein Dephosphorylation (GO:0035307)	1/33	0.0143774443244933	0.036597131007801	108.112087912088	458.621711547306	CALM1	GO_Biological_Process_2023	COP	up_up
gs_ind_0	Positive Regulation Of Protein Depolymerization (GO:1901881)	1/10	0.00437758468040933	0.0364478717294037	370.064661654135	2009.91670945958	STMN2	GO_Biological_Process_2023	COP	up_up
gs_ind_0	Positive Regulation Of Protein Localization To Cell Periphery (GO:1904377)	1/51	0.0221371746570824	0.0405503386241884	69.5465346534653	265.006859740913	SORBS1	GO_Biological_Process_2023	COP	up_up
gs_ind_0	Positive Regulation Of Protein Localization To Plasma Membrane (GO:1903078)	1/51	0.0221371746570824	0.0405503386241884	69.5465346534653	265.006859740913	SORBS1	GO_Biological_Process_2023	COP	up_up
gs_ind_0	Positive Regulation Of Protein Phosphorylation (GO:0001934)	2/377	0.0116830487257502	0.0364478717294037	16.4021708429165	72.9833669775284	ARHGEF2;CALM1	GO_Biological_Process_2023	COP	up_up
gs_ind_0	Positive Regulation Of Release Of Sequestered Calcium Ion Into Cytosol (GO:0051281)	1/33	0.0143774443244933	0.036597131007801	108.112087912088	458.621711547306	CALM1	GO_Biological_Process_2023	COP	up_up
gs_ind_0	Positive Regulation Of Ryanodine-Sensitive Calcium-Release Channel Activity (GO:0060316)	1/7	0.00306621330755968	0.0364478717294037	540.903296703297	3130.37610145467	CALM1	GO_Biological_Process_2023	COP	up_up
gs_ind_0	Protein Depolymerization (GO:0051261)	1/28	0.0122116648457819	0.0364478717294037	127.784415584416	562.936819343281	STMN2	GO_Biological_Process_2023	COP	up_up
gs_ind_0	Protein Palmitoylation (GO:0018345)	1/30	0.0130785154365178	0.036597131007801	119.115254237288	516.577180920375	ZDHHC11B	GO_Biological_Process_2023	COP	up_up
gs_ind_0	Protein Phosphorylation (GO:0006468)	2/500	0.0199206317592715	0.0386578596516556	12.3177107078812	48.2361466637072	PRPF4B;CDC42BPA	GO_Biological_Process_2023	COP	up_up
gs_ind_0	Protein Targeting To Membrane (GO:0006612)	1/72	0.0311172663022117	0.049991673731422	49.0951048951049	170.359642203007	ZDHHC11B	GO_Biological_Process_2023	COP	up_up
gs_ind_0	RNA Splicing, Via Transesterification Reactions With Bulged Adenosine As Nucleophile (GO:0000377)	2/179	0.00276414987041273	0.0364478717294037	34.8676909944516	205.406340046315	PRPF4B;PNN	GO_Biological_Process_2023	COP	up_up
gs_ind_0	Regulation Of Autophagosome Assembly (GO:2000785)	1/39	0.0169704598398324	0.0366751874491649	91.2500927643785	371.96102877172	FEZ1	GO_Biological_Process_2023	COP	up_up
gs_ind_0	Regulation Of Calcium Ion Transmembrane Transporter Activity (GO:1901019)	1/32	0.0139446475348231	0.036597131007801	111.54693877551	476.602091403337	CALM1	GO_Biological_Process_2023	COP	up_up
gs_ind_0	Regulation Of Cardiac Muscle Cell Action Potential (GO:0098901)	1/28	0.0122116648457819	0.0364478717294037	127.784415584416	562.936819343281	CALM1	GO_Biological_Process_2023	COP	up_up
gs_ind_0	Regulation Of Cardiac Muscle Contraction (GO:0055117)	1/35	0.0152424997350024	0.0366751874491649	101.839751552795	426.063680936548	CALM1	GO_Biological_Process_2023	COP	up_up
gs_ind_0	Regulation Of Cardiac Muscle Contraction By Calcium Ion Signaling (GO:0010882)	1/20	0.00873706633373353	0.0364478717294037	180.243956043956	854.388940731973	CALM1	GO_Biological_Process_2023	COP	up_up
gs_ind_0	Regulation Of Cardiac Muscle Contraction By Regulation Of The Release Of Sequestered Calcium Ion (GO:0010881)	1/16	0.00699544151938253	0.0364478717294037	226.78064516129	1125.39817003017	CALM1	GO_Biological_Process_2023	COP	up_up
gs_ind_0	Regulation Of Cation Channel Activity (GO:2001257)	1/56	0.0242823939249456	0.0424941893686547	63.2733590733591	235.250584479465	CALM1	GO_Biological_Process_2023	COP	up_up
gs_ind_0	Regulation Of Cell Communication By Electrical Coupling (GO:0010649)	1/12	0.00525092699427954	0.0364478717294037	305.690683229814	1604.67758598577	CALM1	GO_Biological_Process_2023	COP	up_up
gs_ind_0	Regulation Of Glucose Import (GO:0046324)	1/36	0.0156747584958182	0.0366751874491649	98.9686116700201	411.284215759291	SORBS1	GO_Biological_Process_2023	COP	up_up
gs_ind_0	Regulation Of Glycogen Biosynthetic Process (GO:0005979)	1/25	0.0109100405592196	0.0364478717294037	143.441982507289	648.081170583402	SORBS1	GO_Biological_Process_2023	COP	up_up
gs_ind_0	Regulation Of Heart Contraction (GO:0008016)	1/69	0.0298391819534459	0.0487373305239616	51.2490093847758	179.983083096404	CALM1	GO_Biological_Process_2023	COP	up_up
gs_ind_0	Regulation Of High Voltage-Gated Calcium Channel Activity (GO:1901841)	1/9	0.00394064201368368	0.0364478717294037	413.611764705882	2289.92498082875	CALM1	GO_Biological_Process_2023	COP	up_up
gs_ind_0	Regulation Of Insulin Receptor Signaling Pathway (GO:0046626)	1/44	0.0191263831441395	0.0374877109625134	80.751724137931	319.509263258674	SORBS1	GO_Biological_Process_2023	COP	up_up
gs_ind_0	Regulation Of Lipid Biosynthetic Process (GO:0046890)	1/28	0.0122116648457819	0.0364478717294037	127.784415584416	562.936819343281	SORBS1	GO_Biological_Process_2023	COP	up_up
gs_ind_0	Regulation Of Microtubule Cytoskeleton Organization (GO:0070507)	1/40	0.0174020022080221	0.0366751874491649	88.9377938517179	360.302123203646	STMN2	GO_Biological_Process_2023	COP	up_up
gs_ind_0	Regulation Of Microtubule Depolymerization (GO:0031114)	2/24	4.98540921279009e-05	0.00325713401902286	276.111111111111	2735.26986562345	STMN2;ARHGEF2	GO_Biological_Process_2023	COP	up_up
gs_ind_0	Regulation Of Microtubule Polymerization (GO:0031113)	1/40	0.0174020022080221	0.0366751874491649	88.9377938517179	360.302123203646	STMN2	GO_Biological_Process_2023	COP	up_up
gs_ind_0	Regulation Of Microtubule Polymerization Or Depolymerization (GO:0031110)	1/27	0.0117779699404772	0.0364478717294037	132.609703504043	588.98923997469	STMN2	GO_Biological_Process_2023	COP	up_up
gs_ind_0	Regulation Of Necroptotic Process (GO:0060544)	1/20	0.00873706633373353	0.0364478717294037	180.243956043956	854.388940731973	ARHGEF2	GO_Biological_Process_2023	COP	up_up
gs_ind_0	Regulation Of Neuron Migration (GO:2001222)	1/29	0.0126451799877523	0.0364478717294037	123.297744360902	538.870222827557	ARHGEF2	GO_Biological_Process_2023	COP	up_up
gs_ind_0	Regulation Of Peptidyl-Threonine Phosphorylation (GO:0010799)	1/36	0.0156747584958182	0.0366751874491649	98.9686116700201	411.284215759291	CALM1	GO_Biological_Process_2023	COP	up_up
gs_ind_0	Regulation Of Phosphoprotein Phosphatase Activity (GO:0043666)	1/37	0.0161068380536164	0.0366751874491649	96.2547945205479	397.389013916033	CALM1	GO_Biological_Process_2023	COP	up_up
gs_ind_0	Regulation Of Protein Autophosphorylation (GO:0031952)	1/31	0.0135116712621821	0.036597131007801	115.207025761124	495.874244922931	CALM1	GO_Biological_Process_2023	COP	up_up
gs_ind_0	Regulation Of Protein Dephosphorylation (GO:0035304)	1/40	0.0174020022080221	0.0366751874491649	88.9377938517179	360.302123203646	CALM1	GO_Biological_Process_2023	COP	up_up
gs_ind_0	Regulation Of Receptor Signaling Pathway Via JAK-STAT (GO:0046425)	1/53	0.0229957963480912	0.0413502393048246	66.8938775510204	252.35339678479	CALM1	GO_Biological_Process_2023	COP	up_up
gs_ind_0	Regulation Of Release Of Sequestered Calcium Ion Into Cytosol (GO:0051279)	1/51	0.0221371746570824	0.0405503386241884	69.5465346534653	265.006859740913	CALM1	GO_Biological_Process_2023	COP	up_up
gs_ind_0	Regulation Of Release Of Sequestered Calcium Ion Into Cytosol By Sarcoplasmic Reticulum (GO:0010880)	1/22	0.00960679650761793	0.0364478717294037	163.469102990033	759.36048404792	CALM1	GO_Biological_Process_2023	COP	up_up
gs_ind_0	Regulation Of Ryanodine-Sensitive Calcium-Release Channel Activity (GO:0060314)	1/24	0.0104758059428797	0.0364478717294037	149.549544072948	681.749543948805	CALM1	GO_Biological_Process_2023	COP	up_up
gs_ind_0	Regulation Of Striated Muscle Contraction (GO:0006942)	1/28	0.0122116648457819	0.0364478717294037	127.784415584416	562.936819343281	CALM1	GO_Biological_Process_2023	COP	up_up
gs_ind_0	Response To Interferon-Beta (GO:0035456)	1/29	0.0126451799877523	0.0364478717294037	123.297744360902	538.870222827557	CALM1	GO_Biological_Process_2023	COP	up_up
gs_ind_0	Response To Metal Ion (GO:0010038)	1/64	0.0277055022706678	0.0464126362824862	55.2911136107986	198.280803195634	CALM1	GO_Biological_Process_2023	COP	up_up
gs_ind_0	Response To Nerve Growth Factor (GO:1990089)	1/13	0.00568732678258329	0.0364478717294037	281.228571428572	1453.81530464229	STMN2	GO_Biological_Process_2023	COP	up_up
gs_ind_0	Skeletal System Morphogenesis (GO:0048705)	1/43	0.0186955560510133	0.0374877109625134	82.653781512605	328.918196612738	ANKRD11	GO_Biological_Process_2023	COP	up_up
gs_ind_0	Sodium Ion Import Across Plasma Membrane (GO:0098719)	1/21	0.00917202154815489	0.0364478717294037	171.447386759582	804.362142186573	SLC9A9	GO_Biological_Process_2023	COP	up_up
gs_ind_0	Stress Fiber Assembly (GO:0043149)	1/14	0.00612354575252927	0.0364478717294037	260.390476190476	1326.84935044871	SORBS1	GO_Biological_Process_2023	COP	up_up
gs_ind_0	Substantia Nigra Development (GO:0021762)	1/42	0.0182645502438032	0.0374877109625134	84.647504302926	338.826458258397	CALM1	GO_Biological_Process_2023	COP	up_up
gs_ind_0	Supramolecular Fiber Organization (GO:0097435)	2/315	0.00828382064127762	0.0364478717294037	19.6759460635059	94.3156830764039	STMN2;ARHGEF2	GO_Biological_Process_2023	COP	up_up
gs_ind_0	Transmembrane Receptor Protein Tyrosine Kinase Signaling Pathway (GO:0007169)	2/284	0.00678546359684748	0.0364478717294037	21.851702869402	109.104955029813	SORBS1;ANKS1B	GO_Biological_Process_2023	COP	up_up
gs_ind_0	mRNA Processing (GO:0006397)	2/213	0.0038830818067727	0.0364478717294037	29.2381259402536	162.304525791649	PRPF4B;PNN	GO_Biological_Process_2023	COP	up_up
gs_ind_0	mRNA Splicing, Via Spliceosome (GO:0000398)	2/210	0.00377715056056649	0.0364478717294037	29.6609984739481	165.472344451995	PRPF4B;PNN	GO_Biological_Process_2023	COP	up_up
gs_ind_0	peptidyl-L-cysteine S-palmitoylation (GO:0018230)	1/22	0.00960679650761793	0.0364478717294037	163.469102990033	759.36048404792	ZDHHC11B	GO_Biological_Process_2023	COP	up_up
gs_ind_0	peptidyl-S-diacylglycerol-L-cysteine Biosynthetic Process From Peptidyl-Cysteine (GO:0018231)	1/22	0.00960679650761793	0.0364478717294037	163.469102990033	759.36048404792	ZDHHC11B	GO_Biological_Process_2023	COP	up_up
gs_ind_0	Actin Cytoskeleton (GO:0015629)	1/325	0.0313017458386499	0.045421957134214	53.7721769755668	186.271198388879	CALD1	GO_Cellular_Component_2023	OL	up_up
gs_ind_0	Adherens Junction (GO:0005912)	1/149	0.0144433456822752	0.0327401429164029	118.010101010101	500.070337522183	SORBS1	GO_Cellular_Component_2023	OL	up_up
gs_ind_0	Apical Junction Complex (GO:0043296)	1/105	0.0101945864514229	0.0305837593542687	167.879015721121	769.87611624393	SORBS1	GO_Cellular_Component_2023	OL	up_up
gs_ind_0	Caveola (GO:0005901)	1/62	0.00602913182109324	0.024116527284373	285.557491289199	1459.52781559493	SORBS1	GO_Cellular_Component_2023	OL	up_up
gs_ind_0	Cell-Cell Junction (GO:0005911)	1/297	0.028634305358579	0.045421957134214	58.8906287641532	209.247225338517	SORBS1	GO_Cellular_Component_2023	OL	up_up
gs_ind_0	Cell-Substrate Junction (GO:0030055)	1/394	0.0378516309451783	0.045421957134214	44.2681067344346	144.937376475924	SORBS1	GO_Cellular_Component_2023	OL	up_up
gs_ind_0	Flotillin Complex (GO:0016600)	1/6	0.000584659968494016	0.0035079598109641	3197.41558441558	23803.0967860506	SORBS1	GO_Cellular_Component_2023	OL	up_up
gs_ind_0	Focal Adhesion (GO:0005925)	1/386	0.0370939312972952	0.045421957134214	45.1956642579211	148.888162620416	SORBS1	GO_Cellular_Component_2023	OL	up_up
gs_ind_0	Membrane Raft (GO:0045121)	1/169	0.0163700714582014	0.0327401429164029	103.952098346757	427.48226833762	SORBS1	GO_Cellular_Component_2023	OL	up_up
gs_ind_0	Zonula Adherens (GO:0005915)	1/5	0.000487234448543586	0.0035079598109641	3908.04761904762	29805.7613342074	SORBS1	GO_Cellular_Component_2023	OL	up_up
gs_ind_0	Actin Binding (GO:0003779)	2/183	0.000117942443550206	0.000589712217751032	225.110192837466	2036.19233807478	SORBS1;CALD1	GO_Molecular_Function_2023	OL	up_up
gs_ind_0	Cadherin Binding (GO:0045296)	1/317	0.0305401812886647	0.0305401812886647	55.1421800947867	192.375187779674	CALD1	GO_Molecular_Function_2023	OL	up_up
gs_ind_0	Carboxylic Acid Binding (GO:0031406)	1/17	0.00165587068309519	0.00413967670773798	1065.51948051948	6822.97761279378	MAG	GO_Molecular_Function_2023	OL	up_up
gs_ind_0	Myosin Binding (GO:0017022)	1/54	0.00525271532737763	0.00656589415922204	328.3217623498	1723.36425675864	CALD1	GO_Molecular_Function_2023	OL	up_up
gs_ind_0	Signaling Receptor Complex Adaptor Activity (GO:0030159)	1/44	0.0042815551683634	0.00656589415922204	403.896551724138	2202.6251983703	SORBS1	GO_Molecular_Function_2023	OL	up_up
gs_ind_0	Actin Filament Bundle Assembly (GO:0051017)	1/33	0.00321245786086093	0.00823467069947347	540.745054945055	3104.26538192678	CALD1	GO_Biological_Process_2023	OL	up_up
gs_ind_0	Actin Filament Bundle Organization (GO:0061572)	1/33	0.00321245786086093	0.00823467069947347	540.745054945055	3104.26538192678	CALD1	GO_Biological_Process_2023	OL	up_up
gs_ind_0	Actomyosin Structure Organization (GO:0031032)	1/77	0.00748368761607755	0.0110726404102949	229.481792717087	1123.32017069085	SORBS1	GO_Biological_Process_2023	OL	up_up
gs_ind_0	Cell-Cell Adhesion Via Plasma-Membrane Adhesion Molecules (GO:0098742)	1/172	0.0166588364809984	0.0184188750008094	102.126197417743	418.187832357304	MAG	GO_Biological_Process_2023	OL	up_up
gs_ind_0	Cell-Matrix Adhesion (GO:0007160)	1/109	0.0105814038967923	0.0130875258723484	161.674127715602	735.400179896965	SORBS1	GO_Biological_Process_2023	OL	up_up
gs_ind_0	Cell-Substrate Junction Assembly (GO:0007044)	1/28	0.00272622004410274	0.00823467069947347	639.14025974026	3774.0204782013	SORBS1	GO_Biological_Process_2023	OL	up_up
gs_ind_0	Cellular Component Assembly (GO:0022607)	1/256	0.0247184759452465	0.0264038265778769	68.4095610847079	253.129352154723	CALD1	GO_Biological_Process_2023	OL	up_up
gs_ind_0	Cellular Response To Insulin Stimulus (GO:0032869)	1/99	0.00961414763293451	0.0125518038541089	178.13125453227	827.334094780967	SORBS1	GO_Biological_Process_2023	OL	up_up
gs_ind_0	Cellular Response To Peptide Hormone Stimulus (GO:0071375)	1/89	0.00864618234957866	0.0116105877265771	198.307506053269	942.087055419454	SORBS1	GO_Biological_Process_2023	OL	up_up
gs_ind_0	Contractile Actin Filament Bundle Assembly (GO:0030038)	1/14	0.00136380774931788	0.00823467069947347	1302.39682539683	8592.53007332312	SORBS1	GO_Biological_Process_2023	OL	up_up
gs_ind_0	Focal Adhesion Assembly (GO:0048041)	1/21	0.00204518826900587	0.00823467069947347	857.529616724739	5310.05100139574	SORBS1	GO_Biological_Process_2023	OL	up_up
gs_ind_0	Insulin Receptor Signaling Pathway (GO:0008286)	1/47	0.00457297784749055	0.00863658405901267	377.811059907834	2035.49134459902	SORBS1	GO_Biological_Process_2023	OL	up_up
gs_ind_0	Negative Regulation Of Apoptotic Process (GO:0043066)	1/468	0.0448391728616269	0.0448391728616269	37.1931245225363	115.472494228729	MAG	GO_Biological_Process_2023	OL	up_up
gs_ind_0	Negative Regulation Of Axon Extension (GO:0030517)	1/30	0.00292073651280021	0.00823467069947347	595.779661016949	3476.92212004113	MAG	GO_Biological_Process_2023	OL	up_up
gs_ind_0	Negative Regulation Of Axonogenesis (GO:0050771)	1/22	0.00214249987152468	0.00823467069947347	817.624584717608	5024.94242890739	MAG	GO_Biological_Process_2023	OL	up_up
gs_ind_0	Negative Regulation Of Cell Growth (GO:0030308)	1/125	0.0121275400227795	0.0142498595267659	140.84165232358	621.432295541174	MAG	GO_Biological_Process_2023	OL	up_up
gs_ind_0	Negative Regulation Of Cell Projection Organization (GO:0031345)	1/50	0.00486433655266527	0.00863658405901267	354.887445887446	1890.06841166984	MAG	GO_Biological_Process_2023	OL	up_up
gs_ind_0	Negative Regulation Of Developmental Growth (GO:0048640)	1/31	0.00301798407580491	0.00823467069947347	576.231850117096	3343.96919311468	MAG	GO_Biological_Process_2023	OL	up_up
gs_ind_0	Negative Regulation Of Neuron Apoptotic Process (GO:0043524)	1/74	0.00719290425521367	0.0110726404102949	238.865889212828	1178.72201073248	MAG	GO_Biological_Process_2023	OL	up_up
gs_ind_0	Negative Regulation Of Neuron Death (GO:1901215)	1/88	0.00854934681183503	0.0116105877265771	200.578775510204	955.136150376473	MAG	GO_Biological_Process_2023	OL	up_up
gs_ind_0	Negative Regulation Of Neuron Projection Development (GO:0010977)	1/54	0.00525271532737763	0.00881705787095531	328.3217623498	1723.36425675864	MAG	GO_Biological_Process_2023	OL	up_up
gs_ind_0	Positive Regulation Of Biosynthetic Process (GO:0009891)	1/44	0.0042815551683634	0.00863658405901267	403.896551724138	2202.6251983703	SORBS1	GO_Biological_Process_2023	OL	up_up
gs_ind_0	Positive Regulation Of Cellular Biosynthetic Process (GO:0031328)	1/174	0.0168513111709532	0.0184188750008094	100.944009880609	412.187381946382	SORBS1	GO_Biological_Process_2023	OL	up_up
gs_ind_0	Positive Regulation Of Cellular Response To Insulin Stimulus (GO:1900078)	1/13	0.00126643919918985	0.00823467069947347	1406.62285714286	9384.34923200368	SORBS1	GO_Biological_Process_2023	OL	up_up
gs_ind_0	Positive Regulation Of Glucose Import (GO:0046326)	1/25	0.00243439197913207	0.00823467069947347	717.454810495627	4317.68484431134	SORBS1	GO_Biological_Process_2023	OL	up_up
gs_ind_0	Positive Regulation Of Glucose Transmembrane Transport (GO:0010828)	1/31	0.00301798407580491	0.00823467069947347	576.231850117096	3343.96919311468	SORBS1	GO_Biological_Process_2023	OL	up_up
gs_ind_0	Positive Regulation Of Glycogen Biosynthetic Process (GO:0045725)	1/13	0.00126643919918985	0.00823467069947347	1406.62285714286	9384.34923200368	SORBS1	GO_Biological_Process_2023	OL	up_up
gs_ind_0	Positive Regulation Of Glycogen Metabolic Process (GO:0070875)	1/14	0.00136380774931788	0.00823467069947347	1302.39682539683	8592.53007332312	SORBS1	GO_Biological_Process_2023	OL	up_up
gs_ind_0	Positive Regulation Of Insulin Receptor Signaling Pathway (GO:0046628)	1/12	0.00116906352904888	0.00823467069947347	1528.9751552795	10322.9556546957	SORBS1	GO_Biological_Process_2023	OL	up_up
gs_ind_0	Positive Regulation Of Lipid Biosynthetic Process (GO:0046889)	1/39	0.00379570851337971	0.00849515714899269	456.406307977737	2543.95590380493	SORBS1	GO_Biological_Process_2023	OL	up_up
gs_ind_0	Positive Regulation Of Lipid Metabolic Process (GO:0045834)	1/24	0.00233710172624077	0.00823467069947347	748.003039513678	4532.03350040749	SORBS1	GO_Biological_Process_2023	OL	up_up
gs_ind_0	Positive Regulation Of Macromolecule Biosynthetic Process (GO:0010557)	1/122	0.0118377776251625	0.0142498595267659	144.329805996473	640.31331985451	SORBS1	GO_Biological_Process_2023	OL	up_up
gs_ind_0	Positive Regulation Of Protein Localization To Cell Periphery (GO:1904377)	1/51	0.00496144190624132	0.00863658405901267	347.851485148515	1845.72045946334	SORBS1	GO_Biological_Process_2023	OL	up_up
gs_ind_0	Positive Regulation Of Protein Localization To Membrane (GO:1905477)	1/79	0.00767750770032512	0.0110726404102949	223.624203821656	1088.92918322726	SORBS1	GO_Biological_Process_2023	OL	up_up
gs_ind_0	Positive Regulation Of Protein Localization To Plasma Membrane (GO:1903078)	1/51	0.00496144190624132	0.00863658405901267	347.851485148515	1845.72045946334	SORBS1	GO_Biological_Process_2023	OL	up_up
gs_ind_0	Positive Regulation Of Signal Transduction (GO:0009967)	1/266	0.0256746459488147	0.0268157413243176	65.816787732042	241.037617288286	SORBS1	GO_Biological_Process_2023	OL	up_up
gs_ind_0	Regulation Of Axon Extension (GO:0030516)	1/35	0.00340690319362526	0.00823467069947347	509.372670807453	2894.23083880124	MAG	GO_Biological_Process_2023	OL	up_up
gs_ind_0	Regulation Of Glucose Import (GO:0046324)	1/36	0.00350411519126531	0.00823467069947347	495.012072434608	2798.70778529207	SORBS1	GO_Biological_Process_2023	OL	up_up
gs_ind_0	Regulation Of Glycogen Biosynthetic Process (GO:0005979)	1/25	0.00243439197913207	0.00823467069947347	717.454810495627	4317.68484431134	SORBS1	GO_Biological_Process_2023	OL	up_up
gs_ind_0	Regulation Of Insulin Receptor Signaling Pathway (GO:0046626)	1/44	0.0042815551683634	0.00863658405901267	403.896551724138	2202.6251983703	SORBS1	GO_Biological_Process_2023	OL	up_up
gs_ind_0	Regulation Of Lipid Biosynthetic Process (GO:0046890)	1/28	0.00272622004410274	0.00823467069947347	639.14025974026	3774.0204782013	SORBS1	GO_Biological_Process_2023	OL	up_up
gs_ind_0	Regulation Of Neuron Apoptotic Process (GO:0043523)	1/105	0.0101945864514229	0.0129498800869426	167.879015721121	769.87611624393	MAG	GO_Biological_Process_2023	OL	up_up
gs_ind_0	Regulation Of Neuron Projection Development (GO:0010975)	1/174	0.0168513111709532	0.0184188750008094	100.944009880609	412.187381946382	MAG	GO_Biological_Process_2023	OL	up_up
gs_ind_0	Regulation Of Protein Localization To Plasma Membrane (GO:1903076)	1/80	0.00777440709659	0.0110726404102949	220.805929919137	1072.43631352622	SORBS1	GO_Biological_Process_2023	OL	up_up
gs_ind_0	Response To Insulin (GO:0032868)	1/79	0.00767750770032512	0.0110726404102949	223.624203821656	1088.92918322726	SORBS1	GO_Biological_Process_2023	OL	up_up
gs_ind_0	Stress Fiber Assembly (GO:0043149)	1/14	0.00136380774931788	0.00823467069947347	1302.39682539683	8592.53007332312	SORBS1	GO_Biological_Process_2023	OL	up_up
gs_ind_0	Transmembrane Receptor Protein Tyrosine Kinase Signaling Pathway (GO:0007169)	1/284	0.0273939800042549	0.0279895013086953	61.6107331821618	221.640422945187	SORBS1	GO_Biological_Process_2023	OL	up_up
gs_ind_0	RNA Binding (GO:0003723)	13/1395	3.34998556230942e-06	0.000438848108662535	5.64219849262813	71.1286829206702	ADARB2;PPARGC1B;SPPL2B;RBFOX3;QKI;SRSF11;CELF4;SREK1;CHD3;SRRM2;PRRC2C;PNN;N4BP1	GO_Molecular_Function_2023	L2_L3	up_down
gs_ind_0	mRNA Binding (GO:0003729)	5/282	0.000247267663919642	0.0161960319867365	10.5406465288818	87.5404820726304	RBFOX3;QKI;CELF4;SRRM2;N4BP1	GO_Molecular_Function_2023	L2_L3	up_down
gs_ind_0	Axonogenesis (GO:0007409)	4/187	0.000528043591850415	0.0377225808528061	12.9034543376989	97.3737467318663	CNTN6;BRSK1;SCN1B;DCC	GO_Biological_Process_2023	L2_L3	up_down
gs_ind_0	Inorganic Cation Transmembrane Transport (GO:0098662)	5/284	0.00025544132965899	0.0370380187589245	10.4647070515744	86.5694753999293	SCN1B;SLC6A7;ASIC2;ATP6V0A1;SLC39A11	GO_Biological_Process_2023	L2_L3	up_down
gs_ind_0	Monoatomic Cation Transmembrane Transport (GO:0098655)	5/281	0.000243256236409286	0.0370380187589245	10.5790282357669	88.0322747750833	SCN1B;SLC6A7;ASIC2;ATP6V0A1;SLC39A11	GO_Biological_Process_2023	L2_L3	up_down
gs_ind_0	Neuron Projection Morphogenesis (GO:0048812)	4/146	0.00020668077555977	0.0370380187589245	16.6327334465195	141.117684223943	DCC;BRSK1;SRGAP3;DNM2	GO_Biological_Process_2023	L2_L3	up_down
gs_ind_0	Positive Regulation Of Cold-Induced Thermogenesis (GO:0120162)	3/98	0.000984067326594941	0.0377225808528061	19.0793010304465	132.101574359017	PTH2R;PPARGC1B;PER2	GO_Biological_Process_2023	L2_L3	up_down
gs_ind_0	Positive Regulation Of GTPase Activity (GO:0043547)	4/231	0.0011587650373922	0.0410024551692625	10.3966111308047	70.2852547118375	RAP1GAP;RALBP1;SRGAP3;RGL1	GO_Biological_Process_2023	L2_L3	up_down
gs_ind_0	Positive Regulation Of Hydrolase Activity (GO:0051345)	4/173	0.000393919122884335	0.0370380187589245	13.9740222666286	109.547460250211	RAP1GAP;RALBP1;SRGAP3;RGL1	GO_Biological_Process_2023	L2_L3	up_down
gs_ind_0	Positive Regulation Of Metabolic Process (GO:0009893)	3/108	0.00130233246211684	0.0427909237552675	17.2666103178676	114.712425035923	PTH2R;PPARGC1B;PER2	GO_Biological_Process_2023	L2_L3	up_down
gs_ind_0	Regulation Of Defense Response (GO:0031347)	3/97	0.000955294644732105	0.0377225808528061	19.2816702052371	134.074915157393	N4BP1;BRD4;TRAF3	GO_Biological_Process_2023	L2_L3	up_down
gs_ind_0	Regulation Of GTPase Activity (GO:0043087)	4/211	0.000828927581092056	0.0377225808528061	11.404290711232	80.9177507219971	RAP1GAP;RALBP1;SRGAP3;RGL1	GO_Biological_Process_2023	L2_L3	up_down
gs_ind_0	Regulation Of Neuron Migration (GO:2001222)	2/29	0.00150877672296822	0.0462691528376922	46.809033733562	304.092831503232	SRGAP3;NSMF	GO_Biological_Process_2023	L2_L3	up_down
gs_ind_0	Regulation Of Neuron Projection Development (GO:0010975)	4/174	0.000402587160423093	0.0370380187589245	13.8917226374042	108.599916122071	DCC;BRSK1;SCN1B;PTPN9	GO_Biological_Process_2023	L2_L3	up_down
gs_ind_0	Regulation Of Response To Biotic Stimulus (GO:0002831)	2/31	0.00172361755683388	0.049554004758974	43.6334079522439	277.653772347008	N4BP1;TRAF3	GO_Biological_Process_2023	L2_L3	up_down
gs_ind_0	Regulation Of mRNA Splicing, Via Spliceosome (GO:0048024)	3/94	0.000872197220489471	0.0377225808528061	19.9153179492534	140.293357504665	CELF4;RBFOX3;QKI	GO_Biological_Process_2023	L2_L3	up_down
gs_ind_0	Sodium Ion Transmembrane Transport (GO:0035725)	3/82	0.00058612538621442	0.0377225808528061	22.9281336377839	170.630639095539	SLC6A7;ASIC2;SCN1B	GO_Biological_Process_2023	L2_L3	up_down
gs_ind_0	Sodium Ion Transport (GO:0006814)	3/89	0.000744191112050868	0.0377225808528061	21.0690696218843	151.764989563207	SLC6A7;ASIC2;SCN1B	GO_Biological_Process_2023	L2_L3	up_down
gs_ind_0	Adherens Junction (GO:0005912)	2/149	0.00802250951038973	0.0367510365820023	19.5075196944378	94.133614306154	CYTH3;CTNNA3	GO_Cellular_Component_2023	IN-VIP	up_down
gs_ind_0	Apical Dendrite (GO:0097440)	1/9	0.0080852280480405	0.0367510365820023	198.215149073328	954.94441010525	MAP1B	GO_Cellular_Component_2023	IN-VIP	up_down
gs_ind_0	Asymmetric, Glutamatergic, Excitatory Synapse (GO:0098985)	1/5	0.0044996765064544	0.0353169949134738	374.442922374429	2023.39585649937	SHISA6	GO_Cellular_Component_2023	IN-VIP	up_down
gs_ind_0	Autolysosome (GO:0044754)	1/9	0.0080852280480405	0.0367510365820023	198.215149073328	954.94441010525	MAP1LC3A	GO_Cellular_Component_2023	IN-VIP	up_down
gs_ind_0	Axon (GO:0030424)	3/205	0.00084186732796286	0.0140311221327143	20.4419037394883	144.726391514642	CNTN6;MAP1B;MAP1A	GO_Cellular_Component_2023	IN-VIP	up_down
gs_ind_0	Collagen-Containing Extracellular Matrix (GO:0062023)	4/372	0.000346277376525288	0.0086569344131322	14.8134834646307	118.037842372223	FBN2;COL25A1;COL15A1;FREM1	GO_Cellular_Component_2023	IN-VIP	up_down
gs_ind_0	Dendrite (GO:0030425)	3/270	0.00185422772796114	0.0227446574527977	15.450060950833	97.185317374667	PRKCG;MAP1B;MAP1A	GO_Cellular_Component_2023	IN-VIP	up_down
gs_ind_0	Dendritic Spine Membrane (GO:0032591)	1/7	0.00629402576909213	0.0367510365820023	259.217070600632	1313.75213332098	SHISA6	GO_Cellular_Component_2023	IN-VIP	up_down
gs_ind_0	Early Endosome Membrane (GO:0031901)	2/116	0.00494437928788633	0.0353169949134738	25.1500707300572	133.534397242351	OSBPL6;ZFYVE28	GO_Cellular_Component_2023	IN-VIP	up_down
gs_ind_0	Glutamatergic Synapse (GO:0098978)	2/78	0.00227446574527977	0.0227446574527977	37.6778974500598	229.308064103703	DLGAP2;SHISA6	GO_Cellular_Component_2023	IN-VIP	up_down
gs_ind_0	Microfibril (GO:0001527)	1/11	0.0098732887095224	0.0411387029563433	160.452054794521	740.955118458784	FBN2	GO_Cellular_Component_2023	IN-VIP	up_down
gs_ind_0	Microtubule (GO:0005874)	2/185	0.0121349824363805	0.0466730093706942	15.6666154967955	69.1158261545693	MAP1B;MAP1A	GO_Cellular_Component_2023	IN-VIP	up_down
gs_ind_0	Neuron Projection (GO:0043005)	5/557	0.000137690065483541	0.00688450327417706	12.3909084580578	110.161437329594	CNTN6;MAP1B;RPH3A;MAP1A;PRKCG	GO_Cellular_Component_2023	IN-VIP	up_down
gs_ind_0	Secondary Lysosome (GO:0005767)	1/15	0.0134400066005454	0.0480000235733765	116.178082191781	500.671705191601	MAP1LC3A	GO_Cellular_Component_2023	IN-VIP	up_down
gs_ind_0	Actin Binding (GO:0003779)	2/183	0.0118866974065792	0.0474092255683335	15.8400263842005	70.2083091907251	MAP1B;MAP1A	GO_Molecular_Function_2023	IN-VIP	up_down
gs_ind_0	C2H2 Zinc Finger Domain Binding (GO:0070742)	1/11	0.0098732887095224	0.0419614770154702	160.452054794521	740.955118458784	SRRM2	GO_Molecular_Function_2023	IN-VIP	up_down
gs_ind_0	Inositol 1,4,5 Trisphosphate Binding (GO:0070679)	1/10	0.00897965074592324	0.0419614770154702	177.346070656092	835.795549117233	RPH3A	GO_Molecular_Function_2023	IN-VIP	up_down
gs_ind_0	Ionotropic Glutamate Receptor Binding (GO:0035255)	1/11	0.0098732887095224	0.0419614770154702	160.452054794521	740.955118458784	SHISA6	GO_Molecular_Function_2023	IN-VIP	up_down
gs_ind_0	Ligand-Gated Sodium Channel Activity (GO:0015280)	1/11	0.0098732887095224	0.0419614770154702	160.452054794521	740.955118458784	ASIC2	GO_Molecular_Function_2023	IN-VIP	up_down
gs_ind_0	Microtubule Binding (GO:0008017)	3/238	0.00129341395081159	0.0293173828850627	17.563217329764	116.803651410293	MAP1B;MAP1A;MAP1LC3A	GO_Molecular_Function_2023	IN-VIP	up_down
gs_ind_0	Phosphate Ion Binding (GO:0042301)	1/9	0.0080852280480405	0.0419614770154702	198.215149073328	954.94441010525	RPH3A	GO_Molecular_Function_2023	IN-VIP	up_down
gs_ind_0	Phosphatidylinositol Binding (GO:0035091)	2/106	0.00414864850780089	0.0419614770154702	27.5635150616618	151.185126486729	PITPNM2;RPH3A	GO_Molecular_Function_2023	IN-VIP	up_down
gs_ind_0	Phosphatidylinositol Phosphate Binding (GO:1901981)	3/109	0.000132562710466303	0.00450713215585431	38.9598557528747	347.851308687172	RPH3A;CYTH3;ZFYVE28	GO_Molecular_Function_2023	IN-VIP	up_down
gs_ind_0	Phosphatidylinositol Transfer Activity (GO:0008526)	1/9	0.0080852280480405	0.0419614770154702	198.215149073328	954.94441010525	PITPNM2	GO_Molecular_Function_2023	IN-VIP	up_down
gs_ind_0	Protein Kinase C Activity (GO:0004697)	1/14	0.0125495008857353	0.0474092255683335	124.786910197869	546.32637502776	PRKCG	GO_Molecular_Function_2023	IN-VIP	up_down
gs_ind_0	RNA Binding (GO:0003723)	9/1395	3.10652180519858e-06	0.000211243482753504	9.5250631085467	120.796915572603	DDX50;SRSF11;DDX17;CELF4;SREK1;SRRM2;PRRC2C;DDX24;HNRNPDL	GO_Molecular_Function_2023	IN-VIP	up_down
gs_ind_0	Tubulin Binding (GO:0015631)	3/319	0.00297202199784049	0.0404194991706307	13.0424021796369	75.8873833788187	MAP1B;MAP1A;MAP1LC3A	GO_Molecular_Function_2023	IN-VIP	up_down
gs_ind_0	UDP-xylosyltransferase Activity (GO:0035252)	1/8	0.00719001994593003	0.0419614770154702	224.649315068493	1108.65814830911	LARGE1	GO_Molecular_Function_2023	IN-VIP	up_down
gs_ind_0	Xylosyltransferase Activity (GO:0042285)	1/7	0.00629402576909213	0.0419614770154702	259.217070600632	1313.75213332098	LARGE1	GO_Molecular_Function_2023	IN-VIP	up_down
gs_ind_0	mRNA Binding (GO:0003729)	3/282	0.00209800696801279	0.0356661184562175	14.7823753597262	91.1594711687681	CELF4;SRRM2;DDX17	GO_Molecular_Function_2023	IN-VIP	up_down
gs_ind_0	poly(G) Binding (GO:0034046)	1/7	0.00629402576909213	0.0419614770154702	259.217070600632	1313.75213332098	HNRNPDL	GO_Molecular_Function_2023	IN-VIP	up_down
gs_ind_0	rDNA Binding (GO:0000182)	1/5	0.0044996765064544	0.0419614770154702	374.442922374429	2023.39585649937	ASIC2	GO_Molecular_Function_2023	IN-VIP	up_down
gs_ind_0	Alternative mRNA Splicing, Via Spliceosome (GO:0000380)	2/16	9.41417716108839e-05	0.0160768872668613	199.084507042254	1845.65447212327	CELF4;DDX17	GO_Biological_Process_2023	IN-VIP	up_down
gs_ind_0	Axonogenesis (GO:0007409)	3/187	0.000645249057750259	0.0223440252039115	22.4461333019127	164.886471055568	CNTN6;MAP1B;MAP1A	GO_Biological_Process_2023	IN-VIP	up_down
gs_ind_0	Cell Morphogenesis Involved In Neuron Differentiation (GO:0048667)	2/77	0.00221740177310161	0.0473717651526254	38.1778751982091	233.320997248869	MAP1B;MAP1A	GO_Biological_Process_2023	IN-VIP	up_down
gs_ind_0	Chemical Synaptic Transmission (GO:0007268)	3/273	0.00191341112309372	0.0449651613927024	15.2775857912079	95.6203882651205	SHISA6;DLGAP2;ASIC2	GO_Biological_Process_2023	IN-VIP	up_down
gs_ind_0	Negative Regulation Of Proteasomal Protein Catabolic Process (GO:1901799)	2/39	0.000573780940337832	0.0223440252039115	76.9361502347418	574.194713525307	PRKCG;MAP1A	GO_Biological_Process_2023	IN-VIP	up_down
gs_ind_0	Regulation Of Alternative mRNA Splicing, Via Spliceosome (GO:0000381)	2/53	0.00105858876035106	0.0276409287425	56.0023246273759	383.661768099986	CELF4;DDX17	GO_Biological_Process_2023	IN-VIP	up_down
gs_ind_0	Regulation Of Microtubule Depolymerization (GO:0031114)	2/24	0.000215544092336522	0.0160768872668613	128.273865414711	1082.93223459326	MAP1B;MAP1A	GO_Biological_Process_2023	IN-VIP	up_down
gs_ind_0	Regulation Of Microtubule Polymerization Or Depolymerization (GO:0031110)	2/27	0.000273649144967852	0.0160768872668613	113.174537420602	928.445851749623	MAP1B;MAP1A	GO_Biological_Process_2023	IN-VIP	up_down
gs_ind_0	Regulation Of Neurotransmitter Receptor Activity (GO:0099601)	2/42	0.000665566708201619	0.0223440252039115	71.2319596591897	521.052644951457	DLGAP2;SHISA6	GO_Biological_Process_2023	IN-VIP	up_down
gs_ind_0	Regulation Of Supramolecular Fiber Organization (GO:1902903)	2/23	0.00019769435892653	0.0160768872668613	134.243367179823	1144.93326763835	MAP1B;MAP1A	GO_Biological_Process_2023	IN-VIP	up_down
gs_ind_0	mRNA Splicing, Via Spliceosome (GO:0000398)	3/210	0.00090250396882509	0.026511054084237	19.9468831849136	139.834382604439	CELF4;SRRM2;DDX17	GO_Biological_Process_2023	IN-VIP	up_down
gs_ind_0	Neuron Projection (GO:0043005)	8/557	7.85526732216144e-05	0.00856224138115597	6.61164310026912	62.4915392375459	RGS12;RASGRF1;CNTN6;HRH2;GABRA3;RGS7BP;NFASC;CNTN5	GO_Cellular_Component_2023	L5_L6-CC	up_down
gs_ind_0	Cell Adhesion Mediator Activity (GO:0098631)	3/28	4.66631610097998e-05	0.00370972130027909	56.4407330771504	562.858345785302	CNTN6;NFASC;CNTN5	GO_Molecular_Function_2023	L5_L6-CC	up_down
gs_ind_0	Cell-Cell Adhesion Mediator Activity (GO:0098632)	3/43	0.000171089103916508	0.00544063350454496	35.5237297599107	308.108891133261	CNTN6;NFASC;CNTN5	GO_Molecular_Function_2023	L5_L6-CC	up_down
gs_ind_0	RNA Binding (GO:0003723)	15/1395	1.89110479102467e-06	0.000300685661772922	5.07632017385005	66.8975206845521	ADARB2;RBM25;PPARGC1B;SPPL2B;RBFOX3;KHDRBS1;SRSF11;PRPF38B;CELF4;SREK1;SRRM2;PNN;N4BP1;NOL4;BICC1	GO_Molecular_Function_2023	L5_L6-CC	up_down
gs_ind_0	Sodium Channel Activity (GO:0005272)	3/37	0.000108891537128496	0.00432843860085772	41.7078872623989	380.591071265767	SCN1A;SCN1B;ASIC2	GO_Molecular_Function_2023	L5_L6-CC	up_down
gs_ind_0	Voltage-Gated Sodium Channel Activity (GO:0005248)	2/19	0.0010173867967567	0.0269607501140526	58.1712864250178	400.830290557695	SCN1A;SCN1B	GO_Molecular_Function_2023	L5_L6-CC	up_down
gs_ind_0	mRNA Binding (GO:0003729)	6/282	7.73386783452089e-05	0.00409894995229607	9.90618294933898	93.7849679095693	RBM25;RBFOX3;KHDRBS1;CELF4;SRRM2;N4BP1	GO_Molecular_Function_2023	L5_L6-CC	up_down
gs_ind_0	Anterograde Trans-Synaptic Signaling (GO:0098916)	4/199	0.00157314238647269	0.0405597145729697	9.52158334090644	61.4587748914097	SST;HRH2;LRP6;ASIC2	GO_Biological_Process_2023	L5_L6-CC	up_down
gs_ind_0	Axon Guidance (GO:0007411)	4/148	0.000524482525074237	0.0239244721053094	12.8982663832926	97.4218758013654	CNTN6;SCN1B;CNTN5;NFASC	GO_Biological_Process_2023	L5_L6-CC	up_down
gs_ind_0	Axonogenesis (GO:0007409)	5/187	0.000108402193427786	0.00999729740766223	12.5983421145065	115.018608221252	CNTN6;SCN1B;BRSK1;NFASC;CNTN5	GO_Biological_Process_2023	L5_L6-CC	up_down
gs_ind_0	Cardiac Muscle Cell Contraction (GO:0086003)	2/18	0.0009117701560707	0.0292680236694484	61.6983265490728	431.895851385173	SCN1A;SCN1B	GO_Biological_Process_2023	L5_L6-CC	up_down
gs_ind_0	Cell Cycle G2/M Phase Transition (GO:0044839)	3/40	0.00013771432964663	0.0102080746850564	38.3684422110553	341.108078057316	BRSK1;KHDRBS1;DNM2	GO_Biological_Process_2023	L5_L6-CC	up_down
gs_ind_0	Central Nervous System Development (GO:0007417)	5/282	0.000715122166953359	0.0262804320846641	8.26608454608455	59.8717229144946	CNTN6;CHD8;ASIC2;NFASC;CNTN5	GO_Biological_Process_2023	L5_L6-CC	up_down
gs_ind_0	Chemical Synaptic Transmission (GO:0007268)	6/273	6.46996872300707e-05	0.00959172863185798	10.2417413200329	98.7893192570116	HRH2;BRSK1;LRP6;ASIC2;GABRA3;SST	GO_Biological_Process_2023	L5_L6-CC	up_down
gs_ind_0	G2/M Transition Of Mitotic Cell Cycle (GO:0000086)	3/38	0.000118011942417598	0.00999729740766223	40.5320263288272	366.60102096189	BRSK1;KHDRBS1;DNM2	GO_Biological_Process_2023	L5_L6-CC	up_down
gs_ind_0	Inorganic Cation Transmembrane Transport (GO:0098662)	5/284	0.000738145864270428	0.0262804320846641	8.20653181046741	59.180329955815	SCN1B;SLC6A7;ASIC2;ATP6V0A1;SLC24A4	GO_Biological_Process_2023	L5_L6-CC	up_down
gs_ind_0	Macromolecule Modification (GO:0043412)	3/80	0.00106563276736376	0.0300914395736528	18.5472199708218	126.94063269443	UBE2D2;ST3GAL1;MSRA	GO_Biological_Process_2023	L5_L6-CC	up_down
gs_ind_0	Monoatomic Cation Transmembrane Transport (GO:0098655)	5/281	0.000703813949070235	0.0262804320846641	8.29618398479158	60.221970621972	SCN1B;SLC6A7;ASIC2;ATP6V0A1;SLC24A4	GO_Biological_Process_2023	L5_L6-CC	up_down
gs_ind_0	Negative Regulation Of Nucleic Acid-Templated Transcription (GO:1903507)	6/455	0.00098711715579927	0.0292680236694484	6.06764568576484	41.9924879340952	NCOR2;CHD8;PER2;KHDRBS1;RSF1;LANCL2	GO_Biological_Process_2023	L5_L6-CC	up_down
gs_ind_0	Neuron Projection Guidance (GO:0097485)	4/124	0.000268331495797818	0.0152173575144151	15.4763148471892	127.26618514745	CNTN6;SCN1B;CNTN5;NFASC	GO_Biological_Process_2023	L5_L6-CC	up_down
gs_ind_0	Peripheral Nervous System Development (GO:0007422)	2/20	0.00112859926828226	0.0304208802768808	55.0255479359957	373.44617821236	NFASC;ASIC2	GO_Biological_Process_2023	L5_L6-CC	up_down
gs_ind_0	Positive Regulation Of Hydrolase Activity (GO:0051345)	4/173	0.000939489105146617	0.0292680236694484	10.9891289699474	76.5961447171005	RASGRF1;RAP1GAP;RALBP1;RGL1	GO_Biological_Process_2023	L5_L6-CC	up_down
gs_ind_0	Protein Modification Process (GO:0036211)	8/709	0.000402027779477173	0.0198668727691636	5.15955228214672	40.3424844406126	PRKG1;WNK2;BRSK1;MSRA;BIRC6;PPP2R5C;UBE2D2;ST3GAL1	GO_Biological_Process_2023	L5_L6-CC	up_down
gs_ind_0	Regulation Of Alternative mRNA Splicing, Via Spliceosome (GO:0000381)	4/53	9.58692928401889e-06	0.0028425245327116	37.740193816336	436.092087954897	CELF4;RBFOX3;RBM25;KHDRBS1	GO_Biological_Process_2023	L5_L6-CC	up_down
gs_ind_0	Regulation Of DNA-templated Transcription (GO:0006355)	14/1917	0.000282278132645137	0.0152173575144151	3.36011272722416	27.4609167051987	NCOR2;PPARGC1B;CHD8;PER2;KHDRBS1;BRD4;LRP6;ASIC2;LANCL2;DNM2;RSF1;MAMLD1;USF2;GON4L	GO_Biological_Process_2023	L5_L6-CC	up_down
gs_ind_0	Regulation Of Defense Response (GO:0031347)	3/97	0.00185485847046659	0.0458304613744454	15.2043551088777	95.6345860110901	N4BP1;BRD4;TRAF3	GO_Biological_Process_2023	L5_L6-CC	up_down
gs_ind_0	Regulation Of GTPase Activity (GO:0043087)	5/211	0.000190338023887687	0.0125411609072665	11.1275718631651	95.3266699547337	RASGRF1;PRKG1;RAP1GAP;RGL1;RALBP1	GO_Biological_Process_2023	L5_L6-CC	up_down
gs_ind_0	Regulation Of Hydrolase Activity (GO:0051336)	3/71	0.000753401931600826	0.0262804320846641	20.988702637274	150.927907338364	RAP1GAP;RALBP1;PRKG1	GO_Biological_Process_2023	L5_L6-CC	up_down
gs_ind_0	Regulation Of mRNA Splicing, Via Spliceosome (GO:0048024)	4/94	9.23407964660587e-05	0.00999729740766223	20.621729253723	191.576370320311	CELF4;RBFOX3;KHDRBS1;RBM25	GO_Biological_Process_2023	L5_L6-CC	up_down
gs_ind_0	Sodium Ion Transmembrane Transport (GO:0035725)	4/82	5.41856625799618e-05	0.00959172863185798	23.7810792460151	233.603781909899	SLC6A7;SLC24A4;ASIC2;SCN1B	GO_Biological_Process_2023	L5_L6-CC	up_down
gs_ind_0	Sodium Ion Transport (GO:0006814)	5/89	3.02032081158632e-06	0.00179105024127069	27.2748596571082	346.667489371396	SCN1A;SCN1B;SLC6A7;ASIC2;SLC24A4	GO_Biological_Process_2023	L5_L6-CC	up_down
gs_ind_0	Asymmetric Synapse (GO:0032279)	4/133	1.17913185958723e-05	0.000406800491557595	35.9546942964664	408.019156557066	NETO2;SHANK2;HOMER1;SHISA6	GO_Cellular_Component_2023	IN-SV2C	up_down
gs_ind_0	Asymmetric, Glutamatergic, Excitatory Synapse (GO:0098985)	1/5	0.0052278249512094	0.0400799912926054	321.533333333333	1689.25895463172	SHISA6	GO_Cellular_Component_2023	IN-SV2C	up_down
gs_ind_0	Dendrite (GO:0030425)	3/270	0.00286083635585909	0.0264027771994478	13.1592246452059	77.0688580696462	HOMER1;MAP1A;TRIM9	GO_Cellular_Component_2023	IN-SV2C	up_down
gs_ind_0	Glutamatergic Synapse (GO:0098978)	2/78	0.00306119155935626	0.0264027771994478	32.2257658083314	186.553380501613	DLGAP2;SHISA6	GO_Cellular_Component_2023	IN-SV2C	up_down
gs_ind_0	Intercalated Disc (GO:0014704)	2/31	0.000489036122350885	0.00674869848844221	83.6644884623239	637.780603568748	DLG1;CTNNA3	GO_Cellular_Component_2023	IN-SV2C	up_down
gs_ind_0	Neuron Projection (GO:0043005)	6/557	2.42113319817098e-05	0.000556860635579327	12.7127349652463	135.119716082681	CNTN6;SHANK2;HOMER1;MAP1A;DLG1;TRIM9	GO_Cellular_Component_2023	IN-SV2C	up_down
gs_ind_0	Postsynaptic Density (GO:0014069)	5/151	5.42374352978828e-07	3.74238303555391e-05	39.8376401755241	574.749960011237	SHANK2;HOMER1;DLG1;SHISA6;NETO2	GO_Cellular_Component_2023	IN-SV2C	up_down
gs_ind_0	Precatalytic Spliceosome (GO:0071011)	2/52	0.00137521559638694	0.0158149793584498	48.8482643445067	321.868285176632	SRRM2;PRPF38B	GO_Cellular_Component_2023	IN-SV2C	up_down
gs_ind_0	Synaptic Membrane (GO:0097060)	2/31	0.000489036122350885	0.00674869848844221	83.6644884623239	637.780603568748	DLG1;SHISA6	GO_Cellular_Component_2023	IN-SV2C	up_down
gs_ind_0	G Protein-Coupled Glutamate Receptor Binding (GO:0035256)	1/5	0.0052278249512094	0.0478830595695049	321.533333333333	1689.25895463172	HOMER1	GO_Molecular_Function_2023	IN-SV2C	up_down
gs_ind_0	Glutamate Receptor Binding (GO:0035254)	4/18	3.1608835274345e-09	2.71835983359367e-07	322.016150152772	6302.63348634678	NETO2;SHANK2;HOMER1;SHISA6	GO_Molecular_Function_2023	IN-SV2C	up_down
gs_ind_0	Guanylate Kinase Activity (GO:0004385)	1/8	0.00835169643654155	0.0478830595695049	192.905882352941	923.110704486205	DLG1	GO_Molecular_Function_2023	IN-SV2C	up_down
gs_ind_0	Ionotropic Glutamate Receptor Binding (GO:0035255)	3/11	1.75707896987075e-07	7.55543957044425e-06	416.761801016703	6482.49763552617	NETO2;SHANK2;SHISA6	GO_Molecular_Function_2023	IN-SV2C	up_down
gs_ind_0	P-type Calcium Transporter Activity (GO:0005388)	1/8	0.00835169643654155	0.0478830595695049	192.905882352941	923.110704486205	ATP2B1	GO_Molecular_Function_2023	IN-SV2C	up_down
gs_ind_0	Phosphatidylcholine Transporter Activity (GO:0008525)	2/17	0.000144368360880205	0.00248313580713953	159.286824718228	1408.59608346075	PITPNM2;PITPNC1	GO_Molecular_Function_2023	IN-SV2C	up_down
gs_ind_0	Phosphatidylinositol Binding (GO:0035091)	2/106	0.00556860563803829	0.0478830595695049	23.5749697354009	122.368487583197	PITPNM2;PITPNC1	GO_Molecular_Function_2023	IN-SV2C	up_down
gs_ind_0	Phosphatidylinositol Transfer Activity (GO:0008526)	2/9	3.84192413904666e-05	0.000826013689895031	329.25702811245	3347.54044855064	PITPNM2;PITPNC1	GO_Molecular_Function_2023	IN-SV2C	up_down
gs_ind_0	Phospholipid Transfer Activity (GO:0120014)	2/23	0.000267497394704873	0.00383412932410318	114.817876155786	944.537860350925	PITPNM2;PITPNC1	GO_Molecular_Function_2023	IN-SV2C	up_down
gs_ind_0	RNA Binding (GO:0003723)	9/1395	1.17221885796624e-05	0.000336036072616988	7.867338779222	89.3259773294454	PRPF38B;SRSF11;DDX17;CELF4;SREK1;SRRM2;PRRC2C;DDX24;HNRNPDL	GO_Molecular_Function_2023	IN-SV2C	up_down
gs_ind_0	UDP-xylosyltransferase Activity (GO:0035252)	1/8	0.00835169643654155	0.0478830595695049	192.905882352941	923.110704486205	LARGE1	GO_Molecular_Function_2023	IN-SV2C	up_down
gs_ind_0	Xylosyltransferase Activity (GO:0042285)	1/7	0.00731147207439214	0.0478830595695049	222.589140271493	1094.76253857698	LARGE1	GO_Molecular_Function_2023	IN-SV2C	up_down
gs_ind_0	mRNA Binding (GO:0003729)	3/282	0.00323278386139936	0.0397170588686207	12.5905386603061	72.1993314016457	CELF4;SRRM2;DDX17	GO_Molecular_Function_2023	IN-SV2C	up_down
gs_ind_0	poly(G) Binding (GO:0034046)	1/7	0.00731147207439214	0.0478830595695049	222.589140271493	1094.76253857698	HNRNPDL	GO_Molecular_Function_2023	IN-SV2C	up_down
gs_ind_0	rDNA Binding (GO:0000182)	1/5	0.0052278249512094	0.0478830595695049	321.533333333333	1689.25895463172	ASIC2	GO_Molecular_Function_2023	IN-SV2C	up_down
gs_ind_0	Alternative mRNA Splicing, Via Spliceosome (GO:0000380)	2/16	0.000127468666683051	0.0189928313357746	170.276277523889	1526.97635312987	CELF4;DDX17	GO_Biological_Process_2023	IN-SV2C	up_down
gs_ind_0	Anterograde Trans-Synaptic Signaling (GO:0098916)	3/199	0.00120120122604578	0.0315845263554389	17.9451826720699	120.671182161154	HOMER1;DLG1;ASIC2	GO_Biological_Process_2023	IN-SV2C	up_down
gs_ind_0	Calcium Ion Transmembrane Transport (GO:0070588)	2/80	0.00321696606500232	0.0479327943685345	31.4031923873839	180.232862715879	ATP2B1;RYR3	GO_Biological_Process_2023	IN-SV2C	up_down
gs_ind_0	Chemical Synaptic Transmission (GO:0007268)	5/273	9.82642498476081e-06	0.00439241196818808	21.6714551742485	249.881313349569	DLGAP2;HOMER1;DLG1;SHISA6;ASIC2	GO_Biological_Process_2023	IN-SV2C	up_down
gs_ind_0	Epithelial To Mesenchymal Transition (GO:0001837)	2/47	0.0011248515901325	0.0314255412993266	54.2228253674037	368.178632739964	IGF1;DDX17	GO_Biological_Process_2023	IN-SV2C	up_down
gs_ind_0	Glycoprotein Biosynthetic Process (GO:0009101)	2/79	0.00313862171188895	0.0479327943685345	31.8091721725612	183.347162499207	LARGE1;IGF1	GO_Biological_Process_2023	IN-SV2C	up_down
gs_ind_0	Inositol Lipid-Mediated Signaling (GO:0048017)	2/33	0.000554554630725842	0.0293929057686674	78.3486326257411	587.406747370006	PITPNM2;IGF1	GO_Biological_Process_2023	IN-SV2C	up_down
gs_ind_0	Learning (GO:0007612)	2/43	0.000942131316468185	0.0293929057686674	59.4549281463202	414.244238438298	SHANK2;MAP1A	GO_Biological_Process_2023	IN-SV2C	up_down
gs_ind_0	Mesenchymal Cell Differentiation (GO:0048762)	2/54	0.00148214306128122	0.0318028695881464	46.9850831899025	306.073340464682	IGF1;DDX17	GO_Biological_Process_2023	IN-SV2C	up_down
gs_ind_0	Muscle Organ Development (GO:0007517)	2/58	0.00170753662218236	0.0318028695881464	43.6544407719373	278.196808323457	LARGE1;IGF1	GO_Biological_Process_2023	IN-SV2C	up_down
gs_ind_0	Phosphatidylinositol-Mediated Signaling (GO:0048015)	2/62	0.00194820964839297	0.0348339885132663	40.7642138803146	254.403118246031	PITPNM2;IGF1	GO_Biological_Process_2023	IN-SV2C	up_down
gs_ind_0	Positive Regulation Of Biomineral Tissue Development (GO:0070169)	2/43	0.000942131316468185	0.0293929057686674	59.4549281463202	414.244238438298	ATP2B1;FBN2	GO_Biological_Process_2023	IN-SV2C	up_down
gs_ind_0	Positive Regulation Of Bone Mineralization (GO:0030501)	2/38	0.000735905653115973	0.0293929057686674	67.6076910381251	487.74951009584	ATP2B1;FBN2	GO_Biological_Process_2023	IN-SV2C	up_down
gs_ind_0	Positive Regulation Of Cellular Process (GO:0048522)	4/592	0.00338761135799701	0.048847170226602	7.82301065786219	44.4943918298775	SHANK2;MAP1A;ASIC2;IGF1	GO_Biological_Process_2023	IN-SV2C	up_down
gs_ind_0	Positive Regulation Of Monoatomic Ion Transport (GO:0043270)	2/40	0.000815425164634249	0.0293929057686674	64.092473791269	455.812913198982	ATP2B1;DLG1	GO_Biological_Process_2023	IN-SV2C	up_down
gs_ind_0	Positive Regulation Of Ossification (GO:0045778)	2/41	0.000856672320341438	0.0293929057686674	62.4683544303797	441.179946407953	ATP2B1;FBN2	GO_Biological_Process_2023	IN-SV2C	up_down
gs_ind_0	Positive Regulation Of Osteoblast Differentiation (GO:0045669)	2/44	0.00098633911975394	0.0293929057686674	58.0545712260808	401.825314308724	FBN2;IGF1	GO_Biological_Process_2023	IN-SV2C	up_down
gs_ind_0	Protein Tetramerization (GO:0051262)	2/73	0.0026878208390233	0.0429091398229791	34.4835285196731	204.10885052308	HOMER1;RYR3	GO_Biological_Process_2023	IN-SV2C	up_down
gs_ind_0	Regulation Of Alternative mRNA Splicing, Via Spliceosome (GO:0000381)	2/53	0.00142819690055069	0.0318028695881464	47.8985846297813	313.800035044433	CELF4;DDX17	GO_Biological_Process_2023	IN-SV2C	up_down
gs_ind_0	Regulation Of Bone Mineralization (GO:0030500)	2/58	0.00170753662218236	0.0318028695881464	43.6544407719373	278.196808323457	ATP2B1;FBN2	GO_Biological_Process_2023	IN-SV2C	up_down
gs_ind_0	Regulation Of Calcium Ion Transport (GO:0051924)	2/57	0.00164975085170735	0.0318028695881464	44.4420926951047	284.746309875515	ATP2B1;HOMER1	GO_Biological_Process_2023	IN-SV2C	up_down
gs_ind_0	Regulation Of Cardiac Muscle Cell Action Potential (GO:0098901)	2/28	0.000398333000269561	0.0293929057686674	93.1427597181178	729.142221109438	DLG1;CTNNA3	GO_Biological_Process_2023	IN-SV2C	up_down
gs_ind_0	Regulation Of Cardiac Muscle Cell Contraction (GO:0086004)	2/26	0.00034293800010244	0.0293929057686674	100.751167937054	803.788876905359	DLG1;CTNNA3	GO_Biological_Process_2023	IN-SV2C	up_down
gs_ind_0	Regulation Of Cation Channel Activity (GO:2001257)	2/56	0.00159292201704597	0.0318028695881464	45.2586492760031	291.564600663242	HOMER1;DLG1	GO_Biological_Process_2023	IN-SV2C	up_down
gs_ind_0	Regulation Of Monoatomic Cation Transmembrane Transport (GO:1904062)	2/39	0.00077516893355228	0.0293929057686674	65.8032128514056	471.310877763995	HOMER1;DLG1	GO_Biological_Process_2023	IN-SV2C	up_down
gs_ind_0	Regulation Of Monoatomic Ion Transmembrane Transporter Activity (GO:0032412)	2/69	0.00240577569878184	0.0398289532353883	36.5305667112896	220.2750392311	HOMER1;SHISA6	GO_Biological_Process_2023	IN-SV2C	up_down
gs_ind_0	Regulation Of Neurotransmitter Receptor Activity (GO:0099601)	2/42	0.00089890837763786	0.0293929057686674	60.9244384947196	427.344082826241	DLGAP2;SHISA6	GO_Biological_Process_2023	IN-SV2C	up_down
gs_ind_0	Regulation Of Ventricular Cardiac Muscle Cell Action Potential (GO:0098911)	2/11	5.86179422785205e-05	0.0131011100992493	259.927076727965	2532.85153014806	DLG1;CTNNA3	GO_Biological_Process_2023	IN-SV2C	up_down
gs_ind_0	Response To Metal Ion (GO:0010038)	2/64	0.00207423661993049	0.0356609141964973	39.4578313253012	243.776877529157	HOMER1;PAM	GO_Biological_Process_2023	IN-SV2C	up_down
gs_ind_0	Skeletal System Morphogenesis (GO:0048705)	2/43	0.000942131316468185	0.0293929057686674	59.4549281463202	414.244238438298	ANKRD11;FBN2	GO_Biological_Process_2023	IN-SV2C	up_down
gs_ind_0	mRNA Splicing, Via Spliceosome (GO:0000398)	3/210	0.00140148387454632	0.0318028695881464	16.9892904953146	111.623438944318	CELF4;SRRM2;DDX17	GO_Biological_Process_2023	IN-SV2C	up_down
gs_ind_0	Cell Adhesion Mediator Activity (GO:0098631)	3/28	5.08765602970447e-05	0.00341756621111222	54.7847919655667	541.608383575637	CNTN6;NFASC;DSCAML1	GO_Molecular_Function_2023	L4	up_down
gs_ind_0	Cell-Cell Adhesion Mediator Activity (GO:0098632)	3/43	0.000186384908440555	0.00447323780257333	34.4814814814815	296.116502050151	CNTN6;NFASC;DSCAML1	GO_Molecular_Function_2023	L4	up_down
gs_ind_0	GTPase Activator Activity (GO:0005096)	4/211	0.00216429889151617	0.0311659040378328	8.7025817555938	53.3960723976664	GARNL3;RAP1GAP;RALBP1;SRGAP3	GO_Molecular_Function_2023	L4	up_down
gs_ind_0	GTPase Regulator Activity (GO:0030695)	7/423	0.000112374600239573	0.00341756621111222	7.4079073253667	67.3650840351301	GARNL3;KNDC1;RAP1GAP;ARHGEF11;RGL1;RALBP1;SRGAP3	GO_Molecular_Function_2023	L4	up_down
gs_ind_0	Protein Homodimerization Activity (GO:0042803)	8/660	0.000304361233022204	0.0062611453650282	5.38248157972296	43.5835427734314	SPPL2B;MAPK4;RAP1GAP;LRP6;DSCAML1;CORO1A;USF2;SRGAP3	GO_Molecular_Function_2023	L4	up_down
gs_ind_0	Protein Serine/Threonine Kinase Activity (GO:0004674)	5/342	0.00190837767357185	0.0305340427771496	6.58346047540077	41.2223495077996	WNK2;MAPK4;BRSK1;BRD4;MAPK11	GO_Molecular_Function_2023	L4	up_down
gs_ind_0	RNA Binding (GO:0003723)	16/1395	5.2981892369024e-07	7.62939250113945e-05	5.286631258593	76.3956837938553	ADARB2;PPARGC1B;ADK;SPPL2B;RBFOX3;CDC40;SRSF11;CELF4;SRRM4;SREK1;SRRM2;CHD3;PNN;CORO1A;N4BP1;BICC1	GO_Molecular_Function_2023	L4	up_down
gs_ind_0	Sodium Channel Activity (GO:0005272)	3/37	0.000118665493441396	0.00341756621111222	40.4841993637328	365.944855960652	SCN1A;SCN1B;ASIC2	GO_Molecular_Function_2023	L4	up_down
gs_ind_0	Voltage-Gated Sodium Channel Activity (GO:0005248)	2/19	0.00107752645931484	0.0193954762676672	56.4810213940649	385.939743205564	SCN1A;SCN1B	GO_Molecular_Function_2023	L4	up_down
gs_ind_0	mRNA Binding (GO:0003729)	6/282	9.0859195236603e-05	0.00341756621111222	9.60679527838106	89.4027539432287	RBFOX3;CDC40;CELF4;SRRM4;SRRM2;N4BP1	GO_Molecular_Function_2023	L4	up_down
gs_ind_0	Anterograde Trans-Synaptic Signaling (GO:0098916)	4/199	0.00174977020068379	0.0419215777247157	9.23947690020536	58.6547015381735	SST;HRH2;LRP6;ASIC2	GO_Biological_Process_2023	L4	up_down
gs_ind_0	Axon Guidance (GO:0007411)	4/148	0.000585070880988655	0.0258781351206521	12.5161163857024	93.1671862150054	CNTN6;SCN1B;DSCAML1;NFASC	GO_Biological_Process_2023	L4	up_down
gs_ind_0	Axonogenesis (GO:0007409)	5/187	0.000124295353062148	0.0183911290812447	12.2213725891093	109.90496981585	CNTN6;SCN1B;BRSK1;NFASC;DSCAML1	GO_Biological_Process_2023	L4	up_down
gs_ind_0	Cardiac Muscle Cell Action Potential (GO:0086001)	2/29	0.00251602753512849	0.0438398737181479	35.9336846728151	215.065761722704	SCN1A;SCN1B	GO_Biological_Process_2023	L4	up_down
gs_ind_0	Cardiac Muscle Cell Action Potential Involved In Contraction (GO:0086002)	2/29	0.00251602753512849	0.0438398737181479	35.9336846728151	215.065761722704	SCN1A;SCN1B	GO_Biological_Process_2023	L4	up_down
gs_ind_0	Cardiac Muscle Cell Contraction (GO:0086003)	2/18	0.000965713457900456	0.0334305378072135	59.9055775142732	415.903062064308	SCN1A;SCN1B	GO_Biological_Process_2023	L4	up_down
gs_ind_0	Cell Differentiation In Hindbrain (GO:0021533)	2/11	0.000351235659988004	0.0252450630616378	104.06432748538	827.733193274497	KNDC1;GRID2	GO_Biological_Process_2023	L4	up_down
gs_ind_0	Cell-Cell Adhesion Via Plasma-Membrane Adhesion Molecules (GO:0098742)	4/172	0.0010243187500163	0.0334305378072135	10.7270906725527	73.8423692881627	CNTN6;GRID2;DSCAML1;KIRREL3	GO_Biological_Process_2023	L4	up_down
gs_ind_0	Central Nervous System Development (GO:0007417)	5/282	0.000815339164158399	0.0314146364478038	8.01874411725158	57.0285574386428	CNTN6;CHD8;ASIC2;NFASC;DSCAML1	GO_Biological_Process_2023	L4	up_down
gs_ind_0	Central Nervous System Neuron Differentiation (GO:0021953)	2/30	0.00269125679257392	0.0449117103653957	34.6720061022121	205.180159587101	KNDC1;GRID2	GO_Biological_Process_2023	L4	up_down
gs_ind_0	Chemical Synaptic Transmission (GO:0007268)	6/273	7.60527566112375e-05	0.0183911290812447	9.93221246419011	94.1979302898049	GRID2;HRH2;BRSK1;LRP6;ASIC2;SST	GO_Biological_Process_2023	L4	up_down
gs_ind_0	Chromatin Remodeling (GO:0006338)	4/227	0.00281625224534114	0.044981806696421	8.076404271498	47.427458642972	PER2;CHD3;RSF1;CHD8	GO_Biological_Process_2023	L4	up_down
gs_ind_0	Dendrite Self-Avoidance (GO:0070593)	2/12	0.000420778797966132	0.0258781351206521	94.1511387163561	731.874770783823	CNTN6;DSCAML1	GO_Biological_Process_2023	L4	up_down
gs_ind_0	Endocytosis (GO:0006897)	4/187	0.00139388784035412	0.0348471960088529	9.84659266318573	64.7478300400195	CORO1A;RALBP1;DNM2;MIB1	GO_Biological_Process_2023	L4	up_down
gs_ind_0	Homophilic Cell Adhesion Via Plasma Membrane Adhesion Molecules (GO:0007156)	3/60	0.000500766808944821	0.0258781351206521	24.2768610816543	184.488850197285	CNTN6;DSCAML1;KIRREL3	GO_Biological_Process_2023	L4	up_down
gs_ind_0	Negative Regulation Of DNA Binding (GO:0043392)	2/29	0.00251602753512849	0.0438398737181479	35.9336846728151	215.065761722704	RSF1;PER2	GO_Biological_Process_2023	L4	up_down
gs_ind_0	Nervous System Development (GO:0007399)	7/432	0.000127938289260832	0.0183911290812447	7.24960780687993	64.9852127050763	CNTN6;RBFOX3;ASIC2;KIRREL3;SRRM4;NFASC;DSCAML1	GO_Biological_Process_2023	L4	up_down
gs_ind_0	Neuron Projection Guidance (GO:0097485)	4/124	0.000299742161232492	0.0252450630616378	15.0177830468287	121.833085262044	CNTN6;SCN1B;DSCAML1;NFASC	GO_Biological_Process_2023	L4	up_down
gs_ind_0	Neuron Projection Morphogenesis (GO:0048812)	4/146	0.000555934924742429	0.0258781351206521	12.692403422349	95.127777986651	DSCAML1;BRSK1;SRGAP3;DNM2	GO_Biological_Process_2023	L4	up_down
gs_ind_0	Peripheral Nervous System Development (GO:0007422)	2/20	0.00119525495896362	0.0340677770953602	53.4266875571223	359.529324801853	NFASC;ASIC2	GO_Biological_Process_2023	L4	up_down
gs_ind_0	Positive Regulation Of Cold-Induced Thermogenesis (GO:0120162)	3/98	0.00207458541315387	0.0438398737181479	14.6033712169582	90.2195389717789	PTH2R;PPARGC1B;PER2	GO_Biological_Process_2023	L4	up_down
gs_ind_0	Positive Regulation Of DNA-templated Transcription (GO:0045893)	10/1241	0.00132618929566112	0.034661765682052	3.54497452347093	23.4870360022085	PPARGC1B;CHD8;BRD4;LRP6;ASIC2;DNM2;RSF1;ARHGEF11;CHD3;USF2	GO_Biological_Process_2023	L4	up_down
gs_ind_0	Positive Regulation Of GTPase Activity (GO:0043547)	5/231	0.00033057568391144	0.0252450630616378	9.83661164376791	78.8372447046914	GARNL3;RAP1GAP;RGL1;RALBP1;SRGAP3	GO_Biological_Process_2023	L4	up_down
gs_ind_0	Positive Regulation Of Hydrolase Activity (GO:0051345)	4/173	0.00104652118353016	0.0334305378072135	10.6635424386416	73.1762542502453	RAP1GAP;RALBP1;SRGAP3;RGL1	GO_Biological_Process_2023	L4	up_down
gs_ind_0	Positive Regulation Of Metabolic Process (GO:0009893)	3/108	0.00273375628311104	0.0449117103653957	13.215928794359	78.0014516743842	PTH2R;PPARGC1B;PER2	GO_Biological_Process_2023	L4	up_down
gs_ind_0	Positive Regulation Of Nucleic Acid-Templated Transcription (GO:1903508)	7/556	0.000584908603346202	0.0258781351206521	5.59648134205993	41.6605146735134	CHD8;BRD4;LRP6;DNM2;RSF1;ARHGEF11;CHD3	GO_Biological_Process_2023	L4	up_down
gs_ind_0	Regulation Of Alternative mRNA Splicing, Via Spliceosome (GO:0000381)	3/53	0.000347291201334691	0.0252450630616378	27.6467036947597	220.215586483066	CELF4;SRRM4;RBFOX3	GO_Biological_Process_2023	L4	up_down
gs_ind_0	Regulation Of DNA-templated Transcription (GO:0006355)	13/1917	0.00123255449025864	0.0340677770953602	2.99122136050464	20.0371941477918	NCOR2;PPARGC1B;CHD8;PER2;BRD4;LRP6;ASIC2;DNM2;RSF1;ARHGEF11;CHD3;USF2;GON4L	GO_Biological_Process_2023	L4	up_down
gs_ind_0	Regulation Of GTPase Activity (GO:0043087)	4/211	0.00216429889151617	0.0438398737181479	8.7025817555938	53.3960723976664	RAP1GAP;RALBP1;SRGAP3;RGL1	GO_Biological_Process_2023	L4	up_down
gs_ind_0	Regulation Of Gene Expression (GO:0010468)	9/1124	0.00241530042677254	0.0438398737181479	3.51443275744746	21.1777314066994	AFF4;PPARGC1B;DNM2;RSF1;SRRM4;CHD3;MAPK11;ZNF462;GON4L	GO_Biological_Process_2023	L4	up_down
gs_ind_0	Regulation Of mRNA Splicing, Via Spliceosome (GO:0048024)	3/94	0.00184191583819835	0.0423640642785621	15.243262694922	95.9860482810503	CELF4;RBFOX3;SRRM4	GO_Biological_Process_2023	L4	up_down
gs_ind_0	Sodium Ion Transmembrane Transport (GO:0035725)	3/82	0.00124421446783055	0.0340677770953602	17.5492867004142	117.391581815295	SLC6A7;ASIC2;SCN1B	GO_Biological_Process_2023	L4	up_down
gs_ind_0	Sodium Ion Transport (GO:0006814)	4/89	8.35463845969989e-05	0.0183911290812447	21.1835623541613	198.915950536004	SCN1A;SLC6A7;ASIC2;SCN1B	GO_Biological_Process_2023	L4	up_down
gs_ind_0	Synapse Assembly (GO:0007416)	3/71	0.000819512255160098	0.0314146364478038	20.3729036852412	144.786176468921	GRID2;SRGAP3;KIRREL3	GO_Biological_Process_2023	L4	up_down
gs_ind_0	mRNA Processing (GO:0006397)	4/213	0.00223941628565524	0.0438398737181479	8.61907897057267	52.5896553937334	SRRM4;SRRM2;CDC40;PNN	GO_Biological_Process_2023	L4	up_down
gs_ind_0	mRNA Splicing, Via Spliceosome (GO:0000398)	4/210	0.00212740091877237	0.0438398737181479	8.74493970586481	53.8063396124936	CELF4;SRRM2;CDC40;PNN	GO_Biological_Process_2023	L4	up_down
gs_ind_0	Asymmetric Synapse (GO:0032279)	3/133	0.000517186194243345	0.00807661189616736	24.0875331564987	182.272955326712	NETO2;ADCY8;ARHGAP32	GO_Cellular_Component_2023	IN-PV	up_down
gs_ind_0	Axon (GO:0030424)	3/205	0.00179994839508475	0.0138853161906538	15.4957264957265	97.9329493648682	ADCY8;MAP1A;EPHA5	GO_Cellular_Component_2023	IN-PV	up_down
gs_ind_0	Box C/D RNP Complex (GO:0031428)	1/5	0.00583428979053236	0.0286410589717043	287.652631578947	1479.68592387989	NOP56	GO_Cellular_Component_2023	IN-PV	up_down
gs_ind_0	Cytoskeleton (GO:0005856)	4/593	0.00507787363296571	0.0286410589717043	6.93121193927438	36.6166408895295	MARK1;ARHGAP32;ADCY8;TUBB2A	GO_Cellular_Component_2023	IN-PV	up_down
gs_ind_0	Dendrite (GO:0030425)	5/270	1.61328531535455e-05	0.000871174070291457	19.39625949737	214.03098910551	EPHA5;ADCY8;MAP1A;MARK1;PRKCG	GO_Cellular_Component_2023	IN-PV	up_down
gs_ind_0	Microtubule (GO:0005874)	3/185	0.0013425064499514	0.0120825580495626	17.2023182297155	113.762662103143	MAP1A;TUBB2A;MID1	GO_Cellular_Component_2023	IN-PV	up_down
gs_ind_0	Microtubule Cytoskeleton (GO:0015630)	4/340	0.000675463767138503	0.00807661189616736	12.2185251348148	89.1965902363103	MARK1;MAP1A;TUBB2A;MID1	GO_Cellular_Component_2023	IN-PV	up_down
gs_ind_0	Neuron Projection (GO:0043005)	6/557	4.6018416941359e-05	0.00124249725741669	11.215732494267	112.005563445377	RPH3A;EPHA5;ADCY8;MAP1A;MARK1;PRKCG	GO_Cellular_Component_2023	IN-PV	up_down
gs_ind_0	Nuclear Envelope Lumen (GO:0005641)	1/5	0.00583428979053236	0.0286410589717043	287.652631578947	1479.68592387989	TUBB2A	GO_Cellular_Component_2023	IN-PV	up_down
gs_ind_0	Polymeric Cytoskeletal Fiber (GO:0099513)	3/264	0.00367570460215995	0.0248110060645797	11.9822032651861	67.1723565534944	MAP1A;TUBB2A;MID1	GO_Cellular_Component_2023	IN-PV	up_down
gs_ind_0	Postsynaptic Density (GO:0014069)	3/151	0.000747834434830311	0.00807661189616736	21.1585081585082	152.305901780225	NETO2;ADCY8;ARHGAP32	GO_Cellular_Component_2023	IN-PV	up_down
gs_ind_0	3',5'-cyclic-GMP Phosphodiesterase Activity (GO:0047555)	1/7	0.00815866176724084	0.0466209243842334	199.134412955466	957.572697626148	PDE1C	GO_Molecular_Function_2023	IN-PV	up_down
gs_ind_0	Cadherin Binding (GO:0045296)	3/317	0.00610665307055142	0.0407110204703428	9.94998165586401	50.7287520013954	NOP56;ARGLU1;CTNNA3	GO_Molecular_Function_2023	IN-PV	up_down
gs_ind_0	GTPase Regulator Activity (GO:0030695)	4/423	0.00151297295229487	0.0134486484648433	9.78102610116377	63.5148410646902	ARHGAP32;MYCBP2;ARHGAP26;RASGEF1B	GO_Molecular_Function_2023	IN-PV	up_down
gs_ind_0	Phosphatidic Acid Binding (GO:0070300)	2/20	0.000251076703123682	0.00382462696446942	119.083115373438	987.169502809846	MARK1;PITPNC1	GO_Molecular_Function_2023	IN-PV	up_down
gs_ind_0	Phosphatidylcholine Transporter Activity (GO:0008525)	2/17	0.000180121053494315	0.00382462696446942	142.141866111689	1225.53031353716	PITPNM2;PITPNC1	GO_Molecular_Function_2023	IN-PV	up_down
gs_ind_0	Phosphatidylinositol Binding (GO:0035091)	3/106	0.000266124741463687	0.00382462696446942	30.3913043478261	250.167401693856	PITPNM2;RPH3A;PITPNC1	GO_Molecular_Function_2023	IN-PV	up_down
gs_ind_0	Phosphatidylinositol Bisphosphate Binding (GO:1902936)	2/93	0.00535416546145257	0.0389393851742005	24.034020800282	125.695055039848	MARK1;RPH3A	GO_Molecular_Function_2023	IN-PV	up_down
gs_ind_0	Phosphatidylinositol Transfer Activity (GO:0008526)	2/9	4.79648575542212e-05	0.00191859430216885	293.817204301075	2922.02442225449	PITPNM2;PITPNC1	GO_Molecular_Function_2023	IN-PV	up_down
gs_ind_0	Phosphatidylinositol-4,5-Bisphosphate Binding (GO:0005546)	2/73	0.00333833146274641	0.0267066517019713	30.7718625460561	175.469904335245	MARK1;RPH3A	GO_Molecular_Function_2023	IN-PV	up_down
gs_ind_0	Phospholipid Transfer Activity (GO:0120014)	2/23	0.000333580614788416	0.00382462696446942	102.45936484121	820.251354943688	PITPNM2;PITPNC1	GO_Molecular_Function_2023	IN-PV	up_down
gs_ind_0	RNA Binding (GO:0003723)	11/1395	4.78084672938238e-07	3.82467738350591e-05	8.77372336583604	127.688189808221	DDX50;SRSF11;SAMD4A;DDX17;CELF4;SREK1;SRRM2;PRRC2C;DDX24;HNRNPDL;NOP56	GO_Molecular_Function_2023	IN-PV	up_down
gs_ind_0	Tau Protein Binding (GO:0048156)	2/39	0.000965417991930289	0.00965417991930289	58.7204301075269	407.692974874121	MARK1;MAP1A	GO_Molecular_Function_2023	IN-PV	up_down
gs_ind_0	mRNA Binding (GO:0003729)	4/282	0.000334654859391075	0.00382462696446942	14.784197042745	118.309218493817	CELF4;SRRM2;SAMD4A;DDX17	GO_Molecular_Function_2023	IN-PV	up_down
gs_ind_0	poly(G) Binding (GO:0034046)	1/7	0.00815866176724084	0.0466209243842334	199.134412955466	957.572697626148	HNRNPDL	GO_Molecular_Function_2023	IN-PV	up_down
gs_ind_0	Alternative mRNA Splicing, Via Spliceosome (GO:0000380)	2/16	0.000159049063531832	0.0361274380525399	151.948461253244	1328.98649657733	CELF4;DDX17	GO_Biological_Process_2023	IN-PV	up_down
gs_ind_0	Axonogenesis (GO:0007409)	3/187	0.00138449757092861	0.0450005858391457	17.015009380863	111.999903505425	MYCBP2;MAP1A;EPHA5	GO_Biological_Process_2023	IN-PV	up_down
gs_ind_0	Cardiac Conduction (GO:0061337)	2/45	0.00128407484469469	0.0450005858391457	50.613644790508	336.971312479512	CACNA2D1;CTNNA3	GO_Biological_Process_2023	IN-PV	up_down
gs_ind_0	Cellular Response To Amyloid-Beta (GO:1904646)	2/34	0.000733633381300925	0.0450005858391457	67.7626137303557	489.076741485567	CACNA2D1;IGF1	GO_Biological_Process_2023	IN-PV	up_down
gs_ind_0	Cellular Response To Peptide (GO:1901653)	2/56	0.00198115190214553	0.0495287975536382	40.3871954227089	251.373007448062	CACNA2D1;IGF1	GO_Biological_Process_2023	IN-PV	up_down
gs_ind_0	Epithelial To Mesenchymal Transition (GO:0001837)	2/47	0.00140001822610675	0.0450005858391457	48.3865059671511	317.960796218262	IGF1;DDX17	GO_Biological_Process_2023	IN-PV	up_down
gs_ind_0	Inositol Lipid-Mediated Signaling (GO:0048017)	2/33	0.000690993604588279	0.0450005858391457	69.9155145929339	508.801766856911	PITPNM2;IGF1	GO_Biological_Process_2023	IN-PV	up_down
gs_ind_0	Mesenchymal Cell Differentiation (GO:0048762)	2/54	0.00184367085783019	0.0495287975536382	41.9278033794163	263.977310178991	IGF1;DDX17	GO_Biological_Process_2023	IN-PV	up_down
gs_ind_0	Negative Regulation Of Proteasomal Protein Catabolic Process (GO:1901799)	2/39	0.000965417991930289	0.0450005858391457	58.7204301075269	407.692974874121	PRKCG;MAP1A	GO_Biological_Process_2023	IN-PV	up_down
gs_ind_0	Positive Regulation Of CREB Transcription Factor Activity (GO:0032793)	2/18	0.000202484938782909	0.0361274380525399	133.52394916911	1135.60049822273	ADCY8;EPHA5	GO_Biological_Process_2023	IN-PV	up_down
gs_ind_0	Regulation Of Alternative mRNA Splicing, Via Spliceosome (GO:0000381)	2/53	0.00177670924907795	0.0495287975536382	42.7429794341789	270.6909622932	CELF4;DDX17	GO_Biological_Process_2023	IN-PV	up_down
gs_ind_0	Regulation Of Glucose Import (GO:0046324)	2/36	0.000822638595449658	0.0450005858391457	63.8312295465171	453.392813954179	PID1;IGF1	GO_Biological_Process_2023	IN-PV	up_down
gs_ind_0	Regulation Of Heart Rate By Cardiac Conduction (GO:0086091)	2/40	0.00101547222331728	0.0450005858391457	57.1938276776986	394.202825394245	CACNA2D1;CTNNA3	GO_Biological_Process_2023	IN-PV	up_down
gs_ind_0	Regulation Of Insulin Secretion Involved In Cellular Response To Glucose Stimulus (GO:0061178)	2/27	0.000461414282652697	0.0415272854387427	86.3788741302973	663.494639531096	ADCY8;EPHA5	GO_Biological_Process_2023	IN-PV	up_down
gs_ind_0	Regulation Of Protein Ubiquitination (GO:0031396)	3/113	0.000321132782689244	0.0361274380525399	28.4611903933171	228.932021092642	PRKCG;MYCBP2;PRICKLE1	GO_Biological_Process_2023	IN-PV	up_down
gs_ind_0	Response To Amyloid-Beta (GO:1904645)	2/43	0.00117297873986001	0.0450005858391457	53.055447596839	358.02924016808	CACNA2D1;IGF1	GO_Biological_Process_2023	IN-PV	up_down
gs_ind_0	Small GTPase Mediated Signal Transduction (GO:0007264)	3/112	0.000312863414335613	0.0361274380525399	28.7218124341412	231.777668923502	ARHGAP32;RASGEF1B;IGF1	GO_Biological_Process_2023	IN-PV	up_down
gs_ind_0	mRNA Splicing, Via Spliceosome (GO:0000398)	3/210	0.00192768390196291	0.0495287975536382	15.1204819277108	94.5247257784535	CELF4;SRRM2;DDX17	GO_Biological_Process_2023	IN-PV	up_down
gs_ind_0	Axon (GO:0030424)	5/205	0.00020825110223728	0.00756645671462116	10.9017821300408	92.4118559257288	HCN1;COBL;CNTN6;NELL1;ALCAM	GO_Cellular_Component_2023	L2_L3-BS	up_down
gs_ind_0	Cell-Cell Junction (GO:0005911)	5/297	0.00111753571605161	0.0174016275785179	7.45596831352929	50.6754524857281	PTPRK;LIN7A;CTNNA3;PKP4;PNN	GO_Cellular_Component_2023	L2_L3-BS	up_down
gs_ind_0	Dendrite (GO:0030425)	6/270	7.94961129978494e-05	0.00433253815838279	9.84717889502454	92.9554232678855	HCN1;COBL;HRH2;GABRA3;GABRA2;SORBS2	GO_Cellular_Component_2023	L2_L3-BS	up_down
gs_ind_0	Dendrite Membrane (GO:0032590)	2/28	0.00243504042798386	0.03317742583128	36.5818653313065	220.142053598922	GABRA2;GABRA3	GO_Cellular_Component_2023	L2_L3-BS	up_down
gs_ind_0	GABA-A Receptor Complex (GO:1902711)	2/18	0.00100251260481181	0.0174016275785179	58.7670544305615	405.80095728264	GABRA2;GABRA3	GO_Cellular_Component_2023	L2_L3-BS	up_down
gs_ind_0	Neuron Projection (GO:0043005)	11/557	2.49721622147788e-07	2.72196568141089e-05	8.80742264718012	133.898533552208	HCN1;CNTN6;COBL;HRH2;SNAP25;GABRA3;RGS7BP;NELL1;ALCAM;GABRA2;SORBS2	GO_Cellular_Component_2023	L2_L3-BS	up_down
gs_ind_0	Polymeric Cytoskeletal Fiber (GO:0099513)	5/264	0.000660720113018187	0.0174016275785179	8.41094976267682	61.58649013011	COBL;TOGARAM1;MICAL2;PNN;KIFC2	GO_Cellular_Component_2023	L2_L3-BS	up_down
gs_ind_0	Voltage-Gated Potassium Channel Complex (GO:0008076)	3/73	0.000938360812400578	0.0174016275785179	19.4141979707489	135.343674210194	HCN1;KCNQ5;DPP10	GO_Cellular_Component_2023	L2_L3-BS	up_down
gs_ind_0	Benzodiazepine Receptor Activity (GO:0008503)	2/9	0.00023952950787572	0.0105213465716682	129.315955766193	1078.08564934371	GABRA2;GABRA3	GO_Molecular_Function_2023	L2_L3-BS	up_down
gs_ind_0	Extracellular Ligand-Gated Monoatomic Ion Channel Activity (GO:0005230)	2/10	0.000298901891240574	0.0105213465716682	114.099526066351	925.962741752209	GABRA2;GABRA3	GO_Molecular_Function_2023	L2_L3-BS	up_down
gs_ind_0	GABA Receptor Activity (GO:0016917)	2/21	0.00136899215666071	0.0185340476594066	49.722323490096	327.853112918874	GABRA2;GABRA3	GO_Molecular_Function_2023	L2_L3-BS	up_down
gs_ind_0	GABA-A Receptor Activity (GO:0004890)	2/18	0.00100251260481181	0.0147035182039065	58.7670544305615	405.80095728264	GABRA2;GABRA3	GO_Molecular_Function_2023	L2_L3-BS	up_down
gs_ind_0	GABA-gated Chloride Ion Channel Activity (GO:0022851)	2/12	0.000436897718144875	0.0128156663989163	92.3617693522907	714.493232422242	GABRA2;GABRA3	GO_Molecular_Function_2023	L2_L3-BS	up_down
gs_ind_0	GTPase Activator Activity (GO:0005096)	5/211	0.00023794913338343	0.0105213465716682	10.5834642414221	88.3026431686274	RAP1GAP;ARHGAP26;RALBP1;NELL1;SRGAP3	GO_Molecular_Function_2023	L2_L3-BS	up_down
gs_ind_0	GTPase Binding (GO:0051020)	4/221	0.00273851346505579	0.0301236481156137	8.13963018490755	48.0265858648119	RAP1GAP;RALBP1;SRGAP3;BICDL1	GO_Molecular_Function_2023	L2_L3-BS	up_down
gs_ind_0	GTPase Regulator Activity (GO:0030695)	7/423	0.000126498346209449	0.0105213465716682	7.26012793176972	65.1616906309648	RASGEF1B;RAP1GAP;RGL1;ARHGAP26;RALBP1;NELL1;SRGAP3	GO_Molecular_Function_2023	L2_L3-BS	up_down
gs_ind_0	Inhibitory Extracellular Ligand-Gated Monoatomic Ion Channel Activity (GO:0005237)	2/13	0.000515454704495037	0.0129600039987323	84.3282505666598	638.403742696046	GABRA2;GABRA3	GO_Molecular_Function_2023	L2_L3-BS	up_down
gs_ind_0	Ligand-Gated Monoatomic Anion Channel Activity (GO:0099095)	2/18	0.00100251260481181	0.0147035182039065	58.7670544305615	405.80095728264	GABRA2;GABRA3	GO_Molecular_Function_2023	L2_L3-BS	up_down
gs_ind_0	RNA Binding (GO:0003723)	10/1395	0.0035556532941409	0.0368114693981647	3.07418593676262	17.3359999508152	KHDRBS3;RBM25;SRSF11;CELF4;SREK1;SRRM2;PRRC2C;PNN;N4BP1;SORBS2	GO_Molecular_Function_2023	L2_L3-BS	up_down
gs_ind_0	Small GTPase Binding (GO:0031267)	4/195	0.00174130389253344	0.0218906775061347	9.25065274151436	58.7705169623629	RAP1GAP;RALBP1;SRGAP3;BICDL1	GO_Molecular_Function_2023	L2_L3-BS	up_down
gs_ind_0	Sodium Channel Activity (GO:0005272)	3/37	0.000125488779386676	0.0105213465716682	39.7074405381042	356.703620706355	HCN1;SCN1A;ASIC2	GO_Molecular_Function_2023	L2_L3-BS	up_down
gs_ind_0	Transmembrane Receptor Protein Phosphatase Activity (GO:0019198)	2/16	0.000788965871685197	0.0147035182039065	66.8761235495996	477.815691131263	PTPRB;PTPRK	GO_Molecular_Function_2023	L2_L3-BS	up_down
gs_ind_0	Transmembrane Receptor Protein Tyrosine Phosphatase Activity (GO:0005001)	2/16	0.000788965871685197	0.0147035182039065	66.8761235495996	477.815691131263	PTPRB;PTPRK	GO_Molecular_Function_2023	L2_L3-BS	up_down
gs_ind_0	Transmitter-Gated Monoatomic Ion Channel Activity (GO:0022824)	2/40	0.00492342690088666	0.0481401741420028	25.1723395088324	133.759530804635	GABRA2;GABRA3	GO_Molecular_Function_2023	L2_L3-BS	up_down
gs_ind_0	Voltage-Gated Monoatomic Ion Channel Activity (GO:0005244)	2/27	0.00226495322491282	0.0265754511723104	38.0173775671406	231.533477397252	HCN1;SCN1A	GO_Molecular_Function_2023	L2_L3-BS	up_down
gs_ind_0	mRNA Binding (GO:0003729)	5/282	0.000887730956703996	0.0147035182039065	7.86189408921116	55.2442863085622	KHDRBS3;RBM25;CELF4;SRRM2;N4BP1	GO_Molecular_Function_2023	L2_L3-BS	up_down
gs_ind_0	Actin Filament Network Formation (GO:0051639)	2/8	0.000186618661584997	0.00975082506781609	149.214363835217	1281.22066955195	COBL;SPIRE1	GO_Biological_Process_2023	L2_L3-BS	up_down
gs_ind_0	Actin Polymerization Or Depolymerization (GO:0008154)	3/53	0.000367047492376455	0.0153425851813358	27.1162537306362	214.490090658406	COBL;MICAL2;SPIRE1	GO_Biological_Process_2023	L2_L3-BS	up_down
gs_ind_0	Cellular Response To UV (GO:0034644)	3/79	0.00117964346635734	0.0369818226703025	17.8888888888889	120.616603151524	N4BP1;MAPK11;PTPRK	GO_Biological_Process_2023	L2_L3-BS	up_down
gs_ind_0	Chemical Synaptic Transmission (GO:0007268)	7/273	7.89185085943968e-06	0.00247409524443434	11.3885077427123	133.811320147366	LIN7A;HRH2;GABRA3;ASIC2;SNAP25;SST;GABRA2	GO_Biological_Process_2023	L2_L3-BS	up_down
gs_ind_0	Digestive Tract Development (GO:0048565)	3/39	0.000147040276419011	0.00838129575588365	37.5298551484564	331.193616564179	COBL;PCSK5;CHD8	GO_Biological_Process_2023	L2_L3-BS	up_down
gs_ind_0	Gamma-Aminobutyric Acid Signaling Pathway (GO:0007214)	2/20	0.00124072072110363	0.0370443758158083	52.4112975534777	350.739696833242	GABRA2;GABRA3	GO_Biological_Process_2023	L2_L3-BS	up_down
gs_ind_0	Inhibitory Synapse Assembly (GO:1904862)	2/13	0.000515454704495037	0.0190111823363758	84.3282505666598	638.403742696046	GABRA2;SRGAP3	GO_Biological_Process_2023	L2_L3-BS	up_down
gs_ind_0	Inorganic Cation Transmembrane Transport (GO:0098662)	6/284	0.000104840175818856	0.00730386558204693	9.34894889052012	85.6651058548556	HCN1;KCNQ5;SLC6A7;ASIC2;ATP6V0A1;SLC39A11	GO_Biological_Process_2023	L2_L3-BS	up_down
gs_ind_0	Monoatomic Cation Transmembrane Transport (GO:0098655)	6/281	9.89325991510431e-05	0.00730386558204693	9.45144967054974	87.1524956136387	HCN1;KCNQ5;SLC6A7;ASIC2;ATP6V0A1;SLC39A11	GO_Biological_Process_2023	L2_L3-BS	up_down
gs_ind_0	Neurotransmitter Transport (GO:0006836)	3/52	0.000346927076613903	0.0153425851813358	27.6647334589918	220.388220694908	LIN7A;GABRA2;SNAP25	GO_Biological_Process_2023	L2_L3-BS	up_down
gs_ind_0	Positive Regulation Of GTPase Activity (GO:0043547)	6/231	3.35157059360449e-05	0.00420286952438003	11.5613142114404	119.121959300076	RASGEF1B;RAP1GAP;PKP4;RGL1;RALBP1;SRGAP3	GO_Biological_Process_2023	L2_L3-BS	up_down
gs_ind_0	Positive Regulation Of Hydrolase Activity (GO:0051345)	6/173	6.53366076475099e-06	0.00247409524443434	15.5868097933975	186.083801516855	RASGEF1B;RAP1GAP;PKP4;RGL1;RALBP1;SRGAP3	GO_Biological_Process_2023	L2_L3-BS	up_down
gs_ind_0	Positive Regulation Of Mitochondrial Fission (GO:0090141)	3/19	1.61934769660216e-05	0.00316231484119875	83.0611860229085	916.239807444005	RALBP1;SPIRE1;DDHD1	GO_Biological_Process_2023	L2_L3-BS	up_down
gs_ind_0	Positive Regulation Of Mitochondrion Organization (GO:0010822)	3/58	0.000478912442145117	0.0187673813265618	24.670330617699	188.579828882072	RALBP1;SPIRE1;DDHD1	GO_Biological_Process_2023	L2_L3-BS	up_down
gs_ind_0	Regulation Of Alternative mRNA Splicing, Via Spliceosome (GO:0000381)	3/53	0.000367047492376455	0.0153425851813358	27.1162537306362	214.490090658406	CELF4;KHDRBS3;RBM25	GO_Biological_Process_2023	L2_L3-BS	up_down
gs_ind_0	Regulation Of Cdc42 Protein Signal Transduction (GO:0032489)	2/7	0.000140202899940275	0.00838129575588365	176.348556656614	1564.63844328726	RALBP1;NELL1	GO_Biological_Process_2023	L2_L3-BS	up_down
gs_ind_0	Regulation Of GTPase Activity (GO:0043087)	6/211	2.01742573601196e-05	0.00316231484119875	12.6927354883559	137.222472676042	RASGEF1B;RAP1GAP;PKP4;RGL1;RALBP1;SRGAP3	GO_Biological_Process_2023	L2_L3-BS	up_down
gs_ind_0	Regulation Of Intracellular Signal Transduction (GO:1902531)	5/297	0.00111753571605161	0.0368786786297031	7.45596831352929	50.6754524857281	ARHGAP26;RALBP1;PHLPP1;MOB3B;SRGAP3	GO_Biological_Process_2023	L2_L3-BS	up_down
gs_ind_0	Regulation Of Mitochondrial Fission (GO:0090140)	3/26	4.28763721397441e-05	0.00448058088860326	58.3095795581798	586.430500012688	RALBP1;SPIRE1;DDHD1	GO_Biological_Process_2023	L2_L3-BS	up_down
gs_ind_0	Sodium Ion Transmembrane Transport (GO:0035725)	3/82	0.00131361940377685	0.0374381530076402	17.2125725978755	114.204886422068	HCN1;SLC6A7;ASIC2	GO_Biological_Process_2023	L2_L3-BS	up_down
gs_ind_0	Sodium Ion Transport (GO:0006814)	4/89	8.9897339776475e-05	0.00730386558204693	20.7732011187389	193.540636975067	HCN1;SCN1A;SLC6A7;ASIC2	GO_Biological_Process_2023	L2_L3-BS	up_down
gs_ind_0	Synaptic Transmission, GABAergic (GO:0051932)	2/14	0.000600340312687053	0.0209118542252657	77.5800947867299	575.490219608146	GABRA2;GABRA3	GO_Biological_Process_2023	L2_L3-BS	up_down
gs_ind_0	Actin Cytoskeleton (GO:0015629)	5/325	0.00123002129921667	0.0263224558032367	7.29958098847514	48.9124760106791	ARHGAP21;SPPL2B;CALD1;CORO2B;CORO1A	GO_Cellular_Component_2023	L5_L6	up_down
gs_ind_0	Adherens Junction (GO:0005912)	6/149	1.86231395051425e-06	9.96337963525122e-05	19.5562008001032	258.018466266837	EIF4G2;TJP1;AJAP1;CTNNA3;FRMD5;NECTIN3	GO_Cellular_Component_2023	L5_L6	up_down
gs_ind_0	Cell-Cell Contact Zone (GO:0044291)	2/47	0.00591565463966002	0.0486903881879709	22.8133541585318	117.035999858402	AJAP1;SCN1B	GO_Cellular_Component_2023	L5_L6	up_down
gs_ind_0	Cell-Cell Junction (GO:0005911)	9/297	5.15589356684079e-08	5.51680611651964e-06	14.6307071625423	245.511171182998	EIF4G2;PTPRK;TJP1;AJAP1;CTNNA3;KIRREL3;PNN;FRMD5;NECTIN3	GO_Cellular_Component_2023	L5_L6	up_down
gs_ind_0	Cytoskeleton (GO:0005856)	7/593	0.00063766012944403	0.0170574084626278	5.51944144316643	40.6104226157739	ARHGAP21;SPPL2B;EPB41L4B;CALD1;CORO2B;FRMD5;RIPOR2	GO_Cellular_Component_2023	L5_L6	up_down
gs_ind_0	Dendrite (GO:0030425)	4/270	0.00438225441936643	0.0426273838974735	7.11756700269274	38.6497552508102	KNDC1;HRH2;GABRA3;KIRREL3	GO_Cellular_Component_2023	L5_L6	up_down
gs_ind_0	Golgi-associated Vesicle (GO:0005798)	2/47	0.00591565463966002	0.0486903881879709	22.8133541585318	117.035999858402	SPPL2B;RAB27B	GO_Cellular_Component_2023	L5_L6	up_down
gs_ind_0	Intercalated Disc (GO:0014704)	2/31	0.0026099190488092	0.0279261338222585	35.2004645960595	209.387713421608	SCN1B;CTNNA3	GO_Cellular_Component_2023	L5_L6	up_down
gs_ind_0	Intracellular Non-Membrane-Bounded Organelle (GO:0043232)	9/1184	0.00244809296799804	0.0279261338222585	3.51243396020296	21.1183192962689	ADARB2;SPPL2B;EPB41L4B;ASIC2;CHD3;CALD1;FRMD5;N4BP1;RIPOR2	GO_Cellular_Component_2023	L5_L6	up_down
gs_ind_0	Neuron Projection (GO:0043005)	6/557	0.00247282849053101	0.0279261338222585	5.03762705847928	30.2378156073217	CNTN6;KNDC1;HRH2;GABRA3;KIRREL3;CNTN5	GO_Cellular_Component_2023	L5_L6	up_down
gs_ind_0	Phagocytic Vesicle (GO:0045335)	3/100	0.00191220747127178	0.0279261338222585	15.0384483892176	94.1331219778358	CORO1A;ATP6V0A1;SRGAP3	GO_Cellular_Component_2023	L5_L6	up_down
gs_ind_0	Polymeric Cytoskeletal Fiber (GO:0099513)	5/264	0.000485271397938817	0.0170574084626278	9.02901270062242	68.8986103423082	TOGARAM1;KIF21A;DNM2;PNN;CORO1A	GO_Cellular_Component_2023	L5_L6	up_down
gs_ind_0	U2-type Catalytic Step 2 Spliceosome (GO:0071007)	2/29	0.00228600422009274	0.0279261338222585	37.76234425473	229.630922294231	SRRM2;CDC40	GO_Cellular_Component_2023	L5_L6	up_down
gs_ind_0	Cadherin Binding (GO:0045296)	5/317	0.00110173905919246	0.020025746515702	7.48792460732984	50.99924651117	EIF4G2;EPS15L1;TJP1;CTNNA3;CALD1	GO_Molecular_Function_2023	L5_L6	up_down
gs_ind_0	Cell Adhesion Mediator Activity (GO:0098631)	2/28	0.00213172628020319	0.0287783047827431	39.1882961402165	241.040279786924	CNTN6;CNTN5	GO_Molecular_Function_2023	L5_L6	up_down
gs_ind_0	Cell-Cell Adhesion Mediator Activity (GO:0098632)	2/43	0.00497291517451439	0.0419589717849652	25.0146780013455	132.671574850815	CNTN6;CNTN5	GO_Molecular_Function_2023	L5_L6	up_down
gs_ind_0	GTPase Activator Activity (GO:0005096)	4/211	0.00181107076524102	0.0271660614786152	9.15461639303327	57.8007559376315	RAP1GAP;ARHGAP21;SRGAP3;ARAP2	GO_Molecular_Function_2023	L5_L6	up_down
gs_ind_0	GTPase Activity (GO:0003924)	4/265	0.00410244150065082	0.0394402897742979	7.25454977758844	39.872260575134	RAB27B;RAP1GAP;DNM2;MFN1	GO_Molecular_Function_2023	L5_L6	up_down
gs_ind_0	GTPase Regulator Activity (GO:0030695)	7/423	8.25869632406744e-05	0.00462045837483722	7.80501505415	73.3800878428771	ARHGAP21;ARAP2;KNDC1;RAP1GAP;RAPGEF5;RGL1;SRGAP3	GO_Molecular_Function_2023	L5_L6	up_down
gs_ind_0	Microtubule Binding (GO:0008017)	4/238	0.0027981115464276	0.0324372215562061	8.09519758719357	47.5901328750756	EML5;TOGARAM1;DNM2;KIF21A	GO_Molecular_Function_2023	L5_L6	up_down
gs_ind_0	Myosin Binding (GO:0017022)	3/54	0.000318074517579861	0.0107350149683203	28.5029126213592	229.540364807536	CORO1A;RAB27B;CALD1	GO_Molecular_Function_2023	L5_L6	up_down
gs_ind_0	Protein Homodimerization Activity (GO:0042803)	7/660	0.00118671090463419	0.020025746515702	4.94533752848709	33.3146111697329	SPPL2B;MAPK4;RAP1GAP;CORO1A;NECTIN3;USF2;SRGAP3	GO_Molecular_Function_2023	L5_L6	up_down
gs_ind_0	RNA Binding (GO:0003723)	16/1395	2.67053355849526e-07	3.6052203039686e-05	5.60015741918326	84.7629599056684	EIF4G2;ADARB2;PPARGC1B;SPPL2B;CDC40;SRSF11;CELF4;SREK1;CHD3;SRRM2;PRRC2C;PNN;RBBP6;CORO1A;N4BP1;NECTIN3	GO_Molecular_Function_2023	L5_L6	up_down
gs_ind_0	Ribonucleoside Triphosphate Phosphatase Activity (GO:0017111)	4/270	0.00438225441936643	0.0394402897742979	7.11756700269274	38.6497552508102	RAB27B;RAP1GAP;DNM2;MFN1	GO_Molecular_Function_2023	L5_L6	up_down
gs_ind_0	Sodium Channel Activity (GO:0005272)	3/37	0.00010267685277416	0.00462045837483722	42.5655146785582	390.918445582171	SCN1A;SCN1B;ASIC2	GO_Molecular_Function_2023	L5_L6	up_down
gs_ind_0	Ubiquitin-Like Protein Transferase Activity (GO:0019787)	4/240	0.00288330858277388	0.0324372215562061	8.02634490464349	46.9446211677023	MIB1;UBE2D2;BIRC6;RBBP6	GO_Molecular_Function_2023	L5_L6	up_down
gs_ind_0	Ubiquitin-Protein Transferase Activity (GO:0004842)	5/407	0.00326131259858383	0.0338674769852937	5.80072843159572	33.2127987833589	MIB1;BIRC6;HECTD2;RBBP6;UBE2D2	GO_Molecular_Function_2023	L5_L6	up_down
gs_ind_0	Voltage-Gated Sodium Channel Activity (GO:0005248)	2/19	0.000978226118188925	0.020025746515702	59.3553299492386	411.318767606974	SCN1A;SCN1B	GO_Molecular_Function_2023	L5_L6	up_down
gs_ind_0	mRNA Binding (GO:0003729)	5/282	0.000653628015189731	0.0176479564101227	8.43961133908778	61.8874349269449	EIF4G2;CDC40;CELF4;SRRM2;N4BP1	GO_Molecular_Function_2023	L5_L6	up_down
gs_ind_0	Actomyosin Structure Organization (GO:0031032)	3/77	0.000900760568545874	0.0482747220230801	19.6922732748236	138.087558293006	TJP1;EPB41L4B;FRMD5	GO_Biological_Process_2023	L5_L6	up_down
gs_ind_0	Cardiac Muscle Cell Contraction (GO:0086003)	2/18	0.000876646462808257	0.0482747220230801	62.9541608983233	443.159946298426	SCN1A;SCN1B	GO_Biological_Process_2023	L5_L6	up_down
gs_ind_0	Cell-Cell Adhesion Via Plasma-Membrane Adhesion Molecules (GO:0098742)	4/172	0.000853976731201655	0.0482747220230801	11.2842822219831	79.7302990723594	CNTN6;NECTIN3;UNC5D;KIRREL3	GO_Biological_Process_2023	L5_L6	up_down
gs_ind_0	Cellular Response To UV (GO:0034644)	3/79	0.000970346171318193	0.0482747220230801	19.1765041059159	133.043856142667	N4BP1;MAPK11;PTPRK	GO_Biological_Process_2023	L5_L6	up_down
gs_ind_0	Central Nervous System Development (GO:0007417)	5/282	0.000653628015189731	0.0482747220230801	8.43961133908778	61.8874349269449	CNTN6;CHD8;IL1RAPL2;ASIC2;CNTN5	GO_Biological_Process_2023	L5_L6	up_down
gs_ind_0	Chemical Synaptic Transmission (GO:0007268)	5/273	0.000564747737477091	0.0482747220230801	8.72443378474558	65.2511867440291	SST;HRH2;GABRA3;ASIC2;SYN3	GO_Biological_Process_2023	L5_L6	up_down
gs_ind_0	Homophilic Cell Adhesion Via Plasma Membrane Adhesion Molecules (GO:0007156)	3/60	0.000434198849318935	0.0482747220230801	25.5249498327759	197.614364545069	CNTN6;NECTIN3;KIRREL3	GO_Biological_Process_2023	L5_L6	up_down
gs_ind_0	Positive Regulation Of Hydrolase Activity (GO:0051345)	4/173	0.000872570007433235	0.0482747220230801	11.2174331697923	79.0163583245486	RAP1GAP;SRGAP3;RAPGEF5;RGL1	GO_Biological_Process_2023	L5_L6	up_down
gs_ind_0	Positive Regulation Of Muscle Cell Differentiation (GO:0051149)	2/15	0.000604495177996487	0.0482747220230801	76.9496145892085	570.282586420975	MAPK11;LAMB1	GO_Biological_Process_2023	L5_L6	up_down
gs_ind_0	Regulation Of Cell Adhesion (GO:0030155)	4/144	0.000438891702672549	0.0482747220230801	13.5424003835303	104.69978949339	RIPOR2;EPB41L4B;LAMB1;FRMD5	GO_Biological_Process_2023	L5_L6	up_down
gs_ind_0	Regulation Of Cell Migration (GO:0030334)	6/433	0.000688940335612473	0.0482747220230801	6.51878461586064	47.4590719497854	LAMB1;PTPRK;TJP1;FRMD5;SST;SRGAP3	GO_Biological_Process_2023	L5_L6	up_down
gs_ind_0	Ubiquitin-Dependent Protein Catabolic Process (GO:0006511)	6/364	0.000276270271765342	0.0482747220230801	7.78668467231926	63.8051136834386	MIB1;OTUD7A;PPP2R5C;FBXW7;RBBP6;UBE2D2	GO_Biological_Process_2023	L5_L6	up_down
gs_ind_0	Acetylcholine-Gated Channel Complex (GO:0005892)	1/13	0.0132239886188041	0.0467247597864413	118.520963855422	512.688833151563	STXBP5	GO_Cellular_Component_2023	IN-SST	up_down
gs_ind_0	Adherens Junction (GO:0005912)	2/149	0.0102494905983106	0.0398025705528632	17.0970914417242	78.3136936268247	DLG1;CTNNA3	GO_Cellular_Component_2023	IN-SST	up_down
gs_ind_0	Apical Dendrite (GO:0097440)	1/9	0.00917335755466695	0.0398025705528632	174.312544294826	817.778919597825	MAP1B	GO_Cellular_Component_2023	IN-SST	up_down
gs_ind_0	Axon (GO:0030424)	5/205	2.16705739244489e-06	0.000114854041799579	29.8457522859518	389.252490194999	CNTN6;MAP1B;NTRK3;MAP1A;NFIB	GO_Cellular_Component_2023	IN-SST	up_down
gs_ind_0	Box C/D RNP Complex (GO:0031428)	1/5	0.00510649647516978	0.0300715903537776	329.289156626506	1737.73847898427	NOP56	GO_Cellular_Component_2023	IN-SST	up_down
gs_ind_0	Cdc73/Paf1 Complex (GO:0016593)	1/5	0.00510649647516978	0.0300715903537776	329.289156626506	1737.73847898427	RTF1	GO_Cellular_Component_2023	IN-SST	up_down
gs_ind_0	Dendrite (GO:0030425)	3/270	0.0026741313640237	0.0202469946133223	13.4927008162782	79.932522795631	MARK1;MAP1B;MAP1A	GO_Cellular_Component_2023	IN-SST	up_down
gs_ind_0	Exocytic Vesicle (GO:0070382)	1/15	0.0152432376535808	0.0475230350376341	102.168259243872	427.433101917476	IGF1	GO_Cellular_Component_2023	IN-SST	up_down
gs_ind_0	Intercalated Disc (GO:0014704)	2/31	0.000466509662967886	0.00618125303432449	85.732370788868	657.587158783221	DLG1;CTNNA3	GO_Cellular_Component_2023	IN-SST	up_down
gs_ind_0	Microtubule (GO:0005874)	3/185	0.000908907040769834	0.00963441463216024	19.8182417201318	138.792452791059	MAP1B;MAP1A;DLG1	GO_Cellular_Component_2023	IN-SST	up_down
gs_ind_0	Microtubule Cytoskeleton (GO:0015630)	4/340	0.000404009452235448	0.00618125303432449	14.1247949672912	110.372168866212	MARK1;MAP1B;MAP1A;DLG1	GO_Cellular_Component_2023	IN-SST	up_down
gs_ind_0	Neuron Projection (GO:0043005)	6/557	2.10735250290714e-05	0.000558448413270393	13.061351979036	140.63801657015	CNTN6;MAP1B;NTRK3;MAP1A;DLG1;MARK1	GO_Cellular_Component_2023	IN-SST	up_down
gs_ind_0	Perineuronal Net (GO:0072534)	1/8	0.00815816632265329	0.0398025705528632	197.559036144578	950.009219722271	TNR	GO_Cellular_Component_2023	IN-SST	up_down
gs_ind_0	Perisynaptic Extracellular Matrix (GO:0098966)	1/9	0.00917335755466695	0.0398025705528632	174.312544294826	817.778919597825	TNR	GO_Cellular_Component_2023	IN-SST	up_down
gs_ind_0	Polymeric Cytoskeletal Fiber (GO:0099513)	3/264	0.00250978356731504	0.0202469946133223	13.8043178352736	82.6541641489104	MAP1B;MAP1A;DLG1	GO_Cellular_Component_2023	IN-SST	up_down
gs_ind_0	Postsynaptic Density (GO:0014069)	2/151	0.0105138865611337	0.0398025705528632	16.8675420124695	76.8326383570624	NETO2;DLG1	GO_Cellular_Component_2023	IN-SST	up_down
gs_ind_0	Secretory Vesicle (GO:0099503)	1/15	0.0152432376535808	0.0475230350376341	102.168259243872	427.433101917476	IGF1	GO_Cellular_Component_2023	IN-SST	up_down
gs_ind_0	Cadherin Binding (GO:0045296)	4/317	0.000310117847941579	0.0130249496135463	15.1696389734667	122.548810987549	NOP56;ARGLU1;DLG1;CTNNA3	GO_Molecular_Function_2023	IN-SST	up_down
gs_ind_0	RNA Binding (GO:0003723)	10/1395	1.08701505421635e-06	9.13092645541731e-05	9.23771479332649	126.852993299846	RTF1;SRSF11;DDX17;CELF4;SREK1;SRRM2;PRRC2C;DDX24;HNRNPDL;NOP56	GO_Molecular_Function_2023	IN-SST	up_down
gs_ind_0	Tau Protein Binding (GO:0048156)	2/39	0.000739558051296094	0.0207076254362906	67.4296296296296	486.13106781151	MARK1;MAP1A	GO_Molecular_Function_2023	IN-SST	up_down
gs_ind_0	Activation Of Protein Kinase Activity (GO:0032147)	2/81	0.00314692530972225	0.040647785250579	31.7738178430002	183.059430729758	IGF1;NTRK3	GO_Biological_Process_2023	IN-SST	up_down
gs_ind_0	Activation Of Protein Kinase B Activity (GO:0032148)	2/25	0.000302148137016599	0.0163998468464033	107.637247176254	872.356095173522	IGF1;NTRK3	GO_Biological_Process_2023	IN-SST	up_down
gs_ind_0	Alternative mRNA Splicing, Via Spliceosome (GO:0000380)	2/16	0.000121567527121506	0.0163998468464033	174.484887186037	1572.98835442096	CELF4;DDX17	GO_Biological_Process_2023	IN-SST	up_down
gs_ind_0	Axon Guidance (GO:0007411)	3/148	0.000475788064662874	0.0163998468464033	24.8804645700117	190.348940774815	CNTN6;NFIB;TNR	GO_Biological_Process_2023	IN-SST	up_down
gs_ind_0	Axonogenesis (GO:0007409)	4/187	4.07946726129178e-05	0.0129966799753976	25.999327647829	262.774140079737	CNTN6;MAP1B;TNR;MAP1A	GO_Biological_Process_2023	IN-SST	up_down
gs_ind_0	Cartilage Development (GO:0051216)	2/52	0.00131231438884899	0.027477228497753	50.0556166727784	332.167219758208	NFIB;SOX5	GO_Biological_Process_2023	IN-SST	up_down
gs_ind_0	Cell Morphogenesis Involved In Neuron Differentiation (GO:0048667)	2/77	0.00284930791812945	0.040647785250579	33.4604692993214	196.101074769573	MAP1B;MAP1A	GO_Biological_Process_2023	IN-SST	up_down
gs_ind_0	Central Nervous System Development (GO:0007417)	3/282	0.00302245324473047	0.040647785250579	12.9096034962976	74.8974716104929	CNTN6;NFIB;ASIC2	GO_Biological_Process_2023	IN-SST	up_down
gs_ind_0	Chondrocyte Differentiation (GO:0002062)	2/29	0.000407847036774794	0.0163998468464033	91.9719416386083	717.805904659858	NFIB;SOX5	GO_Biological_Process_2023	IN-SST	up_down
gs_ind_0	Epithelial To Mesenchymal Transition (GO:0001837)	2/47	0.00107331518959824	0.027477228497753	55.5630172296839	379.884521730229	IGF1;DDX17	GO_Biological_Process_2023	IN-SST	up_down
gs_ind_0	Inositol Lipid-Mediated Signaling (GO:0048017)	2/33	0.000529027317625914	0.0163998468464033	80.2851263962375	605.708766666743	PITPNM2;IGF1	GO_Biological_Process_2023	IN-SST	up_down
gs_ind_0	Mesenchymal Cell Differentiation (GO:0048762)	2/54	0.00141439671989869	0.027477228497753	48.1463844797178	315.890941098193	IGF1;DDX17	GO_Biological_Process_2023	IN-SST	up_down
gs_ind_0	Negative Regulation Of Phosphorylation (GO:0042326)	2/74	0.00263531519698591	0.040647785250579	34.8475947211579	206.951239739341	PID1;NTRK3	GO_Biological_Process_2023	IN-SST	up_down
gs_ind_0	Negative Regulation Of Protein Modification Process (GO:0031400)	2/77	0.00284930791812945	0.040647785250579	33.4604692993214	196.101074769573	PID1;NTRK3	GO_Biological_Process_2023	IN-SST	up_down
gs_ind_0	Neuron Migration (GO:0001764)	2/55	0.00146681961029092	0.027477228497753	47.2452982577593	308.259448788134	MARK1;MAP1B	GO_Biological_Process_2023	IN-SST	up_down
gs_ind_0	Phosphatidylinositol-Mediated Signaling (GO:0048015)	2/62	0.00185939996294478	0.0329934455145776	41.7717579838792	262.639988636675	PITPNM2;IGF1	GO_Biological_Process_2023	IN-SST	up_down
gs_ind_0	Positive Regulation Of Cell Population Proliferation (GO:0008284)	4/482	0.00147727034934156	0.027477228497753	9.89842445955299	64.5135679233387	PID1;ASIC2;IGF1;NTRK3	GO_Biological_Process_2023	IN-SST	up_down
gs_ind_0	Positive Regulation Of Cellular Process (GO:0048522)	4/592	0.00310744566129616	0.040647785250579	8.02640435180792	46.344091286902	MAP1A;ASIC2;IGF1;NTRK3	GO_Biological_Process_2023	IN-SST	up_down
gs_ind_0	Positive Regulation Of Gene Expression (GO:0010628)	4/479	0.00144390849223905	0.027477228497753	9.96161251997214	65.1529465792138	MARK1;PID1;IGF1;NTRK3	GO_Biological_Process_2023	IN-SST	up_down
gs_ind_0	Positive Regulation Of Macromolecule Metabolic Process (GO:0010604)	4/363	0.000516677484788925	0.0163998468464033	13.2136444918086	100.002073187199	MARK1;PID1;IGF1;NTRK3	GO_Biological_Process_2023	IN-SST	up_down
gs_ind_0	Positive Regulation Of Phosphatidylinositol 3-Kinase Signaling (GO:0014068)	2/69	0.00229636657994894	0.0381360878455806	37.4334705075446	227.461756623542	IGF1;NTRK3	GO_Biological_Process_2023	IN-SST	up_down
gs_ind_0	Positive Regulation Of Secretion By Cell (GO:1903532)	2/73	0.00256575008794717	0.040647785250579	35.3358370025037	210.796091510505	IGF1;STXBP5	GO_Biological_Process_2023	IN-SST	up_down
gs_ind_0	Regulation Of Alternative mRNA Splicing, Via Spliceosome (GO:0000381)	2/53	0.00136289436286048	0.027477228497753	49.082464341364	323.853198652442	CELF4;DDX17	GO_Biological_Process_2023	IN-SST	up_down
gs_ind_0	Regulation Of Cardiac Muscle Cell Action Potential (GO:0098901)	2/28	0.000379966140705089	0.0163998468464033	95.4449103191242	751.669558567336	DLG1;CTNNA3	GO_Biological_Process_2023	IN-SST	up_down
gs_ind_0	Regulation Of Cardiac Muscle Cell Contraction (GO:0086004)	2/26	0.000327114769352193	0.0163998468464033	103.241370622323	828.532593010198	DLG1;CTNNA3	GO_Biological_Process_2023	IN-SST	up_down
gs_ind_0	Regulation Of ERK1 And ERK2 Cascade (GO:0070372)	3/240	0.00191574844923354	0.0329934455145776	15.2082345103265	95.1677615014686	DLG1;IGF1;NTRK3	GO_Biological_Process_2023	IN-SST	up_down
gs_ind_0	Regulation Of Glucose Import (GO:0046324)	2/36	0.000629998604390809	0.0183093344401079	73.2984433709071	540.1943514819	PID1;IGF1	GO_Biological_Process_2023	IN-SST	up_down
gs_ind_0	Regulation Of Intracellular Signal Transduction (GO:1902531)	3/297	0.00349551412704051	0.0439301099749686	12.2475553931787	69.2755390609699	DLG1;SEZ6L;NTRK3	GO_Biological_Process_2023	IN-SST	up_down
gs_ind_0	Regulation Of Microtubule Depolymerization (GO:0031114)	2/24	0.000278156773467079	0.0163998468464033	112.423868312757	920.45082294531	MAP1B;MAP1A	GO_Biological_Process_2023	IN-SST	up_down
gs_ind_0	Regulation Of Microtubule Polymerization Or Depolymerization (GO:0031110)	2/27	0.000353054744865325	0.0163998468464033	99.1902687000726	788.452279894687	MAP1B;MAP1A	GO_Biological_Process_2023	IN-SST	up_down
gs_ind_0	Regulation Of Neuron Projection Development (GO:0010975)	3/174	0.000761362219960067	0.0208254960165548	21.095065874451	151.47103915463	MARK1;TNR;NTRK3	GO_Biological_Process_2023	IN-SST	up_down
gs_ind_0	Regulation Of Phosphatidylinositol 3-Kinase Signaling (GO:0014066)	2/89	0.00378388304387728	0.0463027793527089	28.863139329806	160.969858975238	IGF1;NTRK3	GO_Biological_Process_2023	IN-SST	up_down
gs_ind_0	Regulation Of Protein Localization To Plasma Membrane (GO:1903076)	2/80	0.00307120912897744	0.040647785250579	32.1793662027208	186.179642297531	PID1;DLG1	GO_Biological_Process_2023	IN-SST	up_down
gs_ind_0	Regulation Of Protein Phosphorylation (GO:0001932)	4/262	0.000150105724352666	0.0163998468464033	18.4220904820518	162.191228943967	PID1;SLCO3A1;IGF1;NTRK3	GO_Biological_Process_2023	IN-SST	up_down
gs_ind_0	Regulation Of Supramolecular Fiber Organization (GO:1902903)	2/23	0.000255142607073214	0.0163998468464033	117.655756531726	973.447012205614	MAP1B;MAP1A	GO_Biological_Process_2023	IN-SST	up_down
gs_ind_0	Regulation Of Ventricular Cardiac Muscle Cell Action Potential (GO:0098911)	2/11	5.58996988189143e-05	0.0129966799753976	266.351526965562	2608.10125148972	DLG1;CTNNA3	GO_Biological_Process_2023	IN-SST	up_down
gs_ind_0	Skeletal System Development (GO:0001501)	3/149	0.000485219901604675	0.0163998468464033	24.71002721735	188.559953377761	ANKRD11;SOX5;IGF1	GO_Biological_Process_2023	IN-SST	up_down
gs_ind_0	mRNA Splicing, Via Spliceosome (GO:0000398)	3/210	0.0013086103963953	0.027477228497753	17.419826140003	115.646558362988	CELF4;SRRM2;DDX17	GO_Biological_Process_2023	IN-SST	up_down
gs_ind_0	Cytoplasmic Dynein Complex (GO:0005868)	1/21	0.00306628794146175	0.024530303531694	545.674057649667	3157.97270124115	DYNC2H1	GO_Cellular_Component_2023	Mic	up_down
gs_ind_0	Neuron Projection (GO:0043005)	2/557	0.00265992038541217	0.024530303531694	40.4855485548555	240.05740376804	RGS7;NTRK2	GO_Cellular_Component_2023	Mic	up_down
gs_ind_0	GTPase Regulator Activity (GO:0030695)	2/423	0.00154664855178938	0.0103109903452626	53.5330170027679	346.447747860559	RGS7;ARHGEF4	GO_Molecular_Function_2023	Mic	up_down
gs_ind_0	Neurotrophin Binding (GO:0043121)	1/7	0.00102296798377872	0.0102296798377872	1721.55944055944	11853.0178146031	NTRK2	GO_Molecular_Function_2023	Mic	up_down
gs_ind_0	Oxysterol Binding (GO:0008142)	1/6	0.000876883114363726	0.0102296798377872	2034.61983471074	14321.9674612142	RORA	GO_Molecular_Function_2023	Mic	up_down
gs_ind_0	Protease Binding (GO:0002020)	1/124	0.0179924862455113	0.0399833027678028	90.35001840265	363.008397815395	NTRK2	GO_Molecular_Function_2023	Mic	up_down
gs_ind_0	Sterol Binding (GO:0032934)	1/59	0.0085948933586083	0.0245568381674523	191.041958041958	908.707703170465	RORA	GO_Molecular_Function_2023	Mic	up_down
gs_ind_0	Transcription Coactivator Binding (GO:0001223)	1/34	0.00496053672732831	0.024292671668921	333.814111261872	1771.29823469798	RORA	GO_Molecular_Function_2023	Mic	up_down
gs_ind_0	Transcription Coregulator Binding (GO:0001221)	1/99	0.0143868522228773	0.0359671305571933	113.350715274573	480.770317819411	RORA	GO_Molecular_Function_2023	Mic	up_down
gs_ind_0	Transcription Corepressor Binding (GO:0001222)	1/42	0.00612473677412056	0.024292671668921	269.411829134721	1372.76628746896	RORA	GO_Molecular_Function_2023	Mic	up_down
gs_ind_0	Transmembrane Receptor Protein Tyrosine Kinase Activity (GO:0004714)	1/50	0.0072878015006763	0.024292671668921	225.826446280992	1111.41690453521	NTRK2	GO_Molecular_Function_2023	Mic	up_down
gs_ind_0	Acylglycerol Homeostasis (GO:0055090)	1/24	0.00350368877430506	0.0204634603630656	475.978723404255	2691.15463409329	RORA	GO_Biological_Process_2023	Mic	up_down
gs_ind_0	Cellular Response To Decreased Oxygen Levels (GO:0036294)	1/73	0.0106252965177557	0.0253031192031634	154.098432601881	700.303047876442	RORA	GO_Biological_Process_2023	Mic	up_down
gs_ind_0	Cellular Response To Hypoxia (GO:0071456)	1/72	0.0104803827344119	0.0253031192031634	156.257469802924	712.260624276178	RORA	GO_Biological_Process_2023	Mic	up_down
gs_ind_0	Cellular Response To Lipid (GO:0071396)	1/228	0.032874180481172	0.0435441002917887	48.9224775224775	167.073573628752	RORA	GO_Biological_Process_2023	Mic	up_down
gs_ind_0	Cellular Response To Nerve Growth Factor Stimulus (GO:1990090)	1/21	0.00306628794146175	0.0204634603630656	545.674057649667	3157.97270124115	NTRK2	GO_Biological_Process_2023	Mic	up_down
gs_ind_0	Cellular Response To Organic Cyclic Compound (GO:0071407)	1/151	0.0218742180786393	0.0359866168390518	74.0921171851404	283.21316085462	RORA	GO_Biological_Process_2023	Mic	up_down
gs_ind_0	Cellular Response To Sterol (GO:0036315)	1/15	0.0021910062836535	0.0204634603630656	771.583072100314	4724.70742458981	RORA	GO_Biological_Process_2023	Mic	up_down
gs_ind_0	Central Nervous System Neuron Development (GO:0021954)	1/17	0.00248283796238102	0.0204634603630656	678.02479338843	4067.03207613718	NTRK2	GO_Biological_Process_2023	Mic	up_down
gs_ind_0	Central Nervous System Neuron Differentiation (GO:0021953)	1/30	0.00437801068185844	0.0204634603630656	379.114021571649	2059.02922785101	NTRK2	GO_Biological_Process_2023	Mic	up_down
gs_ind_0	Cholesterol Homeostasis (GO:0042632)	1/72	0.0104803827344119	0.0253031192031634	156.257469802924	712.260624276178	RORA	GO_Biological_Process_2023	Mic	up_down
gs_ind_0	Cilium Assembly (GO:0060271)	1/240	0.0345791384670087	0.0435441002917887	46.4575820838869	156.306753886789	DYNC2H1	GO_Biological_Process_2023	Mic	up_down
gs_ind_0	Cilium Organization (GO:0044782)	1/224	0.0323053038698061	0.0435441002917887	49.8029286150092	170.949740556655	DYNC2H1	GO_Biological_Process_2023	Mic	up_down
gs_ind_0	Endomembrane System Organization (GO:0010256)	1/195	0.0281726030587606	0.0416464566955591	57.2692217807899	204.417063522789	DYNC2H1	GO_Biological_Process_2023	Mic	up_down
gs_ind_0	Enzyme-Linked Receptor Protein Signaling Pathway (GO:0007167)	1/123	0.0178484722381658	0.0325097172909448	91.0897959183673	366.712703825148	NTRK2	GO_Biological_Process_2023	Mic	up_down
[truncated: 482 more rows]
