# Supplementary material for: Charting the human-specific properties of gene expression networks in the infant prefrontal cortex
Source: Sci Adv. 2026 Jun 3;12(23):eaea3316. doi: 10.1126/sciadv.aea3316 (PMC13232592; doi:10.1126/sciadv.aea3316)
Supplement: Supplementary file 2 — Data S1 [file sciadv.aea3316_data_s1.zip › csv_resubmission/4_LIANA___hsa_adult.csv]

ligand	receptor	ligand_complex	receptor_complex	source	ligand_avglog2FC	ligand_pvalue_x	ligand_padj_x	ligand_expr	ligand_props	target	receptor_avglog2FC	receptor_pvalue_x	receptor_padj_x	receptor_expr	receptor_props	interaction_avglog2FC	interaction_pvalue_x	interaction_padj_x	interaction_expr	interaction_props	interaction
THBS4	CD36	THBS4	CD36	OL	4.58412752876048	1.48581356720993e-13	6.58595041506654e-12	0.0893156826496124	0.0553191489361702	L5/L6	1.97563204527472	0.009813409664211	0.038689699650181	0.187087386846542	0.214285714285714	3.2798797870176	0.00490670483217979	0.0193448498283835	0.138201534748077	0.134802431610942	THBS4^CD36
EGF	LRP2	EGF	LRP2	L5/L6	2.8778526122964	8.32778414640854e-12	6.01530067063143e-10	0.0765046700835228	0.214285714285714	L5/L6	3.50318781117682	3.92242787588145e-08	3.06629795480896e-06	0.0232314933091402	0.0714285714285714	3.19052021173661	1.96163032714805e-08	1.53344974243801e-06	0.0498680807650089	0.142857142857143	EGF^LRP2
WNT5A	LRP2	WNT5A	LRP2	OPC	2.45675702004515	2.42703232898719e-21	4.55043796049089e-19	0.135859072208405	0.0934579439252336	L5/L6	3.50318781117682	3.92242787588145e-08	3.06629795480896e-06	0.0232314933091402	0.0714285714285714	2.97997241561098	1.96121393794085e-08	1.53314897740471e-06	0.0795452818274498	0.0824432576769025	WNT5A^LRP2
LGALS9	COLEC12	LGALS9	COLEC12	Microglia	2.6350208980762	0.0006812967798018	0.0057317219527176	0.0329741947352886	0.05	Astrocyte	3.13875887152819	0.0001685120808577	0.0014119830882351	0.100082777440548	0.059064807219032	2.88688988480219	0.00042490443032975	0.00357185252047635	0.0665284842252731	0.054532403609516	LGALS9^COLEC12
SLIT2	DCC	SLIT2	DCC	L5/L6	-1.93924741778079	0.0003698147356778	0.0028770744475746	0.359448254108429	0.285714285714286	OL	-3.7920076375051	3.12151772498134e-10	8.09299942315358e-09	0.251480907201767	0.137234042553191	-2.86562752764295	0.000184907523914786	0.00143854127028701	0.305464565753937	0.211474164133739	SLIT2^DCC
THBS2	CD36	THBS2	CD36	COP	3.72549416261991	0.0003275439913554	0.0168799795945024	0.509619057178497	0.3	L5/L6	1.97563204527472	0.009813409664211	0.038689699650181	0.187087386846542	0.214285714285714	2.85056310394731	0.0050704768277832	0.0277848396223417	0.348353207111359	0.257142857142857	THBS2^CD36
LAMA2	ITGA6	LAMA2	ITGA6_ITGB1	OL	4.02222472033707	1.77526799877871e-24	2.28965738064706e-22	0.516009151935577	0.26063829787234	L4	1.65044055227309	0.0026105623733287	0.0116790468589092	0.0836020410060883	0.103448275862069	2.83633263630508	0.00130528118666435	0.0058395234294546	0.299805581569672	0.182043286867205	LAMA2^ITGA6_ITGB1
EGF	LDLR	EGF	LDLR	L5/L6	2.8778526122964	8.32778414640854e-12	6.01530067063143e-10	0.0765046700835228	0.214285714285714	Microglia	2.78992581118555	4.08211373267617e-09	1.78994173166574e-07	0.148436054587364	0.35	2.83388921174098	2.04522075841129e-09	8.97978516168187e-08	0.112470358610153	0.282142857142857	EGF^LDLR
LAMA2	ITGA7	LAMA2	ITGA7_ITGB1	OL	4.02222472033707	1.77526799877871e-24	2.28965738064706e-22	0.516009151935577	0.26063829787234	L5/L6-CC	1.42442270153833	7.1361210291768e-07	1.35593989339951e-05	0.116816028952599	0.25	2.7233237109377	3.5680605145884e-07	6.77969946699755e-06	0.316412597894669	0.25531914893617	LAMA2^ITGA7_ITGB1
WNT5A	ROR1	WNT5A	ROR1	OPC	2.45675702004515	2.42703232898719e-21	4.55043796049089e-19	0.135859072208405	0.0934579439252336	OL	2.98340031694478	0.0014016128933491	0.0061927045450702	0.187974140048027	0.108510638297872	2.72007866849496	0.00070080644667455	0.0030963522725351	0.161916613578796	0.100984291111553	WNT5A^ROR1
LAMA2	ITGA9	LAMA2	ITGA9_ITGB1	OL	4.02222472033707	1.77526799877871e-24	2.28965738064706e-22	0.516009151935577	0.26063829787234	IN-VIP	1.38602700569969	1.29793203786639e-15	1.42961050606557e-13	0.0675252825021744	0.087248322147651	2.70412586301838	6.48966019820828e-16	7.14805254177614e-14	0.291767209768295	0.173943310009996	LAMA2^ITGA9_ITGB1
TF	LRP2	TF	LRP2	IN-PV	1.89923406529267	4.53381439975805e-06	6.42742283403808e-05	0.0915686935186386	0.144578313253012	L5/L6	3.50318781117682	3.92242787588145e-08	3.06629795480896e-06	0.0232314933091402	0.0714285714285714	2.70121093823475	2.28651933925843e-06	3.36702631475949e-05	0.0574000924825668	0.108003442340792	TF^LRP2
THBS2	ITGA6	THBS2	ITGA6	COP	3.72549416261991	0.0003275439913554	0.0168799795945024	0.509619057178497	0.3	L4	1.65044055227309	0.0026105623733287	0.0116790468589092	0.0836020410060883	0.103448275862069	2.6879673574465	0.00146905318234205	0.0142795132267058	0.296610534191132	0.201724137931034	THBS2^ITGA6
LAMA2	ITGA6	LAMA2	ITGA6_ITGB1	OL	4.02222472033707	1.77526799877871e-24	2.28965738064706e-22	0.516009151935577	0.26063829787234	IN-SV2C	1.35019279470776	2.2138468304433e-05	0.0003274688717753	0.126720488071442	0.168316831683168	2.68620875752242	1.10692341522165e-05	0.00016373443588765	0.32136482000351	0.214477564777754	LAMA2^ITGA6_ITGB1
APP	DCC	APP	DCC	Microglia	-1.46641690945638	4.85250381064817e-10	2.64037063782695e-08	1.53974676132202	0.8	OL	-3.7920076375051	3.12151772498134e-10	8.09299942315358e-09	0.251480907201767	0.137234042553191	-2.62921227348074	3.98701076781476e-10	1.72483529007115e-08	0.895613849163055	0.468617021276596	APP^DCC
WNT5A	LDLR	WNT5A	LDLR	OPC	2.45675702004515	2.42703232898719e-21	4.55043796049089e-19	0.135859072208405	0.0934579439252336	Microglia	2.78992581118555	4.08211373267617e-09	1.78994173166574e-07	0.148436054587364	0.35	2.62334141561535	2.0410568663393e-09	8.94970865835147e-08	0.142147570848465	0.221728971962617	WNT5A^LDLR
THBS4	CD36	THBS4	CD36	COP	3.18642113445636	1.07404923941621e-05	0.0011811738088755	0.374696671962738	0.2	L5/L6	1.97563204527472	0.009813409664211	0.038689699650181	0.187087386846542	0.214285714285714	2.58102658986554	0.00491207507830258	0.0199354367295283	0.280892014503479	0.207142857142857	THBS4^CD36
EGF	LRP2	EGF	LRP2	L4	1.65739833642714	3.78721264344247e-06	4.61821682646463e-05	0.046059500426054	0.0804597701149425	L5/L6	3.50318781117682	3.92242787588145e-08	3.06629795480896e-06	0.0232314933091402	0.0714285714285714	2.58029307380198	1.91321846110064e-06	2.46242331097276e-05	0.0346454977989197	0.075944170771757	EGF^LRP2
TF	LRP2	TF	LRP2	IN-SST	1.64884887786629	0.0088080862888076	0.0399991205908474	0.116383478045464	0.12258064516129	L5/L6	3.50318781117682	3.92242787588145e-08	3.06629795480896e-06	0.0232314933091402	0.0714285714285714	2.57601834452156	0.00440406275654318	0.0200010934444011	0.0698074847459793	0.0970046082949309	TF^LRP2
THBS4	ITGB1	THBS4	ITGA3_ITGB1	OL	4.58412752876048	1.48581356720993e-13	6.58595041506654e-12	0.0893156826496124	0.0553191489361702	L5/L6	0.551832778907039	0.0041154924974621	0.0169511924291121	0.332327276468277	0.571428571428571	2.56798015383376	0.00205774624880534	0.00847559621784903	0.210821479558945	0.313373860182371	THBS4^ITGA3_ITGB1
EGF	LRP2	EGF	LRP2	L5/L6-CC	1.62222664044164	9.46347775718773e-05	0.0008161682581612	0.0767715126276016	0.125	L5/L6	3.50318781117682	3.92242787588145e-08	3.06629795480896e-06	0.0232314933091402	0.0714285714285714	2.56270722580923	4.73370009253181e-05	0.000409617278058004	0.0500015020370483	0.0982142857142857	EGF^LRP2
THBS2	ITGA6	THBS2	ITGA6	COP	3.72549416261991	0.0003275439913554	0.0168799795945024	0.509619057178497	0.3	IN-SV2C	1.35019279470776	2.2138468304433e-05	0.0003274688717753	0.126720488071442	0.168316831683168	2.53784347866383	0.000174841229829917	0.00860372423313885	0.318169772624969	0.234158415841584	THBS2^ITGA6
TF	LRP2	TF	LRP2	IN-VIP	1.45386687162697	0.0001496977916548	0.001585943933513	0.106194794178009	0.12751677852349	L5/L6	3.50318781117682	3.92242787588145e-08	3.06629795480896e-06	0.0232314933091402	0.0714285714285714	2.47852734140189	7.48685079667794e-05	0.000794505115733904	0.064713142812252	0.0994726749760307	TF^LRP2
SLIT2	DCC	SLIT2	DCC	OPC	-1.1067181843985	0.0014794487635047	0.0084499196706979	0.155570536851883	0.104672897196262	OL	-3.7920076375051	3.12151772498134e-10	8.09299942315358e-09	0.251480907201767	0.137234042553191	-2.4493629109518	0.000739724537828236	0.00422496388184866	0.203525722026825	0.120953469874727	SLIT2^DCC
LAMA2	ITGA9	LAMA2	ITGA9_ITGB1	OL	4.02222472033707	1.77526799877871e-24	2.28965738064706e-22	0.516009151935577	0.26063829787234	IN-PV	0.870363148236889	0.0090932782357949	0.0339053873802202	0.435466140508652	0.493975903614458	2.44629393428698	0.00454663911789745	0.0169526936901101	0.475737631320953	0.377307100743399	LAMA2^ITGA9_ITGB1
COL6A3	GP6	COL6A3	GP6	Microglia	2.88184052320597	0.0007002894229581	0.0058518356392857	0.00908352807164192	0.05	IN-SV2C	1.9996592272774	9.03543504140223e-07	2.06564883893655e-05	0.0391211099922657	0.0594059405940594	2.44074987524169	0.00035059648323112	0.00293624606383753	0.0241023190319538	0.0547029702970297	COL6A3^GP6
COL6A3	GP6	COL6A3	GP6	Microglia	2.88184052320597	0.0007002894229581	0.0058518356392857	0.00908352807164192	0.05	L5/L6-CC	1.9356679499372	0.0061018915123913	0.024428547472646	0.0639084950089455	0.125	2.40875423657159	0.0034010904676747	0.0151401915559659	0.0364960134029388	0.0875	COL6A3^GP6
EFNB2	EPHA6	EFNB2	EPHA6	L5/L6	0.879768998616248	1.41088981571693e-05	0.0001923524508535	0.127219438552856	0.285714285714286	Astrocyte	3.88296871488467	4.75808446836989e-76	1.93825328903516e-72	0.857588052749634	0.401148482362592	2.38136885675046	7.05444907858466e-06	9.617622542675e-05	0.492403745651245	0.343431384038439	EFNB2^EPHA6
COL6A6	GP6	COL6A6	GP6	L5/L6	2.73795303156327	0.000217396700459	0.0032688442045471	0.0338188856840134	0.0714285714285714	IN-SV2C	1.9996592272774	9.03543504140223e-07	2.06564883893655e-05	0.0391211099922657	0.0594059405940594	2.36880612942034	0.00010915012198157	0.00164475034646823	0.0364699959754944	0.0654172560113154	COL6A6^GP6
WNT5A	ANTXR1	WNT5A	ANTXR1	OPC	2.45675702004515	2.42703232898719e-21	4.55043796049089e-19	0.135859072208405	0.0934579439252336	Microglia	2.26707154779182	1.07698326023692e-15	1.54401939230662e-13	0.455030113458633	0.7	2.36191428391848	5.38492843634625e-16	7.72011971372289e-14	0.29544460773468	0.396728971962617	WNT5A^ANTXR1
COL9A2	GP6	COL9A2	GP6	Microglia	2.71458212036606	0.0049987159570272	0.0271365920261796	0.145778119564056	0.15	IN-SV2C	1.9996592272774	9.03543504140223e-07	2.06564883893655e-05	0.0391211099922657	0.0594059405940594	2.35712067382173	0.00249980975026567	0.0135786242572845	0.0924496129155159	0.10470297029703	COL9A2^GP6
TF	LDLR	TF	LDLR	IN-PV	1.89923406529267	4.53381439975805e-06	6.42742283403808e-05	0.0915686935186386	0.144578313253012	Microglia	2.78992581118555	4.08211373267617e-09	1.78994173166574e-07	0.148436054587364	0.35	2.34457993823911	2.26894825674536e-06	3.22266112567737e-05	0.120002374053001	0.247289156626506	TF^LDLR
CDH1	KLRG1	CDH1	KLRG1	OL	2.54742885819811	2.94895460761502e-05	0.0002358035115633	0.350595861673355	0.201063829787234	OPC	2.13555186041409	0.0046715616024231	0.0215341878783047	0.113010041415691	0.0785046728971963	2.3414903593061	0.00235052557424962	0.010884995694934	0.231802955269814	0.139784251342215	CDH1^KLRG1
COL9A1	GP6	COL9A1	GP6	L5/L6	2.67546022495474	4.43954073090688e-49	1.57772398494969e-45	0.0615741461515427	0.142857142857143	IN-SV2C	1.9996592272774	9.03543504140223e-07	2.06564883893655e-05	0.0391211099922657	0.0594059405940594	2.33755972611607	4.51771752070111e-07	1.03282441946827e-05	0.050347626209259	0.101131541725601	COL9A1^GP6
COL6A6	GP6	COL6A6	GP6	L5/L6	2.73795303156327	0.000217396700459	0.0032688442045471	0.0338188856840134	0.0714285714285714	L5/L6-CC	1.9356679499372	0.0061018915123913	0.024428547472646	0.0639084950089455	0.125	2.33681049075023	0.00315964410642515	0.0138486958385965	0.0488636903464794	0.0982142857142857	COL6A6^GP6
COL9A2	GP6	COL9A2	GP6	Microglia	2.71458212036606	0.0049987159570272	0.0271365920261796	0.145778119564056	0.15	L5/L6-CC	1.9356679499372	0.0061018915123913	0.024428547472646	0.0639084950089455	0.125	2.32512503515163	0.00555030373470925	0.0257825697494128	0.104843303561211	0.1375	COL9A2^GP6
TF	LRP2	TF	LRP2	OPC	1.1407515836247	0.0032535870689893	0.0161571375150299	0.152509540319443	0.104672897196262	L5/L6	3.50318781117682	3.92242787588145e-08	3.06629795480896e-06	0.0232314933091402	0.0714285714285714	2.32196969740076	0.00162681314663403	0.00808010190649235	0.0878705158829689	0.0880507343124166	TF^LRP2
COL9A1	GP6	COL9A1	GP6	L5/L6	2.67546022495474	4.43954073090688e-49	1.57772398494969e-45	0.0615741461515427	0.142857142857143	L5/L6-CC	1.9356679499372	0.0061018915123913	0.024428547472646	0.0639084950089455	0.125	2.30556408744597	0.00305094575619565	0.012214273736323	0.0627413243055344	0.133928571428571	COL9A1^GP6
BTC	ERBB3	BTC	ERBB3	L5/L6	3.8645856562041	6.69623884168639e-10	2.58549995359251e-08	0.0555496029555798	0.142857142857143	OPC	0.713888647460449	0.0002611825860858	0.0020334613715007	0.294838219881058	0.196261682242991	2.28923715183227	0.000130591627854842	0.00101674361325012	0.175193905830383	0.169559412550067	BTC^ERBB3
LAMA2	ITGB1	LAMA2	ITGA9_ITGB1	OL	4.02222472033707	1.77526799877871e-24	2.28965738064706e-22	0.516009151935577	0.26063829787234	L5/L6	0.551832778907039	0.0041154924974621	0.0169511924291121	0.332327276468277	0.571428571428571	2.28702874962206	0.00205774624873105	0.00847559621455605	0.424168229103088	0.416033434650456	LAMA2^ITGA9_ITGB1
LAMA2	ITGB1	LAMA2	ITGA6_ITGB1	OL	4.02222472033707	1.77526799877871e-24	2.28965738064706e-22	0.516009151935577	0.26063829787234	L5/L6	0.551832778907039	0.0041154924974621	0.0169511924291121	0.332327276468277	0.571428571428571	2.28702874962206	0.00205774624873105	0.00847559621455605	0.424168229103088	0.416033434650456	LAMA2^ITGA6_ITGB1
LAMA2	ITGB1	LAMA2	ITGA7_ITGB1	OL	4.02222472033707	1.77526799877871e-24	2.28965738064706e-22	0.516009151935577	0.26063829787234	L5/L6	0.551832778907039	0.0041154924974621	0.0169511924291121	0.332327276468277	0.571428571428571	2.28702874962206	0.00205774624873105	0.00847559621455605	0.424168229103088	0.416033434650456	LAMA2^ITGA7_ITGB1
LAMA2	ITGB1	LAMA2	ITGA3_ITGB1	OL	4.02222472033707	1.77526799877871e-24	2.28965738064706e-22	0.516009151935577	0.26063829787234	L5/L6	0.551832778907039	0.0041154924974621	0.0169511924291121	0.332327276468277	0.571428571428571	2.28702874962206	0.00205774624873105	0.00847559621455605	0.424168229103088	0.416033434650456	LAMA2^ITGA3_ITGB1
CDH1	KLRG1	CDH1	KLRG1	OL	2.54742885819811	2.94895460761502e-05	0.0002358035115633	0.350595861673355	0.201063829787234	Microglia	1.99531301795673	0.0021550748163933	0.0140634318863588	0.0600777976214886	0.3	2.27137093807742	0.00109228218123472	0.00714961769896105	0.205336824059486	0.250531914893617	CDH1^KLRG1
SLIT2	DCC	SLIT2	DCC	Astrocyte	-0.734445151331871	0.0022063230622089	0.011675341161619	0.099970318377018	0.0582444626743232	OL	-3.7920076375051	3.12151772498134e-10	8.09299942315358e-09	0.251480907201767	0.137234042553191	-2.26322639441849	0.00110316168718034	0.00583767462730921	0.175725609064102	0.0977392526137573	SLIT2^DCC
EFNA5	EPHA6	EFNA5	EPHA6	L5/L6	0.628923966492392	0.0002552372645916	0.0022813622919399	2.10489869117737	1.0	Astrocyte	3.88296871488467	4.75808446836989e-76	1.93825328903516e-72	0.857588052749634	0.401148482362592	2.25594634068853	0.0001276186322958	0.00114068114596995	1.4812433719635	0.700574241181296	EFNA5^EPHA6
DSCAM	DCC	DSCAM	DCC	OL	-0.718880961843742	0.0175580628648479	0.0495285764139506	0.443866789340973	0.248936170212766	OL	-3.7920076375051	3.12151772498134e-10	8.09299942315358e-09	0.251480907201767	0.137234042553191	-2.25544429967442	0.00877903158849984	0.024764292253475	0.347673833370209	0.193085106382979	DSCAM^DCC
LGALS3BP	ITGB1	LGALS3BP	ITGB1	COP	3.9587511902218	0.0006070606727087	0.027314122556731	0.147772207856178	0.1	L5/L6	0.551832778907039	0.0041154924974621	0.0169511924291121	0.332327276468277	0.571428571428571	2.25529198456442	0.0023612765850854	0.0221326574929216	0.240049749612808	0.335714285714286	LGALS3BP^ITGB1
COL6A3	GP6	COL6A3	GP6	Microglia	2.88184052320597	0.0007002894229581	0.0058518356392857	0.00908352807164192	0.05	L5/L6	1.59419299470116	0.0031949187026794	0.0161859105136733	0.0546571798622608	0.0714285714285714	2.23801675895357	0.00194760406281875	0.0110188730764795	0.0318703539669514	0.0607142857142857	COL6A3^GP6
EGF	LDLR	EGF	LDLR	L4	1.65739833642714	3.78721264344247e-06	4.61821682646463e-05	0.046059500426054	0.0804597701149425	Microglia	2.78992581118555	4.08211373267617e-09	1.78994173166574e-07	0.148436054587364	0.35	2.22366207380635	1.89564737858757e-06	2.31805812189065e-05	0.0972477793693542	0.215229885057471	EGF^LDLR
TF	LDLR	TF	LDLR	IN-SST	1.64884887786629	0.0088080862888076	0.0399991205908474	0.116383478045464	0.12258064516129	Microglia	2.78992581118555	4.08211373267617e-09	1.78994173166574e-07	0.148436054587364	0.35	2.21938734452592	0.00440404518546067	0.0199996497925103	0.132409766316414	0.236290322580645	TF^LDLR
SPP1	ITGA8	SPP1	ITGA8_ITGB1	IN-PV	-2.66469855875044	3.63103313587716e-12	5.1517758319668e-10	0.233575955033302	0.240963855421687	OL	-1.75001727574989	7.7959384035858e-11	2.27497677380617e-09	0.161475524306297	0.0936170212765957	-2.20735791725017	4.07952085858676e-11	1.39507717850142e-09	0.1975257396698	0.167290438349141	SPP1^ITGA8_ITGB1
EGF	LDLR	EGF	LDLR	L5/L6-CC	1.62222664044164	9.46347775718773e-05	0.0008161682581612	0.0767715126276016	0.125	Microglia	2.78992581118555	4.08211373267617e-09	1.78994173166574e-07	0.148436054587364	0.35	2.2060762258136	4.7319429842805e-05	0.000408173626167183	0.112603783607483	0.2375	EGF^LDLR
WNT5A	VANGL2	WNT5A	VANGL2	L5/L6	-1.9449717753499	0.0007230856107504	0.0049336672209409	0.0190450437366962	0.0714285714285714	L5/L6-CC	-2.45178157819517	0.0074109836542643	0.0284771111374205	0.0284584295004606	0.0625	-2.19837667677253	0.00406703463250735	0.0167053891791807	0.0237517356872559	0.0669642857142857	WNT5A^VANGL2
PLTP	ABCA1	PLTP	ABCA1	Microglia	1.88364919988469	0.0031143094546375	0.0187520927502861	0.09383774548769	0.1	L5/L6-CC	2.47098733281468	6.29963817430703e-11	3.23852827777131e-09	0.0896095708012581	0.125	2.17731826634969	0.00155715475881694	0.00937604799440719	0.091723658144474	0.1125	PLTP^ABCA1
ARPC5	LRP2	ARPC5	LRP2	L5/L6	0.85105534476339	0.0076025570458161	0.0453784102282803	0.0232314933091402	0.0714285714285714	L5/L6	3.50318781117682	3.92242787588145e-08	3.06629795480896e-06	0.0232314933091402	0.0714285714285714	2.17712157797011	0.00380129813504743	0.0226907382631176	0.0232314933091402	0.0714285714285714	ARPC5^LRP2
COL6A6	GP6	COL6A6	GP6	L5/L6	2.73795303156327	0.000217396700459	0.0032688442045471	0.0338188856840134	0.0714285714285714	L5/L6	1.59419299470116	0.0031949187026794	0.0161859105136733	0.0546571798622608	0.0714285714285714	2.16607301313221	0.0017061577015692	0.0097273773591102	0.0442380309104919	0.0714285714285714	COL6A6^GP6
APP	DCC	APP	DCC	L2/L3	-0.536486840352307	0.0072628702665375	0.0229570821495011	1.62186634540558	0.978609625668449	OL	-3.7920076375051	3.12151772498134e-10	8.09299942315358e-09	0.251480907201767	0.137234042553191	-2.1642472389287	0.00363143528934464	0.0114785451212503	0.936673641204834	0.55792183411082	APP^DCC
COL9A2	GP6	COL9A2	GP6	Microglia	2.71458212036606	0.0049987159570272	0.0271365920261796	0.145778119564056	0.15	L5/L6	1.59419299470116	0.0031949187026794	0.0161859105136733	0.0546571798622608	0.0714285714285714	2.15438755753361	0.0040968173298533	0.0216612512699264	0.100217647850513	0.110714285714286	COL9A2^GP6
THBS2	ITGB1	THBS2	ITGA3_ITGB1	COP	3.72549416261991	0.0003275439913554	0.0168799795945024	0.509619057178497	0.3	L5/L6	0.551832778907039	0.0041154924974621	0.0169511924291121	0.332327276468277	0.571428571428571	2.13866347076347	0.00222151824440875	0.0169155860118072	0.420973181724548	0.435714285714286	THBS2^ITGA3_ITGB1
COL9A1	GP6	COL9A1	GP6	L5/L6	2.67546022495474	4.43954073090688e-49	1.57772398494969e-45	0.0615741461515427	0.142857142857143	L5/L6	1.59419299470116	0.0031949187026794	0.0161859105136733	0.0546571798622608	0.0714285714285714	2.13482660982795	0.0015974593513397	0.00809295525683665	0.0581156611442566	0.107142857142857	COL9A1^GP6
COL6A3	ITGA9	COL6A3	ITGA9_ITGB1	Microglia	2.88184052320597	0.0007002894229581	0.0058518356392857	0.00908352807164192	0.05	IN-VIP	1.38602700569969	1.29793203786639e-15	1.42961050606557e-13	0.0675252825021744	0.087248322147651	2.13393376445283	0.000350144711479699	0.00292591781971433	0.038304403424263	0.0686241610738255	COL6A3^ITGA9_ITGB1
COL18A1	ITGA10	COL18A1	ITGA10_ITGB1	OL	3.06947628858001	1.58895971421298e-06	1.85576994235696e-05	0.0940131396055222	0.0595744680851064	Microglia	1.1977333434293	0.0097859815134145	0.045017153239862	0.0287467315793037	0.1	2.13360481600465	0.00489378523656436	0.0225178554696428	0.0613799355924129	0.0797872340425532	COL18A1^ITGA10_ITGB1
TF	LDLR	TF	LDLR	IN-VIP	1.45386687162697	0.0001496977916548	0.001585943933513	0.106194794178009	0.12751677852349	Microglia	2.78992581118555	4.08211373267617e-09	1.78994173166574e-07	0.148436054587364	0.35	2.12189634140626	7.48509368842663e-05	0.000793061463843083	0.127315431833267	0.238758389261745	TF^LDLR
FGF20	FGFR2	FGF20	FGFR2	Microglia	5.03358076360433	0.0004227197925704	0.0039175835975877	0.00885622389614582	0.05	IN-SST	-0.823718450007933	1.2469382623847e-05	0.00019298533443	0.133891344070435	0.129032258064516	2.1049311567982	0.000217594587597124	0.00205528446600885	0.0713737830519676	0.0895161290322581	FGF20^FGFR2
PTN	ALK	PTN	ALK	OL	2.24777290793383	2.38005466503985e-33	5.29030448631306e-31	0.893242835998535	0.454255319148936	OPC	1.95536438538504	2.77996842967463e-14	2.30086215886674e-12	0.77375316619873	0.442990654205608	2.10156864665943	1.38998421483731e-14	1.15043107943337e-12	0.833498001098633	0.448622986677272	PTN^ALK
SLIT2	ROBO2	SLIT2	ROBO2	L5/L6	-1.93924741778079	0.0003698147356778	0.0028770744475746	0.359448254108429	0.285714285714286	Microglia	-2.22628360088919	1.15124844456522e-37	9.98980689765617e-35	2.12275552749634	0.8	-2.08276550933499	0.0001849073678389	0.0014385372237873	1.24110186100006	0.542857142857143	SLIT2^ROBO2
SPP1	ITGA8	SPP1	ITGA8_ITGB1	L5/L6	-2.40611528516311	3.13210091007479e-06	0.0001142620241527	0.0217307172715664	0.0714285714285714	OL	-1.75001727574989	7.7959384035858e-11	2.27497677380617e-09	0.161475524306297	0.0936170212765957	-2.0780662804565	1.56608943472941e-06	5.71321495647369e-05	0.091603122651577	0.0825227963525836	SPP1^ITGA8_ITGB1
TNXB	ITGA9	TNXB	ITGA9_ITGB1	IN-SST	2.76035563202102	3.19330604425479e-31	3.08534188752046e-28	0.0453984513878822	0.0580645161290323	IN-VIP	1.38602700569969	1.29793203786639e-15	1.42961050606557e-13	0.0675252825021744	0.087248322147651	2.07319131886035	6.48966018933195e-16	7.14805253032787e-14	0.0564618669450283	0.0726564191383416	TNXB^ITGA9_ITGB1
ADAM12	ITGA9	ADAM12	ITGA9	L5/L6	2.75018975457876	2.12849234082936e-12	1.71136562914918e-10	0.3116495013237	0.285714285714286	IN-VIP	1.38602700569969	1.29793203786639e-15	1.42961050606557e-13	0.0675252825021744	0.087248322147651	2.06810838013923	1.06489513643361e-12	8.56397619827622e-11	0.189587384462357	0.186481303930968	ADAM12^ITGA9
PTN	ALK	PTN	ALK	OL	2.24777290793383	2.38005466503985e-33	5.29030448631306e-31	0.893242835998535	0.454255319148936	L5/L6-CC	1.87874302233774	3.40216641189564e-17	5.7683077250919e-15	0.0569531619548798	0.0625	2.06325796513578	1.70108320594782e-17	2.88415386254595e-15	0.475098013877869	0.258377659574468	PTN^ALK
COL6A6	ITGA9	COL6A6	ITGA9_ITGB1	L5/L6	2.73795303156327	0.000217396700459	0.0032688442045471	0.0338188856840134	0.0714285714285714	IN-VIP	1.38602700569969	1.29793203786639e-15	1.42961050606557e-13	0.0675252825021744	0.087248322147651	2.06199001863148	0.000108698350230149	0.00163442210234503	0.0506720840930939	0.0793384467881112	COL6A6^ITGA9_ITGB1
CALM1	TRPC3	CALM1	TRPC3	COP	-0.71310037944316	6.79834840024279e-07	0.0001459803686693	0.614436984062195	0.4	Microglia	-3.40819575615635	6.57267764546524e-22	1.90111818141729e-19	0.0788794606924057	0.15	-2.06064806779976	3.3991742001214e-07	7.29901843346501e-05	0.346658229827881	0.275	CALM1^TRPC3
NECTIN2	CD226	NECTIN2	CD226	Microglia	1.12510052836969	0.0039760972040688	0.0227459800844839	0.0124931298196316	0.05	Microglia	2.99046063927396	3.10407971673328e-05	0.0004635594410306	0.0445977598428726	0.2	2.05778058382182	0.00200356900061807	0.0116047697627573	0.0285454448312521	0.125	NECTIN2^CD226
COL9A2	ITGA9	COL9A2	ITGA9_ITGB1	Microglia	2.71458212036606	0.0049987159570272	0.0271365920261796	0.145778119564056	0.15	IN-VIP	1.38602700569969	1.29793203786639e-15	1.42961050606557e-13	0.0675252825021744	0.087248322147651	2.05030456303287	0.00249935797851425	0.0135682960131613	0.106651701033115	0.118624161073825	COL9A2^ITGA9_ITGB1
COL6A3	ITGA10	COL6A3	ITGA10_ITGB1	Microglia	2.88184052320597	0.0007002894229581	0.0058518356392857	0.00908352807164192	0.05	Microglia	1.1977333434293	0.0097859815134145	0.045017153239862	0.0287467315793037	0.1	2.03978693331764	0.0052431354681863	0.0254344944395739	0.0189151298254728	0.075	COL6A3^ITGA10_ITGB1
COL9A1	ITGA9	COL9A1	ITGA9_ITGB1	L5/L6	2.67546022495474	4.43954073090688e-49	1.57772398494969e-45	0.0615741461515427	0.142857142857143	IN-VIP	1.38602700569969	1.29793203786639e-15	1.42961050606557e-13	0.0675252825021744	0.087248322147651	2.03074361532722	6.48966018933194e-16	7.14805253032786e-14	0.0645497143268585	0.115052732502397	COL9A1^ITGA9_ITGB1
COL18A1	ITGA3	COL18A1	ITGA3	OL	3.06947628858001	1.58895971421298e-06	1.85576994235696e-05	0.0940131396055222	0.0595744680851064	L5/L6	0.949062514700646	0.0001794987165229	0.001316607489441	0.238725423812866	0.428571428571428	2.00926940164033	9.05438381185565e-05	0.000667582594432285	0.166369289159775	0.244072948328268	COL18A1^ITGA3
CALM1	TRPC3	CALM1	TRPC3	OL	-0.601271878903859	0.0017986749562097	0.0076323140810413	0.542771697044373	0.307446808510638	Microglia	-3.40819575615635	6.57267764546524e-22	1.90111818141729e-19	0.0788794606924057	0.15	-2.00473381753011	0.00089933747810485	0.00381615704052065	0.31082558631897	0.228723404255319	CALM1^TRPC3
COL9A1	GP6	COL9A1	GP6	IN-VIP	1.98798953847621	2.78951760012959e-05	0.0003870382055183	0.0448531471192837	0.0805369127516778	IN-SV2C	1.9996592272774	9.03543504140223e-07	2.06564883893655e-05	0.0391211099922657	0.0594059405940594	1.99382438287681	1.43993597527181e-05	0.000203847346953833	0.0419871285557747	0.0699714266728686	COL9A1^GP6
CALM1	TRPC3	CALM1	TRPC3	OPC	-0.555380509580018	0.0027021337022576	0.0138529588854021	0.427311509847641	0.274766355140187	Microglia	-3.40819575615635	6.57267764546524e-22	1.90111818141729e-19	0.0788794606924057	0.15	-1.98178813286819	0.0013510668511288	0.00692647944270105	0.253095477819443	0.212383177570094	CALM1^TRPC3
PTN	CDH10	PTN	CDH10	OL	2.24777290793383	2.38005466503985e-33	5.29030448631306e-31	0.893242835998535	0.454255319148936	IN-PV	1.69260293973293	0.0010576635861895	0.0104408321250227	0.307525992393494	0.313253012048193	1.97018792383338	0.00052883179309475	0.00522041606251135	0.600384414196014	0.383754165598565	PTN^CDH10
COL6A6	ITGA10	COL6A6	ITGA10_ITGB1	L5/L6	2.73795303156327	0.000217396700459	0.0032688442045471	0.0338188856840134	0.0714285714285714	Microglia	1.1977333434293	0.0097859815134145	0.045017153239862	0.0287467315793037	0.1	1.96784318749628	0.00500168910693675	0.0241429987222045	0.0312828086316585	0.0857142857142857	COL6A6^ITGA10_ITGB1
TF	LDLR	TF	LDLR	OPC	1.1407515836247	0.0032535870689893	0.0161571375150299	0.152509540319443	0.104672897196262	Microglia	2.78992581118555	4.08211373267617e-09	1.78994173166574e-07	0.148436054587364	0.35	1.96533869740513	0.00162679557555152	0.00807865825460153	0.150472790002823	0.227336448598131	TF^LDLR
COL9A1	GP6	COL9A1	GP6	IN-VIP	1.98798953847621	2.78951760012959e-05	0.0003870382055183	0.0448531471192837	0.0805369127516778	L5/L6-CC	1.9356679499372	0.0061018915123913	0.024428547472646	0.0639084950089455	0.125	1.96182874420671	0.0030648933441963	0.0124077928390822	0.0543808192014694	0.102768456375839	COL9A1^GP6
COL9A2	ITGA10	COL9A2	ITGA10_ITGB1	Microglia	2.71458212036606	0.0049987159570272	0.0271365920261796	0.145778119564056	0.15	Microglia	1.1977333434293	0.0097859815134145	0.045017153239862	0.0287467315793037	0.1	1.95615773189768	0.00739234873522085	0.0360768726330208	0.0872624218463898	0.125	COL9A2^ITGA10_ITGB1
COL9A1	ITGA10	COL9A1	ITGA10_ITGB1	L5/L6	2.67546022495474	4.43954073090688e-49	1.57772398494969e-45	0.0615741461515427	0.142857142857143	Microglia	1.1977333434293	0.0097859815134145	0.045017153239862	0.0287467315793037	0.1	1.93659678419202	0.00489299075670725	0.022508576619931	0.0451604388654232	0.121428571428571	COL9A1^ITGA10_ITGB1
WNT5A	VANGL2	WNT5A	VANGL2	L5/L6	-1.9449717753499	0.0007230856107504	0.0049336672209409	0.0190450437366962	0.0714285714285714	L5/L6	-1.9051585641621	3.79309987370448e-08	1.17216681140617e-06	0.0599785000085831	0.142857142857143	-1.925065169756	0.000361561770874568	0.00246741969387615	0.0395117700099945	0.107142857142857	WNT5A^VANGL2
BMP8A	TGFBR1	BMP8A	TGFBR1	L5/L6	-2.21562307643176	4.21741371020194e-07	9.81937348233846e-06	0.0755091533064842	0.142857142857143	L5/L6-CC	-1.62328015778356	3.20675961949156e-05	0.0003492575192742	0.0212752353399992	0.0625	-1.91945161710766	1.62446687829679e-05	0.000179538446378269	0.0483921952545643	0.102678571428571	BMP8A^TGFBR1
COL6A3	ITGA9	COL6A3	ITGA9_ITGB1	Microglia	2.88184052320597	0.0007002894229581	0.0058518356392857	0.00908352807164192	0.05	IN-PV	0.870363148236889	0.0090932782357949	0.0339053873802202	0.435466140508652	0.493975903614458	1.87610183572143	0.0048967838293765	0.0198786115097529	0.222274839878082	0.271987951807229	COL6A3^ITGA9_ITGB1
THBS4	ITGB1	THBS4	ITGA3_ITGB1	COP	3.18642113445636	1.07404923941621e-05	0.0011811738088755	0.374696671962738	0.2	L5/L6	0.551832778907039	0.0041154924974621	0.0169511924291121	0.332327276468277	0.571428571428571	1.8691269566817	0.00206311649492813	0.0090661831189938	0.353511989116669	0.385714285714286	THBS4^ITGA3_ITGB1
EGF	PLD2	EGF	PLD2	L5/L6	2.8778526122964	8.32778414640854e-12	6.01530067063143e-10	0.0765046700835228	0.214285714285714	Microglia	0.819900376424667	6.90753769296918e-05	0.0008925123349841	0.108684197068214	0.15	1.84887649436053	3.4537692628738e-05	0.000446256468257084	0.0925944298505783	0.182142857142857	EGF^PLD2
COL9A2	GP6	COL9A2	GP6	OPC	1.64328495065107	3.22198237293744e-07	6.5851728721193e-06	0.167769908905029	0.114018691588785	IN-SV2C	1.9996592272774	9.03543504140223e-07	2.06564883893655e-05	0.0391211099922657	0.0594059405940594	1.82147208896424	6.12870870716983e-07	1.36208306307424e-05	0.103445507586002	0.0867123160914222	COL9A2^GP6
ARPC5	LDLR	ARPC5	LDLR	L5/L6	0.85105534476339	0.0076025570458161	0.0453784102282803	0.0232314933091402	0.0714285714285714	Microglia	2.78992581118555	4.08211373267617e-09	1.78994173166574e-07	0.148436054587364	0.35	1.82049057797447	0.00380128056396492	0.0226892946112267	0.0858337730169296	0.210714285714286	ARPC5^LDLR
SLIT2	ROBO2	SLIT2	ROBO2	L5/L6	-1.93924741778079	0.0003698147356778	0.0028770744475746	0.359448254108429	0.285714285714286	OPC	-1.69839750632629	0.0016669719909071	0.0093012278654501	0.59576541185379	0.345794392523365	-1.81882246205354	0.00101839336329245	0.00608915115651235	0.47760683298111	0.315754339118825	SLIT2^ROBO2
TNXB	ITGA9	TNXB	ITGA9_ITGB1	IN-SST	2.76035563202102	3.19330604425479e-31	3.08534188752046e-28	0.0453984513878822	0.0580645161290323	IN-PV	0.870363148236889	0.0090932782357949	0.0339053873802202	0.435466140508652	0.493975903614458	1.81535939012896	0.00454663911789745	0.0169526936901101	0.240432292222977	0.276020209871745	TNXB^ITGA9_ITGB1
COL18A1	ITGB1	COL18A1	ITGA10_ITGB1	OL	3.06947628858001	1.58895971421298e-06	1.85576994235696e-05	0.0940131396055222	0.0595744680851064	L5/L6	0.551832778907039	0.0041154924974621	0.0169511924291121	0.332327276468277	0.571428571428571	1.81065453374352	0.00205854072858816	0.00848487506426784	0.213170200586319	0.315501519756839	COL18A1^ITGA10_ITGB1
ADAM12	ITGA9	ADAM12	ITGA9	L5/L6	2.75018975457876	2.12849234082936e-12	1.71136562914918e-10	0.3116495013237	0.285714285714286	IN-PV	0.870363148236889	0.0090932782357949	0.0339053873802202	0.435466140508652	0.493975903614458	1.81027645140783	0.0045466391189617	0.0169526937756784	0.373557806015015	0.389845094664372	ADAM12^ITGA9
COL6A6	ITGA9	COL6A6	ITGA9_ITGB1	L5/L6	2.73795303156327	0.000217396700459	0.0032688442045471	0.0338188856840134	0.0714285714285714	IN-PV	0.870363148236889	0.0090932782357949	0.0339053873802202	0.435466140508652	0.493975903614458	1.80415808990008	0.00465533746812695	0.0185871157923836	0.234642505645752	0.282702237521515	COL6A6^ITGA9_ITGB1
EGF	RHBDL2	EGF	RHBDL2	L5/L6	2.8778526122964	8.32778414640854e-12	6.01530067063143e-10	0.0765046700835228	0.214285714285714	OL	0.71683880587499	0.0007520470521443	0.0036937637770342	0.133367761969566	0.0819148936170213	1.7973457090857	0.000376023530236042	0.00184688218928213	0.104936212301254	0.148100303951368	EGF^RHBDL2
EGF	ERBB3	EGF	ERBB3	L5/L6	2.8778526122964	8.32778414640854e-12	6.01530067063143e-10	0.0765046700835228	0.214285714285714	OPC	0.713888647460449	0.0002611825860858	0.0020334613715007	0.294838219881058	0.196261682242991	1.79587062987843	0.000130591297206792	0.00101673098651538	0.185671448707581	0.205273698264352	EGF^ERBB3
COL9A2	ITGA9	COL9A2	ITGA9_ITGB1	Microglia	2.71458212036606	0.0049987159570272	0.0271365920261796	0.145778119564056	0.15	IN-PV	0.870363148236889	0.0090932782357949	0.0339053873802202	0.435466140508652	0.493975903614458	1.79247263430147	0.00704599709641105	0.0305209897031999	0.290622115135193	0.321987951807229	COL9A2^ITGA9_ITGB1
COL9A1	GP6	COL9A1	GP6	IN-VIP	1.98798953847621	2.78951760012959e-05	0.0003870382055183	0.0448531471192837	0.0805369127516778	L5/L6	1.59419299470116	0.0031949187026794	0.0161859105136733	0.0546571798622608	0.0714285714285714	1.79109126658869	0.00161140693934035	0.0082864743595958	0.0497551634907722	0.0759827420901246	COL9A1^GP6
COL9A2	GP6	COL9A2	GP6	OPC	1.64328495065107	3.22198237293744e-07	6.5851728721193e-06	0.167769908905029	0.114018691588785	L5/L6-CC	1.9356679499372	0.0061018915123913	0.024428547472646	0.0639084950089455	0.125	1.78947645029413	0.0030511068553143	0.0122175663227591	0.115839198231697	0.119509345794392	COL9A2^GP6
COL9A2	GP6	COL9A2	GP6	OL	1.56768524152309	3.65874129660382e-06	3.84290005318338e-05	0.175606667995453	0.104255319148936	IN-SV2C	1.9996592272774	9.03543504140223e-07	2.06564883893655e-05	0.0391211099922657	0.0594059405940594	1.78367223440025	2.28114240037202e-06	2.95427444605996e-05	0.107363887131214	0.0818306298714978	COL9A2^GP6
NECTIN3	NECTIN1	NECTIN3	NECTIN1	L5/L6	-2.69583878422312	1.29159777289063e-14	1.65110797312903e-12	0.440372914075851	0.5	IN-PV	-0.86017467272926	1.44391109202379e-09	5.54342213220281e-08	0.149455681443214	0.228915662650602	-1.77800672847619	7.21962004000757e-10	2.77179362150006e-08	0.294914305210114	0.364457831325301	NECTIN3^NECTIN1
COL9A1	ITGA9	COL9A1	ITGA9_ITGB1	L5/L6	2.67546022495474	4.43954073090688e-49	1.57772398494969e-45	0.0615741461515427	0.142857142857143	IN-PV	0.870363148236889	0.0090932782357949	0.0339053873802202	0.435466140508652	0.493975903614458	1.77291168659581	0.00454663911789745	0.0169526936901101	0.248520135879517	0.3184165232358	COL9A1^ITGA9_ITGB1
COL9A2	GP6	COL9A2	GP6	OL	1.56768524152309	3.65874129660382e-06	3.84290005318338e-05	0.175606667995453	0.104255319148936	L5/L6-CC	1.9356679499372	0.0061018915123913	0.024428547472646	0.0639084950089455	0.125	1.75167659573015	0.00305277512684395	0.0122334882365889	0.119757577776909	0.114627659574468	COL9A2^GP6
WNT5A	VANGL2	WNT5A	VANGL2	L5/L6-CC	-1.01428501350169	0.0003718309555769	0.0026556310741365	0.0713221356272697	0.0625	L5/L6-CC	-2.45178157819517	0.0074109836542643	0.0284771111374205	0.0284584295004606	0.0625	-1.73303329584843	0.0038914073049206	0.0155663711057785	0.0498902834951878	0.0625	WNT5A^VANGL2
TNFSF13B	TNFRSF13C	TNFSF13B	TNFRSF13C	Microglia	1.1457964621166	0.0019360393785284	0.012954334916314	0.190470919013023	0.55	IN-VIP	2.31318025910263	0.0031658060429027	0.0185764976017473	0.0425606407225132	0.0536912751677852	1.72948836060961	0.00255092271071555	0.0157654162590306	0.116515778005123	0.301845637583893	TNFSF13B^TNFRSF13C
SEMA3C	PLXNA1	SEMA3C	NRP2_PLXNA1	L5/L6	-2.56995050788326	0.0014221569227704	0.0135934425269424	0.220021903514862	0.428571428571428	L5/L6	-0.865171008282887	2.07442413509703e-05	0.0002642325624124	0.0560171753168106	0.142857142857143	-1.71756075808307	0.000721450582060685	0.0069288375446774	0.138019531965256	0.285714285714286	SEMA3C^NRP2_PLXNA1
COL6A3	ITGB1	COL6A3	ITGA9_ITGB1	Microglia	2.88184052320597	0.0007002894229581	0.0058518356392857	0.00908352807164192	0.05	L5/L6	0.551832778907039	0.0041154924974621	0.0169511924291121	0.332327276468277	0.571428571428571	1.71683665105651	0.0024078909602101	0.0114015140341989	0.170705407857895	0.310714285714286	COL6A3^ITGA9_ITGB1
COL6A3	ITGB1	COL6A3	ITGA3_ITGB1	Microglia	2.88184052320597	0.0007002894229581	0.0058518356392857	0.00908352807164192	0.05	L5/L6	0.551832778907039	0.0041154924974621	0.0169511924291121	0.332327276468277	0.571428571428571	1.71683665105651	0.0024078909602101	0.0114015140341989	0.170705407857895	0.310714285714286	COL6A3^ITGA3_ITGB1
COL6A3	ITGB1	COL6A3	ITGA10_ITGB1	Microglia	2.88184052320597	0.0007002894229581	0.0058518356392857	0.00908352807164192	0.05	L5/L6	0.551832778907039	0.0041154924974621	0.0169511924291121	0.332327276468277	0.571428571428571	1.71683665105651	0.0024078909602101	0.0114015140341989	0.170705407857895	0.310714285714286	COL6A3^ITGA10_ITGB1
SLIT2	APP	SLIT2	APP	L5/L6	-1.93924741778079	0.0003698147356778	0.0028770744475746	0.359448254108429	0.285714285714286	Microglia	-1.46641690945638	4.85250381064817e-10	2.64037063782695e-08	1.53974676132202	0.8	-1.70283216361859	0.00018490761046409	0.00143855042564049	0.949597477912903	0.542857142857143	SLIT2^APP
NECTIN3	CADM1	NECTIN3	CADM1	L5/L6	-2.69583878422312	1.29159777289063e-14	1.65110797312903e-12	0.440372914075851	0.5	Microglia	-0.708310909615359	0.0025533830028234	0.0160555398808351	1.5342321395874	1.0	-1.70207484691924	0.00127669150141816	0.0080277699412431	0.987302541732788	0.75	NECTIN3^CADM1
WNT5A	MCAM	WNT5A	MCAM	L5/L6	-1.9449717753499	0.0007230856107504	0.0049336672209409	0.0190450437366962	0.0714285714285714	L5/L6	-1.45621040061568	0.0007698189959555	0.0044223132685381	0.108558222651482	0.214285714285714	-1.70059108798279	0.00074645230335295	0.0046779902447395	0.0638016313314438	0.142857142857143	WNT5A^MCAM
COL9A1	ITGA9	COL9A1	ITGA9_ITGB1	IN-VIP	1.98798953847621	2.78951760012959e-05	0.0003870382055183	0.0448531471192837	0.0805369127516778	IN-VIP	1.38602700569969	1.29793203786639e-15	1.42961050606557e-13	0.0675252825021744	0.087248322147651	1.68700827208795	1.39475880012969e-05	0.000193519102830631	0.0561892166733742	0.0838926174496644	COL9A1^ITGA9_ITGB1
SEMA5B	PLXNA1	SEMA5B	PLXNA1	Microglia	-2.50322932575348	7.46719999164837e-28	3.41977017395296e-25	0.118801072239876	0.3	L5/L6	-0.865171008282887	2.07442413509703e-05	0.0002642325624124	0.0560171753168106	0.142857142857143	-1.68420016701818	1.03721206754852e-05	0.0001321162812062	0.0874091237783432	0.221428571428571	SEMA5B^PLXNA1
ANGPTL4	CDH11	ANGPTL4	CDH11	Astrocyte	2.26004129545993	0.0043030037483319	0.0198603173229153	0.109746418893337	0.0639868744872847	OL	1.10301833401382	0.0015371946078203	0.006717871603388	0.729488909244537	0.396808510638298	1.68152981473687	0.0029200991780761	0.0132890944631517	0.419617652893066	0.230397692562791	ANGPTL4^CDH11
BMP8A	ACVR1	BMP8A	ACVR1_BMPR2	L5/L6	-2.21562307643176	4.21741371020194e-07	9.81937348233846e-06	0.0755091533064842	0.142857142857143	L5/L6	-1.13985091939497	0.0014915310114531	0.0140548820156734	0.407870203256607	0.571428571428571	-1.67773699791336	0.00074597637641206	0.00703235069457787	0.241689682006836	0.357142857142857	BMP8A^ACVR1_BMPR2
NECTIN3	NECTIN1	NECTIN3	NECTIN1	L5/L6	-2.69583878422312	1.29159777289063e-14	1.65110797312903e-12	0.440372914075851	0.5	IN-VIP	-0.650808072166681	3.36260414586896e-05	0.0004550247312282	0.145547717809677	0.161073825503356	-1.6733234281949	1.68130207358028e-05	0.000227512366439654	0.292960315942764	0.330536912751678	NECTIN3^NECTIN1
CNTN1	PTPRZ1	CNTN1	PTPRZ1	Microglia	-1.0102255331379	0.003190892864077	0.0190855849376332	2.2975332736969	1.0	IN-PV	-2.3308498053277	3.14132871514407e-06	9.30298240175587e-05	0.514193832874298	0.433734939759036	-1.6705376692328	0.00159701709639607	0.00958930738082538	1.40586352348328	0.716867469879518	CNTN1^PTPRZ1
MFGE8	PDGFRB	MFGE8	PDGFRB	L2/L3	2.46156106322771	0.0003303578601713	0.0017712217884199	0.0817770138382912	0.13903743315508	Astrocyte	0.876106770027347	0.0006469582097054	0.0043105151505663	0.26660230755806	0.155865463494668	1.66883391662753	0.00048865803493835	0.0030408684694931	0.174189656972885	0.147451448324874	MFGE8^PDGFRB
SLIT2	ROBO2	SLIT2	ROBO2	OPC	-1.1067181843985	0.0014794487635047	0.0084499196706979	0.155570536851883	0.104672897196262	Microglia	-2.22628360088919	1.15124844456522e-37	9.98980689765617e-35	2.12275552749634	0.8	-1.66650089264385	0.00073972438175235	0.00422495983534895	1.13916301727295	0.452336448598131	SLIT2^ROBO2
SST	SSTR2	SST	SSTR2	IN-SV2C	2.45001365686565	0.0038656447019682	0.0225762537134491	0.0597834140062332	0.0891089108910891	L5/L6	0.865331751410349	0.0002530352497931	0.0021010202586794	0.126398742198944	0.214285714285714	1.657672704138	0.00205933997588065	0.0123386369860642	0.0930910781025887	0.151697312588402	SST^SSTR2
TNXB	ITGB1	TNXB	ITGA8_ITGB1	IN-SST	2.76035563202102	3.19330604425479e-31	3.08534188752046e-28	0.0453984513878822	0.0580645161290323	L5/L6	0.551832778907039	0.0041154924974621	0.0169511924291121	0.332327276468277	0.571428571428571	1.65609420546403	0.00205774624873105	0.00847559621455605	0.188862860202789	0.314746543778802	TNXB^ITGA8_ITGB1
TNXB	ITGB1	TNXB	ITGA9_ITGB1	IN-SST	2.76035563202102	3.19330604425479e-31	3.08534188752046e-28	0.0453984513878822	0.0580645161290323	L5/L6	0.551832778907039	0.0041154924974621	0.0169511924291121	0.332327276468277	0.571428571428571	1.65609420546403	0.00205774624873105	0.00847559621455605	0.188862860202789	0.314746543778802	TNXB^ITGA9_ITGB1
ADAM12	ITGB1	ADAM12	ITGB1	L5/L6	2.75018975457876	2.12849234082936e-12	1.71136562914918e-10	0.3116495013237	0.285714285714286	L5/L6	0.551832778907039	0.0041154924974621	0.0169511924291121	0.332327276468277	0.571428571428571	1.6510112667429	0.0020577462497953	0.00847559630012433	0.32198840379715	0.428571428571428	ADAM12^ITGB1
KITLG	KIT	KITLG	KIT	L5/L6-CC	-2.08974303230123	0.0003366656897888	0.0024490206716361	0.289557456970215	0.375	Microglia	-1.20451828891363	0.0036164882251813	0.0211661488706302	0.00953412521630526	0.05	-1.64713066060743	0.00197657695748505	0.0118075847711331	0.149545788764954	0.2125	KITLG^KIT
LPL	VLDLR	LPL	VLDLR	Microglia	-2.08008529969064	0.0002110801758513	0.0022081718650129	0.0366440862417221	0.15	IN-PV	-1.20997805763445	0.0003618276573278	0.0025413257417718	0.0752706453204155	0.108433734939759	-1.64503167866255	0.00028645391658955	0.00237474880339235	0.0559573657810688	0.12921686746988	LPL^VLDLR
COL6A6	ITGB1	COL6A6	ITGA10_ITGB1	L5/L6	2.73795303156327	0.000217396700459	0.0032688442045471	0.0338188856840134	0.0714285714285714	L5/L6	0.551832778907039	0.0041154924974621	0.0169511924291121	0.332327276468277	0.571428571428571	1.64489290523515	0.00216644459896055	0.0101100183168296	0.183073073625565	0.321428571428571	COL6A6^ITGA10_ITGB1
COL6A6	ITGB1	COL6A6	ITGA3_ITGB1	L5/L6	2.73795303156327	0.000217396700459	0.0032688442045471	0.0338188856840134	0.0714285714285714	L5/L6	0.551832778907039	0.0041154924974621	0.0169511924291121	0.332327276468277	0.571428571428571	1.64489290523515	0.00216644459896055	0.0101100183168296	0.183073073625565	0.321428571428571	COL6A6^ITGA3_ITGB1
COL6A6	ITGB1	COL6A6	ITGA9_ITGB1	L5/L6	2.73795303156327	0.000217396700459	0.0032688442045471	0.0338188856840134	0.0714285714285714	L5/L6	0.551832778907039	0.0041154924974621	0.0169511924291121	0.332327276468277	0.571428571428571	1.64489290523515	0.00216644459896055	0.0101100183168296	0.183073073625565	0.321428571428571	COL6A6^ITGA9_ITGB1
COL9A2	ITGB1	COL9A2	ITGA3_ITGB1	Microglia	2.71458212036606	0.0049987159570272	0.0271365920261796	0.145778119564056	0.15	L5/L6	0.551832778907039	0.0041154924974621	0.0169511924291121	0.332327276468277	0.571428571428571	1.63320744963655	0.00455710422724465	0.0220438922276458	0.239052698016167	0.360714285714286	COL9A2^ITGA3_ITGB1
COL9A2	ITGB1	COL9A2	ITGA9_ITGB1	Microglia	2.71458212036606	0.0049987159570272	0.0271365920261796	0.145778119564056	0.15	L5/L6	0.551832778907039	0.0041154924974621	0.0169511924291121	0.332327276468277	0.571428571428571	1.63320744963655	0.00455710422724465	0.0220438922276458	0.239052698016167	0.360714285714286	COL9A2^ITGA9_ITGB1
COL9A2	ITGB1	COL9A2	ITGA10_ITGB1	Microglia	2.71458212036606	0.0049987159570272	0.0271365920261796	0.145778119564056	0.15	L5/L6	0.551832778907039	0.0041154924974621	0.0169511924291121	0.332327276468277	0.571428571428571	1.63320744963655	0.00455710422724465	0.0220438922276458	0.239052698016167	0.360714285714286	COL9A2^ITGA10_ITGB1
ADCYAP1	PTH1R	ADCYAP1	PTH1R	L4	-1.84592972710522	0.0009383111570693	0.0050702971296638	0.0935892388224602	0.126436781609195	IN-PV	-1.41401576577152	5.12216543968991e-13	3.89628599453427e-11	0.0579366758465767	0.108433734939759	-1.62997274643837	0.000469155578790758	0.00253514858431333	0.0757629573345184	0.117435258274477	ADCYAP1^PTH1R
SPP1	ITGA8	SPP1	ITGA8_ITGB1	IN-SV2C	-1.50747279970814	0.0016405206227398	0.0114577117307779	0.120850101113319	0.128712871287129	OL	-1.75001727574989	7.7959384035858e-11	2.27497677380617e-09	0.161475524306297	0.0936170212765957	-1.62874503772902	0.000820260350349592	0.00572885700287734	0.141162812709808	0.111164946281862	SPP1^ITGA8_ITGB1
COL5A1	ITGA10	COL5A1	ITGA10_ITGB1	Microglia	2.05309961674832	4.53738466069438e-06	9.20145890539584e-05	0.0530773065984249	0.2	Microglia	1.1977333434293	0.0097859815134145	0.045017153239862	0.0287467315793037	0.1	1.62541648008881	0.0048952594490376	0.022554583914458	0.0409120172262192	0.15	COL5A1^ITGA10_ITGB1
COL9A2	GP6	COL9A2	GP6	OPC	1.64328495065107	3.22198237293744e-07	6.5851728721193e-06	0.167769908905029	0.114018691588785	L5/L6	1.59419299470116	0.0031949187026794	0.0161859105136733	0.0546571798622608	0.0714285714285714	1.61873897267611	0.00159762045045835	0.00809624784327271	0.111213542521	0.0927236315086782	COL9A2^GP6
ADAM12	ITGA9	ADAM12	ITGA9	L5/L6-CC	1.847933179258	1.2519621885997e-09	4.89486680079347e-08	0.0479405745863914	0.0625	IN-VIP	1.38602700569969	1.29793203786639e-15	1.42961050606557e-13	0.0675252825021744	0.087248322147651	1.61698009247884	6.25981743265871e-10	2.44744054844927e-08	0.0577329285442829	0.0748741610738255	ADAM12^ITGA9
COL9A1	ITGB1	COL9A1	ITGA10_ITGB1	L5/L6	2.67546022495474	4.43954073090688e-49	1.57772398494969e-45	0.0615741461515427	0.142857142857143	L5/L6	0.551832778907039	0.0041154924974621	0.0169511924291121	0.332327276468277	0.571428571428571	1.61364650193089	0.00205774624873105	0.00847559621455605	0.196950703859329	0.357142857142857	COL9A1^ITGA10_ITGB1
COL9A1	ITGB1	COL9A1	ITGA3_ITGB1	L5/L6	2.67546022495474	4.43954073090688e-49	1.57772398494969e-45	0.0615741461515427	0.142857142857143	L5/L6	0.551832778907039	0.0041154924974621	0.0169511924291121	0.332327276468277	0.571428571428571	1.61364650193089	0.00205774624873105	0.00847559621455605	0.196950703859329	0.357142857142857	COL9A1^ITGA3_ITGB1
COL9A1	ITGB1	COL9A1	ITGA9_ITGB1	L5/L6	2.67546022495474	4.43954073090688e-49	1.57772398494969e-45	0.0615741461515427	0.142857142857143	L5/L6	0.551832778907039	0.0041154924974621	0.0169511924291121	0.332327276468277	0.571428571428571	1.61364650193089	0.00205774624873105	0.00847559621455605	0.196950703859329	0.357142857142857	COL9A1^ITGA9_ITGB1
BSG	SLC16A1	BSG	SLC16A1	Astrocyte	1.75051652821071	8.77901304099808e-06	0.0001146959189346	0.236934185028076	0.142739950779327	OL	1.46188352111841	1.20096713365452e-06	1.4454497287199e-05	0.156503453850746	0.0968085106382979	1.60620002466456	4.9899900873263e-06	6.45752081108995e-05	0.196718811988831	0.119774230708813	BSG^SLC16A1
RGMA	BMPR2	RGMA	BMPR2	L5/L6	-2.40852242765874	4.69397067338877e-05	0.0005239143523583	0.104906007647514	0.214285714285714	OL	-0.79923985261871	1.03964392747305e-07	1.59958175409587e-06	0.441373199224472	0.25531914893617	-1.60388114013873	2.35218355633175e-05	0.000262756967056198	0.273139595985413	0.234802431610942	RGMA^BMPR2
ADAM12	ITGA9	ADAM12	ITGA9	L4	1.82151059476798	2.0643730038866e-09	5.54348435779279e-08	0.0431974083185196	0.0574712643678161	IN-VIP	1.38602700569969	1.29793203786639e-15	1.42961050606557e-13	0.0675252825021744	0.087248322147651	1.60376880023383	1.03218715090932e-09	2.77174932694892e-08	0.055361345410347	0.0723597932577335	ADAM12^ITGA9
WNT5A	FZD8	WNT5A	FZD8	L5/L6	-1.9449717753499	0.0007230856107504	0.0049336672209409	0.0190450437366962	0.0714285714285714	Astrocyte	-1.25270247103689	4.07071213270716e-05	0.0004284871561704	0.104638397693634	0.0615258408531583	-1.59883712319339	0.000381896366038736	0.00268107718855565	0.06184171885252	0.0664772061408649	WNT5A^FZD8
CD55	ADGRE5	CD55	ADGRE5	Microglia	-1.50667048609249	7.33278215589438e-26	3.02238948510577e-23	0.102877080440521	0.3	Microglia	-1.69008394496635	0.0026760626132707	0.01665543386372	0.0113657722249627	0.05	-1.59837721552942	0.00133803130663535	0.00832771693186	0.0571214258670807	0.175	CD55^ADGRE5
WNT5A	MCAM	WNT5A	MCAM	L5/L6	-1.9449717753499	0.0007230856107504	0.0049336672209409	0.0190450437366962	0.0714285714285714	Microglia	-1.24259107069157	0.0074940547263243	0.0368159953137393	0.0322027094662189	0.15	-1.59378142302073	0.00410857016853735	0.0208748312673401	0.0256238766014576	0.110714285714286	WNT5A^MCAM
COL9A1	ITGA10	COL9A1	ITGA10_ITGB1	IN-VIP	1.98798953847621	2.78951760012959e-05	0.0003870382055183	0.0448531471192837	0.0805369127516778	Microglia	1.1977333434293	0.0097859815134145	0.045017153239862	0.0287467315793037	0.1	1.59286144095276	0.0049069383447079	0.0227020957226901	0.0367999374866486	0.0902684563758389	COL9A1^ITGA10_ITGB1
LAMA2	DAG1	LAMA2	DAG1	OL	4.02222472033707	1.77526799877871e-24	2.28965738064706e-22	0.516009151935577	0.26063829787234	OL	-0.837347310667554	5.93599613274358e-06	5.90041404365101e-05	0.0995615273714066	0.0680851063829787	1.59243870483476	2.96799806637179e-06	2.95020702182551e-05	0.307785332202911	0.16436170212766	LAMA2^DAG1
SPP1	ITGA8	SPP1	ITGA8_ITGB1	L4	-1.43259748189647	0.0010423876948217	0.0055229871555918	0.129423677921295	0.172413793103448	OL	-1.75001727574989	7.7959384035858e-11	2.27497677380617e-09	0.161475524306297	0.0936170212765957	-1.59130737882318	0.000521193886390542	0.00276149471528429	0.145449608564377	0.133015407190022	SPP1^ITGA8_ITGB1
BSG	SLC16A1	BSG	SLC16A1	Astrocyte	1.75051652821071	8.77901304099808e-06	0.0001146959189346	0.236934185028076	0.142739950779327	L5/L6-CC	1.42481912181638	1.33002554415403e-05	0.0001571653468384	0.0985864698886871	0.125	1.58766782501354	1.10396342412692e-05	0.0001359306328865	0.167760327458382	0.133869975389664	BSG^SLC16A1
WNT5A	ANTXR1	WNT5A	ANTXR1	OPC	2.45675702004515	2.42703232898719e-21	4.55043796049089e-19	0.135859072208405	0.0934579439252336	IN-SST	0.709908098470885	0.0003754674478477	0.0032950841335773	0.919400453567505	0.690322580645161	1.58333255925801	0.00018773372392385	0.00164754206678865	0.527629733085632	0.391890262285198	WNT5A^ANTXR1
L1CAM	PTPRZ1	L1CAM	PTPRZ1	L5/L6	-0.83518678818632	9.56149497326062e-05	0.0010063288976267	0.0208519715815783	0.0714285714285714	IN-PV	-2.3308498053277	3.14132871514407e-06	9.30298240175587e-05	0.514193832874298	0.433734939759036	-1.58301829675701	4.93781392238751e-05	0.000549679360822129	0.267522901296616	0.252581755593804	L1CAM^PTPRZ1
COL9A2	GP6	COL9A2	GP6	OL	1.56768524152309	3.65874129660382e-06	3.84290005318338e-05	0.175606667995453	0.104255319148936	L5/L6	1.59419299470116	0.0031949187026794	0.0161859105136733	0.0546571798622608	0.0714285714285714	1.58093911811213	0.001599288721988	0.00811216975710257	0.115131922066212	0.0878419452887538	COL9A2^GP6
TGFB2	TGFBR1	TGFB2	TGFBR1_TGFBR2	IN-PV	-1.53724055321388	2.24444906010483e-05	0.000474649274811	0.207241058349609	0.253012048192771	L5/L6-CC	-1.62328015778356	3.20675961949156e-05	0.0003492575192742	0.0212752353399992	0.0625	-1.58026035549872	2.72560433979819e-05	0.0004119533970426	0.114258147776127	0.157756024096386	TGFB2^TGFBR1_TGFBR2
TGFB2	TGFBR1	TGFB2	ACVR1_TGFBR1_TGFBR2	IN-PV	-1.53724055321388	2.24444906010483e-05	0.000474649274811	0.207241058349609	0.253012048192771	L5/L6-CC	-1.62328015778356	3.20675961949156e-05	0.0003492575192742	0.0212752353399992	0.0625	-1.58026035549872	2.72560433979819e-05	0.0004119533970426	0.114258147776127	0.157756024096386	TGFB2^ACVR1_TGFBR1_TGFBR2
L1CAM	PTPRZ1	L1CAM	PTPRZ1	L5/L6-CC	-0.829639290458065	5.95479854204522e-05	0.00055021029535	0.0247784964740276	0.0625	IN-PV	-2.3308498053277	3.14132871514407e-06	9.30298240175587e-05	0.514193832874298	0.433734939759036	-1.58024454789288	3.13446570677981e-05	0.000321620059683779	0.269486159086227	0.248117469879518	L1CAM^PTPRZ1
SEMA3C	PLXNA1	SEMA3C	NRP2_PLXNA1	L5/L6	-2.56995050788326	0.0014221569227704	0.0135934425269424	0.220021903514862	0.428571428571428	L5/L6-CC	-0.584720236383732	0.002034067745768	0.0101513623025684	0.0597387701272964	0.1875	-1.5773353721335	0.0017281123342692	0.0118724024147554	0.139880329370499	0.308035714285714	SEMA3C^NRP2_PLXNA1
LAMA2	DAG1	LAMA2	DAG1	OL	4.02222472033707	1.77526799877871e-24	2.28965738064706e-22	0.516009151935577	0.26063829787234	IN-SST	-0.877212113272889	2.02559229404531e-06	4.05718338066923e-05	0.0878368616104126	0.109677419354839	1.57250630353209	1.01279614702265e-06	2.02859169033461e-05	0.301923006772995	0.18515785861359	LAMA2^DAG1
BSG	SLC16A1	BSG	SLC16A1	Astrocyte	1.75051652821071	8.77901304099808e-06	0.0001146959189346	0.236934185028076	0.142739950779327	L4	1.3846350595312	4.83595930977196e-08	9.60133294065237e-07	0.0696638077497482	0.103448275862069	1.56757579387096	4.4136863170479e-06	5.78280261143326e-05	0.153299003839493	0.123094113320698	BSG^SLC16A1
TNXB	ITGA9	TNXB	ITGA9_ITGB1	IN-SV2C	1.74911681984032	5.79507930114006e-11	3.36511976332488e-09	0.0300374384969473	0.0594059405940594	IN-VIP	1.38602700569969	1.29793203786639e-15	1.42961050606557e-13	0.0675252825021744	0.087248322147651	1.56757191277	2.89760454717192e-11	1.68263136218774e-09	0.0487813614308834	0.0733271313708552	TNXB^ITGA9_ITGB1
COL4A3	GP6	COL4A3	GP6	IN-SV2C	1.12638434423379	4.15263915271737e-06	7.90245675466553e-05	0.138470321893692	0.217821782178218	IN-SV2C	1.9996592272774	9.03543504140223e-07	2.06564883893655e-05	0.0391211099922657	0.0594059405940594	1.5630217857556	2.5280913284288e-06	4.98405279680104e-05	0.0887957140803337	0.138613861386139	COL4A3^GP6
SEMA4D	PLXNB1	SEMA4D	PLXNB1	OL	1.03656075335751	2.58539301956525e-07	3.66231876276585e-06	1.20461523532867	0.61063829787234	L5/L6	2.08260648900828	0.0074110649216306	0.0313093705640643	0.103468745946884	0.142857142857143	1.55958362118289	0.00370566173046628	0.0156565164414135	0.65404200553894	0.376747720364742	SEMA4D^PLXNB1
WNT5A	VANGL2	WNT5A	VANGL2	L5/L6	-1.9449717753499	0.0007230856107504	0.0049336672209409	0.0190450437366962	0.0714285714285714	IN-SV2C	-1.16891245024035	2.64788209375194e-05	0.0003814001110801	0.0720334649085999	0.118811881188119	-1.55694211279512	0.00037478221584396	0.0026575336660105	0.0455392524600029	0.0951202263083451	WNT5A^VANGL2
PTN	ALK	PTN	ALK	L4	1.15845470215653	0.0038103095902311	0.015848779533302	0.0719276741147041	0.0919540229885057	OPC	1.95536438538504	2.77996842967463e-14	2.30086215886674e-12	0.77375316619873	0.442990654205608	1.55690954377078	0.00190515479512945	0.00792438976780143	0.422840416431427	0.267472338597057	PTN^ALK
HSPA1A	GRIN2D	HSPA1A	GRIN2D	Astrocyte	1.32879858219377	1.85919638055051e-05	0.0002193980989516	0.0949262157082558	0.0607054963084495	L5/L6	1.77165754123639	0.0002074725863069	0.0017844048335375	0.033921979367733	0.0714285714285714	1.55022806171508	0.000113032275056203	0.00100190146624455	0.0644240975379944	0.0660670338685105	HSPA1A^GRIN2D
CALM1	TRPC3	CALM1	TRPC3	COP	-0.71310037944316	6.79834840024279e-07	0.0001459803686693	0.614436984062195	0.4	L5/L6	-2.38674027258318	2.22350030483927e-20	5.66014237599885e-18	0.210379749536514	0.285714285714286	-1.54992032601317	3.3991742001215e-07	7.29901843346528e-05	0.412408351898193	0.342857142857143	CALM1^TRPC3
CNTN1	PTPRZ1	CNTN1	PTPRZ1	Astrocyte	-0.759049110797995	0.0130591654826635	0.0470795585140185	1.85378491878509	0.74487284659557	IN-PV	-2.3308498053277	3.14132871514407e-06	9.30298240175587e-05	0.514193832874298	0.433734939759036	-1.54494945806285	0.00653115340568932	0.023586294169018	1.18398940563202	0.589303893177303	CNTN1^PTPRZ1
SEMA5B	PLXNA1	SEMA5B	PLXNA1	Microglia	-2.50322932575348	7.46719999164837e-28	3.41977017395296e-25	0.118801072239876	0.3	L5/L6-CC	-0.584720236383732	0.002034067745768	0.0101513623025684	0.0597387701272964	0.1875	-1.54397478106861	0.001017033872884	0.0050756811512842	0.0892699211835861	0.24375	SEMA5B^PLXNA1
COL4A3	GP6	COL4A3	GP6	IN-SV2C	1.12638434423379	4.15263915271737e-06	7.90245675466553e-05	0.138470321893692	0.217821782178218	L5/L6-CC	1.9356679499372	0.0061018915123913	0.024428547472646	0.0639084950089455	0.125	1.53102614708549	0.00305302207577201	0.0122537860200963	0.101189404726028	0.171410891089109	COL4A3^GP6
LAMA2	DAG1	LAMA2	DAG1	OL	4.02222472033707	1.77526799877871e-24	2.28965738064706e-22	0.516009151935577	0.26063829787234	Astrocyte	-0.966766216890536	0.0003771934115092	0.0027665377766011	0.227959543466568	0.130434782608696	1.52772925172327	0.0001885967057546	0.00138326888830055	0.371984362602234	0.195536540240518	LAMA2^DAG1
PTN	ALK	PTN	ALK	L4	1.15845470215653	0.0038103095902311	0.015848779533302	0.0719276741147041	0.0919540229885057	L5/L6-CC	1.87874302233774	3.40216641189564e-17	5.7683077250919e-15	0.0569531619548798	0.0625	1.51859886224713	0.00190515479511557	0.00792438976665388	0.0644404143095016	0.0772270114942529	PTN^ALK
NCAM1	PTPRZ1	NCAM1	PTPRZ1	Microglia	-0.699895770091979	0.0003190880054113	0.0031258490464744	1.80182659626007	1.0	IN-PV	-2.3308498053277	3.14132871514407e-06	9.30298240175587e-05	0.514193832874298	0.433734939759036	-1.51537278770984	0.000161114667063222	0.00160943943524598	1.15801024436951	0.716867469879518	NCAM1^PTPRZ1
COL9A2	ITGA9	COL9A2	ITGA9_ITGB1	OPC	1.64328495065107	3.22198237293744e-07	6.5851728721193e-06	0.167769908905029	0.114018691588785	IN-VIP	1.38602700569969	1.29793203786639e-15	1.42961050606557e-13	0.0675252825021744	0.087248322147651	1.51465597817538	1.61099119295838e-07	3.29258650754017e-06	0.117647595703602	0.100633506868218	COL9A2^ITGA9_ITGB1
RELN	LRP8	RELN	LRP8	Microglia	-1.27661863264865	0.0001154315115865	0.00134973002236	0.0602915622293949	0.1	IN-PV	-1.74365201375098	1.84628638779025e-07	8.00416434840067e-06	0.399693012237549	0.493975903614458	-1.51013532319982	5.78080701126395e-05	0.0006788670933542	0.229992285370827	0.296987951807229	RELN^LRP8
BMP8A	BMPR2	BMP8A	ACVR1_BMPR2	L5/L6	-2.21562307643176	4.21741371020194e-07	9.81937348233846e-06	0.0755091533064842	0.142857142857143	OL	-0.79923985261871	1.03964392747305e-07	1.59958175409587e-06	0.441373199224472	0.25531914893617	-1.50743146452523	2.6285288188375e-07	5.70947761821717e-06	0.258441179990768	0.199088145896656	BMP8A^ACVR1_BMPR2
APP	TSPAN15	APP	TSPAN15	L2/L3	-0.536486840352307	0.0072628702665375	0.0229570821495011	1.62186634540558	0.978609625668449	Microglia	3.54987121881436	1.89147451141741e-14	2.36248032346506e-12	0.135770887136459	0.25	1.50669218923103	0.00363143513327821	0.0114785410759318	0.87881863117218	0.614304812834225	APP^TSPAN15
COL5A3	ITGA10	COL5A3	ITGA10_ITGB1	COP	1.81419039507176	0.0003242998181259	0.0167967750021332	0.147772207856178	0.1	Microglia	1.1977333434293	0.0097859815134145	0.045017153239862	0.0287467315793037	0.1	1.50596186925053	0.0050551406657702	0.0309069641209976	0.0882594734430313	0.1	COL5A3^ITGA10_ITGB1
LPL	VLDLR	LPL	VLDLR	Microglia	-2.08008529969064	0.0002110801758513	0.0022081718650129	0.0366440862417221	0.15	IN-SST	-0.917513906714938	0.004318619236104	0.0231188359516995	0.0501258671283722	0.0580645161290323	-1.49879960320279	0.00226484970597765	0.0126635039083562	0.0433849766850471	0.104032258064516	LPL^VLDLR
COL9A1	GP6	COL9A1	GP6	IN-SST	0.995394677728131	0.0010963672047507	0.0078053651173305	0.0500392690300941	0.0580645161290323	IN-SV2C	1.9996592272774	9.03543504140223e-07	2.06564883893655e-05	0.0391211099922657	0.0594059405940594	1.49752695250277	0.00054863537412742	0.00391301080285993	0.0445801913738251	0.0587352283615458	COL9A1^GP6
BMP7	ACVR1	BMP7	ACVR1_BMPR2	L5/L6	-1.85454078156494	1.57177560518372e-07	9.75009952332993e-06	0.0217307172715664	0.0714285714285714	L5/L6	-1.13985091939497	0.0014915310114531	0.0140548820156734	0.407870203256607	0.571428571428571	-1.49719585047995	0.000745844094506809	0.00703231605759836	0.214800462126732	0.321428571428571	BMP7^ACVR1_BMPR2
CALM1	TRPC3	CALM1	TRPC3	OL	-0.601271878903859	0.0017986749562097	0.0076323140810413	0.542771697044373	0.307446808510638	L5/L6	-2.38674027258318	2.22350030483927e-20	5.66014237599885e-18	0.210379749536514	0.285714285714286	-1.49400607574352	0.00089933747810485	0.00381615704052065	0.376575708389282	0.296580547112462	CALM1^TRPC3
SLIT2	ROBO2	SLIT2	ROBO2	Astrocyte	-0.734445151331871	0.0022063230622089	0.011675341161619	0.099970318377018	0.0582444626743232	Microglia	-2.22628360088919	1.15124844456522e-37	9.98980689765617e-35	2.12275552749634	0.8	-1.48036437611053	0.00110316153110445	0.0058376705808095	1.11136293411255	0.429122231337162	SLIT2^ROBO2
BSG	SLC16A1	BSG	SLC16A1	Astrocyte	1.75051652821071	8.77901304099808e-06	0.0001146959189346	0.236934185028076	0.142739950779327	IN-VIP	1.20503388451785	3.85321305934034e-05	0.0005133104640402	0.0498116835951805	0.0671140939597315	1.47777520636428	2.36555718172008e-05	0.0003140031914874	0.143372938036919	0.104927022369529	BSG^SLC16A1
COL9A2	ITGA9	COL9A2	ITGA9_ITGB1	OL	1.56768524152309	3.65874129660382e-06	3.84290005318338e-05	0.175606667995453	0.104255319148936	IN-VIP	1.38602700569969	1.29793203786639e-15	1.42961050606557e-13	0.0675252825021744	0.087248322147651	1.47685612361139	1.82937064895088e-06	1.92145003373974e-05	0.121565975248814	0.0957518206482936	COL9A2^ITGA9_ITGB1
GAD1	GRM4	GAD1	GRM4	L5/L6-CC	-1.31658548458061	1.4640017625549e-15	1.51711973226435e-13	0.0198127944022417	0.0625	Microglia	-1.63693420365343	0.0002988778214346	0.0029720136562086	0.0305719561874866	0.1	-1.47675984411702	0.000149438910718032	0.00148600682818016	0.0251923762261867	0.08125	GAD1^GRM4
SOSTDC1	LRP4	SOSTDC1	LRP4	L5/L6-CC	-1.91227977611597	1.4560349591142e-08	4.48850776819244e-07	0.0263167396187782	0.0625	IN-PV	4.85471125674592	2.40118844160822e-78	2.44753137853126e-74	0.0421706959605217	0.072289156626506	1.47121574031498	7.28017479557101e-09	2.24425388409622e-07	0.03424371778965	0.067394578313253	SOSTDC1^LRP4
CALM1	TRPC3	CALM1	TRPC3	OPC	-0.555380509580018	0.0027021337022576	0.0138529588854021	0.427311509847641	0.274766355140187	L5/L6	-2.38674027258318	2.22350030483927e-20	5.66014237599885e-18	0.210379749536514	0.285714285714286	-1.4710603910816	0.0013510668511288	0.00692647944270105	0.318845629692078	0.280240320427236	CALM1^TRPC3
ACTR2	LRP2	ACTR2	LRP2	OL	-0.568299051511682	0.0041551734929445	0.0152499903322647	0.424363344907761	0.247872340425532	L5/L6	3.50318781117682	3.92242787588145e-08	3.06629795480896e-06	0.0232314933091402	0.0714285714285714	1.46744437983257	0.00207760635861163	0.00762652831510975	0.223797425627708	0.159650455927052	ACTR2^LRP2
COL9A1	GP6	COL9A1	GP6	IN-SST	0.995394677728131	0.0010963672047507	0.0078053651173305	0.0500392690300941	0.0580645161290323	L5/L6-CC	1.9356679499372	0.0061018915123913	0.024428547472646	0.0639084950089455	0.125	1.46553131383267	0.003599129358571	0.0161169562949883	0.0569738820195198	0.0915322580645161	COL9A1^GP6
LAMA2	ITGA6	LAMA2	ITGA6_ITGB1	IN-VIP	1.27056895619357	0.0005199013573593	0.0043880030657953	0.0839050188660622	0.0939597315436242	L4	1.65044055227309	0.0026105623733287	0.0116790468589092	0.0836020410060883	0.103448275862069	1.46050475423333	0.001565231865344	0.00803352496235225	0.0837535262107849	0.0987040037028466	LAMA2^ITGA6_ITGB1
WNT5A	VANGL2	WNT5A	VANGL2	L5/L6-CC	-1.01428501350169	0.0003718309555769	0.0026556310741365	0.0713221356272697	0.0625	L5/L6	-1.9051585641621	3.79309987370448e-08	1.17216681140617e-06	0.0599785000085831	0.142857142857143	-1.4597217888319	0.000185934443287818	0.00132840162047395	0.0656503140926361	0.102678571428571	WNT5A^VANGL2
BSG	SLC16A1	BSG	SLC16A1	Astrocyte	1.75051652821071	8.77901304099808e-06	0.0001146959189346	0.236934185028076	0.142739950779327	L2/L3	1.16490961837115	2.66507241539692e-09	5.80190169699917e-08	0.0832718387246132	0.122994652406417	1.45771307329093	4.39083905670674e-06	5.7376968975785e-05	0.160103008151054	0.132867301592872	BSG^SLC16A1
WNT5A	VANGL2	WNT5A	VANGL2	L5/L6	-1.9449717753499	0.0007230856107504	0.0049336672209409	0.0190450437366962	0.0714285714285714	IN-VIP	-0.967030008010609	0.0111217379832243	0.0486631571409791	0.0478311330080032	0.0738255033557047	-1.45600089168025	0.00592241179698735	0.02679841218096	0.0334380865097046	0.0726270373921381	WNT5A^VANGL2
LAMA2	DAG1	LAMA2	DAG1	OL	4.02222472033707	1.77526799877871e-24	2.28965738064706e-22	0.516009151935577	0.26063829787234	IN-PV	-1.11707720702464	2.95781187427634e-09	1.03961987705168e-07	0.187266647815704	0.240963855421687	1.45257375665622	1.47890593713817e-09	5.19809938525842e-08	0.351637899875641	0.250801076647014	LAMA2^DAG1
FGF1	FGFR2	FGF1	FGFR2	OL	3.72842320311328	2.70190421822024e-74	3.13631037419409e-71	0.33339786529541	0.193617021276596	IN-SST	-0.823718450007933	1.2469382623847e-05	0.00019298533443	0.133891344070435	0.129032258064516	1.45235237655267	6.2346913119235e-06	9.6492667215e-05	0.233644604682922	0.161324639670556	FGF1^FGFR2
SPON2	ITGB1	SPON2	ITGB1	L5/L6	2.33343895023906	1.44095943039205e-08	3.77454140214967e-07	0.0928660482168198	0.214285714285714	L5/L6	0.551832778907039	0.0041154924974621	0.0169511924291121	0.332327276468277	0.571428571428571	1.44263586457305	0.0020577534535282	0.00847578494162616	0.212596654891968	0.392857142857143	SPON2^ITGB1
SLIT2	ROBO2	SLIT2	ROBO2	L5/L6	-1.93924741778079	0.0003698147356778	0.0028770744475746	0.359448254108429	0.285714285714286	OL	-0.942468507102072	0.0030170612178615	0.011787299380329	1.09328162670135	0.569148936170213	-1.44085796244143	0.00169343797676965	0.0073321869139518	0.726364970207214	0.427431610942249	SLIT2^ROBO2
SEMA4D	PLXNB1	SEMA4D	PLXNB1	L5/L6	0.78068193814373	2.84379875028884e-05	0.0002825844322651	0.41950723528862	0.571428571428571	L5/L6	2.08260648900828	0.0074110649216306	0.0313093705640643	0.103468745946884	0.142857142857143	1.431644213576	0.00371975145456674	0.0157959774981647	0.261487990617752	0.357142857142857	SEMA4D^PLXNB1
FGF1	TGFBR3	FGF1	TGFBR3	OL	3.72842320311328	2.70190421822024e-74	3.13631037419409e-71	0.33339786529541	0.193617021276596	IN-PV	-0.86970827389405	1.21473247252591e-06	2.05506524356127e-05	0.209931775927544	0.265060240963855	1.42935746460961	6.07366236262957e-07	1.02753262178063e-05	0.271664828062057	0.229338631120226	FGF1^TGFBR3
COL9A1	ITGA9	COL9A1	ITGA9_ITGB1	IN-VIP	1.98798953847621	2.78951760012959e-05	0.0003870382055183	0.0448531471192837	0.0805369127516778	IN-PV	0.870363148236889	0.0090932782357949	0.0339053873802202	0.435466140508652	0.493975903614458	1.42917634335655	0.0045605867058981	0.0171462127928693	0.240159645676613	0.287256408183068	COL9A1^ITGA9_ITGB1
PTN	CDH10	PTN	CDH10	L4	1.15845470215653	0.0038103095902311	0.015848779533302	0.0719276741147041	0.0919540229885057	IN-PV	1.69260293973293	0.0010576635861895	0.0104408321250227	0.307525992393494	0.313253012048193	1.42552882094473	0.0024339865882103	0.0131448058291624	0.189726829528809	0.202603517518349	PTN^CDH10
COL9A2	ITGA10	COL9A2	ITGA10_ITGB1	OPC	1.64328495065107	3.22198237293744e-07	6.5851728721193e-06	0.167769908905029	0.114018691588785	Microglia	1.1977333434293	0.0097859815134145	0.045017153239862	0.0287467315793037	0.1	1.42050914704018	0.0048931518558259	0.0225118692063671	0.0982583165168762	0.107009345794393	COL9A2^ITGA10_ITGB1
FGF1	TGFBR3	FGF1	TGFBR3	OL	3.72842320311328	2.70190421822024e-74	3.13631037419409e-71	0.33339786529541	0.193617021276596	IN-SST	-0.894296656076724	0.0023358831775829	0.0142670287998667	0.158989205956459	0.161290322580645	1.41706327351828	0.00116794158879145	0.00713351439993335	0.246193528175354	0.17745367192862	FGF1^TGFBR3
BMP7	ACVR1B	BMP7	ACVR1B	L5/L6	-1.85454078156494	1.57177560518372e-07	9.75009952332993e-06	0.0217307172715664	0.0714285714285714	L5/L6	-0.962127385129745	2.94222145062822e-13	2.85684879542147e-11	0.501847445964813	0.857142857142857	-1.40833408334734	7.85889273702584e-08	4.87506404590894e-06	0.261789083480835	0.464285714285714	BMP7^ACVR1B
BTC	ERBB3	BTC	ERBB3	IN-SV2C	2.09652482729264	1.0190325049343e-07	2.95446742229453e-06	0.0342206880450249	0.0594059405940594	OPC	0.713888647460449	0.0002611825860858	0.0020334613715007	0.294838219881058	0.196261682242991	1.40520673737654	0.000130642244668147	0.0010182079194615	0.164529457688332	0.127833811418525	BTC^ERBB3
SLIT2	ROBO2	SLIT2	ROBO2	OPC	-1.1067181843985	0.0014794487635047	0.0084499196706979	0.155570536851883	0.104672897196262	OPC	-1.69839750632629	0.0016669719909071	0.0093012278654501	0.59576541185379	0.345794392523365	-1.40255784536239	0.0015732103772059	0.008875573768074	0.375667989253998	0.225233644859813	SLIT2^ROBO2
SLIT2	PLXNA1	SLIT2	PLXNA1	L5/L6	-1.93924741778079	0.0003698147356778	0.0028770744475746	0.359448254108429	0.285714285714286	L5/L6	-0.865171008282887	2.07442413509703e-05	0.0002642325624124	0.0560171753168106	0.142857142857143	-1.40220921303184	0.000195279488514385	0.0015706535049935	0.207732707262039	0.214285714285714	SLIT2^PLXNA1
COL9A2	ITGA10	COL9A2	ITGA10_ITGB1	OL	1.56768524152309	3.65874129660382e-06	3.84290005318338e-05	0.175606667995453	0.104255319148936	Microglia	1.1977333434293	0.0097859815134145	0.045017153239862	0.0287467315793037	0.1	1.3827092924762	0.00489482012735555	0.0225277911201969	0.102176696062088	0.102127659574468	COL9A2^ITGA10_ITGB1
SEMA4D	PLXNB1	SEMA4D	PLXNB1	L5/L6-CC	0.682381743003732	0.000121384506681	0.0010082096268309	0.337779700756073	0.4375	L5/L6	2.08260648900828	0.0074110649216306	0.0313093705640643	0.103468745946884	0.142857142857143	1.382494116006	0.0037662247141558	0.0161587900954476	0.220624223351479	0.290178571428571	SEMA4D^PLXNB1
VEGFC	ITGB1	VEGFC	ITGB1	L5/L6-CC	-3.31497746601342	1.13764132527421e-26	5.77367557721856e-24	0.0284584295004606	0.0625	L5/L6	0.551832778907039	0.0041154924974621	0.0169511924291121	0.332327276468277	0.571428571428571	-1.38157234355319	0.00205774624873105	0.00847559621455605	0.180392846465111	0.316964285714286	VEGFC^ITGB1
WNT5A	FZD3	WNT5A	FZD3	L5/L6	-1.9449717753499	0.0007230856107504	0.0049336672209409	0.0190450437366962	0.0714285714285714	L5/L6	-0.801911082669743	0.0003074457301832	0.0042438589890706	1.26849460601807	1.0	-1.37344142900982	0.0005152656704668	0.00458876310500575	0.643769800662994	0.535714285714286	WNT5A^FZD3
GAD1	GRM4	GAD1	GRM4	L5/L6	-1.10194775896048	1.19696358533845e-10	5.36956707896272e-09	0.0232314933091402	0.0714285714285714	Microglia	-1.63693420365343	0.0002988778214346	0.0029720136562086	0.0305719561874866	0.1	-1.36944098130696	0.000149438970565479	0.00148600951288784	0.026901725679636	0.0857142857142857	GAD1^GRM4
COL4A3	GP6	COL4A3	GP6	IN-SV2C	1.12638434423379	4.15263915271737e-06	7.90245675466553e-05	0.138470321893692	0.217821782178218	L5/L6	1.59419299470116	0.0031949187026794	0.0161859105136733	0.0546571798622608	0.0714285714285714	1.36028866946747	0.00159953567091606	0.00813246754060998	0.0965637490153313	0.144625176803395	COL4A3^GP6
ADAM12	ITGA9	ADAM12	ITGA9	L5/L6-CC	1.847933179258	1.2519621885997e-09	4.89486680079347e-08	0.0479405745863914	0.0625	IN-PV	0.870363148236889	0.0090932782357949	0.0339053873802202	0.435466140508652	0.493975903614458	1.35914816374744	0.00454663974387854	0.0169527181644441	0.241703361272812	0.278237951807229	ADAM12^ITGA9
KITLG	KIT	KITLG	KIT	Microglia	-1.51225249703017	0.001045324834715	0.0080159397906732	0.402566343545914	0.65	Microglia	-1.20451828891363	0.0036164882251813	0.0211661488706302	0.00953412521630526	0.05	-1.3583853929719	0.00233090652994815	0.0145910443306517	0.206050232052803	0.35	KITLG^KIT
ADAM9	ITGA6	ADAM9	ITGA6	Microglia	1.05276101199362	2.79441136709475e-05	0.0004222865280411	0.56768798828125	0.8	L4	1.65044055227309	0.0026105623733287	0.0116790468589092	0.0836020410060883	0.103448275862069	1.35160078213336	0.00131925324349982	0.00605066669347515	0.32564502954483	0.451724137931034	ADAM9^ITGA6
PDGFC	PDGFRB	PDGFC	PDGFRB	Microglia	1.82392253829444	0.0058396434290095	0.0305399367792324	0.597432613372803	0.75	Astrocyte	0.876106770027347	0.0006469582097054	0.0043105151505663	0.26660230755806	0.155865463494668	1.3500146541609	0.00324330081935745	0.0174252259648994	0.43201744556427	0.452932731747334	PDGFC^PDGFRB
TGFB2	ACVR1C	TGFB2	ACVR1C_TGFBR2	IN-PV	-1.53724055321388	2.24444906010483e-05	0.000474649274811	0.207241058349609	0.253012048192771	IN-VIP	-1.15827770853412	0.0005911303546989	0.0048622136308903	0.077886164188385	0.087248322147651	-1.347759130874	0.000306787422649974	0.00266843145285065	0.142563611268997	0.170130185170211	TGFB2^ACVR1C_TGFBR2
LAMA2	ITGA7	LAMA2	ITGA7_ITGB1	IN-VIP	1.27056895619357	0.0005199013573593	0.0043880030657953	0.0839050188660622	0.0939597315436242	L5/L6-CC	1.42442270153833	7.1361210291768e-07	1.35593989339951e-05	0.116816028952599	0.25	1.34749582886595	0.000260307484731109	0.00220078123236465	0.100360527634621	0.171979865771812	LAMA2^ITGA7_ITGB1
WNT5A	EPHA7	WNT5A	EPHA7	L5/L6	-1.9449717753499	0.0007230856107504	0.0049336672209409	0.0190450437366962	0.0714285714285714	L5/L6-CC	-0.747146862737781	0.010934000031326	0.0387011199248992	0.737493336200714	0.75	-1.34605931904384	0.0058285428210382	0.02181739357292	0.378269195556641	0.410714285714286	WNT5A^EPHA7
ADAM12	ITGA9	ADAM12	ITGA9	L4	1.82151059476798	2.0643730038866e-09	5.54348435779279e-08	0.0431974083185196	0.0574712643678161	IN-PV	0.870363148236889	0.0090932782357949	0.0339053873802202	0.435466140508652	0.493975903614458	1.34593687150243	0.00454664015008395	0.0169527214075319	0.239331781864166	0.275723583991137	ADAM12^ITGA9
GAD1	GRM4	GAD1	GRM4	IN-PV	-1.04412817498763	7.83589462684604e-10	6.8321121475523e-08	1.27421152591705	0.879518072289157	Microglia	-1.63693420365343	0.0002988778214346	0.0029720136562086	0.0305719561874866	0.1	-1.34053118932053	0.000149439302512031	0.00148604098866504	0.652391731739044	0.489759036144578	GAD1^GRM4
TGFB2	ACVR1	TGFB2	ACVR1_TGFBR2	IN-PV	-1.53724055321388	2.24444906010483e-05	0.000474649274811	0.207241058349609	0.253012048192771	L5/L6	-1.13985091939497	0.0014915310114531	0.0140548820156734	0.407870203256607	0.571428571428571	-1.33854573630442	0.000756987751027074	0.0072647656452422	0.307555615901947	0.412220309810671	TGFB2^ACVR1_TGFBR2
TGFB2	ACVR1	TGFB2	ACVR1_TGFBR1_TGFBR2	IN-PV	-1.53724055321388	2.24444906010483e-05	0.000474649274811	0.207241058349609	0.253012048192771	L5/L6	-1.13985091939497	0.0014915310114531	0.0140548820156734	0.407870203256607	0.571428571428571	-1.33854573630442	0.000756987751027074	0.0072647656452422	0.307555615901947	0.412220309810671	TGFB2^ACVR1_TGFBR1_TGFBR2
WNT5A	MCAM	WNT5A	MCAM	L5/L6	-1.9449717753499	0.0007230856107504	0.0049336672209409	0.0190450437366962	0.0714285714285714	OL	-0.719778188698969	0.0024163631971058	0.0097523545030043	0.203972801566124	0.122340425531915	-1.33237498202443	0.0015697244039281	0.0073430108619726	0.111508920788765	0.0968844984802432	WNT5A^MCAM
SEMA4D	ERBB2	SEMA4D	ERBB2	OL	1.03656075335751	2.58539301956525e-07	3.66231876276585e-06	1.20461523532867	0.61063829787234	Microglia	1.62723516329066	0.0024482274199347	0.0155544992186761	0.0705939903855324	0.05	1.33189795832409	0.00122424297961833	0.00777908076871943	0.637604594230652	0.33031914893617	SEMA4D^ERBB2
SLIT2	ROBO1	SLIT2	ROBO1	L5/L6	-1.93924741778079	0.0003698147356778	0.0028770744475746	0.359448254108429	0.285714285714286	IN-PV	-0.723126393453065	0.0005288042007028	0.0034685336021647	0.999348819255829	0.518072289156627	-1.33118690561693	0.0004493094681903	0.00317280402486965	0.679398536682129	0.401893287435456	SLIT2^ROBO1
LAMA2	ITGA9	LAMA2	ITGA9_ITGB1	IN-VIP	1.27056895619357	0.0005199013573593	0.0043880030657953	0.0839050188660622	0.0939597315436242	IN-VIP	1.38602700569969	1.29793203786639e-15	1.42961050606557e-13	0.0675252825021744	0.087248322147651	1.32829798094663	0.000259950678680299	0.00219400153296913	0.0757151544094086	0.0906040268456376	LAMA2^ITGA9_ITGB1
BMP7	BMPR2	BMP7	ACVR1_BMPR2	L5/L6	-1.85454078156494	1.57177560518372e-07	9.75009952332993e-06	0.0217307172715664	0.0714285714285714	OL	-0.79923985261871	1.03964392747305e-07	1.59958175409587e-06	0.441373199224472	0.25531914893617	-1.32689031709182	1.30570976632838e-07	5.6748406387129e-06	0.231551960110664	0.163373860182371	BMP7^ACVR1_BMPR2
VEGFA	SIRPA	VEGFA	SIRPA	L5/L6	-1.81058273484066	3.043728708727e-06	4.22166763095428e-05	0.0537395104765892	0.142857142857143	IN-PV	-0.838748750844105	6.49086736617128e-10	2.69496582742908e-08	0.313210785388946	0.421686746987952	-1.32466574284238	1.52218889773181e-06	2.11218129839085e-05	0.183475151658058	0.282271944922547	VEGFA^SIRPA
LAMA2	ITGA6	LAMA2	ITGA6_ITGB1	IN-VIP	1.27056895619357	0.0005199013573593	0.0043880030657953	0.0839050188660622	0.0939597315436242	IN-SV2C	1.35019279470776	2.2138468304433e-05	0.0003274688717753	0.126720488071442	0.168316831683168	1.31038087545066	0.000271019912831867	0.0023577359687853	0.105312749743462	0.131138281613396	LAMA2^ITGA6_ITGB1
TNXB	ITGA9	TNXB	ITGA9_ITGB1	IN-SV2C	1.74911681984032	5.79507930114006e-11	3.36511976332488e-09	0.0300374384969473	0.0594059405940594	IN-PV	0.870363148236889	0.0090932782357949	0.0339053873802202	0.435466140508652	0.493975903614458	1.30973998403861	0.00454663914687285	0.01695269537267	0.232751786708832	0.276690922104259	TNXB^ITGA9_ITGB1
SLITRK5	PTPRD	SLITRK5	PTPRD	Microglia	-1.12011103557084	0.001184560457212	0.0088490476928209	0.525396049022675	0.75	Astrocyte	-1.48660120457567	4.64392739175742e-07	8.92335029389766e-06	0.935852408409119	0.468416735028712	-1.30335612007326	0.000592512424975588	0.0044289855215574	0.730624198913574	0.609208367514356	SLITRK5^PTPRD
COL5A1	ITGB1	COL5A1	ITGA10_ITGB1	Microglia	2.05309961674832	4.53738466069438e-06	9.20145890539584e-05	0.0530773065984249	0.2	L5/L6	0.551832778907039	0.0041154924974621	0.0169511924291121	0.332327276468277	0.571428571428571	1.30246619782768	0.0020600149410614	0.00852160350908303	0.192702293395996	0.385714285714286	COL5A1^ITGA10_ITGB1
COL9A1	GP6	COL9A1	GP6	IN-SST	0.995394677728131	0.0010963672047507	0.0078053651173305	0.0500392690300941	0.0580645161290323	L5/L6	1.59419299470116	0.0031949187026794	0.0161859105136733	0.0546571798622608	0.0714285714285714	1.29479383621465	0.00214564295371505	0.0119956378155019	0.0523482263088226	0.0647465437788018	COL9A1^GP6
SLIT2	APP	SLIT2	APP	OPC	-1.1067181843985	0.0014794487635047	0.0084499196706979	0.155570536851883	0.104672897196262	Microglia	-1.46641690945638	4.85250381064817e-10	2.64037063782695e-08	1.53974676132202	0.8	-1.28656754692744	0.000739724624377541	0.00422497303720214	0.847658634185791	0.452336448598131	SLIT2^APP
BSG	SLC16A1	BSG	SLC16A1	IN-PV	1.11091487881417	2.17615418031318e-06	3.42307709258213e-05	0.167814135551453	0.253012048192771	OL	1.46188352111841	1.20096713365452e-06	1.4454497287199e-05	0.156503453850746	0.0968085106382979	1.28639919996629	1.68856065698385e-06	2.43426341065102e-05	0.162158787250519	0.174910279415534	BSG^SLC16A1
NTF3	NTRK3	NTF3	NTRK3	IN-SV2C	1.95258195896433	0.0058559051485547	0.0310259166421343	0.0875534489750862	0.099009900990099	Astrocyte	0.600600100818934	7.50951346584666e-05	0.0007160757035223	1.18345510959625	0.580803937653815	1.27659102989163	0.00296550014160658	0.0158709961728283	0.635504305362701	0.339906919321957	NTF3^NTRK3
COL9A1	ITGB1	COL9A1	ITGA9_ITGB1	IN-VIP	1.98798953847621	2.78951760012959e-05	0.0003870382055183	0.0448531471192837	0.0805369127516778	L5/L6	0.551832778907039	0.0041154924974621	0.0169511924291121	0.332327276468277	0.571428571428571	1.26991115869163	0.0020716938367317	0.0086691153173152	0.188590213656426	0.325982742090125	COL9A1^ITGA9_ITGB1
COL9A1	ITGB1	COL9A1	ITGA3_ITGB1	IN-VIP	1.98798953847621	2.78951760012959e-05	0.0003870382055183	0.0448531471192837	0.0805369127516778	L5/L6	0.551832778907039	0.0041154924974621	0.0169511924291121	0.332327276468277	0.571428571428571	1.26991115869163	0.0020716938367317	0.0086691153173152	0.188590213656426	0.325982742090125	COL9A1^ITGA3_ITGB1
COL9A1	ITGB1	COL9A1	ITGA10_ITGB1	IN-VIP	1.98798953847621	2.78951760012959e-05	0.0003870382055183	0.0448531471192837	0.0805369127516778	L5/L6	0.551832778907039	0.0041154924974621	0.0169511924291121	0.332327276468277	0.571428571428571	1.26991115869163	0.0020716938367317	0.0086691153173152	0.188590213656426	0.325982742090125	COL9A1^ITGA10_ITGB1
BSG	SLC16A1	BSG	SLC16A1	IN-PV	1.11091487881417	2.17615418031318e-06	3.42307709258213e-05	0.167814135551453	0.253012048192771	L5/L6-CC	1.42481912181638	1.33002554415403e-05	0.0001571653468384	0.0985864698886871	0.125	1.26786700031527	7.73820481092675e-06	9.56980588821107e-05	0.13320030272007	0.189006024096386	BSG^SLC16A1
SLIT2	PLXNA1	SLIT2	PLXNA1	L5/L6	-1.93924741778079	0.0003698147356778	0.0028770744475746	0.359448254108429	0.285714285714286	L5/L6-CC	-0.584720236383732	0.002034067745768	0.0101513623025684	0.0597387701272964	0.1875	-1.26198382708226	0.0012019412407229	0.0065142183750715	0.209593504667282	0.236607142857143	SLIT2^PLXNA1
TGFA	ERBB3	TGFA	ERBB3	Microglia	1.80927787863633	4.14611125977955e-05	0.0005847471029938	0.177600786089897	0.2	OPC	0.713888647460449	0.0002611825860858	0.0020334613715007	0.294838219881058	0.196261682242991	1.26158326304839	0.000151321849341798	0.00130910423724725	0.236219495534897	0.198130841121495	TGFA^ERBB3
COL5A3	ITGA10	COL5A3	ITGA10_ITGB1	Astrocyte	1.31941349593665	0.0002672910375215	0.0020763477697326	1.62013494968414	0.696472518457752	Microglia	1.1977333434293	0.0097859815134145	0.045017153239862	0.0287467315793037	0.1	1.25857341968298	0.005026636275468	0.0235467505047973	0.824440836906433	0.398236259228876	COL5A3^ITGA10_ITGB1
COL9A2	ITGA9	COL9A2	ITGA9_ITGB1	OPC	1.64328495065107	3.22198237293744e-07	6.5851728721193e-06	0.167769908905029	0.114018691588785	IN-PV	0.870363148236889	0.0090932782357949	0.0339053873802202	0.435466140508652	0.493975903614458	1.25682404944398	0.0045468002170161	0.0169559862765462	0.301618039608002	0.303997297601621	COL9A2^ITGA9_ITGB1
COL4A3	ITGA9	COL4A3	ITGA9_ITGB1	IN-SV2C	1.12638434423379	4.15263915271737e-06	7.90245675466553e-05	0.138470321893692	0.217821782178218	IN-VIP	1.38602700569969	1.29793203786639e-15	1.42961050606557e-13	0.0675252825021744	0.087248322147651	1.25620567496674	2.07631957700765e-06	3.95122838448082e-05	0.102997802197933	0.152535052162934	COL4A3^ITGA9_ITGB1
TGFB2	ACVR1B	TGFB2	ACVR1B_TGFBR2	IN-PV	-1.53724055321388	2.24444906010483e-05	0.000474649274811	0.207241058349609	0.253012048192771	L5/L6	-0.962127385129745	2.94222145062822e-13	2.85684879542147e-11	0.501847445964813	0.857142857142857	-1.24968396917181	1.12222454476352e-05	0.000237324651689744	0.354544252157211	0.555077452667814	TGFB2^ACVR1B_TGFBR2
BSG	SLC16A1	BSG	SLC16A1	IN-PV	1.11091487881417	2.17615418031318e-06	3.42307709258213e-05	0.167814135551453	0.253012048192771	L4	1.3846350595312	4.83595930977196e-08	9.60133294065237e-07	0.0696638077497482	0.103448275862069	1.24777496917269	1.11225688670545e-06	1.75954521099433e-05	0.1187389716506	0.17823016202742	BSG^SLC16A1
WNT5A	LRP2	WNT5A	LRP2	L5/L6-CC	-1.01428501350169	0.0003718309555769	0.0026556310741365	0.0713221356272697	0.0625	L5/L6	3.50318781117682	3.92242787588145e-08	3.06629795480896e-06	0.0232314933091402	0.0714285714285714	1.24445139883756	0.000185935089927829	0.00132934868604565	0.0472768135368824	0.0669642857142857	WNT5A^LRP2
RELN	VLDLR	RELN	VLDLR	Microglia	-1.27661863264865	0.0001154315115865	0.00134973002236	0.0602915622293949	0.1	IN-PV	-1.20997805763445	0.0003618276573278	0.0025413257417718	0.0752706453204155	0.108433734939759	-1.24329834514155	0.00023862958445715	0.0019455278820659	0.0677811056375504	0.10421686746988	RELN^VLDLR
EGF	PLD2	EGF	PLD2	L4	1.65739833642714	3.78721264344247e-06	4.61821682646463e-05	0.046059500426054	0.0804597701149425	Microglia	0.819900376424667	6.90753769296918e-05	0.0008925123349841	0.108684197068214	0.15	1.2386493564259	3.64312947865671e-05	0.000469347251624373	0.0773718506097794	0.115229885057471	EGF^PLD2
SLIT2	APP	SLIT2	APP	L5/L6	-1.93924741778079	0.0003698147356778	0.0028770744475746	0.359448254108429	0.285714285714286	L2/L3	-0.536486840352307	0.0072628702665375	0.0229570821495011	1.62186634540558	0.978609625668449	-1.23786712906655	0.00381634250110765	0.0129170782985378	0.990657329559326	0.632161955691367	SLIT2^APP
WNT5A	MCAM	WNT5A	MCAM	L5/L6-CC	-1.01428501350169	0.0003718309555769	0.0026556310741365	0.0713221356272697	0.0625	L5/L6	-1.45621040061568	0.0007698189959555	0.0044223132685381	0.108558222651482	0.214285714285714	-1.23524770705868	0.0005708249757662	0.0035389721713373	0.0899401754140854	0.138392857142857	WNT5A^MCAM
CALM1	KCNQ5	CALM1	KCNQ5	COP	-0.71310037944316	6.79834840024279e-07	0.0001459803686693	0.614436984062195	0.4	OPC	-1.74952887542615	0.0004281997208927	0.0030697392398298	0.346831649541855	0.205607476635514	-1.23131462743465	0.000214439777866362	0.00160785980424955	0.480634331703186	0.302803738317757	CALM1^KCNQ5
SLITRK1	PTPRD	SLITRK1	PTPRD	IN-PV	-0.960782231777231	2.74278650640784e-06	4.17895707919508e-05	0.0364713557064533	0.072289156626506	Astrocyte	-1.48660120457567	4.64392739175742e-07	8.92335029389766e-06	0.935852408409119	0.468416735028712	-1.22369171817645	1.60358962279179e-06	2.53564605429242e-05	0.486161887645721	0.270352945827609	SLITRK1^PTPRD
VEGFC	ITGA9	VEGFC	ITGA9	L5/L6-CC	-3.31497746601342	1.13764132527421e-26	5.77367557721856e-24	0.0284584295004606	0.0625	IN-PV	0.870363148236889	0.0090932782357949	0.0339053873802202	0.435466140508652	0.493975903614458	-1.22230715888826	0.00454663911789745	0.0169526936901101	0.231962278485298	0.278237951807229	VEGFC^ITGA9
EGF	PLD2	EGF	PLD2	L5/L6-CC	1.62222664044164	9.46347775718773e-05	0.0008161682581612	0.0767715126276016	0.125	Microglia	0.819900376424667	6.90753769296918e-05	0.0008925123349841	0.108684197068214	0.15	1.22106350843315	8.18550772507846e-05	0.00085434029657265	0.092727854847908	0.1375	EGF^PLD2
COL9A2	ITGA9	COL9A2	ITGA9_ITGB1	OL	1.56768524152309	3.65874129660382e-06	3.84290005318338e-05	0.175606667995453	0.104255319148936	IN-PV	0.870363148236889	0.0090932782357949	0.0339053873802202	0.435466140508652	0.493975903614458	1.21902419487999	0.00454846848854575	0.016971908190376	0.305536389350891	0.299115611381697	COL9A2^ITGA9_ITGB1
SLIT2	ROBO2	SLIT2	ROBO2	Astrocyte	-0.734445151331871	0.0022063230622089	0.011675341161619	0.099970318377018	0.0582444626743232	OPC	-1.69839750632629	0.0016669719909071	0.0093012278654501	0.59576541185379	0.345794392523365	-1.21642132882908	0.001936647526558	0.0104882845135346	0.347867876291275	0.202019427598844	SLIT2^ROBO2
TGFB2	TGFBR3	TGFB2	TGFBR3	IN-PV	-1.53724055321388	2.24444906010483e-05	0.000474649274811	0.207241058349609	0.253012048192771	IN-SST	-0.894296656076724	0.0023358831775829	0.0142670287998667	0.158989205956459	0.161290322580645	-1.2157686046453	0.00117916383409197	0.00737083903733885	0.183115124702454	0.207151185386708	TGFB2^TGFBR3
BMP7	ACTR2	BMP7	ACTR2	L5/L6	-1.85454078156494	1.57177560518372e-07	9.75009952332993e-06	0.0217307172715664	0.0714285714285714	OL	-0.568299051511682	0.0041551734929445	0.0152499903322647	0.424363344907761	0.247872340425532	-1.21141991653831	0.00207766533525251	0.00762987021589401	0.223047032952309	0.159650455927052	BMP7^ACTR2
SEMA4D	ERBB2	SEMA4D	ERBB2	L5/L6	0.78068193814373	2.84379875028884e-05	0.0002825844322651	0.41950723528862	0.571428571428571	Microglia	1.62723516329066	0.0024482274199347	0.0155544992186761	0.0705939903855324	0.05	1.2039585507172	0.00123833270371879	0.0079185418254706	0.245050609111786	0.310714285714286	SEMA4D^ERBB2
TGFB2	TGFBR3	TGFB2	TGFBR3	IN-PV	-1.53724055321388	2.24444906010483e-05	0.000474649274811	0.207241058349609	0.253012048192771	IN-PV	-0.86970827389405	1.21473247252591e-06	2.05506524356127e-05	0.209931775927544	0.265060240963855	-1.20347441355396	1.18296115367871e-05	0.000247599963623306	0.208586424589157	0.259036144578313	TGFB2^TGFBR3
ADAM9	ITGA6	ADAM9	ITGA6	Microglia	1.05276101199362	2.79441136709475e-05	0.0004222865280411	0.56768798828125	0.8	IN-SV2C	1.35019279470776	2.2138468304433e-05	0.0003274688717753	0.126720488071442	0.168316831683168	1.20147690335069	2.50412909876902e-05	0.0003748776999082	0.347204238176346	0.484158415841584	ADAM9^ITGA6
ADAM12	ITGB1	ADAM12	ITGB1	L5/L6-CC	1.847933179258	1.2519621885997e-09	4.89486680079347e-08	0.0479405745863914	0.0625	L5/L6	0.551832778907039	0.0041154924974621	0.0169511924291121	0.332327276468277	0.571428571428571	1.19988297908252	0.00205774687471214	0.00847562068889005	0.190133929252625	0.316964285714286	ADAM12^ITGB1
RSPO2	LGR5	RSPO2	LGR5	L5/L6	-1.54427241054716	0.0007195754689871	0.0049144478871219	0.619008719921112	0.642857142857143	OL	3.92947908888868	0.0112656900092716	0.0343828990729947	0.47372630238533	0.268085106382979	1.19260333917076	0.00599263273912935	0.0196486734800583	0.546367526054382	0.455471124620061	RSPO2^LGR5
COL9A1	ITGA9	COL9A1	ITGA9_ITGB1	IN-SST	0.995394677728131	0.0010963672047507	0.0078053651173305	0.0500392690300941	0.0580645161290323	IN-VIP	1.38602700569969	1.29793203786639e-15	1.42961050606557e-13	0.0675252825021744	0.087248322147651	1.19071084171391	0.000548183602375999	0.00390268255873673	0.0587822757661343	0.0726564191383416	COL9A1^ITGA9_ITGB1
TGFB2	ACVR1C	TGFB2	ACVR1C_TGFBR2	IN-PV	-1.53724055321388	2.24444906010483e-05	0.000474649274811	0.207241058349609	0.253012048192771	IN-SV2C	-0.837705599806751	0.0002903197244466	0.0028583615450857	0.0366930849850178	0.0693069306930693	-1.18747307651031	0.000156382107523824	0.00166650540994835	0.121967069804668	0.16115948944292	TGFB2^ACVR1C_TGFBR2
EGF	RHBDL2	EGF	RHBDL2	L4	1.65739833642714	3.78721264344247e-06	4.61821682646463e-05	0.046059500426054	0.0804597701149425	OL	0.71683880587499	0.0007520470521443	0.0036937637770342	0.133367761969566	0.0819148936170213	1.18711857115107	0.000377917132393871	0.00186997297264942	0.0897136330604553	0.0811873318659819	EGF^RHBDL2
ADAM12	ITGB1	ADAM12	ITGB1	L4	1.82151059476798	2.0643730038866e-09	5.54348435779279e-08	0.0431974083185196	0.0574712643678161	L5/L6	0.551832778907039	0.0041154924974621	0.0169511924291121	0.332327276468277	0.571428571428571	1.18667168683751	0.00205774728091755	0.00847562393197784	0.187762349843979	0.314449917898194	ADAM12^ITGB1
EGF	ERBB3	EGF	ERBB3	L4	1.65739833642714	3.78721264344247e-06	4.61821682646463e-05	0.046059500426054	0.0804597701149425	OPC	0.713888647460449	0.0002611825860858	0.0020334613715007	0.294838219881058	0.196261682242991	1.1856434919438	0.000132484899364621	0.00103982176988267	0.17044885456562	0.138360726178967	EGF^ERBB3
COL5A3	ITGB1	COL5A3	ITGA10_ITGB1	COP	1.81419039507176	0.0003242998181259	0.0167967750021332	0.147772207856178	0.1	L5/L6	0.551832778907039	0.0041154924974621	0.0169511924291121	0.332327276468277	0.571428571428571	1.1830115869894	0.002219896157794	0.0168739837156227	0.240049749612808	0.335714285714286	COL5A3^ITGA10_ITGB1
NTNG2	LRRC4	NTNG2	LRRC4	OL	1.42607324300929	5.18532124041749e-07	6.83546384840902e-06	0.147783055901527	0.0957446808510638	Microglia	0.93348848094943	0.0009440756724245	0.007376765692542	0.093515157699585	0.3	1.17978086197936	0.000472297102274271	0.0036918005781952	0.120649106800556	0.197872340425532	NTNG2^LRRC4
CALM1	PDE1C	CALM1	PDE1C	COP	-0.71310037944316	6.79834840024279e-07	0.0001459803686693	0.614436984062195	0.4	L5/L6	-1.64642946817869	5.8652645372394e-05	0.0006669424094399	1.05073738098145	0.714285714285714	-1.17976492381092	2.96662401062091e-05	0.0004064613890546	0.83258718252182	0.557142857142857	CALM1^PDE1C
CALM1	KCNQ5	CALM1	KCNQ5	OL	-0.601271878903859	0.0017986749562097	0.0076323140810413	0.542771697044373	0.307446808510638	OPC	-1.74952887542615	0.0004281997208927	0.0030697392398298	0.346831649541855	0.205607476635514	-1.175400377165	0.0011134373385512	0.00535102666043555	0.444801688194275	0.256527142573076	CALM1^KCNQ5
CALM1	GRM4	CALM1	GRM4	COP	-0.71310037944316	6.79834840024279e-07	0.0001459803686693	0.614436984062195	0.4	Microglia	-1.63693420365343	0.0002988778214346	0.0029720136562086	0.0305719561874866	0.1	-1.1750172915483	0.000149778828137312	0.00155899701243895	0.322504460811615	0.25	CALM1^GRM4
EGF	RHBDL2	EGF	RHBDL2	L5/L6-CC	1.62222664044164	9.46347775718773e-05	0.0008161682581612	0.0767715126276016	0.125	OL	0.71683880587499	0.0007520470521443	0.0036937637770342	0.133367761969566	0.0819148936170213	1.16953272315832	0.000423340914858089	0.0022549660175977	0.105069637298584	0.103457446808511	EGF^RHBDL2
EGF	ERBB3	EGF	ERBB3	L5/L6-CC	1.62222664044164	9.46347775718773e-05	0.0008161682581612	0.0767715126276016	0.125	OPC	0.713888647460449	0.0002611825860858	0.0020334613715007	0.294838219881058	0.196261682242991	1.16805764395105	0.000177908681828839	0.00142481481483095	0.18580487370491	0.160630841121495	EGF^ERBB3
COL4A3	ITGA10	COL4A3	ITGA10_ITGB1	IN-SV2C	1.12638434423379	4.15263915271737e-06	7.90245675466553e-05	0.138470321893692	0.217821782178218	Microglia	1.1977333434293	0.0097859815134145	0.045017153239862	0.0287467315793037	0.1	1.16205884383154	0.00489506707628361	0.0225480889037043	0.0836085230112076	0.158910891089109	COL4A3^ITGA10_ITGB1
GAS6	MERTK	GAS6	MERTK	L5/L6	-0.919401746131577	0.0004213616190843	0.0034159813297487	0.197338402271271	0.357142857142857	IN-PV	-1.39752952208536	7.70729516229512e-29	3.74097426615591e-26	0.0715273767709732	0.108433734939759	-1.15846563410847	0.00021068080954215	0.00170799066487435	0.134432882070541	0.232788296041308	GAS6^MERTK
BSG	SLC16A1	BSG	SLC16A1	IN-PV	1.11091487881417	2.17615418031318e-06	3.42307709258213e-05	0.167814135551453	0.253012048192771	IN-VIP	1.20503388451785	3.85321305934034e-05	0.0005133104640402	0.0498116835951805	0.0671140939597315	1.15797438166601	2.03541423868583e-05	0.000273770617483011	0.108812913298607	0.160063071076251	BSG^SLC16A1
SEMA4D	ERBB2	SEMA4D	ERBB2	L5/L6-CC	0.682381743003732	0.000121384506681	0.0010082096268309	0.337779700756073	0.4375	Microglia	1.62723516329066	0.0024482274199347	0.0155544992186761	0.0705939903855324	0.05	1.1548084531472	0.00128480596330785	0.0082813544227535	0.204186841845512	0.24375	SEMA4D^ERBB2
CALM1	KCNQ5	CALM1	KCNQ5	OPC	-0.555380509580018	0.0027021337022576	0.0138529588854021	0.427311509847641	0.274766355140187	OPC	-1.74952887542615	0.0004281997208927	0.0030697392398298	0.346831649541855	0.205607476635514	-1.15245469250308	0.00156516671157515	0.00846134906261595	0.387071579694748	0.24018691588785	CALM1^KCNQ5
SLITRK2	PTPRD	SLITRK2	PTPRD	L4	-0.815389595249772	0.0123041217228088	0.0407557312088168	0.0278586372733116	0.0574712643678161	Astrocyte	-1.48660120457567	4.64392739175742e-07	8.92335029389766e-06	0.935852408409119	0.468416735028712	-1.15099539991272	0.00615229305777399	0.0203823272795553	0.481855511665344	0.262943999698264	SLITRK2^PTPRD
TNXB	ITGB1	TNXB	ITGA9_ITGB1	IN-SV2C	1.74911681984032	5.79507930114006e-11	3.36511976332488e-09	0.0300374384969473	0.0594059405940594	L5/L6	0.551832778907039	0.0041154924974621	0.0169511924291121	0.332327276468277	0.571428571428571	1.15047479937368	0.00205774627770645	0.00847559789711593	0.181182354688644	0.315417256011315	TNXB^ITGA9_ITGB1
TNXB	ITGB1	TNXB	ITGA8_ITGB1	IN-SV2C	1.74911681984032	5.79507930114006e-11	3.36511976332488e-09	0.0300374384969473	0.0594059405940594	L5/L6	0.551832778907039	0.0041154924974621	0.0169511924291121	0.332327276468277	0.571428571428571	1.15047479937368	0.00205774627770645	0.00847559789711593	0.181182354688644	0.315417256011315	TNXB^ITGA8_ITGB1
LRRC4B	PTPRD	LRRC4B	PTPRD	Microglia	-0.812317496171686	0.0043928201504744	0.0246845350446051	0.261763036251068	0.65	Astrocyte	-1.48660120457567	4.64392739175742e-07	8.92335029389766e-06	0.935852408409119	0.468416735028712	-1.14945935037368	0.00219664227160679	0.0123467291974495	0.598807692527771	0.559208367514356	LRRC4B^PTPRD
BTC	ERBB3	BTC	ERBB3	IN-VIP	1.58003627423872	0.0042214756238585	0.0231067777345905	0.0616174638271332	0.0738255033557047	OPC	0.713888647460449	0.0002611825860858	0.0020334613715007	0.294838219881058	0.196261682242991	1.14696246084958	0.00224132910497215	0.0125701195530456	0.178227841854095	0.135043592799348	BTC^ERBB3
RELN	LRP8	RELN	LRP8	Microglia	-1.27661863264865	0.0001154315115865	0.00134973002236	0.0602915622293949	0.1	L5/L6-CC	-1.0081433161959	4.52773692944454e-05	0.000437371874302	0.0546972677111626	0.1875	-1.14238097442228	8.03544404404727e-05	0.000893550948331	0.0574944168329239	0.14375	RELN^LRP8
GAS6	MERTK	GAS6	MERTK	IN-SV2C	-0.886290694075862	9.15529048877239e-11	5.07008511972234e-09	0.0469549633562565	0.099009900990099	IN-PV	-1.39752952208536	7.70729516229512e-29	3.74097426615591e-26	0.0715273767709732	0.108433734939759	-1.14191010808061	4.57764524438619e-11	2.53504255986117e-09	0.0592411682009697	0.103721817964929	GAS6^MERTK
BSG	SLC16A1	BSG	SLC16A1	IN-PV	1.11091487881417	2.17615418031318e-06	3.42307709258213e-05	0.167814135551453	0.253012048192771	L2/L3	1.16490961837115	2.66507241539692e-09	5.80190169699917e-08	0.0832718387246132	0.122994652406417	1.13791224859266	1.08940962636429e-06	1.71443949713956e-05	0.125542983412743	0.188003350299594	BSG^SLC16A1
NTNG2	LRRC4	NTNG2	LRRC4	Astrocyte	1.33648066503958	0.0011130514779229	0.0067212073828446	0.392453610897064	0.213289581624282	Microglia	0.93348848094943	0.0009440756724245	0.007376765692542	0.093515157699585	0.3	1.1349845729945	0.0010285635751737	0.0070489865376933	0.242984384298325	0.256644790812141	NTNG2^LRRC4
WNT5A	FZD8	WNT5A	FZD8	L5/L6-CC	-1.01428501350169	0.0003718309555769	0.0026556310741365	0.0713221356272697	0.0625	Astrocyte	-1.25270247103689	4.07071213270716e-05	0.0004284871561704	0.104638397693634	0.0615258408531583	-1.13349374226929	0.000206269038451986	0.00154205911515345	0.0879802703857422	0.0620129204265792	WNT5A^FZD8
WNT5A	MCAM	WNT5A	MCAM	L5/L6-CC	-1.01428501350169	0.0003718309555769	0.0026556310741365	0.0713221356272697	0.0625	Microglia	-1.24259107069157	0.0074940547263243	0.0368159953137393	0.0322027094662189	0.15	-1.12843804209663	0.0039329428409506	0.0197358131939379	0.0517624244093895	0.10625	WNT5A^MCAM
CALM1	PDE1C	CALM1	PDE1C	OL	-0.601271878903859	0.0017986749562097	0.0076323140810413	0.542771697044373	0.307446808510638	L5/L6	-1.64642946817869	5.8652645372394e-05	0.0006669424094399	1.05073738098145	0.714285714285714	-1.12385067354127	0.000928663800791047	0.0041496282452406	0.796754539012909	0.510866261398176	CALM1^PDE1C
FGF12	FGFR2	FGF12	FGFR2	OL	-1.42304730449515	0.0001885057774954	0.0011396526953097	0.458451688289642	0.259574468085106	IN-SST	-0.823718450007933	1.2469382623847e-05	0.00019298533443	0.133891344070435	0.129032258064516	-1.12338287725154	0.000100487580059624	0.00066631901486985	0.296171516180039	0.194303363074811	FGF12^FGFR2
CALM1	GRM4	CALM1	GRM4	OL	-0.601271878903859	0.0017986749562097	0.0076323140810413	0.542771697044373	0.307446808510638	Microglia	-1.63693420365343	0.0002988778214346	0.0029720136562086	0.0305719561874866	0.1	-1.11910304127865	0.00104877638882215	0.00530216386862495	0.286671817302704	0.203723404255319	CALM1^GRM4
GAS6	MERTK	GAS6	MERTK	L4	-0.83917902501327	4.48273881355647e-05	0.0003906924003333	0.0730112046003342	0.126436781609195	IN-PV	-1.39752952208536	7.70729516229512e-29	3.74097426615591e-26	0.0715273767709732	0.108433734939759	-1.11835427354931	2.24136940677823e-05	0.00019534620016665	0.0722692906856537	0.117435258274477	GAS6^MERTK
ACTR2	LDLR	ACTR2	LDLR	OL	-0.568299051511682	0.0041551734929445	0.0152499903322647	0.424363344907761	0.247872340425532	Microglia	2.78992581118555	4.08211373267617e-09	1.78994173166574e-07	0.148436054587364	0.35	1.11081337983694	0.00207758878752912	0.00762508466321893	0.286399692296982	0.298936170212766	ACTR2^LDLR
RELN	LRP8	RELN	LRP8	Microglia	-1.27661863264865	0.0001154315115865	0.00134973002236	0.0602915622293949	0.1	L5/L6	-0.936214568535611	1.83347740693777e-05	0.0002381510237125	0.168420046567917	0.357142857142857	-1.10641660059213	6.68831428279388e-05	0.00079394052303625	0.114355802536011	0.228571428571429	RELN^LRP8
CALM1	PDE1C	CALM1	PDE1C	OPC	-0.555380509580018	0.0027021337022576	0.0138529588854021	0.427311509847641	0.274766355140187	L5/L6	-1.64642946817869	5.8652645372394e-05	0.0006669424094399	1.05073738098145	0.714285714285714	-1.10090498887935	0.001380393173815	0.007259950647421	0.739024460315704	0.494526034712951	CALM1^PDE1C
SLIT2	APP	SLIT2	APP	Astrocyte	-0.734445151331871	0.0022063230622089	0.011675341161619	0.099970318377018	0.0582444626743232	Microglia	-1.46641690945638	4.85250381064817e-10	2.64037063782695e-08	1.53974676132202	0.8	-1.10043103039412	0.00110316177372964	0.00583768378266269	0.819858551025391	0.429122231337162	SLIT2^APP
SLITRK2	PTPRD	SLITRK2	PTPRD	L2/L3	-0.709665221742227	0.0145219574601297	0.0407207471926945	0.115421451628208	0.20855614973262	Astrocyte	-1.48660120457567	4.64392739175742e-07	8.92335029389766e-06	0.935852408409119	0.468416735028712	-1.09813321315895	0.00726121092643444	0.0203648352714942	0.525636911392212	0.338486442380666	SLITRK2^PTPRD
COL9A2	ITGB1	COL9A2	ITGA10_ITGB1	OPC	1.64328495065107	3.22198237293744e-07	6.5851728721193e-06	0.167769908905029	0.114018691588785	L5/L6	0.551832778907039	0.0041154924974621	0.0169511924291121	0.332327276468277	0.571428571428571	1.09755886477905	0.0020579073478497	0.00847888880099211	0.250048577785492	0.342723631508678	COL9A2^ITGA10_ITGB1
COL9A2	ITGB1	COL9A2	ITGA3_ITGB1	OPC	1.64328495065107	3.22198237293744e-07	6.5851728721193e-06	0.167769908905029	0.114018691588785	L5/L6	0.551832778907039	0.0041154924974621	0.0169511924291121	0.332327276468277	0.571428571428571	1.09755886477905	0.0020579073478497	0.00847888880099211	0.250048577785492	0.342723631508678	COL9A2^ITGA3_ITGB1
COL9A2	ITGB1	COL9A2	ITGA9_ITGB1	OPC	1.64328495065107	3.22198237293744e-07	6.5851728721193e-06	0.167769908905029	0.114018691588785	L5/L6	0.551832778907039	0.0041154924974621	0.0169511924291121	0.332327276468277	0.571428571428571	1.09755886477905	0.0020579073478497	0.00847888880099211	0.250048577785492	0.342723631508678	COL9A2^ITGA9_ITGB1
RELN	VLDLR	RELN	VLDLR	Microglia	-1.27661863264865	0.0001154315115865	0.00134973002236	0.0602915622293949	0.1	IN-SST	-0.917513906714938	0.004318619236104	0.0231188359516995	0.0501258671283722	0.0580645161290323	-1.09706626968179	0.00221702537384525	0.0122342829870298	0.0552087128162384	0.0790322580645161	RELN^VLDLR
COL9A1	ITGA10	COL9A1	ITGA10_ITGB1	IN-SST	0.995394677728131	0.0010963672047507	0.0078053651173305	0.0500392690300941	0.0580645161290323	Microglia	1.1977333434293	0.0097859815134145	0.045017153239862	0.0287467315793037	0.1	1.09656401057872	0.0054411743590826	0.0264112591785962	0.0393930003046989	0.0790322580645161	COL9A1^ITGA10_ITGB1
CALM1	GRM4	CALM1	GRM4	OPC	-0.555380509580018	0.0027021337022576	0.0138529588854021	0.427311509847641	0.274766355140187	Microglia	-1.63693420365343	0.0002988778214346	0.0029720136562086	0.0305719561874866	0.1	-1.09615735661673	0.0015005057618461	0.00841248627080535	0.228941738605499	0.187383177570094	CALM1^GRM4
RGMB	BMPR2	RGMB	BMPR2	IN-PV	-1.38694050711657	5.71126444807484e-07	1.0760613404663e-05	0.150600463151932	0.253012048192771	OL	-0.79923985261871	1.03964392747305e-07	1.59958175409587e-06	0.441373199224472	0.25531914893617	-1.09309017986764	3.37545418777395e-07	6.18009757937944e-06	0.295986831188202	0.254165598564471	RGMB^BMPR2
WNT5A	VANGL2	WNT5A	VANGL2	L5/L6-CC	-1.01428501350169	0.0003718309555769	0.0026556310741365	0.0713221356272697	0.0625	IN-SV2C	-1.16891245024035	2.64788209375194e-05	0.0003814001110801	0.0720334649085999	0.118811881188119	-1.09159873187102	0.00019915488825721	0.0015185155926083	0.0716778039932251	0.0906559405940594	WNT5A^VANGL2
VEGFC	ITGB1	VEGFC	ITGB1	L5/L6	-2.72699309927461	4.98250666664769e-13	3.54540665950118e-11	0.0612125396728516	0.0714285714285714	L5/L6	0.551832778907039	0.0041154924974621	0.0169511924291121	0.332327276468277	0.571428571428571	-1.08758016018378	0.00205774624898018	0.00847559623228308	0.196769908070564	0.321428571428571	VEGFC^ITGB1
NECTIN3	NECTIN2	NECTIN3	NECTIN2	Microglia	1.04180477842094	2.36906259092002e-05	0.0003667486848497	1.37961757183075	0.9	Microglia	1.12510052836969	0.0039760972040688	0.0227459800844839	0.0124931298196316	0.05	1.08345265339531	0.001999893914989	0.0115563643846668	0.696055352687836	0.475	NECTIN3^NECTIN2
RELN	LRP8	RELN	LRP8	Microglia	-1.27661863264865	0.0001154315115865	0.00134973002236	0.0602915622293949	0.1	L2/L3	-0.868689046485645	0.0002285041451001	0.0012958561644718	0.0673356577754021	0.112299465240642	-1.07265383956715	0.0001719678283433	0.0013227930934159	0.0638136118650436	0.106149732620321	RELN^LRP8
GAS6	MERTK	GAS6	MERTK	L2/L3	-0.745777644411199	0.0002876686531404	0.0015808476401081	0.0888239294290543	0.155080213903743	IN-PV	-1.39752952208536	7.70729516229512e-29	3.74097426615591e-26	0.0715273767709732	0.108433734939759	-1.07165358324828	0.0001438343265702	0.00079042382005405	0.0801756531000137	0.131756974421751	GAS6^MERTK
LAMA2	ITGA9	LAMA2	ITGA9_ITGB1	IN-VIP	1.27056895619357	0.0005199013573593	0.0043880030657953	0.0839050188660622	0.0939597315436242	IN-PV	0.870363148236889	0.0090932782357949	0.0339053873802202	0.435466140508652	0.493975903614458	1.07046605221523	0.0048065897965771	0.0191466952230077	0.259685575962067	0.293967817579041	LAMA2^ITGA9_ITGB1
APP	TNFRSF21	APP	TNFRSF21	Microglia	-1.46641690945638	4.85250381064817e-10	2.64037063782695e-08	1.53974676132202	0.8	L5/L6	-0.666061909471519	1.15687005062134e-06	2.35468688768258e-05	0.244030743837357	0.428571428571428	-1.06623940946395	5.78677650501202e-07	1.1786636291602e-05	0.891888737678528	0.614285714285714	APP^TNFRSF21
COL9A2	ITGB1	COL9A2	ITGA9_ITGB1	OL	1.56768524152309	3.65874129660382e-06	3.84290005318338e-05	0.175606667995453	0.104255319148936	L5/L6	0.551832778907039	0.0041154924974621	0.0169511924291121	0.332327276468277	0.571428571428571	1.05975901021506	0.00205957561937935	0.00849481071482197	0.253966987133026	0.337841945288754	COL9A2^ITGA9_ITGB1
COL9A2	ITGB1	COL9A2	ITGA3_ITGB1	OL	1.56768524152309	3.65874129660382e-06	3.84290005318338e-05	0.175606667995453	0.104255319148936	L5/L6	0.551832778907039	0.0041154924974621	0.0169511924291121	0.332327276468277	0.571428571428571	1.05975901021506	0.00205957561937935	0.00849481071482197	0.253966987133026	0.337841945288754	COL9A2^ITGA3_ITGB1
COL9A2	ITGB1	COL9A2	ITGA10_ITGB1	OL	1.56768524152309	3.65874129660382e-06	3.84290005318338e-05	0.175606667995453	0.104255319148936	L5/L6	0.551832778907039	0.0041154924974621	0.0169511924291121	0.332327276468277	0.571428571428571	1.05975901021506	0.00205957561937935	0.00849481071482197	0.253966987133026	0.337841945288754	COL9A2^ITGA10_ITGB1
RGMB	BMPR2	RGMB	BMPR2	L5/L6	-1.31994491710974	2.15303864415765e-09	2.42565133130761e-07	0.0765096545219421	0.142857142857143	OL	-0.79923985261871	1.03964392747305e-07	1.59958175409587e-06	0.441373199224472	0.25531914893617	-1.05959238486423	5.30587156957315e-08	9.21073443613317e-07	0.258941411972046	0.199088145896656	RGMB^BMPR2
SPP1	ITGB1	SPP1	ITGA9_ITGB1	IN-PV	-2.66469855875044	3.63103313587716e-12	5.1517758319668e-10	0.233575955033302	0.240963855421687	L5/L6	0.551832778907039	0.0041154924974621	0.0169511924291121	0.332327276468277	0.571428571428571	-1.0564328899217	0.00205774625054657	0.00847559647214484	0.28295162320137	0.406196213425129	SPP1^ITGA9_ITGB1
SPP1	ITGB1	SPP1	ITGA8_ITGB1	IN-PV	-2.66469855875044	3.63103313587716e-12	5.1517758319668e-10	0.233575955033302	0.240963855421687	L5/L6	0.551832778907039	0.0041154924974621	0.0169511924291121	0.332327276468277	0.571428571428571	-1.0564328899217	0.00205774625054657	0.00847559647214484	0.28295162320137	0.406196213425129	SPP1^ITGA8_ITGB1
SEMA3B	PLXNA2	SEMA3B	NRP2_PLXNA2	L2/L3	1.51549622140964	0.0029031088625227	0.0108864917294117	0.0301045142114162	0.053475935828877	Astrocyte	0.595080914724109	0.0016180553038823	0.0091216580208898	0.432962119579315	0.246103363412633	1.05528856806687	0.0022605820832025	0.0100040748751508	0.231533318758011	0.149789649620755	SEMA3B^NRP2_PLXNA2
COL8A1	ITGA10	COL8A1	ITGA10_ITGB1	OPC	0.902804359244964	2.77832967681088e-06	4.33353391186104e-05	0.145041555166245	0.0934579439252336	Microglia	1.1977333434293	0.0097859815134145	0.045017153239862	0.0287467315793037	0.1	1.05026885133713	0.00489437992154565	0.0225302442894903	0.0868941396474838	0.0967289719626168	COL8A1^ITGA10_ITGB1
APP	TSPAN15	APP	TSPAN15	Microglia	-1.46641690945638	4.85250381064817e-10	2.64037063782695e-08	1.53974676132202	0.8	Microglia	3.54987121881436	1.89147451141741e-14	2.36248032346506e-12	0.135770887136459	0.25	1.04172715467899	2.42634647904966e-10	1.32030344292965e-08	0.837758839130402	0.525	APP^TSPAN15
RELN	LRP8	RELN	LRP8	Microglia	-1.27661863264865	0.0001154315115865	0.00134973002236	0.0602915622293949	0.1	L4	-0.793874615873808	0.0011180786877529	0.0058588246210803	0.0609363615512848	0.103448275862069	-1.03524662426123	0.0006167550996697	0.00360427732172015	0.0606139600276947	0.101724137931035	RELN^LRP8
COL5A1	ITGA10	COL5A1	ITGA10_ITGB1	L2/L3	0.858944517938062	1.89560282023206e-10	5.1093158554849e-09	0.162997558712959	0.25668449197861	Microglia	1.1977333434293	0.0097859815134145	0.045017153239862	0.0287467315793037	0.1	1.02833893068368	0.00489299085148739	0.0225085791745889	0.0958721488714218	0.178342245989305	COL5A1^ITGA10_ITGB1
SLIT2	ROBO2	SLIT2	ROBO2	OPC	-1.1067181843985	0.0014794487635047	0.0084499196706979	0.155570536851883	0.104672897196262	OL	-0.942468507102072	0.0030170612178615	0.011787299380329	1.09328162670135	0.569148936170213	-1.02459334575029	0.0022482549906831	0.0101186095255134	0.624426066875458	0.336910916683237	SLIT2^ROBO2
RGMB	BMPR2	RGMB	BMPR2	L4	-1.22466893540623	7.73012537800956e-22	1.26177732241624e-19	0.084852397441864	0.149425287356322	OL	-0.79923985261871	1.03964392747305e-07	1.59958175409587e-06	0.441373199224472	0.25531914893617	-1.01195439401247	5.1982196373653e-08	7.99790877048e-07	0.263112783432007	0.202372218146246	RGMB^BMPR2
ADAM9	ITGA3	ADAM9	ITGA3	Microglia	1.05276101199362	2.79441136709475e-05	0.0004222865280411	0.56768798828125	0.8	L5/L6	0.949062514700646	0.0001794987165229	0.001316607489441	0.238725423812866	0.428571428571428	1.00091176334713	0.000103721415096924	0.00086944700874105	0.403206706047058	0.614285714285714	ADAM9^ITGA3
CNTN1	NRCAM	CNTN1	NRCAM	Microglia	-1.0102255331379	0.003190892864077	0.0190855849376332	2.2975332736969	1.0	OL	-0.98679283023577	5.0437100936196e-06	5.09097964715401e-05	0.338305830955505	0.193617021276596	-0.998509181686833	0.00159796828708531	0.00956824736705237	1.31791949272156	0.596808510638298	CNTN1^NRCAM
COL4A3	ITGA9	COL4A3	ITGA9_ITGB1	IN-SV2C	1.12638434423379	4.15263915271737e-06	7.90245675466553e-05	0.138470321893692	0.217821782178218	IN-PV	0.870363148236889	0.0090932782357949	0.0339053873802202	0.435466140508652	0.493975903614458	0.998373746235338	0.00454871543747381	0.0169922059738834	0.286968231201172	0.355898842896338	COL4A3^ITGA9_ITGB1
ADGRB1	RTN4RL2	ADGRB1	RTN4RL2	L5/L6	-0.575531820673647	0.0053902033821784	0.0242890687862958	0.291498303413391	0.571428571428571	Microglia	-1.41386848403553	0.0005278609513854	0.0046991595602004	0.125427648425102	0.4	-0.99470015235459	0.0029590321667819	0.0144941141732481	0.208462983369827	0.485714285714286	ADGRB1^RTN4RL2
CNTN6	PTPRG	CNTN6	PTPRG	L5/L6	0.936983120157104	1.92138997818584e-12	1.55939841777294e-10	0.377895474433899	0.357142857142857	L5/L6-CC	1.0473846437392	0.0002246013678914	0.0017507572280415	1.7971715927124	0.9375	0.992183881948153	0.000112300684906395	0.000875378691990671	1.08753347396851	0.647321428571429	CNTN6^PTPRG
WNT5A	VANGL2	WNT5A	VANGL2	L5/L6-CC	-1.01428501350169	0.0003718309555769	0.0026556310741365	0.0713221356272697	0.0625	IN-VIP	-0.967030008010609	0.0111217379832243	0.0486631571409791	0.0478311330080032	0.0738255033557047	-0.990657510756149	0.0057467844694006	0.0256593941075578	0.0595766343176365	0.0681627516778524	WNT5A^VANGL2
SEMA3C	PLXNA2	SEMA3C	NRP2_PLXNA2	L5/L6	-2.56995050788326	0.0014221569227704	0.0135934425269424	0.220021903514862	0.428571428571428	Astrocyte	0.595080914724109	0.0016180553038823	0.0091216580208898	0.432962119579315	0.246103363412633	-0.987434796579575	0.00152010611332635	0.0113575502739161	0.326492011547089	0.337337395992031	SEMA3C^NRP2_PLXNA2
SLIT2	PLXNA1	SLIT2	PLXNA1	OPC	-1.1067181843985	0.0014794487635047	0.0084499196706979	0.155570536851883	0.104672897196262	L5/L6	-0.865171008282887	2.07442413509703e-05	0.0002642325624124	0.0560171753168106	0.142857142857143	-0.985944596340694	0.000750096502427835	0.00435707611655515	0.105793856084347	0.123765020026702	SLIT2^PLXNA1
IGSF1	ACVR1B	IGSF1	ACVR1B	L4	2.93203001343987	2.49305760445883e-06	3.19525251694297e-05	0.0705802366137505	0.0919540229885057	L5/L6	-0.962127385129745	2.94222145062822e-13	2.85684879542147e-11	0.501847445964813	0.857142857142857	0.984951314155062	1.24652894934049e-06	1.59762768689588e-05	0.286213845014572	0.474548440065681	IGSF1^ACVR1B
WNT5A	ROR1	WNT5A	ROR1	L5/L6-CC	-1.01428501350169	0.0003718309555769	0.0026556310741365	0.0713221356272697	0.0625	OL	2.98340031694478	0.0014016128933491	0.0061927045450702	0.187974140048027	0.108510638297872	0.984557651721547	0.000886721924463	0.00442416780960335	0.129648134112358	0.0855053191489362	WNT5A^ROR1
SEMA6A	PLXNA2	SEMA6A	PLXNA2	Microglia	-2.5540792347028	1.88737457898928e-05	0.0003047712505758	0.375287026166916	0.55	Astrocyte	0.595080914724109	0.0016180553038823	0.0091216580208898	0.432962119579315	0.246103363412633	-0.979499159989344	0.000818464524836096	0.0047132146357328	0.404124557971954	0.398051681706317	SEMA6A^PLXNA2
NECTIN3	NECTIN1	NECTIN3	NECTIN1	IN-VIP	-1.07582740854082	3.42872372799758e-11	1.87779769503334e-09	0.322003930807114	0.308724832214765	IN-PV	-0.86017467272926	1.44391109202379e-09	5.54342213220281e-08	0.149455681443214	0.228915662650602	-0.968001040635041	7.39099164651881e-10	2.86560095085307e-08	0.235729813575745	0.268820247432684	NECTIN3^NECTIN1
RGMB	BMPR2	RGMB	BMPR2	IN-SST	-1.13650465480696	1.30763994784987e-15	1.68993723196649e-13	0.0938733145594597	0.109677419354839	OL	-0.79923985261871	1.03964392747305e-07	1.59958175409587e-06	0.441373199224472	0.25531914893617	-0.967872253712836	5.19821970274726e-08	7.99790961544798e-07	0.267623245716095	0.182498284145505	RGMB^BMPR2
VEGFC	ITGA9	VEGFC	ITGA9	L5/L6-CC	-3.31497746601342	1.13764132527421e-26	5.77367557721856e-24	0.0284584295004606	0.0625	IN-VIP	1.38602700569969	1.29793203786639e-15	1.42961050606557e-13	0.0675252825021744	0.087248322147651	-0.964475230156864	6.48966018938883e-16	7.14805253061654e-14	0.0479918569326401	0.0748741610738255	VEGFC^ITGA9
SHANK2	CFTR	SHANK2	CFTR	OL	-0.506649164751906	0.002574991837251	0.0102871662423562	0.0994741842150688	0.0648936170212766	OL	2.42673837044051	3.13646563000302e-11	9.88436091603064e-10	0.118851684033871	0.0712765957446809	0.960044602844303	0.00128749593430783	0.00514358361539615	0.10916293412447	0.0680851063829787	SHANK2^CFTR
EFNB2	EPHA6	EFNB2	EPHA6	L5/L6	0.879768998616248	1.41088981571693e-05	0.0001923524508535	0.127219438552856	0.285714285714286	OPC	1.02666109011151	2.80324967622211e-06	4.36869461839737e-05	0.337761491537094	0.205607476635514	0.953215044363879	8.45607391669572e-06	0.000118019698518737	0.232490465044975	0.2456608811749	EFNB2^EPHA6
SHANK2	CFTR	SHANK2	CFTR	OL	-0.506649164751906	0.002574991837251	0.0102871662423562	0.0994741842150688	0.0648936170212766	L5/L6	2.38779581496434	0.0046043122469195	0.0185989236787885	0.110454127192497	0.214285714285714	0.940573325106219	0.00358965204208525	0.0144430449605723	0.104964151978493	0.139589665653495	SHANK2^CFTR
CALM1	PDE1A	CALM1	PDE1A	COP	-0.71310037944316	6.79834840024279e-07	0.0001459803686693	0.614436984062195	0.4	Microglia	-1.16471868728421	0.0031970296449222	0.0191045406871453	1.06271553039551	0.7	-0.938909533363684	0.00159885473988111	0.0096252605279073	0.838576257228851	0.55	CALM1^PDE1A
COL5A3	ITGB1	COL5A3	ITGA10_ITGB1	Astrocyte	1.31941349593665	0.0002672910375215	0.0020763477697326	1.62013494968414	0.696472518457752	L5/L6	0.551832778907039	0.0041154924974621	0.0169511924291121	0.332327276468277	0.571428571428571	0.935623137421846	0.0021913917674918	0.00951377009942235	0.976231098175049	0.633950544943162	COL5A3^ITGA10_ITGB1
COL9A1	ITGA9	COL9A1	ITGA9_ITGB1	IN-SST	0.995394677728131	0.0010963672047507	0.0078053651173305	0.0500392690300941	0.0580645161290323	IN-PV	0.870363148236889	0.0090932782357949	0.0339053873802202	0.435466140508652	0.493975903614458	0.93287891298251	0.0050948227202728	0.0208553762487753	0.242752701044083	0.276020209871745	COL9A1^ITGA9_ITGB1
NECTIN3	NECTIN1	NECTIN3	NECTIN1	IN-PV	-0.997305809218408	0.0001609875156793	0.0023883385524786	0.555526494979858	0.602409638554217	IN-PV	-0.86017467272926	1.44391109202379e-09	5.54342213220281e-08	0.149455681443214	0.228915662650602	-0.928740240973834	8.0494479795196e-05	0.00119419699334996	0.352491080760956	0.41566265060241	NECTIN3^NECTIN1
VEGFC	ITGA9	VEGFC	ITGA9	L5/L6	-2.72699309927461	4.98250666664769e-13	3.54540665950118e-11	0.0612125396728516	0.0714285714285714	IN-PV	0.870363148236889	0.0090932782357949	0.0339053873802202	0.435466140508652	0.493975903614458	-0.928314975518859	0.00454663911814658	0.0169526937078371	0.248339340090752	0.282702237521515	VEGFC^ITGA9
SPP1	ITGB1	SPP1	ITGA8_ITGB1	L5/L6	-2.40611528516311	3.13210091007479e-06	0.0001142620241527	0.0217307172715664	0.0714285714285714	L5/L6	0.551832778907039	0.0041154924974621	0.0169511924291121	0.332327276468277	0.571428571428571	-0.927141253128038	0.00205931229918609	0.0085327272266324	0.177028998732567	0.321428571428571	SPP1^ITGA8_ITGB1
SPP1	ITGB1	SPP1	ITGA9_ITGB1	L5/L6	-2.40611528516311	3.13210091007479e-06	0.0001142620241527	0.0217307172715664	0.0714285714285714	L5/L6	0.551832778907039	0.0041154924974621	0.0169511924291121	0.332327276468277	0.571428571428571	-0.927141253128038	0.00205931229918609	0.0085327272266324	0.177028998732567	0.321428571428571	SPP1^ITGA9_ITGB1
L1CAM	CNTN1	L1CAM	CNTN1	L5/L6	-0.83518678818632	9.56149497326062e-05	0.0010063288976267	0.0208519715815783	0.0714285714285714	Microglia	-1.0102255331379	0.003190892864077	0.0190855849376332	2.2975332736969	1.0	-0.922706160662108	0.0016432539069048	0.0100459569176299	1.15919268131256	0.535714285714286	L1CAM^CNTN1
L1CAM	CNTN1	L1CAM	CNTN1	L5/L6-CC	-0.829639290458065	5.95479854204522e-05	0.00055021029535	0.0247784964740276	0.0625	Microglia	-1.0102255331379	0.003190892864077	0.0190855849376332	2.2975332736969	1.0	-0.919932411797981	0.00162522042474873	0.0098178976164916	1.16115593910217	0.53125	L1CAM^CNTN1
RGMB	BMPR2	RGMB	BMPR2	Microglia	-1.03409088795276	7.05367938796264e-06	0.0001345995510061	0.155099853873253	0.55	OL	-0.79923985261871	1.03964392747305e-07	1.59958175409587e-06	0.441373199224472	0.25531914893617	-0.916665370285737	3.57882189035497e-06	6.80995663800979e-05	0.298236519098282	0.402659574468085	RGMB^BMPR2
SLIT2	ROBO1	SLIT2	ROBO1	OPC	-1.1067181843985	0.0014794487635047	0.0084499196706979	0.155570536851883	0.104672897196262	IN-PV	-0.723126393453065	0.0005288042007028	0.0034685336021647	0.999348819255829	0.518072289156627	-0.914922288925783	0.00100412648210375	0.0059592266364313	0.577459692955017	0.311372593176444	SLIT2^ROBO1
NECTIN3	NECTIN1	NECTIN3	NECTIN1	Astrocyte	-0.96552517480905	4.42815944698384e-19	6.5834125267275e-17	0.2989422082901	0.169811320754717	IN-PV	-0.86017467272926	1.44391109202379e-09	5.54342213220281e-08	0.149455681443214	0.228915662650602	-0.912849923769155	7.21955546233301e-10	2.77171106939311e-08	0.224198937416077	0.19936349170266	NECTIN3^NECTIN1
LAMA2	ITGB1	LAMA2	ITGA6_ITGB1	IN-VIP	1.27056895619357	0.0005199013573593	0.0043880030657953	0.0839050188660622	0.0939597315436242	L5/L6	0.551832778907039	0.0041154924974621	0.0169511924291121	0.332327276468277	0.571428571428571	0.911200867550305	0.0023176969274107	0.0106695977474537	0.208116143941879	0.332694151486098	LAMA2^ITGA6_ITGB1
LAMA2	ITGB1	LAMA2	ITGA3_ITGB1	IN-VIP	1.27056895619357	0.0005199013573593	0.0043880030657953	0.0839050188660622	0.0939597315436242	L5/L6	0.551832778907039	0.0041154924974621	0.0169511924291121	0.332327276468277	0.571428571428571	0.911200867550305	0.0023176969274107	0.0106695977474537	0.208116143941879	0.332694151486098	LAMA2^ITGA3_ITGB1
LAMA2	ITGB1	LAMA2	ITGA7_ITGB1	IN-VIP	1.27056895619357	0.0005199013573593	0.0043880030657953	0.0839050188660622	0.0939597315436242	L5/L6	0.551832778907039	0.0041154924974621	0.0169511924291121	0.332327276468277	0.571428571428571	0.911200867550305	0.0023176969274107	0.0106695977474537	0.208116143941879	0.332694151486098	LAMA2^ITGA7_ITGB1
LAMA2	ITGB1	LAMA2	ITGA9_ITGB1	IN-VIP	1.27056895619357	0.0005199013573593	0.0043880030657953	0.0839050188660622	0.0939597315436242	L5/L6	0.551832778907039	0.0041154924974621	0.0169511924291121	0.332327276468277	0.571428571428571	0.911200867550305	0.0023176969274107	0.0106695977474537	0.208116143941879	0.332694151486098	LAMA2^ITGA9_ITGB1
WNT5A	FZD3	WNT5A	FZD3	L5/L6-CC	-1.01428501350169	0.0003718309555769	0.0026556310741365	0.0713221356272697	0.0625	L5/L6	-0.801911082669743	0.0003074457301832	0.0042438589890706	1.26849460601807	1.0	-0.908098048085716	0.00033963834288005	0.00344974503160355	0.669908344745636	0.53125	WNT5A^FZD3
HGF	ITGB1	HGF	ITGB1	Astrocyte	1.25565727054431	0.0011786023625788	0.0070418811736597	0.228691667318344	0.127153404429861	L5/L6	0.551832778907039	0.0041154924974621	0.0169511924291121	0.332327276468277	0.571428571428571	0.903745024725675	0.00264704743002045	0.0119965368013859	0.28050947189331	0.349290987929216	HGF^ITGB1
VEGFA	SIRPA	VEGFA	SIRPA	IN-PV	-0.965963928400929	5.31868475252075e-05	0.0009585301724317	0.182094380259514	0.27710843373494	IN-PV	-0.838748750844105	6.49086736617128e-10	2.69496582742908e-08	0.313210785388946	0.421686746987952	-0.902356339622517	2.6593748305972e-05	0.000479278561044987	0.247652590274811	0.349397590361446	VEGFA^SIRPA
FGF12	FGFR2	FGF12	FGFR2	Astrocyte	-0.975026407068463	0.000286348499868	0.002203568454049	0.297874450683594	0.164889253486464	IN-SST	-0.823718450007933	1.2469382623847e-05	0.00019298533443	0.133891344070435	0.129032258064516	-0.899372428538198	0.000149408941245924	0.0011982768942395	0.215882897377014	0.14696075577549	FGF12^FGFR2
SPP1	ITGA9	SPP1	ITGA9_ITGB1	IN-PV	-2.66469855875044	3.63103313587716e-12	5.1517758319668e-10	0.233575955033302	0.240963855421687	IN-PV	0.870363148236889	0.0090932782357949	0.0339053873802202	0.435466140508652	0.493975903614458	-0.897167705256775	0.00454663911971297	0.0169526939476989	0.334521055221558	0.367469879518072	SPP1^ITGA9_ITGB1
NECTIN3	CADM1	NECTIN3	CADM1	IN-VIP	-1.07582740854082	3.42872372799758e-11	1.87779769503334e-09	0.322003930807114	0.308724832214765	Microglia	-0.708310909615359	0.0025533830028234	0.0160555398808351	1.5342321395874	1.0	-0.89206915907809	0.00127669151855532	0.0080277708793164	0.928118050098419	0.654362416107383	NECTIN3^CADM1
ADCYAP1	VIPR2	ADCYAP1	VIPR2	L4	-1.84592972710522	0.0009383111570693	0.0050702971296638	0.0935892388224602	0.126436781609195	OPC	3.62560514579161	6.96721799480868e-30	2.72373751992797e-27	0.104269243776798	0.0747663551401869	0.889837709343195	0.00046915557853465	0.0025351485648319	0.0989292412996292	0.100601568374691	ADCYAP1^VIPR2
WNT5A	LDLR	WNT5A	LDLR	L5/L6-CC	-1.01428501350169	0.0003718309555769	0.0026556310741365	0.0713221356272697	0.0625	Microglia	2.78992581118555	4.08211373267617e-09	1.78994173166574e-07	0.148436054587364	0.35	0.887820398841932	0.000185917518845316	0.00132790503415483	0.109879091382027	0.20625	WNT5A^LDLR
CALM1	PDE1A	CALM1	PDE1A	OL	-0.601271878903859	0.0017986749562097	0.0076323140810413	0.542771697044373	0.307446808510638	Microglia	-1.16471868728421	0.0031970296449222	0.0191045406871453	1.06271553039551	0.7	-0.882995283094034	0.00249785230056595	0.0133684273840933	0.80274361371994	0.503723404255319	CALM1^PDE1A
WNT5A	EPHA7	WNT5A	EPHA7	L5/L6-CC	-1.01428501350169	0.0003718309555769	0.0026556310741365	0.0713221356272697	0.0625	L5/L6-CC	-0.747146862737781	0.010934000031326	0.0387011199248992	0.737493336200714	0.75	-0.880715938119735	0.00565291549345145	0.0206783754995178	0.404407739639282	0.40625	WNT5A^EPHA7
CALM1	PDE1A	CALM1	PDE1A	COP	-0.71310037944316	6.79834840024279e-07	0.0001459803686693	0.614436984062195	0.4	L5/L6	-1.03553712577057	1.26851821061003e-06	2.48456221479477e-05	2.07955551147461	0.785714285714286	-0.874318752606867	9.74176525317156e-07	8.54129954086238e-05	1.34699630737305	0.592857142857143	CALM1^PDE1A
CNTN1	NRCAM	CNTN1	NRCAM	Astrocyte	-0.759049110797995	0.0130591654826635	0.0470795585140185	1.85378491878509	0.74487284659557	OL	-0.98679283023577	5.0437100936196e-06	5.09097964715401e-05	0.338305830955505	0.193617021276596	-0.872920970516883	0.00653210459637856	0.023565234155245	1.0960453748703	0.469244933936083	CNTN1^NRCAM
WNT5A	MCAM	WNT5A	MCAM	OPC	2.45675702004515	2.42703232898719e-21	4.55043796049089e-19	0.135859072208405	0.0934579439252336	OL	-0.719778188698969	0.0024163631971058	0.0097523545030043	0.203972801566124	0.122340425531915	0.868489415673088	0.0012081815985529	0.00487617725150215	0.169915944337845	0.107899184728574	WNT5A^MCAM
WNT5A	MCAM	WNT5A	MCAM	L5/L6-CC	-1.01428501350169	0.0003718309555769	0.0026556310741365	0.0713221356272697	0.0625	OL	-0.719778188698969	0.0024163631971058	0.0097523545030043	0.203972801566124	0.122340425531915	-0.867031601100329	0.00139409707634135	0.0062039927885704	0.137647464871407	0.0924202127659574	WNT5A^MCAM
GNAS	ADCY1	GNAS	ADCY1	OL	-0.910169533363726	3.7294718759945e-09	7.87902784398675e-08	0.252161651849747	0.151063829787234	L5/L6	-0.819788675619002	0.0001436868485751	0.0013093187755547	0.95882648229599	0.857142857142857	-0.864979104491364	7.1845289023488e-05	0.00065469878291657	0.60549408197403	0.504103343465046	GNAS^ADCY1
NECTIN3	NECTIN1	NECTIN3	NECTIN1	IN-VIP	-1.07582740854082	3.42872372799758e-11	1.87779769503334e-09	0.322003930807114	0.308724832214765	IN-VIP	-0.650808072166681	3.36260414586896e-05	0.0004550247312282	0.145547717809677	0.161073825503356	-0.863317740353751	1.68130378729634e-05	0.000227513304512948	0.233775824308395	0.23489932885906	NECTIN3^NECTIN1
CALM1	PDE1A	CALM1	PDE1A	OPC	-0.555380509580018	0.0027021337022576	0.0138529588854021	0.427311509847641	0.274766355140187	Microglia	-1.16471868728421	0.0031970296449222	0.0191045406871453	1.06271553039551	0.7	-0.860049598432113	0.0029495816735899	0.0164787497862737	0.745013535022736	0.487383177570093	CALM1^PDE1A
WNT5A	EPHA7	WNT5A	EPHA7	OPC	2.45675702004515	2.42703232898719e-21	4.55043796049089e-19	0.135859072208405	0.0934579439252336	L5/L6-CC	-0.747146862737781	0.010934000031326	0.0387011199248992	0.737493336200714	0.75	0.854805078653682	0.005467000015663	0.0193505599624496	0.436676204204559	0.421728971962617	WNT5A^EPHA7
CADM3	NECTIN1	CADM3	NECTIN1	L5/L6-CC	-0.848610631372785	1.41593782447736e-05	0.0001655366383198	0.131465330719948	0.25	IN-PV	-0.86017467272926	1.44391109202379e-09	5.54342213220281e-08	0.149455681443214	0.228915662650602	-0.854392652051023	7.08041107793283e-06	8.2796036270561e-05	0.140460506081581	0.239457831325301	CADM3^NECTIN1
CALM1	GRM5	CALM1	GRM5	COP	-0.71310037944316	6.79834840024279e-07	0.0001459803686693	0.614436984062195	0.4	OL	-0.993350428262845	0.0002838167329326	0.0016101186038268	0.25052946805954	0.146808510638298	-0.853225403853002	0.000142248283886312	0.00087804948624805	0.432483226060867	0.273404255319149	CALM1^GRM5
NECTIN3	CADM1	NECTIN3	CADM1	IN-PV	-0.997305809218408	0.0001609875156793	0.0023883385524786	0.555526494979858	0.602409638554217	Microglia	-0.708310909615359	0.0025533830028234	0.0160555398808351	1.5342321395874	1.0	-0.852808359416883	0.00135718525925135	0.00922193921665685	1.04487931728363	0.801204819277108	NECTIN3^CADM1
SPON1	APP	SPON1	APP	L5/L6-CC	2.2346568261582	8.28562734623341e-09	2.68567034919363e-07	0.0924347937107086	0.125	L2/L3	-0.536486840352307	0.0072628702665375	0.0229570821495011	1.62186634540558	0.978609625668449	0.849084992902945	0.00363143927608242	0.011478675358268	0.857150554656982	0.551804812834225	SPON1^APP
SLIT2	PLXNA1	SLIT2	PLXNA1	OPC	-1.1067181843985	0.0014794487635047	0.0084499196706979	0.155570536851883	0.104672897196262	L5/L6-CC	-0.584720236383732	0.002034067745768	0.0101513623025684	0.0597387701272964	0.1875	-0.845719210391116	0.00175675825463635	0.00930064098663315	0.10765465348959	0.146086448598131	SLIT2^PLXNA1
MELTF	TFRC	MELTF	TFRC	Microglia	2.22048052849063	0.0028847600522231	0.0176741133337061	0.0318161770701408	0.15	IN-SV2C	-0.537328886369676	0.0063450002537612	0.0330825513487542	0.193346947431564	0.287128712871287	0.841575821060479	0.00461488015299215	0.0253783323412301	0.112581565976143	0.218564356435644	MELTF^TFRC
COL4A3	ITGB1	COL4A3	ITGA10_ITGB1	IN-SV2C	1.12638434423379	4.15263915271737e-06	7.90245675466553e-05	0.138470321893692	0.217821782178218	L5/L6	0.551832778907039	0.0041154924974621	0.0169511924291121	0.332327276468277	0.571428571428571	0.839108561570413	0.00205982256830741	0.00851510849832938	0.235398799180984	0.394625176803395	COL4A3^ITGA10_ITGB1
COL4A3	ITGB1	COL4A3	ITGA9_ITGB1	IN-SV2C	1.12638434423379	4.15263915271737e-06	7.90245675466553e-05	0.138470321893692	0.217821782178218	L5/L6	0.551832778907039	0.0041154924974621	0.0169511924291121	0.332327276468277	0.571428571428571	0.839108561570413	0.00205982256830741	0.00851510849832938	0.235398799180984	0.394625176803395	COL4A3^ITGA9_ITGB1
COL4A3	ITGB1	COL4A3	ITGA3_ITGB1	IN-SV2C	1.12638434423379	4.15263915271737e-06	7.90245675466553e-05	0.138470321893692	0.217821782178218	L5/L6	0.551832778907039	0.0041154924974621	0.0169511924291121	0.332327276468277	0.571428571428571	0.839108561570413	0.00205982256830741	0.00851510849832938	0.235398799180984	0.394625176803395	COL4A3^ITGA3_ITGB1
SLIT2	ROBO2	SLIT2	ROBO2	Astrocyte	-0.734445151331871	0.0022063230622089	0.011675341161619	0.099970318377018	0.0582444626743232	OL	-0.942468507102072	0.0030170612178615	0.011787299380329	1.09328162670135	0.569148936170213	-0.838456829216971	0.0026116921400352	0.011731320270974	0.596625983715057	0.313696699422268	SLIT2^ROBO2
NECTIN3	CADM1	NECTIN3	CADM1	Astrocyte	-0.96552517480905	4.42815944698384e-19	6.5834125267275e-17	0.2989422082901	0.169811320754717	Microglia	-0.708310909615359	0.0025533830028234	0.0160555398808351	1.5342321395874	1.0	-0.836918042212205	0.0012766915014117	0.00802776994041758	0.916587173938751	0.584905660377358	NECTIN3^CADM1
VEGFA	SIRPA	VEGFA	SIRPA	IN-SV2C	-0.828932421094939	0.0002475253339908	0.0025028382527513	0.140957146883011	0.207920792079208	IN-PV	-0.838748750844105	6.49086736617128e-10	2.69496582742908e-08	0.313210785388946	0.421686746987952	-0.833840585969522	0.000123762991538768	0.00125143260120479	0.227083966135979	0.31480376953358	VEGFA^SIRPA
VEGFA	SIRPA	VEGFA	SIRPA	IN-VIP	-0.825615276735609	0.0012248178081111	0.0087876666319936	0.0780915468931198	0.087248322147651	IN-PV	-0.838748750844105	6.49086736617128e-10	2.69496582742908e-08	0.313210785388946	0.421686746987952	-0.832182013789857	0.000612409228598918	0.00439384679082594	0.195651173591614	0.254467534567801	VEGFA^SIRPA
L1CAM	FGFR2	L1CAM	FGFR2	L5/L6	-0.83518678818632	9.56149497326062e-05	0.0010063288976267	0.0208519715815783	0.0714285714285714	IN-SST	-0.823718450007933	1.2469382623847e-05	0.00019298533443	0.133891344070435	0.129032258064516	-0.829452619097127	5.40421661782266e-05	0.00059965711602835	0.0773716568946838	0.100230414746544	L1CAM^FGFR2
EFNA5	EPHA6	EFNA5	EPHA6	L5/L6	0.628923966492392	0.0002552372645916	0.0022813622919399	2.10489869117737	1.0	OPC	1.02666109011151	2.80324967622211e-06	4.36869461839737e-05	0.337761491537094	0.205607476635514	0.827792528301951	0.000129020257133911	0.00116252461906194	1.22133004665375	0.602803738317757	EFNA5^EPHA6
WNT5A	FZD3	WNT5A	FZD3	OPC	2.45675702004515	2.42703232898719e-21	4.55043796049089e-19	0.135859072208405	0.0934579439252336	L5/L6	-0.801911082669743	0.0003074457301832	0.0042438589890706	1.26849460601807	1.0	0.827422968687701	0.0001537228650916	0.0021219294945353	0.702176809310913	0.546728971962617	WNT5A^FZD3
L1CAM	FGFR2	L1CAM	FGFR2	L5/L6-CC	-0.829639290458065	5.95479854204522e-05	0.00055021029535	0.0247784964740276	0.0625	IN-SST	-0.823718450007933	1.2469382623847e-05	0.00019298533443	0.133891344070435	0.129032258064516	-0.826678870232999	3.60086840221496e-05	0.00037159781489	0.0793349221348763	0.0957661290322581	L1CAM^FGFR2
NECTIN3	NECTIN1	NECTIN3	NECTIN1	IN-PV	-0.997305809218408	0.0001609875156793	0.0023883385524786	0.555526494979858	0.602409638554217	IN-VIP	-0.650808072166681	3.36260414586896e-05	0.0004550247312282	0.145547717809677	0.161073825503356	-0.824056940692544	9.73067785689948e-05	0.0014216816418534	0.350537121295929	0.381741732028786	NECTIN3^NECTIN1
SLIT2	APP	SLIT2	APP	OPC	-1.1067181843985	0.0014794487635047	0.0084499196706979	0.155570536851883	0.104672897196262	L2/L3	-0.536486840352307	0.0072628702665375	0.0229570821495011	1.62186634540558	0.978609625668449	-0.821602512375404	0.0043711595150211	0.0157035009100995	0.88871842622757	0.541641261432355	SLIT2^APP
CALM1	PDE1A	CALM1	PDE1A	OL	-0.601271878903859	0.0017986749562097	0.0076323140810413	0.542771697044373	0.307446808510638	L5/L6	-1.03553712577057	1.26851821061003e-06	2.48456221479477e-05	2.07955551147461	0.785714285714286	-0.818404502337217	0.000899971737210155	0.00382857985159462	1.31116366386414	0.546580547112462	CALM1^PDE1A
GNAS	ADCY1	GNAS	ADCY1	OL	-0.910169533363726	3.7294718759945e-09	7.87902784398675e-08	0.252161651849747	0.151063829787234	IN-SV2C	-0.70621988858774	0.0045105295587209	0.0254676913154555	0.520373523235321	0.564356435643564	-0.808194710975733	0.00225526664409639	0.012733885052867	0.386267602443695	0.357710132715399	GNAS^ADCY1
NECTIN3	NECTIN1	NECTIN3	NECTIN1	Astrocyte	-0.96552517480905	4.42815944698384e-19	6.5834125267275e-17	0.2989422082901	0.169811320754717	IN-VIP	-0.650808072166681	3.36260414586896e-05	0.0004550247312282	0.145547717809677	0.161073825503356	-0.808166623487866	1.6813020729345e-05	0.000227512365614133	0.222244963049889	0.165442573129036	NECTIN3^NECTIN1
FGF12	FGFR2	FGF12	FGFR2	Microglia	-0.78225835956157	0.0064565581978234	0.0330007445490305	2.61794471740723	0.95	IN-SST	-0.823718450007933	1.2469382623847e-05	0.00019298533443	0.133891344070435	0.129032258064516	-0.802988404784752	0.00323451379022362	0.0165968649417302	1.37591803073883	0.539516129032258	FGF12^FGFR2
ADAM9	ITGB1	ADAM9	ITGB1	Microglia	1.05276101199362	2.79441136709475e-05	0.0004222865280411	0.56768798828125	0.8	L5/L6	0.551832778907039	0.0041154924974621	0.0169511924291121	0.332327276468277	0.571428571428571	0.802296895450331	0.00207171830556652	0.0086867394785766	0.450007617473602	0.685714285714286	ADAM9^ITGB1
SLIT2	PLXNA1	SLIT2	PLXNA1	Astrocyte	-0.734445151331871	0.0022063230622089	0.011675341161619	0.099970318377018	0.0582444626743232	L5/L6	-0.865171008282887	2.07442413509703e-05	0.0002642325624124	0.0560171753168106	0.142857142857143	-0.799808079807379	0.00111353365177994	0.0059697868620157	0.0779937505722046	0.100550802765733	SLIT2^PLXNA1
THBS3	ITGB1	THBS3	ITGA3_ITGB1	IN-PV	1.04609991466462	1.0423436406795e-05	0.0001317372440104	0.0495694205164909	0.0963855421686747	L5/L6	0.551832778907039	0.0041154924974621	0.0169511924291121	0.332327276468277	0.571428571428571	0.798966346785831	0.00206295796693445	0.00854146483656125	0.190948352217674	0.333907056798623	THBS3^ITGA3_ITGB1
EFNB2	RHBDL2	EFNB2	RHBDL2	L5/L6	0.879768998616248	1.41088981571693e-05	0.0001923524508535	0.127219438552856	0.285714285714286	OL	0.71683880587499	0.0007520470521443	0.0036937637770342	0.133367761969566	0.0819148936170213	0.798303902245619	0.000383077975150735	0.00194305811394385	0.130293607711792	0.183814589665654	EFNB2^RHBDL2
CALM1	GRM5	CALM1	GRM5	OL	-0.601271878903859	0.0017986749562097	0.0076323140810413	0.542771697044373	0.307446808510638	OL	-0.993350428262845	0.0002838167329326	0.0016101186038268	0.25052946805954	0.146808510638298	-0.797311153583352	0.00104124584457115	0.00462121634243405	0.396650582551956	0.227127659574468	CALM1^GRM5
L1CAM	CNTN1	L1CAM	CNTN1	L5/L6	-0.83518678818632	9.56149497326062e-05	0.0010063288976267	0.0208519715815783	0.0714285714285714	Astrocyte	-0.759049110797995	0.0130591654826635	0.0470795585140185	1.85378491878509	0.74487284659557	-0.797117949492157	0.00657739021619805	0.0240429437058226	0.937318444252014	0.408150709012071	L1CAM^CNTN1
CALM1	PDE1A	CALM1	PDE1A	OPC	-0.555380509580018	0.0027021337022576	0.0138529588854021	0.427311509847641	0.274766355140187	L5/L6	-1.03553712577057	1.26851821061003e-06	2.48456221479477e-05	2.07955551147461	0.785714285714286	-0.795458817675296	0.0013517011102341	0.00693890225377502	1.25343346595764	0.530240320427236	CALM1^PDE1A
L1CAM	CNTN1	L1CAM	CNTN1	L5/L6-CC	-0.829639290458065	5.95479854204522e-05	0.00055021029535	0.0247784964740276	0.0625	Astrocyte	-0.759049110797995	0.0130591654826635	0.0470795585140185	1.85378491878509	0.74487284659557	-0.79434420062803	0.00655935673404198	0.0238148844046842	0.939281702041626	0.403686423297785	L1CAM^CNTN1
SHANK2	CFTR	SHANK2	CFTR	Microglia	-0.842163281284475	0.0111690907432108	0.0495946132731799	0.841908037662506	0.8	OL	2.42673837044051	3.13646563000302e-11	9.88436091603064e-10	0.118851684033871	0.0712765957446809	0.792287544578018	0.00558454538728773	0.024797307130808	0.480379849672318	0.43563829787234	SHANK2^CFTR
EFNB2	GRM1	EFNB2	GRM1	L5/L6	0.879768998616248	1.41088981571693e-05	0.0001923524508535	0.127219438552856	0.285714285714286	Astrocyte	0.69138467273634	0.0120458567442249	0.044245515812243	0.166654199361801	0.0968006562756358	0.785576835676294	0.00602998282119103	0.0222189341315483	0.146936818957329	0.191257470994961	EFNB2^GRM1
NECTIN3	NECTIN2	NECTIN3	NECTIN2	L5/L6	-2.69583878422312	1.29159777289063e-14	1.65110797312903e-12	0.440372914075851	0.5	Microglia	1.12510052836969	0.0039760972040688	0.0227459800844839	0.0124931298196316	0.05	-0.78536912792672	0.00198804860204086	0.0113729900430675	0.226433023810387	0.275	NECTIN3^NECTIN2
WNT5A	LRP2	WNT5A	LRP2	L5/L6	-1.9449717753499	0.0007230856107504	0.0049336672209409	0.0190450437366962	0.0714285714285714	L5/L6	3.50318781117682	3.92242787588145e-08	3.06629795480896e-06	0.0232314933091402	0.0714285714285714	0.779108017913462	0.000361562417514579	0.00246836675944785	0.0211382694542408	0.0714285714285714	WNT5A^LRP2
CADM3	CADM1	CADM3	CADM1	L5/L6-CC	-0.848610631372785	1.41593782447736e-05	0.0001655366383198	0.131465330719948	0.25	Microglia	-0.708310909615359	0.0025533830028234	0.0160555398808351	1.5342321395874	1.0	-0.778460770494072	0.00128377119053409	0.00811053825957745	0.832848727703094	0.625	CADM3^CADM1
CADM3	NECTIN1	CADM3	NECTIN1	L5/L6	-0.692217214502692	0.0035247044550024	0.014979590649498	0.0882544443011284	0.214285714285714	IN-PV	-0.86017467272926	1.44391109202379e-09	5.54342213220281e-08	0.149455681443214	0.228915662650602	-0.776195943615976	0.00176235294945675	0.00748982304185966	0.118855059146881	0.221600688468158	CADM3^NECTIN1
NTN4	DCC	NTN4	DCC	L4	2.2425010545901	0.0019411196868894	0.0091937980477933	0.381200224161148	0.459770114942529	OL	-3.7920076375051	3.12151772498134e-10	8.09299942315358e-09	0.251480907201767	0.137234042553191	-0.774753291457501	0.000970559999520586	0.00459690307039636	0.316340565681458	0.29850207874786	NTN4^DCC
CALM1	GRM5	CALM1	GRM5	OPC	-0.555380509580018	0.0027021337022576	0.0138529588854021	0.427311509847641	0.274766355140187	OL	-0.993350428262845	0.0002838167329326	0.0016101186038268	0.25052946805954	0.146808510638298	-0.774365468921432	0.0014929752175951	0.00773153874461445	0.338920474052429	0.210787432889242	CALM1^GRM5
COL9A1	ITGB1	COL9A1	ITGA9_ITGB1	IN-SST	0.995394677728131	0.0010963672047507	0.0078053651173305	0.0500392690300941	0.0580645161290323	L5/L6	0.551832778907039	0.0041154924974621	0.0169511924291121	0.332327276468277	0.571428571428571	0.773613728317585	0.0026059298511064	0.0123782787732213	0.191183269023895	0.314746543778802	COL9A1^ITGA9_ITGB1
COL9A1	ITGB1	COL9A1	ITGA3_ITGB1	IN-SST	0.995394677728131	0.0010963672047507	0.0078053651173305	0.0500392690300941	0.0580645161290323	L5/L6	0.551832778907039	0.0041154924974621	0.0169511924291121	0.332327276468277	0.571428571428571	0.773613728317585	0.0026059298511064	0.0123782787732213	0.191183269023895	0.314746543778802	COL9A1^ITGA3_ITGB1
COL9A1	ITGB1	COL9A1	ITGA10_ITGB1	IN-SST	0.995394677728131	0.0010963672047507	0.0078053651173305	0.0500392690300941	0.0580645161290323	L5/L6	0.551832778907039	0.0041154924974621	0.0169511924291121	0.332327276468277	0.571428571428571	0.773613728317585	0.0026059298511064	0.0123782787732213	0.191183269023895	0.314746543778802	COL9A1^ITGA10_ITGB1
MELTF	TFRC	MELTF	TFRC	Microglia	2.22048052849063	0.0028847600522231	0.0176741133337061	0.0318161770701408	0.15	L5/L6-CC	-0.674218599935934	0.0023465615808537	0.0114200868871005	0.31936177611351	0.4375	0.77313096427735	0.0026156608165384	0.0145471001104033	0.175588980317116	0.29375	MELTF^TFRC
SHANK2	CFTR	SHANK2	CFTR	Microglia	-0.842163281284475	0.0111690907432108	0.0495946132731799	0.841908037662506	0.8	L5/L6	2.38779581496434	0.0046043122469195	0.0185989236787885	0.110454127192497	0.214285714285714	0.772816266839935	0.00788670149506515	0.0340967684759842	0.476181089878082	0.507142857142857	SHANK2^CFTR
SPP1	ITGA9	SPP1	ITGA9_ITGB1	L5/L6	-2.40611528516311	3.13210091007479e-06	0.0001142620241527	0.0217307172715664	0.0714285714285714	IN-PV	0.870363148236889	0.0090932782357949	0.0339053873802202	0.435466140508652	0.493975903614458	-0.767876068463113	0.00454820516835249	0.0170098247021865	0.228598430752754	0.282702237521515	SPP1^ITGA9_ITGB1
GNAS	ADCY1	GNAS	ADCY1	OL	-0.910169533363726	3.7294718759945e-09	7.87902784398675e-08	0.252161651849747	0.151063829787234	L2/L3	-0.613944128219819	0.0021578730307671	0.0085115506156341	1.09244585037231	0.898395721925134	-0.762056830791773	0.00107893838011949	0.00425581470295627	0.672303736209869	0.524729775856184	GNAS^ADCY1
NCAM1	FGFR2	NCAM1	FGFR2	Microglia	-0.699895770091979	0.0003190880054113	0.0031258490464744	1.80182659626007	1.0	IN-SST	-0.823718450007933	1.2469382623847e-05	0.00019298533443	0.133891344070435	0.129032258064516	-0.761807110049956	0.000165778694017573	0.0016594171904522	0.967858970165253	0.564516129032258	NCAM1^FGFR2
GNAS	ADORA1	GNAS	ADORA1	OL	-0.910169533363726	3.7294718759945e-09	7.87902784398675e-08	0.252161651849747	0.151063829787234	IN-VIP	-0.596207199558236	3.12805890395684e-05	0.0004276893852317	0.0386534817516804	0.0604026845637584	-0.753188366460981	1.56421592557222e-05	0.00021388408775507	0.145407572388649	0.105733257175496	GNAS^ADORA1
EFNA5	EPHA6	EFNA5	EPHA6	L5/L6	0.628923966492392	0.0002552372645916	0.0022813622919399	2.10489869117737	1.0	L5/L6	-2.12983357419155	0.000841555245613	0.0055507034741267	0.092125803232193	0.214285714285714	-0.750454803849579	0.0005483962551023	0.0039160328830333	1.09851229190826	0.607142857142857	EFNA5^EPHA6
CADM3	NECTIN1	CADM3	NECTIN1	L5/L6-CC	-0.848610631372785	1.41593782447736e-05	0.0001655366383198	0.131465330719948	0.25	IN-VIP	-0.650808072166681	3.36260414586896e-05	0.0004550247312282	0.145547717809677	0.161073825503356	-0.749709351769733	2.38927098517316e-05	0.000310280684774	0.138506531715393	0.205536912751678	CADM3^NECTIN1
CADM3	NECTIN1	CADM3	NECTIN1	L4	-0.63238353883139	0.0001398999436337	0.0010250059352094	0.217958644032478	0.28735632183908	IN-PV	-0.86017467272926	1.44391109202379e-09	5.54342213220281e-08	0.149455681443214	0.228915662650602	-0.746279105780325	6.9950693772396e-05	0.000512530684715361	0.183707162737846	0.258135992244841	CADM3^NECTIN1
WNT5A	VANGL2	WNT5A	VANGL2	OPC	2.45675702004515	2.42703232898719e-21	4.55043796049089e-19	0.135859072208405	0.0934579439252336	IN-VIP	-0.967030008010609	0.0111217379832243	0.0486631571409791	0.0478311330080032	0.0738255033557047	0.744863506017268	0.00556086899161215	0.0243315785704896	0.0918451026082039	0.0836417236404692	WNT5A^VANGL2
CALM1	PDE1A	CALM1	PDE1A	COP	-0.71310037944316	6.79834840024279e-07	0.0001459803686693	0.614436984062195	0.4	Astrocyte	-0.767604260630171	0.0116544086049711	0.0431457680596435	0.192719578742981	0.114848236259229	-0.740352320036665	0.00582754421990556	0.0216458742141564	0.403578281402588	0.257424118129615	CALM1^PDE1A
MELTF	TFRC	MELTF	TFRC	Microglia	2.22048052849063	0.0028847600522231	0.0176741133337061	0.0318161770701408	0.15	L2/L3	-0.741865579260442	0.000469068570123	0.0023806932360239	0.223307728767395	0.3475935828877	0.739307474615096	0.00167691431117305	0.010027403284865	0.127561956644058	0.24879679144385	MELTF^TFRC
CALM1	GLP2R	CALM1	GLP2R	OPC	-0.555380509580018	0.0027021337022576	0.0138529588854021	0.427311509847641	0.274766355140187	L2/L3	2.01402771723949	0.0059428437961288	0.0195461020428016	0.211106792092323	0.283422459893048	0.729323603829736	0.0043224887491932	0.0166995304641019	0.319209158420563	0.279094407516618	CALM1^GLP2R
SLIT2	ROBO1	SLIT2	ROBO1	Astrocyte	-0.734445151331871	0.0022063230622089	0.011675341161619	0.099970318377018	0.0582444626743232	IN-PV	-0.723126393453065	0.0005288042007028	0.0034685336021647	0.999348819255829	0.518072289156627	-0.728785772392468	0.00136756363145585	0.00757193738189185	0.549659550189972	0.288158375915475	SLIT2^ROBO1
COL8A1	ITGB1	COL8A1	ITGA10_ITGB1	OPC	0.902804359244964	2.77832967681088e-06	4.33353391186104e-05	0.145041555166245	0.0934579439252336	L5/L6	0.551832778907039	0.0041154924974621	0.0169511924291121	0.332327276468277	0.571428571428571	0.727318569076002	0.00205913541356946	0.00849726388411536	0.238684415817261	0.332443257676903	COL8A1^ITGA10_ITGB1
CALM1	GP6	CALM1	GP6	OPC	-0.555380509580018	0.0027021337022576	0.0138529588854021	0.427311509847641	0.274766355140187	IN-SV2C	1.9996592272774	9.03543504140223e-07	2.06564883893655e-05	0.0391211099922657	0.0594059405940594	0.722139358848694	0.00135151862288087	0.00693680768689573	0.233216315507889	0.167086147867123	CALM1^GP6
SPON1	LRP8	SPON1	LRP8	L5/L6-CC	2.2346568261582	8.28562734623341e-09	2.68567034919363e-07	0.0924347937107086	0.125	L4	-0.793874615873808	0.0011180786877529	0.0058588246210803	0.0609363615512848	0.103448275862069	0.720391105142195	0.000559043486690123	0.00292954659405761	0.0766855776309967	0.114224137931035	SPON1^LRP8
KITLG	LRRN3	KITLG	LRRN3	L5/L6-CC	-2.08974303230123	0.0003366656897888	0.0024490206716361	0.289557456970215	0.375	L5/L6	0.649970284768271	7.38397288148127e-08	1.64430628722866e-06	0.190170094370842	0.357142857142857	-0.719886373766482	0.000168369764758807	0.00122533248896166	0.239863783121109	0.366071428571429	KITLG^LRRN3
MELTF	TFRC	MELTF	TFRC	Microglia	2.22048052849063	0.0028847600522231	0.0176741133337061	0.0318161770701408	0.15	L4	-0.7820915865461	0.0013696232220683	0.0069091898169328	0.286601215600967	0.402298850574713	0.719194470972267	0.0021271916371457	0.0122916515753195	0.159208700060844	0.276149425287356	MELTF^TFRC
NCAM1	GFRA1	NCAM1	GFRA1	Microglia	-0.699895770091979	0.0003190880054113	0.0031258490464744	1.80182659626007	1.0	IN-PV	2.13408251366649	1.15031324790674e-09	9.54943556387259e-08	0.107432506978512	0.120481927710843	0.717093371787256	0.000159544577862274	0.00156297227041502	0.95462954044342	0.560240963855422	NCAM1^GFRA1
SST	SSTR3	SST	SSTR3	IN-SV2C	2.45001365686565	0.0038656447019682	0.0225762537134491	0.0597834140062332	0.0891089108910891	L5/L6-CC	-1.01692051744861	4.11603745401293e-07	7.63530734088829e-06	0.0810717865824699	0.125	0.716546569708522	0.0019330281528568	0.011291944510395	0.0704275965690613	0.107054455445545	SST^SSTR3
NRXN2	NLGN2	NRXN2	NLGN2	L5/L6	-0.742013160634942	4.65275553276896e-05	0.0005204220620963	0.611487984657288	0.857142857142857	L5/L6-CC	-0.684939800818567	0.0003950658215714	0.002790943762728	0.0486804917454719	0.125	-0.713476480726755	0.000220796688449545	0.00165568291241215	0.330084234476089	0.491071428571428	NRXN2^NLGN2
NLGN2	NRXN2	NLGN2	NRXN2	L5/L6-CC	-0.684939800818567	0.0003950658215714	0.002790943762728	0.0486804917454719	0.125	L5/L6	-0.742013160634942	4.65275553276896e-05	0.0005204220620963	0.611487984657288	0.857142857142857	-0.713476480726755	0.000220796688449545	0.00165568291241215	0.330084234476089	0.491071428571428	NLGN2^NRXN2
LPL	LRP2	LPL	LRP2	Microglia	-2.08008529969064	0.0002110801758513	0.0022081718650129	0.0366440862417221	0.15	L5/L6	3.50318781117682	3.92242787588145e-08	3.06629795480896e-06	0.0232314933091402	0.0714285714285714	0.711551255743088	0.000105559700065029	0.00110561908148385	0.0299377888441086	0.110714285714286	LPL^LRP2
NCAM1	ROBO1	NCAM1	ROBO1	Microglia	-0.699895770091979	0.0003190880054113	0.0031258490464744	1.80182659626007	1.0	IN-PV	-0.723126393453065	0.0005288042007028	0.0034685336021647	0.999348819255829	0.518072289156627	-0.711511081772522	0.00042394610305705	0.00329719132431955	1.40058767795563	0.759036144578313	NCAM1^ROBO1
CALM1	GLP2R	CALM1	GLP2R	OL	-0.601271878903859	0.0017986749562097	0.0076323140810413	0.542771697044373	0.307446808510638	L2/L3	2.01402771723949	0.0059428437961288	0.0195461020428016	0.211106792092323	0.283422459893048	0.706377919167816	0.00387075937616925	0.0135892080619215	0.376939237117767	0.295434634201843	CALM1^GLP2R
COL5A1	ITGB1	COL5A1	ITGA10_ITGB1	L2/L3	0.858944517938062	1.89560282023206e-10	5.1093158554849e-09	0.162997558712959	0.25668449197861	L5/L6	0.551832778907039	0.0041154924974621	0.0169511924291121	0.332327276468277	0.571428571428571	0.70538864842255	0.00205774634351119	0.00847559876921398	0.247662425041199	0.414056531703591	COL5A1^ITGA10_ITGB1
CDH1	CDH2	CDH1	CDH2	OL	2.54742885819811	2.94895460761502e-05	0.0002358035115633	0.350595861673355	0.201063829787234	L5/L6	-1.14511035471138	0.0014960464550453	0.0088169981624215	1.16735339164734	0.714285714285714	0.701159251743366	0.000762768000560725	0.0045264008369924	0.758974611759186	0.457674772036474	CDH1^CDH2
CADM3	CADM1	CADM3	CADM1	L5/L6	-0.692217214502692	0.0035247044550024	0.014979590649498	0.0882544443011284	0.214285714285714	Microglia	-0.708310909615359	0.0025533830028234	0.0160555398808351	1.5342321395874	1.0	-0.700264062059025	0.0030390437289129	0.0155175652651666	0.811243295669556	0.607142857142857	CADM3^CADM1
CALM1	GP6	CALM1	GP6	OL	-0.601271878903859	0.0017986749562097	0.0076323140810413	0.542771697044373	0.307446808510638	IN-SV2C	1.9996592272774	9.03543504140223e-07	2.06564883893655e-05	0.0391211099922657	0.0594059405940594	0.699193674186773	0.00089978924985692	0.00382648528471533	0.290946394205093	0.183426374552349	CALM1^GP6
CALM1	GP6	CALM1	GP6	OPC	-0.555380509580018	0.0027021337022576	0.0138529588854021	0.427311509847641	0.274766355140187	L5/L6-CC	1.9356679499372	0.0061018915123913	0.024428547472646	0.0639084950089455	0.125	0.69014372017859	0.00440201260732445	0.019140753179024	0.245609998703003	0.199883177570093	CALM1^GP6
NRXN2	NLGN2	NRXN2	NLGN2	L5/L6	-0.742013160634942	4.65275553276896e-05	0.0005204220620963	0.611487984657288	0.857142857142857	L5/L6	-0.632835757946623	0.0002328917058506	0.0016371176234136	0.0771861225366592	0.285714285714286	-0.687424459290783	0.000139709630589145	0.00107876984275495	0.344337046146393	0.571428571428571	NRXN2^NLGN2
NLGN2	NRXN2	NLGN2	NRXN2	L5/L6	-0.632835757946623	0.0002328917058506	0.0016371176234136	0.0771861225366592	0.285714285714286	L5/L6	-0.742013160634942	4.65275553276896e-05	0.0005204220620963	0.611487984657288	0.857142857142857	-0.687424459290783	0.000139709630589145	0.00107876984275495	0.344337046146393	0.571428571428571	NLGN2^NRXN2
CALM1	PDE1A	CALM1	PDE1A	OL	-0.601271878903859	0.0017986749562097	0.0076323140810413	0.542771697044373	0.307446808510638	Astrocyte	-0.767604260630171	0.0116544086049711	0.0431457680596435	0.192719578742981	0.114848236259229	-0.684438069767015	0.0067265417805904	0.0253890410703424	0.367745637893677	0.211147522384934	CALM1^PDE1A
APP	CD74	APP	CD74	L2/L3	-0.536486840352307	0.0072628702665375	0.0229570821495011	1.62186634540558	0.978609625668449	Microglia	1.90333207325602	0.0002650622702199	0.0026843253372949	0.0837815329432487	0.05	0.683422616451858	0.0037639662683787	0.012820703743398	0.852823913097382	0.514304812834225	APP^CD74
SPON1	LRP8	SPON1	LRP8	L5/L6-CC	2.2346568261582	8.28562734623341e-09	2.68567034919363e-07	0.0924347937107086	0.125	L2/L3	-0.868689046485645	0.0002285041451001	0.0012958561644718	0.0673356577754021	0.112299465240642	0.682983889836276	0.000114256215363723	0.00064806236575336	0.0798852294683456	0.118649732620321	SPON1^LRP8
TF	TFRC	TF	TFRC	IN-PV	1.89923406529267	4.53381439975805e-06	6.42742283403808e-05	0.0915686935186386	0.144578313253012	IN-SV2C	-0.537328886369676	0.0063450002537612	0.0330825513487542	0.193346947431564	0.287128712871287	0.680952589461499	0.00317476703408048	0.0165734127885473	0.142457813024521	0.21585351306215	TF^TFRC
B2M	TFRC	B2M	HFE_TFRC	COP	1.89178792880487	0.0011364296969282	0.0418327888794251	0.238313406705856	0.2	IN-SV2C	-0.537328886369676	0.0063450002537612	0.0330825513487542	0.193346947431564	0.287128712871287	0.677229521217597	0.0037407149753447	0.0374576701140897	0.21583017706871	0.243564356435644	B2M^HFE_TFRC
NLGN2	NRXN2	NLGN2	NRXN2	L5/L6-CC	-0.684939800818567	0.0003950658215714	0.002790943762728	0.0486804917454719	0.125	L5/L6-CC	-0.665662696966538	1.64628219868156e-05	0.000199785918853	0.524241387844086	0.625	-0.675301248892552	0.000205764321779108	0.0014953648407905	0.286460936069489	0.375	NLGN2^NRXN2
NRXN2	NLGN2	NRXN2	NLGN2	L5/L6-CC	-0.665662696966538	1.64628219868156e-05	0.000199785918853	0.524241387844086	0.625	L5/L6-CC	-0.684939800818567	0.0003950658215714	0.002790943762728	0.0486804917454719	0.125	-0.675301248892552	0.000205764321779108	0.0014953648407905	0.286460936069489	0.375	NRXN2^NLGN2
CADM3	NECTIN1	CADM3	NECTIN1	L5/L6	-0.692217214502692	0.0035247044550024	0.014979590649498	0.0882544443011284	0.214285714285714	IN-VIP	-0.650808072166681	3.36260414586896e-05	0.0004550247312282	0.145547717809677	0.161073825503356	-0.671512643334687	0.00177916524823054	0.0077173076903631	0.116901084780693	0.187679769894535	CADM3^NECTIN1
VEGFC	ITGA9	VEGFC	ITGA9	L5/L6	-2.72699309927461	4.98250666664769e-13	3.54540665950118e-11	0.0612125396728516	0.0714285714285714	IN-VIP	1.38602700569969	1.29793203786639e-15	1.42961050606557e-13	0.0675252825021744	0.087248322147651	-0.670483046787459	2.49774299351317e-13	1.77985138228092e-11	0.064368911087513	0.0793384467881112	VEGFC^ITGA9
CADM3	CADM1	CADM3	CADM1	L4	-0.63238353883139	0.0001398999436337	0.0010250059352094	0.217958644032478	0.28735632183908	Microglia	-0.708310909615359	0.0025533830028234	0.0160555398808351	1.5342321395874	1.0	-0.670347224223375	0.00134664147322855	0.00854027290802225	0.876095414161682	0.64367816091954	CADM3^CADM1
CALM1	GP6	CALM1	GP6	OL	-0.601271878903859	0.0017986749562097	0.0076323140810413	0.542771697044373	0.307446808510638	L5/L6-CC	1.9356679499372	0.0061018915123913	0.024428547472646	0.0639084950089455	0.125	0.66719803551667	0.0039502832343005	0.0160304307768437	0.30334010720253	0.216223404255319	CALM1^GP6
CALM1	CACNA1C	CALM1	CACNA1C	COP	-0.71310037944316	6.79834840024279e-07	0.0001459803686693	0.614436984062195	0.4	Microglia	-0.615025516299409	0.0021874513093047	0.0142154157416265	1.77882254123688	0.95	-0.664062947871285	0.00109406557207236	0.0071806980551479	1.19662976264954	0.675	CALM1^CACNA1C
CALM1	PDE1A	CALM1	PDE1A	OPC	-0.555380509580018	0.0027021337022576	0.0138529588854021	0.427311509847641	0.274766355140187	Astrocyte	-0.767604260630171	0.0116544086049711	0.0431457680596435	0.192719578742981	0.114848236259229	-0.661492385105094	0.00717827115361435	0.0284993634725228	0.310015559196472	0.194807295699708	CALM1^PDE1A
SLIT2	PLXNA1	SLIT2	PLXNA1	Astrocyte	-0.734445151331871	0.0022063230622089	0.011675341161619	0.099970318377018	0.0582444626743232	L5/L6-CC	-0.584720236383732	0.002034067745768	0.0101513623025684	0.0597387701272964	0.1875	-0.659582693857801	0.00212019540398845	0.0109133517320937	0.0798545479774475	0.122872231337162	SLIT2^PLXNA1
NCAM1	CACNA1C	NCAM1	CACNA1C	Microglia	-0.699895770091979	0.0003190880054113	0.0031258490464744	1.80182659626007	1.0	Microglia	-0.615025516299409	0.0021874513093047	0.0142154157416265	1.77882254123688	0.95	-0.657460643195694	0.001253269657358	0.00867063239405045	1.79032456874847	0.975	NCAM1^CACNA1C
CALM1	GLP2R	CALM1	GLP2R	COP	-0.71310037944316	6.79834840024279e-07	0.0001459803686693	0.614436984062195	0.4	L2/L3	2.01402771723949	0.0059428437961288	0.0195461020428016	0.211106792092323	0.283422459893048	0.650463668898165	0.00297176181548441	0.00984604120573545	0.412771880626679	0.341711229946524	CALM1^GLP2R
NLGN2	NRXN2	NLGN2	NRXN2	L5/L6	-0.632835757946623	0.0002328917058506	0.0016371176234136	0.0771861225366592	0.285714285714286	L5/L6-CC	-0.665662696966538	1.64628219868156e-05	0.000199785918853	0.524241387844086	0.625	-0.649249227456581	0.000124677263918708	0.0009184517711333	0.300713747739792	0.455357142857143	NLGN2^NRXN2
NRXN2	NLGN2	NRXN2	NLGN2	L5/L6-CC	-0.665662696966538	1.64628219868156e-05	0.000199785918853	0.524241387844086	0.625	L5/L6	-0.632835757946623	0.0002328917058506	0.0016371176234136	0.0771861225366592	0.285714285714286	-0.649249227456581	0.000124677263918708	0.0009184517711333	0.300713747739792	0.455357142857143	NRXN2^NLGN2
SPON1	LRP8	SPON1	LRP8	L5/L6-CC	2.2346568261582	8.28562734623341e-09	2.68567034919363e-07	0.0924347937107086	0.125	L5/L6	-0.936214568535611	1.83347740693777e-05	0.0002381510237125	0.168420046567917	0.357142857142857	0.649221128811293	9.17152984836195e-06	0.00011920979537371	0.130427420139313	0.241071428571429	SPON1^LRP8
WNT5A	VANGL2	WNT5A	VANGL2	OPC	2.45675702004515	2.42703232898719e-21	4.55043796049089e-19	0.135859072208405	0.0934579439252336	IN-SV2C	-1.16891245024035	2.64788209375194e-05	0.0003814001110801	0.0720334649085999	0.118811881188119	0.643922284902396	1.32394104687597e-05	0.00019070005554005	0.103946268558502	0.106134912556676	WNT5A^VANGL2
CALM1	GP6	CALM1	GP6	COP	-0.71310037944316	6.79834840024279e-07	0.0001459803686693	0.614436984062195	0.4	IN-SV2C	1.9996592272774	9.03543504140223e-07	2.06564883893655e-05	0.0391211099922657	0.0594059405940594	0.643279423917123	7.91689172082251e-07	8.33184285293327e-05	0.326779037714005	0.22970297029703	CALM1^GP6
CADM3	NECTIN1	CADM3	NECTIN1	L4	-0.63238353883139	0.0001398999436337	0.0010250059352094	0.217958644032478	0.28735632183908	IN-VIP	-0.650808072166681	3.36260414586896e-05	0.0004550247312282	0.145547717809677	0.161073825503356	-0.641595805499036	8.67629925461948e-05	0.0007400153332188	0.181753188371658	0.224215073671218	CADM3^NECTIN1
SPP1	ITGA9	SPP1	ITGA9_ITGB1	IN-PV	-2.66469855875044	3.63103313587716e-12	5.1517758319668e-10	0.233575955033302	0.240963855421687	IN-VIP	1.38602700569969	1.29793203786639e-15	1.42961050606557e-13	0.0675252825021744	0.087248322147651	-0.639335776525375	1.81616553395751e-12	2.57660272123643e-10	0.150550618767738	0.164106088784669	SPP1^ITGA9_ITGB1
SST	SSTR3	SST	SSTR3	IN-SV2C	2.45001365686565	0.0038656447019682	0.0225762537134491	0.0597834140062332	0.0891089108910891	L2/L3	-1.17308612253095	2.79544300795303e-10	7.24711740764094e-09	0.0293052420020103	0.053475935828877	0.638463767167352	0.00193282249075625	0.0112881304802832	0.0445443280041218	0.0712924233599831	SST^SSTR3
B2M	TFRC	B2M	HFE_TFRC	OPC	1.81187822392709	9.32431376354554e-06	0.0001217576371167	0.195705339312553	0.125233644859813	IN-SV2C	-0.537328886369676	0.0063450002537612	0.0330825513487542	0.193346947431564	0.287128712871287	0.637274668778707	0.00317716228376237	0.0166021544929355	0.194526135921478	0.20618117886555	B2M^HFE_TFRC
SLIT2	APP	SLIT2	APP	Astrocyte	-0.734445151331871	0.0022063230622089	0.011675341161619	0.099970318377018	0.0582444626743232	L2/L3	-0.536486840352307	0.0072628702665375	0.0229570821495011	1.62186634540558	0.978609625668449	-0.635465995842089	0.0047345966643732	0.01731621165556	0.860918343067169	0.518427044171386	SLIT2^APP
VEGFA	ITGB1	VEGFA	ITGB1	L5/L6	-1.81058273484066	3.043728708727e-06	4.22166763095428e-05	0.0537395104765892	0.142857142857143	L5/L6	0.551832778907039	0.0041154924974621	0.0169511924291121	0.332327276468277	0.571428571428571	-0.629374977966809	0.00205926811308541	0.00849670455271082	0.193033397197723	0.357142857142857	VEGFA^ITGB1
SOSTDC1	LRP4	SOSTDC1	LRP4	L5/L6-CC	-1.91227977611597	1.4560349591142e-08	4.48850776819244e-07	0.0263167396187782	0.0625	Microglia	3.1686453395081	5.78300154419937e-10	3.09559566426023e-08	0.208280920982361	0.25	0.628182781696065	7.56932487278098e-09	2.39903366730923e-07	0.117298826575279	0.15625	SOSTDC1^LRP4
WNT5A	ANTXR1	WNT5A	ANTXR1	L5/L6-CC	-1.01428501350169	0.0003718309555769	0.0026556310741365	0.0713221356272697	0.0625	Microglia	2.26707154779182	1.07698326023692e-15	1.54401939230662e-13	0.455030113458633	0.7	0.626393267145066	0.000185915477788989	0.00132781553714545	0.263176113367081	0.38125	WNT5A^ANTXR1
CALM1	GRM5	CALM1	GRM5	COP	-0.71310037944316	6.79834840024279e-07	0.0001459803686693	0.614436984062195	0.4	IN-PV	-0.538515790994278	0.0004957010395924	0.0058145928362095	2.57238793373108	1.0	-0.625808085218719	0.000248190437216212	0.0029802866024394	1.59341239929199	0.7	CALM1^GRM5
EFNB2	EPHA6	EFNB2	EPHA6	L5/L6	0.879768998616248	1.41088981571693e-05	0.0001923524508535	0.127219438552856	0.285714285714286	L5/L6	-2.12983357419155	0.000841555245613	0.0055507034741267	0.092125803232193	0.214285714285714	-0.625032287787651	0.000427832071885085	0.0028715279624901	0.109672620892525	0.25	EFNB2^EPHA6
ADCYAP1	ADCYAP1R1	ADCYAP1	ADCYAP1R1	L4	-1.84592972710522	0.0009383111570693	0.0050702971296638	0.0935892388224602	0.126436781609195	L5/L6	0.605705322912591	0.0020893309037772	0.0098936903480241	0.0895027965307236	0.142857142857143	-0.620112202096315	0.00151382103042325	0.00748199373884395	0.0915460139513016	0.134646962233169	ADCYAP1^ADCYAP1R1
SOSTDC1	LRP4	SOSTDC1	LRP4	L5/L6-CC	-1.91227977611597	1.4560349591142e-08	4.48850776819244e-07	0.0263167396187782	0.0625	Astrocyte	0.67717259149032	0.0004297804796237	0.0030779777809342	1.01876616477966	0.51025430680886	-0.617553592312823	0.000214897519986646	0.00153921331585551	0.522541463375092	0.28637715340443	SOSTDC1^LRP4
WNT5A	ANTXR1	WNT5A	ANTXR1	L5/L6	-1.9449717753499	0.0007230856107504	0.0049336672209409	0.0190450437366962	0.0714285714285714	IN-SST	0.709908098470885	0.0003754674478477	0.0032950841335773	0.919400453567505	0.690322580645161	-0.617531838439505	0.00054927652929905	0.0041143756772591	0.469222754240036	0.380875576036866	WNT5A^ANTXR1
NTN4	UNC5A	NTN4	UNC5A	L4	2.2425010545901	0.0019411196868894	0.0091937980477933	0.381200224161148	0.459770114942529	Microglia	-1.01339274876469	0.0049245601140023	0.0268868908449824	0.318193733692169	0.75	0.614554152912704	0.00343283990044585	0.0180403444463879	0.34969699382782	0.604885057471264	NTN4^UNC5A
SPON1	LRP8	SPON1	LRP8	L5/L6-CC	2.2346568261582	8.28562734623341e-09	2.68567034919363e-07	0.0924347937107086	0.125	L5/L6-CC	-1.0081433161959	4.52773692944454e-05	0.000437371874302	0.0546972677111626	0.1875	0.613256754981148	2.26428274608958e-05	0.00021882022066846	0.0735660344362259	0.15625	SPON1^LRP8
SLIT3	ROBO2	SLIT3	ROBO2	IN-PV	1.00045612735238	1.78988641416102e-07	3.91089222283886e-06	0.0904642343521118	0.072289156626506	Microglia	-2.22628360088919	1.15124844456522e-37	9.98980689765617e-35	2.12275552749634	0.8	-0.612913736768407	8.94943207080511e-08	1.95544611141943e-06	1.10660982131958	0.436144578313253	SLIT3^ROBO2
TF	TFRC	TF	TFRC	IN-PV	1.89923406529267	4.53381439975805e-06	6.42742283403808e-05	0.0915686935186386	0.144578313253012	L5/L6-CC	-0.674218599935934	0.0023465615808537	0.0114200868871005	0.31936177611351	0.4375	0.61250773267837	0.00117554769762673	0.00574218055772044	0.205465227365494	0.291039156626506	TF^TFRC
TIMP2	ITGB1	TIMP2	ITGB1	L5/L6	-1.77627392293828	1.09503071850617e-14	1.11130658492331e-12	0.0232314933091402	0.0714285714285714	L5/L6	0.551832778907039	0.0041154924974621	0.0169511924291121	0.332327276468277	0.571428571428571	-0.612220572015623	0.00205774624873652	0.0084755962151117	0.177779391407967	0.321428571428571	TIMP2^ITGB1
CALM1	GP6	CALM1	GP6	COP	-0.71310037944316	6.79834840024279e-07	0.0001459803686693	0.614436984062195	0.4	L5/L6-CC	1.9356679499372	0.0061018915123913	0.024428547472646	0.0639084950089455	0.125	0.611283785247019	0.00305128567361566	0.0122872639206577	0.339172750711441	0.2625	CALM1^GP6
B2M	TFRC	B2M	HFE_TFRC	COP	1.89178792880487	0.0011364296969282	0.0418327888794251	0.238313406705856	0.2	L5/L6-CC	-0.674218599935934	0.0023465615808537	0.0114200868871005	0.31936177611351	0.4375	0.608784664434468	0.00174149563889095	0.0266264378832628	0.278837591409683	0.31875	B2M^HFE_TFRC
CALM1	CACNA1C	CALM1	CACNA1C	OL	-0.601271878903859	0.0017986749562097	0.0076323140810413	0.542771697044373	0.307446808510638	Microglia	-0.615025516299409	0.0021874513093047	0.0142154157416265	1.77882254123688	0.95	-0.608148697601634	0.0019930631327572	0.0109238649113339	1.16079711914062	0.628723404255319	CALM1^CACNA1C
WNT5A	MCAM	WNT5A	MCAM	OPC	2.45675702004515	2.42703232898719e-21	4.55043796049089e-19	0.135859072208405	0.0934579439252336	Microglia	-1.24259107069157	0.0074940547263243	0.0368159953137393	0.0322027094662189	0.15	0.607082974676789	0.00374702736316215	0.0184079976568697	0.0840308889746666	0.121728971962617	WNT5A^MCAM
WNT5A	FZD8	WNT5A	FZD8	OPC	2.45675702004515	2.42703232898719e-21	4.55043796049089e-19	0.135859072208405	0.0934579439252336	Astrocyte	-1.25270247103689	4.07071213270716e-05	0.0004284871561704	0.104638397693634	0.0615258408531583	0.602027274504126	2.03535606635358e-05	0.0002142435780852	0.120248734951019	0.077491892389196	WNT5A^FZD8
APP	TNFRSF21	APP	TNFRSF21	L2/L3	-0.536486840352307	0.0072628702665375	0.0229570821495011	1.62186634540558	0.978609625668449	L5/L6	-0.666061909471519	1.15687005062134e-06	2.35468688768258e-05	0.244030743837357	0.428571428571428	-0.601274374911913	0.00363201356829406	0.011490314509189	0.932948529720306	0.703590527119939	APP^TNFRSF21
PTN	PTPRZ1	PTN	PTPRZ1	L4	1.15845470215653	0.0038103095902311	0.015848779533302	0.0719276741147041	0.0919540229885057	IN-PV	-2.3308498053277	3.14132871514407e-06	9.30298240175587e-05	0.514193832874298	0.433734939759036	-0.586197551585587	0.00190672545947312	0.00797090467865978	0.293060749769211	0.262844481373771	PTN^PTPRZ1
CALM1	CACNA1C	CALM1	CACNA1C	OPC	-0.555380509580018	0.0027021337022576	0.0138529588854021	0.427311509847641	0.274766355140187	Microglia	-0.615025516299409	0.0021874513093047	0.0142154157416265	1.77882254123688	0.95	-0.585203012939714	0.00244479250578115	0.0140341873135143	1.10306704044342	0.612383177570093	CALM1^CACNA1C
TF	TFRC	TF	TFRC	IN-PV	1.89923406529267	4.53381439975805e-06	6.42742283403808e-05	0.0915686935186386	0.144578313253012	L2/L3	-0.741865579260442	0.000469068570123	0.0023806932360239	0.223307728767395	0.3475935828877	0.578684243016116	0.000236801192261379	0.00122248373218214	0.157438218593597	0.246085948070356	TF^TFRC
SPON1	LRP8	SPON1	LRP8	L5/L6	0.589533223063801	2.48837665287391e-06	4.37348810533298e-05	0.27470326423645	0.285714285714286	IN-PV	-1.74365201375098	1.84628638779025e-07	8.00416434840067e-06	0.399693012237549	0.493975903614458	-0.577059395343591	1.33650264582647e-06	2.58695227008653e-05	0.337198138237	0.389845094664372	SPON1^LRP8
B2M	TFRC	B2M	HFE_TFRC	COP	1.89178792880487	0.0011364296969282	0.0418327888794251	0.238313406705856	0.2	L2/L3	-0.741865579260442	0.000469068570123	0.0023806932360239	0.223307728767395	0.3475935828877	0.574961174772214	0.0008027491335256	0.0221067410577245	0.230810567736626	0.27379679144385	B2M^HFE_TFRC
CALM1	GRM5	CALM1	GRM5	OL	-0.601271878903859	0.0017986749562097	0.0076323140810413	0.542771697044373	0.307446808510638	IN-PV	-0.538515790994278	0.0004957010395924	0.0058145928362095	2.57238793373108	1.0	-0.569893834949068	0.00114718799790105	0.0067234534586254	1.55757975578308	0.653723404255319	CALM1^GRM5
B2M	TFRC	B2M	HFE_TFRC	OPC	1.81187822392709	9.32431376354554e-06	0.0001217576371167	0.195705339312553	0.125233644859813	L5/L6-CC	-0.674218599935934	0.0023465615808537	0.0114200868871005	0.31936177611351	0.4375	0.568829811995577	0.00117794294730862	0.0057709222621086	0.257533550262451	0.281366822429907	B2M^HFE_TFRC
MELTF	TFRC	MELTF	TFRC	Microglia	2.22048052849063	0.0028847600522231	0.0176741133337061	0.0318161770701408	0.15	OL	-1.09560177192189	0.0037176116421221	0.0138979741725712	0.108162850141525	0.0680851063829787	0.562439378284374	0.0033011858471726	0.0157860437531386	0.0699895173311234	0.109042553191489	MELTF^TFRC
TF	TFRC	TF	TFRC	IN-PV	1.89923406529267	4.53381439975805e-06	6.42742283403808e-05	0.0915686935186386	0.144578313253012	L4	-0.7820915865461	0.0013696232220683	0.0069091898169328	0.286601215600967	0.402298850574713	0.558571239373287	0.000687078518234029	0.00348673202263659	0.189084947109222	0.273438581913862	TF^TFRC
TF	TFRC	TF	TFRC	IN-SST	1.64884887786629	0.0088080862888076	0.0399991205908474	0.116383478045464	0.12258064516129	IN-SV2C	-0.537328886369676	0.0063450002537612	0.0330825513487542	0.193346947431564	0.287128712871287	0.555759995748309	0.0075765432712844	0.0365408359698008	0.154865205287933	0.204854679016289	TF^TFRC
B2M	TFRC	B2M	HFE_TFRC	COP	1.89178792880487	0.0011364296969282	0.0418327888794251	0.238313406705856	0.2	L4	-0.7820915865461	0.0013696232220683	0.0069091898169328	0.286601215600967	0.402298850574713	0.554848171129385	0.00125302645949825	0.024370989348179	0.262457311153412	0.301149425287356	B2M^HFE_TFRC
CALM1	GRM5	CALM1	GRM5	OPC	-0.555380509580018	0.0027021337022576	0.0138529588854021	0.427311509847641	0.274766355140187	IN-PV	-0.538515790994278	0.0004957010395924	0.0058145928362095	2.57238793373108	1.0	-0.546948150287148	0.001598917370925	0.0098337758608058	1.49984967708588	0.637383177570093	CALM1^GRM5
RGMA	NEO1	RGMA	NEO1	L5/L6	-2.40852242765874	4.69397067338877e-05	0.0005239143523583	0.104906007647514	0.214285714285714	Astrocyte	1.32549883863393	2.8323734624387e-06	4.32781565513514e-05	1.25253856182098	0.593109105824446	-0.541511794512408	2.48860400981632e-05	0.000283596254454826	0.678722262382507	0.40369741005508	RGMA^NEO1
ADAM17	ITGB1	ADAM17	ITGB1	OL	0.522431073143601	0.0001105030944482	0.0007249009376362	0.26258859038353	0.157446808510638	L5/L6	0.551832778907039	0.0041154924974621	0.0169511924291121	0.332327276468277	0.571428571428571	0.53713192602532	0.00211299779595515	0.00883804668337415	0.297457933425903	0.364437689969605	ADAM17^ITGB1
B2M	TFRC	B2M	HFE_TFRC	OPC	1.81187822392709	9.32431376354554e-06	0.0001217576371167	0.195705339312553	0.125233644859813	L2/L3	-0.741865579260442	0.000469068570123	0.0023806932360239	0.223307728767395	0.3475935828877	0.535006322333324	0.000239196441943273	0.0012512254365703	0.209506541490555	0.236413613873757	B2M^HFE_TFRC
VEGFA	TYRO3	VEGFA	TYRO3	L5/L6	-1.81058273484066	3.043728708727e-06	4.22166763095428e-05	0.0537395104765892	0.142857142857143	L2/L3	0.75559054540623	0.0038575056873774	0.0137241069598957	0.393261075019836	0.53475935828877	-0.527496094717214	0.00193027470804306	0.00688316181810262	0.223500296473503	0.338808250572956	VEGFA^TYRO3
SLIT1	ROBO2	SLIT1	ROBO2	L5/L6	1.17187048624854	7.5823133338573e-07	1.28017021123998e-05	1.07231771945953	0.785714285714286	Microglia	-2.22628360088919	1.15124844456522e-37	9.98980689765617e-35	2.12275552749634	0.8	-0.527206557320327	3.79115666692865e-07	6.4008510561999e-06	1.59753656387329	0.792857142857143	SLIT1^ROBO2
CALM1	GP6	CALM1	GP6	OPC	-0.555380509580018	0.0027021337022576	0.0138529588854021	0.427311509847641	0.274766355140187	L5/L6	1.59419299470116	0.0031949187026794	0.0161859105136733	0.0546571798622608	0.0714285714285714	0.519406242560571	0.0029485262024685	0.0150194346995377	0.240984350442886	0.173097463284379	CALM1^GP6
WNT5A	ROR1	WNT5A	ROR1	L5/L6	-1.9449717753499	0.0007230856107504	0.0049336672209409	0.0190450437366962	0.0714285714285714	OL	2.98340031694478	0.0014016128933491	0.0061927045450702	0.187974140048027	0.108510638297872	0.519214270797444	0.00106234925204975	0.00556318588300555	0.103509590029717	0.0899696048632219	WNT5A^ROR1
B2M	TFRC	B2M	HFE_TFRC	OPC	1.81187822392709	9.32431376354554e-06	0.0001217576371167	0.195705339312553	0.125233644859813	L4	-0.7820915865461	0.0013696232220683	0.0069091898169328	0.286601215600967	0.402298850574713	0.514893318690494	0.000689473767915923	0.00351547372702475	0.24115327000618	0.263766247717263	B2M^HFE_TFRC
SPP1	ITGA9	SPP1	ITGA9_ITGB1	L5/L6	-2.40611528516311	3.13210091007479e-06	0.0001142620241527	0.0217307172715664	0.0714285714285714	IN-VIP	1.38602700569969	1.29793203786639e-15	1.42961050606557e-13	0.0675252825021744	0.087248322147651	-0.510044139731713	1.56605045568636e-06	5.71310121478305e-05	0.0446280017495155	0.0793384467881112	SPP1^ITGA9_ITGB1
TNXB	ITGA8	TNXB	ITGA8_ITGB1	IN-SST	2.76035563202102	3.19330604425479e-31	3.08534188752046e-28	0.0453984513878822	0.0580645161290323	OL	-1.75001727574989	7.7959384035858e-11	2.27497677380617e-09	0.161475524306297	0.0936170212765957	0.505169178135565	3.8979692017929e-11	1.13748838690308e-09	0.10343699157238	0.075840768702814	TNXB^ITGA8_ITGB1
B2M	TFRC	B2M	HFE_TFRC	Microglia	1.5469239431341	2.09975807729723e-05	0.0003341574461428	0.167924150824547	0.15	IN-SV2C	-0.537328886369676	0.0063450002537612	0.0330825513487542	0.193346947431564	0.287128712871287	0.504797528382211	0.00318299891726709	0.0167083543974485	0.180635541677475	0.218564356435644	B2M^HFE_TFRC
WNT5A	MCAM	WNT5A	MCAM	OPC	2.45675702004515	2.42703232898719e-21	4.55043796049089e-19	0.135859072208405	0.0934579439252336	L5/L6	-1.45621040061568	0.0007698189959555	0.0044223132685381	0.108558222651482	0.214285714285714	0.500273309714734	0.00038490949797775	0.00221115663426905	0.122208647429943	0.153871829105474	WNT5A^MCAM
CALM1	GP6	CALM1	GP6	OL	-0.601271878903859	0.0017986749562097	0.0076323140810413	0.542771697044373	0.307446808510638	L5/L6	1.59419299470116	0.0031949187026794	0.0161859105136733	0.0546571798622608	0.0714285714285714	0.496460557898651	0.00249679682944455	0.0119091122973573	0.298714429140091	0.189437689969605	CALM1^GP6
NCAM1	ROBO3	NCAM1	ROBO3	Microglia	-0.699895770091979	0.0003190880054113	0.0031258490464744	1.80182659626007	1.0	Microglia	1.69112444666895	0.001844855236558	0.0125066316961895	0.0198369957506657	0.1	0.495614338288488	0.00108197162098465	0.00781624037133195	0.910831809043884	0.55	NCAM1^ROBO3
TF	TFRC	TF	TFRC	IN-SST	1.64884887786629	0.0088080862888076	0.0399991205908474	0.116383478045464	0.12258064516129	L5/L6-CC	-0.674218599935934	0.0023465615808537	0.0114200868871005	0.31936177611351	0.4375	0.48731513896518	0.00557732393483065	0.0257096037389739	0.217872619628906	0.280040322580645	TF^TFRC
NRXN3	NLGN2	NRXN3	NLGN2	COP	1.59324958574545	5.95416037266477e-08	2.04565103203519e-05	0.809233725070953	0.4	L5/L6	-0.632835757946623	0.0002328917058506	0.0016371176234136	0.0771861225366592	0.285714285714286	0.480206913899416	0.000116475623727163	0.000828787066866976	0.443209916353226	0.342857142857143	NRXN3^NLGN2
NLGN2	NRXN3	NLGN2	NRXN3	L5/L6	-0.632835757946623	0.0002328917058506	0.0016371176234136	0.0771861225366592	0.285714285714286	COP	1.59324958574545	5.95416037266477e-08	2.04565103203519e-05	0.809233725070953	0.4	0.480206913899416	0.000116475623727163	0.000828787066866976	0.443209916353226	0.342857142857143	NLGN2^NRXN3
SPP1	ITGB1	SPP1	ITGA8_ITGB1	IN-SV2C	-1.50747279970814	0.0016405206227398	0.0114577117307779	0.120850101113319	0.128712871287129	L5/L6	0.551832778907039	0.0041154924974621	0.0169511924291121	0.332327276468277	0.571428571428571	-0.477820010400551	0.00287800656010095	0.014204452079945	0.226588696241379	0.35007072135785	SPP1^ITGA8_ITGB1
SPP1	ITGB1	SPP1	ITGA9_ITGB1	IN-SV2C	-1.50747279970814	0.0016405206227398	0.0114577117307779	0.120850101113319	0.128712871287129	L5/L6	0.551832778907039	0.0041154924974621	0.0169511924291121	0.332327276468277	0.571428571428571	-0.477820010400551	0.00287800656010095	0.014204452079945	0.226588696241379	0.35007072135785	SPP1^ITGA9_ITGB1
VEGFA	ITGA9	VEGFA	ITGA9	L5/L6	-1.81058273484066	3.043728708727e-06	4.22166763095428e-05	0.0537395104765892	0.142857142857143	IN-PV	0.870363148236889	0.0090932782357949	0.0339053873802202	0.435466140508652	0.493975903614458	-0.470109793301884	0.00454816098225181	0.0169738020282649	0.244602829217911	0.3184165232358	VEGFA^ITGA9
SEMA3B	PLXNA1	SEMA3B	NRP2_PLXNA1	L2/L3	1.51549622140964	0.0029031088625227	0.0108864917294117	0.0301045142114162	0.053475935828877	L5/L6-CC	-0.584720236383732	0.002034067745768	0.0101513623025684	0.0597387701272964	0.1875	0.465387992512952	0.00246858830414535	0.0105189270159901	0.0449216440320015	0.120487967914438	SEMA3B^NRP2_PLXNA1
TF	TFRC	TF	TFRC	IN-VIP	1.45386687162697	0.0001496977916548	0.001585943933513	0.106194794178009	0.12751677852349	IN-SV2C	-0.537328886369676	0.0063450002537612	0.0330825513487542	0.193346947431564	0.287128712871287	0.458268992628647	0.003247349022708	0.0173342476411336	0.149770870804787	0.207322745697389	TF^TFRC
EFNB2	EPHB3	EFNB2	EPHB3	L5/L6	0.879768998616248	1.41088981571693e-05	0.0001923524508535	0.127219438552856	0.285714285714286	L5/L6	-1.79586592075209	5.58809279901735e-09	2.20165900101418e-07	0.03912653028965	0.0714285714285714	-0.45804846106792	7.05724312498417e-06	9.62863083768007e-05	0.0831729844212532	0.178571428571428	EFNB2^EPHB3
CNTN3	PTPRG	CNTN3	PTPRG	L5/L6-CC	-1.95610173094909	6.79128310117433e-11	3.4538239056162e-09	0.702068746089935	0.625	L5/L6-CC	1.0473846437392	0.0002246013678914	0.0017507572280415	1.7971715927124	0.9375	-0.454358543604945	0.000112300717902115	0.000875380340932703	1.24962019920349	0.78125	CNTN3^PTPRG
NLGN2	NRXN3	NLGN2	NRXN3	L5/L6-CC	-0.684939800818567	0.0003950658215714	0.002790943762728	0.0486804917454719	0.125	COP	1.59324958574545	5.95416037266477e-08	2.04565103203519e-05	0.809233725070953	0.4	0.454154892463444	0.000197562681587563	0.00140570013652418	0.428957104682922	0.2625	NLGN2^NRXN3
NRXN3	NLGN2	NRXN3	NLGN2	COP	1.59324958574545	5.95416037266477e-08	2.04565103203519e-05	0.809233725070953	0.4	L5/L6-CC	-0.684939800818567	0.0003950658215714	0.002790943762728	0.0486804917454719	0.125	0.454154892463444	0.000197562681587563	0.00140570013652418	0.428957104682922	0.2625	NRXN3^NLGN2
GAS6	MERTK	GAS6	MERTK	L2/L3	-0.745777644411199	0.0002876686531404	0.0015808476401081	0.0888239294290543	0.155080213903743	L4	1.65340741387575	2.74234442483651e-12	1.25547736562032e-10	0.228719592094421	0.298850574712644	0.453814884732275	0.000143834327941372	0.000790423882827918	0.158771753311157	0.226965394308194	GAS6^MERTK
TF	TFRC	TF	TFRC	IN-SST	1.64884887786629	0.0088080862888076	0.0399991205908474	0.116383478045464	0.12258064516129	L2/L3	-0.741865579260442	0.000469068570123	0.0023806932360239	0.223307728767395	0.3475935828877	0.453491649302926	0.0046385774294653	0.0211899069134357	0.16984561085701	0.235087114024495	TF^TFRC
EFNA5	EPHA4	EFNA5	EPHA4	L5/L6	0.628923966492392	0.0002552372645916	0.0022813622919399	2.10489869117737	1.0	OL	-1.52761920884532	9.6626336027545e-08	1.49624801947966e-06	0.125488549470901	0.0734042553191489	-0.449347621176462	0.000127666945463814	0.00114142926997969	1.11519360542297	0.536702127659574	EFNA5^EPHA4
VEGFC	VIPR2	VEGFC	VIPR2	L5/L6	-2.72699309927461	4.98250666664769e-13	3.54540665950118e-11	0.0612125396728516	0.0714285714285714	OPC	3.62560514579161	6.96721799480868e-30	2.72373751992797e-27	0.104269243776798	0.0747663551401869	0.449306023258502	2.49125333332384e-13	1.77270332975059e-11	0.0827408879995346	0.0730974632843792	VEGFC^VIPR2
PTN	CDH10	PTN	CDH10	OL	2.24777290793383	2.38005466503985e-33	5.29030448631306e-31	0.893242835998535	0.454255319148936	OL	-1.36099311950705	1.66020378160441e-20	1.51477283025514e-18	0.135600715875626	0.0819148936170213	0.443389894213386	8.30101890802325e-21	7.57386415127832e-19	0.514421761035919	0.268085106382979	PTN^CDH10
NTRK3	PTPRD	NTRK3	PTPRD	Astrocyte	0.600600100818934	7.50951346584666e-05	0.0007160757035223	1.18345510959625	0.580803937653815	Astrocyte	-1.48660120457567	4.64392739175742e-07	8.92335029389766e-06	0.935852408409119	0.468416735028712	-0.443000551878367	3.77797636988211e-05	0.000362499526908099	1.05965375900269	0.524610336341263	NTRK3^PTPRD
CALM1	GP6	CALM1	GP6	COP	-0.71310037944316	6.79834840024279e-07	0.0001459803686693	0.614436984062195	0.4	L5/L6	1.59419299470116	0.0031949187026794	0.0161859105136733	0.0546571798622608	0.0714285714285714	0.440546307629	0.00159779926875971	0.0081659454411713	0.334547072649002	0.235714285714286	CALM1^GP6
SPP1	ITGB1	SPP1	ITGA8_ITGB1	L4	-1.43259748189647	0.0010423876948217	0.0055229871555918	0.129423677921295	0.172413793103448	L5/L6	0.551832778907039	0.0041154924974621	0.0169511924291121	0.332327276468277	0.571428571428571	-0.440382351494714	0.0025789400961419	0.011237089792352	0.230875477194786	0.37192118226601	SPP1^ITGA8_ITGB1
SPP1	ITGB1	SPP1	ITGA9_ITGB1	L4	-1.43259748189647	0.0010423876948217	0.0055229871555918	0.129423677921295	0.172413793103448	L5/L6	0.551832778907039	0.0041154924974621	0.0169511924291121	0.332327276468277	0.571428571428571	-0.440382351494714	0.0025789400961419	0.011237089792352	0.230875477194786	0.37192118226601	SPP1^ITGA9_ITGB1
SPON1	APP	SPON1	APP	L5/L6	0.589533223063801	2.48837665287391e-06	4.37348810533298e-05	0.27470326423645	0.285714285714286	Microglia	-1.46641690945638	4.85250381064817e-10	2.64037063782695e-08	1.53974676132202	0.8	-0.438441843196288	1.24443095162749e-06	2.1880642379854e-05	0.907225012779236	0.542857142857143	SPON1^APP
B2M	TFRC	B2M	HFE_TFRC	Microglia	1.5469239431341	2.09975807729723e-05	0.0003341574461428	0.167924150824547	0.15	L5/L6-CC	-0.674218599935934	0.0023465615808537	0.0114200868871005	0.31936177611351	0.4375	0.436352671599082	0.00118377958081334	0.00587712216662165	0.243642956018448	0.29375	B2M^HFE_TFRC
TF	TFRC	TF	TFRC	IN-SST	1.64884887786629	0.0088080862888076	0.0399991205908474	0.116383478045464	0.12258064516129	L4	-0.7820915865461	0.0013696232220683	0.0069091898169328	0.286601215600967	0.402298850574713	0.433378645660097	0.00508885475543795	0.0234541552038901	0.201492339372635	0.262439747868002	TF^TFRC
KITLG	LRRN3	KITLG	LRRN3	Microglia	-1.51225249703017	0.001045324834715	0.0080159397906732	0.402566343545914	0.65	L5/L6	0.649970284768271	7.38397288148127e-08	1.64430628722866e-06	0.190170094370842	0.357142857142857	-0.431141106130949	0.000522699337221907	0.00400879204848021	0.296368211507797	0.503571428571429	KITLG^LRRN3
VEGFA	TYRO3	VEGFA	TYRO3	L5/L6	-1.81058273484066	3.043728708727e-06	4.22166763095428e-05	0.0537395104765892	0.142857142857143	L5/L6	0.955400242120989	0.0082941908669252	0.0482709586130914	0.151020050048828	0.285714285714286	-0.427591246359834	0.00414861729781696	0.0241565876447005	0.102379783987999	0.214285714285714	VEGFA^TYRO3
WNT5A	LDLR	WNT5A	LDLR	L5/L6	-1.9449717753499	0.0007230856107504	0.0049336672209409	0.0190450437366962	0.0714285714285714	Microglia	2.78992581118555	4.08211373267617e-09	1.78994173166574e-07	0.148436054587364	0.35	0.422477017917829	0.000361544846432066	0.00246692310755703	0.0837405472993851	0.210714285714286	WNT5A^LDLR
TIMP2	ITGA3	TIMP2	ITGA3	L5/L6	-1.77627392293828	1.09503071850617e-14	1.11130658492331e-12	0.0232314933091402	0.0714285714285714	L5/L6	0.949062514700646	0.0001794987165229	0.001316607489441	0.238725423812866	0.428571428571428	-0.413605704118819	8.97493582669252e-05	0.000658303745276153	0.130978465080261	0.25	TIMP2^ITGA3
GAS6	MERTK	GAS6	MERTK	L4	-0.83917902501327	4.48273881355647e-05	0.0003906924003333	0.0730112046003342	0.126436781609195	L4	1.65340741387575	2.74234442483651e-12	1.25547736562032e-10	0.228719592094421	0.298850574712644	0.40711419443124	2.24136954389545e-05	0.000195346262940518	0.150865405797958	0.21264367816092	GAS6^MERTK
B2M	TFRC	B2M	HFE_TFRC	Microglia	1.5469239431341	2.09975807729723e-05	0.0003341574461428	0.167924150824547	0.15	L2/L3	-0.741865579260442	0.000469068570123	0.0023806932360239	0.223307728767395	0.3475935828877	0.402529181936829	0.000245033075447986	0.00135742534108335	0.195615947246552	0.24879679144385	B2M^HFE_TFRC
TF	TFRC	TF	TFRC	IN-PV	1.89923406529267	4.53381439975805e-06	6.42742283403808e-05	0.0915686935186386	0.144578313253012	OL	-1.09560177192189	0.0037176116421221	0.0138979741725712	0.108162850141525	0.0680851063829787	0.401816146685393	0.00186107272826093	0.00698112420045579	0.0998657718300819	0.106331709817995	TF^TFRC
L1CAM	ERBB2	L1CAM	ERBB2	L5/L6-CC	-0.829639290458065	5.95479854204522e-05	0.00055021029535	0.0247784964740276	0.0625	Microglia	1.62723516329066	0.0024482274199347	0.0155544992186761	0.0705939903855324	0.05	0.398797936416299	0.00125388770267758	0.00805235475701305	0.0476862415671349	0.05625	L1CAM^ERBB2
SOSTDC1	LRP4	SOSTDC1	LRP4	L5/L6-CC	-1.91227977611597	1.4560349591142e-08	4.48850776819244e-07	0.0263167396187782	0.0625	IN-VIP	2.70784130830847	1.46750072343249e-18	2.3146595410556e-16	0.0974685773253441	0.12751677852349	0.397780766096253	7.28017479630476e-09	2.24425388525355e-07	0.0618926584720612	0.095008389261745	SOSTDC1^LRP4
L1CAM	ERBB2	L1CAM	ERBB2	L5/L6	-0.83518678818632	9.56149497326062e-05	0.0010063288976267	0.0208519715815783	0.0714285714285714	Microglia	1.62723516329066	0.0024482274199347	0.0155544992186761	0.0705939903855324	0.05	0.396024187552172	0.00127192118483365	0.0082804140581514	0.0457229800522327	0.0607142857142857	L1CAM^ERBB2
TF	TFRC	TF	TFRC	IN-VIP	1.45386687162697	0.0001496977916548	0.001585943933513	0.106194794178009	0.12751677852349	L5/L6-CC	-0.674218599935934	0.0023465615808537	0.0114200868871005	0.31936177611351	0.4375	0.389824135845518	0.00124812968625425	0.00650301541030675	0.21277828514576	0.282508389261745	TF^TFRC
SPON1	APP	SPON1	APP	L5/L6-CC	2.2346568261582	8.28562734623341e-09	2.68567034919363e-07	0.0924347937107086	0.125	Microglia	-1.46641690945638	4.85250381064817e-10	2.64037063782695e-08	1.53974676132202	0.8	0.38411995835091	4.38543886364911e-09	1.47485370648816e-07	0.816090762615204	0.4625	SPON1^APP
GAS6	MERTK	GAS6	MERTK	IN-SV2C	-0.886290694075862	9.15529048877239e-11	5.07008511972234e-09	0.0469549633562565	0.099009900990099	L4	1.65340741387575	2.74234442483651e-12	1.25547736562032e-10	0.228719592094421	0.298850574712644	0.383558359899944	4.71476246562802e-11	2.59781642814219e-09	0.137837275862694	0.198930237851371	GAS6^MERTK
B2M	TFRC	B2M	HFE_TFRC	Microglia	1.5469239431341	2.09975807729723e-05	0.0003341574461428	0.167924150824547	0.15	L4	-0.7820915865461	0.0013696232220683	0.0069091898169328	0.286601215600967	0.402298850574713	0.382416178293999	0.000695310401420636	0.0036216736315378	0.227262675762177	0.276149425287356	B2M^HFE_TFRC
GAS6	MERTK	GAS6	MERTK	L5/L6	-0.919401746131577	0.0004213616190843	0.0034159813297487	0.197338402271271	0.357142857142857	L4	1.65340741387575	2.74234442483651e-12	1.25547736562032e-10	0.228719592094421	0.298850574712644	0.367002833872086	0.000210680810913322	0.00170799072764822	0.213028997182846	0.32799671592775	GAS6^MERTK
B2M	TFRC	B2M	HFE_TFRC	OL	1.2667531418995	8.23254439395551e-06	7.86155313378914e-05	0.265125662088394	0.153191489361702	IN-SV2C	-0.537328886369676	0.0063450002537612	0.0330825513487542	0.193346947431564	0.287128712871287	0.36471212776491	0.00317661639907758	0.0165805834400461	0.229236304759979	0.220160101116495	B2M^HFE_TFRC
RELN	ITGB1	RELN	ITGA3_ITGB1	Microglia	-1.27661863264865	0.0001154315115865	0.00134973002236	0.0602915622293949	0.1	L5/L6	0.551832778907039	0.0041154924974621	0.0169511924291121	0.332327276468277	0.571428571428571	-0.362392926870805	0.0021154620045243	0.00915046122573605	0.196309417486191	0.335714285714286	RELN^ITGA3_ITGB1
CALR	SCARF1	CALR	SCARF1	L4	-0.631654297080466	0.0014504076158284	0.0072479148998276	0.0424545407295227	0.0574712643678161	Microglia	1.34888094199846	0.0002011139314581	0.0021336971608437	0.00953412521630526	0.05	0.358613322458998	0.00082576077364325	0.00469080603033565	0.0259943325072527	0.053735632183908	CALR^SCARF1
TF	TFRC	TF	TFRC	IN-VIP	1.45386687162697	0.0001496977916548	0.001585943933513	0.106194794178009	0.12751677852349	L2/L3	-0.741865579260442	0.000469068570123	0.0023806932360239	0.223307728767395	0.3475935828877	0.356000646183264	0.0003093831808889	0.00198331858476845	0.164751261472702	0.237555180705595	TF^TFRC
CNTN6	PTPRG	CNTN6	PTPRG	Microglia	-1.75714803469823	9.86138052699755e-05	0.0011861500176557	0.49323371052742	0.6	L5/L6-CC	1.0473846437392	0.0002246013678914	0.0017507572280415	1.7971715927124	0.9375	-0.354881695479514	0.000161607586580688	0.0014684536228486	1.14520263671875	0.76875	CNTN6^PTPRG
SLIT3	ROBO2	SLIT3	ROBO2	IN-PV	1.00045612735238	1.78988641416102e-07	3.91089222283886e-06	0.0904642343521118	0.072289156626506	OPC	-1.69839750632629	0.0016669719909071	0.0093012278654501	0.59576541185379	0.345794392523365	-0.348970689486953	0.000833575489774258	0.00465256937883647	0.343114823102951	0.209041774574935	SLIT3^ROBO2
BSG	SLC16A7	BSG	SLC16A7	IN-PV	1.11091487881417	2.17615418031318e-06	3.42307709258213e-05	0.167814135551453	0.253012048192771	Microglia	-1.80377341036196	0.0019594215543601	0.0130736475786059	0.749876856803894	0.75	-0.346429265773893	0.000980798854270207	0.00655393917476586	0.458845496177673	0.501506024096386	BSG^SLC16A7
SLITRK1	ENPEP	SLITRK1	ENPEP	IN-PV	-0.960782231777231	2.74278650640784e-06	4.17895707919508e-05	0.0364713557064533	0.072289156626506	IN-VIP	1.6340698198348	0.0031848916380127	0.0186773716642054	0.0387363992631435	0.0604026845637584	0.336643794028783	0.00159381721225955	0.00935958061749868	0.0376038774847984	0.0663459205951322	SLITRK1^ENPEP
TF	TFRC	TF	TFRC	IN-VIP	1.45386687162697	0.0001496977916548	0.001585943933513	0.106194794178009	0.12751677852349	L4	-0.7820915865461	0.0013696232220683	0.0069091898169328	0.286601215600967	0.402298850574713	0.335887642540435	0.00075966050686155	0.0042475668752229	0.196398004889488	0.264907814549101	TF^TFRC
CNTN6	PTPRG	CNTN6	PTPRG	OL	-1.71075403225903	3.42529484928552e-08	5.86623857221079e-07	0.0810502246022224	0.0521276595744681	L5/L6-CC	1.0473846437392	0.0002246013678914	0.0017507572280415	1.7971715927124	0.9375	-0.331684694259913	0.000112317810419946	0.000875671925949361	0.939110934734344	0.494813829787234	CNTN6^PTPRG
TGFB2	TGFBR1	TGFB2	TGFBR1_TGFBR2	L5/L6-CC	0.972923042246376	8.86674024982589e-05	0.0008220148834131	0.0730497241020203	0.1875	L5/L6-CC	-1.62328015778356	3.20675961949156e-05	0.0003492575192742	0.0212752353399992	0.0625	-0.325178557768593	6.03674993465873e-05	0.00058563620134365	0.0471624806523323	0.125	TGFB2^TGFBR1_TGFBR2
TGFB2	TGFBR1	TGFB2	ACVR1_TGFBR1_TGFBR2	L5/L6-CC	0.972923042246376	8.86674024982589e-05	0.0008220148834131	0.0730497241020203	0.1875	L5/L6-CC	-1.62328015778356	3.20675961949156e-05	0.0003492575192742	0.0212752353399992	0.0625	-0.325178557768593	6.03674993465873e-05	0.00058563620134365	0.0471624806523323	0.125	TGFB2^ACVR1_TGFBR1_TGFBR2
SEMA3B	PLXNA1	SEMA3B	NRP2_PLXNA1	L2/L3	1.51549622140964	0.0029031088625227	0.0108864917294117	0.0301045142114162	0.053475935828877	L5/L6	-0.865171008282887	2.07442413509703e-05	0.0002642325624124	0.0560171753168106	0.142857142857143	0.325162606563374	0.00146192655193684	0.00557536214591205	0.0430608466267586	0.0981665393430099	SEMA3B^NRP2_PLXNA1
EFNB2	EPHA4	EFNB2	EPHA4	L5/L6	0.879768998616248	1.41088981571693e-05	0.0001923524508535	0.127219438552856	0.285714285714286	OL	-1.52761920884532	9.6626336027545e-08	1.49624801947966e-06	0.125488549470901	0.0734042553191489	-0.323925105114534	7.10276224659844e-06	9.69243494364898e-05	0.126353994011879	0.179559270516717	EFNB2^EPHA4
GAS6	TYRO3	GAS6	TYRO3	L2/L3	-0.745777644411199	0.0002876686531404	0.0015808476401081	0.0888239294290543	0.155080213903743	OL	1.38637550217464	9.127343976025e-12	3.13662376702412e-10	0.275849521160126	0.164893617021277	0.320298928881723	0.000143834331133872	0.000790423976885238	0.182336717844009	0.15998691546251	GAS6^TYRO3
SPP1	ITGA9	SPP1	ITGA9_ITGB1	IN-SV2C	-1.50747279970814	0.0016405206227398	0.0114577117307779	0.120850101113319	0.128712871287129	IN-PV	0.870363148236889	0.0090932782357949	0.0339053873802202	0.435466140508652	0.493975903614458	-0.318554825735626	0.00536689942926735	0.022681549555499	0.278158128261566	0.311344387450793	SPP1^ITGA9_ITGB1
PDGFC	PDGFRB	PDGFC	PDGFRB	IN-SV2C	-1.49805648476673	0.0018056007519769	0.0123725656382935	0.042843870818615	0.0594059405940594	Astrocyte	0.876106770027347	0.0006469582097054	0.0043105151505663	0.26660230755806	0.155865463494668	-0.31097485736969	0.00122627948084115	0.0083415403944299	0.154723092913628	0.107635702044364	PDGFC^PDGFRB
TNFSF13B	TFRC	TNFSF13B	TFRC	Microglia	1.1457964621166	0.0019360393785284	0.012954334916314	0.190470919013023	0.55	IN-SV2C	-0.537328886369676	0.0063450002537612	0.0330825513487542	0.193346947431564	0.287128712871287	0.304233787873462	0.0041405198161448	0.0230184431325341	0.191908925771713	0.418564356435644	TNFSF13B^TFRC
CALR	SCARF1	CALR	SCARF1	L5/L6	-0.741057665982318	0.0003883546819469	0.0029885986762734	0.0539546273648739	0.214285714285714	Microglia	1.34888094199846	0.0002011139314581	0.0021336971608437	0.00953412521630526	0.05	0.303911638008072	0.0002947343067025	0.00256114791855855	0.0317443758249283	0.132142857142857	CALR^SCARF1
TF	TFRC	TF	TFRC	OPC	1.1407515836247	0.0032535870689893	0.0161571375150299	0.152509540319443	0.104672897196262	IN-SV2C	-0.537328886369676	0.0063450002537612	0.0330825513487542	0.193346947431564	0.287128712871287	0.301711348627512	0.00479929366137525	0.024619844431892	0.172928243875504	0.195900805033774	TF^TFRC
APP	TSPAN15	APP	TSPAN15	L2/L3	-0.536486840352307	0.0072628702665375	0.0229570821495011	1.62186634540558	0.978609625668449	OPC	1.1347740804012	9.40446082888825e-08	2.19564883443447e-06	0.0907964780926704	0.0710280373831776	0.299143620024445	0.00363148215557289	0.0114796388991678	0.856331408023834	0.524818831525813	APP^TSPAN15
B2M	TFRC	B2M	HFE_TFRC	OL	1.2667531418995	8.23254439395551e-06	7.86155313378914e-05	0.265125662088394	0.153191489361702	L5/L6-CC	-0.674218599935934	0.0023465615808537	0.0114200868871005	0.31936177611351	0.4375	0.29626727098178	0.00117739706262383	0.0057493512092192	0.292243719100952	0.295345744680851	B2M^HFE_TFRC
NELL2	ROBO3	NELL2	ROBO3	OL	-1.11692737751532	0.0005936127595763	0.0030170141081457	0.284651190042496	0.167021276595745	Microglia	1.69112444666895	0.001844855236558	0.0125066316961895	0.0198369957506657	0.1	0.287098534576816	0.00121923399806715	0.0077618229021676	0.152244091033935	0.133510638297872	NELL2^ROBO3
CALR	SCARF1	CALR	SCARF1	IN-PV	-0.777524562622101	4.5082457785349e-05	0.0004498536389682	0.0656082779169083	0.108433734939759	Microglia	1.34888094199846	0.0002011139314581	0.0021336971608437	0.00953412521630526	0.05	0.28567818968818	0.000123098194621725	0.00129177539990595	0.0375712029635906	0.0792168674698795	CALR^SCARF1
SPP1	ITGA9	SPP1	ITGA9_ITGB1	L4	-1.43259748189647	0.0010423876948217	0.0055229871555918	0.129423677921295	0.172413793103448	IN-PV	0.870363148236889	0.0090932782357949	0.0339053873802202	0.435466140508652	0.493975903614458	-0.281117166829789	0.0050678329653083	0.019714187267906	0.282444894313812	0.333194848358953	SPP1^ITGA9_ITGB1
VEGFA	TYRO3	VEGFA	TYRO3	IN-VIP	-0.825615276735609	0.0012248178081111	0.0087876666319936	0.0780915468931198	0.087248322147651	OL	1.38637550217464	9.127343976025e-12	3.13662376702412e-10	0.275849521160126	0.164893617021277	0.280380112719517	0.000612408908619222	0.00439383347282799	0.176970541477203	0.126070969584464	VEGFA^TYRO3
VEGFA	ITGA9	VEGFA	ITGA9	IN-VIP	-0.825615276735609	0.0012248178081111	0.0087876666319936	0.0780915468931198	0.087248322147651	IN-VIP	1.38602700569969	1.29793203786639e-15	1.42961050606557e-13	0.0675252825021744	0.087248322147651	0.28020586448204	0.000612408904056199	0.00439383331606828	0.0728084146976471	0.087248322147651	VEGFA^ITGA9
VEGFA	TYRO3	VEGFA	TYRO3	IN-SV2C	-0.828932421094939	0.0002475253339908	0.0025028382527513	0.140957146883011	0.207920792079208	OL	1.38637550217464	9.127343976025e-12	3.13662376702412e-10	0.275849521160126	0.164893617021277	0.278721540539852	0.000123762671559072	0.00125141928320684	0.208403334021568	0.186407204550242	VEGFA^TYRO3
VEGFA	ITGA9	VEGFA	ITGA9	IN-SV2C	-0.828932421094939	0.0002475253339908	0.0025028382527513	0.140957146883011	0.207920792079208	IN-VIP	1.38602700569969	1.29793203786639e-15	1.42961050606557e-13	0.0675252825021744	0.087248322147651	0.278547292302375	0.000123762666996049	0.00125141912644713	0.104241214692593	0.147584557113429	VEGFA^ITGA9
TF	TFRC	TF	TFRC	IN-SST	1.64884887786629	0.0088080862888076	0.0399991205908474	0.116383478045464	0.12258064516129	OL	-1.09560177192189	0.0037176116421221	0.0138979741725712	0.108162850141525	0.0680851063829787	0.276623552972203	0.00626284896546485	0.0269485473817093	0.112273164093494	0.0953328757721345	TF^TFRC
WNT5A	VANGL2	WNT5A	VANGL2	OPC	2.45675702004515	2.42703232898719e-21	4.55043796049089e-19	0.135859072208405	0.0934579439252336	L5/L6	-1.9051585641621	3.79309987370448e-08	1.17216681140617e-06	0.0599785000085831	0.142857142857143	0.275799227941521	1.89654993685236e-08	5.86083405703313e-07	0.0979187861084938	0.118157543391188	WNT5A^VANGL2
GAS6	TYRO3	GAS6	TYRO3	L4	-0.83917902501327	4.48273881355647e-05	0.0003906924003333	0.0730112046003342	0.126436781609195	OL	1.38637550217464	9.127343976025e-12	3.13662376702412e-10	0.275849521160126	0.164893617021277	0.273598238580687	2.24136986314543e-05	0.000195346356997838	0.17443037033081	0.145665199315236	GAS6^TYRO3
SLIT1	ROBO2	SLIT1	ROBO2	L5/L6	1.17187048624854	7.5823133338573e-07	1.28017021123998e-05	1.07231771945953	0.785714285714286	OPC	-1.69839750632629	0.0016669719909071	0.0093012278654501	0.59576541185379	0.345794392523365	-0.263263510038873	0.000833865111120243	0.00465701478378125	0.834041595458984	0.565754339118825	SLIT1^ROBO2
B2M	TFRC	B2M	HFE_TFRC	OL	1.2667531418995	8.23254439395551e-06	7.86155313378914e-05	0.265125662088394	0.153191489361702	L2/L3	-0.741865579260442	0.000469068570123	0.0023806932360239	0.223307728767395	0.3475935828877	0.262443781319527	0.000238650557258478	0.0012296543836809	0.244216695427895	0.250392536124701	B2M^HFE_TFRC
CALM1	CACNA1C	CALM1	CACNA1C	OPC	-0.555380509580018	0.0027021337022576	0.0138529588854021	0.427311509847641	0.274766355140187	Astrocyte	1.05920297935356	0.0054047537683854	0.0238586963056947	0.3005011677742	0.170631665299426	0.25191123488677	0.0040534437353215	0.0188558275955484	0.36390632390976	0.222699010219806	CALM1^CACNA1C
GAS6	TYRO3	GAS6	TYRO3	IN-SV2C	-0.886290694075862	9.15529048877239e-11	5.07008511972234e-09	0.0469549633562565	0.099009900990099	OL	1.38637550217464	9.127343976025e-12	3.13662376702412e-10	0.275849521160126	0.164893617021277	0.250042404049391	5.03401244318744e-11	2.69187374821238e-09	0.161402240395546	0.131951759005688	GAS6^TYRO3
DSCAM	DCC	DSCAM	DCC	Microglia	3.29308961195574	8.34579220520344e-26	3.29662998512887e-23	2.78272867202759	1.0	OL	-3.7920076375051	3.12151772498134e-10	8.09299942315358e-09	0.251480907201767	0.137234042553191	-0.249459012774683	1.56075886249067e-10	4.04649971157681e-09	1.51710474491119	0.568617021276596	DSCAM^DCC
SPON1	LRP8	SPON1	LRP8	L5/L6-CC	2.2346568261582	8.28562734623341e-09	2.68567034919363e-07	0.0924347937107086	0.125	IN-PV	-1.74365201375098	1.84628638779025e-07	8.00416434840067e-06	0.399693012237549	0.493975903614458	0.245502406203607	9.64571330626292e-08	4.13636569166002e-06	0.246063902974129	0.309487951807229	SPON1^LRP8
B2M	TFRC	B2M	HFE_TFRC	OL	1.2667531418995	8.23254439395551e-06	7.86155313378914e-05	0.265125662088394	0.153191489361702	L4	-0.7820915865461	0.0013696232220683	0.0069091898169328	0.286601215600967	0.402298850574713	0.242330777676697	0.000688927883231128	0.00349390267413534	0.275863438844681	0.277745169968207	B2M^HFE_TFRC
TNFSF13B	TFRC	TNFSF13B	TFRC	Microglia	1.1457964621166	0.0019360393785284	0.012954334916314	0.190470919013023	0.55	L5/L6-CC	-0.674218599935934	0.0023465615808537	0.0114200868871005	0.31936177611351	0.4375	0.235788931090333	0.00214130047969105	0.0121872109017072	0.254916340112686	0.49375	TNFSF13B^TFRC
GAS6	TYRO3	GAS6	TYRO3	L5/L6	-0.919401746131577	0.0004213616190843	0.0034159813297487	0.197338402271271	0.357142857142857	OL	1.38637550217464	9.127343976025e-12	3.13662376702412e-10	0.275849521160126	0.164893617021277	0.233486878021533	0.000210680814105822	0.00170799082170554	0.236593961715698	0.261018237082067	GAS6^TYRO3
TF	TFRC	TF	TFRC	OPC	1.1407515836247	0.0032535870689893	0.0161571375150299	0.152509540319443	0.104672897196262	L5/L6-CC	-0.674218599935934	0.0023465615808537	0.0114200868871005	0.31936177611351	0.4375	0.233266491844383	0.0028000743249215	0.0137886122010652	0.235935658216476	0.271086448598131	TF^TFRC
CALM1	CACNA1C	CALM1	CACNA1C	OL	-0.601271878903859	0.0017986749562097	0.0076323140810413	0.542771697044373	0.307446808510638	Astrocyte	1.05920297935356	0.0054047537683854	0.0238586963056947	0.3005011677742	0.170631665299426	0.22896555022485	0.00360171436229755	0.015745505193368	0.421636432409286	0.239039236905032	CALM1^CACNA1C
SLIT1	ROBO1	SLIT1	ROBO1	L5/L6	1.17187048624854	7.5823133338573e-07	1.28017021123998e-05	1.07231771945953	0.785714285714286	IN-PV	-0.723126393453065	0.0005288042007028	0.0034685336021647	0.999348819255829	0.518072289156627	0.224372046397738	0.000264781216018093	0.00174066765213855	1.03583323955536	0.651893287435456	SLIT1^ROBO1
APP	CD74	APP	CD74	Microglia	-1.46641690945638	4.85250381064817e-10	2.64037063782695e-08	1.53974676132202	0.8	Microglia	1.90333207325602	0.0002650622702199	0.0026843253372949	0.0837815329432487	0.05	0.218457581899822	0.00013253137773514	0.00134217587050064	0.811764121055603	0.425	APP^CD74
LAMA2	DAG1	LAMA2	DAG1	IN-VIP	1.27056895619357	0.0005199013573593	0.0043880030657953	0.0839050188660622	0.0939597315436242	OL	-0.837347310667554	5.93599613274358e-06	5.90041404365101e-05	0.0995615273714066	0.0680851063829787	0.216610822763008	0.000262918676746022	0.0022235036031159	0.0917332768440247	0.0810224189633015	LAMA2^DAG1
EFNA5	EPHA4	EFNA5	EPHA4	L5/L6	0.628923966492392	0.0002552372645916	0.0022813622919399	2.10489869117737	1.0	Microglia	-1.06138651498784	0.0024025224944262	0.0153231676462688	1.23259341716766	0.7	-0.216231274247726	0.0013288798795089	0.00880226496910435	1.66874599456787	0.85	EFNA5^EPHA4
RTN4	LINGO1	RTN4	LINGO1	COP	-1.16466482813971	1.21608431019586e-06	0.0002238246604497	1.43888509273529	0.8	IN-PV	0.735837893114731	1.90271929209561e-05	0.000217426207896	0.279155552387237	0.385542168674699	-0.214413467512489	1.0121638615576e-05	0.00022062543417285	0.859020352363586	0.592771084337349	RTN4^LINGO1
CALR	SCARF1	CALR	SCARF1	L2/L3	-0.921850339211954	8.78708567241501e-05	0.0005775377044244	0.0363563150167465	0.0695187165775401	Microglia	1.34888094199846	0.0002011139314581	0.0021336971608437	0.00953412521630526	0.05	0.213515301393254	0.000144492394091125	0.00135561743263405	0.0229452196508646	0.0597593582887701	CALR^SCARF1
CALM1	KCNQ1	CALM1	KCNQ1	OPC	-0.555380509580018	0.0027021337022576	0.0138529588854021	0.427311509847641	0.274766355140187	Microglia	0.981499274469515	3.19536658718864e-08	1.16811549718357e-06	0.0705939903855324	0.05	0.213059382444749	0.00135108282796174	0.00692706350044964	0.248952746391296	0.162383177570093	CALM1^KCNQ1
VEGFA	ITGA9	VEGFA	ITGA9	L5/L6	-1.81058273484066	3.043728708727e-06	4.22166763095428e-05	0.0537395104765892	0.142857142857143	IN-VIP	1.38602700569969	1.29793203786639e-15	1.42961050606557e-13	0.0675252825021744	0.087248322147651	-0.212277864570484	1.52186435501246e-06	2.11083382262519e-05	0.0606323964893818	0.115052732502397	VEGFA^ITGA9
VEGFA	TYRO3	VEGFA	TYRO3	L5/L6	-1.81058273484066	3.043728708727e-06	4.22166763095428e-05	0.0537395104765892	0.142857142857143	OL	1.38637550217464	9.127343976025e-12	3.13662376702412e-10	0.275849521160126	0.164893617021277	-0.212103616333007	1.52186891803549e-06	2.11084949859597e-05	0.164794519543648	0.15387537993921	VEGFA^TYRO3
VEGFA	TYRO3	VEGFA	TYRO3	IN-PV	-0.965963928400929	5.31868475252075e-05	0.0009585301724317	0.182094380259514	0.27710843373494	OL	1.38637550217464	9.127343976025e-12	3.13662376702412e-10	0.275849521160126	0.164893617021277	0.210205786886858	2.65934283262757e-05	0.000479265243047038	0.2289719581604	0.221001025378108	VEGFA^TYRO3
VEGFA	ITGA9	VEGFA	ITGA9	IN-PV	-0.965963928400929	5.31868475252075e-05	0.0009585301724317	0.182094380259514	0.27710843373494	IN-VIP	1.38602700569969	1.29793203786639e-15	1.42961050606557e-13	0.0675252825021744	0.087248322147651	0.21003153864938	2.65934237632527e-05	0.000479265086287331	0.124809831380844	0.182178377941295	VEGFA^ITGA9
SPON1	LRP8	SPON1	LRP8	L5/L6	0.589533223063801	2.48837665287391e-06	4.37348810533298e-05	0.27470326423645	0.285714285714286	L5/L6-CC	-1.0081433161959	4.52773692944454e-05	0.000437371874302	0.0546972677111626	0.1875	-0.20930504656605	2.38828729736597e-05	0.000240553377677665	0.164700269699097	0.236607142857143	SPON1^LRP8
EDN1	KEL	EDN1	KEL	L5/L6	-2.11435433061777	0.0002097461047481	0.0015012091748722	0.0131788663566113	0.0714285714285714	OL	2.53197187046109	1.6922844360011e-11	5.57706482741435e-10	0.141561523079872	0.0904255319148936	0.208808769921662	0.000104873060835472	0.000750604866289341	0.0773701965808868	0.0809270516717325	EDN1^KEL
PDGFA	PDGFRB	PDGFA	PDGFRB	IN-PV	-1.29263334447712	3.19978657482517e-13	2.49926624959333e-11	0.0240222122520208	0.0602409638554217	Astrocyte	0.876106770027347	0.0006469582097054	0.0043105151505663	0.26660230755806	0.155865463494668	-0.208263287224887	0.000323479105012689	0.00215525758777948	0.145312264561653	0.108053213675045	PDGFA^PDGFRB
VEGFA	ITGB1	VEGFA	ITGB1	IN-PV	-0.965963928400929	5.31868475252075e-05	0.0009585301724317	0.182094380259514	0.27710843373494	L5/L6	0.551832778907039	0.0041154924974621	0.0169511924291121	0.332327276468277	0.571428571428571	-0.207065574746945	0.00208433967249365	0.0089548613007719	0.257210820913315	0.424268502581756	VEGFA^ITGB1
TNFSF13B	TFRC	TNFSF13B	TFRC	Microglia	1.1457964621166	0.0019360393785284	0.012954334916314	0.190470919013023	0.55	L2/L3	-0.741865579260442	0.000469068570123	0.0023806932360239	0.223307728767395	0.3475935828877	0.201965441428079	0.0012025539743257	0.00766751407616895	0.20688933134079	0.44879679144385	TNFSF13B^TFRC
TF	TFRC	TF	TFRC	OPC	1.1407515836247	0.0032535870689893	0.0161571375150299	0.152509540319443	0.104672897196262	L2/L3	-0.741865579260442	0.000469068570123	0.0023806932360239	0.223307728767395	0.3475935828877	0.199443002182129	0.00186132781955615	0.0092689153755269	0.187908634543419	0.226133240041981	TF^TFRC
SEMA4A	PLXNB1	SEMA4A	PLXNB1	Microglia	-2.47843828578423	0.0006452979609126	0.0054868630642425	0.0359406396746635	0.15	L5/L6	2.08260648900828	0.0074110649216306	0.0313093705640643	0.103468745946884	0.142857142857143	-0.197915898387978	0.0040281814412716	0.0183981168141534	0.0697046965360641	0.146428571428571	SEMA4A^PLXNB1
LAMA2	DAG1	LAMA2	DAG1	IN-VIP	1.27056895619357	0.0005199013573593	0.0043880030657953	0.0839050188660622	0.0939597315436242	IN-SST	-0.877212113272889	2.02559229404531e-06	4.05718338066923e-05	0.0878368616104126	0.109677419354839	0.196678421460341	0.000260963474826673	0.002214287449801	0.0858709365129471	0.101818575449231	LAMA2^DAG1
NECTIN3	NECTIN1	NECTIN3	NECTIN1	Microglia	1.04180477842094	2.36906259092002e-05	0.0003667486848497	1.37961757183075	0.9	IN-VIP	-0.650808072166681	3.36260414586896e-05	0.0004550247312282	0.145547717809677	0.161073825503356	0.195498353127129	2.86583336839449e-05	0.00041088670803895	0.762582659721375	0.530536912751678	NECTIN3^NECTIN1
CALM1	RYR2	CALM1	RYR2	OPC	-0.555380509580018	0.0027021337022576	0.0138529588854021	0.427311509847641	0.274766355140187	OL	0.945699451013757	2.79832224200297e-05	0.0002259201890433	0.652860283851624	0.346808510638298	0.19515947071687	0.00136505846233881	0.0070394395372227	0.540085911750793	0.310787432889242	CALM1^RYR2
RSPO2	LGR4	RSPO2	LGR4	L5/L6	-1.54427241054716	0.0007195754689871	0.0049144478871219	0.619008719921112	0.642857142857143	OL	1.15400753394159	0.0044332160610446	0.0160867690829222	0.206015512347221	0.124468085106383	-0.195132438302784	0.00257639576501585	0.0105006084850221	0.412512123584747	0.383662613981763	RSPO2^LGR4
RTN4	LINGO1	RTN4	LINGO1	COP	-1.16466482813971	1.21608431019586e-06	0.0002238246604497	1.43888509273529	0.8	OL	0.77864952500204	0.0024952123820864	0.0100163242096665	0.28851455450058	0.176595744680851	-0.193007651568835	0.0012482142331983	0.0051200744350581	0.863699793815613	0.488297872340425	RTN4^LINGO1
CALM1	KCNQ1	CALM1	KCNQ1	OL	-0.601271878903859	0.0017986749562097	0.0076323140810413	0.542771697044373	0.307446808510638	Microglia	0.981499274469515	3.19536658718864e-08	1.16811549718357e-06	0.0705939903855324	0.05	0.190113697782828	0.000899353454937786	0.00381674109826924	0.306682854890823	0.178723404255319	CALM1^KCNQ1
TNFSF13B	TFRC	TNFSF13B	TFRC	Microglia	1.1457964621166	0.0019360393785284	0.012954334916314	0.190470919013023	0.55	L4	-0.7820915865461	0.0013696232220683	0.0069091898169328	0.286601215600967	0.402298850574713	0.18185243778525	0.00165283130029835	0.0099317623666234	0.238536059856415	0.476149425287356	TNFSF13B^TFRC
NCAM1	CACNA1C	NCAM1	CACNA1C	Microglia	-0.699895770091979	0.0003190880054113	0.0031258490464744	1.80182659626007	1.0	Astrocyte	1.05920297935356	0.0054047537683854	0.0238586963056947	0.3005011677742	0.170631665299426	0.17965360463079	0.00286192088689835	0.0134922726760846	1.05116391181946	0.585315832649713	NCAM1^CACNA1C
TF	TFRC	TF	TFRC	OPC	1.1407515836247	0.0032535870689893	0.0161571375150299	0.152509540319443	0.104672897196262	L4	-0.7820915865461	0.0013696232220683	0.0069091898169328	0.286601215600967	0.402298850574713	0.1793299985393	0.0023116051455288	0.0115331636659814	0.219555377960205	0.253485873885487	TF^TFRC
TF	TFRC	TF	TFRC	IN-VIP	1.45386687162697	0.0001496977916548	0.001585943933513	0.106194794178009	0.12751677852349	OL	-1.09560177192189	0.0037176116421221	0.0138979741725712	0.108162850141525	0.0680851063829787	0.179132549852542	0.00193365471688845	0.0077419590530421	0.107178822159767	0.0978009424532343	TF^TFRC
SPON1	LRP8	SPON1	LRP8	L5/L6	0.589533223063801	2.48837665287391e-06	4.37348810533298e-05	0.27470326423645	0.285714285714286	L5/L6	-0.936214568535611	1.83347740693777e-05	0.0002381510237125	0.168420046567917	0.357142857142857	-0.173340672735905	1.04115753611258e-05	0.000140942952382915	0.221561655402184	0.321428571428571	SPON1^LRP8
CALM1	CACNA1C	CALM1	CACNA1C	COP	-0.71310037944316	6.79834840024279e-07	0.0001459803686693	0.614436984062195	0.4	Astrocyte	1.05920297935356	0.0054047537683854	0.0238586963056947	0.3005011677742	0.170631665299426	0.173051299955199	0.00270271680161271	0.012002338337182	0.457469075918198	0.285315832649713	CALM1^CACNA1C
CALM1	RYR2	CALM1	RYR2	OL	-0.601271878903859	0.0017986749562097	0.0076323140810413	0.542771697044373	0.307446808510638	OL	0.945699451013757	2.79832224200297e-05	0.0002259201890433	0.652860283851624	0.346808510638298	0.172213786054949	0.000913329089314865	0.0039291171350423	0.597815990447998	0.327127659574468	CALM1^RYR2
CALM1	OPRM1	CALM1	OPRM1	OPC	-0.555380509580018	0.0027021337022576	0.0138529588854021	0.427311509847641	0.274766355140187	IN-VIP	0.897440530605559	0.0061415782736162	0.0309802704973621	0.132653683423996	0.147651006711409	0.171030010512771	0.0044218559879369	0.0224166146913821	0.279982596635818	0.211208680925798	CALM1^OPRM1
EFNB2	GRM5	EFNB2	GRM5	L5/L6	0.879768998616248	1.41088981571693e-05	0.0001923524508535	0.127219438552856	0.285714285714286	IN-PV	-0.538515790994278	0.0004957010395924	0.0058145928362095	2.57238793373108	1.0	0.170626603810985	0.000254904968874785	0.0030034726435315	1.34980368614197	0.642857142857143	EFNB2^GRM5
NECTIN3	CADM1	NECTIN3	CADM1	Microglia	1.04180477842094	2.36906259092002e-05	0.0003667486848497	1.37961757183075	0.9	Microglia	-0.708310909615359	0.0025533830028234	0.0160555398808351	1.5342321395874	1.0	0.16674693440279	0.0012885368143663	0.0082111442828424	1.45692491531372	0.95	NECTIN3^CADM1
APP	TSPAN15	APP	TSPAN15	Microglia	-1.46641690945638	4.85250381064817e-10	2.64037063782695e-08	1.53974676132202	0.8	OPC	1.1347740804012	9.40446082888825e-08	2.19564883443447e-06	0.0907964780926704	0.0710280373831776	-0.165821414527591	4.72649293349736e-08	1.11102627040637e-06	0.815271615982056	0.435514018691589	APP^TSPAN15
TGFA	PTPRD	TGFA	PTPRD	Microglia	1.80927787863633	4.14611125977955e-05	0.0005847471029938	0.177600786089897	0.2	Astrocyte	-1.48660120457567	4.64392739175742e-07	8.92335029389766e-06	0.935852408409119	0.468416735028712	0.16133833703033	2.09627526684856e-05	0.000296835226643849	0.556726574897766	0.334208367514356	TGFA^PTPRD
WNT5A	ANTXR1	WNT5A	ANTXR1	L5/L6	-1.9449717753499	0.0007230856107504	0.0049336672209409	0.0190450437366962	0.0714285714285714	Microglia	2.26707154779182	1.07698326023692e-15	1.54401939230662e-13	0.455030113458633	0.7	0.161049886220962	0.000361542805375738	0.00246683361054765	0.2370375841856	0.385714285714286	WNT5A^ANTXR1
CALR	ITGA3	CALR	ITGA3	L4	-0.631654297080466	0.0014504076158284	0.0072479148998276	0.0424545407295227	0.0574712643678161	L5/L6	0.949062514700646	0.0001794987165229	0.001316607489441	0.238725423812866	0.428571428571428	0.15870410881009	0.00081495316617565	0.0042822611946343	0.140589982271195	0.243021346469622	CALR^ITGA3
SLIT1	FLRT3	SLIT1	FLRT3	L5/L6	1.17187048624854	7.5823133338573e-07	1.28017021123998e-05	1.07231771945953	0.785714285714286	L5/L6-CC	-1.48796355275155	2.75922532516351e-07	6.05895643320151e-06	0.10746669024229	0.25	-0.158046533251504	5.17076932951041e-07	9.43032927280066e-06	0.589892208576202	0.517857142857143	SLIT1^FLRT3
VEGFC	VIPR2	VEGFC	VIPR2	L5/L6-CC	-3.31497746601342	1.13764132527421e-26	5.77367557721856e-24	0.0284584295004606	0.0625	OPC	3.62560514579161	6.96721799480868e-30	2.72373751992797e-27	0.104269243776798	0.0747663551401869	0.155313839889097	5.69169023536844e-27	2.88819965736925e-24	0.0663638338446617	0.0686331775700935	VEGFC^VIPR2
SLIT1	FLRT3	SLIT1	FLRT3	L5/L6	1.17187048624854	7.5823133338573e-07	1.28017021123998e-05	1.07231771945953	0.785714285714286	L5/L6	-0.863733742482103	0.0007239582499796	0.0049363062716376	0.106971874833107	0.142857142857143	0.154068371883219	0.000362358240656493	0.002474553986875	0.58964478969574	0.464285714285714	SLIT1^FLRT3
WNT5A	ANTXR1	WNT5A	ANTXR1	L5/L6-CC	-1.01428501350169	0.0003718309555769	0.0026556310741365	0.0713221356272697	0.0625	IN-SST	0.709908098470885	0.0003754674478477	0.0032950841335773	0.919400453567505	0.690322580645161	-0.152188457515402	0.0003736492017123	0.0029753576038569	0.495361298322678	0.376411290322581	WNT5A^ANTXR1
LAMA2	DAG1	LAMA2	DAG1	IN-VIP	1.27056895619357	0.0005199013573593	0.0043880030657953	0.0839050188660622	0.0939597315436242	Astrocyte	-0.966766216890536	0.0003771934115092	0.0027665377766011	0.227959543466568	0.130434782608696	0.151901369651517	0.00044854738443425	0.0035772704211982	0.155932277441025	0.11219725707616	LAMA2^DAG1
LGI3	FLOT1	LGI3	FLOT1	Microglia	-0.998302654582049	6.93524233392435e-05	0.0008952051640176	0.0884444415569305	0.4	Microglia	1.29557088116217	1.53109428544897e-17	3.11643845483915e-15	0.172798648476601	0.4	0.148634113290059	3.46762116696294e-05	0.000447602582010358	0.130621552467346	0.4	LGI3^FLOT1
CALM1	OPRM1	CALM1	OPRM1	OL	-0.601271878903859	0.0017986749562097	0.0076323140810413	0.542771697044373	0.307446808510638	IN-VIP	0.897440530605559	0.0061415782736162	0.0309802704973621	0.132653683423996	0.147651006711409	0.14808432585085	0.00397012661491295	0.0193062922892017	0.337712705135346	0.227548907611024	CALM1^OPRM1
SST	SSTR1	SST	SSTR1	IN-SV2C	2.45001365686565	0.0038656447019682	0.0225762537134491	0.0597834140062332	0.0891089108910891	L5/L6-CC	-2.15799094442842	8.15763925318821e-12	5.08281459192465e-10	0.0375480353832245	0.0625	0.146011356218617	0.00193282235506292	0.0112881271108653	0.0486657246947289	0.0758044554455446	SST^SSTR1
RGMB	NEO1	RGMB	NEO1	Microglia	-1.03409088795276	7.05367938796264e-06	0.0001345995510061	0.155099853873253	0.55	Astrocyte	1.32549883863393	2.8323734624387e-06	4.32781565513514e-05	1.25253856182098	0.593109105824446	0.145703975340581	4.94302642520067e-06	8.89388537787257e-05	0.703819215297699	0.571554552912223	RGMB^NEO1
RTN4	LINGO1	RTN4	LINGO1	COP	-1.16466482813971	1.21608431019586e-06	0.0002238246604497	1.43888509273529	0.8	IN-SV2C	0.882365569255177	0.0001894814372936	0.0020162412207105	0.236922174692154	0.326732673267327	-0.141149629442266	9.53487608018979e-05	0.0011200329405801	0.837903618812561	0.563366336633663	RTN4^LINGO1
SPON1	LRP8	SPON1	LRP8	L5/L6	0.589533223063801	2.48837665287391e-06	4.37348810533298e-05	0.27470326423645	0.285714285714286	L2/L3	-0.868689046485645	0.0002285041451001	0.0012958561644718	0.0673356577754021	0.112299465240642	-0.139577911710922	0.000115496260876487	0.000669795522762565	0.171019464731216	0.199006875477464	SPON1^LRP8
SLIT3	ROBO1	SLIT3	ROBO1	IN-PV	1.00045612735238	1.78988641416102e-07	3.91089222283886e-06	0.0904642343521118	0.072289156626506	IN-PV	-0.723126393453065	0.0005288042007028	0.0034685336021647	0.999348819255829	0.518072289156627	0.138664866949658	0.000264491594672108	0.00173622224719377	0.544906497001648	0.295180722891566	SLIT3^ROBO1
VEGFA	ITGB1	VEGFA	ITGB1	IN-SV2C	-0.828932421094939	0.0002475253339908	0.0025028382527513	0.140957146883011	0.207920792079208	L5/L6	0.551832778907039	0.0041154924974621	0.0169511924291121	0.332327276468277	0.571428571428571	-0.13854982109395	0.00218150891572645	0.0097270153409317	0.236642211675644	0.38967468175389	VEGFA^ITGB1
SEMA7A	PLXNC1	SEMA7A	PLXNC1	L2/L3	-0.765463218881595	0.0049962851248901	0.0169584075205614	0.0652884021401405	0.13903743315508	OPC	1.03978516960801	2.2492615076772e-09	7.66751965529885e-08	0.15464161336422	0.108411214953271	0.137160975363209	0.0024981436870758	0.00847924209787898	0.10996501147747	0.123724324054176	SEMA7A^PLXNC1
VEGFA	ITGB1	VEGFA	ITGB1	IN-VIP	-0.825615276735609	0.0012248178081111	0.0087876666319936	0.0780915468931198	0.087248322147651	L5/L6	0.551832778907039	0.0041154924974621	0.0169511924291121	0.332327276468277	0.571428571428571	-0.136891248914285	0.0026701551527866	0.0128694295305528	0.205209404230118	0.329338446788111	VEGFA^ITGB1
RTN4	LINGO1	RTN4	LINGO1	COP	-1.16466482813971	1.21608431019586e-06	0.0002238246604497	1.43888509273529	0.8	Astrocyte	1.43444644845716	2.25858054271861e-18	3.06685123293951e-16	0.116811357438564	0.0762920426579163	0.134890810158723	6.08042155099059e-07	0.000111912330225003	0.777848243713379	0.438146021328958	RTN4^LINGO1
CALM1	KCNQ1	CALM1	KCNQ1	COP	-0.71310037944316	6.79834840024279e-07	0.0001459803686693	0.614436984062195	0.4	Microglia	0.981499274469515	3.19536658718864e-08	1.16811549718357e-06	0.0705939903855324	0.05	0.134199447513178	3.55894252948083e-07	7.35742420832418e-05	0.342515498399734	0.225	CALM1^KCNQ1
PDGFA	PDGFRB	PDGFA	PDGFRB	IN-VIP	-0.620764303756211	3.94081814084024e-05	0.0005232132691232	0.0386259742081165	0.0671140939597315	Astrocyte	0.876106770027347	0.0006469582097054	0.0043105151505663	0.26660230755806	0.155865463494668	0.127671233135568	0.000343183195556901	0.00241686420984475	0.152614146471024	0.1114897787272	PDGFA^PDGFRB
PTGS2	ALOX5	PTGS2	ALOX5	L2/L3	-1.74594785796113	0.0010458673709527	0.0046656793037456	0.071993000805378	0.128342245989305	Microglia	1.9919895617254	1.20160021710662e-05	0.0002089745018927	0.0835704207420349	0.05	0.123020851882133	0.000528941686561883	0.00243732690281915	0.0777817070484161	0.0891711229946524	PTGS2^ALOX5
RTN4	LINGO1	RTN4	LINGO1	COP	-1.16466482813971	1.21608431019586e-06	0.0002238246604497	1.43888509273529	0.8	IN-SST	0.925175442326939	2.53450131281185e-07	6.59295277396826e-06	0.258961826562882	0.264516129032258	-0.119744692906385	7.34767220738522e-07	0.000115208806611834	0.848923444747925	0.532258064516129	RTN4^LINGO1
CALM1	RYR2	CALM1	RYR2	COP	-0.71310037944316	6.79834840024279e-07	0.0001459803686693	0.614436984062195	0.4	OL	0.945699451013757	2.79832224200297e-05	0.0002259201890433	0.652860283851624	0.346808510638298	0.116299535785299	1.4331528630027e-05	0.0001859502788563	0.633648633956909	0.373404255319149	CALM1^RYR2
SLIT1	ROBO2	SLIT1	ROBO2	L5/L6	1.17187048624854	7.5823133338573e-07	1.28017021123998e-05	1.07231771945953	0.785714285714286	OL	-0.942468507102072	0.0030170612178615	0.011787299380329	1.09328162670135	0.569148936170213	0.114700989573234	0.00150890972459744	0.0059000505412207	1.08279967308044	0.677431610942249	SLIT1^ROBO2
PDGFA	PDGFRB	PDGFA	PDGFRB	L2/L3	-0.651621514934608	1.43747990094549e-06	1.62188940128985e-05	0.0643587708473206	0.128342245989305	Astrocyte	0.876106770027347	0.0006469582097054	0.0043105151505663	0.26660230755806	0.155865463494668	0.11224262754637	0.000324197844803173	0.0021633670222896	0.16548053920269	0.142103854741986	PDGFA^PDGFRB
VEGFA	TYRO3	VEGFA	TYRO3	IN-PV	-0.965963928400929	5.31868475252075e-05	0.0009585301724317	0.182094380259514	0.27710843373494	L2/L3	0.75559054540623	0.0038575056873774	0.0137241069598957	0.393261075019836	0.53475935828877	-0.105186691497349	0.0019553462674513	0.0073413185661637	0.287677735090256	0.405933896011855	VEGFA^TYRO3
GAS6	TYRO3	GAS6	TYRO3	L2/L3	-0.745777644411199	0.0002876686531404	0.0015808476401081	0.0888239294290543	0.155080213903743	L5/L6	0.955400242120989	0.0082941908669252	0.0482709586130914	0.151020050048828	0.285714285714286	0.104811298854895	0.0042909297600328	0.0249259031265998	0.119921989738941	0.220397249809015	GAS6^TYRO3
CALR	ITGA3	CALR	ITGA3	L5/L6	-0.741057665982318	0.0003883546819469	0.0029885986762734	0.0539546273648739	0.214285714285714	L5/L6	0.949062514700646	0.0001794987165229	0.001316607489441	0.238725423812866	0.428571428571428	0.104002424359164	0.0002839266992349	0.0021526030828572	0.146340027451515	0.321428571428571	CALR^ITGA3
SPON1	LRP8	SPON1	LRP8	L5/L6	0.589533223063801	2.48837665287391e-06	4.37348810533298e-05	0.27470326423645	0.285714285714286	L4	-0.793874615873808	0.0011180786877529	0.0058588246210803	0.0609363615512848	0.103448275862069	-0.102170696405003	0.000560283532202887	0.00295127975106681	0.167819812893867	0.194581280788177	SPON1^LRP8
PTN	CDH10	PTN	CDH10	L4	1.15845470215653	0.0038103095902311	0.015848779533302	0.0719276741147041	0.0919540229885057	OL	-1.36099311950705	1.66020378160441e-20	1.51477283025514e-18	0.135600715875626	0.0819148936170213	-0.101269208675264	0.00190515479511555	0.007924389766651	0.103764191269875	0.0869344583027635	PTN^CDH10
RGMB	NEO1	RGMB	NEO1	IN-SST	-1.13650465480696	1.30763994784987e-15	1.68993723196649e-13	0.0938733145594597	0.109677419354839	Astrocyte	1.32549883863393	2.8323734624387e-06	4.32781565513514e-05	1.25253856182098	0.593109105824446	0.0944970919134818	1.41618673187317e-06	2.16390783601726e-05	0.67320591211319	0.351393262589642	RGMB^NEO1
TGFB2	ACVR1C	TGFB2	ACVR1C_TGFBR2	L5/L6-CC	0.972923042246376	8.86674024982589e-05	0.0008220148834131	0.0730497241020203	0.1875	IN-VIP	-1.15827770853412	0.0005911303546989	0.0048622136308903	0.077886164188385	0.087248322147651	-0.0926773331438747	0.00033989887859858	0.0028421142571517	0.0754679441452026	0.137374161073825	TGFB2^ACVR1C_TGFBR2
RTN4	TNFRSF19	RTN4	TNFRSF19	COP	-1.16466482813971	1.21608431019586e-06	0.0002238246604497	1.43888509273529	0.8	IN-VIP	0.979700343184509	2.04794165079498e-08	6.66290719258643e-07	0.0925124138593674	0.120805369127517	-0.0924822424776005	6.18281863351904e-07	0.000112245475584479	0.765698730945587	0.460402684563758	RTN4^TNFRSF19
CALM1	OPRM1	CALM1	OPRM1	COP	-0.71310037944316	6.79834840024279e-07	0.0001459803686693	0.614436984062195	0.4	IN-VIP	0.897440530605559	0.0061415782736162	0.0309802704973621	0.132653683423996	0.147651006711409	0.0921700755811997	0.00307112905422811	0.0155631254330157	0.373545348644257	0.273825503355705	CALM1^OPRM1
NECTIN3	NECTIN1	NECTIN3	NECTIN1	Microglia	1.04180477842094	2.36906259092002e-05	0.0003667486848497	1.37961757183075	0.9	IN-PV	-0.86017467272926	1.44391109202379e-09	5.54342213220281e-08	0.149455681443214	0.228915662650602	0.0908150528458399	1.18460349101461e-05	0.000183402059535511	0.764536619186401	0.564457831325301	NECTIN3^NECTIN1
EFNB2	EPHA4	EFNB2	EPHA4	L5/L6	0.879768998616248	1.41088981571693e-05	0.0001923524508535	0.127219438552856	0.285714285714286	Microglia	-1.06138651498784	0.0024025224944262	0.0153231676462688	1.23259341716766	0.7	-0.0908087581857979	0.00120831569629169	0.00775776004856115	0.67990642786026	0.492857142857143	EFNB2^EPHA4
CALR	ITGA3	CALR	ITGA3	IN-PV	-0.777524562622101	4.5082457785349e-05	0.0004498536389682	0.0656082779169083	0.108433734939759	L5/L6	0.949062514700646	0.0001794987165229	0.001316607489441	0.238725423812866	0.428571428571428	0.0857689760392729	0.000112290587154124	0.0008832305642046	0.152166843414307	0.268502581755594	CALR^ITGA3
LGI3	FLOT1	LGI3	FLOT1	Microglia	-0.998302654582049	6.93524233392435e-05	0.0008952051640176	0.0884444415569305	0.4	IN-PV	1.16855571304396	1.09801524044408e-05	0.0001375150427456	0.211831986904144	0.349397590361446	0.0851265292309543	4.01662878718422e-05	0.0005163601033816	0.150138214230537	0.374698795180723	LGI3^FLOT1
LRRC4B	PTPRD	LRRC4B	PTPRD	OL	1.31907571450131	4.3053285689744e-15	2.30655218256798e-13	0.192783236503601	0.120212765957447	Astrocyte	-1.48660120457567	4.64392739175742e-07	8.92335029389766e-06	0.935852408409119	0.468416735028712	-0.0837627450371801	2.32196371740535e-07	4.46167526227644e-06	0.56431782245636	0.294314750493079	LRRC4B^PTPRD
TGFB2	ACVR1	TGFB2	ACVR1_TGFBR1_TGFBR2	L5/L6-CC	0.972923042246376	8.86674024982589e-05	0.0008220148834131	0.0730497241020203	0.1875	L5/L6	-1.13985091939497	0.0014915310114531	0.0140548820156734	0.407870203256607	0.571428571428571	-0.0834639385742967	0.000790099206975679	0.00743844844954325	0.240459963679314	0.379464285714286	TGFB2^ACVR1_TGFBR1_TGFBR2
TGFB2	ACVR1	TGFB2	ACVR1_TGFBR2	L5/L6-CC	0.972923042246376	8.86674024982589e-05	0.0008220148834131	0.0730497241020203	0.1875	L5/L6	-1.13985091939497	0.0014915310114531	0.0140548820156734	0.407870203256607	0.571428571428571	-0.0834639385742967	0.000790099206975679	0.00743844844954325	0.240459963679314	0.379464285714286	TGFB2^ACVR1_TGFBR2
GNAS	ADCY1	GNAS	ADCY1	OL	-0.910169533363726	3.7294718759945e-09	7.87902784398675e-08	0.252161651849747	0.151063829787234	OPC	0.746254492259592	0.0082574550574893	0.0339803984829359	0.234470427036285	0.157009345794392	-0.0819575205520669	0.00412872939348059	0.0169902386366072	0.243316039443016	0.154036587790813	GNAS^ADCY1
GAS6	TYRO3	GAS6	TYRO3	L5/L6	-0.919401746131577	0.0004213616190843	0.0034159813297487	0.197338402271271	0.357142857142857	L2/L3	0.75559054540623	0.0038575056873774	0.0137241069598957	0.393261075019836	0.53475935828877	-0.0819056003626738	0.00213943365323085	0.0085700441448222	0.295299738645554	0.445951107715814	GAS6^TYRO3
NECTIN3	NECTIN2	NECTIN3	NECTIN2	Astrocyte	-0.96552517480905	4.42815944698384e-19	6.5834125267275e-17	0.2989422082901	0.169811320754717	Microglia	1.12510052836969	0.0039760972040688	0.0227459800844839	0.0124931298196316	0.05	0.0797876767803176	0.0019880486020344	0.011372990042242	0.155717670917511	0.109905660377358	NECTIN3^NECTIN2
FBN1	ITGB1	FBN1	ITGB1	Astrocyte	-0.707498563607495	0.0102777635817365	0.0392753261975253	0.134580731391907	0.081214109926169	L5/L6	0.551832778907039	0.0041154924974621	0.0169511924291121	0.332327276468277	0.571428571428571	-0.0778328923502283	0.0071966280395993	0.0281132593133187	0.233454003930092	0.32632134067737	FBN1^ITGB1
LAMA2	DAG1	LAMA2	DAG1	IN-VIP	1.27056895619357	0.0005199013573593	0.0043880030657953	0.0839050188660622	0.0939597315436242	IN-PV	-1.11707720702464	2.95781187427634e-09	1.03961987705168e-07	0.187266647815704	0.240963855421687	0.0767458745844667	0.000259952157585587	0.0021940535138915	0.135585829615593	0.167461793482655	LAMA2^DAG1
NDP	LGR4	NDP	LGR4	L5/L6	-1.28961822181887	1.1421153088632e-05	0.0001312584499765	0.0407329089939594	0.0714285714285714	OL	1.15400753394159	0.0044332160610446	0.0160867690829222	0.206015512347221	0.124468085106383	-0.0678053439386407	0.00222231860706662	0.00810901376644935	0.123374208807945	0.0979483282674772	NDP^LGR4
TGFB2	ACVR1C	TGFB2	ACVR1C_TGFBR2	L5/L6-CC	0.972923042246376	8.86674024982589e-05	0.0008220148834131	0.0730497241020203	0.1875	IN-SV2C	-0.837705599806751	0.0002903197244466	0.0028583615450857	0.0366930849850178	0.0693069306930693	0.0676087212198124	0.000189493563472429	0.0018401882142494	0.0548714026808739	0.128403465346535	TGFB2^ACVR1C_TGFBR2
LGI3	FLOT1	LGI3	FLOT1	Microglia	-0.998302654582049	6.93524233392435e-05	0.0008952051640176	0.0884444415569305	0.4	OPC	1.13165341911714	4.4797437255118e-10	1.80902881785833e-08	0.0986151620745659	0.0672897196261682	0.0666753822675431	3.4676435656808e-05	0.000447611627152889	0.0935298055410385	0.233644859813084	LGI3^FLOT1
GAS6	TYRO3	GAS6	TYRO3	IN-SV2C	-0.886290694075862	9.15529048877239e-11	5.07008511972234e-09	0.0469549633562565	0.099009900990099	L2/L3	0.75559054540623	0.0038575056873774	0.0137241069598957	0.393261075019836	0.53475935828877	-0.065350074334816	0.00192875288946515	0.00686205601499041	0.220108017325401	0.316884629639434	GAS6^TYRO3
VEGFA	TYRO3	VEGFA	TYRO3	IN-VIP	-0.825615276735609	0.0012248178081111	0.0087876666319936	0.0780915468931198	0.087248322147651	L5/L6	0.955400242120989	0.0082941908669252	0.0482709586130914	0.151020050048828	0.285714285714286	0.0648924826926898	0.00475950433751815	0.0285293126225425	0.114555798470974	0.186481303930968	VEGFA^TYRO3
NECTIN3	NECTIN2	NECTIN3	NECTIN2	IN-PV	-0.997305809218408	0.0001609875156793	0.0023883385524786	0.555526494979858	0.602409638554217	Microglia	1.12510052836969	0.0039760972040688	0.0227459800844839	0.0124931298196316	0.05	0.0638973595756389	0.00206854235987405	0.0125671593184812	0.28400981426239	0.326204819277108	NECTIN3^NECTIN2
CALM1	INSR	CALM1	INSR	OPC	-0.555380509580018	0.0027021337022576	0.0138529588854021	0.427311509847641	0.274766355140187	OL	0.681907052194996	1.76241519876459e-05	0.000151663522088	0.674624443054199	0.370212765957447	0.0632632713074892	0.00135987892712262	0.00700231120374505	0.550967991352081	0.322489560548817	CALM1^INSR
VEGFA	TYRO3	VEGFA	TYRO3	IN-SV2C	-0.828932421094939	0.0002475253339908	0.0025028382527513	0.140957146883011	0.207920792079208	L5/L6	0.955400242120989	0.0082941908669252	0.0482709586130914	0.151020050048828	0.285714285714286	0.063233910513025	0.004270858100458	0.0253868984329213	0.145988598465919	0.246817538896747	VEGFA^TYRO3
SPP1	ITGA9	SPP1	ITGA9_ITGB1	IN-SV2C	-1.50747279970814	0.0016405206227398	0.0114577117307779	0.120850101113319	0.128712871287129	IN-VIP	1.38602700569969	1.29793203786639e-15	1.42961050606557e-13	0.0675252825021744	0.087248322147651	-0.0607228970042263	0.000820260311370549	0.00572885586546043	0.0941876918077469	0.10798059671739	SPP1^ITGA9_ITGB1
L1CAM	ERBB3	L1CAM	ERBB3	L5/L6	-0.83518678818632	9.56149497326062e-05	0.0010063288976267	0.0208519715815783	0.0714285714285714	OPC	0.713888647460449	0.0002611825860858	0.0020334613715007	0.294838219881058	0.196261682242991	-0.0606490703629355	0.000178398767909203	0.0015198951345637	0.157845094799995	0.133845126835781	L1CAM^ERBB3
EFNA5	EPHA7	EFNA5	EPHA7	L5/L6	0.628923966492392	0.0002552372645916	0.0022813622919399	2.10489869117737	1.0	L5/L6-CC	-0.747146862737781	0.010934000031326	0.0387011199248992	0.737493336200714	0.75	-0.0591114481226945	0.0055946186479588	0.0204912411084196	1.42119598388672	0.875	EFNA5^EPHA7
GAS6	TYRO3	GAS6	TYRO3	L4	-0.83917902501327	4.48273881355647e-05	0.0003906924003333	0.0730112046003342	0.126436781609195	L5/L6	0.955400242120989	0.0082941908669252	0.0482709586130914	0.151020050048828	0.285714285714286	0.0581106085538596	0.00416950912753038	0.0243308255067123	0.112015627324581	0.206075533661741	GAS6^TYRO3
L1CAM	ERBB3	L1CAM	ERBB3	L5/L6-CC	-0.829639290458065	5.95479854204522e-05	0.00055021029535	0.0247784964740276	0.0625	OPC	0.713888647460449	0.0002611825860858	0.0020334613715007	0.294838219881058	0.196261682242991	-0.0578753214988084	0.000160365285753126	0.00129183583342535	0.159808352589607	0.129380841121495	L1CAM^ERBB3
EFNB2	GRM5	EFNB2	GRM5	L5/L6	0.879768998616248	1.41088981571693e-05	0.0001923524508535	0.127219438552856	0.285714285714286	OL	-0.993350428262845	0.0002838167329326	0.0016101186038268	0.25052946805954	0.146808510638298	-0.0567907148232987	0.000148962815544885	0.00090123552734015	0.188874453306198	0.216261398176292	EFNB2^GRM5
CALM1	ADCYAP1R1	CALM1	ADCYAP1R1	COP	-0.71310037944316	6.79834840024279e-07	0.0001459803686693	0.614436984062195	0.4	L5/L6	0.605705322912591	0.0020893309037772	0.0098936903480241	0.0895027965307236	0.142857142857143	-0.0536975282652845	0.00104500536930861	0.0050198353583467	0.35196989774704	0.271428571428572	CALM1^ADCYAP1R1
TGFB2	TGFBR3	TGFB2	TGFBR3	L5/L6-CC	0.972923042246376	8.86674024982589e-05	0.0008220148834131	0.0730497241020203	0.1875	IN-PV	-0.86970827389405	1.21473247252591e-06	2.05506524356127e-05	0.209931775927544	0.265060240963855	0.0516073841761628	4.49410674853924e-05	0.000421282767924356	0.141490757465362	0.226280120481928	TGFB2^TGFBR3
RGMB	NEO1	RGMB	NEO1	L4	-1.22466893540623	7.73012537800956e-22	1.26177732241624e-19	0.084852397441864	0.149425287356322	Astrocyte	1.32549883863393	2.8323734624387e-06	4.32781565513514e-05	1.25253856182098	0.593109105824446	0.0504149516138473	1.41618673121935e-06	2.16390782756758e-05	0.668695449829102	0.371267196590384	RGMB^NEO1
VEGFA	ITGA9	VEGFA	ITGA9	IN-PV	-0.965963928400929	5.31868475252075e-05	0.0009585301724317	0.182094380259514	0.27710843373494	IN-PV	0.870363148236889	0.0090932782357949	0.0339053873802202	0.435466140508652	0.493975903614458	-0.0478003900820199	0.00457323254166005	0.0174319587763259	0.308780252933502	0.385542168674699	VEGFA^ITGA9
GAS6	TYRO3	GAS6	TYRO3	L4	-0.83917902501327	4.48273881355647e-05	0.0003906924003333	0.0730112046003342	0.126436781609195	L2/L3	0.75559054540623	0.0038575056873774	0.0137241069598957	0.393261075019836	0.53475935828877	-0.04179423980352	0.00195116653775648	0.0070573996801145	0.233136147260666	0.330598069948983	GAS6^TYRO3
PTN	PTPRZ1	PTN	PTPRZ1	OL	2.24777290793383	2.38005466503985e-33	5.29030448631306e-31	0.893242835998535	0.454255319148936	IN-PV	-2.3308498053277	3.14132871514407e-06	9.30298240175587e-05	0.514193832874298	0.433734939759036	-0.0415384486969366	1.57066435757203e-06	4.65149120087794e-05	0.703718304634094	0.443995129453986	PTN^PTPRZ1
CALM1	INSR	CALM1	INSR	OL	-0.601271878903859	0.0017986749562097	0.0076323140810413	0.542771697044373	0.307446808510638	OL	0.681907052194996	1.76241519876459e-05	0.000151663522088	0.674624443054199	0.370212765957447	0.0403175866455687	0.000908149554098673	0.00389198880156465	0.608698070049286	0.338829787234043	CALM1^INSR
LGI3	FLOT1	LGI3	FLOT1	Microglia	-0.998302654582049	6.93524233392435e-05	0.0008952051640176	0.0884444415569305	0.4	IN-SST	0.918606855909584	0.002250081663299	0.0138640015026837	0.19282004237175	0.180645161290323	-0.0398478993362327	0.00115971704331912	0.00737960333335065	0.14063224196434	0.290322580645161	LGI3^FLOT1
TGFB2	TGFBR3	TGFB2	TGFBR3	L5/L6-CC	0.972923042246376	8.86674024982589e-05	0.0008220148834131	0.0730497241020203	0.1875	IN-SST	-0.894296656076724	0.0023358831775829	0.0142670287998667	0.158989205956459	0.161290322580645	0.039313193084826	0.00121227529004058	0.0075445218416399	0.11601946502924	0.174395161290323	TGFB2^TGFBR3
VEGFA	TYRO3	VEGFA	TYRO3	IN-SV2C	-0.828932421094939	0.0002475253339908	0.0025028382527513	0.140957146883011	0.207920792079208	L2/L3	0.75559054540623	0.0038575056873774	0.0137241069598957	0.393261075019836	0.53475935828877	-0.0366709378443546	0.0020525155106841	0.0081134726063235	0.267109096050263	0.371340075183989	VEGFA^TYRO3
GNAS	ADCY8	GNAS	ADCY8	OL	-0.910169533363726	3.7294718759945e-09	7.87902784398675e-08	0.252161651849747	0.151063829787234	IN-SST	0.982897997442355	4.12883713541755e-07	1.01421435202932e-05	0.724507987499237	0.587096774193548	0.0363642320393145	2.08306592708875e-07	5.11046689936654e-06	0.488334834575653	0.369080301990391	GNAS^ADCY8
VEGFA	TYRO3	VEGFA	TYRO3	IN-VIP	-0.825615276735609	0.0012248178081111	0.0087876666319936	0.0780915468931198	0.087248322147651	L2/L3	0.75559054540623	0.0038575056873774	0.0137241069598957	0.393261075019836	0.53475935828877	-0.0350123656646898	0.00254116174774425	0.0112558867959447	0.235676318407059	0.31100384021821	VEGFA^TYRO3
GAS6	TYRO3	GAS6	TYRO3	IN-SV2C	-0.886290694075862	9.15529048877239e-11	5.07008511972234e-09	0.0469549633562565	0.099009900990099	L5/L6	0.955400242120989	0.0082941908669252	0.0482709586130914	0.151020050048828	0.285714285714286	0.0345547740225636	0.00414709547923905	0.0241354818415883	0.0989875048398972	0.192362093352192	GAS6^TYRO3
RGMB	NEO1	RGMB	NEO1	IN-PV	-1.38694050711657	5.71126444807484e-07	1.0760613404663e-05	0.150600463151932	0.253012048192771	Astrocyte	1.32549883863393	2.8323734624387e-06	4.32781565513514e-05	1.25253856182098	0.593109105824446	-0.030720834241323	1.70174995362309e-06	2.70193849780072e-05	0.701569497585297	0.423060577008609	RGMB^NEO1
RSPO2	LGR5	RSPO2	LGR5	L5/L6	-1.54427241054716	0.0007195754689871	0.0049144478871219	0.619008719921112	0.642857142857143	IN-SST	1.60274873568983	0.0055291695603472	0.0279353776862281	0.106819279491901	0.103225806451613	0.029238162571339	0.00312437251466715	0.016424912786675	0.362913995981216	0.373041474654378	RSPO2^LGR5
SLIT3	ROBO2	SLIT3	ROBO2	IN-PV	1.00045612735238	1.78988641416102e-07	3.91089222283886e-06	0.0904642343521118	0.072289156626506	OL	-0.942468507102072	0.0030170612178615	0.011787299380329	1.09328162670135	0.569148936170213	0.0289938101251542	0.00150862010325146	0.00589560513627592	0.591872930526733	0.320719046398359	SLIT3^ROBO2
RTN4	LINGO1	RTN4	LINGO1	COP	-1.16466482813971	1.21608431019586e-06	0.0002238246604497	1.43888509273529	0.8	Microglia	1.21902538841308	1.8198609037159e-10	1.0639732879278e-08	0.471408426761627	0.7	0.0271802801366845	6.08133148143115e-07	0.00011191765009129	0.955146789550781	0.75	RTN4^LINGO1
BSG	SLC16A7	BSG	SLC16A7	Astrocyte	1.75051652821071	8.77901304099808e-06	0.0001146959189346	0.236934185028076	0.142739950779327	Microglia	-1.80377341036196	0.0019594215543601	0.0130736475786059	0.749876856803894	0.75	-0.0266284410756229	0.000984100283700549	0.00659417174877025	0.493405520915985	0.446369975389664	BSG^SLC16A7
SPON1	APP	SPON1	APP	L5/L6	0.589533223063801	2.48837665287391e-06	4.37348810533298e-05	0.27470326423645	0.285714285714286	L2/L3	-0.536486840352307	0.0072628702665375	0.0229570821495011	1.62186634540558	0.978609625668449	0.0265231913557473	0.00363267932159519	0.0115004085152772	0.948284804821014	0.632161955691367	SPON1^APP
CALM1	ADCYAP1R1	CALM1	ADCYAP1R1	OPC	-0.555380509580018	0.0027021337022576	0.0138529588854021	0.427311509847641	0.274766355140187	L5/L6	0.605705322912591	0.0020893309037772	0.0098936903480241	0.0895027965307236	0.142857142857143	0.0251624066662864	0.0023957323030174	0.0118733246167131	0.258407145738602	0.208811748998665	CALM1^ADCYAP1R1
TNFSF13B	TFRC	TNFSF13B	TFRC	Microglia	1.1457964621166	0.0019360393785284	0.012954334916314	0.190470919013023	0.55	OL	-1.09560177192189	0.0037176116421221	0.0138979741725712	0.108162850141525	0.0680851063829787	0.0250973450973566	0.00282682551032525	0.0134261545444426	0.149316877126694	0.309042553191489	TNFSF13B^TFRC
NECTIN3	NECTIN2	NECTIN3	NECTIN2	IN-VIP	-1.07582740854082	3.42872372799758e-11	1.87779769503334e-09	0.322003930807114	0.308724832214765	Microglia	1.12510052836969	0.0039760972040688	0.0227459800844839	0.0124931298196316	0.05	0.0246365599144319	0.00198804861917802	0.0113729909811408	0.167248532176018	0.179362416107382	NECTIN3^NECTIN2
SPP1	ITGA9	SPP1	ITGA9_ITGB1	L4	-1.43259748189647	0.0010423876948217	0.0055229871555918	0.129423677921295	0.172413793103448	IN-VIP	1.38602700569969	1.29793203786639e-15	1.42961050606557e-13	0.0675252825021744	0.087248322147651	-0.0232852380983886	0.000521193847411499	0.00276149357786738	0.0984744802117348	0.12983105762555	SPP1^ITGA9_ITGB1
TF	TFRC	TF	TFRC	OPC	1.1407515836247	0.0032535870689893	0.0161571375150299	0.152509540319443	0.104672897196262	OL	-1.09560177192189	0.0037176116421221	0.0138979741725712	0.108162850141525	0.0680851063829787	0.0225749058514068	0.0034855993555557	0.0150275558438005	0.130336195230484	0.0863790017896202	TF^TFRC
VEGFA	ITGA9	VEGFA	ITGA9	IN-VIP	-0.825615276735609	0.0012248178081111	0.0087876666319936	0.0780915468931198	0.087248322147651	IN-PV	0.870363148236889	0.0090932782357949	0.0339053873802202	0.435466140508652	0.493975903614458	0.0223739357506397	0.005159048021953	0.0213465270061069	0.256778836250305	0.290612112881054	VEGFA^ITGA9
VEGFA	ITGA9	VEGFA	ITGA9	IN-SV2C	-0.828932421094939	0.0002475253339908	0.0025028382527513	0.140957146883011	0.207920792079208	IN-PV	0.870363148236889	0.0090932782357949	0.0339053873802202	0.435466140508652	0.493975903614458	0.0207153635709749	0.00467040178489285	0.0182041128164857	0.288211643695831	0.350948347846833	VEGFA^ITGA9
CNTN6	PTPRG	CNTN6	PTPRG	OPC	-1.08872980914989	0.0002147125772378	0.0017318388473079	0.341534793376923	0.218691588785047	L5/L6-CC	1.0473846437392	0.0002246013678914	0.0017507572280415	1.7971715927124	0.9375	-0.020672582705346	0.0002196569725646	0.0017412980376747	1.06935322284699	0.578095794392523	CNTN6^PTPRG
CNTN4	PTPRG	CNTN4	PTPRG	OL	-1.00652972729984	0.0001952975525727	0.0011741696084545	0.281292408704758	0.168085106382979	L5/L6-CC	1.0473846437392	0.0002246013678914	0.0017507572280415	1.7971715927124	0.9375	0.0204274582196817	0.00020994946023205	0.001462463418248	1.03923201560974	0.552792553191489	CNTN4^PTPRG
GAS6	TYRO3	GAS6	TYRO3	L5/L6	-0.919401746131577	0.0004213616190843	0.0034159813297487	0.197338402271271	0.357142857142857	L5/L6	0.955400242120989	0.0082941908669252	0.0482709586130914	0.151020050048828	0.285714285714286	0.0179992479947058	0.00435777624300475	0.02584346997142	0.174179226160049	0.321428571428571	GAS6^TYRO3
LGI3	FLOT1	LGI3	FLOT1	Microglia	-0.998302654582049	6.93524233392435e-05	0.0008952051640176	0.0884444415569305	0.4	IN-VIP	0.96599976528786	0.0031783949543531	0.0186448184826022	0.191698521375656	0.241610738255034	-0.0161514446470944	0.00162387368884617	0.0097700118233099	0.140071481466293	0.320805369127517	LGI3^FLOT1
CALM1	INSR	CALM1	INSR	COP	-0.71310037944316	6.79834840024279e-07	0.0001459803686693	0.614436984062195	0.4	OL	0.681907052194996	1.76241519876459e-05	0.000151663522088	0.674624443054199	0.370212765957447	-0.0155966636240817	9.15199341383508e-06	0.00014882194537865	0.644530713558197	0.385106382978723	CALM1^INSR
CALR	ITGA3	CALR	ITGA3	L2/L3	-0.921850339211954	8.78708567241501e-05	0.0005775377044244	0.0363563150167465	0.0695187165775401	L5/L6	0.949062514700646	0.0001794987165229	0.001316607489441	0.238725423812866	0.428571428571428	0.0136060877443463	0.000133684786623525	0.0009470725969327	0.137540876865387	0.249045072574484	CALR^ITGA3
NRG3	ERBB3	NRG3	ERBB3	OL	-0.690744511624254	0.0173159869268847	0.0489580826590433	1.04430603981018	0.523404255319149	OPC	0.713888647460449	0.0002611825860858	0.0020334613715007	0.294838219881058	0.196261682242991	0.0115720679180973	0.00878858475648525	0.025495772015272	0.669572114944458	0.35983296878107	NRG3^ERBB3
PDGFC	PDGFRB	PDGFC	PDGFRB	IN-VIP	-0.859129433187827	0.000244812715969	0.0023706913104347	0.0545327886939049	0.0671140939597315	Astrocyte	0.876106770027347	0.0006469582097054	0.0043105151505663	0.26660230755806	0.155865463494668	0.00848866841975998	0.0004458854628372	0.0033406032305005	0.160567551851273	0.1114897787272	PDGFC^PDGFRB
NAMPT	INSR	NAMPT	INSR	OL	-0.6662390847245	2.46276180145089e-05	0.0002022286928622	0.114636659622192	0.074468085106383	OL	0.681907052194996	1.76241519876459e-05	0.000151663522088	0.674624443054199	0.370212765957447	0.00783398373524813	2.11258850010774e-05	0.0001769461074751	0.394630551338196	0.222340425531915	NAMPT^INSR
TGFB2	ACVR1B	TGFB2	ACVR1B_TGFBR2	L5/L6-CC	0.972923042246376	8.86674024982589e-05	0.0008220148834131	0.0730497241020203	0.1875	L5/L6	-0.962127385129745	2.94222145062822e-13	2.85684879542147e-11	0.501847445964813	0.857142857142857	0.0053978285583155	4.43337013962405e-05	0.000411007455990794	0.287448585033417	0.522321428571429	TGFB2^ACVR1B_TGFBR2
VEGFA	TYRO3	VEGFA	TYRO3	IN-PV	-0.965963928400929	5.31868475252075e-05	0.0009585301724317	0.182094380259514	0.27710843373494	L5/L6	0.955400242120989	0.0082941908669252	0.0482709586130914	0.151020050048828	0.285714285714286	-0.00528184313996982	0.0041736888572252	0.0246147443927615	0.166557222604752	0.281411359724613	VEGFA^TYRO3
GAS6	TYRO3	GAS6	TYRO3	L2/L3	-0.745777644411199	0.0002876686531404	0.0015808476401081	0.0888239294290543	0.155080213903743	L2/L3	0.75559054540623	0.0038575056873774	0.0137241069598957	0.393261075019836	0.53475935828877	0.00490645049751559	0.0020725871702589	0.0076524773000019	0.241042494773865	0.344919786096257	GAS6^TYRO3
RGMB	NEO1	RGMB	NEO1	L5/L6	-1.31994491710974	2.15303864415765e-09	2.42565133130761e-07	0.0765096545219421	0.142857142857143	Astrocyte	1.32549883863393	2.8323734624387e-06	4.32781565513514e-05	1.25253856182098	0.593109105824446	0.00277696076209266	1.41726325054143e-06	2.17603608422411e-05	0.664524078369141	0.367983124340795	RGMB^NEO1
WNT5A	VANGL2	WNT5A	VANGL2	OPC	2.45675702004515	2.42703232898719e-21	4.55043796049089e-19	0.135859072208405	0.0934579439252336	L5/L6-CC	-2.45178157819517	0.0074109836542643	0.0284771111374205	0.0284584295004606	0.0625	0.00248772092498672	0.00370549182713215	0.0142385555687103	0.0821587517857552	0.0779789719626168	WNT5A^VANGL2
CALM1	ADCYAP1R1	CALM1	ADCYAP1R1	OL	-0.601271878903859	0.0017986749562097	0.0076323140810413	0.542771697044373	0.307446808510638	L5/L6	0.605705322912591	0.0020893309037772	0.0098936903480241	0.0895027965307236	0.142857142857143	0.0022167220043659	0.00194400292999345	0.0087630022145327	0.316137254238129	0.225151975683891	CALM1^ADCYAP1R1
TNXB	ITGA8	TNXB	ITGA8_ITGB1	IN-SV2C	1.74911681984032	5.79507930114006e-11	3.36511976332488e-09	0.0300374384969473	0.0594059405940594	OL	-1.75001727574989	7.7959384035858e-11	2.27497677380617e-09	0.161475524306297	0.0936170212765957	-0.000450227954784665	6.79550885236293e-11	2.82004826856552e-09	0.0957564786076546	0.0765114809353276	TNXB^ITGA8_ITGB1
