# Supplementary material for: Charting the human-specific properties of gene expression networks in the infant prefrontal cortex
Source: Sci Adv. 2026 Jun 3;12(23):eaea3316. doi: 10.1126/sciadv.aea3316 (PMC13232592; doi:10.1126/sciadv.aea3316)
Supplement: Supplementary file 2 — Data S1 [file sciadv.aea3316_data_s1.zip › csv_resubmission/4_LIANA___LIANA_baseline_conserved.csv]

source	target	lr	ligand_complex	receptor_complex
Mic-P2RY12	Mic-PTPRC	HLA-DRB5_LAG3	HLA-DRB5	LAG3
Mic-P2RY12	Mic-PTPRC	HLA-DRA_LAG3	HLA-DRA	LAG3
Mic-P2RY12	Mic-PTPRC	HLA-DPB1_LAG3	HLA-DPB1	LAG3
Mic-P2RY12	Mic-PTPRC	HLA-DPA1_LAG3	HLA-DPA1	LAG3
Mic-P2RY12	Mic-P2RY12	C3_C5AR2	C3	C5AR2
Mic-P2RY12	Mic-P2RY12	TREML4_SIGLEC8	TREML4	SIGLEC8
Mic-P2RY12	Mic-P2RY12	C1QA_CD93	C1QA	CD93
Mic-P2RY12	Mic-P2RY12	IL1B_ADRB2	IL1B	ADRB2
OL	OL	LAMA2_ITGA2_ITGB1	LAMA2	ITGA2_ITGB1
OL	IN-PV	PIGF_FLT1	PIGF	FLT1
Mic-PTPRC	Mic-PTPRC	CD48_CD244	CD48	CD244
Mic-PTPRC	Mic-P2RY12	CCL5_CCR1	CCL5	CCR1
Mic-PTPRC	Mic-P2RY12	CCL4_CCR1	CCL4	CCR1
OPC	OL	COL9A3_ITGA2_ITGB1	COL9A3	ITGA2_ITGB1
IN-VIP	OL	COL15A1_ITGA2_ITGB1	COL15A1	ITGA2_ITGB1
IN-VIP	Mic-P2RY12	VIP_ADRB2	VIP	ADRB2
IN-VIP	Mic-P2RY12	PTHLH_ADRB2	PTHLH	ADRB2
IN-VIP	L5/L6	VIP_RAMP3	VIP	RAMP3
IN-VIP	L5/L6	PTHLH_RAMP3	PTHLH	RAMP3
COP	OL	COL18A1_ITGA2_ITGB1	COL18A1	ITGA2_ITGB1
COP	OPC	BMP4_ACVR2A_BMPR1A	BMP4	ACVR2A_BMPR1A
COP	OPC	BMP4_BMPR1A_BMPR2	BMP4	BMPR1A_BMPR2
COP	OPC	BMP2_BMPR1A_BMPR2	BMP2	BMPR1A_BMPR2
COP	Progenitor	DLL3_NOTCH3	DLL3	NOTCH3
COP	L2/L3-BS	BMP4_ACVR2A_BMPR1B	BMP4	ACVR2A_BMPR1B
COP	COP	BMP8A_ACVR2B_BMPR1A	BMP8A	ACVR2B_BMPR1A
Astrocyte	OL	LAMA1_ITGA2_ITGB1	LAMA1	ITGA2_ITGB1
Astrocyte	OL	COL27A1_ITGA2_ITGB1	COL27A1	ITGA2_ITGB1
Astrocyte	Mic-P2RY12	C5_C5AR2	C5	C5AR2
Progenitor	IN-SV2C	WNT3_RYK	WNT3	RYK
Progenitor	L2/L3-BS	FRAS1_FREM2_NPNT_ITGA8_ITGB1	FRAS1_FREM2_NPNT	ITGA8_ITGB1
Progenitor	L2/L3-BS	WNT3_FZD3_LRP6	WNT3	FZD3_LRP6
Progenitor	Astrocyte	WNT3_FZD6_LRP5	WNT3	FZD6_LRP5
Progenitor	Astrocyte	WNT3_FZD6_LRP6	WNT3	FZD6_LRP6
Progenitor	Astrocyte	WNT2B_FZD6_LRP6	WNT2B	FZD6_LRP6
Progenitor	Astrocyte	WNT2B_FZD6_LRP5	WNT2B	FZD6_LRP5
Progenitor	L5/L6-CC	WNT2B_FZD4_LRP6	WNT2B	FZD4_LRP6
Progenitor	L5/L6	COL6A1_GP6	COL6A1	GP6
L5/L6-CC	L2/L3-BS	EGF_CAV1	EGF	CAV1
L5/L6-CC	OL	EGF_LRP2	EGF	LRP2
L5/L6-CC	OL	EGF_RHBDL2	EGF	RHBDL2
L5/L6-CC	Mic-P2RY12	CCN4_ITGA5	CCN4	ITGA5
L5/L6-CC	Mic-P2RY12	EGF_ADRB2	EGF	ADRB2
L5/L6-CC	Mic-P2RY12	TNFSF12_TNFRSF25	TNFSF12	TNFRSF25
L5/L6-CC	Astrocyte	EGF_PLD2	EGF	PLD2
L5/L6-CC	Astrocyte	AGRN_DAG1	AGRN	DAG1
IN-PV	OL	COL4A1_ITGA2_ITGB1	COL4A1	ITGA2_ITGB1
IN-PV	OL	COL24A1_ITGA2_ITGB1	COL24A1	ITGA2_ITGB1
IN-PV	OL	COL4A2_ITGA2_ITGB1	COL4A2	ITGA2_ITGB1
IN-PV	L2/L3	IL16_KCNJ4	IL16	KCNJ4
L2/L3	Mic-PTPRC	PLG_IGF2R	PLG	IGF2R
L2/L3	Mic-PTPRC	PLG_F2R	PLG	F2R
L2/L3	L2/L3-BS	WNT10B_FZD4_LRP5	WNT10B	FZD4_LRP5
L2/L3	OL	COL26A1_ITGA2_ITGB1	COL26A1	ITGA2_ITGB1
L2/L3	Mic-P2RY12	ADCYAP1_ADRB2	ADCYAP1	ADRB2
L2/L3	Mic-P2RY12	IGSF10_MILR1	IGSF10	MILR1
L2/L3	L5/L6	ADCYAP1_RAMP3	ADCYAP1	RAMP3
L5/L6	Mic-PTPRC	ANGPTL1_ITGA1_ITGB1	ANGPTL1	ITGA1_ITGB1
L5/L6	OL	LCN2_LRP2	LCN2	LRP2
L5/L6	IN-PV	PTDSS1_JMJD6	PTDSS1	JMJD6
L5/L6	OPC	ANGPTL1_TEK	ANGPTL1	TEK
IN-SST	Astrocyte	WNT7A_FZD6_LRP5	WNT7A	FZD6_LRP5
IN-SST	OL	COL19A1_ITGA2_ITGB1	COL19A1	ITGA2_ITGB1
