# Supplementary material for: Charting the human-specific properties of gene expression networks in the infant prefrontal cortex
Source: Sci Adv. 2026 Jun 3;12(23):eaea3316. doi: 10.1126/sciadv.aea3316 (PMC13232592; doi:10.1126/sciadv.aea3316)
Supplement: Supplementary file 2 — Data S1 [file sciadv.aea3316_data_s1.zip › csv_resubmission/7_EVOxPD___pt_infant.csv]

baseMean_x	log2FoldChange_x	lfcSE_x	stat_x	pvalue_x	padj_x	CellType_x	Species_x	regulation_x	hsa_regulation	ptr_regulation_x	gene_celltype_x	celltype_regulation_x	celltype_regulation_hsa	celltype_regulation_ptr_x	species1_x	species2_x	ptvshg_FC	hsa_regulation_gene_celltype	ptr_regulation_gene_celltype	log2FoldChange_y	lfcSE_y	stat_y	pvalue_y	padj_y	Species_y	regulation_y	rhe_regulation	celltype_regulation_y	celltype_regulation_rhe	species2_y	rmvspt_FC	rhe_regulation_gene_celltype	regulation_gene_celltype	cell_type_broad	cell_type_broad_regulation	cell_type_broad_regulation_lower	evoFC	gene	lineage_x	Geneid	Cluster	avg_log2FC	pct.1	pct.2	p_val	p_val_adj	pd_regulation	cell_type_y	pd_merge
126.318090035777	-1.36246373554305	0.153502261574472	-8.87585447646348	6.93985340717862e-19	1.4930191473937e-17	L2/L3	Human	DOWN	human_down	chimp_up	PER3_L2/L3	DOWN_PER3_L2/L3	human_DOWN_PER3_L2/L3	chimp_UP_PER3_L2/L3	hg	pt	1.36246373554305	human_down_PER3_L2/L3	chimp_up_PER3_L2/L3	1.40656271409638	0.131744582553667	10.6764368358251	1.31211684858747e-26	1.92228747405845e-25	Chimp	UP	macaque_down	UP_PER3_L2/L3	macaque_DOWN_PER3_L2/L3	rm	-1.40656271409638	macaque_down_PER3_L2/L3	up_PER3_L2/L3	Exc	chimp_up_PER3_Exc	chimp_up_per3_exc	1.38451322481971	PER3	Neur	ENSG00000049246	C9	-0.5753469	0.081	0.265	1.72353e-21	5.17714e-17	PD_down	Neur	both
302.757758509085	-0.870488781417787	0.100818893765432	-8.6341830276683	5.91482310042318e-18	1.19530528960482e-16	L2/L3	Human	DOWN	human_down	chimp_up	MAN1C1_L2/L3	DOWN_MAN1C1_L2/L3	human_DOWN_MAN1C1_L2/L3	chimp_UP_MAN1C1_L2/L3	hg	pt	0.870488781417787	human_down_MAN1C1_L2/L3	chimp_up_MAN1C1_L2/L3	0.590136738652942	0.0846014306211858	6.97549360950357	3.04798736147014e-12	1.82725922404433e-11	Chimp	UP	macaque_down	UP_MAN1C1_L2/L3	macaque_DOWN_MAN1C1_L2/L3	rm	-0.590136738652942	macaque_down_MAN1C1_L2/L3	up_MAN1C1_L2/L3	Exc	chimp_up_MAN1C1_Exc	chimp_up_man1c1_exc	0.730312760035364	MAN1C1	Neur	ENSG00000117643	C9	-0.528740869	0.057	0.206	3.85893e-20	1.15915e-15	PD_down	Neur	both
23.2614864143938	-0.743872515144035	0.311358661420969	-2.38911778380975	0.0168888868998712	0.0455626940205484	L2/L3	Human	DOWN	human_down	chimp_up	ECHDC2_L2/L3	DOWN_ECHDC2_L2/L3	human_DOWN_ECHDC2_L2/L3	chimp_UP_ECHDC2_L2/L3	hg	pt	0.743872515144035	human_down_ECHDC2_L2/L3	chimp_up_ECHDC2_L2/L3	1.93685694714112	0.340805059828722	5.6831813122567	1.32211971544687e-08	5.61347444556315e-08	Chimp	UP	macaque_down	UP_ECHDC2_L2/L3	macaque_DOWN_ECHDC2_L2/L3	rm	-1.93685694714112	macaque_down_ECHDC2_L2/L3	up_ECHDC2_L2/L3	Exc	chimp_up_ECHDC2_Exc	chimp_up_echdc2_exc	1.34036473114258	ECHDC2	Neur	ENSG00000121310	C9	-0.562275892	0.038	0.169	3.94043e-20	1.18363e-15	PD_down	Neur	both
233.814066502198	-0.572031596153911	0.103687802684655	-5.51686487072763	3.45100576128084e-08	2.91163713251273e-07	L2/L3	Human	DOWN	human_down	chimp_up	HS2ST1_L2/L3	DOWN_HS2ST1_L2/L3	human_DOWN_HS2ST1_L2/L3	chimp_UP_HS2ST1_L2/L3	hg	pt	0.572031596153911	human_down_HS2ST1_L2/L3	chimp_up_HS2ST1_L2/L3	0.918967397528955	0.0958262350921079	9.58993533081672	8.81402400343023e-22	1.01788312086125e-20	Chimp	UP	macaque_down	UP_HS2ST1_L2/L3	macaque_DOWN_HS2ST1_L2/L3	rm	-0.918967397528955	macaque_down_HS2ST1_L2/L3	up_HS2ST1_L2/L3	Exc	chimp_up_HS2ST1_Exc	chimp_up_hs2st1_exc	0.745499496841433	HS2ST1	Neur	ENSG00000153936	C9	-0.419377511	0.034	0.116	1.86147e-13	5.5915e-09	PD_down	Neur	both
553.065399225852	-0.722192112222344	0.0734282384746277	-9.83534573653008	7.92947747268554e-23	2.12099052544936e-21	L2/L3	Human	DOWN	human_down	chimp_up	ENSA_L2/L3	DOWN_ENSA_L2/L3	human_DOWN_ENSA_L2/L3	chimp_UP_ENSA_L2/L3	hg	pt	0.722192112222344	human_down_ENSA_L2/L3	chimp_up_ENSA_L2/L3	1.50495753199847	0.0734645686854193	20.4854878879479	2.90063502627924e-93	2.86886043512e-91	Chimp	UP	macaque_down	UP_ENSA_L2/L3	macaque_DOWN_ENSA_L2/L3	rm	-1.50495753199847	macaque_down_ENSA_L2/L3	up_ENSA_L2/L3	Exc	chimp_up_ENSA_Exc	chimp_up_ensa_exc	1.11357482211041	ENSA	Neur	ENSG00000143420	C7_2	-0.415885117	0.128	0.26	9.33566e-14	2.80424e-09	PD_down	Neur	both
553.065399225852	-0.722192112222344	0.0734282384746277	-9.83534573653008	7.92947747268554e-23	2.12099052544936e-21	L2/L3	Human	DOWN	human_down	chimp_up	ENSA_L2/L3	DOWN_ENSA_L2/L3	human_DOWN_ENSA_L2/L3	chimp_UP_ENSA_L2/L3	hg	pt	0.722192112222344	human_down_ENSA_L2/L3	chimp_up_ENSA_L2/L3	1.50495753199847	0.0734645686854193	20.4854878879479	2.90063502627924e-93	2.86886043512e-91	Chimp	UP	macaque_down	UP_ENSA_L2/L3	macaque_DOWN_ENSA_L2/L3	rm	-1.50495753199847	macaque_down_ENSA_L2/L3	up_ENSA_L2/L3	Exc	chimp_up_ENSA_Exc	chimp_up_ensa_exc	1.11357482211041	ENSA	Neur	ENSG00000143420	C9	-0.53182432	0.088	0.24	6.24058e-17	1.87455e-12	PD_down	Neur	both
129.80400723942	1.35595326427523	0.135850096597376	9.98124622828883	1.84139293501247e-23	5.06717227310629e-22	L2/L3	Human	UP	human_up	chimp_down	MLLT11_L2/L3	UP_MLLT11_L2/L3	human_UP_MLLT11_L2/L3	chimp_DOWN_MLLT11_L2/L3	hg	pt	-1.35595326427523	human_up_MLLT11_L2/L3	chimp_down_MLLT11_L2/L3	-0.521106352799767	0.136778132284048	-3.80986597855849	0.0001390421436524	0.0003441856532111	Chimp	DOWN	macaque_up	DOWN_MLLT11_L2/L3	macaque_UP_MLLT11_L2/L3	rm	0.521106352799767	macaque_up_MLLT11_L2/L3	down_MLLT11_L2/L3	Exc	chimp_down_MLLT11_Exc	chimp_down_mllt11_exc	-0.9385298085375	MLLT11	Neur	ENSG00000213190	C7_2	-0.601307493	0.195	0.367	7.96005e-20	2.39104e-15	PD_down	Neur	both
129.80400723942	1.35595326427523	0.135850096597376	9.98124622828883	1.84139293501247e-23	5.06717227310629e-22	L2/L3	Human	UP	human_up	chimp_down	MLLT11_L2/L3	UP_MLLT11_L2/L3	human_UP_MLLT11_L2/L3	chimp_DOWN_MLLT11_L2/L3	hg	pt	-1.35595326427523	human_up_MLLT11_L2/L3	chimp_down_MLLT11_L2/L3	-0.521106352799767	0.136778132284048	-3.80986597855849	0.0001390421436524	0.0003441856532111	Chimp	DOWN	macaque_up	DOWN_MLLT11_L2/L3	macaque_UP_MLLT11_L2/L3	rm	0.521106352799767	macaque_up_MLLT11_L2/L3	down_MLLT11_L2/L3	Exc	chimp_down_MLLT11_Exc	chimp_down_mllt11_exc	-0.9385298085375	MLLT11	Neur	ENSG00000213190	C6_1	-0.633631985	0.104	0.188	2.67431e-11	8.03309e-07	PD_down	Neur	both
113.406315446695	0.566814688317113	0.154168701979589	3.67658727769632	0.0002363750071593	0.0010669631045807	L2/L3	Human	UP	human_up	chimp_down	PFDN2_L2/L3	UP_PFDN2_L2/L3	human_UP_PFDN2_L2/L3	chimp_DOWN_PFDN2_L2/L3	hg	pt	-0.566814688317113	human_up_PFDN2_L2/L3	chimp_down_PFDN2_L2/L3	-0.502596290970374	0.1408490544819	-3.56833272909873	0.0003592600964647	0.0008333323919165	Chimp	DOWN	macaque_up	DOWN_PFDN2_L2/L3	macaque_UP_PFDN2_L2/L3	rm	0.502596290970374	macaque_up_PFDN2_L2/L3	down_PFDN2_L2/L3	Exc	chimp_down_PFDN2_Exc	chimp_down_pfdn2_exc	-0.534705489643744	PFDN2	Neur	ENSG00000143256	C7_2	-0.31855473	0.118	0.198	9.30977e-09	0.000279647	PD_down	Neur	both
210.011476410246	0.747406406230891	0.116989205190672	6.38867838287085	1.67325557122512e-10	1.8339915376135e-09	L2/L3	Human	UP	human_up	chimp_down	MIA3_L2/L3	UP_MIA3_L2/L3	human_UP_MIA3_L2/L3	chimp_DOWN_MIA3_L2/L3	hg	pt	-0.747406406230891	human_up_MIA3_L2/L3	chimp_down_MIA3_L2/L3	-1.18612597131534	0.101082075655271	-11.7342858625151	8.50410643335285e-32	1.54030304669756e-30	Chimp	DOWN	macaque_up	DOWN_MIA3_L2/L3	macaque_UP_MIA3_L2/L3	rm	1.18612597131534	macaque_up_MIA3_L2/L3	down_MIA3_L2/L3	Exc	chimp_down_MIA3_Exc	chimp_down_mia3_exc	-0.966766188773113	MIA3	Neur	ENSG00000154305	C7_2	-0.2735754	0.057	0.115	7.55413e-08	0.002269109	PD_down	Neur	both
555.450623135053	-1.29132281219369	0.0905421893659238	-14.2621116325654	3.76875649890066e-46	2.79944760612598e-44	L2/L3	Human	DOWN	human_down	chimp_up	SUSD4_L2/L3	DOWN_SUSD4_L2/L3	human_DOWN_SUSD4_L2/L3	chimp_UP_SUSD4_L2/L3	hg	pt	1.29132281219369	human_down_SUSD4_L2/L3	chimp_up_SUSD4_L2/L3	0.960355105996987	0.0789241885011002	12.1680707047574	4.59822604974797e-34	9.04317789783767e-33	Chimp	UP	macaque_down	UP_SUSD4_L2/L3	macaque_DOWN_SUSD4_L2/L3	rm	-0.960355105996987	macaque_down_SUSD4_L2/L3	up_SUSD4_L2/L3	Exc	chimp_up_SUSD4_Exc	chimp_up_susd4_exc	1.12583895909534	SUSD4	Neur	ENSG00000143502	C9	-0.265151764	0.028	0.1	4.42017e-12	1.32773e-07	PD_down	Neur	both
43.1182454949058	-1.7063282768686	0.289670703571511	-5.89057939180709	3.84843926787478e-09	3.64094811457671e-08	L2/L3	Human	DOWN	human_down	chimp_up	ITPKB_L2/L3	DOWN_ITPKB_L2/L3	human_DOWN_ITPKB_L2/L3	chimp_UP_ITPKB_L2/L3	hg	pt	1.7063282768686	human_down_ITPKB_L2/L3	chimp_up_ITPKB_L2/L3	0.817531646140838	0.204747470236265	3.99287788609773	6.52761890179518e-05	0.0001698420741656	Chimp	UP	macaque_down	UP_ITPKB_L2/L3	macaque_DOWN_ITPKB_L2/L3	rm	-0.817531646140838	macaque_down_ITPKB_L2/L3	up_ITPKB_L2/L3	Exc	chimp_up_ITPKB_Exc	chimp_up_itpkb_exc	1.26192996150472	ITPKB	Neur	ENSG00000143772	C7_2	0.742956505	0.11	0.047	3.39327e-14	1.01927e-09	PD_up	Neur	both
43.1182454949058	-1.7063282768686	0.289670703571511	-5.89057939180709	3.84843926787478e-09	3.64094811457671e-08	L2/L3	Human	DOWN	human_down	chimp_up	ITPKB_L2/L3	DOWN_ITPKB_L2/L3	human_DOWN_ITPKB_L2/L3	chimp_UP_ITPKB_L2/L3	hg	pt	1.7063282768686	human_down_ITPKB_L2/L3	chimp_up_ITPKB_L2/L3	0.817531646140838	0.204747470236265	3.99287788609773	6.52761890179518e-05	0.0001698420741656	Chimp	UP	macaque_down	UP_ITPKB_L2/L3	macaque_DOWN_ITPKB_L2/L3	rm	-0.817531646140838	macaque_down_ITPKB_L2/L3	up_ITPKB_L2/L3	Exc	chimp_up_ITPKB_Exc	chimp_up_itpkb_exc	1.26192996150472	ITPKB	Neur	ENSG00000143772	C9	0.450686025	0.147	0.141	1.14866e-06	0.034503581	PD_up	Neur	both
430.61974583986	-0.819713581064786	0.106287213752411	-7.71225015808817	1.23618518382172e-14	1.96103922342627e-13	L2/L3	Human	DOWN	human_down	chimp_up	SLC35F3_L2/L3	DOWN_SLC35F3_L2/L3	human_DOWN_SLC35F3_L2/L3	chimp_UP_SLC35F3_L2/L3	hg	pt	0.819713581064786	human_down_SLC35F3_L2/L3	chimp_up_SLC35F3_L2/L3	1.26282405890194	0.102781818557957	12.2864537387986	1.07102230157819e-34	2.15252003207569e-33	Chimp	UP	macaque_down	UP_SLC35F3_L2/L3	macaque_DOWN_SLC35F3_L2/L3	rm	-1.26282405890194	macaque_down_SLC35F3_L2/L3	up_SLC35F3_L2/L3	Exc	chimp_up_SLC35F3_Exc	chimp_up_slc35f3_exc	1.04126881998336	SLC35F3	Neur	ENSG00000183780	C9	-0.690425429	0.117	0.383	1.32964e-40	3.99396e-36	PD_down	Neur	both
430.61974583986	-0.819713581064786	0.106287213752411	-7.71225015808817	1.23618518382172e-14	1.96103922342627e-13	L2/L3	Human	DOWN	human_down	chimp_up	SLC35F3_L2/L3	DOWN_SLC35F3_L2/L3	human_DOWN_SLC35F3_L2/L3	chimp_UP_SLC35F3_L2/L3	hg	pt	0.819713581064786	human_down_SLC35F3_L2/L3	chimp_up_SLC35F3_L2/L3	1.26282405890194	0.102781818557957	12.2864537387986	1.07102230157819e-34	2.15252003207569e-33	Chimp	UP	macaque_down	UP_SLC35F3_L2/L3	macaque_DOWN_SLC35F3_L2/L3	rm	-1.26282405890194	macaque_down_SLC35F3_L2/L3	up_SLC35F3_L2/L3	Exc	chimp_up_SLC35F3_Exc	chimp_up_slc35f3_exc	1.04126881998336	SLC35F3	Neur	ENSG00000183780	C6_1	0.291426246	0.322	0.2	1.28401e-20	3.85691e-16	PD_up	Neur	both
1941.9357903275	-0.508427174809695	0.0399081605382749	-12.7399300782624	3.54712584822757e-37	1.78877651433439e-35	L2/L3	Human	DOWN	human_down	chimp_up	LINC00486_L2/L3	DOWN_LINC00486_L2/L3	human_DOWN_LINC00486_L2/L3	chimp_UP_LINC00486_L2/L3	hg	pt	0.508427174809695	human_down_LINC00486_L2/L3	chimp_up_LINC00486_L2/L3	0.899041419401501	0.0377476022888796	23.8171794998051	2.21701854829153e-125	4.19403604103786e-123	Chimp	UP	macaque_down	UP_LINC00486_L2/L3	macaque_DOWN_LINC00486_L2/L3	rm	-0.899041419401501	macaque_down_LINC00486_L2/L3	up_LINC00486_L2/L3	Exc	chimp_up_LINC00486_Exc	chimp_up_linc00486_exc	0.703734297105598	LINC00486	Neur	ENSG00000230876	C7_0	-0.460998295	0.842	0.876	1.58024e-25	4.74673e-21	PD_down	Neur	both
1941.9357903275	-0.508427174809695	0.0399081605382749	-12.7399300782624	3.54712584822757e-37	1.78877651433439e-35	L2/L3	Human	DOWN	human_down	chimp_up	LINC00486_L2/L3	DOWN_LINC00486_L2/L3	human_DOWN_LINC00486_L2/L3	chimp_UP_LINC00486_L2/L3	hg	pt	0.508427174809695	human_down_LINC00486_L2/L3	chimp_up_LINC00486_L2/L3	0.899041419401501	0.0377476022888796	23.8171794998051	2.21701854829153e-125	4.19403604103786e-123	Chimp	UP	macaque_down	UP_LINC00486_L2/L3	macaque_DOWN_LINC00486_L2/L3	rm	-0.899041419401501	macaque_down_LINC00486_L2/L3	up_LINC00486_L2/L3	Exc	chimp_up_LINC00486_Exc	chimp_up_linc00486_exc	0.703734297105598	LINC00486	Neur	ENSG00000230876	C7_2	0.58755035	0.857	0.86	1.42435e-06	0.042784521	PD_up	Neur	both
1941.9357903275	-0.508427174809695	0.0399081605382749	-12.7399300782624	3.54712584822757e-37	1.78877651433439e-35	L2/L3	Human	DOWN	human_down	chimp_up	LINC00486_L2/L3	DOWN_LINC00486_L2/L3	human_DOWN_LINC00486_L2/L3	chimp_UP_LINC00486_L2/L3	hg	pt	0.508427174809695	human_down_LINC00486_L2/L3	chimp_up_LINC00486_L2/L3	0.899041419401501	0.0377476022888796	23.8171794998051	2.21701854829153e-125	4.19403604103786e-123	Chimp	UP	macaque_down	UP_LINC00486_L2/L3	macaque_DOWN_LINC00486_L2/L3	rm	-0.899041419401501	macaque_down_LINC00486_L2/L3	up_LINC00486_L2/L3	Exc	chimp_up_LINC00486_Exc	chimp_up_linc00486_exc	0.703734297105598	LINC00486	Neur	ENSG00000230876	C9	0.618733063	0.862	0.911	6.56971e-10	1.97341e-05	PD_up	Neur	both
1941.9357903275	-0.508427174809695	0.0399081605382749	-12.7399300782624	3.54712584822757e-37	1.78877651433439e-35	L2/L3	Human	DOWN	human_down	chimp_up	LINC00486_L2/L3	DOWN_LINC00486_L2/L3	human_DOWN_LINC00486_L2/L3	chimp_UP_LINC00486_L2/L3	hg	pt	0.508427174809695	human_down_LINC00486_L2/L3	chimp_up_LINC00486_L2/L3	0.899041419401501	0.0377476022888796	23.8171794998051	2.21701854829153e-125	4.19403604103786e-123	Chimp	UP	macaque_down	UP_LINC00486_L2/L3	macaque_DOWN_LINC00486_L2/L3	rm	-0.899041419401501	macaque_down_LINC00486_L2/L3	up_LINC00486_L2/L3	Exc	chimp_up_LINC00486_Exc	chimp_up_linc00486_exc	0.703734297105598	LINC00486	Neur	ENSG00000230876	C6_0	0.391108807	0.904	0.898	2.69259e-08	0.000808801	PD_up	Neur	both
293.604360500166	-0.889110117355704	0.0996932348823339	-8.91845989755578	4.72817287789448e-19	1.02422006961838e-17	L2/L3	Human	DOWN	human_down	chimp_up	TMEM178A_L2/L3	DOWN_TMEM178A_L2/L3	human_DOWN_TMEM178A_L2/L3	chimp_UP_TMEM178A_L2/L3	hg	pt	0.889110117355704	human_down_TMEM178A_L2/L3	chimp_up_TMEM178A_L2/L3	0.599014595044558	0.0824410738481043	7.26597273766991	3.70363283443853e-13	2.40217121746059e-12	Chimp	UP	macaque_down	UP_TMEM178A_L2/L3	macaque_DOWN_TMEM178A_L2/L3	rm	-0.599014595044558	macaque_down_TMEM178A_L2/L3	up_TMEM178A_L2/L3	Exc	chimp_up_TMEM178A_Exc	chimp_up_tmem178a_exc	0.744062356200131	TMEM178A	Neur	ENSG00000152154	C9	-0.880375106	0.094	0.379	4.68511e-42	1.40731e-37	PD_down	Neur	both
816.454662673327	-0.927338767202955	0.0679891898839382	-13.6395031149214	2.33143697718609e-42	1.46880529562723e-40	L2/L3	Human	DOWN	human_down	chimp_up	EML6_L2/L3	DOWN_EML6_L2/L3	human_DOWN_EML6_L2/L3	chimp_UP_EML6_L2/L3	hg	pt	0.927338767202955	human_down_EML6_L2/L3	chimp_up_EML6_L2/L3	1.37596208300211	0.0650189665129809	21.1624723799231	2.11819484124881e-99	2.40425201123841e-97	Chimp	UP	macaque_down	UP_EML6_L2/L3	macaque_DOWN_EML6_L2/L3	rm	-1.37596208300211	macaque_down_EML6_L2/L3	up_EML6_L2/L3	Exc	chimp_up_EML6_Exc	chimp_up_eml6_exc	1.15165042510253	EML6	Neur	ENSG00000214595	C6_1	-0.267800011	0.276	0.265	8.78846e-09	0.000263988	PD_down	Neur	both
160.009419646416	1.65825842900941	0.116071847062802	14.2864826482186	2.65693980844453e-46	1.98701141388673e-44	L2/L3	Human	UP	human_up	chimp_down	RPS27A_L2/L3	UP_RPS27A_L2/L3	human_UP_RPS27A_L2/L3	chimp_DOWN_RPS27A_L2/L3	hg	pt	-1.65825842900941	human_up_RPS27A_L2/L3	chimp_down_RPS27A_L2/L3	-0.542776647262649	0.121378131280972	-4.47178286182542	7.75701694753981e-06	2.32427725910194e-05	Chimp	DOWN	macaque_up	DOWN_RPS27A_L2/L3	macaque_UP_RPS27A_L2/L3	rm	0.542776647262649	macaque_up_RPS27A_L2/L3	down_RPS27A_L2/L3	Exc	chimp_down_RPS27A_Exc	chimp_down_rps27a_exc	-1.10051753813603	RPS27A	Neur	ENSG00000143947	C7_2	0.46062925	0.135	0.11	1.54101e-08	0.000462889	PD_up	Neur	both
160.009419646416	1.65825842900941	0.116071847062802	14.2864826482186	2.65693980844453e-46	1.98701141388673e-44	L2/L3	Human	UP	human_up	chimp_down	RPS27A_L2/L3	UP_RPS27A_L2/L3	human_UP_RPS27A_L2/L3	chimp_DOWN_RPS27A_L2/L3	hg	pt	-1.65825842900941	human_up_RPS27A_L2/L3	chimp_down_RPS27A_L2/L3	-0.542776647262649	0.121378131280972	-4.47178286182542	7.75701694753981e-06	2.32427725910194e-05	Chimp	DOWN	macaque_up	DOWN_RPS27A_L2/L3	macaque_UP_RPS27A_L2/L3	rm	0.542776647262649	macaque_up_RPS27A_L2/L3	down_RPS27A_L2/L3	Exc	chimp_down_RPS27A_Exc	chimp_down_rps27a_exc	-1.10051753813603	RPS27A	Neur	ENSG00000143947	C7_3	0.463321156	0.22	0.156	3.50354e-08	0.001052393	PD_up	Neur	both
609.736520528053	-0.643687648470952	0.0678117872268047	-9.49226786071957	2.26061607001142e-21	5.53498502576182e-20	L2/L3	Human	DOWN	human_down	chimp_up	XPO1_L2/L3	DOWN_XPO1_L2/L3	human_DOWN_XPO1_L2/L3	chimp_UP_XPO1_L2/L3	hg	pt	0.643687648470952	human_down_XPO1_L2/L3	chimp_up_XPO1_L2/L3	0.919975023113809	0.0623760865877323	14.7488416385317	3.12990730379855e-49	1.0081685201803e-47	Chimp	UP	macaque_down	UP_XPO1_L2/L3	macaque_DOWN_XPO1_L2/L3	rm	-0.919975023113809	macaque_down_XPO1_L2/L3	up_XPO1_L2/L3	Exc	chimp_up_XPO1_Exc	chimp_up_xpo1_exc	0.781831335792381	XPO1	Neur	ENSG00000082898	C9	0.271610368	0.126	0.189	1.05444e-06	0.031673393	PD_up	Neur	both
248.890293517238	1.86527381595329	0.100393517058113	18.5796241690942	4.69783612930888e-77	8.4665018832061e-75	L2/L3	Human	UP	human_up	chimp_down	TMSB10_L2/L3	UP_TMSB10_L2/L3	human_UP_TMSB10_L2/L3	chimp_DOWN_TMSB10_L2/L3	hg	pt	-1.86527381595329	human_up_TMSB10_L2/L3	chimp_down_TMSB10_L2/L3	-0.880210237940264	0.102720425121541	-8.56898943806723	1.04397109147885e-17	9.35492290845484e-17	Chimp	DOWN	macaque_up	DOWN_TMSB10_L2/L3	macaque_UP_TMSB10_L2/L3	rm	0.880210237940264	macaque_up_TMSB10_L2/L3	down_TMSB10_L2/L3	Exc	chimp_down_TMSB10_Exc	chimp_down_tmsb10_exc	-1.37274202694678	TMSB10	Neur	ENSG00000034510	C7_3	0.49709296	0.231	0.167	2.35859e-08	0.000708474	PD_up	Neur	both
324.834808650891	-0.729613834671146	0.0875269881219919	-8.3358727442356	7.69286238859324e-17	1.430989554467e-15	L2/L3	Human	DOWN	human_down	chimp_up	AC079447.1_L2/L3	DOWN_AC079447.1_L2/L3	human_DOWN_AC079447.1_L2/L3	chimp_UP_AC079447.1_L2/L3	hg	pt	0.729613834671146	human_down_AC079447.1_L2/L3	chimp_up_AC079447.1_L2/L3	3.07374014072646	0.122915480881265	25.0069406936271	5.13799985379888e-138	1.16637490014429e-135	Chimp	UP	macaque_down	UP_AC079447.1_L2/L3	macaque_DOWN_AC079447.1_L2/L3	rm	-3.07374014072646	macaque_down_AC079447.1_L2/L3	up_AC079447.1_L2/L3	Exc	chimp_up_AC079447.1_Exc	chimp_up_ac079447.1_exc	1.9016769876988	AC079447.1	Neur	ENSG00000241962	C9	-0.369554268	0.061	0.183	7.2183e-17	2.16823e-12	PD_down	Neur	both
297.328229176297	1.69117921447369	0.0928270196448028	18.2186094193791	3.67372796605967e-74	5.9433855996299e-72	L2/L3	Human	UP	human_up	chimp_down	EPB41L5_L2/L3	UP_EPB41L5_L2/L3	human_UP_EPB41L5_L2/L3	chimp_DOWN_EPB41L5_L2/L3	hg	pt	-1.69117921447369	human_up_EPB41L5_L2/L3	chimp_down_EPB41L5_L2/L3	-0.540736956061198	0.0967806315002776	-5.58724351844767	2.30702116870423e-08	9.52540387618812e-08	Chimp	DOWN	macaque_up	DOWN_EPB41L5_L2/L3	macaque_UP_EPB41L5_L2/L3	rm	0.540736956061198	macaque_up_EPB41L5_L2/L3	down_EPB41L5_L2/L3	Exc	chimp_down_EPB41L5_Exc	chimp_down_epb41l5_exc	-1.11595808526745	EPB41L5	Neur	ENSG00000115109	C9	-0.352507546	0.076	0.227	3.63904e-21	1.0931e-16	PD_down	Neur	both
341.451121511323	-0.579089029322208	0.0868270694418664	-6.66945266084245	2.56759182236159e-11	3.05981796196555e-10	L2/L3	Human	DOWN	human_down	chimp_up	TTC21B_L2/L3	DOWN_TTC21B_L2/L3	human_DOWN_TTC21B_L2/L3	chimp_UP_TTC21B_L2/L3	hg	pt	0.579089029322208	human_down_TTC21B_L2/L3	chimp_up_TTC21B_L2/L3	0.912296928088645	0.0801911669070316	11.3765264090283	5.47367431944505e-30	9.18159754245546e-29	Chimp	UP	macaque_down	UP_TTC21B_L2/L3	macaque_DOWN_TTC21B_L2/L3	rm	-0.912296928088645	macaque_down_TTC21B_L2/L3	up_TTC21B_L2/L3	Exc	chimp_up_TTC21B_Exc	chimp_up_ttc21b_exc	0.745692978705427	TTC21B	Neur	ENSG00000123607	C9	-0.306451687	0.06	0.184	6.89913e-16	2.07236e-11	PD_down	Neur	both
1326.25997989598	-0.734083062537045	0.0481608788841078	-15.2423103470248	1.85203881125908e-52	1.74767284734564e-50	L2/L3	Human	DOWN	human_down	chimp_up	AC007563.2_L2/L3	DOWN_AC007563.2_L2/L3	human_DOWN_AC007563.2_L2/L3	chimp_UP_AC007563.2_L2/L3	hg	pt	0.734083062537045	human_down_AC007563.2_L2/L3	chimp_up_AC007563.2_L2/L3	1.7401247219406	0.0499460196732185	34.8401080471618	6.01158003527973e-266	1.02351444086377e-262	Chimp	UP	macaque_down	UP_AC007563.2_L2/L3	macaque_DOWN_AC007563.2_L2/L3	rm	-1.7401247219406	macaque_down_AC007563.2_L2/L3	up_AC007563.2_L2/L3	Exc	chimp_up_AC007563.2_Exc	chimp_up_ac007563.2_exc	1.23710389223882	AC007563.2	Neur	ENSG00000236886	C9	-0.75006811	0.043	0.181	4.7894e-23	1.43864e-18	PD_down	Neur	both
172.805187718163	0.584333509406339	0.126278488524296	4.62734006587285	3.70392059642466e-06	2.3353791538618e-05	L2/L3	Human	UP	human_up	chimp_down	SLC4A3_L2/L3	UP_SLC4A3_L2/L3	human_UP_SLC4A3_L2/L3	chimp_DOWN_SLC4A3_L2/L3	hg	pt	-0.584333509406339	human_up_SLC4A3_L2/L3	chimp_down_SLC4A3_L2/L3	-1.00529850888813	0.108122204498924	-9.29779885220652	1.43383177374869e-20	1.54227500717841e-19	Chimp	DOWN	macaque_up	DOWN_SLC4A3_L2/L3	macaque_UP_SLC4A3_L2/L3	rm	1.00529850888813	macaque_up_SLC4A3_L2/L3	down_SLC4A3_L2/L3	Exc	chimp_down_SLC4A3_Exc	chimp_down_slc4a3_exc	-0.794816009147237	SLC4A3	Neur	ENSG00000114923	C7_2	0.302190545	0.176	0.188	7.15314e-08	0.002148659	PD_up	Neur	both
188.864984990287	-0.81462006669456	0.124069663940375	-6.56582794554877	5.1744536025529e-11	5.94102931380316e-10	L2/L3	Human	DOWN	human_down	chimp_up	SGPP2_L2/L3	DOWN_SGPP2_L2/L3	human_DOWN_SGPP2_L2/L3	chimp_UP_SGPP2_L2/L3	hg	pt	0.81462006669456	human_down_SGPP2_L2/L3	chimp_up_SGPP2_L2/L3	1.34625983335198	0.118937381974754	11.3190639561727	1.05593346218883e-29	1.75517642989769e-28	Chimp	UP	macaque_down	UP_SGPP2_L2/L3	macaque_DOWN_SGPP2_L2/L3	rm	-1.34625983335198	macaque_down_SGPP2_L2/L3	up_SGPP2_L2/L3	Exc	chimp_up_SGPP2_Exc	chimp_up_sgpp2_exc	1.08043995002327	SGPP2	Neur	ENSG00000163082	C9	-0.454121532	0.028	0.132	2.11563e-18	6.35493e-14	PD_down	Neur	both
149.691971569813	1.53752432003181	0.134565569660055	11.4258374108323	3.10646507990922e-30	1.24185177658116e-28	L2/L3	Human	UP	human_up	chimp_down	SCG2_L2/L3	UP_SCG2_L2/L3	human_UP_SCG2_L2/L3	chimp_DOWN_SCG2_L2/L3	hg	pt	-1.53752432003181	human_up_SCG2_L2/L3	chimp_down_SCG2_L2/L3	-0.750293090524424	0.134670906303486	-5.57130794704544	2.52833972772538e-08	1.04013644718782e-07	Chimp	DOWN	macaque_up	DOWN_SCG2_L2/L3	macaque_UP_SCG2_L2/L3	rm	0.750293090524424	macaque_up_SCG2_L2/L3	down_SCG2_L2/L3	Exc	chimp_down_SCG2_Exc	chimp_down_scg2_exc	-1.14390870527812	SCG2	Neur	ENSG00000171951	C7_2	-0.702506756	0.215	0.459	1.4476e-24	4.34831e-20	PD_down	Neur	both
149.691971569813	1.53752432003181	0.134565569660055	11.4258374108323	3.10646507990922e-30	1.24185177658116e-28	L2/L3	Human	UP	human_up	chimp_down	SCG2_L2/L3	UP_SCG2_L2/L3	human_UP_SCG2_L2/L3	chimp_DOWN_SCG2_L2/L3	hg	pt	-1.53752432003181	human_up_SCG2_L2/L3	chimp_down_SCG2_L2/L3	-0.750293090524424	0.134670906303486	-5.57130794704544	2.52833972772538e-08	1.04013644718782e-07	Chimp	DOWN	macaque_up	DOWN_SCG2_L2/L3	macaque_UP_SCG2_L2/L3	rm	0.750293090524424	macaque_up_SCG2_L2/L3	down_SCG2_L2/L3	Exc	chimp_down_SCG2_Exc	chimp_down_scg2_exc	-1.14390870527812	SCG2	Neur	ENSG00000171951	C6_1	-0.853699556	0.102	0.207	3.25223e-16	9.76905e-12	PD_down	Neur	both
417.201854069738	-1.58369780595155	0.0861784585009174	-18.3769567650678	2.00929442419972e-75	3.37239362632667e-73	L2/L3	Human	DOWN	human_down	chimp_up	SNED1_L2/L3	DOWN_SNED1_L2/L3	human_DOWN_SNED1_L2/L3	chimp_UP_SNED1_L2/L3	hg	pt	1.58369780595155	human_down_SNED1_L2/L3	chimp_up_SNED1_L2/L3	4.42742282174852	0.14518745555773	30.4945272629842	3.0797591573652e-204	1.79046681158432e-201	Chimp	UP	macaque_down	UP_SNED1_L2/L3	macaque_DOWN_SNED1_L2/L3	rm	-4.42742282174852	macaque_down_SNED1_L2/L3	up_SNED1_L2/L3	Exc	chimp_up_SNED1_Exc	chimp_up_sned1_exc	3.00556031385004	SNED1	Neur	ENSG00000162804	C9	-0.396268507	0.033	0.122	7.69332e-15	2.31092e-10	PD_down	Neur	both
179.043330906854	-0.851164569551377	0.146229503169658	-5.8207444537635	5.85860868616087e-09	5.43974785399574e-08	L2/L3	Human	DOWN	human_down	chimp_up	LINC01266_L2/L3	DOWN_LINC01266_L2/L3	human_DOWN_LINC01266_L2/L3	chimp_UP_LINC01266_L2/L3	hg	pt	0.851164569551377	human_down_LINC01266_L2/L3	chimp_up_LINC01266_L2/L3	2.95858156320325	0.18016680042025	16.4213470867118	1.34546195925779e-60	5.90615676995738e-59	Chimp	UP	macaque_down	UP_LINC01266_L2/L3	macaque_DOWN_LINC01266_L2/L3	rm	-2.95858156320325	macaque_down_LINC01266_L2/L3	up_LINC01266_L2/L3	Exc	chimp_up_LINC01266_Exc	chimp_up_linc01266_exc	1.90487306637732	LINC01266	Neur	ENSG00000224957	C9	-1.303809698	0.057	0.29	1.32981e-17	3.99448e-13	PD_down	Neur	both
952.197266278526	-0.507095690132617	0.058214776320339	-8.7107728000571	3.01810051689589e-18	6.2543804019783e-17	L2/L3	Human	DOWN	human_down	chimp_up	ANKRD28_L2/L3	DOWN_ANKRD28_L2/L3	human_DOWN_ANKRD28_L2/L3	chimp_UP_ANKRD28_L2/L3	hg	pt	0.507095690132617	human_down_ANKRD28_L2/L3	chimp_up_ANKRD28_L2/L3	0.838130828188282	0.0547550815407627	15.3069049411301	6.87589425612046e-53	2.47200325020946e-51	Chimp	UP	macaque_down	UP_ANKRD28_L2/L3	macaque_DOWN_ANKRD28_L2/L3	rm	-0.838130828188282	macaque_down_ANKRD28_L2/L3	up_ANKRD28_L2/L3	Exc	chimp_up_ANKRD28_Exc	chimp_up_ankrd28_exc	0.67261325916045	ANKRD28	Neur	ENSG00000206560	C9	-0.406273143	0.135	0.334	2.32161e-22	6.97365e-18	PD_down	Neur	both
124.803700708815	1.27403342443129	0.161791496594045	7.87453884321247	3.42001944976962e-15	5.65808635380622e-14	L2/L3	Human	UP	human_up	chimp_down	FRMD4B_L2/L3	UP_FRMD4B_L2/L3	human_UP_FRMD4B_L2/L3	chimp_DOWN_FRMD4B_L2/L3	hg	pt	-1.27403342443129	human_up_FRMD4B_L2/L3	chimp_down_FRMD4B_L2/L3	-0.816169483047486	0.157128277535497	-5.19428772369189	2.05505106890486e-07	7.57917333721433e-07	Chimp	DOWN	macaque_up	DOWN_FRMD4B_L2/L3	macaque_UP_FRMD4B_L2/L3	rm	0.816169483047486	macaque_up_FRMD4B_L2/L3	down_FRMD4B_L2/L3	Exc	chimp_down_FRMD4B_Exc	chimp_down_frmd4b_exc	-1.04510145373939	FRMD4B	Neur	ENSG00000114541	C9	1.092382507	0.216	0.108	1.71973e-11	5.16572e-07	PD_up	Neur	both
759.893632298879	0.676826942265776	0.0649084875738737	10.427402756773	1.85900248290659e-25	5.66905514447535e-24	L2/L3	Human	UP	human_up	chimp_down	EPHB1_L2/L3	UP_EPHB1_L2/L3	human_UP_EPHB1_L2/L3	chimp_DOWN_EPHB1_L2/L3	hg	pt	-0.676826942265776	human_up_EPHB1_L2/L3	chimp_down_EPHB1_L2/L3	-0.603817761248897	0.0603747607674631	-10.0011619685672	1.50619233434881e-23	1.91169331637584e-22	Chimp	DOWN	macaque_up	DOWN_EPHB1_L2/L3	macaque_UP_EPHB1_L2/L3	rm	0.603817761248897	macaque_up_EPHB1_L2/L3	down_EPHB1_L2/L3	Exc	chimp_down_EPHB1_Exc	chimp_down_ephb1_exc	-0.640322351757337	EPHB1	Neur	ENSG00000154928	C9	-1.086320998	0.149	0.537	8.46859e-69	2.54379e-64	PD_down	Neur	both
336.412447909108	-1.37455603463291	0.111645968797442	-12.3117390572941	7.83172344608362e-35	3.68728272824498e-33	L2/L3	Human	DOWN	human_down	chimp_up	SLC9A9_L2/L3	DOWN_SLC9A9_L2/L3	human_DOWN_SLC9A9_L2/L3	chimp_UP_SLC9A9_L2/L3	hg	pt	1.37455603463291	human_down_SLC9A9_L2/L3	chimp_up_SLC9A9_L2/L3	1.32950387809222	0.0993719210712987	13.3790698998192	8.01439724045418e-41	2.01085444866806e-39	Chimp	UP	macaque_down	UP_SLC9A9_L2/L3	macaque_DOWN_SLC9A9_L2/L3	rm	-1.32950387809222	macaque_down_SLC9A9_L2/L3	up_SLC9A9_L2/L3	Exc	chimp_up_SLC9A9_Exc	chimp_up_slc9a9_exc	1.35202995636257	SLC9A9	Neur	ENSG00000181804	C9	0.925009808	0.15	0.072	3.41986e-13	1.02726e-08	PD_up	Neur	both
2423.37873983568	-0.534162866662253	0.0802788048107376	-6.65384677713596	2.85529931722062e-11	3.37161472007142e-10	L2/L3	Human	DOWN	human_down	chimp_up	PEX5L_L2/L3	DOWN_PEX5L_L2/L3	human_DOWN_PEX5L_L2/L3	chimp_UP_PEX5L_L2/L3	hg	pt	0.534162866662253	human_down_PEX5L_L2/L3	chimp_up_PEX5L_L2/L3	0.531765645423989	0.0786549917850911	6.76073613836146	1.37292362944462e-11	7.81212882106514e-11	Chimp	UP	macaque_down	UP_PEX5L_L2/L3	macaque_DOWN_PEX5L_L2/L3	rm	-0.531765645423989	macaque_down_PEX5L_L2/L3	up_PEX5L_L2/L3	Exc	chimp_up_PEX5L_Exc	chimp_up_pex5l_exc	0.532964256043121	PEX5L	Neur	ENSG00000114757	C7_1	0.600017904	0.322	0.178	1.63734e-10	4.91824e-06	PD_up	Neur	both
2423.37873983568	-0.534162866662253	0.0802788048107376	-6.65384677713596	2.85529931722062e-11	3.37161472007142e-10	L2/L3	Human	DOWN	human_down	chimp_up	PEX5L_L2/L3	DOWN_PEX5L_L2/L3	human_DOWN_PEX5L_L2/L3	chimp_UP_PEX5L_L2/L3	hg	pt	0.534162866662253	human_down_PEX5L_L2/L3	chimp_up_PEX5L_L2/L3	0.531765645423989	0.0786549917850911	6.76073613836146	1.37292362944462e-11	7.81212882106514e-11	Chimp	UP	macaque_down	UP_PEX5L_L2/L3	macaque_DOWN_PEX5L_L2/L3	rm	-0.531765645423989	macaque_down_PEX5L_L2/L3	up_PEX5L_L2/L3	Exc	chimp_up_PEX5L_Exc	chimp_up_pex5l_exc	0.532964256043121	PEX5L	Neur	ENSG00000114757	C7_2	0.468443268	0.27	0.287	1.03538e-10	3.11007e-06	PD_up	Neur	both
2423.37873983568	-0.534162866662253	0.0802788048107376	-6.65384677713596	2.85529931722062e-11	3.37161472007142e-10	L2/L3	Human	DOWN	human_down	chimp_up	PEX5L_L2/L3	DOWN_PEX5L_L2/L3	human_DOWN_PEX5L_L2/L3	chimp_UP_PEX5L_L2/L3	hg	pt	0.534162866662253	human_down_PEX5L_L2/L3	chimp_up_PEX5L_L2/L3	0.531765645423989	0.0786549917850911	6.76073613836146	1.37292362944462e-11	7.81212882106514e-11	Chimp	UP	macaque_down	UP_PEX5L_L2/L3	macaque_DOWN_PEX5L_L2/L3	rm	-0.531765645423989	macaque_down_PEX5L_L2/L3	up_PEX5L_L2/L3	Exc	chimp_up_PEX5L_Exc	chimp_up_pex5l_exc	0.532964256043121	PEX5L	Neur	ENSG00000114757	C9	1.591722147	0.339	0.17	5.51335e-39	1.6561e-34	PD_up	Neur	both
2423.37873983568	-0.534162866662253	0.0802788048107376	-6.65384677713596	2.85529931722062e-11	3.37161472007142e-10	L2/L3	Human	DOWN	human_down	chimp_up	PEX5L_L2/L3	DOWN_PEX5L_L2/L3	human_DOWN_PEX5L_L2/L3	chimp_UP_PEX5L_L2/L3	hg	pt	0.534162866662253	human_down_PEX5L_L2/L3	chimp_up_PEX5L_L2/L3	0.531765645423989	0.0786549917850911	6.76073613836146	1.37292362944462e-11	7.81212882106514e-11	Chimp	UP	macaque_down	UP_PEX5L_L2/L3	macaque_DOWN_PEX5L_L2/L3	rm	-0.531765645423989	macaque_down_PEX5L_L2/L3	up_PEX5L_L2/L3	Exc	chimp_up_PEX5L_Exc	chimp_up_pex5l_exc	0.532964256043121	PEX5L	Neur	ENSG00000114757	C6_0	0.546161928	0.418	0.272	2.89869e-27	8.70707e-23	PD_up	Neur	both
2423.37873983568	-0.534162866662253	0.0802788048107376	-6.65384677713596	2.85529931722062e-11	3.37161472007142e-10	L2/L3	Human	DOWN	human_down	chimp_up	PEX5L_L2/L3	DOWN_PEX5L_L2/L3	human_DOWN_PEX5L_L2/L3	chimp_UP_PEX5L_L2/L3	hg	pt	0.534162866662253	human_down_PEX5L_L2/L3	chimp_up_PEX5L_L2/L3	0.531765645423989	0.0786549917850911	6.76073613836146	1.37292362944462e-11	7.81212882106514e-11	Chimp	UP	macaque_down	UP_PEX5L_L2/L3	macaque_DOWN_PEX5L_L2/L3	rm	-0.531765645423989	macaque_down_PEX5L_L2/L3	up_PEX5L_L2/L3	Exc	chimp_up_PEX5L_Exc	chimp_up_pex5l_exc	0.532964256043121	PEX5L	Neur	ENSG00000114757	C6_1	0.285358081	0.412	0.305	5.84242e-11	1.75495e-06	PD_up	Neur	both
71.0337702458398	0.784101288727201	0.190616034007645	4.11351171379294	3.89685257525003e-05	0.0002053693613902	L2/L3	Human	UP	human_up	chimp_down	CPLX1_L2/L3	UP_CPLX1_L2/L3	human_UP_CPLX1_L2/L3	chimp_DOWN_CPLX1_L2/L3	hg	pt	-0.784101288727201	human_up_CPLX1_L2/L3	chimp_down_CPLX1_L2/L3	-0.844866649809501	0.171088527865866	-4.93818411057859	7.8853380366175e-07	2.70713632058003e-06	Chimp	DOWN	macaque_up	DOWN_CPLX1_L2/L3	macaque_UP_CPLX1_L2/L3	rm	0.844866649809501	macaque_up_CPLX1_L2/L3	down_CPLX1_L2/L3	Exc	chimp_down_CPLX1_Exc	chimp_down_cplx1_exc	-0.814483969268351	CPLX1	Neur	ENSG00000168993	C7_2	-0.326735023	0.441	0.626	1.17426e-12	3.52723e-08	PD_down	Neur	both
110.016485500189	0.542874467960608	0.169061675478598	3.21110308663261	0.001322264920975	0.0049781915783352	L2/L3	Human	UP	human_up	chimp_down	CTBP1_L2/L3	UP_CTBP1_L2/L3	human_UP_CTBP1_L2/L3	chimp_DOWN_CTBP1_L2/L3	hg	pt	-0.542874467960608	human_up_CTBP1_L2/L3	chimp_down_CTBP1_L2/L3	-0.615309869288909	0.154195889579017	-3.9904427476557	6.59500679456845e-05	0.0001714083327394	Chimp	DOWN	macaque_up	DOWN_CTBP1_L2/L3	macaque_UP_CTBP1_L2/L3	rm	0.615309869288909	macaque_up_CTBP1_L2/L3	down_CTBP1_L2/L3	Exc	chimp_down_CTBP1_Exc	chimp_down_ctbp1_exc	-0.579092168624759	CTBP1	Neur	ENSG00000159692	C7_2	-0.48049152	0.185	0.346	1.48636e-16	4.46473e-12	PD_down	Neur	both
376.859762510632	-0.513489934031525	0.0864474370267313	-5.93990928698953	2.85179834308869e-09	2.73094469379317e-08	L2/L3	Human	DOWN	human_down	chimp_up	STX18-AS1_L2/L3	DOWN_STX18-AS1_L2/L3	human_DOWN_STX18-AS1_L2/L3	chimp_UP_STX18-AS1_L2/L3	hg	pt	0.513489934031525	human_down_STX18-AS1_L2/L3	chimp_up_STX18-AS1_L2/L3	2.89532198284506	0.116599254717937	24.8313935612117	4.10827896818366e-136	9.15186331641362e-134	Chimp	UP	macaque_down	UP_STX18-AS1_L2/L3	macaque_DOWN_STX18-AS1_L2/L3	rm	-2.89532198284506	macaque_down_STX18-AS1_L2/L3	up_STX18-AS1_L2/L3	Exc	chimp_up_STX18-AS1_Exc	chimp_up_stx18-as1_exc	1.70440595843829	STX18-AS1	Neur	ENSG00000247708	C9	-0.279504895	0.041	0.101	3.4494e-11	1.03613e-06	PD_down	Neur	both
41716.2027355075	-0.521677851525428	0.0318014226136668	-16.4042300202393	1.78373863457766e-60	2.19100901443905e-58	L2/L3	Human	DOWN	human_down	chimp_up	KCNIP4_L2/L3	DOWN_KCNIP4_L2/L3	human_DOWN_KCNIP4_L2/L3	chimp_UP_KCNIP4_L2/L3	hg	pt	0.521677851525428	human_down_KCNIP4_L2/L3	chimp_up_KCNIP4_L2/L3	1.1785956661919	0.0317601830457475	37.10922145802	1.99485762075337e-301	5.94367828103467e-298	Chimp	UP	macaque_down	UP_KCNIP4_L2/L3	macaque_DOWN_KCNIP4_L2/L3	rm	-1.1785956661919	macaque_down_KCNIP4_L2/L3	up_KCNIP4_L2/L3	Exc	chimp_up_KCNIP4_Exc	chimp_up_kcnip4_exc	0.850136758858663	KCNIP4	Neur	ENSG00000185774	C9	-1.356742724	0.552	0.892	1.4704e-102	4.41682e-98	PD_down	Neur	both
41716.2027355075	-0.521677851525428	0.0318014226136668	-16.4042300202393	1.78373863457766e-60	2.19100901443905e-58	L2/L3	Human	DOWN	human_down	chimp_up	KCNIP4_L2/L3	DOWN_KCNIP4_L2/L3	human_DOWN_KCNIP4_L2/L3	chimp_UP_KCNIP4_L2/L3	hg	pt	0.521677851525428	human_down_KCNIP4_L2/L3	chimp_up_KCNIP4_L2/L3	1.1785956661919	0.0317601830457475	37.10922145802	1.99485762075337e-301	5.94367828103467e-298	Chimp	UP	macaque_down	UP_KCNIP4_L2/L3	macaque_DOWN_KCNIP4_L2/L3	rm	-1.1785956661919	macaque_down_KCNIP4_L2/L3	up_KCNIP4_L2/L3	Exc	chimp_up_KCNIP4_Exc	chimp_up_kcnip4_exc	0.850136758858663	KCNIP4	Neur	ENSG00000185774	C6_0	-0.296990623	0.599	0.595	3.98618e-10	1.19737e-05	PD_down	Neur	both
41716.2027355075	-0.521677851525428	0.0318014226136668	-16.4042300202393	1.78373863457766e-60	2.19100901443905e-58	L2/L3	Human	DOWN	human_down	chimp_up	KCNIP4_L2/L3	DOWN_KCNIP4_L2/L3	human_DOWN_KCNIP4_L2/L3	chimp_UP_KCNIP4_L2/L3	hg	pt	0.521677851525428	human_down_KCNIP4_L2/L3	chimp_up_KCNIP4_L2/L3	1.1785956661919	0.0317601830457475	37.10922145802	1.99485762075337e-301	5.94367828103467e-298	Chimp	UP	macaque_down	UP_KCNIP4_L2/L3	macaque_DOWN_KCNIP4_L2/L3	rm	-1.1785956661919	macaque_down_KCNIP4_L2/L3	up_KCNIP4_L2/L3	Exc	chimp_up_KCNIP4_Exc	chimp_up_kcnip4_exc	0.850136758858663	KCNIP4	Neur	ENSG00000185774	C6_1	0.293270682	0.809	0.717	4.21286e-22	1.26546e-17	PD_up	Neur	both
41716.2027355075	-0.521677851525428	0.0318014226136668	-16.4042300202393	1.78373863457766e-60	2.19100901443905e-58	L2/L3	Human	DOWN	human_down	chimp_up	KCNIP4_L2/L3	DOWN_KCNIP4_L2/L3	human_DOWN_KCNIP4_L2/L3	chimp_UP_KCNIP4_L2/L3	hg	pt	0.521677851525428	human_down_KCNIP4_L2/L3	chimp_up_KCNIP4_L2/L3	1.1785956661919	0.0317601830457475	37.10922145802	1.99485762075337e-301	5.94367828103467e-298	Chimp	UP	macaque_down	UP_KCNIP4_L2/L3	macaque_DOWN_KCNIP4_L2/L3	rm	-1.1785956661919	macaque_down_KCNIP4_L2/L3	up_KCNIP4_L2/L3	Exc	chimp_up_KCNIP4_Exc	chimp_up_kcnip4_exc	0.850136758858663	KCNIP4	Neur	ENSG00000185774	C6_2	0.593381091	0.879	0.735	3.11002e-13	9.34187e-09	PD_up	Neur	both
199.162531130025	-0.718989868908029	0.146683452216013	-4.90164267370262	9.5038588510882e-07	6.60225417247634e-06	L2/L3	Human	DOWN	human_down	chimp_up	SEL1L3_L2/L3	DOWN_SEL1L3_L2/L3	human_DOWN_SEL1L3_L2/L3	chimp_UP_SEL1L3_L2/L3	hg	pt	0.718989868908029	human_down_SEL1L3_L2/L3	chimp_up_SEL1L3_L2/L3	0.511955334509593	0.131984871458397	3.8788940645441	0.0001049324357553	0.0002647580754381	Chimp	UP	macaque_down	UP_SEL1L3_L2/L3	macaque_DOWN_SEL1L3_L2/L3	rm	-0.511955334509593	macaque_down_SEL1L3_L2/L3	up_SEL1L3_L2/L3	Exc	chimp_up_SEL1L3_Exc	chimp_up_sel1l3_exc	0.615472601708811	SEL1L3	Neur	ENSG00000091490	C9	-1.193549954	0.057	0.333	6.86378e-48	2.06174e-43	PD_down	Neur	both
2484.75982780589	-0.890330428074858	0.0423665536936705	-21.0149363224668	4.78884056821302e-98	1.28405167772317e-95	L2/L3	Human	DOWN	human_down	chimp_up	LIMCH1_L2/L3	DOWN_LIMCH1_L2/L3	human_DOWN_LIMCH1_L2/L3	chimp_UP_LIMCH1_L2/L3	hg	pt	0.890330428074858	human_down_LIMCH1_L2/L3	chimp_up_LIMCH1_L2/L3	1.16278037756387	0.0400601319602633	29.0258748702392	3.10301354557078e-185	1.39553643155142e-182	Chimp	UP	macaque_down	UP_LIMCH1_L2/L3	macaque_DOWN_LIMCH1_L2/L3	rm	-1.16278037756387	macaque_down_LIMCH1_L2/L3	up_LIMCH1_L2/L3	Exc	chimp_up_LIMCH1_Exc	chimp_up_limch1_exc	1.02655540281937	LIMCH1	Neur	ENSG00000064042	C7_1	0.381953964	0.25	0.161	2.04793e-07	0.006151577	PD_up	Neur	both
2484.75982780589	-0.890330428074858	0.0423665536936705	-21.0149363224668	4.78884056821302e-98	1.28405167772317e-95	L2/L3	Human	DOWN	human_down	chimp_up	LIMCH1_L2/L3	DOWN_LIMCH1_L2/L3	human_DOWN_LIMCH1_L2/L3	chimp_UP_LIMCH1_L2/L3	hg	pt	0.890330428074858	human_down_LIMCH1_L2/L3	chimp_up_LIMCH1_L2/L3	1.16278037756387	0.0400601319602633	29.0258748702392	3.10301354557078e-185	1.39553643155142e-182	Chimp	UP	macaque_down	UP_LIMCH1_L2/L3	macaque_DOWN_LIMCH1_L2/L3	rm	-1.16278037756387	macaque_down_LIMCH1_L2/L3	up_LIMCH1_L2/L3	Exc	chimp_up_LIMCH1_Exc	chimp_up_limch1_exc	1.02655540281937	LIMCH1	Neur	ENSG00000064042	C7_2	0.866622542	0.186	0.121	2.81064e-14	8.4426e-10	PD_up	Neur	both
2484.75982780589	-0.890330428074858	0.0423665536936705	-21.0149363224668	4.78884056821302e-98	1.28405167772317e-95	L2/L3	Human	DOWN	human_down	chimp_up	LIMCH1_L2/L3	DOWN_LIMCH1_L2/L3	human_DOWN_LIMCH1_L2/L3	chimp_UP_LIMCH1_L2/L3	hg	pt	0.890330428074858	human_down_LIMCH1_L2/L3	chimp_up_LIMCH1_L2/L3	1.16278037756387	0.0400601319602633	29.0258748702392	3.10301354557078e-185	1.39553643155142e-182	Chimp	UP	macaque_down	UP_LIMCH1_L2/L3	macaque_DOWN_LIMCH1_L2/L3	rm	-1.16278037756387	macaque_down_LIMCH1_L2/L3	up_LIMCH1_L2/L3	Exc	chimp_up_LIMCH1_Exc	chimp_up_limch1_exc	1.02655540281937	LIMCH1	Neur	ENSG00000064042	C9	0.374619657	0.323	0.395	1.14712e-16	3.44571e-12	PD_up	Neur	both
281.364018489304	-0.574466345591254	0.0892722982117913	-6.43498999239808	1.23481465745938e-10	1.37051337069961e-09	L2/L3	Human	DOWN	human_down	chimp_up	CFAP299_L2/L3	DOWN_CFAP299_L2/L3	human_DOWN_CFAP299_L2/L3	chimp_UP_CFAP299_L2/L3	hg	pt	0.574466345591254	human_down_CFAP299_L2/L3	chimp_up_CFAP299_L2/L3	2.49489342400449	0.114325683689218	21.8226853625174	1.41312877793778e-105	1.754340497444e-103	Chimp	UP	macaque_down	UP_CFAP299_L2/L3	macaque_DOWN_CFAP299_L2/L3	rm	-2.49489342400449	macaque_down_CFAP299_L2/L3	up_CFAP299_L2/L3	Exc	chimp_up_CFAP299_Exc	chimp_up_cfap299_exc	1.53467988479787	CFAP299	Neur	ENSG00000197826	C9	-0.666102024	0.053	0.205	1.68452e-17	5.05998e-13	PD_down	Neur	both
639.771704773288	-0.506260422930127	0.0728452150061519	-6.94981026395998	3.65777823473703e-12	4.71416002621121e-11	L2/L3	Human	DOWN	human_down	chimp_up	PKD2_L2/L3	DOWN_PKD2_L2/L3	human_DOWN_PKD2_L2/L3	chimp_UP_PKD2_L2/L3	hg	pt	0.506260422930127	human_down_PKD2_L2/L3	chimp_up_PKD2_L2/L3	1.48040584382585	0.0747784432830433	19.797227367015	3.1453611935292e-87	2.76652507044141e-85	Chimp	UP	macaque_down	UP_PKD2_L2/L3	macaque_DOWN_PKD2_L2/L3	rm	-1.48040584382585	macaque_down_PKD2_L2/L3	up_PKD2_L2/L3	Exc	chimp_up_PKD2_Exc	chimp_up_pkd2_exc	0.993333133377987	PKD2	Neur	ENSG00000118762	C9	-0.392326996	0.091	0.221	1.85699e-15	5.57803e-11	PD_down	Neur	both
166.11445148789	0.510884824125777	0.127742721603122	3.99932628422481	6.35230539179549e-05	0.000321519656191	L2/L3	Human	UP	human_up	chimp_down	STPG2_L2/L3	UP_STPG2_L2/L3	human_UP_STPG2_L2/L3	chimp_DOWN_STPG2_L2/L3	hg	pt	-0.510884824125777	human_up_STPG2_L2/L3	chimp_down_STPG2_L2/L3	-0.52426335083654	0.115468801466525	-4.54030304444208	5.61734311695086e-06	1.7170427101262e-05	Chimp	DOWN	macaque_up	DOWN_STPG2_L2/L3	macaque_UP_STPG2_L2/L3	rm	0.52426335083654	macaque_up_STPG2_L2/L3	down_STPG2_L2/L3	Exc	chimp_down_STPG2_Exc	chimp_down_stpg2_exc	-0.517574087481159	STPG2	Neur	ENSG00000163116	C6_1	-0.414130037	0.128	0.137	1.08475e-06	0.032583628	PD_down	Neur	both
831.634657569175	0.505188063450034	0.0869495920903532	5.81012574417911	6.24259368092602e-09	5.78894589888319e-08	L2/L3	Human	UP	human_up	chimp_down	CAMK2D_L2/L3	UP_CAMK2D_L2/L3	human_UP_CAMK2D_L2/L3	chimp_DOWN_CAMK2D_L2/L3	hg	pt	-0.505188063450034	human_up_CAMK2D_L2/L3	chimp_down_CAMK2D_L2/L3	-0.609103236319735	0.08305137145429	-7.33405391932599	2.232931919854e-13	1.4763984810441e-12	Chimp	DOWN	macaque_up	DOWN_CAMK2D_L2/L3	macaque_UP_CAMK2D_L2/L3	rm	0.609103236319735	macaque_up_CAMK2D_L2/L3	down_CAMK2D_L2/L3	Exc	chimp_down_CAMK2D_Exc	chimp_down_camk2d_exc	-0.557145649884884	CAMK2D	Neur	ENSG00000145349	C7_2	-0.277161513	0.216	0.342	5.3304e-10	1.60115e-05	PD_down	Neur	both
831.634657569175	0.505188063450034	0.0869495920903532	5.81012574417911	6.24259368092602e-09	5.78894589888319e-08	L2/L3	Human	UP	human_up	chimp_down	CAMK2D_L2/L3	UP_CAMK2D_L2/L3	human_UP_CAMK2D_L2/L3	chimp_DOWN_CAMK2D_L2/L3	hg	pt	-0.505188063450034	human_up_CAMK2D_L2/L3	chimp_down_CAMK2D_L2/L3	-0.609103236319735	0.08305137145429	-7.33405391932599	2.232931919854e-13	1.4763984810441e-12	Chimp	DOWN	macaque_up	DOWN_CAMK2D_L2/L3	macaque_UP_CAMK2D_L2/L3	rm	0.609103236319735	macaque_up_CAMK2D_L2/L3	down_CAMK2D_L2/L3	Exc	chimp_down_CAMK2D_Exc	chimp_down_camk2d_exc	-0.557145649884884	CAMK2D	Neur	ENSG00000145349	C9	-0.350567181	0.243	0.499	9.54544e-28	2.86726e-23	PD_down	Neur	both
132.731179113082	1.08211541155426	0.186572618475571	5.7999690436673	6.63271627785341e-09	6.11974539660777e-08	L2/L3	Human	UP	human_up	chimp_down	FBXL7_L2/L3	UP_FBXL7_L2/L3	human_UP_FBXL7_L2/L3	chimp_DOWN_FBXL7_L2/L3	hg	pt	-1.08211541155426	human_up_FBXL7_L2/L3	chimp_down_FBXL7_L2/L3	-0.870690584111922	0.179801991136331	-4.84249689677652	1.28217638793948e-06	4.27858832184313e-06	Chimp	DOWN	macaque_up	DOWN_FBXL7_L2/L3	macaque_UP_FBXL7_L2/L3	rm	0.870690584111922	macaque_up_FBXL7_L2/L3	down_FBXL7_L2/L3	Exc	chimp_down_FBXL7_Exc	chimp_down_fbxl7_exc	-0.976402997833092	FBXL7	Neur	ENSG00000183580	C9	0.592787293	0.189	0.158	1.89509e-11	5.69246e-07	PD_up	Neur	both
132.731179113082	1.08211541155426	0.186572618475571	5.7999690436673	6.63271627785341e-09	6.11974539660777e-08	L2/L3	Human	UP	human_up	chimp_down	FBXL7_L2/L3	UP_FBXL7_L2/L3	human_UP_FBXL7_L2/L3	chimp_DOWN_FBXL7_L2/L3	hg	pt	-1.08211541155426	human_up_FBXL7_L2/L3	chimp_down_FBXL7_L2/L3	-0.870690584111922	0.179801991136331	-4.84249689677652	1.28217638793948e-06	4.27858832184313e-06	Chimp	DOWN	macaque_up	DOWN_FBXL7_L2/L3	macaque_UP_FBXL7_L2/L3	rm	0.870690584111922	macaque_up_FBXL7_L2/L3	down_FBXL7_L2/L3	Exc	chimp_down_FBXL7_Exc	chimp_down_fbxl7_exc	-0.976402997833092	FBXL7	Neur	ENSG00000183580	C6_0	0.339606055	0.201	0.135	7.72347e-13	2.31998e-08	PD_up	Neur	both
142.808609582663	1.51847610315478	0.140752580593959	10.7882647461737	3.91104353373789e-27	1.31085539902889e-25	L2/L3	Human	UP	human_up	chimp_down	LIFR_L2/L3	UP_LIFR_L2/L3	human_UP_LIFR_L2/L3	chimp_DOWN_LIFR_L2/L3	hg	pt	-1.51847610315478	human_up_LIFR_L2/L3	chimp_down_LIFR_L2/L3	-1.44679046596248	0.130800097589894	-11.0610809366419	1.93748354226418e-28	3.0767393546575e-27	Chimp	DOWN	macaque_up	DOWN_LIFR_L2/L3	macaque_UP_LIFR_L2/L3	rm	1.44679046596248	macaque_up_LIFR_L2/L3	down_LIFR_L2/L3	Exc	chimp_down_LIFR_Exc	chimp_down_lifr_exc	-1.48263328455863	LIFR	Neur	ENSG00000113594	C9	0.601637518	0.161	0.142	5.20752e-13	1.56423e-08	PD_up	Neur	both
608.048417738626	-1.26054746125627	0.0861316981438414	-14.6351167853574	1.67687510567396e-48	1.35549459369314e-46	L2/L3	Human	DOWN	human_down	chimp_up	PAM_L2/L3	DOWN_PAM_L2/L3	human_DOWN_PAM_L2/L3	chimp_UP_PAM_L2/L3	hg	pt	1.26054746125627	human_down_PAM_L2/L3	chimp_up_PAM_L2/L3	0.799359935684669	0.0738810487263654	10.8195531799403	2.78129995112073e-27	4.20120821514028e-26	Chimp	UP	macaque_down	UP_PAM_L2/L3	macaque_DOWN_PAM_L2/L3	rm	-0.799359935684669	macaque_down_PAM_L2/L3	up_PAM_L2/L3	Exc	chimp_up_PAM_Exc	chimp_up_pam_exc	1.02995369847047	PAM	Neur	ENSG00000145730	C7_2	-0.397387265	0.227	0.382	9.16295e-15	2.75237e-10	PD_down	Neur	both
608.048417738626	-1.26054746125627	0.0861316981438414	-14.6351167853574	1.67687510567396e-48	1.35549459369314e-46	L2/L3	Human	DOWN	human_down	chimp_up	PAM_L2/L3	DOWN_PAM_L2/L3	human_DOWN_PAM_L2/L3	chimp_UP_PAM_L2/L3	hg	pt	1.26054746125627	human_down_PAM_L2/L3	chimp_up_PAM_L2/L3	0.799359935684669	0.0738810487263654	10.8195531799403	2.78129995112073e-27	4.20120821514028e-26	Chimp	UP	macaque_down	UP_PAM_L2/L3	macaque_DOWN_PAM_L2/L3	rm	-0.799359935684669	macaque_down_PAM_L2/L3	up_PAM_L2/L3	Exc	chimp_up_PAM_Exc	chimp_up_pam_exc	1.02995369847047	PAM	Neur	ENSG00000145730	C9	0.297309436	0.169	0.262	4.94218e-21	1.48453e-16	PD_up	Neur	both
608.692319747195	0.821956145572551	0.0725285135875337	11.3328690319917	9.0200858923044e-30	3.49778886268248e-28	L2/L3	Human	UP	human_up	chimp_down	MAN2A1_L2/L3	UP_MAN2A1_L2/L3	human_UP_MAN2A1_L2/L3	chimp_DOWN_MAN2A1_L2/L3	hg	pt	-0.821956145572551	human_up_MAN2A1_L2/L3	chimp_down_MAN2A1_L2/L3	-0.502522367987993	0.0692874404511504	-7.25271946424814	4.08485596722986e-13	2.63757371515722e-12	Chimp	DOWN	macaque_up	DOWN_MAN2A1_L2/L3	macaque_UP_MAN2A1_L2/L3	rm	0.502522367987993	macaque_up_MAN2A1_L2/L3	down_MAN2A1_L2/L3	Exc	chimp_down_MAN2A1_Exc	chimp_down_man2a1_exc	-0.662239256780272	MAN2A1	Neur	ENSG00000112893	C7_0	0.563899767	0.288	0.192	5.46167e-07	0.016405763	PD_up	Neur	both
608.692319747195	0.821956145572551	0.0725285135875337	11.3328690319917	9.0200858923044e-30	3.49778886268248e-28	L2/L3	Human	UP	human_up	chimp_down	MAN2A1_L2/L3	UP_MAN2A1_L2/L3	human_UP_MAN2A1_L2/L3	chimp_DOWN_MAN2A1_L2/L3	hg	pt	-0.821956145572551	human_up_MAN2A1_L2/L3	chimp_down_MAN2A1_L2/L3	-0.502522367987993	0.0692874404511504	-7.25271946424814	4.08485596722986e-13	2.63757371515722e-12	Chimp	DOWN	macaque_up	DOWN_MAN2A1_L2/L3	macaque_UP_MAN2A1_L2/L3	rm	0.502522367987993	macaque_up_MAN2A1_L2/L3	down_MAN2A1_L2/L3	Exc	chimp_down_MAN2A1_Exc	chimp_down_man2a1_exc	-0.662239256780272	MAN2A1	Neur	ENSG00000112893	C7_1	0.486946401	0.316	0.192	3.04859e-08	0.000915736	PD_up	Neur	both
608.692319747195	0.821956145572551	0.0725285135875337	11.3328690319917	9.0200858923044e-30	3.49778886268248e-28	L2/L3	Human	UP	human_up	chimp_down	MAN2A1_L2/L3	UP_MAN2A1_L2/L3	human_UP_MAN2A1_L2/L3	chimp_DOWN_MAN2A1_L2/L3	hg	pt	-0.821956145572551	human_up_MAN2A1_L2/L3	chimp_down_MAN2A1_L2/L3	-0.502522367987993	0.0692874404511504	-7.25271946424814	4.08485596722986e-13	2.63757371515722e-12	Chimp	DOWN	macaque_up	DOWN_MAN2A1_L2/L3	macaque_UP_MAN2A1_L2/L3	rm	0.502522367987993	macaque_up_MAN2A1_L2/L3	down_MAN2A1_L2/L3	Exc	chimp_down_MAN2A1_Exc	chimp_down_man2a1_exc	-0.662239256780272	MAN2A1	Neur	ENSG00000112893	C7_2	1.144426247	0.212	0.127	4.60024e-20	1.38182e-15	PD_up	Neur	both
608.692319747195	0.821956145572551	0.0725285135875337	11.3328690319917	9.0200858923044e-30	3.49778886268248e-28	L2/L3	Human	UP	human_up	chimp_down	MAN2A1_L2/L3	UP_MAN2A1_L2/L3	human_UP_MAN2A1_L2/L3	chimp_DOWN_MAN2A1_L2/L3	hg	pt	-0.821956145572551	human_up_MAN2A1_L2/L3	chimp_down_MAN2A1_L2/L3	-0.502522367987993	0.0692874404511504	-7.25271946424814	4.08485596722986e-13	2.63757371515722e-12	Chimp	DOWN	macaque_up	DOWN_MAN2A1_L2/L3	macaque_UP_MAN2A1_L2/L3	rm	0.502522367987993	macaque_up_MAN2A1_L2/L3	down_MAN2A1_L2/L3	Exc	chimp_down_MAN2A1_Exc	chimp_down_man2a1_exc	-0.662239256780272	MAN2A1	Neur	ENSG00000112893	C7_3	0.423373625	0.28	0.244	8.62938e-08	0.002592092	PD_up	Neur	both
608.692319747195	0.821956145572551	0.0725285135875337	11.3328690319917	9.0200858923044e-30	3.49778886268248e-28	L2/L3	Human	UP	human_up	chimp_down	MAN2A1_L2/L3	UP_MAN2A1_L2/L3	human_UP_MAN2A1_L2/L3	chimp_DOWN_MAN2A1_L2/L3	hg	pt	-0.821956145572551	human_up_MAN2A1_L2/L3	chimp_down_MAN2A1_L2/L3	-0.502522367987993	0.0692874404511504	-7.25271946424814	4.08485596722986e-13	2.63757371515722e-12	Chimp	DOWN	macaque_up	DOWN_MAN2A1_L2/L3	macaque_UP_MAN2A1_L2/L3	rm	0.502522367987993	macaque_up_MAN2A1_L2/L3	down_MAN2A1_L2/L3	Exc	chimp_down_MAN2A1_Exc	chimp_down_man2a1_exc	-0.662239256780272	MAN2A1	Neur	ENSG00000112893	C9	1.385490867	0.374	0.225	1.65723e-38	4.97799e-34	PD_up	Neur	both
608.692319747195	0.821956145572551	0.0725285135875337	11.3328690319917	9.0200858923044e-30	3.49778886268248e-28	L2/L3	Human	UP	human_up	chimp_down	MAN2A1_L2/L3	UP_MAN2A1_L2/L3	human_UP_MAN2A1_L2/L3	chimp_DOWN_MAN2A1_L2/L3	hg	pt	-0.821956145572551	human_up_MAN2A1_L2/L3	chimp_down_MAN2A1_L2/L3	-0.502522367987993	0.0692874404511504	-7.25271946424814	4.08485596722986e-13	2.63757371515722e-12	Chimp	DOWN	macaque_up	DOWN_MAN2A1_L2/L3	macaque_UP_MAN2A1_L2/L3	rm	0.502522367987993	macaque_up_MAN2A1_L2/L3	down_MAN2A1_L2/L3	Exc	chimp_down_MAN2A1_Exc	chimp_down_man2a1_exc	-0.662239256780272	MAN2A1	Neur	ENSG00000112893	C6_0	0.519508974	0.422	0.315	4.9592e-26	1.48964e-21	PD_up	Neur	both
938.890225744758	2.20204515094392	0.0960221122382764	22.9326881029195	2.19357313702682e-116	7.30758978239526e-114	L2/L3	Human	UP	human_up	chimp_down	NREP_L2/L3	UP_NREP_L2/L3	human_UP_NREP_L2/L3	chimp_DOWN_NREP_L2/L3	hg	pt	-2.20204515094392	human_up_NREP_L2/L3	chimp_down_NREP_L2/L3	-0.734451410009606	0.0983077659435799	-7.47093988923639	7.96240241634916e-14	5.4537880458649e-13	Chimp	DOWN	macaque_up	DOWN_NREP_L2/L3	macaque_UP_NREP_L2/L3	rm	0.734451410009606	macaque_up_NREP_L2/L3	down_NREP_L2/L3	Exc	chimp_down_NREP_Exc	chimp_down_nrep_exc	-1.46824828047676	NREP	Neur	ENSG00000134986	C7_2	-0.743020585	0.094	0.255	3.99704e-12	1.20063e-07	PD_down	Neur	both
938.890225744758	2.20204515094392	0.0960221122382764	22.9326881029195	2.19357313702682e-116	7.30758978239526e-114	L2/L3	Human	UP	human_up	chimp_down	NREP_L2/L3	UP_NREP_L2/L3	human_UP_NREP_L2/L3	chimp_DOWN_NREP_L2/L3	hg	pt	-2.20204515094392	human_up_NREP_L2/L3	chimp_down_NREP_L2/L3	-0.734451410009606	0.0983077659435799	-7.47093988923639	7.96240241634916e-14	5.4537880458649e-13	Chimp	DOWN	macaque_up	DOWN_NREP_L2/L3	macaque_UP_NREP_L2/L3	rm	0.734451410009606	macaque_up_NREP_L2/L3	down_NREP_L2/L3	Exc	chimp_down_NREP_Exc	chimp_down_nrep_exc	-1.46824828047676	NREP	Neur	ENSG00000134986	C9	-0.63908297	0.072	0.263	7.90393e-30	2.37418e-25	PD_down	Neur	both
128.259293666936	0.989951712375789	0.143097935441925	6.91800136262311	4.58059889448806e-12	5.85204113266176e-11	L2/L3	Human	UP	human_up	chimp_down	TRIM36_L2/L3	UP_TRIM36_L2/L3	human_UP_TRIM36_L2/L3	chimp_DOWN_TRIM36_L2/L3	hg	pt	-0.989951712375789	human_up_TRIM36_L2/L3	chimp_down_TRIM36_L2/L3	-0.523016938677534	0.137883515342679	-3.79317960800239	0.0001487304967744	0.0003667259874951	Chimp	DOWN	macaque_up	DOWN_TRIM36_L2/L3	macaque_UP_TRIM36_L2/L3	rm	0.523016938677534	macaque_up_TRIM36_L2/L3	down_TRIM36_L2/L3	Exc	chimp_down_TRIM36_Exc	chimp_down_trim36_exc	-0.756484325526662	TRIM36	Neur	ENSG00000152503	C7_2	-0.649150465	0.102	0.243	3.82094e-18	1.14774e-13	PD_down	Neur	both
113.987917904005	0.736515350879572	0.148317630828147	4.96579770568852	6.84192463039668e-07	4.82932253125303e-06	L2/L3	Human	UP	human_up	chimp_down	HINT1_L2/L3	UP_HINT1_L2/L3	human_UP_HINT1_L2/L3	chimp_DOWN_HINT1_L2/L3	hg	pt	-0.736515350879572	human_up_HINT1_L2/L3	chimp_down_HINT1_L2/L3	-0.58780724794772	0.136526580602512	-4.3054418074022	1.6665279645499e-05	4.75156388994669e-05	Chimp	DOWN	macaque_up	DOWN_HINT1_L2/L3	macaque_UP_HINT1_L2/L3	rm	0.58780724794772	macaque_up_HINT1_L2/L3	down_HINT1_L2/L3	Exc	chimp_down_HINT1_Exc	chimp_down_hint1_exc	-0.662161299413646	HINT1	Neur	ENSG00000169567	C7_2	-0.384686316	0.123	0.232	6.21646e-13	1.8673e-08	PD_down	Neur	both
113.987917904005	0.736515350879572	0.148317630828147	4.96579770568852	6.84192463039668e-07	4.82932253125303e-06	L2/L3	Human	UP	human_up	chimp_down	HINT1_L2/L3	UP_HINT1_L2/L3	human_UP_HINT1_L2/L3	chimp_DOWN_HINT1_L2/L3	hg	pt	-0.736515350879572	human_up_HINT1_L2/L3	chimp_down_HINT1_L2/L3	-0.58780724794772	0.136526580602512	-4.3054418074022	1.6665279645499e-05	4.75156388994669e-05	Chimp	DOWN	macaque_up	DOWN_HINT1_L2/L3	macaque_UP_HINT1_L2/L3	rm	0.58780724794772	macaque_up_HINT1_L2/L3	down_HINT1_L2/L3	Exc	chimp_down_HINT1_Exc	chimp_down_hint1_exc	-0.662161299413646	HINT1	Neur	ENSG00000169567	C6_1	-0.367195708	0.061	0.112	8.75923e-09	0.00026311	PD_down	Neur	both
1775.71421722456	0.504260815478741	0.0438777660764943	11.4923994671843	1.44054220342053e-30	5.84376410085003e-29	L2/L3	Human	UP	human_up	chimp_down	SPOCK1_L2/L3	UP_SPOCK1_L2/L3	human_UP_SPOCK1_L2/L3	chimp_DOWN_SPOCK1_L2/L3	hg	pt	-0.504260815478741	human_up_SPOCK1_L2/L3	chimp_down_SPOCK1_L2/L3	-0.671866764050798	0.0399178948406394	-16.8312173458303	1.44108480424e-63	6.98164581176113e-62	Chimp	DOWN	macaque_up	DOWN_SPOCK1_L2/L3	macaque_UP_SPOCK1_L2/L3	rm	0.671866764050798	macaque_up_SPOCK1_L2/L3	down_SPOCK1_L2/L3	Exc	chimp_down_SPOCK1_Exc	chimp_down_spock1_exc	-0.58806378976477	SPOCK1	Neur	ENSG00000152377	C7_2	-0.282964625	0.363	0.53	1.72729e-20	5.18843e-16	PD_down	Neur	both
1775.71421722456	0.504260815478741	0.0438777660764943	11.4923994671843	1.44054220342053e-30	5.84376410085003e-29	L2/L3	Human	UP	human_up	chimp_down	SPOCK1_L2/L3	UP_SPOCK1_L2/L3	human_UP_SPOCK1_L2/L3	chimp_DOWN_SPOCK1_L2/L3	hg	pt	-0.504260815478741	human_up_SPOCK1_L2/L3	chimp_down_SPOCK1_L2/L3	-0.671866764050798	0.0399178948406394	-16.8312173458303	1.44108480424e-63	6.98164581176113e-62	Chimp	DOWN	macaque_up	DOWN_SPOCK1_L2/L3	macaque_UP_SPOCK1_L2/L3	rm	0.671866764050798	macaque_up_SPOCK1_L2/L3	down_SPOCK1_L2/L3	Exc	chimp_down_SPOCK1_Exc	chimp_down_spock1_exc	-0.58806378976477	SPOCK1	Neur	ENSG00000152377	C9	-0.486371309	0.412	0.73	8.8887e-37	2.66999e-32	PD_down	Neur	both
300.859058824311	0.904766369116027	0.0938350202804107	9.6420970167884	5.309212113199e-22	1.35108387422345e-20	L2/L3	Human	UP	human_up	chimp_down	TUBB2A_L2/L3	UP_TUBB2A_L2/L3	human_UP_TUBB2A_L2/L3	chimp_DOWN_TUBB2A_L2/L3	hg	pt	-0.904766369116027	human_up_TUBB2A_L2/L3	chimp_down_TUBB2A_L2/L3	-0.692098422391642	0.0876625513523561	-7.89502942493403	2.90246753025913e-15	2.21812170731826e-14	Chimp	DOWN	macaque_up	DOWN_TUBB2A_L2/L3	macaque_UP_TUBB2A_L2/L3	rm	0.692098422391642	macaque_up_TUBB2A_L2/L3	down_TUBB2A_L2/L3	Exc	chimp_down_TUBB2A_Exc	chimp_down_tubb2a_exc	-0.798432395753834	TUBB2A	Neur	ENSG00000137267	C7_2	-0.886660934	0.153	0.371	2.64034e-22	7.93106e-18	PD_down	Neur	both
300.859058824311	0.904766369116027	0.0938350202804107	9.6420970167884	5.309212113199e-22	1.35108387422345e-20	L2/L3	Human	UP	human_up	chimp_down	TUBB2A_L2/L3	UP_TUBB2A_L2/L3	human_UP_TUBB2A_L2/L3	chimp_DOWN_TUBB2A_L2/L3	hg	pt	-0.904766369116027	human_up_TUBB2A_L2/L3	chimp_down_TUBB2A_L2/L3	-0.692098422391642	0.0876625513523561	-7.89502942493403	2.90246753025913e-15	2.21812170731826e-14	Chimp	DOWN	macaque_up	DOWN_TUBB2A_L2/L3	macaque_UP_TUBB2A_L2/L3	rm	0.692098422391642	macaque_up_TUBB2A_L2/L3	down_TUBB2A_L2/L3	Exc	chimp_down_TUBB2A_Exc	chimp_down_tubb2a_exc	-0.798432395753834	TUBB2A	Neur	ENSG00000137267	C6_1	-0.681364683	0.052	0.138	3.69512e-13	1.10994e-08	PD_down	Neur	both
53.4418583745176	0.987241068787312	0.280975694801451	3.51361732367968	0.00044204914958	0.0018832270203092	L2/L3	Human	UP	human_up	chimp_down	RNF182_L2/L3	UP_RNF182_L2/L3	human_UP_RNF182_L2/L3	chimp_DOWN_RNF182_L2/L3	hg	pt	-0.987241068787312	human_up_RNF182_L2/L3	chimp_down_RNF182_L2/L3	-2.84902858636388	0.209749961568633	-13.5829754868949	5.05311672290091e-42	1.30777513797032e-40	Chimp	DOWN	macaque_up	DOWN_RNF182_L2/L3	macaque_UP_RNF182_L2/L3	rm	2.84902858636388	macaque_up_RNF182_L2/L3	down_RNF182_L2/L3	Exc	chimp_down_RNF182_Exc	chimp_down_rnf182_exc	-1.9181348275756	RNF182	Neur	ENSG00000180537	C7_2	-0.532237864	0.079	0.19	5.87861e-14	1.76582e-09	PD_down	Neur	both
41.9643210117752	1.32806948440372	0.245907138538593	5.40069512538894	6.63831611478677e-08	5.3798988726803e-07	L2/L3	Human	UP	human_up	chimp_down	CD83_L2/L3	UP_CD83_L2/L3	human_UP_CD83_L2/L3	chimp_DOWN_CD83_L2/L3	hg	pt	-1.32806948440372	human_up_CD83_L2/L3	chimp_down_CD83_L2/L3	-1.0525002112594	0.231767617361091	-4.5411875189605	5.59382492109396e-06	1.7107314706081e-05	Chimp	DOWN	macaque_up	DOWN_CD83_L2/L3	macaque_UP_CD83_L2/L3	rm	1.0525002112594	macaque_up_CD83_L2/L3	down_CD83_L2/L3	Exc	chimp_down_CD83_Exc	chimp_down_cd83_exc	-1.19028484783156	CD83	Neur	ENSG00000112149	C7_2	-0.490751828	0.118	0.258	9.17688e-26	2.75655e-21	PD_down	Neur	both
142.350549827346	0.594291502074163	0.132939603063429	4.47038721629558	7.80781088910648e-06	4.68788470832289e-05	L2/L3	Human	UP	human_up	chimp_down	ELOVL4_L2/L3	UP_ELOVL4_L2/L3	human_UP_ELOVL4_L2/L3	chimp_DOWN_ELOVL4_L2/L3	hg	pt	-0.594291502074163	human_up_ELOVL4_L2/L3	chimp_down_ELOVL4_L2/L3	-0.753928722225731	0.116770703719778	-6.45648864149161	1.07160220669113e-10	5.66357210613964e-10	Chimp	DOWN	macaque_up	DOWN_ELOVL4_L2/L3	macaque_UP_ELOVL4_L2/L3	rm	0.753928722225731	macaque_up_ELOVL4_L2/L3	down_ELOVL4_L2/L3	Exc	chimp_down_ELOVL4_Exc	chimp_down_elovl4_exc	-0.674110112149947	ELOVL4	Neur	ENSG00000118402	C7_2	-0.473779087	0.121	0.248	3.32626e-15	9.99141e-11	PD_down	Neur	both
127.613265423269	0.621543854254958	0.13825718882207	4.49556265066876	6.93862238090045e-06	4.1934989084348e-05	L2/L3	Human	UP	human_up	chimp_down	AKAP12_L2/L3	UP_AKAP12_L2/L3	human_UP_AKAP12_L2/L3	chimp_DOWN_AKAP12_L2/L3	hg	pt	-0.621543854254958	human_up_AKAP12_L2/L3	chimp_down_AKAP12_L2/L3	-0.608496922315232	0.124179096876023	-4.90015580418289	9.57606842645288e-07	3.25057201670366e-06	Chimp	DOWN	macaque_up	DOWN_AKAP12_L2/L3	macaque_UP_AKAP12_L2/L3	rm	0.608496922315232	macaque_up_AKAP12_L2/L3	down_AKAP12_L2/L3	Exc	chimp_down_AKAP12_Exc	chimp_down_akap12_exc	-0.615020388285095	AKAP12	Neur	ENSG00000131016	C7_2	-0.375721285	0.263	0.425	2.9752e-12	8.9369e-08	PD_down	Neur	both
127.613265423269	0.621543854254958	0.13825718882207	4.49556265066876	6.93862238090045e-06	4.1934989084348e-05	L2/L3	Human	UP	human_up	chimp_down	AKAP12_L2/L3	UP_AKAP12_L2/L3	human_UP_AKAP12_L2/L3	chimp_DOWN_AKAP12_L2/L3	hg	pt	-0.621543854254958	human_up_AKAP12_L2/L3	chimp_down_AKAP12_L2/L3	-0.608496922315232	0.124179096876023	-4.90015580418289	9.57606842645288e-07	3.25057201670366e-06	Chimp	DOWN	macaque_up	DOWN_AKAP12_L2/L3	macaque_UP_AKAP12_L2/L3	rm	0.608496922315232	macaque_up_AKAP12_L2/L3	down_AKAP12_L2/L3	Exc	chimp_down_AKAP12_Exc	chimp_down_akap12_exc	-0.615020388285095	AKAP12	Neur	ENSG00000131016	C9	-0.305152095	0.166	0.379	3.55281e-28	1.06719e-23	PD_down	Neur	both
1296.36849078544	0.767045234050643	0.0571430513611957	13.4232459726769	4.41924266464318e-41	2.64757189284767e-39	L2/L3	Human	UP	human_up	chimp_down	AFDN_L2/L3	UP_AFDN_L2/L3	human_UP_AFDN_L2/L3	chimp_DOWN_AFDN_L2/L3	hg	pt	-0.767045234050643	human_up_AFDN_L2/L3	chimp_down_AFDN_L2/L3	-1.61365803767945	0.0500123125347586	-32.2652154218616	2.15243279338356e-228	1.97328415627272e-225	Chimp	DOWN	macaque_up	DOWN_AFDN_L2/L3	macaque_UP_AFDN_L2/L3	rm	1.61365803767945	macaque_up_AFDN_L2/L3	down_AFDN_L2/L3	Exc	chimp_down_AFDN_Exc	chimp_down_afdn_exc	-1.19035163586505	AFDN	Neur	ENSG00000130396	C9	0.312467946	0.145	0.2	1.83138e-18	5.50111e-14	PD_up	Neur	both
83.7199223668837	0.543815630943277	0.18739378992478	2.9019938769666	0.0037079578770081	0.0124041634505501	L2/L3	Human	UP	human_up	chimp_down	NDUFA4_L2/L3	UP_NDUFA4_L2/L3	human_UP_NDUFA4_L2/L3	chimp_DOWN_NDUFA4_L2/L3	hg	pt	-0.543815630943277	human_up_NDUFA4_L2/L3	chimp_down_NDUFA4_L2/L3	-1.04299047247104	0.160308462828788	-6.50614729919137	7.71026267986721e-11	4.12900070180442e-10	Chimp	DOWN	macaque_up	DOWN_NDUFA4_L2/L3	macaque_UP_NDUFA4_L2/L3	rm	1.04299047247104	macaque_up_NDUFA4_L2/L3	down_NDUFA4_L2/L3	Exc	chimp_down_NDUFA4_Exc	chimp_down_ndufa4_exc	-0.79340305170716	NDUFA4	Neur	ENSG00000189043	C7_1	0.649861489	0.192	0.088	3.30525e-20	9.92832e-16	PD_up	Neur	both
83.7199223668837	0.543815630943277	0.18739378992478	2.9019938769666	0.0037079578770081	0.0124041634505501	L2/L3	Human	UP	human_up	chimp_down	NDUFA4_L2/L3	UP_NDUFA4_L2/L3	human_UP_NDUFA4_L2/L3	chimp_DOWN_NDUFA4_L2/L3	hg	pt	-0.543815630943277	human_up_NDUFA4_L2/L3	chimp_down_NDUFA4_L2/L3	-1.04299047247104	0.160308462828788	-6.50614729919137	7.71026267986721e-11	4.12900070180442e-10	Chimp	DOWN	macaque_up	DOWN_NDUFA4_L2/L3	macaque_UP_NDUFA4_L2/L3	rm	1.04299047247104	macaque_up_NDUFA4_L2/L3	down_NDUFA4_L2/L3	Exc	chimp_down_NDUFA4_Exc	chimp_down_ndufa4_exc	-0.79340305170716	NDUFA4	Neur	ENSG00000189043	C7_3	0.776540582	0.218	0.11	8.92168e-21	2.67989e-16	PD_up	Neur	both
83.7199223668837	0.543815630943277	0.18739378992478	2.9019938769666	0.0037079578770081	0.0124041634505501	L2/L3	Human	UP	human_up	chimp_down	NDUFA4_L2/L3	UP_NDUFA4_L2/L3	human_UP_NDUFA4_L2/L3	chimp_DOWN_NDUFA4_L2/L3	hg	pt	-0.543815630943277	human_up_NDUFA4_L2/L3	chimp_down_NDUFA4_L2/L3	-1.04299047247104	0.160308462828788	-6.50614729919137	7.71026267986721e-11	4.12900070180442e-10	Chimp	DOWN	macaque_up	DOWN_NDUFA4_L2/L3	macaque_UP_NDUFA4_L2/L3	rm	1.04299047247104	macaque_up_NDUFA4_L2/L3	down_NDUFA4_L2/L3	Exc	chimp_down_NDUFA4_Exc	chimp_down_ndufa4_exc	-0.79340305170716	NDUFA4	Neur	ENSG00000189043	C9	0.419093548	0.108	0.1	3.1764e-07	0.009541275	PD_up	Neur	both
83.7199223668837	0.543815630943277	0.18739378992478	2.9019938769666	0.0037079578770081	0.0124041634505501	L2/L3	Human	UP	human_up	chimp_down	NDUFA4_L2/L3	UP_NDUFA4_L2/L3	human_UP_NDUFA4_L2/L3	chimp_DOWN_NDUFA4_L2/L3	hg	pt	-0.543815630943277	human_up_NDUFA4_L2/L3	chimp_down_NDUFA4_L2/L3	-1.04299047247104	0.160308462828788	-6.50614729919137	7.71026267986721e-11	4.12900070180442e-10	Chimp	DOWN	macaque_up	DOWN_NDUFA4_L2/L3	macaque_UP_NDUFA4_L2/L3	rm	1.04299047247104	macaque_up_NDUFA4_L2/L3	down_NDUFA4_L2/L3	Exc	chimp_down_NDUFA4_Exc	chimp_down_ndufa4_exc	-0.79340305170716	NDUFA4	Neur	ENSG00000189043	C6_0	0.36449177	0.137	0.073	1.67458e-16	5.03012e-12	PD_up	Neur	both
163.176288003061	-0.531916824269202	0.134098585778431	-3.96661024560006	7.29020622509147e-05	0.0003657078810656	L2/L3	Human	DOWN	human_down	chimp_up	AC004540.1_L2/L3	DOWN_AC004540.1_L2/L3	human_DOWN_AC004540.1_L2/L3	chimp_UP_AC004540.1_L2/L3	hg	pt	0.531916824269202	human_down_AC004540.1_L2/L3	chimp_up_AC004540.1_L2/L3	1.14812531641325	0.130777525995749	8.7792249292938	1.64605043673804e-18	1.5471316328899e-17	Chimp	UP	macaque_down	UP_AC004540.1_L2/L3	macaque_DOWN_AC004540.1_L2/L3	rm	-1.14812531641325	macaque_down_AC004540.1_L2/L3	up_AC004540.1_L2/L3	Exc	chimp_up_AC004540.1_Exc	chimp_up_ac004540.1_exc	0.840021070341227	AC004540.1	Neur	ENSG00000214870	C9	-0.478096422	0.025	0.126	1.36642e-10	4.10446e-06	PD_down	Neur	both
423.170762999215	1.03769943990332	0.0802197927726143	12.9357033225542	2.83021137661156e-38	1.51775262286728e-36	L2/L3	Human	UP	human_up	chimp_down	CREB5_L2/L3	UP_CREB5_L2/L3	human_UP_CREB5_L2/L3	chimp_DOWN_CREB5_L2/L3	hg	pt	-1.03769943990332	human_up_CREB5_L2/L3	chimp_down_CREB5_L2/L3	-0.555234523048622	0.0775615392848757	-7.15863207677327	8.1486057402032e-13	5.13157639163761e-12	Chimp	DOWN	macaque_up	DOWN_CREB5_L2/L3	macaque_UP_CREB5_L2/L3	rm	0.555234523048622	macaque_up_CREB5_L2/L3	down_CREB5_L2/L3	Exc	chimp_down_CREB5_Exc	chimp_down_creb5_exc	-0.79646698147597	CREB5	Neur	ENSG00000146592	C6_0	0.263702956	0.16	0.099	1.53584e-09	4.61335e-05	PD_up	Neur	both
266.200815799038	-0.555307270538247	0.0980549797044986	-5.66322355286531	1.48555416293035e-08	1.31281669535168e-07	L2/L3	Human	DOWN	human_down	chimp_up	CASTOR3_L2/L3	DOWN_CASTOR3_L2/L3	human_DOWN_CASTOR3_L2/L3	chimp_UP_CASTOR3_L2/L3	hg	pt	0.555307270538247	human_down_CASTOR3_L2/L3	chimp_up_CASTOR3_L2/L3	3.27804108606975	0.147451402713922	22.2313319896294	1.70985216865296e-109	2.2896649602254e-107	Chimp	UP	macaque_down	UP_CASTOR3_L2/L3	macaque_DOWN_CASTOR3_L2/L3	rm	-3.27804108606975	macaque_down_CASTOR3_L2/L3	up_CASTOR3_L2/L3	Exc	chimp_up_CASTOR3_Exc	chimp_up_castor3_exc	1.916674178304	CASTOR3	Neur	ENSG00000239521	C7_2	0.481988434	0.125	0.105	6.6406e-08	0.001994703	PD_up	Neur	both
801.695238714144	1.7714342713254	0.175255276093518	10.1077371866405	5.10497167883825e-24	1.46149755602365e-22	L2/L3	Human	UP	human_up	chimp_down	CADPS2_L2/L3	UP_CADPS2_L2/L3	human_UP_CADPS2_L2/L3	chimp_DOWN_CADPS2_L2/L3	hg	pt	-1.7714342713254	human_up_CADPS2_L2/L3	chimp_down_CADPS2_L2/L3	-1.51811323077889	0.174246554539274	-8.71244332373139	2.97394010752378e-18	2.74927901125286e-17	Chimp	DOWN	macaque_up	DOWN_CADPS2_L2/L3	macaque_UP_CADPS2_L2/L3	rm	1.51811323077889	macaque_up_CADPS2_L2/L3	down_CADPS2_L2/L3	Exc	chimp_down_CADPS2_Exc	chimp_down_cadps2_exc	-1.64477375105215	CADPS2	Neur	ENSG00000081803	C9	-1.749248468	0.238	0.827	7.8402e-172	2.355e-167	PD_down	Neur	both
356.512905154689	-1.04151732836215	0.0892578444617609	-11.6686363494734	1.84354539389045e-31	7.72076810961321e-30	L2/L3	Human	DOWN	human_down	chimp_up	CALD1_L2/L3	DOWN_CALD1_L2/L3	human_DOWN_CALD1_L2/L3	chimp_UP_CALD1_L2/L3	hg	pt	1.04151732836215	human_down_CALD1_L2/L3	chimp_up_CALD1_L2/L3	1.0699211262	0.0773214151893374	13.8373195004266	1.5176099554264e-43	4.14361407761096e-42	Chimp	UP	macaque_down	UP_CALD1_L2/L3	macaque_DOWN_CALD1_L2/L3	rm	-1.0699211262	macaque_down_CALD1_L2/L3	up_CALD1_L2/L3	Exc	chimp_up_CALD1_Exc	chimp_up_cald1_exc	1.05571922728107	CALD1	Neur	ENSG00000122786	C6_1	0.364160014	0.208	0.133	7.89766e-12	2.3723e-07	PD_up	Neur	both
634.176861550372	-0.597307740333835	0.0779290702233522	-7.66476154048667	1.7916376052307e-14	2.80588724731201e-13	L2/L3	Human	DOWN	human_down	chimp_up	PRKAG2_L2/L3	DOWN_PRKAG2_L2/L3	human_DOWN_PRKAG2_L2/L3	chimp_UP_PRKAG2_L2/L3	hg	pt	0.597307740333835	human_down_PRKAG2_L2/L3	chimp_up_PRKAG2_L2/L3	0.870158189581239	0.0734655510382687	11.8444383426454	2.29953767621556e-32	4.26883022198396e-31	Chimp	UP	macaque_down	UP_PRKAG2_L2/L3	macaque_DOWN_PRKAG2_L2/L3	rm	-0.870158189581239	macaque_down_PRKAG2_L2/L3	up_PRKAG2_L2/L3	Exc	chimp_up_PRKAG2_Exc	chimp_up_prkag2_exc	0.733732964957537	PRKAG2	Neur	ENSG00000106617	C9	-0.357388102	0.093	0.265	5.78389e-28	1.73736e-23	PD_down	Neur	both
6066.03589414793	0.594988987524579	0.072098177871861	8.25248300424517	1.55136966686447e-16	2.83776745967962e-15	L2/L3	Human	UP	human_up	chimp_down	SGCZ_L2/L3	UP_SGCZ_L2/L3	human_UP_SGCZ_L2/L3	chimp_DOWN_SGCZ_L2/L3	hg	pt	-0.594988987524579	human_up_SGCZ_L2/L3	chimp_down_SGCZ_L2/L3	-1.39486334482426	0.0709680806576798	-19.6547987756988	5.25970857884885e-86	4.43004995354916e-84	Chimp	DOWN	macaque_up	DOWN_SGCZ_L2/L3	macaque_UP_SGCZ_L2/L3	rm	1.39486334482426	macaque_up_SGCZ_L2/L3	down_SGCZ_L2/L3	Exc	chimp_down_SGCZ_Exc	chimp_down_sgcz_exc	-0.994926166174418	SGCZ	Neur	ENSG00000185053	C9	-0.358748317	0.248	0.482	2.17904e-32	6.54541e-28	PD_down	Neur	both
2096.72940203844	-0.504316668267584	0.048812464969949	-10.3317189283119	5.06447771443539e-25	1.51913603693439e-23	L2/L3	Human	DOWN	human_down	chimp_up	PSD3_L2/L3	DOWN_PSD3_L2/L3	human_DOWN_PSD3_L2/L3	chimp_UP_PSD3_L2/L3	hg	pt	0.504316668267584	human_down_PSD3_L2/L3	chimp_up_PSD3_L2/L3	0.506760348457922	0.0457033781864191	11.0880282501416	1.43414002089197e-28	2.28656598916261e-27	Chimp	UP	macaque_down	UP_PSD3_L2/L3	macaque_DOWN_PSD3_L2/L3	rm	-0.506760348457922	macaque_down_PSD3_L2/L3	up_PSD3_L2/L3	Exc	chimp_up_PSD3_Exc	chimp_up_psd3_exc	0.505538508362753	PSD3	Neur	ENSG00000156011	C7_2	0.469533969	0.128	0.115	2.54162e-08	0.000763452	PD_up	Neur	both
2096.72940203844	-0.504316668267584	0.048812464969949	-10.3317189283119	5.06447771443539e-25	1.51913603693439e-23	L2/L3	Human	DOWN	human_down	chimp_up	PSD3_L2/L3	DOWN_PSD3_L2/L3	human_DOWN_PSD3_L2/L3	chimp_UP_PSD3_L2/L3	hg	pt	0.504316668267584	human_down_PSD3_L2/L3	chimp_up_PSD3_L2/L3	0.506760348457922	0.0457033781864191	11.0880282501416	1.43414002089197e-28	2.28656598916261e-27	Chimp	UP	macaque_down	UP_PSD3_L2/L3	macaque_DOWN_PSD3_L2/L3	rm	-0.506760348457922	macaque_down_PSD3_L2/L3	up_PSD3_L2/L3	Exc	chimp_up_PSD3_Exc	chimp_up_psd3_exc	0.505538508362753	PSD3	Neur	ENSG00000156011	C9	-0.48860674	0.216	0.476	3.34685e-31	1.00533e-26	PD_down	Neur	both
156.590187947495	-0.943845327148448	0.124551372579881	-7.57796006256863	3.51030411457718e-14	5.37472538768861e-13	L2/L3	Human	DOWN	human_down	chimp_up	AC120193.1_L2/L3	DOWN_AC120193.1_L2/L3	human_DOWN_AC120193.1_L2/L3	chimp_UP_AC120193.1_L2/L3	hg	pt	0.943845327148448	human_down_AC120193.1_L2/L3	chimp_up_AC120193.1_L2/L3	1.49347928133154	0.118515669029253	12.6015344094536	2.07076391957805e-36	4.44272986382201e-35	Chimp	UP	macaque_down	UP_AC120193.1_L2/L3	macaque_DOWN_AC120193.1_L2/L3	rm	-1.49347928133154	macaque_down_AC120193.1_L2/L3	up_AC120193.1_L2/L3	Exc	chimp_up_AC120193.1_Exc	chimp_up_ac120193.1_exc	1.21866230424	AC120193.1	Neur	ENSG00000253535	C6_1	0.321628653	0.375	0.242	5.58804e-18	1.67853e-13	PD_up	Neur	both
93.8608760390086	0.704915400476136	0.158123734810114	4.45799867630655	8.27284128419841e-06	4.93207595758325e-05	L2/L3	Human	UP	human_up	chimp_down	NEFL_L2/L3	UP_NEFL_L2/L3	human_UP_NEFL_L2/L3	chimp_DOWN_NEFL_L2/L3	hg	pt	-0.704915400476136	human_up_NEFL_L2/L3	chimp_down_NEFL_L2/L3	-0.588802743599469	0.143849710548903	-4.09317989833075	4.25497339023781e-05	0.0001137905819922	Chimp	DOWN	macaque_up	DOWN_NEFL_L2/L3	macaque_UP_NEFL_L2/L3	rm	0.588802743599469	macaque_up_NEFL_L2/L3	down_NEFL_L2/L3	Exc	chimp_down_NEFL_Exc	chimp_down_nefl_exc	-0.646859072037802	NEFL	Neur	ENSG00000277586	C7_1	-0.31024994	0.461	0.51	7.69587e-07	0.023116856	PD_down	Neur	both
93.8608760390086	0.704915400476136	0.158123734810114	4.45799867630655	8.27284128419841e-06	4.93207595758325e-05	L2/L3	Human	UP	human_up	chimp_down	NEFL_L2/L3	UP_NEFL_L2/L3	human_UP_NEFL_L2/L3	chimp_DOWN_NEFL_L2/L3	hg	pt	-0.704915400476136	human_up_NEFL_L2/L3	chimp_down_NEFL_L2/L3	-0.588802743599469	0.143849710548903	-4.09317989833075	4.25497339023781e-05	0.0001137905819922	Chimp	DOWN	macaque_up	DOWN_NEFL_L2/L3	macaque_UP_NEFL_L2/L3	rm	0.588802743599469	macaque_up_NEFL_L2/L3	down_NEFL_L2/L3	Exc	chimp_down_NEFL_Exc	chimp_down_nefl_exc	-0.646859072037802	NEFL	Neur	ENSG00000277586	C7_3	-0.585000274	0.454	0.627	5.14357e-21	1.54502e-16	PD_down	Neur	both
93.8608760390086	0.704915400476136	0.158123734810114	4.45799867630655	8.27284128419841e-06	4.93207595758325e-05	L2/L3	Human	UP	human_up	chimp_down	NEFL_L2/L3	UP_NEFL_L2/L3	human_UP_NEFL_L2/L3	chimp_DOWN_NEFL_L2/L3	hg	pt	-0.704915400476136	human_up_NEFL_L2/L3	chimp_down_NEFL_L2/L3	-0.588802743599469	0.143849710548903	-4.09317989833075	4.25497339023781e-05	0.0001137905819922	Chimp	DOWN	macaque_up	DOWN_NEFL_L2/L3	macaque_UP_NEFL_L2/L3	rm	0.588802743599469	macaque_up_NEFL_L2/L3	down_NEFL_L2/L3	Exc	chimp_down_NEFL_Exc	chimp_down_nefl_exc	-0.646859072037802	NEFL	Neur	ENSG00000277586	C6_0	-0.374059892	0.218	0.23	5.54663e-08	0.001666097	PD_down	Neur	both
93.8608760390086	0.704915400476136	0.158123734810114	4.45799867630655	8.27284128419841e-06	4.93207595758325e-05	L2/L3	Human	UP	human_up	chimp_down	NEFL_L2/L3	UP_NEFL_L2/L3	human_UP_NEFL_L2/L3	chimp_DOWN_NEFL_L2/L3	hg	pt	-0.704915400476136	human_up_NEFL_L2/L3	chimp_down_NEFL_L2/L3	-0.588802743599469	0.143849710548903	-4.09317989833075	4.25497339023781e-05	0.0001137905819922	Chimp	DOWN	macaque_up	DOWN_NEFL_L2/L3	macaque_UP_NEFL_L2/L3	rm	0.588802743599469	macaque_up_NEFL_L2/L3	down_NEFL_L2/L3	Exc	chimp_down_NEFL_Exc	chimp_down_nefl_exc	-0.646859072037802	NEFL	Neur	ENSG00000277586	C6_1	-0.709394579	0.448	0.562	7.18562e-14	2.15842e-09	PD_down	Neur	both
50.2974253093425	0.901730740186864	0.246364611148924	3.66014719395628	0.0002520704059548	0.0011326940559428	L2/L3	Human	UP	human_up	chimp_down	CHD7_L2/L3	UP_CHD7_L2/L3	human_UP_CHD7_L2/L3	chimp_DOWN_CHD7_L2/L3	hg	pt	-0.901730740186864	human_up_CHD7_L2/L3	chimp_down_CHD7_L2/L3	-1.35771306493284	0.215159225250327	-6.31027121125394	2.78546905796893e-10	1.4135499354002e-09	Chimp	DOWN	macaque_up	DOWN_CHD7_L2/L3	macaque_UP_CHD7_L2/L3	rm	1.35771306493284	macaque_up_CHD7_L2/L3	down_CHD7_L2/L3	Exc	chimp_down_CHD7_Exc	chimp_down_chd7_exc	-1.12972190255985	CHD7	Neur	ENSG00000171316	C9	-0.965987199	0.183	0.533	2.74623e-49	8.24913e-45	PD_down	Neur	both
2066.6014938491	-0.61880228504087	0.0645685121883926	-9.58365407639223	9.3670934068452e-22	2.34305213579414e-20	L2/L3	Human	DOWN	human_down	chimp_up	OXR1_L2/L3	DOWN_OXR1_L2/L3	human_DOWN_OXR1_L2/L3	chimp_UP_OXR1_L2/L3	hg	pt	0.61880228504087	human_down_OXR1_L2/L3	chimp_up_OXR1_L2/L3	1.25440279988261	0.0640742190961874	19.5773404276613	2.41294341670202e-85	1.99013561524254e-83	Chimp	UP	macaque_down	UP_OXR1_L2/L3	macaque_DOWN_OXR1_L2/L3	rm	-1.25440279988261	macaque_down_OXR1_L2/L3	up_OXR1_L2/L3	Exc	chimp_up_OXR1_Exc	chimp_up_oxr1_exc	0.936602542461742	OXR1	Neur	ENSG00000164830	C7_2	-0.701152069	0.336	0.601	2.22307e-30	6.67765e-26	PD_down	Neur	both
2066.6014938491	-0.61880228504087	0.0645685121883926	-9.58365407639223	9.3670934068452e-22	2.34305213579414e-20	L2/L3	Human	DOWN	human_down	chimp_up	OXR1_L2/L3	DOWN_OXR1_L2/L3	human_DOWN_OXR1_L2/L3	chimp_UP_OXR1_L2/L3	hg	pt	0.61880228504087	human_down_OXR1_L2/L3	chimp_up_OXR1_L2/L3	1.25440279988261	0.0640742190961874	19.5773404276613	2.41294341670202e-85	1.99013561524254e-83	Chimp	UP	macaque_down	UP_OXR1_L2/L3	macaque_DOWN_OXR1_L2/L3	rm	-1.25440279988261	macaque_down_OXR1_L2/L3	up_OXR1_L2/L3	Exc	chimp_up_OXR1_Exc	chimp_up_oxr1_exc	0.936602542461742	OXR1	Neur	ENSG00000164830	C9	-0.676073289	0.228	0.548	1.24867e-46	3.75076e-42	PD_down	Neur	both
310.742381573416	0.773981540325334	0.111608561854437	6.9347864309441	4.068353071739e-12	5.21883774727686e-11	L2/L3	Human	UP	human_up	chimp_down	MTSS1_L2/L3	UP_MTSS1_L2/L3	human_UP_MTSS1_L2/L3	chimp_DOWN_MTSS1_L2/L3	hg	pt	-0.773981540325334	human_up_MTSS1_L2/L3	chimp_down_MTSS1_L2/L3	-0.783094928515945	0.104576004518651	-7.48828502408772	6.97793636923171e-14	4.80156152704986e-13	Chimp	DOWN	macaque_up	DOWN_MTSS1_L2/L3	macaque_UP_MTSS1_L2/L3	rm	0.783094928515945	macaque_up_MTSS1_L2/L3	down_MTSS1_L2/L3	Exc	chimp_down_MTSS1_Exc	chimp_down_mtss1_exc	-0.778538234420639	MTSS1	Neur	ENSG00000170873	C9	-0.449896671	0.133	0.314	1.70731e-31	5.12841e-27	PD_down	Neur	both
427.310446045643	-0.571014782380466	0.079000861713516	-7.22795637914887	4.90316149074657e-13	6.83180048777217e-12	L2/L3	Human	DOWN	human_down	chimp_up	NFX1_L2/L3	DOWN_NFX1_L2/L3	human_DOWN_NFX1_L2/L3	chimp_UP_NFX1_L2/L3	hg	pt	0.571014782380466	human_down_NFX1_L2/L3	chimp_up_NFX1_L2/L3	0.756839854749241	0.071355774653811	10.6065677013685	2.77766013319644e-26	4.02482109026567e-25	Chimp	UP	macaque_down	UP_NFX1_L2/L3	macaque_DOWN_NFX1_L2/L3	rm	-0.756839854749241	macaque_down_NFX1_L2/L3	up_NFX1_L2/L3	Exc	chimp_up_NFX1_Exc	chimp_up_nfx1_exc	0.663927318564854	NFX1	Neur	ENSG00000086102	C9	-0.34563755	0.045	0.126	4.6769e-11	1.40485e-06	PD_down	Neur	both
222.009673970631	1.30992066132088	0.110881198391786	11.8137310952613	3.3151629958404e-32	1.42086722786633e-30	L2/L3	Human	UP	human_up	chimp_down	CEMIP2_L2/L3	UP_CEMIP2_L2/L3	human_UP_CEMIP2_L2/L3	chimp_DOWN_CEMIP2_L2/L3	hg	pt	-1.30992066132088	human_up_CEMIP2_L2/L3	chimp_down_CEMIP2_L2/L3	-1.30285808246695	0.101771218112069	-12.8018324496447	1.60127527307287e-37	3.56377193361016e-36	Chimp	DOWN	macaque_up	DOWN_CEMIP2_L2/L3	macaque_UP_CEMIP2_L2/L3	rm	1.30285808246695	macaque_up_CEMIP2_L2/L3	down_CEMIP2_L2/L3	Exc	chimp_down_CEMIP2_Exc	chimp_down_cemip2_exc	-1.30638937189392	CEMIP2	Neur	ENSG00000135048	C9	-0.321270701	0.034	0.131	3.63844e-10	1.09292e-05	PD_down	Neur	both
249.48041276283	-1.11213275276682	0.114905806500175	-9.67864711662875	3.71600595474259e-22	9.56719238020203e-21	L2/L3	Human	DOWN	human_down	chimp_up	SEMA4D_L2/L3	DOWN_SEMA4D_L2/L3	human_DOWN_SEMA4D_L2/L3	chimp_UP_SEMA4D_L2/L3	hg	pt	1.11213275276682	human_down_SEMA4D_L2/L3	chimp_up_SEMA4D_L2/L3	0.517362507250225	0.0907041808698523	5.70384410386294	1.17135215824087e-08	5.01083094828235e-08	Chimp	UP	macaque_down	UP_SEMA4D_L2/L3	macaque_DOWN_SEMA4D_L2/L3	rm	-0.517362507250225	macaque_down_SEMA4D_L2/L3	up_SEMA4D_L2/L3	Exc	chimp_up_SEMA4D_Exc	chimp_up_sema4d_exc	0.814747630008525	SEMA4D	Neur	ENSG00000187764	C9	0.719632103	0.139	0.097	7.85058e-11	2.35816e-06	PD_up	Neur	both
29.6514607850122	-0.911443087280453	0.338109038745646	-2.69570754648212	0.007023930514021	0.0215661444228154	L2/L3	Human	DOWN	human_down	chimp_up	LPAR1_L2/L3	DOWN_LPAR1_L2/L3	human_DOWN_LPAR1_L2/L3	chimp_UP_LPAR1_L2/L3	hg	pt	0.911443087280453	human_down_LPAR1_L2/L3	chimp_up_LPAR1_L2/L3	0.627259717809371	0.288423695884507	2.17478565998455	0.029646182186278	0.0479082304130253	Chimp	UP	macaque_down	UP_LPAR1_L2/L3	macaque_DOWN_LPAR1_L2/L3	rm	-0.627259717809371	macaque_down_LPAR1_L2/L3	up_LPAR1_L2/L3	Exc	chimp_up_LPAR1_Exc	chimp_up_lpar1_exc	0.769351402544912	LPAR1	Neur	ENSG00000198121	C9	0.831534134	0.162	0.094	5.67812e-11	1.70559e-06	PD_up	Neur	both
3816.53533269164	0.528760571000998	0.0387367730071625	13.6500934371387	2.0161988354872e-42	1.28121860681668e-40	L2/L3	Human	UP	human_up	chimp_down	CACNA1B_L2/L3	UP_CACNA1B_L2/L3	human_UP_CACNA1B_L2/L3	chimp_DOWN_CACNA1B_L2/L3	hg	pt	-0.528760571000998	human_up_CACNA1B_L2/L3	chimp_down_CACNA1B_L2/L3	-0.626112206337599	0.0368477054681099	-16.9918913100158	9.42988853703474e-65	4.6827254826825e-63	Chimp	DOWN	macaque_up	DOWN_CACNA1B_L2/L3	macaque_UP_CACNA1B_L2/L3	rm	0.626112206337599	macaque_up_CACNA1B_L2/L3	down_CACNA1B_L2/L3	Exc	chimp_down_CACNA1B_Exc	chimp_down_cacna1b_exc	-0.577436388669299	CACNA1B	Neur	ENSG00000148408	C9	-0.486573245	0.122	0.34	7.11028e-31	2.13578e-26	PD_down	Neur	both
146.072031721877	1.02582976644226	0.154743241120268	6.62923794936524	3.37424278457181e-11	3.94415077641575e-10	L2/L3	Human	UP	human_up	chimp_down	FAM107B_L2/L3	UP_FAM107B_L2/L3	human_UP_FAM107B_L2/L3	chimp_DOWN_FAM107B_L2/L3	hg	pt	-1.02582976644226	human_up_FAM107B_L2/L3	chimp_down_FAM107B_L2/L3	-2.28368286347224	0.12347724618325	-18.4947667206886	2.2752443360374e-76	1.49814154678971e-74	Chimp	DOWN	macaque_up	DOWN_FAM107B_L2/L3	macaque_UP_FAM107B_L2/L3	rm	2.28368286347224	macaque_up_FAM107B_L2/L3	down_FAM107B_L2/L3	Exc	chimp_down_FAM107B_Exc	chimp_down_fam107b_exc	-1.65475631495725	FAM107B	Neur	ENSG00000065809	C7_2	0.597592446	0.1	0.06	3.35559e-07	0.010079534	PD_up	Neur	both
146.072031721877	1.02582976644226	0.154743241120268	6.62923794936524	3.37424278457181e-11	3.94415077641575e-10	L2/L3	Human	UP	human_up	chimp_down	FAM107B_L2/L3	UP_FAM107B_L2/L3	human_UP_FAM107B_L2/L3	chimp_DOWN_FAM107B_L2/L3	hg	pt	-1.02582976644226	human_up_FAM107B_L2/L3	chimp_down_FAM107B_L2/L3	-2.28368286347224	0.12347724618325	-18.4947667206886	2.2752443360374e-76	1.49814154678971e-74	Chimp	DOWN	macaque_up	DOWN_FAM107B_L2/L3	macaque_UP_FAM107B_L2/L3	rm	2.28368286347224	macaque_up_FAM107B_L2/L3	down_FAM107B_L2/L3	Exc	chimp_down_FAM107B_Exc	chimp_down_fam107b_exc	-1.65475631495725	FAM107B	Neur	ENSG00000065809	C9	0.432582231	0.171	0.175	7.62489e-09	0.000229036	PD_up	Neur	both
146.072031721877	1.02582976644226	0.154743241120268	6.62923794936524	3.37424278457181e-11	3.94415077641575e-10	L2/L3	Human	UP	human_up	chimp_down	FAM107B_L2/L3	UP_FAM107B_L2/L3	human_UP_FAM107B_L2/L3	chimp_DOWN_FAM107B_L2/L3	hg	pt	-1.02582976644226	human_up_FAM107B_L2/L3	chimp_down_FAM107B_L2/L3	-2.28368286347224	0.12347724618325	-18.4947667206886	2.2752443360374e-76	1.49814154678971e-74	Chimp	DOWN	macaque_up	DOWN_FAM107B_L2/L3	macaque_UP_FAM107B_L2/L3	rm	2.28368286347224	macaque_up_FAM107B_L2/L3	down_FAM107B_L2/L3	Exc	chimp_down_FAM107B_Exc	chimp_down_fam107b_exc	-1.65475631495725	FAM107B	Neur	ENSG00000065809	C6_0	0.346938324	0.169	0.099	1.32445e-08	0.000397839	PD_up	Neur	both
996.882754831783	-0.672126331749482	0.0627843450936343	-10.7053172370771	9.61009339427237e-27	3.17262948137938e-25	L2/L3	Human	DOWN	human_down	chimp_up	LRRTM3_L2/L3	DOWN_LRRTM3_L2/L3	human_DOWN_LRRTM3_L2/L3	chimp_UP_LRRTM3_L2/L3	hg	pt	0.672126331749482	human_down_LRRTM3_L2/L3	chimp_up_LRRTM3_L2/L3	1.02861194617871	0.059744814868553	17.2167567753252	1.9882186278507e-66	1.03474190422378e-64	Chimp	UP	macaque_down	UP_LRRTM3_L2/L3	macaque_DOWN_LRRTM3_L2/L3	rm	-1.02861194617871	macaque_down_LRRTM3_L2/L3	up_LRRTM3_L2/L3	Exc	chimp_up_LRRTM3_Exc	chimp_up_lrrtm3_exc	0.850369138964097	LRRTM3	Neur	ENSG00000198739	C9	-0.43849184	0.108	0.27	1.58251e-22	4.75354e-18	PD_down	Neur	both
124.906871672197	0.584804075936661	0.145012622998187	4.03278048383396	5.51207645501916e-05	0.0002817155393224	L2/L3	Human	UP	human_up	chimp_down	GOT1_L2/L3	UP_GOT1_L2/L3	human_UP_GOT1_L2/L3	chimp_DOWN_GOT1_L2/L3	hg	pt	-0.584804075936661	human_up_GOT1_L2/L3	chimp_down_GOT1_L2/L3	-0.696597015344252	0.129014774690051	-5.39935846121328	6.68796241610201e-08	2.6241032452709e-07	Chimp	DOWN	macaque_up	DOWN_GOT1_L2/L3	macaque_UP_GOT1_L2/L3	rm	0.696597015344252	macaque_up_GOT1_L2/L3	down_GOT1_L2/L3	Exc	chimp_down_GOT1_Exc	chimp_down_got1_exc	-0.640700545640456	GOT1	Neur	ENSG00000120053	C7_1	-0.596963533	0.18	0.245	3.72069e-07	0.011176202	PD_down	Neur	both
124.906871672197	0.584804075936661	0.145012622998187	4.03278048383396	5.51207645501916e-05	0.0002817155393224	L2/L3	Human	UP	human_up	chimp_down	GOT1_L2/L3	UP_GOT1_L2/L3	human_UP_GOT1_L2/L3	chimp_DOWN_GOT1_L2/L3	hg	pt	-0.584804075936661	human_up_GOT1_L2/L3	chimp_down_GOT1_L2/L3	-0.696597015344252	0.129014774690051	-5.39935846121328	6.68796241610201e-08	2.6241032452709e-07	Chimp	DOWN	macaque_up	DOWN_GOT1_L2/L3	macaque_UP_GOT1_L2/L3	rm	0.696597015344252	macaque_up_GOT1_L2/L3	down_GOT1_L2/L3	Exc	chimp_down_GOT1_Exc	chimp_down_got1_exc	-0.640700545640456	GOT1	Neur	ENSG00000120053	C7_2	-0.668084234	0.152	0.314	2.08986e-25	6.27754e-21	PD_down	Neur	both
124.906871672197	0.584804075936661	0.145012622998187	4.03278048383396	5.51207645501916e-05	0.0002817155393224	L2/L3	Human	UP	human_up	chimp_down	GOT1_L2/L3	UP_GOT1_L2/L3	human_UP_GOT1_L2/L3	chimp_DOWN_GOT1_L2/L3	hg	pt	-0.584804075936661	human_up_GOT1_L2/L3	chimp_down_GOT1_L2/L3	-0.696597015344252	0.129014774690051	-5.39935846121328	6.68796241610201e-08	2.6241032452709e-07	Chimp	DOWN	macaque_up	DOWN_GOT1_L2/L3	macaque_UP_GOT1_L2/L3	rm	0.696597015344252	macaque_up_GOT1_L2/L3	down_GOT1_L2/L3	Exc	chimp_down_GOT1_Exc	chimp_down_got1_exc	-0.640700545640456	GOT1	Neur	ENSG00000120053	C7_3	-0.301411425	0.136	0.204	9.42084e-10	2.82983e-05	PD_down	Neur	both
29.8989143669751	3.23749494274244	0.334964420376468	9.66519052711272	4.23830531614517e-22	1.08610278538559e-20	L2/L3	Human	UP	human_up	chimp_down	SCD_L2/L3	UP_SCD_L2/L3	human_UP_SCD_L2/L3	chimp_DOWN_SCD_L2/L3	hg	pt	-3.23749494274244	human_up_SCD_L2/L3	chimp_down_SCD_L2/L3	-1.80802482861431	0.352671042145543	-5.12666086110965	2.94926077279221e-07	1.06739416611411e-06	Chimp	DOWN	macaque_up	DOWN_SCD_L2/L3	macaque_UP_SCD_L2/L3	rm	1.80802482861431	macaque_up_SCD_L2/L3	down_SCD_L2/L3	Exc	chimp_down_SCD_Exc	chimp_down_scd_exc	-2.52275988567837	SCD	Neur	ENSG00000099194	C7_1	0.398579423	0.298	0.199	1.57028e-10	4.71681e-06	PD_up	Neur	both
29.8989143669751	3.23749494274244	0.334964420376468	9.66519052711272	4.23830531614517e-22	1.08610278538559e-20	L2/L3	Human	UP	human_up	chimp_down	SCD_L2/L3	UP_SCD_L2/L3	human_UP_SCD_L2/L3	chimp_DOWN_SCD_L2/L3	hg	pt	-3.23749494274244	human_up_SCD_L2/L3	chimp_down_SCD_L2/L3	-1.80802482861431	0.352671042145543	-5.12666086110965	2.94926077279221e-07	1.06739416611411e-06	Chimp	DOWN	macaque_up	DOWN_SCD_L2/L3	macaque_UP_SCD_L2/L3	rm	1.80802482861431	macaque_up_SCD_L2/L3	down_SCD_L2/L3	Exc	chimp_down_SCD_Exc	chimp_down_scd_exc	-2.52275988567837	SCD	Neur	ENSG00000099194	C7_2	1.041489847	0.247	0.141	3.02865e-27	9.09745e-23	PD_up	Neur	both
29.8989143669751	3.23749494274244	0.334964420376468	9.66519052711272	4.23830531614517e-22	1.08610278538559e-20	L2/L3	Human	UP	human_up	chimp_down	SCD_L2/L3	UP_SCD_L2/L3	human_UP_SCD_L2/L3	chimp_DOWN_SCD_L2/L3	hg	pt	-3.23749494274244	human_up_SCD_L2/L3	chimp_down_SCD_L2/L3	-1.80802482861431	0.352671042145543	-5.12666086110965	2.94926077279221e-07	1.06739416611411e-06	Chimp	DOWN	macaque_up	DOWN_SCD_L2/L3	macaque_UP_SCD_L2/L3	rm	1.80802482861431	macaque_up_SCD_L2/L3	down_SCD_L2/L3	Exc	chimp_down_SCD_Exc	chimp_down_scd_exc	-2.52275988567837	SCD	Neur	ENSG00000099194	C9	0.69562413	0.229	0.212	1.40931e-11	4.23328e-07	PD_up	Neur	both
29.8989143669751	3.23749494274244	0.334964420376468	9.66519052711272	4.23830531614517e-22	1.08610278538559e-20	L2/L3	Human	UP	human_up	chimp_down	SCD_L2/L3	UP_SCD_L2/L3	human_UP_SCD_L2/L3	chimp_DOWN_SCD_L2/L3	hg	pt	-3.23749494274244	human_up_SCD_L2/L3	chimp_down_SCD_L2/L3	-1.80802482861431	0.352671042145543	-5.12666086110965	2.94926077279221e-07	1.06739416611411e-06	Chimp	DOWN	macaque_up	DOWN_SCD_L2/L3	macaque_UP_SCD_L2/L3	rm	1.80802482861431	macaque_up_SCD_L2/L3	down_SCD_L2/L3	Exc	chimp_down_SCD_Exc	chimp_down_scd_exc	-2.52275988567837	SCD	Neur	ENSG00000099194	C6_0	0.27416655	0.248	0.187	1.2248e-09	3.67906e-05	PD_up	Neur	both
95.9994990206819	0.58799702333316	0.154819117874461	3.79796133323761	0.0001458910747778	0.0006904233881062	L2/L3	Human	UP	human_up	chimp_down	ACTR1A_L2/L3	UP_ACTR1A_L2/L3	human_UP_ACTR1A_L2/L3	chimp_DOWN_ACTR1A_L2/L3	hg	pt	-0.58799702333316	human_up_ACTR1A_L2/L3	chimp_down_ACTR1A_L2/L3	-0.661293776507691	0.136027415205215	-4.86147425142235	1.16514737989019e-06	3.90831029370429e-06	Chimp	DOWN	macaque_up	DOWN_ACTR1A_L2/L3	macaque_UP_ACTR1A_L2/L3	rm	0.661293776507691	macaque_up_ACTR1A_L2/L3	down_ACTR1A_L2/L3	Exc	chimp_down_ACTR1A_Exc	chimp_down_actr1a_exc	-0.624645399920425	ACTR1A	Neur	ENSG00000138107	C7_3	-0.277078306	0.156	0.234	9.07012e-07	0.027244834	PD_down	Neur	both
118.905448392578	0.634520323133348	0.153502988450694	4.13360241085573	3.5712105494414e-05	0.0001893878590221	L2/L3	Human	UP	human_up	chimp_down	INA_L2/L3	UP_INA_L2/L3	human_UP_INA_L2/L3	chimp_DOWN_INA_L2/L3	hg	pt	-0.634520323133348	human_up_INA_L2/L3	chimp_down_INA_L2/L3	-0.625980229915884	0.139957579749182	-4.47264257525531	7.72588544268688e-06	2.31601723363696e-05	Chimp	DOWN	macaque_up	DOWN_INA_L2/L3	macaque_UP_INA_L2/L3	rm	0.625980229915884	macaque_up_INA_L2/L3	down_INA_L2/L3	Exc	chimp_down_INA_Exc	chimp_down_ina_exc	-0.630250276524616	INA	Neur	ENSG00000148798	C6_1	-0.542741361	0.152	0.246	1.51163e-12	4.54064e-08	PD_down	Neur	both
264.684761073951	0.54561340006656	0.0933830565275625	5.84274514408852	5.13475430658137e-09	4.8103043433662e-08	L2/L3	Human	UP	human_up	chimp_down	INPP5F_L2/L3	UP_INPP5F_L2/L3	human_UP_INPP5F_L2/L3	chimp_DOWN_INPP5F_L2/L3	hg	pt	-0.54561340006656	human_up_INPP5F_L2/L3	chimp_down_INPP5F_L2/L3	-0.51047220973182	0.083473559007423	-6.11537612391039	9.6329487372998e-10	4.62925334883625e-09	Chimp	DOWN	macaque_up	DOWN_INPP5F_L2/L3	macaque_UP_INPP5F_L2/L3	rm	0.51047220973182	macaque_up_INPP5F_L2/L3	down_INPP5F_L2/L3	Exc	chimp_down_INPP5F_Exc	chimp_down_inpp5f_exc	-0.52804280489919	INPP5F	Neur	ENSG00000198825	C7_2	-0.358527362	0.383	0.582	3.1767e-19	9.54216e-15	PD_down	Neur	both
264.684761073951	0.54561340006656	0.0933830565275625	5.84274514408852	5.13475430658137e-09	4.8103043433662e-08	L2/L3	Human	UP	human_up	chimp_down	INPP5F_L2/L3	UP_INPP5F_L2/L3	human_UP_INPP5F_L2/L3	chimp_DOWN_INPP5F_L2/L3	hg	pt	-0.54561340006656	human_up_INPP5F_L2/L3	chimp_down_INPP5F_L2/L3	-0.51047220973182	0.083473559007423	-6.11537612391039	9.6329487372998e-10	4.62925334883625e-09	Chimp	DOWN	macaque_up	DOWN_INPP5F_L2/L3	macaque_UP_INPP5F_L2/L3	rm	0.51047220973182	macaque_up_INPP5F_L2/L3	down_INPP5F_L2/L3	Exc	chimp_down_INPP5F_Exc	chimp_down_inpp5f_exc	-0.52804280489919	INPP5F	Neur	ENSG00000198825	C6_1	-0.4574809	0.293	0.342	1.15642e-10	3.47366e-06	PD_down	Neur	both
99.2025322548733	-1.81671140533317	0.194946517997732	-9.31902464323219	1.17414658094441e-20	2.74930360758516e-19	L2/L3	Human	DOWN	human_down	chimp_up	FGFR2_L2/L3	DOWN_FGFR2_L2/L3	human_DOWN_FGFR2_L2/L3	chimp_UP_FGFR2_L2/L3	hg	pt	1.81671140533317	human_down_FGFR2_L2/L3	chimp_up_FGFR2_L2/L3	0.868581549388734	0.135518825242126	6.40930548089442	1.46184027454076e-10	7.63462418579174e-10	Chimp	UP	macaque_down	UP_FGFR2_L2/L3	macaque_DOWN_FGFR2_L2/L3	rm	-0.868581549388734	macaque_down_FGFR2_L2/L3	up_FGFR2_L2/L3	Exc	chimp_up_FGFR2_Exc	chimp_up_fgfr2_exc	1.34264647736095	FGFR2	Neur	ENSG00000066468	C6_0	0.33990258	0.17	0.109	6.78727e-10	2.03876e-05	PD_up	Neur	both
29.9102105526734	0.932681653924926	0.329146181698526	2.8336395977979	0.0046021202334335	0.0149860500757668	L2/L3	Human	UP	human_up	chimp_down	HTRA1_L2/L3	UP_HTRA1_L2/L3	human_UP_HTRA1_L2/L3	chimp_DOWN_HTRA1_L2/L3	hg	pt	-0.932681653924926	human_up_HTRA1_L2/L3	chimp_down_HTRA1_L2/L3	-2.11509369192289	0.259982766730495	-8.13551497478851	4.10190927699899e-16	3.31659123224383e-15	Chimp	DOWN	macaque_up	DOWN_HTRA1_L2/L3	macaque_UP_HTRA1_L2/L3	rm	2.11509369192289	macaque_up_HTRA1_L2/L3	down_HTRA1_L2/L3	Exc	chimp_down_HTRA1_Exc	chimp_down_htra1_exc	-1.52388767292391	HTRA1	Neur	ENSG00000166033	C7_0	0.356802433	0.132	0.079	1.57884e-06	0.047425183	PD_up	Neur	both
29.9102105526734	0.932681653924926	0.329146181698526	2.8336395977979	0.0046021202334335	0.0149860500757668	L2/L3	Human	UP	human_up	chimp_down	HTRA1_L2/L3	UP_HTRA1_L2/L3	human_UP_HTRA1_L2/L3	chimp_DOWN_HTRA1_L2/L3	hg	pt	-0.932681653924926	human_up_HTRA1_L2/L3	chimp_down_HTRA1_L2/L3	-2.11509369192289	0.259982766730495	-8.13551497478851	4.10190927699899e-16	3.31659123224383e-15	Chimp	DOWN	macaque_up	DOWN_HTRA1_L2/L3	macaque_UP_HTRA1_L2/L3	rm	2.11509369192289	macaque_up_HTRA1_L2/L3	down_HTRA1_L2/L3	Exc	chimp_down_HTRA1_Exc	chimp_down_htra1_exc	-1.52388767292391	HTRA1	Neur	ENSG00000166033	C7_1	0.599903268	0.189	0.088	4.74406e-11	1.42502e-06	PD_up	Neur	both
29.9102105526734	0.932681653924926	0.329146181698526	2.8336395977979	0.0046021202334335	0.0149860500757668	L2/L3	Human	UP	human_up	chimp_down	HTRA1_L2/L3	UP_HTRA1_L2/L3	human_UP_HTRA1_L2/L3	chimp_DOWN_HTRA1_L2/L3	hg	pt	-0.932681653924926	human_up_HTRA1_L2/L3	chimp_down_HTRA1_L2/L3	-2.11509369192289	0.259982766730495	-8.13551497478851	4.10190927699899e-16	3.31659123224383e-15	Chimp	DOWN	macaque_up	DOWN_HTRA1_L2/L3	macaque_UP_HTRA1_L2/L3	rm	2.11509369192289	macaque_up_HTRA1_L2/L3	down_HTRA1_L2/L3	Exc	chimp_down_HTRA1_Exc	chimp_down_htra1_exc	-1.52388767292391	HTRA1	Neur	ENSG00000166033	C9	0.494455087	0.122	0.089	6.29954e-10	1.89226e-05	PD_up	Neur	both
205.735979960681	-0.943467533374865	0.118702353781327	-7.94817881297384	1.89273324290391e-15	3.18404941176191e-14	L2/L3	Human	DOWN	human_down	chimp_up	LHPP_L2/L3	DOWN_LHPP_L2/L3	human_DOWN_LHPP_L2/L3	chimp_UP_LHPP_L2/L3	hg	pt	0.943467533374865	human_down_LHPP_L2/L3	chimp_up_LHPP_L2/L3	0.719375661126233	0.0988850567545054	7.27486725231066	3.46761270452822e-13	2.25276686904155e-12	Chimp	UP	macaque_down	UP_LHPP_L2/L3	macaque_DOWN_LHPP_L2/L3	rm	-0.719375661126233	macaque_down_LHPP_L2/L3	up_LHPP_L2/L3	Exc	chimp_up_LHPP_Exc	chimp_up_lhpp_exc	0.831421597250549	LHPP	Neur	ENSG00000107902	C7_0	0.70709858	0.17	0.086	4.5058e-07	0.01353453	PD_up	Neur	both
205.735979960681	-0.943467533374865	0.118702353781327	-7.94817881297384	1.89273324290391e-15	3.18404941176191e-14	L2/L3	Human	DOWN	human_down	chimp_up	LHPP_L2/L3	DOWN_LHPP_L2/L3	human_DOWN_LHPP_L2/L3	chimp_UP_LHPP_L2/L3	hg	pt	0.943467533374865	human_down_LHPP_L2/L3	chimp_up_LHPP_L2/L3	0.719375661126233	0.0988850567545054	7.27486725231066	3.46761270452822e-13	2.25276686904155e-12	Chimp	UP	macaque_down	UP_LHPP_L2/L3	macaque_DOWN_LHPP_L2/L3	rm	-0.719375661126233	macaque_down_LHPP_L2/L3	up_LHPP_L2/L3	Exc	chimp_up_LHPP_Exc	chimp_up_lhpp_exc	0.831421597250549	LHPP	Neur	ENSG00000107902	C7_2	0.717256573	0.137	0.084	7.48136e-13	2.24725e-08	PD_up	Neur	both
205.735979960681	-0.943467533374865	0.118702353781327	-7.94817881297384	1.89273324290391e-15	3.18404941176191e-14	L2/L3	Human	DOWN	human_down	chimp_up	LHPP_L2/L3	DOWN_LHPP_L2/L3	human_DOWN_LHPP_L2/L3	chimp_UP_LHPP_L2/L3	hg	pt	0.943467533374865	human_down_LHPP_L2/L3	chimp_up_LHPP_L2/L3	0.719375661126233	0.0988850567545054	7.27486725231066	3.46761270452822e-13	2.25276686904155e-12	Chimp	UP	macaque_down	UP_LHPP_L2/L3	macaque_DOWN_LHPP_L2/L3	rm	-0.719375661126233	macaque_down_LHPP_L2/L3	up_LHPP_L2/L3	Exc	chimp_up_LHPP_Exc	chimp_up_lhpp_exc	0.831421597250549	LHPP	Neur	ENSG00000107902	C7_3	0.37940296	0.147	0.117	9.49622e-07	0.028524737	PD_up	Neur	both
205.735979960681	-0.943467533374865	0.118702353781327	-7.94817881297384	1.89273324290391e-15	3.18404941176191e-14	L2/L3	Human	DOWN	human_down	chimp_up	LHPP_L2/L3	DOWN_LHPP_L2/L3	human_DOWN_LHPP_L2/L3	chimp_UP_LHPP_L2/L3	hg	pt	0.943467533374865	human_down_LHPP_L2/L3	chimp_up_LHPP_L2/L3	0.719375661126233	0.0988850567545054	7.27486725231066	3.46761270452822e-13	2.25276686904155e-12	Chimp	UP	macaque_down	UP_LHPP_L2/L3	macaque_DOWN_LHPP_L2/L3	rm	-0.719375661126233	macaque_down_LHPP_L2/L3	up_LHPP_L2/L3	Exc	chimp_up_LHPP_Exc	chimp_up_lhpp_exc	0.831421597250549	LHPP	Neur	ENSG00000107902	C9	0.545230562	0.148	0.137	6.99389e-13	2.10082e-08	PD_up	Neur	both
40.4718228368695	0.916333275975236	0.346648324952089	2.64340892488629	0.0082075842990995	0.0246429272134784	L2/L3	Human	UP	human_up	chimp_down	C10orf90_L2/L3	UP_C10orf90_L2/L3	human_UP_C10orf90_L2/L3	chimp_DOWN_C10orf90_L2/L3	hg	pt	-0.916333275975236	human_up_C10orf90_L2/L3	chimp_down_C10orf90_L2/L3	-2.09985912916597	0.29987224889244	-7.00251235958536	2.51412698036501e-12	1.5148314131441e-11	Chimp	DOWN	macaque_up	DOWN_C10orf90_L2/L3	macaque_UP_C10orf90_L2/L3	rm	2.09985912916597	macaque_up_C10orf90_L2/L3	down_C10orf90_L2/L3	Exc	chimp_down_C10orf90_Exc	chimp_down_c10orf90_exc	-1.5080962025706	C10orf90	Neur	ENSG00000154493	C9	1.10675911	0.183	0.075	3.60955e-13	1.08424e-08	PD_up	Neur	both
40.4718228368695	0.916333275975236	0.346648324952089	2.64340892488629	0.0082075842990995	0.0246429272134784	L2/L3	Human	UP	human_up	chimp_down	C10orf90_L2/L3	UP_C10orf90_L2/L3	human_UP_C10orf90_L2/L3	chimp_DOWN_C10orf90_L2/L3	hg	pt	-0.916333275975236	human_up_C10orf90_L2/L3	chimp_down_C10orf90_L2/L3	-2.09985912916597	0.29987224889244	-7.00251235958536	2.51412698036501e-12	1.5148314131441e-11	Chimp	DOWN	macaque_up	DOWN_C10orf90_L2/L3	macaque_UP_C10orf90_L2/L3	rm	2.09985912916597	macaque_up_C10orf90_L2/L3	down_C10orf90_L2/L3	Exc	chimp_down_C10orf90_Exc	chimp_down_c10orf90_exc	-1.5080962025706	C10orf90	Neur	ENSG00000154493	C6_0	0.585077004	0.184	0.088	2.55598e-17	7.67766e-13	PD_up	Neur	both
1295.13648189758	0.840895080945782	0.0832061417349696	10.1061660042383	5.1874763131693e-24	1.48070685676433e-22	L2/L3	Human	UP	human_up	chimp_down	KCNQ1OT1_L2/L3	UP_KCNQ1OT1_L2/L3	human_UP_KCNQ1OT1_L2/L3	chimp_DOWN_KCNQ1OT1_L2/L3	hg	pt	-0.840895080945782	human_up_KCNQ1OT1_L2/L3	chimp_down_KCNQ1OT1_L2/L3	-0.576872193588878	0.0817484644882394	-7.05667313998135	1.70536120602497e-12	1.04469261646906e-11	Chimp	DOWN	macaque_up	DOWN_KCNQ1OT1_L2/L3	macaque_UP_KCNQ1OT1_L2/L3	rm	0.576872193588878	macaque_up_KCNQ1OT1_L2/L3	down_KCNQ1OT1_L2/L3	Exc	chimp_down_KCNQ1OT1_Exc	chimp_down_kcnq1ot1_exc	-0.70888363726733	KCNQ1OT1	Neur	ENSG00000269821	C6_1	0.561570404	0.264	0.159	2.9142e-13	8.75368e-09	PD_up	Neur	both
271.902669678027	0.757455411918923	0.0939505455967174	8.06227794748844	7.48856917834279e-16	1.29544587351867e-14	L2/L3	Human	UP	human_up	chimp_down	EIF4G2_L2/L3	UP_EIF4G2_L2/L3	human_UP_EIF4G2_L2/L3	chimp_DOWN_EIF4G2_L2/L3	hg	pt	-0.757455411918923	human_up_EIF4G2_L2/L3	chimp_down_EIF4G2_L2/L3	-0.843183175736473	0.0831996540767316	-10.1344553062545	3.88532870781975e-24	5.07455863449817e-23	Chimp	DOWN	macaque_up	DOWN_EIF4G2_L2/L3	macaque_UP_EIF4G2_L2/L3	rm	0.843183175736473	macaque_up_EIF4G2_L2/L3	down_EIF4G2_L2/L3	Exc	chimp_down_EIF4G2_Exc	chimp_down_eif4g2_exc	-0.800319293827698	EIF4G2	Neur	ENSG00000110321	C7_2	-0.335613533	0.21	0.349	7.83381e-12	2.35312e-07	PD_down	Neur	both
58.5388771291243	0.870164487079961	0.201822285179107	4.31153817482413	1.6212277668263e-05	9.16819313508484e-05	L2/L3	Human	UP	human_up	chimp_down	RPS13_L2/L3	UP_RPS13_L2/L3	human_UP_RPS13_L2/L3	chimp_DOWN_RPS13_L2/L3	hg	pt	-0.870164487079961	human_up_RPS13_L2/L3	chimp_down_RPS13_L2/L3	-1.11839797549054	0.174456752741462	-6.41074626184266	1.44809036148827e-10	7.57110810625893e-10	Chimp	DOWN	macaque_up	DOWN_RPS13_L2/L3	macaque_UP_RPS13_L2/L3	rm	1.11839797549054	macaque_up_RPS13_L2/L3	down_RPS13_L2/L3	Exc	chimp_down_RPS13_Exc	chimp_down_rps13_exc	-0.99428123128525	RPS13	Neur	ENSG00000110700	C7_3	0.448457607	0.129	0.085	6.95932e-08	0.002090441	PD_up	Neur	both
121.620591674555	2.19420743256276	0.137647631794691	15.9407568728501	3.30328557095871e-57	3.64971557028488e-55	L2/L3	Human	UP	human_up	chimp_down	FAU_L2/L3	UP_FAU_L2/L3	human_UP_FAU_L2/L3	chimp_DOWN_FAU_L2/L3	hg	pt	-2.19420743256276	human_up_FAU_L2/L3	chimp_down_FAU_L2/L3	-0.869677498695037	0.146923366411086	-5.91925927058948	3.23394811058008e-09	1.47276246014113e-08	Chimp	DOWN	macaque_up	DOWN_FAU_L2/L3	macaque_UP_FAU_L2/L3	rm	0.869677498695037	macaque_up_FAU_L2/L3	down_FAU_L2/L3	Exc	chimp_down_FAU_Exc	chimp_down_fau_exc	-1.5319424656289	FAU	Neur	ENSG00000149806	C7_3	0.446256051	0.137	0.095	1.1049e-08	0.000331889	PD_up	Neur	both
148.32282721476	-0.565372014321024	0.129609764012037	-4.36210974250764	1.28814224100598e-05	7.4161779138514e-05	L2/L3	Human	DOWN	human_down	chimp_up	IQSEC3_L2/L3	DOWN_IQSEC3_L2/L3	human_DOWN_IQSEC3_L2/L3	chimp_UP_IQSEC3_L2/L3	hg	pt	0.565372014321024	human_down_IQSEC3_L2/L3	chimp_up_IQSEC3_L2/L3	0.772171186911952	0.116612080058456	6.62170837296507	3.55071041855254e-11	1.94921081383275e-10	Chimp	UP	macaque_down	UP_IQSEC3_L2/L3	macaque_DOWN_IQSEC3_L2/L3	rm	-0.772171186911952	macaque_down_IQSEC3_L2/L3	up_IQSEC3_L2/L3	Exc	chimp_up_IQSEC3_Exc	chimp_up_iqsec3_exc	0.668771600616488	IQSEC3	Neur	ENSG00000120645	C9	-0.786760873	0.063	0.261	3.12768e-28	9.39492e-24	PD_down	Neur	both
148.32282721476	-0.565372014321024	0.129609764012037	-4.36210974250764	1.28814224100598e-05	7.4161779138514e-05	L2/L3	Human	DOWN	human_down	chimp_up	IQSEC3_L2/L3	DOWN_IQSEC3_L2/L3	human_DOWN_IQSEC3_L2/L3	chimp_UP_IQSEC3_L2/L3	hg	pt	0.565372014321024	human_down_IQSEC3_L2/L3	chimp_up_IQSEC3_L2/L3	0.772171186911952	0.116612080058456	6.62170837296507	3.55071041855254e-11	1.94921081383275e-10	Chimp	UP	macaque_down	UP_IQSEC3_L2/L3	macaque_DOWN_IQSEC3_L2/L3	rm	-0.772171186911952	macaque_down_IQSEC3_L2/L3	up_IQSEC3_L2/L3	Exc	chimp_up_IQSEC3_Exc	chimp_up_iqsec3_exc	0.668771600616488	IQSEC3	Neur	ENSG00000120645	C6_1	0.313347989	0.145	0.096	1.55333e-06	0.046658812	PD_up	Neur	both
114.779173722395	1.6874213776729	0.152445222670638	11.0690341626423	1.77301166015012e-28	6.35941392687122e-27	L2/L3	Human	UP	human_up	chimp_down	GAPDH_L2/L3	UP_GAPDH_L2/L3	human_UP_GAPDH_L2/L3	chimp_DOWN_GAPDH_L2/L3	hg	pt	-1.6874213776729	human_up_GAPDH_L2/L3	chimp_down_GAPDH_L2/L3	-1.96650088962657	0.135261704711955	-14.5384896176956	6.91005047439924e-48	2.14184607422341e-46	Chimp	DOWN	macaque_up	DOWN_GAPDH_L2/L3	macaque_UP_GAPDH_L2/L3	rm	1.96650088962657	macaque_up_GAPDH_L2/L3	down_GAPDH_L2/L3	Exc	chimp_down_GAPDH_Exc	chimp_down_gapdh_exc	-1.82696113364974	GAPDH	Neur	ENSG00000111640	C7_2	0.65746976	0.671	0.619	1.0342e-32	3.10653e-28	PD_up	Neur	both
114.779173722395	1.6874213776729	0.152445222670638	11.0690341626423	1.77301166015012e-28	6.35941392687122e-27	L2/L3	Human	UP	human_up	chimp_down	GAPDH_L2/L3	UP_GAPDH_L2/L3	human_UP_GAPDH_L2/L3	chimp_DOWN_GAPDH_L2/L3	hg	pt	-1.6874213776729	human_up_GAPDH_L2/L3	chimp_down_GAPDH_L2/L3	-1.96650088962657	0.135261704711955	-14.5384896176956	6.91005047439924e-48	2.14184607422341e-46	Chimp	DOWN	macaque_up	DOWN_GAPDH_L2/L3	macaque_UP_GAPDH_L2/L3	rm	1.96650088962657	macaque_up_GAPDH_L2/L3	down_GAPDH_L2/L3	Exc	chimp_down_GAPDH_Exc	chimp_down_gapdh_exc	-1.82696113364974	GAPDH	Neur	ENSG00000111640	C9	0.760915421	0.377	0.364	4.30106e-34	1.29195e-29	PD_up	Neur	both
313.884129650511	-0.758673271872596	0.0866987288179624	-8.75068507019923	2.12061413887473e-18	4.43212386610634e-17	L2/L3	Human	DOWN	human_down	chimp_up	FAM66C_L2/L3	DOWN_FAM66C_L2/L3	human_DOWN_FAM66C_L2/L3	chimp_UP_FAM66C_L2/L3	hg	pt	0.758673271872596	human_down_FAM66C_L2/L3	chimp_up_FAM66C_L2/L3	4.21312306799153	0.167836647330551	25.1025216184989	4.66781814456337e-139	1.0698280124405e-136	Chimp	UP	macaque_down	UP_FAM66C_L2/L3	macaque_DOWN_FAM66C_L2/L3	rm	-4.21312306799153	macaque_down_FAM66C_L2/L3	up_FAM66C_L2/L3	Exc	chimp_up_FAM66C_Exc	chimp_up_fam66c_exc	2.48589816993206	FAM66C	Neur	ENSG00000226711	C9	-0.272616361	0.038	0.113	4.07896e-11	1.22524e-06	PD_down	Neur	both
216.00230582311	1.51257580897689	0.111855234826364	13.5226197622748	1.15006126728474e-41	7.02399918994155e-40	L2/L3	Human	UP	human_up	chimp_down	EPS8_L2/L3	UP_EPS8_L2/L3	human_UP_EPS8_L2/L3	chimp_DOWN_EPS8_L2/L3	hg	pt	-1.51257580897689	human_up_EPS8_L2/L3	chimp_down_EPS8_L2/L3	-0.801374122670352	0.111036321825314	-7.21722504399146	5.30591311075516e-13	3.39430340601073e-12	Chimp	DOWN	macaque_up	DOWN_EPS8_L2/L3	macaque_UP_EPS8_L2/L3	rm	0.801374122670352	macaque_up_EPS8_L2/L3	down_EPS8_L2/L3	Exc	chimp_down_EPS8_Exc	chimp_down_eps8_exc	-1.15697496582362	EPS8	Neur	ENSG00000151491	C9	0.34698995	0.089	0.1	1.97362e-07	0.00592837	PD_up	Neur	both
347.80430385235	0.727909094624707	0.0836139850516466	8.70559026908109	3.15926203994235e-18	6.52231872978521e-17	L2/L3	Human	UP	human_up	chimp_down	TUBA1A_L2/L3	UP_TUBA1A_L2/L3	human_UP_TUBA1A_L2/L3	chimp_DOWN_TUBA1A_L2/L3	hg	pt	-0.727909094624707	human_up_TUBA1A_L2/L3	chimp_down_TUBA1A_L2/L3	-0.569529790533777	0.0768344671256159	-7.41242585313513	1.24009792503528e-13	8.34763460636567e-13	Chimp	DOWN	macaque_up	DOWN_TUBA1A_L2/L3	macaque_UP_TUBA1A_L2/L3	rm	0.569529790533777	macaque_up_TUBA1A_L2/L3	down_TUBA1A_L2/L3	Exc	chimp_down_TUBA1A_Exc	chimp_down_tuba1a_exc	-0.648719442579242	TUBA1A	Neur	ENSG00000167552	C7_0	0.380510212	0.202	0.128	8.97606e-07	0.026962284	PD_up	Neur	both
347.80430385235	0.727909094624707	0.0836139850516466	8.70559026908109	3.15926203994235e-18	6.52231872978521e-17	L2/L3	Human	UP	human_up	chimp_down	TUBA1A_L2/L3	UP_TUBA1A_L2/L3	human_UP_TUBA1A_L2/L3	chimp_DOWN_TUBA1A_L2/L3	hg	pt	-0.727909094624707	human_up_TUBA1A_L2/L3	chimp_down_TUBA1A_L2/L3	-0.569529790533777	0.0768344671256159	-7.41242585313513	1.24009792503528e-13	8.34763460636567e-13	Chimp	DOWN	macaque_up	DOWN_TUBA1A_L2/L3	macaque_UP_TUBA1A_L2/L3	rm	0.569529790533777	macaque_up_TUBA1A_L2/L3	down_TUBA1A_L2/L3	Exc	chimp_down_TUBA1A_Exc	chimp_down_tuba1a_exc	-0.648719442579242	TUBA1A	Neur	ENSG00000167552	C7_2	0.537173514	0.251	0.218	4.87563e-15	1.46454e-10	PD_up	Neur	both
347.80430385235	0.727909094624707	0.0836139850516466	8.70559026908109	3.15926203994235e-18	6.52231872978521e-17	L2/L3	Human	UP	human_up	chimp_down	TUBA1A_L2/L3	UP_TUBA1A_L2/L3	human_UP_TUBA1A_L2/L3	chimp_DOWN_TUBA1A_L2/L3	hg	pt	-0.727909094624707	human_up_TUBA1A_L2/L3	chimp_down_TUBA1A_L2/L3	-0.569529790533777	0.0768344671256159	-7.41242585313513	1.24009792503528e-13	8.34763460636567e-13	Chimp	DOWN	macaque_up	DOWN_TUBA1A_L2/L3	macaque_UP_TUBA1A_L2/L3	rm	0.569529790533777	macaque_up_TUBA1A_L2/L3	down_TUBA1A_L2/L3	Exc	chimp_down_TUBA1A_Exc	chimp_down_tuba1a_exc	-0.648719442579242	TUBA1A	Neur	ENSG00000167552	C9	0.612640515	0.177	0.163	5.29383e-09	0.000159016	PD_up	Neur	both
139.865953088128	0.948132759780135	0.14718461603851	6.44179252763796	1.18070612246009e-10	1.3144397728876e-09	L2/L3	Human	UP	human_up	chimp_down	LIMA1_L2/L3	UP_LIMA1_L2/L3	human_UP_LIMA1_L2/L3	chimp_DOWN_LIMA1_L2/L3	hg	pt	-0.948132759780135	human_up_LIMA1_L2/L3	chimp_down_LIMA1_L2/L3	-1.24983676830423	0.131065236907214	-9.53598984595003	1.48462413001999e-21	1.6956157529064e-20	Chimp	DOWN	macaque_up	DOWN_LIMA1_L2/L3	macaque_UP_LIMA1_L2/L3	rm	1.24983676830423	macaque_up_LIMA1_L2/L3	down_LIMA1_L2/L3	Exc	chimp_down_LIMA1_Exc	chimp_down_lima1_exc	-1.09898476404218	LIMA1	Neur	ENSG00000050405	C9	-0.968423361	0.097	0.387	2.74075e-48	8.23265e-44	PD_down	Neur	both
94.3770981765972	0.646608144741052	0.166265381745082	3.88901248085684	0.0001006529422622	0.0004919934830235	L2/L3	Human	UP	human_up	chimp_down	CCT2_L2/L3	UP_CCT2_L2/L3	human_UP_CCT2_L2/L3	chimp_DOWN_CCT2_L2/L3	hg	pt	-0.646608144741052	human_up_CCT2_L2/L3	chimp_down_CCT2_L2/L3	-1.33119119775311	0.134763608174254	-9.87797236796921	5.18718454331956e-23	6.42294705322416e-22	Chimp	DOWN	macaque_up	DOWN_CCT2_L2/L3	macaque_UP_CCT2_L2/L3	rm	1.33119119775311	macaque_up_CCT2_L2/L3	down_CCT2_L2/L3	Exc	chimp_down_CCT2_Exc	chimp_down_cct2_exc	-0.988899671247079	CCT2	Neur	ENSG00000166226	C7_2	-0.446631637	0.058	0.131	3.55133e-10	1.06675e-05	PD_down	Neur	both
435.216584532445	1.00573235778416	0.0849869462942226	11.8339627629676	2.60544426930733e-32	1.12105485614991e-30	L2/L3	Human	UP	human_up	chimp_down	NT5DC3_L2/L3	UP_NT5DC3_L2/L3	human_UP_NT5DC3_L2/L3	chimp_DOWN_NT5DC3_L2/L3	hg	pt	-1.00573235778416	human_up_NT5DC3_L2/L3	chimp_down_NT5DC3_L2/L3	-1.6083535331178	0.0733083082327948	-21.9395805453644	1.08901333066944e-106	1.38072988031046e-104	Chimp	DOWN	macaque_up	DOWN_NT5DC3_L2/L3	macaque_UP_NT5DC3_L2/L3	rm	1.6083535331178	macaque_up_NT5DC3_L2/L3	down_NT5DC3_L2/L3	Exc	chimp_down_NT5DC3_Exc	chimp_down_nt5dc3_exc	-1.30704294545098	NT5DC3	Neur	ENSG00000111696	C7_2	-0.284506945	0.05	0.112	1.92215e-13	5.77377e-09	PD_down	Neur	both
611.829024065234	-0.632430406376523	0.0715006857692148	-8.84509567387703	9.14499231987588e-19	1.94836188117356e-17	L2/L3	Human	DOWN	human_down	chimp_up	SVOP_L2/L3	DOWN_SVOP_L2/L3	human_DOWN_SVOP_L2/L3	chimp_UP_SVOP_L2/L3	hg	pt	0.632430406376523	human_down_SVOP_L2/L3	chimp_up_SVOP_L2/L3	0.852977211287539	0.0658607507874838	12.9512221025218	2.31243154427484e-38	5.32551867529808e-37	Chimp	UP	macaque_down	UP_SVOP_L2/L3	macaque_DOWN_SVOP_L2/L3	rm	-0.852977211287539	macaque_down_SVOP_L2/L3	up_SVOP_L2/L3	Exc	chimp_up_SVOP_Exc	chimp_up_svop_exc	0.742703808832031	SVOP	Neur	ENSG00000166111	C9	-0.435473238	0.024	0.111	1.71617e-17	5.15502e-13	PD_down	Neur	both
252.962693549859	0.580548397709456	0.103462821367475	5.6111788760089	2.00952911315782e-08	1.74431569723651e-07	L2/L3	Human	UP	human_up	chimp_down	TMEM120B_L2/L3	UP_TMEM120B_L2/L3	human_UP_TMEM120B_L2/L3	chimp_DOWN_TMEM120B_L2/L3	hg	pt	-0.580548397709456	human_up_TMEM120B_L2/L3	chimp_down_TMEM120B_L2/L3	-1.11285063939806	0.0867394320980916	-12.829812375755	1.11634188957849e-37	2.49850941596178e-36	Chimp	DOWN	macaque_up	DOWN_TMEM120B_L2/L3	macaque_UP_TMEM120B_L2/L3	rm	1.11285063939806	macaque_up_TMEM120B_L2/L3	down_TMEM120B_L2/L3	Exc	chimp_down_TMEM120B_Exc	chimp_down_tmem120b_exc	-0.846699518553756	TMEM120B	Neur	ENSG00000188735	C9	-0.332699213	0.044	0.128	1.60901e-16	4.83314e-12	PD_down	Neur	both
93.8499930254057	1.60696457533317	0.17366215454852	9.25339536130302	2.17472264506133e-20	5.03852758661365e-19	L2/L3	Human	UP	human_up	chimp_down	UBC_L2/L3	UP_UBC_L2/L3	human_UP_UBC_L2/L3	chimp_DOWN_UBC_L2/L3	hg	pt	-1.60696457533317	human_up_UBC_L2/L3	chimp_down_UBC_L2/L3	-1.30647223920088	0.165434855198277	-7.89720060887441	2.85237091101996e-15	2.18193559162618e-14	Chimp	DOWN	macaque_up	DOWN_UBC_L2/L3	macaque_UP_UBC_L2/L3	rm	1.30647223920088	macaque_up_UBC_L2/L3	down_UBC_L2/L3	Exc	chimp_down_UBC_Exc	chimp_down_ubc_exc	-1.45671840726702	UBC	Neur	ENSG00000150991	C7_0	0.707530946	0.279	0.157	7.0767e-07	0.021256979	PD_up	Neur	both
93.8499930254057	1.60696457533317	0.17366215454852	9.25339536130302	2.17472264506133e-20	5.03852758661365e-19	L2/L3	Human	UP	human_up	chimp_down	UBC_L2/L3	UP_UBC_L2/L3	human_UP_UBC_L2/L3	chimp_DOWN_UBC_L2/L3	hg	pt	-1.60696457533317	human_up_UBC_L2/L3	chimp_down_UBC_L2/L3	-1.30647223920088	0.165434855198277	-7.89720060887441	2.85237091101996e-15	2.18193559162618e-14	Chimp	DOWN	macaque_up	DOWN_UBC_L2/L3	macaque_UP_UBC_L2/L3	rm	1.30647223920088	macaque_up_UBC_L2/L3	down_UBC_L2/L3	Exc	chimp_down_UBC_Exc	chimp_down_ubc_exc	-1.45671840726702	UBC	Neur	ENSG00000150991	C7_1	0.62654	0.423	0.28	8.70142e-09	0.000261373	PD_up	Neur	both
93.8499930254057	1.60696457533317	0.17366215454852	9.25339536130302	2.17472264506133e-20	5.03852758661365e-19	L2/L3	Human	UP	human_up	chimp_down	UBC_L2/L3	UP_UBC_L2/L3	human_UP_UBC_L2/L3	chimp_DOWN_UBC_L2/L3	hg	pt	-1.60696457533317	human_up_UBC_L2/L3	chimp_down_UBC_L2/L3	-1.30647223920088	0.165434855198277	-7.89720060887441	2.85237091101996e-15	2.18193559162618e-14	Chimp	DOWN	macaque_up	DOWN_UBC_L2/L3	macaque_UP_UBC_L2/L3	rm	1.30647223920088	macaque_up_UBC_L2/L3	down_UBC_L2/L3	Exc	chimp_down_UBC_Exc	chimp_down_ubc_exc	-1.45671840726702	UBC	Neur	ENSG00000150991	C9	0.640007729	0.204	0.19	5.15491e-14	1.54843e-09	PD_up	Neur	both
93.8499930254057	1.60696457533317	0.17366215454852	9.25339536130302	2.17472264506133e-20	5.03852758661365e-19	L2/L3	Human	UP	human_up	chimp_down	UBC_L2/L3	UP_UBC_L2/L3	human_UP_UBC_L2/L3	chimp_DOWN_UBC_L2/L3	hg	pt	-1.60696457533317	human_up_UBC_L2/L3	chimp_down_UBC_L2/L3	-1.30647223920088	0.165434855198277	-7.89720060887441	2.85237091101996e-15	2.18193559162618e-14	Chimp	DOWN	macaque_up	DOWN_UBC_L2/L3	macaque_UP_UBC_L2/L3	rm	1.30647223920088	macaque_up_UBC_L2/L3	down_UBC_L2/L3	Exc	chimp_down_UBC_Exc	chimp_down_ubc_exc	-1.45671840726702	UBC	Neur	ENSG00000150991	C6_0	0.540768639	0.235	0.123	4.54565e-13	1.36542e-08	PD_up	Neur	both
58.8082500875426	-1.90610686771783	0.232754454842606	-8.18934644669543	2.62648486227559e-16	4.75296482854761e-15	L2/L3	Human	DOWN	human_down	chimp_up	GALNT9_L2/L3	DOWN_GALNT9_L2/L3	human_DOWN_GALNT9_L2/L3	chimp_UP_GALNT9_L2/L3	hg	pt	1.90610686771783	human_down_GALNT9_L2/L3	chimp_up_GALNT9_L2/L3	2.65806506490391	0.231159591128035	11.4988309675269	1.33714161050851e-30	2.30623063879021e-29	Chimp	UP	macaque_down	UP_GALNT9_L2/L3	macaque_DOWN_GALNT9_L2/L3	rm	-2.65806506490391	macaque_down_GALNT9_L2/L3	up_GALNT9_L2/L3	Exc	chimp_up_GALNT9_Exc	chimp_up_galnt9_exc	2.28208596631087	GALNT9	Neur	ENSG00000182870	C9	-0.660130397	0.04	0.192	1.55942e-22	4.68419e-18	PD_down	Neur	both
529.941521172523	0.654804368380508	0.0782948501977445	8.36331338174489	6.0980952388004e-17	1.14109634055749e-15	L2/L3	Human	UP	human_up	chimp_down	HSPH1_L2/L3	UP_HSPH1_L2/L3	human_UP_HSPH1_L2/L3	chimp_DOWN_HSPH1_L2/L3	hg	pt	-0.654804368380508	human_up_HSPH1_L2/L3	chimp_down_HSPH1_L2/L3	-1.2230688630782	0.0677092462466267	-18.0635427342264	6.17306255809054e-73	3.80209610167044e-71	Chimp	DOWN	macaque_up	DOWN_HSPH1_L2/L3	macaque_UP_HSPH1_L2/L3	rm	1.2230688630782	macaque_up_HSPH1_L2/L3	down_HSPH1_L2/L3	Exc	chimp_down_HSPH1_Exc	chimp_down_hsph1_exc	-0.938936615729356	HSPH1	Neur	ENSG00000120694	C7_0	1.155501531	0.204	0.073	1.12437e-07	0.003377379	PD_up	Neur	both
529.941521172523	0.654804368380508	0.0782948501977445	8.36331338174489	6.0980952388004e-17	1.14109634055749e-15	L2/L3	Human	UP	human_up	chimp_down	HSPH1_L2/L3	UP_HSPH1_L2/L3	human_UP_HSPH1_L2/L3	chimp_DOWN_HSPH1_L2/L3	hg	pt	-0.654804368380508	human_up_HSPH1_L2/L3	chimp_down_HSPH1_L2/L3	-1.2230688630782	0.0677092462466267	-18.0635427342264	6.17306255809054e-73	3.80209610167044e-71	Chimp	DOWN	macaque_up	DOWN_HSPH1_L2/L3	macaque_UP_HSPH1_L2/L3	rm	1.2230688630782	macaque_up_HSPH1_L2/L3	down_HSPH1_L2/L3	Exc	chimp_down_HSPH1_Exc	chimp_down_hsph1_exc	-0.938936615729356	HSPH1	Neur	ENSG00000120694	C7_2	0.278422336	0.175	0.215	5.7651e-08	0.001731721	PD_up	Neur	both
529.941521172523	0.654804368380508	0.0782948501977445	8.36331338174489	6.0980952388004e-17	1.14109634055749e-15	L2/L3	Human	UP	human_up	chimp_down	HSPH1_L2/L3	UP_HSPH1_L2/L3	human_UP_HSPH1_L2/L3	chimp_DOWN_HSPH1_L2/L3	hg	pt	-0.654804368380508	human_up_HSPH1_L2/L3	chimp_down_HSPH1_L2/L3	-1.2230688630782	0.0677092462466267	-18.0635427342264	6.17306255809054e-73	3.80209610167044e-71	Chimp	DOWN	macaque_up	DOWN_HSPH1_L2/L3	macaque_UP_HSPH1_L2/L3	rm	1.2230688630782	macaque_up_HSPH1_L2/L3	down_HSPH1_L2/L3	Exc	chimp_down_HSPH1_Exc	chimp_down_hsph1_exc	-0.938936615729356	HSPH1	Neur	ENSG00000120694	C9	1.772257409	0.156	0.043	9.12122e-33	2.73983e-28	PD_up	Neur	both
529.941521172523	0.654804368380508	0.0782948501977445	8.36331338174489	6.0980952388004e-17	1.14109634055749e-15	L2/L3	Human	UP	human_up	chimp_down	HSPH1_L2/L3	UP_HSPH1_L2/L3	human_UP_HSPH1_L2/L3	chimp_DOWN_HSPH1_L2/L3	hg	pt	-0.654804368380508	human_up_HSPH1_L2/L3	chimp_down_HSPH1_L2/L3	-1.2230688630782	0.0677092462466267	-18.0635427342264	6.17306255809054e-73	3.80209610167044e-71	Chimp	DOWN	macaque_up	DOWN_HSPH1_L2/L3	macaque_UP_HSPH1_L2/L3	rm	1.2230688630782	macaque_up_HSPH1_L2/L3	down_HSPH1_L2/L3	Exc	chimp_down_HSPH1_Exc	chimp_down_hsph1_exc	-0.938936615729356	HSPH1	Neur	ENSG00000120694	C6_0	1.228430284	0.246	0.103	1.45645e-10	4.37489e-06	PD_up	Neur	both
119.493046292918	-3.64400585660891	0.273235886201529	-13.3364833853531	1.42001723299572e-40	8.30370183560553e-39	L2/L3	Human	DOWN	human_down	chimp_up	DACH1_L2/L3	DOWN_DACH1_L2/L3	human_DOWN_DACH1_L2/L3	chimp_UP_DACH1_L2/L3	hg	pt	3.64400585660891	human_down_DACH1_L2/L3	chimp_up_DACH1_L2/L3	1.87445157272983	0.154603912248352	12.1242182391786	7.86067131196132e-34	1.53077582836528e-32	Chimp	UP	macaque_down	UP_DACH1_L2/L3	macaque_DOWN_DACH1_L2/L3	rm	-1.87445157272983	macaque_down_DACH1_L2/L3	up_DACH1_L2/L3	Exc	chimp_up_DACH1_Exc	chimp_up_dach1_exc	2.75922871466937	DACH1	Neur	ENSG00000276644	C7_2	-0.555379498	0.087	0.208	4.67001e-10	1.40278e-05	PD_down	Neur	both
119.493046292918	-3.64400585660891	0.273235886201529	-13.3364833853531	1.42001723299572e-40	8.30370183560553e-39	L2/L3	Human	DOWN	human_down	chimp_up	DACH1_L2/L3	DOWN_DACH1_L2/L3	human_DOWN_DACH1_L2/L3	chimp_UP_DACH1_L2/L3	hg	pt	3.64400585660891	human_down_DACH1_L2/L3	chimp_up_DACH1_L2/L3	1.87445157272983	0.154603912248352	12.1242182391786	7.86067131196132e-34	1.53077582836528e-32	Chimp	UP	macaque_down	UP_DACH1_L2/L3	macaque_DOWN_DACH1_L2/L3	rm	-1.87445157272983	macaque_down_DACH1_L2/L3	up_DACH1_L2/L3	Exc	chimp_up_DACH1_Exc	chimp_up_dach1_exc	2.75922871466937	DACH1	Neur	ENSG00000276644	C6_1	-0.40207699	0.275	0.258	4.68972e-10	1.4087e-05	PD_down	Neur	both
955.019293851368	-0.795979485386021	0.0654222954763135	-12.1667923693416	4.67079052585245e-34	2.11745714003954e-32	L2/L3	Human	DOWN	human_down	chimp_up	MBNL2_L2/L3	DOWN_MBNL2_L2/L3	human_DOWN_MBNL2_L2/L3	chimp_UP_MBNL2_L2/L3	hg	pt	0.795979485386021	human_down_MBNL2_L2/L3	chimp_up_MBNL2_L2/L3	0.519353999555449	0.0578900115162372	8.97139223076122	2.92789835362855e-19	2.89222483038086e-18	Chimp	UP	macaque_down	UP_MBNL2_L2/L3	macaque_DOWN_MBNL2_L2/L3	rm	-0.519353999555449	macaque_down_MBNL2_L2/L3	up_MBNL2_L2/L3	Exc	chimp_up_MBNL2_Exc	chimp_up_mbnl2_exc	0.657666742470735	MBNL2	Neur	ENSG00000139793	C6_0	0.340439966	0.347	0.242	4.39803e-09	0.000132108	PD_up	Neur	both
18.3168690162503	1.64077844429724	0.379654157310693	4.32177130870847	1.54781573487589e-05	8.7869415343961e-05	L2/L3	Human	UP	human_up	chimp_down	NDRG2_L2/L3	UP_NDRG2_L2/L3	human_UP_NDRG2_L2/L3	chimp_DOWN_NDRG2_L2/L3	hg	pt	-1.64077844429724	human_up_NDRG2_L2/L3	chimp_down_NDRG2_L2/L3	-1.0197618435085	0.373222903734115	-2.732313138625	0.0062891335337033	0.0117088016019178	Chimp	DOWN	macaque_up	DOWN_NDRG2_L2/L3	macaque_UP_NDRG2_L2/L3	rm	1.0197618435085	macaque_up_NDRG2_L2/L3	down_NDRG2_L2/L3	Exc	chimp_down_NDRG2_Exc	chimp_down_ndrg2_exc	-1.33027014390287	NDRG2	Neur	ENSG00000165795	C7_2	1.595953433	0.263	0.073	2.14627e-63	6.44698e-59	PD_up	Neur	both
18.3168690162503	1.64077844429724	0.379654157310693	4.32177130870847	1.54781573487589e-05	8.7869415343961e-05	L2/L3	Human	UP	human_up	chimp_down	NDRG2_L2/L3	UP_NDRG2_L2/L3	human_UP_NDRG2_L2/L3	chimp_DOWN_NDRG2_L2/L3	hg	pt	-1.64077844429724	human_up_NDRG2_L2/L3	chimp_down_NDRG2_L2/L3	-1.0197618435085	0.373222903734115	-2.732313138625	0.0062891335337033	0.0117088016019178	Chimp	DOWN	macaque_up	DOWN_NDRG2_L2/L3	macaque_UP_NDRG2_L2/L3	rm	1.0197618435085	macaque_up_NDRG2_L2/L3	down_NDRG2_L2/L3	Exc	chimp_down_NDRG2_Exc	chimp_down_ndrg2_exc	-1.33027014390287	NDRG2	Neur	ENSG00000165795	C6_1	0.696197922	0.21	0.091	1.33706e-16	4.01626e-12	PD_up	Neur	both
68.6519317193044	-0.739208147487941	0.219839246911763	-3.3624939944624	0.000772418062301	0.0031025129586796	L2/L3	Human	DOWN	human_down	chimp_up	LINC00609_L2/L3	DOWN_LINC00609_L2/L3	human_DOWN_LINC00609_L2/L3	chimp_UP_LINC00609_L2/L3	hg	pt	0.739208147487941	human_down_LINC00609_L2/L3	chimp_up_LINC00609_L2/L3	2.19881994173254	0.2446057640649	8.98924009472295	2.48945661367064e-19	2.47967772016103e-18	Chimp	UP	macaque_down	UP_LINC00609_L2/L3	macaque_DOWN_LINC00609_L2/L3	rm	-2.19881994173254	macaque_down_LINC00609_L2/L3	up_LINC00609_L2/L3	Exc	chimp_up_LINC00609_Exc	chimp_up_linc00609_exc	1.46901404461024	LINC00609	Neur	ENSG00000257585	C6_0	0.346863522	0.161	0.086	2.66968e-15	8.01919e-11	PD_up	Neur	both
312.339351992273	0.784052227594301	0.0995262818106543	7.87784104188616	3.3308608076078e-15	5.52304951560126e-14	L2/L3	Human	UP	human_up	chimp_down	GPR137C_L2/L3	UP_GPR137C_L2/L3	human_UP_GPR137C_L2/L3	chimp_DOWN_GPR137C_L2/L3	hg	pt	-0.784052227594301	human_up_GPR137C_L2/L3	chimp_down_GPR137C_L2/L3	-0.604285852886065	0.0935128709989838	-6.46206074554839	1.03286617548737e-10	5.46854690335783e-10	Chimp	DOWN	macaque_up	DOWN_GPR137C_L2/L3	macaque_UP_GPR137C_L2/L3	rm	0.604285852886065	macaque_up_GPR137C_L2/L3	down_GPR137C_L2/L3	Exc	chimp_down_GPR137C_Exc	chimp_down_gpr137c_exc	-0.694169040240183	GPR137C	Neur	ENSG00000180998	C9	-0.489478718	0.101	0.278	3.35771e-21	1.00859e-16	PD_down	Neur	both
350.071926462757	0.70391708650804	0.100114912998892	7.03109122729628	2.04924455529958e-12	2.70773678109206e-11	L2/L3	Human	UP	human_up	chimp_down	SLC35F4_L2/L3	UP_SLC35F4_L2/L3	human_UP_SLC35F4_L2/L3	chimp_DOWN_SLC35F4_L2/L3	hg	pt	-0.70391708650804	human_up_SLC35F4_L2/L3	chimp_down_SLC35F4_L2/L3	-1.44462346883447	0.0858953821639335	-16.8184066761281	1.78905832156506e-63	8.6498973940821e-62	Chimp	DOWN	macaque_up	DOWN_SLC35F4_L2/L3	macaque_UP_SLC35F4_L2/L3	rm	1.44462346883447	macaque_up_SLC35F4_L2/L3	down_SLC35F4_L2/L3	Exc	chimp_down_SLC35F4_Exc	chimp_down_slc35f4_exc	-1.07427027767126	SLC35F4	Neur	ENSG00000151812	C9	-0.594304011	0.114	0.339	3.11327e-35	9.35165e-31	PD_down	Neur	both
40.9246727548473	-2.04503002385536	0.298109157348663	-6.86000404027686	6.8858600460515e-12	8.6563410424548e-11	L2/L3	Human	DOWN	human_down	chimp_up	CCDC175_L2/L3	DOWN_CCDC175_L2/L3	human_DOWN_CCDC175_L2/L3	chimp_UP_CCDC175_L2/L3	hg	pt	2.04503002385536	human_down_CCDC175_L2/L3	chimp_up_CCDC175_L2/L3	1.75650046870875	0.231879682821995	7.5750511960858	3.58986038217336e-14	2.52860260252613e-13	Chimp	UP	macaque_down	UP_CCDC175_L2/L3	macaque_DOWN_CCDC175_L2/L3	rm	-1.75650046870875	macaque_down_CCDC175_L2/L3	up_CCDC175_L2/L3	Exc	chimp_up_CCDC175_Exc	chimp_up_ccdc175_exc	1.90076524628205	CCDC175	Neur	ENSG00000151838	C9	-0.980151431	0.035	0.229	1.16238e-26	3.49157e-22	PD_down	Neur	both
256.3302852075	0.989456942535713	0.0995156598766185	9.94272603691179	2.71299280780045e-23	7.40081549194895e-22	L2/L3	Human	UP	human_up	chimp_down	KLC1_L2/L3	UP_KLC1_L2/L3	human_UP_KLC1_L2/L3	chimp_DOWN_KLC1_L2/L3	hg	pt	-0.989456942535713	human_up_KLC1_L2/L3	chimp_down_KLC1_L2/L3	-0.551090173165137	0.0954245636877833	-5.77513956436031	7.6889325817157e-09	3.36219770716888e-08	Chimp	DOWN	macaque_up	DOWN_KLC1_L2/L3	macaque_UP_KLC1_L2/L3	rm	0.551090173165137	macaque_up_KLC1_L2/L3	down_KLC1_L2/L3	Exc	chimp_down_KLC1_Exc	chimp_down_klc1_exc	-0.770273557850425	KLC1	Neur	ENSG00000126214	C7_1	-0.450229018	0.386	0.421	1.95139e-11	5.8616e-07	PD_down	Neur	both
256.3302852075	0.989456942535713	0.0995156598766185	9.94272603691179	2.71299280780045e-23	7.40081549194895e-22	L2/L3	Human	UP	human_up	chimp_down	KLC1_L2/L3	UP_KLC1_L2/L3	human_UP_KLC1_L2/L3	chimp_DOWN_KLC1_L2/L3	hg	pt	-0.989456942535713	human_up_KLC1_L2/L3	chimp_down_KLC1_L2/L3	-0.551090173165137	0.0954245636877833	-5.77513956436031	7.6889325817157e-09	3.36219770716888e-08	Chimp	DOWN	macaque_up	DOWN_KLC1_L2/L3	macaque_UP_KLC1_L2/L3	rm	0.551090173165137	macaque_up_KLC1_L2/L3	down_KLC1_L2/L3	Exc	chimp_down_KLC1_Exc	chimp_down_klc1_exc	-0.770273557850425	KLC1	Neur	ENSG00000126214	C7_2	-0.377217411	0.455	0.649	4.32593e-29	1.29942e-24	PD_down	Neur	both
256.3302852075	0.989456942535713	0.0995156598766185	9.94272603691179	2.71299280780045e-23	7.40081549194895e-22	L2/L3	Human	UP	human_up	chimp_down	KLC1_L2/L3	UP_KLC1_L2/L3	human_UP_KLC1_L2/L3	chimp_DOWN_KLC1_L2/L3	hg	pt	-0.989456942535713	human_up_KLC1_L2/L3	chimp_down_KLC1_L2/L3	-0.551090173165137	0.0954245636877833	-5.77513956436031	7.6889325817157e-09	3.36219770716888e-08	Chimp	DOWN	macaque_up	DOWN_KLC1_L2/L3	macaque_UP_KLC1_L2/L3	rm	0.551090173165137	macaque_up_KLC1_L2/L3	down_KLC1_L2/L3	Exc	chimp_down_KLC1_Exc	chimp_down_klc1_exc	-0.770273557850425	KLC1	Neur	ENSG00000126214	C9	0.346335576	0.13	0.153	1.18073e-07	0.00354668	PD_up	Neur	both
256.3302852075	0.989456942535713	0.0995156598766185	9.94272603691179	2.71299280780045e-23	7.40081549194895e-22	L2/L3	Human	UP	human_up	chimp_down	KLC1_L2/L3	UP_KLC1_L2/L3	human_UP_KLC1_L2/L3	chimp_DOWN_KLC1_L2/L3	hg	pt	-0.989456942535713	human_up_KLC1_L2/L3	chimp_down_KLC1_L2/L3	-0.551090173165137	0.0954245636877833	-5.77513956436031	7.6889325817157e-09	3.36219770716888e-08	Chimp	DOWN	macaque_up	DOWN_KLC1_L2/L3	macaque_UP_KLC1_L2/L3	rm	0.551090173165137	macaque_up_KLC1_L2/L3	down_KLC1_L2/L3	Exc	chimp_down_KLC1_Exc	chimp_down_klc1_exc	-0.770273557850425	KLC1	Neur	ENSG00000126214	C6_1	-0.334222936	0.313	0.305	1.26965e-09	3.81378e-05	PD_down	Neur	both
1469.91047357515	-0.740821199407971	0.0638120077482982	-11.6094325433245	3.6905662556887e-31	1.52241051151646e-29	L2/L3	Human	DOWN	human_down	chimp_up	GABRG3_L2/L3	DOWN_GABRG3_L2/L3	human_DOWN_GABRG3_L2/L3	chimp_UP_GABRG3_L2/L3	hg	pt	0.740821199407971	human_down_GABRG3_L2/L3	chimp_up_GABRG3_L2/L3	1.16251641873589	0.0620533747101616	18.7341369291479	2.60837142003631e-78	1.79691159445045e-76	Chimp	UP	macaque_down	UP_GABRG3_L2/L3	macaque_DOWN_GABRG3_L2/L3	rm	-1.16251641873589	macaque_down_GABRG3_L2/L3	up_GABRG3_L2/L3	Exc	chimp_up_GABRG3_Exc	chimp_up_gabrg3_exc	0.951668809071929	GABRG3	Neur	ENSG00000182256	C6_1	0.453701303	0.121	0.039	1.3e-30	3.90492e-26	PD_up	Neur	both
595.474258029558	-0.541624654144412	0.0725130778532287	-7.46933753440581	8.05995523309832e-14	1.19577756889428e-12	L2/L3	Human	DOWN	human_down	chimp_up	GOLGA8A_L2/L3	DOWN_GOLGA8A_L2/L3	human_DOWN_GOLGA8A_L2/L3	chimp_UP_GOLGA8A_L2/L3	hg	pt	0.541624654144412	human_down_GOLGA8A_L2/L3	chimp_up_GOLGA8A_L2/L3	4.63051278321864	0.146736731365932	31.5566030407961	1.45553952276509e-218	1.19635310567685e-215	Chimp	UP	macaque_down	UP_GOLGA8A_L2/L3	macaque_DOWN_GOLGA8A_L2/L3	rm	-4.63051278321864	macaque_down_GOLGA8A_L2/L3	up_GOLGA8A_L2/L3	Exc	chimp_up_GOLGA8A_Exc	chimp_up_golga8a_exc	2.58606871868153	GOLGA8A	Neur	ENSG00000175265	C9	-0.291039127	0.034	0.101	2.06187e-08	0.000619343	PD_down	Neur	both
250.635035112646	0.945442524303397	0.114361153140623	8.26716501486171	1.37182024657126e-16	2.5261483887238e-15	L2/L3	Human	UP	human_up	chimp_down	CHP1_L2/L3	UP_CHP1_L2/L3	human_UP_CHP1_L2/L3	chimp_DOWN_CHP1_L2/L3	hg	pt	-0.945442524303397	human_up_CHP1_L2/L3	chimp_down_CHP1_L2/L3	-0.904709601663435	0.106560096824083	-8.4901349438242	2.06397299559683e-17	1.81605242979129e-16	Chimp	DOWN	macaque_up	DOWN_CHP1_L2/L3	macaque_UP_CHP1_L2/L3	rm	0.904709601663435	macaque_up_CHP1_L2/L3	down_CHP1_L2/L3	Exc	chimp_down_CHP1_Exc	chimp_down_chp1_exc	-0.925076062983416	CHP1	Neur	ENSG00000187446	C7_2	-0.374907466	0.071	0.154	8.91252e-11	2.67714e-06	PD_down	Neur	both
58.8099502327726	-0.897351671328884	0.205738056737768	-4.36162217898578	1.29101669363242e-05	7.43078116306176e-05	L2/L3	Human	DOWN	human_down	chimp_up	SHF_L2/L3	DOWN_SHF_L2/L3	human_DOWN_SHF_L2/L3	chimp_UP_SHF_L2/L3	hg	pt	0.897351671328884	human_down_SHF_L2/L3	chimp_up_SHF_L2/L3	1.28977568916491	0.189868877461229	6.79298106361997	1.09839802693608e-11	6.28907407399675e-11	Chimp	UP	macaque_down	UP_SHF_L2/L3	macaque_DOWN_SHF_L2/L3	rm	-1.28977568916491	macaque_down_SHF_L2/L3	up_SHF_L2/L3	Exc	chimp_up_SHF_Exc	chimp_up_shf_exc	1.0935636802469	SHF	Neur	ENSG00000138606	C9	-0.700648228	0.02	0.146	1.85875e-26	5.58333e-22	PD_down	Neur	both
163.16930338611	-1.67052518006506	0.163689016684571	-10.205481185608	1.87389975550576e-24	5.45714356613314e-23	L2/L3	Human	DOWN	human_down	chimp_up	MYO5C_L2/L3	DOWN_MYO5C_L2/L3	human_DOWN_MYO5C_L2/L3	chimp_UP_MYO5C_L2/L3	hg	pt	1.67052518006506	human_down_MYO5C_L2/L3	chimp_up_MYO5C_L2/L3	0.527025290720719	0.119679029164543	4.40365613257215	1.06441614383135e-05	3.12532929346688e-05	Chimp	UP	macaque_down	UP_MYO5C_L2/L3	macaque_DOWN_MYO5C_L2/L3	rm	-0.527025290720719	macaque_down_MYO5C_L2/L3	up_MYO5C_L2/L3	Exc	chimp_up_MYO5C_Exc	chimp_up_myo5c_exc	1.09877523539289	MYO5C	Neur	ENSG00000128833	C9	-0.737219859	0.02	0.147	1.82091e-24	5.46964e-20	PD_down	Neur	both
1931.90918422548	-1.06836949008706	0.0811007730732773	-13.1733576586471	1.24916226777683e-39	7.02438127406886e-38	L2/L3	Human	DOWN	human_down	chimp_up	RORA_L2/L3	DOWN_RORA_L2/L3	human_DOWN_RORA_L2/L3	chimp_UP_RORA_L2/L3	hg	pt	1.06836949008706	human_down_RORA_L2/L3	chimp_up_RORA_L2/L3	0.616166379814859	0.0774770355961503	7.9528904929537	1.82209395464786e-15	1.40691388088715e-14	Chimp	UP	macaque_down	UP_RORA_L2/L3	macaque_DOWN_RORA_L2/L3	rm	-0.616166379814859	macaque_down_RORA_L2/L3	up_RORA_L2/L3	Exc	chimp_up_RORA_Exc	chimp_up_rora_exc	0.842267934950959	RORA	Neur	ENSG00000069667	C7_2	0.412826606	0.167	0.173	3.28035e-08	0.000985351	PD_up	Neur	both
1931.90918422548	-1.06836949008706	0.0811007730732773	-13.1733576586471	1.24916226777683e-39	7.02438127406886e-38	L2/L3	Human	DOWN	human_down	chimp_up	RORA_L2/L3	DOWN_RORA_L2/L3	human_DOWN_RORA_L2/L3	chimp_UP_RORA_L2/L3	hg	pt	1.06836949008706	human_down_RORA_L2/L3	chimp_up_RORA_L2/L3	0.616166379814859	0.0774770355961503	7.9528904929537	1.82209395464786e-15	1.40691388088715e-14	Chimp	UP	macaque_down	UP_RORA_L2/L3	macaque_DOWN_RORA_L2/L3	rm	-0.616166379814859	macaque_down_RORA_L2/L3	up_RORA_L2/L3	Exc	chimp_up_RORA_Exc	chimp_up_rora_exc	0.842267934950959	RORA	Neur	ENSG00000069667	C9	-0.738113597	0.418	0.783	1.04888e-52	3.15063e-48	PD_down	Neur	both
1931.90918422548	-1.06836949008706	0.0811007730732773	-13.1733576586471	1.24916226777683e-39	7.02438127406886e-38	L2/L3	Human	DOWN	human_down	chimp_up	RORA_L2/L3	DOWN_RORA_L2/L3	human_DOWN_RORA_L2/L3	chimp_UP_RORA_L2/L3	hg	pt	1.06836949008706	human_down_RORA_L2/L3	chimp_up_RORA_L2/L3	0.616166379814859	0.0774770355961503	7.9528904929537	1.82209395464786e-15	1.40691388088715e-14	Chimp	UP	macaque_down	UP_RORA_L2/L3	macaque_DOWN_RORA_L2/L3	rm	-0.616166379814859	macaque_down_RORA_L2/L3	up_RORA_L2/L3	Exc	chimp_up_RORA_Exc	chimp_up_rora_exc	0.842267934950959	RORA	Neur	ENSG00000069667	C6_1	0.567788282	0.498	0.331	8.77769e-31	2.63664e-26	PD_up	Neur	both
19.3319343205502	1.63346112971125	0.400991357325002	4.07355694798014	4.63005234404604e-05	0.0002404936472679	L2/L3	Human	UP	human_up	chimp_down	SEMA7A_L2/L3	UP_SEMA7A_L2/L3	human_UP_SEMA7A_L2/L3	chimp_DOWN_SEMA7A_L2/L3	hg	pt	-1.63346112971125	human_up_SEMA7A_L2/L3	chimp_down_SEMA7A_L2/L3	-2.04567646002177	0.356915554238003	-5.73154191721677	9.95217469025598e-09	4.30136057872968e-08	Chimp	DOWN	macaque_up	DOWN_SEMA7A_L2/L3	macaque_UP_SEMA7A_L2/L3	rm	2.04567646002177	macaque_up_SEMA7A_L2/L3	down_SEMA7A_L2/L3	Exc	chimp_down_SEMA7A_Exc	chimp_down_sema7a_exc	-1.83956879486651	SEMA7A	Neur	ENSG00000138623	C6_1	0.463704974	0.163	0.091	3.26916e-23	9.81992e-19	PD_up	Neur	both
242.363441794756	-0.560013567337418	0.101023326778571	-5.54340848985194	2.96639733896637e-08	2.52310167473322e-07	L2/L3	Human	DOWN	human_down	chimp_up	HMG20A_L2/L3	DOWN_HMG20A_L2/L3	human_DOWN_HMG20A_L2/L3	chimp_UP_HMG20A_L2/L3	hg	pt	0.560013567337418	human_down_HMG20A_L2/L3	chimp_up_HMG20A_L2/L3	0.825286439232455	0.0918521862892511	8.98494061571438	2.58874058894226e-19	2.56998003656925e-18	Chimp	UP	macaque_down	UP_HMG20A_L2/L3	macaque_DOWN_HMG20A_L2/L3	rm	-0.825286439232455	macaque_down_HMG20A_L2/L3	up_HMG20A_L2/L3	Exc	chimp_up_HMG20A_Exc	chimp_up_hmg20a_exc	0.692650003284937	HMG20A	Neur	ENSG00000140382	C7_2	-0.303221313	0.067	0.128	5.74962e-08	0.00172707	PD_down	Neur	both
1566.88541151633	-1.19420489670123	0.0503206861358492	-23.7318881836641	1.69031417496638e-124	6.52016452017293e-122	L2/L3	Human	DOWN	human_down	chimp_up	SV2B_L2/L3	DOWN_SV2B_L2/L3	human_DOWN_SV2B_L2/L3	chimp_UP_SV2B_L2/L3	hg	pt	1.19420489670123	human_down_SV2B_L2/L3	chimp_up_SV2B_L2/L3	1.59692926767306	0.047700525938768	33.4782318694556	9.99766228289029e-246	1.40178987161749e-242	Chimp	UP	macaque_down	UP_SV2B_L2/L3	macaque_DOWN_SV2B_L2/L3	rm	-1.59692926767306	macaque_down_SV2B_L2/L3	up_SV2B_L2/L3	Exc	chimp_up_SV2B_Exc	chimp_up_sv2b_exc	1.39556708218714	SV2B	Neur	ENSG00000185518	C7_2	-0.606398327	0.315	0.547	2.63484e-31	7.91453e-27	PD_down	Neur	both
1566.88541151633	-1.19420489670123	0.0503206861358492	-23.7318881836641	1.69031417496638e-124	6.52016452017293e-122	L2/L3	Human	DOWN	human_down	chimp_up	SV2B_L2/L3	DOWN_SV2B_L2/L3	human_DOWN_SV2B_L2/L3	chimp_UP_SV2B_L2/L3	hg	pt	1.19420489670123	human_down_SV2B_L2/L3	chimp_up_SV2B_L2/L3	1.59692926767306	0.047700525938768	33.4782318694556	9.99766228289029e-246	1.40178987161749e-242	Chimp	UP	macaque_down	UP_SV2B_L2/L3	macaque_DOWN_SV2B_L2/L3	rm	-1.59692926767306	macaque_down_SV2B_L2/L3	up_SV2B_L2/L3	Exc	chimp_up_SV2B_Exc	chimp_up_sv2b_exc	1.39556708218714	SV2B	Neur	ENSG00000185518	C7_3	-0.602228991	0.214	0.33	4.35366e-13	1.30775e-08	PD_down	Neur	both
1566.88541151633	-1.19420489670123	0.0503206861358492	-23.7318881836641	1.69031417496638e-124	6.52016452017293e-122	L2/L3	Human	DOWN	human_down	chimp_up	SV2B_L2/L3	DOWN_SV2B_L2/L3	human_DOWN_SV2B_L2/L3	chimp_UP_SV2B_L2/L3	hg	pt	1.19420489670123	human_down_SV2B_L2/L3	chimp_up_SV2B_L2/L3	1.59692926767306	0.047700525938768	33.4782318694556	9.99766228289029e-246	1.40178987161749e-242	Chimp	UP	macaque_down	UP_SV2B_L2/L3	macaque_DOWN_SV2B_L2/L3	rm	-1.59692926767306	macaque_down_SV2B_L2/L3	up_SV2B_L2/L3	Exc	chimp_up_SV2B_Exc	chimp_up_sv2b_exc	1.39556708218714	SV2B	Neur	ENSG00000185518	C9	-0.538465237	0.137	0.404	3.37229e-47	1.01297e-42	PD_down	Neur	both
1566.88541151633	-1.19420489670123	0.0503206861358492	-23.7318881836641	1.69031417496638e-124	6.52016452017293e-122	L2/L3	Human	DOWN	human_down	chimp_up	SV2B_L2/L3	DOWN_SV2B_L2/L3	human_DOWN_SV2B_L2/L3	chimp_UP_SV2B_L2/L3	hg	pt	1.19420489670123	human_down_SV2B_L2/L3	chimp_up_SV2B_L2/L3	1.59692926767306	0.047700525938768	33.4782318694556	9.99766228289029e-246	1.40178987161749e-242	Chimp	UP	macaque_down	UP_SV2B_L2/L3	macaque_DOWN_SV2B_L2/L3	rm	-1.59692926767306	macaque_down_SV2B_L2/L3	up_SV2B_L2/L3	Exc	chimp_up_SV2B_Exc	chimp_up_sv2b_exc	1.39556708218714	SV2B	Neur	ENSG00000185518	C6_1	0.278168608	0.434	0.358	1.03861e-07	0.003119778	PD_up	Neur	both
72.7600204215278	0.934793219375768	0.183053205859544	5.10667494178186	3.27877058105234e-07	2.42483446907493e-06	L2/L3	Human	UP	human_up	chimp_down	ELOB_L2/L3	UP_ELOB_L2/L3	human_UP_ELOB_L2/L3	chimp_DOWN_ELOB_L2/L3	hg	pt	-0.934793219375768	human_up_ELOB_L2/L3	chimp_down_ELOB_L2/L3	-1.11093512022913	0.160834254540487	-6.90732905998876	4.93863486821608e-12	2.90875465082279e-11	Chimp	DOWN	macaque_up	DOWN_ELOB_L2/L3	macaque_UP_ELOB_L2/L3	rm	1.11093512022913	macaque_up_ELOB_L2/L3	down_ELOB_L2/L3	Exc	chimp_down_ELOB_Exc	chimp_down_elob_exc	-1.02286416980245	ELOB	Neur	ENSG00000103363	C7_1	0.465210801	0.217	0.119	2.56979e-08	0.000771914	PD_up	Neur	both
72.7600204215278	0.934793219375768	0.183053205859544	5.10667494178186	3.27877058105234e-07	2.42483446907493e-06	L2/L3	Human	UP	human_up	chimp_down	ELOB_L2/L3	UP_ELOB_L2/L3	human_UP_ELOB_L2/L3	chimp_DOWN_ELOB_L2/L3	hg	pt	-0.934793219375768	human_up_ELOB_L2/L3	chimp_down_ELOB_L2/L3	-1.11093512022913	0.160834254540487	-6.90732905998876	4.93863486821608e-12	2.90875465082279e-11	Chimp	DOWN	macaque_up	DOWN_ELOB_L2/L3	macaque_UP_ELOB_L2/L3	rm	1.11093512022913	macaque_up_ELOB_L2/L3	down_ELOB_L2/L3	Exc	chimp_down_ELOB_Exc	chimp_down_elob_exc	-1.02286416980245	ELOB	Neur	ENSG00000103363	C7_3	0.331068039	0.169	0.147	5.78286e-07	0.017370556	PD_up	Neur	both
482.645660650871	-1.55108118228855	0.0821768388495253	-18.8749190648322	1.83404634935304e-79	3.56859974187834e-77	L2/L3	Human	DOWN	human_down	chimp_up	CDR2_L2/L3	DOWN_CDR2_L2/L3	human_DOWN_CDR2_L2/L3	chimp_UP_CDR2_L2/L3	hg	pt	1.55108118228855	human_down_CDR2_L2/L3	chimp_up_CDR2_L2/L3	4.84196463863519	0.154098265396778	31.4212793127029	1.03634100748935e-216	7.7194450795363e-214	Chimp	UP	macaque_down	UP_CDR2_L2/L3	macaque_DOWN_CDR2_L2/L3	rm	-4.84196463863519	macaque_down_CDR2_L2/L3	up_CDR2_L2/L3	Exc	chimp_up_CDR2_Exc	chimp_up_cdr2_exc	3.19652291046187	CDR2	Neur	ENSG00000140743	C9	-0.507342411	0.06	0.201	1.03746e-21	3.11631e-17	PD_down	Neur	both
104.80254064421	0.890578904145378	0.192682569738645	4.62200034675353	3.80057378728919e-06	2.39230506330167e-05	L2/L3	Human	UP	human_up	chimp_down	AC138305.1_L2/L3	UP_AC138305.1_L2/L3	human_UP_AC138305.1_L2/L3	chimp_DOWN_AC138305.1_L2/L3	hg	pt	-0.890578904145378	human_up_AC138305.1_L2/L3	chimp_down_AC138305.1_L2/L3	-1.07080613907309	0.178225114710668	-6.00816636202728	1.87633259354553e-09	8.7471667709273e-09	Chimp	DOWN	macaque_up	DOWN_AC138305.1_L2/L3	macaque_UP_AC138305.1_L2/L3	rm	1.07080613907309	macaque_up_AC138305.1_L2/L3	down_AC138305.1_L2/L3	Exc	chimp_down_AC138305.1_Exc	chimp_down_ac138305.1_exc	-0.980692521609233	AC138305.1	Neur	ENSG00000260658	C9	-0.557079412	0.029	0.102	5.17489e-09	0.000155443	PD_down	Neur	both
21.6901176179742	1.1776126953858	0.404104027217721	2.91413254031079	0.0035667843855454	0.0119931011293758	L2/L3	Human	UP	human_up	chimp_down	ADAMTS18_L2/L3	UP_ADAMTS18_L2/L3	human_UP_ADAMTS18_L2/L3	chimp_DOWN_ADAMTS18_L2/L3	hg	pt	-1.1776126953858	human_up_ADAMTS18_L2/L3	chimp_down_ADAMTS18_L2/L3	-2.62341159424367	0.312909282916173	-8.38393661509386	5.11863637407828e-17	4.38561526285154e-16	Chimp	DOWN	macaque_up	DOWN_ADAMTS18_L2/L3	macaque_UP_ADAMTS18_L2/L3	rm	2.62341159424367	macaque_up_ADAMTS18_L2/L3	down_ADAMTS18_L2/L3	Exc	chimp_down_ADAMTS18_Exc	chimp_down_adamts18_exc	-1.90051214481473	ADAMTS18	Neur	ENSG00000140873	C9	-0.992372586	0.063	0.297	2.63309e-36	7.90927e-32	PD_down	Neur	both
98.3911076844439	0.504594756285194	0.169233606163228	2.98164630374007	0.0028670302019643	0.0099255854275845	L2/L3	Human	UP	human_up	chimp_down	COX4I1_L2/L3	UP_COX4I1_L2/L3	human_UP_COX4I1_L2/L3	chimp_DOWN_COX4I1_L2/L3	hg	pt	-0.504594756285194	human_up_COX4I1_L2/L3	chimp_down_COX4I1_L2/L3	-1.16639299518089	0.139667503205843	-8.35121247540206	6.75657497920848e-17	5.76825649012942e-16	Chimp	DOWN	macaque_up	DOWN_COX4I1_L2/L3	macaque_UP_COX4I1_L2/L3	rm	1.16639299518089	macaque_up_COX4I1_L2/L3	down_COX4I1_L2/L3	Exc	chimp_down_COX4I1_Exc	chimp_down_cox4i1_exc	-0.835493875733044	COX4I1	Neur	ENSG00000131143	C7_0	0.734881208	0.209	0.106	1.31694e-08	0.000395581	PD_up	Neur	both
98.3911076844439	0.504594756285194	0.169233606163228	2.98164630374007	0.0028670302019643	0.0099255854275845	L2/L3	Human	UP	human_up	chimp_down	COX4I1_L2/L3	UP_COX4I1_L2/L3	human_UP_COX4I1_L2/L3	chimp_DOWN_COX4I1_L2/L3	hg	pt	-0.504594756285194	human_up_COX4I1_L2/L3	chimp_down_COX4I1_L2/L3	-1.16639299518089	0.139667503205843	-8.35121247540206	6.75657497920848e-17	5.76825649012942e-16	Chimp	DOWN	macaque_up	DOWN_COX4I1_L2/L3	macaque_UP_COX4I1_L2/L3	rm	1.16639299518089	macaque_up_COX4I1_L2/L3	down_COX4I1_L2/L3	Exc	chimp_down_COX4I1_Exc	chimp_down_cox4i1_exc	-0.835493875733044	COX4I1	Neur	ENSG00000131143	C7_1	0.690786208	0.278	0.153	1.65697e-12	4.9772e-08	PD_up	Neur	both
98.3911076844439	0.504594756285194	0.169233606163228	2.98164630374007	0.0028670302019643	0.0099255854275845	L2/L3	Human	UP	human_up	chimp_down	COX4I1_L2/L3	UP_COX4I1_L2/L3	human_UP_COX4I1_L2/L3	chimp_DOWN_COX4I1_L2/L3	hg	pt	-0.504594756285194	human_up_COX4I1_L2/L3	chimp_down_COX4I1_L2/L3	-1.16639299518089	0.139667503205843	-8.35121247540206	6.75657497920848e-17	5.76825649012942e-16	Chimp	DOWN	macaque_up	DOWN_COX4I1_L2/L3	macaque_UP_COX4I1_L2/L3	rm	1.16639299518089	macaque_up_COX4I1_L2/L3	down_COX4I1_L2/L3	Exc	chimp_down_COX4I1_Exc	chimp_down_cox4i1_exc	-0.835493875733044	COX4I1	Neur	ENSG00000131143	C7_2	0.475400226	0.184	0.155	8.44127e-08	0.002535589	PD_up	Neur	both
98.3911076844439	0.504594756285194	0.169233606163228	2.98164630374007	0.0028670302019643	0.0099255854275845	L2/L3	Human	UP	human_up	chimp_down	COX4I1_L2/L3	UP_COX4I1_L2/L3	human_UP_COX4I1_L2/L3	chimp_DOWN_COX4I1_L2/L3	hg	pt	-0.504594756285194	human_up_COX4I1_L2/L3	chimp_down_COX4I1_L2/L3	-1.16639299518089	0.139667503205843	-8.35121247540206	6.75657497920848e-17	5.76825649012942e-16	Chimp	DOWN	macaque_up	DOWN_COX4I1_L2/L3	macaque_UP_COX4I1_L2/L3	rm	1.16639299518089	macaque_up_COX4I1_L2/L3	down_COX4I1_L2/L3	Exc	chimp_down_COX4I1_Exc	chimp_down_cox4i1_exc	-0.835493875733044	COX4I1	Neur	ENSG00000131143	C7_3	0.439584028	0.23	0.177	1.10196e-10	3.31006e-06	PD_up	Neur	both
98.3911076844439	0.504594756285194	0.169233606163228	2.98164630374007	0.0028670302019643	0.0099255854275845	L2/L3	Human	UP	human_up	chimp_down	COX4I1_L2/L3	UP_COX4I1_L2/L3	human_UP_COX4I1_L2/L3	chimp_DOWN_COX4I1_L2/L3	hg	pt	-0.504594756285194	human_up_COX4I1_L2/L3	chimp_down_COX4I1_L2/L3	-1.16639299518089	0.139667503205843	-8.35121247540206	6.75657497920848e-17	5.76825649012942e-16	Chimp	DOWN	macaque_up	DOWN_COX4I1_L2/L3	macaque_UP_COX4I1_L2/L3	rm	1.16639299518089	macaque_up_COX4I1_L2/L3	down_COX4I1_L2/L3	Exc	chimp_down_COX4I1_Exc	chimp_down_cox4i1_exc	-0.835493875733044	COX4I1	Neur	ENSG00000131143	C6_0	0.418281869	0.172	0.084	1.40302e-21	4.21439e-17	PD_up	Neur	both
78.9249373805244	2.45929863592932	0.1727520256742	14.2360046218353	5.47701362151364e-46	4.01410328320735e-44	L2/L3	Human	UP	human_up	chimp_down	RPL13_L2/L3	UP_RPL13_L2/L3	human_UP_RPL13_L2/L3	chimp_DOWN_RPL13_L2/L3	hg	pt	-2.45929863592932	human_up_RPL13_L2/L3	chimp_down_RPL13_L2/L3	-0.774354999938701	0.192293375015807	-4.02694580546545	5.65060499792388e-05	0.0001484163313834	Chimp	DOWN	macaque_up	DOWN_RPL13_L2/L3	macaque_UP_RPL13_L2/L3	rm	0.774354999938701	macaque_up_RPL13_L2/L3	down_RPL13_L2/L3	Exc	chimp_down_RPL13_Exc	chimp_down_rpl13_exc	-1.61682681793401	RPL13	Neur	ENSG00000167526	C7_2	0.362087555	0.319	0.322	3.79526e-12	1.14002e-07	PD_up	Neur	both
171.502938959125	-1.50086572124291	0.126609210966011	-11.8543169947234	2.04383920192471e-32	8.84604183714931e-31	L2/L3	Human	DOWN	human_down	chimp_up	AC098850.3_L2/L3	DOWN_AC098850.3_L2/L3	human_DOWN_AC098850.3_L2/L3	chimp_UP_AC098850.3_L2/L3	hg	pt	1.50086572124291	human_down_AC098850.3_L2/L3	chimp_up_AC098850.3_L2/L3	6.56122973231935	0.442147184961809	14.8394696505556	8.13969211608764e-50	2.67610622453883e-48	Chimp	UP	macaque_down	UP_AC098850.3_L2/L3	macaque_DOWN_AC098850.3_L2/L3	rm	-6.56122973231935	macaque_down_AC098850.3_L2/L3	up_AC098850.3_L2/L3	Exc	chimp_up_AC098850.3_Exc	chimp_up_ac098850.3_exc	4.03104772678113	AC098850.3	Neur	ENSG00000266302	C9	-0.275244985	0.091	0.201	2.95143e-10	8.86551e-06	PD_down	Neur	both
171.502938959125	-1.50086572124291	0.126609210966011	-11.8543169947234	2.04383920192471e-32	8.84604183714931e-31	L2/L3	Human	DOWN	human_down	chimp_up	AC098850.3_L2/L3	DOWN_AC098850.3_L2/L3	human_DOWN_AC098850.3_L2/L3	chimp_UP_AC098850.3_L2/L3	hg	pt	1.50086572124291	human_down_AC098850.3_L2/L3	chimp_up_AC098850.3_L2/L3	6.56122973231935	0.442147184961809	14.8394696505556	8.13969211608764e-50	2.67610622453883e-48	Chimp	UP	macaque_down	UP_AC098850.3_L2/L3	macaque_DOWN_AC098850.3_L2/L3	rm	-6.56122973231935	macaque_down_AC098850.3_L2/L3	up_AC098850.3_L2/L3	Exc	chimp_up_AC098850.3_Exc	chimp_up_ac098850.3_exc	4.03104772678113	AC098850.3	Neur	ENSG00000266302	C6_0	-0.328425082	0.106	0.133	1.59476e-06	0.047903356	PD_down	Neur	both
262.683701549963	2.73418563681507	0.105296572533006	25.9665207617088	1.18342938662796e-148	7.65295938934972e-146	L2/L3	Human	UP	human_up	chimp_down	RPL19_L2/L3	UP_RPL19_L2/L3	human_UP_RPL19_L2/L3	chimp_DOWN_RPL19_L2/L3	hg	pt	-2.73418563681507	human_up_RPL19_L2/L3	chimp_down_RPL19_L2/L3	-0.519506062957267	0.122155682854304	-4.25281944170283	2.11095777970931e-05	5.93568357168233e-05	Chimp	DOWN	macaque_up	DOWN_RPL19_L2/L3	macaque_UP_RPL19_L2/L3	rm	0.519506062957267	macaque_up_RPL19_L2/L3	down_RPL19_L2/L3	Exc	chimp_down_RPL19_Exc	chimp_down_rpl19_exc	-1.62684584988617	RPL19	Neur	ENSG00000108298	C7_1	0.298087364	0.148	0.088	3.82588e-08	0.001149218	PD_up	Neur	both
150.258374429864	0.593310461209952	0.129048549194862	4.59757560167575	4.27435549085249e-06	2.66913530750848e-05	L2/L3	Human	UP	human_up	chimp_down	MTMR4_L2/L3	UP_MTMR4_L2/L3	human_UP_MTMR4_L2/L3	chimp_DOWN_MTMR4_L2/L3	hg	pt	-0.593310461209952	human_up_MTMR4_L2/L3	chimp_down_MTMR4_L2/L3	-0.729306695863238	0.11366107877528	-6.41650337759996	1.39439857963276e-10	7.30320468998606e-10	Chimp	DOWN	macaque_up	DOWN_MTMR4_L2/L3	macaque_UP_MTMR4_L2/L3	rm	0.729306695863238	macaque_up_MTMR4_L2/L3	down_MTMR4_L2/L3	Exc	chimp_down_MTMR4_Exc	chimp_down_mtmr4_exc	-0.661308578536595	MTMR4	Neur	ENSG00000108389	C7_2	-0.353033719	0.084	0.164	9.5545e-07	0.028699793	PD_down	Neur	both
88.8222350950738	0.618602117676167	0.1611019555607	3.83981755853417	0.0001231257741984	0.0005905685857989	L2/L3	Human	UP	human_up	chimp_down	SRSF2_L2/L3	UP_SRSF2_L2/L3	human_UP_SRSF2_L2/L3	chimp_DOWN_SRSF2_L2/L3	hg	pt	-0.618602117676167	human_up_SRSF2_L2/L3	chimp_down_SRSF2_L2/L3	-0.535190922497031	0.145324727596903	-3.68272441550021	0.0002307545752747	0.0005524019339408	Chimp	DOWN	macaque_up	DOWN_SRSF2_L2/L3	macaque_UP_SRSF2_L2/L3	rm	0.535190922497031	macaque_up_SRSF2_L2/L3	down_SRSF2_L2/L3	Exc	chimp_down_SRSF2_Exc	chimp_down_srsf2_exc	-0.576896520086599	SRSF2	Neur	ENSG00000161547	C7_2	-0.458824917	0.111	0.214	4.85403e-14	1.45805e-09	PD_down	Neur	both
56.4971429571496	-1.45479295106745	0.24830164440968	-5.85897429123401	4.65734783297657e-09	4.37237859964371e-08	L2/L3	Human	DOWN	human_down	chimp_up	ZNF521_L2/L3	DOWN_ZNF521_L2/L3	human_DOWN_ZNF521_L2/L3	chimp_UP_ZNF521_L2/L3	hg	pt	1.45479295106745	human_down_ZNF521_L2/L3	chimp_up_ZNF521_L2/L3	0.68786545538239	0.18511290571716	3.71592381804757	0.0002024625830713	0.0004885501245282	Chimp	UP	macaque_down	UP_ZNF521_L2/L3	macaque_DOWN_ZNF521_L2/L3	rm	-0.68786545538239	macaque_down_ZNF521_L2/L3	up_ZNF521_L2/L3	Exc	chimp_up_ZNF521_Exc	chimp_up_znf521_exc	1.07132920322492	ZNF521	Neur	ENSG00000198795	C9	-1.320652919	0.188	0.62	1.03074e-70	3.09615e-66	PD_down	Neur	both
26.8277854333099	1.36521910216035	0.39012762634387	3.49941662669387	0.0004662773977823	0.001973823863119	L2/L3	Human	UP	human_up	chimp_down	AQP4_L2/L3	UP_AQP4_L2/L3	human_UP_AQP4_L2/L3	chimp_DOWN_AQP4_L2/L3	hg	pt	-1.36521910216035	human_up_AQP4_L2/L3	chimp_down_AQP4_L2/L3	-1.03127221453132	0.377987413678798	-2.72832421718588	0.0063657007532968	0.0118393292100175	Chimp	DOWN	macaque_up	DOWN_AQP4_L2/L3	macaque_UP_AQP4_L2/L3	rm	1.03127221453132	macaque_up_AQP4_L2/L3	down_AQP4_L2/L3	Exc	chimp_down_AQP4_Exc	chimp_down_aqp4_exc	-1.19824565834584	AQP4	Neur	ENSG00000171885	C7_0	0.494218134	0.231	0.148	4.71867e-07	0.014173948	PD_up	Neur	both
26.8277854333099	1.36521910216035	0.39012762634387	3.49941662669387	0.0004662773977823	0.001973823863119	L2/L3	Human	UP	human_up	chimp_down	AQP4_L2/L3	UP_AQP4_L2/L3	human_UP_AQP4_L2/L3	chimp_DOWN_AQP4_L2/L3	hg	pt	-1.36521910216035	human_up_AQP4_L2/L3	chimp_down_AQP4_L2/L3	-1.03127221453132	0.377987413678798	-2.72832421718588	0.0063657007532968	0.0118393292100175	Chimp	DOWN	macaque_up	DOWN_AQP4_L2/L3	macaque_UP_AQP4_L2/L3	rm	1.03127221453132	macaque_up_AQP4_L2/L3	down_AQP4_L2/L3	Exc	chimp_down_AQP4_Exc	chimp_down_aqp4_exc	-1.19824565834584	AQP4	Neur	ENSG00000171885	C7_1	0.46841633	0.228	0.138	3.33987e-10	1.00323e-05	PD_up	Neur	both
26.8277854333099	1.36521910216035	0.39012762634387	3.49941662669387	0.0004662773977823	0.001973823863119	L2/L3	Human	UP	human_up	chimp_down	AQP4_L2/L3	UP_AQP4_L2/L3	human_UP_AQP4_L2/L3	chimp_DOWN_AQP4_L2/L3	hg	pt	-1.36521910216035	human_up_AQP4_L2/L3	chimp_down_AQP4_L2/L3	-1.03127221453132	0.377987413678798	-2.72832421718588	0.0063657007532968	0.0118393292100175	Chimp	DOWN	macaque_up	DOWN_AQP4_L2/L3	macaque_UP_AQP4_L2/L3	rm	1.03127221453132	macaque_up_AQP4_L2/L3	down_AQP4_L2/L3	Exc	chimp_down_AQP4_Exc	chimp_down_aqp4_exc	-1.19824565834584	AQP4	Neur	ENSG00000171885	C7_2	1.032409398	0.148	0.06	2.03202e-22	6.10379e-18	PD_up	Neur	both
761.696347281696	0.537151151356694	0.0699209941625566	7.68225849460738	1.56308029244321e-14	2.46008921903715e-13	L2/L3	Human	UP	human_up	chimp_down	PHLPP1_L2/L3	UP_PHLPP1_L2/L3	human_UP_PHLPP1_L2/L3	chimp_DOWN_PHLPP1_L2/L3	hg	pt	-0.537151151356694	human_up_PHLPP1_L2/L3	chimp_down_PHLPP1_L2/L3	-0.687060351107586	0.0642941607495059	-10.6862014076895	1.18109790288659e-26	1.73567506863161e-25	Chimp	DOWN	macaque_up	DOWN_PHLPP1_L2/L3	macaque_UP_PHLPP1_L2/L3	rm	0.687060351107586	macaque_up_PHLPP1_L2/L3	down_PHLPP1_L2/L3	Exc	chimp_down_PHLPP1_Exc	chimp_down_phlpp1_exc	-0.61210575123214	PHLPP1	Neur	ENSG00000081913	C9	0.874354637	0.298	0.252	3.76807e-21	1.13185e-16	PD_up	Neur	both
761.696347281696	0.537151151356694	0.0699209941625566	7.68225849460738	1.56308029244321e-14	2.46008921903715e-13	L2/L3	Human	UP	human_up	chimp_down	PHLPP1_L2/L3	UP_PHLPP1_L2/L3	human_UP_PHLPP1_L2/L3	chimp_DOWN_PHLPP1_L2/L3	hg	pt	-0.537151151356694	human_up_PHLPP1_L2/L3	chimp_down_PHLPP1_L2/L3	-0.687060351107586	0.0642941607495059	-10.6862014076895	1.18109790288659e-26	1.73567506863161e-25	Chimp	DOWN	macaque_up	DOWN_PHLPP1_L2/L3	macaque_UP_PHLPP1_L2/L3	rm	0.687060351107586	macaque_up_PHLPP1_L2/L3	down_PHLPP1_L2/L3	Exc	chimp_down_PHLPP1_Exc	chimp_down_phlpp1_exc	-0.61210575123214	PHLPP1	Neur	ENSG00000081913	C6_0	0.48896005	0.322	0.209	3.37882e-17	1.01493e-12	PD_up	Neur	both
2464.54945775952	-0.519880670262073	0.0382518086910255	-13.5910088451332	4.52795786474003e-42	2.79652274078761e-40	L2/L3	Human	DOWN	human_down	chimp_up	DOK6_L2/L3	DOWN_DOK6_L2/L3	human_DOWN_DOK6_L2/L3	chimp_UP_DOK6_L2/L3	hg	pt	0.519880670262073	human_down_DOK6_L2/L3	chimp_up_DOK6_L2/L3	0.933853070343146	0.0365780814434508	25.5304005429281	9.06470052959426e-144	2.37435386619131e-141	Chimp	UP	macaque_down	UP_DOK6_L2/L3	macaque_DOWN_DOK6_L2/L3	rm	-0.933853070343146	macaque_down_DOK6_L2/L3	up_DOK6_L2/L3	Exc	chimp_up_DOK6_Exc	chimp_up_dok6_exc	0.726866870302609	DOK6	Neur	ENSG00000206052	C7_2	-0.357648966	0.171	0.283	4.17494e-10	1.25407e-05	PD_down	Neur	both
1067.04956290137	-0.784606578015833	0.052327880136186	-14.9940447802176	8.03097773116392e-51	7.23676669570087e-49	L2/L3	Human	DOWN	human_down	chimp_up	NETO1_L2/L3	DOWN_NETO1_L2/L3	human_DOWN_NETO1_L2/L3	chimp_UP_NETO1_L2/L3	hg	pt	0.784606578015833	human_down_NETO1_L2/L3	chimp_up_NETO1_L2/L3	1.08773951386139	0.0483254100147701	22.5086453178344	3.41548131135287e-112	4.87493488247946e-110	Chimp	UP	macaque_down	UP_NETO1_L2/L3	macaque_DOWN_NETO1_L2/L3	rm	-1.08773951386139	macaque_down_NETO1_L2/L3	up_NETO1_L2/L3	Exc	chimp_up_NETO1_Exc	chimp_up_neto1_exc	0.936173045938609	NETO1	Neur	ENSG00000166342	C7_2	-0.308031414	0.105	0.206	1.2298e-11	3.69407e-07	PD_down	Neur	both
26.6427291279367	1.06406363664298	0.302459495284918	3.5180368056907	0.0004347520591682	0.0018539359047578	L2/L3	Human	UP	human_up	chimp_down	GTPBP3_L2/L3	UP_GTPBP3_L2/L3	human_UP_GTPBP3_L2/L3	chimp_DOWN_GTPBP3_L2/L3	hg	pt	-1.06406363664298	human_up_GTPBP3_L2/L3	chimp_down_GTPBP3_L2/L3	-0.903512929653514	0.279354206838919	-3.23429147488907	0.0012194493347939	0.0025903925090586	Chimp	DOWN	macaque_up	DOWN_GTPBP3_L2/L3	macaque_UP_GTPBP3_L2/L3	rm	0.903512929653514	macaque_up_GTPBP3_L2/L3	down_GTPBP3_L2/L3	Exc	chimp_down_GTPBP3_Exc	chimp_down_gtpbp3_exc	-0.983788283148246	GTPBP3	Neur	ENSG00000130299	C7_2	-0.55135799	0.03	0.102	3.2626e-12	9.80021e-08	PD_down	Neur	both
103.313693720657	0.615885558053587	0.151391093224467	4.06817564320258	4.73826600030471e-05	0.0002454187386306	L2/L3	Human	UP	human_up	chimp_down	FKBP8_L2/L3	UP_FKBP8_L2/L3	human_UP_FKBP8_L2/L3	chimp_DOWN_FKBP8_L2/L3	hg	pt	-0.615885558053587	human_up_FKBP8_L2/L3	chimp_down_FKBP8_L2/L3	-0.782492587996633	0.131634189449579	-5.94444795283491	2.77390085873498e-09	1.27151347824629e-08	Chimp	DOWN	macaque_up	DOWN_FKBP8_L2/L3	macaque_UP_FKBP8_L2/L3	rm	0.782492587996633	macaque_up_FKBP8_L2/L3	down_FKBP8_L2/L3	Exc	chimp_down_FKBP8_Exc	chimp_down_fkbp8_exc	-0.69918907302511	FKBP8	Neur	ENSG00000105701	C7_1	0.362554174	0.329	0.222	1.00696e-06	0.030247212	PD_up	Neur	both
103.313693720657	0.615885558053587	0.151391093224467	4.06817564320258	4.73826600030471e-05	0.0002454187386306	L2/L3	Human	UP	human_up	chimp_down	FKBP8_L2/L3	UP_FKBP8_L2/L3	human_UP_FKBP8_L2/L3	chimp_DOWN_FKBP8_L2/L3	hg	pt	-0.615885558053587	human_up_FKBP8_L2/L3	chimp_down_FKBP8_L2/L3	-0.782492587996633	0.131634189449579	-5.94444795283491	2.77390085873498e-09	1.27151347824629e-08	Chimp	DOWN	macaque_up	DOWN_FKBP8_L2/L3	macaque_UP_FKBP8_L2/L3	rm	0.782492587996633	macaque_up_FKBP8_L2/L3	down_FKBP8_L2/L3	Exc	chimp_down_FKBP8_Exc	chimp_down_fkbp8_exc	-0.69918907302511	FKBP8	Neur	ENSG00000105701	C9	0.406666513	0.121	0.129	4.39519e-09	0.000132023	PD_up	Neur	both
142.18150605696	6.11535561128414	0.267154301743387	22.8907248409505	5.74773769598619e-116	1.88620162271117e-113	L2/L3	Human	UP	human_up	chimp_down	LINC00662_L2/L3	UP_LINC00662_L2/L3	human_UP_LINC00662_L2/L3	chimp_DOWN_LINC00662_L2/L3	hg	pt	-6.11535561128414	human_up_LINC00662_L2/L3	chimp_down_LINC00662_L2/L3	-2.34352377050646	0.307260235251703	-7.62716258609476	2.3997686281888e-14	1.72188094586117e-13	Chimp	DOWN	macaque_up	DOWN_LINC00662_L2/L3	macaque_UP_LINC00662_L2/L3	rm	2.34352377050646	macaque_up_LINC00662_L2/L3	down_LINC00662_L2/L3	Exc	chimp_down_LINC00662_Exc	chimp_down_linc00662_exc	-4.2294396908953	LINC00662	Neur	ENSG00000261824	C6_1	0.383599434	0.115	0.06	7.20054e-08	0.002162898	PD_up	Neur	both
49.9565184433565	0.692135105146886	0.229794259871158	3.01197734675773	0.0025955196594339	0.0090886591418975	L2/L3	Human	UP	human_up	chimp_down	COX6B1_L2/L3	UP_COX6B1_L2/L3	human_UP_COX6B1_L2/L3	chimp_DOWN_COX6B1_L2/L3	hg	pt	-0.692135105146886	human_up_COX6B1_L2/L3	chimp_down_COX6B1_L2/L3	-0.574101143734121	0.211486045290941	-2.7146053203857	0.00663547976027	0.0122950323045551	Chimp	DOWN	macaque_up	DOWN_COX6B1_L2/L3	macaque_UP_COX6B1_L2/L3	rm	0.574101143734121	macaque_up_COX6B1_L2/L3	down_COX6B1_L2/L3	Exc	chimp_down_COX6B1_Exc	chimp_down_cox6b1_exc	-0.633118124440504	COX6B1	Neur	ENSG00000126267	C7_1	0.502230172	0.148	0.075	1.54677e-06	0.046461793	PD_up	Neur	both
58.0279408102141	0.809520301645438	0.234121317893957	3.45769581739712	0.0005448161468708	0.0022640091894253	L2/L3	Human	UP	human_up	chimp_down	APOE_L2/L3	UP_APOE_L2/L3	human_UP_APOE_L2/L3	chimp_DOWN_APOE_L2/L3	hg	pt	-0.809520301645438	human_up_APOE_L2/L3	chimp_down_APOE_L2/L3	-1.30585746149212	0.2043953641853	-6.3888800350103	1.67105085543664e-10	8.67354760500408e-10	Chimp	DOWN	macaque_up	DOWN_APOE_L2/L3	macaque_UP_APOE_L2/L3	rm	1.30585746149212	macaque_up_APOE_L2/L3	down_APOE_L2/L3	Exc	chimp_down_APOE_Exc	chimp_down_apoe_exc	-1.05768888156878	APOE	Neur	ENSG00000130203	C7_0	0.536117164	0.451	0.285	8.04164e-18	2.41555e-13	PD_up	Neur	both
58.0279408102141	0.809520301645438	0.234121317893957	3.45769581739712	0.0005448161468708	0.0022640091894253	L2/L3	Human	UP	human_up	chimp_down	APOE_L2/L3	UP_APOE_L2/L3	human_UP_APOE_L2/L3	chimp_DOWN_APOE_L2/L3	hg	pt	-0.809520301645438	human_up_APOE_L2/L3	chimp_down_APOE_L2/L3	-1.30585746149212	0.2043953641853	-6.3888800350103	1.67105085543664e-10	8.67354760500408e-10	Chimp	DOWN	macaque_up	DOWN_APOE_L2/L3	macaque_UP_APOE_L2/L3	rm	1.30585746149212	macaque_up_APOE_L2/L3	down_APOE_L2/L3	Exc	chimp_down_APOE_Exc	chimp_down_apoe_exc	-1.05768888156878	APOE	Neur	ENSG00000130203	C7_2	1.522578033	0.313	0.13	2.77523e-60	8.33624e-56	PD_up	Neur	both
65.158620487513	-0.532610720113555	0.182716688824891	-2.91495387497959	0.003557411148878	0.0119634137244388	L2/L3	Human	DOWN	human_down	chimp_up	NUCB1_L2/L3	DOWN_NUCB1_L2/L3	human_DOWN_NUCB1_L2/L3	chimp_UP_NUCB1_L2/L3	hg	pt	0.532610720113555	human_down_NUCB1_L2/L3	chimp_up_NUCB1_L2/L3	1.57724628886508	0.193159609698772	8.16550774421606	3.20086002571856e-16	2.60483781403304e-15	Chimp	UP	macaque_down	UP_NUCB1_L2/L3	macaque_DOWN_NUCB1_L2/L3	rm	-1.57724628886508	macaque_down_NUCB1_L2/L3	up_NUCB1_L2/L3	Exc	chimp_up_NUCB1_Exc	chimp_up_nucb1_exc	1.05492850448932	NUCB1	Neur	ENSG00000104805	C7_2	-0.559836105	0.102	0.223	1.7236e-12	5.17736e-08	PD_down	Neur	both
297.433345794082	0.573634770506056	0.100413470243295	5.71272727768673	1.11179780597558e-08	9.96945283849307e-08	L2/L3	Human	UP	human_up	chimp_down	LENG8_L2/L3	UP_LENG8_L2/L3	human_UP_LENG8_L2/L3	chimp_DOWN_LENG8_L2/L3	hg	pt	-0.573634770506056	human_up_LENG8_L2/L3	chimp_down_LENG8_L2/L3	-1.03174525933361	0.0867813358720756	-11.8890225526662	1.3497694074366e-32	2.53331524375266e-31	Chimp	DOWN	macaque_up	DOWN_LENG8_L2/L3	macaque_UP_LENG8_L2/L3	rm	1.03174525933361	macaque_up_LENG8_L2/L3	down_LENG8_L2/L3	Exc	chimp_down_LENG8_Exc	chimp_down_leng8_exc	-0.802690014919833	LENG8	Neur	ENSG00000167615	C6_1	0.288470697	0.122	0.069	6.35091e-13	1.90769e-08	PD_up	Neur	both
142.190982101679	-0.706811334691201	0.135061714877948	-5.23324715171823	1.66557793265505e-07	1.28630354777965e-06	L2/L3	Human	DOWN	human_down	chimp_up	NRSN2_L2/L3	DOWN_NRSN2_L2/L3	human_DOWN_NRSN2_L2/L3	chimp_UP_NRSN2_L2/L3	hg	pt	0.706811334691201	human_down_NRSN2_L2/L3	chimp_up_NRSN2_L2/L3	3.20590306173354	0.194482993665513	16.4842334093607	4.76297529355515e-61	2.14208073768265e-59	Chimp	UP	macaque_down	UP_NRSN2_L2/L3	macaque_DOWN_NRSN2_L2/L3	rm	-3.20590306173354	macaque_down_NRSN2_L2/L3	up_NRSN2_L2/L3	Exc	chimp_up_NRSN2_Exc	chimp_up_nrsn2_exc	1.95635719821237	NRSN2	Neur	ENSG00000125841	C7_2	-0.285688632	0.055	0.11	1.30776e-06	0.039282559	PD_down	Neur	both
449.646324885192	-0.548684918073382	0.089922009333724	-6.10178667201562	1.04889309008749e-09	1.05066115588855e-08	L2/L3	Human	DOWN	human_down	chimp_up	PLCB4_L2/L3	DOWN_PLCB4_L2/L3	human_DOWN_PLCB4_L2/L3	chimp_UP_PLCB4_L2/L3	hg	pt	0.548684918073382	human_down_PLCB4_L2/L3	chimp_up_PLCB4_L2/L3	0.673806525674905	0.0830670547169982	8.11159764807482	4.99584894386301e-16	4.02029221559482e-15	Chimp	UP	macaque_down	UP_PLCB4_L2/L3	macaque_DOWN_PLCB4_L2/L3	rm	-0.673806525674905	macaque_down_PLCB4_L2/L3	up_PLCB4_L2/L3	Exc	chimp_up_PLCB4_Exc	chimp_up_plcb4_exc	0.611245721874144	PLCB4	Neur	ENSG00000101333	C9	-1.024217325	0.181	0.585	8.28041e-76	2.48727e-71	PD_down	Neur	both
62.5046715947069	0.987774516608764	0.276717671242623	3.56961126542111	0.0003575113484834	0.0015525581708679	L2/L3	Human	UP	human_up	chimp_down	CST3_L2/L3	UP_CST3_L2/L3	human_UP_CST3_L2/L3	chimp_DOWN_CST3_L2/L3	hg	pt	-0.987774516608764	human_up_CST3_L2/L3	chimp_down_CST3_L2/L3	-1.32016361123044	0.257511884635867	-5.12661236236616	2.95002025790197e-07	1.06750695107563e-06	Chimp	DOWN	macaque_up	DOWN_CST3_L2/L3	macaque_UP_CST3_L2/L3	rm	1.32016361123044	macaque_up_CST3_L2/L3	down_CST3_L2/L3	Exc	chimp_down_CST3_Exc	chimp_down_cst3_exc	-1.1539690639196	CST3	Neur	ENSG00000101439	C7_0	0.615921858	0.436	0.271	1.15672e-18	3.47454e-14	PD_up	Neur	both
62.5046715947069	0.987774516608764	0.276717671242623	3.56961126542111	0.0003575113484834	0.0015525581708679	L2/L3	Human	UP	human_up	chimp_down	CST3_L2/L3	UP_CST3_L2/L3	human_UP_CST3_L2/L3	chimp_DOWN_CST3_L2/L3	hg	pt	-0.987774516608764	human_up_CST3_L2/L3	chimp_down_CST3_L2/L3	-1.32016361123044	0.257511884635867	-5.12661236236616	2.95002025790197e-07	1.06750695107563e-06	Chimp	DOWN	macaque_up	DOWN_CST3_L2/L3	macaque_UP_CST3_L2/L3	rm	1.32016361123044	macaque_up_CST3_L2/L3	down_CST3_L2/L3	Exc	chimp_down_CST3_Exc	chimp_down_cst3_exc	-1.1539690639196	CST3	Neur	ENSG00000101439	C7_1	0.511804553	0.517	0.352	4.30883e-17	1.29429e-12	PD_up	Neur	both
62.5046715947069	0.987774516608764	0.276717671242623	3.56961126542111	0.0003575113484834	0.0015525581708679	L2/L3	Human	UP	human_up	chimp_down	CST3_L2/L3	UP_CST3_L2/L3	human_UP_CST3_L2/L3	chimp_DOWN_CST3_L2/L3	hg	pt	-0.987774516608764	human_up_CST3_L2/L3	chimp_down_CST3_L2/L3	-1.32016361123044	0.257511884635867	-5.12661236236616	2.95002025790197e-07	1.06750695107563e-06	Chimp	DOWN	macaque_up	DOWN_CST3_L2/L3	macaque_UP_CST3_L2/L3	rm	1.32016361123044	macaque_up_CST3_L2/L3	down_CST3_L2/L3	Exc	chimp_down_CST3_Exc	chimp_down_cst3_exc	-1.1539690639196	CST3	Neur	ENSG00000101439	C7_2	1.092356045	0.332	0.201	2.205e-51	6.62338e-47	PD_up	Neur	both
62.5046715947069	0.987774516608764	0.276717671242623	3.56961126542111	0.0003575113484834	0.0015525581708679	L2/L3	Human	UP	human_up	chimp_down	CST3_L2/L3	UP_CST3_L2/L3	human_UP_CST3_L2/L3	chimp_DOWN_CST3_L2/L3	hg	pt	-0.987774516608764	human_up_CST3_L2/L3	chimp_down_CST3_L2/L3	-1.32016361123044	0.257511884635867	-5.12661236236616	2.95002025790197e-07	1.06750695107563e-06	Chimp	DOWN	macaque_up	DOWN_CST3_L2/L3	macaque_UP_CST3_L2/L3	rm	1.32016361123044	macaque_up_CST3_L2/L3	down_CST3_L2/L3	Exc	chimp_down_CST3_Exc	chimp_down_cst3_exc	-1.1539690639196	CST3	Neur	ENSG00000101439	C7_3	0.276596202	0.452	0.422	6.65627e-13	1.99941e-08	PD_up	Neur	both
62.5046715947069	0.987774516608764	0.276717671242623	3.56961126542111	0.0003575113484834	0.0015525581708679	L2/L3	Human	UP	human_up	chimp_down	CST3_L2/L3	UP_CST3_L2/L3	human_UP_CST3_L2/L3	chimp_DOWN_CST3_L2/L3	hg	pt	-0.987774516608764	human_up_CST3_L2/L3	chimp_down_CST3_L2/L3	-1.32016361123044	0.257511884635867	-5.12661236236616	2.95002025790197e-07	1.06750695107563e-06	Chimp	DOWN	macaque_up	DOWN_CST3_L2/L3	macaque_UP_CST3_L2/L3	rm	1.32016361123044	macaque_up_CST3_L2/L3	down_CST3_L2/L3	Exc	chimp_down_CST3_Exc	chimp_down_cst3_exc	-1.1539690639196	CST3	Neur	ENSG00000101439	C9	0.721528782	0.397	0.398	2.56755e-41	7.7124e-37	PD_up	Neur	both
62.5046715947069	0.987774516608764	0.276717671242623	3.56961126542111	0.0003575113484834	0.0015525581708679	L2/L3	Human	UP	human_up	chimp_down	CST3_L2/L3	UP_CST3_L2/L3	human_UP_CST3_L2/L3	chimp_DOWN_CST3_L2/L3	hg	pt	-0.987774516608764	human_up_CST3_L2/L3	chimp_down_CST3_L2/L3	-1.32016361123044	0.257511884635867	-5.12661236236616	2.95002025790197e-07	1.06750695107563e-06	Chimp	DOWN	macaque_up	DOWN_CST3_L2/L3	macaque_UP_CST3_L2/L3	rm	1.32016361123044	macaque_up_CST3_L2/L3	down_CST3_L2/L3	Exc	chimp_down_CST3_Exc	chimp_down_cst3_exc	-1.1539690639196	CST3	Neur	ENSG00000101439	C6_3	0.284036356	0.363	0.276	3.60073e-07	0.010815864	PD_up	Neur	both
222.687733042088	0.585038405540281	0.148542930574842	3.93851395873406	8.1987825130488e-05	0.0004076585959167	L2/L3	Human	UP	human_up	chimp_down	NNAT_L2/L3	UP_NNAT_L2/L3	human_UP_NNAT_L2/L3	chimp_DOWN_NNAT_L2/L3	hg	pt	-0.585038405540281	human_up_NNAT_L2/L3	chimp_down_NNAT_L2/L3	-2.4341298110167	0.116085531056971	-20.9684168979	1.27434216581255e-97	1.38699634083598e-95	Chimp	DOWN	macaque_up	DOWN_NNAT_L2/L3	macaque_UP_NNAT_L2/L3	rm	2.4341298110167	macaque_up_NNAT_L2/L3	down_NNAT_L2/L3	Exc	chimp_down_NNAT_Exc	chimp_down_nnat_exc	-1.50958410827849	NNAT	Neur	ENSG00000053438	C7_1	-0.625176206	0.061	0.1	9.90709e-07	0.029758912	PD_down	Neur	both
378.9873697659	0.757066370134426	0.0922692932133634	8.20496552828021	2.30657058259888e-16	4.19128656195054e-15	L2/L3	Human	UP	human_up	chimp_down	YWHAB_L2/L3	UP_YWHAB_L2/L3	human_UP_YWHAB_L2/L3	chimp_DOWN_YWHAB_L2/L3	hg	pt	-0.757066370134426	human_up_YWHAB_L2/L3	chimp_down_YWHAB_L2/L3	-0.759942429834803	0.0852813207601205	-8.91100680736841	5.05712111270066e-19	4.90205525995661e-18	Chimp	DOWN	macaque_up	DOWN_YWHAB_L2/L3	macaque_UP_YWHAB_L2/L3	rm	0.759942429834803	macaque_up_YWHAB_L2/L3	down_YWHAB_L2/L3	Exc	chimp_down_YWHAB_Exc	chimp_down_ywhab_exc	-0.758504399984615	YWHAB	Neur	ENSG00000166913	C7_2	-0.454399433	0.368	0.57	1.00769e-16	3.0269e-12	PD_down	Neur	both
378.9873697659	0.757066370134426	0.0922692932133634	8.20496552828021	2.30657058259888e-16	4.19128656195054e-15	L2/L3	Human	UP	human_up	chimp_down	YWHAB_L2/L3	UP_YWHAB_L2/L3	human_UP_YWHAB_L2/L3	chimp_DOWN_YWHAB_L2/L3	hg	pt	-0.757066370134426	human_up_YWHAB_L2/L3	chimp_down_YWHAB_L2/L3	-0.759942429834803	0.0852813207601205	-8.91100680736841	5.05712111270066e-19	4.90205525995661e-18	Chimp	DOWN	macaque_up	DOWN_YWHAB_L2/L3	macaque_UP_YWHAB_L2/L3	rm	0.759942429834803	macaque_up_YWHAB_L2/L3	down_YWHAB_L2/L3	Exc	chimp_down_YWHAB_Exc	chimp_down_ywhab_exc	-0.758504399984615	YWHAB	Neur	ENSG00000166913	C9	0.280826108	0.116	0.14	1.93553e-07	0.005813959	PD_up	Neur	both
378.9873697659	0.757066370134426	0.0922692932133634	8.20496552828021	2.30657058259888e-16	4.19128656195054e-15	L2/L3	Human	UP	human_up	chimp_down	YWHAB_L2/L3	UP_YWHAB_L2/L3	human_UP_YWHAB_L2/L3	chimp_DOWN_YWHAB_L2/L3	hg	pt	-0.757066370134426	human_up_YWHAB_L2/L3	chimp_down_YWHAB_L2/L3	-0.759942429834803	0.0852813207601205	-8.91100680736841	5.05712111270066e-19	4.90205525995661e-18	Chimp	DOWN	macaque_up	DOWN_YWHAB_L2/L3	macaque_UP_YWHAB_L2/L3	rm	0.759942429834803	macaque_up_YWHAB_L2/L3	down_YWHAB_L2/L3	Exc	chimp_down_YWHAB_Exc	chimp_down_ywhab_exc	-0.758504399984615	YWHAB	Neur	ENSG00000166913	C6_1	-0.600512623	0.193	0.273	3.03582e-08	0.000911901	PD_down	Neur	both
88.8432822832204	2.79921394019796	0.179402448979111	15.6029862252543	6.94672727077203e-55	7.03860334112741e-53	L2/L3	Human	UP	human_up	chimp_down	ATP5F1E_L2/L3	UP_ATP5F1E_L2/L3	human_UP_ATP5F1E_L2/L3	chimp_DOWN_ATP5F1E_L2/L3	hg	pt	-2.79921394019796	human_up_ATP5F1E_L2/L3	chimp_down_ATP5F1E_L2/L3	-1.21843595380184	0.193724244341722	-6.28953778058138	3.18412610508633e-10	1.60764308072099e-09	Chimp	DOWN	macaque_up	DOWN_ATP5F1E_L2/L3	macaque_UP_ATP5F1E_L2/L3	rm	1.21843595380184	macaque_up_ATP5F1E_L2/L3	down_ATP5F1E_L2/L3	Exc	chimp_down_ATP5F1E_Exc	chimp_down_atp5f1e_exc	-2.0088249469999	ATP5F1E	Neur	ENSG00000124172	C7_0	0.956053947	0.157	0.055	2.33378e-11	7.01021e-07	PD_up	Neur	both
88.8432822832204	2.79921394019796	0.179402448979111	15.6029862252543	6.94672727077203e-55	7.03860334112741e-53	L2/L3	Human	UP	human_up	chimp_down	ATP5F1E_L2/L3	UP_ATP5F1E_L2/L3	human_UP_ATP5F1E_L2/L3	chimp_DOWN_ATP5F1E_L2/L3	hg	pt	-2.79921394019796	human_up_ATP5F1E_L2/L3	chimp_down_ATP5F1E_L2/L3	-1.21843595380184	0.193724244341722	-6.28953778058138	3.18412610508633e-10	1.60764308072099e-09	Chimp	DOWN	macaque_up	DOWN_ATP5F1E_L2/L3	macaque_UP_ATP5F1E_L2/L3	rm	1.21843595380184	macaque_up_ATP5F1E_L2/L3	down_ATP5F1E_L2/L3	Exc	chimp_down_ATP5F1E_Exc	chimp_down_atp5f1e_exc	-2.0088249469999	ATP5F1E	Neur	ENSG00000124172	C7_1	0.281113262	0.197	0.121	9.78476e-07	0.029391472	PD_up	Neur	both
88.8432822832204	2.79921394019796	0.179402448979111	15.6029862252543	6.94672727077203e-55	7.03860334112741e-53	L2/L3	Human	UP	human_up	chimp_down	ATP5F1E_L2/L3	UP_ATP5F1E_L2/L3	human_UP_ATP5F1E_L2/L3	chimp_DOWN_ATP5F1E_L2/L3	hg	pt	-2.79921394019796	human_up_ATP5F1E_L2/L3	chimp_down_ATP5F1E_L2/L3	-1.21843595380184	0.193724244341722	-6.28953778058138	3.18412610508633e-10	1.60764308072099e-09	Chimp	DOWN	macaque_up	DOWN_ATP5F1E_L2/L3	macaque_UP_ATP5F1E_L2/L3	rm	1.21843595380184	macaque_up_ATP5F1E_L2/L3	down_ATP5F1E_L2/L3	Exc	chimp_down_ATP5F1E_Exc	chimp_down_atp5f1e_exc	-2.0088249469999	ATP5F1E	Neur	ENSG00000124172	C7_2	0.457019315	0.115	0.091	7.59798e-09	0.000228228	PD_up	Neur	both
88.8432822832204	2.79921394019796	0.179402448979111	15.6029862252543	6.94672727077203e-55	7.03860334112741e-53	L2/L3	Human	UP	human_up	chimp_down	ATP5F1E_L2/L3	UP_ATP5F1E_L2/L3	human_UP_ATP5F1E_L2/L3	chimp_DOWN_ATP5F1E_L2/L3	hg	pt	-2.79921394019796	human_up_ATP5F1E_L2/L3	chimp_down_ATP5F1E_L2/L3	-1.21843595380184	0.193724244341722	-6.28953778058138	3.18412610508633e-10	1.60764308072099e-09	Chimp	DOWN	macaque_up	DOWN_ATP5F1E_L2/L3	macaque_UP_ATP5F1E_L2/L3	rm	1.21843595380184	macaque_up_ATP5F1E_L2/L3	down_ATP5F1E_L2/L3	Exc	chimp_down_ATP5F1E_Exc	chimp_down_atp5f1e_exc	-2.0088249469999	ATP5F1E	Neur	ENSG00000124172	C7_3	0.47302449	0.162	0.117	7.19083e-07	0.021599812	PD_up	Neur	both
88.8432822832204	2.79921394019796	0.179402448979111	15.6029862252543	6.94672727077203e-55	7.03860334112741e-53	L2/L3	Human	UP	human_up	chimp_down	ATP5F1E_L2/L3	UP_ATP5F1E_L2/L3	human_UP_ATP5F1E_L2/L3	chimp_DOWN_ATP5F1E_L2/L3	hg	pt	-2.79921394019796	human_up_ATP5F1E_L2/L3	chimp_down_ATP5F1E_L2/L3	-1.21843595380184	0.193724244341722	-6.28953778058138	3.18412610508633e-10	1.60764308072099e-09	Chimp	DOWN	macaque_up	DOWN_ATP5F1E_L2/L3	macaque_UP_ATP5F1E_L2/L3	rm	1.21843595380184	macaque_up_ATP5F1E_L2/L3	down_ATP5F1E_L2/L3	Exc	chimp_down_ATP5F1E_Exc	chimp_down_atp5f1e_exc	-2.0088249469999	ATP5F1E	Neur	ENSG00000124172	C9	0.514615609	0.112	0.1	3.43553e-07	0.01031965	PD_up	Neur	both
88.8432822832204	2.79921394019796	0.179402448979111	15.6029862252543	6.94672727077203e-55	7.03860334112741e-53	L2/L3	Human	UP	human_up	chimp_down	ATP5F1E_L2/L3	UP_ATP5F1E_L2/L3	human_UP_ATP5F1E_L2/L3	chimp_DOWN_ATP5F1E_L2/L3	hg	pt	-2.79921394019796	human_up_ATP5F1E_L2/L3	chimp_down_ATP5F1E_L2/L3	-1.21843595380184	0.193724244341722	-6.28953778058138	3.18412610508633e-10	1.60764308072099e-09	Chimp	DOWN	macaque_up	DOWN_ATP5F1E_L2/L3	macaque_UP_ATP5F1E_L2/L3	rm	1.21843595380184	macaque_up_ATP5F1E_L2/L3	down_ATP5F1E_L2/L3	Exc	chimp_down_ATP5F1E_Exc	chimp_down_atp5f1e_exc	-2.0088249469999	ATP5F1E	Neur	ENSG00000124172	C6_0	0.391569782	0.141	0.071	1.57302e-12	4.72503e-08	PD_up	Neur	both
152.088986352192	1.04791521616821	0.135053810482238	7.75924213042491	8.54383957168933e-15	1.37219430725152e-13	L2/L3	Human	UP	human_up	chimp_down	EEF1A2_L2/L3	UP_EEF1A2_L2/L3	human_UP_EEF1A2_L2/L3	chimp_DOWN_EEF1A2_L2/L3	hg	pt	-1.04791521616821	human_up_EEF1A2_L2/L3	chimp_down_EEF1A2_L2/L3	-0.736168397774855	0.128201381811662	-5.74228130283606	9.34094775419285e-09	4.04746101924997e-08	Chimp	DOWN	macaque_up	DOWN_EEF1A2_L2/L3	macaque_UP_EEF1A2_L2/L3	rm	0.736168397774855	macaque_up_EEF1A2_L2/L3	down_EEF1A2_L2/L3	Exc	chimp_down_EEF1A2_Exc	chimp_down_eef1a2_exc	-0.89204180697153	EEF1A2	Neur	ENSG00000101210	C7_2	-0.450395618	0.384	0.571	5.55119e-12	1.66747e-07	PD_down	Neur	both
893.365803113592	-0.732378817772759	0.0601620875717509	-12.1734276075328	4.30612605921639e-34	1.95617342280973e-32	L2/L3	Human	DOWN	human_down	chimp_up	PI4KA_L2/L3	DOWN_PI4KA_L2/L3	human_DOWN_PI4KA_L2/L3	chimp_UP_PI4KA_L2/L3	hg	pt	0.732378817772759	human_down_PI4KA_L2/L3	chimp_up_PI4KA_L2/L3	0.765337883664054	0.0539202522796863	14.1938854383362	9.99631242101338e-46	2.92358408426104e-44	Chimp	UP	macaque_down	UP_PI4KA_L2/L3	macaque_DOWN_PI4KA_L2/L3	rm	-0.765337883664054	macaque_down_PI4KA_L2/L3	up_PI4KA_L2/L3	Exc	chimp_up_PI4KA_Exc	chimp_up_pi4ka_exc	0.748858350718407	PI4KA	Neur	ENSG00000241973	C9	-0.444753909	0.108	0.275	3.3942e-21	1.01955e-16	PD_down	Neur	both
223.691886958505	0.839713457402059	0.103808406456173	8.08906991320185	6.01220559683062e-16	1.05330967695231e-14	L2/L3	Human	UP	human_up	chimp_down	YWHAH_L2/L3	UP_YWHAH_L2/L3	human_UP_YWHAH_L2/L3	chimp_DOWN_YWHAH_L2/L3	hg	pt	-0.839713457402059	human_up_YWHAH_L2/L3	chimp_down_YWHAH_L2/L3	-0.764687917511827	0.0943467516114232	-8.10507944842948	5.27110614935547e-16	4.22894938323921e-15	Chimp	DOWN	macaque_up	DOWN_YWHAH_L2/L3	macaque_UP_YWHAH_L2/L3	rm	0.764687917511827	macaque_up_YWHAH_L2/L3	down_YWHAH_L2/L3	Exc	chimp_down_YWHAH_Exc	chimp_down_ywhah_exc	-0.802200687456943	YWHAH	Neur	ENSG00000128245	C7_2	-0.463111424	0.259	0.433	9.00726e-12	2.7056e-07	PD_down	Neur	both
1811.67047220922	0.801028775449404	0.0580162815441012	13.8069651161717	2.31375785282525e-43	1.49625276206085e-41	L2/L3	Human	UP	human_up	chimp_down	SYN3_L2/L3	UP_SYN3_L2/L3	human_UP_SYN3_L2/L3	chimp_DOWN_SYN3_L2/L3	hg	pt	-0.801028775449404	human_up_SYN3_L2/L3	chimp_down_SYN3_L2/L3	-0.870047058857241	0.0555610123359552	-15.6593089700457	2.86998608772019e-55	1.08931510170221e-53	Chimp	DOWN	macaque_up	DOWN_SYN3_L2/L3	macaque_UP_SYN3_L2/L3	rm	0.870047058857241	macaque_up_SYN3_L2/L3	down_SYN3_L2/L3	Exc	chimp_down_SYN3_Exc	chimp_down_syn3_exc	-0.835537917153323	SYN3	Neur	ENSG00000185666	C6_0	-0.277877762	0.24	0.264	4.02853e-07	0.01210091	PD_down	Neur	both
1811.67047220922	0.801028775449404	0.0580162815441012	13.8069651161717	2.31375785282525e-43	1.49625276206085e-41	L2/L3	Human	UP	human_up	chimp_down	SYN3_L2/L3	UP_SYN3_L2/L3	human_UP_SYN3_L2/L3	chimp_DOWN_SYN3_L2/L3	hg	pt	-0.801028775449404	human_up_SYN3_L2/L3	chimp_down_SYN3_L2/L3	-0.870047058857241	0.0555610123359552	-15.6593089700457	2.86998608772019e-55	1.08931510170221e-53	Chimp	DOWN	macaque_up	DOWN_SYN3_L2/L3	macaque_UP_SYN3_L2/L3	rm	0.870047058857241	macaque_up_SYN3_L2/L3	down_SYN3_L2/L3	Exc	chimp_down_SYN3_Exc	chimp_down_syn3_exc	-0.835537917153323	SYN3	Neur	ENSG00000185666	C6_1	0.647086751	0.505	0.306	8.09326e-41	2.43105e-36	PD_up	Neur	both
66.7131117621264	1.45466336313349	0.198486750960742	7.32876807188607	2.32277958497787e-13	3.32760426359629e-12	L2/L3	Human	UP	human_up	chimp_down	AP1S2_L2/L3	UP_AP1S2_L2/L3	human_UP_AP1S2_L2/L3	chimp_DOWN_AP1S2_L2/L3	hg	pt	-1.45466336313349	human_up_AP1S2_L2/L3	chimp_down_AP1S2_L2/L3	-0.71124150422848	0.197686230028097	-3.59783027946556	0.000320882887953	0.0007503742291033	Chimp	DOWN	macaque_up	DOWN_AP1S2_L2/L3	macaque_UP_AP1S2_L2/L3	rm	0.71124150422848	macaque_up_AP1S2_L2/L3	down_AP1S2_L2/L3	Exc	chimp_down_AP1S2_Exc	chimp_down_ap1s2_exc	-1.08295243368098	AP1S2	Neur	ENSG00000182287	C7_2	-0.806174089	0.119	0.296	5.84981e-09	0.000175717	PD_down	Neur	both
66.7131117621264	1.45466336313349	0.198486750960742	7.32876807188607	2.32277958497787e-13	3.32760426359629e-12	L2/L3	Human	UP	human_up	chimp_down	AP1S2_L2/L3	UP_AP1S2_L2/L3	human_UP_AP1S2_L2/L3	chimp_DOWN_AP1S2_L2/L3	hg	pt	-1.45466336313349	human_up_AP1S2_L2/L3	chimp_down_AP1S2_L2/L3	-0.71124150422848	0.197686230028097	-3.59783027946556	0.000320882887953	0.0007503742291033	Chimp	DOWN	macaque_up	DOWN_AP1S2_L2/L3	macaque_UP_AP1S2_L2/L3	rm	0.71124150422848	macaque_up_AP1S2_L2/L3	down_AP1S2_L2/L3	Exc	chimp_down_AP1S2_Exc	chimp_down_ap1s2_exc	-1.08295243368098	AP1S2	Neur	ENSG00000182287	C6_1	-0.574078749	0.085	0.159	1.71822e-11	5.16118e-07	PD_down	Neur	both
192.304127097614	-0.804075296004112	0.119963752309633	-6.70265209718306	2.04670357480272e-11	2.46986122388515e-10	L2/L3	Human	DOWN	human_down	chimp_up	MAOB_L2/L3	DOWN_MAOB_L2/L3	human_DOWN_MAOB_L2/L3	chimp_UP_MAOB_L2/L3	hg	pt	0.804075296004112	human_down_MAOB_L2/L3	chimp_up_MAOB_L2/L3	0.757792617143073	0.10337675025067	7.33039697326102	2.29471982580923e-13	1.51515074149553e-12	Chimp	UP	macaque_down	UP_MAOB_L2/L3	macaque_DOWN_MAOB_L2/L3	rm	-0.757792617143073	macaque_down_MAOB_L2/L3	up_MAOB_L2/L3	Exc	chimp_up_MAOB_Exc	chimp_up_maob_exc	0.780933956573592	MAOB	Neur	ENSG00000069535	C7_3	2.11593735	0.211	0.058	2.00113e-10	6.011e-06	PD_up	Neur	both
59.8064933167776	1.13886163923121	0.189740681147738	6.00220064744287	1.94660933235966e-09	1.90138158110137e-08	L2/L3	Human	UP	human_up	chimp_down	TRO_L2/L3	UP_TRO_L2/L3	human_UP_TRO_L2/L3	chimp_DOWN_TRO_L2/L3	hg	pt	-1.13886163923121	human_up_TRO_L2/L3	chimp_down_TRO_L2/L3	-0.548753196111279	0.184704789706779	-2.97097436932974	0.0029685655455868	0.0058970521163937	Chimp	DOWN	macaque_up	DOWN_TRO_L2/L3	macaque_UP_TRO_L2/L3	rm	0.548753196111279	macaque_up_TRO_L2/L3	down_TRO_L2/L3	Exc	chimp_down_TRO_Exc	chimp_down_tro_exc	-0.843807417671243	TRO	Neur	ENSG00000067445	C7_2	-0.628143113	0.041	0.129	6.19274e-18	1.86017e-13	PD_down	Neur	both
158.782181939952	2.48478975132983	0.16296226479375	15.2476387983111	1.70695044221162e-52	1.61770342124599e-50	L2/L3	Human	UP	human_up	chimp_down	RPS4X_L2/L3	UP_RPS4X_L2/L3	human_UP_RPS4X_L2/L3	chimp_DOWN_RPS4X_L2/L3	hg	pt	-2.48478975132983	human_up_RPS4X_L2/L3	chimp_down_RPS4X_L2/L3	-1.56833033725951	0.16437247499315	-9.54131972110821	1.4102608415664e-21	1.61377712047896e-20	Chimp	DOWN	macaque_up	DOWN_RPS4X_L2/L3	macaque_UP_RPS4X_L2/L3	rm	1.56833033725951	macaque_up_RPS4X_L2/L3	down_RPS4X_L2/L3	Exc	chimp_down_RPS4X_Exc	chimp_down_rps4x_exc	-2.02656004429467	RPS4X	Neur	ENSG00000198034	C7_3	0.464021515	0.127	0.086	3.07225e-08	0.000922843	PD_up	Neur	both
127.571377380263	0.984957086422804	0.131672323680623	7.48036534094938	7.41162775961883e-14	1.10480989525925e-12	L2/L3	Human	UP	human_up	chimp_down	BEX1_L2/L3	UP_BEX1_L2/L3	human_UP_BEX1_L2/L3	chimp_DOWN_BEX1_L2/L3	hg	pt	-0.984957086422804	human_up_BEX1_L2/L3	chimp_down_BEX1_L2/L3	-0.634881301393225	0.12384555762424	-5.12639543615701	2.95341961117621e-07	1.06857483078318e-06	Chimp	DOWN	macaque_up	DOWN_BEX1_L2/L3	macaque_UP_BEX1_L2/L3	rm	0.634881301393225	macaque_up_BEX1_L2/L3	down_BEX1_L2/L3	Exc	chimp_down_BEX1_Exc	chimp_down_bex1_exc	-0.809919193908014	BEX1	Neur	ENSG00000133169	C7_2	-0.729841038	0.154	0.339	5.22542e-27	1.56961e-22	PD_down	Neur	both
127.571377380263	0.984957086422804	0.131672323680623	7.48036534094938	7.41162775961883e-14	1.10480989525925e-12	L2/L3	Human	UP	human_up	chimp_down	BEX1_L2/L3	UP_BEX1_L2/L3	human_UP_BEX1_L2/L3	chimp_DOWN_BEX1_L2/L3	hg	pt	-0.984957086422804	human_up_BEX1_L2/L3	chimp_down_BEX1_L2/L3	-0.634881301393225	0.12384555762424	-5.12639543615701	2.95341961117621e-07	1.06857483078318e-06	Chimp	DOWN	macaque_up	DOWN_BEX1_L2/L3	macaque_UP_BEX1_L2/L3	rm	0.634881301393225	macaque_up_BEX1_L2/L3	down_BEX1_L2/L3	Exc	chimp_down_BEX1_Exc	chimp_down_bex1_exc	-0.809919193908014	BEX1	Neur	ENSG00000133169	C6_1	-0.625049297	0.057	0.123	3.83036e-14	1.15056e-09	PD_down	Neur	both
122.529331751679	0.628939119035156	0.14430866882514	4.3582906290768	1.31082240110403e-05	7.53688601806334e-05	L2/L3	Human	UP	human_up	chimp_down	BEX4_L2/L3	UP_BEX4_L2/L3	human_UP_BEX4_L2/L3	chimp_DOWN_BEX4_L2/L3	hg	pt	-0.628939119035156	human_up_BEX4_L2/L3	chimp_down_BEX4_L2/L3	-0.78057216168463	0.12726775309773	-6.13330669148547	8.60709887518854e-10	4.15722003625115e-09	Chimp	DOWN	macaque_up	DOWN_BEX4_L2/L3	macaque_UP_BEX4_L2/L3	rm	0.78057216168463	macaque_up_BEX4_L2/L3	down_BEX4_L2/L3	Exc	chimp_down_BEX4_Exc	chimp_down_bex4_exc	-0.704755640359893	BEX4	Neur	ENSG00000102409	C7_1	-0.38510358	0.259	0.293	5.75801e-07	0.0172959	PD_down	Neur	both
122.529331751679	0.628939119035156	0.14430866882514	4.3582906290768	1.31082240110403e-05	7.53688601806334e-05	L2/L3	Human	UP	human_up	chimp_down	BEX4_L2/L3	UP_BEX4_L2/L3	human_UP_BEX4_L2/L3	chimp_DOWN_BEX4_L2/L3	hg	pt	-0.628939119035156	human_up_BEX4_L2/L3	chimp_down_BEX4_L2/L3	-0.78057216168463	0.12726775309773	-6.13330669148547	8.60709887518854e-10	4.15722003625115e-09	Chimp	DOWN	macaque_up	DOWN_BEX4_L2/L3	macaque_UP_BEX4_L2/L3	rm	0.78057216168463	macaque_up_BEX4_L2/L3	down_BEX4_L2/L3	Exc	chimp_down_BEX4_Exc	chimp_down_bex4_exc	-0.704755640359893	BEX4	Neur	ENSG00000102409	C7_2	-0.47877342	0.248	0.44	1.28492e-25	3.85965e-21	PD_down	Neur	both
122.529331751679	0.628939119035156	0.14430866882514	4.3582906290768	1.31082240110403e-05	7.53688601806334e-05	L2/L3	Human	UP	human_up	chimp_down	BEX4_L2/L3	UP_BEX4_L2/L3	human_UP_BEX4_L2/L3	chimp_DOWN_BEX4_L2/L3	hg	pt	-0.628939119035156	human_up_BEX4_L2/L3	chimp_down_BEX4_L2/L3	-0.78057216168463	0.12726775309773	-6.13330669148547	8.60709887518854e-10	4.15722003625115e-09	Chimp	DOWN	macaque_up	DOWN_BEX4_L2/L3	macaque_UP_BEX4_L2/L3	rm	0.78057216168463	macaque_up_BEX4_L2/L3	down_BEX4_L2/L3	Exc	chimp_down_BEX4_Exc	chimp_down_bex4_exc	-0.704755640359893	BEX4	Neur	ENSG00000102409	C6_1	-0.541239554	0.131	0.212	1.44841e-09	4.35073e-05	PD_down	Neur	both
119.697104892104	0.661943279137639	0.140009118443608	4.72785834591374	2.26900386011534e-06	4.50941132293594e-05	IN-VIP	Human	UP	human_up	chimp_down	CHD5_IN-VIP	UP_CHD5_IN-VIP	human_UP_CHD5_IN-VIP	chimp_DOWN_CHD5_IN-VIP	hg	pt	-0.661943279137639	human_up_CHD5_IN-VIP	chimp_down_CHD5_IN-VIP	-0.728509312164549	0.141815079329065	-5.1370370175807	2.79103994343809e-07	3.57583516242476e-06	Chimp	DOWN	macaque_up	DOWN_CHD5_IN-VIP	macaque_UP_CHD5_IN-VIP	rm	0.728509312164549	macaque_up_CHD5_IN-VIP	down_CHD5_IN-VIP	Inh	chimp_down_CHD5_Inh	chimp_down_chd5_inh	-0.695226295651094	CHD5	Neur	ENSG00000116254	C7_3	-0.531847639	0.178	0.295	7.26777e-13	2.18309e-08	PD_down	Neur	both
119.697104892104	0.661943279137639	0.140009118443608	4.72785834591374	2.26900386011534e-06	4.50941132293594e-05	IN-VIP	Human	UP	human_up	chimp_down	CHD5_IN-VIP	UP_CHD5_IN-VIP	human_UP_CHD5_IN-VIP	chimp_DOWN_CHD5_IN-VIP	hg	pt	-0.661943279137639	human_up_CHD5_IN-VIP	chimp_down_CHD5_IN-VIP	-0.728509312164549	0.141815079329065	-5.1370370175807	2.79103994343809e-07	3.57583516242476e-06	Chimp	DOWN	macaque_up	DOWN_CHD5_IN-VIP	macaque_UP_CHD5_IN-VIP	rm	0.728509312164549	macaque_up_CHD5_IN-VIP	down_CHD5_IN-VIP	Inh	chimp_down_CHD5_Inh	chimp_down_chd5_inh	-0.695226295651094	CHD5	Neur	ENSG00000116254	C6_0	-0.523388324	0.164	0.204	1.21465e-13	3.64856e-09	PD_down	Neur	both
58.118474455334	-0.517970499020745	0.1943966799447	-2.66450280513069	0.0077102223339538	0.0455035262122429	IN-VIP	Human	DOWN	human_down	chimp_up	PER3_IN-VIP	DOWN_PER3_IN-VIP	human_DOWN_PER3_IN-VIP	chimp_UP_PER3_IN-VIP	hg	pt	0.517970499020745	human_down_PER3_IN-VIP	chimp_up_PER3_IN-VIP	1.15877951673795	0.221535797701577	5.23066488016937	1.68901453976388e-07	2.25527311566004e-06	Chimp	UP	macaque_down	UP_PER3_IN-VIP	macaque_DOWN_PER3_IN-VIP	rm	-1.15877951673795	macaque_down_PER3_IN-VIP	up_PER3_IN-VIP	Inh	chimp_up_PER3_Inh	chimp_up_per3_inh	0.838375007879346	PER3	Neur	ENSG00000049246	C9	-0.5753469	0.081	0.265	1.72353e-21	5.17714e-17	PD_down	Neur	both
44.0700408347523	-0.641589057195385	0.233762147518478	-2.74462338751687	0.0060580376031499	0.0377324726755074	IN-VIP	Human	DOWN	human_down	chimp_up	PATJ_IN-VIP	DOWN_PATJ_IN-VIP	human_DOWN_PATJ_IN-VIP	chimp_UP_PATJ_IN-VIP	hg	pt	0.641589057195385	human_down_PATJ_IN-VIP	chimp_up_PATJ_IN-VIP	0.963700580644025	0.251996360857235	3.82426387970736	0.0001311633780778	0.0008717235111232	Chimp	UP	macaque_down	UP_PATJ_IN-VIP	macaque_DOWN_PATJ_IN-VIP	rm	-0.963700580644025	macaque_down_PATJ_IN-VIP	up_PATJ_IN-VIP	Inh	chimp_up_PATJ_Inh	chimp_up_patj_inh	0.802644818919705	PATJ	Neur	ENSG00000132849	C7_2	-0.265461234	0.064	0.141	7.47099e-12	2.24414e-07	PD_down	Neur	both
44.0700408347523	-0.641589057195385	0.233762147518478	-2.74462338751687	0.0060580376031499	0.0377324726755074	IN-VIP	Human	DOWN	human_down	chimp_up	PATJ_IN-VIP	DOWN_PATJ_IN-VIP	human_DOWN_PATJ_IN-VIP	chimp_UP_PATJ_IN-VIP	hg	pt	0.641589057195385	human_down_PATJ_IN-VIP	chimp_up_PATJ_IN-VIP	0.963700580644025	0.251996360857235	3.82426387970736	0.0001311633780778	0.0008717235111232	Chimp	UP	macaque_down	UP_PATJ_IN-VIP	macaque_DOWN_PATJ_IN-VIP	rm	-0.963700580644025	macaque_down_PATJ_IN-VIP	up_PATJ_IN-VIP	Inh	chimp_up_PATJ_Inh	chimp_up_patj_inh	0.802644818919705	PATJ	Neur	ENSG00000132849	C9	-1.306826129	0.153	0.581	2.31372e-85	6.94995e-81	PD_down	Neur	both
187.805930669993	0.627834594294188	0.147116279756437	4.26760787680072	1.97580232531598e-05	0.0003165974609217	IN-VIP	Human	UP	human_up	chimp_down	NOS1AP_IN-VIP	UP_NOS1AP_IN-VIP	human_UP_NOS1AP_IN-VIP	chimp_DOWN_NOS1AP_IN-VIP	hg	pt	-0.627834594294188	human_up_NOS1AP_IN-VIP	chimp_down_NOS1AP_IN-VIP	-0.683367023313614	0.148314023068036	-4.60756851697114	4.07404977598635e-06	4.00452607761029e-05	Chimp	DOWN	macaque_up	DOWN_NOS1AP_IN-VIP	macaque_UP_NOS1AP_IN-VIP	rm	0.683367023313614	macaque_up_NOS1AP_IN-VIP	down_NOS1AP_IN-VIP	Inh	chimp_down_NOS1AP_Inh	chimp_down_nos1ap_inh	-0.655600808803901	NOS1AP	Neur	ENSG00000198929	C9	-0.31228209	0.07	0.17	5.28757e-10	1.58828e-05	PD_down	Neur	both
116.080364240105	1.12514675157768	0.155371087896217	7.2416738970718	4.43180437093213e-13	2.89836570351697e-11	IN-VIP	Human	UP	human_up	chimp_down	STUM_IN-VIP	UP_STUM_IN-VIP	human_UP_STUM_IN-VIP	chimp_DOWN_STUM_IN-VIP	hg	pt	-1.12514675157768	human_up_STUM_IN-VIP	chimp_down_STUM_IN-VIP	-1.19829222959948	0.156840136033041	-7.64021416907617	2.16860709985759e-14	8.16722853376768e-13	Chimp	DOWN	macaque_up	DOWN_STUM_IN-VIP	macaque_UP_STUM_IN-VIP	rm	1.19829222959948	macaque_up_STUM_IN-VIP	down_STUM_IN-VIP	Inh	chimp_down_STUM_Inh	chimp_down_stum_inh	-1.16171949058858	STUM	Neur	ENSG00000203685	C7_2	-0.717223186	0.094	0.247	1.16744e-24	3.50677e-20	PD_down	Neur	both
530.870043953315	-0.679397384950081	0.0802060144658816	-8.47065384652775	2.44019388695656e-17	2.58952147513322e-15	IN-VIP	Human	DOWN	human_down	chimp_up	LINC00486_IN-VIP	DOWN_LINC00486_IN-VIP	human_DOWN_LINC00486_IN-VIP	chimp_UP_LINC00486_IN-VIP	hg	pt	0.679397384950081	human_down_LINC00486_IN-VIP	chimp_up_LINC00486_IN-VIP	0.775016365562768	0.0826024512187189	9.382486283738	6.44350473609749e-21	4.63278978630673e-19	Chimp	UP	macaque_down	UP_LINC00486_IN-VIP	macaque_DOWN_LINC00486_IN-VIP	rm	-0.775016365562768	macaque_down_LINC00486_IN-VIP	up_LINC00486_IN-VIP	Inh	chimp_up_LINC00486_Inh	chimp_up_linc00486_inh	0.727206875256425	LINC00486	Neur	ENSG00000230876	C7_0	-0.460998295	0.842	0.876	1.58024e-25	4.74673e-21	PD_down	Neur	both
530.870043953315	-0.679397384950081	0.0802060144658816	-8.47065384652775	2.44019388695656e-17	2.58952147513322e-15	IN-VIP	Human	DOWN	human_down	chimp_up	LINC00486_IN-VIP	DOWN_LINC00486_IN-VIP	human_DOWN_LINC00486_IN-VIP	chimp_UP_LINC00486_IN-VIP	hg	pt	0.679397384950081	human_down_LINC00486_IN-VIP	chimp_up_LINC00486_IN-VIP	0.775016365562768	0.0826024512187189	9.382486283738	6.44350473609749e-21	4.63278978630673e-19	Chimp	UP	macaque_down	UP_LINC00486_IN-VIP	macaque_DOWN_LINC00486_IN-VIP	rm	-0.775016365562768	macaque_down_LINC00486_IN-VIP	up_LINC00486_IN-VIP	Inh	chimp_up_LINC00486_Inh	chimp_up_linc00486_inh	0.727206875256425	LINC00486	Neur	ENSG00000230876	C7_2	0.58755035	0.857	0.86	1.42435e-06	0.042784521	PD_up	Neur	both
530.870043953315	-0.679397384950081	0.0802060144658816	-8.47065384652775	2.44019388695656e-17	2.58952147513322e-15	IN-VIP	Human	DOWN	human_down	chimp_up	LINC00486_IN-VIP	DOWN_LINC00486_IN-VIP	human_DOWN_LINC00486_IN-VIP	chimp_UP_LINC00486_IN-VIP	hg	pt	0.679397384950081	human_down_LINC00486_IN-VIP	chimp_up_LINC00486_IN-VIP	0.775016365562768	0.0826024512187189	9.382486283738	6.44350473609749e-21	4.63278978630673e-19	Chimp	UP	macaque_down	UP_LINC00486_IN-VIP	macaque_DOWN_LINC00486_IN-VIP	rm	-0.775016365562768	macaque_down_LINC00486_IN-VIP	up_LINC00486_IN-VIP	Inh	chimp_up_LINC00486_Inh	chimp_up_linc00486_inh	0.727206875256425	LINC00486	Neur	ENSG00000230876	C9	0.618733063	0.862	0.911	6.56971e-10	1.97341e-05	PD_up	Neur	both
530.870043953315	-0.679397384950081	0.0802060144658816	-8.47065384652775	2.44019388695656e-17	2.58952147513322e-15	IN-VIP	Human	DOWN	human_down	chimp_up	LINC00486_IN-VIP	DOWN_LINC00486_IN-VIP	human_DOWN_LINC00486_IN-VIP	chimp_UP_LINC00486_IN-VIP	hg	pt	0.679397384950081	human_down_LINC00486_IN-VIP	chimp_up_LINC00486_IN-VIP	0.775016365562768	0.0826024512187189	9.382486283738	6.44350473609749e-21	4.63278978630673e-19	Chimp	UP	macaque_down	UP_LINC00486_IN-VIP	macaque_DOWN_LINC00486_IN-VIP	rm	-0.775016365562768	macaque_down_LINC00486_IN-VIP	up_LINC00486_IN-VIP	Inh	chimp_up_LINC00486_Inh	chimp_up_linc00486_inh	0.727206875256425	LINC00486	Neur	ENSG00000230876	C6_0	0.391108807	0.904	0.898	2.69259e-08	0.000808801	PD_up	Neur	both
422.635680948988	-0.541473744679577	0.0892237568657082	-6.06871716346304	1.28935984297417e-09	4.80880516632025e-08	IN-VIP	Human	DOWN	human_down	chimp_up	EML6_IN-VIP	DOWN_EML6_IN-VIP	human_DOWN_EML6_IN-VIP	chimp_UP_EML6_IN-VIP	hg	pt	0.541473744679577	human_down_EML6_IN-VIP	chimp_up_EML6_IN-VIP	0.862958280825935	0.094090001204539	9.17162578146832	4.65938015273141e-20	3.12087407428716e-18	Chimp	UP	macaque_down	UP_EML6_IN-VIP	macaque_DOWN_EML6_IN-VIP	rm	-0.862958280825935	macaque_down_EML6_IN-VIP	up_EML6_IN-VIP	Inh	chimp_up_EML6_Inh	chimp_up_eml6_inh	0.702216012752756	EML6	Neur	ENSG00000214595	C6_1	-0.267800011	0.276	0.265	8.78846e-09	0.000263988	PD_down	Neur	both
31.5476606905522	-0.860089991608909	0.281634812701729	-3.05391930549369	0.0022587282765143	0.0173076849271688	IN-VIP	Human	DOWN	human_down	chimp_up	DGUOK_IN-VIP	DOWN_DGUOK_IN-VIP	human_DOWN_DGUOK_IN-VIP	chimp_UP_DGUOK_IN-VIP	hg	pt	0.860089991608909	human_down_DGUOK_IN-VIP	chimp_up_DGUOK_IN-VIP	1.98736375192804	0.349339823864885	5.68891267517412	1.27850823516387e-08	2.08319848174917e-07	Chimp	UP	macaque_down	UP_DGUOK_IN-VIP	macaque_DOWN_DGUOK_IN-VIP	rm	-1.98736375192804	macaque_down_DGUOK_IN-VIP	up_DGUOK_IN-VIP	Inh	chimp_up_DGUOK_Inh	chimp_up_dguok_inh	1.42372687176847	DGUOK	Neur	ENSG00000114956	C7_2	-0.46936725	0.062	0.139	6.9772e-13	2.09581e-08	PD_down	Neur	both
53.4701689292045	1.18514431682769	0.215733272337423	5.49356297240067	3.93904558460969e-08	1.12841283784583e-06	IN-VIP	Human	UP	human_up	chimp_down	TMSB10_IN-VIP	UP_TMSB10_IN-VIP	human_UP_TMSB10_IN-VIP	chimp_DOWN_TMSB10_IN-VIP	hg	pt	-1.18514431682769	human_up_TMSB10_IN-VIP	chimp_down_TMSB10_IN-VIP	-0.854834307642105	0.22691728585217	-3.76716257834586	0.0001651134812711	0.0010606774493529	Chimp	DOWN	macaque_up	DOWN_TMSB10_IN-VIP	macaque_UP_TMSB10_IN-VIP	rm	0.854834307642105	macaque_up_TMSB10_IN-VIP	down_TMSB10_IN-VIP	Inh	chimp_down_TMSB10_Inh	chimp_down_tmsb10_inh	-1.0199893122349	TMSB10	Neur	ENSG00000034510	C7_3	0.49709296	0.231	0.167	2.35859e-08	0.000708474	PD_up	Neur	both
90.5114020532087	-0.643374701508845	0.168848443224704	-3.81036797983763	0.0001387600974097	0.0017127279616645	IN-VIP	Human	DOWN	human_down	chimp_up	AC079447.1_IN-VIP	DOWN_AC079447.1_IN-VIP	human_DOWN_AC079447.1_IN-VIP	chimp_UP_AC079447.1_IN-VIP	hg	pt	0.643374701508845	human_down_AC079447.1_IN-VIP	chimp_up_AC079447.1_IN-VIP	3.52665580280077	0.299292081736739	11.7833247787118	4.75785974430841e-32	7.14130437388422e-30	Chimp	UP	macaque_down	UP_AC079447.1_IN-VIP	macaque_DOWN_AC079447.1_IN-VIP	rm	-3.52665580280077	macaque_down_AC079447.1_IN-VIP	up_AC079447.1_IN-VIP	Inh	chimp_up_AC079447.1_Inh	chimp_up_ac079447.1_inh	2.08501525215481	AC079447.1	Neur	ENSG00000241962	C9	-0.369554268	0.061	0.183	7.2183e-17	2.16823e-12	PD_down	Neur	both
918.785040229538	0.523405217868006	0.0719450064024826	7.27507361581032	3.46231591209307e-13	2.31195184985699e-11	IN-VIP	Human	UP	human_up	chimp_down	AFF3_IN-VIP	UP_AFF3_IN-VIP	human_UP_AFF3_IN-VIP	chimp_DOWN_AFF3_IN-VIP	hg	pt	-0.523405217868006	human_up_AFF3_IN-VIP	chimp_down_AFF3_IN-VIP	-0.586424757995979	0.0724216320437304	-8.09737010126861	5.61600192213734e-16	2.47815123444013e-14	Chimp	DOWN	macaque_up	DOWN_AFF3_IN-VIP	macaque_UP_AFF3_IN-VIP	rm	0.586424757995979	macaque_up_AFF3_IN-VIP	down_AFF3_IN-VIP	Inh	chimp_down_AFF3_Inh	chimp_down_aff3_inh	-0.554914987931993	AFF3	Neur	ENSG00000144218	C9	-0.752776862	0.217	0.558	7.15622e-48	2.14958e-43	PD_down	Neur	both
107.629377681409	0.731118462664119	0.165239649119954	4.42459462095186	9.66235474932982e-06	0.000165347780614	IN-VIP	Human	UP	human_up	chimp_down	CHN1_IN-VIP	UP_CHN1_IN-VIP	human_UP_CHN1_IN-VIP	chimp_DOWN_CHN1_IN-VIP	hg	pt	-0.731118462664119	human_up_CHN1_IN-VIP	chimp_down_CHN1_IN-VIP	-0.854239695107006	0.166066505324806	-5.1439614113407	2.69004812491309e-07	3.46154315347859e-06	Chimp	DOWN	macaque_up	DOWN_CHN1_IN-VIP	macaque_UP_CHN1_IN-VIP	rm	0.854239695107006	macaque_up_CHN1_IN-VIP	down_CHN1_IN-VIP	Inh	chimp_down_CHN1_Inh	chimp_down_chn1_inh	-0.792679078885562	CHN1	Neur	ENSG00000128656	C7_2	-0.330653243	0.418	0.601	2.0022e-20	6.0142e-16	PD_down	Neur	both
107.629377681409	0.731118462664119	0.165239649119954	4.42459462095186	9.66235474932982e-06	0.000165347780614	IN-VIP	Human	UP	human_up	chimp_down	CHN1_IN-VIP	UP_CHN1_IN-VIP	human_UP_CHN1_IN-VIP	chimp_DOWN_CHN1_IN-VIP	hg	pt	-0.731118462664119	human_up_CHN1_IN-VIP	chimp_down_CHN1_IN-VIP	-0.854239695107006	0.166066505324806	-5.1439614113407	2.69004812491309e-07	3.46154315347859e-06	Chimp	DOWN	macaque_up	DOWN_CHN1_IN-VIP	macaque_UP_CHN1_IN-VIP	rm	0.854239695107006	macaque_up_CHN1_IN-VIP	down_CHN1_IN-VIP	Inh	chimp_down_CHN1_Inh	chimp_down_chn1_inh	-0.792679078885562	CHN1	Neur	ENSG00000128656	C9	0.592972102	0.12	0.131	2.7909e-15	8.38331e-11	PD_up	Neur	both
107.629377681409	0.731118462664119	0.165239649119954	4.42459462095186	9.66235474932982e-06	0.000165347780614	IN-VIP	Human	UP	human_up	chimp_down	CHN1_IN-VIP	UP_CHN1_IN-VIP	human_UP_CHN1_IN-VIP	chimp_DOWN_CHN1_IN-VIP	hg	pt	-0.731118462664119	human_up_CHN1_IN-VIP	chimp_down_CHN1_IN-VIP	-0.854239695107006	0.166066505324806	-5.1439614113407	2.69004812491309e-07	3.46154315347859e-06	Chimp	DOWN	macaque_up	DOWN_CHN1_IN-VIP	macaque_UP_CHN1_IN-VIP	rm	0.854239695107006	macaque_up_CHN1_IN-VIP	down_CHN1_IN-VIP	Inh	chimp_down_CHN1_Inh	chimp_down_chn1_inh	-0.792679078885562	CHN1	Neur	ENSG00000128656	C6_1	-0.32082364	0.353	0.38	1.59235e-09	4.7831e-05	PD_down	Neur	both
57.3404813633282	0.795904341048899	0.214702160599697	3.70701598356445	0.0002097157117608	0.0024088040875019	IN-VIP	Human	UP	human_up	chimp_down	SLC4A3_IN-VIP	UP_SLC4A3_IN-VIP	human_UP_SLC4A3_IN-VIP	chimp_DOWN_SLC4A3_IN-VIP	hg	pt	-0.795904341048899	human_up_SLC4A3_IN-VIP	chimp_down_SLC4A3_IN-VIP	-1.33684777304835	0.206940776613663	-6.46005004390266	1.04668361839472e-10	2.37822709890063e-09	Chimp	DOWN	macaque_up	DOWN_SLC4A3_IN-VIP	macaque_UP_SLC4A3_IN-VIP	rm	1.33684777304835	macaque_up_SLC4A3_IN-VIP	down_SLC4A3_IN-VIP	Inh	chimp_down_SLC4A3_Inh	chimp_down_slc4a3_inh	-1.06637605704862	SLC4A3	Neur	ENSG00000114923	C7_2	0.302190545	0.176	0.188	7.15314e-08	0.002148659	PD_up	Neur	both
35.7919814440624	-2.82352302696636	0.318629844543853	-8.86145185492113	7.89790558165782e-19	1.00955576423721e-16	IN-VIP	Human	DOWN	human_down	chimp_up	LINC01266_IN-VIP	DOWN_LINC01266_IN-VIP	human_DOWN_LINC01266_IN-VIP	chimp_UP_LINC01266_IN-VIP	hg	pt	2.82352302696636	human_down_LINC01266_IN-VIP	chimp_up_LINC01266_IN-VIP	3.08840585490711	0.355943345373456	8.676678170979	4.07496133185228e-18	2.29571040731173e-16	Chimp	UP	macaque_down	UP_LINC01266_IN-VIP	macaque_DOWN_LINC01266_IN-VIP	rm	-3.08840585490711	macaque_down_LINC01266_IN-VIP	up_LINC01266_IN-VIP	Inh	chimp_up_LINC01266_Inh	chimp_up_linc01266_inh	2.95596444093673	LINC01266	Neur	ENSG00000224957	C9	-1.303809698	0.057	0.29	1.32981e-17	3.99448e-13	PD_down	Neur	both
178.413704267972	-1.10858279644245	0.133730323797386	-8.28968901714514	1.13544943154175e-16	1.1403832296669e-14	IN-VIP	Human	DOWN	human_down	chimp_up	LMCD1-AS1_IN-VIP	DOWN_LMCD1-AS1_IN-VIP	human_DOWN_LMCD1-AS1_IN-VIP	chimp_UP_LMCD1-AS1_IN-VIP	hg	pt	1.10858279644245	human_down_LMCD1-AS1_IN-VIP	chimp_up_LMCD1-AS1_IN-VIP	3.00799837766455	0.187518578528398	16.0410685771544	6.60087391875576e-58	4.37850872230241e-55	Chimp	UP	macaque_down	UP_LMCD1-AS1_IN-VIP	macaque_DOWN_LMCD1-AS1_IN-VIP	rm	-3.00799837766455	macaque_down_LMCD1-AS1_IN-VIP	up_LMCD1-AS1_IN-VIP	Inh	chimp_up_LMCD1-AS1_Inh	chimp_up_lmcd1-as1_inh	2.0582905870535	LMCD1-AS1	Neur	ENSG00000227110	C9	0.71104853	0.144	0.094	5.55283e-07	0.016679603	PD_up	Neur	both
999.902032499783	0.700086946232772	0.0692203975453563	10.1138821945373	4.79458655134965e-24	1.06446130106477e-21	IN-VIP	Human	UP	human_up	chimp_down	ARPP21_IN-VIP	UP_ARPP21_IN-VIP	human_UP_ARPP21_IN-VIP	chimp_DOWN_ARPP21_IN-VIP	hg	pt	-0.700086946232772	human_up_ARPP21_IN-VIP	chimp_down_ARPP21_IN-VIP	-1.54052471830517	0.0666384538284243	-23.1176539940678	3.07660730293884e-118	1.58160689925828e-114	Chimp	DOWN	macaque_up	DOWN_ARPP21_IN-VIP	macaque_UP_ARPP21_IN-VIP	rm	1.54052471830517	macaque_up_ARPP21_IN-VIP	down_ARPP21_IN-VIP	Inh	chimp_down_ARPP21_Inh	chimp_down_arpp21_inh	-1.12030583226897	ARPP21	Neur	ENSG00000172995	C9	-0.716534505	0.244	0.627	3.53493e-57	1.06182e-52	PD_down	Neur	both
999.902032499783	0.700086946232772	0.0692203975453563	10.1138821945373	4.79458655134965e-24	1.06446130106477e-21	IN-VIP	Human	UP	human_up	chimp_down	ARPP21_IN-VIP	UP_ARPP21_IN-VIP	human_UP_ARPP21_IN-VIP	chimp_DOWN_ARPP21_IN-VIP	hg	pt	-0.700086946232772	human_up_ARPP21_IN-VIP	chimp_down_ARPP21_IN-VIP	-1.54052471830517	0.0666384538284243	-23.1176539940678	3.07660730293884e-118	1.58160689925828e-114	Chimp	DOWN	macaque_up	DOWN_ARPP21_IN-VIP	macaque_UP_ARPP21_IN-VIP	rm	1.54052471830517	macaque_up_ARPP21_IN-VIP	down_ARPP21_IN-VIP	Inh	chimp_down_ARPP21_Inh	chimp_down_arpp21_inh	-1.12030583226897	ARPP21	Neur	ENSG00000172995	C6_0	-0.478477142	0.22	0.262	3.04833e-07	0.00915657	PD_down	Neur	both
201.016905774165	0.62956730740188	0.111286623601386	5.6571696312479	1.53889649939252e-08	4.72965403173952e-07	IN-VIP	Human	UP	human_up	chimp_down	CTDSPL_IN-VIP	UP_CTDSPL_IN-VIP	human_UP_CTDSPL_IN-VIP	chimp_DOWN_CTDSPL_IN-VIP	hg	pt	-0.62956730740188	human_up_CTDSPL_IN-VIP	chimp_down_CTDSPL_IN-VIP	-0.656262488656215	0.113126407606965	-5.80114318609206	6.58643262778268e-09	1.13052432491732e-07	Chimp	DOWN	macaque_up	DOWN_CTDSPL_IN-VIP	macaque_UP_CTDSPL_IN-VIP	rm	0.656262488656215	macaque_up_CTDSPL_IN-VIP	down_CTDSPL_IN-VIP	Inh	chimp_down_CTDSPL_Inh	chimp_down_ctdspl_inh	-0.642914898029047	CTDSPL	Neur	ENSG00000144677	C9	-0.526352473	0.09	0.263	5.38233e-22	1.61675e-17	PD_down	Neur	both
158.70282232075	0.588466720664336	0.138600701714802	4.2457701395713	2.17843870317238e-05	0.0003461091924541	IN-VIP	Human	UP	human_up	chimp_down	CTNNB1_IN-VIP	UP_CTNNB1_IN-VIP	human_UP_CTNNB1_IN-VIP	chimp_DOWN_CTNNB1_IN-VIP	hg	pt	-0.588466720664336	human_up_CTNNB1_IN-VIP	chimp_down_CTNNB1_IN-VIP	-0.805331917065172	0.138130573500792	-5.83022206202997	5.53536640147187e-09	9.62110353150408e-08	Chimp	DOWN	macaque_up	DOWN_CTNNB1_IN-VIP	macaque_UP_CTNNB1_IN-VIP	rm	0.805331917065172	macaque_up_CTNNB1_IN-VIP	down_CTNNB1_IN-VIP	Inh	chimp_down_CTNNB1_Inh	chimp_down_ctnnb1_inh	-0.696899318864754	CTNNB1	Neur	ENSG00000168036	C9	-0.380291671	0.108	0.277	4.52928e-16	1.36051e-11	PD_down	Neur	both
1136.05495240296	0.839446677708699	0.0783698785062029	10.7113433593272	9.00455802037613e-27	2.49071979471814e-24	IN-VIP	Human	UP	human_up	chimp_down	CACNA2D3_IN-VIP	UP_CACNA2D3_IN-VIP	human_UP_CACNA2D3_IN-VIP	chimp_DOWN_CACNA2D3_IN-VIP	hg	pt	-0.839446677708699	human_up_CACNA2D3_IN-VIP	chimp_down_CACNA2D3_IN-VIP	-0.555140570150002	0.0797657726936851	-6.95963383043804	3.41158294441325e-12	9.60991508026983e-11	Chimp	DOWN	macaque_up	DOWN_CACNA2D3_IN-VIP	macaque_UP_CACNA2D3_IN-VIP	rm	0.555140570150002	macaque_up_CACNA2D3_IN-VIP	down_CACNA2D3_IN-VIP	Inh	chimp_down_CACNA2D3_Inh	chimp_down_cacna2d3_inh	-0.69729362392935	CACNA2D3	Neur	ENSG00000157445	C9	0.830901823	0.135	0.136	2.28345e-12	6.85903e-08	PD_up	Neur	both
1136.05495240296	0.839446677708699	0.0783698785062029	10.7113433593272	9.00455802037613e-27	2.49071979471814e-24	IN-VIP	Human	UP	human_up	chimp_down	CACNA2D3_IN-VIP	UP_CACNA2D3_IN-VIP	human_UP_CACNA2D3_IN-VIP	chimp_DOWN_CACNA2D3_IN-VIP	hg	pt	-0.839446677708699	human_up_CACNA2D3_IN-VIP	chimp_down_CACNA2D3_IN-VIP	-0.555140570150002	0.0797657726936851	-6.95963383043804	3.41158294441325e-12	9.60991508026983e-11	Chimp	DOWN	macaque_up	DOWN_CACNA2D3_IN-VIP	macaque_UP_CACNA2D3_IN-VIP	rm	0.555140570150002	macaque_up_CACNA2D3_IN-VIP	down_CACNA2D3_IN-VIP	Inh	chimp_down_CACNA2D3_Inh	chimp_down_cacna2d3_inh	-0.69729362392935	CACNA2D3	Neur	ENSG00000157445	C6_1	0.359351316	0.491	0.32	1.91883e-25	5.76379e-21	PD_up	Neur	both
236.797310139125	0.984650960868514	0.287695220782364	3.42254889806941	0.0006203693844526	0.0060400996098494	IN-VIP	Human	UP	human_up	chimp_down	EPHA6_IN-VIP	UP_EPHA6_IN-VIP	human_UP_EPHA6_IN-VIP	chimp_DOWN_EPHA6_IN-VIP	hg	pt	-0.984650960868514	human_up_EPHA6_IN-VIP	chimp_down_EPHA6_IN-VIP	-0.707205437479595	0.28945685251006	-2.44321539237015	0.0145570463304676	0.0436414264023043	Chimp	DOWN	macaque_up	DOWN_EPHA6_IN-VIP	macaque_UP_EPHA6_IN-VIP	rm	0.707205437479595	macaque_up_EPHA6_IN-VIP	down_EPHA6_IN-VIP	Inh	chimp_down_EPHA6_Inh	chimp_down_epha6_inh	-0.845928199174055	EPHA6	Neur	ENSG00000080224	C9	-0.860863812	0.241	0.636	1.28164e-65	3.8498e-61	PD_down	Neur	both
236.797310139125	0.984650960868514	0.287695220782364	3.42254889806941	0.0006203693844526	0.0060400996098494	IN-VIP	Human	UP	human_up	chimp_down	EPHA6_IN-VIP	UP_EPHA6_IN-VIP	human_UP_EPHA6_IN-VIP	chimp_DOWN_EPHA6_IN-VIP	hg	pt	-0.984650960868514	human_up_EPHA6_IN-VIP	chimp_down_EPHA6_IN-VIP	-0.707205437479595	0.28945685251006	-2.44321539237015	0.0145570463304676	0.0436414264023043	Chimp	DOWN	macaque_up	DOWN_EPHA6_IN-VIP	macaque_UP_EPHA6_IN-VIP	rm	0.707205437479595	macaque_up_EPHA6_IN-VIP	down_EPHA6_IN-VIP	Inh	chimp_down_EPHA6_Inh	chimp_down_epha6_inh	-0.845928199174055	EPHA6	Neur	ENSG00000080224	C6_0	-0.359530788	0.269	0.32	6.45939e-09	0.000194027	PD_down	Neur	both
416.84620174414	0.899189508218505	0.112576642809569	7.98735408853458	1.37865681768212e-15	1.19292699921797e-13	IN-VIP	Human	UP	human_up	chimp_down	EPHB1_IN-VIP	UP_EPHB1_IN-VIP	human_UP_EPHB1_IN-VIP	chimp_DOWN_EPHB1_IN-VIP	hg	pt	-0.899189508218505	human_up_EPHB1_IN-VIP	chimp_down_EPHB1_IN-VIP	-1.57862518248179	0.109794651410182	-14.3779789106867	7.11418928867929e-47	2.98549131312474e-44	Chimp	DOWN	macaque_up	DOWN_EPHB1_IN-VIP	macaque_UP_EPHB1_IN-VIP	rm	1.57862518248179	macaque_up_EPHB1_IN-VIP	down_EPHB1_IN-VIP	Inh	chimp_down_EPHB1_Inh	chimp_down_ephb1_inh	-1.23890734535015	EPHB1	Neur	ENSG00000154928	C9	-1.086320998	0.149	0.537	8.46859e-69	2.54379e-64	PD_down	Neur	both
543.170635649645	-0.70312130688871	0.136832514218315	-5.13855431879945	2.7686016772513e-07	6.81965198543959e-06	IN-VIP	Human	DOWN	human_down	chimp_up	IQCJ-SCHIP1_IN-VIP	DOWN_IQCJ-SCHIP1_IN-VIP	human_DOWN_IQCJ-SCHIP1_IN-VIP	chimp_UP_IQCJ-SCHIP1_IN-VIP	hg	pt	0.70312130688871	human_down_IQCJ-SCHIP1_IN-VIP	chimp_up_IQCJ-SCHIP1_IN-VIP	1.00188353562576	0.139338293997119	7.19029569607389	6.46511511006425e-13	2.0108448333263e-11	Chimp	UP	macaque_down	UP_IQCJ-SCHIP1_IN-VIP	macaque_DOWN_IQCJ-SCHIP1_IN-VIP	rm	-1.00188353562576	macaque_down_IQCJ-SCHIP1_IN-VIP	up_IQCJ-SCHIP1_IN-VIP	Inh	chimp_up_IQCJ-SCHIP1_Inh	chimp_up_iqcj-schip1_inh	0.852502421257236	IQCJ-SCHIP1	Neur	ENSG00000283154	C9	1.779899919	0.212	0.116	2.15849e-23	6.48369e-19	PD_up	Neur	both
543.170635649645	-0.70312130688871	0.136832514218315	-5.13855431879945	2.7686016772513e-07	6.81965198543959e-06	IN-VIP	Human	DOWN	human_down	chimp_up	IQCJ-SCHIP1_IN-VIP	DOWN_IQCJ-SCHIP1_IN-VIP	human_DOWN_IQCJ-SCHIP1_IN-VIP	chimp_UP_IQCJ-SCHIP1_IN-VIP	hg	pt	0.70312130688871	human_down_IQCJ-SCHIP1_IN-VIP	chimp_up_IQCJ-SCHIP1_IN-VIP	1.00188353562576	0.139338293997119	7.19029569607389	6.46511511006425e-13	2.0108448333263e-11	Chimp	UP	macaque_down	UP_IQCJ-SCHIP1_IN-VIP	macaque_DOWN_IQCJ-SCHIP1_IN-VIP	rm	-1.00188353562576	macaque_down_IQCJ-SCHIP1_IN-VIP	up_IQCJ-SCHIP1_IN-VIP	Inh	chimp_up_IQCJ-SCHIP1_Inh	chimp_up_iqcj-schip1_inh	0.852502421257236	IQCJ-SCHIP1	Neur	ENSG00000283154	C6_0	-0.456212461	0.399	0.418	7.43221e-07	0.022324872	PD_down	Neur	both
115.914031284179	-0.509124865087111	0.143554558033586	-3.5465600818331	0.0003902957337357	0.0041056483262618	IN-VIP	Human	DOWN	human_down	chimp_up	STX18-AS1_IN-VIP	DOWN_STX18-AS1_IN-VIP	human_DOWN_STX18-AS1_IN-VIP	chimp_UP_STX18-AS1_IN-VIP	hg	pt	0.509124865087111	human_down_STX18-AS1_IN-VIP	chimp_up_STX18-AS1_IN-VIP	3.09988041201643	0.238524394016307	12.9960728956071	1.28788848607735e-38	2.94253899324539e-36	Chimp	UP	macaque_down	UP_STX18-AS1_IN-VIP	macaque_DOWN_STX18-AS1_IN-VIP	rm	-3.09988041201643	macaque_down_STX18-AS1_IN-VIP	up_STX18-AS1_IN-VIP	Inh	chimp_up_STX18-AS1_Inh	chimp_up_stx18-as1_inh	1.80450263855177	STX18-AS1	Neur	ENSG00000247708	C9	-0.279504895	0.041	0.101	3.4494e-11	1.03613e-06	PD_down	Neur	both
328.888520779605	-0.522499465217486	0.0921409170622496	-5.67065622826925	1.42251582850964e-08	4.40405680265013e-07	IN-VIP	Human	DOWN	human_down	chimp_up	UBA6-AS1_IN-VIP	DOWN_UBA6-AS1_IN-VIP	human_DOWN_UBA6-AS1_IN-VIP	chimp_UP_UBA6-AS1_IN-VIP	hg	pt	0.522499465217486	human_down_UBA6-AS1_IN-VIP	chimp_up_UBA6-AS1_IN-VIP	4.52801138235364	0.211945261900277	21.3640604265271	2.88600997863729e-101	6.5938914656354e-98	Chimp	UP	macaque_down	UP_UBA6-AS1_IN-VIP	macaque_DOWN_UBA6-AS1_IN-VIP	rm	-4.52801138235364	macaque_down_UBA6-AS1_IN-VIP	up_UBA6-AS1_IN-VIP	Inh	chimp_up_UBA6-AS1_Inh	chimp_up_uba6-as1_inh	2.52525542378556	UBA6-AS1	Neur	ENSG00000248049	C9	0.828160234	0.112	0.074	4.82514e-08	0.001449376	PD_up	Neur	both
100.866418309158	0.697109293001074	0.176529087802484	3.94897691750982	7.84859185701877e-05	0.0010508511825569	IN-VIP	Human	UP	human_up	chimp_down	PAPSS1_IN-VIP	UP_PAPSS1_IN-VIP	human_UP_PAPSS1_IN-VIP	chimp_DOWN_PAPSS1_IN-VIP	hg	pt	-0.697109293001074	human_up_PAPSS1_IN-VIP	chimp_down_PAPSS1_IN-VIP	-0.860721419539075	0.176752534546943	-4.8696411723051	1.11801085150578e-06	1.25284235092715e-05	Chimp	DOWN	macaque_up	DOWN_PAPSS1_IN-VIP	macaque_UP_PAPSS1_IN-VIP	rm	0.860721419539075	macaque_up_PAPSS1_IN-VIP	down_PAPSS1_IN-VIP	Inh	chimp_down_PAPSS1_Inh	chimp_down_papss1_inh	-0.778915356270075	PAPSS1	Neur	ENSG00000138801	C7_2	-0.364745308	0.145	0.237	8.99038e-12	2.70053e-07	PD_down	Neur	both
69.149115849207	0.998786541217636	0.208588714245268	4.78830575676887	1.68195253362338e-06	3.46092501217407e-05	IN-VIP	Human	UP	human_up	chimp_down	LIFR_IN-VIP	UP_LIFR_IN-VIP	human_UP_LIFR_IN-VIP	chimp_DOWN_LIFR_IN-VIP	hg	pt	-0.998786541217636	human_up_LIFR_IN-VIP	chimp_down_LIFR_IN-VIP	-0.708425013250783	0.217030759834105	-3.26416870029065	0.0010978577479745	0.0053256071883936	Chimp	DOWN	macaque_up	DOWN_LIFR_IN-VIP	macaque_UP_LIFR_IN-VIP	rm	0.708425013250783	macaque_up_LIFR_IN-VIP	down_LIFR_IN-VIP	Inh	chimp_down_LIFR_Inh	chimp_down_lifr_inh	-0.85360577723421	LIFR	Neur	ENSG00000113594	C9	0.601637518	0.161	0.142	5.20752e-13	1.56423e-08	PD_up	Neur	both
474.451871393402	0.527278029928799	0.0886475378809705	5.94802791518913	2.7139231883753e-09	9.50042032312376e-08	IN-VIP	Human	UP	human_up	chimp_down	SSBP2_IN-VIP	UP_SSBP2_IN-VIP	human_UP_SSBP2_IN-VIP	chimp_DOWN_SSBP2_IN-VIP	hg	pt	-0.527278029928799	human_up_SSBP2_IN-VIP	chimp_down_SSBP2_IN-VIP	-0.525247848432021	0.0898289516084733	-5.84720002879869	4.99916224628049e-09	8.76366353540203e-08	Chimp	DOWN	macaque_up	DOWN_SSBP2_IN-VIP	macaque_UP_SSBP2_IN-VIP	rm	0.525247848432021	macaque_up_SSBP2_IN-VIP	down_SSBP2_IN-VIP	Inh	chimp_down_SSBP2_Inh	chimp_down_ssbp2_inh	-0.52626293918041	SSBP2	Neur	ENSG00000145687	C9	-0.384288228	0.254	0.506	1.51786e-27	4.55934e-23	PD_down	Neur	both
116.823628338907	0.977020901532496	0.150193466742655	6.505082562656	7.76507205132979e-11	3.53153802485411e-09	IN-VIP	Human	UP	human_up	chimp_down	NREP_IN-VIP	UP_NREP_IN-VIP	human_UP_NREP_IN-VIP	chimp_DOWN_NREP_IN-VIP	hg	pt	-0.977020901532496	human_up_NREP_IN-VIP	chimp_down_NREP_IN-VIP	-0.573748426506964	0.15891194424448	-3.6104801891057	0.0003056306466484	0.0017944995293559	Chimp	DOWN	macaque_up	DOWN_NREP_IN-VIP	macaque_UP_NREP_IN-VIP	rm	0.573748426506964	macaque_up_NREP_IN-VIP	down_NREP_IN-VIP	Inh	chimp_down_NREP_Inh	chimp_down_nrep_inh	-0.77538466401973	NREP	Neur	ENSG00000134986	C7_2	-0.743020585	0.094	0.255	3.99704e-12	1.20063e-07	PD_down	Neur	both
116.823628338907	0.977020901532496	0.150193466742655	6.505082562656	7.76507205132979e-11	3.53153802485411e-09	IN-VIP	Human	UP	human_up	chimp_down	NREP_IN-VIP	UP_NREP_IN-VIP	human_UP_NREP_IN-VIP	chimp_DOWN_NREP_IN-VIP	hg	pt	-0.977020901532496	human_up_NREP_IN-VIP	chimp_down_NREP_IN-VIP	-0.573748426506964	0.15891194424448	-3.6104801891057	0.0003056306466484	0.0017944995293559	Chimp	DOWN	macaque_up	DOWN_NREP_IN-VIP	macaque_UP_NREP_IN-VIP	rm	0.573748426506964	macaque_up_NREP_IN-VIP	down_NREP_IN-VIP	Inh	chimp_down_NREP_Inh	chimp_down_nrep_inh	-0.77538466401973	NREP	Neur	ENSG00000134986	C9	-0.63908297	0.072	0.263	7.90393e-30	2.37418e-25	PD_down	Neur	both
25.2331001711597	0.962458967604282	0.309024057324607	3.11451145887095	0.00184249799836	0.0146712924616938	IN-VIP	Human	UP	human_up	chimp_down	SLC36A1_IN-VIP	UP_SLC36A1_IN-VIP	human_UP_SLC36A1_IN-VIP	chimp_DOWN_SLC36A1_IN-VIP	hg	pt	-0.962458967604282	human_up_SLC36A1_IN-VIP	chimp_down_SLC36A1_IN-VIP	-0.771326822836788	0.321294316701536	-2.40068617072149	0.0163643642013497	0.04780514576962	Chimp	DOWN	macaque_up	DOWN_SLC36A1_IN-VIP	macaque_UP_SLC36A1_IN-VIP	rm	0.771326822836788	macaque_up_SLC36A1_IN-VIP	down_SLC36A1_IN-VIP	Inh	chimp_down_SLC36A1_Inh	chimp_down_slc36a1_inh	-0.866892895220535	SLC36A1	Neur	ENSG00000123643	C9	-0.586273226	0.041	0.174	7.12279e-19	2.13954e-14	PD_down	Neur	both
52.1177891769843	-1.47205957592208	0.230000180247136	-6.40025400997664	1.55118673951389e-10	6.64293752685733e-09	IN-VIP	Human	DOWN	human_down	chimp_up	CREBRF_IN-VIP	DOWN_CREBRF_IN-VIP	human_DOWN_CREBRF_IN-VIP	chimp_UP_CREBRF_IN-VIP	hg	pt	1.47205957592208	human_down_CREBRF_IN-VIP	chimp_up_CREBRF_IN-VIP	1.387018602722	0.233821357077548	5.93195856895993	2.99342169741779e-09	5.4714426990224e-08	Chimp	UP	macaque_down	UP_CREBRF_IN-VIP	macaque_DOWN_CREBRF_IN-VIP	rm	-1.387018602722	macaque_down_CREBRF_IN-VIP	up_CREBRF_IN-VIP	Inh	chimp_up_CREBRF_Inh	chimp_up_crebrf_inh	1.42953908932204	CREBRF	Neur	ENSG00000164463	C9	0.272488415	0.122	0.155	1.73208e-08	0.000520282	PD_up	Neur	both
207.884542747865	0.70133217522948	0.125199528347059	5.6017157930927	2.12240346851078e-08	6.33828561489955e-07	IN-VIP	Human	UP	human_up	chimp_down	SLC22A23_IN-VIP	UP_SLC22A23_IN-VIP	human_UP_SLC22A23_IN-VIP	chimp_DOWN_SLC22A23_IN-VIP	hg	pt	-0.70133217522948	human_up_SLC22A23_IN-VIP	chimp_down_SLC22A23_IN-VIP	-0.85628343651265	0.125439066390918	-6.82628993621594	8.71387340663162e-12	2.28550228138477e-10	Chimp	DOWN	macaque_up	DOWN_SLC22A23_IN-VIP	macaque_UP_SLC22A23_IN-VIP	rm	0.85628343651265	macaque_up_SLC22A23_IN-VIP	down_SLC22A23_IN-VIP	Inh	chimp_down_SLC22A23_Inh	chimp_down_slc22a23_inh	-0.778807805871065	SLC22A23	Neur	ENSG00000137266	C9	0.649501464	0.137	0.116	1.5799e-11	4.7457e-07	PD_up	Neur	both
149.440275368247	-1.01846359418938	0.134161668756532	-7.59131578810056	3.16673133119219e-14	2.32314164135678e-12	IN-VIP	Human	DOWN	human_down	chimp_up	GFOD1_IN-VIP	DOWN_GFOD1_IN-VIP	human_DOWN_GFOD1_IN-VIP	chimp_UP_GFOD1_IN-VIP	hg	pt	1.01846359418938	human_down_GFOD1_IN-VIP	chimp_up_GFOD1_IN-VIP	0.883101195781592	0.135059165652723	6.53862469469346	6.20871085563795e-11	1.4540970538096e-09	Chimp	UP	macaque_down	UP_GFOD1_IN-VIP	macaque_DOWN_GFOD1_IN-VIP	rm	-0.883101195781592	macaque_down_GFOD1_IN-VIP	up_GFOD1_IN-VIP	Inh	chimp_up_GFOD1_Inh	chimp_up_gfod1_inh	0.950782394985487	GFOD1	Neur	ENSG00000145990	C9	-0.269115064	0.09	0.228	1.58309e-21	4.7553e-17	PD_down	Neur	both
215.841318691039	0.562973279593095	0.119726987166415	4.70214187224628	2.57446511018312e-06	5.03932132298373e-05	IN-VIP	Human	UP	human_up	chimp_down	JARID2_IN-VIP	UP_JARID2_IN-VIP	human_UP_JARID2_IN-VIP	chimp_DOWN_JARID2_IN-VIP	hg	pt	-0.562973279593095	human_up_JARID2_IN-VIP	chimp_down_JARID2_IN-VIP	-0.689125978093244	0.120279536553459	-5.72937008106076	1.00804258756975e-08	1.67705337606769e-07	Chimp	DOWN	macaque_up	DOWN_JARID2_IN-VIP	macaque_UP_JARID2_IN-VIP	rm	0.689125978093244	macaque_up_JARID2_IN-VIP	down_JARID2_IN-VIP	Inh	chimp_down_JARID2_Inh	chimp_down_jarid2_inh	-0.62604962884317	JARID2	Neur	ENSG00000008083	C9	-0.490622533	0.133	0.334	5.51086e-25	1.65535e-20	PD_down	Neur	both
98.6184874799709	0.760630462639012	0.160553702023558	4.737545463308	2.16322336863237e-06	4.32465259466043e-05	IN-VIP	Human	UP	human_up	chimp_down	HSP90AB1_IN-VIP	UP_HSP90AB1_IN-VIP	human_UP_HSP90AB1_IN-VIP	chimp_DOWN_HSP90AB1_IN-VIP	hg	pt	-0.760630462639012	human_up_HSP90AB1_IN-VIP	chimp_down_HSP90AB1_IN-VIP	-0.686629014479821	0.164792850944344	-4.16661894338923	3.09150621535193e-05	0.0002455412989813	Chimp	DOWN	macaque_up	DOWN_HSP90AB1_IN-VIP	macaque_UP_HSP90AB1_IN-VIP	rm	0.686629014479821	macaque_up_HSP90AB1_IN-VIP	down_HSP90AB1_IN-VIP	Inh	chimp_down_HSP90AB1_Inh	chimp_down_hsp90ab1_inh	-0.723629738559417	HSP90AB1	Neur	ENSG00000096384	C7_0	-0.808564355	0.597	0.676	5.76498e-40	1.73168e-35	PD_down	Neur	both
98.6184874799709	0.760630462639012	0.160553702023558	4.737545463308	2.16322336863237e-06	4.32465259466043e-05	IN-VIP	Human	UP	human_up	chimp_down	HSP90AB1_IN-VIP	UP_HSP90AB1_IN-VIP	human_UP_HSP90AB1_IN-VIP	chimp_DOWN_HSP90AB1_IN-VIP	hg	pt	-0.760630462639012	human_up_HSP90AB1_IN-VIP	chimp_down_HSP90AB1_IN-VIP	-0.686629014479821	0.164792850944344	-4.16661894338923	3.09150621535193e-05	0.0002455412989813	Chimp	DOWN	macaque_up	DOWN_HSP90AB1_IN-VIP	macaque_UP_HSP90AB1_IN-VIP	rm	0.686629014479821	macaque_up_HSP90AB1_IN-VIP	down_HSP90AB1_IN-VIP	Inh	chimp_down_HSP90AB1_Inh	chimp_down_hsp90ab1_inh	-0.723629738559417	HSP90AB1	Neur	ENSG00000096384	C7_1	-0.633173647	0.799	0.837	1.02958e-44	3.09265e-40	PD_down	Neur	both
98.6184874799709	0.760630462639012	0.160553702023558	4.737545463308	2.16322336863237e-06	4.32465259466043e-05	IN-VIP	Human	UP	human_up	chimp_down	HSP90AB1_IN-VIP	UP_HSP90AB1_IN-VIP	human_UP_HSP90AB1_IN-VIP	chimp_DOWN_HSP90AB1_IN-VIP	hg	pt	-0.760630462639012	human_up_HSP90AB1_IN-VIP	chimp_down_HSP90AB1_IN-VIP	-0.686629014479821	0.164792850944344	-4.16661894338923	3.09150621535193e-05	0.0002455412989813	Chimp	DOWN	macaque_up	DOWN_HSP90AB1_IN-VIP	macaque_UP_HSP90AB1_IN-VIP	rm	0.686629014479821	macaque_up_HSP90AB1_IN-VIP	down_HSP90AB1_IN-VIP	Inh	chimp_down_HSP90AB1_Inh	chimp_down_hsp90ab1_inh	-0.723629738559417	HSP90AB1	Neur	ENSG00000096384	C7_2	-0.603602023	0.787	0.933	1.3303e-123	3.996e-119	PD_down	Neur	both
98.6184874799709	0.760630462639012	0.160553702023558	4.737545463308	2.16322336863237e-06	4.32465259466043e-05	IN-VIP	Human	UP	human_up	chimp_down	HSP90AB1_IN-VIP	UP_HSP90AB1_IN-VIP	human_UP_HSP90AB1_IN-VIP	chimp_DOWN_HSP90AB1_IN-VIP	hg	pt	-0.760630462639012	human_up_HSP90AB1_IN-VIP	chimp_down_HSP90AB1_IN-VIP	-0.686629014479821	0.164792850944344	-4.16661894338923	3.09150621535193e-05	0.0002455412989813	Chimp	DOWN	macaque_up	DOWN_HSP90AB1_IN-VIP	macaque_UP_HSP90AB1_IN-VIP	rm	0.686629014479821	macaque_up_HSP90AB1_IN-VIP	down_HSP90AB1_IN-VIP	Inh	chimp_down_HSP90AB1_Inh	chimp_down_hsp90ab1_inh	-0.723629738559417	HSP90AB1	Neur	ENSG00000096384	C7_3	-0.867494558	0.766	0.892	2.5816e-114	7.7546e-110	PD_down	Neur	both
98.6184874799709	0.760630462639012	0.160553702023558	4.737545463308	2.16322336863237e-06	4.32465259466043e-05	IN-VIP	Human	UP	human_up	chimp_down	HSP90AB1_IN-VIP	UP_HSP90AB1_IN-VIP	human_UP_HSP90AB1_IN-VIP	chimp_DOWN_HSP90AB1_IN-VIP	hg	pt	-0.760630462639012	human_up_HSP90AB1_IN-VIP	chimp_down_HSP90AB1_IN-VIP	-0.686629014479821	0.164792850944344	-4.16661894338923	3.09150621535193e-05	0.0002455412989813	Chimp	DOWN	macaque_up	DOWN_HSP90AB1_IN-VIP	macaque_UP_HSP90AB1_IN-VIP	rm	0.686629014479821	macaque_up_HSP90AB1_IN-VIP	down_HSP90AB1_IN-VIP	Inh	chimp_down_HSP90AB1_Inh	chimp_down_hsp90ab1_inh	-0.723629738559417	HSP90AB1	Neur	ENSG00000096384	C9	0.509410763	0.368	0.39	3.25316e-13	9.77183e-09	PD_up	Neur	both
98.6184874799709	0.760630462639012	0.160553702023558	4.737545463308	2.16322336863237e-06	4.32465259466043e-05	IN-VIP	Human	UP	human_up	chimp_down	HSP90AB1_IN-VIP	UP_HSP90AB1_IN-VIP	human_UP_HSP90AB1_IN-VIP	chimp_DOWN_HSP90AB1_IN-VIP	hg	pt	-0.760630462639012	human_up_HSP90AB1_IN-VIP	chimp_down_HSP90AB1_IN-VIP	-0.686629014479821	0.164792850944344	-4.16661894338923	3.09150621535193e-05	0.0002455412989813	Chimp	DOWN	macaque_up	DOWN_HSP90AB1_IN-VIP	macaque_UP_HSP90AB1_IN-VIP	rm	0.686629014479821	macaque_up_HSP90AB1_IN-VIP	down_HSP90AB1_IN-VIP	Inh	chimp_down_HSP90AB1_Inh	chimp_down_hsp90ab1_inh	-0.723629738559417	HSP90AB1	Neur	ENSG00000096384	C6_1	-0.477325488	0.639	0.679	4.16297e-12	1.25047e-07	PD_down	Neur	both
98.6184874799709	0.760630462639012	0.160553702023558	4.737545463308	2.16322336863237e-06	4.32465259466043e-05	IN-VIP	Human	UP	human_up	chimp_down	HSP90AB1_IN-VIP	UP_HSP90AB1_IN-VIP	human_UP_HSP90AB1_IN-VIP	chimp_DOWN_HSP90AB1_IN-VIP	hg	pt	-0.760630462639012	human_up_HSP90AB1_IN-VIP	chimp_down_HSP90AB1_IN-VIP	-0.686629014479821	0.164792850944344	-4.16661894338923	3.09150621535193e-05	0.0002455412989813	Chimp	DOWN	macaque_up	DOWN_HSP90AB1_IN-VIP	macaque_UP_HSP90AB1_IN-VIP	rm	0.686629014479821	macaque_up_HSP90AB1_IN-VIP	down_HSP90AB1_IN-VIP	Inh	chimp_down_HSP90AB1_Inh	chimp_down_hsp90ab1_inh	-0.723629738559417	HSP90AB1	Neur	ENSG00000096384	C6_2	-0.68585033	0.562	0.69	1.45363e-16	4.36641e-12	PD_down	Neur	both
1593.35530743271	-0.641355915592719	0.0928749068868489	-6.90558878701319	4.99956270794414e-12	2.7749217622086e-10	IN-VIP	Human	DOWN	human_down	chimp_up	KCNQ5_IN-VIP	DOWN_KCNQ5_IN-VIP	human_DOWN_KCNQ5_IN-VIP	chimp_UP_KCNQ5_IN-VIP	hg	pt	0.641355915592719	human_down_KCNQ5_IN-VIP	chimp_up_KCNQ5_IN-VIP	0.646691430685	0.093324467805356	6.92949497482037	4.22345628138998e-12	1.17202336726346e-10	Chimp	UP	macaque_down	UP_KCNQ5_IN-VIP	macaque_DOWN_KCNQ5_IN-VIP	rm	-0.646691430685	macaque_down_KCNQ5_IN-VIP	up_KCNQ5_IN-VIP	Inh	chimp_up_KCNQ5_Inh	chimp_up_kcnq5_inh	0.644023673138859	KCNQ5	Neur	ENSG00000185760	C7_2	-0.660905079	0.188	0.409	2.26359e-16	6.79937e-12	PD_down	Neur	both
431.910008360298	0.645966944562775	0.0892543800682891	7.23736968503441	4.57469946405019e-13	2.96880400218919e-11	IN-VIP	Human	UP	human_up	chimp_down	SNAP91_IN-VIP	UP_SNAP91_IN-VIP	human_UP_SNAP91_IN-VIP	chimp_DOWN_SNAP91_IN-VIP	hg	pt	-0.645966944562775	human_up_SNAP91_IN-VIP	chimp_down_SNAP91_IN-VIP	-0.608094969418386	0.090770795008616	-6.6992359090902	2.09512130575418e-11	5.25971370873309e-10	Chimp	DOWN	macaque_up	DOWN_SNAP91_IN-VIP	macaque_UP_SNAP91_IN-VIP	rm	0.608094969418386	macaque_up_SNAP91_IN-VIP	down_SNAP91_IN-VIP	Inh	chimp_down_SNAP91_Inh	chimp_down_snap91_inh	-0.627030956990581	SNAP91	Neur	ENSG00000065609	C7_2	-0.40633828	0.265	0.439	1.87887e-21	5.64375e-17	PD_down	Neur	both
431.910008360298	0.645966944562775	0.0892543800682891	7.23736968503441	4.57469946405019e-13	2.96880400218919e-11	IN-VIP	Human	UP	human_up	chimp_down	SNAP91_IN-VIP	UP_SNAP91_IN-VIP	human_UP_SNAP91_IN-VIP	chimp_DOWN_SNAP91_IN-VIP	hg	pt	-0.645966944562775	human_up_SNAP91_IN-VIP	chimp_down_SNAP91_IN-VIP	-0.608094969418386	0.090770795008616	-6.6992359090902	2.09512130575418e-11	5.25971370873309e-10	Chimp	DOWN	macaque_up	DOWN_SNAP91_IN-VIP	macaque_UP_SNAP91_IN-VIP	rm	0.608094969418386	macaque_up_SNAP91_IN-VIP	down_SNAP91_IN-VIP	Inh	chimp_down_SNAP91_Inh	chimp_down_snap91_inh	-0.627030956990581	SNAP91	Neur	ENSG00000065609	C9	-0.386070926	0.167	0.41	7.9852e-35	2.3986e-30	PD_down	Neur	both
564.062775901262	0.56884846690852	0.0883812000455337	6.43630621235569	1.22415950892292e-10	5.35109932488508e-09	IN-VIP	Human	UP	human_up	chimp_down	AL589740.1_IN-VIP	UP_AL589740.1_IN-VIP	human_UP_AL589740.1_IN-VIP	chimp_DOWN_AL589740.1_IN-VIP	hg	pt	-0.56884846690852	human_up_AL589740.1_IN-VIP	chimp_down_AL589740.1_IN-VIP	-0.779266246202104	0.0882021806142428	-8.83499977863663	1.00098457583618e-18	5.96615821244038e-17	Chimp	DOWN	macaque_up	DOWN_AL589740.1_IN-VIP	macaque_UP_AL589740.1_IN-VIP	rm	0.779266246202104	macaque_up_AL589740.1_IN-VIP	down_AL589740.1_IN-VIP	Inh	chimp_down_AL589740.1_Inh	chimp_down_al589740.1_inh	-0.674057356555312	AL589740.1	Neur	ENSG00000271860	C9	1.021969608	0.118	0.061	7.62286e-07	0.022897543	PD_up	Neur	both
37.7895872750127	1.37473805738576	0.259821721148274	5.2910820977944	1.21594764204449e-07	3.21578127965779e-06	IN-VIP	Human	UP	human_up	chimp_down	RPS12_IN-VIP	UP_RPS12_IN-VIP	human_UP_RPS12_IN-VIP	chimp_DOWN_RPS12_IN-VIP	hg	pt	-1.37473805738576	human_up_RPS12_IN-VIP	chimp_down_RPS12_IN-VIP	-1.03189585831835	0.272993699086419	-3.77992555055891	0.0001568752591055	0.0010181435068767	Chimp	DOWN	macaque_up	DOWN_RPS12_IN-VIP	macaque_UP_RPS12_IN-VIP	rm	1.03189585831835	macaque_up_RPS12_IN-VIP	down_RPS12_IN-VIP	Inh	chimp_down_RPS12_Inh	chimp_down_rps12_inh	-1.20331695785206	RPS12	Neur	ENSG00000112306	C9	0.342886314	0.139	0.164	4.69499e-07	0.014102806	PD_up	Neur	both
159.219376548926	0.81194957416488	0.132647816385095	6.1210926518962	9.29358422168256e-10	3.58015174822945e-08	IN-VIP	Human	UP	human_up	chimp_down	SHPRH_IN-VIP	UP_SHPRH_IN-VIP	human_UP_SHPRH_IN-VIP	chimp_DOWN_SHPRH_IN-VIP	hg	pt	-0.81194957416488	human_up_SHPRH_IN-VIP	chimp_down_SHPRH_IN-VIP	-0.748497557385611	0.135663240483989	-5.51732034938344	3.44207655249097e-08	5.18150952773586e-07	Chimp	DOWN	macaque_up	DOWN_SHPRH_IN-VIP	macaque_UP_SHPRH_IN-VIP	rm	0.748497557385611	macaque_up_SHPRH_IN-VIP	down_SHPRH_IN-VIP	Inh	chimp_down_SHPRH_Inh	chimp_down_shprh_inh	-0.780223565775246	SHPRH	Neur	ENSG00000146414	C9	-0.357826266	0.11	0.283	4.9551e-21	1.48841e-16	PD_down	Neur	both
48.2587487249955	-0.672549512728909	0.220924078022016	-3.04425628365364	0.0023325633918181	0.0177846100814045	IN-VIP	Human	DOWN	human_down	chimp_up	AC004540.1_IN-VIP	DOWN_AC004540.1_IN-VIP	human_DOWN_AC004540.1_IN-VIP	chimp_UP_AC004540.1_IN-VIP	hg	pt	0.672549512728909	human_down_AC004540.1_IN-VIP	chimp_up_AC004540.1_IN-VIP	1.14498924550138	0.24452210127117	4.68255932510415	2.83315154582652e-06	2.89553157240709e-05	Chimp	UP	macaque_down	UP_AC004540.1_IN-VIP	macaque_DOWN_AC004540.1_IN-VIP	rm	-1.14498924550138	macaque_down_AC004540.1_IN-VIP	up_AC004540.1_IN-VIP	Inh	chimp_up_AC004540.1_Inh	chimp_up_ac004540.1_inh	0.908769379115143	AC004540.1	Neur	ENSG00000214870	C9	-0.478096422	0.025	0.126	1.36642e-10	4.10446e-06	PD_down	Neur	both
151.540508169531	-0.891102803511623	0.142991651806914	-6.23185194555907	4.60953024605204e-10	1.85182390099133e-08	IN-VIP	Human	DOWN	human_down	chimp_up	COA1_IN-VIP	DOWN_COA1_IN-VIP	human_DOWN_COA1_IN-VIP	chimp_UP_COA1_IN-VIP	hg	pt	0.891102803511623	human_down_COA1_IN-VIP	chimp_up_COA1_IN-VIP	0.843945699820481	0.145371743204418	5.80543151796526	6.42004414782568e-09	1.10380742317508e-07	Chimp	UP	macaque_down	UP_COA1_IN-VIP	macaque_DOWN_COA1_IN-VIP	rm	-0.843945699820481	macaque_down_COA1_IN-VIP	up_COA1_IN-VIP	Inh	chimp_up_COA1_Inh	chimp_up_coa1_inh	0.867524251666052	COA1	Neur	ENSG00000106603	C9	-0.427348748	0.064	0.181	1.10966e-14	3.33321e-10	PD_down	Neur	both
117.892140165568	0.532101128066933	0.183377666596397	2.90166811446049	0.00371181555607	0.0256994107006849	IN-VIP	Human	UP	human_up	chimp_down	ADCY1_IN-VIP	UP_ADCY1_IN-VIP	human_UP_ADCY1_IN-VIP	chimp_DOWN_ADCY1_IN-VIP	hg	pt	-0.532101128066933	human_up_ADCY1_IN-VIP	chimp_down_ADCY1_IN-VIP	-1.45363270320442	0.173806833458048	-8.36349569394394	6.08867507092312e-17	3.07620210032904e-15	Chimp	DOWN	macaque_up	DOWN_ADCY1_IN-VIP	macaque_UP_ADCY1_IN-VIP	rm	1.45363270320442	macaque_up_ADCY1_IN-VIP	down_ADCY1_IN-VIP	Inh	chimp_down_ADCY1_Inh	chimp_down_adcy1_inh	-0.992866915635675	ADCY1	Neur	ENSG00000164742	C9	-0.50875782	0.059	0.191	3.85142e-20	1.15689e-15	PD_down	Neur	both
860.947951333753	-0.721301154314095	0.108679584548115	-6.63695170820935	3.20236505252482e-11	1.58922075091916e-09	IN-VIP	Human	DOWN	human_down	chimp_up	CALN1_IN-VIP	DOWN_CALN1_IN-VIP	human_DOWN_CALN1_IN-VIP	chimp_UP_CALN1_IN-VIP	hg	pt	0.721301154314095	human_down_CALN1_IN-VIP	chimp_up_CALN1_IN-VIP	0.747204977085234	0.109494610507648	6.82412562244828	8.84624477767954e-12	2.31726536768693e-10	Chimp	UP	macaque_down	UP_CALN1_IN-VIP	macaque_DOWN_CALN1_IN-VIP	rm	-0.747204977085234	macaque_down_CALN1_IN-VIP	up_CALN1_IN-VIP	Inh	chimp_up_CALN1_Inh	chimp_up_caln1_inh	0.734253065699664	CALN1	Neur	ENSG00000183166	C7_2	-0.39600598	0.138	0.261	5.68476e-13	1.70759e-08	PD_down	Neur	both
860.947951333753	-0.721301154314095	0.108679584548115	-6.63695170820935	3.20236505252482e-11	1.58922075091916e-09	IN-VIP	Human	DOWN	human_down	chimp_up	CALN1_IN-VIP	DOWN_CALN1_IN-VIP	human_DOWN_CALN1_IN-VIP	chimp_UP_CALN1_IN-VIP	hg	pt	0.721301154314095	human_down_CALN1_IN-VIP	chimp_up_CALN1_IN-VIP	0.747204977085234	0.109494610507648	6.82412562244828	8.84624477767954e-12	2.31726536768693e-10	Chimp	UP	macaque_down	UP_CALN1_IN-VIP	macaque_DOWN_CALN1_IN-VIP	rm	-0.747204977085234	macaque_down_CALN1_IN-VIP	up_CALN1_IN-VIP	Inh	chimp_up_CALN1_Inh	chimp_up_caln1_inh	0.734253065699664	CALN1	Neur	ENSG00000183166	C7_3	-0.568809929	0.079	0.182	2.06183e-16	6.19332e-12	PD_down	Neur	both
860.947951333753	-0.721301154314095	0.108679584548115	-6.63695170820935	3.20236505252482e-11	1.58922075091916e-09	IN-VIP	Human	DOWN	human_down	chimp_up	CALN1_IN-VIP	DOWN_CALN1_IN-VIP	human_DOWN_CALN1_IN-VIP	chimp_UP_CALN1_IN-VIP	hg	pt	0.721301154314095	human_down_CALN1_IN-VIP	chimp_up_CALN1_IN-VIP	0.747204977085234	0.109494610507648	6.82412562244828	8.84624477767954e-12	2.31726536768693e-10	Chimp	UP	macaque_down	UP_CALN1_IN-VIP	macaque_DOWN_CALN1_IN-VIP	rm	-0.747204977085234	macaque_down_CALN1_IN-VIP	up_CALN1_IN-VIP	Inh	chimp_up_CALN1_Inh	chimp_up_caln1_inh	0.734253065699664	CALN1	Neur	ENSG00000183166	C9	-1.420159684	0.294	0.784	3.8968e-110	1.1705e-105	PD_down	Neur	both
860.947951333753	-0.721301154314095	0.108679584548115	-6.63695170820935	3.20236505252482e-11	1.58922075091916e-09	IN-VIP	Human	DOWN	human_down	chimp_up	CALN1_IN-VIP	DOWN_CALN1_IN-VIP	human_DOWN_CALN1_IN-VIP	chimp_UP_CALN1_IN-VIP	hg	pt	0.721301154314095	human_down_CALN1_IN-VIP	chimp_up_CALN1_IN-VIP	0.747204977085234	0.109494610507648	6.82412562244828	8.84624477767954e-12	2.31726536768693e-10	Chimp	UP	macaque_down	UP_CALN1_IN-VIP	macaque_DOWN_CALN1_IN-VIP	rm	-0.747204977085234	macaque_down_CALN1_IN-VIP	up_CALN1_IN-VIP	Inh	chimp_up_CALN1_Inh	chimp_up_caln1_inh	0.734253065699664	CALN1	Neur	ENSG00000183166	C6_0	-0.370053542	0.202	0.214	3.91327e-08	0.001175468	PD_down	Neur	both
169.031108428362	-0.866688919324226	0.14036393817032	-6.17458394671551	6.63379271329997e-10	2.59101815859978e-08	IN-VIP	Human	DOWN	human_down	chimp_up	DLC1_IN-VIP	DOWN_DLC1_IN-VIP	human_DOWN_DLC1_IN-VIP	chimp_UP_DLC1_IN-VIP	hg	pt	0.866688919324226	human_down_DLC1_IN-VIP	chimp_up_DLC1_IN-VIP	1.71386289785648	0.159656971608133	10.7346574383425	6.99780183117265e-27	7.49457286741683e-25	Chimp	UP	macaque_down	UP_DLC1_IN-VIP	macaque_DOWN_DLC1_IN-VIP	rm	-1.71386289785648	macaque_down_DLC1_IN-VIP	up_DLC1_IN-VIP	Inh	chimp_up_DLC1_Inh	chimp_up_dlc1_inh	1.29027590859035	DLC1	Neur	ENSG00000164741	C9	1.323107825	0.241	0.101	2.67122e-26	8.02381e-22	PD_up	Neur	both
132.328000495985	0.528888746196568	0.162315578203171	3.25839794338506	0.0011204316868906	0.0098106091608228	IN-VIP	Human	UP	human_up	chimp_down	ANK1_IN-VIP	UP_ANK1_IN-VIP	human_UP_ANK1_IN-VIP	chimp_DOWN_ANK1_IN-VIP	hg	pt	-0.528888746196568	human_up_ANK1_IN-VIP	chimp_down_ANK1_IN-VIP	-0.756557652823459	0.161687397584927	-4.67913804120741	2.88083445785583e-06	2.93696573906244e-05	Chimp	DOWN	macaque_up	DOWN_ANK1_IN-VIP	macaque_UP_ANK1_IN-VIP	rm	0.756557652823459	macaque_up_ANK1_IN-VIP	down_ANK1_IN-VIP	Inh	chimp_down_ANK1_Inh	chimp_down_ank1_inh	-0.642723199510013	ANK1	Neur	ENSG00000029534	C7_3	-0.569382688	0.102	0.211	6.513e-15	1.95637e-10	PD_down	Neur	both
132.328000495985	0.528888746196568	0.162315578203171	3.25839794338506	0.0011204316868906	0.0098106091608228	IN-VIP	Human	UP	human_up	chimp_down	ANK1_IN-VIP	UP_ANK1_IN-VIP	human_UP_ANK1_IN-VIP	chimp_DOWN_ANK1_IN-VIP	hg	pt	-0.528888746196568	human_up_ANK1_IN-VIP	chimp_down_ANK1_IN-VIP	-0.756557652823459	0.161687397584927	-4.67913804120741	2.88083445785583e-06	2.93696573906244e-05	Chimp	DOWN	macaque_up	DOWN_ANK1_IN-VIP	macaque_UP_ANK1_IN-VIP	rm	0.756557652823459	macaque_up_ANK1_IN-VIP	down_ANK1_IN-VIP	Inh	chimp_down_ANK1_Inh	chimp_down_ank1_inh	-0.642723199510013	ANK1	Neur	ENSG00000029534	C9	-0.615353348	0.12	0.357	1.09052e-37	3.27572e-33	PD_down	Neur	both
73.6677738328716	1.47024951490691	0.240453881331936	6.1144761180931	9.68746756044608e-10	3.71492363971379e-08	IN-VIP	Human	UP	human_up	chimp_down	ST18_IN-VIP	UP_ST18_IN-VIP	human_UP_ST18_IN-VIP	chimp_DOWN_ST18_IN-VIP	hg	pt	-1.47024951490691	human_up_ST18_IN-VIP	chimp_down_ST18_IN-VIP	-2.08297757000852	0.234443740193439	-8.88476513934582	6.40559454599517e-19	3.92018573361008e-17	Chimp	DOWN	macaque_up	DOWN_ST18_IN-VIP	macaque_UP_ST18_IN-VIP	rm	2.08297757000852	macaque_up_ST18_IN-VIP	down_ST18_IN-VIP	Inh	chimp_down_ST18_Inh	chimp_down_st18_inh	-1.77661354245772	ST18	Neur	ENSG00000147488	C7_2	1.077791291	0.193	0.134	2.06555e-11	6.20449e-07	PD_up	Neur	both
73.6677738328716	1.47024951490691	0.240453881331936	6.1144761180931	9.68746756044608e-10	3.71492363971379e-08	IN-VIP	Human	UP	human_up	chimp_down	ST18_IN-VIP	UP_ST18_IN-VIP	human_UP_ST18_IN-VIP	chimp_DOWN_ST18_IN-VIP	hg	pt	-1.47024951490691	human_up_ST18_IN-VIP	chimp_down_ST18_IN-VIP	-2.08297757000852	0.234443740193439	-8.88476513934582	6.40559454599517e-19	3.92018573361008e-17	Chimp	DOWN	macaque_up	DOWN_ST18_IN-VIP	macaque_UP_ST18_IN-VIP	rm	2.08297757000852	macaque_up_ST18_IN-VIP	down_ST18_IN-VIP	Inh	chimp_down_ST18_Inh	chimp_down_st18_inh	-1.77661354245772	ST18	Neur	ENSG00000147488	C9	0.705231202	0.406	0.488	3.25958e-30	9.79114e-26	PD_up	Neur	both
73.6677738328716	1.47024951490691	0.240453881331936	6.1144761180931	9.68746756044608e-10	3.71492363971379e-08	IN-VIP	Human	UP	human_up	chimp_down	ST18_IN-VIP	UP_ST18_IN-VIP	human_UP_ST18_IN-VIP	chimp_DOWN_ST18_IN-VIP	hg	pt	-1.47024951490691	human_up_ST18_IN-VIP	chimp_down_ST18_IN-VIP	-2.08297757000852	0.234443740193439	-8.88476513934582	6.40559454599517e-19	3.92018573361008e-17	Chimp	DOWN	macaque_up	DOWN_ST18_IN-VIP	macaque_UP_ST18_IN-VIP	rm	2.08297757000852	macaque_up_ST18_IN-VIP	down_ST18_IN-VIP	Inh	chimp_down_ST18_Inh	chimp_down_st18_inh	-1.77661354245772	ST18	Neur	ENSG00000147488	C6_0	0.68369867	0.388	0.226	4.05305e-32	1.21746e-27	PD_up	Neur	both
73.6677738328716	1.47024951490691	0.240453881331936	6.1144761180931	9.68746756044608e-10	3.71492363971379e-08	IN-VIP	Human	UP	human_up	chimp_down	ST18_IN-VIP	UP_ST18_IN-VIP	human_UP_ST18_IN-VIP	chimp_DOWN_ST18_IN-VIP	hg	pt	-1.47024951490691	human_up_ST18_IN-VIP	chimp_down_ST18_IN-VIP	-2.08297757000852	0.234443740193439	-8.88476513934582	6.40559454599517e-19	3.92018573361008e-17	Chimp	DOWN	macaque_up	DOWN_ST18_IN-VIP	macaque_UP_ST18_IN-VIP	rm	2.08297757000852	macaque_up_ST18_IN-VIP	down_ST18_IN-VIP	Inh	chimp_down_ST18_Inh	chimp_down_st18_inh	-1.77661354245772	ST18	Neur	ENSG00000147488	C6_2	1.411696877	0.495	0.231	1.80126e-11	5.41062e-07	PD_up	Neur	both
206.909360982872	1.46030003875106	0.148806542524629	9.81341286462164	9.85769587780844e-23	1.91182646604899e-20	IN-VIP	Human	UP	human_up	chimp_down	STMN2_IN-VIP	UP_STMN2_IN-VIP	human_UP_STMN2_IN-VIP	chimp_DOWN_STMN2_IN-VIP	hg	pt	-1.46030003875106	human_up_STMN2_IN-VIP	chimp_down_STMN2_IN-VIP	-1.594932835697	0.14914178245202	-10.6940711682194	1.08501282036107e-26	1.14415992949152e-24	Chimp	DOWN	macaque_up	DOWN_STMN2_IN-VIP	macaque_UP_STMN2_IN-VIP	rm	1.594932835697	macaque_up_STMN2_IN-VIP	down_STMN2_IN-VIP	Inh	chimp_down_STMN2_Inh	chimp_down_stmn2_inh	-1.52761643722403	STMN2	Neur	ENSG00000104435	C7_2	-0.45832427	0.518	0.74	1.92855e-24	5.79297e-20	PD_down	Neur	both
206.909360982872	1.46030003875106	0.148806542524629	9.81341286462164	9.85769587780844e-23	1.91182646604899e-20	IN-VIP	Human	UP	human_up	chimp_down	STMN2_IN-VIP	UP_STMN2_IN-VIP	human_UP_STMN2_IN-VIP	chimp_DOWN_STMN2_IN-VIP	hg	pt	-1.46030003875106	human_up_STMN2_IN-VIP	chimp_down_STMN2_IN-VIP	-1.594932835697	0.14914178245202	-10.6940711682194	1.08501282036107e-26	1.14415992949152e-24	Chimp	DOWN	macaque_up	DOWN_STMN2_IN-VIP	macaque_UP_STMN2_IN-VIP	rm	1.594932835697	macaque_up_STMN2_IN-VIP	down_STMN2_IN-VIP	Inh	chimp_down_STMN2_Inh	chimp_down_stmn2_inh	-1.52761643722403	STMN2	Neur	ENSG00000104435	C6_1	-0.681142691	0.327	0.439	2.16333e-17	6.49821e-13	PD_down	Neur	both
159.963056462602	1.11684543775147	0.169351345531712	6.59484242209543	4.25707774170718e-11	2.04642942267308e-09	IN-VIP	Human	UP	human_up	chimp_down	ZFPM2_IN-VIP	UP_ZFPM2_IN-VIP	human_UP_ZFPM2_IN-VIP	chimp_DOWN_ZFPM2_IN-VIP	hg	pt	-1.11684543775147	human_up_ZFPM2_IN-VIP	chimp_down_ZFPM2_IN-VIP	-1.07271342971827	0.171420289222671	-6.25779733882512	3.90452745638411e-10	8.12639656737109e-09	Chimp	DOWN	macaque_up	DOWN_ZFPM2_IN-VIP	macaque_UP_ZFPM2_IN-VIP	rm	1.07271342971827	macaque_up_ZFPM2_IN-VIP	down_ZFPM2_IN-VIP	Inh	chimp_down_ZFPM2_Inh	chimp_down_zfpm2_inh	-1.09477943373487	ZFPM2	Neur	ENSG00000169946	C9	-1.110235955	0.277	0.749	1.18162e-76	3.54934e-72	PD_down	Neur	both
45.3599157280431	1.16962330194108	0.244112740895225	4.791324277675	1.65684091754089e-06	3.42596529432198e-05	IN-VIP	Human	UP	human_up	chimp_down	CEMIP2_IN-VIP	UP_CEMIP2_IN-VIP	human_UP_CEMIP2_IN-VIP	chimp_DOWN_CEMIP2_IN-VIP	hg	pt	-1.16962330194108	human_up_CEMIP2_IN-VIP	chimp_down_CEMIP2_IN-VIP	-1.39800650304997	0.243005814164105	-5.75297553212402	8.76861806802749e-09	1.47673295112899e-07	Chimp	DOWN	macaque_up	DOWN_CEMIP2_IN-VIP	macaque_UP_CEMIP2_IN-VIP	rm	1.39800650304997	macaque_up_CEMIP2_IN-VIP	down_CEMIP2_IN-VIP	Inh	chimp_down_CEMIP2_Inh	chimp_down_cemip2_inh	-1.28381490249552	CEMIP2	Neur	ENSG00000135048	C9	-0.321270701	0.034	0.131	3.63844e-10	1.09292e-05	PD_down	Neur	both
177.134768673177	-0.576694937642688	0.125306261712598	-4.60228347538924	4.17883905766493e-06	7.748302353844e-05	IN-VIP	Human	DOWN	human_down	chimp_up	SVEP1_IN-VIP	DOWN_SVEP1_IN-VIP	human_DOWN_SVEP1_IN-VIP	chimp_UP_SVEP1_IN-VIP	hg	pt	0.576694937642688	human_down_SVEP1_IN-VIP	chimp_up_SVEP1_IN-VIP	0.799925753171657	0.131904111334195	6.06444897797723	1.32406802235517e-09	2.55171609594089e-08	Chimp	UP	macaque_down	UP_SVEP1_IN-VIP	macaque_DOWN_SVEP1_IN-VIP	rm	-0.799925753171657	macaque_down_SVEP1_IN-VIP	up_SVEP1_IN-VIP	Inh	chimp_up_SVEP1_Inh	chimp_up_svep1_inh	0.688310345407172	SVEP1	Neur	ENSG00000165124	C9	-0.5201073	0.057	0.18	7.66549e-13	2.30256e-08	PD_down	Neur	both
350.495580944806	0.575887887563982	0.0961180882767685	5.99146214712192	2.07962733855687e-09	7.418509954222e-08	IN-VIP	Human	UP	human_up	chimp_down	BRINP1_IN-VIP	UP_BRINP1_IN-VIP	human_UP_BRINP1_IN-VIP	chimp_DOWN_BRINP1_IN-VIP	hg	pt	-0.575887887563982	human_up_BRINP1_IN-VIP	chimp_down_BRINP1_IN-VIP	-0.674836938782597	0.0967590642915657	-6.97440538231229	3.07167188505178e-12	8.72414212324857e-11	Chimp	DOWN	macaque_up	DOWN_BRINP1_IN-VIP	macaque_UP_BRINP1_IN-VIP	rm	0.674836938782597	macaque_up_BRINP1_IN-VIP	down_BRINP1_IN-VIP	Inh	chimp_down_BRINP1_Inh	chimp_down_brinp1_inh	-0.625362413173289	BRINP1	Neur	ENSG00000078725	C9	-0.677411278	0.087	0.324	9.12957e-40	2.74234e-35	PD_down	Neur	both
195.513034977772	1.06601555700796	0.11523244920399	9.25100147026169	2.22399006645956e-20	3.50704527022169e-18	IN-VIP	Human	UP	human_up	chimp_down	OLFM1_IN-VIP	UP_OLFM1_IN-VIP	human_UP_OLFM1_IN-VIP	chimp_DOWN_OLFM1_IN-VIP	hg	pt	-1.06601555700796	human_up_OLFM1_IN-VIP	chimp_down_OLFM1_IN-VIP	-0.553791800855953	0.123254826803333	-4.49306380300701	7.02057392936551e-06	6.53231048459471e-05	Chimp	DOWN	macaque_up	DOWN_OLFM1_IN-VIP	macaque_UP_OLFM1_IN-VIP	rm	0.553791800855953	macaque_up_OLFM1_IN-VIP	down_OLFM1_IN-VIP	Inh	chimp_down_OLFM1_Inh	chimp_down_olfm1_inh	-0.809903678931958	OLFM1	Neur	ENSG00000130558	C7_2	-0.635187839	0.125	0.28	8.00498e-11	2.40453e-06	PD_down	Neur	both
195.513034977772	1.06601555700796	0.11523244920399	9.25100147026169	2.22399006645956e-20	3.50704527022169e-18	IN-VIP	Human	UP	human_up	chimp_down	OLFM1_IN-VIP	UP_OLFM1_IN-VIP	human_UP_OLFM1_IN-VIP	chimp_DOWN_OLFM1_IN-VIP	hg	pt	-1.06601555700796	human_up_OLFM1_IN-VIP	chimp_down_OLFM1_IN-VIP	-0.553791800855953	0.123254826803333	-4.49306380300701	7.02057392936551e-06	6.53231048459471e-05	Chimp	DOWN	macaque_up	DOWN_OLFM1_IN-VIP	macaque_UP_OLFM1_IN-VIP	rm	0.553791800855953	macaque_up_OLFM1_IN-VIP	down_OLFM1_IN-VIP	Inh	chimp_down_OLFM1_Inh	chimp_down_olfm1_inh	-0.809903678931958	OLFM1	Neur	ENSG00000130558	C6_1	-0.458745692	0.071	0.138	7.1273e-07	0.021408981	PD_down	Neur	both
85.7544644827181	-0.671141814242123	0.177345691767165	-3.78437055647935	0.0001540980843639	0.0018585396550918	IN-VIP	Human	DOWN	human_down	chimp_up	TAF3_IN-VIP	DOWN_TAF3_IN-VIP	human_DOWN_TAF3_IN-VIP	chimp_UP_TAF3_IN-VIP	hg	pt	0.671141814242123	human_down_TAF3_IN-VIP	chimp_up_TAF3_IN-VIP	0.620914219203851	0.180444941556515	3.44101759710112	0.0005795308416735	0.0031001281730834	Chimp	UP	macaque_down	UP_TAF3_IN-VIP	macaque_DOWN_TAF3_IN-VIP	rm	-0.620914219203851	macaque_down_TAF3_IN-VIP	up_TAF3_IN-VIP	Inh	chimp_up_TAF3_Inh	chimp_up_taf3_inh	0.646028016722987	TAF3	Neur	ENSG00000165632	C9	-0.263709048	0.082	0.192	5.33048e-14	1.60117e-09	PD_down	Neur	both
459.663208264575	-0.554265560065768	0.0875140823817426	-6.33344422955865	2.3974799277602e-10	1.00378855635479e-08	IN-VIP	Human	DOWN	human_down	chimp_up	KIAA1217_IN-VIP	DOWN_KIAA1217_IN-VIP	human_DOWN_KIAA1217_IN-VIP	chimp_UP_KIAA1217_IN-VIP	hg	pt	0.554265560065768	human_down_KIAA1217_IN-VIP	chimp_up_KIAA1217_IN-VIP	0.578529605449066	0.0893045353883643	6.47816600728259	9.2844174734072e-11	2.12600753347074e-09	Chimp	UP	macaque_down	UP_KIAA1217_IN-VIP	macaque_DOWN_KIAA1217_IN-VIP	rm	-0.578529605449066	macaque_down_KIAA1217_IN-VIP	up_KIAA1217_IN-VIP	Inh	chimp_up_KIAA1217_Inh	chimp_up_kiaa1217_inh	0.566397582757417	KIAA1217	Neur	ENSG00000120549	C6_1	0.41458416	0.501	0.341	1.06368e-24	3.19507e-20	PD_up	Neur	both
121.916612365047	-0.532760461452968	0.155660704621278	-3.42257516275012	0.0006203094516727	0.0060400996098494	IN-VIP	Human	DOWN	human_down	chimp_up	PCGF5_IN-VIP	DOWN_PCGF5_IN-VIP	human_DOWN_PCGF5_IN-VIP	chimp_UP_PCGF5_IN-VIP	hg	pt	0.532760461452968	human_down_PCGF5_IN-VIP	chimp_up_PCGF5_IN-VIP	0.55110454481898	0.159318269337782	3.45914217565685	0.0005418987761979	0.0029254566907214	Chimp	UP	macaque_down	UP_PCGF5_IN-VIP	macaque_DOWN_PCGF5_IN-VIP	rm	-0.55110454481898	macaque_down_PCGF5_IN-VIP	up_PCGF5_IN-VIP	Inh	chimp_up_PCGF5_Inh	chimp_up_pcgf5_inh	0.541932503135974	PCGF5	Neur	ENSG00000180628	C7_0	0.399390344	0.185	0.108	7.86215e-07	0.023616335	PD_up	Neur	both
121.916612365047	-0.532760461452968	0.155660704621278	-3.42257516275012	0.0006203094516727	0.0060400996098494	IN-VIP	Human	DOWN	human_down	chimp_up	PCGF5_IN-VIP	DOWN_PCGF5_IN-VIP	human_DOWN_PCGF5_IN-VIP	chimp_UP_PCGF5_IN-VIP	hg	pt	0.532760461452968	human_down_PCGF5_IN-VIP	chimp_up_PCGF5_IN-VIP	0.55110454481898	0.159318269337782	3.45914217565685	0.0005418987761979	0.0029254566907214	Chimp	UP	macaque_down	UP_PCGF5_IN-VIP	macaque_DOWN_PCGF5_IN-VIP	rm	-0.55110454481898	macaque_down_PCGF5_IN-VIP	up_PCGF5_IN-VIP	Inh	chimp_up_PCGF5_Inh	chimp_up_pcgf5_inh	0.541932503135974	PCGF5	Neur	ENSG00000180628	C9	0.436378717	0.168	0.198	1.92278e-10	5.77563e-06	PD_up	Neur	both
631.569803113657	0.775940102747755	0.0807195411126123	9.6127913024832	7.0608409335663e-22	1.22822236156767e-19	IN-VIP	Human	UP	human_up	chimp_down	KCNQ1OT1_IN-VIP	UP_KCNQ1OT1_IN-VIP	human_UP_KCNQ1OT1_IN-VIP	chimp_DOWN_KCNQ1OT1_IN-VIP	hg	pt	-0.775940102747755	human_up_KCNQ1OT1_IN-VIP	chimp_down_KCNQ1OT1_IN-VIP	-1.15345404029958	0.0796911251374938	-14.4740589157134	1.76727996304981e-47	7.90012562612895e-45	Chimp	DOWN	macaque_up	DOWN_KCNQ1OT1_IN-VIP	macaque_UP_KCNQ1OT1_IN-VIP	rm	1.15345404029958	macaque_up_KCNQ1OT1_IN-VIP	down_KCNQ1OT1_IN-VIP	Inh	chimp_down_KCNQ1OT1_Inh	chimp_down_kcnq1ot1_inh	-0.964697071523667	KCNQ1OT1	Neur	ENSG00000269821	C6_1	0.561570404	0.264	0.159	2.9142e-13	8.75368e-09	PD_up	Neur	both
92.4267510353336	2.25993816856538	0.165649834772894	13.6428640068598	2.22641899588955e-42	1.63332033554976e-39	IN-VIP	Human	UP	human_up	chimp_down	MTRNR2L8_IN-VIP	UP_MTRNR2L8_IN-VIP	human_UP_MTRNR2L8_IN-VIP	chimp_DOWN_MTRNR2L8_IN-VIP	hg	pt	-2.25993816856538	human_up_MTRNR2L8_IN-VIP	chimp_down_MTRNR2L8_IN-VIP	-0.612466770387758	0.198008577566831	-3.09313251937806	0.0019805567277563	0.0087470335036198	Chimp	DOWN	macaque_up	DOWN_MTRNR2L8_IN-VIP	macaque_UP_MTRNR2L8_IN-VIP	rm	0.612466770387758	macaque_up_MTRNR2L8_IN-VIP	down_MTRNR2L8_IN-VIP	Inh	chimp_down_MTRNR2L8_Inh	chimp_down_mtrnr2l8_inh	-1.43620246947657	MTRNR2L8	Neur	ENSG00000255823	C7_0	-0.376036104	0.775	0.773	8.15825e-11	2.45057e-06	PD_down	Neur	both
92.4267510353336	2.25993816856538	0.165649834772894	13.6428640068598	2.22641899588955e-42	1.63332033554976e-39	IN-VIP	Human	UP	human_up	chimp_down	MTRNR2L8_IN-VIP	UP_MTRNR2L8_IN-VIP	human_UP_MTRNR2L8_IN-VIP	chimp_DOWN_MTRNR2L8_IN-VIP	hg	pt	-2.25993816856538	human_up_MTRNR2L8_IN-VIP	chimp_down_MTRNR2L8_IN-VIP	-0.612466770387758	0.198008577566831	-3.09313251937806	0.0019805567277563	0.0087470335036198	Chimp	DOWN	macaque_up	DOWN_MTRNR2L8_IN-VIP	macaque_UP_MTRNR2L8_IN-VIP	rm	0.612466770387758	macaque_up_MTRNR2L8_IN-VIP	down_MTRNR2L8_IN-VIP	Inh	chimp_down_MTRNR2L8_Inh	chimp_down_mtrnr2l8_inh	-1.43620246947657	MTRNR2L8	Neur	ENSG00000255823	C7_2	0.604291044	0.693	0.742	3.00399e-25	9.02338e-21	PD_up	Neur	both
92.4267510353336	2.25993816856538	0.165649834772894	13.6428640068598	2.22641899588955e-42	1.63332033554976e-39	IN-VIP	Human	UP	human_up	chimp_down	MTRNR2L8_IN-VIP	UP_MTRNR2L8_IN-VIP	human_UP_MTRNR2L8_IN-VIP	chimp_DOWN_MTRNR2L8_IN-VIP	hg	pt	-2.25993816856538	human_up_MTRNR2L8_IN-VIP	chimp_down_MTRNR2L8_IN-VIP	-0.612466770387758	0.198008577566831	-3.09313251937806	0.0019805567277563	0.0087470335036198	Chimp	DOWN	macaque_up	DOWN_MTRNR2L8_IN-VIP	macaque_UP_MTRNR2L8_IN-VIP	rm	0.612466770387758	macaque_up_MTRNR2L8_IN-VIP	down_MTRNR2L8_IN-VIP	Inh	chimp_down_MTRNR2L8_Inh	chimp_down_mtrnr2l8_inh	-1.43620246947657	MTRNR2L8	Neur	ENSG00000255823	C7_3	0.697659419	0.758	0.649	1.26955e-07	0.003813462	PD_up	Neur	both
92.4267510353336	2.25993816856538	0.165649834772894	13.6428640068598	2.22641899588955e-42	1.63332033554976e-39	IN-VIP	Human	UP	human_up	chimp_down	MTRNR2L8_IN-VIP	UP_MTRNR2L8_IN-VIP	human_UP_MTRNR2L8_IN-VIP	chimp_DOWN_MTRNR2L8_IN-VIP	hg	pt	-2.25993816856538	human_up_MTRNR2L8_IN-VIP	chimp_down_MTRNR2L8_IN-VIP	-0.612466770387758	0.198008577566831	-3.09313251937806	0.0019805567277563	0.0087470335036198	Chimp	DOWN	macaque_up	DOWN_MTRNR2L8_IN-VIP	macaque_UP_MTRNR2L8_IN-VIP	rm	0.612466770387758	macaque_up_MTRNR2L8_IN-VIP	down_MTRNR2L8_IN-VIP	Inh	chimp_down_MTRNR2L8_Inh	chimp_down_mtrnr2l8_inh	-1.43620246947657	MTRNR2L8	Neur	ENSG00000255823	C9	1.350822872	0.703	0.552	8.4421e-51	2.53584e-46	PD_up	Neur	both
92.4267510353336	2.25993816856538	0.165649834772894	13.6428640068598	2.22641899588955e-42	1.63332033554976e-39	IN-VIP	Human	UP	human_up	chimp_down	MTRNR2L8_IN-VIP	UP_MTRNR2L8_IN-VIP	human_UP_MTRNR2L8_IN-VIP	chimp_DOWN_MTRNR2L8_IN-VIP	hg	pt	-2.25993816856538	human_up_MTRNR2L8_IN-VIP	chimp_down_MTRNR2L8_IN-VIP	-0.612466770387758	0.198008577566831	-3.09313251937806	0.0019805567277563	0.0087470335036198	Chimp	DOWN	macaque_up	DOWN_MTRNR2L8_IN-VIP	macaque_UP_MTRNR2L8_IN-VIP	rm	0.612466770387758	macaque_up_MTRNR2L8_IN-VIP	down_MTRNR2L8_IN-VIP	Inh	chimp_down_MTRNR2L8_Inh	chimp_down_mtrnr2l8_inh	-1.43620246947657	MTRNR2L8	Neur	ENSG00000255823	C6_2	-0.516255127	0.714	0.689	5.99626e-14	1.80116e-09	PD_down	Neur	both
31.9200019408389	0.760704485138066	0.284334222815046	2.67538841299765	0.0074642716743807	0.044409258096554	IN-VIP	Human	UP	human_up	chimp_down	RPS13_IN-VIP	UP_RPS13_IN-VIP	human_UP_RPS13_IN-VIP	chimp_DOWN_RPS13_IN-VIP	hg	pt	-0.760704485138066	human_up_RPS13_IN-VIP	chimp_down_RPS13_IN-VIP	-0.88145079239629	0.286039587542736	-3.08156923301602	0.0020591258559866	0.0090562549767185	Chimp	DOWN	macaque_up	DOWN_RPS13_IN-VIP	macaque_UP_RPS13_IN-VIP	rm	0.88145079239629	macaque_up_RPS13_IN-VIP	down_RPS13_IN-VIP	Inh	chimp_down_RPS13_Inh	chimp_down_rps13_inh	-0.821077638767178	RPS13	Neur	ENSG00000110700	C7_3	0.448457607	0.129	0.085	6.95932e-08	0.002090441	PD_up	Neur	both
156.642066458932	-0.501729275594514	0.129427722689611	-3.87652092741943	0.0001059607000902	0.001360635382513	IN-VIP	Human	DOWN	human_down	chimp_up	ELP4_IN-VIP	DOWN_ELP4_IN-VIP	human_DOWN_ELP4_IN-VIP	chimp_UP_ELP4_IN-VIP	hg	pt	0.501729275594514	human_down_ELP4_IN-VIP	chimp_up_ELP4_IN-VIP	0.697664952155258	0.136003208065008	5.12976834944791	2.90098949360504e-07	3.70285828410928e-06	Chimp	UP	macaque_down	UP_ELP4_IN-VIP	macaque_DOWN_ELP4_IN-VIP	rm	-0.697664952155258	macaque_down_ELP4_IN-VIP	up_ELP4_IN-VIP	Inh	chimp_up_ELP4_Inh	chimp_up_elp4_inh	0.599697113874886	ELP4	Neur	ENSG00000109911	C9	-0.711791696	0.11	0.331	5.22971e-28	1.5709e-23	PD_down	Neur	both
312.676615606719	0.751321489932025	0.09448273750987	7.95194455340097	1.83606432273924e-15	1.54899566587896e-13	IN-VIP	Human	UP	human_up	chimp_down	CELF1_IN-VIP	UP_CELF1_IN-VIP	human_UP_CELF1_IN-VIP	chimp_DOWN_CELF1_IN-VIP	hg	pt	-0.751321489932025	human_up_CELF1_IN-VIP	chimp_down_CELF1_IN-VIP	-0.518304367794918	0.098227886547353	-5.27655013268617	1.31638512643113e-07	1.79620619474475e-06	Chimp	DOWN	macaque_up	DOWN_CELF1_IN-VIP	macaque_UP_CELF1_IN-VIP	rm	0.518304367794918	macaque_up_CELF1_IN-VIP	down_CELF1_IN-VIP	Inh	chimp_down_CELF1_Inh	chimp_down_celf1_inh	-0.634812928863471	CELF1	Neur	ENSG00000149187	C9	-0.464232851	0.169	0.409	5.49524e-38	1.65066e-33	PD_down	Neur	both
88.7439942531504	-0.508303911835205	0.16480178120863	-3.08433506062485	0.0020400769518642	0.0159731871966618	IN-VIP	Human	DOWN	human_down	chimp_up	FAM66C_IN-VIP	DOWN_FAM66C_IN-VIP	human_DOWN_FAM66C_IN-VIP	chimp_UP_FAM66C_IN-VIP	hg	pt	0.508303911835205	human_down_FAM66C_IN-VIP	chimp_up_FAM66C_IN-VIP	4.04815439879905	0.351087095168534	11.530342340996	9.27740633010748e-31	1.30665278332877e-28	Chimp	UP	macaque_down	UP_FAM66C_IN-VIP	macaque_DOWN_FAM66C_IN-VIP	rm	-4.04815439879905	macaque_down_FAM66C_IN-VIP	up_FAM66C_IN-VIP	Inh	chimp_up_FAM66C_Inh	chimp_up_fam66c_inh	2.27822915531713	FAM66C	Neur	ENSG00000226711	C9	-0.272616361	0.038	0.113	4.07896e-11	1.22524e-06	PD_down	Neur	both
101.534331760519	0.700973551023372	0.155678553666534	4.50269824914269	6.70961167544828e-06	0.0001194149876426	IN-VIP	Human	UP	human_up	chimp_down	FGD4_IN-VIP	UP_FGD4_IN-VIP	human_UP_FGD4_IN-VIP	chimp_DOWN_FGD4_IN-VIP	hg	pt	-0.700973551023372	human_up_FGD4_IN-VIP	chimp_down_FGD4_IN-VIP	-0.533859568604893	0.161578509122505	-3.30402583551586	0.0009530704871194	0.0047406841864146	Chimp	DOWN	macaque_up	DOWN_FGD4_IN-VIP	macaque_UP_FGD4_IN-VIP	rm	0.533859568604893	macaque_up_FGD4_IN-VIP	down_FGD4_IN-VIP	Inh	chimp_down_FGD4_Inh	chimp_down_fgd4_inh	-0.617416559814132	FGD4	Neur	ENSG00000139132	C9	0.666305787	0.104	0.068	2.86907e-09	8.6181e-05	PD_up	Neur	both
384.955197432363	0.758153673623651	0.086334478409314	8.78158630934474	1.61184985011434e-18	1.98516368766272e-16	IN-VIP	Human	UP	human_up	chimp_down	KIF21A_IN-VIP	UP_KIF21A_IN-VIP	human_UP_KIF21A_IN-VIP	chimp_DOWN_KIF21A_IN-VIP	hg	pt	-0.758153673623651	human_up_KIF21A_IN-VIP	chimp_down_KIF21A_IN-VIP	-0.688503023558427	0.0883200491767353	-7.79554619790438	6.41304691929315e-15	2.57561491799658e-13	Chimp	DOWN	macaque_up	DOWN_KIF21A_IN-VIP	macaque_UP_KIF21A_IN-VIP	rm	0.688503023558427	macaque_up_KIF21A_IN-VIP	down_KIF21A_IN-VIP	Inh	chimp_down_KIF21A_Inh	chimp_down_kif21a_inh	-0.723328348591039	KIF21A	Neur	ENSG00000139116	C7_2	-0.542731499	0.312	0.545	1.97744e-26	5.93984e-22	PD_down	Neur	both
384.955197432363	0.758153673623651	0.086334478409314	8.78158630934474	1.61184985011434e-18	1.98516368766272e-16	IN-VIP	Human	UP	human_up	chimp_down	KIF21A_IN-VIP	UP_KIF21A_IN-VIP	human_UP_KIF21A_IN-VIP	chimp_DOWN_KIF21A_IN-VIP	hg	pt	-0.758153673623651	human_up_KIF21A_IN-VIP	chimp_down_KIF21A_IN-VIP	-0.688503023558427	0.0883200491767353	-7.79554619790438	6.41304691929315e-15	2.57561491799658e-13	Chimp	DOWN	macaque_up	DOWN_KIF21A_IN-VIP	macaque_UP_KIF21A_IN-VIP	rm	0.688503023558427	macaque_up_KIF21A_IN-VIP	down_KIF21A_IN-VIP	Inh	chimp_down_KIF21A_Inh	chimp_down_kif21a_inh	-0.723328348591039	KIF21A	Neur	ENSG00000139116	C6_1	-0.489342047	0.335	0.398	2.08403e-13	6.26002e-09	PD_down	Neur	both
174.086511481781	0.598326659041462	0.154858714000183	3.86369383798934	0.0001116851901262	0.0014211645648567	IN-VIP	Human	UP	human_up	chimp_down	SLC4A8_IN-VIP	UP_SLC4A8_IN-VIP	human_UP_SLC4A8_IN-VIP	chimp_DOWN_SLC4A8_IN-VIP	hg	pt	-0.598326659041462	human_up_SLC4A8_IN-VIP	chimp_down_SLC4A8_IN-VIP	-1.05708193633921	0.152047062654423	-6.95233382273081	3.59291952816296e-12	1.01068678874986e-10	Chimp	DOWN	macaque_up	DOWN_SLC4A8_IN-VIP	macaque_UP_SLC4A8_IN-VIP	rm	1.05708193633921	macaque_up_SLC4A8_IN-VIP	down_SLC4A8_IN-VIP	Inh	chimp_down_SLC4A8_Inh	chimp_down_slc4a8_inh	-0.827704297690339	SLC4A8	Neur	ENSG00000050438	C7_2	-0.503726829	0.152	0.29	3.88314e-11	1.16642e-06	PD_down	Neur	both
33.4481628784701	1.23209066682124	0.265160603448218	4.64658267781415	3.37478912171168e-06	6.37657523523417e-05	IN-VIP	Human	UP	human_up	chimp_down	TPT1_IN-VIP	UP_TPT1_IN-VIP	human_UP_TPT1_IN-VIP	chimp_DOWN_TPT1_IN-VIP	hg	pt	-1.23209066682124	human_up_TPT1_IN-VIP	chimp_down_TPT1_IN-VIP	-0.964561461797152	0.277754377526235	-3.47271380702558	0.0005152244454947	0.0028033678715002	Chimp	DOWN	macaque_up	DOWN_TPT1_IN-VIP	macaque_UP_TPT1_IN-VIP	rm	0.964561461797152	macaque_up_TPT1_IN-VIP	down_TPT1_IN-VIP	Inh	chimp_down_TPT1_Inh	chimp_down_tpt1_inh	-1.09832606430919	TPT1	Neur	ENSG00000133112	C7_0	0.512854636	0.256	0.161	7.25364e-07	0.021788493	PD_up	Neur	both
33.4481628784701	1.23209066682124	0.265160603448218	4.64658267781415	3.37478912171168e-06	6.37657523523417e-05	IN-VIP	Human	UP	human_up	chimp_down	TPT1_IN-VIP	UP_TPT1_IN-VIP	human_UP_TPT1_IN-VIP	chimp_DOWN_TPT1_IN-VIP	hg	pt	-1.23209066682124	human_up_TPT1_IN-VIP	chimp_down_TPT1_IN-VIP	-0.964561461797152	0.277754377526235	-3.47271380702558	0.0005152244454947	0.0028033678715002	Chimp	DOWN	macaque_up	DOWN_TPT1_IN-VIP	macaque_UP_TPT1_IN-VIP	rm	0.964561461797152	macaque_up_TPT1_IN-VIP	down_TPT1_IN-VIP	Inh	chimp_down_TPT1_Inh	chimp_down_tpt1_inh	-1.09832606430919	TPT1	Neur	ENSG00000133112	C7_2	0.369197418	0.221	0.212	4.7542e-12	1.42807e-07	PD_up	Neur	both
33.4481628784701	1.23209066682124	0.265160603448218	4.64658267781415	3.37478912171168e-06	6.37657523523417e-05	IN-VIP	Human	UP	human_up	chimp_down	TPT1_IN-VIP	UP_TPT1_IN-VIP	human_UP_TPT1_IN-VIP	chimp_DOWN_TPT1_IN-VIP	hg	pt	-1.23209066682124	human_up_TPT1_IN-VIP	chimp_down_TPT1_IN-VIP	-0.964561461797152	0.277754377526235	-3.47271380702558	0.0005152244454947	0.0028033678715002	Chimp	DOWN	macaque_up	DOWN_TPT1_IN-VIP	macaque_UP_TPT1_IN-VIP	rm	0.964561461797152	macaque_up_TPT1_IN-VIP	down_TPT1_IN-VIP	Inh	chimp_down_TPT1_Inh	chimp_down_tpt1_inh	-1.09832606430919	TPT1	Neur	ENSG00000133112	C7_3	0.471857585	0.336	0.276	5.16327e-11	1.55094e-06	PD_up	Neur	both
33.4481628784701	1.23209066682124	0.265160603448218	4.64658267781415	3.37478912171168e-06	6.37657523523417e-05	IN-VIP	Human	UP	human_up	chimp_down	TPT1_IN-VIP	UP_TPT1_IN-VIP	human_UP_TPT1_IN-VIP	chimp_DOWN_TPT1_IN-VIP	hg	pt	-1.23209066682124	human_up_TPT1_IN-VIP	chimp_down_TPT1_IN-VIP	-0.964561461797152	0.277754377526235	-3.47271380702558	0.0005152244454947	0.0028033678715002	Chimp	DOWN	macaque_up	DOWN_TPT1_IN-VIP	macaque_UP_TPT1_IN-VIP	rm	0.964561461797152	macaque_up_TPT1_IN-VIP	down_TPT1_IN-VIP	Inh	chimp_down_TPT1_Inh	chimp_down_tpt1_inh	-1.09832606430919	TPT1	Neur	ENSG00000133112	C9	0.452725588	0.189	0.211	2.75588e-10	8.2781e-06	PD_up	Neur	both
33.4481628784701	1.23209066682124	0.265160603448218	4.64658267781415	3.37478912171168e-06	6.37657523523417e-05	IN-VIP	Human	UP	human_up	chimp_down	TPT1_IN-VIP	UP_TPT1_IN-VIP	human_UP_TPT1_IN-VIP	chimp_DOWN_TPT1_IN-VIP	hg	pt	-1.23209066682124	human_up_TPT1_IN-VIP	chimp_down_TPT1_IN-VIP	-0.964561461797152	0.277754377526235	-3.47271380702558	0.0005152244454947	0.0028033678715002	Chimp	DOWN	macaque_up	DOWN_TPT1_IN-VIP	macaque_UP_TPT1_IN-VIP	rm	0.964561461797152	macaque_up_TPT1_IN-VIP	down_TPT1_IN-VIP	Inh	chimp_down_TPT1_Inh	chimp_down_tpt1_inh	-1.09832606430919	TPT1	Neur	ENSG00000133112	C6_0	0.353488641	0.229	0.142	8.38401e-18	2.51839e-13	PD_up	Neur	both
851.825666444617	0.746539144078218	0.063781907102779	11.7045597723385	1.20784466905443e-31	4.63180979567167e-29	IN-VIP	Human	UP	human_up	chimp_down	TRIM9_IN-VIP	UP_TRIM9_IN-VIP	human_UP_TRIM9_IN-VIP	chimp_DOWN_TRIM9_IN-VIP	hg	pt	-0.746539144078218	human_up_TRIM9_IN-VIP	chimp_down_TRIM9_IN-VIP	-0.899273954905192	0.063905747066526	-14.0718792312849	5.65465460275941e-45	2.07636897493825e-42	Chimp	DOWN	macaque_up	DOWN_TRIM9_IN-VIP	macaque_UP_TRIM9_IN-VIP	rm	0.899273954905192	macaque_up_TRIM9_IN-VIP	down_TRIM9_IN-VIP	Inh	chimp_down_TRIM9_Inh	chimp_down_trim9_inh	-0.822906549491705	TRIM9	Neur	ENSG00000100505	C9	-0.768856296	0.208	0.537	5.09108e-46	1.52926e-41	PD_down	Neur	both
33.8471467284638	-0.869902299016176	0.270112617166788	-3.22051708706014	0.0012795956440388	0.0110108949602964	IN-VIP	Human	DOWN	human_down	chimp_up	CCPG1_IN-VIP	DOWN_CCPG1_IN-VIP	human_DOWN_CCPG1_IN-VIP	chimp_UP_CCPG1_IN-VIP	hg	pt	0.869902299016176	human_down_CCPG1_IN-VIP	chimp_up_CCPG1_IN-VIP	1.31225292279879	0.298007434069792	4.40342344779043	1.06555894475819e-05	9.54315704750115e-05	Chimp	UP	macaque_down	UP_CCPG1_IN-VIP	macaque_DOWN_CCPG1_IN-VIP	rm	-1.31225292279879	macaque_down_CCPG1_IN-VIP	up_CCPG1_IN-VIP	Inh	chimp_up_CCPG1_Inh	chimp_up_ccpg1_inh	1.09107761090748	CCPG1	Neur	ENSG00000260916	C9	-0.270870346	0.069	0.18	2.94781e-17	8.85463e-13	PD_down	Neur	both
37.0061187513087	-0.936299237467762	0.277234626311573	-3.37728100535138	0.0007320622050029	0.0069058281202754	IN-VIP	Human	DOWN	human_down	chimp_up	SV2B_IN-VIP	DOWN_SV2B_IN-VIP	human_DOWN_SV2B_IN-VIP	chimp_UP_SV2B_IN-VIP	hg	pt	0.936299237467762	human_down_SV2B_IN-VIP	chimp_up_SV2B_IN-VIP	1.14877630965187	0.292780821227576	3.92367336369665	8.7208956967328e-05	0.0006103736494619	Chimp	UP	macaque_down	UP_SV2B_IN-VIP	macaque_DOWN_SV2B_IN-VIP	rm	-1.14877630965187	macaque_down_SV2B_IN-VIP	up_SV2B_IN-VIP	Inh	chimp_up_SV2B_Inh	chimp_up_sv2b_inh	1.04253777355982	SV2B	Neur	ENSG00000185518	C7_2	-0.606398327	0.315	0.547	2.63484e-31	7.91453e-27	PD_down	Neur	both
37.0061187513087	-0.936299237467762	0.277234626311573	-3.37728100535138	0.0007320622050029	0.0069058281202754	IN-VIP	Human	DOWN	human_down	chimp_up	SV2B_IN-VIP	DOWN_SV2B_IN-VIP	human_DOWN_SV2B_IN-VIP	chimp_UP_SV2B_IN-VIP	hg	pt	0.936299237467762	human_down_SV2B_IN-VIP	chimp_up_SV2B_IN-VIP	1.14877630965187	0.292780821227576	3.92367336369665	8.7208956967328e-05	0.0006103736494619	Chimp	UP	macaque_down	UP_SV2B_IN-VIP	macaque_DOWN_SV2B_IN-VIP	rm	-1.14877630965187	macaque_down_SV2B_IN-VIP	up_SV2B_IN-VIP	Inh	chimp_up_SV2B_Inh	chimp_up_sv2b_inh	1.04253777355982	SV2B	Neur	ENSG00000185518	C7_3	-0.602228991	0.214	0.33	4.35366e-13	1.30775e-08	PD_down	Neur	both
37.0061187513087	-0.936299237467762	0.277234626311573	-3.37728100535138	0.0007320622050029	0.0069058281202754	IN-VIP	Human	DOWN	human_down	chimp_up	SV2B_IN-VIP	DOWN_SV2B_IN-VIP	human_DOWN_SV2B_IN-VIP	chimp_UP_SV2B_IN-VIP	hg	pt	0.936299237467762	human_down_SV2B_IN-VIP	chimp_up_SV2B_IN-VIP	1.14877630965187	0.292780821227576	3.92367336369665	8.7208956967328e-05	0.0006103736494619	Chimp	UP	macaque_down	UP_SV2B_IN-VIP	macaque_DOWN_SV2B_IN-VIP	rm	-1.14877630965187	macaque_down_SV2B_IN-VIP	up_SV2B_IN-VIP	Inh	chimp_up_SV2B_Inh	chimp_up_sv2b_inh	1.04253777355982	SV2B	Neur	ENSG00000185518	C9	-0.538465237	0.137	0.404	3.37229e-47	1.01297e-42	PD_down	Neur	both
37.0061187513087	-0.936299237467762	0.277234626311573	-3.37728100535138	0.0007320622050029	0.0069058281202754	IN-VIP	Human	DOWN	human_down	chimp_up	SV2B_IN-VIP	DOWN_SV2B_IN-VIP	human_DOWN_SV2B_IN-VIP	chimp_UP_SV2B_IN-VIP	hg	pt	0.936299237467762	human_down_SV2B_IN-VIP	chimp_up_SV2B_IN-VIP	1.14877630965187	0.292780821227576	3.92367336369665	8.7208956967328e-05	0.0006103736494619	Chimp	UP	macaque_down	UP_SV2B_IN-VIP	macaque_DOWN_SV2B_IN-VIP	rm	-1.14877630965187	macaque_down_SV2B_IN-VIP	up_SV2B_IN-VIP	Inh	chimp_up_SV2B_Inh	chimp_up_sv2b_inh	1.04253777355982	SV2B	Neur	ENSG00000185518	C6_1	0.278168608	0.434	0.358	1.03861e-07	0.003119778	PD_up	Neur	both
140.094815463923	-2.31320318837253	0.148296685476317	-15.5984820627831	7.45455521064558e-55	8.38538067128153e-52	IN-VIP	Human	DOWN	human_down	chimp_up	CDR2_IN-VIP	DOWN_CDR2_IN-VIP	human_DOWN_CDR2_IN-VIP	chimp_UP_CDR2_IN-VIP	hg	pt	2.31320318837253	human_down_CDR2_IN-VIP	chimp_up_CDR2_IN-VIP	5.15802070166734	0.330064103912392	15.6273300868743	4.74262578982231e-55	2.78636040331761e-52	Chimp	UP	macaque_down	UP_CDR2_IN-VIP	macaque_DOWN_CDR2_IN-VIP	rm	-5.15802070166734	macaque_down_CDR2_IN-VIP	up_CDR2_IN-VIP	Inh	chimp_up_CDR2_Inh	chimp_up_cdr2_inh	3.73561194501993	CDR2	Neur	ENSG00000140743	C9	-0.507342411	0.06	0.201	1.03746e-21	3.11631e-17	PD_down	Neur	both
88.2670704309342	0.527259097082251	0.17475381446175	3.01715358091744	0.0025516049960113	0.0191859318617196	IN-VIP	Human	UP	human_up	chimp_down	DYNC1LI2_IN-VIP	UP_DYNC1LI2_IN-VIP	human_UP_DYNC1LI2_IN-VIP	chimp_DOWN_DYNC1LI2_IN-VIP	hg	pt	-0.527259097082251	human_up_DYNC1LI2_IN-VIP	chimp_down_DYNC1LI2_IN-VIP	-0.75032628175023	0.173973353026553	-4.31288049978384	1.61141225568428e-05	0.0001383526940026	Chimp	DOWN	macaque_up	DOWN_DYNC1LI2_IN-VIP	macaque_UP_DYNC1LI2_IN-VIP	rm	0.75032628175023	macaque_up_DYNC1LI2_IN-VIP	down_DYNC1LI2_IN-VIP	Inh	chimp_down_DYNC1LI2_Inh	chimp_down_dync1li2_inh	-0.638792689416241	DYNC1LI2	Neur	ENSG00000135720	C7_0	0.479509513	0.218	0.13	1.7839e-07	0.005358484	PD_up	Neur	both
88.2670704309342	0.527259097082251	0.17475381446175	3.01715358091744	0.0025516049960113	0.0191859318617196	IN-VIP	Human	UP	human_up	chimp_down	DYNC1LI2_IN-VIP	UP_DYNC1LI2_IN-VIP	human_UP_DYNC1LI2_IN-VIP	chimp_DOWN_DYNC1LI2_IN-VIP	hg	pt	-0.527259097082251	human_up_DYNC1LI2_IN-VIP	chimp_down_DYNC1LI2_IN-VIP	-0.75032628175023	0.173973353026553	-4.31288049978384	1.61141225568428e-05	0.0001383526940026	Chimp	DOWN	macaque_up	DOWN_DYNC1LI2_IN-VIP	macaque_UP_DYNC1LI2_IN-VIP	rm	0.75032628175023	macaque_up_DYNC1LI2_IN-VIP	down_DYNC1LI2_IN-VIP	Inh	chimp_down_DYNC1LI2_Inh	chimp_down_dync1li2_inh	-0.638792689416241	DYNC1LI2	Neur	ENSG00000135720	C7_2	0.676550122	0.197	0.151	1.85745e-11	5.57939e-07	PD_up	Neur	both
88.2670704309342	0.527259097082251	0.17475381446175	3.01715358091744	0.0025516049960113	0.0191859318617196	IN-VIP	Human	UP	human_up	chimp_down	DYNC1LI2_IN-VIP	UP_DYNC1LI2_IN-VIP	human_UP_DYNC1LI2_IN-VIP	chimp_DOWN_DYNC1LI2_IN-VIP	hg	pt	-0.527259097082251	human_up_DYNC1LI2_IN-VIP	chimp_down_DYNC1LI2_IN-VIP	-0.75032628175023	0.173973353026553	-4.31288049978384	1.61141225568428e-05	0.0001383526940026	Chimp	DOWN	macaque_up	DOWN_DYNC1LI2_IN-VIP	macaque_UP_DYNC1LI2_IN-VIP	rm	0.75032628175023	macaque_up_DYNC1LI2_IN-VIP	down_DYNC1LI2_IN-VIP	Inh	chimp_down_DYNC1LI2_Inh	chimp_down_dync1li2_inh	-0.638792689416241	DYNC1LI2	Neur	ENSG00000135720	C9	0.322088189	0.176	0.21	2.06599e-07	0.006205814	PD_up	Neur	both
9.64786724652636	2.4042831344447	0.606885776091256	3.96167323269606	7.44263533958944e-05	0.0010127385974588	IN-VIP	Human	UP	human_up	chimp_down	ADAMTS18_IN-VIP	UP_ADAMTS18_IN-VIP	human_UP_ADAMTS18_IN-VIP	chimp_DOWN_ADAMTS18_IN-VIP	hg	pt	-2.4042831344447	human_up_ADAMTS18_IN-VIP	chimp_down_ADAMTS18_IN-VIP	-2.40967834877375	0.613523231550982	-3.92760734207587	8.57951325958808e-05	0.0006017071321859	Chimp	DOWN	macaque_up	DOWN_ADAMTS18_IN-VIP	macaque_UP_ADAMTS18_IN-VIP	rm	2.40967834877375	macaque_up_ADAMTS18_IN-VIP	down_ADAMTS18_IN-VIP	Inh	chimp_down_ADAMTS18_Inh	chimp_down_adamts18_inh	-2.40698074160923	ADAMTS18	Neur	ENSG00000140873	C9	-0.992372586	0.063	0.297	2.63309e-36	7.90927e-32	PD_down	Neur	both
148.523599663781	-0.519870288650004	0.159597665755608	-3.2573802767647	0.0011244568120021	0.0098356453027022	IN-VIP	Human	DOWN	human_down	chimp_up	EPB41L3_IN-VIP	DOWN_EPB41L3_IN-VIP	human_DOWN_EPB41L3_IN-VIP	chimp_UP_EPB41L3_IN-VIP	hg	pt	0.519870288650004	human_down_EPB41L3_IN-VIP	chimp_up_EPB41L3_IN-VIP	0.577978799803929	0.163116261771229	3.54335486558996	0.0003950706989599	0.0022429151802081	Chimp	UP	macaque_down	UP_EPB41L3_IN-VIP	macaque_DOWN_EPB41L3_IN-VIP	rm	-0.577978799803929	macaque_down_EPB41L3_IN-VIP	up_EPB41L3_IN-VIP	Inh	chimp_up_EPB41L3_Inh	chimp_up_epb41l3_inh	0.548924544226966	EPB41L3	Neur	ENSG00000082397	C7_2	-0.425947208	0.251	0.419	4.0865e-13	1.2275e-08	PD_down	Neur	both
148.523599663781	-0.519870288650004	0.159597665755608	-3.2573802767647	0.0011244568120021	0.0098356453027022	IN-VIP	Human	DOWN	human_down	chimp_up	EPB41L3_IN-VIP	DOWN_EPB41L3_IN-VIP	human_DOWN_EPB41L3_IN-VIP	chimp_UP_EPB41L3_IN-VIP	hg	pt	0.519870288650004	human_down_EPB41L3_IN-VIP	chimp_up_EPB41L3_IN-VIP	0.577978799803929	0.163116261771229	3.54335486558996	0.0003950706989599	0.0022429151802081	Chimp	UP	macaque_down	UP_EPB41L3_IN-VIP	macaque_DOWN_EPB41L3_IN-VIP	rm	-0.577978799803929	macaque_down_EPB41L3_IN-VIP	up_EPB41L3_IN-VIP	Inh	chimp_up_EPB41L3_Inh	chimp_up_epb41l3_inh	0.548924544226966	EPB41L3	Neur	ENSG00000082397	C9	-0.658804063	0.187	0.458	1.52654e-31	4.58543e-27	PD_down	Neur	both
586.710599349169	0.613758512193413	0.0936421751920265	6.55429576400606	5.59050688551119e-11	2.62753823619026e-09	IN-VIP	Human	UP	human_up	chimp_down	DTNA_IN-VIP	UP_DTNA_IN-VIP	human_UP_DTNA_IN-VIP	chimp_DOWN_DTNA_IN-VIP	hg	pt	-0.613758512193413	human_up_DTNA_IN-VIP	chimp_down_DTNA_IN-VIP	-0.530916759695343	0.0949391480769054	-5.5921795218267	2.24236790239972e-08	3.49316751341254e-07	Chimp	DOWN	macaque_up	DOWN_DTNA_IN-VIP	macaque_UP_DTNA_IN-VIP	rm	0.530916759695343	macaque_up_DTNA_IN-VIP	down_DTNA_IN-VIP	Inh	chimp_down_DTNA_Inh	chimp_down_dtna_inh	-0.572337635944378	DTNA	Neur	ENSG00000134769	C7_0	0.643309137	0.285	0.168	1.10303e-10	3.31328e-06	PD_up	Neur	both
586.710599349169	0.613758512193413	0.0936421751920265	6.55429576400606	5.59050688551119e-11	2.62753823619026e-09	IN-VIP	Human	UP	human_up	chimp_down	DTNA_IN-VIP	UP_DTNA_IN-VIP	human_UP_DTNA_IN-VIP	chimp_DOWN_DTNA_IN-VIP	hg	pt	-0.613758512193413	human_up_DTNA_IN-VIP	chimp_down_DTNA_IN-VIP	-0.530916759695343	0.0949391480769054	-5.5921795218267	2.24236790239972e-08	3.49316751341254e-07	Chimp	DOWN	macaque_up	DOWN_DTNA_IN-VIP	macaque_UP_DTNA_IN-VIP	rm	0.530916759695343	macaque_up_DTNA_IN-VIP	down_DTNA_IN-VIP	Inh	chimp_down_DTNA_Inh	chimp_down_dtna_inh	-0.572337635944378	DTNA	Neur	ENSG00000134769	C7_2	0.413284971	0.289	0.285	1.39101e-13	4.17831e-09	PD_up	Neur	both
586.710599349169	0.613758512193413	0.0936421751920265	6.55429576400606	5.59050688551119e-11	2.62753823619026e-09	IN-VIP	Human	UP	human_up	chimp_down	DTNA_IN-VIP	UP_DTNA_IN-VIP	human_UP_DTNA_IN-VIP	chimp_DOWN_DTNA_IN-VIP	hg	pt	-0.613758512193413	human_up_DTNA_IN-VIP	chimp_down_DTNA_IN-VIP	-0.530916759695343	0.0949391480769054	-5.5921795218267	2.24236790239972e-08	3.49316751341254e-07	Chimp	DOWN	macaque_up	DOWN_DTNA_IN-VIP	macaque_UP_DTNA_IN-VIP	rm	0.530916759695343	macaque_up_DTNA_IN-VIP	down_DTNA_IN-VIP	Inh	chimp_down_DTNA_Inh	chimp_down_dtna_inh	-0.572337635944378	DTNA	Neur	ENSG00000134769	C7_3	0.321073401	0.289	0.261	1.33392e-06	0.040068253	PD_up	Neur	both
328.03218427715	0.579259793586514	0.101274329075726	5.71971000818365	1.06706013115583e-08	3.40349822173768e-07	IN-VIP	Human	UP	human_up	chimp_down	CACNA1A_IN-VIP	UP_CACNA1A_IN-VIP	human_UP_CACNA1A_IN-VIP	chimp_DOWN_CACNA1A_IN-VIP	hg	pt	-0.579259793586514	human_up_CACNA1A_IN-VIP	chimp_down_CACNA1A_IN-VIP	-0.792692391715838	0.100988247831853	-7.84935285772737	4.18189494749032e-15	1.71984611610487e-13	Chimp	DOWN	macaque_up	DOWN_CACNA1A_IN-VIP	macaque_UP_CACNA1A_IN-VIP	rm	0.792692391715838	macaque_up_CACNA1A_IN-VIP	down_CACNA1A_IN-VIP	Inh	chimp_down_CACNA1A_Inh	chimp_down_cacna1a_inh	-0.685976092651176	CACNA1A	Neur	ENSG00000141837	C9	-1.44315564	0.252	0.767	6.107e-130	1.8344e-125	PD_down	Neur	both
328.03218427715	0.579259793586514	0.101274329075726	5.71971000818365	1.06706013115583e-08	3.40349822173768e-07	IN-VIP	Human	UP	human_up	chimp_down	CACNA1A_IN-VIP	UP_CACNA1A_IN-VIP	human_UP_CACNA1A_IN-VIP	chimp_DOWN_CACNA1A_IN-VIP	hg	pt	-0.579259793586514	human_up_CACNA1A_IN-VIP	chimp_down_CACNA1A_IN-VIP	-0.792692391715838	0.100988247831853	-7.84935285772737	4.18189494749032e-15	1.71984611610487e-13	Chimp	DOWN	macaque_up	DOWN_CACNA1A_IN-VIP	macaque_UP_CACNA1A_IN-VIP	rm	0.792692391715838	macaque_up_CACNA1A_IN-VIP	down_CACNA1A_IN-VIP	Inh	chimp_down_CACNA1A_Inh	chimp_down_cacna1a_inh	-0.685976092651176	CACNA1A	Neur	ENSG00000141837	C6_0	-0.361215785	0.258	0.296	3.55081e-09	0.000106659	PD_down	Neur	both
78.5177043049613	-0.624140750753181	0.165200612424098	-3.77807770561349	0.0001580435702374	0.001900690777346	IN-VIP	Human	DOWN	human_down	chimp_up	ZNF254_IN-VIP	DOWN_ZNF254_IN-VIP	human_DOWN_ZNF254_IN-VIP	chimp_UP_ZNF254_IN-VIP	hg	pt	0.624140750753181	human_down_ZNF254_IN-VIP	chimp_up_ZNF254_IN-VIP	3.15577442174225	0.28418270344894	11.1047378445017	1.18965932370102e-28	1.42226538798046e-26	Chimp	UP	macaque_down	UP_ZNF254_IN-VIP	macaque_DOWN_ZNF254_IN-VIP	rm	-3.15577442174225	macaque_down_ZNF254_IN-VIP	up_ZNF254_IN-VIP	Inh	chimp_up_ZNF254_Inh	chimp_up_znf254_inh	1.88995758624772	ZNF254	Neur	ENSG00000213096	C9	-0.344870292	0.053	0.144	3.36132e-11	1.00967e-06	PD_down	Neur	both
34.9538443805123	-0.993808701510384	0.25981747632205	-3.82502638228436	0.0001307580831757	0.0016258519804155	IN-VIP	Human	DOWN	human_down	chimp_up	NRSN2_IN-VIP	DOWN_NRSN2_IN-VIP	human_DOWN_NRSN2_IN-VIP	chimp_UP_NRSN2_IN-VIP	hg	pt	0.993808701510384	human_down_NRSN2_IN-VIP	chimp_up_NRSN2_IN-VIP	2.7309172571921	0.374596616591771	7.29028810254368	3.0929290495986e-13	9.96863637098682e-12	Chimp	UP	macaque_down	UP_NRSN2_IN-VIP	macaque_DOWN_NRSN2_IN-VIP	rm	-2.7309172571921	macaque_down_NRSN2_IN-VIP	up_NRSN2_IN-VIP	Inh	chimp_up_NRSN2_Inh	chimp_up_nrsn2_inh	1.86236297935124	NRSN2	Neur	ENSG00000125841	C7_2	-0.285688632	0.055	0.11	1.30776e-06	0.039282559	PD_down	Neur	both
34.3895027422962	0.770507527385838	0.277169873993631	2.77991080446045	0.0054373831084102	0.0348046150182877	IN-VIP	Human	UP	human_up	chimp_down	CST3_IN-VIP	UP_CST3_IN-VIP	human_UP_CST3_IN-VIP	chimp_DOWN_CST3_IN-VIP	hg	pt	-0.770507527385838	human_up_CST3_IN-VIP	chimp_down_CST3_IN-VIP	-1.53801436453305	0.260545905157902	-5.90304562108142	3.56851541250679e-09	6.42551509871954e-08	Chimp	DOWN	macaque_up	DOWN_CST3_IN-VIP	macaque_UP_CST3_IN-VIP	rm	1.53801436453305	macaque_up_CST3_IN-VIP	down_CST3_IN-VIP	Inh	chimp_down_CST3_Inh	chimp_down_cst3_inh	-1.15426094595944	CST3	Neur	ENSG00000101439	C7_0	0.615921858	0.436	0.271	1.15672e-18	3.47454e-14	PD_up	Neur	both
34.3895027422962	0.770507527385838	0.277169873993631	2.77991080446045	0.0054373831084102	0.0348046150182877	IN-VIP	Human	UP	human_up	chimp_down	CST3_IN-VIP	UP_CST3_IN-VIP	human_UP_CST3_IN-VIP	chimp_DOWN_CST3_IN-VIP	hg	pt	-0.770507527385838	human_up_CST3_IN-VIP	chimp_down_CST3_IN-VIP	-1.53801436453305	0.260545905157902	-5.90304562108142	3.56851541250679e-09	6.42551509871954e-08	Chimp	DOWN	macaque_up	DOWN_CST3_IN-VIP	macaque_UP_CST3_IN-VIP	rm	1.53801436453305	macaque_up_CST3_IN-VIP	down_CST3_IN-VIP	Inh	chimp_down_CST3_Inh	chimp_down_cst3_inh	-1.15426094595944	CST3	Neur	ENSG00000101439	C7_1	0.511804553	0.517	0.352	4.30883e-17	1.29429e-12	PD_up	Neur	both
34.3895027422962	0.770507527385838	0.277169873993631	2.77991080446045	0.0054373831084102	0.0348046150182877	IN-VIP	Human	UP	human_up	chimp_down	CST3_IN-VIP	UP_CST3_IN-VIP	human_UP_CST3_IN-VIP	chimp_DOWN_CST3_IN-VIP	hg	pt	-0.770507527385838	human_up_CST3_IN-VIP	chimp_down_CST3_IN-VIP	-1.53801436453305	0.260545905157902	-5.90304562108142	3.56851541250679e-09	6.42551509871954e-08	Chimp	DOWN	macaque_up	DOWN_CST3_IN-VIP	macaque_UP_CST3_IN-VIP	rm	1.53801436453305	macaque_up_CST3_IN-VIP	down_CST3_IN-VIP	Inh	chimp_down_CST3_Inh	chimp_down_cst3_inh	-1.15426094595944	CST3	Neur	ENSG00000101439	C7_2	1.092356045	0.332	0.201	2.205e-51	6.62338e-47	PD_up	Neur	both
34.3895027422962	0.770507527385838	0.277169873993631	2.77991080446045	0.0054373831084102	0.0348046150182877	IN-VIP	Human	UP	human_up	chimp_down	CST3_IN-VIP	UP_CST3_IN-VIP	human_UP_CST3_IN-VIP	chimp_DOWN_CST3_IN-VIP	hg	pt	-0.770507527385838	human_up_CST3_IN-VIP	chimp_down_CST3_IN-VIP	-1.53801436453305	0.260545905157902	-5.90304562108142	3.56851541250679e-09	6.42551509871954e-08	Chimp	DOWN	macaque_up	DOWN_CST3_IN-VIP	macaque_UP_CST3_IN-VIP	rm	1.53801436453305	macaque_up_CST3_IN-VIP	down_CST3_IN-VIP	Inh	chimp_down_CST3_Inh	chimp_down_cst3_inh	-1.15426094595944	CST3	Neur	ENSG00000101439	C7_3	0.276596202	0.452	0.422	6.65627e-13	1.99941e-08	PD_up	Neur	both
34.3895027422962	0.770507527385838	0.277169873993631	2.77991080446045	0.0054373831084102	0.0348046150182877	IN-VIP	Human	UP	human_up	chimp_down	CST3_IN-VIP	UP_CST3_IN-VIP	human_UP_CST3_IN-VIP	chimp_DOWN_CST3_IN-VIP	hg	pt	-0.770507527385838	human_up_CST3_IN-VIP	chimp_down_CST3_IN-VIP	-1.53801436453305	0.260545905157902	-5.90304562108142	3.56851541250679e-09	6.42551509871954e-08	Chimp	DOWN	macaque_up	DOWN_CST3_IN-VIP	macaque_UP_CST3_IN-VIP	rm	1.53801436453305	macaque_up_CST3_IN-VIP	down_CST3_IN-VIP	Inh	chimp_down_CST3_Inh	chimp_down_cst3_inh	-1.15426094595944	CST3	Neur	ENSG00000101439	C9	0.721528782	0.397	0.398	2.56755e-41	7.7124e-37	PD_up	Neur	both
34.3895027422962	0.770507527385838	0.277169873993631	2.77991080446045	0.0054373831084102	0.0348046150182877	IN-VIP	Human	UP	human_up	chimp_down	CST3_IN-VIP	UP_CST3_IN-VIP	human_UP_CST3_IN-VIP	chimp_DOWN_CST3_IN-VIP	hg	pt	-0.770507527385838	human_up_CST3_IN-VIP	chimp_down_CST3_IN-VIP	-1.53801436453305	0.260545905157902	-5.90304562108142	3.56851541250679e-09	6.42551509871954e-08	Chimp	DOWN	macaque_up	DOWN_CST3_IN-VIP	macaque_UP_CST3_IN-VIP	rm	1.53801436453305	macaque_up_CST3_IN-VIP	down_CST3_IN-VIP	Inh	chimp_down_CST3_Inh	chimp_down_cst3_inh	-1.15426094595944	CST3	Neur	ENSG00000101439	C6_3	0.284036356	0.363	0.276	3.60073e-07	0.010815864	PD_up	Neur	both
110.970060986699	-0.743010078241784	0.143105375693974	-5.19204868886748	2.07992590277842e-07	5.25368110143418e-06	IN-VIP	Human	DOWN	human_down	chimp_up	SYNDIG1_IN-VIP	DOWN_SYNDIG1_IN-VIP	human_DOWN_SYNDIG1_IN-VIP	chimp_UP_SYNDIG1_IN-VIP	hg	pt	0.743010078241784	human_down_SYNDIG1_IN-VIP	chimp_up_SYNDIG1_IN-VIP	1.8202236959461	0.17745352011393	10.2574673907707	1.0954200411904e-24	1.04768010730224e-22	Chimp	UP	macaque_down	UP_SYNDIG1_IN-VIP	macaque_DOWN_SYNDIG1_IN-VIP	rm	-1.8202236959461	macaque_down_SYNDIG1_IN-VIP	up_SYNDIG1_IN-VIP	Inh	chimp_up_SYNDIG1_Inh	chimp_up_syndig1_inh	1.28161688709394	SYNDIG1	Neur	ENSG00000101463	C9	-0.271840373	0.115	0.239	2.34251e-18	7.03642e-14	PD_down	Neur	both
70.9593924923195	-0.62011278004754	0.186019819199317	-3.33358446813186	0.000857346350693	0.0078364057287344	IN-VIP	Human	DOWN	human_down	chimp_up	SERINC3_IN-VIP	DOWN_SERINC3_IN-VIP	human_DOWN_SERINC3_IN-VIP	chimp_UP_SERINC3_IN-VIP	hg	pt	0.62011278004754	human_down_SERINC3_IN-VIP	chimp_up_SERINC3_IN-VIP	0.717132219090662	0.193622957664917	3.70375614410212	0.0002124304745286	0.001318107377107	Chimp	UP	macaque_down	UP_SERINC3_IN-VIP	macaque_DOWN_SERINC3_IN-VIP	rm	-0.717132219090662	macaque_down_SERINC3_IN-VIP	up_SERINC3_IN-VIP	Inh	chimp_up_SERINC3_Inh	chimp_up_serinc3_inh	0.668622499569101	SERINC3	Neur	ENSG00000132824	C7_2	-0.316733426	0.26	0.406	3.92562e-14	1.17918e-09	PD_down	Neur	both
24.726280724319	1.1164176870556	0.314831149491372	3.54608395280846	0.000391001619197	0.0041105111032467	IN-VIP	Human	UP	human_up	chimp_down	ATP5F1E_IN-VIP	UP_ATP5F1E_IN-VIP	human_UP_ATP5F1E_IN-VIP	chimp_DOWN_ATP5F1E_IN-VIP	hg	pt	-1.1164176870556	human_up_ATP5F1E_IN-VIP	chimp_down_ATP5F1E_IN-VIP	-0.914580297057837	0.327180419278062	-2.79533933930368	0.0051845263853817	0.0192232375462762	Chimp	DOWN	macaque_up	DOWN_ATP5F1E_IN-VIP	macaque_UP_ATP5F1E_IN-VIP	rm	0.914580297057837	macaque_up_ATP5F1E_IN-VIP	down_ATP5F1E_IN-VIP	Inh	chimp_down_ATP5F1E_Inh	chimp_down_atp5f1e_inh	-1.01549899205672	ATP5F1E	Neur	ENSG00000124172	C7_0	0.956053947	0.157	0.055	2.33378e-11	7.01021e-07	PD_up	Neur	both
24.726280724319	1.1164176870556	0.314831149491372	3.54608395280846	0.000391001619197	0.0041105111032467	IN-VIP	Human	UP	human_up	chimp_down	ATP5F1E_IN-VIP	UP_ATP5F1E_IN-VIP	human_UP_ATP5F1E_IN-VIP	chimp_DOWN_ATP5F1E_IN-VIP	hg	pt	-1.1164176870556	human_up_ATP5F1E_IN-VIP	chimp_down_ATP5F1E_IN-VIP	-0.914580297057837	0.327180419278062	-2.79533933930368	0.0051845263853817	0.0192232375462762	Chimp	DOWN	macaque_up	DOWN_ATP5F1E_IN-VIP	macaque_UP_ATP5F1E_IN-VIP	rm	0.914580297057837	macaque_up_ATP5F1E_IN-VIP	down_ATP5F1E_IN-VIP	Inh	chimp_down_ATP5F1E_Inh	chimp_down_atp5f1e_inh	-1.01549899205672	ATP5F1E	Neur	ENSG00000124172	C7_1	0.281113262	0.197	0.121	9.78476e-07	0.029391472	PD_up	Neur	both
24.726280724319	1.1164176870556	0.314831149491372	3.54608395280846	0.000391001619197	0.0041105111032467	IN-VIP	Human	UP	human_up	chimp_down	ATP5F1E_IN-VIP	UP_ATP5F1E_IN-VIP	human_UP_ATP5F1E_IN-VIP	chimp_DOWN_ATP5F1E_IN-VIP	hg	pt	-1.1164176870556	human_up_ATP5F1E_IN-VIP	chimp_down_ATP5F1E_IN-VIP	-0.914580297057837	0.327180419278062	-2.79533933930368	0.0051845263853817	0.0192232375462762	Chimp	DOWN	macaque_up	DOWN_ATP5F1E_IN-VIP	macaque_UP_ATP5F1E_IN-VIP	rm	0.914580297057837	macaque_up_ATP5F1E_IN-VIP	down_ATP5F1E_IN-VIP	Inh	chimp_down_ATP5F1E_Inh	chimp_down_atp5f1e_inh	-1.01549899205672	ATP5F1E	Neur	ENSG00000124172	C7_2	0.457019315	0.115	0.091	7.59798e-09	0.000228228	PD_up	Neur	both
24.726280724319	1.1164176870556	0.314831149491372	3.54608395280846	0.000391001619197	0.0041105111032467	IN-VIP	Human	UP	human_up	chimp_down	ATP5F1E_IN-VIP	UP_ATP5F1E_IN-VIP	human_UP_ATP5F1E_IN-VIP	chimp_DOWN_ATP5F1E_IN-VIP	hg	pt	-1.1164176870556	human_up_ATP5F1E_IN-VIP	chimp_down_ATP5F1E_IN-VIP	-0.914580297057837	0.327180419278062	-2.79533933930368	0.0051845263853817	0.0192232375462762	Chimp	DOWN	macaque_up	DOWN_ATP5F1E_IN-VIP	macaque_UP_ATP5F1E_IN-VIP	rm	0.914580297057837	macaque_up_ATP5F1E_IN-VIP	down_ATP5F1E_IN-VIP	Inh	chimp_down_ATP5F1E_Inh	chimp_down_atp5f1e_inh	-1.01549899205672	ATP5F1E	Neur	ENSG00000124172	C7_3	0.47302449	0.162	0.117	7.19083e-07	0.021599812	PD_up	Neur	both
24.726280724319	1.1164176870556	0.314831149491372	3.54608395280846	0.000391001619197	0.0041105111032467	IN-VIP	Human	UP	human_up	chimp_down	ATP5F1E_IN-VIP	UP_ATP5F1E_IN-VIP	human_UP_ATP5F1E_IN-VIP	chimp_DOWN_ATP5F1E_IN-VIP	hg	pt	-1.1164176870556	human_up_ATP5F1E_IN-VIP	chimp_down_ATP5F1E_IN-VIP	-0.914580297057837	0.327180419278062	-2.79533933930368	0.0051845263853817	0.0192232375462762	Chimp	DOWN	macaque_up	DOWN_ATP5F1E_IN-VIP	macaque_UP_ATP5F1E_IN-VIP	rm	0.914580297057837	macaque_up_ATP5F1E_IN-VIP	down_ATP5F1E_IN-VIP	Inh	chimp_down_ATP5F1E_Inh	chimp_down_atp5f1e_inh	-1.01549899205672	ATP5F1E	Neur	ENSG00000124172	C9	0.514615609	0.112	0.1	3.43553e-07	0.01031965	PD_up	Neur	both
24.726280724319	1.1164176870556	0.314831149491372	3.54608395280846	0.000391001619197	0.0041105111032467	IN-VIP	Human	UP	human_up	chimp_down	ATP5F1E_IN-VIP	UP_ATP5F1E_IN-VIP	human_UP_ATP5F1E_IN-VIP	chimp_DOWN_ATP5F1E_IN-VIP	hg	pt	-1.1164176870556	human_up_ATP5F1E_IN-VIP	chimp_down_ATP5F1E_IN-VIP	-0.914580297057837	0.327180419278062	-2.79533933930368	0.0051845263853817	0.0192232375462762	Chimp	DOWN	macaque_up	DOWN_ATP5F1E_IN-VIP	macaque_UP_ATP5F1E_IN-VIP	rm	0.914580297057837	macaque_up_ATP5F1E_IN-VIP	down_ATP5F1E_IN-VIP	Inh	chimp_down_ATP5F1E_Inh	chimp_down_atp5f1e_inh	-1.01549899205672	ATP5F1E	Neur	ENSG00000124172	C6_0	0.391569782	0.141	0.071	1.57302e-12	4.72503e-08	PD_up	Neur	both
31.8583352931775	1.14945195840393	0.276710221472063	4.15399168230575	3.26725056171476e-05	0.0004957582619407	IN-VIP	Human	UP	human_up	chimp_down	LSS_IN-VIP	UP_LSS_IN-VIP	human_UP_LSS_IN-VIP	chimp_DOWN_LSS_IN-VIP	hg	pt	-1.14945195840393	human_up_LSS_IN-VIP	chimp_down_LSS_IN-VIP	-0.873483710918216	0.289794955874811	-3.01414394284887	0.0025770550555435	0.0108857812463316	Chimp	DOWN	macaque_up	DOWN_LSS_IN-VIP	macaque_UP_LSS_IN-VIP	rm	0.873483710918216	macaque_up_LSS_IN-VIP	down_LSS_IN-VIP	Inh	chimp_down_LSS_Inh	chimp_down_lss_inh	-1.01146783466107	LSS	Neur	ENSG00000160285	C6_1	0.413455801	0.213	0.123	1.73913e-17	5.22401e-13	PD_up	Neur	both
53.1952659368638	0.891259368590738	0.22742580216083	3.9189017258493	8.89533718190535e-05	0.0011662084247885	IN-VIP	Human	UP	human_up	chimp_down	YWHAH_IN-VIP	UP_YWHAH_IN-VIP	human_UP_YWHAH_IN-VIP	chimp_DOWN_YWHAH_IN-VIP	hg	pt	-0.891259368590738	human_up_YWHAH_IN-VIP	chimp_down_YWHAH_IN-VIP	-1.2847226942947	0.222839899858387	-5.76522739020766	8.15478166346971e-09	1.38127492047716e-07	Chimp	DOWN	macaque_up	DOWN_YWHAH_IN-VIP	macaque_UP_YWHAH_IN-VIP	rm	1.2847226942947	macaque_up_YWHAH_IN-VIP	down_YWHAH_IN-VIP	Inh	chimp_down_YWHAH_Inh	chimp_down_ywhah_inh	-1.08799103144272	YWHAH	Neur	ENSG00000128245	C7_2	-0.463111424	0.259	0.433	9.00726e-12	2.7056e-07	PD_down	Neur	both
366.354966507245	0.622826267570886	0.0975043686333268	6.38767550932077	1.68426253703205e-10	7.15832790613145e-09	IN-VIP	Human	UP	human_up	chimp_down	CNKSR2_IN-VIP	UP_CNKSR2_IN-VIP	human_UP_CNKSR2_IN-VIP	chimp_DOWN_CNKSR2_IN-VIP	hg	pt	-0.622826267570886	human_up_CNKSR2_IN-VIP	chimp_down_CNKSR2_IN-VIP	-0.608679244606535	0.098964329551065	-6.15049126657762	7.72433121581074e-10	1.54961388088504e-08	Chimp	DOWN	macaque_up	DOWN_CNKSR2_IN-VIP	macaque_UP_CNKSR2_IN-VIP	rm	0.608679244606535	macaque_up_CNKSR2_IN-VIP	down_CNKSR2_IN-VIP	Inh	chimp_down_CNKSR2_Inh	chimp_down_cnksr2_inh	-0.61575275608871	CNKSR2	Neur	ENSG00000149970	C9	-1.347940503	0.162	0.596	6.5824e-72	1.97722e-67	PD_down	Neur	both
366.354966507245	0.622826267570886	0.0975043686333268	6.38767550932077	1.68426253703205e-10	7.15832790613145e-09	IN-VIP	Human	UP	human_up	chimp_down	CNKSR2_IN-VIP	UP_CNKSR2_IN-VIP	human_UP_CNKSR2_IN-VIP	chimp_DOWN_CNKSR2_IN-VIP	hg	pt	-0.622826267570886	human_up_CNKSR2_IN-VIP	chimp_down_CNKSR2_IN-VIP	-0.608679244606535	0.098964329551065	-6.15049126657762	7.72433121581074e-10	1.54961388088504e-08	Chimp	DOWN	macaque_up	DOWN_CNKSR2_IN-VIP	macaque_UP_CNKSR2_IN-VIP	rm	0.608679244606535	macaque_up_CNKSR2_IN-VIP	down_CNKSR2_IN-VIP	Inh	chimp_down_CNKSR2_Inh	chimp_down_cnksr2_inh	-0.61575275608871	CNKSR2	Neur	ENSG00000149970	C6_0	-0.442923094	0.158	0.179	2.85851e-07	0.00858639	PD_down	Neur	both
84.4357522129341	-0.779280272136324	0.184003082427584	-4.23514792173668	2.28401304643611e-05	0.0003605065681245	IN-VIP	Human	DOWN	human_down	chimp_up	SLITRK4_IN-VIP	DOWN_SLITRK4_IN-VIP	human_DOWN_SLITRK4_IN-VIP	chimp_UP_SLITRK4_IN-VIP	hg	pt	0.779280272136324	human_down_SLITRK4_IN-VIP	chimp_up_SLITRK4_IN-VIP	1.56127875354608	0.210207424704178	7.42732449028977	1.10816275088106e-13	3.7417324542475e-12	Chimp	UP	macaque_down	UP_SLITRK4_IN-VIP	macaque_DOWN_SLITRK4_IN-VIP	rm	-1.56127875354608	macaque_down_SLITRK4_IN-VIP	up_SLITRK4_IN-VIP	Inh	chimp_up_SLITRK4_Inh	chimp_up_slitrk4_inh	1.1702795128412	SLITRK4	Neur	ENSG00000179542	C7_3	-0.561920407	0.107	0.207	3.92519e-09	0.000117905	PD_down	Neur	both
155.600407931642	0.799665944664746	0.131737443816895	6.07014924151876	1.27791436835377e-09	2.8770157704649e-08	L5/L6-CC	Human	UP	human_up	chimp_down	CAMK2N1_L5/L6-CC	UP_CAMK2N1_L5/L6-CC	human_UP_CAMK2N1_L5/L6-CC	chimp_DOWN_CAMK2N1_L5/L6-CC	hg	pt	-0.799665944664746	human_up_CAMK2N1_L5/L6-CC	chimp_down_CAMK2N1_L5/L6-CC	-0.562272446084279	0.144481642291285	-3.89165320360006	9.95634891181402e-05	0.0006713599978306	Chimp	DOWN	macaque_up	DOWN_CAMK2N1_L5/L6-CC	macaque_UP_CAMK2N1_L5/L6-CC	rm	0.562272446084279	macaque_up_CAMK2N1_L5/L6-CC	down_CAMK2N1_L5/L6-CC	Exc	chimp_down_CAMK2N1_Exc	chimp_down_camk2n1_exc	-0.680969195374513	CAMK2N1	Neur	ENSG00000162545	C7_0	0.553902913	0.278	0.163	7.17369e-08	0.002154833	PD_up	Neur	both
155.600407931642	0.799665944664746	0.131737443816895	6.07014924151876	1.27791436835377e-09	2.8770157704649e-08	L5/L6-CC	Human	UP	human_up	chimp_down	CAMK2N1_L5/L6-CC	UP_CAMK2N1_L5/L6-CC	human_UP_CAMK2N1_L5/L6-CC	chimp_DOWN_CAMK2N1_L5/L6-CC	hg	pt	-0.799665944664746	human_up_CAMK2N1_L5/L6-CC	chimp_down_CAMK2N1_L5/L6-CC	-0.562272446084279	0.144481642291285	-3.89165320360006	9.95634891181402e-05	0.0006713599978306	Chimp	DOWN	macaque_up	DOWN_CAMK2N1_L5/L6-CC	macaque_UP_CAMK2N1_L5/L6-CC	rm	0.562272446084279	macaque_up_CAMK2N1_L5/L6-CC	down_CAMK2N1_L5/L6-CC	Exc	chimp_down_CAMK2N1_Exc	chimp_down_camk2n1_exc	-0.680969195374513	CAMK2N1	Neur	ENSG00000162545	C9	0.414426878	0.168	0.189	9.34728e-10	2.80774e-05	PD_up	Neur	both
155.600407931642	0.799665944664746	0.131737443816895	6.07014924151876	1.27791436835377e-09	2.8770157704649e-08	L5/L6-CC	Human	UP	human_up	chimp_down	CAMK2N1_L5/L6-CC	UP_CAMK2N1_L5/L6-CC	human_UP_CAMK2N1_L5/L6-CC	chimp_DOWN_CAMK2N1_L5/L6-CC	hg	pt	-0.799665944664746	human_up_CAMK2N1_L5/L6-CC	chimp_down_CAMK2N1_L5/L6-CC	-0.562272446084279	0.144481642291285	-3.89165320360006	9.95634891181402e-05	0.0006713599978306	Chimp	DOWN	macaque_up	DOWN_CAMK2N1_L5/L6-CC	macaque_UP_CAMK2N1_L5/L6-CC	rm	0.562272446084279	macaque_up_CAMK2N1_L5/L6-CC	down_CAMK2N1_L5/L6-CC	Exc	chimp_down_CAMK2N1_Exc	chimp_down_camk2n1_exc	-0.680969195374513	CAMK2N1	Neur	ENSG00000162545	C6_1	-0.589022013	0.178	0.259	2.12404e-08	0.000638018	PD_down	Neur	both
41.4342511658247	-1.84834521804636	0.315892630198525	-5.85118182999318	4.88092260311918e-09	1.01474983501885e-07	L5/L6-CC	Human	DOWN	human_down	chimp_up	MAN1C1_L5/L6-CC	DOWN_MAN1C1_L5/L6-CC	human_DOWN_MAN1C1_L5/L6-CC	chimp_UP_MAN1C1_L5/L6-CC	hg	pt	1.84834521804636	human_down_MAN1C1_L5/L6-CC	chimp_up_MAN1C1_L5/L6-CC	2.4073724821812	0.377362357542049	6.37947170423046	1.77699912895652e-10	3.70561031125593e-09	Chimp	UP	macaque_down	UP_MAN1C1_L5/L6-CC	macaque_DOWN_MAN1C1_L5/L6-CC	rm	-2.4073724821812	macaque_down_MAN1C1_L5/L6-CC	up_MAN1C1_L5/L6-CC	Exc	chimp_up_MAN1C1_Exc	chimp_up_man1c1_exc	2.12785885011378	MAN1C1	Neur	ENSG00000117643	C9	-0.528740869	0.057	0.206	3.85893e-20	1.15915e-15	PD_down	Neur	both
21.7592476750973	1.85574240650078	0.368838590626182	5.03131302868895	4.87132031108656e-07	7.51218260427634e-06	L5/L6-CC	Human	UP	human_up	chimp_down	EPB41_L5/L6-CC	UP_EPB41_L5/L6-CC	human_UP_EPB41_L5/L6-CC	chimp_DOWN_EPB41_L5/L6-CC	hg	pt	-1.85574240650078	human_up_EPB41_L5/L6-CC	chimp_down_EPB41_L5/L6-CC	-2.14448646758415	0.383034324985239	-5.59867961615918	2.15990542198435e-08	3.23194397570514e-07	Chimp	DOWN	macaque_up	DOWN_EPB41_L5/L6-CC	macaque_UP_EPB41_L5/L6-CC	rm	2.14448646758415	macaque_up_EPB41_L5/L6-CC	down_EPB41_L5/L6-CC	Exc	chimp_down_EPB41_Exc	chimp_down_epb41_exc	-2.00011443704246	EPB41	Neur	ENSG00000159023	C9	-1.232373797	0.128	0.526	3.86789e-69	1.16184e-64	PD_down	Neur	both
316.946097186357	-0.503766009193233	0.107882314017316	-4.66958846574589	3.0180371331132e-06	4.02086592734385e-05	L5/L6-CC	Human	DOWN	human_down	chimp_up	AK5_L5/L6-CC	DOWN_AK5_L5/L6-CC	human_DOWN_AK5_L5/L6-CC	chimp_UP_AK5_L5/L6-CC	hg	pt	0.503766009193233	human_down_AK5_L5/L6-CC	chimp_up_AK5_L5/L6-CC	1.52274316653927	0.128792498089248	11.8232287526877	2.96082044058871e-32	4.79652911375371e-30	Chimp	UP	macaque_down	UP_AK5_L5/L6-CC	macaque_DOWN_AK5_L5/L6-CC	rm	-1.52274316653927	macaque_down_AK5_L5/L6-CC	up_AK5_L5/L6-CC	Exc	chimp_up_AK5_Exc	chimp_up_ak5_exc	1.01325458786625	AK5	Neur	ENSG00000154027	C9	0.812987413	0.117	0.057	3.69198e-08	0.001108998	PD_up	Neur	both
64.0727026335962	-0.899091595030868	0.195798677092475	-4.59191864001323	4.39189592665092e-06	5.66739673600011e-05	L5/L6-CC	Human	DOWN	human_down	chimp_up	HS2ST1_L5/L6-CC	DOWN_HS2ST1_L5/L6-CC	human_DOWN_HS2ST1_L5/L6-CC	chimp_UP_HS2ST1_L5/L6-CC	hg	pt	0.899091595030868	human_down_HS2ST1_L5/L6-CC	chimp_up_HS2ST1_L5/L6-CC	1.31163617231025	0.23298171958744	5.62978148943563	1.8043806851977e-08	2.73757509220165e-07	Chimp	UP	macaque_down	UP_HS2ST1_L5/L6-CC	macaque_DOWN_HS2ST1_L5/L6-CC	rm	-1.31163617231025	macaque_down_HS2ST1_L5/L6-CC	up_HS2ST1_L5/L6-CC	Exc	chimp_up_HS2ST1_Exc	chimp_up_hs2st1_exc	1.10536388367056	HS2ST1	Neur	ENSG00000153936	C9	-0.419377511	0.034	0.116	1.86147e-13	5.5915e-09	PD_down	Neur	both
131.663262402196	-0.711955809198231	0.133233672954847	-5.34366270484424	9.10869926830638e-08	1.57323585311056e-06	L5/L6-CC	Human	DOWN	human_down	chimp_up	ENSA_L5/L6-CC	DOWN_ENSA_L5/L6-CC	human_DOWN_ENSA_L5/L6-CC	chimp_UP_ENSA_L5/L6-CC	hg	pt	0.711955809198231	human_down_ENSA_L5/L6-CC	chimp_up_ENSA_L5/L6-CC	1.13017478356414	0.158301084952692	7.13940011151466	9.37391083356968e-13	2.71815680709516e-11	Chimp	UP	macaque_down	UP_ENSA_L5/L6-CC	macaque_DOWN_ENSA_L5/L6-CC	rm	-1.13017478356414	macaque_down_ENSA_L5/L6-CC	up_ENSA_L5/L6-CC	Exc	chimp_up_ENSA_Exc	chimp_up_ensa_exc	0.921065296381188	ENSA	Neur	ENSG00000143420	C7_2	-0.415885117	0.128	0.26	9.33566e-14	2.80424e-09	PD_down	Neur	both
131.663262402196	-0.711955809198231	0.133233672954847	-5.34366270484424	9.10869926830638e-08	1.57323585311056e-06	L5/L6-CC	Human	DOWN	human_down	chimp_up	ENSA_L5/L6-CC	DOWN_ENSA_L5/L6-CC	human_DOWN_ENSA_L5/L6-CC	chimp_UP_ENSA_L5/L6-CC	hg	pt	0.711955809198231	human_down_ENSA_L5/L6-CC	chimp_up_ENSA_L5/L6-CC	1.13017478356414	0.158301084952692	7.13940011151466	9.37391083356968e-13	2.71815680709516e-11	Chimp	UP	macaque_down	UP_ENSA_L5/L6-CC	macaque_DOWN_ENSA_L5/L6-CC	rm	-1.13017478356414	macaque_down_ENSA_L5/L6-CC	up_ENSA_L5/L6-CC	Exc	chimp_up_ENSA_Exc	chimp_up_ensa_exc	0.921065296381188	ENSA	Neur	ENSG00000143420	C9	-0.53182432	0.088	0.24	6.24058e-17	1.87455e-12	PD_down	Neur	both
97.8506821109872	-1.76323173657357	0.168888623945738	-10.440204291913	1.62460706908867e-25	1.51991016908073e-23	L5/L6-CC	Human	DOWN	human_down	chimp_up	SUSD4_L5/L6-CC	DOWN_SUSD4_L5/L6-CC	human_DOWN_SUSD4_L5/L6-CC	chimp_UP_SUSD4_L5/L6-CC	hg	pt	1.76323173657357	human_down_SUSD4_L5/L6-CC	chimp_up_SUSD4_L5/L6-CC	1.30835510661194	0.179096027418763	7.30532734571906	2.76592534660457e-13	8.60597914986394e-12	Chimp	UP	macaque_down	UP_SUSD4_L5/L6-CC	macaque_DOWN_SUSD4_L5/L6-CC	rm	-1.30835510661194	macaque_down_SUSD4_L5/L6-CC	up_SUSD4_L5/L6-CC	Exc	chimp_up_SUSD4_Exc	chimp_up_susd4_exc	1.53579342159276	SUSD4	Neur	ENSG00000143502	C9	-0.265151764	0.028	0.1	4.42017e-12	1.32773e-07	PD_down	Neur	both
20.9676735506257	1.21230961670273	0.360692726328082	3.36105922912354	0.0007764417351319	0.0054777037367498	L5/L6-CC	Human	UP	human_up	chimp_down	HPCAL1_L5/L6-CC	UP_HPCAL1_L5/L6-CC	human_UP_HPCAL1_L5/L6-CC	chimp_DOWN_HPCAL1_L5/L6-CC	hg	pt	-1.21230961670273	human_up_HPCAL1_L5/L6-CC	chimp_down_HPCAL1_L5/L6-CC	-1.81960842538466	0.367107348587044	-4.95661128110929	7.1733289437769e-07	8.03954225019525e-06	Chimp	DOWN	macaque_up	DOWN_HPCAL1_L5/L6-CC	macaque_UP_HPCAL1_L5/L6-CC	rm	1.81960842538466	macaque_up_HPCAL1_L5/L6-CC	down_HPCAL1_L5/L6-CC	Exc	chimp_down_HPCAL1_Exc	chimp_down_hpcal1_exc	-1.5159590210437	HPCAL1	Neur	ENSG00000115756	C9	-0.348967733	0.097	0.22	1.03405e-11	3.10608e-07	PD_down	Neur	both
44.7514818147149	-0.881696764660324	0.212740261573006	-4.14447532470365	3.40592626513587e-05	0.000358922392396	L5/L6-CC	Human	DOWN	human_down	chimp_up	COX7A2L_L5/L6-CC	DOWN_COX7A2L_L5/L6-CC	human_DOWN_COX7A2L_L5/L6-CC	chimp_UP_COX7A2L_L5/L6-CC	hg	pt	0.881696764660324	human_down_COX7A2L_L5/L6-CC	chimp_up_COX7A2L_L5/L6-CC	2.15703915147978	0.308332735857548	6.99581620965588	2.63719064236962e-12	7.17975152385129e-11	Chimp	UP	macaque_down	UP_COX7A2L_L5/L6-CC	macaque_DOWN_COX7A2L_L5/L6-CC	rm	-2.15703915147978	macaque_down_COX7A2L_L5/L6-CC	up_COX7A2L_L5/L6-CC	Exc	chimp_up_COX7A2L_Exc	chimp_up_cox7a2l_exc	1.51936795807005	COX7A2L	Neur	ENSG00000115944	C7_1	-0.576155356	0.255	0.324	1.15359e-09	3.46516e-05	PD_down	Neur	both
44.7514818147149	-0.881696764660324	0.212740261573006	-4.14447532470365	3.40592626513587e-05	0.000358922392396	L5/L6-CC	Human	DOWN	human_down	chimp_up	COX7A2L_L5/L6-CC	DOWN_COX7A2L_L5/L6-CC	human_DOWN_COX7A2L_L5/L6-CC	chimp_UP_COX7A2L_L5/L6-CC	hg	pt	0.881696764660324	human_down_COX7A2L_L5/L6-CC	chimp_up_COX7A2L_L5/L6-CC	2.15703915147978	0.308332735857548	6.99581620965588	2.63719064236962e-12	7.17975152385129e-11	Chimp	UP	macaque_down	UP_COX7A2L_L5/L6-CC	macaque_DOWN_COX7A2L_L5/L6-CC	rm	-2.15703915147978	macaque_down_COX7A2L_L5/L6-CC	up_COX7A2L_L5/L6-CC	Exc	chimp_up_COX7A2L_Exc	chimp_up_cox7a2l_exc	1.51936795807005	COX7A2L	Neur	ENSG00000115944	C7_2	-0.51185078	0.239	0.422	6.5205e-30	1.95863e-25	PD_down	Neur	both
44.7514818147149	-0.881696764660324	0.212740261573006	-4.14447532470365	3.40592626513587e-05	0.000358922392396	L5/L6-CC	Human	DOWN	human_down	chimp_up	COX7A2L_L5/L6-CC	DOWN_COX7A2L_L5/L6-CC	human_DOWN_COX7A2L_L5/L6-CC	chimp_UP_COX7A2L_L5/L6-CC	hg	pt	0.881696764660324	human_down_COX7A2L_L5/L6-CC	chimp_up_COX7A2L_L5/L6-CC	2.15703915147978	0.308332735857548	6.99581620965588	2.63719064236962e-12	7.17975152385129e-11	Chimp	UP	macaque_down	UP_COX7A2L_L5/L6-CC	macaque_DOWN_COX7A2L_L5/L6-CC	rm	-2.15703915147978	macaque_down_COX7A2L_L5/L6-CC	up_COX7A2L_L5/L6-CC	Exc	chimp_up_COX7A2L_Exc	chimp_up_cox7a2l_exc	1.51936795807005	COX7A2L	Neur	ENSG00000115944	C6_1	-0.689352756	0.143	0.239	8.91663e-16	2.67838e-11	PD_down	Neur	both
107.284507166176	-0.668154458860557	0.156372721133529	-4.27283258881202	1.93005364363383e-05	0.0002142524941252	L5/L6-CC	Human	DOWN	human_down	chimp_up	EML6_L5/L6-CC	DOWN_EML6_L5/L6-CC	human_DOWN_EML6_L5/L6-CC	chimp_UP_EML6_L5/L6-CC	hg	pt	0.668154458860557	human_down_EML6_L5/L6-CC	chimp_up_EML6_L5/L6-CC	0.677392639694719	0.172823423138917	3.91956499525082	8.87089365887397e-05	0.0006050356906793	Chimp	UP	macaque_down	UP_EML6_L5/L6-CC	macaque_DOWN_EML6_L5/L6-CC	rm	-0.677392639694719	macaque_down_EML6_L5/L6-CC	up_EML6_L5/L6-CC	Exc	chimp_up_EML6_Exc	chimp_up_eml6_exc	0.672773549277638	EML6	Neur	ENSG00000214595	C6_1	-0.267800011	0.276	0.265	8.78846e-09	0.000263988	PD_down	Neur	both
284.194768255307	-0.582550820844643	0.10151383415952	-5.73863479463517	9.54427829511652e-09	1.90433230438107e-07	L5/L6-CC	Human	DOWN	human_down	chimp_up	BCL11A_L5/L6-CC	DOWN_BCL11A_L5/L6-CC	human_DOWN_BCL11A_L5/L6-CC	chimp_UP_BCL11A_L5/L6-CC	hg	pt	0.582550820844643	human_down_BCL11A_L5/L6-CC	chimp_up_BCL11A_L5/L6-CC	0.798315446591083	0.113573016413516	7.02909433772932	2.07878399462146e-12	5.73920054402391e-11	Chimp	UP	macaque_down	UP_BCL11A_L5/L6-CC	macaque_DOWN_BCL11A_L5/L6-CC	rm	-0.798315446591083	macaque_down_BCL11A_L5/L6-CC	up_BCL11A_L5/L6-CC	Exc	chimp_up_BCL11A_Exc	chimp_up_bcl11a_exc	0.690433133717863	BCL11A	Neur	ENSG00000119866	C7_2	-0.395310297	0.144	0.258	1.02322e-09	3.07354e-05	PD_down	Neur	both
76.1115610502825	-0.792933117035002	0.170146012563149	-4.66030972509983	3.15733916711354e-06	4.18658201371591e-05	L5/L6-CC	Human	DOWN	human_down	chimp_up	AC079447.1_L5/L6-CC	DOWN_AC079447.1_L5/L6-CC	human_DOWN_AC079447.1_L5/L6-CC	chimp_UP_AC079447.1_L5/L6-CC	hg	pt	0.792933117035002	human_down_AC079447.1_L5/L6-CC	chimp_up_AC079447.1_L5/L6-CC	3.2384514316569	0.313059101788871	10.3445369042199	4.43053104965358e-25	4.17534950169757e-23	Chimp	UP	macaque_down	UP_AC079447.1_L5/L6-CC	macaque_DOWN_AC079447.1_L5/L6-CC	rm	-3.2384514316569	macaque_down_AC079447.1_L5/L6-CC	up_AC079447.1_L5/L6-CC	Exc	chimp_up_AC079447.1_Exc	chimp_up_ac079447.1_exc	2.01569227434595	AC079447.1	Neur	ENSG00000241962	C9	-0.369554268	0.061	0.183	7.2183e-17	2.16823e-12	PD_down	Neur	both
99.7282069959714	1.67959106042765	0.19948229943202	8.41974984853243	3.77289025149967e-17	1.97929818801416e-15	L5/L6-CC	Human	UP	human_up	chimp_down	EPB41L5_L5/L6-CC	UP_EPB41L5_L5/L6-CC	human_UP_EPB41L5_L5/L6-CC	chimp_DOWN_EPB41L5_L5/L6-CC	hg	pt	-1.67959106042765	human_up_EPB41L5_L5/L6-CC	chimp_down_EPB41L5_L5/L6-CC	-1.17954229699554	0.214769092923434	-5.49214172737628	3.97088521150706e-08	5.68570430357643e-07	Chimp	DOWN	macaque_up	DOWN_EPB41L5_L5/L6-CC	macaque_UP_EPB41L5_L5/L6-CC	rm	1.17954229699554	macaque_up_EPB41L5_L5/L6-CC	down_EPB41L5_L5/L6-CC	Exc	chimp_down_EPB41L5_Exc	chimp_down_epb41l5_exc	-1.4295666787116	EPB41L5	Neur	ENSG00000115109	C9	-0.352507546	0.076	0.227	3.63904e-21	1.0931e-16	PD_down	Neur	both
91.9178805606298	-0.619603764002092	0.177432510905653	-3.49205318033039	0.0004793228044947	0.0036294046887102	L5/L6-CC	Human	DOWN	human_down	chimp_up	TTC21B_L5/L6-CC	DOWN_TTC21B_L5/L6-CC	human_DOWN_TTC21B_L5/L6-CC	chimp_UP_TTC21B_L5/L6-CC	hg	pt	0.619603764002092	human_down_TTC21B_L5/L6-CC	chimp_up_TTC21B_L5/L6-CC	0.82271935898126	0.198704336941694	4.14041973941752	3.46670891736929e-05	0.0002677479440436	Chimp	UP	macaque_down	UP_TTC21B_L5/L6-CC	macaque_DOWN_TTC21B_L5/L6-CC	rm	-0.82271935898126	macaque_down_TTC21B_L5/L6-CC	up_TTC21B_L5/L6-CC	Exc	chimp_up_TTC21B_Exc	chimp_up_ttc21b_exc	0.721161561491676	TTC21B	Neur	ENSG00000123607	C9	-0.306451687	0.06	0.184	6.89913e-16	2.07236e-11	PD_down	Neur	both
145.025572140358	0.730921806552029	0.161040672993151	4.53874038754864	5.65912571777559e-06	7.06970898274043e-05	L5/L6-CC	Human	UP	human_up	chimp_down	SCN1A_L5/L6-CC	UP_SCN1A_L5/L6-CC	human_UP_SCN1A_L5/L6-CC	chimp_DOWN_SCN1A_L5/L6-CC	hg	pt	-0.730921806552029	human_up_SCN1A_L5/L6-CC	chimp_down_SCN1A_L5/L6-CC	-1.54881698406724	0.161049960968402	-9.61699695395218	6.77811365686249e-22	4.79655537551692e-20	Chimp	DOWN	macaque_up	DOWN_SCN1A_L5/L6-CC	macaque_UP_SCN1A_L5/L6-CC	rm	1.54881698406724	macaque_up_SCN1A_L5/L6-CC	down_SCN1A_L5/L6-CC	Exc	chimp_down_SCN1A_Exc	chimp_down_scn1a_exc	-1.13986939530964	SCN1A	Neur	ENSG00000144285	C7_2	-0.451602209	0.289	0.485	4.87886e-14	1.46551e-09	PD_down	Neur	both
145.025572140358	0.730921806552029	0.161040672993151	4.53874038754864	5.65912571777559e-06	7.06970898274043e-05	L5/L6-CC	Human	UP	human_up	chimp_down	SCN1A_L5/L6-CC	UP_SCN1A_L5/L6-CC	human_UP_SCN1A_L5/L6-CC	chimp_DOWN_SCN1A_L5/L6-CC	hg	pt	-0.730921806552029	human_up_SCN1A_L5/L6-CC	chimp_down_SCN1A_L5/L6-CC	-1.54881698406724	0.161049960968402	-9.61699695395218	6.77811365686249e-22	4.79655537551692e-20	Chimp	DOWN	macaque_up	DOWN_SCN1A_L5/L6-CC	macaque_UP_SCN1A_L5/L6-CC	rm	1.54881698406724	macaque_up_SCN1A_L5/L6-CC	down_SCN1A_L5/L6-CC	Exc	chimp_down_SCN1A_Exc	chimp_down_scn1a_exc	-1.13986939530964	SCN1A	Neur	ENSG00000144285	C6_1	-0.461434676	0.426	0.462	2.307e-15	6.92976e-11	PD_down	Neur	both
370.482282684817	-0.603631551092787	0.0939652223118395	-6.42398896359265	1.32748831846226e-10	3.36670230164225e-09	L5/L6-CC	Human	DOWN	human_down	chimp_up	RAPGEF4_L5/L6-CC	DOWN_RAPGEF4_L5/L6-CC	human_DOWN_RAPGEF4_L5/L6-CC	chimp_UP_RAPGEF4_L5/L6-CC	hg	pt	0.603631551092787	human_down_RAPGEF4_L5/L6-CC	chimp_up_RAPGEF4_L5/L6-CC	0.869509790582799	0.104655485844255	8.30830590072248	9.70780073284192e-17	4.35451510217774e-15	Chimp	UP	macaque_down	UP_RAPGEF4_L5/L6-CC	macaque_DOWN_RAPGEF4_L5/L6-CC	rm	-0.869509790582799	macaque_down_RAPGEF4_L5/L6-CC	up_RAPGEF4_L5/L6-CC	Exc	chimp_up_RAPGEF4_Exc	chimp_up_rapgef4_exc	0.736570670837793	RAPGEF4	Neur	ENSG00000091428	C7_2	-0.48673238	0.084	0.185	3.72625e-07	0.011192923	PD_down	Neur	both
370.482282684817	-0.603631551092787	0.0939652223118395	-6.42398896359265	1.32748831846226e-10	3.36670230164225e-09	L5/L6-CC	Human	DOWN	human_down	chimp_up	RAPGEF4_L5/L6-CC	DOWN_RAPGEF4_L5/L6-CC	human_DOWN_RAPGEF4_L5/L6-CC	chimp_UP_RAPGEF4_L5/L6-CC	hg	pt	0.603631551092787	human_down_RAPGEF4_L5/L6-CC	chimp_up_RAPGEF4_L5/L6-CC	0.869509790582799	0.104655485844255	8.30830590072248	9.70780073284192e-17	4.35451510217774e-15	Chimp	UP	macaque_down	UP_RAPGEF4_L5/L6-CC	macaque_DOWN_RAPGEF4_L5/L6-CC	rm	-0.869509790582799	macaque_down_RAPGEF4_L5/L6-CC	up_RAPGEF4_L5/L6-CC	Exc	chimp_up_RAPGEF4_Exc	chimp_up_rapgef4_exc	0.736570670837793	RAPGEF4	Neur	ENSG00000091428	C9	-0.292271829	0.192	0.422	4.57816e-31	1.37519e-26	PD_down	Neur	both
180.876245505635	-0.831300331373623	0.186025822840359	-4.46873621457929	7.86830902791486e-06	9.47799170458414e-05	L5/L6-CC	Human	DOWN	human_down	chimp_up	PDE1A_L5/L6-CC	DOWN_PDE1A_L5/L6-CC	human_DOWN_PDE1A_L5/L6-CC	chimp_UP_PDE1A_L5/L6-CC	hg	pt	0.831300331373623	human_down_PDE1A_L5/L6-CC	chimp_up_PDE1A_L5/L6-CC	0.665715248051332	0.192850900764298	3.45196856956851	0.0005565125484388	0.0030093128205513	Chimp	UP	macaque_down	UP_PDE1A_L5/L6-CC	macaque_DOWN_PDE1A_L5/L6-CC	rm	-0.665715248051332	macaque_down_PDE1A_L5/L6-CC	up_PDE1A_L5/L6-CC	Exc	chimp_up_PDE1A_Exc	chimp_up_pde1a_exc	0.748507789712477	PDE1A	Neur	ENSG00000115252	C9	-1.354165953	0.235	0.713	1.762e-107	5.2926e-103	PD_down	Neur	both
180.876245505635	-0.831300331373623	0.186025822840359	-4.46873621457929	7.86830902791486e-06	9.47799170458414e-05	L5/L6-CC	Human	DOWN	human_down	chimp_up	PDE1A_L5/L6-CC	DOWN_PDE1A_L5/L6-CC	human_DOWN_PDE1A_L5/L6-CC	chimp_UP_PDE1A_L5/L6-CC	hg	pt	0.831300331373623	human_down_PDE1A_L5/L6-CC	chimp_up_PDE1A_L5/L6-CC	0.665715248051332	0.192850900764298	3.45196856956851	0.0005565125484388	0.0030093128205513	Chimp	UP	macaque_down	UP_PDE1A_L5/L6-CC	macaque_DOWN_PDE1A_L5/L6-CC	rm	-0.665715248051332	macaque_down_PDE1A_L5/L6-CC	up_PDE1A_L5/L6-CC	Exc	chimp_up_PDE1A_Exc	chimp_up_pde1a_exc	0.748507789712477	PDE1A	Neur	ENSG00000115252	C6_2	0.804025012	0.398	0.193	4.54506e-09	0.000136525	PD_up	Neur	both
348.526075941773	0.590652101825833	0.0904079042879178	6.53319094694211	6.43829728590513e-11	1.71281084193748e-09	L5/L6-CC	Human	UP	human_up	chimp_down	GLS_L5/L6-CC	UP_GLS_L5/L6-CC	human_UP_GLS_L5/L6-CC	chimp_DOWN_GLS_L5/L6-CC	hg	pt	-0.590652101825833	human_up_GLS_L5/L6-CC	chimp_down_GLS_L5/L6-CC	-0.517657944670191	0.0975591135907923	-5.30609520338085	1.11998478257757e-07	1.49042374121422e-06	Chimp	DOWN	macaque_up	DOWN_GLS_L5/L6-CC	macaque_UP_GLS_L5/L6-CC	rm	0.517657944670191	macaque_up_GLS_L5/L6-CC	down_GLS_L5/L6-CC	Exc	chimp_down_GLS_Exc	chimp_down_gls_exc	-0.554155023248012	GLS	Neur	ENSG00000115419	C7_2	-0.561124432	0.306	0.528	2.92815e-28	8.79559e-24	PD_down	Neur	both
348.526075941773	0.590652101825833	0.0904079042879178	6.53319094694211	6.43829728590513e-11	1.71281084193748e-09	L5/L6-CC	Human	UP	human_up	chimp_down	GLS_L5/L6-CC	UP_GLS_L5/L6-CC	human_UP_GLS_L5/L6-CC	chimp_DOWN_GLS_L5/L6-CC	hg	pt	-0.590652101825833	human_up_GLS_L5/L6-CC	chimp_down_GLS_L5/L6-CC	-0.517657944670191	0.0975591135907923	-5.30609520338085	1.11998478257757e-07	1.49042374121422e-06	Chimp	DOWN	macaque_up	DOWN_GLS_L5/L6-CC	macaque_UP_GLS_L5/L6-CC	rm	0.517657944670191	macaque_up_GLS_L5/L6-CC	down_GLS_L5/L6-CC	Exc	chimp_down_GLS_Exc	chimp_down_gls_exc	-0.554155023248012	GLS	Neur	ENSG00000115419	C7_3	-0.277681602	0.278	0.378	1.89229e-09	5.68405e-05	PD_down	Neur	both
348.526075941773	0.590652101825833	0.0904079042879178	6.53319094694211	6.43829728590513e-11	1.71281084193748e-09	L5/L6-CC	Human	UP	human_up	chimp_down	GLS_L5/L6-CC	UP_GLS_L5/L6-CC	human_UP_GLS_L5/L6-CC	chimp_DOWN_GLS_L5/L6-CC	hg	pt	-0.590652101825833	human_up_GLS_L5/L6-CC	chimp_down_GLS_L5/L6-CC	-0.517657944670191	0.0975591135907923	-5.30609520338085	1.11998478257757e-07	1.49042374121422e-06	Chimp	DOWN	macaque_up	DOWN_GLS_L5/L6-CC	macaque_UP_GLS_L5/L6-CC	rm	0.517657944670191	macaque_up_GLS_L5/L6-CC	down_GLS_L5/L6-CC	Exc	chimp_down_GLS_Exc	chimp_down_gls_exc	-0.554155023248012	GLS	Neur	ENSG00000115419	C6_1	-0.629514972	0.409	0.503	1.60784e-30	4.82963e-26	PD_down	Neur	both
360.312984545382	1.02074464901692	0.0971945089719156	10.5020814428093	8.44961138772e-26	8.03906529769519e-24	L5/L6-CC	Human	UP	human_up	chimp_down	ADAM23_L5/L6-CC	UP_ADAM23_L5/L6-CC	human_UP_ADAM23_L5/L6-CC	chimp_DOWN_ADAM23_L5/L6-CC	hg	pt	-1.02074464901692	human_up_ADAM23_L5/L6-CC	chimp_down_ADAM23_L5/L6-CC	-0.896748083399883	0.103624310662048	-8.65383883058546	4.97955158617595e-18	2.5686623734795e-16	Chimp	DOWN	macaque_up	DOWN_ADAM23_L5/L6-CC	macaque_UP_ADAM23_L5/L6-CC	rm	0.896748083399883	macaque_up_ADAM23_L5/L6-CC	down_ADAM23_L5/L6-CC	Exc	chimp_down_ADAM23_Exc	chimp_down_adam23_exc	-0.9587463662084	ADAM23	Neur	ENSG00000114948	C7_2	-0.36123235	0.22	0.361	3.8791e-15	1.1652e-10	PD_down	Neur	both
360.312984545382	1.02074464901692	0.0971945089719156	10.5020814428093	8.44961138772e-26	8.03906529769519e-24	L5/L6-CC	Human	UP	human_up	chimp_down	ADAM23_L5/L6-CC	UP_ADAM23_L5/L6-CC	human_UP_ADAM23_L5/L6-CC	chimp_DOWN_ADAM23_L5/L6-CC	hg	pt	-1.02074464901692	human_up_ADAM23_L5/L6-CC	chimp_down_ADAM23_L5/L6-CC	-0.896748083399883	0.103624310662048	-8.65383883058546	4.97955158617595e-18	2.5686623734795e-16	Chimp	DOWN	macaque_up	DOWN_ADAM23_L5/L6-CC	macaque_UP_ADAM23_L5/L6-CC	rm	0.896748083399883	macaque_up_ADAM23_L5/L6-CC	down_ADAM23_L5/L6-CC	Exc	chimp_down_ADAM23_Exc	chimp_down_adam23_exc	-0.9587463662084	ADAM23	Neur	ENSG00000114948	C6_1	-0.293855975	0.398	0.396	1.99958e-11	6.00634e-07	PD_down	Neur	both
255.153455256475	-1.65191189083871	0.117839721913516	-14.0182942051669	1.20475684555371e-44	2.89830075416064e-42	L5/L6-CC	Human	DOWN	human_down	chimp_up	AC007563.2_L5/L6-CC	DOWN_AC007563.2_L5/L6-CC	human_DOWN_AC007563.2_L5/L6-CC	chimp_UP_AC007563.2_L5/L6-CC	hg	pt	1.65191189083871	human_down_AC007563.2_L5/L6-CC	chimp_up_AC007563.2_L5/L6-CC	2.08398099299032	0.139361081000628	14.953823391919	1.47057908337195e-50	9.00821599758032e-48	Chimp	UP	macaque_down	UP_AC007563.2_L5/L6-CC	macaque_DOWN_AC007563.2_L5/L6-CC	rm	-2.08398099299032	macaque_down_AC007563.2_L5/L6-CC	up_AC007563.2_L5/L6-CC	Exc	chimp_up_AC007563.2_Exc	chimp_up_ac007563.2_exc	1.86794644191452	AC007563.2	Neur	ENSG00000236886	C9	-0.75006811	0.043	0.181	4.7894e-23	1.43864e-18	PD_down	Neur	both
49.0486811604304	0.686082459900275	0.225122604196408	3.04759471999401	0.0023068081228887	0.0138549320065545	L5/L6-CC	Human	UP	human_up	chimp_down	SLC4A3_L5/L6-CC	UP_SLC4A3_L5/L6-CC	human_UP_SLC4A3_L5/L6-CC	chimp_DOWN_SLC4A3_L5/L6-CC	hg	pt	-0.686082459900275	human_up_SLC4A3_L5/L6-CC	chimp_down_SLC4A3_L5/L6-CC	-1.08565868399932	0.23434917114266	-4.63265425137105	3.61007168510057e-06	3.49973418255892e-05	Chimp	DOWN	macaque_up	DOWN_SLC4A3_L5/L6-CC	macaque_UP_SLC4A3_L5/L6-CC	rm	1.08565868399932	macaque_up_SLC4A3_L5/L6-CC	down_SLC4A3_L5/L6-CC	Exc	chimp_down_SLC4A3_Exc	chimp_down_slc4a3_exc	-0.885870571949799	SLC4A3	Neur	ENSG00000114923	C7_2	0.302190545	0.176	0.188	7.15314e-08	0.002148659	PD_up	Neur	both
24.4007844379092	-2.01182430966408	0.352081560775849	-5.71408597834777	1.10295226910406e-08	2.18001363987235e-07	L5/L6-CC	Human	DOWN	human_down	chimp_up	SGPP2_L5/L6-CC	DOWN_SGPP2_L5/L6-CC	human_DOWN_SGPP2_L5/L6-CC	chimp_UP_SGPP2_L5/L6-CC	hg	pt	2.01182430966408	human_down_SGPP2_L5/L6-CC	chimp_up_SGPP2_L5/L6-CC	1.23170132904429	0.354392571016307	3.47552807191214	0.000509848628754	0.0027908257498807	Chimp	UP	macaque_down	UP_SGPP2_L5/L6-CC	macaque_DOWN_SGPP2_L5/L6-CC	rm	-1.23170132904429	macaque_down_SGPP2_L5/L6-CC	up_SGPP2_L5/L6-CC	Exc	chimp_up_SGPP2_Exc	chimp_up_sgpp2_exc	1.62176281935419	SGPP2	Neur	ENSG00000163082	C9	-0.454121532	0.028	0.132	2.11563e-18	6.35493e-14	PD_down	Neur	both
108.494520421305	-2.22969255348181	0.208488091350647	-10.694579911194	1.07907518740561e-26	1.09467627445244e-24	L5/L6-CC	Human	DOWN	human_down	chimp_up	SNED1_L5/L6-CC	DOWN_SNED1_L5/L6-CC	human_DOWN_SNED1_L5/L6-CC	chimp_UP_SNED1_L5/L6-CC	hg	pt	2.22969255348181	human_down_SNED1_L5/L6-CC	chimp_up_SNED1_L5/L6-CC	4.85104466735559	0.393264741633482	12.3353155108848	5.84594817557498e-35	1.09135501083448e-32	Chimp	UP	macaque_down	UP_SNED1_L5/L6-CC	macaque_DOWN_SNED1_L5/L6-CC	rm	-4.85104466735559	macaque_down_SNED1_L5/L6-CC	up_SNED1_L5/L6-CC	Exc	chimp_up_SNED1_Exc	chimp_up_sned1_exc	3.5403686104187	SNED1	Neur	ENSG00000162804	C9	-0.396268507	0.033	0.122	7.69332e-15	2.31092e-10	PD_down	Neur	both
43.3842636823003	-1.76856013733122	0.271371382356491	-6.5171210094951	7.16696077716272e-11	1.89468790404113e-09	L5/L6-CC	Human	DOWN	human_down	chimp_up	LINC01266_L5/L6-CC	DOWN_LINC01266_L5/L6-CC	human_DOWN_LINC01266_L5/L6-CC	chimp_UP_LINC01266_L5/L6-CC	hg	pt	1.76856013733122	human_down_LINC01266_L5/L6-CC	chimp_up_LINC01266_L5/L6-CC	3.03798097390892	0.386580692272093	7.85859468576527	3.88467016380605e-15	1.47002518438081e-13	Chimp	UP	macaque_down	UP_LINC01266_L5/L6-CC	macaque_DOWN_LINC01266_L5/L6-CC	rm	-3.03798097390892	macaque_down_LINC01266_L5/L6-CC	up_LINC01266_L5/L6-CC	Exc	chimp_up_LINC01266_Exc	chimp_up_linc01266_exc	2.40327055562007	LINC01266	Neur	ENSG00000224957	C9	-1.303809698	0.057	0.29	1.32981e-17	3.99448e-13	PD_down	Neur	both
98.059819999195	-0.774043938910949	0.161123155722479	-4.80405150606764	1.55486803544313e-06	2.18746681009711e-05	L5/L6-CC	Human	DOWN	human_down	chimp_up	LMCD1-AS1_L5/L6-CC	DOWN_LMCD1-AS1_L5/L6-CC	human_DOWN_LMCD1-AS1_L5/L6-CC	chimp_UP_LMCD1-AS1_L5/L6-CC	hg	pt	0.774043938910949	human_down_LMCD1-AS1_L5/L6-CC	chimp_up_LMCD1-AS1_L5/L6-CC	2.32302608561504	0.230304991071316	10.0867379157045	6.32361037586525e-24	5.31997470333522e-22	Chimp	UP	macaque_down	UP_LMCD1-AS1_L5/L6-CC	macaque_DOWN_LMCD1-AS1_L5/L6-CC	rm	-2.32302608561504	macaque_down_LMCD1-AS1_L5/L6-CC	up_LMCD1-AS1_L5/L6-CC	Exc	chimp_up_LMCD1-AS1_Exc	chimp_up_lmcd1-as1_exc	1.548535012263	LMCD1-AS1	Neur	ENSG00000227110	C9	0.71104853	0.144	0.094	5.55283e-07	0.016679603	PD_up	Neur	both
268.192412164864	-0.607393677555621	0.105186071690406	-5.77446868957481	7.71962823231552e-09	1.55873548479848e-07	L5/L6-CC	Human	DOWN	human_down	chimp_up	ANKRD28_L5/L6-CC	DOWN_ANKRD28_L5/L6-CC	human_DOWN_ANKRD28_L5/L6-CC	chimp_UP_ANKRD28_L5/L6-CC	hg	pt	0.607393677555621	human_down_ANKRD28_L5/L6-CC	chimp_up_ANKRD28_L5/L6-CC	0.931903658402597	0.119168033380318	7.82008087209497	5.27894114277143e-15	1.94873454389088e-13	Chimp	UP	macaque_down	UP_ANKRD28_L5/L6-CC	macaque_DOWN_ANKRD28_L5/L6-CC	rm	-0.931903658402597	macaque_down_ANKRD28_L5/L6-CC	up_ANKRD28_L5/L6-CC	Exc	chimp_up_ANKRD28_Exc	chimp_up_ankrd28_exc	0.769648667979109	ANKRD28	Neur	ENSG00000206560	C9	-0.406273143	0.135	0.334	2.32161e-22	6.97365e-18	PD_down	Neur	both
41.1227644754079	-1.19460810059548	0.260829962478167	-4.58002634837426	4.64917356605526e-06	5.97268269012489e-05	L5/L6-CC	Human	DOWN	human_down	chimp_up	BBX_L5/L6-CC	DOWN_BBX_L5/L6-CC	human_DOWN_BBX_L5/L6-CC	chimp_UP_BBX_L5/L6-CC	hg	pt	1.19460810059548	human_down_BBX_L5/L6-CC	chimp_up_BBX_L5/L6-CC	0.715969206515093	0.272724596306028	2.62524618685912	0.0086586336974134	0.0293949667018874	Chimp	UP	macaque_down	UP_BBX_L5/L6-CC	macaque_DOWN_BBX_L5/L6-CC	rm	-0.715969206515093	macaque_down_BBX_L5/L6-CC	up_BBX_L5/L6-CC	Exc	chimp_up_BBX_Exc	chimp_up_bbx_exc	0.955288653555285	BBX	Neur	ENSG00000114439	C7_2	0.64345747	0.149	0.097	9.39763e-14	2.82286e-09	PD_up	Neur	both
41.1227644754079	-1.19460810059548	0.260829962478167	-4.58002634837426	4.64917356605526e-06	5.97268269012489e-05	L5/L6-CC	Human	DOWN	human_down	chimp_up	BBX_L5/L6-CC	DOWN_BBX_L5/L6-CC	human_DOWN_BBX_L5/L6-CC	chimp_UP_BBX_L5/L6-CC	hg	pt	1.19460810059548	human_down_BBX_L5/L6-CC	chimp_up_BBX_L5/L6-CC	0.715969206515093	0.272724596306028	2.62524618685912	0.0086586336974134	0.0293949667018874	Chimp	UP	macaque_down	UP_BBX_L5/L6-CC	macaque_DOWN_BBX_L5/L6-CC	rm	-0.715969206515093	macaque_down_BBX_L5/L6-CC	up_BBX_L5/L6-CC	Exc	chimp_up_BBX_Exc	chimp_up_bbx_exc	0.955288653555285	BBX	Neur	ENSG00000114439	C6_0	0.332708699	0.241	0.157	5.34016e-12	1.60408e-07	PD_up	Neur	both
2450.03414702893	-0.648315183159043	0.0440980797233592	-14.7016647261315	6.28942900833431e-49	1.96137008333981e-46	L5/L6-CC	Human	DOWN	human_down	chimp_up	KALRN_L5/L6-CC	DOWN_KALRN_L5/L6-CC	human_DOWN_KALRN_L5/L6-CC	chimp_UP_KALRN_L5/L6-CC	hg	pt	0.648315183159043	human_down_KALRN_L5/L6-CC	chimp_up_KALRN_L5/L6-CC	0.605984987027333	0.0465153496404298	13.0276347853275	8.52082065327078e-39	2.01235092102908e-36	Chimp	UP	macaque_down	UP_KALRN_L5/L6-CC	macaque_DOWN_KALRN_L5/L6-CC	rm	-0.605984987027333	macaque_down_KALRN_L5/L6-CC	up_KALRN_L5/L6-CC	Exc	chimp_up_KALRN_Exc	chimp_up_kalrn_exc	0.627150085093188	KALRN	Neur	ENSG00000160145	C9	0.916059637	0.101	0.053	1.38369e-07	0.004156316	PD_up	Neur	both
2450.03414702893	-0.648315183159043	0.0440980797233592	-14.7016647261315	6.28942900833431e-49	1.96137008333981e-46	L5/L6-CC	Human	DOWN	human_down	chimp_up	KALRN_L5/L6-CC	DOWN_KALRN_L5/L6-CC	human_DOWN_KALRN_L5/L6-CC	chimp_UP_KALRN_L5/L6-CC	hg	pt	0.648315183159043	human_down_KALRN_L5/L6-CC	chimp_up_KALRN_L5/L6-CC	0.605984987027333	0.0465153496404298	13.0276347853275	8.52082065327078e-39	2.01235092102908e-36	Chimp	UP	macaque_down	UP_KALRN_L5/L6-CC	macaque_DOWN_KALRN_L5/L6-CC	rm	-0.605984987027333	macaque_down_KALRN_L5/L6-CC	up_KALRN_L5/L6-CC	Exc	chimp_up_KALRN_Exc	chimp_up_kalrn_exc	0.627150085093188	KALRN	Neur	ENSG00000160145	C6_1	0.282787785	0.3	0.201	5.45301e-14	1.63798e-09	PD_up	Neur	both
536.608544000377	-0.854081357980234	0.122076363059725	-6.99628770528146	2.62833536798658e-12	8.13624404354669e-11	L5/L6-CC	Human	DOWN	human_down	chimp_up	CLSTN2_L5/L6-CC	DOWN_CLSTN2_L5/L6-CC	human_DOWN_CLSTN2_L5/L6-CC	chimp_UP_CLSTN2_L5/L6-CC	hg	pt	0.854081357980234	human_down_CLSTN2_L5/L6-CC	chimp_up_CLSTN2_L5/L6-CC	1.15817734435175	0.128703326448117	8.99881437655487	2.28168320385542e-19	1.33111768339208e-17	Chimp	UP	macaque_down	UP_CLSTN2_L5/L6-CC	macaque_DOWN_CLSTN2_L5/L6-CC	rm	-1.15817734435175	macaque_down_CLSTN2_L5/L6-CC	up_CLSTN2_L5/L6-CC	Exc	chimp_up_CLSTN2_Exc	chimp_up_clstn2_exc	1.00612935116599	CLSTN2	Neur	ENSG00000158258	C7_2	-0.494484177	0.2	0.369	7.74721e-13	2.32711e-08	PD_down	Neur	both
536.608544000377	-0.854081357980234	0.122076363059725	-6.99628770528146	2.62833536798658e-12	8.13624404354669e-11	L5/L6-CC	Human	DOWN	human_down	chimp_up	CLSTN2_L5/L6-CC	DOWN_CLSTN2_L5/L6-CC	human_DOWN_CLSTN2_L5/L6-CC	chimp_UP_CLSTN2_L5/L6-CC	hg	pt	0.854081357980234	human_down_CLSTN2_L5/L6-CC	chimp_up_CLSTN2_L5/L6-CC	1.15817734435175	0.128703326448117	8.99881437655487	2.28168320385542e-19	1.33111768339208e-17	Chimp	UP	macaque_down	UP_CLSTN2_L5/L6-CC	macaque_DOWN_CLSTN2_L5/L6-CC	rm	-1.15817734435175	macaque_down_CLSTN2_L5/L6-CC	up_CLSTN2_L5/L6-CC	Exc	chimp_up_CLSTN2_Exc	chimp_up_clstn2_exc	1.00612935116599	CLSTN2	Neur	ENSG00000158258	C7_3	-0.635303699	0.198	0.368	3.19599e-19	9.60012e-15	PD_down	Neur	both
2342.8709264998	-0.958107857065501	0.0733329129531416	-13.0651820373986	5.20599454274098e-39	9.85044360671439e-37	L5/L6-CC	Human	DOWN	human_down	chimp_up	IQCJ-SCHIP1_L5/L6-CC	DOWN_IQCJ-SCHIP1_L5/L6-CC	human_DOWN_IQCJ-SCHIP1_L5/L6-CC	chimp_UP_IQCJ-SCHIP1_L5/L6-CC	hg	pt	0.958107857065501	human_down_IQCJ-SCHIP1_L5/L6-CC	chimp_up_IQCJ-SCHIP1_L5/L6-CC	0.826552770990665	0.0748172613400595	11.0476213134001	2.25100282502059e-28	2.84671983071313e-26	Chimp	UP	macaque_down	UP_IQCJ-SCHIP1_L5/L6-CC	macaque_DOWN_IQCJ-SCHIP1_L5/L6-CC	rm	-0.826552770990665	macaque_down_IQCJ-SCHIP1_L5/L6-CC	up_IQCJ-SCHIP1_L5/L6-CC	Exc	chimp_up_IQCJ-SCHIP1_Exc	chimp_up_iqcj-schip1_exc	0.892330314028083	IQCJ-SCHIP1	Neur	ENSG00000283154	C9	1.779899919	0.212	0.116	2.15849e-23	6.48369e-19	PD_up	Neur	both
2342.8709264998	-0.958107857065501	0.0733329129531416	-13.0651820373986	5.20599454274098e-39	9.85044360671439e-37	L5/L6-CC	Human	DOWN	human_down	chimp_up	IQCJ-SCHIP1_L5/L6-CC	DOWN_IQCJ-SCHIP1_L5/L6-CC	human_DOWN_IQCJ-SCHIP1_L5/L6-CC	chimp_UP_IQCJ-SCHIP1_L5/L6-CC	hg	pt	0.958107857065501	human_down_IQCJ-SCHIP1_L5/L6-CC	chimp_up_IQCJ-SCHIP1_L5/L6-CC	0.826552770990665	0.0748172613400595	11.0476213134001	2.25100282502059e-28	2.84671983071313e-26	Chimp	UP	macaque_down	UP_IQCJ-SCHIP1_L5/L6-CC	macaque_DOWN_IQCJ-SCHIP1_L5/L6-CC	rm	-0.826552770990665	macaque_down_IQCJ-SCHIP1_L5/L6-CC	up_IQCJ-SCHIP1_L5/L6-CC	Exc	chimp_up_IQCJ-SCHIP1_Exc	chimp_up_iqcj-schip1_exc	0.892330314028083	IQCJ-SCHIP1	Neur	ENSG00000283154	C6_0	-0.456212461	0.399	0.418	7.43221e-07	0.022324872	PD_down	Neur	both
133.120219146876	-0.603371132874965	0.198460405066692	-3.0402595050242	0.0023637438502789	0.0141254245701554	L5/L6-CC	Human	DOWN	human_down	chimp_up	DGKG_L5/L6-CC	DOWN_DGKG_L5/L6-CC	human_DOWN_DGKG_L5/L6-CC	chimp_UP_DGKG_L5/L6-CC	hg	pt	0.603371132874965	human_down_DGKG_L5/L6-CC	chimp_up_DGKG_L5/L6-CC	1.12182884742149	0.217026300787694	5.16909168773474	2.35234476675237e-07	2.93698484827261e-06	Chimp	UP	macaque_down	UP_DGKG_L5/L6-CC	macaque_DOWN_DGKG_L5/L6-CC	rm	-1.12182884742149	macaque_down_DGKG_L5/L6-CC	up_DGKG_L5/L6-CC	Exc	chimp_up_DGKG_Exc	chimp_up_dgkg_exc	0.862599990148227	DGKG	Neur	ENSG00000058866	C9	-0.660497698	0.135	0.414	5.92974e-44	1.78118e-39	PD_down	Neur	both
8697.9059493283	-0.573220656192402	0.0605944383696266	-9.45995493341732	3.0807595563621e-21	2.19830470038719e-19	L5/L6-CC	Human	DOWN	human_down	chimp_up	KCNIP4_L5/L6-CC	DOWN_KCNIP4_L5/L6-CC	human_DOWN_KCNIP4_L5/L6-CC	chimp_UP_KCNIP4_L5/L6-CC	hg	pt	0.573220656192402	human_down_KCNIP4_L5/L6-CC	chimp_up_KCNIP4_L5/L6-CC	1.09584396876812	0.0615562607786213	17.8023153925671	6.78065849234385e-71	6.32926036985353e-68	Chimp	UP	macaque_down	UP_KCNIP4_L5/L6-CC	macaque_DOWN_KCNIP4_L5/L6-CC	rm	-1.09584396876812	macaque_down_KCNIP4_L5/L6-CC	up_KCNIP4_L5/L6-CC	Exc	chimp_up_KCNIP4_Exc	chimp_up_kcnip4_exc	0.834532312480263	KCNIP4	Neur	ENSG00000185774	C9	-1.356742724	0.552	0.892	1.4704e-102	4.41682e-98	PD_down	Neur	both
8697.9059493283	-0.573220656192402	0.0605944383696266	-9.45995493341732	3.0807595563621e-21	2.19830470038719e-19	L5/L6-CC	Human	DOWN	human_down	chimp_up	KCNIP4_L5/L6-CC	DOWN_KCNIP4_L5/L6-CC	human_DOWN_KCNIP4_L5/L6-CC	chimp_UP_KCNIP4_L5/L6-CC	hg	pt	0.573220656192402	human_down_KCNIP4_L5/L6-CC	chimp_up_KCNIP4_L5/L6-CC	1.09584396876812	0.0615562607786213	17.8023153925671	6.78065849234385e-71	6.32926036985353e-68	Chimp	UP	macaque_down	UP_KCNIP4_L5/L6-CC	macaque_DOWN_KCNIP4_L5/L6-CC	rm	-1.09584396876812	macaque_down_KCNIP4_L5/L6-CC	up_KCNIP4_L5/L6-CC	Exc	chimp_up_KCNIP4_Exc	chimp_up_kcnip4_exc	0.834532312480263	KCNIP4	Neur	ENSG00000185774	C6_0	-0.296990623	0.599	0.595	3.98618e-10	1.19737e-05	PD_down	Neur	both
8697.9059493283	-0.573220656192402	0.0605944383696266	-9.45995493341732	3.0807595563621e-21	2.19830470038719e-19	L5/L6-CC	Human	DOWN	human_down	chimp_up	KCNIP4_L5/L6-CC	DOWN_KCNIP4_L5/L6-CC	human_DOWN_KCNIP4_L5/L6-CC	chimp_UP_KCNIP4_L5/L6-CC	hg	pt	0.573220656192402	human_down_KCNIP4_L5/L6-CC	chimp_up_KCNIP4_L5/L6-CC	1.09584396876812	0.0615562607786213	17.8023153925671	6.78065849234385e-71	6.32926036985353e-68	Chimp	UP	macaque_down	UP_KCNIP4_L5/L6-CC	macaque_DOWN_KCNIP4_L5/L6-CC	rm	-1.09584396876812	macaque_down_KCNIP4_L5/L6-CC	up_KCNIP4_L5/L6-CC	Exc	chimp_up_KCNIP4_Exc	chimp_up_kcnip4_exc	0.834532312480263	KCNIP4	Neur	ENSG00000185774	C6_1	0.293270682	0.809	0.717	4.21286e-22	1.26546e-17	PD_up	Neur	both
8697.9059493283	-0.573220656192402	0.0605944383696266	-9.45995493341732	3.0807595563621e-21	2.19830470038719e-19	L5/L6-CC	Human	DOWN	human_down	chimp_up	KCNIP4_L5/L6-CC	DOWN_KCNIP4_L5/L6-CC	human_DOWN_KCNIP4_L5/L6-CC	chimp_UP_KCNIP4_L5/L6-CC	hg	pt	0.573220656192402	human_down_KCNIP4_L5/L6-CC	chimp_up_KCNIP4_L5/L6-CC	1.09584396876812	0.0615562607786213	17.8023153925671	6.78065849234385e-71	6.32926036985353e-68	Chimp	UP	macaque_down	UP_KCNIP4_L5/L6-CC	macaque_DOWN_KCNIP4_L5/L6-CC	rm	-1.09584396876812	macaque_down_KCNIP4_L5/L6-CC	up_KCNIP4_L5/L6-CC	Exc	chimp_up_KCNIP4_Exc	chimp_up_kcnip4_exc	0.834532312480263	KCNIP4	Neur	ENSG00000185774	C6_2	0.593381091	0.879	0.735	3.11002e-13	9.34187e-09	PD_up	Neur	both
619.615182994226	-1.04464142302496	0.0846175631973708	-12.3454444154617	5.154880413153e-35	8.4279792385919e-33	L5/L6-CC	Human	DOWN	human_down	chimp_up	LIMCH1_L5/L6-CC	DOWN_LIMCH1_L5/L6-CC	human_DOWN_LIMCH1_L5/L6-CC	chimp_UP_LIMCH1_L5/L6-CC	hg	pt	1.04464142302496	human_down_LIMCH1_L5/L6-CC	chimp_up_LIMCH1_L5/L6-CC	1.20267254829534	0.0919492088114365	13.0797487421747	4.29858709080041e-39	1.02757200187646e-36	Chimp	UP	macaque_down	UP_LIMCH1_L5/L6-CC	macaque_DOWN_LIMCH1_L5/L6-CC	rm	-1.20267254829534	macaque_down_LIMCH1_L5/L6-CC	up_LIMCH1_L5/L6-CC	Exc	chimp_up_LIMCH1_Exc	chimp_up_limch1_exc	1.12365698566015	LIMCH1	Neur	ENSG00000064042	C7_1	0.381953964	0.25	0.161	2.04793e-07	0.006151577	PD_up	Neur	both
619.615182994226	-1.04464142302496	0.0846175631973708	-12.3454444154617	5.154880413153e-35	8.4279792385919e-33	L5/L6-CC	Human	DOWN	human_down	chimp_up	LIMCH1_L5/L6-CC	DOWN_LIMCH1_L5/L6-CC	human_DOWN_LIMCH1_L5/L6-CC	chimp_UP_LIMCH1_L5/L6-CC	hg	pt	1.04464142302496	human_down_LIMCH1_L5/L6-CC	chimp_up_LIMCH1_L5/L6-CC	1.20267254829534	0.0919492088114365	13.0797487421747	4.29858709080041e-39	1.02757200187646e-36	Chimp	UP	macaque_down	UP_LIMCH1_L5/L6-CC	macaque_DOWN_LIMCH1_L5/L6-CC	rm	-1.20267254829534	macaque_down_LIMCH1_L5/L6-CC	up_LIMCH1_L5/L6-CC	Exc	chimp_up_LIMCH1_Exc	chimp_up_limch1_exc	1.12365698566015	LIMCH1	Neur	ENSG00000064042	C7_2	0.866622542	0.186	0.121	2.81064e-14	8.4426e-10	PD_up	Neur	both
619.615182994226	-1.04464142302496	0.0846175631973708	-12.3454444154617	5.154880413153e-35	8.4279792385919e-33	L5/L6-CC	Human	DOWN	human_down	chimp_up	LIMCH1_L5/L6-CC	DOWN_LIMCH1_L5/L6-CC	human_DOWN_LIMCH1_L5/L6-CC	chimp_UP_LIMCH1_L5/L6-CC	hg	pt	1.04464142302496	human_down_LIMCH1_L5/L6-CC	chimp_up_LIMCH1_L5/L6-CC	1.20267254829534	0.0919492088114365	13.0797487421747	4.29858709080041e-39	1.02757200187646e-36	Chimp	UP	macaque_down	UP_LIMCH1_L5/L6-CC	macaque_DOWN_LIMCH1_L5/L6-CC	rm	-1.20267254829534	macaque_down_LIMCH1_L5/L6-CC	up_LIMCH1_L5/L6-CC	Exc	chimp_up_LIMCH1_Exc	chimp_up_limch1_exc	1.12365698566015	LIMCH1	Neur	ENSG00000064042	C9	0.374619657	0.323	0.395	1.14712e-16	3.44571e-12	PD_up	Neur	both
154.515490298925	-1.84727965999758	0.18427741532017	-10.0244495875311	1.19020895258878e-23	9.63611478922837e-22	L5/L6-CC	Human	DOWN	human_down	chimp_up	KCTD8_L5/L6-CC	DOWN_KCTD8_L5/L6-CC	human_DOWN_KCTD8_L5/L6-CC	chimp_UP_KCTD8_L5/L6-CC	hg	pt	1.84727965999758	human_down_KCTD8_L5/L6-CC	chimp_up_KCTD8_L5/L6-CC	1.68057405756801	0.195927060270182	8.57754949852515	9.69156784537655e-18	4.90889180633259e-16	Chimp	UP	macaque_down	UP_KCTD8_L5/L6-CC	macaque_DOWN_KCTD8_L5/L6-CC	rm	-1.68057405756801	macaque_down_KCTD8_L5/L6-CC	up_KCTD8_L5/L6-CC	Exc	chimp_up_KCTD8_Exc	chimp_up_kctd8_exc	1.7639268587828	KCTD8	Neur	ENSG00000183783	C9	-0.661664746	0.229	0.525	3.05336e-47	9.17169e-43	PD_down	Neur	both
154.515490298925	-1.84727965999758	0.18427741532017	-10.0244495875311	1.19020895258878e-23	9.63611478922837e-22	L5/L6-CC	Human	DOWN	human_down	chimp_up	KCTD8_L5/L6-CC	DOWN_KCTD8_L5/L6-CC	human_DOWN_KCTD8_L5/L6-CC	chimp_UP_KCTD8_L5/L6-CC	hg	pt	1.84727965999758	human_down_KCTD8_L5/L6-CC	chimp_up_KCTD8_L5/L6-CC	1.68057405756801	0.195927060270182	8.57754949852515	9.69156784537655e-18	4.90889180633259e-16	Chimp	UP	macaque_down	UP_KCTD8_L5/L6-CC	macaque_DOWN_KCTD8_L5/L6-CC	rm	-1.68057405756801	macaque_down_KCTD8_L5/L6-CC	up_KCTD8_L5/L6-CC	Exc	chimp_up_KCTD8_Exc	chimp_up_kctd8_exc	1.7639268587828	KCTD8	Neur	ENSG00000183783	C6_2	0.777868205	0.23	0.078	4.38278e-10	1.3165e-05	PD_up	Neur	both
38.1983565960601	-3.84258602078316	0.385358173313565	-9.97146625369864	2.03206468841852e-23	1.61414949778151e-21	L5/L6-CC	Human	DOWN	human_down	chimp_up	ADAMTS16_L5/L6-CC	DOWN_ADAMTS16_L5/L6-CC	human_DOWN_ADAMTS16_L5/L6-CC	chimp_UP_ADAMTS16_L5/L6-CC	hg	pt	3.84258602078316	human_down_ADAMTS16_L5/L6-CC	chimp_up_ADAMTS16_L5/L6-CC	3.6411239533988	0.443762312376232	8.20512209317984	2.30356667620135e-16	1.00120873585142e-14	Chimp	UP	macaque_down	UP_ADAMTS16_L5/L6-CC	macaque_DOWN_ADAMTS16_L5/L6-CC	rm	-3.6411239533988	macaque_down_ADAMTS16_L5/L6-CC	up_ADAMTS16_L5/L6-CC	Exc	chimp_up_ADAMTS16_Exc	chimp_up_adamts16_exc	3.74185498709098	ADAMTS16	Neur	ENSG00000145536	C9	-1.037024285	0.03	0.224	2.04001e-33	6.12777e-29	PD_down	Neur	both
85.7465219414381	-0.71022180338958	0.247539040564325	-2.86913046835141	0.0041160197818026	0.0224825731837678	L5/L6-CC	Human	DOWN	human_down	chimp_up	EDIL3_L5/L6-CC	DOWN_EDIL3_L5/L6-CC	human_DOWN_EDIL3_L5/L6-CC	chimp_UP_EDIL3_L5/L6-CC	hg	pt	0.71022180338958	human_down_EDIL3_L5/L6-CC	chimp_up_EDIL3_L5/L6-CC	0.782981357583071	0.262221221781919	2.98595724732856	0.0028269216194832	0.0118581890830538	Chimp	UP	macaque_down	UP_EDIL3_L5/L6-CC	macaque_DOWN_EDIL3_L5/L6-CC	rm	-0.782981357583071	macaque_down_EDIL3_L5/L6-CC	up_EDIL3_L5/L6-CC	Exc	chimp_up_EDIL3_Exc	chimp_up_edil3_exc	0.746601580486326	EDIL3	Neur	ENSG00000164176	C7_1	0.483256544	0.407	0.268	5.10587e-08	0.0015337	PD_up	Neur	both
85.7465219414381	-0.71022180338958	0.247539040564325	-2.86913046835141	0.0041160197818026	0.0224825731837678	L5/L6-CC	Human	DOWN	human_down	chimp_up	EDIL3_L5/L6-CC	DOWN_EDIL3_L5/L6-CC	human_DOWN_EDIL3_L5/L6-CC	chimp_UP_EDIL3_L5/L6-CC	hg	pt	0.71022180338958	human_down_EDIL3_L5/L6-CC	chimp_up_EDIL3_L5/L6-CC	0.782981357583071	0.262221221781919	2.98595724732856	0.0028269216194832	0.0118581890830538	Chimp	UP	macaque_down	UP_EDIL3_L5/L6-CC	macaque_DOWN_EDIL3_L5/L6-CC	rm	-0.782981357583071	macaque_down_EDIL3_L5/L6-CC	up_EDIL3_L5/L6-CC	Exc	chimp_up_EDIL3_Exc	chimp_up_edil3_exc	0.746601580486326	EDIL3	Neur	ENSG00000164176	C7_2	0.78514145	0.232	0.195	1.2342e-17	3.70728e-13	PD_up	Neur	both
85.7465219414381	-0.71022180338958	0.247539040564325	-2.86913046835141	0.0041160197818026	0.0224825731837678	L5/L6-CC	Human	DOWN	human_down	chimp_up	EDIL3_L5/L6-CC	DOWN_EDIL3_L5/L6-CC	human_DOWN_EDIL3_L5/L6-CC	chimp_UP_EDIL3_L5/L6-CC	hg	pt	0.71022180338958	human_down_EDIL3_L5/L6-CC	chimp_up_EDIL3_L5/L6-CC	0.782981357583071	0.262221221781919	2.98595724732856	0.0028269216194832	0.0118581890830538	Chimp	UP	macaque_down	UP_EDIL3_L5/L6-CC	macaque_DOWN_EDIL3_L5/L6-CC	rm	-0.782981357583071	macaque_down_EDIL3_L5/L6-CC	up_EDIL3_L5/L6-CC	Exc	chimp_up_EDIL3_Exc	chimp_up_edil3_exc	0.746601580486326	EDIL3	Neur	ENSG00000164176	C9	1.037987496	0.355	0.281	5.55274e-26	1.66793e-21	PD_up	Neur	both
85.7465219414381	-0.71022180338958	0.247539040564325	-2.86913046835141	0.0041160197818026	0.0224825731837678	L5/L6-CC	Human	DOWN	human_down	chimp_up	EDIL3_L5/L6-CC	DOWN_EDIL3_L5/L6-CC	human_DOWN_EDIL3_L5/L6-CC	chimp_UP_EDIL3_L5/L6-CC	hg	pt	0.71022180338958	human_down_EDIL3_L5/L6-CC	chimp_up_EDIL3_L5/L6-CC	0.782981357583071	0.262221221781919	2.98595724732856	0.0028269216194832	0.0118581890830538	Chimp	UP	macaque_down	UP_EDIL3_L5/L6-CC	macaque_DOWN_EDIL3_L5/L6-CC	rm	-0.782981357583071	macaque_down_EDIL3_L5/L6-CC	up_EDIL3_L5/L6-CC	Exc	chimp_up_EDIL3_Exc	chimp_up_edil3_exc	0.746601580486326	EDIL3	Neur	ENSG00000164176	C6_0	0.643050626	0.441	0.268	3.32421e-23	9.98527e-19	PD_up	Neur	both
85.7465219414381	-0.71022180338958	0.247539040564325	-2.86913046835141	0.0041160197818026	0.0224825731837678	L5/L6-CC	Human	DOWN	human_down	chimp_up	EDIL3_L5/L6-CC	DOWN_EDIL3_L5/L6-CC	human_DOWN_EDIL3_L5/L6-CC	chimp_UP_EDIL3_L5/L6-CC	hg	pt	0.71022180338958	human_down_EDIL3_L5/L6-CC	chimp_up_EDIL3_L5/L6-CC	0.782981357583071	0.262221221781919	2.98595724732856	0.0028269216194832	0.0118581890830538	Chimp	UP	macaque_down	UP_EDIL3_L5/L6-CC	macaque_DOWN_EDIL3_L5/L6-CC	rm	-0.782981357583071	macaque_down_EDIL3_L5/L6-CC	up_EDIL3_L5/L6-CC	Exc	chimp_up_EDIL3_Exc	chimp_up_edil3_exc	0.746601580486326	EDIL3	Neur	ENSG00000164176	C6_2	0.858557284	0.444	0.238	1.73209e-09	5.20285e-05	PD_up	Neur	both
1050.9844490722	-0.504103549575781	0.0766074987001504	-6.580342109183	4.69367028497294e-11	1.26668922434206e-09	L5/L6-CC	Human	DOWN	human_down	chimp_up	EFNA5_L5/L6-CC	DOWN_EFNA5_L5/L6-CC	human_DOWN_EFNA5_L5/L6-CC	chimp_UP_EFNA5_L5/L6-CC	hg	pt	0.504103549575781	human_down_EFNA5_L5/L6-CC	chimp_up_EFNA5_L5/L6-CC	0.780722326484226	0.0812565003681114	9.60812147886466	7.38845916072359e-22	5.2096610240469e-20	Chimp	UP	macaque_down	UP_EFNA5_L5/L6-CC	macaque_DOWN_EFNA5_L5/L6-CC	rm	-0.780722326484226	macaque_down_EFNA5_L5/L6-CC	up_EFNA5_L5/L6-CC	Exc	chimp_up_EFNA5_Exc	chimp_up_efna5_exc	0.642412938030004	EFNA5	Neur	ENSG00000184349	C9	-0.427547512	0.121	0.329	2.16715e-23	6.50969e-19	PD_down	Neur	both
75.2475499864673	0.554283022731339	0.195084832284701	2.84124099367415	0.0044938338859057	0.0241391268384855	L5/L6-CC	Human	UP	human_up	chimp_down	ANXA6_L5/L6-CC	UP_ANXA6_L5/L6-CC	human_UP_ANXA6_L5/L6-CC	chimp_DOWN_ANXA6_L5/L6-CC	hg	pt	-0.554283022731339	human_up_ANXA6_L5/L6-CC	chimp_down_ANXA6_L5/L6-CC	-1.0492445497933	0.200564483941367	-5.23145738056015	1.68178812931135e-07	2.16741689091131e-06	Chimp	DOWN	macaque_up	DOWN_ANXA6_L5/L6-CC	macaque_UP_ANXA6_L5/L6-CC	rm	1.0492445497933	macaque_up_ANXA6_L5/L6-CC	down_ANXA6_L5/L6-CC	Exc	chimp_down_ANXA6_Exc	chimp_down_anxa6_exc	-0.801763786262322	ANXA6	Neur	ENSG00000197043	C7_2	-0.392063536	0.191	0.33	1.60138e-11	4.81024e-07	PD_down	Neur	both
75.2475499864673	0.554283022731339	0.195084832284701	2.84124099367415	0.0044938338859057	0.0241391268384855	L5/L6-CC	Human	UP	human_up	chimp_down	ANXA6_L5/L6-CC	UP_ANXA6_L5/L6-CC	human_UP_ANXA6_L5/L6-CC	chimp_DOWN_ANXA6_L5/L6-CC	hg	pt	-0.554283022731339	human_up_ANXA6_L5/L6-CC	chimp_down_ANXA6_L5/L6-CC	-1.0492445497933	0.200564483941367	-5.23145738056015	1.68178812931135e-07	2.16741689091131e-06	Chimp	DOWN	macaque_up	DOWN_ANXA6_L5/L6-CC	macaque_UP_ANXA6_L5/L6-CC	rm	1.0492445497933	macaque_up_ANXA6_L5/L6-CC	down_ANXA6_L5/L6-CC	Exc	chimp_down_ANXA6_Exc	chimp_down_anxa6_exc	-0.801763786262322	ANXA6	Neur	ENSG00000197043	C7_3	-0.286086521	0.179	0.261	1.34179e-06	0.040304817	PD_down	Neur	both
29.6218947269554	1.42769035043925	0.324439821895495	4.4004781598577	1.08012599138613e-05	0.0001264025135159	L5/L6-CC	Human	UP	human_up	chimp_down	RNF182_L5/L6-CC	UP_RNF182_L5/L6-CC	human_UP_RNF182_L5/L6-CC	chimp_DOWN_RNF182_L5/L6-CC	hg	pt	-1.42769035043925	human_up_RNF182_L5/L6-CC	chimp_down_RNF182_L5/L6-CC	-2.25258830370975	0.324312224745742	-6.94573972805299	3.76482313385533e-12	1.00817026051683e-10	Chimp	DOWN	macaque_up	DOWN_RNF182_L5/L6-CC	macaque_UP_RNF182_L5/L6-CC	rm	2.25258830370975	macaque_up_RNF182_L5/L6-CC	down_RNF182_L5/L6-CC	Exc	chimp_down_RNF182_Exc	chimp_down_rnf182_exc	-1.8401393270745	RNF182	Neur	ENSG00000180537	C7_2	-0.532237864	0.079	0.19	5.87861e-14	1.76582e-09	PD_down	Neur	both
720.267484678069	0.547131357744238	0.0722942871026324	7.56811332778625	3.78683571561802e-14	1.47958963923451e-12	L5/L6-CC	Human	UP	human_up	chimp_down	STXBP5_L5/L6-CC	UP_STXBP5_L5/L6-CC	human_UP_STXBP5_L5/L6-CC	chimp_DOWN_STXBP5_L5/L6-CC	hg	pt	-0.547131357744238	human_up_STXBP5_L5/L6-CC	chimp_down_STXBP5_L5/L6-CC	-0.718240284912001	0.0754269890943538	-9.52232474789009	1.6934748700086e-21	1.1526213333996e-19	Chimp	DOWN	macaque_up	DOWN_STXBP5_L5/L6-CC	macaque_UP_STXBP5_L5/L6-CC	rm	0.718240284912001	macaque_up_STXBP5_L5/L6-CC	down_STXBP5_L5/L6-CC	Exc	chimp_down_STXBP5_Exc	chimp_down_stxbp5_exc	-0.632685821328119	STXBP5	Neur	ENSG00000164506	C9	-0.573453088	0.192	0.464	3.96561e-31	1.19119e-26	PD_down	Neur	both
589.01774017996	0.665348331255605	0.0844905416662077	7.87482620106948	3.41216841070066e-15	1.49249132561556e-13	L5/L6-CC	Human	UP	human_up	chimp_down	AFDN_L5/L6-CC	UP_AFDN_L5/L6-CC	human_UP_AFDN_L5/L6-CC	chimp_DOWN_AFDN_L5/L6-CC	hg	pt	-0.665348331255605	human_up_AFDN_L5/L6-CC	chimp_down_AFDN_L5/L6-CC	-1.84924339389629	0.0826355262632571	-22.3783096389443	6.4025968963157e-111	2.51007408723161e-107	Chimp	DOWN	macaque_up	DOWN_AFDN_L5/L6-CC	macaque_UP_AFDN_L5/L6-CC	rm	1.84924339389629	macaque_up_AFDN_L5/L6-CC	down_AFDN_L5/L6-CC	Exc	chimp_down_AFDN_Exc	chimp_down_afdn_exc	-1.25729586257594	AFDN	Neur	ENSG00000130396	C9	0.312467946	0.145	0.2	1.83138e-18	5.50111e-14	PD_up	Neur	both
189.406510146503	-1.59656163033755	0.120359636040827	-13.2649257081168	3.69787142144326e-40	7.2409482252447e-38	L5/L6-CC	Human	DOWN	human_down	chimp_up	DGKB_L5/L6-CC	DOWN_DGKB_L5/L6-CC	human_DOWN_DGKB_L5/L6-CC	chimp_UP_DGKB_L5/L6-CC	hg	pt	1.59656163033755	human_down_DGKB_L5/L6-CC	chimp_up_DGKB_L5/L6-CC	1.15173152130783	0.127483911819668	9.03432837028883	1.65012596979576e-19	9.8017482605868e-18	Chimp	UP	macaque_down	UP_DGKB_L5/L6-CC	macaque_DOWN_DGKB_L5/L6-CC	rm	-1.15173152130783	macaque_down_DGKB_L5/L6-CC	up_DGKB_L5/L6-CC	Exc	chimp_up_DGKB_Exc	chimp_up_dgkb_exc	1.37414657582269	DGKB	Neur	ENSG00000136267	C6_1	-0.308275936	0.291	0.248	1.79009e-09	5.37708e-05	PD_down	Neur	both
51.9667079430303	-1.41769002704547	0.222994427917824	-6.3575132360164	2.0504600861261e-10	5.16139728704986e-09	L5/L6-CC	Human	DOWN	human_down	chimp_up	AC004540.1_L5/L6-CC	DOWN_AC004540.1_L5/L6-CC	human_DOWN_AC004540.1_L5/L6-CC	chimp_UP_AC004540.1_L5/L6-CC	hg	pt	1.41769002704547	human_down_AC004540.1_L5/L6-CC	chimp_up_AC004540.1_L5/L6-CC	1.41146548427308	0.252937086344953	5.58030261465153	2.40100484733713e-08	3.57090265686665e-07	Chimp	UP	macaque_down	UP_AC004540.1_L5/L6-CC	macaque_DOWN_AC004540.1_L5/L6-CC	rm	-1.41146548427308	macaque_down_AC004540.1_L5/L6-CC	up_AC004540.1_L5/L6-CC	Exc	chimp_up_AC004540.1_Exc	chimp_up_ac004540.1_exc	1.41457775565928	AC004540.1	Neur	ENSG00000214870	C9	-0.478096422	0.025	0.126	1.36642e-10	4.10446e-06	PD_down	Neur	both
307.035645422914	-1.06371961915398	0.0984315550448051	-10.8066932262706	3.19997967274433e-27	3.34705948378972e-25	L5/L6-CC	Human	DOWN	human_down	chimp_up	BMPER_L5/L6-CC	DOWN_BMPER_L5/L6-CC	human_DOWN_BMPER_L5/L6-CC	chimp_UP_BMPER_L5/L6-CC	hg	pt	1.06371961915398	human_down_BMPER_L5/L6-CC	chimp_up_BMPER_L5/L6-CC	2.86560212166837	0.146786654714083	19.5222251453997	7.10745191475505e-85	1.07169440333099e-81	Chimp	UP	macaque_down	UP_BMPER_L5/L6-CC	macaque_DOWN_BMPER_L5/L6-CC	rm	-2.86560212166837	macaque_down_BMPER_L5/L6-CC	up_BMPER_L5/L6-CC	Exc	chimp_up_BMPER_Exc	chimp_up_bmper_exc	1.96466087041118	BMPER	Neur	ENSG00000164619	C9	-0.745223153	0.077	0.3	1.40504e-34	4.22046e-30	PD_down	Neur	both
462.059149192639	0.542918247540075	0.0909048749965683	5.97237769218175	2.33820431836527e-09	5.07414442284423e-08	L5/L6-CC	Human	UP	human_up	chimp_down	ADAM22_L5/L6-CC	UP_ADAM22_L5/L6-CC	human_UP_ADAM22_L5/L6-CC	chimp_DOWN_ADAM22_L5/L6-CC	hg	pt	-0.542918247540075	human_up_ADAM22_L5/L6-CC	chimp_down_ADAM22_L5/L6-CC	-0.565758275875492	0.0957341923889157	-5.90967826392816	3.42776555692117e-09	5.88363051197625e-08	Chimp	DOWN	macaque_up	DOWN_ADAM22_L5/L6-CC	macaque_UP_ADAM22_L5/L6-CC	rm	0.565758275875492	macaque_up_ADAM22_L5/L6-CC	down_ADAM22_L5/L6-CC	Exc	chimp_down_ADAM22_Exc	chimp_down_adam22_exc	-0.554338261707784	ADAM22	Neur	ENSG00000008277	C7_2	-0.284073411	0.186	0.315	3.3067e-10	9.93267e-06	PD_down	Neur	both
462.059149192639	0.542918247540075	0.0909048749965683	5.97237769218175	2.33820431836527e-09	5.07414442284423e-08	L5/L6-CC	Human	UP	human_up	chimp_down	ADAM22_L5/L6-CC	UP_ADAM22_L5/L6-CC	human_UP_ADAM22_L5/L6-CC	chimp_DOWN_ADAM22_L5/L6-CC	hg	pt	-0.542918247540075	human_up_ADAM22_L5/L6-CC	chimp_down_ADAM22_L5/L6-CC	-0.565758275875492	0.0957341923889157	-5.90967826392816	3.42776555692117e-09	5.88363051197625e-08	Chimp	DOWN	macaque_up	DOWN_ADAM22_L5/L6-CC	macaque_UP_ADAM22_L5/L6-CC	rm	0.565758275875492	macaque_up_ADAM22_L5/L6-CC	down_ADAM22_L5/L6-CC	Exc	chimp_down_ADAM22_Exc	chimp_down_adam22_exc	-0.554338261707784	ADAM22	Neur	ENSG00000008277	C9	-0.466583404	0.195	0.474	1.11295e-31	3.34308e-27	PD_down	Neur	both
86.5800406660442	-0.539165535834642	0.163006283169613	-3.30763652388554	0.0009408683896149	0.006460481794338	L5/L6-CC	Human	DOWN	human_down	chimp_up	CASTOR3_L5/L6-CC	DOWN_CASTOR3_L5/L6-CC	human_DOWN_CASTOR3_L5/L6-CC	chimp_UP_CASTOR3_L5/L6-CC	hg	pt	0.539165535834642	human_down_CASTOR3_L5/L6-CC	chimp_up_CASTOR3_L5/L6-CC	3.58252809368116	0.332961781626165	10.7595774992082	5.34144920428865e-27	6.05220157817723e-25	Chimp	UP	macaque_down	UP_CASTOR3_L5/L6-CC	macaque_DOWN_CASTOR3_L5/L6-CC	rm	-3.58252809368116	macaque_down_CASTOR3_L5/L6-CC	up_CASTOR3_L5/L6-CC	Exc	chimp_up_CASTOR3_Exc	chimp_up_castor3_exc	2.0608468147579	CASTOR3	Neur	ENSG00000239521	C7_2	0.481988434	0.125	0.105	6.6406e-08	0.001994703	PD_up	Neur	both
276.413730629604	1.16777318993494	0.1021280748242	11.4343993259945	2.8147789445266e-30	3.48535863425205e-28	L5/L6-CC	Human	UP	human_up	chimp_down	CTTNBP2_L5/L6-CC	UP_CTTNBP2_L5/L6-CC	human_UP_CTTNBP2_L5/L6-CC	chimp_DOWN_CTTNBP2_L5/L6-CC	hg	pt	-1.16777318993494	human_up_CTTNBP2_L5/L6-CC	chimp_down_CTTNBP2_L5/L6-CC	-0.742456872339629	0.112692419638958	-6.58834795382243	4.44747381310135e-11	1.00552920051226e-09	Chimp	DOWN	macaque_up	DOWN_CTTNBP2_L5/L6-CC	macaque_UP_CTTNBP2_L5/L6-CC	rm	0.742456872339629	macaque_up_CTTNBP2_L5/L6-CC	down_CTTNBP2_L5/L6-CC	Exc	chimp_down_CTTNBP2_Exc	chimp_down_cttnbp2_exc	-0.955115031137286	CTTNBP2	Neur	ENSG00000077063	C9	0.599291996	0.135	0.113	1.93378e-09	5.80868e-05	PD_up	Neur	both
508.32389809449	1.56295329237282	0.10095411938822	15.4818178975191	4.60280177542054e-54	1.80258562553679e-51	L5/L6-CC	Human	UP	human_up	chimp_down	CADPS2_L5/L6-CC	UP_CADPS2_L5/L6-CC	human_UP_CADPS2_L5/L6-CC	chimp_DOWN_CADPS2_L5/L6-CC	hg	pt	-1.56295329237282	human_up_CADPS2_L5/L6-CC	chimp_down_CADPS2_L5/L6-CC	-1.08752617979964	0.106875254719017	-10.1756593016675	2.5466946203895e-24	2.22858517628906e-22	Chimp	DOWN	macaque_up	DOWN_CADPS2_L5/L6-CC	macaque_UP_CADPS2_L5/L6-CC	rm	1.08752617979964	macaque_up_CADPS2_L5/L6-CC	down_CADPS2_L5/L6-CC	Exc	chimp_down_CADPS2_Exc	chimp_down_cadps2_exc	-1.32523973608623	CADPS2	Neur	ENSG00000081803	C9	-1.749248468	0.238	0.827	7.8402e-172	2.355e-167	PD_down	Neur	both
233.5840427405	-0.945349330670662	0.110432933468818	-8.56039318141983	1.12483246200957e-17	6.21055038040695e-16	L5/L6-CC	Human	DOWN	human_down	chimp_up	PRKAG2_L5/L6-CC	DOWN_PRKAG2_L5/L6-CC	human_DOWN_PRKAG2_L5/L6-CC	chimp_UP_PRKAG2_L5/L6-CC	hg	pt	0.945349330670662	human_down_PRKAG2_L5/L6-CC	chimp_up_PRKAG2_L5/L6-CC	1.22023002909678	0.126527770324551	9.64397006259435	5.21318677509578e-22	3.72952142939516e-20	Chimp	UP	macaque_down	UP_PRKAG2_L5/L6-CC	macaque_DOWN_PRKAG2_L5/L6-CC	rm	-1.22023002909678	macaque_down_PRKAG2_L5/L6-CC	up_PRKAG2_L5/L6-CC	Exc	chimp_up_PRKAG2_Exc	chimp_up_prkag2_exc	1.08278967988372	PRKAG2	Neur	ENSG00000106617	C9	-0.357388102	0.093	0.265	5.78389e-28	1.73736e-23	PD_down	Neur	both
82.4353184020454	0.869879193428463	0.207831312157932	4.18550594901426	2.84531616103274e-05	0.0003061669274874	L5/L6-CC	Human	UP	human_up	chimp_down	DLC1_L5/L6-CC	UP_DLC1_L5/L6-CC	human_UP_DLC1_L5/L6-CC	chimp_DOWN_DLC1_L5/L6-CC	hg	pt	-0.869879193428463	human_up_DLC1_L5/L6-CC	chimp_down_DLC1_L5/L6-CC	-1.05925516673144	0.216623387679228	-4.88984674314099	1.00914515011125e-06	1.10324948312777e-05	Chimp	DOWN	macaque_up	DOWN_DLC1_L5/L6-CC	macaque_UP_DLC1_L5/L6-CC	rm	1.05925516673144	macaque_up_DLC1_L5/L6-CC	down_DLC1_L5/L6-CC	Exc	chimp_down_DLC1_Exc	chimp_down_dlc1_exc	-0.964567180079953	DLC1	Neur	ENSG00000164741	C9	1.323107825	0.241	0.101	2.67122e-26	8.02381e-22	PD_up	Neur	both
56.1051302258292	1.84505898143808	0.247055891441507	7.46818450947534	8.13087833695095e-14	3.01594694260471e-12	L5/L6-CC	Human	UP	human_up	chimp_down	NEFL_L5/L6-CC	UP_NEFL_L5/L6-CC	human_UP_NEFL_L5/L6-CC	chimp_DOWN_NEFL_L5/L6-CC	hg	pt	-1.84505898143808	human_up_NEFL_L5/L6-CC	chimp_down_NEFL_L5/L6-CC	-1.84415187949342	0.259878241957249	-7.0962150028581	1.28219954938067e-12	3.65315051845348e-11	Chimp	DOWN	macaque_up	DOWN_NEFL_L5/L6-CC	macaque_UP_NEFL_L5/L6-CC	rm	1.84415187949342	macaque_up_NEFL_L5/L6-CC	down_NEFL_L5/L6-CC	Exc	chimp_down_NEFL_Exc	chimp_down_nefl_exc	-1.84460543046575	NEFL	Neur	ENSG00000277586	C7_1	-0.31024994	0.461	0.51	7.69587e-07	0.023116856	PD_down	Neur	both
56.1051302258292	1.84505898143808	0.247055891441507	7.46818450947534	8.13087833695095e-14	3.01594694260471e-12	L5/L6-CC	Human	UP	human_up	chimp_down	NEFL_L5/L6-CC	UP_NEFL_L5/L6-CC	human_UP_NEFL_L5/L6-CC	chimp_DOWN_NEFL_L5/L6-CC	hg	pt	-1.84505898143808	human_up_NEFL_L5/L6-CC	chimp_down_NEFL_L5/L6-CC	-1.84415187949342	0.259878241957249	-7.0962150028581	1.28219954938067e-12	3.65315051845348e-11	Chimp	DOWN	macaque_up	DOWN_NEFL_L5/L6-CC	macaque_UP_NEFL_L5/L6-CC	rm	1.84415187949342	macaque_up_NEFL_L5/L6-CC	down_NEFL_L5/L6-CC	Exc	chimp_down_NEFL_Exc	chimp_down_nefl_exc	-1.84460543046575	NEFL	Neur	ENSG00000277586	C7_3	-0.585000274	0.454	0.627	5.14357e-21	1.54502e-16	PD_down	Neur	both
56.1051302258292	1.84505898143808	0.247055891441507	7.46818450947534	8.13087833695095e-14	3.01594694260471e-12	L5/L6-CC	Human	UP	human_up	chimp_down	NEFL_L5/L6-CC	UP_NEFL_L5/L6-CC	human_UP_NEFL_L5/L6-CC	chimp_DOWN_NEFL_L5/L6-CC	hg	pt	-1.84505898143808	human_up_NEFL_L5/L6-CC	chimp_down_NEFL_L5/L6-CC	-1.84415187949342	0.259878241957249	-7.0962150028581	1.28219954938067e-12	3.65315051845348e-11	Chimp	DOWN	macaque_up	DOWN_NEFL_L5/L6-CC	macaque_UP_NEFL_L5/L6-CC	rm	1.84415187949342	macaque_up_NEFL_L5/L6-CC	down_NEFL_L5/L6-CC	Exc	chimp_down_NEFL_Exc	chimp_down_nefl_exc	-1.84460543046575	NEFL	Neur	ENSG00000277586	C6_0	-0.374059892	0.218	0.23	5.54663e-08	0.001666097	PD_down	Neur	both
56.1051302258292	1.84505898143808	0.247055891441507	7.46818450947534	8.13087833695095e-14	3.01594694260471e-12	L5/L6-CC	Human	UP	human_up	chimp_down	NEFL_L5/L6-CC	UP_NEFL_L5/L6-CC	human_UP_NEFL_L5/L6-CC	chimp_DOWN_NEFL_L5/L6-CC	hg	pt	-1.84505898143808	human_up_NEFL_L5/L6-CC	chimp_down_NEFL_L5/L6-CC	-1.84415187949342	0.259878241957249	-7.0962150028581	1.28219954938067e-12	3.65315051845348e-11	Chimp	DOWN	macaque_up	DOWN_NEFL_L5/L6-CC	macaque_UP_NEFL_L5/L6-CC	rm	1.84415187949342	macaque_up_NEFL_L5/L6-CC	down_NEFL_L5/L6-CC	Exc	chimp_down_NEFL_Exc	chimp_down_nefl_exc	-1.84460543046575	NEFL	Neur	ENSG00000277586	C6_1	-0.709394579	0.448	0.562	7.18562e-14	2.15842e-09	PD_down	Neur	both
138.779805615083	0.952942980002533	0.145276675240824	6.55950432801992	5.39869267926693e-11	1.44537336595954e-09	L5/L6-CC	Human	UP	human_up	chimp_down	FAM110B_L5/L6-CC	UP_FAM110B_L5/L6-CC	human_UP_FAM110B_L5/L6-CC	chimp_DOWN_FAM110B_L5/L6-CC	hg	pt	-0.952942980002533	human_up_FAM110B_L5/L6-CC	chimp_down_FAM110B_L5/L6-CC	-0.920981286903773	0.155325838009811	-5.92935018863764	3.04135847235646e-09	5.24794971612071e-08	Chimp	DOWN	macaque_up	DOWN_FAM110B_L5/L6-CC	macaque_UP_FAM110B_L5/L6-CC	rm	0.920981286903773	macaque_up_FAM110B_L5/L6-CC	down_FAM110B_L5/L6-CC	Exc	chimp_down_FAM110B_Exc	chimp_down_fam110b_exc	-0.936962133453153	FAM110B	Neur	ENSG00000169122	C9	-0.44594902	0.089	0.259	3.79853e-20	1.141e-15	PD_down	Neur	both
206.311978995072	1.00167008036771	0.147109185758236	6.80902470641019	9.82626052189397e-12	2.88282625764276e-10	L5/L6-CC	Human	UP	human_up	chimp_down	ZFPM2_L5/L6-CC	UP_ZFPM2_L5/L6-CC	human_UP_ZFPM2_L5/L6-CC	chimp_DOWN_ZFPM2_L5/L6-CC	hg	pt	-1.00167008036771	human_up_ZFPM2_L5/L6-CC	chimp_down_ZFPM2_L5/L6-CC	-1.28527930098367	0.151254337176656	-8.49747071703832	1.93766361425024e-17	9.40150548676563e-16	Chimp	DOWN	macaque_up	DOWN_ZFPM2_L5/L6-CC	macaque_UP_ZFPM2_L5/L6-CC	rm	1.28527930098367	macaque_up_ZFPM2_L5/L6-CC	down_ZFPM2_L5/L6-CC	Exc	chimp_down_ZFPM2_Exc	chimp_down_zfpm2_exc	-1.14347469067569	ZFPM2	Neur	ENSG00000169946	C9	-1.110235955	0.277	0.749	1.18162e-76	3.54934e-72	PD_down	Neur	both
101.084648495074	0.82456332267433	0.159451777341413	5.17123945823947	2.32546339498487e-07	3.80201976422769e-06	L5/L6-CC	Human	UP	human_up	chimp_down	KIFC2_L5/L6-CC	UP_KIFC2_L5/L6-CC	human_UP_KIFC2_L5/L6-CC	chimp_DOWN_KIFC2_L5/L6-CC	hg	pt	-0.82456332267433	human_up_KIFC2_L5/L6-CC	chimp_down_KIFC2_L5/L6-CC	-0.979823370099571	0.169308623019059	-5.78720299431692	7.15680730362994e-09	1.17395595619878e-07	Chimp	DOWN	macaque_up	DOWN_KIFC2_L5/L6-CC	macaque_UP_KIFC2_L5/L6-CC	rm	0.979823370099571	macaque_up_KIFC2_L5/L6-CC	down_KIFC2_L5/L6-CC	Exc	chimp_down_KIFC2_Exc	chimp_down_kifc2_exc	-0.90219334638695	KIFC2	Neur	ENSG00000167702	C6_1	0.590954381	0.2	0.088	1.4075e-43	4.22784e-39	PD_up	Neur	both
49.1904925019415	-0.540951725447961	0.210194144941	-2.57358132216195	0.0100651989940246	0.0454489595925748	L5/L6-CC	Human	DOWN	human_down	chimp_up	SPATA6L_L5/L6-CC	DOWN_SPATA6L_L5/L6-CC	human_DOWN_SPATA6L_L5/L6-CC	chimp_UP_SPATA6L_L5/L6-CC	hg	pt	0.540951725447961	human_down_SPATA6L_L5/L6-CC	chimp_up_SPATA6L_L5/L6-CC	1.04121285448575	0.253589540003605	4.10589827352875	4.02746705245779e-05	0.0003050479488496	Chimp	UP	macaque_down	UP_SPATA6L_L5/L6-CC	macaque_DOWN_SPATA6L_L5/L6-CC	rm	-1.04121285448575	macaque_down_SPATA6L_L5/L6-CC	up_SPATA6L_L5/L6-CC	Exc	chimp_up_SPATA6L_Exc	chimp_up_spata6l_exc	0.791082289966857	SPATA6L	Neur	ENSG00000106686	C9	-0.270561703	0.037	0.118	8.18289e-09	0.000245798	PD_down	Neur	both
115.220117147172	-0.615439302166563	0.139497087913819	-4.41184336799044	1.02494251061924e-05	0.0001206995236281	L5/L6-CC	Human	DOWN	human_down	chimp_up	NFX1_L5/L6-CC	DOWN_NFX1_L5/L6-CC	human_DOWN_NFX1_L5/L6-CC	chimp_UP_NFX1_L5/L6-CC	hg	pt	0.615439302166563	human_down_NFX1_L5/L6-CC	chimp_up_NFX1_L5/L6-CC	0.747371446614776	0.15906979337545	4.69838698319526	2.62224226004975e-06	2.61850192468137e-05	Chimp	UP	macaque_down	UP_NFX1_L5/L6-CC	macaque_DOWN_NFX1_L5/L6-CC	rm	-0.747371446614776	macaque_down_NFX1_L5/L6-CC	up_NFX1_L5/L6-CC	Exc	chimp_up_NFX1_Exc	chimp_up_nfx1_exc	0.681405374390669	NFX1	Neur	ENSG00000086102	C9	-0.34563755	0.045	0.126	4.6769e-11	1.40485e-06	PD_down	Neur	both
186.857995258288	3.28710610794975	0.201689635572164	16.2978434594554	1.02236199904915e-59	5.06369884234933e-57	L5/L6-CC	Human	UP	human_up	chimp_down	TRPM3_L5/L6-CC	UP_TRPM3_L5/L6-CC	human_UP_TRPM3_L5/L6-CC	chimp_DOWN_TRPM3_L5/L6-CC	hg	pt	-3.28710610794975	human_up_TRPM3_L5/L6-CC	chimp_down_TRPM3_L5/L6-CC	-1.91686543972973	0.215903134031195	-8.87835856728584	6.78542024972913e-19	3.76792656473627e-17	Chimp	DOWN	macaque_up	DOWN_TRPM3_L5/L6-CC	macaque_UP_TRPM3_L5/L6-CC	rm	1.91686543972973	macaque_up_TRPM3_L5/L6-CC	down_TRPM3_L5/L6-CC	Exc	chimp_down_TRPM3_Exc	chimp_down_trpm3_exc	-2.60198577383974	TRPM3	Neur	ENSG00000083067	C7_2	0.373898633	0.156	0.17	1.14133e-07	0.003428323	PD_up	Neur	both
186.857995258288	3.28710610794975	0.201689635572164	16.2978434594554	1.02236199904915e-59	5.06369884234933e-57	L5/L6-CC	Human	UP	human_up	chimp_down	TRPM3_L5/L6-CC	UP_TRPM3_L5/L6-CC	human_UP_TRPM3_L5/L6-CC	chimp_DOWN_TRPM3_L5/L6-CC	hg	pt	-3.28710610794975	human_up_TRPM3_L5/L6-CC	chimp_down_TRPM3_L5/L6-CC	-1.91686543972973	0.215903134031195	-8.87835856728584	6.78542024972913e-19	3.76792656473627e-17	Chimp	DOWN	macaque_up	DOWN_TRPM3_L5/L6-CC	macaque_UP_TRPM3_L5/L6-CC	rm	1.91686543972973	macaque_up_TRPM3_L5/L6-CC	down_TRPM3_L5/L6-CC	Exc	chimp_down_TRPM3_Exc	chimp_down_trpm3_exc	-2.60198577383974	TRPM3	Neur	ENSG00000083067	C9	-0.908045741	0.356	0.743	7.25011e-66	2.17779e-61	PD_down	Neur	both
186.857995258288	3.28710610794975	0.201689635572164	16.2978434594554	1.02236199904915e-59	5.06369884234933e-57	L5/L6-CC	Human	UP	human_up	chimp_down	TRPM3_L5/L6-CC	UP_TRPM3_L5/L6-CC	human_UP_TRPM3_L5/L6-CC	chimp_DOWN_TRPM3_L5/L6-CC	hg	pt	-3.28710610794975	human_up_TRPM3_L5/L6-CC	chimp_down_TRPM3_L5/L6-CC	-1.91686543972973	0.215903134031195	-8.87835856728584	6.78542024972913e-19	3.76792656473627e-17	Chimp	DOWN	macaque_up	DOWN_TRPM3_L5/L6-CC	macaque_UP_TRPM3_L5/L6-CC	rm	1.91686543972973	macaque_up_TRPM3_L5/L6-CC	down_TRPM3_L5/L6-CC	Exc	chimp_down_TRPM3_Exc	chimp_down_trpm3_exc	-2.60198577383974	TRPM3	Neur	ENSG00000083067	C6_2	0.619774814	0.316	0.196	2.68384e-08	0.000806173	PD_up	Neur	both
83.5296921156469	-1.35145314944248	0.179387110951886	-7.53372492745565	4.93129533141226e-14	1.9002977890385e-12	L5/L6-CC	Human	DOWN	human_down	chimp_up	SVEP1_L5/L6-CC	DOWN_SVEP1_L5/L6-CC	human_DOWN_SVEP1_L5/L6-CC	chimp_UP_SVEP1_L5/L6-CC	hg	pt	1.35145314944248	human_down_SVEP1_L5/L6-CC	chimp_up_SVEP1_L5/L6-CC	1.60332056225574	0.210463670359129	7.61803953869988	2.57557414868126e-14	8.76500077473093e-13	Chimp	UP	macaque_down	UP_SVEP1_L5/L6-CC	macaque_DOWN_SVEP1_L5/L6-CC	rm	-1.60332056225574	macaque_down_SVEP1_L5/L6-CC	up_SVEP1_L5/L6-CC	Exc	chimp_up_SVEP1_Exc	chimp_up_svep1_exc	1.47738685584911	SVEP1	Neur	ENSG00000165124	C9	-0.5201073	0.057	0.18	7.66549e-13	2.30256e-08	PD_down	Neur	both
344.878573475777	-0.527730689549643	0.0909613623552889	-5.80170168833183	6.56452736076276e-09	1.33995928188176e-07	L5/L6-CC	Human	DOWN	human_down	chimp_up	STXBP1_L5/L6-CC	DOWN_STXBP1_L5/L6-CC	human_DOWN_STXBP1_L5/L6-CC	chimp_UP_STXBP1_L5/L6-CC	hg	pt	0.527730689549643	human_down_STXBP1_L5/L6-CC	chimp_up_STXBP1_L5/L6-CC	0.503734833622461	0.0990853189811055	5.08384934117755	3.69861352769098e-07	4.4642994070073e-06	Chimp	UP	macaque_down	UP_STXBP1_L5/L6-CC	macaque_DOWN_STXBP1_L5/L6-CC	rm	-0.503734833622461	macaque_down_STXBP1_L5/L6-CC	up_STXBP1_L5/L6-CC	Exc	chimp_up_STXBP1_Exc	chimp_up_stxbp1_exc	0.515732761586052	STXBP1	Neur	ENSG00000136854	C7_2	-0.406068933	0.444	0.648	1.19375e-24	3.58578e-20	PD_down	Neur	both
344.878573475777	-0.527730689549643	0.0909613623552889	-5.80170168833183	6.56452736076276e-09	1.33995928188176e-07	L5/L6-CC	Human	DOWN	human_down	chimp_up	STXBP1_L5/L6-CC	DOWN_STXBP1_L5/L6-CC	human_DOWN_STXBP1_L5/L6-CC	chimp_UP_STXBP1_L5/L6-CC	hg	pt	0.527730689549643	human_down_STXBP1_L5/L6-CC	chimp_up_STXBP1_L5/L6-CC	0.503734833622461	0.0990853189811055	5.08384934117755	3.69861352769098e-07	4.4642994070073e-06	Chimp	UP	macaque_down	UP_STXBP1_L5/L6-CC	macaque_DOWN_STXBP1_L5/L6-CC	rm	-0.503734833622461	macaque_down_STXBP1_L5/L6-CC	up_STXBP1_L5/L6-CC	Exc	chimp_up_STXBP1_Exc	chimp_up_stxbp1_exc	0.515732761586052	STXBP1	Neur	ENSG00000136854	C7_3	-0.468330771	0.327	0.468	1.98345e-14	5.95788e-10	PD_down	Neur	both
344.878573475777	-0.527730689549643	0.0909613623552889	-5.80170168833183	6.56452736076276e-09	1.33995928188176e-07	L5/L6-CC	Human	DOWN	human_down	chimp_up	STXBP1_L5/L6-CC	DOWN_STXBP1_L5/L6-CC	human_DOWN_STXBP1_L5/L6-CC	chimp_UP_STXBP1_L5/L6-CC	hg	pt	0.527730689549643	human_down_STXBP1_L5/L6-CC	chimp_up_STXBP1_L5/L6-CC	0.503734833622461	0.0990853189811055	5.08384934117755	3.69861352769098e-07	4.4642994070073e-06	Chimp	UP	macaque_down	UP_STXBP1_L5/L6-CC	macaque_DOWN_STXBP1_L5/L6-CC	rm	-0.503734833622461	macaque_down_STXBP1_L5/L6-CC	up_STXBP1_L5/L6-CC	Exc	chimp_up_STXBP1_Exc	chimp_up_stxbp1_exc	0.515732761586052	STXBP1	Neur	ENSG00000136854	C9	-0.41046685	0.144	0.36	2.75147e-33	8.26488e-29	PD_down	Neur	both
1167.61478227957	0.53075861644873	0.0551432600822143	9.62508592450665	6.26545378926115e-22	4.64802827361928e-20	L5/L6-CC	Human	UP	human_up	chimp_down	CACNA1B_L5/L6-CC	UP_CACNA1B_L5/L6-CC	human_UP_CACNA1B_L5/L6-CC	chimp_DOWN_CACNA1B_L5/L6-CC	hg	pt	-0.53075861644873	human_up_CACNA1B_L5/L6-CC	chimp_down_CACNA1B_L5/L6-CC	-0.71183275586296	0.0576400122638931	-12.3496288065307	4.89366943969891e-35	9.22362580355559e-33	Chimp	DOWN	macaque_up	DOWN_CACNA1B_L5/L6-CC	macaque_UP_CACNA1B_L5/L6-CC	rm	0.71183275586296	macaque_up_CACNA1B_L5/L6-CC	down_CACNA1B_L5/L6-CC	Exc	chimp_down_CACNA1B_Exc	chimp_down_cacna1b_exc	-0.621295686155845	CACNA1B	Neur	ENSG00000148408	C9	-0.486573245	0.122	0.34	7.11028e-31	2.13578e-26	PD_down	Neur	both
33.0423825939606	1.14880019089073	0.362111539692482	3.17250367626044	0.001511306459083	0.0097165708606871	L5/L6-CC	Human	UP	human_up	chimp_down	ADARB2_L5/L6-CC	UP_ADARB2_L5/L6-CC	human_UP_ADARB2_L5/L6-CC	chimp_DOWN_ADARB2_L5/L6-CC	hg	pt	-1.14880019089073	human_up_ADARB2_L5/L6-CC	chimp_down_ADARB2_L5/L6-CC	-2.50136386241585	0.351116488468491	-7.12402847649327	1.04817373105142e-12	3.01707804347577e-11	Chimp	DOWN	macaque_up	DOWN_ADARB2_L5/L6-CC	macaque_UP_ADARB2_L5/L6-CC	rm	2.50136386241585	macaque_up_ADARB2_L5/L6-CC	down_ADARB2_L5/L6-CC	Exc	chimp_down_ADARB2_Exc	chimp_down_adarb2_exc	-1.82508202665329	ADARB2	Neur	ENSG00000185736	C9	1.085688159	0.135	0.073	5.68464e-13	1.70755e-08	PD_up	Neur	both
33.0423825939606	1.14880019089073	0.362111539692482	3.17250367626044	0.001511306459083	0.0097165708606871	L5/L6-CC	Human	UP	human_up	chimp_down	ADARB2_L5/L6-CC	UP_ADARB2_L5/L6-CC	human_UP_ADARB2_L5/L6-CC	chimp_DOWN_ADARB2_L5/L6-CC	hg	pt	-1.14880019089073	human_up_ADARB2_L5/L6-CC	chimp_down_ADARB2_L5/L6-CC	-2.50136386241585	0.351116488468491	-7.12402847649327	1.04817373105142e-12	3.01707804347577e-11	Chimp	DOWN	macaque_up	DOWN_ADARB2_L5/L6-CC	macaque_UP_ADARB2_L5/L6-CC	rm	2.50136386241585	macaque_up_ADARB2_L5/L6-CC	down_ADARB2_L5/L6-CC	Exc	chimp_down_ADARB2_Exc	chimp_down_adarb2_exc	-1.82508202665329	ADARB2	Neur	ENSG00000185736	C6_0	-0.38639034	0.266	0.255	2.26924e-09	6.81635e-05	PD_down	Neur	both
33.0423825939606	1.14880019089073	0.362111539692482	3.17250367626044	0.001511306459083	0.0097165708606871	L5/L6-CC	Human	UP	human_up	chimp_down	ADARB2_L5/L6-CC	UP_ADARB2_L5/L6-CC	human_UP_ADARB2_L5/L6-CC	chimp_DOWN_ADARB2_L5/L6-CC	hg	pt	-1.14880019089073	human_up_ADARB2_L5/L6-CC	chimp_down_ADARB2_L5/L6-CC	-2.50136386241585	0.351116488468491	-7.12402847649327	1.04817373105142e-12	3.01707804347577e-11	Chimp	DOWN	macaque_up	DOWN_ADARB2_L5/L6-CC	macaque_UP_ADARB2_L5/L6-CC	rm	2.50136386241585	macaque_up_ADARB2_L5/L6-CC	down_ADARB2_L5/L6-CC	Exc	chimp_down_ADARB2_Exc	chimp_down_adarb2_exc	-1.82508202665329	ADARB2	Neur	ENSG00000185736	C6_1	0.462635385	0.122	0.06	2.23381e-09	6.70991e-05	PD_up	Neur	both
852.473304351088	-0.647779906992895	0.0660832412987697	-9.80248387127698	1.09850549944049e-22	8.33280748224224e-21	L5/L6-CC	Human	DOWN	human_down	chimp_up	CAMK1D_L5/L6-CC	DOWN_CAMK1D_L5/L6-CC	human_DOWN_CAMK1D_L5/L6-CC	chimp_UP_CAMK1D_L5/L6-CC	hg	pt	0.647779906992895	human_down_CAMK1D_L5/L6-CC	chimp_up_CAMK1D_L5/L6-CC	1.41964677442467	0.0769734439651623	18.4433318985596	5.89915157864705e-76	6.42417606914664e-73	Chimp	UP	macaque_down	UP_CAMK1D_L5/L6-CC	macaque_DOWN_CAMK1D_L5/L6-CC	rm	-1.41964677442467	macaque_down_CAMK1D_L5/L6-CC	up_CAMK1D_L5/L6-CC	Exc	chimp_up_CAMK1D_Exc	chimp_up_camk1d_exc	1.03371334070878	CAMK1D	Neur	ENSG00000183049	C9	-0.688022894	0.12	0.382	9.1425e-41	2.74622e-36	PD_down	Neur	both
852.473304351088	-0.647779906992895	0.0660832412987697	-9.80248387127698	1.09850549944049e-22	8.33280748224224e-21	L5/L6-CC	Human	DOWN	human_down	chimp_up	CAMK1D_L5/L6-CC	DOWN_CAMK1D_L5/L6-CC	human_DOWN_CAMK1D_L5/L6-CC	chimp_UP_CAMK1D_L5/L6-CC	hg	pt	0.647779906992895	human_down_CAMK1D_L5/L6-CC	chimp_up_CAMK1D_L5/L6-CC	1.41964677442467	0.0769734439651623	18.4433318985596	5.89915157864705e-76	6.42417606914664e-73	Chimp	UP	macaque_down	UP_CAMK1D_L5/L6-CC	macaque_DOWN_CAMK1D_L5/L6-CC	rm	-1.41964677442467	macaque_down_CAMK1D_L5/L6-CC	up_CAMK1D_L5/L6-CC	Exc	chimp_up_CAMK1D_Exc	chimp_up_camk1d_exc	1.03371334070878	CAMK1D	Neur	ENSG00000183049	C6_0	-0.542558517	0.16	0.191	2.41473e-13	7.25337e-09	PD_down	Neur	both
852.473304351088	-0.647779906992895	0.0660832412987697	-9.80248387127698	1.09850549944049e-22	8.33280748224224e-21	L5/L6-CC	Human	DOWN	human_down	chimp_up	CAMK1D_L5/L6-CC	DOWN_CAMK1D_L5/L6-CC	human_DOWN_CAMK1D_L5/L6-CC	chimp_UP_CAMK1D_L5/L6-CC	hg	pt	0.647779906992895	human_down_CAMK1D_L5/L6-CC	chimp_up_CAMK1D_L5/L6-CC	1.41964677442467	0.0769734439651623	18.4433318985596	5.89915157864705e-76	6.42417606914664e-73	Chimp	UP	macaque_down	UP_CAMK1D_L5/L6-CC	macaque_DOWN_CAMK1D_L5/L6-CC	rm	-1.41964677442467	macaque_down_CAMK1D_L5/L6-CC	up_CAMK1D_L5/L6-CC	Exc	chimp_up_CAMK1D_Exc	chimp_up_camk1d_exc	1.03371334070878	CAMK1D	Neur	ENSG00000183049	C6_1	0.284054062	0.185	0.129	7.17022e-07	0.02153791	PD_up	Neur	both
49.1170172577552	1.12102884174967	0.246086571752007	4.55542467745612	5.2279847196681e-06	6.62946255114539e-05	L5/L6-CC	Human	UP	human_up	chimp_down	FAM107B_L5/L6-CC	UP_FAM107B_L5/L6-CC	human_UP_FAM107B_L5/L6-CC	chimp_DOWN_FAM107B_L5/L6-CC	hg	pt	-1.12102884174967	human_up_FAM107B_L5/L6-CC	chimp_down_FAM107B_L5/L6-CC	-2.07719456211736	0.243415442163201	-8.53353650720595	1.41940636504488e-17	7.06172679380957e-16	Chimp	DOWN	macaque_up	DOWN_FAM107B_L5/L6-CC	macaque_UP_FAM107B_L5/L6-CC	rm	2.07719456211736	macaque_up_FAM107B_L5/L6-CC	down_FAM107B_L5/L6-CC	Exc	chimp_down_FAM107B_Exc	chimp_down_fam107b_exc	-1.59911170193351	FAM107B	Neur	ENSG00000065809	C7_2	0.597592446	0.1	0.06	3.35559e-07	0.010079534	PD_up	Neur	both
49.1170172577552	1.12102884174967	0.246086571752007	4.55542467745612	5.2279847196681e-06	6.62946255114539e-05	L5/L6-CC	Human	UP	human_up	chimp_down	FAM107B_L5/L6-CC	UP_FAM107B_L5/L6-CC	human_UP_FAM107B_L5/L6-CC	chimp_DOWN_FAM107B_L5/L6-CC	hg	pt	-1.12102884174967	human_up_FAM107B_L5/L6-CC	chimp_down_FAM107B_L5/L6-CC	-2.07719456211736	0.243415442163201	-8.53353650720595	1.41940636504488e-17	7.06172679380957e-16	Chimp	DOWN	macaque_up	DOWN_FAM107B_L5/L6-CC	macaque_UP_FAM107B_L5/L6-CC	rm	2.07719456211736	macaque_up_FAM107B_L5/L6-CC	down_FAM107B_L5/L6-CC	Exc	chimp_down_FAM107B_Exc	chimp_down_fam107b_exc	-1.59911170193351	FAM107B	Neur	ENSG00000065809	C9	0.432582231	0.171	0.175	7.62489e-09	0.000229036	PD_up	Neur	both
49.1170172577552	1.12102884174967	0.246086571752007	4.55542467745612	5.2279847196681e-06	6.62946255114539e-05	L5/L6-CC	Human	UP	human_up	chimp_down	FAM107B_L5/L6-CC	UP_FAM107B_L5/L6-CC	human_UP_FAM107B_L5/L6-CC	chimp_DOWN_FAM107B_L5/L6-CC	hg	pt	-1.12102884174967	human_up_FAM107B_L5/L6-CC	chimp_down_FAM107B_L5/L6-CC	-2.07719456211736	0.243415442163201	-8.53353650720595	1.41940636504488e-17	7.06172679380957e-16	Chimp	DOWN	macaque_up	DOWN_FAM107B_L5/L6-CC	macaque_UP_FAM107B_L5/L6-CC	rm	2.07719456211736	macaque_up_FAM107B_L5/L6-CC	down_FAM107B_L5/L6-CC	Exc	chimp_down_FAM107B_Exc	chimp_down_fam107b_exc	-1.59911170193351	FAM107B	Neur	ENSG00000065809	C6_0	0.346938324	0.169	0.099	1.32445e-08	0.000397839	PD_up	Neur	both
10.6312643165653	3.47481175678128	0.618116156985687	5.62161612750359	1.89179263890394e-08	3.6450558397188e-07	L5/L6-CC	Human	UP	human_up	chimp_down	SCD_L5/L6-CC	UP_SCD_L5/L6-CC	human_UP_SCD_L5/L6-CC	chimp_DOWN_SCD_L5/L6-CC	hg	pt	-3.47481175678128	human_up_SCD_L5/L6-CC	chimp_down_SCD_L5/L6-CC	-2.02100872461755	0.701344492817942	-2.88162058063265	0.0039563582294013	0.0155696715544518	Chimp	DOWN	macaque_up	DOWN_SCD_L5/L6-CC	macaque_UP_SCD_L5/L6-CC	rm	2.02100872461755	macaque_up_SCD_L5/L6-CC	down_SCD_L5/L6-CC	Exc	chimp_down_SCD_Exc	chimp_down_scd_exc	-2.74791024069941	SCD	Neur	ENSG00000099194	C7_1	0.398579423	0.298	0.199	1.57028e-10	4.71681e-06	PD_up	Neur	both
10.6312643165653	3.47481175678128	0.618116156985687	5.62161612750359	1.89179263890394e-08	3.6450558397188e-07	L5/L6-CC	Human	UP	human_up	chimp_down	SCD_L5/L6-CC	UP_SCD_L5/L6-CC	human_UP_SCD_L5/L6-CC	chimp_DOWN_SCD_L5/L6-CC	hg	pt	-3.47481175678128	human_up_SCD_L5/L6-CC	chimp_down_SCD_L5/L6-CC	-2.02100872461755	0.701344492817942	-2.88162058063265	0.0039563582294013	0.0155696715544518	Chimp	DOWN	macaque_up	DOWN_SCD_L5/L6-CC	macaque_UP_SCD_L5/L6-CC	rm	2.02100872461755	macaque_up_SCD_L5/L6-CC	down_SCD_L5/L6-CC	Exc	chimp_down_SCD_Exc	chimp_down_scd_exc	-2.74791024069941	SCD	Neur	ENSG00000099194	C7_2	1.041489847	0.247	0.141	3.02865e-27	9.09745e-23	PD_up	Neur	both
10.6312643165653	3.47481175678128	0.618116156985687	5.62161612750359	1.89179263890394e-08	3.6450558397188e-07	L5/L6-CC	Human	UP	human_up	chimp_down	SCD_L5/L6-CC	UP_SCD_L5/L6-CC	human_UP_SCD_L5/L6-CC	chimp_DOWN_SCD_L5/L6-CC	hg	pt	-3.47481175678128	human_up_SCD_L5/L6-CC	chimp_down_SCD_L5/L6-CC	-2.02100872461755	0.701344492817942	-2.88162058063265	0.0039563582294013	0.0155696715544518	Chimp	DOWN	macaque_up	DOWN_SCD_L5/L6-CC	macaque_UP_SCD_L5/L6-CC	rm	2.02100872461755	macaque_up_SCD_L5/L6-CC	down_SCD_L5/L6-CC	Exc	chimp_down_SCD_Exc	chimp_down_scd_exc	-2.74791024069941	SCD	Neur	ENSG00000099194	C9	0.69562413	0.229	0.212	1.40931e-11	4.23328e-07	PD_up	Neur	both
10.6312643165653	3.47481175678128	0.618116156985687	5.62161612750359	1.89179263890394e-08	3.6450558397188e-07	L5/L6-CC	Human	UP	human_up	chimp_down	SCD_L5/L6-CC	UP_SCD_L5/L6-CC	human_UP_SCD_L5/L6-CC	chimp_DOWN_SCD_L5/L6-CC	hg	pt	-3.47481175678128	human_up_SCD_L5/L6-CC	chimp_down_SCD_L5/L6-CC	-2.02100872461755	0.701344492817942	-2.88162058063265	0.0039563582294013	0.0155696715544518	Chimp	DOWN	macaque_up	DOWN_SCD_L5/L6-CC	macaque_UP_SCD_L5/L6-CC	rm	2.02100872461755	macaque_up_SCD_L5/L6-CC	down_SCD_L5/L6-CC	Exc	chimp_down_SCD_Exc	chimp_down_scd_exc	-2.74791024069941	SCD	Neur	ENSG00000099194	C6_0	0.27416655	0.248	0.187	1.2248e-09	3.67906e-05	PD_up	Neur	both
497.48396580365	0.550435470648811	0.102685963651319	5.36037693055958	8.30484878872976e-08	1.4522705462327e-06	L5/L6-CC	Human	UP	human_up	chimp_down	KCNQ1OT1_L5/L6-CC	UP_KCNQ1OT1_L5/L6-CC	human_UP_KCNQ1OT1_L5/L6-CC	chimp_DOWN_KCNQ1OT1_L5/L6-CC	hg	pt	-0.550435470648811	human_up_KCNQ1OT1_L5/L6-CC	chimp_down_KCNQ1OT1_L5/L6-CC	-0.548035723327526	0.10681559762957	-5.13067132038225	2.88710652973983e-07	3.53927843627017e-06	Chimp	DOWN	macaque_up	DOWN_KCNQ1OT1_L5/L6-CC	macaque_UP_KCNQ1OT1_L5/L6-CC	rm	0.548035723327526	macaque_up_KCNQ1OT1_L5/L6-CC	down_KCNQ1OT1_L5/L6-CC	Exc	chimp_down_KCNQ1OT1_Exc	chimp_down_kcnq1ot1_exc	-0.549235596988168	KCNQ1OT1	Neur	ENSG00000269821	C6_1	0.561570404	0.264	0.159	2.9142e-13	8.75368e-09	PD_up	Neur	both
68.0383950244149	0.554207647962104	0.189940591512852	2.91779468278957	0.0035251638128959	0.0199140418011299	L5/L6-CC	Human	UP	human_up	chimp_down	EIF4G2_L5/L6-CC	UP_EIF4G2_L5/L6-CC	human_UP_EIF4G2_L5/L6-CC	chimp_DOWN_EIF4G2_L5/L6-CC	hg	pt	-0.554207647962104	human_up_EIF4G2_L5/L6-CC	chimp_down_EIF4G2_L5/L6-CC	-0.791258594391712	0.201126093955739	-3.93414190485816	8.34944463948966e-05	0.000572858991331	Chimp	DOWN	macaque_up	DOWN_EIF4G2_L5/L6-CC	macaque_UP_EIF4G2_L5/L6-CC	rm	0.791258594391712	macaque_up_EIF4G2_L5/L6-CC	down_EIF4G2_L5/L6-CC	Exc	chimp_down_EIF4G2_Exc	chimp_down_eif4g2_exc	-0.672733121176908	EIF4G2	Neur	ENSG00000110321	C7_2	-0.335613533	0.21	0.349	7.83381e-12	2.35312e-07	PD_down	Neur	both
23.5291251881895	1.24258205127762	0.348991478455125	3.56049396042029	0.0003701578254069	0.002926505999931	L5/L6-CC	Human	UP	human_up	chimp_down	RPS13_L5/L6-CC	UP_RPS13_L5/L6-CC	human_UP_RPS13_L5/L6-CC	chimp_DOWN_RPS13_L5/L6-CC	hg	pt	-1.24258205127762	human_up_RPS13_L5/L6-CC	chimp_down_RPS13_L5/L6-CC	-1.25424287115058	0.371517668801014	-3.37599790394454	0.0007354847956309	0.0038383847081888	Chimp	DOWN	macaque_up	DOWN_RPS13_L5/L6-CC	macaque_UP_RPS13_L5/L6-CC	rm	1.25424287115058	macaque_up_RPS13_L5/L6-CC	down_RPS13_L5/L6-CC	Exc	chimp_down_RPS13_Exc	chimp_down_rps13_exc	-1.2484124612141	RPS13	Neur	ENSG00000110700	C7_3	0.448457607	0.129	0.085	6.95932e-08	0.002090441	PD_up	Neur	both
43.173536616082	2.37687286160845	0.251494677732094	9.45098672879441	3.356514622618e-21	2.38496650822309e-19	L5/L6-CC	Human	UP	human_up	chimp_down	FAU_L5/L6-CC	UP_FAU_L5/L6-CC	human_UP_FAU_L5/L6-CC	chimp_DOWN_FAU_L5/L6-CC	hg	pt	-2.37687286160845	human_up_FAU_L5/L6-CC	chimp_down_FAU_L5/L6-CC	-0.85338888088893	0.305998294514411	-2.78886809563162	0.0052892602501181	0.0196923227773629	Chimp	DOWN	macaque_up	DOWN_FAU_L5/L6-CC	macaque_UP_FAU_L5/L6-CC	rm	0.85338888088893	macaque_up_FAU_L5/L6-CC	down_FAU_L5/L6-CC	Exc	chimp_down_FAU_Exc	chimp_down_fau_exc	-1.61513087124869	FAU	Neur	ENSG00000149806	C7_3	0.446256051	0.137	0.095	1.1049e-08	0.000331889	PD_up	Neur	both
32.0976562832731	1.97818521831396	0.306816648190629	6.44745071683624	1.13747141306708e-10	2.9155279446042e-09	L5/L6-CC	Human	UP	human_up	chimp_down	GAPDH_L5/L6-CC	UP_GAPDH_L5/L6-CC	human_UP_GAPDH_L5/L6-CC	chimp_DOWN_GAPDH_L5/L6-CC	hg	pt	-1.97818521831396	human_up_GAPDH_L5/L6-CC	chimp_down_GAPDH_L5/L6-CC	-1.67536858142541	0.331646923070262	-5.05166327465209	4.37979315875723e-07	5.18434211944198e-06	Chimp	DOWN	macaque_up	DOWN_GAPDH_L5/L6-CC	macaque_UP_GAPDH_L5/L6-CC	rm	1.67536858142541	macaque_up_GAPDH_L5/L6-CC	down_GAPDH_L5/L6-CC	Exc	chimp_down_GAPDH_Exc	chimp_down_gapdh_exc	-1.82677689986969	GAPDH	Neur	ENSG00000111640	C7_2	0.65746976	0.671	0.619	1.0342e-32	3.10653e-28	PD_up	Neur	both
32.0976562832731	1.97818521831396	0.306816648190629	6.44745071683624	1.13747141306708e-10	2.9155279446042e-09	L5/L6-CC	Human	UP	human_up	chimp_down	GAPDH_L5/L6-CC	UP_GAPDH_L5/L6-CC	human_UP_GAPDH_L5/L6-CC	chimp_DOWN_GAPDH_L5/L6-CC	hg	pt	-1.97818521831396	human_up_GAPDH_L5/L6-CC	chimp_down_GAPDH_L5/L6-CC	-1.67536858142541	0.331646923070262	-5.05166327465209	4.37979315875723e-07	5.18434211944198e-06	Chimp	DOWN	macaque_up	DOWN_GAPDH_L5/L6-CC	macaque_UP_GAPDH_L5/L6-CC	rm	1.67536858142541	macaque_up_GAPDH_L5/L6-CC	down_GAPDH_L5/L6-CC	Exc	chimp_down_GAPDH_Exc	chimp_down_gapdh_exc	-1.82677689986969	GAPDH	Neur	ENSG00000111640	C9	0.760915421	0.377	0.364	4.30106e-34	1.29195e-29	PD_up	Neur	both
79.6397501487048	-0.521942734522566	0.165152332363607	-3.16037156153164	0.001575680581829	0.0100700041738148	L5/L6-CC	Human	DOWN	human_down	chimp_up	FAM66C_L5/L6-CC	DOWN_FAM66C_L5/L6-CC	human_DOWN_FAM66C_L5/L6-CC	chimp_UP_FAM66C_L5/L6-CC	hg	pt	0.521942734522566	human_down_FAM66C_L5/L6-CC	chimp_up_FAM66C_L5/L6-CC	4.30613948710271	0.425252231280104	10.1260832286295	4.23265755181027e-24	3.63897163730636e-22	Chimp	UP	macaque_down	UP_FAM66C_L5/L6-CC	macaque_DOWN_FAM66C_L5/L6-CC	rm	-4.30613948710271	macaque_down_FAM66C_L5/L6-CC	up_FAM66C_L5/L6-CC	Exc	chimp_up_FAM66C_Exc	chimp_up_fam66c_exc	2.41404111081264	FAM66C	Neur	ENSG00000226711	C9	-0.272616361	0.038	0.113	4.07896e-11	1.22524e-06	PD_down	Neur	both
613.418895931332	-0.513892125028111	0.0807853513022572	-6.36120431172467	2.001779617494e-10	5.04640250877229e-09	L5/L6-CC	Human	DOWN	human_down	chimp_up	PTPRR_L5/L6-CC	DOWN_PTPRR_L5/L6-CC	human_DOWN_PTPRR_L5/L6-CC	chimp_UP_PTPRR_L5/L6-CC	hg	pt	0.513892125028111	human_down_PTPRR_L5/L6-CC	chimp_up_PTPRR_L5/L6-CC	0.910617350388373	0.0892455283213517	10.2035067472452	1.91240148108155e-24	1.70394971964366e-22	Chimp	UP	macaque_down	UP_PTPRR_L5/L6-CC	macaque_DOWN_PTPRR_L5/L6-CC	rm	-0.910617350388373	macaque_down_PTPRR_L5/L6-CC	up_PTPRR_L5/L6-CC	Exc	chimp_up_PTPRR_Exc	chimp_up_ptprr_exc	0.712254737708242	PTPRR	Neur	ENSG00000153233	C9	-0.99860273	0.105	0.426	6.21608e-48	1.86719e-43	PD_down	Neur	both
207.007853460581	-0.523232032816239	0.10681235639072	-4.89860958503954	9.65172042698666e-07	1.40479664641707e-05	L5/L6-CC	Human	DOWN	human_down	chimp_up	SVOP_L5/L6-CC	DOWN_SVOP_L5/L6-CC	human_DOWN_SVOP_L5/L6-CC	chimp_UP_SVOP_L5/L6-CC	hg	pt	0.523232032816239	human_down_SVOP_L5/L6-CC	chimp_up_SVOP_L5/L6-CC	0.983952396550456	0.126402444907687	7.78428294855409	7.01096940445534e-15	2.5591996697604e-13	Chimp	UP	macaque_down	UP_SVOP_L5/L6-CC	macaque_DOWN_SVOP_L5/L6-CC	rm	-0.983952396550456	macaque_down_SVOP_L5/L6-CC	up_SVOP_L5/L6-CC	Exc	chimp_up_SVOP_Exc	chimp_up_svop_exc	0.753592214683347	SVOP	Neur	ENSG00000166111	C9	-0.435473238	0.024	0.111	1.71617e-17	5.15502e-13	PD_down	Neur	both
87.9344564187749	1.07392193048116	0.170192311291917	6.31004962756014	2.78946006060527e-10	6.88775768630392e-09	L5/L6-CC	Human	UP	human_up	chimp_down	TMEM120B_L5/L6-CC	UP_TMEM120B_L5/L6-CC	human_UP_TMEM120B_L5/L6-CC	chimp_DOWN_TMEM120B_L5/L6-CC	hg	pt	-1.07392193048116	human_up_TMEM120B_L5/L6-CC	chimp_down_TMEM120B_L5/L6-CC	-0.8467459536611	0.186719180133621	-4.53486328000768	5.76408111037177e-06	5.34472648654245e-05	Chimp	DOWN	macaque_up	DOWN_TMEM120B_L5/L6-CC	macaque_UP_TMEM120B_L5/L6-CC	rm	0.8467459536611	macaque_up_TMEM120B_L5/L6-CC	down_TMEM120B_L5/L6-CC	Exc	chimp_down_TMEM120B_Exc	chimp_down_tmem120b_exc	-0.96033394207113	TMEM120B	Neur	ENSG00000188735	C9	-0.332699213	0.044	0.128	1.60901e-16	4.83314e-12	PD_down	Neur	both
23.1057059718419	1.47963994575154	0.342817949714435	4.31610989734951	1.58802940293747e-05	0.0001793589211634	L5/L6-CC	Human	UP	human_up	chimp_down	UBC_L5/L6-CC	UP_UBC_L5/L6-CC	human_UP_UBC_L5/L6-CC	chimp_DOWN_UBC_L5/L6-CC	hg	pt	-1.47963994575154	human_up_UBC_L5/L6-CC	chimp_down_UBC_L5/L6-CC	-1.28260951541148	0.371683144117782	-3.45081431781324	0.0005588979450068	0.0030205452214019	Chimp	DOWN	macaque_up	DOWN_UBC_L5/L6-CC	macaque_UP_UBC_L5/L6-CC	rm	1.28260951541148	macaque_up_UBC_L5/L6-CC	down_UBC_L5/L6-CC	Exc	chimp_down_UBC_Exc	chimp_down_ubc_exc	-1.38112473058151	UBC	Neur	ENSG00000150991	C7_0	0.707530946	0.279	0.157	7.0767e-07	0.021256979	PD_up	Neur	both
23.1057059718419	1.47963994575154	0.342817949714435	4.31610989734951	1.58802940293747e-05	0.0001793589211634	L5/L6-CC	Human	UP	human_up	chimp_down	UBC_L5/L6-CC	UP_UBC_L5/L6-CC	human_UP_UBC_L5/L6-CC	chimp_DOWN_UBC_L5/L6-CC	hg	pt	-1.47963994575154	human_up_UBC_L5/L6-CC	chimp_down_UBC_L5/L6-CC	-1.28260951541148	0.371683144117782	-3.45081431781324	0.0005588979450068	0.0030205452214019	Chimp	DOWN	macaque_up	DOWN_UBC_L5/L6-CC	macaque_UP_UBC_L5/L6-CC	rm	1.28260951541148	macaque_up_UBC_L5/L6-CC	down_UBC_L5/L6-CC	Exc	chimp_down_UBC_Exc	chimp_down_ubc_exc	-1.38112473058151	UBC	Neur	ENSG00000150991	C7_1	0.62654	0.423	0.28	8.70142e-09	0.000261373	PD_up	Neur	both
23.1057059718419	1.47963994575154	0.342817949714435	4.31610989734951	1.58802940293747e-05	0.0001793589211634	L5/L6-CC	Human	UP	human_up	chimp_down	UBC_L5/L6-CC	UP_UBC_L5/L6-CC	human_UP_UBC_L5/L6-CC	chimp_DOWN_UBC_L5/L6-CC	hg	pt	-1.47963994575154	human_up_UBC_L5/L6-CC	chimp_down_UBC_L5/L6-CC	-1.28260951541148	0.371683144117782	-3.45081431781324	0.0005588979450068	0.0030205452214019	Chimp	DOWN	macaque_up	DOWN_UBC_L5/L6-CC	macaque_UP_UBC_L5/L6-CC	rm	1.28260951541148	macaque_up_UBC_L5/L6-CC	down_UBC_L5/L6-CC	Exc	chimp_down_UBC_Exc	chimp_down_ubc_exc	-1.38112473058151	UBC	Neur	ENSG00000150991	C9	0.640007729	0.204	0.19	5.15491e-14	1.54843e-09	PD_up	Neur	both
23.1057059718419	1.47963994575154	0.342817949714435	4.31610989734951	1.58802940293747e-05	0.0001793589211634	L5/L6-CC	Human	UP	human_up	chimp_down	UBC_L5/L6-CC	UP_UBC_L5/L6-CC	human_UP_UBC_L5/L6-CC	chimp_DOWN_UBC_L5/L6-CC	hg	pt	-1.47963994575154	human_up_UBC_L5/L6-CC	chimp_down_UBC_L5/L6-CC	-1.28260951541148	0.371683144117782	-3.45081431781324	0.0005588979450068	0.0030205452214019	Chimp	DOWN	macaque_up	DOWN_UBC_L5/L6-CC	macaque_UP_UBC_L5/L6-CC	rm	1.28260951541148	macaque_up_UBC_L5/L6-CC	down_UBC_L5/L6-CC	Exc	chimp_down_UBC_Exc	chimp_down_ubc_exc	-1.38112473058151	UBC	Neur	ENSG00000150991	C6_0	0.540768639	0.235	0.123	4.54565e-13	1.36542e-08	PD_up	Neur	both
18.3800655664418	-1.3947054030913	0.377430428027871	-3.69526487405596	0.0002196576740356	0.0018588116737492	L5/L6-CC	Human	DOWN	human_down	chimp_up	GALNT9_L5/L6-CC	DOWN_GALNT9_L5/L6-CC	human_DOWN_GALNT9_L5/L6-CC	chimp_UP_GALNT9_L5/L6-CC	hg	pt	1.3947054030913	human_down_GALNT9_L5/L6-CC	chimp_up_GALNT9_L5/L6-CC	1.50771617730241	0.435481825739537	3.46217933375748	0.0005358199965606	0.0029134933627135	Chimp	UP	macaque_down	UP_GALNT9_L5/L6-CC	macaque_DOWN_GALNT9_L5/L6-CC	rm	-1.50771617730241	macaque_down_GALNT9_L5/L6-CC	up_GALNT9_L5/L6-CC	Exc	chimp_up_GALNT9_Exc	chimp_up_galnt9_exc	1.45121079019685	GALNT9	Neur	ENSG00000182870	C9	-0.660130397	0.04	0.192	1.55942e-22	4.68419e-18	PD_down	Neur	both
177.013638588894	-0.891624052222931	0.118280645125042	-7.5382075510354	4.76475099222434e-14	1.84033042910683e-12	L5/L6-CC	Human	DOWN	human_down	chimp_up	LHFPL6_L5/L6-CC	DOWN_LHFPL6_L5/L6-CC	human_DOWN_LHFPL6_L5/L6-CC	chimp_UP_LHFPL6_L5/L6-CC	hg	pt	0.891624052222931	human_down_LHFPL6_L5/L6-CC	chimp_up_LHFPL6_L5/L6-CC	2.76523590868507	0.184954162191812	14.9509255477977	1.53599444276692e-50	9.01970266487942e-48	Chimp	UP	macaque_down	UP_LHFPL6_L5/L6-CC	macaque_DOWN_LHFPL6_L5/L6-CC	rm	-2.76523590868507	macaque_down_LHFPL6_L5/L6-CC	up_LHFPL6_L5/L6-CC	Exc	chimp_up_LHFPL6_Exc	chimp_up_lhfpl6_exc	1.828429980454	LHFPL6	Neur	ENSG00000183722	C9	-1.123071718	0.201	0.607	2.3195e-70	6.96733e-66	PD_down	Neur	both
208.125379232473	0.718504508144907	0.113955365988866	6.30513975283192	2.87933971259708e-10	7.06823334695843e-09	L5/L6-CC	Human	UP	human_up	chimp_down	GNG2_L5/L6-CC	UP_GNG2_L5/L6-CC	human_UP_GNG2_L5/L6-CC	chimp_DOWN_GNG2_L5/L6-CC	hg	pt	-0.718504508144907	human_up_GNG2_L5/L6-CC	chimp_down_GNG2_L5/L6-CC	-0.801078215826984	0.12153845705174	-6.59115012037677	4.3643230609037e-11	9.91541413013195e-10	Chimp	DOWN	macaque_up	DOWN_GNG2_L5/L6-CC	macaque_UP_GNG2_L5/L6-CC	rm	0.801078215826984	macaque_up_GNG2_L5/L6-CC	down_GNG2_L5/L6-CC	Exc	chimp_down_GNG2_Exc	chimp_down_gng2_exc	-0.759791361985946	GNG2	Neur	ENSG00000186469	C7_3	1.151279199	0.189	0.087	6.60781e-07	0.01984855	PD_up	Neur	both
72.1546765559825	1.25970317155108	0.201834315648797	6.24127352923983	4.34022498529726e-10	1.04562787914744e-08	L5/L6-CC	Human	UP	human_up	chimp_down	GPR137C_L5/L6-CC	UP_GPR137C_L5/L6-CC	human_UP_GPR137C_L5/L6-CC	chimp_DOWN_GPR137C_L5/L6-CC	hg	pt	-1.25970317155108	human_up_GPR137C_L5/L6-CC	chimp_down_GPR137C_L5/L6-CC	-1.21219446294297	0.215485708714718	-5.62540536991157	1.85072841619255e-08	2.80355320047963e-07	Chimp	DOWN	macaque_up	DOWN_GPR137C_L5/L6-CC	macaque_UP_GPR137C_L5/L6-CC	rm	1.21219446294297	macaque_up_GPR137C_L5/L6-CC	down_GPR137C_L5/L6-CC	Exc	chimp_down_GPR137C_Exc	chimp_down_gpr137c_exc	-1.23594881724702	GPR137C	Neur	ENSG00000180998	C9	-0.489478718	0.101	0.278	3.35771e-21	1.00859e-16	PD_down	Neur	both
76.9493229511362	1.01087227037112	0.188452922192491	5.36405728608755	8.13730776240537e-08	1.42741940332194e-06	L5/L6-CC	Human	UP	human_up	chimp_down	KLC1_L5/L6-CC	UP_KLC1_L5/L6-CC	human_UP_KLC1_L5/L6-CC	chimp_DOWN_KLC1_L5/L6-CC	hg	pt	-1.01087227037112	human_up_KLC1_L5/L6-CC	chimp_down_KLC1_L5/L6-CC	-0.760562939742461	0.206148770173689	-3.68938868323906	0.0002247935597473	0.0013710029116886	Chimp	DOWN	macaque_up	DOWN_KLC1_L5/L6-CC	macaque_UP_KLC1_L5/L6-CC	rm	0.760562939742461	macaque_up_KLC1_L5/L6-CC	down_KLC1_L5/L6-CC	Exc	chimp_down_KLC1_Exc	chimp_down_klc1_exc	-0.885717605056791	KLC1	Neur	ENSG00000126214	C7_1	-0.450229018	0.386	0.421	1.95139e-11	5.8616e-07	PD_down	Neur	both
76.9493229511362	1.01087227037112	0.188452922192491	5.36405728608755	8.13730776240537e-08	1.42741940332194e-06	L5/L6-CC	Human	UP	human_up	chimp_down	KLC1_L5/L6-CC	UP_KLC1_L5/L6-CC	human_UP_KLC1_L5/L6-CC	chimp_DOWN_KLC1_L5/L6-CC	hg	pt	-1.01087227037112	human_up_KLC1_L5/L6-CC	chimp_down_KLC1_L5/L6-CC	-0.760562939742461	0.206148770173689	-3.68938868323906	0.0002247935597473	0.0013710029116886	Chimp	DOWN	macaque_up	DOWN_KLC1_L5/L6-CC	macaque_UP_KLC1_L5/L6-CC	rm	0.760562939742461	macaque_up_KLC1_L5/L6-CC	down_KLC1_L5/L6-CC	Exc	chimp_down_KLC1_Exc	chimp_down_klc1_exc	-0.885717605056791	KLC1	Neur	ENSG00000126214	C7_2	-0.377217411	0.455	0.649	4.32593e-29	1.29942e-24	PD_down	Neur	both
76.9493229511362	1.01087227037112	0.188452922192491	5.36405728608755	8.13730776240537e-08	1.42741940332194e-06	L5/L6-CC	Human	UP	human_up	chimp_down	KLC1_L5/L6-CC	UP_KLC1_L5/L6-CC	human_UP_KLC1_L5/L6-CC	chimp_DOWN_KLC1_L5/L6-CC	hg	pt	-1.01087227037112	human_up_KLC1_L5/L6-CC	chimp_down_KLC1_L5/L6-CC	-0.760562939742461	0.206148770173689	-3.68938868323906	0.0002247935597473	0.0013710029116886	Chimp	DOWN	macaque_up	DOWN_KLC1_L5/L6-CC	macaque_UP_KLC1_L5/L6-CC	rm	0.760562939742461	macaque_up_KLC1_L5/L6-CC	down_KLC1_L5/L6-CC	Exc	chimp_down_KLC1_Exc	chimp_down_klc1_exc	-0.885717605056791	KLC1	Neur	ENSG00000126214	C9	0.346335576	0.13	0.153	1.18073e-07	0.00354668	PD_up	Neur	both
76.9493229511362	1.01087227037112	0.188452922192491	5.36405728608755	8.13730776240537e-08	1.42741940332194e-06	L5/L6-CC	Human	UP	human_up	chimp_down	KLC1_L5/L6-CC	UP_KLC1_L5/L6-CC	human_UP_KLC1_L5/L6-CC	chimp_DOWN_KLC1_L5/L6-CC	hg	pt	-1.01087227037112	human_up_KLC1_L5/L6-CC	chimp_down_KLC1_L5/L6-CC	-0.760562939742461	0.206148770173689	-3.68938868323906	0.0002247935597473	0.0013710029116886	Chimp	DOWN	macaque_up	DOWN_KLC1_L5/L6-CC	macaque_UP_KLC1_L5/L6-CC	rm	0.760562939742461	macaque_up_KLC1_L5/L6-CC	down_KLC1_L5/L6-CC	Exc	chimp_down_KLC1_Exc	chimp_down_klc1_exc	-0.885717605056791	KLC1	Neur	ENSG00000126214	C6_1	-0.334222936	0.313	0.305	1.26965e-09	3.81378e-05	PD_down	Neur	both
121.08574469212	-0.83027347747933	0.129436454444015	-6.41452580763052	1.41261860310166e-10	3.57721763552359e-09	L5/L6-CC	Human	DOWN	human_down	chimp_up	GOLGA8A_L5/L6-CC	DOWN_GOLGA8A_L5/L6-CC	human_DOWN_GOLGA8A_L5/L6-CC	chimp_UP_GOLGA8A_L5/L6-CC	hg	pt	0.83027347747933	human_down_GOLGA8A_L5/L6-CC	chimp_up_GOLGA8A_L5/L6-CC	4.93354452066183	0.400680971056978	12.3128994812191	7.71990485356988e-35	1.41425770971661e-32	Chimp	UP	macaque_down	UP_GOLGA8A_L5/L6-CC	macaque_DOWN_GOLGA8A_L5/L6-CC	rm	-4.93354452066183	macaque_down_GOLGA8A_L5/L6-CC	up_GOLGA8A_L5/L6-CC	Exc	chimp_up_GOLGA8A_Exc	chimp_up_golga8a_exc	2.88190899907058	GOLGA8A	Neur	ENSG00000175265	C9	-0.291039127	0.034	0.101	2.06187e-08	0.000619343	PD_down	Neur	both
36.8116772282057	0.823440523381337	0.317940953542	2.58991650558965	0.0095999212802298	0.0436926146916407	L5/L6-CC	Human	UP	human_up	chimp_down	CHP1_L5/L6-CC	UP_CHP1_L5/L6-CC	human_UP_CHP1_L5/L6-CC	chimp_DOWN_CHP1_L5/L6-CC	hg	pt	-0.823440523381337	human_up_CHP1_L5/L6-CC	chimp_down_CHP1_L5/L6-CC	-1.08523476728491	0.329386858149088	-3.29471179689176	0.0009852266832696	0.0049283961049983	Chimp	DOWN	macaque_up	DOWN_CHP1_L5/L6-CC	macaque_UP_CHP1_L5/L6-CC	rm	1.08523476728491	macaque_up_CHP1_L5/L6-CC	down_CHP1_L5/L6-CC	Exc	chimp_down_CHP1_Exc	chimp_down_chp1_exc	-0.954337645333125	CHP1	Neur	ENSG00000187446	C7_2	-0.374907466	0.071	0.154	8.91252e-11	2.67714e-06	PD_down	Neur	both
109.847456481621	-0.533118500927066	0.146384961925939	-3.64189390708581	0.0002706396139631	0.0022221214525303	L5/L6-CC	Human	DOWN	human_down	chimp_up	GNB5_L5/L6-CC	DOWN_GNB5_L5/L6-CC	human_DOWN_GNB5_L5/L6-CC	chimp_UP_GNB5_L5/L6-CC	hg	pt	0.533118500927066	human_down_GNB5_L5/L6-CC	chimp_up_GNB5_L5/L6-CC	0.798242766096562	0.168623251874316	4.7338831224269	2.20264594972045e-06	2.23248531056981e-05	Chimp	UP	macaque_down	UP_GNB5_L5/L6-CC	macaque_DOWN_GNB5_L5/L6-CC	rm	-0.798242766096562	macaque_down_GNB5_L5/L6-CC	up_GNB5_L5/L6-CC	Exc	chimp_up_GNB5_Exc	chimp_up_gnb5_exc	0.665680633511814	GNB5	Neur	ENSG00000069966	C9	-0.357759068	0.056	0.175	2.52468e-17	7.58365e-13	PD_down	Neur	both
16.8803698598387	-2.79075802661023	0.496285458096698	-5.62329196046374	1.87352358533836e-08	3.62228899851871e-07	L5/L6-CC	Human	DOWN	human_down	chimp_up	MYO5C_L5/L6-CC	DOWN_MYO5C_L5/L6-CC	human_DOWN_MYO5C_L5/L6-CC	chimp_UP_MYO5C_L5/L6-CC	hg	pt	2.79075802661023	human_down_MYO5C_L5/L6-CC	chimp_up_MYO5C_L5/L6-CC	1.80904655832001	0.483043413692186	3.74510138642074	0.0001803209404404	0.0011297669522709	Chimp	UP	macaque_down	UP_MYO5C_L5/L6-CC	macaque_DOWN_MYO5C_L5/L6-CC	rm	-1.80904655832001	macaque_down_MYO5C_L5/L6-CC	up_MYO5C_L5/L6-CC	Exc	chimp_up_MYO5C_Exc	chimp_up_myo5c_exc	2.29990229246512	MYO5C	Neur	ENSG00000128833	C9	-0.737219859	0.02	0.147	1.82091e-24	5.46964e-20	PD_down	Neur	both
189.170401640414	0.784731196453476	0.130023058056038	6.03532333561382	1.58644706383782e-09	3.53383181944826e-08	L5/L6-CC	Human	UP	human_up	chimp_down	TCF12_L5/L6-CC	UP_TCF12_L5/L6-CC	human_UP_TCF12_L5/L6-CC	chimp_DOWN_TCF12_L5/L6-CC	hg	pt	-0.784731196453476	human_up_TCF12_L5/L6-CC	chimp_down_TCF12_L5/L6-CC	-1.03242810751478	0.135626486629714	-7.61228970218407	2.69282126096008e-14	9.13456893001653e-13	Chimp	DOWN	macaque_up	DOWN_TCF12_L5/L6-CC	macaque_UP_TCF12_L5/L6-CC	rm	1.03242810751478	macaque_up_TCF12_L5/L6-CC	down_TCF12_L5/L6-CC	Exc	chimp_down_TCF12_Exc	chimp_down_tcf12_exc	-0.908579651984126	TCF12	Neur	ENSG00000140262	C9	0.588084277	0.341	0.362	1.05672e-14	3.17417e-10	PD_up	Neur	both
189.170401640414	0.784731196453476	0.130023058056038	6.03532333561382	1.58644706383782e-09	3.53383181944826e-08	L5/L6-CC	Human	UP	human_up	chimp_down	TCF12_L5/L6-CC	UP_TCF12_L5/L6-CC	human_UP_TCF12_L5/L6-CC	chimp_DOWN_TCF12_L5/L6-CC	hg	pt	-0.784731196453476	human_up_TCF12_L5/L6-CC	chimp_down_TCF12_L5/L6-CC	-1.03242810751478	0.135626486629714	-7.61228970218407	2.69282126096008e-14	9.13456893001653e-13	Chimp	DOWN	macaque_up	DOWN_TCF12_L5/L6-CC	macaque_UP_TCF12_L5/L6-CC	rm	1.03242810751478	macaque_up_TCF12_L5/L6-CC	down_TCF12_L5/L6-CC	Exc	chimp_down_TCF12_Exc	chimp_down_tcf12_exc	-0.908579651984126	TCF12	Neur	ENSG00000140262	C6_0	0.391264082	0.376	0.273	1.06888e-09	3.21071e-05	PD_up	Neur	both
248.798316761486	-1.0610239379774	0.110740781226523	-9.5811491144085	9.59711376742355e-22	7.02675634101794e-20	L5/L6-CC	Human	DOWN	human_down	chimp_up	RORA_L5/L6-CC	DOWN_RORA_L5/L6-CC	human_DOWN_RORA_L5/L6-CC	chimp_UP_RORA_L5/L6-CC	hg	pt	1.0610239379774	human_down_RORA_L5/L6-CC	chimp_up_RORA_L5/L6-CC	0.780642162981613	0.11790968745625	6.62067875696188	3.5755324188956e-11	8.25531053889181e-10	Chimp	UP	macaque_down	UP_RORA_L5/L6-CC	macaque_DOWN_RORA_L5/L6-CC	rm	-0.780642162981613	macaque_down_RORA_L5/L6-CC	up_RORA_L5/L6-CC	Exc	chimp_up_RORA_Exc	chimp_up_rora_exc	0.920833050479509	RORA	Neur	ENSG00000069667	C7_2	0.412826606	0.167	0.173	3.28035e-08	0.000985351	PD_up	Neur	both
248.798316761486	-1.0610239379774	0.110740781226523	-9.5811491144085	9.59711376742355e-22	7.02675634101794e-20	L5/L6-CC	Human	DOWN	human_down	chimp_up	RORA_L5/L6-CC	DOWN_RORA_L5/L6-CC	human_DOWN_RORA_L5/L6-CC	chimp_UP_RORA_L5/L6-CC	hg	pt	1.0610239379774	human_down_RORA_L5/L6-CC	chimp_up_RORA_L5/L6-CC	0.780642162981613	0.11790968745625	6.62067875696188	3.5755324188956e-11	8.25531053889181e-10	Chimp	UP	macaque_down	UP_RORA_L5/L6-CC	macaque_DOWN_RORA_L5/L6-CC	rm	-0.780642162981613	macaque_down_RORA_L5/L6-CC	up_RORA_L5/L6-CC	Exc	chimp_up_RORA_Exc	chimp_up_rora_exc	0.920833050479509	RORA	Neur	ENSG00000069667	C9	-0.738113597	0.418	0.783	1.04888e-52	3.15063e-48	PD_down	Neur	both
248.798316761486	-1.0610239379774	0.110740781226523	-9.5811491144085	9.59711376742355e-22	7.02675634101794e-20	L5/L6-CC	Human	DOWN	human_down	chimp_up	RORA_L5/L6-CC	DOWN_RORA_L5/L6-CC	human_DOWN_RORA_L5/L6-CC	chimp_UP_RORA_L5/L6-CC	hg	pt	1.0610239379774	human_down_RORA_L5/L6-CC	chimp_up_RORA_L5/L6-CC	0.780642162981613	0.11790968745625	6.62067875696188	3.5755324188956e-11	8.25531053889181e-10	Chimp	UP	macaque_down	UP_RORA_L5/L6-CC	macaque_DOWN_RORA_L5/L6-CC	rm	-0.780642162981613	macaque_down_RORA_L5/L6-CC	up_RORA_L5/L6-CC	Exc	chimp_up_RORA_Exc	chimp_up_rora_exc	0.920833050479509	RORA	Neur	ENSG00000069667	C6_1	0.567788282	0.498	0.331	8.77769e-31	2.63664e-26	PD_up	Neur	both
721.266868729125	-1.16179527989792	0.082591262240488	-14.0668062017871	6.07517161997327e-45	1.4826940591355e-42	L5/L6-CC	Human	DOWN	human_down	chimp_up	SV2B_L5/L6-CC	DOWN_SV2B_L5/L6-CC	human_DOWN_SV2B_L5/L6-CC	chimp_UP_SV2B_L5/L6-CC	hg	pt	1.16179527989792	human_down_SV2B_L5/L6-CC	chimp_up_SV2B_L5/L6-CC	1.34949422964484	0.0895901806848652	15.0629702867963	2.83746827552326e-51	1.79419526247765e-48	Chimp	UP	macaque_down	UP_SV2B_L5/L6-CC	macaque_DOWN_SV2B_L5/L6-CC	rm	-1.34949422964484	macaque_down_SV2B_L5/L6-CC	up_SV2B_L5/L6-CC	Exc	chimp_up_SV2B_Exc	chimp_up_sv2b_exc	1.25564475477138	SV2B	Neur	ENSG00000185518	C7_2	-0.606398327	0.315	0.547	2.63484e-31	7.91453e-27	PD_down	Neur	both
721.266868729125	-1.16179527989792	0.082591262240488	-14.0668062017871	6.07517161997327e-45	1.4826940591355e-42	L5/L6-CC	Human	DOWN	human_down	chimp_up	SV2B_L5/L6-CC	DOWN_SV2B_L5/L6-CC	human_DOWN_SV2B_L5/L6-CC	chimp_UP_SV2B_L5/L6-CC	hg	pt	1.16179527989792	human_down_SV2B_L5/L6-CC	chimp_up_SV2B_L5/L6-CC	1.34949422964484	0.0895901806848652	15.0629702867963	2.83746827552326e-51	1.79419526247765e-48	Chimp	UP	macaque_down	UP_SV2B_L5/L6-CC	macaque_DOWN_SV2B_L5/L6-CC	rm	-1.34949422964484	macaque_down_SV2B_L5/L6-CC	up_SV2B_L5/L6-CC	Exc	chimp_up_SV2B_Exc	chimp_up_sv2b_exc	1.25564475477138	SV2B	Neur	ENSG00000185518	C7_3	-0.602228991	0.214	0.33	4.35366e-13	1.30775e-08	PD_down	Neur	both
721.266868729125	-1.16179527989792	0.082591262240488	-14.0668062017871	6.07517161997327e-45	1.4826940591355e-42	L5/L6-CC	Human	DOWN	human_down	chimp_up	SV2B_L5/L6-CC	DOWN_SV2B_L5/L6-CC	human_DOWN_SV2B_L5/L6-CC	chimp_UP_SV2B_L5/L6-CC	hg	pt	1.16179527989792	human_down_SV2B_L5/L6-CC	chimp_up_SV2B_L5/L6-CC	1.34949422964484	0.0895901806848652	15.0629702867963	2.83746827552326e-51	1.79419526247765e-48	Chimp	UP	macaque_down	UP_SV2B_L5/L6-CC	macaque_DOWN_SV2B_L5/L6-CC	rm	-1.34949422964484	macaque_down_SV2B_L5/L6-CC	up_SV2B_L5/L6-CC	Exc	chimp_up_SV2B_Exc	chimp_up_sv2b_exc	1.25564475477138	SV2B	Neur	ENSG00000185518	C9	-0.538465237	0.137	0.404	3.37229e-47	1.01297e-42	PD_down	Neur	both
721.266868729125	-1.16179527989792	0.082591262240488	-14.0668062017871	6.07517161997327e-45	1.4826940591355e-42	L5/L6-CC	Human	DOWN	human_down	chimp_up	SV2B_L5/L6-CC	DOWN_SV2B_L5/L6-CC	human_DOWN_SV2B_L5/L6-CC	chimp_UP_SV2B_L5/L6-CC	hg	pt	1.16179527989792	human_down_SV2B_L5/L6-CC	chimp_up_SV2B_L5/L6-CC	1.34949422964484	0.0895901806848652	15.0629702867963	2.83746827552326e-51	1.79419526247765e-48	Chimp	UP	macaque_down	UP_SV2B_L5/L6-CC	macaque_DOWN_SV2B_L5/L6-CC	rm	-1.34949422964484	macaque_down_SV2B_L5/L6-CC	up_SV2B_L5/L6-CC	Exc	chimp_up_SV2B_Exc	chimp_up_sv2b_exc	1.25564475477138	SV2B	Neur	ENSG00000185518	C6_1	0.278168608	0.434	0.358	1.03861e-07	0.003119778	PD_up	Neur	both
150.860724232676	-1.51442183289933	0.136387083806607	-11.1038508239295	1.20152953282705e-28	1.37644607706174e-26	L5/L6-CC	Human	DOWN	human_down	chimp_up	CDR2_L5/L6-CC	DOWN_CDR2_L5/L6-CC	human_DOWN_CDR2_L5/L6-CC	chimp_UP_CDR2_L5/L6-CC	hg	pt	1.51442183289933	human_down_CDR2_L5/L6-CC	chimp_up_CDR2_L5/L6-CC	5.01931585540966	0.350230509992655	14.3314637423077	1.39156381965491e-46	6.06165199841679e-44	Chimp	UP	macaque_down	UP_CDR2_L5/L6-CC	macaque_DOWN_CDR2_L5/L6-CC	rm	-5.01931585540966	macaque_down_CDR2_L5/L6-CC	up_CDR2_L5/L6-CC	Exc	chimp_up_CDR2_Exc	chimp_up_cdr2_exc	3.2668688441545	CDR2	Neur	ENSG00000140743	C9	-0.507342411	0.06	0.201	1.03746e-21	3.11631e-17	PD_down	Neur	both
256.755033345548	-0.701122433631889	0.101507391392649	-6.907107196951	4.94636173684638e-12	1.49545299189395e-10	L5/L6-CC	Human	DOWN	human_down	chimp_up	CACNG3_L5/L6-CC	DOWN_CACNG3_L5/L6-CC	human_DOWN_CACNG3_L5/L6-CC	chimp_UP_CACNG3_L5/L6-CC	hg	pt	0.701122433631889	human_down_CACNG3_L5/L6-CC	chimp_up_CACNG3_L5/L6-CC	0.530950229336559	0.109735662880007	4.83844736890266	1.30857336760177e-06	1.38890622373368e-05	Chimp	UP	macaque_down	UP_CACNG3_L5/L6-CC	macaque_DOWN_CACNG3_L5/L6-CC	rm	-0.530950229336559	macaque_down_CACNG3_L5/L6-CC	up_CACNG3_L5/L6-CC	Exc	chimp_up_CACNG3_Exc	chimp_up_cacng3_exc	0.616036331484224	CACNG3	Neur	ENSG00000006116	C6_0	-0.894877557	0.059	0.123	1.86227e-19	5.59389e-15	PD_down	Neur	both
81.0512919640707	0.558674483668967	0.170380864874944	3.27897433833912	0.0010418510940715	0.0070517574052108	L5/L6-CC	Human	UP	human_up	chimp_down	DYNC1LI2_L5/L6-CC	UP_DYNC1LI2_L5/L6-CC	human_UP_DYNC1LI2_L5/L6-CC	chimp_DOWN_DYNC1LI2_L5/L6-CC	hg	pt	-0.558674483668967	human_up_DYNC1LI2_L5/L6-CC	chimp_down_DYNC1LI2_L5/L6-CC	-0.618545924717511	0.184112664800326	-3.35960551865532	0.0007805383755704	0.0040359043096628	Chimp	DOWN	macaque_up	DOWN_DYNC1LI2_L5/L6-CC	macaque_UP_DYNC1LI2_L5/L6-CC	rm	0.618545924717511	macaque_up_DYNC1LI2_L5/L6-CC	down_DYNC1LI2_L5/L6-CC	Exc	chimp_down_DYNC1LI2_Exc	chimp_down_dync1li2_exc	-0.588610204193239	DYNC1LI2	Neur	ENSG00000135720	C7_0	0.479509513	0.218	0.13	1.7839e-07	0.005358484	PD_up	Neur	both
81.0512919640707	0.558674483668967	0.170380864874944	3.27897433833912	0.0010418510940715	0.0070517574052108	L5/L6-CC	Human	UP	human_up	chimp_down	DYNC1LI2_L5/L6-CC	UP_DYNC1LI2_L5/L6-CC	human_UP_DYNC1LI2_L5/L6-CC	chimp_DOWN_DYNC1LI2_L5/L6-CC	hg	pt	-0.558674483668967	human_up_DYNC1LI2_L5/L6-CC	chimp_down_DYNC1LI2_L5/L6-CC	-0.618545924717511	0.184112664800326	-3.35960551865532	0.0007805383755704	0.0040359043096628	Chimp	DOWN	macaque_up	DOWN_DYNC1LI2_L5/L6-CC	macaque_UP_DYNC1LI2_L5/L6-CC	rm	0.618545924717511	macaque_up_DYNC1LI2_L5/L6-CC	down_DYNC1LI2_L5/L6-CC	Exc	chimp_down_DYNC1LI2_Exc	chimp_down_dync1li2_exc	-0.588610204193239	DYNC1LI2	Neur	ENSG00000135720	C7_2	0.676550122	0.197	0.151	1.85745e-11	5.57939e-07	PD_up	Neur	both
81.0512919640707	0.558674483668967	0.170380864874944	3.27897433833912	0.0010418510940715	0.0070517574052108	L5/L6-CC	Human	UP	human_up	chimp_down	DYNC1LI2_L5/L6-CC	UP_DYNC1LI2_L5/L6-CC	human_UP_DYNC1LI2_L5/L6-CC	chimp_DOWN_DYNC1LI2_L5/L6-CC	hg	pt	-0.558674483668967	human_up_DYNC1LI2_L5/L6-CC	chimp_down_DYNC1LI2_L5/L6-CC	-0.618545924717511	0.184112664800326	-3.35960551865532	0.0007805383755704	0.0040359043096628	Chimp	DOWN	macaque_up	DOWN_DYNC1LI2_L5/L6-CC	macaque_UP_DYNC1LI2_L5/L6-CC	rm	0.618545924717511	macaque_up_DYNC1LI2_L5/L6-CC	down_DYNC1LI2_L5/L6-CC	Exc	chimp_down_DYNC1LI2_Exc	chimp_down_dync1li2_exc	-0.588610204193239	DYNC1LI2	Neur	ENSG00000135720	C9	0.322088189	0.176	0.21	2.06599e-07	0.006205814	PD_up	Neur	both
7.73305036232562	4.16166924303735	1.14860835882852	3.62322736992954	0.0002909498509238	0.0023658114387044	L5/L6-CC	Human	UP	human_up	chimp_down	ADAMTS18_L5/L6-CC	UP_ADAMTS18_L5/L6-CC	human_UP_ADAMTS18_L5/L6-CC	chimp_DOWN_ADAMTS18_L5/L6-CC	hg	pt	-4.16166924303735	human_up_ADAMTS18_L5/L6-CC	chimp_down_ADAMTS18_L5/L6-CC	-5.08933679713299	1.14607734835514	-4.44065734693846	8.96845010833966e-06	8.04943035822683e-05	Chimp	DOWN	macaque_up	DOWN_ADAMTS18_L5/L6-CC	macaque_UP_ADAMTS18_L5/L6-CC	rm	5.08933679713299	macaque_up_ADAMTS18_L5/L6-CC	down_ADAMTS18_L5/L6-CC	Exc	chimp_down_ADAMTS18_Exc	chimp_down_adamts18_exc	-4.62550302008517	ADAMTS18	Neur	ENSG00000140873	C9	-0.992372586	0.063	0.297	2.63309e-36	7.90927e-32	PD_down	Neur	both
52.9930121605116	-0.654864504803142	0.234436923501538	-2.79335053123083	0.0052165130389783	0.0270628710956241	L5/L6-CC	Human	DOWN	human_down	chimp_up	VAT1L_L5/L6-CC	DOWN_VAT1L_L5/L6-CC	human_DOWN_VAT1L_L5/L6-CC	chimp_UP_VAT1L_L5/L6-CC	hg	pt	0.654864504803142	human_down_VAT1L_L5/L6-CC	chimp_up_VAT1L_L5/L6-CC	1.02831799941361	0.268194191443506	3.83422919742919	0.0001259586535753	0.0008248251850788	Chimp	UP	macaque_down	UP_VAT1L_L5/L6-CC	macaque_DOWN_VAT1L_L5/L6-CC	rm	-1.02831799941361	macaque_down_VAT1L_L5/L6-CC	up_VAT1L_L5/L6-CC	Exc	chimp_up_VAT1L_Exc	chimp_up_vat1l_exc	0.841591252108375	VAT1L	Neur	ENSG00000171724	C9	-0.289974231	0.066	0.17	7.32187e-17	2.19934e-12	PD_down	Neur	both
68.7406615958801	-2.72041977227772	0.55439398302147	-4.9070153277121	9.24728088861995e-07	1.3505959857361e-05	L5/L6-CC	Human	DOWN	human_down	chimp_up	SHISA6_L5/L6-CC	DOWN_SHISA6_L5/L6-CC	human_DOWN_SHISA6_L5/L6-CC	chimp_UP_SHISA6_L5/L6-CC	hg	pt	2.72041977227772	human_down_SHISA6_L5/L6-CC	chimp_up_SHISA6_L5/L6-CC	1.48255647001097	0.547441783341882	2.70815366149189	0.0067658688346633	0.0240829055560324	Chimp	UP	macaque_down	UP_SHISA6_L5/L6-CC	macaque_DOWN_SHISA6_L5/L6-CC	rm	-1.48255647001097	macaque_down_SHISA6_L5/L6-CC	up_SHISA6_L5/L6-CC	Exc	chimp_up_SHISA6_Exc	chimp_up_shisa6_exc	2.10148812114434	SHISA6	Neur	ENSG00000188803	C7_3	0.669792629	0.138	0.069	1.59689e-06	0.047967248	PD_up	Neur	both
68.7406615958801	-2.72041977227772	0.55439398302147	-4.9070153277121	9.24728088861995e-07	1.3505959857361e-05	L5/L6-CC	Human	DOWN	human_down	chimp_up	SHISA6_L5/L6-CC	DOWN_SHISA6_L5/L6-CC	human_DOWN_SHISA6_L5/L6-CC	chimp_UP_SHISA6_L5/L6-CC	hg	pt	2.72041977227772	human_down_SHISA6_L5/L6-CC	chimp_up_SHISA6_L5/L6-CC	1.48255647001097	0.547441783341882	2.70815366149189	0.0067658688346633	0.0240829055560324	Chimp	UP	macaque_down	UP_SHISA6_L5/L6-CC	macaque_DOWN_SHISA6_L5/L6-CC	rm	-1.48255647001097	macaque_down_SHISA6_L5/L6-CC	up_SHISA6_L5/L6-CC	Exc	chimp_up_SHISA6_Exc	chimp_up_shisa6_exc	2.10148812114434	SHISA6	Neur	ENSG00000188803	C6_0	-0.279822162	0.127	0.128	3.25022e-07	0.009763016	PD_down	Neur	both
60.9310498591845	0.532392370339763	0.203202201480516	2.62001280724712	0.0087926464764929	0.0408915124728365	L5/L6-CC	Human	UP	human_up	chimp_down	DNAJC7_L5/L6-CC	UP_DNAJC7_L5/L6-CC	human_UP_DNAJC7_L5/L6-CC	chimp_DOWN_DNAJC7_L5/L6-CC	hg	pt	-0.532392370339763	human_up_DNAJC7_L5/L6-CC	chimp_down_DNAJC7_L5/L6-CC	-0.556159534350976	0.219394594187495	-2.53497373720923	0.0112455756644717	0.0361547932056707	Chimp	DOWN	macaque_up	DOWN_DNAJC7_L5/L6-CC	macaque_UP_DNAJC7_L5/L6-CC	rm	0.556159534350976	macaque_up_DNAJC7_L5/L6-CC	down_DNAJC7_L5/L6-CC	Exc	chimp_down_DNAJC7_Exc	chimp_down_dnajc7_exc	-0.54427595234537	DNAJC7	Neur	ENSG00000168259	C7_3	-0.330720668	0.108	0.176	4.43061e-08	0.001330865	PD_down	Neur	both
151.940402150453	-0.735663435445458	0.13469584818087	-5.46166378088809	4.71692791645202e-08	8.66227547579629e-07	L5/L6-CC	Human	DOWN	human_down	chimp_up	HLF_L5/L6-CC	DOWN_HLF_L5/L6-CC	human_DOWN_HLF_L5/L6-CC	chimp_UP_HLF_L5/L6-CC	hg	pt	0.735663435445458	human_down_HLF_L5/L6-CC	chimp_up_HLF_L5/L6-CC	0.853460468753616	0.150538364359776	5.66938848036043	1.43308093524972e-08	2.23656468891442e-07	Chimp	UP	macaque_down	UP_HLF_L5/L6-CC	macaque_DOWN_HLF_L5/L6-CC	rm	-0.853460468753616	macaque_down_HLF_L5/L6-CC	up_HLF_L5/L6-CC	Exc	chimp_up_HLF_Exc	chimp_up_hlf_exc	0.794561952099537	HLF	Neur	ENSG00000108924	C7_2	-0.651125845	0.07	0.184	1.0994e-13	3.30237e-09	PD_down	Neur	both
364.259732301225	-0.866986020141886	0.105223919314505	-8.23943857812922	1.73020604848017e-16	8.44541155258146e-15	L5/L6-CC	Human	DOWN	human_down	chimp_up	SLC39A11_L5/L6-CC	DOWN_SLC39A11_L5/L6-CC	human_DOWN_SLC39A11_L5/L6-CC	chimp_UP_SLC39A11_L5/L6-CC	hg	pt	0.866986020141886	human_down_SLC39A11_L5/L6-CC	chimp_up_SLC39A11_L5/L6-CC	1.15188032934209	0.116101699381944	9.92130464475552	3.36330834858259e-23	2.61617342257603e-21	Chimp	UP	macaque_down	UP_SLC39A11_L5/L6-CC	macaque_DOWN_SLC39A11_L5/L6-CC	rm	-1.15188032934209	macaque_down_SLC39A11_L5/L6-CC	up_SLC39A11_L5/L6-CC	Exc	chimp_up_SLC39A11_Exc	chimp_up_slc39a11_exc	1.00943317474199	SLC39A11	Neur	ENSG00000133195	C9	0.749635021	0.149	0.097	2.15186e-10	6.46376e-06	PD_up	Neur	both
364.259732301225	-0.866986020141886	0.105223919314505	-8.23943857812922	1.73020604848017e-16	8.44541155258146e-15	L5/L6-CC	Human	DOWN	human_down	chimp_up	SLC39A11_L5/L6-CC	DOWN_SLC39A11_L5/L6-CC	human_DOWN_SLC39A11_L5/L6-CC	chimp_UP_SLC39A11_L5/L6-CC	hg	pt	0.866986020141886	human_down_SLC39A11_L5/L6-CC	chimp_up_SLC39A11_L5/L6-CC	1.15188032934209	0.116101699381944	9.92130464475552	3.36330834858259e-23	2.61617342257603e-21	Chimp	UP	macaque_down	UP_SLC39A11_L5/L6-CC	macaque_DOWN_SLC39A11_L5/L6-CC	rm	-1.15188032934209	macaque_down_SLC39A11_L5/L6-CC	up_SLC39A11_L5/L6-CC	Exc	chimp_up_SLC39A11_Exc	chimp_up_slc39a11_exc	1.00943317474199	SLC39A11	Neur	ENSG00000133195	C6_0	0.393535468	0.188	0.114	5.90067e-10	1.77244e-05	PD_up	Neur	both
27.2543319020789	1.06414796704494	0.379033567520134	2.80752961804212	0.0049923088807538	0.0262310394857706	L5/L6-CC	Human	UP	human_up	chimp_down	SRSF2_L5/L6-CC	UP_SRSF2_L5/L6-CC	human_UP_SRSF2_L5/L6-CC	chimp_DOWN_SRSF2_L5/L6-CC	hg	pt	-1.06414796704494	human_up_SRSF2_L5/L6-CC	chimp_down_SRSF2_L5/L6-CC	-1.14952322301512	0.395753530208942	-2.90464426788112	0.0036767071566714	0.0146723969228568	Chimp	DOWN	macaque_up	DOWN_SRSF2_L5/L6-CC	macaque_UP_SRSF2_L5/L6-CC	rm	1.14952322301512	macaque_up_SRSF2_L5/L6-CC	down_SRSF2_L5/L6-CC	Exc	chimp_down_SRSF2_Exc	chimp_down_srsf2_exc	-1.10683559503003	SRSF2	Neur	ENSG00000161547	C7_2	-0.458824917	0.111	0.214	4.85403e-14	1.45805e-09	PD_down	Neur	both
223.138643462093	0.586632069996982	0.111690826259168	5.25228516651632	1.50223636475963e-07	2.52471660504512e-06	L5/L6-CC	Human	UP	human_up	chimp_down	PHLPP1_L5/L6-CC	UP_PHLPP1_L5/L6-CC	human_UP_PHLPP1_L5/L6-CC	chimp_DOWN_PHLPP1_L5/L6-CC	hg	pt	-0.586632069996982	human_up_PHLPP1_L5/L6-CC	chimp_down_PHLPP1_L5/L6-CC	-0.529110430064056	0.120561944367523	-4.38870186475352	1.14029262013002e-05	9.9519216116601e-05	Chimp	DOWN	macaque_up	DOWN_PHLPP1_L5/L6-CC	macaque_UP_PHLPP1_L5/L6-CC	rm	0.529110430064056	macaque_up_PHLPP1_L5/L6-CC	down_PHLPP1_L5/L6-CC	Exc	chimp_down_PHLPP1_Exc	chimp_down_phlpp1_exc	-0.557871250030519	PHLPP1	Neur	ENSG00000081913	C9	0.874354637	0.298	0.252	3.76807e-21	1.13185e-16	PD_up	Neur	both
223.138643462093	0.586632069996982	0.111690826259168	5.25228516651632	1.50223636475963e-07	2.52471660504512e-06	L5/L6-CC	Human	UP	human_up	chimp_down	PHLPP1_L5/L6-CC	UP_PHLPP1_L5/L6-CC	human_UP_PHLPP1_L5/L6-CC	chimp_DOWN_PHLPP1_L5/L6-CC	hg	pt	-0.586632069996982	human_up_PHLPP1_L5/L6-CC	chimp_down_PHLPP1_L5/L6-CC	-0.529110430064056	0.120561944367523	-4.38870186475352	1.14029262013002e-05	9.9519216116601e-05	Chimp	DOWN	macaque_up	DOWN_PHLPP1_L5/L6-CC	macaque_UP_PHLPP1_L5/L6-CC	rm	0.529110430064056	macaque_up_PHLPP1_L5/L6-CC	down_PHLPP1_L5/L6-CC	Exc	chimp_down_PHLPP1_Exc	chimp_down_phlpp1_exc	-0.557871250030519	PHLPP1	Neur	ENSG00000081913	C6_0	0.48896005	0.322	0.209	3.37882e-17	1.01493e-12	PD_up	Neur	both
303.736085622196	-1.63205491181564	0.101349514365093	-16.1032336665814	2.42113597973073e-58	1.10194405131529e-55	L5/L6-CC	Human	DOWN	human_down	chimp_up	NETO1_L5/L6-CC	DOWN_NETO1_L5/L6-CC	human_DOWN_NETO1_L5/L6-CC	chimp_UP_NETO1_L5/L6-CC	hg	pt	1.63205491181564	human_down_NETO1_L5/L6-CC	chimp_up_NETO1_L5/L6-CC	0.969041047128006	0.103543043028416	9.35882333361658	8.06295949618777e-21	5.26833773480909e-19	Chimp	UP	macaque_down	UP_NETO1_L5/L6-CC	macaque_DOWN_NETO1_L5/L6-CC	rm	-0.969041047128006	macaque_down_NETO1_L5/L6-CC	up_NETO1_L5/L6-CC	Exc	chimp_up_NETO1_Exc	chimp_up_neto1_exc	1.30054797947182	NETO1	Neur	ENSG00000166342	C7_2	-0.308031414	0.105	0.206	1.2298e-11	3.69407e-07	PD_down	Neur	both
38.8134906210875	5.9558002259639	0.556070434211557	10.7105140995466	9.08558567297174e-27	9.32934528858805e-25	L5/L6-CC	Human	UP	human_up	chimp_down	LINC00662_L5/L6-CC	UP_LINC00662_L5/L6-CC	human_UP_LINC00662_L5/L6-CC	chimp_DOWN_LINC00662_L5/L6-CC	hg	pt	-5.9558002259639	human_up_LINC00662_L5/L6-CC	chimp_down_LINC00662_L5/L6-CC	-1.74131466456302	0.701862435150335	-2.4809913985353	0.013101753461096	0.040771641743833	Chimp	DOWN	macaque_up	DOWN_LINC00662_L5/L6-CC	macaque_UP_LINC00662_L5/L6-CC	rm	1.74131466456302	macaque_up_LINC00662_L5/L6-CC	down_LINC00662_L5/L6-CC	Exc	chimp_down_LINC00662_Exc	chimp_down_linc00662_exc	-3.84855744526346	LINC00662	Neur	ENSG00000261824	C6_1	0.383599434	0.115	0.06	7.20054e-08	0.002162898	PD_up	Neur	both
70.8302761361331	0.538865681169729	0.200070504921455	2.6933789235014	0.0070731830479032	0.034407145726437	L5/L6-CC	Human	UP	human_up	chimp_down	PPP5C_L5/L6-CC	UP_PPP5C_L5/L6-CC	human_UP_PPP5C_L5/L6-CC	chimp_DOWN_PPP5C_L5/L6-CC	hg	pt	-0.538865681169729	human_up_PPP5C_L5/L6-CC	chimp_down_PPP5C_L5/L6-CC	-0.788571688290673	0.210107851601522	-3.75317572513297	0.0001746083624458	0.0010980664487211	Chimp	DOWN	macaque_up	DOWN_PPP5C_L5/L6-CC	macaque_UP_PPP5C_L5/L6-CC	rm	0.788571688290673	macaque_up_PPP5C_L5/L6-CC	down_PPP5C_L5/L6-CC	Exc	chimp_down_PPP5C_Exc	chimp_down_ppp5c_exc	-0.663718684730201	PPP5C	Neur	ENSG00000011485	C7_3	-0.390780461	0.082	0.144	1.93185e-07	0.005802881	PD_down	Neur	both
7.35942566051187	2.37521223191616	0.848723221983808	2.79857104223487	0.0051329276611791	0.0267777267082579	L5/L6-CC	Human	UP	human_up	chimp_down	IGLON5_L5/L6-CC	UP_IGLON5_L5/L6-CC	human_UP_IGLON5_L5/L6-CC	chimp_DOWN_IGLON5_L5/L6-CC	hg	pt	-2.37521223191616	human_up_IGLON5_L5/L6-CC	chimp_down_IGLON5_L5/L6-CC	-3.8167290977323	0.825567999114992	-4.62315533284215	3.77946486740743e-06	3.64771395031613e-05	Chimp	DOWN	macaque_up	DOWN_IGLON5_L5/L6-CC	macaque_UP_IGLON5_L5/L6-CC	rm	3.8167290977323	macaque_up_IGLON5_L5/L6-CC	down_IGLON5_L5/L6-CC	Exc	chimp_down_IGLON5_Exc	chimp_down_iglon5_exc	-3.09597066482423	IGLON5	Neur	ENSG00000142549	C7_2	-0.373780323	0.147	0.275	3.12223e-13	9.37857e-09	PD_down	Neur	both
37.8637485306848	-0.770985976680217	0.231025594505531	-3.3372318696133	0.0008461732328191	0.0059151337653274	L5/L6-CC	Human	DOWN	human_down	chimp_up	NRSN2_L5/L6-CC	DOWN_NRSN2_L5/L6-CC	human_DOWN_NRSN2_L5/L6-CC	chimp_UP_NRSN2_L5/L6-CC	hg	pt	0.770985976680217	human_down_NRSN2_L5/L6-CC	chimp_up_NRSN2_L5/L6-CC	4.0176655580956	0.54602074420601	7.35808227201669	1.86571052750799e-13	5.88915583900347e-12	Chimp	UP	macaque_down	UP_NRSN2_L5/L6-CC	macaque_DOWN_NRSN2_L5/L6-CC	rm	-4.0176655580956	macaque_down_NRSN2_L5/L6-CC	up_NRSN2_L5/L6-CC	Exc	chimp_up_NRSN2_Exc	chimp_up_nrsn2_exc	2.39432576738791	NRSN2	Neur	ENSG00000125841	C7_2	-0.285688632	0.055	0.11	1.30776e-06	0.039282559	PD_down	Neur	both
73.4459798375168	0.64743970697361	0.220333293281449	2.93845608773515	0.0032985138151694	0.0188294822533739	L5/L6-CC	Human	UP	human_up	chimp_down	BTBD3_L5/L6-CC	UP_BTBD3_L5/L6-CC	human_UP_BTBD3_L5/L6-CC	chimp_DOWN_BTBD3_L5/L6-CC	hg	pt	-0.64743970697361	human_up_BTBD3_L5/L6-CC	chimp_down_BTBD3_L5/L6-CC	-1.48196681540127	0.220094899524145	-6.73330830748621	1.65848117677666e-11	4.04851158495344e-10	Chimp	DOWN	macaque_up	DOWN_BTBD3_L5/L6-CC	macaque_UP_BTBD3_L5/L6-CC	rm	1.48196681540127	macaque_up_BTBD3_L5/L6-CC	down_BTBD3_L5/L6-CC	Exc	chimp_down_BTBD3_Exc	chimp_down_btbd3_exc	-1.06470326118744	BTBD3	Neur	ENSG00000132640	C9	-0.285826261	0.087	0.212	1.3164e-13	3.9542e-09	PD_down	Neur	both
31.928448286877	3.34579426364893	0.347732467769684	9.62174825120148	6.47216422258158e-22	4.78031778545061e-20	L5/L6-CC	Human	UP	human_up	chimp_down	ATP5F1E_L5/L6-CC	UP_ATP5F1E_L5/L6-CC	human_UP_ATP5F1E_L5/L6-CC	chimp_DOWN_ATP5F1E_L5/L6-CC	hg	pt	-3.34579426364893	human_up_ATP5F1E_L5/L6-CC	chimp_down_ATP5F1E_L5/L6-CC	-1.32365978135985	0.418611701921311	-3.16202288489457	0.001566772508237	0.0072986957020713	Chimp	DOWN	macaque_up	DOWN_ATP5F1E_L5/L6-CC	macaque_UP_ATP5F1E_L5/L6-CC	rm	1.32365978135985	macaque_up_ATP5F1E_L5/L6-CC	down_ATP5F1E_L5/L6-CC	Exc	chimp_down_ATP5F1E_Exc	chimp_down_atp5f1e_exc	-2.33472702250439	ATP5F1E	Neur	ENSG00000124172	C7_0	0.956053947	0.157	0.055	2.33378e-11	7.01021e-07	PD_up	Neur	both
31.928448286877	3.34579426364893	0.347732467769684	9.62174825120148	6.47216422258158e-22	4.78031778545061e-20	L5/L6-CC	Human	UP	human_up	chimp_down	ATP5F1E_L5/L6-CC	UP_ATP5F1E_L5/L6-CC	human_UP_ATP5F1E_L5/L6-CC	chimp_DOWN_ATP5F1E_L5/L6-CC	hg	pt	-3.34579426364893	human_up_ATP5F1E_L5/L6-CC	chimp_down_ATP5F1E_L5/L6-CC	-1.32365978135985	0.418611701921311	-3.16202288489457	0.001566772508237	0.0072986957020713	Chimp	DOWN	macaque_up	DOWN_ATP5F1E_L5/L6-CC	macaque_UP_ATP5F1E_L5/L6-CC	rm	1.32365978135985	macaque_up_ATP5F1E_L5/L6-CC	down_ATP5F1E_L5/L6-CC	Exc	chimp_down_ATP5F1E_Exc	chimp_down_atp5f1e_exc	-2.33472702250439	ATP5F1E	Neur	ENSG00000124172	C7_1	0.281113262	0.197	0.121	9.78476e-07	0.029391472	PD_up	Neur	both
31.928448286877	3.34579426364893	0.347732467769684	9.62174825120148	6.47216422258158e-22	4.78031778545061e-20	L5/L6-CC	Human	UP	human_up	chimp_down	ATP5F1E_L5/L6-CC	UP_ATP5F1E_L5/L6-CC	human_UP_ATP5F1E_L5/L6-CC	chimp_DOWN_ATP5F1E_L5/L6-CC	hg	pt	-3.34579426364893	human_up_ATP5F1E_L5/L6-CC	chimp_down_ATP5F1E_L5/L6-CC	-1.32365978135985	0.418611701921311	-3.16202288489457	0.001566772508237	0.0072986957020713	Chimp	DOWN	macaque_up	DOWN_ATP5F1E_L5/L6-CC	macaque_UP_ATP5F1E_L5/L6-CC	rm	1.32365978135985	macaque_up_ATP5F1E_L5/L6-CC	down_ATP5F1E_L5/L6-CC	Exc	chimp_down_ATP5F1E_Exc	chimp_down_atp5f1e_exc	-2.33472702250439	ATP5F1E	Neur	ENSG00000124172	C7_2	0.457019315	0.115	0.091	7.59798e-09	0.000228228	PD_up	Neur	both
31.928448286877	3.34579426364893	0.347732467769684	9.62174825120148	6.47216422258158e-22	4.78031778545061e-20	L5/L6-CC	Human	UP	human_up	chimp_down	ATP5F1E_L5/L6-CC	UP_ATP5F1E_L5/L6-CC	human_UP_ATP5F1E_L5/L6-CC	chimp_DOWN_ATP5F1E_L5/L6-CC	hg	pt	-3.34579426364893	human_up_ATP5F1E_L5/L6-CC	chimp_down_ATP5F1E_L5/L6-CC	-1.32365978135985	0.418611701921311	-3.16202288489457	0.001566772508237	0.0072986957020713	Chimp	DOWN	macaque_up	DOWN_ATP5F1E_L5/L6-CC	macaque_UP_ATP5F1E_L5/L6-CC	rm	1.32365978135985	macaque_up_ATP5F1E_L5/L6-CC	down_ATP5F1E_L5/L6-CC	Exc	chimp_down_ATP5F1E_Exc	chimp_down_atp5f1e_exc	-2.33472702250439	ATP5F1E	Neur	ENSG00000124172	C7_3	0.47302449	0.162	0.117	7.19083e-07	0.021599812	PD_up	Neur	both
31.928448286877	3.34579426364893	0.347732467769684	9.62174825120148	6.47216422258158e-22	4.78031778545061e-20	L5/L6-CC	Human	UP	human_up	chimp_down	ATP5F1E_L5/L6-CC	UP_ATP5F1E_L5/L6-CC	human_UP_ATP5F1E_L5/L6-CC	chimp_DOWN_ATP5F1E_L5/L6-CC	hg	pt	-3.34579426364893	human_up_ATP5F1E_L5/L6-CC	chimp_down_ATP5F1E_L5/L6-CC	-1.32365978135985	0.418611701921311	-3.16202288489457	0.001566772508237	0.0072986957020713	Chimp	DOWN	macaque_up	DOWN_ATP5F1E_L5/L6-CC	macaque_UP_ATP5F1E_L5/L6-CC	rm	1.32365978135985	macaque_up_ATP5F1E_L5/L6-CC	down_ATP5F1E_L5/L6-CC	Exc	chimp_down_ATP5F1E_Exc	chimp_down_atp5f1e_exc	-2.33472702250439	ATP5F1E	Neur	ENSG00000124172	C9	0.514615609	0.112	0.1	3.43553e-07	0.01031965	PD_up	Neur	both
31.928448286877	3.34579426364893	0.347732467769684	9.62174825120148	6.47216422258158e-22	4.78031778545061e-20	L5/L6-CC	Human	UP	human_up	chimp_down	ATP5F1E_L5/L6-CC	UP_ATP5F1E_L5/L6-CC	human_UP_ATP5F1E_L5/L6-CC	chimp_DOWN_ATP5F1E_L5/L6-CC	hg	pt	-3.34579426364893	human_up_ATP5F1E_L5/L6-CC	chimp_down_ATP5F1E_L5/L6-CC	-1.32365978135985	0.418611701921311	-3.16202288489457	0.001566772508237	0.0072986957020713	Chimp	DOWN	macaque_up	DOWN_ATP5F1E_L5/L6-CC	macaque_UP_ATP5F1E_L5/L6-CC	rm	1.32365978135985	macaque_up_ATP5F1E_L5/L6-CC	down_ATP5F1E_L5/L6-CC	Exc	chimp_down_ATP5F1E_Exc	chimp_down_atp5f1e_exc	-2.33472702250439	ATP5F1E	Neur	ENSG00000124172	C6_0	0.391569782	0.141	0.071	1.57302e-12	4.72503e-08	PD_up	Neur	both
20.6496894406976	1.12449980176831	0.371926166818045	3.02344901244457	0.0024991113783696	0.0148134585046623	L5/L6-CC	Human	UP	human_up	chimp_down	NTSR1_L5/L6-CC	UP_NTSR1_L5/L6-CC	human_UP_NTSR1_L5/L6-CC	chimp_DOWN_NTSR1_L5/L6-CC	hg	pt	-1.12449980176831	human_up_NTSR1_L5/L6-CC	chimp_down_NTSR1_L5/L6-CC	-1.56499221172539	0.383279440430569	-4.08316243095978	4.44269468384916e-05	0.0003315024788458	Chimp	DOWN	macaque_up	DOWN_NTSR1_L5/L6-CC	macaque_UP_NTSR1_L5/L6-CC	rm	1.56499221172539	macaque_up_NTSR1_L5/L6-CC	down_NTSR1_L5/L6-CC	Exc	chimp_down_NTSR1_Exc	chimp_down_ntsr1_exc	-1.34474600674685	NTSR1	Neur	ENSG00000101188	C7_3	-0.593720968	0.075	0.162	2.29083e-14	6.8812e-10	PD_down	Neur	both
17.7607030425805	-1.08146619999954	0.370362110388609	-2.92002386222714	0.0035000458469371	0.0197920658369446	L5/L6-CC	Human	DOWN	human_down	chimp_up	CHRNA4_L5/L6-CC	DOWN_CHRNA4_L5/L6-CC	human_DOWN_CHRNA4_L5/L6-CC	chimp_UP_CHRNA4_L5/L6-CC	hg	pt	1.08146619999954	human_down_CHRNA4_L5/L6-CC	chimp_up_CHRNA4_L5/L6-CC	4.4571962214969	0.89054567747809	5.0050169623181	5.58571121875464e-07	6.42930776923244e-06	Chimp	UP	macaque_down	UP_CHRNA4_L5/L6-CC	macaque_DOWN_CHRNA4_L5/L6-CC	rm	-4.4571962214969	macaque_down_CHRNA4_L5/L6-CC	up_CHRNA4_L5/L6-CC	Exc	chimp_up_CHRNA4_Exc	chimp_up_chrna4_exc	2.76933121074822	CHRNA4	Neur	ENSG00000101204	C7_1	-0.885370954	0.098	0.186	1.11178e-13	3.33956e-09	PD_down	Neur	both
17.7607030425805	-1.08146619999954	0.370362110388609	-2.92002386222714	0.0035000458469371	0.0197920658369446	L5/L6-CC	Human	DOWN	human_down	chimp_up	CHRNA4_L5/L6-CC	DOWN_CHRNA4_L5/L6-CC	human_DOWN_CHRNA4_L5/L6-CC	chimp_UP_CHRNA4_L5/L6-CC	hg	pt	1.08146619999954	human_down_CHRNA4_L5/L6-CC	chimp_up_CHRNA4_L5/L6-CC	4.4571962214969	0.89054567747809	5.0050169623181	5.58571121875464e-07	6.42930776923244e-06	Chimp	UP	macaque_down	UP_CHRNA4_L5/L6-CC	macaque_DOWN_CHRNA4_L5/L6-CC	rm	-4.4571962214969	macaque_down_CHRNA4_L5/L6-CC	up_CHRNA4_L5/L6-CC	Exc	chimp_up_CHRNA4_Exc	chimp_up_chrna4_exc	2.76933121074822	CHRNA4	Neur	ENSG00000101204	C7_2	-0.288603309	0.095	0.185	5.49413e-11	1.65033e-06	PD_down	Neur	both
17.7607030425805	-1.08146619999954	0.370362110388609	-2.92002386222714	0.0035000458469371	0.0197920658369446	L5/L6-CC	Human	DOWN	human_down	chimp_up	CHRNA4_L5/L6-CC	DOWN_CHRNA4_L5/L6-CC	human_DOWN_CHRNA4_L5/L6-CC	chimp_UP_CHRNA4_L5/L6-CC	hg	pt	1.08146619999954	human_down_CHRNA4_L5/L6-CC	chimp_up_CHRNA4_L5/L6-CC	4.4571962214969	0.89054567747809	5.0050169623181	5.58571121875464e-07	6.42930776923244e-06	Chimp	UP	macaque_down	UP_CHRNA4_L5/L6-CC	macaque_DOWN_CHRNA4_L5/L6-CC	rm	-4.4571962214969	macaque_down_CHRNA4_L5/L6-CC	up_CHRNA4_L5/L6-CC	Exc	chimp_up_CHRNA4_Exc	chimp_up_chrna4_exc	2.76933121074822	CHRNA4	Neur	ENSG00000101204	C7_3	-0.677249801	0.28	0.424	3.15779e-11	9.48536e-07	PD_down	Neur	both
47.512324466784	0.944792353876724	0.224717750965884	4.20435123534214	2.61832080183346e-05	0.000284467885825	L5/L6-CC	Human	UP	human_up	chimp_down	EEF1A2_L5/L6-CC	UP_EEF1A2_L5/L6-CC	human_UP_EEF1A2_L5/L6-CC	chimp_DOWN_EEF1A2_L5/L6-CC	hg	pt	-0.944792353876724	human_up_EEF1A2_L5/L6-CC	chimp_down_EEF1A2_L5/L6-CC	-0.733273211921441	0.247881793673643	-2.95815679342249	0.0030948466040599	0.012810842399902	Chimp	DOWN	macaque_up	DOWN_EEF1A2_L5/L6-CC	macaque_UP_EEF1A2_L5/L6-CC	rm	0.733273211921441	macaque_up_EEF1A2_L5/L6-CC	down_EEF1A2_L5/L6-CC	Exc	chimp_down_EEF1A2_Exc	chimp_down_eef1a2_exc	-0.839032782899082	EEF1A2	Neur	ENSG00000101210	C7_2	-0.450395618	0.384	0.571	5.55119e-12	1.66747e-07	PD_down	Neur	both
226.368148930277	-0.658890260655989	0.109814767799342	-6.00001506045108	1.97299228727099e-09	4.34316210688149e-08	L5/L6-CC	Human	DOWN	human_down	chimp_up	PI4KA_L5/L6-CC	DOWN_PI4KA_L5/L6-CC	human_DOWN_PI4KA_L5/L6-CC	chimp_UP_PI4KA_L5/L6-CC	hg	pt	0.658890260655989	human_down_PI4KA_L5/L6-CC	chimp_up_PI4KA_L5/L6-CC	0.889149906479064	0.124308219217733	7.15278452281315	8.50350330385385e-13	2.48044154407951e-11	Chimp	UP	macaque_down	UP_PI4KA_L5/L6-CC	macaque_DOWN_PI4KA_L5/L6-CC	rm	-0.889149906479064	macaque_down_PI4KA_L5/L6-CC	up_PI4KA_L5/L6-CC	Exc	chimp_up_PI4KA_Exc	chimp_up_pi4ka_exc	0.774020083567526	PI4KA	Neur	ENSG00000241973	C9	-0.444753909	0.108	0.275	3.3942e-21	1.01955e-16	PD_down	Neur	both
63.2503013150868	1.02935292774914	0.203707242845712	5.05309930746435	4.34697728446107e-07	6.75305327217016e-06	L5/L6-CC	Human	UP	human_up	chimp_down	YWHAH_L5/L6-CC	UP_YWHAH_L5/L6-CC	human_UP_YWHAH_L5/L6-CC	chimp_DOWN_YWHAH_L5/L6-CC	hg	pt	-1.02935292774914	human_up_YWHAH_L5/L6-CC	chimp_down_YWHAH_L5/L6-CC	-0.553532484122196	0.228322332819527	-2.42434665626741	0.0153359585059293	0.0459726959218883	Chimp	DOWN	macaque_up	DOWN_YWHAH_L5/L6-CC	macaque_UP_YWHAH_L5/L6-CC	rm	0.553532484122196	macaque_up_YWHAH_L5/L6-CC	down_YWHAH_L5/L6-CC	Exc	chimp_down_YWHAH_Exc	chimp_down_ywhah_exc	-0.791442705935667	YWHAH	Neur	ENSG00000128245	C7_2	-0.463111424	0.259	0.433	9.00726e-12	2.7056e-07	PD_down	Neur	both
216.56475715457	-0.629576113916926	0.115691708122936	-5.44184301651013	5.27321362351151e-08	9.52799543132336e-07	L5/L6-CC	Human	DOWN	human_down	chimp_up	NPTXR_L5/L6-CC	DOWN_NPTXR_L5/L6-CC	human_DOWN_NPTXR_L5/L6-CC	chimp_UP_NPTXR_L5/L6-CC	hg	pt	0.629576113916926	human_down_NPTXR_L5/L6-CC	chimp_up_NPTXR_L5/L6-CC	1.324990135717	0.138081695188943	9.59569719870515	8.33516492048111e-22	5.83521081325967e-20	Chimp	UP	macaque_down	UP_NPTXR_L5/L6-CC	macaque_DOWN_NPTXR_L5/L6-CC	rm	-1.324990135717	macaque_down_NPTXR_L5/L6-CC	up_NPTXR_L5/L6-CC	Exc	chimp_up_NPTXR_Exc	chimp_up_nptxr_exc	0.977283124816964	NPTXR	Neur	ENSG00000221890	C7_2	-0.382159965	0.071	0.141	1.29947e-08	0.000390335	PD_down	Neur	both
[truncated: 1,362 more rows]
[truncated: 1 more columns]
