# Supplementary material for: Charting the human-specific properties of gene expression networks in the infant prefrontal cortex
Source: Sci Adv. 2026 Jun 3;12(23):eaea3316. doi: 10.1126/sciadv.aea3316 (PMC13232592; doi:10.1126/sciadv.aea3316)
Supplement: Supplementary file 2 — Data S1 [file sciadv.aea3316_data_s1.zip › csv_resubmission/4_LIANA___ptr_infant.csv]

ligand	receptor	ligand_complex	receptor_complex	source	ligand_avglog2FC	ligand_pvalue_x	ligand_padj_x	ligand_expr	ligand_props	target	receptor_avglog2FC	receptor_pvalue_x	receptor_padj_x	receptor_expr	receptor_props	interaction_avglog2FC	interaction_pvalue_x	interaction_padj_x	interaction_expr	interaction_props	interaction
TNC	PTPRZ1	TNC	PTPRZ1	Microglia	-1.41465449589339	0.0009774517609669	0.0052392286139677	0.0907782763242722	0.0680981595092024	Microglia	-1.324396391385	3.93548761427651e-07	4.53398349427511e-06	0.29232993721962	0.225153374233129	-1.36952544363919	0.000488922654864164	0.00262188129873099	0.191554099321365	0.146625766871166	TNC^PTPRZ1
ZP3	MERTK	ZP3	MERTK	L2/L3	0.223093566043887	0.00108228101189	0.0041850356328571	0.0859156847000122	0.224178403755869	Microglia	2.28934528218313	1.13994117682565e-15	3.24950820840578e-14	2.08420896530151	0.856441717791411	1.25621942411351	0.00054114050594557	0.0020925178164448	1.08506226539612	0.54031006077364	ZP3^MERTK
PRSS3	PARD3	PRSS3	PARD3	L5/L6-CC	-2.26155621754386	1.49576078334429e-07	2.51634481433744e-06	0.333726167678833	0.583333333333333	Astrocyte	-0.152307909533085	4.50391963692602e-52	5.12696185336745e-50	2.29046201705933	0.960538979788258	-1.20693206353847	7.47880391672144e-08	1.25817240716872e-06	1.31209409236908	0.771936156560796	PRSS3^PARD3
TNC	PTPRZ1	TNC	PTPRZ1	L2/L3	-1.07161892266638	2.6331544669584e-06	1.70631203256747e-05	0.0284066535532474	0.0669014084507042	Microglia	-1.324396391385	3.93548761427651e-07	4.53398349427511e-06	0.29232993721962	0.225153374233129	-1.19800765702569	1.51335161419302e-06	1.07985519099749e-05	0.160368293523789	0.146027391341917	TNC^PTPRZ1
PRSS3	PARD3	PRSS3	PARD3	L5/L6	-2.20590177462797	7.75042632900305e-05	0.0008961553076237	0.107450604438782	0.226053639846743	Astrocyte	-0.152307909533085	4.50391963692602e-52	5.12696185336745e-50	2.29046201705933	0.960538979788258	-1.17910484208053	3.87521316450153e-05	0.00044807765381185	1.19895625114441	0.593296309817501	PRSS3^PARD3
PRSS3	F2R	PRSS3	F2R	L5/L6-CC	-2.26155621754386	1.49576078334429e-07	2.51634481433744e-06	0.333726167678833	0.583333333333333	L5/L6	-0.0888010099477581	0.0001003919163688	0.0011231230374415	0.0843510180711746	0.172413793103448	-1.17517861374581	5.02707462235672e-05	0.000562819691127919	0.209038585424423	0.377873563218391	PRSS3^F2R
PROS1	MERTK	PROS1	MERTK	L2/3_IS	0.0585003383678889	0.0007203674732408	0.0069469810806964	0.0773895457386971	0.0964285714285714	Microglia	2.28934528218313	1.13994117682565e-15	3.24950820840578e-14	2.08420896530151	0.856441717791411	1.17392281027551	0.00036018373662097	0.00347349054036445	1.08079922199249	0.476435144609991	PROS1^MERTK
PRSS3	PARD3	PRSS3	PARD3	L5/L6-CC	-2.26155621754386	1.49576078334429e-07	2.51634481433744e-06	0.333726167678833	0.583333333333333	OPC	-0.064573907160995	1.19048741648373e-22	6.14682413221465e-21	1.8530695438385	0.939698492462312	-1.16306506235243	7.47880391672145e-08	1.25817240716872e-06	1.09339785575867	0.761515912897822	PRSS3^PARD3
SDC2	PTPRJ	SDC2	PTPRJ	L4	0.168021243142857	4.710122634532e-05	0.0002907661050272	0.0589240491390228	0.109554140127388	Microglia	2.13030155690073	3.34951251941487e-82	1.207834214501e-79	2.91734862327576	0.98159509202454	1.14916140002179	2.355061317266e-05	0.0001453830525136	1.48813629150391	0.545574616075964	SDC2^PTPRJ
PRSS3	F2R	PRSS3	F2R	L5/L6	-2.20590177462797	7.75042632900305e-05	0.0008961553076237	0.107450604438782	0.226053639846743	L5/L6	-0.0888010099477581	0.0001003919163688	0.0011231230374415	0.0843510180711746	0.172413793103448	-1.14735139228787	8.89480898294153e-05	0.0010096391725326	0.0959008112549782	0.199233716475096	PRSS3^F2R
PRSS3	PARD3	PRSS3	PARD3	L5/L6	-2.20590177462797	7.75042632900305e-05	0.0008961553076237	0.107450604438782	0.226053639846743	OPC	-0.064573907160995	1.19048741648373e-22	6.14682413221465e-21	1.8530695438385	0.939698492462312	-1.13523784089448	3.87521316450153e-05	0.00044807765381185	0.980260074138641	0.582876066154527	PRSS3^PARD3
ADAM28	ITGA4	ADAM28	ITGA4	Microglia	2.16988155809041	1.48598339185103e-16	4.69011475799984e-15	2.04199194908142	0.841717791411043	L2/3_IS	0.100180702973658	1.97680140409498e-05	0.0003066046404024	0.379879117012024	0.442857142857143	1.13503113053203	9.8840070205492e-06	0.000153302320203545	1.21093559265137	0.642287467134093	ADAM28^ITGA4
GSTM2	RYR2	GSTM2	RYR2	Astrocyte	2.69609639861212	0.0024466185075982	0.0116660181561686	0.363766044378281	0.298363811357074	Astrocyte	-0.553165743187016	1.31406293662132e-06	1.32453510288129e-05	0.419937998056412	0.305101058710298	1.07146532771255	0.00122396628526741	0.00583963175359871	0.391852021217346	0.301732435033686	GSTM2^RYR2
THBS1	PTPRJ	THBS1	PTPRJ	L2/L3	-0.0261788969761427	3.10834267892176e-29	1.16427820240976e-27	0.0583174750208855	0.151408450704225	Microglia	2.13030155690073	3.34951251941487e-82	1.207834214501e-79	2.91734862327576	0.98159509202454	1.05206132996229	1.55417133946088e-29	5.82139101204879e-28	1.48783302307129	0.566501771364383	THBS1^PTPRJ
FGF13	FGFR2	FGF13	FGFR2	Astrocyte	-1.5667333696699	1.15449352712889e-06	1.1783010744606e-05	0.207331329584122	0.164581328200193	L2/L3	-0.474064927972217	1.17414658094441e-20	2.74930360758516e-19	0.255373150110245	0.488262910798122	-1.02039914882106	5.7724676356445e-07	5.89150537230312e-06	0.231352239847183	0.326422119499157	FGF13^FGFR2
PRSS3	PARD3	PRSS3	PARD3	L5/L6-CC	-2.26155621754386	1.49576078334429e-07	2.51634481433744e-06	0.333726167678833	0.583333333333333	COP	0.232362999959384	2.19876240548667e-05	0.0003816818147736	1.65893602371216	0.912087912087912	-1.01459660879224	1.10686000666005e-05	0.000192099079793969	0.996331095695496	0.747710622710623	PRSS3^PARD3
PRSS3	PARD3	PRSS3	PARD3	L5/L6	-2.20590177462797	7.75042632900305e-05	0.0008961553076237	0.107450604438782	0.226053639846743	COP	0.232362999959384	2.19876240548667e-05	0.0003816818147736	1.65893602371216	0.912087912087912	-0.986769387334294	4.97459436724486e-05	0.00063891856119865	0.88319331407547	0.569070775967328	PRSS3^PARD3
ADAMTS3	CCBE1	ADAMTS3	CCBE1	IN-PV	-1.35337007338447	0.0071831832554483	0.0397809593136683	0.0307894088327885	0.05	IN-VIP	-0.618644210900535	7.25031250199537e-35	3.49527208131908e-32	0.960481584072113	0.585421412300683	-0.986007142142501	0.00359159162772415	0.0198904796568341	0.495635509490967	0.317710706150342	ADAMTS3^CCBE1
FGF13	SCN5A	FGF13	SCN5A	Astrocyte	-1.5667333696699	1.15449352712889e-06	1.1783010744606e-05	0.207331329584122	0.164581328200193	L2/L3	-0.345125516511523	2.09455482502673e-09	2.04045090553224e-08	0.118335388600826	0.227699530516432	-0.955929443090713	5.78294040976958e-07	5.90170762683064e-06	0.162833362817764	0.196140429358312	FGF13^SCN5A
TNC	PTPRZ1	TNC	PTPRZ1	Microglia	-1.41465449589339	0.0009774517609669	0.0052392286139677	0.0907782763242722	0.0680981595092024	L5/L6-CC	-0.47441157898439	0.0015635111138689	0.0100036197407119	0.318015277385712	0.549019607843137	-0.944533037438889	0.0012704814374179	0.0076214241773398	0.204396784305573	0.30855888367617	TNC^PTPRZ1
GSTM2	RYR2	GSTM2	RYR2	Astrocyte	2.69609639861212	0.0024466185075982	0.0116660181561686	0.363766044378281	0.298363811357074	OPC	-1.02012485109688	3.34935239327061e-09	6.32464501598273e-08	0.389302372932434	0.291457286432161	0.83798577375762	0.0012233109284753	0.00583304070130938	0.376534223556519	0.294910548894617	GSTM2^RYR2
FGF13	SCN8A	FGF13	SCN8A	Astrocyte	-1.5667333696699	1.15449352712889e-06	1.1783010744606e-05	0.207331329584122	0.164581328200193	OPC	-0.108674075131	7.35916584993712e-06	8.29260532289006e-05	0.657456636428833	0.517587939698492	-0.837703722400452	4.25682968853301e-06	4.73545319867533e-05	0.432393968105316	0.341084633949343	FGF13^SCN8A
TNC	PTPRZ1	TNC	PTPRZ1	Microglia	-1.41465449589339	0.0009774517609669	0.0052392286139677	0.0907782763242722	0.0680981595092024	L2/3_IS	-0.256809168632555	5.50867113395466e-07	1.22976217495796e-05	0.413844674825668	0.435714285714286	-0.835731832262972	0.000489001314040148	0.00262576311785864	0.25231146812439	0.251906222611744	TNC^PTPRZ1
ADAM28	ITGA4	ADAM28	ITGA4	Microglia	2.16988155809041	1.48598339185103e-16	4.69011475799984e-15	2.04199194908142	0.841717791411043	L2/L3	-0.500893713445803	2.2180588044058e-16	4.033784857938e-15	0.18845808506012	0.296948356807512	0.834493922322302	1.85202109812842e-16	4.36194980796892e-15	1.11522507667542	0.569333074109277	ADAM28^ITGA4
FGF13	FGFR2	FGF13	FGFR2	Astrocyte	-1.5667333696699	1.15449352712889e-06	1.1783010744606e-05	0.207331329584122	0.164581328200193	COP	-0.099957681276068	0.0022167220329223	0.020096016154042	0.268651396036148	0.236263736263736	-0.833345525472985	0.00110893826322471	0.0100538995823933	0.237991362810135	0.200422532231964	FGF13^FGFR2
APOE	CHRNA4	APOE	CHRNA4	L2/3_IS	-0.0445133734731372	5.96578196872342e-05	0.0008042737416647	0.0810443758964539	0.103571428571429	L5/L6-CC	1.68786501074868	0.0035000458469371	0.0197920658369446	0.228028208017349	0.485294117647059	0.821675818637773	0.00177985183331217	0.0102981697893047	0.154536291956902	0.294432773109244	APOE^CHRNA4
TNC	ITGA7	TNC	ITGA7	Microglia	-1.41465449589339	0.0009774517609669	0.0052392286139677	0.0907782763242722	0.0680981595092024	L2/L3	-0.155766493245808	4.57752013166771e-09	4.30478764478092e-08	0.0233533140271902	0.0598591549295775	-0.785210494569598	0.000488728169243516	0.00261963583092207	0.0570657961070538	0.06397865721939	TNC^ITGA7
ADAMTS3	CCBE1	ADAMTS3	CCBE1	IN-PV	-1.35337007338447	0.0071831832554483	0.0397809593136683	0.0307894088327885	0.05	IN-SV2C	-0.21393964153435	2.41104940107834e-06	4.9923620637713e-05	0.486897945404053	0.375328083989501	-0.783654857459409	0.00359279715242469	0.019915441467153	0.258843690156937	0.212664041994751	ADAMTS3^CCBE1
TNC	PTPRZ1	TNC	PTPRZ1	L2/L3	-1.07161892266638	2.6331544669584e-06	1.70631203256747e-05	0.0284066535532474	0.0669014084507042	L5/L6-CC	-0.47441157898439	0.0015635111138689	0.0100036197407119	0.318015277385712	0.549019607843137	-0.773015250825382	0.000783072134167929	0.00501034143051879	0.173210963606834	0.307960508146921	TNC^PTPRZ1
APOE	CHRNA4	APOE	CHRNA4	L4	-0.15708205886877	8.49165299821019e-08	8.25477266921502e-07	0.0644104480743408	0.140127388535032	L5/L6-CC	1.68786501074868	0.0035000458469371	0.0197920658369446	0.228028208017349	0.485294117647059	0.765391475939956	0.00175006538173354	0.00989644565710576	0.146219328045845	0.312710753091045	APOE^CHRNA4
CALM1	PDE1A	CALM1	PDE1A	OPC	-0.218729091559828	4.90171294462288e-19	2.00912153561948e-17	0.563219904899597	0.464824120603015	OPC	-1.27391722212742	0.0005827332062888	0.004068318667921	0.207353532314301	0.175879396984925	-0.746323156843623	0.0002913666031444	0.00203415933396051	0.385286718606949	0.32035175879397	CALM1^PDE1A
TNC	PTPRZ1	TNC	PTPRZ1	Microglia	-1.41465449589339	0.0009774517609669	0.0052392286139677	0.0907782763242722	0.0680981595092024	OPC	-0.0748858742497674	8.03670326828515e-156	7.72282535730712e-153	2.9393470287323	0.99748743718593	-0.744770185071578	0.00048872588048345	0.00261961430698385	1.51506268978119	0.532792798347566	TNC^PTPRZ1
APOE	CHRNA4	APOE	CHRNA4	OPC	-0.246689984357903	0.0005775738783812	0.0040430171486686	0.191587448120117	0.175879396984925	L5/L6-CC	1.68786501074868	0.0035000458469371	0.0197920658369446	0.228028208017349	0.485294117647059	0.72058751319539	0.00203880986265915	0.0119175414928066	0.209807828068733	0.330586757315992	APOE^CHRNA4
APOE	CHRNA4	APOE	CHRNA4	L2/L3	-0.248168579923341	0.0005448161468708	0.0022640091894253	0.0653604865074158	0.157276995305164	L5/L6-CC	1.68786501074868	0.0035000458469371	0.0197920658369446	0.228028208017349	0.485294117647059	0.719848215412671	0.00202243099690395	0.011028037513185	0.146694347262383	0.321285556476112	APOE^CHRNA4
CCN2	FGFR2	CCN2	FGFR2	L4	-0.964960527374656	1.80037030777964e-10	2.49139979218166e-09	0.104530535638332	0.156687898089172	L2/L3	-0.474064927972217	1.17414658094441e-20	2.74930360758516e-19	0.255373150110245	0.488262910798122	-0.719512727673437	9.00185153948528e-11	1.24569989622829e-09	0.179951846599579	0.322475404443647	CCN2^FGFR2
BMP6	HJV	BMP6	HJV	IN-SST	0.043086966094988	3.44994533117656e-18	2.95401568981993e-16	0.396126866340637	0.386503067484663	IN-SV2C	-1.47094172082047	0.0009530298570895	0.0088292085139916	0.0881289839744568	0.146981627296588	-0.713927377362741	0.000476514928544752	0.00441460425699595	0.242127925157547	0.266742347390625	BMP6^HJV
EDIL3	ITGAV	EDIL3	ITGAV	COP	0.416364201930248	4.03938174911702e-09	1.32119673052041e-07	1.12293875217438	0.697802197802198	Microglia	1.00880551884258	3.31680772134269e-30	2.39208172863235e-28	1.70729053020477	0.774846625766871	0.712584860386413	2.01969087455851e-09	6.60598365260203e-08	1.41511464118957	0.736324411784534	EDIL3^ITGAV
SST	SSTR2	SST	SSTR2	L2/3_IS	-0.676191384978928	1.1930412239044e-05	0.0001932939588294	0.0828379765152931	0.121428571428571	L2/L3	-0.729774887984348	0.0032110991196156	0.010952876069262	0.0427127033472061	0.0997652582159624	-0.702983136481638	0.00161151476592732	0.0055730850140457	0.0627753436565399	0.110596914822267	SST^SSTR2
BMP7	HJV	BMP7	HJV	OPC	0.0794137670323854	6.0369292455404e-11	1.36141805945387e-09	0.6903355717659	0.560301507537688	IN-SV2C	-1.47094172082047	0.0009530298570895	0.0088292085139916	0.0881289839744568	0.146981627296588	-0.695763976894042	0.000476514958729396	0.00441460493770483	0.389232277870178	0.353641567417138	BMP7^HJV
CX3CL1	ITGAV	CX3CL1	ITGAV	L5/L6	0.372464860073959	1.79811570297941e-06	3.22372676915907e-05	0.609491527080536	0.81992337164751	Microglia	1.00880551884258	3.31680772134269e-30	2.39208172863235e-28	1.70729053020477	0.774846625766871	0.690635189458268	8.99057851489707e-07	1.61186338457953e-05	1.15839099884033	0.79738499870719	CX3CL1^ITGAV
TNC	PTPRZ1	TNC	PTPRZ1	L2/L3	-1.07161892266638	2.6331544669584e-06	1.70631203256747e-05	0.0284066535532474	0.0669014084507042	L2/3_IS	-0.256809168632555	5.50867113395466e-07	1.22976217495796e-05	0.413844674825668	0.435714285714286	-0.664214045649465	1.59201079017693e-06	1.46803710376271e-05	0.221125662326813	0.251307847082495	TNC^PTPRZ1
SLIT3	ROBO2	SLIT3	ROBO2	OPC	-0.835770940988749	0.0054055967062801	0.0268448481850494	0.0946523174643517	0.0603015075376884	OPC	-0.491934250432888	4.28396543192662e-07	6.01947604191996e-06	1.51712000370026	0.864321608040201	-0.663852595710818	0.00270301255141165	0.0134254338305457	0.805886149406433	0.462311557788945	SLIT3^ROBO2
TNC	CNTN1	TNC	CNTN1	Microglia	-1.41465449589339	0.0009774517609669	0.0052392286139677	0.0907782763242722	0.0680981595092024	Astrocyte	0.122416420057501	1.73864159289683e-10	2.91623823170073e-09	1.72315621376038	0.82771896053898	-0.646119037917944	0.00048872596741553	0.00261961576510297	0.906967222690582	0.447908560024091	TNC^CNTN1
FGF13	FGFR2	FGF13	FGFR2	Astrocyte	-1.5667333696699	1.15449352712889e-06	1.1783010744606e-05	0.207331329584122	0.164581328200193	IN-SV2C	0.286166052675119	2.97387015251603e-11	1.73784667075786e-09	0.118316538631916	0.154855643044619	-0.640283658497392	5.77261632915207e-07	5.89237429563836e-06	0.162823930382729	0.159718485622406	FGF13^FGFR2
CALM1	RYR2	CALM1	RYR2	OPC	-0.218729091559828	4.90171294462288e-19	2.00912153561948e-17	0.563219904899597	0.464824120603015	OPC	-1.02012485109688	3.34935239327061e-09	6.32464501598273e-08	0.389302372932434	0.291457286432161	-0.619426971328355	1.67467619688039e-09	3.16232250899592e-08	0.476261138916016	0.378140703517588	CALM1^RYR2
TNC	ITGA7	TNC	ITGA7	L2/L3	-1.07161892266638	2.6331544669584e-06	1.70631203256747e-05	0.0284066535532474	0.0669014084507042	L2/L3	-0.155766493245808	4.57752013166771e-09	4.30478764478092e-08	0.0233533140271902	0.0598591549295775	-0.613692707956092	1.31886599354503e-06	8.55308410106125e-06	0.0258799828588963	0.0633802816901408	TNC^ITGA7
FGF12	FGFR2	FGF12	FGFR2	COP	0.938605720745195	6.73706953532492e-84	1.04668796568192e-80	1.63167357444763	0.851648351648352	IN-SV2C	0.286166052675119	2.97387015251603e-11	1.73784667075786e-09	0.118316538631916	0.154855643044619	0.612385886710157	1.48693507625801e-11	8.68923335378928e-10	0.874995052814484	0.503251997346486	FGF12^FGFR2
TNC	PTPRZ1	TNC	PTPRZ1	Microglia	-1.41465449589339	0.0009774517609669	0.0052392286139677	0.0907782763242722	0.0680981595092024	L4	0.190074955754334	1.20522226848756e-16	2.81632651028405e-15	0.247739806771278	0.387261146496815	-0.612289770069527	0.00048872588048351	0.00261961430698526	0.169259041547775	0.227679653003009	TNC^PTPRZ1
SEMA5A	PLXNA1	SEMA5A	PLXNA1	Microglia	-1.09740586761932	0.000205244770457	0.0013377544369959	0.120604030787945	0.100613496932515	IN-SV2C	-0.110501056757208	0.0048237423393561	0.0324880431551387	0.110355593264103	0.202099737532808	-0.603953462188263	0.00251449355490655	0.0169128987960673	0.115479812026024	0.151356617232662	SEMA5A^PLXNA1
SEMA5A	PLXNA1	SEMA5A	PLXNA1	Microglia	-1.09740586761932	0.000205244770457	0.0013377544369959	0.120604030787945	0.100613496932515	IN-SST	-0.108388098600139	4.70725950848331e-05	0.0005544728296698	0.172951757907867	0.296523517382413	-0.602896983109729	0.000126158682770917	0.00094611363333285	0.146777898073196	0.198568507157464	SEMA5A^PLXNA1
CNTN1	PTPRZ1	CNTN1	PTPRZ1	Astrocyte	0.122416420057501	1.73864159289683e-10	2.91623823170073e-09	1.72315621376038	0.82771896053898	Microglia	-1.324396391385	3.93548761427651e-07	4.53398349427511e-06	0.29232993721962	0.225153374233129	-0.600989985663748	1.96861312793471e-07	2.26844986625341e-06	1.00774312019348	0.526436167386054	CNTN1^PTPRZ1
SST	SSTR2	SST	SSTR2	L2/L3	-0.466875507814741	3.03456438714074e-13	4.29073743923237e-12	0.0658568888902664	0.134976525821596	L2/L3	-0.729774887984348	0.0032110991196156	0.010952876069262	0.0427127033472061	0.0997652582159624	-0.598325197899545	0.00160554955995953	0.00547643803677637	0.0542847961187363	0.117370892018779	SST^SSTR2
ADAMTS3	CCBE1	ADAMTS3	CCBE1	L4	-0.569361152735769	2.17235944622902e-08	2.29103174403501e-07	0.0641086176037788	0.104458598726115	IN-VIP	-0.618644210900535	7.25031250199537e-35	3.49527208131908e-32	0.960481584072113	0.585421412300683	-0.594002681818152	1.08617972311451e-08	1.14551587201751e-07	0.512295126914978	0.344940005513399	ADAMTS3^CCBE1
SLIT3	ROBO1	SLIT3	ROBO1	OPC	-0.835770940988749	0.0054055967062801	0.0268448481850494	0.0946523174643517	0.0603015075376884	OPC	-0.33609379562986	2.18452172974778e-14	6.61745575471934e-13	1.34080123901367	0.829145728643216	-0.585932368309305	0.00270279835315097	0.0134224240928556	0.717726767063141	0.444723618090452	SLIT3^ROBO1
PTGS2	CAV1	PTGS2	CAV1	L5/L6-CC	1.02983122429508	0.0060678677125842	0.0305205771445394	0.0687527656555176	0.147058823529412	L5/L6	0.130154437321293	0.0077371159301569	0.0420307377127676	0.19624799489975	0.295019157088123	0.579992830808189	0.00690249182137055	0.0362756574286535	0.132500380277634	0.221038990308767	PTGS2^CAV1
VEGFA	NRP1	VEGFA	NRP1	OPC	-0.840522015613532	0.0006818784198936	0.004676626101864	0.295300900936127	0.263819095477387	Astrocyte	-0.30841927645847	2.62033372384068e-15	6.63830835824624e-14	0.514586806297302	0.384023099133783	-0.574470646036001	0.00034093920994811	0.00233831305096519	0.404943853616714	0.323921097305585	VEGFA^NRP1
BMP6	HJV	BMP6	HJV	IN-SST	0.043086966094988	3.44994533117656e-18	2.95401568981993e-16	0.396126866340637	0.386503067484663	IN-SST	-1.19063709515496	2.06287754147315e-09	6.17476454010701e-08	0.156887277960777	0.261758691206544	-0.573775064529985	1.03143877246155e-09	3.08738228482359e-08	0.276507079601288	0.324130879345603	BMP6^HJV
TNC	PTPRZ1	TNC	PTPRZ1	L2/L3	-1.07161892266638	2.6331544669584e-06	1.70631203256747e-05	0.0284066535532474	0.0669014084507042	OPC	-0.0748858742497674	8.03670326828515e-156	7.72282535730712e-153	2.9393470287323	0.99748743718593	-0.573252398458071	1.3165772334792e-06	8.53156016283735e-06	1.48387682437897	0.532194422818317	TNC^PTPRZ1
FSTL5	CEACAM19	FSTL5	CEACAM19	L2/3_IS	0.204730006586611	8.24651881676449e-08	2.23594511126937e-06	1.06560754776001	0.735714285714286	IN-PV	0.93806668742458	0.0066576117303171	0.037567348424943	0.088178776204586	0.1525	0.571398347005596	0.00332884709775263	0.0187847921850271	0.576893150806427	0.444107142857143	FSTL5^CEACAM19
CALR	ITGAV	CALR	ITGAV	L4	0.127852791991382	0.0003588808184714	0.0017902518868804	0.0525547601282597	0.122292993630573	Microglia	1.00880551884258	3.31680772134269e-30	2.39208172863235e-28	1.70729053020477	0.774846625766871	0.56832915541698	0.0001794404092357	0.0008951259434402	0.87992262840271	0.448569809698722	CALR^ITGAV
EDIL3	ITGAV	EDIL3	ITGAV	OPC	0.126186173422495	1.65350078945797e-21	8.0565079310576e-20	0.799975395202637	0.562814070351759	Microglia	1.00880551884258	3.31680772134269e-30	2.39208172863235e-28	1.70729053020477	0.774846625766871	0.567495846132537	8.26750396387388e-22	4.02825397748921e-20	1.25363302230835	0.668830348059315	EDIL3^ITGAV
SST	SSTR2	SST	SSTR2	IN-SV2C	-0.397536032521098	0.0001339622907675	0.0016855638424543	0.119297668337822	0.175853018372703	L2/L3	-0.729774887984348	0.0032110991196156	0.010952876069262	0.0427127033472061	0.0997652582159624	-0.563655460252723	0.00167253070519155	0.00631921995585815	0.081005185842514	0.137809138294333	SST^SSTR2
FSTL5	CHL1	FSTL5	CHL1	L2/3_IS	0.204730006586611	8.24651881676449e-08	2.23594511126937e-06	1.06560754776001	0.735714285714286	COP	0.922267980112898	2.13262509393921e-07	5.36566746813168e-06	1.1493753194809	0.741758241758242	0.563498993349754	1.47863848780783e-07	3.80080628970052e-06	1.1074914932251	0.738736263736264	FSTL5^CHL1
PTN	PTPRZ1	PTN	PTPRZ1	IN-SV2C	0.207220923364729	0.0037046315613363	0.0264478479291928	0.313523799180984	0.412073490813648	Microglia	-1.324396391385	3.93548761427651e-07	4.53398349427511e-06	0.29232993721962	0.225153374233129	-0.558587734010134	0.00185251255504886	0.0132261909563435	0.302926868200302	0.318613432523389	PTN^PTPRZ1
TGFB2	TGFBR3	TGFB2	TGFBR3	L5/L6-CC	0.707361567592505	6.22452486749884e-10	1.45382799956561e-08	0.494423002004623	0.627450980392157	Astrocyte	0.406947526463415	1.07866659603209e-06	1.10437055618274e-05	0.34125167131424	0.292589027911453	0.55715454702796	5.39644524259419e-07	5.52912192091152e-06	0.41783732175827	0.460020004151805	TGFB2^TGFBR3
FSTL5	CHL1	FSTL5	CHL1	L2/3_IS	0.204730006586611	8.24651881676449e-08	2.23594511126937e-06	1.06560754776001	0.735714285714286	OPC	0.908351219699052	1.69013739288961e-25	1.00117487961683e-23	2.17569446563721	0.952261306532663	0.556540613142832	4.12325940838224e-08	1.11797255563468e-06	1.62065100669861	0.843987796123475	FSTL5^CHL1
EDIL3	ITGAV	EDIL3	ITGAV	Astrocyte	0.102427947930693	4.24800590949064e-07	4.60830374234769e-06	0.145257905125618	0.129932627526468	Microglia	1.00880551884258	3.31680772134269e-30	2.39208172863235e-28	1.70729053020477	0.774846625766871	0.555616733386636	2.12400295474532e-07	2.30415187117385e-06	0.926274240016937	0.452389626646669	EDIL3^ITGAV
BMP7	HJV	BMP7	HJV	OPC	0.0794137670323854	6.0369292455404e-11	1.36141805945387e-09	0.6903355717659	0.560301507537688	IN-SST	-1.19063709515496	2.06287754147315e-09	6.17476454010701e-08	0.156887277960777	0.261758691206544	-0.555611664061287	1.06162341696427e-09	3.1554531730262e-08	0.423611432313919	0.411030099372116	BMP7^HJV
TNC	ITGA7	TNC	ITGA7	Microglia	-1.41465449589339	0.0009774517609669	0.0052392286139677	0.0907782763242722	0.0680981595092024	Astrocyte	0.327783348272784	6.45155027857939e-13	1.37185829398186e-11	0.674678385257721	0.498556304138595	-0.543435573810302	0.000488725880806027	0.00261961431384314	0.382728338241577	0.283327231823899	TNC^ITGA7
ITGAV	THY1	ITGAV	THY1	Microglia	1.00880551884258	3.31680772134269e-30	2.39208172863235e-28	1.70729053020477	0.774846625766871	L5/L6	0.0742837775540334	8.14602618577728e-06	0.0001237071923424	0.86549973487854	0.934865900383142	0.541544648198306	4.07301309288864e-06	6.18535961712e-05	1.28639507293701	0.854856263075007	ITGAV^THY1
FSTL5	CEACAM19	FSTL5	CEACAM19	IN-PV	0.129525625133995	3.39771588689627e-10	1.24089886579748e-08	0.735315144062042	0.5325	IN-PV	0.93806668742458	0.0066576117303171	0.037567348424943	0.088178776204586	0.1525	0.533796156279288	0.00332880603504434	0.0187836804169658	0.411746948957443	0.3425	FSTL5^CEACAM19
SEMA5A	PLXNA1	SEMA5A	PLXNA1	Microglia	-1.09740586761932	0.000205244770457	0.0013377544369959	0.120604030787945	0.100613496932515	L2/L3	0.0307225336709409	2.18260158512693e-11	2.61947931507564e-10	0.238565862178802	0.511737089201878	-0.533341666974189	0.000102622396141508	0.000668877349471916	0.179584950208664	0.306175293067197	SEMA5A^PLXNA1
CCN2	FGFR2	CCN2	FGFR2	L4	-0.964960527374656	1.80037030777964e-10	2.49139979218166e-09	0.104530535638332	0.156687898089172	COP	-0.099957681276068	0.0022167220329223	0.020096016154042	0.268651396036148	0.236263736263736	-0.532459104325362	0.00110836110647966	0.0100480093227209	0.18659096956253	0.196475817176454	CCN2^FGFR2
PTN	PTPRZ1	PTN	PTPRZ1	Astrocyte	0.263076747159096	1.73706197529117e-13	3.90781728960432e-12	1.87370216846466	0.89990375360924	Microglia	-1.324396391385	3.93548761427651e-07	4.53398349427511e-06	0.29232993721962	0.225153374233129	-0.530659822112951	1.96774467566925e-07	2.2669937010462e-06	1.08301603794098	0.562528563921184	PTN^PTPRZ1
PRSS3	PARD3	PRSS3	PARD3	L4	-0.900505540326806	2.06456344011067e-13	3.78945621741181e-12	0.111264295876026	0.208917197452229	Astrocyte	-0.152307909533085	4.50391963692602e-52	5.12696185336745e-50	2.29046201705933	0.960538979788258	-0.526406724929946	1.03228172005534e-13	1.89472810870591e-12	1.20086312294006	0.584728088620244	PRSS3^PARD3
SEMA5A	PLXNA3	SEMA5A	PLXNA3	L2/3_IS	0.941560837372643	2.34494036178228e-59	3.40790182777819e-56	0.0834369957447052	0.110714285714286	L2/L3	0.110377182975729	2.88249701668702e-06	1.85151802237504e-05	0.0783844292163849	0.205399061032864	0.525969010174186	1.44124850834351e-06	9.25759011187518e-06	0.080910712480545	0.158056673373575	SEMA5A^PLXNA3
FSTL5	CHL1	FSTL5	CHL1	IN-PV	0.129525625133995	3.39771588689627e-10	1.24089886579748e-08	0.735315144062042	0.5325	COP	0.922267980112898	2.13262509393921e-07	5.36566746813168e-06	1.1493753194809	0.741758241758242	0.525896802623446	1.06801140491305e-07	2.68903822839483e-06	0.942345261573792	0.637129120879121	FSTL5^CHL1
CX3CL1	ITGAV	CX3CL1	ITGAV	L2/3_IS	0.0399541388508039	0.0001563628423265	0.0018703055041416	0.260829657316208	0.360714285714286	Microglia	1.00880551884258	3.31680772134269e-30	2.39208172863235e-28	1.70729053020477	0.774846625766871	0.524379828846691	7.818142116325e-05	0.0009351527520708	0.984060108661652	0.567780455740578	CX3CL1^ITGAV
BMP6	HJV	BMP6	HJV	IN-SST	0.043086966094988	3.44994533117656e-18	2.95401568981993e-16	0.396126866340637	0.386503067484663	IN-VIP	-1.09122888804158	1.60658174164082e-07	4.13860362239778e-06	0.183692827820778	0.280182232346242	-0.524070960973295	8.03290870837658e-08	2.06930181134659e-06	0.289909839630127	0.333342649915452	BMP6^HJV
EDIL3	ITGAV	EDIL3	ITGAV	L5/L6-CC	0.0363797770967458	0.0041160197818026	0.0224825731837678	0.499515503644943	0.583333333333333	Microglia	1.00880551884258	3.31680772134269e-30	2.39208172863235e-28	1.70729053020477	0.774846625766871	0.522592647969662	0.0020580098909013	0.0112412865918839	1.10340297222137	0.679089979550102	EDIL3^ITGAV
EDIL3	ITGAV	EDIL3	ITGAV	IN-SV2C	0.0332385514807997	8.61959690583953e-06	0.0001544792426609	0.896754443645477	0.719160104986877	Microglia	1.00880551884258	3.31680772134269e-30	2.39208172863235e-28	1.70729053020477	0.774846625766871	0.521022035161689	4.30979845291977e-06	7.723962133045e-05	1.3020224571228	0.747003365376874	EDIL3^ITGAV
CX3CL1	ITGAV	CX3CL1	ITGAV	L5/L6-CC	0.0323690519337954	0.0059121348880644	0.0298352866391982	0.411615818738937	0.696078431372549	Microglia	1.00880551884258	3.31680772134269e-30	2.39208172863235e-28	1.70729053020477	0.774846625766871	0.520587285388187	0.0029560674440322	0.0149176433195991	1.05945312976837	0.73546252856971	CX3CL1^ITGAV
FSTL5	CHL1	FSTL5	CHL1	IN-PV	0.129525625133995	3.39771588689627e-10	1.24089886579748e-08	0.735315144062042	0.5325	OPC	0.908351219699052	1.69013739288961e-25	1.00117487961683e-23	2.17569446563721	0.952261306532663	0.518938422416523	1.69885794344814e-10	6.20449432898739e-09	1.4555047750473	0.742380653266332	FSTL5^CHL1
VEGFA	TYRO3	VEGFA	TYRO3	OPC	-0.840522015613532	0.0006818784198936	0.004676626101864	0.295300900936127	0.263819095477387	L2/L3	-0.193378634525883	1.25343730976054e-17	2.4694736675363e-16	0.454582452774048	0.748826291079812	-0.516950325069707	0.000340939209946806	0.00233831305093212	0.374941676855087	0.5063226932786	VEGFA^TYRO3
PLG	PARD3	PLG	PARD3	L4	-0.863293267207165	1.44994553169584e-07	1.36135150710759e-06	0.0709477737545967	0.174522292993631	Astrocyte	-0.152307909533085	4.50391963692602e-52	5.12696185336745e-50	2.29046201705933	0.960538979788258	-0.507800588370125	7.2497276584792e-08	6.80675753553796e-07	1.18070495128632	0.567530636390944	PLG^PARD3
BMP7	HJV	BMP7	HJV	OPC	0.0794137670323854	6.0369292455404e-11	1.36141805945387e-09	0.6903355717659	0.560301507537688	IN-VIP	-1.09122888804158	1.60658174164082e-07	4.13860362239778e-06	0.183692827820778	0.280182232346242	-0.505907560504597	8.03592717282685e-08	2.06998252022862e-06	0.437014192342758	0.420241869941965	BMP7^HJV
VEGFA	TYRO3	VEGFA	TYRO3	OPC	-0.840522015613532	0.0006818784198936	0.004676626101864	0.295300900936127	0.263819095477387	L5/L6	-0.164565662785473	6.10035226908e-05	0.0007336888453181	0.257380992174149	0.505747126436782	-0.502543839199503	0.0003714409712922	0.00270515747359105	0.276340961456299	0.384783110957084	VEGFA^TYRO3
PRSS3	F2R	PRSS3	F2R	L4	-0.900505540326806	2.06456344011067e-13	3.78945621741181e-12	0.111264295876026	0.208917197452229	L5/L6	-0.0888010099477581	0.0001003919163688	0.0011231230374415	0.0843510180711746	0.172413793103448	-0.494653275137282	5.01959582876282e-05	0.000561561520615478	0.0978076606988907	0.190665495277839	PRSS3^F2R
CDH1	IGF1R	CDH1	IGF1R	COP	0.705183042998233	1.09873185365243e-05	0.000204739703284	0.488592207431793	0.406593406593407	OPC	0.28290982493644	1.20747331531661e-22	6.21597200447361e-21	1.63024854660034	0.917085427135678	0.494046433967336	5.49365926826215e-06	0.000102369851642	1.05942034721374	0.661839416864543	CDH1^IGF1R
SEMA5A	PLXNA3	SEMA5A	PLXNA3	Microglia	-1.09740586761932	0.000205244770457	0.0013377544369959	0.120604030787945	0.100613496932515	L2/L3	0.110377182975729	2.88249701668702e-06	1.85151802237504e-05	0.0783844292163849	0.205399061032864	-0.493514342321795	0.000104063633736844	0.000678134808609825	0.0994942337274551	0.15300627898269	SEMA5A^PLXNA3
TAC4	TACR1	TAC4	TACR1	L4	-0.252242064321025	0.0023694996976882	0.0093862238970396	0.0258477553725243	0.0611464968152866	L2/L3	-0.731917628642612	1.50740544243755e-17	2.95658550070245e-16	0.192462414503098	0.339201877934272	-0.492079846481819	0.00118474984884411	0.00469311194851995	0.109155088663101	0.200174187374779	TAC4^TACR1
VEGFA	TYRO3	VEGFA	TYRO3	OPC	-0.840522015613532	0.0006818784198936	0.004676626101864	0.295300900936127	0.263819095477387	OPC	-0.141440870958878	7.33867247102394e-07	9.90921293765036e-06	0.317776679992676	0.314070351758794	-0.490981443286205	0.000341306143570351	0.00234326765740083	0.306538790464401	0.28894472361809	VEGFA^TYRO3
SEMA5A	PLXNA1	SEMA5A	PLXNA1	L2/3_IS	0.941560837372643	2.34494036178228e-59	3.40790182777819e-56	0.0834369957447052	0.110714285714286	L2/L3	0.0307225336709409	2.18260158512693e-11	2.61947931507564e-10	0.238565862178802	0.511737089201878	0.486141685521792	1.09130079256346e-11	1.30973965753782e-10	0.161001428961754	0.311225687458082	SEMA5A^PLXNA1
FGF12	FGFR2	FGF12	FGFR2	Astrocyte	-0.492974626478411	2.52494628508152e-11	4.6110650072478e-10	0.606344163417816	0.414821944177093	L2/L3	-0.474064927972217	1.17414658094441e-20	2.74930360758516e-19	0.255373150110245	0.488262910798122	-0.483519777225314	1.26247314312783e-11	2.30553250499855e-10	0.430858671665192	0.451542427487608	FGF12^FGFR2
PRSS3	PARD3	PRSS3	PARD3	L4	-0.900505540326806	2.06456344011067e-13	3.78945621741181e-12	0.111264295876026	0.208917197452229	OPC	-0.064573907160995	1.19048741648373e-22	6.14682413221465e-21	1.8530695438385	0.939698492462312	-0.482539723743901	1.03228172065058e-13	1.89472811177932e-12	0.982166945934296	0.57430784495727	PRSS3^PARD3
ITGAV	THY1	ITGAV	THY1	Microglia	1.00880551884258	3.31680772134269e-30	2.39208172863235e-28	1.70729053020477	0.774846625766871	OPC	-0.0483987656896299	3.31896790204017e-06	4.02271394844748e-05	0.214249342679977	0.21608040201005	0.480203376576474	1.65948395102009e-06	2.01135697422374e-05	0.960769951343536	0.495463513888461	ITGAV^THY1
PLG	F2R	PLG	F2R	L4	-0.863293267207165	1.44994553169584e-07	1.36135150710759e-06	0.0709477737545967	0.174522292993631	L5/L6	-0.0888010099477581	0.0001003919163688	0.0011231230374415	0.0843510180711746	0.172413793103448	-0.476047138577462	5.02684554609848e-05	0.000562242194474304	0.077649399638176	0.173468043048539	PLG^F2R
TNC	CNTN1	TNC	CNTN1	L2/L3	-1.07161892266638	2.6331544669584e-06	1.70631203256747e-05	0.0284066535532474	0.0669014084507042	Astrocyte	0.122416420057501	1.73864159289683e-10	2.91623823170073e-09	1.72315621376038	0.82771896053898	-0.474601251304437	1.31666416555884e-06	8.5330182819532e-06	0.875781416893005	0.447310184494842	TNC^CNTN1
SLIT3	ROBO2	SLIT3	ROBO2	IN-SV2C	-0.445160201065482	0.0016702805818868	0.0139714758810915	0.17929519712925	0.217847769028871	OPC	-0.491934250432888	4.28396543192662e-07	6.01947604191996e-06	1.51712000370026	0.864321608040201	-0.468547225749185	0.000835354489214996	0.00698874767856671	0.848207592964172	0.541084688534536	SLIT3^ROBO2
PRSS3	PARD3	PRSS3	PARD3	L2/L3	-0.781715088706177	6.89755785475602e-26	2.1758479849716e-24	0.265601515769958	0.5	Astrocyte	-0.152307909533085	4.50391963692602e-52	5.12696185336745e-50	2.29046201705933	0.960538979788258	-0.467011499119631	3.44877892737801e-26	1.0879239924858e-24	1.27803182601929	0.730269489894129	PRSS3^PARD3
VEGFA	TYRO3	VEGFA	TYRO3	OPC	-0.840522015613532	0.0006818784198936	0.004676626101864	0.295300900936127	0.263819095477387	L5/L6-CC	-0.0922588652745404	6.05518042354049e-05	0.0006000384108872	0.417466521263123	0.691176470588235	-0.466390440444036	0.000371215112064503	0.0026383322563756	0.356383711099625	0.477497783032811	VEGFA^TYRO3
PLG	PARD3	PLG	PARD3	IN-PV	-0.777742520815414	0.0005319473614871	0.0048173196392109	0.0526098385453224	0.0975	Astrocyte	-0.152307909533085	4.50391963692602e-52	5.12696185336745e-50	2.29046201705933	0.960538979788258	-0.465025215174249	0.00026597368074355	0.00240865981960545	1.17153596878052	0.529019489894129	PLG^PARD3
PLG	PARD3	PLG	PARD3	L4	-0.863293267207165	1.44994553169584e-07	1.36135150710759e-06	0.0709477737545967	0.174522292993631	OPC	-0.064573907160995	1.19048741648373e-22	6.14682413221465e-21	1.8530695438385	0.939698492462312	-0.46393358718408	7.2497276584792e-08	6.80675753553799e-07	0.962008655071259	0.557110392727971	PLG^PARD3
CALR	ITGAV	CALR	ITGAV	L2/L3	-0.0811199387024769	0.0189061052072807	0.0499505569805914	0.0518361032009125	0.150234741784038	Microglia	1.00880551884258	3.31680772134269e-30	2.39208172863235e-28	1.70729053020477	0.774846625766871	0.463842790070051	0.00945305260364035	0.0249752784902957	0.879563331604004	0.462540683775454	CALR^ITGAV
NTN1	UNC5D	NTN1	UNC5D	L2/L3	-0.658355414667775	9.08932157070444e-05	0.0004487916312038	0.0448416210711002	0.113849765258216	Astrocyte	-0.259782943637259	1.98932392181536e-10	3.31715878564426e-09	1.36680459976196	0.748796920115496	-0.459069179152517	4.54467073197183e-05	0.000224397474181293	0.705823123455048	0.431323342686856	NTN1^UNC5D
CALM1	VIPR1	CALM1	VIPR1	OPC	-0.218729091559828	4.90171294462288e-19	2.00912153561948e-17	0.563219904899597	0.464824120603015	L5/L6	1.12041409524408	0.0067085981631158	0.0376179803075395	0.254003822803497	0.486590038314176	0.450842501842128	0.0033542990815579	0.0188089901537698	0.408611863851547	0.475707079458596	CALM1^VIPR1
TNC	PTPRZ1	TNC	PTPRZ1	L2/L3	-1.07161892266638	2.6331544669584e-06	1.70631203256747e-05	0.0284066535532474	0.0669014084507042	L4	0.190074955754334	1.20522226848756e-16	2.81632651028405e-15	0.247739806771278	0.387261146496815	-0.44077198345602	1.31657723353946e-06	8.53156016424551e-06	0.138073235750198	0.22708127747376	TNC^PTPRZ1
PRSS3	F2R	PRSS3	F2R	L2/L3	-0.781715088706177	6.89755785475602e-26	2.1758479849716e-24	0.265601515769958	0.5	L5/L6	-0.0888010099477581	0.0001003919163688	0.0011231230374415	0.0843510180711746	0.172413793103448	-0.435258049326968	5.01959581844e-05	0.00056156151872075	0.174976259469986	0.336206896551724	PRSS3^F2R
PLG	F2R	PLG	F2R	IN-PV	-0.777742520815414	0.0005319473614871	0.0048173196392109	0.0526098385453224	0.0975	L5/L6	-0.0888010099477581	0.0001003919163688	0.0011231230374415	0.0843510180711746	0.172413793103448	-0.433271765381586	0.00031616963892795	0.0029702213383262	0.0684804320335388	0.134956896551724	PLG^F2R
ANOS1	SDC2	ANOS1	SDC2	IN-VIP	-1.02416562390636	1.91821041487584e-06	3.88546990758705e-05	0.0460449196398258	0.0683371298405467	L4	0.168021243142857	4.710122634532e-05	0.0002907661050272	0.0589240491390228	0.109554140127388	-0.428072190381752	2.45097183800979e-05	0.000164810402051535	0.0524844825267792	0.0889456349839676	ANOS1^SDC2
SLIT3	ROBO2	SLIT3	ROBO2	OPC	-0.835770940988749	0.0054055967062801	0.0268448481850494	0.0946523174643517	0.0603015075376884	Astrocyte	-0.0159217017419142	2.20196402749968e-82	5.52919643669956e-80	1.7129625082016	0.871992300288739	-0.425846321365331	0.00270279835314005	0.0134224240925247	0.903807401657104	0.466146903913214	SLIT3^ROBO2
PRSS3	PARD3	PRSS3	PARD3	L2/L3	-0.781715088706177	6.89755785475602e-26	2.1758479849716e-24	0.265601515769958	0.5	OPC	-0.064573907160995	1.19048741648373e-22	6.14682413221465e-21	1.8530695438385	0.939698492462312	-0.423144497933586	5.95588586134603e-23	3.07449999009981e-21	1.05933547019958	0.719849246231156	PRSS3^PARD3
PTGS2	CAV1	PTGS2	CAV1	L5/L6-CC	1.02983122429508	0.0060678677125842	0.0305205771445394	0.0687527656555176	0.147058823529412	L4	-0.187319060232164	7.87634143950274e-05	0.0004628350398536	0.0745580643415451	0.146496815286624	0.42125608203146	0.00307331556348961	0.0154917060921965	0.0716554149985313	0.146777819408018	PTGS2^CAV1
PLG	PARD3	PLG	PARD3	IN-PV	-0.777742520815414	0.0005319473614871	0.0048173196392109	0.0526098385453224	0.0975	OPC	-0.064573907160995	1.19048741648373e-22	6.14682413221465e-21	1.8530695438385	0.939698492462312	-0.421158213988204	0.00026597368074355	0.00240865981960545	0.95283967256546	0.518599246231156	PLG^PARD3
FGF12	FGFR2	FGF12	FGFR2	COP	0.938605720745195	6.73706953532492e-84	1.04668796568192e-80	1.63167357444763	0.851648351648352	COP	-0.099957681276068	0.0022167220329223	0.020096016154042	0.268651396036148	0.236263736263736	0.419324019734564	0.00110836101646115	0.010048008077021	0.950162470340729	0.543956043956044	FGF12^FGFR2
SEMA5A	PLXNA1	SEMA5A	PLXNA1	L2/3_IS	0.941560837372643	2.34494036178228e-59	3.40790182777819e-56	0.0834369957447052	0.110714285714286	IN-SST	-0.108388098600139	4.70725950848331e-05	0.0005544728296698	0.172951757907867	0.296523517382413	0.416586369386252	2.35362975424166e-05	0.0002772364148349	0.128194376826286	0.203618901548349	SEMA5A^PLXNA1
SEMA5A	PLXNA1	SEMA5A	PLXNA1	L2/3_IS	0.941560837372643	2.34494036178228e-59	3.40790182777819e-56	0.0834369957447052	0.110714285714286	IN-SV2C	-0.110501056757208	0.0048237423393561	0.0324880431551387	0.110355593264103	0.202099737532808	0.415529890307718	0.00241187116967805	0.0162440215775694	0.0968962907791138	0.156407011623547	SEMA5A^PLXNA1
SLIT2	ROBO2	SLIT2	ROBO2	OPC	-0.338277224920789	0.000378880780184	0.0027934786252531	0.20021341741085	0.195979899497487	OPC	-0.491934250432888	4.28396543192662e-07	6.01947604191996e-06	1.51712000370026	0.864321608040201	-0.415105737676839	0.000189654588363596	0.00139974905064751	0.858666718006134	0.530150753768844	SLIT2^ROBO2
SLIT3	ROBO2	SLIT3	ROBO2	OPC	-0.835770940988749	0.0054055967062801	0.0268448481850494	0.0946523174643517	0.0603015075376884	Microglia	0.0112549138390021	6.63917599720271e-49	9.7717831207808e-47	2.50443124771118	0.925153374233129	-0.412258013574873	0.00270279835314005	0.0134224240925247	1.29954183101654	0.492727440885409	SLIT3^ROBO2
HGF	SDC2	HGF	SDC2	IN-PV	0.61866089052329	1.21320503085283e-07	2.87324429810232e-06	0.499536156654358	0.485	L4	0.168021243142857	4.710122634532e-05	0.0002907661050272	0.0589240491390228	0.109554140127388	0.393341066833074	2.36112734242026e-05	0.000146819674662651	0.279230117797852	0.297277070063694	HGF^SDC2
ADAMTS3	CCBE1	ADAMTS3	CCBE1	L4	-0.569361152735769	2.17235944622902e-08	2.29103174403501e-07	0.0641086176037788	0.104458598726115	IN-SV2C	-0.21393964153435	2.41104940107834e-06	4.9923620637713e-05	0.486897945404053	0.375328083989501	-0.391650397135059	1.21638649777032e-06	2.50763619060582e-05	0.275503277778625	0.239893341357808	ADAMTS3^CCBE1
DSCAM	DCC	DSCAM	DCC	OPC	0.609283787116283	2.75119378607351e-105	1.13303330756461e-102	4.3329906463623	1.0	Astrocyte	0.172715573188896	1.10164409157121e-60	1.69464620392598e-58	0.461742103099823	0.315688161693936	0.39099968015259	5.50822045785603e-61	8.47323101962988e-59	2.3973662853241	0.657844080846968	DSCAM^DCC
SLIT3	ROBO1	SLIT3	ROBO1	IN-SV2C	-0.445160201065482	0.0016702805818868	0.0139714758810915	0.17929519712925	0.217847769028871	OPC	-0.33609379562986	2.18452172974778e-14	6.61745575471934e-13	1.34080123901367	0.829145728643216	-0.390626998347671	0.000835140290954323	0.00698573794087662	0.76004821062088	0.523496748836044	SLIT3^ROBO1
CALM1	RYR2	CALM1	RYR2	OPC	-0.218729091559828	4.90171294462288e-19	2.00912153561948e-17	0.563219904899597	0.464824120603015	Astrocyte	-0.553165743187016	1.31406293662132e-06	1.32453510288129e-05	0.419937998056412	0.305101058710298	-0.385947417373422	6.57031468310904e-07	6.62267551441648e-06	0.491578936576843	0.384962589656657	CALM1^RYR2
NTN1	UNC5B	NTN1	UNC5B	L2/L3	-0.658355414667775	9.08932157070444e-05	0.0004487916312038	0.0448416210711002	0.113849765258216	IN-PV	-0.109057170764279	1.03483469897251e-05	0.000156643148561	0.142978399991989	0.155	-0.383706292716027	5.06207813483847e-05	0.0003027173898824	0.0939100086688995	0.134424882629108	NTN1^UNC5B
CCK	CCKBR	CCK	CCKBR	L5/L6-CC	0.435090334951685	0.0004874731569439	0.003681997970828	0.686144292354584	0.877450980392157	IN-SST	0.325889436444708	0.0030670462600818	0.0186557697718778	0.0791515707969666	0.149284253578732	0.380489885698196	0.00177725970851285	0.0111688838713529	0.382647931575775	0.513367616985444	CCK^CCKBR
CDH1	PTPRF	CDH1	PTPRF	COP	0.705183042998233	1.09873185365243e-05	0.000204739703284	0.488592207431793	0.406593406593407	Astrocyte	0.0552206213178348	2.09944592926089e-06	2.04845938526455e-05	0.585859596729279	0.464870067372473	0.380201832158034	6.54338223289259e-06	0.000112612148568323	0.537225902080536	0.43573173698294	CDH1^PTPRF
SLIT1	FLRT3	SLIT1	FLRT3	OPC	0.276740132775298	0.0008186648420183	0.0054970674582267	0.524389386177063	0.409547738693467	IN-PV	0.472985777528765	0.0004848172277069	0.0044489661921612	0.469993621110916	0.5625	0.374862955152032	0.0006517410348626	0.00497301682519395	0.497191488742828	0.486023869346734	SLIT1^FLRT3
RSPO3	LRP6	RSPO3	LRP6	IN-SST	0.267503752906227	3.0142332624214e-16	2.20014321326742e-14	0.0792866572737694	0.12678936605317	COP	0.479152161842794	2.11268777562252e-05	0.0003688005107192	1.55545425415039	0.895604395604396	0.37332795737451	1.05634388782633e-05	0.000184400255370601	0.817370474338531	0.511196880828783	RSPO3^LRP6
TNC	ITGA7	TNC	ITGA7	L2/L3	-1.07161892266638	2.6331544669584e-06	1.70631203256747e-05	0.0284066535532474	0.0669014084507042	Astrocyte	0.327783348272784	6.45155027857939e-13	1.37185829398186e-11	0.674678385257721	0.498556304138595	-0.371917787196796	1.31657755605671e-06	8.53156702212882e-06	0.351542532444	0.282728856294649	TNC^ITGA7
TAC4	TACR1	TAC4	TACR1	L4	-0.252242064321025	0.0023694996976882	0.0093862238970396	0.0258477553725243	0.0611464968152866	L4	-0.486674480407334	7.27588155324913e-09	8.13367358792044e-08	0.128556296229362	0.23312101910828	-0.369458272364179	0.00118475348678488	0.00469315261688774	0.0772020220756531	0.147133757961783	TAC4^TACR1
CDH1	IGF1R	CDH1	IGF1R	COP	0.705183042998233	1.09873185365243e-05	0.000204739703284	0.488592207431793	0.406593406593407	L2/3_IS	0.0315062972217028	6.42571554378474e-07	1.42572403050112e-05	1.6840341091156	0.953571428571429	0.368344670109968	5.81494504545138e-06	0.000109498471794506	1.08631312847137	0.680082417582418	CDH1^IGF1R
FSTL5	CEACAM19	FSTL5	CEACAM19	OPC	-0.20781542008073	0.0003712452835697	0.0027465481907212	0.269572257995606	0.233668341708543	IN-PV	0.93806668742458	0.0066576117303171	0.037567348424943	0.088178776204586	0.1525	0.365125633671925	0.0035144285069434	0.0201569483078321	0.178875520825386	0.193084170854271	FSTL5^CEACAM19
PSAP	SORT1	PSAP	SORT1	OPC	0.515427777684837	1.95141593587948e-05	0.0002004373007298	0.656490862369537	0.557788944723618	Astrocyte	0.214424227641118	1.33350448747069e-22	5.27073822304677e-21	0.850721716880798	0.620789220404235	0.364926002662977	9.75707967939738e-06	0.0001002186503649	0.75360631942749	0.589289082563926	PSAP^SORT1
CALM1	GRM3	CALM1	GRM3	OPC	-0.218729091559828	4.90171294462288e-19	2.00912153561948e-17	0.563219904899597	0.464824120603015	IN-PV	-0.499465894111116	0.001524136281073	0.0116278904397689	0.194353297352791	0.2775	-0.359097492835472	0.0007620681405365	0.00581394521988446	0.378786593675613	0.371162060301508	CALM1^GRM3
MAML2	NOTCH2	MAML2	NOTCH2	Astrocyte	0.198772949295897	1.05169410233717e-28	5.61177399918973e-27	2.2634539604187	0.936477382098171	COP	0.5187285624598	2.02027988035338e-05	0.0003536627976466	0.519061744213104	0.467032967032967	0.358750755877848	1.01013994017669e-05	0.0001768313988233	1.39125788211823	0.701755174565569	MAML2^NOTCH2
FSTL5	CHL1	FSTL5	CHL1	OPC	-0.20781542008073	0.0003712452835697	0.0027465481907212	0.269572257995606	0.233668341708543	COP	0.922267980112898	2.13262509393921e-07	5.36566746813168e-06	1.1493753194809	0.741758241758242	0.357226280016084	0.000185729273039547	0.00137595692909467	0.709473788738251	0.487713291733392	FSTL5^CHL1
FSTL5	CHL1	FSTL5	CHL1	OPC	-0.20781542008073	0.0003712452835697	0.0027465481907212	0.269572257995606	0.233668341708543	OPC	0.908351219699052	1.69013739288961e-25	1.00117487961683e-23	2.17569446563721	0.952261306532663	0.350267899809161	0.00018562264178485	0.0013732740953606	1.22263336181641	0.592964824120603	FSTL5^CHL1
LGI4	ADAM22	LGI4	ADAM22	Astrocyte	-0.688570290650153	3.70904914171591e-27	1.83571055347244e-25	0.654382884502411	0.497593840230991	L5/L6-CC	-0.0114200141677084	2.33820431836527e-09	5.07414442284423e-08	1.20525872707367	0.96078431372549	-0.349995152408931	1.16910215918264e-09	2.53707221142211e-08	0.929820775985718	0.729189076978241	LGI4^ADAM22
NTN1	DSCAM	NTN1	DSCAM	L2/L3	-0.658355414667775	9.08932157070444e-05	0.0004487916312038	0.0448416210711002	0.113849765258216	IN-SV2C	-0.0413035755945636	1.09209214641641e-06	2.44307262181982e-05	1.81652677059174	0.908136482939633	-0.349829495131169	4.59926539267304e-05	0.000236611178710999	0.930684208869934	0.510993124098924	NTN1^DSCAM
FGF1	TGFBR3	FGF1	TGFBR3	Astrocyte	0.289931078600427	1.35662637167563e-07	1.57580920383411e-06	0.524618923664093	0.380173243503369	Astrocyte	0.406947526463415	1.07866659603209e-06	1.10437055618274e-05	0.34125167131424	0.292589027911453	0.348439302531921	6.07164616599826e-07	6.30975738283075e-06	0.432935297489166	0.336381135707411	FGF1^TGFBR3
IGSF11	VSIR	IGSF11	VSIR	IN-SST	-0.00427560840621932	6.98689744699951e-09	1.93224601756306e-07	0.442571341991425	0.501022494887526	OPC	-0.679310433140075	1.61763535520994e-08	2.7813358587541e-07	0.0903568118810654	0.0954773869346734	-0.341793020773147	1.15816254995494e-08	2.35679093815858e-07	0.266464084386826	0.2982499409111	IGSF11^VSIR
CCN2	FGFR2	CCN2	FGFR2	L4	-0.964960527374656	1.80037030777964e-10	2.49139979218166e-09	0.104530535638332	0.156687898089172	IN-SV2C	0.286166052675119	2.97387015251603e-11	1.73784667075786e-09	0.118316538631916	0.154855643044619	-0.339397237349768	1.04887866151562e-10	2.11462323146976e-09	0.111423537135124	0.155771770566896	CCN2^FGFR2
SLIT2	ROBO1	SLIT2	ROBO1	OPC	-0.338277224920789	0.000378880780184	0.0027934786252531	0.20021341741085	0.195979899497487	OPC	-0.33609379562986	2.18452172974778e-14	6.61745575471934e-13	1.34080123901367	0.829145728643216	-0.337185510275325	0.000189440390102923	0.00139673931295742	0.770507335662842	0.512562814070352	SLIT2^ROBO1
PRSS3	PARD3	PRSS3	PARD3	L4	-0.900505540326806	2.06456344011067e-13	3.78945621741181e-12	0.111264295876026	0.208917197452229	COP	0.232362999959384	2.19876240548667e-05	0.0003816818147736	1.65893602371216	0.912087912087912	-0.334071270183711	1.09938121306615e-05	0.000190840909281528	0.885100185871124	0.560502554770071	PRSS3^PARD3
BMP6	HJV	BMP6	HJV	IN-SST	0.043086966094988	3.44994533117656e-18	2.95401568981993e-16	0.396126866340637	0.386503067484663	L2/3_IS	-0.704138004104466	0.0001424789686975	0.0017241022914914	0.100784912705421	0.167857142857143	-0.330525519004739	7.12394843487517e-05	0.000862051145745848	0.248455882072449	0.277180105170903	BMP6^HJV
CDH1	IGF1R	CDH1	IGF1R	COP	0.705183042998233	1.09873185365243e-05	0.000204739703284	0.488592207431793	0.406593406593407	COP	-0.0547044227053164	2.17546137882085e-11	8.7788342458975e-10	1.27045607566833	0.813186813186813	0.325239310146458	5.49367014556904e-06	0.000102370290583712	0.879524111747742	0.60989010989011	CDH1^IGF1R
CNTN1	NOTCH2	CNTN1	NOTCH2	Astrocyte	0.122416420057501	1.73864159289683e-10	2.91623823170073e-09	1.72315621376038	0.82771896053898	COP	0.5187285624598	2.02027988035338e-05	0.0003536627976466	0.519061744213104	0.467032967032967	0.32057249125865	1.01014863338465e-05	0.000176832856942416	1.12110900878906	0.647375963785973	CNTN1^NOTCH2
PLG	PARD3	PLG	PARD3	L4	-0.863293267207165	1.44994553169584e-07	1.36135150710759e-06	0.0709477737545967	0.174522292993631	COP	0.232362999959384	2.19876240548667e-05	0.0003816818147736	1.65893602371216	0.912087912087912	-0.315465133623891	1.10663093040181e-05	0.000191521583140354	0.864941895008087	0.543305102540771	PLG^PARD3
NTN1	UNC5D	NTN1	UNC5D	L2/L3	-0.658355414667775	9.08932157070444e-05	0.0004487916312038	0.0448416210711002	0.113849765258216	IN-VIP	0.0292968886488321	9.15556613981036e-08	2.4839638028947e-06	0.914028763771057	0.644646924829157	-0.314529263009471	4.54923856842212e-05	0.000225637797503347	0.479435205459595	0.379248345043687	NTN1^UNC5D
LGI4	ADAM23	LGI4	ADAM23	Astrocyte	-0.688570290650153	3.70904914171591e-27	1.83571055347244e-25	0.654382884502411	0.497593840230991	L5/L6-CC	0.0619982828085164	8.44961138772e-26	8.03906529769519e-24	0.897400379180908	0.911764705882353	-0.313286003920818	4.4102581509458e-26	4.11131817652122e-24	0.775891661643982	0.704679273056672	LGI4^ADAM23
BMP7	HJV	BMP7	HJV	OPC	0.0794137670323854	6.0369292455404e-11	1.36141805945387e-09	0.6903355717659	0.560301507537688	L2/3_IS	-0.704138004104466	0.0001424789686975	0.0017241022914914	0.100784912705421	0.167857142857143	-0.312362118536041	7.12395145333962e-05	0.00086205182645473	0.39556023478508	0.364079325197416	BMP7^HJV
FGF2	FGFR2	FGF2	FGFR2	Astrocyte	-0.145419815321506	4.65140322139883e-15	1.16115073107288e-13	0.684300422668457	0.495668912415784	L2/L3	-0.474064927972217	1.17414658094441e-20	2.74930360758516e-19	0.255373150110245	0.488262910798122	-0.309742371646862	2.32570748143232e-15	5.80576740188244e-14	0.46983677148819	0.491965911606953	FGF2^FGFR2
SEMA4A	PLXNB1	SEMA4A	PLXNB1	L4	0.105198548025393	5.85773972873534e-07	5.05715896722267e-06	0.182502761483192	0.35031847133758	Astrocyte	0.510699076888833	1.39540757467916e-06	1.40156378456745e-05	0.61089426279068	0.477382098171319	0.307948812457113	9.90590773776348e-07	9.53639840644859e-06	0.396698504686356	0.413850284754449	SEMA4A^PLXNB1
VEGFB	NRP1	VEGFB	NRP1	IN-SV2C	-0.3002389393503	0.0008311190934062	0.0079296778115811	0.0471311770379543	0.094488188976378	Astrocyte	-0.30841927645847	2.62033372384068e-15	6.63830835824624e-14	0.514586806297302	0.384023099133783	-0.304329107904385	0.00041555954670441	0.00396483890582374	0.280858993530273	0.23925564405508	VEGFB^NRP1
PSEN1	NOTCH2	PSEN1	NOTCH2	Astrocyte	0.089075925732964	9.61583676300116e-19	3.00715041626822e-17	0.810779869556427	0.572666025024062	COP	0.5187285624598	2.02027988035338e-05	0.0003536627976466	0.519061744213104	0.467032967032967	0.303902244096382	1.01013994017674e-05	0.000176831398823315	0.664920806884766	0.519849496028514	PSEN1^NOTCH2
CDH1	IGF1R	CDH1	IGF1R	COP	0.705183042998233	1.09873185365243e-05	0.000204739703284	0.488592207431793	0.406593406593407	Astrocyte	-0.0981408707387798	1.34853174624868e-27	6.83269423358938e-26	1.497927069664	0.814244465832531	0.303521086129726	5.49365926826215e-06	0.000102369851642	0.99325966835022	0.610418936212969	CDH1^IGF1R
CCN2	ERBB4	CCN2	ERBB4	L4	-0.964960527374656	1.80037030777964e-10	2.49139979218166e-09	0.104530535638332	0.156687898089172	OPC	0.362249137617878	1.05311037977759e-91	3.31193640709328e-89	2.14743280410767	0.954773869346734	-0.301355694878389	9.0018515388982e-11	1.24569989609083e-09	1.12598168849945	0.555730883717953	CCN2^ERBB4
FGF12	FGFR2	FGF12	FGFR2	Astrocyte	-0.492974626478411	2.52494628508152e-11	4.6110650072478e-10	0.606344163417816	0.414821944177093	COP	-0.099957681276068	0.0022167220329223	0.020096016154042	0.268651396036148	0.236263736263736	-0.296466153877239	0.00110836102908588	0.0100480083075742	0.437497794628143	0.325542840220415	FGF12^FGFR2
CALM1	PDE1A	CALM1	PDE1A	OPC	-0.218729091559828	4.90171294462288e-19	2.00912153561948e-17	0.563219904899597	0.464824120603015	Astrocyte	-0.374095160712227	0.0113595927114687	0.0423036968071741	0.228589087724686	0.184793070259865	-0.296412126136028	0.00567979635573435	0.0211518484035871	0.39590448141098	0.32480859543144	CALM1^PDE1A
PTGS2	CAV1	PTGS2	CAV1	L2/L3	0.449275417830959	0.0128021898921479	0.0359629167188777	0.0576555691659451	0.129107981220657	L5/L6	0.130154437321293	0.0077371159301569	0.0420307377127676	0.19624799489975	0.295019157088123	0.289714927576126	0.0102696529111524	0.0389968272158226	0.126951783895493	0.21206356915439	PTGS2^CAV1
FGF1	FGFR2	FGF1	FGFR2	Astrocyte	0.289931078600427	1.35662637167563e-07	1.57580920383411e-06	0.524618923664093	0.380173243503369	IN-SV2C	0.286166052675119	2.97387015251603e-11	1.73784667075786e-09	0.118316538631916	0.154855643044619	0.288048565637773	6.7846187934544e-08	7.88773525252432e-07	0.321467727422714	0.267514443273994	FGF1^FGFR2
SEMA4D	PLXNB1	SEMA4D	PLXNB1	COP	0.0628929969271473	2.48942869726832e-27	3.77330600955462e-25	1.13690078258514	0.741758241758242	Astrocyte	0.510699076888833	1.39540757467916e-06	1.40156378456745e-05	0.61089426279068	0.477382098171319	0.28679603690799	6.97703787339581e-07	7.00781892283726e-06	0.873897552490234	0.60957016996478	SEMA4D^PLXNB1
SEMA3A	PLXNA4	SEMA3A	NRP1_PLXNA4	IN-PV	0.402717846888609	2.41268952060057e-09	7.59506120591182e-08	0.121830627322197	0.1725	Astrocyte	0.169316740477236	1.09104305464058e-13	2.49058290882192e-12	0.14702282845974	0.118383060635226	0.286017293682923	1.20639931245302e-09	3.79765513210135e-08	0.134426727890968	0.145441530317613	SEMA3A^NRP1_PLXNA4
SEMA4A	PLXNB1	SEMA4A	PLXNB1	L2/L3	0.0598616527625148	7.93549160308439e-06	4.75027644642027e-05	0.161548301577568	0.368544600938967	Astrocyte	0.510699076888833	1.39540757467916e-06	1.40156378456745e-05	0.61089426279068	0.477382098171319	0.285280364825674	4.66544958888177e-06	3.07592011549386e-05	0.386221289634705	0.422963349555143	SEMA4A^PLXNB1
MAML2	NOTCH2	MAML2	NOTCH2	Astrocyte	0.198772949295897	1.05169410233717e-28	5.61177399918973e-27	2.2634539604187	0.936477382098171	IN-SST	0.365103840283646	0.0001117050612741	0.0011647934082512	0.534559905529022	0.607361963190184	0.281938394789771	5.585253063705e-05	0.0005823967041256	1.39900696277618	0.771919672644178	MAML2^NOTCH2
PTN	CDH10	PTN	CDH10	Astrocyte	0.263076747159096	1.73706197529117e-13	3.90781728960432e-12	1.87370216846466	0.89990375360924	COP	0.297954339622958	9.34858378239468e-07	2.13199170332814e-05	0.875884830951691	0.620879120879121	0.280515543391027	4.67429275972833e-07	1.06599604705493e-05	1.3747935295105	0.76039143724418	PTN^CDH10
C4A	NRP1	C4A	NRP1	OPC	-0.250548405205949	2.42918641135095e-07	3.53981780599303e-06	0.0830496251583099	0.085427135678392	Astrocyte	-0.30841927645847	2.62033372384068e-15	6.63830835824624e-14	0.514586806297302	0.384023099133783	-0.279483840832209	1.21459321877714e-07	1.76990893618806e-06	0.298818230628967	0.234725117406087	C4A^NRP1
BMP6	HJV	BMP6	HJV	IN-SST	0.043086966094988	3.44994533117656e-18	2.95401568981993e-16	0.396126866340637	0.386503067484663	IN-PV	-0.598646484829044	9.07984957972289e-07	1.75728187839991e-05	0.130626544356346	0.215	-0.277779759367028	4.53992478987869e-07	8.78640939214722e-06	0.263376712799072	0.300751533742331	BMP6^HJV
PRSS3	PARD3	PRSS3	PARD3	L2/L3	-0.781715088706177	6.89755785475602e-26	2.1758479849716e-24	0.265601515769958	0.5	COP	0.232362999959384	2.19876240548667e-05	0.0003816818147736	1.65893602371216	0.912087912087912	-0.274676044373397	1.09938120274333e-05	0.0001908409073868	0.962268769741058	0.706043956043956	PRSS3^PARD3
EFNA5	EPHB1	EFNA5	EPHB1	OPC	-0.207914730597099	0.0040742664223758	0.0212522877888528	0.245422154664993	0.190954773869347	IN-VIP	-0.339717837131645	1.37865681768212e-15	1.19292699921797e-13	0.769681811332703	0.665148063781321	-0.273816283864372	0.00203713321118859	0.0106261438944861	0.507551968097687	0.428051418825334	EFNA5^EPHB1
PLG	PARD3	PLG	PARD3	IN-PV	-0.777742520815414	0.0005319473614871	0.0048173196392109	0.0526098385453224	0.0975	COP	0.232362999959384	2.19876240548667e-05	0.0003816818147736	1.65893602371216	0.912087912087912	-0.272689760428015	0.000276967492770983	0.00259950072699225	0.855772912502289	0.504793956043956	PLG^PARD3
SST	GRM7	SST	GRM7	L2/3_IS	-0.676191384978928	1.1930412239044e-05	0.0001932939588294	0.0828379765152931	0.121428571428571	Astrocyte	0.132761458048822	6.65795775122084e-07	7.00459818866888e-06	0.647269427776337	0.440808469682387	-0.271714963465053	6.29810400708305e-06	0.000100149278509034	0.365053713321686	0.281118520555479	SST^GRM7
LGI4	ADAM23	LGI4	ADAM23	Astrocyte	-0.688570290650153	3.70904914171591e-27	1.83571055347244e-25	0.654382884502411	0.497593840230991	IN-SST	0.150103442130782	1.25502104759796e-09	3.91452274215755e-08	0.454297214746475	0.578732106339468	-0.269233424259685	6.27510523798978e-10	1.95726137107877e-08	0.554340064525604	0.53816297328523	LGI4^ADAM23
LGI3	FLOT1	LGI3	FLOT1	COP	0.345983617901669	6.98794465936612e-06	0.0001359204447124	0.468830823898315	0.43956043956044	L4	0.190782489389861	7.12723673855826e-05	0.0004232265963925	0.274585992097855	0.514649681528662	0.268383053645765	3.91301560224744e-05	0.00027957352055245	0.371708393096924	0.477105060544551	LGI3^FLOT1
THBS1	ITGA4	THBS1	ITGA4	L2/L3	-0.0261788969761427	3.10834267892176e-29	1.16427820240976e-27	0.0583174750208855	0.151408450704225	L2/L3	-0.500893713445803	2.2180588044058e-16	4.033784857938e-15	0.18845808506012	0.296948356807512	-0.263536305210973	1.10902940220306e-16	2.01689242896958e-15	0.123387783765793	0.224178403755869	THBS1^ITGA4
EFNA5	EPHA6	EFNA5	EPHA6	L2/3_IS	0.381547063193132	4.75082764136434e-07	1.07880903299919e-05	0.830463051795959	0.625	IN-VIP	0.13872276169446	0.0006203693844526	0.0060400996098494	0.511929571628571	0.464692482915718	0.260134912443796	0.000310422233608368	0.0030254438500897	0.671196341514587	0.544846241457859	EFNA5^EPHA6
BMP7	HJV	BMP7	HJV	OPC	0.0794137670323854	6.0369292455404e-11	1.36141805945387e-09	0.6903355717659	0.560301507537688	IN-PV	-0.598646484829044	9.07984957972289e-07	1.75728187839991e-05	0.130626544356346	0.215	-0.259616358898329	4.54022663632372e-07	8.78709010102925e-06	0.410481065511703	0.387650753768844	BMP7^HJV
FSTL5	SDK2	FSTL5	SDK2	L2/3_IS	0.204730006586611	8.24651881676449e-08	2.23594511126937e-06	1.06560754776001	0.735714285714286	L2/3_IS	0.309694625852158	0.001343415855342	0.0117472097627469	0.706679821014404	0.642857142857143	0.257212316219385	0.000671749160265084	0.00587472285392909	0.886143684387207	0.689285714285714	FSTL5^SDK2
EFNA5	EPHA6	EFNA5	EPHA6	OPC	-0.207914730597099	0.0040742664223758	0.0212522877888528	0.245422154664993	0.190954773869347	Astrocyte	-0.306430016223261	0.0021199351013849	0.0103363483312816	0.352150857448578	0.256015399422522	-0.25717237341018	0.00309710076188035	0.0157943180600672	0.298786520957947	0.223485086645934	EFNA5^EPHA6
TG	ASGR1	TG	ASGR1	L5/L6	-0.144936742810999	0.0034082849941364	0.0220975646528137	0.054647333920002	0.126436781609195	L2/L3	-0.368544569642173	0.0181924683566976	0.0484728310420154	0.0187158137559891	0.0516431924882629	-0.256740656226586	0.010800376675417	0.0352851978474146	0.0366815738379955	0.0890399870487292	TG^ASGR1
SEMA3A	PLXNA3	SEMA3A	NRP1_PLXNA3	IN-PV	0.402717846888609	2.41268952060057e-09	7.59506120591182e-08	0.121830627322197	0.1725	L2/L3	0.110377182975729	2.88249701668702e-06	1.85151802237504e-05	0.0783844292163849	0.205399061032864	0.256547514932169	1.44245485310381e-06	9.29556541790474e-06	0.100107528269291	0.188949530516432	SEMA3A^NRP1_PLXNA3
FSTL5	CNTN5	FSTL5	CNTN5	L2/3_IS	0.204730006586611	8.24651881676449e-08	2.23594511126937e-06	1.06560754776001	0.735714285714286	OPC	0.302638184434219	3.06111485117438e-38	2.95799461345046e-36	0.511860311031342	0.409547738693467	0.253684095510415	4.12325940838224e-08	1.11797255563468e-06	0.788733959197998	0.572631012203877	FSTL5^CNTN5
PTN	CDH10	PTN	CDH10	IN-SV2C	0.207220923364729	0.0037046315613363	0.0264478479291928	0.313523799180984	0.412073490813648	COP	0.297954339622958	9.34858378239468e-07	2.13199170332814e-05	0.875884830951691	0.620879120879121	0.252587631493844	0.00185278320985727	0.013234583923113	0.594704329967499	0.516476305846385	PTN^CDH10
TGFB2	TGFBR3	TGFB2	TGFBR3	L5/L6-CC	0.707361567592505	6.22452486749884e-10	1.45382799956561e-08	0.494423002004623	0.627450980392157	IN-SST	-0.207295414304599	0.0035018192494036	0.0207960656325038	0.226425483822823	0.337423312883436	0.250033076643953	0.00175090993592804	0.0103980400853919	0.360424250364304	0.482437146637796	TGFB2^TGFBR3
WNT2B	FZD4	WNT2B	FZD4_LRP6	L4	-0.0311361678000419	0.010451094186177	0.0333008419156422	0.0496838316321373	0.105732484076433	L2/L3	0.528654614523319	0.0070203555576181	0.021561189781443	0.0978217050433159	0.257042253521127	0.248759223361638	0.00873572487189755	0.0274310158485426	0.0737527683377266	0.18138736879878	WNT2B^FZD4_LRP6
LGI3	ADAM23	LGI3	ADAM23	COP	0.345983617901669	6.98794465936612e-06	0.0001359204447124	0.468830823898315	0.43956043956044	IN-SST	0.150103442130782	1.25502104759796e-09	3.91452274215755e-08	0.454297214746475	0.578732106339468	0.248043530016226	3.49459984020686e-06	6.79797949699108e-05	0.461564004421234	0.509146272949954	LGI3^ADAM23
CNTN1	NOTCH2	CNTN1	NOTCH2	Astrocyte	0.122416420057501	1.73864159289683e-10	2.91623823170073e-09	1.72315621376038	0.82771896053898	IN-SST	0.365103840283646	0.0001117050612741	0.0011647934082512	0.534559905529022	0.607361963190184	0.243760130170573	5.58526175691296e-05	0.000582398162244716	1.12885808944702	0.717540461864582	CNTN1^NOTCH2
PTN	NCL	PTN	NCL	IN-SV2C	0.207220923364729	0.0037046315613363	0.0264478479291928	0.313523799180984	0.412073490813648	L4	-0.69468030849148	2.806751125799e-06	2.18934553051416e-05	0.152258262038231	0.322292993630573	-0.243729692563376	0.00185371915623105	0.013234870692249	0.232891023159027	0.367183242222111	PTN^NCL
CCN2	LRP6	CCN2	LRP6	L4	-0.964960527374656	1.80037030777964e-10	2.49139979218166e-09	0.104530535638332	0.156687898089172	COP	0.479152161842794	2.11268777562252e-05	0.0003688005107192	1.55545425415039	0.895604395604396	-0.242904182765931	1.0563528896628e-05	0.000184401501059496	0.829992413520813	0.526146146846784	CCN2^LRP6
NTN1	DCC	NTN1	DCC	L2/L3	-0.658355414667775	9.08932157070444e-05	0.0004487916312038	0.0448416210711002	0.113849765258216	Astrocyte	0.172715573188896	1.10164409157121e-60	1.69464620392598e-58	0.461742103099823	0.315688161693936	-0.242819920739439	4.54466078535222e-05	0.0002243958156019	0.253291875123978	0.214768963476076	NTN1^DCC
EFNA5	EPHA4	EFNA5	EPHA4	OPC	-0.207914730597099	0.0040742664223758	0.0212522877888528	0.245422154664993	0.190954773869347	Astrocyte	-0.271677337749989	3.12003085733071e-12	6.2602264264303e-11	0.627959251403809	0.459095283926853	-0.239796034173544	0.00203713321274792	0.0106261439257275	0.43669068813324	0.3250250288981	EFNA5^EPHA4
APOE	LRP4	APOE	LRP4	L2/L3	-0.248168579923341	0.0005448161468708	0.0022640091894253	0.0653604865074158	0.157276995305164	Astrocyte	-0.230666815322672	2.55394271694786e-73	4.89983953841402e-71	1.61536228656769	0.875842155919153	-0.239417697623007	0.0002724080734354	0.00113200459471265	0.840361356735229	0.516559575612159	APOE^LRP4
APOE	LRP4	APOE	LRP4	OPC	-0.246689984357903	0.0005775738783812	0.0040430171486686	0.191587448120117	0.175879396984925	Astrocyte	-0.230666815322672	2.55394271694786e-73	4.89983953841402e-71	1.61536228656769	0.875842155919153	-0.238678399840287	0.0002887869391906	0.0020215085743343	0.903474867343903	0.525860776452039	APOE^LRP4
RSPO3	LGR6	RSPO3	LGR6	IN-SST	0.267503752906227	3.0142332624214e-16	2.20014321326742e-14	0.0792866572737694	0.12678936605317	L5/L6	0.207749444206163	5.45990931672727e-05	0.000663211990075	0.106215447187424	0.168582375478927	0.237626598556195	2.72995465837871e-05	0.000331605995048501	0.0927510559558868	0.147685870766048	RSPO3^LGR6
EFNA5	EPHA5	EFNA5	EPHA5	OPC	-0.207914730597099	0.0040742664223758	0.0212522877888528	0.245422154664993	0.190954773869347	Astrocyte	-0.262221403685746	0.0001406755669727	0.0009635119559002	0.286361843347549	0.229066410009625	-0.235068067141422	0.00210747099467425	0.0111078998723765	0.265891999006271	0.210010591939486	EFNA5^EPHA5
RSPO4	LGR6	RSPO4	LGR6	OPC	0.257570012830752	0.0003887353668182	0.002861257719087	0.0659474655985832	0.0703517587939698	L5/L6	0.207749444206163	5.45990931672727e-05	0.000663211990075	0.106215447187424	0.168582375478927	0.232659728518458	0.000221667229992736	0.001762234854581	0.0860814601182938	0.119467067136449	RSPO4^LGR6
FGF12	FGFR2	FGF12	FGFR2	COP	0.938605720745195	6.73706953532492e-84	1.04668796568192e-80	1.63167357444763	0.851648351648352	L2/L3	-0.474064927972217	1.17414658094441e-20	2.74930360758516e-19	0.255373150110245	0.488262910798122	0.232270396386489	5.87073290472203e-21	1.37465180379258e-19	0.943523347377777	0.669955631223237	FGF12^FGFR2
SLIT3	ROBO2	SLIT3	ROBO2	IN-SV2C	-0.445160201065482	0.0016702805818868	0.0139714758810915	0.17929519712925	0.217847769028871	Astrocyte	-0.0159217017419142	2.20196402749968e-82	5.52919643669956e-80	1.7129625082016	0.871992300288739	-0.230540951403698	0.0008351402909434	0.00698573794054575	0.946128845214844	0.544920034658805	SLIT3^ROBO2
IGF1	INSR	IGF1	INSR	L5/L6	-0.301976249574198	2.6431586872287e-11	1.10500420805281e-09	0.0343762598931789	0.0766283524904214	Astrocyte	-0.155836360440146	7.08731590783987e-24	3.01785334479715e-22	1.05676770210266	0.692974013474495	-0.228906305007172	1.3215793436147e-11	5.52502104026556e-10	0.545571982860565	0.384801182982458	IGF1^INSR
PSEN1	NOTCH2	PSEN1	NOTCH2	Astrocyte	0.089075925732964	9.61583676300116e-19	3.00715041626822e-17	0.810779869556427	0.572666025024062	IN-SST	0.365103840283646	0.0001117050612741	0.0011647934082512	0.534559905529022	0.607361963190184	0.227089883008305	5.58525306370505e-05	0.000582396704125615	0.672669887542725	0.590013994107123	PSEN1^NOTCH2
FGF2	NRP1	FGF2	NRP1	Astrocyte	-0.145419815321506	4.65140322139883e-15	1.16115073107288e-13	0.684300422668457	0.495668912415784	Astrocyte	-0.30841927645847	2.62033372384068e-15	6.63830835824624e-14	0.514586806297302	0.384023099133783	-0.226919545889988	3.63586847261976e-15	9.12490783448752e-14	0.59944361448288	0.439846005774783	FGF2^NRP1
PTN	PTPRZ1	PTN	PTPRZ1	Astrocyte	0.263076747159096	1.73706197529117e-13	3.90781728960432e-12	1.87370216846466	0.89990375360924	L4	0.190074955754334	1.20522226848756e-16	2.81632651028405e-15	0.247739806771278	0.387261146496815	0.226575851456715	8.69133598779831e-14	1.9553168080573e-12	1.06072103977203	0.643582450053027	PTN^PTPRZ1
SLIT1	FLRT3	SLIT1	FLRT3	OPC	0.276740132775298	0.0008186648420183	0.0054970674582267	0.524389386177063	0.409547738693467	IN-SST	0.175261063039514	0.000785922300479	0.0060620511786623	0.372393727302551	0.470347648261759	0.226000597907406	0.00080229357124865	0.0057795593184445	0.448391556739807	0.439947693477613	SLIT1^FLRT3
EFNA5	EPHA6	EFNA5	EPHA6	L2/3_IS	0.381547063193132	4.75082764136434e-07	1.07880903299919e-05	0.830463051795959	0.625	IN-PV	0.0698580271407221	2.85331336022345e-17	2.71385194785745e-15	1.43999266624451	0.7625	0.225702545166927	2.37541382082483e-07	5.39404516635286e-06	1.13522791862488	0.69375	EFNA5^EPHA6
SLIT2	PLXNA1	SLIT2	PLXNA1	OPC	-0.338277224920789	0.000378880780184	0.0027934786252531	0.20021341741085	0.195979899497487	IN-SV2C	-0.110501056757208	0.0048237423393561	0.0324880431551387	0.110355593264103	0.202099737532808	-0.224389140838998	0.00260131155977005	0.0176407608901959	0.155284509062767	0.199039818515148	SLIT2^PLXNA1
LAMA3	SDC2	LAMA3	SDC2	L5/L6-CC	-0.616351839688196	0.0005137370055153	0.0038518838703819	0.0678181350231171	0.186274509803922	L4	0.168021243142857	4.710122634532e-05	0.0002907661050272	0.0589240491390228	0.109554140127388	-0.22416529827267	0.00028041911593031	0.00207132498770455	0.0633710920810699	0.147914324965655	LAMA3^SDC2
WNT2B	LRP6	WNT2B	FZD5_LRP6	L4	-0.0311361678000419	0.010451094186177	0.0333008419156422	0.0496838316321373	0.105732484076433	COP	0.479152161842794	2.11268777562252e-05	0.0003688005107192	1.55545425415039	0.895604395604396	0.224007997021376	0.00523611053196661	0.0168348212131807	0.802569031715393	0.500668439840414	WNT2B^FZD5_LRP6
WNT2B	LRP6	WNT2B	FZD4_LRP6	L4	-0.0311361678000419	0.010451094186177	0.0333008419156422	0.0496838316321373	0.105732484076433	COP	0.479152161842794	2.11268777562252e-05	0.0003688005107192	1.55545425415039	0.895604395604396	0.224007997021376	0.00523611053196661	0.0168348212131807	0.802569031715393	0.500668439840414	WNT2B^FZD4_LRP6
SLIT2	PLXNA1	SLIT2	PLXNA1	OPC	-0.338277224920789	0.000378880780184	0.0027934786252531	0.20021341741085	0.195979899497487	IN-SST	-0.108388098600139	4.70725950848331e-05	0.0005544728296698	0.172951757907867	0.296523517382413	-0.223332661760464	0.000212976687634417	0.00167397572746145	0.18658259510994	0.24625170843995	SLIT2^PLXNA1
IGSF11	VSIR	IGSF11	VSIR	L5/L6-CC	0.236628605273152	6.19524951079251e-05	0.0006133333436904	0.625552654266357	0.764705882352941	OPC	-0.679310433140075	1.61763535520994e-08	2.7813358587541e-07	0.0903568118810654	0.0954773869346734	-0.221340913933461	3.09843357307386e-05	0.000306805738638138	0.357954740524292	0.430091634643807	IGSF11^VSIR
NGF	BEX3	NGF	BEX3	IN-VIP	0.201304825478678	0.0014409867299059	0.0120964025341809	0.0847810879349709	0.116173120728929	OPC	-0.643503852531691	0.0049947211647573	0.0251144453450024	0.160614296793938	0.165829145728643	-0.221099513526507	0.0032178539473316	0.0186054239395917	0.122697696089745	0.141001133228786	NGF^BEX3
FSTL5	SDK2	FSTL5	SDK2	IN-PV	0.129525625133995	3.39771588689627e-10	1.24089886579748e-08	0.735315144062042	0.5325	L2/3_IS	0.309694625852158	0.001343415855342	0.0117472097627469	0.706679821014404	0.642857142857143	0.219610125493076	0.000671708097556794	0.00587361108586778	0.720997452735901	0.587678571428571	FSTL5^SDK2
ADAM23	ITGA4	ADAM23	ITGA4	L5/L6-CC	0.0619982828085164	8.44961138772e-26	8.03906529769519e-24	0.897400379180908	0.911764705882353	L2/L3	-0.500893713445803	2.2180588044058e-16	4.033784857938e-15	0.18845808506012	0.296948356807512	-0.219447715318643	1.10902940262538e-16	2.01689243298853e-15	0.542929232120514	0.604356531344932	ADAM23^ITGA4
APOE	LRP6	APOE	LRP6	L2/3_IS	-0.0445133734731372	5.96578196872342e-05	0.0008042737416647	0.0810443758964539	0.103571428571429	COP	0.479152161842794	2.11268777562252e-05	0.0003688005107192	1.55545425415039	0.895604395604396	0.217319394184828	4.03923487217297e-05	0.00058653712619195	0.818249344825745	0.499587912087912	APOE^LRP6
SLIT3	ROBO2	SLIT3	ROBO2	IN-SV2C	-0.445160201065482	0.0016702805818868	0.0139714758810915	0.17929519712925	0.217847769028871	Microglia	0.0112549138390021	6.63917599720271e-49	9.7717831207808e-47	2.50443124771118	0.925153374233129	-0.21695264361324	0.0008351402909434	0.00698573794054575	1.34186327457428	0.571500571631	SLIT3^ROBO2
SEMA3A	PLXNA1	SEMA3A	NRP1_PLXNA1	IN-PV	0.402717846888609	2.41268952060057e-09	7.59506120591182e-08	0.121830627322197	0.1725	L2/L3	0.0307225336709409	2.18260158512693e-11	2.61947931507564e-10	0.238565862178802	0.511737089201878	0.216720190279775	1.21725776822592e-09	3.81062799953129e-08	0.18019825220108	0.342118544600939	SEMA3A^NRP1_PLXNA1
FSTL5	CNTN5	FSTL5	CNTN5	IN-PV	0.129525625133995	3.39771588689627e-10	1.24089886579748e-08	0.735315144062042	0.5325	OPC	0.302638184434219	3.06111485117438e-38	2.95799461345046e-36	0.511860311031342	0.409547738693467	0.216081904784107	1.69885794344814e-10	6.20449432898738e-09	0.623587727546692	0.471023869346734	FSTL5^CNTN5
PTN	NCL	PTN	NCL	Astrocyte	0.263076747159096	1.73706197529117e-13	3.90781728960432e-12	1.87370216846466	0.89990375360924	L4	-0.69468030849148	2.806751125799e-06	2.18934553051416e-05	0.152258262038231	0.322292993630573	-0.215801780666192	1.4033756497526e-06	1.09467296064795e-05	1.01298022270203	0.611098373619906	PTN^NCL
PTN	SDC2	PTN	SDC2	Astrocyte	0.263076747159096	1.73706197529117e-13	3.90781728960432e-12	1.87370216846466	0.89990375360924	L4	0.168021243142857	4.710122634532e-05	0.0002907661050272	0.0589240491390228	0.109554140127388	0.215548995150976	2.35506132595131e-05	0.000145383054467509	0.966313123703003	0.504728946868314	PTN^SDC2
VEGFD	ITGA4	VEGFD	ITGA4	L5/L6	0.0725195658235424	0.0046299425786883	0.0279694928019618	0.0363085344433784	0.0804597701149425	L2/L3	-0.500893713445803	2.2180588044058e-16	4.033784857938e-15	0.18845808506012	0.296948356807512	-0.21418707381113	0.00231497128934426	0.0139847464009829	0.112383306026459	0.188704063461227	VEGFD^ITGA4
APOE	SORL1	APOE	SORL1	L2/L3	-0.248168579923341	0.0005448161468708	0.0022640091894253	0.0653604865074158	0.157276995305164	IN-SV2C	-0.175900671705201	0.0015601236635741	0.0132895886619551	0.464682638645172	0.611548556430446	-0.212034625814271	0.00105246990522245	0.0077767989256902	0.265021562576294	0.384412775867805	APOE^SORL1
APOE	SORL1	APOE	SORL1	OPC	-0.246689984357903	0.0005775738783812	0.0040430171486686	0.191587448120117	0.175879396984925	IN-SV2C	-0.175900671705201	0.0015601236635741	0.0132895886619551	0.464682638645172	0.611548556430446	-0.211295328031552	0.00106884877097765	0.00866630290531185	0.328135043382645	0.393713976707685	APOE^SORL1
EFNA5	EPHB1	EFNA5	EPHB1	L2/3_IS	0.381547063193132	4.75082764136434e-07	1.07880903299919e-05	0.830463051795959	0.625	L2/L3	0.0365045905084395	1.85900248290659e-25	5.66905514447535e-24	0.705916285514832	0.826291079812207	0.209025826850786	2.37541382068217e-07	5.39404516499593e-06	0.768189668655396	0.725645539906103	EFNA5^EPHB1
NGF	SORT1	NGF	SORT1	IN-VIP	0.201304825478678	0.0014409867299059	0.0120964025341809	0.0847810879349709	0.116173120728929	Astrocyte	0.214424227641118	1.33350448747069e-22	5.27073822304677e-21	0.850721716880798	0.620789220404235	0.207864526559898	0.00072049336495295	0.00604820126709045	0.467751413583755	0.368481170566582	NGF^SORT1
SLIT1	FLRT3	SLIT1	FLRT3	OPC	0.276740132775298	0.0008186648420183	0.0054970674582267	0.524389386177063	0.409547738693467	L5/L6	0.137404941181224	5.67163255894348e-07	1.14872566762016e-05	0.271531611680984	0.505747126436782	0.207072536978261	0.000409616002637097	0.00275427735745145	0.397960484027862	0.457647432565125	SLIT1^FLRT3
BMP7	BMPR1B	BMP7	ACVR2A_BMPR1B	OPC	0.0794137670323854	6.0369292455404e-11	1.36141805945387e-09	0.6903355717659	0.560301507537688	Astrocyte	0.332876684291442	2.61733083126924e-11	4.76957566103759e-10	2.03341269493103	0.917228103946102	0.206145225661914	4.32713003840482e-11	9.19187812778817e-10	1.36187410354614	0.738764805741895	BMP7^ACVR2A_BMPR1B
BMP7	BMPR1B	BMP7	ACVR2B_BMPR1B	OPC	0.0794137670323854	6.0369292455404e-11	1.36141805945387e-09	0.6903355717659	0.560301507537688	Astrocyte	0.332876684291442	2.61733083126924e-11	4.76957566103759e-10	2.03341269493103	0.917228103946102	0.206145225661914	4.32713003840482e-11	9.19187812778817e-10	1.36187410354614	0.738764805741895	BMP7^ACVR2B_BMPR1B
JAG2	NOTCH2	JAG2	NOTCH2	L2/L3	-0.109122837522068	3.91404296005788e-07	2.86002201936831e-06	0.219037175178528	0.47887323943662	COP	0.5187285624598	2.02027988035338e-05	0.0003536627976466	0.519061744213104	0.467032967032967	0.204802862468866	1.02971015497698e-05	0.000178261409832984	0.369049459695816	0.472953103234793	JAG2^NOTCH2
LGI3	ADAM23	LGI3	ADAM23	COP	0.345983617901669	6.98794465936612e-06	0.0001359204447124	0.468830823898315	0.43956043956044	L5/L6-CC	0.0619982828085164	8.44961138772e-26	8.03906529769519e-24	0.897400379180908	0.911764705882353	0.203990950355093	3.49397232968306e-06	6.79602223562e-05	0.683115601539612	0.675662572721396	LGI3^ADAM23
THBS1	SCARB1	THBS1	SCARB1	L2/L3	-0.0261788969761427	3.10834267892176e-29	1.16427820240976e-27	0.0583174750208855	0.151408450704225	COP	0.432963111107041	2.10559893568655e-21	2.25607665272828e-19	0.335279136896133	0.313186813186813	0.203392107065449	1.05279948338499e-21	1.12803833218553e-19	0.1967983096838	0.232297631945519	THBS1^SCARB1
PLG	PARD3	PLG	PARD3	L2/L3	-0.253600513291031	5.46787580435463e-09	5.1006442643337e-08	0.0854756385087967	0.22887323943662	Astrocyte	-0.152307909533085	4.50391963692602e-52	5.12696185336745e-50	2.29046201705933	0.960538979788258	-0.202954211412058	2.73393790217732e-09	2.55032213216685e-08	1.1879688501358	0.594706109612439	PLG^PARD3
SDC2	PTPRJ	SDC2	PTPRJ	L4	0.168021243142857	4.710122634532e-05	0.0002907661050272	0.0589240491390228	0.109554140127388	COP	0.232246052114075	5.14027165628812e-07	1.2169225984001e-05	2.5732102394104	0.994505494505495	0.200133647628466	2.38076267554744e-05	0.0001514676655056	1.31606709957123	0.552029817316442	SDC2^PTPRJ
IGF1	IGF1R	IGF1	IGF1R	L5/L6	-0.301976249574198	2.6431586872287e-11	1.10500420805281e-09	0.0343762598931789	0.0766283524904214	Astrocyte	-0.0981408707387798	1.34853174624868e-27	6.83269423358938e-26	1.497927069664	0.814244465832531	-0.200058560156489	1.32157934361435e-11	5.52502104026405e-10	0.766151666641235	0.445436409161476	IGF1^IGF1R
WNT2B	FZD4	WNT2B	FZD4_LRP6	L5/L6-CC	-0.131193565430279	0.0113100786919908	0.0496362465576153	0.0418700911104679	0.107843137254902	L2/L3	0.528654614523319	0.0070203555576181	0.021561189781443	0.0978217050433159	0.257042253521127	0.19873052454652	0.00916521712480445	0.0355987181695291	0.069845899939537	0.182442695388014	WNT2B^FZD4_LRP6
PTN	PTPRZ1	PTN	PTPRZ1	IN-SV2C	0.207220923364729	0.0037046315613363	0.0264478479291928	0.313523799180984	0.412073490813648	L4	0.190074955754334	1.20522226848756e-16	2.81632651028405e-15	0.247739806771278	0.387261146496815	0.198647939559532	0.00185231578066821	0.0132239239645978	0.280631810426712	0.399667318655232	PTN^PTPRZ1
LGI1	ADAM23	LGI1	ADAM23	Astrocyte	0.238479819715118	7.43884652219323e-10	1.17067561628064e-08	0.828109741210937	0.580365736284889	IN-SST	0.150103442130782	1.25502104759796e-09	3.91452274215755e-08	0.454297214746475	0.578732106339468	0.19429163092295	9.9945284990864e-10	2.54259917921909e-08	0.641203463077545	0.579548921312179	LGI1^ADAM23
APOE	SCARB1	APOE	SCARB1	L2/3_IS	-0.0445133734731372	5.96578196872342e-05	0.0008042737416647	0.0810443758964539	0.103571428571429	COP	0.432963111107041	2.10559893568655e-21	2.25607665272828e-19	0.335279136896133	0.313186813186813	0.194224868816952	2.98289098436171e-05	0.00040213687083235	0.208161756396294	0.208379120879121	APOE^SCARB1
SEMA3E	NRP1	SEMA3E	NRP1	IN-VIP	-0.0799497211292535	0.0032058484440816	0.0229696142919332	0.124960757791996	0.129840546697039	Astrocyte	-0.30841927645847	2.62033372384068e-15	6.63830835824624e-14	0.514586806297302	0.384023099133783	-0.194184498793861	0.00160292422204211	0.0114848071459998	0.31977379322052	0.256931822915411	SEMA3E^NRP1
APOE	LRP4	APOE	LRP4	L4	-0.15708205886877	8.49165299821019e-08	8.25477266921502e-07	0.0644104480743408	0.140127388535032	Astrocyte	-0.230666815322672	2.55394271694786e-73	4.89983953841402e-71	1.61536228656769	0.875842155919153	-0.193874437095721	4.24582649910509e-08	4.12738633460751e-07	0.839886367321014	0.507984772227092	APOE^LRP4
TGFB3	TGFBR3	TGFB3	TGFBR3	L4	-0.0286985293544784	0.0042363283900204	0.0155695512231589	0.0203489568084478	0.0509554140127389	Astrocyte	0.406947526463415	1.07866659603209e-06	1.10437055618274e-05	0.34125167131424	0.292589027911453	0.189124498554468	0.00211870352830822	0.00779029746436036	0.180800318717956	0.171772220962096	TGFB3^TGFBR3
BMP6	BMPR1B	BMP6	ACVR2A_BMPR1B	IN-SST	0.043086966094988	3.44994533117656e-18	2.95401568981993e-16	0.396126866340637	0.386503067484663	Astrocyte	0.332876684291442	2.61733083126924e-11	4.76957566103759e-10	2.03341269493103	0.917228103946102	0.187981825193215	1.30866558813189e-11	2.38478930752664e-10	1.21476984024048	0.651865585715382	BMP6^ACVR2A_BMPR1B
BMP6	BMPR1B	BMP6	ACVR2B_BMPR1B	IN-SST	0.043086966094988	3.44994533117656e-18	2.95401568981993e-16	0.396126866340637	0.386503067484663	Astrocyte	0.332876684291442	2.61733083126924e-11	4.76957566103759e-10	2.03341269493103	0.917228103946102	0.187981825193215	1.30866558813189e-11	2.38478930752664e-10	1.21476984024048	0.651865585715382	BMP6^ACVR2B_BMPR1B
PTN	SDC2	PTN	SDC2	IN-SV2C	0.207220923364729	0.0037046315613363	0.0264478479291928	0.313523799180984	0.412073490813648	L4	0.168021243142857	4.710122634532e-05	0.0002907661050272	0.0589240491390228	0.109554140127388	0.187621083253793	0.00187586639384081	0.01336930701711	0.186223924160004	0.260813815470518	PTN^SDC2
CALM1	INSR	CALM1	INSR	OPC	-0.218729091559828	4.90171294462288e-19	2.00912153561948e-17	0.563219904899597	0.464824120603015	Astrocyte	-0.155836360440146	7.08731590783987e-24	3.01785334479715e-22	1.05676770210266	0.692974013474495	-0.187282725999987	2.45089190889098e-19	1.00457585707646e-17	0.809993803501129	0.578899067038755	CALM1^INSR
EFNA5	EPHA5	EFNA5	EPHA5	OPC	-0.207914730597099	0.0040742664223758	0.0212522877888528	0.245422154664993	0.190954773869347	IN-SST	-0.165926709590168	1.38216503039548e-25	2.12965060954656e-23	0.887832760810852	0.736196319018405	-0.186920720093633	0.0020371332111879	0.0106261438944264	0.566627442836761	0.463575546443876	EFNA5^EPHA5
FSTL5	CHL1	FSTL5	CHL1	L2/3_IS	0.204730006586611	8.24651881676449e-08	2.23594511126937e-06	1.06560754776001	0.735714285714286	Astrocyte	0.165364048420474	3.23012710237693e-34	2.14608639194888e-32	1.7803943157196	0.871029836381136	0.185047027503542	4.12325940838224e-08	1.11797255563468e-06	1.42300093173981	0.803372061047711	FSTL5^CHL1
SEMA5A	PLXNA3	SEMA5A	PLXNA3	COP	0.256233466906128	4.55004855557917e-109	1.13105106994587e-105	2.38826441764831	0.956043956043956	L2/L3	0.110377182975729	2.88249701668702e-06	1.85151802237504e-05	0.0783844292163849	0.205399061032864	0.183305324940928	1.44124850834351e-06	9.25759011187518e-06	1.23332440853119	0.58072150853841	SEMA5A^PLXNA3
EFNA5	EPHA6	EFNA5	EPHA6	OPC	-0.207914730597099	0.0040742664223758	0.0212522877888528	0.245422154664993	0.190954773869347	OPC	-0.15653443535373	4.32876596822079e-06	5.14249072474691e-05	0.301557779312134	0.241206030150754	-0.182224582975414	0.00203929759417201	0.0106518563480501	0.273489952087402	0.21608040201005	EFNA5^EPHA6
BMP6	HJV	BMP6	HJV	IN-SST	0.043086966094988	3.44994533117656e-18	2.95401568981993e-16	0.396126866340637	0.386503067484663	L5/L6-CC	-0.406553734395258	7.00598078542277e-06	8.52461823891036e-05	0.151924043893814	0.357843137254902	-0.181733384150135	3.50299039271311e-06	4.26230911946995e-05	0.274025440216065	0.372173102369782	BMP6^HJV
WNT9A	LRP6	WNT9A	FZD5_LRP6	L4	-0.839463457011981	6.14726675433336e-06	4.48481249704832e-05	0.0242041200399399	0.0560509554140127	COP	0.479152161842794	2.11268777562252e-05	0.0003688005107192	1.55545425415039	0.895604395604396	-0.180155647584593	1.36370722552793e-05	0.000206824317844842	0.789829194545746	0.475827675509204	WNT9A^FZD5_LRP6
WNT9A	LRP6	WNT9A	FZD4_LRP6	L4	-0.839463457011981	6.14726675433336e-06	4.48481249704832e-05	0.0242041200399399	0.0560509554140127	COP	0.479152161842794	2.11268777562252e-05	0.0003688005107192	1.55545425415039	0.895604395604396	-0.180155647584593	1.36370722552793e-05	0.000206824317844842	0.789829194545746	0.475827675509204	WNT9A^FZD4_LRP6
EFNA5	EPHB1	EFNA5	EPHB1	IN-SST	-0.0196431316808118	1.26066516968779e-26	2.15888910309034e-24	1.29244601726532	0.807770961145194	IN-VIP	-0.339717837131645	1.37865681768212e-15	1.19292699921797e-13	0.769681811332703	0.665148063781321	-0.179680484406228	6.89328408847365e-16	5.96463499619781e-14	1.03106391429901	0.736459512463258	EFNA5^EPHB1
CCK	CCKBR	CCK	CCKBR	IN-PV	0.0324384430488899	0.0018437734010794	0.0134841092564142	0.170139789581299	0.2675	IN-SST	0.325889436444708	0.0030670462600818	0.0186557697718778	0.0791515707969666	0.149284253578732	0.179163939746799	0.0024554098305806	0.016069939514146	0.124645680189133	0.208392126789366	CCK^CCKBR
IGF1	IGF1R	IGF1	IGF1R	L5/L6	-0.301976249574198	2.6431586872287e-11	1.10500420805281e-09	0.0343762598931789	0.0766283524904214	COP	-0.0547044227053164	2.17546137882085e-11	8.7788342458975e-10	1.27045607566833	0.813186813186813	-0.178340336139757	2.40931003302477e-11	9.9144381632128e-10	0.652416169643402	0.444907582838617	IGF1^IGF1R
SLIT2	ROBO2	SLIT2	ROBO2	OPC	-0.338277224920789	0.000378880780184	0.0027934786252531	0.20021341741085	0.195979899497487	Astrocyte	-0.0159217017419142	2.20196402749968e-82	5.52919643669956e-80	1.7129625082016	0.871992300288739	-0.177099463331352	0.000189440390092	0.00139673931262655	0.956587970256805	0.533986099893113	SLIT2^ROBO2
CNTN1	PTPRZ1	CNTN1	PTPRZ1	Astrocyte	0.122416420057501	1.73864159289683e-10	2.91623823170073e-09	1.72315621376038	0.82771896053898	L5/L6-CC	-0.47441157898439	0.0015635111138689	0.0100036197407119	0.318015277385712	0.549019607843137	-0.175997579463445	0.00078175564386653	0.00500181132847507	1.02058577537537	0.688369284191058	CNTN1^PTPRZ1
ADAM23	ITGA4	ADAM23	ITGA4	IN-SST	0.150103442130782	1.25502104759796e-09	3.91452274215755e-08	0.454297214746475	0.578732106339468	L2/L3	-0.500893713445803	2.2180588044058e-16	4.033784857938e-15	0.18845808506012	0.296948356807512	-0.17539513565751	6.27510634701918e-10	1.95726157276802e-08	0.321377635002136	0.43784023157349	ADAM23^ITGA4
PTN	NCL	PTN	NCL	IN-SV2C	0.207220923364729	0.0037046315613363	0.0264478479291928	0.313523799180984	0.412073490813648	IN-PV	-0.557701484671572	0.0020621692595833	0.0148133047055529	0.120116420090199	0.215	-0.175240280653422	0.0028834004104598	0.0206305763173729	0.216820105910301	0.313536745406824	PTN^NCL
WNT2B	LRP6	WNT2B	FZD5_LRP6	L5/L6-CC	-0.131193565430279	0.0113100786919908	0.0496362465576153	0.0418700911104679	0.107843137254902	COP	0.479152161842794	2.11268777562252e-05	0.0003688005107192	1.55545425415039	0.895604395604396	0.173979298206257	0.00566560278487351	0.0250025235341673	0.798662185668945	0.501723766429649	WNT2B^FZD5_LRP6
WNT2B	LRP6	WNT2B	FZD4_LRP6	L5/L6-CC	-0.131193565430279	0.0113100786919908	0.0496362465576153	0.0418700911104679	0.107843137254902	COP	0.479152161842794	2.11268777562252e-05	0.0003688005107192	1.55545425415039	0.895604395604396	0.173979298206257	0.00566560278487351	0.0250025235341673	0.798662185668945	0.501723766429649	WNT2B^FZD4_LRP6
SEMA3A	PLXNA4	SEMA3A	NRP1_PLXNA4	L5/L6	0.178160212698979	4.84724806117503e-18	4.42771874148033e-16	0.535798728466034	0.693486590038314	Astrocyte	0.169316740477236	1.09104305464058e-13	2.49058290882192e-12	0.14702282845974	0.118383060635226	0.173738476588108	5.45545763560597e-14	1.24551284034803e-12	0.341410785913467	0.40593482533677	SEMA3A^NRP1_PLXNA4
PLG	F2R	PLG	F2R	L2/L3	-0.253600513291031	5.46787580435463e-09	5.1006442643337e-08	0.0854756385087967	0.22887323943662	L5/L6	-0.0888010099477581	0.0001003919163688	0.0011231230374415	0.0843510180711746	0.172413793103448	-0.171200761619394	5.01986921223022e-05	0.000561587021942072	0.0849133282899857	0.200643516270034	PLG^F2R
WNT5B	FZD4	WNT5B	FZD4	L5/L6	-0.1921415303267	1.00968047163687e-07	2.35579215023421e-06	0.0933752506971359	0.203065134099617	L2/L3	0.528654614523319	0.0070203555576181	0.021561189781443	0.0978217050433159	0.257042253521127	0.168256542098309	0.00351022826283263	0.0107817727867966	0.0955984741449356	0.230053693810372	WNT5B^FZD4
NGF	SORCS3	NGF	SORCS3	IN-VIP	0.201304825478678	0.0014409867299059	0.0120964025341809	0.0847810879349709	0.116173120728929	Astrocyte	-0.537652960959157	4.67601939882399e-06	4.32988238801083e-05	0.132277205586433	0.109720885466795	-0.16817406774024	0.000722831374652362	0.0060698506790305	0.108529150485992	0.112947003097862	NGF^SORCS3
LGI3	ADAM22	LGI3	ADAM22	COP	0.345983617901669	6.98794465936612e-06	0.0001359204447124	0.468830823898315	0.43956043956044	L5/L6-CC	-0.0114200141677084	2.33820431836527e-09	5.07414442284423e-08	1.20525872707367	0.96078431372549	0.16728180186698	3.49514143184224e-06	6.79855930783142e-05	0.837044775485992	0.700172376642965	LGI3^ADAM22
SST	GRM7	SST	GRM7	L2/L3	-0.466875507814741	3.03456438714074e-13	4.29073743923237e-12	0.0658568888902664	0.134976525821596	Astrocyte	0.132761458048822	6.65795775122084e-07	7.00459818866888e-06	0.647269427776337	0.440808469682387	-0.16705702488296	3.32898039289261e-07	3.50230123970316e-06	0.356563150882721	0.287892497751991	SST^GRM7
APOE	SORL1	APOE	SORL1	L4	-0.15708205886877	8.49165299821019e-08	8.25477266921502e-07	0.0644104480743408	0.140127388535032	IN-SV2C	-0.175900671705201	0.0015601236635741	0.0132895886619551	0.464682638645172	0.611548556430446	-0.166491365286985	0.000780104290052041	0.00664520706961101	0.264546543359757	0.375837972482739	APOE^SORL1
DKK3	KREMEN1	DKK3	KREMEN1	OPC	-0.203808328625172	0.0040368051527636	0.0210759489065359	0.108384773135185	0.108040201005025	OPC	-0.125570715925999	3.075764792717e-06	3.75982357735873e-05	0.148269519209862	0.14572864321608	-0.164689522275586	0.00201994045877816	0.0105567735711547	0.128327146172523	0.126884422110553	DKK3^KREMEN1
TGFB2	TGFBR3	TGFB2	TGFBR3	L4	-0.0785862847935132	2.01709751019169e-26	8.62917454311384e-25	0.353699386119842	0.459872611464968	Astrocyte	0.406947526463415	1.07866659603209e-06	1.10437055618274e-05	0.34125167131424	0.292589027911453	0.164180620834951	5.39333298016044e-07	5.52185278091369e-06	0.347475528717041	0.376230819688211	TGFB2^TGFBR3
FSTL5	CHL1	FSTL5	CHL1	L2/3_IS	0.204730006586611	8.24651881676449e-08	2.23594511126937e-06	1.06560754776001	0.735714285714286	IN-SV2C	0.122587463332156	1.44462190522639e-10	7.34386739437071e-09	1.93653070926666	0.976377952755906	0.163658734959383	4.13048251790837e-08	1.12164448933187e-06	1.50106906890869	0.856046119235096	FSTL5^CHL1
BMP7	HJV	BMP7	HJV	OPC	0.0794137670323854	6.0369292455404e-11	1.36141805945387e-09	0.6903355717659	0.560301507537688	L5/L6-CC	-0.406553734395258	7.00598078542277e-06	8.52461823891036e-05	0.151924043893814	0.357843137254902	-0.163569983681436	3.50302057735761e-06	4.26237719035815e-05	0.421129822731018	0.459072322396295	BMP7^HJV
SLIT2	ROBO2	SLIT2	ROBO2	OPC	-0.338277224920789	0.000378880780184	0.0027934786252531	0.20021341741085	0.195979899497487	Microglia	0.0112549138390021	6.63917599720271e-49	9.7717831207808e-47	2.50443124771118	0.925153374233129	-0.163511155540894	0.000189440390092	0.00139673931262655	1.3523223400116	0.560566636865308	SLIT2^ROBO2
EFNA5	EPHA6	EFNA5	EPHA6	IN-SST	-0.0196431316808118	1.26066516968779e-26	2.15888910309034e-24	1.29244601726532	0.807770961145194	Astrocyte	-0.306430016223261	0.0021199351013849	0.0103363483312816	0.352150857448578	0.256015399422522	-0.163036573952036	0.00105996755069245	0.0051681741656408	0.822298407554626	0.531893180283858	EFNA5^EPHA6
APOE	LRP6	APOE	LRP6	L4	-0.15708205886877	8.49165299821019e-08	8.25477266921502e-07	0.0644104480743408	0.140127388535032	COP	0.479152161842794	2.11268777562252e-05	0.0003688005107192	1.55545425415039	0.895604395604396	0.161035051487012	1.06058971431037e-05	0.000184812993993061	0.809932351112366	0.517865892069714	APOE^LRP6
BMP7	BMPR1B	BMP7	ACVR2A_BMPR1B	OPC	0.0794137670323854	6.0369292455404e-11	1.36141805945387e-09	0.6903355717659	0.560301507537688	OPC	0.238789428654939	1.3581214166506e-08	2.35857692206882e-07	0.108631804585457	0.113065326633166	0.159101597843662	6.82079172948071e-09	1.18609555133168e-07	0.399483680725098	0.336683417085427	BMP7^ACVR2A_BMPR1B
BMP7	BMPR1B	BMP7	ACVR2B_BMPR1B	OPC	0.0794137670323854	6.0369292455404e-11	1.36141805945387e-09	0.6903355717659	0.560301507537688	OPC	0.238789428654939	1.3581214166506e-08	2.35857692206882e-07	0.108631804585457	0.113065326633166	0.159101597843662	6.82079172948071e-09	1.18609555133168e-07	0.399483680725098	0.336683417085427	BMP7^ACVR2B_BMPR1B
PLG	PARD3	PLG	PARD3	L2/L3	-0.253600513291031	5.46787580435463e-09	5.1006442643337e-08	0.0854756385087967	0.22887323943662	OPC	-0.064573907160995	1.19048741648373e-22	6.14682413221465e-21	1.8530695438385	0.939698492462312	-0.159087210226013	2.73393790217738e-09	2.55032213216716e-08	0.969272613525391	0.584285865949466	PLG^PARD3
IGSF11	VSIR	IGSF11	VSIR	IN-SST	-0.00427560840621932	6.98689744699951e-09	1.93224601756306e-07	0.442571341991425	0.501022494887526	Astrocyte	-0.308952900381655	7.91406216867425e-24	3.35316653920875e-22	0.48657676577568	0.387872954764196	-0.156614254393937	3.49344872349976e-09	9.66123008781533e-08	0.464574038982391	0.444447724825861	IGSF11^VSIR
CNTN1	PTPRZ1	CNTN1	PTPRZ1	Astrocyte	0.122416420057501	1.73864159289683e-10	2.91623823170073e-09	1.72315621376038	0.82771896053898	L4	0.190074955754334	1.20522226848756e-16	2.81632651028405e-15	0.247739806771278	0.387261146496815	0.156245687905917	8.6932139905955e-11	1.45812052401362e-09	0.985448002815247	0.607490053517898	CNTN1^PTPRZ1
WNT9A	FZD4	WNT9A	FZD4_LRP6	L4	-0.839463457011981	6.14726675433336e-06	4.48481249704832e-05	0.0242041200399399	0.0560509554140127	L2/L3	0.528654614523319	0.0070203555576181	0.021561189781443	0.0978217050433159	0.257042253521127	-0.155404421244331	0.00351325141218622	0.0108030189532067	0.0610129125416279	0.15654660446757	WNT9A^FZD4_LRP6
HGF	NRP1	HGF	NRP1	IN-PV	0.61866089052329	1.21320503085283e-07	2.87324429810232e-06	0.499536156654358	0.485	Astrocyte	-0.30841927645847	2.62033372384068e-15	6.63830835824624e-14	0.514586806297302	0.384023099133783	0.15512080703241	6.06602528528084e-08	1.4366221822427e-06	0.50706148147583	0.434511549566891	HGF^NRP1
SLIT2	PLXNA1	SLIT2	PLXNA1	OPC	-0.338277224920789	0.000378880780184	0.0027934786252531	0.20021341741085	0.195979899497487	L2/L3	0.0307225336709409	2.18260158512693e-11	2.61947931507564e-10	0.238565862178802	0.511737089201878	-0.153777345624924	0.000189440401005008	0.00139673944360052	0.219389647245407	0.353858494349683	SLIT2^PLXNA1
NTRK3	PTPRF	NTRK3	PTPRF	Astrocyte	0.250807354397575	1.49747121288424e-25	6.87347337634363e-24	1.95693552494049	0.925890279114533	Astrocyte	0.0552206213178348	2.09944592926089e-06	2.04845938526455e-05	0.585859596729279	0.464870067372473	0.153013987857705	1.04972296463044e-06	1.02422969263228e-05	1.27139759063721	0.695380173243503	NTRK3^PTPRF
CD99	CD81	CD99	CD81	Astrocyte	-0.0219696397969456	5.73211630913572e-38	4.48971954029782e-36	0.783532798290253	0.551491819056785	OPC	-0.283798069300922	5.43866390564414e-14	1.58638397261259e-12	0.474675357341766	0.42462311557789	-0.152883854548934	2.71933195282207e-14	7.93191986306296e-13	0.62910407781601	0.488057467317337	CD99^CD81
PTN	NCL	PTN	NCL	IN-SV2C	0.207220923364729	0.0037046315613363	0.0264478479291928	0.313523799180984	0.412073490813648	L2/3_IS	-0.512939416317027	0.001375734200415	0.0119507143661872	0.176028922200203	0.235714285714286	-0.152859246476149	0.00254018288087565	0.01919928114769	0.244776368141174	0.323893888263967	PTN^NCL
CCK	CCKBR	CCK	CCKBR	L2/3_IS	-0.0205913042915758	0.0008867316407966	0.0082555227006394	0.46396791934967	0.489285714285714	IN-SST	0.325889436444708	0.0030670462600818	0.0186557697718778	0.0791515707969666	0.149284253578732	0.152649066076566	0.0019768889504392	0.0134556462362586	0.271559745073318	0.319284983932223	CCK^CCKBR
CALM1	PDE1A	CALM1	PDE1A	OPC	-0.218729091559828	4.90171294462288e-19	2.00912153561948e-17	0.563219904899597	0.464824120603015	L5/L6-CC	-0.0827925416611457	7.86830902791486e-06	9.47799170458414e-05	0.662682831287384	0.53921568627451	-0.150760816610487	3.93415451395767e-06	4.73899585229307e-05	0.612951397895813	0.502019903438762	CALM1^PDE1A
LGI1	ADAM23	LGI1	ADAM23	Astrocyte	0.238479819715118	7.43884652219323e-10	1.17067561628064e-08	0.828109741210937	0.580365736284889	L5/L6-CC	0.0619982828085164	8.44961138772e-26	8.03906529769519e-24	0.897400379180908	0.911764705882353	0.150239051261817	3.71942326109662e-10	5.8533780814032e-09	0.862755060195923	0.746065221083621	LGI1^ADAM23
ADGRB1	RTN4R	ADGRB1	RTN4R	OPC	0.0384108306649247	4.38485547296024e-05	0.0004124243888841	0.493471831083298	0.457286432160804	L5/L6-CC	-0.336118596288723	3.60813189584046e-07	5.68390468905083e-06	0.331192821264267	0.627450980392157	-0.148853882811899	2.21046839595932e-05	0.000209054146786575	0.412332326173782	0.54236870627648	ADGRB1^RTN4R
FSTL5	CHL1	FSTL5	CHL1	IN-PV	0.129525625133995	3.39771588689627e-10	1.24089886579748e-08	0.735315144062042	0.5325	Astrocyte	0.165364048420474	3.23012710237693e-34	2.14608639194888e-32	1.7803943157196	0.871029836381136	0.147444836777234	1.69885794344814e-10	6.20449432898738e-09	1.2578547000885	0.701764918190568	FSTL5^CHL1
PTN	NCL	PTN	NCL	Astrocyte	0.263076747159096	1.73706197529117e-13	3.90781728960432e-12	1.87370216846466	0.89990375360924	IN-PV	-0.557701484671572	0.0020621692595833	0.0148133047055529	0.120116420090199	0.215	-0.147312368756238	0.0010310846298785	0.00740665235473036	0.996909320354462	0.55745187680462	PTN^NCL
SEMA3A	PLXNA1	SEMA3A	NRP1_PLXNA1	IN-PV	0.402717846888609	2.41268952060057e-09	7.59506120591182e-08	0.121830627322197	0.1725	IN-SST	-0.108388098600139	4.70725950848331e-05	0.0005544728296698	0.172951757907867	0.296523517382413	0.147164874144235	2.35375038871769e-05	0.000277274390140929	0.147391200065613	0.234511758691207	SEMA3A^NRP1_PLXNA1
CALM1	GRM3	CALM1	GRM3	OPC	-0.218729091559828	4.90171294462288e-19	2.00912153561948e-17	0.563219904899597	0.464824120603015	IN-SST	-0.0746910339224169	1.60555557332727e-13	8.82560023486379e-12	0.148905485868454	0.206543967280164	-0.146710062741122	8.02780237520108e-14	4.41281016303957e-12	0.356062710285187	0.335684043941589	CALM1^GRM3
BMP7	ACVR2B	BMP7	ACVR2B_BMPR1B	OPC	0.0794137670323854	6.0369292455404e-11	1.36141805945387e-09	0.6903355717659	0.560301507537688	L5/L6	0.213490104520414	0.0019805943289225	0.0141562902171701	0.227653428912163	0.455938697318008	0.1464519357764	0.000990297194645896	0.00707814578929408	0.458994507789612	0.508120102427848	BMP7^ACVR2B_BMPR1B
SEMA3A	PLXNA1	SEMA3A	NRP1_PLXNA1	IN-PV	0.402717846888609	2.41268952060057e-09	7.59506120591182e-08	0.121830627322197	0.1725	IN-SV2C	-0.110501056757208	0.0048237423393561	0.0324880431551387	0.110355593264103	0.202099737532808	0.146108395065701	0.00241187237602281	0.0162440595528754	0.11609311401844	0.187299868766404	SEMA3A^NRP1_PLXNA1
EFNA5	EPHA4	EFNA5	EPHA4	IN-SST	-0.0196431316808118	1.26066516968779e-26	2.15888910309034e-24	1.29244601726532	0.807770961145194	Astrocyte	-0.271677337749989	3.12003085733071e-12	6.2602264264303e-11	0.627959251403809	0.459095283926853	-0.1456602347154	1.56001542866536e-12	3.13011321321526e-11	0.960202634334564	0.633433122536023	EFNA5^EPHA4
SEMA3A	PLXNA3	SEMA3A	NRP1_PLXNA3	L5/L6	0.178160212698979	4.84724806117503e-18	4.42771874148033e-16	0.535798728466034	0.693486590038314	L2/L3	0.110377182975729	2.88249701668702e-06	1.85151802237504e-05	0.0783844292163849	0.205399061032864	0.144268697837354	1.44124850834593e-06	9.25759011209657e-06	0.307091593742371	0.449442825535589	SEMA3A^NRP1_PLXNA3
SLIT1	ROBO2	SLIT1	ROBO2	OPC	0.276740132775298	0.0008186648420183	0.0054970674582267	0.524389386177063	0.409547738693467	Microglia	0.0112549138390021	6.63917599720271e-49	9.7717831207808e-47	2.50443124771118	0.925153374233129	0.14399752330715	0.00040933242100915	0.00274853372911335	1.51441025733948	0.667350556463298	SLIT1^ROBO2
SEMA7A	PLXNC1	SEMA7A	PLXNC1	IN-SV2C	0.0380836113752396	0.0004439698592107	0.0047214929327981	0.0302603412419558	0.062992125984252	Astrocyte	0.249250068192306	7.43918029635101e-22	2.79788554097343e-20	0.105774253606796	0.103946102021174	0.143666839783773	0.00022198492960535	0.00236074646639905	0.0680172964930534	0.0834691140027131	SEMA7A^PLXNC1
APOO	IL1RAPL2	APOO	IL1RAPL2	OPC	-0.0527045681989715	0.0023487775936619	0.0134614996811038	0.0564517825841904	0.0703517587939698	Astrocyte	-0.234498614062661	0.0009827821144786	0.0053545005120368	0.244012594223022	0.180943214629451	-0.143601591130816	0.00166577985407025	0.0094080000965703	0.150232195854187	0.125647486711711	APOO^IL1RAPL2
WNT5B	LRP6	WNT5B	FZD5_LRP6	L5/L6	-0.1921415303267	1.00968047163687e-07	2.35579215023421e-06	0.0933752506971359	0.203065134099617	COP	0.479152161842794	2.11268777562252e-05	0.0003688005107192	1.55545425415039	0.895604395604396	0.143505315758047	1.06139229016945e-05	0.000185578151434717	0.824414730072021	0.549334764852006	WNT5B^FZD5_LRP6
SEMA5A	PLXNA1	SEMA5A	PLXNA1	COP	0.256233466906128	4.55004855557917e-109	1.13105106994587e-105	2.38826441764831	0.956043956043956	L2/L3	0.0307225336709409	2.18260158512693e-11	2.61947931507564e-10	0.238565862178802	0.511737089201878	0.143478000288535	1.09130079256346e-11	1.30973965753782e-10	1.31341516971588	0.733890522622917	SEMA5A^PLXNA1
TGFB2	TGFBR3	TGFB2	TGFBR3	L4	-0.0785862847935132	2.01709751019169e-26	8.62917454311384e-25	0.353699386119842	0.459872611464968	IN-SST	-0.207295414304599	0.0035018192494036	0.0207960656325038	0.226425483822823	0.337423312883436	-0.142940849549056	0.0017509096247018	0.0103980328162519	0.290062427520752	0.398647962174202	TGFB2^TGFBR3
FSTL5	CNTN5	FSTL5	CNTN5	OPC	-0.20781542008073	0.0003712452835697	0.0027465481907212	0.269572257995606	0.233668341708543	Astrocyte	-0.0762998982853956	2.6223766529155e-09	3.80757494460308e-08	0.480957895517349	0.376323387872955	-0.142057659183063	0.000185623952973176	0.00137329313323532	0.375265061855316	0.304995864790749	FSTL5^CNTN5
BMP6	BMPR1B	BMP6	ACVR2A_BMPR1B	IN-SST	0.043086966094988	3.44994533117656e-18	2.95401568981993e-16	0.396126866340637	0.386503067484663	OPC	0.238789428654939	1.3581214166506e-08	2.35857692206882e-07	0.108631804585457	0.113065326633166	0.140938197374963	6.79060708497799e-09	1.17928846251142e-07	0.252379328012466	0.249784197058914	BMP6^ACVR2A_BMPR1B
BMP6	BMPR1B	BMP6	ACVR2B_BMPR1B	IN-SST	0.043086966094988	3.44994533117656e-18	2.95401568981993e-16	0.396126866340637	0.386503067484663	OPC	0.238789428654939	1.3581214166506e-08	2.35857692206882e-07	0.108631804585457	0.113065326633166	0.140938197374963	6.79060708497799e-09	1.17928846251142e-07	0.252379328012466	0.249784197058914	BMP6^ACVR2B_BMPR1B
EFNA5	EPHA5	EFNA5	EPHA5	IN-SST	-0.0196431316808118	1.26066516968779e-26	2.15888910309034e-24	1.29244601726532	0.807770961145194	Astrocyte	-0.262221403685746	0.0001406755669727	0.0009635119559002	0.286361843347549	0.229066410009625	-0.140932267683279	7.033778348635e-05	0.0004817559779501	0.789403915405273	0.518418685577409	EFNA5^EPHA5
EFNA5	EPHA6	EFNA5	EPHA6	L5/L6-CC	0.138309388454222	4.69367028497294e-11	1.26668922434206e-09	2.35954546928406	0.985294117647059	IN-VIP	0.13872276169446	0.0006203693844526	0.0060400996098494	0.511929571628571	0.464692482915718	0.138516075074341	0.000310184715694652	0.00302005043826931	1.43573749065399	0.724993300281388	EFNA5^EPHA6
APOE	SCARB1	APOE	SCARB1	L4	-0.15708205886877	8.49165299821019e-08	8.25477266921502e-07	0.0644104480743408	0.140127388535032	COP	0.432963111107041	2.10559893568655e-21	2.25607665272828e-19	0.335279136896133	0.313186813186813	0.137940526119135	4.2458264991052e-08	4.12738633460864e-07	0.199844792485237	0.226657100860923	APOE^SCARB1
APOE	LRP4	APOE	LRP4	L2/3_IS	-0.0445133734731372	5.96578196872342e-05	0.0008042737416647	0.0810443758964539	0.103571428571429	Astrocyte	-0.230666815322672	2.55394271694786e-73	4.89983953841402e-71	1.61536228656769	0.875842155919153	-0.137590094397905	2.98289098436171e-05	0.00040213687083235	0.848203301429749	0.489706792245291	APOE^LRP4
SEMA4A	PLXNA4	SEMA4A	NRP1_PLXNA4	L4	0.105198548025393	5.85773972873534e-07	5.05715896722267e-06	0.182502761483192	0.35031847133758	Astrocyte	0.169316740477236	1.09104305464058e-13	2.49058290882192e-12	0.14702282845974	0.118383060635226	0.137257644251315	2.9288704098892e-07	2.52858072890279e-06	0.164762794971466	0.234350765986403	SEMA4A^NRP1_PLXNA4
IGF1	IGF1R	IGF1	IGF1R	L5/L6	-0.301976249574198	2.6431586872287e-11	1.10500420805281e-09	0.0343762598931789	0.0766283524904214	L2/3_IS	0.0315062972217028	6.42571554378474e-07	1.42572403050112e-05	1.6840341091156	0.953571428571429	-0.135234976176247	3.21298992982673e-07	7.12917265460964e-06	0.859205186367035	0.515099890530925	IGF1^IGF1R
PTN	PTPRZ1	PTN	PTPRZ1	IN-SV2C	0.207220923364729	0.0037046315613363	0.0264478479291928	0.313523799180984	0.412073490813648	L5/L6-CC	-0.47441157898439	0.0015635111138689	0.0100036197407119	0.318015277385712	0.549019607843137	-0.13359532780983	0.0026340713376026	0.0182257338349524	0.315769553184509	0.480546549328393	PTN^PTPRZ1
SST	GRM7	SST	GRM7	IN-SV2C	-0.397536032521098	0.0001339622907675	0.0016855638424543	0.119297668337822	0.175853018372703	Astrocyte	0.132761458048822	6.65795775122084e-07	7.00459818866888e-06	0.647269427776337	0.440808469682387	-0.132387287236138	6.7314043271311e-05	0.000846284220321484	0.38328355550766	0.308330744027545	SST^GRM7
PTGS2	CAV1	PTGS2	CAV1	L2/L3	0.449275417830959	0.0128021898921479	0.0359629167188777	0.0576555691659451	0.129107981220657	L4	-0.187319060232164	7.87634143950274e-05	0.0004628350398536	0.0745580643415451	0.146496815286624	0.130978178799397	0.00644047665327146	0.0182128758793656	0.0661068186163902	0.137802398253641	PTGS2^CAV1
SLIT1	ROBO2	SLIT1	ROBO2	OPC	0.276740132775298	0.0008186648420183	0.0054970674582267	0.524389386177063	0.409547738693467	Astrocyte	-0.0159217017419142	2.20196402749968e-82	5.52919643669956e-80	1.7129625082016	0.871992300288739	0.130409215516692	0.00040933242100915	0.00274853372911335	1.11867594718933	0.640770019491103	SLIT1^ROBO2
BMP6	ACVR2B	BMP6	ACVR2B_BMPR1B	IN-SST	0.043086966094988	3.44994533117656e-18	2.95401568981993e-16	0.396126866340637	0.386503067484663	L5/L6	0.213490104520414	0.0019805943289225	0.0141562902171701	0.227653428912163	0.455938697318008	0.128288535307701	0.000990297164461252	0.0070781451085852	0.311890155076981	0.421220882401335	BMP6^ACVR2B_BMPR1B
JAG2	NOTCH2	JAG2	NOTCH2	L2/L3	-0.109122837522068	3.91404296005788e-07	2.86002201936831e-06	0.219037175178528	0.47887323943662	IN-SST	0.365103840283646	0.0001117050612741	0.0011647934082512	0.534559905529022	0.607361963190184	0.127990501380789	5.60482327850529e-05	0.000583826715135284	0.376798540353775	0.543117601313402	JAG2^NOTCH2
PROS1	MERTK	PROS1	MERTK	L2/3_IS	0.0585003383678889	0.0007203674732408	0.0069469810806964	0.0773895457386971	0.0964285714285714	Astrocyte	-0.31200542853414	9.3933216302302e-107	3.41257376247193e-104	1.53497433662415	0.835418671799808	-0.126752545083126	0.0003601837366204	0.0034734905403482	0.806181967258453	0.465923621614189	PROS1^MERTK
FSTL5	CHL1	FSTL5	CHL1	IN-PV	0.129525625133995	3.39771588689627e-10	1.24089886579748e-08	0.735315144062042	0.5325	IN-SV2C	0.122587463332156	1.44462190522639e-10	7.34386739437071e-09	1.93653070926666	0.976377952755906	0.126056544233075	2.42116889606133e-10	9.87642802617274e-09	1.33592295646668	0.754438976377953	FSTL5^CHL1
ADAM23	ITGA4	ADAM23	ITGA4	IN-SST	0.150103442130782	1.25502104759796e-09	3.91452274215755e-08	0.454297214746475	0.578732106339468	L2/3_IS	0.100180702973658	1.97680140409498e-05	0.0003066046404024	0.379879117012024	0.442857142857143	0.12514207255222	9.88463453099871e-06	0.000153321892814911	0.417088150978088	0.510794624598305	ADAM23^ITGA4
FN1	NT5E	FN1	NT5E	L2/L3	0.00231191742352188	0.0002904873000568	0.0012853580733244	0.0912871435284615	0.22887323943662	L2/L3	-0.252510614590528	0.0028450030700033	0.0098617503547473	0.0409293808043003	0.104460093896714	-0.125099348583503	0.00156774518503005	0.00557355421403585	0.066108264029026	0.166666666666667	FN1^NT5E
PTN	NCL	PTN	NCL	Astrocyte	0.263076747159096	1.73706197529117e-13	3.90781728960432e-12	1.87370216846466	0.89990375360924	L2/3_IS	-0.512939416317027	0.001375734200415	0.0119507143661872	0.176028922200203	0.235714285714286	-0.124931334578966	0.000687867100294353	0.00597535718504751	1.02486550807953	0.567809019661763	PTN^NCL
SEMA4A	NRP1	SEMA4A	NRP1_PLXNA3	L2/L3	0.0598616527625148	7.93549160308439e-06	4.75027644642027e-05	0.161548301577568	0.368544600938967	Astrocyte	-0.30841927645847	2.62033372384068e-15	6.63830835824624e-14	0.514586806297302	0.384023099133783	-0.124278811847977	3.96774580285236e-06	2.37513822652929e-05	0.338067561388016	0.376283850036375	SEMA4A^NRP1_PLXNA3
SEMA4A	NRP1	SEMA4A	NRP1_PLXNA1	L2/L3	0.0598616527625148	7.93549160308439e-06	4.75027644642027e-05	0.161548301577568	0.368544600938967	Astrocyte	-0.30841927645847	2.62033372384068e-15	6.63830835824624e-14	0.514586806297302	0.384023099133783	-0.124278811847977	3.96774580285236e-06	2.37513822652929e-05	0.338067561388016	0.376283850036375	SEMA4A^NRP1_PLXNA1
PTN	CDH10	PTN	CDH10	Astrocyte	0.263076747159096	1.73706197529117e-13	3.90781728960432e-12	1.87370216846466	0.89990375360924	Astrocyte	-0.0147931907025205	1.13662860078099e-12	2.36971103276378e-11	1.27718889713287	0.743022136669875	0.124141778228288	6.55167399155052e-13	1.38024638086211e-11	1.57544553279877	0.821462945139557	PTN^CDH10
SEMA6A	PLXNA4	SEMA6A	PLXNA4	L4	0.0765282049794431	2.04961690881357e-10	2.8115424958142e-09	0.222916543483734	0.337579617834395	Astrocyte	0.169316740477236	1.09104305464058e-13	2.49058290882192e-12	0.14702282845974	0.118383060635226	0.12292247272834	1.02535397593411e-10	1.40701653936151e-09	0.184969693422318	0.227981339234811	SEMA6A^PLXNA4
ZP3	CHRNA7	ZP3	CHRNA7	L2/L3	0.223093566043887	0.00108228101189	0.0041850356328571	0.0859156847000122	0.224178403755869	L2/L3	0.0226271067601906	9.68914320104263e-07	6.72131269849126e-06	0.319109052419662	0.509389671361502	0.122860336402039	0.000541624963105052	0.0020958784727778	0.202512368559837	0.366784037558685	ZP3^CHRNA7
FGF2	FGFR2	FGF2	FGFR2	Astrocyte	-0.145419815321506	4.65140322139883e-15	1.16115073107288e-13	0.684300422668457	0.495668912415784	COP	-0.099957681276068	0.0022167220329223	0.020096016154042	0.268651396036148	0.236263736263736	-0.122688748298787	0.00110836101646348	0.0100480080770791	0.476475894451141	0.36596632433976	FGF2^FGFR2
ZP3	CHRNA7	ZP3	CHRNA7	L2/L3	0.223093566043887	0.00108228101189	0.0041850356328571	0.0859156847000122	0.224178403755869	IN-VIP	0.022083052476	0.0001936817374973	0.0022522342913808	0.351342439651489	0.369020501138952	0.122588309259944	0.00063798137469365	0.00321863496211895	0.218629062175751	0.29659945244741	ZP3^CHRNA7
BMP6	HJV	BMP6	HJV	IN-SST	0.043086966094988	3.44994533117656e-18	2.95401568981993e-16	0.396126866340637	0.386503067484663	L4	-0.286474393805347	5.99815056854932e-15	1.2431039854084e-13	0.158849999308586	0.315923566878981	-0.12169371385518	3.00080025694025e-15	6.23029000549109e-14	0.277488440275192	0.351213317181822	BMP6^HJV
IGSF11	VSIR	IGSF11	VSIR	L5/L6	0.436297225900509	0.0020636412368975	0.0146581111029862	0.590235829353333	0.747126436781609	OPC	-0.679310433140075	1.61763535520994e-08	2.7813358587541e-07	0.0903568118810654	0.0954773869346734	-0.121506603619783	0.00103182870662553	0.00732919461828604	0.340296328067779	0.421301911858141	IGSF11^VSIR
NGF	BEX3	NGF	BEX3	IN-VIP	0.201304825478678	0.0014409867299059	0.0120964025341809	0.0847810879349709	0.116173120728929	L4	-0.44395547850882	1.07226113980904e-05	7.48744052183584e-05	0.24255259335041	0.462420382165605	-0.121325326515071	0.000725854670651995	0.00608563846969963	0.163666844367981	0.289296751447267	NGF^BEX3
APOE	SCARB1	APOE	SCARB1	L2/L3	-0.248168579923341	0.0005448161468708	0.0022640091894253	0.0653604865074158	0.157276995305164	L2/L3	0.00601173824073292	3.51276562106603e-05	0.0001865584002666	0.448025435209274	0.721830985915493	-0.121078420841304	0.00028997190154073	0.00122528379484595	0.256692945957184	0.439553990610329	APOE^SCARB1
APOE	SCARB1	APOE	SCARB1	OPC	-0.246689984357903	0.0005775738783812	0.0040430171486686	0.191587448120117	0.175879396984925	L2/L3	0.00601173824073292	3.51276562106603e-05	0.0001865584002666	0.448025435209274	0.721830985915493	-0.120339123058585	0.00030635076729593	0.0021147877744676	0.319806456565857	0.448855191450209	APOE^SCARB1
NRXN3	NLGN2	NRXN3	NLGN2	Astrocyte	-0.0676257564625073	1.67140385816363e-18	5.12373803916408e-17	1.12360942363739	0.68623676612127	COP	0.305416402442526	0.0039738070129514	0.0320925583911463	0.678051292896271	0.593406593406593	0.118895322990009	0.0019869035064757	0.0160462791955732	0.900830388069153	0.639821679763932	NRXN3^NLGN2
NLGN2	NRXN3	NLGN2	NRXN3	COP	0.305416402442526	0.0039738070129514	0.0320925583911463	0.678051292896271	0.593406593406593	Astrocyte	-0.0676257564625073	1.67140385816363e-18	5.12373803916408e-17	1.12360942363739	0.68623676612127	0.118895322990009	0.0019869035064757	0.0160462791955732	0.900830388069153	0.639821679763932	NLGN2^NRXN3
TGFB3	TGFBR3	TGFB3	TGFBR3	L4	-0.0286985293544784	0.0042363283900204	0.0155695512231589	0.0203489568084478	0.0509554140127389	IN-SST	-0.207295414304599	0.0035018192494036	0.0207960656325038	0.226425483822823	0.337423312883436	-0.117996971829539	0.003869073819712	0.0181828084278313	0.123387217521667	0.194189363448087	TGFB3^TGFBR3
APOE	LRP6	APOE	LRP6	OPC	-0.246689984357903	0.0005775738783812	0.0040430171486686	0.191587448120117	0.175879396984925	COP	0.479152161842794	2.11268777562252e-05	0.0003688005107192	1.55545425415039	0.895604395604396	0.116231088742446	0.000299350378068713	0.0022059088296939	0.873520851135254	0.53574189629466	APOE^LRP6
APOE	LRP6	APOE	LRP6	L2/L3	-0.248168579923341	0.0005448161468708	0.0022640091894253	0.0653604865074158	0.157276995305164	COP	0.479152161842794	2.11268777562252e-05	0.0003688005107192	1.55545425415039	0.895604395604396	0.115491790959726	0.000282971512313513	0.00131640485007225	0.810407400131226	0.52644069545478	APOE^LRP6
SEMA4A	PLXNA4	SEMA4A	NRP1_PLXNA4	L2/L3	0.0598616527625148	7.93549160308439e-06	4.75027644642027e-05	0.161548301577568	0.368544600938967	Astrocyte	0.169316740477236	1.09104305464058e-13	2.49058290882192e-12	0.14702282845974	0.118383060635226	0.114589196619876	3.96774585609435e-06	2.37513834773928e-05	0.154285565018654	0.243463830787097	SEMA4A^NRP1_PLXNA4
LGI1	ADAM22	LGI1	ADAM22	Astrocyte	0.238479819715118	7.43884652219323e-10	1.17067561628064e-08	0.828109741210937	0.580365736284889	L5/L6-CC	-0.0114200141677084	2.33820431836527e-09	5.07414442284423e-08	1.20525872707367	0.96078431372549	0.113529902773705	1.5410444852923e-09	3.12241001956243e-08	1.01668429374695	0.77057502500519	LGI1^ADAM22
EFNA5	EPHA6	EFNA5	EPHA6	L2/3_IS	0.381547063193132	4.75082764136434e-07	1.07880903299919e-05	0.830463051795959	0.625	OPC	-0.15653443535373	4.32876596822079e-06	5.14249072474691e-05	0.301557779312134	0.241206030150754	0.112506313919701	2.40192436617861e-06	3.11064987887305e-05	0.566010415554047	0.433103015075377	EFNA5^EPHA6
NTRK3	PTPRF	NTRK3	PTPRF	IN-SST	-0.276309976337187	1.6544752350869e-09	5.05423738197215e-08	0.592344403266907	0.494887525562372	Astrocyte	0.0552206213178348	2.09944592926089e-06	2.04845938526455e-05	0.585859596729279	0.464870067372473	-0.110544677509676	1.05055020224799e-06	1.02675681132326e-05	0.589102029800415	0.479878796467423	NTRK3^PTPRF
CALM1	KCNQ5	CALM1	KCNQ5	OPC	-0.218729091559828	4.90171294462288e-19	2.00912153561948e-17	0.563219904899597	0.464824120603015	Astrocyte	-0.00173784501226815	1.04867463617626e-55	1.30701601552626e-53	1.51776373386383	0.781520692974013	-0.110233468286048	2.45085647231144e-19	1.00456076780974e-17	1.04049181938171	0.623172406788514	CALM1^KCNQ5
APOE	SORL1	APOE	SORL1	L2/3_IS	-0.0445133734731372	5.96578196872342e-05	0.0008042737416647	0.0810443758964539	0.103571428571429	IN-SV2C	-0.175900671705201	0.0015601236635741	0.0132895886619551	0.464682638645172	0.611548556430446	-0.110207022589169	0.000809890741630667	0.0070469312018099	0.272863507270813	0.357559992500937	APOE^SORL1
ANOS1	SDC2	ANOS1	SDC2	IN-PV	0.0517754587770016	1.12445336690935e-11	5.30491447847471e-10	0.166029274463654	0.1875	L4	0.168021243142857	4.710122634532e-05	0.0002907661050272	0.0589240491390228	0.109554140127388	0.109898350959929	2.35506187949268e-05	0.000145383317759324	0.112476661801338	0.148527070063694	ANOS1^SDC2
CALM1	KCNQ5	CALM1	KCNQ5	OPC	-0.218729091559828	4.90171294462288e-19	2.00912153561948e-17	0.563219904899597	0.464824120603015	IN-VIP	0.00266775754614063	4.99956270794414e-12	2.7749217622086e-10	2.52695536613464	0.952164009111617	-0.108030667006844	2.49978159905772e-12	1.38746098156038e-10	1.54508757591248	0.708494064857316	CALM1^KCNQ5
EFNA5	EPHA5	EFNA5	EPHA5	L2/3_IS	0.381547063193132	4.75082764136434e-07	1.07880903299919e-05	0.830463051795959	0.625	IN-SST	-0.165926709590168	1.38216503039548e-25	2.12965060954656e-23	0.887832760810852	0.736196319018405	0.107810176801482	2.37541382068217e-07	5.39404516499593e-06	0.859147906303406	0.680598159509202	EFNA5^EPHA5
SEMA4A	PLXNA3	SEMA4A	NRP1_PLXNA3	L4	0.105198548025393	5.85773972873534e-07	5.05715896722267e-06	0.182502761483192	0.35031847133758	L2/L3	0.110377182975729	2.88249701668702e-06	1.85151802237504e-05	0.0783844292163849	0.205399061032864	0.107787865500561	1.73413549478028e-06	1.17861695954865e-05	0.130443602800369	0.277858766185222	SEMA4A^NRP1_PLXNA3
SLIT1	ROBO2	SLIT1	ROBO2	OPC	0.276740132775298	0.0008186648420183	0.0054970674582267	0.524389386177063	0.409547738693467	OPC	-0.491934250432888	4.28396543192662e-07	6.01947604191996e-06	1.51712000370026	0.864321608040201	-0.107597058828795	0.000409546619280746	0.00275154346713431	1.02075469493866	0.636934673366834	SLIT1^ROBO2
SEMA4D	PLXNB1	SEMA4D	PLXNB1	L2/L3	-0.2973851227583	3.71600595474259e-22	9.56719238020203e-21	0.527583479881287	0.788732394366197	Astrocyte	0.510699076888833	1.39540757467916e-06	1.40156378456745e-05	0.61089426279068	0.477382098171319	0.106656977065267	6.97703787339581e-07	7.00781892283726e-06	0.569238901138306	0.633057246268758	SEMA4D^PLXNB1
PTN	PTPRZ1	PTN	PTPRZ1	Astrocyte	0.263076747159096	1.73706197529117e-13	3.90781728960432e-12	1.87370216846466	0.89990375360924	L5/L6-CC	-0.47441157898439	0.0015635111138689	0.0100036197407119	0.318015277385712	0.549019607843137	-0.105667415912647	0.000781755557021303	0.00500180987230986	1.09585869312286	0.724461680726189	PTN^PTPRZ1
CCK	CCKBR	CCK	CCKBR	OPC	-0.535111396790561	2.92222585020454e-05	0.0002870015968942	0.0833436995744705	0.0879396984924623	IN-SST	0.325889436444708	0.0030670462600818	0.0186557697718778	0.0791515707969666	0.149284253578732	-0.104610980172927	0.00154813425929192	0.009471385684386	0.0812476351857185	0.118611976035597	CCK^CCKBR
SEMA3A	PLXNA1	SEMA3A	NRP1_PLXNA1	L5/L6	0.178160212698979	4.84724806117503e-18	4.42771874148033e-16	0.535798728466034	0.693486590038314	L2/L3	0.0307225336709409	2.18260158512693e-11	2.61947931507564e-10	0.238565862178802	0.511737089201878	0.10444137318496	1.09130103492587e-11	1.30974187139719e-10	0.387182295322418	0.602611839620096	SEMA3A^NRP1_PLXNA1
EFNA5	EPHA6	EFNA5	EPHA6	L5/L6-CC	0.138309388454222	4.69367028497294e-11	1.26668922434206e-09	2.35954546928406	0.985294117647059	IN-PV	0.0698580271407221	2.85331336022345e-17	2.71385194785745e-15	1.43999266624451	0.7625	0.104083707797472	2.34683656914315e-11	6.33345969097001e-10	1.89976906776428	0.873897058823529	EFNA5^EPHA6
ADGRB1	RTN4R	ADGRB1	RTN4R	OPC	0.0384108306649247	4.38485547296024e-05	0.0004124243888841	0.493471831083298	0.457286432160804	L2/L3	-0.24633228456413	8.09440073986352e-16	1.39695124856656e-14	0.332688868045807	0.625586854460094	-0.103960726949602	2.19242773652059e-05	0.000206212194449035	0.413080334663391	0.541436643310449	ADGRB1^RTN4R
BMP7	HJV	BMP7	HJV	OPC	0.0794137670323854	6.0369292455404e-11	1.36141805945387e-09	0.6903355717659	0.560301507537688	L4	-0.286474393805347	5.99815056854932e-15	1.2431039854084e-13	0.158849999308586	0.315923566878981	-0.103530313386481	3.01876453029863e-11	6.80771184926208e-10	0.424592792987823	0.438112537208335	BMP7^HJV
FGF12	FGFR2	FGF12	FGFR2	Astrocyte	-0.492974626478411	2.52494628508152e-11	4.6110650072478e-10	0.606344163417816	0.414821944177093	IN-SV2C	0.286166052675119	2.97387015251603e-11	1.73784667075786e-09	0.118316538631916	0.154855643044619	-0.103404286901646	2.74940821879877e-11	1.09947658574132e-09	0.362330347299576	0.284838793610856	FGF12^FGFR2
THBS1	PTPRJ	THBS1	PTPRJ	L2/L3	-0.0261788969761427	3.10834267892176e-29	1.16427820240976e-27	0.0583174750208855	0.151408450704225	COP	0.232246052114075	5.14027165628812e-07	1.2169225984001e-05	2.5732102394104	0.994505494505495	0.103033577568966	2.57013582814406e-07	6.08461299200048e-06	1.31576383113861	0.57295697260486	THBS1^PTPRJ
SEMA4A	NRP1	SEMA4A	NRP1_PLXNA3	L4	0.105198548025393	5.85773972873534e-07	5.05715896722267e-06	0.182502761483192	0.35031847133758	Astrocyte	-0.30841927645847	2.62033372384068e-15	6.63830835824624e-14	0.514586806297302	0.384023099133783	-0.101610364216539	2.92886987746934e-07	2.52857951680288e-06	0.348544776439667	0.367170785235681	SEMA4A^NRP1_PLXNA3
SEMA4A	NRP1	SEMA4A	NRP1_PLXNA1	L4	0.105198548025393	5.85773972873534e-07	5.05715896722267e-06	0.182502761483192	0.35031847133758	Astrocyte	-0.30841927645847	2.62033372384068e-15	6.63830835824624e-14	0.514586806297302	0.384023099133783	-0.101610364216539	2.92886987746934e-07	2.52857951680288e-06	0.348544776439667	0.367170785235681	SEMA4A^NRP1_PLXNA1
EFNA5	EPHB1	EFNA5	EPHB1	L5/L6-CC	0.138309388454222	4.69367028497294e-11	1.26668922434206e-09	2.35954546928406	0.985294117647059	IN-VIP	-0.339717837131645	1.37865681768212e-15	1.19292699921797e-13	0.769681811332703	0.665148063781321	-0.100704224338711	2.34690407532735e-11	6.33404258520988e-10	1.56461358070373	0.82522109071419	EFNA5^EPHB1
BMP7	ACVR2A	BMP7	ACVR2A_BMPR1A	OPC	0.0794137670323854	6.0369292455404e-11	1.36141805945387e-09	0.6903355717659	0.560301507537688	IN-SST	0.119167106588719	2.43147696649531e-13	1.30829621671546e-11	0.537950873374939	0.662576687116564	0.0992904368105521	3.03062200760268e-11	6.87250510810515e-10	0.614143252372742	0.611439097327126	BMP7^ACVR2A_BMPR1A
BMP7	ACVR2A	BMP7	ACVR2A_BMPR1B	OPC	0.0794137670323854	6.0369292455404e-11	1.36141805945387e-09	0.6903355717659	0.560301507537688	IN-SST	0.119167106588719	2.43147696649531e-13	1.30829621671546e-11	0.537950873374939	0.662576687116564	0.0992904368105521	3.03062200760268e-11	6.87250510810515e-10	0.614143252372742	0.611439097327126	BMP7^ACVR2A_BMPR1B
WNT9A	LRP6	WNT9A	FZD5_LRP6	L5/L6-CC	-0.675006405865652	0.0003606512470209	0.0028607475270057	0.0298524983227253	0.0784313725490196	COP	0.479152161842794	2.11268777562252e-05	0.0003688005107192	1.55545425415039	0.895604395604396	-0.0979271220114289	0.000190889062388563	0.00161477401886245	0.792653381824493	0.487017884076708	WNT9A^FZD5_LRP6
WNT9A	LRP6	WNT9A	FZD4_LRP6	L5/L6-CC	-0.675006405865652	0.0003606512470209	0.0028607475270057	0.0298524983227253	0.0784313725490196	COP	0.479152161842794	2.11268777562252e-05	0.0003688005107192	1.55545425415039	0.895604395604396	-0.0979271220114289	0.000190889062388563	0.00161477401886245	0.792653381824493	0.487017884076708	WNT9A^FZD4_LRP6
SPON1	LRP8	SPON1	LRP8	Astrocyte	0.107597049157904	8.73361668128591e-31	5.0210944388201e-29	1.2787230014801	0.738209817131858	L5/L6	0.0849624287768854	0.0026468506203252	0.0179692731262439	0.499838799238205	0.75095785440613	0.0962797389673947	0.0013234253101626	0.00898463656312195	0.889280915260315	0.744583835768994	SPON1^LRP8
PTN	CDH10	PTN	CDH10	IN-SV2C	0.207220923364729	0.0037046315613363	0.0264478479291928	0.313523799180984	0.412073490813648	Astrocyte	-0.0147931907025205	1.13662860078099e-12	2.36971103276378e-11	1.27718889713287	0.743022136669875	0.0962138663311043	0.00185231578123646	0.0132239239764449	0.795356333255768	0.577547813741762	PTN^CDH10
FGF1	FGFR2	FGF1	FGFR2	Astrocyte	0.289931078600427	1.35662637167563e-07	1.57580920383411e-06	0.524618923664093	0.380173243503369	COP	-0.099957681276068	0.0022167220329223	0.020096016154042	0.268651396036148	0.236263736263736	0.0949866986621793	0.00110842884777973	0.0100487959816229	0.396635174751282	0.308218489883552	FGF1^FGFR2
NXPH1	NRXN3	NXPH1	NRXN3	Astrocyte	-0.122209220693056	1.27495845427431e-11	2.40021120250649e-10	0.277516156435013	0.214629451395573	Astrocyte	-0.0676257564625073	1.67140385816363e-18	5.12373803916408e-17	1.12360942363739	0.68623676612127	-0.0949174885777817	6.37479310707348e-12	1.20010585744015e-10	0.70056277513504	0.450433108758422	NXPH1^NRXN3
PTN	PTPRZ1	PTN	PTPRZ1	Astrocyte	0.263076747159096	1.73706197529117e-13	3.90781728960432e-12	1.87370216846466	0.89990375360924	OPC	-0.0748858742497674	8.03670326828515e-156	7.72282535730712e-153	2.9393470287323	0.99748743718593	0.0940954364546642	8.68530987645587e-14	1.95390864480216e-12	2.40652465820312	0.948695595397585	PTN^PTPRZ1
SEMA7A	PLXNC1	SEMA7A	PLXNC1	L4	-0.0611442521773823	8.4636422410191e-08	8.23482430255615e-07	0.0416229441761971	0.100636942675159	Astrocyte	0.249250068192306	7.43918029635101e-22	2.79788554097343e-20	0.105774253606796	0.103946102021174	0.0940529080074621	4.23182112050959e-08	4.11741215127822e-07	0.0736985951662064	0.102291522348167	SEMA7A^PLXNC1
TAC4	TACR1	TAC4	TACR1	L4	-0.252242064321025	0.0023694996976882	0.0093862238970396	0.0258477553725243	0.0611464968152866	L5/L6-CC	0.065805284554157	3.57442094928355e-05	0.000375269630835	0.189362242817879	0.357843137254902	-0.0932183898834341	0.00120262195359052	0.0048807467639373	0.107604995369911	0.209494817035094	TAC4^TACR1
APOE	SCARB1	APOE	SCARB1	OPC	-0.246689984357903	0.0005775738783812	0.0040430171486686	0.191587448120117	0.175879396984925	COP	0.432963111107041	2.10559893568655e-21	2.25607665272828e-19	0.335279136896133	0.313186813186813	0.0931365633745691	0.0002887869391906	0.0020215085743343	0.263433277606964	0.244533105085869	APOE^SCARB1
EFNA5	EPHA5	EFNA5	EPHA5	IN-SST	-0.0196431316808118	1.26066516968779e-26	2.15888910309034e-24	1.29244601726532	0.807770961145194	IN-SST	-0.165926709590168	1.38216503039548e-25	2.12965060954656e-23	0.887832760810852	0.736196319018405	-0.0927849206354899	7.54115773682132e-26	1.1727697599278e-23	1.09013938903809	0.7719836400818	EFNA5^EPHA5
APOE	SCARB1	APOE	SCARB1	L2/L3	-0.248168579923341	0.0005448161468708	0.0022640091894253	0.0653604865074158	0.157276995305164	COP	0.432963111107041	2.10559893568655e-21	2.25607665272828e-19	0.335279136896133	0.313186813186813	0.0923972655918498	0.0002724080734354	0.00113200459471265	0.200319811701775	0.235231904245989	APOE^SCARB1
FGF1	FGFR2	FGF1	FGFR2	Astrocyte	0.289931078600427	1.35662637167563e-07	1.57580920383411e-06	0.524618923664093	0.380173243503369	L2/L3	-0.474064927972217	1.17414658094441e-20	2.74930360758516e-19	0.255373150110245	0.488262910798122	-0.0920669246858954	6.78313185837873e-08	7.87904601917191e-07	0.38999605178833	0.434218077150745	FGF1^FGFR2
NLGN1	NRXN3	NLGN1	NRXN3	OL	-0.115839524991245	6.45972054344976e-18	4.6434624506498e-15	3.44630837440491	0.958333333333333	Astrocyte	-0.0676257564625073	1.67140385816363e-18	5.12373803916408e-17	1.12360942363739	0.68623676612127	-0.091732640726876	4.06556220080669e-18	2.34734991552072e-15	2.2849588394165	0.822285049727302	NLGN1^NRXN3
NRXN3	NLGN1	NRXN3	NLGN1	Astrocyte	-0.0676257564625073	1.67140385816363e-18	5.12373803916408e-17	1.12360942363739	0.68623676612127	OL	-0.115839524991245	6.45972054344976e-18	4.6434624506498e-15	3.44630837440491	0.958333333333333	-0.091732640726876	4.06556220080669e-18	2.34734991552072e-15	2.2849588394165	0.822285049727302	NRXN3^NLGN1
BMP7	ACVR2B	BMP7	ACVR2B_BMPR1B	OPC	0.0794137670323854	6.0369292455404e-11	1.36141805945387e-09	0.6903355717659	0.560301507537688	IN-SV2C	0.104033450319546	0.0021101682230379	0.0167467192954484	0.281895339488983	0.430446194225722	0.0917236086759655	0.0010550841417036	0.00837336032843323	0.486115455627441	0.495373850881705	BMP7^ACVR2B_BMPR1B
BMP7	ACVR2B	BMP7	ACVR2B_BMPR1A	OPC	0.0794137670323854	6.0369292455404e-11	1.36141805945387e-09	0.6903355717659	0.560301507537688	IN-SV2C	0.104033450319546	0.0021101682230379	0.0167467192954484	0.281895339488983	0.430446194225722	0.0917236086759655	0.0010550841417036	0.00837336032843323	0.486115455627441	0.495373850881705	BMP7^ACVR2B_BMPR1A
WNT9A	FZD4	WNT9A	FZD4_LRP6	L5/L6	-0.349136639562265	9.46915078278615e-08	2.22640818083295e-06	0.0254269763827324	0.0613026819923372	L2/L3	0.528654614523319	0.0070203555576181	0.021561189781443	0.0978217050433159	0.257042253521127	0.0897589874805267	0.00351022512456296	0.0107817080948119	0.0616243407130241	0.159172467756732	WNT9A^FZD4_LRP6
CALR	ITGA2B	CALR	ITGA2B	L4	0.127852791991382	0.0003588808184714	0.0017902518868804	0.0525547601282597	0.122292993630573	OPC	0.0501203987624426	0.0001498638401586	0.0012438554909904	0.148983404040337	0.14321608040201	0.0889865953769123	0.000254372329315	0.0015170536889354	0.100769080221653	0.132754537016292	CALR^ITGA2B
EFNA5	EPHA6	EFNA5	EPHA6	IN-SST	-0.0196431316808118	1.26066516968779e-26	2.15888910309034e-24	1.29244601726532	0.807770961145194	OPC	-0.15653443535373	4.32876596822079e-06	5.14249072474691e-05	0.301557779312134	0.241206030150754	-0.0880887835172708	2.16438298411039e-06	2.57124536237345e-05	0.797001898288727	0.524488495647974	EFNA5^EPHA6
EFNA5	EPHB1	EFNA5	EPHB1	L5/L6-CC	0.138309388454222	4.69367028497294e-11	1.26668922434206e-09	2.35954546928406	0.985294117647059	L2/L3	0.0365045905084395	1.85900248290659e-25	5.66905514447535e-24	0.705916285514832	0.826291079812207	0.0874069894813309	2.34683514248648e-11	6.3334461217103e-10	1.5327308177948	0.905792598729633	EFNA5^EPHB1
VEGFD	ITGA4	VEGFD	ITGA4	L5/L6	0.0725195658235424	0.0046299425786883	0.0279694928019618	0.0363085344433784	0.0804597701149425	L2/3_IS	0.100180702973658	1.97680140409498e-05	0.0003066046404024	0.379879117012024	0.442857142857143	0.0863501343986004	0.00232485529636462	0.0141380487211821	0.208093822002411	0.261658456486043	VEGFD^ITGA4
EFNA5	EPHB1	EFNA5	EPHB1	OPC	-0.207914730597099	0.0040742664223758	0.0212522877888528	0.245422154664993	0.190954773869347	L2/L3	0.0365045905084395	1.85900248290659e-25	5.66905514447535e-24	0.705916285514832	0.826291079812207	-0.0857050700443295	0.0020371332111879	0.0106261438944264	0.475669205188751	0.508622926840777	EFNA5^EPHB1
FN1	SDC2	FN1	SDC2	L2/L3	0.00231191742352188	0.0002904873000568	0.0012853580733244	0.0912871435284615	0.22887323943662	L4	0.168021243142857	4.710122634532e-05	0.0002907661050272	0.0589240491390228	0.109554140127388	0.0851665802831894	0.00016879426320106	0.0007880620891758	0.0751055926084518	0.169213689782004	FN1^SDC2
SEMA4A	PLXNA3	SEMA4A	NRP1_PLXNA3	L2/L3	0.0598616527625148	7.93549160308439e-06	4.75027644642027e-05	0.161548301577568	0.368544600938967	L2/L3	0.110377182975729	2.88249701668702e-06	1.85151802237504e-05	0.0783844292163849	0.205399061032864	0.0851194178691217	5.4089943098857e-06	3.30089723439765e-05	0.119966365396976	0.286971830985915	SEMA4A^NRP1_PLXNA3
BMP7	HJV	BMP7	HJV	OPC	0.0794137670323854	6.0369292455404e-11	1.36141805945387e-09	0.6903355717659	0.560301507537688	L5/L6	0.0895149602304455	5.27775308680528e-09	1.57290817525034e-07	0.201175138354302	0.421455938697318	0.0844643636314154	2.66906118963034e-09	7.93261177922437e-08	0.445755362510681	0.490878723117503	BMP7^HJV
VEGFA	ITGAV	VEGFA	ITGAV	OPC	-0.840522015613532	0.0006818784198936	0.004676626101864	0.295300900936127	0.263819095477387	Microglia	1.00880551884258	3.31680772134269e-30	2.39208172863235e-28	1.70729053020477	0.774846625766871	0.084141751614523	0.0003409392099468	0.002338313050932	1.00129568576813	0.519332860622129	VEGFA^ITGAV
EFNA5	EPHA6	EFNA5	EPHA6	L5/L6-CC	0.138309388454222	4.69367028497294e-11	1.26668922434206e-09	2.35954546928406	0.985294117647059	Astrocyte	-0.306430016223261	0.0021199351013849	0.0103363483312816	0.352150857448578	0.256015399422522	-0.0840603138845194	0.0010599675741608	0.00516817479898541	1.35584819316864	0.62065475853479	EFNA5^EPHA6
SLIT2	DCC	SLIT2	DCC	OPC	-0.338277224920789	0.000378880780184	0.0027934786252531	0.20021341741085	0.195979899497487	Astrocyte	0.172715573188896	1.10164409157121e-60	1.69464620392598e-58	0.461742103099823	0.315688161693936	-0.0827808258659465	0.000189440390092	0.00139673931262655	0.330977767705917	0.255834030595712	SLIT2^DCC
APOE	LRP8	APOE	LRP8	L2/L3	-0.248168579923341	0.0005448161468708	0.0022640091894253	0.0653604865074158	0.157276995305164	L5/L6	0.0849624287768854	0.0026468506203252	0.0179692731262439	0.499838799238205	0.75095785440613	-0.0816030755732279	0.001595833383598	0.0101166411578346	0.282599627971649	0.454117424855647	APOE^LRP8
BMP6	ACVR2A	BMP6	ACVR2A_BMPR1A	IN-SST	0.043086966094988	3.44994533117656e-18	2.95401568981993e-16	0.396126866340637	0.386503067484663	IN-SST	0.119167106588719	2.43147696649531e-13	1.30829621671546e-11	0.537950873374939	0.662576687116564	0.0811270363418534	1.21575573297431e-13	6.54162878436176e-12	0.467038869857788	0.524539877300613	BMP6^ACVR2A_BMPR1A
BMP6	ACVR2A	BMP6	ACVR2A_BMPR1B	IN-SST	0.043086966094988	3.44994533117656e-18	2.95401568981993e-16	0.396126866340637	0.386503067484663	IN-SST	0.119167106588719	2.43147696649531e-13	1.30829621671546e-11	0.537950873374939	0.662576687116564	0.0811270363418534	1.21575573297431e-13	6.54162878436176e-12	0.467038869857788	0.524539877300613	BMP6^ACVR2A_BMPR1B
ADAM23	ITGA4	ADAM23	ITGA4	L5/L6-CC	0.0619982828085164	8.44961138772e-26	8.03906529769519e-24	0.897400379180908	0.911764705882353	L2/3_IS	0.100180702973658	1.97680140409498e-05	0.0003066046404024	0.379879117012024	0.442857142857143	0.0810894928910874	9.88400702047491e-06	0.0001533023202012	0.638639748096466	0.677310924369748	ADAM23^ITGA4
APOE	LRP8	APOE	LRP8	OPC	-0.246689984357903	0.0005775738783812	0.0040430171486686	0.191587448120117	0.175879396984925	L5/L6	0.0849624287768854	0.0026468506203252	0.0179692731262439	0.499838799238205	0.75095785440613	-0.0808637777905086	0.0016122122493532	0.0110061451374562	0.345713138580322	0.463418625695527	APOE^LRP8
SEMA5A	PLXNA1	SEMA5A	PLXNA1	IN-SST	-0.05083342893427	1.18036375797695e-10	4.27282083934339e-09	0.3765469789505	0.384458077709611	IN-SV2C	-0.110501056757208	0.0048237423393561	0.0324880431551387	0.110355593264103	0.202099737532808	-0.0806672428457388	0.00241187122869624	0.0162440237139798	0.243451282382011	0.29327890762121	SEMA5A^PLXNA1
SEMA5A	PLXNA1	SEMA5A	PLXNA1	IN-SST	-0.05083342893427	1.18036375797695e-10	4.27282083934339e-09	0.3765469789505	0.384458077709611	IN-SST	-0.108388098600139	4.70725950848331e-05	0.0005544728296698	0.172951757907867	0.296523517382413	-0.0796107637672045	2.35363565606045e-05	0.00027723855124532	0.274749368429184	0.340490797546012	SEMA5A^PLXNA1
CNTN1	NRCAM	CNTN1	NRCAM	Astrocyte	0.122416420057501	1.73864159289683e-10	2.91623823170073e-09	1.72315621376038	0.82771896053898	OPC	0.0300002517447871	4.24759033665157e-42	4.56338944428957e-40	2.56207871437073	0.989949748743719	0.0762083359011438	8.69320796448415e-11	1.45811911585036e-09	2.14261746406555	0.908834354641349	CNTN1^NRCAM
APOE	SCARB1	APOE	SCARB1	L4	-0.15708205886877	8.49165299821019e-08	8.25477266921502e-07	0.0644104480743408	0.140127388535032	L2/L3	0.00601173824073292	3.51276562106603e-05	0.0001865584002666	0.448025435209274	0.721830985915493	-0.0755351603140186	1.76062863703212e-05	9.36919387667607e-05	0.256217956542969	0.430979187225262	APOE^SCARB1
WNT9A	FZD4	WNT9A	FZD4_LRP6	L2/L3	-0.378724923935409	1.72652294821426e-15	2.91559601093602e-14	0.0267678219825029	0.0751173708920188	L2/L3	0.528654614523319	0.0070203555576181	0.021561189781443	0.0978217050433159	0.257042253521127	0.0749648452939548	0.00351017777880991	0.0107805948907361	0.0622947625815868	0.166079812206573	WNT9A^FZD4_LRP6
SEMA5A	PLXNA1	SEMA5A	PLXNA1	COP	0.256233466906128	4.55004855557917e-109	1.13105106994587e-105	2.38826441764831	0.956043956043956	IN-SST	-0.108388098600139	4.70725950848331e-05	0.0005544728296698	0.172951757907867	0.296523517382413	0.0739226841529947	2.35362975424166e-05	0.0002772364148349	1.28060805797577	0.626283736713185	SEMA5A^PLXNA1
BMP6	ACVR2B	BMP6	ACVR2B_BMPR1B	IN-SST	0.043086966094988	3.44994533117656e-18	2.95401568981993e-16	0.396126866340637	0.386503067484663	IN-SV2C	0.104033450319546	0.0021101682230379	0.0167467192954484	0.281895339488983	0.430446194225722	0.0735602082072668	0.00105508411151895	0.00837335964772435	0.33901110291481	0.408474630855192	BMP6^ACVR2B_BMPR1B
BMP6	ACVR2B	BMP6	ACVR2B_BMPR1A	IN-SST	0.043086966094988	3.44994533117656e-18	2.95401568981993e-16	0.396126866340637	0.386503067484663	IN-SV2C	0.104033450319546	0.0021101682230379	0.0167467192954484	0.281895339488983	0.430446194225722	0.0735602082072668	0.00105508411151895	0.00837335964772435	0.33901110291481	0.408474630855192	BMP6^ACVR2B_BMPR1A
WNT9A	FZD4	WNT9A	FZD4_LRP6	L5/L6-CC	-0.675006405865652	0.0003606512470209	0.0028607475270057	0.0298524983227253	0.0784313725490196	L2/L3	0.528654614523319	0.0070203555576181	0.021561189781443	0.0978217050433159	0.257042253521127	-0.0731758956711665	0.0036905034023195	0.0122109686542243	0.0638371035456657	0.167736813035073	WNT9A^FZD4_LRP6
SEMA5A	PLXNA1	SEMA5A	PLXNA1	COP	0.256233466906128	4.55004855557917e-109	1.13105106994587e-105	2.38826441764831	0.956043956043956	IN-SV2C	-0.110501056757208	0.0048237423393561	0.0324880431551387	0.110355593264103	0.202099737532808	0.0728662050744604	0.00241187116967805	0.0162440215775694	1.24931001663208	0.579071846788382	SEMA5A^PLXNA1
FGF2	FGFR2	FGF2	FGFR2	Astrocyte	-0.145419815321506	4.65140322139883e-15	1.16115073107288e-13	0.684300422668457	0.495668912415784	IN-SV2C	0.286166052675119	2.97387015251603e-11	1.73784667075786e-09	0.118316538631916	0.154855643044619	0.0703731186768063	1.48716764641908e-11	8.68981392915481e-10	0.401308476924896	0.325262277730202	FGF2^FGFR2
EFNA5	EPHA6	EFNA5	EPHA6	OPC	-0.207914730597099	0.0040742664223758	0.0212522877888528	0.245422154664993	0.190954773869347	IN-PV	0.0698580271407221	2.85331336022345e-17	2.71385194785745e-15	1.43999266624451	0.7625	-0.0690283517281882	0.00203713321118791	0.0106261438944278	0.842707395553589	0.476727386934673	EFNA5^EPHA6
SEMA4A	PLXNA1	SEMA4A	NRP1_PLXNA1	L4	0.105198548025393	5.85773972873534e-07	5.05715896722267e-06	0.182502761483192	0.35031847133758	L2/L3	0.0307225336709409	2.18260158512693e-11	2.61947931507564e-10	0.238565862178802	0.511737089201878	0.0679605408481668	2.92897899444693e-07	2.52871045757709e-06	0.210534304380417	0.431027780269729	SEMA4A^NRP1_PLXNA1
PROS1	TYRO3	PROS1	TYRO3	L2/3_IS	0.0585003383678889	0.0007203674732408	0.0069469810806964	0.0773895457386971	0.0964285714285714	L2/L3	-0.193378634525883	1.25343730976054e-17	2.4694736675363e-16	0.454582452774048	0.748826291079812	-0.0674391480789968	0.000360183736620406	0.00347349054034832	0.265985995531082	0.422627431254192	PROS1^TYRO3
CNTN1	PTPRZ1	CNTN1	PTPRZ1	Astrocyte	0.122416420057501	1.73864159289683e-10	2.91623823170073e-09	1.72315621376038	0.82771896053898	L2/3_IS	-0.256809168632555	5.50867113395466e-07	1.22976217495796e-05	0.413844674825668	0.435714285714286	-0.0671963742875274	2.75520488777378e-07	6.15026899390564e-06	1.06850039958954	0.631716623126633	CNTN1^PTPRZ1
EFNA5	EPHA4	EFNA5	EPHA4	L5/L6-CC	0.138309388454222	4.69367028497294e-11	1.26668922434206e-09	2.35954546928406	0.985294117647059	Astrocyte	-0.271677337749989	3.12003085733071e-12	6.2602264264303e-11	0.627959251403809	0.459095283926853	-0.0666839746478831	2.502836685353e-11	6.64645744303179e-10	1.49375236034393	0.722194700786956	EFNA5^EPHA4
BMP6	HJV	BMP6	HJV	IN-SST	0.043086966094988	3.44994533117656e-18	2.95401568981993e-16	0.396126866340637	0.386503067484663	L5/L6	0.0895149602304455	5.27775308680528e-09	1.57290817525034e-07	0.201175138354302	0.421455938697318	0.0663009631627167	2.63887654512761e-09	7.86454089102176e-08	0.29865100979805	0.40397950309099	BMP6^HJV
PTN	PTPRZ1	PTN	PTPRZ1	IN-SV2C	0.207220923364729	0.0037046315613363	0.0264478479291928	0.313523799180984	0.412073490813648	OPC	-0.0748858742497674	8.03670326828515e-156	7.72282535730712e-153	2.9393470287323	0.99748743718593	0.0661675245574809	0.00185231578066815	0.0132239239645964	1.62643539905548	0.704780463999789	PTN^PTPRZ1
DSCAM	DCC	DSCAM	DCC	IN-SV2C	-0.0413035755945636	1.09209214641641e-06	2.44307262181982e-05	1.81652677059174	0.908136482939633	Astrocyte	0.172715573188896	1.10164409157121e-60	1.69464620392598e-58	0.461742103099823	0.315688161693936	0.0657059987971664	5.46046073208205e-07	1.22153631090991e-05	1.13913440704346	0.611912322316784	DSCAM^DCC
SEMA3A	NRP1	SEMA3A	NRP1_PLXNA3	L5/L6	0.178160212698979	4.84724806117503e-18	4.42771874148033e-16	0.535798728466034	0.693486590038314	Astrocyte	-0.30841927645847	2.62033372384068e-15	6.63830835824624e-14	0.514586806297302	0.384023099133783	-0.0651295318797453	1.31259048595093e-15	3.34129277283052e-14	0.525192737579346	0.538754844586048	SEMA3A^NRP1_PLXNA3
SEMA3A	NRP1	SEMA3A	NRP1_PLXNA1	L5/L6	0.178160212698979	4.84724806117503e-18	4.42771874148033e-16	0.535798728466034	0.693486590038314	Astrocyte	-0.30841927645847	2.62033372384068e-15	6.63830835824624e-14	0.514586806297302	0.384023099133783	-0.0651295318797453	1.31259048595093e-15	3.34129277283052e-14	0.525192737579346	0.538754844586048	SEMA3A^NRP1_PLXNA1
WNT9A	LRP6	WNT9A	FZD4_LRP6	L5/L6	-0.349136639562265	9.46915078278615e-08	2.22640818083295e-06	0.0254269763827324	0.0613026819923372	COP	0.479152161842794	2.11268777562252e-05	0.0003688005107192	1.55545425415039	0.895604395604396	0.0650077611402642	1.06107846320266e-05	0.000185513459450016	0.790440618991852	0.478453538798366	WNT9A^FZD4_LRP6
WNT9A	LRP6	WNT9A	FZD5_LRP6	L5/L6	-0.349136639562265	9.46915078278615e-08	2.22640818083295e-06	0.0254269763827324	0.0613026819923372	COP	0.479152161842794	2.11268777562252e-05	0.0003688005107192	1.55545425415039	0.895604395604396	0.0650077611402642	1.06107846320266e-05	0.000185513459450016	0.790440618991852	0.478453538798366	WNT9A^FZD5_LRP6
FSTL5	CNTN5	FSTL5	CNTN5	L2/3_IS	0.204730006586611	8.24651881676449e-08	2.23594511126937e-06	1.06560754776001	0.735714285714286	Astrocyte	-0.0762998982853956	2.6223766529155e-09	3.80757494460308e-08	0.480957895517349	0.376323387872955	0.0642150541506076	4.25437824102802e-08	1.1370104303577e-06	0.773282706737518	0.55601883679362	FSTL5^CNTN5
IGSF11	VSIR	IGSF11	VSIR	L5/L6	0.436297225900509	0.0020636412368975	0.0146581111029862	0.590235829353333	0.747126436781609	Astrocyte	-0.308952900381655	7.91406216867425e-24	3.35316653920875e-22	0.48657676577568	0.387872954764196	0.0636721627594271	0.00103182061844875	0.0073290555514931	0.538406312465668	0.567499695772903	IGSF11^VSIR
COL11A1	DDR1	COL11A1	DDR1	L5/L6	0.164470652004639	0.0071568133376101	0.0395606120619666	0.63759583234787	0.64367816091954	OPC	-0.0386670974776631	2.46426435975412e-23	1.3278623249429e-21	0.564269483089447	0.474874371859296	0.0629017772634878	0.00357840666880505	0.0197803060309833	0.600932657718658	0.559276266389418	COL11A1^DDR1
EFNA5	EPHA5	EFNA5	EPHA5	L5/L6-CC	0.138309388454222	4.69367028497294e-11	1.26668922434206e-09	2.35954546928406	0.985294117647059	Astrocyte	-0.262221403685746	0.0001406755669727	0.0009635119559002	0.286361843347549	0.229066410009625	-0.0619560076157619	7.03378069547014e-05	0.000481756611294712	1.32295370101929	0.607180263828342	EFNA5^EPHA5
APOE	SDC2	APOE	SDC2	L2/3_IS	-0.0445133734731372	5.96578196872342e-05	0.0008042737416647	0.0810443758964539	0.103571428571429	L4	0.168021243142857	4.710122634532e-05	0.0002907661050272	0.0589240491390228	0.109554140127388	0.0617539348348599	5.33795230162771e-05	0.00054751992334595	0.0699842125177383	0.106562784349409	APOE^SDC2
BCAN	NRCAM	BCAN	NRCAM	L2/L3	-0.15282350010718	0.0010015847136866	0.0039094342445992	0.0199235118925571	0.0504694835680751	OPC	0.0300002517447871	4.24759033665157e-42	4.56338944428957e-40	2.56207871437073	0.989949748743719	-0.0614116241811966	0.0005007923568433	0.0019547171222996	1.29100108146668	0.520209616155897	BCAN^NRCAM
EFNA5	EPHA5	EFNA5	EPHA5	L2/3_IS	0.381547063193132	4.75082764136434e-07	1.07880903299919e-05	0.830463051795959	0.625	Astrocyte	-0.262221403685746	0.0001406755669727	0.0009635119559002	0.286361843347549	0.229066410009625	0.0596628297536929	7.05753248684182e-05	0.000487150023115096	0.558412432670593	0.427033205004812	EFNA5^EPHA5
EFNA5	EPHA6	EFNA5	EPHA6	IN-SST	-0.0196431316808118	1.26066516968779e-26	2.15888910309034e-24	1.29244601726532	0.807770961145194	IN-VIP	0.13872276169446	0.0006203693844526	0.0060400996098494	0.511929571628571	0.464692482915718	0.0595398150068239	0.0003101846922263	0.0030200498049247	0.902187824249268	0.636231722030456	EFNA5^EPHA6
EFNA5	EPHA4	EFNA5	EPHA4	L2/3_IS	0.381547063193132	4.75082764136434e-07	1.07880903299919e-05	0.830463051795959	0.625	Astrocyte	-0.271677337749989	3.12003085733071e-12	6.2602264264303e-11	0.627959251403809	0.459095283926853	0.0549348627215716	2.37542942083646e-07	5.39407646612806e-06	0.729211151599884	0.542047641963426	EFNA5^EPHA4
PROS1	TYRO3	PROS1	TYRO3	L2/3_IS	0.0585003383678889	0.0007203674732408	0.0069469810806964	0.0773895457386971	0.0964285714285714	L5/L6	-0.164565662785473	6.10035226908e-05	0.0007336888453181	0.257380992174149	0.505747126436782	-0.053032662208792	0.0003906854979658	0.00384033496300725	0.167385265231133	0.301087848932676	PROS1^TYRO3
ANOS1	SDC2	ANOS1	SDC2	IN-SST	-0.0629774496568752	1.5612068162483e-08	4.10710389917021e-07	0.282920330762863	0.316973415132924	L4	0.168021243142857	4.710122634532e-05	0.0002907661050272	0.0589240491390228	0.109554140127388	0.0525218967429909	2.35584192067413e-05	0.000145588407708558	0.170922189950943	0.213263777630156	ANOS1^SDC2
IGF1	INSR	IGF1	INSR	L5/L6	-0.301976249574198	2.6431586872287e-11	1.10500420805281e-09	0.0343762598931789	0.0766283524904214	IN-SST	0.19700662218685	2.04851373498313e-07	4.24726770896968e-06	1.00046420097351	0.895705521472393	-0.0524848136936739	1.02438902542593e-07	2.12418635658887e-06	0.51742023229599	0.486166936981407	IGF1^INSR
NXPH1	NRXN3	NXPH1	NRXN3	L5/L6	0.169565526586866	2.74458437046986e-07	5.92680991301583e-06	0.159586608409882	0.298850574712644	Astrocyte	-0.0676257564625073	1.67140385816363e-18	5.12373803916408e-17	1.12360942363739	0.68623676612127	0.0509698850621795	1.37229218524329e-07	2.96340495653354e-06	0.641597986221313	0.492543670416957	NXPH1^NRXN3
FSTL5	SDK2	FSTL5	SDK2	OPC	-0.20781542008073	0.0003712452835697	0.0027465481907212	0.269572257995606	0.233668341708543	L2/3_IS	0.309694625852158	0.001343415855342	0.0117472097627469	0.706679821014404	0.642857142857143	0.050939602885714	0.00085733056945585	0.00724687897673405	0.488126039505005	0.438262742282843	FSTL5^SDK2
WNT9A	LRP6	WNT9A	FZD4_LRP6	L2/L3	-0.378724923935409	1.72652294821426e-15	2.91559601093602e-14	0.0267678219825029	0.0751173708920188	COP	0.479152161842794	2.11268777562252e-05	0.0003688005107192	1.55545425415039	0.895604395604396	0.0502136189536923	1.05634388789759e-05	0.000184400255374178	0.791111052036285	0.485360883248207	WNT9A^FZD4_LRP6
WNT9A	LRP6	WNT9A	FZD5_LRP6	L2/L3	-0.378724923935409	1.72652294821426e-15	2.91559601093602e-14	0.0267678219825029	0.0751173708920188	COP	0.479152161842794	2.11268777562252e-05	0.0003688005107192	1.55545425415039	0.895604395604396	0.0502136189536923	1.05634388789759e-05	0.000184400255374178	0.791111052036285	0.485360883248207	WNT9A^FZD5_LRP6
BMP6	BMPR1A	BMP6	ACVR2A_BMPR1A	IN-SST	0.043086966094988	3.44994533117656e-18	2.95401568981993e-16	0.396126866340637	0.386503067484663	L5/L6	-0.141796152559343	8.27091899223187e-07	1.59221727153935e-05	0.607218682765961	0.789272030651341	-0.0493545932321776	4.13545949613318e-07	7.96108635784443e-06	0.501672744750977	0.587887549068002	BMP6^ACVR2A_BMPR1A
BMP6	BMPR1A	BMP6	ACVR2B_BMPR1A	IN-SST	0.043086966094988	3.44994533117656e-18	2.95401568981993e-16	0.396126866340637	0.386503067484663	L5/L6	-0.141796152559343	8.27091899223187e-07	1.59221727153935e-05	0.607218682765961	0.789272030651341	-0.0493545932321776	4.13545949613318e-07	7.96108635784443e-06	0.501672744750977	0.587887549068002	BMP6^ACVR2B_BMPR1A
LGI1	RTN4R	LGI1	RTN4R	Astrocyte	0.238479819715118	7.43884652219323e-10	1.17067561628064e-08	0.828109741210937	0.580365736284889	L5/L6-CC	-0.336118596288723	3.60813189584046e-07	5.68390468905083e-06	0.331192821264267	0.627450980392157	-0.0488193882868026	1.80778537118133e-07	2.84780572260682e-06	0.579651296138763	0.603908358338523	LGI1^RTN4R
CALM1	GRM3	CALM1	GRM3	OPC	-0.218729091559828	4.90171294462288e-19	2.00912153561948e-17	0.563219904899597	0.464824120603015	OPC	0.123460515472899	1.68968354184329e-08	2.89945002214915e-07	0.126483574509621	0.115577889447236	-0.0476342880434643	8.44841770946155e-09	1.44972501117503e-07	0.344851732254028	0.290201005025126	CALM1^GRM3
FSTL5	CNTN5	FSTL5	CNTN5	OPC	-0.20781542008073	0.0003712452835697	0.0027465481907212	0.269572257995606	0.233668341708543	OPC	0.302638184434219	3.06111485117438e-38	2.95799461345046e-36	0.511860311031342	0.409547738693467	0.0474113821767443	0.00018562264178485	0.0013732740953606	0.390716284513474	0.321608040201005	FSTL5^CNTN5
SEMA3A	NRP1	SEMA3A	NRP1_PLXNA1	IN-PV	0.402717846888609	2.41268952060057e-09	7.59506120591182e-08	0.121830627322197	0.1725	Astrocyte	-0.30841927645847	2.62033372384068e-15	6.63830835824624e-14	0.514586806297302	0.384023099133783	0.0471492852150698	1.20634607046715e-09	3.79753392211009e-08	0.31820872426033	0.278261549566891	SEMA3A^NRP1_PLXNA1
SEMA3A	NRP1	SEMA3A	NRP1_PLXNA3	IN-PV	0.402717846888609	2.41268952060057e-09	7.59506120591182e-08	0.121830627322197	0.1725	Astrocyte	-0.30841927645847	2.62033372384068e-15	6.63830835824624e-14	0.514586806297302	0.384023099133783	0.0471492852150698	1.20634607046715e-09	3.79753392211009e-08	0.31820872426033	0.278261549566891	SEMA3A^NRP1_PLXNA3
SEMA4A	PLXNA1	SEMA4A	NRP1_PLXNA1	L2/L3	0.0598616527625148	7.93549160308439e-06	4.75027644642027e-05	0.161548301577568	0.368544600938967	L2/L3	0.0307225336709409	2.18260158512693e-11	2.61947931507564e-10	0.238565862178802	0.511737089201878	0.0452920932167278	3.96775671455012e-06	2.37515132060671e-05	0.200057089328766	0.440140845070423	SEMA4A^NRP1_PLXNA1
ZP3	MERTK	ZP3	MERTK	L2/L3	0.223093566043887	0.00108228101189	0.0041850356328571	0.0859156847000122	0.224178403755869	Astrocyte	-0.31200542853414	9.3933216302302e-107	3.41257376247193e-104	1.53497433662415	0.835418671799808	-0.0444559312451265	0.000541140505945	0.00209251781642855	0.810445010662079	0.529798537777838	ZP3^MERTK
CALM1	GRM7	CALM1	GRM7	OPC	-0.218729091559828	4.90171294462288e-19	2.00912153561948e-17	0.563219904899597	0.464824120603015	Astrocyte	0.132761458048822	6.65795775122084e-07	7.00459818866888e-06	0.647269427776337	0.440808469682387	-0.0429838167555031	3.32897887561287e-07	3.50229909434449e-06	0.605244636535645	0.452816295142701	CALM1^GRM7
FSTL5	CHL1	FSTL5	CHL1	OPC	-0.20781542008073	0.0003712452835697	0.0027465481907212	0.269572257995606	0.233668341708543	IN-SV2C	0.122587463332156	1.44462190522639e-10	7.34386739437071e-09	1.93653070926666	0.976377952755906	-0.042613978374287	0.000185622714015945	0.0013732777672943	1.10305142402649	0.605023147232224	FSTL5^CHL1
PROS1	TYRO3	PROS1	TYRO3	L2/3_IS	0.0585003383678889	0.0007203674732408	0.0069469810806964	0.0773895457386971	0.0964285714285714	OPC	-0.141440870958878	7.33867247102394e-07	9.90921293765036e-06	0.317776679992676	0.314070351758794	-0.0414702662954943	0.000360550670243951	0.00347844514681702	0.197583109140396	0.205249461593683	PROS1^TYRO3
FGF1	TGFBR3	FGF1	TGFBR3	Astrocyte	0.289931078600427	1.35662637167563e-07	1.57580920383411e-06	0.524618923664093	0.380173243503369	IN-SST	-0.207295414304599	0.0035018192494036	0.0207960656325038	0.226425483822823	0.337423312883436	0.0413178321479137	0.00175097745602038	0.0103988207208538	0.375522196292877	0.358798278193402	FGF1^TGFBR3
LAMA3	SDC2	LAMA3	SDC2	L4	-0.0867676810860052	8.03250391049751e-05	0.0004712559458055	0.159670084714889	0.262420382165605	L4	0.168021243142857	4.710122634532e-05	0.0002907661050272	0.0589240491390228	0.109554140127388	0.0406267810284259	6.37131327251476e-05	0.00038101102541635	0.109297066926956	0.185987261146497	LAMA3^SDC2
IGF1	INSR	IGF1	INSR	L5/L6	-0.301976249574198	2.6431586872287e-11	1.10500420805281e-09	0.0343762598931789	0.0766283524904214	IN-PV	0.221169532097814	6.99382465786353e-10	2.41538185174293e-08	1.15524482727051	0.935	-0.0404033587381918	3.6290702632932e-10	1.2629411362741e-08	0.594810545444489	0.505814176245211	IGF1^INSR
APOE	SDC2	APOE	SDC2	L2/L3	-0.248168579923341	0.0005448161468708	0.0022640091894253	0.0653604865074158	0.157276995305164	L4	0.168021243142857	4.710122634532e-05	0.0002907661050272	0.0589240491390228	0.109554140127388	-0.0400736683902421	0.00029595868660806	0.00127738764722625	0.0621422678232193	0.133415567716276	APOE^SDC2
APOE	SDC2	APOE	SDC2	OPC	-0.246689984357903	0.0005775738783812	0.0040430171486686	0.191587448120117	0.175879396984925	L4	0.168021243142857	4.710122634532e-05	0.0002907661050272	0.0589240491390228	0.109554140127388	-0.0393343706075228	0.00031233755236326	0.0021668916268479	0.12525574862957	0.142716768556157	APOE^SDC2
SEMA7A	PLXNC1	SEMA7A	PLXNC1	L4	-0.0611442521773823	8.4636422410191e-08	8.23482430255615e-07	0.0416229441761971	0.100636942675159	OPC	-0.0147225227843387	0.001513336173371	0.0093219999254984	0.12186437100172	0.130653266331658	-0.0379333874808605	0.000756710404896705	0.00466141170396433	0.0817436575889587	0.115645104503409	SEMA7A^PLXNC1
EFNA5	EPHA6	EFNA5	EPHA6	L2/3_IS	0.381547063193132	4.75082764136434e-07	1.07880903299919e-05	0.830463051795959	0.625	Astrocyte	-0.306430016223261	0.0021199351013849	0.0103363483312816	0.352150857448578	0.256015399422522	0.0375585234849354	0.00106020509207452	0.00517356821080579	0.591306924819946	0.440507699711261	EFNA5^EPHA6
SLIT1	FLRT3	SLIT1	FLRT3	OPC	0.276740132775298	0.0008186648420183	0.0054970674582267	0.524389386177063	0.409547738693467	IN-VIP	-0.350871267656547	3.00132319446396e-09	1.0313915735273e-07	0.332037657499313	0.435079726651481	-0.0370655674406245	0.000409333921670747	0.00274858529869203	0.428213536739349	0.422313732672474	SLIT1^FLRT3
THBS1	ITGA4	THBS1	ITGA4	L2/L3	-0.0261788969761427	3.10834267892176e-29	1.16427820240976e-27	0.0583174750208855	0.151408450704225	L2/3_IS	0.100180702973658	1.97680140409498e-05	0.0003066046404024	0.379879117012024	0.442857142857143	0.0370009029987579	9.88400702047491e-06	0.0001533023202012	0.219098299741745	0.297132796780684	THBS1^ITGA4
IGSF11	VSIR	IGSF11	VSIR	L5/L6-CC	0.236628605273152	6.19524951079251e-05	0.0006133333436904	0.625552654266357	0.764705882352941	Astrocyte	-0.308952900381655	7.91406216867425e-24	3.35316653920875e-22	0.48657676577568	0.387872954764196	-0.0361621475542513	3.09762475539625e-05	0.0003066666718452	0.55606472492218	0.576289418558569	IGSF11^VSIR
APOE	LRP8	APOE	LRP8	L4	-0.15708205886877	8.49165299821019e-08	8.25477266921502e-07	0.0644104480743408	0.140127388535032	L5/L6	0.0849624287768854	0.0026468506203252	0.0179692731262439	0.499838799238205	0.75095785440613	-0.0360598150459423	0.00132346776842759	0.00898504930175541	0.282124638557434	0.445542621470581	APOE^LRP8
SEMA3A	PLXNA1	SEMA3A	NRP1_PLXNA1	L5/L6	0.178160212698979	4.84724806117503e-18	4.42771874148033e-16	0.535798728466034	0.693486590038314	IN-SST	-0.108388098600139	4.70725950848331e-05	0.0005544728296698	0.172951757907867	0.296523517382413	0.03488605704942	2.3536297542419e-05	0.000277236414835121	0.354375243186951	0.495005053710364	SEMA3A^NRP1_PLXNA1
EFNA5	EPHA6	EFNA5	EPHA6	OPC	-0.207914730597099	0.0040742664223758	0.0212522877888528	0.245422154664993	0.190954773869347	IN-VIP	0.13872276169446	0.0006203693844526	0.0060400996098494	0.511929571628571	0.464692482915718	-0.0345959844513195	0.0023473179034142	0.0136461936993511	0.378675878047943	0.327823628392532	EFNA5^EPHA6
SEMA3A	PLXNA1	SEMA3A	NRP1_PLXNA1	L5/L6	0.178160212698979	4.84724806117503e-18	4.42771874148033e-16	0.535798728466034	0.693486590038314	IN-SV2C	-0.110501056757208	0.0048237423393561	0.0324880431551387	0.110355593264103	0.202099737532808	0.0338295779708857	0.00241187116967805	0.0162440215775696	0.323077172040939	0.447793163785561	SEMA3A^NRP1_PLXNA1
BMP7	BMPR1A	BMP7	ACVR2A_BMPR1A	OPC	0.0794137670323854	6.0369292455404e-11	1.36141805945387e-09	0.6903355717659	0.560301507537688	L5/L6	-0.141796152559343	8.27091899223187e-07	1.59221727153935e-05	0.607218682765961	0.789272030651341	-0.0311911927634789	4.13576134257821e-07	7.96176706672646e-06	0.64877712726593	0.674786769094515	BMP7^ACVR2A_BMPR1A
BMP7	BMPR1A	BMP7	ACVR2B_BMPR1A	OPC	0.0794137670323854	6.0369292455404e-11	1.36141805945387e-09	0.6903355717659	0.560301507537688	L5/L6	-0.141796152559343	8.27091899223187e-07	1.59221727153935e-05	0.607218682765961	0.789272030651341	-0.0311911927634789	4.13576134257821e-07	7.96176706672646e-06	0.64877712726593	0.674786769094515	BMP7^ACVR2B_BMPR1A
CALM1	VIPR1	CALM1	VIPR1	OPC	-0.218729091559828	4.90171294462288e-19	2.00912153561948e-17	0.563219904899597	0.464824120603015	L4	0.158959554265255	1.67716057666421e-05	0.0001129873894616	0.211862653493881	0.407643312101911	-0.0298847686472865	8.3858028833213e-06	5.649369473081e-05	0.3875412940979	0.436233716352463	CALM1^VIPR1
SEMA5A	PLXNA3	SEMA5A	PLXNA3	IN-SST	-0.05083342893427	1.18036375797695e-10	4.27282083934339e-09	0.3765469789505	0.384458077709611	L2/L3	0.110377182975729	2.88249701668702e-06	1.85151802237504e-05	0.0783844292163849	0.205399061032864	0.0297718770207294	1.44130752653141e-06	9.25972652229485e-06	0.227465704083443	0.294928569371238	SEMA5A^PLXNA3
SLIT1	ROBO1	SLIT1	ROBO1	OPC	0.276740132775298	0.0008186648420183	0.0054970674582267	0.524389386177063	0.409547738693467	OPC	-0.33609379562986	2.18452172974778e-14	6.61745575471934e-13	1.34080123901367	0.829145728643216	-0.029676831427281	0.000409332421020073	0.00274853372944422	0.932595312595367	0.619346733668342	SLIT1^ROBO1
FSTL5	CNTN5	FSTL5	CNTN5	IN-PV	0.129525625133995	3.39771588689627e-10	1.24089886579748e-08	0.735315144062042	0.5325	Astrocyte	-0.0762998982853956	2.6223766529155e-09	3.80757494460308e-08	0.480957895517349	0.376323387872955	0.0266128634242995	1.48107412080256e-09	2.52423690520028e-08	0.608136534690857	0.454411693936477	FSTL5^CNTN5
SEMA4A	PLXNA1	SEMA4A	NRP1_PLXNA1	L2/L3	0.0598616527625148	7.93549160308439e-06	4.75027644642027e-05	0.161548301577568	0.368544600938967	IN-SV2C	-0.110501056757208	0.0048237423393561	0.0324880431551387	0.110355593264103	0.202099737532808	-0.0253197019973464	0.00241583891547959	0.0162677729598014	0.135951951146126	0.285322169235888	SEMA4A^NRP1_PLXNA1
EFNA5	EPHA6	EFNA5	EPHA6	IN-SST	-0.0196431316808118	1.26066516968779e-26	2.15888910309034e-24	1.29244601726532	0.807770961145194	IN-PV	0.0698580271407221	2.85331336022345e-17	2.71385194785745e-15	1.43999266624451	0.7625	0.0251074477299552	1.42665668074206e-17	1.35692597500817e-15	1.36621928215027	0.785135480572597	EFNA5^EPHA6
PTN	PTPRZ1	PTN	PTPRZ1	IN-SV2C	0.207220923364729	0.0037046315613363	0.0264478479291928	0.313523799180984	0.412073490813648	L2/3_IS	-0.256809168632555	5.50867113395466e-07	1.22976217495796e-05	0.413844674825668	0.435714285714286	-0.0247941226339131	0.00185259121422485	0.0132300727754712	0.363684237003326	0.423893888263967	PTN^PTPRZ1
NTN1	DSCAM	NTN1	DSCAM	L2/L3	-0.658355414667775	9.08932157070444e-05	0.0004487916312038	0.0448416210711002	0.113849765258216	OPC	0.609283787116283	2.75119378607351e-105	1.13303330756461e-102	4.3329906463623	1.0	-0.0245358137757461	4.54466078535222e-05	0.0002243958156019	2.18891620635986	0.556924882629108	NTN1^DSCAM
SEMA4A	PLXNA1	SEMA4A	NRP1_PLXNA1	L2/L3	0.0598616527625148	7.93549160308439e-06	4.75027644642027e-05	0.161548301577568	0.368544600938967	IN-SST	-0.108388098600139	4.70725950848331e-05	0.0005544728296698	0.172951757907867	0.296523517382413	-0.0242632229188121	2.75040433439588e-05	0.000300987797067001	0.167250037193298	0.33253405916069	SEMA4A^NRP1_PLXNA1
CNTN1	PTPRZ1	CNTN1	PTPRZ1	Astrocyte	0.122416420057501	1.73864159289683e-10	2.91623823170073e-09	1.72315621376038	0.82771896053898	OPC	-0.0748858742497674	8.03670326828515e-156	7.72282535730712e-153	2.9393470287323	0.99748743718593	0.0237652729038666	8.69320796448415e-11	1.45811911585036e-09	2.33125162124634	0.912603198862455	CNTN1^PTPRZ1
BMP7	HJV	BMP7	HJV	OPC	0.0794137670323854	6.0369292455404e-11	1.36141805945387e-09	0.6903355717659	0.560301507537688	L2/L3	-0.034696222924665	1.15986061475625e-11	1.43268850205874e-10	0.143002942204475	0.333333333333333	0.0223587720538602	3.59839493014832e-11	7.52343454829875e-10	0.416669249534607	0.446817420435511	BMP7^HJV
ADGRB1	RTN4RL1	ADGRB1	RTN4RL1	OPC	0.0384108306649247	4.38485547296024e-05	0.0004124243888841	0.493471831083298	0.457286432160804	Astrocyte	-0.0815267836115171	1.53796285067958e-08	2.03099115818668e-07	0.0662436634302139	0.0712223291626564	-0.0215579764732962	2.19319671790546e-05	0.000206313743999959	0.279857754707336	0.26425438066173	ADGRB1^RTN4RL1
FSTL5	CHL1	FSTL5	CHL1	OPC	-0.20781542008073	0.0003712452835697	0.0027465481907212	0.269572257995606	0.233668341708543	Astrocyte	0.165364048420474	3.23012710237693e-34	2.14608639194888e-32	1.7803943157196	0.871029836381136	-0.0212256858301279	0.00018562264178485	0.0013732740953606	1.0249832868576	0.552349089044839	FSTL5^CHL1
EFNA5	EPHB1	EFNA5	EPHB1	L2/3_IS	0.381547063193132	4.75082764136434e-07	1.07880903299919e-05	0.830463051795959	0.625	IN-VIP	-0.339717837131645	1.37865681768212e-15	1.19292699921797e-13	0.769681811332703	0.665148063781321	0.0209146130307435	2.37541382757545e-07	5.39404522464228e-06	0.800072431564331	0.645074031890661	EFNA5^EPHB1
APOE	LRP8	APOE	LRP8	L2/3_IS	-0.0445133734731372	5.96578196872342e-05	0.0008042737416647	0.0810443758964539	0.103571428571429	L5/L6	0.0849624287768854	0.0026468506203252	0.0179692731262439	0.499838799238205	0.75095785440613	0.0202245276518741	0.00135325422000622	0.0093867734339543	0.290441572666168	0.427264641488779	APOE^LRP8
APOE	SCARB1	APOE	SCARB1	L2/3_IS	-0.0445133734731372	5.96578196872342e-05	0.0008042737416647	0.0810443758964539	0.103571428571429	L2/L3	0.00601173824073292	3.51276562106603e-05	0.0001865584002666	0.448025435209274	0.721830985915493	-0.0192508176162022	4.73927379489473e-05	0.00049541607096565	0.264534890651703	0.412701207243461	APOE^SCARB1
BMP7	ACVR2A	BMP7	ACVR2A_BMPR1B	OPC	0.0794137670323854	6.0369292455404e-11	1.36141805945387e-09	0.6903355717659	0.560301507537688	L2/L3	-0.0413003117344491	1.08852897893313e-11	1.34988644443332e-10	0.746333420276642	0.854460093896714	0.0190567276489681	3.56272911223677e-11	7.48203351948604e-10	0.718334496021271	0.707380800717201	BMP7^ACVR2A_BMPR1B
BMP7	ACVR2A	BMP7	ACVR2A_BMPR1A	OPC	0.0794137670323854	6.0369292455404e-11	1.36141805945387e-09	0.6903355717659	0.560301507537688	L2/L3	-0.0413003117344491	1.08852897893313e-11	1.34988644443332e-10	0.746333420276642	0.854460093896714	0.0190567276489681	3.56272911223677e-11	7.48203351948604e-10	0.718334496021271	0.707380800717201	BMP7^ACVR2A_BMPR1A
TAC4	TACR1	TAC4	TACR1	L4	-0.252242064321025	0.0023694996976882	0.0093862238970396	0.0258477553725243	0.0611464968152866	L5/L6	0.216793951145056	0.0069203004891099	0.0386036548505494	0.153143763542175	0.310344827586207	-0.0177240565879846	0.00464490009339905	0.0239949393737945	0.0894957631826401	0.185745662200747	TAC4^TACR1
PROS1	TYRO3	PROS1	TYRO3	L2/3_IS	0.0585003383678889	0.0007203674732408	0.0069469810806964	0.0773895457386971	0.0964285714285714	L5/L6-CC	-0.0922588652745404	6.05518042354049e-05	0.0006000384108872	0.417466521263123	0.691176470588235	-0.0168792634533257	0.000390459638738103	0.0037735097457918	0.24742802977562	0.393802521008403	PROS1^TYRO3
DKK3	KREMEN1	DKK3	KREMEN1	OPC	-0.203808328625172	0.0040368051527636	0.0210759489065359	0.108384773135185	0.108040201005025	Astrocyte	0.170959531339937	0.0008366652917588	0.0046717004109815	0.420784652233124	0.321462945139557	-0.0164243986426176	0.0024367352222612	0.0128738246587587	0.264584720134735	0.214751573072291	DKK3^KREMEN1
CD99	CD81	CD99	CD81	Astrocyte	-0.0219696397969456	5.73211630913572e-38	4.48971954029782e-36	0.783532798290253	0.551491819056785	Astrocyte	-0.0104292526804996	2.11882257637567e-09	3.14052912253598e-08	0.503844797611237	0.396535129932628	-0.0161994462387226	1.05941128818783e-09	1.57026456126799e-08	0.643688797950745	0.474013474494706	CD99^CD81
CALR	ITGA2B	CALR	ITGA2B	L2/L3	-0.0811199387024769	0.0189061052072807	0.0499505569805914	0.0518361032009125	0.150234741784038	OPC	0.0501203987624426	0.0001498638401586	0.0012438554909904	0.148983404040337	0.14321608040201	-0.0154997699700172	0.00952798452371965	0.0255972062357909	0.100409753620625	0.146725411093024	CALR^ITGA2B
COL11A1	DDR1	COL11A1	DDR1	L5/L6	0.164470652004639	0.0071568133376101	0.0395606120619666	0.63759583234787	0.64367816091954	L2/L3	-0.194382539895972	0.0183468987277928	0.0488074122598888	0.0421815998852253	0.106807511737089	-0.0149559439456667	0.0127518560327014	0.0441840121609277	0.339888721704483	0.375242836328315	COL11A1^DDR1
EFNA5	EPHA5	EFNA5	EPHA5	L5/L6-CC	0.138309388454222	4.69367028497294e-11	1.26668922434206e-09	2.35954546928406	0.985294117647059	IN-SST	-0.165926709590168	1.38216503039548e-25	2.12965060954656e-23	0.887832760810852	0.736196319018405	-0.0138086605679729	2.34683514248648e-11	6.33344612171038e-10	1.6236891746521	0.860745218332732	EFNA5^EPHA5
NLGN1	NRXN3	NLGN1	NRXN3	Astrocyte	0.0941837538433399	9.76080689607605e-33	6.12741829965068e-31	2.14028596878052	0.935514918190568	Astrocyte	-0.0676257564625073	1.67140385816363e-18	5.12373803916408e-17	1.12360942363739	0.68623676612127	0.0132789986904163	8.35701929081818e-19	2.56186901958207e-17	1.6319477558136	0.810875842155919	NLGN1^NRXN3
NRXN3	NLGN1	NRXN3	NLGN1	Astrocyte	-0.0676257564625073	1.67140385816363e-18	5.12373803916408e-17	1.12360942363739	0.68623676612127	Astrocyte	0.0941837538433399	9.76080689607605e-33	6.12741829965068e-31	2.14028596878052	0.935514918190568	0.0132789986904163	8.35701929081818e-19	2.56186901958207e-17	1.6319477558136	0.810875842155919	NRXN3^NLGN1
SEMA7A	PLXNC1	SEMA7A	PLXNC1	IN-SV2C	0.0380836113752396	0.0004439698592107	0.0047214929327981	0.0302603412419558	0.062992125984252	OPC	-0.0147225227843387	0.001513336173371	0.0093219999254984	0.12186437100172	0.130653266331658	0.0116805442954505	0.00097865301629085	0.00702174642914825	0.0760623589158058	0.0968226961579551	SEMA7A^PLXNC1
FGF2	SDC2	FGF2	SDC2	Astrocyte	-0.145419815321506	4.65140322139883e-15	1.16115073107288e-13	0.684300422668457	0.495668912415784	L4	0.168021243142857	4.710122634532e-05	0.0002907661050272	0.0589240491390228	0.109554140127388	0.0113007139106753	2.35506131749857e-05	0.000145383052571657	0.371612250804901	0.302611526271586	FGF2^SDC2
CALM1	INSR	CALM1	INSR	OPC	-0.218729091559828	4.90171294462288e-19	2.00912153561948e-17	0.563219904899597	0.464824120603015	IN-SST	0.19700662218685	2.04851373498313e-07	4.24726770896968e-06	1.00046420097351	0.895705521472393	-0.010861234686489	1.02425686749402e-07	2.12363385449489e-06	0.781842052936554	0.680264821037704	CALM1^INSR
PLG	PARD3	PLG	PARD3	L2/L3	-0.253600513291031	5.46787580435463e-09	5.1006442643337e-08	0.0854756385087967	0.22887323943662	COP	0.232362999959384	2.19876240548667e-05	0.0003816818147736	1.65893602371216	0.912087912087912	-0.0106187566658237	1.09965459653355e-05	0.000190866410608122	0.872205853462219	0.570480575762266	PLG^PARD3
THBS1	SCARB1	THBS1	SCARB1	L2/L3	-0.0261788969761427	3.10834267892176e-29	1.16427820240976e-27	0.0583174750208855	0.151408450704225	L2/L3	0.00601173824073292	3.51276562106603e-05	0.0001865584002666	0.448025435209274	0.721830985915493	-0.0100835793677049	1.75638281053301e-05	9.32792001333e-05	0.253171443939209	0.436619718309859	THBS1^SCARB1
SEMA5A	PLXNA1	SEMA5A	PLXNA1	IN-SST	-0.05083342893427	1.18036375797695e-10	4.27282083934339e-09	0.3765469789505	0.384458077709611	L2/L3	0.0307225336709409	2.18260158512693e-11	2.61947931507564e-10	0.238565862178802	0.511737089201878	-0.0100554476316645	6.99311958244821e-11	2.26738438542547e-09	0.307556420564651	0.448097583455745	SEMA5A^PLXNA1
IGF1	IGF1R	IGF1	IGF1R	L5/L6	-0.301976249574198	2.6431586872287e-11	1.10500420805281e-09	0.0343762598931789	0.0766283524904214	OPC	0.28290982493644	1.20747331531661e-22	6.21597200447361e-21	1.63024854660034	0.917085427135678	-0.00953321231887894	1.32157934362039e-11	5.52502104029513e-10	0.832312405109406	0.49685688981305	IGF1^IGF1R
FGF1	NRP1	FGF1	NRP1	Astrocyte	0.289931078600427	1.35662637167563e-07	1.57580920383411e-06	0.524618923664093	0.380173243503369	Astrocyte	-0.30841927645847	2.62033372384068e-15	6.63830835824624e-14	0.514586806297302	0.384023099133783	-0.0092440989290215	6.78313198939483e-08	7.87904635108595e-07	0.51960289478302	0.382098171318575	FGF1^NRP1
EFNA5	EPHA6	EFNA5	EPHA6	L5/L6-CC	0.138309388454222	4.69367028497294e-11	1.26668922434206e-09	2.35954546928406	0.985294117647059	OPC	-0.15653443535373	4.32876596822079e-06	5.14249072474691e-05	0.301557779312134	0.241206030150754	-0.00911252344975375	2.16440645246182e-06	2.57130869683467e-05	1.3305516242981	0.613250073898906	EFNA5^EPHA6
EFNA5	EPHB1	EFNA5	EPHB1	IN-SST	-0.0196431316808118	1.26066516968779e-26	2.15888910309034e-24	1.29244601726532	0.807770961145194	L2/L3	0.0365045905084395	1.85900248290659e-25	5.66905514447535e-24	0.705916285514832	0.826291079812207	0.00843072941381387	9.92534499937686e-26	3.91397212378284e-24	0.999181151390076	0.8170310204787	EFNA5^EPHB1
NGF	SORCS3	NGF	SORCS3	IN-VIP	0.201304825478678	0.0014409867299059	0.0120964025341809	0.0847810879349709	0.116173120728929	L5/L6-CC	-0.214500600403639	4.56089190374568e-17	2.34878959202071e-15	1.43421280384064	0.901960784313726	-0.00659788746248058	0.000720493364952973	0.00604820126709162	0.759496927261353	0.509066952521327	NGF^SORCS3
APOE	SDC2	APOE	SDC2	L4	-0.15708205886877	8.49165299821019e-08	8.25477266921502e-07	0.0644104480743408	0.140127388535032	L4	0.168021243142857	4.710122634532e-05	0.0002907661050272	0.0589240491390228	0.109554140127388	0.00546959213704348	2.35930714376511e-05	0.000145795791147061	0.0616672486066818	0.12484076433121	APOE^SDC2
NXPH1	NRXN3	NXPH1	NRXN3	L2/3_IS	0.0782780635797182	5.99115900618694e-06	0.0001049030287191	0.175393715500832	0.225	Astrocyte	-0.0676257564625073	1.67140385816363e-18	5.12373803916408e-17	1.12360942363739	0.68623676612127	0.00532615355860544	2.99557950309431e-06	5.24515143595756e-05	0.64950156211853	0.455618383060635	NXPH1^NRXN3
BMP6	HJV	BMP6	HJV	IN-SST	0.043086966094988	3.44994533117656e-18	2.95401568981993e-16	0.396126866340637	0.386503067484663	L2/L3	-0.034696222924665	1.15986061475625e-11	1.43268850205874e-10	0.143002942204475	0.333333333333333	0.00419537158516148	5.79930479875391e-12	7.16345728037217e-11	0.269564896821976	0.359918200408998	BMP6^HJV
LGI1	RTN4R	LGI1	RTN4R	Astrocyte	0.238479819715118	7.43884652219323e-10	1.17067561628064e-08	0.828109741210937	0.580365736284889	L2/L3	-0.24633228456413	8.09440073986352e-16	1.39695124856656e-14	0.332688868045807	0.625586854460094	-0.0039262324245056	3.71942730829699e-10	5.85338506615944e-09	0.58039927482605	0.602976295372492	LGI1^RTN4R
PTN	PTPRZ1	PTN	PTPRZ1	Astrocyte	0.263076747159096	1.73706197529117e-13	3.90781728960432e-12	1.87370216846466	0.89990375360924	L2/3_IS	-0.256809168632555	5.50867113395466e-07	1.22976217495796e-05	0.413844674825668	0.435714285714286	0.00313378926327015	2.75433643550832e-07	6.14881282869843e-06	1.14377343654633	0.667809019661763	PTN^PTPRZ1
SEMA4A	PLXNA1	SEMA4A	NRP1_PLXNA1	L4	0.105198548025393	5.85773972873534e-07	5.05715896722267e-06	0.182502761483192	0.35031847133758	IN-SV2C	-0.110501056757208	0.0048237423393561	0.0324880431551387	0.110355593264103	0.202099737532808	-0.00265125436590749	0.00241216405666449	0.016246550157053	0.146429181098938	0.276209104435194	SEMA4A^NRP1_PLXNA1
IL1RAPL1	PTPRF	IL1RAPL1	PTPRF	Astrocyte	-0.0586199048390491	7.04475708206001e-36	5.03302205758053e-34	1.02642464637756	0.634263715110683	Astrocyte	0.0552206213178348	2.09944592926089e-06	2.04845938526455e-05	0.585859596729279	0.464870067372473	-0.00169964176060716	1.04972296463044e-06	1.02422969263228e-05	0.806142091751099	0.549566891241578	IL1RAPL1^PTPRF
SEMA4A	PLXNA1	SEMA4A	NRP1_PLXNA1	L4	0.105198548025393	5.85773972873534e-07	5.05715896722267e-06	0.182502761483192	0.35031847133758	IN-SST	-0.108388098600139	4.70725950848331e-05	0.0005544728296698	0.172951757907867	0.296523517382413	-0.00159477528737317	2.38291845288533e-05	0.000279764994318511	0.177727252244949	0.323420994359996	SEMA4A^NRP1_PLXNA1
CALM1	INSR	CALM1	INSR	OPC	-0.218729091559828	4.90171294462288e-19	2.00912153561948e-17	0.563219904899597	0.464824120603015	IN-PV	0.221169532097814	6.99382465786353e-10	2.41538185174293e-08	1.15524482727051	0.935	0.00122022026899313	3.49691233138262e-10	1.20769092687603e-08	0.859232366085052	0.699912060301508	CALM1^INSR
BMP6	ACVR2A	BMP6	ACVR2A_BMPR1B	IN-SST	0.043086966094988	3.44994533117656e-18	2.95401568981993e-16	0.396126866340637	0.386503067484663	L2/L3	-0.0413003117344491	1.08852897893313e-11	1.34988644443332e-10	0.746333420276642	0.854460093896714	0.00089332718026941	5.44264661963832e-12	6.74944699224505e-11	0.571230173110962	0.620481580690688	BMP6^ACVR2A_BMPR1B
BMP6	ACVR2A	BMP6	ACVR2A_BMPR1A	IN-SST	0.043086966094988	3.44994533117656e-18	2.95401568981993e-16	0.396126866340637	0.386503067484663	L2/L3	-0.0413003117344491	1.08852897893313e-11	1.34988644443332e-10	0.746333420276642	0.854460093896714	0.00089332718026941	5.44264661963832e-12	6.74944699224505e-11	0.571230173110962	0.620481580690688	BMP6^ACVR2A_BMPR1A
