# Supplementary material for: Charting the human-specific properties of gene expression networks in the infant prefrontal cortex
Source: Sci Adv. 2026 Jun 3;12(23):eaea3316. doi: 10.1126/sciadv.aea3316 (PMC13232592; doi:10.1126/sciadv.aea3316)
Supplement: Supplementary file 2 — Data S1 [file sciadv.aea3316_data_s1.zip › csv_resubmission/7_EVOxPD___pt_adult.csv]

baseMean_x	log2FoldChange_x	lfcSE_x	stat_x	pvalue_x	padj_x	CellType_x	species1_x	species2_x	ptvshg_FC	hsa_regulation	ptr_regulation_x	hsa_regulation_gene_celltype	ptr_regulation_gene_celltype	log2FoldChange_y	lfcSE_y	stat_y	pvalue_y	padj_y	CellType_y	species2_y	rmvspt_FC	rhe_regulation	rhe_regulation_gene_celltype	regulation_gene_celltype	gene	cell_type_broad	cell_type_broad_regulation	cell_type_broad_regulation_lower	evoFC	lineage_x	Geneid	Cluster	avg_log2FC	pct.1	pct.2	p_val	p_val_adj	pd_regulation	cell_type_y	pd_merge	evolution_pd
2734.20715081446	0.990026966226063	0.210436228988647	4.70464126345599	2.54312728723356e-06	2.80549638539904e-05	OL	hg	pt	-0.990026966226063	human_up	chimp_down	human_up_PADI2_OL	chimp_down_PADI2_OL	-0.855892388314628	0.211059515394398	-4.05521820096694	5.00875242004955e-05	0.0002413369572275	OL	rm	0.855892388314628	macaque_up	macaque_up_PADI2_OL	down_PADI2_OL	PADI2	OL	down_PADI2_OL	chimp_down_padi2_ol	-0.922959677270345	OL	ENSG00000117115	C0	-0.294193156	0.129	0.18	9.45629e-51	2.84048e-46	PD_down	OL	both	EVO_down_PD_down
2734.20715081446	0.990026966226063	0.210436228988647	4.70464126345599	2.54312728723356e-06	2.80549638539904e-05	OL	hg	pt	-0.990026966226063	human_up	chimp_down	human_up_PADI2_OL	chimp_down_PADI2_OL	-0.855892388314628	0.211059515394398	-4.05521820096694	5.00875242004955e-05	0.0002413369572275	OL	rm	0.855892388314628	macaque_up	macaque_up_PADI2_OL	down_PADI2_OL	PADI2	OL	down_PADI2_OL	chimp_down_padi2_ol	-0.922959677270345	OL	ENSG00000117115	C3	-0.323974484	0.302	0.394	3.65667e-37	1.09839e-32	PD_down	OL	both	EVO_down_PD_down
3136.70595561789	-1.65414506665432	0.336505067528046	-4.91566168321211	8.84830887854991e-07	1.10704530364324e-05	OL	hg	pt	1.65414506665432	human_down	chimp_up	human_down_DHCR24_OL	chimp_up_DHCR24_OL	0.948285231298584	0.336779113764995	2.81574834228081	0.0048663769563335	0.0137645620192574	OL	rm	-0.948285231298584	macaque_down	macaque_down_DHCR24_OL	up_DHCR24_OL	DHCR24	OL	up_DHCR24_OL	chimp_up_dhcr24_ol	1.30121514897645	OL	ENSG00000116133	C0	-0.326910973	0.186	0.234	9.97435e-36	2.9961e-31	PD_down	OL	both	EVO_up_PD_down
3136.70595561789	-1.65414506665432	0.336505067528046	-4.91566168321211	8.84830887854991e-07	1.10704530364324e-05	OL	hg	pt	1.65414506665432	human_down	chimp_up	human_down_DHCR24_OL	chimp_up_DHCR24_OL	0.948285231298584	0.336779113764995	2.81574834228081	0.0048663769563335	0.0137645620192574	OL	rm	-0.948285231298584	macaque_down	macaque_down_DHCR24_OL	up_DHCR24_OL	DHCR24	OL	up_DHCR24_OL	chimp_up_dhcr24_ol	1.30121514897645	OL	ENSG00000116133	C3	-0.482052746	0.459	0.564	2.52622e-34	7.58825e-30	PD_down	OL	both	EVO_up_PD_down
246.56080684965	1.25382066669767	0.470135409757794	2.6669351864894	0.0076546432295923	0.0252633635710954	OL	hg	pt	-1.25382066669767	human_up	chimp_down	human_up_KANK4_OL	chimp_down_KANK4_OL	-1.6368585984088	0.471976355994307	-3.46809448740382	0.0005241629536197	0.0019521622182731	OL	rm	1.6368585984088	macaque_up	macaque_up_KANK4_OL	down_KANK4_OL	KANK4	OL	down_KANK4_OL	chimp_down_kank4_ol	-1.44533963255324	OL	ENSG00000132854	C3	-0.313336429	0.197	0.264	2.04304e-38	6.13687e-34	PD_down	OL	both	EVO_down_PD_down
387.174469191041	-0.816632349909029	0.32572632822784	-2.50711188853549	0.0121722174172031	0.0366581537648458	OL	hg	pt	0.816632349909029	human_down	chimp_up	human_down_S100A6_OL	chimp_up_S100A6_OL	3.83213916424956	0.352764810386032	10.8631559935245	1.72676317239693e-27	1.00293032735902e-25	OL	rm	-3.83213916424956	macaque_down	macaque_down_S100A6_OL	up_S100A6_OL	S100A6	OL	up_S100A6_OL	chimp_up_s100a6_ol	2.3243857570793	OL	ENSG00000197956	C3	0.373335408	0.102	0.037	5.51456e-39	1.65646e-34	PD_up	OL	both	EVO_up_PD_up
1744.38586263738	4.73848976486735	0.242906706985567	19.5074472157284	9.49044987287333e-85	1.65244549703179e-81	OL	hg	pt	-4.73848976486735	human_up	chimp_down	human_up_PLD5_OL	chimp_down_PLD5_OL	-1.07576704933432	0.248983656905027	-4.32063318013144	1.55582121211246e-05	8.32544445968456e-05	OL	rm	1.07576704933432	macaque_up	macaque_up_PLD5_OL	down_PLD5_OL	PLD5	OL	down_PLD5_OL	chimp_down_pld5_ol	-2.90712840710084	OL	ENSG00000180287	C0	0.263260574	0.236	0.194	5.2829e-111	1.5869e-106	PD_up	OL	both	EVO_down_PD_up
4185.73555892934	0.61269162761419	0.158504792115879	3.86544545079916	0.0001108866312586	0.0007265178029218	OL	hg	pt	-0.61269162761419	human_up	chimp_down	human_up_CLIP4_OL	chimp_down_CLIP4_OL	-0.93313283858566	0.158887866524531	-5.8729018080282	4.28232144220248e-09	4.4068530816387e-08	OL	rm	0.93313283858566	macaque_up	macaque_up_CLIP4_OL	down_CLIP4_OL	CLIP4	OL	down_CLIP4_OL	chimp_down_clip4_ol	-0.772912233099925	OL	ENSG00000115295	C3	0.289664499	0.53	0.464	5.04191e-33	1.51449e-28	PD_up	OL	both	EVO_down_PD_up
57.1299721935366	-0.976256707613968	0.248470071929529	-3.92907161829474	8.52744419837548e-05	0.0005830249315473	OL	hg	pt	0.976256707613968	human_down	chimp_up	human_down_SCN9A_OL	chimp_up_SCN9A_OL	1.09664731561718	0.269123952388249	4.0748781588757	4.60384447864659e-05	0.0002241516443885	OL	rm	-1.09664731561718	macaque_down	macaque_down_SCN9A_OL	up_SCN9A_OL	SCN9A	OL	up_SCN9A_OL	chimp_up_scn9a_ol	1.03645201161558	OL	ENSG00000169432	C5	-0.305173057	0.237	0.3	1.76802e-16	5.31078e-12	PD_down	OPC	both	EVO_up_PD_down
1791.36031036025	2.0960016654119	0.239327214235052	8.75789104098012	1.98937328148789e-18	1.5452031726174e-16	OL	hg	pt	-2.0960016654119	human_up	chimp_down	human_up_SPATS2L_OL	chimp_down_SPATS2L_OL	-1.59381217552583	0.240293404423848	-6.63277537453565	3.29432954757856e-11	4.59915086544378e-10	OL	rm	1.59381217552583	macaque_up	macaque_up_SPATS2L_OL	down_SPATS2L_OL	SPATS2L	OL	down_SPATS2L_OL	chimp_down_spats2l_ol	-1.84490692046887	OL	ENSG00000196141	C0	0.533978764	0.143	0.107	1.46712e-19	4.40693e-15	PD_up	OL	both	EVO_down_PD_up
1791.36031036025	2.0960016654119	0.239327214235052	8.75789104098012	1.98937328148789e-18	1.5452031726174e-16	OL	hg	pt	-2.0960016654119	human_up	chimp_down	human_up_SPATS2L_OL	chimp_down_SPATS2L_OL	-1.59381217552583	0.240293404423848	-6.63277537453565	3.29432954757856e-11	4.59915086544378e-10	OL	rm	1.59381217552583	macaque_up	macaque_up_SPATS2L_OL	down_SPATS2L_OL	SPATS2L	OL	down_SPATS2L_OL	chimp_down_spats2l_ol	-1.84490692046887	OL	ENSG00000196141	C3	0.457966344	0.29	0.233	2.02563e-17	6.08457e-13	PD_up	OL	both	EVO_down_PD_up
840.109596507174	-2.98418474837316	0.379743139940778	-7.85842964493988	3.88979099094007e-15	2.11099462245979e-13	OL	hg	pt	2.98418474837316	human_down	chimp_up	human_down_CNTN3_OL	chimp_up_CNTN3_OL	2.96884855150394	0.383411641710468	7.74324049801768	9.69144759489621e-15	2.00916586705443e-13	OL	rm	-2.96884855150394	macaque_down	macaque_down_CNTN3_OL	up_CNTN3_OL	CNTN3	OL	up_CNTN3_OL	chimp_up_cntn3_ol	2.97651664993855	OL	ENSG00000113805	C5	0.284143576	0.3	0.254	2.73842e-15	8.22567e-11	PD_up	OPC	both	EVO_up_PD_up
950.463268684837	1.10660885976038	0.204843454273647	5.40221733559559	6.58221303166399e-08	1.05872793751799e-06	OL	hg	pt	-1.10660885976038	human_up	chimp_down	human_up_NFKBIZ_OL	chimp_down_NFKBIZ_OL	-0.562917894740991	0.20715881208359	-2.71732536540057	0.0065811875668015	0.0179261250226604	OL	rm	0.562917894740991	macaque_up	macaque_up_NFKBIZ_OL	down_NFKBIZ_OL	NFKBIZ	OL	down_NFKBIZ_OL	chimp_down_nfkbiz_ol	-0.834763377250686	OL	ENSG00000144802	C3	0.318420889	0.226	0.149	1.55523e-47	4.67161e-43	PD_up	OL	both	EVO_down_PD_up
2045.79344365255	2.72734875055748	0.313888229172721	8.68891693627899	3.6591106415331e-18	2.76431205267758e-16	OL	hg	pt	-2.72734875055748	human_up	chimp_down	human_up_KCNAB1_OL	chimp_down_KCNAB1_OL	-0.779923390214603	0.315454641421878	-2.47237887101353	0.0134217189033544	0.0331780188156675	OL	rm	0.779923390214603	macaque_up	macaque_up_KCNAB1_OL	down_KCNAB1_OL	KCNAB1	OL	down_KCNAB1_OL	chimp_down_kcnab1_ol	-1.75363607038604	OL	ENSG00000169282	C0	-0.463405748	0.093	0.152	1.96365e-45	5.8984e-41	PD_down	OL	both	EVO_down_PD_down
820.814403586607	4.16974080164518	0.280931329865328	14.8425624284912	7.7729195910119e-50	3.24814763869205e-47	OL	hg	pt	-4.16974080164518	human_up	chimp_down	human_up_RASGEF1B_OL	chimp_down_RASGEF1B_OL	-1.50782557291011	0.286879255644094	-5.25595888599467	1.47255187268374e-07	1.17705025156104e-06	OL	rm	1.50782557291011	macaque_up	macaque_up_RASGEF1B_OL	down_RASGEF1B_OL	RASGEF1B	OL	down_RASGEF1B_OL	chimp_down_rasgef1b_ol	-2.83878318727765	OL	ENSG00000138670	C0	-0.517717566	0.937	0.985	0.0	0.0	PD_down	OL	both	EVO_down_PD_down
820.814403586607	4.16974080164518	0.280931329865328	14.8425624284912	7.7729195910119e-50	3.24814763869205e-47	OL	hg	pt	-4.16974080164518	human_up	chimp_down	human_up_RASGEF1B_OL	chimp_down_RASGEF1B_OL	-1.50782557291011	0.286879255644094	-5.25595888599467	1.47255187268374e-07	1.17705025156104e-06	OL	rm	1.50782557291011	macaque_up	macaque_up_RASGEF1B_OL	down_RASGEF1B_OL	RASGEF1B	OL	down_RASGEF1B_OL	chimp_down_rasgef1b_ol	-2.83878318727765	OL	ENSG00000138670	C3	-0.472716939	0.969	0.994	0.0	0.0	PD_down	OL	both	EVO_down_PD_down
820.814403586607	4.16974080164518	0.280931329865328	14.8425624284912	7.7729195910119e-50	3.24814763869205e-47	OL	hg	pt	-4.16974080164518	human_up	chimp_down	human_up_RASGEF1B_OL	chimp_down_RASGEF1B_OL	-1.50782557291011	0.286879255644094	-5.25595888599467	1.47255187268374e-07	1.17705025156104e-06	OL	rm	1.50782557291011	macaque_up	macaque_up_RASGEF1B_OL	down_RASGEF1B_OL	RASGEF1B	OL	down_RASGEF1B_OL	chimp_down_rasgef1b_ol	-2.83878318727765	OL	ENSG00000138670	C5	-0.611063858	0.924	0.989	4.3724e-210	1.3134e-205	PD_down	OPC	both	EVO_down_PD_down
605.854602748143	-1.46362353033091	0.295368705928062	-4.95524238335315	7.22401782661615e-07	9.23172039567693e-06	OL	hg	pt	1.46362353033091	human_down	chimp_up	human_down_INTU_OL	chimp_up_INTU_OL	3.15485079214329	0.306647635805942	10.288195387033	7.96552170044777e-25	3.85192445306268e-23	OL	rm	-3.15485079214329	macaque_down	macaque_down_INTU_OL	up_INTU_OL	INTU	OL	up_INTU_OL	chimp_up_intu_ol	2.3092371612371	OL	ENSG00000164066	C3	-0.333320965	0.202	0.296	8.70212e-22	2.61394e-17	PD_down	OL	both	EVO_up_PD_down
5344.4270085892	3.09927677501837	0.333436035448527	9.29496648689852	1.47252582414637e-20	1.35537244800503e-18	OL	hg	pt	-3.09927677501837	human_up	chimp_down	human_up_ITGA2_OL	chimp_down_ITGA2_OL	-3.17246651063463	0.333583709874332	-9.51025609682728	1.90193725763009e-21	7.43181114160612e-20	OL	rm	3.17246651063463	macaque_up	macaque_up_ITGA2_OL	down_ITGA2_OL	ITGA2	OL	down_ITGA2_OL	chimp_down_itga2_ol	-3.1358716428265	OL	ENSG00000164171	C0	-0.377484354	0.221	0.3	1.1501e-103	3.45466e-99	PD_down	OL	both	EVO_down_PD_down
5344.4270085892	3.09927677501837	0.333436035448527	9.29496648689852	1.47252582414637e-20	1.35537244800503e-18	OL	hg	pt	-3.09927677501837	human_up	chimp_down	human_up_ITGA2_OL	chimp_down_ITGA2_OL	-3.17246651063463	0.333583709874332	-9.51025609682728	1.90193725763009e-21	7.43181114160612e-20	OL	rm	3.17246651063463	macaque_up	macaque_up_ITGA2_OL	down_ITGA2_OL	ITGA2	OL	down_ITGA2_OL	chimp_down_itga2_ol	-3.1358716428265	OL	ENSG00000164171	C3	-0.382467933	0.46	0.569	1.0649e-42	3.19876e-38	PD_down	OL	both	EVO_down_PD_down
164.859130456999	-1.29999603559059	0.215465533103571	-6.03342918408072	1.6051635051876e-09	3.64150773913026e-08	OL	hg	pt	1.29999603559059	human_down	chimp_up	human_down_MAP3K1_OL	chimp_up_MAP3K1_OL	0.554681990545156	0.219108419056661	2.53154120199149	0.0113562474574134	0.0287034236256358	OL	rm	-0.554681990545156	macaque_down	macaque_down_MAP3K1_OL	up_MAP3K1_OL	MAP3K1	OL	up_MAP3K1_OL	chimp_up_map3k1_ol	0.927339013067875	OL	ENSG00000095015	C5	-0.396409279	0.175	0.246	6.62171e-17	1.98903e-12	PD_down	OPC	both	EVO_up_PD_down
7759.71798767294	0.731825187154393	0.239731539417418	3.05268630457567	0.0022680289462545	0.0092573152574805	OL	hg	pt	-0.731825187154393	human_up	chimp_down	human_up_PDE4D_OL	chimp_down_PDE4D_OL	-0.715033716121239	0.239917805178992	-2.98032784848037	0.0028794003149113	0.0087296882738886	OL	rm	0.715033716121239	macaque_up	macaque_up_PDE4D_OL	down_PDE4D_OL	PDE4D	OL	down_PDE4D_OL	chimp_down_pde4d_ol	-0.723429451637816	OL	ENSG00000113448	C0	-0.29925024	0.291	0.38	2.13893e-85	6.4249e-81	PD_down	OL	both	EVO_down_PD_down
1232.95534997275	-1.94769339662025	0.416747726018075	-4.67355494708991	2.96030458294011e-06	3.20645951041735e-05	OL	hg	pt	1.94769339662025	human_down	chimp_up	human_down_DHFR_OL	chimp_up_DHFR_OL	4.43553715575718	0.426415798274656	10.4019062466823	2.43022133036437e-25	1.21363436250486e-23	OL	rm	-4.43553715575718	macaque_down	macaque_down_DHFR_OL	up_DHFR_OL	DHFR	OL	up_DHFR_OL	chimp_up_dhfr_ol	3.19161527618872	OL	ENSG00000228716	C0	0.552349326	0.926	0.89	1.435e-117	4.3106e-113	PD_up	OL	both	EVO_up_PD_up
1232.95534997275	-1.94769339662025	0.416747726018075	-4.67355494708991	2.96030458294011e-06	3.20645951041735e-05	OL	hg	pt	1.94769339662025	human_down	chimp_up	human_down_DHFR_OL	chimp_up_DHFR_OL	4.43553715575718	0.426415798274656	10.4019062466823	2.43022133036437e-25	1.21363436250486e-23	OL	rm	-4.43553715575718	macaque_down	macaque_down_DHFR_OL	up_DHFR_OL	DHFR	OL	up_DHFR_OL	chimp_up_dhfr_ol	3.19161527618872	OL	ENSG00000228716	C5	0.307455047	0.939	0.92	1.17582e-26	3.53192e-22	PD_up	OPC	both	EVO_up_PD_up
32262.8460009737	1.18265460550188	0.206744920081153	5.72035629720747	1.06300901742168e-08	2.05462630989904e-07	OL	hg	pt	-1.18265460550188	human_up	chimp_down	human_up_EDIL3_OL	chimp_down_EDIL3_OL	-0.978492005302633	0.20680162613654	-4.73154889341433	2.22813133870109e-06	1.42843668966398e-05	OL	rm	0.978492005302633	macaque_up	macaque_up_EDIL3_OL	down_EDIL3_OL	EDIL3	OL	down_EDIL3_OL	chimp_down_edil3_ol	-1.08057330540226	OL	ENSG00000164176	C5	0.276988638	0.54	0.495	1.91165e-12	5.7422e-08	PD_up	OPC	both	EVO_down_PD_up
410.037068814907	0.62030204502704	0.152695612990797	4.06234359244117	4.85824982441207e-05	0.0003609824745066	OL	hg	pt	-0.62030204502704	human_up	chimp_down	human_up_SNX3_OL	chimp_down_SNX3_OL	-0.699252132805623	0.156596956939953	-4.46529834595541	7.99572518306371e-06	4.57810420741505e-05	OL	rm	0.699252132805623	macaque_up	macaque_up_SNX3_OL	down_SNX3_OL	SNX3	OL	down_SNX3_OL	chimp_down_snx3_ol	-0.659777088916331	OL	ENSG00000112335	C3	0.304752499	0.166	0.12	9.29849e-17	2.79308e-12	PD_up	OL	both	EVO_down_PD_up
326.72005790084	1.48165855329462	0.428042527388817	3.46147510700202	0.0005372238001786	0.0027688095907578	OL	hg	pt	-1.48165855329462	human_up	chimp_down	human_up_AMZ1_OL	chimp_down_AMZ1_OL	-1.09100583376483	0.430880751382806	-2.53203660238596	0.0113402152847723	0.0286745251977669	OL	rm	1.09100583376483	macaque_up	macaque_up_AMZ1_OL	down_AMZ1_OL	AMZ1	OL	down_AMZ1_OL	chimp_down_amz1_ol	-1.28633219352973	OL	ENSG00000174945	C5	-0.284565032	0.187	0.234	1.29623e-11	3.89363e-07	PD_down	OPC	both	EVO_down_PD_down
20679.883064287	0.862379881136163	0.180620668188394	4.77453599184269	1.80122068914541e-06	2.05879130629125e-05	OL	hg	pt	-0.862379881136163	human_up	chimp_down	human_up_SEPT7_OL	chimp_down_SEPT7_OL	-0.996943509426597	0.180700787112162	-5.51709555536019	3.44648061278785e-08	3.09127472168391e-07	OL	rm	0.996943509426597	macaque_up	macaque_up_SEPT7_OL	down_SEPT7_OL	SEPT7	OL	down_SEPT7_OL	chimp_down_sept7_ol	-0.92966169528138	OL	ENSG00000122545	C5	0.352248843	0.333	0.284	3.42654e-18	1.02926e-13	PD_up	OPC	both	EVO_down_PD_up
1420.34198089934	1.14031504080814	0.290316215183016	3.92783792696279	8.57129387461028e-05	0.0005854482321546	OL	hg	pt	-1.14031504080814	human_up	chimp_down	human_up_LHFPL3_OL	chimp_down_LHFPL3_OL	-3.2507535494295	0.289906197795951	-11.2131219482156	3.51570019130571e-29	2.29099316734659e-27	OL	rm	3.2507535494295	macaque_up	macaque_up_LHFPL3_OL	down_LHFPL3_OL	LHFPL3	OL	down_LHFPL3_OL	chimp_down_lhfpl3_ol	-2.19553429511882	OL	ENSG00000187416	C5	-0.469978928	0.698	0.771	1.38181e-60	4.15068e-56	PD_down	OPC	both	EVO_down_PD_down
443.103011978382	6.06956226681784	0.684970825074933	8.86105224431107	7.92627090260982e-19	6.41905055190425e-17	OL	hg	pt	-6.06956226681784	human_up	chimp_down	human_up_SLC26A3_OL	chimp_down_SLC26A3_OL	-1.99525364517308	0.696326559618187	-2.86539931245352	0.0041648369577498	0.0120345038711567	OL	rm	1.99525364517308	macaque_up	macaque_up_SLC26A3_OL	down_SLC26A3_OL	SLC26A3	OL	down_SLC26A3_OL	chimp_down_slc26a3_ol	-4.03240795599546	OL	ENSG00000091138	C0	-0.645100905	0.812	0.901	0.0	0.0	PD_down	OL	both	EVO_down_PD_down
443.103011978382	6.06956226681784	0.684970825074933	8.86105224431107	7.92627090260982e-19	6.41905055190425e-17	OL	hg	pt	-6.06956226681784	human_up	chimp_down	human_up_SLC26A3_OL	chimp_down_SLC26A3_OL	-1.99525364517308	0.696326559618187	-2.86539931245352	0.0041648369577498	0.0120345038711567	OL	rm	1.99525364517308	macaque_up	macaque_up_SLC26A3_OL	down_SLC26A3_OL	SLC26A3	OL	down_SLC26A3_OL	chimp_down_slc26a3_ol	-4.03240795599546	OL	ENSG00000091138	C3	-0.633430363	0.88	0.94	0.0	0.0	PD_down	OL	both	EVO_down_PD_down
443.103011978382	6.06956226681784	0.684970825074933	8.86105224431107	7.92627090260982e-19	6.41905055190425e-17	OL	hg	pt	-6.06956226681784	human_up	chimp_down	human_up_SLC26A3_OL	chimp_down_SLC26A3_OL	-1.99525364517308	0.696326559618187	-2.86539931245352	0.0041648369577498	0.0120345038711567	OL	rm	1.99525364517308	macaque_up	macaque_up_SLC26A3_OL	down_SLC26A3_OL	SLC26A3	OL	down_SLC26A3_OL	chimp_down_slc26a3_ol	-4.03240795599546	OL	ENSG00000091138	C5	-0.659553545	0.775	0.902	2.386e-182	7.1671e-178	PD_down	OPC	both	EVO_down_PD_down
1461.69522810584	1.19988766462025	0.347709447968112	3.45083422849727	0.0005588567166489	0.0028668677234627	OL	hg	pt	-1.19988766462025	human_up	chimp_down	human_up_MSRA_OL	chimp_down_MSRA_OL	-1.90467576335413	0.348011502366568	-5.47302531784681	4.42416876274445e-08	3.88027013274107e-07	OL	rm	1.90467576335413	macaque_up	macaque_up_MSRA_OL	down_MSRA_OL	MSRA	OL	down_MSRA_OL	chimp_down_msra_ol	-1.55228171398719	OL	ENSG00000175806	C0	0.281163371	0.117	0.087	1.15623e-32	3.47309e-28	PD_up	OL	both	EVO_down_PD_up
1461.69522810584	1.19988766462025	0.347709447968112	3.45083422849727	0.0005588567166489	0.0028668677234627	OL	hg	pt	-1.19988766462025	human_up	chimp_down	human_up_MSRA_OL	chimp_down_MSRA_OL	-1.90467576335413	0.348011502366568	-5.47302531784681	4.42416876274445e-08	3.88027013274107e-07	OL	rm	1.90467576335413	macaque_up	macaque_up_MSRA_OL	down_MSRA_OL	MSRA	OL	down_MSRA_OL	chimp_down_msra_ol	-1.55228171398719	OL	ENSG00000175806	C3	0.650512751	0.517	0.345	4.6004e-96	1.38187e-91	PD_up	OL	both	EVO_down_PD_up
2274.3815688931	-1.19558947723235	0.283439933979383	-4.2181405437362	2.46325272008447e-05	0.0002022286928622	OL	hg	pt	1.19558947723235	human_down	chimp_up	human_down_NEFL_OL	chimp_up_NEFL_OL	0.725338556051018	0.283960053876532	2.5543682857815	0.0106380669716665	0.0271723283284418	OL	rm	-0.725338556051018	macaque_down	macaque_down_NEFL_OL	up_NEFL_OL	NEFL	OL	up_NEFL_OL	chimp_up_nefl_ol	0.960464016641683	OL	ENSG00000277586	C0	-0.639791812	0.097	0.168	5.0755e-175	1.5246e-170	PD_down	OL	both	EVO_up_PD_down
2274.3815688931	-1.19558947723235	0.283439933979383	-4.2181405437362	2.46325272008447e-05	0.0002022286928622	OL	hg	pt	1.19558947723235	human_down	chimp_up	human_down_NEFL_OL	chimp_up_NEFL_OL	0.725338556051018	0.283960053876532	2.5543682857815	0.0106380669716665	0.0271723283284418	OL	rm	-0.725338556051018	macaque_down	macaque_down_NEFL_OL	up_NEFL_OL	NEFL	OL	up_NEFL_OL	chimp_up_nefl_ol	0.960464016641683	OL	ENSG00000277586	C3	-0.405670861	0.087	0.166	5.48641e-56	1.64801e-51	PD_down	OL	both	EVO_up_PD_down
2274.3815688931	-1.19558947723235	0.283439933979383	-4.2181405437362	2.46325272008447e-05	0.0002022286928622	OL	hg	pt	1.19558947723235	human_down	chimp_up	human_down_NEFL_OL	chimp_up_NEFL_OL	0.725338556051018	0.283960053876532	2.5543682857815	0.0106380669716665	0.0271723283284418	OL	rm	-0.725338556051018	macaque_down	macaque_down_NEFL_OL	up_NEFL_OL	NEFL	OL	up_NEFL_OL	chimp_up_nefl_ol	0.960464016641683	OL	ENSG00000277586	C5	-0.43495616	0.101	0.17	4.29332e-23	1.28963e-18	PD_down	OPC	both	EVO_up_PD_down
365.101609094156	1.07909612801244	0.290130956318952	3.71934157493399	0.0001997427835069	0.0011953757363161	OL	hg	pt	-1.07909612801244	human_up	chimp_down	human_up_CLU_OL	chimp_down_CLU_OL	-1.51029038437699	0.2920204815651	-5.17186457704099	2.31769536945874e-07	1.78839064356719e-06	OL	rm	1.51029038437699	macaque_up	macaque_up_CLU_OL	down_CLU_OL	CLU	OL	down_CLU_OL	chimp_down_clu_ol	-1.29469325619472	OL	ENSG00000120885	C0	0.346999912	0.411	0.383	1.9985e-235	6.003e-231	PD_up	OL	both	EVO_down_PD_up
365.101609094156	1.07909612801244	0.290130956318952	3.71934157493399	0.0001997427835069	0.0011953757363161	OL	hg	pt	-1.07909612801244	human_up	chimp_down	human_up_CLU_OL	chimp_down_CLU_OL	-1.51029038437699	0.2920204815651	-5.17186457704099	2.31769536945874e-07	1.78839064356719e-06	OL	rm	1.51029038437699	macaque_up	macaque_up_CLU_OL	down_CLU_OL	CLU	OL	down_CLU_OL	chimp_down_clu_ol	-1.29469325619472	OL	ENSG00000120885	C5	0.491343179	0.415	0.342	8.51977e-44	2.55917e-39	PD_up	OPC	both	EVO_down_PD_up
7121.71652260397	-0.699003279841575	0.271061241689666	-2.57876513618961	0.0099154175684983	0.0311023471965477	OL	hg	pt	0.699003279841575	human_down	chimp_up	human_down_NDRG1_OL	chimp_up_NDRG1_OL	0.724432135622478	0.271313040142483	2.67009700397015	0.0075829336449888	0.020292678568673	OL	rm	-0.724432135622478	macaque_down	macaque_down_NDRG1_OL	up_NDRG1_OL	NDRG1	OL	up_NDRG1_OL	chimp_up_ndrg1_ol	0.711717707732026	OL	ENSG00000104419	C0	0.290116444	0.337	0.289	1.3777e-137	4.1382e-133	PD_up	OL	both	EVO_up_PD_up
7121.71652260397	-0.699003279841575	0.271061241689666	-2.57876513618961	0.0099154175684983	0.0311023471965477	OL	hg	pt	0.699003279841575	human_down	chimp_up	human_down_NDRG1_OL	chimp_up_NDRG1_OL	0.724432135622478	0.271313040142483	2.67009700397015	0.0075829336449888	0.020292678568673	OL	rm	-0.724432135622478	macaque_down	macaque_down_NDRG1_OL	up_NDRG1_OL	NDRG1	OL	up_NDRG1_OL	chimp_up_ndrg1_ol	0.711717707732026	OL	ENSG00000104419	C3	0.384542084	0.549	0.454	2.04302e-74	6.13682e-70	PD_up	OL	both	EVO_up_PD_up
7121.71652260397	-0.699003279841575	0.271061241689666	-2.57876513618961	0.0099154175684983	0.0311023471965477	OL	hg	pt	0.699003279841575	human_down	chimp_up	human_down_NDRG1_OL	chimp_up_NDRG1_OL	0.724432135622478	0.271313040142483	2.67009700397015	0.0075829336449888	0.020292678568673	OL	rm	-0.724432135622478	macaque_down	macaque_down_NDRG1_OL	up_NDRG1_OL	NDRG1	OL	up_NDRG1_OL	chimp_up_ndrg1_ol	0.711717707732026	OL	ENSG00000104419	C5	0.316300125	0.161	0.119	2.22111e-16	6.67176e-12	PD_up	OPC	both	EVO_up_PD_up
1751.62210836618	1.42731928602769	0.143586900300457	9.9404561491404	2.77553243866162e-23	3.16896037013093e-21	OL	hg	pt	-1.42731928602769	human_up	chimp_down	human_up_FANCC_OL	chimp_down_FANCC_OL	-3.12214809740586	0.143327112492934	-21.783374011388	3.33578591722534e-105	5.09279201391246e-102	OL	rm	3.12214809740586	macaque_up	macaque_up_FANCC_OL	down_FANCC_OL	FANCC	OL	down_FANCC_OL	chimp_down_fancc_ol	-2.27473369171677	OL	ENSG00000158169	C0	0.40107132	0.101	0.053	1.73196e-100	5.20247e-96	PD_up	OL	both	EVO_down_PD_up
1751.62210836618	1.42731928602769	0.143586900300457	9.9404561491404	2.77553243866162e-23	3.16896037013093e-21	OL	hg	pt	-1.42731928602769	human_up	chimp_down	human_up_FANCC_OL	chimp_down_FANCC_OL	-3.12214809740586	0.143327112492934	-21.783374011388	3.33578591722534e-105	5.09279201391246e-102	OL	rm	3.12214809740586	macaque_up	macaque_up_FANCC_OL	down_FANCC_OL	FANCC	OL	down_FANCC_OL	chimp_down_fancc_ol	-2.27473369171677	OL	ENSG00000158169	C3	0.367091985	0.186	0.109	4.97508e-38	1.49442e-33	PD_up	OL	both	EVO_down_PD_up
2076.59897561791	5.81694997786121	0.288496945297767	20.1629517146442	2.07148229878681e-90	3.93468646825924e-87	OL	hg	pt	-5.81694997786121	human_up	chimp_down	human_up_PLPPR1_OL	chimp_down_PLPPR1_OL	-1.37364640648707	0.295644518779558	-4.6462772662168	3.37978677585151e-06	2.09087011713604e-05	OL	rm	1.37364640648707	macaque_up	macaque_up_PLPPR1_OL	down_PLPPR1_OL	PLPPR1	OL	down_PLPPR1_OL	chimp_down_plppr1_ol	-3.59529819217414	OL	ENSG00000148123	C3	-0.30928329	0.218	0.293	9.98527e-09	0.000299938	PD_down	OL	both	EVO_down_PD_down
2076.59897561791	5.81694997786121	0.288496945297767	20.1629517146442	2.07148229878681e-90	3.93468646825924e-87	OL	hg	pt	-5.81694997786121	human_up	chimp_down	human_up_PLPPR1_OL	chimp_down_PLPPR1_OL	-1.37364640648707	0.295644518779558	-4.6462772662168	3.37978677585151e-06	2.09087011713604e-05	OL	rm	1.37364640648707	macaque_up	macaque_up_PLPPR1_OL	down_PLPPR1_OL	PLPPR1	OL	down_PLPPR1_OL	chimp_down_plppr1_ol	-3.59529819217414	OL	ENSG00000148123	C5	-0.263065064	0.278	0.346	2.45397e-08	0.000737124	PD_down	OPC	both	EVO_down_PD_down
5756.84578643521	2.62375178608124	0.265276757329196	9.89062069552246	4.57184371066972e-23	5.05418531697e-21	OL	hg	pt	-2.62375178608124	human_up	chimp_down	human_up_GSN_OL	chimp_down_GSN_OL	-0.617932800310696	0.265974718639583	-2.32327645075187	0.0201643060633826	0.0470874989401005	OL	rm	0.617932800310696	macaque_up	macaque_up_GSN_OL	down_GSN_OL	GSN	OL	down_GSN_OL	chimp_down_gsn_ol	-1.62084229319597	OL	ENSG00000148180	C0	-0.276690805	0.285	0.347	2.19953e-88	6.60694e-84	PD_down	OL	both	EVO_down_PD_down
5756.84578643521	2.62375178608124	0.265276757329196	9.89062069552246	4.57184371066972e-23	5.05418531697e-21	OL	hg	pt	-2.62375178608124	human_up	chimp_down	human_up_GSN_OL	chimp_down_GSN_OL	-0.617932800310696	0.265974718639583	-2.32327645075187	0.0201643060633826	0.0470874989401005	OL	rm	0.617932800310696	macaque_up	macaque_up_GSN_OL	down_GSN_OL	GSN	OL	down_GSN_OL	chimp_down_gsn_ol	-1.62084229319597	OL	ENSG00000148180	C3	-0.326689004	0.55	0.655	1.06387e-44	3.19565e-40	PD_down	OL	both	EVO_down_PD_down
189.287633184427	-2.50148607472723	0.384578582600298	-6.50448617760675	7.7959384035858e-11	2.27497677380617e-09	OL	hg	pt	2.50148607472723	human_down	chimp_up	human_down_ITGA8_OL	chimp_up_ITGA8_OL	1.50293759795469	0.386745251998331	3.88611777439784	0.0001018601031792	0.0004535745511152	OL	rm	-1.50293759795469	macaque_down	macaque_down_ITGA8_OL	up_ITGA8_OL	ITGA8	OL	up_ITGA8_OL	chimp_up_itga8_ol	2.00221183634096	OL	ENSG00000077943	C5	0.284511716	0.137	0.098	2.26806e-12	6.81279e-08	PD_up	OPC	both	EVO_up_PD_up
1465.11722434954	4.4131681072982	0.280181594737351	15.7510992520234	6.74977402236848e-56	3.43975069325285e-53	OL	hg	pt	-4.4131681072982	human_up	chimp_down	human_up_RHOBTB1_OL	chimp_down_RHOBTB1_OL	-1.26454024898964	0.284843460015273	-4.43942174035463	9.02009063846468e-06	5.10040786525249e-05	OL	rm	1.26454024898964	macaque_up	macaque_up_RHOBTB1_OL	down_RHOBTB1_OL	RHOBTB1	OL	down_RHOBTB1_OL	chimp_down_rhobtb1_ol	-2.83885417814392	OL	ENSG00000072422	C0	0.352990426	0.192	0.142	1.63061e-46	4.89802e-42	PD_up	OL	both	EVO_down_PD_up
1465.11722434954	4.4131681072982	0.280181594737351	15.7510992520234	6.74977402236848e-56	3.43975069325285e-53	OL	hg	pt	-4.4131681072982	human_up	chimp_down	human_up_RHOBTB1_OL	chimp_down_RHOBTB1_OL	-1.26454024898964	0.284843460015273	-4.43942174035463	9.02009063846468e-06	5.10040786525249e-05	OL	rm	1.26454024898964	macaque_up	macaque_up_RHOBTB1_OL	down_RHOBTB1_OL	RHOBTB1	OL	down_RHOBTB1_OL	chimp_down_rhobtb1_ol	-2.83885417814392	OL	ENSG00000072422	C3	0.290592202	0.28	0.227	4.65831e-15	1.39926e-10	PD_up	OL	both	EVO_down_PD_up
7417.40701628851	0.772003532367718	0.307398254249996	2.5114115701512	0.012024940917542	0.0363024296389429	OL	hg	pt	-0.772003532367718	human_up	chimp_down	human_up_OPALIN_OL	chimp_down_OPALIN_OL	-1.40413787899753	0.307477322874344	-4.56663882029231	4.95606866513869e-06	2.97141687654065e-05	OL	rm	1.40413787899753	macaque_up	macaque_up_OPALIN_OL	down_OPALIN_OL	OPALIN	OL	down_OPALIN_OL	chimp_down_opalin_ol	-1.08807070568263	OL	ENSG00000197430	C0	-0.275113317	0.112	0.16	1.9318e-41	5.80275e-37	PD_down	OL	both	EVO_down_PD_down
1137.04084045666	-1.36462854194189	0.278669790003036	-4.89693748980478	9.73417863834623e-07	1.20275534281257e-05	OL	hg	pt	1.36462854194189	human_down	chimp_up	human_down_TM7SF2_OL	chimp_up_TM7SF2_OL	1.33529386366263	0.280410137857663	4.76193148316353	1.91748791127175e-06	1.25066788573458e-05	OL	rm	-1.33529386366263	macaque_down	macaque_down_TM7SF2_OL	up_TM7SF2_OL	TM7SF2	OL	up_TM7SF2_OL	chimp_up_tm7sf2_ol	1.34996120280226	OL	ENSG00000149809	C3	-0.319117744	0.073	0.137	1.19277e-11	3.58283e-07	PD_down	OL	both	EVO_up_PD_down
2991.82615401239	1.07591905025472	0.225389277194417	4.77360353450469	1.80958452423203e-06	2.06722028700405e-05	OL	hg	pt	-1.07591905025472	human_up	chimp_down	human_up_PLEKHB1_OL	chimp_down_PLEKHB1_OL	-1.25613229445786	0.225796717747013	-5.56311139945466	2.65006597135085e-08	2.42062008853218e-07	OL	rm	1.25613229445786	macaque_up	macaque_up_PLEKHB1_OL	down_PLEKHB1_OL	PLEKHB1	OL	down_PLEKHB1_OL	chimp_down_plekhb1_ol	-1.16602567235629	OL	ENSG00000021300	C0	0.372875169	0.247	0.198	7.259e-257	2.1805e-252	PD_up	OL	both	EVO_down_PD_up
2991.82615401239	1.07591905025472	0.225389277194417	4.77360353450469	1.80958452423203e-06	2.06722028700405e-05	OL	hg	pt	-1.07591905025472	human_up	chimp_down	human_up_PLEKHB1_OL	chimp_down_PLEKHB1_OL	-1.25613229445786	0.225796717747013	-5.56311139945466	2.65006597135085e-08	2.42062008853218e-07	OL	rm	1.25613229445786	macaque_up	macaque_up_PLEKHB1_OL	down_PLEKHB1_OL	PLEKHB1	OL	down_PLEKHB1_OL	chimp_down_plekhb1_ol	-1.16602567235629	OL	ENSG00000021300	C5	0.584432804	0.201	0.123	2.8946e-52	8.69479e-48	PD_up	OPC	both	EVO_down_PD_up
4284.01257814146	-0.600286771697202	0.240867030514097	-2.49219152333124	0.0126957558031095	0.0379004317402729	OL	hg	pt	0.600286771697202	human_down	chimp_up	human_down_HEPACAM_OL	chimp_up_HEPACAM_OL	0.597096955452719	0.241308334866896	2.47441496698435	0.0133454585730728	0.0330031044244891	OL	rm	-0.597096955452719	macaque_down	macaque_down_HEPACAM_OL	up_HEPACAM_OL	HEPACAM	OL	up_HEPACAM_OL	chimp_up_hepacam_ol	0.598691863574961	OL	ENSG00000165478	C0	-0.31025213	0.17	0.222	3.1445e-23	9.44544e-19	PD_down	OL	both	EVO_up_PD_down
4284.01257814146	-0.600286771697202	0.240867030514097	-2.49219152333124	0.0126957558031095	0.0379004317402729	OL	hg	pt	0.600286771697202	human_down	chimp_up	human_down_HEPACAM_OL	chimp_up_HEPACAM_OL	0.597096955452719	0.241308334866896	2.47441496698435	0.0133454585730728	0.0330031044244891	OL	rm	-0.597096955452719	macaque_down	macaque_down_HEPACAM_OL	up_HEPACAM_OL	HEPACAM	OL	up_HEPACAM_OL	chimp_up_hepacam_ol	0.598691863574961	OL	ENSG00000165478	C3	-0.343772652	0.293	0.38	2.87282e-16	8.62936e-12	PD_down	OL	both	EVO_up_PD_down
1028.35562409893	-1.22606759581499	0.216756221869431	-5.65643553500186	1.54548988668625e-08	2.85512517174382e-07	OL	hg	pt	1.22606759581499	human_down	chimp_up	human_down_FKBP4_OL	chimp_up_FKBP4_OL	0.811414872699348	0.218259217967638	3.71766599484316	0.000201071867072	0.0008312785467695	OL	rm	-0.811414872699348	macaque_down	macaque_down_FKBP4_OL	up_FKBP4_OL	FKBP4	OL	up_FKBP4_OL	chimp_up_fkbp4_ol	1.01874123425717	OL	ENSG00000004478	C3	0.313804816	0.125	0.078	1.35158e-13	4.05986e-09	PD_up	OL	both	EVO_up_PD_up
4860.38873848373	-0.861431563928055	0.305982258666292	-2.81529905584344	0.0048731862097597	0.0173754868031946	OL	hg	pt	0.861431563928055	human_down	chimp_up	human_down_TUBA1B_OL	chimp_up_TUBA1B_OL	0.740547249792684	0.306281943573675	2.41786127236896	0.015612027622703	0.0377692675051109	OL	rm	-0.740547249792684	macaque_down	macaque_down_TUBA1B_OL	up_TUBA1B_OL	TUBA1B	OL	up_TUBA1B_OL	chimp_up_tuba1b_ol	0.80098940686037	OL	ENSG00000123416	C0	-0.501217017	0.196	0.241	4.676e-115	1.4046e-110	PD_down	OL	both	EVO_up_PD_down
4860.38873848373	-0.861431563928055	0.305982258666292	-2.81529905584344	0.0048731862097597	0.0173754868031946	OL	hg	pt	0.861431563928055	human_down	chimp_up	human_down_TUBA1B_OL	chimp_up_TUBA1B_OL	0.740547249792684	0.306281943573675	2.41786127236896	0.015612027622703	0.0377692675051109	OL	rm	-0.740547249792684	macaque_down	macaque_down_TUBA1B_OL	up_TUBA1B_OL	TUBA1B	OL	up_TUBA1B_OL	chimp_up_tuba1b_ol	0.80098940686037	OL	ENSG00000123416	C3	-0.307902377	0.268	0.344	1.68038e-26	5.04752e-22	PD_down	OL	both	EVO_up_PD_down
583.70552311534	-1.19081927026622	0.350759193458928	-3.39497664629469	0.0006863445478499	0.0034144007101849	OL	hg	pt	1.19081927026622	human_down	chimp_up	human_down_METTL7A_OL	chimp_up_METTL7A_OL	3.39585738570682	0.363593885715966	9.33969882089716	9.66085320052976e-21	3.52373850355159e-19	OL	rm	-3.39585738570682	macaque_down	macaque_down_METTL7A_OL	up_METTL7A_OL	METTL7A	OL	up_METTL7A_OL	chimp_up_mettl7a_ol	2.29333832798652	OL	ENSG00000185432	C0	0.284048798	0.125	0.095	1.33425e-97	4.00781e-93	PD_up	OL	both	EVO_up_PD_up
420.3396699068	1.2495647925926	0.21068289208403	5.93102164220443	3.01055524055882e-09	6.47145485557984e-08	OL	hg	pt	-1.2495647925926	human_up	chimp_down	human_up_SUGT1_OL	chimp_down_SUGT1_OL	-1.55748714101557	0.213043764300375	-7.31064411169358	2.65864836582306e-13	4.70413494793892e-12	OL	rm	1.55748714101557	macaque_up	macaque_up_SUGT1_OL	down_SUGT1_OL	SUGT1	OL	down_SUGT1_OL	chimp_down_sugt1_ol	-1.40352596680409	OL	ENSG00000165416	C0	0.351834564	0.159	0.121	5.62178e-38	1.68867e-33	PD_up	OL	both	EVO_down_PD_up
420.3396699068	1.2495647925926	0.21068289208403	5.93102164220443	3.01055524055882e-09	6.47145485557984e-08	OL	hg	pt	-1.2495647925926	human_up	chimp_down	human_up_SUGT1_OL	chimp_down_SUGT1_OL	-1.55748714101557	0.213043764300375	-7.31064411169358	2.65864836582306e-13	4.70413494793892e-12	OL	rm	1.55748714101557	macaque_up	macaque_up_SUGT1_OL	down_SUGT1_OL	SUGT1	OL	down_SUGT1_OL	chimp_down_sugt1_ol	-1.40352596680409	OL	ENSG00000165416	C3	0.382490409	0.293	0.215	2.17137e-31	6.52235e-27	PD_up	OL	both	EVO_down_PD_up
1586.64605118123	0.640556872710193	0.163369924377527	3.920898385372	8.82194599778039e-05	0.0005990436778603	OL	hg	pt	-0.640556872710193	human_up	chimp_down	human_up_TTC7B_OL	chimp_down_TTC7B_OL	-0.706566631486018	0.164548900589572	-4.29396142395614	1.75512983282632e-05	9.28567946703709e-05	OL	rm	0.706566631486018	macaque_up	macaque_up_TTC7B_OL	down_TTC7B_OL	TTC7B	OL	down_TTC7B_OL	chimp_down_ttc7b_ol	-0.673561752098105	OL	ENSG00000165914	C3	-0.292553157	0.195	0.277	7.46289e-37	2.2417e-32	PD_down	OL	both	EVO_down_PD_down
1247.81163685669	-2.08809541207056	0.282545060108681	-7.39030939442855	1.46487550688696e-13	6.51215081721195e-12	OL	hg	pt	2.08809541207056	human_down	chimp_up	human_down_FMN1_OL	chimp_up_FMN1_OL	2.28699230818033	0.285159407385842	8.02004860771035	1.05703328173826e-15	2.44778216293322e-14	OL	rm	-2.28699230818033	macaque_down	macaque_down_FMN1_OL	up_FMN1_OL	FMN1	OL	up_FMN1_OL	chimp_up_fmn1_ol	2.18754386012544	OL	ENSG00000248905	C3	0.383766439	0.252	0.19	2.61069e-17	7.84198e-13	PD_up	OL	both	EVO_up_PD_up
2717.97037602759	-0.545392575664689	0.197549395707586	-2.76079090857854	0.0057661579426852	0.0200830311809411	OL	hg	pt	0.545392575664689	human_down	chimp_up	human_down_GABPB1-AS1_OL	chimp_up_GABPB1-AS1_OL	3.30925316367302	0.203285887248585	16.278814080322	1.39547108969107e-59	3.92457882513907e-57	OL	rm	-3.30925316367302	macaque_down	macaque_down_GABPB1-AS1_OL	up_GABPB1-AS1_OL	GABPB1-AS1	OL	up_GABPB1-AS1_OL	chimp_up_gabpb1-as1_ol	1.92732286966885	OL	ENSG00000244879	C0	-0.328227122	0.116	0.169	1.9807e-134	5.9496e-130	PD_down	OL	both	EVO_up_PD_down
2717.97037602759	-0.545392575664689	0.197549395707586	-2.76079090857854	0.0057661579426852	0.0200830311809411	OL	hg	pt	0.545392575664689	human_down	chimp_up	human_down_GABPB1-AS1_OL	chimp_up_GABPB1-AS1_OL	3.30925316367302	0.203285887248585	16.278814080322	1.39547108969107e-59	3.92457882513907e-57	OL	rm	-3.30925316367302	macaque_down	macaque_down_GABPB1-AS1_OL	up_GABPB1-AS1_OL	GABPB1-AS1	OL	up_GABPB1-AS1_OL	chimp_up_gabpb1-as1_ol	1.92732286966885	OL	ENSG00000244879	C3	-0.333631328	0.255	0.356	1.01167e-48	3.03886e-44	PD_down	OL	both	EVO_up_PD_down
827.702513639561	-1.85896063431305	0.409242254454292	-4.54244549305375	5.56053766989193e-06	5.57227213787635e-05	OL	hg	pt	1.85896063431305	human_down	chimp_up	human_down_SNX22_OL	chimp_up_SNX22_OL	2.50494322739601	0.412901830683371	6.06667987703087	1.30581463517871e-09	1.44165712873501e-08	OL	rm	-2.50494322739601	macaque_down	macaque_down_SNX22_OL	up_SNX22_OL	SNX22	OL	up_SNX22_OL	chimp_up_snx22_ol	2.18195193085453	OL	ENSG00000157734	C5	-0.410818962	0.122	0.183	5.34687e-16	1.60609e-11	PD_down	OPC	both	EVO_up_PD_down
534.290237191491	-0.75351624693911	0.206795794539893	-3.64376968407716	0.0002686738578755	0.0015358882589469	OL	hg	pt	0.75351624693911	human_down	chimp_up	human_down_DNAJA4_OL	chimp_up_DNAJA4_OL	1.56765376614579	0.213709009689343	7.33545941008571	2.2096220219341e-13	3.9488679846839e-12	OL	rm	-1.56765376614579	macaque_down	macaque_down_DNAJA4_OL	up_DNAJA4_OL	DNAJA4	OL	up_DNAJA4_OL	chimp_up_dnaja4_ol	1.16058500654245	OL	ENSG00000140403	C3	0.897778427	0.148	0.073	4.57191e-25	1.37331e-20	PD_up	OL	both	EVO_up_PD_up
27164.1804275028	0.6632259657267	0.266885696335067	2.48505624255727	0.0129530968225911	0.0385475010698217	OL	hg	pt	-0.6632259657267	human_up	chimp_down	human_up_SH3GL3_OL	chimp_down_SH3GL3_OL	-1.36678780366396	0.266908697853298	-5.12080653293356	3.04231646062381e-07	2.28724840061109e-06	OL	rm	1.36678780366396	macaque_up	macaque_up_SH3GL3_OL	down_SH3GL3_OL	SH3GL3	OL	down_SH3GL3_OL	chimp_down_sh3gl3_ol	-1.01500688469533	OL	ENSG00000140600	C5	0.345919042	0.168	0.129	1.44357e-14	4.33621e-10	PD_up	OPC	both	EVO_down_PD_up
5385.30824570948	-0.729890283631617	0.256735613555001	-2.84296468855596	0.0044696022100569	0.0161906845660418	OL	hg	pt	0.729890283631617	human_down	chimp_up	human_down_IGF1R_OL	chimp_up_IGF1R_OL	0.82767440622004	0.25711247501317	3.21911414908065	0.0012858728626236	0.00432890952366	OL	rm	-0.82767440622004	macaque_down	macaque_down_IGF1R_OL	up_IGF1R_OL	IGF1R	OL	up_IGF1R_OL	chimp_up_igf1r_ol	0.778782344925829	OL	ENSG00000140443	C0	0.623960451	0.356	0.256	6.3259e-160	1.9002e-155	PD_up	OL	both	EVO_up_PD_up
5385.30824570948	-0.729890283631617	0.256735613555001	-2.84296468855596	0.0044696022100569	0.0161906845660418	OL	hg	pt	0.729890283631617	human_down	chimp_up	human_down_IGF1R_OL	chimp_up_IGF1R_OL	0.82767440622004	0.25711247501317	3.21911414908065	0.0012858728626236	0.00432890952366	OL	rm	-0.82767440622004	macaque_down	macaque_down_IGF1R_OL	up_IGF1R_OL	IGF1R	OL	up_IGF1R_OL	chimp_up_igf1r_ol	0.778782344925829	OL	ENSG00000140443	C3	0.556458607	0.596	0.469	1.50646e-48	4.5251e-44	PD_up	OL	both	EVO_up_PD_up
2090.66674336238	-0.912989882051814	0.375237482371983	-2.4330988372498	0.0149702138620838	0.0433644320580035	OL	hg	pt	0.912989882051814	human_down	chimp_up	human_down_SOX8_OL	chimp_up_SOX8_OL	1.03289793656643	0.375954452963924	2.74740178876282	0.0060069496288013	0.0165326476134432	OL	rm	-1.03289793656643	macaque_down	macaque_down_SOX8_OL	up_SOX8_OL	SOX8	OL	up_SOX8_OL	chimp_up_sox8_ol	0.972943909309124	OL	ENSG00000005513	C3	-0.367063096	0.208	0.283	8.2648e-29	2.48258e-24	PD_down	OL	both	EVO_up_PD_down
1829.39027234406	-0.673659046905737	0.281531808111353	-2.3928345838609	0.0167187767475059	0.0475656483336587	OL	hg	pt	0.673659046905737	human_down	chimp_up	human_down_USP31_OL	chimp_up_USP31_OL	1.37106588542453	0.28310731003929	4.84291940478065	1.27945195212039e-06	8.63498769328108e-06	OL	rm	-1.37106588542453	macaque_down	macaque_down_USP31_OL	up_USP31_OL	USP31	OL	up_USP31_OL	chimp_up_usp31_ol	1.02236246616513	OL	ENSG00000103404	C0	0.373525752	0.299	0.235	2.2801e-130	6.8489e-126	PD_up	OL	both	EVO_up_PD_up
1829.39027234406	-0.673659046905737	0.281531808111353	-2.3928345838609	0.0167187767475059	0.0475656483336587	OL	hg	pt	0.673659046905737	human_down	chimp_up	human_down_USP31_OL	chimp_up_USP31_OL	1.37106588542453	0.28310731003929	4.84291940478065	1.27945195212039e-06	8.63498769328108e-06	OL	rm	-1.37106588542453	macaque_down	macaque_down_USP31_OL	up_USP31_OL	USP31	OL	up_USP31_OL	chimp_up_usp31_ol	1.02236246616513	OL	ENSG00000103404	C3	0.439853044	0.583	0.493	1.41448e-63	4.24881e-59	PD_up	OL	both	EVO_up_PD_up
35.8478278002819	2.43985678073644	0.504745727815974	4.83383344578993	1.33928650648806e-06	1.58695828538793e-05	OL	hg	pt	-2.43985678073644	human_up	chimp_down	human_up_NUPR1_OL	chimp_down_NUPR1_OL	-1.63058392995968	0.526265228800299	-3.09840711626881	0.0019456394855934	0.0062022518068716	OL	rm	1.63058392995968	macaque_up	macaque_up_NUPR1_OL	down_NUPR1_OL	NUPR1	OL	down_NUPR1_OL	chimp_down_nupr1_ol	-2.03522035534806	OL	ENSG00000176046	C0	0.693744002	0.133	0.066	4.32e-178	1.2976e-173	PD_up	OL	both	EVO_down_PD_up
35.8478278002819	2.43985678073644	0.504745727815974	4.83383344578993	1.33928650648806e-06	1.58695828538793e-05	OL	hg	pt	-2.43985678073644	human_up	chimp_down	human_up_NUPR1_OL	chimp_down_NUPR1_OL	-1.63058392995968	0.526265228800299	-3.09840711626881	0.0019456394855934	0.0062022518068716	OL	rm	1.63058392995968	macaque_up	macaque_up_NUPR1_OL	down_NUPR1_OL	NUPR1	OL	down_NUPR1_OL	chimp_down_nupr1_ol	-2.03522035534806	OL	ENSG00000176046	C3	0.691017761	0.184	0.076	6.4794e-44	1.94628e-39	PD_up	OL	both	EVO_down_PD_up
1951.73228837694	-1.4454412010569	0.284172614693199	-5.08649013423563	3.64750685018832e-07	5.00400578646321e-06	OL	hg	pt	1.4454412010569	human_down	chimp_up	human_down_MT3_OL	chimp_up_MT3_OL	2.01354151122706	0.285943061663584	7.04175684317188	1.89830896655449e-12	3.04841892194859e-11	OL	rm	-2.01354151122706	macaque_down	macaque_down_MT3_OL	up_MT3_OL	MT3	OL	up_MT3_OL	chimp_up_mt3_ol	1.72949135614198	OL	ENSG00000087250	C0	0.356369966	0.566	0.55	2.5126e-278	7.5474e-274	PD_up	OL	both	EVO_up_PD_up
1951.73228837694	-1.4454412010569	0.284172614693199	-5.08649013423563	3.64750685018832e-07	5.00400578646321e-06	OL	hg	pt	1.4454412010569	human_down	chimp_up	human_down_MT3_OL	chimp_up_MT3_OL	2.01354151122706	0.285943061663584	7.04175684317188	1.89830896655449e-12	3.04841892194859e-11	OL	rm	-2.01354151122706	macaque_down	macaque_down_MT3_OL	up_MT3_OL	MT3	OL	up_MT3_OL	chimp_up_mt3_ol	1.72949135614198	OL	ENSG00000087250	C5	0.436240359	0.602	0.515	7.83406e-65	2.35319e-60	PD_up	OPC	both	EVO_up_PD_up
9583.81380917809	0.668591960228934	0.204295453354778	3.27267175676132	0.0010653612157089	0.0049372460098055	OL	hg	pt	-0.668591960228934	human_up	chimp_down	human_up_FA2H_OL	chimp_down_FA2H_OL	-0.508989099562135	0.204495931810641	-2.48899376655301	0.0128105211794823	0.0318870380123657	OL	rm	0.508989099562135	macaque_up	macaque_up_FA2H_OL	down_FA2H_OL	FA2H	OL	down_FA2H_OL	chimp_down_fa2h_ol	-0.588790529895534	OL	ENSG00000103089	C0	-0.388525254	0.29	0.369	2.4277e-152	7.2922e-148	PD_down	OL	both	EVO_down_PD_down
9583.81380917809	0.668591960228934	0.204295453354778	3.27267175676132	0.0010653612157089	0.0049372460098055	OL	hg	pt	-0.668591960228934	human_up	chimp_down	human_up_FA2H_OL	chimp_down_FA2H_OL	-0.508989099562135	0.204495931810641	-2.48899376655301	0.0128105211794823	0.0318870380123657	OL	rm	0.508989099562135	macaque_up	macaque_up_FA2H_OL	down_FA2H_OL	FA2H	OL	down_FA2H_OL	chimp_down_fa2h_ol	-0.588790529895534	OL	ENSG00000103089	C3	-0.371200612	0.533	0.634	1.17811e-68	3.5388e-64	PD_down	OL	both	EVO_down_PD_down
232.415847632502	4.88858415153571	0.294800745424199	16.5826722876883	9.29997695302892e-62	6.47712394855288e-59	OL	hg	pt	-4.88858415153571	human_up	chimp_down	human_up_PLCG2_OL	chimp_down_PLCG2_OL	-2.24625163539046	0.311053240788437	-7.22143781462238	5.14407442821363e-13	8.87404736308621e-12	OL	rm	2.24625163539046	macaque_up	macaque_up_PLCG2_OL	down_PLCG2_OL	PLCG2	OL	down_PLCG2_OL	chimp_down_plcg2_ol	-3.56741789346309	OL	ENSG00000197943	C0	0.507385926	0.217	0.163	2.71446e-28	8.1537e-24	PD_up	OL	both	EVO_down_PD_up
232.415847632502	4.88858415153571	0.294800745424199	16.5826722876883	9.29997695302892e-62	6.47712394855288e-59	OL	hg	pt	-4.88858415153571	human_up	chimp_down	human_up_PLCG2_OL	chimp_down_PLCG2_OL	-2.24625163539046	0.311053240788437	-7.22143781462238	5.14407442821363e-13	8.87404736308621e-12	OL	rm	2.24625163539046	macaque_up	macaque_up_PLCG2_OL	down_PLCG2_OL	PLCG2	OL	down_PLCG2_OL	chimp_down_plcg2_ol	-3.56741789346309	OL	ENSG00000197943	C3	0.527751032	0.353	0.254	2.83837e-32	8.52591e-28	PD_up	OL	both	EVO_down_PD_up
1588.45533773258	-0.710800847559844	0.16838235822853	-4.22134987915503	2.42843660414847e-05	0.000200235810604	OL	hg	pt	0.710800847559844	human_down	chimp_up	human_down_COX4I1_OL	chimp_up_COX4I1_OL	4.39508721038402	0.186672232582095	23.5444080225009	1.43237112567301e-122	3.40172227112611e-119	OL	rm	-4.39508721038402	macaque_down	macaque_down_COX4I1_OL	up_COX4I1_OL	COX4I1	OL	up_COX4I1_OL	chimp_up_cox4i1_ol	2.55294402897193	OL	ENSG00000131143	C5	0.411176992	0.152	0.103	8.15779e-27	2.45044e-22	PD_up	OPC	both	EVO_up_PD_up
107.339005877521	0.853165555708969	0.322330227112804	2.64686797558825	0.0081241063601007	0.0265226684824912	OL	hg	pt	-0.853165555708969	human_up	chimp_down	human_up_NTN1_OL	chimp_down_NTN1_OL	-1.15319288567716	0.328094638220898	-3.5148178340566	0.0004400557354886	0.0016709453349322	OL	rm	1.15319288567716	macaque_up	macaque_up_NTN1_OL	down_NTN1_OL	NTN1	OL	down_NTN1_OL	chimp_down_ntn1_ol	-1.00317922069306	OL	ENSG00000065320	C5	-0.345059041	0.187	0.249	1.29537e-19	3.89103e-15	PD_down	OPC	both	EVO_down_PD_down
11805.2677283752	0.673751090091082	0.128437178670708	5.24576370381406	1.55636272303343e-07	2.29651431744778e-06	OL	hg	pt	-0.673751090091082	human_up	chimp_down	human_up_WSB1_OL	chimp_down_WSB1_OL	-0.748826677077934	0.128648559412071	-5.8207156030359	5.8596201568378e-09	5.90771326567223e-08	OL	rm	0.748826677077934	macaque_up	macaque_up_WSB1_OL	down_WSB1_OL	WSB1	OL	down_WSB1_OL	chimp_down_wsb1_ol	-0.711288883584508	OL	ENSG00000109046	C0	-0.332925805	0.296	0.367	4.9431e-139	1.4848e-134	PD_down	OL	both	EVO_down_PD_down
11805.2677283752	0.673751090091082	0.128437178670708	5.24576370381406	1.55636272303343e-07	2.29651431744778e-06	OL	hg	pt	-0.673751090091082	human_up	chimp_down	human_up_WSB1_OL	chimp_down_WSB1_OL	-0.748826677077934	0.128648559412071	-5.8207156030359	5.8596201568378e-09	5.90771326567223e-08	OL	rm	0.748826677077934	macaque_up	macaque_up_WSB1_OL	down_WSB1_OL	WSB1	OL	down_WSB1_OL	chimp_down_wsb1_ol	-0.711288883584508	OL	ENSG00000109046	C5	-0.363445316	0.26	0.339	1.43214e-15	4.30187e-11	PD_down	OPC	both	EVO_down_PD_down
4330.32390373618	-1.85161681834558	0.322594231163389	-5.73977039722004	9.48049977848457e-09	1.85299871255058e-07	OL	hg	pt	1.85161681834558	human_down	chimp_up	human_down_DLGAP1_OL	chimp_up_DLGAP1_OL	1.30240813910114	0.322875916938122	4.03377294736645	5.48883565869987e-05	0.0002621053917985	OL	rm	-1.30240813910114	macaque_down	macaque_down_DLGAP1_OL	up_DLGAP1_OL	DLGAP1	OL	up_DLGAP1_OL	chimp_up_dlgap1_ol	1.57701247872336	OL	ENSG00000170579	C5	-0.296722257	0.463	0.556	6.32256e-21	1.89917e-16	PD_down	OPC	both	EVO_up_PD_down
2532.74786925037	-0.680081063094153	0.215982459364232	-3.14877914204721	0.0016395405452082	0.0070704974513066	OL	hg	pt	0.680081063094153	human_down	chimp_up	human_down_VAPA_OL	chimp_up_VAPA_OL	1.22509933053924	0.217295936568553	5.6379302341567	1.72106203649261e-08	1.6148366974536e-07	OL	rm	-1.22509933053924	macaque_down	macaque_down_VAPA_OL	up_VAPA_OL	VAPA	OL	up_VAPA_OL	chimp_up_vapa_ol	0.952590196816697	OL	ENSG00000101558	C3	0.338663163	0.482	0.399	3.0077e-59	9.03454e-55	PD_up	OL	both	EVO_up_PD_up
5846.55388166075	-0.767132442769678	0.294359745602315	-2.60610512894683	0.0091578348797262	0.0291561243159008	OL	hg	pt	0.767132442769678	human_down	chimp_up	human_down_LDLRAD4_OL	chimp_up_LDLRAD4_OL	3.40953227075896	0.29634665932702	11.5052158121227	1.24178338770836e-30	8.93665930265268e-29	OL	rm	-3.40953227075896	macaque_down	macaque_down_LDLRAD4_OL	up_LDLRAD4_OL	LDLRAD4	OL	up_LDLRAD4_OL	chimp_up_ldlrad4_ol	2.08833235676432	OL	ENSG00000168675	C0	-0.293298946	0.167	0.224	1.23445e-26	3.70805e-22	PD_down	OL	both	EVO_up_PD_down
5846.55388166075	-0.767132442769678	0.294359745602315	-2.60610512894683	0.0091578348797262	0.0291561243159008	OL	hg	pt	0.767132442769678	human_down	chimp_up	human_down_LDLRAD4_OL	chimp_up_LDLRAD4_OL	3.40953227075896	0.29634665932702	11.5052158121227	1.24178338770836e-30	8.93665930265268e-29	OL	rm	-3.40953227075896	macaque_down	macaque_down_LDLRAD4_OL	up_LDLRAD4_OL	LDLRAD4	OL	up_LDLRAD4_OL	chimp_up_ldlrad4_ol	2.08833235676432	OL	ENSG00000168675	C3	-0.409996516	0.265	0.38	3.95376e-27	1.18763e-22	PD_down	OL	both	EVO_up_PD_down
2293.83329378452	1.3528546072142	0.330297793768487	4.09586328682063	4.2059809667245e-05	0.0003201448681921	OL	hg	pt	-1.3528546072142	human_up	chimp_down	human_up_NEDD4L_OL	chimp_down_NEDD4L_OL	-2.20400546814777	0.330458528611389	-6.66953725603379	2.56611235027038e-11	3.62751887398671e-10	OL	rm	2.20400546814777	macaque_up	macaque_up_NEDD4L_OL	down_NEDD4L_OL	NEDD4L	OL	down_NEDD4L_OL	chimp_down_nedd4l_ol	-1.77843003768098	OL	ENSG00000049759	C0	0.464806358	0.127	0.091	2.73306e-13	8.20957e-09	PD_up	OL	both	EVO_down_PD_up
2293.83329378452	1.3528546072142	0.330297793768487	4.09586328682063	4.2059809667245e-05	0.0003201448681921	OL	hg	pt	-1.3528546072142	human_up	chimp_down	human_up_NEDD4L_OL	chimp_down_NEDD4L_OL	-2.20400546814777	0.330458528611389	-6.66953725603379	2.56611235027038e-11	3.62751887398671e-10	OL	rm	2.20400546814777	macaque_up	macaque_up_NEDD4L_OL	down_NEDD4L_OL	NEDD4L	OL	down_NEDD4L_OL	chimp_down_nedd4l_ol	-1.77843003768098	OL	ENSG00000049759	C3	0.489192716	0.176	0.121	1.27408e-12	3.82707e-08	PD_up	OL	both	EVO_down_PD_up
1076.0560186509	1.62627217606726	0.291801368568454	5.57321641103184	2.50078594642e-08	4.44692949485102e-07	OL	hg	pt	-1.62627217606726	human_up	chimp_down	human_up_CHADL_OL	chimp_down_CHADL_OL	-1.2165504913121	0.293088056697794	-4.15080199793502	3.31312294237541e-05	0.0001665052663304	OL	rm	1.2165504913121	macaque_up	macaque_up_CHADL_OL	down_CHADL_OL	CHADL	OL	down_CHADL_OL	chimp_down_chadl_ol	-1.42141133368968	OL	ENSG00000100399	C0	-0.273816712	0.087	0.126	8.41023e-33	2.52626e-28	PD_down	OL	both	EVO_down_PD_down
1076.0560186509	1.62627217606726	0.291801368568454	5.57321641103184	2.50078594642e-08	4.44692949485102e-07	OL	hg	pt	-1.62627217606726	human_up	chimp_down	human_up_CHADL_OL	chimp_down_CHADL_OL	-1.2165504913121	0.293088056697794	-4.15080199793502	3.31312294237541e-05	0.0001665052663304	OL	rm	1.2165504913121	macaque_up	macaque_up_CHADL_OL	down_CHADL_OL	CHADL	OL	down_CHADL_OL	chimp_down_chadl_ol	-1.42141133368968	OL	ENSG00000100399	C3	-0.293023554	0.204	0.272	1.00379e-27	3.01519e-23	PD_down	OL	both	EVO_down_PD_down
2681.13305022183	0.661474594696277	0.179846623711378	3.67799284215546	0.0002350765550925	0.0013702289801189	OL	hg	pt	-0.661474594696277	human_up	chimp_down	human_up_SH3KBP1_OL	chimp_down_SH3KBP1_OL	-0.701234721070729	0.180519123790193	-3.88454533983743	0.0001025215602581	0.0004559500268324	OL	rm	0.701234721070729	macaque_up	macaque_up_SH3KBP1_OL	down_SH3KBP1_OL	SH3KBP1	OL	down_SH3KBP1_OL	chimp_down_sh3kbp1_ol	-0.681354657883503	OL	ENSG00000147010	C3	0.268872262	0.487	0.425	2.60975e-21	7.83915e-17	PD_up	OL	both	EVO_down_PD_up
1036.06315880219	3.60131104101772	0.267594809027831	13.4580751177545	2.76013121380698e-41	2.53573254612447e-38	OPC	hg	pt	-3.60131104101772	human_up	chimp_down	human_up_SLC35F3_OPC	chimp_down_SLC35F3_OPC	-1.65300262022599	0.268980315961723	-6.14544084505135	7.97417280736722e-10	1.10504976219251e-08	OPC	rm	1.65300262022599	macaque_up	macaque_up_SLC35F3_OPC	down_SLC35F3_OPC	SLC35F3	OPC	down_SLC35F3_OPC	chimp_down_slc35f3_opc	-2.62715683062186	OL	ENSG00000183780	C3	0.78970886	0.331	0.163	1.07399e-69	3.22606e-65	PD_up	OL	both	EVO_down_PD_up
1729.56450170945	2.19417251025193	0.165846062569515	13.2301754787349	5.87500466129893e-40	4.69336241942202e-37	OPC	hg	pt	-2.19417251025193	human_up	chimp_down	human_up_PLD5_OPC	chimp_down_PLD5_OPC	-3.28869823948111	0.165585232315715	-19.861060032278	8.84244802881804e-88	2.27686570010128e-84	OPC	rm	3.28869823948111	macaque_up	macaque_up_PLD5_OPC	down_PLD5_OPC	PLD5	OPC	down_PLD5_OPC	chimp_down_pld5_opc	-2.74143537486652	OL	ENSG00000180287	C0	0.263260574	0.236	0.194	5.2829e-111	1.5869e-106	PD_up	OL	both	EVO_down_PD_up
96.1858915415437	1.00953156900791	0.267561959453908	3.77307585528359	0.0001612472357957	0.0013646967805208	OPC	hg	pt	-1.00953156900791	human_up	chimp_down	human_up_MAL_OPC	chimp_down_MAL_OPC	-1.21394727181566	0.269026337313033	-4.51237333838857	6.41062184926114e-06	4.3836572503768e-05	OPC	rm	1.21394727181566	macaque_up	macaque_up_MAL_OPC	down_MAL_OPC	MAL	OPC	down_MAL_OPC	chimp_down_mal_opc	-1.11173942041178	OL	ENSG00000172005	C3	-0.285667052	0.219	0.304	1.18119e-09	3.54807e-05	PD_down	OL	both	EVO_down_PD_down
963.626290700877	0.506823783353628	0.13927205833334	3.63909164134396	0.0002736014293877	0.0021131368909501	OPC	hg	pt	-0.506823783353628	human_up	chimp_down	human_up_MGAT5_OPC	chimp_down_MGAT5_OPC	-0.54393179211415	0.139757704400761	-3.89196283987611	9.94364776415317e-05	0.0005107828005301	OPC	rm	0.54393179211415	macaque_up	macaque_up_MGAT5_OPC	down_MGAT5_OPC	MGAT5	OPC	down_MGAT5_OPC	chimp_down_mgat5_opc	-0.525377787733889	OL	ENSG00000152127	C3	0.376058255	0.717	0.681	1.51287e-22	4.54436e-18	PD_up	OL	both	EVO_down_PD_up
1223.5429858599	0.658461390668267	0.088121327443529	7.4722137054759	7.88568022107828e-14	6.06240537163566e-12	OPC	hg	pt	-0.658461390668267	human_up	chimp_down	human_up_KANSL1L_OPC	chimp_down_KANSL1L_OPC	-0.680239714362362	0.0887310352740413	-7.66631102929742	1.77013643125769e-14	4.7002357178815e-13	OPC	rm	0.680239714362362	macaque_up	macaque_up_KANSL1L_OPC	down_KANSL1L_OPC	KANSL1L	OPC	down_KANSL1L_OPC	chimp_down_kansl1l_opc	-0.669350552515315	OL	ENSG00000144445	C0	0.310345331	0.223	0.181	4.08945e-55	1.22839e-50	PD_up	OL	both	EVO_down_PD_up
1223.5429858599	0.658461390668267	0.088121327443529	7.4722137054759	7.88568022107828e-14	6.06240537163566e-12	OPC	hg	pt	-0.658461390668267	human_up	chimp_down	human_up_KANSL1L_OPC	chimp_down_KANSL1L_OPC	-0.680239714362362	0.0887310352740413	-7.66631102929742	1.77013643125769e-14	4.7002357178815e-13	OPC	rm	0.680239714362362	macaque_up	macaque_up_KANSL1L_OPC	down_KANSL1L_OPC	KANSL1L	OPC	down_KANSL1L_OPC	chimp_down_kansl1l_opc	-0.669350552515315	OL	ENSG00000144445	C3	0.329226716	0.399	0.331	9.24796e-20	2.7779e-15	PD_up	OL	both	EVO_down_PD_up
604.339516579788	-0.64581265200301	0.26092768998884	-2.47506369305087	0.0133212416448113	0.049676812725291	OPC	hg	pt	0.64581265200301	human_down	chimp_up	human_down_NEU4_OPC	chimp_up_NEU4_OPC	0.690410374932507	0.261578880047149	2.63939647882911	0.0083053784593209	0.0234781040279941	OPC	rm	-0.690410374932507	macaque_down	macaque_down_NEU4_OPC	up_NEU4_OPC	NEU4	OPC	up_NEU4_OPC	chimp_up_neu4_opc	0.668111513467759	OL	ENSG00000204099	C5	-0.444549079	0.071	0.116	3.68098e-11	1.10569e-06	PD_down	OPC	both	EVO_up_PD_down
13.1755657946886	-1.37794340363598	0.390744413822171	-3.52645707754911	0.0004211594258471	0.0030322818536505	OPC	hg	pt	1.37794340363598	human_down	chimp_up	human_down_SAMMSON_OPC	chimp_up_SAMMSON_OPC	1.382929176198	0.41406985224287	3.33984512204201	0.0008382512402908	0.0033364127716648	OPC	rm	-1.382929176198	macaque_down	macaque_down_SAMMSON_OPC	up_SAMMSON_OPC	SAMMSON	OPC	up_SAMMSON_OPC	chimp_up_sammson_opc	1.38043628991699	OL	ENSG00000240405	C3	-0.382385539	0.098	0.16	5.46466e-27	1.64147e-22	PD_down	OL	both	EVO_up_PD_down
53.5060698650951	-0.801387880430891	0.272401341625829	-2.94193808168419	0.0032616513642241	0.0161840621566985	OPC	hg	pt	0.801387880430891	human_down	chimp_up	human_down_SORCS2_OPC	chimp_up_SORCS2_OPC	0.676353929394272	0.277290219793985	2.43915537265171	0.0147216370865901	0.0378939752471492	OPC	rm	-0.676353929394272	macaque_down	macaque_down_SORCS2_OPC	up_SORCS2_OPC	SORCS2	OPC	up_SORCS2_OPC	chimp_up_sorcs2_opc	0.738870904912582	OL	ENSG00000184985	C5	-0.371646719	0.064	0.115	2.17459e-24	6.53203e-20	PD_down	OPC	both	EVO_up_PD_down
36.1404202501765	1.52992307588812	0.53519566767075	2.85862380490966	0.0042548304067399	0.0199434321156735	OPC	hg	pt	-1.52992307588812	human_up	chimp_down	human_up_ITGA2_OPC	chimp_down_ITGA2_OPC	-3.67681366261474	0.52190701525307	-7.04495926507498	1.85515770889373e-12	3.77763337684437e-11	OPC	rm	3.67681366261474	macaque_up	macaque_up_ITGA2_OPC	down_ITGA2_OPC	ITGA2	OPC	down_ITGA2_OPC	chimp_down_itga2_opc	-2.60336836925143	OL	ENSG00000164171	C0	-0.377484354	0.221	0.3	1.1501e-103	3.45466e-99	PD_down	OL	both	EVO_down_PD_down
36.1404202501765	1.52992307588812	0.53519566767075	2.85862380490966	0.0042548304067399	0.0199434321156735	OPC	hg	pt	-1.52992307588812	human_up	chimp_down	human_up_ITGA2_OPC	chimp_down_ITGA2_OPC	-3.67681366261474	0.52190701525307	-7.04495926507498	1.85515770889373e-12	3.77763337684437e-11	OPC	rm	3.67681366261474	macaque_up	macaque_up_ITGA2_OPC	down_ITGA2_OPC	ITGA2	OPC	down_ITGA2_OPC	chimp_down_itga2_opc	-2.60336836925143	OL	ENSG00000164171	C3	-0.382467933	0.46	0.569	1.0649e-42	3.19876e-38	PD_down	OL	both	EVO_down_PD_down
3749.94917906065	1.5903686990928	0.154694754770341	10.2806892286287	8.61095955424482e-25	2.10957027799593e-22	OPC	hg	pt	-1.5903686990928	human_up	chimp_down	human_up_PDE4D_OPC	chimp_down_PDE4D_OPC	-0.666026377314651	0.155041016906789	-4.29580759080719	1.74058506046456e-05	0.0001077967725608	OPC	rm	0.666026377314651	macaque_up	macaque_up_PDE4D_OPC	down_PDE4D_OPC	PDE4D	OPC	down_PDE4D_OPC	chimp_down_pde4d_opc	-1.12819753820373	OL	ENSG00000113448	C0	-0.29925024	0.291	0.38	2.13893e-85	6.4249e-81	PD_down	OL	both	EVO_down_PD_down
232.515407178954	-1.36196463849577	0.300704622044458	-4.52924411083514	5.91950767730128e-06	8.20249125661642e-05	OPC	hg	pt	1.36196463849577	human_down	chimp_up	human_down_DHFR_OPC	chimp_up_DHFR_OPC	4.02979039539879	0.326896786596277	12.3274090190909	6.44870681732085e-35	9.87982828583824e-33	OPC	rm	-4.02979039539879	macaque_down	macaque_down_DHFR_OPC	up_DHFR_OPC	DHFR	OPC	up_DHFR_OPC	chimp_up_dhfr_opc	2.69587751694728	OL	ENSG00000228716	C0	0.552349326	0.926	0.89	1.435e-117	4.3106e-113	PD_up	OL	both	EVO_up_PD_up
232.515407178954	-1.36196463849577	0.300704622044458	-4.52924411083514	5.91950767730128e-06	8.20249125661642e-05	OPC	hg	pt	1.36196463849577	human_down	chimp_up	human_down_DHFR_OPC	chimp_up_DHFR_OPC	4.02979039539879	0.326896786596277	12.3274090190909	6.44870681732085e-35	9.87982828583824e-33	OPC	rm	-4.02979039539879	macaque_down	macaque_down_DHFR_OPC	up_DHFR_OPC	DHFR	OPC	up_DHFR_OPC	chimp_up_dhfr_opc	2.69587751694728	OL	ENSG00000228716	C5	0.307455047	0.939	0.92	1.17582e-26	3.53192e-22	PD_up	OPC	both	EVO_up_PD_up
54.3854556754932	-0.950788506698039	0.240857499558225	-3.94751464431023	7.89666892228177e-05	0.0007455981232168	OPC	hg	pt	0.950788506698039	human_down	chimp_up	human_down_SOWAHA_OPC	chimp_up_SOWAHA_OPC	1.21929843244441	0.253419879171499	4.81137642567993	1.49894401259779e-06	1.1588151869919e-05	OPC	rm	-1.21929843244441	macaque_down	macaque_down_SOWAHA_OPC	up_SOWAHA_OPC	SOWAHA	OPC	up_SOWAHA_OPC	chimp_up_sowaha_opc	1.08504346957122	OL	ENSG00000198944	C3	0.283838113	0.113	0.059	1.4059e-25	4.22304e-21	PD_up	OL	both	EVO_up_PD_up
313.347038155118	-0.504274884496998	0.159429175967292	-3.16300251467432	0.0015615098280214	0.00883621237452	OPC	hg	pt	0.504274884496998	human_down	chimp_up	human_down_SQSTM1_OPC	chimp_up_SQSTM1_OPC	0.720121821465169	0.162094305754408	4.44261023305926	8.88740749074743e-06	5.88752622516775e-05	OPC	rm	-0.720121821465169	macaque_down	macaque_down_SQSTM1_OPC	up_SQSTM1_OPC	SQSTM1	OPC	up_SQSTM1_OPC	chimp_up_sqstm1_opc	0.612198352981084	OL	ENSG00000161011	C0	0.291933865	0.121	0.095	9.30136e-08	0.002793941	PD_up	OL	both	EVO_up_PD_up
313.347038155118	-0.504274884496998	0.159429175967292	-3.16300251467432	0.0015615098280214	0.00883621237452	OPC	hg	pt	0.504274884496998	human_down	chimp_up	human_down_SQSTM1_OPC	chimp_up_SQSTM1_OPC	0.720121821465169	0.162094305754408	4.44261023305926	8.88740749074743e-06	5.88752622516775e-05	OPC	rm	-0.720121821465169	macaque_down	macaque_down_SQSTM1_OPC	up_SQSTM1_OPC	SQSTM1	OPC	up_SQSTM1_OPC	chimp_up_sqstm1_opc	0.612198352981084	OL	ENSG00000161011	C3	0.294689575	0.202	0.151	2.06496e-12	6.20274e-08	PD_up	OL	both	EVO_up_PD_up
587.305037374173	0.953725646029024	0.133694304979338	7.13362956018523	9.7756205611707e-13	6.2151298335969e-11	OPC	hg	pt	-0.953725646029024	human_up	chimp_down	human_up_AGPAT4_OPC	chimp_down_AGPAT4_OPC	-0.537068897367641	0.135319774294587	-3.96888703197553	7.22091019417456e-05	0.0003840012407392	OPC	rm	0.537068897367641	macaque_up	macaque_up_AGPAT4_OPC	down_AGPAT4_OPC	AGPAT4	OPC	down_AGPAT4_OPC	chimp_down_agpat4_opc	-0.745397271698333	OL	ENSG00000026652	C0	-0.393614195	0.272	0.366	9.2108e-191	2.7667e-186	PD_down	OL	both	EVO_down_PD_down
587.305037374173	0.953725646029024	0.133694304979338	7.13362956018523	9.7756205611707e-13	6.2151298335969e-11	OPC	hg	pt	-0.953725646029024	human_up	chimp_down	human_up_AGPAT4_OPC	chimp_down_AGPAT4_OPC	-0.537068897367641	0.135319774294587	-3.96888703197553	7.22091019417456e-05	0.0003840012407392	OPC	rm	0.537068897367641	macaque_up	macaque_up_AGPAT4_OPC	down_AGPAT4_OPC	AGPAT4	OPC	down_AGPAT4_OPC	chimp_down_agpat4_opc	-0.745397271698333	OL	ENSG00000026652	C3	-0.284798463	0.635	0.739	1.50283e-42	4.5142e-38	PD_down	OL	both	EVO_down_PD_down
8365.63166978792	1.01728042999717	0.186958040152635	5.44122322402743	5.29159573403394e-08	1.32462915554686e-06	OPC	hg	pt	-1.01728042999717	human_up	chimp_down	human_up_NXPH1_OPC	chimp_down_NXPH1_OPC	-1.21698482909517	0.186982406378823	-6.50855261018289	7.58783357503404e-11	1.22985339489888e-09	OPC	rm	1.21698482909517	macaque_up	macaque_up_NXPH1_OPC	down_NXPH1_OPC	NXPH1	OPC	down_NXPH1_OPC	chimp_down_nxph1_opc	-1.11713262954617	OL	ENSG00000122584	C5	-0.281045833	0.463	0.539	1.26401e-13	3.79683e-09	PD_down	OPC	both	EVO_down_PD_down
49.4195223381576	-1.64346978276379	0.42985658297275	-3.82329792741123	0.0001316785129256	0.0011472076797043	OPC	hg	pt	1.64346978276379	human_down	chimp_up	human_down_ANLN_OPC	chimp_up_ANLN_OPC	1.21112511473378	0.4305656357992	2.81286989493654	0.004910151368085	0.0150956461235092	OPC	rm	-1.21112511473378	macaque_down	macaque_down_ANLN_OPC	up_ANLN_OPC	ANLN	OPC	up_ANLN_OPC	chimp_up_anln_opc	1.42729744874879	OL	ENSG00000011426	C5	0.487483707	0.152	0.099	4.11374e-26	1.23569e-21	PD_up	OPC	both	EVO_up_PD_up
88.4881357519055	5.99984367447453	0.514933537771254	11.6516855756632	2.24964496208776e-31	1.00817015935123e-28	OPC	hg	pt	-5.99984367447453	human_up	chimp_down	human_up_SLC26A3_OPC	chimp_down_SLC26A3_OPC	-2.3311825363715	0.540469730474924	-4.31325272244761	1.6087004916108e-05	0.0001007277142071	OPC	rm	2.3311825363715	macaque_up	macaque_up_SLC26A3_OPC	down_SLC26A3_OPC	SLC26A3	OPC	down_SLC26A3_OPC	chimp_down_slc26a3_opc	-4.16551310542302	OL	ENSG00000091138	C0	-0.645100905	0.812	0.901	0.0	0.0	PD_down	OL	both	EVO_down_PD_down
88.4881357519055	5.99984367447453	0.514933537771254	11.6516855756632	2.24964496208776e-31	1.00817015935123e-28	OPC	hg	pt	-5.99984367447453	human_up	chimp_down	human_up_SLC26A3_OPC	chimp_down_SLC26A3_OPC	-2.3311825363715	0.540469730474924	-4.31325272244761	1.6087004916108e-05	0.0001007277142071	OPC	rm	2.3311825363715	macaque_up	macaque_up_SLC26A3_OPC	down_SLC26A3_OPC	SLC26A3	OPC	down_SLC26A3_OPC	chimp_down_slc26a3_opc	-4.16551310542302	OL	ENSG00000091138	C3	-0.633430363	0.88	0.94	0.0	0.0	PD_down	OL	both	EVO_down_PD_down
88.4881357519055	5.99984367447453	0.514933537771254	11.6516855756632	2.24964496208776e-31	1.00817015935123e-28	OPC	hg	pt	-5.99984367447453	human_up	chimp_down	human_up_SLC26A3_OPC	chimp_down_SLC26A3_OPC	-2.3311825363715	0.540469730474924	-4.31325272244761	1.6087004916108e-05	0.0001007277142071	OPC	rm	2.3311825363715	macaque_up	macaque_up_SLC26A3_OPC	down_SLC26A3_OPC	SLC26A3	OPC	down_SLC26A3_OPC	chimp_down_slc26a3_opc	-4.16551310542302	OL	ENSG00000091138	C5	-0.659553545	0.775	0.902	2.386e-182	7.1671e-178	PD_down	OPC	both	EVO_down_PD_down
1505.87805762632	-1.08556155266052	0.217190816927214	-4.99819268613146	5.78701432692472e-07	1.1145765329446e-05	OPC	hg	pt	1.08556155266052	human_down	chimp_up	human_down_DENND2A_OPC	chimp_up_DENND2A_OPC	0.720685483577808	0.217269505314334	3.31701166500636	0.0009098581762069	0.0035735304645979	OPC	rm	-0.720685483577808	macaque_down	macaque_down_DENND2A_OPC	up_DENND2A_OPC	DENND2A	OPC	up_DENND2A_OPC	chimp_up_dennd2a_opc	0.903123518119162	OL	ENSG00000146966	C5	-0.300014564	0.151	0.199	1.50415e-14	4.51815e-10	PD_down	OPC	both	EVO_up_PD_down
532.874663620456	-0.963446363041133	0.228867198673878	-4.20963060073098	2.55788551752788e-05	0.0002879815471755	OPC	hg	pt	0.963446363041133	human_down	chimp_up	human_down_NEFL_OPC	chimp_up_NEFL_OPC	0.556457569289932	0.229001272360257	2.42993221633516	0.0151016468549834	0.0387199084723869	OPC	rm	-0.556457569289932	macaque_down	macaque_down_NEFL_OPC	up_NEFL_OPC	NEFL	OPC	up_NEFL_OPC	chimp_up_nefl_opc	0.759951966165532	OL	ENSG00000277586	C0	-0.639791812	0.097	0.168	5.0755e-175	1.5246e-170	PD_down	OL	both	EVO_up_PD_down
532.874663620456	-0.963446363041133	0.228867198673878	-4.20963060073098	2.55788551752788e-05	0.0002879815471755	OPC	hg	pt	0.963446363041133	human_down	chimp_up	human_down_NEFL_OPC	chimp_up_NEFL_OPC	0.556457569289932	0.229001272360257	2.42993221633516	0.0151016468549834	0.0387199084723869	OPC	rm	-0.556457569289932	macaque_down	macaque_down_NEFL_OPC	up_NEFL_OPC	NEFL	OPC	up_NEFL_OPC	chimp_up_nefl_opc	0.759951966165532	OL	ENSG00000277586	C3	-0.405670861	0.087	0.166	5.48641e-56	1.64801e-51	PD_down	OL	both	EVO_up_PD_down
532.874663620456	-0.963446363041133	0.228867198673878	-4.20963060073098	2.55788551752788e-05	0.0002879815471755	OPC	hg	pt	0.963446363041133	human_down	chimp_up	human_down_NEFL_OPC	chimp_up_NEFL_OPC	0.556457569289932	0.229001272360257	2.42993221633516	0.0151016468549834	0.0387199084723869	OPC	rm	-0.556457569289932	macaque_down	macaque_down_NEFL_OPC	up_NEFL_OPC	NEFL	OPC	up_NEFL_OPC	chimp_up_nefl_opc	0.759951966165532	OL	ENSG00000277586	C5	-0.43495616	0.101	0.17	4.29332e-23	1.28963e-18	PD_down	OPC	both	EVO_up_PD_down
88.5918898526092	0.82919148561938	0.299680098592106	2.76692209297485	0.0056588276539328	0.0251634315860024	OPC	hg	pt	-0.82919148561938	human_up	chimp_down	human_up_CERCAM_OPC	chimp_down_CERCAM_OPC	-1.3845846775435	0.299359805830416	-4.62515224347739	3.74323351735429e-06	2.67528248126646e-05	OPC	rm	1.3845846775435	macaque_up	macaque_up_CERCAM_OPC	down_CERCAM_OPC	CERCAM	OPC	down_CERCAM_OPC	chimp_down_cercam_opc	-1.10688808158144	OL	ENSG00000167123	C0	-0.362427543	0.312	0.393	1.5469e-65	4.64659e-61	PD_down	OL	both	EVO_down_PD_down
88.5918898526092	0.82919148561938	0.299680098592106	2.76692209297485	0.0056588276539328	0.0251634315860024	OPC	hg	pt	-0.82919148561938	human_up	chimp_down	human_up_CERCAM_OPC	chimp_down_CERCAM_OPC	-1.3845846775435	0.299359805830416	-4.62515224347739	3.74323351735429e-06	2.67528248126646e-05	OPC	rm	1.3845846775435	macaque_up	macaque_up_CERCAM_OPC	down_CERCAM_OPC	CERCAM	OPC	down_CERCAM_OPC	chimp_down_cercam_opc	-1.10688808158144	OL	ENSG00000167123	C3	-0.355597271	0.47	0.579	1.21619e-20	3.65319e-16	PD_down	OL	both	EVO_down_PD_down
334.140612732534	-1.09585865586175	0.224442806165004	-4.88257420492285	1.04709815130889e-06	1.86067518686166e-05	OPC	hg	pt	1.09585865586175	human_down	chimp_up	human_down_SFMBT2_OPC	chimp_up_SFMBT2_OPC	0.577536618632783	0.224366956603742	2.57407163414344	0.0100509461107789	0.0275719004863543	OPC	rm	-0.577536618632783	macaque_down	macaque_down_SFMBT2_OPC	up_SFMBT2_OPC	SFMBT2	OPC	up_SFMBT2_OPC	chimp_up_sfmbt2_opc	0.836697637247266	OL	ENSG00000198879	C5	0.33606786	0.118	0.08	1.60061e-06	0.048079116	PD_up	OPC	both	EVO_up_PD_up
22921.5103168127	0.786713560449216	0.167655165798359	4.69245046344356	2.69951912940271e-06	4.22855622196466e-05	OPC	hg	pt	-0.786713560449216	human_up	chimp_down	human_up_PCDH15_OPC	chimp_down_PCDH15_OPC	-0.623409066996268	0.167679076681343	-3.71787034694253	0.0002009093296368	0.000956201602394	OPC	rm	0.623409066996268	macaque_up	macaque_up_PCDH15_OPC	down_PCDH15_OPC	PCDH15	OPC	down_PCDH15_OPC	chimp_down_pcdh15_opc	-0.705061313722742	OL	ENSG00000150275	C5	-0.437580001	0.7	0.784	1.41753e-52	4.25796e-48	PD_down	OPC	both	EVO_down_PD_down
562.260092870608	0.506441319082345	0.167408260572428	3.0251871523582	0.0024847931913847	0.0129079983314968	OPC	hg	pt	-0.506441319082345	human_up	chimp_down	human_up_ARID5B_OPC	chimp_down_ARID5B_OPC	-0.999557459660667	0.167403500120089	-5.97094719610774	2.35880084713349e-09	3.04373606638134e-08	OPC	rm	0.999557459660667	macaque_up	macaque_up_ARID5B_OPC	down_ARID5B_OPC	ARID5B	OPC	down_ARID5B_OPC	chimp_down_arid5b_opc	-0.752999389371506	OL	ENSG00000150347	C0	0.265904539	0.19	0.152	2.13248e-41	6.40554e-37	PD_up	OL	both	EVO_down_PD_up
562.260092870608	0.506441319082345	0.167408260572428	3.0251871523582	0.0024847931913847	0.0129079983314968	OPC	hg	pt	-0.506441319082345	human_up	chimp_down	human_up_ARID5B_OPC	chimp_down_ARID5B_OPC	-0.999557459660667	0.167403500120089	-5.97094719610774	2.35880084713349e-09	3.04373606638134e-08	OPC	rm	0.999557459660667	macaque_up	macaque_up_ARID5B_OPC	down_ARID5B_OPC	ARID5B	OPC	down_ARID5B_OPC	chimp_down_arid5b_opc	-0.752999389371506	OL	ENSG00000150347	C3	0.277692065	0.348	0.282	8.03541e-23	2.41368e-18	PD_up	OL	both	EVO_down_PD_up
229.566395391743	0.700284781028051	0.160438861148745	4.36480772809032	1.27234620645948e-05	0.0001579600621451	OPC	hg	pt	-0.700284781028051	human_up	chimp_down	human_up_PLEKHA7_OPC	chimp_down_PLEKHA7_OPC	-1.87501667753513	0.157863825018805	-11.8774309270143	1.55059975555357e-32	1.89447960007634e-30	OPC	rm	1.87501667753513	macaque_up	macaque_up_PLEKHA7_OPC	down_PLEKHA7_OPC	PLEKHA7	OPC	down_PLEKHA7_OPC	chimp_down_plekha7_opc	-1.28765072928159	OL	ENSG00000166689	C5	0.348535931	0.124	0.081	3.32433e-18	9.98561e-14	PD_up	OPC	both	EVO_down_PD_up
79.1021094476638	-0.798345695473295	0.187074477748692	-4.26752866067471	1.97650384190137e-05	0.0002298498834879	OPC	hg	pt	0.798345695473295	human_down	chimp_up	human_down_TMEM151A_OPC	chimp_up_TMEM151A_OPC	0.641834785397031	0.191486097083612	3.35186102371065	0.0008027030313091	0.0032148089868031	OPC	rm	-0.641834785397031	macaque_down	macaque_down_TMEM151A_OPC	up_TMEM151A_OPC	TMEM151A	OPC	up_TMEM151A_OPC	chimp_up_tmem151a_opc	0.720090240435163	OL	ENSG00000179292	C0	-0.339747945	0.128	0.179	1.74748e-28	5.24909e-24	PD_down	OL	both	EVO_up_PD_down
79.1021094476638	-0.798345695473295	0.187074477748692	-4.26752866067471	1.97650384190137e-05	0.0002298498834879	OPC	hg	pt	0.798345695473295	human_down	chimp_up	human_down_TMEM151A_OPC	chimp_up_TMEM151A_OPC	0.641834785397031	0.191486097083612	3.35186102371065	0.0008027030313091	0.0032148089868031	OPC	rm	-0.641834785397031	macaque_down	macaque_down_TMEM151A_OPC	up_TMEM151A_OPC	TMEM151A	OPC	up_TMEM151A_OPC	chimp_up_tmem151a_opc	0.720090240435163	OL	ENSG00000179292	C3	-0.354735447	0.281	0.363	2.44424e-18	7.342e-14	PD_down	OL	both	EVO_up_PD_down
364.11285958577	-0.705543040834654	0.212892936927987	-3.31407444049358	0.0009194702475806	0.0057659885082074	OPC	hg	pt	0.705543040834654	human_down	chimp_up	human_down_RPS3_OPC	chimp_up_RPS3_OPC	0.701500977275046	0.214107874211329	3.27639037031702	0.0010514312324796	0.0040545003019949	OPC	rm	-0.701500977275046	macaque_down	macaque_down_RPS3_OPC	up_RPS3_OPC	RPS3	OPC	up_RPS3_OPC	chimp_up_rps3_opc	0.70352200905485	OL	ENSG00000149273	C5	0.268160607	0.115	0.081	1.28212e-17	3.85123e-13	PD_up	OPC	both	EVO_up_PD_up
810.373401351787	0.603838875059024	0.16527708498335	3.6534942222623	0.0002586956123433	0.0020200905997437	OPC	hg	pt	-0.603838875059024	human_up	chimp_down	human_up_PHLDB1_OPC	chimp_down_PHLDB1_OPC	-0.520825714875928	0.165890365512102	-3.13957783665219	0.0016919146062596	0.0060924796813025	OPC	rm	0.520825714875928	macaque_up	macaque_up_PHLDB1_OPC	down_PHLDB1_OPC	PHLDB1	OPC	down_PHLDB1_OPC	chimp_down_phldb1_opc	-0.562332294967476	OL	ENSG00000019144	C0	-0.452708476	0.217	0.314	1.05439e-91	3.16717e-87	PD_down	OL	both	EVO_down_PD_down
810.373401351787	0.603838875059024	0.16527708498335	3.6534942222623	0.0002586956123433	0.0020200905997437	OPC	hg	pt	-0.603838875059024	human_up	chimp_down	human_up_PHLDB1_OPC	chimp_down_PHLDB1_OPC	-0.520825714875928	0.165890365512102	-3.13957783665219	0.0016919146062596	0.0060924796813025	OPC	rm	0.520825714875928	macaque_up	macaque_up_PHLDB1_OPC	down_PHLDB1_OPC	PHLDB1	OPC	down_PHLDB1_OPC	chimp_down_phldb1_opc	-0.562332294967476	OL	ENSG00000019144	C3	-0.51628515	0.336	0.482	1.18132e-53	3.54844e-49	PD_down	OL	both	EVO_down_PD_down
1005.49219393372	-0.756408332316633	0.24748558221421	-3.05637332708104	0.0022403212097599	0.0118661464134126	OPC	hg	pt	0.756408332316633	human_down	chimp_up	human_down_TUBA1B_OPC	chimp_up_TUBA1B_OPC	0.733000961750802	0.247853962541515	2.95739053043393	0.0031025489254083	0.0102116972644642	OPC	rm	-0.733000961750802	macaque_down	macaque_down_TUBA1B_OPC	up_TUBA1B_OPC	TUBA1B	OPC	up_TUBA1B_OPC	chimp_up_tuba1b_opc	0.744704647033718	OL	ENSG00000123416	C0	-0.501217017	0.196	0.241	4.676e-115	1.4046e-110	PD_down	OL	both	EVO_up_PD_down
1005.49219393372	-0.756408332316633	0.24748558221421	-3.05637332708104	0.0022403212097599	0.0118661464134126	OPC	hg	pt	0.756408332316633	human_down	chimp_up	human_down_TUBA1B_OPC	chimp_up_TUBA1B_OPC	0.733000961750802	0.247853962541515	2.95739053043393	0.0031025489254083	0.0102116972644642	OPC	rm	-0.733000961750802	macaque_down	macaque_down_TUBA1B_OPC	up_TUBA1B_OPC	TUBA1B	OPC	up_TUBA1B_OPC	chimp_up_tuba1b_opc	0.744704647033718	OL	ENSG00000123416	C3	-0.307902377	0.268	0.344	1.68038e-26	5.04752e-22	PD_down	OL	both	EVO_up_PD_down
494.497808548907	-0.773995814840255	0.278812258723819	-2.77604657120527	0.0055024326131475	0.0245964647623368	OPC	hg	pt	0.773995814840255	human_down	chimp_up	human_down_STARD13_OPC	chimp_up_STARD13_OPC	1.98227438838142	0.28211391257097	7.02650347980534	2.11773301463977e-12	4.27622574420566e-11	OPC	rm	-1.98227438838142	macaque_down	macaque_down_STARD13_OPC	up_STARD13_OPC	STARD13	OPC	up_STARD13_OPC	chimp_up_stard13_opc	1.37813510161084	OL	ENSG00000133121	C0	0.522268123	0.358	0.287	1.23186e-48	3.70026e-44	PD_up	OL	both	EVO_up_PD_up
494.497808548907	-0.773995814840255	0.278812258723819	-2.77604657120527	0.0055024326131475	0.0245964647623368	OPC	hg	pt	0.773995814840255	human_down	chimp_up	human_down_STARD13_OPC	chimp_up_STARD13_OPC	1.98227438838142	0.28211391257097	7.02650347980534	2.11773301463977e-12	4.27622574420566e-11	OPC	rm	-1.98227438838142	macaque_down	macaque_down_STARD13_OPC	up_STARD13_OPC	STARD13	OPC	up_STARD13_OPC	chimp_up_stard13_opc	1.37813510161084	OL	ENSG00000133121	C3	0.44964946	0.456	0.393	1.59237e-16	4.78317e-12	PD_up	OL	both	EVO_up_PD_up
108.903939058618	0.980485478543002	0.174202320658114	5.62842948841815	1.81857814634189e-08	5.12493172712974e-07	OPC	hg	pt	-0.980485478543002	human_up	chimp_down	human_up_SUGT1_OPC	chimp_down_SUGT1_OPC	-1.62663237605026	0.17318358478498	-9.39253208131613	5.85748586279061e-21	2.92178054509845e-19	OPC	rm	1.62663237605026	macaque_up	macaque_up_SUGT1_OPC	down_SUGT1_OPC	SUGT1	OPC	down_SUGT1_OPC	chimp_down_sugt1_opc	-1.30355892729663	OL	ENSG00000165416	C0	0.351834564	0.159	0.121	5.62178e-38	1.68867e-33	PD_up	OL	both	EVO_down_PD_up
108.903939058618	0.980485478543002	0.174202320658114	5.62842948841815	1.81857814634189e-08	5.12493172712974e-07	OPC	hg	pt	-0.980485478543002	human_up	chimp_down	human_up_SUGT1_OPC	chimp_down_SUGT1_OPC	-1.62663237605026	0.17318358478498	-9.39253208131613	5.85748586279061e-21	2.92178054509845e-19	OPC	rm	1.62663237605026	macaque_up	macaque_up_SUGT1_OPC	down_SUGT1_OPC	SUGT1	OPC	down_SUGT1_OPC	chimp_down_sugt1_opc	-1.30355892729663	OL	ENSG00000165416	C3	0.382490409	0.293	0.215	2.17137e-31	6.52235e-27	PD_up	OL	both	EVO_down_PD_up
127.649336651989	-0.982606231880621	0.173071116336453	-5.67747093033373	1.36700748468836e-08	3.95549535805731e-07	OPC	hg	pt	0.982606231880621	human_down	chimp_up	human_down_DNAJA4_OPC	chimp_up_DNAJA4_OPC	1.53765871947211	0.184098333683788	8.35237717095924	6.69026234378674e-17	2.24997951715086e-15	OPC	rm	-1.53765871947211	macaque_down	macaque_down_DNAJA4_OPC	up_DNAJA4_OPC	DNAJA4	OPC	up_DNAJA4_OPC	chimp_up_dnaja4_opc	1.26013247567636	OL	ENSG00000140403	C3	0.897778427	0.148	0.073	4.57191e-25	1.37331e-20	PD_up	OL	both	EVO_up_PD_up
16.3380526299227	2.11405349105025	0.502507905084991	4.20700544142226	2.58776912875005e-05	0.0002908114371354	OPC	hg	pt	-2.11405349105025	human_up	chimp_down	human_up_PDIA2_OPC	chimp_down_PDIA2_OPC	-1.592505743256	0.517678187719257	-3.07624655825683	0.0020962442622596	0.0073069518307438	OPC	rm	1.592505743256	macaque_up	macaque_up_PDIA2_OPC	down_PDIA2_OPC	PDIA2	OPC	down_PDIA2_OPC	chimp_down_pdia2_opc	-1.85327961715313	OL	ENSG00000185615	C3	-0.309648388	0.062	0.112	3.00825e-22	9.03617e-18	PD_down	OL	both	EVO_down_PD_down
775.577982075469	-0.821559028049625	0.224702224702334	-3.65621225663412	0.0002559694344448	0.0020029252515892	OPC	hg	pt	0.821559028049625	human_down	chimp_up	human_down_SOX8_OPC	chimp_up_SOX8_OPC	1.06343200324876	0.225589494140692	4.71401386531562	2.42884125021228e-06	1.80470944934942e-05	OPC	rm	-1.06343200324876	macaque_down	macaque_down_SOX8_OPC	up_SOX8_OPC	SOX8	OPC	up_SOX8_OPC	chimp_up_sox8_opc	0.942495515649193	OL	ENSG00000005513	C3	-0.367063096	0.208	0.283	8.2648e-29	2.48258e-24	PD_down	OL	both	EVO_up_PD_down
9405.23447951873	0.561458999893288	0.172974675937633	3.24590288636081	0.0011707877076523	0.0070295321178453	OPC	hg	pt	-0.561458999893288	human_up	chimp_down	human_up_XYLT1_OPC	chimp_down_XYLT1_OPC	-1.1096048225451	0.172969596594559	-6.41502809968401	1.4079688934917e-10	2.19188963870676e-09	OPC	rm	1.1096048225451	macaque_up	macaque_up_XYLT1_OPC	down_XYLT1_OPC	XYLT1	OPC	down_XYLT1_OPC	chimp_down_xylt1_opc	-0.835531911219197	OL	ENSG00000103489	C0	0.373931638	0.163	0.099	8.3558e-144	2.5099e-139	PD_up	OL	both	EVO_down_PD_up
9405.23447951873	0.561458999893288	0.172974675937633	3.24590288636081	0.0011707877076523	0.0070295321178453	OPC	hg	pt	-0.561458999893288	human_up	chimp_down	human_up_XYLT1_OPC	chimp_down_XYLT1_OPC	-1.1096048225451	0.172969596594559	-6.41502809968401	1.4079688934917e-10	2.19188963870676e-09	OPC	rm	1.1096048225451	macaque_up	macaque_up_XYLT1_OPC	down_XYLT1_OPC	XYLT1	OPC	down_XYLT1_OPC	chimp_down_xylt1_opc	-0.835531911219197	OL	ENSG00000103489	C3	0.297459907	0.342	0.252	2.61985e-29	7.86951e-25	PD_up	OL	both	EVO_down_PD_up
9405.23447951873	0.561458999893288	0.172974675937633	3.24590288636081	0.0011707877076523	0.0070295321178453	OPC	hg	pt	-0.561458999893288	human_up	chimp_down	human_up_XYLT1_OPC	chimp_down_XYLT1_OPC	-1.1096048225451	0.172969596594559	-6.41502809968401	1.4079688934917e-10	2.19188963870676e-09	OPC	rm	1.1096048225451	macaque_up	macaque_up_XYLT1_OPC	down_XYLT1_OPC	XYLT1	OPC	down_XYLT1_OPC	chimp_down_xylt1_opc	-0.835531911219197	OL	ENSG00000103489	C5	-0.44862071	0.507	0.596	3.80328e-42	1.14243e-37	PD_down	OPC	both	EVO_down_PD_down
134.448921955273	-0.743250613183834	0.157834601341542	-4.70904736265971	2.48877240781964e-06	3.92521066277065e-05	OPC	hg	pt	0.743250613183834	human_down	chimp_up	human_down_USP31_OPC	chimp_up_USP31_OPC	0.728099583881996	0.162190313343941	4.48916811904781	7.15018514271837e-06	4.8447586519844e-05	OPC	rm	-0.728099583881996	macaque_down	macaque_down_USP31_OPC	up_USP31_OPC	USP31	OPC	up_USP31_OPC	chimp_up_usp31_opc	0.735675098532915	OL	ENSG00000103404	C0	0.373525752	0.299	0.235	2.2801e-130	6.8489e-126	PD_up	OL	both	EVO_up_PD_up
134.448921955273	-0.743250613183834	0.157834601341542	-4.70904736265971	2.48877240781964e-06	3.92521066277065e-05	OPC	hg	pt	0.743250613183834	human_down	chimp_up	human_down_USP31_OPC	chimp_up_USP31_OPC	0.728099583881996	0.162190313343941	4.48916811904781	7.15018514271837e-06	4.8447586519844e-05	OPC	rm	-0.728099583881996	macaque_down	macaque_down_USP31_OPC	up_USP31_OPC	USP31	OPC	up_USP31_OPC	chimp_up_usp31_opc	0.735675098532915	OL	ENSG00000103404	C3	0.439853044	0.583	0.493	1.41448e-63	4.24881e-59	PD_up	OL	both	EVO_up_PD_up
705.757735430058	0.515243216599514	0.185594119339399	2.77618287924997	0.005500126140125	0.0245964647623368	OPC	hg	pt	-0.515243216599514	human_up	chimp_down	human_up_FA2H_OPC	chimp_down_FA2H_OPC	-0.587309887893186	0.186051037623074	-3.15671385334079	0.0015955783920554	0.0057994813180641	OPC	rm	0.587309887893186	macaque_up	macaque_up_FA2H_OPC	down_FA2H_OPC	FA2H	OPC	down_FA2H_OPC	chimp_down_fa2h_opc	-0.55127655224635	OL	ENSG00000103089	C0	-0.388525254	0.29	0.369	2.4277e-152	7.2922e-148	PD_down	OL	both	EVO_down_PD_down
705.757735430058	0.515243216599514	0.185594119339399	2.77618287924997	0.005500126140125	0.0245964647623368	OPC	hg	pt	-0.515243216599514	human_up	chimp_down	human_up_FA2H_OPC	chimp_down_FA2H_OPC	-0.587309887893186	0.186051037623074	-3.15671385334079	0.0015955783920554	0.0057994813180641	OPC	rm	0.587309887893186	macaque_up	macaque_up_FA2H_OPC	down_FA2H_OPC	FA2H	OPC	down_FA2H_OPC	chimp_down_fa2h_opc	-0.55127655224635	OL	ENSG00000103089	C3	-0.371200612	0.533	0.634	1.17811e-68	3.5388e-64	PD_down	OL	both	EVO_down_PD_down
233.188785100884	1.22025535071075	0.303926572307514	4.01496763328771	5.945395318665e-05	0.0005860552230963	OPC	hg	pt	-1.22025535071075	human_up	chimp_down	human_up_CNTNAP4_OPC	chimp_down_CNTNAP4_OPC	-2.55050375165795	0.302327590418065	-8.43622557944866	3.27749934467835e-17	1.1237805923565e-15	OPC	rm	2.55050375165795	macaque_up	macaque_up_CNTNAP4_OPC	down_CNTNAP4_OPC	CNTNAP4	OPC	down_CNTNAP4_OPC	chimp_down_cntnap4_opc	-1.88537955118435	OL	ENSG00000152910	C0	-0.284880402	0.402	0.496	9.0493e-144	2.7182e-139	PD_down	OL	both	EVO_down_PD_down
233.188785100884	1.22025535071075	0.303926572307514	4.01496763328771	5.945395318665e-05	0.0005860552230963	OPC	hg	pt	-1.22025535071075	human_up	chimp_down	human_up_CNTNAP4_OPC	chimp_down_CNTNAP4_OPC	-2.55050375165795	0.302327590418065	-8.43622557944866	3.27749934467835e-17	1.1237805923565e-15	OPC	rm	2.55050375165795	macaque_up	macaque_up_CNTNAP4_OPC	down_CNTNAP4_OPC	CNTNAP4	OPC	down_CNTNAP4_OPC	chimp_down_cntnap4_opc	-1.88537955118435	OL	ENSG00000152910	C5	0.364378451	0.143	0.101	1.83495e-07	0.005511835	PD_up	OPC	both	EVO_down_PD_up
62.8548240046008	4.02885149895416	0.322773930856959	12.4819606349795	9.36517719689175e-36	5.37736768174028e-33	OPC	hg	pt	-4.02885149895416	human_up	chimp_down	human_up_PLCG2_OPC	chimp_down_PLCG2_OPC	-1.5370842424152	0.348838399263603	-4.40629313074471	1.05154638984388e-05	6.8371165616815e-05	OPC	rm	1.5370842424152	macaque_up	macaque_up_PLCG2_OPC	down_PLCG2_OPC	PLCG2	OPC	down_PLCG2_OPC	chimp_down_plcg2_opc	-2.78296787068468	OL	ENSG00000197943	C0	0.507385926	0.217	0.163	2.71446e-28	8.1537e-24	PD_up	OL	both	EVO_down_PD_up
62.8548240046008	4.02885149895416	0.322773930856959	12.4819606349795	9.36517719689175e-36	5.37736768174028e-33	OPC	hg	pt	-4.02885149895416	human_up	chimp_down	human_up_PLCG2_OPC	chimp_down_PLCG2_OPC	-1.5370842424152	0.348838399263603	-4.40629313074471	1.05154638984388e-05	6.8371165616815e-05	OPC	rm	1.5370842424152	macaque_up	macaque_up_PLCG2_OPC	down_PLCG2_OPC	PLCG2	OPC	down_PLCG2_OPC	chimp_down_plcg2_opc	-2.78296787068468	OL	ENSG00000197943	C3	0.527751032	0.353	0.254	2.83837e-32	8.52591e-28	PD_up	OL	both	EVO_down_PD_up
345.38973244301	-0.640289172718716	0.212771834652622	-3.00927598694664	0.0026187111446462	0.0134854816624804	OPC	hg	pt	0.640289172718716	human_down	chimp_up	human_down_COX4I1_OPC	chimp_up_COX4I1_OPC	3.97762255009118	0.241679080353265	16.4582823812349	7.31467599132514e-61	5.22972241987187e-58	OPC	rm	-3.97762255009118	macaque_down	macaque_down_COX4I1_OPC	up_COX4I1_OPC	COX4I1	OPC	up_COX4I1_OPC	chimp_up_cox4i1_opc	2.30895586140495	OL	ENSG00000131143	C5	0.411176992	0.152	0.103	8.15779e-27	2.45044e-22	PD_up	OPC	both	EVO_up_PD_up
528.053770103758	-1.61388404027108	0.165010045968421	-9.78051991198124	1.36507505029143e-22	2.81818977236571e-20	OPC	hg	pt	1.61388404027108	human_down	chimp_up	human_down_GAS7_OPC	chimp_up_GAS7_OPC	0.761651134702553	0.164041201464455	4.64304777033464	3.43306934488727e-06	2.4737701899833e-05	OPC	rm	-0.761651134702553	macaque_down	macaque_down_GAS7_OPC	up_GAS7_OPC	GAS7	OPC	up_GAS7_OPC	chimp_up_gas7_opc	1.18776758748681	OL	ENSG00000007237	C0	-0.295608581	0.245	0.307	4.3291e-77	1.30038e-72	PD_down	OL	both	EVO_up_PD_down
260.267157559336	0.81989860987071	0.164679359939446	4.97875756969295	6.39937391940463e-07	1.21093817090773e-05	OPC	hg	pt	-0.81989860987071	human_up	chimp_down	human_up_PMP22_OPC	chimp_down_PMP22_OPC	-0.831922048203153	0.166204313803266	-5.00541790502434	5.57409657213646e-07	4.67226922399141e-06	OPC	rm	0.831922048203153	macaque_up	macaque_up_PMP22_OPC	down_PMP22_OPC	PMP22	OPC	down_PMP22_OPC	chimp_down_pmp22_opc	-0.825910329036931	OL	ENSG00000109099	C3	-0.289454077	0.313	0.391	6.23037e-24	1.87148e-19	PD_down	OL	both	EVO_down_PD_down
87.1463254932304	-0.916305418955219	0.346513963263014	-2.64435352136074	0.0081847123155862	0.0337490808093766	OPC	hg	pt	0.916305418955219	human_down	chimp_up	human_down_SEPT4_OPC	chimp_up_SEPT4_OPC	1.503352617191	0.354879505769204	4.23623396885789	2.27299933860835e-05	0.000136563894281	OPC	rm	-1.503352617191	macaque_down	macaque_down_SEPT4_OPC	up_SEPT4_OPC	SEPT4	OPC	up_SEPT4_OPC	chimp_up_sept4_opc	1.20982901807311	OL	ENSG00000108387	C0	-0.319575587	0.183	0.249	3.36513e-17	1.01082e-12	PD_down	OL	both	EVO_up_PD_down
87.1463254932304	-0.916305418955219	0.346513963263014	-2.64435352136074	0.0081847123155862	0.0337490808093766	OPC	hg	pt	0.916305418955219	human_down	chimp_up	human_down_SEPT4_OPC	chimp_up_SEPT4_OPC	1.503352617191	0.354879505769204	4.23623396885789	2.27299933860835e-05	0.000136563894281	OPC	rm	-1.503352617191	macaque_down	macaque_down_SEPT4_OPC	up_SEPT4_OPC	SEPT4	OPC	up_SEPT4_OPC	chimp_up_sept4_opc	1.20982901807311	OL	ENSG00000108387	C3	-0.324126419	0.226	0.309	5.99559e-15	1.80096e-10	PD_down	OL	both	EVO_up_PD_down
168.402318881579	-0.762513724029263	0.209279537023032	-3.6435178272845	0.0002689370158966	0.0020849994641708	OPC	hg	pt	0.762513724029263	human_down	chimp_up	human_down_AATK_OPC	chimp_up_AATK_OPC	0.598024636413253	0.211057396668014	2.8334692166886	0.0046045742623111	0.0142766947574133	OPC	rm	-0.598024636413253	macaque_down	macaque_down_AATK_OPC	up_AATK_OPC	AATK	OPC	up_AATK_OPC	chimp_up_aatk_opc	0.680269180221258	OL	ENSG00000181409	C0	-0.597858975	0.305	0.427	0.0	0.0	PD_down	OL	both	EVO_up_PD_down
168.402318881579	-0.762513724029263	0.209279537023032	-3.6435178272845	0.0002689370158966	0.0020849994641708	OPC	hg	pt	0.762513724029263	human_down	chimp_up	human_down_AATK_OPC	chimp_up_AATK_OPC	0.598024636413253	0.211057396668014	2.8334692166886	0.0046045742623111	0.0142766947574133	OPC	rm	-0.598024636413253	macaque_down	macaque_down_AATK_OPC	up_AATK_OPC	AATK	OPC	up_AATK_OPC	chimp_up_aatk_opc	0.680269180221258	OL	ENSG00000181409	C3	-0.567513885	0.526	0.663	1.6124e-197	4.8434e-193	PD_down	OL	both	EVO_up_PD_down
127.209083391553	-1.15604691411158	0.302435455369549	-3.82245829179981	0.0001321278322421	0.0011494871162963	OPC	hg	pt	1.15604691411158	human_down	chimp_up	human_down_AQP4_OPC	chimp_up_AQP4_OPC	1.14210469189332	0.305215935272125	3.74195630013565	0.0001825932722093	0.0008776843941058	OPC	rm	-1.14210469189332	macaque_down	macaque_down_AQP4_OPC	up_AQP4_OPC	AQP4	OPC	up_AQP4_OPC	chimp_up_aqp4_opc	1.14907580300245	OL	ENSG00000171885	C5	0.293013487	0.181	0.153	9.78874e-20	2.94034e-15	PD_up	OPC	both	EVO_up_PD_up
154.313889278188	-0.67598481767633	0.189747699540566	-3.56254552394091	0.0003672761935983	0.0027027317490908	OPC	hg	pt	0.67598481767633	human_down	chimp_up	human_down_TTYH1_OPC	chimp_up_TTYH1_OPC	0.832203322461202	0.194075871744776	4.28803083546425	1.80264073411714e-05	0.0001111762834868	OPC	rm	-0.832203322461202	macaque_down	macaque_down_TTYH1_OPC	up_TTYH1_OPC	TTYH1	OPC	up_TTYH1_OPC	chimp_up_ttyh1_opc	0.754094070068766	OL	ENSG00000167614	C3	-0.265644479	0.238	0.312	3.76549e-13	1.13108e-08	PD_down	OL	both	EVO_up_PD_down
24.8916789420312	3.16305284798882	0.440996383742173	7.17251425317377	7.36327462209359e-13	1.26488785883198e-09	COP	hg	pt	-3.16305284798882	human_up	chimp_down	human_up_SLC35F3_COP	chimp_down_SLC35F3_COP	-1.57911906270431	0.478928360124914	-3.29719263710431	0.0009765649638905	0.0154959128432109	COP	rm	1.57911906270431	macaque_up	macaque_up_SLC35F3_COP	down_SLC35F3_COP	SLC35F3	COP	down_SLC35F3_COP	chimp_down_slc35f3_cop	-2.37108595534656	OL	ENSG00000183780	C3	0.78970886	0.331	0.163	1.07399e-69	3.22606e-65	PD_up	OL	both	EVO_down_PD_up
29.6279302338607	2.449522785777	0.505415583656111	4.84655175856958	1.25625824503336e-06	0.0002271623461676	COP	hg	pt	-2.449522785777	human_up	chimp_down	human_up_PLD5_COP	chimp_down_PLD5_COP	-2.78565821453341	0.511675554686434	-5.44418858594979	5.20420623000318e-08	5.17196277836077e-06	COP	rm	2.78565821453341	macaque_up	macaque_up_PLD5_COP	down_PLD5_COP	PLD5	COP	down_PLD5_COP	chimp_down_pld5_cop	-2.6175905001552	OL	ENSG00000180287	C0	0.263260574	0.236	0.194	5.2829e-111	1.5869e-106	PD_up	OL	both	EVO_down_PD_up
227.05624074391	0.984702800137708	0.190065362304497	5.18086403644738	2.20860439799143e-07	5.69102138252443e-05	COP	hg	pt	-0.984702800137708	human_up	chimp_down	human_up_FMNL2_COP	chimp_down_FMNL2_COP	-0.956264621925988	0.194008576907506	-4.92898116757946	8.26595409958841e-07	5.95083608917613e-05	COP	rm	0.956264621925988	macaque_up	macaque_up_FMNL2_COP	down_FMNL2_COP	FMNL2	COP	down_FMNL2_COP	chimp_down_fmnl2_cop	-0.970483711031848	OL	ENSG00000157827	C5	0.49632192	0.539	0.464	3.68325e-23	1.10638e-18	PD_up	OPC	both	EVO_down_PD_up
11.8202373538644	3.70259694162354	0.792268652464102	4.67341088165962	2.96238279978998e-06	0.0004522505166158	COP	hg	pt	-3.70259694162354	human_up	chimp_down	human_up_ITGA2_COP	chimp_down_ITGA2_COP	-3.15427383742602	0.814178219027043	-3.87418106221931	0.0001069838518038	0.0028548586837275	COP	rm	3.15427383742602	macaque_up	macaque_up_ITGA2_COP	down_ITGA2_COP	ITGA2	COP	down_ITGA2_COP	chimp_down_itga2_cop	-3.42843538952478	OL	ENSG00000164171	C0	-0.377484354	0.221	0.3	1.1501e-103	3.45466e-99	PD_down	OL	both	EVO_down_PD_down
11.8202373538644	3.70259694162354	0.792268652464102	4.67341088165962	2.96238279978998e-06	0.0004522505166158	COP	hg	pt	-3.70259694162354	human_up	chimp_down	human_up_ITGA2_COP	chimp_down_ITGA2_COP	-3.15427383742602	0.814178219027043	-3.87418106221931	0.0001069838518038	0.0028548586837275	COP	rm	3.15427383742602	macaque_up	macaque_up_ITGA2_COP	down_ITGA2_COP	ITGA2	COP	down_ITGA2_COP	chimp_down_itga2_cop	-3.42843538952478	OL	ENSG00000164171	C3	-0.382467933	0.46	0.569	1.0649e-42	3.19876e-38	PD_down	OL	both	EVO_down_PD_down
160.049975164368	1.8993578623786	0.41532564463413	4.57317742575656	4.80383015894173e-06	0.0006601743659761	COP	hg	pt	-1.8993578623786	human_up	chimp_down	human_up_NXPH1_COP	chimp_down_NXPH1_COP	-1.31036746141224	0.419172443461199	-3.12608207398427	0.0017715210319295	0.0239955804369359	COP	rm	1.31036746141224	macaque_up	macaque_up_NXPH1_COP	down_NXPH1_COP	NXPH1	COP	down_NXPH1_COP	chimp_down_nxph1_cop	-1.60486266189542	OL	ENSG00000122584	C5	-0.281045833	0.463	0.539	1.26401e-13	3.79683e-09	PD_down	OPC	both	EVO_down_PD_down
99.4549001848475	1.22276050745455	0.304264128252148	4.01874685155532	5.85084905786236e-05	0.0045685379726808	COP	hg	pt	-1.22276050745455	human_up	chimp_down	human_up_NKAIN3_COP	chimp_down_NKAIN3_COP	-1.64983707129299	0.307314910486593	-5.36855523437077	7.93698843302344e-08	7.80299841324014e-06	COP	rm	1.64983707129299	macaque_up	macaque_up_NKAIN3_COP	down_NKAIN3_COP	NKAIN3	COP	down_NKAIN3_COP	chimp_down_nkain3_cop	-1.43629878937377	OL	ENSG00000185942	C5	-0.392933917	0.251	0.346	2.46814e-26	7.4138e-22	PD_down	OPC	both	EVO_down_PD_down
26.6130703995699	1.4090671519801	0.389193943932949	3.62047553397402	0.0002940620578245	0.015543064769217	COP	hg	pt	-1.4090671519801	human_up	chimp_down	human_up_CERS4_COP	chimp_down_CERS4_COP	-1.18836365445886	0.406932035863615	-2.92030007403286	0.0034969449118883	0.0392301439624475	COP	rm	1.18836365445886	macaque_up	macaque_up_CERS4_COP	down_CERS4_COP	CERS4	COP	down_CERS4_COP	chimp_down_cers4_cop	-1.29871540321948	OL	ENSG00000090661	C5	-0.282003426	0.149	0.201	1.31348e-19	3.94543e-15	PD_down	OPC	both	EVO_down_PD_down
8235.32993968871	-0.954966500472271	0.204186427471141	-4.67693427178084	2.91195541827271e-06	3.05094385890688e-05	L2/L3	hg	pt	0.954966500472271	human_down	chimp_up	human_down_GABRD_L2/3-IT	chimp_up_GABRD_L2/3-IT	1.2530972117358	0.204254547782891	6.13497826774341	8.51708364234615e-10	7.06545356290732e-09	L2/3-IT	rm	-1.2530972117358	macaque_down	macaque_down_GABRD_L2/3-IT	up_GABRD_L2/3-IT	GABRD	Exc	up_GABRD_Exc	chimp_up_gabrd_exc	1.10403185610403	Neur	ENSG00000187730	C7_2	-0.585789869	0.075	0.185	3.98493e-07	0.011969918	PD_down	Neur	both	EVO_up_PD_down
8235.32993968871	-0.954966500472271	0.204186427471141	-4.67693427178084	2.91195541827271e-06	3.05094385890688e-05	L2/L3	hg	pt	0.954966500472271	human_down	chimp_up	human_down_GABRD_L2/3-IT	chimp_up_GABRD_L2/3-IT	1.2530972117358	0.204254547782891	6.13497826774341	8.51708364234615e-10	7.06545356290732e-09	L2/3-IT	rm	-1.2530972117358	macaque_down	macaque_down_GABRD_L2/3-IT	up_GABRD_L2/3-IT	GABRD	Exc	up_GABRD_Exc	chimp_up_gabrd_exc	1.10403185610403	Neur	ENSG00000187730	C9	-0.553332676	0.032	0.146	7.10543e-19	2.13433e-14	PD_down	Neur	both	EVO_up_PD_down
1963.70176669705	-1.13613480836788	0.283621553419601	-4.00581265658268	6.18046214991591e-05	0.0004266205769162	L2/L3	hg	pt	1.13613480836788	human_down	chimp_up	human_down_EFHD2_L2/3-IT	chimp_up_EFHD2_L2/3-IT	1.15854722220176	0.283695704299953	4.08376723595655	4.43114171281965e-05	0.0001708340260407	L2/3-IT	rm	-1.15854722220176	macaque_down	macaque_down_EFHD2_L2/3-IT	up_EFHD2_L2/3-IT	EFHD2	Exc	up_EFHD2_Exc	chimp_up_efhd2_exc	1.14734101528482	Neur	ENSG00000142634	C7_2	-0.870760766	0.246	0.526	2.91942e-30	8.76935e-26	PD_down	Neur	both	EVO_up_PD_down
4889.58943460397	-0.61251502171895	0.149798205759771	-4.08893430073008	4.33359561544341e-05	0.0003153430320353	L2/L3	hg	pt	0.61251502171895	human_down	chimp_up	human_down_DNAJC16_L2/3-IT	chimp_up_DNAJC16_L2/3-IT	0.728099875717798	0.149875487964108	4.85803172759087	1.18558414905007e-06	6.09825896374071e-06	L2/3-IT	rm	-0.728099875717798	macaque_down	macaque_down_DNAJC16_L2/3-IT	up_DNAJC16_L2/3-IT	DNAJC16	Exc	up_DNAJC16_Exc	chimp_up_dnajc16_exc	0.670307448718374	Neur	ENSG00000116138	C7_2	-0.313210253	0.059	0.121	3.0376e-07	0.009124349	PD_down	Neur	both	EVO_up_PD_down
49168.3238581761	-1.23680747127868	0.382834628582034	-3.23065725757264	0.0012350594268394	0.0053617727820042	L2/L3	hg	pt	1.23680747127868	human_down	chimp_up	human_down_CAMK2N1_L2/3-IT	chimp_up_CAMK2N1_L2/3-IT	1.04567938046905	0.38283379655892	2.73141867271927	0.0063062303110467	0.0145629462791396	L2/3-IT	rm	-1.04567938046905	macaque_down	macaque_down_CAMK2N1_L2/3-IT	up_CAMK2N1_L2/3-IT	CAMK2N1	Exc	up_CAMK2N1_Exc	chimp_up_camk2n1_exc	1.14124342587386	Neur	ENSG00000162545	C7_0	0.553902913	0.278	0.163	7.17369e-08	0.002154833	PD_up	Neur	both	EVO_up_PD_up
49168.3238581761	-1.23680747127868	0.382834628582034	-3.23065725757264	0.0012350594268394	0.0053617727820042	L2/L3	hg	pt	1.23680747127868	human_down	chimp_up	human_down_CAMK2N1_L2/3-IT	chimp_up_CAMK2N1_L2/3-IT	1.04567938046905	0.38283379655892	2.73141867271927	0.0063062303110467	0.0145629462791396	L2/3-IT	rm	-1.04567938046905	macaque_down	macaque_down_CAMK2N1_L2/3-IT	up_CAMK2N1_L2/3-IT	CAMK2N1	Exc	up_CAMK2N1_Exc	chimp_up_camk2n1_exc	1.14124342587386	Neur	ENSG00000162545	C9	0.414426878	0.168	0.189	9.34728e-10	2.80774e-05	PD_up	Neur	both	EVO_up_PD_up
49168.3238581761	-1.23680747127868	0.382834628582034	-3.23065725757264	0.0012350594268394	0.0053617727820042	L2/L3	hg	pt	1.23680747127868	human_down	chimp_up	human_down_CAMK2N1_L2/3-IT	chimp_up_CAMK2N1_L2/3-IT	1.04567938046905	0.38283379655892	2.73141867271927	0.0063062303110467	0.0145629462791396	L2/3-IT	rm	-1.04567938046905	macaque_down	macaque_down_CAMK2N1_L2/3-IT	up_CAMK2N1_L2/3-IT	CAMK2N1	Exc	up_CAMK2N1_Exc	chimp_up_camk2n1_exc	1.14124342587386	Neur	ENSG00000162545	C6_1	-0.589022013	0.178	0.259	2.12404e-08	0.000638018	PD_down	Neur	both	EVO_up_PD_down
343.871500625265	0.717452758941809	0.248066868124989	2.89217485738691	0.0038258495277554	0.0136441525387535	L2/L3	hg	pt	-0.717452758941809	human_up	chimp_down	human_up_CLIC4_L2/3-IT	chimp_down_CLIC4_L2/3-IT	-0.790886015048308	0.248176455506189	-3.18678906681615	0.001438616501525	0.0039685803320282	L2/3-IT	rm	0.790886015048308	macaque_up	macaque_up_CLIC4_L2/3-IT	down_CLIC4_L2/3-IT	CLIC4	Exc	down_CLIC4_Exc	chimp_down_clic4_exc	-0.754169386995059	Neur	ENSG00000169504	C6_0	0.284695212	0.106	0.056	3.80075e-08	0.001141669	PD_up	Neur	both	EVO_down_PD_up
18646.6039655425	-0.893781477227234	0.345563061053472	-2.58644970472967	0.0096970321306197	0.0291180427991946	L2/L3	hg	pt	0.893781477227234	human_down	chimp_up	human_down_STMN1_L2/3-IT	chimp_up_STMN1_L2/3-IT	0.86894251989079	0.345567134279577	2.51454039951549	0.0119187646224603	0.0253864666269727	L2/3-IT	rm	-0.86894251989079	macaque_down	macaque_down_STMN1_L2/3-IT	up_STMN1_L2/3-IT	STMN1	Exc	up_STMN1_Exc	chimp_up_stmn1_exc	0.881361998559012	Neur	ENSG00000117632	C7_0	0.515048217	0.176	0.086	1.47137e-08	0.00044197	PD_up	Neur	both	EVO_up_PD_up
18646.6039655425	-0.893781477227234	0.345563061053472	-2.58644970472967	0.0096970321306197	0.0291180427991946	L2/L3	hg	pt	0.893781477227234	human_down	chimp_up	human_down_STMN1_L2/3-IT	chimp_up_STMN1_L2/3-IT	0.86894251989079	0.345567134279577	2.51454039951549	0.0119187646224603	0.0253864666269727	L2/3-IT	rm	-0.86894251989079	macaque_down	macaque_down_STMN1_L2/3-IT	up_STMN1_L2/3-IT	STMN1	Exc	up_STMN1_Exc	chimp_up_stmn1_exc	0.881361998559012	Neur	ENSG00000117632	C6_0	0.367912803	0.176	0.089	1.19293e-14	3.58333e-10	PD_up	Neur	both	EVO_up_PD_up
20451.1189345252	-2.03662540063159	0.467642017313848	-4.35509497698696	1.33009235013173e-05	0.0001132531713455	L2/L3	hg	pt	2.03662540063159	human_down	chimp_up	human_down_NCDN_L2/3-IT	chimp_up_NCDN_L2/3-IT	1.95277587358383	0.467643957992927	4.175774839399	2.96973455157708e-05	0.0001187942761543	L2/3-IT	rm	-1.95277587358383	macaque_down	macaque_down_NCDN_L2/3-IT	up_NCDN_L2/3-IT	NCDN	Exc	up_NCDN_Exc	chimp_up_ncdn_exc	1.99470063710771	Neur	ENSG00000020129	C7_1	-0.36271982	0.319	0.324	6.54284e-09	0.000196534	PD_down	Neur	both	EVO_up_PD_down
4606.33861619157	-0.890258031372306	0.286367912459267	-3.10879114816656	0.0018785445775848	0.0076105385553723	L2/L3	hg	pt	0.890258031372306	human_down	chimp_up	human_down_MAP7D1_L2/3-IT	chimp_up_MAP7D1_L2/3-IT	1.07094696228127	0.286428122357216	3.7389728126823	0.0001847737065553	0.0006254374814137	L2/3-IT	rm	-1.07094696228127	macaque_down	macaque_down_MAP7D1_L2/3-IT	up_MAP7D1_L2/3-IT	MAP7D1	Exc	up_MAP7D1_Exc	chimp_up_map7d1_exc	0.980602496826789	Neur	ENSG00000116871	C7_2	0.427413055	0.1	0.081	5.23738e-07	0.01573204	PD_up	Neur	both	EVO_up_PD_up
4166.89295837473	-0.907668837173252	0.224579355681253	-4.04163968865203	5.30787469724738e-05	0.0003747671671448	L2/L3	hg	pt	0.907668837173252	human_down	chimp_up	human_down_MEAF6_L2/3-IT	chimp_up_MEAF6_L2/3-IT	1.64053915842318	0.224847644339615	7.2962256875828	2.95952320501313e-13	3.81500301408835e-12	L2/3-IT	rm	-1.64053915842318	macaque_down	macaque_down_MEAF6_L2/3-IT	up_MEAF6_L2/3-IT	MEAF6	Exc	up_MEAF6_Exc	chimp_up_meaf6_exc	1.27410399779822	Neur	ENSG00000163875	C7_2	-0.597796078	0.135	0.285	1.43409e-12	4.30773e-08	PD_down	Neur	both	EVO_up_PD_down
7138.91786287312	-0.915789454738241	0.316365273558089	-2.89472180191765	0.0037949469773399	0.0135563147246134	L2/L3	hg	pt	0.915789454738241	human_down	chimp_up	human_down_ATP6V0B_L2/3-IT	chimp_up_ATP6V0B_L2/3-IT	1.18052458899168	0.316411114352067	3.73098331709715	0.0001907338552126	0.0006432795425283	L2/3-IT	rm	-1.18052458899168	macaque_down	macaque_down_ATP6V0B_L2/3-IT	up_ATP6V0B_L2/3-IT	ATP6V0B	Exc	up_ATP6V0B_Exc	chimp_up_atp6v0b_exc	1.04815702186496	Neur	ENSG00000117410	C9	0.537162258	0.124	0.115	1.06821e-06	0.032087038	PD_up	Neur	both	EVO_up_PD_up
4628.27524531723	-0.993819595111764	0.206885276191725	-4.80372317163243	1.55742119070487e-06	1.74233289254714e-05	L2/L3	hg	pt	0.993819595111764	human_down	chimp_up	human_down_RNF220_L2/3-IT	chimp_up_RNF220_L2/3-IT	0.679425936714857	0.206838730279725	3.28481003434905	0.0010205115224877	0.0029259244253891	L2/3-IT	rm	-0.679425936714857	macaque_down	macaque_down_RNF220_L2/3-IT	up_RNF220_L2/3-IT	RNF220	Exc	up_RNF220_Exc	chimp_up_rnf220_exc	0.836622765913311	Neur	ENSG00000187147	C7_2	0.575976701	0.198	0.183	2.59828e-07	0.007804711	PD_up	Neur	both	EVO_up_PD_up
4628.27524531723	-0.993819595111764	0.206885276191725	-4.80372317163243	1.55742119070487e-06	1.74233289254714e-05	L2/L3	hg	pt	0.993819595111764	human_down	chimp_up	human_down_RNF220_L2/3-IT	chimp_up_RNF220_L2/3-IT	0.679425936714857	0.206838730279725	3.28481003434905	0.0010205115224877	0.0029259244253891	L2/3-IT	rm	-0.679425936714857	macaque_down	macaque_down_RNF220_L2/3-IT	up_RNF220_L2/3-IT	RNF220	Exc	up_RNF220_Exc	chimp_up_rnf220_exc	0.836622765913311	Neur	ENSG00000187147	C9	1.335026239	0.332	0.19	5.90365e-28	1.77334e-23	PD_up	Neur	both	EVO_up_PD_up
4628.27524531723	-0.993819595111764	0.206885276191725	-4.80372317163243	1.55742119070487e-06	1.74233289254714e-05	L2/L3	hg	pt	0.993819595111764	human_down	chimp_up	human_down_RNF220_L2/3-IT	chimp_up_RNF220_L2/3-IT	0.679425936714857	0.206838730279725	3.28481003434905	0.0010205115224877	0.0029259244253891	L2/3-IT	rm	-0.679425936714857	macaque_down	macaque_down_RNF220_L2/3-IT	up_RNF220_L2/3-IT	RNF220	Exc	up_RNF220_Exc	chimp_up_rnf220_exc	0.836622765913311	Neur	ENSG00000187147	C6_0	0.45403499	0.361	0.251	6.0383e-17	1.81378e-12	PD_up	Neur	both	EVO_up_PD_up
5953.61096839481	0.567203964300958	0.142867978801132	3.97012660961971	7.18344495420349e-05	0.0004876414531589	L2/L3	hg	pt	-0.567203964300958	human_up	chimp_down	human_up_EIF2B3_L2/3-IT	chimp_down_EIF2B3_L2/3-IT	-1.24216320207647	0.142761482765255	-8.70096876283485	3.29062843826106e-18	7.04972851561436e-17	L2/3-IT	rm	1.24216320207647	macaque_up	macaque_up_EIF2B3_L2/3-IT	down_EIF2B3_L2/3-IT	EIF2B3	Exc	down_EIF2B3_Exc	chimp_down_eif2b3_exc	-0.904683583188715	Neur	ENSG00000070785	C9	-0.297109564	0.033	0.104	1.97577e-09	5.93482e-05	PD_down	Neur	both	EVO_down_PD_down
2120.48740613873	-0.887783579933798	0.316965920039832	-2.80088023287246	0.0050963429395022	0.0172217996731752	L2/L3	hg	pt	0.887783579933798	human_down	chimp_up	human_down_PRDX1_L2/3-IT	chimp_up_PRDX1_L2/3-IT	4.06622853951366	0.320398114603021	12.6911749919371	6.61853325804362e-37	6.42606631089971e-35	L2/3-IT	rm	-4.06622853951366	macaque_down	macaque_down_PRDX1_L2/3-IT	up_PRDX1_L2/3-IT	PRDX1	Exc	up_PRDX1_Exc	chimp_up_prdx1_exc	2.47700605972373	Neur	ENSG00000117450	C6_0	0.324425125	0.124	0.071	6.24254e-08	0.001875135	PD_up	Neur	both	EVO_up_PD_up
7316.78964041595	-0.705701904813379	0.214353044839267	-3.29224110318821	0.000993923628406	0.0044759512063075	L2/L3	hg	pt	0.705701904813379	human_down	chimp_up	human_down_UQCRH_L2/3-IT	chimp_up_UQCRH_L2/3-IT	0.664324955899402	0.214366234787522	3.0990186330318	0.0019416280851854	0.0051744772191157	L2/3-IT	rm	-0.664324955899402	macaque_down	macaque_down_UQCRH_L2/3-IT	up_UQCRH_L2/3-IT	UQCRH	Exc	up_UQCRH_Exc	chimp_up_uqcrh_exc	0.68501343035639	Neur	ENSG00000173660	C7_2	-0.475298337	0.129	0.245	3.32229e-10	9.97951e-06	PD_down	Neur	both	EVO_up_PD_down
2099.30868462009	-1.03191357034147	0.340428744425029	-3.03121750804072	0.0024356971885025	0.0094137261034419	L2/L3	hg	pt	1.03191357034147	human_down	chimp_up	human_down_CMPK1_L2/3-IT	chimp_up_CMPK1_L2/3-IT	1.53249012000654	0.340682721522867	4.49829129330727	6.85017981605994e-06	3.10271346660241e-05	L2/3-IT	rm	-1.53249012000654	macaque_down	macaque_down_CMPK1_L2/3-IT	up_CMPK1_L2/3-IT	CMPK1	Exc	up_CMPK1_Exc	chimp_up_cmpk1_exc	1.282201845174	Neur	ENSG00000162368	C7_2	-0.411587775	0.164	0.291	2.09007e-09	6.27816e-05	PD_down	Neur	both	EVO_up_PD_down
4029.46570640443	-0.98131588652865	0.234217537349715	-4.1897626353377	2.79246407863972e-05	0.0002153966532819	L2/L3	hg	pt	0.98131588652865	human_down	chimp_up	human_down_DHCR24_L2/3-IT	chimp_up_DHCR24_L2/3-IT	1.30778722031425	0.234348880616734	5.58051404757113	2.39808782490593e-08	1.61691071594282e-07	L2/3-IT	rm	-1.30778722031425	macaque_down	macaque_down_DHCR24_L2/3-IT	up_DHCR24_L2/3-IT	DHCR24	Exc	up_DHCR24_Exc	chimp_up_dhcr24_exc	1.14455155342145	Neur	ENSG00000116133	C9	0.354466187	0.112	0.125	7.46279e-08	0.002241673	PD_up	Neur	both	EVO_up_PD_up
4029.46570640443	-0.98131588652865	0.234217537349715	-4.1897626353377	2.79246407863972e-05	0.0002153966532819	L2/L3	hg	pt	0.98131588652865	human_down	chimp_up	human_down_DHCR24_L2/3-IT	chimp_up_DHCR24_L2/3-IT	1.30778722031425	0.234348880616734	5.58051404757113	2.39808782490593e-08	1.61691071594282e-07	L2/3-IT	rm	-1.30778722031425	macaque_down	macaque_down_DHCR24_L2/3-IT	up_DHCR24_L2/3-IT	DHCR24	Exc	up_DHCR24_Exc	chimp_up_dhcr24_exc	1.14455155342145	Neur	ENSG00000116133	C6_1	0.300693419	0.205	0.13	7.29422e-20	2.19104e-15	PD_up	Neur	both	EVO_up_PD_up
4455.49492702992	0.565548816527771	0.166777898097062	3.39102976461924	0.0006963053857193	0.0033266213695151	L2/L3	hg	pt	-0.565548816527771	human_up	chimp_down	human_up_FGGY_L2/3-IT	chimp_down_FGGY_L2/3-IT	-2.09207757273016	0.166442628778027	-12.5693615156741	3.11227172068353e-36	2.86152164682391e-34	L2/3-IT	rm	2.09207757273016	macaque_up	macaque_up_FGGY_L2/3-IT	down_FGGY_L2/3-IT	FGGY	Exc	down_FGGY_Exc	chimp_down_fggy_exc	-1.32881319462896	Neur	ENSG00000172456	C9	-0.626523337	0.08	0.266	2.93164e-25	8.80606e-21	PD_down	Neur	both	EVO_down_PD_down
50061.6165147579	-0.89812614076239	0.288801070589552	-3.10984352976592	0.0018718647448021	0.007588649484683	L2/L3	hg	pt	0.89812614076239	human_down	chimp_up	human_down_LMO4_L2/3-IT	chimp_up_LMO4_L2/3-IT	0.724782886283245	0.288800379526583	2.50963273480232	0.0120856785049114	0.0256811410618678	L2/3-IT	rm	-0.724782886283245	macaque_down	macaque_down_LMO4_L2/3-IT	up_LMO4_L2/3-IT	LMO4	Exc	up_LMO4_Exc	chimp_up_lmo4_exc	0.811454513522817	Neur	ENSG00000143013	C7_2	-0.369006466	0.121	0.226	2.64843e-12	7.95536e-08	PD_down	Neur	both	EVO_up_PD_down
16202.7051813827	0.677070141587434	0.192960381884907	3.50885572972839	0.0004500389528006	0.0023022974015342	L2/L3	hg	pt	-0.677070141587434	human_up	chimp_down	human_up_NTNG1_L2/3-IT	chimp_down_NTNG1_L2/3-IT	-0.623255896518274	0.192970367854705	-3.22980104897529	0.0012387638693545	0.0034773349601992	L2/3-IT	rm	0.623255896518274	macaque_up	macaque_up_NTNG1_L2/3-IT	down_NTNG1_L2/3-IT	NTNG1	Exc	down_NTNG1_Exc	chimp_down_ntng1_exc	-0.650163019052854	Neur	ENSG00000162631	C6_2	0.98332552	0.167	0.039	1.49395e-09	4.48752e-05	PD_up	Neur	both	EVO_down_PD_up
8348.71848891016	-1.04394978224713	0.231451400429062	-4.51044919284076	6.46904944949508e-06	6.12704034114927e-05	L2/L3	hg	pt	1.04394978224713	human_down	chimp_up	human_down_WDR47_L2/3-IT	chimp_up_WDR47_L2/3-IT	0.537337353136588	0.231404524480233	2.32206934736269	0.0202292018753822	0.0403105998785938	L2/3-IT	rm	-0.537337353136588	macaque_down	macaque_down_WDR47_L2/3-IT	up_WDR47_L2/3-IT	WDR47	Exc	up_WDR47_Exc	chimp_up_wdr47_exc	0.790643567691857	Neur	ENSG00000085433	C7_2	-0.557586653	0.105	0.231	2.01588e-09	6.05529e-05	PD_down	Neur	both	EVO_up_PD_down
6692.87040376989	-0.638716626462051	0.215183808131637	-2.96823739670655	0.0029951290761606	0.0111621262780322	L2/L3	hg	pt	0.638716626462051	human_down	chimp_up	human_down_AHCYL1_L2/3-IT	chimp_up_AHCYL1_L2/3-IT	0.692814957614859	0.215213304760356	3.21920133323691	0.0012854819444481	0.0035926889162452	L2/3-IT	rm	-0.692814957614859	macaque_down	macaque_down_AHCYL1_L2/3-IT	up_AHCYL1_L2/3-IT	AHCYL1	Exc	up_AHCYL1_Exc	chimp_up_ahcyl1_exc	0.665765792038455	Neur	ENSG00000168710	C7_0	0.479517293	0.219	0.133	3.86367e-07	0.011605691	PD_up	Neur	both	EVO_up_PD_up
6692.87040376989	-0.638716626462051	0.215183808131637	-2.96823739670655	0.0029951290761606	0.0111621262780322	L2/L3	hg	pt	0.638716626462051	human_down	chimp_up	human_down_AHCYL1_L2/3-IT	chimp_up_AHCYL1_L2/3-IT	0.692814957614859	0.215213304760356	3.21920133323691	0.0012854819444481	0.0035926889162452	L2/3-IT	rm	-0.692814957614859	macaque_down	macaque_down_AHCYL1_L2/3-IT	up_AHCYL1_L2/3-IT	AHCYL1	Exc	up_AHCYL1_Exc	chimp_up_ahcyl1_exc	0.665765792038455	Neur	ENSG00000168710	C7_2	0.388552264	0.205	0.2	9.2332e-11	2.77347e-06	PD_up	Neur	both	EVO_up_PD_up
25570.2083699049	-1.42595947427791	0.27181769970699	-5.24601405947826	1.55425046702856e-07	2.27800224122502e-06	L2/L3	hg	pt	1.42595947427791	human_down	chimp_up	human_down_ATP1A1_L2/3-IT	chimp_up_ATP1A1_L2/3-IT	0.954715221828186	0.271804188716456	3.51251107032842	0.0004438935115929	0.0013811853873729	L2/3-IT	rm	-0.954715221828186	macaque_down	macaque_down_ATP1A1_L2/3-IT	up_ATP1A1_L2/3-IT	ATP1A1	Exc	up_ATP1A1_Exc	chimp_up_atp1a1_exc	1.19033734805305	Neur	ENSG00000163399	C7_2	-0.432269392	0.179	0.306	1.58404e-07	0.004758152	PD_down	Neur	both	EVO_up_PD_down
12784.2139105559	-1.08786152254238	0.308542034134477	-3.52581302445241	0.0004221849212514	0.0021842442073796	L2/L3	hg	pt	1.08786152254238	human_down	chimp_up	human_down_SV2A_L2/3-IT	chimp_up_SV2A_L2/3-IT	0.783498713864477	0.308531015006624	2.53944879365744	0.0111027296930957	0.0239084951952194	L2/3-IT	rm	-0.783498713864477	macaque_down	macaque_down_SV2A_L2/3-IT	up_SV2A_L2/3-IT	SV2A	Exc	up_SV2A_Exc	chimp_up_sv2a_exc	0.935680118203428	Neur	ENSG00000159164	C7_1	-0.9160553	0.397	0.556	6.65782e-32	1.99988e-27	PD_down	Neur	both	EVO_up_PD_down
12784.2139105559	-1.08786152254238	0.308542034134477	-3.52581302445241	0.0004221849212514	0.0021842442073796	L2/L3	hg	pt	1.08786152254238	human_down	chimp_up	human_down_SV2A_L2/3-IT	chimp_up_SV2A_L2/3-IT	0.783498713864477	0.308531015006624	2.53944879365744	0.0111027296930957	0.0239084951952194	L2/3-IT	rm	-0.783498713864477	macaque_down	macaque_down_SV2A_L2/3-IT	up_SV2A_L2/3-IT	SV2A	Exc	up_SV2A_Exc	chimp_up_sv2a_exc	0.935680118203428	Neur	ENSG00000159164	C7_2	-0.373264135	0.373	0.549	8.73417e-22	2.62357e-17	PD_down	Neur	both	EVO_up_PD_down
12784.2139105559	-1.08786152254238	0.308542034134477	-3.52581302445241	0.0004221849212514	0.0021842442073796	L2/L3	hg	pt	1.08786152254238	human_down	chimp_up	human_down_SV2A_L2/3-IT	chimp_up_SV2A_L2/3-IT	0.783498713864477	0.308531015006624	2.53944879365744	0.0111027296930957	0.0239084951952194	L2/3-IT	rm	-0.783498713864477	macaque_down	macaque_down_SV2A_L2/3-IT	up_SV2A_L2/3-IT	SV2A	Exc	up_SV2A_Exc	chimp_up_sv2a_exc	0.935680118203428	Neur	ENSG00000159164	C7_3	-0.607305142	0.337	0.509	1.49498e-21	4.49063e-17	PD_down	Neur	both	EVO_up_PD_down
12784.2139105559	-1.08786152254238	0.308542034134477	-3.52581302445241	0.0004221849212514	0.0021842442073796	L2/L3	hg	pt	1.08786152254238	human_down	chimp_up	human_down_SV2A_L2/3-IT	chimp_up_SV2A_L2/3-IT	0.783498713864477	0.308531015006624	2.53944879365744	0.0111027296930957	0.0239084951952194	L2/3-IT	rm	-0.783498713864477	macaque_down	macaque_down_SV2A_L2/3-IT	up_SV2A_L2/3-IT	SV2A	Exc	up_SV2A_Exc	chimp_up_sv2a_exc	0.935680118203428	Neur	ENSG00000159164	C6_1	-0.457098562	0.244	0.289	7.64924e-07	0.022976791	PD_down	Neur	both	EVO_up_PD_down
2265.68419548758	-1.06185961272338	0.295490910788045	-3.59354407853532	0.0003262104337945	0.0017517507663422	L2/L3	hg	pt	1.06185961272338	human_down	chimp_up	human_down_S100A6_L2/3-IT	chimp_up_S100A6_L2/3-IT	5.93946698819946	0.307920827095797	19.2889420446758	6.65206207808054e-83	5.20856460713706e-80	L2/3-IT	rm	-5.93946698819946	macaque_down	macaque_down_S100A6_L2/3-IT	up_S100A6_L2/3-IT	S100A6	Exc	up_S100A6_Exc	chimp_up_s100a6_exc	3.50066330046142	Neur	ENSG00000197956	C7_1	0.626879804	0.131	0.05	1.51275e-06	0.045440023	PD_up	Neur	both	EVO_up_PD_up
14138.5305900319	-1.32583279621538	0.294181621728021	-4.50685120446155	6.57967391033379e-06	6.22190086994293e-05	L2/L3	hg	pt	1.32583279621538	human_down	chimp_up	human_down_CADM3_L2/3-IT	chimp_up_CADM3_L2/3-IT	0.67303264780824	0.294148955776152	2.28806743859536	0.0221335941142716	0.0436113913414818	L2/3-IT	rm	-0.67303264780824	macaque_down	macaque_down_CADM3_L2/3-IT	up_CADM3_L2/3-IT	CADM3	Exc	up_CADM3_Exc	chimp_up_cadm3_exc	0.999432722011812	Neur	ENSG00000162706	C7_3	-0.484058067	0.166	0.278	1.38375e-12	4.1565e-08	PD_down	Neur	both	EVO_up_PD_down
14138.5305900319	-1.32583279621538	0.294181621728021	-4.50685120446155	6.57967391033379e-06	6.22190086994293e-05	L2/L3	hg	pt	1.32583279621538	human_down	chimp_up	human_down_CADM3_L2/3-IT	chimp_up_CADM3_L2/3-IT	0.67303264780824	0.294148955776152	2.28806743859536	0.0221335941142716	0.0436113913414818	L2/3-IT	rm	-0.67303264780824	macaque_down	macaque_down_CADM3_L2/3-IT	up_CADM3_L2/3-IT	CADM3	Exc	up_CADM3_Exc	chimp_up_cadm3_exc	0.999432722011812	Neur	ENSG00000162706	C9	-0.626027634	0.053	0.211	1.6739e-24	5.02807e-20	PD_down	Neur	both	EVO_up_PD_down
224.624916144973	1.2766964372681	0.360272802570088	3.54369363482476	0.0003945634504313	0.002063796899253	L2/L3	hg	pt	-1.2766964372681	human_up	chimp_down	human_up_ATP1A2_L2/3-IT	chimp_down_ATP1A2_L2/3-IT	-0.943940019613264	0.36117943788487	-2.61349324075906	0.0089621856431865	0.0198520836025794	L2/3-IT	rm	0.943940019613264	macaque_up	macaque_up_ATP1A2_L2/3-IT	down_ATP1A2_L2/3-IT	ATP1A2	Exc	down_ATP1A2_Exc	chimp_down_atp1a2_exc	-1.11031822844068	Neur	ENSG00000018625	C7_1	0.667780794	0.18	0.077	1.10527e-13	3.32e-09	PD_up	Neur	both	EVO_down_PD_up
224.624916144973	1.2766964372681	0.360272802570088	3.54369363482476	0.0003945634504313	0.002063796899253	L2/L3	hg	pt	-1.2766964372681	human_up	chimp_down	human_up_ATP1A2_L2/3-IT	chimp_down_ATP1A2_L2/3-IT	-0.943940019613264	0.36117943788487	-2.61349324075906	0.0089621856431865	0.0198520836025794	L2/3-IT	rm	0.943940019613264	macaque_up	macaque_up_ATP1A2_L2/3-IT	down_ATP1A2_L2/3-IT	ATP1A2	Exc	down_ATP1A2_Exc	chimp_down_atp1a2_exc	-1.11031822844068	Neur	ENSG00000018625	C7_2	0.874162626	0.119	0.052	4.28434e-17	1.28693e-12	PD_up	Neur	both	EVO_down_PD_up
224.624916144973	1.2766964372681	0.360272802570088	3.54369363482476	0.0003945634504313	0.002063796899253	L2/L3	hg	pt	-1.2766964372681	human_up	chimp_down	human_up_ATP1A2_L2/3-IT	chimp_down_ATP1A2_L2/3-IT	-0.943940019613264	0.36117943788487	-2.61349324075906	0.0089621856431865	0.0198520836025794	L2/3-IT	rm	0.943940019613264	macaque_up	macaque_up_ATP1A2_L2/3-IT	down_ATP1A2_L2/3-IT	ATP1A2	Exc	down_ATP1A2_Exc	chimp_down_atp1a2_exc	-1.11031822844068	Neur	ENSG00000018625	C9	0.417758686	0.125	0.135	1.1139e-07	0.00334592	PD_up	Neur	both	EVO_down_PD_up
50114.0168532244	-1.47720524890175	0.31487406069282	-4.69141613523657	2.71320485332339e-06	2.87694107841467e-05	L2/L3	hg	pt	1.47720524890175	human_down	chimp_up	human_down_ATP1B1_L2/3-IT	chimp_up_ATP1B1_L2/3-IT	0.708736275790213	0.31486312303792	2.25093452974757	0.0243896843466928	0.0474900375539286	L2/3-IT	rm	-0.708736275790213	macaque_down	macaque_down_ATP1B1_L2/3-IT	up_ATP1B1_L2/3-IT	ATP1B1	Exc	up_ATP1B1_Exc	chimp_up_atp1b1_exc	1.09297076234598	Neur	ENSG00000143153	C7_2	-0.575378144	0.748	0.916	4.00687e-42	1.20358e-37	PD_down	Neur	both	EVO_up_PD_down
50114.0168532244	-1.47720524890175	0.31487406069282	-4.69141613523657	2.71320485332339e-06	2.87694107841467e-05	L2/L3	hg	pt	1.47720524890175	human_down	chimp_up	human_down_ATP1B1_L2/3-IT	chimp_up_ATP1B1_L2/3-IT	0.708736275790213	0.31486312303792	2.25093452974757	0.0243896843466928	0.0474900375539286	L2/3-IT	rm	-0.708736275790213	macaque_down	macaque_down_ATP1B1_L2/3-IT	up_ATP1B1_L2/3-IT	ATP1B1	Exc	up_ATP1B1_Exc	chimp_up_atp1b1_exc	1.09297076234598	Neur	ENSG00000143153	C7_3	-0.288962323	0.646	0.744	2.16572e-08	0.000650539	PD_down	Neur	both	EVO_up_PD_down
50114.0168532244	-1.47720524890175	0.31487406069282	-4.69141613523657	2.71320485332339e-06	2.87694107841467e-05	L2/L3	hg	pt	1.47720524890175	human_down	chimp_up	human_down_ATP1B1_L2/3-IT	chimp_up_ATP1B1_L2/3-IT	0.708736275790213	0.31486312303792	2.25093452974757	0.0243896843466928	0.0474900375539286	L2/3-IT	rm	-0.708736275790213	macaque_down	macaque_down_ATP1B1_L2/3-IT	up_ATP1B1_L2/3-IT	ATP1B1	Exc	up_ATP1B1_Exc	chimp_up_atp1b1_exc	1.09297076234598	Neur	ENSG00000143153	C9	0.824076339	0.282	0.238	1.97461e-23	5.93133e-19	PD_up	Neur	both	EVO_up_PD_up
50114.0168532244	-1.47720524890175	0.31487406069282	-4.69141613523657	2.71320485332339e-06	2.87694107841467e-05	L2/L3	hg	pt	1.47720524890175	human_down	chimp_up	human_down_ATP1B1_L2/3-IT	chimp_up_ATP1B1_L2/3-IT	0.708736275790213	0.31486312303792	2.25093452974757	0.0243896843466928	0.0474900375539286	L2/3-IT	rm	-0.708736275790213	macaque_down	macaque_down_ATP1B1_L2/3-IT	up_ATP1B1_L2/3-IT	ATP1B1	Exc	up_ATP1B1_Exc	chimp_up_atp1b1_exc	1.09297076234598	Neur	ENSG00000143153	C6_1	-0.873569069	0.496	0.6	5.228e-32	1.57039e-27	PD_down	Neur	both	EVO_up_PD_down
40092.0070013175	0.589444529193176	0.160474981782476	3.67312413839167	0.0002396030093493	0.0013491431409907	L2/L3	hg	pt	-0.589444529193176	human_up	chimp_down	human_up_RASAL2_L2/3-IT	chimp_down_RASAL2_L2/3-IT	-0.667636456108955	0.160476375934313	-4.16034106093119	3.17772696012109e-05	0.0001260960707912	L2/3-IT	rm	0.667636456108955	macaque_up	macaque_up_RASAL2_L2/3-IT	down_RASAL2_L2/3-IT	RASAL2	Exc	down_RASAL2_Exc	chimp_down_rasal2_exc	-0.628540492651065	Neur	ENSG00000075391	C9	0.366072861	0.121	0.132	7.59996e-08	0.002282877	PD_up	Neur	both	EVO_down_PD_up
40092.0070013175	0.589444529193176	0.160474981782476	3.67312413839167	0.0002396030093493	0.0013491431409907	L2/L3	hg	pt	-0.589444529193176	human_up	chimp_down	human_up_RASAL2_L2/3-IT	chimp_down_RASAL2_L2/3-IT	-0.667636456108955	0.160476375934313	-4.16034106093119	3.17772696012109e-05	0.0001260960707912	L2/3-IT	rm	0.667636456108955	macaque_up	macaque_up_RASAL2_L2/3-IT	down_RASAL2_L2/3-IT	RASAL2	Exc	down_RASAL2_Exc	chimp_down_rasal2_exc	-0.628540492651065	Neur	ENSG00000075391	C6_1	-0.354575314	0.327	0.304	2.75387e-12	8.27207e-08	PD_down	Neur	both	EVO_down_PD_down
19960.6147927097	-0.682141144905269	0.201625162768806	-3.38321435448734	0.0007164269099343	0.0034090506264752	L2/L3	hg	pt	0.682141144905269	human_down	chimp_up	human_down_CAMSAP2_L2/3-IT	chimp_up_CAMSAP2_L2/3-IT	0.544922002090953	0.201624821068045	2.70265336978056	0.0068788441029501	0.0156985880886526	L2/3-IT	rm	-0.544922002090953	macaque_down	macaque_down_CAMSAP2_L2/3-IT	up_CAMSAP2_L2/3-IT	CAMSAP2	Exc	up_CAMSAP2_Exc	chimp_up_camsap2_exc	0.613531573498111	Neur	ENSG00000118200	C6_1	-0.280767078	0.296	0.279	1.26365e-07	0.003795741	PD_down	Neur	both	EVO_up_PD_down
599.403076277958	-1.16932391723733	0.295853476043015	-3.95237511783472	7.73793139440628e-05	0.0005190571191851	L2/L3	hg	pt	1.16932391723733	human_down	chimp_up	human_down_CSRP1_L2/3-IT	chimp_up_CSRP1_L2/3-IT	1.39263075353311	0.296418444008585	4.6981919704456	2.62474670440344e-06	1.27242813572967e-05	L2/3-IT	rm	-1.39263075353311	macaque_down	macaque_down_CSRP1_L2/3-IT	up_CSRP1_L2/3-IT	CSRP1	Exc	up_CSRP1_Exc	chimp_up_csrp1_exc	1.28097733538522	Neur	ENSG00000159176	C7_0	0.744371345	0.205	0.106	2.17025e-08	0.000651898	PD_up	Neur	both	EVO_up_PD_up
599.403076277958	-1.16932391723733	0.295853476043015	-3.95237511783472	7.73793139440628e-05	0.0005190571191851	L2/L3	hg	pt	1.16932391723733	human_down	chimp_up	human_down_CSRP1_L2/3-IT	chimp_up_CSRP1_L2/3-IT	1.39263075353311	0.296418444008585	4.6981919704456	2.62474670440344e-06	1.27242813572967e-05	L2/3-IT	rm	-1.39263075353311	macaque_down	macaque_down_CSRP1_L2/3-IT	up_CSRP1_L2/3-IT	CSRP1	Exc	up_CSRP1_Exc	chimp_up_csrp1_exc	1.28097733538522	Neur	ENSG00000159176	C7_1	0.674108623	0.237	0.111	3.84565e-10	1.15516e-05	PD_up	Neur	both	EVO_up_PD_up
599.403076277958	-1.16932391723733	0.295853476043015	-3.95237511783472	7.73793139440628e-05	0.0005190571191851	L2/L3	hg	pt	1.16932391723733	human_down	chimp_up	human_down_CSRP1_L2/3-IT	chimp_up_CSRP1_L2/3-IT	1.39263075353311	0.296418444008585	4.6981919704456	2.62474670440344e-06	1.27242813572967e-05	L2/3-IT	rm	-1.39263075353311	macaque_down	macaque_down_CSRP1_L2/3-IT	up_CSRP1_L2/3-IT	CSRP1	Exc	up_CSRP1_Exc	chimp_up_csrp1_exc	1.28097733538522	Neur	ENSG00000159176	C7_2	1.003950921	0.133	0.048	5.4853e-25	1.64768e-20	PD_up	Neur	both	EVO_up_PD_up
599.403076277958	-1.16932391723733	0.295853476043015	-3.95237511783472	7.73793139440628e-05	0.0005190571191851	L2/L3	hg	pt	1.16932391723733	human_down	chimp_up	human_down_CSRP1_L2/3-IT	chimp_up_CSRP1_L2/3-IT	1.39263075353311	0.296418444008585	4.6981919704456	2.62474670440344e-06	1.27242813572967e-05	L2/3-IT	rm	-1.39263075353311	macaque_down	macaque_down_CSRP1_L2/3-IT	up_CSRP1_L2/3-IT	CSRP1	Exc	up_CSRP1_Exc	chimp_up_csrp1_exc	1.28097733538522	Neur	ENSG00000159176	C9	0.535837086	0.154	0.136	2.79775e-09	8.40389e-05	PD_up	Neur	both	EVO_up_PD_up
599.403076277958	-1.16932391723733	0.295853476043015	-3.95237511783472	7.73793139440628e-05	0.0005190571191851	L2/L3	hg	pt	1.16932391723733	human_down	chimp_up	human_down_CSRP1_L2/3-IT	chimp_up_CSRP1_L2/3-IT	1.39263075353311	0.296418444008585	4.6981919704456	2.62474670440344e-06	1.27242813572967e-05	L2/3-IT	rm	-1.39263075353311	macaque_down	macaque_down_CSRP1_L2/3-IT	up_CSRP1_L2/3-IT	CSRP1	Exc	up_CSRP1_Exc	chimp_up_csrp1_exc	1.28097733538522	Neur	ENSG00000159176	C6_1	0.404899087	0.108	0.054	3.37071e-07	0.010124953	PD_up	Neur	both	EVO_up_PD_up
16876.1338575495	-1.18709334907443	0.375849432897704	-3.15842793727861	0.0015862252079076	0.0065913881956981	L2/L3	hg	pt	1.18709334907443	human_down	chimp_up	human_down_NUCKS1_L2/3-IT	chimp_up_NUCKS1_L2/3-IT	0.94520454261436	0.375844874840173	2.51487942469963	0.0119073099228059	0.0253665204279681	L2/3-IT	rm	-0.94520454261436	macaque_down	macaque_down_NUCKS1_L2/3-IT	up_NUCKS1_L2/3-IT	NUCKS1	Exc	up_NUCKS1_Exc	chimp_up_nucks1_exc	1.06614894584439	Neur	ENSG00000069275	C7_1	-0.305582211	0.489	0.508	5.90211e-07	0.01772875	PD_down	Neur	both	EVO_up_PD_down
15880.3913077231	1.37001493823331	0.193900534208863	7.06555525400244	1.59975014516438e-12	6.17384094171962e-11	L2/L3	hg	pt	-1.37001493823331	human_up	chimp_down	human_up_SRGAP2_L2/3-IT	chimp_down_SRGAP2_L2/3-IT	-0.550731499312425	0.193952687606269	-2.83951465746343	0.0045182219314011	0.0108760716591197	L2/3-IT	rm	0.550731499312425	macaque_up	macaque_up_SRGAP2_L2/3-IT	down_SRGAP2_L2/3-IT	SRGAP2	Exc	down_SRGAP2_Exc	chimp_down_srgap2_exc	-0.960373218772868	Neur	ENSG00000266028	C9	-0.726733495	0.122	0.362	1.0221e-30	3.07017e-26	PD_down	Neur	both	EVO_down_PD_down
4049.56062105851	-0.960978113363352	0.335827229839889	-2.86152529627069	0.0042160785723146	0.0147895581967887	L2/L3	hg	pt	0.960978113363352	human_down	chimp_up	human_down_SRP9_L2/3-IT	chimp_up_SRP9_L2/3-IT	0.915078607214952	0.335842924603111	2.72472200596861	0.0064355647990405	0.0148263538693157	L2/3-IT	rm	-0.915078607214952	macaque_down	macaque_down_SRP9_L2/3-IT	up_SRP9_L2/3-IT	SRP9	Exc	up_SRP9_Exc	chimp_up_srp9_exc	0.938028360289152	Neur	ENSG00000143742	C7_2	-0.354931771	0.153	0.272	8.23157e-12	2.4726e-07	PD_down	Neur	both	EVO_up_PD_down
4049.56062105851	-0.960978113363352	0.335827229839889	-2.86152529627069	0.0042160785723146	0.0147895581967887	L2/L3	hg	pt	0.960978113363352	human_down	chimp_up	human_down_SRP9_L2/3-IT	chimp_up_SRP9_L2/3-IT	0.915078607214952	0.335842924603111	2.72472200596861	0.0064355647990405	0.0148263538693157	L2/3-IT	rm	-0.915078607214952	macaque_down	macaque_down_SRP9_L2/3-IT	up_SRP9_L2/3-IT	SRP9	Exc	up_SRP9_Exc	chimp_up_srp9_exc	0.938028360289152	Neur	ENSG00000143742	C6_1	-0.360275739	0.075	0.125	1.10191e-06	0.033099141	PD_down	Neur	both	EVO_up_PD_down
10415.7472389673	-1.02103291695288	0.354556859700393	-2.87974379572199	0.0039799845228676	0.0140923699824447	L2/L3	hg	pt	1.02103291695288	human_down	chimp_up	human_down_ARF1_L2/3-IT	chimp_up_ARF1_L2/3-IT	0.888259579167522	0.354556765177014	2.50526760848592	0.0122358776533476	0.0259662054799533	L2/3-IT	rm	-0.888259579167522	macaque_down	macaque_down_ARF1_L2/3-IT	up_ARF1_L2/3-IT	ARF1	Exc	up_ARF1_Exc	chimp_up_arf1_exc	0.954646248060201	Neur	ENSG00000143761	C7_2	-0.313174336	0.166	0.272	1.70179e-09	5.11183e-05	PD_down	Neur	both	EVO_up_PD_down
15366.0998512078	-1.47393230807536	0.365515692221975	-4.03247340521907	5.51928626535919e-05	0.0003872786079881	L2/L3	hg	pt	1.47393230807536	human_down	chimp_up	human_down_TOMM20_L2/3-IT	chimp_up_TOMM20_L2/3-IT	1.38136735405054	0.365517773481586	3.77920707081602	0.0001573285531298	0.0005411415573359	L2/3-IT	rm	-1.38136735405054	macaque_down	macaque_down_TOMM20_L2/3-IT	up_TOMM20_L2/3-IT	TOMM20	Exc	up_TOMM20_Exc	chimp_up_tomm20_exc	1.42764983106295	Neur	ENSG00000173726	C7_2	-0.42202697	0.304	0.475	3.72007e-12	1.11743e-07	PD_down	Neur	both	EVO_up_PD_down
15366.0998512078	-1.47393230807536	0.365515692221975	-4.03247340521907	5.51928626535919e-05	0.0003872786079881	L2/L3	hg	pt	1.47393230807536	human_down	chimp_up	human_down_TOMM20_L2/3-IT	chimp_up_TOMM20_L2/3-IT	1.38136735405054	0.365517773481586	3.77920707081602	0.0001573285531298	0.0005411415573359	L2/3-IT	rm	-1.38136735405054	macaque_down	macaque_down_TOMM20_L2/3-IT	up_TOMM20_L2/3-IT	TOMM20	Exc	up_TOMM20_Exc	chimp_up_tomm20_exc	1.42764983106295	Neur	ENSG00000173726	C6_1	-0.52640933	0.149	0.221	1.38285e-07	0.004153804	PD_down	Neur	both	EVO_up_PD_down
9772.0417496017	0.534339521040876	0.121909017357582	4.38310087820294	1.1700190124323e-05	0.0001012922868993	L2/L3	hg	pt	-0.534339521040876	human_up	chimp_down	human_up_ITSN2_L2/3-IT	chimp_down_ITSN2_L2/3-IT	-0.746059227554349	0.121897542699603	-6.12037955016774	9.33527266486846e-10	7.6994588309328e-09	L2/3-IT	rm	0.746059227554349	macaque_up	macaque_up_ITSN2_L2/3-IT	down_ITSN2_L2/3-IT	ITSN2	Exc	down_ITSN2_Exc	chimp_down_itsn2_exc	-0.640199374297612	Neur	ENSG00000198399	C9	0.264878847	0.101	0.128	7.41094e-08	0.002226099	PD_up	Neur	both	EVO_down_PD_up
8177.19174297997	-0.724878439754917	0.167897246639273	-4.3173932525071	1.57882721653682e-05	0.000131098356335	L2/L3	hg	pt	0.724878439754917	human_down	chimp_up	human_down_MAPRE3_L2/3-IT	chimp_up_MAPRE3_L2/3-IT	0.537338231019441	0.16788788798413	3.20057770379621	0.0013715238269501	0.0038081672216382	L2/3-IT	rm	-0.537338231019441	macaque_down	macaque_down_MAPRE3_L2/3-IT	up_MAPRE3_L2/3-IT	MAPRE3	Exc	up_MAPRE3_Exc	chimp_up_mapre3_exc	0.631108335387179	Neur	ENSG00000084764	C7_1	-0.560109277	0.236	0.299	8.55381e-10	2.56939e-05	PD_down	Neur	both	EVO_up_PD_down
8177.19174297997	-0.724878439754917	0.167897246639273	-4.3173932525071	1.57882721653682e-05	0.000131098356335	L2/L3	hg	pt	0.724878439754917	human_down	chimp_up	human_down_MAPRE3_L2/3-IT	chimp_up_MAPRE3_L2/3-IT	0.537338231019441	0.16788788798413	3.20057770379621	0.0013715238269501	0.0038081672216382	L2/3-IT	rm	-0.537338231019441	macaque_down	macaque_down_MAPRE3_L2/3-IT	up_MAPRE3_L2/3-IT	MAPRE3	Exc	up_MAPRE3_Exc	chimp_up_mapre3_exc	0.631108335387179	Neur	ENSG00000084764	C7_2	-0.468468391	0.204	0.37	1.97943e-19	5.94583e-15	PD_down	Neur	both	EVO_up_PD_down
8177.19174297997	-0.724878439754917	0.167897246639273	-4.3173932525071	1.57882721653682e-05	0.000131098356335	L2/L3	hg	pt	0.724878439754917	human_down	chimp_up	human_down_MAPRE3_L2/3-IT	chimp_up_MAPRE3_L2/3-IT	0.537338231019441	0.16788788798413	3.20057770379621	0.0013715238269501	0.0038081672216382	L2/3-IT	rm	-0.537338231019441	macaque_down	macaque_down_MAPRE3_L2/3-IT	up_MAPRE3_L2/3-IT	MAPRE3	Exc	up_MAPRE3_Exc	chimp_up_mapre3_exc	0.631108335387179	Neur	ENSG00000084764	C7_3	-0.554593219	0.237	0.362	2.11036e-13	6.3391e-09	PD_down	Neur	both	EVO_up_PD_down
4744.30601160968	-1.01228369000017	0.366689682933403	-2.7606004125947	0.0057695219048815	0.0190873506463758	L2/L3	hg	pt	1.01228369000017	human_down	chimp_up	human_down_YPEL5_L2/3-IT	chimp_up_YPEL5_L2/3-IT	1.03565090819437	0.366712612203607	2.82414859410221	0.0047406400889609	0.0113514409469614	L2/3-IT	rm	-1.03565090819437	macaque_down	macaque_down_YPEL5_L2/3-IT	up_YPEL5_L2/3-IT	YPEL5	Exc	up_YPEL5_Exc	chimp_up_ypel5_exc	1.02396729909727	Neur	ENSG00000119801	C7_2	-0.445363098	0.123	0.24	8.14517e-13	2.44664e-08	PD_down	Neur	both	EVO_up_PD_down
4744.30601160968	-1.01228369000017	0.366689682933403	-2.7606004125947	0.0057695219048815	0.0190873506463758	L2/L3	hg	pt	1.01228369000017	human_down	chimp_up	human_down_YPEL5_L2/3-IT	chimp_up_YPEL5_L2/3-IT	1.03565090819437	0.366712612203607	2.82414859410221	0.0047406400889609	0.0113514409469614	L2/3-IT	rm	-1.03565090819437	macaque_down	macaque_down_YPEL5_L2/3-IT	up_YPEL5_L2/3-IT	YPEL5	Exc	up_YPEL5_Exc	chimp_up_ypel5_exc	1.02396729909727	Neur	ENSG00000119801	C6_1	-0.361857291	0.063	0.115	5.39155e-07	0.016195144	PD_down	Neur	both	EVO_up_PD_down
37770.3997924274	-0.973459332096444	0.313965218841536	-3.10053239555738	0.0019317308156049	0.0077901673756364	L2/L3	hg	pt	0.973459332096444	human_down	chimp_up	human_down_PREPL_L2/3-IT	chimp_up_PREPL_L2/3-IT	0.951624967851804	0.313967561590958	3.03096588395841	0.0024377279005038	0.0063325095600309	L2/3-IT	rm	-0.951624967851804	macaque_down	macaque_down_PREPL_L2/3-IT	up_PREPL_L2/3-IT	PREPL	Exc	up_PREPL_Exc	chimp_up_prepl_exc	0.962542149974124	Neur	ENSG00000138078	C7_2	-0.580853754	0.598	0.834	2.36651e-52	7.10852e-48	PD_down	Neur	both	EVO_up_PD_down
37770.3997924274	-0.973459332096444	0.313965218841536	-3.10053239555738	0.0019317308156049	0.0077901673756364	L2/L3	hg	pt	0.973459332096444	human_down	chimp_up	human_down_PREPL_L2/3-IT	chimp_up_PREPL_L2/3-IT	0.951624967851804	0.313967561590958	3.03096588395841	0.0024377279005038	0.0063325095600309	L2/3-IT	rm	-0.951624967851804	macaque_down	macaque_down_PREPL_L2/3-IT	up_PREPL_L2/3-IT	PREPL	Exc	up_PREPL_Exc	chimp_up_prepl_exc	0.962542149974124	Neur	ENSG00000138078	C6_1	-0.925532744	0.399	0.539	4.70689e-43	1.41386e-38	PD_down	Neur	both	EVO_up_PD_down
76713.248368158	-0.882265826042435	0.29328007929316	-3.00827055205659	0.0026273911847266	0.0100322792538558	L2/L3	hg	pt	0.882265826042435	human_down	chimp_up	human_down_RTN4_L2/3-IT	chimp_up_RTN4_L2/3-IT	1.04838582152123	0.29328344030668	3.57465058519825	0.0003506959277188	0.0011182924663058	L2/3-IT	rm	-1.04838582152123	macaque_down	macaque_down_RTN4_L2/3-IT	up_RTN4_L2/3-IT	RTN4	Exc	up_RTN4_Exc	chimp_up_rtn4_exc	0.965325823781832	Neur	ENSG00000115310	C9	0.533128456	0.419	0.496	3.96122e-33	1.18987e-28	PD_up	Neur	both	EVO_up_PD_up
76713.248368158	-0.882265826042435	0.29328007929316	-3.00827055205659	0.0026273911847266	0.0100322792538558	L2/L3	hg	pt	0.882265826042435	human_down	chimp_up	human_down_RTN4_L2/3-IT	chimp_up_RTN4_L2/3-IT	1.04838582152123	0.29328344030668	3.57465058519825	0.0003506959277188	0.0011182924663058	L2/3-IT	rm	-1.04838582152123	macaque_down	macaque_down_RTN4_L2/3-IT	up_RTN4_L2/3-IT	RTN4	Exc	up_RTN4_Exc	chimp_up_rtn4_exc	0.965325823781832	Neur	ENSG00000115310	C6_0	0.367742188	0.554	0.409	6.7861e-15	2.03841e-10	PD_up	Neur	both	EVO_up_PD_up
76713.248368158	-0.882265826042435	0.29328007929316	-3.00827055205659	0.0026273911847266	0.0100322792538558	L2/L3	hg	pt	0.882265826042435	human_down	chimp_up	human_down_RTN4_L2/3-IT	chimp_up_RTN4_L2/3-IT	1.04838582152123	0.29328344030668	3.57465058519825	0.0003506959277188	0.0011182924663058	L2/3-IT	rm	-1.04838582152123	macaque_down	macaque_down_RTN4_L2/3-IT	up_RTN4_L2/3-IT	RTN4	Exc	up_RTN4_Exc	chimp_up_rtn4_exc	0.965325823781832	Neur	ENSG00000115310	C6_1	-0.382134964	0.512	0.55	4.16993e-14	1.25256e-09	PD_down	Neur	both	EVO_up_PD_down
12542.5422111327	0.606501640075221	0.167566581430366	3.61946657202206	0.0002952109420808	0.0016133447646176	L2/L3	hg	pt	-0.606501640075221	human_up	chimp_down	human_up_INPP4A_L2/3-IT	chimp_down_INPP4A_L2/3-IT	-0.97954769308743	0.167547459829009	-5.84638939967881	5.0235730677322e-09	3.73010673212186e-08	L2/3-IT	rm	0.97954769308743	macaque_up	macaque_up_INPP4A_L2/3-IT	down_INPP4A_L2/3-IT	INPP4A	Exc	down_INPP4A_Exc	chimp_down_inpp4a_exc	-0.793024666581325	Neur	ENSG00000040933	C9	-0.363676793	0.118	0.298	2.56278e-21	7.69806e-17	PD_down	Neur	both	EVO_down_PD_down
1294.50682695929	1.10963255583625	0.196091626618835	5.65874522522658	1.52483720359247e-08	2.8078973540669e-07	L2/L3	hg	pt	-1.10963255583625	human_up	chimp_down	human_up_CREG2_L2/3-IT	chimp_down_CREG2_L2/3-IT	-0.812096583703379	0.196364130318138	-4.13566664333076	3.53925665362601e-05	0.0001391679519738	L2/3-IT	rm	0.812096583703379	macaque_up	macaque_up_CREG2_L2/3-IT	down_CREG2_L2/3-IT	CREG2	Exc	down_CREG2_Exc	chimp_down_creg2_exc	-0.960864569769813	Neur	ENSG00000175874	C7_2	-0.3428874	0.157	0.282	1.32476e-19	3.97932e-15	PD_down	Neur	both	EVO_down_PD_down
7035.35288906827	-1.10967019949453	0.270010142239446	-4.10973525027987	3.96112995185462e-05	0.0002915416171685	L2/L3	hg	pt	1.10967019949453	human_down	chimp_up	human_down_PLEKHB2_L2/3-IT	chimp_up_PLEKHB2_L2/3-IT	1.47674175975188	0.270085409965825	5.46768431489408	4.5595299025833e-08	2.9473626984129e-07	L2/3-IT	rm	-1.47674175975188	macaque_down	macaque_down_PLEKHB2_L2/3-IT	up_PLEKHB2_L2/3-IT	PLEKHB2	Exc	up_PLEKHB2_Exc	chimp_up_plekhb2_exc	1.2932059796232	Neur	ENSG00000115762	C7_1	-0.446438823	0.32	0.358	4.38068e-09	0.000131587	PD_down	Neur	both	EVO_up_PD_down
7035.35288906827	-1.10967019949453	0.270010142239446	-4.10973525027987	3.96112995185462e-05	0.0002915416171685	L2/L3	hg	pt	1.10967019949453	human_down	chimp_up	human_down_PLEKHB2_L2/3-IT	chimp_up_PLEKHB2_L2/3-IT	1.47674175975188	0.270085409965825	5.46768431489408	4.5595299025833e-08	2.9473626984129e-07	L2/3-IT	rm	-1.47674175975188	macaque_down	macaque_down_PLEKHB2_L2/3-IT	up_PLEKHB2_L2/3-IT	PLEKHB2	Exc	up_PLEKHB2_Exc	chimp_up_plekhb2_exc	1.2932059796232	Neur	ENSG00000115762	C7_2	-0.536992785	0.233	0.424	2.09009e-11	6.2782e-07	PD_down	Neur	both	EVO_up_PD_down
7035.35288906827	-1.10967019949453	0.270010142239446	-4.10973525027987	3.96112995185462e-05	0.0002915416171685	L2/L3	hg	pt	1.10967019949453	human_down	chimp_up	human_down_PLEKHB2_L2/3-IT	chimp_up_PLEKHB2_L2/3-IT	1.47674175975188	0.270085409965825	5.46768431489408	4.5595299025833e-08	2.9473626984129e-07	L2/3-IT	rm	-1.47674175975188	macaque_down	macaque_down_PLEKHB2_L2/3-IT	up_PLEKHB2_L2/3-IT	PLEKHB2	Exc	up_PLEKHB2_Exc	chimp_up_plekhb2_exc	1.2932059796232	Neur	ENSG00000115762	C6_1	-0.800391516	0.12	0.214	2.36677e-14	7.10931e-10	PD_down	Neur	both	EVO_up_PD_down
37822.0660667819	0.652179495275771	0.175244303803775	3.72154461582975	0.0001980078714203	0.0011543014044323	L2/L3	hg	pt	-0.652179495275771	human_up	chimp_down	human_up_FMNL2_L2/3-IT	chimp_down_FMNL2_L2/3-IT	-0.530390459522437	0.175250819474617	-3.02646493244647	0.0024743151986462	0.0064172510756213	L2/3-IT	rm	0.530390459522437	macaque_up	macaque_up_FMNL2_L2/3-IT	down_FMNL2_L2/3-IT	FMNL2	Exc	down_FMNL2_Exc	chimp_down_fmnl2_exc	-0.591284977399104	Neur	ENSG00000157827	C7_1	0.75511975	0.318	0.178	1.98761e-12	5.97037e-08	PD_up	Neur	both	EVO_down_PD_up
37822.0660667819	0.652179495275771	0.175244303803775	3.72154461582975	0.0001980078714203	0.0011543014044323	L2/L3	hg	pt	-0.652179495275771	human_up	chimp_down	human_up_FMNL2_L2/3-IT	chimp_down_FMNL2_L2/3-IT	-0.530390459522437	0.175250819474617	-3.02646493244647	0.0024743151986462	0.0064172510756213	L2/3-IT	rm	0.530390459522437	macaque_up	macaque_up_FMNL2_L2/3-IT	down_FMNL2_L2/3-IT	FMNL2	Exc	down_FMNL2_Exc	chimp_down_fmnl2_exc	-0.591284977399104	Neur	ENSG00000157827	C7_2	0.80915031	0.194	0.134	2.08826e-11	6.27271e-07	PD_up	Neur	both	EVO_down_PD_up
37822.0660667819	0.652179495275771	0.175244303803775	3.72154461582975	0.0001980078714203	0.0011543014044323	L2/L3	hg	pt	-0.652179495275771	human_up	chimp_down	human_up_FMNL2_L2/3-IT	chimp_down_FMNL2_L2/3-IT	-0.530390459522437	0.175250819474617	-3.02646493244647	0.0024743151986462	0.0064172510756213	L2/3-IT	rm	0.530390459522437	macaque_up	macaque_up_FMNL2_L2/3-IT	down_FMNL2_L2/3-IT	FMNL2	Exc	down_FMNL2_Exc	chimp_down_fmnl2_exc	-0.591284977399104	Neur	ENSG00000157827	C9	0.719871732	0.431	0.487	2.7733e-37	8.33043e-33	PD_up	Neur	both	EVO_down_PD_up
37822.0660667819	0.652179495275771	0.175244303803775	3.72154461582975	0.0001980078714203	0.0011543014044323	L2/L3	hg	pt	-0.652179495275771	human_up	chimp_down	human_up_FMNL2_L2/3-IT	chimp_down_FMNL2_L2/3-IT	-0.530390459522437	0.175250819474617	-3.02646493244647	0.0024743151986462	0.0064172510756213	L2/3-IT	rm	0.530390459522437	macaque_up	macaque_up_FMNL2_L2/3-IT	down_FMNL2_L2/3-IT	FMNL2	Exc	down_FMNL2_Exc	chimp_down_fmnl2_exc	-0.591284977399104	Neur	ENSG00000157827	C6_0	0.542181406	0.459	0.338	1.08631e-10	3.26305e-06	PD_up	Neur	both	EVO_down_PD_up
37822.0660667819	0.652179495275771	0.175244303803775	3.72154461582975	0.0001980078714203	0.0011543014044323	L2/L3	hg	pt	-0.652179495275771	human_up	chimp_down	human_up_FMNL2_L2/3-IT	chimp_down_FMNL2_L2/3-IT	-0.530390459522437	0.175250819474617	-3.02646493244647	0.0024743151986462	0.0064172510756213	L2/3-IT	rm	0.530390459522437	macaque_up	macaque_up_FMNL2_L2/3-IT	down_FMNL2_L2/3-IT	FMNL2	Exc	down_FMNL2_Exc	chimp_down_fmnl2_exc	-0.591284977399104	Neur	ENSG00000157827	C6_1	0.411706648	0.364	0.238	1.45089e-13	4.35819e-09	PD_up	Neur	both	EVO_down_PD_up
37822.0660667819	0.652179495275771	0.175244303803775	3.72154461582975	0.0001980078714203	0.0011543014044323	L2/L3	hg	pt	-0.652179495275771	human_up	chimp_down	human_up_FMNL2_L2/3-IT	chimp_down_FMNL2_L2/3-IT	-0.530390459522437	0.175250819474617	-3.02646493244647	0.0024743151986462	0.0064172510756213	L2/3-IT	rm	0.530390459522437	macaque_up	macaque_up_FMNL2_L2/3-IT	down_FMNL2_L2/3-IT	FMNL2	Exc	down_FMNL2_Exc	chimp_down_fmnl2_exc	-0.591284977399104	Neur	ENSG00000157827	C6_2	0.75696424	0.523	0.314	3.48781e-11	1.04767e-06	PD_up	Neur	both	EVO_down_PD_up
6536.60554585966	-1.47536519136953	0.390436164097994	-3.77876161850425	0.0001576102109398	0.0009524320144057	L2/L3	hg	pt	1.47536519136953	human_down	chimp_up	human_down_TUBA4A_L2/3-IT	chimp_up_TUBA4A_L2/3-IT	1.16601805051308	0.390416031729974	2.9866039192764	0.0028209494392775	0.0072046407554276	L2/3-IT	rm	-1.16601805051308	macaque_down	macaque_down_TUBA4A_L2/3-IT	up_TUBA4A_L2/3-IT	TUBA4A	Exc	up_TUBA4A_Exc	chimp_up_tuba4a_exc	1.3206916209413	Neur	ENSG00000127824	C7_2	-0.562291007	0.101	0.223	1.12779e-07	0.003387669	PD_down	Neur	both	EVO_up_PD_down
4534.71668238428	-0.992989361728711	0.317399996290346	-3.12851094308256	0.0017569446853774	0.007198870390465	L2/L3	hg	pt	0.992989361728711	human_down	chimp_up	human_down_DNAJB2_L2/3-IT	chimp_up_DNAJB2_L2/3-IT	1.17838366859291	0.317458127739002	3.71193415958694	0.0002056814962246	0.0006881470651771	L2/3-IT	rm	-1.17838366859291	macaque_down	macaque_down_DNAJB2_L2/3-IT	up_DNAJB2_L2/3-IT	DNAJB2	Exc	up_DNAJB2_Exc	chimp_up_dnajb2_exc	1.08568651516081	Neur	ENSG00000135924	C9	0.652719	0.201	0.19	8.91515e-21	2.67793e-16	PD_up	Neur	both	EVO_up_PD_up
1013.78168496896	-1.24511799407657	0.275383209220802	-4.52140127787618	6.14316084612452e-06	5.8580570715972e-05	L2/L3	hg	pt	1.24511799407657	human_down	chimp_up	human_down_MRPL44_L2/3-IT	chimp_up_MRPL44_L2/3-IT	2.44308200501421	0.277187921358156	8.8138111972689	1.2096170402555e-18	2.71108351044521e-17	L2/3-IT	rm	-2.44308200501421	macaque_down	macaque_down_MRPL44_L2/3-IT	up_MRPL44_L2/3-IT	MRPL44	Exc	up_MRPL44_Exc	chimp_up_mrpl44_exc	1.84409999954539	Neur	ENSG00000135900	C7_2	-0.312607058	0.05	0.101	9.70347e-07	0.029147282	PD_down	Neur	both	EVO_up_PD_down
16262.043592433	0.60809280151382	0.182923061836216	3.32430911340359	0.0008863788988748	0.0040632251374764	L2/L3	hg	pt	-0.60809280151382	human_up	chimp_down	human_up_ARMC9_L2/3-IT	chimp_down_ARMC9_L2/3-IT	-0.913475326894128	0.182913308455709	-4.99403424828062	5.91309048598964e-07	3.20304497581849e-06	L2/3-IT	rm	0.913475326894128	macaque_up	macaque_up_ARMC9_L2/3-IT	down_ARMC9_L2/3-IT	ARMC9	Exc	down_ARMC9_Exc	chimp_down_armc9_exc	-0.760784064203974	Neur	ENSG00000135931	C7_0	0.437822008	0.106	0.051	1.0983e-06	0.032990764	PD_up	Neur	both	EVO_down_PD_up
16262.043592433	0.60809280151382	0.182923061836216	3.32430911340359	0.0008863788988748	0.0040632251374764	L2/L3	hg	pt	-0.60809280151382	human_up	chimp_down	human_up_ARMC9_L2/3-IT	chimp_down_ARMC9_L2/3-IT	-0.913475326894128	0.182913308455709	-4.99403424828062	5.91309048598964e-07	3.20304497581849e-06	L2/3-IT	rm	0.913475326894128	macaque_up	macaque_up_ARMC9_L2/3-IT	down_ARMC9_L2/3-IT	ARMC9	Exc	down_ARMC9_Exc	chimp_down_armc9_exc	-0.760784064203974	Neur	ENSG00000135931	C9	0.40822185	0.11	0.119	4.84352e-11	1.4549e-06	PD_up	Neur	both	EVO_down_PD_up
4050.09672794927	-1.25900403031813	0.271020122896199	-4.64542638703004	3.39374773919133e-06	3.49564839704486e-05	L2/L3	hg	pt	1.25900403031813	human_down	chimp_up	human_down_ARL4C_L2/3-IT	chimp_up_ARL4C_L2/3-IT	0.714385173336433	0.270922992774033	2.63685693865147	0.0083678113539727	0.0186752376788322	L2/3-IT	rm	-0.714385173336433	macaque_down	macaque_down_ARL4C_L2/3-IT	up_ARL4C_L2/3-IT	ARL4C	Exc	up_ARL4C_Exc	chimp_up_arl4c_exc	0.986694601827279	Neur	ENSG00000188042	C7_2	-0.730714749	0.177	0.383	2.58334e-22	7.75984e-18	PD_down	Neur	both	EVO_up_PD_down
1641.3780100535	-1.17562614270981	0.256714797956916	-4.57950282596141	4.66082491730479e-06	4.60522821110087e-05	L2/L3	hg	pt	1.17562614270981	human_down	chimp_up	human_down_KAT2B_L2/3-IT	chimp_up_KAT2B_L2/3-IT	1.36026229483271	0.256926052291402	5.29437276874484	1.19425601956716e-07	7.22536798677808e-07	L2/3-IT	rm	-1.36026229483271	macaque_down	macaque_down_KAT2B_L2/3-IT	up_KAT2B_L2/3-IT	KAT2B	Exc	up_KAT2B_Exc	chimp_up_kat2b_exc	1.26794421877126	Neur	ENSG00000114166	C9	0.410299475	0.143	0.156	4.16344e-12	1.25061e-07	PD_up	Neur	both	EVO_up_PD_up
6474.98081581286	-0.79721107083584	0.293621087551671	-2.71510155310473	0.0066255450061237	0.0213340215942815	L2/L3	hg	pt	0.79721107083584	human_down	chimp_up	human_down_EIF1B_L2/3-IT	chimp_up_EIF1B_L2/3-IT	0.818480753440181	0.293640324209841	2.7873581588041	0.0053139711633817	0.0125375215832781	L2/3-IT	rm	-0.818480753440181	macaque_down	macaque_down_EIF1B_L2/3-IT	up_EIF1B_L2/3-IT	EIF1B	Exc	up_EIF1B_Exc	chimp_up_eif1b_exc	0.80784591213801	Neur	ENSG00000114784	C7_2	-0.393883934	0.174	0.31	1.84311e-13	5.53633e-09	PD_down	Neur	both	EVO_up_PD_down
2297.82984605095	-0.815456733742548	0.303467324756648	-2.68713191575556	0.0072068484323246	0.0228346538426834	L2/L3	hg	pt	0.815456733742548	human_down	chimp_up	human_down_TUSC2_L2/3-IT	chimp_up_TUSC2_L2/3-IT	0.915933117052376	0.303548514124707	3.01741920790982	0.0025493698800329	0.0065872743344731	L2/3-IT	rm	-0.915933117052376	macaque_down	macaque_down_TUSC2_L2/3-IT	up_TUSC2_L2/3-IT	TUSC2	Exc	up_TUSC2_Exc	chimp_up_tusc2_exc	0.865694925397462	Neur	ENSG00000114383	C7_2	-0.292895387	0.051	0.107	4.69112e-09	0.000140912	PD_down	Neur	both	EVO_up_PD_down
7136.31073758705	-1.58428727390493	0.336266287055035	-4.7114068073248	2.46012592123146e-06	2.62733933178057e-05	L2/L3	hg	pt	1.58428727390493	human_down	chimp_up	human_down_WDR82_L2/3-IT	chimp_up_WDR82_L2/3-IT	1.32676111171608	0.336250287195787	3.94575458293526	7.95490600358108e-05	0.0002903986389758	L2/3-IT	rm	-1.32676111171608	macaque_down	macaque_down_WDR82_L2/3-IT	up_WDR82_L2/3-IT	WDR82	Exc	up_WDR82_Exc	chimp_up_wdr82_exc	1.4555241928105	Neur	ENSG00000164091	C7_2	-0.468769257	0.261	0.436	2.58642e-23	7.76909e-19	PD_down	Neur	both	EVO_up_PD_down
7136.31073758705	-1.58428727390493	0.336266287055035	-4.7114068073248	2.46012592123146e-06	2.62733933178057e-05	L2/L3	hg	pt	1.58428727390493	human_down	chimp_up	human_down_WDR82_L2/3-IT	chimp_up_WDR82_L2/3-IT	1.32676111171608	0.336250287195787	3.94575458293526	7.95490600358108e-05	0.0002903986389758	L2/3-IT	rm	-1.32676111171608	macaque_down	macaque_down_WDR82_L2/3-IT	up_WDR82_L2/3-IT	WDR82	Exc	up_WDR82_Exc	chimp_up_wdr82_exc	1.4555241928105	Neur	ENSG00000164091	C6_1	-0.606016044	0.158	0.226	2.13644e-09	6.41744e-05	PD_down	Neur	both	EVO_up_PD_down
82083.1631598575	0.644449905239418	0.209313137904858	3.07887938468702	0.0020778078541937	0.0082564090409324	L2/L3	hg	pt	-0.644449905239418	human_up	chimp_down	human_up_CACNA2D3_L2/3-IT	chimp_down_CACNA2D3_L2/3-IT	-0.514129177017282	0.209315745932335	-2.45623746425404	0.0140400347724744	0.0293155926049265	L2/3-IT	rm	0.514129177017282	macaque_up	macaque_up_CACNA2D3_L2/3-IT	down_CACNA2D3_L2/3-IT	CACNA2D3	Exc	down_CACNA2D3_Exc	chimp_down_cacna2d3_exc	-0.57928954112835	Neur	ENSG00000157445	C9	0.830901823	0.135	0.136	2.28345e-12	6.85903e-08	PD_up	Neur	both	EVO_down_PD_up
82083.1631598575	0.644449905239418	0.209313137904858	3.07887938468702	0.0020778078541937	0.0082564090409324	L2/L3	hg	pt	-0.644449905239418	human_up	chimp_down	human_up_CACNA2D3_L2/3-IT	chimp_down_CACNA2D3_L2/3-IT	-0.514129177017282	0.209315745932335	-2.45623746425404	0.0140400347724744	0.0293155926049265	L2/3-IT	rm	0.514129177017282	macaque_up	macaque_up_CACNA2D3_L2/3-IT	down_CACNA2D3_L2/3-IT	CACNA2D3	Exc	down_CACNA2D3_Exc	chimp_down_cacna2d3_exc	-0.57928954112835	Neur	ENSG00000157445	C6_1	0.359351316	0.491	0.32	1.91883e-25	5.76379e-21	PD_up	Neur	both	EVO_down_PD_up
84641.0807103845	0.852348691025994	0.275351296935531	3.09549546529123	0.0019648437734288	0.0079049299417369	L2/L3	hg	pt	-0.852348691025994	human_up	chimp_down	human_up_FAM19A1_L2/3-IT	chimp_down_FAM19A1_L2/3-IT	-0.874162899430435	0.275352071992676	-3.17470972019301	0.0014998646184898	0.0041146263431965	L2/3-IT	rm	0.874162899430435	macaque_up	macaque_up_FAM19A1_L2/3-IT	down_FAM19A1_L2/3-IT	FAM19A1	Exc	down_FAM19A1_Exc	chimp_down_fam19a1_exc	-0.863255795228214	Neur	ENSG00000183662	C6_1	0.527560637	0.674	0.503	1.37784e-29	4.13876e-25	PD_up	Neur	both	EVO_down_PD_up
2582.66677589262	-0.944584522071029	0.328239992380564	-2.87772527418253	0.0040055380213549	0.0141638636593293	L2/L3	hg	pt	0.944584522071029	human_down	chimp_up	human_down_CLDND1_L2/3-IT	chimp_up_CLDND1_L2/3-IT	0.779853303857485	0.328230280998254	2.37593344978928	0.0175046196036324	0.0355288595734568	L2/3-IT	rm	-0.779853303857485	macaque_down	macaque_down_CLDND1_L2/3-IT	up_CLDND1_L2/3-IT	CLDND1	Exc	up_CLDND1_Exc	chimp_up_cldnd1_exc	0.862218912964257	Neur	ENSG00000080822	C7_0	0.47672486	0.292	0.197	3.2179e-07	0.009665918	PD_up	Neur	both	EVO_up_PD_up
2582.66677589262	-0.944584522071029	0.328239992380564	-2.87772527418253	0.0040055380213549	0.0141638636593293	L2/L3	hg	pt	0.944584522071029	human_down	chimp_up	human_down_CLDND1_L2/3-IT	chimp_up_CLDND1_L2/3-IT	0.779853303857485	0.328230280998254	2.37593344978928	0.0175046196036324	0.0355288595734568	L2/3-IT	rm	-0.779853303857485	macaque_down	macaque_down_CLDND1_L2/3-IT	up_CLDND1_L2/3-IT	CLDND1	Exc	up_CLDND1_Exc	chimp_up_cldnd1_exc	0.862218912964257	Neur	ENSG00000080822	C7_1	0.406533218	0.394	0.303	4.89858e-08	0.001471437	PD_up	Neur	both	EVO_up_PD_up
2582.66677589262	-0.944584522071029	0.328239992380564	-2.87772527418253	0.0040055380213549	0.0141638636593293	L2/L3	hg	pt	0.944584522071029	human_down	chimp_up	human_down_CLDND1_L2/3-IT	chimp_up_CLDND1_L2/3-IT	0.779853303857485	0.328230280998254	2.37593344978928	0.0175046196036324	0.0355288595734568	L2/3-IT	rm	-0.779853303857485	macaque_down	macaque_down_CLDND1_L2/3-IT	up_CLDND1_L2/3-IT	CLDND1	Exc	up_CLDND1_Exc	chimp_up_cldnd1_exc	0.862218912964257	Neur	ENSG00000080822	C7_2	0.632605873	0.264	0.222	8.96923e-20	2.69418e-15	PD_up	Neur	both	EVO_up_PD_up
2582.66677589262	-0.944584522071029	0.328239992380564	-2.87772527418253	0.0040055380213549	0.0141638636593293	L2/L3	hg	pt	0.944584522071029	human_down	chimp_up	human_down_CLDND1_L2/3-IT	chimp_up_CLDND1_L2/3-IT	0.779853303857485	0.328230280998254	2.37593344978928	0.0175046196036324	0.0355288595734568	L2/3-IT	rm	-0.779853303857485	macaque_down	macaque_down_CLDND1_L2/3-IT	up_CLDND1_L2/3-IT	CLDND1	Exc	up_CLDND1_Exc	chimp_up_cldnd1_exc	0.862218912964257	Neur	ENSG00000080822	C7_3	0.402716989	0.337	0.29	2.68399e-08	0.000806218	PD_up	Neur	both	EVO_up_PD_up
2582.66677589262	-0.944584522071029	0.328239992380564	-2.87772527418253	0.0040055380213549	0.0141638636593293	L2/L3	hg	pt	0.944584522071029	human_down	chimp_up	human_down_CLDND1_L2/3-IT	chimp_up_CLDND1_L2/3-IT	0.779853303857485	0.328230280998254	2.37593344978928	0.0175046196036324	0.0355288595734568	L2/3-IT	rm	-0.779853303857485	macaque_down	macaque_down_CLDND1_L2/3-IT	up_CLDND1_L2/3-IT	CLDND1	Exc	up_CLDND1_Exc	chimp_up_cldnd1_exc	0.862218912964257	Neur	ENSG00000080822	C9	0.582110479	0.263	0.24	5.31924e-11	1.59779e-06	PD_up	Neur	both	EVO_up_PD_up
2582.66677589262	-0.944584522071029	0.328239992380564	-2.87772527418253	0.0040055380213549	0.0141638636593293	L2/L3	hg	pt	0.944584522071029	human_down	chimp_up	human_down_CLDND1_L2/3-IT	chimp_up_CLDND1_L2/3-IT	0.779853303857485	0.328230280998254	2.37593344978928	0.0175046196036324	0.0355288595734568	L2/3-IT	rm	-0.779853303857485	macaque_down	macaque_down_CLDND1_L2/3-IT	up_CLDND1_L2/3-IT	CLDND1	Exc	up_CLDND1_Exc	chimp_up_cldnd1_exc	0.862218912964257	Neur	ENSG00000080822	C6_0	0.42098382	0.298	0.205	3.17634e-16	9.54108e-12	PD_up	Neur	both	EVO_up_PD_up
17427.2316424656	-0.745278573131308	0.223503322508514	-3.33453017506224	0.0008544362937915	0.0039418812366206	L2/L3	hg	pt	0.745278573131308	human_down	chimp_up	human_down_ATP6V1A_L2/3-IT	chimp_up_ATP6V1A_L2/3-IT	0.637163544684805	0.223504690580903	2.85078377115387	0.0043611615818909	0.0105468242579693	L2/3-IT	rm	-0.637163544684805	macaque_down	macaque_down_ATP6V1A_L2/3-IT	up_ATP6V1A_L2/3-IT	ATP6V1A	Exc	up_ATP6V1A_Exc	chimp_up_atp6v1a_exc	0.691221058908057	Neur	ENSG00000114573	C7_2	-0.300458281	0.267	0.426	1.1594e-19	3.48259e-15	PD_down	Neur	both	EVO_up_PD_down
17427.2316424656	-0.745278573131308	0.223503322508514	-3.33453017506224	0.0008544362937915	0.0039418812366206	L2/L3	hg	pt	0.745278573131308	human_down	chimp_up	human_down_ATP6V1A_L2/3-IT	chimp_up_ATP6V1A_L2/3-IT	0.637163544684805	0.223504690580903	2.85078377115387	0.0043611615818909	0.0105468242579693	L2/3-IT	rm	-0.637163544684805	macaque_down	macaque_down_ATP6V1A_L2/3-IT	up_ATP6V1A_L2/3-IT	ATP6V1A	Exc	up_ATP6V1A_Exc	chimp_up_atp6v1a_exc	0.691221058908057	Neur	ENSG00000114573	C7_3	-0.301246827	0.28	0.385	2.37145e-10	7.12336e-06	PD_down	Neur	both	EVO_up_PD_down
19046.0288989183	-1.23424596540524	0.338112512164483	-3.65040015083741	0.0002618320810691	0.0014567128629201	L2/L3	hg	pt	1.23424596540524	human_down	chimp_up	human_down_RAB6B_L2/3-IT	chimp_up_RAB6B_L2/3-IT	1.01796330818992	0.338108985704474	3.0107549672746	0.0026059905671508	0.0067157032632394	L2/3-IT	rm	-1.01796330818992	macaque_down	macaque_down_RAB6B_L2/3-IT	up_RAB6B_L2/3-IT	RAB6B	Exc	up_RAB6B_Exc	chimp_up_rab6b_exc	1.12610463679758	Neur	ENSG00000154917	C7_1	-0.452117954	0.296	0.322	2.87688e-11	8.64159e-07	PD_down	Neur	both	EVO_up_PD_down
11518.2667045146	-1.16224760905233	0.405054397154593	-2.86936178749528	0.0041130104431905	0.0144814273201969	L2/L3	hg	pt	1.16224760905233	human_down	chimp_up	human_down_AP2M1_L2/3-IT	chimp_up_AP2M1_L2/3-IT	1.23071370170436	0.405066181491667	3.03830277109835	0.0023791478475888	0.0061989110889356	L2/3-IT	rm	-1.23071370170436	macaque_down	macaque_down_AP2M1_L2/3-IT	up_AP2M1_L2/3-IT	AP2M1	Exc	up_AP2M1_Exc	chimp_up_ap2m1_exc	1.19648065537834	Neur	ENSG00000161203	C7_2	0.283934182	0.252	0.258	5.79263e-07	0.017399903	PD_up	Neur	both	EVO_up_PD_up
11891.7512559623	-1.56468411318523	0.307797725008741	-5.08348173509339	3.70578229308145e-07	4.88887693970174e-06	L2/L3	hg	pt	1.56468411318523	human_down	chimp_up	human_down_NAT8L_L2/3-IT	chimp_up_NAT8L_L2/3-IT	1.148734736335	0.307774891504566	3.73238613039349	0.0001896744482682	0.0006398843478549	L2/3-IT	rm	-1.148734736335	macaque_down	macaque_down_NAT8L_L2/3-IT	up_NAT8L_L2/3-IT	NAT8L	Exc	up_NAT8L_Exc	chimp_up_nat8l_exc	1.35670942476012	Neur	ENSG00000185818	C7_2	-0.695516284	0.257	0.482	2.30309e-10	6.91803e-06	PD_down	Neur	both	EVO_up_PD_down
4587.86923005804	-1.45684892912541	0.31384865597916	-4.64188360017111	3.45247345827289e-06	3.54538451505492e-05	L2/L3	hg	pt	1.45684892912541	human_down	chimp_up	human_down_NSG1_L2/3-IT	chimp_up_NSG1_L2/3-IT	0.918601215318815	0.313770402594174	2.92762226049383	0.003415647407657	0.0085199886472161	L2/3-IT	rm	-0.918601215318815	macaque_down	macaque_down_NSG1_L2/3-IT	up_NSG1_L2/3-IT	NSG1	Exc	up_NSG1_Exc	chimp_up_nsg1_exc	1.18772507222211	Neur	ENSG00000168824	C7_1	-0.684639646	0.22	0.282	3.46377e-13	1.04045e-08	PD_down	Neur	both	EVO_up_PD_down
4587.86923005804	-1.45684892912541	0.31384865597916	-4.64188360017111	3.45247345827289e-06	3.54538451505492e-05	L2/L3	hg	pt	1.45684892912541	human_down	chimp_up	human_down_NSG1_L2/3-IT	chimp_up_NSG1_L2/3-IT	0.918601215318815	0.313770402594174	2.92762226049383	0.003415647407657	0.0085199886472161	L2/3-IT	rm	-0.918601215318815	macaque_down	macaque_down_NSG1_L2/3-IT	up_NSG1_L2/3-IT	NSG1	Exc	up_NSG1_Exc	chimp_up_nsg1_exc	1.18772507222211	Neur	ENSG00000168824	C7_2	-0.452407334	0.137	0.263	2.97568e-14	8.93833e-10	PD_down	Neur	both	EVO_up_PD_down
2946.79308151346	-0.835619089469045	0.289700559995689	-2.88442345255211	0.0039213107771195	0.0139214261385212	L2/L3	hg	pt	0.835619089469045	human_down	chimp_up	human_down_CCNG2_L2/3-IT	chimp_up_CCNG2_L2/3-IT	0.725618235196697	0.289706410132204	2.50466751793849	0.0122566548908441	0.0259989324622441	L2/3-IT	rm	-0.725618235196697	macaque_down	macaque_down_CCNG2_L2/3-IT	up_CCNG2_L2/3-IT	CCNG2	Exc	up_CCNG2_Exc	chimp_up_ccng2_exc	0.780618662332871	Neur	ENSG00000138764	C9	-0.402859694	0.03	0.118	3.03794e-11	9.12537e-07	PD_down	Neur	both	EVO_up_PD_down
6843.8738429948	-1.09543554507551	0.349133411703803	-3.13758439712111	0.0017034622479386	0.0070147943911738	L2/L3	hg	pt	1.09543554507551	human_down	chimp_up	human_down_SCOC_L2/3-IT	chimp_up_SCOC_L2/3-IT	1.01528866350236	0.349138990866686	2.90797845574926	0.0036377339796187	0.0090045601557502	L2/3-IT	rm	-1.01528866350236	macaque_down	macaque_down_SCOC_L2/3-IT	up_SCOC_L2/3-IT	SCOC	Exc	up_SCOC_Exc	chimp_up_scoc_exc	1.05536210428894	Neur	ENSG00000153130	C7_1	-0.281568113	0.462	0.5	1.5508e-06	0.046582855	PD_down	Neur	both	EVO_up_PD_down
6843.8738429948	-1.09543554507551	0.349133411703803	-3.13758439712111	0.0017034622479386	0.0070147943911738	L2/L3	hg	pt	1.09543554507551	human_down	chimp_up	human_down_SCOC_L2/3-IT	chimp_up_SCOC_L2/3-IT	1.01528866350236	0.349138990866686	2.90797845574926	0.0036377339796187	0.0090045601557502	L2/3-IT	rm	-1.01528866350236	macaque_down	macaque_down_SCOC_L2/3-IT	up_SCOC_L2/3-IT	SCOC	Exc	up_SCOC_Exc	chimp_up_scoc_exc	1.05536210428894	Neur	ENSG00000153130	C7_2	-0.512641014	0.359	0.572	3.72021e-18	1.11748e-13	PD_down	Neur	both	EVO_up_PD_down
6843.8738429948	-1.09543554507551	0.349133411703803	-3.13758439712111	0.0017034622479386	0.0070147943911738	L2/L3	hg	pt	1.09543554507551	human_down	chimp_up	human_down_SCOC_L2/3-IT	chimp_up_SCOC_L2/3-IT	1.01528866350236	0.349138990866686	2.90797845574926	0.0036377339796187	0.0090045601557502	L2/3-IT	rm	-1.01528866350236	macaque_down	macaque_down_SCOC_L2/3-IT	up_SCOC_L2/3-IT	SCOC	Exc	up_SCOC_Exc	chimp_up_scoc_exc	1.05536210428894	Neur	ENSG00000153130	C6_1	-0.842135306	0.166	0.292	1.71696e-20	5.15739e-16	PD_down	Neur	both	EVO_up_PD_down
14523.6328964659	-0.805535170616981	0.199440014577932	-4.03898471588917	5.36830626800168e-05	0.0003784719599917	L2/L3	hg	pt	0.805535170616981	human_down	chimp_up	human_down_GLRB_L2/3-IT	chimp_up_GLRB_L2/3-IT	0.525485661205736	0.199428183803139	2.63496187542107	0.0084146733871406	0.0187660205003734	L2/3-IT	rm	-0.525485661205736	macaque_down	macaque_down_GLRB_L2/3-IT	up_GLRB_L2/3-IT	GLRB	Exc	up_GLRB_Exc	chimp_up_glrb_exc	0.665510415911359	Neur	ENSG00000109738	C7_2	-0.49077103	0.095	0.202	9.11853e-14	2.73902e-09	PD_down	Neur	both	EVO_up_PD_down
14523.6328964659	-0.805535170616981	0.199440014577932	-4.03898471588917	5.36830626800168e-05	0.0003784719599917	L2/L3	hg	pt	0.805535170616981	human_down	chimp_up	human_down_GLRB_L2/3-IT	chimp_up_GLRB_L2/3-IT	0.525485661205736	0.199428183803139	2.63496187542107	0.0084146733871406	0.0187660205003734	L2/3-IT	rm	-0.525485661205736	macaque_down	macaque_down_GLRB_L2/3-IT	up_GLRB_L2/3-IT	GLRB	Exc	up_GLRB_Exc	chimp_up_glrb_exc	0.665510415911359	Neur	ENSG00000109738	C6_1	-0.480294807	0.136	0.192	1.93968e-08	0.000582642	PD_down	Neur	both	EVO_up_PD_down
50528.1701030914	0.932839991511851	0.169717307490877	5.49643407206418	3.87547885885091e-08	6.46085265858784e-07	L2/L3	hg	pt	-0.932839991511851	human_up	chimp_down	human_up_SORBS2_L2/3-IT	chimp_down_SORBS2_L2/3-IT	-0.837098298709122	0.169721616212285	-4.93218434628911	8.13151184593595e-07	4.31612042502522e-06	L2/3-IT	rm	0.837098298709122	macaque_up	macaque_up_SORBS2_L2/3-IT	down_SORBS2_L2/3-IT	SORBS2	Exc	down_SORBS2_Exc	chimp_down_sorbs2_exc	-0.884969145110487	Neur	ENSG00000154556	C9	0.368788567	0.101	0.19	7.10115e-19	2.13304e-14	PD_up	Neur	both	EVO_down_PD_up
7618.59768873869	-0.970381011088028	0.302858754983516	-3.20407118869931	0.0013549896845284	0.0057998145067149	L2/L3	hg	pt	0.970381011088028	human_down	chimp_up	human_down_TRIM23_L2/3-IT	chimp_up_TRIM23_L2/3-IT	0.74156638971135	0.302848424855494	2.44863875407374	0.0143397186478793	0.0298744951970811	L2/3-IT	rm	-0.74156638971135	macaque_down	macaque_down_TRIM23_L2/3-IT	up_TRIM23_L2/3-IT	TRIM23	Exc	up_TRIM23_Exc	chimp_up_trim23_exc	0.855973700399689	Neur	ENSG00000113595	C7_2	-0.328501382	0.107	0.201	1.19346e-08	0.000358492	PD_down	Neur	both	EVO_up_PD_down
89364.5537799779	-1.06252481925409	0.267556990624119	-3.97120933665603	7.15087091429336e-05	0.0004855688496015	L2/L3	hg	pt	1.06252481925409	human_down	chimp_up	human_down_MAP1B_L2/3-IT	chimp_up_MAP1B_L2/3-IT	0.740030059757013	0.267555011378338	2.76589870600692	0.0056766164469045	0.0132846616868215	L2/3-IT	rm	-0.740030059757013	macaque_down	macaque_down_MAP1B_L2/3-IT	up_MAP1B_L2/3-IT	MAP1B	Exc	up_MAP1B_Exc	chimp_up_map1b_exc	0.901277439505552	Neur	ENSG00000131711	C7_2	-0.397009263	0.945	0.99	3.39823e-33	1.02076e-28	PD_down	Neur	both	EVO_up_PD_down
89364.5537799779	-1.06252481925409	0.267556990624119	-3.97120933665603	7.15087091429336e-05	0.0004855688496015	L2/L3	hg	pt	1.06252481925409	human_down	chimp_up	human_down_MAP1B_L2/3-IT	chimp_up_MAP1B_L2/3-IT	0.740030059757013	0.267555011378338	2.76589870600692	0.0056766164469045	0.0132846616868215	L2/3-IT	rm	-0.740030059757013	macaque_down	macaque_down_MAP1B_L2/3-IT	up_MAP1B_L2/3-IT	MAP1B	Exc	up_MAP1B_Exc	chimp_up_map1b_exc	0.901277439505552	Neur	ENSG00000131711	C7_3	-0.28458729	0.875	0.936	8.07225e-25	2.42474e-20	PD_down	Neur	both	EVO_up_PD_down
89364.5537799779	-1.06252481925409	0.267556990624119	-3.97120933665603	7.15087091429336e-05	0.0004855688496015	L2/L3	hg	pt	1.06252481925409	human_down	chimp_up	human_down_MAP1B_L2/3-IT	chimp_up_MAP1B_L2/3-IT	0.740030059757013	0.267555011378338	2.76589870600692	0.0056766164469045	0.0132846616868215	L2/3-IT	rm	-0.740030059757013	macaque_down	macaque_down_MAP1B_L2/3-IT	up_MAP1B_L2/3-IT	MAP1B	Exc	up_MAP1B_Exc	chimp_up_map1b_exc	0.901277439505552	Neur	ENSG00000131711	C6_1	-0.560735218	0.859	0.901	8.91741e-13	2.67861e-08	PD_down	Neur	both	EVO_up_PD_down
4066.39177158951	-0.731893397936028	0.267324920981453	-2.7378420060837	0.0061843778819274	0.0201647531733726	L2/L3	hg	pt	0.731893397936028	human_down	chimp_up	human_down_PDE8B_L2/3-IT	chimp_up_PDE8B_L2/3-IT	0.747235179916485	0.267356522997687	2.79490162251605	0.0051915510786261	0.012286907111105	L2/3-IT	rm	-0.747235179916485	macaque_down	macaque_down_PDE8B_L2/3-IT	up_PDE8B_L2/3-IT	PDE8B	Exc	up_PDE8B_Exc	chimp_up_pde8b_exc	0.739564288926257	Neur	ENSG00000113231	C7_2	-0.335894298	0.088	0.179	3.62053e-08	0.001087534	PD_down	Neur	both	EVO_up_PD_down
5568.54590332975	-2.09803923492934	0.382838528801215	-5.48021966728099	4.24798089221715e-08	7.03253828347342e-07	L2/L3	hg	pt	2.09803923492934	human_down	chimp_up	human_down_DHFR_L2/3-IT	chimp_up_DHFR_L2/3-IT	5.07251569887466	0.384534225837267	13.1913243556669	9.84405208161206e-40	1.1378317913189e-37	L2/3-IT	rm	-5.07251569887466	macaque_down	macaque_down_DHFR_L2/3-IT	up_DHFR_L2/3-IT	DHFR	Exc	up_DHFR_Exc	chimp_up_dhfr_exc	3.585277466902	Neur	ENSG00000228716	C7_1	0.405305282	0.944	0.929	4.79342e-20	1.43985e-15	PD_up	Neur	both	EVO_up_PD_up
5568.54590332975	-2.09803923492934	0.382838528801215	-5.48021966728099	4.24798089221715e-08	7.03253828347342e-07	L2/L3	hg	pt	2.09803923492934	human_down	chimp_up	human_down_DHFR_L2/3-IT	chimp_up_DHFR_L2/3-IT	5.07251569887466	0.384534225837267	13.1913243556669	9.84405208161206e-40	1.1378317913189e-37	L2/3-IT	rm	-5.07251569887466	macaque_down	macaque_down_DHFR_L2/3-IT	up_DHFR_L2/3-IT	DHFR	Exc	up_DHFR_Exc	chimp_up_dhfr_exc	3.585277466902	Neur	ENSG00000228716	C7_2	1.326568087	0.969	0.959	3.56751e-58	1.07161e-53	PD_up	Neur	both	EVO_up_PD_up
5568.54590332975	-2.09803923492934	0.382838528801215	-5.48021966728099	4.24798089221715e-08	7.03253828347342e-07	L2/L3	hg	pt	2.09803923492934	human_down	chimp_up	human_down_DHFR_L2/3-IT	chimp_up_DHFR_L2/3-IT	5.07251569887466	0.384534225837267	13.1913243556669	9.84405208161206e-40	1.1378317913189e-37	L2/3-IT	rm	-5.07251569887466	macaque_down	macaque_down_DHFR_L2/3-IT	up_DHFR_L2/3-IT	DHFR	Exc	up_DHFR_Exc	chimp_up_dhfr_exc	3.585277466902	Neur	ENSG00000228716	C7_3	0.521757129	0.99	0.961	2.05809e-59	6.18208e-55	PD_up	Neur	both	EVO_up_PD_up
5568.54590332975	-2.09803923492934	0.382838528801215	-5.48021966728099	4.24798089221715e-08	7.03253828347342e-07	L2/L3	hg	pt	2.09803923492934	human_down	chimp_up	human_down_DHFR_L2/3-IT	chimp_up_DHFR_L2/3-IT	5.07251569887466	0.384534225837267	13.1913243556669	9.84405208161206e-40	1.1378317913189e-37	L2/3-IT	rm	-5.07251569887466	macaque_down	macaque_down_DHFR_L2/3-IT	up_DHFR_L2/3-IT	DHFR	Exc	up_DHFR_Exc	chimp_up_dhfr_exc	3.585277466902	Neur	ENSG00000228716	C9	1.065341845	0.954	0.959	8.72877e-77	2.62195e-72	PD_up	Neur	both	EVO_up_PD_up
5568.54590332975	-2.09803923492934	0.382838528801215	-5.48021966728099	4.24798089221715e-08	7.03253828347342e-07	L2/L3	hg	pt	2.09803923492934	human_down	chimp_up	human_down_DHFR_L2/3-IT	chimp_up_DHFR_L2/3-IT	5.07251569887466	0.384534225837267	13.1913243556669	9.84405208161206e-40	1.1378317913189e-37	L2/3-IT	rm	-5.07251569887466	macaque_down	macaque_down_DHFR_L2/3-IT	up_DHFR_L2/3-IT	DHFR	Exc	up_DHFR_Exc	chimp_up_dhfr_exc	3.585277466902	Neur	ENSG00000228716	C6_1	0.659756168	0.97	0.941	3.35913e-19	1.00902e-14	PD_up	Neur	both	EVO_up_PD_up
7900.25969920796	-0.632171289838886	0.249281102694426	-2.53597758917897	0.0112133909927779	0.032914673919164	L2/L3	hg	pt	0.632171289838886	human_down	chimp_up	human_down_SLC25A46_L2/3-IT	chimp_up_SLC25A46_L2/3-IT	1.09859937103194	0.249356285904954	4.40574163608889	1.0542255855065e-05	4.60237727284159e-05	L2/3-IT	rm	-1.09859937103194	macaque_down	macaque_down_SLC25A46_L2/3-IT	up_SLC25A46_L2/3-IT	SLC25A46	Exc	up_SLC25A46_Exc	chimp_up_slc25a46_exc	0.865385330435413	Neur	ENSG00000164209	C7_2	-0.278560485	0.163	0.27	7.32232e-09	0.000219948	PD_down	Neur	both	EVO_up_PD_down
17511.283592896	-0.550989119262061	0.225613870261758	-2.4421775071843	0.0145989664689742	0.0408836411670308	L2/L3	hg	pt	0.550989119262061	human_down	chimp_up	human_down_KIF3A_L2/3-IT	chimp_up_KIF3A_L2/3-IT	0.77089958606459	0.22563430595493	3.41658854934309	0.0006341103783131	0.0019105959797411	L2/3-IT	rm	-0.77089958606459	macaque_down	macaque_down_KIF3A_L2/3-IT	up_KIF3A_L2/3-IT	KIF3A	Exc	up_KIF3A_Exc	chimp_up_kif3a_exc	0.660944352663326	Neur	ENSG00000131437	C7_1	-0.365295258	0.353	0.402	1.17607e-06	0.03532677	PD_down	Neur	both	EVO_up_PD_down
17511.283592896	-0.550989119262061	0.225613870261758	-2.4421775071843	0.0145989664689742	0.0408836411670308	L2/L3	hg	pt	0.550989119262061	human_down	chimp_up	human_down_KIF3A_L2/3-IT	chimp_up_KIF3A_L2/3-IT	0.77089958606459	0.22563430595493	3.41658854934309	0.0006341103783131	0.0019105959797411	L2/3-IT	rm	-0.77089958606459	macaque_down	macaque_down_KIF3A_L2/3-IT	up_KIF3A_L2/3-IT	KIF3A	Exc	up_KIF3A_Exc	chimp_up_kif3a_exc	0.660944352663326	Neur	ENSG00000131437	C7_2	-0.448839789	0.31	0.491	4.87519e-13	1.46441e-08	PD_down	Neur	both	EVO_up_PD_down
17511.283592896	-0.550989119262061	0.225613870261758	-2.4421775071843	0.0145989664689742	0.0408836411670308	L2/L3	hg	pt	0.550989119262061	human_down	chimp_up	human_down_KIF3A_L2/3-IT	chimp_up_KIF3A_L2/3-IT	0.77089958606459	0.22563430595493	3.41658854934309	0.0006341103783131	0.0019105959797411	L2/3-IT	rm	-0.77089958606459	macaque_down	macaque_down_KIF3A_L2/3-IT	up_KIF3A_L2/3-IT	KIF3A	Exc	up_KIF3A_Exc	chimp_up_kif3a_exc	0.660944352663326	Neur	ENSG00000131437	C7_3	-0.293285984	0.367	0.483	4.40651e-11	1.32363e-06	PD_down	Neur	both	EVO_up_PD_down
17511.283592896	-0.550989119262061	0.225613870261758	-2.4421775071843	0.0145989664689742	0.0408836411670308	L2/L3	hg	pt	0.550989119262061	human_down	chimp_up	human_down_KIF3A_L2/3-IT	chimp_up_KIF3A_L2/3-IT	0.77089958606459	0.22563430595493	3.41658854934309	0.0006341103783131	0.0019105959797411	L2/3-IT	rm	-0.77089958606459	macaque_down	macaque_down_KIF3A_L2/3-IT	up_KIF3A_L2/3-IT	KIF3A	Exc	up_KIF3A_Exc	chimp_up_kif3a_exc	0.660944352663326	Neur	ENSG00000131437	C6_1	-0.426563988	0.264	0.329	9.44063e-07	0.028357771	PD_down	Neur	both	EVO_up_PD_down
10853.2093619755	-1.01062198505002	0.389420519259162	-2.59519448788329	0.0094537407379597	0.028524403929879	L2/L3	hg	pt	1.01062198505002	human_down	chimp_up	human_down_SKP1_L2/3-IT	chimp_up_SKP1_L2/3-IT	1.03824980617806	0.38943024238764	2.66607390276737	0.0076742820760971	0.0173040268307575	L2/3-IT	rm	-1.03824980617806	macaque_down	macaque_down_SKP1_L2/3-IT	up_SKP1_L2/3-IT	SKP1	Exc	up_SKP1_Exc	chimp_up_skp1_exc	1.02443589561404	Neur	ENSG00000113558	C7_2	-0.425174233	0.241	0.401	6.67689e-12	2.0056e-07	PD_down	Neur	both	EVO_up_PD_down
12041.0682875214	-1.51000391224501	0.360965803460452	-4.18323258815416	2.87393095544126e-05	0.0002209636500766	L2/L3	hg	pt	1.51000391224501	human_down	chimp_up	human_down_PURA_L2/3-IT	chimp_up_PURA_L2/3-IT	0.97882740450141	0.360939815566611	2.71188536782739	0.0066901724565377	0.0153314346712179	L2/3-IT	rm	-0.97882740450141	macaque_down	macaque_down_PURA_L2/3-IT	up_PURA_L2/3-IT	PURA	Exc	up_PURA_Exc	chimp_up_pura_exc	1.24441565837321	Neur	ENSG00000185129	C7_0	0.4288977	0.27	0.181	1.25931e-06	0.037827171	PD_up	Neur	both	EVO_up_PD_up
27140.9178201354	-0.823479296475249	0.216140305648621	-3.80992936048669	0.0001390065031543	0.0008552281572171	L2/L3	hg	pt	0.823479296475249	human_down	chimp_up	human_down_NDFIP1_L2/3-IT	chimp_up_NDFIP1_L2/3-IT	0.896276230124277	0.216148799072172	4.1465704827951	3.37492320195883e-05	0.0001331808013024	L2/3-IT	rm	-0.896276230124277	macaque_down	macaque_down_NDFIP1_L2/3-IT	up_NDFIP1_L2/3-IT	NDFIP1	Exc	up_NDFIP1_Exc	chimp_up_ndfip1_exc	0.859877763299763	Neur	ENSG00000131507	C7_2	-0.540718959	0.325	0.535	2.295e-21	6.89372e-17	PD_down	Neur	both	EVO_up_PD_down
27140.9178201354	-0.823479296475249	0.216140305648621	-3.80992936048669	0.0001390065031543	0.0008552281572171	L2/L3	hg	pt	0.823479296475249	human_down	chimp_up	human_down_NDFIP1_L2/3-IT	chimp_up_NDFIP1_L2/3-IT	0.896276230124277	0.216148799072172	4.1465704827951	3.37492320195883e-05	0.0001331808013024	L2/3-IT	rm	-0.896276230124277	macaque_down	macaque_down_NDFIP1_L2/3-IT	up_NDFIP1_L2/3-IT	NDFIP1	Exc	up_NDFIP1_Exc	chimp_up_ndfip1_exc	0.859877763299763	Neur	ENSG00000131507	C6_1	-0.594404107	0.218	0.303	2.21857e-11	6.66414e-07	PD_down	Neur	both	EVO_up_PD_down
2958.14297335069	2.53869832483233	0.431135531335213	5.88839968018887	3.89953138585991e-09	8.20385483504847e-08	L2/L3	hg	pt	-2.53869832483233	human_up	chimp_down	human_up_FGF1_L2/3-IT	chimp_down_FGF1_L2/3-IT	-2.64148233030497	0.431138643809768	-6.1267584528342	8.96874687562699e-10	7.41732173465397e-09	L2/3-IT	rm	2.64148233030497	macaque_up	macaque_up_FGF1_L2/3-IT	down_FGF1_L2/3-IT	FGF1	Exc	down_FGF1_Exc	chimp_down_fgf1_exc	-2.59009032756865	Neur	ENSG00000113578	C9	0.392946016	0.112	0.103	2.87032e-07	0.00862187	PD_up	Neur	both	EVO_down_PD_up
25713.4446020519	-0.756711962266898	0.288262430653774	-2.62508007217829	0.0086628592342896	0.0265937697025784	L2/L3	hg	pt	0.756711962266898	human_down	chimp_up	human_down_GABRG2_L2/3-IT	chimp_up_GABRG2_L2/3-IT	0.855244980536885	0.288269879954889	2.96682046931411	0.0030089660090596	0.0076119470492865	L2/3-IT	rm	-0.855244980536885	macaque_down	macaque_down_GABRG2_L2/3-IT	up_GABRG2_L2/3-IT	GABRG2	Exc	up_GABRG2_Exc	chimp_up_gabrg2_exc	0.805978471401892	Neur	ENSG00000113327	C7_1	-0.433118775	0.379	0.431	2.39262e-08	0.000718696	PD_down	Neur	both	EVO_up_PD_down
2006.95803273259	-1.15955104885606	0.350396593017896	-3.30925320611448	0.00093545195738	0.0042547847864333	L2/L3	hg	pt	1.15955104885606	human_down	chimp_up	human_down_MAT2B_L2/3-IT	chimp_up_MAT2B_L2/3-IT	1.48619850247345	0.350585119596351	4.23919447632175	2.24323264562582e-05	9.20074112998911e-05	L2/3-IT	rm	-1.48619850247345	macaque_down	macaque_down_MAT2B_L2/3-IT	up_MAT2B_L2/3-IT	MAT2B	Exc	up_MAT2B_Exc	chimp_up_mat2b_exc	1.32287477566476	Neur	ENSG00000038274	C7_2	-0.394268873	0.087	0.174	4.29359e-07	0.012897074	PD_down	Neur	both	EVO_up_PD_down
12829.4272058458	-1.48667379350628	0.341891709900144	-4.34837625615577	1.37149165939422e-05	0.000116444540067	L2/L3	hg	pt	1.48667379350628	human_down	chimp_up	human_down_CPLX2_L2/3-IT	chimp_up_CPLX2_L2/3-IT	1.24638437434596	0.341884424222825	3.64563076302542	0.0002667367380603	0.000872809496217	L2/3-IT	rm	-1.24638437434596	macaque_down	macaque_down_CPLX2_L2/3-IT	up_CPLX2_L2/3-IT	CPLX2	Exc	up_CPLX2_Exc	chimp_up_cplx2_exc	1.36652908392612	Neur	ENSG00000145920	C7_1	-0.727803711	0.301	0.395	6.13984e-15	1.84429e-10	PD_down	Neur	both	EVO_up_PD_down
12829.4272058458	-1.48667379350628	0.341891709900144	-4.34837625615577	1.37149165939422e-05	0.000116444540067	L2/L3	hg	pt	1.48667379350628	human_down	chimp_up	human_down_CPLX2_L2/3-IT	chimp_up_CPLX2_L2/3-IT	1.24638437434596	0.341884424222825	3.64563076302542	0.0002667367380603	0.000872809496217	L2/3-IT	rm	-1.24638437434596	macaque_down	macaque_down_CPLX2_L2/3-IT	up_CPLX2_L2/3-IT	CPLX2	Exc	up_CPLX2_Exc	chimp_up_cplx2_exc	1.36652908392612	Neur	ENSG00000145920	C7_2	-0.408497891	0.281	0.448	1.69073e-12	5.07861e-08	PD_down	Neur	both	EVO_up_PD_down
12829.4272058458	-1.48667379350628	0.341891709900144	-4.34837625615577	1.37149165939422e-05	0.000116444540067	L2/L3	hg	pt	1.48667379350628	human_down	chimp_up	human_down_CPLX2_L2/3-IT	chimp_up_CPLX2_L2/3-IT	1.24638437434596	0.341884424222825	3.64563076302542	0.0002667367380603	0.000872809496217	L2/3-IT	rm	-1.24638437434596	macaque_down	macaque_down_CPLX2_L2/3-IT	up_CPLX2_L2/3-IT	CPLX2	Exc	up_CPLX2_Exc	chimp_up_cplx2_exc	1.36652908392612	Neur	ENSG00000145920	C9	-0.514248983	0.104	0.28	1.15257e-28	3.4621e-24	PD_down	Neur	both	EVO_up_PD_down
2933.04498115443	-0.759056382041465	0.234296204540536	-3.23972974094909	0.0011964304020672	0.0052255630990896	L2/L3	hg	pt	0.759056382041465	human_down	chimp_up	human_down_KIAA1191_L2/3-IT	chimp_up_KIAA1191_L2/3-IT	1.04014014388547	0.234445104931619	4.4366042284775	9.1389094744911e-06	4.0422729807963e-05	L2/3-IT	rm	-1.04014014388547	macaque_down	macaque_down_KIAA1191_L2/3-IT	up_KIAA1191_L2/3-IT	KIAA1191	Exc	up_KIAA1191_Exc	chimp_up_kiaa1191_exc	0.89959826296347	Neur	ENSG00000122203	C7_2	-0.474923733	0.087	0.183	1.24726e-10	3.74651e-06	PD_down	Neur	both	EVO_up_PD_down
3159.38840214492	0.558736615279619	0.122793025529357	4.55023086914685	5.35870871819658e-06	5.19893834710792e-05	L2/L3	hg	pt	-0.558736615279619	human_up	chimp_down	human_up_ZNF346_L2/3-IT	chimp_down_ZNF346_L2/3-IT	-0.531862371291329	0.122862585917803	-4.32892053604628	1.49841983426816e-05	6.35636921307077e-05	L2/3-IT	rm	0.531862371291329	macaque_up	macaque_up_ZNF346_L2/3-IT	down_ZNF346_L2/3-IT	ZNF346	Exc	down_ZNF346_Exc	chimp_down_znf346_exc	-0.545299493285474	Neur	ENSG00000113761	C9	-0.327217671	0.033	0.103	2.56969e-09	7.71883e-05	PD_down	Neur	both	EVO_down_PD_down
7982.85072350361	-1.39793020004232	0.30143299421336	-4.63761508155552	3.52452377041154e-06	3.61157343077558e-05	L2/L3	hg	pt	1.39793020004232	human_down	chimp_up	human_down_CANX_L2/3-IT	chimp_up_CANX_L2/3-IT	0.82503271028779	0.30138348382148	2.7374848144515	0.0061910978313664	0.0143215970323794	L2/3-IT	rm	-0.82503271028779	macaque_down	macaque_down_CANX_L2/3-IT	up_CANX_L2/3-IT	CANX	Exc	up_CANX_Exc	chimp_up_canx_exc	1.11148145516505	Neur	ENSG00000127022	C7_2	-0.351456703	0.433	0.616	1.48039e-16	4.4468e-12	PD_down	Neur	both	EVO_up_PD_down
7982.85072350361	-1.39793020004232	0.30143299421336	-4.63761508155552	3.52452377041154e-06	3.61157343077558e-05	L2/L3	hg	pt	1.39793020004232	human_down	chimp_up	human_down_CANX_L2/3-IT	chimp_up_CANX_L2/3-IT	0.82503271028779	0.30138348382148	2.7374848144515	0.0061910978313664	0.0143215970323794	L2/3-IT	rm	-0.82503271028779	macaque_down	macaque_down_CANX_L2/3-IT	up_CANX_L2/3-IT	CANX	Exc	up_CANX_Exc	chimp_up_canx_exc	1.11148145516505	Neur	ENSG00000127022	C9	0.489979681	0.166	0.177	1.55495e-08	0.000467075	PD_up	Neur	both	EVO_up_PD_up
7982.85072350361	-1.39793020004232	0.30143299421336	-4.63761508155552	3.52452377041154e-06	3.61157343077558e-05	L2/L3	hg	pt	1.39793020004232	human_down	chimp_up	human_down_CANX_L2/3-IT	chimp_up_CANX_L2/3-IT	0.82503271028779	0.30138348382148	2.7374848144515	0.0061910978313664	0.0143215970323794	L2/3-IT	rm	-0.82503271028779	macaque_down	macaque_down_CANX_L2/3-IT	up_CANX_L2/3-IT	CANX	Exc	up_CANX_Exc	chimp_up_canx_exc	1.11148145516505	Neur	ENSG00000127022	C6_1	-0.612731318	0.254	0.346	1.84504e-15	5.54213e-11	PD_down	Neur	both	EVO_up_PD_down
1302.24623505232	-0.873928526974098	0.304430712536101	-2.87069763656143	0.0040956707845524	0.0144396235445892	L2/L3	hg	pt	0.873928526974098	human_down	chimp_up	human_down_CUTA_L2/3-IT	chimp_up_CUTA_L2/3-IT	1.3208609762151	0.304820581219496	4.33324079014197	1.46930254046055e-05	6.24048653798755e-05	L2/3-IT	rm	-1.3208609762151	macaque_down	macaque_down_CUTA_L2/3-IT	up_CUTA_L2/3-IT	CUTA	Exc	up_CUTA_Exc	chimp_up_cuta_exc	1.0973947515946	Neur	ENSG00000112514	C7_1	0.534402962	0.117	0.04	6.91587e-08	0.002077389	PD_up	Neur	both	EVO_up_PD_up
4391.9975916576	-1.77140138603545	0.571126331009844	-3.10159292236331	0.0019248245069332	0.0077693953048614	L2/L3	hg	pt	1.77140138603545	human_down	chimp_up	human_down_FKBP5_L2/3-IT	chimp_up_FKBP5_L2/3-IT	1.37864101265186	0.571093021089901	2.41403932764017	0.0157767593620257	0.0324615817576036	L2/3-IT	rm	-1.37864101265186	macaque_down	macaque_down_FKBP5_L2/3-IT	up_FKBP5_L2/3-IT	FKBP5	Exc	up_FKBP5_Exc	chimp_up_fkbp5_exc	1.57502119934365	Neur	ENSG00000096060	C7_1	1.000929237	0.133	0.027	8.17191e-16	2.45468e-11	PD_up	Neur	both	EVO_up_PD_up
4391.9975916576	-1.77140138603545	0.571126331009844	-3.10159292236331	0.0019248245069332	0.0077693953048614	L2/L3	hg	pt	1.77140138603545	human_down	chimp_up	human_down_FKBP5_L2/3-IT	chimp_up_FKBP5_L2/3-IT	1.37864101265186	0.571093021089901	2.41403932764017	0.0157767593620257	0.0324615817576036	L2/3-IT	rm	-1.37864101265186	macaque_down	macaque_down_FKBP5_L2/3-IT	up_FKBP5_L2/3-IT	FKBP5	Exc	up_FKBP5_Exc	chimp_up_fkbp5_exc	1.57502119934365	Neur	ENSG00000096060	C9	0.918286254	0.125	0.056	1.61942e-19	4.8644e-15	PD_up	Neur	both	EVO_up_PD_up
4391.9975916576	-1.77140138603545	0.571126331009844	-3.10159292236331	0.0019248245069332	0.0077693953048614	L2/L3	hg	pt	1.77140138603545	human_down	chimp_up	human_down_FKBP5_L2/3-IT	chimp_up_FKBP5_L2/3-IT	1.37864101265186	0.571093021089901	2.41403932764017	0.0157767593620257	0.0324615817576036	L2/3-IT	rm	-1.37864101265186	macaque_down	macaque_down_FKBP5_L2/3-IT	up_FKBP5_L2/3-IT	FKBP5	Exc	up_FKBP5_Exc	chimp_up_fkbp5_exc	1.57502119934365	Neur	ENSG00000096060	C6_0	0.418224784	0.133	0.069	9.95798e-18	2.99118e-13	PD_up	Neur	both	EVO_up_PD_up
2293.71359834761	-1.02274507994537	0.298794037909156	-3.42290993187863	0.0006195460213735	0.00300580970737	L2/L3	hg	pt	1.02274507994537	human_down	chimp_up	human_down_COX7A2_L2/3-IT	chimp_up_COX7A2_L2/3-IT	1.28410893475937	0.298949328468311	4.29540665415974	1.74373398854585e-05	7.30886808909919e-05	L2/3-IT	rm	-1.28410893475937	macaque_down	macaque_down_COX7A2_L2/3-IT	up_COX7A2_L2/3-IT	COX7A2	Exc	up_COX7A2_Exc	chimp_up_cox7a2_exc	1.15342700735237	Neur	ENSG00000112695	C7_3	0.507305837	0.103	0.061	3.04315e-08	0.000914103	PD_up	Neur	both	EVO_up_PD_up
6483.81745892409	-1.7905614317413	0.487506311606377	-3.67289897404863	0.0002398143111731	0.0013500131706178	L2/L3	hg	pt	1.7905614317413	human_down	chimp_up	human_down_TSPYL4_L2/3-IT	chimp_up_TSPYL4_L2/3-IT	1.6564694800924	0.487506042973334	3.39784399387026	0.0006791913935727	0.0020302971300726	L2/3-IT	rm	-1.6564694800924	macaque_down	macaque_down_TSPYL4_L2/3-IT	up_TSPYL4_L2/3-IT	TSPYL4	Exc	up_TSPYL4_Exc	chimp_up_tspyl4_exc	1.72351545591685	Neur	ENSG00000187189	C7_1	-0.529225591	0.483	0.544	1.77979e-21	5.34612e-17	PD_down	Neur	both	EVO_up_PD_down
6483.81745892409	-1.7905614317413	0.487506311606377	-3.67289897404863	0.0002398143111731	0.0013500131706178	L2/L3	hg	pt	1.7905614317413	human_down	chimp_up	human_down_TSPYL4_L2/3-IT	chimp_up_TSPYL4_L2/3-IT	1.6564694800924	0.487506042973334	3.39784399387026	0.0006791913935727	0.0020302971300726	L2/3-IT	rm	-1.6564694800924	macaque_down	macaque_down_TSPYL4_L2/3-IT	up_TSPYL4_L2/3-IT	TSPYL4	Exc	up_TSPYL4_Exc	chimp_up_tspyl4_exc	1.72351545591685	Neur	ENSG00000187189	C7_2	-0.878832704	0.37	0.658	8.01674e-43	2.40807e-38	PD_down	Neur	both	EVO_up_PD_down
6483.81745892409	-1.7905614317413	0.487506311606377	-3.67289897404863	0.0002398143111731	0.0013500131706178	L2/L3	hg	pt	1.7905614317413	human_down	chimp_up	human_down_TSPYL4_L2/3-IT	chimp_up_TSPYL4_L2/3-IT	1.6564694800924	0.487506042973334	3.39784399387026	0.0006791913935727	0.0020302971300726	L2/3-IT	rm	-1.6564694800924	macaque_down	macaque_down_TSPYL4_L2/3-IT	up_TSPYL4_L2/3-IT	TSPYL4	Exc	up_TSPYL4_Exc	chimp_up_tspyl4_exc	1.72351545591685	Neur	ENSG00000187189	C6_1	-1.017614164	0.168	0.319	7.20685e-31	2.16479e-26	PD_down	Neur	both	EVO_up_PD_down
4002.55167931266	-0.605736024706523	0.239081741717141	-2.53359382592742	0.0112899511159705	0.0331009938115053	L2/L3	hg	pt	0.605736024706523	human_down	chimp_up	human_down_RNF146_L2/3-IT	chimp_up_RNF146_L2/3-IT	1.00051601510692	0.239214619560564	4.18250363186359	2.88316410441764e-05	0.000115693572998	L2/3-IT	rm	-1.00051601510692	macaque_down	macaque_down_RNF146_L2/3-IT	up_RNF146_L2/3-IT	RNF146	Exc	up_RNF146_Exc	chimp_up_rnf146_exc	0.803126019906723	Neur	ENSG00000118518	C7_2	-0.484758016	0.109	0.212	6.53241e-14	1.9622e-09	PD_down	Neur	both	EVO_up_PD_down
4002.55167931266	-0.605736024706523	0.239081741717141	-2.53359382592742	0.0112899511159705	0.0331009938115053	L2/L3	hg	pt	0.605736024706523	human_down	chimp_up	human_down_RNF146_L2/3-IT	chimp_up_RNF146_L2/3-IT	1.00051601510692	0.239214619560564	4.18250363186359	2.88316410441764e-05	0.000115693572998	L2/3-IT	rm	-1.00051601510692	macaque_down	macaque_down_RNF146_L2/3-IT	up_RNF146_L2/3-IT	RNF146	Exc	up_RNF146_Exc	chimp_up_rnf146_exc	0.803126019906723	Neur	ENSG00000118518	C6_1	-0.499929079	0.109	0.172	2.61004e-07	0.007840045	PD_down	Neur	both	EVO_up_PD_down
4143.35534515377	0.862664599218243	0.235092807121047	3.66946402904647	0.0002430595344895	0.001365372002226	L2/L3	hg	pt	-0.862664599218243	human_up	chimp_down	human_up_SASH1_L2/3-IT	chimp_down_SASH1_L2/3-IT	-0.708464673739176	0.235141244384072	-3.01293239982176	0.0025873654549991	0.0066719559852539	L2/3-IT	rm	0.708464673739176	macaque_up	macaque_up_SASH1_L2/3-IT	down_SASH1_L2/3-IT	SASH1	Exc	down_SASH1_Exc	chimp_down_sash1_exc	-0.78556463647871	Neur	ENSG00000111961	C9	1.003665157	0.191	0.111	2.17845e-14	6.54363e-10	PD_up	Neur	both	EVO_down_PD_up
14617.4926949504	-0.706271083357247	0.23334816486468	-3.02668368429989	0.0024725254581422	0.0095312709123422	L2/L3	hg	pt	0.706271083357247	human_down	chimp_up	human_down_PCMT1_L2/3-IT	chimp_up_PCMT1_L2/3-IT	0.539461546109982	0.233345795749067	2.31185457778765	0.020785698563911	0.041267075187454	L2/3-IT	rm	-0.539461546109982	macaque_down	macaque_down_PCMT1_L2/3-IT	up_PCMT1_L2/3-IT	PCMT1	Exc	up_PCMT1_Exc	chimp_up_pcmt1_exc	0.622866314733614	Neur	ENSG00000120265	C7_2	-0.506890651	0.127	0.248	1.63236e-09	4.90329e-05	PD_down	Neur	both	EVO_up_PD_down
10371.2218403679	0.737481342576083	0.209822604244083	3.51478500246897	0.0004401101396426	0.0022607472665782	L2/L3	hg	pt	-0.737481342576083	human_up	chimp_down	human_up_AGPAT4_L2/3-IT	chimp_down_AGPAT4_L2/3-IT	-0.507484426622663	0.209850860722837	-2.41830996010509	0.0155927880960079	0.0321320778889888	L2/3-IT	rm	0.507484426622663	macaque_up	macaque_up_AGPAT4_L2/3-IT	down_AGPAT4_L2/3-IT	AGPAT4	Exc	down_AGPAT4_Exc	chimp_down_agpat4_exc	-0.622482884599373	Neur	ENSG00000026652	C9	0.280889489	0.128	0.153	1.70158e-10	5.11119e-06	PD_up	Neur	both	EVO_down_PD_up
2318.0397491395	-0.923133175973104	0.29623001304814	-3.11627159744643	0.0018315350045147	0.007453112232511	L2/L3	hg	pt	0.923133175973104	human_down	chimp_up	human_down_ADAP1_L2/3-IT	chimp_up_ADAP1_L2/3-IT	1.10392352211976	0.296346931959271	3.72510528393619	0.0001952337209101	0.0006568975581546	L2/3-IT	rm	-1.10392352211976	macaque_down	macaque_down_ADAP1_L2/3-IT	up_ADAP1_L2/3-IT	ADAP1	Exc	up_ADAP1_Exc	chimp_up_adap1_exc	1.01352834904643	Neur	ENSG00000105963	C6_1	0.288091507	0.156	0.099	3.94938e-14	1.18631e-09	PD_up	Neur	both	EVO_up_PD_up
29079.9290310833	-1.50588195921983	0.458798942309139	-3.28222630950437	0.0010299091094518	0.0046101148091637	L2/L3	hg	pt	1.50588195921983	human_down	chimp_up	human_down_ACTB_L2/3-IT	chimp_up_ACTB_L2/3-IT	1.48645552737169	0.458801570576754	3.2398658215208	0.0011958595864466	0.0033658510832351	L2/3-IT	rm	-1.48645552737169	macaque_down	macaque_down_ACTB_L2/3-IT	up_ACTB_L2/3-IT	ACTB	Exc	up_ACTB_Exc	chimp_up_actb_exc	1.49616874329576	Neur	ENSG00000075624	C7_0	0.503233291	0.453	0.324	3.59938e-09	0.000108118	PD_up	Neur	both	EVO_up_PD_up
29079.9290310833	-1.50588195921983	0.458798942309139	-3.28222630950437	0.0010299091094518	0.0046101148091637	L2/L3	hg	pt	1.50588195921983	human_down	chimp_up	human_down_ACTB_L2/3-IT	chimp_up_ACTB_L2/3-IT	1.48645552737169	0.458801570576754	3.2398658215208	0.0011958595864466	0.0033658510832351	L2/3-IT	rm	-1.48645552737169	macaque_down	macaque_down_ACTB_L2/3-IT	up_ACTB_L2/3-IT	ACTB	Exc	up_ACTB_Exc	chimp_up_actb_exc	1.49616874329576	Neur	ENSG00000075624	C9	0.449222053	0.327	0.396	1.62643e-20	4.88546e-16	PD_up	Neur	both	EVO_up_PD_up
9208.24834498234	0.80295260158295	0.222608929423572	3.60700985204021	0.0003097459040081	0.0016769732124766	L2/L3	hg	pt	-0.80295260158295	human_up	chimp_down	human_up_UMAD1_L2/3-IT	chimp_down_UMAD1_L2/3-IT	-0.998871175665998	0.222603793182472	-4.48721543054394	7.21600994397242e-06	3.25263155747525e-05	L2/3-IT	rm	0.998871175665998	macaque_up	macaque_up_UMAD1_L2/3-IT	down_UMAD1_L2/3-IT	UMAD1	Exc	down_UMAD1_Exc	chimp_down_umad1_exc	-0.900911888624474	Neur	ENSG00000219545	C9	-0.33989268	0.111	0.23	5.04353e-08	0.001514976	PD_down	Neur	both	EVO_down_PD_down
7653.84247894279	2.5693604566412	0.455858543283217	5.63631085673194	1.73731654800767e-08	3.16006957854839e-07	L2/L3	hg	pt	-2.5693604566412	human_up	chimp_down	human_up_PDE1C_L2/3-IT	chimp_down_PDE1C_L2/3-IT	-1.58486968392308	0.455907950037331	-3.47629315038991	0.0005083962393818	0.0015610755115135	L2/3-IT	rm	1.58486968392308	macaque_up	macaque_up_PDE1C_L2/3-IT	down_PDE1C_L2/3-IT	PDE1C	Exc	down_PDE1C_Exc	chimp_down_pde1c_exc	-2.07711507028214	Neur	ENSG00000154678	C7_2	0.579161692	0.129	0.095	3.32224e-08	0.000997936	PD_up	Neur	both	EVO_down_PD_up
7653.84247894279	2.5693604566412	0.455858543283217	5.63631085673194	1.73731654800767e-08	3.16006957854839e-07	L2/L3	hg	pt	-2.5693604566412	human_up	chimp_down	human_up_PDE1C_L2/3-IT	chimp_down_PDE1C_L2/3-IT	-1.58486968392308	0.455907950037331	-3.47629315038991	0.0005083962393818	0.0015610755115135	L2/3-IT	rm	1.58486968392308	macaque_up	macaque_up_PDE1C_L2/3-IT	down_PDE1C_L2/3-IT	PDE1C	Exc	down_PDE1C_Exc	chimp_down_pde1c_exc	-2.07711507028214	Neur	ENSG00000154678	C9	0.734288343	0.214	0.176	7.44315e-10	2.23577e-05	PD_up	Neur	both	EVO_down_PD_up
5152.50082552544	-1.34084067161485	0.277406252921253	-4.83349116141036	1.34159238171789e-06	1.5223711546816e-05	L2/L3	hg	pt	1.34084067161485	human_down	chimp_up	human_down_EPDR1_L2/3-IT	chimp_up_EPDR1_L2/3-IT	0.723228382138658	0.277316769603801	2.60795040693689	0.0091086149904399	0.0201305118513109	L2/3-IT	rm	-0.723228382138658	macaque_down	macaque_down_EPDR1_L2/3-IT	up_EPDR1_L2/3-IT	EPDR1	Exc	up_EPDR1_Exc	chimp_up_epdr1_exc	1.03203452687675	Neur	ENSG00000086289	C7_2	-0.635355969	0.197	0.406	1.43375e-41	4.3067e-37	PD_down	Neur	both	EVO_up_PD_down
28280.0401363295	-0.872745926542384	0.223228517476395	-3.90965247813676	9.24289977242722e-05	0.000602995214846	L2/L3	hg	pt	0.872745926542384	human_down	chimp_up	human_down_CAMK2B_L2/3-IT	chimp_up_CAMK2B_L2/3-IT	0.791432649492463	0.2232304294002	3.54536185599325	0.0003920744413091	0.001236432754826	L2/3-IT	rm	-0.791432649492463	macaque_down	macaque_down_CAMK2B_L2/3-IT	up_CAMK2B_L2/3-IT	CAMK2B	Exc	up_CAMK2B_Exc	chimp_up_camk2b_exc	0.832089288017424	Neur	ENSG00000058404	C7_1	-0.529129724	0.307	0.364	2.63486e-09	7.9146e-05	PD_down	Neur	both	EVO_up_PD_down
28280.0401363295	-0.872745926542384	0.223228517476395	-3.90965247813676	9.24289977242722e-05	0.000602995214846	L2/L3	hg	pt	0.872745926542384	human_down	chimp_up	human_down_CAMK2B_L2/3-IT	chimp_up_CAMK2B_L2/3-IT	0.791432649492463	0.2232304294002	3.54536185599325	0.0003920744413091	0.001236432754826	L2/3-IT	rm	-0.791432649492463	macaque_down	macaque_down_CAMK2B_L2/3-IT	up_CAMK2B_L2/3-IT	CAMK2B	Exc	up_CAMK2B_Exc	chimp_up_camk2b_exc	0.832089288017424	Neur	ENSG00000058404	C9	-0.590212174	0.109	0.317	2.1893e-31	6.57623e-27	PD_down	Neur	both	EVO_up_PD_down
9229.05160989156	-0.924099340145703	0.31975446168979	-2.89002797728658	0.0038520754234772	0.0137088905751981	L2/L3	hg	pt	0.924099340145703	human_down	chimp_up	human_down_PPIA_L2/3-IT	chimp_up_PPIA_L2/3-IT	3.20514498910827	0.320154909290033	10.0112317384603	1.36047995576211e-23	4.92879551734534e-22	L2/3-IT	rm	-3.20514498910827	macaque_down	macaque_down_PPIA_L2/3-IT	up_PPIA_L2/3-IT	PPIA	Exc	up_PPIA_Exc	chimp_up_ppia_exc	2.06462216462699	Neur	ENSG00000196262	C7_2	-0.460676564	0.374	0.583	1.81455e-25	5.45053e-21	PD_down	Neur	both	EVO_up_PD_down
9229.05160989156	-0.924099340145703	0.31975446168979	-2.89002797728658	0.0038520754234772	0.0137088905751981	L2/L3	hg	pt	0.924099340145703	human_down	chimp_up	human_down_PPIA_L2/3-IT	chimp_up_PPIA_L2/3-IT	3.20514498910827	0.320154909290033	10.0112317384603	1.36047995576211e-23	4.92879551734534e-22	L2/3-IT	rm	-3.20514498910827	macaque_down	macaque_down_PPIA_L2/3-IT	up_PPIA_L2/3-IT	PPIA	Exc	up_PPIA_Exc	chimp_up_ppia_exc	2.06462216462699	Neur	ENSG00000196262	C9	0.309453545	0.139	0.165	4.02948e-09	0.000121038	PD_up	Neur	both	EVO_up_PD_up
9229.05160989156	-0.924099340145703	0.31975446168979	-2.89002797728658	0.0038520754234772	0.0137088905751981	L2/L3	hg	pt	0.924099340145703	human_down	chimp_up	human_down_PPIA_L2/3-IT	chimp_up_PPIA_L2/3-IT	3.20514498910827	0.320154909290033	10.0112317384603	1.36047995576211e-23	4.92879551734534e-22	L2/3-IT	rm	-3.20514498910827	macaque_down	macaque_down_PPIA_L2/3-IT	up_PPIA_L2/3-IT	PPIA	Exc	up_PPIA_Exc	chimp_up_ppia_exc	2.06462216462699	Neur	ENSG00000196262	C6_1	-0.616884078	0.195	0.293	2.66795e-12	8.01398e-08	PD_down	Neur	both	EVO_up_PD_down
3988.15455010581	-0.852321953034562	0.291327666236134	-2.92564713831098	0.0034374058119098	0.0124835698696201	L2/L3	hg	pt	0.852321953034562	human_down	chimp_up	human_down_H2AFV_L2/3-IT	chimp_up_H2AFV_L2/3-IT	0.884411159120211	0.291362029149196	3.0354372589413	0.0024018719034522	0.0062500582181057	L2/3-IT	rm	-0.884411159120211	macaque_down	macaque_down_H2AFV_L2/3-IT	up_H2AFV_L2/3-IT	H2AFV	Exc	up_H2AFV_Exc	chimp_up_h2afv_exc	0.868366556077386	Neur	ENSG00000105968	C7_2	-0.284608922	0.19	0.306	2.54872e-09	7.65586e-05	PD_down	Neur	both	EVO_up_PD_down
4969.59585287424	-0.878034295261439	0.210725599303115	-4.16671870036276	3.09015426092665e-05	0.0002352297061959	L2/L3	hg	pt	0.878034295261439	human_down	chimp_up	human_down_TMEM248_L2/3-IT	chimp_up_TMEM248_L2/3-IT	0.722396448410842	0.210719960360546	3.42822980402428	0.0006075309549839	0.0018378114245169	L2/3-IT	rm	-0.722396448410842	macaque_down	macaque_down_TMEM248_L2/3-IT	up_TMEM248_L2/3-IT	TMEM248	Exc	up_TMEM248_Exc	chimp_up_tmem248_exc	0.80021537183614	Neur	ENSG00000106609	C7_2	-0.494439989	0.109	0.22	1.89793e-11	5.70099e-07	PD_down	Neur	both	EVO_up_PD_down
37175.3565605187	-1.79077861920234	0.428718569276036	-4.17704934550973	2.95314977863719e-05	0.0002261766420346	L2/L3	hg	pt	1.79077861920234	human_down	chimp_up	human_down_YWHAG_L2/3-IT	chimp_up_YWHAG_L2/3-IT	1.33134338722808	0.428712035058998	3.10544906220062	0.0018999034117581	0.0050744229218315	L2/3-IT	rm	-1.33134338722808	macaque_down	macaque_down_YWHAG_L2/3-IT	up_YWHAG_L2/3-IT	YWHAG	Exc	up_YWHAG_Exc	chimp_up_ywhag_exc	1.56106100321521	Neur	ENSG00000170027	C7_1	-0.335491851	0.672	0.722	1.70651e-09	5.12602e-05	PD_down	Neur	both	EVO_up_PD_down
37175.3565605187	-1.79077861920234	0.428718569276036	-4.17704934550973	2.95314977863719e-05	0.0002261766420346	L2/L3	hg	pt	1.79077861920234	human_down	chimp_up	human_down_YWHAG_L2/3-IT	chimp_up_YWHAG_L2/3-IT	1.33134338722808	0.428712035058998	3.10544906220062	0.0018999034117581	0.0050744229218315	L2/3-IT	rm	-1.33134338722808	macaque_down	macaque_down_YWHAG_L2/3-IT	up_YWHAG_L2/3-IT	YWHAG	Exc	up_YWHAG_Exc	chimp_up_ywhag_exc	1.56106100321521	Neur	ENSG00000170027	C7_2	-0.642893808	0.673	0.883	2.19088e-43	6.58096e-39	PD_down	Neur	both	EVO_up_PD_down
37175.3565605187	-1.79077861920234	0.428718569276036	-4.17704934550973	2.95314977863719e-05	0.0002261766420346	L2/L3	hg	pt	1.79077861920234	human_down	chimp_up	human_down_YWHAG_L2/3-IT	chimp_up_YWHAG_L2/3-IT	1.33134338722808	0.428712035058998	3.10544906220062	0.0018999034117581	0.0050744229218315	L2/3-IT	rm	-1.33134338722808	macaque_down	macaque_down_YWHAG_L2/3-IT	up_YWHAG_L2/3-IT	YWHAG	Exc	up_YWHAG_Exc	chimp_up_ywhag_exc	1.56106100321521	Neur	ENSG00000170027	C9	0.481259556	0.202	0.234	4.62633e-19	1.38966e-14	PD_up	Neur	both	EVO_up_PD_up
37175.3565605187	-1.79077861920234	0.428718569276036	-4.17704934550973	2.95314977863719e-05	0.0002261766420346	L2/L3	hg	pt	1.79077861920234	human_down	chimp_up	human_down_YWHAG_L2/3-IT	chimp_up_YWHAG_L2/3-IT	1.33134338722808	0.428712035058998	3.10544906220062	0.0018999034117581	0.0050744229218315	L2/3-IT	rm	-1.33134338722808	macaque_down	macaque_down_YWHAG_L2/3-IT	up_YWHAG_L2/3-IT	YWHAG	Exc	up_YWHAG_Exc	chimp_up_ywhag_exc	1.56106100321521	Neur	ENSG00000170027	C6_1	-0.803218497	0.429	0.542	1.65456e-29	4.96997e-25	PD_down	Neur	both	EVO_up_PD_down
5838.58561256047	-0.676620468226255	0.204388880942239	-3.31045634726807	0.0009314397924832	0.004242789459035	L2/L3	hg	pt	0.676620468226255	human_down	chimp_up	human_down_CASD1_L2/3-IT	chimp_up_CASD1_L2/3-IT	0.66147255403715	0.204411165345517	3.23599032821451	0.0012122149143869	0.0034091174391048	L2/3-IT	rm	-0.66147255403715	macaque_down	macaque_down_CASD1_L2/3-IT	up_CASD1_L2/3-IT	CASD1	Exc	up_CASD1_Exc	chimp_up_casd1_exc	0.669046511131702	Neur	ENSG00000127995	C7_2	-0.349597963	0.136	0.24	4.9445e-07	0.014852277	PD_down	Neur	both	EVO_up_PD_down
1135.63509822873	-1.26432721721512	0.405767430601635	-3.11589132558148	0.0018338984329542	0.0074614525837105	L2/L3	hg	pt	1.26432721721512	human_down	chimp_up	human_down_PEG10_L2/3-IT	chimp_up_PEG10_L2/3-IT	1.82408101057192	0.406246086991005	4.4900888131196	7.11934828873176e-06	3.21204351324137e-05	L2/3-IT	rm	-1.82408101057192	macaque_down	macaque_down_PEG10_L2/3-IT	up_PEG10_L2/3-IT	PEG10	Exc	up_PEG10_Exc	chimp_up_peg10_exc	1.54420411389352	Neur	ENSG00000242265	C7_0	-0.818029885	0.18	0.249	2.10733e-13	6.33e-09	PD_down	Neur	both	EVO_up_PD_down
927.027623586309	-1.41393426391498	0.278945490846991	-5.06885506419803	4.00215828529251e-07	5.23628557601864e-06	L2/L3	hg	pt	1.41393426391498	human_down	chimp_up	human_down_RELN_L2/3-IT	chimp_up_RELN_L2/3-IT	0.638240989163002	0.278285307338045	2.29347713419776	0.021820550320412	0.0430644945058428	L2/3-IT	rm	-0.638240989163002	macaque_down	macaque_down_RELN_L2/3-IT	up_RELN_L2/3-IT	RELN	Exc	up_RELN_Exc	chimp_up_reln_exc	1.02608762653899	Neur	ENSG00000189056	C9	-1.657604281	0.143	0.648	3.9219e-103	1.17806e-98	PD_down	Neur	both	EVO_up_PD_down
237753.88107212	0.726683738142199	0.168778281323357	4.3055524232408	1.66569537173816e-05	0.0001371141830759	L2/L3	hg	pt	-0.726683738142199	human_up	chimp_down	human_up_CNTNAP2_L2/3-IT	chimp_down_CNTNAP2_L2/3-IT	-0.51466754364075	0.168779739735539	-3.04934433746126	0.0022934144968609	0.0059948363215922	L2/3-IT	rm	0.51466754364075	macaque_up	macaque_up_CNTNAP2_L2/3-IT	down_CNTNAP2_L2/3-IT	CNTNAP2	Exc	down_CNTNAP2_Exc	chimp_down_cntnap2_exc	-0.620675640891475	Neur	ENSG00000174469	C7_2	-0.329237553	0.295	0.523	4.82824e-13	1.45031e-08	PD_down	Neur	both	EVO_down_PD_down
237753.88107212	0.726683738142199	0.168778281323357	4.3055524232408	1.66569537173816e-05	0.0001371141830759	L2/L3	hg	pt	-0.726683738142199	human_up	chimp_down	human_up_CNTNAP2_L2/3-IT	chimp_down_CNTNAP2_L2/3-IT	-0.51466754364075	0.168779739735539	-3.04934433746126	0.0022934144968609	0.0059948363215922	L2/3-IT	rm	0.51466754364075	macaque_up	macaque_up_CNTNAP2_L2/3-IT	down_CNTNAP2_L2/3-IT	CNTNAP2	Exc	down_CNTNAP2_Exc	chimp_down_cntnap2_exc	-0.620675640891475	Neur	ENSG00000174469	C9	0.544683933	0.53	0.614	3.36865e-16	1.01187e-11	PD_up	Neur	both	EVO_down_PD_up
1376.98612347775	-0.750142358544938	0.25866601079948	-2.90004224453925	0.0037311237075944	0.0133604464378134	L2/L3	hg	pt	0.750142358544938	human_down	chimp_up	human_down_FASTK_L2/3-IT	chimp_up_FASTK_L2/3-IT	2.00696690382901	0.259900637437036	7.72205456523828	1.14469367479041e-14	1.73765788418935e-13	L2/3-IT	rm	-2.00696690382901	macaque_down	macaque_down_FASTK_L2/3-IT	up_FASTK_L2/3-IT	FASTK	Exc	up_FASTK_Exc	chimp_up_fastk_exc	1.37855463118697	Neur	ENSG00000164896	C7_2	-0.318625627	0.077	0.154	2.25434e-11	6.77159e-07	PD_down	Neur	both	EVO_up_PD_down
10286.7672758838	-0.791232079261169	0.219310348200401	-3.60781917385019	0.0003087815666929	0.0016739850393615	L2/L3	hg	pt	0.791232079261169	human_down	chimp_up	human_down_AGAP3_L2/3-IT	chimp_up_AGAP3_L2/3-IT	0.780390484227225	0.219323044249078	3.55817824296184	0.0003734358774216	0.0011830343321136	L2/3-IT	rm	-0.780390484227225	macaque_down	macaque_down_AGAP3_L2/3-IT	up_AGAP3_L2/3-IT	AGAP3	Exc	up_AGAP3_Exc	chimp_up_agap3_exc	0.785811281744197	Neur	ENSG00000133612	C6_1	0.3740826	0.254	0.168	3.54997e-18	1.06634e-13	PD_up	Neur	both	EVO_up_PD_up
454432.253153326	0.595034369809143	0.183100048284669	3.24977724136933	0.0011549543880103	0.0050723684955054	L2/L3	hg	pt	-0.595034369809143	human_up	chimp_down	human_up_CSMD1_L2/3-IT	chimp_down_CSMD1_L2/3-IT	-0.68824193322598	0.183100128207321	-3.75882824312769	0.0001707109727025	0.0005826304050069	L2/3-IT	rm	0.68824193322598	macaque_up	macaque_up_CSMD1_L2/3-IT	down_CSMD1_L2/3-IT	CSMD1	Exc	down_CSMD1_Exc	chimp_down_csmd1_exc	-0.641638151517561	Neur	ENSG00000183117	C9	0.862357408	0.25	0.204	1.75096e-13	5.25954e-09	PD_up	Neur	both	EVO_down_PD_up
454432.253153326	0.595034369809143	0.183100048284669	3.24977724136933	0.0011549543880103	0.0050723684955054	L2/L3	hg	pt	-0.595034369809143	human_up	chimp_down	human_up_CSMD1_L2/3-IT	chimp_down_CSMD1_L2/3-IT	-0.68824193322598	0.183100128207321	-3.75882824312769	0.0001707109727025	0.0005826304050069	L2/3-IT	rm	0.68824193322598	macaque_up	macaque_up_CSMD1_L2/3-IT	down_CSMD1_L2/3-IT	CSMD1	Exc	down_CSMD1_Exc	chimp_down_csmd1_exc	-0.641638151517561	Neur	ENSG00000183117	C6_0	-0.304297202	0.522	0.535	1.98432e-07	0.005960512	PD_down	Neur	both	EVO_down_PD_down
6831.50796060405	1.1399959273251	0.1608513267017	7.08726468535275	1.36788613511724e-12	5.34847978456287e-11	L2/L3	hg	pt	-1.1399959273251	human_up	chimp_down	human_up_PRAG1_L2/3-IT	chimp_down_PRAG1_L2/3-IT	-0.948637365298009	0.160898098740058	-5.89588921638285	3.72668952799166e-09	2.82946308767412e-08	L2/3-IT	rm	0.948637365298009	macaque_up	macaque_up_PRAG1_L2/3-IT	down_PRAG1_L2/3-IT	PRAG1	Exc	down_PRAG1_Exc	chimp_down_prag1_exc	-1.04431664631155	Neur	ENSG00000275342	C9	-1.01085844	0.047	0.269	1.51895e-36	4.56263e-32	PD_down	Neur	both	EVO_down_PD_down
51320.8048374389	1.07865742225356	0.172394540371098	6.25691173242278	3.92675506758111e-10	9.89933703304408e-09	L2/L3	hg	pt	-1.07865742225356	human_up	chimp_down	human_up_MSRA_L2/3-IT	chimp_down_MSRA_L2/3-IT	-0.565474340105077	0.172406741790734	-3.27988531209205	0.0010384929344877	0.002969761899013	L2/3-IT	rm	0.565474340105077	macaque_up	macaque_up_MSRA_L2/3-IT	down_MSRA_L2/3-IT	MSRA	Exc	down_MSRA_Exc	chimp_down_msra_exc	-0.822065881179317	Neur	ENSG00000175806	C9	-1.325097148	0.227	0.754	3.2415e-118	9.7368e-114	PD_down	Neur	both	EVO_down_PD_down
16223.0038395327	-0.647794743486296	0.247958913909906	-2.61250839210268	0.0089880485618389	0.0273658911962853	L2/L3	hg	pt	0.647794743486296	human_down	chimp_up	human_down_MICU3_L2/3-IT	chimp_up_MICU3_L2/3-IT	0.732499822853313	0.247971332749122	2.95396977841144	0.0031371472592849	0.0078942541389822	L2/3-IT	rm	-0.732499822853313	macaque_down	macaque_down_MICU3_L2/3-IT	up_MICU3_L2/3-IT	MICU3	Exc	up_MICU3_Exc	chimp_up_micu3_exc	0.690147283169805	Neur	ENSG00000155970	C7_2	-0.297658048	0.197	0.344	4.17501e-15	1.25409e-10	PD_down	Neur	both	EVO_up_PD_down
16223.0038395327	-0.647794743486296	0.247958913909906	-2.61250839210268	0.0089880485618389	0.0273658911962853	L2/L3	hg	pt	0.647794743486296	human_down	chimp_up	human_down_MICU3_L2/3-IT	chimp_up_MICU3_L2/3-IT	0.732499822853313	0.247971332749122	2.95396977841144	0.0031371472592849	0.0078942541389822	L2/3-IT	rm	-0.732499822853313	macaque_down	macaque_down_MICU3_L2/3-IT	up_MICU3_L2/3-IT	MICU3	Exc	up_MICU3_Exc	chimp_up_micu3_exc	0.690147283169805	Neur	ENSG00000155970	C9	-0.325266109	0.116	0.276	2.20184e-16	6.61388e-12	PD_down	Neur	both	EVO_up_PD_down
10438.5575923394	-0.881086850762173	0.223769580691582	-3.93747375330948	8.23439353440691e-05	0.0005468051326632	L2/L3	hg	pt	0.881086850762173	human_down	chimp_up	human_down_DMTN_L2/3-IT	chimp_up_DMTN_L2/3-IT	0.772656213330192	0.223771922460826	3.45287382274448	0.0005546483752594	0.0016900552363384	L2/3-IT	rm	-0.772656213330192	macaque_down	macaque_down_DMTN_L2/3-IT	up_DMTN_L2/3-IT	DMTN	Exc	up_DMTN_Exc	chimp_up_dmtn_exc	0.826871532046183	Neur	ENSG00000158856	C7_2	-0.354102693	0.203	0.362	3.67831e-15	1.10489e-10	PD_down	Neur	both	EVO_up_PD_down
8085.4979419874	-1.4576057711065	0.390850826762053	-3.72931479557514	0.0001920011662358	0.0011236936792035	L2/L3	hg	pt	1.4576057711065	human_down	chimp_up	human_down_NEFM_L2/3-IT	chimp_up_NEFM_L2/3-IT	2.02200285363717	0.390927285036283	5.1723247034279	2.31199364327288e-07	1.33141214005131e-06	L2/3-IT	rm	-2.02200285363717	macaque_down	macaque_down_NEFM_L2/3-IT	up_NEFM_L2/3-IT	NEFM	Exc	up_NEFM_Exc	chimp_up_nefm_exc	1.73980431237183	Neur	ENSG00000104722	C7_2	-0.402280934	0.525	0.726	5.64904e-16	1.69686e-11	PD_down	Neur	both	EVO_up_PD_down
8085.4979419874	-1.4576057711065	0.390850826762053	-3.72931479557514	0.0001920011662358	0.0011236936792035	L2/L3	hg	pt	1.4576057711065	human_down	chimp_up	human_down_NEFM_L2/3-IT	chimp_up_NEFM_L2/3-IT	2.02200285363717	0.390927285036283	5.1723247034279	2.31199364327288e-07	1.33141214005131e-06	L2/3-IT	rm	-2.02200285363717	macaque_down	macaque_down_NEFM_L2/3-IT	up_NEFM_L2/3-IT	NEFM	Exc	up_NEFM_Exc	chimp_up_nefm_exc	1.73980431237183	Neur	ENSG00000104722	C7_3	-0.791703097	0.196	0.371	1.747e-17	5.24763e-13	PD_down	Neur	both	EVO_up_PD_down
8085.4979419874	-1.4576057711065	0.390850826762053	-3.72931479557514	0.0001920011662358	0.0011236936792035	L2/L3	hg	pt	1.4576057711065	human_down	chimp_up	human_down_NEFM_L2/3-IT	chimp_up_NEFM_L2/3-IT	2.02200285363717	0.390927285036283	5.1723247034279	2.31199364327288e-07	1.33141214005131e-06	L2/3-IT	rm	-2.02200285363717	macaque_down	macaque_down_NEFM_L2/3-IT	up_NEFM_L2/3-IT	NEFM	Exc	up_NEFM_Exc	chimp_up_nefm_exc	1.73980431237183	Neur	ENSG00000104722	C6_1	-0.760585434	0.357	0.47	1.99251e-13	5.9851e-09	PD_down	Neur	both	EVO_up_PD_down
15205.9363994951	-1.31504903127333	0.399748185504774	-3.28969355949115	0.0010029654733071	0.0045064256656457	L2/L3	hg	pt	1.31504903127333	human_down	chimp_up	human_down_NEFL_L2/3-IT	chimp_up_NEFL_L2/3-IT	1.4111566776838	0.399759161774182	3.5300171018493	0.0004155328060975	0.0013006096457003	L2/3-IT	rm	-1.4111566776838	macaque_down	macaque_down_NEFL_L2/3-IT	up_NEFL_L2/3-IT	NEFL	Exc	up_NEFL_Exc	chimp_up_nefl_exc	1.36310285447857	Neur	ENSG00000277586	C7_1	-0.31024994	0.461	0.51	7.69587e-07	0.023116856	PD_down	Neur	both	EVO_up_PD_down
15205.9363994951	-1.31504903127333	0.399748185504774	-3.28969355949115	0.0010029654733071	0.0045064256656457	L2/L3	hg	pt	1.31504903127333	human_down	chimp_up	human_down_NEFL_L2/3-IT	chimp_up_NEFL_L2/3-IT	1.4111566776838	0.399759161774182	3.5300171018493	0.0004155328060975	0.0013006096457003	L2/3-IT	rm	-1.4111566776838	macaque_down	macaque_down_NEFL_L2/3-IT	up_NEFL_L2/3-IT	NEFL	Exc	up_NEFL_Exc	chimp_up_nefl_exc	1.36310285447857	Neur	ENSG00000277586	C7_3	-0.585000274	0.454	0.627	5.14357e-21	1.54502e-16	PD_down	Neur	both	EVO_up_PD_down
15205.9363994951	-1.31504903127333	0.399748185504774	-3.28969355949115	0.0010029654733071	0.0045064256656457	L2/L3	hg	pt	1.31504903127333	human_down	chimp_up	human_down_NEFL_L2/3-IT	chimp_up_NEFL_L2/3-IT	1.4111566776838	0.399759161774182	3.5300171018493	0.0004155328060975	0.0013006096457003	L2/3-IT	rm	-1.4111566776838	macaque_down	macaque_down_NEFL_L2/3-IT	up_NEFL_L2/3-IT	NEFL	Exc	up_NEFL_Exc	chimp_up_nefl_exc	1.36310285447857	Neur	ENSG00000277586	C6_0	-0.374059892	0.218	0.23	5.54663e-08	0.001666097	PD_down	Neur	both	EVO_up_PD_down
15205.9363994951	-1.31504903127333	0.399748185504774	-3.28969355949115	0.0010029654733071	0.0045064256656457	L2/L3	hg	pt	1.31504903127333	human_down	chimp_up	human_down_NEFL_L2/3-IT	chimp_up_NEFL_L2/3-IT	1.4111566776838	0.399759161774182	3.5300171018493	0.0004155328060975	0.0013006096457003	L2/3-IT	rm	-1.4111566776838	macaque_down	macaque_down_NEFL_L2/3-IT	up_NEFL_L2/3-IT	NEFL	Exc	up_NEFL_Exc	chimp_up_nefl_exc	1.36310285447857	Neur	ENSG00000277586	C6_1	-0.709394579	0.448	0.562	7.18562e-14	2.15842e-09	PD_down	Neur	both	EVO_up_PD_down
18651.3232880895	-1.43932474341481	0.390085579284945	-3.68976660468504	0.0002244598876503	0.0012765753371082	L2/L3	hg	pt	1.43932474341481	human_down	chimp_up	human_down_PNMA2_L2/3-IT	chimp_up_PNMA2_L2/3-IT	1.22346324371163	0.390082236853952	3.13642388225358	0.0017102182458798	0.0046227313454612	L2/3-IT	rm	-1.22346324371163	macaque_down	macaque_down_PNMA2_L2/3-IT	up_PNMA2_L2/3-IT	PNMA2	Exc	up_PNMA2_Exc	chimp_up_pnma2_exc	1.33139399356322	Neur	ENSG00000240694	C7_2	-0.609696581	0.296	0.501	5.9943e-19	1.80057e-14	PD_down	Neur	both	EVO_up_PD_down
18651.3232880895	-1.43932474341481	0.390085579284945	-3.68976660468504	0.0002244598876503	0.0012765753371082	L2/L3	hg	pt	1.43932474341481	human_down	chimp_up	human_down_PNMA2_L2/3-IT	chimp_up_PNMA2_L2/3-IT	1.22346324371163	0.390082236853952	3.13642388225358	0.0017102182458798	0.0046227313454612	L2/3-IT	rm	-1.22346324371163	macaque_down	macaque_down_PNMA2_L2/3-IT	up_PNMA2_L2/3-IT	PNMA2	Exc	up_PNMA2_Exc	chimp_up_pnma2_exc	1.33139399356322	Neur	ENSG00000240694	C6_1	-0.68239445	0.156	0.242	3.10555e-13	9.32844e-09	PD_down	Neur	both	EVO_up_PD_down
34209.5084281358	-0.67039042749728	0.214126089904137	-3.13082085325244	0.0017431846252695	0.0071546278531523	L2/L3	hg	pt	0.67039042749728	human_down	chimp_up	human_down_DPYSL2_L2/3-IT	chimp_up_DPYSL2_L2/3-IT	0.537915113982777	0.214126051750935	2.512142308627	0.0120000686680848	0.025539471002229	L2/3-IT	rm	-0.537915113982777	macaque_down	macaque_down_DPYSL2_L2/3-IT	up_DPYSL2_L2/3-IT	DPYSL2	Exc	up_DPYSL2_Exc	chimp_up_dpysl2_exc	0.604152770740028	Neur	ENSG00000092964	C9	0.393604402	0.336	0.413	6.80202e-23	2.04319e-18	PD_up	Neur	both	EVO_up_PD_up
18690.5959865821	-0.698887724807812	0.29263298277395	-2.38827393338529	0.0169277191112048	0.046138806057174	L2/L3	hg	pt	0.698887724807812	human_down	chimp_up	human_down_SARAF_L2/3-IT	chimp_up_SARAF_L2/3-IT	0.779807843906787	0.292642102498658	2.66471514949002	0.0077053559679836	0.0173660265005448	L2/3-IT	rm	-0.779807843906787	macaque_down	macaque_down_SARAF_L2/3-IT	up_SARAF_L2/3-IT	SARAF	Exc	up_SARAF_Exc	chimp_up_saraf_exc	0.7393477843573	Neur	ENSG00000133872	C7_1	-0.295944275	0.421	0.414	7.78766e-10	2.33926e-05	PD_down	Neur	both	EVO_up_PD_down
18690.5959865821	-0.698887724807812	0.29263298277395	-2.38827393338529	0.0169277191112048	0.046138806057174	L2/L3	hg	pt	0.698887724807812	human_down	chimp_up	human_down_SARAF_L2/3-IT	chimp_up_SARAF_L2/3-IT	0.779807843906787	0.292642102498658	2.66471514949002	0.0077053559679836	0.0173660265005448	L2/3-IT	rm	-0.779807843906787	macaque_down	macaque_down_SARAF_L2/3-IT	up_SARAF_L2/3-IT	SARAF	Exc	up_SARAF_Exc	chimp_up_saraf_exc	0.7393477843573	Neur	ENSG00000133872	C7_2	-0.583501708	0.272	0.487	4.41714e-23	1.32682e-18	PD_down	Neur	both	EVO_up_PD_down
18690.5959865821	-0.698887724807812	0.29263298277395	-2.38827393338529	0.0169277191112048	0.046138806057174	L2/L3	hg	pt	0.698887724807812	human_down	chimp_up	human_down_SARAF_L2/3-IT	chimp_up_SARAF_L2/3-IT	0.779807843906787	0.292642102498658	2.66471514949002	0.0077053559679836	0.0173660265005448	L2/3-IT	rm	-0.779807843906787	macaque_down	macaque_down_SARAF_L2/3-IT	up_SARAF_L2/3-IT	SARAF	Exc	up_SARAF_Exc	chimp_up_saraf_exc	0.7393477843573	Neur	ENSG00000133872	C9	0.276752152	0.114	0.147	7.34453e-11	2.20615e-06	PD_up	Neur	both	EVO_up_PD_up
9701.96924588641	0.620347770360024	0.189979455857539	3.26534133682964	0.0010933223788274	0.0048466222322279	L2/L3	hg	pt	-0.620347770360024	human_up	chimp_down	human_up_CLVS1_L2/3-IT	chimp_down_CLVS1_L2/3-IT	-0.757417015505384	0.189978909893361	-3.9868478871183	6.69569227503819e-05	0.0002486986053435	L2/3-IT	rm	0.757417015505384	macaque_up	macaque_up_CLVS1_L2/3-IT	down_CLVS1_L2/3-IT	CLVS1	Exc	down_CLVS1_Exc	chimp_down_clvs1_exc	-0.688882392932704	Neur	ENSG00000177182	C9	-0.387404322	0.076	0.21	5.22623e-13	1.56985e-08	PD_down	Neur	both	EVO_down_PD_down
369.148278146145	1.04892796768061	0.256767488205891	4.08512765774894	4.4052590167045e-05	0.0003194820701772	L2/L3	hg	pt	-1.04892796768061	human_up	chimp_down	human_up_LAPTM4B_L2/3-IT	chimp_down_LAPTM4B_L2/3-IT	-1.4900580955097	0.256256450952461	-5.81471447829476	6.07374656484129e-09	4.46887088112739e-08	L2/3-IT	rm	1.4900580955097	macaque_up	macaque_up_LAPTM4B_L2/3-IT	down_LAPTM4B_L2/3-IT	LAPTM4B	Exc	down_LAPTM4B_Exc	chimp_down_laptm4b_exc	-1.26949303159516	Neur	ENSG00000104341	C7_2	-0.371076692	0.064	0.132	4.27282e-10	1.28347e-05	PD_down	Neur	both	EVO_down_PD_down
4599.41529066392	-0.827987910413228	0.27269385932605	-3.03632766964229	0.002394789590317	0.0092737144373035	L2/L3	hg	pt	0.827987910413228	human_down	chimp_up	human_down_COX6C_L2/3-IT	chimp_up_COX6C_L2/3-IT	0.942884152372223	0.272742170957765	3.4570530441302	0.0005461173403486	0.0016659427173914	L2/3-IT	rm	-0.942884152372223	macaque_down	macaque_down_COX6C_L2/3-IT	up_COX6C_L2/3-IT	COX6C	Exc	up_COX6C_Exc	chimp_up_cox6c_exc	0.885436031392725	Neur	ENSG00000164919	C7_1	0.505248694	0.113	0.05	5.90935e-11	1.77505e-06	PD_up	Neur	both	EVO_up_PD_up
4599.41529066392	-0.827987910413228	0.27269385932605	-3.03632766964229	0.002394789590317	0.0092737144373035	L2/L3	hg	pt	0.827987910413228	human_down	chimp_up	human_down_COX6C_L2/3-IT	chimp_up_COX6C_L2/3-IT	0.942884152372223	0.272742170957765	3.4570530441302	0.0005461173403486	0.0016659427173914	L2/3-IT	rm	-0.942884152372223	macaque_down	macaque_down_COX6C_L2/3-IT	up_COX6C_L2/3-IT	COX6C	Exc	up_COX6C_Exc	chimp_up_cox6c_exc	0.885436031392725	Neur	ENSG00000164919	C7_3	0.556466427	0.111	0.061	7.99002e-09	0.000240004	PD_up	Neur	both	EVO_up_PD_up
8076.69271152406	-1.27697661914466	0.333604528678505	-3.8278156001152	0.0001292855550212	0.0008026914336696	L2/L3	hg	pt	1.27697661914466	human_down	chimp_up	human_down_RAD21_L2/3-IT	chimp_up_RAD21_L2/3-IT	0.887664058568561	0.333579159070895	2.6610297269198	0.0077902078994227	0.0175295926895976	L2/3-IT	rm	-0.887664058568561	macaque_down	macaque_down_RAD21_L2/3-IT	up_RAD21_L2/3-IT	RAD21	Exc	up_RAD21_Exc	chimp_up_rad21_exc	1.08232033885661	Neur	ENSG00000164754	C7_2	-0.486228814	0.213	0.37	2.02709e-10	6.08896e-06	PD_down	Neur	both	EVO_up_PD_down
36005.3291608173	0.535704076168252	0.199102871362394	2.69058940487704	0.0071325920417491	0.0226295356477382	L2/L3	hg	pt	-0.535704076168252	human_up	chimp_down	human_up_ASAP1_L2/3-IT	chimp_down_ASAP1_L2/3-IT	-0.686201571106871	0.19910241482865	-3.4464753815137	0.0005679503099883	0.0017260370444908	L2/3-IT	rm	0.686201571106871	macaque_up	macaque_up_ASAP1_L2/3-IT	down_ASAP1_L2/3-IT	ASAP1	Exc	down_ASAP1_Exc	chimp_down_asap1_exc	-0.610952823637562	Neur	ENSG00000153317	C9	0.464486394	0.171	0.177	1.01824e-11	3.05858e-07	PD_up	Neur	both	EVO_down_PD_up
3290.6565251451	-0.974948409712896	0.238654001561071	-4.08519615567146	4.40395960925678e-05	0.0003194820701772	L2/L3	hg	pt	0.974948409712896	human_down	chimp_up	human_down_NDRG1_L2/3-IT	chimp_up_NDRG1_L2/3-IT	1.4960891363639	0.23888868029547	6.26270417883952	3.78357975143783e-10	3.30236718110933e-09	L2/3-IT	rm	-1.4960891363639	macaque_down	macaque_down_NDRG1_L2/3-IT	up_NDRG1_L2/3-IT	NDRG1	Exc	up_NDRG1_Exc	chimp_up_ndrg1_exc	1.2355187730384	Neur	ENSG00000104419	C7_0	0.636310198	0.144	0.059	2.90052e-09	8.71259e-05	PD_up	Neur	both	EVO_up_PD_up
3290.6565251451	-0.974948409712896	0.238654001561071	-4.08519615567146	4.40395960925678e-05	0.0003194820701772	L2/L3	hg	pt	0.974948409712896	human_down	chimp_up	human_down_NDRG1_L2/3-IT	chimp_up_NDRG1_L2/3-IT	1.4960891363639	0.23888868029547	6.26270417883952	3.78357975143783e-10	3.30236718110933e-09	L2/3-IT	rm	-1.4960891363639	macaque_down	macaque_down_NDRG1_L2/3-IT	up_NDRG1_L2/3-IT	NDRG1	Exc	up_NDRG1_Exc	chimp_up_ndrg1_exc	1.2355187730384	Neur	ENSG00000104419	C7_1	0.455145223	0.167	0.08	4.16578e-08	0.001251317	PD_up	Neur	both	EVO_up_PD_up
3290.6565251451	-0.974948409712896	0.238654001561071	-4.08519615567146	4.40395960925678e-05	0.0003194820701772	L2/L3	hg	pt	0.974948409712896	human_down	chimp_up	human_down_NDRG1_L2/3-IT	chimp_up_NDRG1_L2/3-IT	1.4960891363639	0.23888868029547	6.26270417883952	3.78357975143783e-10	3.30236718110933e-09	L2/3-IT	rm	-1.4960891363639	macaque_down	macaque_down_NDRG1_L2/3-IT	up_NDRG1_L2/3-IT	NDRG1	Exc	up_NDRG1_Exc	chimp_up_ndrg1_exc	1.2355187730384	Neur	ENSG00000104419	C9	0.676936451	0.136	0.105	4.9406e-08	0.001484059	PD_up	Neur	both	EVO_up_PD_up
3290.6565251451	-0.974948409712896	0.238654001561071	-4.08519615567146	4.40395960925678e-05	0.0003194820701772	L2/L3	hg	pt	0.974948409712896	human_down	chimp_up	human_down_NDRG1_L2/3-IT	chimp_up_NDRG1_L2/3-IT	1.4960891363639	0.23888868029547	6.26270417883952	3.78357975143783e-10	3.30236718110933e-09	L2/3-IT	rm	-1.4960891363639	macaque_down	macaque_down_NDRG1_L2/3-IT	up_NDRG1_L2/3-IT	NDRG1	Exc	up_NDRG1_Exc	chimp_up_ndrg1_exc	1.2355187730384	Neur	ENSG00000104419	C6_0	0.438379312	0.15	0.076	1.21439e-14	3.64779e-10	PD_up	Neur	both	EVO_up_PD_up
5476.58921592383	-1.0678742179303	0.337975500558327	-3.15962019781374	0.001579749233765	0.0065667736552361	L2/L3	hg	pt	1.0678742179303	human_down	chimp_up	human_down_GRINA_L2/3-IT	chimp_up_GRINA_L2/3-IT	1.00477450017988	0.337985030912924	2.97283728059172	0.0029506083051355	0.0074869449498802	L2/3-IT	rm	-1.00477450017988	macaque_down	macaque_down_GRINA_L2/3-IT	up_GRINA_L2/3-IT	GRINA	Exc	up_GRINA_Exc	chimp_up_grina_exc	1.03632435905509	Neur	ENSG00000178719	C7_2	-0.620988118	0.108	0.24	4.03896e-15	1.21322e-10	PD_down	Neur	both	EVO_up_PD_down
1431.58554920972	-1.07515039533871	0.318038345991964	-3.38056844052974	0.0007233605768233	0.0034365651701944	L2/L3	hg	pt	1.07515039533871	human_down	chimp_up	human_down_SCRT1_L2/3-IT	chimp_up_SCRT1_L2/3-IT	0.950001081941167	0.318041576363619	2.98703425131759	0.0028169816000004	0.0071975362501905	L2/3-IT	rm	-0.950001081941167	macaque_down	macaque_down_SCRT1_L2/3-IT	up_SCRT1_L2/3-IT	SCRT1	Exc	up_SCRT1_Exc	chimp_up_scrt1_exc	1.01257573863994	Neur	ENSG00000261678	C6_1	0.303095648	0.135	0.078	1.96017e-13	5.88796e-09	PD_up	Neur	both	EVO_up_PD_up
332170.995000409	0.517221190044488	0.168640186619935	3.06701030407509	0.0021621140388067	0.0085268641414323	L2/L3	hg	pt	-0.517221190044488	human_up	chimp_down	human_up_PTPRD_L2/3-IT	chimp_down_PTPRD_L2/3-IT	-0.64869148270723	0.168640187794122	-3.84660080845712	0.0001197678659366	0.0004221178176098	L2/3-IT	rm	0.64869148270723	macaque_up	macaque_up_PTPRD_L2/3-IT	down_PTPRD_L2/3-IT	PTPRD	Exc	down_PTPRD_Exc	chimp_down_ptprd_exc	-0.582956336375859	Neur	ENSG00000153707	C9	0.385130538	0.533	0.7	5.34779e-29	1.60637e-24	PD_up	Neur	both	EVO_down_PD_up
332170.995000409	0.517221190044488	0.168640186619935	3.06701030407509	0.0021621140388067	0.0085268641414323	L2/L3	hg	pt	-0.517221190044488	human_up	chimp_down	human_up_PTPRD_L2/3-IT	chimp_down_PTPRD_L2/3-IT	-0.64869148270723	0.168640187794122	-3.84660080845712	0.0001197678659366	0.0004221178176098	L2/3-IT	rm	0.64869148270723	macaque_up	macaque_up_PTPRD_L2/3-IT	down_PTPRD_L2/3-IT	PTPRD	Exc	down_PTPRD_Exc	chimp_down_ptprd_exc	-0.582956336375859	Neur	ENSG00000153707	C6_0	0.325042426	0.629	0.526	7.68248e-09	0.000230766	PD_up	Neur	both	EVO_down_PD_up
332170.995000409	0.517221190044488	0.168640186619935	3.06701030407509	0.0021621140388067	0.0085268641414323	L2/L3	hg	pt	-0.517221190044488	human_up	chimp_down	human_up_PTPRD_L2/3-IT	chimp_down_PTPRD_L2/3-IT	-0.64869148270723	0.168640187794122	-3.84660080845712	0.0001197678659366	0.0004221178176098	L2/3-IT	rm	0.64869148270723	macaque_up	macaque_up_PTPRD_L2/3-IT	down_PTPRD_L2/3-IT	PTPRD	Exc	down_PTPRD_Exc	chimp_down_ptprd_exc	-0.582956336375859	Neur	ENSG00000153707	C6_2	0.776563543	0.606	0.399	1.25932e-11	3.78275e-07	PD_up	Neur	both	EVO_down_PD_up
115344.29875277	0.667542535732829	0.161747954218967	4.12705396464638	3.6744019105133e-05	0.0002728883368279	L2/L3	hg	pt	-0.667542535732829	human_up	chimp_down	human_up_LINGO2_L2/3-IT	chimp_down_LINGO2_L2/3-IT	-1.04872205921257	0.161745750470492	-6.48376885427905	8.94592436171094e-11	8.5087939667637e-10	L2/3-IT	rm	1.04872205921257	macaque_up	macaque_up_LINGO2_L2/3-IT	down_LINGO2_L2/3-IT	LINGO2	Exc	down_LINGO2_Exc	chimp_down_lingo2_exc	-0.858132297472697	Neur	ENSG00000174482	C9	0.668346961	0.136	0.128	1.28017e-16	3.84538e-12	PD_up	Neur	both	EVO_down_PD_up
3655.53019266774	-1.36524661747874	0.385892098693477	-3.53789730886195	0.0004033268863181	0.0021031564089582	L2/L3	hg	pt	1.36524661747874	human_down	chimp_up	human_down_RFK_L2/3-IT	chimp_up_RFK_L2/3-IT	1.35379018514236	0.385916881325824	3.50798384484085	0.0004515164679286	0.0014016701913327	L2/3-IT	rm	-1.35379018514236	macaque_down	macaque_down_RFK_L2/3-IT	up_RFK_L2/3-IT	RFK	Exc	up_RFK_Exc	chimp_up_rfk_exc	1.35951840131055	Neur	ENSG00000135002	C7_2	-0.594398216	0.128	0.274	1.50827e-13	4.53054e-09	PD_down	Neur	both	EVO_up_PD_down
18882.2918369514	0.635269783715266	0.146488148821535	4.33666333301274	1.44661940057475e-05	0.0001218567577993	L2/L3	hg	pt	-0.635269783715266	human_up	chimp_down	human_up_C9orf3_L2/3-IT	chimp_down_C9orf3_L2/3-IT	-0.971156629085146	0.146475888728214	-6.63014669183625	3.35353432109817e-11	3.36087277357621e-10	L2/3-IT	rm	0.971156629085146	macaque_up	macaque_up_C9orf3_L2/3-IT	down_C9orf3_L2/3-IT	C9orf3	Exc	down_C9orf3_Exc	chimp_down_c9orf3_exc	-0.803213206400206	Neur	ENSG00000148120	C6_0	0.309675802	0.281	0.204	1.76254e-07	0.00529432	PD_up	Neur	both	EVO_down_PD_up
7180.13094756002	-0.673119726310273	0.244633985326174	-2.7515380800946	0.0059316123023584	0.0195145612045345	L2/L3	hg	pt	0.673119726310273	human_down	chimp_up	human_down_RAD23B_L2/3-IT	chimp_up_RAD23B_L2/3-IT	0.653334853762094	0.24464850829709	2.67050413799668	0.0075737438047246	0.0171043434473465	L2/3-IT	rm	-0.653334853762094	macaque_down	macaque_down_RAD23B_L2/3-IT	up_RAD23B_L2/3-IT	RAD23B	Exc	up_RAD23B_Exc	chimp_up_rad23b_exc	0.663227290036184	Neur	ENSG00000119318	C7_2	-0.281285256	0.118	0.211	6.24355e-08	0.001875437	PD_down	Neur	both	EVO_up_PD_down
1947.77035478475	-0.785213824235224	0.216451501697778	-3.62766632745095	0.0002859945344929	0.0015738269778296	L2/L3	hg	pt	0.785213824235224	human_down	chimp_up	human_down_RPL35_L2/3-IT	chimp_up_RPL35_L2/3-IT	0.853361747191336	0.216564964389701	3.94044230375021	8.1331510947263e-05	0.0002963313967611	L2/3-IT	rm	-0.853361747191336	macaque_down	macaque_down_RPL35_L2/3-IT	up_RPL35_L2/3-IT	RPL35	Exc	up_RPL35_Exc	chimp_up_rpl35_exc	0.81928778571328	Neur	ENSG00000136942	C9	0.372874837	0.176	0.205	1.52056e-09	4.56746e-05	PD_up	Neur	both	EVO_up_PD_up
222679.785500615	0.503913832855801	0.211620498879415	2.3812146532314	0.0172556536695461	0.0468446562391367	L2/L3	hg	pt	-0.503913832855801	human_up	chimp_down	human_up_CELF2_L2/3-IT	chimp_down_CELF2_L2/3-IT	-0.608935245848073	0.211620598357561	-2.87748570117545	0.0040085807667399	0.0098104739817582	L2/3-IT	rm	0.608935245848073	macaque_up	macaque_up_CELF2_L2/3-IT	down_CELF2_L2/3-IT	CELF2	Exc	down_CELF2_Exc	chimp_down_celf2_exc	-0.556424539351937	Neur	ENSG00000048740	C7_2	-0.433752571	0.389	0.609	4.74813e-23	1.42624e-18	PD_down	Neur	both	EVO_down_PD_down
222679.785500615	0.503913832855801	0.211620498879415	2.3812146532314	0.0172556536695461	0.0468446562391367	L2/L3	hg	pt	-0.503913832855801	human_up	chimp_down	human_up_CELF2_L2/3-IT	chimp_down_CELF2_L2/3-IT	-0.608935245848073	0.211620598357561	-2.87748570117545	0.0040085807667399	0.0098104739817582	L2/3-IT	rm	0.608935245848073	macaque_up	macaque_up_CELF2_L2/3-IT	down_CELF2_L2/3-IT	CELF2	Exc	down_CELF2_Exc	chimp_down_celf2_exc	-0.556424539351937	Neur	ENSG00000048740	C7_3	-0.478605105	0.229	0.351	1.1399e-10	3.42403e-06	PD_down	Neur	both	EVO_down_PD_down
222679.785500615	0.503913832855801	0.211620498879415	2.3812146532314	0.0172556536695461	0.0468446562391367	L2/L3	hg	pt	-0.503913832855801	human_up	chimp_down	human_up_CELF2_L2/3-IT	chimp_down_CELF2_L2/3-IT	-0.608935245848073	0.211620598357561	-2.87748570117545	0.0040085807667399	0.0098104739817582	L2/3-IT	rm	0.608935245848073	macaque_up	macaque_up_CELF2_L2/3-IT	down_CELF2_L2/3-IT	CELF2	Exc	down_CELF2_Exc	chimp_down_celf2_exc	-0.556424539351937	Neur	ENSG00000048740	C6_0	-0.468940303	0.364	0.399	3.94457e-07	0.011848704	PD_down	Neur	both	EVO_down_PD_down
165868.439002385	0.688191649730818	0.175930070044052	3.91173407455872	9.16357814251763e-05	0.0005988063309017	L2/L3	hg	pt	-0.688191649730818	human_up	chimp_down	human_up_FRMD4A_L2/3-IT	chimp_down_FRMD4A_L2/3-IT	-0.596530172915684	0.175931363939522	-3.39069827890805	0.0006971480505372	0.0020783437276701	L2/3-IT	rm	0.596530172915684	macaque_up	macaque_up_FRMD4A_L2/3-IT	down_FRMD4A_L2/3-IT	FRMD4A	Exc	down_FRMD4A_Exc	chimp_down_frmd4a_exc	-0.642360911323251	Neur	ENSG00000151474	C9	1.244737742	0.26	0.214	3.16469e-27	9.5061e-23	PD_up	Neur	both	EVO_down_PD_up
165868.439002385	0.688191649730818	0.175930070044052	3.91173407455872	9.16357814251763e-05	0.0005988063309017	L2/L3	hg	pt	-0.688191649730818	human_up	chimp_down	human_up_FRMD4A_L2/3-IT	chimp_down_FRMD4A_L2/3-IT	-0.596530172915684	0.175931363939522	-3.39069827890805	0.0006971480505372	0.0020783437276701	L2/3-IT	rm	0.596530172915684	macaque_up	macaque_up_FRMD4A_L2/3-IT	down_FRMD4A_L2/3-IT	FRMD4A	Exc	down_FRMD4A_Exc	chimp_down_frmd4a_exc	-0.642360911323251	Neur	ENSG00000151474	C6_1	0.732550643	0.496	0.302	7.00218e-36	2.10331e-31	PD_up	Neur	both	EVO_down_PD_up
66870.5571438098	0.702719368932586	0.186059033904204	3.77686239784732	0.0001588164143604	0.0009587278492666	L2/L3	hg	pt	-0.702719368932586	human_up	chimp_down	human_up_CACNB2_L2/3-IT	chimp_down_CACNB2_L2/3-IT	-0.530825934952114	0.186063181511842	-2.85293377571494	0.0043317647758033	0.0104903648012645	L2/3-IT	rm	0.530825934952114	macaque_up	macaque_up_CACNB2_L2/3-IT	down_CACNB2_L2/3-IT	CACNB2	Exc	down_CACNB2_Exc	chimp_down_cacnb2_exc	-0.61677265194235	Neur	ENSG00000165995	C9	-0.411619906	0.17	0.414	7.62068e-32	2.2891e-27	PD_down	Neur	both	EVO_down_PD_down
66870.5571438098	0.702719368932586	0.186059033904204	3.77686239784732	0.0001588164143604	0.0009587278492666	L2/L3	hg	pt	-0.702719368932586	human_up	chimp_down	human_up_CACNB2_L2/3-IT	chimp_down_CACNB2_L2/3-IT	-0.530825934952114	0.186063181511842	-2.85293377571494	0.0043317647758033	0.0104903648012645	L2/3-IT	rm	0.530825934952114	macaque_up	macaque_up_CACNB2_L2/3-IT	down_CACNB2_L2/3-IT	CACNB2	Exc	down_CACNB2_Exc	chimp_down_cacnb2_exc	-0.61677265194235	Neur	ENSG00000165995	C6_1	0.279775314	0.434	0.306	1.34068e-16	4.02715e-12	PD_up	Neur	both	EVO_down_PD_up
4676.67138431065	0.902588584686835	0.202998000403159	4.44629298266127	8.73647775486658e-06	7.90305501013863e-05	L2/L3	hg	pt	-0.902588584686835	human_up	chimp_down	human_up_NSUN6_L2/3-IT	chimp_down_NSUN6_L2/3-IT	-0.828730228589204	0.2030331977724	-4.08174740723047	4.46983614897422e-05	0.0001721890697413	L2/3-IT	rm	0.828730228589204	macaque_up	macaque_up_NSUN6_L2/3-IT	down_NSUN6_L2/3-IT	NSUN6	Exc	down_NSUN6_Exc	chimp_down_nsun6_exc	-0.865659406638019	Neur	ENSG00000241058	C6_1	0.421065268	0.137	0.075	2.13713e-09	6.41952e-05	PD_up	Neur	both	EVO_down_PD_up
5534.10090800173	-0.547711344113407	0.145963171543946	-3.75239410270353	0.0001751538275056	0.0010389155376153	L2/L3	hg	pt	0.547711344113407	human_down	chimp_up	human_down_ZNF248_L2/3-IT	chimp_up_ZNF248_L2/3-IT	0.885936603895983	0.146099374230905	6.0639315435793	1.3283371119496e-09	1.07118693416454e-08	L2/3-IT	rm	-0.885936603895983	macaque_down	macaque_down_ZNF248_L2/3-IT	up_ZNF248_L2/3-IT	ZNF248	Exc	up_ZNF248_Exc	chimp_up_znf248_exc	0.716823974004695	Neur	ENSG00000198105	C9	-0.289036563	0.059	0.16	2.25259e-11	6.76633e-07	PD_down	Neur	both	EVO_up_PD_down
344.024299100888	-1.63934395682622	0.55904422136487	-2.9324047976453	0.0033634802723256	0.0122759735845039	L2/L3	hg	pt	1.63934395682622	human_down	chimp_up	human_down_RET_L2/3-IT	chimp_up_RET_L2/3-IT	1.78799710179126	0.559534876963145	3.19550608086407	0.0013958584149889	0.0038677706971493	L2/3-IT	rm	-1.78799710179126	macaque_down	macaque_down_RET_L2/3-IT	up_RET_L2/3-IT	RET	Exc	up_RET_Exc	chimp_up_ret_exc	1.71367052930874	Neur	ENSG00000165731	C7_3	-0.386671618	0.167	0.267	1.10019e-07	0.003304763	PD_down	Neur	both	EVO_up_PD_down
2668.88125453272	-0.789077236288048	0.270406020582132	-2.91812007213936	0.0035214871941278	0.0127305831913019	L2/L3	hg	pt	0.789077236288048	human_down	chimp_up	human_down_NCOA4_L2/3-IT	chimp_up_NCOA4_L2/3-IT	0.688861043755184	0.270416013130944	2.54741217348551	0.0108525166878676	0.023429968652905	L2/3-IT	rm	-0.688861043755184	macaque_down	macaque_down_NCOA4_L2/3-IT	up_NCOA4_L2/3-IT	NCOA4	Exc	up_NCOA4_Exc	chimp_up_ncoa4_exc	0.738969140021616	Neur	ENSG00000266412	C7_2	-0.39216583	0.108	0.212	3.69634e-10	1.11031e-05	PD_down	Neur	both	EVO_up_PD_down
60093.7234607436	0.551289053573844	0.125635492310781	4.38800408574145	1.14395627312998e-05	9.93616093573954e-05	L2/L3	hg	pt	-0.551289053573844	human_up	chimp_down	human_up_JMJD1C_L2/3-IT	chimp_down_JMJD1C_L2/3-IT	-0.612822889970073	0.125637065588355	-4.87772368050972	1.07317118389479e-06	5.57438137099901e-06	L2/3-IT	rm	0.612822889970073	macaque_up	macaque_up_JMJD1C_L2/3-IT	down_JMJD1C_L2/3-IT	JMJD1C	Exc	down_JMJD1C_Exc	chimp_down_jmjd1c_exc	-0.582055971771958	Neur	ENSG00000171988	C9	-1.195459358	0.353	0.78	2.33733e-90	7.02089e-86	PD_down	Neur	both	EVO_down_PD_down
296.259339331901	1.08818415448961	0.304641036176824	3.57202092057614	0.0003542371056963	0.0018814295607056	L2/L3	hg	pt	-1.08818415448961	human_up	chimp_down	human_up_CDH23_L2/3-IT	chimp_down_CDH23_L2/3-IT	-1.80508283699736	0.30362682207632	-5.94507041457502	2.76338040803729e-09	2.1402531156442e-08	L2/3-IT	rm	1.80508283699736	macaque_up	macaque_up_CDH23_L2/3-IT	down_CDH23_L2/3-IT	CDH23	Exc	down_CDH23_Exc	chimp_down_cdh23_exc	-1.44663349574348	Neur	ENSG00000107736	C6_1	0.346151864	0.246	0.15	1.40246e-16	4.21272e-12	PD_up	Neur	both	EVO_down_PD_up
12419.7338287924	-0.922893653152834	0.248111940535203	-3.7196664181581	0.0001994860723188	0.0011609259234359	L2/L3	hg	pt	0.922893653152834	human_down	chimp_up	human_down_CAMK2G_L2/3-IT	chimp_up_CAMK2G_L2/3-IT	0.68395720906977	0.248103544331501	2.75674098454598	0.0058380576212274	0.0136086788283926	L2/3-IT	rm	-0.68395720906977	macaque_down	macaque_down_CAMK2G_L2/3-IT	up_CAMK2G_L2/3-IT	CAMK2G	Exc	up_CAMK2G_Exc	chimp_up_camk2g_exc	0.803425431111302	Neur	ENSG00000148660	C7_2	-0.36443245	0.167	0.284	9.67134e-14	2.90508e-09	PD_down	Neur	both	EVO_up_PD_down
7529.84104439942	-1.24324986535894	0.399380898834562	-3.11294272957691	0.0018523195835509	0.0075248109124669	L2/L3	hg	pt	1.24324986535894	human_down	chimp_up	human_down_GHITM_L2/3-IT	chimp_up_GHITM_L2/3-IT	1.58733942029547	0.39942845005981	3.97402693788534	7.066756540569e-05	0.0002612816169219	L2/3-IT	rm	-1.58733942029547	macaque_down	macaque_down_GHITM_L2/3-IT	up_GHITM_L2/3-IT	GHITM	Exc	up_GHITM_Exc	chimp_up_ghitm_exc	1.41529464282721	Neur	ENSG00000165678	C7_2	-0.444645948	0.208	0.37	5.71075e-25	1.71539e-20	PD_down	Neur	both	EVO_up_PD_down
7529.84104439942	-1.24324986535894	0.399380898834562	-3.11294272957691	0.0018523195835509	0.0075248109124669	L2/L3	hg	pt	1.24324986535894	human_down	chimp_up	human_down_GHITM_L2/3-IT	chimp_up_GHITM_L2/3-IT	1.58733942029547	0.39942845005981	3.97402693788534	7.066756540569e-05	0.0002612816169219	L2/3-IT	rm	-1.58733942029547	macaque_down	macaque_down_GHITM_L2/3-IT	up_GHITM_L2/3-IT	GHITM	Exc	up_GHITM_Exc	chimp_up_ghitm_exc	1.41529464282721	Neur	ENSG00000165678	C6_1	-0.551423951	0.095	0.164	1.22347e-08	0.000367506	PD_down	Neur	both	EVO_up_PD_down
2558.10541673101	-0.971902190249529	0.224432238521934	-4.33049278771305	1.48776019236314e-05	0.0001246687453403	L2/L3	hg	pt	0.971902190249529	human_down	chimp_up	human_down_GLUD1_L2/3-IT	chimp_up_GLUD1_L2/3-IT	1.53510850881943	0.224776705953772	6.82948218457807	8.52216785858709e-12	9.35165372655897e-11	L2/3-IT	rm	-1.53510850881943	macaque_down	macaque_down_GLUD1_L2/3-IT	up_GLUD1_L2/3-IT	GLUD1	Exc	up_GLUD1_Exc	chimp_up_glud1_exc	1.25350534953448	Neur	ENSG00000148672	C9	0.3038023	0.094	0.111	1.05643e-11	3.17329e-07	PD_up	Neur	both	EVO_up_PD_up
10340.3310454592	-1.26963476799315	0.255309108017202	-4.97293174479152	6.59478852312732e-07	8.13214098602131e-06	L2/L3	hg	pt	1.26963476799315	human_down	chimp_up	human_down_GOT1_L2/3-IT	chimp_up_GOT1_L2/3-IT	0.704895157346691	0.255266708930298	2.76140653162558	0.0057552987657771	0.0134428759566695	L2/3-IT	rm	-0.704895157346691	macaque_down	macaque_down_GOT1_L2/3-IT	up_GOT1_L2/3-IT	GOT1	Exc	up_GOT1_Exc	chimp_up_got1_exc	0.98726496266992	Neur	ENSG00000120053	C7_1	-0.596963533	0.18	0.245	3.72069e-07	0.011176202	PD_down	Neur	both	EVO_up_PD_down
10340.3310454592	-1.26963476799315	0.255309108017202	-4.97293174479152	6.59478852312732e-07	8.13214098602131e-06	L2/L3	hg	pt	1.26963476799315	human_down	chimp_up	human_down_GOT1_L2/3-IT	chimp_up_GOT1_L2/3-IT	0.704895157346691	0.255266708930298	2.76140653162558	0.0057552987657771	0.0134428759566695	L2/3-IT	rm	-0.704895157346691	macaque_down	macaque_down_GOT1_L2/3-IT	up_GOT1_L2/3-IT	GOT1	Exc	up_GOT1_Exc	chimp_up_got1_exc	0.98726496266992	Neur	ENSG00000120053	C7_2	-0.668084234	0.152	0.314	2.08986e-25	6.27754e-21	PD_down	Neur	both	EVO_up_PD_down
10340.3310454592	-1.26963476799315	0.255309108017202	-4.97293174479152	6.59478852312732e-07	8.13214098602131e-06	L2/L3	hg	pt	1.26963476799315	human_down	chimp_up	human_down_GOT1_L2/3-IT	chimp_up_GOT1_L2/3-IT	0.704895157346691	0.255266708930298	2.76140653162558	0.0057552987657771	0.0134428759566695	L2/3-IT	rm	-0.704895157346691	macaque_down	macaque_down_GOT1_L2/3-IT	up_GOT1_L2/3-IT	GOT1	Exc	up_GOT1_Exc	chimp_up_got1_exc	0.98726496266992	Neur	ENSG00000120053	C7_3	-0.301411425	0.136	0.204	9.42084e-10	2.82983e-05	PD_down	Neur	both	EVO_up_PD_down
3600.33827978403	-0.825301841294045	0.278488439536003	-2.96350485021605	0.0030415726852634	0.0113121569847885	L2/L3	hg	pt	0.825301841294045	human_down	chimp_up	human_down_ACTR1A_L2/3-IT	chimp_up_ACTR1A_L2/3-IT	0.921452926276419	0.278544009979397	3.30810533798438	0.0009392947203521	0.0027233039592818	L2/3-IT	rm	-0.921452926276419	macaque_down	macaque_down_ACTR1A_L2/3-IT	up_ACTR1A_L2/3-IT	ACTR1A	Exc	up_ACTR1A_Exc	chimp_up_actr1a_exc	0.873377383785232	Neur	ENSG00000138107	C7_3	-0.277078306	0.156	0.234	9.07012e-07	0.027244834	PD_down	Neur	both	EVO_up_PD_down
222.7884571681	2.5132082106209	0.435810855820144	5.76674072492146	8.08192404381307e-09	1.57873114456506e-07	L2/L3	hg	pt	-2.5132082106209	human_up	chimp_down	human_up_SLC18A2_L2/3-IT	chimp_down_SLC18A2_L2/3-IT	-1.34029797653684	0.437960442301397	-3.06031743299426	0.0022110251391073	0.0057988344896329	L2/3-IT	rm	1.34029797653684	macaque_up	macaque_up_SLC18A2_L2/3-IT	down_SLC18A2_L2/3-IT	SLC18A2	Exc	down_SLC18A2_Exc	chimp_down_slc18a2_exc	-1.92675309357887	Neur	ENSG00000165646	C7_3	-0.37397812	0.667	0.759	1.61563e-14	4.85303e-10	PD_down	Neur	both	EVO_down_PD_down
9559.63489956186	-1.10773812134121	0.236537861143088	-4.6831323999802	2.82523893409325e-06	2.97277163279923e-05	L2/L3	hg	pt	1.10773812134121	human_down	chimp_up	human_down_INPP5F_L2/3-IT	chimp_up_INPP5F_L2/3-IT	1.3938860453492	0.236589831339481	5.89157208261045	3.82538725348628e-09	2.90258283225609e-08	L2/3-IT	rm	-1.3938860453492	macaque_down	macaque_down_INPP5F_L2/3-IT	up_INPP5F_L2/3-IT	INPP5F	Exc	up_INPP5F_Exc	chimp_up_inpp5f_exc	1.25081208334521	Neur	ENSG00000198825	C7_2	-0.358527362	0.383	0.582	3.1767e-19	9.54216e-15	PD_down	Neur	both	EVO_up_PD_down
9559.63489956186	-1.10773812134121	0.236537861143088	-4.6831323999802	2.82523893409325e-06	2.97277163279923e-05	L2/L3	hg	pt	1.10773812134121	human_down	chimp_up	human_down_INPP5F_L2/3-IT	chimp_up_INPP5F_L2/3-IT	1.3938860453492	0.236589831339481	5.89157208261045	3.82538725348628e-09	2.90258283225609e-08	L2/3-IT	rm	-1.3938860453492	macaque_down	macaque_down_INPP5F_L2/3-IT	up_INPP5F_L2/3-IT	INPP5F	Exc	up_INPP5F_Exc	chimp_up_inpp5f_exc	1.25081208334521	Neur	ENSG00000198825	C6_1	-0.4574809	0.293	0.342	1.15642e-10	3.47366e-06	PD_down	Neur	both	EVO_up_PD_down
4975.00437271514	-0.802598297880031	0.291466015999263	-2.75365995973287	0.0058932963317815	0.019423448453548	L2/L3	hg	pt	0.802598297880031	human_down	chimp_up	human_down_OAT_L2/3-IT	chimp_up_OAT_L2/3-IT	1.22613705209222	0.291565453348161	4.20535779534922	2.60669446835445e-05	0.0001057308658196	L2/3-IT	rm	-1.22613705209222	macaque_down	macaque_down_OAT_L2/3-IT	up_OAT_L2/3-IT	OAT	Exc	up_OAT_Exc	chimp_up_oat_exc	1.01436767498613	Neur	ENSG00000065154	C7_2	-0.496101568	0.303	0.5	1.80419e-36	5.41942e-32	PD_down	Neur	both	EVO_up_PD_down
4975.00437271514	-0.802598297880031	0.291466015999263	-2.75365995973287	0.0058932963317815	0.019423448453548	L2/L3	hg	pt	0.802598297880031	human_down	chimp_up	human_down_OAT_L2/3-IT	chimp_up_OAT_L2/3-IT	1.22613705209222	0.291565453348161	4.20535779534922	2.60669446835445e-05	0.0001057308658196	L2/3-IT	rm	-1.22613705209222	macaque_down	macaque_down_OAT_L2/3-IT	up_OAT_L2/3-IT	OAT	Exc	up_OAT_Exc	chimp_up_oat_exc	1.01436767498613	Neur	ENSG00000065154	C6_1	-0.687097309	0.172	0.239	5.13984e-15	1.54391e-10	PD_down	Neur	both	EVO_up_PD_down
9566.0071749225	-1.46218585770179	0.282687453303595	-5.17244695728133	2.31048099627465e-07	3.22341929134021e-06	L2/L3	hg	pt	1.46218585770179	human_down	chimp_up	human_down_CEND1_L2/3-IT	chimp_up_CEND1_L2/3-IT	2.11774271664389	0.282791214211972	7.48871467787712	6.9551352453386e-14	9.59215896648316e-13	L2/3-IT	rm	-2.11774271664389	macaque_down	macaque_down_CEND1_L2/3-IT	up_CEND1_L2/3-IT	CEND1	Exc	up_CEND1_Exc	chimp_up_cend1_exc	1.78996428717284	Neur	ENSG00000184524	C9	0.33122973	0.089	0.105	6.40334e-10	1.92344e-05	PD_up	Neur	both	EVO_up_PD_up
8677.78439990837	-1.32887452796061	0.362594727211521	-3.66490306734494	0.0002474322780479	0.0013876403741528	L2/L3	hg	pt	1.32887452796061	human_down	chimp_up	human_down_EIF4G2_L2/3-IT	chimp_up_EIF4G2_L2/3-IT	0.925503308867681	0.36257144522043	2.55260948171197	0.0106919300893296	0.0231161680821499	L2/3-IT	rm	-0.925503308867681	macaque_down	macaque_down_EIF4G2_L2/3-IT	up_EIF4G2_L2/3-IT	EIF4G2	Exc	up_EIF4G2_Exc	chimp_up_eif4g2_exc	1.12718891841414	Neur	ENSG00000110321	C7_2	-0.335613533	0.21	0.349	7.83381e-12	2.35312e-07	PD_down	Neur	both	EVO_up_PD_down
1687.89447523417	-1.07136178941843	0.448887556008768	-2.38670414244565	0.0170001660856186	0.0462726068643706	L2/L3	hg	pt	1.07136178941843	human_down	chimp_up	human_down_SLC17A6_L2/3-IT	chimp_up_SLC17A6_L2/3-IT	1.07577503738035	0.448934513446424	2.39628499293078	0.0165622071255926	0.0338880935311059	L2/3-IT	rm	-1.07577503738035	macaque_down	macaque_down_SLC17A6_L2/3-IT	up_SLC17A6_L2/3-IT	SLC17A6	Exc	up_SLC17A6_Exc	chimp_up_slc17a6_exc	1.07356841339939	Neur	ENSG00000091664	C7_0	-0.360660287	0.237	0.23	1.59056e-07	0.004777736	PD_down	Neur	both	EVO_up_PD_down
1687.89447523417	-1.07136178941843	0.448887556008768	-2.38670414244565	0.0170001660856186	0.0462726068643706	L2/L3	hg	pt	1.07136178941843	human_down	chimp_up	human_down_SLC17A6_L2/3-IT	chimp_up_SLC17A6_L2/3-IT	1.07577503738035	0.448934513446424	2.39628499293078	0.0165622071255926	0.0338880935311059	L2/3-IT	rm	-1.07577503738035	macaque_down	macaque_down_SLC17A6_L2/3-IT	up_SLC17A6_L2/3-IT	SLC17A6	Exc	up_SLC17A6_Exc	chimp_up_slc17a6_exc	1.07356841339939	Neur	ENSG00000091664	C7_1	0.339051526	0.188	0.094	1.21969e-07	0.003663699	PD_up	Neur	both	EVO_up_PD_up
1687.89447523417	-1.07136178941843	0.448887556008768	-2.38670414244565	0.0170001660856186	0.0462726068643706	L2/L3	hg	pt	1.07136178941843	human_down	chimp_up	human_down_SLC17A6_L2/3-IT	chimp_up_SLC17A6_L2/3-IT	1.07577503738035	0.448934513446424	2.39628499293078	0.0165622071255926	0.0338880935311059	L2/3-IT	rm	-1.07577503738035	macaque_down	macaque_down_SLC17A6_L2/3-IT	up_SLC17A6_L2/3-IT	SLC17A6	Exc	up_SLC17A6_Exc	chimp_up_slc17a6_exc	1.07356841339939	Neur	ENSG00000091664	C7_2	-0.509058937	0.591	0.828	4.50727e-52	1.35389e-47	PD_down	Neur	both	EVO_up_PD_down
1687.89447523417	-1.07136178941843	0.448887556008768	-2.38670414244565	0.0170001660856186	0.0462726068643706	L2/L3	hg	pt	1.07136178941843	human_down	chimp_up	human_down_SLC17A6_L2/3-IT	chimp_up_SLC17A6_L2/3-IT	1.07577503738035	0.448934513446424	2.39628499293078	0.0165622071255926	0.0338880935311059	L2/3-IT	rm	-1.07577503738035	macaque_down	macaque_down_SLC17A6_L2/3-IT	up_SLC17A6_L2/3-IT	SLC17A6	Exc	up_SLC17A6_Exc	chimp_up_slc17a6_exc	1.07356841339939	Neur	ENSG00000091664	C6_1	-0.494434071	0.446	0.505	9.18371e-11	2.7586e-06	PD_down	Neur	both	EVO_up_PD_down
3404.33588082998	-0.89477477210451	0.291381345315194	-3.07080321541041	0.0021348380029579	0.0084374902484321	L2/L3	hg	pt	0.89477477210451	human_down	chimp_up	human_down_MAPK8IP1_L2/3-IT	chimp_up_MAPK8IP1_L2/3-IT	0.766119947624384	0.291381924155965	2.62926380846572	0.0085569950783228	0.0190466704755735	L2/3-IT	rm	-0.766119947624384	macaque_down	macaque_down_MAPK8IP1_L2/3-IT	up_MAPK8IP1_L2/3-IT	MAPK8IP1	Exc	up_MAPK8IP1_Exc	chimp_up_mapk8ip1_exc	0.830447359864447	Neur	ENSG00000121653	C7_2	0.498685991	0.167	0.151	1.868e-10	5.61111e-06	PD_up	Neur	both	EVO_up_PD_up
3404.33588082998	-0.89477477210451	0.291381345315194	-3.07080321541041	0.0021348380029579	0.0084374902484321	L2/L3	hg	pt	0.89477477210451	human_down	chimp_up	human_down_MAPK8IP1_L2/3-IT	chimp_up_MAPK8IP1_L2/3-IT	0.766119947624384	0.291381924155965	2.62926380846572	0.0085569950783228	0.0190466704755735	L2/3-IT	rm	-0.766119947624384	macaque_down	macaque_down_MAPK8IP1_L2/3-IT	up_MAPK8IP1_L2/3-IT	MAPK8IP1	Exc	up_MAPK8IP1_Exc	chimp_up_mapk8ip1_exc	0.830447359864447	Neur	ENSG00000121653	C9	0.316241278	0.121	0.136	8.28433e-10	2.48845e-05	PD_up	Neur	both	EVO_up_PD_up
3404.33588082998	-0.89477477210451	0.291381345315194	-3.07080321541041	0.0021348380029579	0.0084374902484321	L2/L3	hg	pt	0.89477477210451	human_down	chimp_up	human_down_MAPK8IP1_L2/3-IT	chimp_up_MAPK8IP1_L2/3-IT	0.766119947624384	0.291381924155965	2.62926380846572	0.0085569950783228	0.0190466704755735	L2/3-IT	rm	-0.766119947624384	macaque_down	macaque_down_MAPK8IP1_L2/3-IT	up_MAPK8IP1_L2/3-IT	MAPK8IP1	Exc	up_MAPK8IP1_Exc	chimp_up_mapk8ip1_exc	0.830447359864447	Neur	ENSG00000121653	C6_1	0.309379041	0.17	0.102	3.80743e-17	1.14368e-12	PD_up	Neur	both	EVO_up_PD_up
4822.94997713689	-1.02332240744595	0.235626650614988	-4.34298244606485	1.40561369216305e-05	0.0001189268546411	L2/L3	hg	pt	1.02332240744595	human_down	chimp_up	human_down_OTUB1_L2/3-IT	chimp_up_OTUB1_L2/3-IT	0.558782171203572	0.235556002755638	2.37218395908698	0.0176832840229848	0.0358495241869132	L2/3-IT	rm	-0.558782171203572	macaque_down	macaque_down_OTUB1_L2/3-IT	up_OTUB1_L2/3-IT	OTUB1	Exc	up_OTUB1_Exc	chimp_up_otub1_exc	0.791052289324762	Neur	ENSG00000167770	C7_2	-0.489192543	0.165	0.313	3.97923e-11	1.19528e-06	PD_down	Neur	both	EVO_up_PD_down
11725.8295669689	-0.802472984871558	0.238411757625621	-3.36591195360291	0.0007629105547607	0.0035935551056721	L2/L3	hg	pt	0.802472984871558	human_down	chimp_up	human_down_NRXN2_L2/3-IT	chimp_up_NRXN2_L2/3-IT	0.599632770238567	0.238405800830102	2.51517693005251	0.0118972661028241	0.0253473483818001	L2/3-IT	rm	-0.599632770238567	macaque_down	macaque_down_NRXN2_L2/3-IT	up_NRXN2_L2/3-IT	NRXN2	Exc	up_NRXN2_Exc	chimp_up_nrxn2_exc	0.701052877555063	Neur	ENSG00000110076	C7_1	-0.51264416	0.255	0.32	1.44637e-08	0.000434462	PD_down	Neur	both	EVO_up_PD_down
11725.8295669689	-0.802472984871558	0.238411757625621	-3.36591195360291	0.0007629105547607	0.0035935551056721	L2/L3	hg	pt	0.802472984871558	human_down	chimp_up	human_down_NRXN2_L2/3-IT	chimp_up_NRXN2_L2/3-IT	0.599632770238567	0.238405800830102	2.51517693005251	0.0118972661028241	0.0253473483818001	L2/3-IT	rm	-0.599632770238567	macaque_down	macaque_down_NRXN2_L2/3-IT	up_NRXN2_L2/3-IT	NRXN2	Exc	up_NRXN2_Exc	chimp_up_nrxn2_exc	0.701052877555063	Neur	ENSG00000110076	C7_2	-0.326435085	0.191	0.331	4.57979e-13	1.37568e-08	PD_down	Neur	both	EVO_up_PD_down
11725.8295669689	-0.802472984871558	0.238411757625621	-3.36591195360291	0.0007629105547607	0.0035935551056721	L2/L3	hg	pt	0.802472984871558	human_down	chimp_up	human_down_NRXN2_L2/3-IT	chimp_up_NRXN2_L2/3-IT	0.599632770238567	0.238405800830102	2.51517693005251	0.0118972661028241	0.0253473483818001	L2/3-IT	rm	-0.599632770238567	macaque_down	macaque_down_NRXN2_L2/3-IT	up_NRXN2_L2/3-IT	NRXN2	Exc	up_NRXN2_Exc	chimp_up_nrxn2_exc	0.701052877555063	Neur	ENSG00000110076	C7_3	-0.452604277	0.191	0.292	1.1459e-10	3.44206e-06	PD_down	Neur	both	EVO_up_PD_down
11725.8295669689	-0.802472984871558	0.238411757625621	-3.36591195360291	0.0007629105547607	0.0035935551056721	L2/L3	hg	pt	0.802472984871558	human_down	chimp_up	human_down_NRXN2_L2/3-IT	chimp_up_NRXN2_L2/3-IT	0.599632770238567	0.238405800830102	2.51517693005251	0.0118972661028241	0.0253473483818001	L2/3-IT	rm	-0.599632770238567	macaque_down	macaque_down_NRXN2_L2/3-IT	up_NRXN2_L2/3-IT	NRXN2	Exc	up_NRXN2_Exc	chimp_up_nrxn2_exc	0.701052877555063	Neur	ENSG00000110076	C9	-0.613015891	0.12	0.332	1.55243e-38	4.66318e-34	PD_down	Neur	both	EVO_up_PD_down
2567424.44374041	1.27409366610318	0.166311053986124	7.66090789256544	1.84623236642875e-14	9.43881334346467e-13	L2/L3	hg	pt	-1.27409366610318	human_up	chimp_down	human_up_MALAT1_L2/3-IT	chimp_down_MALAT1_L2/3-IT	-1.06178541907252	0.16631118257101	-6.38432968041202	1.72149861131097e-10	1.5768277657491e-09	L2/3-IT	rm	1.06178541907252	macaque_up	macaque_up_MALAT1_L2/3-IT	down_MALAT1_L2/3-IT	MALAT1	Exc	down_MALAT1_Exc	chimp_down_malat1_exc	-1.16793954258785	Neur	ENSG00000251562	C7_2	0.529130355	0.742	0.838	5.46772e-41	1.64239e-36	PD_up	Neur	both	EVO_down_PD_up
2567424.44374041	1.27409366610318	0.166311053986124	7.66090789256544	1.84623236642875e-14	9.43881334346467e-13	L2/L3	hg	pt	-1.27409366610318	human_up	chimp_down	human_up_MALAT1_L2/3-IT	chimp_down_MALAT1_L2/3-IT	-1.06178541907252	0.16631118257101	-6.38432968041202	1.72149861131097e-10	1.5768277657491e-09	L2/3-IT	rm	1.06178541907252	macaque_up	macaque_up_MALAT1_L2/3-IT	down_MALAT1_L2/3-IT	MALAT1	Exc	down_MALAT1_Exc	chimp_down_malat1_exc	-1.16793954258785	Neur	ENSG00000251562	C9	-0.336935088	0.992	0.998	4.96408e-75	1.49111e-70	PD_down	Neur	both	EVO_down_PD_down
2567424.44374041	1.27409366610318	0.166311053986124	7.66090789256544	1.84623236642875e-14	9.43881334346467e-13	L2/L3	hg	pt	-1.27409366610318	human_up	chimp_down	human_up_MALAT1_L2/3-IT	chimp_down_MALAT1_L2/3-IT	-1.06178541907252	0.16631118257101	-6.38432968041202	1.72149861131097e-10	1.5768277657491e-09	L2/3-IT	rm	1.06178541907252	macaque_up	macaque_up_MALAT1_L2/3-IT	down_MALAT1_L2/3-IT	MALAT1	Exc	down_MALAT1_Exc	chimp_down_malat1_exc	-1.16793954258785	Neur	ENSG00000251562	C6_0	-0.46966695	0.99	0.985	3.07063e-42	9.22357e-38	PD_down	Neur	both	EVO_down_PD_down
2567424.44374041	1.27409366610318	0.166311053986124	7.66090789256544	1.84623236642875e-14	9.43881334346467e-13	L2/L3	hg	pt	-1.27409366610318	human_up	chimp_down	human_up_MALAT1_L2/3-IT	chimp_down_MALAT1_L2/3-IT	-1.06178541907252	0.16631118257101	-6.38432968041202	1.72149861131097e-10	1.5768277657491e-09	L2/3-IT	rm	1.06178541907252	macaque_up	macaque_up_MALAT1_L2/3-IT	down_MALAT1_L2/3-IT	MALAT1	Exc	down_MALAT1_Exc	chimp_down_malat1_exc	-1.16793954258785	Neur	ENSG00000251562	C6_1	0.817631694	0.995	0.989	3.5449e-164	1.0648e-159	PD_up	Neur	both	EVO_down_PD_up
8657.61863870175	-1.50211631183256	0.381852232416281	-3.93376333648092	8.36261256541701e-05	0.0005543422436608	L2/L3	hg	pt	1.50211631183256	human_down	chimp_up	human_down_B4GAT1_L2/3-IT	chimp_up_B4GAT1_L2/3-IT	1.33158511677286	0.381848690777304	3.48720618646678	0.0004880949015531	0.0015058640368343	L2/3-IT	rm	-1.33158511677286	macaque_down	macaque_down_B4GAT1_L2/3-IT	up_B4GAT1_L2/3-IT	B4GAT1	Exc	up_B4GAT1_Exc	chimp_up_b4gat1_exc	1.41685071430271	Neur	ENSG00000174684	C7_2	-0.320403412	0.121	0.233	2.36165e-14	7.09391e-10	PD_down	Neur	both	EVO_up_PD_down
331434.606224286	0.539726293176808	0.170523337291726	3.16511687930117	0.001550206659615	0.0064699007100476	L2/L3	hg	pt	-0.539726293176808	human_up	chimp_down	human_up_DLG2_L2/3-IT	chimp_down_DLG2_L2/3-IT	-0.682479807089412	0.170523304623944	-4.00226707190838	6.2738421737387e-05	0.0002346094147021	L2/3-IT	rm	0.682479807089412	macaque_up	macaque_up_DLG2_L2/3-IT	down_DLG2_L2/3-IT	DLG2	Exc	down_DLG2_Exc	chimp_down_dlg2_exc	-0.61110305013311	Neur	ENSG00000150672	C7_2	0.84855901	0.235	0.225	2.61531e-14	7.85587e-10	PD_up	Neur	both	EVO_down_PD_up
2839.84987468448	-1.00151580347258	0.312695095524584	-3.20285101303689	0.0013607435841644	0.0058202513901296	L2/L3	hg	pt	1.00151580347258	human_down	chimp_up	human_down_SRSF8_L2/3-IT	chimp_up_SRSF8_L2/3-IT	1.18477120889056	0.312788866333752	3.78776656208211	0.0001520075646868	0.0005248477407744	L2/3-IT	rm	-1.18477120889056	macaque_down	macaque_down_SRSF8_L2/3-IT	up_SRSF8_L2/3-IT	SRSF8	Exc	up_SRSF8_Exc	chimp_up_srsf8_exc	1.09314350618157	Neur	ENSG00000263465	C7_2	-0.324065918	0.072	0.145	2.0294e-09	6.09592e-05	PD_down	Neur	both	EVO_up_PD_down
7000.08178357829	-1.1612682820193	0.301216102171938	-3.85526628107164	0.0001156037288286	0.0007282054704408	L2/L3	hg	pt	1.1612682820193	human_down	chimp_up	human_down_MAML2_L2/3-IT	chimp_up_MAML2_L2/3-IT	0.858875946695554	0.301195184459635	2.85155935755227	0.0043505362753246	0.0105263723097044	L2/3-IT	rm	-0.858875946695554	macaque_down	macaque_down_MAML2_L2/3-IT	up_MAML2_L2/3-IT	MAML2	Exc	up_MAML2_Exc	chimp_up_maml2_exc	1.01007211435743	Neur	ENSG00000184384	C9	-0.787309612	0.241	0.524	3.15359e-31	9.47274e-27	PD_down	Neur	both	EVO_up_PD_down
7000.08178357829	-1.1612682820193	0.301216102171938	-3.85526628107164	0.0001156037288286	0.0007282054704408	L2/L3	hg	pt	1.1612682820193	human_down	chimp_up	human_down_MAML2_L2/3-IT	chimp_up_MAML2_L2/3-IT	0.858875946695554	0.301195184459635	2.85155935755227	0.0043505362753246	0.0105263723097044	L2/3-IT	rm	-0.858875946695554	macaque_down	macaque_down_MAML2_L2/3-IT	up_MAML2_L2/3-IT	MAML2	Exc	up_MAML2_Exc	chimp_up_maml2_exc	1.01007211435743	Neur	ENSG00000184384	C6_0	0.343099524	0.232	0.134	5.58781e-14	1.67847e-09	PD_up	Neur	both	EVO_up_PD_up
19249.4636083756	-1.03054032889531	0.197085767525965	-5.22889268886216	1.70528305219082e-07	2.48100942470822e-06	L2/L3	hg	pt	1.03054032889531	human_down	chimp_up	human_down_ELMOD1_L2/3-IT	chimp_up_ELMOD1_L2/3-IT	0.779588433880671	0.197077925844869	3.95573695297731	7.62990793323147e-05	0.0002798862857236	L2/3-IT	rm	-0.779588433880671	macaque_down	macaque_down_ELMOD1_L2/3-IT	up_ELMOD1_L2/3-IT	ELMOD1	Exc	up_ELMOD1_Exc	chimp_up_elmod1_exc	0.90506438138799	Neur	ENSG00000110675	C7_1	-0.828283985	0.172	0.278	6.79016e-14	2.03963e-09	PD_down	Neur	both	EVO_up_PD_down
6470.27253339907	-1.09136129610146	0.2887797016882	-3.77921747865722	0.000157321977958	0.0009510160040897	L2/L3	hg	pt	1.09136129610146	human_down	chimp_up	human_down_PAFAH1B2_L2/3-IT	chimp_up_PAFAH1B2_L2/3-IT	0.735334387599618	0.288749659978341	2.54661559655092	0.0108773179028378	0.0234751611501363	L2/3-IT	rm	-0.735334387599618	macaque_down	macaque_down_PAFAH1B2_L2/3-IT	up_PAFAH1B2_L2/3-IT	PAFAH1B2	Exc	up_PAFAH1B2_Exc	chimp_up_pafah1b2_exc	0.913347841850541	Neur	ENSG00000168092	C7_1	-0.319832664	0.348	0.372	5.97248e-09	0.000179401	PD_down	Neur	both	EVO_up_PD_down
6470.27253339907	-1.09136129610146	0.2887797016882	-3.77921747865722	0.000157321977958	0.0009510160040897	L2/L3	hg	pt	1.09136129610146	human_down	chimp_up	human_down_PAFAH1B2_L2/3-IT	chimp_up_PAFAH1B2_L2/3-IT	0.735334387599618	0.288749659978341	2.54661559655092	0.0108773179028378	0.0234751611501363	L2/3-IT	rm	-0.735334387599618	macaque_down	macaque_down_PAFAH1B2_L2/3-IT	up_PAFAH1B2_L2/3-IT	PAFAH1B2	Exc	up_PAFAH1B2_Exc	chimp_up_pafah1b2_exc	0.913347841850541	Neur	ENSG00000168092	C7_2	-0.595548323	0.329	0.551	4.85473e-18	1.45826e-13	PD_down	Neur	both	EVO_up_PD_down
6470.27253339907	-1.09136129610146	0.2887797016882	-3.77921747865722	0.000157321977958	0.0009510160040897	L2/L3	hg	pt	1.09136129610146	human_down	chimp_up	human_down_PAFAH1B2_L2/3-IT	chimp_up_PAFAH1B2_L2/3-IT	0.735334387599618	0.288749659978341	2.54661559655092	0.0108773179028378	0.0234751611501363	L2/3-IT	rm	-0.735334387599618	macaque_down	macaque_down_PAFAH1B2_L2/3-IT	up_PAFAH1B2_L2/3-IT	PAFAH1B2	Exc	up_PAFAH1B2_Exc	chimp_up_pafah1b2_exc	0.913347841850541	Neur	ENSG00000168092	C6_1	-0.715108314	0.191	0.311	4.53936e-16	1.36353e-11	PD_down	Neur	both	EVO_up_PD_down
1802.90750225206	1.87924674452765	0.268712789405066	6.99351433435056	2.68084457405506e-12	9.86559103080666e-11	L2/L3	hg	pt	-1.87924674452765	human_up	chimp_down	human_up_RPS25_L2/3-IT	chimp_down_RPS25_L2/3-IT	-1.03428655021823	0.269034176938914	-3.84444296998396	0.0001208265792493	0.0004254163879908	L2/3-IT	rm	1.03428655021823	macaque_up	macaque_up_RPS25_L2/3-IT	down_RPS25_L2/3-IT	RPS25	Exc	down_RPS25_Exc	chimp_down_rps25_exc	-1.45676664737294	Neur	ENSG00000118181	C7_3	0.493323461	0.113	0.069	3.4766e-11	1.0443e-06	PD_up	Neur	both	EVO_down_PD_up
483.605441485101	-1.509787628055	0.266672223943691	-5.66158561895745	1.49980642522595e-08	2.76608984847917e-07	L2/L3	hg	pt	1.509787628055	human_down	chimp_up	human_down_MCAM_L2/3-IT	chimp_up_MCAM_L2/3-IT	0.597033120778398	0.265033393041938	2.25267131030513	0.0242798811779655	0.0473175061688539	L2/3-IT	rm	-0.597033120778398	macaque_down	macaque_down_MCAM_L2/3-IT	up_MCAM_L2/3-IT	MCAM	Exc	up_MCAM_Exc	chimp_up_mcam_exc	1.0534103744167	Neur	ENSG00000076706	C7_2	-0.6179761	0.049	0.134	4.81238e-12	1.44554e-07	PD_down	Neur	both	EVO_up_PD_down
6830.46509949413	-1.20635683537952	0.379642656324643	-3.17761140715424	0.0014849362783359	0.0062491396963854	L2/L3	hg	pt	1.20635683537952	human_down	chimp_up	human_down_HSPA8_L2/3-IT	chimp_up_HSPA8_L2/3-IT	1.18380432168177	0.379654166042792	3.11811229156469	0.0018201344147689	0.0048839401558354	L2/3-IT	rm	-1.18380432168177	macaque_down	macaque_down_HSPA8_L2/3-IT	up_HSPA8_L2/3-IT	HSPA8	Exc	up_HSPA8_Exc	chimp_up_hspa8_exc	1.19508057853065	Neur	ENSG00000109971	C7_0	0.955841664	0.11	0.029	1.81566e-10	5.45389e-06	PD_up	Neur	both	EVO_up_PD_up
6830.46509949413	-1.20635683537952	0.379642656324643	-3.17761140715424	0.0014849362783359	0.0062491396963854	L2/L3	hg	pt	1.20635683537952	human_down	chimp_up	human_down_HSPA8_L2/3-IT	chimp_up_HSPA8_L2/3-IT	1.18380432168177	0.379654166042792	3.11811229156469	0.0018201344147689	0.0048839401558354	L2/3-IT	rm	-1.18380432168177	macaque_down	macaque_down_HSPA8_L2/3-IT	up_HSPA8_L2/3-IT	HSPA8	Exc	up_HSPA8_Exc	chimp_up_hspa8_exc	1.19508057853065	Neur	ENSG00000109971	C7_1	0.433788319	0.179	0.103	1.51194e-06	0.045415788	PD_up	Neur	both	EVO_up_PD_up
6830.46509949413	-1.20635683537952	0.379642656324643	-3.17761140715424	0.0014849362783359	0.0062491396963854	L2/L3	hg	pt	1.20635683537952	human_down	chimp_up	human_down_HSPA8_L2/3-IT	chimp_up_HSPA8_L2/3-IT	1.18380432168177	0.379654166042792	3.11811229156469	0.0018201344147689	0.0048839401558354	L2/3-IT	rm	-1.18380432168177	macaque_down	macaque_down_HSPA8_L2/3-IT	up_HSPA8_L2/3-IT	HSPA8	Exc	up_HSPA8_Exc	chimp_up_hspa8_exc	1.19508057853065	Neur	ENSG00000109971	C7_2	0.462198738	0.105	0.085	3.51975e-08	0.001057262	PD_up	Neur	both	EVO_up_PD_up
20569.7800848115	0.619812593924398	0.140851296230674	4.40047490162477	1.08014221101659e-05	9.46139306650604e-05	L2/L3	hg	pt	-0.619812593924398	human_up	chimp_down	human_up_PKNOX2_L2/3-IT	chimp_down_PKNOX2_L2/3-IT	-0.772897981948101	0.140850022819036	-5.48738272439699	4.07932666488268e-08	2.65178082851359e-07	L2/3-IT	rm	0.772897981948101	macaque_up	macaque_up_PKNOX2_L2/3-IT	down_PKNOX2_L2/3-IT	PKNOX2	Exc	down_PKNOX2_Exc	chimp_down_pknox2_exc	-0.696355287936249	Neur	ENSG00000165495	C9	-0.274452444	0.04	0.112	6.08167e-11	1.82681e-06	PD_down	Neur	both	EVO_down_PD_down
7966.27927208699	0.613031745617761	0.238414729711069	2.57128301745737	0.0101322486376553	0.0302263705437295	L2/L3	hg	pt	-0.613031745617761	human_up	chimp_down	human_up_CDON_L2/3-IT	chimp_down_CDON_L2/3-IT	-1.3760569389879	0.238359552975844	-5.77303037284749	7.78584004838743e-09	5.63631659691345e-08	L2/3-IT	rm	1.3760569389879	macaque_up	macaque_up_CDON_L2/3-IT	down_CDON_L2/3-IT	CDON	Exc	down_CDON_Exc	chimp_down_cdon_exc	-0.994544342302828	Neur	ENSG00000064309	C9	-1.018774203	0.062	0.316	1.85137e-37	5.56115e-33	PD_down	Neur	both	EVO_down_PD_down
1607.22904400542	-1.13887989567382	0.476023614846118	-2.39248612916395	0.0167346606330546	0.045748975072402	L2/L3	hg	pt	1.13887989567382	human_down	chimp_up	human_down_VAMP1_L2/3-IT	chimp_up_VAMP1_L2/3-IT	1.21324660003314	0.47609684538844	2.54831892247316	0.0108243464768733	0.0233733086053862	L2/3-IT	rm	-1.21324660003314	macaque_down	macaque_down_VAMP1_L2/3-IT	up_VAMP1_L2/3-IT	VAMP1	Exc	up_VAMP1_Exc	chimp_up_vamp1_exc	1.17606324785348	Neur	ENSG00000139190	C7_2	-0.900374678	0.148	0.367	6.06638e-17	1.82222e-12	PD_down	Neur	both	EVO_up_PD_down
16027.0328344227	-1.16725975328089	0.393956510436825	-2.96291525170283	0.0030474045900946	0.0113249881695046	L2/L3	hg	pt	1.16725975328089	human_down	chimp_up	human_down_GAPDH_L2/3-IT	chimp_up_GAPDH_L2/3-IT	1.0737057756445	0.393958127491467	2.72543120884784	0.0064217556802216	0.0148015644882745	L2/3-IT	rm	-1.0737057756445	macaque_down	macaque_down_GAPDH_L2/3-IT	up_GAPDH_L2/3-IT	GAPDH	Exc	up_GAPDH_Exc	chimp_up_gapdh_exc	1.1204827644627	Neur	ENSG00000111640	C7_2	0.65746976	0.671	0.619	1.0342e-32	3.10653e-28	PD_up	Neur	both	EVO_up_PD_up
16027.0328344227	-1.16725975328089	0.393956510436825	-2.96291525170283	0.0030474045900946	0.0113249881695046	L2/L3	hg	pt	1.16725975328089	human_down	chimp_up	human_down_GAPDH_L2/3-IT	chimp_up_GAPDH_L2/3-IT	1.0737057756445	0.393958127491467	2.72543120884784	0.0064217556802216	0.0148015644882745	L2/3-IT	rm	-1.0737057756445	macaque_down	macaque_down_GAPDH_L2/3-IT	up_GAPDH_L2/3-IT	GAPDH	Exc	up_GAPDH_Exc	chimp_up_gapdh_exc	1.1204827644627	Neur	ENSG00000111640	C9	0.760915421	0.377	0.364	4.30106e-34	1.29195e-29	PD_up	Neur	both	EVO_up_PD_up
18607.5507187398	-1.24055208510152	0.395460149938832	-3.13698380302895	0.0017069555671124	0.0070267454020716	L2/L3	hg	pt	1.24055208510152	human_down	chimp_up	human_down_ENO2_L2/3-IT	chimp_up_ENO2_L2/3-IT	1.13539938399876	0.395461144568841	2.87107696822314	0.0040907590720547	0.0099803995332179	L2/3-IT	rm	-1.13539938399876	macaque_down	macaque_down_ENO2_L2/3-IT	up_ENO2_L2/3-IT	ENO2	Exc	up_ENO2_Exc	chimp_up_eno2_exc	1.18797573455014	Neur	ENSG00000111674	C7_2	-0.288900357	0.378	0.532	1.63958e-11	4.92497e-07	PD_down	Neur	both	EVO_up_PD_down
5497.92636333314	-1.02238041895552	0.237696884317077	-4.3011940265557	1.69880227038076e-05	0.0001394594617322	L2/L3	hg	pt	1.02238041895552	human_down	chimp_up	human_down_SLC38A2_L2/3-IT	chimp_up_SLC38A2_L2/3-IT	0.840123487604787	0.237687079755743	3.53457785113154	0.0004084271004869	0.001282005820525	L2/3-IT	rm	-0.840123487604787	macaque_down	macaque_down_SLC38A2_L2/3-IT	up_SLC38A2_L2/3-IT	SLC38A2	Exc	up_SLC38A2_Exc	chimp_up_slc38a2_exc	0.931251953280151	Neur	ENSG00000134294	C7_1	0.60998643	0.204	0.096	4.06839e-10	1.22206e-05	PD_up	Neur	both	EVO_up_PD_up
5497.92636333314	-1.02238041895552	0.237696884317077	-4.3011940265557	1.69880227038076e-05	0.0001394594617322	L2/L3	hg	pt	1.02238041895552	human_down	chimp_up	human_down_SLC38A2_L2/3-IT	chimp_up_SLC38A2_L2/3-IT	0.840123487604787	0.237687079755743	3.53457785113154	0.0004084271004869	0.001282005820525	L2/3-IT	rm	-0.840123487604787	macaque_down	macaque_down_SLC38A2_L2/3-IT	up_SLC38A2_L2/3-IT	SLC38A2	Exc	up_SLC38A2_Exc	chimp_up_slc38a2_exc	0.931251953280151	Neur	ENSG00000134294	C9	0.681109545	0.121	0.082	1.61985e-12	4.8657e-08	PD_up	Neur	both	EVO_up_PD_up
5497.92636333314	-1.02238041895552	0.237696884317077	-4.3011940265557	1.69880227038076e-05	0.0001394594617322	L2/L3	hg	pt	1.02238041895552	human_down	chimp_up	human_down_SLC38A2_L2/3-IT	chimp_up_SLC38A2_L2/3-IT	0.840123487604787	0.237687079755743	3.53457785113154	0.0004084271004869	0.001282005820525	L2/3-IT	rm	-0.840123487604787	macaque_down	macaque_down_SLC38A2_L2/3-IT	up_SLC38A2_L2/3-IT	SLC38A2	Exc	up_SLC38A2_Exc	chimp_up_slc38a2_exc	0.931251953280151	Neur	ENSG00000134294	C6_0	0.51491136	0.152	0.071	6.96839e-10	2.09317e-05	PD_up	Neur	both	EVO_up_PD_up
1185.68125800826	-1.1861376303307	0.375840998475713	-3.15595593652975	0.0015997302565494	0.0066428624260176	L2/L3	hg	pt	1.1861376303307	human_down	chimp_up	human_down_CCDC184_L2/3-IT	chimp_up_CCDC184_L2/3-IT	1.74674761791899	0.376321183289082	4.64164042707416	3.45653986688208e-06	1.64801791767489e-05	L2/3-IT	rm	-1.74674761791899	macaque_down	macaque_down_CCDC184_L2/3-IT	up_CCDC184_L2/3-IT	CCDC184	Exc	up_CCDC184_Exc	chimp_up_ccdc184_exc	1.46644262412484	Neur	ENSG00000177875	C7_2	-0.639100679	0.065	0.182	7.67465e-08	0.002305312	PD_down	Neur	both	EVO_up_PD_down
7973.88847219474	-1.30797386481937	0.294590798883471	-4.43996849112983	8.99720497016017e-06	8.09884716984543e-05	L2/L3	hg	pt	1.30797386481937	human_down	chimp_up	human_down_TMBIM6_L2/3-IT	chimp_up_TMBIM6_L2/3-IT	1.28471596372532	0.294603890156355	4.36082484533209	1.29573060158237e-05	5.55872550233454e-05	L2/3-IT	rm	-1.28471596372532	macaque_down	macaque_down_TMBIM6_L2/3-IT	up_TMBIM6_L2/3-IT	TMBIM6	Exc	up_TMBIM6_Exc	chimp_up_tmbim6_exc	1.29634491427235	Neur	ENSG00000139644	C7_2	0.37620831	0.275	0.275	6.31978e-09	0.000189833	PD_up	Neur	both	EVO_up_PD_up
7973.88847219474	-1.30797386481937	0.294590798883471	-4.43996849112983	8.99720497016017e-06	8.09884716984543e-05	L2/L3	hg	pt	1.30797386481937	human_down	chimp_up	human_down_TMBIM6_L2/3-IT	chimp_up_TMBIM6_L2/3-IT	1.28471596372532	0.294603890156355	4.36082484533209	1.29573060158237e-05	5.55872550233454e-05	L2/3-IT	rm	-1.28471596372532	macaque_down	macaque_down_TMBIM6_L2/3-IT	up_TMBIM6_L2/3-IT	TMBIM6	Exc	up_TMBIM6_Exc	chimp_up_tmbim6_exc	1.29634491427235	Neur	ENSG00000139644	C6_1	0.306083999	0.221	0.149	1.26733e-07	0.0038068	PD_up	Neur	both	EVO_up_PD_up
4747.45011532929	-1.48233403529945	0.393253789416502	-3.7694081409842	0.0001636351180679	0.0009835483570841	L2/L3	hg	pt	1.48233403529945	human_down	chimp_up	human_down_SPRYD3_L2/3-IT	chimp_up_SPRYD3_L2/3-IT	1.78607220370727	0.393330280849108	4.5408967747196	5.60154539762699e-06	2.57511953478409e-05	L2/3-IT	rm	-1.78607220370727	macaque_down	macaque_down_SPRYD3_L2/3-IT	up_SPRYD3_L2/3-IT	SPRYD3	Exc	up_SPRYD3_Exc	chimp_up_spryd3_exc	1.63420311950336	Neur	ENSG00000167778	C7_2	-0.297358366	0.11	0.187	1.25689e-09	3.77544e-05	PD_down	Neur	both	EVO_up_PD_down
4747.45011532929	-1.48233403529945	0.393253789416502	-3.7694081409842	0.0001636351180679	0.0009835483570841	L2/L3	hg	pt	1.48233403529945	human_down	chimp_up	human_down_SPRYD3_L2/3-IT	chimp_up_SPRYD3_L2/3-IT	1.78607220370727	0.393330280849108	4.5408967747196	5.60154539762699e-06	2.57511953478409e-05	L2/3-IT	rm	-1.78607220370727	macaque_down	macaque_down_SPRYD3_L2/3-IT	up_SPRYD3_L2/3-IT	SPRYD3	Exc	up_SPRYD3_Exc	chimp_up_spryd3_exc	1.63420311950336	Neur	ENSG00000167778	C7_3	-0.328080476	0.115	0.176	1.47847e-06	0.044410377	PD_down	Neur	both	EVO_up_PD_down
8218.08180415782	-1.58093893337268	0.32562526292938	-4.85508685398143	1.20333989525568e-06	1.38264859013598e-05	L2/L3	hg	pt	1.58093893337268	human_down	chimp_up	human_down_RPL41_L2/3-IT	chimp_up_RPL41_L2/3-IT	1.12785565769293	0.325589941453912	3.46403716483539	0.0005321329864765	0.0016271685538857	L2/3-IT	rm	-1.12785565769293	macaque_down	macaque_down_RPL41_L2/3-IT	up_RPL41_L2/3-IT	RPL41	Exc	up_RPL41_Exc	chimp_up_rpl41_exc	1.35439729553281	Neur	ENSG00000229117	C7_2	0.442246456	0.128	0.104	7.58335e-07	0.022778874	PD_up	Neur	both	EVO_up_PD_up
8218.08180415782	-1.58093893337268	0.32562526292938	-4.85508685398143	1.20333989525568e-06	1.38264859013598e-05	L2/L3	hg	pt	1.58093893337268	human_down	chimp_up	human_down_RPL41_L2/3-IT	chimp_up_RPL41_L2/3-IT	1.12785565769293	0.325589941453912	3.46403716483539	0.0005321329864765	0.0016271685538857	L2/3-IT	rm	-1.12785565769293	macaque_down	macaque_down_RPL41_L2/3-IT	up_RPL41_L2/3-IT	RPL41	Exc	up_RPL41_Exc	chimp_up_rpl41_exc	1.35439729553281	Neur	ENSG00000229117	C7_3	0.50268138	0.201	0.147	7.94063e-10	2.38521e-05	PD_up	Neur	both	EVO_up_PD_up
8218.08180415782	-1.58093893337268	0.32562526292938	-4.85508685398143	1.20333989525568e-06	1.38264859013598e-05	L2/L3	hg	pt	1.58093893337268	human_down	chimp_up	human_down_RPL41_L2/3-IT	chimp_up_RPL41_L2/3-IT	1.12785565769293	0.325589941453912	3.46403716483539	0.0005321329864765	0.0016271685538857	L2/3-IT	rm	-1.12785565769293	macaque_down	macaque_down_RPL41_L2/3-IT	up_RPL41_L2/3-IT	RPL41	Exc	up_RPL41_Exc	chimp_up_rpl41_exc	1.35439729553281	Neur	ENSG00000229117	C9	0.539339036	0.145	0.146	9.77206e-10	2.93533e-05	PD_up	Neur	both	EVO_up_PD_up
7417.56370537824	-0.831687779762734	0.204272062569039	-4.07147100441914	4.67171783348954e-05	0.0003374680888956	L2/L3	hg	pt	0.831687779762734	human_down	chimp_up	human_down_PTGES3_L2/3-IT	chimp_up_PTGES3_L2/3-IT	0.55469060429127	0.204249715725411	2.71574725243185	0.0066126379019355	0.0151867309862506	L2/3-IT	rm	-0.55469060429127	macaque_down	macaque_down_PTGES3_L2/3-IT	up_PTGES3_L2/3-IT	PTGES3	Exc	up_PTGES3_Exc	chimp_up_ptges3_exc	0.693189192027002	Neur	ENSG00000110958	C9	1.165907242	0.16	0.115	1.91079e-18	5.73962e-14	PD_up	Neur	both	EVO_up_PD_up
18657.0276224818	0.67405009219678	0.0994070343811711	6.78070819024908	1.19588208623935e-11	3.98175137761457e-10	L2/L3	hg	pt	-0.67405009219678	human_up	chimp_down	human_up_R3HDM2_L2/3-IT	chimp_down_R3HDM2_L2/3-IT	-0.666341125491554	0.0994196035966469	-6.70231122822569	2.05148509007429e-11	2.11626424102734e-10	L2/3-IT	rm	0.666341125491554	macaque_up	macaque_up_R3HDM2_L2/3-IT	down_R3HDM2_L2/3-IT	R3HDM2	Exc	down_R3HDM2_Exc	chimp_down_r3hdm2_exc	-0.670195608844167	Neur	ENSG00000179912	C9	-0.3203399	0.112	0.27	1.33081e-26	3.99749e-22	PD_down	Neur	both	EVO_down_PD_down
12045.1789241846	-0.992490224485004	0.226766870864701	-4.37669850406485	1.2049045866222e-05	0.0001039362824268	L2/L3	hg	pt	0.992490224485004	human_down	chimp_up	human_down_KIF5A_L2/3-IT	chimp_up_KIF5A_L2/3-IT	0.86618008128639	0.226767309448765	3.81968672376955	0.0001336212748956	0.0004662366844298	L2/3-IT	rm	-0.86618008128639	macaque_down	macaque_down_KIF5A_L2/3-IT	up_KIF5A_L2/3-IT	KIF5A	Exc	up_KIF5A_Exc	chimp_up_kif5a_exc	0.929335152885697	Neur	ENSG00000155980	C7_2	-0.672330335	0.23	0.46	1.20717e-21	3.62611e-17	PD_down	Neur	both	EVO_up_PD_down
7964.33617568791	-0.610035600365709	0.202600664602171	-3.01102467538091	0.0026036769314119	0.009949720573936	L2/L3	hg	pt	0.610035600365709	human_down	chimp_up	human_down_CAND1_L2/3-IT	chimp_up_CAND1_L2/3-IT	0.525544147797781	0.202607088597083	2.59390799915649	0.0094891875327512	0.0208474026394579	L2/3-IT	rm	-0.525544147797781	macaque_down	macaque_down_CAND1_L2/3-IT	up_CAND1_L2/3-IT	CAND1	Exc	up_CAND1_Exc	chimp_up_cand1_exc	0.567789874081745	Neur	ENSG00000111530	C7_2	-0.308746291	0.125	0.224	2.70233e-13	8.11727e-09	PD_down	Neur	both	EVO_up_PD_down
6290.20961796026	-1.07434712656316	0.25690507541502	-4.18188361918347	2.89103953032271e-05	0.0002222071864027	L2/L3	hg	pt	1.07434712656316	human_down	chimp_up	human_down_UBE2N_L2/3-IT	chimp_up_UBE2N_L2/3-IT	0.961747258238159	0.256908017390683	3.74354707963675	0.0001814405868213	0.0006156146720596	L2/3-IT	rm	-0.961747258238159	macaque_down	macaque_down_UBE2N_L2/3-IT	up_UBE2N_L2/3-IT	UBE2N	Exc	up_UBE2N_Exc	chimp_up_ube2n_exc	1.01804719240066	Neur	ENSG00000177889	C7_2	-0.612715193	0.124	0.263	2.5836e-19	7.76062e-15	PD_down	Neur	both	EVO_up_PD_down
6290.20961796026	-1.07434712656316	0.25690507541502	-4.18188361918347	2.89103953032271e-05	0.0002222071864027	L2/L3	hg	pt	1.07434712656316	human_down	chimp_up	human_down_UBE2N_L2/3-IT	chimp_up_UBE2N_L2/3-IT	0.961747258238159	0.256908017390683	3.74354707963675	0.0001814405868213	0.0006156146720596	L2/3-IT	rm	-0.961747258238159	macaque_down	macaque_down_UBE2N_L2/3-IT	up_UBE2N_L2/3-IT	UBE2N	Exc	up_UBE2N_Exc	chimp_up_ube2n_exc	1.01804719240066	Neur	ENSG00000177889	C6_1	-0.513611308	0.095	0.154	1.37259e-06	0.041229841	PD_down	Neur	both	EVO_up_PD_down
2562.03771921419	-1.91707724210626	0.239082245615088	-8.01848433861823	1.07057930196844e-15	6.61061863524565e-14	L2/L3	hg	pt	1.91707724210626	human_down	chimp_up	human_down_C12orf49_L2/3-IT	chimp_up_C12orf49_L2/3-IT	0.910383080443766	0.238637792591816	3.81491577908178	0.0001362293872111	0.0004746226375451	L2/3-IT	rm	-0.910383080443766	macaque_down	macaque_down_C12orf49_L2/3-IT	up_C12orf49_L2/3-IT	C12orf49	Exc	up_C12orf49_Exc	chimp_up_c12orf49_exc	1.41373016127501	Neur	ENSG00000111412	C7_2	-0.426068974	0.085	0.183	9.27652e-13	2.78648e-08	PD_down	Neur	both	EVO_up_PD_down
4153.08527059795	-1.21227383900818	0.355186453547645	-3.41306327113503	0.000642370264475	0.0031000950664564	L2/L3	hg	pt	1.21227383900818	human_down	chimp_up	human_down_AMER2_L2/3-IT	chimp_up_AMER2_L2/3-IT	1.47923528691548	0.355265214276088	4.16374929904034	3.13063852431315e-05	0.0001244921181203	L2/3-IT	rm	-1.47923528691548	macaque_down	macaque_down_AMER2_L2/3-IT	up_AMER2_L2/3-IT	AMER2	Exc	up_AMER2_Exc	chimp_up_amer2_exc	1.34575456296183	Neur	ENSG00000165566	C7_2	0.741007035	0.115	0.059	1.06679e-12	3.20441e-08	PD_up	Neur	both	EVO_up_PD_up
4153.08527059795	-1.21227383900818	0.355186453547645	-3.41306327113503	0.000642370264475	0.0031000950664564	L2/L3	hg	pt	1.21227383900818	human_down	chimp_up	human_down_AMER2_L2/3-IT	chimp_up_AMER2_L2/3-IT	1.47923528691548	0.355265214276088	4.16374929904034	3.13063852431315e-05	0.0001244921181203	L2/3-IT	rm	-1.47923528691548	macaque_down	macaque_down_AMER2_L2/3-IT	up_AMER2_L2/3-IT	AMER2	Exc	up_AMER2_Exc	chimp_up_amer2_exc	1.34575456296183	Neur	ENSG00000165566	C6_0	0.307539585	0.166	0.109	3.50143e-12	1.05176e-07	PD_up	Neur	both	EVO_up_PD_up
9185.4980571113	-0.82847941438295	0.332638759057713	-2.4906280216107	0.0127517546516021	0.0365938295329458	L2/L3	hg	pt	0.82847941438295	human_down	chimp_up	human_down_UBL3_L2/3-IT	chimp_up_UBL3_L2/3-IT	0.762591375473706	0.332643875080199	2.29251590846171	0.0218758906298697	0.0431596759537372	L2/3-IT	rm	-0.762591375473706	macaque_down	macaque_down_UBL3_L2/3-IT	up_UBL3_L2/3-IT	UBL3	Exc	up_UBL3_Exc	chimp_up_ubl3_exc	0.795535394928328	Neur	ENSG00000122042	C9	0.434206602	0.189	0.221	1.4938e-12	4.48708e-08	PD_up	Neur	both	EVO_up_PD_up
45050.7620383396	-0.714766179328233	0.218468586822392	-3.2717114607846	0.0010689861334796	0.0047536489620675	L2/L3	hg	pt	0.714766179328233	human_down	chimp_up	human_down_TSC22D1_L2/3-IT	chimp_up_TSC22D1_L2/3-IT	0.552248036068412	0.218467865701343	2.52782272713445	0.0114772286639489	0.0245927587711893	L2/3-IT	rm	-0.552248036068412	macaque_down	macaque_down_TSC22D1_L2/3-IT	up_TSC22D1_L2/3-IT	TSC22D1	Exc	up_TSC22D1_Exc	chimp_up_tsc22d1_exc	0.633507107698323	Neur	ENSG00000102804	C6_1	-0.363744055	0.295	0.311	7.52876e-08	0.002261489	PD_down	Neur	both	EVO_up_PD_down
9370.1200785125	-0.939635893797418	0.303254974214319	-3.09850117457051	0.0019450219913755	0.0078344642156846	L2/L3	hg	pt	0.939635893797418	human_down	chimp_up	human_down_IRS2_L2/3-IT	chimp_up_IRS2_L2/3-IT	0.757648090851658	0.303250626055771	2.49842218202814	0.0124747527993636	0.0264176997643478	L2/3-IT	rm	-0.757648090851658	macaque_down	macaque_down_IRS2_L2/3-IT	up_IRS2_L2/3-IT	IRS2	Exc	up_IRS2_Exc	chimp_up_irs2_exc	0.848641992324538	Neur	ENSG00000185950	C7_2	0.33241798	0.185	0.189	5.57626e-09	0.0001675	PD_up	Neur	both	EVO_up_PD_up
16357.3959981138	-1.04837811744465	0.2771478095819	-3.7827400441166	0.0001551113864038	0.0009401996402289	L2/L3	hg	pt	1.04837811744465	human_down	chimp_up	human_down_SLC22A17_L2/3-IT	chimp_up_SLC22A17_L2/3-IT	0.777130700159854	0.277140120224144	2.80410753784523	0.0050456073144665	0.011984736896374	L2/3-IT	rm	-0.777130700159854	macaque_down	macaque_down_SLC22A17_L2/3-IT	up_SLC22A17_L2/3-IT	SLC22A17	Exc	up_SLC22A17_Exc	chimp_up_slc22a17_exc	0.912754408802254	Neur	ENSG00000092096	C7_1	-0.405553677	0.399	0.408	2.76274e-12	8.29871e-08	PD_down	Neur	both	EVO_up_PD_down
16357.3959981138	-1.04837811744465	0.2771478095819	-3.7827400441166	0.0001551113864038	0.0009401996402289	L2/L3	hg	pt	1.04837811744465	human_down	chimp_up	human_down_SLC22A17_L2/3-IT	chimp_up_SLC22A17_L2/3-IT	0.777130700159854	0.277140120224144	2.80410753784523	0.0050456073144665	0.011984736896374	L2/3-IT	rm	-0.777130700159854	macaque_down	macaque_down_SLC22A17_L2/3-IT	up_SLC22A17_L2/3-IT	SLC22A17	Exc	up_SLC22A17_Exc	chimp_up_slc22a17_exc	0.912754408802254	Neur	ENSG00000092096	C7_2	-0.396652513	0.22	0.364	1.0444e-07	0.00313718	PD_down	Neur	both	EVO_up_PD_down
9586.68240644492	-0.951721319085345	0.234979301409978	-4.05023469460758	5.11662901936405e-05	0.0003639665519968	L2/L3	hg	pt	0.951721319085345	human_down	chimp_up	human_down_ARHGAP5_L2/3-IT	chimp_up_ARHGAP5_L2/3-IT	0.74585823069114	0.234971221541866	3.17425353537709	0.0015022240954064	0.0041192369484636	L2/3-IT	rm	-0.74585823069114	macaque_down	macaque_down_ARHGAP5_L2/3-IT	up_ARHGAP5_L2/3-IT	ARHGAP5	Exc	up_ARHGAP5_Exc	chimp_up_arhgap5_exc	0.848789774888243	Neur	ENSG00000100852	C7_2	0.451460832	0.342	0.343	8.74689e-17	2.62739e-12	PD_up	Neur	both	EVO_up_PD_up
9586.68240644492	-0.951721319085345	0.234979301409978	-4.05023469460758	5.11662901936405e-05	0.0003639665519968	L2/L3	hg	pt	0.951721319085345	human_down	chimp_up	human_down_ARHGAP5_L2/3-IT	chimp_up_ARHGAP5_L2/3-IT	0.74585823069114	0.234971221541866	3.17425353537709	0.0015022240954064	0.0041192369484636	L2/3-IT	rm	-0.74585823069114	macaque_down	macaque_down_ARHGAP5_L2/3-IT	up_ARHGAP5_L2/3-IT	ARHGAP5	Exc	up_ARHGAP5_Exc	chimp_up_arhgap5_exc	0.848789774888243	Neur	ENSG00000100852	C9	0.292167186	0.243	0.319	8.24896e-15	2.47782e-10	PD_up	Neur	both	EVO_up_PD_up
5539.13919804001	-0.776392498792545	0.264476738407957	-2.93557952758383	0.0033292525918843	0.0121726117912745	L2/L3	hg	pt	0.776392498792545	human_down	chimp_up	human_down_ATP6V1D_L2/3-IT	chimp_up_ATP6V1D_L2/3-IT	0.972666437521528	0.26453168390103	3.67693738299202	0.00023605095408	0.0007793341687138	L2/3-IT	rm	-0.972666437521528	macaque_down	macaque_down_ATP6V1D_L2/3-IT	up_ATP6V1D_L2/3-IT	ATP6V1D	Exc	up_ATP6V1D_Exc	chimp_up_atp6v1d_exc	0.874529468157036	Neur	ENSG00000100554	C7_2	-0.485317376	0.084	0.198	3.96801e-13	1.19191e-08	PD_down	Neur	both	EVO_up_PD_down
2786.75057822421	-1.55509565174003	0.236553473146171	-6.57397091261099	4.89908060829605e-11	1.45582304126277e-09	L2/L3	hg	pt	1.55509565174003	human_down	chimp_up	human_down_TTC9_L2/3-IT	chimp_up_TTC9_L2/3-IT	1.15773297069343	0.236434988228853	4.89662287027004	9.74976950280145e-07	5.09815069240628e-06	L2/3-IT	rm	-1.15773297069343	macaque_down	macaque_down_TTC9_L2/3-IT	up_TTC9_L2/3-IT	TTC9	Exc	up_TTC9_Exc	chimp_up_ttc9_exc	1.35641431121673	Neur	ENSG00000133985	C7_2	-0.285214615	0.05	0.112	1.49246e-08	0.000448305	PD_down	Neur	both	EVO_up_PD_down
7975.84968084009	0.564663264805185	0.132447595864839	4.26329569153837	2.01433678006297e-05	0.0001616705883606	L2/L3	hg	pt	-0.564663264805185	human_up	chimp_down	human_up_RBM25_L2/3-IT	chimp_down_RBM25_L2/3-IT	-0.738168978509509	0.132440794644907	-5.57357708769907	2.49561145783197e-08	1.67940052442349e-07	L2/3-IT	rm	0.738168978509509	macaque_up	macaque_up_RBM25_L2/3-IT	down_RBM25_L2/3-IT	RBM25	Exc	down_RBM25_Exc	chimp_down_rbm25_exc	-0.651416121657347	Neur	ENSG00000119707	C9	-0.425733808	0.141	0.314	6.31555e-30	1.89707e-25	PD_down	Neur	both	EVO_down_PD_down
7975.84968084009	0.564663264805185	0.132447595864839	4.26329569153837	2.01433678006297e-05	0.0001616705883606	L2/L3	hg	pt	-0.564663264805185	human_up	chimp_down	human_up_RBM25_L2/3-IT	chimp_down_RBM25_L2/3-IT	-0.738168978509509	0.132440794644907	-5.57357708769907	2.49561145783197e-08	1.67940052442349e-07	L2/3-IT	rm	0.738168978509509	macaque_up	macaque_up_RBM25_L2/3-IT	down_RBM25_L2/3-IT	RBM25	Exc	down_RBM25_Exc	chimp_down_rbm25_exc	-0.651416121657347	Neur	ENSG00000119707	C6_0	-0.713127102	0.203	0.261	1.82327e-22	5.47673e-18	PD_down	Neur	both	EVO_down_PD_down
11298.3036227156	0.550563960316562	0.121943867642277	4.51489665664569	6.33476494676897e-06	6.01663472151573e-05	L2/L3	hg	pt	-0.550563960316562	human_up	chimp_down	human_up_NUMB_L2/3-IT	chimp_down_NUMB_L2/3-IT	-0.722162092985882	0.121938877025626	-5.92232855182124	3.1741465958785e-09	2.43354580927855e-08	L2/3-IT	rm	0.722162092985882	macaque_up	macaque_up_NUMB_L2/3-IT	down_NUMB_L2/3-IT	NUMB	Exc	down_NUMB_Exc	chimp_down_numb_exc	-0.636363026651221	Neur	ENSG00000133961	C9	-0.410095169	0.08	0.219	6.66284e-19	2.00138e-14	PD_down	Neur	both	EVO_down_PD_down
86767.0822050584	-1.37150804627417	0.41721712888068	-3.28727645951086	0.0010116146830094	0.0045409961969757	L2/L3	hg	pt	1.37150804627417	human_down	chimp_up	human_down_CALM1_L2/3-IT	chimp_up_CALM1_L2/3-IT	1.09692689506006	0.417216057431256	2.62915790397352	0.0085596605244819	0.0190507657853835	L2/3-IT	rm	-1.09692689506006	macaque_down	macaque_down_CALM1_L2/3-IT	up_CALM1_L2/3-IT	CALM1	Exc	up_CALM1_Exc	chimp_up_calm1_exc	1.23421747066711	Neur	ENSG00000198668	C7_0	0.431847066	0.555	0.426	1.39642e-09	4.19458e-05	PD_up	Neur	both	EVO_up_PD_up
86767.0822050584	-1.37150804627417	0.41721712888068	-3.28727645951086	0.0010116146830094	0.0045409961969757	L2/L3	hg	pt	1.37150804627417	human_down	chimp_up	human_down_CALM1_L2/3-IT	chimp_up_CALM1_L2/3-IT	1.09692689506006	0.417216057431256	2.62915790397352	0.0085596605244819	0.0190507657853835	L2/3-IT	rm	-1.09692689506006	macaque_down	macaque_down_CALM1_L2/3-IT	up_CALM1_L2/3-IT	CALM1	Exc	up_CALM1_Exc	chimp_up_calm1_exc	1.23421747066711	Neur	ENSG00000198668	C9	0.312813405	0.314	0.409	7.5378e-24	2.26421e-19	PD_up	Neur	both	EVO_up_PD_up
86767.0822050584	-1.37150804627417	0.41721712888068	-3.28727645951086	0.0010116146830094	0.0045409961969757	L2/L3	hg	pt	1.37150804627417	human_down	chimp_up	human_down_CALM1_L2/3-IT	chimp_up_CALM1_L2/3-IT	1.09692689506006	0.417216057431256	2.62915790397352	0.0085596605244819	0.0190507657853835	L2/3-IT	rm	-1.09692689506006	macaque_down	macaque_down_CALM1_L2/3-IT	up_CALM1_L2/3-IT	CALM1	Exc	up_CALM1_Exc	chimp_up_calm1_exc	1.23421747066711	Neur	ENSG00000198668	C6_1	-0.420316335	0.555	0.61	6.87737e-10	2.06583e-05	PD_down	Neur	both	EVO_up_PD_down
7900.60093012262	-1.05324366682202	0.308351057626357	-3.41572905547898	0.0006361150537685	0.0030774039831581	L2/L3	hg	pt	1.05324366682202	human_down	chimp_up	human_down_MOAP1_L2/3-IT	chimp_up_MOAP1_L2/3-IT	1.65129203909351	0.308439969455993	5.35369019133922	8.61783622498383e-08	5.3240198190133e-07	L2/3-IT	rm	-1.65129203909351	macaque_down	macaque_down_MOAP1_L2/3-IT	up_MOAP1_L2/3-IT	MOAP1	Exc	up_MOAP1_Exc	chimp_up_moap1_exc	1.35226785295777	Neur	ENSG00000165943	C7_2	-0.544019668	0.076	0.191	4.68728e-13	1.40797e-08	PD_down	Neur	both	EVO_up_PD_down
14085.4947091325	-1.02674866214568	0.265595572417226	-3.86583500922505	0.0001107097655605	0.0007009063266763	L2/L3	hg	pt	1.02674866214568	human_down	chimp_up	human_down_DDX24_L2/3-IT	chimp_up_DDX24_L2/3-IT	0.805164556111484	0.265589555945459	3.03161226820543	0.0024325144277189	0.0063203192789576	L2/3-IT	rm	-0.805164556111484	macaque_down	macaque_down_DDX24_L2/3-IT	up_DDX24_L2/3-IT	DDX24	Exc	up_DDX24_Exc	chimp_up_ddx24_exc	0.915956609128582	Neur	ENSG00000089737	C7_2	-0.393004072	0.161	0.287	4.02758e-11	1.2098e-06	PD_down	Neur	both	EVO_up_PD_down
3753.65340811286	-1.49418328048479	0.243710513979018	-6.13097587005799	8.7341653367132e-10	2.08262098846222e-08	L2/L3	hg	pt	1.49418328048479	human_down	chimp_up	human_down_BAG5_L2/3-IT	chimp_up_BAG5_L2/3-IT	1.34223616057366	0.24370364922583	5.50765720922738	3.63640623632399e-08	2.38493619492819e-07	L2/3-IT	rm	-1.34223616057366	macaque_down	macaque_down_BAG5_L2/3-IT	up_BAG5_L2/3-IT	BAG5	Exc	up_BAG5_Exc	chimp_up_bag5_exc	1.41820972052922	Neur	ENSG00000166170	C7_2	-0.491124636	0.047	0.116	3.2471e-08	0.000975365	PD_down	Neur	both	EVO_up_PD_down
15314.1632883868	-0.954783353167404	0.39471840566708	-2.41889747085344	0.0155676274453638	0.043128913560032	L2/L3	hg	pt	0.954783353167404	human_down	chimp_up	human_down_KLC1_L2/3-IT	chimp_up_KLC1_L2/3-IT	1.14170430555987	0.394732166575651	2.89235183305249	0.0038236948799724	0.009414946827102	L2/3-IT	rm	-1.14170430555987	macaque_down	macaque_down_KLC1_L2/3-IT	up_KLC1_L2/3-IT	KLC1	Exc	up_KLC1_Exc	chimp_up_klc1_exc	1.04824382936363	Neur	ENSG00000126214	C7_1	-0.450229018	0.386	0.421	1.95139e-11	5.8616e-07	PD_down	Neur	both	EVO_up_PD_down
15314.1632883868	-0.954783353167404	0.39471840566708	-2.41889747085344	0.0155676274453638	0.043128913560032	L2/L3	hg	pt	0.954783353167404	human_down	chimp_up	human_down_KLC1_L2/3-IT	chimp_up_KLC1_L2/3-IT	1.14170430555987	0.394732166575651	2.89235183305249	0.0038236948799724	0.009414946827102	L2/3-IT	rm	-1.14170430555987	macaque_down	macaque_down_KLC1_L2/3-IT	up_KLC1_L2/3-IT	KLC1	Exc	up_KLC1_Exc	chimp_up_klc1_exc	1.04824382936363	Neur	ENSG00000126214	C7_2	-0.377217411	0.455	0.649	4.32593e-29	1.29942e-24	PD_down	Neur	both	EVO_up_PD_down
15314.1632883868	-0.954783353167404	0.39471840566708	-2.41889747085344	0.0155676274453638	0.043128913560032	L2/L3	hg	pt	0.954783353167404	human_down	chimp_up	human_down_KLC1_L2/3-IT	chimp_up_KLC1_L2/3-IT	1.14170430555987	0.394732166575651	2.89235183305249	0.0038236948799724	0.009414946827102	L2/3-IT	rm	-1.14170430555987	macaque_down	macaque_down_KLC1_L2/3-IT	up_KLC1_L2/3-IT	KLC1	Exc	up_KLC1_Exc	chimp_up_klc1_exc	1.04824382936363	Neur	ENSG00000126214	C9	0.346335576	0.13	0.153	1.18073e-07	0.00354668	PD_up	Neur	both	EVO_up_PD_up
15314.1632883868	-0.954783353167404	0.39471840566708	-2.41889747085344	0.0155676274453638	0.043128913560032	L2/L3	hg	pt	0.954783353167404	human_down	chimp_up	human_down_KLC1_L2/3-IT	chimp_up_KLC1_L2/3-IT	1.14170430555987	0.394732166575651	2.89235183305249	0.0038236948799724	0.009414946827102	L2/3-IT	rm	-1.14170430555987	macaque_down	macaque_down_KLC1_L2/3-IT	up_KLC1_L2/3-IT	KLC1	Exc	up_KLC1_Exc	chimp_up_klc1_exc	1.04824382936363	Neur	ENSG00000126214	C6_1	-0.334222936	0.313	0.305	1.26965e-09	3.81378e-05	PD_down	Neur	both	EVO_up_PD_down
10787.3379533584	-0.812247624453595	0.312933856263983	-2.59558883832756	0.009442898822227	0.0284953076543291	L2/L3	hg	pt	0.812247624453595	human_down	chimp_up	human_down_SCG5_L2/3-IT	chimp_up_SCG5_L2/3-IT	0.703894635132671	0.312935460392994	2.24932845337725	0.0244916068411204	0.0476388150376244	L2/3-IT	rm	-0.703894635132671	macaque_down	macaque_down_SCG5_L2/3-IT	up_SCG5_L2/3-IT	SCG5	Exc	up_SCG5_Exc	chimp_up_scg5_exc	0.758071129793133	Neur	ENSG00000166922	C7_2	-0.572505357	0.125	0.283	1.70379e-18	5.11786e-14	PD_down	Neur	both	EVO_up_PD_down
4266.91008565585	-0.652763788422463	0.233879904886007	-2.79102126683615	0.0052542019880205	0.0176723463301093	L2/L3	hg	pt	0.652763788422463	human_down	chimp_up	human_down_LPCAT4_L2/3-IT	chimp_up_LPCAT4_L2/3-IT	1.01676545992966	0.234000938463941	4.3451341118717	1.391905978299e-05	5.93669545093157e-05	L2/3-IT	rm	-1.01676545992966	macaque_down	macaque_down_LPCAT4_L2/3-IT	up_LPCAT4_L2/3-IT	LPCAT4	Exc	up_LPCAT4_Exc	chimp_up_lpcat4_exc	0.834764624176062	Neur	ENSG00000176454	C7_2	-0.718247464	0.141	0.307	2.76015e-19	8.29093e-15	PD_down	Neur	both	EVO_up_PD_down
14562.7288308793	-1.63304537416234	0.308537038963911	-5.29286655387055	1.20413789279179e-07	1.79827417770667e-06	L2/L3	hg	pt	1.63304537416234	human_down	chimp_up	human_down_MAP1A_L2/3-IT	chimp_up_MAP1A_L2/3-IT	0.824169263187012	0.308493982928974	2.6715894273269	0.0075492953897879	0.0170554771962325	L2/3-IT	rm	-0.824169263187012	macaque_down	macaque_down_MAP1A_L2/3-IT	up_MAP1A_L2/3-IT	MAP1A	Exc	up_MAP1A_Exc	chimp_up_map1a_exc	1.22860731867467	Neur	ENSG00000166963	C7_0	0.45717616	0.277	0.179	7.59393e-08	0.002281066	PD_up	Neur	both	EVO_up_PD_up
4220.92494060704	-0.803947365800525	0.294476059195338	-2.73009414754234	0.0063316240628249	0.0205406248424586	L2/L3	hg	pt	0.803947365800525	human_down	chimp_up	human_down_SERF2_L2/3-IT	chimp_up_SERF2_L2/3-IT	0.819250883292354	0.29450434680681	2.78179555641591	0.0054059082544211	0.0127185820548188	L2/3-IT	rm	-0.819250883292354	macaque_down	macaque_down_SERF2_L2/3-IT	up_SERF2_L2/3-IT	SERF2	Exc	up_SERF2_Exc	chimp_up_serf2_exc	0.811599124546439	Neur	ENSG00000140264	C7_0	0.645774115	0.188	0.095	2.7295e-09	8.19886e-05	PD_up	Neur	both	EVO_up_PD_up
4220.92494060704	-0.803947365800525	0.294476059195338	-2.73009414754234	0.0063316240628249	0.0205406248424586	L2/L3	hg	pt	0.803947365800525	human_down	chimp_up	human_down_SERF2_L2/3-IT	chimp_up_SERF2_L2/3-IT	0.819250883292354	0.29450434680681	2.78179555641591	0.0054059082544211	0.0127185820548188	L2/3-IT	rm	-0.819250883292354	macaque_down	macaque_down_SERF2_L2/3-IT	up_SERF2_L2/3-IT	SERF2	Exc	up_SERF2_Exc	chimp_up_serf2_exc	0.811599124546439	Neur	ENSG00000140264	C7_2	0.349103531	0.185	0.179	7.21606e-09	0.000216756	PD_up	Neur	both	EVO_up_PD_up
7880.51644166561	-1.26393672693452	0.380621633631415	-3.32071699360758	0.0008978653172784	0.0041103316363681	L2/L3	hg	pt	1.26393672693452	human_down	chimp_up	human_down_EID1_L2/3-IT	chimp_up_EID1_L2/3-IT	1.47168976290449	0.380654867197472	3.8662050317119	0.0001105420159614	0.0003932560975278	L2/3-IT	rm	-1.47168976290449	macaque_down	macaque_down_EID1_L2/3-IT	up_EID1_L2/3-IT	EID1	Exc	up_EID1_Exc	chimp_up_eid1_exc	1.36781324491951	Neur	ENSG00000255302	C7_2	-0.270841021	0.171	0.266	2.97033e-07	0.008922284	PD_down	Neur	both	EVO_up_PD_down
7347.97115210351	0.632344277536204	0.147150709794387	4.29725604735292	1.72925407170083e-05	0.0001416387141286	L2/L3	hg	pt	-0.632344277536204	human_up	chimp_down	human_up_TRPM7_L2/3-IT	chimp_down_TRPM7_L2/3-IT	-0.688747777295499	0.147162316320902	-4.68019119645831	2.86607505505333e-06	1.38279148899443e-05	L2/3-IT	rm	0.688747777295499	macaque_up	macaque_up_TRPM7_L2/3-IT	down_TRPM7_L2/3-IT	TRPM7	Exc	down_TRPM7_Exc	chimp_down_trpm7_exc	-0.660546027415852	Neur	ENSG00000092439	C9	-0.336955637	0.071	0.176	6.04658e-10	1.81627e-05	PD_down	Neur	both	EVO_down_PD_down
7283.10561202367	-0.545893421094755	0.213775918190953	-2.55357771686492	0.0106622481017232	0.0315148109066599	L2/L3	hg	pt	0.545893421094755	human_down	chimp_up	human_down_DPP8_L2/3-IT	chimp_up_DPP8_L2/3-IT	0.672600042564973	0.213813301039331	3.14573527135829	0.0016566988681747	0.0044955898968367	L2/3-IT	rm	-0.672600042564973	macaque_down	macaque_down_DPP8_L2/3-IT	up_DPP8_L2/3-IT	DPP8	Exc	up_DPP8_Exc	chimp_up_dpp8_exc	0.609246731829864	Neur	ENSG00000074603	C7_2	-0.343857675	0.1	0.197	1.63111e-11	4.89952e-07	PD_down	Neur	both	EVO_up_PD_down
5305.25219912494	-1.05258342879936	0.268275840831475	-3.92351180612112	8.72674867739737e-05	0.0005745250520846	L2/L3	hg	pt	1.05258342879936	human_down	chimp_up	human_down_RAB11A_L2/3-IT	chimp_up_RAB11A_L2/3-IT	0.851575618593513	0.268263459440242	3.17440034647435	0.0015014643868523	0.0041176189201295	L2/3-IT	rm	-0.851575618593513	macaque_down	macaque_down_RAB11A_L2/3-IT	up_RAB11A_L2/3-IT	RAB11A	Exc	up_RAB11A_Exc	chimp_up_rab11a_exc	0.952079523696438	Neur	ENSG00000103769	C7_2	-0.364950229	0.188	0.319	1.71193e-13	5.14228e-09	PD_down	Neur	both	EVO_up_PD_down
21989.0085564773	-1.20585169613044	0.296782744483753	-4.06307886338873	4.84296581738532e-05	0.0003479354076056	L2/L3	hg	pt	1.20585169613044	human_down	chimp_up	human_down_PKM_L2/3-IT	chimp_up_PKM_L2/3-IT	1.74658173048389	0.296814764328598	5.88441661396022	3.99460469058829e-09	3.02059313565887e-08	L2/3-IT	rm	-1.74658173048389	macaque_down	macaque_down_PKM_L2/3-IT	up_PKM_L2/3-IT	PKM	Exc	up_PKM_Exc	chimp_up_pkm_exc	1.47621671330716	Neur	ENSG00000067225	C7_0	0.519178415	0.259	0.148	1.41002e-09	4.23541e-05	PD_up	Neur	both	EVO_up_PD_up
21989.0085564773	-1.20585169613044	0.296782744483753	-4.06307886338873	4.84296581738532e-05	0.0003479354076056	L2/L3	hg	pt	1.20585169613044	human_down	chimp_up	human_down_PKM_L2/3-IT	chimp_up_PKM_L2/3-IT	1.74658173048389	0.296814764328598	5.88441661396022	3.99460469058829e-09	3.02059313565887e-08	L2/3-IT	rm	-1.74658173048389	macaque_down	macaque_down_PKM_L2/3-IT	up_PKM_L2/3-IT	PKM	Exc	up_PKM_Exc	chimp_up_pkm_exc	1.47621671330716	Neur	ENSG00000067225	C9	0.276798669	0.142	0.182	1.98249e-13	5.95501e-09	PD_up	Neur	both	EVO_up_PD_up
5781.73403466452	-0.833760686473632	0.213031636060037	-3.9137881203647	9.0859369329675e-05	0.0005950412636568	L2/L3	hg	pt	0.833760686473632	human_down	chimp_up	human_down_RCN2_L2/3-IT	chimp_up_RCN2_L2/3-IT	1.10664425315204	0.213115069100986	5.19270766642809	2.07257485099732e-07	1.20439572320464e-06	L2/3-IT	rm	-1.10664425315204	macaque_down	macaque_down_RCN2_L2/3-IT	up_RCN2_L2/3-IT	RCN2	Exc	up_RCN2_Exc	chimp_up_rcn2_exc	0.970202469812838	Neur	ENSG00000117906	C7_0	-0.493052159	0.147	0.174	1.59418e-07	0.004788606	PD_down	Neur	both	EVO_up_PD_down
5781.73403466452	-0.833760686473632	0.213031636060037	-3.9137881203647	9.0859369329675e-05	0.0005950412636568	L2/L3	hg	pt	0.833760686473632	human_down	chimp_up	human_down_RCN2_L2/3-IT	chimp_up_RCN2_L2/3-IT	1.10664425315204	0.213115069100986	5.19270766642809	2.07257485099732e-07	1.20439572320464e-06	L2/3-IT	rm	-1.10664425315204	macaque_down	macaque_down_RCN2_L2/3-IT	up_RCN2_L2/3-IT	RCN2	Exc	up_RCN2_Exc	chimp_up_rcn2_exc	0.970202469812838	Neur	ENSG00000117906	C7_1	-0.406236811	0.38	0.42	6.6531e-09	0.000199846	PD_down	Neur	both	EVO_up_PD_down
5781.73403466452	-0.833760686473632	0.213031636060037	-3.9137881203647	9.0859369329675e-05	0.0005950412636568	L2/L3	hg	pt	0.833760686473632	human_down	chimp_up	human_down_RCN2_L2/3-IT	chimp_up_RCN2_L2/3-IT	1.10664425315204	0.213115069100986	5.19270766642809	2.07257485099732e-07	1.20439572320464e-06	L2/3-IT	rm	-1.10664425315204	macaque_down	macaque_down_RCN2_L2/3-IT	up_RCN2_L2/3-IT	RCN2	Exc	up_RCN2_Exc	chimp_up_rcn2_exc	0.970202469812838	Neur	ENSG00000117906	C7_2	-0.623462692	0.197	0.389	1.20168e-19	3.6096e-15	PD_down	Neur	both	EVO_up_PD_down
10285.3736735485	-0.717766737630853	0.290737777320524	-2.46877699983085	0.0135575677031592	0.0384656948331786	L2/L3	hg	pt	0.717766737630853	human_down	chimp_up	human_down_MORF4L1_L2/3-IT	chimp_up_MORF4L1_L2/3-IT	0.925215976929096	0.29076516411233	3.1820042120715	0.001462596913639	0.004026039338258	L2/3-IT	rm	-0.925215976929096	macaque_down	macaque_down_MORF4L1_L2/3-IT	up_MORF4L1_L2/3-IT	MORF4L1	Exc	up_MORF4L1_Exc	chimp_up_morf4l1_exc	0.821491357279975	Neur	ENSG00000185787	C7_1	-0.321791643	0.662	0.674	1.49715e-12	4.49713e-08	PD_down	Neur	both	EVO_up_PD_down
10285.3736735485	-0.717766737630853	0.290737777320524	-2.46877699983085	0.0135575677031592	0.0384656948331786	L2/L3	hg	pt	0.717766737630853	human_down	chimp_up	human_down_MORF4L1_L2/3-IT	chimp_up_MORF4L1_L2/3-IT	0.925215976929096	0.29076516411233	3.1820042120715	0.001462596913639	0.004026039338258	L2/3-IT	rm	-0.925215976929096	macaque_down	macaque_down_MORF4L1_L2/3-IT	up_MORF4L1_L2/3-IT	MORF4L1	Exc	up_MORF4L1_Exc	chimp_up_morf4l1_exc	0.821491357279975	Neur	ENSG00000185787	C7_2	-0.811651506	0.56	0.833	8.3851e-58	2.51872e-53	PD_down	Neur	both	EVO_up_PD_down
10285.3736735485	-0.717766737630853	0.290737777320524	-2.46877699983085	0.0135575677031592	0.0384656948331786	L2/L3	hg	pt	0.717766737630853	human_down	chimp_up	human_down_MORF4L1_L2/3-IT	chimp_up_MORF4L1_L2/3-IT	0.925215976929096	0.29076516411233	3.1820042120715	0.001462596913639	0.004026039338258	L2/3-IT	rm	-0.925215976929096	macaque_down	macaque_down_MORF4L1_L2/3-IT	up_MORF4L1_L2/3-IT	MORF4L1	Exc	up_MORF4L1_Exc	chimp_up_morf4l1_exc	0.821491357279975	Neur	ENSG00000185787	C9	0.417000637	0.243	0.272	1.12284e-13	3.3728e-09	PD_up	Neur	both	EVO_up_PD_up
10285.3736735485	-0.717766737630853	0.290737777320524	-2.46877699983085	0.0135575677031592	0.0384656948331786	L2/L3	hg	pt	0.717766737630853	human_down	chimp_up	human_down_MORF4L1_L2/3-IT	chimp_up_MORF4L1_L2/3-IT	0.925215976929096	0.29076516411233	3.1820042120715	0.001462596913639	0.004026039338258	L2/3-IT	rm	-0.925215976929096	macaque_down	macaque_down_MORF4L1_L2/3-IT	up_MORF4L1_L2/3-IT	MORF4L1	Exc	up_MORF4L1_Exc	chimp_up_morf4l1_exc	0.821491357279975	Neur	ENSG00000185787	C6_1	-1.021281449	0.351	0.505	7.1479e-43	2.14709e-38	PD_down	Neur	both	EVO_up_PD_down
3788.90968214126	-0.921330312409375	0.311673824545652	-2.95607214931334	0.0031158419434628	0.011532447535722	L2/L3	hg	pt	0.921330312409375	human_down	chimp_up	human_down_MT3_L2/3-IT	chimp_up_MT3_L2/3-IT	1.30821400481987	0.31179176499065	4.19579396158555	2.719173560786e-05	0.0001098394072906	L2/3-IT	rm	-1.30821400481987	macaque_down	macaque_down_MT3_L2/3-IT	up_MT3_L2/3-IT	MT3	Exc	up_MT3_Exc	chimp_up_mt3_exc	1.11477215861462	Neur	ENSG00000087250	C7_0	0.795280462	0.602	0.391	2.16706e-23	6.50941e-19	PD_up	Neur	both	EVO_up_PD_up
3788.90968214126	-0.921330312409375	0.311673824545652	-2.95607214931334	0.0031158419434628	0.011532447535722	L2/L3	hg	pt	0.921330312409375	human_down	chimp_up	human_down_MT3_L2/3-IT	chimp_up_MT3_L2/3-IT	1.30821400481987	0.31179176499065	4.19579396158555	2.719173560786e-05	0.0001098394072906	L2/3-IT	rm	-1.30821400481987	macaque_down	macaque_down_MT3_L2/3-IT	up_MT3_L2/3-IT	MT3	Exc	up_MT3_Exc	chimp_up_mt3_exc	1.11477215861462	Neur	ENSG00000087250	C7_1	0.450585221	0.696	0.533	2.12326e-11	6.37785e-07	PD_up	Neur	both	EVO_up_PD_up
3788.90968214126	-0.921330312409375	0.311673824545652	-2.95607214931334	0.0031158419434628	0.011532447535722	L2/L3	hg	pt	0.921330312409375	human_down	chimp_up	human_down_MT3_L2/3-IT	chimp_up_MT3_L2/3-IT	1.30821400481987	0.31179176499065	4.19579396158555	2.719173560786e-05	0.0001098394072906	L2/3-IT	rm	-1.30821400481987	macaque_down	macaque_down_MT3_L2/3-IT	up_MT3_L2/3-IT	MT3	Exc	up_MT3_Exc	chimp_up_mt3_exc	1.11477215861462	Neur	ENSG00000087250	C7_2	1.107059747	0.481	0.367	7.90627e-59	2.37488e-54	PD_up	Neur	both	EVO_up_PD_up
3788.90968214126	-0.921330312409375	0.311673824545652	-2.95607214931334	0.0031158419434628	0.011532447535722	L2/L3	hg	pt	0.921330312409375	human_down	chimp_up	human_down_MT3_L2/3-IT	chimp_up_MT3_L2/3-IT	1.30821400481987	0.31179176499065	4.19579396158555	2.719173560786e-05	0.0001098394072906	L2/3-IT	rm	-1.30821400481987	macaque_down	macaque_down_MT3_L2/3-IT	up_MT3_L2/3-IT	MT3	Exc	up_MT3_Exc	chimp_up_mt3_exc	1.11477215861462	Neur	ENSG00000087250	C9	0.707095743	0.516	0.532	1.04749e-49	3.14645e-45	PD_up	Neur	both	EVO_up_PD_up
3788.90968214126	-0.921330312409375	0.311673824545652	-2.95607214931334	0.0031158419434628	0.011532447535722	L2/L3	hg	pt	0.921330312409375	human_down	chimp_up	human_down_MT3_L2/3-IT	chimp_up_MT3_L2/3-IT	1.30821400481987	0.31179176499065	4.19579396158555	2.719173560786e-05	0.0001098394072906	L2/3-IT	rm	-1.30821400481987	macaque_down	macaque_down_MT3_L2/3-IT	up_MT3_L2/3-IT	MT3	Exc	up_MT3_Exc	chimp_up_mt3_exc	1.11477215861462	Neur	ENSG00000087250	C6_3	0.439778181	0.515	0.436	2.1398e-07	0.006427536	PD_up	Neur	both	EVO_up_PD_up
173.791229109297	-1.3680442588686	0.358302034815547	-3.81813142527327	0.0001344662902524	0.0008307346980694	L2/L3	hg	pt	1.3680442588686	human_down	chimp_up	human_down_MT1E_L2/3-IT	chimp_up_MT1E_L2/3-IT	1.06823373505767	0.357547111512862	2.98767267490355	0.0028111044590188	0.0071832759799732	L2/3-IT	rm	-1.06823373505767	macaque_down	macaque_down_MT1E_L2/3-IT	up_MT1E_L2/3-IT	MT1E	Exc	up_MT1E_Exc	chimp_up_mt1e_exc	1.21813899696313	Neur	ENSG00000169715	C7_0	1.012904511	0.135	0.042	6.15686e-09	0.00018494	PD_up	Neur	both	EVO_up_PD_up
323.348621158784	-3.3058068454775	0.24172891517409	-13.6756781583068	1.4187835145794e-42	1.12429134973654e-39	L2/L3	hg	pt	3.3058068454775	human_down	chimp_up	human_down_MT1X_L2/3-IT	chimp_up_MT1X_L2/3-IT	3.42356391191686	0.24413268006111	14.0233741384394	1.12153035287584e-44	1.80284147386459e-42	L2/3-IT	rm	-3.42356391191686	macaque_down	macaque_down_MT1X_L2/3-IT	up_MT1X_L2/3-IT	MT1X	Exc	up_MT1X_Exc	chimp_up_mt1x_exc	3.36468537869718	Neur	ENSG00000187193	C7_0	1.049588027	0.107	0.027	1.97425e-09	5.93025e-05	PD_up	Neur	both	EVO_up_PD_up
19126.1060132072	-1.4477399098538	0.240050756141901	-6.03097417030421	1.6297423770563e-09	3.71465633075354e-08	L2/L3	hg	pt	1.4477399098538	human_down	chimp_up	human_down_NDRG4_L2/3-IT	chimp_up_NDRG4_L2/3-IT	0.981961658545986	0.240030445350288	4.09098794577064	4.29539459745762e-05	0.0001660224730319	L2/3-IT	rm	-0.981961658545986	macaque_down	macaque_down_NDRG4_L2/3-IT	up_NDRG4_L2/3-IT	NDRG4	Exc	up_NDRG4_Exc	chimp_up_ndrg4_exc	1.21485078419989	Neur	ENSG00000103034	C7_1	-0.489688344	0.432	0.496	4.93414e-13	1.48212e-08	PD_down	Neur	both	EVO_up_PD_down
19126.1060132072	-1.4477399098538	0.240050756141901	-6.03097417030421	1.6297423770563e-09	3.71465633075354e-08	L2/L3	hg	pt	1.4477399098538	human_down	chimp_up	human_down_NDRG4_L2/3-IT	chimp_up_NDRG4_L2/3-IT	0.981961658545986	0.240030445350288	4.09098794577064	4.29539459745762e-05	0.0001660224730319	L2/3-IT	rm	-0.981961658545986	macaque_down	macaque_down_NDRG4_L2/3-IT	up_NDRG4_L2/3-IT	NDRG4	Exc	up_NDRG4_Exc	chimp_up_ndrg4_exc	1.21485078419989	Neur	ENSG00000103034	C7_2	-0.395536497	0.53	0.728	4.93646e-17	1.48281e-12	PD_down	Neur	both	EVO_up_PD_down
19126.1060132072	-1.4477399098538	0.240050756141901	-6.03097417030421	1.6297423770563e-09	3.71465633075354e-08	L2/L3	hg	pt	1.4477399098538	human_down	chimp_up	human_down_NDRG4_L2/3-IT	chimp_up_NDRG4_L2/3-IT	0.981961658545986	0.240030445350288	4.09098794577064	4.29539459745762e-05	0.0001660224730319	L2/3-IT	rm	-0.981961658545986	macaque_down	macaque_down_NDRG4_L2/3-IT	up_NDRG4_L2/3-IT	NDRG4	Exc	up_NDRG4_Exc	chimp_up_ndrg4_exc	1.21485078419989	Neur	ENSG00000103034	C7_3	-0.30184625	0.484	0.582	1.22597e-06	0.036825819	PD_down	Neur	both	EVO_up_PD_down
27744.2659331826	1.1642508940947	0.220817246991847	5.27246358676723	1.34604549457043e-07	1.99249934884327e-06	L2/L3	hg	pt	-1.1642508940947	human_up	chimp_down	human_up_CDH8_L2/3-IT	chimp_down_CDH8_L2/3-IT	-1.32705534762647	0.220816449049376	-6.0097667240801	1.85790464122553e-09	1.47039189293992e-08	L2/3-IT	rm	1.32705534762647	macaque_up	macaque_up_CDH8_L2/3-IT	down_CDH8_L2/3-IT	CDH8	Exc	down_CDH8_Exc	chimp_down_cdh8_exc	-1.24565312086058	Neur	ENSG00000150394	C7_2	-0.427849771	0.095	0.197	6.10145e-12	1.83275e-07	PD_down	Neur	both	EVO_down_PD_down
27744.2659331826	1.1642508940947	0.220817246991847	5.27246358676723	1.34604549457043e-07	1.99249934884327e-06	L2/L3	hg	pt	-1.1642508940947	human_up	chimp_down	human_up_CDH8_L2/3-IT	chimp_down_CDH8_L2/3-IT	-1.32705534762647	0.220816449049376	-6.0097667240801	1.85790464122553e-09	1.47039189293992e-08	L2/3-IT	rm	1.32705534762647	macaque_up	macaque_up_CDH8_L2/3-IT	down_CDH8_L2/3-IT	CDH8	Exc	down_CDH8_Exc	chimp_down_cdh8_exc	-1.24565312086058	Neur	ENSG00000150394	C7_3	-0.623078277	0.13	0.261	1.50778e-18	4.52907e-14	PD_down	Neur	both	EVO_down_PD_down
43.4598785687488	-1.47374823912117	0.493919156900801	-2.98378432690992	0.0028470737648448	0.0107195889470471	L2/L3	hg	pt	1.47374823912117	human_down	chimp_up	human_down_CALB2_L2/3-IT	chimp_up_CALB2_L2/3-IT	2.13002434141913	0.506603844890527	4.2045167301867	2.61640586174203e-05	0.0001060765316219	L2/3-IT	rm	-2.13002434141913	macaque_down	macaque_down_CALB2_L2/3-IT	up_CALB2_L2/3-IT	CALB2	Exc	up_CALB2_Exc	chimp_up_calb2_exc	1.80188629027015	Neur	ENSG00000172137	C7_2	0.384462122	0.322	0.331	4.62754e-08	0.001390019	PD_up	Neur	both	EVO_up_PD_up
43.4598785687488	-1.47374823912117	0.493919156900801	-2.98378432690992	0.0028470737648448	0.0107195889470471	L2/L3	hg	pt	1.47374823912117	human_down	chimp_up	human_down_CALB2_L2/3-IT	chimp_up_CALB2_L2/3-IT	2.13002434141913	0.506603844890527	4.2045167301867	2.61640586174203e-05	0.0001060765316219	L2/3-IT	rm	-2.13002434141913	macaque_down	macaque_down_CALB2_L2/3-IT	up_CALB2_L2/3-IT	CALB2	Exc	up_CALB2_Exc	chimp_up_calb2_exc	1.80188629027015	Neur	ENSG00000172137	C7_3	0.422832726	0.1	0.056	1.64969e-07	0.004955325	PD_up	Neur	both	EVO_up_PD_up
8596.83487851069	-0.984554428146598	0.272694399303279	-3.61046809418194	0.0003056448999419	0.0016593049112398	L2/L3	hg	pt	0.984554428146598	human_down	chimp_up	human_down_TERF2IP_L2/3-IT	chimp_up_TERF2IP_L2/3-IT	0.900603780989098	0.272699449113479	3.30255078958494	0.0009580973550679	0.0027685591785194	L2/3-IT	rm	-0.900603780989098	macaque_down	macaque_down_TERF2IP_L2/3-IT	up_TERF2IP_L2/3-IT	TERF2IP	Exc	up_TERF2IP_Exc	chimp_up_terf2ip_exc	0.942579104567848	Neur	ENSG00000166848	C7_1	-0.493754518	0.445	0.475	1.61272e-16	4.84429e-12	PD_down	Neur	both	EVO_up_PD_down
8596.83487851069	-0.984554428146598	0.272694399303279	-3.61046809418194	0.0003056448999419	0.0016593049112398	L2/L3	hg	pt	0.984554428146598	human_down	chimp_up	human_down_TERF2IP_L2/3-IT	chimp_up_TERF2IP_L2/3-IT	0.900603780989098	0.272699449113479	3.30255078958494	0.0009580973550679	0.0027685591785194	L2/3-IT	rm	-0.900603780989098	macaque_down	macaque_down_TERF2IP_L2/3-IT	up_TERF2IP_L2/3-IT	TERF2IP	Exc	up_TERF2IP_Exc	chimp_up_terf2ip_exc	0.942579104567848	Neur	ENSG00000166848	C7_2	-0.26826832	0.32	0.468	1.77169e-11	5.3218e-07	PD_down	Neur	both	EVO_up_PD_down
8596.83487851069	-0.984554428146598	0.272694399303279	-3.61046809418194	0.0003056448999419	0.0016593049112398	L2/L3	hg	pt	0.984554428146598	human_down	chimp_up	human_down_TERF2IP_L2/3-IT	chimp_up_TERF2IP_L2/3-IT	0.900603780989098	0.272699449113479	3.30255078958494	0.0009580973550679	0.0027685591785194	L2/3-IT	rm	-0.900603780989098	macaque_down	macaque_down_TERF2IP_L2/3-IT	up_TERF2IP_L2/3-IT	TERF2IP	Exc	up_TERF2IP_Exc	chimp_up_terf2ip_exc	0.942579104567848	Neur	ENSG00000166848	C6_1	-0.461842174	0.192	0.231	1.53464e-07	0.004609745	PD_down	Neur	both	EVO_up_PD_down
756.792839134123	-1.20190451202368	0.383409284457541	-3.1347819699363	0.001719818827413	0.0070686813596282	L2/L3	hg	pt	1.20190451202368	human_down	chimp_up	human_down_COTL1_L2/3-IT	chimp_up_COTL1_L2/3-IT	1.10591326475851	0.383441660206417	2.88417608082327	0.0039243925599614	0.0096325999199054	L2/3-IT	rm	-1.10591326475851	macaque_down	macaque_down_COTL1_L2/3-IT	up_COTL1_L2/3-IT	COTL1	Exc	up_COTL1_Exc	chimp_up_cotl1_exc	1.15390888839109	Neur	ENSG00000103187	C7_2	-0.525079078	0.083	0.183	3.06155e-08	0.000919628	PD_down	Neur	both	EVO_up_PD_down
5275.57444773496	-0.72321574847697	0.194978244056161	-3.70921254306022	0.0002079048495971	0.0012002238925385	L2/L3	hg	pt	0.72321574847697	human_down	chimp_up	human_down_COX4I1_L2/3-IT	chimp_up_COX4I1_L2/3-IT	3.85900431594625	0.197005388182786	19.588318632005	1.94508429511408e-85	1.81588581135784e-82	L2/3-IT	rm	-3.85900431594625	macaque_down	macaque_down_COX4I1_L2/3-IT	up_COX4I1_L2/3-IT	COX4I1	Exc	up_COX4I1_Exc	chimp_up_cox4i1_exc	2.29111003221161	Neur	ENSG00000131143	C7_0	0.734881208	0.209	0.106	1.31694e-08	0.000395581	PD_up	Neur	both	EVO_up_PD_up
5275.57444773496	-0.72321574847697	0.194978244056161	-3.70921254306022	0.0002079048495971	0.0012002238925385	L2/L3	hg	pt	0.72321574847697	human_down	chimp_up	human_down_COX4I1_L2/3-IT	chimp_up_COX4I1_L2/3-IT	3.85900431594625	0.197005388182786	19.588318632005	1.94508429511408e-85	1.81588581135784e-82	L2/3-IT	rm	-3.85900431594625	macaque_down	macaque_down_COX4I1_L2/3-IT	up_COX4I1_L2/3-IT	COX4I1	Exc	up_COX4I1_Exc	chimp_up_cox4i1_exc	2.29111003221161	Neur	ENSG00000131143	C7_1	0.690786208	0.278	0.153	1.65697e-12	4.9772e-08	PD_up	Neur	both	EVO_up_PD_up
5275.57444773496	-0.72321574847697	0.194978244056161	-3.70921254306022	0.0002079048495971	0.0012002238925385	L2/L3	hg	pt	0.72321574847697	human_down	chimp_up	human_down_COX4I1_L2/3-IT	chimp_up_COX4I1_L2/3-IT	3.85900431594625	0.197005388182786	19.588318632005	1.94508429511408e-85	1.81588581135784e-82	L2/3-IT	rm	-3.85900431594625	macaque_down	macaque_down_COX4I1_L2/3-IT	up_COX4I1_L2/3-IT	COX4I1	Exc	up_COX4I1_Exc	chimp_up_cox4i1_exc	2.29111003221161	Neur	ENSG00000131143	C7_2	0.475400226	0.184	0.155	8.44127e-08	0.002535589	PD_up	Neur	both	EVO_up_PD_up
5275.57444773496	-0.72321574847697	0.194978244056161	-3.70921254306022	0.0002079048495971	0.0012002238925385	L2/L3	hg	pt	0.72321574847697	human_down	chimp_up	human_down_COX4I1_L2/3-IT	chimp_up_COX4I1_L2/3-IT	3.85900431594625	0.197005388182786	19.588318632005	1.94508429511408e-85	1.81588581135784e-82	L2/3-IT	rm	-3.85900431594625	macaque_down	macaque_down_COX4I1_L2/3-IT	up_COX4I1_L2/3-IT	COX4I1	Exc	up_COX4I1_Exc	chimp_up_cox4i1_exc	2.29111003221161	Neur	ENSG00000131143	C7_3	0.439584028	0.23	0.177	1.10196e-10	3.31006e-06	PD_up	Neur	both	EVO_up_PD_up
5275.57444773496	-0.72321574847697	0.194978244056161	-3.70921254306022	0.0002079048495971	0.0012002238925385	L2/L3	hg	pt	0.72321574847697	human_down	chimp_up	human_down_COX4I1_L2/3-IT	chimp_up_COX4I1_L2/3-IT	3.85900431594625	0.197005388182786	19.588318632005	1.94508429511408e-85	1.81588581135784e-82	L2/3-IT	rm	-3.85900431594625	macaque_down	macaque_down_COX4I1_L2/3-IT	up_COX4I1_L2/3-IT	COX4I1	Exc	up_COX4I1_Exc	chimp_up_cox4i1_exc	2.29111003221161	Neur	ENSG00000131143	C6_0	0.418281869	0.172	0.084	1.40302e-21	4.21439e-17	PD_up	Neur	both	EVO_up_PD_up
16947.8800790822	-1.16196239358085	0.313475707417073	-3.70670634466386	0.0002099721687363	0.0012100867254551	L2/L3	hg	pt	1.16196239358085	human_down	chimp_up	human_down_YWHAE_L2/3-IT	chimp_up_YWHAE_L2/3-IT	0.942375968444979	0.313471374395314	3.00625845107171	0.0026448409262181	0.0068064274599335	L2/3-IT	rm	-0.942375968444979	macaque_down	macaque_down_YWHAE_L2/3-IT	up_YWHAE_L2/3-IT	YWHAE	Exc	up_YWHAE_Exc	chimp_up_ywhae_exc	1.05216918101292	Neur	ENSG00000108953	C7_0	0.692185168	0.189	0.09	1.24432e-09	3.7377e-05	PD_up	Neur	both	EVO_up_PD_up
16947.8800790822	-1.16196239358085	0.313475707417073	-3.70670634466386	0.0002099721687363	0.0012100867254551	L2/L3	hg	pt	1.16196239358085	human_down	chimp_up	human_down_YWHAE_L2/3-IT	chimp_up_YWHAE_L2/3-IT	0.942375968444979	0.313471374395314	3.00625845107171	0.0026448409262181	0.0068064274599335	L2/3-IT	rm	-0.942375968444979	macaque_down	macaque_down_YWHAE_L2/3-IT	up_YWHAE_L2/3-IT	YWHAE	Exc	up_YWHAE_Exc	chimp_up_ywhae_exc	1.05216918101292	Neur	ENSG00000108953	C7_1	0.315057862	0.253	0.174	3.9464e-08	0.001185419	PD_up	Neur	both	EVO_up_PD_up
16947.8800790822	-1.16196239358085	0.313475707417073	-3.70670634466386	0.0002099721687363	0.0012100867254551	L2/L3	hg	pt	1.16196239358085	human_down	chimp_up	human_down_YWHAE_L2/3-IT	chimp_up_YWHAE_L2/3-IT	0.942375968444979	0.313471374395314	3.00625845107171	0.0026448409262181	0.0068064274599335	L2/3-IT	rm	-0.942375968444979	macaque_down	macaque_down_YWHAE_L2/3-IT	up_YWHAE_L2/3-IT	YWHAE	Exc	up_YWHAE_Exc	chimp_up_ywhae_exc	1.05216918101292	Neur	ENSG00000108953	C7_2	0.477331137	0.22	0.193	8.02369e-13	2.41016e-08	PD_up	Neur	both	EVO_up_PD_up
8606.14788161313	-1.19383173175566	0.384277818564901	-3.10668915581458	0.0018919522448612	0.0076558642420046	L2/L3	hg	pt	1.19383173175566	human_down	chimp_up	human_down_UBB_L2/3-IT	chimp_up_UBB_L2/3-IT	1.12148425016794	0.384282652139648	2.91838375717359	0.0035185103405713	0.0087495954816809	L2/3-IT	rm	-1.12148425016794	macaque_down	macaque_down_UBB_L2/3-IT	up_UBB_L2/3-IT	UBB	Exc	up_UBB_Exc	chimp_up_ubb_exc	1.1576579909618	Neur	ENSG00000170315	C7_0	0.646392796	0.184	0.091	2.46918e-07	0.007416923	PD_up	Neur	both	EVO_up_PD_up
8606.14788161313	-1.19383173175566	0.384277818564901	-3.10668915581458	0.0018919522448612	0.0076558642420046	L2/L3	hg	pt	1.19383173175566	human_down	chimp_up	human_down_UBB_L2/3-IT	chimp_up_UBB_L2/3-IT	1.12148425016794	0.384282652139648	2.91838375717359	0.0035185103405713	0.0087495954816809	L2/3-IT	rm	-1.12148425016794	macaque_down	macaque_down_UBB_L2/3-IT	up_UBB_L2/3-IT	UBB	Exc	up_UBB_Exc	chimp_up_ubb_exc	1.1576579909618	Neur	ENSG00000170315	C7_2	0.310600131	0.21	0.212	6.3362e-08	0.001903267	PD_up	Neur	both	EVO_up_PD_up
3203.17917533182	-0.764720154056623	0.214213020693872	-3.56990509530917	0.00035711058228	0.0018928851443797	L2/L3	hg	pt	0.764720154056623	human_down	chimp_up	human_down_FLOT2_L2/3-IT	chimp_up_FLOT2_L2/3-IT	1.26570086102693	0.214453157907092	5.90199218038685	3.59138191396584e-09	2.73100291972722e-08	L2/3-IT	rm	-1.26570086102693	macaque_down	macaque_down_FLOT2_L2/3-IT	up_FLOT2_L2/3-IT	FLOT2	Exc	up_FLOT2_Exc	chimp_up_flot2_exc	1.01521050754177	Neur	ENSG00000132589	C7_2	-0.353424763	0.091	0.178	2.87703e-08	0.000864203	PD_down	Neur	both	EVO_up_PD_down
2014.54294549331	-1.09426964805714	0.361955117694466	-3.02321916326884	0.0025010104354662	0.0096220624324318	L2/L3	hg	pt	1.09426964805714	human_down	chimp_up	human_down_CNP_L2/3-IT	chimp_up_CNP_L2/3-IT	1.50426734899535	0.3621688553287	4.15349726201635	3.27432132455741e-05	0.0001295056241013	L2/3-IT	rm	-1.50426734899535	macaque_down	macaque_down_CNP_L2/3-IT	up_CNP_L2/3-IT	CNP	Exc	up_CNP_Exc	chimp_up_cnp_exc	1.29926849852625	Neur	ENSG00000173786	C7_0	0.510211556	0.167	0.101	8.30784e-08	0.002495508	PD_up	Neur	both	EVO_up_PD_up
2014.54294549331	-1.09426964805714	0.361955117694466	-3.02321916326884	0.0025010104354662	0.0096220624324318	L2/L3	hg	pt	1.09426964805714	human_down	chimp_up	human_down_CNP_L2/3-IT	chimp_up_CNP_L2/3-IT	1.50426734899535	0.3621688553287	4.15349726201635	3.27432132455741e-05	0.0001295056241013	L2/3-IT	rm	-1.50426734899535	macaque_down	macaque_down_CNP_L2/3-IT	up_CNP_L2/3-IT	CNP	Exc	up_CNP_Exc	chimp_up_cnp_exc	1.29926849852625	Neur	ENSG00000173786	C7_1	0.310116935	0.202	0.115	5.51522e-10	1.65666e-05	PD_up	Neur	both	EVO_up_PD_up
2014.54294549331	-1.09426964805714	0.361955117694466	-3.02321916326884	0.0025010104354662	0.0096220624324318	L2/L3	hg	pt	1.09426964805714	human_down	chimp_up	human_down_CNP_L2/3-IT	chimp_up_CNP_L2/3-IT	1.50426734899535	0.3621688553287	4.15349726201635	3.27432132455741e-05	0.0001295056241013	L2/3-IT	rm	-1.50426734899535	macaque_down	macaque_down_CNP_L2/3-IT	up_CNP_L2/3-IT	CNP	Exc	up_CNP_Exc	chimp_up_cnp_exc	1.29926849852625	Neur	ENSG00000173786	C7_2	1.003932388	0.163	0.072	9.48862e-19	2.85019e-14	PD_up	Neur	both	EVO_up_PD_up
2014.54294549331	-1.09426964805714	0.361955117694466	-3.02321916326884	0.0025010104354662	0.0096220624324318	L2/L3	hg	pt	1.09426964805714	human_down	chimp_up	human_down_CNP_L2/3-IT	chimp_up_CNP_L2/3-IT	1.50426734899535	0.3621688553287	4.15349726201635	3.27432132455741e-05	0.0001295056241013	L2/3-IT	rm	-1.50426734899535	macaque_down	macaque_down_CNP_L2/3-IT	up_CNP_L2/3-IT	CNP	Exc	up_CNP_Exc	chimp_up_cnp_exc	1.29926849852625	Neur	ENSG00000173786	C6_1	0.433095744	0.113	0.062	1.27652e-06	0.038344204	PD_up	Neur	both	EVO_up_PD_up
2981.56427340848	-1.41375966530753	0.343418345093633	-4.11672726721126	3.84290373224341e-05	0.0002839830600765	L2/L3	hg	pt	1.41375966530753	human_down	chimp_up	human_down_ATXN7L3_L2/3-IT	chimp_up_ATXN7L3_L2/3-IT	0.834579099508206	0.34329976308162	2.43105061307538	0.0150551113252357	0.0311854010001218	L2/3-IT	rm	-0.834579099508206	macaque_down	macaque_down_ATXN7L3_L2/3-IT	up_ATXN7L3_L2/3-IT	ATXN7L3	Exc	up_ATXN7L3_Exc	chimp_up_atxn7l3_exc	1.12416938240787	Neur	ENSG00000087152	C7_2	-0.43927155	0.099	0.209	1.43717e-10	4.31696e-06	PD_down	Neur	both	EVO_up_PD_down
8497.01659448155	-0.831920110904762	0.3005035354949	-2.76842037660113	0.0056328747704281	0.0187339580186609	L2/L3	hg	pt	0.831920110904762	human_down	chimp_up	human_down_RUNDC3A_L2/3-IT	chimp_up_RUNDC3A_L2/3-IT	0.865246394083995	0.300519206488371	2.87917169819053	0.0039872119258753	0.0097630984643169	L2/3-IT	rm	-0.865246394083995	macaque_down	macaque_down_RUNDC3A_L2/3-IT	up_RUNDC3A_L2/3-IT	RUNDC3A	Exc	up_RUNDC3A_Exc	chimp_up_rundc3a_exc	0.848583252494378	Neur	ENSG00000108309	C6_1	0.285710177	0.143	0.091	3.23286e-11	9.71088e-07	PD_up	Neur	both	EVO_up_PD_up
18879.1310375498	0.576177371168567	0.214545755933894	2.68556872011068	0.0072406483294961	0.022905114136675	L2/L3	hg	pt	-0.576177371168567	human_up	chimp_down	human_up_KANSL1_L2/3-IT	chimp_down_KANSL1_L2/3-IT	-0.581804049301872	0.21455105049779	-2.71172780534983	0.0066933530990839	0.0153372755380029	L2/3-IT	rm	0.581804049301872	macaque_up	macaque_up_KANSL1_L2/3-IT	down_KANSL1_L2/3-IT	KANSL1	Exc	down_KANSL1_Exc	chimp_down_kansl1_exc	-0.57899071023522	Neur	ENSG00000120071	C6_1	-0.280316872	0.299	0.305	5.44504e-07	0.016355809	PD_down	Neur	both	EVO_down_PD_down
2773.01925975181	-0.78121885364079	0.175039947965476	-4.46308892753368	8.07865046341048e-06	7.39806461735968e-05	L2/L3	hg	pt	0.78121885364079	human_down	chimp_up	human_down_MTMR4_L2/3-IT	chimp_up_MTMR4_L2/3-IT	0.927591484262241	0.175178970889322	5.29510750949834	1.18946410142886e-07	7.19879921482203e-07	L2/3-IT	rm	-0.927591484262241	macaque_down	macaque_down_MTMR4_L2/3-IT	up_MTMR4_L2/3-IT	MTMR4	Exc	up_MTMR4_Exc	chimp_up_mtmr4_exc	0.854405168951516	Neur	ENSG00000108389	C7_2	-0.353033719	0.084	0.164	9.5545e-07	0.028699793	PD_down	Neur	both	EVO_up_PD_down
1237.02356006338	-1.56552345530251	0.368891163150553	-4.24386272073312	2.19704787119729e-05	0.0001745085835014	L2/L3	hg	pt	1.56552345530251	human_down	chimp_up	human_down_SEPT4_L2/3-IT	chimp_up_SEPT4_L2/3-IT	2.21660621799619	0.36952890691499	5.99846500914235	1.9919142921192e-09	1.56877792383547e-08	L2/3-IT	rm	-2.21660621799619	macaque_down	macaque_down_SEPT4_L2/3-IT	up_SEPT4_L2/3-IT	SEPT4	Exc	up_SEPT4_Exc	chimp_up_sept4_exc	1.89106483664935	Neur	ENSG00000108387	C7_2	0.308322977	0.135	0.124	5.61868e-07	0.016877404	PD_up	Neur	both	EVO_up_PD_up
19804.5576802458	-0.855173531768366	0.269675137381272	-3.17112485812625	0.00151849859704	0.0063555047794777	L2/L3	hg	pt	0.855173531768366	human_down	chimp_up	human_down_CLTC_L2/3-IT	chimp_up_CLTC_L2/3-IT	0.618508515627102	0.269670500660335	2.2935712809246	0.0218151366003004	0.0430573110017152	L2/3-IT	rm	-0.618508515627102	macaque_down	macaque_down_CLTC_L2/3-IT	up_CLTC_L2/3-IT	CLTC	Exc	up_CLTC_Exc	chimp_up_cltc_exc	0.736841023697734	Neur	ENSG00000141367	C7_2	-0.426959208	0.366	0.57	1.97526e-21	5.93328e-17	PD_down	Neur	both	EVO_up_PD_down
19804.5576802458	-0.855173531768366	0.269675137381272	-3.17112485812625	0.00151849859704	0.0063555047794777	L2/L3	hg	pt	0.855173531768366	human_down	chimp_up	human_down_CLTC_L2/3-IT	chimp_up_CLTC_L2/3-IT	0.618508515627102	0.269670500660335	2.2935712809246	0.0218151366003004	0.0430573110017152	L2/3-IT	rm	-0.618508515627102	macaque_down	macaque_down_CLTC_L2/3-IT	up_CLTC_L2/3-IT	CLTC	Exc	up_CLTC_Exc	chimp_up_cltc_exc	0.736841023697734	Neur	ENSG00000141367	C7_3	-0.380044622	0.343	0.463	3.57462e-09	0.000107374	PD_down	Neur	both	EVO_up_PD_down
19804.5576802458	-0.855173531768366	0.269675137381272	-3.17112485812625	0.00151849859704	0.0063555047794777	L2/L3	hg	pt	0.855173531768366	human_down	chimp_up	human_down_CLTC_L2/3-IT	chimp_up_CLTC_L2/3-IT	0.618508515627102	0.269670500660335	2.2935712809246	0.0218151366003004	0.0430573110017152	L2/3-IT	rm	-0.618508515627102	macaque_down	macaque_down_CLTC_L2/3-IT	up_CLTC_L2/3-IT	CLTC	Exc	up_CLTC_Exc	chimp_up_cltc_exc	0.736841023697734	Neur	ENSG00000141367	C6_1	-0.490566946	0.267	0.319	9.60229e-08	0.002884337	PD_down	Neur	both	EVO_up_PD_down
241.483771769713	-1.16703390241798	0.388646367893142	-3.00281695348007	0.0026749326810568	0.0101892604753669	L2/L3	hg	pt	1.16703390241798	human_down	chimp_up	human_down_GRIN2C_L2/3-IT	chimp_up_GRIN2C_L2/3-IT	1.07486634116773	0.388753921869266	2.76490160150512	0.0056939968879869	0.0133163490184128	L2/3-IT	rm	-1.07486634116773	macaque_down	macaque_down_GRIN2C_L2/3-IT	up_GRIN2C_L2/3-IT	GRIN2C	Exc	up_GRIN2C_Exc	chimp_up_grin2c_exc	1.12095012179285	Neur	ENSG00000161509	C9	-0.38619115	0.03	0.128	3.72976e-19	1.12035e-14	PD_down	Neur	both	EVO_up_PD_down
4070.00658161928	-0.757754687743488	0.231076095557448	-3.27924308187517	0.001040859370395	0.0046478246293116	L2/L3	hg	pt	0.757754687743488	human_down	chimp_up	human_down_KCTD2_L2/3-IT	chimp_up_KCTD2_L2/3-IT	1.33496126867255	0.231275565026059	5.77216736459872	7.8258326952219e-09	5.65851763512426e-08	L2/3-IT	rm	-1.33496126867255	macaque_down	macaque_down_KCTD2_L2/3-IT	up_KCTD2_L2/3-IT	KCTD2	Exc	up_KCTD2_Exc	chimp_up_kctd2_exc	1.04635797820802	Neur	ENSG00000180901	C9	-0.43083837	0.041	0.132	1.00431e-15	3.01675e-11	PD_down	Neur	both	EVO_up_PD_down
7240.32374910261	-1.04351034551948	0.290693191003679	-3.58973095281847	0.000331019439576	0.0017731692512486	L2/L3	hg	pt	1.04351034551948	human_down	chimp_up	human_down_H3F3B_L2/3-IT	chimp_up_H3F3B_L2/3-IT	0.90378503561107	0.290692156444746	3.10907953852157	0.0018767118888279	0.0050185554343418	L2/3-IT	rm	-0.90378503561107	macaque_down	macaque_down_H3F3B_L2/3-IT	up_H3F3B_L2/3-IT	H3F3B	Exc	up_H3F3B_Exc	chimp_up_h3f3b_exc	0.973647690565275	Neur	ENSG00000132475	C7_1	0.339853592	0.141	0.08	3.22643e-09	9.69156e-05	PD_up	Neur	both	EVO_up_PD_up
2486.16934458951	-1.02469681669325	0.263923923381638	-3.88254616543998	0.0001033683835443	0.0006614741808883	L2/L3	hg	pt	1.02469681669325	human_down	chimp_up	human_down_FASN_L2/3-IT	chimp_up_FASN_L2/3-IT	0.611864201690002	0.263819843105083	2.31925011586899	0.0203814785222174	0.040580725795241	L2/3-IT	rm	-0.611864201690002	macaque_down	macaque_down_FASN_L2/3-IT	up_FASN_L2/3-IT	FASN	Exc	up_FASN_Exc	chimp_up_fasn_exc	0.818280509191628	Neur	ENSG00000169710	C7_2	-0.380671078	0.126	0.245	9.35624e-14	2.81043e-09	PD_down	Neur	both	EVO_up_PD_down
3861.19609878685	-0.810654973067181	0.172048896584984	-4.71177083467522	2.4557344757592e-06	2.6250078998302e-05	L2/L3	hg	pt	0.810654973067181	human_down	chimp_up	human_down_WDR45B_L2/3-IT	chimp_up_WDR45B_L2/3-IT	0.864322848364355	0.172116103187832	5.02174306968308	5.12046497379565e-07	2.79678322027322e-06	L2/3-IT	rm	-0.864322848364355	macaque_down	macaque_down_WDR45B_L2/3-IT	up_WDR45B_L2/3-IT	WDR45B	Exc	up_WDR45B_Exc	chimp_up_wdr45b_exc	0.837488910715768	Neur	ENSG00000141580	C7_2	-0.373450094	0.09	0.172	5.26872e-12	1.58262e-07	PD_down	Neur	both	EVO_up_PD_down
48458.9804396418	0.646164426547932	0.227304871235319	2.84272142095445	0.0044730148713543	0.0155168513843145	L2/L3	hg	pt	-0.646164426547932	human_up	chimp_down	human_up_LDLRAD4_L2/3-IT	chimp_down_LDLRAD4_L2/3-IT	-1.28929280576479	0.227297220624822	-5.67227703981875	1.40911853255146e-08	9.83142688721515e-08	L2/3-IT	rm	1.28929280576479	macaque_up	macaque_up_LDLRAD4_L2/3-IT	down_LDLRAD4_L2/3-IT	LDLRAD4	Exc	down_LDLRAD4_Exc	chimp_down_ldlrad4_exc	-0.967728616156363	Neur	ENSG00000168675	C9	-0.460006906	0.24	0.543	5.52276e-45	1.65893e-40	PD_down	Neur	both	EVO_down_PD_down
2441.80639305838	0.948003652205232	0.249491374580019	3.79974519680711	0.0001448449379168	0.0008861036307509	L2/L3	hg	pt	-0.948003652205232	human_up	chimp_down	human_up_ZNF521_L2/3-IT	chimp_down_ZNF521_L2/3-IT	-1.07742395366643	0.249491783052499	-4.31847470279098	1.57111225847216e-05	6.63343326663677e-05	L2/3-IT	rm	1.07742395366643	macaque_up	macaque_up_ZNF521_L2/3-IT	down_ZNF521_L2/3-IT	ZNF521	Exc	down_ZNF521_Exc	chimp_down_znf521_exc	-1.01271380293583	Neur	ENSG00000198795	C9	-1.320652919	0.188	0.62	1.03074e-70	3.09615e-66	PD_down	Neur	both	EVO_down_PD_down
7592.50420515525	-0.878242788176294	0.236374001099705	-3.71547963858276	0.0002028185981357	0.001177150032588	L2/L3	hg	pt	0.878242788176294	human_down	chimp_up	human_down_B4GALT6_L2/3-IT	chimp_up_B4GALT6_L2/3-IT	0.587298952472375	0.236353071010437	2.48483740854985	0.0129610617018172	0.0273212202073998	L2/3-IT	rm	-0.587298952472375	macaque_down	macaque_down_B4GALT6_L2/3-IT	up_B4GALT6_L2/3-IT	B4GALT6	Exc	up_B4GALT6_Exc	chimp_up_b4galt6_exc	0.732770870324335	Neur	ENSG00000118276	C7_1	-0.47825645	0.204	0.234	5.18522e-08	0.001557537	PD_down	Neur	both	EVO_up_PD_down
7592.50420515525	-0.878242788176294	0.236374001099705	-3.71547963858276	0.0002028185981357	0.001177150032588	L2/L3	hg	pt	0.878242788176294	human_down	chimp_up	human_down_B4GALT6_L2/3-IT	chimp_up_B4GALT6_L2/3-IT	0.587298952472375	0.236353071010437	2.48483740854985	0.0129610617018172	0.0273212202073998	L2/3-IT	rm	-0.587298952472375	macaque_down	macaque_down_B4GALT6_L2/3-IT	up_B4GALT6_L2/3-IT	B4GALT6	Exc	up_B4GALT6_Exc	chimp_up_b4galt6_exc	0.732770870324335	Neur	ENSG00000118276	C7_2	-0.432807513	0.235	0.408	7.37889e-14	2.21647e-09	PD_down	Neur	both	EVO_up_PD_down
7592.50420515525	-0.878242788176294	0.236374001099705	-3.71547963858276	0.0002028185981357	0.001177150032588	L2/L3	hg	pt	0.878242788176294	human_down	chimp_up	human_down_B4GALT6_L2/3-IT	chimp_up_B4GALT6_L2/3-IT	0.587298952472375	0.236353071010437	2.48483740854985	0.0129610617018172	0.0273212202073998	L2/3-IT	rm	-0.587298952472375	macaque_down	macaque_down_B4GALT6_L2/3-IT	up_B4GALT6_L2/3-IT	B4GALT6	Exc	up_B4GALT6_Exc	chimp_up_b4galt6_exc	0.732770870324335	Neur	ENSG00000118276	C7_3	-0.362212237	0.21	0.297	1.12982e-06	0.033937659	PD_down	Neur	both	EVO_up_PD_down
7592.50420515525	-0.878242788176294	0.236374001099705	-3.71547963858276	0.0002028185981357	0.001177150032588	L2/L3	hg	pt	0.878242788176294	human_down	chimp_up	human_down_B4GALT6_L2/3-IT	chimp_up_B4GALT6_L2/3-IT	0.587298952472375	0.236353071010437	2.48483740854985	0.0129610617018172	0.0273212202073998	L2/3-IT	rm	-0.587298952472375	macaque_down	macaque_down_B4GALT6_L2/3-IT	up_B4GALT6_L2/3-IT	B4GALT6	Exc	up_B4GALT6_Exc	chimp_up_b4galt6_exc	0.732770870324335	Neur	ENSG00000118276	C6_1	-0.566738915	0.226	0.286	4.27998e-09	0.000128562	PD_down	Neur	both	EVO_up_PD_down
13017.2295608035	0.987500119739238	0.179053327060299	5.51511740078799	3.48547209535017e-08	5.88913490566877e-07	L2/L3	hg	pt	-0.987500119739238	human_up	chimp_down	human_up_ATP9B_L2/3-IT	chimp_down_ATP9B_L2/3-IT	-0.659838369957985	0.179085909932666	-3.6844795339068	0.0002291704377538	0.000758888681528	L2/3-IT	rm	0.659838369957985	macaque_up	macaque_up_ATP9B_L2/3-IT	down_ATP9B_L2/3-IT	ATP9B	Exc	down_ATP9B_Exc	chimp_down_atp9b_exc	-0.823669244848611	Neur	ENSG00000166377	C9	-0.291912114	0.103	0.227	8.01888e-18	2.40871e-13	PD_down	Neur	both	EVO_down_PD_down
6774.02282523564	-1.37122936020888	0.325131436445843	-4.21746163704871	2.47067836715522e-05	0.000193895237205	L2/L3	hg	pt	1.37122936020888	human_down	chimp_up	human_down_EEF2_L2/3-IT	chimp_up_EEF2_L2/3-IT	1.98737602376441	0.325246574230085	6.11036727587024	9.94021151673771e-10	8.17339953068342e-09	L2/3-IT	rm	-1.98737602376441	macaque_down	macaque_down_EEF2_L2/3-IT	up_EEF2_L2/3-IT	EEF2	Exc	up_EEF2_Exc	chimp_up_eef2_exc	1.67930269198665	Neur	ENSG00000167658	C7_2	0.340111618	0.211	0.213	4.00404e-07	0.01202734	PD_up	Neur	both	EVO_up_PD_up
6774.02282523564	-1.37122936020888	0.325131436445843	-4.21746163704871	2.47067836715522e-05	0.000193895237205	L2/L3	hg	pt	1.37122936020888	human_down	chimp_up	human_down_EEF2_L2/3-IT	chimp_up_EEF2_L2/3-IT	1.98737602376441	0.325246574230085	6.11036727587024	9.94021151673771e-10	8.17339953068342e-09	L2/3-IT	rm	-1.98737602376441	macaque_down	macaque_down_EEF2_L2/3-IT	up_EEF2_L2/3-IT	EEF2	Exc	up_EEF2_Exc	chimp_up_eef2_exc	1.67930269198665	Neur	ENSG00000167658	C6_0	0.272237463	0.144	0.092	4.14122e-10	1.24394e-05	PD_up	Neur	both	EVO_up_PD_up
5719.73785775773	-0.810114723569895	0.255514121971001	-3.17052817793701	0.0015216207401223	0.0063652102507354	L2/L3	hg	pt	0.810114723569895	human_down	chimp_up	human_down_RPL36_L2/3-IT	chimp_up_RPL36_L2/3-IT	0.662250463537086	0.255511425051594	2.59186243199638	0.0095457934284747	0.0209498231364709	L2/3-IT	rm	-0.662250463537086	macaque_down	macaque_down_RPL36_L2/3-IT	up_RPL36_L2/3-IT	RPL36	Exc	up_RPL36_Exc	chimp_up_rpl36_exc	0.73618259355349	Neur	ENSG00000130255	C7_0	0.298049833	0.179	0.106	1.77792e-07	0.005340524	PD_up	Neur	both	EVO_up_PD_up
5719.73785775773	-0.810114723569895	0.255514121971001	-3.17052817793701	0.0015216207401223	0.0063652102507354	L2/L3	hg	pt	0.810114723569895	human_down	chimp_up	human_down_RPL36_L2/3-IT	chimp_up_RPL36_L2/3-IT	0.662250463537086	0.255511425051594	2.59186243199638	0.0095457934284747	0.0209498231364709	L2/3-IT	rm	-0.662250463537086	macaque_down	macaque_down_RPL36_L2/3-IT	up_RPL36_L2/3-IT	RPL36	Exc	up_RPL36_Exc	chimp_up_rpl36_exc	0.73618259355349	Neur	ENSG00000130255	C7_2	0.34223361	0.139	0.131	1.22421e-07	0.003677289	PD_up	Neur	both	EVO_up_PD_up
1925.89154082604	-0.70324250522323	0.28374892591777	-2.47839706511181	0.0131974185316339	0.0376099533388317	L2/L3	hg	pt	0.70324250522323	human_down	chimp_up	human_down_DNAJB1_L2/3-IT	chimp_up_DNAJB1_L2/3-IT	1.23110957520416	0.284058616003652	4.33399835753736	1.46425267067773e-05	6.22012689453284e-05	L2/3-IT	rm	-1.23110957520416	macaque_down	macaque_down_DNAJB1_L2/3-IT	up_DNAJB1_L2/3-IT	DNAJB1	Exc	up_DNAJB1_Exc	chimp_up_dnajb1_exc	0.967176040213697	Neur	ENSG00000132002	C7_0	1.231805419	0.127	0.02	3.90719e-12	1.17364e-07	PD_up	Neur	both	EVO_up_PD_up
1925.89154082604	-0.70324250522323	0.28374892591777	-2.47839706511181	0.0131974185316339	0.0376099533388317	L2/L3	hg	pt	0.70324250522323	human_down	chimp_up	human_down_DNAJB1_L2/3-IT	chimp_up_DNAJB1_L2/3-IT	1.23110957520416	0.284058616003652	4.33399835753736	1.46425267067773e-05	6.22012689453284e-05	L2/3-IT	rm	-1.23110957520416	macaque_down	macaque_down_DNAJB1_L2/3-IT	up_DNAJB1_L2/3-IT	DNAJB1	Exc	up_DNAJB1_Exc	chimp_up_dnajb1_exc	0.967176040213697	Neur	ENSG00000132002	C9	1.138892406	0.102	0.038	1.04277e-21	3.13227e-17	PD_up	Neur	both	EVO_up_PD_up
1925.89154082604	-0.70324250522323	0.28374892591777	-2.47839706511181	0.0131974185316339	0.0376099533388317	L2/L3	hg	pt	0.70324250522323	human_down	chimp_up	human_down_DNAJB1_L2/3-IT	chimp_up_DNAJB1_L2/3-IT	1.23110957520416	0.284058616003652	4.33399835753736	1.46425267067773e-05	6.22012689453284e-05	L2/3-IT	rm	-1.23110957520416	macaque_down	macaque_down_DNAJB1_L2/3-IT	up_DNAJB1_L2/3-IT	DNAJB1	Exc	up_DNAJB1_Exc	chimp_up_dnajb1_exc	0.967176040213697	Neur	ENSG00000132002	C6_0	0.791233412	0.12	0.04	1.20981e-09	3.63403e-05	PD_up	Neur	both	EVO_up_PD_up
1140.21544637731	0.824023103076273	0.185251447506481	4.44813314102415	8.66198353917339e-06	7.85359781375931e-05	L2/L3	hg	pt	-0.824023103076273	human_up	chimp_down	human_up_AP1M1_L2/3-IT	chimp_down_AP1M1_L2/3-IT	-0.920658011525792	0.185277497641864	-4.96907624100904	6.72726171728732e-07	3.61928081227266e-06	L2/3-IT	rm	0.920658011525792	macaque_up	macaque_up_AP1M1_L2/3-IT	down_AP1M1_L2/3-IT	AP1M1	Exc	down_AP1M1_Exc	chimp_down_ap1m1_exc	-0.872340557301033	Neur	ENSG00000072958	C7_2	-0.311503647	0.093	0.187	2.27129e-14	6.8225e-10	PD_down	Neur	both	EVO_down_PD_down
1140.21544637731	0.824023103076273	0.185251447506481	4.44813314102415	8.66198353917339e-06	7.85359781375931e-05	L2/L3	hg	pt	-0.824023103076273	human_up	chimp_down	human_up_AP1M1_L2/3-IT	chimp_down_AP1M1_L2/3-IT	-0.920658011525792	0.185277497641864	-4.96907624100904	6.72726171728732e-07	3.61928081227266e-06	L2/3-IT	rm	0.920658011525792	macaque_up	macaque_up_AP1M1_L2/3-IT	down_AP1M1_L2/3-IT	AP1M1	Exc	down_AP1M1_Exc	chimp_down_ap1m1_exc	-0.872340557301033	Neur	ENSG00000072958	C7_3	-0.411023379	0.132	0.216	1.88347e-11	5.65758e-07	PD_down	Neur	both	EVO_down_PD_down
25307.3695780771	-1.35244007151863	0.260084733900022	-5.19999790544613	1.99290772146363e-07	2.85578030514496e-06	L2/L3	hg	pt	1.35244007151863	human_down	chimp_up	human_down_TMEM59L_L2/3-IT	chimp_up_TMEM59L_L2/3-IT	0.980430471388043	0.260074753494657	3.76980255950982	0.0001633767424636	0.0005594869737329	L2/3-IT	rm	-0.980430471388043	macaque_down	macaque_down_TMEM59L_L2/3-IT	up_TMEM59L_L2/3-IT	TMEM59L	Exc	up_TMEM59L_Exc	chimp_up_tmem59l_exc	1.16643527145334	Neur	ENSG00000105696	C7_2	-0.604651123	0.223	0.438	8.28679e-25	2.48919e-20	PD_down	Neur	both	EVO_up_PD_down
2813.8005806135	-0.885434319303159	0.264701382842901	-3.34503095447998	0.0008227338758931	0.0038171062512897	L2/L3	hg	pt	0.885434319303159	human_down	chimp_up	human_down_COX6B1_L2/3-IT	chimp_up_COX6B1_L2/3-IT	0.800467807766094	0.264716358640732	3.02386982004567	0.002495638004913	0.0064635746151573	L2/3-IT	rm	-0.800467807766094	macaque_down	macaque_down_COX6B1_L2/3-IT	up_COX6B1_L2/3-IT	COX6B1	Exc	up_COX6B1_Exc	chimp_up_cox6b1_exc	0.842951063534627	Neur	ENSG00000126267	C7_1	0.502230172	0.148	0.075	1.54677e-06	0.046461793	PD_up	Neur	both	EVO_up_PD_up
1954.2134497983	-0.984721183728976	0.243325863537344	-4.04692361680594	5.18951660337406e-05	0.0003679945902092	L2/L3	hg	pt	0.984721183728976	human_down	chimp_up	human_down_RPS16_L2/3-IT	chimp_up_RPS16_L2/3-IT	1.19301621756237	0.243514440345276	4.89916004928005	9.6247220951663e-07	5.03927695030137e-06	L2/3-IT	rm	-1.19301621756237	macaque_down	macaque_down_RPS16_L2/3-IT	up_RPS16_L2/3-IT	RPS16	Exc	up_RPS16_Exc	chimp_up_rps16_exc	1.08886870064567	Neur	ENSG00000105193	C7_2	0.434226514	0.113	0.088	1.27187e-07	0.003820435	PD_up	Neur	both	EVO_up_PD_up
3362.96471163452	-0.567779325623266	0.218727906034858	-2.5958248122797	0.0094364164720525	0.0284793612784188	L2/L3	hg	pt	0.567779325623266	human_down	chimp_up	human_down_RPS19_L2/3-IT	chimp_up_RPS19_L2/3-IT	1.17686567098901	0.218979616641637	5.3743160620971	7.68739118512842e-08	4.77961184007741e-07	L2/3-IT	rm	-1.17686567098901	macaque_down	macaque_down_RPS19_L2/3-IT	up_RPS19_L2/3-IT	RPS19	Exc	up_RPS19_Exc	chimp_up_rps19_exc	0.87232249830614	Neur	ENSG00000105372	C7_0	0.519844697	0.182	0.091	2.76348e-12	8.30094e-08	PD_up	Neur	both	EVO_up_PD_up
3362.96471163452	-0.567779325623266	0.218727906034858	-2.5958248122797	0.0094364164720525	0.0284793612784188	L2/L3	hg	pt	0.567779325623266	human_down	chimp_up	human_down_RPS19_L2/3-IT	chimp_up_RPS19_L2/3-IT	1.17686567098901	0.218979616641637	5.3743160620971	7.68739118512842e-08	4.77961184007741e-07	L2/3-IT	rm	-1.17686567098901	macaque_down	macaque_down_RPS19_L2/3-IT	up_RPS19_L2/3-IT	RPS19	Exc	up_RPS19_Exc	chimp_up_rps19_exc	0.87232249830614	Neur	ENSG00000105372	C7_2	0.623628851	0.164	0.109	7.2991e-12	2.1925e-07	PD_up	Neur	both	EVO_up_PD_up
3362.96471163452	-0.567779325623266	0.218727906034858	-2.5958248122797	0.0094364164720525	0.0284793612784188	L2/L3	hg	pt	0.567779325623266	human_down	chimp_up	human_down_RPS19_L2/3-IT	chimp_up_RPS19_L2/3-IT	1.17686567098901	0.218979616641637	5.3743160620971	7.68739118512842e-08	4.77961184007741e-07	L2/3-IT	rm	-1.17686567098901	macaque_down	macaque_down_RPS19_L2/3-IT	up_RPS19_L2/3-IT	RPS19	Exc	up_RPS19_Exc	chimp_up_rps19_exc	0.87232249830614	Neur	ENSG00000105372	C7_3	0.367247374	0.224	0.18	1.32459e-07	0.003978793	PD_up	Neur	both	EVO_up_PD_up
3656.50462812801	-0.65925088325081	0.189871108054864	-3.47209688722265	0.0005164099262723	0.0025785786971796	L2/L3	hg	pt	0.65925088325081	human_down	chimp_up	human_down_RPL13A_L2/3-IT	chimp_up_RPL13A_L2/3-IT	0.790189325208409	0.18995925972614	4.15978313638202	3.18549909160647e-05	0.0001263631630177	L2/3-IT	rm	-0.790189325208409	macaque_down	macaque_down_RPL13A_L2/3-IT	up_RPL13A_L2/3-IT	RPL13A	Exc	up_RPL13A_Exc	chimp_up_rpl13a_exc	0.724720104229609	Neur	ENSG00000142541	C9	0.354061807	0.128	0.149	1.57397e-06	0.047279003	PD_up	Neur	both	EVO_up_PD_up
2805.40692787306	-0.868474572029054	0.224965697472515	-3.86047553821026	0.0001131665700939	0.000713988553833	L2/L3	hg	pt	0.868474572029054	human_down	chimp_up	human_down_RPS11_L2/3-IT	chimp_up_RPS11_L2/3-IT	1.00856564734258	0.225073331626974	4.48105353065163	7.42754771477821e-06	3.34177693569623e-05	L2/3-IT	rm	-1.00856564734258	macaque_down	macaque_down_RPS11_L2/3-IT	up_RPS11_L2/3-IT	RPS11	Exc	up_RPS11_Exc	chimp_up_rps11_exc	0.938520109685816	Neur	ENSG00000142534	C7_0	0.430765601	0.192	0.117	9.30573e-07	0.027952549	PD_up	Neur	both	EVO_up_PD_up
2805.40692787306	-0.868474572029054	0.224965697472515	-3.86047553821026	0.0001131665700939	0.000713988553833	L2/L3	hg	pt	0.868474572029054	human_down	chimp_up	human_down_RPS11_L2/3-IT	chimp_up_RPS11_L2/3-IT	1.00856564734258	0.225073331626974	4.48105353065163	7.42754771477821e-06	3.34177693569623e-05	L2/3-IT	rm	-1.00856564734258	macaque_down	macaque_down_RPS11_L2/3-IT	up_RPS11_L2/3-IT	RPS11	Exc	up_RPS11_Exc	chimp_up_rps11_exc	0.938520109685816	Neur	ENSG00000142534	C7_2	0.421322531	0.176	0.156	1.416e-06	0.04253368	PD_up	Neur	both	EVO_up_PD_up
4330.61649670777	-1.35629807100995	0.258343988711592	-5.24996953780134	1.52124364801831e-07	2.23100094042808e-06	L2/L3	hg	pt	1.35629807100995	human_down	chimp_up	human_down_KCNC3_L2/3-IT	chimp_up_KCNC3_L2/3-IT	0.812849039290032	0.258245675439044	3.14758044992663	0.0016462779682163	0.0044688106824553	L2/3-IT	rm	-0.812849039290032	macaque_down	macaque_down_KCNC3_L2/3-IT	up_KCNC3_L2/3-IT	KCNC3	Exc	up_KCNC3_Exc	chimp_up_kcnc3_exc	1.08457355514999	Neur	ENSG00000131398	C7_2	-0.503845689	0.1	0.222	1.71967e-12	5.16554e-08	PD_down	Neur	both	EVO_up_PD_down
627.072470566592	-0.781030139370769	0.261276713085158	-2.9892833928763	0.0027963263889533	0.0105686911358645	L2/L3	hg	pt	0.781030139370769	human_down	chimp_up	human_down_IGLON5_L2/3-IT	chimp_up_IGLON5_L2/3-IT	1.69148912140463	0.263112122393299	6.42877685003128	1.2863480049252e-10	1.19310374946693e-09	L2/3-IT	rm	-1.69148912140463	macaque_down	macaque_down_IGLON5_L2/3-IT	up_IGLON5_L2/3-IT	IGLON5	Exc	up_IGLON5_Exc	chimp_up_iglon5_exc	1.2362596303877	Neur	ENSG00000142549	C7_2	-0.373780323	0.147	0.275	3.12223e-13	9.37857e-09	PD_down	Neur	both	EVO_up_PD_down
7385.08428685755	-1.26926823695172	0.247399291106998	-5.13044411433974	2.89059371575032e-07	3.94251775126405e-06	L2/L3	hg	pt	1.26926823695172	human_down	chimp_up	human_down_MBOAT7_L2/3-IT	chimp_up_MBOAT7_L2/3-IT	0.758984200360346	0.247345364401551	3.06852001126724	0.0021512192028302	0.0056640138529449	L2/3-IT	rm	-0.758984200360346	macaque_down	macaque_down_MBOAT7_L2/3-IT	up_MBOAT7_L2/3-IT	MBOAT7	Exc	up_MBOAT7_Exc	chimp_up_mboat7_exc	1.01412621865604	Neur	ENSG00000125505	C6_1	0.372678583	0.223	0.143	6.29381e-18	1.89054e-13	PD_up	Neur	both	EVO_up_PD_up
3984.41143024005	-0.954026437183911	0.22070428494204	-4.32264574036001	1.54169176679216e-05	0.0001283735144376	L2/L3	hg	pt	0.954026437183911	human_down	chimp_up	human_down_RPS9_L2/3-IT	chimp_up_RPS9_L2/3-IT	1.51752406852815	0.220928008593443	6.86886229677078	6.47159368588315e-12	7.19253633413194e-11	L2/3-IT	rm	-1.51752406852815	macaque_down	macaque_down_RPS9_L2/3-IT	up_RPS9_L2/3-IT	RPS9	Exc	up_RPS9_Exc	chimp_up_rps9_exc	1.23577525285603	Neur	ENSG00000170889	C7_0	0.325765497	0.182	0.122	1.60143e-06	0.048103617	PD_up	Neur	both	EVO_up_PD_up
3984.41143024005	-0.954026437183911	0.22070428494204	-4.32264574036001	1.54169176679216e-05	0.0001283735144376	L2/L3	hg	pt	0.954026437183911	human_down	chimp_up	human_down_RPS9_L2/3-IT	chimp_up_RPS9_L2/3-IT	1.51752406852815	0.220928008593443	6.86886229677078	6.47159368588315e-12	7.19253633413194e-11	L2/3-IT	rm	-1.51752406852815	macaque_down	macaque_down_RPS9_L2/3-IT	up_RPS9_L2/3-IT	RPS9	Exc	up_RPS9_Exc	chimp_up_rps9_exc	1.23577525285603	Neur	ENSG00000170889	C7_1	0.377888953	0.236	0.132	2.69824e-15	8.10497e-11	PD_up	Neur	both	EVO_up_PD_up
3984.41143024005	-0.954026437183911	0.22070428494204	-4.32264574036001	1.54169176679216e-05	0.0001283735144376	L2/L3	hg	pt	0.954026437183911	human_down	chimp_up	human_down_RPS9_L2/3-IT	chimp_up_RPS9_L2/3-IT	1.51752406852815	0.220928008593443	6.86886229677078	6.47159368588315e-12	7.19253633413194e-11	L2/3-IT	rm	-1.51752406852815	macaque_down	macaque_down_RPS9_L2/3-IT	up_RPS9_L2/3-IT	RPS9	Exc	up_RPS9_Exc	chimp_up_rps9_exc	1.23577525285603	Neur	ENSG00000170889	C7_2	0.590664959	0.151	0.103	7.09868e-13	2.1323e-08	PD_up	Neur	both	EVO_up_PD_up
3984.41143024005	-0.954026437183911	0.22070428494204	-4.32264574036001	1.54169176679216e-05	0.0001283735144376	L2/L3	hg	pt	0.954026437183911	human_down	chimp_up	human_down_RPS9_L2/3-IT	chimp_up_RPS9_L2/3-IT	1.51752406852815	0.220928008593443	6.86886229677078	6.47159368588315e-12	7.19253633413194e-11	L2/3-IT	rm	-1.51752406852815	macaque_down	macaque_down_RPS9_L2/3-IT	up_RPS9_L2/3-IT	RPS9	Exc	up_RPS9_Exc	chimp_up_rps9_exc	1.23577525285603	Neur	ENSG00000170889	C7_3	0.324709987	0.206	0.166	6.50031e-10	1.95256e-05	PD_up	Neur	both	EVO_up_PD_up
3984.41143024005	-0.954026437183911	0.22070428494204	-4.32264574036001	1.54169176679216e-05	0.0001283735144376	L2/L3	hg	pt	0.954026437183911	human_down	chimp_up	human_down_RPS9_L2/3-IT	chimp_up_RPS9_L2/3-IT	1.51752406852815	0.220928008593443	6.86886229677078	6.47159368588315e-12	7.19253633413194e-11	L2/3-IT	rm	-1.51752406852815	macaque_down	macaque_down_RPS9_L2/3-IT	up_RPS9_L2/3-IT	RPS9	Exc	up_RPS9_Exc	chimp_up_rps9_exc	1.23577525285603	Neur	ENSG00000170889	C9	0.370411277	0.162	0.189	1.90177e-09	5.71255e-05	PD_up	Neur	both	EVO_up_PD_up
208.004486294734	-0.824298741619978	0.312730915790043	-2.63580829396919	0.0083937138132937	0.0259080444668179	L2/L3	hg	pt	0.824298741619978	human_down	chimp_up	human_down_RASSF2_L2/3-IT	chimp_up_RASSF2_L2/3-IT	1.57574607260521	0.316519883953225	4.97834781475552	6.41293379351439e-07	3.45759977720957e-06	L2/3-IT	rm	-1.57574607260521	macaque_down	macaque_down_RASSF2_L2/3-IT	up_RASSF2_L2/3-IT	RASSF2	Exc	up_RASSF2_Exc	chimp_up_rassf2_exc	1.20002240711259	Neur	ENSG00000101265	C7_1	0.647501108	0.127	0.044	1.66624e-15	5.00506e-11	PD_up	Neur	both	EVO_up_PD_up
208.004486294734	-0.824298741619978	0.312730915790043	-2.63580829396919	0.0083937138132937	0.0259080444668179	L2/L3	hg	pt	0.824298741619978	human_down	chimp_up	human_down_RASSF2_L2/3-IT	chimp_up_RASSF2_L2/3-IT	1.57574607260521	0.316519883953225	4.97834781475552	6.41293379351439e-07	3.45759977720957e-06	L2/3-IT	rm	-1.57574607260521	macaque_down	macaque_down_RASSF2_L2/3-IT	up_RASSF2_L2/3-IT	RASSF2	Exc	up_RASSF2_Exc	chimp_up_rassf2_exc	1.20002240711259	Neur	ENSG00000101265	C7_3	0.429630918	0.105	0.072	3.71832e-10	1.11691e-05	PD_up	Neur	both	EVO_up_PD_up
208.004486294734	-0.824298741619978	0.312730915790043	-2.63580829396919	0.0083937138132937	0.0259080444668179	L2/L3	hg	pt	0.824298741619978	human_down	chimp_up	human_down_RASSF2_L2/3-IT	chimp_up_RASSF2_L2/3-IT	1.57574607260521	0.316519883953225	4.97834781475552	6.41293379351439e-07	3.45759977720957e-06	L2/3-IT	rm	-1.57574607260521	macaque_down	macaque_down_RASSF2_L2/3-IT	up_RASSF2_L2/3-IT	RASSF2	Exc	up_RASSF2_Exc	chimp_up_rassf2_exc	1.20002240711259	Neur	ENSG00000101265	C6_0	0.353282373	0.114	0.055	1.52935e-10	4.59385e-06	PD_up	Neur	both	EVO_up_PD_up
11372.0570032228	-0.807717853885699	0.221618315829207	-3.64463492497695	0.0002677716300591	0.0014866265673505	L2/L3	hg	pt	0.807717853885699	human_down	chimp_up	human_down_TMX4_L2/3-IT	chimp_up_TMX4_L2/3-IT	0.551110971236012	0.221606816360072	2.48688637059138	0.0128866551865289	0.027178536913947	L2/3-IT	rm	-0.551110971236012	macaque_down	macaque_down_TMX4_L2/3-IT	up_TMX4_L2/3-IT	TMX4	Exc	up_TMX4_Exc	chimp_up_tmx4_exc	0.679414412560856	Neur	ENSG00000125827	C7_2	-0.319394836	0.216	0.344	4.35592e-11	1.30843e-06	PD_down	Neur	both	EVO_up_PD_down
5532.6841849534	-1.23496246218283	0.188696122314825	-6.54471563608702	5.96086979705208e-11	1.75598212745129e-09	L2/L3	hg	pt	1.23496246218283	human_down	chimp_up	human_down_PYGB_L2/3-IT	chimp_up_PYGB_L2/3-IT	1.21650225902576	0.188725998154309	6.44586475060584	1.14943131669794e-10	1.07473599191869e-09	L2/3-IT	rm	-1.21650225902576	macaque_down	macaque_down_PYGB_L2/3-IT	up_PYGB_L2/3-IT	PYGB	Exc	up_PYGB_Exc	chimp_up_pygb_exc	1.22573236060429	Neur	ENSG00000100994	C9	-0.305458331	0.055	0.158	8.87077e-11	2.6646e-06	PD_down	Neur	both	EVO_up_PD_down
5021.39319473687	-1.42046120523091	0.295805190965743	-4.80201581518361	1.57076283693287e-06	1.75395701843143e-05	L2/L3	hg	pt	1.42046120523091	human_down	chimp_up	human_down_CHMP4B_L2/3-IT	chimp_up_CHMP4B_L2/3-IT	0.884669091199324	0.295730756516967	2.99146798803988	0.0027763964583498	0.0071035597379072	L2/3-IT	rm	-0.884669091199324	macaque_down	macaque_down_CHMP4B_L2/3-IT	up_CHMP4B_L2/3-IT	CHMP4B	Exc	up_CHMP4B_Exc	chimp_up_chmp4b_exc	1.15256514821511	Neur	ENSG00000101421	C7_2	-0.393166491	0.084	0.171	6.03199e-08	0.00181189	PD_down	Neur	both	EVO_up_PD_down
10896.3330089916	-0.758553457217646	0.207354604132812	-3.65824265340058	0.0002539505583888	0.0014188405698187	L2/L3	hg	pt	0.758553457217646	human_down	chimp_up	human_down_NDRG3_L2/3-IT	chimp_up_NDRG3_L2/3-IT	0.681228466371761	0.207360153498631	3.28524287274054	0.0010189449756163	0.0029217780736131	L2/3-IT	rm	-0.681228466371761	macaque_down	macaque_down_NDRG3_L2/3-IT	up_NDRG3_L2/3-IT	NDRG3	Exc	up_NDRG3_Exc	chimp_up_ndrg3_exc	0.719890961794703	Neur	ENSG00000101079	C7_2	-0.601772917	0.153	0.323	5.39399e-21	1.62025e-16	PD_down	Neur	both	EVO_up_PD_down
8160.87088742245	-1.00202428398676	0.253747854111211	-3.94889756800702	7.8511936175537e-05	0.0005253206469746	L2/L3	hg	pt	1.00202428398676	human_down	chimp_up	human_down_BLCAP_L2/3-IT	chimp_up_BLCAP_L2/3-IT	0.835195158324398	0.253743557824089	3.29149305498194	0.0009965707738443	0.0028664252154904	L2/3-IT	rm	-0.835195158324398	macaque_down	macaque_down_BLCAP_L2/3-IT	up_BLCAP_L2/3-IT	BLCAP	Exc	up_BLCAP_Exc	chimp_up_blcap_exc	0.918609721155579	Neur	ENSG00000166619	C7_1	-0.564565977	0.288	0.379	3.25014e-11	9.76277e-07	PD_down	Neur	both	EVO_up_PD_down
8160.87088742245	-1.00202428398676	0.253747854111211	-3.94889756800702	7.8511936175537e-05	0.0005253206469746	L2/L3	hg	pt	1.00202428398676	human_down	chimp_up	human_down_BLCAP_L2/3-IT	chimp_up_BLCAP_L2/3-IT	0.835195158324398	0.253743557824089	3.29149305498194	0.0009965707738443	0.0028664252154904	L2/3-IT	rm	-0.835195158324398	macaque_down	macaque_down_BLCAP_L2/3-IT	up_BLCAP_L2/3-IT	BLCAP	Exc	up_BLCAP_Exc	chimp_up_blcap_exc	0.918609721155579	Neur	ENSG00000166619	C7_2	-0.621204794	0.183	0.372	1.27238e-19	3.82197e-15	PD_down	Neur	both	EVO_up_PD_down
5212.76895910884	-1.21582622783293	0.332368973682185	-3.65806174494347	0.0002541298325622	0.0014195085783603	L2/L3	hg	pt	1.21582622783293	human_down	chimp_up	human_down_NNAT_L2/3-IT	chimp_up_NNAT_L2/3-IT	1.12249574439546	0.3323749056668	3.37719763212433	0.0007322841475298	0.0021708271999257	L2/3-IT	rm	-1.12249574439546	macaque_down	macaque_down_NNAT_L2/3-IT	up_NNAT_L2/3-IT	NNAT	Exc	up_NNAT_Exc	chimp_up_nnat_exc	1.16916098611419	Neur	ENSG00000053438	C7_1	-0.625176206	0.061	0.1	9.90709e-07	0.029758912	PD_down	Neur	both	EVO_up_PD_down
25296.1929081879	-1.3253006880017	0.426611618961574	-3.10657429168865	0.0018926874382023	0.007656851850276	L2/L3	hg	pt	1.3253006880017	human_down	chimp_up	human_down_YWHAB_L2/3-IT	chimp_up_YWHAB_L2/3-IT	1.04461826547394	0.42660785673588	2.44866157287084	0.0143388103206071	0.0298744951970811	L2/3-IT	rm	-1.04461826547394	macaque_down	macaque_down_YWHAB_L2/3-IT	up_YWHAB_L2/3-IT	YWHAB	Exc	up_YWHAB_Exc	chimp_up_ywhab_exc	1.18495947673782	Neur	ENSG00000166913	C7_2	-0.454399433	0.368	0.57	1.00769e-16	3.0269e-12	PD_down	Neur	both	EVO_up_PD_down
25296.1929081879	-1.3253006880017	0.426611618961574	-3.10657429168865	0.0018926874382023	0.007656851850276	L2/L3	hg	pt	1.3253006880017	human_down	chimp_up	human_down_YWHAB_L2/3-IT	chimp_up_YWHAB_L2/3-IT	1.04461826547394	0.42660785673588	2.44866157287084	0.0143388103206071	0.0298744951970811	L2/3-IT	rm	-1.04461826547394	macaque_down	macaque_down_YWHAB_L2/3-IT	up_YWHAB_L2/3-IT	YWHAB	Exc	up_YWHAB_Exc	chimp_up_ywhab_exc	1.18495947673782	Neur	ENSG00000166913	C9	0.280826108	0.116	0.14	1.93553e-07	0.005813959	PD_up	Neur	both	EVO_up_PD_up
25296.1929081879	-1.3253006880017	0.426611618961574	-3.10657429168865	0.0018926874382023	0.007656851850276	L2/L3	hg	pt	1.3253006880017	human_down	chimp_up	human_down_YWHAB_L2/3-IT	chimp_up_YWHAB_L2/3-IT	1.04461826547394	0.42660785673588	2.44866157287084	0.0143388103206071	0.0298744951970811	L2/3-IT	rm	-1.04461826547394	macaque_down	macaque_down_YWHAB_L2/3-IT	up_YWHAB_L2/3-IT	YWHAB	Exc	up_YWHAB_Exc	chimp_up_ywhab_exc	1.18495947673782	Neur	ENSG00000166913	C6_1	-0.600512623	0.193	0.273	3.03582e-08	0.000911901	PD_down	Neur	both	EVO_up_PD_down
38637.0420745637	-1.27046398192108	0.353900203872382	-3.58989333156535	0.0003308133069285	0.0017728640093806	L2/L3	hg	pt	1.27046398192108	human_down	chimp_up	human_down_GNAS_L2/3-IT	chimp_up_GNAS_L2/3-IT	1.34855818080609	0.353904612628477	3.81051315152478	0.0001386786341289	0.0004826016467686	L2/3-IT	rm	-1.34855818080609	macaque_down	macaque_down_GNAS_L2/3-IT	up_GNAS_L2/3-IT	GNAS	Exc	up_GNAS_Exc	chimp_up_gnas_exc	1.30951108136359	Neur	ENSG00000087460	C9	0.584937791	0.275	0.307	5.50009e-15	1.65212e-10	PD_up	Neur	both	EVO_up_PD_up
38637.0420745637	-1.27046398192108	0.353900203872382	-3.58989333156535	0.0003308133069285	0.0017728640093806	L2/L3	hg	pt	1.27046398192108	human_down	chimp_up	human_down_GNAS_L2/3-IT	chimp_up_GNAS_L2/3-IT	1.34855818080609	0.353904612628477	3.81051315152478	0.0001386786341289	0.0004826016467686	L2/3-IT	rm	-1.34855818080609	macaque_down	macaque_down_GNAS_L2/3-IT	up_GNAS_L2/3-IT	GNAS	Exc	up_GNAS_Exc	chimp_up_gnas_exc	1.30951108136359	Neur	ENSG00000087460	C6_0	0.373713503	0.434	0.309	3.77989e-09	0.00011354	PD_up	Neur	both	EVO_up_PD_up
38637.0420745637	-1.27046398192108	0.353900203872382	-3.58989333156535	0.0003308133069285	0.0017728640093806	L2/L3	hg	pt	1.27046398192108	human_down	chimp_up	human_down_GNAS_L2/3-IT	chimp_up_GNAS_L2/3-IT	1.34855818080609	0.353904612628477	3.81051315152478	0.0001386786341289	0.0004826016467686	L2/3-IT	rm	-1.34855818080609	macaque_down	macaque_down_GNAS_L2/3-IT	up_GNAS_L2/3-IT	GNAS	Exc	up_GNAS_Exc	chimp_up_gnas_exc	1.30951108136359	Neur	ENSG00000087460	C6_1	-0.482167261	0.402	0.453	3.98534e-13	1.19712e-08	PD_down	Neur	both	EVO_up_PD_down
17804.2144225443	0.711402531354907	0.143707737907233	4.95034256133192	7.40829667331549e-07	9.02703417809991e-06	L2/L3	hg	pt	-0.711402531354907	human_up	chimp_down	human_up_PHACTR3_L2/3-IT	chimp_down_PHACTR3_L2/3-IT	-0.752560162317376	0.143713585949302	-5.23652762086708	1.63625764729755e-07	9.6658266908867e-07	L2/3-IT	rm	0.752560162317376	macaque_up	macaque_up_PHACTR3_L2/3-IT	down_PHACTR3_L2/3-IT	PHACTR3	Exc	down_PHACTR3_Exc	chimp_down_phactr3_exc	-0.731981346836142	Neur	ENSG00000087495	C9	-0.533690036	0.194	0.422	4.73551e-25	1.42245e-20	PD_down	Neur	both	EVO_down_PD_down
11518.816638587	-1.35722240801899	0.364381299639171	-3.72473123445956	0.0001955234203762	0.0011417780084999	L2/L3	hg	pt	1.35722240801899	human_down	chimp_up	human_down_EEF1A2_L2/3-IT	chimp_up_EEF1A2_L2/3-IT	1.1833584979828	0.364378443412409	3.24760841201426	0.0011637931852809	0.0032843567011189	L2/3-IT	rm	-1.1833584979828	macaque_down	macaque_down_EEF1A2_L2/3-IT	up_EEF1A2_L2/3-IT	EEF1A2	Exc	up_EEF1A2_Exc	chimp_up_eef1a2_exc	1.27029045300089	Neur	ENSG00000101210	C7_2	-0.450395618	0.384	0.571	5.55119e-12	1.66747e-07	PD_down	Neur	both	EVO_up_PD_down
2911.60009575629	-1.02086288250011	0.370775063929299	-2.75332130397736	0.005899396628851	0.019433789115522	L2/L3	hg	pt	1.02086288250011	human_down	chimp_up	human_down_HSPA13_L2/3-IT	chimp_up_HSPA13_L2/3-IT	1.16408746938062	0.370842343785518	3.13903600515989	0.0016950461930476	0.0045847845156949	L2/3-IT	rm	-1.16408746938062	macaque_down	macaque_down_HSPA13_L2/3-IT	up_HSPA13_L2/3-IT	HSPA13	Exc	up_HSPA13_Exc	chimp_up_hspa13_exc	1.09247517594037	Neur	ENSG00000155304	C7_0	-0.458848629	0.121	0.13	2.46271e-07	0.007397487	PD_down	Neur	both	EVO_up_PD_down
10733.5841149519	0.575623129051805	0.137670462963634	4.18116650921599	2.90017379284716e-05	0.0002226932544488	L2/L3	hg	pt	-0.575623129051805	human_up	chimp_down	human_up_HLCS_L2/3-IT	chimp_down_HLCS_L2/3-IT	-0.667331777082592	0.137674968625702	-4.84715401604246	1.25245194399931e-06	6.41772557244991e-06	L2/3-IT	rm	0.667331777082592	macaque_up	macaque_up_HLCS_L2/3-IT	down_HLCS_L2/3-IT	HLCS	Exc	down_HLCS_Exc	chimp_down_hlcs_exc	-0.621477453067199	Neur	ENSG00000159267	C9	-0.457969558	0.08	0.195	1.20047e-20	3.60597e-16	PD_down	Neur	both	EVO_down_PD_down
3924.95554867939	-1.08671043951187	0.345726038393279	-3.14327044778642	0.0016707139958004	0.006897861031984	L2/L3	hg	pt	1.08671043951187	human_down	chimp_up	human_down_SUMO3_L2/3-IT	chimp_up_SUMO3_L2/3-IT	1.88854528558622	0.345944327449344	5.45910175637368	4.78549448344318e-08	3.07948853649566e-07	L2/3-IT	rm	-1.88854528558622	macaque_down	macaque_down_SUMO3_L2/3-IT	up_SUMO3_L2/3-IT	SUMO3	Exc	up_SUMO3_Exc	chimp_up_sumo3_exc	1.48762786254905	Neur	ENSG00000184900	C7_1	-0.294740733	0.372	0.402	1.08572e-06	0.032612794	PD_down	Neur	both	EVO_up_PD_down
3924.95554867939	-1.08671043951187	0.345726038393279	-3.14327044778642	0.0016707139958004	0.006897861031984	L2/L3	hg	pt	1.08671043951187	human_down	chimp_up	human_down_SUMO3_L2/3-IT	chimp_up_SUMO3_L2/3-IT	1.88854528558622	0.345944327449344	5.45910175637368	4.78549448344318e-08	3.07948853649566e-07	L2/3-IT	rm	-1.88854528558622	macaque_down	macaque_down_SUMO3_L2/3-IT	up_SUMO3_L2/3-IT	SUMO3	Exc	up_SUMO3_Exc	chimp_up_sumo3_exc	1.48762786254905	Neur	ENSG00000184900	C7_2	-0.611374005	0.299	0.519	3.09189e-36	9.28741e-32	PD_down	Neur	both	EVO_up_PD_down
3924.95554867939	-1.08671043951187	0.345726038393279	-3.14327044778642	0.0016707139958004	0.006897861031984	L2/L3	hg	pt	1.08671043951187	human_down	chimp_up	human_down_SUMO3_L2/3-IT	chimp_up_SUMO3_L2/3-IT	1.88854528558622	0.345944327449344	5.45910175637368	4.78549448344318e-08	3.07948853649566e-07	L2/3-IT	rm	-1.88854528558622	macaque_down	macaque_down_SUMO3_L2/3-IT	up_SUMO3_L2/3-IT	SUMO3	Exc	up_SUMO3_Exc	chimp_up_sumo3_exc	1.48762786254905	Neur	ENSG00000184900	C6_1	-0.864327418	0.175	0.284	2.71402e-20	8.15237e-16	PD_down	Neur	both	EVO_up_PD_down
8684.50250317608	-1.04259341054134	0.308792242567307	-3.37635881611918	0.0007345205862524	0.00348260029856	L2/L3	hg	pt	1.04259341054134	human_down	chimp_up	human_down_ATP6V1E1_L2/3-IT	chimp_up_ATP6V1E1_L2/3-IT	1.30815073918677	0.308832742101515	4.23579031900955	2.27749231399513e-05	9.32864848761454e-05	L2/3-IT	rm	-1.30815073918677	macaque_down	macaque_down_ATP6V1E1_L2/3-IT	up_ATP6V1E1_L2/3-IT	ATP6V1E1	Exc	up_ATP6V1E1_Exc	chimp_up_atp6v1e1_exc	1.17537207486406	Neur	ENSG00000131100	C7_2	-0.453559455	0.213	0.37	8.12767e-13	2.44139e-08	PD_down	Neur	both	EVO_up_PD_down
8684.50250317608	-1.04259341054134	0.308792242567307	-3.37635881611918	0.0007345205862524	0.00348260029856	L2/L3	hg	pt	1.04259341054134	human_down	chimp_up	human_down_ATP6V1E1_L2/3-IT	chimp_up_ATP6V1E1_L2/3-IT	1.30815073918677	0.308832742101515	4.23579031900955	2.27749231399513e-05	9.32864848761454e-05	L2/3-IT	rm	-1.30815073918677	macaque_down	macaque_down_ATP6V1E1_L2/3-IT	up_ATP6V1E1_L2/3-IT	ATP6V1E1	Exc	up_ATP6V1E1_Exc	chimp_up_atp6v1e1_exc	1.17537207486406	Neur	ENSG00000131100	C6_1	-0.556591797	0.094	0.159	3.80258e-08	0.00114222	PD_down	Neur	both	EVO_up_PD_down
1950.24418347462	-2.10048279393747	0.529518314162484	-3.96678025624045	7.28501014626198e-05	0.0004934089635529	L2/L3	hg	pt	2.10048279393747	human_down	chimp_up	human_down_NEFH_L2/3-IT	chimp_up_NEFH_L2/3-IT	1.6637303690851	0.529410080165336	3.14261180777955	0.0016744774848087	0.0045377461190983	L2/3-IT	rm	-1.6637303690851	macaque_down	macaque_down_NEFH_L2/3-IT	up_NEFH_L2/3-IT	NEFH	Exc	up_NEFH_Exc	chimp_up_nefh_exc	1.88210658151129	Neur	ENSG00000100285	C7_2	-0.381687741	0.54	0.75	1.0411e-21	3.12726e-17	PD_down	Neur	both	EVO_up_PD_down
1950.24418347462	-2.10048279393747	0.529518314162484	-3.96678025624045	7.28501014626198e-05	0.0004934089635529	L2/L3	hg	pt	2.10048279393747	human_down	chimp_up	human_down_NEFH_L2/3-IT	chimp_up_NEFH_L2/3-IT	1.6637303690851	0.529410080165336	3.14261180777955	0.0016744774848087	0.0045377461190983	L2/3-IT	rm	-1.6637303690851	macaque_down	macaque_down_NEFH_L2/3-IT	up_NEFH_L2/3-IT	NEFH	Exc	up_NEFH_Exc	chimp_up_nefh_exc	1.88210658151129	Neur	ENSG00000100285	C7_3	-0.727873086	0.251	0.426	2.16058e-16	6.48995e-12	PD_down	Neur	both	EVO_up_PD_down
23301.2896241327	-1.52367950150527	0.448533825284513	-3.39702251115347	0.0006812336259043	0.0032624832773217	L2/L3	hg	pt	1.52367950150527	human_down	chimp_up	human_down_YWHAH_L2/3-IT	chimp_up_YWHAH_L2/3-IT	1.67319051861417	0.448542522435198	3.73028293846076	0.0001912648613191	0.0006448016637223	L2/3-IT	rm	-1.67319051861417	macaque_down	macaque_down_YWHAH_L2/3-IT	up_YWHAH_L2/3-IT	YWHAH	Exc	up_YWHAH_Exc	chimp_up_ywhah_exc	1.59843501005972	Neur	ENSG00000128245	C7_2	-0.463111424	0.259	0.433	9.00726e-12	2.7056e-07	PD_down	Neur	both	EVO_up_PD_down
1554.03013970246	-1.47566138250357	0.442174313841879	-3.33728427072601	0.000846013700578	0.0039083334053327	L2/L3	hg	pt	1.47566138250357	human_down	chimp_up	human_down_H1F0_L2/3-IT	chimp_up_H1F0_L2/3-IT	1.86449082307216	0.442427060789196	4.21423323371383	2.50628187930211e-05	0.0001020961859123	L2/3-IT	rm	-1.86449082307216	macaque_down	macaque_down_H1F0_L2/3-IT	up_H1F0_L2/3-IT	H1F0	Exc	up_H1F0_Exc	chimp_up_h1f0_exc	1.67007610278787	Neur	ENSG00000189060	C7_2	-0.308044702	0.093	0.178	1.01743e-07	0.003056162	PD_down	Neur	both	EVO_up_PD_down
6432.65272364459	-1.23240657759959	0.265917407556934	-4.6345464515546	3.5772090460637e-06	3.65296351598249e-05	L2/L3	hg	pt	1.23240657759959	human_down	chimp_up	human_down_SNU13_L2/3-IT	chimp_up_SNU13_L2/3-IT	1.16515458931167	0.265927657089174	4.38147202162185	1.17880182895733e-05	5.09764061897047e-05	L2/3-IT	rm	-1.16515458931167	macaque_down	macaque_down_SNU13_L2/3-IT	up_SNU13_L2/3-IT	SNU13	Exc	up_SNU13_Exc	chimp_up_snu13_exc	1.19878058345563	Neur	ENSG00000100138	C7_2	-0.458490411	0.154	0.282	1.24534e-13	3.74077e-09	PD_down	Neur	both	EVO_up_PD_down
14310.1890078933	-1.36858350286661	0.304828109875853	-4.48968929874607	7.13271359052003e-06	6.64704038367043e-05	L2/L3	hg	pt	1.36858350286661	human_down	chimp_up	human_down_SULT4A1_L2/3-IT	chimp_up_SULT4A1_L2/3-IT	0.970368673933757	0.304811379301608	3.18350540638309	0.0014550339608474	0.0040076675469605	L2/3-IT	rm	-0.970368673933757	macaque_down	macaque_down_SULT4A1_L2/3-IT	up_SULT4A1_L2/3-IT	SULT4A1	Exc	up_SULT4A1_Exc	chimp_up_sult4a1_exc	1.16947608840018	Neur	ENSG00000130540	C7_2	-0.572643458	0.23	0.41	2.835e-15	8.51576e-11	PD_down	Neur	both	EVO_up_PD_down
6122.6151234685	-1.17957527328896	0.283528199658858	-4.16034551310319	3.17766501195241e-05	0.0002406582680125	L2/L3	hg	pt	1.17957527328896	human_down	chimp_up	human_down_MAPK8IP2_L2/3-IT	chimp_up_MAPK8IP2_L2/3-IT	0.91063898402051	0.283507513173842	3.21204533109541	0.0013179357792867	0.0036736627435263	L2/3-IT	rm	-0.91063898402051	macaque_down	macaque_down_MAPK8IP2_L2/3-IT	up_MAPK8IP2_L2/3-IT	MAPK8IP2	Exc	up_MAPK8IP2_Exc	chimp_up_mapk8ip2_exc	1.04510712865473	Neur	ENSG00000008735	C9	0.268105955	0.097	0.124	2.99607e-08	0.000899961	PD_up	Neur	both	EVO_up_PD_up
6122.6151234685	-1.17957527328896	0.283528199658858	-4.16034551310319	3.17766501195241e-05	0.0002406582680125	L2/L3	hg	pt	1.17957527328896	human_down	chimp_up	human_down_MAPK8IP2_L2/3-IT	chimp_up_MAPK8IP2_L2/3-IT	0.91063898402051	0.283507513173842	3.21204533109541	0.0013179357792867	0.0036736627435263	L2/3-IT	rm	-0.91063898402051	macaque_down	macaque_down_MAPK8IP2_L2/3-IT	up_MAPK8IP2_L2/3-IT	MAPK8IP2	Exc	up_MAPK8IP2_Exc	chimp_up_mapk8ip2_exc	1.04510712865473	Neur	ENSG00000008735	C6_1	0.399041476	0.329	0.231	1.6755e-23	5.03285e-19	PD_up	Neur	both	EVO_up_PD_up
3228.39760030728	-0.966858501593156	0.309032319193402	-3.12866467855767	0.0017560257952841	0.0071988275963597	L2/L3	hg	pt	0.966858501593156	human_down	chimp_up	human_down_STS_L2/3-IT	chimp_up_STS_L2/3-IT	1.74545683242467	0.309306733663354	5.6431258762197	1.6699016316248e-08	1.15283055473347e-07	L2/3-IT	rm	-1.74545683242467	macaque_down	macaque_down_STS_L2/3-IT	up_STS_L2/3-IT	STS	Exc	up_STS_Exc	chimp_up_sts_exc	1.35615766700891	Neur	ENSG00000101846	C7_2	-0.659407339	0.047	0.154	2.48657e-10	7.46915e-06	PD_down	Neur	both	EVO_up_PD_down
3218.9691937847	-1.02994358067995	0.354424735701483	-2.90595852076031	0.0036612998059149	0.0131500347916627	L2/L3	hg	pt	1.02994358067995	human_down	chimp_up	human_down_DYNLT3_L2/3-IT	chimp_up_DYNLT3_L2/3-IT	1.02591570710883	0.354453510519781	2.89435899676772	0.0037993350606987	0.0093587639464521	L2/3-IT	rm	-1.02591570710883	macaque_down	macaque_down_DYNLT3_L2/3-IT	up_DYNLT3_L2/3-IT	DYNLT3	Exc	up_DYNLT3_Exc	chimp_up_dynlt3_exc	1.02792964389439	Neur	ENSG00000165169	C7_1	-0.504555224	0.293	0.364	3.50668e-08	0.001053335	PD_down	Neur	both	EVO_up_PD_down
3218.9691937847	-1.02994358067995	0.354424735701483	-2.90595852076031	0.0036612998059149	0.0131500347916627	L2/L3	hg	pt	1.02994358067995	human_down	chimp_up	human_down_DYNLT3_L2/3-IT	chimp_up_DYNLT3_L2/3-IT	1.02591570710883	0.354453510519781	2.89435899676772	0.0037993350606987	0.0093587639464521	L2/3-IT	rm	-1.02591570710883	macaque_down	macaque_down_DYNLT3_L2/3-IT	up_DYNLT3_L2/3-IT	DYNLT3	Exc	up_DYNLT3_Exc	chimp_up_dynlt3_exc	1.02792964389439	Neur	ENSG00000165169	C7_2	-0.52806801	0.301	0.508	2.75343e-23	8.27076e-19	PD_down	Neur	both	EVO_up_PD_down
3218.9691937847	-1.02994358067995	0.354424735701483	-2.90595852076031	0.0036612998059149	0.0131500347916627	L2/L3	hg	pt	1.02994358067995	human_down	chimp_up	human_down_DYNLT3_L2/3-IT	chimp_up_DYNLT3_L2/3-IT	1.02591570710883	0.354453510519781	2.89435899676772	0.0037993350606987	0.0093587639464521	L2/3-IT	rm	-1.02591570710883	macaque_down	macaque_down_DYNLT3_L2/3-IT	up_DYNLT3_L2/3-IT	DYNLT3	Exc	up_DYNLT3_Exc	chimp_up_dynlt3_exc	1.02792964389439	Neur	ENSG00000165169	C6_1	-0.724237304	0.146	0.245	8.86701e-15	2.66347e-10	PD_down	Neur	both	EVO_up_PD_down
7727.14516519991	-1.08964600263264	0.336820041341474	-3.23509847660145	0.0012160078297059	0.0052887219421147	L2/L3	hg	pt	1.08964600263264	human_down	chimp_up	human_down_ATP6AP2_L2/3-IT	chimp_up_ATP6AP2_L2/3-IT	0.933585564016951	0.33681759047019	2.77178386887005	0.005575003909823	0.0130738548257333	L2/3-IT	rm	-0.933585564016951	macaque_down	macaque_down_ATP6AP2_L2/3-IT	up_ATP6AP2_L2/3-IT	ATP6AP2	Exc	up_ATP6AP2_Exc	chimp_up_atp6ap2_exc	1.0116157833248	Neur	ENSG00000182220	C7_2	-0.450591291	0.091	0.207	1.10974e-10	3.33344e-06	PD_down	Neur	both	EVO_up_PD_down
7527.94809552014	0.829565026595758	0.261720040354246	3.16966566821905	0.0015261442946877	0.0063807647410503	L2/L3	hg	pt	-0.829565026595758	human_up	chimp_down	human_up_SYP_L2/3-IT	chimp_down_SYP_L2/3-IT	-0.893288375937065	0.261725625007725	-3.41307189890443	0.00064234992762	0.0019315857028147	L2/3-IT	rm	0.893288375937065	macaque_up	macaque_up_SYP_L2/3-IT	down_SYP_L2/3-IT	SYP	Exc	down_SYP_Exc	chimp_down_syp_exc	-0.861426701266412	Neur	ENSG00000102003	C7_2	-0.412851339	0.156	0.273	5.19123e-07	0.015593415	PD_down	Neur	both	EVO_down_PD_down
6990.04645241825	-1.6778478742082	0.483153577023272	-3.47270092575012	0.0005152491723632	0.0025744049126923	L2/L3	hg	pt	1.6778478742082	human_down	chimp_up	human_down_NAP1L2_L2/3-IT	chimp_up_NAP1L2_L2/3-IT	1.58588550936713	0.483157409191863	3.28233714147054	0.001029504350178	0.0029471823436575	L2/3-IT	rm	-1.58588550936713	macaque_down	macaque_down_NAP1L2_L2/3-IT	up_NAP1L2_L2/3-IT	NAP1L2	Exc	up_NAP1L2_Exc	chimp_up_nap1l2_exc	1.63186669178766	Neur	ENSG00000186462	C7_1	-0.528537322	0.261	0.307	9.40384e-10	2.82473e-05	PD_down	Neur	both	EVO_up_PD_down
6990.04645241825	-1.6778478742082	0.483153577023272	-3.47270092575012	0.0005152491723632	0.0025744049126923	L2/L3	hg	pt	1.6778478742082	human_down	chimp_up	human_down_NAP1L2_L2/3-IT	chimp_up_NAP1L2_L2/3-IT	1.58588550936713	0.483157409191863	3.28233714147054	0.001029504350178	0.0029471823436575	L2/3-IT	rm	-1.58588550936713	macaque_down	macaque_down_NAP1L2_L2/3-IT	up_NAP1L2_L2/3-IT	NAP1L2	Exc	up_NAP1L2_Exc	chimp_up_nap1l2_exc	1.63186669178766	Neur	ENSG00000186462	C7_2	-0.932965172	0.179	0.424	2.27344e-29	6.82896e-25	PD_down	Neur	both	EVO_up_PD_down
6990.04645241825	-1.6778478742082	0.483153577023272	-3.47270092575012	0.0005152491723632	0.0025744049126923	L2/L3	hg	pt	1.6778478742082	human_down	chimp_up	human_down_NAP1L2_L2/3-IT	chimp_up_NAP1L2_L2/3-IT	1.58588550936713	0.483157409191863	3.28233714147054	0.001029504350178	0.0029471823436575	L2/3-IT	rm	-1.58588550936713	macaque_down	macaque_down_NAP1L2_L2/3-IT	up_NAP1L2_L2/3-IT	NAP1L2	Exc	up_NAP1L2_Exc	chimp_up_nap1l2_exc	1.63186669178766	Neur	ENSG00000186462	C6_1	-0.86063219	0.075	0.18	2.63474e-19	7.91422e-15	PD_down	Neur	both	EVO_up_PD_down
8077.84517481448	-1.36777611346574	0.303616149867117	-4.5049517756693	6.63880170976199e-06	6.26748222771799e-05	L2/L3	hg	pt	1.36777611346574	human_down	chimp_up	human_down_PGK1_L2/3-IT	chimp_up_PGK1_L2/3-IT	1.20220229814811	0.303612165532005	3.95966444902346	7.5055146479748e-05	0.0002757399077497	L2/3-IT	rm	-1.20220229814811	macaque_down	macaque_down_PGK1_L2/3-IT	up_PGK1_L2/3-IT	PGK1	Exc	up_PGK1_Exc	chimp_up_pgk1_exc	1.28498920580693	Neur	ENSG00000102144	C6_0	0.263470761	0.11	0.061	2.19325e-07	0.006588091	PD_up	Neur	both	EVO_up_PD_up
2121.92594836213	-1.37793268345203	0.456121636499885	-3.02097636504551	0.0025196102661188	0.0096813794822117	L2/L3	hg	pt	1.37793268345203	human_down	chimp_up	human_down_HNRNPH2_L2/3-IT	chimp_up_HNRNPH2_L2/3-IT	2.64779776040079	0.456720856257355	5.79740934560869	6.73471645077579e-09	4.91053687022171e-08	L2/3-IT	rm	-2.64779776040079	macaque_down	macaque_down_HNRNPH2_L2/3-IT	up_HNRNPH2_L2/3-IT	HNRNPH2	Exc	up_HNRNPH2_Exc	chimp_up_hnrnph2_exc	2.01286522192641	Neur	ENSG00000126945	C7_2	-0.671492906	0.141	0.306	1.41573e-25	4.25258e-21	PD_down	Neur	both	EVO_up_PD_down
2121.92594836213	-1.37793268345203	0.456121636499885	-3.02097636504551	0.0025196102661188	0.0096813794822117	L2/L3	hg	pt	1.37793268345203	human_down	chimp_up	human_down_HNRNPH2_L2/3-IT	chimp_up_HNRNPH2_L2/3-IT	2.64779776040079	0.456720856257355	5.79740934560869	6.73471645077579e-09	4.91053687022171e-08	L2/3-IT	rm	-2.64779776040079	macaque_down	macaque_down_HNRNPH2_L2/3-IT	up_HNRNPH2_L2/3-IT	HNRNPH2	Exc	up_HNRNPH2_Exc	chimp_up_hnrnph2_exc	2.01286522192641	Neur	ENSG00000126945	C7_3	-0.276797115	0.187	0.248	7.24674e-09	0.000217677	PD_down	Neur	both	EVO_up_PD_down
2121.92594836213	-1.37793268345203	0.456121636499885	-3.02097636504551	0.0025196102661188	0.0096813794822117	L2/L3	hg	pt	1.37793268345203	human_down	chimp_up	human_down_HNRNPH2_L2/3-IT	chimp_up_HNRNPH2_L2/3-IT	2.64779776040079	0.456720856257355	5.79740934560869	6.73471645077579e-09	4.91053687022171e-08	L2/3-IT	rm	-2.64779776040079	macaque_down	macaque_down_HNRNPH2_L2/3-IT	up_HNRNPH2_L2/3-IT	HNRNPH2	Exc	up_HNRNPH2_Exc	chimp_up_hnrnph2_exc	2.01286522192641	Neur	ENSG00000126945	C6_1	-0.577241297	0.073	0.141	2.82853e-12	8.49635e-08	PD_down	Neur	both	EVO_up_PD_down
3429.14007568842	-1.5104042666365	0.288503305497196	-5.23531009127791	1.64708100636463e-07	2.40664147291372e-06	L2/L3	hg	pt	1.5104042666365	human_down	chimp_up	human_down_GPRASP2_L2/3-IT	chimp_up_GPRASP2_L2/3-IT	1.01203135294268	0.288397913160214	3.50914936191119	0.000449542373873	0.0013966176832758	L2/3-IT	rm	-1.01203135294268	macaque_down	macaque_down_GPRASP2_L2/3-IT	up_GPRASP2_L2/3-IT	GPRASP2	Exc	up_GPRASP2_Exc	chimp_up_gprasp2_exc	1.26121780978959	Neur	ENSG00000158301	C7_2	-0.492003659	0.087	0.189	1.94684e-10	5.84793e-06	PD_down	Neur	both	EVO_up_PD_down
11907.9807583622	-0.614628630431625	0.20054159182351	-3.06484368076891	0.0021778379299313	0.0085689740331442	L2/L3	hg	pt	0.614628630431625	human_down	chimp_up	human_down_MORF4L2_L2/3-IT	chimp_up_MORF4L2_L2/3-IT	1.09197837593437	0.200604511760265	5.44343876592042	5.22617044045135e-08	3.33565172498227e-07	L2/3-IT	rm	-1.09197837593437	macaque_down	macaque_down_MORF4L2_L2/3-IT	up_MORF4L2_L2/3-IT	MORF4L2	Exc	up_MORF4L2_Exc	chimp_up_morf4l2_exc	0.853303503182997	Neur	ENSG00000123562	C7_2	-0.728994534	0.256	0.483	4.51771e-25	1.35703e-20	PD_down	Neur	both	EVO_up_PD_down
11907.9807583622	-0.614628630431625	0.20054159182351	-3.06484368076891	0.0021778379299313	0.0085689740331442	L2/L3	hg	pt	0.614628630431625	human_down	chimp_up	human_down_MORF4L2_L2/3-IT	chimp_up_MORF4L2_L2/3-IT	1.09197837593437	0.200604511760265	5.44343876592042	5.22617044045135e-08	3.33565172498227e-07	L2/3-IT	rm	-1.09197837593437	macaque_down	macaque_down_MORF4L2_L2/3-IT	up_MORF4L2_L2/3-IT	MORF4L2	Exc	up_MORF4L2_Exc	chimp_up_morf4l2_exc	0.853303503182997	Neur	ENSG00000123562	C6_1	-0.629866852	0.17	0.255	4.69193e-14	1.40936e-09	PD_down	Neur	both	EVO_up_PD_down
4475.31327968382	-1.53824291412358	0.3016221951121	-5.09989960636644	3.39833682631036e-07	4.55064281254261e-06	L2/L3	hg	pt	1.53824291412358	human_down	chimp_up	human_down_FAM199X_L2/3-IT	chimp_up_FAM199X_L2/3-IT	0.742801115735335	0.30148624022046	2.46379773482254	0.0137473665440561	0.0287718348977796	L2/3-IT	rm	-0.742801115735335	macaque_down	macaque_down_FAM199X_L2/3-IT	up_FAM199X_L2/3-IT	FAM199X	Exc	up_FAM199X_Exc	chimp_up_fam199x_exc	1.14052201492946	Neur	ENSG00000123575	C7_2	-0.424214892	0.165	0.297	1.4977e-12	4.49879e-08	PD_down	Neur	both	EVO_up_PD_down
2068.19243906212	-0.980735614999689	0.357313510507902	-2.74474820055258	0.0060557342280067	0.0198195281152544	L2/L3	hg	pt	0.980735614999689	human_down	chimp_up	human_down_TSC22D3_L2/3-IT	chimp_up_TSC22D3_L2/3-IT	1.95323124020787	0.357790238751147	5.45915183998746	4.78414490092298e-08	3.07948853649566e-07	L2/3-IT	rm	-1.95323124020787	macaque_down	macaque_down_TSC22D3_L2/3-IT	up_TSC22D3_L2/3-IT	TSC22D3	Exc	up_TSC22D3_Exc	chimp_up_tsc22d3_exc	1.46698342760378	Neur	ENSG00000157514	C7_2	-0.349370074	0.136	0.24	4.25014e-15	1.27666e-10	PD_down	Neur	both	EVO_up_PD_down
3033.45388301147	-0.787766970670557	0.268289007283473	-2.93626257239159	0.0033219300827193	0.0121589290002288	L2/L3	hg	pt	0.787766970670557	human_down	chimp_up	human_down_CUL4B_L2/3-IT	chimp_up_CUL4B_L2/3-IT	0.725494153505112	0.268308921691776	2.70395091199589	0.0068520410711549	0.015641831366514	L2/3-IT	rm	-0.725494153505112	macaque_down	macaque_down_CUL4B_L2/3-IT	up_CUL4B_L2/3-IT	CUL4B	Exc	up_CUL4B_Exc	chimp_up_cul4b_exc	0.756630562087835	Neur	ENSG00000158290	C7_2	-0.312108038	0.126	0.221	1.26863e-13	3.81072e-09	PD_down	Neur	both	EVO_up_PD_down
8544.34182636164	-1.25288556229646	0.285431888605525	-4.38943794408334	1.13644001402102e-05	9.87448408381644e-05	L2/L3	hg	pt	1.25288556229646	human_down	chimp_up	human_down_SLC9A6_L2/3-IT	chimp_up_SLC9A6_L2/3-IT	1.01930784677898	0.28542059255435	3.57124844306699	0.0003552836825337	0.0011312870032981	L2/3-IT	rm	-1.01930784677898	macaque_down	macaque_down_SLC9A6_L2/3-IT	up_SLC9A6_L2/3-IT	SLC9A6	Exc	up_SLC9A6_Exc	chimp_up_slc9a6_exc	1.13609670453772	Neur	ENSG00000198689	C7_2	-0.6460801	0.304	0.524	9.70757e-34	2.91596e-29	PD_down	Neur	both	EVO_up_PD_down
8544.34182636164	-1.25288556229646	0.285431888605525	-4.38943794408334	1.13644001402102e-05	9.87448408381644e-05	L2/L3	hg	pt	1.25288556229646	human_down	chimp_up	human_down_SLC9A6_L2/3-IT	chimp_up_SLC9A6_L2/3-IT	1.01930784677898	0.28542059255435	3.57124844306699	0.0003552836825337	0.0011312870032981	L2/3-IT	rm	-1.01930784677898	macaque_down	macaque_down_SLC9A6_L2/3-IT	up_SLC9A6_L2/3-IT	SLC9A6	Exc	up_SLC9A6_Exc	chimp_up_slc9a6_exc	1.13609670453772	Neur	ENSG00000198689	C6_1	-0.582596274	0.169	0.237	9.11939e-11	2.73928e-06	PD_down	Neur	both	EVO_up_PD_down
1291.33121123455	1.05009955590286	0.238275306936083	4.40708510422589	1.0477103032395e-05	9.20444088651609e-05	L2/L3	hg	pt	-1.05009955590286	human_up	chimp_down	human_up_FGF13_L2/3-IT	chimp_down_FGF13_L2/3-IT	-0.68623016921728	0.238539792022402	-2.87679536985944	0.0040173601978506	0.0098279967831515	L2/3-IT	rm	0.68623016921728	macaque_up	macaque_up_FGF13_L2/3-IT	down_FGF13_L2/3-IT	FGF13	Exc	down_FGF13_Exc	chimp_down_fgf13_exc	-0.868164862560071	Neur	ENSG00000129682	C7_3	-0.311238751	0.175	0.258	2.06565e-07	0.00620481	PD_down	Neur	both	EVO_down_PD_down
34997.4007221269	-1.09040996696914	0.328108117169444	-3.32332517822478	0.0008895115788583	0.0040760136399767	L2/L3	hg	pt	1.09040996696914	human_down	chimp_up	human_down_IDS_L2/3-IT	chimp_up_IDS_L2/3-IT	1.46999520916323	0.328120848468956	4.48004208212425	7.46283240569121e-06	3.35702985513978e-05	L2/3-IT	rm	-1.46999520916323	macaque_down	macaque_down_IDS_L2/3-IT	up_IDS_L2/3-IT	IDS	Exc	up_IDS_Exc	chimp_up_ids_exc	1.28020258806619	Neur	ENSG00000010404	C7_2	-0.424586554	0.648	0.817	1.26535e-15	3.80086e-11	PD_down	Neur	both	EVO_up_PD_down
34997.4007221269	-1.09040996696914	0.328108117169444	-3.32332517822478	0.0008895115788583	0.0040760136399767	L2/L3	hg	pt	1.09040996696914	human_down	chimp_up	human_down_IDS_L2/3-IT	chimp_up_IDS_L2/3-IT	1.46999520916323	0.328120848468956	4.48004208212425	7.46283240569121e-06	3.35702985513978e-05	L2/3-IT	rm	-1.46999520916323	macaque_down	macaque_down_IDS_L2/3-IT	up_IDS_L2/3-IT	IDS	Exc	up_IDS_Exc	chimp_up_ids_exc	1.28020258806619	Neur	ENSG00000010404	C9	0.273905698	0.233	0.306	3.98859e-17	1.19809e-12	PD_up	Neur	both	EVO_up_PD_up
34997.4007221269	-1.09040996696914	0.328108117169444	-3.32332517822478	0.0008895115788583	0.0040760136399767	L2/L3	hg	pt	1.09040996696914	human_down	chimp_up	human_down_IDS_L2/3-IT	chimp_up_IDS_L2/3-IT	1.46999520916323	0.328120848468956	4.48004208212425	7.46283240569121e-06	3.35702985513978e-05	L2/3-IT	rm	-1.46999520916323	macaque_down	macaque_down_IDS_L2/3-IT	up_IDS_L2/3-IT	IDS	Exc	up_IDS_Exc	chimp_up_ids_exc	1.28020258806619	Neur	ENSG00000010404	C6_1	-0.749682699	0.452	0.554	1.63689e-25	4.9169e-21	PD_down	Neur	both	EVO_up_PD_down
3067.72125131193	-1.24508713613734	0.301148611983995	-4.13446081632119	3.55788947674523e-05	0.0002660637797691	L2/L3	hg	pt	1.24508713613734	human_down	chimp_up	human_down_VMA21_L2/3-IT	chimp_up_VMA21_L2/3-IT	1.34308985568093	0.301219245181361	4.45884476893987	8.24025696357171e-06	3.67405873028611e-05	L2/3-IT	rm	-1.34308985568093	macaque_down	macaque_down_VMA21_L2/3-IT	up_VMA21_L2/3-IT	VMA21	Exc	up_VMA21_Exc	chimp_up_vma21_exc	1.29408849590913	Neur	ENSG00000160131	C7_2	-0.485951224	0.138	0.26	4.10024e-10	1.23163e-05	PD_down	Neur	both	EVO_up_PD_down
2431.18279474565	-1.01129602607321	0.204934527514674	-4.93472738995043	8.02627864577243e-07	1.44330842475137e-05	IN-PV	hg	pt	1.01129602607321	human_down	chimp_up	human_down_GABRD_IN-PV	chimp_up_GABRD_IN-PV	1.0851359354904	0.204945381546244	5.29475671665991	1.1917496177552e-07	1.04238685003093e-06	IN-PV	rm	-1.0851359354904	macaque_down	macaque_down_GABRD_IN-PV	up_GABRD_IN-PV	GABRD	Inh	up_GABRD_Inh	chimp_up_gabrd_inh	1.04821598078181	Neur	ENSG00000187730	C7_2	-0.585789869	0.075	0.185	3.98493e-07	0.011969918	PD_down	Neur	both	EVO_up_PD_down
2431.18279474565	-1.01129602607321	0.204934527514674	-4.93472738995043	8.02627864577243e-07	1.44330842475137e-05	IN-PV	hg	pt	1.01129602607321	human_down	chimp_up	human_down_GABRD_IN-PV	chimp_up_GABRD_IN-PV	1.0851359354904	0.204945381546244	5.29475671665991	1.1917496177552e-07	1.04238685003093e-06	IN-PV	rm	-1.0851359354904	macaque_down	macaque_down_GABRD_IN-PV	up_GABRD_IN-PV	GABRD	Inh	up_GABRD_Inh	chimp_up_gabrd_inh	1.04821598078181	Neur	ENSG00000187730	C9	-0.553332676	0.032	0.146	7.10543e-19	2.13433e-14	PD_down	Neur	both	EVO_up_PD_down
314.621066460722	-1.05433827079071	0.247983394302081	-4.25164867896906	2.12202561612142e-05	0.0002390033934268	IN-PV	hg	pt	1.05433827079071	human_down	chimp_up	human_down_EFHD2_IN-PV	chimp_up_EFHD2_IN-PV	0.851571169912058	0.247085152178307	3.44646840332004	0.0005679649780106	0.0021612379625329	IN-PV	rm	-0.851571169912058	macaque_down	macaque_down_EFHD2_IN-PV	up_EFHD2_IN-PV	EFHD2	Inh	up_EFHD2_Inh	chimp_up_efhd2_inh	0.952954720351382	Neur	ENSG00000142634	C7_2	-0.870760766	0.246	0.526	2.91942e-30	8.76935e-26	PD_down	Neur	both	EVO_up_PD_down
3973.37952955589	-0.898130892302312	0.255155169700987	-3.5199400167154	0.0004316444042443	0.002938064382279	IN-PV	hg	pt	0.898130892302312	human_down	chimp_up	human_down_CAMK2N1_IN-PV	chimp_up_CAMK2N1_IN-PV	0.944673626035231	0.255153014190455	3.70238082051461	0.0002135857003899	0.0009151935479303	IN-PV	rm	-0.944673626035231	macaque_down	macaque_down_CAMK2N1_IN-PV	up_CAMK2N1_IN-PV	CAMK2N1	Inh	up_CAMK2N1_Inh	chimp_up_camk2n1_inh	0.921402259168772	Neur	ENSG00000162545	C7_0	0.553902913	0.278	0.163	7.17369e-08	0.002154833	PD_up	Neur	both	EVO_up_PD_up
3973.37952955589	-0.898130892302312	0.255155169700987	-3.5199400167154	0.0004316444042443	0.002938064382279	IN-PV	hg	pt	0.898130892302312	human_down	chimp_up	human_down_CAMK2N1_IN-PV	chimp_up_CAMK2N1_IN-PV	0.944673626035231	0.255153014190455	3.70238082051461	0.0002135857003899	0.0009151935479303	IN-PV	rm	-0.944673626035231	macaque_down	macaque_down_CAMK2N1_IN-PV	up_CAMK2N1_IN-PV	CAMK2N1	Inh	up_CAMK2N1_Inh	chimp_up_camk2n1_inh	0.921402259168772	Neur	ENSG00000162545	C9	0.414426878	0.168	0.189	9.34728e-10	2.80774e-05	PD_up	Neur	both	EVO_up_PD_up
3973.37952955589	-0.898130892302312	0.255155169700987	-3.5199400167154	0.0004316444042443	0.002938064382279	IN-PV	hg	pt	0.898130892302312	human_down	chimp_up	human_down_CAMK2N1_IN-PV	chimp_up_CAMK2N1_IN-PV	0.944673626035231	0.255153014190455	3.70238082051461	0.0002135857003899	0.0009151935479303	IN-PV	rm	-0.944673626035231	macaque_down	macaque_down_CAMK2N1_IN-PV	up_CAMK2N1_IN-PV	CAMK2N1	Inh	up_CAMK2N1_Inh	chimp_up_camk2n1_inh	0.921402259168772	Neur	ENSG00000162545	C6_1	-0.589022013	0.178	0.259	2.12404e-08	0.000638018	PD_down	Neur	both	EVO_up_PD_down
560.439514110985	-0.733636573892076	0.181351014656513	-4.04539547397415	5.22348685662497e-05	0.0005098757665609	IN-PV	hg	pt	0.733636573892076	human_down	chimp_up	human_down_AHDC1_IN-PV	chimp_up_AHDC1_IN-PV	0.524386638037044	0.180713325874868	2.90175965440505	0.0037107311717857	0.0111265851005607	IN-PV	rm	-0.524386638037044	macaque_down	macaque_down_AHDC1_IN-PV	up_AHDC1_IN-PV	AHDC1	Inh	up_AHDC1_Inh	chimp_up_ahdc1_inh	0.62901160596456	Neur	ENSG00000126705	C7_2	-0.375483812	0.082	0.164	1.1997e-08	0.000360366	PD_down	Neur	both	EVO_up_PD_down
602.719562963351	-0.863209516192124	0.187247983255126	-4.60998031159565	4.02707106985779e-06	5.81542558167699e-05	IN-PV	hg	pt	0.863209516192124	human_down	chimp_up	human_down_ADGRB2_IN-PV	chimp_up_ADGRB2_IN-PV	0.662539959563343	0.186668572346679	3.54928497729591	0.0003862787936563	0.0015433471464594	IN-PV	rm	-0.662539959563343	macaque_down	macaque_down_ADGRB2_IN-PV	up_ADGRB2_IN-PV	ADGRB2	Inh	up_ADGRB2_Inh	chimp_up_adgrb2_inh	0.762874737877733	Neur	ENSG00000121753	C6_1	0.38308629	0.126	0.065	9.23612e-18	2.77435e-13	PD_up	Neur	both	EVO_up_PD_up
2616.00623608721	-1.5432126454853	0.354068330982036	-4.35851645134453	1.30947080468581e-05	0.0001586806646753	IN-PV	hg	pt	1.5432126454853	human_down	chimp_up	human_down_NCDN_IN-PV	chimp_up_NCDN_IN-PV	1.44622801035492	0.354013674553267	4.08523205263165	4.40327878814138e-05	0.0002231083190007	IN-PV	rm	-1.44622801035492	macaque_down	macaque_down_NCDN_IN-PV	up_NCDN_IN-PV	NCDN	Inh	up_NCDN_Inh	chimp_up_ncdn_inh	1.49472032792011	Neur	ENSG00000020129	C7_1	-0.36271982	0.319	0.324	6.54284e-09	0.000196534	PD_down	Neur	both	EVO_up_PD_down
716.972524102353	-0.703018660994692	0.251037806710428	-2.80044934349519	0.0051031516208335	0.0214291190174507	IN-PV	hg	pt	0.703018660994692	human_down	chimp_up	human_down_MEAF6_IN-PV	chimp_up_MEAF6_IN-PV	1.15062266733314	0.251631616905342	4.57264743391121	4.81600122784585e-06	3.09116455280235e-05	IN-PV	rm	-1.15062266733314	macaque_down	macaque_down_MEAF6_IN-PV	up_MEAF6_IN-PV	MEAF6	Inh	up_MEAF6_Inh	chimp_up_meaf6_inh	0.926820664163916	Neur	ENSG00000163875	C7_2	-0.597796078	0.135	0.285	1.43409e-12	4.30773e-08	PD_down	Neur	both	EVO_up_PD_down
1317.2369624958	-0.978135089916644	0.230773830085452	-4.23850091474607	2.25017266319435e-05	0.0002510783793753	IN-PV	hg	pt	0.978135089916644	human_down	chimp_up	human_down_ATP6V0B_IN-PV	chimp_up_ATP6V0B_IN-PV	1.35376497720144	0.231085572026056	5.85828429413496	4.67673552950139e-09	5.31564580522442e-08	IN-PV	rm	-1.35376497720144	macaque_down	macaque_down_ATP6V0B_IN-PV	up_ATP6V0B_IN-PV	ATP6V0B	Inh	up_ATP6V0B_Inh	chimp_up_atp6v0b_inh	1.16595003355904	Neur	ENSG00000117410	C9	0.537162258	0.124	0.115	1.06821e-06	0.032087038	PD_up	Neur	both	EVO_up_PD_up
1223.32406459196	0.734740216149398	0.116157831462617	6.32536099286478	2.52641250142198e-10	1.16260598767469e-08	IN-PV	hg	pt	-0.734740216149398	human_up	chimp_down	human_up_EIF2B3_IN-PV	chimp_down_EIF2B3_IN-PV	-1.50789108252901	0.115120056403542	-13.0984220268555	3.36174345612051e-39	7.41043711544625e-37	IN-PV	rm	1.50789108252901	macaque_up	macaque_up_EIF2B3_IN-PV	down_EIF2B3_IN-PV	EIF2B3	Inh	down_EIF2B3_Inh	chimp_down_eif2b3_inh	-1.1213156493392	Neur	ENSG00000070785	C9	-0.297109564	0.033	0.104	1.97577e-09	5.93482e-05	PD_down	Neur	both	EVO_down_PD_down
600.666370665225	-1.02958601029874	0.326860725919563	-3.14992266936379	0.0016331368418585	0.0086972642785079	IN-PV	hg	pt	1.02958601029874	human_down	chimp_up	human_down_CMPK1_IN-PV	chimp_up_CMPK1_IN-PV	1.49343216547145	0.327499940466754	4.56009904411893	5.11294996498079e-06	3.26066356182863e-05	IN-PV	rm	-1.49343216547145	macaque_down	macaque_down_CMPK1_IN-PV	up_CMPK1_IN-PV	CMPK1	Inh	up_CMPK1_Inh	chimp_up_cmpk1_inh	1.26150908788509	Neur	ENSG00000162368	C7_2	-0.411587775	0.164	0.291	2.09007e-09	6.27816e-05	PD_down	Neur	both	EVO_up_PD_down
836.990694981742	0.583083114654897	0.181614147886996	3.21055997805691	0.0013247661905986	0.0073089806661825	IN-PV	hg	pt	-0.583083114654897	human_up	chimp_down	human_up_FGGY_IN-PV	chimp_down_FGGY_IN-PV	-0.534536889976274	0.181606815806426	-2.94337460630352	0.0032465531247911	0.0099021004671302	IN-PV	rm	0.534536889976274	macaque_up	macaque_up_FGGY_IN-PV	down_FGGY_IN-PV	FGGY	Inh	down_FGGY_Inh	chimp_down_fggy_inh	-0.558810002315585	Neur	ENSG00000172456	C9	-0.626523337	0.08	0.266	2.93164e-25	8.80606e-21	PD_down	Neur	both	EVO_down_PD_down
474.554717584327	-0.646298490437952	0.200557324408678	-3.22251252774485	0.0012707160878623	0.0070577269324699	IN-PV	hg	pt	0.646298490437952	human_down	chimp_up	human_down_RAVER2_IN-PV	chimp_up_RAVER2_IN-PV	0.934452375884059	0.20119130003553	4.64459634049303	3.40742016377337e-06	2.26018632930171e-05	IN-PV	rm	-0.934452375884059	macaque_down	macaque_down_RAVER2_IN-PV	up_RAVER2_IN-PV	RAVER2	Inh	up_RAVER2_Inh	chimp_up_raver2_inh	0.790375433161005	Neur	ENSG00000162437	C9	-0.320881779	0.033	0.108	1.28087e-08	0.000384749	PD_down	Neur	both	EVO_up_PD_down
1690.37202477982	-1.14545267711622	0.224522518533442	-5.10172736613771	3.36567360487306e-07	6.7532108374943e-06	IN-PV	hg	pt	1.14545267711622	human_down	chimp_up	human_down_LMO4_IN-PV	chimp_up_LMO4_IN-PV	0.918482653155468	0.224314054799789	4.09462819427546	4.22846402768851e-05	0.0002156526536018	IN-PV	rm	-0.918482653155468	macaque_down	macaque_down_LMO4_IN-PV	up_LMO4_IN-PV	LMO4	Inh	up_LMO4_Inh	chimp_up_lmo4_inh	1.03196766513584	Neur	ENSG00000143013	C7_2	-0.369006466	0.121	0.226	2.64843e-12	7.95536e-08	PD_down	Neur	both	EVO_up_PD_down
1439.00761190651	-0.564255395250604	0.211407165227205	-2.66904574707382	0.0076067088929142	0.0293951752160489	IN-PV	hg	pt	0.564255395250604	human_down	chimp_up	human_down_AHCYL1_IN-PV	chimp_up_AHCYL1_IN-PV	0.630154998224815	0.211416180520188	2.9806375116338	0.002876490599497	0.0089129141492011	IN-PV	rm	-0.630154998224815	macaque_down	macaque_down_AHCYL1_IN-PV	up_AHCYL1_IN-PV	AHCYL1	Inh	up_AHCYL1_Inh	chimp_up_ahcyl1_inh	0.597205196737709	Neur	ENSG00000168710	C7_0	0.479517293	0.219	0.133	3.86367e-07	0.011605691	PD_up	Neur	both	EVO_up_PD_up
1439.00761190651	-0.564255395250604	0.211407165227205	-2.66904574707382	0.0076067088929142	0.0293951752160489	IN-PV	hg	pt	0.564255395250604	human_down	chimp_up	human_down_AHCYL1_IN-PV	chimp_up_AHCYL1_IN-PV	0.630154998224815	0.211416180520188	2.9806375116338	0.002876490599497	0.0089129141492011	IN-PV	rm	-0.630154998224815	macaque_down	macaque_down_AHCYL1_IN-PV	up_AHCYL1_IN-PV	AHCYL1	Inh	up_AHCYL1_Inh	chimp_up_ahcyl1_inh	0.597205196737709	Neur	ENSG00000168710	C7_2	0.388552264	0.205	0.2	9.2332e-11	2.77347e-06	PD_up	Neur	both	EVO_up_PD_up
4414.99681045514	-0.676177262703118	0.16250377552346	-4.16099417090468	3.16865174444386e-05	0.0003345216699235	IN-PV	hg	pt	0.676177262703118	human_down	chimp_up	human_down_ATP1A1_IN-PV	chimp_up_ATP1A1_IN-PV	1.35202922623993	0.162749744603925	8.30741227600873	9.78116425217401e-17	3.0980311679999e-15	IN-PV	rm	-1.35202922623993	macaque_down	macaque_down_ATP1A1_IN-PV	up_ATP1A1_IN-PV	ATP1A1	Inh	up_ATP1A1_Inh	chimp_up_atp1a1_inh	1.01410324447153	Neur	ENSG00000163399	C7_2	-0.432269392	0.179	0.306	1.58404e-07	0.004758152	PD_down	Neur	both	EVO_up_PD_down
4910.60214596633	-1.02395379067929	0.254840210190297	-4.01802286191286	5.868850427069e-05	0.0005605559867305	IN-PV	hg	pt	1.02395379067929	human_down	chimp_up	human_down_SV2A_IN-PV	chimp_up_SV2A_IN-PV	0.903048363185743	0.254801788386546	3.54412097695239	0.0003939244472417	0.0015698709299042	IN-PV	rm	-0.903048363185743	macaque_down	macaque_down_SV2A_IN-PV	up_SV2A_IN-PV	SV2A	Inh	up_SV2A_Inh	chimp_up_sv2a_inh	0.963501076932518	Neur	ENSG00000159164	C7_1	-0.9160553	0.397	0.556	6.65782e-32	1.99988e-27	PD_down	Neur	both	EVO_up_PD_down
4910.60214596633	-1.02395379067929	0.254840210190297	-4.01802286191286	5.868850427069e-05	0.0005605559867305	IN-PV	hg	pt	1.02395379067929	human_down	chimp_up	human_down_SV2A_IN-PV	chimp_up_SV2A_IN-PV	0.903048363185743	0.254801788386546	3.54412097695239	0.0003939244472417	0.0015698709299042	IN-PV	rm	-0.903048363185743	macaque_down	macaque_down_SV2A_IN-PV	up_SV2A_IN-PV	SV2A	Inh	up_SV2A_Inh	chimp_up_sv2a_inh	0.963501076932518	Neur	ENSG00000159164	C7_2	-0.373264135	0.373	0.549	8.73417e-22	2.62357e-17	PD_down	Neur	both	EVO_up_PD_down
4910.60214596633	-1.02395379067929	0.254840210190297	-4.01802286191286	5.868850427069e-05	0.0005605559867305	IN-PV	hg	pt	1.02395379067929	human_down	chimp_up	human_down_SV2A_IN-PV	chimp_up_SV2A_IN-PV	0.903048363185743	0.254801788386546	3.54412097695239	0.0003939244472417	0.0015698709299042	IN-PV	rm	-0.903048363185743	macaque_down	macaque_down_SV2A_IN-PV	up_SV2A_IN-PV	SV2A	Inh	up_SV2A_Inh	chimp_up_sv2a_inh	0.963501076932518	Neur	ENSG00000159164	C7_3	-0.607305142	0.337	0.509	1.49498e-21	4.49063e-17	PD_down	Neur	both	EVO_up_PD_down
4910.60214596633	-1.02395379067929	0.254840210190297	-4.01802286191286	5.868850427069e-05	0.0005605559867305	IN-PV	hg	pt	1.02395379067929	human_down	chimp_up	human_down_SV2A_IN-PV	chimp_up_SV2A_IN-PV	0.903048363185743	0.254801788386546	3.54412097695239	0.0003939244472417	0.0015698709299042	IN-PV	rm	-0.903048363185743	macaque_down	macaque_down_SV2A_IN-PV	up_SV2A_IN-PV	SV2A	Inh	up_SV2A_Inh	chimp_up_sv2a_inh	0.963501076932518	Neur	ENSG00000159164	C6_1	-0.457098562	0.244	0.289	7.64924e-07	0.022976791	PD_down	Neur	both	EVO_up_PD_down
164.153280061858	-1.3024296694143	0.366219515904702	-3.55641797569635	0.000375945785586	0.0026210775598345	IN-PV	hg	pt	1.3024296694143	human_down	chimp_up	human_down_S100A6_IN-PV	chimp_up_S100A6_IN-PV	5.14769690268304	0.435853136413266	11.8106225988061	3.44004453700482e-32	4.69200574569101e-30	IN-PV	rm	-5.14769690268304	macaque_down	macaque_down_S100A6_IN-PV	up_S100A6_IN-PV	S100A6	Inh	up_S100A6_Inh	chimp_up_s100a6_inh	3.22506328604867	Neur	ENSG00000197956	C7_1	0.626879804	0.131	0.05	1.51275e-06	0.045440023	PD_up	Neur	both	EVO_up_PD_up
782.510992441931	0.993774011272426	0.288931948249598	3.43947430283459	0.0005828451142623	0.0037482272868619	IN-PV	hg	pt	-0.993774011272426	human_up	chimp_down	human_up_C1orf61_IN-PV	chimp_down_C1orf61_IN-PV	-1.54214771987593	0.288475425279662	-5.34585474093987	8.99913592679258e-08	8.06163631162913e-07	IN-PV	rm	1.54214771987593	macaque_up	macaque_up_C1orf61_IN-PV	down_C1orf61_IN-PV	C1orf61	Inh	down_C1orf61_Inh	chimp_down_c1orf61_inh	-1.26796086557418	Neur	ENSG00000125462	C7_0	0.458578802	0.144	0.09	1.15086e-06	0.034569646	PD_up	Neur	both	EVO_down_PD_up
782.510992441931	0.993774011272426	0.288931948249598	3.43947430283459	0.0005828451142623	0.0037482272868619	IN-PV	hg	pt	-0.993774011272426	human_up	chimp_down	human_up_C1orf61_IN-PV	chimp_down_C1orf61_IN-PV	-1.54214771987593	0.288475425279662	-5.34585474093987	8.99913592679258e-08	8.06163631162913e-07	IN-PV	rm	1.54214771987593	macaque_up	macaque_up_C1orf61_IN-PV	down_C1orf61_IN-PV	C1orf61	Inh	down_C1orf61_Inh	chimp_down_c1orf61_inh	-1.26796086557418	Neur	ENSG00000125462	C7_1	0.294276026	0.166	0.111	1.22192e-06	0.036704032	PD_up	Neur	both	EVO_down_PD_up
782.510992441931	0.993774011272426	0.288931948249598	3.43947430283459	0.0005828451142623	0.0037482272868619	IN-PV	hg	pt	-0.993774011272426	human_up	chimp_down	human_up_C1orf61_IN-PV	chimp_down_C1orf61_IN-PV	-1.54214771987593	0.288475425279662	-5.34585474093987	8.99913592679258e-08	8.06163631162913e-07	IN-PV	rm	1.54214771987593	macaque_up	macaque_up_C1orf61_IN-PV	down_C1orf61_IN-PV	C1orf61	Inh	down_C1orf61_Inh	chimp_down_c1orf61_inh	-1.26796086557418	Neur	ENSG00000125462	C7_2	0.752348576	0.102	0.045	2.02977e-15	6.09702e-11	PD_up	Neur	both	EVO_down_PD_up
782.510992441931	0.993774011272426	0.288931948249598	3.43947430283459	0.0005828451142623	0.0037482272868619	IN-PV	hg	pt	-0.993774011272426	human_up	chimp_down	human_up_C1orf61_IN-PV	chimp_down_C1orf61_IN-PV	-1.54214771987593	0.288475425279662	-5.34585474093987	8.99913592679258e-08	8.06163631162913e-07	IN-PV	rm	1.54214771987593	macaque_up	macaque_up_C1orf61_IN-PV	down_C1orf61_IN-PV	C1orf61	Inh	down_C1orf61_Inh	chimp_down_c1orf61_inh	-1.26796086557418	Neur	ENSG00000125462	C9	0.295781364	0.13	0.143	4.11152e-07	0.012350172	PD_up	Neur	both	EVO_down_PD_up
252.262172330079	-0.990319395363018	0.191551745099318	-5.16998367647107	2.34114443438126e-07	4.94575859474574e-06	IN-PV	hg	pt	0.990319395363018	human_down	chimp_up	human_down_NCSTN_IN-PV	chimp_up_NCSTN_IN-PV	0.784614899296978	0.19011815586785	4.12698564066843	3.67549334555653e-05	0.0001908405693078	IN-PV	rm	-0.784614899296978	macaque_down	macaque_down_NCSTN_IN-PV	up_NCSTN_IN-PV	NCSTN	Inh	up_NCSTN_Inh	chimp_up_ncstn_inh	0.887467147329998	Neur	ENSG00000162736	C7_3	-0.364617693	0.086	0.138	6.63514e-07	0.019930629	PD_down	Neur	both	EVO_up_PD_down
1151.84940310738	-1.42705184340513	0.29886463456884	-4.77491037192769	1.79787308512138e-06	2.89734709195924e-05	IN-PV	hg	pt	1.42705184340513	human_down	chimp_up	human_down_UHMK1_IN-PV	chimp_up_UHMK1_IN-PV	0.882549551282614	0.298347109299578	2.95813005647869	0.0030951150645996	0.0095133374725011	IN-PV	rm	-0.882549551282614	macaque_down	macaque_down_UHMK1_IN-PV	up_UHMK1_IN-PV	UHMK1	Inh	up_UHMK1_Inh	chimp_up_uhmk1_inh	1.15480069734387	Neur	ENSG00000152332	C9	0.339878072	0.093	0.101	2.76271e-07	0.00829862	PD_up	Neur	both	EVO_up_PD_up
6526.50878671989	0.593169547227808	0.136924015755887	4.33210743895599	1.47688836616619e-05	0.0001752493959992	IN-PV	hg	pt	-0.593169547227808	human_up	chimp_down	human_up_NMNAT2_IN-PV	chimp_down_NMNAT2_IN-PV	-0.512077634646372	0.136929510148844	-3.7397171295635	0.000184227454407	0.0008010352136929	IN-PV	rm	0.512077634646372	macaque_up	macaque_up_NMNAT2_IN-PV	down_NMNAT2_IN-PV	NMNAT2	Inh	down_NMNAT2_Inh	chimp_down_nmnat2_inh	-0.55262359093709	Neur	ENSG00000157064	C9	-0.663122077	0.142	0.442	1.06213e-48	3.19042e-44	PD_down	Neur	both	EVO_down_PD_down
151.15386339068	-0.855823953554191	0.287169980702116	-2.980199920137	0.0028806031634576	0.0136035677576408	IN-PV	hg	pt	0.855823953554191	human_down	chimp_up	human_down_CSRP1_IN-PV	chimp_up_CSRP1_IN-PV	0.683561620613833	0.285832896992317	2.39147287735816	0.0167809237912497	0.0401194237397505	IN-PV	rm	-0.683561620613833	macaque_down	macaque_down_CSRP1_IN-PV	up_CSRP1_IN-PV	CSRP1	Inh	up_CSRP1_Inh	chimp_up_csrp1_inh	0.769692787084012	Neur	ENSG00000159176	C7_0	0.744371345	0.205	0.106	2.17025e-08	0.000651898	PD_up	Neur	both	EVO_up_PD_up
151.15386339068	-0.855823953554191	0.287169980702116	-2.980199920137	0.0028806031634576	0.0136035677576408	IN-PV	hg	pt	0.855823953554191	human_down	chimp_up	human_down_CSRP1_IN-PV	chimp_up_CSRP1_IN-PV	0.683561620613833	0.285832896992317	2.39147287735816	0.0167809237912497	0.0401194237397505	IN-PV	rm	-0.683561620613833	macaque_down	macaque_down_CSRP1_IN-PV	up_CSRP1_IN-PV	CSRP1	Inh	up_CSRP1_Inh	chimp_up_csrp1_inh	0.769692787084012	Neur	ENSG00000159176	C7_1	0.674108623	0.237	0.111	3.84565e-10	1.15516e-05	PD_up	Neur	both	EVO_up_PD_up
151.15386339068	-0.855823953554191	0.287169980702116	-2.980199920137	0.0028806031634576	0.0136035677576408	IN-PV	hg	pt	0.855823953554191	human_down	chimp_up	human_down_CSRP1_IN-PV	chimp_up_CSRP1_IN-PV	0.683561620613833	0.285832896992317	2.39147287735816	0.0167809237912497	0.0401194237397505	IN-PV	rm	-0.683561620613833	macaque_down	macaque_down_CSRP1_IN-PV	up_CSRP1_IN-PV	CSRP1	Inh	up_CSRP1_Inh	chimp_up_csrp1_inh	0.769692787084012	Neur	ENSG00000159176	C7_2	1.003950921	0.133	0.048	5.4853e-25	1.64768e-20	PD_up	Neur	both	EVO_up_PD_up
151.15386339068	-0.855823953554191	0.287169980702116	-2.980199920137	0.0028806031634576	0.0136035677576408	IN-PV	hg	pt	0.855823953554191	human_down	chimp_up	human_down_CSRP1_IN-PV	chimp_up_CSRP1_IN-PV	0.683561620613833	0.285832896992317	2.39147287735816	0.0167809237912497	0.0401194237397505	IN-PV	rm	-0.683561620613833	macaque_down	macaque_down_CSRP1_IN-PV	up_CSRP1_IN-PV	CSRP1	Inh	up_CSRP1_Inh	chimp_up_csrp1_inh	0.769692787084012	Neur	ENSG00000159176	C9	0.535837086	0.154	0.136	2.79775e-09	8.40389e-05	PD_up	Neur	both	EVO_up_PD_up
151.15386339068	-0.855823953554191	0.287169980702116	-2.980199920137	0.0028806031634576	0.0136035677576408	IN-PV	hg	pt	0.855823953554191	human_down	chimp_up	human_down_CSRP1_IN-PV	chimp_up_CSRP1_IN-PV	0.683561620613833	0.285832896992317	2.39147287735816	0.0167809237912497	0.0401194237397505	IN-PV	rm	-0.683561620613833	macaque_down	macaque_down_CSRP1_IN-PV	up_CSRP1_IN-PV	CSRP1	Inh	up_CSRP1_Inh	chimp_up_csrp1_inh	0.769692787084012	Neur	ENSG00000159176	C6_1	0.404899087	0.108	0.054	3.37071e-07	0.010124953	PD_up	Neur	both	EVO_up_PD_up
1068.93176503321	-2.3757976363889	0.611775810975935	-3.88344487272046	0.0001029868897152	0.0008980003183048	IN-PV	hg	pt	2.3757976363889	human_down	chimp_up	human_down_SYT2_IN-PV	chimp_up_SYT2_IN-PV	2.2783660790068	0.611662793588226	3.72487276141338	0.0001954137609803	0.0008441240114558	IN-PV	rm	-2.2783660790068	macaque_down	macaque_down_SYT2_IN-PV	up_SYT2_IN-PV	SYT2	Inh	up_SYT2_Inh	chimp_up_syt2_inh	2.32708185769785	Neur	ENSG00000143858	C7_2	-0.450088213	0.414	0.631	1.04896e-43	3.15087e-39	PD_down	Neur	both	EVO_up_PD_down
1068.93176503321	-2.3757976363889	0.611775810975935	-3.88344487272046	0.0001029868897152	0.0008980003183048	IN-PV	hg	pt	2.3757976363889	human_down	chimp_up	human_down_SYT2_IN-PV	chimp_up_SYT2_IN-PV	2.2783660790068	0.611662793588226	3.72487276141338	0.0001954137609803	0.0008441240114558	IN-PV	rm	-2.2783660790068	macaque_down	macaque_down_SYT2_IN-PV	up_SYT2_IN-PV	SYT2	Inh	up_SYT2_Inh	chimp_up_syt2_inh	2.32708185769785	Neur	ENSG00000143858	C9	-0.454579886	0.057	0.186	3.24059e-20	9.7341e-16	PD_down	Neur	both	EVO_up_PD_down
900.900096843278	-0.767826219951641	0.314622074818588	-2.44047154159279	0.0146681016055881	0.0492758282955166	IN-PV	hg	pt	0.767826219951641	human_down	chimp_up	human_down_SRP9_IN-PV	chimp_up_SRP9_IN-PV	0.791552178462084	0.314594032199838	2.51610678348555	0.0118659225423516	0.0299018507669445	IN-PV	rm	-0.791552178462084	macaque_down	macaque_down_SRP9_IN-PV	up_SRP9_IN-PV	SRP9	Inh	up_SRP9_Inh	chimp_up_srp9_inh	0.779689199206863	Neur	ENSG00000143742	C7_2	-0.354931771	0.153	0.272	8.23157e-12	2.4726e-07	PD_down	Neur	both	EVO_up_PD_down
900.900096843278	-0.767826219951641	0.314622074818588	-2.44047154159279	0.0146681016055881	0.0492758282955166	IN-PV	hg	pt	0.767826219951641	human_down	chimp_up	human_down_SRP9_IN-PV	chimp_up_SRP9_IN-PV	0.791552178462084	0.314594032199838	2.51610678348555	0.0118659225423516	0.0299018507669445	IN-PV	rm	-0.791552178462084	macaque_down	macaque_down_SRP9_IN-PV	up_SRP9_IN-PV	SRP9	Inh	up_SRP9_Inh	chimp_up_srp9_inh	0.779689199206863	Neur	ENSG00000143742	C6_1	-0.360275739	0.075	0.125	1.10191e-06	0.033099141	PD_down	Neur	both	EVO_up_PD_down
1742.94896987926	-0.849691800354669	0.277370989001392	-3.06337661128074	0.0021885443765816	0.0109325326295007	IN-PV	hg	pt	0.849691800354669	human_down	chimp_up	human_down_ARF1_IN-PV	chimp_up_ARF1_IN-PV	0.641163741575123	0.277232009464849	2.3127334495493	0.0207372987494493	0.0479904634792398	IN-PV	rm	-0.641163741575123	macaque_down	macaque_down_ARF1_IN-PV	up_ARF1_IN-PV	ARF1	Inh	up_ARF1_Inh	chimp_up_arf1_inh	0.745427770964896	Neur	ENSG00000143761	C7_2	-0.313174336	0.166	0.272	1.70179e-09	5.11183e-05	PD_down	Neur	both	EVO_up_PD_down
2140.21490860058	-0.925464856009738	0.288889358568671	-3.20352698553882	0.0013575531680914	0.0074696569189507	IN-PV	hg	pt	0.925464856009738	human_down	chimp_up	human_down_TOMM20_IN-PV	chimp_up_TOMM20_IN-PV	1.03529991825438	0.288913925952876	3.58341992287089	0.0003391247610373	0.0013763659401371	IN-PV	rm	-1.03529991825438	macaque_down	macaque_down_TOMM20_IN-PV	up_TOMM20_IN-PV	TOMM20	Inh	up_TOMM20_Inh	chimp_up_tomm20_inh	0.980382387132059	Neur	ENSG00000173726	C7_2	-0.42202697	0.304	0.475	3.72007e-12	1.11743e-07	PD_down	Neur	both	EVO_up_PD_down
2140.21490860058	-0.925464856009738	0.288889358568671	-3.20352698553882	0.0013575531680914	0.0074696569189507	IN-PV	hg	pt	0.925464856009738	human_down	chimp_up	human_down_TOMM20_IN-PV	chimp_up_TOMM20_IN-PV	1.03529991825438	0.288913925952876	3.58341992287089	0.0003391247610373	0.0013763659401371	IN-PV	rm	-1.03529991825438	macaque_down	macaque_down_TOMM20_IN-PV	up_TOMM20_IN-PV	TOMM20	Inh	up_TOMM20_Inh	chimp_up_tomm20_inh	0.980382387132059	Neur	ENSG00000173726	C6_1	-0.52640933	0.149	0.221	1.38285e-07	0.004153804	PD_down	Neur	both	EVO_up_PD_down
6436.45051336773	-0.670531276657284	0.248916684711359	-2.6937980370212	0.0070642955900205	0.0277320874057692	IN-PV	hg	pt	0.670531276657284	human_down	chimp_up	human_down_VSNL1_IN-PV	chimp_up_VSNL1_IN-PV	0.736379330522899	0.248918443817561	2.9583156604603	0.0030932518883525	0.0095089499872541	IN-PV	rm	-0.736379330522899	macaque_down	macaque_down_VSNL1_IN-PV	up_VSNL1_IN-PV	VSNL1	Inh	up_VSNL1_Inh	chimp_up_vsnl1_inh	0.703455303590091	Neur	ENSG00000163032	C7_2	-0.757499677	0.389	0.676	1.25104e-41	3.75787e-37	PD_down	Neur	both	EVO_up_PD_down
6436.45051336773	-0.670531276657284	0.248916684711359	-2.6937980370212	0.0070642955900205	0.0277320874057692	IN-PV	hg	pt	0.670531276657284	human_down	chimp_up	human_down_VSNL1_IN-PV	chimp_up_VSNL1_IN-PV	0.736379330522899	0.248918443817561	2.9583156604603	0.0030932518883525	0.0095089499872541	IN-PV	rm	-0.736379330522899	macaque_down	macaque_down_VSNL1_IN-PV	up_VSNL1_IN-PV	VSNL1	Inh	up_VSNL1_Inh	chimp_up_vsnl1_inh	0.703455303590091	Neur	ENSG00000163032	C7_3	-0.444903656	0.197	0.302	9.861e-11	2.96205e-06	PD_down	Neur	both	EVO_up_PD_down
6436.45051336773	-0.670531276657284	0.248916684711359	-2.6937980370212	0.0070642955900205	0.0277320874057692	IN-PV	hg	pt	0.670531276657284	human_down	chimp_up	human_down_VSNL1_IN-PV	chimp_up_VSNL1_IN-PV	0.736379330522899	0.248918443817561	2.9583156604603	0.0030932518883525	0.0095089499872541	IN-PV	rm	-0.736379330522899	macaque_down	macaque_down_VSNL1_IN-PV	up_VSNL1_IN-PV	VSNL1	Inh	up_VSNL1_Inh	chimp_up_vsnl1_inh	0.703455303590091	Neur	ENSG00000163032	C9	-0.561526652	0.095	0.291	1.2545e-32	3.76826e-28	PD_down	Neur	both	EVO_up_PD_down
6436.45051336773	-0.670531276657284	0.248916684711359	-2.6937980370212	0.0070642955900205	0.0277320874057692	IN-PV	hg	pt	0.670531276657284	human_down	chimp_up	human_down_VSNL1_IN-PV	chimp_up_VSNL1_IN-PV	0.736379330522899	0.248918443817561	2.9583156604603	0.0030932518883525	0.0095089499872541	IN-PV	rm	-0.736379330522899	macaque_down	macaque_down_VSNL1_IN-PV	up_VSNL1_IN-PV	VSNL1	Inh	up_VSNL1_Inh	chimp_up_vsnl1_inh	0.703455303590091	Neur	ENSG00000163032	C6_1	-0.626848689	0.306	0.388	4.83618e-14	1.45269e-09	PD_down	Neur	both	EVO_up_PD_down
1339.18182970517	0.549434701154528	0.125954383822924	4.36217211722433	1.28777494892912e-05	0.0001567227525508	IN-PV	hg	pt	-0.549434701154528	human_up	chimp_down	human_up_ITSN2_IN-PV	chimp_down_ITSN2_IN-PV	-0.638270004357528	0.125797755916974	-5.07377893750968	3.89992097464956e-07	3.10047269325236e-06	IN-PV	rm	0.638270004357528	macaque_up	macaque_up_ITSN2_IN-PV	down_ITSN2_IN-PV	ITSN2	Inh	down_ITSN2_Inh	chimp_down_itsn2_inh	-0.593852352756028	Neur	ENSG00000198399	C9	0.264878847	0.101	0.128	7.41094e-08	0.002226099	PD_up	Neur	both	EVO_down_PD_up
994.806208874662	-0.997043409990429	0.324081543102306	-3.07652018824066	0.0020943212014008	0.0105837461605746	IN-PV	hg	pt	0.997043409990429	human_down	chimp_up	human_down_YPEL5_IN-PV	chimp_up_YPEL5_IN-PV	0.813089930147741	0.323882698398215	2.51044570818057	0.0120578862130649	0.0302812223106523	IN-PV	rm	-0.813089930147741	macaque_down	macaque_down_YPEL5_IN-PV	up_YPEL5_IN-PV	YPEL5	Inh	up_YPEL5_Inh	chimp_up_ypel5_inh	0.905066670069085	Neur	ENSG00000119801	C7_2	-0.445363098	0.123	0.24	8.14517e-13	2.44664e-08	PD_down	Neur	both	EVO_up_PD_down
994.806208874662	-0.997043409990429	0.324081543102306	-3.07652018824066	0.0020943212014008	0.0105837461605746	IN-PV	hg	pt	0.997043409990429	human_down	chimp_up	human_down_YPEL5_IN-PV	chimp_up_YPEL5_IN-PV	0.813089930147741	0.323882698398215	2.51044570818057	0.0120578862130649	0.0302812223106523	IN-PV	rm	-0.813089930147741	macaque_down	macaque_down_YPEL5_IN-PV	up_YPEL5_IN-PV	YPEL5	Inh	up_YPEL5_Inh	chimp_up_ypel5_inh	0.905066670069085	Neur	ENSG00000119801	C6_1	-0.361857291	0.063	0.115	5.39155e-07	0.016195144	PD_down	Neur	both	EVO_up_PD_down
9754.16555528846	-0.670625184772168	0.213927293653848	-3.13482760108813	0.0017195513449399	0.0090721464073358	IN-PV	hg	pt	0.670625184772168	human_down	chimp_up	human_down_RTN4_IN-PV	chimp_up_RTN4_IN-PV	0.813147228137503	0.213938014718242	3.80085432319461	0.0001441980626891	0.0006445789270923	IN-PV	rm	-0.813147228137503	macaque_down	macaque_down_RTN4_IN-PV	up_RTN4_IN-PV	RTN4	Inh	up_RTN4_Inh	chimp_up_rtn4_inh	0.741886206454835	Neur	ENSG00000115310	C9	0.533128456	0.419	0.496	3.96122e-33	1.18987e-28	PD_up	Neur	both	EVO_up_PD_up
9754.16555528846	-0.670625184772168	0.213927293653848	-3.13482760108813	0.0017195513449399	0.0090721464073358	IN-PV	hg	pt	0.670625184772168	human_down	chimp_up	human_down_RTN4_IN-PV	chimp_up_RTN4_IN-PV	0.813147228137503	0.213938014718242	3.80085432319461	0.0001441980626891	0.0006445789270923	IN-PV	rm	-0.813147228137503	macaque_down	macaque_down_RTN4_IN-PV	up_RTN4_IN-PV	RTN4	Inh	up_RTN4_Inh	chimp_up_rtn4_inh	0.741886206454835	Neur	ENSG00000115310	C6_0	0.367742188	0.554	0.409	6.7861e-15	2.03841e-10	PD_up	Neur	both	EVO_up_PD_up
9754.16555528846	-0.670625184772168	0.213927293653848	-3.13482760108813	0.0017195513449399	0.0090721464073358	IN-PV	hg	pt	0.670625184772168	human_down	chimp_up	human_down_RTN4_IN-PV	chimp_up_RTN4_IN-PV	0.813147228137503	0.213938014718242	3.80085432319461	0.0001441980626891	0.0006445789270923	IN-PV	rm	-0.813147228137503	macaque_down	macaque_down_RTN4_IN-PV	up_RTN4_IN-PV	RTN4	Inh	up_RTN4_Inh	chimp_up_rtn4_inh	0.741886206454835	Neur	ENSG00000115310	C6_1	-0.382134964	0.512	0.55	4.16993e-14	1.25256e-09	PD_down	Neur	both	EVO_up_PD_down
1483.94407191675	0.587886527286606	0.184968224536871	3.17831091669162	0.0014813580432428	0.0080329638643309	IN-PV	hg	pt	-0.587886527286606	human_up	chimp_down	human_up_NCK2_IN-PV	chimp_down_NCK2_IN-PV	-0.656707498570793	0.184885698398149	-3.55196483157168	0.0003823659624256	0.0015291135052255	IN-PV	rm	0.656707498570793	macaque_up	macaque_up_NCK2_IN-PV	down_NCK2_IN-PV	NCK2	Inh	down_NCK2_Inh	chimp_down_nck2_inh	-0.622297012928699	Neur	ENSG00000071051	C9	-0.458745545	0.041	0.156	1.04521e-17	3.13961e-13	PD_down	Neur	both	EVO_down_PD_down
126704.26741939	1.31983781377641	0.193551067736008	6.81906759396746	9.16332821169952e-12	5.60971798569688e-10	IN-PV	hg	pt	-1.31983781377641	human_up	chimp_down	human_up_DPP10_IN-PV	chimp_down_DPP10_IN-PV	-0.832714004561365	0.193554140188089	-4.3022278095016	1.69089327064775e-05	9.53005264600873e-05	IN-PV	rm	0.832714004561365	macaque_up	macaque_up_DPP10_IN-PV	down_DPP10_IN-PV	DPP10	Inh	down_DPP10_Inh	chimp_down_dpp10_inh	-1.07627590916889	Neur	ENSG00000175497	C9	1.582992673	0.183	0.083	3.44711e-16	1.03544e-11	PD_up	Neur	both	EVO_down_PD_up
1374.78097400632	-0.939959417408064	0.245341071472706	-3.83123547869821	0.0001275014039611	0.0010727377718333	IN-PV	hg	pt	0.939959417408064	human_down	chimp_up	human_down_PLEKHB2_IN-PV	chimp_up_PLEKHB2_IN-PV	1.36934388731037	0.245668439243583	5.57395118203462	2.4902554495625e-08	2.46573705425601e-07	IN-PV	rm	-1.36934388731037	macaque_down	macaque_down_PLEKHB2_IN-PV	up_PLEKHB2_IN-PV	PLEKHB2	Inh	up_PLEKHB2_Inh	chimp_up_plekhb2_inh	1.15465165235922	Neur	ENSG00000115762	C7_1	-0.446438823	0.32	0.358	4.38068e-09	0.000131587	PD_down	Neur	both	EVO_up_PD_down
1374.78097400632	-0.939959417408064	0.245341071472706	-3.83123547869821	0.0001275014039611	0.0010727377718333	IN-PV	hg	pt	0.939959417408064	human_down	chimp_up	human_down_PLEKHB2_IN-PV	chimp_up_PLEKHB2_IN-PV	1.36934388731037	0.245668439243583	5.57395118203462	2.4902554495625e-08	2.46573705425601e-07	IN-PV	rm	-1.36934388731037	macaque_down	macaque_down_PLEKHB2_IN-PV	up_PLEKHB2_IN-PV	PLEKHB2	Inh	up_PLEKHB2_Inh	chimp_up_plekhb2_inh	1.15465165235922	Neur	ENSG00000115762	C7_2	-0.536992785	0.233	0.424	2.09009e-11	6.2782e-07	PD_down	Neur	both	EVO_up_PD_down
1374.78097400632	-0.939959417408064	0.245341071472706	-3.83123547869821	0.0001275014039611	0.0010727377718333	IN-PV	hg	pt	0.939959417408064	human_down	chimp_up	human_down_PLEKHB2_IN-PV	chimp_up_PLEKHB2_IN-PV	1.36934388731037	0.245668439243583	5.57395118203462	2.4902554495625e-08	2.46573705425601e-07	IN-PV	rm	-1.36934388731037	macaque_down	macaque_down_PLEKHB2_IN-PV	up_PLEKHB2_IN-PV	PLEKHB2	Inh	up_PLEKHB2_Inh	chimp_up_plekhb2_inh	1.15465165235922	Neur	ENSG00000115762	C6_1	-0.800391516	0.12	0.214	2.36677e-14	7.10931e-10	PD_down	Neur	both	EVO_up_PD_down
4386.06009737717	0.606306367123528	0.151914706264647	3.99109725471408	6.57683012521179e-05	0.0006210062942684	IN-PV	hg	pt	-0.606306367123528	human_up	chimp_down	human_up_FMNL2_IN-PV	chimp_down_FMNL2_IN-PV	-0.628200887722685	0.151893604239032	-4.13579551864539	3.53727072139629e-05	0.0001842775339055	IN-PV	rm	0.628200887722685	macaque_up	macaque_up_FMNL2_IN-PV	down_FMNL2_IN-PV	FMNL2	Inh	down_FMNL2_Inh	chimp_down_fmnl2_inh	-0.617253627423106	Neur	ENSG00000157827	C7_1	0.75511975	0.318	0.178	1.98761e-12	5.97037e-08	PD_up	Neur	both	EVO_down_PD_up
4386.06009737717	0.606306367123528	0.151914706264647	3.99109725471408	6.57683012521179e-05	0.0006210062942684	IN-PV	hg	pt	-0.606306367123528	human_up	chimp_down	human_up_FMNL2_IN-PV	chimp_down_FMNL2_IN-PV	-0.628200887722685	0.151893604239032	-4.13579551864539	3.53727072139629e-05	0.0001842775339055	IN-PV	rm	0.628200887722685	macaque_up	macaque_up_FMNL2_IN-PV	down_FMNL2_IN-PV	FMNL2	Inh	down_FMNL2_Inh	chimp_down_fmnl2_inh	-0.617253627423106	Neur	ENSG00000157827	C7_2	0.80915031	0.194	0.134	2.08826e-11	6.27271e-07	PD_up	Neur	both	EVO_down_PD_up
4386.06009737717	0.606306367123528	0.151914706264647	3.99109725471408	6.57683012521179e-05	0.0006210062942684	IN-PV	hg	pt	-0.606306367123528	human_up	chimp_down	human_up_FMNL2_IN-PV	chimp_down_FMNL2_IN-PV	-0.628200887722685	0.151893604239032	-4.13579551864539	3.53727072139629e-05	0.0001842775339055	IN-PV	rm	0.628200887722685	macaque_up	macaque_up_FMNL2_IN-PV	down_FMNL2_IN-PV	FMNL2	Inh	down_FMNL2_Inh	chimp_down_fmnl2_inh	-0.617253627423106	Neur	ENSG00000157827	C9	0.719871732	0.431	0.487	2.7733e-37	8.33043e-33	PD_up	Neur	both	EVO_down_PD_up
4386.06009737717	0.606306367123528	0.151914706264647	3.99109725471408	6.57683012521179e-05	0.0006210062942684	IN-PV	hg	pt	-0.606306367123528	human_up	chimp_down	human_up_FMNL2_IN-PV	chimp_down_FMNL2_IN-PV	-0.628200887722685	0.151893604239032	-4.13579551864539	3.53727072139629e-05	0.0001842775339055	IN-PV	rm	0.628200887722685	macaque_up	macaque_up_FMNL2_IN-PV	down_FMNL2_IN-PV	FMNL2	Inh	down_FMNL2_Inh	chimp_down_fmnl2_inh	-0.617253627423106	Neur	ENSG00000157827	C6_0	0.542181406	0.459	0.338	1.08631e-10	3.26305e-06	PD_up	Neur	both	EVO_down_PD_up
4386.06009737717	0.606306367123528	0.151914706264647	3.99109725471408	6.57683012521179e-05	0.0006210062942684	IN-PV	hg	pt	-0.606306367123528	human_up	chimp_down	human_up_FMNL2_IN-PV	chimp_down_FMNL2_IN-PV	-0.628200887722685	0.151893604239032	-4.13579551864539	3.53727072139629e-05	0.0001842775339055	IN-PV	rm	0.628200887722685	macaque_up	macaque_up_FMNL2_IN-PV	down_FMNL2_IN-PV	FMNL2	Inh	down_FMNL2_Inh	chimp_down_fmnl2_inh	-0.617253627423106	Neur	ENSG00000157827	C6_1	0.411706648	0.364	0.238	1.45089e-13	4.35819e-09	PD_up	Neur	both	EVO_down_PD_up
4386.06009737717	0.606306367123528	0.151914706264647	3.99109725471408	6.57683012521179e-05	0.0006210062942684	IN-PV	hg	pt	-0.606306367123528	human_up	chimp_down	human_up_FMNL2_IN-PV	chimp_down_FMNL2_IN-PV	-0.628200887722685	0.151893604239032	-4.13579551864539	3.53727072139629e-05	0.0001842775339055	IN-PV	rm	0.628200887722685	macaque_up	macaque_up_FMNL2_IN-PV	down_FMNL2_IN-PV	FMNL2	Inh	down_FMNL2_Inh	chimp_down_fmnl2_inh	-0.617253627423106	Neur	ENSG00000157827	C6_2	0.75696424	0.523	0.314	3.48781e-11	1.04767e-06	PD_up	Neur	both	EVO_down_PD_up
15737.0791522653	0.800927518032091	0.230735584428874	3.47119201407351	0.0005181533419039	0.0034195772185349	IN-PV	hg	pt	-0.800927518032091	human_up	chimp_down	human_up_ZNF804A_IN-PV	chimp_down_ZNF804A_IN-PV	-0.626506989715843	0.230741561819069	-2.71518916998188	0.0066237922751582	0.0182524933037852	IN-PV	rm	0.626506989715843	macaque_up	macaque_up_ZNF804A_IN-PV	down_ZNF804A_IN-PV	ZNF804A	Inh	down_ZNF804A_Inh	chimp_down_znf804a_inh	-0.713717253873967	Neur	ENSG00000170396	C6_0	0.416164139	0.249	0.161	6.97126e-12	2.09403e-07	PD_up	Neur	both	EVO_down_PD_up
1254.67597653284	-0.661998896471641	0.195557827083229	-3.38518230819724	0.0007113099488884	0.0044061879726648	IN-PV	hg	pt	0.661998896471641	human_down	chimp_up	human_down_MFSD6_IN-PV	chimp_up_MFSD6_IN-PV	0.883358411471106	0.195732437394268	4.51309156127116	6.38894234732244e-06	3.98245897873801e-05	IN-PV	rm	-0.883358411471106	macaque_down	macaque_down_MFSD6_IN-PV	up_MFSD6_IN-PV	MFSD6	Inh	up_MFSD6_Inh	chimp_up_mfsd6_inh	0.772678653971373	Neur	ENSG00000151690	C7_3	-0.543064837	0.284	0.44	1.03503e-10	3.10902e-06	PD_down	Neur	both	EVO_up_PD_down
4760.4025316735	0.60717125483914	0.239491927477981	2.53524726796883	0.0112367978266443	0.0400426692837588	IN-PV	hg	pt	-0.60717125483914	human_up	chimp_down	human_up_SPATS2L_IN-PV	chimp_down_SPATS2L_IN-PV	-1.3899228837228	0.239359059621474	-5.80685304295915	6.36579629660885e-09	7.03396316865291e-08	IN-PV	rm	1.3899228837228	macaque_up	macaque_up_SPATS2L_IN-PV	down_SPATS2L_IN-PV	SPATS2L	Inh	down_SPATS2L_Inh	chimp_down_spats2l_inh	-0.998547069280969	Neur	ENSG00000196141	C9	0.283468567	0.098	0.135	7.14259e-08	0.002145491	PD_up	Neur	both	EVO_down_PD_up
164646.457704447	0.512513558624128	0.203107810687502	2.52335721058345	0.0116240257030537	0.0410902354746753	IN-PV	hg	pt	-0.512513558624128	human_up	chimp_down	human_up_ERBB4_IN-PV	chimp_down_ERBB4_IN-PV	-0.691762556946641	0.2031065228035	-3.40591009780567	0.0006594389056838	0.0024578881705787	IN-PV	rm	0.691762556946641	macaque_up	macaque_up_ERBB4_IN-PV	down_ERBB4_IN-PV	ERBB4	Inh	down_ERBB4_Inh	chimp_down_erbb4_inh	-0.602138057785384	Neur	ENSG00000178568	C7_2	0.470805534	0.175	0.189	1.61683e-07	0.004856628	PD_up	Neur	both	EVO_down_PD_up
[truncated: 2,834 more rows]
