# Supplementary material for: Charting the human-specific properties of gene expression networks in the infant prefrontal cortex
Source: Sci Adv. 2026 Jun 3;12(23):eaea3316. doi: 10.1126/sciadv.aea3316 (PMC13232592; doi:10.1126/sciadv.aea3316)
Supplement: Supplementary file 2 — Data S1 [file sciadv.aea3316_data_s1.zip › csv_resubmission/1_celltype_markers___Neural_GO_conserved.csv]

Gene_set	Term	Overlap	P-value	Adjusted P-value	Old P-value	Old Adjusted P-value	Odds Ratio	Combined Score	Genes	Database	CellType
GO_Cellular_Component_2023	Neuron Projection (GO:0043005)	13/557	6.36e-06	0.000547144	0	0	5.081932773	60.80606766	GRIA1;GPM6A;EPHA6;PLPPR1;TENM4;PTPRO;PRSS12;SLC8A1;ROBO1;CDH13;FGF13;EPHA3;ADGRL3	GO_Cellular_Component_2023	L2/L3_IS
GO_Biological_Process_2023	Nervous System Development (GO:0007399)	15/433	6.95e-09	5.73e-06	0	0	7.853610021	147.5263565	GPM6A;RBFOX1;MEF2C;PLPPR1;ST8SIA2;SOX11;POU3F2;POU3F3;ROBO1;ZEB2;FGF13;MDGA1;SOX4;ADGRL3;DACT1	GO_Biological_Process_2023	L2/L3_IS
GO_Biological_Process_2023	Generation Of Neurons (GO:0048699)	8/172	3.25e-06	0.000931906	0	0	10.02642276	126.715214	GPM6A;MEF2C;AUTS2;SOX11;FGF13;POU3F2;MDGA1;ADGRL3	GO_Biological_Process_2023	L2/L3_IS
GO_Biological_Process_2023	Neuron Differentiation (GO:0030182)	8/173	3.39e-06	0.000931906	0	0	9.965151515	125.511582	MEF2C;ATP8A2;TENM4;SOX11;BHLHE22;POU3F2;PBX1;SOX4	GO_Biological_Process_2023	L2/L3_IS
GO_Biological_Process_2023	Neuron Migration (GO:0001764)	1955-05-01 00:00:00	9.76e-06	0.002013906	0	0	20.04646465	231.271417	GPM6A;MEF2C;AUTS2;FGF13;MDGA1	GO_Biological_Process_2023	L2/L3_IS
GO_Biological_Process_2023	Homophilic Cell Adhesion Via Plasma Membrane Adhesion Molecules (GO:0007156)	1960-05-01 00:00:00	1.5e-05	0.002339098	0	0	18.2194674	202.3509128	CDH4;CADM2;CDH13;HMCN1;ROBO1	GO_Biological_Process_2023	L2/L3_IS
GO_Biological_Process_2023	Central Nervous System Development (GO:0007417)	9/283	1.7e-05	0.002339098	0	0	6.784402612	74.50368857	CADM2;SOX11;MEIS2;MDGA1;POU3F3;PBX1;SOX4;ADGRL3;AFF2	GO_Biological_Process_2023	L2/L3_IS
GO_Biological_Process_2023	Cell-Cell Adhesion Via Plasma-Membrane Adhesion Molecules (GO:0098742)	7/172	3.25e-05	0.003824807	0	0	8.629615745	89.19329548	CDH4;TENM4;CADM2;CDH13;HMCN1;ADGRL3;ROBO1	GO_Biological_Process_2023	L2/L3_IS
GO_Biological_Process_2023	Positive Regulation Of Ossification (GO:0045778)	1941-04-01 00:00:00	6.03e-05	0.00621381	0	0	21.46918919	208.6144549	MEF2C;SOX11;BMPR1B;SLC8A1	GO_Biological_Process_2023	L2/L3_IS
GO_Biological_Process_2023	Positive Regulation Of Transcription By RNA Polymerase II (GO:0045944)	15/938	0.000100231	0.009187838	0	0	3.464460053	31.90086416	NCOA1;MEF2C;PID1;AUTS2;SATB2;SOX11;BHLHE22;POU3F2;MEIS2;PBX1;TOX3;ZEB2;CDH13;BMPR1B;SOX4	GO_Biological_Process_2023	L2/L3_IS
GO_Biological_Process_2023	Axon Guidance (GO:0007411)	6/149	0.000128678	0.010011052	0	0	8.457114314	75.76049102	EPHA6;SEMA3C;PTPRO;TNR;EPHA3;PLXNA4	GO_Biological_Process_2023	L2/L3_IS
GO_Biological_Process_2023	Neuron Development (GO:0048666)	6/150	0.000133481	0.010011052	0	0	8.397959184	74.92284416	GPM6A;MEF2C;ATP8A2;TENM4;POU3F2;PBX1	GO_Biological_Process_2023	L2/L3_IS
GO_Biological_Process_2023	Brain Development (GO:0007420)	6/169	0.000255107	0.017538634	0	0	7.411919369	61.3249307	CADM2;MEIS2;MDGA1;PBX1;ADGRL3;AFF2	GO_Biological_Process_2023	L2/L3_IS
GO_Biological_Process_2023	Ventricular Septum Morphogenesis (GO:0060412)	2025-03-27 00:00:00	0.000364836	0.022277606	0	0	24.59405941	194.6880858	SOX11;SOX4;ROBO1	GO_Biological_Process_2023	L2/L3_IS
GO_Biological_Process_2023	Noradrenergic Neuron Differentiation (GO:0003357)	2025-02-06 00:00:00	0.000396275	0.022277606	0	0	97.50980392	763.8334181	SOX11;SOX4	GO_Biological_Process_2023	L2/L3_IS
GO_Biological_Process_2023	Regulation Of Cell Migration (GO:0030334)	9/434	0.000437553	0.022277606	0	0	4.34028483	33.56912478	MCTP1;IGFBP5;SEMA3C;LIMCH1;DPYSL3;TNR;CDH13;PLXNA4;ROBO1	GO_Biological_Process_2023	L2/L3_IS
GO_Biological_Process_2023	Axonogenesis (GO:0007409)	6/188	0.000450713	0.022277606	0	0	6.631755999	51.09555527	EPHA6;AUTS2;SEMA3C;PTPRO;TNR;EPHA3	GO_Biological_Process_2023	L2/L3_IS
GO_Biological_Process_2023	Neuron Projection Guidance (GO:0097485)	5/124	0.000476052	0.022277606	0	0	8.393599864	64.21089482	EPHA6;SEMA3C;PTPRO;TNR;EPHA3	GO_Biological_Process_2023	L2/L3_IS
GO_Biological_Process_2023	Sensory Organ Development (GO:0007423)	1970-04-01 00:00:00	0.000486057	0.022277606	0	0	12.01818182	91.68893198	BHLHE22;BMPR1B;MEIS2;PBX1	GO_Biological_Process_2023	L2/L3_IS
GO_Biological_Process_2023	Neuroepithelial Cell Differentiation (GO:0060563)	2025-02-07 00:00:00	0.000552903	0.022807261	0	0	78.00392157	585.054953	SOX11;SOX4	GO_Biological_Process_2023	L2/L3_IS
GO_Biological_Process_2023	Positive Regulation Of Vascular Endothelial Growth Factor Signaling Pathway (GO:1900748)	2025-02-07 00:00:00	0.000552903	0.022807261	0	0	78.00392157	585.054953	CCBE1;ROBO1	GO_Biological_Process_2023	L2/L3_IS
GO_Biological_Process_2023	Negative Regulation Of Cell Motility (GO:2000146)	5/133	0.000654994	0.025128155	0	0	7.799873737	57.17997069	MCTP1;IGFBP5;LIMCH1;DPYSL3;ROBO1	GO_Biological_Process_2023	L2/L3_IS
GO_Biological_Process_2023	Positive Regulation Of DNA-templated Transcription (GO:0045893)	16/1243	0.000670084	0.025128155	0	0	2.766392532	20.21709335	NCOA1;MEF2C;PID1;AUTS2;SATB2;SOX11;BHLHE22;POU3F2;MEIS2;POU3F3;PBX1;TOX3;ZEB2;CDH13;BMPR1B;SOX4	GO_Biological_Process_2023	L2/L3_IS
GO_Biological_Process_2023	Cellular Response To Organic Substance (GO:0071310)	1982-04-01 00:00:00	0.000884055	0.028765501	0	0	10.16307692	71.45650037	NCOA1;PID1;IGFBP5;DPYSL3	GO_Biological_Process_2023	L2/L3_IS
GO_Biological_Process_2023	Calcium Ion Import Across Plasma Membrane (GO:0098703)	1937-03-01 00:00:00	0.000933288	0.028765501	0	0	17.35177635	121.0598137	CACNA2D1;CACNA1E;SLC8A1	GO_Biological_Process_2023	L2/L3_IS
GO_Biological_Process_2023	Ventricular Septum Development (GO:0003281)	1937-03-01 00:00:00	0.000933288	0.028765501	0	0	17.35177635	121.0598137	SOX11;SOX4;ROBO1	GO_Biological_Process_2023	L2/L3_IS
GO_Biological_Process_2023	Positive Regulation Of Cell Population Proliferation (GO:0008284)	9/483	0.000937399	0.028765501	0	0	3.881812125	27.06555311	MEF2C;GAREM1;PID1;CDH13;SOX11;POU3F2;MEIS2;POU3F3;SOX4	GO_Biological_Process_2023	L2/L3_IS
GO_Biological_Process_2023	Calcium Ion Transport Into Cytosol (GO:0060402)	2025-02-09 00:00:00	0.000941416	0.028765501	0	0	55.71148459	388.2045886	CACNA2D1;SLC8A1	GO_Biological_Process_2023	L2/L3_IS
GO_Biological_Process_2023	Positive Regulation Of Bone Mineralization (GO:0030501)	1938-03-01 00:00:00	0.001009475	0.029743455	0	0	16.85516266	116.272391	MEF2C;BMPR1B;SLC8A1	GO_Biological_Process_2023	L2/L3_IS
GO_Biological_Process_2023	Positive Regulation Of Plasma Membrane Bounded Cell Projection Assembly (GO:0120034)	1988-04-01 00:00:00	0.001150932	0.032251495	0	0	9.434285714	63.84354415	EPS8;GPM6A;AUTS2;DPYSL3	GO_Biological_Process_2023	L2/L3_IS
GO_Biological_Process_2023	Columnar/Cuboidal Epithelial Cell Differentiation (GO:0002065)	2025-02-10 00:00:00	0.001172782	0.032251495	0	0	48.74509804	328.9502922	SOX11;SOX4	GO_Biological_Process_2023	L2/L3_IS
GO_Biological_Process_2023	Visual System Development (GO:0150063)	1941-03-01 00:00:00	0.001261278	0.033566272	0	0	15.52214695	103.6201055	BMPR1B;MEIS2;PBX1	GO_Biological_Process_2023	L2/L3_IS
GO_Biological_Process_2023	Actin Crosslink Formation (GO:0051764)	2025-02-11 00:00:00	0.001428543	0.034377237	0	0	43.32679739	283.8382017	EPS8;DPYSL3	GO_Biological_Process_2023	L2/L3_IS
GO_Biological_Process_2023	Positive Regulation Of Protein Maturation (GO:1903319)	2025-02-11 00:00:00	0.001428543	0.034377237	0	0	43.32679739	283.8382017	CCBE1;SOX4	GO_Biological_Process_2023	L2/L3_IS
GO_Biological_Process_2023	Positive Regulation Of Biomineral Tissue Development (GO:0070169)	1943-03-01 00:00:00	0.001449224	0.034377237	0	0	14.74455446	96.38112427	MEF2C;BMPR1B;SLC8A1	GO_Biological_Process_2023	L2/L3_IS
GO_Biological_Process_2023	Cell Junction Assembly (GO:0034329)	1995-04-01 00:00:00	0.001528297	0.034377237	0	0	8.705494505	56.44295217	GPM6A;CDH4;CDH13;ADGRL3	GO_Biological_Process_2023	L2/L3_IS
GO_Biological_Process_2023	Positive Regulation Of Osteoblast Differentiation (GO:0045669)	1944-03-01 00:00:00	0.001549426	0.034377237	0	0	14.38420671	93.06395954	MEF2C;SOX11;BMPR1B	GO_Biological_Process_2023	L2/L3_IS
GO_Biological_Process_2023	Negative Regulation Of Cell Migration (GO:0030336)	5/163	0.001624939	0.034377237	0	0	6.309295487	40.52009295	MCTP1;IGFBP5;LIMCH1;DPYSL3;ROBO1	GO_Biological_Process_2023	L2/L3_IS
GO_Biological_Process_2023	Regulation Of Vascular Associated Smooth Muscle Cell Migration (GO:1904752)	2025-02-12 00:00:00	0.001708445	0.034377237	0	0	38.99215686	248.4647289	MEF2C;IGFBP5	GO_Biological_Process_2023	L2/L3_IS
GO_Biological_Process_2023	Endochondral Bone Morphogenesis (GO:0060350)	2025-02-12 00:00:00	0.001708445	0.034377237	0	0	38.99215686	248.4647289	MEF2C;BMPR1B	GO_Biological_Process_2023	L2/L3_IS
GO_Biological_Process_2023	Spinal Cord Development (GO:0021510)	2025-02-12 00:00:00	0.001708445	0.034377237	0	0	38.99215686	248.4647289	SOX11;SOX4	GO_Biological_Process_2023	L2/L3_IS
GO_Biological_Process_2023	Positive Regulation Of Voltage-Gated Calcium Channel Activity (GO:1901387)	2025-02-12 00:00:00	0.001708445	0.034377237	0	0	38.99215686	248.4647289	STAC;CACNA2D1	GO_Biological_Process_2023	L2/L3_IS
GO_Biological_Process_2023	Negative Regulation Of Cell Projection Organization (GO:0031345)	1950-03-01 00:00:00	0.002241886	0.044037044	0	0	12.54413314	76.52470467	PTPRO;DPYSL3;TNR	GO_Biological_Process_2023	L2/L3_IS
GO_Biological_Process_2023	Negative Regulation Of Smooth Muscle Cell Migration (GO:0014912)	2025-02-14 00:00:00	0.00233966	0.044888825	0	0	32.49019608	196.8174748	MEF2C;IGFBP5	GO_Biological_Process_2023	L2/L3_IS
GO_Biological_Process_2023	Sprouting Angiogenesis (GO:0002040)	1952-03-01 00:00:00	0.002508926	0.047042369	0	0	12.03091534	72.03992239	CCBE1;CDH13;ROBO1	GO_Biological_Process_2023	L2/L3_IS
GO_Biological_Process_2023	Sympathetic Nervous System Development (GO:0048485)	2025-02-15 00:00:00	0.002690473	0.049325342	0	0	29.98944193	177.4786627	SOX11;SOX4	GO_Biological_Process_2023	L2/L3_IS
GO_Cellular_Component_2023	Postsynaptic Density (GO:0014069)	11/151	0.00051541	0.041759626	0	0	3.56527036	26.99104873	GRIA2;SIPA1L1;PTK2B;AKAP5;SHANK3;CACNG3;GRIA3;SHANK2;SLC8A2;LZTS3;GRIA4	GO_Cellular_Component_2023	L2/L3
GO_Cellular_Component_2023	AMPA Glutamate Receptor Complex (GO:0032281)	2025-04-19 00:00:00	0.000683109	0.041759626	0	0	11.98222222	87.33669615	GRIA2;CACNG3;GRIA3;GRIA4	GO_Cellular_Component_2023	L2/L3
GO_Cellular_Component_2023	Ionotropic Glutamate Receptor Complex (GO:0008328)	1933-05-01 00:00:00	0.000711812	0.041759626	0	0	8.03694865	58.24936858	GRIA2;PTK2B;CACNG3;GRIA3;GRIA4	GO_Cellular_Component_2023	L2/L3
GO_Molecular_Function_2023	Protein Serine/Threonine Kinase Activity (GO:0004674)	19/342	0.000217662	0.036880594	0	0	2.694397759	22.72069457	PRKCI;MAST4;PRKDC;ROCK2;STK39;MAPK14;PRKCZ;CLK4;SRPK1;CIT;CAMKK2;CDK6;NEK10;PTK2B;STK32C;MARK2;MAPK4;MAP3K5;CDKL1	GO_Molecular_Function_2023	L2/L3
GO_Molecular_Function_2023	Ionotropic Glutamate Receptor Activity (GO:0004970)	2025-04-16 00:00:00	0.000337937	0.036880594	0	0	14.98007663	119.730536	GRIA2;PTK2B;GRIA3;GRIA4	GO_Molecular_Function_2023	L2/L3
GO_Molecular_Function_2023	Iron Ion Transmembrane Transporter Activity (GO:0005381)	2025-03-07 00:00:00	0.000344234	0.036880594	0	0	33.64162844	268.2646709	SLC25A37;TTYH1;SLC39A14	GO_Molecular_Function_2023	L2/L3
GO_Molecular_Function_2023	Protein Kinase Binding (GO:0019901)	24/511	0.000425137	0.036880594	0	0	2.265040449	17.58373594	SLC12A2;EPHA4;SMAD3;LRBA;AGAP2;NR3C1;HDAC9;PHYHIP;PKD1;CCDC102B;PTK2;CIT;TOM1L1;FRMD5;SPRED1;PRKAR1B;CDK5RAP1;PIN1;PRKG2;ARHGEF7;EXOC2;INKA2;MAPK4;RAD9A	GO_Molecular_Function_2023	L2/L3
GO_Biological_Process_2023	Regulation Of GTPase Activity (GO:0043087)	17/214	5.42e-06	0.009748047	0	0	3.959727669	48.00996443	EPHA4;RASGRF2;RASGRF1;RAPGEFL1;PTK2;PREX1;ADCYAP1;SIPA1L1;RASGEF1B;PIN1;PRTN3;GNB5;RGL1;ARHGEF7;EVI5;RGS6;PRKG1	GO_Biological_Process_2023	L2/L3
GO_Biological_Process_2023	Regulation Of Hippo Signaling (GO:0035330)	2025-06-25 00:00:00	1.34e-05	0.010530573	0	0	14.25209675	159.8790167	IQCJ-SCHIP1;FRMD6;SCHIP1;MAPK14;SHANK2;CIT	GO_Biological_Process_2023	L2/L3
GO_Biological_Process_2023	Positive Regulation Of GTPase Activity (GO:0043547)	17/234	1.76e-05	0.010530573	0	0	3.591062965	39.31759382	RASGRF2;NTRK3;RASGRF1;AGAP2;RAPGEFL1;PREX1;ADCYAP1;SIPA1L1;RASGEF1B;PIP5K1A;PIN1;PRTN3;GNB5;RGL1;ARHGEF7;EVI5;RGS6	GO_Biological_Process_2023	L2/L3
GO_Biological_Process_2023	Positive Regulation Of Synaptic Transmission (GO:0050806)	1977-09-01 00:00:00	4.69e-05	0.021085929	0	0	5.999897401	59.79935048	NPTN;PTK2B;AKAP5;SHANK3;NALCN;PRKCZ;CACNG3;SHANK2;SLC8A2	GO_Biological_Process_2023	L2/L3
GO_Biological_Process_2023	Long-Term Synaptic Potentiation (GO:0060291)	2025-05-20 00:00:00	5.88e-05	0.021133303	0	0	15.01228879	146.2398262	NPTN;PTK2B;PRKCZ;SHANK2;SLC8A2	GO_Biological_Process_2023	L2/L3
GO_Biological_Process_2023	Protein Localization To Membrane (GO:0072657)	14/192	9.21e-05	0.027594549	0	0	3.587072042	33.33197531	ROCK2;TESC;RFTN1;CYP46A1;EFR3B;CACNB2;RABEP1;RAB40B;RAB40C;EPB41L3;MAP7;PIP5K1A;RAB6B;SHANK3	GO_Biological_Process_2023	L2/L3
GO_Biological_Process_2023	Regulation Of Neuron Projection Development (GO:0010975)	13/174	0.000127721	0.032787808	0	0	3.677135275	32.96795307	EPHA4;PRKCI;BDNF;NTRK3;KNDC1;SIPA1L1;IL1RAPL1;NPTN;PTK2B;CSMD3;SHANK3;MARK2;LZTS3	GO_Biological_Process_2023	L2/L3
GO_Biological_Process_2023	Regulation Of Postsynapse Organization (GO:0099175)	2025-05-25 00:00:00	0.000184074	0.041347671	0	0	11.25633641	96.80642387	EPHA4;SIPA1L1;IL1RAPL1;SHANK3;LZTS3	GO_Biological_Process_2023	L2/L3
GO_Cellular_Component_2023	Neuron Projection (GO:0043005)	28/557	7.54e-07	0.000128116	0	0	3.113590228	43.89656147	GABRB3;RTN4R;PCSK1;NRSN1;ELAVL4;PTEN;KCNA4;HTR2A;MAPK8;PCLO;TDO2;GRM7;BOC;MARK1;PRKCG;NTRK2;SYT1;GABRA5;BNIP3;NR1D1;SYP;CCSAP;GABRG2;GABRG1;NELL1;ALS2;RAPGEF2;CNIH3	GO_Cellular_Component_2023	L4
GO_Cellular_Component_2023	Dendrite (GO:0030425)	15/270	9.79e-05	0.008320008	0	0	3.374869474	31.15592877	PRKCG;NTRK2;CDKL5;GABRA5;BNIP3;ELAVL4;NR1D1;HTR2A;GABRG2;GABRG1;MAPK8;GRM7;ALS2;CNIH3;MARK1	GO_Cellular_Component_2023	L4
GO_Cellular_Component_2023	GABA-A Receptor Complex (GO:1902711)	2025-04-18 00:00:00	0.000240008	0.013600479	0	0	16.07286124	133.9646689	GABRB3;GABRA5;GABRG2;GABRG1	GO_Cellular_Component_2023	L4
GO_Molecular_Function_2023	cAMP Binding (GO:0030552)	2025-04-11 00:00:00	2.85e-05	0.006945345	0	0	32.15718379	336.4945967	PDE10A;PDE4A;RAPGEF2;RAPGEF4	GO_Molecular_Function_2023	L4
GO_Molecular_Function_2023	GABA-gated Chloride Ion Channel Activity (GO:0022851)	2025-04-12 00:00:00	4.22e-05	0.006945345	0	0	28.13610315	283.4035488	GABRB3;GABRA5;GABRG2;GABRG1	GO_Molecular_Function_2023	L4
GO_Molecular_Function_2023	Chloride Channel Activity (GO:0005254)	1964-07-01 00:00:00	0.000131657	0.014438356	0	0	6.953148768	62.12855694	GABRB3;OCA2;CLCN4;KCNT2;GABRA5;GABRG2;GABRG1	GO_Molecular_Function_2023	L4
GO_Molecular_Function_2023	GABA-A Receptor Activity (GO:0004890)	2025-04-18 00:00:00	0.000240008	0.015792556	0	0	16.07286124	133.9646689	GABRB3;GABRA5;GABRG2;GABRG1	GO_Molecular_Function_2023	L4
GO_Molecular_Function_2023	Ligand-Gated Monoatomic Anion Channel Activity (GO:0099095)	2025-04-18 00:00:00	0.000240008	0.015792556	0	0	16.07286124	133.9646689	GABRB3;GABRA5;GABRG2;GABRG1	GO_Molecular_Function_2023	L4
GO_Molecular_Function_2023	Benzodiazepine Receptor Activity (GO:0008503)	2025-03-09 00:00:00	0.000423163	0.018514527	0	0	28.05857143	217.9520772	GABRA5;GABRG2;GABRG1	GO_Molecular_Function_2023	L4
GO_Molecular_Function_2023	GABA Receptor Activity (GO:0016917)	2025-04-21 00:00:00	0.000450201	0.018514527	0	0	13.23445137	101.9822444	GABRB3;GABRA5;GABRG2;GABRG1	GO_Molecular_Function_2023	L4
GO_Molecular_Function_2023	Cyclic Nucleotide Binding (GO:0030551)	2025-04-21 00:00:00	0.000450201	0.018514527	0	0	13.23445137	101.9822444	PDE10A;PDE4A;RAPGEF2;RAPGEF4	GO_Molecular_Function_2023	L4
GO_Molecular_Function_2023	Glycerophospholipid Flippase Activity (GO:0140333)	2025-03-10 00:00:00	0.000596625	0.019628953	0	0	24.04897959	178.5449703	ATP8A1;ATP8B1;ATP10A	GO_Molecular_Function_2023	L4
GO_Molecular_Function_2023	Extracellular Ligand-Gated Monoatomic Ion Channel Activity (GO:0005230)	2025-03-10 00:00:00	0.000596625	0.019628953	0	0	24.04897959	178.5449703	GABRA5;GABRG2;GABRG1	GO_Molecular_Function_2023	L4
GO_Molecular_Function_2023	Inhibitory Extracellular Ligand-Gated Monoatomic Ion Channel Activity (GO:0005237)	2025-03-13 00:00:00	0.001367071	0.04088784	0	0	16.83171429	111.0065873	GABRA5;GABRG2;GABRG1	GO_Molecular_Function_2023	L4
GO_Biological_Process_2023	Neuron Migration (GO:0001764)	1955-08-01 00:00:00	5.14e-06	0.008007934	0	0	9.670058588	117.7666222	NTRK2;NELL1;CDKL5;DCC;RAPGEF2;SPOCK1;KIAA0319;MARK1	GO_Biological_Process_2023	L4
GO_Biological_Process_2023	Signal Release From Synapse (GO:0099643)	1938-06-01 00:00:00	4.96e-05	0.032659378	0	0	10.59888329	105.0417945	PCLO;SYT1;STXBP1;PIP5K1C;SYN2;PPFIA3	GO_Biological_Process_2023	L4
GO_Biological_Process_2023	Synaptic Transmission, GABAergic (GO:0051932)	2025-04-14 00:00:00	8.3e-05	0.032659378	0	0	22.50659026	211.4804669	GABRB3;GABRA5;GABRG2;GABRG1	GO_Biological_Process_2023	L4
GO_Biological_Process_2023	Neurotransmitter Secretion (GO:0007269)	1943-06-01 00:00:00	0.000101789	0.032659378	0	0	9.16426513	84.24353679	PCLO;SYT1;STXBP1;PIP5K1C;SYN2;PPFIA3	GO_Biological_Process_2023	L4
GO_Biological_Process_2023	Locomotor Rhythm (GO:0045475)	2025-03-06 00:00:00	0.000104812	0.032659378	0	0	56.12571429	514.2992013	EGR1;ID2;PTEN	GO_Biological_Process_2023	L4
GO_Biological_Process_2023	Negative Regulation Of Developmental Growth (GO:0048640)	2025-05-31 00:00:00	0.000193922	0.044117709	0	0	10.84272767	92.68420144	RTN4R;DCC;PTEN;WWC3;KIAA0319	GO_Biological_Process_2023	L4
GO_Biological_Process_2023	Positive Regulation Of Nervous System Development (GO:0051962)	1949-06-01 00:00:00	0.000213622	0.044117709	0	0	7.883117754	66.62260419	PTPRD;DLG5;CLSTN1;NUMB;SYNDIG1;IL1RAP	GO_Biological_Process_2023	L4
GO_Biological_Process_2023	Positive Regulation Of Synapse Assembly (GO:0051965)	1932-05-01 00:00:00	0.000226535	0.044117709	0	0	10.44061303	87.62400066	PTPRD;DLG5;CLSTN1;SYNDIG1;IL1RAP	GO_Biological_Process_2023	L4
GO_Biological_Process_2023	Regulation Of Synapse Assembly (GO:0051963)	1951-06-01 00:00:00	0.000267098	0.046237627	0	0	7.531988473	61.97241044	PTPRD;IL1RAPL2;DLG5;CLSTN1;SYNDIG1;IL1RAP	GO_Biological_Process_2023	L4
GO_Cellular_Component_2023	Neuron Projection (GO:0043005)	24/557	7.58e-08	1.02e-05	0	0	3.989451933	65.40751071	GABRA1;TENM1;EPHA7;CAMK2D;ANKRD27;DSCAM;HTR1E;CHRNA4;GRIK3;SLC4A10;HTR2C;ADCY2;GABRG3;UNC80;SLC4A8;NFASC;ALCAM;RIT2;CNTN1;NPTX1;MARK4;DSCAML1;RGS9;CAMK2G	GO_Cellular_Component_2023	L5/L6
GO_Cellular_Component_2023	Dendrite (GO:0030425)	12/270	0.000113109	0.007634845	0	0	3.960800244	35.99242638	GABRA1;SLC4A8;EPHA7;DSCAM;HTR1E;CHRNA4;GRIK3;SLC4A10;HTR2C;ADCY2;MARK4;GABRG3	GO_Cellular_Component_2023	L5/L6
GO_Cellular_Component_2023	Monoatomic Ion Channel Complex (GO:0034702)	1936-04-01 00:00:00	0.000894761	0.040264261	0	0	10.40453586	73.02895363	UNC80;TRPM2;TRPC3;CHRNA4	GO_Cellular_Component_2023	L5/L6
GO_Molecular_Function_2023	Cell Adhesion Mediator Activity (GO:0098631)	2025-05-28 00:00:00	1.91e-05	0.004220702	0	0	18.1798084	197.5402805	NFASC;DSCAM;CNTN1;DSCAML1;JAM3	GO_Molecular_Function_2023	L5/L6
GO_Molecular_Function_2023	Cell-Cell Adhesion Mediator Activity (GO:0098632)	1943-05-01 00:00:00	0.000161464	0.013315974	0	0	10.99520517	96.00166057	NFASC;DSCAM;CNTN1;DSCAML1;JAM3	GO_Molecular_Function_2023	L5/L6
GO_Molecular_Function_2023	Chemorepellent Activity (GO:0045499)	2025-04-24 00:00:00	0.00018076	0.013315974	0	0	16.65738397	143.5590209	DPP4;SEMA5B;EPHA7;SEMA3E	GO_Molecular_Function_2023	L5/L6
GO_Molecular_Function_2023	Glutamate Receptor Activity (GO:0008066)	2025-03-16 00:00:00	0.000861644	0.047605858	0	0	19.1460892	135.1075912	GRM5;GRM4;GRIK3	GO_Molecular_Function_2023	L5/L6
GO_Biological_Process_2023	Axon Guidance (GO:0007411)	9/149	8.33e-05	0.033653863	0	0	5.436299261	51.06306889	SEMA5B;EPHA7;NFASC;ALCAM;DSCAM;NRXN1;CNTN1;SEMA3E;DSCAML1	GO_Biological_Process_2023	L5/L6
GO_Biological_Process_2023	Regulation Of Cytosolic Calcium Ion Concentration (GO:0051480)	1940-05-01 00:00:00	0.000113663	0.033653863	0	0	11.93946731	108.437446	TRPM2;TRPC3;TMEM178A;ATP2B4;HCRTR2	GO_Biological_Process_2023	L5/L6
GO_Biological_Process_2023	Chemical Synaptic Transmission (GO:0007268)	12/273	0.000125472	0.033653863	0	0	3.914671485	35.16717168	GABRA1;FCHSD2;RIT2;GRM4;HTR1E;CHRNA4;NRXN1;GRIK3;HTR2C;NPTX1;GABRG3;HCRTR2	GO_Biological_Process_2023	L5/L6
GO_Biological_Process_2023	Neuron Projection Guidance (GO:0097485)	8/124	0.000131076	0.033653863	0	0	5.814118692	51.97665299	SEMA5B;EPHA7;NFASC;DSCAM;NRXN1;CNTN1;SEMA3E;DSCAML1	GO_Biological_Process_2023	L5/L6
