# Supplementary material for: Charting the human-specific properties of gene expression networks in the infant prefrontal cortex
Source: Sci Adv. 2026 Jun 3;12(23):eaea3316. doi: 10.1126/sciadv.aea3316 (PMC13232592; doi:10.1126/sciadv.aea3316)
Supplement: Supplementary file 2 — Data S1 [file sciadv.aea3316_data_s1.zip › csv_resubmission/5_riskgenes___hsa_adult.csv]

Gene_set	Term	Overlap	P-value	Adjusted P-value	Odds Ratio	Combined Score	Genes	intersect_celltype
gs_ind_0	Alzheimer's Disease	71/1608	0.2456711166707639	0.5360097090998487	1.122649680105049	1.575932468110727	TFAP2E;HSPG2;MGAT5;FRMD4B;SH3PXD2A;SLC14A2;DISC1;ALDH1A2;PILRA;RP1-93H18.7;ALCAM;CTD-2541J13.2;CDHR3;NAPSA;ADAMTS2;PDE10A;CRADD;HID1;MORN1;ANO4;ZNF862;TRAPPC6A;DIP2C;IL17D;KDM2B;LGALS3BP;NHLRC3;HEPN1;ADGRE3;CR1;COL18A1;CYFIP1;ID3;FN3K;RP11-977G19.11;PRPF31;CCDC85C;PSTPIP1;SFT2D2;SEMA4D;PLCG2;CDH13;TOMM40;VKORC1;RP11-12J10.3;OTOGL;ZNF462;AC034228.3;C9orf92;CYTH4;A2M;COL9A3;NOSIP;CASS4;FAM24B;MRPS2…	OL
gs_ind_0	Amyotrophic Lateral Sclerosis	15/335	0.4007094497154146	0.686930485226425	1.135125405016201	1.038093385440545	ABCG1;RBM19;SARM1;SELL;ABCC12;LAMA2;DISC1;ALDH1A2;SQLE;CLVS1;C1orf112;PNPT1;ALCAM;APTX;KCNS3	OL
gs_ind_0	Attention Deficit Hyperactivity Disorder	1/6	0.2223413618193162	0.533619268366359	6.384096182240034	9.598752989815152	TPH2	OL
gs_ind_0	Autism Spectrum Disorder	21/414	0.1802600213304205	0.5041055052443051	1.301387313668078	2.229738340460682	DLG2;MTUS1;AC022182.1;MAK;CNTNAP4;POLR2F;CERS4;SRGAP1;RPL10;CDS2;ABCA5;HP1BP3;ZNF708;NUP43;CLASP1;ILDR2;LINC00636;RP11-196H14.2;ADGRB3;POLR2E;ESRRB	OL
gs_ind_0	Autosomal Dominant Nocturnal Frontal Lobe Epilepsy	1/5	0.1890395644666144	0.5041055052443051	7.804331013147719	13.0004464073723	NPRL3	OL
gs_ind_0	Cerebral Aneurysm	3/12	0.011382694767212	0.243718057826477	8.698015530629853	38.92936958186218	FTL;MYH11;TGFBR2	OL
gs_ind_0	Down Syndrome	5/56	0.0781975642486521	0.3753483083935301	2.523973467373591	6.432388732946088	RCAN1;SIM2;MRAP;MTRR;TSHR	OL
gs_ind_0	Dystonia	2/54	0.6568015683186494	0.7881618819823792	1.109446109446109	0.4663815588440216	SLC16A2;PTS	OL
gs_ind_0	Encephalitis	1/18	0.530122366725739	0.6940617199596019	2.001657275439178	1.270346622519558	DDX58	OL
gs_ind_0	Epilepsy	12/239	0.2751614182761823	0.5503228365523647	1.295709180794755	1.671979729507365	TSEN54;NDUFV1;ALDH7A1;LAMA2;CRADD;VRK2;ALG13;EPM2A;CYFIP1;ATP2A1;MANBA;TRAPPC10	OL
gs_ind_0	Gaucher Disease	1/10	0.3424769867397623	0.632265206288792	3.693124923678105	3.957371023851115	THBS3	OL
gs_ind_0	Glioma	36/1346	0.999467568771508	0.9998291892091656	0.5770217326283238	0.0003073062069421	ICOSLG;ALDH1A3;NOS2;IDH2;TET3;SPDYA;B2M;TAGLN2;CAT;ACSS2;PLOD3;MED10;LGR5;ABCG1;MAX;PTCSC3;TRIM24;ATG4B;AKAP6;CXCR4;ATF3;PTN;ETFA;TRPV5;FTL;EZH2;SAMMSON;TEAD1;SLC9A3R1;CD27;MVB12B;CHD6;SLC16A1;TMEM140;DAB2IP;KMT2D	OL
gs_ind_0	Hydrocephalus	3/19	0.0406196763044128	0.243718057826477	5.000993541977149	16.0206962730672	FANCB;HYDIN;POMGNT1	OL
gs_ind_0	Intellectual Disability	6/138	0.5023024514692239	0.6940617199596019	1.146013534710707	0.7890908828849236	ZDHHC9;RPL10;CC2D1A;CYFIP1;METTL23;CRADD	OL
gs_ind_0	Intracranial Aneurysm	4/117	0.7145285240006121	0.816604027429271	0.921036537963203	0.3095901858745312	CCDC171;CARHSP1;C9orf92;EDNRA	OL
gs_ind_0	Multiple Sclerosis	31/742	0.4865176879187217	0.6940617199596019	1.035455256632944	0.7460268954645489	ADCY3;MGAT5;IQCB1;AC022182.1;C1orf52;POU2AF1;CDHR3;CBLB;MPHOSPH9;THEMIS;CXCR4;LPIN3;TMEM244;LINC00908;TCF7;BORCS8-MEF2B;NLRC5;PPA2;SP140;SPEF2;CD27;RCBTB1;RGCC;DRAP1;PHKG1;LPP;SH2B3;PTGDS;IL12A;MANBA;ZNHIT3	OL
gs_ind_0	Muscular Dystrophy	6/55	0.0241157652329116	0.243718057826477	3.119388660956357	11.61937804875389	COL6A3;CAV3;POMGNT1;MYOT;TTN;LAMA2	OL
gs_ind_0	Neuroblastoma	1/203	0.9998291892091656	0.9998291892091656	0.1666237002663916	2.84635570247856e-05	ARHGEF40	OL
gs_ind_0	Parkinson's Disease	12/276	0.4609449213398947	0.6940617199596019	1.105906332472118	0.8564987085683804	DLG2;NDUFV1;TBC1D5;LINGO1;GFPT2;FAM47E-STBD1;CD38;PLEKHM1;CCDC62;FBXO7;ZNF608;LINC00908	OL
gs_ind_0	Pontocerebellar Hypoplasia	2/8	0.0398416021708469	0.243718057826477	9.043392504930967	29.14543994567462	TSEN54;TSEN15	OL
gs_ind_0	Prader-Willi Syndrome	1/19	0.5494655283013514	0.6940617199596019	1.893083338558977	1.133595795127978	MKRN3	OL
gs_ind_0	Schizophrenia	1/144	0.997796132581626	0.9998291892091656	0.2379928373363945	0.0005250834799621	FUT8-AS1	OL
gs_ind_0	Stroke	11/184	0.1335954683649504	0.5041055052443051	1.572877006247502	3.166105370369978	PMF1-BGLAP;SH3PXD2A;DNAH17;CASZ1;ALDH1A2;DNAH6;DNAH11;UVRAG;SH2B3;ADAMTS2;TSPAN5	OL
gs_ind_0	Tourette Syndrome	1/4	0.1543185626677618	0.5041055052443051	10.03612860457408	18.75487707611014	IMMP2L	OL
gs_ind_0	Agenesis Corpus Callosum	1/12	0.2294334329218828	0.4235694146250145	5.961159420289855	8.775675203033472	FGFR1	L2/L3
gs_ind_0	Alzheimer's Disease	42/1608	0.076219231938838	0.3048769277553522	1.36089094435727	3.503125803068837	SLC14A2;DISC1;NEAT1;DENND3;CTD-2541J13.2;NAPSA;AC018890.6;C10orf105;CYCS;AGRN;RP11-517I3.1;PLAT;NPC1;RP11-309N17.4;HEPN1;TRABD;VWF;RP4-728D4.2;PAX2;FN3K;RP11-977G19.11;GUCY2D;APOBEC1;CALHM1;HAR1B;PLCG2;LIPC;VKORC1;RP11-12J10.3;SDR9C7;PRAP1;RP11-809O17.1;C9orf92;CYTH4;A2M;CTU1;APOC1;TRIM5;GLIS3;ZNF862;RP11-16N10.2;TAGAP	L2/L3
gs_ind_0	Amyotrophic Lateral Sclerosis	4/335	0.9358785891235196	0.9952790782218124	0.5977189611355607	0.0396105506772977	ACSL5;PNPT1;LIPC;DISC1	L2/L3
gs_ind_0	Amyotrophic lateral Sclerosis	1/3	0.0630271493463346	0.3025303168624063	27.46933333333333	75.93044835965055	NEAT1	L2/L3
gs_ind_0	Attention Deficit Hyperactivity Disorder	1/6	0.1221148236705417	0.3383470086063242	12.47878787878788	26.24031403005288	TPH2	L2/L3
gs_ind_0	Autism Spectrum Disorder	9/414	0.535238816037569	0.6422865792450827	1.064342562492994	0.6652590663800281	RP11-196H14.2;DRGX;RP13-143G15.4;MSRA;RP11-465B22.5;POLR2E;SLC22A18AS;FAM167A-AS1;FGFR1	L2/L3
gs_ind_0	Cerebral Palsy	4/44	0.014113823284791	0.2548099654482633	5.187721968543887	22.10281126459738	CHI3L2;NEAT1;AP4M1;KIAA0930	L2/L3
gs_ind_0	Down Syndrome	2/56	0.3391935781797093	0.4855342235600938	2.097543917390052	2.267831567767535	MRAP;TSHR	L2/L3
gs_ind_0	Dystonia	3/54	0.1088586939330122	0.3383470086063242	3.137591705838422	6.958251633395492	NPC1;TH;PTS	L2/L3
gs_ind_0	Epilepsy	1/239	0.9950462422678256	0.9952790782218124	0.2747449336128581	0.0013644020950771	ATP2A1	L2/L3
gs_ind_0	Essential Tremor	1/2	0.0424683275747105	0.2548099654482633	45.79111111111112	144.6539695492995	DRD3	L2/L3
gs_ind_0	Frontotemporal Lobar Degeneration	1/7	0.140977920252635	0.3383470086063242	10.55692307692308	20.68261690530484	NEAT1	L2/L3
gs_ind_0	Glioma	18/1346	0.9952790782218124	0.9952790782218124	0.5576753690242312	0.0026389759070656	CD27;MYB;NOS2;DLL4;SLC16A1;HAR1B;TMEM140;EGF;SNHG12;ANGPTL4;SPDYA;MUC17;NEAT1;ANXA1;RP11-128A17.1;TEK;IDH1;FGFR1	L2/L3
gs_ind_0	Huntington's Disease	2/60	0.3704813204013842	0.4939750938685123	1.952589015369284	1.938827661578485	HAR1B;NEAT1	L2/L3
gs_ind_0	Intellectual Disability	4/138	0.3439200750217331	0.4855342235600938	1.533380862657229	1.63664791284056	TPO;METTL23;AP4M1;LINC00299	L2/L3
gs_ind_0	Intracranial Aneurysm	3/117	0.4618747567011221	0.5834207453066806	1.39380347369045	1.076659541565708	OLFML2A;C9orf92;ALDH2	L2/L3
gs_ind_0	Multiple Sclerosis	18/742	0.3243116753497589	0.4855342235600938	1.18409518750971	1.333350699232583	NLRP11;TNFSF14;CYP24A1;LINC00299;DLL4;IL2RA;MYB;SNHG12;AC023590.1;MAMSTR;NEAT1;LINC00921;TLL1;CD27;FAM167A-AS1;TAGAP;ZNHIT3;LINC00908	L2/L3
gs_ind_0	Muscular Dystrophy	4/55	0.0296556417706416	0.2548099654482633	4.070887086048677	14.32179963326974	PDLIM3;COL6A3;BAG3;CAV3	L2/L3
gs_ind_0	Neuroblastoma	4/203	0.6402785808245308	0.7317469495137495	1.020393449376867	0.4549443732520652	HAND2-AS1;NEAT1;TH;L1TD1	L2/L3
gs_ind_0	Neurodevelopmental Disability	1/2	0.0424683275747105	0.2548099654482633	45.79111111111112	144.6539695492995	LINC00299	L2/L3
gs_ind_0	Parkinson's Disease	9/276	0.1369708661781557	0.3383470086063242	1.660322854715378	3.300700303115062	TH;CD38;BAG3;CLRN3;FAM47E;NEAT1;PINK1;LINC00908;TMEM175	L2/L3
gs_ind_0	Prader-Willi Syndrome	1/19	0.338298698937913	0.4855342235600938	3.700540540540541	4.0107422335347	MKRN3	L2/L3
gs_ind_0	Schizophrenia	5/144	0.1961931025631609	0.4043892517025969	1.821796078820012	2.967078909777769	FUT8-AS1;JMJD1C-AS1;HAR1B;ZEB2-AS1;MIR7-3HG	L2/L3
gs_ind_0	Stroke	6/184	0.2021946258512984	0.4043892517025969	1.685062862354244	2.693614355671141	PLAT;DAPP1;CASZ1;COL5A1;SPINK2;ALDH2	L2/L3
gs_ind_0	Agenesis Corpus Callosum	1/12	0.231228230826568	0.5634364251673212	5.907488986784141	8.65063175764982	MRPS16	IN-PV
gs_ind_0	Alzheimer's Disease	39/1608	0.2228907048450382	0.5634364251673212	1.194194380038355	1.792573824891322	PCSK5;CEP164;KIAA0040;LMOD3;PARVB;CTD-2541J13.2;ADAMTS2;C10orf105;CYCS;ASIP;PLAT;NEGR1;MALAT1;RP11-58H20.3;NHLRC3;HEPN1;BSG;TRABD;NXN;RP11-16N10.2;TNXB;FN3K;SCIMP;PLCG2;SREBF1;WNT3;FBXO16;VKORC1;WDR25;C9orf92;RP11-27N21.3;NOSIP;FAM24B;KLHL35;RP11-689B22.2;GLIS3;ZNF862;CACNA1G;HSD17B7	IN-PV
gs_ind_0	Amyotrophic Lateral Sclerosis	8/335	0.4405312218394176	0.7094050574863304	1.1757373759094	0.9638388821414574	PCSK5;SARM1;SCN7A;MOB3B;ABCC12;C1orf112;ITGA9;PNPT1	IN-PV
gs_ind_0	Amyotrophic lateral Sclerosis	1/3	0.0635727468913581	0.3973296680709883	27.22202643171806	75.0122104938131	MALAT1	IN-PV
gs_ind_0	Autism Spectrum Disorder	7/414	0.8040054460308084	0.8686619873760787	0.812298473391354	0.1772022915009699	SUN1;RP13-143G15.4;MAK;KCNIP4;KCTD16;CA4;POLR2E	IN-PV
gs_ind_0	Cerebral Palsy	1/44	0.6198429916501212	0.8608930439585017	1.552027950782318	0.7423180087439092	CHI3L2	IN-PV
gs_ind_0	Charcot-Marie-Tooth Disease	1/30	0.4823954390907047	0.7094050574863304	2.294855521541104	1.672929223990613	FGD4	IN-PV
gs_ind_0	Dyslexia	3/5	9.580944455218376e-05	0.0023952361138045	64.65739910313901	598.2845667148307	GCFC2;DCDC2;KIAA0319	IN-PV
gs_ind_0	Dystonia	2/54	0.3271657852861125	0.6084624631378615	2.158518518518519	2.411687373653374	COX20;PTS	IN-PV
gs_ind_0	Epilepsy	4/239	0.768334932059605	0.8686619873760787	0.8501887771277056	0.2240498500804638	ATP2A1;ATIC;TBCK;TSC1	IN-PV
gs_ind_0	Gaucher Disease	1/10	0.1967522961674723	0.5634364251673212	7.153953164850452	11.63096660092428	THBS3	IN-PV
gs_ind_0	Glioma	18/1346	0.9959179483282328	0.9959179483282328	0.5517520441652805	0.0022568898651293	OCIAD2;PRKCG;AQP9;CRNDE;MALAT1;TUNAR;TMEM140;TF;HHIP;ACKR3;TSC1;CDK6;LIN28B;TAGLN2;PLOD3;BSG;IDH1;DLL3	IN-PV
gs_ind_0	Hydrocephalus	1/19	0.3407389793572024	0.6084624631378615	3.667222288367663	3.948272891624924	CCDC88C	IN-PV
gs_ind_0	Intellectual Disability	2/138	0.8062503016781823	0.8686619873760787	0.8165242165242165	0.1758475017594611	METTL23;TBCK	IN-PV
gs_ind_0	Intracranial Aneurysm	3/117	0.4676753998600667	0.7094050574863304	1.38102884445924	1.049555425027028	CARHSP1;SCARF1;C9orf92	IN-PV
gs_ind_0	Ischemic Stroke	1/7	0.1421450698175092	0.5634364251673212	10.46187732971874	20.41015101761451	MALAT1	IN-PV
gs_ind_0	Multiple Sclerosis	13/742	0.8339155078810355	0.8686619873760787	0.8063252717125232	0.1464473690345203	CHST12;PCSK5;MPHOSPH9;TCF7;SIDT1;C1orf52;AC023590.1;MAMSTR;SPEF2;TXK;CRTAP;ZNHIT3;LINC00908	IN-PV
gs_ind_0	Muscular Dystrophy	2/55	0.335146782121268	0.6084624631378615	2.117757009345794	2.315103770047209	MYOT;COL6A3	IN-PV
gs_ind_0	Neuroblastoma	3/203	0.8229684142721004	0.8686619873760787	0.7752032474866645	0.1510386300277389	MALAT1;LIN28B;L1TD1	IN-PV
gs_ind_0	Parkinson's Disease	12/276	0.0156072826099617	0.1950910326245216	2.253446447507953	9.374376971724931	LINGO1;UNC13B;PAM;FAM47E-STBD1;MALAT1;SREBF1;WNT3;FAM47E;MYLK2;PINK1;LINC00908;TMEM175	IN-PV
gs_ind_0	Pituitary Adenoma	1/9	0.1789440040171596	0.5634364251673212	7.997149520601192	13.76055402082602	MALAT1	IN-PV
gs_ind_0	Pituitary Neoplasms	1/5	0.1037119511853745	0.5185597559268725	15.11747430249633	34.25828181229817	MALAT1	IN-PV
gs_ind_0	Schizophrenia	2/144	0.8249731656892157	0.8686619873760787	0.7812085769980507	0.1503079828546062	ZEB2-AS1;CRNDE	IN-PV
gs_ind_0	Stroke	8/184	0.0451700517189479	0.3764170976578998	2.249890276503212	6.968632365857523	PMF1-BGLAP;DNAH12;PLAT;RUNX1;DNAH2;CDK6;CASZ1;ADAMTS2	IN-PV
gs_ind_0	Tuberous Sclerosis	1/13	0.2479120270736213	0.5634364251673212	5.433832599118943	7.578464850745446	TSC1	IN-PV
gs_ind_0	Alzheimer's Disease	45/1608	0.1201609981577846	0.4700514565662885	1.277068320446693	2.706009161040625	PLXNC1;TFAP2E;RP11-814P5.1;PUM3;DISC1;L3MBTL4;PILRA;OARD1;CTD-2541J13.2;MYO7A;CDHR3;MORN1;ASIP;PTPRE;PRICKLE2;C11orf65;IL17D;UBAP1L;LGALS3BP;NHLRC3;FBXL7;ZFHX3;SLC2A9;GNG7;RP11-16N10.2;AGBL1;FN3K;COG2;GPT;VIPR2;SCIMP;SFT2D2;PLCG2;SREBF1;FKBP10;ADARB2;VKORC1;WDR25;C9orf92;AFF1;RP11-689B22.2;SH2B3;RP11-437L7.1;TMEM41A;CACNA1G	OPC
gs_ind_0	Amyotrophic Lateral Sclerosis	8/335	0.555764723816268	0.7846090218582606	1.054047089895964	0.6191580465551938	NME9;TIAM1;PAWR;DISC1;C1orf112;APTX;ARAP2;FHDC1	OPC
gs_ind_0	Autism Spectrum Disorder	12/414	0.2859097959021563	0.566639665126769	1.284954840109577	1.608864864411349	MET;ASAP1;ZNF708;ATRNL1;SNRNP200;RPL10;RP11-310N16.1;KIZ;ESRRB;CERS4;SCN3A;IFNGR1	OPC
gs_ind_0	Cerebral Palsy	3/44	0.0872767527110145	0.4700514565662885	3.481732598409834	8.4908008173643	VIPR2;CHI3L2;AP4M1	OPC
gs_ind_0	Down Syndrome	2/56	0.3893817256292797	0.6230107610068475	1.873733465973988	1.767296255114165	KCNJ6;TSHR	OPC
gs_ind_0	Dyslexia	1/5	0.1141076026124536	0.4700514565662885	13.64010624169987	29.60739729289509	GCFC2	OPC
gs_ind_0	Dystonia	1/54	0.7314538379256796	0.8777446055108156	1.136351789105261	0.35536125711326	PTS	OPC
gs_ind_0	Encephalitis	1/18	0.3538486913898487	0.6065977566683121	3.498577120091064	3.63462237950559	DDX58	OPC
gs_ind_0	Epilepsy	5/239	0.6845442359871198	0.8646874559837303	0.9469495555731045	0.3588957859598157	TSEN54;ALDH7A1;PRICKLE2;ASNS;ATP2A1	OPC
gs_ind_0	Friedreich Ataxia	1/8	0.1762692962123582	0.4700514565662885	8.179282868525897	14.197127759355	TTPA	OPC
gs_ind_0	Glioma	16/1346	0.9998926348653148	0.9998926348653148	0.4275380432287389	4.590514394434749e-05	MET;FAT2;IDH2;TMEM140;TF;B2M;ATG4B;IDH1;TEAD1;CAT;PFKP;RP11-128A17.1;MED10;NOS1;CRNDE;WNT5A	OPC
gs_ind_0	Huntington's Disease	1/60	0.7681499169048408	0.877885619319818	1.020556429743212	0.2691925374667961	HAP1	OPC
gs_ind_0	Hydrocephalus	2/19	0.0745517278053579	0.4700514565662885	5.877796901893287	15.26030110203688	FANCB;HYDIN	OPC
gs_ind_0	Intellectual Disability	6/138	0.1121884058140031	0.4700514565662885	2.038597040632584	4.459585197780276	RPL10;ASNS;SYP;METTL23;AP4M1;UPF3B	OPC
gs_ind_0	Intracranial Aneurysm	4/117	0.3069298186103332	0.566639665126769	1.626845275555156	1.921525783967327	CARHSP1;TMOD1;SLC35F3;C9orf92	OPC
gs_ind_0	Multiple Sclerosis	18/742	0.5147314034198414	0.772097105129762	1.039162556093031	0.6901183086497111	MET;PLXNC1;MPHOSPH9;TCF7;ASAP1;C1orf52;NLRC5;LPP;AC023590.1;SPEF2;ZFHX3;SH2B3;TRIM14;CDHR3;IL12A;ZNHIT3;AFF1;PRR5L	OPC
gs_ind_0	Muscular Dystrophy	3/55	0.1438240653151012	0.4700514565662885	2.746288798920378	5.32550573193492	TTN;COL6A3;CAV3	OPC
gs_ind_0	Neuroblastoma	2/203	0.958982952627694	0.9998926348653148	0.4921422663358147	0.0206118927787982	LAMA5;MDK	OPC
gs_ind_0	Parkinson's Disease	6/276	0.6549316686738864	0.8646874559837303	0.9710540646259808	0.410973746120204	FAM47E-STBD1;ELOVL7;SREBF1;PLEKHM1;PIEZO1;PINK1	OPC
gs_ind_0	Pontocerebellar Hypoplasia	1/8	0.1762692962123582	0.4700514565662885	8.179282868525897	14.197127759355	TSEN54	OPC
gs_ind_0	Schizophrenia	1/144	0.9708968084918924	0.9998926348653148	0.4161611394144676	0.0122913566139045	CRNDE	OPC
gs_ind_0	Spinocerebellar Ataxia	1/5	0.1141076026124536	0.4700514565662885	13.64010624169987	29.60739729289509	ATXN8OS	OPC
gs_ind_0	Stroke	6/184	0.277513115368889	0.566639665126769	1.499343305787045	1.921988818652911	PAWR;NOSTRIN;MYO6;ZFHX3;SH2B3;PLA2G7	OPC
gs_ind_0	Tuberous Sclerosis	1/13	0.2703994649639897	0.566639665126769	4.902788844621514	6.412136480285135	RALGAPA2	OPC
gs_ind_0	Agenesis Corpus Callosum	1/12	0.2576944069566611	0.5190541567610397	5.20267298257486	7.054725012570232	FGFR1	End
gs_ind_0	Alzheimer's Disease	46/1608	0.1196124080409445	0.3322566890026237	1.27397748502994	2.705289529067269	ANK1;EEF1D;HRK;F13A1;RAPGEF1;GOLM1;CDHR3;AC018890.6;SIK1;PRMT1;TRAPPC6A;INSIG1;PSMA1;NPC1;TBCD;SYNM;HBEGF;LGALS3BP;SQSTM1;PMAIP1;HEPN1;ADGRE3;ID3;EPHX1;ABI3;SFT2D2;PLCG2;FKBP10;WDR25;VAT1;TGFB2;A2M;ADAMTS1;COL9A3;ST6GALNAC3;CASS4;TFPT;PITPNC1;RPS15A;PDE3B;EFHD1;CCDC171;PCDH11X;TIMP2;RP11-16N10.2;HSD17B7	End
gs_ind_0	Amyotrophic Lateral Sclerosis	5/335	0.9211996998413718	0.9941197834906584	0.6424669935414882	0.0527326865704775	NFASC;RGS6;PARK7;C9orf72;LAMA2	End
gs_ind_0	Autism Spectrum Disorder	6/414	0.9473708118098788	0.9941197834906584	0.6092250209366746	0.0329375665860032	FGFR1;FENDRR;SUN1;RPL10;XKR6;GALNT10	End
gs_ind_0	Cerebral Aneurysm	3/12	0.0026887749011908	0.0672193725297712	14.93343041397961	88.38604085646077	ACTA2;FTL;LMNA	End
gs_ind_0	Cerebral Palsy	1/44	0.6658040333254425	0.9247278240631146	1.366832148128271	0.555972502416884	ST6GALNAC3	End
gs_ind_0	Charcot-Marie-Tooth Disease	3/30	0.0360407821175062	0.2252548882344138	5.140711462450593	17.08311956965231	LMNA;LITAF;PMP22	End
gs_ind_0	Chronic Inflammatory Demyelinating Polyneuropathy	1/1	0.0245014245014245	0.2041785375118708	119.9182879377432	444.7798104231173	PMP22	End
gs_ind_0	Coma	2/17	0.0637407520439565	0.2521022111637765	6.478810879190386	17.83572042321269	NOTCH3;UNC93B1	End
gs_ind_0	Creutzfeldt Jakob Disease	1/2	0.0484070696836654	0.2420353484183271	39.96498054474708	121.0183335813664	CST3	End
gs_ind_0	Down Syndrome	1/56	0.7525551982539516	0.970222324014314	1.06877694815438	0.3038329068016547	KCNJ6	End
gs_ind_0	Dystonia	3/54	0.145400550844851	0.3436322015796329	2.732146283433746	5.268296385144375	NPC2;NPC1;COX20	End
gs_ind_0	Encephalitis	2/18	0.0705886191258574	0.2521022111637765	6.084967320261438	16.13055680741268	DDX58;UNC93B1	End
gs_ind_0	Epilepsy	6/239	0.5358614778644487	0.7880315850947774	1.105263157894737	0.6895511237247794	TBCD;ALG13;GOLIM4;LAMA2;CLN8;SIK1	End
gs_ind_0	Glioma	26/1346	0.9397907545550892	0.9941197834906584	0.7400011341041584	0.0459526126512574	SAMD12-AS1;DLL4;CAT;MED10;AQP1;MBNL1;OCIAD2;MAX;CXCL8;AGAP2-AS1;KLF6;RPL10A;MSN;ATF3;SLC2A3;PTN;PDLIM4;FTL;TEAD1;LY6K;CLIC1;FGFR1;NFKBIA;TMEM140;PART1;EMP1	End
gs_ind_0	Huntington's Disease	1/60	0.7761778592114512	0.970222324014314	0.9961416473204068	0.2523959803956699	CARD16	End
gs_ind_0	Intellectual Disability	4/138	0.4396066775887827	0.6868854337324729	1.333624609369215	1.096072547680645	RPL10;CA8;TBCD;RGS6	End
gs_ind_0	Intracranial Aneurysm	8/117	0.0076202069322205	0.0952525866527567	3.212037506811733	15.66495195016691	STARD13;SCARF1;FHIT;RGS6;SLC2A14;CCDC171;XKR6;CARHSP1	End
gs_ind_0	Multiple Sclerosis	21/742	0.2699081615157406	0.5190541567610397	1.212696922374342	1.58823704747957	ADCY3;DLL4;IQCB1;C1orf52;AC023590.1;SAMD12;CDHR3;CRTAP;SIDT1;LPIN3;ODF3B;ARHGEF3;MAP3K14;RBM17;RPS6KA5;CHST12;RGCC;ZC3HAV1;DRAP1;FENDRR;ZNHIT3	End
gs_ind_0	Muscular Dystrophy	3/55	0.1511981686950385	0.3436322015796329	2.679578392621871	5.062162839218981	VCP;LMNA;LAMA2	End
gs_ind_0	Neuroblastoma	1/203	0.9941197834906584	0.9941197834906584	0.2844502089638276	0.001677565888174	SAMD12-AS1	End
gs_ind_0	Parkinson's Disease	8/276	0.3643728115227445	0.6072880192045742	1.268508939313822	1.280658372910228	FDFT1;VCP;LINGO1;CA8;NR4A2;PARK7;SQSTM1;PARP9	End
gs_ind_0	Schizophrenia	1/144	0.973275848174852	0.9941197834906584	0.4062012771322821	0.0110030722373695	FENDRR	End
gs_ind_0	Stroke	6/184	0.295803370138134	0.5282203038180964	1.462037446557571	1.780849822624144	ACTA2;LMNA;NOTCH3;WNT2B;SPINK2;CST3	End
gs_ind_0	Tourette Syndrome	1/4	0.0944881841844639	0.2952755755764498	17.12117843246248	40.39366219674589	IMMP2L	End
gs_ind_0	Agenesis Corpus Callosum	1/12	0.1425979452074674	0.333493548723932	10.17489375612945	19.81790695354076	MRPS16	IN-VIP
gs_ind_0	Alzheimer's Disease	28/1608	0.0325518833610864	0.2170125557405763	1.651892727425626	5.657600524997461	ACTC1;LMOD3;L3MBTL4;MIAT;CTD-2541J13.2;MYO7A;AC018890.6;ASIP;HEPN1;ZFHX3;FN3K;PRPF31;SCIMP;SFT2D2;PLCG2;CDH13;WNT3;CLMN;VKORC1;FBXO16;C9orf92;KLHL35;APOC1;RP11-689B22.2;UBXN11;TMEM41A;RP11-16N10.2;HSD17B7	IN-VIP
gs_ind_0	Amyotrophic Lateral Sclerosis	5/335	0.424304189575963	0.7714621628653872	1.296302571860817	1.111326226206818	SARM1;CPNE4;ITGA9;LAMA2;APTX	IN-VIP
gs_ind_0	Autism Spectrum Disorder	4/414	0.7840277765499132	0.9783653549343504	0.8266565643971726	0.2011344947972503	AC022182.1;CFAP58;MIAT;FRZB	IN-VIP
gs_ind_0	Autosomal Dominant Nocturnal Frontal Lobe Epilepsy	1/5	0.062051787919471	0.2482071516778842	26.03759398496241	72.37893802423675	CHRNA2	IN-VIP
gs_ind_0	Dystonia	2/54	0.1500720969257694	0.333493548723932	3.74154852780807	7.096368557597781	NPC2;PTS	IN-VIP
gs_ind_0	Epilepsy	4/239	0.3622133173395265	0.724426634679053	1.493605496765134	1.516789190939136	ATP2A1;ATIC;CHRNA2;LAMA2	IN-VIP
gs_ind_0	Friedreich Ataxia	1/8	0.0974455778637156	0.2784159367534733	15.61353383458647	36.35550823730423	TTPA	IN-VIP
gs_ind_0	Glioma	7/1346	0.9994632564392908	0.9994632564392908	0.3571858254745356	0.0001917686617024	SLC16A1;TMEM140;TF;FABP7;MIAT;IDH1;CRNDE	IN-VIP
gs_ind_0	Huntington's Disease	1/60	0.5382810695974336	0.7881100335239879	1.948379351740696	1.206776332961618	HAP1	IN-VIP
gs_ind_0	Hydrocephalus	2/19	0.0237304189233463	0.2170125557405763	11.3009814612868	42.2769440151667	FANCB;CCDC88C	IN-VIP
gs_ind_0	Intellectual Disability	1/138	0.833198543054206	0.9783653549343504	0.8303212576896788	0.151519778284825	METTL23	IN-VIP
gs_ind_0	Intracranial Aneurysm	4/117	0.0609413837888201	0.2482071516778842	3.175240209511256	8.883822953004792	C9orf92;SLC47A1;OLFML2A;CPNE4	IN-VIP
gs_ind_0	Ischemic Stroke	1/7	0.0857963491441758	0.2784159367534733	18.01908617698092	44.2508902641567	MIAT	IN-VIP
gs_ind_0	Multiple Sclerosis	9/742	0.61595017575299	0.8212669010039867	0.9886389456941604	0.4790837579950923	SIDT1;AC022182.1;C1orf52;LPP;ZFHX3;TXK;ZNHIT3;LINC00908;RGS14	IN-VIP
gs_ind_0	Muscular Dystrophy	4/55	0.0050192737008761	0.1003854740175224	7.08317406926076	37.50165287546702	MYOT;CMYA5;COL6A3;LAMA2	IN-VIP
gs_ind_0	Neuroblastoma	1/203	0.9294470871876328	0.9783653549343504	0.5565580618212197	0.0407207929623561	MIAT	IN-VIP
gs_ind_0	Parkinson's Disease	4/276	0.4696225807381923	0.7827043012303206	1.281181824748971	0.968350439804555	LINC00908;WNT3;FAM47E-STBD1;TMEM175	IN-VIP
gs_ind_0	Schizophrenia	2/144	0.5516770234667915	0.7881100335239879	1.354359180393732	0.8055626914173741	CRNDE;MIAT	IN-VIP
gs_ind_0	Stroke	1/184	0.9091671007762036	0.9783653549343504	0.616520866198193	0.0587090456354517	ZFHX3	IN-VIP
gs_ind_0	Agenesis Corpus Callosum	1/12	0.3290047029269092	0.6425283006759208	3.865508936493853	4.297221474449685	MRPS16	Astrocyte
gs_ind_0	Alzheimer's Disease	66/1608	0.0157708906148542	0.1522838850136449	1.437668256975674	5.965732966104509	ARVCF;TFAP2E;UBXN11;THSD4;CDH23;SLC14A2;LGALS3;RHOBTB2;RP1-93H18.7;CTD-2541J13.2;BMP1;NAPSA;RP11-26J3.1;CYCS;SORBS3;BLOC1S4;MORN1;AGRN;DIP2C;MFSD2A;NPC1;PPP1R42;RP11-309N17.4;LGALS3BP;SQSTM1;SH3TC1;HEPN1;MYO1C;BSG;SLC2A9;SNX31;GNG7;TNXB;ID3;IQCK;GRTP1;RP11-798K3.2;FN3K;PRPF31;EPHX1;SCIMP;MAML3;NKAIN2;PRDM16;UNC5B;PLCG2;ADARB2;FAM181A;CLMN;VKORC1;FBXO16;BCAR3;AC034228.3;C9orf92;A2M;KCNN3;RBM19;NOS…	Astrocyte
gs_ind_0	Amyotrophic Lateral Sclerosis	5/335	0.9876468578101322	0.9988816840964586	0.4732630342990042	0.0058826957182841	NFASC;TBXAS1;RBM19;SARM1;CTDSP1	Astrocyte
gs_ind_0	Attention Deficit Hyperactivity Disorder	1/6	0.1807621895046683	0.6425283006759208	8.091969255234561	13.84190397707829	TPH2	Astrocyte
gs_ind_0	Autism Spectrum Disorder	12/414	0.7113830585610795	0.9734715538204248	0.9077804222054526	0.3091393884977292	RP11-196H14.2;AC022182.1;RP13-143G15.4;RPL10;DGKZ;SRGAP1;SNRNP200;CACNA1C;SSX2IP;MESTIT1;ESRRB;FAM167A-AS1	Astrocyte
gs_ind_0	Cerebral Aneurysm	1/12	0.3290047029269092	0.6425283006759208	3.865508936493853	4.297221474449685	FTL	Astrocyte
gs_ind_0	Cerebral Palsy	2/44	0.4240799361220576	0.648592843480794	1.742797998964982	1.495030181219386	CHI3L2;AP4M1	Astrocyte
gs_ind_0	Charcot-Marie-Tooth Disease	2/30	0.2566903971570157	0.6425283006759208	2.606112054329372	3.544011650173828	HSPB1;PRX	Astrocyte
gs_ind_0	Creutzfeldt Jakob Disease	1/2	0.0642759000915029	0.4177933505947691	29.69387755102041	81.49694101548276	CST3	Astrocyte
gs_ind_0	Dysautonomia	1/15	0.3927934331051441	0.6425283006759208	3.063938876043028	2.863163314757655	SNCAIP	Astrocyte
gs_ind_0	Dystonia	4/54	0.0987408367801197	0.5134523512566225	2.66718570966889	6.175219508724181	SLC19A3;NPC1;COX20;PTS	Astrocyte
gs_ind_0	Epilepsy	4/239	0.9577079647386572	0.9988816840964586	0.5509648642007976	0.0238085063629948	KCNMA1;NDUFV1;ATP2A1;ASNS	Astrocyte
gs_ind_0	Friedreich Ataxia	1/8	0.233478520664574	0.6425283006759208	5.931778425655977	8.628751618432249	PIP5K1B	Astrocyte
gs_ind_0	Glioma	28/1346	0.9988816840964586	0.9988816840964586	0.5647696540973346	0.0006319443085974	NOS2;PDGFRB;ANGPTL4;CAT;MED10;PFKP;AQP1;FAS;CRNDE;FTH1;EGF;DIO3OS;ATG4B;BSG;CXCR4;ATF3;DIRAS3;PDLIM4;HSPB1;FTL;CCL2;TP53;EPHA2;CD9;FYN;SNHG12;TMEM140;DAB2IP	Astrocyte
gs_ind_0	Huntington's Disease	1/60	0.8652436703423327	0.9988816840964586	0.7400592890217311	0.1071192245446281	HAP1	Astrocyte
gs_ind_0	Hydrocephalus	2/19	0.1263461200401959	0.5474998535075157	4.253456221198157	8.799253142027597	TP53;HYDIN	Astrocyte
gs_ind_0	Intellectual Disability	6/138	0.2958307279993936	0.6425283006759208	1.461827865601451	1.780459347071378	RPL10;ASNS;CC2D1A;SYP;METTL23;AP4M1	Astrocyte
gs_ind_0	Intracranial Aneurysm	4/117	0.5356732960671698	0.7737503165414675	1.171897671864992	0.7315346517054752	EDNRA;FHIT;C9orf92;CAMK2B	Astrocyte
gs_ind_0	Motor Neurone Disease	1/13	0.3509752323570581	0.6425283006759208	3.555568513119534	3.722821108740717	KIF21B	Astrocyte
gs_ind_0	Multiple Sclerosis	20/742	0.8554837532017887	0.9988816840964586	0.8133484599239889	0.1269540782350268	AC022182.1;C1orf52;AC023590.1;FAM167A-AS1;TBKBP1;DIO3OS;DSC1;CXCR4;LPIN3;HSPB1;MAMSTR;SP140;BATF3;CCDC88B;TTC34;SNHG12;FAM167A;PTGDS;IL12A;ZNHIT3	Astrocyte
gs_ind_0	Muscular Dystrophy	6/55	0.0085699400340625	0.1522838850136449	3.978432978432977	18.93533005288693	COL6A3;EMD;ACTN1;BAG3;IGFN1;COL6A1	Astrocyte
gs_ind_0	Neuroblastoma	4/203	0.9051636926806964	0.9988816840964586	0.6552062649204614	0.0652844087434866	LAMA5;TP53;MDK;ARHGEF40	Astrocyte
gs_ind_0	Parkinson's Disease	16/276	0.0175712175015744	0.1522838850136449	1.956246588950961	7.906157061492427	NDUFV1;KCNN3;LINGO1;FYN;BAG3;AIMP2;SNCAIP;SLC39A8;SQSTM1;STK39;PMVK;PIEZO1;ZDHHC2;PINK1;CACNA1B;TMEM175	Astrocyte
gs_ind_0	Schizophrenia	1/144	0.9921725540223714	0.9988816840964586	0.3017340335835678	0.0023710988253054	CRNDE	Astrocyte
gs_ind_0	Stroke	7/184	0.3954020311851821	0.6425283006759208	1.255223181992256	1.164661630090473	DNAH12;TMEM108;COL4A1;DNAH6;DNAH11;CASZ1;CST3	Astrocyte
gs_ind_0	Tuberous Sclerosis	1/13	0.3509752323570581	0.6425283006759208	3.555568513119534	3.722821108740717	RALGDS	Astrocyte
gs_ind_0	Alzheimer's Disease	7/1608	0.0678828587531996	0.1717160028118919	2.630826869041043	7.076849890286795	LGALS3BP;PDE4D;SNX9;HEPN1;FBXL7;CTD-2541J13.2;ANO4	COP
gs_ind_0	Amyotrophic Lateral Sclerosis	1/335	0.5749958666773318	0.6708285111235538	1.764484304932735	0.9764522512005864	NRXN3	COP
gs_ind_0	Autism Spectrum Disorder	2/414	0.2725293957133951	0.3815411539987531	2.55098814229249	3.316307024796518	NRXN3;ILDR2	COP
gs_ind_0	Glioma	1/1346	0.9785767354908204	0.9785767354908204	0.348494983277592	0.0075470330302927	B2M	COP
gs_ind_0	Hydrocephalus	1/19	0.0459623810689595	0.1717160028118919	33.95351351351351	104.5745134592239	HYDIN	COP
gs_ind_0	Intracranial Aneurysm	1/117	0.2535930860003728	0.3815411539987531	5.290815450643777	7.259127471953024	SLC35F3	COP
gs_ind_0	Stroke	2/184	0.0735925726336679	0.1717160028118919	6.039904705181656	15.75938684449904	PDE4D;DNAH11	COP
gs_ind_0	Alzheimer's Disease	29/1608	0.1795396141637255	0.3590792283274511	1.282651230799379	2.202773152858528	SYN3;PCAT7;ALDH1A2;NEAT1;RP1-93H18.7;CTD-2541J13.2;NAPSA;C10orf105;RP11-517I3.1;PLAT;MALAT1;NPC1;LRRK1;RP11-58H20.3;LGALS3BP;HEPN1;VWF;FN3K;PLCG2;VKORC1;RP11-12J10.3;RP11-809O17.1;C9orf92;COL9A3;FAM24B;CTU1;RP11-689B22.2;RP11-269C23.3;RP11-16N10.2	L4
gs_ind_0	Amyotrophic Lateral Sclerosis	1/335	0.9953336447320495	0.9953336447320495	0.2702002618165613	0.0012638013868848	ALDH1A2	L4
gs_ind_0	Amyotrophic lateral Sclerosis	2/3	0.0006944070842583	0.0180545841907172	108.6687631027254	790.2883845028055	MALAT1;NEAT1	L4
gs_ind_0	Autism Spectrum Disorder	6/414	0.621658137094717	0.7027439810635931	1.00666304603338	0.4785323347430629	RP11-196H14.2;MSRA;POLR2E;ZNF354A;SCN3A;R3HDM1	L4
gs_ind_0	Cerebral Palsy	2/44	0.1464553164150696	0.3173198522326509	3.80503144654088	7.309598221353558	CHI3L2;NEAT1	L4
gs_ind_0	Down Syndrome	1/56	0.5822354782259719	0.7027439810635931	1.722175591740809	0.93149087020345	TSHR	L4
gs_ind_0	Dystonia	1/54	0.568937456178553	0.7027439810635931	1.787252568642248	1.007983228392811	NPC1	L4
gs_ind_0	Epilepsy	4/239	0.5053683464624982	0.6915566846328923	1.220341072529279	0.8328433853072466	TSEN54;ATP2A1;ATIC;MANBA	L4
gs_ind_0	Frontotemporal Lobar Degeneration	1/7	0.1029033542638074	0.3033466536298668	14.84519827998089	33.75746189100664	NEAT1	L4
gs_ind_0	Glioma	13/1346	0.98599449292758	0.9953336447320495	0.5692199059059223	0.0080285676622232	PTN;DLL4;MALAT1;SLC16A1;MERTK;TMEM140;EGF;SPDYA;MUC17;NEAT1;CCNB1;ANXA1;IDH1	L4
gs_ind_0	Huntington's Disease	2/60	0.2355440139136697	0.4082762907836942	2.755738321776058	3.984404885824778	NEAT1;YAP1	L4
gs_ind_0	Hydrocephalus	1/19	0.2555340952415828	0.4152429047675721	5.203793855967769	7.100053386889627	FANCB	L4
gs_ind_0	Intellectual Disability	3/138	0.3572260981821305	0.5159932529297441	1.661527252215197	1.710353505865028	METTL23;CA8;LINC00299	L4
gs_ind_0	Intracranial Aneurysm	4/117	0.1050046108718769	0.3033466536298668	2.59448628676993	5.847326106682309	ALDH2;SCARF1;C9orf92;SYN3	L4
gs_ind_0	Ischemic Stroke	1/7	0.1029033542638074	0.3033466536298668	14.84519827998089	33.75746189100664	MALAT1	L4
gs_ind_0	Multiple Sclerosis	13/742	0.3513890912880032	0.5159932529297441	1.203689158157522	1.258891723925463	LINC00299;DLL4;MERTK;PCAT7;SIDT1;ZNHIT3;NEAT1;SPEF2;TLL1;CRTAP;MANBA;GRB7;LINC00908	L4
gs_ind_0	Muscular Dystrophy	2/55	0.2071129375304983	0.3846383125566398	3.016222888379474	4.749015920127463	COL6A3;CAV3	L4
gs_ind_0	Neuroblastoma	3/203	0.6103961011499468	0.7027439810635931	1.108423209492193	0.5471699987077361	MALAT1;NEAT1;L1TD1	L4
gs_ind_0	Neurodevelopmental Disability	1/2	0.0305354220247837	0.2193795404309493	64.3913043478261	224.6527542235026	LINC00299	L4
gs_ind_0	Parkinson's Disease	9/276	0.0249234391112341	0.2193795404309493	2.408830164357074	8.893272307612678	CA8;MALAT1;CLRN3;CACNA1B;NEAT1;PINK1;ZNF165;LINC00908;TMEM175	L4
gs_ind_0	Pituitary Adenoma	1/9	0.1303327680017301	0.3080592698222713	11.34782608695652	23.12306061356767	MALAT1	L4
gs_ind_0	Pituitary Neoplasms	1/5	0.0746198258687348	0.3033466536298668	21.45134575569358	55.67372971597359	MALAT1	L4
gs_ind_0	Pontocerebellar Hypoplasia	1/8	0.1167232151053121	0.3034803592738115	12.86335403726708	27.62983911363696	TSEN54	L4
gs_ind_0	Prader-Willi Syndrome	2/19	0.0337506985278383	0.2193795404309493	9.285714285714286	31.46700295845456	OCA2;MKRN3	L4
gs_ind_0	Schizophrenia	2/144	0.6554879269505016	0.7101119208630434	1.112766192210085	0.4700050588924728	FUT8-AS1;ZEB2-AS1	L4
gs_ind_0	Stroke	6/184	0.0628910732784806	0.3033466536298668	2.414695679596342	6.679895915662423	PLAT;ALDH1A2;DNAH2;CASZ1;PDE3A;ALDH2	L4
gs_ind_0	Alzheimer's Disease	58/1608	0.0088618927827648	0.0827109993058052	1.539589994011148	7.276094467200929	HSPG2;EPS8L2;ANKRD31;PCAT7;OSTN;SLC14A2;SLIT1;ALDH1A2;EFHD1;DENND3;CTD-2541J13.2;OTOF;AC018890.6;ADAMTS2;C10orf105;SPON1;CRADD;WIPF1;AGRN;ASIP;PLAT;MALAT1;PSMA1;NPC1;COPS4;NHLRC3;HEPN1;TRABD;DAPL1;PACRG;FN3K;PTPRN2;PSTPIP1;SEMA4D;PLCG2;VKORC1;ELMO1;RP11-809O17.1;C9orf92;CYTH4;F2RL1;AC026167.1;A2M;CACNA2D3;NOSIP;COL9A3;FAM24B;CTC-236F12.4;LRAT;RP11-219B17.1;PDE4D;SGK1;RP11-689B22.2;VAT1L;SERINC5;Z…	L5/L6
gs_ind_0	Amyotrophic Lateral Sclerosis	5/335	0.9591306287098154	0.9946539853286974	0.5674083804868069	0.0236768168516814	SCFD1;SPP2;DOCK1;ALDH1A2;PNPT1	L5/L6
gs_ind_0	Amyotrophic lateral Sclerosis	1/3	0.080381401474864	0.2813349051620241	21.25328719723183	53.57895159172371	MALAT1	L5/L6
gs_ind_0	Attention Deficit Hyperactivity Disorder	1/6	0.1543426126461145	0.3324302426224004	9.654922931739542	18.0409996594753	TPH2	L5/L6
gs_ind_0	Autism Spectrum Disorder	8/414	0.8940086344201587	0.9627785293755554	0.7169540422676954	0.0803274202461233	ITGA8;RP11-310N16.1;NSMAF;MSRA;POLR2E;ESRRB;ZNF354A;R3HDM1	L5/L6
gs_ind_0	Cerebral Palsy	2/44	0.3429609616476048	0.5334948292296076	2.081779053084648	2.227792231153749	HNRNPL;KIAA0930	L5/L6
gs_ind_0	Charcot-Marie-Tooth Disease	1/30	0.5683542079262386	0.6919094705188992	1.791625124626122	1.012286916316381	PMP22	L5/L6
gs_ind_0	Chronic Inflammatory Demyelinating Polyneuropathy	1/1	0.0275403608736942	0.1927825261158594	106.3079584775086	381.869102780684	PMP22	L5/L6
gs_ind_0	Coma	1/17	0.3784177934944544	0.5576683272549855	3.211387228688267	3.120686156368898	MCEE	L5/L6
gs_ind_0	Down Syndrome	2/56	0.4596363949064889	0.6128485265419852	1.619569734360515	1.258923213740464	COPS4;TSHR	L5/L6
gs_ind_0	Dystonia	4/54	0.06045138398088	0.24180553592352	3.193121785676801	8.959630893847493	DRD2;NPC1;TH;PTS	L5/L6
gs_ind_0	Epilepsy	7/239	0.4896824212259651	0.6232321724694102	1.138581576802143	0.8129452168217397	LGI4;TBCK;RARS2;ATIC;EFHC2;ATP2A1;CRADD	L5/L6
gs_ind_0	Essential Tremor	1/2	0.0543273380152812	0.24180553592352	35.42906574394463	103.1952217517707	DRD3	L5/L6
gs_ind_0	Glioma	19/1346	0.9999356033722436	0.9999356033722436	0.4405037850874255	2.836787168098656e-05	NOS2;CD8A;SPDYA;RP11-128A17.1;ACSS2;MALAT1;EGF;IDH1;ERN1;HNF4A;PDE4C;AQP4;VAMP8;STAT3;SLC16A1;PART1;MGMT;ANXA1;DRAIC	L5/L6
gs_ind_0	Intellectual Disability	5/138	0.3310997631135653	0.5334948292296076	1.462473509536567	1.616523960851504	TBCK;LINC00299;METTL23;TPO;CRADD	L5/L6
gs_ind_0	Intracranial Aneurysm	4/117	0.4035925017097785	0.5650295023936899	1.403075917249109	1.273080329062665	SLC35F3;RNF144A;C9orf92;ALDH2	L5/L6
gs_ind_0	Ischemic Stroke	1/7	0.177658893529612	0.355317787059224	8.167953154112324	14.11332372339439	MALAT1	L5/L6
gs_ind_0	Multiple Sclerosis	16/742	0.886647977140175	0.9627785293755554	0.7707047328520144	0.0927213627402348	ARHGEF3;L3MBTL3;CLSTN2;ETV3L;LINC00299;ADORA2A-AS1;PCAT7;SIDT1;TCF7;CRTAP;STAT4;STAT3;ZNF32-AS3;ELMO1;ZNHIT3;LINC00908	L5/L6
gs_ind_0	Muscular Dystrophy	6/55	0.0037529446678646	0.0525412253501044	4.77386770935158	26.66307516271065	COL6A3;CAV3;ACTN1;MYOT;BAG3;PAPPA	L5/L6
gs_ind_0	Neuroblastoma	4/203	0.8177564659872579	0.9540492103184676	0.7845320013815458	0.1578405468832716	HSD17B12;MALAT1;TH;SSTR2	L5/L6
gs_ind_0	Neurodevelopmental Disability	1/2	0.0543273380152812	0.24180553592352	35.42906574394463	103.1952217517707	LINC00299	L5/L6
gs_ind_0	Parkinson's Disease	11/276	0.1377674252684458	0.3214573256263737	1.563669586037427	3.099487620622875	ITGA8;TH;LRRK2;MALAT1;BAG3;CNKSR3;PACRG;PINK1;CACNA1B;LINC00908;TMEM175	L5/L6
gs_ind_0	Pituitary Adenoma	1/9	0.222393147574779	0.3891880082558632	6.243639324241808	9.386116244042109	MALAT1	L5/L6
gs_ind_0	Pituitary Neoplasms	1/5	0.1303699203359848	0.3214573256263737	11.80276816608996	24.04671587911843	MALAT1	L5/L6
gs_ind_0	Pontocerebellar Hypoplasia	1/8	0.2003366151800885	0.3739616816694986	7.077508650519031	11.37890877663389	RARS2	L5/L6
gs_ind_0	Prader-Willi Syndrome	2/19	0.0949428478435374	0.2953777488465609	5.080637132901941	11.96225938070565	OCA2;MKRN3	L5/L6
gs_ind_0	Stroke	13/184	0.0015399971292837	0.0431199196199451	2.940458771109522	19.04233668649038	PRKCH;DNAH12;SPSB4;PLAT;ALDH1A2;PDE4D;DNAH2;NIN;CASZ1;PDE3A;ADAMTS2;TSPAN5;ALDH2	L5/L6
gs_ind_0	Tourette Syndrome	1/4	0.1057224688990648	0.2960229129173816	15.17795353435492	34.10391807440755	IMMP2L	L5/L6
gs_ind_0	Alzheimer's Disease	43/1608	0.0970560652746006	0.1880461264695386	1.318485725949224	3.075323753450887	AC068491.1;NEAT1;DENND3;MYO10;CTD-2541J13.2;CCDC134;CTC-490E21.12;ZEB1-AS1;CTNNA2;RP11-517I3.1;ASIP;PLAT;MALAT1;NPC1;UBAP1L;RP11-309N17.4;NHLRC3;HEPN1;ID3;FN3K;RP11-977G19.11;CALHM1;SEMA4D;PLCG2;VKORC1;PPP1R13L;RP11-809O17.1;C9orf92;PVT1;TGFB2;A2M;CACNA2D3;COL9A3;NOSIP;PTPRG;FOXN3;RP11-219B17.1;SGK1;RP11-689B22.2;UBXN11;SPON1;ZNF862;RP11-16N10.2	L5/L6-CC
gs_ind_0	Amyotrophic Lateral Sclerosis	6/335	0.7714857654351182	0.8246916802927126	0.8449232844377003	0.2192044110272691	PAWR;RGS6;PNPT1;PDLIM5;ACSL5;PVT1	L5/L6-CC
gs_ind_0	Amyotrophic lateral Sclerosis	2/3	0.0014724687772379	0.0228232660471877	73.62660944206009	480.1054879528724	MALAT1;NEAT1	L5/L6-CC
gs_ind_0	Autism Spectrum Disorder	10/414	0.4510146385073643	0.5825605747386788	1.134853861796722	0.9036336088589668	CTNNA2;CACNB2;VPS13D;MEG3;SORBS1;NSMAF;MSRA;POLR2E;ZNF354A;PPP2R2B	L5/L6-CC
gs_ind_0	Cerebral Palsy	3/44	0.0748844420568676	0.1547611802508598	3.728733114275283	9.664164514860854	CHI3L2;NEAT1;AP4M1	L5/L6-CC
gs_ind_0	Cerebrovascular Disease	1/3	0.0657530190687196	0.1471771499737851	26.27489361702128	71.51631108787757	MEG3	L5/L6-CC
gs_ind_0	Coma	1/17	0.3201850008806864	0.4962867513650639	3.970212765957447	4.521501910131966	MCEE	L5/L6-CC
gs_ind_0	Down Syndrome	2/56	0.358659445995337	0.5053837648116112	2.005551836831122	2.056456671555438	MRAP;TSHR	L5/L6-CC
gs_ind_0	Dystonia	4/54	0.0320893733615824	0.1070697246726497	3.967097583120757	13.64376241555019	SYCP2;NPC1;TH;PTS	L5/L6-CC
gs_ind_0	Epilepsy	5/239	0.627259755706747	0.7201871269225614	1.015348055192884	0.4735527898696464	LGI4;TBCK;CLN8;ATP2A1;MANBA	L5/L6-CC
gs_ind_0	Frontotemporal Lobar Degeneration	1/7	0.1468000860519614	0.2676942745653415	10.09787234042553	19.37462181834822	NEAT1	L5/L6-CC
gs_ind_0	Glioma	24/1346	0.9254678524515848	0.9563167808666376	0.7499404886928517	0.0580873026759704	SPDYA;NEAT1;AC005013.5;ACSS2;CP;NFIA;ZEB1-AS1;MALAT1;EGF;ATG4B;IDH1;AQP4;MEG3;SAMMSON;KCNH2;PPP1R13L;PVT1;SLC16A1;KMT2D;TMEM140;MUC17;PART1;MGMT;ANXA1	L5/L6-CC
gs_ind_0	Huntington's Disease	2/60	0.3909587716536702	0.5269444313592946	1.866952789699571	1.753354626761069	NEAT1;MEG3	L5/L6-CC
gs_ind_0	Hydrocephalus	2/19	0.066467099988161	0.1471771499737851	6.291232372777437	17.05583414188916	FANCB;NFIA	L5/L6-CC
gs_ind_0	Intellectual Disability	7/138	0.034538620862145	0.1070697246726497	2.566028406281437	8.636423136775472	TPO;TBCK;LINC00299;METTL23;RGS6;NFIA;AP4M1	L5/L6-CC
gs_ind_0	Intracranial Aneurysm	3/117	0.4905993311827318	0.5849453564101803	1.332142384544131	0.9486552398338048	ALDH2;C9orf92;RGS6	L5/L6-CC
gs_ind_0	Ischemic Stroke	2/7	0.0097171977187422	0.0602466258562021	20.06437768240343	92.97547709114104	MALAT1;MEG3	L5/L6-CC
gs_ind_0	Meningioma	1/17	0.3201850008806864	0.4962867513650639	3.970212765957447	4.521501910131966	MEG3	L5/L6-CC
gs_ind_0	Multiple Sclerosis	15/742	0.708346183316899	0.7842404172437096	0.9099755963942427	0.3137799193171671	CHST12;RGCC;CYP24A1;LINC00299;TCF7;LINC00908;ETV6;MEG3;AC023590.1;NEAT1;SPEF2;TLL1;MANBA;ZNHIT3;PVT1	L5/L6-CC
gs_ind_0	Muscular Dystrophy	5/55	0.0073954585402373	0.0573148036868391	4.891394425786191	24.0015303729669	COL6A3;CAV3;DMD;PDLIM3;ITGA7	L5/L6-CC
gs_ind_0	Neuroblastoma	5/203	0.480448053506818	0.5849453564101803	1.208280162895727	0.8857130576557637	TH;MALAT1;MEG3;NEAT1;PVT1	L5/L6-CC
gs_ind_0	Neurodevelopmental Disability	1/2	0.044326168971559	0.1145092698431941	43.8	136.4886863929172	LINC00299	L5/L6-CC
gs_ind_0	Non-functioning Pituitary Adenoma	1/1	0.022412155745489	0.0868471035137701	131.4255319148936	499.1741206219701	MEG3	L5/L6-CC
gs_ind_0	Non-functioning Pituitary Neoplasms	1/1	0.022412155745489	0.0868471035137701	131.4255319148936	499.1741206219701	MEG3	L5/L6-CC
gs_ind_0	Parkinson's Disease	9/276	0.164767998187905	0.2837671079902809	1.582887381043827	2.854289222660829	TH;MALAT1;NEAT1;SYT10;CP;ZDHHC2;PINK1;LINC00908;TMEM175	L5/L6-CC
gs_ind_0	Pituitary Adenoma	3/9	0.0008354050389448	0.0228232660471877	23.96969696969697	169.8874774075211	MALAT1;MEG3;PVT1	L5/L6-CC
gs_ind_0	Pituitary Neoplasms	2/5	0.0047654158730702	0.0492426306883925	31.54199877375843	168.6352107794454	MALAT1;MEG3	L5/L6-CC
gs_ind_0	Prader-Willi Syndrome	1/19	0.3504151072906358	0.5053837648116112	3.539620471535365	3.711776307264158	MKRN3	L5/L6-CC
gs_ind_0	Schizophrenia	1/144	0.963474345321072	0.963474345321072	0.4452072058714508	0.0165659010332997	MIR7-3HG	L5/L6-CC
gs_ind_0	Stroke	9/184	0.0216359954699093	0.0868471035137701	2.458143074581431	9.423038027969485	PLAT;PAWR;PTPRG;MEG3;DNAH2;NIN;CASZ1;PDE3A;ALDH2	L5/L6-CC
gs_ind_0	cerebral infarction	1/2	0.044326168971559	0.1145092698431941	43.8	136.4886863929172	MEG3	L5/L6-CC
gs_ind_0	Alzheimer's Disease	71/1608	0.0008752686803276	0.0271333290901568	1.680519995047666	11.83250709580727	PYGL;KCNQ1;CDH23;C17orf64;AC068491.1;RAPGEF1;LYVE1;APBA1;FRMD4A;MYO10;SNX9;CDHR3;WDR70;MORN1;KDM1B;PIGZ;ZNF862;POLN;CTD-2303B20.1;TRAPPC6A;MALAT1;DIP2C;NPC1;TRAK1;RP11-58H20.3;TBCD;UBAP1L;MCF2L2;PDE4B;NHLRC3;B3GNT5;HEPN1;SLC2A9;ANTXR1;COL18A1;FN3K;CD33;CCND1;SPG7;NECTIN2;SFT2D2;STK32B;SLC16A3;LIPC;SREBF1;MAD1L1;OSBPL6;PCNX1;TPRG1;NCOR2;F2RL1;CYTH4;CD7;RBM19;NOSIP;ALPK1;FAM24B;CTSB;SLC25A37;APOC1;…	Mic
gs_ind_0	Amyotrophic Lateral Sclerosis	9/335	0.7581651045488671	0.8452237473178984	0.8648270861063007	0.2394309254709623	GSE1;TYW3;RBM19;SELL;ABCC12;LIPC;PNPT1;SLC18A1;C9orf72	Mic
gs_ind_0	Amyotrophic lateral Sclerosis	1/3	0.0932555163416131	0.4667654689588807	18.1406528189911	43.03710362798365	MALAT1	Mic
gs_ind_0	Autism Spectrum Disorder	13/414	0.5761877309946536	0.7442424858680943	1.008824734720835	0.5561870177068756	KANSL1;ZNF708;RPL10;NSMAF;MSRA;FMNL2;PAG1;FRMD4A;GLT1D1;ESRRB;CERS4;XKR6;KHDRBS3	Mic
gs_ind_0	Autosomal Dominant Nocturnal Frontal Lobe Epilepsy	1/5	0.1505695061157679	0.4667654689588807	10.07418397626113	19.07375944989725	NPRL3	Mic
gs_ind_0	Cerebral Aneurysm	1/12	0.3242411964274264	0.6282173180781386	3.936653335053542	4.433725130176512	FTL	Mic
gs_ind_0	Cerebral Palsy	1/44	0.7634279008032631	0.8452237473178984	1.034175790443057	0.2791618876360157	HNRNPL	Mic
gs_ind_0	Charcot-Marie-Tooth Disease	2/30	0.2502864536727968	0.5262037726965697	2.654359780047133	3.67668433214417	HSPB1;LITAF	Mic
gs_ind_0	Coma	1/17	0.4262074316207422	0.7169853562346478	2.741030482870245	2.337630621553077	UNC93B1	Mic
gs_ind_0	Down Syndrome	2/56	0.5415453144398784	0.7299089020711405	1.380939339997261	0.8469694993777334	DSCAM;TSHR	Mic
gs_ind_0	Dyslexia	1/5	0.1505695061157679	0.4667654689588807	10.07418397626113	19.07375944989725	FOXP2	Mic
gs_ind_0	Dyspraxia	1/2	0.0631731021801943	0.4667654689588807	30.24035608308605	83.52013386270808	FOXP2	Mic
gs_ind_0	Dystonia	2/54	0.5218271984300715	0.7299089020711405	1.434115138592751	0.9327754236915448	NPC1;TAF1	Mic
gs_ind_0	Encephalitis	2/18	0.112086614365863	0.4667654689588807	4.595658073270013	10.05752124002952	DDX58;UNC93B1	Mic
gs_ind_0	Epilepsy	9/239	0.3597394166099267	0.6559954067592783	1.249667187003737	1.277628930674213	KCNMA1;GRIK1;TBCD;CACNB4;ALG13;PWP2;CHD2;CYFIP1;AKT3	Mic
gs_ind_0	Friedreich Ataxia	1/8	0.22985645222147	0.5262037726965697	6.040949554896143	8.882009856339886	APBA1	Mic
gs_ind_0	Glioma	25/1346	0.999797483458808	0.999797483458808	0.5041730653668959	0.0001021137255684	ALDH1A3;SMO;OSM;LRRC4;B2M;CDKN1A;MALAT1;ZFAND3;ATG4B;CXCR4;CCND1;HSPB1;SPG7;FTL;VAMP8;CCL2;CCDC26;RB1;TES;RASSF2;ERBB2;TMEM140;HIF1A;FABP7;LDLR	Mic
gs_ind_0	Huntington's Disease	1/60	0.8603685286399199	0.9197042892357764	0.7536842630227165	0.1133499376343318	TAF1	Mic
gs_ind_0	Hydrocephalus	1/19	0.4625711975707405	0.7169853562346478	2.443740476381426	1.884013433563564	SUMF1	Mic
gs_ind_0	Intellectual Disability	9/138	0.0325775276857849	0.3474240028545184	2.270474747110261	7.774406515280609	KANSL1;RPL10;TBCD;ZC4H2;TBC1D7;CC2D1A;CYFIP1;CHD2;METTL23	Mic
gs_ind_0	Intracranial Aneurysm	8/117	0.0336216776955985	0.3474240028545184	2.397260273972603	8.13290744990906	CARD11;SCARF1;FHIT;DSCAM;XKR6;PLB1;ALDH2;FMO4	Mic
gs_ind_0	Ischemic Stroke	1/7	0.2042808460955963	0.5262037726965697	6.971695959826524	11.07286258588606	MALAT1	Mic
gs_ind_0	Multiple Sclerosis	23/742	0.6074167208861523	0.7531967338988289	0.97594556325852	0.486548094466607	AKAP13;IQCB1;C1orf52;ZBTB38;CDHR3;PHACTR2;CD226;LIPG;PDE4B;HACE1;JAZF1;CXCR4;HSPB1;CARD11;CCDC26;MIRLET7BHG;NCOR2;CD69;DRAP1;LPP;ETV6;PLEK;RGS1	Mic
gs_ind_0	Muscular Dystrophy	2/55	0.531756400349151	0.7299089020711405	1.407030269214674	0.8886378096627788	COL6A3;MYOF	Mic
gs_ind_0	Neuroblastoma	2/203	0.9906729985087056	0.999797483458808	0.3626161994000222	0.0033979931250609	MALAT1;HACE1	Mic
gs_ind_0	Parkinson's Disease	8/276	0.6690741729357783	0.7977422831157357	0.9464863275507204	0.3803553303104036	MCCC1;FDFT1;LINGO1;CTSB;KANSL1;MALAT1;SYT17;SREBF1	Mic
gs_ind_0	Pituitary Adenoma	1/9	0.2546147287241466	0.5262037726965697	5.329202304067027	7.290368704943527	MALAT1	Mic
gs_ind_0	Pituitary Neoplasms	1/5	0.1505695061157679	0.4667654689588807	10.07418397626113	19.07375944989725	MALAT1	Mic
gs_ind_0	Prader-Willi Syndrome	1/19	0.4625711975707405	0.7169853562346478	2.443740476381426	1.884013433563564	MKRN3	Mic
gs_ind_0	Stroke	8/184	0.237983774146332	0.5262037726965697	1.467272998359922	2.106347836936023	KCNQ1;TGFBI;RUNX1;IMPA2;PDE3A;COL5A1;WNT2B;ALDH2	Mic
gs_ind_0	Tourette Syndrome	1/4	0.1223774885457689	0.4667654689588807	12.95506570580754	27.21399196470408	IMMP2L	Mic
gs_ind_0	Agenesis Corpus Callosum	1/12	0.1485235288412798	0.4020841454016142	9.730059430716295	18.55533902395154	MRPS16	IN-SV2C
gs_ind_0	Alzheimer's Disease	30/1608	0.0189358535730139	0.2245395627487826	1.725872742132905	6.846016195285721	TFAP2E;CDH23;CATSPERB;SLC14A2;AC018890.6;ASIP;HEPN1;ID3;TNXB;VWA5B1;FN3K;PRPF31;SCIMP;SGK3;SFT2D2;PLCG2;FAM181A;SREBF1;WNT3;FBXO16;VKORC1;WDR25;F2RL1;C9orf92;FAM24B;KLHL35;APOC1;GLIS3;UBXN11;RP11-16N10.2	IN-SV2C
gs_ind_0	Amyotrophic Lateral Sclerosis	3/335	0.83223150236603	0.9727673270752863	0.7584405458089669	0.1392835325236789	SARM1;CPNE4;PDGFRL	IN-SV2C
gs_ind_0	Autism Spectrum Disorder	2/414	0.9780232738406884	0.9990401528304615	0.4232249502322495	0.0094048252131676	GALNT10;FRZB	IN-SV2C
gs_ind_0	Cerebral Aneurysm	1/12	0.1485235288412798	0.4020841454016142	9.730059430716295	18.55533902395154	MYH11	IN-SV2C
gs_ind_0	Creutzfeldt Jakob Disease	1/2	0.0264164191469155	0.2245395627487826	74.7410071942446	271.5915941930316	CST3	IN-SV2C
gs_ind_0	Dystonia	2/54	0.1608565220057072	0.4020841454016142	3.575599582898853	6.533487445731951	ASIC4;PTS	IN-SV2C
gs_ind_0	Epilepsy	2/239	0.8343813845511631	0.9727673270752863	0.761966961198617	0.1379653082108376	ATP2A1;ATIC	IN-SV2C
gs_ind_0	Glioma	8/1346	0.9990401528304615	0.9990401528304615	0.3919462084422861	0.0003763891257144	OCIAD2;CRNDE;NOS2;ALDH1A3;APEX1;FABP7;IDH1;DLL3	IN-SV2C
gs_ind_0	Hydrocephalus	1/19	0.2248855380021936	0.4247837940041435	6.040248881975501	9.013040278963643	FANCB	IN-SV2C
gs_ind_0	Intellectual Disability	1/138	0.8461364577411128	0.9727673270752863	0.7940091563113146	0.1326587898317816	METTL23	IN-SV2C
gs_ind_0	Intracranial Aneurysm	3/117	0.2031162976936697	0.4247837940041435	2.301180656639172	3.668028047579324	C9orf92;SCARF1;CPNE4	IN-SV2C
gs_ind_0	Multiple Sclerosis	9/742	0.6697719675481253	0.9727673270752863	0.93978087020134	0.3766810620217165	C1orf52;IL12A;BATF3;TXK;BCAS1;RRAS2;CRTAP;ZNHIT3;RGS14	IN-SV2C
gs_ind_0	Muscular Dystrophy	2/55	0.1655640598712529	0.4020841454016142	3.508083771062146	6.308927646576291	COL6A3;CAV3	IN-SV2C
gs_ind_0	Parkinson's Disease	6/276	0.1591107799481527	0.4020841454016142	1.835002650847555	3.373018545558672	LINGO1;FAM47E-STBD1;SREBF1;WNT3;PCA3;TMEM175	IN-SV2C
gs_ind_0	Schizophrenia	1/144	0.8583241121252526	0.9727673270752863	0.7599077532399168	0.116093765441329	CRNDE	IN-SV2C
gs_ind_0	Stroke	3/184	0.4451289232030762	0.7567191694452294	1.432568105295378	1.159508195052774	CST3;PRKCH;DNAH2	IN-SV2C
gs_ind_0	Agenesis Corpus Callosum	1/12	0.1485235288412798	0.5469121748194046	9.730059430716295	18.55533902395154	MRPS16	IN-SST
gs_ind_0	Alzheimer's Disease	26/1608	0.1412492982072997	0.5469121748194046	1.359784866073806	2.661410206947224	AC068491.1;RP1-93H18.7;CTD-2541J13.2;OTOF;C10orf105;RP11-58H20.3;HEPN1;ANTXR1;ID3;TNXB;RP11-16N10.2;FN3K;SCIMP;SGK3;PLCG2;SREBF1;FBXO16;RP11-12J10.3;WDR25;C9orf92;A2M;KLHL35;APOC1;CNTNAP2;UBXN11;HSD17B7	IN-SST
gs_ind_0	Amyotrophic Lateral Sclerosis	1/335	0.9902784103269708	0.9902784103269708	0.3136755169855147	0.0030643440665484	SARM1	IN-SST
gs_ind_0	Autism Spectrum Disorder	5/414	0.6543074537687732	0.855632824159165	0.9814892486648212	0.4163260731018546	WNT2;CNTNAP2;NSMAF;ADTRP;ARNT2	IN-SST
gs_ind_0	Cerebral Palsy	1/44	0.4464224860379255	0.7885094435356168	2.556437608533863	2.06174008161887	HNRNPL	IN-SST
gs_ind_0	Charcot-Marie-Tooth Disease	1/30	0.331456031467678	0.7885094435356168	3.779904889647604	4.173998201490002	FGD4	IN-SST
gs_ind_0	Dystonia	2/54	0.1608565220057072	0.5469121748194046	3.575599582898853	6.533487445731951	GCH1;PTS	IN-SST
gs_ind_0	Epilepsy	4/239	0.3935795491831937	0.7885094435356168	1.425362769982281	1.329110977657776	CNTNAP2;ATP2A1;ATIC;TBCK	IN-SST
gs_ind_0	Glioma	13/1346	0.9358818477770008	0.9902784103269708	0.6800508632073164	0.045064278709688	OCIAD2;AQP9;CRNDE;ALDH1A3;C1QL1;TF;LGR5;APEX1;LINC00511;IDH1;FABP7;PLOD3;DLL3	IN-SST
gs_ind_0	Intellectual Disability	2/138	0.5522808195005336	0.815497623046128	1.352771316274966	0.8031384786442418	METTL23;TBCK	IN-SST
gs_ind_0	Intracranial Aneurysm	2/117	0.4638290844327157	0.7885094435356168	1.605365437482226	1.233304574523377	SLC47A1;C9orf92	IN-SST
gs_ind_0	Multiple Sclerosis	8/742	0.7894530416708831	0.894713447227001	0.8260912185159973	0.1953002939832367	PDZRN4;SIDT1;C1orf52;STAT4;LINC00511;TRIM14;ZNHIT3;RGS14	IN-SST
gs_ind_0	Muscular Dystrophy	3/55	0.0361067685687475	0.5469121748194046	5.08	16.87207667609479	COL6A3;ITGA7;CMYA5	IN-SST
gs_ind_0	Parkinson's Disease	5/276	0.3046055338163332	0.7885094435356168	1.523048374172325	1.810504977438224	LINGO1;FAM47E-STBD1;SREBF1;GCH1;PINK1	IN-SST
gs_ind_0	Schizophrenia	2/144	0.5756453809737375	0.815497623046128	1.294275835574337	0.714781258801959	LINC00511;CRNDE	IN-SST
gs_ind_0	Stroke	2/184	0.7089779030658243	0.8609017394370724	1.002599740025997	0.3448250502514585	PRKCH;CASZ1	IN-SST
gs_ind_0	Tuberous Sclerosis	1/13	0.1598700647219404	0.5469121748194046	8.949928057553956	16.40874340918005	RALGDS	IN-SST
gs_ind_0	Agenesis Corpus Callosum	1/12	0.1062433869683638	0.2549841287240733	13.9995517705065	31.38731304706793	LRP2	L5-ET
gs_ind_0	Alzheimer's Disease	16/1608	0.4263022978835048	0.6018385381884773	1.12100564680522	0.9557767737883296	ASIP;COL9A3;MALAT1;NPC1;PLCG2;LRAT;SLC14A2;SLIT1;VKORC1;COPS4;NHLRC3;RREB1;ZNF862;RP11-16N10.2;C9orf92;FN3K	L5-ET
gs_ind_0	Amyotrophic Lateral Sclerosis	3/335	0.6116786887059396	0.7726467646811869	1.105715902659876	0.5435126094680814	PNPT1;DPP6;NFATC2	L5-ET
gs_ind_0	Amyotrophic lateral Sclerosis	1/3	0.027666394033768	0.2213311522701442	64.50927835051546	231.4294109337149	MALAT1	L5-ET
gs_ind_0	Autism Spectrum Disorder	3/414	0.7527799803021233	0.8603199774881409	0.878989796051686	0.2496175305214121	VPS13D;R3HDM1;SLC22A18AS	L5-ET
gs_ind_0	Cerebral Palsy	1/44	0.3384114482790645	0.5801339113355392	3.678279416992535	3.985389342717454	AP4M1	L5-ET
gs_ind_0	Down Syndrome	2/56	0.0951808517960596	0.2538156047894924	4.985514244326413	11.72581231321526	COPS4;TSHR	L5-ET
gs_ind_0	Dystonia	1/54	0.3979941594176703	0.5969912391265055	2.984969650255324	2.750106114912013	NPC1	L5-ET
gs_ind_0	Epilepsy	2/239	0.6595018953261351	0.7914022743913621	1.103490304709141	0.4593503868923781	ATP2A1;RARS2	L5-ET
gs_ind_0	Glioma	8/1346	0.9567460970031496	0.9766427496358644	0.5934938858909676	0.0262426580994154	MALAT1;SNHG12;EGF;SPDYA;ATG4B;PART1;RP11-128A17.1;IDH1	L5-ET
gs_ind_0	Intellectual Disability	3/138	0.1362961078584132	0.2973733262365379	2.822719517517756	5.625469695604703	TPO;AP4M1;LINC00299	L5-ET
gs_ind_0	Intracranial Aneurysm	3/117	0.0944241977266465	0.2538156047894924	3.354228295065033	7.915837586244953	PRDM2;C9orf92;SLC35F3	L5-ET
gs_ind_0	Ischemic Stroke	1/7	0.0633913505922275	0.2538156047894924	24.79222839016653	68.38757332530508	MALAT1	L5-ET
gs_ind_0	Multiple Sclerosis	3/742	0.9766427496358644	0.9766427496358644	0.4557351305371982	0.0107710055723441	RREB1;SNHG12;LINC00299	L5-ET
gs_ind_0	Muscular Dystrophy	3/55	0.0141602247344231	0.2213311522701442	7.404301075268817	31.52246661281562	DMD;CAV3;ACTN1	L5-ET
gs_ind_0	Neuroblastoma	1/203	0.8556722636161115	0.9334606512175762	0.7658648339060711	0.1193737018050629	MALAT1	L5-ET
gs_ind_0	Neurodevelopmental Disability	1/2	0.0185286213655008	0.2213311522701442	107.5360824742268	428.9010667051539	LINC00299	L5-ET
gs_ind_0	Parkinson's Disease	3/276	0.4781685761521672	0.6375581015362229	1.360480430893829	1.003751494930572	MALAT1;NGEF;TMEM175	L5-ET
gs_ind_0	Pituitary Adenoma	1/9	0.0807684151965694	0.2538156047894924	18.95148574893875	47.68514645858622	MALAT1	L5-ET
gs_ind_0	Pituitary Neoplasms	1/5	0.0456926195598119	0.2538156047894924	35.82474226804123	110.5486521518688	MALAT1	L5-ET
gs_ind_0	Pontocerebellar Hypoplasia	1/8	0.0721197309309458	0.2538156047894924	21.48247422680412	56.48661089542671	RARS2	L5-ET
gs_ind_0	Restless legs Syndrome	1/26	0.2162695411343657	0.4325390822687315	6.296543359611886	9.641454663162094	MAP2K5	L5-ET
gs_ind_0	Schizophrenia	2/144	0.3895094935960521	0.5969912391265055	1.874238227146814	1.767157449795749	MIR7-3HG;SNAP25-AS1	L5-ET
gs_ind_0	Stroke	3/184	0.2442590306771999	0.450939748942523	2.088243135163956	2.943433026022101	DNAH2;SPSB4;SRRM4	L5-ET
