# Supplementary material for: Charting the human-specific properties of gene expression networks in the infant prefrontal cortex
Source: Sci Adv. 2026 Jun 3;12(23):eaea3316. doi: 10.1126/sciadv.aea3316 (PMC13232592; doi:10.1126/sciadv.aea3316)
Supplement: Supplementary file 2 — Data S1 [file sciadv.aea3316_data_s1.zip › csv_resubmission/4_LIANA___rhe_infant.csv]

ligand	receptor	ligand_complex	receptor_complex	source	ligand_avglog2FC	ligand_pvalue_x	ligand_padj_x	ligand_expr	ligand_props	target	receptor_avglog2FC	receptor_pvalue_x	receptor_padj_x	receptor_expr	receptor_props	interaction_avglog2FC	interaction_pvalue_x	interaction_padj_x	interaction_expr	interaction_props	interaction
AMELY	CD63	AMELY	CD63	L5/L6-CC	-6.90863100538441	0.0009361720829146	0.0045029780775004	0.0732895061373711	0.0640732265446224	IN-VIP	-2.15500838078491	1.99891302815444e-09	4.04121331583472e-08	0.1624416410923	0.108670520231214	-4.53181969308466	0.000468087040913814	0.00225150924481678	0.117865577340126	0.0863718733879182	AMELY^CD63
AMELY	CD63	AMELY	CD63	L5/L6-CC	-6.90863100538441	0.0009361720829146	0.0045029780775004	0.0732895061373711	0.0640732265446224	IN-PV	-1.95146322426927	1.78376352634612e-05	0.0001342095746346	0.137734413146973	0.107221006564551	-4.43004711482684	0.000477004859089031	0.0023185938260675	0.105511963367462	0.0856471165545869	AMELY^CD63
TNC	EGFR	TNC	EGFR	Microglia	-3.34422895096445	1.34358812966369e-07	5.26302664505405e-05	0.420742899179459	0.325581395348837	Microglia	-5.17325498852727	4.00142128871287e-24	3.29156915209521e-20	0.378815472126007	0.302325581395349	-4.25874196974586	6.71794064831845e-08	2.63151332252703e-05	0.399779200553894	0.313953488372093	TNC^EGFR
AMELY	CD63	AMELY	CD63	L5/L6-CC	-6.90863100538441	0.0009361720829146	0.0045029780775004	0.0732895061373711	0.0640732265446224	L4	-1.554438112335	0.004054794544086	0.0097842081528418	0.0752009600400925	0.0602006688963211	-4.23153455885971	0.0024954833135003	0.0071435931151711	0.0742452293634415	0.0621369477204717	AMELY^CD63
AMELY	CD63	AMELY	CD63	L5/L6-CC	-6.90863100538441	0.0009361720829146	0.0045029780775004	0.0732895061373711	0.0640732265446224	L5/L6	-1.42846866239559	0.017630844982119	0.0458962420236513	0.0685303136706352	0.0575858250276855	-4.16854983389	0.0092835085325168	0.0251996100505758	0.0709099099040031	0.060829525786154	AMELY^CD63
VEGFA	EGFR	VEGFA	EGFR	Astrocyte	-3.1053797597848	1.74547671451801e-78	1.35991009500053e-75	1.0768860578537	0.427821522309711	Microglia	-5.17325498852727	4.00142128871287e-24	3.29156915209521e-20	0.378815472126007	0.302325581395349	-4.13931737415603	2.00071064435644e-24	1.64578457604761e-20	0.727850794792175	0.36507355185253	VEGFA^EGFR
AMELY	CD63	AMELY	CD63	L5/L6-CC	-6.90863100538441	0.0009361720829146	0.0045029780775004	0.0732895061373711	0.0640732265446224	IN-SV2C	-1.27418740858224	0.0065357218067077	0.0221119457178966	0.0947213098406792	0.0689265536723164	-4.09140920698333	0.00373594694481115	0.0133074618976985	0.0840054079890251	0.0664998901084694	AMELY^CD63
LAMC2	ITGA7	LAMC2	ITGA7_ITGB1	IN-PV	-5.05255096296473	2.7239387304043e-06	2.4675088729966e-05	0.0748943686485291	0.0557986870897155	L2/3_IS	-2.73323171074713	0.0003472747966295	0.0026013555911368	0.0959483161568642	0.0760719225449516	-3.89289133685593	0.000174999367679952	0.00131301533993338	0.0854213386774063	0.0659353048173336	LAMC2^ITGA7_ITGB1
LAMC2	ITGA7	LAMC2	ITGA7_ITGB1	L5/L6-CC	-4.9081895019818	0.0003630775396068	0.0019897373408435	0.0612581670284271	0.0549199084668192	L2/3_IS	-2.73323171074713	0.0003472747966295	0.0026013555911368	0.0959483161568642	0.0760719225449516	-3.82071060636447	0.00035517616811815	0.00229554646599015	0.0786032378673553	0.0654959155058854	LAMC2^ITGA7_ITGB1
TGFB1	EGFR	TGFB1	EGFR	L5/L6-CC	-2.33172887457644	6.73554449979935e-09	1.03865169743868e-07	0.166206851601601	0.14187643020595	Microglia	-5.17325498852727	4.00142128871287e-24	3.29156915209521e-20	0.378815472126007	0.302325581395349	-3.75249193155185	3.36777224989968e-09	5.19325848719505e-08	0.272511154413223	0.222101005800649	TGFB1^EGFR
TGFB1	EGFR	TGFB1	EGFR	L2/L3	-2.2786215108058	3.52707130060376e-18	4.46712388529178e-17	0.147491171956062	0.132196162046908	Microglia	-5.17325498852727	4.00142128871287e-24	3.29156915209521e-20	0.378815472126007	0.302325581395349	-3.72593824966654	1.76353765101252e-18	2.23520772722194e-17	0.263153314590454	0.217260871721129	TGFB1^EGFR
GSTP1	EGFR	GSTP1	EGFR	Astrocyte	-2.26847073521574	1.73400594446586e-06	2.85522691834573e-05	0.139476388692856	0.062992125984252	Microglia	-5.17325498852727	4.00142128871287e-24	3.29156915209521e-20	0.378815472126007	0.302325581395349	-3.7208628618715	8.6700297223293e-07	1.42761345917287e-05	0.25914591550827	0.1826588536898	GSTP1^EGFR
NECTIN2	CD96	NECTIN2	CD96	OPC	-1.26657515390713	1.42245428818094e-07	1.692019683431e-06	0.121258281171322	0.058206106870229	OL	-6.09946936188018	1.81131946695523e-10	2.23920175125733e-08	0.922828495502472	0.473684210526316	-3.68302225789366	7.12132803823948e-08	8.57205850471786e-07	0.522043406963348	0.265945158698272	NECTIN2^CD96
F8	LRP4	F8	LRP4	L5/L6	-3.87851839455402	5.61850590974238e-21	2.82419731841628e-19	0.314727514982224	0.267995570321152	Microglia	-3.47677007098416	0.0006019672821084	0.0334579923150303	0.230713933706284	0.209302325581395	-3.67764423276909	0.0003009836410542	0.0167289961575151	0.272720724344253	0.238648947951274	F8^LRP4
WNT3A	RYK	WNT3A	RYK	L5/L6	-6.30744452617451	0.0005370887840364	0.0025145171418417	0.0769870355725288	0.0686600221483942	OPC	-0.974798807836394	1.33448263408746e-09	2.10794835787841e-08	0.552814662456512	0.25381679389313	-3.64112166700545	0.000268545059259517	0.00125726911066264	0.31490084528923	0.161238408020762	WNT3A^RYK
CD96	PVR	CD96	PVR	OL	-6.09946936188018	1.81131946695523e-10	2.23920175125733e-08	0.922828495502472	0.473684210526316	L5/L6	-1.17746270190482	0.000138689501217	0.0007726200274714	0.107259184122086	0.0963455149501661	-3.6384660318925	6.93448411744734e-05	0.000386321209744456	0.51504385471344	0.285014862738241	CD96^PVR
GSTP1	EGFR	GSTP1	EGFR	COP	-2.04046805378247	0.0014571947429034	0.0136055848410504	0.14743746817112	0.0769230769230769	Microglia	-5.17325498852727	4.00142128871287e-24	3.29156915209521e-20	0.378815472126007	0.302325581395349	-3.60686152115487	0.0007285973714517	0.0068027924205252	0.263126462697983	0.189624329159213	GSTP1^EGFR
TGFB1	EGFR	TGFB1	EGFR	L4	-2.02270008987354	2.61845428123478e-15	2.90137871284466e-14	0.129458710551262	0.108934543717152	Microglia	-5.17325498852727	4.00142128871287e-24	3.29156915209521e-20	0.378815472126007	0.302325581395349	-3.5979775392004	1.3092271426181e-15	1.45069100220691e-14	0.254137098789215	0.205630062556251	TGFB1^EGFR
VEGFA	EGFR	VEGFA	EGFR	COP	-1.99877629246185	0.0001718337401491	0.0024430826597583	0.309329599142075	0.162393162393162	Microglia	-5.17325498852727	4.00142128871287e-24	3.29156915209521e-20	0.378815472126007	0.302325581395349	-3.58601564049456	8.591687007455e-05	0.00122154132987915	0.34407252073288	0.232359371894256	VEGFA^EGFR
VEGFA	EGFR	VEGFA	EGFR	OPC	-1.95598688099532	4.35045613600116e-38	4.44114474898546e-36	0.699123382568359	0.304389312977099	Microglia	-5.17325498852727	4.00142128871287e-24	3.29156915209521e-20	0.378815472126007	0.302325581395349	-3.56462093476129	2.00071064435646e-24	1.64578457604761e-20	0.538969397544861	0.303357447186224	VEGFA^EGFR
F8	LRP4	F8	LRP4	IN-SV2C	-3.6017562005163	2.43770869352586e-13	7.68730840983332e-12	0.224362552165985	0.164971751412429	Microglia	-3.47677007098416	0.0006019672821084	0.0334579923150303	0.230713933706284	0.209302325581395	-3.53926313575023	0.000300983641176085	0.0167289961613588	0.227538242936134	0.187137038496912	F8^LRP4
WNT3A	LRP1	WNT3A	LRP1	L5/L6	-6.30744452617451	0.0005370887840364	0.0025145171418417	0.0769870355725288	0.0686600221483942	IN-SV2C	-0.741952877856583	5.76476495260671e-06	5.21241295103137e-05	0.442869037389755	0.297175141242938	-3.52469870201555	0.000271426774494503	0.00128332063567601	0.259928047657013	0.182917581695666	WNT3A^LRP1
CD96	NECTIN1	CD96	NECTIN1	OL	-6.09946936188018	1.81131946695523e-10	2.23920175125733e-08	0.922828495502472	0.473684210526316	IN-SV2C	-0.946050868708292	0.0001855892949104	0.0011335908733721	0.302239060401917	0.214689265536723	-3.52276011529424	9.27947380211734e-05	0.000566806632694806	0.612533807754517	0.344186738031519	CD96^NECTIN1
NECTIN1	CD96	NECTIN1	CD96	IN-SV2C	-0.946050868708292	0.0001855892949104	0.0011335908733721	0.302239060401917	0.214689265536723	OL	-6.09946936188018	1.81131946695523e-10	2.23920175125733e-08	0.922828495502472	0.473684210526316	-3.52276011529424	9.27947380211734e-05	0.000566806632694806	0.612533807754517	0.344186738031519	NECTIN1^CD96
TGFB1	EGFR	TGFB1	EGFR	L5/L6	-1.84282071632256	2.63003645329841e-07	2.70207717998573e-06	0.117262281477451	0.107419712070875	Microglia	-5.17325498852727	4.00142128871287e-24	3.29156915209521e-20	0.378815472126007	0.302325581395349	-3.50803785242491	1.31501822664921e-07	1.35103858999288e-06	0.248038873076439	0.204872646733112	TGFB1^EGFR
NECTIN2	CD96	NECTIN2	CD96	IN-SV2C	-0.913702008965092	0.0043492646176563	0.0159437217453924	0.198460847139358	0.142372881355932	OL	-6.09946936188018	1.81131946695523e-10	2.23920175125733e-08	0.922828495502472	0.473684210526316	-3.50658568542264	0.00217463239939412	0.00797187206870496	0.560644686222076	0.308028545941124	NECTIN2^CD96
TGFB1	EGFR	TGFB1	EGFR	IN-PV	-1.83419294643037	7.87595353849955e-09	1.15549303408629e-07	0.133919224143028	0.099562363238512	Microglia	-5.17325498852727	4.00142128871287e-24	3.29156915209521e-20	0.378815472126007	0.302325581395349	-3.50372396747882	3.93797676924978e-09	5.77746517043312e-08	0.256367355585098	0.20094397231693	TGFB1^EGFR
VEGFA	EGFR	VEGFA	EGFR	IN-VIP	-1.80427399678438	2.68950319946172e-07	3.64510544984211e-06	0.151659741997719	0.100578034682081	Microglia	-5.17325498852727	4.00142128871287e-24	3.29156915209521e-20	0.378815472126007	0.302325581395349	-3.48876449265582	1.34475159973086e-07	1.82255272492107e-06	0.265237599611282	0.201451808038715	VEGFA^EGFR
F8	LRP4	F8	LRP4	L5/L6-CC	-3.46021774646638	2.86798672376501e-16	1.08023645107617e-14	0.255798518657684	0.221967963386728	Microglia	-3.47677007098416	0.0006019672821084	0.0334579923150303	0.230713933706284	0.209302325581395	-3.46849390872527	0.000300983641054343	0.0167289961575206	0.243256226181984	0.215635144484061	F8^LRP4
WNT3A	LRP1	WNT3A	LRP1	L5/L6	-6.30744452617451	0.0005370887840364	0.0025145171418417	0.0769870355725288	0.0686600221483942	L5/L6	-0.598173517161864	0.0003957228256711	0.0019284476320793	0.386376738548279	0.305647840531562	-3.45280902166819	0.00046640580485375	0.0022214823869605	0.231681883335113	0.187153931339978	WNT3A^LRP1
F8	LRP4	F8	LRP4	IN-VIP	-3.41033675814456	6.2642014267296e-13	2.09066291126829e-11	0.19024994969368	0.129479768786127	Microglia	-3.47677007098416	0.0006019672821084	0.0334579923150303	0.230713933706284	0.209302325581395	-3.44355341456436	0.00030098364136741	0.0167289961679685	0.210481941699982	0.169391047183761	F8^LRP4
F8	LRP4	F8	LRP4	L4	-3.38632657616747	1.79832774292997e-40	6.63599639875613e-39	0.264360547065735	0.225035833731486	Microglia	-3.47677007098416	0.0006019672821084	0.0334579923150303	0.230713933706284	0.209302325581395	-3.43154832357581	0.0003009836410542	0.0167289961575151	0.247537240386009	0.217169079656441	F8^LRP4
F8	LRP4	F8	LRP4	IN-SST	-3.38437742539683	5.49899620754238e-21	2.74513165516967e-19	0.207510188221932	0.165833333333333	Microglia	-3.47677007098416	0.0006019672821084	0.0334579923150303	0.230713933706284	0.209302325581395	-3.43057374819049	0.0003009836410542	0.0167289961575151	0.219112068414688	0.187567829457364	F8^LRP4
CD96	NECTIN1	CD96	NECTIN1	OL	-6.09946936188018	1.81131946695523e-10	2.23920175125733e-08	0.922828495502472	0.473684210526316	IN-PV	-0.739601156509714	0.0018163808088005	0.0074484134691361	0.2393978536129	0.176148796498906	-3.41953525919495	0.000908190494966223	0.00372421793057681	0.581113159656525	0.324916503512611	CD96^NECTIN1
NECTIN1	CD96	NECTIN1	CD96	IN-PV	-0.739601156509714	0.0018163808088005	0.0074484134691361	0.2393978536129	0.176148796498906	OL	-6.09946936188018	1.81131946695523e-10	2.23920175125733e-08	0.922828495502472	0.473684210526316	-3.41953525919495	0.000908190494966223	0.00372421793057681	0.581113159656525	0.324916503512611	NECTIN1^CD96
F8	LRP4	F8	LRP4	IN-PV	-3.23723858820037	1.04490524890186e-18	4.82623294963378e-17	0.229781925678253	0.177242888402626	Microglia	-3.47677007098416	0.0006019672821084	0.0334579923150303	0.230713933706284	0.209302325581395	-3.35700432959227	0.000300983641054201	0.0167289961575152	0.230247929692268	0.193272606992011	F8^LRP4
CALM3	EGFR	CALM3	EGFR	OPC	-1.38832996609955	1.71248035524373e-09	2.67212048739514e-08	0.286722987890243	0.13263358778626	Microglia	-5.17325498852727	4.00142128871287e-24	3.29156915209521e-20	0.378815472126007	0.302325581395349	-3.28079247731341	8.56240177621866e-10	1.33606024369922e-08	0.332769215106964	0.217479584590804	CALM3^EGFR
CALM3	EGFR	CALM3	EGFR	Astrocyte	-1.36172974974113	0.0001493332931485	0.0014179478758682	0.237318053841591	0.10498687664042	Microglia	-5.17325498852727	4.00142128871287e-24	3.29156915209521e-20	0.378815472126007	0.302325581395349	-3.2674923691342	7.466664657425e-05	0.0007089739379341	0.308066755533218	0.203656229017884	CALM3^EGFR
TGFB1	EGFR	TGFB1	EGFR	IN-VIP	-1.30205166454623	0.0001328833697411	0.0009119995481185	0.137024939060211	0.0901734104046243	Microglia	-5.17325498852727	4.00142128871287e-24	3.29156915209521e-20	0.378815472126007	0.302325581395349	-3.23765332653675	6.644168487055e-05	0.00045599977405925	0.257920205593109	0.196249495899987	TGFB1^EGFR
TGFB1	EGFR	TGFB1	EGFR	IN-SV2C	-1.26909717245397	5.41191287962643e-06	4.92381751771837e-05	0.133898913860321	0.100564971751412	Microglia	-5.17325498852727	4.00142128871287e-24	3.29156915209521e-20	0.378815472126007	0.302325581395349	-3.22117608049062	2.70595643981321e-06	2.46190875885919e-05	0.256357192993164	0.201445276573381	TGFB1^EGFR
TNC	PTPRZ1	TNC	PTPRZ1	Microglia	-3.34422895096445	1.34358812966369e-07	5.26302664505405e-05	0.420742899179459	0.325581395348837	Microglia	-3.08035520475178	2.6791814592006e-14	5.50973667084604e-11	0.991370022296906	0.604651162790698	-3.21229207785812	6.71794198790918e-08	2.63151607739536e-05	0.706056475639343	0.465116279069767	TNC^PTPRZ1
VEGFA	EGFR	VEGFA	EGFR	IN-SV2C	-1.22260070115668	5.73333687417387e-06	5.18709669942407e-05	0.134195908904076	0.0994350282485876	Microglia	-5.17325498852727	4.00142128871287e-24	3.29156915209521e-20	0.378815472126007	0.302325581395349	-3.19792784484198	2.86666843708693e-06	2.59354834971204e-05	0.256505697965622	0.200880304821968	VEGFA^EGFR
F8	LRP4	F8	LRP4	L2/L3	-2.86371493620405	9.89053262806721e-37	3.00702469033941e-35	0.271038323640823	0.25	Microglia	-3.47677007098416	0.0006019672821084	0.0334579923150303	0.230713933706284	0.209302325581395	-3.1702425035941	0.0003009836410542	0.0167289961575151	0.250876128673554	0.229651162790698	F8^LRP4
BMP5	BMPR2	BMP5	BMPR1B_BMPR2	IN-SV2C	-6.88869607387209	9.26048813983648e-07	1.00477142796946e-05	0.144539281725884	0.0971751412429379	OPC	0.712184462817711	2.06777016485083e-10	3.63258356272039e-09	0.561066329479218	0.259541984732824	-3.08825580552719	4.63127795500067e-07	5.02567343162867e-06	0.352802813053131	0.178358562987881	BMP5^BMPR1B_BMPR2
F8	LRP4	F8	LRP4	L2/3_IS	-2.6917963769531	1.71818982178401e-08	3.62162553958553e-07	0.205160826444626	0.156293222683264	Microglia	-3.47677007098416	0.0006019672821084	0.0334579923150303	0.230713933706284	0.209302325581395	-3.08428322396863	0.000300992232003309	0.0167291772387921	0.217937380075455	0.18279777413233	F8^LRP4
ST6GAL1	EGFR	ST6GAL1	EGFR	Microglia	6.92488725055471	0.0002881387840825	0.0219465707209532	0.303139120340347	0.325581395348837	OPC	-0.80281664270073	8.06519689154223e-10	1.31759375013977e-08	0.489918529987335	0.213740458015267	3.06103530392699	0.000144069795301095	0.0109732919484453	0.396528840065002	0.269660926682052	ST6GAL1^EGFR
BMP5	BMPR2	BMP5	BMPR1B_BMPR2	IN-SV2C	-6.88869607387209	9.26048813983648e-07	1.00477142796946e-05	0.144539281725884	0.0971751412429379	Astrocyte	0.809109679157499	8.12869451323284e-07	1.41897482169087e-05	0.56074732542038	0.236220472440945	-3.03979319735729	8.69459132653466e-07	1.21187312483017e-05	0.352643311023712	0.166697806841941	BMP5^BMPR1B_BMPR2
TNC	ITGA7	TNC	ITGA7	Microglia	-3.34422895096445	1.34358812966369e-07	5.26302664505405e-05	0.420742899179459	0.325581395348837	L2/3_IS	-2.73323171074713	0.0003472747966295	0.0026013555911368	0.0959483161568642	0.0760719225449516	-3.03873033085579	0.000173704577721233	0.00132699292879367	0.258345603942871	0.200826658946894	TNC^ITGA7
LPA	LPAR1	LPA	LPAR1	COP	-6.97011479457808	2.97443879626197e-14	2.14884612787451e-12	0.777851104736328	0.384615384615385	IN-SST	0.900304407163928	7.87277625204439e-07	7.13443750624455e-06	0.392663419246674	0.2725	-3.03490519370707	3.93638827474414e-07	3.56721982754534e-06	0.585257291793823	0.328557692307692	LPA^LPAR1
GNAI2	EGFR	GNAI2	EGFR	IN-SV2C	-0.835016199831655	0.0061052470919691	0.0209408446296494	0.163850665092468	0.11638418079096	Microglia	-5.17325498852727	4.00142128871287e-24	3.29156915209521e-20	0.378815472126007	0.302325581395349	-3.00413559417946	0.00305262354598455	0.0104704223148247	0.271333068609238	0.209354881093155	GNAI2^EGFR
BMP5	ACVR2B	BMP5	ACVR2B_BMPR1B	IN-SV2C	-6.88869607387209	9.26048813983648e-07	1.00477142796946e-05	0.144539281725884	0.0971751412429379	IN-SST	0.931942028324369	0.0002231855554144	0.0011122236818993	0.0863614156842232	0.07	-2.97837702277386	0.000112055802114192	0.000561135698089497	0.115450352430344	0.0835875706214689	BMP5^ACVR2B_BMPR1B
BMP5	BMPR1B	BMP5	ACVR2B_BMPR1B	IN-SV2C	-6.88869607387209	9.26048813983648e-07	1.00477142796946e-05	0.144539281725884	0.0971751412429379	Astrocyte	0.932426982073989	1.01633149534752e-07	2.13098514527327e-06	0.972311854362488	0.393700787401575	-2.97813454589905	5.138409817592e-07	6.08934971248394e-06	0.558425545692444	0.245437964322256	BMP5^ACVR2B_BMPR1B
LAMC2	ITGB1	LAMC2	ITGA7_ITGB1	IN-PV	-5.05255096296473	2.7239387304043e-06	2.4675088729966e-05	0.0748943686485291	0.0557986870897155	IN-SST	-0.864999628407555	2.03412585909634e-06	1.68822376375001e-05	0.353081256151199	0.2575	-2.95877529568614	2.37903229475032e-06	2.07786631837331e-05	0.213987812399864	0.156649343544858	LAMC2^ITGA7_ITGB1
BCAN	EGFR	BCAN	EGFR	OPC	-0.739977202376018	1.33262553345023e-15	3.85671979137732e-14	0.87945294380188	0.384541984732824	Microglia	-5.17325498852727	4.00142128871287e-24	3.29156915209521e-20	0.378815472126007	0.302325581395349	-2.95661609545164	6.66312768725823e-16	1.92836154147323e-14	0.629134178161621	0.343433783064087	BCAN^EGFR
LAMC2	ITGB1	LAMC2	ITGA7_ITGB1	IN-PV	-5.05255096296473	2.7239387304043e-06	2.4675088729966e-05	0.0748943686485291	0.0557986870897155	IN-PV	-0.823795323054406	0.0005697614094862	0.0028193638689725	0.355392545461655	0.260393873085339	-2.93817314300957	0.000286242674108302	0.00142201947885123	0.215143457055092	0.158096280087527	LAMC2^ITGA7_ITGB1
LAMA1	ITGA7	LAMA1	ITGA7_ITGB1	COP	-3.13532748797449	0.000155328896285	0.0022668136228322	0.183299750089645	0.102564102564103	L2/3_IS	-2.73323171074713	0.0003472747966295	0.0026013555911368	0.0959483161568642	0.0760719225449516	-2.93427959936081	0.00025130184645725	0.0024340846069845	0.139624029397965	0.0893180125545271	LAMA1^ITGA7_ITGB1
BMP5	BMPR2	BMP5	BMPR1B_BMPR2	IN-SV2C	-6.88869607387209	9.26048813983648e-07	1.00477142796946e-05	0.144539281725884	0.0971751412429379	COP	1.02384611118587	5.29373671422315e-06	0.0001176736589994	0.649731934070587	0.333333333333333	-2.93242498134311	3.1098927641034e-06	6.38606866395473e-05	0.397135615348816	0.215254237288136	BMP5^BMPR1B_BMPR2
BMP5	BMPR2	BMP5	BMPR1B_BMPR2	IN-PV	-6.5440367672934	1.71578386661664e-05	0.0001298913895167	0.0994219854474068	0.074398249452954	OPC	0.712184462817711	2.06777016485083e-10	3.63258356272039e-09	0.561066329479218	0.259541984732824	-2.91592615223785	8.57902272159146e-06	6.49475110501314e-05	0.330244153738022	0.166970117092889	BMP5^BMPR1B_BMPR2
BMP5	ACVR2B	BMP5	ACVR2B_BMPR1B	IN-SV2C	-6.88869607387209	9.26048813983648e-07	1.00477142796946e-05	0.144539281725884	0.0971751412429379	IN-PV	1.10142395310818	0.0007887672446472	0.0037184200318024	0.0864625945687294	0.0689277899343545	-2.89363606038196	0.000394846646730592	0.00186423387304105	0.115500941872597	0.0830514655886462	BMP5^ACVR2B_BMPR1B
LAMC2	ITGB1	LAMC2	ITGA7_ITGB1	L5/L6-CC	-4.9081895019818	0.0003630775396068	0.0019897373408435	0.0612581670284271	0.0549199084668192	IN-SST	-0.864999628407555	2.03412585909634e-06	1.68822376375001e-05	0.353081256151199	0.2575	-2.88659456519468	0.000182555832732948	0.0010033097892405	0.207169711589813	0.15620995423341	LAMC2^ITGA7_ITGB1
BMP5	BMPR2	BMP5	BMPR1B_BMPR2	IN-PV	-6.5440367672934	1.71578386661664e-05	0.0001298913895167	0.0994219854474068	0.074398249452954	Astrocyte	0.809109679157499	8.12869451323284e-07	1.41897482169087e-05	0.56074732542038	0.236220472440945	-2.86746354406795	8.98535405874486e-06	7.20405688668043e-05	0.330084651708603	0.155309360946949	BMP5^BMPR1B_BMPR2
LAMC2	ITGB1	LAMC2	ITGA7_ITGB1	L5/L6-CC	-4.9081895019818	0.0003630775396068	0.0019897373408435	0.0612581670284271	0.0549199084668192	IN-PV	-0.823795323054406	0.0005697614094862	0.0028193638689725	0.355392545461655	0.260393873085339	-2.8659924125181	0.0004664194745465	0.002404550604908	0.208325356245041	0.157656890776079	LAMC2^ITGA7_ITGB1
SST	SSTR2	SST	SSTR2	Astrocyte	-3.01876047344991	1.97052713112647e-10	6.43923026977154e-09	0.253994673490524	0.115485564304462	L2/3_IS	-2.61594633381402	4.27850301410694e-06	5.55821199726513e-05	0.182914733886719	0.135546334716459	-2.81735340363196	2.13935003341003e-06	2.77942796014606e-05	0.218454703688621	0.125515949510461	SST^SSTR2
WNT3A	ATP6AP2	WNT3A	ATP6AP2	L5/L6	-6.30744452617451	0.0005370887840364	0.0025145171418417	0.0769870355725288	0.0686600221483942	IN-PV	0.68349139017866	0.0002345314085791	0.0012990551778806	0.139245465397835	0.103938730853392	-2.81197656799792	0.00038581009630775	0.00190678615986115	0.108116254210472	0.086299376500893	WNT3A^ATP6AP2
BMP5	ACVR2B	BMP5	ACVR2B_BMPR1B	IN-PV	-6.5440367672934	1.71578386661664e-05	0.0001298913895167	0.0994219854474068	0.074398249452954	IN-SST	0.931942028324369	0.0002231855554144	0.0011122236818993	0.0863614156842232	0.07	-2.80604736948452	0.000120171697040283	0.000621057535708	0.092891700565815	0.072199124726477	BMP5^ACVR2B_BMPR1B
BMP5	BMPR1B	BMP5	ACVR2B_BMPR1B	IN-PV	-6.5440367672934	1.71578386661664e-05	0.0001298913895167	0.0994219854474068	0.074398249452954	Astrocyte	0.932426982073989	1.01633149534752e-07	2.13098514527327e-06	0.972311854362488	0.393700787401575	-2.80580489260971	8.6297359078506e-06	6.60111873309866e-05	0.535866916179657	0.234049518427264	BMP5^ACVR2B_BMPR1B
F8	LRP4	F8	LRP4	OPC	-2.07654436930898	6.12895861323709e-16	1.8173425113441e-14	0.13078573346138	0.0639312977099237	Microglia	-3.47677007098416	0.0006019672821084	0.0334579923150303	0.230713933706284	0.209302325581395	-2.77665722014657	0.000300983641054507	0.0167289961575242	0.180749833583832	0.13661681164566	F8^LRP4
BMP5	BMPR2	BMP5	BMPR1B_BMPR2	IN-PV	-6.5440367672934	1.71578386661664e-05	0.0001298913895167	0.0994219854474068	0.074398249452954	COP	1.02384611118587	5.29373671422315e-06	0.0001176736589994	0.649731934070587	0.333333333333333	-2.76009532805377	1.12257876901948e-05	0.00012378252425805	0.374576956033707	0.203865791393144	BMP5^BMPR1B_BMPR2
WNT3A	ATP6AP2	WNT3A	ATP6AP2	L5/L6	-6.30744452617451	0.0005370887840364	0.0025145171418417	0.0769870355725288	0.0686600221483942	IN-SV2C	0.808760879565269	4.10237063986846e-05	0.0003035856577009	0.122991688549519	0.0915254237288136	-2.74934182330462	0.000289056245217542	0.0014090513997713	0.0999893620610237	0.0800927229386039	WNT3A^ATP6AP2
BMP5	ACVR2B	BMP5	ACVR2B_BMPR1B	IN-PV	-6.5440367672934	1.71578386661664e-05	0.0001298913895167	0.0994219854474068	0.074398249452954	IN-PV	1.10142395310818	0.0007887672446472	0.0037184200318024	0.0864625945687294	0.0689277899343545	-2.72130640709261	0.000402962541656683	0.00192415571065955	0.0929422900080681	0.0716630196936543	BMP5^ACVR2B_BMPR1B
COL4A2	ITGB1	COL4A2	ITGA1_ITGB1	COP	-4.57633552587931	6.42070556520604e-09	2.39409469768441e-07	0.254659086465836	0.145299145299145	IN-SST	-0.864999628407555	2.03412585909634e-06	1.68822376375001e-05	0.353081256151199	0.2575	-2.72066757714343	1.02027328233077e-06	8.56082355363426e-06	0.303870171308518	0.201399572649573	COL4A2^ITGA1_ITGB1
ICAM5	ITGAL	ICAM5	ITGAL	IN-SV2C	-1.47620901660192	0.0004729810769995	0.0025312377745649	0.100796297192574	0.0768361581920904	L2/L3	-3.96437359120601	1.44041356997019e-06	6.48050167116072e-06	0.0531157627701759	0.052771855010661	-2.72029130390397	0.000237210745284735	0.00126885913811803	0.076956033706665	0.0648040066013757	ICAM5^ITGAL
COL4A2	ITGB1	COL4A2	ITGA1_ITGB1	COP	-4.57633552587931	6.42070556520604e-09	2.39409469768441e-07	0.254659086465836	0.145299145299145	IN-PV	-0.823795323054406	0.0005697614094862	0.0028193638689725	0.355392545461655	0.260393873085339	-2.70006542446686	0.000284883915095883	0.00140980163922113	0.305025815963745	0.202846509192242	COL4A2^ITGA1_ITGB1
COL4A2	ITGB1	COL4A2	ITGA10_ITGB1	COP	-4.57633552587931	6.42070556520604e-09	2.39409469768441e-07	0.254659086465836	0.145299145299145	IN-PV	-0.823795323054406	0.0005697614094862	0.0028193638689725	0.355392545461655	0.260393873085339	-2.70006542446686	0.000284883915095883	0.00140980163922113	0.305025815963745	0.202846509192242	COL4A2^ITGA10_ITGB1
BMP5	PTPRD	BMP5	PTPRD	IN-SV2C	-6.88869607387209	9.26048813983648e-07	1.00477142796946e-05	0.144539281725884	0.0971751412429379	OL	1.50687025758756	1.51262948553883e-06	7.81754420480751e-05	3.64220023155212	1.0	-2.69091290814226	1.21933914976124e-06	4.41115781638849e-05	1.89336979389191	0.548587570621469	BMP5^PTPRD
WNT3A	ATP6AP2	WNT3A	ATP6AP2	L5/L6	-6.30744452617451	0.0005370887840364	0.0025145171418417	0.0769870355725288	0.0686600221483942	IN-SST	0.939641120004794	7.35601957357472e-07	6.71453728589728e-06	0.122646905481815	0.09	-2.68390170308486	0.000268912192996879	0.0012606158395638	0.0998169705271721	0.0793300110741971	WNT3A^ATP6AP2
RIMS1	SLC18A2	RIMS1	SLC18A2	Astrocyte	-1.281796916068	6.0323471093189e-06	8.8325256438425e-05	0.753905832767487	0.312335958005249	IN-SV2C	-4.06885617689759	9.66204186249427e-07	1.04452128331336e-05	0.109792992472649	0.0745762711864407	-2.6753265464828	3.49927564778416e-06	4.93852346357793e-05	0.431849420070648	0.193456114595845	RIMS1^SLC18A2
NTN1	UNC5B	NTN1	UNC5B	L4	-2.27298941165801	1.27467620378115e-15	1.44008205430024e-14	0.125870287418366	0.107501194457716	L2/L3	-3.07401411925177	7.08362808234752e-10	4.72426857780737e-09	0.0722268149256706	0.0730277185501066	-2.67350176545489	3.54182041455478e-10	2.36214148931396e-09	0.0990485548973083	0.0902644565039114	NTN1^UNC5B
BMP7	ACTR2	BMP7	ACTR2	Microglia	-4.57738372073273	0.0003570361685901	0.0247089672255121	0.294014096260071	0.279069767441861	OPC	-0.740555601785383	2.25562706793968e-05	0.0001749837875503	0.281880140304565	0.134541984732824	-2.65896966125905	0.000189796219634748	0.0124419755065312	0.287947118282318	0.206805876087342	BMP7^ACTR2
TNC	ITGA8	TNC	ITGA8_ITGB1	Microglia	-3.34422895096445	1.34358812966369e-07	5.26302664505405e-05	0.420742899179459	0.325581395348837	OPC	-1.96774067294919	4.29107375222754e-42	5.43509520505906e-40	0.273770093917847	0.126908396946565	-2.65598481195682	6.71794064831845e-08	2.63151332252703e-05	0.347256481647492	0.226244896147701	TNC^ITGA8_ITGB1
WNT3A	ROR1	WNT3A	ROR1	L5/L6	-6.30744452617451	0.0005370887840364	0.0025145171418417	0.0769870355725288	0.0686600221483942	Astrocyte	1.13729693153197	1.63279755313822e-06	2.71576428978709e-05	0.143342614173889	0.0603674540682415	-2.58507379732127	0.000269360790794769	0.00127083739236979	0.110164821147919	0.0645137381083179	WNT3A^ROR1
ICAM5	ITGAL	ICAM5	ITGAL	L4	-1.15495330929491	1.64689848134037e-28	3.81523479088355e-27	0.354465395212174	0.277591973244147	L2/L3	-3.96437359120601	1.44041356997019e-06	6.48050167116072e-06	0.0531157627701759	0.052771855010661	-2.55966345025046	7.20206784985096e-07	3.24025083558036e-06	0.203790575265884	0.165181914127404	ICAM5^ITGAL
SST	SSTR2	SST	SSTR2	L5/L6-CC	-2.480097249263	0.0009326420026501	0.0044894660895412	0.0956248641014099	0.0778032036613272	L2/3_IS	-2.61594633381402	4.27850301410694e-06	5.55821199726513e-05	0.182914733886719	0.135546334716459	-2.54802179153851	0.000468460252832103	0.00227252410475693	0.139269798994064	0.106674769188893	SST^SSTR2
ICAM5	ITGAL	ICAM5	ITGAL	IN-SV2C	-1.47620901660192	0.0004729810769995	0.0025312377745649	0.100796297192574	0.0768361581920904	L5/L6-CC	-3.61553204862667	0.0006793156480783	0.0034225930251889	0.0584078654646873	0.0503432494279176	-2.5458705326143	0.0005761483625389	0.0029769153998769	0.0796020776033401	0.063589703810004	ICAM5^ITGAL
NTN1	UNC5B	NTN1	UNC5B	L5/L6-CC	-2.01423711393098	1.5256793596405e-05	0.0001223818883503	0.142097920179367	0.118993135011442	L2/L3	-3.07401411925177	7.08362808234752e-10	4.72426857780737e-09	0.0722268149256706	0.0730277185501066	-2.54412561659137	7.62875097960661e-06	6.11933063094389e-05	0.107162371277809	0.0960104267807741	NTN1^UNC5B
SST	SSTR2	SST	SSTR2	L5/L6	-2.46392820033682	0.000152591255005	0.0008424237432216	0.0879587680101395	0.0697674418604651	L2/3_IS	-2.61594633381402	4.27850301410694e-06	5.55821199726513e-05	0.182914733886719	0.135546334716459	-2.53993726707542	7.84348790095535e-05	0.000449002931597126	0.135436743497849	0.102656888288462	SST^SSTR2
WNT3A	LRP6	WNT3A	FZD4_LRP6	L5/L6	-6.30744452617451	0.0005370887840364	0.0025145171418417	0.0769870355725288	0.0686600221483942	COP	1.2363430740768	0.0001030221276401	0.0015835542199361	0.522013306617737	0.273504273504273	-2.53555072604885	0.00032005545583825	0.0020490356808889	0.299500167369842	0.171082147826334	WNT3A^FZD4_LRP6
WNT3A	LRP6	WNT3A	FZD8_LRP6	L5/L6	-6.30744452617451	0.0005370887840364	0.0025145171418417	0.0769870355725288	0.0686600221483942	COP	1.2363430740768	0.0001030221276401	0.0015835542199361	0.522013306617737	0.273504273504273	-2.53555072604885	0.00032005545583825	0.0020490356808889	0.299500167369842	0.171082147826334	WNT3A^FZD8_LRP6
WNT3A	LRP6	WNT3A	FZD1_LRP6	L5/L6	-6.30744452617451	0.0005370887840364	0.0025145171418417	0.0769870355725288	0.0686600221483942	COP	1.2363430740768	0.0001030221276401	0.0015835542199361	0.522013306617737	0.273504273504273	-2.53555072604885	0.00032005545583825	0.0020490356808889	0.299500167369842	0.171082147826334	WNT3A^FZD1_LRP6
SST	SSTR2	SST	SSTR2	OPC	-2.45077173766546	5.86336841409304e-09	8.53871231290101e-08	0.160639420151711	0.0734732824427481	L2/3_IS	-2.61594633381402	4.27850301410694e-06	5.55821199726513e-05	0.182914733886719	0.135546334716459	-2.53335903573974	2.14218319126052e-06	2.78337535478902e-05	0.171777069568634	0.104509808579604	SST^SSTR2
SST	SSTR2	SST	SSTR2	L4	-2.43501031269759	1.87615955268291e-08	1.13512414763592e-07	0.0962667763233185	0.0759675107501194	L2/3_IS	-2.61594633381402	4.27850301410694e-06	5.55821199726513e-05	0.182914733886719	0.135546334716459	-2.5254783232558	2.14863230481689e-06	2.78478161937075e-05	0.139590755105019	0.105756922733289	SST^SSTR2
LAMA1	ITGA7	LAMA1	ITGA7_ITGB1	L4	-2.31073632693487	6.01940578159322e-12	5.14487612124845e-11	0.0909068062901497	0.0793119923554706	L2/3_IS	-2.73323171074713	0.0003472747966295	0.0026013555911368	0.0959483161568642	0.0760719225449516	-2.521984018841	0.000173637401324453	0.00130067782129278	0.0934275612235069	0.0776919574502111	LAMA1^ITGA7_ITGB1
BMP5	PTPRD	BMP5	PTPRD	IN-PV	-6.5440367672934	1.71578386661664e-05	0.0001298913895167	0.0994219854474068	0.074398249452954	OL	1.50687025758756	1.51262948553883e-06	7.81754420480751e-05	3.64220023155212	1.0	-2.51858325485292	9.33523407585264e-06	0.000104033415782387	1.87081110477448	0.537199124726477	BMP5^PTPRD
COL15A1	ITGB1	COL15A1	ITGA1_ITGB1	COP	-4.11799590166776	5.90291054663262e-09	2.20814702292966e-07	0.391173779964447	0.188034188034188	IN-SST	-0.864999628407555	2.03412585909634e-06	1.68822376375001e-05	0.353081256151199	0.2575	-2.49149776503766	1.02001438482149e-06	8.55152616989652e-06	0.372127532958984	0.222767094017094	COL15A1^ITGA1_ITGB1
ICAM5	ITGAL	ICAM5	ITGAL	L2/L3	-1.00117727702602	7.58511097807697e-30	1.74516124781315e-28	0.41622519493103	0.352878464818763	L2/L3	-3.96437359120601	1.44041356997019e-06	6.48050167116072e-06	0.0531157627701759	0.052771855010661	-2.48277543411602	7.20206784985096e-07	3.24025083558036e-06	0.234670475125313	0.202825159914712	ICAM5^ITGAL
COL15A1	ITGB1	COL15A1	ITGA10_ITGB1	COP	-4.11799590166776	5.90291054663262e-09	2.20814702292966e-07	0.391173779964447	0.188034188034188	IN-PV	-0.823795323054406	0.0005697614094862	0.0028193638689725	0.355392545461655	0.260393873085339	-2.47089561236108	0.000284883656198373	0.0014097923418374	0.37328314781189	0.224214030559764	COL15A1^ITGA10_ITGB1
COL15A1	ITGB1	COL15A1	ITGA1_ITGB1	COP	-4.11799590166776	5.90291054663262e-09	2.20814702292966e-07	0.391173779964447	0.188034188034188	IN-PV	-0.823795323054406	0.0005697614094862	0.0028193638689725	0.355392545461655	0.260393873085339	-2.47089561236108	0.000284883656198373	0.0014097923418374	0.37328314781189	0.224214030559764	COL15A1^ITGA1_ITGB1
COL4A2	ITGB1	COL4A2	ITGA1_ITGB1	Microglia	-4.05933581902127	0.0002073972180721	0.0183446184501197	1.09901857376099	0.813953488372093	IN-SST	-0.864999628407555	2.03412585909634e-06	1.68822376375001e-05	0.353081256151199	0.2575	-2.46216772371441	0.000104715671965598	0.0091807503438786	0.726049900054932	0.535726744186046	COL4A2^ITGA1_ITGB1
LAMA4	ITGA7	LAMA4	ITGA7_ITGB1	IN-SST	-2.1705554616061	1.25667647020689e-14	3.35431918499388e-13	0.156838804483414	0.103333333333333	L2/3_IS	-2.73323171074713	0.0003472747966295	0.0026013555911368	0.0959483161568642	0.0760719225449516	-2.45189358617662	0.000173637398321033	0.00130067779573612	0.126393556594849	0.0897026279391425	LAMA4^ITGA7_ITGB1
LAMA1	ITGA7	LAMA1	ITGA7_ITGB1	L2/L3	-2.16827406652061	4.1139382497823e-09	2.52017044774636e-08	0.0900115817785263	0.0868869936034115	L2/3_IS	-2.73323171074713	0.0003472747966295	0.0026013555911368	0.0959483161568642	0.0760719225449516	-2.45075288863387	0.000173639455283875	0.00130069039642064	0.0929799526929855	0.0814794580741816	LAMA1^ITGA7_ITGB1
COL4A2	ITGB1	COL4A2	ITGA1_ITGB1	Microglia	-4.05933581902127	0.0002073972180721	0.0183446184501197	1.09901857376099	0.813953488372093	IN-PV	-0.823795323054406	0.0005697614094862	0.0028193638689725	0.355392545461655	0.260393873085339	-2.44156557103784	0.00038857931377915	0.0105819911595461	0.727205574512482	0.537173680728716	COL4A2^ITGA1_ITGB1
COL4A2	ITGB1	COL4A2	ITGA10_ITGB1	Microglia	-4.05933581902127	0.0002073972180721	0.0183446184501197	1.09901857376099	0.813953488372093	IN-PV	-0.823795323054406	0.0005697614094862	0.0028193638689725	0.355392545461655	0.260393873085339	-2.44156557103784	0.00038857931377915	0.0105819911595461	0.727205574512482	0.537173680728716	COL4A2^ITGA10_ITGB1
NTN1	UNC5B	NTN1	UNC5B	L2/L3	-1.76204264526937	6.44860704008066e-10	4.32495772108505e-09	0.149459332227707	0.143390191897655	L2/L3	-3.07401411925177	7.08362808234752e-10	4.72426857780737e-09	0.0722268149256706	0.0730277185501066	-2.41802838226057	6.76611756121409e-10	4.52461314944621e-09	0.110843077301979	0.108208955223881	NTN1^UNC5B
APOE	LRP4	APOE	LRP4	IN-SV2C	-1.35593675750023	0.002812383185608	0.0111449994702317	0.180144488811493	0.110734463276836	Microglia	-3.47677007098416	0.0006019672821084	0.0334579923150303	0.230713933706284	0.209302325581395	-2.41635341424219	0.0017071752338582	0.022301495892631	0.205429211258888	0.160018394429116	APOE^LRP4
SST	SSTR2	SST	SSTR2	Astrocyte	-3.01876047344991	1.97052713112647e-10	6.43923026977154e-09	0.253994673490524	0.115485564304462	L2/L3	-1.7852533649081	4.85297583339795e-12	3.93722028471319e-11	0.196454495191574	0.187633262260128	-2.40200691917901	1.00952844473022e-10	3.23930123630934e-09	0.225224584341049	0.151559413282295	SST^SSTR2
APOE	LRP4	APOE	LRP4	IN-PV	-1.30751423244185	0.0016317249010071	0.0068179565361369	0.161197364330292	0.110503282275711	Microglia	-3.47677007098416	0.0006019672821084	0.0334579923150303	0.230713933706284	0.209302325581395	-2.392142151713	0.00111684609155775	0.0201379744255836	0.195955649018288	0.159902803928553	APOE^LRP4
ICAM5	ITGAL	ICAM5	ITGAL	L4	-1.15495330929491	1.64689848134037e-28	3.81523479088355e-27	0.354465395212174	0.277591973244147	L5/L6-CC	-3.61553204862667	0.0006793156480783	0.0034225930251889	0.0584078654646873	0.0503432494279176	-2.38524267896079	0.00033965782403915	0.00171129651259445	0.206436634063721	0.163967611336032	ICAM5^ITGAL
SST	SSTR2	SST	SSTR2	L2/3_IS	-2.08068253491614	1.42797734967782e-06	2.07912456932963e-05	0.307373851537705	0.215767634854772	L2/3_IS	-2.61594633381402	4.27850301410694e-06	5.55821199726513e-05	0.182914733886719	0.135546334716459	-2.34831443436508	2.85324018189238e-06	3.81866828329738e-05	0.245144292712212	0.175656984785616	SST^SSTR2
BMP5	BMPR2	BMP5	BMPR1B_BMPR2	IN-SST	-5.39383228531893	2.46475682807001e-08	2.8829056899484e-07	0.0996726229786873	0.0766666666666667	OPC	0.712184462817711	2.06777016485083e-10	3.63258356272039e-09	0.561066329479218	0.259541984732824	-2.34082391125061	1.24271726485926e-08	1.4596157627878e-07	0.330369472503662	0.168104325699746	BMP5^BMPR1B_BMPR2
COL5A1	ITGB1	COL5A1	ITGA1_ITGB1	IN-SV2C	-3.77486563815136	2.28450341712286e-06	2.27619380760339e-05	0.103784903883934	0.0757062146892655	IN-SST	-0.864999628407555	2.03412585909634e-06	1.68822376375001e-05	0.353081256151199	0.2575	-2.31993263327946	2.1593146381096e-06	1.9822087856767e-05	0.228433072566986	0.166603107344633	COL5A1^ITGA1_ITGB1
F8	LRP1	F8	LRP1	L5/L6	-3.87851839455402	5.61850590974238e-21	2.82419731841628e-19	0.314727514982224	0.267995570321152	IN-SV2C	-0.741952877856583	5.76476495260671e-06	5.21241295103137e-05	0.442869037389755	0.297175141242938	-2.3102356362053	2.88238247630336e-06	2.6062064755157e-05	0.378798276185989	0.282585355782045	F8^LRP1
ICAM5	ITGAL	ICAM5	ITGAL	L2/L3	-1.00117727702602	7.58511097807697e-30	1.74516124781315e-28	0.41622519493103	0.352878464818763	L5/L6-CC	-3.61553204862667	0.0006793156480783	0.0034225930251889	0.0584078654646873	0.0503432494279176	-2.30835466282634	0.00033965782403915	0.00171129651259445	0.237316533923149	0.201610857123341	ICAM5^ITGAL
LAMA1	ITGA7	LAMA1	ITGA7_ITGB1	L5/L6	-1.87865342859078	3.57618580407966e-05	0.0002315718992295	0.0888094082474709	0.0808416389811739	L2/3_IS	-2.73323171074713	0.0003472747966295	0.0026013555911368	0.0959483161568642	0.0760719225449516	-2.30594256966896	0.000191518327335148	0.00141646374518315	0.0923788622021675	0.0784567807630627	LAMA1^ITGA7_ITGB1
COL5A1	ITGB1	COL5A1	ITGA10_ITGB1	IN-SV2C	-3.77486563815136	2.28450341712286e-06	2.27619380760339e-05	0.103784903883934	0.0757062146892655	IN-PV	-0.823795323054406	0.0005697614094862	0.0028193638689725	0.355392545461655	0.260393873085339	-2.29933048060288	0.000286022956451661	0.00142106290352427	0.229588717222214	0.168050043887302	COL5A1^ITGA10_ITGB1
COL5A1	ITGB1	COL5A1	ITGA1_ITGB1	IN-SV2C	-3.77486563815136	2.28450341712286e-06	2.27619380760339e-05	0.103784903883934	0.0757062146892655	IN-PV	-0.823795323054406	0.0005697614094862	0.0028193638689725	0.355392545461655	0.260393873085339	-2.29933048060288	0.000286022956451661	0.00142106290352427	0.229588717222214	0.168050043887302	COL5A1^ITGA1_ITGB1
CALM1	KCNQ1	CALM1	KCNQ1	Astrocyte	-1.64046799419826	1.00250387528278e-31	1.78795962238686e-29	1.29402279853821	0.522309711286089	IN-VIP	-2.94840987009477	5.6584580043533e-13	1.89542769408209e-11	0.220711141824722	0.141040462427746	-2.29443893214651	2.82922900217665e-13	9.47713847041044e-12	0.757366955280304	0.331675086856917	CALM1^KCNQ1
BMP5	BMPR2	BMP5	BMPR1B_BMPR2	IN-SST	-5.39383228531893	2.46475682807001e-08	2.8829056899484e-07	0.0996726229786873	0.0766666666666667	Astrocyte	0.809109679157499	8.12869451323284e-07	1.41897482169087e-05	0.56074732542038	0.236220472440945	-2.29236130308071	4.18758509801992e-07	7.23901939295177e-06	0.330209970474243	0.156443569553806	BMP5^BMPR1B_BMPR2
TNR	ITGA8	TNR	ITGA8_ITGB1	Microglia	-2.57388148803142	4.99269243492517e-06	0.0011099969721539	1.67733860015869	0.813953488372093	OPC	-1.96774067294919	4.29107375222754e-42	5.43509520505906e-40	0.273770093917847	0.126908396946565	-2.27081108049031	2.49634621746258e-06	0.00055499848607695	0.975554347038269	0.470430942659329	TNR^ITGA8_ITGB1
F8	LRP1	F8	LRP1	L5/L6	-3.87851839455402	5.61850590974238e-21	2.82419731841628e-19	0.314727514982224	0.267995570321152	L5/L6	-0.598173517161864	0.0003957228256711	0.0019284476320793	0.386376738548279	0.305647840531562	-2.23834595585794	0.00019786141283555	0.00096422381603965	0.350552141666412	0.286821705426357	F8^LRP1
BMP5	ACVR2B	BMP5	ACVR2B_BMPR1B	IN-SST	-5.39383228531893	2.46475682807001e-08	2.8829056899484e-07	0.0996726229786873	0.0766666666666667	IN-SST	0.931942028324369	0.0002231855554144	0.0011122236818993	0.0863614156842232	0.07	-2.23094512849728	0.00011160510149134	0.000556255986234147	0.0930170193314552	0.0733333333333333	BMP5^ACVR2B_BMPR1B
BMP5	BMPR1B	BMP5	ACVR2B_BMPR1B	IN-SST	-5.39383228531893	2.46475682807001e-08	2.8829056899484e-07	0.0996726229786873	0.0766666666666667	Astrocyte	0.932426982073989	1.01633149534752e-07	2.13098514527327e-06	0.972311854362488	0.393700787401575	-2.23070265162247	6.31403589077258e-08	1.20963785713405e-06	0.53599226474762	0.235183727034121	BMP5^ACVR2B_BMPR1B
CALM1	KCNQ1	CALM1	KCNQ1	Astrocyte	-1.64046799419826	1.00250387528278e-31	1.78795962238686e-29	1.29402279853821	0.522309711286089	OPC	-2.78746725921468	1.33451449808584e-30	9.54108117986878e-29	0.252095013856888	0.116412213740458	-2.21396762670647	7.1738244280706e-31	5.66452040112782e-29	0.773058891296387	0.319360962513274	CALM1^KCNQ1
LRIG1	EGFR	LRIG1	EGFR	OPC	0.790554486471954	3.07593964748678e-05	0.0002305445503559	0.109568916261196	0.0515267175572519	Microglia	-5.17325498852727	4.00142128871287e-24	3.29156915209521e-20	0.378815472126007	0.302325581395349	-2.19135025102766	1.53796982374339e-05	0.00011527227517795	0.244192197918892	0.1769261494763	LRIG1^EGFR
CALM1	PTH2R	CALM1	PTH2R	Astrocyte	-1.64046799419826	1.00250387528278e-31	1.78795962238686e-29	1.29402279853821	0.522309711286089	IN-SST	-2.73840052622537	7.34881990545257e-07	6.71101038846549e-06	0.0716407299041748	0.06	-2.18943426021181	3.67440995272628e-07	3.35550519423275e-06	0.682831764221191	0.291154855643045	CALM1^PTH2R
VWF	ITGB1	VWF	ITGB1	L2/L3	-3.50543850243062	1.26556825482742e-07	6.56926936456147e-07	0.0613311342895031	0.0581023454157783	IN-SST	-0.864999628407555	2.03412585909634e-06	1.68822376375001e-05	0.353081256151199	0.2575	-2.18521906541909	1.08034134228954e-06	8.76958228697811e-06	0.207206189632416	0.157801172707889	VWF^ITGB1
BMP5	BMPR2	BMP5	BMPR1B_BMPR2	IN-SST	-5.39383228531893	2.46475682807001e-08	2.8829056899484e-07	0.0996726229786873	0.0766666666666667	COP	1.02384611118587	5.29373671422315e-06	0.0001176736589994	0.649731934070587	0.333333333333333	-2.18499308706653	2.65919214125192e-06	5.89809747841974e-05	0.374702274799347	0.205	BMP5^BMPR1B_BMPR2
F8	LRP1	F8	LRP1	IN-SV2C	-3.6017562005163	2.43770869352586e-13	7.68730840983332e-12	0.224362552165985	0.164971751412429	IN-SV2C	-0.741952877856583	5.76476495260671e-06	5.21241295103137e-05	0.442869037389755	0.297175141242938	-2.17185453918644	2.88238259818879e-06	2.6062068598811e-05	0.333615779876709	0.231073446327684	F8^LRP1
CALM3	KCNQ1	CALM3	KCNQ1	OPC	-1.38832996609955	1.71248035524373e-09	2.67212048739514e-08	0.286722987890243	0.13263358778626	IN-VIP	-2.94840987009477	5.6584580043533e-13	1.89542769408209e-11	0.220711141824722	0.141040462427746	-2.16836991809716	8.56523100522082e-10	1.33700795754461e-08	0.253717064857483	0.136837025107003	CALM3^KCNQ1
CALM1	CACNA1C	CALM1	CACNA1C	Astrocyte	-1.64046799419826	1.00250387528278e-31	1.78795962238686e-29	1.29402279853821	0.522309711286089	Microglia	-2.68905695706339	2.8056705067956e-05	0.0042163474912523	2.07811760902405	0.837209302325581	-2.16476247563082	1.4028352533978e-05	0.00210817374562615	1.68607020378113	0.679759506805835	CALM1^CACNA1C
VWF	ITGB1	VWF	ITGB1	L2/L3	-3.50543850243062	1.26556825482742e-07	6.56926936456147e-07	0.0613311342895031	0.0581023454157783	IN-PV	-0.823795323054406	0.0005697614094862	0.0028193638689725	0.355392545461655	0.260393873085339	-2.16461691274251	0.000284943983155841	0.00141001039795448	0.208361834287643	0.159248109250559	VWF^ITGB1
IL34	PTPRZ1	IL34	PTPRZ1	L2/3_IS	-1.24245677035505	0.0002845247904452	0.0021958911324661	0.170774608850479	0.135546334716459	Microglia	-3.08035520475178	2.6791814592006e-14	5.50973667084604e-11	0.991370022296906	0.604651162790698	-2.16140598755342	0.000142262395235996	0.00109794559378173	0.581072330474854	0.370098748753578	IL34^PTPRZ1
CALM3	KCNQ1	CALM3	KCNQ1	Astrocyte	-1.36172974974113	0.0001493332931485	0.0014179478758682	0.237318053841591	0.10498687664042	IN-VIP	-2.94840987009477	5.6584580043533e-13	1.89542769408209e-11	0.220711141824722	0.141040462427746	-2.15506980991795	7.46666468571729e-05	0.000708973947411238	0.229014605283737	0.123013669534083	CALM3^KCNQ1
CALM1	KCNQ1	CALM1	KCNQ1	Astrocyte	-1.64046799419826	1.00250387528278e-31	1.78795962238686e-29	1.29402279853821	0.522309711286089	COP	-2.66848319558501	4.773303578701e-07	1.319966891536e-05	0.193264186382294	0.094017094017094	-2.15447559489163	2.3866517893505e-07	6.59983445768e-06	0.743643522262573	0.308163402651592	CALM1^KCNQ1
BMP5	ACVR2B	BMP5	ACVR2B_BMPR1B	IN-SST	-5.39383228531893	2.46475682807001e-08	2.8829056899484e-07	0.0996726229786873	0.0766666666666667	IN-PV	1.10142395310818	0.0007887672446472	0.0037184200318024	0.0864625945687294	0.0689277899343545	-2.14620416610538	0.00039439594610774	0.0018593541611857	0.0930676087737083	0.0727972283005106	BMP5^ACVR2B_BMPR1B
VCAN	EGFR	VCAN	EGFR	COP	0.885208980816344	3.50315969134853e-11	1.78383360670915e-09	1.42454755306244	0.623931623931624	Microglia	-5.17325498852727	4.00142128871287e-24	3.29156915209521e-20	0.378815472126007	0.302325581395349	-2.14402300385546	1.75157984567447e-11	8.91916803371033e-10	0.901681542396545	0.463128602663486	VCAN^EGFR
NECTIN2	CD96	NECTIN2	CD96	OPC	-1.26657515390713	1.42245428818094e-07	1.692019683431e-06	0.121258281171322	0.058206106870229	L2/L3	-3.01276431932656	2.20029752222782e-22	3.56534954043659e-21	0.315897017717362	0.261194029850746	-2.13966973661685	7.11227144090472e-08	8.46009841715501e-07	0.218577653169632	0.159700068360488	NECTIN2^CD96
SST	SSTR2	SST	SSTR2	L2/L3	-1.65381450980638	2.77613630856804e-07	1.3797327992291e-06	0.178481429815292	0.143390191897655	L2/3_IS	-2.61594633381402	4.27850301410694e-06	5.55821199726513e-05	0.182914733886719	0.135546334716459	-2.1348804218102	2.27805832248187e-06	2.84809263859402e-05	0.180698081851006	0.139468263307057	SST^SSTR2
SST	SSTR2	SST	SSTR2	L5/L6-CC	-2.480097249263	0.0009326420026501	0.0044894660895412	0.0956248641014099	0.0778032036613272	L2/L3	-1.7852533649081	4.85297583339795e-12	3.93722028471319e-11	0.196454495191574	0.187633262260128	-2.13267530708555	0.000466321003751538	0.0022447330644567	0.146039679646492	0.132718232960728	SST^SSTR2
SST	SSTR2	SST	SSTR2	L5/L6	-2.46392820033682	0.000152591255005	0.0008424237432216	0.0879587680101395	0.0697674418604651	L2/L3	-1.7852533649081	4.85297583339795e-12	3.93722028471319e-11	0.196454495191574	0.187633262260128	-2.12459078262246	7.62956299289879e-05	0.000421211891296901	0.142206639051437	0.128700352060297	SST^SSTR2
VWF	LRP1	VWF	LRP1	L2/L3	-3.50543850243062	1.26556825482742e-07	6.56926936456147e-07	0.0613311342895031	0.0581023454157783	IN-SV2C	-0.741952877856583	5.76476495260671e-06	5.21241295103137e-05	0.442869037389755	0.297175141242938	-2.1236956901436	2.94566088904472e-06	2.63905282233849e-05	0.252100080251694	0.177638743329358	VWF^LRP1
SST	SSTR2	SST	SSTR2	OPC	-2.45077173766546	5.86336841409304e-09	8.53871231290101e-08	0.160639420151711	0.0734732824427481	L2/L3	-1.7852533649081	4.85297583339795e-12	3.93722028471319e-11	0.196454495191574	0.187633262260128	-2.11801255128678	2.93411069496322e-09	4.27132476659286e-08	0.178546965122223	0.130553272351438	SST^SSTR2
SST	SSTR2	SST	SSTR2	L4	-2.43501031269759	1.87615955268291e-08	1.13512414763592e-07	0.0962667763233185	0.0759675107501194	L2/L3	-1.7852533649081	4.85297583339795e-12	3.93722028471319e-11	0.196454495191574	0.187633262260128	-2.11013183880284	9.38322425133124e-09	5.67758934832195e-08	0.146360635757446	0.131800386505124	SST^SSTR2
CD55	ADGRE2	CD55	ADGRE2	L4	-1.18398368568402	2.14781500487739e-11	1.74683091389516e-10	0.0985706597566605	0.0907787864309604	L5/L6-CC	-3.0316721096982	0.0010728018923255	0.0050700948526247	0.0531926937401295	0.0503432494279176	-2.10782789769111	0.000536400956901825	0.0025350475136539	0.0758816748857498	0.070561017929439	CD55^ADGRE2
TNC	ITGB1	TNC	ITGA8_ITGB1	Microglia	-3.34422895096445	1.34358812966369e-07	5.26302664505405e-05	0.420742899179459	0.325581395348837	IN-SST	-0.864999628407555	2.03412585909634e-06	1.68822376375001e-05	0.353081256151199	0.2575	-2.104614289686	1.08424233603136e-06	3.47562520440203e-05	0.386912077665329	0.291540697674419	TNC^ITGA8_ITGB1
F8	LRP1	F8	LRP1	L5/L6-CC	-3.46021774646638	2.86798672376501e-16	1.08023645107617e-14	0.255798518657684	0.221967963386728	IN-SV2C	-0.741952877856583	5.76476495260671e-06	5.21241295103137e-05	0.442869037389755	0.297175141242938	-2.10108531216148	2.88238247644675e-06	2.6062064760558e-05	0.349333763122559	0.259571552314833	F8^LRP1
F8	LRP1	F8	LRP1	IN-SV2C	-3.6017562005163	2.43770869352586e-13	7.68730840983332e-12	0.224362552165985	0.164971751412429	L5/L6	-0.598173517161864	0.0003957228256711	0.0019284476320793	0.386376738548279	0.305647840531562	-2.09996485883908	0.000197861412957435	0.000964223819883304	0.305369645357132	0.235309795971995	F8^LRP1
CD96	PVR	CD96	PVR	L2/L3	-3.01276431932656	2.20029752222782e-22	3.56534954043659e-21	0.315897017717362	0.261194029850746	L5/L6	-1.17746270190482	0.000138689501217	0.0007726200274714	0.107259184122086	0.0963455149501661	-2.09511351061569	6.93447506085e-05	0.0003863100137357	0.211578100919724	0.178769772400456	CD96^PVR
ENTPD1	ADORA1	ENTPD1	ADORA1	IN-SST	-1.40414778649061	0.0005270201344494	0.0023323913494228	0.0778938308358192	0.0583333333333333	IN-PV	-2.78197337512361	6.87177120077086e-08	8.65252525151584e-07	0.0872712060809135	0.0711159737417943	-2.09306058080711	0.000263544426080704	0.00116662830097398	0.0825825184583664	0.0647246535375638	ENTPD1^ADORA1
CALM3	KCNQ1	CALM3	KCNQ1	OPC	-1.38832996609955	1.71248035524373e-09	2.67212048739514e-08	0.286722987890243	0.13263358778626	OPC	-2.78746725921468	1.33451449808584e-30	9.54108117986878e-29	0.252095013856888	0.116412213740458	-2.08789861265711	8.56240177621865e-10	1.33606024369757e-08	0.269409000873566	0.124522900763359	CALM3^KCNQ1
TGFB1	CAV1	TGFB1	CAV1	L5/L6-CC	-2.33172887457644	6.73554449979935e-09	1.03865169743868e-07	0.166206851601601	0.14187643020595	L5/L6-CC	-1.8369178584024	1.72467756168261e-05	0.0001367590246492	0.0993490517139435	0.0778032036613272	-2.08432336648942	8.62675558066294e-06	6.84314449094719e-05	0.132777959108353	0.109839816933638	TGFB1^CAV1
TNC	ITGB1	TNC	ITGA8_ITGB1	Microglia	-3.34422895096445	1.34358812966369e-07	5.26302664505405e-05	0.420742899179459	0.325581395348837	IN-PV	-0.823795323054406	0.0005697614094862	0.0028193638689725	0.355392545461655	0.260393873085339	-2.08401213700943	0.000284947884149583	0.00143599706771152	0.388067722320557	0.292987634217088	TNC^ITGA8_ITGB1
CALM1	KCNQ1	CALM1	KCNQ1	COP	-1.21463533233355	1.28512922566599e-06	3.21532656265652e-05	0.769201815128326	0.384615384615385	IN-VIP	-2.94840987009477	5.6584580043533e-13	1.89542769408209e-11	0.220711141824722	0.141040462427746	-2.08152260121416	6.42564895755893e-07	1.60766422904211e-05	0.494956493377685	0.262827923521565	CALM1^KCNQ1
F8	LRP1	F8	LRP1	IN-VIP	-3.41033675814456	6.2642014267296e-13	2.09066291126829e-11	0.19024994969368	0.129479768786127	IN-SV2C	-0.741952877856583	5.76476495260671e-06	5.21241295103137e-05	0.442869037389755	0.297175141242938	-2.07614481800057	2.88238278951342e-06	2.60620752084714e-05	0.316559493541717	0.213327455014533	F8^LRP1
CALM3	KCNQ1	CALM3	KCNQ1	Astrocyte	-1.36172974974113	0.0001493332931485	0.0014179478758682	0.237318053841591	0.10498687664042	OPC	-2.78746725921468	1.33451449808584e-30	9.54108117986878e-29	0.252095013856888	0.116412213740458	-2.07459850447791	7.466664657425e-05	0.0007089739379341	0.24470654129982	0.110699545190439	CALM3^KCNQ1
PTH	PTH2R	PTH	PTH2R	L2/L3	-1.41057569400932	1.51011658959685e-09	9.71791010519186e-09	0.095023475587368	0.0906183368869936	IN-SST	-2.73840052622537	7.34881990545257e-07	6.71101038846549e-06	0.0716407299041748	0.06	-2.07448811011735	3.68196053567427e-07	3.36036414928534e-06	0.0833321064710617	0.0753091684434968	PTH^PTH2R
TNC	EGFR	TNC	EGFR	Microglia	-3.34422895096445	1.34358812966369e-07	5.26302664505405e-05	0.420742899179459	0.325581395348837	OPC	-0.80281664270073	8.06519689154223e-10	1.31759375013977e-08	0.489918529987335	0.213740458015267	-2.07352279683259	6.75826663277616e-08	2.6321721194021e-05	0.455330729484558	0.269660926682052	TNC^EGFR
SHANK2	CFTR	SHANK2	CFTR	Microglia	-2.59233913843641	0.0002657143578138	0.02101698372478	2.41624689102173	0.906976744186046	L5/L6-CC	-1.54131309317359	0.0091016503678085	0.0298101388799787	0.0706524327397346	0.0617848970251716	-2.066826115805	0.00468368236281115	0.0254135613023793	1.24344968795776	0.484380820605609	SHANK2^CFTR
F8	LRP1	F8	LRP1	L4	-3.38632657616747	1.79832774292997e-40	6.63599639875613e-39	0.264360547065735	0.225035833731486	IN-SV2C	-0.741952877856583	5.76476495260671e-06	5.21241295103137e-05	0.442869037389755	0.297175141242938	-2.06413972701203	2.88238247630335e-06	2.60620647551568e-05	0.353614807128906	0.261105487487212	F8^LRP1
F8	LRP1	F8	LRP1	IN-SST	-3.38437742539683	5.49899620754238e-21	2.74513165516967e-19	0.207510188221932	0.165833333333333	IN-SV2C	-0.741952877856583	5.76476495260671e-06	5.21241295103137e-05	0.442869037389755	0.297175141242938	-2.06316515162671	2.88238247630336e-06	2.6062064755157e-05	0.325189620256424	0.231504237288136	F8^LRP1
LAMA2	ITGA7	LAMA2	ITGA7_ITGB1	IN-SV2C	-1.38293066314989	0.0037598844161923	0.0141622047874561	0.0969450175762177	0.0689265536723164	L2/3_IS	-2.73323171074713	0.0003472747966295	0.0026013555911368	0.0959483161568642	0.0760719225449516	-2.05808118694851	0.0020535796064109	0.00838178018929645	0.0964466631412506	0.072499238108634	LAMA2^ITGA7_ITGB1
TGFB1	CAV1	TGFB1	CAV1	L2/L3	-2.2786215108058	3.52707130060376e-18	4.46712388529178e-17	0.147491171956062	0.132196162046908	L5/L6-CC	-1.8369178584024	1.72467756168261e-05	0.0001367590246492	0.0993490517139435	0.0778032036613272	-2.0577696846041	8.6233878084148e-06	6.83795123246223e-05	0.123420111835003	0.104999682854118	TGFB1^CAV1
VWF	LRP1	VWF	LRP1	L2/L3	-3.50543850243062	1.26556825482742e-07	6.56926936456147e-07	0.0613311342895031	0.0581023454157783	L5/L6	-0.598173517161864	0.0003957228256711	0.0019284476320793	0.386376738548279	0.305647840531562	-2.05180600979624	0.000197924691248291	0.000964552279507878	0.223853930830956	0.18187509297367	VWF^LRP1
CALM1	KCNQ1	CALM1	KCNQ1	Astrocyte	-1.64046799419826	1.00250387528278e-31	1.78795962238686e-29	1.29402279853821	0.522309711286089	IN-SST	-2.44730372806081	1.16602232288133e-08	1.44535040614459e-07	0.115553937852383	0.0866666666666667	-2.04388586112954	5.83011161440666e-09	7.22675203072293e-08	0.704788386821747	0.304488188976378	CALM1^KCNQ1
CALM3	CACNA1C	CALM3	CACNA1C	OPC	-1.38832996609955	1.71248035524373e-09	2.67212048739514e-08	0.286722987890243	0.13263358778626	Microglia	-2.68905695706339	2.8056705067956e-05	0.0042163474912523	2.07811760902405	0.837209302325581	-2.03869346158147	1.40292087741556e-05	0.00210818710622859	1.18242025375366	0.48492144505592	CALM3^CACNA1C
ANGPTL4	CDH11	ANGPTL4	CDH11	Microglia	-4.79802435462135	0.0009035885950355	0.0442435701354895	0.0650825873017311	0.0930232558139535	L5/L6-CC	0.723742123005939	5.02858043387976e-12	1.17871944373578e-10	0.780612528324127	0.533180778032037	-2.03714111580771	0.00045179430003204	0.0221217851266807	0.4228475689888	0.313102016922995	ANGPTL4^CDH11
F8	LRP1	F8	LRP1	L5/L6-CC	-3.46021774646638	2.86798672376501e-16	1.08023645107617e-14	0.255798518657684	0.221967963386728	L5/L6	-0.598173517161864	0.0003957228256711	0.0019284476320793	0.386376738548279	0.305647840531562	-2.02919563181412	0.000197861412835693	0.000964223816045051	0.321087628602982	0.263807901959145	F8^LRP1
CALM3	KCNQ1	CALM3	KCNQ1	OPC	-1.38832996609955	1.71248035524373e-09	2.67212048739514e-08	0.286722987890243	0.13263358778626	COP	-2.66848319558501	4.773303578701e-07	1.319966891536e-05	0.193264186382294	0.094017094017094	-2.02840658084228	2.39521419112672e-07	6.61319506011698e-06	0.239993587136269	0.113325340901677	CALM3^KCNQ1
CALM3	CACNA1C	CALM3	CACNA1C	Astrocyte	-1.36172974974113	0.0001493332931485	0.0014179478758682	0.237318053841591	0.10498687664042	Microglia	-2.68905695706339	2.8056705067956e-05	0.0042163474912523	2.07811760902405	0.837209302325581	-2.02539335340226	8.8694999108228e-05	0.00281714768356025	1.15771782398224	0.471098089483001	CALM3^CACNA1C
PTH	PTH2R	PTH	PTH2R	IN-SST	-1.30898592154232	6.64224848999881e-05	0.0003833297622541	0.101998813450336	0.0766666666666667	IN-SST	-2.73840052622537	7.34881990545257e-07	6.71101038846549e-06	0.0716407299041748	0.06	-2.02369322388385	3.35786834452667e-05	0.000195020386321283	0.0868197679519653	0.0683333333333333	PTH^PTH2R
DSCAM	DCC	DSCAM	DCC	COP	1.85573958320683	9.01957244437472e-174	1.04257237884527e-169	3.13344836235046	0.965811965811966	COP	2.19123306141347	1.13096244663936e-22	2.07504681281022e-20	0.62771600484848	0.299145299145299	2.02348632231015	5.65481223319681e-23	1.03752340640511e-20	1.88058221340179	0.632478632478632	DSCAM^DCC
ANGPTL4	CDH11	ANGPTL4	CDH11	Microglia	-4.79802435462135	0.0009035885950355	0.0442435701354895	0.0650825873017311	0.0930232558139535	L2/L3	0.758558594518053	1.46175821519202e-54	8.12178760310419e-53	1.10077488422394	0.707889125799574	-2.01973288005165	0.00045179429751775	0.0221217850677447	0.582928717136383	0.400456190806763	ANGPTL4^CDH11
CALM3	KCNQ1	CALM3	KCNQ1	Astrocyte	-1.36172974974113	0.0001493332931485	0.0014179478758682	0.237318053841591	0.10498687664042	COP	-2.66848319558501	4.773303578701e-07	1.319966891536e-05	0.193264186382294	0.094017094017094	-2.01510647266307	7.49053117531851e-05	0.00071557377239178	0.215291112661362	0.099501985328757	CALM3^KCNQ1
TNC	PTPRZ1	TNC	PTPRZ1	Microglia	-3.34422895096445	1.34358812966369e-07	5.26302664505405e-05	0.420742899179459	0.325581395348837	COP	-0.682455667090756	2.68506600027754e-05	0.0004957935766327	2.469078540802	0.871794871794872	-2.0133423090276	1.34925094078709e-05	0.00027421192154162	1.44491076469421	0.598688133571855	TNC^PTPRZ1
F8	LRP1	F8	LRP1	IN-VIP	-3.41033675814456	6.2642014267296e-13	2.09066291126829e-11	0.19024994969368	0.129479768786127	L5/L6	-0.598173517161864	0.0003957228256711	0.0019284476320793	0.386376738548279	0.305647840531562	-2.00425513765321	0.00019786141314876	0.000964223826492965	0.288313329219818	0.217563804658844	F8^LRP1
NECTIN2	CD96	NECTIN2	CD96	OPC	-1.26657515390713	1.42245428818094e-07	1.692019683431e-06	0.121258281171322	0.058206106870229	L5/L6-CC	-2.73880515286574	0.0001294147697316	0.0008083339111086	0.103856220841408	0.0938215102974828	-2.00269015338644	6.4778507580209e-05	0.000405012965396016	0.112557247281074	0.0760138085838559	NECTIN2^CD96
CALM1	KCNQ1	CALM1	KCNQ1	COP	-1.21463533233355	1.28512922566599e-06	3.21532656265652e-05	0.769201815128326	0.384615384615385	OPC	-2.78746725921468	1.33451449808584e-30	9.54108117986878e-29	0.252095013856888	0.116412213740458	-2.00105129577412	6.42564612832993e-07	1.60766328132826e-05	0.510648429393768	0.250513799177921	CALM1^KCNQ1
LAMA1	ITGB1	LAMA1	ITGA7_ITGB1	COP	-3.13532748797449	0.000155328896285	0.0022668136228322	0.183299750089645	0.102564102564103	IN-SST	-0.864999628407555	2.03412585909634e-06	1.68822376375001e-05	0.353081256151199	0.2575	-2.00016355819102	7.86815110720482e-05	0.00114184793023485	0.268190503120422	0.180032051282051	LAMA1^ITGA7_ITGB1
PTH	PTH2R	PTH	PTH2R	IN-VIP	-1.25642088741295	3.10879615561935e-05	0.0002575053657758	0.115127146244049	0.0763005780346821	IN-SST	-2.73840052622537	7.34881990545257e-07	6.71101038846549e-06	0.0716407299041748	0.06	-1.99741070681916	1.59114217733694e-05	0.000132108188082133	0.0933839380741119	0.068150289017341	PTH^PTH2R
F8	LRP1	F8	LRP1	L4	-3.38632657616747	1.79832774292997e-40	6.63599639875613e-39	0.264360547065735	0.225035833731486	L5/L6	-0.598173517161864	0.0003957228256711	0.0019284476320793	0.386376738548279	0.305647840531562	-1.99225004666467	0.00019786141283555	0.00096422381603965	0.325368642807007	0.265341837131524	F8^LRP1
F8	LRP1	F8	LRP1	IN-SST	-3.38437742539683	5.49899620754238e-21	2.74513165516967e-19	0.207510188221932	0.165833333333333	L5/L6	-0.598173517161864	0.0003957228256711	0.0019284476320793	0.386376738548279	0.305647840531562	-1.99127547127935	0.00019786141283555	0.00096422381603965	0.296943455934524	0.235740586932447	F8^LRP1
ANGPTL4	CDH11	ANGPTL4	CDH11	Microglia	-4.79802435462135	0.0009035885950355	0.0442435701354895	0.0650825873017311	0.0930232558139535	L4	0.816636094515012	1.32502289011625e-45	5.92605922224976e-44	1.17745792865753	0.70473005255614	-1.99069413005317	0.00045179429751775	0.0221217850677447	0.62127023935318	0.398876654185046	ANGPTL4^CDH11
F8	LRP1	F8	LRP1	IN-PV	-3.23723858820037	1.04490524890186e-18	4.82623294963378e-17	0.229781925678253	0.177242888402626	IN-SV2C	-0.741952877856583	5.76476495260671e-06	5.21241295103137e-05	0.442869037389755	0.297175141242938	-1.98959573302848	2.88238247630388e-06	2.6062064755181e-05	0.336325466632843	0.237209014822782	F8^LRP1
PTH	PTH2R	PTH	PTH2R	L4	-1.23942937487246	5.18683564165318e-08	2.97578310531236e-07	0.0975769013166428	0.0907787864309604	IN-SST	-2.73840052622537	7.34881990545257e-07	6.71101038846549e-06	0.0716407299041748	0.06	-1.98891495054891	3.93375173480894e-07	3.50429434949836e-06	0.0846088156104088	0.0753893932154802	PTH^PTH2R
RIMS1	CACNA1C	RIMS1	CACNA1C	Astrocyte	-1.281796916068	6.0323471093189e-06	8.8325256438425e-05	0.753905832767487	0.312335958005249	Microglia	-2.68905695706339	2.8056705067956e-05	0.0042163474912523	2.07811760902405	0.837209302325581	-1.9854269365657	1.70445260886375e-05	0.00215233637384536	1.41601169109345	0.574772630165415	RIMS1^CACNA1C
VEGFA	ITGB1	VEGFA	ITGB1	Astrocyte	-3.1053797597848	1.74547671451801e-78	1.35991009500053e-75	1.0768860578537	0.427821522309711	IN-SST	-0.864999628407555	2.03412585909634e-06	1.68822376375001e-05	0.353081256151199	0.2575	-1.98518969409618	1.01706292954817e-06	8.44111881875004e-06	0.714983642101288	0.342660761154856	VEGFA^ITGB1
LAMA1	ITGB1	LAMA1	ITGA7_ITGB1	COP	-3.13532748797449	0.000155328896285	0.0022668136228322	0.183299750089645	0.102564102564103	IN-PV	-0.823795323054406	0.0005697614094862	0.0028193638689725	0.355392545461655	0.260393873085339	-1.97956140551445	0.0003625451528856	0.00254308874590235	0.26934614777565	0.181478987824721	LAMA1^ITGA7_ITGB1
SPP1	ITGA8	SPP1	ITGA8_ITGB1	IN-PV	-1.99115898867266	7.15375497002101e-06	5.91525737411594e-05	0.0756445527076721	0.0536105032822757	OPC	-1.96774067294919	4.29107375222754e-42	5.43509520505906e-40	0.273770093917847	0.126908396946565	-1.97944983081092	3.5768774850105e-06	2.95762868705797e-05	0.174707323312759	0.0902594501144203	SPP1^ITGA8_ITGB1
CD96	NECTIN1	CD96	NECTIN1	L2/L3	-3.01276431932656	2.20029752222782e-22	3.56534954043659e-21	0.315897017717362	0.261194029850746	IN-SV2C	-0.946050868708292	0.0001855892949104	0.0011335908733721	0.302239060401917	0.214689265536723	-1.97940759401743	9.27946474552e-05	0.00056679543668605	0.309068024158478	0.237941647693735	CD96^NECTIN1
NECTIN1	CD96	NECTIN1	CD96	IN-SV2C	-0.946050868708292	0.0001855892949104	0.0011335908733721	0.302239060401917	0.214689265536723	L2/L3	-3.01276431932656	2.20029752222782e-22	3.56534954043659e-21	0.315897017717362	0.261194029850746	-1.97940759401743	9.27946474552e-05	0.00056679543668605	0.309068024158478	0.237941647693735	NECTIN1^CD96
TGFB1	CAV1	TGFB1	CAV1	L5/L6-CC	-2.33172887457644	6.73554449979935e-09	1.03865169743868e-07	0.166206851601601	0.14187643020595	L2/3_IS	-1.62317751396231	0.0001177168662078	0.0010327156608774	0.178973078727722	0.132780082987552	-1.97745319426937	5.88618008761499e-05	0.000516409763023572	0.172589957714081	0.137328256596751	TGFB1^CAV1
CALM1	PTH2R	CALM1	PTH2R	COP	-1.21463533233355	1.28512922566599e-06	3.21532656265652e-05	0.769201815128326	0.384615384615385	IN-SST	-2.73840052622537	7.34881990545257e-07	6.71101038846549e-06	0.0716407299041748	0.06	-1.97651792927946	1.01000560810562e-06	1.94321380075154e-05	0.420421272516251	0.222307692307692	CALM1^PTH2R
ANGPTL4	SDC3	ANGPTL4	SDC3	Microglia	-4.79802435462135	0.0009035885950355	0.0442435701354895	0.0650825873017311	0.0930232558139535	L5/L6	0.857289007241179	0.0005015621568643	0.0023736341514597	0.0787697061896324	0.0664451827242525	-1.97036767369009	0.0007025753759499	0.0233086021434746	0.0719261467456818	0.079734219269103	ANGPTL4^SDC3
VEGFA	ITGB1	VEGFA	ITGB1	Astrocyte	-3.1053797597848	1.74547671451801e-78	1.35991009500053e-75	1.0768860578537	0.427821522309711	IN-PV	-0.823795323054406	0.0005697614094862	0.0028193638689725	0.355392545461655	0.260393873085339	-1.9645875414196	0.0002848807047431	0.00140968193448625	0.716139316558838	0.344107697697525	VEGFA^ITGB1
CALCB	TSHR	CALCB	TSHR	L4	-2.45775309032407	4.01072225830559e-10	2.89807812044525e-09	0.0658377408981323	0.0573339703774486	L2/L3	-1.46962749209331	0.0001153471832758	0.0003781864457445	0.0539830066263676	0.0522388059701493	-1.96369029120869	5.76737921740129e-05	0.00018909467191131	0.0599103718996048	0.054786388173799	CALCB^TSHR
NECTIN2	CD96	NECTIN2	CD96	IN-SV2C	-0.913702008965092	0.0043492646176563	0.0159437217453924	0.198460847139358	0.142372881355932	L2/L3	-3.01276431932656	2.20029752222782e-22	3.56534954043659e-21	0.315897017717362	0.261194029850746	-1.96323316414583	0.00217463230882815	0.0079718608726962	0.25717893242836	0.201783455603339	NECTIN2^CD96
CD96	PVR	CD96	PVR	L5/L6-CC	-2.73880515286574	0.0001294147697316	0.0008083339111086	0.103856220841408	0.0938215102974828	L5/L6	-1.17746270190482	0.000138689501217	0.0007726200274714	0.107259184122086	0.0963455149501661	-1.95813392738528	0.0001340521354743	0.00079047696929	0.105557702481747	0.0950835126238245	CD96^PVR
GNAI2	UNC5B	GNAI2	UNC5B	IN-SV2C	-0.835016199831655	0.0061052470919691	0.0209408446296494	0.163850665092468	0.11638418079096	L2/L3	-3.07401411925177	7.08362808234752e-10	4.72426857780737e-09	0.0722268149256706	0.0730277185501066	-1.95451515954171	0.00305262390016595	0.010470424676959	0.11803874373436	0.0947059496705335	GNAI2^UNC5B
VEGFA	EGFR	VEGFA	EGFR	Astrocyte	-3.1053797597848	1.74547671451801e-78	1.35991009500053e-75	1.0768860578537	0.427821522309711	OPC	-0.80281664270073	8.06519689154223e-10	1.31759375013977e-08	0.489918529987335	0.213740458015267	-1.95409820124277	4.03259844577112e-10	6.58796875069885e-09	0.783402323722839	0.320780990162489	VEGFA^EGFR
CALM1	CACNA1C	CALM1	CACNA1C	COP	-1.21463533233355	1.28512922566599e-06	3.21532656265652e-05	0.769201815128326	0.384615384615385	Microglia	-2.68905695706339	2.8056705067956e-05	0.0042163474912523	2.07811760902405	0.837209302325581	-1.95184614469847	1.4670917146811e-05	0.00212425037843943	1.42365968227386	0.610912343470483	CALM1^CACNA1C
TGFB1	CAV1	TGFB1	CAV1	L2/L3	-2.2786215108058	3.52707130060376e-18	4.46712388529178e-17	0.147491171956062	0.132196162046908	L2/3_IS	-1.62317751396231	0.0001177168662078	0.0010327156608774	0.178973078727722	0.132780082987552	-1.95089951238405	5.88584331039018e-05	0.000516357830438722	0.163232117891312	0.13248812251723	TGFB1^CAV1
BMP5	PTPRD	BMP5	PTPRD	IN-SST	-5.39383228531893	2.46475682807001e-08	2.8829056899484e-07	0.0996726229786873	0.0766666666666667	OL	1.50687025758756	1.51262948553883e-06	7.81754420480751e-05	3.64220023155212	1.0	-1.94348101386569	7.68638526909766e-07	3.9231866308535e-05	1.87093639373779	0.538333333333333	BMP5^PTPRD
CALM1	KCNQ1	CALM1	KCNQ1	COP	-1.21463533233355	1.28512922566599e-06	3.21532656265652e-05	0.769201815128326	0.384615384615385	COP	-2.66848319558501	4.773303578701e-07	1.319966891536e-05	0.193264186382294	0.094017094017094	-1.94155926395928	8.81229791768043e-07	2.26764672709626e-05	0.48123300075531	0.239316239316239	CALM1^KCNQ1
CD55	ADGRE2	CD55	ADGRE2	L5/L6	-0.844412574979524	0.0001309913808422	0.0007347330476807	0.176752224564552	0.15171650055371	L5/L6-CC	-3.0316721096982	0.0010728018923255	0.0050700948526247	0.0531926937401295	0.0503432494279176	-1.93804234233886	0.00060189663658385	0.0029024139501527	0.114972457289696	0.101029874990814	CD55^ADGRE2
CALM1	TRPC5	CALM1	TRPC5	Astrocyte	-1.64046799419826	1.00250387528278e-31	1.78795962238686e-29	1.29402279853821	0.522309711286089	COP	-2.23339564409546	0.0059416116333462	0.0398416971749158	0.1285689920187	0.0683760683760684	-1.93693181914686	0.0029708058166731	0.0199208485874579	0.711295902729034	0.295342889831079	CALM1^TRPC5
SST	SSTR2	SST	SSTR2	L2/3_IS	-2.08068253491614	1.42797734967782e-06	2.07912456932963e-05	0.307373851537705	0.215767634854772	L2/L3	-1.7852533649081	4.85297583339795e-12	3.93722028471319e-11	0.196454495191574	0.187633262260128	-1.93296794991212	7.13991101326827e-07	1.03956425327496e-05	0.251914173364639	0.20170044855745	SST^SSTR2
BMP7	BMPR2	BMP7	BMPR1B_BMPR2	Microglia	-4.57738372073273	0.0003570361685901	0.0247089672255121	0.294014096260071	0.279069767441861	OPC	0.712184462817711	2.06777016485083e-10	3.63258356272039e-09	0.561066329479218	0.259541984732824	-1.93259962895751	0.000178518187683558	0.0123544854290478	0.427540212869644	0.269305876087343	BMP7^BMPR1B_BMPR2
TGFB1	CAV1	TGFB1	CAV1	L4	-2.02270008987354	2.61845428123478e-15	2.90137871284466e-14	0.129458710551262	0.108934543717152	L5/L6-CC	-1.8369178584024	1.72467756168261e-05	0.0001367590246492	0.0993490517139435	0.0778032036613272	-1.92980897413797	8.62338780972227e-06	6.83795123391069e-05	0.114403881132603	0.0933688736892398	TGFB1^CAV1
COL4A5	ITGB1	COL4A5	ITGA1_ITGB1	IN-SV2C	-2.99423932962176	8.91886155440302e-06	7.71249781331451e-05	0.0796075835824013	0.0598870056497175	IN-SST	-0.864999628407555	2.03412585909634e-06	1.68822376375001e-05	0.353081256151199	0.2575	-1.92961947901466	5.47649370674968e-06	4.70036078853226e-05	0.21634441614151	0.158693502824859	COL4A5^ITGA1_ITGB1
CALM3	KCNQ1	CALM3	KCNQ1	OPC	-1.38832996609955	1.71248035524373e-09	2.67212048739514e-08	0.286722987890243	0.13263358778626	IN-SST	-2.44730372806081	1.16602232288133e-08	1.44535040614459e-07	0.115553937852383	0.0866666666666667	-1.91781684708018	6.68635179202853e-09	8.56281227442051e-08	0.201138466596603	0.109650127226463	CALM3^KCNQ1
F8	LRP1	F8	LRP1	IN-PV	-3.23723858820037	1.04490524890186e-18	4.82623294963378e-17	0.229781925678253	0.177242888402626	L5/L6	-0.598173517161864	0.0003957228256711	0.0019284476320793	0.386376738548279	0.305647840531562	-1.91770605268112	0.00019786141283555	0.000964223816039674	0.308079332113266	0.241445364467094	F8^LRP1
VCAN	EGFR	VCAN	EGFR	OPC	1.35417788299053	2.49167979165754e-35	2.21328041753338e-33	0.768072903156281	0.33206106870229	Microglia	-5.17325498852727	4.00142128871287e-24	3.29156915209521e-20	0.378815472126007	0.302325581395349	-1.90953855276837	2.00071064436889e-24	1.64578457604771e-20	0.573444187641144	0.317193325048819	VCAN^EGFR
COL4A5	ITGB1	COL4A5	ITGA1_ITGB1	IN-SV2C	-2.99423932962176	8.91886155440302e-06	7.71249781331451e-05	0.0796075835824013	0.0598870056497175	IN-PV	-0.823795323054406	0.0005697614094862	0.0028193638689725	0.355392545461655	0.260393873085339	-1.90901732633808	0.000289340135520301	0.00144824442355282	0.217500060796738	0.160140439367528	COL4A5^ITGA1_ITGB1
COL4A5	ITGB1	COL4A5	ITGA10_ITGB1	IN-SV2C	-2.99423932962176	8.91886155440302e-06	7.71249781331451e-05	0.0796075835824013	0.0598870056497175	IN-PV	-0.823795323054406	0.0005697614094862	0.0028193638689725	0.355392545461655	0.260393873085339	-1.90901732633808	0.000289340135520301	0.00144824442355282	0.217500060796738	0.160140439367528	COL4A5^ITGA10_ITGB1
CALM3	KCNQ1	CALM3	KCNQ1	Astrocyte	-1.36172974974113	0.0001493332931485	0.0014179478758682	0.237318053841591	0.10498687664042	IN-SST	-2.44730372806081	1.16602232288133e-08	1.44535040614459e-07	0.115553937852383	0.0866666666666667	-1.90451673890097	7.46724766858644e-05	0.000709046205454407	0.176435992121696	0.0958267716535433	CALM3^KCNQ1
ANOS1	FGFR1	ANOS1	FGFR1	OPC	-1.67366366655126	5.61279003929142e-05	0.0003975451805875	0.182571768760681	0.0877862595419847	IN-SST	-2.12927434829456	6.79745104109637e-05	0.0003912764522025	0.0820008739829063	0.0633333333333333	-1.90146900742291	6.20512054019389e-05	0.000394410816395	0.132286325097084	0.075559796437659	ANOS1^FGFR1
NECTIN2	CD96	NECTIN2	CD96	OPC	-1.26657515390713	1.42245428818094e-07	1.692019683431e-06	0.121258281171322	0.058206106870229	IN-SV2C	-2.50486534787771	4.14944564666403e-07	4.84147311525905e-06	0.164566725492477	0.114124293785311	-1.88572025089242	2.78594996742249e-07	3.26674639934502e-06	0.14291250705719	0.0861652003277699	NECTIN2^CD96
BMP7	BMPR2	BMP7	BMPR1B_BMPR2	Microglia	-4.57738372073273	0.0003570361685901	0.0247089672255121	0.294014096260071	0.279069767441861	Astrocyte	0.809109679157499	8.12869451323284e-07	1.41897482169087e-05	0.56074732542038	0.236220472440945	-1.88413702078761	0.000178924519020712	0.0123615784868645	0.427380710840225	0.257645119941403	BMP7^BMPR1B_BMPR2
BMP5	BMPR2	BMP5	BMPR1B_BMPR2	IN-VIP	-4.47598794037894	1.02107697066629e-05	9.52031725050245e-05	0.0871921703219414	0.0578034682080925	OPC	0.712184462817711	2.06777016485083e-10	3.63258356272039e-09	0.561066329479218	0.259541984732824	-1.88190173878062	5.10548824183969e-06	4.76034025442936e-05	0.32412925362587	0.158672726470458	BMP5^BMPR1B_BMPR2
MAML2	NOTCH2	MAML2	NOTCH2	Microglia	2.16713107109926	1.06125237641923e-05	0.0020302004763778	0.481807768344879	0.488372093023256	L4	1.59358572986471	1.50282075081998e-23	2.70780355691962e-22	0.0743244513869286	0.0602006688963211	1.88035840048199	5.30626188209615e-06	0.0010151002381889	0.278066098690033	0.274286380959788	MAML2^NOTCH2
DSCAM	DCC	DSCAM	DCC	OPC	1.56851068729072	1.87904431848481e-212	5.50801576728427e-209	2.78354501724243	0.87881679389313	COP	2.19123306141347	1.13096244663936e-22	2.07504681281022e-20	0.62771600484848	0.299145299145299	1.87987187435209	5.65481223319681e-23	1.03752340640511e-20	1.70563054084778	0.588981046519214	DSCAM^DCC
CD96	NECTIN1	CD96	NECTIN1	L2/L3	-3.01276431932656	2.20029752222782e-22	3.56534954043659e-21	0.315897017717362	0.261194029850746	IN-PV	-0.739601156509714	0.0018163808088005	0.0074484134691361	0.2393978536129	0.176148796498906	-1.87618273791814	0.00090819040440025	0.00372420673456805	0.277647435665131	0.218671413174826	CD96^NECTIN1
NECTIN1	CD96	NECTIN1	CD96	IN-PV	-0.739601156509714	0.0018163808088005	0.0074484134691361	0.2393978536129	0.176148796498906	L2/L3	-3.01276431932656	2.20029752222782e-22	3.56534954043659e-21	0.315897017717362	0.261194029850746	-1.87618273791814	0.00090819040440025	0.00372420673456805	0.277647435665131	0.218671413174826	NECTIN1^CD96
CALM1	CACNA1C	CALM1	CACNA1C	Astrocyte	-1.64046799419826	1.00250387528278e-31	1.78795962238686e-29	1.29402279853821	0.522309711286089	COP	-2.09752759874465	1.68409300624847e-22	2.94945925139788e-20	0.960892975330353	0.444444444444444	-1.86899779647146	8.42046503625486e-23	1.47472962659292e-20	1.12745785713196	0.483377077865267	CALM1^CACNA1C
CALM1	KCNQ1	CALM1	KCNQ1	Astrocyte	-1.64046799419826	1.00250387528278e-31	1.78795962238686e-29	1.29402279853821	0.522309711286089	IN-SV2C	-2.08953101416444	1.01231556034047e-05	8.62818504158069e-05	0.135107040405273	0.0937853107344633	-1.86499950418135	5.06157780170235e-06	4.31409252079035e-05	0.714564919471741	0.308047511010276	CALM1^KCNQ1
NECTIN2	CD96	NECTIN2	CD96	OPC	-1.26657515390713	1.42245428818094e-07	1.692019683431e-06	0.121258281171322	0.058206106870229	L5/L6	-2.45719685002056	0.0001238157378766	0.000699219477551	0.08995121717453	0.0830564784053156	-1.86188600196385	6.19789916527091e-05	0.000350455748617215	0.105604752898216	0.0706312926377723	NECTIN2^CD96
ST6GAL1	EGFR	ST6GAL1	EGFR	OPC	1.46807485538676	6.02744179312284e-29	4.04173458016626e-27	0.252658277750015	0.114503816793893	Microglia	-5.17325498852727	4.00142128871287e-24	3.29156915209521e-20	0.378815472126007	0.302325581395349	-1.85259006657025	2.0007407815654e-24	1.64578477813433e-20	0.315736889839172	0.208414699094621	ST6GAL1^EGFR
NECTIN1	CD96	NECTIN1	CD96	IN-SV2C	-0.946050868708292	0.0001855892949104	0.0011335908733721	0.302239060401917	0.214689265536723	L5/L6-CC	-2.73880515286574	0.0001294147697316	0.0008083339111086	0.103856220841408	0.0938215102974828	-1.84242801078702	0.000157502032321	0.00097096239224035	0.203047633171081	0.154255387917103	NECTIN1^CD96
CD96	NECTIN1	CD96	NECTIN1	L5/L6-CC	-2.73880515286574	0.0001294147697316	0.0008083339111086	0.103856220841408	0.0938215102974828	IN-SV2C	-0.946050868708292	0.0001855892949104	0.0011335908733721	0.302239060401917	0.214689265536723	-1.84242801078702	0.000157502032321	0.00097096239224035	0.203047633171081	0.154255387917103	CD96^NECTIN1
CD96	PVR	CD96	PVR	IN-SV2C	-2.50486534787771	4.14944564666403e-07	4.84147311525905e-06	0.164566725492477	0.114124293785311	L5/L6	-1.17746270190482	0.000138689501217	0.0007726200274714	0.107259184122086	0.0963455149501661	-1.84116402489126	6.95522228908332e-05	0.000388730750293329	0.135912954807281	0.105234904367738	CD96^PVR
TGFB1	CAV1	TGFB1	CAV1	L5/L6	-1.84282071632256	2.63003645329841e-07	2.70207717998573e-06	0.117262281477451	0.107419712070875	L5/L6-CC	-1.8369178584024	1.72467756168261e-05	0.0001367590246492	0.0993490517139435	0.0778032036613272	-1.83986928736248	8.75488963107796e-06	6.97305509145929e-05	0.108305662870407	0.092611457866101	TGFB1^CAV1
TGFB1	CAV1	TGFB1	CAV1	IN-PV	-1.83419294643037	7.87595353849955e-09	1.15549303408629e-07	0.133919224143028	0.099562363238512	L5/L6-CC	-1.8369178584024	1.72467756168261e-05	0.0001367590246492	0.0993490517139435	0.0778032036613272	-1.83555540241638	8.62732578518229e-06	6.84372869763043e-05	0.116634137928486	0.0886827834499196	TGFB1^CAV1
BMP5	BMPR2	BMP5	BMPR1B_BMPR2	IN-VIP	-4.47598794037894	1.02107697066629e-05	9.52031725050245e-05	0.0871921703219414	0.0578034682080925	Astrocyte	0.809109679157499	8.12869451323284e-07	1.41897482169087e-05	0.56074732542038	0.236220472440945	-1.83343913061072	5.51181957899309e-06	5.46964603609666e-05	0.323969751596451	0.147011970324519	BMP5^BMPR1B_BMPR2
CALM1	KCNQ1	CALM1	KCNQ1	COP	-1.21463533233355	1.28512922566599e-06	3.21532656265652e-05	0.769201815128326	0.384615384615385	IN-SST	-2.44730372806081	1.16602232288133e-08	1.44535040614459e-07	0.115553937852383	0.0866666666666667	-1.83096953019718	6.48394724447399e-07	1.61489003335898e-05	0.442377865314484	0.235641025641026	CALM1^KCNQ1
NECTIN2	CD96	NECTIN2	CD96	IN-SV2C	-0.913702008965092	0.0043492646176563	0.0159437217453924	0.198460847139358	0.142372881355932	L5/L6-CC	-2.73880515286574	0.0001294147697316	0.0008083339111086	0.103856220841408	0.0938215102974828	-1.82625358091542	0.00223933969369395	0.0083760278282505	0.151158541440964	0.118097195826707	NECTIN2^CD96
CALM1	PDE1C	CALM1	PDE1C	Astrocyte	-1.64046799419826	1.00250387528278e-31	1.78795962238686e-29	1.29402279853821	0.522309711286089	L2/3_IS	-2.01022691583039	2.35297034431606e-18	1.6791556080469e-16	0.554301798343658	0.341632088520055	-1.82534745501433	1.17648517215808e-18	8.39577804023538e-17	0.924162268638611	0.431970899903072	CALM1^PDE1C
OMG	LINGO1	OMG	LINGO1	L2/3_IS	-1.61151371942535	0.0003003183884188	0.0022977244390854	0.115780204534531	0.0885200553250346	Astrocyte	-2.03761276488857	4.97168602507236e-07	9.07200239529718e-06	0.217521578073502	0.0971128608923884	-1.82456324215696	0.000150407778510654	0.00115339822074035	0.166650891304016	0.0928164581087115	OMG^LINGO1
TGFB1	CAV1	TGFB1	CAV1	L4	-2.02270008987354	2.61845428123478e-15	2.90137871284466e-14	0.129458710551262	0.108934543717152	L2/3_IS	-1.62317751396231	0.0001177168662078	0.0010327156608774	0.178973078727722	0.132780082987552	-1.82293880191792	5.88584331052092e-05	0.000516357830453207	0.154215902090073	0.120857313352352	TGFB1^CAV1
BMP7	ACVR2B	BMP7	ACVR2B_BMPR1B	Microglia	-4.57738372073273	0.0003570361685901	0.0247089672255121	0.294014096260071	0.279069767441861	IN-SST	0.931942028324369	0.0002231855554144	0.0011122236818993	0.0863614156842232	0.07	-1.82272084620418	0.00029011086200225	0.0129105954537057	0.190187752246857	0.17453488372093	BMP7^ACVR2B_BMPR1B
BMP7	BMPR1B	BMP7	ACVR2B_BMPR1B	Microglia	-4.57738372073273	0.0003570361685901	0.0247089672255121	0.294014096260071	0.279069767441861	Astrocyte	0.932426982073989	1.01633149534752e-07	2.13098514527327e-06	0.972311854362488	0.393700787401575	-1.82247836932937	0.000178568900869817	0.0123555491053287	0.633162975311279	0.336385277421718	BMP7^ACVR2B_BMPR1B
CALM1	PTH2R	CALM1	PTH2R	Astrocyte	-1.64046799419826	1.00250387528278e-31	1.78795962238686e-29	1.29402279853821	0.522309711286089	L5/L6	-1.99572872721368	0.0003054148075912	0.0015450766096261	0.0786454975605011	0.0764119601328904	-1.81809836070597	0.0001527074037956	0.00077253830481305	0.686334133148193	0.29936083570949	CALM1^PTH2R
CD96	PVR	CD96	PVR	L5/L6	-2.45719685002056	0.0001238157378766	0.000699219477551	0.08995121717453	0.0830564784053156	L5/L6	-1.17746270190482	0.000138689501217	0.0007726200274714	0.107259184122086	0.0963455149501661	-1.81732977596269	0.0001312526195468	0.0007359197525112	0.0986052006483078	0.0897009966777409	CD96^PVR
CALM1	KCNQ1	CALM1	KCNQ1	IN-PV	-0.68469982166331	3.53750670012253e-15	1.19520234980044e-13	1.21217155456543	0.681619256017506	IN-VIP	-2.94840987009477	5.6584580043533e-13	1.89542769408209e-11	0.220711141824722	0.141040462427746	-1.81655484587904	2.84691653567726e-13	9.53689858790046e-12	0.716441333293915	0.411329859222626	CALM1^KCNQ1
BMP7	ACVR1B	BMP7	ACVR1B	Microglia	-4.57738372073273	0.0003570361685901	0.0247089672255121	0.294014096260071	0.279069767441861	IN-VIP	0.945331445288127	0.0002387260198507	0.001523839936502	0.143121361732483	0.0994219653179191	-1.8160261377223	0.0002978810942204	0.0131164035810071	0.218567728996277	0.18924586637989	BMP7^ACVR1B
CALM1	PDE1C	CALM1	PDE1C	Astrocyte	-1.64046799419826	1.00250387528278e-31	1.78795962238686e-29	1.29402279853821	0.522309711286089	L5/L6-CC	-1.98848045514287	1.09309240404781e-07	1.36870993917033e-06	0.188536524772644	0.128146453089245	-1.81447422467057	5.46546202023907e-08	6.84354969585163e-07	0.741279661655426	0.325228082187667	CALM1^PDE1C
CALM3	TRPC5	CALM3	TRPC5	OPC	-1.38832996609955	1.71248035524373e-09	2.67212048739514e-08	0.286722987890243	0.13263358778626	COP	-2.23339564409546	0.0059416116333462	0.0398416971749158	0.1285689920187	0.0683760683760684	-1.8108628050975	0.00297080667291328	0.0199208619480603	0.207645982503891	0.100504828081164	CALM3^TRPC5
GNAI2	ADORA1	GNAI2	ADORA1	IN-SV2C	-0.835016199831655	0.0061052470919691	0.0209408446296494	0.163850665092468	0.11638418079096	IN-PV	-2.78197337512361	6.87177120077086e-08	8.65252525151584e-07	0.0872712060809135	0.0711159737417943	-1.80849478747763	0.00305265790484055	0.0104708549410873	0.125560939311981	0.0937500772663774	GNAI2^ADORA1
CALM1	KCNQ1	CALM1	KCNQ1	IN-SV2C	-0.659148216634095	1.80786096778921e-07	2.2271488820786e-06	1.2682980298996	0.671186440677966	IN-VIP	-2.94840987009477	5.6584580043533e-13	1.89542769408209e-11	0.220711141824722	0.141040462427746	-1.80377904336443	9.03933313123608e-08	1.11358391817777e-06	0.744504570960999	0.406113451552856	CALM1^KCNQ1
F8	LRP1	F8	LRP1	L2/L3	-2.86371493620405	9.89053262806721e-37	3.00702469033941e-35	0.271038323640823	0.25	IN-SV2C	-0.741952877856583	5.76476495260671e-06	5.21241295103137e-05	0.442869037389755	0.297175141242938	-1.80283390703031	2.88238247630335e-06	2.60620647551568e-05	0.356953680515289	0.273587570621469	F8^LRP1
NECTIN2	CD96	NECTIN2	CD96	OPC	-1.26657515390713	1.42245428818094e-07	1.692019683431e-06	0.121258281171322	0.058206106870229	IN-VIP	-2.32961628602127	1.37629718679602e-05	0.0001234677220744	0.0919889509677887	0.0624277456647399	-1.7980957199642	6.95260864838914e-06	6.25798708789155e-05	0.106623619794846	0.0603169262674844	NECTIN2^CD96
CALM3	TRPC5	CALM3	TRPC5	Astrocyte	-1.36172974974113	0.0001493332931485	0.0014179478758682	0.237318053841591	0.10498687664042	COP	-2.23339564409546	0.0059416116333462	0.0398416971749158	0.1285689920187	0.0683760683760684	-1.79756269691829	0.00304547246324735	0.020629822525392	0.182943522930145	0.0866814725082442	CALM3^TRPC5
SST	SSTR2	SST	SSTR2	Astrocyte	-3.01876047344991	1.97052713112647e-10	6.43923026977154e-09	0.253994673490524	0.115485564304462	L4	-0.569270886053339	0.000853538269798	0.002451502212912	0.223691448569298	0.186813186813187	-1.79401567975162	0.000426769233425356	0.00122575432607114	0.23884305357933	0.151149375558824	SST^SSTR2
BMP7	BMPR2	BMP7	BMPR1B_BMPR2	Microglia	-4.57738372073273	0.0003570361685901	0.0247089672255121	0.294014096260071	0.279069767441861	COP	1.02384611118587	5.29373671422315e-06	0.0001176736589994	0.649731934070587	0.333333333333333	-1.77676880477343	0.000181164952652162	0.0124133204422557	0.471873015165329	0.306201550387597	BMP7^BMPR1B_BMPR2
BMP7	ACVR1B	BMP7	ACVR1B	Microglia	-4.57738372073273	0.0003570361685901	0.0247089672255121	0.294014096260071	0.279069767441861	IN-SST	1.02388620568914	3.68371969389623e-06	2.89262579242015e-05	0.128718540072441	0.1025	-1.77674875752179	0.000180359944141998	0.0123689467417181	0.211366325616836	0.19078488372093	BMP7^ACVR1B
LRIG1	EGFR	LRIG1	EGFR	Astrocyte	1.62128634014114	4.0992561725711e-60	1.89629028508031e-57	0.999530076980591	0.401574803149606	Microglia	-5.17325498852727	4.00142128871287e-24	3.29156915209521e-20	0.378815472126007	0.302325581395349	-1.77598432419307	2.00071064435644e-24	1.64578457604761e-20	0.689172744750977	0.351950192272478	LRIG1^EGFR
CALM1	PTH2R	CALM1	PTH2R	Astrocyte	-1.64046799419826	1.00250387528278e-31	1.78795962238686e-29	1.29402279853821	0.522309711286089	IN-PV	-1.91145275203347	8.88649644485921e-06	7.16982840988846e-05	0.0668912902474403	0.0568927789934354	-1.77596037311586	4.4432482224296e-06	3.58491420494423e-05	0.680457055568695	0.289601245139762	CALM1^PTH2R
BMP5	ACVR2B	BMP5	ACVR2B_BMPR1B	IN-VIP	-4.47598794037894	1.02107697066629e-05	9.52031725050245e-05	0.0871921703219414	0.0578034682080925	IN-SST	0.931942028324369	0.0002231855554144	0.0011122236818993	0.0863614156842232	0.07	-1.77202295602729	0.000116698162560531	0.000603713427202162	0.0867767930030823	0.0639017341040462	BMP5^ACVR2B_BMPR1B
BMP5	BMPR1B	BMP5	ACVR2B_BMPR1B	IN-VIP	-4.47598794037894	1.02107697066629e-05	9.52031725050245e-05	0.0871921703219414	0.0578034682080925	Astrocyte	0.932426982073989	1.01633149534752e-07	2.13098514527327e-06	0.972311854362488	0.393700787401575	-1.77178047915248	5.15620142809883e-06	4.86670788251489e-05	0.529752016067505	0.225752127804834	BMP5^ACVR2B_BMPR1B
CALCB	TSHR	CALCB	TSHR	L2/L3	-2.07044984858157	9.24518464305254e-08	4.87565195182342e-07	0.0528253130614757	0.052771855010661	L2/L3	-1.46962749209331	0.0001153471832758	0.0003781864457445	0.0539830066263676	0.0522388059701493	-1.77003867033744	5.77198175611153e-05	0.000189337005469841	0.0534041598439217	0.0525053304904051	CALCB^TSHR
LAMA2	ITGA7	LAMA2	ITGA7_ITGB1	L2/3_IS	-0.796928556220818	0.0077949397893716	0.0331769649125597	0.197111666202545	0.138312586445367	L2/3_IS	-2.73323171074713	0.0003472747966295	0.0026013555911368	0.0959483161568642	0.0760719225449516	-1.76508013348398	0.00407110729300055	0.0178891602518482	0.146529987454414	0.107192254495159	LAMA2^ITGA7_ITGB1
OMG	LINGO1	OMG	LINGO1	IN-PV	-1.48744287345668	2.60554592294807e-09	4.11761471509473e-08	0.202632039785385	0.142231947483589	Astrocyte	-2.03761276488857	4.97168602507236e-07	9.07200239529718e-06	0.217521578073502	0.0971128608923884	-1.76252781917263	2.49887074215092e-07	4.55658927122406e-06	0.210076808929443	0.119672404187988	OMG^LINGO1
CD96	PVR	CD96	PVR	IN-VIP	-2.32961628602127	1.37629718679602e-05	0.0001234677220744	0.0919889509677887	0.0624277456647399	L5/L6	-1.17746270190482	0.000138689501217	0.0007726200274714	0.107259184122086	0.0963455149501661	-1.75353949396305	7.62262365424801e-05	0.0004480438747729	0.0996240675449371	0.079386630307453	CD96^PVR
ST6GAL1	EGFR	ST6GAL1	EGFR	L5/L6	1.6862645434269	9.60899185116427e-29	8.66307916710012e-27	0.1494400203228	0.128460686600222	Microglia	-5.17325498852727	4.00142128871287e-24	3.29156915209521e-20	0.378815472126007	0.302325581395349	-1.74349522255018	2.00075868931569e-24	1.64578500920156e-20	0.264127731323242	0.215393133997785	ST6GAL1^EGFR
CALM3	CACNA1C	CALM3	CACNA1C	OPC	-1.38832996609955	1.71248035524373e-09	2.67212048739514e-08	0.286722987890243	0.13263358778626	COP	-2.09752759874465	1.68409300624847e-22	2.94945925139788e-20	0.960892975330353	0.444444444444444	-1.7429287824221	8.56240177621949e-10	1.33606024369905e-08	0.623807966709137	0.288539016115352	CALM3^CACNA1C
NECTIN1	CD96	NECTIN1	CD96	IN-PV	-0.739601156509714	0.0018163808088005	0.0074484134691361	0.2393978536129	0.176148796498906	L5/L6-CC	-2.73880515286574	0.0001294147697316	0.0008083339111086	0.103856220841408	0.0938215102974828	-1.73920315468773	0.00097289778926605	0.00412837369012235	0.171627044677734	0.134985153398194	NECTIN1^CD96
CD96	NECTIN1	CD96	NECTIN1	L5/L6-CC	-2.73880515286574	0.0001294147697316	0.0008083339111086	0.103856220841408	0.0938215102974828	IN-PV	-0.739601156509714	0.0018163808088005	0.0074484134691361	0.2393978536129	0.176148796498906	-1.73920315468773	0.00097289778926605	0.00412837369012235	0.171627044677734	0.134985153398194	CD96^NECTIN1
CALM3	KCNQ1	CALM3	KCNQ1	OPC	-1.38832996609955	1.71248035524373e-09	2.67212048739514e-08	0.286722987890243	0.13263358778626	IN-SV2C	-2.08953101416444	1.01231556034047e-05	8.62818504158069e-05	0.135107040405273	0.0937853107344633	-1.738930490132	5.06243404187997e-06	4.31542858103404e-05	0.210915014147759	0.113209449260361	CALM3^KCNQ1
BMP7	ACVR2B	BMP7	ACVR2B_BMPR1B	Microglia	-4.57738372073273	0.0003570361685901	0.0247089672255121	0.294014096260071	0.279069767441861	IN-PV	1.10142395310818	0.0007887672446472	0.0037184200318024	0.0864625945687294	0.0689277899343545	-1.73797988381228	0.00057290170661865	0.0142136936286573	0.19023834168911	0.173998778688108	BMP7^ACVR2B_BMPR1B
CALM1	KCNQ1	CALM1	KCNQ1	IN-PV	-0.68469982166331	3.53750670012253e-15	1.19520234980044e-13	1.21217155456543	0.681619256017506	OPC	-2.78746725921468	1.33451449808584e-30	9.54108117986878e-29	0.252095013856888	0.116412213740458	-1.73608354043899	1.76875335006127e-15	5.97601174900218e-14	0.732133269309998	0.399015734878982	CALM1^KCNQ1
TGFB1	CAV1	TGFB1	CAV1	L5/L6	-1.84282071632256	2.63003645329841e-07	2.70207717998573e-06	0.117262281477451	0.107419712070875	L2/3_IS	-1.62317751396231	0.0001177168662078	0.0010327156608774	0.178973078727722	0.132780082987552	-1.73299911514243	5.89899349265649e-05	0.000517708869028693	0.148117676377296	0.120099897529213	TGFB1^CAV1
F8	LRP1	F8	LRP1	L2/L3	-2.86371493620405	9.89053262806721e-37	3.00702469033941e-35	0.271038323640823	0.25	L5/L6	-0.598173517161864	0.0003957228256711	0.0019284476320793	0.386376738548279	0.305647840531562	-1.73094422668295	0.00019786141283555	0.00096422381603965	0.32870751619339	0.277823920265781	F8^LRP1
CALM3	CACNA1C	CALM3	CACNA1C	Astrocyte	-1.36172974974113	0.0001493332931485	0.0014179478758682	0.237318053841591	0.10498687664042	COP	-2.09752759874465	1.68409300624847e-22	2.94945925139788e-20	0.960892975330353	0.444444444444444	-1.72962867424289	7.466664657425e-05	0.0007089739379341	0.599105536937714	0.274715660542432	CALM3^CACNA1C
TGFB1	CAV1	TGFB1	CAV1	IN-PV	-1.83419294643037	7.87595353849955e-09	1.15549303408629e-07	0.133919224143028	0.099562363238512	L2/3_IS	-1.62317751396231	0.0001177168662078	0.0010327156608774	0.178973078727722	0.132780082987552	-1.72868523019634	5.88623710806693e-05	0.000516415605090404	0.156446158885956	0.116171223113032	TGFB1^CAV1
BMP5	BMPR2	BMP5	BMPR1B_BMPR2	IN-VIP	-4.47598794037894	1.02107697066629e-05	9.52031725050245e-05	0.0871921703219414	0.0578034682080925	COP	1.02384611118587	5.29373671422315e-06	0.0001176736589994	0.649731934070587	0.333333333333333	-1.72607091459654	7.75225321044302e-06	0.000106438415752212	0.368462055921555	0.195568400770713	BMP5^BMPR1B_BMPR2
CALM3	KCNQ1	CALM3	KCNQ1	Astrocyte	-1.36172974974113	0.0001493332931485	0.0014179478758682	0.237318053841591	0.10498687664042	IN-SV2C	-2.08953101416444	1.01231556034047e-05	8.62818504158069e-05	0.135107040405273	0.0937853107344633	-1.72563038195279	7.97282243759523e-05	0.000752114863142003	0.186212539672852	0.0993860936874416	CALM3^KCNQ1
CD96	NECTIN1	CD96	NECTIN1	IN-SV2C	-2.50486534787771	4.14944564666403e-07	4.84147311525905e-06	0.164566725492477	0.114124293785311	IN-SV2C	-0.946050868708292	0.0001855892949104	0.0011335908733721	0.302239060401917	0.214689265536723	-1.725458108293	9.30021197375332e-05	0.000569216173243679	0.233402892947197	0.164406779661017	CD96^NECTIN1
NECTIN1	CD96	NECTIN1	CD96	IN-SV2C	-0.946050868708292	0.0001855892949104	0.0011335908733721	0.302239060401917	0.214689265536723	IN-SV2C	-2.50486534787771	4.14944564666403e-07	4.84147311525905e-06	0.164566725492477	0.114124293785311	-1.725458108293	9.30021197375332e-05	0.000569216173243679	0.233402892947197	0.164406779661017	NECTIN1^CD96
CALM1	TRPC5	CALM1	TRPC5	COP	-1.21463533233355	1.28512922566599e-06	3.21532656265652e-05	0.769201815128326	0.384615384615385	COP	-2.23339564409546	0.0059416116333462	0.0398416971749158	0.1285689920187	0.0683760683760684	-1.7240154882145	0.00297144838128593	0.0199369252202712	0.448885411024094	0.226495726495726	CALM1^TRPC5
CALM1	KCNQ1	CALM1	KCNQ1	IN-SV2C	-0.659148216634095	1.80786096778921e-07	2.2271488820786e-06	1.2682980298996	0.671186440677966	OPC	-2.78746725921468	1.33451449808584e-30	9.54108117986878e-29	0.252095013856888	0.116412213740458	-1.72330773792439	9.03930483894606e-08	1.1135744410393e-06	0.760196506977081	0.393799327209212	CALM1^KCNQ1
SST	SSTR2	SST	SSTR2	L2/L3	-1.65381450980638	2.77613630856804e-07	1.3797327992291e-06	0.178481429815292	0.143390191897655	L2/L3	-1.7852533649081	4.85297583339795e-12	3.93722028471319e-11	0.196454495191574	0.187633262260128	-1.71953393735724	1.38809241916319e-07	6.89886085715975e-07	0.187467962503433	0.165511727078891	SST^SSTR2
TNR	ITGB1	TNR	ITGA8_ITGB1	Microglia	-2.57388148803142	4.99269243492517e-06	0.0011099969721539	1.67733860015869	0.813953488372093	IN-SST	-0.864999628407555	2.03412585909634e-06	1.68822376375001e-05	0.353081256151199	0.2575	-1.71944055821949	3.51340914701076e-06	0.0005634396048957	1.01520991325378	0.535726744186046	TNR^ITGA8_ITGB1
MAML2	NOTCH2	MAML2	NOTCH2	Microglia	2.16713107109926	1.06125237641923e-05	0.0020302004763778	0.481807768344879	0.488372093023256	L2/L3	1.26703096018329	3.31457808711203e-22	5.31313270238078e-21	0.12415162473917	0.121002132196162	1.71708101564128	5.30626188209615e-06	0.0010151002381889	0.302979707717896	0.304687112609709	MAML2^NOTCH2
F8	LRP1	F8	LRP1	L2/3_IS	-2.6917963769531	1.71818982178401e-08	3.62162553958553e-07	0.205160826444626	0.156293222683264	IN-SV2C	-0.741952877856583	5.76476495260671e-06	5.21241295103137e-05	0.442869037389755	0.297175141242938	-1.71687462740484	2.89097342541227e-06	2.62431460321361e-05	0.324014931917191	0.226734181963101	F8^LRP1
CALM1	PTH2R	CALM1	PTH2R	IN-PV	-0.68469982166331	3.53750670012253e-15	1.19520234980044e-13	1.21217155456543	0.681619256017506	IN-SST	-2.73840052622537	7.34881990545257e-07	6.71101038846549e-06	0.0716407299041748	0.06	-1.71155017394434	3.67440997041382e-07	3.35550525399286e-06	0.641906142234802	0.370809628008753	CALM1^PTH2R
NECTIN2	CD96	NECTIN2	CD96	IN-SV2C	-0.913702008965092	0.0043492646176563	0.0159437217453924	0.198460847139358	0.142372881355932	IN-SV2C	-2.50486534787771	4.14944564666403e-07	4.84147311525905e-06	0.164566725492477	0.114124293785311	-1.7092836784214	0.00217483978111048	0.00797428160925383	0.181513786315918	0.128248587570621	NECTIN2^CD96
NECTIN2	CD96	NECTIN2	CD96	OPC	-1.26657515390713	1.42245428818094e-07	1.692019683431e-06	0.121258281171322	0.058206106870229	L2/3_IS	-2.14508549309219	0.0010301628594749	0.0065107274605578	0.209317371249199	0.15076071922545	-1.70583032349966	0.000515152552451859	0.00325620974012062	0.16528782248497	0.104483413047839	NECTIN2^CD96
PTH	PTH2R	PTH	PTH2R	L2/L3	-1.41057569400932	1.51011658959685e-09	9.71791010519186e-09	0.095023475587368	0.0906183368869936	L5/L6	-1.99572872721368	0.0003054148075912	0.0015450766096261	0.0786454975605011	0.0764119601328904	-1.7031522106115	0.000152708158853895	0.000772543163768103	0.0868344902992249	0.083515148509942	PTH^PTH2R
NECTIN1	CD96	NECTIN1	CD96	IN-SV2C	-0.946050868708292	0.0001855892949104	0.0011335908733721	0.302239060401917	0.214689265536723	L5/L6	-2.45719685002056	0.0001238157378766	0.000699219477551	0.08995121717453	0.0830564784053156	-1.70162385936443	0.0001547025163935	0.00091640517546155	0.196095138788223	0.148872871971019	NECTIN1^CD96
CD96	NECTIN1	CD96	NECTIN1	L5/L6	-2.45719685002056	0.0001238157378766	0.000699219477551	0.08995121717453	0.0830564784053156	IN-SV2C	-0.946050868708292	0.0001855892949104	0.0011335908733721	0.302239060401917	0.214689265536723	-1.70162385936443	0.0001547025163935	0.00091640517546155	0.196095138788223	0.148872871971019	CD96^NECTIN1
CALM3	PDE1C	CALM3	PDE1C	OPC	-1.38832996609955	1.71248035524373e-09	2.67212048739514e-08	0.286722987890243	0.13263358778626	L2/3_IS	-2.01022691583039	2.35297034431606e-18	1.6791556080469e-16	0.554301798343658	0.341632088520055	-1.69927844096497	8.5624017879835e-10	1.33606025209335e-08	0.42051237821579	0.237132838153157	CALM3^PDE1C
TNR	ITGB1	TNR	ITGA8_ITGB1	Microglia	-2.57388148803142	4.99269243492517e-06	0.0011099969721539	1.67733860015869	0.813953488372093	IN-PV	-0.823795323054406	0.0005697614094862	0.0028193638689725	0.355392545461655	0.260393873085339	-1.69883840554291	0.000287377050960562	0.0019646804205632	1.01636552810669	0.537173680728716	TNR^ITGA8_ITGB1
CALM1	PTH2R	CALM1	PTH2R	IN-SV2C	-0.659148216634095	1.80786096778921e-07	2.2271488820786e-06	1.2682980298996	0.671186440677966	IN-SST	-2.73840052622537	7.34881990545257e-07	6.71101038846549e-06	0.0716407299041748	0.06	-1.69877437142973	4.57834043662089e-07	4.46907963527205e-06	0.669969379901886	0.365593220338983	CALM1^PTH2R
CALM1	PDE1A	CALM1	PDE1A	Astrocyte	-1.64046799419826	1.00250387528278e-31	1.78795962238686e-29	1.29402279853821	0.522309711286089	COP	-1.74842312838601	0.000122060330648	0.001834714384864	0.22664400935173	0.102564102564103	-1.69444556129213	6.1030165324e-05	0.000917357192432	0.76033341884613	0.312436906925096	CALM1^PDE1A
ANOS1	FGFR1	ANOS1	FGFR1	OPC	-1.67366366655126	5.61279003929142e-05	0.0003975451805875	0.182571768760681	0.0877862595419847	IN-SV2C	-1.70757277764582	2.08418679527089e-05	0.0001650019826135	0.176874756813049	0.128813559322034	-1.69061822209854	3.84848841728115e-05	0.0002812735816005	0.179723262786865	0.108299909432009	ANOS1^FGFR1
RIMS1	CACNA1C	RIMS1	CACNA1C	Astrocyte	-1.281796916068	6.0323471093189e-06	8.8325256438425e-05	0.753905832767487	0.312335958005249	COP	-2.09752759874465	1.68409300624847e-22	2.94945925139788e-20	0.960892975330353	0.444444444444444	-1.68966225740633	3.01617355465945e-06	4.41626282192125e-05	0.85739940404892	0.378390201224847	RIMS1^CACNA1C
CALM3	PDE1C	CALM3	PDE1C	OPC	-1.38832996609955	1.71248035524373e-09	2.67212048739514e-08	0.286722987890243	0.13263358778626	L5/L6-CC	-1.98848045514287	1.09309240404781e-07	1.36870993917033e-06	0.188536524772644	0.128146453089245	-1.68840521062121	5.55108603800126e-08	6.97715572022139e-07	0.237629756331444	0.130390020437752	CALM3^PDE1C
BMP5	ACVR2B	BMP5	ACVR2B_BMPR1B	IN-VIP	-4.47598794037894	1.02107697066629e-05	9.52031725050245e-05	0.0871921703219414	0.0578034682080925	IN-PV	1.10142395310818	0.0007887672446472	0.0037184200318024	0.0864625945687294	0.0689277899343545	-1.68728199363538	0.000399489007176931	0.00190681160215371	0.0868273824453354	0.0633656290712235	BMP5^ACVR2B_BMPR1B
CALM1	CACNA1C	CALM1	CACNA1C	IN-PV	-0.68469982166331	3.53750670012253e-15	1.19520234980044e-13	1.21217155456543	0.681619256017506	Microglia	-2.68905695706339	2.8056705067956e-05	0.0042163474912523	2.07811760902405	0.837209302325581	-1.68687838936335	1.40283525357468e-05	0.00210817374568591	1.64514458179474	0.759414279171543	CALM1^CACNA1C
CALM3	PDE1C	CALM3	PDE1C	Astrocyte	-1.36172974974113	0.0001493332931485	0.0014179478758682	0.237318053841591	0.10498687664042	L2/3_IS	-2.01022691583039	2.35297034431606e-18	1.6791556080469e-16	0.554301798343658	0.341632088520055	-1.68597833278576	7.46666465742512e-05	0.000708973937934184	0.395809918642044	0.223309482580238	CALM3^PDE1C
NECTIN2	CD96	NECTIN2	CD96	IN-SV2C	-0.913702008965092	0.0043492646176563	0.0159437217453924	0.198460847139358	0.142372881355932	L5/L6	-2.45719685002056	0.0001238157378766	0.000699219477551	0.08995121717453	0.0830564784053156	-1.68544942949283	0.00223654017776645	0.0083214706114717	0.144206032156944	0.112714679880624	NECTIN2^CD96
CALM1	KCNQ1	CALM1	KCNQ1	IN-PV	-0.68469982166331	3.53750670012253e-15	1.19520234980044e-13	1.21217155456543	0.681619256017506	COP	-2.66848319558501	4.773303578701e-07	1.319966891536e-05	0.193264186382294	0.094017094017094	-1.67659150862416	2.38665180703803e-07	6.59983451744012e-06	0.702717900276184	0.3878181750173	CALM1^KCNQ1
CALM3	PDE1C	CALM3	PDE1C	Astrocyte	-1.36172974974113	0.0001493332931485	0.0014179478758682	0.237318053841591	0.10498687664042	L5/L6-CC	-1.98848045514287	1.09309240404781e-07	1.36870993917033e-06	0.188536524772644	0.128146453089245	-1.675105102442	7.47213011944524e-05	0.000709658292903685	0.212927281856537	0.116566664864832	CALM3^PDE1C
CALM1	CACNA1C	CALM1	CACNA1C	IN-SV2C	-0.659148216634095	1.80786096778921e-07	2.2271488820786e-06	1.2682980298996	0.671186440677966	Microglia	-2.68905695706339	2.8056705067956e-05	0.0042163474912523	2.07811760902405	0.837209302325581	-1.67410258684874	1.41187455823675e-05	0.00210928732006719	1.67320775985718	0.754197871501774	CALM1^CACNA1C
CALM1	KCNQ1	CALM1	KCNQ1	IN-SV2C	-0.659148216634095	1.80786096778921e-07	2.2271488820786e-06	1.2682980298996	0.671186440677966	COP	-2.66848319558501	4.773303578701e-07	1.319966891536e-05	0.193264186382294	0.094017094017094	-1.66381570610955	3.2905822732451e-07	7.7134088987193e-06	0.730781078338623	0.38260176734753	CALM1^KCNQ1
CD96	PVR	CD96	PVR	L2/3_IS	-2.14508549309219	0.0010301628594749	0.0065107274605578	0.209317371249199	0.15076071922545	L5/L6	-1.17746270190482	0.000138689501217	0.0007726200274714	0.107259184122086	0.0963455149501661	-1.6612740974985	0.00058442618034595	0.0036416737440146	0.158288270235062	0.123553117087808	CD96^PVR
PTH	PTH2R	PTH	PTH2R	L2/L3	-1.41057569400932	1.51011658959685e-09	9.71791010519186e-09	0.095023475587368	0.0906183368869936	IN-PV	-1.91145275203347	8.88649644485921e-06	7.16982840988846e-05	0.0668912902474403	0.0568927789934354	-1.66101422302139	4.4440032807244e-06	3.58540010044949e-05	0.0809573829174042	0.0737555579402145	PTH^PTH2R
MAML2	NOTCH1	MAML2	NOTCH1	Microglia	2.16713107109926	1.06125237641923e-05	0.0020302004763778	0.481807768344879	0.488372093023256	Astrocyte	1.15450139445849	3.94725350346023e-06	6.03628033178944e-05	0.139140635728836	0.062992125984252	1.66081623277887	7.27988863382626e-06	0.00104528163984785	0.310474216938019	0.275682109503754	MAML2^NOTCH1
CALM1	CACNA1C	CALM1	CACNA1C	COP	-1.21463533233355	1.28512922566599e-06	3.21532656265652e-05	0.769201815128326	0.384615384615385	COP	-2.09752759874465	1.68409300624847e-22	2.94945925139788e-20	0.960892975330353	0.444444444444444	-1.6560814655391	6.42564612832993e-07	1.60766328132826e-05	0.86504739522934	0.414529914529915	CALM1^CACNA1C
SEMA7A	ITGB1	SEMA7A	ITGA1_ITGB1	COP	-2.44691816213316	0.0032475188307146	0.0253464349522148	0.108447223901749	0.0598290598290598	IN-SST	-0.864999628407555	2.03412585909634e-06	1.68822376375001e-05	0.353081256151199	0.2575	-1.65595889527036	0.00162477647828685	0.0126816585949262	0.230764240026474	0.15866452991453	SEMA7A^ITGA1_ITGB1
PTH	PTH2R	PTH	PTH2R	IN-SST	-1.30898592154232	6.64224848999881e-05	0.0003833297622541	0.101998813450336	0.0766666666666667	L5/L6	-1.99572872721368	0.0003054148075912	0.0015450766096261	0.0786454975605011	0.0764119601328904	-1.652357324378	0.000185918646245594	0.0009642031859401	0.0903221517801285	0.0765393133997785	PTH^PTH2R
CALM1	KCNQ1	CALM1	KCNQ1	COP	-1.21463533233355	1.28512922566599e-06	3.21532656265652e-05	0.769201815128326	0.384615384615385	IN-SV2C	-2.08953101416444	1.01231556034047e-05	8.62818504158069e-05	0.135107040405273	0.0937853107344633	-1.652083173249	5.70414241453534e-06	5.92175580211861e-05	0.4521544277668	0.239200347674924	CALM1^KCNQ1
ANOS1	FGFR1	ANOS1	FGFR1	OPC	-1.67366366655126	5.61279003929142e-05	0.0003975451805875	0.182571768760681	0.0877862595419847	IN-PV	-1.62383606918094	6.23123770392751e-07	6.46849265616589e-06	0.220414817333221	0.165207877461707	-1.6487498678661	2.83755120816535e-05	0.000202006836621833	0.201493293046951	0.126497068501846	ANOS1^FGFR1
F8	LRP1	F8	LRP1	L2/3_IS	-2.6917963769531	1.71818982178401e-08	3.62162553958553e-07	0.205160826444626	0.156293222683264	L5/L6	-0.598173517161864	0.0003957228256711	0.0019284476320793	0.386376738548279	0.305647840531562	-1.64498494705748	0.000197870003784659	0.000964404897316629	0.295768797397614	0.230970531607413	F8^LRP1
CD96	NECTIN1	CD96	NECTIN1	IN-VIP	-2.32961628602127	1.37629718679602e-05	0.0001234677220744	0.0919889509677887	0.0624277456647399	IN-SV2C	-0.946050868708292	0.0001855892949104	0.0011335908733721	0.302239060401917	0.214689265536723	-1.63783357736478	9.96761333891801e-05	0.00062852929772325	0.197114005684853	0.138558505600731	CD96^NECTIN1
NECTIN1	CD96	NECTIN1	CD96	IN-SV2C	-0.946050868708292	0.0001855892949104	0.0011335908733721	0.302239060401917	0.214689265536723	IN-VIP	-2.32961628602127	1.37629718679602e-05	0.0001234677220744	0.0919889509677887	0.0624277456647399	-1.63783357736478	9.96761333891801e-05	0.00062852929772325	0.197114005684853	0.138558505600731	NECTIN1^CD96
WNT5B	LRP6	WNT5B	FZD8_LRP6	L2/3_IS	2.03570044218171	1.09829768561761e-12	4.2423080992521e-11	0.0795789882540703	0.0580912863070539	COP	1.2363430740768	0.0001030221276401	0.0015835542199361	0.522013306617737	0.273504273504273	1.63602175812926	5.15110643691988e-05	0.00079177713117959	0.300796151161194	0.165797779905664	WNT5B^FZD8_LRP6
WNT5B	LRP6	WNT5B	FZD1_LRP6	L2/3_IS	2.03570044218171	1.09829768561761e-12	4.2423080992521e-11	0.0795789882540703	0.0580912863070539	COP	1.2363430740768	0.0001030221276401	0.0015835542199361	0.522013306617737	0.273504273504273	1.63602175812926	5.15110643691988e-05	0.00079177713117959	0.300796151161194	0.165797779905664	WNT5B^FZD1_LRP6
SEMA7A	ITGB1	SEMA7A	ITGA1_ITGB1	COP	-2.44691816213316	0.0032475188307146	0.0253464349522148	0.108447223901749	0.0598290598290598	IN-PV	-0.823795323054406	0.0005697614094862	0.0028193638689725	0.355392545461655	0.260393873085339	-1.63535674259378	0.0019086401201004	0.0140828994105937	0.231919884681702	0.1601114664572	SEMA7A^ITGA1_ITGB1
PTH	PTH2R	PTH	PTH2R	IN-VIP	-1.25642088741295	3.10879615561935e-05	0.0002575053657758	0.115127146244049	0.0763005780346821	L5/L6	-1.99572872721368	0.0003054148075912	0.0015450766096261	0.0786454975605011	0.0764119601328904	-1.62607480731332	0.000168251384573697	0.00090129098770095	0.0968863219022751	0.0763562690837862	PTH^PTH2R
CD96	NECTIN1	CD96	NECTIN1	IN-SV2C	-2.50486534787771	4.14944564666403e-07	4.84147311525905e-06	0.164566725492477	0.114124293785311	IN-PV	-0.739601156509714	0.0018163808088005	0.0074484134691361	0.2393978536129	0.176148796498906	-1.62223325219371	0.000908397876682583	0.00372662747112568	0.201982289552689	0.145136545142108	CD96^NECTIN1
NECTIN1	CD96	NECTIN1	CD96	IN-PV	-0.739601156509714	0.0018163808088005	0.0074484134691361	0.2393978536129	0.176148796498906	IN-SV2C	-2.50486534787771	4.14944564666403e-07	4.84147311525905e-06	0.164566725492477	0.114124293785311	-1.62223325219371	0.000908397876682583	0.00372662747112568	0.201982289552689	0.145136545142108	NECTIN1^CD96
NECTIN2	CD96	NECTIN2	CD96	IN-SV2C	-0.913702008965092	0.0043492646176563	0.0159437217453924	0.198460847139358	0.142372881355932	IN-VIP	-2.32961628602127	1.37629718679602e-05	0.0001234677220744	0.0919889509677887	0.0624277456647399	-1.62165914749318	0.00218151379476213	0.0080335947337334	0.145224899053574	0.102400313510336	NECTIN2^CD96
PTH	PTH2R	PTH	PTH2R	L4	-1.23942937487246	5.18683564165318e-08	2.97578310531236e-07	0.0975769013166428	0.0907787864309604	L5/L6	-1.99572872721368	0.0003054148075912	0.0015450766096261	0.0786454975605011	0.0764119601328904	-1.61757905104307	0.000152733337973808	0.000772687093968316	0.0881111994385719	0.0835953732819254	PTH^PTH2R
COL4A5	ITGB1	COL4A5	ITGA1_ITGB1	IN-SST	-2.36563236153622	4.49342683526283e-05	0.0002717942305226	0.0820532739162445	0.0675	IN-SST	-0.864999628407555	2.03412585909634e-06	1.68822376375001e-05	0.353081256151199	0.2575	-1.61531599497189	2.34841971058623e-05	0.00014433823408005	0.217567265033722	0.1625	COL4A5^ITGA1_ITGB1
CALM1	PDE1C	CALM1	PDE1C	COP	-1.21463533233355	1.28512922566599e-06	3.21532656265652e-05	0.769201815128326	0.384615384615385	L2/3_IS	-2.01022691583039	2.35297034431606e-18	1.6791556080469e-16	0.554301798343658	0.341632088520055	-1.61243112408197	6.42564612834169e-07	1.60766328133666e-05	0.661751806735992	0.36312373656772	CALM1^PDE1C
PTH	PTH2R	PTH	PTH2R	IN-SST	-1.30898592154232	6.64224848999881e-05	0.0003833297622541	0.101998813450336	0.0766666666666667	IN-PV	-1.91145275203347	8.88649644485921e-06	7.16982840988846e-05	0.0668912902474403	0.0568927789934354	-1.6102193367879	3.76544906724236e-05	0.000227514023176492	0.0844450518488884	0.0667797228300511	PTH^PTH2R
CALM1	PTH2R	CALM1	PTH2R	COP	-1.21463533233355	1.28512922566599e-06	3.21532656265652e-05	0.769201815128326	0.384615384615385	L5/L6	-1.99572872721368	0.0003054148075912	0.0015450766096261	0.0786454975605011	0.0764119601328904	-1.60518202977362	0.000153349968408433	0.000788614937626333	0.423923671245575	0.230513672374138	CALM1^PTH2R
CALM1	PDE1C	CALM1	PDE1C	COP	-1.21463533233355	1.28512922566599e-06	3.21532656265652e-05	0.769201815128326	0.384615384615385	L5/L6-CC	-1.98848045514287	1.09309240404781e-07	1.36870993917033e-06	0.188536524772644	0.128146453089245	-1.60155789373821	6.97219233035383e-07	1.67609877828678e-05	0.478869169950485	0.256380918852315	CALM1^PDE1C
NECTIN1	CD96	NECTIN1	CD96	IN-PV	-0.739601156509714	0.0018163808088005	0.0074484134691361	0.2393978536129	0.176148796498906	L5/L6	-2.45719685002056	0.0001238157378766	0.000699219477551	0.08995121717453	0.0830564784053156	-1.59839900326514	0.00097009827333855	0.00407381647334355	0.164674535393715	0.129602637452111	NECTIN1^CD96
CD96	NECTIN1	CD96	NECTIN1	L5/L6	-2.45719685002056	0.0001238157378766	0.000699219477551	0.08995121717453	0.0830564784053156	IN-PV	-0.739601156509714	0.0018163808088005	0.0074484134691361	0.2393978536129	0.176148796498906	-1.59839900326514	0.00097009827333855	0.00407381647334355	0.164674535393715	0.129602637452111	CD96^NECTIN1
TGFB1	ITGB1	TGFB1	ITGB1	L5/L6-CC	-2.33172887457644	6.73554449979935e-09	1.03865169743868e-07	0.166206851601601	0.14187643020595	IN-SST	-0.864999628407555	2.03412585909634e-06	1.68822376375001e-05	0.353081256151199	0.2575	-1.598364251492	1.02043070179807e-06	8.49305140362197e-06	0.259644061326981	0.199688215102975	TGFB1^ITGB1
COL4A5	ITGB1	COL4A5	ITGA10_ITGB1	IN-SST	-2.36563236153622	4.49342683526283e-05	0.0002717942305226	0.0820532739162445	0.0675	IN-PV	-0.823795323054406	0.0005697614094862	0.0028193638689725	0.355392545461655	0.260393873085339	-1.59471384229531	0.000307347838919414	0.00154557904974755	0.21872290968895	0.16394693654267	COL4A5^ITGA10_ITGB1
COL4A5	ITGB1	COL4A5	ITGA1_ITGB1	IN-SST	-2.36563236153622	4.49342683526283e-05	0.0002717942305226	0.0820532739162445	0.0675	IN-PV	-0.823795323054406	0.0005697614094862	0.0028193638689725	0.355392545461655	0.260393873085339	-1.59471384229531	0.000307347838919414	0.00154557904974755	0.21872290968895	0.16394693654267	COL4A5^ITGA1_ITGB1
LAMA1	ITGB1	LAMA1	ITGA7_ITGB1	L4	-2.31073632693487	6.01940578159322e-12	5.14487612124845e-11	0.0909068062901497	0.0793119923554706	IN-SST	-0.864999628407555	2.03412585909634e-06	1.68822376375001e-05	0.353081256151199	0.2575	-1.58786797767121	1.01706593925106e-06	8.44114454313064e-06	0.221994027495384	0.168405996177735	LAMA1^ITGA7_ITGB1
COL5A2	ITGB1	COL5A2	ITGA1_ITGB1	IN-PV	-2.30733150449065	2.05679246781413e-14	6.33827882938641e-13	0.151223629713058	0.100656455142232	IN-SST	-0.864999628407555	2.03412585909634e-06	1.68822376375001e-05	0.353081256151199	0.2575	-1.5861655664491	1.01706293983213e-06	8.44111913566398e-06	0.252152442932129	0.179078227571116	COL5A2^ITGA1_ITGB1
PTH	PTH2R	PTH	PTH2R	IN-VIP	-1.25642088741295	3.10879615561935e-05	0.0002575053657758	0.115127146244049	0.0763005780346821	IN-PV	-1.91145275203347	8.88649644485921e-06	7.16982840988846e-05	0.0668912902474403	0.0568927789934354	-1.58393681972321	1.99872290005264e-05	0.000164601824937342	0.0910092145204544	0.0665966785140588	PTH^PTH2R
OMG	LINGO1	OMG	LINGO1	IN-SV2C	-1.1251561963834	3.63421724083804e-05	0.0002718791511475	0.141432166099548	0.108474576271186	Astrocyte	-2.03761276488857	4.97168602507236e-07	9.07200239529718e-06	0.217521578073502	0.0971128608923884	-1.58138448063598	1.84196705054438e-05	0.000140475576771399	0.179476872086525	0.102793718581787	OMG^LINGO1
TGFB1	ITGB1	TGFB1	ITGB1	L5/L6-CC	-2.33172887457644	6.73554449979935e-09	1.03865169743868e-07	0.166206851601601	0.14187643020595	IN-PV	-0.823795323054406	0.0005697614094862	0.0028193638689725	0.355392545461655	0.260393873085339	-1.57776209881542	0.00028488407251535	0.00140973386707112	0.260799705982208	0.201135151645644	TGFB1^ITGB1
PTH	PTH2R	PTH	PTH2R	L4	-1.23942937487246	5.18683564165318e-08	2.97578310531236e-07	0.0975769013166428	0.0907787864309604	IN-PV	-1.91145275203347	8.88649644485921e-06	7.16982840988846e-05	0.0668912902474403	0.0568927789934354	-1.57544106345296	4.46918240063787e-06	3.59979312047079e-05	0.0822340995073318	0.0738357827121979	PTH^PTH2R
TGFB1	ITGB1	TGFB1	ITGB1	L2/L3	-2.2786215108058	3.52707130060376e-18	4.46712388529178e-17	0.147491171956062	0.132196162046908	IN-SST	-0.864999628407555	2.03412585909634e-06	1.68822376375001e-05	0.353081256151199	0.2575	-1.57181056960668	1.01706292954993e-06	8.44111881877237e-06	0.250286221504211	0.194848081023454	TGFB1^ITGB1
TGFB1	CAV1	TGFB1	CAV1	IN-VIP	-1.30205166454623	0.0001328833697411	0.0009119995481185	0.137024939060211	0.0901734104046243	L5/L6-CC	-1.8369178584024	1.72467756168261e-05	0.0001367590246492	0.0993490517139435	0.0778032036613272	-1.56948476147431	7.5065072678963e-05	0.00052437928638385	0.118186995387077	0.0839883070329757	TGFB1^CAV1
CALM3	PDE1A	CALM3	PDE1A	OPC	-1.38832996609955	1.71248035524373e-09	2.67212048739514e-08	0.286722987890243	0.13263358778626	COP	-1.74842312838601	0.000122060330648	0.001834714384864	0.22664400935173	0.102564102564103	-1.56837654724278	6.10310215641776e-05	0.000917370553034437	0.256683498620987	0.117598845175181	CALM3^PDE1A
TGFB1	EGFR	TGFB1	EGFR	L5/L6-CC	-2.33172887457644	6.73554449979935e-09	1.03865169743868e-07	0.166206851601601	0.14187643020595	OPC	-0.80281664270073	8.06519689154223e-10	1.31759375013977e-08	0.489918529987335	0.213740458015267	-1.56727275863859	3.77103209447679e-09	5.85205536226329e-08	0.328062683343887	0.177808444110608	TGFB1^EGFR
LAMA1	ITGB1	LAMA1	ITGA7_ITGB1	L4	-2.31073632693487	6.01940578159322e-12	5.14487612124845e-11	0.0909068062901497	0.0793119923554706	IN-PV	-0.823795323054406	0.0005697614094862	0.0028193638689725	0.355392545461655	0.260393873085339	-1.56726582499464	0.000284880707752803	0.00140968196021063	0.223149672150612	0.169852932720405	LAMA1^ITGA7_ITGB1
LRIG2	EGFR	LRIG2	EGFR	COP	2.04024562848303	0.0011711704824586	0.0114894266147838	0.198983818292618	0.111111111111111	Microglia	-5.17325498852727	4.00142128871287e-24	3.29156915209521e-20	0.378815472126007	0.302325581395349	-1.56650468002212	0.0005855852412293	0.0057447133073919	0.288899660110474	0.20671834625323	LRIG2^EGFR
CALM1	KCNQ1	CALM1	KCNQ1	IN-PV	-0.68469982166331	3.53750670012253e-15	1.19520234980044e-13	1.21217155456543	0.681619256017506	IN-SST	-2.44730372806081	1.16602232288133e-08	1.44535040614459e-07	0.115553937852383	0.0866666666666667	-1.56600177486206	5.83011338316001e-09	7.22675800673468e-08	0.663862764835358	0.384142961342086	CALM1^KCNQ1
COL5A2	ITGB1	COL5A2	ITGA1_ITGB1	IN-PV	-2.30733150449065	2.05679246781413e-14	6.33827882938641e-13	0.151223629713058	0.100656455142232	IN-PV	-0.823795323054406	0.0005697614094862	0.0028193638689725	0.355392545461655	0.260393873085339	-1.56556341377253	0.000284880704753384	0.00140968193480316	0.253308087587357	0.180525164113786	COL5A2^ITGA1_ITGB1
COL5A2	ITGB1	COL5A2	ITGA10_ITGB1	IN-PV	-2.30733150449065	2.05679246781413e-14	6.33827882938641e-13	0.151223629713058	0.100656455142232	IN-PV	-0.823795323054406	0.0005697614094862	0.0028193638689725	0.355392545461655	0.260393873085339	-1.56556341377253	0.000284880704753384	0.00140968193480316	0.253308087587357	0.180525164113786	COL5A2^ITGA10_ITGB1
CALM1	PTH2R	CALM1	PTH2R	COP	-1.21463533233355	1.28512922566599e-06	3.21532656265652e-05	0.769201815128326	0.384615384615385	IN-PV	-1.91145275203347	8.88649644485921e-06	7.16982840988846e-05	0.0668912902474403	0.0568927789934354	-1.56304404218351	5.0858128352626e-06	5.19257748627249e-05	0.418046563863754	0.22075408180441	CALM1^PTH2R
CALM1	RYR2	CALM1	RYR2	Astrocyte	-1.64046799419826	1.00250387528278e-31	1.78795962238686e-29	1.29402279853821	0.522309711286089	COP	-1.47488103345233	0.0011687330192096	0.0114875722525888	0.504043877124786	0.273504273504273	-1.5576745138253	0.0005843665096048	0.0057437861262944	0.899033308029175	0.397906992395181	CALM1^RYR2
CALM3	PDE1A	CALM3	PDE1A	Astrocyte	-1.36172974974113	0.0001493332931485	0.0014179478758682	0.237318053841591	0.10498687664042	COP	-1.74842312838601	0.000122060330648	0.001834714384864	0.22664400935173	0.102564102564103	-1.55507643906357	0.00013569681189825	0.0016263311303661	0.231981039047241	0.103775489602261	CALM3^PDE1A
CALM1	KCNQ1	CALM1	KCNQ1	IN-SV2C	-0.659148216634095	1.80786096778921e-07	2.2271488820786e-06	1.2682980298996	0.671186440677966	IN-SST	-2.44730372806081	1.16602232288133e-08	1.44535040614459e-07	0.115553937852383	0.0866666666666667	-1.55322597234745	9.62231600038673e-08	1.18584196134653e-06	0.691926002502441	0.378926553672316	CALM1^KCNQ1
TGFB1	CAV1	TGFB1	CAV1	IN-SV2C	-1.26909717245397	5.41191287962643e-06	4.92381751771837e-05	0.133898913860321	0.100564971751412	L5/L6-CC	-1.8369178584024	1.72467756168261e-05	0.0001367590246492	0.0993490517139435	0.0778032036613272	-1.55300751542818	1.13293442482263e-05	9.29985999131919e-05	0.116623982787132	0.0891840877063698	TGFB1^CAV1
TGFB1	ITGB1	TGFB1	ITGB1	L2/L3	-2.2786215108058	3.52707130060376e-18	4.46712388529178e-17	0.147491171956062	0.132196162046908	IN-PV	-0.823795323054406	0.0005697614094862	0.0028193638689725	0.355392545461655	0.260393873085339	-1.55120841693011	0.000284880704743102	0.00140968193448627	0.251441866159439	0.196295017566124	TGFB1^ITGB1
COL4A5	ITGB1	COL4A5	ITGA1_ITGB1	IN-PV	-2.23704495707732	0.0001773188586077	0.0010213524631659	0.0751706659793854	0.0612691466083151	IN-SST	-0.864999628407555	2.03412585909634e-06	1.68822376375001e-05	0.353081256151199	0.2575	-1.55102229274244	8.96764922333982e-05	0.0005191173504017	0.214125961065292	0.159384573304158	COL4A5^ITGA1_ITGB1
TGFB1	CAV1	TGFB1	CAV1	L5/L6-CC	-2.33172887457644	6.73554449979935e-09	1.03865169743868e-07	0.166206851601601	0.14187643020595	L2/L3	-0.76412224434735	0.0001617279826088	0.0005164721588243	0.106956519186497	0.0911513859275053	-1.5479255594619	8.08673590766499e-05	0.000258288011997022	0.136581689119339	0.116513908066727	TGFB1^CAV1
CD96	NECTIN1	CD96	NECTIN1	L2/3_IS	-2.14508549309219	0.0010301628594749	0.0065107274605578	0.209317371249199	0.15076071922545	IN-SV2C	-0.946050868708292	0.0001855892949104	0.0011335908733721	0.302239060401917	0.214689265536723	-1.54556818090024	0.00060787607719265	0.00382215916696495	0.255778223276138	0.182724992381086	CD96^NECTIN1
NECTIN1	CD96	NECTIN1	CD96	IN-SV2C	-0.946050868708292	0.0001855892949104	0.0011335908733721	0.302239060401917	0.214689265536723	L2/3_IS	-2.14508549309219	0.0010301628594749	0.0065107274605578	0.209317371249199	0.15076071922545	-1.54556818090024	0.00060787607719265	0.00382215916696495	0.255778223276138	0.182724992381086	NECTIN1^CD96
CALM1	RYR2	CALM1	RYR2	Astrocyte	-1.64046799419826	1.00250387528278e-31	1.78795962238686e-29	1.29402279853821	0.522309711286089	Astrocyte	-1.44815722835417	9.92852039117732e-10	2.86913452899614e-08	0.61988377571106	0.259842519685039	-1.54431261127622	4.96426019558866e-10	1.43456726449807e-08	0.956953287124634	0.391076115485564	CALM1^RYR2
LRPAP1	VLDLR	LRPAP1	VLDLR	COP	-2.11530677288118	3.86802763985893e-18	4.13986402677124e-16	0.611447095870972	0.307692307692308	L4	-0.972197362116768	3.53068408599157e-08	2.06285409906537e-07	0.118582352995872	0.107023411371237	-1.54375206749897	1.76534204318919e-08	1.03142705160262e-07	0.365014731884003	0.207357859531773	LRPAP1^VLDLR
TGFB1	EGFR	TGFB1	EGFR	L2/L3	-2.2786215108058	3.52707130060376e-18	4.46712388529178e-17	0.147491171956062	0.132196162046908	OPC	-0.80281664270073	8.06519689154223e-10	1.31759375013977e-08	0.489918529987335	0.213740458015267	-1.54071907675327	4.03259846340647e-10	6.58796877303447e-09	0.318704843521118	0.172968310031088	TGFB1^EGFR
GSTP1	EGFR	GSTP1	EGFR	Astrocyte	-2.26847073521574	1.73400594446586e-06	2.85522691834573e-05	0.139476388692856	0.062992125984252	OPC	-0.80281664270073	8.06519689154223e-10	1.31759375013977e-08	0.489918529987335	0.213740458015267	-1.53564368895823	8.67406232077507e-07	1.42827225604793e-05	0.314697444438934	0.13836629199976	GSTP1^EGFR
CD96	NECTIN1	CD96	NECTIN1	IN-VIP	-2.32961628602127	1.37629718679602e-05	0.0001234677220744	0.0919889509677887	0.0624277456647399	IN-PV	-0.739601156509714	0.0018163808088005	0.0074484134691361	0.2393978536129	0.176148796498906	-1.53460872126549	0.00091507189033423	0.00378594059560525	0.165693402290344	0.119288271081823	CD96^NECTIN1
NECTIN1	CD96	NECTIN1	CD96	IN-PV	-0.739601156509714	0.0018163808088005	0.0074484134691361	0.2393978536129	0.176148796498906	IN-VIP	-2.32961628602127	1.37629718679602e-05	0.0001234677220744	0.0919889509677887	0.0624277456647399	-1.53460872126549	0.00091507189033423	0.00378594059560525	0.165693402290344	0.119288271081823	NECTIN1^CD96
COL4A5	ITGB1	COL4A5	ITGA10_ITGB1	IN-PV	-2.23704495707732	0.0001773188586077	0.0010213524631659	0.0751706659793854	0.0612691466083151	IN-PV	-0.823795323054406	0.0005697614094862	0.0028193638689725	0.355392545461655	0.260393873085339	-1.53042014006586	0.00037354013404695	0.0019203581660692	0.21528160572052	0.160831509846827	COL4A5^ITGA10_ITGB1
COL4A5	ITGB1	COL4A5	ITGA1_ITGB1	IN-PV	-2.23704495707732	0.0001773188586077	0.0010213524631659	0.0751706659793854	0.0612691466083151	IN-PV	-0.823795323054406	0.0005697614094862	0.0028193638689725	0.355392545461655	0.260393873085339	-1.53042014006586	0.00037354013404695	0.0019203581660692	0.21528160572052	0.160831509846827	COL4A5^ITGA1_ITGB1
COL5A2	DDR1	COL5A2	DDR1	IN-PV	-2.30733150449065	2.05679246781413e-14	6.33827882938641e-13	0.151223629713058	0.100656455142232	IN-VIP	-0.752375624973707	0.0056632512755448	0.0210652639132734	0.143843039870262	0.102890173410405	-1.52985356473218	0.00283162563778268	0.0105326319569536	0.14753332734108	0.101773314276318	COL5A2^DDR1
NECTIN2	CD96	NECTIN2	CD96	IN-SV2C	-0.913702008965092	0.0043492646176563	0.0159437217453924	0.198460847139358	0.142372881355932	L2/3_IS	-2.14508549309219	0.0010301628594749	0.0065107274605578	0.209317371249199	0.15076071922545	-1.52939375102864	0.0026897137385656	0.0112272246029751	0.203889101743698	0.146566800290691	NECTIN2^CD96
GNAI2	P2RY12	GNAI2	P2RY12	IN-SV2C	-0.835016199831655	0.0061052470919691	0.0209408446296494	0.163850665092468	0.11638418079096	L2/L3	-2.21780257724754	2.04789193848654e-18	2.63572096359423e-17	0.167838096618652	0.14818763326226	-1.5264093885396	0.00305262354598455	0.0104704223148247	0.16584438085556	0.13228590702661	GNAI2^P2RY12
ANOS1	FGFR1	ANOS1	FGFR1	OPC	-1.67366366655126	5.61279003929142e-05	0.0003975451805875	0.182571768760681	0.0877862595419847	COP	-1.37826319801076	0.0010726924520096	0.0106890103903273	0.307139962911606	0.162393162393162	-1.52596343228101	0.000564410176201257	0.0055432777854574	0.244855865836143	0.125089710967574	ANOS1^FGFR1
SST	SSTR2	SST	SSTR2	L5/L6-CC	-2.480097249263	0.0009326420026501	0.0044894660895412	0.0956248641014099	0.0778032036613272	L4	-0.569270886053339	0.000853538269798	0.002451502212912	0.223691448569298	0.186813186813187	-1.52468406765817	0.00089309013622405	0.0034704841512266	0.159658163785934	0.132308195237257	SST^SSTR2
TGFB1	CAV1	TGFB1	CAV1	L2/L3	-2.2786215108058	3.52707130060376e-18	4.46712388529178e-17	0.147491171956062	0.132196162046908	L2/L3	-0.76412224434735	0.0001617279826088	0.0005164721588243	0.106956519186497	0.0911513859275053	-1.52137187757658	8.08639913044018e-05	0.000258236079412172	0.12722384929657	0.111673773987207	TGFB1^CAV1
CALM1	PTH2R	CALM1	PTH2R	Astrocyte	-1.64046799419826	1.00250387528278e-31	1.78795962238686e-29	1.29402279853821	0.522309711286089	L4	-1.40141431769324	8.46119107443188e-19	1.16588365799021e-17	0.17988283932209	0.14763497372193	-1.52094115594575	4.23059553721644e-19	5.82941828996001e-18	0.736952841281891	0.33497234250401	CALM1^PTH2R
COL21A1	ITGB1	COL21A1	ITGA1_ITGB1	L5/L6	-2.17123017492738	2.31354621709158e-19	1.01496511943567e-17	0.249691843986511	0.208194905869324	IN-SST	-0.864999628407555	2.03412585909634e-06	1.68822376375001e-05	0.353081256151199	0.2575	-1.51811490166747	1.01706292954829e-06	8.44111881875511e-06	0.301386535167694	0.232847452934662	COL21A1^ITGA1_ITGB1
LAMA4	ITGB1	LAMA4	ITGA7_ITGB1	IN-SST	-2.1705554616061	1.25667647020689e-14	3.35431918499388e-13	0.156838804483414	0.103333333333333	IN-SST	-0.864999628407555	2.03412585909634e-06	1.68822376375001e-05	0.353081256151199	0.2575	-1.51777754500683	1.01706293583155e-06	8.441118986466e-06	0.254960030317307	0.180416666666667	LAMA4^ITGA7_ITGB1
LAMA1	ITGB1	LAMA1	ITGA7_ITGB1	L2/L3	-2.16827406652061	4.1139382497823e-09	2.52017044774636e-08	0.0900115817785263	0.0868869936034115	IN-SST	-0.864999628407555	2.03412585909634e-06	1.68822376375001e-05	0.353081256151199	0.2575	-1.51663684746409	1.01911989867306e-06	8.45371967098877e-06	0.221546411514282	0.172193496801706	LAMA1^ITGA7_ITGB1
SST	SSTR2	SST	SSTR2	L5/L6	-2.46392820033682	0.000152591255005	0.0008424237432216	0.0879587680101395	0.0697674418604651	L4	-0.569270886053339	0.000853538269798	0.002451502212912	0.223691448569298	0.186813186813187	-1.51659954319508	0.0005030647624015	0.0016469629780668	0.155825108289719	0.128290314336826	SST^SSTR2
NECTIN2	CD96	NECTIN2	CD96	OPC	-1.26657515390713	1.42245428818094e-07	1.692019683431e-06	0.121258281171322	0.058206106870229	IN-PV	-1.76485739540568	0.0061365921446322	0.0202865112494326	0.086852453649044	0.0667396061269147	-1.51571627465641	0.00306836719503051	0.010144101634558	0.104055367410183	0.0624728564985718	NECTIN2^CD96
CALM1	GRM5	CALM1	GRM5	Astrocyte	-1.64046799419826	1.00250387528278e-31	1.78795962238686e-29	1.29402279853821	0.522309711286089	Astrocyte	-1.37962102157122	7.26562908509101e-29	9.77755521332747e-27	1.06222081184387	0.41994750656168	-1.51004450788474	3.63782706192192e-29	4.89771740477567e-27	1.17812180519104	0.471128608923884	CALM1^GRM5
SST	SSTR2	SST	SSTR2	OPC	-2.45077173766546	5.86336841409304e-09	8.53871231290101e-08	0.160639420151711	0.0734732824427481	L4	-0.569270886053339	0.000853538269798	0.002451502212912	0.223691448569298	0.186813186813187	-1.5100213118594	0.000426772066583207	0.00122579380001756	0.192165434360504	0.130143234627968	SST^SSTR2
LRPAP1	VLDLR	LRPAP1	VLDLR	COP	-2.11530677288118	3.86802763985893e-18	4.13986402677124e-16	0.611447095870972	0.307692307692308	IN-SST	-0.894131711902254	0.0001176659794231	0.0006307498465319	0.152792632579803	0.119166666666667	-1.50471924239172	5.88329897115519e-05	0.000315374923266157	0.382119864225388	0.213429487179487	LRPAP1^VLDLR
APOE	ABCA1	APOE	ABCA1	IN-SV2C	-1.35593675750023	0.002812383185608	0.0111449994702317	0.180144488811493	0.110734463276836	IN-SST	-1.6500847914049	4.38823446468734e-21	2.22374057835214e-19	0.271367132663727	0.189166666666667	-1.50301077445256	0.001406191592804	0.00557249973511585	0.22575581073761	0.149950564971751	APOE^ABCA1
ST6GAL1	EGFR	ST6GAL1	EGFR	L5/L6-CC	2.16792345126423	2.444220063279e-31	2.96512462481677e-29	0.185613572597504	0.153318077803204	Microglia	-5.17325498852727	4.00142128871287e-24	3.29156915209521e-20	0.378815472126007	0.302325581395349	-1.50266576863152	2.00071076656744e-24	1.64578457753017e-20	0.282214522361755	0.227821829599276	ST6GAL1^EGFR
SST	SSTR2	SST	SSTR2	L4	-2.43501031269759	1.87615955268291e-08	1.13512414763592e-07	0.0962667763233185	0.0759675107501194	L4	-0.569270886053339	0.000853538269798	0.002451502212912	0.223691448569298	0.186813186813187	-1.50214059937546	0.000426778515696763	0.00122580786266338	0.159979104995728	0.131390348781653	SST^SSTR2
ANGPTL1	ITGB1	ANGPTL1	ITGA1_ITGB1	L5/L6-CC	-2.13210931285591	0.0154121578139033	0.0447026754043381	0.07614366710186	0.0640732265446224	IN-SST	-0.864999628407555	2.03412585909634e-06	1.68822376375001e-05	0.353081256151199	0.2575	-1.49855447063173	0.0077070959698812	0.0223597788209878	0.214612454175949	0.160786613272311	ANGPTL1^ITGA1_ITGB1
COL21A1	ITGB1	COL21A1	ITGA10_ITGB1	L5/L6	-2.17123017492738	2.31354621709158e-19	1.01496511943567e-17	0.249691843986511	0.208194905869324	IN-PV	-0.823795323054406	0.0005697614094862	0.0028193638689725	0.355392545461655	0.260393873085339	-1.49751274899089	0.0002848807047431	0.00140968193448625	0.302542209625244	0.234294389477332	COL21A1^ITGA10_ITGB1
COL21A1	ITGB1	COL21A1	ITGA1_ITGB1	L5/L6	-2.17123017492738	2.31354621709158e-19	1.01496511943567e-17	0.249691843986511	0.208194905869324	IN-PV	-0.823795323054406	0.0005697614094862	0.0028193638689725	0.355392545461655	0.260393873085339	-1.49751274899089	0.0002848807047431	0.00140968193448625	0.302542209625244	0.234294389477332	COL21A1^ITGA1_ITGB1
LAMA4	ITGB1	LAMA4	ITGA7_ITGB1	IN-SST	-2.1705554616061	1.25667647020689e-14	3.35431918499388e-13	0.156838804483414	0.103333333333333	IN-PV	-0.823795323054406	0.0005697614094862	0.0028193638689725	0.355392545461655	0.260393873085339	-1.49717539233025	0.000284880704749383	0.00140968193465397	0.256115674972534	0.181863603209336	LAMA4^ITGA7_ITGB1
LAMA1	ITGB1	LAMA1	ITGA7_ITGB1	L2/L3	-2.16827406652061	4.1139382497823e-09	2.52017044774636e-08	0.0900115817785263	0.0868869936034115	IN-PV	-0.823795323054406	0.0005697614094862	0.0028193638689725	0.355392545461655	0.260393873085339	-1.49603469478751	0.000284882761712225	0.00140969453533849	0.22270205616951	0.173640433344375	LAMA1^ITGA7_ITGB1
BMP5	PTPRD	BMP5	PTPRD	IN-VIP	-4.47598794037894	1.02107697066629e-05	9.52031725050245e-05	0.0871921703219414	0.0578034682080925	OL	1.50687025758756	1.51262948553883e-06	7.81754420480751e-05	3.64220023155212	1.0	-1.48455884139569	5.86169959610087e-06	8.66893072765498e-05	1.86469614505768	0.528901734104046	BMP5^PTPRD
CALM1	PDE1A	CALM1	PDE1A	COP	-1.21463533233355	1.28512922566599e-06	3.21532656265652e-05	0.769201815128326	0.384615384615385	COP	-1.74842312838601	0.000122060330648	0.001834714384864	0.22664400935173	0.102564102564103	-1.48152923035978	6.1672729936833e-05	0.000933433825245283	0.497922897338867	0.243589743589744	CALM1^PDE1A
APOE	ABCA1	APOE	ABCA1	IN-PV	-1.30751423244185	0.0016317249010071	0.0068179565361369	0.161197364330292	0.110503282275711	IN-SST	-1.6500847914049	4.38823446468734e-21	2.22374057835214e-19	0.271367132663727	0.189166666666667	-1.47879951192337	0.00081586245050355	0.00340897826806845	0.216282248497009	0.149834974471189	APOE^ABCA1
ANGPTL1	ITGB1	ANGPTL1	ITGA1_ITGB1	L5/L6-CC	-2.13210931285591	0.0154121578139033	0.0447026754043381	0.07614366710186	0.0640732265446224	IN-PV	-0.823795323054406	0.0005697614094862	0.0028193638689725	0.355392545461655	0.260393873085339	-1.47795231795516	0.00799095961169475	0.0237610196366553	0.215768098831177	0.162233549814981	ANGPTL1^ITGA1_ITGB1
MAML2	NOTCH2	MAML2	NOTCH2	OPC	1.35342217203881	3.60146547602152e-91	1.50813204290787e-88	1.53941106796265	0.597328244274809	L4	1.59358572986471	1.50282075081998e-23	2.70780355691962e-22	0.0743244513869286	0.0602006688963211	1.47350395095176	7.51410375409988e-24	1.35390177845981e-22	0.806867778301239	0.328764456585565	MAML2^NOTCH2
CD96	PVR	CD96	PVR	IN-PV	-1.76485739540568	0.0061365921446322	0.0202865112494326	0.086852453649044	0.0667396061269147	L5/L6	-1.17746270190482	0.000138689501217	0.0007726200274714	0.107259184122086	0.0963455149501661	-1.47116004865525	0.0031376408229246	0.010529565638452	0.0970558226108551	0.0815425605385404	CD96^PVR
TGFB1	CAV1	TGFB1	CAV1	IN-VIP	-1.30205166454623	0.0001328833697411	0.0009119995481185	0.137024939060211	0.0901734104046243	L2/3_IS	-1.62317751396231	0.0001177168662078	0.0010327156608774	0.178973078727722	0.132780082987552	-1.46261458925427	0.00012530011797445	0.00097235760449795	0.157999008893967	0.111476746696088	TGFB1^CAV1
MAML2	NOTCH2	MAML2	NOTCH2	COP	1.32463828042631	6.32353790320372e-32	1.92352038481926e-29	2.29401922225952	0.82051282051282	L4	1.59358572986471	1.50282075081998e-23	2.70780355691962e-22	0.0743244513869286	0.0602006688963211	1.45911200514551	7.51410378571756e-24	1.35390187463583e-22	1.18417179584503	0.440356744704571	MAML2^NOTCH2
CALM1	TRPC5	CALM1	TRPC5	IN-PV	-0.68469982166331	3.53750670012253e-15	1.19520234980044e-13	1.21217155456543	0.681619256017506	COP	-2.23339564409546	0.0059416116333462	0.0398416971749158	0.1285689920187	0.0683760683760684	-1.45904773287938	0.00297080581667487	0.0199208485875177	0.670370280742645	0.374997662196787	CALM1^TRPC5
NECTIN2	CD96	NECTIN2	CD96	OPC	-1.26657515390713	1.42245428818094e-07	1.692019683431e-06	0.121258281171322	0.058206106870229	L4	-1.65132337805514	0.0087170055111249	0.0190115258347847	0.0894638821482658	0.0802675585284281	-1.45894926598113	0.00435857387827686	0.00950660892723407	0.105361081659794	0.0692368326993286	NECTIN2^CD96
COL5A1	SDC3	COL5A1	SDC3	IN-SV2C	-3.77486563815136	2.28450341712286e-06	2.27619380760339e-05	0.103784903883934	0.0757062146892655	L5/L6	0.857289007241179	0.0005015621568643	0.0023736341514597	0.0787697061896324	0.0664451827242525	-1.45878831545509	0.000251923330140711	0.00119819804476787	0.0912773013114929	0.071075698706759	COL5A1^SDC3
CALM1	TRPC5	CALM1	TRPC5	IN-SV2C	-0.659148216634095	1.80786096778921e-07	2.2271488820786e-06	1.2682980298996	0.671186440677966	COP	-2.23339564409546	0.0059416116333462	0.0398416971749158	0.1285689920187	0.0683760683760684	-1.44627193036478	0.00297089620972149	0.0199219621618989	0.698433518409729	0.369781254527017	CALM1^TRPC5
TGFB1	CAV1	TGFB1	CAV1	IN-SV2C	-1.26909717245397	5.41191287962643e-06	4.92381751771837e-05	0.133898913860321	0.100564971751412	L2/3_IS	-1.62317751396231	0.0001177168662078	0.0010327156608774	0.178973078727722	0.132780082987552	-1.44613734320814	6.15643895437132e-05	0.000540976918027292	0.156435996294022	0.116672527369482	TGFB1^CAV1
TGFB1	ITGB1	TGFB1	ITGB1	L4	-2.02270008987354	2.61845428123478e-15	2.90137871284466e-14	0.129458710551262	0.108934543717152	IN-SST	-0.864999628407555	2.03412585909634e-06	1.68822376375001e-05	0.353081256151199	0.2575	-1.44384985914055	1.0170629308574e-06	8.44111883325693e-06	0.24126997590065	0.183217271858576	TGFB1^ITGB1
CD96	NECTIN1	CD96	NECTIN1	L2/3_IS	-2.14508549309219	0.0010301628594749	0.0065107274605578	0.209317371249199	0.15076071922545	IN-PV	-0.739601156509714	0.0018163808088005	0.0074484134691361	0.2393978536129	0.176148796498906	-1.44234332480095	0.0014232718341377	0.00697957046484695	0.224357604980469	0.163454757862178	CD96^NECTIN1
NECTIN1	CD96	NECTIN1	CD96	IN-PV	-0.739601156509714	0.0018163808088005	0.0074484134691361	0.2393978536129	0.176148796498906	L2/3_IS	-2.14508549309219	0.0010301628594749	0.0065107274605578	0.209317371249199	0.15076071922545	-1.44234332480095	0.0014232718341377	0.00697957046484695	0.224357604980469	0.163454757862178	NECTIN1^CD96
PTH	TSHR	PTH	TSHR	L2/L3	-1.41057569400932	1.51011658959685e-09	9.71791010519186e-09	0.095023475587368	0.0906183368869936	L2/L3	-1.46962749209331	0.0001153471832758	0.0003781864457445	0.0539830066263676	0.0522388059701493	-1.44010159305132	5.76743466961948e-05	0.000189098081827303	0.0745032429695129	0.0714285714285714	PTH^TSHR
NECTIN2	CD96	NECTIN2	CD96	OPC	-1.26657515390713	1.42245428818094e-07	1.692019683431e-06	0.121258281171322	0.058206106870229	IN-SST	-1.60410816644342	0.0012418099394298	0.0048595083371814	0.0787856206297874	0.0616666666666667	-1.43534166017528	0.000620976092429309	0.00243060017843242	0.100021950900555	0.0599363867684478	NECTIN2^CD96
VEGFA	ITGB1	VEGFA	ITGB1	COP	-1.99877629246185	0.0001718337401491	0.0024430826597583	0.309329599142075	0.162393162393162	IN-SST	-0.864999628407555	2.03412585909634e-06	1.68822376375001e-05	0.353081256151199	0.2575	-1.4318879604347	8.69339330040982e-05	0.0012299824486979	0.331205427646637	0.209946581196581	VEGFA^ITGB1
CALM3	RYR2	CALM3	RYR2	OPC	-1.38832996609955	1.71248035524373e-09	2.67212048739514e-08	0.286722987890243	0.13263358778626	COP	-1.47488103345233	0.0011687330192096	0.0114875722525888	0.504043877124786	0.273504273504273	-1.43160549977594	0.000584367365844978	0.00574379948689684	0.395383417606354	0.203068930645266	CALM3^RYR2
LRPAP1	LRP1	LRPAP1	LRP1	COP	-2.11530677288118	3.86802763985893e-18	4.13986402677124e-16	0.611447095870972	0.307692307692308	IN-SV2C	-0.741952877856583	5.76476495260671e-06	5.21241295103137e-05	0.442869037389755	0.297175141242938	-1.42862982536888	2.88238247630529e-06	2.60620647553638e-05	0.527158081531525	0.302433724467623	LRPAP1^LRP1
SPP1	ITGB1	SPP1	ITGA8_ITGB1	IN-PV	-1.99115898867266	7.15375497002101e-06	5.91525737411594e-05	0.0756445527076721	0.0536105032822757	IN-SST	-0.864999628407555	2.03412585909634e-06	1.68822376375001e-05	0.353081256151199	0.2575	-1.42807930854011	4.59394041455867e-06	3.80174056893297e-05	0.214362904429436	0.155555251641138	SPP1^ITGA8_ITGB1
TGFB1	ITGB1	TGFB1	ITGB1	L4	-2.02270008987354	2.61845428123478e-15	2.90137871284466e-14	0.129458710551262	0.108934543717152	IN-PV	-0.823795323054406	0.0005697614094862	0.0028193638689725	0.355392545461655	0.260393873085339	-1.42324770646397	0.000284880704744409	0.00140968193450076	0.242425620555878	0.184664208401246	TGFB1^ITGB1
GSTP1	EGFR	GSTP1	EGFR	COP	-2.04046805378247	0.0014571947429034	0.0136055848410504	0.14743746817112	0.0769230769230769	OPC	-0.80281664270073	8.06519689154223e-10	1.31759375013977e-08	0.489918529987335	0.213740458015267	-1.4216423482416	0.000728597774711545	0.00680279900849395	0.318677991628647	0.145331767469172	GSTP1^EGFR
NTN1	DCC	NTN1	DCC	OPC	0.648682794131449	4.73108330205733e-09	6.9940272532359e-08	0.459802746772766	0.211832061068702	COP	2.19123306141347	1.13096244663936e-22	2.07504681281022e-20	0.62771600484848	0.299145299145299	1.41995792777246	2.36554165102872e-09	3.49701362661899e-08	0.543759346008301	0.255488680107001	NTN1^DCC
CALM3	RYR2	CALM3	RYR2	Astrocyte	-1.36172974974113	0.0001493332931485	0.0014179478758682	0.237318053841591	0.10498687664042	COP	-1.47488103345233	0.0011687330192096	0.0114875722525888	0.504043877124786	0.273504273504273	-1.41830539159673	0.00065903315617905	0.0064527600642285	0.370680958032608	0.189245575072347	CALM3^RYR2
CALM3	RYR2	CALM3	RYR2	OPC	-1.38832996609955	1.71248035524373e-09	2.67212048739514e-08	0.286722987890243	0.13263358778626	Astrocyte	-1.44815722835417	9.92852039117732e-10	2.86913452899614e-08	0.61988377571106	0.259842519685039	-1.41824359722686	1.35266619718073e-09	2.77062750819564e-08	0.453303396701813	0.19623805373565	CALM3^RYR2
CD96	PVR	CD96	PVR	L4	-1.65132337805514	0.0087170055111249	0.0190115258347847	0.0894638821482658	0.0802675585284281	L5/L6	-1.17746270190482	0.000138689501217	0.0007726200274714	0.107259184122086	0.0963455149501661	-1.41439303997998	0.00442784750617095	0.00989207293112805	0.098361536860466	0.0883065367392971	CD96^PVR
TGFB1	EGFR	TGFB1	EGFR	L4	-2.02270008987354	2.61845428123478e-15	2.90137871284466e-14	0.129458710551262	0.108934543717152	OPC	-0.80281664270073	8.06519689154223e-10	1.31759375013977e-08	0.489918529987335	0.213740458015267	-1.41275836628713	4.03261153804252e-10	6.58798325759241e-09	0.309688627719879	0.16133750086621	TGFB1^EGFR
VEGFA	ITGB1	VEGFA	ITGB1	COP	-1.99877629246185	0.0001718337401491	0.0024430826597583	0.309329599142075	0.162393162393162	IN-PV	-0.823795323054406	0.0005697614094862	0.0028193638689725	0.355392545461655	0.260393873085339	-1.41128580775813	0.00037079757481765	0.0026312232643654	0.332361072301865	0.211393517739251	VEGFA^ITGB1
VEGFA	ITGB1	VEGFA	ITGB1	OPC	-1.95598688099532	4.35045613600116e-38	4.44114474898546e-36	0.699123382568359	0.304389312977099	IN-SST	-0.864999628407555	2.03412585909634e-06	1.68822376375001e-05	0.353081256151199	0.2575	-1.41049325470144	1.01706292954817e-06	8.44111881875004e-06	0.526102304458618	0.28094465648855	VEGFA^ITGB1
F8	LRP1	F8	LRP1	OPC	-2.07654436930898	6.12895861323709e-16	1.8173425113441e-14	0.13078573346138	0.0639312977099237	IN-SV2C	-0.741952877856583	5.76476495260671e-06	5.21241295103137e-05	0.442869037389755	0.297175141242938	-1.40924862358278	2.8823824766098e-06	2.60620647642435e-05	0.286827385425568	0.180553219476431	F8^LRP1
SPP1	ITGB1	SPP1	ITGA8_ITGB1	IN-PV	-1.99115898867266	7.15375497002101e-06	5.91525737411594e-05	0.0756445527076721	0.0536105032822757	IN-PV	-0.823795323054406	0.0005697614094862	0.0028193638689725	0.355392545461655	0.260393873085339	-1.40747715586353	0.00028845758222811	0.00143925822135683	0.215518549084663	0.157002188183808	SPP1^ITGA8_ITGB1
PTH	PTH2R	PTH	PTH2R	L2/L3	-1.41057569400932	1.51011658959685e-09	9.71791010519186e-09	0.095023475587368	0.0906183368869936	L4	-1.40141431769324	8.46119107443188e-19	1.16588365799021e-17	0.17988283932209	0.14763497372193	-1.40599500585128	7.55058295221487e-10	4.85895505842535e-09	0.137453153729439	0.119126655304462	PTH^PTH2R
CALM1	PTH2R	CALM1	PTH2R	Astrocyte	-1.64046799419826	1.00250387528278e-31	1.78795962238686e-29	1.29402279853821	0.522309711286089	L2/L3	-1.16976208745652	3.41780551474828e-05	0.0001236593992858	0.120230711996555	0.113539445628998	-1.40511504082739	1.70890275737414e-05	6.18296996429e-05	0.70712673664093	0.317924578457544	CALM1^PTH2R
CALM3	RYR2	CALM3	RYR2	Astrocyte	-1.36172974974113	0.0001493332931485	0.0014179478758682	0.237318053841591	0.10498687664042	Astrocyte	-1.44815722835417	9.92852039117732e-10	2.86913452899614e-08	0.61988377571106	0.259842519685039	-1.40494348904765	7.46671430002696e-05	0.000708988283606745	0.428600907325745	0.18241469816273	CALM3^RYR2
COL9A3	ITGB1	COL9A3	ITGA1_ITGB1	OPC	-1.94282054743372	0.0119065577008917	0.0380250050528558	0.17580084502697	0.083969465648855	IN-SST	-0.864999628407555	2.03412585909634e-06	1.68822376375001e-05	0.353081256151199	0.2575	-1.40391008792064	0.0059542959133754	0.0190209436452466	0.264441043138504	0.170734732824427	COL9A3^ITGA1_ITGB1
GNAI2	P2RY12	GNAI2	P2RY12	IN-SV2C	-0.835016199831655	0.0061052470919691	0.0209408446296494	0.163850665092468	0.11638418079096	IN-SV2C	-1.96869835948742	0.0001080634975427	0.0007081599461716	0.0888291522860527	0.0610169491525424	-1.40185727965953	0.0031066552947559	0.0108245022879105	0.126339912414551	0.0887005649717514	GNAI2^P2RY12
VEGFA	EGFR	VEGFA	EGFR	COP	-1.99877629246185	0.0001718337401491	0.0024430826597583	0.309329599142075	0.162393162393162	OPC	-0.80281664270073	8.06519689154223e-10	1.31759375013977e-08	0.489918529987335	0.213740458015267	-1.40079646758129	8.59172733343946e-05	0.0012215479178479	0.399624049663544	0.188066810204215	VEGFA^EGFR
TGFB1	CAV1	TGFB1	CAV1	L4	-2.02270008987354	2.61845428123478e-15	2.90137871284466e-14	0.129458710551262	0.108934543717152	L2/L3	-0.76412224434735	0.0001617279826088	0.0005164721588243	0.106956519186497	0.0911513859275053	-1.39341116711044	8.08639913057092e-05	0.000258236079426657	0.11820761859417	0.100042964822329	TGFB1^CAV1
OMG	LINGO1	OMG	LINGO1	L4	-0.748294844264585	0.0001480674033783	0.0005014071066325	0.153914406895638	0.124701385570951	Astrocyte	-2.03761276488857	4.97168602507236e-07	9.07200239529718e-06	0.217521578073502	0.0971128608923884	-1.39295380457658	7.42822859904036e-05	0.000255239554513899	0.18571799993515	0.11090712323167	OMG^LINGO1
CALM1	CACNA1C	CALM1	CACNA1C	IN-PV	-0.68469982166331	3.53750670012253e-15	1.19520234980044e-13	1.21217155456543	0.681619256017506	COP	-2.09752759874465	1.68409300624847e-22	2.94945925139788e-20	0.960892975330353	0.444444444444444	-1.39111371020398	1.76875343426591e-15	5.9760132237318e-14	1.08653223514557	0.563031850230975	CALM1^CACNA1C
CD96	PVR	CD96	PVR	IN-SST	-1.60410816644342	0.0012418099394298	0.0048595083371814	0.0787856206297874	0.0616666666666667	L5/L6	-1.17746270190482	0.000138689501217	0.0007726200274714	0.107259184122086	0.0963455149501661	-1.39078543417412	0.0006902497203234	0.0028160641823264	0.0930224061012268	0.0790060908084164	CD96^PVR
VEGFA	ITGB1	VEGFA	ITGB1	OPC	-1.95598688099532	4.35045613600116e-38	4.44114474898546e-36	0.699123382568359	0.304389312977099	IN-PV	-0.823795323054406	0.0005697614094862	0.0028193638689725	0.355392545461655	0.260393873085339	-1.38989110202486	0.0002848807047431	0.00140968193448625	0.527257978916168	0.282391593031219	VEGFA^ITGB1
PTH	TSHR	PTH	TSHR	IN-SST	-1.30898592154232	6.64224848999881e-05	0.0003833297622541	0.101998813450336	0.0766666666666667	L2/L3	-1.46962749209331	0.0001153471832758	0.0003781864457445	0.0539830066263676	0.0522388059701493	-1.38930670681782	9.08848340878941e-05	0.0003807581039993	0.0779909119009972	0.0644527363184079	PTH^TSHR
ADAM10	NOTCH2	ADAM10	NOTCH2	COP	1.18327422722237	0.0014599271539049	0.0136200952154859	0.198233440518379	0.102564102564103	L4	1.59358572986471	1.50282075081998e-23	2.70780355691962e-22	0.0743244513869286	0.0602006688963211	1.38842997854354	0.00072996357695245	0.00681004760774295	0.136278942227364	0.0813823857302118	ADAM10^NOTCH2
CALM1	KCNQ1	CALM1	KCNQ1	IN-PV	-0.68469982166331	3.53750670012253e-15	1.19520234980044e-13	1.21217155456543	0.681619256017506	IN-SV2C	-2.08953101416444	1.01231556034047e-05	8.62818504158069e-05	0.135107040405273	0.0937853107344633	-1.38711541791388	5.0615778034711e-06	4.31409252676636e-05	0.673639297485352	0.387702283375984	CALM1^KCNQ1
CALM3	GRM5	CALM3	GRM5	OPC	-1.38832996609955	1.71248035524373e-09	2.67212048739514e-08	0.286722987890243	0.13263358778626	Astrocyte	-1.37962102157122	7.26562908509101e-29	9.77755521332747e-27	1.06222081184387	0.41994750656168	-1.38397549383538	8.56240177621865e-10	1.33606024369757e-08	0.674471914768219	0.27629054717397	CALM3^GRM5
COL9A3	ITGB1	COL9A3	ITGA10_ITGB1	OPC	-1.94282054743372	0.0119065577008917	0.0380250050528558	0.17580084502697	0.083969465648855	IN-PV	-0.823795323054406	0.0005697614094862	0.0028193638689725	0.355392545461655	0.260393873085339	-1.38330793524406	0.00623815955518895	0.0204221844609142	0.265596687793732	0.172181669367097	COL9A3^ITGA10_ITGB1
COL9A3	ITGB1	COL9A3	ITGA1_ITGB1	OPC	-1.94282054743372	0.0119065577008917	0.0380250050528558	0.17580084502697	0.083969465648855	IN-PV	-0.823795323054406	0.0005697614094862	0.0028193638689725	0.355392545461655	0.260393873085339	-1.38330793524406	0.00623815955518895	0.0204221844609142	0.265596687793732	0.172181669367097	COL9A3^ITGA1_ITGB1
VEGFA	EGFR	VEGFA	EGFR	OPC	-1.95598688099532	4.35045613600116e-38	4.44114474898546e-36	0.699123382568359	0.304389312977099	OPC	-0.80281664270073	8.06519689154223e-10	1.31759375013977e-08	0.489918529987335	0.213740458015267	-1.37940176184802	4.03259844577112e-10	6.58796875069885e-09	0.594520926475525	0.259064885496183	VEGFA^EGFR
CALM1	CACNA1C	CALM1	CACNA1C	IN-SV2C	-0.659148216634095	1.80786096778921e-07	2.2271488820786e-06	1.2682980298996	0.671186440677966	COP	-2.09752759874465	1.68409300624847e-22	2.94945925139788e-20	0.960892975330353	0.444444444444444	-1.37833790768937	9.03930483894607e-08	1.11357444103931e-06	1.1145955324173	0.557815442561205	CALM1^CACNA1C
GNAI2	P2RY12	GNAI2	P2RY12	IN-SV2C	-0.835016199831655	0.0061052470919691	0.0209408446296494	0.163850665092468	0.11638418079096	IN-PV	-1.91871197920126	0.0002466581518413	0.0013581765836315	0.08024612814188	0.0579868708971554	-1.37686408951646	0.0031759526219052	0.0111495106066404	0.122048392891884	0.0871855258440579	GNAI2^P2RY12
APP	DCC	APP	DCC	IN-SV2C	0.559884387943553	3.00103467953015e-09	5.17765721599171e-08	1.32437169551849	0.682485875706215	COP	2.19123306141347	1.13096244663936e-22	2.07504681281022e-20	0.62771600484848	0.299145299145299	1.37555872467851	1.50051733976513e-09	2.58882860799689e-08	0.976043820381165	0.490815587425757	APP^DCC
CALM1	KCNQ1	CALM1	KCNQ1	IN-SV2C	-0.659148216634095	1.80786096778921e-07	2.2271488820786e-06	1.2682980298996	0.671186440677966	IN-SV2C	-2.08953101416444	1.01231556034047e-05	8.62818504158069e-05	0.135107040405273	0.0937853107344633	-1.37433961539927	5.15197085009181e-06	4.42544996489428e-05	0.701702535152435	0.382485875706215	CALM1^KCNQ1
LAMA1	ITGB1	LAMA1	ITGA7_ITGB1	L5/L6	-1.87865342859078	3.57618580407966e-05	0.0002315718992295	0.0888094082474709	0.0808416389811739	IN-SST	-0.864999628407555	2.03412585909634e-06	1.68822376375001e-05	0.353081256151199	0.2575	-1.37182652849917	1.88979919499465e-05	0.0001242270684335	0.220945328474045	0.169170819490587	LAMA1^ITGA7_ITGB1
CALM3	GRM5	CALM3	GRM5	Astrocyte	-1.36172974974113	0.0001493332931485	0.0014179478758682	0.237318053841591	0.10498687664042	Astrocyte	-1.37962102157122	7.26562908509101e-29	9.77755521332747e-27	1.06222081184387	0.41994750656168	-1.37067538565618	7.466664657425e-05	0.0007089739379341	0.649769425392151	0.26246719160105	CALM3^GRM5
ADAM12	ITGB1	ADAM12	ITGB1	L2/3_IS	-1.86551175216817	0.00910877889776	0.0372736197940225	0.100671954452991	0.0719225449515906	IN-SST	-0.864999628407555	2.03412585909634e-06	1.68822376375001e-05	0.353081256151199	0.2575	-1.36525569028786	0.00455540651180955	0.01864525101583	0.226876601576805	0.164711272475795	ADAM12^ITGB1
PTH	TSHR	PTH	TSHR	IN-VIP	-1.25642088741295	3.10879615561935e-05	0.0002575053657758	0.115127146244049	0.0763005780346821	L2/L3	-1.46962749209331	0.0001153471832758	0.0003781864457445	0.0539830066263676	0.0522388059701493	-1.36302418975313	7.32175724159968e-05	0.00031784590576015	0.0845550745725632	0.0642696920024157	PTH^TSHR
ANGPTL1	ITGB1	ANGPTL1	ITGA1_ITGB1	L2/3_IS	-1.85406111961804	0.0083339492502381	0.0349476859995491	0.0900736227631569	0.0663900414937759	IN-SST	-0.864999628407555	2.03412585909634e-06	1.68822376375001e-05	0.353081256151199	0.2575	-1.3595303740128	0.0041679916880486	0.0174822841185933	0.221577435731888	0.161945020746888	ANGPTL1^ITGA1_ITGB1
LRPAP1	LRP1	LRPAP1	LRP1	COP	-2.11530677288118	3.86802763985893e-18	4.13986402677124e-16	0.611447095870972	0.307692307692308	L5/L6	-0.598173517161864	0.0003957228256711	0.0019284476320793	0.386376738548279	0.305647840531562	-1.35674014502152	0.000197861412835552	0.000964223816039857	0.498911917209625	0.306670074111935	LRPAP1^LRP1
NECTIN1	CD96	NECTIN1	CD96	IN-SV2C	-0.946050868708292	0.0001855892949104	0.0011335908733721	0.302239060401917	0.214689265536723	IN-PV	-1.76485739540568	0.0061365921446322	0.0202865112494326	0.086852453649044	0.0667396061269147	-1.35545413205699	0.0031610907197713	0.0107100510614024	0.194545760750771	0.140714435831819	NECTIN1^CD96
CD96	NECTIN1	CD96	NECTIN1	IN-PV	-1.76485739540568	0.0061365921446322	0.0202865112494326	0.086852453649044	0.0667396061269147	IN-SV2C	-0.946050868708292	0.0001855892949104	0.0011335908733721	0.302239060401917	0.214689265536723	-1.35545413205699	0.0031610907197713	0.0107100510614024	0.194545760750771	0.140714435831819	CD96^NECTIN1
PTH	PTH2R	PTH	PTH2R	IN-SST	-1.30898592154232	6.64224848999881e-05	0.0003833297622541	0.101998813450336	0.0766666666666667	L4	-1.40141431769324	8.46119107443188e-19	1.16588365799021e-17	0.17988283932209	0.14763497372193	-1.35520011961778	3.32112424499945e-05	0.000191664881127056	0.140940830111504	0.112150820194299	PTH^PTH2R
PTH	TSHR	PTH	TSHR	L4	-1.23942937487246	5.18683564165318e-08	2.97578310531236e-07	0.0975769013166428	0.0907787864309604	L2/L3	-1.46962749209331	0.0001153471832758	0.0003781864457445	0.0539830066263676	0.0522388059701493	-1.35452843348288	5.76995258161083e-05	0.000189242012027516	0.07577995210886	0.0715087962005548	PTH^TSHR
TGFB1	ITGB1	TGFB1	ITGB1	L5/L6	-1.84282071632256	2.63003645329841e-07	2.70207717998573e-06	0.117262281477451	0.107419712070875	IN-SST	-0.864999628407555	2.03412585909634e-06	1.68822376375001e-05	0.353081256151199	0.2575	-1.35391017236506	1.14856475221309e-06	9.7921574087429e-06	0.235171765089035	0.182459856035437	TGFB1^ITGB1
TNC	PTPRB	TNC	PTPRB	Microglia	-3.34422895096445	1.34358812966369e-07	5.26302664505405e-05	0.420742899179459	0.325581395348837	L4	0.641315018450238	2.06540215089673e-12	1.84470050479866e-11	0.589469611644745	0.440038222646918	-1.35145696625711	6.71804391842599e-08	2.63151424487728e-05	0.505106270313263	0.382809808997878	TNC^PTPRB
LAMA1	ITGB1	LAMA1	ITGA7_ITGB1	L5/L6	-1.87865342859078	3.57618580407966e-05	0.0002315718992295	0.0888094082474709	0.0808416389811739	IN-PV	-0.823795323054406	0.0005697614094862	0.0028193638689725	0.355392545461655	0.260393873085339	-1.3512243758226	0.000302761633763498	0.001525467884101	0.222100973129272	0.170617756033256	LAMA1^ITGA7_ITGB1
TGFB1	ITGB1	TGFB1	ITGB1	IN-PV	-1.83419294643037	7.87595353849955e-09	1.15549303408629e-07	0.133919224143028	0.099562363238512	IN-SST	-0.864999628407555	2.03412585909634e-06	1.68822376375001e-05	0.353081256151199	0.2575	-1.34959628741896	1.02100090631742e-06	8.49889347045435e-06	0.243500232696533	0.178531181619256	TGFB1^ITGB1
CALM1	PDE1C	CALM1	PDE1C	IN-PV	-0.68469982166331	3.53750670012253e-15	1.19520234980044e-13	1.21217155456543	0.681619256017506	L2/3_IS	-2.01022691583039	2.35297034431606e-18	1.6791556080469e-16	0.554301798343658	0.341632088520055	-1.34746336874685	1.76992983523342e-15	5.98440752704241e-14	0.883236646652222	0.51162567226878	CALM1^PDE1C
CALM1	RYR2	CALM1	RYR2	COP	-1.21463533233355	1.28512922566599e-06	3.21532656265652e-05	0.769201815128326	0.384615384615385	COP	-1.47488103345233	0.0011687330192096	0.0114875722525888	0.504043877124786	0.273504273504273	-1.34475818289294	0.000585009074217633	0.00575986275910768	0.636622846126556	0.329059829059829	CALM1^RYR2
ADAM12	ITGB1	ADAM12	ITGB1	L2/3_IS	-1.86551175216817	0.00910877889776	0.0372736197940225	0.100671954452991	0.0719225449515906	IN-PV	-0.823795323054406	0.0005697614094862	0.0028193638689725	0.355392545461655	0.260393873085339	-1.34465353761129	0.0048392701536231	0.0200464918314975	0.228032246232033	0.166158209018465	ADAM12^ITGB1
SHANK2	CFTR	SHANK2	CFTR	COP	-1.14564640801892	0.0078087781476728	0.0488693376334329	0.890702903270721	0.41025641025641	L5/L6-CC	-1.54131309317359	0.0091016503678085	0.0298101388799787	0.0706524327397346	0.0617848970251716	-1.34347975059626	0.00845521425774065	0.0393397382567058	0.480677664279938	0.236020653640791	SHANK2^CFTR
CALM1	PTH2R	CALM1	PTH2R	IN-PV	-0.68469982166331	3.53750670012253e-15	1.19520234980044e-13	1.21217155456543	0.681619256017506	L5/L6	-1.99572872721368	0.0003054148075912	0.0015450766096261	0.0786454975605011	0.0764119601328904	-1.3402142744385	0.000152707403797369	0.00077253830487281	0.645408511161804	0.379015608075198	CALM1^PTH2R
NECTIN2	CD96	NECTIN2	CD96	IN-SV2C	-0.913702008965092	0.0043492646176563	0.0159437217453924	0.198460847139358	0.142372881355932	IN-PV	-1.76485739540568	0.0061365921446322	0.0202865112494326	0.086852453649044	0.0667396061269147	-1.33927970218539	0.00524292838114425	0.0181151164974125	0.142656654119492	0.104556243741423	NECTIN2^CD96
ANGPTL1	ITGB1	ANGPTL1	ITGA1_ITGB1	L2/3_IS	-1.85406111961804	0.0083339492502381	0.0349476859995491	0.0900736227631569	0.0663900414937759	IN-PV	-0.823795323054406	0.0005697614094862	0.0028193638689725	0.355392545461655	0.260393873085339	-1.33892822133622	0.00445185532986215	0.0188835249342608	0.222733080387116	0.163391957289557	ANGPTL1^ITGA1_ITGB1
ADAM17	IL6R	ADAM17	IL6R	IN-SV2C	-0.512706634745833	0.0139355128714213	0.0399616374095115	0.269694536924362	0.196610169491525	L2/L3	-2.16500731587742	1.08256215582559e-10	7.76993422049346e-10	0.0796128511428833	0.0778251599147122	-1.33885697531163	0.00696775648983876	0.0199808190932525	0.174653694033623	0.137217664703119	ADAM17^IL6R
F8	LRP1	F8	LRP1	OPC	-2.07654436930898	6.12895861323709e-16	1.8173425113441e-14	0.13078573346138	0.0639312977099237	L5/L6	-0.598173517161864	0.0003957228256711	0.0019284476320793	0.386376738548279	0.305647840531562	-1.33735894323542	0.000197861412835857	0.000964223816048737	0.258581221103668	0.184789569120743	F8^LRP1
CALM1	PDE1C	CALM1	PDE1C	IN-PV	-0.68469982166331	3.53750670012253e-15	1.19520234980044e-13	1.21217155456543	0.681619256017506	L5/L6-CC	-1.98848045514287	1.09309240404781e-07	1.36870993917033e-06	0.188536524772644	0.128146453089245	-1.33659013840309	5.46546219711441e-08	6.84355029345281e-07	0.700354039669037	0.404882854553375	CALM1^PDE1C
GNAI2	CAV1	GNAI2	CAV1	IN-SV2C	-0.835016199831655	0.0061052470919691	0.0209408446296494	0.163850665092468	0.11638418079096	L5/L6-CC	-1.8369178584024	1.72467756168261e-05	0.0001367590246492	0.0993490517139435	0.0778032036613272	-1.33596702911702	0.00306124693379296	0.0105388018271493	0.131599858403206	0.0970936922261438	GNAI2^CAV1
CALM1	PDE1C	CALM1	PDE1C	IN-SV2C	-0.659148216634095	1.80786096778921e-07	2.2271488820786e-06	1.2682980298996	0.671186440677966	L2/3_IS	-2.01022691583039	2.35297034431606e-18	1.6791556080469e-16	0.554301798343658	0.341632088520055	-1.33468756623224	9.03930483906371e-08	1.11357444112326e-06	0.91129994392395	0.506409264599011	CALM1^PDE1C
VEGFA	ITGB1	VEGFA	ITGB1	IN-VIP	-1.80427399678438	2.68950319946172e-07	3.64510544984211e-06	0.151659741997719	0.100578034682081	IN-SST	-0.864999628407555	2.03412585909634e-06	1.68822376375001e-05	0.353081256151199	0.2575	-1.33463681259597	1.15153808952126e-06	1.02636715436711e-05	0.25237050652504	0.17903901734104	VEGFA^ITGB1
TGFB1	ITGB1	TGFB1	ITGB1	L5/L6	-1.84282071632256	2.63003645329841e-07	2.70207717998573e-06	0.117262281477451	0.107419712070875	IN-PV	-0.823795323054406	0.0005697614094862	0.0028193638689725	0.355392545461655	0.260393873085339	-1.33330801968848	0.000285012206565765	0.00141103297307624	0.236327409744263	0.183906792578107	TGFB1^ITGB1
RGMB	BMPR2	RGMB	BMPR2	IN-SV2C	1.641751636921	6.09908306801226e-20	3.87836335806994e-18	0.141813680529594	0.0994350282485876	COP	1.02384611118587	5.29373671422315e-06	0.0001176736589994	0.649731934070587	0.333333333333333	1.33279887405343	2.6468683571116e-06	5.88368294997019e-05	0.395772814750671	0.21638418079096	RGMB^BMPR2
CALM1	RYR2	CALM1	RYR2	COP	-1.21463533233355	1.28512922566599e-06	3.21532656265652e-05	0.769201815128326	0.384615384615385	Astrocyte	-1.44815722835417	9.92852039117732e-10	2.86913452899614e-08	0.61988377571106	0.259842519685039	-1.33139628034386	6.43061038852552e-07	1.60909784859276e-05	0.694542765617371	0.322228952150212	CALM1^RYR2
TGFB1	ITGB1	TGFB1	ITGB1	IN-PV	-1.83419294643037	7.87595353849955e-09	1.15549303408629e-07	0.133919224143028	0.099562363238512	IN-PV	-0.823795323054406	0.0005697614094862	0.0028193638689725	0.355392545461655	0.260393873085339	-1.32899413474239	0.000284884642719869	0.00140973970913795	0.244655877351761	0.179978118161926	TGFB1^ITGB1
PTH	PTH2R	PTH	PTH2R	IN-VIP	-1.25642088741295	3.10879615561935e-05	0.0002575053657758	0.115127146244049	0.0763005780346821	L4	-1.40141431769324	8.46119107443188e-19	1.16588365799021e-17	0.17988283932209	0.14763497372193	-1.3289176025531	1.55439807780972e-05	0.000128752682887906	0.147504985332489	0.111967775878306	PTH^PTH2R
CALM1	PTH2R	CALM1	PTH2R	IN-SV2C	-0.659148216634095	1.80786096778921e-07	2.2271488820786e-06	1.2682980298996	0.671186440677966	L5/L6	-1.99572872721368	0.0003054148075912	0.0015450766096261	0.0786454975605011	0.0764119601328904	-1.32743847192389	0.00015279779684399	0.000773651879254089	0.673471748828888	0.373799200405428	CALM1^PTH2R
SST	SSTR2	SST	SSTR2	L2/3_IS	-2.08068253491614	1.42797734967782e-06	2.07912456932963e-05	0.307373851537705	0.215767634854772	L4	-0.569270886053339	0.000853538269798	0.002451502212912	0.223691448569298	0.186813186813187	-1.32497671048474	0.000427483123573839	0.00123614672930265	0.26553264260292	0.201290410833979	SST^SSTR2
CALM1	PDE1C	CALM1	PDE1C	IN-SV2C	-0.659148216634095	1.80786096778921e-07	2.2271488820786e-06	1.2682980298996	0.671186440677966	L5/L6-CC	-1.98848045514287	1.09309240404781e-07	1.36870993917033e-06	0.188536524772644	0.128146453089245	-1.32381433588849	1.45047668591851e-07	1.79792941062446e-06	0.728417277336121	0.399666446883605	CALM1^PDE1C
TGFB1	EGFR	TGFB1	EGFR	L5/L6	-1.84282071632256	2.63003645329841e-07	2.70207717998573e-06	0.117262281477451	0.107419712070875	OPC	-0.80281664270073	8.06519689154223e-10	1.31759375013977e-08	0.489918529987335	0.213740458015267	-1.32281867951164	1.31905082509498e-07	1.35762655874356e-06	0.303590416908264	0.160580085043071	TGFB1^EGFR
PTH	PTH2R	PTH	PTH2R	L4	-1.23942937487246	5.18683564165318e-08	2.97578310531236e-07	0.0975769013166428	0.0907787864309604	L4	-1.40141431769324	8.46119107443188e-19	1.16588365799021e-17	0.17988283932209	0.14763497372193	-1.32042184628285	2.5934178208689e-08	1.48789155271447e-07	0.138729870319367	0.119206880076445	PTH^PTH2R
TGFB1	EGFR	TGFB1	EGFR	IN-PV	-1.83419294643037	7.87595353849955e-09	1.15549303408629e-07	0.133919224143028	0.099562363238512	OPC	-0.80281664270073	8.06519689154223e-10	1.31759375013977e-08	0.489918529987335	0.213740458015267	-1.31850479456555	4.34123661382688e-09	6.43626204550136e-08	0.311918884515762	0.15665141062689	TGFB1^EGFR
VEGFA	ITGB1	VEGFA	ITGB1	IN-VIP	-1.80427399678438	2.68950319946172e-07	3.64510544984211e-06	0.151659741997719	0.100578034682081	IN-PV	-0.823795323054406	0.0005697614094862	0.0028193638689725	0.355392545461655	0.260393873085339	-1.31403465991939	0.000285015179903073	0.00141150448721117	0.253526151180267	0.18048595388371	VEGFA^ITGB1
HAPLN1	PRTG	HAPLN1	PRTG	IN-SV2C	1.29500916289977	1.61294078470622e-13	5.24058588899529e-12	0.174675658345223	0.126553672316384	COP	1.3283236365908	0.0016185050652969	0.014883293595678	0.181655719876289	0.102564102564103	1.31166639974529	0.000809252532729097	0.00744164680045929	0.178165689110756	0.114558887440243	HAPLN1^PRTG
MAML2	NOTCH2	MAML2	NOTCH2	OPC	1.35342217203881	3.60146547602152e-91	1.50813204290787e-88	1.53941106796265	0.597328244274809	L2/L3	1.26703096018329	3.31457808711203e-22	5.31313270238078e-21	0.12415162473917	0.121002132196162	1.31022656611105	1.65728904355601e-22	2.65656635119039e-21	0.831781327724457	0.359165188235486	MAML2^NOTCH2
CALM1	PTH2R	CALM1	PTH2R	COP	-1.21463533233355	1.28512922566599e-06	3.21532656265652e-05	0.769201815128326	0.384615384615385	L4	-1.40141431769324	8.46119107443188e-19	1.16588365799021e-17	0.17988283932209	0.14763497372193	-1.3080248250134	6.42564612833416e-07	1.60766328132884e-05	0.474542319774628	0.266125179168657	CALM1^PTH2R
VEGFA	EGFR	VEGFA	EGFR	IN-VIP	-1.80427399678438	2.68950319946172e-07	3.64510544984211e-06	0.151659741997719	0.100578034682081	OPC	-0.80281664270073	8.06519689154223e-10	1.31759375013977e-08	0.489918529987335	0.213740458015267	-1.30354531974256	1.34878419817663e-07	1.82914069367175e-06	0.320789128541946	0.157159246348674	VEGFA^EGFR
TGFB1	CAV1	TGFB1	CAV1	L5/L6	-1.84282071632256	2.63003645329841e-07	2.70207717998573e-06	0.117262281477451	0.107419712070875	L2/L3	-0.76412224434735	0.0001617279826088	0.0005164721588243	0.106956519186497	0.0911513859275053	-1.30347148033495	8.09954931270649e-05	0.000259587118002143	0.112109400331974	0.0992855489991901	TGFB1^CAV1
TGFB1	CAV1	TGFB1	CAV1	IN-PV	-1.83419294643037	7.87595353849955e-09	1.15549303408629e-07	0.133919224143028	0.099562363238512	L2/L3	-0.76412224434735	0.0001617279826088	0.0005164721588243	0.106956519186497	0.0911513859275053	-1.29915759538886	8.08679292811693e-05	0.000258293854063854	0.120437875390053	0.0953568745830087	TGFB1^CAV1
CD96	NECTIN1	CD96	NECTIN1	L4	-1.65132337805514	0.0087170055111249	0.0190115258347847	0.0894638821482658	0.0802675585284281	IN-SV2C	-0.946050868708292	0.0001855892949104	0.0011335908733721	0.302239060401917	0.214689265536723	-1.29868712338171	0.00445129740301765	0.0100725583540784	0.195851475000381	0.147478412032576	CD96^NECTIN1
NECTIN1	CD96	NECTIN1	CD96	IN-SV2C	-0.946050868708292	0.0001855892949104	0.0011335908733721	0.302239060401917	0.214689265536723	L4	-1.65132337805514	0.0087170055111249	0.0190115258347847	0.0894638821482658	0.0802675585284281	-1.29868712338171	0.00445129740301765	0.0100725583540784	0.195851475000381	0.147478412032576	NECTIN1^CD96
CALM1	PTH2R	CALM1	PTH2R	IN-PV	-0.68469982166331	3.53750670012253e-15	1.19520234980044e-13	1.21217155456543	0.681619256017506	IN-PV	-1.91145275203347	8.88649644485921e-06	7.16982840988846e-05	0.0668912902474403	0.0568927789934354	-1.29807628684839	4.44324822419836e-06	3.58491421092024e-05	0.639531433582306	0.36925601750547	CALM1^PTH2R
CALM1	GRM5	CALM1	GRM5	COP	-1.21463533233355	1.28512922566599e-06	3.21532656265652e-05	0.769201815128326	0.384615384615385	Astrocyte	-1.37962102157122	7.26562908509101e-29	9.77755521332747e-27	1.06222081184387	0.41994750656168	-1.29712817695239	6.42564612832993e-07	1.60766328132826e-05	0.915711283683777	0.402281445588532	CALM1^GRM5
MAML2	NOTCH2	MAML2	NOTCH2	COP	1.32463828042631	6.32353790320372e-32	1.92352038481926e-29	2.29401922225952	0.82051282051282	L2/L3	1.26703096018329	3.31457808711203e-22	5.31313270238078e-21	0.12415162473917	0.121002132196162	1.2958346203048	1.65728904387219e-22	2.65656636080799e-21	1.20908546447754	0.470757476354491	MAML2^NOTCH2
PTH	PTH2R	PTH	PTH2R	L2/L3	-1.41057569400932	1.51011658959685e-09	9.71791010519186e-09	0.095023475587368	0.0906183368869936	L2/L3	-1.16976208745652	3.41780551474828e-05	0.0001236593992858	0.120230711996555	0.113539445628998	-1.29016889073292	1.70897826320362e-05	6.18345585979526e-05	0.107627093791962	0.102078891257996	PTH^PTH2R
RGMB	BMPR1B	RGMB	BMPR1B	IN-SV2C	1.641751636921	6.09908306801226e-20	3.87836335806994e-18	0.141813680529594	0.0994350282485876	Astrocyte	0.932426982073989	1.01633149534752e-07	2.13098514527327e-06	0.972311854362488	0.393700787401575	1.28708930949749	5.08165747674063e-08	1.06549257263857e-06	0.557062745094299	0.246567907825081	RGMB^BMPR1B
CALM1	PTH2R	CALM1	PTH2R	IN-SV2C	-0.659148216634095	1.80786096778921e-07	2.2271488820786e-06	1.2682980298996	0.671186440677966	IN-PV	-1.91145275203347	8.88649644485921e-06	7.16982840988846e-05	0.0668912902474403	0.0568927789934354	-1.28530048433378	4.53364127081906e-06	3.69627164904816e-05	0.66759467124939	0.364039609835701	CALM1^PTH2R
NECTIN2	CD96	NECTIN2	CD96	IN-SV2C	-0.913702008965092	0.0043492646176563	0.0159437217453924	0.198460847139358	0.142372881355932	L4	-1.65132337805514	0.0087170055111249	0.0190115258347847	0.0894638821482658	0.0802675585284281	-1.28251269351011	0.0065331350643906	0.0174776237900886	0.143962368369103	0.11132021994218	NECTIN2^CD96
ADAM15	ITGB1	ADAM15	ITGB1	IN-SV2C	-1.69020050797601	0.0003051438534547	0.0017503499712504	0.0872927829623222	0.0655367231638418	IN-SST	-0.864999628407555	2.03412585909634e-06	1.68822376375001e-05	0.353081256151199	0.2575	-1.27760006819178	0.000153588989656898	0.00088361610444395	0.220187023282051	0.161518361581921	ADAM15^ITGB1
NECTIN1	CD96	NECTIN1	CD96	IN-SV2C	-0.946050868708292	0.0001855892949104	0.0011335908733721	0.302239060401917	0.214689265536723	IN-SST	-1.60410816644342	0.0012418099394298	0.0048595083371814	0.0787856206297874	0.0616666666666667	-1.27507951757586	0.0007136996171701	0.00299654960527675	0.190512344241142	0.138177966101695	NECTIN1^CD96
CD96	NECTIN1	CD96	NECTIN1	IN-SST	-1.60410816644342	0.0012418099394298	0.0048595083371814	0.0787856206297874	0.0616666666666667	IN-SV2C	-0.946050868708292	0.0001855892949104	0.0011335908733721	0.302239060401917	0.214689265536723	-1.27507951757586	0.0007136996171701	0.00299654960527675	0.190512344241142	0.138177966101695	CD96^NECTIN1
COL11A2	ITGB1	COL11A2	ITGA1_ITGB1	L2/L3	-1.66492901693003	0.022425110677137	0.041893952355219	0.0573970898985863	0.0575692963752665	IN-SST	-0.864999628407555	2.03412585909634e-06	1.68822376375001e-05	0.353081256151199	0.2575	-1.26496432266879	0.011213572401498	0.0209554172964283	0.205239176750183	0.157534648187633	COL11A2^ITGA1_ITGB1
NECTIN2	CD96	NECTIN2	CD96	IN-SV2C	-0.913702008965092	0.0043492646176563	0.0159437217453924	0.198460847139358	0.142372881355932	IN-SST	-1.60410816644342	0.0012418099394298	0.0048595083371814	0.0787856206297874	0.0616666666666667	-1.25890508770426	0.00279553727854305	0.0104016150412869	0.138623237609863	0.102019774011299	NECTIN2^CD96
ADAM10	NOTCH2	ADAM10	NOTCH2	OPC	0.92367360057146	2.37680661871224e-09	3.64769596180677e-08	0.225011587142944	0.108778625954199	L4	1.59358572986471	1.50282075081998e-23	2.70780355691962e-22	0.0743244513869286	0.0602006688963211	1.25862966521809	1.18840330935613e-09	1.8238479809034e-08	0.149668022990227	0.0844896474252598	ADAM10^NOTCH2
ADAM15	ITGB1	ADAM15	ITGB1	IN-SV2C	-1.69020050797601	0.0003051438534547	0.0017503499712504	0.0872927829623222	0.0655367231638418	IN-PV	-0.823795323054406	0.0005697614094862	0.0028193638689725	0.355392545461655	0.260393873085339	-1.25699791551521	0.00043745263147045	0.00228485692011145	0.221342667937279	0.162965298124591	ADAM15^ITGB1
NCAM1	PTPRZ1	NCAM1	PTPRZ1	COP	0.571154788716263	8.37255223939212e-11	4.04930256632358e-09	2.26133179664612	0.811965811965812	Microglia	-3.08035520475178	2.6791814592006e-14	5.50973667084604e-11	0.991370022296906	0.604651162790698	-1.25460020801776	4.18761571042566e-11	2.05219996651602e-09	1.62635087966919	0.708308487378255	NCAM1^PTPRZ1
MAML2	NOTCH1	MAML2	NOTCH1	OPC	1.35342217203881	3.60146547602152e-91	1.50813204290787e-88	1.53941106796265	0.597328244274809	Astrocyte	1.15450139445849	3.94725350346023e-06	6.03628033178944e-05	0.139140635728836	0.062992125984252	1.25396178324865	1.97362675173012e-06	3.01814016589472e-05	0.83927583694458	0.33016018512953	MAML2^NOTCH1
NECTIN1	CD96	NECTIN1	CD96	IN-PV	-0.739601156509714	0.0018163808088005	0.0074484134691361	0.2393978536129	0.176148796498906	IN-PV	-1.76485739540568	0.0061365921446322	0.0202865112494326	0.086852453649044	0.0667396061269147	-1.2522292759577	0.00397648647671635	0.0138674623592843	0.163125157356262	0.12144420131291	NECTIN1^CD96
CD96	NECTIN1	CD96	NECTIN1	IN-PV	-1.76485739540568	0.0061365921446322	0.0202865112494326	0.086852453649044	0.0667396061269147	IN-PV	-0.739601156509714	0.0018163808088005	0.0074484134691361	0.2393978536129	0.176148796498906	-1.2522292759577	0.00397648647671635	0.0138674623592843	0.163125157356262	0.12144420131291	CD96^NECTIN1
NTN1	DSCAM	NTN1	DSCAM	OPC	0.648682794131449	4.73108330205733e-09	6.9940272532359e-08	0.459802746772766	0.211832061068702	COP	1.85573958320683	9.01957244437472e-174	1.04257237884527e-169	3.13344836235046	0.965811965811966	1.25221118866914	2.36554165102866e-09	3.49701362661795e-08	1.79662561416626	0.588822013440334	NTN1^DSCAM
GNAI2	P2RY12	GNAI2	P2RY12	IN-SV2C	-0.835016199831655	0.0061052470919691	0.0209408446296494	0.163850665092468	0.11638418079096	L5/L6	-1.66841412074256	0.0002637535272179	0.001359510050863	0.0754706263542175	0.0642303433001107	-1.25171516028711	0.0031845003095935	0.0111501773402562	0.119660645723343	0.0903072620455356	GNAI2^P2RY12
COL11A2	ITGB1	COL11A2	ITGA1_ITGB1	L2/L3	-1.66492901693003	0.022425110677137	0.041893952355219	0.0573970898985863	0.0575692963752665	IN-PV	-0.823795323054406	0.0005697614094862	0.0028193638689725	0.355392545461655	0.260393873085339	-1.24436216999222	0.0114974360433116	0.0223566581120958	0.206394821405411	0.158981584730303	COL11A2^ITGA1_ITGB1
COL11A2	ITGB1	COL11A2	ITGA10_ITGB1	L2/L3	-1.66492901693003	0.022425110677137	0.041893952355219	0.0573970898985863	0.0575692963752665	IN-PV	-0.823795323054406	0.0005697614094862	0.0028193638689725	0.355392545461655	0.260393873085339	-1.24436216999222	0.0114974360433116	0.0223566581120958	0.206394821405411	0.158981584730303	COL11A2^ITGA10_ITGB1
MAML2	NOTCH1	MAML2	NOTCH1	COP	1.32463828042631	6.32353790320372e-32	1.92352038481926e-29	2.29401922225952	0.82051282051282	Astrocyte	1.15450139445849	3.94725350346023e-06	6.03628033178944e-05	0.139140635728836	0.062992125984252	1.2395698374424	1.97362675173012e-06	3.01814016589472e-05	1.21657991409302	0.441752473248536	MAML2^NOTCH1
PTH	PTH2R	PTH	PTH2R	IN-SST	-1.30898592154232	6.64224848999881e-05	0.0003833297622541	0.101998813450336	0.0766666666666667	L2/L3	-1.16976208745652	3.41780551474828e-05	0.0001236593992858	0.120230711996555	0.113539445628998	-1.23937400449942	5.03002700237354e-05	0.00025349458076995	0.111114762723446	0.0951030561478323	PTH^PTH2R
EFNB2	EPHA4	EFNB2	EPHA4	IN-SV2C	1.27632860431111	3.49990842959612e-07	4.13235209475855e-06	0.109544694423675	0.0790960451977401	L5/L6	1.19571206502459	3.39313270534954e-10	5.51601573126053e-09	0.22300186753273	0.173864894795127	1.23602033466785	1.75165078115073e-07	2.0689340552449e-06	0.166273280978203	0.126480469996434	EFNB2^EPHA4
GNAI2	CAV1	GNAI2	CAV1	IN-SV2C	-0.835016199831655	0.0061052470919691	0.0209408446296494	0.163850665092468	0.11638418079096	L2/3_IS	-1.62317751396231	0.0001177168662078	0.0010327156608774	0.178973078727722	0.132780082987552	-1.22909685689698	0.00311148197908845	0.0109867801452634	0.171411871910095	0.124582131889256	GNAI2^CAV1
APOE	ABCA1	APOE	ABCA1	IN-SV2C	-1.35593675750023	0.002812383185608	0.0111449994702317	0.180144488811493	0.110734463276836	OPC	-1.09584083524418	2.17150950480735e-41	2.70043657752375e-39	0.631415605545044	0.284351145038168	-1.2258887963722	0.001406191592804	0.00557249973511585	0.405780047178268	0.197542804157502	APOE^ABCA1
RGMB	BMPR2	RGMB	BMPR2	IN-SV2C	1.641751636921	6.09908306801226e-20	3.87836335806994e-18	0.141813680529594	0.0994350282485876	Astrocyte	0.809109679157499	8.12869451323284e-07	1.41897482169087e-05	0.56074732542038	0.236220472440945	1.22543065803925	4.06434725661673e-07	7.09487410845629e-06	0.351280510425568	0.167827750344766	RGMB^BMPR2
ADAM10	NOTCH2	ADAM10	NOTCH2	COP	1.18327422722237	0.0014599271539049	0.0136200952154859	0.198233440518379	0.102564102564103	L2/L3	1.26703096018329	3.31457808711203e-22	5.31313270238078e-21	0.12415162473917	0.121002132196162	1.22515259370283	0.00072996357695245	0.00681004760774295	0.161192536354065	0.111783117380132	ADAM10^NOTCH2
CALM1	PTPRA	CALM1	PTPRA	Astrocyte	-1.64046799419826	1.00250387528278e-31	1.78795962238686e-29	1.29402279853821	0.522309711286089	L2/L3	-0.795248812865396	7.12897128869266e-44	2.74074451027868e-42	1.4751079082489	0.840085287846482	-1.21785840353183	5.01251937641745e-32	8.93979811193569e-30	1.38456535339355	0.681197499566286	CALM1^PTPRA
CALM1	KCNQ3	CALM1	KCNQ3	IN-SV2C	-0.659148216634095	1.80786096778921e-07	2.2271488820786e-06	1.2682980298996	0.671186440677966	Microglia	3.09313968571786	4.05041006511147e-11	3.33186731956069e-08	2.05507969856262	0.883720930232558	1.21699573454188	9.04133004397862e-08	1.1302337776371e-06	1.66168880462647	0.777453685455262	CALM1^KCNQ3
CALM1	PDE1A	CALM1	PDE1A	IN-PV	-0.68469982166331	3.53750670012253e-15	1.19520234980044e-13	1.21217155456543	0.681619256017506	COP	-1.74842312838601	0.000122060330648	0.001834714384864	0.22664400935173	0.102564102564103	-1.21656147502466	6.10301653257688e-05	0.00091735719249176	0.719407796859741	0.392091679290804	CALM1^PDE1A
APOE	SORL1	APOE	SORL1	IN-PV	-1.30751423244185	0.0016317249010071	0.0068179565361369	0.161197364330292	0.110503282275711	Microglia	3.73750785186685	8.78099212781e-05	0.009630992165782	1.01278460025787	0.720930232558139	1.2149968097125	0.0008597674111426	0.00822447435095945	0.58699095249176	0.415716757416925	APOE^SORL1
PTH	PTH2R	PTH	PTH2R	IN-VIP	-1.25642088741295	3.10879615561935e-05	0.0002575053657758	0.115127146244049	0.0763005780346821	L2/L3	-1.16976208745652	3.41780551474828e-05	0.0001236593992858	0.120230711996555	0.113539445628998	-1.21309148743473	3.26330083518382e-05	0.0001905823825308	0.117678925395012	0.09492001183184	PTH^PTH2R
NTN1	UNC5B	NTN1	UNC5B	OPC	0.648682794131449	4.73108330205733e-09	6.9940272532359e-08	0.459802746772766	0.211832061068702	L2/L3	-3.07401411925177	7.08362808234752e-10	4.72426857780737e-09	0.0722268149256706	0.0730277185501066	-1.21266566256016	2.71972305514604e-09	3.73322705550832e-08	0.266014784574509	0.142429889809404	NTN1^UNC5B
ADAM10	CADM1	ADAM10	CADM1	COP	1.18327422722237	0.0014599271539049	0.0136200952154859	0.198233440518379	0.102564102564103	COP	1.2313912958037	1.26392121254544e-45	6.08736053992199e-43	1.88291680812836	0.752136752136752	1.20733276151303	0.00072996357695245	0.00681004760774295	1.04057514667511	0.427350427350427	ADAM10^CADM1
PTH	PTH2R	PTH	PTH2R	L4	-1.23942937487246	5.18683564165318e-08	2.97578310531236e-07	0.0975769013166428	0.0907787864309604	L2/L3	-1.16976208745652	3.41780551474828e-05	0.0001236593992858	0.120230711996555	0.113539445628998	-1.20459573116449	1.71149617519496e-05	6.19784887981656e-05	0.108903810381889	0.102159116029979	PTH^PTH2R
CALM1	KCNQ3	CALM1	KCNQ3	IN-PV	-0.68469982166331	3.53750670012253e-15	1.19520234980044e-13	1.21217155456543	0.681619256017506	Microglia	3.09313968571786	4.05041006511147e-11	3.33186731956069e-08	2.05507969856262	0.883720930232558	1.20421993202727	2.02538190789074e-11	1.6659396357921e-08	1.63362562656403	0.782670093125032	CALM1^KCNQ3
CALM1	PDE1A	CALM1	PDE1A	IN-SV2C	-0.659148216634095	1.80786096778921e-07	2.2271488820786e-06	1.2682980298996	0.671186440677966	COP	-1.74842312838601	0.000122060330648	0.001834714384864	0.22664400935173	0.102564102564103	-1.20378567251005	6.11205583723895e-05	0.000918470766873039	0.747471034526825	0.386875271621034	CALM1^PDE1A
APOE	ABCA1	APOE	ABCA1	IN-PV	-1.30751423244185	0.0016317249010071	0.0068179565361369	0.161197364330292	0.110503282275711	OPC	-1.09584083524418	2.17150950480735e-41	2.70043657752375e-39	0.631415605545044	0.284351145038168	-1.20167753384301	0.00081586245050355	0.00340897826806845	0.396306484937668	0.197427213656939	APOE^ABCA1
COL26A1	ITGB1	COL26A1	ITGA1_ITGB1	L5/L6-CC	-1.53202434260735	0.0023780047225102	0.0098956671466641	0.369816690683365	0.297482837528604	IN-SST	-0.864999628407555	2.03412585909634e-06	1.68822376375001e-05	0.353081256151199	0.2575	-1.19851198550745	0.00119001942418465	0.0049562746921508	0.361448973417282	0.277491418764302	COL26A1^ITGA1_ITGB1
PNOC	GRM7	PNOC	GRM7	IN-SST	1.24086064431467	3.70090015610409e-20	1.71160251357476e-18	0.103881046175957	0.08	L2/3_IS	1.15159945269378	1.57473434012705e-84	3.58004604125456e-81	1.71198630332947	0.774550484094053	1.19623004850422	1.85045007805205e-20	8.55801256787381e-19	0.90793365240097	0.427275242047026	PNOC^GRM7
CD96	NECTIN1	CD96	NECTIN1	L4	-1.65132337805514	0.0087170055111249	0.0190115258347847	0.0894638821482658	0.0802675585284281	IN-PV	-0.739601156509714	0.0018163808088005	0.0074484134691361	0.2393978536129	0.176148796498906	-1.19546226728243	0.0052666931599627	0.0132299696519604	0.164430871605873	0.128208177513667	CD96^NECTIN1
NECTIN1	CD96	NECTIN1	CD96	IN-PV	-0.739601156509714	0.0018163808088005	0.0074484134691361	0.2393978536129	0.176148796498906	L4	-1.65132337805514	0.0087170055111249	0.0190115258347847	0.0894638821482658	0.0802675585284281	-1.19546226728243	0.0052666931599627	0.0132299696519604	0.164430871605873	0.128208177513667	NECTIN1^CD96
CALM1	PTH2R	CALM1	PTH2R	COP	-1.21463533233355	1.28512922566599e-06	3.21532656265652e-05	0.769201815128326	0.384615384615385	L2/L3	-1.16976208745652	3.41780551474828e-05	0.0001236593992858	0.120230711996555	0.113539445628998	-1.19219870989504	1.77315921865744e-05	7.79063324561826e-05	0.444716274738312	0.249077415122191	CALM1^PTH2R
APOE	SORL1	APOE	SORL1	IN-SV2C	-1.35593675750023	0.002812383185608	0.0111449994702317	0.180144488811493	0.110734463276836	Microglia	3.73750785186685	8.78099212781e-05	0.009630992165782	1.01278460025787	0.720930232558139	1.19078554718331	0.00145009655344305	0.0103879958180069	0.596464514732361	0.415832347917488	APOE^SORL1
SLITRK5	PTPRD	SLITRK5	PTPRD	OPC	0.869224069047954	0.0001442335648161	0.0009203635432103	0.123280256986618	0.0610687022900763	OL	1.50687025758756	1.51262948553883e-06	7.81754420480751e-05	3.64220023155212	1.0	1.18804716331776	7.28730971508194e-05	0.000499269492629188	1.88274025917053	0.530534351145038	SLITRK5^PTPRD
LRPAP1	VLDLR	LRPAP1	VLDLR	OPC	-1.40085357539323	3.84787809979601e-13	9.00280624056035e-12	0.218384146690369	0.104007633587786	L4	-0.972197362116768	3.53068408599157e-08	2.06285409906537e-07	0.118582352995872	0.107023411371237	-1.186525468755	1.76536128238628e-08	1.03147206356389e-07	0.168483257293701	0.105515522479512	LRPAP1^VLDLR
ANGPTL1	ITGB1	ANGPTL1	ITGA1_ITGB1	L5/L6	-1.49302661395665	0.000452878552943	0.0021672449670181	0.100239470601082	0.0830564784053156	IN-SST	-0.864999628407555	2.03412585909634e-06	1.68822376375001e-05	0.353081256151199	0.2575	-1.1790131211821	0.000227456339401048	0.0010920636023278	0.226660370826721	0.170278239202658	ANGPTL1^ITGA1_ITGB1
COL26A1	ITGB1	COL26A1	ITGA10_ITGB1	L5/L6-CC	-1.53202434260735	0.0023780047225102	0.0098956671466641	0.369816690683365	0.297482837528604	IN-PV	-0.823795323054406	0.0005697614094862	0.0028193638689725	0.355392545461655	0.260393873085339	-1.17790983283088	0.0014738830659982	0.0063575155078183	0.36260461807251	0.278938355306972	COL26A1^ITGA10_ITGB1
COL26A1	ITGB1	COL26A1	ITGA1_ITGB1	L5/L6-CC	-1.53202434260735	0.0023780047225102	0.0098956671466641	0.369816690683365	0.297482837528604	IN-PV	-0.823795323054406	0.0005697614094862	0.0028193638689725	0.355392545461655	0.260393873085339	-1.17790983283088	0.0014738830659982	0.0063575155078183	0.36260461807251	0.278938355306972	COL26A1^ITGA1_ITGB1
RGMB	BMPR2	RGMB	BMPR2	IN-SV2C	1.641751636921	6.09908306801226e-20	3.87836335806994e-18	0.141813680529594	0.0994350282485876	OPC	0.712184462817711	2.06777016485083e-10	3.63258356272039e-09	0.561066329479218	0.259541984732824	1.17696804986935	1.03388508273037e-10	1.81629178329937e-09	0.351440012454987	0.179488506490706	RGMB^BMPR2
NTRK3	PTPRD	NTRK3	PTPRD	Astrocyte	0.840043207094592	6.78716224370519e-05	0.000723328745094	0.87520843744278	0.359580052493438	OL	1.50687025758756	1.51262948553883e-06	7.81754420480751e-05	3.64220023155212	1.0	1.17345673234108	3.46921259612954e-05	0.000400752093571038	2.25870442390442	0.679790026246719	NTRK3^PTPRD
FAM3C	LIFR	FAM3C	LIFR	IN-VIP	1.30198692341265	5.39641251406131e-14	2.08722260289626e-12	0.134618684649467	0.0913294797687861	IN-SV2C	1.04466871280964	0.0042236476072471	0.0155568981479181	0.178360685706139	0.133333333333333	1.17332781811115	0.00211182380365053	0.00777844907500266	0.156489685177803	0.11233140655106	FAM3C^LIFR
NECTIN1	CD96	NECTIN1	CD96	IN-PV	-0.739601156509714	0.0018163808088005	0.0074484134691361	0.2393978536129	0.176148796498906	IN-SST	-1.60410816644342	0.0012418099394298	0.0048595083371814	0.0787856206297874	0.0616666666666667	-1.17185466147657	0.00152909537411515	0.00615396090315875	0.159091740846634	0.118907731582786	NECTIN1^CD96
CD96	NECTIN1	CD96	NECTIN1	IN-SST	-1.60410816644342	0.0012418099394298	0.0048595083371814	0.0787856206297874	0.0616666666666667	IN-PV	-0.739601156509714	0.0018163808088005	0.0074484134691361	0.2393978536129	0.176148796498906	-1.17185466147657	0.00152909537411515	0.00615396090315875	0.159091740846634	0.118907731582786	CD96^NECTIN1
ADAM10	NOTCH1	ADAM10	NOTCH1	COP	1.18327422722237	0.0014599271539049	0.0136200952154859	0.198233440518379	0.102564102564103	Astrocyte	1.15450139445849	3.94725350346023e-06	6.03628033178944e-05	0.139140635728836	0.062992125984252	1.16888781084043	0.00073193720370418	0.0068402290094019	0.168687045574188	0.0827781142741773	ADAM10^NOTCH1
LRPAP1	SORL1	LRPAP1	SORL1	OPC	-1.40085357539323	3.84787809979601e-13	9.00280624056035e-12	0.218384146690369	0.104007633587786	Microglia	3.73750785186685	8.78099212781e-05	0.009630992165782	1.01278460025787	0.720930232558139	1.16832713823681	4.39049608314439e-05	0.0048154960873924	0.615584373474121	0.412468933072963	LRPAP1^SORL1
ADAM15	ITGB1	ADAM15	ITGB1	IN-PV	-1.46895831183585	0.0006078576428043	0.0029808257627401	0.0776953995227814	0.0634573304157549	IN-SST	-0.864999628407555	2.03412585909634e-06	1.68822376375001e-05	0.353081256151199	0.2575	-1.1669789701217	0.000304945884331698	0.0014988540001888	0.21538832783699	0.160478665207878	ADAM15^ITGB1
APOE	VLDLR	APOE	VLDLR	IN-SV2C	-1.35593675750023	0.002812383185608	0.0111449994702317	0.180144488811493	0.110734463276836	L4	-0.972197362116768	3.53068408599157e-08	2.06285409906537e-07	0.118582352995872	0.107023411371237	-1.1640670598085	0.00140620924622443	0.0055726028778208	0.149363428354263	0.108878937324037	APOE^VLDLR
ANGPTL1	ITGB1	ANGPTL1	ITGA1_ITGB1	L5/L6	-1.49302661395665	0.000452878552943	0.0021672449670181	0.100239470601082	0.0830564784053156	IN-PV	-0.823795323054406	0.0005697614094862	0.0028193638689725	0.355392545461655	0.260393873085339	-1.15841096850553	0.0005113199812146	0.0024933044179953	0.227816015481949	0.171725175745327	ANGPTL1^ITGA1_ITGB1
ADAM10	NOTCH2	ADAM10	NOTCH2	IN-SST	0.72292718060633	4.22154030381191e-10	6.50298222297764e-09	0.423387587070465	0.298333333333333	L4	1.59358572986471	1.50282075081998e-23	2.70780355691962e-22	0.0743244513869286	0.0602006688963211	1.15825645523552	2.11077015190603e-10	3.25149111148895e-09	0.248856022953987	0.179267001114827	ADAM10^NOTCH2
CALM1	PTPRA	CALM1	PTPRA	Astrocyte	-1.64046799419826	1.00250387528278e-31	1.78795962238686e-29	1.29402279853821	0.522309711286089	L2/3_IS	-0.673820737777931	3.17705067741801e-06	4.23447106201258e-05	1.31361937522888	0.719225449515906	-1.15714436598809	1.58852533870901e-06	2.11723553100629e-05	1.30382108688354	0.620767580400998	CALM1^PTPRA
CALM1	PTPRA	CALM1	PTPRA	Astrocyte	-1.64046799419826	1.00250387528278e-31	1.78795962238686e-29	1.29402279853821	0.522309711286089	L5/L6	-0.672557422161669	2.6962041584028e-10	4.44184379960174e-09	1.49499845504761	0.818383167220377	-1.15651270817996	1.3481020792014e-10	2.22092189980087e-09	1.39451062679291	0.670346439253233	CALM1^PTPRA
TGS1	RXRA	TGS1	RXRA	Astrocyte	-1.3153411058927	0.0009888116128458	0.0069044237287533	0.207827761769295	0.094488188976378	IN-SV2C	-0.990401655606048	0.0002665945630579	0.0015583441218798	0.256725788116455	0.171751412429378	-1.15287138074938	0.00062770308795185	0.00423138392531655	0.232276767492294	0.133119800702878	TGS1^RXRA
GNAI2	TSHR	GNAI2	TSHR	IN-SV2C	-0.835016199831655	0.0061052470919691	0.0209408446296494	0.163850665092468	0.11638418079096	L2/L3	-1.46962749209331	0.0001153471832758	0.0003781864457445	0.0539830066263676	0.0522388059701493	-1.15232184596248	0.00311029713762245	0.010659515537697	0.108916833996773	0.0843114933805549	GNAI2^TSHR
LRPAP1	VLDLR	LRPAP1	VLDLR	OPC	-1.40085357539323	3.84787809979601e-13	9.00280624056035e-12	0.218384146690369	0.104007633587786	IN-SST	-0.894131711902254	0.0001176659794231	0.0006307498465319	0.152792632579803	0.119166666666667	-1.14749264364774	5.88329899039439e-05	0.000315374927767353	0.185588389635086	0.111587150127227	LRPAP1^VLDLR
ADAM15	ITGB1	ADAM15	ITGB1	IN-PV	-1.46895831183585	0.0006078576428043	0.0029808257627401	0.0776953995227814	0.0634573304157549	IN-PV	-0.823795323054406	0.0005697614094862	0.0028193638689725	0.355392545461655	0.260393873085339	-1.14637681744513	0.00058880952614525	0.0029000948158563	0.216543972492218	0.161925601750547	ADAM15^ITGB1
PTN	PTPRZ1	PTN	PTPRZ1	Astrocyte	0.788842375621716	2.42853563649882e-05	0.0003000802422962	0.91235226392746	0.37007874015748	Microglia	-3.08035520475178	2.6791814592006e-14	5.50973667084604e-11	0.991370022296906	0.604651162790698	-1.14575641456503	1.214267819589e-05	0.000150040148696783	0.951861143112183	0.487364951474089	PTN^PTPRZ1
ADAM10	NRCAM	ADAM10	NRCAM	COP	1.18327422722237	0.0014599271539049	0.0136200952154859	0.198233440518379	0.102564102564103	COP	1.09742487618136	2.89607590997128e-06	6.74914142003186e-05	0.667444586753845	0.324786324786325	1.14034955170186	0.000731411614907436	0.00684379331484311	0.432839006185532	0.213675213675214	ADAM10^NRCAM
APOE	VLDLR	APOE	VLDLR	IN-PV	-1.30751423244185	0.0016317249010071	0.0068179565361369	0.161197364330292	0.110503282275711	L4	-0.972197362116768	3.53068408599157e-08	2.06285409906537e-07	0.118582352995872	0.107023411371237	-1.13985579727931	0.00081588010392398	0.0034090814107734	0.139889866113663	0.108763346823474	APOE^VLDLR
FGFR3	EPHA4	FGFR3	EPHA4	COP	-2.89182742265959	0.0002814380553981	0.0036186234508873	0.20015349984169	0.102564102564103	L2/L3	0.61681927349272	3.89960998248963e-25	7.23918251889586e-24	1.31044065952301	0.781982942430704	-1.13750407458344	0.00014071902769905	0.00180931172544365	0.755297064781189	0.442273522497403	FGFR3^EPHA4
ADAM10	NOTCH2	ADAM10	NOTCH2	IN-SV2C	0.68130069606143	8.07701743255211e-05	0.0005497373676857	0.315560221672058	0.218079096045198	L4	1.59358572986471	1.50282075081998e-23	2.70780355691962e-22	0.0743244513869286	0.0602006688963211	1.13744321296307	4.03850871627606e-05	0.00027486868384285	0.194942340254784	0.139139882470759	ADAM10^NOTCH2
APOE	VLDLR	APOE	VLDLR	IN-SV2C	-1.35593675750023	0.002812383185608	0.0111449994702317	0.180144488811493	0.110734463276836	IN-SST	-0.894131711902254	0.0001176659794231	0.0006307498465319	0.152792632579803	0.119166666666667	-1.12503423470124	0.00146502458251555	0.0058878746583818	0.166468560695648	0.114950564971751	APOE^VLDLR
LAMA2	ITGB1	LAMA2	ITGA7_ITGB1	IN-SV2C	-1.38293066314989	0.0037598844161923	0.0141622047874561	0.0969450175762177	0.0689265536723164	IN-SST	-0.864999628407555	2.03412585909634e-06	1.68822376375001e-05	0.353081256151199	0.2575	-1.12396514577872	0.0018809592710257	0.0070895435125468	0.225013136863708	0.163213276836158	LAMA2^ITGA7_ITGB1
SST	GRM7	SST	GRM7	Astrocyte	-3.01876047344991	1.97052713112647e-10	6.43923026977154e-09	0.253994673490524	0.115485564304462	IN-VIP	0.771787001257761	9.46398860947176e-67	9.09339873971139e-64	2.28264021873474	0.883236994219653	-1.12348673609607	9.85263565563233e-11	3.21961513488577e-09	1.26831746101379	0.499361279262057	SST^GRM7
WNT3A	APCDD1	WNT3A	APCDD1	L5/L6	-6.30744452617451	0.0005370887840364	0.0025145171418417	0.0769870355725288	0.0686600221483942	COP	4.07700713101293	4.82707299593563e-15	3.79565556190612e-13	0.11295510083437	0.0598290598290598	-1.11521869758079	0.000268544392020614	0.00125725857111063	0.0949710682034492	0.064244540988727	WNT3A^APCDD1
CALM1	KCNQ5	CALM1	KCNQ5	Astrocyte	-1.64046799419826	1.00250387528278e-31	1.78795962238686e-29	1.29402279853821	0.522309711286089	L2/3_IS	-0.586058178473512	6.34164254617451e-17	3.89655982547572e-15	2.89171981811523	0.933609958506224	-1.11326308633588	3.17082127308726e-17	1.94827991273787e-15	2.09287118911743	0.727959834896157	CALM1^KCNQ5
SST	SSTR2	SST	SSTR2	L2/L3	-1.65381450980638	2.77613630856804e-07	1.3797327992291e-06	0.178481429815292	0.143390191897655	L4	-0.569270886053339	0.000853538269798	0.002451502212912	0.223691448569298	0.186813186813187	-1.11154269792986	0.000426907941714428	0.00122644097285561	0.201086431741715	0.165101689355421	SST^SSTR2
ADAM10	NOTCH2	ADAM10	NOTCH2	Astrocyte	0.625106603630033	0.003691429044881	0.0197842954928944	0.32065212726593	0.139107611548556	L4	1.59358572986471	1.50282075081998e-23	2.70780355691962e-22	0.0743244513869286	0.0602006688963211	1.10934616674737	0.0018457145224405	0.0098921477464472	0.19748829305172	0.0996541402224388	ADAM10^NOTCH2
NTN1	DSCAM	NTN1	DSCAM	OPC	0.648682794131449	4.73108330205733e-09	6.9940272532359e-08	0.459802746772766	0.211832061068702	OPC	1.56851068729072	1.87904431848481e-212	5.50801576728427e-209	2.78354501724243	0.87881679389313	1.10859674071108	2.36554165102866e-09	3.49701362661795e-08	1.62167382240295	0.545324427480916	NTN1^DSCAM
LAMA2	ITGB1	LAMA2	ITGA7_ITGB1	IN-SV2C	-1.38293066314989	0.0037598844161923	0.0141622047874561	0.0969450175762177	0.0689265536723164	IN-PV	-0.823795323054406	0.0005697614094862	0.0028193638689725	0.355392545461655	0.260393873085339	-1.10336299310215	0.00216482291283925	0.0084907843282143	0.226168781518936	0.164660213378828	LAMA2^ITGA7_ITGB1
APOE	VLDLR	APOE	VLDLR	IN-PV	-1.30751423244185	0.0016317249010071	0.0068179565361369	0.161197364330292	0.110503282275711	IN-SST	-0.894131711902254	0.0001176659794231	0.0006307498465319	0.152792632579803	0.119166666666667	-1.10082297217205	0.0008746954402151	0.0037243531913344	0.156994998455048	0.114834974471189	APOE^VLDLR
LAMC1	ITGA7	LAMC1	ITGA7_ITGB1	L5/L6	0.540988521213987	0.0116802727911646	0.0331117959667603	0.199491575360298	0.170542635658915	L2/3_IS	-2.73323171074713	0.0003472747966295	0.0026013555911368	0.0959483161568642	0.0760719225449516	-1.09612159476657	0.00601377379389705	0.0178565757789486	0.147719949483871	0.123307279101933	LAMC1^ITGA7_ITGB1
CALM3	EGFR	CALM3	EGFR	OPC	-1.38832996609955	1.71248035524373e-09	2.67212048739514e-08	0.286722987890243	0.13263358778626	OPC	-0.80281664270073	8.06519689154223e-10	1.31759375013977e-08	0.489918529987335	0.213740458015267	-1.09557330440014	1.25950002219898e-09	1.99485711876746e-08	0.388320744037628	0.173187022900763	CALM3^EGFR
ADAM10	NOTCH2	ADAM10	NOTCH2	OPC	0.92367360057146	2.37680661871224e-09	3.64769596180677e-08	0.225011587142944	0.108778625954199	L2/L3	1.26703096018329	3.31457808711203e-22	5.31313270238078e-21	0.12415162473917	0.121002132196162	1.09535228037738	1.18840330935629e-09	1.82384798090365e-08	0.174581602215767	0.11489037907518	ADAM10^NOTCH2
EFNB2	EPHA4	EFNB2	EPHA4	L5/L6	0.993687421210221	0.0175615396231689	0.0457584830663612	0.0613560564815998	0.0542635658914729	L5/L6	1.19571206502459	3.39313270534954e-10	5.51601573126053e-09	0.22300186753273	0.173864894795127	1.09469974311741	0.00878076998124109	0.0228792442911885	0.1421789675951	0.1140642303433	EFNB2^EPHA4
ADAM10	NOTCH2	ADAM10	NOTCH2	IN-PV	0.590783426957219	0.001586371704453	0.0066739126786142	0.267808526754379	0.200218818380744	L4	1.59358572986471	1.50282075081998e-23	2.70780355691962e-22	0.0743244513869286	0.0602006688963211	1.09218457841097	0.0007931858522265	0.0033369563393071	0.171066492795944	0.130209743638532	ADAM10^NOTCH2
PNOC	GRM7	PNOC	GRM7	IN-SST	1.24086064431467	3.70090015610409e-20	1.71160251357476e-18	0.103881046175957	0.08	L2/L3	0.937710477954939	5.23967676803168e-270	6.57331239172649e-267	2.4965443611145	0.966950959488273	1.0892855611348	1.85045007805205e-20	8.55801256787381e-19	1.30021274089813	0.523475479744136	PNOC^GRM7
GNAI2	P2RY12	GNAI2	P2RY12	IN-SV2C	-0.835016199831655	0.0061052470919691	0.0209408446296494	0.163850665092468	0.11638418079096	L4	-1.33599243604361	8.00296772455764e-06	3.41217572201762e-05	0.0784529969096184	0.0635451505016722	-1.08550431793763	0.00305662502984683	0.0104874831934348	0.121151834726334	0.0899646656463163	GNAI2^P2RY12
FAM3C	LIFR	FAM3C	LIFR	IN-PV	1.12382946095689	2.33189860537769e-15	8.00265203209161e-14	0.188723608851433	0.146608315098468	IN-SV2C	1.04466871280964	0.0042236476072471	0.0155568981479181	0.178360685706139	0.133333333333333	1.08424908688326	0.00211182380362472	0.00777844907399906	0.183542147278786	0.139970824215901	FAM3C^LIFR
TGFB1	ITGB1	TGFB1	ITGB1	IN-VIP	-1.30205166454623	0.0001328833697411	0.0009119995481185	0.137024939060211	0.0901734104046243	IN-SST	-0.864999628407555	2.03412585909634e-06	1.68822376375001e-05	0.353081256151199	0.2575	-1.08352564647689	6.74587478000982e-05	0.000464440892878	0.245053097605705	0.173836705202312	TGFB1^ITGB1
CALM3	EGFR	CALM3	EGFR	Astrocyte	-1.36172974974113	0.0001493332931485	0.0014179478758682	0.237318053841591	0.10498687664042	OPC	-0.80281664270073	8.06519689154223e-10	1.31759375013977e-08	0.489918529987335	0.213740458015267	-1.08227319622093	7.46670498340946e-05	0.000708980525902851	0.363618284463882	0.159363667327844	CALM3^EGFR
FAM3C	LIFR	FAM3C	LIFR	IN-SST	1.11594556440031	8.7879032445041e-11	1.46961793410585e-09	0.11181366443634	0.0883333333333333	IN-SV2C	1.04466871280964	0.0042236476072471	0.0155568981479181	0.178360685706139	0.133333333333333	1.08030713860497	0.00211182384756307	0.00777844980876802	0.14508718252182	0.110833333333333	FAM3C^LIFR
CALM1	RYR2	CALM1	RYR2	IN-PV	-0.68469982166331	3.53750670012253e-15	1.19520234980044e-13	1.21217155456543	0.681619256017506	COP	-1.47488103345233	0.0011687330192096	0.0114875722525888	0.504043877124786	0.273504273504273	-1.07979042755782	0.000584366509606569	0.00574378612635416	0.858107686042786	0.47756176476089	CALM1^RYR2
ADAM10	CADM1	ADAM10	CADM1	OPC	0.92367360057146	2.37680661871224e-09	3.64769596180677e-08	0.225011587142944	0.108778625954199	COP	1.2313912958037	1.26392121254544e-45	6.08736053992199e-43	1.88291680812836	0.752136752136752	1.07753244818758	1.18840330935612e-09	1.82384798090338e-08	1.05396413803101	0.430457689045475	ADAM10^CADM1
APP	NOTCH2	APP	NOTCH2	IN-SV2C	0.559884387943553	3.00103467953015e-09	5.17765721599171e-08	1.32437169551849	0.682485875706215	L4	1.59358572986471	1.50282075081998e-23	2.70780355691962e-22	0.0743244513869286	0.0602006688963211	1.07673505890413	1.50051733976509e-09	2.58882860799587e-08	0.699348092079163	0.371343272301268	APP^NOTCH2
PTN	CDH10	PTN	CDH10	Astrocyte	0.788842375621716	2.42853563649882e-05	0.0003000802422962	0.91235226392746	0.37007874015748	OPC	1.35782648642378	2.22774076044393e-56	4.23250117255083e-54	0.552149772644043	0.24618320610687	1.07333443102275	1.21426781824941e-05	0.0001500401211481	0.732251048088074	0.308130973132175	PTN^CDH10
LRPAP1	LRP1	LRPAP1	LRP1	OPC	-1.40085357539323	3.84787809979601e-13	9.00280624056035e-12	0.218384146690369	0.104007633587786	IN-SV2C	-0.741952877856583	5.76476495260671e-06	5.21241295103137e-05	0.442869037389755	0.297175141242938	-1.0714032266249	2.88238266869726e-06	2.606206925656e-05	0.330626606941223	0.200591387415362	LRPAP1^LRP1
TGFB1	ITGB1	TGFB1	ITGB1	IN-SV2C	-1.26909717245397	5.41191287962643e-06	4.92381751771837e-05	0.133898913860321	0.100564971751412	IN-SST	-0.864999628407555	2.03412585909634e-06	1.68822376375001e-05	0.353081256151199	0.2575	-1.06704840043076	3.72301936936138e-06	3.30602064073419e-05	0.24349008500576	0.179032485875706	TGFB1^ITGB1
CALM1	RYR2	CALM1	RYR2	IN-SV2C	-0.659148216634095	1.80786096778921e-07	2.2271488820786e-06	1.2682980298996	0.671186440677966	COP	-1.47488103345233	0.0011687330192096	0.0114875722525888	0.504043877124786	0.273504273504273	-1.06701462504321	0.000584456902653189	0.00574489970073544	0.886170983314514	0.47234535709112	CALM1^RYR2
CALM1	RYR2	CALM1	RYR2	IN-PV	-0.68469982166331	3.53750670012253e-15	1.19520234980044e-13	1.21217155456543	0.681619256017506	Astrocyte	-1.44815722835417	9.92852039117732e-10	2.86913452899614e-08	0.61988377571106	0.259842519685039	-1.06642852500874	4.96427788312216e-10	1.43457324050982e-08	0.916027665138245	0.470730887851272	CALM1^RYR2
SHANK2	CFTR	SHANK2	CFTR	IN-SV2C	-0.585036096266516	2.7870991117698e-14	9.86566594136408e-13	1.56788408756256	0.764971751412429	L5/L6-CC	-1.54131309317359	0.0091016503678085	0.0298101388799787	0.0706524327397346	0.0617848970251716	-1.06317459472006	0.00455082518391819	0.0149050694404826	0.81926828622818	0.4133783242188	SHANK2^CFTR
TGFB1	ITGB1	TGFB1	ITGB1	IN-VIP	-1.30205166454623	0.0001328833697411	0.0009119995481185	0.137024939060211	0.0901734104046243	IN-PV	-0.823795323054406	0.0005697614094862	0.0028193638689725	0.355392545461655	0.260393873085339	-1.06292349380032	0.00035132238961365	0.0018656817085455	0.246208742260933	0.175283641744982	TGFB1^ITGB1
ADAM10	NOTCH2	ADAM10	NOTCH2	L2/L3	0.529126260959631	3.59425557767187e-06	1.5320578674783e-05	0.350389868021011	0.302238805970149	L4	1.59358572986471	1.50282075081998e-23	2.70780355691962e-22	0.0743244513869286	0.0602006688963211	1.06135599541217	1.79712778883593e-06	7.66028933739151e-06	0.21235716342926	0.181219737433235	ADAM10^NOTCH2
NCAM1	CACNA1C	NCAM1	CACNA1C	COP	0.571154788716263	8.37255223939212e-11	4.04930256632358e-09	2.26133179664612	0.811965811965812	Microglia	-2.68905695706339	2.8056705067956e-05	0.0042163474912523	2.07811760902405	0.837209302325581	-1.05895108417356	1.40283943967392e-05	0.00210817577027743	2.16972470283508	0.824587557145697	NCAM1^CACNA1C
BSG	SLC16A7	BSG	SLC16A7	L2/L3	1.07979482728557	9.99067848916994e-12	7.91681557406432e-11	0.0772819593548775	0.0756929637526653	IN-PV	1.03349758335339	1.24977834839173e-11	2.74420010949997e-10	0.274965554475784	0.202407002188184	1.05664620531948	1.12442309865436e-11	1.7679408334532e-10	0.176123753190041	0.139049982970425	BSG^SLC16A7
ADAM9	ITGB1	ADAM9	ITGB1	L2/3_IS	-1.24257866243901	2.68360354016474e-05	0.0002835781323916	0.366228103637695	0.255878284923928	IN-SST	-0.864999628407555	2.03412585909634e-06	1.68822376375001e-05	0.353081256151199	0.2575	-1.05378914542329	1.44350806303719e-05	0.00015023018501455	0.359654664993286	0.256689142461964	ADAM9^ITGB1
CALM1	RYR2	CALM1	RYR2	IN-SV2C	-0.659148216634095	1.80786096778921e-07	2.2271488820786e-06	1.2682980298996	0.671186440677966	Astrocyte	-1.44815722835417	9.92852039117732e-10	2.86913452899614e-08	0.61988377571106	0.259842519685039	-1.05365272249413	9.08894744090195e-08	1.12792011368428e-06	0.944090902805328	0.465514480181503	CALM1^RYR2
TGFB1	EGFR	TGFB1	EGFR	IN-VIP	-1.30205166454623	0.0001328833697411	0.0009119995481185	0.137024939060211	0.0901734104046243	OPC	-0.80281664270073	8.06519689154223e-10	1.31759375013977e-08	0.489918529987335	0.213740458015267	-1.05243415362348	6.64420881303946e-05	0.000456006362028001	0.313471734523773	0.151956934209946	TGFB1^EGFR
APOE	LRP1	APOE	LRP1	IN-SV2C	-1.35593675750023	0.002812383185608	0.0111449994702317	0.180144488811493	0.110734463276836	IN-SV2C	-0.741952877856583	5.76476495260671e-06	5.21241295103137e-05	0.442869037389755	0.297175141242938	-1.04894481767841	0.0014090739752803	0.00559856179987101	0.311506748199463	0.203954802259887	APOE^LRP1
TGFB1	ITGB1	TGFB1	ITGB1	IN-SV2C	-1.26909717245397	5.41191287962643e-06	4.92381751771837e-05	0.133898913860321	0.100564971751412	IN-PV	-0.823795323054406	0.0005697614094862	0.0028193638689725	0.355392545461655	0.260393873085339	-1.04644624775419	0.000287586661182913	0.00143430102207484	0.244645729660988	0.180479422418376	TGFB1^ITGB1
VEGFA	ITGB1	VEGFA	ITGB1	IN-SV2C	-1.22260070115668	5.73333687417387e-06	5.18709669942407e-05	0.134195908904076	0.0994350282485876	IN-SST	-0.864999628407555	2.03412585909634e-06	1.68822376375001e-05	0.353081256151199	0.2575	-1.04380016478212	3.88373136663511e-06	3.43766023158704e-05	0.243638575077057	0.178467514124294	VEGFA^ITGB1
CALM1	PTH2R	CALM1	PTH2R	IN-PV	-0.68469982166331	3.53750670012253e-15	1.19520234980044e-13	1.21217155456543	0.681619256017506	L4	-1.40141431769324	8.46119107443188e-19	1.16588365799021e-17	0.17988283932209	0.14763497372193	-1.04305706967828	1.76917640961499e-15	5.97659469083117e-14	0.696027219295502	0.414627114869718	CALM1^PTH2R
SST	GRM7	SST	GRM7	Astrocyte	-3.01876047344991	1.97052713112647e-10	6.43923026977154e-09	0.253994673490524	0.115485564304462	L2/L3	0.937710477954939	5.23967676803168e-270	6.57331239172649e-267	2.4965443611145	0.966950959488273	-1.04052499774749	9.85263565563233e-11	3.21961513488577e-09	1.37526953220367	0.541218261896367	SST^GRM7
ADAM10	NOTCH1	ADAM10	NOTCH1	OPC	0.92367360057146	2.37680661871224e-09	3.64769596180677e-08	0.225011587142944	0.108778625954199	Astrocyte	1.15450139445849	3.94725350346023e-06	6.03628033178944e-05	0.139140635728836	0.062992125984252	1.03908749751498	1.97481515503947e-06	3.01996401387562e-05	0.18207611143589	0.0858853759692252	ADAM10^NOTCH1
TGFB1	EGFR	TGFB1	EGFR	IN-SV2C	-1.26909717245397	5.41191287962643e-06	4.92381751771837e-05	0.133898913860321	0.100564971751412	OPC	-0.80281664270073	8.06519689154223e-10	1.31759375013977e-08	0.489918529987335	0.213740458015267	-1.03595690757735	2.70635969965779e-06	2.46256755573426e-05	0.311908721923828	0.15715271488334	TGFB1^EGFR
APP	TNFRSF21	APP	TNFRSF21	IN-SV2C	0.559884387943553	3.00103467953015e-09	5.17765721599171e-08	1.32437169551849	0.682485875706215	COP	1.51177485623971	1.74791406453013e-10	8.11411191642722e-09	0.429076492786408	0.230769230769231	1.03582962209163	1.58791304299158e-09	2.99453420381722e-08	0.876724123954773	0.456627553237723	APP^TNFRSF21
ADAM9	ITGB1	ADAM9	ITGB1	L2/3_IS	-1.24257866243901	2.68360354016474e-05	0.0002835781323916	0.366228103637695	0.255878284923928	IN-PV	-0.823795323054406	0.0005697614094862	0.0028193638689725	0.355392545461655	0.260393873085339	-1.03318699274671	0.000298298722443924	0.00155147100068205	0.360810339450836	0.258136079004634	ADAM9^ITGB1
TGFB1	CAV1	TGFB1	CAV1	IN-VIP	-1.30205166454623	0.0001328833697411	0.0009119995481185	0.137024939060211	0.0901734104046243	L2/L3	-0.76412224434735	0.0001617279826088	0.0005164721588243	0.106956519186497	0.0911513859275053	-1.03308695444679	0.00014730567617495	0.0007142358534714	0.121990725398064	0.0906623981660648	TGFB1^CAV1
CALM1	GRM5	CALM1	GRM5	IN-PV	-0.68469982166331	3.53750670012253e-15	1.19520234980044e-13	1.21217155456543	0.681619256017506	Astrocyte	-1.37962102157122	7.26562908509101e-29	9.77755521332747e-27	1.06222081184387	0.41994750656168	-1.03216042161727	1.7687533500613e-15	5.97601174900266e-14	1.13719618320465	0.550783381289593	CALM1^GRM5
CALM1	PTH2R	CALM1	PTH2R	IN-SV2C	-0.659148216634095	1.80786096778921e-07	2.2271488820786e-06	1.2682980298996	0.671186440677966	L4	-1.40141431769324	8.46119107443188e-19	1.16588365799021e-17	0.17988283932209	0.14763497372193	-1.03028126716367	9.03930483898837e-08	1.11357444104513e-06	0.724090456962585	0.409410707199948	CALM1^PTH2R
ADAM17	ERBB4	ADAM17	ERBB4	IN-SV2C	-0.512706634745833	0.0139355128714213	0.0399616374095115	0.269694536924362	0.196610169491525	OL	2.57040376509661	2.04888065709119e-05	0.0006851697962096	0.722745656967163	0.526315789473684	1.02884856517539	0.00697800083899611	0.0203234036028605	0.496220111846924	0.361462979482605	ADAM17^ERBB4
EFNB2	EPHA4	EFNB2	EPHA4	IN-VIP	0.855441773633218	0.0025979119775164	0.0112788302167751	0.0889976769685745	0.0635838150289017	L5/L6	1.19571206502459	3.39313270534954e-10	5.51601573126053e-09	0.22300186753273	0.173864894795127	1.02557691932891	0.00129895615841484	0.00563941786639542	0.155999779701233	0.118724354912014	EFNB2^EPHA4
APOE	LRP1	APOE	LRP1	IN-PV	-1.30751423244185	0.0016317249010071	0.0068179565361369	0.161197364330292	0.110503282275711	IN-SV2C	-0.741952877856583	5.76476495260671e-06	5.21241295103137e-05	0.442869037389755	0.297175141242938	-1.02473355514921	0.000818744832979853	0.00343504033282361	0.302033185958862	0.203839211759325	APOE^LRP1
VEGFA	ITGB1	VEGFA	ITGB1	IN-SV2C	-1.22260070115668	5.73333687417387e-06	5.18709669942407e-05	0.134195908904076	0.0994350282485876	IN-PV	-0.823795323054406	0.0005697614094862	0.0028193638689725	0.355392545461655	0.260393873085339	-1.02319801210555	0.000287747373180187	0.00143561741798337	0.244794219732284	0.179914450666963	VEGFA^ITGB1
NTN1	UNC5C	NTN1	UNC5C	OPC	0.648682794131449	4.73108330205733e-09	6.9940272532359e-08	0.459802746772766	0.211832061068702	L2/L3	1.39208572298885	9.99506188092814e-148	3.21949047288923e-145	0.824802458286285	0.574626865671642	1.02038425856015	2.36554165102866e-09	3.49701362661795e-08	0.642302632331848	0.393229463370172	NTN1^UNC5C
CALM1	GRM5	CALM1	GRM5	IN-SV2C	-0.659148216634095	1.80786096778921e-07	2.2271488820786e-06	1.2682980298996	0.671186440677966	Astrocyte	-1.37962102157122	7.26562908509101e-29	9.77755521332747e-27	1.06222081184387	0.41994750656168	-1.01938461910266	9.03930483894606e-08	1.1135744410393e-06	1.16525936126709	0.545566973619823	CALM1^GRM5
IGFBPL1	DCC	IGFBPL1	DCC	COP	-4.22724595989334	1.69832944799333e-08	6.00336088359477e-07	0.34625381231308	0.179487179487179	COP	2.19123306141347	1.13096244663936e-22	2.07504681281022e-20	0.62771600484848	0.299145299145299	-1.01800644923994	8.4916472399667e-09	3.00168044179749e-07	0.48698490858078	0.239316239316239	IGFBPL1^DCC
TGFB1	CAV1	TGFB1	CAV1	IN-SV2C	-1.26909717245397	5.41191287962643e-06	4.92381751771837e-05	0.133898913860321	0.100564971751412	L2/L3	-0.76412224434735	0.0001617279826088	0.0005164721588243	0.106956519186497	0.0911513859275053	-1.01660970840066	8.35699477442132e-05	0.000282855167000742	0.120427712798119	0.0958581788394589	TGFB1^CAV1
BSG	SLC16A7	BSG	SLC16A7	L5/L6	0.995643409865013	0.0009604327242222	0.0041614516670774	0.0696148201823235	0.0631229235880399	IN-PV	1.03349758335339	1.24977834839173e-11	2.74420010949997e-10	0.274965554475784	0.202407002188184	1.0145704966092	0.000480216368359992	0.00208072597074871	0.172290191054344	0.132764962888112	BSG^SLC16A7
VEGFA	EGFR	VEGFA	EGFR	IN-SV2C	-1.22260070115668	5.73333687417387e-06	5.18709669942407e-05	0.134195908904076	0.0994350282485876	OPC	-0.80281664270073	8.06519689154223e-10	1.31759375013977e-08	0.489918529987335	0.213740458015267	-1.01270867192871	2.86707169693151e-06	2.59420714658711e-05	0.312057226896286	0.156587743131927	VEGFA^EGFR
NCAM1	NCAM2	NCAM1	NCAM2	COP	0.571154788716263	8.37255223939212e-11	4.04930256632358e-09	2.26133179664612	0.811965811965812	COP	1.45358104591319	7.29869851895977e-38	2.90916055795365e-35	1.71677660942078	0.700854700854701	1.01236791731473	4.18627611969606e-11	2.02465128316179e-09	1.98905420303345	0.756410256410256	NCAM1^NCAM2
ADAM10	NRCAM	ADAM10	NRCAM	OPC	0.92367360057146	2.37680661871224e-09	3.64769596180677e-08	0.225011587142944	0.108778625954199	COP	1.09742487618136	2.89607590997128e-06	6.74914142003186e-05	0.667444586753845	0.324786324786325	1.01054923837641	1.449226358295e-06	3.37639455799683e-05	0.446228086948395	0.216782475370262	ADAM10^NRCAM
FGFR3	EPHA4	FGFR3	EPHA4	Astrocyte	0.82247959101313	7.35903095045503e-06	0.0001048467133393	0.303664535284042	0.128608923884514	L5/L6	1.19571206502459	3.39313270534954e-10	5.51601573126053e-09	0.22300186753273	0.173864894795127	1.00909582801886	3.67968513186278e-06	5.24261146775156e-05	0.263333201408386	0.151236909339821	FGFR3^EPHA4
PNOC	GRM7	PNOC	GRM7	IN-SST	1.24086064431467	3.70090015610409e-20	1.71160251357476e-18	0.103881046175957	0.08	IN-VIP	0.771787001257761	9.46398860947176e-67	9.09339873971139e-64	2.28264021873474	0.883236994219653	1.00632382278621	1.85045007805205e-20	8.55801256787381e-19	1.19326066970825	0.481618497109827	PNOC^GRM7
CALM1	PTPRA	CALM1	PTPRA	COP	-1.21463533233355	1.28512922566599e-06	3.21532656265652e-05	0.769201815128326	0.384615384615385	L2/L3	-0.795248812865396	7.12897128869266e-44	2.74074451027868e-42	1.4751079082489	0.840085287846482	-1.00494207259948	6.42564612832993e-07	1.60766328132826e-05	1.12215483188629	0.612350336230933	CALM1^PTPRA
NTN1	UNC5D	NTN1	UNC5D	OPC	0.648682794131449	4.73108330205733e-09	6.9940272532359e-08	0.459802746772766	0.211832061068702	L2/3_IS	1.35558414412529	2.98974639235906e-54	1.76217866992601e-51	1.13627707958221	0.608575380359613	1.00213346912837	2.36554165102866e-09	3.49701362661795e-08	0.79803991317749	0.410203720714157	NTN1^UNC5D
LRPAP1	LRP1	LRPAP1	LRP1	OPC	-1.40085357539323	3.84787809979601e-13	9.00280624056035e-12	0.218384146690369	0.104007633587786	L5/L6	-0.598173517161864	0.0003957228256711	0.0019284476320793	0.386376738548279	0.305647840531562	-0.999513546277546	0.000197861413027944	0.000964223820541053	0.302380442619324	0.204827737059674	LRPAP1^LRP1
ADAM10	NOTCH2	ADAM10	NOTCH2	IN-SST	0.72292718060633	4.22154030381191e-10	6.50298222297764e-09	0.423387587070465	0.298333333333333	L2/L3	1.26703096018329	3.31457808711203e-22	5.31313270238078e-21	0.12415162473917	0.121002132196162	0.994979070394813	2.11077015190761e-10	3.25149111149148e-09	0.273769617080688	0.209667732764748	ADAM10^NOTCH2
WNT5B	LRP6	WNT5B	FZD8_LRP6	IN-SST	0.749945696659381	0.0069363047975639	0.0205939462688005	0.130101501941681	0.1	COP	1.2363430740768	0.0001030221276401	0.0015835542199361	0.522013306617737	0.273504273504273	0.993144385368093	0.003519663462602	0.0110887502443683	0.326057404279709	0.186752136752137	WNT5B^FZD8_LRP6
WNT5B	LRP6	WNT5B	FZD1_LRP6	IN-SST	0.749945696659381	0.0069363047975639	0.0205939462688005	0.130101501941681	0.1	COP	1.2363430740768	0.0001030221276401	0.0015835542199361	0.522013306617737	0.273504273504273	0.993144385368093	0.003519663462602	0.0110887502443683	0.326057404279709	0.186752136752137	WNT5B^FZD1_LRP6
CALM3	KCNQ5	CALM3	KCNQ5	OPC	-1.38832996609955	1.71248035524373e-09	2.67212048739514e-08	0.286722987890243	0.13263358778626	L2/3_IS	-0.586058178473512	6.34164254617451e-17	3.89655982547572e-15	2.89171981811523	0.933609958506224	-0.987194072286529	8.56240209330077e-10	1.33606043852556e-08	1.58922135829925	0.533121773146242	CALM3^KCNQ5
BSG	SLC16A7	BSG	SLC16A7	L4	0.940678396217556	1.60784093130696e-13	1.58052421115444e-12	0.100152917206287	0.0850453893932155	IN-PV	1.03349758335339	1.24977834839173e-11	2.74420010949997e-10	0.274965554475784	0.202407002188184	0.987087989785472	6.32928378852402e-12	1.38000267580576e-10	0.187559232115745	0.1437261957907	BSG^SLC16A7
BSG	SLC16A7	BSG	SLC16A7	L2/L3	1.07979482728557	9.99067848916994e-12	7.91681557406432e-11	0.0772819593548775	0.0756929637526653	IN-SV2C	0.880415168470954	4.00489759137271e-08	5.56218421329104e-07	0.253675252199173	0.180790960451977	0.980104997878259	2.00294832961081e-08	2.78148794742422e-07	0.165478602051735	0.128241962102321	BSG^SLC16A7
ADAM10	CADM1	ADAM10	CADM1	IN-SST	0.72292718060633	4.22154030381191e-10	6.50298222297764e-09	0.423387587070465	0.298333333333333	COP	1.2313912958037	1.26392121254544e-45	6.08736053992199e-43	1.88291680812836	0.752136752136752	0.977159238205014	2.11077015190595e-10	3.25149111148882e-09	1.15315222740173	0.525235042735043	ADAM10^CADM1
APOE	LRP1	APOE	LRP1	IN-SV2C	-1.35593675750023	0.002812383185608	0.0111449994702317	0.180144488811493	0.110734463276836	L5/L6	-0.598173517161864	0.0003957228256711	0.0019284476320793	0.386376738548279	0.305647840531562	-0.977055137331046	0.00160405300563955	0.0065367235511555	0.283260613679886	0.208191151904199	APOE^LRP1
ADAM10	NOTCH2	ADAM10	NOTCH2	IN-SV2C	0.68130069606143	8.07701743255211e-05	0.0005497373676857	0.315560221672058	0.218079096045198	L2/L3	1.26703096018329	3.31457808711203e-22	5.31313270238078e-21	0.12415162473917	0.121002132196162	0.974165828122363	4.03850871627606e-05	0.00027486868384285	0.219855919480324	0.16954061412068	ADAM10^NOTCH2
CALM3	KCNQ5	CALM3	KCNQ5	Astrocyte	-1.36172974974113	0.0001493332931485	0.0014179478758682	0.237318053841591	0.10498687664042	L2/3_IS	-0.586058178473512	6.34164254617451e-17	3.89655982547572e-15	2.89171981811523	0.933609958506224	-0.973893964107322	7.46666465742817e-05	0.000708973937936048	1.56451892852783	0.519298417573322	CALM3^KCNQ5
BMP7	PTPRK	BMP7	PTPRK	Microglia	-4.57738372073273	0.0003570361685901	0.0247089672255121	0.294014096260071	0.279069767441861	OL	2.6429262488764	0.0021059656048838	0.0278428243343368	1.23115849494934	0.684210526315789	-0.967228735928164	0.00123150088673695	0.0262758957799244	0.762586295604706	0.481640146878825	BMP7^PTPRK
NCAN	SDC3	NCAN	SDC3	L5/L6-CC	1.07350848531787	7.87193334477805e-09	1.20642706109223e-07	0.239254623651504	0.20137299771167	L5/L6	0.857289007241179	0.0005015621568643	0.0023736341514597	0.0787697061896324	0.0664451827242525	0.965398746279522	0.000250785014398822	0.0011868773970829	0.159012168645859	0.133909090217961	NCAN^SDC3
IL34	PTPRZ1	IL34	PTPRZ1	L2/3_IS	-1.24245677035505	0.0002845247904452	0.0021958911324661	0.170774608850479	0.135546334716459	COP	-0.682455667090756	2.68506600027754e-05	0.0004957935766327	2.469078540802	0.871794871794872	-0.962456218722905	0.000155687725223988	0.0013458423545494	1.31992661952972	0.503670603255665	IL34^PTPRZ1
BSG	SLC16A7	BSG	SLC16A7	L2/L3	1.07979482728557	9.99067848916994e-12	7.91681557406432e-11	0.0772819593548775	0.0756929637526653	IN-SST	0.841909967451218	5.4683967015447e-10	8.30288338427746e-09	0.29692280292511	0.22	0.960852397368392	2.7841517432182e-10	4.19102577000905e-09	0.187102377414703	0.147846481876333	BSG^SLC16A7
NCAN	SDC3	NCAN	SDC3	L4	1.05798485295399	2.65891085505302e-46	1.20960146875485e-44	0.285825461149216	0.232202580028667	L5/L6	0.857289007241179	0.0005015621568643	0.0023736341514597	0.0787697061896324	0.0664451827242525	0.957636930097582	0.00025078107843215	0.00118681707572985	0.182297587394714	0.14932388137646	NCAN^SDC3
ADAM10	CADM1	ADAM10	CADM1	IN-SV2C	0.68130069606143	8.07701743255211e-05	0.0005497373676857	0.315560221672058	0.218079096045198	COP	1.2313912958037	1.26392121254544e-45	6.08736053992199e-43	1.88291680812836	0.752136752136752	0.956345995932563	4.03850871627606e-05	0.00027486868384285	1.09923851490021	0.485107924090975	ADAM10^CADM1
APOE	LRP1	APOE	LRP1	IN-PV	-1.30751423244185	0.0016317249010071	0.0068179565361369	0.161197364330292	0.110503282275711	L5/L6	-0.598173517161864	0.0003957228256711	0.0019284476320793	0.386376738548279	0.305647840531562	-0.952843874801855	0.0010137238633391	0.0043732020841081	0.273787051439285	0.208075561403636	APOE^LRP1
EFNB2	EPHA4	EFNB2	EPHA4	IN-SV2C	1.27632860431111	3.49990842959612e-07	4.13235209475855e-06	0.109544694423675	0.0790960451977401	L2/L3	0.61681927349272	3.89960998248963e-25	7.23918251889586e-24	1.31044065952301	0.781982942430704	0.946573938901915	1.74995421479806e-07	2.06617604737927e-06	0.709992647171021	0.430539493814222	EFNB2^EPHA4
ADAM10	NOTCH2	ADAM10	NOTCH2	Astrocyte	0.625106603630033	0.003691429044881	0.0197842954928944	0.32065212726593	0.139107611548556	L2/L3	1.26703096018329	3.31457808711203e-22	5.31313270238078e-21	0.12415162473917	0.121002132196162	0.946068781906664	0.0018457145224405	0.0098921477464472	0.22240187227726	0.130054871872359	ADAM10^NOTCH2
CALM1	PTPRA	CALM1	PTPRA	COP	-1.21463533233355	1.28512922566599e-06	3.21532656265652e-05	0.769201815128326	0.384615384615385	L2/3_IS	-0.673820737777931	3.17705067741801e-06	4.23447106201258e-05	1.31361937522888	0.719225449515906	-0.944228035055742	2.231089951542e-06	3.72489881233455e-05	1.04141056537628	0.551920417065645	CALM1^PTPRA
CALM1	PTPRA	CALM1	PTPRA	COP	-1.21463533233355	1.28512922566599e-06	3.21532656265652e-05	0.769201815128326	0.384615384615385	L5/L6	-0.672557422161669	2.6962041584028e-10	4.44184379960174e-09	1.49499845504761	0.818383167220377	-0.943596377247611	6.42699423040913e-07	1.60788537351824e-05	1.13210010528564	0.601499275917881	CALM1^PTPRA
BSG	SLC16A7	BSG	SLC16A7	IN-SST	0.853317690541957	0.0007703653866072	0.0032443397211146	0.0693473145365715	0.0533333333333333	IN-PV	1.03349758335339	1.24977834839173e-11	2.74420010949997e-10	0.274965554475784	0.202407002188184	0.943407636947672	0.000385182699552492	0.00162216999776731	0.172156438231468	0.127870167760759	BSG^SLC16A7
CALM1	KCNQ3	CALM1	KCNQ3	COP	-1.21463533233355	1.28512922566599e-06	3.21532656265652e-05	0.769201815128326	0.384615384615385	Microglia	3.09313968571786	4.05041006511147e-11	3.33186731956069e-08	2.05507969856262	0.883720930232558	0.939252176692152	6.42584864883318e-07	1.60932921498804e-05	1.41214072704315	0.634168157423971	CALM1^KCNQ3
ADAM10	NOTCH1	ADAM10	NOTCH1	IN-SST	0.72292718060633	4.22154030381191e-10	6.50298222297764e-09	0.423387587070465	0.298333333333333	Astrocyte	1.15450139445849	3.94725350346023e-06	6.03628033178944e-05	0.139140635728836	0.062992125984252	0.938714287532411	1.97383782874531e-06	3.01846531500587e-05	0.281264126300812	0.180662729658793	ADAM10^NOTCH1
BSG	SLC16A7	BSG	SLC16A7	L5/L6	0.995643409865013	0.0009604327242222	0.0041614516670774	0.0696148201823235	0.0631229235880399	IN-SV2C	0.880415168470954	4.00489759137271e-08	5.56218421329104e-07	0.253675252199173	0.180790960451977	0.938029289167984	0.000480236386599057	0.00208100394274936	0.161645039916039	0.121956942020009	BSG^SLC16A7
SST	GRM7	SST	GRM7	Astrocyte	-3.01876047344991	1.97052713112647e-10	6.43923026977154e-09	0.253994673490524	0.115485564304462	L2/3_IS	1.15159945269378	1.57473434012705e-84	3.58004604125456e-81	1.71198630332947	0.774550484094053	-0.933580510378065	9.85263565563233e-11	3.21961513488577e-09	0.982990503311157	0.445018024199257	SST^GRM7
EFNB2	GRM5	EFNB2	GRM5	IN-SV2C	1.27632860431111	3.49990842959612e-07	4.13235209475855e-06	0.109544694423675	0.0790960451977401	IN-SV2C	0.588876557395895	1.66784645394205e-13	5.40910858150059e-12	1.78587770462036	0.793220338983051	0.932602580853502	1.74995504872129e-07	2.06617875193357e-06	0.947711229324341	0.436158192090396	EFNB2^GRM5
ADAM10	NOTCH2	ADAM10	NOTCH2	IN-PV	0.590783426957219	0.001586371704453	0.0066739126786142	0.267808526754379	0.200218818380744	L2/L3	1.26703096018329	3.31457808711203e-22	5.31313270238078e-21	0.12415162473917	0.121002132196162	0.928907193570257	0.0007931858522265	0.0033369563393071	0.195980072021484	0.160610475288453	ADAM10^NOTCH2
ADAM10	CADM1	ADAM10	CADM1	Astrocyte	0.625106603630033	0.003691429044881	0.0197842954928944	0.32065212726593	0.139107611548556	COP	1.2313912958037	1.26392121254544e-45	6.08736053992199e-43	1.88291680812836	0.752136752136752	0.928248949716865	0.0018457145224405	0.0098921477464472	1.10178446769714	0.445622181842654	ADAM10^CADM1
CALM1	PTH2R	CALM1	PTH2R	IN-PV	-0.68469982166331	3.53750670012253e-15	1.19520234980044e-13	1.21217155456543	0.681619256017506	L2/L3	-1.16976208745652	3.41780551474828e-05	0.0001236593992858	0.120230711996555	0.113539445628998	-0.927230954559913	1.70890275755101e-05	6.18296997026601e-05	0.666201114654541	0.397579350823252	CALM1^PTH2R
BSG	SLC16A7	BSG	SLC16A7	L5/L6	0.995643409865013	0.0009604327242222	0.0041614516670774	0.0696148201823235	0.0631229235880399	IN-SST	0.841909967451218	5.4683967015447e-10	8.30288338427746e-09	0.29692280292511	0.22	0.918776688658116	0.000480216635530935	0.00208072998498039	0.183268815279007	0.14156146179402	BSG^SLC16A7
ADAM10	NOTCH1	ADAM10	NOTCH1	IN-SV2C	0.68130069606143	8.07701743255211e-05	0.0005497373676857	0.315560221672058	0.218079096045198	Astrocyte	1.15450139445849	3.94725350346023e-06	6.03628033178944e-05	0.139140635728836	0.062992125984252	0.917901045259961	4.23587139144907e-05	0.000305050085501797	0.227350428700447	0.140535611014725	ADAM10^NOTCH1
CALM1	PTH2R	CALM1	PTH2R	IN-SV2C	-0.659148216634095	1.80786096778921e-07	2.2271488820786e-06	1.2682980298996	0.671186440677966	L2/L3	-1.16976208745652	3.41780551474828e-05	0.0001236593992858	0.120230711996555	0.113539445628998	-0.914455152045305	1.71794206221308e-05	6.29432740839393e-05	0.694264352321625	0.392362943153482	CALM1^PTH2R
APP	NOTCH2	APP	NOTCH2	IN-SV2C	0.559884387943553	3.00103467953015e-09	5.17765721599171e-08	1.32437169551849	0.682485875706215	L2/L3	1.26703096018329	3.31457808711203e-22	5.31313270238078e-21	0.12415162473917	0.121002132196162	0.913457674063424	1.50051733976524e-09	2.58882860799612e-08	0.72426164150238	0.401744003951188	APP^NOTCH2
DBP	ACKR1	DBP	ACKR1	L4	-0.749233181618904	0.0006105410185619	0.0018158548721745	0.0999125689268112	0.0869565217391304	L4	-1.07681483273594	0.0001622894122636	0.0005454187240293	0.0602460987865925	0.051122790253225	-0.91302400717742	0.00038641521541275	0.0011806367981019	0.0800793319940567	0.0690396559961777	DBP^ACKR1
ADAM10	CADM1	ADAM10	CADM1	IN-PV	0.590783426957219	0.001586371704453	0.0066739126786142	0.267808526754379	0.200218818380744	COP	1.2313912958037	1.26392121254544e-45	6.08736053992199e-43	1.88291680812836	0.752136752136752	0.911087361380458	0.0007931858522265	0.0033369563393071	1.07536268234253	0.476177785258748	ADAM10^CADM1
BSG	SLC16A7	BSG	SLC16A7	L4	0.940678396217556	1.60784093130696e-13	1.58052421115444e-12	0.100152917206287	0.0850453893932155	IN-SV2C	0.880415168470954	4.00489759137271e-08	5.56218421329104e-07	0.253675252199173	0.180790960451977	0.910546782344255	2.00245683489101e-08	2.78110000926657e-07	0.17691408097744	0.132918174922596	BSG^SLC16A7
ADAM10	NRCAM	ADAM10	NRCAM	IN-SST	0.72292718060633	4.22154030381191e-10	6.50298222297764e-09	0.423387587070465	0.298333333333333	COP	1.09742487618136	2.89607590997128e-06	6.74914142003186e-05	0.667444586753845	0.324786324786325	0.910176028393845	1.44824903200083e-06	3.37489585912708e-05	0.545416116714478	0.311559829059829	ADAM10^NRCAM
BSG	SLC16A7	BSG	SLC16A7	L2/L3	1.07979482728557	9.99067848916994e-12	7.91681557406432e-11	0.0772819593548775	0.0756929637526653	OPC	0.735222099440844	1.50708535561943e-05	0.00012179552742	0.160476490855217	0.075381679389313	0.907508463363205	7.5354317734364e-06	6.08978032940779e-05	0.118879228830337	0.0755373215709891	BSG^SLC16A7
CALM1	KCNQ5	CALM1	KCNQ5	COP	-1.21463533233355	1.28512922566599e-06	3.21532656265652e-05	0.769201815128326	0.384615384615385	L2/3_IS	-0.586058178473512	6.34164254617451e-17	3.89655982547572e-15	2.89171981811523	0.933609958506224	-0.900346755403533	6.42564612864701e-07	1.60766328152309e-05	1.83046078681946	0.659112671560804	CALM1^KCNQ5
BDNF	BEX3	BDNF	BEX3	L2/L3	0.758108074434835	9.64241078447854e-09	5.68058584920491e-08	0.112764686346054	0.0986140724946695	Astrocyte	-2.55860814035688	9.17292494170279e-21	7.98745928894273e-19	0.446552306413651	0.194225721784777	-0.900250032961022	4.82120539224386e-09	2.84029292464239e-08	0.279658496379852	0.146419897139723	BDNF^BEX3
DBP	ACKR1	DBP	ACKR1	L4	-0.749233181618904	0.0006105410185619	0.0018158548721745	0.0999125689268112	0.0869565217391304	L2/L3	-1.0512099951107	0.0053255909547163	0.0119059075217237	0.0731724873185158	0.0650319829424307	-0.900221588364801	0.0029680659866391	0.0068608811969491	0.0865425318479538	0.0759942523407806	DBP^ACKR1
APP	LRP6	APP	LRP6	IN-SV2C	0.559884387943553	3.00103467953015e-09	5.17765721599171e-08	1.32437169551849	0.682485875706215	COP	1.2363430740768	0.0001030221276401	0.0015835542199361	0.522013306617737	0.273504273504273	0.898113731010179	5.15125643373898e-05	0.00079180299825413	0.923192501068115	0.477995074605244	APP^LRP6
ADAM10	NOTCH2	ADAM10	NOTCH2	L2/L3	0.529126260959631	3.59425557767187e-06	1.5320578674783e-05	0.350389868021011	0.302238805970149	L2/L3	1.26703096018329	3.31457808711203e-22	5.31313270238078e-21	0.12415162473917	0.121002132196162	0.898078610571463	1.79712778883594e-06	7.66028933739152e-06	0.2372707426548	0.211620469083156	ADAM10^NOTCH2
NTN1	UNC5C	NTN1	UNC5C	OPC	0.648682794131449	4.73108330205733e-09	6.9940272532359e-08	0.459802746772766	0.211832061068702	OPC	1.13748423140158	2.20749405936938e-32	1.76935822672657e-30	0.328981220722198	0.149809160305343	0.893083512766514	2.36554165102866e-09	3.49701362661795e-08	0.394391983747482	0.180820610687023	NTN1^UNC5C
BSG	SLC16A7	BSG	SLC16A7	L4	0.940678396217556	1.60784093130696e-13	1.58052421115444e-12	0.100152917206287	0.0850453893932155	IN-SST	0.841909967451218	5.4683967015447e-10	8.30288338427746e-09	0.29692280292511	0.22	0.891294181834387	2.735002271238e-10	4.15223195424431e-09	0.198537856340408	0.152522694696608	BSG^SLC16A7
ADAM10	NOTCH1	ADAM10	NOTCH1	Astrocyte	0.625106603630033	0.003691429044881	0.0197842954928944	0.32065212726593	0.139107611548556	Astrocyte	1.15450139445849	3.94725350346023e-06	6.03628033178944e-05	0.139140635728836	0.062992125984252	0.889803999044262	0.00184768814919223	0.00992232914810615	0.229896381497383	0.101049868766404	ADAM10^NOTCH1
ADAM10	NRCAM	ADAM10	NRCAM	IN-SV2C	0.68130069606143	8.07701743255211e-05	0.0005497373676857	0.315560221672058	0.218079096045198	COP	1.09742487618136	2.89607590997128e-06	6.74914142003186e-05	0.667444586753845	0.324786324786325	0.889362786121395	4.18331251177462e-05	0.000308614390943009	0.491502404212952	0.271432710415761	ADAM10^NRCAM
NCAN	SDC3	NCAN	SDC3	L2/L3	0.906764879084738	4.90569829350633e-31	1.18232785160786e-29	0.271185278892517	0.239872068230277	L5/L6	0.857289007241179	0.0005015621568643	0.0023736341514597	0.0787697061896324	0.0664451827242525	0.882026943162958	0.00025078107843215	0.00118681707572985	0.174977496266365	0.153158625477265	NCAN^SDC3
ADAM10	CADM1	ADAM10	CADM1	L2/L3	0.529126260959631	3.59425557767187e-06	1.5320578674783e-05	0.350389868021011	0.302238805970149	COP	1.2313912958037	1.26392121254544e-45	6.08736053992199e-43	1.88291680812836	0.752136752136752	0.880258778381664	1.79712778883593e-06	7.66028933739151e-06	1.11665332317352	0.527187779053451	ADAM10^CADM1
ST6GAL1	EGFR	ST6GAL1	EGFR	Microglia	6.92488725055471	0.0002881387840825	0.0219465707209532	0.303139120340347	0.325581395348837	Microglia	-5.17325498852727	4.00142128871287e-24	3.29156915209521e-20	0.378815472126007	0.302325581395349	0.875816131013719	0.00014406939204125	0.0109732853604766	0.340977311134338	0.313953488372093	ST6GAL1^EGFR
ADAM10	NOTCH1	ADAM10	NOTCH1	IN-PV	0.590783426957219	0.001586371704453	0.0066739126786142	0.267808526754379	0.200218818380744	Astrocyte	1.15450139445849	3.94725350346023e-06	6.03628033178944e-05	0.139140635728836	0.062992125984252	0.872642410707855	0.00079515947897823	0.00336713774096605	0.203474581241608	0.131605472182498	ADAM10^NOTCH1
BSG	SLC16A7	BSG	SLC16A7	IN-SST	0.853317690541957	0.0007703653866072	0.0032443397211146	0.0693473145365715	0.0533333333333333	IN-SV2C	0.880415168470954	4.00489759137271e-08	5.56218421329104e-07	0.253675252199173	0.180790960451977	0.866866429506455	0.000385202717791557	0.00162244796976797	0.161511287093163	0.117062146892655	BSG^SLC16A7
CALM3	KCNQ3	CALM3	KCNQ3	Astrocyte	-1.36172974974113	0.0001493332931485	0.0014179478758682	0.237318053841591	0.10498687664042	Microglia	3.09313968571786	4.05041006511147e-11	3.33186731956069e-08	2.05507969856262	0.883720930232558	0.865704967988363	7.46666668263003e-05	0.000708990597270698	1.14619886875153	0.494353903436489	CALM3^KCNQ3
BSG	SLC16A7	BSG	SLC16A7	L5/L6	0.995643409865013	0.0009604327242222	0.0041614516670774	0.0696148201823235	0.0631229235880399	OPC	0.735222099440844	1.50708535561943e-05	0.00012179552742	0.160476490855217	0.075381679389313	0.865432754652929	0.000487751788889197	0.0021416235972487	0.11504565179348	0.0692523014886764	BSG^SLC16A7
NTN1	UNC5D	NTN1	UNC5D	OPC	0.648682794131449	4.73108330205733e-09	6.9940272532359e-08	0.459802746772766	0.211832061068702	OPC	1.08102835724203	4.91270900762459e-27	2.99121294146733e-25	0.312554240226746	0.147900763358779	0.864855575686742	2.36554165102866e-09	3.49701362661795e-08	0.386178493499756	0.17986641221374	NTN1^UNC5D
COL5A1	ITGB1	COL5A1	ITGA1_ITGB1	L2/L3	-0.862561921913696	0.0037610579746723	0.0087951121244276	0.0703012496232986	0.0692963752665245	IN-SST	-0.864999628407555	2.03412585909634e-06	1.68822376375001e-05	0.353081256151199	0.2575	-0.863780775160626	0.0018815460502657	0.00440599718103255	0.21169126033783	0.163398187633262	COL5A1^ITGA1_ITGB1
COL21A1	ITGB1	COL21A1	ITGA1_ITGB1	L2/L3	-0.860377117446304	0.0001111364130193	0.0003655371244278	0.0747328326106071	0.0730277185501066	IN-SST	-0.864999628407555	2.03412585909634e-06	1.68822376375001e-05	0.353081256151199	0.2575	-0.86268837292693	5.65852694391982e-05	0.00019120968103265	0.213907048106193	0.165263859275053	COL21A1^ITGA1_ITGB1
ADAM10	NRCAM	ADAM10	NRCAM	Astrocyte	0.625106603630033	0.003691429044881	0.0197842954928944	0.32065212726593	0.139107611548556	COP	1.09742487618136	2.89607590997128e-06	6.74914142003186e-05	0.667444586753845	0.324786324786325	0.861265739905696	0.00184716256039549	0.00992589345354736	0.494048357009888	0.231946968167441	ADAM10^NRCAM
SST	GRM7	SST	GRM7	L5/L6-CC	-2.480097249263	0.0009326420026501	0.0044894660895412	0.0956248641014099	0.0778032036613272	IN-VIP	0.771787001257761	9.46398860947176e-67	9.09339873971139e-64	2.28264021873474	0.883236994219653	-0.854155124002622	0.00046632100132505	0.0022447330447706	1.1891325712204	0.48052009894049	SST^GRM7
CALM3	KCNQ3	CALM3	KCNQ3	OPC	-1.38832996609955	1.71248035524373e-09	2.67212048739514e-08	0.286722987890243	0.13263358778626	Microglia	3.09313968571786	4.05041006511147e-11	3.33186731956069e-08	2.05507969856262	0.883720930232558	0.852404859809156	8.76492227947422e-10	3.00199390347792e-08	1.17090129852295	0.508177259009409	CALM3^KCNQ3
NTN1	UNC5C	NTN1	UNC5C	OPC	0.648682794131449	4.73108330205733e-09	6.9940272532359e-08	0.459802746772766	0.211832061068702	L2/3_IS	1.04943105667304	1.16317579629902e-39	3.85641242131304e-37	1.03915226459503	0.594744121715076	0.849056925402243	2.36554165102866e-09	3.49701362661795e-08	0.749477505683899	0.403288091391889	NTN1^UNC5C
FGFR3	EPHA4	FGFR3	EPHA4	COP	-2.89182742265959	0.0002814380553981	0.0036186234508873	0.20015349984169	0.102564102564103	L5/L6	1.19571206502459	3.39313270534954e-10	5.51601573126053e-09	0.22300186753273	0.173864894795127	-0.848057678817499	0.000140719197355685	0.00180931448345152	0.21157768368721	0.138214498679615	FGFR3^EPHA4
BSG	SLC16A7	BSG	SLC16A7	IN-SST	0.853317690541957	0.0007703653866072	0.0032443397211146	0.0693473145365715	0.0533333333333333	IN-SST	0.841909967451218	5.4683967015447e-10	8.30288338427746e-09	0.29692280292511	0.22	0.847613828996588	0.000385182966723435	0.00162217401199899	0.183135062456131	0.136666666666667	BSG^SLC16A7
SST	GRM7	SST	GRM7	L5/L6	-2.46392820033682	0.000152591255005	0.0008424237432216	0.0879587680101395	0.0697674418604651	IN-VIP	0.771787001257761	9.46398860947176e-67	9.09339873971139e-64	2.28264021873474	0.883236994219653	-0.846070599539531	7.62956275025e-05	0.0004212118716108	1.18529951572418	0.476502218040059	SST^GRM7
ADAM10	NRCAM	ADAM10	NRCAM	IN-PV	0.590783426957219	0.001586371704453	0.0066739126786142	0.267808526754379	0.200218818380744	COP	1.09742487618136	2.89607590997128e-06	6.74914142003186e-05	0.667444586753845	0.324786324786325	0.844104151569289	0.000794633890181486	0.00337070204640726	0.467626571655273	0.262502571583534	ADAM10^NRCAM
COL5A1	ITGB1	COL5A1	ITGA1_ITGB1	L2/L3	-0.862561921913696	0.0037610579746723	0.0087951121244276	0.0703012496232986	0.0692963752665245	IN-PV	-0.823795323054406	0.0005697614094862	0.0028193638689725	0.355392545461655	0.260393873085339	-0.843178622484051	0.00216540969207925	0.00580723799670005	0.212846904993057	0.164845124175932	COL5A1^ITGA1_ITGB1
COL5A1	ITGB1	COL5A1	ITGA10_ITGB1	L2/L3	-0.862561921913696	0.0037610579746723	0.0087951121244276	0.0703012496232986	0.0692963752665245	IN-PV	-0.823795323054406	0.0005697614094862	0.0028193638689725	0.355392545461655	0.260393873085339	-0.843178622484051	0.00216540969207925	0.00580723799670005	0.212846904993057	0.164845124175932	COL5A1^ITGA10_ITGB1
TGS1	RXRA	TGS1	RXRA	L2/L3	-0.695281834272003	4.87891686232921e-07	2.34274501068652e-06	0.204546138644218	0.190298507462687	IN-SV2C	-0.990401655606048	0.0002665945630579	0.0015583441218798	0.256725788116455	0.171751412429378	-0.842841744939026	0.000133541227372066	0.000780343433445243	0.230635970830917	0.181024959946032	TGS1^RXRA
COL21A1	ITGB1	COL21A1	ITGA1_ITGB1	L2/L3	-0.860377117446304	0.0001111364130193	0.0003655371244278	0.0747328326106071	0.0730277185501066	IN-PV	-0.823795323054406	0.0005697614094862	0.0028193638689725	0.355392545461655	0.260393873085339	-0.842086220250355	0.00034044891125275	0.00159245049670015	0.215062692761421	0.166710795817723	COL21A1^ITGA1_ITGB1
COL21A1	ITGB1	COL21A1	ITGA10_ITGB1	L2/L3	-0.860377117446304	0.0001111364130193	0.0003655371244278	0.0747328326106071	0.0730277185501066	IN-PV	-0.823795323054406	0.0005697614094862	0.0028193638689725	0.355392545461655	0.260393873085339	-0.842086220250355	0.00034044891125275	0.00159245049670015	0.215062692761421	0.166710795817723	COL21A1^ITGA10_ITGB1
ADAM10	NOTCH1	ADAM10	NOTCH1	L2/L3	0.529126260959631	3.59425557767187e-06	1.5320578674783e-05	0.350389868021011	0.302238805970149	Astrocyte	1.15450139445849	3.94725350346023e-06	6.03628033178944e-05	0.139140635728836	0.062992125984252	0.841813827709061	3.77075454056605e-06	3.78416909963387e-05	0.244765251874924	0.182615465977201	ADAM10^NOTCH1
SEMA6B	PLXNA4	SEMA6B	PLXNA4	L5/L6-CC	0.929081034023969	0.0078033474377777	0.0262598600380381	0.12107926607132	0.102974828375286	L5/L6	0.750945766159041	4.78045588724153e-07	4.65585133834713e-06	0.942145586013794	0.547065337763012	0.840013400091505	0.00390191274168321	0.0131322579446882	0.531612396240234	0.325020083069149	SEMA6B^PLXNA4
SST	GRM7	SST	GRM7	OPC	-2.45077173766546	5.86336841409304e-09	8.53871231290101e-08	0.160639420151711	0.0734732824427481	IN-VIP	0.771787001257761	9.46398860947176e-67	9.09339873971139e-64	2.28264021873474	0.883236994219653	-0.839492368203851	2.93168420704652e-09	4.2693561564505e-08	1.22163987159729	0.478355138331201	SST^GRM7
BSG	SLC16A7	BSG	SLC16A7	L4	0.940678396217556	1.60784093130696e-13	1.58052421115444e-12	0.100152917206287	0.0850453893932155	OPC	0.735222099440844	1.50708535561943e-05	0.00012179552742	0.160476490855217	0.075381679389313	0.8379502478292	7.5354268584892e-06	6.08977645002621e-05	0.130314707756043	0.0802135343912642	BSG^SLC16A7
ADAM9	ITGB1	ADAM9	ITGB1	L2/L3	-0.803980596816403	1.52595918322618e-10	1.0802721440861e-09	0.308766275644302	0.275586353944563	IN-SST	-0.864999628407555	2.03412585909634e-06	1.68822376375001e-05	0.353081256151199	0.2575	-0.834490112611979	1.01713922750733e-06	8.44165895482208e-06	0.330923765897751	0.266543176972282	ADAM9^ITGB1
SST	GRM7	SST	GRM7	L4	-2.43501031269759	1.87615955268291e-08	1.13512414763592e-07	0.0962667763233185	0.0759675107501194	IN-VIP	0.771787001257761	9.46398860947176e-67	9.09339873971139e-64	2.28264021873474	0.883236994219653	-0.831611655719913	9.38079776341454e-09	5.67562073817959e-08	1.18945348262787	0.479602252484886	SST^GRM7
LAMA2	ITGB1	LAMA2	ITGA7_ITGB1	L2/3_IS	-0.796928556220818	0.0077949397893716	0.0331769649125597	0.197111666202545	0.138312586445367	IN-SST	-0.864999628407555	2.03412585909634e-06	1.68822376375001e-05	0.353081256151199	0.2575	-0.830964092314187	0.00389848695761535	0.0165969235750986	0.275096476078033	0.197906293222683	LAMA2^ITGA7_ITGB1
PTN	ALK	PTN	ALK	Astrocyte	0.788842375621716	2.42853563649882e-05	0.0003000802422962	0.91235226392746	0.37007874015748	OPC	0.860292652821727	3.41411343798499e-05	0.0002538195421522	0.132977291941643	0.066793893129771	0.824567514221721	2.9213245372419e-05	0.0002769498922242	0.522664785385132	0.218436316643626	PTN^ALK
PTN	SDC3	PTN	SDC3	Astrocyte	0.788842375621716	2.42853563649882e-05	0.0003000802422962	0.91235226392746	0.37007874015748	L5/L6	0.857289007241179	0.0005015621568643	0.0023736341514597	0.0787697061896324	0.0664451827242525	0.823065691431447	0.000262923756614644	0.00133685719687795	0.495560973882675	0.218261961440866	PTN^SDC3
PTN	ALK	PTN	ALK	Astrocyte	0.788842375621716	2.42853563649882e-05	0.0003000802422962	0.91235226392746	0.37007874015748	IN-PV	0.853160317071285	8.61450172209024e-27	7.44945677553442e-25	0.673496961593628	0.401531728665208	0.821001346346501	1.21426781824941e-05	0.0001500401211481	0.792924642562866	0.385805234411344	PTN^ALK
GNAI2	EGFR	GNAI2	EGFR	IN-SV2C	-0.835016199831655	0.0061052470919691	0.0209408446296494	0.163850665092468	0.11638418079096	OPC	-0.80281664270073	8.06519689154223e-10	1.31759375013977e-08	0.489918529987335	0.213740458015267	-0.818916421266192	0.00305262394924439	0.0104704289027934	0.326884597539902	0.165062319403114	GNAI2^EGFR
ADAM10	IL6R	ADAM10	IL6R	L2/L3	0.529126260959631	3.59425557767187e-06	1.5320578674783e-05	0.350389868021011	0.302238805970149	L2/L3	-2.16500731587742	1.08256215582559e-10	7.76993422049346e-10	0.0796128511428833	0.0778251599147122	-0.817940527458895	1.79718191694373e-06	7.66067783410254e-06	0.215001359581947	0.190031982942431	ADAM10^IL6R
ADAM9	ITGB1	ADAM9	ITGB1	L2/L3	-0.803980596816403	1.52595918322618e-10	1.0802721440861e-09	0.308766275644302	0.275586353944563	IN-PV	-0.823795323054406	0.0005697614094862	0.0028193638689725	0.355392545461655	0.260393873085339	-0.813887959935404	0.000284880781041059	0.00140968247462232	0.332079410552979	0.267990113514951	ADAM9^ITGB1
ADAM10	NRCAM	ADAM10	NRCAM	L2/L3	0.529126260959631	3.59425557767187e-06	1.5320578674783e-05	0.350389868021011	0.302238805970149	COP	1.09742487618136	2.89607590997128e-06	6.74914142003186e-05	0.667444586753845	0.324786324786325	0.813275568570495	3.24516574382157e-06	4.14059964375508e-05	0.508917212486267	0.313512565378237	ADAM10^NRCAM
LRPAP1	SORL1	LRPAP1	SORL1	COP	-2.11530677288118	3.86802763985893e-18	4.13986402677124e-16	0.611447095870972	0.307692307692308	Microglia	3.73750785186685	8.78099212781e-05	0.009630992165782	1.01278460025787	0.720930232558139	0.811100539492838	4.39049606390519e-05	0.00481549608289121	0.812115848064423	0.514311270125224	LRPAP1^SORL1
LAMA2	ITGB1	LAMA2	ITGA7_ITGB1	L2/3_IS	-0.796928556220818	0.0077949397893716	0.0331769649125597	0.197111666202545	0.138312586445367	IN-PV	-0.823795323054406	0.0005697614094862	0.0028193638689725	0.355392545461655	0.260393873085339	-0.810361939637612	0.0041823505994289	0.0179981643907661	0.276252090930939	0.199353229765353	LAMA2^ITGA7_ITGB1
EFNB2	EPHA4	EFNB2	EPHA4	L5/L6	0.993687421210221	0.0175615396231689	0.0457584830663612	0.0613560564815998	0.0542635658914729	L2/L3	0.61681927349272	3.89960998248963e-25	7.23918251889586e-24	1.31044065952301	0.781982942430704	0.805253347351471	0.00878076981158445	0.0228792415331806	0.68589836359024	0.418123254161088	EFNB2^EPHA4
NCAN	SDC3	NCAN	SDC3	L5/L6	0.747224805345114	6.24445307066349e-07	5.94326782812689e-06	0.189041316509247	0.168327796234773	L5/L6	0.857289007241179	0.0005015621568643	0.0023736341514597	0.0787697061896324	0.0664451827242525	0.802256906293146	0.000251093301085683	0.00118978870964391	0.13390551507473	0.117386489479513	NCAN^SDC3
GNAI2	CAV1	GNAI2	CAV1	IN-SV2C	-0.835016199831655	0.0061052470919691	0.0209408446296494	0.163850665092468	0.11638418079096	L2/L3	-0.76412224434735	0.0001617279826088	0.0005164721588243	0.106956519186497	0.0911513859275053	-0.799569222089503	0.00313348753728895	0.0107286583942369	0.135403588414192	0.103767783359233	GNAI2^CAV1
WNT9A	LRP6	WNT9A	FZD8_LRP6	IN-SV2C	-2.82582120151803	3.99114792152888e-07	4.66901371503428e-06	0.130355149507523	0.0994350282485876	COP	1.2363430740768	0.0001030221276401	0.0015835542199361	0.522013306617737	0.273504273504273	-0.794739063720615	5.17106212161264e-05	0.000794111616825567	0.326184213161469	0.186469650876431	WNT9A^FZD8_LRP6
WNT9A	LRP6	WNT9A	FZD1_LRP6	IN-SV2C	-2.82582120151803	3.99114792152888e-07	4.66901371503428e-06	0.130355149507523	0.0994350282485876	COP	1.2363430740768	0.0001030221276401	0.0015835542199361	0.522013306617737	0.273504273504273	-0.794739063720615	5.17106212161264e-05	0.000794111616825567	0.326184213161469	0.186469650876431	WNT9A^FZD1_LRP6
WNT9A	LRP6	WNT9A	FZD4_LRP6	IN-SV2C	-2.82582120151803	3.99114792152888e-07	4.66901371503428e-06	0.130355149507523	0.0994350282485876	COP	1.2363430740768	0.0001030221276401	0.0015835542199361	0.522013306617737	0.273504273504273	-0.794739063720615	5.17106212161264e-05	0.000794111616825567	0.326184213161469	0.186469650876431	WNT9A^FZD4_LRP6
BSG	SLC16A7	BSG	SLC16A7	IN-SST	0.853317690541957	0.0007703653866072	0.0032443397211146	0.0693473145365715	0.0533333333333333	OPC	0.735222099440844	1.50708535561943e-05	0.00012179552742	0.160476490855217	0.075381679389313	0.794269894991401	0.000392718120081697	0.0016830676242673	0.114911898970604	0.0643575063613232	BSG^SLC16A7
EFNB2	GRM5	EFNB2	GRM5	L5/L6	0.993687421210221	0.0175615396231689	0.0457584830663612	0.0613560564815998	0.0542635658914729	IN-SV2C	0.588876557395895	1.66784645394205e-13	5.40910858150059e-12	1.78587770462036	0.793220338983051	0.791281989303058	0.00878076981166784	0.0228792415358852	0.923616886138916	0.423741952437262	EFNB2^GRM5
BDNF	NTRK2	BDNF	NTRK2	L2/L3	0.758108074434835	9.64241078447854e-09	5.68058584920491e-08	0.112764686346054	0.0986140724946695	COP	0.820115714937635	0.001762220838323	0.0158888538768927	0.743883430957794	0.358974358974359	0.789111894686235	0.000881115240366892	0.0079444553413756	0.428324043750763	0.228794215734514	BDNF^NTRK2
ADAM10	IL6R	ADAM10	IL6R	IN-PV	0.590783426957219	0.001586371704453	0.0066739126786142	0.267808526754379	0.200218818380744	L2/L3	-2.16500731587742	1.08256215582559e-10	7.76993422049346e-10	0.0796128511428833	0.0778251599147122	-0.787111944460101	0.000793185906354608	0.00333695672780381	0.173710688948631	0.139021989147728	ADAM10^IL6R
SEMA6B	PLXNA4	SEMA6B	PLXNA4	L2/L3	0.819250200432687	7.02456372508062e-09	4.19117649439354e-08	0.120246410369873	0.113539445628998	L5/L6	0.750945766159041	4.78045588724153e-07	4.65585133834713e-06	0.942145586013794	0.547065337763012	0.785097983295864	2.42535076224617e-07	2.34888155164553e-06	0.531195998191833	0.330302391696005	SEMA6B^PLXNA4
COL11A1	DDR1	COL11A1	DDR1	COP	2.31303928079335	7.28249929529858e-16	6.23543772995232e-14	0.387772262096405	0.196581196581197	IN-VIP	-0.752375624973707	0.0056632512755448	0.0210652639132734	0.143843039870262	0.102890173410405	0.780331827909823	0.00283162563777276	0.0105326319566679	0.265807658433914	0.149735684995801	COL11A1^DDR1
NCAM1	FGFR1	NCAM1	FGFR1	COP	0.571154788716263	8.37255223939212e-11	4.04930256632358e-09	2.26133179664612	0.811965811965812	IN-SST	-2.12927434829456	6.79745104109637e-05	0.0003912764522025	0.0820008739829063	0.0633333333333333	-0.779059779789148	3.39872970682431e-05	0.000195640250752533	1.17166638374329	0.437649572649573	NCAM1^FGFR1
BCAN	EGFR	BCAN	EGFR	OPC	-0.739977202376018	1.33262553345023e-15	3.85671979137732e-14	0.87945294380188	0.384541984732824	OPC	-0.80281664270073	8.06519689154223e-10	1.31759375013977e-08	0.489918529987335	0.213740458015267	-0.771396922538374	4.03260510889878e-10	6.58798803429781e-09	0.684685707092285	0.299141221374046	BCAN^EGFR
SST	GRM7	SST	GRM7	L5/L6-CC	-2.480097249263	0.0009326420026501	0.0044894660895412	0.0956248641014099	0.0778032036613272	L2/L3	0.937710477954939	5.23967676803168e-270	6.57331239172649e-267	2.4965443611145	0.966950959488273	-0.771193385654033	0.00046632100132505	0.0022447330447706	1.29608464241028	0.5223770815748	SST^GRM7
ADAM10	IL6R	ADAM10	IL6R	Astrocyte	0.625106603630033	0.003691429044881	0.0197842954928944	0.32065212726593	0.139107611548556	L2/L3	-2.16500731587742	1.08256215582559e-10	7.76993422049346e-10	0.0796128511428833	0.0778251599147122	-0.769950356123694	0.00184571457656861	0.00989214813494391	0.200132489204407	0.108466385731634	ADAM10^IL6R
GNAI2	ADCY1	GNAI2	ADCY1	IN-SV2C	-0.835016199831655	0.0061052470919691	0.0209408446296494	0.163850665092468	0.11638418079096	Astrocyte	-0.694887456919373	0.0109400799050531	0.0463232273554068	0.272946894168854	0.125984251968504	-0.764951828375514	0.0085226634985111	0.0336320359925281	0.218398779630661	0.121184216379732	GNAI2^ADCY1
NCAM1	CACNA1C	NCAM1	CACNA1C	COP	0.571154788716263	8.37255223939212e-11	4.04930256632358e-09	2.26133179664612	0.811965811965812	COP	-2.09752759874465	1.68409300624847e-22	2.94945925139788e-20	0.960892975330353	0.444444444444444	-0.763186405014195	4.18627611970448e-11	2.02465128317654e-09	1.61111235618591	0.628205128205128	NCAM1^CACNA1C
SST	GRM7	SST	GRM7	L5/L6	-2.46392820033682	0.000152591255005	0.0008424237432216	0.0879587680101395	0.0697674418604651	L2/L3	0.937710477954939	5.23967676803168e-270	6.57331239172649e-267	2.4965443611145	0.966950959488273	-0.763108861190942	7.62956275025e-05	0.0004212118716108	1.29225158691406	0.518359200674369	SST^GRM7
SST	GRM7	SST	GRM7	OPC	-2.45077173766546	5.86336841409304e-09	8.53871231290101e-08	0.160639420151711	0.0734732824427481	L2/L3	0.937710477954939	5.23967676803168e-270	6.57331239172649e-267	2.4965443611145	0.966950959488273	-0.756530629855262	2.93168420704652e-09	4.2693561564505e-08	1.32859194278717	0.520212120965511	SST^GRM7
NTN1	UNC5D	NTN1	UNC5D	L4	-2.27298941165801	1.27467620378115e-15	1.44008205430024e-14	0.125870287418366	0.107501194457716	L2/L3	0.763312185898866	1.30576690465534e-170	5.98543460372397e-168	1.47258400917053	0.754264392324094	-0.754838612879574	6.37338101890574e-16	7.20041027150119e-15	0.799227118492126	0.430882793390905	NTN1^UNC5D
SPTAN1	PTPRA	SPTAN1	PTPRA	Astrocyte	-0.702274755009486	8.10721740293364e-09	2.04448278050471e-07	0.796445846557617	0.328083989501312	L2/L3	-0.795248812865396	7.12897128869266e-44	2.74074451027868e-42	1.4751079082489	0.840085287846482	-0.748761783937441	4.05360870146682e-09	1.02224139025236e-07	1.13577687740326	0.584084638673897	SPTAN1^PTPRA
SST	GRM7	SST	GRM7	L4	-2.43501031269759	1.87615955268291e-08	1.13512414763592e-07	0.0962667763233185	0.0759675107501194	L2/L3	0.937710477954939	5.23967676803168e-270	6.57331239172649e-267	2.4965443611145	0.966950959488273	-0.748649917371324	9.38079776341454e-09	5.67562073817959e-08	1.29640555381775	0.521459235119196	SST^GRM7
CNTN2	NRCAM	CNTN2	NRCAM	COP	-2.58825406887308	1.00938685375433e-18	1.14387280809278e-16	0.754232347011566	0.367521367521367	COP	1.09742487618136	2.89607590997128e-06	6.74914142003186e-05	0.667444586753845	0.324786324786325	-0.745414596345862	1.44803795498614e-06	3.37457071002165e-05	0.710838437080383	0.346153846153846	CNTN2^NRCAM
COL11A1	ITGB1	COL11A1	ITGA1_ITGB1	COP	2.31303928079335	7.28249929529858e-16	6.23543772995232e-14	0.387772262096405	0.196581196581197	IN-PV	-0.823795323054406	0.0005697614094862	0.0028193638689725	0.355392545461655	0.260393873085339	0.744621978869474	0.000284880704743464	0.00140968193451743	0.371582388877869	0.228487534833268	COL11A1^ITGA1_ITGB1
COL11A1	ITGB1	COL11A1	ITGA10_ITGB1	COP	2.31303928079335	7.28249929529858e-16	6.23543772995232e-14	0.387772262096405	0.196581196581197	IN-PV	-0.823795323054406	0.0005697614094862	0.0028193638689725	0.355392545461655	0.260393873085339	0.744621978869474	0.000284880704743464	0.00140968193451743	0.371582388877869	0.228487534833268	COL11A1^ITGA10_ITGB1
ADAM9	ITGB1	ADAM9	ITGB1	L4	-0.618759220127588	2.563383802368e-05	0.0001007351517982	0.227377861738205	0.194457716196847	IN-SST	-0.864999628407555	2.03412585909634e-06	1.68822376375001e-05	0.353081256151199	0.2575	-0.741879424267571	1.38339819413881e-05	5.880869471785e-05	0.290229558944702	0.225978858098423	ADAM9^ITGB1
ADAM10	IL6R	ADAM10	IL6R	IN-SV2C	0.68130069606143	8.07701743255211e-05	0.0005497373676857	0.315560221672058	0.218079096045198	L2/L3	-2.16500731587742	1.08256215582559e-10	7.76993422049346e-10	0.0796128511428833	0.0778251599147122	-0.741853309907996	4.03851412908683e-05	0.000274869072339561	0.197586536407471	0.147952127979955	ADAM10^IL6R
CALM1	PTPRA	CALM1	PTPRA	IN-PV	-0.68469982166331	3.53750670012253e-15	1.19520234980044e-13	1.21217155456543	0.681619256017506	L2/L3	-0.795248812865396	7.12897128869266e-44	2.74074451027868e-42	1.4751079082489	0.840085287846482	-0.739974317264353	1.76875335006127e-15	5.97601174900217e-14	1.34363973140717	0.760852271931994	CALM1^PTPRA
EFNB2	EPHA4	EFNB2	EPHA4	IN-VIP	0.855441773633218	0.0025979119775164	0.0112788302167751	0.0889976769685745	0.0635838150289017	L2/L3	0.61681927349272	3.89960998248963e-25	7.23918251889586e-24	1.31044065952301	0.781982942430704	0.736130523562969	0.0012989559887582	0.00563941510838755	0.699719190597534	0.422783378729803	EFNB2^EPHA4
SEMA6B	PLXNA4	SEMA6B	PLXNA4	L4	0.709182039901017	2.06428251878844e-07	1.0969319367561e-06	0.137539476156235	0.117056856187291	L5/L6	0.750945766159041	4.78045588724153e-07	4.65585133834713e-06	0.942145586013794	0.547065337763012	0.730063903030029	3.42236920301498e-07	2.87639163755162e-06	0.539842545986176	0.332061096975152	SEMA6B^PLXNA4
CALM1	PTPRA	CALM1	PTPRA	IN-SV2C	-0.659148216634095	1.80786096778921e-07	2.2271488820786e-06	1.2682980298996	0.671186440677966	L2/L3	-0.795248812865396	7.12897128869266e-44	2.74074451027868e-42	1.4751079082489	0.840085287846482	-0.727198514749746	9.03930483894606e-08	1.1135744410393e-06	1.3717029094696	0.755635864262224	CALM1^PTPRA
CALM1	KCNQ3	CALM1	KCNQ3	Astrocyte	-1.64046799419826	1.00250387528278e-31	1.78795962238686e-29	1.29402279853821	0.522309711286089	Microglia	3.09313968571786	4.05041006511147e-11	3.33186731956069e-08	2.05507969856262	0.883720930232558	0.726335845759799	2.02520503255573e-11	1.66593365978035e-08	1.67455124855042	0.703015320759324	CALM1^KCNQ3
DKK3	KREMEN1	DKK3	KREMEN1	L5/L6-CC	-0.668737983644884	0.0091442442820679	0.029912934981193	0.282369881868362	0.244851258581236	L4	-0.7811434081928	2.36018044203213e-05	9.34274018219227e-05	0.102311067283154	0.0898232202580029	-0.724940695918842	0.00458392304324411	0.0150031811915075	0.192340478301048	0.167337239419619	DKK3^KREMEN1
COL11A1	ITGB1	COL11A1	ITGA1_ITGB1	COP	2.31303928079335	7.28249929529858e-16	6.23543772995232e-14	0.387772262096405	0.196581196581197	IN-SST	-0.864999628407555	2.03412585909634e-06	1.68822376375001e-05	0.353081256151199	0.2575	0.724019826192899	1.0170629299123e-06	8.44111884992723e-06	0.370426774024963	0.227040598290598	COL11A1^ITGA1_ITGB1
EFNB2	GRM5	EFNB2	GRM5	IN-VIP	0.855441773633218	0.0025979119775164	0.0112788302167751	0.0889976769685745	0.0635838150289017	IN-SV2C	0.588876557395895	1.66784645394205e-13	5.40910858150059e-12	1.78587770462036	0.793220338983051	0.722159165514557	0.00129895598884159	0.0056394151110921	0.93743771314621	0.428402077005976	EFNB2^GRM5
ADAM9	ITGB1	ADAM9	ITGB1	L4	-0.618759220127588	2.563383802368e-05	0.0001007351517982	0.227377861738205	0.194457716196847	IN-PV	-0.823795323054406	0.0005697614094862	0.0028193638689725	0.355392545461655	0.260393873085339	-0.721277271590997	0.00029769762375494	0.00146004951038535	0.29138520359993	0.227425794641093	ADAM9^ITGB1
ADAM10	IL6R	ADAM10	IL6R	IN-SST	0.72292718060633	4.22154030381191e-10	6.50298222297764e-09	0.423387587070465	0.298333333333333	L2/L3	-2.16500731587742	1.08256215582559e-10	7.76993422049346e-10	0.0796128511428833	0.0778251599147122	-0.721040067635546	2.65205122981875e-10	3.63998782251349e-09	0.251500219106674	0.188079246624023	ADAM10^IL6R
FGFR3	EPHA4	FGFR3	EPHA4	Astrocyte	0.82247959101313	7.35903095045503e-06	0.0001048467133393	0.303664535284042	0.128608923884514	L2/L3	0.61681927349272	3.89960998248963e-25	7.23918251889586e-24	1.31044065952301	0.781982942430704	0.719649432252925	3.67951547522751e-06	5.242335666965e-05	0.807052612304687	0.455295933157609	FGFR3^EPHA4
PTHLH	PTH2R	PTHLH	PTH2R	IN-VIP	1.3012365603417	7.63641793473941e-07	9.36268944369393e-06	0.0686149746179581	0.0508670520231214	IN-SST	-2.73840052622537	7.34881990545257e-07	6.71101038846549e-06	0.0716407299041748	0.06	-0.718581982941835	7.49261892009599e-07	8.03684991607971e-06	0.0701278522610664	0.0554335260115607	PTHLH^PTH2R
PTN	PTPRB	PTN	PTPRB	Astrocyte	0.788842375621716	2.42853563649882e-05	0.0003000802422962	0.91235226392746	0.37007874015748	L4	0.641315018450238	2.06540215089673e-12	1.84470050479866e-11	0.589469611644745	0.440038222646918	0.715078697035977	1.21426792151952e-05	0.000150040130371603	0.750910937786102	0.405058481402199	PTN^PTPRB
BDNF	NTRK2	BDNF	NTRK2	L2/L3	0.758108074434835	9.64241078447854e-09	5.68058584920491e-08	0.112764686346054	0.0986140724946695	OPC	0.664468501590584	1.31513268932437e-32	1.06660899811252e-30	1.21276903152466	0.505725190839695	0.71128828801271	4.82120539223927e-09	2.84029292460245e-08	0.662766873836517	0.302169631667182	BDNF^NTRK2
NTN1	UNC5D	NTN1	UNC5D	OPC	0.648682794131449	4.73108330205733e-09	6.9940272532359e-08	0.459802746772766	0.211832061068702	L2/L3	0.763312185898866	1.30576690465534e-170	5.98543460372397e-168	1.47258400917053	0.754264392324094	0.705997490015158	2.36554165102866e-09	3.49701362661795e-08	0.966193377971649	0.483048226696398	NTN1^UNC5D
SEMA6B	PLXNA4	SEMA6B	PLXNA4	IN-SV2C	0.657375583780783	0.0094479607069322	0.029517624212481	0.107613630592823	0.080225988700565	L5/L6	0.750945766159041	4.78045588724153e-07	4.65585133834713e-06	0.942145586013794	0.547065337763012	0.704160674969912	0.00472421937626046	0.0147611400319097	0.524879634380341	0.313645663231789	SEMA6B^PLXNA4
TGFB1	ITGB8	TGFB1	ITGB8	L5/L6-CC	-2.33172887457644	6.73554449979935e-09	1.03865169743868e-07	0.166206851601601	0.14187643020595	Astrocyte	0.939612031122959	1.21453946899306e-05	0.0001625572130154	0.184583842754364	0.083989501312336	-0.696058421726741	6.07606511721519e-06	8.13305390925719e-05	0.175395339727402	0.112932965759143	TGFB1^ITGB8
SEMA6A	PLXNA4	SEMA6A	PLXNA4	IN-SST	0.638129481385431	5.68698618965319e-12	1.10755845269548e-10	0.490281999111175	0.3125	L5/L6	0.750945766159041	4.78045588724153e-07	4.65585133834713e-06	0.942145586013794	0.547065337763012	0.694537623772236	2.39025637855171e-07	2.3279810470962e-06	0.716213822364807	0.429782668881506	SEMA6A^PLXNA4
PTN	NCL	PTN	NCL	Astrocyte	0.788842375621716	2.42853563649882e-05	0.0003000802422962	0.91235226392746	0.37007874015748	Astrocyte	-2.17090329091749	9.47635091140196e-10	2.75596115012737e-08	0.266546070575714	0.118110236220472	-0.691030457647885	1.21431520000396e-05	0.000150053900953851	0.589449167251587	0.244094488188976	PTN^NCL
ADAM17	ITGB1	ADAM17	ITGB1	IN-SV2C	-0.512706634745833	0.0139355128714213	0.0399616374095115	0.269694536924362	0.196610169491525	IN-SST	-0.864999628407555	2.03412585909634e-06	1.68822376375001e-05	0.353081256151199	0.2575	-0.688853131576694	0.0069687734986402	0.0199892598235745	0.311387896537781	0.227055084745763	ADAM17^ITGB1
SPTAN1	PTPRA	SPTAN1	PTPRA	Astrocyte	-0.702274755009486	8.10721740293364e-09	2.04448278050471e-07	0.796445846557617	0.328083989501312	L2/3_IS	-0.673820737777931	3.17705067741801e-06	4.23447106201258e-05	1.31361937522888	0.719225449515906	-0.688047746393709	1.59257894741047e-06	2.12745794490881e-05	1.05503261089325	0.523654719508609	SPTAN1^PTPRA
SPTAN1	PTPRA	SPTAN1	PTPRA	Astrocyte	-0.702274755009486	8.10721740293364e-09	2.04448278050471e-07	0.796445846557617	0.328083989501312	L5/L6	-0.672557422161669	2.6962041584028e-10	4.44184379960174e-09	1.49499845504761	0.818383167220377	-0.687416088585578	4.18841890938696e-09	1.04445060925037e-07	1.14572215080261	0.573233578360844	SPTAN1^PTPRA
ST6GAL1	EGFR	ST6GAL1	EGFR	L5/L6-CC	2.16792345126423	2.444220063279e-31	2.96512462481677e-29	0.185613572597504	0.153318077803204	OPC	-0.80281664270073	8.06519689154223e-10	1.31759375013977e-08	0.489918529987335	0.213740458015267	0.68255340428175	4.03259844577112e-10	6.58796875069885e-09	0.337766051292419	0.183529267909235	ST6GAL1^EGFR
CALM1	PTPRA	CALM1	PTPRA	IN-PV	-0.68469982166331	3.53750670012253e-15	1.19520234980044e-13	1.21217155456543	0.681619256017506	L2/3_IS	-0.673820737777931	3.17705067741801e-06	4.23447106201258e-05	1.31361937522888	0.719225449515906	-0.679260279720621	1.58852534047776e-06	2.1172355369823e-05	1.26289546489716	0.700422352766706	CALM1^PTPRA
CALM1	PTPRA	CALM1	PTPRA	IN-PV	-0.68469982166331	3.53750670012253e-15	1.19520234980044e-13	1.21217155456543	0.681619256017506	L5/L6	-0.672557422161669	2.6962041584028e-10	4.44184379960174e-09	1.49499845504761	0.818383167220377	-0.67862862191249	1.3481197667349e-10	2.22098165991836e-09	1.35358500480652	0.750001211618941	CALM1^PTPRA
TGFB1	ITGB8	TGFB1	ITGB8	L2/L3	-2.2786215108058	3.52707130060376e-18	4.46712388529178e-17	0.147491171956062	0.132196162046908	Astrocyte	0.939612031122959	1.21453946899306e-05	0.0001625572130154	0.184583842754364	0.083989501312336	-0.669504739841422	6.07269734496706e-06	8.12786065077223e-05	0.166037499904633	0.108092831679622	TGFB1^ITGB8
ADAM17	ITGB1	ADAM17	ITGB1	IN-SV2C	-0.512706634745833	0.0139355128714213	0.0399616374095115	0.269694536924362	0.196610169491525	IN-PV	-0.823795323054406	0.0005697614094862	0.0028193638689725	0.355392545461655	0.260393873085339	-0.668250978900119	0.00725263714045375	0.021390500639242	0.312543541193008	0.228502021288432	ADAM17^ITGB1
CNTN6	NOTCH1	CNTN6	NOTCH1	Astrocyte	-2.48851290788528	4.16280553217842e-10	1.28916339524764e-08	0.222739428281784	0.0997375328083989	Astrocyte	1.15450139445849	3.94725350346023e-06	6.03628033178944e-05	0.139140635728836	0.062992125984252	-0.667005756713395	1.97383489200673e-06	3.01878474759235e-05	0.18094003200531	0.0813648293963255	CNTN6^NOTCH1
CALM1	PTPRA	CALM1	PTPRA	IN-SV2C	-0.659148216634095	1.80786096778921e-07	2.2271488820786e-06	1.2682980298996	0.671186440677966	L2/3_IS	-0.673820737777931	3.17705067741801e-06	4.23447106201258e-05	1.31361937522888	0.719225449515906	-0.666484477206013	1.67891838709847e-06	2.22859297511022e-05	1.29095864295959	0.695205945096936	CALM1^PTPRA
CALM1	PTPRA	CALM1	PTPRA	IN-SV2C	-0.659148216634095	1.80786096778921e-07	2.2271488820786e-06	1.2682980298996	0.671186440677966	L5/L6	-0.672557422161669	2.6962041584028e-10	4.44184379960174e-09	1.49499845504761	0.818383167220377	-0.665852819397882	9.05278585973807e-08	1.1157953629391e-06	1.38164830207825	0.744784803949171	CALM1^PTPRA
SST	GRM7	SST	GRM7	L5/L6-CC	-2.480097249263	0.0009326420026501	0.0044894660895412	0.0956248641014099	0.0778032036613272	L2/3_IS	1.15159945269378	1.57473434012705e-84	3.58004604125456e-81	1.71198630332947	0.774550484094053	-0.664248898284612	0.00046632100132505	0.0022447330447706	0.903805613517761	0.42617684387769	SST^GRM7
SST	GRM7	SST	GRM7	L5/L6	-2.46392820033682	0.000152591255005	0.0008424237432216	0.0879587680101395	0.0697674418604651	L2/3_IS	1.15159945269378	1.57473434012705e-84	3.58004604125456e-81	1.71198630332947	0.774550484094053	-0.656164373821521	7.62956275025e-05	0.0004212118716108	0.899972558021545	0.422158962977259	SST^GRM7
SST	GRM7	SST	GRM7	L2/3_IS	-2.08068253491614	1.42797734967782e-06	2.07912456932963e-05	0.307373851537705	0.215767634854772	IN-VIP	0.771787001257761	9.46398860947176e-67	9.09339873971139e-64	2.28264021873474	0.883236994219653	-0.65444776682919	7.1398867483891e-07	1.03956228466481e-05	1.29500699043274	0.549502314537212	SST^GRM7
SST	GRM7	SST	GRM7	OPC	-2.45077173766546	5.86336841409304e-09	8.53871231290101e-08	0.160639420151711	0.0734732824427481	L2/3_IS	1.15159945269378	1.57473434012705e-84	3.58004604125456e-81	1.71198630332947	0.774550484094053	-0.64958614248584	2.93168420704652e-09	4.2693561564505e-08	0.936312854290009	0.4240118832684	SST^GRM7
SST	GRM7	SST	GRM7	L4	-2.43501031269759	1.87615955268291e-08	1.13512414763592e-07	0.0962667763233185	0.0759675107501194	L2/3_IS	1.15159945269378	1.57473434012705e-84	3.58004604125456e-81	1.71198630332947	0.774550484094053	-0.641705430001903	9.38079776341454e-09	5.67562073817959e-08	0.904126524925232	0.425258997422086	SST^GRM7
PTN	NCL	PTN	NCL	Astrocyte	0.788842375621716	2.42853563649882e-05	0.0003000802422962	0.91235226392746	0.37007874015748	COP	-2.06808098088775	0.0013226920028803	0.0125835365113533	0.460850894451141	0.239316239316239	-0.639619302633018	0.000673488679622644	0.00644180837682475	0.686601579189301	0.30469748973686	PTN^NCL
CALM1	KCNQ5	CALM1	KCNQ5	IN-PV	-0.68469982166331	3.53750670012253e-15	1.19520234980044e-13	1.21217155456543	0.681619256017506	L2/3_IS	-0.586058178473512	6.34164254617451e-17	3.89655982547572e-15	2.89171981811523	0.933609958506224	-0.635379000068411	1.80046156279214e-15	6.17083974027596e-14	2.05194568634033	0.807614607261865	CALM1^KCNQ5
NTN1	UNC5D	NTN1	UNC5D	L5/L6-CC	-2.01423711393098	1.5256793596405e-05	0.0001223818883503	0.142097920179367	0.118993135011442	L2/L3	0.763312185898866	1.30576690465534e-170	5.98543460372397e-168	1.47258400917053	0.754264392324094	-0.625462464016057	7.62839679820249e-06	6.119094417515e-05	0.807340979576111	0.436628763667768	NTN1^UNC5D
CALM1	KCNQ5	CALM1	KCNQ5	IN-SV2C	-0.659148216634095	1.80786096778921e-07	2.2271488820786e-06	1.2682980298996	0.671186440677966	L2/3_IS	-0.586058178473512	6.34164254617451e-17	3.89655982547572e-15	2.89171981811523	0.933609958506224	-0.622603197553803	9.03930484211688e-08	1.11357444298758e-06	2.08000898361206	0.802398199592095	CALM1^KCNQ5
ADAM10	IL6R	ADAM10	IL6R	OPC	0.92367360057146	2.37680661871224e-09	3.64769596180677e-08	0.225011587142944	0.108778625954199	L2/L3	-2.16500731587742	1.08256215582559e-10	7.76993422049346e-10	0.0796128511428833	0.0778251599147122	-0.620666857652981	1.2425314171474e-09	1.86269765200585e-08	0.152312219142914	0.0933018929344553	ADAM10^IL6R
LRIG2	EGFR	LRIG2	EGFR	COP	2.04024562848303	0.0011711704824586	0.0114894266147838	0.198983818292618	0.111111111111111	OPC	-0.80281664270073	8.06519689154223e-10	1.31759375013977e-08	0.489918529987335	0.213740458015267	0.618714492891153	0.000585585644489145	0.00574471989536065	0.344451189041138	0.162425784563189	LRIG2^EGFR
NTN1	UNC5C	NTN1	UNC5C	L4	-2.27298941165801	1.27467620378115e-15	1.44008205430024e-14	0.125870287418366	0.107501194457716	L2/3_IS	1.04943105667304	1.16317579629902e-39	3.85641242131304e-37	1.03915226459503	0.594744121715076	-0.611779177492488	6.37338101890574e-16	7.20041027150119e-15	0.582511305809021	0.351122658086396	NTN1^UNC5C
NTN1	UNC5D	NTN1	UNC5D	L4	-2.27298941165801	1.27467620378115e-15	1.44008205430024e-14	0.125870287418366	0.107501194457716	OPC	1.08102835724203	4.91270900762459e-27	2.99121294146733e-25	0.312554240226746	0.147900763358779	-0.59598052720799	6.37338101893031e-16	7.20041027165075e-15	0.219212263822555	0.127700978908247	NTN1^UNC5D
PTN	NCL	PTN	NCL	Astrocyte	0.788842375621716	2.42853563649882e-05	0.0003000802422962	0.91235226392746	0.37007874015748	OPC	-1.97742329069693	6.86788397477227e-23	3.24705325526157e-21	0.322836250066757	0.149809160305343	-0.594290457537609	1.21426781824941e-05	0.0001500401211481	0.617594242095947	0.259943950231412	PTN^NCL
FAM3C	LIFR	FAM3C	LIFR	IN-SST	1.11594556440031	8.7879032445041e-11	1.46961793410585e-09	0.11181366443634	0.0883333333333333	OPC	-2.28186162161534	2.5601419584546e-156	3.7522537746807e-153	1.08872103691101	0.461832061068702	-0.582958028607515	4.39395162225205e-11	7.34808967052924e-10	0.600267350673676	0.275082697201018	FAM3C^LIFR
FAM3C	LIFR	FAM3C	LIFR	IN-PV	1.12382946095689	2.33189860537769e-15	8.00265203209161e-14	0.188723608851433	0.146608315098468	OPC	-2.28186162161534	2.5601419584546e-156	3.7522537746807e-153	1.08872103691101	0.461832061068702	-0.579016080329224	1.16594930268884e-15	4.0013260160458e-14	0.63872230052948	0.304220188083585	FAM3C^LIFR
SLIT2	DCC	SLIT2	DCC	OPC	-1.03673401365721	0.0001344774289955	0.00086744494359	0.283379048109055	0.13263358778626	COP	2.19123306141347	1.13096244663936e-22	2.07504681281022e-20	0.62771600484848	0.299145299145299	0.57724952387813	6.723871449775e-05	0.000433722471795	0.455547511577606	0.215889443465779	SLIT2^DCC
SST	GRM7	SST	GRM7	L2/3_IS	-2.08068253491614	1.42797734967782e-06	2.07912456932963e-05	0.307373851537705	0.215767634854772	L2/L3	0.937710477954939	5.23967676803168e-270	6.57331239172649e-267	2.4965443611145	0.966950959488273	-0.571486028480601	7.1398867483891e-07	1.03956228466481e-05	1.40195906162262	0.591359297171522	SST^GRM7
NCAM1	FGFR1	NCAM1	FGFR1	COP	0.571154788716263	8.37255223939212e-11	4.04930256632358e-09	2.26133179664612	0.811965811965812	IN-SV2C	-1.70757277764582	2.08418679527089e-05	0.0001650019826135	0.176874756813049	0.128813559322034	-0.56820899446478	1.04209758391157e-05	8.25030159580332e-05	1.21910333633423	0.470389685643923	NCAM1^FGFR1
NTN1	UNC5C	NTN1	UNC5C	L4	-2.27298941165801	1.27467620378115e-15	1.44008205430024e-14	0.125870287418366	0.107501194457716	OPC	1.13748423140158	2.20749405936938e-32	1.76935822672657e-30	0.328981220722198	0.149809160305343	-0.567752590128218	6.37338101890574e-16	7.20041027150119e-15	0.227425754070282	0.12865517738153	NTN1^UNC5C
TGFB1	ITGB8	TGFB1	ITGB8	L4	-2.02270008987354	2.61845428123478e-15	2.90137871284466e-14	0.129458710551262	0.108934543717152	Astrocyte	0.939612031122959	1.21453946899306e-05	0.0001625572130154	0.184583842754364	0.083989501312336	-0.54154402937529	6.07269734627452e-06	8.12786065222069e-05	0.157021284103394	0.0964620225147442	TGFB1^ITGB8
CALM1	KCNQ3	CALM1	KCNQ3	Astrocyte	-1.64046799419826	1.00250387528278e-31	1.78795962238686e-29	1.29402279853821	0.522309711286089	L4	0.56552336532405	1.15841921427144e-77	1.22730654354678e-75	2.51452136039734	0.971333014811276	-0.537472314437104	5.01251937641389e-32	8.93979811193432e-30	1.90427207946777	0.746821363048682	CALM1^KCNQ3
WNT9A	LRP6	WNT9A	FZD8_LRP6	IN-VIP	-2.30162658998792	0.0001917632950956	0.0012615606181137	0.0934219434857368	0.0658959537572254	COP	1.2363430740768	0.0001030221276401	0.0015835542199361	0.522013306617737	0.273504273504273	-0.532641757955557	0.00014739271136785	0.0014225574190249	0.307717621326446	0.169700113630749	WNT9A^FZD8_LRP6
WNT9A	LRP6	WNT9A	FZD1_LRP6	IN-VIP	-2.30162658998792	0.0001917632950956	0.0012615606181137	0.0934219434857368	0.0658959537572254	COP	1.2363430740768	0.0001030221276401	0.0015835542199361	0.522013306617737	0.273504273504273	-0.532641757955557	0.00014739271136785	0.0014225574190249	0.307717621326446	0.169700113630749	WNT9A^FZD1_LRP6
WNT9A	LRP6	WNT9A	FZD4_LRP6	IN-VIP	-2.30162658998792	0.0001917632950956	0.0012615606181137	0.0934219434857368	0.0658959537572254	COP	1.2363430740768	0.0001030221276401	0.0015835542199361	0.522013306617737	0.273504273504273	-0.532641757955557	0.00014739271136785	0.0014225574190249	0.307717621326446	0.169700113630749	WNT9A^FZD4_LRP6
NCAM1	FGFR1	NCAM1	FGFR1	COP	0.571154788716263	8.37255223939212e-11	4.04930256632358e-09	2.26133179664612	0.811965811965812	IN-PV	-1.62383606918094	6.23123770392751e-07	6.46849265616589e-06	0.220414817333221	0.165207877461707	-0.526340640232337	3.11603747957572e-07	3.23627097936611e-06	1.24087333679199	0.488586844713759	NCAM1^FGFR1
CALM1	GRM5	CALM1	GRM5	Astrocyte	-1.64046799419826	1.00250387528278e-31	1.78795962238686e-29	1.29402279853821	0.522309711286089	IN-SV2C	0.588876557395895	1.66784645394205e-13	5.40910858150059e-12	1.78587770462036	0.793220338983051	-0.525795718401182	8.33923226971027e-14	2.7045542907503e-12	1.53995025157928	0.65776502513457	CALM1^GRM5
PENK	GRM7	PENK	GRM7	L2/3_IS	-1.81120851061543	0.0065379854595133	0.0289095583780759	0.132664710283279	0.0940525587828492	IN-VIP	0.771787001257761	9.46398860947176e-67	9.09339873971139e-64	2.28264021873474	0.883236994219653	-0.519710754678837	0.00326899272975665	0.0144547791890379	1.20765244960785	0.488644776501251	PENK^GRM7
CALM1	RYR2	CALM1	RYR2	Astrocyte	-1.64046799419826	1.00250387528278e-31	1.78795962238686e-29	1.29402279853821	0.522309711286089	L5/L6	0.609912396083971	1.56548844233965e-12	3.41109865252144e-11	2.36858367919922	0.925802879291251	-0.515277799057144	7.82744221169823e-13	1.70554932626072e-11	1.83130323886871	0.72405629528867	CALM1^RYR2
NTN1	UNC5D	NTN1	UNC5D	L2/L3	-1.76204264526937	6.44860704008066e-10	4.32495772108505e-09	0.149459332227707	0.143390191897655	L2/L3	0.763312185898866	1.30576690465534e-170	5.98543460372397e-168	1.47258400917053	0.754264392324094	-0.499365229685254	3.22430352004033e-10	2.16247886054253e-09	0.811021685600281	0.448827292110874	NTN1^UNC5D
ADAM10	IL6R	ADAM10	IL6R	COP	1.18327422722237	0.0014599271539049	0.0136200952154859	0.198233440518379	0.102564102564103	L2/L3	-2.16500731587742	1.08256215582559e-10	7.76993422049346e-10	0.0796128511428833	0.0778251599147122	-0.490866544327528	0.000729963631080558	0.00681004799623966	0.138923138380051	0.0901946312394074	ADAM10^IL6R
FAM3C	LIFR	FAM3C	LIFR	IN-VIP	1.30198692341265	5.39641251406131e-14	2.08722260289626e-12	0.134618684649467	0.0913294797687861	OPC	-2.28186162161534	2.5601419584546e-156	3.7522537746807e-153	1.08872103691101	0.461832061068702	-0.489937349101342	2.69820625703066e-14	1.04361130144813e-12	0.611669838428497	0.276580770418744	FAM3C^LIFR
NTN1	UNC5C	NTN1	UNC5C	L5/L6-CC	-2.01423711393098	1.5256793596405e-05	0.0001223818883503	0.142097920179367	0.118993135011442	L2/3_IS	1.04943105667304	1.16317579629902e-39	3.85641242131304e-37	1.03915226459503	0.594744121715076	-0.482403028628971	7.62839679820249e-06	6.119094417515e-05	0.590625107288361	0.356868628363259	NTN1^UNC5C
CALM1	INSR	CALM1	INSR	Astrocyte	-1.64046799419826	1.00250387528278e-31	1.78795962238686e-29	1.29402279853821	0.522309711286089	IN-SV2C	0.684753159959578	9.42483225695832e-05	0.0006289697838648	0.415301531553268	0.290395480225989	-0.47785741711934	4.71241612847916e-05	0.0003144848919324	0.854662179946899	0.406352595756039	CALM1^INSR
NTN1	UNC5D	NTN1	UNC5D	L5/L6-CC	-2.01423711393098	1.5256793596405e-05	0.0001223818883503	0.142097920179367	0.118993135011442	OPC	1.08102835724203	4.91270900762459e-27	2.99121294146733e-25	0.312554240226746	0.147900763358779	-0.466604378344473	7.62839679820249e-06	6.119094417515e-05	0.227326080203056	0.13344694918511	NTN1^UNC5D
CALM1	KCNQ3	CALM1	KCNQ3	Astrocyte	-1.64046799419826	1.00250387528278e-31	1.78795962238686e-29	1.29402279853821	0.522309711286089	L5/L6-CC	0.707342935384906	6.97138213469651e-19	3.39165002709376e-17	2.07925009727478	0.910755148741419	-0.466562529406676	3.48569106734876e-19	1.69582501354777e-17	1.68663644790649	0.716532430013754	CALM1^KCNQ3
SST	GRM7	SST	GRM7	L2/3_IS	-2.08068253491614	1.42797734967782e-06	2.07912456932963e-05	0.307373851537705	0.215767634854772	L2/3_IS	1.15159945269378	1.57473434012705e-84	3.58004604125456e-81	1.71198630332947	0.774550484094053	-0.46454154111118	7.1398867483891e-07	1.03956228466481e-05	1.0096800327301	0.495159059474412	SST^GRM7
NTN1	UNC5D	NTN1	UNC5D	L4	-2.27298941165801	1.27467620378115e-15	1.44008205430024e-14	0.125870287418366	0.107501194457716	L2/3_IS	1.35558414412529	2.98974639235906e-54	1.76217866992601e-51	1.13627707958221	0.608575380359613	-0.458702633766361	6.37338101890574e-16	7.20041027150119e-15	0.631073713302612	0.358038287408664	NTN1^UNC5D
TGFB1	ITGB8	TGFB1	ITGB8	L5/L6	-1.84282071632256	2.63003645329841e-07	2.70207717998573e-06	0.117262281477451	0.107419712070875	Astrocyte	0.939612031122959	1.21453946899306e-05	0.0001625572130154	0.184583842754364	0.083989501312336	-0.451604342599798	6.20419916763021e-06	8.26296450976929e-05	0.150923058390617	0.0957046066916054	TGFB1^ITGB8
TGFB1	ITGB8	TGFB1	ITGB8	IN-PV	-1.83419294643037	7.87595353849955e-09	1.15549303408629e-07	0.133919224143028	0.099562363238512	Astrocyte	0.939612031122959	1.21453946899306e-05	0.0001625572130154	0.184583842754364	0.083989501312336	-0.447290457653704	6.07663532173454e-06	8.13363811594043e-05	0.159251540899277	0.091775932275424	TGFB1^ITGB8
TIMP2	ITGB1	TIMP2	ITGB1	IN-SST	1.70951308666682	3.90491203799374e-35	5.2372680253572e-33	0.269840091466904	0.201666666666667	IN-PV	-0.823795323054406	0.0005697614094862	0.0028193638689725	0.355392545461655	0.260393873085339	0.442858881806208	0.0002848807047431	0.00140968193448625	0.312616318464279	0.231030269876003	TIMP2^ITGB1
ST6GAL1	EGFR	ST6GAL1	EGFR	L5/L6	1.6862645434269	9.60899185116427e-29	8.66307916710012e-27	0.1494400203228	0.128460686600222	OPC	-0.80281664270073	8.06519689154223e-10	1.31759375013977e-08	0.489918529987335	0.213740458015267	0.441723950363084	4.03259844577112e-10	6.58796875069885e-09	0.319679260253906	0.171100572307744	ST6GAL1^EGFR
SST	GRM7	SST	GRM7	L2/L3	-1.65381450980638	2.77613630856804e-07	1.3797327992291e-06	0.178481429815292	0.143390191897655	IN-VIP	0.771787001257761	9.46398860947176e-67	9.09339873971139e-64	2.28264021873474	0.883236994219653	-0.441013754274309	1.38806815428402e-07	6.89866399614551e-07	1.23056077957153	0.513313593058654	SST^GRM7
NTN1	UNC5C	NTN1	UNC5C	L4	-2.27298941165801	1.27467620378115e-15	1.44008205430024e-14	0.125870287418366	0.107501194457716	L2/L3	1.39208572298885	9.99506188092814e-148	3.21949047288923e-145	0.824802458286285	0.574626865671642	-0.440451844334582	6.37338101890574e-16	7.20041027150119e-15	0.475336372852325	0.341064030064679	NTN1^UNC5C
SLITRK2	PTPRD	SLITRK2	PTPRD	OPC	-0.626429550368244	6.425640064617e-08	8.0394944198705e-07	0.405243456363678	0.195610687022901	OL	1.50687025758756	1.51262948553883e-06	7.81754420480751e-05	3.64220023155212	1.0	0.440220353609658	7.88442943092501e-07	3.94896957450311e-05	2.02372193336487	0.59780534351145	SLITRK2^PTPRD
NTN1	UNC5C	NTN1	UNC5C	L5/L6-CC	-2.01423711393098	1.5256793596405e-05	0.0001223818883503	0.142097920179367	0.118993135011442	OPC	1.13748423140158	2.20749405936938e-32	1.76935822672657e-30	0.328981220722198	0.149809160305343	-0.4383764412647	7.62839679820249e-06	6.119094417515e-05	0.235539570450783	0.134401147658393	NTN1^UNC5C
PENK	GRM7	PENK	GRM7	L2/3_IS	-1.81120851061543	0.0065379854595133	0.0289095583780759	0.132664710283279	0.0940525587828492	L2/L3	0.937710477954939	5.23967676803168e-270	6.57331239172649e-267	2.4965443611145	0.966950959488273	-0.436749016330248	0.00326899272975665	0.0144547791890379	1.31460452079773	0.530501759135561	PENK^GRM7
CALM1	GRM3	CALM1	GRM3	IN-SV2C	-0.659148216634095	1.80786096778921e-07	2.2271488820786e-06	1.2682980298996	0.671186440677966	L4	1.53064601443717	4.81247362515831e-223	5.21453392166017e-220	0.788146495819092	0.523650262780698	0.43574889890154	9.03930483894606e-08	1.1135744410393e-06	1.02822232246399	0.597418351729332	CALM1^GRM3
CALM1	GRM7	CALM1	GRM7	Astrocyte	-1.64046799419826	1.00250387528278e-31	1.78795962238686e-29	1.29402279853821	0.522309711286089	IN-VIP	0.771787001257761	9.46398860947176e-67	9.09339873971139e-64	2.28264021873474	0.883236994219653	-0.434340496470249	5.01251937641389e-32	8.93979811193432e-30	1.78833150863648	0.702773352752871	CALM1^GRM7
CALM1	GRM3	CALM1	GRM3	IN-PV	-0.68469982166331	3.53750670012253e-15	1.19520234980044e-13	1.21217155456543	0.681619256017506	L4	1.53064601443717	4.81247362515831e-223	5.21453392166017e-220	0.788146495819092	0.523650262780698	0.422973096386932	1.76875335006127e-15	5.97601174900217e-14	1.00015902519226	0.602634759399101	CALM1^GRM3
TIMP2	ITGB1	TIMP2	ITGB1	IN-SST	1.70951308666682	3.90491203799374e-35	5.2372680253572e-33	0.269840091466904	0.201666666666667	IN-SST	-0.864999628407555	2.03412585909634e-06	1.68822376375001e-05	0.353081256151199	0.2575	0.422256729129633	1.01706292954817e-06	8.44111881875004e-06	0.311460673809052	0.229583333333333	TIMP2^ITGB1
BDNF	NTRK2	BDNF	NTRK2	L2/L3	0.758108074434835	9.64241078447854e-09	5.68058584920491e-08	0.112764686346054	0.0986140724946695	Microglia	-1.60008250529159	0.0007792304981982	0.0397421543453508	2.18769407272339	0.883720930232558	-0.420987215428378	0.000389620070304492	0.0198711055756046	1.15022933483124	0.491167501363614	BDNF^NTRK2
BDNF	BEX3	BDNF	BEX3	L2/L3	0.758108074434835	9.64241078447854e-09	5.68058584920491e-08	0.112764686346054	0.0986140724946695	OPC	-1.59270683547753	1.04062486024619e-13	2.56641604656149e-12	0.305973529815674	0.142175572519084	-0.417299380521346	4.82125742348228e-09	2.84042124540478e-08	0.209369108080864	0.120394822506877	BDNF^BEX3
CALM1	INSR	CALM1	INSR	Astrocyte	-1.64046799419826	1.00250387528278e-31	1.78795962238686e-29	1.29402279853821	0.522309711286089	L2/3_IS	0.808445848967575	0.0011570292854112	0.0071674683598211	0.422840356826782	0.287690179806362	-0.416011072615342	0.0005785146427056	0.00358373417991055	0.858431577682495	0.404999945546226	CALM1^INSR
JAG2	NOTCH2	JAG2	NOTCH2	IN-VIP	-0.765500756073028	0.0052011576016911	0.0197620967981505	0.145495295524597	0.105202312138728	L4	1.59358572986471	1.50282075081998e-23	2.70780355691962e-22	0.0743244513869286	0.0602006688963211	0.414042486895843	0.00260057880084555	0.00988104839907525	0.109909877181053	0.0827014905175247	JAG2^NOTCH2
BDNF	BEX3	BDNF	BEX3	L2/L3	0.758108074434835	9.64241078447854e-09	5.68058584920491e-08	0.112764686346054	0.0986140724946695	L5/L6	-1.58339554883187	5.66036747919754e-17	2.01903561590106e-15	0.449412494897842	0.355481727574751	-0.412643737198516	4.82120542054111e-09	2.84029302555423e-08	0.281088590621948	0.22704790003471	BDNF^BEX3
CALM3	KCNQ3	CALM3	KCNQ3	OPC	-1.38832996609955	1.71248035524373e-09	2.67212048739514e-08	0.286722987890243	0.13263358778626	L4	0.56552336532405	1.15841921427144e-77	1.22730654354678e-75	2.51452136039734	0.971333014811276	-0.411403300387748	8.56240177621865e-10	1.33606024369757e-08	1.40062212944031	0.551983301298768	CALM3^KCNQ3
AFDN	EPHA7	AFDN	EPHA7	IN-VIP	-0.613456148924218	1.81798287868805e-10	4.34412243891742e-09	1.30757892131805	0.658959537572254	L5/L6	1.4361554739175	3.07420997913885e-63	1.2084104585999e-60	0.418858081102371	0.317829457364341	0.41134966249664	9.08991439344027e-11	2.17206121945871e-09	0.863218486309052	0.488394497468298	AFDN^EPHA7
FARP2	PLXNA4	FARP2	PLXNA4	COP	-1.57020382110101	2.62560485195413e-11	1.35488243230973e-09	0.723031461238861	0.358974358974359	L5/L6	0.750945766159041	4.78045588724153e-07	4.65585133834713e-06	0.942145586013794	0.547065337763012	-0.409629027470986	2.39035922386336e-07	2.32860311038972e-06	0.83258855342865	0.453019848368686	FARP2^PLXNA4
LRIG1	EGFR	LRIG1	EGFR	Astrocyte	1.62128634014114	4.0992561725711e-60	1.89629028508031e-57	0.999530076980591	0.401574803149606	OPC	-0.80281664270073	8.06519689154223e-10	1.31759375013977e-08	0.489918529987335	0.213740458015267	0.409234848720204	4.03259844577112e-10	6.58796875069885e-09	0.744724273681641	0.307657630582437	LRIG1^EGFR
NCAM1	FGFR1	NCAM1	FGFR1	COP	0.571154788716263	8.37255223939212e-11	4.04930256632358e-09	2.26133179664612	0.811965811965812	COP	-1.37826319801076	0.0010726924520096	0.0106890103903273	0.307139962911606	0.162393162393162	-0.403554204647249	0.000536346267867561	0.00534450721981493	1.28423583507538	0.487179487179487	NCAM1^FGFR1
CALM3	GRM5	CALM3	GRM5	OPC	-1.38832996609955	1.71248035524373e-09	2.67212048739514e-08	0.286722987890243	0.13263358778626	IN-SV2C	0.588876557395895	1.66784645394205e-13	5.40910858150059e-12	1.78587770462036	0.793220338983051	-0.399726704351826	8.56323569944562e-10	1.33633069912665e-08	1.03630030155182	0.462926963384655	CALM3^GRM5
CALM3	KCNQ3	CALM3	KCNQ3	Astrocyte	-1.36172974974113	0.0001493332931485	0.0014179478758682	0.237318053841591	0.10498687664042	L4	0.56552336532405	1.15841921427144e-77	1.22730654354678e-75	2.51452136039734	0.971333014811276	-0.398103192208541	7.466664657425e-05	0.0007089739379341	1.37591969966888	0.538159945725848	CALM3^KCNQ3
CALM3	RYR2	CALM3	RYR2	OPC	-1.38832996609955	1.71248035524373e-09	2.67212048739514e-08	0.286722987890243	0.13263358778626	L5/L6	0.609912396083971	1.56548844233965e-12	3.41109865252144e-11	2.36858367919922	0.925802879291251	-0.389208785007788	8.57022921843034e-10	1.33776579302383e-08	1.32765328884125	0.529218233538755	CALM3^RYR2
CALM3	GRM5	CALM3	GRM5	Astrocyte	-1.36172974974113	0.0001493332931485	0.0014179478758682	0.237318053841591	0.10498687664042	IN-SV2C	0.588876557395895	1.66784645394205e-13	5.40910858150059e-12	1.78587770462036	0.793220338983051	-0.386426596172618	7.46666466576423e-05	0.000708973940638654	1.0115978717804	0.449103607811735	CALM3^GRM5
NTRK3	PTPRD	NTRK3	PTPRD	Microglia	-2.26492740538664	0.0002713325487063	0.0210564296760211	1.54179894924164	0.813953488372093	OL	1.50687025758756	1.51262948553883e-06	7.81754420480751e-05	3.64220023155212	1.0	-0.379028573899538	0.000136422589095919	0.0105673025590346	2.59199953079224	0.906976744186047	NTRK3^PTPRD
CALM3	RYR2	CALM3	RYR2	Astrocyte	-1.36172974974113	0.0001493332931485	0.0014179478758682	0.237318053841591	0.10498687664042	L5/L6	0.609912396083971	1.56548844233965e-12	3.41109865252144e-11	2.36858367919922	0.925802879291251	-0.37590867682858	7.46666473569942e-05	0.000708973954989593	1.30295085906982	0.515394877965836	CALM3^RYR2
AFDN	EPHA7	AFDN	EPHA7	IN-SV2C	-0.684847341265808	1.046480072357e-08	1.62446187343648e-07	1.15183079242706	0.624858757062147	L5/L6	1.4361554739175	3.07420997913885e-63	1.2084104585999e-60	0.418858081102371	0.317829457364341	0.375654066325845	5.232400361785e-09	8.12230936718238e-08	0.785344421863556	0.471344107213244	AFDN^EPHA7
CALM1	INSR	CALM1	INSR	Astrocyte	-1.64046799419826	1.00250387528278e-31	1.78795962238686e-29	1.29402279853821	0.522309711286089	L2/L3	0.890592208676563	1.04908411257646e-09	6.85282787266992e-09	0.346863090991974	0.304904051172708	-0.374937892760848	5.24542056288231e-10	3.42641393633496e-09	0.820442914962769	0.413606881229399	CALM1^INSR
SST	GRM7	SST	GRM7	L2/L3	-1.65381450980638	2.77613630856804e-07	1.3797327992291e-06	0.178481429815292	0.143390191897655	L2/L3	0.937710477954939	5.23967676803168e-270	6.57331239172649e-267	2.4965443611145	0.966950959488273	-0.35805201592572	1.38806815428402e-07	6.89866399614551e-07	1.33751285076141	0.555170575692964	SST^GRM7
NTN1	UNC5C	NTN1	UNC5C	L2/L3	-1.76204264526937	6.44860704008066e-10	4.32495772108505e-09	0.149459332227707	0.143390191897655	L2/3_IS	1.04943105667304	1.16317579629902e-39	3.85641242131304e-37	1.03915226459503	0.594744121715076	-0.356305794298169	3.22430352004033e-10	2.16247886054253e-09	0.594305813312531	0.369067156806365	NTN1^UNC5C
NTN1	DSCAM	NTN1	DSCAM	L4	-2.27298941165801	1.27467620378115e-15	1.44008205430024e-14	0.125870287418366	0.107501194457716	OPC	1.56851068729072	1.87904431848481e-212	5.50801576728427e-209	2.78354501724243	0.87881679389313	-0.352239362183647	6.37338101890574e-16	7.20041027150119e-15	1.45470762252808	0.493158994175423	NTN1^DSCAM
CALM3	INSR	CALM3	INSR	OPC	-1.38832996609955	1.71248035524373e-09	2.67212048739514e-08	0.286722987890243	0.13263358778626	IN-SV2C	0.684753159959578	9.42483225695832e-05	0.0006289697838648	0.415301531553268	0.290395480225989	-0.351788403069984	4.71250175249692e-05	0.000314498252534837	0.351012259721756	0.211514534006124	CALM3^INSR
CALM1	GRM7	CALM1	GRM7	Astrocyte	-1.64046799419826	1.00250387528278e-31	1.78795962238686e-29	1.29402279853821	0.522309711286089	L2/L3	0.937710477954939	5.23967676803168e-270	6.57331239172649e-267	2.4965443611145	0.966950959488273	-0.35137875812166	5.01251937641389e-32	8.93979811193432e-30	1.89528357982635	0.744630335387181	CALM1^GRM7
PSAP	LRP1	PSAP	LRP1	OPC	1.29663943868235	1.4802850541078e-07	1.75470647170641e-06	0.13903446495533	0.0677480916030534	L5/L6	-0.598173517161864	0.0003957228256711	0.0019284476320793	0.386376738548279	0.305647840531562	0.349232960760242	0.000197935427088255	0.000965101169275503	0.262705594301224	0.186697966067308	PSAP^LRP1
PTHLH	PTH2R	PTHLH	PTH2R	IN-VIP	1.3012365603417	7.63641793473941e-07	9.36268944369393e-06	0.0686149746179581	0.0508670520231214	L5/L6	-1.99572872721368	0.0003054148075912	0.0015450766096261	0.0786454975605011	0.0764119601328904	-0.347246083435992	0.000153089224692337	0.000777219649534897	0.0736302360892296	0.0636395060780059	PTHLH^PTH2R
PSAP	LRP1	PSAP	LRP1	IN-PV	1.29057930181246	1.23924917947963e-08	1.75389051140484e-07	0.170997112989426	0.133479212253829	L5/L6	-0.598173517161864	0.0003957228256711	0.0019284476320793	0.386376738548279	0.305647840531562	0.3462028923253	0.000197867609081447	0.00096431151056522	0.278686940670013	0.219563526392695	PSAP^LRP1
BDNF	BEX3	BDNF	BEX3	L2/L3	0.758108074434835	9.64241078447854e-09	5.68058584920491e-08	0.112764686346054	0.0986140724946695	L2/3_IS	-1.44894465259132	1.50936813777954e-07	2.67484237690687e-06	0.441805809736252	0.302904564315353	-0.345418289078245	8.02896122812165e-08	1.36582411769946e-06	0.277285248041153	0.200759318405011	BDNF^BEX3
NTN1	UNC5D	NTN1	UNC5D	L2/L3	-1.76204264526937	6.44860704008066e-10	4.32495772108505e-09	0.149459332227707	0.143390191897655	OPC	1.08102835724203	4.91270900762459e-27	2.99121294146733e-25	0.312554240226746	0.147900763358779	-0.34050714401367	3.22430352004033e-10	2.16247886054253e-09	0.231006786227226	0.145645477628217	NTN1^UNC5D
CALM3	KCNQ3	CALM3	KCNQ3	OPC	-1.38832996609955	1.71248035524373e-09	2.67212048739514e-08	0.286722987890243	0.13263358778626	L5/L6-CC	0.707342935384906	6.97138213469651e-19	3.39165002709376e-17	2.07925009727478	0.910755148741419	-0.34049351535732	8.56240177970434e-10	1.33606024539339e-08	1.18298649787903	0.521694368263839	CALM3^KCNQ3
CALM3	INSR	CALM3	INSR	Astrocyte	-1.36172974974113	0.0001493332931485	0.0014179478758682	0.237318053841591	0.10498687664042	IN-SV2C	0.684753159959578	9.42483225695832e-05	0.0006289697838648	0.415301531553268	0.290395480225989	-0.338488294890777	0.000121790807859042	0.0010234588298665	0.32630980014801	0.197691178433204	CALM3^INSR
JAG2	NOTCH2	JAG2	NOTCH2	L5/L6	-0.9176841116203	9.64104866720635e-05	0.0005622705356239	0.275624424219132	0.2281284606866	L4	1.59358572986471	1.50282075081998e-23	2.70780355691962e-22	0.0743244513869286	0.0602006688963211	0.337950809122207	4.82052433360317e-05	0.00028113526781195	0.17497444152832	0.144164564791461	JAG2^NOTCH2
CALM3	ESR1	CALM3	ESR1	Astrocyte	-1.36172974974113	0.0001493332931485	0.0014179478758682	0.237318053841591	0.10498687664042	L5/L6-CC	2.02735887027248	1.98251622673831e-06	1.93204841668884e-05	0.16249592602253	0.148741418764302	0.332814560265676	7.56579046876192e-05	0.000718634180017544	0.19990698993206	0.126864147702361	CALM3^ESR1
ST6GAL1	EGFR	ST6GAL1	EGFR	OPC	1.46807485538676	6.02744179312284e-29	4.04173458016626e-27	0.252658277750015	0.114503816793893	OPC	-0.80281664270073	8.06519689154223e-10	1.31759375013977e-08	0.489918529987335	0.213740458015267	0.332629106343017	4.03259844577112e-10	6.58796875069885e-09	0.371288418769836	0.16412213740458	ST6GAL1^EGFR
PENK	GRM7	PENK	GRM7	L2/3_IS	-1.81120851061543	0.0065379854595133	0.0289095583780759	0.132664710283279	0.0940525587828492	L2/3_IS	1.15159945269378	1.57473434012705e-84	3.58004604125456e-81	1.71198630332947	0.774550484094053	-0.329804528960826	0.00326899272975665	0.0144547791890379	0.922325491905212	0.434301521438451	PENK^GRM7
CALM1	GRM3	CALM1	GRM3	Astrocyte	-1.64046799419826	1.00250387528278e-31	1.78795962238686e-29	1.29402279853821	0.522309711286089	L2/L3	0.981462745984429	6.42190204883673e-42	2.32986997315179e-40	0.426078200340271	0.339019189765458	-0.329502624106915	5.01251937673499e-32	8.93979811205081e-30	0.86005049943924	0.430664450525774	CALM1^GRM3
NTN1	UNC5D	NTN1	UNC5D	L5/L6-CC	-2.01423711393098	1.5256793596405e-05	0.0001223818883503	0.142097920179367	0.118993135011442	L2/3_IS	1.35558414412529	2.98974639235906e-54	1.76217866992601e-51	1.13627707958221	0.608575380359613	-0.329326484902844	7.62839679820249e-06	6.119094417515e-05	0.639187514781952	0.363784257685527	NTN1^UNC5D
CALM1	INSR	CALM1	INSR	Astrocyte	-1.64046799419826	1.00250387528278e-31	1.78795962238686e-29	1.29402279853821	0.522309711286089	L5/L6	0.98488338244376	3.48065603869024e-07	3.4938107142195e-06	0.440212249755859	0.352159468438538	-0.327792305877249	1.74032801934512e-07	1.74690535710975e-06	0.867117524147034	0.437234589862314	CALM1^INSR
CALM3	KCNQ3	CALM3	KCNQ3	Astrocyte	-1.36172974974113	0.0001493332931485	0.0014179478758682	0.237318053841591	0.10498687664042	L5/L6-CC	0.707342935384906	6.97138213469651e-19	3.39165002709376e-17	2.07925009727478	0.910755148741419	-0.327193407178113	7.46666465742504e-05	0.000708973937934117	1.1582840681076	0.507871012690919	CALM3^KCNQ3
CALM1	KCNQ3	CALM1	KCNQ3	COP	-1.21463533233355	1.28512922566599e-06	3.21532656265652e-05	0.769201815128326	0.384615384615385	L4	0.56552336532405	1.15841921427144e-77	1.22730654354678e-75	2.51452136039734	0.971333014811276	-0.324555983504752	6.42564612832993e-07	1.60766328132826e-05	1.64186155796051	0.67797419971333	CALM1^KCNQ3
ADAM17	NOTCH1	ADAM17	NOTCH1	IN-SV2C	-0.512706634745833	0.0139355128714213	0.0399616374095115	0.269694536924362	0.196610169491525	Astrocyte	1.15450139445849	3.94725350346023e-06	6.03628033178944e-05	0.139140635728836	0.062992125984252	0.320897379856329	0.00696973006246238	0.0200110001064147	0.204417586326599	0.129801147737889	ADAM17^NOTCH1
CALM3	ESR1	CALM3	ESR1	OPC	-1.38832996609955	1.71248035524373e-09	2.67212048739514e-08	0.286722987890243	0.13263358778626	L5/L6-CC	2.02735887027248	1.98251622673831e-06	1.93204841668884e-05	0.16249592602253	0.148741418764302	0.319514452086469	9.92114353546778e-07	9.6736026858812e-06	0.224609464406967	0.140687503275281	CALM3^ESR1
CALM1	INSR	CALM1	INSR	Astrocyte	-1.64046799419826	1.00250387528278e-31	1.78795962238686e-29	1.29402279853821	0.522309711286089	L4	1.0088593156459	3.07516307908452e-15	3.38751097408581e-14	0.349944025278091	0.282369804108934	-0.315804339276181	1.53758153954226e-15	1.69375548704291e-14	0.821983397006989	0.402339757697512	CALM1^INSR
CALM1	GRM5	CALM1	GRM5	COP	-1.21463533233355	1.28512922566599e-06	3.21532656265652e-05	0.769201815128326	0.384615384615385	IN-SV2C	0.588876557395895	1.66784645394205e-13	5.40910858150059e-12	1.78587770462036	0.793220338983051	-0.312879387468829	6.42564696225315e-07	1.60766355178369e-05	1.27753973007202	0.588917861799218	CALM1^GRM5
NTN1	UNC5C	NTN1	UNC5C	L2/L3	-1.76204264526937	6.44860704008066e-10	4.32495772108505e-09	0.149459332227707	0.143390191897655	OPC	1.13748423140158	2.20749405936938e-32	1.76935822672657e-30	0.328981220722198	0.149809160305343	-0.312279206933898	3.22430352004033e-10	2.16247886054253e-09	0.239220276474953	0.146599676101499	NTN1^UNC5C
NTN1	UNC5C	NTN1	UNC5C	L5/L6-CC	-2.01423711393098	1.5256793596405e-05	0.0001223818883503	0.142097920179367	0.118993135011442	L2/L3	1.39208572298885	9.99506188092814e-148	3.21949047288923e-145	0.824802458286285	0.574626865671642	-0.311075695471065	7.62839679820249e-06	6.119094417515e-05	0.483450174331665	0.346810000341542	NTN1^UNC5C
BDNF	BEX3	BDNF	BEX3	L2/L3	0.758108074434835	9.64241078447854e-09	5.68058584920491e-08	0.112764686346054	0.0986140724946695	IN-VIP	-1.37978955687154	7.16325270332931e-13	2.35625840273838e-11	0.483088910579681	0.30635838150289	-0.310840741218354	4.82156355487444e-09	2.84147105380382e-08	0.297926783561706	0.20248622699878	BDNF^BEX3
CALM3	GRM7	CALM3	GRM7	OPC	-1.38832996609955	1.71248035524373e-09	2.67212048739514e-08	0.286722987890243	0.13263358778626	IN-VIP	0.771787001257761	9.46398860947176e-67	9.09339873971139e-64	2.28264021873474	0.883236994219653	-0.308271482420893	8.56240177621865e-10	1.33606024369757e-08	1.28468155860901	0.507935291002956	CALM3^GRM7
BDNF	BEX3	BDNF	BEX3	L2/L3	0.758108074434835	9.64241078447854e-09	5.68058584920491e-08	0.112764686346054	0.0986140724946695	L5/L6-CC	-1.37041935320385	9.01843786578436e-12	2.05216146417276e-10	0.462981671094894	0.352402745995423	-0.306155639384507	4.82571461117216e-09	2.85055373192332e-08	0.287873178720474	0.225508409245046	BDNF^BEX3
PTHLH	PTH2R	PTHLH	PTH2R	IN-VIP	1.3012365603417	7.63641793473941e-07	9.36268944369393e-06	0.0686149746179581	0.0508670520231214	IN-PV	-1.91145275203347	8.88649644485921e-06	7.16982840988846e-05	0.0668912902474403	0.0568927789934354	-0.305108095845886	4.82506911916657e-06	4.05304867712893e-05	0.0677531361579895	0.0538799155082784	PTHLH^PTH2R
JAG2	NOTCH2	JAG2	NOTCH2	IN-PV	-0.984839138702586	0.0002885117440564	0.0015677947793904	0.174715131521225	0.141137855579869	L4	1.59358572986471	1.50282075081998e-23	2.70780355691962e-22	0.0743244513869286	0.0602006688963211	0.304373295581064	0.0001442558720282	0.0007838973896952	0.124519795179367	0.100669262238095	JAG2^NOTCH2
CALM1	RYR2	CALM1	RYR2	COP	-1.21463533233355	1.28512922566599e-06	3.21532656265652e-05	0.769201815128326	0.384615384615385	L5/L6	0.609912396083971	1.56548844233965e-12	3.41109865252144e-11	2.36858367919922	0.925802879291251	-0.302361468124791	6.42565395577214e-07	1.60766498687759e-05	1.56889271736145	0.655209131953318	CALM1^RYR2
JAG2	NOTCH2	JAG2	NOTCH2	L4	-0.99533449767038	4.52654205108014e-10	3.25403225011002e-09	0.242525696754456	0.203057811753464	L4	1.59358572986471	1.50282075081998e-23	2.70780355691962e-22	0.0743244513869286	0.0602006688963211	0.299125616097167	2.26327102554014e-10	1.62701612505515e-09	0.158425077795982	0.131629240324893	JAG2^NOTCH2
CALM3	GRM7	CALM3	GRM7	Astrocyte	-1.36172974974113	0.0001493332931485	0.0014179478758682	0.237318053841591	0.10498687664042	IN-VIP	0.771787001257761	9.46398860947176e-67	9.09339873971139e-64	2.28264021873474	0.883236994219653	-0.294971374241686	7.466664657425e-05	0.0007089739379341	1.25997912883759	0.494111935430037	CALM3^GRM7
CALM3	INSR	CALM3	INSR	OPC	-1.38832996609955	1.71248035524373e-09	2.67212048739514e-08	0.286722987890243	0.13263358778626	L2/3_IS	0.808445848967575	0.0011570292854112	0.0071674683598211	0.422840356826782	0.287690179806362	-0.289942058565985	0.000578515498945778	0.00358374754051299	0.354781687259674	0.210161883796311	CALM3^INSR
CALM1	GRM3	CALM1	GRM3	Astrocyte	-1.64046799419826	1.00250387528278e-31	1.78795962238686e-29	1.29402279853821	0.522309711286089	L5/L6	1.06507122954788	2.75787623263451e-51	7.32477019948631e-49	0.944890737533569	0.589147286821705	-0.287698382325191	5.01251937641389e-32	8.93979811193432e-30	1.11945676803589	0.555728499053897	CALM1^GRM3
PSAP	LRP1	PSAP	LRP1	OPC	1.29663943868235	1.4802850541078e-07	1.75470647170641e-06	0.13903446495533	0.0677480916030534	IN-SV2C	-0.741952877856583	5.76476495260671e-06	5.21241295103137e-05	0.442869037389755	0.297175141242938	0.277343280412883	2.95639672900874e-06	2.693941799101e-05	0.290951758623123	0.182461616422996	PSAP^LRP1
EFNA3	EPHA4	EFNA3	EPHA4	L4	-1.1704681899585	4.85778267673012e-06	2.13455895756484e-05	0.0655192509293556	0.0582895365504061	L2/L3	0.61681927349272	3.89960998248963e-25	7.23918251889586e-24	1.31044065952301	0.781982942430704	-0.276824458232892	2.42889133836506e-06	1.06727947878242e-05	0.687979936599731	0.420136239490555	EFNA3^EPHA4
CALM3	INSR	CALM3	INSR	Astrocyte	-1.36172974974113	0.0001493332931485	0.0014179478758682	0.237318053841591	0.10498687664042	L2/3_IS	0.808445848967575	0.0011570292854112	0.0071674683598211	0.422840356826782	0.287690179806362	-0.276641950386778	0.00065318128927985	0.00429270811784465	0.330079197883606	0.196338528223391	CALM3^INSR
VCAN	EGFR	VCAN	EGFR	OPC	1.35417788299053	2.49167979165754e-35	2.21328041753338e-33	0.768072903156281	0.33206106870229	OPC	-0.80281664270073	8.06519689154223e-10	1.31759375013977e-08	0.489918529987335	0.213740458015267	0.275680620144898	4.03259844577112e-10	6.58796875069885e-09	0.628995716571808	0.272900763358779	VCAN^EGFR
BDNF	BEX3	BDNF	BEX3	L2/L3	0.758108074434835	9.64241078447854e-09	5.68058584920491e-08	0.112764686346054	0.0986140724946695	L2/L3	-1.30861856136944	1.90551475178257e-26	3.79130631247825e-25	0.459910303354263	0.384328358208955	-0.275255243467301	4.82120539223927e-09	2.84029292460245e-08	0.286337494850159	0.241471215351812	BDNF^BEX3
PSAP	LRP1	PSAP	LRP1	IN-PV	1.29057930181246	1.23924917947963e-08	1.75389051140484e-07	0.170997112989426	0.133479212253829	IN-SV2C	-0.741952877856583	5.76476495260671e-06	5.21241295103137e-05	0.442869037389755	0.297175141242938	0.274313211977941	2.88857872220075e-06	2.61497592807271e-05	0.306933075189591	0.215327176748384	PSAP^LRP1
CNTN6	NOTCH1	CNTN6	NOTCH1	OPC	-1.69663275923013	1.71441354522849e-23	8.41580180252234e-22	0.450723171234131	0.201335877862595	Astrocyte	1.15450139445849	3.94725350346023e-06	6.03628033178944e-05	0.139140635728836	0.062992125984252	-0.271065682385822	1.97362675173012e-06	3.01814016589472e-05	0.294931888580322	0.132164001923424	CNTN6^NOTCH1
JAG2	NOTCH2	JAG2	NOTCH2	IN-SST	-1.05382392406416	0.0005759449202769	0.0025172409094356	0.153657048940659	0.116666666666667	L4	1.59358572986471	1.50282075081998e-23	2.70780355691962e-22	0.0743244513869286	0.0602006688963211	0.269880902900275	0.00028797246013845	0.0012586204547178	0.113990753889084	0.0884336677814939	JAG2^NOTCH2
VCAN	ITGB1	VCAN	ITGB1	OPC	1.35417788299053	2.49167979165754e-35	2.21328041753338e-33	0.768072903156281	0.33206106870229	IN-PV	-0.823795323054406	0.0005697614094862	0.0028193638689725	0.355392545461655	0.260393873085339	0.26519127996806	0.0002848807047431	0.00140968193448625	0.561732709407806	0.296227470893815	VCAN^ITGB1
CALM1	INSR	CALM1	INSR	COP	-1.21463533233355	1.28512922566599e-06	3.21532656265652e-05	0.769201815128326	0.384615384615385	IN-SV2C	0.684753159959578	9.42483225695832e-05	0.0006289697838648	0.415301531553268	0.290395480225989	-0.264941086186988	4.77667258976246e-05	0.000330561524745683	0.592251658439636	0.337505432420687	CALM1^INSR
CALM1	GRM3	CALM1	GRM3	Astrocyte	-1.64046799419826	1.00250387528278e-31	1.78795962238686e-29	1.29402279853821	0.522309711286089	L5/L6-CC	1.11465348943421	3.52710826138275e-31	4.17047066703497e-29	0.463886916637421	0.345537757437071	-0.262907252382024	2.26480606833277e-31	2.97921514471092e-29	0.878954887390137	0.43392373436158	CALM1^GRM3
EFNB2	GRM5	EFNB2	GRM5	IN-VIP	0.855441773633218	0.0025979119775164	0.0112788302167751	0.0889976769685745	0.0635838150289017	Astrocyte	-1.37962102157122	7.26562908509101e-29	9.77755521332747e-27	1.06222081184387	0.41994750656168	-0.262089623969	0.0012989559887582	0.00563941510838755	0.575609266757965	0.241765660795291	EFNB2^GRM5
PSAP	LRP1	PSAP	LRP1	IN-VIP	1.1196149394	8.6190419897079e-07	1.04135824330978e-05	0.206673189997673	0.144508670520231	L5/L6	-0.598173517161864	0.0003957228256711	0.0019284476320793	0.386376738548279	0.305647840531562	0.260720711119069	0.000198292364935035	0.000969430607256199	0.296524971723557	0.225078255525896	PSAP^LRP1
PSAP	LRP1	PSAP	LRP1	Astrocyte	1.10872998006536	3.21139016481411e-05	0.0003830703022798	0.163976147770882	0.0761154855643045	L5/L6	-0.598173517161864	0.0003957228256711	0.0019284476320793	0.386376738548279	0.305647840531562	0.255278231451751	0.00021391836365962	0.00115575896717955	0.275176435709	0.190881663047933	PSAP^LRP1
CALM1	KCNQ3	CALM1	KCNQ3	COP	-1.21463533233355	1.28512922566599e-06	3.21532656265652e-05	0.769201815128326	0.384615384615385	L5/L6-CC	0.707342935384906	6.97138213469651e-19	3.39165002709376e-17	2.07925009727478	0.910755148741419	-0.253646198474324	6.42564612833341e-07	1.60766328132996e-05	1.42422592639923	0.647685266678402	CALM1^KCNQ3
APP	TNFRSF21	APP	TNFRSF21	IN-SV2C	0.559884387943553	3.00103467953015e-09	5.17765721599171e-08	1.32437169551849	0.682485875706215	L2/3_IS	-1.06247892904017	0.0002863757550712	0.0022069655042153	0.496922433376312	0.329183955739972	-0.251297270548309	0.00014318937805294	0.00110350864039373	0.910647034645081	0.505834915723093	APP^TNFRSF21
SST	GRM7	SST	GRM7	L2/L3	-1.65381450980638	2.77613630856804e-07	1.3797327992291e-06	0.178481429815292	0.143390191897655	L2/3_IS	1.15159945269378	1.57473434012705e-84	3.58004604125456e-81	1.71198630332947	0.774550484094053	-0.251107528556299	1.38806815428402e-07	6.89866399614551e-07	0.945233881473541	0.458970337995854	SST^GRM7
JAG2	NOTCH2	JAG2	NOTCH2	IN-VIP	-0.765500756073028	0.0052011576016911	0.0197620967981505	0.145495295524597	0.105202312138728	L2/L3	1.26703096018329	3.31457808711203e-22	5.31313270238078e-21	0.12415162473917	0.121002132196162	0.250765102055134	0.00260057880084555	0.00988104839907525	0.134823456406593	0.113102222167445	JAG2^NOTCH2
CALM3	INSR	CALM3	INSR	OPC	-1.38832996609955	1.71248035524373e-09	2.67212048739514e-08	0.286722987890243	0.13263358778626	L2/L3	0.890592208676563	1.04908411257646e-09	6.85282787266992e-09	0.346863090991974	0.304904051172708	-0.248868878711492	1.3807822339101e-09	1.67870163733107e-08	0.316793024539948	0.218768819479484	CALM3^INSR
CALM1	GRM7	CALM1	GRM7	IN-SV2C	-0.659148216634095	1.80786096778921e-07	2.2271488820786e-06	1.2682980298996	0.671186440677966	L2/3_IS	1.15159945269378	1.57473434012705e-84	3.58004604125456e-81	1.71198630332947	0.774550484094053	0.246225618029843	9.03930483894606e-08	1.1135744410393e-06	1.49014210700989	0.722868462386009	CALM1^GRM7
VCAN	ITGB1	VCAN	ITGB1	OPC	1.35417788299053	2.49167979165754e-35	2.21328041753338e-33	0.768072903156281	0.33206106870229	IN-SST	-0.864999628407555	2.03412585909634e-06	1.68822376375001e-05	0.353081256151199	0.2575	0.244589127291485	1.01706292954817e-06	8.44111881875004e-06	0.560577094554901	0.294780534351145	VCAN^ITGB1
CALM1	GRM7	CALM1	GRM7	Astrocyte	-1.64046799419826	1.00250387528278e-31	1.78795962238686e-29	1.29402279853821	0.522309711286089	L2/3_IS	1.15159945269378	1.57473434012705e-84	3.58004604125456e-81	1.71198630332947	0.774550484094053	-0.244434270752239	5.01251937641389e-32	8.93979811193432e-30	1.50300455093384	0.648430097690071	CALM1^GRM7
PSAP	LRP1	PSAP	LRP1	IN-SST	1.08316404173307	1.5780697921299e-11	2.89764748418654e-10	0.20311838388443	0.16	L5/L6	-0.598173517161864	0.0003957228256711	0.0019284476320793	0.386376738548279	0.305647840531562	0.242495262285603	0.000197861420725899	0.000964223960922024	0.294747561216354	0.232823920265781	PSAP^LRP1
BDNF	BEX3	BDNF	BEX3	L2/L3	0.758108074434835	9.64241078447854e-09	5.68058584920491e-08	0.112764686346054	0.0986140724946695	IN-PV	-1.23851012103442	1.45812056134086e-12	3.58683040339863e-11	0.485869228839874	0.338074398249453	-0.240201023299795	4.82193445251994e-09	2.84208633980415e-08	0.299316942691803	0.218344235372061	BDNF^BEX3
SLIT2	APP	SLIT2	APP	OPC	-1.03673401365721	0.0001344774289955	0.00086744494359	0.283379048109055	0.13263358778626	IN-SV2C	0.559884387943553	3.00103467953015e-09	5.17765721599171e-08	1.32437169551849	0.682485875706215	-0.238424812856827	6.72402150150898e-05	0.00043374836008108	0.803875386714935	0.407559731746237	SLIT2^APP
PSAP	LRP1	PSAP	LRP1	IN-SV2C	1.0696955504766	2.12149517652528e-08	3.09459984688805e-07	0.187476977705956	0.137853107344633	L5/L6	-0.598173517161864	0.0003957228256711	0.0019284476320793	0.386376738548279	0.305647840531562	0.235761016657369	0.000197872020311433	0.000964378546031994	0.286926865577698	0.221750473938097	PSAP^LRP1
CALM3	INSR	CALM3	INSR	Astrocyte	-1.36172974974113	0.0001493332931485	0.0014179478758682	0.237318053841591	0.10498687664042	L2/L3	0.890592208676563	1.04908411257646e-09	6.85282787266992e-09	0.346863090991974	0.304904051172708	-0.235568770532285	7.46671711163063e-05	0.000708977364348036	0.292090564966202	0.204945463906564	CALM3^INSR
CALM1	GRM7	CALM1	GRM7	IN-PV	-0.68469982166331	3.53750670012253e-15	1.19520234980044e-13	1.21217155456543	0.681619256017506	L2/3_IS	1.15159945269378	1.57473434012705e-84	3.58004604125456e-81	1.71198630332947	0.774550484094053	0.233449815515235	1.76875335006127e-15	5.97601174900217e-14	1.46207892894745	0.728084870055779	CALM1^GRM7
VCL	ALK	VCL	ALK	IN-SV2C	-1.31710241200058	1.46654905307273e-05	0.0001207766229877	0.25012481212616	0.178531073446328	IN-PV	0.853160317071285	8.61450172209024e-27	7.44945677553442e-25	0.673496961593628	0.401531728665208	-0.231971047464645	7.33274526536367e-06	6.038831149385e-05	0.461810886859894	0.290031401055768	VCL^ALK
VCL	ALK	VCL	ALK	IN-SV2C	-1.31710241200058	1.46654905307273e-05	0.0001207766229877	0.25012481212616	0.178531073446328	OPC	0.860292652821727	3.41411343798499e-05	0.0002538195421522	0.132977291941643	0.066793893129771	-0.228404879589425	2.44033124552886e-05	0.00018729808256995	0.191551059484482	0.122662483288049	VCL^ALK
CALM1	GRM3	CALM1	GRM3	IN-SV2C	-0.659148216634095	1.80786096778921e-07	2.2271488820786e-06	1.2682980298996	0.671186440677966	L5/L6-CC	1.11465348943421	3.52710826138275e-31	4.17047066703497e-29	0.463886916637421	0.345537757437071	0.227752636400058	9.03930483894606e-08	1.1135744410393e-06	0.866092443466187	0.508362099057519	CALM1^GRM3
CALM3	GRM7	CALM3	GRM7	OPC	-1.38832996609955	1.71248035524373e-09	2.67212048739514e-08	0.286722987890243	0.13263358778626	L2/L3	0.937710477954939	5.23967676803168e-270	6.57331239172649e-267	2.4965443611145	0.966950959488273	-0.225309744072304	8.56240177621865e-10	1.33606024369757e-08	1.39163362979889	0.549792273637266	CALM3^GRM7
NTN1	DSCAM	NTN1	DSCAM	L5/L6-CC	-2.01423711393098	1.5256793596405e-05	0.0001223818883503	0.142097920179367	0.118993135011442	OPC	1.56851068729072	1.87904431848481e-212	5.50801576728427e-209	2.78354501724243	0.87881679389313	-0.22286321332013	7.62839679820249e-06	6.119094417515e-05	1.46282148361206	0.498904964452286	NTN1^DSCAM
BDNF	BEX3	BDNF	BEX3	L2/L3	0.758108074434835	9.64241078447854e-09	5.68058584920491e-08	0.112764686346054	0.0986140724946695	IN-SST	-1.20368157610796	4.56021679302272e-11	7.94995159809627e-10	0.511253297328949	0.358333333333333	-0.222786750836563	4.84400647620438e-09	2.88004268259293e-08	0.31200897693634	0.228473702914001	BDNF^BEX3
TIMP2	ITGB1	TIMP2	ITGB1	IN-PV	1.26875029657231	4.36546796580478e-18	1.88338760810435e-16	0.264363616704941	0.201312910284464	IN-PV	-0.823795323054406	0.0005697614094862	0.0028193638689725	0.355392545461655	0.260393873085339	0.222477486758954	0.000284880704743102	0.00140968193448634	0.309878081083298	0.230853391684901	TIMP2^ITGB1
AFDN	EPHA7	AFDN	EPHA7	IN-SST	-0.991643310055215	6.41920676848609e-14	1.58455953090065e-12	1.05420529842377	0.6075	L5/L6	1.4361554739175	3.07420997913885e-63	1.2084104585999e-60	0.418858081102371	0.317829457364341	0.222256081931141	3.20960338424305e-14	7.92279765450326e-13	0.736531674861908	0.462664728682171	AFDN^EPHA7
CALM1	GRM7	CALM1	GRM7	COP	-1.21463533233355	1.28512922566599e-06	3.21532656265652e-05	0.769201815128326	0.384615384615385	IN-VIP	0.771787001257761	9.46398860947176e-67	9.09339873971139e-64	2.28264021873474	0.883236994219653	-0.221424165537897	6.42564612832993e-07	1.60766328132826e-05	1.52592098712921	0.633926189417519	CALM1^GRM7
CALM1	GRM3	CALM1	GRM3	IN-PV	-0.68469982166331	3.53750670012253e-15	1.19520234980044e-13	1.21217155456543	0.681619256017506	L5/L6-CC	1.11465348943421	3.52710826138275e-31	4.17047066703497e-29	0.463886916637421	0.345537757437071	0.21497683388545	1.76875335006127e-15	5.97601174900218e-14	0.838029265403748	0.513578506727288	CALM1^GRM3
NTN1	DCC	NTN1	DCC	L2/L3	-1.76204264526937	6.44860704008066e-10	4.32495772108505e-09	0.149459332227707	0.143390191897655	COP	2.19123306141347	1.13096244663936e-22	2.07504681281022e-20	0.62771600484848	0.299145299145299	0.214595208072046	3.2243035200409e-10	2.1624788605529e-09	0.388587653636932	0.221267745521477	NTN1^DCC
CALM3	GRM7	CALM3	GRM7	Astrocyte	-1.36172974974113	0.0001493332931485	0.0014179478758682	0.237318053841591	0.10498687664042	L2/L3	0.937710477954939	5.23967676803168e-270	6.57331239172649e-267	2.4965443611145	0.966950959488273	-0.212009635893097	7.466664657425e-05	0.0007089739379341	1.36693120002747	0.535968918064346	CALM3^GRM7
NTN4	DCC	NTN4	DCC	L4	-1.76910638743407	5.63867281157706e-08	3.21720159124878e-07	0.0875770449638367	0.0745341614906832	COP	2.19123306141347	1.13096244663936e-22	2.07504681281022e-20	0.62771600484848	0.299145299145299	0.211063336989698	2.81933640578854e-08	1.60860079562449e-07	0.357646524906158	0.186839730317991	NTN4^DCC
NTN1	DSCAM	NTN1	DSCAM	L4	-2.27298941165801	1.27467620378115e-15	1.44008205430024e-14	0.125870287418366	0.107501194457716	COP	1.85573958320683	9.01957244437472e-174	1.04257237884527e-169	3.13344836235046	0.965811965811966	-0.208624914225594	6.37338101890574e-16	7.20041027150119e-15	1.62965929508209	0.536656580134841	NTN1^DSCAM
BDNF	BEX3	BDNF	BEX3	L2/L3	0.758108074434835	9.64241078447854e-09	5.68058584920491e-08	0.112764686346054	0.0986140724946695	L4	-1.16644667079095	1.59110611069573e-13	1.56471895489954e-12	0.457259714603424	0.353081700907788	-0.204169298178058	4.82128494754481e-09	2.8403711605502e-08	0.285012185573578	0.225847886701229	BDNF^BEX3
NTN1	UNC5D	NTN1	UNC5D	L2/L3	-1.76204264526937	6.44860704008066e-10	4.32495772108505e-09	0.149459332227707	0.143390191897655	L2/3_IS	1.35558414412529	2.98974639235906e-54	1.76217866992601e-51	1.13627707958221	0.608575380359613	-0.203229250572042	3.22430352004033e-10	2.16247886054253e-09	0.642868220806122	0.375982786128634	NTN1^UNC5D
CALM1	INSR	CALM1	INSR	COP	-1.21463533233355	1.28512922566599e-06	3.21532656265652e-05	0.769201815128326	0.384615384615385	L2/3_IS	0.808445848967575	0.0011570292854112	0.0071674683598211	0.422840356826782	0.287690179806362	-0.203094741682989	0.000579157207318433	0.00359981081272383	0.596021056175232	0.336152782210874	CALM1^INSR
CALM1	GRM3	CALM1	GRM3	IN-SV2C	-0.659148216634095	1.80786096778921e-07	2.2271488820786e-06	1.2682980298996	0.671186440677966	L5/L6	1.06507122954788	2.75787623263451e-51	7.32477019948631e-49	0.944890737533569	0.589147286821705	0.20296150645689	9.03930483894606e-08	1.1135744410393e-06	1.10659432411194	0.630166863749836	CALM1^GRM3
TIMP2	ITGB1	TIMP2	ITGB1	IN-PV	1.26875029657231	4.36546796580478e-18	1.88338760810435e-16	0.264363616704941	0.201312910284464	IN-SST	-0.864999628407555	2.03412585909634e-06	1.68822376375001e-05	0.353081256151199	0.2575	0.201875334082379	1.01706292955035e-06	8.44111881884421e-06	0.30872243642807	0.229406455142232	TIMP2^ITGB1
CALM3	INSR	CALM3	INSR	OPC	-1.38832996609955	1.71248035524373e-09	2.67212048739514e-08	0.286722987890243	0.13263358778626	L5/L6	0.98488338244376	3.48065603869024e-07	3.4938107142195e-06	0.440212249755859	0.352159468438538	-0.201723291827893	1.74889042112134e-07	1.76026595954673e-06	0.363467633724213	0.242396528112399	CALM3^INSR
JAG2	NOTCH1	JAG2	NOTCH1	IN-VIP	-0.765500756073028	0.0052011576016911	0.0197620967981505	0.145495295524597	0.105202312138728	Astrocyte	1.15450139445849	3.94725350346023e-06	6.03628033178944e-05	0.139140635728836	0.062992125984252	0.194500319192732	0.00260255242759728	0.0099112298007342	0.142317965626717	0.0840972190614901	JAG2^NOTCH1
EFNB2	GRM5	EFNB2	GRM5	L5/L6	0.993687421210221	0.0175615396231689	0.0457584830663612	0.0613560564815998	0.0542635658914729	Astrocyte	-1.37962102157122	7.26562908509101e-29	9.77755521332747e-27	1.06222081184387	0.41994750656168	-0.192966800180499	0.00878076981158445	0.0228792415331806	0.561788439750671	0.237105536226576	EFNB2^GRM5
CALM1	GRM3	CALM1	GRM3	IN-PV	-0.68469982166331	3.53750670012253e-15	1.19520234980044e-13	1.21217155456543	0.681619256017506	L5/L6	1.06507122954788	2.75787623263451e-51	7.32477019948631e-49	0.944890737533569	0.589147286821705	0.190185703942283	1.76875335006127e-15	5.97601174900217e-14	1.0785311460495	0.635383271419605	CALM1^GRM3
CALM3	INSR	CALM3	INSR	OPC	-1.38832996609955	1.71248035524373e-09	2.67212048739514e-08	0.286722987890243	0.13263358778626	L4	1.0088593156459	3.07516307908452e-15	3.38751097408581e-14	0.349944025278091	0.282369804108934	-0.189735325226825	8.56241715203404e-10	1.33606193745306e-08	0.318333506584167	0.207501695947597	CALM3^INSR
PSAP	LRP1	PSAP	LRP1	IN-VIP	1.1196149394	8.6190419897079e-07	1.04135824330978e-05	0.206673189997673	0.144508670520231	IN-SV2C	-0.741952877856583	5.76476495260671e-06	5.21241295103137e-05	0.442869037389755	0.297175141242938	0.18883103077171	3.31333457578875e-06	3.12688559717057e-05	0.324771106243133	0.220841905881585	PSAP^LRP1
CALM3	INSR	CALM3	INSR	Astrocyte	-1.36172974974113	0.0001493332931485	0.0014179478758682	0.237318053841591	0.10498687664042	L5/L6	0.98488338244376	3.48065603869024e-07	3.4938107142195e-06	0.440212249755859	0.352159468438538	-0.188423183648686	7.48406793761845e-05	0.00071072084329121	0.338765144348144	0.228573172539479	CALM3^INSR
VCL	ALK	VCL	ALK	OPC	-1.22519792246574	0.0009850621579484	0.0048413150704059	0.172671779990196	0.083969465648855	IN-PV	0.853160317071285	8.61450172209024e-27	7.44945677553442e-25	0.673496961593628	0.401531728665208	-0.186018802697226	0.0004925310789742	0.00242065753520295	0.423084378242493	0.242750597157031	VCL^ALK
NTN1	UNC5C	NTN1	UNC5C	L2/L3	-1.76204264526937	6.44860704008066e-10	4.32495772108505e-09	0.149459332227707	0.143390191897655	L2/L3	1.39208572298885	9.99506188092814e-148	3.21949047288923e-145	0.824802458286285	0.574626865671642	-0.184978461140262	3.22430352004033e-10	2.16247886054253e-09	0.487130880355835	0.359008528784648	NTN1^UNC5C
PSAP	LRP1	PSAP	LRP1	Astrocyte	1.10872998006536	3.21139016481411e-05	0.0003830703022798	0.163976147770882	0.0761154855643045	IN-SV2C	-0.741952877856583	5.76476495260671e-06	5.21241295103137e-05	0.442869037389755	0.297175141242938	0.183388551104391	1.89393333003739e-05	0.000217597215895057	0.303422600030899	0.186645313403621	PSAP^LRP1
SEMA6A	PLXNA4	SEMA6A	PLXNA4	COP	-1.11653201685531	2.56777295422734e-06	6.05732399549261e-05	1.15672695636749	0.538461538461538	L5/L6	0.750945766159041	4.78045588724153e-07	4.65585133834713e-06	0.942145586013794	0.547065337763012	-0.182793125348135	1.52290927147575e-06	3.26145456466366e-05	1.04943633079529	0.542763438112275	SEMA6A^PLXNA4
VCL	ALK	VCL	ALK	OPC	-1.22519792246574	0.0009850621579484	0.0048413150704059	0.172671779990196	0.083969465648855	OPC	0.860292652821727	3.41411343798499e-05	0.0002538195421522	0.132977291941643	0.066793893129771	-0.182452634822005	0.000509601646164125	0.00254756730627905	0.152824535965919	0.075381679389313	VCL^ALK
TGFB1	ITGB8	TGFB1	ITGB8	IN-VIP	-1.30205166454623	0.0001328833697411	0.0009119995481185	0.137024939060211	0.0901734104046243	Astrocyte	0.939612031122959	1.21453946899306e-05	0.0001625572130154	0.184583842754364	0.083989501312336	-0.181219816711633	7.25143822155153e-05	0.00053727838056695	0.160804390907288	0.0870814558584801	TGFB1^ITGB8
LIN7C	ABCA1	LIN7C	ABCA1	L2/L3	1.29172733603724	2.7674480734291e-17	3.30982901546694e-16	0.056443952023983	0.0554371002132196	IN-SST	-1.6500847914049	4.38823446468734e-21	2.22374057835214e-19	0.271367132663727	0.189166666666667	-0.17917872768383	1.38394344843779e-17	1.65602637802265e-16	0.163905546069145	0.122301883439943	LIN7C^ABCA1
BCAN	NRCAM	BCAN	NRCAM	OPC	-0.739977202376018	1.33262553345023e-15	3.85671979137732e-14	0.87945294380188	0.384541984732824	COP	1.09742487618136	2.89607590997128e-06	6.74914142003186e-05	0.667444586753845	0.324786324786325	0.178723836902671	1.44803795565195e-06	3.37457071194429e-05	0.773448765277863	0.354664154759575	BCAN^NRCAM
PSAP	LRP1	PSAP	LRP1	L5/L6	0.955049999451983	2.64381571017798e-05	0.0001764998436407	0.187170997262001	0.16500553709856	L5/L6	-0.598173517161864	0.0003957228256711	0.0019284476320793	0.386376738548279	0.305647840531562	0.17843824114506	0.00021108049138644	0.00105247373786	0.286773860454559	0.235326688815061	PSAP^LRP1
CALM3	INSR	CALM3	INSR	Astrocyte	-1.36172974974113	0.0001493332931485	0.0014179478758682	0.237318053841591	0.10498687664042	L4	1.0088593156459	3.07516307908452e-15	3.38751097408581e-14	0.349944025278091	0.282369804108934	-0.176435217047617	7.46666465757876e-05	0.000708973937951037	0.293631047010422	0.193678340374677	CALM3^INSR
CALM1	INSR	CALM1	INSR	IN-SV2C	-0.659148216634095	1.80786096778921e-07	2.2271488820786e-06	1.2682980298996	0.671186440677966	L4	1.0088593156459	3.07516307908452e-15	3.38751097408581e-14	0.349944025278091	0.282369804108934	0.174855549505901	9.03930499270421e-08	1.11357445797685e-06	0.809121012687683	0.47677812239345	CALM1^INSR
JAG2	NOTCH2	JAG2	NOTCH2	L5/L6	-0.9176841116203	9.64104866720635e-05	0.0005622705356239	0.275624424219132	0.2281284606866	L2/L3	1.26703096018329	3.31457808711203e-22	5.31313270238078e-21	0.12415162473917	0.121002132196162	0.174673424281498	4.82052433360317e-05	0.00028113526781195	0.199888020753861	0.174565296441381	JAG2^NOTCH2
PSAP	LRP1	PSAP	LRP1	IN-SST	1.08316404173307	1.5780697921299e-11	2.89764748418654e-10	0.20311838388443	0.16	IN-SV2C	-0.741952877856583	5.76476495260671e-06	5.21241295103137e-05	0.442869037389755	0.297175141242938	0.170605581938244	2.88239036665231e-06	2.6062209637531e-05	0.322993695735931	0.228587570621469	PSAP^LRP1
IGFBP4	LRP6	IGFBP4	LRP6	IN-SV2C	-1.57708912006995	0.0009767905812469	0.0046046482126293	0.0744725614786148	0.0553672316384181	COP	1.2363430740768	0.0001030221276401	0.0015835542199361	0.522013306617737	0.273504273504273	-0.170373022996571	0.0005399063544435	0.0030941012162827	0.298242926597595	0.164435752571346	IGFBP4^LRP6
EFNA3	EPHA5	EFNA3	EPHA5	L4	-1.1704681899585	4.85778267673012e-06	2.13455895756484e-05	0.0655192509293556	0.0582895365504061	L2/3_IS	0.833798346775362	3.21959899075785e-27	4.97443673193402e-25	1.0724356174469	0.621023513139696	-0.168334921591571	2.42889133836506e-06	1.06727947878242e-05	0.568977415561676	0.339656524845051	EFNA3^EPHA5
BDNF	BEX3	BDNF	BEX3	L2/L3	0.758108074434835	9.64241078447854e-09	5.68058584920491e-08	0.112764686346054	0.0986140724946695	IN-SV2C	-1.09225452409862	1.20855040231382e-05	0.0001012146750385	0.442995846271515	0.289265536723164	-0.167073224831891	6.04757321696134e-06	5.0635740448496e-05	0.277880251407623	0.193939804608917	BDNF^BEX3
TGFB1	ITGB8	TGFB1	ITGB8	IN-SV2C	-1.26909717245397	5.41191287962643e-06	4.92381751771837e-05	0.133898913860321	0.100564971751412	Astrocyte	0.939612031122959	1.21453946899306e-05	0.0001625572130154	0.184583842754364	0.083989501312336	-0.164742570665503	8.77865378477851e-06	0.000105897694096292	0.159241378307343	0.0922772365318742	TGFB1^ITGB8
PSAP	LRP1	PSAP	LRP1	IN-SV2C	1.0696955504766	2.12149517652528e-08	3.09459984688805e-07	0.187476977705956	0.137853107344633	IN-SV2C	-0.741952877856583	5.76476495260671e-06	5.21241295103137e-05	0.442869037389755	0.297175141242938	0.163871336310009	2.89298995218598e-06	2.62167947475012e-05	0.315173000097275	0.217514124293785	PSAP^LRP1
CALM1	INSR	CALM1	INSR	IN-SV2C	-0.659148216634095	1.80786096778921e-07	2.2271488820786e-06	1.2682980298996	0.671186440677966	L5/L6	0.98488338244376	3.48065603869024e-07	3.4938107142195e-06	0.440212249755859	0.352159468438538	0.162867582904832	2.64425850323972e-07	2.86047979814905e-06	0.854255139827728	0.511672954558252	CALM1^INSR
CALM1	INSR	CALM1	INSR	IN-PV	-0.68469982166331	3.53750670012253e-15	1.19520234980044e-13	1.21217155456543	0.681619256017506	L4	1.0088593156459	3.07516307908452e-15	3.38751097408581e-14	0.349944025278091	0.282369804108934	0.162079746991293	3.30633488960353e-15	7.66976723604508e-14	0.781057775020599	0.48199453006322	CALM1^INSR
CALM1	INSR	CALM1	INSR	COP	-1.21463533233355	1.28512922566599e-06	3.21532656265652e-05	0.769201815128326	0.384615384615385	L2/L3	0.890592208676563	1.04908411257646e-09	6.85282787266992e-09	0.346863090991974	0.304904051172708	-0.162021561828496	6.43089154889281e-07	1.60800592272189e-05	0.55803245306015	0.344759717894046	CALM1^INSR
LAMC1	ITGB1	LAMC1	ITGA7_ITGB1	L5/L6	0.540988521213987	0.0116802727911646	0.0331117959667603	0.199491575360298	0.170542635658915	IN-SST	-0.864999628407555	2.03412585909634e-06	1.68822376375001e-05	0.353081256151199	0.2575	-0.162005553596784	0.00584115345851185	0.0165643391021989	0.276286423206329	0.214021317829457	LAMC1^ITGA7_ITGB1
CALM1	GRM3	CALM1	GRM3	IN-SV2C	-0.659148216634095	1.80786096778921e-07	2.2271488820786e-06	1.2682980298996	0.671186440677966	L2/L3	0.981462745984429	6.42190204883673e-42	2.32986997315179e-40	0.426078200340271	0.339019189765458	0.161157264675167	9.03930483894606e-08	1.1135744410393e-06	0.847188115119934	0.505102815221712	CALM1^GRM3
CALM1	GRM3	CALM1	GRM3	COP	-1.21463533233355	1.28512922566599e-06	3.21532656265652e-05	0.769201815128326	0.384615384615385	L4	1.53064601443717	4.81247362515831e-223	5.21453392166017e-220	0.788146495819092	0.523650262780698	0.15800534105181	6.42564612832993e-07	1.60766328132826e-05	0.778674125671387	0.454132823698041	CALM1^GRM3
GNAI2	IGF1R	GNAI2	IGF1R	IN-SV2C	-0.835016199831655	0.0061052470919691	0.0209408446296494	0.163850665092468	0.11638418079096	L5/L6	0.53248721432203	6.65312757494684e-08	7.73273621277381e-07	0.908632278442383	0.602436323366556	-0.151264492754812	0.00305265681162243	0.0104708089516353	0.536241471767426	0.359410252078758	GNAI2^IGF1R
CALM1	INSR	CALM1	INSR	IN-PV	-0.68469982166331	3.53750670012253e-15	1.19520234980044e-13	1.21217155456543	0.681619256017506	L5/L6	0.98488338244376	3.48065603869024e-07	3.4938107142195e-06	0.440212249755859	0.352159468438538	0.150091780390225	1.74032803703265e-07	1.74690541686987e-06	0.826191902160645	0.516889362228022	CALM1^INSR
CALM1	GRM3	CALM1	GRM3	IN-PV	-0.68469982166331	3.53750670012253e-15	1.19520234980044e-13	1.21217155456543	0.681619256017506	L2/L3	0.981462745984429	6.42190204883673e-42	2.32986997315179e-40	0.426078200340271	0.339019189765458	0.148381462160559	1.76875335006127e-15	5.97601174900217e-14	0.81912487745285	0.510319222891482	CALM1^GRM3
LAMC1	ITGB1	LAMC1	ITGA7_ITGB1	L5/L6	0.540988521213987	0.0116802727911646	0.0331117959667603	0.199491575360298	0.170542635658915	IN-PV	-0.823795323054406	0.0005697614094862	0.0028193638689725	0.355392545461655	0.260393873085339	-0.141403400920209	0.0061250171003254	0.0179655799178664	0.277442067861557	0.215468254372127	LAMC1^ITGA7_ITGB1
JAG2	NOTCH2	JAG2	NOTCH2	IN-PV	-0.984839138702586	0.0002885117440564	0.0015677947793904	0.174715131521225	0.141137855579869	L2/L3	1.26703096018329	3.31457808711203e-22	5.31313270238078e-21	0.12415162473917	0.121002132196162	0.141095910740355	0.0001442558720282	0.0007838973896952	0.149433374404907	0.131069993888015	JAG2^NOTCH2
CALM1	GRM7	CALM1	GRM7	IN-SV2C	-0.659148216634095	1.80786096778921e-07	2.2271488820786e-06	1.2682980298996	0.671186440677966	L2/L3	0.937710477954939	5.23967676803168e-270	6.57331239172649e-267	2.4965443611145	0.966950959488273	0.139281130660422	9.03930483894606e-08	1.1135744410393e-06	1.88242125511169	0.819068700083119	CALM1^GRM7
GNAI2	CNR1	GNAI2	CNR1	IN-SV2C	-0.835016199831655	0.0061052470919691	0.0209408446296494	0.163850665092468	0.11638418079096	IN-VIP	1.11310893127687	3.36584500613901e-32	6.60718993893266e-30	1.03854095935822	0.52485549132948	0.139046365722606	0.00305262354598455	0.0104704223148247	0.601195812225342	0.32061983606022	GNAI2^CNR1
CALM1	GRM7	CALM1	GRM7	COP	-1.21463533233355	1.28512922566599e-06	3.21532656265652e-05	0.769201815128326	0.384615384615385	L2/L3	0.937710477954939	5.23967676803168e-270	6.57331239172649e-267	2.4965443611145	0.966950959488273	-0.138462427189308	6.42564612832993e-07	1.60766328132826e-05	1.63287305831909	0.675783172051829	CALM1^GRM7
JAG2	NOTCH2	JAG2	NOTCH2	L4	-0.99533449767038	4.52654205108014e-10	3.25403225011002e-09	0.242525696754456	0.203057811753464	L2/L3	1.26703096018329	3.31457808711203e-22	5.31313270238078e-21	0.12415162473917	0.121002132196162	0.135848231256458	2.26327102554172e-10	1.62701612505767e-09	0.183338657021522	0.162029971974813	JAG2^NOTCH2
EFNA3	EPHA7	EFNA3	EPHA7	L4	-1.1704681899585	4.85778267673012e-06	2.13455895756484e-05	0.0655192509293556	0.0582895365504061	L5/L6	1.4361554739175	3.07420997913885e-63	1.2084104585999e-60	0.418858081102371	0.317829457364341	0.132843641979497	2.42889133836506e-06	1.06727947878242e-05	0.242188662290573	0.188059496957374	EFNA3^EPHA7
CALM1	GRM7	CALM1	GRM7	IN-PV	-0.68469982166331	3.53750670012253e-15	1.19520234980044e-13	1.21217155456543	0.681619256017506	L2/L3	0.937710477954939	5.23967676803168e-270	6.57331239172649e-267	2.4965443611145	0.966950959488273	0.126505328145814	1.76875335006127e-15	5.97601174900217e-14	1.85435795783997	0.824285107752889	CALM1^GRM7
JAG2	NOTCH1	JAG2	NOTCH1	L5/L6	-0.9176841116203	9.64104866720635e-05	0.0005622705356239	0.275624424219132	0.2281284606866	Astrocyte	1.15450139445849	3.94725350346023e-06	6.03628033178944e-05	0.139140635728836	0.062992125984252	0.118408641419096	5.01788700877619e-05	0.000311316669470897	0.207382529973984	0.145560293335426	JAG2^NOTCH1
CALM3	GRM7	CALM3	GRM7	OPC	-1.38832996609955	1.71248035524373e-09	2.67212048739514e-08	0.286722987890243	0.13263358778626	L2/3_IS	1.15159945269378	1.57473434012705e-84	3.58004604125456e-81	1.71198630332947	0.774550484094053	-0.118365256702883	8.56240177621865e-10	1.33606024369757e-08	0.999354660511017	0.453592035940156	CALM3^GRM7
CALM1	GRM3	CALM1	GRM3	COP	-1.21463533233355	1.28512922566599e-06	3.21532656265652e-05	0.769201815128326	0.384615384615385	L2/L3	0.981462745984429	6.42190204883673e-42	2.32986997315179e-40	0.426078200340271	0.339019189765458	-0.116586293174562	6.42564612832993e-07	1.60766328132826e-05	0.597640037536621	0.361817287190421	CALM1^GRM3
CALM1	INSR	CALM1	INSR	IN-SV2C	-0.659148216634095	1.80786096778921e-07	2.2271488820786e-06	1.2682980298996	0.671186440677966	L2/L3	0.890592208676563	1.04908411257646e-09	6.85282787266992e-09	0.346863090991974	0.304904051172708	0.115721996021234	9.09175904457488e-08	1.11700085497563e-06	0.807580590248108	0.488045245925337	CALM1^INSR
CALM1	INSR	CALM1	INSR	COP	-1.21463533233355	1.28512922566599e-06	3.21532656265652e-05	0.769201815128326	0.384615384615385	L5/L6	0.98488338244376	3.48065603869024e-07	3.4938107142195e-06	0.440212249755859	0.352159468438538	-0.114875974944897	8.16597414767505e-07	1.78235381703924e-05	0.604707002639771	0.368387426526961	CALM1^INSR
TIMP2	ITGB1	TIMP2	ITGB1	IN-VIP	1.05003511892921	5.88100190971736e-09	1.08888002904463e-07	0.290907859802246	0.189595375722543	IN-PV	-0.823795323054406	0.0005697614094862	0.0028193638689725	0.355392545461655	0.260393873085339	0.113119897937401	0.000284883645244055	0.0014097363784877	0.323150217533112	0.224994624403941	TIMP2^ITGB1
NCAM1	PTPRA	NCAM1	PTPRA	COP	0.571154788716263	8.37255223939212e-11	4.04930256632358e-09	2.26133179664612	0.811965811965812	L2/L3	-0.795248812865396	7.12897128869266e-44	2.74074451027868e-42	1.4751079082489	0.840085287846482	-0.112047012074567	4.18627611969606e-11	2.02465128316179e-09	1.86821985244751	0.826025549906147	NCAM1^PTPRA
EFNA3	EPHA5	EFNA3	EPHA5	L4	-1.1704681899585	4.85778267673012e-06	2.13455895756484e-05	0.0655192509293556	0.0582895365504061	IN-VIP	0.956259881726435	7.69582869809881e-25	8.21608472002877e-23	0.734393000602722	0.417341040462428	-0.107104154116034	2.42889133836506e-06	1.06727947878242e-05	0.39995613694191	0.237815288506417	EFNA3^EPHA5
JAG2	NOTCH2	JAG2	NOTCH2	IN-SST	-1.05382392406416	0.0005759449202769	0.0025172409094356	0.153657048940659	0.116666666666667	L2/L3	1.26703096018329	3.31457808711203e-22	5.31313270238078e-21	0.12415162473917	0.121002132196162	0.106603518059565	0.00028797246013845	0.0012586204547178	0.138904333114624	0.118834399431414	JAG2^NOTCH2
PSAP	LRP1	PSAP	LRP1	L5/L6	0.955049999451983	2.64381571017798e-05	0.0001764998436407	0.187170997262001	0.16500553709856	IN-SV2C	-0.741952877856583	5.76476495260671e-06	5.21241295103137e-05	0.442869037389755	0.297175141242938	0.1065485607977	1.61014610271932e-05	0.000114311986575507	0.315020024776459	0.231090339170749	PSAP^LRP1
CALM3	GRM7	CALM3	GRM7	Astrocyte	-1.36172974974113	0.0001493332931485	0.0014179478758682	0.237318053841591	0.10498687664042	L2/3_IS	1.15159945269378	1.57473434012705e-84	3.58004604125456e-81	1.71198630332947	0.774550484094053	-0.105065148523675	7.466664657425e-05	0.0007089739379341	0.974652171134949	0.439768680367236	CALM3^GRM7
CALM1	INSR	CALM1	INSR	IN-PV	-0.68469982166331	3.53750670012253e-15	1.19520234980044e-13	1.21217155456543	0.681619256017506	L2/L3	0.890592208676563	1.04908411257646e-09	6.85282787266992e-09	0.346863090991974	0.304904051172708	0.102946193506626	5.24543825041581e-10	3.42647369645245e-09	0.779517292976379	0.493261653595107	CALM1^INSR
CALM1	INSR	CALM1	INSR	COP	-1.21463533233355	1.28512922566599e-06	3.21532656265652e-05	0.769201815128326	0.384615384615385	L4	1.0088593156459	3.07516307908452e-15	3.38751097408581e-14	0.349944025278091	0.282369804108934	-0.102888008343828	6.42564614370574e-07	1.60766328302202e-05	0.55957293510437	0.33349259436216	CALM1^INSR
LIN7C	ABCA1	LIN7C	ABCA1	L2/L3	1.29172733603724	2.7674480734291e-17	3.30982901546694e-16	0.056443952023983	0.0554371002132196	OPC	-1.09584083524418	2.17150950480735e-41	2.70043657752375e-39	0.631415605545044	0.284351145038168	0.0979432503965291	1.38372403671455e-17	1.65491450773347e-16	0.343929767608643	0.169894122625694	LIN7C^ABCA1
NTN1	DSCAM	NTN1	DSCAM	L2/L3	-1.76204264526937	6.44860704008066e-10	4.32495772108505e-09	0.149459332227707	0.143390191897655	OPC	1.56851068729072	1.87904431848481e-212	5.50801576728427e-209	2.78354501724243	0.87881679389313	-0.096765978989328	3.22430352004033e-10	2.16247886054253e-09	1.46650218963623	0.511103492895392	NTN1^DSCAM
TIMP2	ITGB1	TIMP2	ITGB1	IN-VIP	1.05003511892921	5.88100190971736e-09	1.08888002904463e-07	0.290907859802246	0.189595375722543	IN-SST	-0.864999628407555	2.03412585909634e-06	1.68822376375001e-05	0.353081256151199	0.2575	0.0925177452608259	1.02000343050303e-06	8.49556282020227e-06	0.321994543075562	0.223547687861272	TIMP2^ITGB1
APP	LRP1	APP	LRP1	IN-SV2C	0.559884387943553	3.00103467953015e-09	5.17765721599171e-08	1.32437169551849	0.682485875706215	IN-SV2C	-0.741952877856583	5.76476495260671e-06	5.21241295103137e-05	0.442869037389755	0.297175141242938	-0.0910342449565148	2.88388299364312e-06	2.60879530412368e-05	0.883620381355286	0.489830508474576	APP^LRP1
NTN1	DCC	NTN1	DCC	L5/L6-CC	-2.01423711393098	1.5256793596405e-05	0.0001223818883503	0.142097920179367	0.118993135011442	COP	2.19123306141347	1.13096244663936e-22	2.07504681281022e-20	0.62771600484848	0.299145299145299	0.0884979737412441	7.62839679820249e-06	6.119094417515e-05	0.384906947612763	0.20906921707837	NTN1^DCC
PTH	LRP6	PTH	LRP6	L2/L3	-1.41057569400932	1.51011658959685e-09	9.71791010519186e-09	0.095023475587368	0.0906183368869936	COP	1.2363430740768	0.0001030221276401	0.0015835542199361	0.522013306617737	0.273504273504273	-0.0871163099662579	5.15118188783448e-05	0.000791781968923103	0.308518379926682	0.182061305195634	PTH^LRP6
NPTX2	NPTXR	NPTX2	NPTXR	L5/L6	-0.936181321195324	0.0065939004118168	0.0209431995303569	0.112682364881039	0.0930232558139535	L4	0.76338272222453	1.10289283028363e-27	2.4524962022669e-26	0.716864109039307	0.493072145246058	-0.0863992994853968	0.0032969502059084	0.0104715997651784	0.414773225784302	0.293047700530006	NPTX2^NPTXR
JAG2	NOTCH1	JAG2	NOTCH1	IN-PV	-0.984839138702586	0.0002885117440564	0.0015677947793904	0.174715131521225	0.141137855579869	Astrocyte	1.15450139445849	3.94725350346023e-06	6.03628033178944e-05	0.139140635728836	0.062992125984252	0.0848311278779529	0.00014622949877993	0.000814078791354147	0.15692788362503	0.10206499078206	JAG2^NOTCH1
PTHLH	TSHR	PTHLH	TSHR	IN-VIP	1.3012365603417	7.63641793473941e-07	9.36268944369393e-06	0.0686149746179581	0.0508670520231214	L2/L3	-1.46962749209331	0.0001153471832758	0.0003781864457445	0.0539830066263676	0.0522388059701493	-0.0841954658758053	5.8055412534637e-05	0.000193774567594097	0.0612989887595177	0.0515529289966353	PTHLH^TSHR
TIMP2	ITGB1	TIMP2	ITGB1	OPC	0.984921279668094	0.0013930129914158	0.0064991436041066	0.156405538320541	0.0744274809160305	IN-PV	-0.823795323054406	0.0005697614094862	0.0028193638689725	0.355392545461655	0.260393873085339	0.0805629783068441	0.000981387200451	0.00465925373653955	0.255899041891098	0.167410677000685	TIMP2^ITGB1
JAG2	NOTCH1	JAG2	NOTCH1	L4	-0.99533449767038	4.52654205108014e-10	3.25403225011002e-09	0.242525696754456	0.203057811753464	Astrocyte	1.15450139445849	3.94725350346023e-06	6.03628033178944e-05	0.139140635728836	0.062992125984252	0.0795834483940556	1.97385307883267e-06	3.01830286750723e-05	0.190833166241646	0.133024968868858	JAG2^NOTCH1
NTN1	DSCAM	NTN1	DSCAM	L5/L6-CC	-2.01423711393098	1.5256793596405e-05	0.0001223818883503	0.142097920179367	0.118993135011442	COP	1.85573958320683	9.01957244437472e-174	1.04257237884527e-169	3.13344836235046	0.965811965811966	-0.0792487653620768	7.62839679820249e-06	6.119094417515e-05	1.63777315616608	0.542402550411704	NTN1^DSCAM
CALM1	GRM3	CALM1	GRM3	COP	-1.21463533233355	1.28512922566599e-06	3.21532656265652e-05	0.769201815128326	0.384615384615385	L5/L6	1.06507122954788	2.75787623263451e-51	7.32477019948631e-49	0.944890737533569	0.589147286821705	-0.0747820513928389	6.42564612832993e-07	1.60766328132826e-05	0.857046246528625	0.486881335718545	CALM1^GRM3
CALM1	INSR	CALM1	INSR	IN-SV2C	-0.659148216634095	1.80786096778921e-07	2.2271488820786e-06	1.2682980298996	0.671186440677966	L2/3_IS	0.808445848967575	0.0011570292854112	0.0071674683598211	0.422840356826782	0.287690179806362	0.0746488161667402	0.000578605035753989	0.00358484775435159	0.84556919336319	0.479438310242164	CALM1^INSR
PTHLH	PTH2R	PTHLH	PTH2R	IN-VIP	1.3012365603417	7.63641793473941e-07	9.36268944369393e-06	0.0686149746179581	0.0508670520231214	L2/L3	-1.16976208745652	3.41780551474828e-05	0.0001236593992858	0.120230711996555	0.113539445628998	0.0657372364425913	1.74708484704783e-05	6.6511044364747e-05	0.094422847032547	0.0822032488260596	PTHLH^PTH2R
CALM1	INSR	CALM1	INSR	IN-PV	-0.68469982166331	3.53750670012253e-15	1.19520234980044e-13	1.21217155456543	0.681619256017506	L2/3_IS	0.808445848967575	0.0011570292854112	0.0071674683598211	0.422840356826782	0.287690179806362	0.0618730136521324	0.000578514642707369	0.00358373417997031	0.817505955696106	0.484654717911934	CALM1^INSR
TIMP2	ITGB1	TIMP2	ITGB1	OPC	0.984921279668094	0.0013930129914158	0.0064991436041066	0.156405538320541	0.0744274809160305	IN-SST	-0.864999628407555	2.03412585909634e-06	1.68822376375001e-05	0.353081256151199	0.2575	0.0599608256302693	0.000697523558637448	0.00325801292087205	0.25474339723587	0.165963740458015	TIMP2^ITGB1
APOE	LRP6	APOE	LRP6	IN-SV2C	-1.35593675750023	0.002812383185608	0.0111449994702317	0.180144488811493	0.110734463276836	COP	1.2363430740768	0.0001030221276401	0.0015835542199361	0.522013306617737	0.273504273504273	-0.0597968417117115	0.00145770265662405	0.0063642768450839	0.351078897714615	0.192119368390555	APOE^LRP6
CALM1	KCNQ3	CALM1	KCNQ3	IN-PV	-0.68469982166331	3.53750670012253e-15	1.19520234980044e-13	1.21217155456543	0.681619256017506	L4	0.56552336532405	1.15841921427144e-77	1.22730654354678e-75	2.51452136039734	0.971333014811276	-0.05958822816963	1.76875335006127e-15	5.97601174900217e-14	1.86334645748138	0.826476135414391	CALM1^KCNQ3
NPTX2	NPTXR	NPTX2	NPTXR	L5/L6	-0.936181321195324	0.0065939004118168	0.0209431995303569	0.112682364881039	0.0930232558139535	L2/L3	0.81784982459036	1.21305860463817e-17	1.4873695936294e-16	0.673471033573151	0.503731343283582	-0.0591657483024819	0.00329695020590841	0.0104715997651785	0.393076688051224	0.298377299548768	NPTX2^NPTXR
GNAI2	CNR1	GNAI2	CNR1	IN-SV2C	-0.835016199831655	0.0061052470919691	0.0209408446296494	0.163850665092468	0.11638418079096	L2/L3	0.716904776390558	4.00575417968834e-12	3.2710228375146e-11	0.236080273985863	0.206289978678038	-0.0590557117205481	0.00305262354798743	0.0104704223311798	0.199965476989746	0.161337079734499	GNAI2^CNR1
CALM1	GRM7	CALM1	GRM7	IN-SV2C	-0.659148216634095	1.80786096778921e-07	2.2271488820786e-06	1.2682980298996	0.671186440677966	IN-VIP	0.771787001257761	9.46398860947176e-67	9.09339873971139e-64	2.28264021873474	0.883236994219653	0.0563193923118329	9.03930483894606e-08	1.1135744410393e-06	1.77546906471252	0.77721171744881	CALM1^GRM7
VCL	ALK	VCL	ALK	IN-VIP	-0.964939567396103	0.0047880416974601	0.0185152487245991	0.242015793919563	0.159537572254335	IN-PV	0.853160317071285	8.61450172209024e-27	7.44945677553442e-25	0.673496961593628	0.401531728665208	-0.0558896251624089	0.00239402084873005	0.00925762436229955	0.457756370306015	0.280534650459772	VCL^ALK
NCAM1	PTPRZ1	NCAM1	PTPRZ1	COP	0.571154788716263	8.37255223939212e-11	4.04930256632358e-09	2.26133179664612	0.811965811965812	COP	-0.682455667090756	2.68506600027754e-05	0.0004957935766327	2.469078540802	0.871794871794872	-0.0556504391872466	1.34253718641489e-05	0.000247898812967633	2.36520528793335	0.841880341880342	NCAM1^PTPRZ1
CALM1	GRM3	CALM1	GRM3	Astrocyte	-1.64046799419826	1.00250387528278e-31	1.78795962238686e-29	1.29402279853821	0.522309711286089	L4	1.53064601443717	4.81247362515831e-223	5.21453392166017e-220	0.788146495819092	0.523650262780698	-0.054910989880542	5.01251937641389e-32	8.93979811193432e-30	1.04108464717865	0.522979987033393	CALM1^GRM3
PTN	PTPRZ1	PTN	PTPRZ1	Astrocyte	0.788842375621716	2.42853563649882e-05	0.0003000802422962	0.91235226392746	0.37007874015748	COP	-0.682455667090756	2.68506600027754e-05	0.0004957935766327	2.469078540802	0.871794871794872	0.0531933542654801	2.55680081838818e-05	0.00039793690946445	1.69071543216705	0.620936805976176	PTN^PTPRZ1
VCL	ALK	VCL	ALK	IN-VIP	-0.964939567396103	0.0047880416974601	0.0185152487245991	0.242015793919563	0.159537572254335	OPC	0.860292652821727	3.41411343798499e-05	0.0002538195421522	0.132977291941643	0.066793893129771	-0.0523234572871881	0.00241109141591997	0.00938453413337565	0.187496542930603	0.113165732692053	VCL^ALK
EFNB2	GRM5	EFNB2	GRM5	IN-SV2C	1.27632860431111	3.49990842959612e-07	4.13235209475855e-06	0.109544694423675	0.0790960451977401	Astrocyte	-1.37962102157122	7.26562908509101e-29	9.77755521332747e-27	1.06222081184387	0.41994750656168	-0.0516462086300549	1.74995421479806e-07	2.06617604737927e-06	0.585882782936096	0.24952177587971	EFNB2^GRM5
NCAM1	PTPRA	NCAM1	PTPRA	COP	0.571154788716263	8.37255223939212e-11	4.04930256632358e-09	2.26133179664612	0.811965811965812	L2/3_IS	-0.673820737777931	3.17705067741801e-06	4.23447106201258e-05	1.31361937522888	0.719225449515906	-0.0513329745308341	1.5885672014702e-06	2.11743799613461e-05	1.7874755859375	0.765595630740859	NCAM1^PTPRA
NCAM1	PTPRA	NCAM1	PTPRA	COP	0.571154788716263	8.37255223939212e-11	4.04930256632358e-09	2.26133179664612	0.811965811965812	L5/L6	-0.672557422161669	2.6962041584028e-10	4.44184379960174e-09	1.49499845504761	0.818383167220377	-0.0507013167227032	1.76672969117101e-10	4.24557318296266e-09	1.87816512584686	0.815174489593094	NCAM1^PTPRA
JAG2	NOTCH1	JAG2	NOTCH1	IN-SST	-1.05382392406416	0.0005759449202769	0.0025172409094356	0.153657048940659	0.116666666666667	Astrocyte	1.15450139445849	3.94725350346023e-06	6.03628033178944e-05	0.139140635728836	0.062992125984252	0.0503387351971632	0.00028994608689018	0.00128880185637675	0.146398842334747	0.0898293963254593	JAG2^NOTCH1
PTHLH	PTH2R	PTHLH	PTH2R	IN-VIP	1.3012365603417	7.63641793473941e-07	9.36268944369393e-06	0.0686149746179581	0.0508670520231214	L4	-1.40141431769324	8.46119107443188e-19	1.16588365799021e-17	0.17988283932209	0.14763497372193	-0.0500888786757727	3.81820896737393e-07	4.68134472185279e-06	0.124248906970024	0.0992510128725258	PTHLH^PTH2R
CALM1	GRM3	CALM1	GRM3	COP	-1.21463533233355	1.28512922566599e-06	3.21532656265652e-05	0.769201815128326	0.384615384615385	L5/L6-CC	1.11465348943421	3.52710826138275e-31	4.17047066703497e-29	0.463886916637421	0.345537757437071	-0.0499909214496715	6.42564612832993e-07	1.60766328132826e-05	0.616544365882874	0.365076571026228	CALM1^GRM3
APP	TNFRSF21	APP	TNFRSF21	IN-SV2C	0.559884387943553	3.00103467953015e-09	5.17765721599171e-08	1.32437169551849	0.682485875706215	L4	-0.655851038763458	1.34479006167595e-05	5.54909217417887e-05	0.288287132978439	0.238413760152891	-0.0479833254099526	6.72545082571952e-06	2.77713491569743e-05	0.806329429149628	0.460449817929553	APP^TNFRSF21
CALM1	GRM5	CALM1	GRM5	IN-PV	-0.68469982166331	3.53750670012253e-15	1.19520234980044e-13	1.21217155456543	0.681619256017506	IN-SV2C	0.588876557395895	1.66784645394205e-13	5.40910858150059e-12	1.78587770462036	0.793220338983051	-0.0479116321337076	8.51610760471639e-14	2.76431440824032e-12	1.4990246295929	0.737419797500278	CALM1^GRM5
GNAI2	CNR1	GNAI2	CNR1	IN-SV2C	-0.835016199831655	0.0061052470919691	0.0209408446296494	0.163850665092468	0.11638418079096	IN-SST	0.930579144649765	3.55003681732069e-20	1.64941433466184e-18	0.262167125940323	0.185833333333333	0.047781472409055	0.00305262354598455	0.0104704223148247	0.213008895516396	0.151108757062147	GNAI2^CNR1
NTN1	DSCAM	NTN1	DSCAM	L2/L3	-1.76204264526937	6.44860704008066e-10	4.32495772108505e-09	0.149459332227707	0.143390191897655	COP	1.85573958320683	9.01957244437472e-174	1.04257237884527e-169	3.13344836235046	0.965811965811966	0.0468484689687254	3.22430352004033e-10	2.16247886054253e-09	1.64145386219025	0.55460107885481	NTN1^DSCAM
CALM1	KCNQ3	CALM1	KCNQ3	IN-SV2C	-0.659148216634095	1.80786096778921e-07	2.2271488820786e-06	1.2682980298996	0.671186440677966	L4	0.56552336532405	1.15841921427144e-77	1.22730654354678e-75	2.51452136039734	0.971333014811276	-0.0468124256550222	9.03930483894606e-08	1.1135744410393e-06	1.89140963554382	0.821259727744621	CALM1^KCNQ3
CALM1	GRM7	CALM1	GRM7	IN-PV	-0.68469982166331	3.53750670012253e-15	1.19520234980044e-13	1.21217155456543	0.681619256017506	IN-VIP	0.771787001257761	9.46398860947176e-67	9.09339873971139e-64	2.28264021873474	0.883236994219653	0.0435435897972251	1.76875335006127e-15	5.97601174900217e-14	1.74740588665009	0.782428125118579	CALM1^GRM7
PSAP	LRP1	PSAP	LRP1	L4	0.657095519214052	5.21609206289021e-08	2.99040891282292e-07	0.197721675038338	0.172479694218825	IN-SV2C	-0.741952877856583	5.76476495260671e-06	5.21241295103137e-05	0.442869037389755	0.297175141242938	-0.0424286793212656	2.9084629366178e-06	2.6211585200798e-05	0.320295363664627	0.234827417730881	PSAP^LRP1
CALM3	ESR1	CALM3	ESR1	OPC	-1.38832996609955	1.71248035524373e-09	2.67212048739514e-08	0.286722987890243	0.13263358778626	L4	1.30590107098977	1.24730649402227e-22	2.13908577010813e-21	0.196030601859093	0.172001911132346	-0.0412144475548875	8.56240177621927e-10	1.33606024369768e-08	0.241376787424087	0.152317749459303	CALM3^ESR1
VCAN	EGFR	VCAN	EGFR	COP	0.885208980816344	3.50315969134853e-11	1.78383360670915e-09	1.42454755306244	0.623931623931624	OPC	-0.80281664270073	8.06519689154223e-10	1.31759375013977e-08	0.489918529987335	0.213740458015267	0.0411961690578072	4.20775643033854e-10	7.47988555405343e-09	0.957233071327209	0.418836040973446	VCAN^EGFR
NTN1	DCC	NTN1	DCC	L4	-2.27298941165801	1.27467620378115e-15	1.44008205430024e-14	0.125870287418366	0.107501194457716	COP	2.19123306141347	1.13096244663936e-22	2.07504681281022e-20	0.62771600484848	0.299145299145299	-0.0408781751222731	6.37338158438697e-16	7.20042064673526e-15	0.376793146133423	0.203323246801508	NTN1^DCC
GNAI2	IGF1R	GNAI2	IGF1R	IN-SV2C	-0.835016199831655	0.0061052470919691	0.0209408446296494	0.163850665092468	0.11638418079096	OPC	0.910880742271658	7.95646424678799e-09	1.13848458772554e-07	0.597906947135925	0.265267175572519	0.0379322712200015	0.00305262752421667	0.0104704792390541	0.380878806114197	0.19082567818174	GNAI2^IGF1R
CALM1	RYR2	CALM1	RYR2	IN-PV	-0.68469982166331	3.53750670012253e-15	1.19520234980044e-13	1.21217155456543	0.681619256017506	L5/L6	0.609912396083971	1.56548844233965e-12	3.41109865252144e-11	2.36858367919922	0.925802879291251	-0.0373937127896699	7.84512974519885e-13	1.71152533800972e-11	1.79037761688232	0.803711067654378	CALM1^RYR2
NPTX2	NPTXR	NPTX2	NPTXR	L5/L6	-0.936181321195324	0.0065939004118168	0.0209431995303569	0.112682364881039	0.0930232558139535	L5/L6-CC	1.01020207875854	1.33526511378769e-06	1.34397928238036e-05	0.464398622512817	0.354691075514874	0.0370103787816076	0.00329761783846529	0.0104783196615904	0.288540482521057	0.223857165664414	NPTX2^NPTXR
PTH	LRP6	PTH	LRP6	IN-SST	-1.30898592154232	6.64224848999881e-05	0.0003833297622541	0.101998813450336	0.0766666666666667	COP	1.2363430740768	0.0001030221276401	0.0015835542199361	0.522013306617737	0.273504273504273	-0.0363214237327603	8.47223062700441e-05	0.0009834419910951	0.312006056308746	0.17508547008547	PTH^LRP6
APOE	LRP6	APOE	LRP6	IN-PV	-1.30751423244185	0.0016317249010071	0.0068179565361369	0.161197364330292	0.110503282275711	COP	1.2363430740768	0.0001030221276401	0.0015835542199361	0.522013306617737	0.273504273504273	-0.0355855791825212	0.0008673735143236	0.0042007553780365	0.341605335474014	0.192003777889992	APOE^LRP6
CALM1	GRM5	CALM1	GRM5	IN-SV2C	-0.659148216634095	1.80786096778921e-07	2.2271488820786e-06	1.2682980298996	0.671186440677966	IN-SV2C	0.588876557395895	1.66784645394205e-13	5.40910858150059e-12	1.78587770462036	0.793220338983051	-0.0351358296190998	9.03931317817833e-08	1.11357714559359e-06	1.52708792686462	0.732203389830508	CALM1^GRM5
GNAI2	CNR1	GNAI2	CNR1	IN-SV2C	-0.835016199831655	0.0061052470919691	0.0209408446296494	0.163850665092468	0.11638418079096	L4	0.771174977649714	6.28388685552221e-08	3.5648570885754e-07	0.310500293970108	0.239847109412327	-0.0319206110909703	0.00305265496541883	0.0104706005576791	0.237175479531288	0.178115645101644	GNAI2^CNR1
CALM1	GRM7	CALM1	GRM7	COP	-1.21463533233355	1.28512922566599e-06	3.21532656265652e-05	0.769201815128326	0.384615384615385	L2/3_IS	1.15159945269378	1.57473434012705e-84	3.58004604125456e-81	1.71198630332947	0.774550484094053	-0.0315179398198861	6.42564612832993e-07	1.60766328132826e-05	1.24059402942657	0.579582934354719	CALM1^GRM7
VCAN	ITGB1	VCAN	ITGB1	COP	0.885208980816344	3.50315969134853e-11	1.78383360670915e-09	1.42454755306244	0.623931623931624	IN-PV	-0.823795323054406	0.0005697614094862	0.0028193638689725	0.355392545461655	0.260393873085339	0.0307068288809692	0.000284880722258898	0.00140968282640305	0.889970064163208	0.442162748508482	VCAN^ITGB1
VCL	ALK	VCL	ALK	IN-SST	-0.912353242975372	0.0002057329890941	0.001034992816853	0.372852146625519	0.270833333333333	IN-PV	0.853160317071285	8.61450172209024e-27	7.44945677553442e-25	0.673496961593628	0.401531728665208	-0.0295964629520432	0.00010286649454705	0.0005174964084265	0.523174524307251	0.336182530999271	VCL^ALK
PSAP	LRP1	PSAP	LRP1	L4	0.657095519214052	5.21609206289021e-08	2.99040891282292e-07	0.197721675038338	0.172479694218825	L5/L6	-0.598173517161864	0.0003957228256711	0.0019284476320793	0.386376738548279	0.305647840531562	0.0294610010260938	0.000197887493295864	0.000964373336485291	0.292049199342728	0.239063767375193	PSAP^LRP1
CALM3	ESR1	CALM3	ESR1	Astrocyte	-1.36172974974113	0.0001493332931485	0.0014179478758682	0.237318053841591	0.10498687664042	L4	1.30590107098977	1.24730649402227e-22	2.13908577010813e-21	0.196030601859093	0.172001911132346	-0.0279143393756802	7.466664657425e-05	0.0007089739379341	0.216674327850342	0.138494393886383	CALM3^ESR1
EFNA3	EPHA5	EFNA3	EPHA5	L4	-1.1704681899585	4.85778267673012e-06	2.13455895756484e-05	0.0655192509293556	0.0582895365504061	L5/L6-CC	1.22481328214423	1.45815749021901e-39	2.72412982322715e-37	0.947423458099365	0.617848970251716	0.0271725460928632	2.42889133836506e-06	1.06727947878242e-05	0.506471335887909	0.338069253401061	EFNA3^EPHA5
VCL	ALK	VCL	ALK	IN-SST	-0.912353242975372	0.0002057329890941	0.001034992816853	0.372852146625519	0.270833333333333	OPC	0.860292652821727	3.41411343798499e-05	0.0002538195421522	0.132977291941643	0.066793893129771	-0.0260302950768224	0.000119937061736975	0.0006444061795026	0.252914726734161	0.168813613231552	VCL^ALK
CALM1	RYR2	CALM1	RYR2	IN-SV2C	-0.659148216634095	1.80786096778921e-07	2.2271488820786e-06	1.2682980298996	0.671186440677966	L5/L6	0.609912396083971	1.56548844233965e-12	3.41109865252144e-11	2.36858367919922	0.925802879291251	-0.024617910275062	9.03938311336818e-08	1.11359149653256e-06	1.81844091415405	0.798494659984609	CALM1^RYR2
CALM1	KCNQ3	CALM1	KCNQ3	IN-SV2C	-0.659148216634095	1.80786096778921e-07	2.2271488820786e-06	1.2682980298996	0.671186440677966	L5/L6-CC	0.707342935384906	6.97138213469651e-19	3.39165002709376e-17	2.07925009727478	0.910755148741419	0.0240973593754055	9.03930483898092e-08	1.11357444105626e-06	1.67377400398254	0.790970794709692	CALM1^KCNQ3
GNAI2	CNR1	GNAI2	CNR1	IN-SV2C	-0.835016199831655	0.0061052470919691	0.0209408446296494	0.163850665092468	0.11638418079096	IN-SV2C	0.879818306271927	6.65965431288121e-09	1.0838678705745e-07	0.851933717727661	0.419209039548023	0.0224010532201361	0.00305262687581171	0.0104704765082182	0.507892191410065	0.267796610169492	GNAI2^CNR1
GNAI2	CNR1	GNAI2	CNR1	IN-SV2C	-0.835016199831655	0.0061052470919691	0.0209408446296494	0.163850665092468	0.11638418079096	L2/3_IS	0.791082489988648	3.26046132802173e-06	4.34200682628768e-05	0.290947914123535	0.208852005532503	-0.0219668549215034	0.00305425377664856	0.0104921323489561	0.227399289608002	0.162618093161732	GNAI2^CNR1
APP	LRP1	APP	LRP1	IN-SV2C	0.559884387943553	3.00103467953015e-09	5.17765721599171e-08	1.32437169551849	0.682485875706215	L5/L6	-0.598173517161864	0.0003957228256711	0.0019284476320793	0.386376738548279	0.305647840531562	-0.0191445646091554	0.00019786291335289	0.00096424970432573	0.855374217033386	0.494066858118888	APP^LRP1
CALM1	INSR	CALM1	INSR	IN-SV2C	-0.659148216634095	1.80786096778921e-07	2.2271488820786e-06	1.2682980298996	0.671186440677966	IN-SV2C	0.684753159959578	9.42483225695832e-05	0.0006289697838648	0.415301531553268	0.290395480225989	0.0128024716627417	4.7214554333181e-05	0.000315598466373439	0.841799795627594	0.480790960451977	CALM1^INSR
EFNA3	EPHA4	EFNA3	EPHA4	L4	-1.1704681899585	4.85778267673012e-06	2.13455895756484e-05	0.0655192509293556	0.0582895365504061	L5/L6	1.19571206502459	3.39313270534954e-10	5.51601573126053e-09	0.22300186753273	0.173864894795127	0.012621937533046	2.42906099500033e-06	1.06755527956898e-05	0.144260555505753	0.116077215672767	EFNA3^EPHA4
CALM1	KCNQ3	CALM1	KCNQ3	IN-PV	-0.68469982166331	3.53750670012253e-15	1.19520234980044e-13	1.21217155456543	0.681619256017506	L5/L6-CC	0.707342935384906	6.97138213469651e-19	3.39165002709376e-17	2.07925009727478	0.910755148741419	0.0113215568607977	1.769101919168e-15	5.97770757401572e-14	1.6457108259201	0.796187202379462	CALM1^KCNQ3
TIMP2	ITGB1	TIMP2	ITGB1	IN-SV2C	0.842840604391401	0.000814373469989	0.0039649766565913	0.259205669164658	0.185310734463277	IN-SST	-0.864999628407555	2.03412585909634e-06	1.68822376375001e-05	0.353081256151199	0.2575	-0.0110795120080773	0.000408203797924048	0.0019909294471144	0.306143462657929	0.221405367231638	TIMP2^ITGB1
VCAN	ITGB1	VCAN	ITGB1	COP	0.885208980816344	3.50315969134853e-11	1.78383360670915e-09	1.42454755306244	0.623931623931624	IN-SST	-0.864999628407555	2.03412585909634e-06	1.68822376375001e-05	0.353081256151199	0.2575	0.0101046762043944	1.01708044534663e-06	8.44201073555339e-06	0.888814389705658	0.440715811965812	VCAN^ITGB1
PTH	LRP6	PTH	LRP6	IN-VIP	-1.25642088741295	3.10879615561935e-05	0.0002575053657758	0.115127146244049	0.0763005780346821	COP	1.2363430740768	0.0001030221276401	0.0015835542199361	0.522013306617737	0.273504273504273	-0.0100389066680726	6.70550445981468e-05	0.00092052979285595	0.318570226430893	0.174902425769478	PTH^LRP6
TIMP2	ITGB1	TIMP2	ITGB1	IN-SV2C	0.842840604391401	0.000814373469989	0.0039649766565913	0.259205669164658	0.185310734463277	IN-PV	-0.823795323054406	0.0005697614094862	0.0028193638689725	0.355392545461655	0.260393873085339	0.00952264066849745	0.0006920674397376	0.0033921702627819	0.307299107313156	0.222852303774308	TIMP2^ITGB1
FARP2	PLXNA4	FARP2	PLXNA4	IN-VIP	-0.764879356334322	8.77138531782374e-06	8.32278640136124e-05	0.305054217576981	0.203468208092486	L5/L6	0.750945766159041	4.78045588724153e-07	4.65585133834713e-06	0.942145586013794	0.547065337763012	-0.00696679508764042	4.62471545327395e-06	4.39418576759797e-05	0.623599886894226	0.375266772927749	FARP2^PLXNA4
LRIG1	EGFR	LRIG1	EGFR	OPC	0.790554486471954	3.07593964748678e-05	0.0002305445503559	0.109568916261196	0.0515267175572519	OPC	-0.80281664270073	8.06519689154223e-10	1.31759375013977e-08	0.489918529987335	0.213740458015267	-0.00613107811438785	1.53801014972785e-05	0.000115278863146701	0.299743711948395	0.13263358778626	LRIG1^EGFR
COL5A1	SDC3	COL5A1	SDC3	L2/L3	-0.862561921913696	0.0037610579746723	0.0087951121244276	0.0703012496232986	0.0692963752665245	L5/L6	0.857289007241179	0.0005015621568643	0.0023736341514597	0.0787697061896324	0.0664451827242525	-0.00263645733625878	0.0021313100657683	0.00558437313794365	0.0745354741811752	0.0678707789953885	COL5A1^SDC3
PTH	LRP6	PTH	LRP6	L4	-1.23942937487246	5.18683564165318e-08	2.97578310531236e-07	0.0975769013166428	0.0907787864309604	COP	1.2363430740768	0.0001030221276401	0.0015835542199361	0.522013306617737	0.273504273504273	-0.00154315039782615	5.15369979982583e-05	0.000791925899123316	0.30979511141777	0.182141529967617	PTH^LRP6
CALM1	INSR	CALM1	INSR	IN-PV	-0.68469982166331	3.53750670012253e-15	1.19520234980044e-13	1.21217155456543	0.681619256017506	IN-SV2C	0.684753159959578	9.42483225695832e-05	0.0006289697838648	0.415301531553268	0.290395480225989	2.66691481339287e-05	4.71241612865603e-05	0.00031448489199216	0.81373655796051	0.486007368121747	CALM1^INSR
