# Supplementary material for: Charting the human-specific properties of gene expression networks in the infant prefrontal cortex
Source: Sci Adv. 2026 Jun 3;12(23):eaea3316. doi: 10.1126/sciadv.aea3316 (PMC13232592; doi:10.1126/sciadv.aea3316)
Supplement: Supplementary file 2 — Data S1 [file sciadv.aea3316_data_s1.zip › csv_resubmission/6_EVOxASD___hsa_adult.csv]

Unnamed: 0.2	Unnamed: 0.1	baseMean_x	log2FoldChange_x	lfcSE_x	stat_x	pvalue_x	padj_x	CellType_x	species1_x	species2_x	ptvshg_FC	hsa_regulation_x	ptr_regulation	hsa_regulation_gene_celltype	ptr_regulation_gene_celltype	log2FoldChange_y	lfcSE_y	stat_y	pvalue_y	padj_y	CellType_y	species2_y	rmvshg_FC	rhe_regulation	rhe_regulation_gene_celltype	regulation_gene_celltype_x	gene	cell_type_broad	cell_type_broad_regulation	cell_type	cell_type_broad_regulation_lower	direction	species	lineage	cell_type_broad2	CELL TYPE	logFC_ASD_vs_CTL	logFC_CTL_vs_ASD	pVal_ASD_vs_CTL	FDR_pVal_ASD_vs_CTL	regulation	regulation_gene_celltype_y	celltype_specific	celltype_broad_specific	_merge	evolution_asd
3195	3195	391.008542549388	1.09265342505392	0.299437200029974	3.64902365151874	0.0002632388703032	0.0015101902680167	OL	hg	pt	-1.09265342505392	human_up	chimp_down	human_up_ABCG1_OL	chimp_down_ABCG1_OL	1.04959338027573	0.303541325698997	3.45782696263425	0.0005445510189556	0.0018685557038301	OL	rm	-1.04959338027573	macaque_down	macaque_down_ABCG1_OL	up_ABCG1_OL	ABCG1	OL	up_ABCG1_OL	OL	human_up_abcg1_ol	up	hsa	OL	OL	ODC_1	0.296023264	-0.296023264	0.001034137	0.007706413	up	up_ABCG1_ODC_1	yes	yes	both	up_up
1957	1957	5195.53406586513	0.509563160501497	0.1332718532111	3.82348671699161	0.0001315776832629	0.0008386772770275	OL	hg	pt	-0.509563160501497	human_up	chimp_down	human_up_ACER3_OL	chimp_down_ACER3_OL	0.731958229103798	0.134051757130594	5.46026583143346	4.75422182183845e-08	3.68577211534186e-07	OL	rm	-0.731958229103798	macaque_down	macaque_down_ACER3_OL	up_ACER3_OL	ACER3	OL	up_ACER3_OL	OL	human_up_acer3_ol	up	hsa	OL	OL	ODC_1	-1.00386251	1.00386251	2.52e-14	4.73e-11	down	down_ACER3_ODC_1	no	no	both	up_down
3114	3114	1338.23126350523	0.955368732329519	0.205259984347003	4.65443245242783	3.24874315227512e-06	3.47208385798651e-05	OL	hg	pt	-0.955368732329519	human_up	chimp_down	human_up_ACSS2_OL	chimp_down_ACSS2_OL	0.681644663690054	0.206672960673662	3.29818018510111	0.0009731366577055	0.0031334472614941	OL	rm	-0.681644663690054	macaque_down	macaque_down_ACSS2_OL	up_ACSS2_OL	ACSS2	OL	up_ACSS2_OL	OL	human_up_acss2_ol	up	hsa	OL	OL	ODC_1	-0.476538276	0.476538276	2.23e-10	4.82e-08	down	down_ACSS2_ODC_1	yes	yes	both	up_down
2819	2819	46.9471647146096	-1.16257841482355	0.481136806348603	-2.41631569126145	0.0156784614254761	0.0450475485456407	OL	hg	pt	1.16257841482355	human_down	chimp_up	human_down_ACTG1_OL	chimp_up_ACTG1_OL	-1.6699752789777	0.488487626351974	-3.41866444284183	0.0006292927966455	0.0021232050884771	OL	rm	1.6699752789777	macaque_up	macaque_up_ACTG1_OL	down_ACTG1_OL	ACTG1	OL	down_ACTG1_OL	OL	human_down_actg1_ol	down	hsa	OL	OL	ODC_2	0.66706144246185	-0.66706144246185	6.14918283164185e-11	8.14904159036164e-10	up	up_ACTG1_ODC_2	no	no	both	down_up
2639	2639	994.230413679728	7.02045731599044	0.287425295034008	24.4253287281475	9.20557537272294e-132	6.4113763945891e-128	OL	hg	pt	-7.02045731599044	human_up	chimp_down	human_up_ADAMTS18_OL	chimp_down_ADAMTS18_OL	6.54783811661116	0.302383634517332	21.6540757143252	5.56360179669902e-104	6.99508381192029e-101	OL	rm	-6.54783811661116	macaque_down	macaque_down_ADAMTS18_OL	up_ADAMTS18_OL	ADAMTS18	OL	up_ADAMTS18_OL	OL	human_up_adamts18_ol	up	hsa	OL	OL	ODC_1	-0.428758787	0.428758787	0.000494681	0.00439161	down	down_ADAMTS18_ODC_1	yes	yes	both	up_down
1193	1193	13422.3585755055	1.64455158769528	0.181581122082915	9.05684230183537	1.34281535405803e-19	1.15937123998713e-17	OL	hg	pt	-1.64455158769528	human_up	chimp_down	human_up_ADGRB3_OL	chimp_down_ADGRB3_OL	0.972999929984849	0.181718913203687	5.35442300876092	8.58298562754055e-08	6.4121892626023e-07	OL	rm	-0.972999929984849	macaque_down	macaque_down_ADGRB3_OL	up_ADGRB3_OL	ADGRB3	OL	up_ADGRB3_OL	OL	human_up_adgrb3_ol	up	hsa	OL	OL	OPCS_2	-0.365327606688135	0.365327606688135	0.0002760972440292	0.0064270070597185	down	down_ADGRB3_OPCS_2	no	no	both	up_down
2808	2808	1187.56044782801	1.01685395159548	0.270464366244283	3.75965960217126	0.0001701447040407	0.0010431348140338	OL	hg	pt	-1.01685395159548	human_up	chimp_down	human_up_AFMID_OL	chimp_down_AFMID_OL	0.855894242806358	0.271874256351546	3.14812536608706	0.0016432120357882	0.0049740849812969	OL	rm	-0.855894242806358	macaque_down	macaque_down_AFMID_OL	up_AFMID_OL	AFMID	OL	up_AFMID_OL	OL	human_up_afmid_ol	up	hsa	OL	OL	ODC_1	-0.340789682	0.340789682	1.41e-06	4.28e-05	down	down_AFMID_ODC_1	yes	yes	both	up_down
1265	1265	7050.60218157227	1.3045057979764	0.272452362154321	4.78801427031676	1.68439673729834e-06	1.9454828871814e-05	OL	hg	pt	-1.3045057979764	human_up	chimp_down	human_up_AGPAT4_OL	chimp_down_AGPAT4_OL	0.873360499357896	0.272659609422149	3.2031165202973	0.0013594896344311	0.0042033460793188	OL	rm	-0.873360499357896	macaque_down	macaque_down_AGPAT4_OL	up_AGPAT4_OL	AGPAT4	OL	up_AGPAT4_OL	OL	human_up_agpat4_ol	up	hsa	OL	OL	ODC_1	-0.644481523	0.644481523	1.9e-09	2.42e-07	down	down_AGPAT4_ODC_1	yes	yes	both	up_down
1605	1605	7961.71924301262	0.568505466821991	0.19206366883376	2.95998441701152	0.0030765460356467	0.0119655007027879	OL	hg	pt	-0.568505466821991	human_up	chimp_down	human_up_AGTPBP1_OL	chimp_down_AGTPBP1_OL	1.1054774975634	0.192537568157083	5.74161971684142	9.37752264400415e-09	8.14777109727417e-08	OL	rm	-1.1054774975634	macaque_down	macaque_down_AGTPBP1_OL	up_AGTPBP1_OL	AGTPBP1	OL	up_AGTPBP1_OL	OL	human_up_agtpbp1_ol	up	hsa	OL	OL	ODC_1	-0.374203562	0.374203562	0.00021443	0.002262632	down	down_AGTPBP1_ODC_1	yes	yes	both	up_down
141	141	8297.10559011758	1.36163297842393	0.24491217955646	5.55967849736943	2.70272054974185e-08	4.75742570904012e-07	OL	hg	pt	-1.36163297842393	human_up	chimp_down	human_up_AK5_OL	chimp_down_AK5_OL	3.25856522114333	0.246216919540836	13.2345300526875	5.54424340565675e-40	5.66998366279939e-38	OL	rm	-3.25856522114333	macaque_down	macaque_down_AK5_OL	up_AK5_OL	AK5	OL	up_AK5_OL	OL	human_up_ak5_ol	up	hsa	OL	OL	OPCS_4	-0.326655428105547	0.326655428105547	0.0001091160673591	0.001817158606181	down	down_AK5_OPCS_4	no	no	both	up_down
141	141	8297.10559011758	1.36163297842393	0.24491217955646	5.55967849736943	2.70272054974185e-08	4.75742570904012e-07	OL	hg	pt	-1.36163297842393	human_up	chimp_down	human_up_AK5_OL	chimp_down_AK5_OL	3.25856522114333	0.246216919540836	13.2345300526875	5.54424340565675e-40	5.66998366279939e-38	OL	rm	-3.25856522114333	macaque_down	macaque_down_AK5_OL	up_AK5_OL	AK5	OL	up_AK5_OL	OL	human_up_ak5_ol	up	hsa	OL	OL	ODC_1	-0.591860474	0.591860474	0.00088036	0.006842631	down	down_AK5_ODC_1	no	no	both	up_down
2237	2237	2860.56908597303	-0.647822719057379	0.202742804099225	-3.19529327778422	0.0013968881343908	0.0061758219014507	OL	hg	pt	0.647822719057379	human_down	chimp_up	human_down_AKAP11_OL	chimp_up_AKAP11_OL	-1.11240748674671	0.203146762467865	-5.47588095046643	4.35340308701489e-08	3.39473322079009e-07	OL	rm	1.11240748674671	macaque_up	macaque_up_AKAP11_OL	down_AKAP11_OL	AKAP11	OL	down_AKAP11_OL	OL	human_down_akap11_ol	down	hsa	OL	OL	OPCS_3	0.313034920645005	-0.313034920645005	0.0002027253430495	0.0061134373033256	up	up_AKAP11_OPCS_3	no	no	both	down_up
2306	2306	16167.6763512319	0.708712446952081	0.170549943807089	4.15545400445112	3.24642251889201e-05	0.0002561584294174	OL	hg	pt	-0.708712446952081	human_up	chimp_down	human_up_AKAP6_OL	chimp_down_AKAP6_OL	1.18346761380882	0.170814020408344	6.92839856458882	4.25631187036193e-12	5.73609141974249e-11	OL	rm	-1.18346761380882	macaque_down	macaque_down_AKAP6_OL	up_AKAP6_OL	AKAP6	OL	up_AKAP6_OL	OL	human_up_akap6_ol	up	hsa	OL	OL	ODC_1	-0.688072076	0.688072076	9.33e-06	0.000199139	down	down_AKAP6_ODC_1	no	no	both	up_down
677	677	12869.7909403775	0.50838895645428	0.202367213275116	2.51221009681609	0.0119977636650589	0.0362360904911451	OL	hg	pt	-0.50838895645428	human_up	chimp_down	human_up_ALCAM_OL	chimp_down_ALCAM_OL	1.62065803892293	0.202784992384775	7.99200187283982	1.32765021478068e-15	2.58444405197835e-14	OL	rm	-1.62065803892293	macaque_down	macaque_down_ALCAM_OL	up_ALCAM_OL	ALCAM	OL	up_ALCAM_OL	OL	human_up_alcam_ol	up	hsa	OL	OL	ODC_1	-1.223389028	1.223389028	1.71e-11	6.58e-09	down	down_ALCAM_ODC_1	no	no	both	up_down
2278	2278	2440.23583290876	0.566169728732871	0.16156163428642	3.50435752419509	0.0004577104130262	0.0024205014856417	OL	hg	pt	-0.566169728732871	human_up	chimp_down	human_up_ANKRD10_OL	chimp_down_ANKRD10_OL	1.21262742576275	0.163438064088823	7.41949210254795	1.17570310097091e-13	1.88235790862563e-12	OL	rm	-1.21262742576275	macaque_down	macaque_down_ANKRD10_OL	up_ANKRD10_OL	ANKRD10	OL	up_ANKRD10_OL	OL	human_up_ankrd10_ol	up	hsa	OL	OL	ODC_1	-0.447599859	0.447599859	1.92e-08	1.49e-06	down	down_ANKRD10_ODC_1	yes	yes	both	up_down
519	519	2173.22911146083	0.991456483573328	0.217524191582974	4.55791365713518	5.16642669529954e-06	5.20228045164282e-05	OL	hg	pt	-0.991456483573328	human_up	chimp_down	human_up_ANKRD44_OL	chimp_down_ANKRD44_OL	2.09749404608754	0.220112552292507	9.52918870024363	1.58517168119846e-21	5.17274191052455e-20	OL	rm	-2.09749404608754	macaque_down	macaque_down_ANKRD44_OL	up_ANKRD44_OL	ANKRD44	OL	up_ANKRD44_OL	OL	human_up_ankrd44_ol	up	hsa	OL	OL	ODC_2	-0.420937826088771	0.420937826088771	1.43201345841143e-05	3.8125176783082e-05	down	down_ANKRD44_ODC_2	no	no	both	up_down
519	519	2173.22911146083	0.991456483573328	0.217524191582974	4.55791365713518	5.16642669529954e-06	5.20228045164282e-05	OL	hg	pt	-0.991456483573328	human_up	chimp_down	human_up_ANKRD44_OL	chimp_down_ANKRD44_OL	2.09749404608754	0.220112552292507	9.52918870024363	1.58517168119846e-21	5.17274191052455e-20	OL	rm	-2.09749404608754	macaque_down	macaque_down_ANKRD44_OL	up_ANKRD44_OL	ANKRD44	OL	up_ANKRD44_OL	OL	human_up_ankrd44_ol	up	hsa	OL	OL	ODC_1	-0.471765258	0.471765258	1.07e-05	0.000219209	down	down_ANKRD44_ODC_1	no	no	both	up_down
2157	2157	8122.86302303588	3.40824202640131	0.744258508694058	4.57937932396865	4.66357761373432e-06	4.7485765429515e-05	OL	hg	pt	-3.40824202640131	human_up	chimp_down	human_up_ANO4_OL	chimp_down_ANO4_OL	2.5140882793789	0.744348898518014	3.37756700437713	0.0007313013400273	0.0024275252122605	OL	rm	-2.5140882793789	macaque_down	macaque_down_ANO4_OL	up_ANO4_OL	ANO4	OL	up_ANO4_OL	OL	human_up_ano4_ol	up	hsa	OL	OL	OPCS_4	-0.318029326343214	0.318029326343214	3.91572835926065e-07	4.72998529752882e-05	down	down_ANO4_OPCS_4	no	no	both	up_down
810	810	14631.9253938692	0.51598061336552	0.176463958082185	2.92399999962151	0.0034556474717503	0.0131181501225929	OL	hg	pt	-0.51598061336552	human_up	chimp_down	human_up_APBB2_OL	chimp_down_APBB2_OL	0.738931337789838	0.176681723581732	4.18227376782417	2.88608146486925e-05	0.0001336955033162	OL	rm	-0.738931337789838	macaque_down	macaque_down_APBB2_OL	up_APBB2_OL	APBB2	OL	up_APBB2_OL	OL	human_up_apbb2_ol	up	hsa	OL	OL	OPCS_4	-0.328621864114487	0.328621864114487	3.20084409338083e-05	0.000809900809625	down	down_APBB2_OPCS_4	no	no	both	up_down
810	810	14631.9253938692	0.51598061336552	0.176463958082185	2.92399999962151	0.0034556474717503	0.0131181501225929	OL	hg	pt	-0.51598061336552	human_up	chimp_down	human_up_APBB2_OL	chimp_down_APBB2_OL	0.738931337789838	0.176681723581732	4.18227376782417	2.88608146486925e-05	0.0001336955033162	OL	rm	-0.738931337789838	macaque_down	macaque_down_APBB2_OL	up_APBB2_OL	APBB2	OL	up_APBB2_OL	OL	human_up_apbb2_ol	up	hsa	OL	OL	ODC_1	-0.612334426	0.612334426	5.88e-05	0.000841239	down	down_APBB2_ODC_1	no	no	both	up_down
1238	1238	6983.53237950001	0.675012892446946	0.16740054235098	4.03232201620757	5.52284397137058e-05	0.0004026348008659	OL	hg	pt	-0.675012892446946	human_up	chimp_down	human_up_ARFGEF3_OL	chimp_down_ARFGEF3_OL	0.593370807021951	0.167786102616261	3.53647172065873	0.0004055099129084	0.0014359458049215	OL	rm	-0.593370807021951	macaque_down	macaque_down_ARFGEF3_OL	up_ARFGEF3_OL	ARFGEF3	OL	up_ARFGEF3_OL	OL	human_up_arfgef3_ol	up	hsa	OL	OL	ODC_1	-0.720061837	0.720061837	6.16e-07	2.26e-05	down	down_ARFGEF3_ODC_1	no	no	both	up_down
2663	2663	4593.95179731632	0.90497806696841	0.302663618035413	2.99004575720932	0.0027893565907463	0.0110067642317383	OL	hg	pt	-0.90497806696841	human_up	chimp_down	human_up_ASPA_OL	chimp_down_ASPA_OL	0.980535583742864	0.303068363484752	3.23536106662019	0.001214889935448	0.0038102798943897	OL	rm	-0.980535583742864	macaque_down	macaque_down_ASPA_OL	up_ASPA_OL	ASPA	OL	up_ASPA_OL	OL	human_up_aspa_ol	up	hsa	OL	OL	ODC_3	-0.480552480548345	0.480552480548345	2.73445002060137e-06	0.0003730601375774	down	down_ASPA_ODC_3	no	yes	both	up_down
2663	2663	4593.95179731632	0.90497806696841	0.302663618035413	2.99004575720932	0.0027893565907463	0.0110067642317383	OL	hg	pt	-0.90497806696841	human_up	chimp_down	human_up_ASPA_OL	chimp_down_ASPA_OL	0.980535583742864	0.303068363484752	3.23536106662019	0.001214889935448	0.0038102798943897	OL	rm	-0.980535583742864	macaque_down	macaque_down_ASPA_OL	up_ASPA_OL	ASPA	OL	up_ASPA_OL	OL	human_up_aspa_ol	up	hsa	OL	OL	ODC_2	-0.558012468250332	0.558012468250332	4.82581876407563e-08	2.2379936717511e-07	down	down_ASPA_ODC_2	no	yes	both	up_down
2905	2905	866.097252650279	-0.919747373962158	0.211904065553069	-4.34039512909589	1.42226734774107e-05	0.0001258590957679	OL	hg	pt	0.919747373962158	human_down	chimp_up	human_down_ATCAY_OL	chimp_up_ATCAY_OL	-1.25082752768813	0.213230646049722	-5.86607765281758	4.46224878130166e-09	4.05166123413516e-08	OL	rm	1.25082752768813	macaque_up	macaque_up_ATCAY_OL	down_ATCAY_OL	ATCAY	OL	down_ATCAY_OL	OL	human_down_atcay_ol	down	hsa	OL	OL	OPCS_1	-0.28090354	0.28090354	1.05e-07	7.16e-06	down	down_ATCAY_OPCS_1	no	no	both	down_down
1083	1083	6025.23462651889	0.762142793006937	0.198929588125093	3.83121887593554	0.0001275100092947	0.0008172374644797	OL	hg	pt	-0.762142793006937	human_up	chimp_down	human_up_ATP10B_OL	chimp_down_ATP10B_OL	0.656727334876252	0.199309137353121	3.29501870108801	0.0009841513014107	0.0031650992952683	OL	rm	-0.656727334876252	macaque_down	macaque_down_ATP10B_OL	up_ATP10B_OL	ATP10B	OL	up_ATP10B_OL	OL	human_up_atp10b_ol	up	hsa	OL	OL	ODC_1	-0.481351602	0.481351602	2.07e-06	5.86e-05	down	down_ATP10B_ODC_1	yes	yes	both	up_down
748	748	1718.49407463581	0.598796153158604	0.146060056884182	4.09965712688594	4.13762677132701e-05	0.0003156318866743	OL	hg	pt	-0.598796153158604	human_up	chimp_down	human_up_ATP11B_OL	chimp_down_ATP11B_OL	0.531652617989056	0.147688483549495	3.59982447657053	0.0003184320544451	0.0011559386432932	OL	rm	-0.531652617989056	macaque_down	macaque_down_ATP11B_OL	up_ATP11B_OL	ATP11B	OL	up_ATP11B_OL	OL	human_up_atp11b_ol	up	hsa	OL	OL	ODC_1	-0.290759668	0.290759668	1.02e-06	3.37e-05	down	down_ATP11B_ODC_1	yes	yes	both	up_down
596	596	1332.85266557497	-0.977783882315576	0.303132989565913	-3.22559376897831	0.0012571164820951	0.0056543311604915	OL	hg	pt	0.977783882315576	human_down	chimp_up	human_down_ATP2B2_OL	chimp_up_ATP2B2_OL	-1.20033004632372	0.303827975537306	-3.95068967629129	7.79263115171712e-05	0.0003252483855434	OL	rm	1.20033004632372	macaque_up	macaque_up_ATP2B2_OL	down_ATP2B2_OL	ATP2B2	OL	down_ATP2B2_OL	OL	human_down_atp2b2_ol	down	hsa	OL	OL	OPCS_1	-0.25928276	0.25928276	1.05e-08	1.29e-06	down	down_ATP2B2_OPCS_1	no	no	both	down_down
596	596	1332.85266557497	-0.977783882315576	0.303132989565913	-3.22559376897831	0.0012571164820951	0.0056543311604915	OL	hg	pt	0.977783882315576	human_down	chimp_up	human_down_ATP2B2_OL	chimp_up_ATP2B2_OL	-1.20033004632372	0.303827975537306	-3.95068967629129	7.79263115171712e-05	0.0003252483855434	OL	rm	1.20033004632372	macaque_up	macaque_up_ATP2B2_OL	down_ATP2B2_OL	ATP2B2	OL	down_ATP2B2_OL	OL	human_down_atp2b2_ol	down	hsa	OL	OL	ODC_2	-0.37888804133475	0.37888804133475	6.68549262180258e-06	1.89696511321122e-05	down	down_ATP2B2_ODC_2	no	no	both	down_down
2435	2435	2058.14419736911	0.879077402080774	0.197144747994928	4.45904550347641	8.23254439395551e-06	7.86155313378914e-05	OL	hg	pt	-0.879077402080774	human_up	chimp_down	human_up_B2M_OL	chimp_down_B2M_OL	1.65442888171822	0.199395864838078	8.29720758282384	1.06587043048465e-16	2.2668571722566e-15	OL	rm	-1.65442888171822	macaque_down	macaque_down_B2M_OL	up_B2M_OL	B2M	OL	up_B2M_OL	OL	human_up_b2m_ol	up	hsa	OL	OL	ODC_2	0.435975163861828	-0.435975163861828	0.000342422929916	0.0007121257705729	up	up_B2M_ODC_2	no	no	both	up_up
2078	2078	1842.75951160095	0.943865505781407	0.125608487602803	7.51434496023931	5.71965865389322e-14	2.67951901153464e-12	OL	hg	pt	-0.943865505781407	human_up	chimp_down	human_up_BICD1_OL	chimp_down_BICD1_OL	1.10834584644576	0.127908652647907	8.66513580982428	4.50975079367775e-18	1.09535697118259e-16	OL	rm	-1.10834584644576	macaque_down	macaque_down_BICD1_OL	up_BICD1_OL	BICD1	OL	up_BICD1_OL	OL	human_up_bicd1_ol	up	hsa	OL	OL	OPCS_1	-0.269517241	0.269517241	3.24e-08	2.93e-06	down	down_BICD1_OPCS_1	no	no	both	up_down
2309	2309	1599.37512317145	2.02839776826602	0.23367424961948	8.68045054844128	3.94204097290507e-18	2.95215068415335e-16	OL	hg	pt	-2.02839776826602	human_up	chimp_down	human_up_BRMS1L_OL	chimp_down_BRMS1L_OL	2.04151364197049	0.235760002800449	8.65928748609008	4.74722181204419e-18	1.15042085046069e-16	OL	rm	-2.04151364197049	macaque_down	macaque_down_BRMS1L_OL	up_BRMS1L_OL	BRMS1L	OL	up_BRMS1L_OL	OL	human_up_brms1l_ol	up	hsa	OL	OL	ODC_1	-0.538180887	0.538180887	2.2e-10	4.8e-08	down	down_BRMS1L_ODC_1	yes	yes	both	up_down
212	212	715.393996690598	0.652562799346381	0.237100194450794	2.75226598129935	0.005918442958015	0.0205312879237532	OL	hg	pt	-0.652562799346381	human_up	chimp_down	human_up_C1orf61_OL	chimp_down_C1orf61_OL	0.823169793683945	0.240107724842863	3.42833532000131	0.0006072948525739	0.0020577552598154	OL	rm	-0.823169793683945	macaque_down	macaque_down_C1orf61_OL	up_C1orf61_OL	C1orf61	OL	up_C1orf61_OL	OL	human_up_c1orf61_ol	up	hsa	OL	OL	OPCS_2	-0.31338150440088	0.31338150440088	2.32538323085725e-07	7.52367174420087e-05	down	down_C1orf61_OPCS_2	no	no	both	up_down
212	212	715.393996690598	0.652562799346381	0.237100194450794	2.75226598129935	0.005918442958015	0.0205312879237532	OL	hg	pt	-0.652562799346381	human_up	chimp_down	human_up_C1orf61_OL	chimp_down_C1orf61_OL	0.823169793683945	0.240107724842863	3.42833532000131	0.0006072948525739	0.0020577552598154	OL	rm	-0.823169793683945	macaque_down	macaque_down_C1orf61_OL	up_C1orf61_OL	C1orf61	OL	up_C1orf61_OL	OL	human_up_c1orf61_ol	up	hsa	OL	OL	OPCS_4	-0.315936447316894	0.315936447316894	0.0002198943955059	0.0029114546239806	down	down_C1orf61_OPCS_4	no	no	both	up_down
1350	1350	5979.66494401266	1.58819513389326	0.21852433053769	7.26781832478528	3.65339671268604e-13	1.52363414999725e-11	OL	hg	pt	-1.58819513389326	human_up	chimp_down	human_up_CACNA2D1_OL	chimp_down_CACNA2D1_OL	3.42021331085503	0.220633183147891	15.5018083048842	3.37264632391156e-54	7.06734730659665e-52	OL	rm	-3.42021331085503	macaque_down	macaque_down_CACNA2D1_OL	up_CACNA2D1_OL	CACNA2D1	OL	up_CACNA2D1_OL	OL	human_up_cacna2d1_ol	up	hsa	OL	OL	ODC_1	-0.469403797	0.469403797	1.82e-05	0.000334013	down	down_CACNA2D1_ODC_1	no	no	both	up_down
3056	3056	681.483917954495	-1.20666333465476	0.310146145846269	-3.89062817905489	9.99850433543057e-05	0.0006640456121566	OL	hg	pt	1.20666333465476	human_down	chimp_up	human_down_CACNG8_OL	chimp_up_CACNG8_OL	-0.938314712687157	0.311990292628674	-3.00751252476924	0.0026339527059556	0.0075276475254601	OL	rm	0.938314712687157	macaque_up	macaque_up_CACNG8_OL	down_CACNG8_OL	CACNG8	OL	down_CACNG8_OL	OL	human_down_cacng8_ol	down	hsa	OL	OL	OPCS_2	-0.288201966646599	0.288201966646599	1.73041393878403e-07	7.0383350950084e-05	down	down_CACNG8_OPCS_2	no	no	both	down_down
1408	1408	3238.64644802834	0.528727443644067	0.211430102018434	2.50071980572553	0.0123941194024274	0.0372019438003618	OL	hg	pt	-0.528727443644067	human_up	chimp_down	human_up_CALD1_OL	chimp_down_CALD1_OL	1.00876925628764	0.212414818506157	4.74905311871358	2.0437126280601e-06	1.19644792418944e-05	OL	rm	-1.00876925628764	macaque_down	macaque_down_CALD1_OL	up_CALD1_OL	CALD1	OL	up_CALD1_OL	OL	human_up_cald1_ol	up	hsa	OL	OL	ODC_3	0.552849482887417	-0.552849482887417	2.47277863839602e-07	6.65177453728529e-05	up	up_CALD1_ODC_3	no	no	both	up_up
1408	1408	3238.64644802834	0.528727443644067	0.211430102018434	2.50071980572553	0.0123941194024274	0.0372019438003618	OL	hg	pt	-0.528727443644067	human_up	chimp_down	human_up_CALD1_OL	chimp_down_CALD1_OL	1.00876925628764	0.212414818506157	4.74905311871358	2.0437126280601e-06	1.19644792418944e-05	OL	rm	-1.00876925628764	macaque_down	macaque_down_CALD1_OL	up_CALD1_OL	CALD1	OL	up_CALD1_OL	OL	human_up_cald1_ol	up	hsa	OL	OL	ODC_2	-0.786281881786892	0.786281881786892	1.65602189644189e-11	2.8520682503617e-10	down	down_CALD1_ODC_2	no	no	both	up_down
2393	2393	10525.6723089304	-0.681605194169576	0.21835081007381	-3.12160597865046	0.0017986749562097	0.0076323140810413	OL	hg	pt	0.681605194169576	human_down	chimp_up	human_down_CALM1_OL	chimp_up_CALM1_OL	-0.520938563638141	0.218527579913864	-2.3838572863136	0.0171322448891112	0.0383519692354277	OL	rm	0.520938563638141	macaque_up	macaque_up_CALM1_OL	down_CALM1_OL	CALM1	OL	down_CALM1_OL	OL	human_down_calm1_ol	down	hsa	OL	OL	ODC_2	0.361140652762976	-0.361140652762976	0.0021750320461245	0.0039124937204839	up	up_CALM1_ODC_2	no	no	both	down_up
678	678	1208.61934903392	0.832683537800426	0.186111629230867	4.47410804602383	7.67309373610184e-06	7.39832120545048e-05	OL	hg	pt	-0.832683537800426	human_up	chimp_down	human_up_CBLB_OL	chimp_down_CBLB_OL	1.32314546628632	0.189188310735891	6.99380136721793	2.67536270390228e-12	3.68686024714425e-11	OL	rm	-1.32314546628632	macaque_down	macaque_down_CBLB_OL	up_CBLB_OL	CBLB	OL	up_CBLB_OL	OL	human_up_cblb_ol	up	hsa	OL	OL	ODC_1	-0.266436924	0.266436924	9.11e-07	3.03e-05	down	down_CBLB_ODC_1	no	no	both	up_down
1345	1345	278.282066106975	1.55737684018804	0.2733559479085	5.69724877802671	1.21756200016515e-08	2.29807953310304e-07	OL	hg	pt	-1.55737684018804	human_up	chimp_down	human_up_CCDC146_OL	chimp_down_CCDC146_OL	2.92437567236897	0.292381746053484	10.001909188387	1.49486843748723e-23	5.86262715281688e-22	OL	rm	-2.92437567236897	macaque_down	macaque_down_CCDC146_OL	up_CCDC146_OL	CCDC146	OL	up_CCDC146_OL	OL	human_up_ccdc146_ol	up	hsa	OL	OL	ODC_1	-0.276601007	0.276601007	4.13e-10	7.83e-08	down	down_CCDC146_ODC_1	yes	yes	both	up_down
2629	2629	762.2694809939	1.860631449491	0.445407085357299	4.17737281390222	2.94895460761502e-05	0.0002358035115633	OL	hg	pt	-1.860631449491	human_up	chimp_down	human_up_CDH1_OL	chimp_down_CDH1_OL	3.23422626690521	0.451854449790555	7.15767271608003	8.20581728766705e-13	1.20626642851854e-11	OL	rm	-3.23422626690521	macaque_down	macaque_down_CDH1_OL	up_CDH1_OL	CDH1	OL	up_CDH1_OL	OL	human_up_cdh1_ol	up	hsa	OL	OL	ODC_2	-0.260614334681429	0.260614334681429	1.63027851830453e-12	4.58444039164959e-11	down	down_CDH1_ODC_2	yes	yes	both	up_down
2610	2610	1322.060877789	1.04248796095456	0.329112990585209	3.16756855784048	0.0015371946078203	0.006717871603388	OL	hg	pt	-1.04248796095456	human_up	chimp_down	human_up_CDH11_OL	chimp_down_CDH11_OL	1.16354870707308	0.330489661740822	3.52068110374224	0.0004304399413324	0.001515284724142	OL	rm	-1.16354870707308	macaque_down	macaque_down_CDH11_OL	up_CDH11_OL	CDH11	OL	up_CDH11_OL	OL	human_up_cdh11_ol	up	hsa	OL	OL	OPCS_1	-0.299215603	0.299215603	6.81e-07	2.77e-05	down	down_CDH11_OPCS_1	no	no	both	up_down
2647	2647	1789.99265149243	1.07517561005199	0.268181320481351	4.00913683369963	6.09410977655317e-05	0.000438314387853	OL	hg	pt	-1.07517561005199	human_up	chimp_down	human_up_CDH13_OL	chimp_down_CDH13_OL	1.17360157399585	0.269416410979116	4.35608792252386	1.32407608324466e-05	6.57546519592736e-05	OL	rm	-1.17360157399585	macaque_down	macaque_down_CDH13_OL	up_CDH13_OL	CDH13	OL	up_CDH13_OL	OL	human_up_cdh13_ol	up	hsa	OL	OL	OPCS_1	-0.46628	0.46628	1.24e-07	8.06e-06	down	down_CDH13_OPCS_1	no	no	both	up_down
1653	1653	2207.50453162322	1.09565718016802	0.226667870007218	4.83375601550026	1.33980779909271e-06	1.58695828538793e-05	OL	hg	pt	-1.09565718016802	human_up	chimp_down	human_up_CDK5RAP2_OL	chimp_down_CDK5RAP2_OL	1.00491277021067	0.227671211827703	4.41387719660913	1.01535568910437e-05	5.17344605445147e-05	OL	rm	-1.00491277021067	macaque_down	macaque_down_CDK5RAP2_OL	up_CDK5RAP2_OL	CDK5RAP2	OL	up_CDK5RAP2_OL	OL	human_up_cdk5rap2_ol	up	hsa	OL	OL	ODC_3	0.299621610791192	-0.299621610791192	2.59822459495735e-06	0.0003646551735879	up	up_CDK5RAP2_ODC_3	no	no	both	up_up
1717	1717	2556.72106539269	-0.505435726821785	0.187032101714067	-2.7024009364686	0.0068840694920302	0.0232217868851275	OL	hg	pt	0.505435726821785	human_down	chimp_up	human_down_CELF2_OL	chimp_up_CELF2_OL	-1.05558680988681	0.187485932523784	-5.63021873522644	1.79981221129142e-08	1.47958408477473e-07	OL	rm	1.05558680988681	macaque_up	macaque_up_CELF2_OL	down_CELF2_OL	CELF2	OL	down_CELF2_OL	OL	human_down_celf2_ol	down	hsa	OL	OL	OPCS_2	-0.304903741509742	0.304903741509742	0.0001264249331582	0.0041189879079845	down	down_CELF2_OPCS_2	no	no	both	down_down
1611	1611	1195.77872501303	1.00068671274647	0.229512869262874	4.36004619680098	1.3003498872983e-05	0.0001166574089532	OL	hg	pt	-1.00068671274647	human_up	chimp_down	human_up_CENPP_OL	chimp_down_CENPP_OL	2.6049773110865	0.235513687553051	11.0608319123691	1.94287064732579e-28	1.07862122638809e-26	OL	rm	-2.6049773110865	macaque_down	macaque_down_CENPP_OL	up_CENPP_OL	CENPP	OL	up_CENPP_OL	OL	human_up_cenpp_ol	up	hsa	OL	OL	ODC_2	-0.260017530719089	0.260017530719089	3.6255151809392e-05	8.92636333491888e-05	down	down_CENPP_ODC_2	no	no	both	up_down
2924	2924	1399.34700602817	1.12387499817825	0.224203011477413	5.0127560320102	5.36559098208127e-07	7.03758053858168e-06	OL	hg	pt	-1.12387499817825	human_up	chimp_down	human_up_CERS4_OL	chimp_down_CERS4_OL	1.75426819961694	0.227026876137267	7.72713887212305	1.09990637457556e-14	1.98057277592065e-13	OL	rm	-1.75426819961694	macaque_down	macaque_down_CERS4_OL	up_CERS4_OL	CERS4	OL	up_CERS4_OL	OL	human_up_cers4_ol	up	hsa	OL	OL	OPCS_2	-0.321737979006939	0.321737979006939	0.0001082414045468	0.0037220401814716	down	down_CERS4_OPCS_2	no	no	both	up_down
1393	1393	1074.04267196227	1.83907400042738	0.276968258770966	6.64001719398531	3.13646563000302e-11	9.88436091603064e-10	OL	hg	pt	-1.83907400042738	human_up	chimp_down	human_up_CFTR_OL	chimp_down_CFTR_OL	3.01440274045364	0.282968298100041	10.6527931245073	1.69210357839734e-26	8.20113874935711e-25	OL	rm	-3.01440274045364	macaque_down	macaque_down_CFTR_OL	up_CFTR_OL	CFTR	OL	up_CFTR_OL	OL	human_up_cftr_ol	up	hsa	OL	OL	ODC_2	-0.323346906975148	0.323346906975148	0.0009664500744721	0.0018475256443921	down	down_CFTR_ODC_2	yes	yes	both	up_down
502	502	7496.79711684966	-0.710346757371642	0.205205305851729	-3.46163932956442	0.0005368961333432	0.0027684866263753	OL	hg	pt	0.710346757371642	human_down	chimp_up	human_down_CHN1_OL	chimp_up_CHN1_OL	-0.636050067467746	0.205450414810417	-3.0958811548503	0.0019622899325861	0.0058209672456231	OL	rm	0.636050067467746	macaque_up	macaque_up_CHN1_OL	down_CHN1_OL	CHN1	OL	down_CHN1_OL	OL	human_down_chn1_ol	down	hsa	OL	OL	ODC_2	0.263614583791631	-0.263614583791631	0.0006070408228419	0.0012050811360664	up	up_CHN1_ODC_2	no	no	both	down_up
460	460	4030.13033467418	0.803160647503631	0.143309748061467	5.60436856786008	2.09015522298435e-08	3.77456380544814e-07	OL	hg	pt	-0.803160647503631	human_up	chimp_down	human_up_CLASP1_OL	chimp_down_CLASP1_OL	1.56622873971024	0.144840862914027	10.8134452405183	2.97290732488627e-27	1.5274740663971e-25	OL	rm	-1.56622873971024	macaque_down	macaque_down_CLASP1_OL	up_CLASP1_OL	CLASP1	OL	up_CLASP1_OL	OL	human_up_clasp1_ol	up	hsa	OL	OL	ODC_1	-0.398152158	0.398152158	8.64e-07	2.91e-05	down	down_CLASP1_ODC_1	no	no	both	up_down
581	581	991.958373199348	-0.771293459372771	0.207057378229342	-3.72502282202407	0.0001952975525727	0.0011741696084545	OL	hg	pt	0.771293459372771	human_down	chimp_up	human_down_CNTN4_OL	chimp_up_CNTN4_OL	-1.24176599522691	0.208119478087249	-5.9666015244682	2.42246033473269e-09	2.29206140746244e-08	OL	rm	1.24176599522691	macaque_up	macaque_up_CNTN4_OL	down_CNTN4_OL	CNTN4	OL	down_CNTN4_OL	OL	human_down_cntn4_ol	down	hsa	OL	OL	OPCS_1	-0.724270627	0.724270627	1.05e-10	5.26e-08	down	down_CNTN4_OPCS_1	no	no	both	down_down
580	580	279.931158010453	-1.75922795397292	0.318805859098218	-5.51817949315334	3.42529484928552e-08	5.86623857221079e-07	OL	hg	pt	1.75922795397292	human_down	chimp_up	human_down_CNTN6_OL	chimp_up_CNTN6_OL	-1.66228011054514	0.322241175643697	-5.15849691531392	2.48940208881897e-07	1.72867057330788e-06	OL	rm	1.66228011054514	macaque_up	macaque_up_CNTN6_OL	down_CNTN6_OL	CNTN6	OL	down_CNTN6_OL	OL	human_down_cntn6_ol	down	hsa	OL	OL	OPCS_1	-0.28571919	0.28571919	1.88e-10	7.91e-08	down	down_CNTN6_OPCS_1	no	no	both	down_down
2638	2638	5809.62580051834	2.2986913533592	0.827756964998579	2.77701239682489	0.0054861086490163	0.0192391329494037	OL	hg	pt	-2.2986913533592	human_up	chimp_down	human_up_CNTNAP4_OL	chimp_down_CNTNAP4_OL	3.3995194722923	0.828257334742608	4.10442422867133	4.0532308761242e-05	0.000181280093631	OL	rm	-3.3995194722923	macaque_down	macaque_down_CNTNAP4_OL	up_CNTNAP4_OL	CNTNAP4	OL	up_CNTNAP4_OL	OL	human_up_cntnap4_ol	up	hsa	OL	OL	OPCS_4	-0.480137664670826	0.480137664670826	2.76110476779256e-09	2.10642164535879e-06	down	down_CNTNAP4_OPCS_4	no	no	both	up_down
3204	3204	421.813073569491	2.35894667623832	0.491476972557042	4.79970946342667	1.58895971421298e-06	1.85576994235696e-05	OL	hg	pt	-2.35894667623832	human_up	chimp_down	human_up_COL18A1_OL	chimp_down_COL18A1_OL	3.78000590092169	0.504761651374302	7.48869469507036	6.95619407898891e-14	1.14019702641341e-12	OL	rm	-3.78000590092169	macaque_down	macaque_down_COL18A1_OL	up_COL18A1_OL	COL18A1	OL	up_COL18A1_OL	OL	human_up_col18a1_ol	up	hsa	OL	OL	ODC_1	-0.331395312	0.331395312	0.000918929	0.00705571	down	down_COL18A1_ODC_1	yes	yes	both	up_down
97	97	681.510364947254	1.32009558211124	0.285125101563803	4.62988202326282	3.65874129660382e-06	3.84290005318338e-05	OL	hg	pt	-1.32009558211124	human_up	chimp_down	human_up_COL9A2_OL	chimp_down_COL9A2_OL	1.81527490093495	0.289464193187316	6.27115527121609	3.58379009541586e-10	3.84295282779012e-09	OL	rm	-1.81527490093495	macaque_down	macaque_down_COL9A2_OL	up_COL9A2_OL	COL9A2	OL	up_COL9A2_OL	OL	human_up_col9a2_ol	up	hsa	OL	OL	OPCS_1	-0.275405846	0.275405846	5.26e-06	0.000128241	down	down_COL9A2_OPCS_1	no	yes	both	up_down
97	97	681.510364947254	1.32009558211124	0.285125101563803	4.62988202326282	3.65874129660382e-06	3.84290005318338e-05	OL	hg	pt	-1.32009558211124	human_up	chimp_down	human_up_COL9A2_OL	chimp_down_COL9A2_OL	1.81527490093495	0.289464193187316	6.27115527121609	3.58379009541586e-10	3.84295282779012e-09	OL	rm	-1.81527490093495	macaque_down	macaque_down_COL9A2_OL	up_COL9A2_OL	COL9A2	OL	up_COL9A2_OL	OL	human_up_col9a2_ol	up	hsa	OL	OL	ODC_1	-0.542751454	0.542751454	6.59e-12	3.1e-09	down	down_COL9A2_ODC_1	no	yes	both	up_down
3158	3158	698.335887850174	4.79790439417669	0.272881111948801	17.5823982829449	3.36056141705627e-69	2.92564876033223e-66	OL	hg	pt	-4.79790439417669	human_up	chimp_down	human_up_COL9A3_OL	chimp_down_COL9A3_OL	0.807262737826135	0.259169027089644	3.11481177705278	0.0018406232157684	0.00549308581595	OL	rm	-0.807262737826135	macaque_down	macaque_down_COL9A3_OL	up_COL9A3_OL	COL9A3	OL	up_COL9A3_OL	OL	human_up_col9a3_ol	up	hsa	OL	OL	ODC_1	-0.291203065	0.291203065	1.17e-09	1.67e-07	down	down_COL9A3_ODC_1	yes	yes	both	up_down
257	257	5100.54810997906	0.597281726990206	0.228934802210053	2.60895993629744	0.0090817874436685	0.0289923402365181	OL	hg	pt	-0.597281726990206	human_up	chimp_down	human_up_COLGALT2_OL	chimp_down_COLGALT2_OL	3.10131092522425	0.231383303329442	13.4033479538004	5.77959597442964e-41	6.20769268127935e-39	OL	rm	-3.10131092522425	macaque_down	macaque_down_COLGALT2_OL	up_COLGALT2_OL	COLGALT2	OL	up_COLGALT2_OL	OL	human_up_colgalt2_ol	up	hsa	OL	OL	ODC_1	-0.49339034	0.49339034	8.41e-06	0.000182517	down	down_COLGALT2_ODC_1	no	no	both	up_down
897	897	3253.76411802568	-1.46527411712367	0.256170432142629	-5.71991898076607	1.06574859602966e-08	2.05801766778593e-07	OL	hg	pt	1.46527411712367	human_down	chimp_up	human_down_CPE_OL	chimp_up_CPE_OL	-1.35392925045678	0.256588706274062	-5.27665176740337	1.31565557439374e-07	9.55515536768324e-07	OL	rm	1.35392925045678	macaque_up	macaque_up_CPE_OL	down_CPE_OL	CPE	OL	down_CPE_OL	OL	human_down_cpe_ol	down	hsa	OL	OL	OPCS_4	-0.410555879401089	0.410555879401089	0.00027854703882	0.0034400949416179	down	down_CPE_OPCS_4	no	no	both	down_down
2153	2153	4896.93937130081	0.567187177113786	0.196845355191145	2.88138461058948	0.0039593217706507	0.0146443740619538	OL	hg	pt	-0.567187177113786	human_up	chimp_down	human_up_CRADD_OL	chimp_down_CRADD_OL	0.745604540275883	0.197409159360046	3.77695008019363	0.0001587605361704	0.0006167480370967	OL	rm	-0.745604540275883	macaque_down	macaque_down_CRADD_OL	up_CRADD_OL	CRADD	OL	up_CRADD_OL	OL	human_up_cradd_ol	up	hsa	OL	OL	ODC_2	0.287176984503168	-0.287176984503168	0.0037366427021187	0.0064605970171682	up	up_CRADD_ODC_2	no	no	both	up_up
2210	2210	1545.01678360914	0.742167912090982	0.263017584663201	2.82174255778883	0.0047763502565705	0.0170797642068775	OL	hg	pt	-0.742167912090982	human_up	chimp_down	human_up_CRYL1_OL	chimp_down_CRYL1_OL	1.1269918049737	0.26464519129727	4.25850097426398	2.05802323015233e-05	9.81441064731725e-05	OL	rm	-1.1269918049737	macaque_down	macaque_down_CRYL1_OL	up_CRYL1_OL	CRYL1	OL	up_CRYL1_OL	OL	human_up_cryl1_ol	up	hsa	OL	OL	ODC_1	-0.289539991	0.289539991	3.38e-05	0.000545423	down	down_CRYL1_ODC_1	yes	yes	both	up_down
1048	1048	2390.03370869482	0.747598581139956	0.200592763906252	3.72694690766288	0.0001938132646126	0.0011673491930861	OL	hg	pt	-0.747598581139956	human_up	chimp_down	human_up_CTNNA1_OL	chimp_down_CTNNA1_OL	1.46486067315817	0.202358337537909	7.23894399895311	4.52191681612441e-13	6.86932836018785e-12	OL	rm	-1.46486067315817	macaque_down	macaque_down_CTNNA1_OL	up_CTNNA1_OL	CTNNA1	OL	up_CTNNA1_OL	OL	human_up_ctnna1_ol	up	hsa	OL	OL	OPCS_3	0.317537731533507	-0.317537731533507	3.95999853654508e-06	0.0005480224608646	up	up_CTNNA1_OPCS_3	yes	yes	both	up_up
1946	1946	502.69746397128	0.987144833724783	0.209369270225808	4.71485062091553	2.4188814113735e-06	2.68259597713576e-05	OL	hg	pt	-0.987144833724783	human_up	chimp_down	human_up_CTTN_OL	chimp_down_CTTN_OL	1.2138856718205	0.214537317080589	5.65815629811628	1.53007763840212e-08	1.27252449195358e-07	OL	rm	-1.2138856718205	macaque_down	macaque_down_CTTN_OL	up_CTTN_OL	CTTN	OL	up_CTTN_OL	OL	human_up_cttn_ol	up	hsa	OL	OL	ODC_2	-0.293478411857176	0.293478411857176	7.68912076132012e-10	6.45258079901643e-09	down	down_CTTN_ODC_2	yes	yes	both	up_down
3166	3166	1220.34514785681	1.41241372827008	0.370351755468795	3.81370874422407	0.0001368967927293	0.000865714766128	OL	hg	pt	-1.41241372827008	human_up	chimp_down	human_up_CXADR_OL	chimp_down_CXADR_OL	3.26459476839275	0.375895282649369	8.68485165704493	3.79236964601212e-18	9.30130669226287e-17	OL	rm	-3.26459476839275	macaque_down	macaque_down_CXADR_OL	up_CXADR_OL	CXADR	OL	up_CXADR_OL	OL	human_up_cxadr_ol	up	hsa	OL	OL	ODC_1	-0.297682895	0.297682895	2.61e-07	1.14e-05	down	down_CXADR_ODC_1	yes	yes	both	up_down
2879	2879	21192.7144698072	-2.43873264905206	0.387554410656836	-6.29262003474257	3.12151772498134e-10	8.09299942315358e-09	OL	hg	pt	2.43873264905206	human_down	chimp_up	human_down_DCC_OL	chimp_up_DCC_OL	-5.14528262595815	0.387516719369727	-13.2775758277646	3.12343008515924e-40	3.22513017585476e-38	OL	rm	5.14528262595815	macaque_up	macaque_up_DCC_OL	down_DCC_OL	DCC	OL	down_DCC_OL	OL	human_down_dcc_ol	down	hsa	OL	OL	ODC_2	0.311680065618273	-0.311680065618273	9.36483133075194e-09	5.36577428512134e-08	up	up_DCC_ODC_2	no	no	both	down_up
149	149	759.882753590584	-1.32070517386394	0.278993051598016	-4.73382819500059	2.2032424247037e-06	2.46966455052355e-05	OL	hg	pt	1.32070517386394	human_down	chimp_up	human_down_DDAH1_OL	chimp_up_DDAH1_OL	-0.936057677227886	0.280947382916219	-3.33178998683546	0.0008628934725732	0.0028145101606561	OL	rm	0.936057677227886	macaque_up	macaque_up_DDAH1_OL	down_DDAH1_OL	DDAH1	OL	down_DDAH1_OL	OL	human_down_ddah1_ol	down	hsa	OL	OL	OPCS_1	-0.276688741	0.276688741	7.95e-06	0.000173591	down	down_DDAH1_OPCS_1	no	no	both	down_down
1711	1711	4018.25272292336	0.779169411155378	0.187406143365971	4.15765138303816	3.21536200577917e-05	0.0002539953638894	OL	hg	pt	-0.779169411155378	human_up	chimp_down	human_up_DIP2C_OL	chimp_down_DIP2C_OL	1.94145549048122	0.188996664130362	10.2724325818898	9.38088956392323e-25	3.97831614165268e-23	OL	rm	-1.94145549048122	macaque_down	macaque_down_DIP2C_OL	up_DIP2C_OL	DIP2C	OL	up_DIP2C_OL	OL	human_up_dip2c_ol	up	hsa	OL	OL	ODC_3	0.347834378766107	-0.347834378766107	1.12623307316652e-05	0.0009717604597923	up	up_DIP2C_ODC_3	no	no	both	up_up
1711	1711	4018.25272292336	0.779169411155378	0.187406143365971	4.15765138303816	3.21536200577917e-05	0.0002539953638894	OL	hg	pt	-0.779169411155378	human_up	chimp_down	human_up_DIP2C_OL	chimp_down_DIP2C_OL	1.94145549048122	0.188996664130362	10.2724325818898	9.38088956392323e-25	3.97831614165268e-23	OL	rm	-1.94145549048122	macaque_down	macaque_down_DIP2C_OL	up_DIP2C_OL	DIP2C	OL	up_DIP2C_OL	OL	human_up_dip2c_ol	up	hsa	OL	OL	OPCS_1	0.312399263	-0.312399263	7.04e-05	0.000885472	up	up_DIP2C_OPCS_1	no	no	both	up_up
1443	1443	1193.81692287233	-0.848561596372608	0.211334917880869	-4.01524558686958	5.93839264194205e-05	0.0004288389118721	OL	hg	pt	0.848561596372608	human_down	chimp_up	human_down_DLGAP2_OL	chimp_up_DLGAP2_OL	-0.869113437460942	0.212631320281091	-4.08741965347347	4.36197669454233e-05	0.000193349004291	OL	rm	0.869113437460942	macaque_up	macaque_up_DLGAP2_OL	down_DLGAP2_OL	DLGAP2	OL	down_DLGAP2_OL	OL	human_down_dlgap2_ol	down	hsa	OL	OL	OPCS_1	-0.269037844	0.269037844	0.000500665	0.003869939	down	down_DLGAP2_OPCS_1	no	no	both	down_down
456	456	3700.2710375435	-0.5634656170667	0.237656400942902	-2.37092548246607	0.0177436080385873	0.0499350035964196	OL	hg	pt	0.5634656170667	human_down	chimp_up	human_down_DPP10_OL	chimp_up_DPP10_OL	-1.08928180983989	0.237912905713203	-4.578489790516	4.68345019308917e-06	2.55628356555383e-05	OL	rm	1.08928180983989	macaque_up	macaque_up_DPP10_OL	down_DPP10_OL	DPP10	OL	down_DPP10_OL	OL	human_down_dpp10_ol	down	hsa	OL	OL	ODC_2	-0.384174592312759	0.384174592312759	0.00114420880423	0.0021614568827767	down	down_DPP10_ODC_2	no	no	both	down_down
159	159	13965.8560975552	1.85710630748295	0.262115654173203	7.08506446645037	1.38979589837031e-12	5.35356258326578e-11	OL	hg	pt	-1.85710630748295	human_up	chimp_down	human_up_DPYD_OL	chimp_down_DPYD_OL	3.26057524895601	0.262766847410264	12.4086249125073	2.34648067222812e-35	1.92898761108477e-33	OL	rm	-3.26057524895601	macaque_down	macaque_down_DPYD_OL	up_DPYD_OL	DPYD	OL	up_DPYD_OL	OL	human_up_dpyd_ol	up	hsa	OL	OL	OPCS_4	-0.533729174904598	0.533729174904598	2.6899023539559e-07	3.7951294331493e-05	down	down_DPYD_OPCS_4	no	no	both	up_down
159	159	13965.8560975552	1.85710630748295	0.262115654173203	7.08506446645037	1.38979589837031e-12	5.35356258326578e-11	OL	hg	pt	-1.85710630748295	human_up	chimp_down	human_up_DPYD_OL	chimp_down_DPYD_OL	3.26057524895601	0.262766847410264	12.4086249125073	2.34648067222812e-35	1.92898761108477e-33	OL	rm	-3.26057524895601	macaque_down	macaque_down_DPYD_OL	up_DPYD_OL	DPYD	OL	up_DPYD_OL	OL	human_up_dpyd_ol	up	hsa	OL	OL	ODC_1	-0.693816934	0.693816934	8.06e-06	0.000177205	down	down_DPYD_ODC_1	no	no	both	up_down
3192	3192	1185.85333454287	-0.527687335892262	0.22220206966419	-2.37480837460131	0.0175580628648479	0.0495285764139506	OL	hg	pt	0.527687335892262	human_down	chimp_up	human_down_DSCAM_OL	chimp_up_DSCAM_OL	-0.910074587795221	0.223158506881458	-4.07815323965513	4.53948440261802e-05	0.000200676193633	OL	rm	0.910074587795221	macaque_up	macaque_up_DSCAM_OL	down_DSCAM_OL	DSCAM	OL	down_DSCAM_OL	OL	human_down_dscam_ol	down	hsa	OL	OL	ODC_1	-0.320364183	0.320364183	1.27e-05	0.000251642	down	down_DSCAM_ODC_1	yes	yes	both	down_down
2560	2560	610.766421809244	-1.93830771781365	0.356642670691015	-5.43487326981394	5.48353915173051e-08	8.97204910229108e-07	OL	hg	pt	1.93830771781365	human_down	chimp_up	human_down_EEF2K_OL	chimp_up_EEF2K_OL	-1.77710460346986	0.358188665236259	-4.96136471068311	6.99996174002283e-07	4.47955635422898e-06	OL	rm	1.77710460346986	macaque_up	macaque_up_EEF2K_OL	down_EEF2K_OL	EEF2K	OL	down_EEF2K_OL	OL	human_down_eef2k_ol	down	hsa	OL	OL	OPCS_1	0.272878948	-0.272878948	1.22e-07	7.98e-06	up	up_EEF2K_OPCS_1	yes	yes	both	down_up
2834	2834	2475.76538598575	1.91525543713494	0.239773501514111	7.98776939503563	1.37402163445431e-15	8.0416829216494e-14	OL	hg	pt	-1.91525543713494	human_up	chimp_down	human_up_ENOSF1_OL	chimp_down_ENOSF1_OL	2.76124025589029	0.242334609767197	11.3943289344552	4.46255006922147e-30	2.62761832450523e-28	OL	rm	-2.76124025589029	macaque_down	macaque_down_ENOSF1_OL	up_ENOSF1_OL	ENOSF1	OL	up_ENOSF1_OL	OL	human_up_enosf1_ol	up	hsa	OL	OL	ODC_1	-0.327347575	0.327347575	0.00082165	0.006492381	down	down_ENOSF1_ODC_1	no	yes	both	up_down
2834	2834	2475.76538598575	1.91525543713494	0.239773501514111	7.98776939503563	1.37402163445431e-15	8.0416829216494e-14	OL	hg	pt	-1.91525543713494	human_up	chimp_down	human_up_ENOSF1_OL	chimp_down_ENOSF1_OL	2.76124025589029	0.242334609767197	11.3943289344552	4.46255006922147e-30	2.62761832450523e-28	OL	rm	-2.76124025589029	macaque_down	macaque_down_ENOSF1_OL	up_ENOSF1_OL	ENOSF1	OL	up_ENOSF1_OL	OL	human_up_enosf1_ol	up	hsa	OL	OL	ODC_2	-0.456453585746162	0.456453585746162	2.71043503261158e-07	1.03514277202407e-06	down	down_ENOSF1_ODC_2	no	yes	both	up_down
197	197	1158.7110184893	-0.77613626015736	0.195165676755213	-3.97680715718691	6.98467621570461e-05	0.0004927002864649	OL	hg	pt	0.77613626015736	human_down	chimp_up	human_down_ENSA_OL	chimp_up_ENSA_OL	-1.1713195679167	0.196207291500335	-5.96980651921746	2.37535104902982e-09	2.25247352803742e-08	OL	rm	1.1713195679167	macaque_up	macaque_up_ENSA_OL	down_ENSA_OL	ENSA	OL	down_ENSA_OL	OL	human_down_ensa_ol	down	hsa	OL	OL	OPCS_1	-0.255523106	0.255523106	0.000437199	0.003489977	down	down_ENSA_OPCS_1	no	yes	both	down_down
197	197	1158.7110184893	-0.77613626015736	0.195165676755213	-3.97680715718691	6.98467621570461e-05	0.0004927002864649	OL	hg	pt	0.77613626015736	human_down	chimp_up	human_down_ENSA_OL	chimp_up_ENSA_OL	-1.1713195679167	0.196207291500335	-5.96980651921746	2.37535104902982e-09	2.25247352803742e-08	OL	rm	1.1713195679167	macaque_up	macaque_up_ENSA_OL	down_ENSA_OL	ENSA	OL	down_ENSA_OL	OL	human_down_ensa_ol	down	hsa	OL	OL	OPCS_2	-0.294826944800862	0.294826944800862	2.75780644204766e-06	0.000375290576153	down	down_ENSA_OPCS_2	no	yes	both	down_down
46	46	874.656237080474	1.32686857546262	0.356753040959957	3.71929156340828	0.0001997823332639	0.0011953757363161	OL	hg	pt	-1.32686857546262	human_up	chimp_down	human_up_EPHB2_OL	chimp_down_EPHB2_OL	0.894441430496903	0.357988478142884	2.49852016226037	0.0124713047961087	0.029186649371732	OL	rm	-0.894441430496903	macaque_down	macaque_down_EPHB2_OL	up_EPHB2_OL	EPHB2	OL	up_EPHB2_OL	OL	human_up_ephb2_ol	up	hsa	OL	OL	ODC_1	-0.290993859	0.290993859	5.54e-08	3.46e-06	down	down_EPHB2_ODC_1	no	no	both	up_down
1285	1285	339.985333777997	-0.814055661463072	0.262060853017241	-3.10636118325355	0.001894052144014	0.0079642434085389	OL	hg	pt	0.814055661463072	human_down	chimp_up	human_down_ETV1_OL	chimp_up_ETV1_OL	-1.54548965878027	0.26374568735964	-5.85977224595474	4.6350242334377e-09	4.19428484189236e-08	OL	rm	1.54548965878027	macaque_up	macaque_up_ETV1_OL	down_ETV1_OL	ETV1	OL	down_ETV1_OL	OL	human_down_etv1_ol	down	hsa	OL	OL	OPCS_1	-0.291894334	0.291894334	9.74e-07	3.67e-05	down	down_ETV1_OPCS_1	yes	yes	both	down_down
3180	3180	2394.53467059552	1.80996648358083	0.290719843028018	6.22580992315131	4.79074602284888e-10	1.20165483074916e-08	OL	hg	pt	-1.80996648358083	human_up	chimp_down	human_up_EVA1C_OL	chimp_down_EVA1C_OL	2.57224095749391	0.292708257685614	8.78772938567606	1.52613046593781e-18	3.91590787262362e-17	OL	rm	-2.57224095749391	macaque_down	macaque_down_EVA1C_OL	up_EVA1C_OL	EVA1C	OL	up_EVA1C_OL	OL	human_up_eva1c_ol	up	hsa	OL	OL	ODC_2	-0.290413793675238	0.290413793675238	3.6811215229495e-06	1.098650138454e-05	down	down_EVA1C_ODC_2	yes	yes	both	up_down
114	114	7387.45526864966	0.904116233350244	0.119997190184546	7.53447836536659	4.90290783463819e-14	2.3229332493635e-12	OL	hg	pt	-0.904116233350244	human_up	chimp_down	human_up_FAF1_OL	chimp_down_FAF1_OL	0.605645815057336	0.120433539336583	5.0288799813871	4.93353053593573e-07	3.2465911845779e-06	OL	rm	-0.605645815057336	macaque_down	macaque_down_FAF1_OL	up_FAF1_OL	FAF1	OL	up_FAF1_OL	OL	human_up_faf1_ol	up	hsa	OL	OL	OPCS_4	-0.26189198868357	0.26189198868357	5.82144875885177e-05	0.0011963851031612	down	down_FAF1_OPCS_4	no	no	both	up_down
114	114	7387.45526864966	0.904116233350244	0.119997190184546	7.53447836536659	4.90290783463819e-14	2.3229332493635e-12	OL	hg	pt	-0.904116233350244	human_up	chimp_down	human_up_FAF1_OL	chimp_down_FAF1_OL	0.605645815057336	0.120433539336583	5.0288799813871	4.93353053593573e-07	3.2465911845779e-06	OL	rm	-0.605645815057336	macaque_down	macaque_down_FAF1_OL	up_FAF1_OL	FAF1	OL	up_FAF1_OL	OL	human_up_faf1_ol	up	hsa	OL	OL	ODC_1	-1.256277292	1.256277292	1.62e-17	1.52e-13	down	down_FAF1_ODC_1	no	no	both	up_down
2092	2092	4057.70471643156	-1.03173716914547	0.234439037545941	-4.40087615077026	1.07814652280727e-05	9.91932780604808e-05	OL	hg	pt	1.03173716914547	human_down	chimp_up	human_down_FAIM2_OL	chimp_up_FAIM2_OL	-0.840007866987119	0.234849387356511	-3.57679394629185	0.0003478341399519	0.0012505646606111	OL	rm	0.840007866987119	macaque_up	macaque_up_FAIM2_OL	down_FAIM2_OL	FAIM2	OL	down_FAIM2_OL	OL	human_down_faim2_ol	down	hsa	OL	OL	OPCS_1	0.260788437	-0.260788437	2.25e-05	0.000379117	up	up_FAIM2_OPCS_1	no	no	both	down_up
1668	1668	3041.96795115593	0.660164240023136	0.206484745996219	3.19715743087009	0.0013878915603438	0.0061437725130983	OL	hg	pt	-0.660164240023136	human_up	chimp_down	human_up_FAM102A_OL	chimp_down_FAM102A_OL	0.670348259630347	0.207249402675101	3.23450032172701	0.0012185578336855	0.0038173025263366	OL	rm	-0.670348259630347	macaque_down	macaque_down_FAM102A_OL	up_FAM102A_OL	FAM102A	OL	up_FAM102A_OL	OL	human_up_fam102a_ol	up	hsa	OL	OL	ODC_2	-0.322362873769251	0.322362873769251	1.98369157791512e-07	7.85490389552994e-07	down	down_FAM102A_ODC_2	yes	yes	both	up_down
1722	1722	7567.02454316727	0.589514996638424	0.202606543660754	2.90965427861753	0.0036182875637359	0.0136070015040854	OL	hg	pt	-0.589514996638424	human_up	chimp_down	human_up_FAM107B_OL	chimp_down_FAM107B_OL	1.88111634144532	0.203427220670329	9.24712206776805	2.30618329036437e-20	6.86523142733259e-19	OL	rm	-1.88111634144532	macaque_down	macaque_down_FAM107B_OL	up_FAM107B_OL	FAM107B	OL	up_FAM107B_OL	OL	human_up_fam107b_ol	up	hsa	OL	OL	ODC_1	-0.458907254	0.458907254	1.24e-06	3.9e-05	down	down_FAM107B_ODC_1	yes	yes	both	up_down
2248	2248	3821.76564801344	0.988118465040128	0.240865501963505	4.10236607976282	4.08946560436371e-05	0.0003124142388942	OL	hg	pt	-0.988118465040128	human_up	chimp_down	human_up_FAM124A_OL	chimp_down_FAM124A_OL	0.958322461356487	0.241432873865111	3.96931223993922	7.20803784726563e-05	0.0003027404223766	OL	rm	-0.958322461356487	macaque_down	macaque_down_FAM124A_OL	up_FAM124A_OL	FAM124A	OL	up_FAM124A_OL	OL	human_up_fam124a_ol	up	hsa	OL	OL	OPCS_4	-0.263977692270254	0.263977692270254	4.58823367816557e-06	0.0002366025998483	down	down_FAM124A_OPCS_4	no	yes	both	up_down
2248	2248	3821.76564801344	0.988118465040128	0.240865501963505	4.10236607976282	4.08946560436371e-05	0.0003124142388942	OL	hg	pt	-0.988118465040128	human_up	chimp_down	human_up_FAM124A_OL	chimp_down_FAM124A_OL	0.958322461356487	0.241432873865111	3.96931223993922	7.20803784726563e-05	0.0003027404223766	OL	rm	-0.958322461356487	macaque_down	macaque_down_FAM124A_OL	up_FAM124A_OL	FAM124A	OL	up_FAM124A_OL	OL	human_up_fam124a_ol	up	hsa	OL	OL	ODC_1	-0.408869143	0.408869143	3.32e-05	0.00053821	down	down_FAM124A_ODC_1	no	yes	both	up_down
1758	1758	6196.96428832325	0.70382635125929	0.164928999215724	4.26745056725105	1.97719564831216e-05	0.0001674565296953	OL	hg	pt	-0.70382635125929	human_up	chimp_down	human_up_FAM13C_OL	chimp_down_FAM13C_OL	1.39650787335203	0.165750351837307	8.42536898336587	3.59615172483792e-17	7.99003606722304e-16	OL	rm	-1.39650787335203	macaque_down	macaque_down_FAM13C_OL	up_FAM13C_OL	FAM13C	OL	up_FAM13C_OL	OL	human_up_fam13c_ol	up	hsa	OL	OL	ODC_2	-0.274724784715519	0.274724784715519	0.0001352888267285	0.0003027114847544	down	down_FAM13C_ODC_2	no	no	both	up_down
1091	1091	27.0757658359208	4.70026924683327	0.498952911987814	9.42026618926328	4.49945879537083e-21	4.35239315141102e-19	OL	hg	pt	-4.70026924683327	human_up	chimp_down	human_up_FAM196B_OL	chimp_down_FAM196B_OL	5.27519855119405	0.686209988204331	7.6874406404345	1.50107450690378e-14	2.65815795447898e-13	OL	rm	-5.27519855119405	macaque_down	macaque_down_FAM196B_OL	up_FAM196B_OL	FAM196B	OL	up_FAM196B_OL	OL	human_up_fam196b_ol	up	hsa	OL	OL	ODC_2	-0.363867608744418	0.363867608744418	4.7564772656254e-11	6.62936015403116e-10	down	down_FAM196B_ODC_2	yes	yes	both	up_down
1967	1967	663.155013302769	-1.05360229284831	0.2612985008748	-4.03217886563053	5.52621006899955e-05	0.0004027367742646	OL	hg	pt	1.05360229284831	human_down	chimp_up	human_down_FAT3_OL	chimp_up_FAT3_OL	-1.3115948832474	0.262796533228506	-4.99091394827094	6.0094267043356e-07	3.89251388436971e-06	OL	rm	1.3115948832474	macaque_up	macaque_up_FAT3_OL	down_FAT3_OL	FAT3	OL	down_FAT3_OL	OL	human_down_fat3_ol	down	hsa	OL	OL	OPCS_1	-0.488722877	0.488722877	5.4e-11	3.04e-08	down	down_FAT3_OPCS_1	no	no	both	down_down
759	759	4155.16322378192	-0.741882135362439	0.198686025888185	-3.73394219369987	0.0001885057774954	0.0011396526953097	OL	hg	pt	0.741882135362439	human_down	chimp_up	human_down_FGF12_OL	chimp_up_FGF12_OL	-2.10421247362786	0.198730604565329	-10.5882658497934	3.3779154379194e-26	1.60087726319488e-24	OL	rm	2.10421247362786	macaque_up	macaque_up_FGF12_OL	down_FGF12_OL	FGF12	OL	down_FGF12_OL	OL	human_down_fgf12_ol	down	hsa	OL	OL	ODC_1	-0.274482076	0.274482076	0.000287776	0.002850138	down	down_FGF12_ODC_1	no	no	both	down_down
759	759	4155.16322378192	-0.741882135362439	0.198686025888185	-3.73394219369987	0.0001885057774954	0.0011396526953097	OL	hg	pt	0.741882135362439	human_down	chimp_up	human_down_FGF12_OL	chimp_up_FGF12_OL	-2.10421247362786	0.198730604565329	-10.5882658497934	3.3779154379194e-26	1.60087726319488e-24	OL	rm	2.10421247362786	macaque_up	macaque_up_FGF12_OL	down_FGF12_OL	FGF12	OL	down_FGF12_OL	OL	human_down_fgf12_ol	down	hsa	OL	OL	ODC_2	-0.393263061751616	0.393263061751616	2.32000664487882e-05	5.94996266697603e-05	down	down_FGF12_ODC_2	no	no	both	down_down
759	759	4155.16322378192	-0.741882135362439	0.198686025888185	-3.73394219369987	0.0001885057774954	0.0011396526953097	OL	hg	pt	0.741882135362439	human_down	chimp_up	human_down_FGF12_OL	chimp_up_FGF12_OL	-2.10421247362786	0.198730604565329	-10.5882658497934	3.3779154379194e-26	1.60087726319488e-24	OL	rm	2.10421247362786	macaque_up	macaque_up_FGF12_OL	down_FGF12_OL	FGF12	OL	down_FGF12_OL	OL	human_down_fgf12_ol	down	hsa	OL	OL	OPCS_2	-0.614960587528664	0.614960587528664	3.75613381959767e-05	0.001995410940347	down	down_FGF12_OPCS_2	no	no	both	down_down
660	660	20291.9372395876	1.09761851055326	0.243236026472487	4.51256553756198	6.40481344466071e-06	6.31832729521911e-05	OL	hg	pt	-1.09761851055326	human_up	chimp_down	human_up_FRMD4B_OL	chimp_down_FRMD4B_OL	0.741384218295894	0.243317860492575	3.04697820700473	0.0023115446811892	0.0067165519325366	OL	rm	-0.741384218295894	macaque_down	macaque_down_FRMD4B_OL	up_FRMD4B_OL	FRMD4B	OL	up_FRMD4B_OL	OL	human_up_frmd4b_ol	up	hsa	OL	OL	ODC_1	-1.270058071	1.270058071	9.55e-06	0.000201422	down	down_FRMD4B_ODC_1	yes	yes	both	up_down
2420	2420	1063.73386402784	-0.710055554784382	0.212058068448145	-3.34840150144069	0.0008127916688391	0.003937507333347	OL	hg	pt	0.710055554784382	human_down	chimp_up	human_down_GABRB3_OL	chimp_up_GABRB3_OL	-0.76587863241135	0.213488281485969	-3.58745045433178	0.0003339271586048	0.001205838670049	OL	rm	0.76587863241135	macaque_up	macaque_up_GABRB3_OL	down_GABRB3_OL	GABRB3	OL	down_GABRB3_OL	OL	human_down_gabrb3_ol	down	hsa	OL	OL	OPCS_1	-0.286226724	0.286226724	2.82e-06	8.12e-05	down	down_GABRB3_OPCS_1	no	no	both	down_down
2420	2420	1063.73386402784	-0.710055554784382	0.212058068448145	-3.34840150144069	0.0008127916688391	0.003937507333347	OL	hg	pt	0.710055554784382	human_down	chimp_up	human_down_GABRB3_OL	chimp_up_GABRB3_OL	-0.76587863241135	0.213488281485969	-3.58745045433178	0.0003339271586048	0.001205838670049	OL	rm	0.76587863241135	macaque_up	macaque_up_GABRB3_OL	down_GABRB3_OL	GABRB3	OL	down_GABRB3_OL	OL	human_down_gabrb3_ol	down	hsa	OL	OL	ODC_2	-0.477280208615181	0.477280208615181	3.22481267382391e-11	4.82165255186366e-10	down	down_GABRB3_ODC_2	no	no	both	down_down
2860	2860	3263.59600625754	1.11067759413814	0.220649971297363	5.03366298942912	4.81195317927826e-07	6.38655934421696e-06	OL	hg	pt	-1.11067759413814	human_up	chimp_down	human_up_GAREM1_OL	chimp_down_GAREM1_OL	1.50356487019352	0.221718616142737	6.78141013303801	1.19008497030371e-11	1.53234193706455e-10	OL	rm	-1.50356487019352	macaque_down	macaque_down_GAREM1_OL	up_GAREM1_OL	GAREM1	OL	up_GAREM1_OL	OL	human_up_garem1_ol	up	hsa	OL	OL	OPCS_4	-0.270784211150711	0.270784211150711	0.0012074210084282	0.00926635200376	down	down_GAREM1_OPCS_4	no	no	both	up_down
2634	2634	2081.06164891304	0.947246009444989	0.171994301471773	5.50742670739268	3.64116926521745e-08	6.20543153568135e-07	OL	hg	pt	-0.947246009444989	human_up	chimp_down	human_up_GLG1_OL	chimp_down_GLG1_OL	0.767069708422526	0.173185583945167	4.42917759636039	9.45931056524482e-06	4.85317580464577e-05	OL	rm	-0.767069708422526	macaque_down	macaque_down_GLG1_OL	up_GLG1_OL	GLG1	OL	up_GLG1_OL	OL	human_up_glg1_ol	up	hsa	OL	OL	ODC_1	-0.280932883	0.280932883	1.4e-06	4.27e-05	down	down_GLG1_ODC_1	no	no	both	up_down
1600	1600	176.873782169229	2.13684832468853	0.365924008398381	5.83959586046659	5.23276011610881e-09	1.076115057736e-07	OL	hg	pt	-2.13684832468853	human_up	chimp_down	human_up_GNA14_OL	chimp_down_GNA14_OL	0.965072261303595	0.367468922374824	2.62626905988857	0.0086326549707374	0.0212745725060005	OL	rm	-0.965072261303595	macaque_down	macaque_down_GNA14_OL	up_GNA14_OL	GNA14	OL	up_GNA14_OL	OL	human_up_gna14_ol	up	hsa	OL	OL	OPCS_4	0.271093481503879	-0.271093481503879	0.0001578562837184	0.0023296681336059	up	up_GNA14_OPCS_4	no	no	both	up_up
3155	3155	7685.59019345955	-1.19039161841639	0.201906184718174	-5.89576599685629	3.7294718759945e-09	7.87902784398675e-08	OL	hg	pt	1.19039161841639	human_down	chimp_up	human_down_GNAS_OL	chimp_up_GNAS_OL	-0.629947448311058	0.202226337765978	-3.11506134794397	0.0018390665646674	0.0054899732895533	OL	rm	0.629947448311058	macaque_up	macaque_up_GNAS_OL	down_GNAS_OL	GNAS	OL	down_GNAS_OL	OL	human_down_gnas_ol	down	hsa	OL	OL	ODC_2	0.332364386515933	-0.332364386515933	1.06377895578526e-05	2.90405217961215e-05	up	up_GNAS_ODC_2	yes	yes	both	down_up
2422	2422	619.410512877141	7.73408263483736	0.295105293252294	26.2078749913349	2.16125985159079e-151	4.51573633391381e-147	OL	hg	pt	-7.73408263483736	human_up	chimp_down	human_up_GREM1_OL	chimp_down_GREM1_OL	2.68990669110853	0.200698113232295	13.4027502689831	5.826338092894e-41	6.22660751987583e-39	OL	rm	-2.68990669110853	macaque_down	macaque_down_GREM1_OL	up_GREM1_OL	GREM1	OL	up_GREM1_OL	OL	human_up_grem1_ol	up	hsa	OL	OL	ODC_2	-0.291416893897943	0.291416893897943	9.69693120658905e-05	0.0002222177709036	down	down_GREM1_ODC_2	yes	yes	both	up_down
1980	1980	2173.08021906925	1.38332513668822	0.224990174919303	6.14838020008819	7.82782170943576e-10	1.86884285032818e-08	OL	hg	pt	-1.38332513668822	human_up	chimp_down	human_up_GRIA4_OL	chimp_down_GRIA4_OL	2.35233903821973	0.227649744370252	10.3331503609943	4.98944546775393e-25	2.15443247328834e-23	OL	rm	-2.35233903821973	macaque_down	macaque_down_GRIA4_OL	up_GRIA4_OL	GRIA4	OL	up_GRIA4_OL	OL	human_up_gria4_ol	up	hsa	OL	OL	ODC_1	-0.596392704	0.596392704	1.51e-10	3.6e-08	down	down_GRIA4_ODC_1	no	no	both	up_down
1782	1782	10350.1331615862	0.642182708822971	0.192810847903654	3.33063578011888	0.0008664789374264	0.0041561549399879	OL	hg	pt	-0.642182708822971	human_up	chimp_down	human_up_GRID1_OL	chimp_down_GRID1_OL	1.10806536414599	0.193164641016133	5.73637782938463	9.67227608793727e-09	8.38002550075279e-08	OL	rm	-1.10806536414599	macaque_down	macaque_down_GRID1_OL	up_GRID1_OL	GRID1	OL	up_GRID1_OL	OL	human_up_grid1_ol	up	hsa	OL	OL	ODC_1	-0.393907122	0.393907122	0.001468906	0.009945462	down	down_GRID1_ODC_1	no	no	both	up_down
40	40	2676.25732229213	0.948733460260887	0.111743678348066	8.4902651701308	2.06166142951414e-17	1.49053127710271e-15	OL	hg	pt	-0.948733460260887	human_up	chimp_down	human_up_HP1BP3_OL	chimp_down_HP1BP3_OL	0.906150023269262	0.113268918174663	7.99998832753005	1.24431006532611e-15	2.42441962956064e-14	OL	rm	-0.906150023269262	macaque_down	macaque_down_HP1BP3_OL	up_HP1BP3_OL	HP1BP3	OL	up_HP1BP3_OL	OL	human_up_hp1bp3_ol	up	hsa	OL	OL	OPCS_2	-0.258715386990028	0.258715386990028	0.0002730345558267	0.0064242159079959	down	down_HP1BP3_OPCS_2	yes	yes	both	up_down
2267	2267	375.410583528529	-0.958565014796814	0.268600905854265	-3.56873336576498	0.0003587112575971	0.0019692362102559	OL	hg	pt	0.958565014796814	human_down	chimp_up	human_down_HS6ST3_OL	chimp_up_HS6ST3_OL	-0.899379023085182	0.271821689085834	-3.30870956659085	0.0009372701014683	0.0030307429877131	OL	rm	0.899379023085182	macaque_up	macaque_up_HS6ST3_OL	down_HS6ST3_OL	HS6ST3	OL	down_HS6ST3_OL	OL	human_down_hs6st3_ol	down	hsa	OL	OL	OPCS_2	-0.283232172576116	0.283232172576116	0.0001918365761625	0.0052518951889422	down	down_HS6ST3_OPCS_2	no	no	both	down_down
2267	2267	375.410583528529	-0.958565014796814	0.268600905854265	-3.56873336576498	0.0003587112575971	0.0019692362102559	OL	hg	pt	0.958565014796814	human_down	chimp_up	human_down_HS6ST3_OL	chimp_up_HS6ST3_OL	-0.899379023085182	0.271821689085834	-3.30870956659085	0.0009372701014683	0.0030307429877131	OL	rm	0.899379023085182	macaque_up	macaque_up_HS6ST3_OL	down_HS6ST3_OL	HS6ST3	OL	down_HS6ST3_OL	OL	human_down_hs6st3_ol	down	hsa	OL	OL	ODC_2	-0.51221431405998	0.51221431405998	9.62519860275677e-06	2.64993030781389e-05	down	down_HS6ST3_ODC_2	no	no	both	down_down
2632	2632	934.951853021484	1.76600799137317	0.222851989196178	7.92457809213695	2.28922250197373e-15	1.289245686152e-13	OL	hg	pt	-1.76600799137317	human_up	chimp_down	human_up_HYDIN_OL	chimp_down_HYDIN_OL	3.38537376499493	0.233188784956232	14.5177383450509	9.35460677161192e-48	1.38850948011412e-45	OL	rm	-3.38537376499493	macaque_down	macaque_down_HYDIN_OL	up_HYDIN_OL	HYDIN	OL	up_HYDIN_OL	OL	human_up_hydin_ol	up	hsa	OL	OL	OPCS_4	-0.297175341815223	0.297175341815223	3.92163476423934e-05	0.0009397004171484	down	down_HYDIN_OPCS_4	no	no	both	up_down
34	34	317.957081014259	-0.901275441022146	0.239940604325426	-3.75624394027018	0.0001724825754091	0.0010538236218872	OL	hg	pt	0.901275441022146	human_down	chimp_up	human_down_IGSF21_OL	chimp_up_IGSF21_OL	-1.47400873220142	0.242240121179291	-6.08490750840755	1.16558577894145e-09	1.15606637768421e-08	OL	rm	1.47400873220142	macaque_up	macaque_up_IGSF21_OL	down_IGSF21_OL	IGSF21	OL	down_IGSF21_OL	OL	human_down_igsf21_ol	down	hsa	OL	OL	OPCS_2	-0.270121677718247	0.270121677718247	2.41547021126409e-06	0.0003442673417303	down	down_IGSF21_OPCS_2	no	no	both	down_down
34	34	317.957081014259	-0.901275441022146	0.239940604325426	-3.75624394027018	0.0001724825754091	0.0010538236218872	OL	hg	pt	0.901275441022146	human_down	chimp_up	human_down_IGSF21_OL	chimp_up_IGSF21_OL	-1.47400873220142	0.242240121179291	-6.08490750840755	1.16558577894145e-09	1.15606637768421e-08	OL	rm	1.47400873220142	macaque_up	macaque_up_IGSF21_OL	down_IGSF21_OL	IGSF21	OL	down_IGSF21_OL	OL	human_down_igsf21_ol	down	hsa	OL	OL	OPCS_1	-0.318312599	0.318312599	4.39e-05	0.000628463	down	down_IGSF21_OPCS_1	no	no	both	down_down
1390	1390	3307.59132579058	1.34583255000277	0.17431023888043	7.72090359491706	1.155078949787e-14	5.90078718260383e-13	OL	hg	pt	-1.34583255000277	human_up	chimp_down	human_up_IMMP2L_OL	chimp_down_IMMP2L_OL	1.82280633853999	0.175834841092657	10.3665822268947	3.5188594948981e-25	1.53807981275976e-23	OL	rm	-1.82280633853999	macaque_down	macaque_down_IMMP2L_OL	up_IMMP2L_OL	IMMP2L	OL	up_IMMP2L_OL	OL	human_up_immp2l_ol	up	hsa	OL	OL	OPCS_1	0.333589908	-0.333589908	0.000156339	0.001607974	up	up_IMMP2L_OPCS_1	no	no	both	up_up
1390	1390	3307.59132579058	1.34583255000277	0.17431023888043	7.72090359491706	1.155078949787e-14	5.90078718260383e-13	OL	hg	pt	-1.34583255000277	human_up	chimp_down	human_up_IMMP2L_OL	chimp_down_IMMP2L_OL	1.82280633853999	0.175834841092657	10.3665822268947	3.5188594948981e-25	1.53807981275976e-23	OL	rm	-1.82280633853999	macaque_down	macaque_down_IMMP2L_OL	up_IMMP2L_OL	IMMP2L	OL	up_IMMP2L_OL	OL	human_up_immp2l_ol	up	hsa	OL	OL	ODC_2	0.261226829864945	-0.261226829864945	1.2291679897248e-05	3.31370788396451e-05	up	up_IMMP2L_ODC_2	no	no	both	up_up
2920	2920	3685.58201735204	0.687134048920131	0.160057605397667	4.29304216574358	1.76241519876459e-05	0.000151663522088	OL	hg	pt	-0.687134048920131	human_up	chimp_down	human_up_INSR_OL	chimp_down_INSR_OL	0.676680055469861	0.160854435832323	4.20678517175146	2.5902916209445e-05	0.0001210690861711	OL	rm	-0.676680055469861	macaque_down	macaque_down_INSR_OL	up_INSR_OL	INSR	OL	up_INSR_OL	OL	human_up_insr_ol	up	hsa	OL	OL	ODC_2	-0.345376715480373	0.345376715480373	0.0003793297014683	0.0007812076307008	down	down_INSR_ODC_2	no	no	both	up_down
1395	1395	847.330175255929	-0.820447876290693	0.221511771191851	-3.70385678321403	0.0002123461718415	0.0012572289358053	OL	hg	pt	0.820447876290693	human_down	chimp_up	human_down_KCND2_OL	chimp_up_KCND2_OL	-1.26173434528005	0.222703814150943	-5.66552643065595	1.4657382798752e-08	1.22186778447942e-07	OL	rm	1.26173434528005	macaque_up	macaque_up_KCND2_OL	down_KCND2_OL	KCND2	OL	down_KCND2_OL	OL	human_down_kcnd2_ol	down	hsa	OL	OL	OPCS_2	-0.321071869079906	0.321071869079906	0.0004632706110691	0.0087817848457792	down	down_KCND2_OPCS_2	no	no	both	down_down
2343	2343	512.726379776232	-0.845632071827082	0.264773218134938	-3.19379761209881	0.001404145202218	0.0062025813647238	OL	hg	pt	0.845632071827082	human_down	chimp_up	human_down_KCNH5_OL	chimp_up_KCNH5_OL	-2.55080722008064	0.264438004290826	-9.64614457336201	5.10386045243103e-22	1.7510419471952e-20	OL	rm	2.55080722008064	macaque_up	macaque_up_KCNH5_OL	down_KCNH5_OL	KCNH5	OL	down_KCNH5_OL	OL	human_down_kcnh5_ol	down	hsa	OL	OL	OPCS_1	-0.287789512	0.287789512	1.79e-07	1.04e-05	down	down_KCNH5_OPCS_1	no	no	both	down_down
321	321	3202.64962657471	-0.922733663302213	0.25739221623185	-3.58493227499563	0.0003371656867905	0.0018686312625468	OL	hg	pt	0.922733663302213	human_down	chimp_up	human_down_KCNK1_OL	chimp_up_KCNK1_OL	-1.60458081257548	0.257611369841327	-6.2286878625109	4.70357841727755e-10	4.94025970962607e-09	OL	rm	1.60458081257548	macaque_up	macaque_up_KCNK1_OL	down_KCNK1_OL	KCNK1	OL	down_KCNK1_OL	OL	human_down_kcnk1_ol	down	hsa	OL	OL	ODC_1	-0.290239465	0.290239465	1.83e-07	8.72e-06	down	down_KCNK1_ODC_1	no	no	both	down_down
359	359	130.866831226853	1.48438811143655	0.384905402223735	3.85650111133988	0.0001150215753784	0.0007493797305762	OL	hg	pt	-1.48438811143655	human_up	chimp_down	human_up_KCNS3_OL	chimp_down_KCNS3_OL	2.27448870747734	0.403786019655734	5.63290603626286	1.77198015281915e-08	1.45726447812068e-07	OL	rm	-2.27448870747734	macaque_down	macaque_down_KCNS3_OL	up_KCNS3_OL	KCNS3	OL	up_KCNS3_OL	OL	human_up_kcns3_ol	up	hsa	OL	OL	OPCS_3	-0.447901350290108	0.447901350290108	2.2316563057053e-05	0.0016357403104732	down	down_KCNS3_OPCS_3	yes	yes	both	up_down
1060	1060	1692.62851751387	-1.27133342787946	0.148980885724851	-8.53353382679873	1.41943926636345e-17	1.0406232993473e-15	OL	hg	pt	1.27133342787946	human_down	chimp_up	human_down_KCTD16_OL	chimp_up_KCTD16_OL	-0.911911190218721	0.150562303028823	-6.05670325090703	1.3893955647245e-09	1.36224499084502e-08	OL	rm	0.911911190218721	macaque_up	macaque_up_KCTD16_OL	down_KCTD16_OL	KCTD16	OL	down_KCTD16_OL	OL	human_down_kctd16_ol	down	hsa	OL	OL	OPCS_2	-0.269907372306426	0.269907372306426	1.21562598662514e-05	0.0009566212925338	down	down_KCTD16_OPCS_2	yes	yes	both	down_down
811	811	3851.99419029049	1.5093883812815	0.349805555105329	4.31493542413017	1.59649564666494e-05	0.0001392202839792	OL	hg	pt	-1.5093883812815	human_up	chimp_down	human_up_KCTD8_OL	chimp_down_KCTD8_OL	3.04479958664828	0.35143274222284	8.66396103957097	4.55649159523307e-18	1.10545347737243e-16	OL	rm	-3.04479958664828	macaque_down	macaque_down_KCTD8_OL	up_KCTD8_OL	KCTD8	OL	up_KCTD8_OL	OL	human_up_kctd8_ol	up	hsa	OL	OL	OPCS_2	-0.25325998904108	0.25325998904108	2.88969232228261e-05	0.0016722625975615	down	down_KCTD8_OPCS_2	no	no	both	up_down
811	811	3851.99419029049	1.5093883812815	0.349805555105329	4.31493542413017	1.59649564666494e-05	0.0001392202839792	OL	hg	pt	-1.5093883812815	human_up	chimp_down	human_up_KCTD8_OL	chimp_down_KCTD8_OL	3.04479958664828	0.35143274222284	8.66396103957097	4.55649159523307e-18	1.10545347737243e-16	OL	rm	-3.04479958664828	macaque_down	macaque_down_KCTD8_OL	up_KCTD8_OL	KCTD8	OL	up_KCTD8_OL	OL	human_up_kctd8_ol	up	hsa	OL	OL	ODC_3	-0.267956934596371	0.267956934596371	7.84331683235182e-05	0.0035874622114693	down	down_KCTD8_ODC_3	no	no	both	up_down
811	811	3851.99419029049	1.5093883812815	0.349805555105329	4.31493542413017	1.59649564666494e-05	0.0001392202839792	OL	hg	pt	-1.5093883812815	human_up	chimp_down	human_up_KCTD8_OL	chimp_down_KCTD8_OL	3.04479958664828	0.35143274222284	8.66396103957097	4.55649159523307e-18	1.10545347737243e-16	OL	rm	-3.04479958664828	macaque_down	macaque_down_KCTD8_OL	up_KCTD8_OL	KCTD8	OL	up_KCTD8_OL	OL	human_up_kctd8_ol	up	hsa	OL	OL	ODC_1	-0.821982384	0.821982384	8.76e-11	2.32e-08	down	down_KCTD8_ODC_1	no	no	both	up_down
3124	3124	1418.31722665877	5.00383547672686	0.239814025769525	20.8654829952934	1.10275008373207e-96	2.56009558327755e-93	OL	hg	pt	-5.00383547672686	human_up	chimp_down	human_up_KIAA1755_OL	chimp_down_KIAA1755_OL	2.45981379696993	0.235573827866271	10.441795759953	1.5975955478842e-25	7.17374101690693e-24	OL	rm	-2.45981379696993	macaque_down	macaque_down_KIAA1755_OL	up_KIAA1755_OL	KIAA1755	OL	up_KIAA1755_OL	OL	human_up_kiaa1755_ol	up	hsa	OL	OL	ODC_2	-0.271646021285635	0.271646021285635	1.09297582037265e-09	8.64755135348593e-09	down	down_KIAA1755_ODC_2	yes	yes	both	up_down
1128	1128	8294.50460583047	0.785606154820972	0.190155292492321	4.13139252935963	3.6057226017742e-05	0.0002804838720829	OL	hg	pt	-0.785606154820972	human_up	chimp_down	human_up_KIF13A_OL	chimp_down_KIF13A_OL	1.05934692643048	0.190557324920625	5.5592033886482	2.71008737066073e-08	2.17682854041723e-07	OL	rm	-1.05934692643048	macaque_down	macaque_down_KIF13A_OL	up_KIF13A_OL	KIF13A	OL	up_KIF13A_OL	OL	human_up_kif13a_ol	up	hsa	OL	OL	OPCS_4	-0.285610906464313	0.285610906464313	4.90926563037591e-06	0.0002432017097115	down	down_KIF13A_OPCS_4	no	yes	both	up_down
1128	1128	8294.50460583047	0.785606154820972	0.190155292492321	4.13139252935963	3.6057226017742e-05	0.0002804838720829	OL	hg	pt	-0.785606154820972	human_up	chimp_down	human_up_KIF13A_OL	chimp_down_KIF13A_OL	1.05934692643048	0.190557324920625	5.5592033886482	2.71008737066073e-08	2.17682854041723e-07	OL	rm	-1.05934692643048	macaque_down	macaque_down_KIF13A_OL	up_KIF13A_OL	KIF13A	OL	up_KIF13A_OL	OL	human_up_kif13a_ol	up	hsa	OL	OL	ODC_1	-0.446326751	0.446326751	0.000214853	0.002264542	down	down_KIF13A_ODC_1	no	yes	both	up_down
2257	2257	422.755661903004	-0.740157723084635	0.233114667942481	-3.17508001370065	0.0014979518991909	0.0065697327837312	OL	hg	pt	0.740157723084635	human_down	chimp_up	human_down_KLF12_OL	chimp_up_KLF12_OL	-0.950089802580544	0.235802528723426	-4.02917563150864	5.59727898467566e-05	0.0002413967736449	OL	rm	0.950089802580544	macaque_up	macaque_up_KLF12_OL	down_KLF12_OL	KLF12	OL	down_KLF12_OL	OL	human_down_klf12_ol	down	hsa	OL	OL	OPCS_2	-0.256729431596396	0.256729431596396	8.91956872919579e-05	0.0032726541347636	down	down_KLF12_OPCS_2	no	no	both	down_down
2095	2095	791.469920836343	0.782518241844023	0.247518080954195	3.16145890767807	0.0015698096591411	0.006828982514698	OL	hg	pt	-0.782518241844023	human_up	chimp_down	human_up_LIMA1_OL	chimp_down_LIMA1_OL	0.901742985438962	0.250150878346	3.60479639888253	0.0003123977381041	0.0011359627856817	OL	rm	-0.901742985438962	macaque_down	macaque_down_LIMA1_OL	up_LIMA1_OL	LIMA1	OL	up_LIMA1_OL	OL	human_up_lima1_ol	up	hsa	OL	OL	OPCS_1	-0.354382206	0.354382206	5.53e-11	3.04e-08	down	down_LIMA1_OPCS_1	yes	yes	both	up_down
2241	2241	1764.58230982792	0.933695079783931	0.285513002372788	3.27023663379375	0.0010745755219546	0.0049738991926718	OL	hg	pt	-0.933695079783931	human_up	chimp_down	human_up_LRRC63_OL	chimp_down_LRRC63_OL	2.02083466058037	0.28790031947023	7.01921645762304	2.23115900807579e-12	3.11691455154326e-11	OL	rm	-2.02083466058037	macaque_down	macaque_down_LRRC63_OL	up_LRRC63_OL	LRRC63	OL	up_LRRC63_OL	OL	human_up_lrrc63_ol	up	hsa	OL	OL	ODC_1	-0.407491597	0.407491597	5.34e-05	0.000779927	down	down_LRRC63_ODC_1	yes	yes	both	up_down
132	132	5981.12706748297	1.8579718435006	0.302830150483351	6.13535950939849	8.49668253228914e-10	2.01509290385527e-08	OL	hg	pt	-1.8579718435006	human_up	chimp_down	human_up_LRRC7_OL	chimp_down_LRRC7_OL	2.78395707267014	0.303742314409588	9.16552268353383	4.93074363585421e-20	1.44171976022911e-18	OL	rm	-2.78395707267014	macaque_down	macaque_down_LRRC7_OL	up_LRRC7_OL	LRRC7	OL	up_LRRC7_OL	OL	human_up_lrrc7_ol	up	hsa	OL	OL	ODC_1	-0.53260833	0.53260833	5.38e-06	0.00012842	down	down_LRRC7_ODC_1	no	no	both	up_down
584	584	601.791839884881	-2.2804941850695	0.224193083396902	-10.1720095487166	2.64396687522798e-24	3.3684782860374e-22	OL	hg	pt	2.2804941850695	human_down	chimp_up	human_down_LRRN1_OL	chimp_up_LRRN1_OL	-1.34937780169994	0.227974346660423	-5.9189896647007	3.23925318233622e-09	3.01115105375124e-08	OL	rm	1.34937780169994	macaque_up	macaque_up_LRRN1_OL	down_LRRN1_OL	LRRN1	OL	down_LRRN1_OL	OL	human_down_lrrn1_ol	down	hsa	OL	OL	OPCS_3	0.567362341883269	-0.567362341883269	3.01338222786718e-05	0.0018318793287607	up	up_LRRN1_OPCS_3	no	no	both	down_up
382	382	1188.45552796039	1.93876403948447	0.342939127612925	5.65337660062154	1.57326073266479e-08	2.90129830082066e-07	OL	hg	pt	-1.93876403948447	human_up	chimp_down	human_up_LTBP1_OL	chimp_down_LTBP1_OL	4.38303592768399	0.354279765150122	12.3716801207281	3.71958600862359e-35	3.00009174899323e-33	OL	rm	-4.38303592768399	macaque_down	macaque_down_LTBP1_OL	up_LTBP1_OL	LTBP1	OL	up_LTBP1_OL	OL	human_up_ltbp1_ol	up	hsa	OL	OL	ODC_2	-0.311064270714339	0.311064270714339	1.84551494131834e-09	1.35719247261444e-08	down	down_LTBP1_ODC_2	no	no	both	up_down
1976	1976	12351.6224151134	-1.37841781494672	0.409634951312078	-3.3649907326794	0.0007654622999728	0.0037473217656121	OL	hg	pt	1.37841781494672	human_down	chimp_up	human_down_MAML2_OL	chimp_up_MAML2_OL	-1.34698698732571	0.409701336782365	-3.28772905137294	0.001009989919455	0.0032408834316817	OL	rm	1.34698698732571	macaque_up	macaque_up_MAML2_OL	down_MAML2_OL	MAML2	OL	down_MAML2_OL	OL	human_down_maml2_ol	down	hsa	OL	OL	OPCS_2	-0.326772408370331	0.326772408370331	0.0001593093111619	0.0047106566498235	down	down_MAML2_OPCS_2	no	no	both	down_down
1976	1976	12351.6224151134	-1.37841781494672	0.409634951312078	-3.3649907326794	0.0007654622999728	0.0037473217656121	OL	hg	pt	1.37841781494672	human_down	chimp_up	human_down_MAML2_OL	chimp_up_MAML2_OL	-1.34698698732571	0.409701336782365	-3.28772905137294	0.001009989919455	0.0032408834316817	OL	rm	1.34698698732571	macaque_up	macaque_up_MAML2_OL	down_MAML2_OL	MAML2	OL	down_MAML2_OL	OL	human_down_maml2_ol	down	hsa	OL	OL	ODC_1	-0.333818613	0.333818613	0.000745915	0.006006309	down	down_MAML2_ODC_1	no	no	both	down_down
1976	1976	12351.6224151134	-1.37841781494672	0.409634951312078	-3.3649907326794	0.0007654622999728	0.0037473217656121	OL	hg	pt	1.37841781494672	human_down	chimp_up	human_down_MAML2_OL	chimp_up_MAML2_OL	-1.34698698732571	0.409701336782365	-3.28772905137294	0.001009989919455	0.0032408834316817	OL	rm	1.34698698732571	macaque_up	macaque_up_MAML2_OL	down_MAML2_OL	MAML2	OL	down_MAML2_OL	OL	human_down_maml2_ol	down	hsa	OL	OL	ODC_2	-0.335161928924999	0.335161928924999	6.18682227892286e-07	2.17287396775235e-06	down	down_MAML2_ODC_2	no	no	both	down_down
964	964	164.859130456999	-1.29999603559059	0.215465533103571	-6.03342918408072	1.6051635051876e-09	3.64150773913026e-08	OL	hg	pt	1.29999603559059	human_down	chimp_up	human_down_MAP3K1_OL	chimp_up_MAP3K1_OL	-0.745314045045438	0.225460074141617	-3.30574736073798	0.0009472345311074	0.0030606486572775	OL	rm	0.745314045045438	macaque_up	macaque_up_MAP3K1_OL	down_MAP3K1_OL	MAP3K1	OL	down_MAP3K1_OL	OL	human_down_map3k1_ol	down	hsa	OL	OL	OPCS_1	-0.321006062	0.321006062	0.000162953	0.001658169	down	down_MAP3K1_OPCS_1	yes	yes	both	down_down
1129	1129	86.4809445017314	2.14409494060014	0.50738699833909	4.22575853858839	2.38137237101844e-05	0.0001968211800635	OL	hg	pt	-2.14409494060014	human_up	chimp_down	human_up_MBOAT1_OL	chimp_down_MBOAT1_OL	1.64121460427703	0.516209364990623	3.17935844559279	0.001476014423164	0.0045243556977926	OL	rm	-1.64121460427703	macaque_down	macaque_down_MBOAT1_OL	up_MBOAT1_OL	MBOAT1	OL	up_MBOAT1_OL	OL	human_up_mboat1_ol	up	hsa	OL	OL	ODC_1	-0.257962092	0.257962092	1.09e-10	2.73e-08	down	down_MBOAT1_ODC_1	yes	yes	both	up_down
2322	2322	16269.2677606253	-2.19196407765452	0.335690181794978	-6.52972352641895	6.58912069484712e-11	1.95356370443858e-09	OL	hg	pt	2.19196407765452	human_down	chimp_up	human_down_MDGA2_OL	chimp_up_MDGA2_OL	-2.795896088948	0.335723162657164	-8.32798090789799	8.22327717148762e-17	1.75940266529906e-15	OL	rm	2.795896088948	macaque_up	macaque_up_MDGA2_OL	down_MDGA2_OL	MDGA2	OL	down_MDGA2_OL	OL	human_down_mdga2_ol	down	hsa	OL	OL	ODC_2	-0.924126692402888	0.924126692402888	2.96649993652304e-10	2.96122045130652e-09	down	down_MDGA2_ODC_2	no	no	both	down_down
405	405	2555.47968305421	-1.38345344111453	0.219703800727024	-6.29690263225548	3.03651879299831e-10	7.910850830537e-09	OL	hg	pt	1.38345344111453	human_down	chimp_up	human_down_MDH1_OL	chimp_up_MDH1_OL	-0.867447495679569	0.22052675463389	-3.93352496897563	8.37091388368836e-05	0.0003466768326873	OL	rm	0.867447495679569	macaque_up	macaque_up_MDH1_OL	down_MDH1_OL	MDH1	OL	down_MDH1_OL	OL	human_down_mdh1_ol	down	hsa	OL	OL	ODC_1	-0.312062045	0.312062045	1.2e-09	1.67e-07	down	down_MDH1_ODC_1	yes	yes	both	down_down
465	465	4640.33181929805	1.30906587855055	0.244539946125158	5.35317807701061	8.64227213563319e-08	1.35564289791231e-06	OL	hg	pt	-1.30906587855055	human_up	chimp_down	human_up_MGAT5_OL	chimp_down_MGAT5_OL	0.93076128748041	0.244908798811727	3.80044037615786	0.0001444391699545	0.000566986743546	OL	rm	-0.93076128748041	macaque_down	macaque_down_MGAT5_OL	up_MGAT5_OL	MGAT5	OL	up_MGAT5_OL	OL	human_up_mgat5_ol	up	hsa	OL	OL	ODC_1	-0.597657357	0.597657357	1.11e-09	1.62e-07	down	down_MGAT5_ODC_1	no	no	both	up_down
2415	2415	858.98349515364	1.21318639962435	0.188245552807856	6.44470151633627	1.15828141721262e-10	3.27928616954478e-09	OL	hg	pt	-1.21318639962435	human_up	chimp_down	human_up_MKRN3_OL	chimp_down_MKRN3_OL	0.767523356746513	0.190281761663871	4.03361494047089	5.49252952655193e-05	0.000237598312286	OL	rm	-0.767523356746513	macaque_down	macaque_down_MKRN3_OL	up_MKRN3_OL	MKRN3	OL	up_MKRN3_OL	OL	human_up_mkrn3_ol	up	hsa	OL	OL	ODC_1	-0.338920742	0.338920742	0.000313216	0.003054789	down	down_MKRN3_ODC_1	yes	yes	both	up_down
1165	1165	2708.82469644061	0.680874709852789	0.150279808896907	4.53071317331708	5.87849045060506e-06	5.85718547806114e-05	OL	hg	pt	-0.680874709852789	human_up	chimp_down	human_up_MTCH1_OL	chimp_down_MTCH1_OL	0.792329037768153	0.151525438342271	5.22901663533494	1.70414032759373e-07	1.21820385826048e-06	OL	rm	-0.792329037768153	macaque_down	macaque_down_MTCH1_OL	up_MTCH1_OL	MTCH1	OL	up_MTCH1_OL	OL	human_up_mtch1_ol	up	hsa	OL	OL	OPCS_1	0.394110963	-0.394110963	5.96e-07	2.49e-05	up	up_MTCH1_OPCS_1	no	no	both	up_up
1458	1458	2298.75521177432	1.21097134992952	0.212890663129519	5.68823137721541	1.28361828221505e-08	2.41186334429867e-07	OL	hg	pt	-1.21097134992952	human_up	chimp_down	human_up_MTMR7_OL	chimp_down_MTMR7_OL	2.49246167422628	0.215967687486017	11.5409008784596	8.20612389881157e-31	5.0692974628092e-29	OL	rm	-2.49246167422628	macaque_down	macaque_down_MTMR7_OL	up_MTMR7_OL	MTMR7	OL	up_MTMR7_OL	OL	human_up_mtmr7_ol	up	hsa	OL	OL	ODC_2	-0.346289179978958	0.346289179978958	2.72014139796118e-05	6.87505717109833e-05	down	down_MTMR7_ODC_2	no	no	both	up_down
1459	1459	7507.7527421126	0.753226750334453	0.176576401343306	4.2657271560881	1.99252166076711e-05	0.0001685495853444	OL	hg	pt	-0.753226750334453	human_up	chimp_down	human_up_MTUS1_OL	chimp_down_MTUS1_OL	0.970365023598986	0.177026611471512	5.4814641456047	4.21820218281618e-08	3.29050560056617e-07	OL	rm	-0.970365023598986	macaque_down	macaque_down_MTUS1_OL	up_MTUS1_OL	MTUS1	OL	up_MTUS1_OL	OL	human_up_mtus1_ol	up	hsa	OL	OL	ODC_1	-0.567401669	0.567401669	1.08e-05	0.000221349	down	down_MTUS1_ODC_1	no	no	both	up_down
504	504	1747.9895372917	0.970360311159669	0.178698929369062	5.4301405978522	5.63096718504952e-08	9.19886070089325e-07	OL	hg	pt	-0.970360311159669	human_up	chimp_down	human_up_MTX2_OL	chimp_down_MTX2_OL	0.657118089228308	0.179896833672173	3.65274961106751	0.0002594471915025	0.0009626843151022	OL	rm	-0.657118089228308	macaque_down	macaque_down_MTX2_OL	up_MTX2_OL	MTX2	OL	up_MTX2_OL	OL	human_up_mtx2_ol	up	hsa	OL	OL	ODC_1	-0.482488476	0.482488476	1.5e-08	1.24e-06	down	down_MTX2_ODC_1	no	no	both	up_down
1664	1664	7488.96662403372	0.8899555267354	0.24657910593837	3.60920899339231	0.0003071321002612	0.0017264509289366	OL	hg	pt	-0.8899555267354	human_up	chimp_down	human_up_MVB12B_OL	chimp_down_MVB12B_OL	0.576083059250776	0.246791292915707	2.3342924802762	0.019580412220885	0.042972762173652	OL	rm	-0.576083059250776	macaque_down	macaque_down_MVB12B_OL	up_MVB12B_OL	MVB12B	OL	up_MVB12B_OL	OL	human_up_mvb12b_ol	up	hsa	OL	OL	ODC_2	-0.328210081503208	0.328210081503208	0.0001524542234163	0.0003370493766441	down	down_MVB12B_ODC_2	no	no	both	up_down
1664	1664	7488.96662403372	0.8899555267354	0.24657910593837	3.60920899339231	0.0003071321002612	0.0017264509289366	OL	hg	pt	-0.8899555267354	human_up	chimp_down	human_up_MVB12B_OL	chimp_down_MVB12B_OL	0.576083059250776	0.246791292915707	2.3342924802762	0.019580412220885	0.042972762173652	OL	rm	-0.576083059250776	macaque_down	macaque_down_MVB12B_OL	up_MVB12B_OL	MVB12B	OL	up_MVB12B_OL	OL	human_up_mvb12b_ol	up	hsa	OL	OL	ODC_1	-1.236867287	1.236867287	6.5e-09	6.11e-07	down	down_MVB12B_ODC_1	no	no	both	up_down
2447	2447	6490.23759193918	0.655669173044111	0.198642800598285	3.3007447089415	0.0009642858100031	0.0045459809824473	OL	hg	pt	-0.655669173044111	human_up	chimp_down	human_up_MYO1E_OL	chimp_down_MYO1E_OL	0.68323312917215	0.199026978077132	3.43286691971662	0.0005972351647362	0.0020262387954084	OL	rm	-0.68323312917215	macaque_down	macaque_down_MYO1E_OL	up_MYO1E_OL	MYO1E	OL	up_MYO1E_OL	OL	human_up_myo1e_ol	up	hsa	OL	OL	ODC_1	-0.383799227	0.383799227	2.75e-07	1.18e-05	down	down_MYO1E_ODC_1	no	no	both	up_down
2949	2949	3084.69744419364	0.52271333159867	0.153154781705463	3.41297428508578	0.0006425800519401	0.0032235456435143	OL	hg	pt	-0.52271333159867	human_up	chimp_down	human_up_MYO9B_OL	chimp_down_MYO9B_OL	0.574850245041018	0.154142525064965	3.72934233949225	0.0001919801814044	0.0007331399673645	OL	rm	-0.574850245041018	macaque_down	macaque_down_MYO9B_OL	up_MYO9B_OL	MYO9B	OL	up_MYO9B_OL	OL	human_up_myo9b_ol	up	hsa	OL	OL	OPCS_3	-0.552758348472737	0.552758348472737	9.53945598830211e-05	0.0039599547560502	down	down_MYO9B_OPCS_3	no	yes	both	up_down
2949	2949	3084.69744419364	0.52271333159867	0.153154781705463	3.41297428508578	0.0006425800519401	0.0032235456435143	OL	hg	pt	-0.52271333159867	human_up	chimp_down	human_up_MYO9B_OL	chimp_down_MYO9B_OL	0.574850245041018	0.154142525064965	3.72934233949225	0.0001919801814044	0.0007331399673645	OL	rm	-0.574850245041018	macaque_down	macaque_down_MYO9B_OL	up_MYO9B_OL	MYO9B	OL	up_MYO9B_OL	OL	human_up_myo9b_ol	up	hsa	OL	OL	ODC_1	-0.725368669	0.725368669	1.18e-07	6.14e-06	down	down_MYO9B_ODC_1	no	yes	both	up_down
2273	2273	7628.07258381738	0.562502274220942	0.138353163857333	4.06569866953663	4.78887789830895e-05	0.0003573529100259	OL	hg	pt	-0.562502274220942	human_up	chimp_down	human_up_NALCN_OL	chimp_down_NALCN_OL	0.862874759081284	0.138915652761976	6.21150130978954	5.24807535438171e-10	5.46648940665471e-09	OL	rm	-0.862874759081284	macaque_down	macaque_down_NALCN_OL	up_NALCN_OL	NALCN	OL	up_NALCN_OL	OL	human_up_nalcn_ol	up	hsa	OL	OL	ODC_1	-0.505101869	0.505101869	1.43e-08	1.19e-06	down	down_NALCN_ODC_1	no	no	both	up_down
109	109	1793.54621503721	1.21247516707735	0.147072896463958	8.24404221463393	1.6648837543094e-16	1.09047276371601e-14	OL	hg	pt	-1.21247516707735	human_up	chimp_down	human_up_NASP_OL	chimp_down_NASP_OL	1.0658949851264	0.148810060711127	7.16278845686072	7.90522919648777e-13	1.16528530238434e-11	OL	rm	-1.0658949851264	macaque_down	macaque_down_NASP_OL	up_NASP_OL	NASP	OL	up_NASP_OL	OL	human_up_nasp_ol	up	hsa	OL	OL	OPCS_1	-0.622119397	0.622119397	7.51e-09	9.89e-07	down	down_NASP_OPCS_1	yes	yes	both	up_down
1527	1527	2110.99545595315	-0.930206522902368	0.219607737424969	-4.23576388432207	2.27776029265578e-05	0.0001893059807269	OL	hg	pt	0.930206522902368	human_down	chimp_up	human_down_NCALD_OL	chimp_up_NCALD_OL	-1.38026795108313	0.220099911464863	-6.27109725713578	3.58512582512094e-10	3.84295282779012e-09	OL	rm	1.38026795108313	macaque_up	macaque_up_NCALD_OL	down_NCALD_OL	NCALD	OL	down_NCALD_OL	OL	human_down_ncald_ol	down	hsa	OL	OL	OPCS_1	-0.343565443	0.343565443	0.001021913	0.006637758	down	down_NCALD_OPCS_1	no	no	both	down_down
82	82	2550.54060025796	-1.69663611493412	0.272473713677206	-6.22678823596205	4.76093926454125e-10	1.195613761939e-08	OL	hg	pt	1.69663611493412	human_down	chimp_up	human_down_NCDN_OL	chimp_up_NCDN_OL	-0.820326652166081	0.273293234744452	-3.00163541528257	0.0026853357464093	0.0076579541352574	OL	rm	0.820326652166081	macaque_up	macaque_up_NCDN_OL	down_NCDN_OL	NCDN	OL	down_NCDN_OL	OL	human_down_ncdn_ol	down	hsa	OL	OL	OPCS_1	0.346679661	-0.346679661	8.89e-05	0.001056751	up	up_NCDN_OPCS_1	no	no	both	down_up
1512	1512	5514.83924528698	0.675461800843734	0.161750181727174	4.17595698274418	2.9673589640412e-05	0.0002366412144834	OL	hg	pt	-0.675461800843734	human_up	chimp_down	human_up_NECAB1_OL	chimp_down_NECAB1_OL	0.949718200323001	0.162424593234114	5.84713300746338	5.00117610385124e-09	4.49895362136854e-08	OL	rm	-0.949718200323001	macaque_down	macaque_down_NECAB1_OL	up_NECAB1_OL	NECAB1	OL	up_NECAB1_OL	OL	human_up_necab1_ol	up	hsa	OL	OL	ODC_1	-0.455217548	0.455217548	1.5e-06	4.49e-05	down	down_NECAB1_ODC_1	no	no	both	up_down
2250	2250	452.125349670022	0.711715663154705	0.21859502562927	3.25586394798274	0.0011304790755515	0.0051992581564105	OL	hg	pt	-0.711715663154705	human_up	chimp_down	human_up_NEK3_OL	chimp_down_NEK3_OL	3.37553529735017	0.242490292358432	13.9202904352175	4.76961994880768e-44	5.89282409166562e-42	OL	rm	-3.37553529735017	macaque_down	macaque_down_NEK3_OL	up_NEK3_OL	NEK3	OL	up_NEK3_OL	OL	human_up_nek3_ol	up	hsa	OL	OL	ODC_1	-0.283644573	0.283644573	7.33e-09	6.78e-07	down	down_NEK3_ODC_1	yes	yes	both	up_down
2082	2082	1904.77353378543	-0.699371822308059	0.203630379778484	-3.4345161221467	0.0005936127595763	0.0030170141081457	OL	hg	pt	0.699371822308059	human_down	chimp_up	human_down_NELL2_OL	chimp_up_NELL2_OL	-1.53448293272258	0.204010211571594	-7.52159865382071	5.41104739678101e-14	8.97251567562431e-13	OL	rm	1.53448293272258	macaque_up	macaque_up_NELL2_OL	down_NELL2_OL	NELL2	OL	down_NELL2_OL	OL	human_down_nell2_ol	down	hsa	OL	OL	OPCS_3	0.335506727931606	-0.335506727931606	3.32045573926688e-06	0.000507041497233	up	up_NELL2_OPCS_3	no	no	both	down_up
2234	2234	871.72946687703	1.72985545528523	0.212634795622026	8.13533575360909	4.10798233761194e-16	2.60097524127466e-14	OL	hg	pt	-1.72985545528523	human_up	chimp_down	human_up_NHLRC3_OL	chimp_down_NHLRC3_OL	3.82622548610564	0.227632324908087	16.80879676316	2.10398725070359e-63	6.07711128331602e-61	OL	rm	-3.82622548610564	macaque_down	macaque_down_NHLRC3_OL	up_NHLRC3_OL	NHLRC3	OL	up_NHLRC3_OL	OL	human_up_nhlrc3_ol	up	hsa	OL	OL	ODC_1	-0.413425472	0.413425472	1.94e-08	1.49e-06	down	down_NHLRC3_ODC_1	yes	yes	both	up_down
1553	1553	1529.32853811505	0.791069286435527	0.298789220867806	2.647583082609	0.0081069436418922	0.0264749109805714	OL	hg	pt	-0.791069286435527	human_up	chimp_down	human_up_NRBP2_OL	chimp_down_NRBP2_OL	0.828546527061583	0.299912157154538	2.76263068133864	0.0057337603646659	0.0149309690587681	OL	rm	-0.828546527061583	macaque_down	macaque_down_NRBP2_OL	up_NRBP2_OL	NRBP2	OL	up_NRBP2_OL	OL	human_up_nrbp2_ol	up	hsa	OL	OL	ODC_1	-0.279705887	0.279705887	1.18e-09	1.67e-07	down	down_NRBP2_ODC_1	no	no	both	up_down
117	117	2410.11618455997	0.606906293001582	0.144030739948572	4.21372752246005	2.51190299158913e-05	0.0002057377542385	OL	hg	pt	-0.606906293001582	human_up	chimp_down	human_up_NRDC_OL	chimp_down_NRDC_OL	1.11670693696164	0.145947539975114	7.65142692471587	1.98761252828946e-14	3.46236594781246e-13	OL	rm	-1.11670693696164	macaque_down	macaque_down_NRDC_OL	up_NRDC_OL	NRDC	OL	up_NRDC_OL	OL	human_up_nrdc_ol	up	hsa	OL	OL	ODC_1	-0.516167967	0.516167967	5.89e-07	2.18e-05	down	down_NRDC_ODC_1	yes	yes	both	up_down
1543	1543	6855.13963283504	0.610235883459884	0.192674294337386	3.16718888504824	0.0015392030804105	0.0067232747920662	OL	hg	pt	-0.610235883459884	human_up	chimp_down	human_up_NSMCE2_OL	chimp_down_NSMCE2_OL	0.793345965815203	0.193095218338184	4.10857385616741	3.9810989412208e-05	0.0001786146279799	OL	rm	-0.793345965815203	macaque_down	macaque_down_NSMCE2_OL	up_NSMCE2_OL	NSMCE2	OL	up_NSMCE2_OL	OL	human_up_nsmce2_ol	up	hsa	OL	OL	ODC_1	-0.456773941	0.456773941	2.96e-07	1.24e-05	down	down_NSMCE2_ODC_1	yes	yes	both	up_down
2034	2034	2941.91320423789	-0.751213513221145	0.254346068785835	-2.95350943227546	0.0031418300702516	0.0121601111722738	OL	hg	pt	0.751213513221145	human_down	chimp_up	human_down_OPCML_OL	chimp_up_OPCML_OL	-0.929708412065452	0.254751987066845	-3.64946480995064	0.0002627872343847	0.0009736200984119	OL	rm	0.929708412065452	macaque_up	macaque_up_OPCML_OL	down_OPCML_OL	OPCML	OL	down_OPCML_OL	OL	human_down_opcml_ol	down	hsa	OL	OL	OPCS_2	-0.707439700992265	0.707439700992265	2.35854831451176e-05	0.0014472540433357	down	down_OPCML_OPCS_2	no	no	both	down_down
1532	1532	3210.98829131531	-0.921316724298135	0.161145103213697	-5.7173113295063	1.08222729611257e-08	2.08214154005305e-07	OL	hg	pt	0.921316724298135	human_down	chimp_up	human_down_OXR1_OL	chimp_up_OXR1_OL	-1.18241683605767	0.161667552034955	-7.31387851906122	2.59539801513466e-13	4.02569210272048e-12	OL	rm	1.18241683605767	macaque_up	macaque_up_OXR1_OL	down_OXR1_OL	OXR1	OL	down_OXR1_OL	OL	human_down_oxr1_ol	down	hsa	OL	OL	ODC_1	-0.341041771	0.341041771	1.76e-05	0.000327367	down	down_OXR1_ODC_1	no	no	both	down_down
2518	2518	5818.95990779554	1.87573411751739	0.179007586368407	10.4785174504115	1.08430136449844e-25	1.53076977769124e-23	OL	hg	pt	-1.87573411751739	human_up	chimp_down	human_up_PCSK6_OL	chimp_down_PCSK6_OL	2.82953227488283	0.180584970650312	15.668703019378	2.47580057147795e-55	5.39977157293569e-53	OL	rm	-2.82953227488283	macaque_down	macaque_down_PCSK6_OL	up_PCSK6_OL	PCSK6	OL	up_PCSK6_OL	OL	human_up_pcsk6_ol	up	hsa	OL	OL	ODC_2	-0.277455379728044	0.277455379728044	0.0004647739205279	0.0009412953227985	down	down_PCSK6_ODC_2	no	no	both	up_down
1268	1268	504.021631662852	2.23734779146328	0.376158434368134	5.94788681322952	2.71626307757443e-09	5.89341648419938e-08	OL	hg	pt	-2.23734779146328	human_up	chimp_down	human_up_PDE10A_OL	chimp_down_PDE10A_OL	1.39511366334458	0.377744565436469	3.69327262652364	0.000221386458661	0.000832350777031	OL	rm	-1.39511366334458	macaque_down	macaque_down_PDE10A_OL	up_PDE10A_OL	PDE10A	OL	up_PDE10A_OL	OL	human_up_pde10a_ol	up	hsa	OL	OL	ODC_3	-0.272054032224519	0.272054032224519	3.9700944958033e-07	9.49293706107634e-05	down	down_PDE10A_ODC_3	no	no	both	up_down
1237	1237	436.739285884037	-1.22516214113997	0.185099810973391	-6.61892702481524	3.61815397276624e-11	1.1300105995064e-09	OL	hg	pt	1.22516214113997	human_down	chimp_up	human_down_PDE7B_OL	chimp_up_PDE7B_OL	-0.54115471716695	0.190619294289309	-2.83892939161563	0.0045265171898513	0.0121759096924091	OL	rm	0.54115471716695	macaque_up	macaque_up_PDE7B_OL	down_PDE7B_OL	PDE7B	OL	down_PDE7B_OL	OL	human_down_pde7b_ol	down	hsa	OL	OL	OPCS_2	-0.34367456335574	0.34367456335574	4.22327566388767e-05	0.0021021871451435	down	down_PDE7B_OPCS_2	no	no	both	down_down
2552	2552	1464.411266812	0.6817434031773	0.162444242753427	4.19678402645587	2.7073188026485e-05	0.0002199328112851	OL	hg	pt	-0.6817434031773	human_up	chimp_down	human_up_PDXDC1_OL	chimp_down_PDXDC1_OL	2.13607775860949	0.167730291414342	12.7351937482346	3.76909282840927e-37	3.32895000472809e-35	OL	rm	-2.13607775860949	macaque_down	macaque_down_PDXDC1_OL	up_PDXDC1_OL	PDXDC1	OL	up_PDXDC1_OL	OL	human_up_pdxdc1_ol	up	hsa	OL	OL	ODC_1	-0.38232525	0.38232525	3.41e-05	0.000548025	down	down_PDXDC1_ODC_1	yes	yes	both	up_down
2476	2476	4180.36360823589	0.923519927150665	0.179670985225369	5.14006157417268	2.7464845127192e-07	3.87213545268253e-06	OL	hg	pt	-0.923519927150665	human_up	chimp_down	human_up_PEAK1_OL	chimp_down_PEAK1_OL	1.75682521010475	0.180997054406838	9.70637459190818	2.8323244871873e-22	9.97332843313696e-21	OL	rm	-1.75682521010475	macaque_down	macaque_down_PEAK1_OL	up_PEAK1_OL	PEAK1	OL	up_PEAK1_OL	OL	human_up_peak1_ol	up	hsa	OL	OL	OPCS_2	-0.374069910982232	0.374069910982232	0.0002265707368536	0.0057803960749968	down	down_PEAK1_OPCS_2	yes	yes	both	up_down
563	563	3009.28003260172	-5.51583748795045	0.442708178190906	-12.4593078684259	1.24445959601809e-35	3.21009120977802e-33	OL	hg	pt	5.51583748795045	human_down	chimp_up	human_down_PID1_OL	chimp_up_PID1_OL	-3.41264735752913	0.443483126815616	-7.69510078553222	1.41382687094198e-14	2.50989497836495e-13	OL	rm	3.41264735752913	macaque_up	macaque_up_PID1_OL	down_PID1_OL	PID1	OL	down_PID1_OL	OL	human_down_pid1_ol	down	hsa	OL	OL	OPCS_2	-0.373573212945779	0.373573212945779	8.10481623081865e-07	0.0001672176287854	down	down_PID1_OPCS_2	no	no	both	down_down
276	276	2160.87277761164	1.16232490140531	0.162072603193477	7.17163097588905	7.41094868998146e-13	2.99505535645014e-11	OL	hg	pt	-1.16232490140531	human_up	chimp_down	human_up_PIK3C2B_OL	chimp_down_PIK3C2B_OL	1.16806003139356	0.163607134181374	7.13941991122865	9.37256078655797e-13	1.37117805785003e-11	OL	rm	-1.16806003139356	macaque_down	macaque_down_PIK3C2B_OL	up_PIK3C2B_OL	PIK3C2B	OL	up_PIK3C2B_OL	OL	human_up_pik3c2b_ol	up	hsa	OL	OL	ODC_2	-0.325388809365593	0.325388809365593	1.03336801295935e-08	5.85782200845271e-08	down	down_PIK3C2B_ODC_2	yes	yes	both	up_down
3090	3090	1875.06751459946	-4.46704340995388	0.278790903376736	-16.0229166585018	8.84044368033408e-58	4.86084816465527e-55	OL	hg	pt	4.46704340995388	human_down	chimp_up	human_down_PLCB4_OL	chimp_up_PLCB4_OL	-3.68951154235932	0.279668903621422	-13.1924268110754	9.7011198936719e-40	9.68933348632445e-38	OL	rm	3.68951154235932	macaque_up	macaque_up_PLCB4_OL	down_PLCB4_OL	PLCB4	OL	down_PLCB4_OL	OL	human_down_plcb4_ol	down	hsa	OL	OL	OPCS_1	-0.307974563	0.307974563	8.42e-07	3.26e-05	down	down_PLCB4_OPCS_1	yes	yes	both	down_down
2645	2645	232.415847632502	4.88858415153571	0.294800745424199	16.5826722876883	9.29997695302892e-62	6.47712394855288e-59	OL	hg	pt	-4.88858415153571	human_up	chimp_down	human_up_PLCG2_OL	chimp_down_PLCG2_OL	2.64233251614525	0.277404142948867	9.52520927790292	1.64709712919698e-21	5.35845571376806e-20	OL	rm	-2.64233251614525	macaque_down	macaque_down_PLCG2_OL	up_PLCG2_OL	PLCG2	OL	up_PLCG2_OL	OL	human_up_plcg2_ol	up	hsa	OL	OL	ODC_1	0.527684116	-0.527684116	0.000208121	0.002214851	up	up_PLCG2_ODC_1	yes	yes	both	up_up
326	326	1744.38586263738	4.73848976486735	0.242906706985567	19.5074472157284	9.49044987287333e-85	1.65244549703179e-81	OL	hg	pt	-4.73848976486735	human_up	chimp_down	human_up_PLD5_OL	chimp_down_PLD5_OL	3.66272271553303	0.244252313159936	14.9956521113259	7.83889855996552e-51	1.39623848183919e-48	OL	rm	-3.66272271553303	macaque_down	macaque_down_PLD5_OL	up_PLD5_OL	PLD5	OL	up_PLD5_OL	OL	human_up_pld5_ol	up	hsa	OL	OL	ODC_1	-0.309087421	0.309087421	3.4e-08	2.38e-06	down	down_PLD5_ODC_1	no	no	both	up_down
1829	1829	1799.17578823047	1.79163095055491	0.268886267210341	6.66315527803947	2.68010228968443e-11	8.52329638366309e-10	OL	hg	pt	-1.79163095055491	human_up	chimp_down	human_up_PLEKHA1_OL	chimp_down_PLEKHA1_OL	0.781896619632935	0.269290113540595	2.90354743942378	0.003689610684255	0.0101346349931799	OL	rm	-0.781896619632935	macaque_down	macaque_down_PLEKHA1_OL	up_PLEKHA1_OL	PLEKHA1	OL	up_PLEKHA1_OL	OL	human_up_plekha1_ol	up	hsa	OL	OL	ODC_1	-0.343728664	0.343728664	2.27e-05	0.000402015	down	down_PLEKHA1_ODC_1	yes	yes	both	up_down
963	963	3032.70054032283	0.966170713524076	0.163025144524606	5.92651346110752	3.09434031063227e-09	6.64472214289318e-08	OL	hg	pt	-0.966170713524076	human_up	chimp_down	human_up_PLPP1_OL	chimp_down_PLPP1_OL	0.994681391312347	0.16408819729598	6.06187043129101	1.34547586920468e-09	1.32160851233368e-08	OL	rm	-0.994681391312347	macaque_down	macaque_down_PLPP1_OL	up_PLPP1_OL	PLPP1	OL	up_PLPP1_OL	OL	human_up_plpp1_ol	up	hsa	OL	OL	OPCS_4	-0.266427282372099	0.266427282372099	5.37764976743997e-06	0.0002591263150234	down	down_PLPP1_OPCS_4	no	yes	both	up_down
963	963	3032.70054032283	0.966170713524076	0.163025144524606	5.92651346110752	3.09434031063227e-09	6.64472214289318e-08	OL	hg	pt	-0.966170713524076	human_up	chimp_down	human_up_PLPP1_OL	chimp_down_PLPP1_OL	0.994681391312347	0.16408819729598	6.06187043129101	1.34547586920468e-09	1.32160851233368e-08	OL	rm	-0.994681391312347	macaque_down	macaque_down_PLPP1_OL	up_PLPP1_OL	PLPP1	OL	up_PLPP1_OL	OL	human_up_plpp1_ol	up	hsa	OL	OL	ODC_1	-0.362042468	0.362042468	3.13e-06	8.24e-05	down	down_PLPP1_ODC_1	no	yes	both	up_down
3247	3247	10493.2145117463	0.577946754283739	0.151936167564147	3.80387871794733	0.0001424479424969	0.0008937859791384	OL	hg	pt	-0.577946754283739	human_up	chimp_down	human_up_POLR2F_OL	chimp_down_POLR2F_OL	0.869972447407871	0.152312430427074	5.71176262481352	1.11811978608101e-08	9.57479659763439e-08	OL	rm	-0.869972447407871	macaque_down	macaque_down_POLR2F_OL	up_POLR2F_OL	POLR2F	OL	up_POLR2F_OL	OL	human_up_polr2f_ol	up	hsa	OL	OL	OPCS_3	0.642933933948911	-0.642933933948911	3.48366027040503e-06	0.0005136196584883	up	up_POLR2F_OPCS_3	yes	yes	both	up_up
2141	2141	6445.89564564462	1.15131226047037	0.23254968659314	4.95082267078973	7.39004185174287e-07	9.42083797744451e-06	OL	hg	pt	-1.15131226047037	human_up	chimp_down	human_up_PPFIA2_OL	chimp_down_PPFIA2_OL	2.43022283586329	0.233583387066083	10.4040910887886	2.37511799643295e-25	1.04887958792888e-23	OL	rm	-2.43022283586329	macaque_down	macaque_down_PPFIA2_OL	up_PPFIA2_OL	PPFIA2	OL	up_PPFIA2_OL	OL	human_up_ppfia2_ol	up	hsa	OL	OL	ODC_2	0.264642696061197	-0.264642696061197	0.0010868387669305	0.0020603969060116	up	up_PPFIA2_ODC_2	no	no	both	up_up
2141	2141	6445.89564564462	1.15131226047037	0.23254968659314	4.95082267078973	7.39004185174287e-07	9.42083797744451e-06	OL	hg	pt	-1.15131226047037	human_up	chimp_down	human_up_PPFIA2_OL	chimp_down_PPFIA2_OL	2.43022283586329	0.233583387066083	10.4040910887886	2.37511799643295e-25	1.04887958792888e-23	OL	rm	-2.43022283586329	macaque_down	macaque_down_PPFIA2_OL	up_PPFIA2_OL	PPFIA2	OL	up_PPFIA2_OL	OL	human_up_ppfia2_ol	up	hsa	OL	OL	ODC_1	-0.273324924	0.273324924	0.000165828	0.001867331	down	down_PPFIA2_ODC_1	no	no	both	up_down
1472	1472	4540.97684052538	0.631383765547734	0.153508157472102	4.1130307075862	3.90498418686328e-05	0.0003004077304871	OL	hg	pt	-0.631383765547734	human_up	chimp_down	human_up_PPP2R2A_OL	chimp_down_PPP2R2A_OL	0.615137233625657	0.15417209228048	3.98993893464558	6.60903083042386e-05	0.0002800331584351	OL	rm	-0.615137233625657	macaque_down	macaque_down_PPP2R2A_OL	up_PPP2R2A_OL	PPP2R2A	OL	up_PPP2R2A_OL	OL	human_up_ppp2r2a_ol	up	hsa	OL	OL	ODC_2	-0.357973333189416	0.357973333189416	6.53519539424525e-05	0.0001542243689069	down	down_PPP2R2A_ODC_2	no	no	both	up_down
1495	1495	1516.12508326223	2.5621571365561	0.259361297831774	9.87871805845899	5.14873405906464e-23	5.6030025744842e-21	OL	hg	pt	-2.5621571365561	human_up	chimp_down	human_up_PREX2_OL	chimp_down_PREX2_OL	3.80012204485394	0.266192922848899	14.2758192223278	3.09627735517102e-46	4.18859697401426e-44	OL	rm	-3.80012204485394	macaque_down	macaque_down_PREX2_OL	up_PREX2_OL	PREX2	OL	up_PREX2_OL	OL	human_up_prex2_ol	up	hsa	OL	OL	ODC_2	-0.287569179179571	0.287569179179571	3.52685721257378e-05	8.70568991651213e-05	down	down_PREX2_ODC_2	no	yes	both	up_down
1495	1495	1516.12508326223	2.5621571365561	0.259361297831774	9.87871805845899	5.14873405906464e-23	5.6030025744842e-21	OL	hg	pt	-2.5621571365561	human_up	chimp_down	human_up_PREX2_OL	chimp_down_PREX2_OL	3.80012204485394	0.266192922848899	14.2758192223278	3.09627735517102e-46	4.18859697401426e-44	OL	rm	-3.80012204485394	macaque_down	macaque_down_PREX2_OL	up_PREX2_OL	PREX2	OL	up_PREX2_OL	OL	human_up_prex2_ol	up	hsa	OL	OL	OPCS_1	-0.374000653	0.374000653	7.15e-06	0.000161753	down	down_PREX2_OPCS_1	no	yes	both	up_down
1495	1495	1516.12508326223	2.5621571365561	0.259361297831774	9.87871805845899	5.14873405906464e-23	5.6030025744842e-21	OL	hg	pt	-2.5621571365561	human_up	chimp_down	human_up_PREX2_OL	chimp_down_PREX2_OL	3.80012204485394	0.266192922848899	14.2758192223278	3.09627735517102e-46	4.18859697401426e-44	OL	rm	-3.80012204485394	macaque_down	macaque_down_PREX2_OL	up_PREX2_OL	PREX2	OL	up_PREX2_OL	OL	human_up_prex2_ol	up	hsa	OL	OL	ODC_1	-0.491075163	0.491075163	1.31e-07	6.67e-06	down	down_PREX2_ODC_1	no	yes	both	up_down
2112	2112	2429.12953380144	-0.58214690907784	0.180338245462817	-3.22808346939291	0.0012462260457123	0.0056105681963182	OL	hg	pt	0.58214690907784	human_down	chimp_up	human_down_PTGES3_OL	chimp_up_PTGES3_OL	-0.714689350995302	0.181060104933614	-3.94724918146569	7.90542669641869e-05	0.0003293131752275	OL	rm	0.714689350995302	macaque_up	macaque_up_PTGES3_OL	down_PTGES3_OL	PTGES3	OL	down_PTGES3_OL	OL	human_down_ptges3_ol	down	hsa	OL	OL	OPCS_1	0.265713722	-0.265713722	1.42e-07	8.92e-06	up	up_PTGES3_OPCS_1	no	no	both	down_up
1412	1412	2134.45621562148	3.31755467974035	0.275702045175261	12.0331159590471	2.38005466503985e-33	5.29030448631306e-31	OL	hg	pt	-3.31755467974035	human_up	chimp_down	human_up_PTN_OL	chimp_down_PTN_OL	1.1779911361273	0.275045470064902	4.28289597297979	1.84476432589221e-05	8.88463107292025e-05	OL	rm	-1.1779911361273	macaque_down	macaque_down_PTN_OL	up_PTN_OL	PTN	OL	up_PTN_OL	OL	human_up_ptn_ol	up	hsa	OL	OL	ODC_1	-0.258160712	0.258160712	0.000542266	0.004711669	down	down_PTN_ODC_1	no	no	both	up_down
1412	1412	2134.45621562148	3.31755467974035	0.275702045175261	12.0331159590471	2.38005466503985e-33	5.29030448631306e-31	OL	hg	pt	-3.31755467974035	human_up	chimp_down	human_up_PTN_OL	chimp_down_PTN_OL	1.1779911361273	0.275045470064902	4.28289597297979	1.84476432589221e-05	8.88463107292025e-05	OL	rm	-1.1779911361273	macaque_down	macaque_down_PTN_OL	up_PTN_OL	PTN	OL	up_PTN_OL	OL	human_up_ptn_ol	up	hsa	OL	OL	OPCS_4	-0.319343670796202	0.319343670796202	8.88390174015103e-05	0.0015836509572199	down	down_PTN_OPCS_4	no	no	both	up_down
841	841	1956.63945930584	1.93276486938668	0.298399214728508	6.4771111115194	9.34953461822063e-11	2.6796869178752e-09	OL	hg	pt	-1.93276486938668	human_up	chimp_down	human_up_PTPN13_OL	chimp_down_PTPN13_OL	3.51328795407546	0.302929354268987	11.5977138054301	4.2323381214028e-31	2.66849542793108e-29	OL	rm	-3.51328795407546	macaque_down	macaque_down_PTPN13_OL	up_PTPN13_OL	PTPN13	OL	up_PTPN13_OL	OL	human_up_ptpn13_ol	up	hsa	OL	OL	OPCS_3	0.335317004491655	-0.335317004491655	1.88919511477801e-05	0.001468648832561	up	up_PTPN13_OPCS_3	no	no	both	up_up
2073	2073	344.678256278565	-0.800987870348521	0.223243561666043	-3.58795507637861	0.0003332816953955	0.0018490673774814	OL	hg	pt	0.800987870348521	human_down	chimp_up	human_down_PTPRO_OL	chimp_up_PTPRO_OL	-0.543396084237152	0.227987283509673	-2.38344909361621	0.0171512564407475	0.038386487451784	OL	rm	0.543396084237152	macaque_up	macaque_up_PTPRO_OL	down_PTPRO_OL	PTPRO	OL	down_PTPRO_OL	OL	human_down_ptpro_ol	down	hsa	OL	OL	OPCS_1	-0.359833809	0.359833809	3.58e-08	3.12e-06	down	down_PTPRO_OPCS_1	no	no	both	down_down
1994	1994	584.846484095041	0.576552471713366	0.125539556551343	4.59259605140923	4.37765913878657e-06	4.49027049807593e-05	OL	hg	pt	-0.576552471713366	human_up	chimp_down	human_up_PTS_OL	chimp_down_PTS_OL	1.32315234379095	0.133603013942793	9.9036114885664	4.01508339166057e-23	1.52430537146275e-21	OL	rm	-1.32315234379095	macaque_down	macaque_down_PTS_OL	up_PTS_OL	PTS	OL	up_PTS_OL	OL	human_up_pts_ol	up	hsa	OL	OL	ODC_1	-0.30169195	0.30169195	2.18e-11	7.86e-09	down	down_PTS_ODC_1	yes	yes	both	up_down
653	653	10242.0657991538	1.08619652703898	0.178689775672091	6.07867194949214	1.21181988956142e-09	2.80396066140601e-08	OL	hg	pt	-1.08619652703898	human_up	chimp_down	human_up_PXK_OL	chimp_down_PXK_OL	1.49878448267876	0.179120710349774	8.3674549958631	5.88759983666514e-17	1.2762835589136e-15	OL	rm	-1.49878448267876	macaque_down	macaque_down_PXK_OL	up_PXK_OL	PXK	OL	up_PXK_OL	OL	human_up_pxk_ol	up	hsa	OL	OL	ODC_2	-0.457401941789307	0.457401941789307	4.21557239552169e-05	0.0001027431285076	down	down_PXK_ODC_2	no	no	both	up_down
1882	1882	645.651561171745	-0.625554563734611	0.172963653007451	-3.61668219222719	0.0002984033065922	0.0016828174596325	OL	hg	pt	0.625554563734611	human_down	chimp_up	human_down_QSER1_OL	chimp_up_QSER1_OL	-0.506722078495025	0.176019884382615	-2.87877747603538	0.0039921991324777	0.0108755116310959	OL	rm	0.506722078495025	macaque_up	macaque_up_QSER1_OL	down_QSER1_OL	QSER1	OL	down_QSER1_OL	OL	human_down_qser1_ol	down	hsa	OL	OL	OPCS_2	0.26546843671931	-0.26546843671931	9.6027985640957e-06	0.0008235267491473	up	up_QSER1_OPCS_2	yes	yes	both	down_up
1963	1963	3984.18691213078	0.801458395542182	0.165299137612539	4.84853343530927	1.2437756959358e-06	1.49181684218614e-05	OL	hg	pt	-0.801458395542182	human_up	chimp_down	human_up_RAB30_OL	chimp_down_RAB30_OL	0.994663814748702	0.166180584400334	5.98543938413726	2.15806482910996e-09	2.06013745678411e-08	OL	rm	-0.994663814748702	macaque_down	macaque_down_RAB30_OL	up_RAB30_OL	RAB30	OL	up_RAB30_OL	OL	human_up_rab30_ol	up	hsa	OL	OL	ODC_1	-0.67658248	0.67658248	5.33e-08	3.37e-06	down	down_RAB30_ODC_1	yes	yes	both	up_down
252	252	6318.74380461787	0.504717149201914	0.120281051981559	4.19614844472173	2.7149234182274e-05	0.0002204648655283	OL	hg	pt	-0.504717149201914	human_up	chimp_down	human_up_RABGAP1L_OL	chimp_down_RABGAP1L_OL	0.992924570492984	0.121150585532034	8.1957884572538	2.48955834349498e-16	5.1561841118083e-15	OL	rm	-0.992924570492984	macaque_down	macaque_down_RABGAP1L_OL	up_RABGAP1L_OL	RABGAP1L	OL	up_RABGAP1L_OL	OL	human_up_rabgap1l_ol	up	hsa	OL	OL	ODC_1	-1.041190901	1.041190901	5.82e-15	1.56e-11	down	down_RABGAP1L_ODC_1	no	no	both	up_down
2354	2354	4412.09022752943	0.83576367911996	0.123364773202866	6.77473526211241	1.24634268716991e-11	4.19341128916717e-10	OL	hg	pt	-0.83576367911996	human_up	chimp_down	human_up_RAD51B_OL	chimp_down_RAD51B_OL	1.92932151003713	0.125404241053857	15.3848186777714	2.06955438647682e-53	4.21282432919577e-51	OL	rm	-1.92932151003713	macaque_down	macaque_down_RAD51B_OL	up_RAD51B_OL	RAD51B	OL	up_RAD51B_OL	OL	human_up_rad51b_ol	up	hsa	OL	OL	ODC_2	-0.345318941957586	0.345318941957586	1.14830129357888e-11	2.15458651787301e-10	down	down_RAD51B_ODC_2	no	no	both	up_down
2354	2354	4412.09022752943	0.83576367911996	0.123364773202866	6.77473526211241	1.24634268716991e-11	4.19341128916717e-10	OL	hg	pt	-0.83576367911996	human_up	chimp_down	human_up_RAD51B_OL	chimp_down_RAD51B_OL	1.92932151003713	0.125404241053857	15.3848186777714	2.06955438647682e-53	4.21282432919577e-51	OL	rm	-1.92932151003713	macaque_down	macaque_down_RAD51B_OL	up_RAD51B_OL	RAD51B	OL	up_RAD51B_OL	OL	human_up_rad51b_ol	up	hsa	OL	OL	ODC_1	-0.465488756	0.465488756	2.29e-06	6.4e-05	down	down_RAD51B_ODC_1	no	no	both	up_down
947	947	689.770942001671	0.757514543869203	0.201843264255954	3.75298401292505	0.0001747420031685	0.0010647592342384	OL	hg	pt	-0.757514543869203	human_up	chimp_down	human_up_RAI14_OL	chimp_down_RAI14_OL	2.52048025918792	0.212544896468249	11.8585781219378	1.94245709710894e-32	1.32223178323588e-30	OL	rm	-2.52048025918792	macaque_down	macaque_down_RAI14_OL	up_RAI14_OL	RAI14	OL	up_RAI14_OL	OL	human_up_rai14_ol	up	hsa	OL	OL	ODC_1	-0.277254888	0.277254888	2.35e-09	2.88e-07	down	down_RAI14_ODC_1	yes	yes	both	up_down
1505	1505	24917.8547706226	-0.582512366185016	0.233129466131313	-2.4986646941357	0.0124662201437327	0.03735396582291	OL	hg	pt	0.582512366185016	human_down	chimp_up	human_down_RALYL_OL	chimp_up_RALYL_OL	-5.87931058888128	0.232657424824068	-25.2702469879357	6.78576999005009e-141	2.07198639667615e-137	OL	rm	5.87931058888128	macaque_up	macaque_up_RALYL_OL	down_RALYL_OL	RALYL	OL	down_RALYL_OL	OL	human_down_ralyl_ol	down	hsa	OL	OL	OPCS_4	-0.294238471886345	0.294238471886345	0.0001150421742798	0.0018813341366429	down	down_RALYL_OPCS_4	no	no	both	down_down
848	848	3948.15745295932	1.02557087534895	0.183002595705172	5.60413294356332	2.09300021280577e-08	3.77643751695714e-07	OL	hg	pt	-1.02557087534895	human_up	chimp_down	human_up_RAP1GDS1_OL	chimp_down_RAP1GDS1_OL	1.82180088009309	0.184394697714409	9.87989840637776	5.08844714539167e-23	1.91143179763799e-21	OL	rm	-1.82180088009309	macaque_down	macaque_down_RAP1GDS1_OL	up_RAP1GDS1_OL	RAP1GDS1	OL	up_RAP1GDS1_OL	OL	human_up_rap1gds1_ol	up	hsa	OL	OL	ODC_1	-0.270356253	0.270356253	0.000963448	0.007321895	down	down_RAP1GDS1_ODC_1	no	no	both	up_down
993	993	3912.37568333801	1.6746688076218	0.411317768797737	4.07147207016313	4.67169645539002e-05	0.0003496075420448	OL	hg	pt	-1.6746688076218	human_up	chimp_down	human_up_RASGRF2_OL	chimp_down_RASGRF2_OL	1.93090627239349	0.411869883944808	4.688146299748	2.75690905730193e-06	1.57936677005552e-05	OL	rm	-1.93090627239349	macaque_down	macaque_down_RASGRF2_OL	up_RASGRF2_OL	RASGRF2	OL	up_RASGRF2_OL	OL	human_up_rasgrf2_ol	up	hsa	OL	OL	ODC_1	-0.497050605	0.497050605	3.99e-06	9.96e-05	down	down_RASGRF2_ODC_1	no	no	both	up_down
803	803	6635.74000030039	0.651015146445411	0.135607211696059	4.80074133449888	1.58079344653432e-06	1.84726500402058e-05	OL	hg	pt	-0.651015146445411	human_up	chimp_down	human_up_RBPJ_OL	chimp_down_RBPJ_OL	0.539912938251506	0.13608550365107	3.96745372406357	7.26446117819063e-05	0.0003048980221358	OL	rm	-0.539912938251506	macaque_down	macaque_down_RBPJ_OL	up_RBPJ_OL	RBPJ	OL	up_RBPJ_OL	OL	human_up_rbpj_ol	up	hsa	OL	OL	ODC_3	-0.290725151374046	0.290725151374046	0.0001002359876984	0.00425222744916	down	down_RBPJ_ODC_3	no	yes	both	up_down
803	803	6635.74000030039	0.651015146445411	0.135607211696059	4.80074133449888	1.58079344653432e-06	1.84726500402058e-05	OL	hg	pt	-0.651015146445411	human_up	chimp_down	human_up_RBPJ_OL	chimp_down_RBPJ_OL	0.539912938251506	0.13608550365107	3.96745372406357	7.26446117819063e-05	0.0003048980221358	OL	rm	-0.539912938251506	macaque_down	macaque_down_RBPJ_OL	up_RBPJ_OL	RBPJ	OL	up_RBPJ_OL	OL	human_up_rbpj_ol	up	hsa	OL	OL	ODC_1	-0.911162581	0.911162581	6.35e-13	5.93e-10	down	down_RBPJ_ODC_1	no	yes	both	up_down
1762	1762	5310.65964854942	-0.687343485431154	0.232655055393375	-2.95434579862874	0.0031333269648971	0.0121371400824178	OL	hg	pt	0.687343485431154	human_down	chimp_up	human_down_REEP3_OL	chimp_up_REEP3_OL	-1.35468391286349	0.232808825989878	-5.81886836593725	5.92473684408785e-09	5.27867133411978e-08	OL	rm	1.35468391286349	macaque_up	macaque_up_REEP3_OL	down_REEP3_OL	REEP3	OL	down_REEP3_OL	OL	human_down_reep3_ol	down	hsa	OL	OL	ODC_1	-0.269019054	0.269019054	2.97e-10	6.14e-08	down	down_REEP3_ODC_1	no	no	both	down_down
3282	3282	2572.63539031346	0.648303393644224	0.208496568187346	3.10941997405774	0.0018745505724889	0.0078949525623028	OL	hg	pt	-0.648303393644224	human_up	chimp_down	human_up_REPS2_OL	chimp_down_REPS2_OL	0.734169157528803	0.209442539687335	3.50534881130071	0.0004560094144931	0.0015939076411082	OL	rm	-0.734169157528803	macaque_down	macaque_down_REPS2_OL	up_REPS2_OL	REPS2	OL	up_REPS2_OL	OL	human_up_reps2_ol	up	hsa	OL	OL	ODC_1	-0.816788611	0.816788611	3.69e-15	1.16e-11	down	down_REPS2_ODC_1	yes	yes	both	up_down
808	808	984.069246806164	0.574477465815451	0.157569617859937	3.64586443514829	0.0002664944456934	0.0015256893494781	OL	hg	pt	-0.574477465815451	human_up	chimp_down	human_up_RFC1_OL	chimp_down_RFC1_OL	1.37102738153194	0.162362601224972	8.44423143746152	3.06052314193415e-17	6.86417855568736e-16	OL	rm	-1.37102738153194	macaque_down	macaque_down_RFC1_OL	up_RFC1_OL	RFC1	OL	up_RFC1_OL	OL	human_up_rfc1_ol	up	hsa	OL	OL	OPCS_2	-0.274234198119693	0.274234198119693	6.90881425662591e-06	0.0006645532416035	down	down_RFC1_OPCS_2	yes	yes	both	up_down
669	669	2940.33902520081	-0.933029867817216	0.314575749804673	-2.96599425860561	0.0030170612178615	0.011787299380329	OL	hg	pt	0.933029867817216	human_down	chimp_up	human_down_ROBO2_OL	chimp_up_ROBO2_OL	-0.951907146386927	0.31494198301544	-3.02248413270536	0.002507092260792	0.0072054040583797	OL	rm	0.951907146386927	macaque_up	macaque_up_ROBO2_OL	down_ROBO2_OL	ROBO2	OL	down_ROBO2_OL	OL	human_down_robo2_ol	down	hsa	OL	OL	ODC_1	-0.343064306	0.343064306	0.000466066	0.004202116	down	down_ROBO2_ODC_1	no	no	both	down_down
128	128	576.639448750844	2.36852885297426	0.741481696858011	3.19431870403649	0.0014016128933491	0.0061927045450702	OL	hg	pt	-2.36852885297426	human_up	chimp_down	human_up_ROR1_OL	chimp_down_ROR1_OL	3.59827178091531	0.747662608082887	4.8126945790987	1.48908772286238e-06	8.96461038540174e-06	OL	rm	-3.59827178091531	macaque_down	macaque_down_ROR1_OL	up_ROR1_OL	ROR1	OL	up_ROR1_OL	OL	human_up_ror1_ol	up	hsa	OL	OL	ODC_2	-0.380740358216932	0.380740358216932	7.17736961065146e-09	4.26674166513462e-08	down	down_ROR1_ODC_2	yes	yes	both	up_down
667	667	7073.54316544361	0.760194566338221	0.163113144286427	4.66053529691831	3.15388067194029e-06	3.38454970516284e-05	OL	hg	pt	-0.760194566338221	human_up	chimp_down	human_up_RYBP_OL	chimp_down_RYBP_OL	0.609653376740667	0.16348944114103	3.72900765019293	0.0001922353165921	0.0007339831469881	OL	rm	-0.609653376740667	macaque_down	macaque_down_RYBP_OL	up_RYBP_OL	RYBP	OL	up_RYBP_OL	OL	human_up_rybp_ol	up	hsa	OL	OL	OPCS_4	-0.264825005171835	0.264825005171835	0.0003960283470548	0.0044149456905292	down	down_RYBP_OPCS_4	no	yes	both	up_down
667	667	7073.54316544361	0.760194566338221	0.163113144286427	4.66053529691831	3.15388067194029e-06	3.38454970516284e-05	OL	hg	pt	-0.760194566338221	human_up	chimp_down	human_up_RYBP_OL	chimp_down_RYBP_OL	0.609653376740667	0.16348944114103	3.72900765019293	0.0001922353165921	0.0007339831469881	OL	rm	-0.609653376740667	macaque_down	macaque_down_RYBP_OL	up_RYBP_OL	RYBP	OL	up_RYBP_OL	OL	human_up_rybp_ol	up	hsa	OL	OL	ODC_1	-0.461746704	0.461746704	2.34e-07	1.05e-05	down	down_RYBP_ODC_1	no	yes	both	up_down
323	323	2084.38558199828	1.15063924412403	0.27466230565678	4.18928706424636	2.79832224200297e-05	0.0002259201890433	OL	hg	pt	-1.15063924412403	human_up	chimp_down	human_up_RYR2_OL	chimp_down_RYR2_OL	0.740759657903485	0.275322485046988	2.69051638763563	0.0071341531044408	0.0180880432483639	OL	rm	-0.740759657903485	macaque_down	macaque_down_RYR2_OL	up_RYR2_OL	RYR2	OL	up_RYR2_OL	OL	human_up_ryr2_ol	up	hsa	OL	OL	OPCS_2	-0.440406483133053	0.440406483133053	2.49116330289733e-06	0.0003443126289324	down	down_RYR2_OPCS_2	no	no	both	up_down
1536	1536	9098.2211552153	-0.699895318344472	0.192297823130354	-3.63964244083007	0.0002730168815127	0.0015564569501576	OL	hg	pt	0.699895318344472	human_down	chimp_up	human_down_SAMD12_OL	chimp_up_SAMD12_OL	-0.539912234268911	0.192528453534321	-2.80432437054123	0.005042214970317	0.0133778925987532	OL	rm	0.539912234268911	macaque_up	macaque_up_SAMD12_OL	down_SAMD12_OL	SAMD12	OL	down_SAMD12_OL	OL	human_down_samd12_ol	down	hsa	OL	OL	ODC_2	-0.340218916789688	0.340218916789688	0.0002647864115557	0.0005622748796701	down	down_SAMD12_ODC_2	no	no	both	down_down
1536	1536	9098.2211552153	-0.699895318344472	0.192297823130354	-3.63964244083007	0.0002730168815127	0.0015564569501576	OL	hg	pt	0.699895318344472	human_down	chimp_up	human_down_SAMD12_OL	chimp_up_SAMD12_OL	-0.539912234268911	0.192528453534321	-2.80432437054123	0.005042214970317	0.0133778925987532	OL	rm	0.539912234268911	macaque_up	macaque_up_SAMD12_OL	down_SAMD12_OL	SAMD12	OL	down_SAMD12_OL	OL	human_down_samd12_ol	down	hsa	OL	OL	OPCS_4	-0.442725557861697	0.442725557861697	3.97205435654446e-07	4.76538439673592e-05	down	down_SAMD12_OPCS_4	no	no	both	down_down
559	559	573.091589805979	-1.02908952260713	0.24345764133369	-4.22697565362767	2.36853283612865e-05	0.0001958374557897	OL	hg	pt	1.02908952260713	human_down	chimp_up	human_down_SCG2_OL	chimp_up_SCG2_OL	-1.1603349038602	0.245486307771745	-4.72667870722587	2.28221941817954e-06	1.32518766216163e-05	OL	rm	1.1603349038602	macaque_up	macaque_up_SCG2_OL	down_SCG2_OL	SCG2	OL	down_SCG2_OL	OL	human_down_scg2_ol	down	hsa	OL	OL	ODC_1	-0.287183049	0.287183049	4.92e-13	4.86e-10	down	down_SCG2_ODC_1	no	no	both	down_down
489	489	1206.68895942898	-0.79025500923561	0.241386039470684	-3.27382234270257	0.0010610329684731	0.0049199340531022	OL	hg	pt	0.79025500923561	human_down	chimp_up	human_down_SCN2A_OL	chimp_up_SCN2A_OL	-1.39870665444148	0.242051665311982	-5.77854588456837	7.53489959269445e-09	6.62216052196756e-08	OL	rm	1.39870665444148	macaque_up	macaque_up_SCN2A_OL	down_SCN2A_OL	SCN2A	OL	down_SCN2A_OL	OL	human_down_scn2a_ol	down	hsa	OL	OL	OPCS_1	0.353429529	-0.353429529	0.000164736	0.001670901	up	up_SCN2A_OPCS_1	no	no	both	down_up
328	328	4738.23724620289	0.649039203921701	0.161826950919155	4.01069908464102	6.05392282645216e-05	0.0004358041526608	OL	hg	pt	-0.649039203921701	human_up	chimp_down	human_up_SDCCAG8_OL	chimp_down_SDCCAG8_OL	1.44626883148419	0.162973540968832	8.87425543365221	7.04028116878237e-19	1.85090983642748e-17	OL	rm	-1.44626883148419	macaque_down	macaque_down_SDCCAG8_OL	up_SDCCAG8_OL	SDCCAG8	OL	up_SDCCAG8_OL	OL	human_up_sdccag8_ol	up	hsa	OL	OL	OPCS_4	-0.306310137496403	0.306310137496403	4.35262014363198e-07	4.92936401283388e-05	down	down_SDCCAG8_OPCS_4	no	no	both	up_down
328	328	4738.23724620289	0.649039203921701	0.161826950919155	4.01069908464102	6.05392282645216e-05	0.0004358041526608	OL	hg	pt	-0.649039203921701	human_up	chimp_down	human_up_SDCCAG8_OL	chimp_down_SDCCAG8_OL	1.44626883148419	0.162973540968832	8.87425543365221	7.04028116878237e-19	1.85090983642748e-17	OL	rm	-1.44626883148419	macaque_down	macaque_down_SDCCAG8_OL	up_SDCCAG8_OL	SDCCAG8	OL	up_SDCCAG8_OL	OL	human_up_sdccag8_ol	up	hsa	OL	OL	ODC_1	-0.332979413	0.332979413	2.81e-05	0.000475027	down	down_SDCCAG8_ODC_1	no	no	both	up_down
2541	2541	2966.95540721638	0.886127482529044	0.272877221755582	3.24734866775635	0.0011648559223961	0.0053315442809519	OL	hg	pt	-0.886127482529044	human_up	chimp_down	human_up_SEC14L5_OL	chimp_down_SEC14L5_OL	0.843597219345803	0.273493614375943	3.08452254459659	0.0020387915755869	0.0060247658145438	OL	rm	-0.843597219345803	macaque_down	macaque_down_SEC14L5_OL	up_SEC14L5_OL	SEC14L5	OL	up_SEC14L5_OL	OL	human_up_sec14l5_ol	up	hsa	OL	OL	ODC_1	-0.789806517	0.789806517	1.34e-09	1.77e-07	down	down_SEC14L5_ODC_1	yes	yes	both	up_down
1455	1455	15744.4482863404	-4.23563405040639	0.362817347690759	-11.6742875647075	1.72504871175761e-31	3.46568920994841e-29	OL	hg	pt	4.23563405040639	human_down	chimp_up	human_down_SGCZ_OL	chimp_up_SGCZ_OL	-4.20187742804209	0.362867982723053	-11.5796312380887	5.22704175553342e-31	3.27632816665018e-29	OL	rm	4.20187742804209	macaque_up	macaque_up_SGCZ_OL	down_SGCZ_OL	SGCZ	OL	down_SGCZ_OL	OL	human_down_sgcz_ol	down	hsa	OL	OL	OPCS_2	-0.369493244480585	0.369493244480585	0.0002984451476821	0.0067223389109051	down	down_SGCZ_OPCS_2	no	no	both	down_down
1455	1455	15744.4482863404	-4.23563405040639	0.362817347690759	-11.6742875647075	1.72504871175761e-31	3.46568920994841e-29	OL	hg	pt	4.23563405040639	human_down	chimp_up	human_down_SGCZ_OL	chimp_up_SGCZ_OL	-4.20187742804209	0.362867982723053	-11.5796312380887	5.22704175553342e-31	3.27632816665018e-29	OL	rm	4.20187742804209	macaque_up	macaque_up_SGCZ_OL	down_SGCZ_OL	SGCZ	OL	down_SGCZ_OL	OL	human_down_sgcz_ol	down	hsa	OL	OL	ODC_2	-0.576748732069993	0.576748732069993	0.0001907412925644	0.0004142750813034	down	down_SGCZ_ODC_2	no	no	both	down_down
883	883	8193.10848435247	2.30288593579561	0.208370645689216	11.0518731089904	2.14688042458119e-28	3.53204091269287e-26	OL	hg	pt	-2.30288593579561	human_up	chimp_down	human_up_SH3D19_OL	chimp_down_SH3D19_OL	0.653246766299524	0.208340295235367	3.13547969950574	0.001715733026617	0.0051672647190238	OL	rm	-0.653246766299524	macaque_down	macaque_down_SH3D19_OL	up_SH3D19_OL	SH3D19	OL	up_SH3D19_OL	OL	human_up_sh3d19_ol	up	hsa	OL	OL	ODC_1	-0.645120125	0.645120125	8.48e-08	4.78e-06	down	down_SH3D19_ODC_1	no	no	both	up_down
450	450	1478.01650181165	-1.01019180309558	0.340755628686497	-2.96456380482855	0.0030311237848465	0.0118267601046842	OL	hg	pt	1.01019180309558	human_down	chimp_up	human_down_SH3RF3_OL	chimp_up_SH3RF3_OL	-5.15995763708318	0.338452274923137	-15.2457466514445	1.75712763419885e-52	3.3834996444474e-50	OL	rm	5.15995763708318	macaque_up	macaque_up_SH3RF3_OL	down_SH3RF3_OL	SH3RF3	OL	down_SH3RF3_OL	OL	human_down_sh3rf3_ol	down	hsa	OL	OL	OPCS_1	0.285128973	-0.285128973	1.98e-10	8.05e-08	up	up_SH3RF3_OPCS_1	no	no	both	down_up
1609	1609	642.544877773465	-0.681325012707764	0.203350472798258	-3.35049632947595	0.0008066687847448	0.0039132894331223	OL	hg	pt	0.681325012707764	human_down	chimp_up	human_down_SHC3_OL	chimp_up_SHC3_OL	-0.879279829609974	0.205442819993832	-4.27992484544543	1.86956434596759e-05	8.99393840439145e-05	OL	rm	0.879279829609974	macaque_up	macaque_up_SHC3_OL	down_SHC3_OL	SHC3	OL	down_SHC3_OL	OL	human_down_shc3_ol	down	hsa	OL	OL	OPCS_1	-0.325486737	0.325486737	6.7e-05	0.000852539	down	down_SHC3_OPCS_1	no	no	both	down_down
1248	1248	2285.69387813598	1.12443134212273	0.157062139461644	7.15914953136956	8.11791002268718e-13	3.24934122632234e-11	OL	hg	pt	-1.12443134212273	human_up	chimp_down	human_up_SHPRH_OL	chimp_down_SHPRH_OL	0.51557574906579	0.157848847064072	3.26626236843221	0.0010897722905585	0.003463301769543	OL	rm	-0.51557574906579	macaque_down	macaque_down_SHPRH_OL	up_SHPRH_OL	SHPRH	OL	up_SHPRH_OL	OL	human_up_shprh_ol	up	hsa	OL	OL	ODC_2	-0.258168747309393	0.258168747309393	1.88287565451463e-08	9.86501349612273e-08	down	down_SHPRH_ODC_2	no	yes	both	up_down
1248	1248	2285.69387813598	1.12443134212273	0.157062139461644	7.15914953136956	8.11791002268718e-13	3.24934122632234e-11	OL	hg	pt	-1.12443134212273	human_up	chimp_down	human_up_SHPRH_OL	chimp_down_SHPRH_OL	0.51557574906579	0.157848847064072	3.26626236843221	0.0010897722905585	0.003463301769543	OL	rm	-0.51557574906579	macaque_down	macaque_down_SHPRH_OL	up_SHPRH_OL	SHPRH	OL	up_SHPRH_OL	OL	human_up_shprh_ol	up	hsa	OL	OL	ODC_1	-0.305172117	0.305172117	4.35e-05	0.000664652	down	down_SHPRH_ODC_1	no	yes	both	up_down
1561	1561	297.444707049911	-0.688528278231961	0.197447409943856	-3.48714768366799	0.0004882016886428	0.0025564336847396	OL	hg	pt	0.688528278231961	human_down	chimp_up	human_down_SLC1A1_OL	chimp_up_SLC1A1_OL	-1.56300654674276	0.199242126736581	-7.8447594007527	4.33784351295208e-15	8.09756045815177e-14	OL	rm	1.56300654674276	macaque_up	macaque_up_SLC1A1_OL	down_SLC1A1_OL	SLC1A1	OL	down_SLC1A1_OL	OL	human_down_slc1a1_ol	down	hsa	OL	OL	OPCS_3	0.488196069416897	-0.488196069416897	0.0003186636696234	0.0081101168457541	up	up_SLC1A1_OPCS_3	yes	yes	both	down_up
951	951	3091.69479675283	0.7693776224674	0.151533893855557	5.07726425350606	3.8290815415042e-07	5.21884081723345e-06	OL	hg	pt	-0.7693776224674	human_up	chimp_down	human_up_SLC1A3_OL	chimp_down_SLC1A3_OL	1.35126937355798	0.153153599466708	8.82296843341059	1.1146477622278e-18	2.88781591149783e-17	OL	rm	-1.35126937355798	macaque_down	macaque_down_SLC1A3_OL	up_SLC1A3_OL	SLC1A3	OL	up_SLC1A3_OL	OL	human_up_slc1a3_ol	up	hsa	OL	OL	ODC_1	-0.311395096	0.311395096	6.82e-05	0.000942706	down	down_SLC1A3_ODC_1	yes	yes	both	up_down
184	184	3317.35795361975	0.721962760336911	0.274660591455265	2.62856333524826	0.0085746386519325	0.0276778155404725	OL	hg	pt	-0.721962760336911	human_up	chimp_down	human_up_SLC22A15_OL	chimp_down_SLC22A15_OL	1.73514474531918	0.275842901596267	6.29033676515918	3.16777996940822e-10	3.41879156264331e-09	OL	rm	-1.73514474531918	macaque_down	macaque_down_SLC22A15_OL	up_SLC22A15_OL	SLC22A15	OL	up_SLC22A15_OL	OL	human_up_slc22a15_ol	up	hsa	OL	OL	ODC_2	-0.826980232582354	0.826980232582354	6.01981225457885e-08	2.71703270376848e-07	down	down_SLC22A15_ODC_2	no	no	both	up_down
1387	1387	443.103011978382	6.06956226681784	0.684970825074933	8.86105224431107	7.92627090260982e-19	6.41905055190425e-17	OL	hg	pt	-6.06956226681784	human_up	chimp_down	human_up_SLC26A3_OL	chimp_down_SLC26A3_OL	4.07430862164476	0.679790407149897	5.99347766428007	2.05400387634334e-09	1.96518705698131e-08	OL	rm	-4.07430862164476	macaque_down	macaque_down_SLC26A3_OL	up_SLC26A3_OL	SLC26A3	OL	up_SLC26A3_OL	OL	human_up_slc26a3_ol	up	hsa	OL	OL	ODC_1	-0.592924356	0.592924356	0.000144019	0.001678051	down	down_SLC26A3_ODC_1	no	no	both	up_down
1030	1030	252.300612256721	3.20116351629116	0.304442558692958	10.5148358036225	7.38092598371394e-26	1.05628128427205e-23	OL	hg	pt	-3.20116351629116	human_up	chimp_down	human_up_SLC27A6_OL	chimp_down_SLC27A6_OL	2.50667142691326	0.310083184665779	8.08386765511022	6.27444211180295e-16	1.26161736310137e-14	OL	rm	-2.50667142691326	macaque_down	macaque_down_SLC27A6_OL	up_SLC27A6_OL	SLC27A6	OL	up_SLC27A6_OL	OL	human_up_slc27a6_ol	up	hsa	OL	OL	ODC_1	0.53541944	-0.53541944	4.28e-05	0.000656831	up	up_SLC27A6_ODC_1	no	no	both	up_up
1030	1030	252.300612256721	3.20116351629116	0.304442558692958	10.5148358036225	7.38092598371394e-26	1.05628128427205e-23	OL	hg	pt	-3.20116351629116	human_up	chimp_down	human_up_SLC27A6_OL	chimp_down_SLC27A6_OL	2.50667142691326	0.310083184665779	8.08386765511022	6.27444211180295e-16	1.26161736310137e-14	OL	rm	-2.50667142691326	macaque_down	macaque_down_SLC27A6_OL	up_SLC27A6_OL	SLC27A6	OL	up_SLC27A6_OL	OL	human_up_slc27a6_ol	up	hsa	OL	OL	OPCS_2	-0.347141938572082	0.347141938572082	3.17868745258839e-07	9.61758889312819e-05	down	down_SLC27A6_OPCS_2	no	no	both	up_down
1030	1030	252.300612256721	3.20116351629116	0.304442558692958	10.5148358036225	7.38092598371394e-26	1.05628128427205e-23	OL	hg	pt	-3.20116351629116	human_up	chimp_down	human_up_SLC27A6_OL	chimp_down_SLC27A6_OL	2.50667142691326	0.310083184665779	8.08386765511022	6.27444211180295e-16	1.26161736310137e-14	OL	rm	-2.50667142691326	macaque_down	macaque_down_SLC27A6_OL	up_SLC27A6_OL	SLC27A6	OL	up_SLC27A6_OL	OL	human_up_slc27a6_ol	up	hsa	OL	OL	OPCS_1	-0.369910377	0.369910377	4.37e-07	2.03e-05	down	down_SLC27A6_OPCS_1	no	no	both	up_down
1635	1635	35257.1757990553	0.702812532817352	0.151322148097643	4.64447895865084	3.40935792088891e-06	3.6233532247738e-05	OL	hg	pt	-0.702812532817352	human_up	chimp_down	human_up_SLC44A1_OL	chimp_down_SLC44A1_OL	0.863673923378536	0.15142877471047	5.70349938464383	1.17372462161417e-08	9.99888005674822e-08	OL	rm	-0.863673923378536	macaque_down	macaque_down_SLC44A1_OL	up_SLC44A1_OL	SLC44A1	OL	up_SLC44A1_OL	OL	human_up_slc44a1_ol	up	hsa	OL	OL	ODC_3	-0.344229273344996	0.344229273344996	1.59130505846337e-05	0.0012579753621354	down	down_SLC44A1_ODC_3	no	no	both	up_down
2507	2507	12948.0555334094	0.759850988025489	0.191496010653537	3.96797293809031	7.24865626834897e-05	0.0005078920994999	OL	hg	pt	-0.759850988025489	human_up	chimp_down	human_up_SLCO3A1_OL	chimp_down_SLCO3A1_OL	0.566491533779464	0.191666701965812	2.95560745799503	0.0031205397119129	0.0087461861791799	OL	rm	-0.566491533779464	macaque_down	macaque_down_SLCO3A1_OL	up_SLCO3A1_OL	SLCO3A1	OL	up_SLCO3A1_OL	OL	human_up_slco3a1_ol	up	hsa	OL	OL	OPCS_4	-0.274373172931739	0.274373172931739	0.0005365233323491	0.0053731547355538	down	down_SLCO3A1_OPCS_4	no	no	both	up_down
2111	2111	828.178203613935	0.530374129129013	0.192849853810534	2.75019202062804	0.00595603508887	0.020637710969627	OL	hg	pt	-0.530374129129013	human_up	chimp_down	human_up_STAT2_OL	chimp_down_STAT2_OL	1.41784777619951	0.19787371938412	7.16541732076673	7.75499490412569e-13	1.1439286479005e-11	OL	rm	-1.41784777619951	macaque_down	macaque_down_STAT2_OL	up_STAT2_OL	STAT2	OL	up_STAT2_OL	OL	human_up_stat2_ol	up	hsa	OL	OL	ODC_1	-0.30374668	0.30374668	5.94e-05	0.000848069	down	down_STAT2_ODC_1	no	no	both	up_down
1524	1524	2710.40939324515	0.714678060055714	0.113023321426927	6.32327957657635	2.56069385760102e-10	6.78113275801214e-09	OL	hg	pt	-0.714678060055714	human_up	chimp_down	human_up_STK3_OL	chimp_down_STK3_OL	0.866641950600105	0.114665655851196	7.55799061337742	4.09343578102758e-14	6.88922018769162e-13	OL	rm	-0.866641950600105	macaque_down	macaque_down_STK3_OL	up_STK3_OL	STK3	OL	up_STK3_OL	OL	human_up_stk3_ol	up	hsa	OL	OL	OPCS_3	0.393126676927571	-0.393126676927571	0.0002030345592279	0.0061134373033256	up	up_STK3_OPCS_3	no	no	both	up_up
1503	1503	2673.80122562513	-1.06555177401898	0.219881241491792	-4.84603309854769	1.25954512123696e-06	1.50554552420623e-05	OL	hg	pt	1.06555177401898	human_down	chimp_up	human_down_STMN2_OL	chimp_up_STMN2_OL	-0.830760519482833	0.220555587653358	-3.76667183235693	0.0001654382320658	0.0006404775895987	OL	rm	0.830760519482833	macaque_up	macaque_up_STMN2_OL	down_STMN2_OL	STMN2	OL	down_STMN2_OL	OL	human_down_stmn2_ol	down	hsa	OL	OL	OPCS_1	0.264958158	-0.264958158	0.00018858	0.001839919	up	up_STMN2_OPCS_1	no	no	both	down_up
693	693	1669.75698291079	-0.601185882407751	0.238069371047881	-2.52525505385923	0.0115614346633961	0.0351468959489303	OL	hg	pt	0.601185882407751	human_down	chimp_up	human_down_STXBP5L_OL	chimp_up_STXBP5L_OL	-1.18962487378515	0.23858681442258	-4.98613000330402	6.16007031253679e-07	3.98382277943e-06	OL	rm	1.18962487378515	macaque_up	macaque_up_STXBP5L_OL	down_STXBP5L_OL	STXBP5L	OL	down_STXBP5L_OL	OL	human_down_stxbp5l_ol	down	hsa	OL	OL	ODC_1	-0.274998347	0.274998347	8.91e-06	0.000191617	down	down_STXBP5L_ODC_1	no	no	both	down_down
693	693	1669.75698291079	-0.601185882407751	0.238069371047881	-2.52525505385923	0.0115614346633961	0.0351468959489303	OL	hg	pt	0.601185882407751	human_down	chimp_up	human_down_STXBP5L_OL	chimp_up_STXBP5L_OL	-1.18962487378515	0.23858681442258	-4.98613000330402	6.16007031253679e-07	3.98382277943e-06	OL	rm	1.18962487378515	macaque_up	macaque_up_STXBP5L_OL	down_STXBP5L_OL	STXBP5L	OL	down_STXBP5L_OL	OL	human_down_stxbp5l_ol	down	hsa	OL	OL	ODC_2	-0.607228990885381	0.607228990885381	5.51076001798679e-07	1.95796614712001e-06	down	down_STXBP5L_ODC_2	no	no	both	down_down
693	693	1669.75698291079	-0.601185882407751	0.238069371047881	-2.52525505385923	0.0115614346633961	0.0351468959489303	OL	hg	pt	0.601185882407751	human_down	chimp_up	human_down_STXBP5L_OL	chimp_up_STXBP5L_OL	-1.18962487378515	0.23858681442258	-4.98613000330402	6.16007031253679e-07	3.98382277943e-06	OL	rm	1.18962487378515	macaque_up	macaque_up_STXBP5L_OL	down_STXBP5L_OL	STXBP5L	OL	down_STXBP5L_OL	OL	human_down_stxbp5l_ol	down	hsa	OL	OL	OPCS_2	-0.651599670684188	0.651599670684188	7.42398575890017e-07	0.0001672176287854	down	down_STXBP5L_OPCS_2	no	no	both	down_down
600	600	1546.32132220221	-1.17329408577706	0.200396297151336	-5.85486908917788	4.77385898463308e-09	9.88553118185565e-08	OL	hg	pt	1.17329408577706	human_down	chimp_up	human_down_SYN2_OL	chimp_up_SYN2_OL	-1.47862877617735	0.201200207568891	-7.34904200171398	1.99632455349789e-13	3.1397675501445e-12	OL	rm	1.47862877617735	macaque_up	macaque_up_SYN2_OL	down_SYN2_OL	SYN2	OL	down_SYN2_OL	OL	human_down_syn2_ol	down	hsa	OL	OL	OPCS_2	-0.263491454237213	0.263491454237213	2.93711348765096e-06	0.0003857338686161	down	down_SYN2_OPCS_2	no	no	both	down_down
3107	3107	2213.74226586261	3.01342067622726	0.146003480401196	20.6393756364357	1.21623434261554e-94	2.54120003546091e-91	OL	hg	pt	-3.01342067622726	human_up	chimp_down	human_up_SYNDIG1_OL	chimp_down_SYNDIG1_OL	3.75320343367946	0.152372329424484	24.6317914010729	5.76818744932095e-134	1.36988042824207e-130	OL	rm	-3.75320343367946	macaque_down	macaque_down_SYNDIG1_OL	up_SYNDIG1_OL	SYNDIG1	OL	up_SYNDIG1_OL	OL	human_up_syndig1_ol	up	hsa	OL	OL	ODC_2	-0.29284406498203	0.29284406498203	2.39065464044496e-07	9.24585459432616e-07	down	down_SYNDIG1_ODC_2	no	no	both	up_down
1259	1259	7944.18989253442	0.773934249443417	0.209243874368882	3.69871878819748	0.0002166905176596	0.0012804105418499	OL	hg	pt	-0.773934249443417	human_up	chimp_down	human_up_SYNJ2_OL	chimp_down_SYNJ2_OL	1.65124602651656	0.209846661279319	7.86882200769756	3.57996078905186e-15	6.73574664658402e-14	OL	rm	-1.65124602651656	macaque_down	macaque_down_SYNJ2_OL	up_SYNJ2_OL	SYNJ2	OL	up_SYNJ2_OL	OL	human_up_synj2_ol	up	hsa	OL	OL	ODC_3	-0.274705513967614	0.274705513967614	0.0003517842111139	0.0091454451018181	down	down_SYNJ2_ODC_3	no	no	both	up_down
1259	1259	7944.18989253442	0.773934249443417	0.209243874368882	3.69871878819748	0.0002166905176596	0.0012804105418499	OL	hg	pt	-0.773934249443417	human_up	chimp_down	human_up_SYNJ2_OL	chimp_down_SYNJ2_OL	1.65124602651656	0.209846661279319	7.86882200769756	3.57996078905186e-15	6.73574664658402e-14	OL	rm	-1.65124602651656	macaque_down	macaque_down_SYNJ2_OL	up_SYNJ2_OL	SYNJ2	OL	up_SYNJ2_OL	OL	human_up_synj2_ol	up	hsa	OL	OL	OPCS_4	-0.349766285608709	0.349766285608709	5.02807105261193e-06	0.0002472166670035	down	down_SYNJ2_OPCS_4	no	no	both	up_down
1259	1259	7944.18989253442	0.773934249443417	0.209243874368882	3.69871878819748	0.0002166905176596	0.0012804105418499	OL	hg	pt	-0.773934249443417	human_up	chimp_down	human_up_SYNJ2_OL	chimp_down_SYNJ2_OL	1.65124602651656	0.209846661279319	7.86882200769756	3.57996078905186e-15	6.73574664658402e-14	OL	rm	-1.65124602651656	macaque_down	macaque_down_SYNJ2_OL	up_SYNJ2_OL	SYNJ2	OL	up_SYNJ2_OL	OL	human_up_synj2_ol	up	hsa	OL	OL	ODC_1	-0.413868836	0.413868836	3.05e-05	0.000502853	down	down_SYNJ2_ODC_1	no	no	both	up_down
2138	2138	9066.50400678935	-0.634901589241606	0.24689723065161	-2.57152171195269	0.0101252666190596	0.031580433010693	OL	hg	pt	0.634901589241606	human_down	chimp_up	human_down_SYT1_OL	chimp_up_SYT1_OL	-1.20741037804551	0.246993027424591	-4.88843912168389	1.01638617792486e-06	6.32709344564781e-06	OL	rm	1.20741037804551	macaque_up	macaque_up_SYT1_OL	down_SYT1_OL	SYT1	OL	down_SYT1_OL	OL	human_down_syt1_ol	down	hsa	OL	OL	OPCS_4	-0.563209339381703	0.563209339381703	8.49737995962635e-06	0.0003437151214861	down	down_SYT1_OPCS_4	no	no	both	down_down
322	322	701.17217027583	0.784271143879736	0.193132181602244	4.06079990073815	4.89048730864385e-05	0.0003632486378485	OL	hg	pt	-0.784271143879736	human_up	chimp_down	human_up_TARBP1_OL	chimp_down_TARBP1_OL	0.701106429646784	0.196134691536678	3.57461713760962	0.0003507407605182	0.0012593201772748	OL	rm	-0.701106429646784	macaque_down	macaque_down_TARBP1_OL	up_TARBP1_OL	TARBP1	OL	up_TARBP1_OL	OL	human_up_tarbp1_ol	up	hsa	OL	OL	OPCS_3	-0.285249971071064	0.285249971071064	2.24819079203299e-05	0.0016384967778072	down	down_TARBP1_OPCS_3	no	no	both	up_down
608	608	8190.7073921038	0.642228358756571	0.136194232887913	4.71553270016301	2.41079169242496e-06	2.67646554843396e-05	OL	hg	pt	-0.642228358756571	human_up	chimp_down	human_up_TBC1D5_OL	chimp_down_TBC1D5_OL	0.663996680430766	0.136629168038789	4.85984574130069	1.17477252990937e-06	7.22370197188807e-06	OL	rm	-0.663996680430766	macaque_down	macaque_down_TBC1D5_OL	up_TBC1D5_OL	TBC1D5	OL	up_TBC1D5_OL	OL	human_up_tbc1d5_ol	up	hsa	OL	OL	ODC_1	-0.470324	0.470324	3.47e-06	8.97e-05	down	down_TBC1D5_ODC_1	no	no	both	up_down
1283	1283	1889.1927929627	-0.822345482538637	0.242601180984481	-3.38970106906133	0.0006996887600896	0.003470868222534	OL	hg	pt	0.822345482538637	human_down	chimp_up	human_down_THSD7A_OL	chimp_up_THSD7A_OL	-4.55256068449801	0.240780063005562	-18.9075483562476	9.88466430967288e-80	4.80170033988519e-77	OL	rm	4.55256068449801	macaque_up	macaque_up_THSD7A_OL	down_THSD7A_OL	THSD7A	OL	down_THSD7A_OL	OL	human_down_thsd7a_ol	down	hsa	OL	OL	OPCS_1	-0.293417447	0.293417447	0.000444063	0.003533235	down	down_THSD7A_OPCS_1	no	no	both	down_down
517	517	15329.1533282452	0.886842943600081	0.228193219430831	3.88636851617276	0.0001017549997721	0.0006747283291775	OL	hg	pt	-0.886842943600081	human_up	chimp_down	human_up_TMEFF2_OL	chimp_down_TMEFF2_OL	0.746571132111823	0.22832600005243	3.26975960661681	0.0010763891664427	0.0034277029266309	OL	rm	-0.746571132111823	macaque_down	macaque_down_TMEFF2_OL	up_TMEFF2_OL	TMEFF2	OL	up_TMEFF2_OL	OL	human_up_tmeff2_ol	up	hsa	OL	OL	ODC_3	-0.309210755426104	0.309210755426104	2.5426914849852e-05	0.0017401713314909	down	down_TMEFF2_ODC_3	no	no	both	up_down
517	517	15329.1533282452	0.886842943600081	0.228193219430831	3.88636851617276	0.0001017549997721	0.0006747283291775	OL	hg	pt	-0.886842943600081	human_up	chimp_down	human_up_TMEFF2_OL	chimp_down_TMEFF2_OL	0.746571132111823	0.22832600005243	3.26975960661681	0.0010763891664427	0.0034277029266309	OL	rm	-0.746571132111823	macaque_down	macaque_down_TMEFF2_OL	up_TMEFF2_OL	TMEFF2	OL	up_TMEFF2_OL	OL	human_up_tmeff2_ol	up	hsa	OL	OL	ODC_1	-0.652544024	0.652544024	2.42e-08	1.83e-06	down	down_TMEFF2_ODC_1	no	no	both	up_down
891	891	13971.7239754618	0.952101514067761	0.279458950827296	3.40694585465668	0.0006569415784882	0.0032884852278231	OL	hg	pt	-0.952101514067761	human_up	chimp_down	human_up_TMEM144_OL	chimp_down_TMEM144_OL	2.22410075617952	0.279829155102516	7.94806658142793	1.89444833486768e-15	3.64792240625782e-14	OL	rm	-2.22410075617952	macaque_down	macaque_down_TMEM144_OL	up_TMEM144_OL	TMEM144	OL	up_TMEM144_OL	OL	human_up_tmem144_ol	up	hsa	OL	OL	OPCS_4	-0.401961130269651	0.401961130269651	0.0004594219791126	0.004851716181815	down	down_TMEM144_OPCS_4	yes	yes	both	up_down
2809	2809	1093.44940866651	3.33321803117547	0.30475583403967	10.9373395317564	7.64092845680486e-28	1.20946635739758e-25	OL	hg	pt	-3.33321803117547	human_up	chimp_down	human_up_TMEM235_OL	chimp_down_TMEM235_OL	3.38662027744184	0.309347651756154	10.9476191534545	6.82171034137799e-28	3.65431671269707e-26	OL	rm	-3.38662027744184	macaque_down	macaque_down_TMEM235_OL	up_TMEM235_OL	TMEM235	OL	up_TMEM235_OL	OL	human_up_tmem235_ol	up	hsa	OL	OL	ODC_1	-0.254807889	0.254807889	1.08e-05	0.000221223	down	down_TMEM235_ODC_1	yes	yes	both	up_down
2960	2960	2113.82550445913	-1.52816713481545	0.199458397524833	-7.66158333657118	1.83654644100501e-14	9.07158424074672e-13	OL	hg	pt	1.52816713481545	human_down	chimp_up	human_down_TMEM59L_OL	chimp_up_TMEM59L_OL	-1.04570915211558	0.200499483171644	-5.21552043712933	1.833018476902e-07	1.3046599042725e-06	OL	rm	1.04570915211558	macaque_up	macaque_up_TMEM59L_OL	down_TMEM59L_OL	TMEM59L	OL	down_TMEM59L_OL	OL	human_down_tmem59l_ol	down	hsa	OL	OL	ODC_2	0.307354264940988	-0.307354264940988	1.52895222214822e-11	2.67992782654071e-10	up	up_TMEM59L_ODC_2	no	no	both	down_up
309	309	4430.13819313792	1.47528796207608	0.177776027286842	8.29857649870696	1.0536624683397e-16	7.19451752074828e-15	OL	hg	pt	-1.47528796207608	human_up	chimp_down	human_up_TMEM63A_OL	chimp_down_TMEM63A_OL	3.80509033636875	0.182194179203136	20.8848073687705	7.36008598631507e-97	7.1506580850681e-94	OL	rm	-3.80509033636875	macaque_down	macaque_down_TMEM63A_OL	up_TMEM63A_OL	TMEM63A	OL	up_TMEM63A_OL	OL	human_up_tmem63a_ol	up	hsa	OL	OL	ODC_1	-0.419259273	0.419259273	1.13e-07	6.03e-06	down	down_TMEM63A_ODC_1	yes	yes	both	up_down
1330	1330	1444.31879254693	-1.11535492196701	0.287118300755142	-3.88465283833718	0.0001024762113643	0.0006784340811933	OL	hg	pt	1.11535492196701	human_down	chimp_up	human_down_TNS3_OL	chimp_up_TNS3_OL	-5.02813985223791	0.284802956729525	-17.6548021480447	9.34606062137965e-70	3.63204908584307e-67	OL	rm	5.02813985223791	macaque_up	macaque_up_TNS3_OL	down_TNS3_OL	TNS3	OL	down_TNS3_OL	OL	human_down_tns3_ol	down	hsa	OL	OL	OPCS_1	-0.339906428	0.339906428	4.72e-05	0.000662807	down	down_TNS3_OPCS_1	yes	yes	both	down_down
849	849	10053.1779589497	0.775529260914663	0.151932171817411	5.10444398732532	3.31768521114946e-07	4.61209013983745e-06	OL	hg	pt	-0.775529260914663	human_up	chimp_down	human_up_TSPAN5_OL	chimp_down_TSPAN5_OL	0.504775758745675	0.152188261649115	3.31678510074243	0.000910596280503	0.0029561186056305	OL	rm	-0.504775758745675	macaque_down	macaque_down_TSPAN5_OL	up_TSPAN5_OL	TSPAN5	OL	up_TSPAN5_OL	OL	human_up_tspan5_ol	up	hsa	OL	OL	ODC_1	-0.625475719	0.625475719	1.44e-06	4.36e-05	down	down_TSPAN5_ODC_1	no	no	both	up_down
2374	2374	2111.33098095249	1.21770133463655	0.210826306405035	5.77585100930018	7.65651032858188e-09	1.52212299529391e-07	OL	hg	pt	-1.21770133463655	human_up	chimp_down	human_up_TTLL5_OL	chimp_down_TTLL5_OL	2.06906752482649	0.213310284548012	9.69980200068966	3.02084282151561e-22	1.06196536952425e-20	OL	rm	-2.06906752482649	macaque_down	macaque_down_TTLL5_OL	up_TTLL5_OL	TTLL5	OL	up_TTLL5_OL	OL	human_up_ttll5_ol	up	hsa	OL	OL	ODC_1	-0.260255877	0.260255877	0.001160459	0.008352996	down	down_TTLL5_ODC_1	yes	yes	both	up_down
2161	2161	1174.79910220659	0.647658504593221	0.136992040658615	4.72770900761447	2.2706728338315e-06	2.53708225615376e-05	OL	hg	pt	-0.647658504593221	human_up	chimp_down	human_up_TXNRD1_OL	chimp_down_TXNRD1_OL	1.21718961602114	0.140949525158883	8.63564183454388	5.83982150461502e-18	1.40405337277437e-16	OL	rm	-1.21718961602114	macaque_down	macaque_down_TXNRD1_OL	up_TXNRD1_OL	TXNRD1	OL	up_TXNRD1_OL	OL	human_up_txnrd1_ol	up	hsa	OL	OL	OPCS_1	0.313487933	-0.313487933	5.24e-07	2.28e-05	up	up_TXNRD1_OPCS_1	no	yes	both	up_up
2161	2161	1174.79910220659	0.647658504593221	0.136992040658615	4.72770900761447	2.2706728338315e-06	2.53708225615376e-05	OL	hg	pt	-0.647658504593221	human_up	chimp_down	human_up_TXNRD1_OL	chimp_down_TXNRD1_OL	1.21718961602114	0.140949525158883	8.63564183454388	5.83982150461502e-18	1.40405337277437e-16	OL	rm	-1.21718961602114	macaque_down	macaque_down_TXNRD1_OL	up_TXNRD1_OL	TXNRD1	OL	up_TXNRD1_OL	OL	human_up_txnrd1_ol	up	hsa	OL	OL	OPCS_3	0.285499625053355	-0.285499625053355	7.27505222505349e-05	0.0032885023247042	up	up_TXNRD1_OPCS_3	no	yes	both	up_up
2266	2266	1517.62701120849	2.06183615303281	0.248554011383862	8.29532439067561	1.08289289280207e-16	7.34609224097611e-15	OL	hg	pt	-2.06183615303281	human_up	chimp_down	human_up_UGGT2_OL	chimp_down_UGGT2_OL	3.75020907193375	0.256095585504333	14.6437864774139	1.4761327414382e-48	2.26984613061151e-46	OL	rm	-3.75020907193375	macaque_down	macaque_down_UGGT2_OL	up_UGGT2_OL	UGGT2	OL	up_UGGT2_OL	OL	human_up_uggt2_ol	up	hsa	OL	OL	ODC_1	-0.408778675	0.408778675	1.82e-07	8.72e-06	down	down_UGGT2_ODC_1	no	no	both	up_down
430	430	915.568394937065	0.944309057917301	0.156465255713758	6.03526357087766	1.58703434679721e-09	3.60429300456313e-08	OL	hg	pt	-0.944309057917301	human_up	chimp_down	human_up_USP39_OL	chimp_down_USP39_OL	0.98448456238053	0.159693447821676	6.16484004703732	7.05544227861875e-10	7.22236701452094e-09	OL	rm	-0.98448456238053	macaque_down	macaque_down_USP39_OL	up_USP39_OL	USP39	OL	up_USP39_OL	OL	human_up_usp39_ol	up	hsa	OL	OL	ODC_2	0.378725292030958	-0.378725292030958	1.78227321842552e-05	4.65896411411824e-05	up	up_USP39_ODC_2	no	no	both	up_up
1955	1955	4717.67369871683	0.890863701862933	0.112609467035016	7.91109065089455	2.55143651244132e-15	1.42159238642531e-13	OL	hg	pt	-0.890863701862933	human_up	chimp_down	human_up_UVRAG_OL	chimp_down_UVRAG_OL	1.36714428277132	0.113965428777667	11.9961316114421	3.72293938886482e-33	2.64365802317597e-31	OL	rm	-1.36714428277132	macaque_down	macaque_down_UVRAG_OL	up_UVRAG_OL	UVRAG	OL	up_UVRAG_OL	OL	human_up_uvrag_ol	up	hsa	OL	OL	ODC_1	-0.315227186	0.315227186	0.000764225	0.006132722	down	down_UVRAG_ODC_1	no	no	both	up_down
402	402	4995.23861750609	1.68856820430774	0.204450347233889	8.25906254087227	1.46820990876381e-16	9.7078410866174e-15	OL	hg	pt	-1.68856820430774	human_up	chimp_down	human_up_VRK2_OL	chimp_down_VRK2_OL	1.94962971719847	0.205309328634747	9.49606006781568	2.17982046920476e-21	7.00623800132067e-20	OL	rm	-1.94962971719847	macaque_down	macaque_down_VRK2_OL	up_VRK2_OL	VRK2	OL	up_VRK2_OL	OL	human_up_vrk2_ol	up	hsa	OL	OL	OPCS_4	-0.329880879461323	0.329880879461323	1.7211230673458e-06	0.000123163776974	down	down_VRK2_OPCS_4	no	yes	both	up_down
402	402	4995.23861750609	1.68856820430774	0.204450347233889	8.25906254087227	1.46820990876381e-16	9.7078410866174e-15	OL	hg	pt	-1.68856820430774	human_up	chimp_down	human_up_VRK2_OL	chimp_down_VRK2_OL	1.94962971719847	0.205309328634747	9.49606006781568	2.17982046920476e-21	7.00623800132067e-20	OL	rm	-1.94962971719847	macaque_down	macaque_down_VRK2_OL	up_VRK2_OL	VRK2	OL	up_VRK2_OL	OL	human_up_vrk2_ol	up	hsa	OL	OL	ODC_1	-0.495565595	0.495565595	1.53e-06	4.56e-05	down	down_VRK2_ODC_1	no	yes	both	up_down
2970	2970	1224.77755084106	2.05010546672309	0.275797132284458	7.433382101336	1.05855544125886e-13	4.80814291079621e-12	OL	hg	pt	-2.05010546672309	human_up	chimp_down	human_up_VSTM2B_OL	chimp_down_VSTM2B_OL	3.841345866836	0.284762127432699	13.4896655726941	1.79914778210533e-41	1.99248625361241e-39	OL	rm	-3.841345866836	macaque_down	macaque_down_VSTM2B_OL	up_VSTM2B_OL	VSTM2B	OL	up_VSTM2B_OL	OL	human_up_vstm2b_ol	up	hsa	OL	OL	ODC_3	-0.287604417697359	0.287604417697359	4.31425966414487e-06	0.0005157937109577	down	down_VSTM2B_ODC_3	no	yes	both	up_down
2970	2970	1224.77755084106	2.05010546672309	0.275797132284458	7.433382101336	1.05855544125886e-13	4.80814291079621e-12	OL	hg	pt	-2.05010546672309	human_up	chimp_down	human_up_VSTM2B_OL	chimp_down_VSTM2B_OL	3.841345866836	0.284762127432699	13.4896655726941	1.79914778210533e-41	1.99248625361241e-39	OL	rm	-3.841345866836	macaque_down	macaque_down_VSTM2B_OL	up_VSTM2B_OL	VSTM2B	OL	up_VSTM2B_OL	OL	human_up_vstm2b_ol	up	hsa	OL	OL	ODC_2	-0.341375670895527	0.341375670895527	1.42002787911887e-05	3.78449191926978e-05	down	down_VSTM2B_ODC_2	no	yes	both	up_down
1742	1742	506.31769396448	-0.696101520952187	0.245328776798775	-2.83742302894677	0.0045479310933968	0.0164146609544712	OL	hg	pt	0.696101520952187	human_down	chimp_up	human_down_ZEB1_OL	chimp_up_ZEB1_OL	-0.761054708012908	0.247816866290867	-3.07103676760904	0.002133168811303	0.0062629601885702	OL	rm	0.761054708012908	macaque_up	macaque_up_ZEB1_OL	down_ZEB1_OL	ZEB1	OL	down_ZEB1_OL	OL	human_down_zeb1_ol	down	hsa	OL	OL	OPCS_2	-0.441191269940401	0.441191269940401	1.30434243852795e-05	0.0009876924976002	down	down_ZEB1_OPCS_2	no	no	both	down_down
3053	3053	789.006951753576	0.59410821648245	0.218839611574058	2.71481114506272	0.0066313574531461	0.0225000946128671	OL	hg	pt	-0.59410821648245	human_up	chimp_down	human_up_ZNF160_OL	chimp_down_ZNF160_OL	0.922556378656022	0.222099855702943	4.15379098620368	3.27011898954733e-05	0.0001497333403654	OL	rm	-0.922556378656022	macaque_down	macaque_down_ZNF160_OL	up_ZNF160_OL	ZNF160	OL	up_ZNF160_OL	OL	human_up_znf160_ol	up	hsa	OL	OL	ODC_2	0.293999636453274	-0.293999636453274	3.64194230645347e-14	2.31135255919966e-12	up	up_ZNF160_ODC_2	yes	yes	both	up_up
1761	1761	2743.01024848105	1.35664842888705	0.263196535243414	5.15450717325124	2.5429882681782e-07	3.60959217902957e-06	OL	hg	pt	-1.35664842888705	human_up	chimp_down	human_up_ZNF365_OL	chimp_down_ZNF365_OL	1.88660522602915	0.26451007218291	7.13245136738896	9.85969195363812e-13	1.43948808618211e-11	OL	rm	-1.88660522602915	macaque_down	macaque_down_ZNF365_OL	up_ZNF365_OL	ZNF365	OL	up_ZNF365_OL	OL	human_up_znf365_ol	up	hsa	OL	OL	OPCS_3	0.53676930899216	-0.53676930899216	2.80649133178667e-06	0.0004681586086769	up	up_ZNF365_OPCS_3	yes	yes	both	up_up
609	609	552.515038373407	-0.52509572406484	0.199735524912303	-2.62895508595875	0.0085647672006112	0.0276544963513476	OL	hg	pt	0.52509572406484	human_down	chimp_up	human_down_ZNF385D_OL	chimp_up_ZNF385D_OL	-0.838491328844318	0.201974044673978	-4.15148060335076	3.30331265145228e-05	0.0001510913858594	OL	rm	0.838491328844318	macaque_up	macaque_up_ZNF385D_OL	down_ZNF385D_OL	ZNF385D	OL	down_ZNF385D_OL	OL	human_down_znf385d_ol	down	hsa	OL	OL	OPCS_1	-0.316783014	0.316783014	4.57e-07	2.09e-05	down	down_ZNF385D_OPCS_1	no	no	both	down_down
1189	1189	2499.75007974234	0.948636610488186	0.100788260276067	9.41217367865859	4.85980847584175e-21	4.67930130388191e-19	OL	hg	pt	-0.948636610488186	human_up	chimp_down	human_up_ZNF451_OL	chimp_down_ZNF451_OL	1.63431945172129	0.103860020648827	15.7357897823579	8.5977243178061e-56	1.9549761656254e-53	OL	rm	-1.63431945172129	macaque_down	macaque_down_ZNF451_OL	up_ZNF451_OL	ZNF451	OL	up_ZNF451_OL	OL	human_up_znf451_ol	up	hsa	OL	OL	ODC_1	-0.673008464	0.673008464	4.87e-09	4.88e-07	down	down_ZNF451_ODC_1	no	yes	both	up_down
1189	1189	2499.75007974234	0.948636610488186	0.100788260276067	9.41217367865859	4.85980847584175e-21	4.67930130388191e-19	OL	hg	pt	-0.948636610488186	human_up	chimp_down	human_up_ZNF451_OL	chimp_down_ZNF451_OL	1.63431945172129	0.103860020648827	15.7357897823579	8.5977243178061e-56	1.9549761656254e-53	OL	rm	-1.63431945172129	macaque_down	macaque_down_ZNF451_OL	up_ZNF451_OL	ZNF451	OL	up_ZNF451_OL	OL	human_up_znf451_ol	up	hsa	OL	OL	ODC_2	-0.768513330854691	0.768513330854691	4.72354244812546e-14	2.83316983890022e-12	down	down_ZNF451_ODC_2	no	yes	both	up_down
1025	1025	3115.86086605143	1.07353264625247	0.171735082914064	6.2510969106392	4.07579859327771e-10	1.02974287554951e-08	OL	hg	pt	-1.07353264625247	human_up	chimp_down	human_up_ZNF608_OL	chimp_down_ZNF608_OL	0.783625823135936	0.172498124152201	4.54280779566341	5.55098600551503e-06	2.98454244594149e-05	OL	rm	-0.783625823135936	macaque_down	macaque_down_ZNF608_OL	up_ZNF608_OL	ZNF608	OL	up_ZNF608_OL	OL	human_up_znf608_ol	up	hsa	OL	OL	OPCS_3	0.530353740057842	-0.530353740057842	4.21984451786832e-05	0.0022900576587917	up	up_ZNF608_OPCS_3	no	yes	both	up_up
1025	1025	3115.86086605143	1.07353264625247	0.171735082914064	6.2510969106392	4.07579859327771e-10	1.02974287554951e-08	OL	hg	pt	-1.07353264625247	human_up	chimp_down	human_up_ZNF608_OL	chimp_down_ZNF608_OL	0.783625823135936	0.172498124152201	4.54280779566341	5.55098600551503e-06	2.98454244594149e-05	OL	rm	-0.783625823135936	macaque_down	macaque_down_ZNF608_OL	up_ZNF608_OL	ZNF608	OL	up_ZNF608_OL	OL	human_up_znf608_ol	up	hsa	OL	OL	ODC_1	-0.423574921	0.423574921	7.52e-06	0.000167775	down	down_ZNF608_ODC_1	no	yes	both	up_down
1025	1025	3115.86086605143	1.07353264625247	0.171735082914064	6.2510969106392	4.07579859327771e-10	1.02974287554951e-08	OL	hg	pt	-1.07353264625247	human_up	chimp_down	human_up_ZNF608_OL	chimp_down_ZNF608_OL	0.783625823135936	0.172498124152201	4.54280779566341	5.55098600551503e-06	2.98454244594149e-05	OL	rm	-0.783625823135936	macaque_down	macaque_down_ZNF608_OL	up_ZNF608_OL	ZNF608	OL	up_ZNF608_OL	OL	human_up_znf608_ol	up	hsa	OL	OL	ODC_2	-0.691989086782938	0.691989086782938	2.68904914257472e-14	1.77725595082335e-12	down	down_ZNF608_ODC_2	no	yes	both	up_down
2964	2964	704.499171097966	1.68334558741424	0.235969578928978	7.13373984500305	9.76778715714592e-13	3.87264031995079e-11	OL	hg	pt	-1.68334558741424	human_up	chimp_down	human_up_ZNF708_OL	chimp_down_ZNF708_OL	5.61378423424359	0.283364085750821	19.8112058533068	2.38307931310795e-87	1.59174803869904e-84	OL	rm	-5.61378423424359	macaque_down	macaque_down_ZNF708_OL	up_ZNF708_OL	ZNF708	OL	up_ZNF708_OL	OL	human_up_znf708_ol	up	hsa	OL	OL	ODC_1	-0.393947049	0.393947049	4.35e-06	0.000107179	down	down_ZNF708_ODC_1	yes	yes	both	up_down
6033	8643	4541.9919383799	-1.49629255573024	0.265304735710359	-5.63990142024371	1.7014754697607e-08	3.1090835005858e-07	L2/L3	hg	pt	1.49629255573024	human_down	chimp_up	human_down_AATK_L2/3-IT	chimp_up_AATK_L2/3-IT	-0.794698807008776	0.265421936599824	-2.99409618206102	0.0027525915727149	0.0083031948950614	L2/3-IT	rm	0.794698807008776	macaque_up	macaque_up_AATK_L2/3-IT	down_AATK_L2/3-IT	AATK	Exc	down_AATK_Exc	L2/3-IT	human_down_aatk_exc	down	hsa	Exc	Exc	EXT_9_L6	-0.285116106208528	0.285116106208528	4.47822666170301e-10	4.01132285584371e-08	down	down_AATK_EXT_9_L6	no	no	both	down_down
5967	8577	7052.09931201843	-0.527139287999157	0.154662054142983	-3.40832979957595	0.0006536184553301	0.0031467135558046	L2/L3	hg	pt	0.527139287999157	human_down	chimp_up	human_down_ADAM11_L2/3-IT	chimp_up_ADAM11_L2/3-IT	-0.691426584036833	0.154664335608226	-4.47049787734036	7.8037718471168e-06	4.06527936805341e-05	L2/3-IT	rm	0.691426584036833	macaque_up	macaque_up_ADAM11_L2/3-IT	down_ADAM11_L2/3-IT	ADAM11	Exc	down_ADAM11_Exc	L2/3-IT	human_down_adam11_exc	down	hsa	Exc	Exc	EXT_2_L56	-0.255274466185783	0.255274466185783	3.7807357366603e-05	0.0017183180576298	down	down_ADAM11_EXT_2_L56	no	yes	both	down_down
5967	8577	7052.09931201843	-0.527139287999157	0.154662054142983	-3.40832979957595	0.0006536184553301	0.0031467135558046	L2/L3	hg	pt	0.527139287999157	human_down	chimp_up	human_down_ADAM11_L2/3-IT	chimp_up_ADAM11_L2/3-IT	-0.691426584036833	0.154664335608226	-4.47049787734036	7.8037718471168e-06	4.06527936805341e-05	L2/3-IT	rm	0.691426584036833	macaque_up	macaque_up_ADAM11_L2/3-IT	down_ADAM11_L2/3-IT	ADAM11	Exc	down_ADAM11_Exc	L2/3-IT	human_down_adam11_exc	down	hsa	Exc	Exc	EXT_6_L23	-0.256132907009477	0.256132907009477	0.0002425856133822	0.0040778544531443	down	down_ADAM11_EXT_6_L23	no	yes	both	down_down
4680	7290	2263.37916980056	0.895041242499493	0.229224983318097	3.90464088836878	9.4365405194643e-05	0.0006134899579005	L2/L3	hg	pt	-0.895041242499493	human_up	chimp_down	human_up_AGBL3_L2/3-IT	chimp_down_AGBL3_L2/3-IT	2.33372336187094	0.230317813066282	10.1326220964043	3.95888347493396e-24	1.6565613709399e-22	L2/3-IT	rm	-2.33372336187094	macaque_down	macaque_down_AGBL3_L2/3-IT	up_AGBL3_L2/3-IT	AGBL3	Exc	up_AGBL3_Exc	L2/3-IT	human_up_agbl3_exc	up	hsa	Exc	Exc	EXT_6_L23	-0.354152235241775	0.354152235241775	2.02552390033189e-08	4.19692644116243e-06	down	down_AGBL3_EXT_6_L23	yes	yes	both	up_down
5458	8068	18868.8270222681	-1.27431146372276	0.294537328233578	-4.32648544537685	1.5150732591929e-05	0.0001266449950449	L2/L3	hg	pt	1.27431146372276	human_down	chimp_up	human_down_AKAP11_L2/3-IT	chimp_up_AKAP11_L2/3-IT	-0.774952293336052	0.29455686869084	-2.63090892016993	0.00851568544443	0.0223432723957277	L2/3-IT	rm	0.774952293336052	macaque_up	macaque_up_AKAP11_L2/3-IT	down_AKAP11_L2/3-IT	AKAP11	Exc	down_AKAP11_Exc	L2/3-IT	human_down_akap11_exc	down	hsa	Exc	Exc	EXT_3_L23	0.386041474872242	-0.386041474872242	1.84225882879939e-05	0.000723717854675	up	up_AKAP11_EXT_3_L23	no	no	both	down_up
5458	8068	18868.8270222681	-1.27431146372276	0.294537328233578	-4.32648544537685	1.5150732591929e-05	0.0001266449950449	L2/L3	hg	pt	1.27431146372276	human_down	chimp_up	human_down_AKAP11_L2/3-IT	chimp_up_AKAP11_L2/3-IT	-0.774952293336052	0.29455686869084	-2.63090892016993	0.00851568544443	0.0223432723957277	L2/3-IT	rm	0.774952293336052	macaque_up	macaque_up_AKAP11_L2/3-IT	down_AKAP11_L2/3-IT	AKAP11	Exc	down_AKAP11_Exc	L2/3-IT	human_down_akap11_exc	down	hsa	Exc	Exc	EXT_13_L45	0.370742985652043	-0.370742985652043	3.68377723766315e-05	0.0039736038291557	up	up_AKAP11_EXT_13_L45	no	no	both	down_up
5458	8068	18868.8270222681	-1.27431146372276	0.294537328233578	-4.32648544537685	1.5150732591929e-05	0.0001266449950449	L2/L3	hg	pt	1.27431146372276	human_down	chimp_up	human_down_AKAP11_L2/3-IT	chimp_up_AKAP11_L2/3-IT	-0.774952293336052	0.29455686869084	-2.63090892016993	0.00851568544443	0.0223432723957277	L2/3-IT	rm	0.774952293336052	macaque_up	macaque_up_AKAP11_L2/3-IT	down_AKAP11_L2/3-IT	AKAP11	Exc	down_AKAP11_Exc	L2/3-IT	human_down_akap11_exc	down	hsa	Exc	Exc	EXT_8_L6	0.323671578495905	-0.323671578495905	3.95133156718244e-10	2.92279996024485e-07	up	up_AKAP11_EXT_8_L6	no	no	both	down_up
6460	9070	4358.92437706543	-1.33856465169744	0.309221855296088	-4.3288164428602	1.49912813547655e-05	0.0001255328396079	L2/L3	hg	pt	1.33856465169744	human_down	chimp_up	human_down_ATF4_L2/3-IT	chimp_up_ATF4_L2/3-IT	-0.728953883002717	0.309316228382987	-2.35666226377281	0.01844000941155	0.0435863991372868	L2/3-IT	rm	0.728953883002717	macaque_up	macaque_up_ATF4_L2/3-IT	down_ATF4_L2/3-IT	ATF4	Exc	down_ATF4_Exc	L2/3-IT	human_down_atf4_exc	down	hsa	Exc	Exc	EXT_4_L56	0.445252891721083	-0.445252891721083	3.34379197762516e-09	5.17270080712623e-07	up	up_ATF4_EXT_4_L56	yes	yes	both	down_up
4726	7336	17258.0241153993	-1.38485824439356	0.346846806347918	-3.9927086513359	6.53228100501987e-05	0.000447914382268	L2/L3	hg	pt	1.38485824439356	human_down	chimp_up	human_down_ATP6V1B2_L2/3-IT	chimp_up_ATP6V1B2_L2/3-IT	-0.806949821392274	0.346866987006222	-2.3263955683906	0.0199974578278511	0.0466570274508455	L2/3-IT	rm	0.806949821392274	macaque_up	macaque_up_ATP6V1B2_L2/3-IT	down_ATP6V1B2_L2/3-IT	ATP6V1B2	Exc	down_ATP6V1B2_Exc	L2/3-IT	human_down_atp6v1b2_exc	down	hsa	Exc	Exc	EXT_8_L6	0.32579874264303	-0.32579874264303	0.0001571846033512	0.0019289227959976	up	up_ATP6V1B2_EXT_8_L6	no	no	both	down_up
4479	7089	6139.15411251543	-0.555305194901321	0.128075755070945	-4.33575577667857	1.45260154099049e-05	0.0001222829193837	L2/L3	hg	pt	0.555305194901321	human_down	chimp_up	human_down_C6orf106_L2/3-IT	chimp_up_C6orf106_L2/3-IT	-0.76443717724644	0.128069479795261	-5.96892544943974	2.38821195318341e-09	2.1667916686116e-08	L2/3-IT	rm	0.76443717724644	macaque_up	macaque_up_C6orf106_L2/3-IT	down_C6orf106_L2/3-IT	C6orf106	Exc	down_C6orf106_Exc	L2/3-IT	human_down_c6orf106_exc	down	hsa	Exc	Exc	EXT_4_L56	-0.368252282068168	0.368252282068168	1.21654385657146e-06	3.23019629976214e-05	down	down_C6orf106_EXT_4_L56	yes	yes	both	down_down
5415	8025	37638.0099808461	0.503547990392193	0.163820824215164	3.0737727807475	0.0021137035226099	0.0083731170438064	L2/L3	hg	pt	-0.503547990392193	human_up	chimp_down	human_up_CABP1_L2/3-IT	chimp_down_CABP1_L2/3-IT	1.03290229990677	0.163848099066643	6.3040237011639	2.90016115566605e-10	3.00460425837814e-09	L2/3-IT	rm	-1.03290229990677	macaque_down	macaque_down_CABP1_L2/3-IT	up_CABP1_L2/3-IT	CABP1	Exc	up_CABP1_Exc	L2/3-IT	human_up_cabp1_exc	up	hsa	Exc	Exc	EXT_4_L56	-0.297907607339126	0.297907607339126	2.89705979641406e-05	0.0003544614427662	down	down_CABP1_EXT_4_L56	no	yes	both	up_down
5415	8025	37638.0099808461	0.503547990392193	0.163820824215164	3.0737727807475	0.0021137035226099	0.0083731170438064	L2/L3	hg	pt	-0.503547990392193	human_up	chimp_down	human_up_CABP1_L2/3-IT	chimp_down_CABP1_L2/3-IT	1.03290229990677	0.163848099066643	6.3040237011639	2.90016115566605e-10	3.00460425837814e-09	L2/3-IT	rm	-1.03290229990677	macaque_down	macaque_down_CABP1_L2/3-IT	up_CABP1_L2/3-IT	CABP1	Exc	up_CABP1_Exc	L2/3-IT	human_up_cabp1_exc	up	hsa	Exc	Exc	EXT_9_L6	-0.647381139055454	0.647381139055454	3.95504629055166e-14	2.14425957047224e-11	down	down_CABP1_EXT_9_L6	no	yes	both	up_down
3612	6222	560.609472956986	-0.864065909199512	0.20917697911906	-4.13078873611469	3.61520707438188e-05	0.0002694179240729	L2/L3	hg	pt	0.864065909199512	human_down	chimp_up	human_down_CACYBP_L2/3-IT	chimp_up_CACYBP_L2/3-IT	-0.957495541605441	0.209294912973068	-4.5748629434135	4.76531838656975e-06	2.57831332351431e-05	L2/3-IT	rm	0.957495541605441	macaque_up	macaque_up_CACYBP_L2/3-IT	down_CACYBP_L2/3-IT	CACYBP	Exc	down_CACYBP_Exc	L2/3-IT	human_down_cacybp_exc	down	hsa	Exc	Exc	EXT_11_L34	0.264027056128429	-0.264027056128429	3.46671416309939e-05	0.0007238993897762	up	up_CACYBP_EXT_11_L34	yes	yes	both	down_up
6455	9065	10440.9086918729	-1.32343439366387	0.282353403127778	-4.68715580900915	2.7702806043661e-06	2.92831839962629e-05	L2/L3	hg	pt	1.32343439366387	human_down	chimp_up	human_down_CBX6_L2/3-IT	chimp_up_CBX6_L2/3-IT	-1.11199345979969	0.2823737523615	-3.93801991332428	8.21567777435965e-05	0.0003499707656782	L2/3-IT	rm	1.11199345979969	macaque_up	macaque_up_CBX6_L2/3-IT	down_CBX6_L2/3-IT	CBX6	Exc	down_CBX6_Exc	L2/3-IT	human_down_cbx6_exc	down	hsa	Exc	Exc	EXT_9_L6	-0.608661381829233	0.608661381829233	2.8534953280648e-06	5.57758166497068e-05	down	down_CBX6_EXT_9_L6	yes	yes	both	down_down
6041	8651	7988.48910337033	0.715404543099205	0.18495767296435	3.86793654803982	0.000109760214974	0.0006960068259746	L2/L3	hg	pt	-0.715404543099205	human_up	chimp_down	human_up_CCDC57_L2/3-IT	chimp_down_CCDC57_L2/3-IT	1.8323420788087	0.185218006719062	9.89289384583427	4.4691837310881e-23	1.73229593763198e-21	L2/3-IT	rm	-1.8323420788087	macaque_down	macaque_down_CCDC57_L2/3-IT	up_CCDC57_L2/3-IT	CCDC57	Exc	up_CCDC57_Exc	L2/3-IT	human_up_ccdc57_exc	up	hsa	Exc	Exc	EXT_4_L56	-0.256460411593059	0.256460411593059	4.78788794387064e-09	6.6331016071649e-07	down	down_CCDC57_EXT_4_L56	no	yes	both	up_down
6041	8651	7988.48910337033	0.715404543099205	0.18495767296435	3.86793654803982	0.000109760214974	0.0006960068259746	L2/L3	hg	pt	-0.715404543099205	human_up	chimp_down	human_up_CCDC57_L2/3-IT	chimp_down_CCDC57_L2/3-IT	1.8323420788087	0.185218006719062	9.89289384583427	4.4691837310881e-23	1.73229593763198e-21	L2/3-IT	rm	-1.8323420788087	macaque_down	macaque_down_CCDC57_L2/3-IT	up_CCDC57_L2/3-IT	CCDC57	Exc	up_CCDC57_Exc	L2/3-IT	human_up_ccdc57_exc	up	hsa	Exc	Exc	EXT_3_L23	-0.3405789140889	0.3405789140889	7.82229570885132e-07	8.39701152828921e-05	down	down_CCDC57_EXT_3_L23	no	yes	both	up_down
5134	7744	18933.3652396958	-0.505978149925369	0.184378745287644	-2.74423252602141	0.0060652559037386	0.0198443887420285	L2/L3	hg	pt	0.505978149925369	human_down	chimp_up	human_down_CELF1_L2/3-IT	chimp_up_CELF1_L2/3-IT	-0.541532775930006	0.184385714579224	-2.93695624504213	0.0033145086542506	0.0098031870421072	L2/3-IT	rm	0.541532775930006	macaque_up	macaque_up_CELF1_L2/3-IT	down_CELF1_L2/3-IT	CELF1	Exc	down_CELF1_Exc	L2/3-IT	human_down_celf1_exc	down	hsa	Exc	Exc	EXT_10_L34	-0.40755581360606	0.40755581360606	8.44127646254301e-06	0.0003978147451193	down	down_CELF1_EXT_10_L34	no	no	both	down_down
6242	8852	2789.0891530895	0.893818427534437	0.143172120781355	6.24296422136141	4.2935514150592e-10	1.0732975582566e-08	L2/L3	hg	pt	-0.893818427534437	human_up	chimp_down	human_up_CLASRP_L2/3-IT	chimp_down_CLASRP_L2/3-IT	0.958996429431311	0.143322341264756	6.69118590282987	2.21369223411836e-11	2.65149307744586e-10	L2/3-IT	rm	-0.958996429431311	macaque_down	macaque_down_CLASRP_L2/3-IT	up_CLASRP_L2/3-IT	CLASRP	Exc	up_CLASRP_Exc	L2/3-IT	human_up_clasrp_exc	up	hsa	Exc	Exc	EXT_3_L23	-0.345199123275388	0.345199123275388	9.408654197707e-08	1.91106370262837e-05	down	down_CLASRP_EXT_3_L23	yes	yes	both	up_down
5818	8428	1904.01378730406	3.8620015673938	0.498356780426361	7.74947130064075	9.22759315932699e-15	5.00839205882833e-13	L2/L3	hg	pt	-3.8620015673938	human_up	chimp_down	human_up_CNGB1_L2/3-IT	chimp_down_CNGB1_L2/3-IT	3.52888582243474	0.498204486802856	7.08320763042658	1.40855387401319e-12	1.95513649200668e-11	L2/3-IT	rm	-3.52888582243474	macaque_down	macaque_down_CNGB1_L2/3-IT	up_CNGB1_L2/3-IT	CNGB1	Exc	up_CNGB1_Exc	L2/3-IT	human_up_cngb1_exc	up	hsa	Exc	Exc	EXT_3_L23	0.368944528409844	-0.368944528409844	1.06571208526713e-05	0.0005046053454638	up	up_CNGB1_EXT_3_L23	yes	yes	both	up_up
3811	6421	54117.6608623411	0.948336446726307	0.223982040680291	4.23398431341176	2.29586965939524e-05	0.0001813275063213	L2/L3	hg	pt	-0.948336446726307	human_up	chimp_down	human_up_CNTNAP5_L2/3-IT	chimp_down_CNTNAP5_L2/3-IT	0.613030466699936	0.223979010395017	2.73699962161086	0.0062002364354931	0.0169449780592438	L2/3-IT	rm	-0.613030466699936	macaque_down	macaque_down_CNTNAP5_L2/3-IT	up_CNTNAP5_L2/3-IT	CNTNAP5	Exc	up_CNTNAP5_Exc	L2/3-IT	human_up_cntnap5_exc	up	hsa	Exc	Exc	EXT_4_L56	-0.49601775271502	0.49601775271502	3.17752414437382e-09	5.13892313894639e-07	down	down_CNTNAP5_EXT_4_L56	no	no	both	up_down
4228	6838	37046.9164813678	-1.14412010787503	0.255853623400717	-4.47177605956008	7.75726374527807e-06	7.14227075974034e-05	L2/L3	hg	pt	1.14412010787503	human_down	chimp_up	human_down_CPE_L2/3-IT	chimp_up_CPE_L2/3-IT	-0.9554565455214	0.255859708672851	-3.73429857509559	0.0001882390738857	0.0007475042934029	L2/3-IT	rm	0.9554565455214	macaque_up	macaque_up_CPE_L2/3-IT	down_CPE_L2/3-IT	CPE	Exc	down_CPE_Exc	L2/3-IT	human_down_cpe_exc	down	hsa	Exc	Exc	EXT_8_L6	0.287979181547008	-0.287979181547008	0.0003338158880454	0.0033549403856957	up	up_CPE_EXT_8_L6	no	no	both	down_up
5620	8230	3743.52787666875	-0.951499611835885	0.311514307167552	-3.0544331028883	0.0022548629675816	0.0088223925820141	L2/L3	hg	pt	0.951499611835885	human_down	chimp_up	human_down_DISP2_L2/3-IT	chimp_up_DISP2_L2/3-IT	-1.52498404145521	0.311461732780215	-4.8962163917945	9.76994800021215e-07	5.93939102956293e-06	L2/3-IT	rm	1.52498404145521	macaque_up	macaque_up_DISP2_L2/3-IT	down_DISP2_L2/3-IT	DISP2	Exc	down_DISP2_Exc	L2/3-IT	human_down_disp2_exc	down	hsa	Exc	Exc	EXT_4_L56	0.271740478516259	-0.271740478516259	2.10952785348044e-05	0.0002761479066476	up	up_DISP2_EXT_4_L56	yes	yes	both	down_up
5644	8254	16740.2211812578	-0.647683404232149	0.197981254115214	-3.27143803147764	0.0010700203572146	0.004757358135789	L2/L3	hg	pt	0.647683404232149	human_down	chimp_up	human_down_DMXL2_L2/3-IT	chimp_up_DMXL2_L2/3-IT	-0.811580460526109	0.197981999812571	-4.09926387901137	4.14466270826949e-05	0.0001882516757151	L2/3-IT	rm	0.811580460526109	macaque_up	macaque_up_DMXL2_L2/3-IT	down_DMXL2_L2/3-IT	DMXL2	Exc	down_DMXL2_Exc	L2/3-IT	human_down_dmxl2_exc	down	hsa	Exc	Exc	EXT_6_L23	-0.484032644041589	0.484032644041589	1.54838440989322e-09	8.14410497439477e-07	down	down_DMXL2_EXT_6_L23	no	no	both	down_down
4588	7198	9238.74836514277	0.50955905927604	0.189208263771093	2.69311207195746	0.0070788469637514	0.0224920380739459	L2/L3	hg	pt	-0.50955905927604	human_up	chimp_down	human_up_GLCCI1_L2/3-IT	chimp_down_GLCCI1_L2/3-IT	1.26066072387226	0.189341493492224	6.65813235451232	2.77328986236299e-11	3.28060208775899e-10	L2/3-IT	rm	-1.26066072387226	macaque_down	macaque_down_GLCCI1_L2/3-IT	up_GLCCI1_L2/3-IT	GLCCI1	Exc	up_GLCCI1_Exc	L2/3-IT	human_up_glcci1_exc	up	hsa	Exc	Exc	EXT_1_L4	-0.285159252307496	0.285159252307496	0.0001211642496458	0.0025034790694562	down	down_GLCCI1_EXT_1_L4	yes	yes	both	up_down
4837	7447	11703.417829072	0.99597624160941	0.374118569876129	2.66219407911021	0.0077633102155502	0.0242760023568578	L2/L3	hg	pt	-0.99597624160941	human_up	chimp_down	human_up_GLIS3_L2/3-IT	chimp_down_GLIS3_L2/3-IT	1.73297744435463	0.374180664670489	4.6313922871475	3.63214943244817e-06	2.00906188349322e-05	L2/3-IT	rm	-1.73297744435463	macaque_down	macaque_down_GLIS3_L2/3-IT	up_GLIS3_L2/3-IT	GLIS3	Exc	up_GLIS3_Exc	L2/3-IT	human_up_glis3_exc	up	hsa	Exc	Exc	EXT_6_L23	-0.299455048990659	0.299455048990659	0.0008221732134109	0.0095122612107721	down	down_GLIS3_EXT_6_L23	no	no	both	up_down
5659	8269	9408.94601063117	-0.598506231224142	0.17114537991345	-3.49706332433171	0.0004704101544507	0.0023844478895007	L2/L3	hg	pt	0.598506231224142	human_down	chimp_up	human_down_HACD3_L2/3-IT	chimp_up_HACD3_L2/3-IT	-0.627092397016784	0.171160982163517	-3.66375787922096	0.0002485417393905	0.0009596183155379	L2/3-IT	rm	0.627092397016784	macaque_up	macaque_up_HACD3_L2/3-IT	down_HACD3_L2/3-IT	HACD3	Exc	down_HACD3_Exc	L2/3-IT	human_down_hacd3_exc	down	hsa	Exc	Exc	EXT_4_L56	0.269528430604193	-0.269528430604193	0.0020538542637002	0.0097305106128436	up	up_HACD3_EXT_4_L56	yes	yes	both	down_up
4369	6979	6503.47717674059	-0.758824489278491	0.191403870369345	-3.96452008945387	7.35437533996437e-05	0.0004968330916651	L2/L3	hg	pt	0.758824489278491	human_down	chimp_up	human_down_HSPA4_L2/3-IT	chimp_up_HSPA4_L2/3-IT	-0.785736945997975	0.191423753646799	-4.10469929164464	4.04841139955228e-05	0.0001842045052689	L2/3-IT	rm	0.785736945997975	macaque_up	macaque_up_HSPA4_L2/3-IT	down_HSPA4_L2/3-IT	HSPA4	Exc	down_HSPA4_Exc	L2/3-IT	human_down_hspa4_exc	down	hsa	Exc	Exc	EXT_4_L56	0.475567668595911	-0.475567668595911	1.6040445409228e-06	3.95234797548706e-05	up	up_HSPA4_EXT_4_L56	yes	yes	both	down_up
6469	9079	11452.8103482428	0.59448736670938	0.160313816114675	3.70827281838349	0.0002086777615933	0.0012039825662631	L2/L3	hg	pt	-0.59448736670938	human_up	chimp_down	human_up_KIAA0930_L2/3-IT	chimp_down_KIAA0930_L2/3-IT	0.627030275861916	0.160339401154456	3.91064374288073	9.20504595080802e-05	0.0003885837936914	L2/3-IT	rm	-0.627030275861916	macaque_down	macaque_down_KIAA0930_L2/3-IT	up_KIAA0930_L2/3-IT	KIAA0930	Exc	up_KIAA0930_Exc	L2/3-IT	human_up_kiaa0930_exc	up	hsa	Exc	Exc	EXT_9_L6	0.326864130901104	-0.326864130901104	2.40510013057055e-05	0.0003142033791376	up	up_KIAA0930_EXT_9_L6	no	no	both	up_up
6469	9079	11452.8103482428	0.59448736670938	0.160313816114675	3.70827281838349	0.0002086777615933	0.0012039825662631	L2/L3	hg	pt	-0.59448736670938	human_up	chimp_down	human_up_KIAA0930_L2/3-IT	chimp_down_KIAA0930_L2/3-IT	0.627030275861916	0.160339401154456	3.91064374288073	9.20504595080802e-05	0.0003885837936914	L2/3-IT	rm	-0.627030275861916	macaque_down	macaque_down_KIAA0930_L2/3-IT	up_KIAA0930_L2/3-IT	KIAA0930	Exc	up_KIAA0930_Exc	L2/3-IT	human_up_kiaa0930_exc	up	hsa	Exc	Exc	EXT_11_L34	0.262545516018661	-0.262545516018661	2.33511366909368e-06	9.82426258244486e-05	up	up_KIAA0930_EXT_11_L34	no	no	both	up_up
5299	7909	18615.1742960333	-0.522523492251098	0.172839065476735	-3.02317934206507	0.0025013395798775	0.0096220624324318	L2/L3	hg	pt	0.522523492251098	human_down	chimp_up	human_down_KIF21A_L2/3-IT	chimp_up_KIF21A_L2/3-IT	-0.761457532934189	0.172835962023983	-4.40566606635098	1.05459321543946e-05	5.36263458693383e-05	L2/3-IT	rm	0.761457532934189	macaque_up	macaque_up_KIF21A_L2/3-IT	down_KIF21A_L2/3-IT	KIF21A	Exc	down_KIF21A_Exc	L2/3-IT	human_down_kif21a_exc	down	hsa	Exc	Exc	EXT_6_L23	-0.286728652275463	0.286728652275463	0.0005492595269272	0.0072206730416301	down	down_KIF21A_EXT_6_L23	no	no	both	down_down
5299	7909	18615.1742960333	-0.522523492251098	0.172839065476735	-3.02317934206507	0.0025013395798775	0.0096220624324318	L2/L3	hg	pt	0.522523492251098	human_down	chimp_up	human_down_KIF21A_L2/3-IT	chimp_up_KIF21A_L2/3-IT	-0.761457532934189	0.172835962023983	-4.40566606635098	1.05459321543946e-05	5.36263458693383e-05	L2/3-IT	rm	0.761457532934189	macaque_up	macaque_up_KIF21A_L2/3-IT	down_KIF21A_L2/3-IT	KIF21A	Exc	down_KIF21A_Exc	L2/3-IT	human_down_kif21a_exc	down	hsa	Exc	Exc	EXT_9_L6	-0.375513615630353	0.375513615630353	0.0002160555512971	0.0018227585863325	down	down_KIF21A_EXT_9_L6	no	no	both	down_down
4424	7034	11486.7403112405	-0.662499299441581	0.20312060106499	-3.26160564693095	0.0011078314265392	0.0049034586674954	L2/L3	hg	pt	0.662499299441581	human_down	chimp_up	human_down_MAPK9_L2/3-IT	chimp_up_MAPK9_L2/3-IT	-1.07706910859893	0.203104274363389	-5.30303516247946	1.13892973018555e-07	7.98179791333948e-07	L2/3-IT	rm	1.07706910859893	macaque_up	macaque_up_MAPK9_L2/3-IT	down_MAPK9_L2/3-IT	MAPK9	Exc	down_MAPK9_Exc	L2/3-IT	human_down_mapk9_exc	down	hsa	Exc	Exc	EXT_9_L6	-0.344023255635528	0.344023255635528	1.43133568163916e-08	7.22754355713972e-07	down	down_MAPK9_EXT_9_L6	yes	yes	both	down_down
4716	7326	51320.8048374389	1.07865742225356	0.172394540371098	6.25691173242278	3.92675506758111e-10	9.89933703304408e-09	L2/L3	hg	pt	-1.07865742225356	human_up	chimp_down	human_up_MSRA_L2/3-IT	chimp_down_MSRA_L2/3-IT	0.51318308214848	0.172384134311333	2.97697397848487	0.0029110871686216	0.0087271671154213	L2/3-IT	rm	-0.51318308214848	macaque_down	macaque_down_MSRA_L2/3-IT	up_MSRA_L2/3-IT	MSRA	Exc	up_MSRA_Exc	L2/3-IT	human_up_msra_exc	up	hsa	Exc	Exc	EXT_8_L6	-0.316142161132909	0.316142161132909	0.0008508100484482	0.006620030078932	down	down_MSRA_EXT_8_L6	no	no	both	up_down
4716	7326	51320.8048374389	1.07865742225356	0.172394540371098	6.25691173242278	3.92675506758111e-10	9.89933703304408e-09	L2/L3	hg	pt	-1.07865742225356	human_up	chimp_down	human_up_MSRA_L2/3-IT	chimp_down_MSRA_L2/3-IT	0.51318308214848	0.172384134311333	2.97697397848487	0.0029110871686216	0.0087271671154213	L2/3-IT	rm	-0.51318308214848	macaque_down	macaque_down_MSRA_L2/3-IT	up_MSRA_L2/3-IT	MSRA	Exc	up_MSRA_Exc	L2/3-IT	human_up_msra_exc	up	hsa	Exc	Exc	EXT_9_L6	-0.530724019849499	0.530724019849499	5.0555410874342e-11	6.42927515329132e-09	down	down_MSRA_EXT_9_L6	no	no	both	up_down
4931	7541	10491.8776970373	-1.14015967638592	0.144489044788611	-7.89097663462299	2.99830791890718e-15	1.74275731433204e-13	L2/L3	hg	pt	1.14015967638592	human_down	chimp_up	human_down_NCS1_L2/3-IT	chimp_up_NCS1_L2/3-IT	-0.608517673598278	0.144565835618717	-4.20927718498582	2.56188943397775e-05	0.0001208551648063	L2/3-IT	rm	0.608517673598278	macaque_up	macaque_up_NCS1_L2/3-IT	down_NCS1_L2/3-IT	NCS1	Exc	down_NCS1_Exc	L2/3-IT	human_down_ncs1_exc	down	hsa	Exc	Exc	EXT_9_L6	-0.34341094934044	0.34341094934044	1.29514135375678e-05	0.0001888358256907	down	down_NCS1_EXT_9_L6	yes	yes	both	down_down
5181	7791	1430.15952494234	0.842205428074842	0.261483173611657	3.22087810256445	0.0012779849211052	0.0055249200817304	L2/L3	hg	pt	-0.842205428074842	human_up	chimp_down	human_up_NEAT1_L2/3-IT	chimp_down_NEAT1_L2/3-IT	1.42713350654683	0.262032811773879	5.44639236928225	5.14016823517982e-08	3.80617570899153e-07	L2/3-IT	rm	-1.42713350654683	macaque_down	macaque_down_NEAT1_L2/3-IT	up_NEAT1_L2/3-IT	NEAT1	Exc	up_NEAT1_Exc	L2/3-IT	human_up_neat1_exc	up	hsa	Exc	Exc	EXT_9_L6	0.808458623977521	-0.808458623977521	1.88415425804195e-08	9.09071335460897e-07	up	up_NEAT1_EXT_9_L6	no	no	both	up_up
4768	7378	2929.61150778543	-1.38792644324465	0.399801642703744	-3.47153762015208	0.0005174868174961	0.0025828709032828	L2/L3	hg	pt	1.38792644324465	human_down	chimp_up	human_down_NKAIN3_L2/3-IT	chimp_up_NKAIN3_L2/3-IT	-1.70033090270774	0.399784766374218	-4.25311579060055	2.10816496598058e-05	0.0001010413911549	L2/3-IT	rm	1.70033090270774	macaque_up	macaque_up_NKAIN3_L2/3-IT	down_NKAIN3_L2/3-IT	NKAIN3	Exc	down_NKAIN3_Exc	L2/3-IT	human_down_nkain3_exc	down	hsa	Exc	Exc	EXT_4_L56	-0.253206445574848	0.253206445574848	0.0001551169724031	0.0012876952585405	down	down_NKAIN3_EXT_4_L56	no	no	both	down_down
6454	9064	19879.2194787479	-1.09775655639966	0.299105390730277	-3.6701329712562	0.0002424243272442	0.0013627698112029	L2/L3	hg	pt	1.09775655639966	human_down	chimp_up	human_down_NPTXR_L2/3-IT	chimp_up_NPTXR_L2/3-IT	-0.867258150224915	0.299116311570132	-2.89940105797799	0.0037387632400825	0.010894228404232	L2/3-IT	rm	0.867258150224915	macaque_up	macaque_up_NPTXR_L2/3-IT	down_NPTXR_L2/3-IT	NPTXR	Exc	down_NPTXR_Exc	L2/3-IT	human_down_nptxr_exc	down	hsa	Exc	Exc	EXT_13_L45	-0.354219585290108	0.354219585290108	1.09245206294193e-06	0.0006677613234732	down	down_NPTXR_EXT_13_L45	no	yes	both	down_down
6454	9064	19879.2194787479	-1.09775655639966	0.299105390730277	-3.6701329712562	0.0002424243272442	0.0013627698112029	L2/L3	hg	pt	1.09775655639966	human_down	chimp_up	human_down_NPTXR_L2/3-IT	chimp_up_NPTXR_L2/3-IT	-0.867258150224915	0.299116311570132	-2.89940105797799	0.0037387632400825	0.010894228404232	L2/3-IT	rm	0.867258150224915	macaque_up	macaque_up_NPTXR_L2/3-IT	down_NPTXR_L2/3-IT	NPTXR	Exc	down_NPTXR_Exc	L2/3-IT	human_down_nptxr_exc	down	hsa	Exc	Exc	EXT_8_L6	-0.504622854213718	0.504622854213718	5.95712555295622e-07	3.59224383547966e-05	down	down_NPTXR_EXT_8_L6	no	yes	both	down_down
6454	9064	19879.2194787479	-1.09775655639966	0.299105390730277	-3.6701329712562	0.0002424243272442	0.0013627698112029	L2/L3	hg	pt	1.09775655639966	human_down	chimp_up	human_down_NPTXR_L2/3-IT	chimp_up_NPTXR_L2/3-IT	-0.867258150224915	0.299116311570132	-2.89940105797799	0.0037387632400825	0.010894228404232	L2/3-IT	rm	0.867258150224915	macaque_up	macaque_up_NPTXR_L2/3-IT	down_NPTXR_L2/3-IT	NPTXR	Exc	down_NPTXR_Exc	L2/3-IT	human_down_nptxr_exc	down	hsa	Exc	Exc	EXT_9_L6	-0.895004958486965	0.895004958486965	0.0007432920633884	0.0048706434764405	down	down_NPTXR_EXT_9_L6	no	yes	both	down_down
4205	6815	7150.86270181472	-0.908536661185921	0.306602579247508	-2.96323880710897	0.0030442029400675	0.0113183979503012	L2/L3	hg	pt	0.908536661185921	human_down	chimp_up	human_down_PCDH10_L2/3-IT	chimp_up_PCDH10_L2/3-IT	-0.768899760339734	0.306626041835025	-2.50761401653363	0.0121549360431256	0.0303322072942428	L2/3-IT	rm	0.768899760339734	macaque_up	macaque_up_PCDH10_L2/3-IT	down_PCDH10_L2/3-IT	PCDH10	Exc	down_PCDH10_Exc	L2/3-IT	human_down_pcdh10_exc	down	hsa	Exc	Exc	EXT_4_L56	0.429824406658458	-0.429824406658458	0.0007646340084637	0.0045177147162305	up	up_PCDH10_EXT_4_L56	yes	yes	both	down_up
5657	8267	2794.30017654842	0.505743923659563	0.183777051526894	2.75194274506875	0.0059242877609724	0.019501259061423	L2/L3	hg	pt	-0.505743923659563	human_up	chimp_down	human_up_PDCD7_L2/3-IT	chimp_down_PDCD7_L2/3-IT	1.27923460606299	0.184242458689526	6.94321284660379	3.83281260034028e-12	5.07680254811774e-11	L2/3-IT	rm	-1.27923460606299	macaque_down	macaque_down_PDCD7_L2/3-IT	up_PDCD7_L2/3-IT	PDCD7	Exc	up_PDCD7_Exc	L2/3-IT	human_up_pdcd7_exc	up	hsa	Exc	Exc	EXT_13_L45	0.811875773679976	-0.811875773679976	1.77604861131754e-06	0.0007895343372129	up	up_PDCD7_EXT_13_L45	no	no	both	up_up
5657	8267	2794.30017654842	0.505743923659563	0.183777051526894	2.75194274506875	0.0059242877609724	0.019501259061423	L2/L3	hg	pt	-0.505743923659563	human_up	chimp_down	human_up_PDCD7_L2/3-IT	chimp_down_PDCD7_L2/3-IT	1.27923460606299	0.184242458689526	6.94321284660379	3.83281260034028e-12	5.07680254811774e-11	L2/3-IT	rm	-1.27923460606299	macaque_down	macaque_down_PDCD7_L2/3-IT	up_PDCD7_L2/3-IT	PDCD7	Exc	up_PDCD7_Exc	L2/3-IT	human_up_pdcd7_exc	up	hsa	Exc	Exc	EXT_5_L56	0.316709227045326	-0.316709227045326	0.0003912220745419	0.0061507660017686	up	up_PDCD7_EXT_5_L56	no	no	both	up_up
5657	8267	2794.30017654842	0.505743923659563	0.183777051526894	2.75194274506875	0.0059242877609724	0.019501259061423	L2/L3	hg	pt	-0.505743923659563	human_up	chimp_down	human_up_PDCD7_L2/3-IT	chimp_down_PDCD7_L2/3-IT	1.27923460606299	0.184242458689526	6.94321284660379	3.83281260034028e-12	5.07680254811774e-11	L2/3-IT	rm	-1.27923460606299	macaque_down	macaque_down_PDCD7_L2/3-IT	up_PDCD7_L2/3-IT	PDCD7	Exc	up_PDCD7_Exc	L2/3-IT	human_up_pdcd7_exc	up	hsa	Exc	Exc	EXT_3_L23	-0.478574744911845	0.478574744911845	1.33924690465897e-09	1.20637032046628e-06	down	down_PDCD7_EXT_3_L23	no	no	both	up_down
6562	9172	3570.9917102854	-1.01317109193809	0.259299578765278	-3.90733797857507	9.33185768059603e-05	0.0006081311750022	L2/L3	hg	pt	1.01317109193809	human_down	chimp_up	human_down_PDZD4_L2/3-IT	chimp_up_PDZD4_L2/3-IT	-0.735671058133861	0.259379101257835	-2.83627730440229	0.0045642796907447	0.0129812284352463	L2/3-IT	rm	0.735671058133861	macaque_up	macaque_up_PDZD4_L2/3-IT	down_PDZD4_L2/3-IT	PDZD4	Exc	down_PDZD4_Exc	L2/3-IT	human_down_pdzd4_exc	down	hsa	Exc	Exc	EXT_9_L6	-0.289901139932673	0.289901139932673	4.10385892118448e-05	0.0004806577685858	down	down_PDZD4_EXT_9_L6	yes	yes	both	down_down
3555	6165	7722.45025439725	0.539399384373713	0.184468084717839	2.92407971383653	0.0034547626313297	0.0125312895994206	L2/L3	hg	pt	-0.539399384373713	human_up	chimp_down	human_up_PHTF1_L2/3-IT	chimp_down_PHTF1_L2/3-IT	0.552730209915932	0.184497494337255	2.99586838239418	0.0027366452630339	0.0082618608924764	L2/3-IT	rm	-0.552730209915932	macaque_down	macaque_down_PHTF1_L2/3-IT	up_PHTF1_L2/3-IT	PHTF1	Exc	up_PHTF1_Exc	L2/3-IT	human_up_phtf1_exc	up	hsa	Exc	Exc	EXT_6_L23	-0.367767470966274	0.367767470966274	1.64765531030618e-10	1.68991766901554e-07	down	down_PHTF1_EXT_6_L23	yes	yes	both	up_down
3419	6029	576.114099507374	0.799882098174145	0.186725037096499	4.28374314774279	1.83775057153633e-05	0.0001493125233668	L2/L3	hg	pt	-0.799882098174145	human_up	chimp_down	human_up_PINK1_L2/3-IT	chimp_down_PINK1_L2/3-IT	1.16586284093836	0.187993614128211	6.20160874264191	5.58888824023176e-10	5.53010300499861e-09	L2/3-IT	rm	-1.16586284093836	macaque_down	macaque_down_PINK1_L2/3-IT	up_PINK1_L2/3-IT	PINK1	Exc	up_PINK1_Exc	L2/3-IT	human_up_pink1_exc	up	hsa	Exc	Exc	EXT_4_L56	0.487521863586694	-0.487521863586694	2.47226630229191e-06	5.42982932318186e-05	up	up_PINK1_EXT_4_L56	no	no	both	up_up
5110	7720	1247.25699128687	2.36379206281107	0.301654770654178	7.83608380429348	4.64815708441997e-15	2.63724673909107e-13	L2/L3	hg	pt	-2.36379206281107	human_up	chimp_down	human_up_PLEKHA7_L2/3-IT	chimp_down_PLEKHA7_L2/3-IT	2.70443630729681	0.302334530838242	8.94517837508866	3.71349519893023e-19	1.03256798541128e-17	L2/3-IT	rm	-2.70443630729681	macaque_down	macaque_down_PLEKHA7_L2/3-IT	up_PLEKHA7_L2/3-IT	PLEKHA7	Exc	up_PLEKHA7_Exc	L2/3-IT	human_up_plekha7_exc	up	hsa	Exc	Exc	EXT_8_L6	0.278878705288713	-0.278878705288713	0.00059808763305	0.0051482399786708	up	up_PLEKHA7_EXT_8_L6	yes	yes	both	up_up
4384	6994	4565.39442499977	1.05566140127868	0.315326737685215	3.34783345373182	0.0008144594079318	0.003788327823276	L2/L3	hg	pt	-1.05566140127868	human_up	chimp_down	human_up_PRELID2_L2/3-IT	chimp_down_PRELID2_L2/3-IT	2.3475672689927	0.31569242896046	7.43624823922125	1.03585099978807e-13	1.64612178609971e-12	L2/3-IT	rm	-2.3475672689927	macaque_down	macaque_down_PRELID2_L2/3-IT	up_PRELID2_L2/3-IT	PRELID2	Exc	up_PRELID2_Exc	L2/3-IT	human_up_prelid2_exc	up	hsa	Exc	Exc	EXT_2_L56	0.261479618965883	-0.261479618965883	0.0002953921474813	0.0069102672487773	up	up_PRELID2_EXT_2_L56	yes	yes	both	up_up
5309	7919	115.445609826721	1.15712628879481	0.349953955631063	3.30651009990212	0.000944659449014	0.0042865793245677	L2/L3	hg	pt	-1.15712628879481	human_up	chimp_down	human_up_RND1_L2/3-IT	chimp_down_RND1_L2/3-IT	1.35261773220284	0.352512514904777	3.83707719587833	0.0001245073425736	0.0005122587808745	L2/3-IT	rm	-1.35261773220284	macaque_down	macaque_down_RND1_L2/3-IT	up_RND1_L2/3-IT	RND1	Exc	up_RND1_Exc	L2/3-IT	human_up_rnd1_exc	up	hsa	Exc	Exc	EXT_4_L56	0.429687760013826	-0.429687760013826	1.90693643585829e-09	3.81173024650776e-07	up	up_RND1_EXT_4_L56	yes	yes	both	up_up
3861	6471	2939.18072455715	1.92864732797181	0.340015433666706	5.67223466056641	1.40946726502946e-08	2.61163408351874e-07	L2/L3	hg	pt	-1.92864732797181	human_up	chimp_down	human_up_SCHLAP1_L2/3-IT	chimp_down_SCHLAP1_L2/3-IT	3.36316576020355	0.340923241376199	9.86487675826244	5.91069892931394e-23	2.25375999411237e-21	L2/3-IT	rm	-3.36316576020355	macaque_down	macaque_down_SCHLAP1_L2/3-IT	up_SCHLAP1_L2/3-IT	SCHLAP1	Exc	up_SCHLAP1_Exc	L2/3-IT	human_up_schlap1_exc	up	hsa	Exc	Exc	EXT_1_L4	-0.365392610464373	0.365392610464373	7.07683149950995e-05	0.0018016601911519	down	down_SCHLAP1_EXT_1_L4	yes	yes	both	up_down
3840	6450	48072.038365798	-0.549670558176838	0.211350344930171	-2.60075543457687	0.0093018741009911	0.0281340270996009	L2/L3	hg	pt	0.549670558176838	human_down	chimp_up	human_down_SCN2A_L2/3-IT	chimp_up_SCN2A_L2/3-IT	-0.65001485243212	0.211351639957508	-3.07551364428875	0.0021014031343239	0.0065181428628561	L2/3-IT	rm	0.65001485243212	macaque_up	macaque_up_SCN2A_L2/3-IT	down_SCN2A_L2/3-IT	SCN2A	Exc	down_SCN2A_Exc	L2/3-IT	human_down_scn2a_exc	down	hsa	Exc	Exc	EXT_10_L34	-0.428690658222972	0.428690658222972	9.1329084623507e-07	9.14175117491055e-05	down	down_SCN2A_EXT_10_L34	no	no	both	down_down
5786	8396	11331.1789023662	-0.623756707142762	0.237345784582667	-2.62805049703972	0.0085875766750166	0.0263933368190265	L2/L3	hg	pt	0.623756707142762	human_down	chimp_up	human_down_SEZ6L2_L2/3-IT	chimp_up_SEZ6L2_L2/3-IT	-0.625092469355167	0.237356796546681	-2.63355622611055	0.0084495844365391	0.0222013145919673	L2/3-IT	rm	0.625092469355167	macaque_up	macaque_up_SEZ6L2_L2/3-IT	down_SEZ6L2_L2/3-IT	SEZ6L2	Exc	down_SEZ6L2_Exc	L2/3-IT	human_down_sez6l2_exc	down	hsa	Exc	Exc	EXT_3_L23	0.268672448105713	-0.268672448105713	2.7050430482508e-05	0.0009248033312485	up	up_SEZ6L2_EXT_3_L23	no	no	both	down_up
5091	7701	3105.76380026574	-1.29131047458635	0.298820795272062	-4.32135411931648	1.55074563141666e-05	0.0001289467502471	L2/L3	hg	pt	1.29131047458635	human_down	chimp_up	human_down_SLC25A22_L2/3-IT	chimp_up_SLC25A22_L2/3-IT	-0.765884461019324	0.298942421266373	-2.56197985476568	0.0104077355241326	0.02655873585487	L2/3-IT	rm	0.765884461019324	macaque_up	macaque_up_SLC25A22_L2/3-IT	down_SLC25A22_L2/3-IT	SLC25A22	Exc	down_SLC25A22_Exc	L2/3-IT	human_down_slc25a22_exc	down	hsa	Exc	Exc	EXT_4_L56	-0.264697654426744	0.264697654426744	0.0018332649595909	0.0088938597303306	down	down_SLC25A22_EXT_4_L56	yes	yes	both	down_down
5375	7985	7959.38666129151	-1.01324617257372	0.3254224517718	-3.11363326979128	0.0018479903005213	0.0075106285351981	L2/L3	hg	pt	1.01324617257372	human_down	chimp_up	human_down_SLC25A3_L2/3-IT	chimp_up_SLC25A3_L2/3-IT	-0.765395240942892	0.325448951582256	-2.35181350937442	0.0186821387911404	0.0440698095982828	L2/3-IT	rm	0.765395240942892	macaque_up	macaque_up_SLC25A3_L2/3-IT	down_SLC25A3_L2/3-IT	SLC25A3	Exc	down_SLC25A3_Exc	L2/3-IT	human_down_slc25a3_exc	down	hsa	Exc	Exc	EXT_4_L56	0.326615644938147	-0.326615644938147	0.0001842722209798	0.0014800012691793	up	up_SLC25A3_EXT_4_L56	yes	yes	both	down_up
3898	6508	3355.15128604852	-0.510063722836429	0.180359187376739	-2.82804402844749	0.0046833364946196	0.0160966080201722	L2/L3	hg	pt	0.510063722836429	human_down	chimp_up	human_down_SPEG_L2/3-IT	chimp_up_SPEG_L2/3-IT	-0.728066798348265	0.180348522020846	-4.03699897393176	5.41393055496453e-05	0.0002400644658261	L2/3-IT	rm	0.728066798348265	macaque_up	macaque_up_SPEG_L2/3-IT	down_SPEG_L2/3-IT	SPEG	Exc	down_SPEG_Exc	L2/3-IT	human_down_speg_exc	down	hsa	Exc	Exc	EXT_6_L23	-0.334593431413481	0.334593431413481	3.72991783043617e-05	0.001041541150258	down	down_SPEG_EXT_6_L23	yes	yes	both	down_down
4230	6840	13423.6031119475	-1.17079811751734	0.4644275244819	-2.52094903036474	0.0117038803769633	0.0340683663770723	L2/L3	hg	pt	1.17079811751734	human_down	chimp_up	human_down_SPOCK3_L2/3-IT	chimp_up_SPOCK3_L2/3-IT	-1.22747859293161	0.464430530464657	-2.64297567109452	0.0082180940093186	0.0216705464127055	L2/3-IT	rm	1.22747859293161	macaque_up	macaque_up_SPOCK3_L2/3-IT	down_SPOCK3_L2/3-IT	SPOCK3	Exc	down_SPOCK3_Exc	L2/3-IT	human_down_spock3_exc	down	hsa	Exc	Exc	EXT_9_L6	-0.374606280622525	0.374606280622525	2.83583481770787e-07	8.35820728389377e-06	down	down_SPOCK3_EXT_9_L6	no	no	both	down_down
6123	8733	625.889454000354	1.12337141165568	0.279271799912996	4.02250213593229	5.75831318549307e-05	0.0004010910617015	L2/L3	hg	pt	-1.12337141165568	human_up	chimp_down	human_up_SPPL2B_L2/3-IT	chimp_down_SPPL2B_L2/3-IT	1.42403483617788	0.280037574572549	5.08515629858435	3.67323449242448e-07	2.39033810342675e-06	L2/3-IT	rm	-1.42403483617788	macaque_down	macaque_down_SPPL2B_L2/3-IT	up_SPPL2B_L2/3-IT	SPPL2B	Exc	up_SPPL2B_Exc	L2/3-IT	human_up_sppl2b_exc	up	hsa	Exc	Exc	EXT_3_L23	-0.259566682332085	0.259566682332085	2.84913974905757e-06	0.0002138712946412	down	down_SPPL2B_EXT_3_L23	no	yes	both	up_down
6123	8733	625.889454000354	1.12337141165568	0.279271799912996	4.02250213593229	5.75831318549307e-05	0.0004010910617015	L2/L3	hg	pt	-1.12337141165568	human_up	chimp_down	human_up_SPPL2B_L2/3-IT	chimp_down_SPPL2B_L2/3-IT	1.42403483617788	0.280037574572549	5.08515629858435	3.67323449242448e-07	2.39033810342675e-06	L2/3-IT	rm	-1.42403483617788	macaque_down	macaque_down_SPPL2B_L2/3-IT	up_SPPL2B_L2/3-IT	SPPL2B	Exc	up_SPPL2B_Exc	L2/3-IT	human_up_sppl2b_exc	up	hsa	Exc	Exc	EXT_6_L23	-0.327467603010677	0.327467603010677	9.3451920820695e-10	5.5881395132515e-07	down	down_SPPL2B_EXT_6_L23	no	yes	both	up_down
5167	7777	2256.64841908735	-0.801916597384968	0.228084771835279	-3.51587083579655	0.0004383141664729	0.0022539568850446	L2/L3	hg	pt	0.801916597384968	human_down	chimp_up	human_down_STIP1_L2/3-IT	chimp_up_STIP1_L2/3-IT	-0.846176509816399	0.228127059935399	-3.70923339851054	0.0002078877267832	0.0008174160736602	L2/3-IT	rm	0.846176509816399	macaque_up	macaque_up_STIP1_L2/3-IT	down_STIP1_L2/3-IT	STIP1	Exc	down_STIP1_Exc	L2/3-IT	human_down_stip1_exc	down	hsa	Exc	Exc	EXT_4_L56	0.313149661917925	-0.313149661917925	8.50566517648855e-08	4.77336856434484e-06	up	up_STIP1_EXT_4_L56	no	no	both	down_up
5167	7777	2256.64841908735	-0.801916597384968	0.228084771835279	-3.51587083579655	0.0004383141664729	0.0022539568850446	L2/L3	hg	pt	0.801916597384968	human_down	chimp_up	human_down_STIP1_L2/3-IT	chimp_up_STIP1_L2/3-IT	-0.846176509816399	0.228127059935399	-3.70923339851054	0.0002078877267832	0.0008174160736602	L2/3-IT	rm	0.846176509816399	macaque_up	macaque_up_STIP1_L2/3-IT	down_STIP1_L2/3-IT	STIP1	Exc	down_STIP1_Exc	L2/3-IT	human_down_stip1_exc	down	hsa	Exc	Exc	EXT_9_L6	0.261872109904798	-0.261872109904798	3.22352334527842e-05	0.0003945990966097	up	up_STIP1_EXT_9_L6	no	no	both	down_up
6377	8987	12382.3750055171	-0.722987549546682	0.246513876412737	-2.93284727037511	0.0033586907062548	0.0122651542488167	L2/L3	hg	pt	0.722987549546682	human_down	chimp_up	human_down_STMN3_L2/3-IT	chimp_up_STMN3_L2/3-IT	-0.812056298787373	0.246518672397888	-3.29409651158874	0.0009873858999428	0.0033351931538366	L2/3-IT	rm	0.812056298787373	macaque_up	macaque_up_STMN3_L2/3-IT	down_STMN3_L2/3-IT	STMN3	Exc	down_STMN3_Exc	L2/3-IT	human_down_stmn3_exc	down	hsa	Exc	Exc	EXT_4_L56	0.351750615619274	-0.351750615619274	0.0010377940229184	0.0057318707444022	up	up_STMN3_EXT_4_L56	yes	yes	both	down_up
6511	9121	14464.2782557055	-1.21636027814183	0.268677061717099	-4.52722041237215	5.97645949379647e-06	5.72204476625144e-05	L2/L3	hg	pt	1.21636027814183	human_down	chimp_up	human_down_SYN1_L2/3-IT	chimp_up_SYN1_L2/3-IT	-1.00385461150243	0.268692753127299	-3.73606879909719	0.0001869195471715	0.0007428366092961	L2/3-IT	rm	1.00385461150243	macaque_up	macaque_up_SYN1_L2/3-IT	down_SYN1_L2/3-IT	SYN1	Exc	down_SYN1_Exc	L2/3-IT	human_down_syn1_exc	down	hsa	Exc	Exc	EXT_11_L34	0.375751635181198	-0.375751635181198	1.22762594087419e-05	0.0003431145536993	up	up_SYN1_EXT_11_L34	no	yes	both	down_up
6511	9121	14464.2782557055	-1.21636027814183	0.268677061717099	-4.52722041237215	5.97645949379647e-06	5.72204476625144e-05	L2/L3	hg	pt	1.21636027814183	human_down	chimp_up	human_down_SYN1_L2/3-IT	chimp_up_SYN1_L2/3-IT	-1.00385461150243	0.268692753127299	-3.73606879909719	0.0001869195471715	0.0007428366092961	L2/3-IT	rm	1.00385461150243	macaque_up	macaque_up_SYN1_L2/3-IT	down_SYN1_L2/3-IT	SYN1	Exc	down_SYN1_Exc	L2/3-IT	human_down_syn1_exc	down	hsa	Exc	Exc	EXT_8_L6	0.370346376015137	-0.370346376015137	2.57568194494341e-05	0.0005407470013267	up	up_SYN1_EXT_8_L6	no	yes	both	down_up
5767	8377	5761.91466166533	-1.2809812922209	0.320488983060846	-3.99695889695435	6.41614363626465e-05	0.0004404590894164	L2/L3	hg	pt	1.2809812922209	human_down	chimp_up	human_down_SYT17_L2/3-IT	chimp_up_SYT17_L2/3-IT	-0.852548129051905	0.320541074044794	-2.65971570599019	0.007820663342003	0.0207243156475245	L2/3-IT	rm	0.852548129051905	macaque_up	macaque_up_SYT17_L2/3-IT	down_SYT17_L2/3-IT	SYT17	Exc	down_SYT17_Exc	L2/3-IT	human_down_syt17_exc	down	hsa	Exc	Exc	EXT_4_L56	0.369686628078139	-0.369686628078139	9.08868419361238e-16	1.61687691804364e-11	up	up_SYT17_EXT_4_L56	no	no	both	down_up
4897	7507	6564.58518716717	-1.32374065550449	0.287346884625586	-4.60676877436596	4.08974337515403e-06	4.10234047500155e-05	L2/L3	hg	pt	1.32374065550449	human_down	chimp_up	human_down_TMEM246_L2/3-IT	chimp_up_TMEM246_L2/3-IT	-0.666664482002862	0.2874190722485	-2.31948588793185	0.0203687054375537	0.0473848151045474	L2/3-IT	rm	0.666664482002862	macaque_up	macaque_up_TMEM246_L2/3-IT	down_TMEM246_L2/3-IT	TMEM246	Exc	down_TMEM246_Exc	L2/3-IT	human_down_tmem246_exc	down	hsa	Exc	Exc	EXT_4_L56	0.426629030052943	-0.426629030052943	1.29120808226924e-09	2.8904376197367e-07	up	up_TMEM246_EXT_4_L56	no	yes	both	down_up
4897	7507	6564.58518716717	-1.32374065550449	0.287346884625586	-4.60676877436596	4.08974337515403e-06	4.10234047500155e-05	L2/L3	hg	pt	1.32374065550449	human_down	chimp_up	human_down_TMEM246_L2/3-IT	chimp_up_TMEM246_L2/3-IT	-0.666664482002862	0.2874190722485	-2.31948588793185	0.0203687054375537	0.0473848151045474	L2/3-IT	rm	0.666664482002862	macaque_up	macaque_up_TMEM246_L2/3-IT	down_TMEM246_L2/3-IT	TMEM246	Exc	down_TMEM246_Exc	L2/3-IT	human_down_tmem246_exc	down	hsa	Exc	Exc	EXT_6_L23	0.251109942356665	-0.251109942356665	1.36034819864597e-07	1.8324432329423e-05	up	up_TMEM246_EXT_6_L23	no	yes	both	down_up
4655	7265	10410.4853980951	-2.13819225386443	0.432320948601987	-4.94584465725936	7.58144012259896e-07	9.20028463678127e-06	L2/L3	hg	pt	2.13819225386443	human_down	chimp_up	human_down_VGF_L2/3-IT	chimp_up_VGF_L2/3-IT	-1.10546525532031	0.432363751316639	-2.55679448601769	0.0105641610084579	0.0269046353279333	L2/3-IT	rm	1.10546525532031	macaque_up	macaque_up_VGF_L2/3-IT	down_VGF_L2/3-IT	VGF	Exc	down_VGF_Exc	L2/3-IT	human_down_vgf_exc	down	hsa	Exc	Exc	EXT_4_L56	-0.346247512032726	0.346247512032726	0.0018436247079813	0.008934373074091	down	down_VGF_EXT_4_L56	no	no	both	down_down
4655	7265	10410.4853980951	-2.13819225386443	0.432320948601987	-4.94584465725936	7.58144012259896e-07	9.20028463678127e-06	L2/L3	hg	pt	2.13819225386443	human_down	chimp_up	human_down_VGF_L2/3-IT	chimp_up_VGF_L2/3-IT	-1.10546525532031	0.432363751316639	-2.55679448601769	0.0105641610084579	0.0269046353279333	L2/3-IT	rm	1.10546525532031	macaque_up	macaque_up_VGF_L2/3-IT	down_VGF_L2/3-IT	VGF	Exc	down_VGF_Exc	L2/3-IT	human_down_vgf_exc	down	hsa	Exc	Exc	EXT_9_L6	-0.460295624472332	0.460295624472332	1.21374112603166e-06	2.7691577717059e-05	down	down_VGF_EXT_9_L6	no	no	both	down_down
4960	7570	16104.8386281454	-0.68221389285558	0.230652267744098	-2.9577593124403	0.0030988398238337	0.0114784542119041	L2/L3	hg	pt	0.68221389285558	human_down	chimp_up	human_down_ZMYND11_L2/3-IT	chimp_up_ZMYND11_L2/3-IT	-1.01036961531774	0.230645773049861	-4.38061188790707	1.18346503381263e-05	5.94523381632318e-05	L2/3-IT	rm	1.01036961531774	macaque_up	macaque_up_ZMYND11_L2/3-IT	down_ZMYND11_L2/3-IT	ZMYND11	Exc	down_ZMYND11_Exc	L2/3-IT	human_down_zmynd11_exc	down	hsa	Exc	Exc	EXT_6_L23	-0.255418002991088	0.255418002991088	0.0004521730250487	0.006376599449631	down	down_ZMYND11_EXT_6_L23	no	yes	both	down_down
4960	7570	16104.8386281454	-0.68221389285558	0.230652267744098	-2.9577593124403	0.0030988398238337	0.0114784542119041	L2/L3	hg	pt	0.68221389285558	human_down	chimp_up	human_down_ZMYND11_L2/3-IT	chimp_up_ZMYND11_L2/3-IT	-1.01036961531774	0.230645773049861	-4.38061188790707	1.18346503381263e-05	5.94523381632318e-05	L2/3-IT	rm	1.01036961531774	macaque_up	macaque_up_ZMYND11_L2/3-IT	down_ZMYND11_L2/3-IT	ZMYND11	Exc	down_ZMYND11_Exc	L2/3-IT	human_down_zmynd11_exc	down	hsa	Exc	Exc	EXT_9_L6	-0.30679628009243	0.30679628009243	2.66667680740621e-10	2.69272063503954e-08	down	down_ZMYND11_EXT_9_L6	no	yes	both	down_down
8473	11083	4207.48489970224	-0.7165541957255	0.170292557861271	-4.20778338598473	2.57887891899743e-05	0.0002814401801	IN-PV	hg	pt	0.7165541957255	human_down	chimp_up	human_down_ATCAY_IN-PV	chimp_up_ATCAY_IN-PV	-0.9860583163347	0.170342287614741	-5.78868776592248	7.09384208003928e-09	8.05293879216646e-08	IN-PV	rm	0.9860583163347	macaque_up	macaque_up_ATCAY_IN-PV	down_ATCAY_IN-PV	ATCAY	Inh	down_ATCAY_Inh	IN-PV	human_down_atcay_inh	down	hsa	Inh	Inh	INT_1_KIT	-0.405048246506359	0.405048246506359	3.12827848587437e-06	0.0001731374256332	down	down_ATCAY_INT_1_KIT	no	no	both	down_down
7543	10153	4289.64149366702	-0.669277125034318	0.215404544005412	-3.10707059651212	0.0018895126967776	0.0097394705022777	IN-PV	hg	pt	0.669277125034318	human_down	chimp_up	human_down_C8orf34_IN-PV	chimp_up_C8orf34_IN-PV	-2.2734851590627	0.215220393402307	-10.5635210637912	4.39846958983936e-26	3.87232354396617e-24	IN-PV	rm	2.2734851590627	macaque_up	macaque_up_C8orf34_IN-PV	down_C8orf34_IN-PV	C8orf34	Inh	down_C8orf34_Inh	IN-PV	human_down_c8orf34_inh	down	hsa	Inh	Inh	INT_1_KIT	-0.428579413259857	0.428579413259857	5.1951695978042e-05	0.0012073830069495	down	down_C8orf34_INT_1_KIT	no	no	both	down_down
7543	10153	4289.64149366702	-0.669277125034318	0.215404544005412	-3.10707059651212	0.0018895126967776	0.0097394705022777	IN-PV	hg	pt	0.669277125034318	human_down	chimp_up	human_down_C8orf34_IN-PV	chimp_up_C8orf34_IN-PV	-2.2734851590627	0.215220393402307	-10.5635210637912	4.39846958983936e-26	3.87232354396617e-24	IN-PV	rm	2.2734851590627	macaque_up	macaque_up_C8orf34_IN-PV	down_C8orf34_IN-PV	C8orf34	Inh	down_C8orf34_Inh	IN-PV	human_down_c8orf34_inh	down	hsa	Inh	Inh	INT_4_VIP_CR	-0.450573602622828	0.450573602622828	0.0012407340134103	0.0058397175001583	down	down_C8orf34_INT_4_VIP_CR	no	no	both	down_down
7633	10243	835.849480374513	0.904700804728154	0.212201497032509	4.26340444049532	2.01335624411613e-05	0.0002287426010813	IN-PV	hg	pt	-0.904700804728154	human_up	chimp_down	human_up_CDC14B_IN-PV	chimp_down_CDC14B_IN-PV	0.749005504077022	0.212637461293775	3.52245319107819	0.0004275725405493	0.0017878358834793	IN-PV	rm	-0.749005504077022	macaque_down	macaque_down_CDC14B_IN-PV	up_CDC14B_IN-PV	CDC14B	Inh	up_CDC14B_Inh	IN-PV	human_up_cdc14b_inh	up	hsa	Inh	Inh	INT_3_RELN_ND	-0.312734497352858	0.312734497352858	3.44455119519935e-09	3.81785443097908e-06	down	down_CDC14B_INT_3_RELN_ND	no	no	both	up_down
7872	10482	721.570798240272	0.529735244354472	0.171730667813534	3.08468633528905	0.0020376692468808	0.0103307449059719	IN-PV	hg	pt	-0.529735244354472	human_up	chimp_down	human_up_CEP164_IN-PV	chimp_down_CEP164_IN-PV	1.37759459314586	0.174317584441241	7.90278615643746	2.72737267617974e-15	7.73187919680575e-14	IN-PV	rm	-1.37759459314586	macaque_down	macaque_down_CEP164_IN-PV	up_CEP164_IN-PV	CEP164	Inh	up_CEP164_Inh	IN-PV	human_up_cep164_inh	up	hsa	Inh	Inh	INT_1_KIT	-0.269908484449933	0.269908484449933	2.22165793218741e-06	0.0001437543367885	down	down_CEP164_INT_1_KIT	no	no	both	up_down
6907	9517	6860.36188225499	-0.799662700708078	0.175222378454787	-4.56370189561385	5.02594305108881e-06	7.02254112676467e-05	IN-PV	hg	pt	0.799662700708078	human_down	chimp_up	human_down_DNER_IN-PV	chimp_up_DNER_IN-PV	-0.618291530984767	0.175309188519466	-3.52686323065214	0.00042051392387	0.0017618520123591	IN-PV	rm	0.618291530984767	macaque_up	macaque_up_DNER_IN-PV	down_DNER_IN-PV	DNER	Inh	down_DNER_Inh	IN-PV	human_down_dner_inh	down	hsa	Inh	Inh	INT_4_VIP_CR	0.258023621662424	-0.258023621662424	1.23632813979385e-06	3.26746217291989e-05	up	up_DNER_INT_4_VIP_CR	no	no	both	down_up
7262	9872	7403.67998532506	-0.77493562359018	0.238895712947315	-3.24382390135683	0.0011793663547128	0.0066563019122855	IN-PV	hg	pt	0.77493562359018	human_down	chimp_up	human_down_GABRA1_IN-PV	chimp_up_GABRA1_IN-PV	-0.65892347044459	0.238948957731953	-2.75759089597601	0.00582290218978	0.0170073353296554	IN-PV	rm	0.65892347044459	macaque_up	macaque_up_GABRA1_IN-PV	down_GABRA1_IN-PV	GABRA1	Inh	down_GABRA1_Inh	IN-PV	human_down_gabra1_inh	down	hsa	Inh	Inh	INT_1_KIT	-0.269273633713796	0.269273633713796	2.23415289526983e-05	0.0006698652633177	down	down_GABRA1_INT_1_KIT	yes	yes	both	down_down
8176	10786	798.698892006743	0.905664812857365	0.211801335044189	4.2760108791024	1.90271929209561e-05	0.000217426207896	IN-PV	hg	pt	-0.905664812857365	human_up	chimp_down	human_up_LINGO1_IN-PV	chimp_down_LINGO1_IN-PV	0.566010973372097	0.212018860165287	2.66962558392608	0.0075935870392308	0.0213043153924366	IN-PV	rm	-0.566010973372097	macaque_down	macaque_down_LINGO1_IN-PV	up_LINGO1_IN-PV	LINGO1	Inh	up_LINGO1_Inh	IN-PV	human_up_lingo1_inh	up	hsa	Inh	Inh	INT_4_VIP_CR	-1.00460569574915	1.00460569574915	7.57420795294523e-06	0.0001255913779866	down	down_LINGO1_INT_4_VIP_CR	yes	yes	both	up_down
7803	10413	397.63650998235	4.90508457702149	0.261764478086159	18.73854165731	2.40118844160822e-78	2.44753137853126e-74	IN-PV	hg	pt	-4.90508457702149	human_up	chimp_down	human_up_LRP4_IN-PV	chimp_down_LRP4_IN-PV	4.80433793647036	0.268939389951571	17.8640173807767	2.24856865949428e-71	2.60646583779712e-68	IN-PV	rm	-4.80433793647036	macaque_down	macaque_down_LRP4_IN-PV	up_LRP4_IN-PV	LRP4	Inh	up_LRP4_Inh	IN-PV	human_up_lrp4_inh	up	hsa	Inh	Inh	INT_2_PV_SULF	-0.439395207237339	0.439395207237339	0.0001038332225132	0.0014404716619304	down	down_LRP4_INT_2_PV_SULF	no	no	both	up_down
7803	10413	397.63650998235	4.90508457702149	0.261764478086159	18.73854165731	2.40118844160822e-78	2.44753137853126e-74	IN-PV	hg	pt	-4.90508457702149	human_up	chimp_down	human_up_LRP4_IN-PV	chimp_down_LRP4_IN-PV	4.80433793647036	0.268939389951571	17.8640173807767	2.24856865949428e-71	2.60646583779712e-68	IN-PV	rm	-4.80433793647036	macaque_down	macaque_down_LRP4_IN-PV	up_LRP4_IN-PV	LRP4	Inh	up_LRP4_Inh	IN-PV	human_up_lrp4_inh	up	hsa	Inh	Inh	INT_5_SST	-0.59650244	0.59650244	4.76e-06	0.000304153	down	down_LRP4_INT_5_SST	no	no	both	up_down
8710	11320	160.563712505786	0.771454151520927	0.279339013421038	2.76171288096497	0.0057499018439969	0.0234951892146167	IN-PV	hg	pt	-0.771454151520927	human_up	chimp_down	human_up_MID1_IN-PV	chimp_down_MID1_IN-PV	1.00800178931653	0.28304572627956	3.56126835958986	0.0003690676276753	0.0015750861222019	IN-PV	rm	-1.00800178931653	macaque_down	macaque_down_MID1_IN-PV	up_MID1_IN-PV	MID1	Inh	up_MID1_Inh	IN-PV	human_up_mid1_inh	up	hsa	Inh	Inh	INT_6_PV	-0.264334606323241	0.264334606323241	4.02258155965455e-05	0.0048410605513793	down	down_MID1_INT_6_PV	no	no	both	up_down
7599	10209	2040.75100608486	0.773289056370659	0.260633680978006	2.96695750706109	0.0030076252312069	0.0140885680062923	IN-PV	hg	pt	-0.773289056370659	human_up	chimp_down	human_up_MPDZ_IN-PV	chimp_down_MPDZ_IN-PV	0.815924760468624	0.260857106064911	3.12786096870059	0.0017608345255282	0.0061520114492878	IN-PV	rm	-0.815924760468624	macaque_down	macaque_down_MPDZ_IN-PV	up_MPDZ_IN-PV	MPDZ	Inh	up_MPDZ_Inh	IN-PV	human_up_mpdz_inh	up	hsa	Inh	Inh	INT_5_SST	-0.306986898	0.306986898	2.25e-05	0.000791658	down	down_MPDZ_INT_5_SST	no	no	both	up_down
8010	10620	4630.60190918798	0.728478539880602	0.125385460211426	5.8099123985527	6.25055402299512e-09	2.05522248891578e-07	IN-PV	hg	pt	-0.728478539880602	human_up	chimp_down	human_up_N4BP2L2_IN-PV	chimp_down_N4BP2L2_IN-PV	1.54162712878239	0.125959448536233	12.2390749300473	1.92210830668681e-34	2.99289476261345e-32	IN-PV	rm	-1.54162712878239	macaque_down	macaque_down_N4BP2L2_IN-PV	up_N4BP2L2_IN-PV	N4BP2L2	Inh	up_N4BP2L2_Inh	IN-PV	human_up_n4bp2l2_inh	up	hsa	Inh	Inh	INT_5_SST	-0.518407626	0.518407626	0.000246335	0.003674881	down	down_N4BP2L2_INT_5_SST	yes	yes	both	up_down
8163	10773	539.747786634674	0.53051596899229	0.208594130281917	2.54329289263936	0.0109813135740016	0.0393228629052518	IN-PV	hg	pt	-0.53051596899229	human_up	chimp_down	human_up_PDCD7_IN-PV	chimp_down_PDCD7_IN-PV	1.36224114491953	0.211399776567836	6.44391005059746	1.16434107563607e-10	1.70963944708983e-09	IN-PV	rm	-1.36224114491953	macaque_down	macaque_down_PDCD7_IN-PV	up_PDCD7_IN-PV	PDCD7	Inh	up_PDCD7_Inh	IN-PV	human_up_pdcd7_inh	up	hsa	Inh	Inh	INT_6_PV	0.287503992728315	-0.287503992728315	3.18413694469933e-06	0.0015988759375417	up	up_PDCD7_INT_6_PV	no	no	both	up_up
6600	9210	106.968515625983	0.627168208994521	0.198567054698037	3.15847062317695	0.0015859929306776	0.008497254109013	IN-PV	hg	pt	-0.627168208994521	human_up	chimp_down	human_up_PINK1_IN-PV	chimp_down_PINK1_IN-PV	1.0801863434536	0.208487028507594	5.18107218077718	2.20614094128921e-07	1.95710589880949e-06	IN-PV	rm	-1.0801863434536	macaque_down	macaque_down_PINK1_IN-PV	up_PINK1_IN-PV	PINK1	Inh	up_PINK1_Inh	IN-PV	human_up_pink1_inh	up	hsa	Inh	Inh	INT_4_VIP_CR	0.266915751687296	-0.266915751687296	1.58632466152123e-09	2.81928058669876e-07	up	up_PINK1_INT_4_VIP_CR	no	no	both	up_up
8559	11169	226.455046102627	-0.761264557324863	0.284798077760316	-2.67299752621763	0.0075176804840213	0.0291096082213574	IN-PV	hg	pt	0.761264557324863	human_down	chimp_up	human_down_PRKCG_IN-PV	chimp_up_PRKCG_IN-PV	-0.731610266615139	0.286050912223292	-2.5576225607141	0.0105390412568582	0.0281414251118949	IN-PV	rm	0.731610266615139	macaque_up	macaque_up_PRKCG_IN-PV	down_PRKCG_IN-PV	PRKCG	Inh	down_PRKCG_Inh	IN-PV	human_down_prkcg_inh	down	hsa	Inh	Inh	INT_6_PV	-0.312040370581136	0.312040370581136	1.71621126270955e-05	0.003621951943127	down	down_PRKCG_INT_6_PV	yes	yes	both	down_down
7078	9688	349.332384290441	3.12912806448492	0.372046015126818	8.41059422022919	4.07938716399615e-17	6.07024720622084e-15	IN-PV	hg	pt	-3.12912806448492	human_up	chimp_down	human_up_RASGEF1B_IN-PV	chimp_down_RASGEF1B_IN-PV	1.3438062991092	0.367977994956748	3.65186592004542	0.0002603418085972	0.0011616834551716	IN-PV	rm	-1.3438062991092	macaque_down	macaque_down_RASGEF1B_IN-PV	up_RASGEF1B_IN-PV	RASGEF1B	Inh	up_RASGEF1B_Inh	IN-PV	human_up_rasgef1b_inh	up	hsa	Inh	Inh	INT_5_SST	-0.776282807	0.776282807	0.000497771	0.005871696	down	down_RASGEF1B_INT_5_SST	no	no	both	up_down
8717	11327	1928.81456814393	0.50114447603271	0.18007869147699	2.78291935554599	0.0053872194845788	0.0222902083240561	IN-PV	hg	pt	-0.50114447603271	human_up	chimp_down	human_up_SH3KBP1_IN-PV	chimp_down_SH3KBP1_IN-PV	0.610197981214667	0.18043515905901	3.38181308120279	0.0007200912438145	0.0028343149975834	IN-PV	rm	-0.610197981214667	macaque_down	macaque_down_SH3KBP1_IN-PV	up_SH3KBP1_IN-PV	SH3KBP1	Inh	up_SH3KBP1_Inh	IN-PV	human_up_sh3kbp1_inh	up	hsa	Inh	Inh	INT_2_PV_SULF	-0.267796437043889	0.267796437043889	4.17753856711528e-07	3.22923731238011e-05	down	down_SH3KBP1_INT_2_PV_SULF	no	no	both	up_down
7466	10076	265.945400773036	2.77513201150763	0.483066736457289	5.74482116458664	9.2018186448984e-09	2.87883826917917e-07	IN-PV	hg	pt	-2.77513201150763	human_up	chimp_down	human_up_SLC26A3_IN-PV	chimp_down_SLC26A3_IN-PV	4.20341851594186	0.495365944763334	8.48548141102046	2.1482747077784e-17	8.20947834758174e-16	IN-PV	rm	-4.20341851594186	macaque_down	macaque_down_SLC26A3_IN-PV	up_SLC26A3_IN-PV	SLC26A3	Inh	up_SLC26A3_Inh	IN-PV	human_up_slc26a3_inh	up	hsa	Inh	Inh	INT_1_KIT	0.632501002825286	-0.632501002825286	0.0001496288177845	0.0025567642650567	up	up_SLC26A3_INT_1_KIT	no	no	both	up_up
7458	10068	1420.6259353397	-1.02962881072831	0.390457421127373	-2.63698102537133	0.0083647510370895	0.0316958763275293	IN-PV	hg	pt	1.02962881072831	human_down	chimp_up	human_down_VGF_IN-PV	chimp_up_VGF_IN-PV	-1.0405467038779	0.390586257741477	-2.66406378425792	0.007720292255514	0.0216017028176613	IN-PV	rm	1.0405467038779	macaque_up	macaque_up_VGF_IN-PV	down_VGF_IN-PV	VGF	Inh	down_VGF_Inh	IN-PV	human_down_vgf_inh	down	hsa	Inh	Inh	INT_6_PV	-0.264106086541935	0.264106086541935	2.08707716375196e-06	0.0013000013912334	down	down_VGF_INT_6_PV	no	no	both	down_down
7458	10068	1420.6259353397	-1.02962881072831	0.390457421127373	-2.63698102537133	0.0083647510370895	0.0316958763275293	IN-PV	hg	pt	1.02962881072831	human_down	chimp_up	human_down_VGF_IN-PV	chimp_up_VGF_IN-PV	-1.0405467038779	0.390586257741477	-2.66406378425792	0.007720292255514	0.0216017028176613	IN-PV	rm	1.0405467038779	macaque_up	macaque_up_VGF_IN-PV	down_VGF_IN-PV	VGF	Inh	down_VGF_Inh	IN-PV	human_down_vgf_inh	down	hsa	Inh	Inh	INT_4_VIP_CR	-0.269310011044822	0.269310011044822	4.81192381094378e-12	6.82193312854373e-09	down	down_VGF_INT_4_VIP_CR	no	no	both	down_down
8355	10965	3760.47600951751	0.661146525223148	0.167430716643296	3.94877677452514	7.8551558343502e-05	0.0007158480413011	IN-PV	hg	pt	-0.661146525223148	human_up	chimp_down	human_up_WSB1_IN-PV	chimp_down_WSB1_IN-PV	1.25963567324521	0.167840898132954	7.50493882752817	6.14572938014605e-14	1.46215100931297e-12	IN-PV	rm	-1.25963567324521	macaque_down	macaque_down_WSB1_IN-PV	up_WSB1_IN-PV	WSB1	Inh	up_WSB1_Inh	IN-PV	human_up_wsb1_inh	up	hsa	Inh	Inh	INT_2_PV_SULF	-0.269336798322938	0.269336798322938	0.0007102863145571	0.0056163187515619	down	down_WSB1_INT_2_PV_SULF	no	no	both	up_down
8355	10965	3760.47600951751	0.661146525223148	0.167430716643296	3.94877677452514	7.8551558343502e-05	0.0007158480413011	IN-PV	hg	pt	-0.661146525223148	human_up	chimp_down	human_up_WSB1_IN-PV	chimp_down_WSB1_IN-PV	1.25963567324521	0.167840898132954	7.50493882752817	6.14572938014605e-14	1.46215100931297e-12	IN-PV	rm	-1.25963567324521	macaque_down	macaque_down_WSB1_IN-PV	up_WSB1_IN-PV	WSB1	Inh	up_WSB1_Inh	IN-PV	human_up_wsb1_inh	up	hsa	Inh	Inh	INT_5_SST	-0.349843271	0.349843271	0.000419218	0.005221753	down	down_WSB1_INT_5_SST	no	no	both	up_down
8355	10965	3760.47600951751	0.661146525223148	0.167430716643296	3.94877677452514	7.8551558343502e-05	0.0007158480413011	IN-PV	hg	pt	-0.661146525223148	human_up	chimp_down	human_up_WSB1_IN-PV	chimp_down_WSB1_IN-PV	1.25963567324521	0.167840898132954	7.50493882752817	6.14572938014605e-14	1.46215100931297e-12	IN-PV	rm	-1.25963567324521	macaque_down	macaque_down_WSB1_IN-PV	up_WSB1_IN-PV	WSB1	Inh	up_WSB1_Inh	IN-PV	human_up_wsb1_inh	up	hsa	Inh	Inh	INT_1_KIT	-0.419527322007754	0.419527322007754	0.0003403146196125	0.0045861694526656	down	down_WSB1_INT_1_KIT	no	no	both	up_down
8355	10965	3760.47600951751	0.661146525223148	0.167430716643296	3.94877677452514	7.8551558343502e-05	0.0007158480413011	IN-PV	hg	pt	-0.661146525223148	human_up	chimp_down	human_up_WSB1_IN-PV	chimp_down_WSB1_IN-PV	1.25963567324521	0.167840898132954	7.50493882752817	6.14572938014605e-14	1.46215100931297e-12	IN-PV	rm	-1.25963567324521	macaque_down	macaque_down_WSB1_IN-PV	up_WSB1_IN-PV	WSB1	Inh	up_WSB1_Inh	IN-PV	human_up_wsb1_inh	up	hsa	Inh	Inh	INT_3_RELN_ND	-0.640579322644009	0.640579322644009	0.0001572951909835	0.0041821223114929	down	down_WSB1_INT_3_RELN_ND	no	no	both	up_down
10455	13065	1068.3008327704	0.500122028638463	0.135189922942123	3.69940316374448	0.0002161070757253	0.0017392691236866	OPC	hg	pt	-0.500122028638463	human_up	chimp_down	human_up_ACACA_OPC	chimp_down_ACACA_OPC	0.896333138340062	0.135417840265849	6.61901811888599	3.61592535140682e-11	5.10994311739072e-10	OPC	rm	-0.896333138340062	macaque_down	macaque_down_ACACA_OPC	up_ACACA_OPC	ACACA	OPC	up_ACACA_OPC	OPC	human_up_acaca_opc	up	hsa	OL	OL	OPCS_1	-0.284375348	0.284375348	4.83e-07	2.15e-05	down	down_ACACA_OPCS_1	no	no	both	up_down
9354	11964	707.114250273832	0.55036960812925	0.216900660921772	2.53742706818099	0.0111670633308351	0.0432511850001614	OPC	hg	pt	-0.55036960812925	human_up	chimp_down	human_up_ADAMTS6_OPC	chimp_down_ADAMTS6_OPC	0.694642540776633	0.21670664467049	3.20545104573448	0.0013485098326704	0.0044743268837865	OPC	rm	-0.694642540776633	macaque_down	macaque_down_ADAMTS6_OPC	up_ADAMTS6_OPC	ADAMTS6	OPC	up_ADAMTS6_OPC	OPC	human_up_adamts6_opc	up	hsa	OL	OL	OPCS_1	-0.392627032	0.392627032	1.69e-08	1.88e-06	down	down_ADAMTS6_OPCS_1	yes	yes	both	up_down
9812	12422	744.472571785267	0.88602703542155	0.163298277384313	5.42581985317786	5.76891212684562e-08	1.42662168800352e-06	OPC	hg	pt	-0.88602703542155	human_up	chimp_down	human_up_ADARB2_OPC	chimp_down_ADARB2_OPC	1.01562154616312	0.162992958281812	6.23107621868623	4.63241643060117e-10	5.64546507426294e-09	OPC	rm	-1.01562154616312	macaque_down	macaque_down_ADARB2_OPC	up_ADARB2_OPC	ADARB2	OPC	up_ADARB2_OPC	OPC	human_up_adarb2_opc	up	hsa	OL	OL	ODC_1	-0.544684543	0.544684543	5.42e-05	0.000788547	down	down_ADARB2_ODC_1	no	no	both	up_down
10143	12753	690.415366714226	-0.640702128237845	0.140703031674585	-4.5535772798389	5.27412841716586e-06	7.45437196438504e-05	OPC	hg	pt	0.640702128237845	human_down	chimp_up	human_down_AKAP11_OPC	chimp_up_AKAP11_OPC	-0.670958285184497	0.140145117259691	-4.78759658776553	1.68790508564319e-06	1.12085723334215e-05	OPC	rm	0.670958285184497	macaque_up	macaque_up_AKAP11_OPC	down_AKAP11_OPC	AKAP11	OPC	down_AKAP11_OPC	OPC	human_down_akap11_opc	down	hsa	OL	OL	OPCS_3	0.313034920645005	-0.313034920645005	0.0002027253430495	0.0061134373033256	up	up_AKAP11_OPCS_3	no	no	both	down_up
9081	11691	944.121316338625	0.62362697707437	0.12875588351567	4.84348334263478	1.27582421704096e-06	2.20112621257377e-05	OPC	hg	pt	-0.62362697707437	human_up	chimp_down	human_up_ANKRD44_OPC	chimp_down_ANKRD44_OPC	0.5556093387232	0.128086418981907	4.3377693212087	1.43936105793413e-05	7.8048949051574e-05	OPC	rm	-0.5556093387232	macaque_down	macaque_down_ANKRD44_OPC	up_ANKRD44_OPC	ANKRD44	OPC	up_ANKRD44_OPC	OPC	human_up_ankrd44_opc	up	hsa	OL	OL	ODC_2	-0.420937826088771	0.420937826088771	1.43201345841143e-05	3.8125176783082e-05	down	down_ANKRD44_ODC_2	no	no	both	up_down
9081	11691	944.121316338625	0.62362697707437	0.12875588351567	4.84348334263478	1.27582421704096e-06	2.20112621257377e-05	OPC	hg	pt	-0.62362697707437	human_up	chimp_down	human_up_ANKRD44_OPC	chimp_down_ANKRD44_OPC	0.5556093387232	0.128086418981907	4.3377693212087	1.43936105793413e-05	7.8048949051574e-05	OPC	rm	-0.5556093387232	macaque_down	macaque_down_ANKRD44_OPC	up_ANKRD44_OPC	ANKRD44	OPC	up_ANKRD44_OPC	OPC	human_up_ankrd44_opc	up	hsa	OL	OL	ODC_1	-0.471765258	0.471765258	1.07e-05	0.000219209	down	down_ANKRD44_ODC_1	no	no	both	up_down
9273	11883	3993.37908943691	0.877273443390583	0.0994205596534177	8.82386345891411	1.10577039223309e-18	1.52762595390157e-16	OPC	hg	pt	-0.877273443390583	human_up	chimp_down	human_up_APBB2_OPC	chimp_down_APBB2_OPC	0.708032367949676	0.0991356159539096	7.14205849367857	9.19434537405416e-13	1.58471109911376e-11	OPC	rm	-0.708032367949676	macaque_down	macaque_down_APBB2_OPC	up_APBB2_OPC	APBB2	OPC	up_APBB2_OPC	OPC	human_up_apbb2_opc	up	hsa	OL	OL	OPCS_4	-0.328621864114487	0.328621864114487	3.20084409338083e-05	0.000809900809625	down	down_APBB2_OPCS_4	no	no	both	up_down
9273	11883	3993.37908943691	0.877273443390583	0.0994205596534177	8.82386345891411	1.10577039223309e-18	1.52762595390157e-16	OPC	hg	pt	-0.877273443390583	human_up	chimp_down	human_up_APBB2_OPC	chimp_down_APBB2_OPC	0.708032367949676	0.0991356159539096	7.14205849367857	9.19434537405416e-13	1.58471109911376e-11	OPC	rm	-0.708032367949676	macaque_down	macaque_down_APBB2_OPC	up_APBB2_OPC	APBB2	OPC	up_APBB2_OPC	OPC	human_up_apbb2_opc	up	hsa	OL	OL	ODC_1	-0.612334426	0.612334426	5.88e-05	0.000841239	down	down_APBB2_ODC_1	no	no	both	up_down
9268	11878	851.364571700022	0.782877809761978	0.179422967425445	4.36330878368335	1.28109919074098e-05	0.0001586180359209	OPC	hg	pt	-0.782877809761978	human_up	chimp_down	human_up_ARAP2_OPC	chimp_down_ARAP2_OPC	1.1820389693787	0.179665031502807	6.57912649719058	4.73220051664912e-11	6.56252864751398e-10	OPC	rm	-1.1820389693787	macaque_down	macaque_down_ARAP2_OPC	up_ARAP2_OPC	ARAP2	OPC	up_ARAP2_OPC	OPC	human_up_arap2_opc	up	hsa	OL	OL	ODC_1	-0.54666513	0.54666513	2.8e-05	0.000474734	down	down_ARAP2_ODC_1	no	no	both	up_down
9842	12452	738.699087722417	0.658159499584749	0.12112696953691	5.43363300593592	5.52180897948235e-08	1.37290552353192e-06	OPC	hg	pt	-0.658159499584749	human_up	chimp_down	human_up_ARHGAP22_OPC	chimp_down_ARHGAP22_OPC	2.21462420853178	0.126178700215134	17.5514901069345	5.7939743971996e-69	3.60796392785617e-66	OPC	rm	-2.21462420853178	macaque_down	macaque_down_ARHGAP22_OPC	up_ARHGAP22_OPC	ARHGAP22	OPC	up_ARHGAP22_OPC	OPC	human_up_arhgap22_opc	up	hsa	OL	OL	ODC_1	-0.37133588	0.37133588	6.38e-05	0.000895635	down	down_ARHGAP22_ODC_1	no	no	both	up_down
9039	11649	1125.40636588387	0.560130540841491	0.222061316101821	2.52241385701171	0.0116552493053865	0.0447178013650391	OPC	hg	pt	-0.560130540841491	human_up	chimp_down	human_up_ARHGEF4_OPC	chimp_down_ARHGEF4_OPC	1.64823723135092	0.223052055485532	7.38947340235487	1.47411449926973e-13	2.82024839384568e-12	OPC	rm	-1.64823723135092	macaque_down	macaque_down_ARHGEF4_OPC	up_ARHGEF4_OPC	ARHGEF4	OPC	up_ARHGEF4_OPC	OPC	human_up_arhgef4_opc	up	hsa	OL	OL	OPCS_4	-0.354814744571958	0.354814744571958	3.19025506250354e-05	0.0008085266411306	down	down_ARHGEF4_OPCS_4	no	no	both	up_down
9883	12493	5628.61699001735	1.04497830915248	0.182166094560007	5.73640397614306	9.67078373484066e-09	2.88459383675264e-07	OPC	hg	pt	-1.04497830915248	human_up	chimp_down	human_up_ATRNL1_OPC	chimp_down_ATRNL1_OPC	0.884548224104197	0.182051755210243	4.8587733915703	1.18115227286875e-06	8.1142218773873e-06	OPC	rm	-0.884548224104197	macaque_down	macaque_down_ATRNL1_OPC	up_ATRNL1_OPC	ATRNL1	OPC	up_ATRNL1_OPC	OPC	human_up_atrnl1_opc	up	hsa	OL	OL	OPCS_2	-0.365244556654226	0.365244556654226	0.0003194884407941	0.0070080700202551	down	down_ATRNL1_OPCS_2	no	no	both	up_down
10273	12883	851.413963239903	1.40083752252982	0.316053697783257	4.43227695912129	9.32431376354554e-06	0.0001217576371167	OPC	hg	pt	-1.40083752252982	human_up	chimp_down	human_up_B2M_OPC	chimp_down_B2M_OPC	2.22291892532436	0.316859878452144	7.01546354238122	2.29187825147105e-12	3.74935743783026e-11	OPC	rm	-2.22291892532436	macaque_down	macaque_down_B2M_OPC	up_B2M_OPC	B2M	OPC	up_B2M_OPC	OPC	human_up_b2m_opc	up	hsa	OL	OL	ODC_2	0.435975163861828	-0.435975163861828	0.000342422929916	0.0007121257705729	up	up_B2M_ODC_2	no	no	both	up_up
10377	12987	483.035220428624	0.950775640607278	0.189670181111959	5.01278395493306	5.36481213030404e-07	1.04089818460619e-05	OPC	hg	pt	-0.950775640607278	human_up	chimp_down	human_up_BBS2_OPC	chimp_down_BBS2_OPC	1.1429909897162	0.1894442006489	6.03339128778358	1.60554015216723e-09	1.79463503748907e-08	OPC	rm	-1.1429909897162	macaque_down	macaque_down_BBS2_OPC	up_BBS2_OPC	BBS2	OPC	up_BBS2_OPC	OPC	human_up_bbs2_opc	up	hsa	OL	OL	ODC_1	0.354143376	-0.354143376	0.000276225	0.002762419	up	up_BBS2_ODC_1	yes	yes	both	up_up
9825	12435	1625.378173287	-0.940391347938484	0.253211412654159	-3.71385846349228	0.0002041229855279	0.0016632176213264	OPC	hg	pt	0.940391347938484	human_down	chimp_up	human_down_CACNB2_OPC	chimp_up_CACNB2_OPC	-1.27523673840994	0.252958935415125	-5.04127966982931	4.62429067608133e-07	3.46265737824181e-06	OPC	rm	1.27523673840994	macaque_up	macaque_up_CACNB2_OPC	down_CACNB2_OPC	CACNB2	OPC	down_CACNB2_OPC	OPC	human_down_cacnb2_opc	down	hsa	OL	OL	OPCS_2	-0.267634098728046	0.267634098728046	6.97812592885277e-05	0.0028104543231667	down	down_CACNB2_OPCS_2	yes	yes	both	down_down
10239	12849	2310.045043636	-0.550636393274603	0.183561595056541	-2.99973637244214	0.0027021337022576	0.0138529588854021	OPC	hg	pt	0.550636393274603	human_down	chimp_up	human_down_CALM1_OPC	chimp_up_CALM1_OPC	-0.560124625885433	0.183440902851656	-3.05343365180878	0.0022623874397547	0.0070045111687289	OPC	rm	0.560124625885433	macaque_up	macaque_up_CALM1_OPC	down_CALM1_OPC	CALM1	OPC	down_CALM1_OPC	OPC	human_down_calm1_opc	down	hsa	OL	OL	ODC_2	0.361140652762976	-0.361140652762976	0.0021750320461245	0.0039124937204839	up	up_CALM1_ODC_2	no	no	both	down_up
9594	12204	289.899808775958	1.18678081011794	0.184644211457696	6.42739244706755	1.29811378878377e-10	5.8174494524666e-09	OPC	hg	pt	-1.18678081011794	human_up	chimp_down	human_up_CCDC146_OPC	chimp_down_CCDC146_OPC	3.36284858552821	0.203359116440366	16.5365027365978	2.00319551830495e-61	8.40645354029539e-59	OPC	rm	-3.36284858552821	macaque_down	macaque_down_CCDC146_OPC	up_CCDC146_OPC	CCDC146	OPC	up_CCDC146_OPC	OPC	human_up_ccdc146_opc	up	hsa	OL	OL	ODC_1	-0.276601007	0.276601007	4.13e-10	7.83e-08	down	down_CCDC146_ODC_1	yes	yes	both	up_down
9340	11950	1042.11338419354	0.534909899814077	0.176307405779133	3.0339616050172	0.0024136514605521	0.0126276856310322	OPC	hg	pt	-0.534909899814077	human_up	chimp_down	human_up_CDH18_OPC	chimp_down_CDH18_OPC	0.744704696057132	0.176232560480805	4.22569299353874	2.38206569172863e-05	0.0001230818953777	OPC	rm	-0.744704696057132	macaque_down	macaque_down_CDH18_OPC	up_CDH18_OPC	CDH18	OPC	up_CDH18_OPC	OPC	human_up_cdh18_opc	up	hsa	OL	OL	ODC_2	-0.292008881078334	0.292008881078334	7.12695121227202e-06	2.0131430312819e-05	down	down_CDH18_ODC_2	no	no	both	up_down
10579	13189	448.385176027149	0.7258997305631	0.162071827438338	4.47887669335547	7.50368608228158e-06	0.000101005661594	OPC	hg	pt	-0.7258997305631	human_up	chimp_down	human_up_CERS4_OPC	chimp_down_CERS4_OPC	0.943682504026336	0.161898551387713	5.82885082008188	5.58103661808847e-09	5.75822185331801e-08	OPC	rm	-0.943682504026336	macaque_down	macaque_down_CERS4_OPC	up_CERS4_OPC	CERS4	OPC	up_CERS4_OPC	OPC	human_up_cers4_opc	up	hsa	OL	OL	OPCS_2	-0.321737979006939	0.321737979006939	0.0001082414045468	0.0037220401814716	down	down_CERS4_OPCS_2	no	no	both	up_down
9621	12231	272.334578101558	1.01638017970284	0.347533804271407	2.92455055367533	0.0034495404394843	0.016933437359093	OPC	hg	pt	-1.01638017970284	human_up	chimp_down	human_up_CFTR_OPC	chimp_down_CFTR_OPC	4.62057530974276	0.378799557008756	12.197942749009	3.18776264519943e-34	3.41869833905166e-32	OPC	rm	-4.62057530974276	macaque_down	macaque_down_CFTR_OPC	up_CFTR_OPC	CFTR	OPC	up_CFTR_OPC	OPC	human_up_cftr_opc	up	hsa	OL	OL	ODC_2	-0.323346906975148	0.323346906975148	0.0009664500744721	0.0018475256443921	down	down_CFTR_ODC_2	yes	yes	both	up_down
9122	11732	619.722737811907	-1.24164363454217	0.335484521847679	-3.70104596093978	0.0002147125772378	0.0017318388473079	OPC	hg	pt	1.24164363454217	human_down	chimp_up	human_down_CNTN6_OPC	chimp_up_CNTN6_OPC	-0.93581598375762	0.33551801704765	-2.78916760414901	0.0052843709887381	0.0145998994656649	OPC	rm	0.93581598375762	macaque_up	macaque_up_CNTN6_OPC	down_CNTN6_OPC	CNTN6	OPC	down_CNTN6_OPC	OPC	human_down_cntn6_opc	down	hsa	OL	OL	OPCS_1	-0.28571919	0.28571919	1.88e-10	7.91e-08	down	down_CNTN6_OPCS_1	no	no	both	down_down
8814	11424	193.244801361331	1.24230624535902	0.243113868104014	5.10997688057642	3.22198237293744e-07	6.5851728721193e-06	OPC	hg	pt	-1.24230624535902	human_up	chimp_down	human_up_COL9A2_OPC	chimp_down_COL9A2_OPC	2.04426365594312	0.247204850767739	8.26951271220729	1.34507633561479e-16	3.58637480424142e-15	OPC	rm	-2.04426365594312	macaque_down	macaque_down_COL9A2_OPC	up_COL9A2_OPC	COL9A2	OPC	up_COL9A2_OPC	OPC	human_up_col9a2_opc	up	hsa	OL	OL	OPCS_1	-0.275405846	0.275405846	5.26e-06	0.000128241	down	down_COL9A2_OPCS_1	no	yes	both	up_down
8814	11424	193.244801361331	1.24230624535902	0.243113868104014	5.10997688057642	3.22198237293744e-07	6.5851728721193e-06	OPC	hg	pt	-1.24230624535902	human_up	chimp_down	human_up_COL9A2_OPC	chimp_down_COL9A2_OPC	2.04426365594312	0.247204850767739	8.26951271220729	1.34507633561479e-16	3.58637480424142e-15	OPC	rm	-2.04426365594312	macaque_down	macaque_down_COL9A2_OPC	up_COL9A2_OPC	COL9A2	OPC	up_COL9A2_OPC	OPC	human_up_col9a2_opc	up	hsa	OL	OL	ODC_1	-0.542751454	0.542751454	6.59e-12	3.1e-09	down	down_COL9A2_ODC_1	no	yes	both	up_down
8913	11523	667.64222703389	0.598948007491005	0.151426607883342	3.955368319103	7.64168300257556e-05	0.0007267509497376	OPC	hg	pt	-0.598948007491005	human_up	chimp_down	human_up_COLGALT2_OPC	chimp_down_COLGALT2_OPC	1.7353932024728	0.154066503370528	11.2639228158453	1.97755387655038e-29	1.61757203529359e-27	OPC	rm	-1.7353932024728	macaque_down	macaque_down_COLGALT2_OPC	up_COLGALT2_OPC	COLGALT2	OPC	up_COLGALT2_OPC	OPC	human_up_colgalt2_opc	up	hsa	OL	OL	ODC_1	-0.49339034	0.49339034	8.41e-06	0.000182517	down	down_COLGALT2_ODC_1	no	no	both	up_down
10125	12735	295.496842490833	0.507069589908427	0.13940427588567	3.63740342028168	0.0002754004064065	0.0021234607919904	OPC	hg	pt	-0.507069589908427	human_up	chimp_down	human_up_CRYL1_OPC	chimp_down_CRYL1_OPC	0.864966203666539	0.139960074589637	6.18009247424752	6.40640643742633e-10	7.62919616706218e-09	OPC	rm	-0.864966203666539	macaque_down	macaque_down_CRYL1_OPC	up_CRYL1_OPC	CRYL1	OPC	up_CRYL1_OPC	OPC	human_up_cryl1_opc	up	hsa	OL	OL	ODC_1	-0.289539991	0.289539991	3.38e-05	0.000545423	down	down_CRYL1_ODC_1	yes	yes	both	up_down
9380	11990	2648.60252288753	1.18017071930409	0.155772837991709	7.57622917139707	3.55743186356191e-14	2.87948251370426e-12	OPC	hg	pt	-1.18017071930409	human_up	chimp_down	human_up_EDIL3_OPC	chimp_down_EDIL3_OPC	0.995503416133564	0.155458916372687	6.40364309337529	1.51712531203902e-10	1.97615297055339e-09	OPC	rm	-0.995503416133564	macaque_down	macaque_down_EDIL3_OPC	up_EDIL3_OPC	EDIL3	OPC	up_EDIL3_OPC	OPC	human_up_edil3_opc	up	hsa	OL	OL	OPCS_4	-0.417079524870303	0.417079524870303	0.0006157918130559	0.0058387658145452	down	down_EDIL3_OPCS_4	no	no	both	up_down
9380	11990	2648.60252288753	1.18017071930409	0.155772837991709	7.57622917139707	3.55743186356191e-14	2.87948251370426e-12	OPC	hg	pt	-1.18017071930409	human_up	chimp_down	human_up_EDIL3_OPC	chimp_down_EDIL3_OPC	0.995503416133564	0.155458916372687	6.40364309337529	1.51712531203902e-10	1.97615297055339e-09	OPC	rm	-0.995503416133564	macaque_down	macaque_down_EDIL3_OPC	up_EDIL3_OPC	EDIL3	OPC	up_EDIL3_OPC	OPC	human_up_edil3_opc	up	hsa	OL	OL	ODC_3	-0.496080271172035	0.496080271172035	3.67673770958735e-12	2.3737018653096e-08	down	down_EDIL3_ODC_3	no	no	both	up_down
9178	11788	253.643850575089	1.11225489671225	0.23742118733897	4.68473310734594	2.80324967622211e-06	4.36869461839737e-05	OPC	hg	pt	-1.11225489671225	human_up	chimp_down	human_up_EPHA6_OPC	chimp_down_EPHA6_OPC	0.941067283510765	0.235376289205485	3.9981396881026	6.38422725210553e-05	0.0002971813910649	OPC	rm	-0.941067283510765	macaque_down	macaque_down_EPHA6_OPC	up_EPHA6_OPC	EPHA6	OPC	up_EPHA6_OPC	OPC	human_up_epha6_opc	up	hsa	OL	OL	OPCS_2	-0.291139207194259	0.291139207194259	4.48968643300702e-07	0.0001141342429648	down	down_EPHA6_OPCS_2	no	no	both	up_down
8787	11397	72.5272423783749	-0.636933016356964	0.231864715635946	-2.74700277103404	0.0060142626344331	0.0263674687771594	OPC	hg	pt	0.636933016356964	human_down	chimp_up	human_down_EPHB2_OPC	chimp_up_EPHB2_OPC	-1.3216976505308	0.221461201321036	-5.9680776707015	2.40065092566245e-09	2.61524635829504e-08	OPC	rm	1.3216976505308	macaque_up	macaque_up_EPHB2_OPC	down_EPHB2_OPC	EPHB2	OPC	down_EPHB2_OPC	OPC	human_down_ephb2_opc	down	hsa	OL	OL	ODC_1	-0.290993859	0.290993859	5.54e-08	3.46e-06	down	down_EPHB2_ODC_1	no	no	both	down_down
9567	12177	32.7704614740083	1.3323499710745	0.287210878460418	4.63892585899429	3.50224655062645e-06	5.25737566349759e-05	OPC	hg	pt	-1.3323499710745	human_up	chimp_down	human_up_FAM221A_OPC	chimp_down_FAM221A_OPC	0.833101200972989	0.262748836564783	3.17071318703092	0.0015206520438065	0.0049610726810276	OPC	rm	-0.833101200972989	macaque_down	macaque_down_FAM221A_OPC	up_FAM221A_OPC	FAM221A	OPC	up_FAM221A_OPC	OPC	human_up_fam221a_opc	up	hsa	OL	OL	ODC_1	-0.27829483	0.27829483	9.1e-07	3.03e-05	down	down_FAM221A_ODC_1	yes	yes	both	up_down
9973	12583	1452.07901793335	-1.32776701789407	0.24187367058832	-5.48950621481239	4.03058936383168e-08	1.04454229860428e-06	OPC	hg	pt	1.32776701789407	human_down	chimp_up	human_down_FAT3_OPC	chimp_up_FAT3_OPC	-1.42069359281047	0.241704334199322	-5.87781595856238	4.15714727371283e-09	4.36138972672567e-08	OPC	rm	1.42069359281047	macaque_up	macaque_up_FAT3_OPC	down_FAT3_OPC	FAT3	OPC	down_FAT3_OPC	OPC	human_down_fat3_opc	down	hsa	OL	OL	OPCS_1	-0.488722877	0.488722877	5.4e-11	3.04e-08	down	down_FAT3_OPCS_1	no	no	both	down_down
9434	12044	255.445338296854	1.90155176551629	0.394809325107224	4.81638007156962	1.46185958038822e-06	2.47104028795337e-05	OPC	hg	pt	-1.90155176551629	human_up	chimp_down	human_up_FAXDC2_OPC	chimp_down_FAXDC2_OPC	3.84626594683521	0.406570476282069	9.46026868947257	3.07152919008018e-21	1.28062201912112e-19	OPC	rm	-3.84626594683521	macaque_down	macaque_down_FAXDC2_OPC	up_FAXDC2_OPC	FAXDC2	OPC	up_FAXDC2_OPC	OPC	human_up_faxdc2_opc	up	hsa	OL	OL	OPCS_4	-0.330104308706566	0.330104308706566	3.54968819849968e-06	0.0002032542242491	down	down_FAXDC2_OPCS_4	no	yes	both	up_down
9434	12044	255.445338296854	1.90155176551629	0.394809325107224	4.81638007156962	1.46185958038822e-06	2.47104028795337e-05	OPC	hg	pt	-1.90155176551629	human_up	chimp_down	human_up_FAXDC2_OPC	chimp_down_FAXDC2_OPC	3.84626594683521	0.406570476282069	9.46026868947257	3.07152919008018e-21	1.28062201912112e-19	OPC	rm	-3.84626594683521	macaque_down	macaque_down_FAXDC2_OPC	up_FAXDC2_OPC	FAXDC2	OPC	up_FAXDC2_OPC	OPC	human_up_faxdc2_opc	up	hsa	OL	OL	ODC_1	-0.405401455	0.405401455	3.46e-05	0.000555416	down	down_FAXDC2_ODC_1	no	yes	both	up_down
9339	11949	1610.28901799686	0.713746862297137	0.115952014031277	6.15553656622655	7.4823728689922e-10	2.8463999812601e-08	OPC	hg	pt	-0.713746862297137	human_up	chimp_down	human_up_FBXL7_OPC	chimp_down_FBXL7_OPC	1.26878494474373	0.116384096124409	10.9017038151626	1.13118971189486e-27	8.17845925034394e-26	OPC	rm	-1.26878494474373	macaque_down	macaque_down_FBXL7_OPC	up_FBXL7_OPC	FBXL7	OPC	up_FBXL7_OPC	OPC	human_up_fbxl7_opc	up	hsa	OL	OL	ODC_1	-0.500154119	0.500154119	3.97e-07	1.57e-05	down	down_FBXL7_ODC_1	no	no	both	up_down
10017	12627	215.151976372279	-1.20533851005451	0.255004826449655	-4.72672822250475	2.28166321276799e-06	3.64867535869443e-05	OPC	hg	pt	1.20533851005451	human_down	chimp_up	human_down_FKBP4_OPC	chimp_up_FKBP4_OPC	-0.674816263000831	0.255858959270052	-2.63745410723954	0.0083530927307873	0.0216080879172995	OPC	rm	0.674816263000831	macaque_up	macaque_up_FKBP4_OPC	down_FKBP4_OPC	FKBP4	OPC	down_FKBP4_OPC	OPC	human_down_fkbp4_opc	down	hsa	OL	OL	ODC_3	0.305478549798774	-0.305478549798774	3.49083062600288e-05	0.0021328204278998	up	up_FKBP4_ODC_3	no	no	both	down_up
9819	12429	3612.61249079164	-0.666028226207474	0.109504216948846	-6.08221532252592	1.18533233442351e-09	4.2704502573917e-08	OPC	hg	pt	0.666028226207474	human_down	chimp_up	human_down_FRMD4A_OPC	chimp_up_FRMD4A_OPC	-0.766410708294345	0.109336358579319	-7.00966008245413	2.3889781239429e-12	3.88515869457403e-11	OPC	rm	0.766410708294345	macaque_up	macaque_up_FRMD4A_OPC	down_FRMD4A_OPC	FRMD4A	OPC	down_FRMD4A_OPC	OPC	human_down_frmd4a_opc	down	hsa	OL	OL	OPCS_2	-0.407493628496772	0.407493628496772	0.0002950434799305	0.0066564801589411	down	down_FRMD4A_OPCS_2	no	no	both	down_down
9819	12429	3612.61249079164	-0.666028226207474	0.109504216948846	-6.08221532252592	1.18533233442351e-09	4.2704502573917e-08	OPC	hg	pt	0.666028226207474	human_down	chimp_up	human_down_FRMD4A_OPC	chimp_up_FRMD4A_OPC	-0.766410708294345	0.109336358579319	-7.00966008245413	2.3889781239429e-12	3.88515869457403e-11	OPC	rm	0.766410708294345	macaque_up	macaque_up_FRMD4A_OPC	down_FRMD4A_OPC	FRMD4A	OPC	down_FRMD4A_OPC	OPC	human_down_frmd4a_opc	down	hsa	OL	OL	ODC_3	-0.414792172459435	0.414792172459435	8.66407013679559e-07	0.0001636116639733	down	down_FRMD4A_ODC_3	no	no	both	down_down
9819	12429	3612.61249079164	-0.666028226207474	0.109504216948846	-6.08221532252592	1.18533233442351e-09	4.2704502573917e-08	OPC	hg	pt	0.666028226207474	human_down	chimp_up	human_down_FRMD4A_OPC	chimp_up_FRMD4A_OPC	-0.766410708294345	0.109336358579319	-7.00966008245413	2.3889781239429e-12	3.88515869457403e-11	OPC	rm	0.766410708294345	macaque_up	macaque_up_FRMD4A_OPC	down_FRMD4A_OPC	FRMD4A	OPC	down_FRMD4A_OPC	OPC	human_down_frmd4a_opc	down	hsa	OL	OL	ODC_2	-0.415249376567566	0.415249376567566	4.67333548189215e-06	1.36445879650686e-05	down	down_FRMD4A_ODC_2	no	no	both	down_down
9595	12205	460.361403548625	-0.703186660634595	0.152831395808067	-4.60106156144573	4.20343161654627e-06	6.14430012111544e-05	OPC	hg	pt	0.703186660634595	human_down	chimp_up	human_down_GNAI1_OPC	chimp_up_GNAI1_OPC	-0.610188443130871	0.152382931007999	-4.00430966312652	6.21988465458871e-05	0.0002904418320565	OPC	rm	0.610188443130871	macaque_up	macaque_up_GNAI1_OPC	down_GNAI1_OPC	GNAI1	OPC	down_GNAI1_OPC	OPC	human_down_gnai1_opc	down	hsa	OL	OL	OPCS_3	-0.373662106181966	0.373662106181966	9.83206321113543e-06	0.0009627166015972	down	down_GNAI1_OPCS_3	no	yes	both	down_down
9595	12205	460.361403548625	-0.703186660634595	0.152831395808067	-4.60106156144573	4.20343161654627e-06	6.14430012111544e-05	OPC	hg	pt	0.703186660634595	human_down	chimp_up	human_down_GNAI1_OPC	chimp_up_GNAI1_OPC	-0.610188443130871	0.152382931007999	-4.00430966312652	6.21988465458871e-05	0.0002904418320565	OPC	rm	0.610188443130871	macaque_up	macaque_up_GNAI1_OPC	down_GNAI1_OPC	GNAI1	OPC	down_GNAI1_OPC	OPC	human_down_gnai1_opc	down	hsa	OL	OL	ODC_1	-0.466134107	0.466134107	1.12e-05	0.000228054	down	down_GNAI1_ODC_1	no	yes	both	down_down
10567	13177	1336.54497803118	0.75609695652703	0.20591839123518	3.67182820335601	0.000240821553293	0.0019039824527569	OPC	hg	pt	-0.75609695652703	human_up	chimp_down	human_up_GNG7_OPC	chimp_down_GNG7_OPC	0.621963420483136	0.205553159884495	3.02580325611452	0.002479735988475	0.0075898704386724	OPC	rm	-0.621963420483136	macaque_down	macaque_down_GNG7_OPC	up_GNG7_OPC	GNG7	OPC	up_GNG7_OPC	OPC	human_up_gng7_opc	up	hsa	OL	OL	ODC_2	-0.459676508954209	0.459676508954209	1.3156335894931e-07	5.42378702478155e-07	down	down_GNG7_ODC_2	no	no	both	up_down
9791	12401	278.257277097171	0.895605495700366	0.232303732850359	3.85532115524498	0.0001155777998319	0.0010306622147877	OPC	hg	pt	-0.895605495700366	human_up	chimp_down	human_up_GSN_OPC	chimp_down_GSN_OPC	3.05928092672818	0.246104999057444	12.430795548424	1.77855468141867e-35	1.99611741686663e-33	OPC	rm	-3.05928092672818	macaque_down	macaque_down_GSN_OPC	up_GSN_OPC	GSN	OPC	up_GSN_OPC	OPC	human_up_gsn_opc	up	hsa	OL	OL	ODC_3	-0.363496192232454	0.363496192232454	1.13193149883479e-08	8.43201894978164e-06	down	down_GSN_ODC_3	no	no	both	up_down
9512	12122	90.8921474833825	0.689756582547618	0.231387650562671	2.98095676614685	0.0028734935703296	0.014588003031922	OPC	hg	pt	-0.689756582547618	human_up	chimp_down	human_up_HS3ST5_OPC	chimp_down_HS3ST5_OPC	0.8074843667081	0.229582129346433	3.51719173006549	0.0004361386249613	0.0016450214959465	OPC	rm	-0.8074843667081	macaque_down	macaque_down_HS3ST5_OPC	up_HS3ST5_OPC	HS3ST5	OPC	up_HS3ST5_OPC	OPC	human_up_hs3st5_opc	up	hsa	OL	OL	OPCS_4	-0.312276869141716	0.312276869141716	0.0007626223833782	0.0067585971624413	down	down_HS3ST5_OPCS_4	no	yes	both	up_down
9512	12122	90.8921474833825	0.689756582547618	0.231387650562671	2.98095676614685	0.0028734935703296	0.014588003031922	OPC	hg	pt	-0.689756582547618	human_up	chimp_down	human_up_HS3ST5_OPC	chimp_down_HS3ST5_OPC	0.8074843667081	0.229582129346433	3.51719173006549	0.0004361386249613	0.0016450214959465	OPC	rm	-0.8074843667081	macaque_down	macaque_down_HS3ST5_OPC	up_HS3ST5_OPC	HS3ST5	OPC	up_HS3ST5_OPC	OPC	human_up_hs3st5_opc	up	hsa	OL	OL	ODC_1	-0.378820236	0.378820236	2.38e-06	6.58e-05	down	down_HS3ST5_ODC_1	no	yes	both	up_down
10134	12744	355.875956045008	-0.514534160367288	0.194840687933574	-2.64079420897296	0.0082711943021919	0.0340140832830067	OPC	hg	pt	0.514534160367288	human_down	chimp_up	human_down_HSPH1_OPC	chimp_up_HSPH1_OPC	-1.0580359305282	0.192688711110718	-5.49090771550317	3.9987326198762e-08	3.59364685726677e-07	OPC	rm	1.0580359305282	macaque_up	macaque_up_HSPH1_OPC	down_HSPH1_OPC	HSPH1	OPC	down_HSPH1_OPC	OPC	human_down_hsph1_opc	down	hsa	OL	OL	ODC_2	0.276263407760666	-0.276263407760666	1.36014509509745e-05	3.63610603614033e-05	up	up_HSPH1_ODC_2	no	no	both	down_up
10394	13004	378.573674523628	2.97271547904396	0.198379943055274	14.9849598364673	9.20812157047042e-51	1.53809114305294e-47	OPC	hg	pt	-2.97271547904396	human_up	chimp_down	human_up_HYDIN_OPC	chimp_down_HYDIN_OPC	4.8989612165214	0.225157307475533	21.7579490155066	5.80889444228323e-105	2.24269796627671e-101	OPC	rm	-4.8989612165214	macaque_down	macaque_down_HYDIN_OPC	up_HYDIN_OPC	HYDIN	OPC	up_HYDIN_OPC	OPC	human_up_hydin_opc	up	hsa	OL	OL	OPCS_4	-0.297175341815223	0.297175341815223	3.92163476423934e-05	0.0009397004171484	down	down_HYDIN_OPCS_4	no	no	both	up_down
9924	12534	2150.03212071074	0.853644920973879	0.224201804476925	3.8074846139864	0.0001403874705558	0.0012104548962898	OPC	hg	pt	-0.853644920973879	human_up	chimp_down	human_up_LDLRAD3_OPC	chimp_down_LDLRAD3_OPC	0.949787802177756	0.224107551107453	4.23808924547286	2.25430162770682e-05	0.0001169812866162	OPC	rm	-0.949787802177756	macaque_down	macaque_down_LDLRAD3_OPC	up_LDLRAD3_OPC	LDLRAD3	OPC	up_LDLRAD3_OPC	OPC	human_up_ldlrad3_opc	up	hsa	OL	OL	ODC_1	-0.602289552	0.602289552	6.54e-09	6.12e-07	down	down_LDLRAD3_ODC_1	yes	yes	both	up_down
9000	11610	634.604903290532	-1.02033710596925	0.181748497425954	-5.61400573000578	1.97695663190396e-08	5.54574063429058e-07	OPC	hg	pt	1.02033710596925	human_down	chimp_up	human_down_MDH1_OPC	chimp_up_MDH1_OPC	-0.702569327066258	0.18182897945215	-3.86390183337715	0.0001115900821346	0.0004893536904878	OPC	rm	0.702569327066258	macaque_up	macaque_up_MDH1_OPC	down_MDH1_OPC	MDH1	OPC	down_MDH1_OPC	OPC	human_down_mdh1_opc	down	hsa	OL	OL	ODC_1	-0.312062045	0.312062045	1.2e-09	1.67e-07	down	down_MDH1_ODC_1	yes	yes	both	down_down
10124	12734	426.489516218246	0.672291584235504	0.121301198885076	5.54233256072307	2.98468759734651e-08	7.98262735278673e-07	OPC	hg	pt	-0.672291584235504	human_up	chimp_down	human_up_MPHOSPH8_OPC	chimp_down_MPHOSPH8_OPC	0.638001209509933	0.119856363270345	5.32304828965046	1.02042642217459e-07	8.58688389435844e-07	OPC	rm	-0.638001209509933	macaque_down	macaque_down_MPHOSPH8_OPC	up_MPHOSPH8_OPC	MPHOSPH8	OPC	up_MPHOSPH8_OPC	OPC	human_up_mphosph8_opc	up	hsa	OL	OL	ODC_2	-0.35508080828362	0.35508080828362	2.03830476478387e-07	8.04659288254894e-07	down	down_MPHOSPH8_ODC_2	no	no	both	up_down
9497	12107	816.68760207958	0.505472481489027	0.138201343975664	3.65750771264594	0.0002546795984381	0.0019943634191543	OPC	hg	pt	-0.505472481489027	human_up	chimp_down	human_up_MYO6_OPC	chimp_down_MYO6_OPC	0.816104205409228	0.138300390739692	5.90095372142001	3.61406279582441e-09	3.82908168005458e-08	OPC	rm	-0.816104205409228	macaque_down	macaque_down_MYO6_OPC	up_MYO6_OPC	MYO6	OPC	up_MYO6_OPC	OPC	human_up_myo6_opc	up	hsa	OL	OL	ODC_3	-0.295500616649084	0.295500616649084	0.0001254997871962	0.0047718352035548	down	down_MYO6_ODC_3	no	no	both	up_down
9497	12107	816.68760207958	0.505472481489027	0.138201343975664	3.65750771264594	0.0002546795984381	0.0019943634191543	OPC	hg	pt	-0.505472481489027	human_up	chimp_down	human_up_MYO6_OPC	chimp_down_MYO6_OPC	0.816104205409228	0.138300390739692	5.90095372142001	3.61406279582441e-09	3.82908168005458e-08	OPC	rm	-0.816104205409228	macaque_down	macaque_down_MYO6_OPC	up_MYO6_OPC	MYO6	OPC	up_MYO6_OPC	OPC	human_up_myo6_opc	up	hsa	OL	OL	ODC_1	-0.35225028	0.35225028	2.61e-05	0.000447081	down	down_MYO6_ODC_1	no	no	both	up_down
10591	13201	463.52092412599	0.766603714947514	0.121191987439879	6.32553134197763	2.52362674435643e-10	1.07584960094676e-08	OPC	hg	pt	-0.766603714947514	human_up	chimp_down	human_up_MYO9B_OPC	chimp_down_MYO9B_OPC	0.51842836904943	0.118903453904671	4.36007829902966	1.30015913262541e-05	7.11200677138024e-05	OPC	rm	-0.51842836904943	macaque_down	macaque_down_MYO9B_OPC	up_MYO9B_OPC	MYO9B	OPC	up_MYO9B_OPC	OPC	human_up_myo9b_opc	up	hsa	OL	OL	OPCS_3	-0.552758348472737	0.552758348472737	9.53945598830211e-05	0.0039599547560502	down	down_MYO9B_OPCS_3	no	yes	both	up_down
10591	13201	463.52092412599	0.766603714947514	0.121191987439879	6.32553134197763	2.52362674435643e-10	1.07584960094676e-08	OPC	hg	pt	-0.766603714947514	human_up	chimp_down	human_up_MYO9B_OPC	chimp_down_MYO9B_OPC	0.51842836904943	0.118903453904671	4.36007829902966	1.30015913262541e-05	7.11200677138024e-05	OPC	rm	-0.51842836904943	macaque_down	macaque_down_MYO9B_OPC	up_MYO9B_OPC	MYO9B	OPC	up_MYO9B_OPC	OPC	human_up_myo9b_opc	up	hsa	OL	OL	ODC_1	-0.725368669	0.725368669	1.18e-07	6.14e-06	down	down_MYO9B_ODC_1	no	yes	both	up_down
10167	12777	1635.67686803268	0.788253489568524	0.12232096168215	6.44414071577359	1.16257185342066e-10	5.26135350609637e-09	OPC	hg	pt	-0.788253489568524	human_up	chimp_down	human_up_NALCN_OPC	chimp_down_NALCN_OPC	0.579673236092032	0.121723946772697	4.76219553720594	1.91497989191667e-06	1.25311090961218e-05	OPC	rm	-0.579673236092032	macaque_down	macaque_down_NALCN_OPC	up_NALCN_OPC	NALCN	OPC	up_NALCN_OPC	OPC	human_up_nalcn_opc	up	hsa	OL	OL	ODC_1	-0.505101869	0.505101869	1.43e-08	1.19e-06	down	down_NALCN_ODC_1	no	no	both	up_down
9713	12323	3412.17538253456	-0.701594854822249	0.222898373615011	-3.14759970404288	0.001646169546636	0.0092131340998754	OPC	hg	pt	0.701594854822249	human_down	chimp_up	human_down_NCALD_OPC	chimp_up_NCALD_OPC	-0.589321401395611	0.222861498890006	-2.64433921664717	0.008185058256908	0.021242856223629	OPC	rm	0.589321401395611	macaque_up	macaque_up_NCALD_OPC	down_NCALD_OPC	NCALD	OPC	down_NCALD_OPC	OPC	human_down_ncald_opc	down	hsa	OL	OL	OPCS_1	-0.343565443	0.343565443	0.001021913	0.006637758	down	down_NCALD_OPCS_1	no	no	both	down_down
8805	11415	574.838437817232	-1.55182031186263	0.251772605401071	-6.16357887463808	7.11189280722066e-10	2.71671348107843e-08	OPC	hg	pt	1.55182031186263	human_down	chimp_up	human_down_NCDN_OPC	chimp_up_NCDN_OPC	-0.733450586845389	0.252446996253802	-2.90536468141614	0.0036682542640006	0.0106436164605846	OPC	rm	0.733450586845389	macaque_up	macaque_up_NCDN_OPC	down_NCDN_OPC	NCDN	OPC	down_NCDN_OPC	OPC	human_down_ncdn_opc	down	hsa	OL	OL	OPCS_1	0.346679661	-0.346679661	8.89e-05	0.001056751	up	up_NCDN_OPCS_1	no	no	both	down_up
9706	12316	731.919256921373	-1.33086413904106	0.272549440188772	-4.88301916202537	1.04473713948192e-06	1.85840776387679e-05	OPC	hg	pt	1.33086413904106	human_down	chimp_up	human_down_NECAB1_OPC	chimp_up_NECAB1_OPC	-1.72967271617429	0.271997892490264	-6.35914014016193	2.02886245365164e-10	2.58345387897699e-09	OPC	rm	1.72967271617429	macaque_up	macaque_up_NECAB1_OPC	down_NECAB1_OPC	NECAB1	OPC	down_NECAB1_OPC	OPC	human_down_necab1_opc	down	hsa	OL	OL	ODC_1	-0.455217548	0.455217548	1.5e-06	4.49e-05	down	down_NECAB1_ODC_1	no	no	both	down_down
10141	12751	156.616975026182	0.928394303879985	0.207837863906169	4.46691611639697	7.93552271785008e-06	0.000105657459723	OPC	hg	pt	-0.928394303879985	human_up	chimp_down	human_up_NHLRC3_OPC	chimp_down_NHLRC3_OPC	3.25273430047639	0.238512577988094	13.6375797365234	2.39373864412172e-42	4.23933309964456e-40	OPC	rm	-3.25273430047639	macaque_down	macaque_down_NHLRC3_OPC	up_NHLRC3_OPC	NHLRC3	OPC	up_NHLRC3_OPC	OPC	human_up_nhlrc3_opc	up	hsa	OL	OL	ODC_1	-0.413425472	0.413425472	1.94e-08	1.49e-06	down	down_NHLRC3_ODC_1	yes	yes	both	up_down
10762	13372	6343.13462840219	-0.765569170444733	0.261507381623862	-2.92752413217109	0.0034167254451783	0.0167992810622711	OPC	hg	pt	0.765569170444733	human_down	chimp_up	human_down_NLGN4X_OPC	chimp_up_NLGN4X_OPC	-0.618540257576465	0.26149441304531	-2.36540525043373	0.0180103511512002	0.0415328895738585	OPC	rm	0.618540257576465	macaque_up	macaque_up_NLGN4X_OPC	down_NLGN4X_OPC	NLGN4X	OPC	down_NLGN4X_OPC	OPC	human_down_nlgn4x_opc	down	hsa	OL	OL	OPCS_2	-0.318955385766319	0.318955385766319	8.8246924763858e-05	0.0032462098732255	down	down_NLGN4X_OPCS_2	yes	yes	both	down_down
10010	12620	14194.0914295771	0.614100578091486	0.138672720755782	4.42841659660652	9.49274129565126e-06	0.0001236023642621	OPC	hg	pt	-0.614100578091486	human_up	chimp_down	human_up_NTM_OPC	chimp_down_NTM_OPC	0.549407468572392	0.138631958752727	3.96306503576388	7.39936139126884e-05	0.0003396494089627	OPC	rm	-0.549407468572392	macaque_down	macaque_down_NTM_OPC	up_NTM_OPC	NTM	OPC	up_NTM_OPC	OPC	human_up_ntm_opc	up	hsa	OL	OL	ODC_3	-0.680121358189963	0.680121358189963	4.20998373895029e-06	0.0005096185315999	down	down_NTM_ODC_3	no	no	both	up_down
10010	12620	14194.0914295771	0.614100578091486	0.138672720755782	4.42841659660652	9.49274129565126e-06	0.0001236023642621	OPC	hg	pt	-0.614100578091486	human_up	chimp_down	human_up_NTM_OPC	chimp_down_NTM_OPC	0.549407468572392	0.138631958752727	3.96306503576388	7.39936139126884e-05	0.0003396494089627	OPC	rm	-0.549407468572392	macaque_down	macaque_down_NTM_OPC	up_NTM_OPC	NTM	OPC	up_NTM_OPC	OPC	human_up_ntm_opc	up	hsa	OL	OL	OPCS_2	-0.715934867251215	0.715934867251215	7.17080918880015e-05	0.0028438536117294	down	down_NTM_OPCS_2	no	no	both	up_down
9566	12176	573.193552936295	1.07845916464705	0.207495682681742	5.19750170561956	2.01984687610932e-07	4.34066274872897e-06	OPC	hg	pt	-1.07845916464705	human_up	chimp_down	human_up_NUPL2_OPC	chimp_down_NUPL2_OPC	2.60917675345075	0.211917780257505	12.3122125490381	7.78590469510385e-35	8.53972183149346e-33	OPC	rm	-2.60917675345075	macaque_down	macaque_down_NUPL2_OPC	up_NUPL2_OPC	NUPL2	OPC	up_NUPL2_OPC	OPC	human_up_nupl2_opc	up	hsa	OL	OL	OPCS_3	0.351660537976527	-0.351660537976527	3.22855452564626e-06	0.0005050325475666	up	up_NUPL2_OPCS_3	yes	yes	both	up_up
10766	13376	52.4153916108673	1.27403851345602	0.319824803370458	3.98355130693313	6.78930052876997e-05	0.0006565610942927	OPC	hg	pt	-1.27403851345602	human_up	chimp_down	human_up_PIR_OPC	chimp_down_PIR_OPC	0.796445229987323	0.306982177460257	2.59443475375841	0.0094746594874874	0.0240878212493689	OPC	rm	-0.796445229987323	macaque_down	macaque_down_PIR_OPC	up_PIR_OPC	PIR	OPC	up_PIR_OPC	OPC	human_up_pir_opc	up	hsa	OL	OL	ODC_1	-0.271034878	0.271034878	3.25e-11	1e-08	down	down_PIR_ODC_1	yes	yes	both	up_down
10399	13009	62.8548240046008	4.02885149895416	0.322773930856959	12.4819606349795	9.36517719689175e-36	5.37736768174028e-33	OPC	hg	pt	-4.02885149895416	human_up	chimp_down	human_up_PLCG2_OPC	chimp_down_PLCG2_OPC	2.49176725653896	0.233250997562265	10.682772132084	1.2255626550447e-26	8.18624965155116e-25	OPC	rm	-2.49176725653896	macaque_down	macaque_down_PLCG2_OPC	up_PLCG2_OPC	PLCG2	OPC	up_PLCG2_OPC	OPC	human_up_plcg2_opc	up	hsa	OL	OL	ODC_1	0.527684116	-0.527684116	0.000208121	0.002214851	up	up_PLCG2_ODC_1	yes	yes	both	up_up
9926	12536	165.13718948304	0.985906804447054	0.309895479125547	3.18141719017345	0.0014655641452769	0.0083941008744758	OPC	hg	pt	-0.985906804447054	human_up	chimp_down	human_up_PRR5L_OPC	chimp_down_PRR5L_OPC	3.52754998677454	0.334729506740461	10.5385092014302	5.74015934676739e-26	3.65703089207913e-24	OPC	rm	-3.52754998677454	macaque_down	macaque_down_PRR5L_OPC	up_PRR5L_OPC	PRR5L	OPC	up_PRR5L_OPC	OPC	human_up_prr5l_opc	up	hsa	OL	OL	OPCS_4	-0.263276603104574	0.263276603104574	3.91972293161752e-06	0.0002153527527165	down	down_PRR5L_OPCS_4	no	yes	both	up_down
9926	12536	165.13718948304	0.985906804447054	0.309895479125547	3.18141719017345	0.0014655641452769	0.0083941008744758	OPC	hg	pt	-0.985906804447054	human_up	chimp_down	human_up_PRR5L_OPC	chimp_down_PRR5L_OPC	3.52754998677454	0.334729506740461	10.5385092014302	5.74015934676739e-26	3.65703089207913e-24	OPC	rm	-3.52754998677454	macaque_down	macaque_down_PRR5L_OPC	up_PRR5L_OPC	PRR5L	OPC	up_PRR5L_OPC	OPC	human_up_prr5l_opc	up	hsa	OL	OL	ODC_2	-0.388085153320098	0.388085153320098	6.31129114138487e-07	2.2128438090414e-06	down	down_PRR5L_ODC_2	no	yes	both	up_down
9990	12600	122.957600962226	0.918275087370935	0.21328986111476	4.30529178729625	1.6676577825351e-05	0.0001979427913197	OPC	hg	pt	-0.918275087370935	human_up	chimp_down	human_up_PTS_OPC	chimp_down_PTS_OPC	0.732843636794154	0.208719647879515	3.51113871760264	0.0004461915005127	0.0016793294454862	OPC	rm	-0.732843636794154	macaque_down	macaque_down_PTS_OPC	up_PTS_OPC	PTS	OPC	up_PTS_OPC	OPC	human_up_pts_opc	up	hsa	OL	OL	ODC_1	-0.30169195	0.30169195	2.18e-11	7.86e-09	down	down_PTS_ODC_1	yes	yes	both	up_down
10297	12907	49.9025115327389	-1.09064918242343	0.345762670105054	-3.15432889875606	0.0016086767719971	0.0090539617442665	OPC	hg	pt	1.09064918242343	human_down	chimp_up	human_down_RASGRF1_OPC	chimp_up_RASGRF1_OPC	-1.38482780479315	0.340218067727965	-4.07041229186112	4.69300076662649e-05	0.0002261449994981	OPC	rm	1.38482780479315	macaque_up	macaque_up_RASGRF1_OPC	down_RASGRF1_OPC	RASGRF1	OPC	down_RASGRF1_OPC	OPC	human_down_rasgrf1_opc	down	hsa	OL	OL	ODC_1	-0.619871261	0.619871261	2.33e-11	8.26e-09	down	down_RASGRF1_ODC_1	no	no	both	down_down
9378	11988	333.136904884041	-0.792277028428486	0.214881501111634	-3.68704157561188	0.0002268763014913	0.0018085141707601	OPC	hg	pt	0.792277028428486	human_down	chimp_up	human_down_RASGRF2_OPC	chimp_up_RASGRF2_OPC	-1.54883048324955	0.212329741783087	-7.2944584693736	2.99862703077728e-13	5.53928193321767e-12	OPC	rm	1.54883048324955	macaque_up	macaque_up_RASGRF2_OPC	down_RASGRF2_OPC	RASGRF2	OPC	down_RASGRF2_OPC	OPC	human_down_rasgrf2_opc	down	hsa	OL	OL	ODC_1	-0.497050605	0.497050605	3.99e-06	9.96e-05	down	down_RASGRF2_ODC_1	no	no	both	down_down
9176	11786	1753.86478834371	-0.657879582694156	0.209254110896293	-3.14392668261702	0.0016669719909071	0.0093012278654501	OPC	hg	pt	0.657879582694156	human_down	chimp_up	human_down_ROBO2_OPC	chimp_up_ROBO2_OPC	-2.73891542995842	0.207841404380466	-13.177910523279	1.17603026137295e-39	1.75985179577856e-37	OPC	rm	2.73891542995842	macaque_up	macaque_up_ROBO2_OPC	down_ROBO2_OPC	ROBO2	OPC	down_ROBO2_OPC	OPC	human_down_robo2_opc	down	hsa	OL	OL	ODC_1	-0.343064306	0.343064306	0.000466066	0.004202116	down	down_ROBO2_ODC_1	no	no	both	down_down
8843	11453	162.367704773852	-2.75155037017328	0.303102186646255	-9.07796278416349	1.10625974047009e-19	1.70810222448718e-17	OPC	hg	pt	2.75155037017328	human_down	chimp_up	human_down_ROR1_OPC	chimp_up_ROR1_OPC	-1.27550478498415	0.307486630527718	-4.14816339427536	3.3515316945527e-05	0.0001664898811931	OPC	rm	1.27550478498415	macaque_up	macaque_up_ROR1_OPC	down_ROR1_OPC	ROR1	OPC	down_ROR1_OPC	OPC	human_down_ror1_opc	down	hsa	OL	OL	ODC_2	-0.380740358216932	0.380740358216932	7.17736961065146e-09	4.26674166513462e-08	down	down_ROR1_ODC_2	yes	yes	both	down_down
10334	12944	45.6924931613806	-0.791723945871271	0.298957923842937	-2.64827884705012	0.0080902763083626	0.0334271951629985	OPC	hg	pt	0.791723945871271	human_down	chimp_up	human_down_SEC14L5_OPC	chimp_up_SEC14L5_OPC	-0.788692995779815	0.295520621827718	-2.6688255828035	0.0076116965876134	0.0199591728128352	OPC	rm	0.788692995779815	macaque_up	macaque_up_SEC14L5_OPC	down_SEC14L5_OPC	SEC14L5	OPC	down_SEC14L5_OPC	OPC	human_down_sec14l5_opc	down	hsa	OL	OL	ODC_1	-0.789806517	0.789806517	1.34e-09	1.77e-07	down	down_SEC14L5_ODC_1	yes	yes	both	down_down
10680	13290	116.432328214858	2.08090704411598	0.27655739161057	7.52432264419885	5.29943339229006e-14	4.17904674463251e-12	OPC	hg	pt	-2.08090704411598	human_up	chimp_down	human_up_SLC13A3_OPC	chimp_down_SLC13A3_OPC	0.672753661291473	0.257545775115915	2.61217121883938	0.0089969183062237	0.0230523640806136	OPC	rm	-0.672753661291473	macaque_down	macaque_down_SLC13A3_OPC	up_SLC13A3_OPC	SLC13A3	OPC	up_SLC13A3_OPC	OPC	human_up_slc13a3_opc	up	hsa	OL	OL	ODC_2	-0.373307302265473	0.373307302265473	5.77479733343297e-05	0.0001378155117993	down	down_SLC13A3_ODC_2	no	no	both	up_down
10680	13290	116.432328214858	2.08090704411598	0.27655739161057	7.52432264419885	5.29943339229006e-14	4.17904674463251e-12	OPC	hg	pt	-2.08090704411598	human_up	chimp_down	human_up_SLC13A3_OPC	chimp_down_SLC13A3_OPC	0.672753661291473	0.257545775115915	2.61217121883938	0.0089969183062237	0.0230523640806136	OPC	rm	-0.672753661291473	macaque_down	macaque_down_SLC13A3_OPC	up_SLC13A3_OPC	SLC13A3	OPC	up_SLC13A3_OPC	OPC	human_up_slc13a3_opc	up	hsa	OL	OL	ODC_1	-0.523203225	0.523203225	4.21e-09	4.45e-07	down	down_SLC13A3_ODC_1	no	no	both	up_down
9616	12226	88.4881357519055	5.99984367447453	0.514933537771254	11.6516855756632	2.24964496208776e-31	1.00817015935123e-28	OPC	hg	pt	-5.99984367447453	human_up	chimp_down	human_up_SLC26A3_OPC	chimp_down_SLC26A3_OPC	3.66866113810304	0.348704280945356	10.5208376798733	6.92550926483581e-26	4.39769838317074e-24	OPC	rm	-3.66866113810304	macaque_down	macaque_down_SLC26A3_OPC	up_SLC26A3_OPC	SLC26A3	OPC	up_SLC26A3_OPC	OPC	human_up_slc26a3_opc	up	hsa	OL	OL	ODC_1	-0.592924356	0.592924356	0.000144019	0.001678051	down	down_SLC26A3_ODC_1	no	no	both	up_down
9874	12484	484.669661829721	0.808751794703789	0.158838049684531	5.09167542858941	3.5491328026663e-07	7.16612814463634e-06	OPC	hg	pt	-0.808751794703789	human_up	chimp_down	human_up_SLF2_OPC	chimp_down_SLF2_OPC	1.02736900604424	0.158672817475808	6.47476374585004	9.49604041360368e-11	1.2659638407749e-09	OPC	rm	-1.02736900604424	macaque_down	macaque_down_SLF2_OPC	up_SLF2_OPC	SLF2	OPC	up_SLF2_OPC	OPC	human_up_slf2_opc	up	hsa	OL	OL	OPCS_1	-0.266963673	0.266963673	2.8e-05	0.000446092	down	down_SLF2_OPCS_1	no	no	both	up_down
9874	12484	484.669661829721	0.808751794703789	0.158838049684531	5.09167542858941	3.5491328026663e-07	7.16612814463634e-06	OPC	hg	pt	-0.808751794703789	human_up	chimp_down	human_up_SLF2_OPC	chimp_down_SLF2_OPC	1.02736900604424	0.158672817475808	6.47476374585004	9.49604041360368e-11	1.2659638407749e-09	OPC	rm	-1.02736900604424	macaque_down	macaque_down_SLF2_OPC	up_SLF2_OPC	SLF2	OPC	up_SLF2_OPC	OPC	human_up_slf2_opc	up	hsa	OL	OL	ODC_1	-0.570050748	0.570050748	5.54e-09	5.39e-07	down	down_SLF2_ODC_1	no	no	both	up_down
10456	13066	153.459320462598	-0.814523912105966	0.24806934052218	-3.28345256367196	0.0010254390071877	0.0063183824004252	OPC	hg	pt	0.814523912105966	human_down	chimp_up	human_down_SRCIN1_OPC	chimp_up_SRCIN1_OPC	-0.69182877695965	0.24739347835551	-2.79647136035444	0.0051663989691096	0.0142985183798843	OPC	rm	0.69182877695965	macaque_up	macaque_up_SRCIN1_OPC	down_SRCIN1_OPC	SRCIN1	OPC	down_SRCIN1_OPC	OPC	human_down_srcin1_opc	down	hsa	OL	OL	ODC_2	-0.674742845261306	0.674742845261306	4.11669040201036e-06	1.21475438522567e-05	down	down_SRCIN1_ODC_2	no	no	both	down_down
10438	13048	77.9898935014701	1.22773793214711	0.223192214758792	5.50080984443812	3.78050762521425e-08	9.89502095522602e-07	OPC	hg	pt	-1.22773793214711	human_up	chimp_down	human_up_SREBF1_OPC	chimp_down_SREBF1_OPC	1.0948307521887	0.216361569693416	5.06019046607986	4.18837879849683e-07	3.16200486218939e-06	OPC	rm	-1.0948307521887	macaque_down	macaque_down_SREBF1_OPC	up_SREBF1_OPC	SREBF1	OPC	up_SREBF1_OPC	OPC	human_up_srebf1_opc	up	hsa	OL	OL	ODC_2	-0.367926714243419	0.367926714243419	1.28836493846005e-14	1.01278172605536e-12	down	down_SREBF1_ODC_2	yes	yes	both	up_down
9697	12307	633.307090814864	-0.840448723769661	0.228057877307491	-3.6852431220189	0.0002284844284073	0.0018189657225119	OPC	hg	pt	0.840448723769661	human_down	chimp_up	human_down_STMN2_OPC	chimp_up_STMN2_OPC	-0.716734165268933	0.227881984546658	-3.1451988918509	0.0016597395115205	0.0053568987678302	OPC	rm	0.716734165268933	macaque_up	macaque_up_STMN2_OPC	down_STMN2_OPC	STMN2	OPC	down_STMN2_OPC	OPC	human_down_stmn2_opc	down	hsa	OL	OL	OPCS_1	0.264958158	-0.264958158	0.00018858	0.001839919	up	up_STMN2_OPCS_1	no	no	both	down_up
10414	13024	510.419895017948	0.575263339852495	0.111751937170772	5.14768114465357	2.63726282977757e-07	5.48777658372969e-06	OPC	hg	pt	-0.575263339852495	human_up	chimp_down	human_up_TCF25_OPC	chimp_down_TCF25_OPC	0.599270103552512	0.110718774028157	5.4125428032658	6.21359953441195e-08	5.41767504120543e-07	OPC	rm	-0.599270103552512	macaque_down	macaque_down_TCF25_OPC	up_TCF25_OPC	TCF25	OPC	up_TCF25_OPC	OPC	human_up_tcf25_opc	up	hsa	OL	OL	OPCS_4	-0.259629266479434	0.259629266479434	8.88985284445334e-05	0.0015836509572199	down	down_TCF25_OPCS_4	no	no	both	up_down
10705	13315	1074.75744108593	0.830404635953495	0.162377009472017	5.11405302175244	3.15318785796406e-07	6.46192803720566e-06	OPC	hg	pt	-0.830404635953495	human_up	chimp_down	human_up_TIAM1_OPC	chimp_down_TIAM1_OPC	0.987851421958553	0.162210414835498	6.08993832461596	1.1295419429465e-09	1.28793134475128e-08	OPC	rm	-0.987851421958553	macaque_down	macaque_down_TIAM1_OPC	up_TIAM1_OPC	TIAM1	OPC	up_TIAM1_OPC	OPC	human_up_tiam1_opc	up	hsa	OL	OL	ODC_2	0.303709929426144	-0.303709929426144	0.0049418245971495	0.0083713726115944	up	up_TIAM1_ODC_2	no	no	both	up_up
10598	13208	698.141824124391	-1.04315534970581	0.153636773176815	-6.78975044929688	1.12327673116611e-11	5.88008166907298e-10	OPC	hg	pt	1.04315534970581	human_down	chimp_up	human_down_TMEM59L_OPC	chimp_up_TMEM59L_OPC	-0.635836039964582	0.15387290919076	-4.13221562722467	3.59283131134894e-05	0.0001773357597399	OPC	rm	0.635836039964582	macaque_up	macaque_up_TMEM59L_OPC	down_TMEM59L_OPC	TMEM59L	OPC	down_TMEM59L_OPC	OPC	human_down_tmem59l_opc	down	hsa	OL	OL	ODC_2	0.307354264940988	-0.307354264940988	1.52895222214822e-11	2.67992782654071e-10	up	up_TMEM59L_ODC_2	no	no	both	down_up
9333	11943	250.202553012374	-1.11449899727434	0.248897834758028	-4.47773681260756	7.54385237683059e-06	0.0001013977641345	OPC	hg	pt	1.11449899727434	human_down	chimp_up	human_down_TPPP_OPC	chimp_up_TPPP_OPC	-1.13928515379468	0.248101046582485	-4.59202074915838	4.38974711839519e-06	2.67149049096787e-05	OPC	rm	1.13928515379468	macaque_up	macaque_up_TPPP_OPC	down_TPPP_OPC	TPPP	OPC	down_TPPP_OPC	OPC	human_down_tppp_opc	down	hsa	OL	OL	ODC_2	0.263810213245248	-0.263810213245248	1.6937246657399e-05	4.44878724061514e-05	up	up_TPPP_ODC_2	yes	yes	both	down_up
10090	12700	257.536781490599	0.910029840535313	0.128873988722829	7.0613926794221	1.64842032869027e-12	1.00624834283571e-10	OPC	hg	pt	-0.910029840535313	human_up	chimp_down	human_up_TXNRD1_OPC	chimp_down_TXNRD1_OPC	0.986989388203374	0.127318068575826	7.75215489241857	9.03460920389009e-15	1.96622430746217e-13	OPC	rm	-0.986989388203374	macaque_down	macaque_down_TXNRD1_OPC	up_TXNRD1_OPC	TXNRD1	OPC	up_TXNRD1_OPC	OPC	human_up_txnrd1_opc	up	hsa	OL	OL	OPCS_1	0.313487933	-0.313487933	5.24e-07	2.28e-05	up	up_TXNRD1_OPCS_1	no	yes	both	up_up
10090	12700	257.536781490599	0.910029840535313	0.128873988722829	7.0613926794221	1.64842032869027e-12	1.00624834283571e-10	OPC	hg	pt	-0.910029840535313	human_up	chimp_down	human_up_TXNRD1_OPC	chimp_down_TXNRD1_OPC	0.986989388203374	0.127318068575826	7.75215489241857	9.03460920389009e-15	1.96622430746217e-13	OPC	rm	-0.986989388203374	macaque_down	macaque_down_TXNRD1_OPC	up_TXNRD1_OPC	TXNRD1	OPC	up_TXNRD1_OPC	OPC	human_up_txnrd1_opc	up	hsa	OL	OL	OPCS_3	0.285499625053355	-0.285499625053355	7.27505222505349e-05	0.0032885023247042	up	up_TXNRD1_OPCS_3	no	yes	both	up_up
9001	11611	533.996294536378	-0.884188504522065	0.116419178786499	-7.59486979498091	3.08102074353085e-14	2.53859529783121e-12	OPC	hg	pt	0.884188504522065	human_down	chimp_up	human_down_UGP2_OPC	chimp_up_UGP2_OPC	-0.793073669626901	0.115920454886689	-6.84153344983095	7.83499042278954e-12	1.19373839874924e-10	OPC	rm	0.793073669626901	macaque_up	macaque_up_UGP2_OPC	down_UGP2_OPC	UGP2	OPC	down_UGP2_OPC	OPC	human_down_ugp2_opc	down	hsa	OL	OL	ODC_1	-0.273285436	0.273285436	7.18e-10	1.2e-07	down	down_UGP2_ODC_1	yes	yes	both	down_down
9013	11623	261.746963561624	0.620319118607042	0.172501859048971	3.59601410690271	0.0003231302840019	0.0024283009563401	OPC	hg	pt	-0.620319118607042	human_up	chimp_down	human_up_USP39_OPC	chimp_down_USP39_OPC	0.955462353432451	0.17289759706963	5.52617485509449	3.27287952435541e-08	2.9801729404791e-07	OPC	rm	-0.955462353432451	macaque_down	macaque_down_USP39_OPC	up_USP39_OPC	USP39	OPC	up_USP39_OPC	OPC	human_up_usp39_opc	up	hsa	OL	OL	ODC_2	0.378725292030958	-0.378725292030958	1.78227321842552e-05	4.65896411411824e-05	up	up_USP39_ODC_2	no	no	both	up_up
9857	12467	2753.95340338273	-0.552815386152758	0.194896103175686	-2.83646197715114	0.00456164096106	0.0211495309155987	OPC	hg	pt	0.552815386152758	human_down	chimp_up	human_down_USP54_OPC	chimp_up_USP54_OPC	-0.988245105861941	0.194657362054416	-5.0768442325119	3.83755224874205e-07	2.91195395478446e-06	OPC	rm	0.988245105861941	macaque_up	macaque_up_USP54_OPC	down_USP54_OPC	USP54	OPC	down_USP54_OPC	OPC	human_down_usp54_opc	down	hsa	OL	OL	ODC_1	-0.943147459	0.943147459	6.98e-12	3.2e-09	down	down_USP54_ODC_1	no	no	both	down_down
9647	12257	487.325910222691	0.711381758812585	0.113065923735845	6.29174321765218	3.13920471131521e-10	1.31388946163339e-08	OPC	hg	pt	-0.711381758812585	human_up	chimp_down	human_up_WDR60_OPC	chimp_down_WDR60_OPC	0.51531870263428	0.110990528397991	4.64290701262764	3.43540989135804e-06	2.1371947322841e-05	OPC	rm	-0.51531870263428	macaque_down	macaque_down_WDR60_OPC	up_WDR60_OPC	WDR60	OPC	up_WDR60_OPC	OPC	human_up_wdr60_opc	up	hsa	OL	OL	OPCS_4	-0.539630594465619	0.539630594465619	2.00943867990197e-10	7.77695624586079e-07	down	down_WDR60_OPCS_4	no	no	both	up_down
9850	12460	615.84655678647	1.43856483576354	0.205006864414769	7.0171544736816	2.26432228989372e-12	1.35494314727004e-10	OPC	hg	pt	-1.43856483576354	human_up	chimp_down	human_up_ZNF365_OPC	chimp_down_ZNF365_OPC	2.60141218746243	0.208093510479849	12.5011692169725	7.35613301756131e-36	8.4525471292264e-34	OPC	rm	-2.60141218746243	macaque_down	macaque_down_ZNF365_OPC	up_ZNF365_OPC	ZNF365	OPC	up_ZNF365_OPC	OPC	human_up_znf365_opc	up	hsa	OL	OL	OPCS_3	0.53676930899216	-0.53676930899216	2.80649133178667e-06	0.0004681586086769	up	up_ZNF365_OPCS_3	yes	yes	both	up_up
10599	13209	103.525119463655	1.3344635428935	0.197885297215892	6.74362149016862	1.54486682732218e-11	7.81966476176799e-10	OPC	hg	pt	-1.3344635428935	human_up	chimp_down	human_up_ZNF708_OPC	chimp_down_ZNF708_OPC	3.02640122838454	0.229606686038252	13.1808061890687	1.13174910017234e-39	1.70681911169741e-37	OPC	rm	-3.02640122838454	macaque_down	macaque_down_ZNF708_OPC	up_ZNF708_OPC	ZNF708	OPC	up_ZNF708_OPC	OPC	human_up_znf708_opc	up	hsa	OL	OL	ODC_1	-0.393947049	0.393947049	4.35e-06	0.000107179	down	down_ZNF708_ODC_1	yes	yes	both	up_down
12586	15196	1930.23593818256	0.782051883387958	0.167334369917249	4.67358788140596	2.95982968520828e-06	5.46916607999686e-05	IN-VIP	hg	pt	-0.782051883387958	human_up	chimp_down	human_up_KCNIP1_IN-VIP	chimp_down_KCNIP1_IN-VIP	1.13637823529225	0.167711098903042	6.77580817682922	1.23712732062617e-11	1.97819969614481e-10	IN-VIP	rm	-1.13637823529225	macaque_down	macaque_down_KCNIP1_IN-VIP	up_KCNIP1_IN-VIP	KCNIP1	Inh	up_KCNIP1_Inh	IN-VIP	human_up_kcnip1_inh	up	hsa	Inh	Inh	INT_3_RELN_ND	-0.309751164227059	0.309751164227059	0.0004558004936131	0.0084024594113682	down	down_KCNIP1_INT_3_RELN_ND	no	no	both	up_down
13003	15613	261.947656648404	2.64723963206839	0.301091937787506	8.79213057487	1.46750072343249e-18	2.3146595410556e-16	IN-VIP	hg	pt	-2.64723963206839	human_up	chimp_down	human_up_LRP4_IN-VIP	chimp_down_LRP4_IN-VIP	2.76844298454855	0.302801642793562	9.14276078229853	6.08779480471668e-20	2.56467868311526e-18	IN-VIP	rm	-2.76844298454855	macaque_down	macaque_down_LRP4_IN-VIP	up_LRP4_IN-VIP	LRP4	Inh	up_LRP4_Inh	IN-VIP	human_up_lrp4_inh	up	hsa	Inh	Inh	INT_2_PV_SULF	-0.439395207237339	0.439395207237339	0.0001038332225132	0.0014404716619304	down	down_LRP4_INT_2_PV_SULF	no	no	both	up_down
13003	15613	261.947656648404	2.64723963206839	0.301091937787506	8.79213057487	1.46750072343249e-18	2.3146595410556e-16	IN-VIP	hg	pt	-2.64723963206839	human_up	chimp_down	human_up_LRP4_IN-VIP	chimp_down_LRP4_IN-VIP	2.76844298454855	0.302801642793562	9.14276078229853	6.08779480471668e-20	2.56467868311526e-18	IN-VIP	rm	-2.76844298454855	macaque_down	macaque_down_LRP4_IN-VIP	up_LRP4_IN-VIP	LRP4	Inh	up_LRP4_Inh	IN-VIP	human_up_lrp4_inh	up	hsa	Inh	Inh	INT_5_SST	-0.59650244	0.59650244	4.76e-06	0.000304153	down	down_LRP4_INT_5_SST	no	no	both	up_down
13274	15884	1516.44228110524	-0.823249469683477	0.198049459682212	-4.15678725407509	3.22754285678707e-05	0.0004382523069174	IN-VIP	hg	pt	0.823249469683477	human_down	chimp_up	human_down_MAP1A_IN-VIP	chimp_up_MAP1A_IN-VIP	-0.631068736146354	0.198224984351004	-3.1835983653246	0.0014545668248028	0.0048385759267443	IN-VIP	rm	0.631068736146354	macaque_up	macaque_up_MAP1A_IN-VIP	down_MAP1A_IN-VIP	MAP1A	Inh	down_MAP1A_Inh	IN-VIP	human_down_map1a_inh	down	hsa	Inh	Inh	INT_4_VIP_CR	-0.392406511249157	0.392406511249157	6.94747009970651e-05	0.0006634157811362	down	down_MAP1A_INT_4_VIP_CR	yes	yes	both	down_down
13691	16301	45.3477178835615	0.818293252667253	0.256692961311415	3.18782894741908	0.001433453072558	0.0099271875324751	IN-VIP	hg	pt	-0.818293252667253	human_up	chimp_down	human_up_MIAT_IN-VIP	chimp_down_MIAT_IN-VIP	0.728761901643436	0.257752069590398	2.82737555823135	0.0046931252007185	0.0132784949176725	IN-VIP	rm	-0.728761901643436	macaque_down	macaque_down_MIAT_IN-VIP	up_MIAT_IN-VIP	MIAT	Inh	up_MIAT_Inh	IN-VIP	human_up_miat_inh	up	hsa	Inh	Inh	INT_2_PV_SULF	-0.251271616164987	0.251271616164987	0.0004862618730088	0.004283049542341	down	down_MIAT_INT_2_PV_SULF	no	no	both	up_down
13170	15780	2553.67677628338	0.512853933410227	0.11322827867901	4.52938028727006	5.91569404992403e-06	0.0001006722853091	IN-VIP	hg	pt	-0.512853933410227	human_up	chimp_down	human_up_N4BP2L2_IN-VIP	chimp_down_N4BP2L2_IN-VIP	1.42671232473576	0.114180677828425	12.4952168078703	7.92798652564437e-36	1.14932487014415e-33	IN-VIP	rm	-1.42671232473576	macaque_down	macaque_down_N4BP2L2_IN-VIP	up_N4BP2L2_IN-VIP	N4BP2L2	Inh	up_N4BP2L2_Inh	IN-VIP	human_up_n4bp2l2_inh	up	hsa	Inh	Inh	INT_5_SST	-0.518407626	0.518407626	0.000246335	0.003674881	down	down_N4BP2L2_INT_5_SST	yes	yes	both	up_down
12256	14866	159.13475233573	1.23601958228025	0.298108850834956	4.14620223055556	3.38035291970595e-05	0.0004564865627734	IN-VIP	hg	pt	-1.23601958228025	human_up	chimp_down	human_up_NXPH2_IN-VIP	chimp_down_NXPH2_IN-VIP	2.16683030436526	0.305823655206099	7.0852279327608	1.3881563298319e-12	2.49944202730281e-11	IN-VIP	rm	-2.16683030436526	macaque_down	macaque_down_NXPH2_IN-VIP	up_NXPH2_IN-VIP	NXPH2	Inh	up_NXPH2_Inh	IN-VIP	human_up_nxph2_inh	up	hsa	Inh	Inh	INT_1_KIT	-0.739015928072609	0.739015928072609	2.85836398562069e-06	0.0001633350848926	down	down_NXPH2_INT_1_KIT	yes	yes	both	up_down
13610	16220	480.186773906292	-0.529426857606469	0.194068462581526	-2.72804169499751	0.0063711554370194	0.0318719667679487	IN-VIP	hg	pt	0.529426857606469	human_down	chimp_up	human_down_PRKCG_IN-VIP	chimp_up_PRKCG_IN-VIP	-0.924991357458763	0.193573146974833	-4.77851071759982	1.76598351390042e-06	1.18873782724686e-05	IN-VIP	rm	0.924991357458763	macaque_up	macaque_up_PRKCG_IN-VIP	down_PRKCG_IN-VIP	PRKCG	Inh	down_PRKCG_Inh	IN-VIP	human_down_prkcg_inh	down	hsa	Inh	Inh	INT_6_PV	-0.312040370581136	0.312040370581136	1.71621126270955e-05	0.003621951943127	down	down_PRKCG_INT_6_PV	yes	yes	both	down_down
12444	15054	419.478485043984	1.3159674116617	0.343196222765722	3.83444608176829	0.0001258475730271	0.0013738708470671	IN-VIP	hg	pt	-1.3159674116617	human_up	chimp_down	human_up_RASGEF1B_IN-VIP	chimp_down_RASGEF1B_IN-VIP	1.16329680671558	0.343135162059479	3.39019994259269	0.0006984166472649	0.0025462245964268	IN-VIP	rm	-1.16329680671558	macaque_down	macaque_down_RASGEF1B_IN-VIP	up_RASGEF1B_IN-VIP	RASGEF1B	Inh	up_RASGEF1B_Inh	IN-VIP	human_up_rasgef1b_inh	up	hsa	Inh	Inh	INT_5_SST	-0.776282807	0.776282807	0.000497771	0.005871696	down	down_RASGEF1B_INT_5_SST	no	no	both	up_down
12751	15361	173.884671468983	3.7587971292785	0.577047269315522	6.51384614251287	7.32505280703368e-11	3.76095680061135e-09	IN-VIP	hg	pt	-3.7587971292785	human_up	chimp_down	human_up_SLC26A3_IN-VIP	chimp_down_SLC26A3_IN-VIP	4.23663096506618	0.583992586519552	7.25459716931583	4.02858980810512e-13	7.72642769033079e-12	IN-VIP	rm	-4.23663096506618	macaque_down	macaque_down_SLC26A3_IN-VIP	up_SLC26A3_IN-VIP	SLC26A3	Inh	up_SLC26A3_Inh	IN-VIP	human_up_slc26a3_inh	up	hsa	Inh	Inh	INT_1_KIT	0.632501002825286	-0.632501002825286	0.0001496288177845	0.0025567642650567	up	up_SLC26A3_INT_1_KIT	no	no	both	up_up
15023	17633	325.853461861322	3.01870153900881	0.360545965470231	8.37258443613912	5.63681070918995e-17	6.48765201351665e-15	Astrocyte	hg	pt	-3.01870153900881	human_up	chimp_down	human_up_ADARB2_Astrocyte	chimp_down_ADARB2_Astrocyte	0.937265526345476	0.353769169033268	2.64937029110453	0.0080641921005621	0.0204700507730613	Astrocyte	rm	-0.937265526345476	macaque_down	macaque_down_ADARB2_Astrocyte	up_ADARB2_Astrocyte	ADARB2	Astrocyte	up_ADARB2_Astrocyte	Astrocyte	human_up_adarb2_astrocyte	up	hsa	Astrocyte	Astrocyte	ASTRO_1	0.250738615401298	-0.250738615401298	3.93106884240291e-05	0.0006933667378548	up	up_ADARB2_ASTRO_1	no	no	both	up_up
14740	17350	237.752898272189	4.61711400939444	0.497265569584246	9.28500642675646	1.61697417436454e-20	2.86387217247452e-18	Astrocyte	hg	pt	-4.61711400939444	human_up	chimp_down	human_up_AEBP1_Astrocyte	chimp_down_AEBP1_Astrocyte	3.64321767597443	0.491267962412366	7.41594802576673	1.20757852644284e-13	2.3647026700086e-12	Astrocyte	rm	-3.64321767597443	macaque_down	macaque_down_AEBP1_Astrocyte	up_AEBP1_Astrocyte	AEBP1	Astrocyte	up_AEBP1_Astrocyte	Astrocyte	human_up_aebp1_astrocyte	up	hsa	Astrocyte	Astrocyte	ASTRO_3	0.320492605487686	-0.320492605487686	0.0007961895893544	0.0074860168799177	up	up_AEBP1_ASTRO_3	yes	yes	both	up_up
15306	17916	1438.96788332742	-0.916298492073133	0.192439498140104	-4.76148868048924	1.92170079292626e-06	3.08198438978914e-05	Astrocyte	hg	pt	0.916298492073133	human_down	chimp_up	human_down_ANO6_Astrocyte	chimp_up_ANO6_Astrocyte	-0.601011768409646	0.19298659412648	-3.11426693201163	0.0018440257907264	0.0056711638285608	Astrocyte	rm	0.601011768409646	macaque_up	macaque_up_ANO6_Astrocyte	down_ANO6_Astrocyte	ANO6	Astrocyte	down_ANO6_Astrocyte	Astrocyte	human_down_ano6_astrocyte	down	hsa	Astrocyte	Astrocyte	ASTRO_3	0.406157427930522	-0.406157427930522	6.23415438455146e-14	5.52720127734332e-10	up	up_ANO6_ASTRO_3	yes	yes	both	down_up
13923	16533	2280.72939802238	-1.16096708514388	0.297683829548146	-3.90000050357493	9.61924879595697e-05	0.0008837386534779	Astrocyte	hg	pt	1.16096708514388	human_down	chimp_up	human_down_ATP1B1_Astrocyte	chimp_up_ATP1B1_Astrocyte	-1.04782933040817	0.297841116189791	-3.51808153223703	0.0004346787884557	0.0015949752041947	Astrocyte	rm	1.04782933040817	macaque_up	macaque_up_ATP1B1_Astrocyte	down_ATP1B1_Astrocyte	ATP1B1	Astrocyte	down_ATP1B1_Astrocyte	Astrocyte	human_down_atp1b1_astrocyte	down	hsa	Astrocyte	Astrocyte	ASTRO_1	-0.351801563947012	0.351801563947012	5.08790474074341e-05	0.000831403852229	down	down_ATP1B1_ASTRO_1	no	no	both	down_down
14470	17080	1398.04496918415	-0.698549823293398	0.144776231359842	-4.82503113067744	1.39981401371735e-06	2.32366844591646e-05	Astrocyte	hg	pt	0.698549823293398	human_down	chimp_up	human_down_BDP1_Astrocyte	chimp_up_BDP1_Astrocyte	-0.580551836823898	0.145343605885509	-3.99434039968165	6.48746036502337e-05	0.0002918057209114	Astrocyte	rm	0.580551836823898	macaque_up	macaque_up_BDP1_Astrocyte	down_BDP1_Astrocyte	BDP1	Astrocyte	down_BDP1_Astrocyte	Astrocyte	human_down_bdp1_astrocyte	down	hsa	Astrocyte	Astrocyte	ASTRO_3	0.426433351944673	-0.426433351944673	0.000686154185529	0.0067706655636069	up	up_BDP1_ASTRO_3	no	no	both	down_up
13776	16386	2473.80355369988	-0.878829437521901	0.250400306222064	-3.50969793440477	0.0004486160199804	0.0031837669320423	Astrocyte	hg	pt	0.878829437521901	human_down	chimp_up	human_down_CAMK2N1_Astrocyte	chimp_up_CAMK2N1_Astrocyte	-1.04034380575103	0.250494481546763	-4.15316057793797	3.27914460067258e-05	0.0001578148467825	Astrocyte	rm	1.04034380575103	macaque_up	macaque_up_CAMK2N1_Astrocyte	down_CAMK2N1_Astrocyte	CAMK2N1	Astrocyte	down_CAMK2N1_Astrocyte	Astrocyte	human_down_camk2n1_astrocyte	down	hsa	Astrocyte	Astrocyte	ASTRO_1	-0.261940417262986	0.261940417262986	8.63021308064177e-05	0.0012014857638888	down	down_CAMK2N1_ASTRO_1	no	no	both	down_down
13986	16596	1167.21809506316	0.93212163069904	0.133479488435759	6.98325743994479	2.88413200622147e-12	1.67961305481784e-10	Astrocyte	hg	pt	-0.93212163069904	human_up	chimp_down	human_up_CAPN2_Astrocyte	chimp_down_CAPN2_Astrocyte	1.60434336425748	0.135898319326518	11.8054687667092	3.65746953123633e-32	3.48194364971494e-30	Astrocyte	rm	-1.60434336425748	macaque_down	macaque_down_CAPN2_Astrocyte	up_CAPN2_Astrocyte	CAPN2	Astrocyte	up_CAPN2_Astrocyte	Astrocyte	human_up_capn2_astrocyte	up	hsa	Astrocyte	Astrocyte	ASTRO_3	0.337033572804009	-0.337033572804009	5.82438243164394e-05	0.0011643511756246	up	up_CAPN2_ASTRO_3	no	no	both	up_up
13869	16479	1843.41326449568	1.3979409347986	0.234781253293672	5.95422724424258	2.61303519464889e-09	8.62598068794306e-08	Astrocyte	hg	pt	-1.3979409347986	human_up	chimp_down	human_up_CDC14A_Astrocyte	chimp_down_CDC14A_Astrocyte	1.44595450575864	0.235196753853808	6.14785060620949	7.85399537225739e-10	8.98532464127623e-09	Astrocyte	rm	-1.44595450575864	macaque_down	macaque_down_CDC14A_Astrocyte	up_CDC14A_Astrocyte	CDC14A	Astrocyte	up_CDC14A_Astrocyte	Astrocyte	human_up_cdc14a_astrocyte	up	hsa	Astrocyte	Astrocyte	ASTRO_3	-0.474990194694629	0.474990194694629	8.77324576454083e-07	6.66073131332363e-05	down	down_CDC14A_ASTRO_3	yes	yes	both	up_down
15482	18092	2436.66403027569	0.973543442617285	0.225342340158422	4.32028637819621	1.55826841671684e-05	0.0001886968555986	Astrocyte	hg	pt	-0.973543442617285	human_up	chimp_down	human_up_DAAM1_Astrocyte	chimp_down_DAAM1_Astrocyte	1.10731331679987	0.225673210972446	4.906711399321	9.26161564625709e-07	6.14320229102433e-06	Astrocyte	rm	-1.10731331679987	macaque_down	macaque_down_DAAM1_Astrocyte	up_DAAM1_Astrocyte	DAAM1	Astrocyte	up_DAAM1_Astrocyte	Astrocyte	human_up_daam1_astrocyte	up	hsa	Astrocyte	Astrocyte	ASTRO_3	0.472891903817828	-0.472891903817828	0.0002581983245846	0.0033863703339755	up	up_DAAM1_ASTRO_3	no	no	both	up_up
15159	17769	993.264100522932	0.999885944906124	0.344550994865542	2.90199697521211	0.0037079212050937	0.0176455465199415	Astrocyte	hg	pt	-0.999885944906124	human_up	chimp_down	human_up_DGKZ_Astrocyte	chimp_down_DGKZ_Astrocyte	1.85525684366528	0.345946091553763	5.36284955650947	8.19192322240583e-08	6.66003670292811e-07	Astrocyte	rm	-1.85525684366528	macaque_down	macaque_down_DGKZ_Astrocyte	up_DGKZ_Astrocyte	DGKZ	Astrocyte	up_DGKZ_Astrocyte	Astrocyte	human_up_dgkz_astrocyte	up	hsa	Astrocyte	Astrocyte	ASTRO_1	-0.270736287673098	0.270736287673098	1.33127730214807e-05	0.0003219057740661	down	down_DGKZ_ASTRO_1	no	no	both	up_down
15021	17631	1513.45663791355	0.606039254008481	0.179048049229283	3.38478557357754	0.0007123387747058	0.0046398836466926	Astrocyte	hg	pt	-0.606039254008481	human_up	chimp_down	human_up_DIP2C_Astrocyte	chimp_down_DIP2C_Astrocyte	1.38824489723571	0.180456467628069	7.69296282634192	1.43766294244066e-14	3.15738025206459e-13	Astrocyte	rm	-1.38824489723571	macaque_down	macaque_down_DIP2C_Astrocyte	up_DIP2C_Astrocyte	DIP2C	Astrocyte	up_DIP2C_Astrocyte	Astrocyte	human_up_dip2c_astrocyte	up	hsa	Astrocyte	Astrocyte	ASTRO_3	0.302195925233772	-0.302195925233772	0.000283396280554	0.0036440774813521	up	up_DIP2C_ASTRO_3	no	no	both	up_up
14841	17451	5490.08794736579	1.93226662665055	0.218774965516391	8.83221086146523	1.02626744911381e-18	1.48248336195391e-16	Astrocyte	hg	pt	-1.93226662665055	human_up	chimp_down	human_up_DLC1_Astrocyte	chimp_down_DLC1_Astrocyte	1.67403539234657	0.218848846402035	7.6492767490823	2.0211283945299e-14	4.34797736195727e-13	Astrocyte	rm	-1.67403539234657	macaque_down	macaque_down_DLC1_Astrocyte	up_DLC1_Astrocyte	DLC1	Astrocyte	up_DLC1_Astrocyte	Astrocyte	human_up_dlc1_astrocyte	up	hsa	Astrocyte	Astrocyte	ASTRO_3	0.264095275834369	-0.264095275834369	5.63257725637635e-05	0.00113754965729	up	up_DLC1_ASTRO_3	no	no	both	up_up
14493	17103	484.379020864784	1.436239059015	0.258888105233846	5.54772131271806	2.89416700754956e-08	7.61607152581001e-07	Astrocyte	hg	pt	-1.436239059015	human_up	chimp_down	human_up_ELL2_Astrocyte	chimp_down_ELL2_Astrocyte	0.680746369863668	0.258227822433872	2.63622394925317	0.0083834381895253	0.0211745611028813	Astrocyte	rm	-0.680746369863668	macaque_down	macaque_down_ELL2_Astrocyte	up_ELL2_Astrocyte	ELL2	Astrocyte	up_ELL2_Astrocyte	Astrocyte	human_up_ell2_astrocyte	up	hsa	Astrocyte	Astrocyte	ASTRO_3	0.394691689217763	-0.394691689217763	3.50257890599617e-07	3.56940972190368e-05	up	up_ELL2_ASTRO_3	no	no	both	up_up
14580	17190	2361.37932175969	-0.915137129912935	0.16390687682403	-5.58327476946206	2.36031391785536e-08	6.33941687735394e-07	Astrocyte	hg	pt	0.915137129912935	human_down	chimp_up	human_down_ELOVL2_Astrocyte	chimp_up_ELOVL2_Astrocyte	-0.56377189916556	0.164318440092867	-3.4309715869195	0.0006014235911281	0.0021167450207637	Astrocyte	rm	0.56377189916556	macaque_up	macaque_up_ELOVL2_Astrocyte	down_ELOVL2_Astrocyte	ELOVL2	Astrocyte	down_ELOVL2_Astrocyte	Astrocyte	human_down_elovl2_astrocyte	down	hsa	Astrocyte	Astrocyte	ASTRO_3	-0.259491884777709	0.259491884777709	1.25798882134762e-10	1.71589675231815e-07	down	down_ELOVL2_ASTRO_3	no	yes	both	down_down
14580	17190	2361.37932175969	-0.915137129912935	0.16390687682403	-5.58327476946206	2.36031391785536e-08	6.33941687735394e-07	Astrocyte	hg	pt	0.915137129912935	human_down	chimp_up	human_down_ELOVL2_Astrocyte	chimp_up_ELOVL2_Astrocyte	-0.56377189916556	0.164318440092867	-3.4309715869195	0.0006014235911281	0.0021167450207637	Astrocyte	rm	0.56377189916556	macaque_up	macaque_up_ELOVL2_Astrocyte	down_ELOVL2_Astrocyte	ELOVL2	Astrocyte	down_ELOVL2_Astrocyte	Astrocyte	human_down_elovl2_astrocyte	down	hsa	Astrocyte	Astrocyte	ASTRO_1	-0.287955975255985	0.287955975255985	6.300873085352e-07	3.65267280209837e-05	down	down_ELOVL2_ASTRO_1	no	yes	both	down_down
14661	17271	7882.57360247099	1.0121515282552	0.225855193480572	4.4814179946775	7.41487241875918e-06	9.94247013991356e-05	Astrocyte	hg	pt	-1.0121515282552	human_up	chimp_down	human_up_FYN_Astrocyte	chimp_down_FYN_Astrocyte	0.642851722679321	0.225872459113888	2.8460828079761	0.0044260683428342	0.0121625019813257	Astrocyte	rm	-0.642851722679321	macaque_down	macaque_down_FYN_Astrocyte	up_FYN_Astrocyte	FYN	Astrocyte	up_FYN_Astrocyte	Astrocyte	human_up_fyn_astrocyte	up	hsa	Astrocyte	Astrocyte	ASTRO_3	0.31970335584368	-0.31970335584368	0.0001001698358549	0.001717806121257	up	up_FYN_ASTRO_3	no	no	both	up_up
14963	17573	2351.32915277745	2.99877302066589	0.366693630040488	8.17787050278125	2.88904004884717e-16	2.94219838574596e-14	Astrocyte	hg	pt	-2.99877302066589	human_up	chimp_down	human_up_GNA14_Astrocyte	chimp_down_GNA14_Astrocyte	1.87146708644728	0.366280050827966	5.1093885190222	3.23203126496326e-07	2.35553884912308e-06	Astrocyte	rm	-1.87146708644728	macaque_down	macaque_down_GNA14_Astrocyte	up_GNA14_Astrocyte	GNA14	Astrocyte	up_GNA14_Astrocyte	Astrocyte	human_up_gna14_astrocyte	up	hsa	Astrocyte	Astrocyte	ASTRO_2	0.314479265	-0.314479265	1.61e-05	0.001025535	up	up_GNA14_ASTRO_2	no	no	both	up_up
14261	16871	1313.41868801305	0.554486851910084	0.142877005842184	3.88086836395875	0.0001040841683029	0.000942672876297	Astrocyte	hg	pt	-0.554486851910084	human_up	chimp_down	human_up_GOLGB1_Astrocyte	chimp_down_GOLGB1_Astrocyte	0.682550836986432	0.143708316884153	4.74955696222269	2.03862770096226e-06	1.26267022140634e-05	Astrocyte	rm	-0.682550836986432	macaque_down	macaque_down_GOLGB1_Astrocyte	up_GOLGB1_Astrocyte	GOLGB1	Astrocyte	up_GOLGB1_Astrocyte	Astrocyte	human_up_golgb1_astrocyte	up	hsa	Astrocyte	Astrocyte	ASTRO_1	-0.367502963251328	0.367502963251328	1.04268999240128e-05	0.0002707164194726	down	down_GOLGB1_ASTRO_1	no	no	both	up_down
14802	17412	96.1429684267642	1.34620654442568	0.475425500736531	2.83158253467711	0.0046318277986499	0.0210254220198133	Astrocyte	hg	pt	-1.34620654442568	human_up	chimp_down	human_up_HILPDA_Astrocyte	chimp_down_HILPDA_Astrocyte	1.82007830827837	0.483035586457018	3.76800045236486	0.0001645604044943	0.0006703439590912	Astrocyte	rm	-1.82007830827837	macaque_down	macaque_down_HILPDA_Astrocyte	up_HILPDA_Astrocyte	HILPDA	Astrocyte	up_HILPDA_Astrocyte	Astrocyte	human_up_hilpda_astrocyte	up	hsa	Astrocyte	Astrocyte	ASTRO_1	0.396341821559321	-0.396341821559321	1.64061366081391e-08	2.73525478436421e-06	up	up_HILPDA_ASTRO_1	no	yes	both	up_up
14802	17412	96.1429684267642	1.34620654442568	0.475425500736531	2.83158253467711	0.0046318277986499	0.0210254220198133	Astrocyte	hg	pt	-1.34620654442568	human_up	chimp_down	human_up_HILPDA_Astrocyte	chimp_down_HILPDA_Astrocyte	1.82007830827837	0.483035586457018	3.76800045236486	0.0001645604044943	0.0006703439590912	Astrocyte	rm	-1.82007830827837	macaque_down	macaque_down_HILPDA_Astrocyte	up_HILPDA_Astrocyte	HILPDA	Astrocyte	up_HILPDA_Astrocyte	Astrocyte	human_up_hilpda_astrocyte	up	hsa	Astrocyte	Astrocyte	ASTRO_3	0.265404113299933	-0.265404113299933	4.63061559384451e-05	0.0009833542001203	up	up_HILPDA_ASTRO_3	no	yes	both	up_up
14753	17363	508.589829716019	1.59400044113511	0.396049990840826	4.02474555737521	5.70369510358609e-05	0.0005725621580573	Astrocyte	hg	pt	-1.59400044113511	human_up	chimp_down	human_up_HSPB1_Astrocyte	chimp_down_HSPB1_Astrocyte	1.01039523980744	0.395883742293583	2.55225242126297	0.0107028945795358	0.0260695861688865	Astrocyte	rm	-1.01039523980744	macaque_down	macaque_down_HSPB1_Astrocyte	up_HSPB1_Astrocyte	HSPB1	Astrocyte	up_HSPB1_Astrocyte	Astrocyte	human_up_hspb1_astrocyte	up	hsa	Astrocyte	Astrocyte	ASTRO_3	0.302050060754035	-0.302050060754035	0.0010895472800477	0.0092750131396092	up	up_HSPB1_ASTRO_3	no	no	both	up_up
13912	16522	101.697595174514	2.24407633107149	0.485124357001631	4.62577542991507	3.73199494146722e-06	5.5051571676231e-05	Astrocyte	hg	pt	-2.24407633107149	human_up	chimp_down	human_up_IFI16_Astrocyte	chimp_down_IFI16_Astrocyte	3.05239995581726	0.50102301411672	6.09233482257995	1.1127563788942e-09	1.23978734482334e-08	Astrocyte	rm	-3.05239995581726	macaque_down	macaque_down_IFI16_Astrocyte	up_IFI16_Astrocyte	IFI16	Astrocyte	up_IFI16_Astrocyte	Astrocyte	human_up_ifi16_astrocyte	up	hsa	Astrocyte	Astrocyte	ASTRO_3	0.309580442919581	-0.309580442919581	1.2675251045407e-07	1.76974450029258e-05	up	up_IFI16_ASTRO_3	yes	yes	both	up_up
15429	18039	1068.77670083362	0.714612583836482	0.278067439545107	2.56992542890142	0.0101720408540887	0.0389663584946549	Astrocyte	hg	pt	-0.714612583836482	human_up	chimp_down	human_up_IRS2_Astrocyte	chimp_down_IRS2_Astrocyte	0.863397817126169	0.278642858561717	3.09858225537452	0.0019444898390434	0.0059322240082407	Astrocyte	rm	-0.863397817126169	macaque_down	macaque_down_IRS2_Astrocyte	up_IRS2_Astrocyte	IRS2	Astrocyte	up_IRS2_Astrocyte	Astrocyte	human_up_irs2_astrocyte	up	hsa	Astrocyte	Astrocyte	ASTRO_1	0.311369219791154	-0.311369219791154	1.47053928870004e-08	2.53731712073102e-06	up	up_IRS2_ASTRO_1	no	no	both	up_up
15077	17687	7332.46446996672	0.687963092073177	0.274884897283771	2.5027315027896	0.0123238997750097	0.0450247875546901	Astrocyte	hg	pt	-0.687963092073177	human_up	chimp_down	human_up_KCNMA1_Astrocyte	chimp_down_KCNMA1_Astrocyte	2.14868587852534	0.275255155727672	7.8061603345631	5.89565693849661e-15	1.35333567506394e-13	Astrocyte	rm	-2.14868587852534	macaque_down	macaque_down_KCNMA1_Astrocyte	up_KCNMA1_Astrocyte	KCNMA1	Astrocyte	up_KCNMA1_Astrocyte	Astrocyte	human_up_kcnma1_astrocyte	up	hsa	Astrocyte	Astrocyte	ASTRO_1	-0.417213955245586	0.417213955245586	2.81272660497295e-05	0.0005456824576558	down	down_KCNMA1_ASTRO_1	no	no	both	up_down
14464	17074	6421.61429323926	1.43713355980938	0.197660240844652	7.27072654403407	3.57559112772207e-13	2.43570702640278e-11	Astrocyte	hg	pt	-1.43713355980938	human_up	chimp_down	human_up_MAST4_Astrocyte	chimp_down_MAST4_Astrocyte	1.1287761472515	0.197704058331388	5.70942324997432	1.13359662250805e-08	1.07535355760606e-07	Astrocyte	rm	-1.1287761472515	macaque_down	macaque_down_MAST4_Astrocyte	up_MAST4_Astrocyte	MAST4	Astrocyte	up_MAST4_Astrocyte	Astrocyte	human_up_mast4_astrocyte	up	hsa	Astrocyte	Astrocyte	ASTRO_3	0.300352848155241	-0.300352848155241	2.68785336672762e-05	0.0006665876349484	up	up_MAST4_ASTRO_3	no	no	both	up_up
14505	17115	6380.09940216775	-0.571818818817775	0.19196233010044	-2.97880744893325	0.0028937255999267	0.0144849847675859	Astrocyte	hg	pt	0.571818818817775	human_down	chimp_up	human_down_MCC_Astrocyte	chimp_up_MCC_Astrocyte	-0.636392488797228	0.192027990806433	-3.31406107060049	0.0009195142149071	0.0030739364528756	Astrocyte	rm	0.636392488797228	macaque_up	macaque_up_MCC_Astrocyte	down_MCC_Astrocyte	MCC	Astrocyte	down_MCC_Astrocyte	Astrocyte	human_down_mcc_astrocyte	down	hsa	Astrocyte	Astrocyte	ASTRO_1	-0.356656676527557	0.356656676527557	0.0001757600041138	0.0020007423221537	down	down_MCC_ASTRO_1	yes	yes	both	down_down
15296	17906	3231.18928200106	0.839360002931881	0.262623209868185	3.19606177745359	0.0013931727892573	0.0080545397024112	Astrocyte	hg	pt	-0.839360002931881	human_up	chimp_down	human_up_MGST1_Astrocyte	chimp_down_MGST1_Astrocyte	1.95315559734257	0.263306082484318	7.41781419902786	1.19068973918934e-13	2.33592076248506e-12	Astrocyte	rm	-1.95315559734257	macaque_down	macaque_down_MGST1_Astrocyte	up_MGST1_Astrocyte	MGST1	Astrocyte	up_MGST1_Astrocyte	Astrocyte	human_up_mgst1_astrocyte	up	hsa	Astrocyte	Astrocyte	ASTRO_3	0.283903004565374	-0.283903004565374	0.0003243734183533	0.0040166127473749	up	up_MGST1_ASTRO_3	yes	yes	both	up_up
14709	17319	1405.26674732879	0.952902392737439	0.280671969782849	3.39507501755406	0.0006860979861138	0.0045093397164142	Astrocyte	hg	pt	-0.952902392737439	human_up	chimp_down	human_up_MICALL2_Astrocyte	chimp_down_MICALL2_Astrocyte	2.98871447903073	0.284010690228758	10.5232464194339	6.75067005549067e-26	4.4707465507248e-24	Astrocyte	rm	-2.98871447903073	macaque_down	macaque_down_MICALL2_Astrocyte	up_MICALL2_Astrocyte	MICALL2	Astrocyte	up_MICALL2_Astrocyte	Astrocyte	human_up_micall2_astrocyte	up	hsa	Astrocyte	Astrocyte	ASTRO_1	-0.265162457811715	0.265162457811715	2.64960255315059e-08	3.94971025491081e-06	down	down_MICALL2_ASTRO_1	yes	yes	both	up_down
15583	18193	3330.52469397136	0.812725099899722	0.173562207018367	4.68261561005454	2.8323734624387e-06	4.32781565513514e-05	Astrocyte	hg	pt	-0.812725099899722	human_up	chimp_down	human_up_NEO1_Astrocyte	chimp_down_NEO1_Astrocyte	1.83827257736813	0.174472879922082	10.5361508229192	5.88588984072113e-26	3.91017448141365e-24	Astrocyte	rm	-1.83827257736813	macaque_down	macaque_down_NEO1_Astrocyte	up_NEO1_Astrocyte	NEO1	Astrocyte	up_NEO1_Astrocyte	Astrocyte	human_up_neo1_astrocyte	up	hsa	Astrocyte	Astrocyte	ASTRO_1	-0.332427543249806	0.332427543249806	2.3211203727749e-05	0.0004782439303501	down	down_NEO1_ASTRO_1	no	no	both	up_down
14670	17280	1945.97951880083	1.39889272548583	0.287172609635986	4.87126097178641	1.10888257201368e-06	1.89318694273049e-05	Astrocyte	hg	pt	-1.39889272548583	human_up	chimp_down	human_up_NKAIN2_Astrocyte	chimp_down_NKAIN2_Astrocyte	0.815416413364483	0.287117039344504	2.84001400692241	0.0045111552981896	0.0123571466581751	Astrocyte	rm	-0.815416413364483	macaque_down	macaque_down_NKAIN2_Astrocyte	up_NKAIN2_Astrocyte	NKAIN2	Astrocyte	up_NKAIN2_Astrocyte	Astrocyte	human_up_nkain2_astrocyte	up	hsa	Astrocyte	Astrocyte	ASTRO_1	-0.29515820490305	0.29515820490305	0.0008862278697946	0.0064524614900627	down	down_NKAIN2_ASTRO_1	no	no	both	up_down
14670	17280	1945.97951880083	1.39889272548583	0.287172609635986	4.87126097178641	1.10888257201368e-06	1.89318694273049e-05	Astrocyte	hg	pt	-1.39889272548583	human_up	chimp_down	human_up_NKAIN2_Astrocyte	chimp_down_NKAIN2_Astrocyte	0.815416413364483	0.287117039344504	2.84001400692241	0.0045111552981896	0.0123571466581751	Astrocyte	rm	-0.815416413364483	macaque_down	macaque_down_NKAIN2_Astrocyte	up_NKAIN2_Astrocyte	NKAIN2	Astrocyte	up_NKAIN2_Astrocyte	Astrocyte	human_up_nkain2_astrocyte	up	hsa	Astrocyte	Astrocyte	ASTRO_2	-0.328274159	0.328274159	5.41e-05	0.00219618	down	down_NKAIN2_ASTRO_2	no	no	both	up_down
14670	17280	1945.97951880083	1.39889272548583	0.287172609635986	4.87126097178641	1.10888257201368e-06	1.89318694273049e-05	Astrocyte	hg	pt	-1.39889272548583	human_up	chimp_down	human_up_NKAIN2_Astrocyte	chimp_down_NKAIN2_Astrocyte	0.815416413364483	0.287117039344504	2.84001400692241	0.0045111552981896	0.0123571466581751	Astrocyte	rm	-0.815416413364483	macaque_down	macaque_down_NKAIN2_Astrocyte	up_NKAIN2_Astrocyte	NKAIN2	Astrocyte	up_NKAIN2_Astrocyte	Astrocyte	human_up_nkain2_astrocyte	up	hsa	Astrocyte	Astrocyte	ASTRO_3	-0.609366846945638	0.609366846945638	1.02313030511059e-06	7.37485632935816e-05	down	down_NKAIN2_ASTRO_3	no	no	both	up_down
16130	18740	438.84803752646	1.12312148252142	0.426410651601334	2.63389640550411	0.0084411237981602	0.0337976822333259	Astrocyte	hg	pt	-1.12312148252142	human_up	chimp_down	human_up_NKAIN4_Astrocyte	chimp_down_NKAIN4_Astrocyte	4.29560631161654	0.443962249807088	9.67561163923978	3.8279577601864e-22	1.82620132518959e-20	Astrocyte	rm	-4.29560631161654	macaque_down	macaque_down_NKAIN4_Astrocyte	up_NKAIN4_Astrocyte	NKAIN4	Astrocyte	up_NKAIN4_Astrocyte	Astrocyte	human_up_nkain4_astrocyte	up	hsa	Astrocyte	Astrocyte	ASTRO_3	-0.292382571771348	0.292382571771348	3.28355328944115e-05	0.0007601040068977	down	down_NKAIN4_ASTRO_3	no	no	both	up_down
14930	17540	1156.78136232686	1.49485999826983	0.222278269446569	6.72517381924806	1.75382951877975e-11	8.82024682432245e-10	Astrocyte	hg	pt	-1.49485999826983	human_up	chimp_down	human_up_NRBP2_Astrocyte	chimp_down_NRBP2_Astrocyte	1.45763297334175	0.222875561102607	6.54012026321131	6.14693832563451e-11	8.3016757311055e-10	Astrocyte	rm	-1.45763297334175	macaque_down	macaque_down_NRBP2_Astrocyte	up_NRBP2_Astrocyte	NRBP2	Astrocyte	up_NRBP2_Astrocyte	Astrocyte	human_up_nrbp2_astrocyte	up	hsa	Astrocyte	Astrocyte	ASTRO_3	-0.258723010020841	0.258723010020841	0.0001764348035599	0.0025869722056488	down	down_NRBP2_ASTRO_3	no	no	both	up_down
15017	17627	1098.05385496009	0.748153189059174	0.278504734812727	2.68632125612604	0.0072243590464325	0.0299624811764893	Astrocyte	hg	pt	-0.748153189059174	human_up	chimp_down	human_up_NSMF_Astrocyte	chimp_down_NSMF_Astrocyte	0.765713886299065	0.278941623088455	2.74506858396049	0.0060498252903446	0.0159609704709388	Astrocyte	rm	-0.765713886299065	macaque_down	macaque_down_NSMF_Astrocyte	up_NSMF_Astrocyte	NSMF	Astrocyte	up_NSMF_Astrocyte	Astrocyte	human_up_nsmf_astrocyte	up	hsa	Astrocyte	Astrocyte	ASTRO_2	-0.257752923	0.257752923	1.3e-07	5.03e-05	down	down_NSMF_ASTRO_2	no	no	both	up_down
15017	17627	1098.05385496009	0.748153189059174	0.278504734812727	2.68632125612604	0.0072243590464325	0.0299624811764893	Astrocyte	hg	pt	-0.748153189059174	human_up	chimp_down	human_up_NSMF_Astrocyte	chimp_down_NSMF_Astrocyte	0.765713886299065	0.278941623088455	2.74506858396049	0.0060498252903446	0.0159609704709388	Astrocyte	rm	-0.765713886299065	macaque_down	macaque_down_NSMF_Astrocyte	up_NSMF_Astrocyte	NSMF	Astrocyte	up_NSMF_Astrocyte	Astrocyte	human_up_nsmf_astrocyte	up	hsa	Astrocyte	Astrocyte	ASTRO_3	-0.371900952547398	0.371900952547398	2.56930854208023e-09	1.13201260052766e-06	down	down_NSMF_ASTRO_3	no	no	both	up_down
15003	17613	1993.51624265532	-0.657052664946319	0.254006329290022	-2.58675705752238	0.0096883874308146	0.0374872863204468	Astrocyte	hg	pt	0.657052664946319	human_down	chimp_up	human_down_OLFM1_Astrocyte	chimp_up_OLFM1_Astrocyte	-0.765680455285753	0.254145722143889	-3.01276153234738	0.002588822591908	0.007625226764149	Astrocyte	rm	0.765680455285753	macaque_up	macaque_up_OLFM1_Astrocyte	down_OLFM1_Astrocyte	OLFM1	Astrocyte	down_OLFM1_Astrocyte	Astrocyte	human_down_olfm1_astrocyte	down	hsa	Astrocyte	Astrocyte	ASTRO_2	-0.260073598	0.260073598	0.000382251	0.007121718	down	down_OLFM1_ASTRO_2	no	yes	both	down_down
15003	17613	1993.51624265532	-0.657052664946319	0.254006329290022	-2.58675705752238	0.0096883874308146	0.0374872863204468	Astrocyte	hg	pt	0.657052664946319	human_down	chimp_up	human_down_OLFM1_Astrocyte	chimp_up_OLFM1_Astrocyte	-0.765680455285753	0.254145722143889	-3.01276153234738	0.002588822591908	0.007625226764149	Astrocyte	rm	0.765680455285753	macaque_up	macaque_up_OLFM1_Astrocyte	down_OLFM1_Astrocyte	OLFM1	Astrocyte	down_OLFM1_Astrocyte	Astrocyte	human_down_olfm1_astrocyte	down	hsa	Astrocyte	Astrocyte	ASTRO_1	-0.284544058135067	0.284544058135067	8.45068715616816e-06	0.0002309257408254	down	down_OLFM1_ASTRO_1	no	yes	both	down_down
16225	18835	173.43435733335	3.37371133005334	0.384829716454598	8.76676406680608	1.83874536267777e-18	2.54772554741638e-16	Astrocyte	hg	pt	-3.37371133005334	human_up	chimp_down	human_up_PTCHD1_Astrocyte	chimp_down_PTCHD1_Astrocyte	2.93916153580355	0.385328278264042	7.62768190552972	2.39012420895519e-14	5.10715418396487e-13	Astrocyte	rm	-2.93916153580355	macaque_down	macaque_down_PTCHD1_Astrocyte	up_PTCHD1_Astrocyte	PTCHD1	Astrocyte	up_PTCHD1_Astrocyte	Astrocyte	human_up_ptchd1_astrocyte	up	hsa	Astrocyte	Astrocyte	ASTRO_1	0.263802447419499	-0.263802447419499	1.62732738868198e-12	6.58259691630316e-09	up	up_PTCHD1_ASTRO_1	yes	yes	both	up_up
14936	17546	8457.90339141289	-1.1013763278755	0.218506722846783	-5.04046884016369	4.64392739175742e-07	8.92335029389766e-06	Astrocyte	hg	pt	1.1013763278755	human_down	chimp_up	human_down_PTPRD_Astrocyte	chimp_up_PTPRD_Astrocyte	-1.87182608127584	0.218479192886311	-8.56752561444089	1.05732347767298e-17	3.33049086578676e-16	Astrocyte	rm	1.87182608127584	macaque_up	macaque_up_PTPRD_Astrocyte	down_PTPRD_Astrocyte	PTPRD	Astrocyte	down_PTPRD_Astrocyte	Astrocyte	human_down_ptprd_astrocyte	down	hsa	Astrocyte	Astrocyte	ASTRO_1	-0.557239326164869	0.557239326164869	2.68789598633985e-07	2.0522600957723e-05	down	down_PTPRD_ASTRO_1	no	no	both	down_down
14936	17546	8457.90339141289	-1.1013763278755	0.218506722846783	-5.04046884016369	4.64392739175742e-07	8.92335029389766e-06	Astrocyte	hg	pt	1.1013763278755	human_down	chimp_up	human_down_PTPRD_Astrocyte	chimp_up_PTPRD_Astrocyte	-1.87182608127584	0.218479192886311	-8.56752561444089	1.05732347767298e-17	3.33049086578676e-16	Astrocyte	rm	1.87182608127584	macaque_up	macaque_up_PTPRD_Astrocyte	down_PTPRD_Astrocyte	PTPRD	Astrocyte	down_PTPRD_Astrocyte	Astrocyte	human_down_ptprd_astrocyte	down	hsa	Astrocyte	Astrocyte	ASTRO_3	-0.706385582186019	0.706385582186019	7.73709745355537e-06	0.0002851261947526	down	down_PTPRD_ASTRO_3	no	no	both	down_down
15483	18093	2874.9167394336	-0.650316561905616	0.209375637298572	-3.10598009537403	0.0018964948115214	0.010342116819563	Astrocyte	hg	pt	0.650316561905616	human_down	chimp_up	human_down_RTN1_Astrocyte	chimp_up_RTN1_Astrocyte	-1.04815387137664	0.209401429890436	-5.00547618956117	5.57241010519262e-07	3.8544160069164e-06	Astrocyte	rm	1.04815387137664	macaque_up	macaque_up_RTN1_Astrocyte	down_RTN1_Astrocyte	RTN1	Astrocyte	down_RTN1_Astrocyte	Astrocyte	human_down_rtn1_astrocyte	down	hsa	Astrocyte	Astrocyte	ASTRO_1	-0.423540921305984	0.423540921305984	2.92434135883581e-07	2.15761253185754e-05	down	down_RTN1_ASTRO_1	yes	yes	both	down_down
15550	18160	10729.2491560027	0.977727928517656	0.29304514701248	3.33644129065211	0.0008485834943709	0.0053693534058239	Astrocyte	hg	pt	-0.977727928517656	human_up	chimp_down	human_up_RYR3_Astrocyte	chimp_down_RYR3_Astrocyte	4.57740247163615	0.294406793239462	15.5478833258886	1.64451647203538e-54	5.84488562769242e-52	Astrocyte	rm	-4.57740247163615	macaque_down	macaque_down_RYR3_Astrocyte	up_RYR3_Astrocyte	RYR3	Astrocyte	up_RYR3_Astrocyte	Astrocyte	human_up_ryr3_astrocyte	up	hsa	Astrocyte	Astrocyte	ASTRO_3	0.812980672218322	-0.812980672218322	1.66123523491299e-05	0.0004774233903642	up	up_RYR3_ASTRO_3	no	no	both	up_up
15530	18140	1363.99258810664	0.873121109609994	0.205697433282411	4.24468645853859	2.1889928294429e-05	0.0002524654923561	Astrocyte	hg	pt	-0.873121109609994	human_up	chimp_down	human_up_SLC25A29_Astrocyte	chimp_down_SLC25A29_Astrocyte	1.79790009539815	0.20743181185418	8.66742704181763	4.41994681177329e-18	1.45231688383768e-16	Astrocyte	rm	-1.79790009539815	macaque_down	macaque_down_SLC25A29_Astrocyte	up_SLC25A29_Astrocyte	SLC25A29	Astrocyte	up_SLC25A29_Astrocyte	Astrocyte	human_up_slc25a29_astrocyte	up	hsa	Astrocyte	Astrocyte	ASTRO_1	-0.29103686787828	0.29103686787828	3.77050963437739e-08	5.229315039121e-06	down	down_SLC25A29_ASTRO_1	no	no	both	up_down
16074	18684	8551.97355479488	-1.10489787363303	0.331079946269171	-3.33725399585132	0.0008461058673286	0.0053570047577713	Astrocyte	hg	pt	1.10489787363303	human_down	chimp_up	human_down_SNAP25_Astrocyte	chimp_up_SNAP25_Astrocyte	-1.00429300739284	0.331117119054488	-3.03304465278215	0.0024209977378939	0.0071864945379436	Astrocyte	rm	1.00429300739284	macaque_up	macaque_up_SNAP25_Astrocyte	down_SNAP25_Astrocyte	SNAP25	Astrocyte	down_SNAP25_Astrocyte	Astrocyte	human_down_snap25_astrocyte	down	hsa	Astrocyte	Astrocyte	ASTRO_1	-0.55573637655496	0.55573637655496	1.51460994822399e-07	1.40563579800253e-05	down	down_SNAP25_ASTRO_1	no	no	both	down_down
15334	17944	2035.98255964438	1.17603512995525	0.210398785606097	5.58955284160714	2.276550837084e-08	6.16606216086795e-07	Astrocyte	hg	pt	-1.17603512995525	human_up	chimp_down	human_up_SRGAP1_Astrocyte	chimp_down_SRGAP1_Astrocyte	0.950562547254746	0.210575536099379	4.51411671489769	6.35811964900669e-06	3.55591139562202e-05	Astrocyte	rm	-0.950562547254746	macaque_down	macaque_down_SRGAP1_Astrocyte	up_SRGAP1_Astrocyte	SRGAP1	Astrocyte	up_SRGAP1_Astrocyte	Astrocyte	human_up_srgap1_astrocyte	up	hsa	Astrocyte	Astrocyte	ASTRO_1	-0.327134944344408	0.327134944344408	0.0003194474252791	0.0031022219138302	down	down_SRGAP1_ASTRO_1	yes	yes	both	up_down
14795	17405	2286.25658008475	0.594122252577782	0.185170539969072	3.20851390656967	0.0013342285661191	0.0077956303599299	Astrocyte	hg	pt	-0.594122252577782	human_up	chimp_down	human_up_ST7_Astrocyte	chimp_down_ST7_Astrocyte	1.13102408926974	0.185852776840151	6.08559155531217	1.16061977508047e-09	1.28974552910844e-08	Astrocyte	rm	-1.13102408926974	macaque_down	macaque_down_ST7_Astrocyte	up_ST7_Astrocyte	ST7	Astrocyte	up_ST7_Astrocyte	Astrocyte	human_up_st7_astrocyte	up	hsa	Astrocyte	Astrocyte	ASTRO_3	-0.371257892236656	0.371257892236656	1.33998035499597e-07	1.81145149004177e-05	down	down_ST7_ASTRO_3	yes	yes	both	up_down
16190	18800	1641.59260108606	0.612807735063905	0.134369234296342	4.56062534160463	5.10015081059904e-06	7.18891845745891e-05	Astrocyte	hg	pt	-0.612807735063905	human_up	chimp_down	human_up_TMEM184B_Astrocyte	chimp_down_TMEM184B_Astrocyte	2.03683069854951	0.137509630028335	14.8122767702146	1.22035681624202e-49	3.09810822694776e-47	Astrocyte	rm	-2.03683069854951	macaque_down	macaque_down_TMEM184B_Astrocyte	up_TMEM184B_Astrocyte	TMEM184B	Astrocyte	up_TMEM184B_Astrocyte	Astrocyte	human_up_tmem184b_astrocyte	up	hsa	Astrocyte	Astrocyte	ASTRO_1	-0.423275885094856	0.423275885094856	3.03578551780779e-05	0.0005749625587875	down	down_TMEM184B_ASTRO_1	no	no	both	up_down
14867	17477	8446.38506174849	-0.79304529922005	0.266283917408467	-2.97819450358902	0.0028995191805099	0.0144997315660759	Astrocyte	hg	pt	0.79304529922005	human_down	chimp_up	human_down_UNC5D_Astrocyte	chimp_up_UNC5D_Astrocyte	-2.33399083984203	0.266192219266614	-8.76806559662938	1.81761936033702e-18	6.22162646214879e-17	Astrocyte	rm	2.33399083984203	macaque_up	macaque_up_UNC5D_Astrocyte	down_UNC5D_Astrocyte	UNC5D	Astrocyte	down_UNC5D_Astrocyte	Astrocyte	human_down_unc5d_astrocyte	down	hsa	Astrocyte	Astrocyte	ASTRO_2	-0.252184106	0.252184106	2.14e-06	0.000276522	down	down_UNC5D_ASTRO_2	no	no	both	down_down
14867	17477	8446.38506174849	-0.79304529922005	0.266283917408467	-2.97819450358902	0.0028995191805099	0.0144997315660759	Astrocyte	hg	pt	0.79304529922005	human_down	chimp_up	human_down_UNC5D_Astrocyte	chimp_up_UNC5D_Astrocyte	-2.33399083984203	0.266192219266614	-8.76806559662938	1.81761936033702e-18	6.22162646214879e-17	Astrocyte	rm	2.33399083984203	macaque_up	macaque_up_UNC5D_Astrocyte	down_UNC5D_Astrocyte	UNC5D	Astrocyte	down_UNC5D_Astrocyte	Astrocyte	human_down_unc5d_astrocyte	down	hsa	Astrocyte	Astrocyte	ASTRO_1	-0.45506420117411	0.45506420117411	9.28698454374316e-07	4.95147669846822e-05	down	down_UNC5D_ASTRO_1	no	no	both	down_down
14867	17477	8446.38506174849	-0.79304529922005	0.266283917408467	-2.97819450358902	0.0028995191805099	0.0144997315660759	Astrocyte	hg	pt	0.79304529922005	human_down	chimp_up	human_down_UNC5D_Astrocyte	chimp_up_UNC5D_Astrocyte	-2.33399083984203	0.266192219266614	-8.76806559662938	1.81761936033702e-18	6.22162646214879e-17	Astrocyte	rm	2.33399083984203	macaque_up	macaque_up_UNC5D_Astrocyte	down_UNC5D_Astrocyte	UNC5D	Astrocyte	down_UNC5D_Astrocyte	Astrocyte	human_down_unc5d_astrocyte	down	hsa	Astrocyte	Astrocyte	ASTRO_3	-0.48543713060939	0.48543713060939	4.38861256994701e-06	0.0002005641187894	down	down_UNC5D_ASTRO_3	no	no	both	down_down
14074	16684	569.676368989774	0.79579001728161	0.14364252125737	5.54007274667481	3.0234602363538e-08	7.93580387809977e-07	Astrocyte	hg	pt	-0.79579001728161	human_up	chimp_down	human_up_USP39_Astrocyte	chimp_down_USP39_Astrocyte	0.83959791723191	0.145369415287358	5.7756159751502	7.66720666632445e-09	7.51048149560721e-08	Astrocyte	rm	-0.83959791723191	macaque_down	macaque_down_USP39_Astrocyte	up_USP39_Astrocyte	USP39	Astrocyte	up_USP39_Astrocyte	Astrocyte	human_up_usp39_astrocyte	up	hsa	Astrocyte	Astrocyte	ASTRO_3	0.301406278007005	-0.301406278007005	3.61657287090805e-06	0.0001761787641399	up	up_USP39_ASTRO_3	no	no	both	up_up
16369	18979	51.5366107178783	1.68176744065958	0.417100558258464	4.03204313051396	5.52940359172108e-05	0.0045195023172642	COP	hg	pt	-1.68176744065958	human_up	chimp_down	human_up_ANO4_COP	chimp_down_ANO4_COP	1.49546803462958	0.417709031096451	3.58016687047465	0.0003433748543065	0.0064231662855495	COP	rm	-1.49546803462958	macaque_down	macaque_down_ANO4_COP	up_ANO4_COP	ANO4	COP	up_ANO4_COP	COP	human_up_ano4_cop	up	hsa	OL	OL	OPCS_4	-0.318029326343214	0.318029326343214	3.91572835926065e-07	4.72998529752882e-05	down	down_ANO4_OPCS_4	no	no	both	up_down
16381	18991	27.1899064573128	1.33972252540675	0.411668403009774	3.25437297497651	0.0011364296969282	0.0418327888794251	COP	hg	pt	-1.33972252540675	human_up	chimp_down	human_up_B2M_COP	chimp_down_B2M_COP	2.443853332203	0.4644487823965	5.26183601901808	1.42623943696277e-07	1.05757193358096e-05	COP	rm	-2.443853332203	macaque_down	macaque_down_B2M_COP	up_B2M_COP	B2M	COP	up_B2M_COP	COP	human_up_b2m_cop	up	hsa	OL	OL	ODC_2	0.435975163861828	-0.435975163861828	0.000342422929916	0.0007121257705729	up	up_B2M_ODC_2	no	no	both	up_up
16373	18983	13.3763524473906	1.18838883199426	0.347993051894119	3.41497861961864	0.0006378701824282	0.0283384826305517	COP	hg	pt	-1.18838883199426	human_up	chimp_down	human_up_BRMS1L_COP	chimp_down_BRMS1L_COP	1.39328629023904	0.388690745306349	3.5845625527845	0.0003376436381295	0.0063274417785476	COP	rm	-1.39328629023904	macaque_down	macaque_down_BRMS1L_COP	up_BRMS1L_COP	BRMS1L	COP	up_BRMS1L_COP	COP	human_up_brms1l_cop	up	hsa	OL	OL	ODC_1	-0.538180887	0.538180887	2.2e-10	4.8e-08	down	down_BRMS1L_ODC_1	yes	yes	both	up_down
16379	18989	82.3123702958975	-0.860104094442522	0.17316239575427	-4.96703739109195	6.79834840024279e-07	0.0001459803686693	COP	hg	pt	0.860104094442522	human_down	chimp_up	human_down_CALM1_COP	chimp_up_CALM1_COP	-0.566096664443797	0.181361566508902	-3.12137061528971	0.0018001133033131	0.0213559469727267	COP	rm	0.566096664443797	macaque_up	macaque_up_CALM1_COP	down_CALM1_COP	CALM1	COP	down_CALM1_COP	COP	human_down_calm1_cop	down	hsa	OL	OL	ODC_2	0.361140652762976	-0.361140652762976	0.0021750320461245	0.0039124937204839	up	up_CALM1_ODC_2	no	no	both	down_up
16393	19003	76.4723777552005	-2.32978547936055	0.295072663964715	-7.89563305545358	2.88845341174902e-15	1.48856446574485e-11	COP	hg	pt	2.32978547936055	human_down	chimp_up	human_down_CDH19_COP	chimp_up_CDH19_COP	-2.02393480134084	0.298936651826673	-6.77044714648888	1.28384980125134e-11	3.67573330597154e-09	COP	rm	2.02393480134084	macaque_up	macaque_up_CDH19_COP	down_CDH19_COP	CDH19	COP	down_CDH19_COP	COP	human_down_cdh19_cop	down	hsa	OL	OL	ODC_1	-0.403637999	0.403637999	0.000184913	0.002021668	down	down_CDH19_ODC_1	yes	yes	both	down_down
16396	19006	8.9323440465618	1.94432838884247	0.540831308995038	3.59507365144111	0.0003242998181259	0.0167967750021332	COP	hg	pt	-1.94432838884247	human_up	chimp_down	human_up_COL5A3_COP	chimp_down_COL5A3_COP	1.68405240130106	0.554086505951444	3.0393311932571	0.0023710403788235	0.026563383896233	COP	rm	-1.68405240130106	macaque_down	macaque_down_COL5A3_COP	up_COL5A3_COP	COL5A3	COP	up_COL5A3_COP	COP	human_up_col5a3_cop	up	hsa	OL	OL	OPCS_1	-0.402004436	0.402004436	3.22e-10	1.14e-07	down	down_COL5A3_OPCS_1	no	no	both	up_down
16276	18886	40.114481285543	1.87224768404754	0.337728572211202	5.54364610547877	2.96237267634292e-08	1.24021818533985e-05	COP	hg	pt	-1.87224768404754	human_up	chimp_down	human_up_DPYD_COP	chimp_down_DPYD_COP	2.85743779773873	0.385893592442993	7.40472983666048	1.31417735164275e-13	6.15692089244626e-11	COP	rm	-2.85743779773873	macaque_down	macaque_down_DPYD_COP	up_DPYD_COP	DPYD	COP	up_DPYD_COP	COP	human_up_dpyd_cop	up	hsa	OL	OL	OPCS_4	-0.533729174904598	0.533729174904598	2.6899023539559e-07	3.7951294331493e-05	down	down_DPYD_OPCS_4	no	no	both	up_down
16276	18886	40.114481285543	1.87224768404754	0.337728572211202	5.54364610547877	2.96237267634292e-08	1.24021818533985e-05	COP	hg	pt	-1.87224768404754	human_up	chimp_down	human_up_DPYD_COP	chimp_down_DPYD_COP	2.85743779773873	0.385893592442993	7.40472983666048	1.31417735164275e-13	6.15692089244626e-11	COP	rm	-2.85743779773873	macaque_down	macaque_down_DPYD_COP	up_DPYD_COP	DPYD	COP	up_DPYD_COP	COP	human_up_dpyd_cop	up	hsa	OL	OL	ODC_1	-0.693816934	0.693816934	8.06e-06	0.000177205	down	down_DPYD_ODC_1	no	no	both	up_down
16404	19014	11.0051249811837	1.89904504393687	0.440288669349033	4.31318172857959	1.60921736926779e-05	0.0016753740833376	COP	hg	pt	-1.89904504393687	human_up	chimp_down	human_up_EVA1C_COP	chimp_down_EVA1C_COP	3.46210306935042	0.64789234524453	5.34363940979074	9.10987051864481e-08	7.05980717561444e-06	COP	rm	-3.46210306935042	macaque_down	macaque_down_EVA1C_COP	up_EVA1C_COP	EVA1C	COP	up_EVA1C_COP	COP	human_up_eva1c_cop	up	hsa	OL	OL	ODC_2	-0.290413793675238	0.290413793675238	3.6811215229495e-06	1.098650138454e-05	down	down_EVA1C_ODC_2	yes	yes	both	up_down
16318	18928	16.9315356343511	1.65089602882953	0.424071908010117	3.89296248500891	9.90274707215763e-05	0.006759444640578	COP	hg	pt	-1.65089602882953	human_up	chimp_down	human_up_FAXDC2_COP	chimp_down_FAXDC2_COP	3.16015242403006	0.551607259083815	5.72898991445267	1.01030400586242e-08	1.1969199297039e-06	COP	rm	-3.16015242403006	macaque_down	macaque_down_FAXDC2_COP	up_FAXDC2_COP	FAXDC2	COP	up_FAXDC2_COP	COP	human_up_faxdc2_cop	up	hsa	OL	OL	OPCS_4	-0.330104308706566	0.330104308706566	3.54968819849968e-06	0.0002032542242491	down	down_FAXDC2_OPCS_4	no	yes	both	up_down
16318	18928	16.9315356343511	1.65089602882953	0.424071908010117	3.89296248500891	9.90274707215763e-05	0.006759444640578	COP	hg	pt	-1.65089602882953	human_up	chimp_down	human_up_FAXDC2_COP	chimp_down_FAXDC2_COP	3.16015242403006	0.551607259083815	5.72898991445267	1.01030400586242e-08	1.1969199297039e-06	COP	rm	-3.16015242403006	macaque_down	macaque_down_FAXDC2_COP	up_FAXDC2_COP	FAXDC2	COP	up_FAXDC2_COP	COP	human_up_faxdc2_cop	up	hsa	OL	OL	ODC_1	-0.405401455	0.405401455	3.46e-05	0.000555416	down	down_FAXDC2_ODC_1	no	yes	both	up_down
16311	18921	89.5473008756132	0.691978389187169	0.202711380430823	3.41361391608358	0.0006410735174636	0.0283585611351826	COP	hg	pt	-0.691978389187169	human_up	chimp_down	human_up_FBXL7_COP	chimp_down_FBXL7_COP	1.34244743504976	0.218220741068689	6.15178661971092	7.66149130767291e-10	1.23385923294039e-07	COP	rm	-1.34244743504976	macaque_down	macaque_down_FBXL7_COP	up_FBXL7_COP	FBXL7	COP	up_FBXL7_COP	COP	human_up_fbxl7_cop	up	hsa	OL	OL	ODC_1	-0.500154119	0.500154119	3.97e-07	1.57e-05	down	down_FBXL7_ODC_1	no	no	both	up_down
16345	18955	31.5504267165889	1.69586653808523	0.421045304542189	4.0277531177534	5.63124288971484e-05	0.0045344703487727	COP	hg	pt	-1.69586653808523	human_up	chimp_down	human_up_GSN_COP	chimp_down_GSN_COP	4.00760398986858	0.559481139281829	7.16307254791982	7.88885727320307e-13	3.25241807659616e-10	COP	rm	-4.00760398986858	macaque_down	macaque_down_GSN_COP	up_GSN_COP	GSN	COP	up_GSN_COP	COP	human_up_gsn_cop	up	hsa	OL	OL	ODC_3	-0.363496192232454	0.363496192232454	1.13193149883479e-08	8.43201894978164e-06	down	down_GSN_ODC_3	no	no	both	up_down
16384	18994	12.2994184295713	2.51245193572898	0.434621891539085	5.78077631301975	7.4356702572836e-09	4.50820313775424e-06	COP	hg	pt	-2.51245193572898	human_up	chimp_down	human_up_HYDIN_COP	chimp_down_HYDIN_COP	3.97367202862056	0.669042375166001	5.93934282209647	2.86166889664538e-09	4.04044127640055e-07	COP	rm	-3.97367202862056	macaque_down	macaque_down_HYDIN_COP	up_HYDIN_COP	HYDIN	COP	up_HYDIN_COP	COP	human_up_hydin_cop	up	hsa	OL	OL	OPCS_4	-0.297175341815223	0.297175341815223	3.92163476423934e-05	0.0009397004171484	down	down_HYDIN_OPCS_4	no	no	both	up_down
16400	19010	10.7197164784157	1.90439278965181	0.423061358510505	4.50145765228172	6.748901285441e-06	0.0008448896377937	COP	hg	pt	-1.90439278965181	human_up	chimp_down	human_up_KIAA1755_COP	chimp_down_KIAA1755_COP	1.48862330340676	0.42951562276774	3.46581876071066	0.0005286194888713	0.0088882236081512	COP	rm	-1.48862330340676	macaque_down	macaque_down_KIAA1755_COP	up_KIAA1755_COP	KIAA1755	COP	up_KIAA1755_COP	COP	human_up_kiaa1755_cop	up	hsa	OL	OL	ODC_2	-0.271646021285635	0.271646021285635	1.09297582037265e-09	8.64755135348593e-09	down	down_KIAA1755_ODC_2	yes	yes	both	up_down
16298	18908	90.4192656295196	0.686572838491293	0.185275029650136	3.70569547222733	0.0002108114710076	0.0121387364898106	COP	hg	pt	-0.686572838491293	human_up	chimp_down	human_up_MAGI1_COP	chimp_down_MAGI1_COP	0.742446942661714	0.191221711942365	3.88264980540227	0.0001033243212961	0.0025974726331693	COP	rm	-0.742446942661714	macaque_down	macaque_down_MAGI1_COP	up_MAGI1_COP	MAGI1	COP	up_MAGI1_COP	COP	human_up_magi1_cop	up	hsa	OL	OL	ODC_1	-1.064414454	1.064414454	5.57e-14	9.52e-11	down	down_MAGI1_ODC_1	no	no	both	up_down
16291	18901	26.2230283625453	-1.16097142782137	0.288055471746879	-4.0303744996781	5.56880561067779e-05	0.0045195023172642	COP	hg	pt	1.16097142782137	human_down	chimp_up	human_down_MDH1_COP	chimp_up_MDH1_COP	-1.3126087981997	0.293354640160136	-4.47447770890271	7.6598316789802e-06	0.0003157995404609	COP	rm	1.3126087981997	macaque_up	macaque_up_MDH1_COP	down_MDH1_COP	MDH1	COP	down_MDH1_COP	COP	human_down_mdh1_cop	down	hsa	OL	OL	ODC_1	-0.312062045	0.312062045	1.2e-09	1.67e-07	down	down_MDH1_ODC_1	yes	yes	both	down_down
16377	18987	113.307136885813	1.84866254327945	0.341070804194638	5.42017235290676	5.95416037266477e-08	2.04565103203519e-05	COP	hg	pt	-1.84866254327945	human_up	chimp_down	human_up_NRXN3_COP	chimp_down_NRXN3_COP	1.33783662821146	0.337650693164178	3.96219126836192	7.42650068348397e-05	0.0019881803258355	COP	rm	-1.33783662821146	macaque_down	macaque_down_NRXN3_COP	up_NRXN3_COP	NRXN3	COP	up_NRXN3_COP	COP	human_up_nrxn3_cop	up	hsa	OL	OL	ODC_1	-0.7036526	0.7036526	1.14e-06	3.65e-05	down	down_NRXN3_ODC_1	no	no	both	up_down
16365	18975	463.707092994473	0.720836169131456	0.197685064453183	3.64638659539284	0.00026595376821	0.014580773877343	COP	hg	pt	-0.720836169131456	human_up	chimp_down	human_up_NTM_COP	chimp_down_NTM_COP	0.828922715166091	0.198489292795401	4.17615833827635	2.96473490536696e-05	0.0009670102110638	COP	rm	-0.828922715166091	macaque_down	macaque_down_NTM_COP	up_NTM_COP	NTM	COP	up_NTM_COP	COP	human_up_ntm_cop	up	hsa	OL	OL	ODC_3	-0.680121358189963	0.680121358189963	4.20998373895029e-06	0.0005096185315999	down	down_NTM_ODC_3	no	no	both	up_down
16365	18975	463.707092994473	0.720836169131456	0.197685064453183	3.64638659539284	0.00026595376821	0.014580773877343	COP	hg	pt	-0.720836169131456	human_up	chimp_down	human_up_NTM_COP	chimp_down_NTM_COP	0.828922715166091	0.198489292795401	4.17615833827635	2.96473490536696e-05	0.0009670102110638	COP	rm	-0.828922715166091	macaque_down	macaque_down_NTM_COP	up_NTM_COP	NTM	COP	up_NTM_COP	COP	human_up_ntm_cop	up	hsa	OL	OL	OPCS_2	-0.715934867251215	0.715934867251215	7.17080918880015e-05	0.0028438536117294	down	down_NTM_OPCS_2	no	no	both	up_down
16313	18923	102.557520971134	1.40323873324556	0.263000240665394	5.33550360902843	9.52797338016263e-08	2.88837710674518e-05	COP	hg	pt	-1.40323873324556	human_up	chimp_down	human_up_PDE4D_COP	chimp_down_PDE4D_COP	1.27873820659775	0.264517731079444	4.83422491709524	1.33665394525762e-06	7.44696876420015e-05	COP	rm	-1.27873820659775	macaque_down	macaque_down_PDE4D_COP	up_PDE4D_COP	PDE4D	COP	up_PDE4D_COP	COP	human_up_pde4d_cop	up	hsa	OL	OL	OPCS_4	-0.302376946114881	0.302376946114881	0.0011261404118311	0.0088465979078192	down	down_PDE4D_OPCS_4	no	no	both	up_down
16313	18923	102.557520971134	1.40323873324556	0.263000240665394	5.33550360902843	9.52797338016263e-08	2.88837710674518e-05	COP	hg	pt	-1.40323873324556	human_up	chimp_down	human_up_PDE4D_COP	chimp_down_PDE4D_COP	1.27873820659775	0.264517731079444	4.83422491709524	1.33665394525762e-06	7.44696876420015e-05	COP	rm	-1.27873820659775	macaque_down	macaque_down_PDE4D_COP	up_PDE4D_COP	PDE4D	COP	up_PDE4D_COP	COP	human_up_pde4d_cop	up	hsa	OL	OL	ODC_3	-0.361472831746445	0.361472831746445	2.6914788954483e-09	3.06638607335545e-06	down	down_PDE4D_ODC_3	no	no	both	up_down
16313	18923	102.557520971134	1.40323873324556	0.263000240665394	5.33550360902843	9.52797338016263e-08	2.88837710674518e-05	COP	hg	pt	-1.40323873324556	human_up	chimp_down	human_up_PDE4D_COP	chimp_down_PDE4D_COP	1.27873820659775	0.264517731079444	4.83422491709524	1.33665394525762e-06	7.44696876420015e-05	COP	rm	-1.27873820659775	macaque_down	macaque_down_PDE4D_COP	up_PDE4D_COP	PDE4D	COP	up_PDE4D_COP	COP	human_up_pde4d_cop	up	hsa	OL	OL	ODC_1	-0.54774854	0.54774854	1.67e-07	8.12e-06	down	down_PDE4D_ODC_1	no	no	both	up_down
16336	18946	87.4252589739249	0.870208621650673	0.217427755069231	4.002288582585	6.27327164153929e-05	0.0048252694633839	COP	hg	pt	-0.870208621650673	human_up	chimp_down	human_up_PPP1R9A_COP	chimp_down_PPP1R9A_COP	0.946341757903089	0.222875883052703	4.24604827108776	2.17573776149694e-05	0.0007550615861194	COP	rm	-0.946341757903089	macaque_down	macaque_down_PPP1R9A_COP	up_PPP1R9A_COP	PPP1R9A	COP	up_PPP1R9A_COP	COP	human_up_ppp1r9a_cop	up	hsa	OL	OL	ODC_2	0.322774709138756	-0.322774709138756	1.72640626636368e-05	4.52375116740473e-05	up	up_PPP1R9A_ODC_2	no	no	both	up_up
16341	18951	33.9992227207233	0.800251868583517	0.247651832882635	3.23135855393715	0.0012320328465377	0.0439396628002247	COP	hg	pt	-0.800251868583517	human_up	chimp_down	human_up_PPP2R2A_COP	chimp_down_PPP2R2A_COP	1.15604830347885	0.2716589673919	4.25551313316713	2.08570120704355e-05	0.0007312014401699	COP	rm	-1.15604830347885	macaque_down	macaque_down_PPP2R2A_COP	up_PPP2R2A_COP	PPP2R2A	COP	up_PPP2R2A_COP	COP	human_up_ppp2r2a_cop	up	hsa	OL	OL	ODC_2	-0.357973333189416	0.357973333189416	6.53519539424525e-05	0.0001542243689069	down	down_PPP2R2A_ODC_2	no	no	both	up_down
16343	18953	46.8695695928219	-0.880927231341463	0.271333366629262	-3.24666015936448	0.0011676772780894	0.042377639807281	COP	hg	pt	0.880927231341463	human_down	chimp_up	human_down_SAMD12_COP	chimp_up_SAMD12_COP	-0.895155919343995	0.275169999269717	-3.25310143445754	0.0011415274040054	0.0157262050081155	COP	rm	0.895155919343995	macaque_up	macaque_up_SAMD12_COP	down_SAMD12_COP	SAMD12	COP	down_SAMD12_COP	COP	human_down_samd12_cop	down	hsa	OL	OL	ODC_2	-0.340218916789688	0.340218916789688	0.0002647864115557	0.0005622748796701	down	down_SAMD12_ODC_2	no	no	both	down_down
16343	18953	46.8695695928219	-0.880927231341463	0.271333366629262	-3.24666015936448	0.0011676772780894	0.042377639807281	COP	hg	pt	0.880927231341463	human_down	chimp_up	human_down_SAMD12_COP	chimp_up_SAMD12_COP	-0.895155919343995	0.275169999269717	-3.25310143445754	0.0011415274040054	0.0157262050081155	COP	rm	0.895155919343995	macaque_up	macaque_up_SAMD12_COP	down_SAMD12_COP	SAMD12	COP	down_SAMD12_COP	COP	human_down_samd12_cop	down	hsa	OL	OL	OPCS_4	-0.442725557861697	0.442725557861697	3.97205435654446e-07	4.76538439673592e-05	down	down_SAMD12_OPCS_4	no	no	both	down_down
16339	18949	3.2607781725582	4.13242862081445	1.10352505918674	3.74475285940484	0.0001805714357415	0.0108839168899869	COP	hg	pt	-4.13242862081445	human_up	chimp_down	human_up_SLC26A3_COP	chimp_down_SLC26A3_COP	3.67170929374599	1.13080491157217	3.24698739470557	0.0011663355532499	0.0159647019221075	COP	rm	-3.67170929374599	macaque_down	macaque_down_SLC26A3_COP	up_SLC26A3_COP	SLC26A3	COP	up_SLC26A3_COP	COP	human_up_slc26a3_cop	up	hsa	OL	OL	ODC_1	-0.592924356	0.592924356	0.000144019	0.001678051	down	down_SLC26A3_ODC_1	no	no	both	up_down
16327	18937	4.1092280419854	2.84462550183827	0.79182747364482	3.59248143884718	0.0003275439913554	0.0168799795945024	COP	hg	pt	-2.84462550183827	human_up	chimp_down	human_up_THBS2_COP	chimp_down_THBS2_COP	4.60636282340155	1.36974503826634	3.36293448394728	0.0007711866376184	0.0116548690233625	COP	rm	-4.60636282340155	macaque_down	macaque_down_THBS2_COP	up_THBS2_COP	THBS2	COP	up_THBS2_COP	COP	human_up_thbs2_cop	up	hsa	OL	OL	OPCS_3	0.275364687741234	-0.275364687741234	1.73970502228819e-07	0.0001487679754726	up	up_THBS2_OPCS_3	yes	yes	both	up_up
16308	18918	31.2984543808389	1.5803108169252	0.46871763089353	3.37156256297125	0.0007474306033681	0.0318337488798164	COP	hg	pt	-1.5803108169252	human_up	chimp_down	human_up_TMEM144_COP	chimp_down_TMEM144_COP	3.36405470724919	0.54908101849287	6.12670005691132	8.97203772169744e-10	1.34021438837008e-07	COP	rm	-3.36405470724919	macaque_down	macaque_down_TMEM144_COP	up_TMEM144_COP	TMEM144	COP	up_TMEM144_COP	COP	human_up_tmem144_cop	up	hsa	OL	OL	OPCS_4	-0.401961130269651	0.401961130269651	0.0004594219791126	0.004851716181815	down	down_TMEM144_OPCS_4	yes	yes	both	up_down
16352	18962	38.5930840505905	1.80609177405594	0.310931049218648	5.80865686651284	6.29760078687583e-09	4.05683570689557e-06	COP	hg	pt	-1.80609177405594	human_up	chimp_down	human_up_ZNF365_COP	chimp_down_ZNF365_COP	2.2067877419744	0.337862130354753	6.53162205440808	6.50611690886486e-11	1.59663207094453e-08	COP	rm	-2.2067877419744	macaque_down	macaque_down_ZNF365_COP	up_ZNF365_COP	ZNF365	COP	up_ZNF365_COP	COP	human_up_znf365_cop	up	hsa	OL	OL	OPCS_3	0.53676930899216	-0.53676930899216	2.80649133178667e-06	0.0004681586086769	up	up_ZNF365_OPCS_3	yes	yes	both	up_up
18687	21297	2526.30941485881	-1.17485113259008	0.212330528368979	-5.53312395355827	3.14576994192629e-08	6.5292583753769e-07	L4	hg	pt	1.17485113259008	human_down	chimp_up	human_down_AATK_L3/5-IT	chimp_up_AATK_L3/5-IT	-0.569671715913792	0.212515293745886	-2.68061514949119	0.0073486976455191	0.0192008785694374	L3/5-IT	rm	0.569671715913792	macaque_up	macaque_up_AATK_L3/5-IT	down_AATK_L3/5-IT	AATK	Exc	down_AATK_Exc	L3/5-IT	human_down_aatk_exc	down	hsa	Exc	Exc	EXT_9_L6	-0.285116106208528	0.285116106208528	4.47822666170301e-10	4.01132285584371e-08	down	down_AATK_EXT_9_L6	no	no	both	down_down
17491	20101	1076.21903628378	1.01607416824423	0.23337966617024	4.35373905926769	1.33835000153213e-05	0.0001383813731013	L4	hg	pt	-1.01607416824423	human_up	chimp_down	human_up_AGBL3_L3/5-IT	chimp_down_AGBL3_L3/5-IT	1.61139935981515	0.234054568627952	6.884716539657	5.79027148680082e-12	8.08387005480811e-11	L3/5-IT	rm	-1.61139935981515	macaque_down	macaque_down_AGBL3_L3/5-IT	up_AGBL3_L3/5-IT	AGBL3	Exc	up_AGBL3_Exc	L3/5-IT	human_up_agbl3_exc	up	hsa	Exc	Exc	EXT_6_L23	-0.354152235241775	0.354152235241775	2.02552390033189e-08	4.19692644116243e-06	down	down_AGBL3_EXT_6_L23	yes	yes	both	up_down
18180	20790	8295.2502497468	-0.842649629720854	0.259580409451549	-3.24619886185262	0.001169571105081	0.0060812375183871	L4	hg	pt	0.842649629720854	human_down	chimp_up	human_down_AKAP11_L3/5-IT	chimp_up_AKAP11_L3/5-IT	-0.732716691738566	0.259589773861714	-2.82259459160703	0.0047636767040324	0.0131937945899407	L3/5-IT	rm	0.732716691738566	macaque_up	macaque_up_AKAP11_L3/5-IT	down_AKAP11_L3/5-IT	AKAP11	Exc	down_AKAP11_Exc	L3/5-IT	human_down_akap11_exc	down	hsa	Exc	Exc	EXT_3_L23	0.386041474872242	-0.386041474872242	1.84225882879939e-05	0.000723717854675	up	up_AKAP11_EXT_3_L23	no	no	both	down_up
18180	20790	8295.2502497468	-0.842649629720854	0.259580409451549	-3.24619886185262	0.001169571105081	0.0060812375183871	L4	hg	pt	0.842649629720854	human_down	chimp_up	human_down_AKAP11_L3/5-IT	chimp_up_AKAP11_L3/5-IT	-0.732716691738566	0.259589773861714	-2.82259459160703	0.0047636767040324	0.0131937945899407	L3/5-IT	rm	0.732716691738566	macaque_up	macaque_up_AKAP11_L3/5-IT	down_AKAP11_L3/5-IT	AKAP11	Exc	down_AKAP11_Exc	L3/5-IT	human_down_akap11_exc	down	hsa	Exc	Exc	EXT_13_L45	0.370742985652043	-0.370742985652043	3.68377723766315e-05	0.0039736038291557	up	up_AKAP11_EXT_13_L45	no	no	both	down_up
18180	20790	8295.2502497468	-0.842649629720854	0.259580409451549	-3.24619886185262	0.001169571105081	0.0060812375183871	L4	hg	pt	0.842649629720854	human_down	chimp_up	human_down_AKAP11_L3/5-IT	chimp_up_AKAP11_L3/5-IT	-0.732716691738566	0.259589773861714	-2.82259459160703	0.0047636767040324	0.0131937945899407	L3/5-IT	rm	0.732716691738566	macaque_up	macaque_up_AKAP11_L3/5-IT	down_AKAP11_L3/5-IT	AKAP11	Exc	down_AKAP11_Exc	L3/5-IT	human_down_akap11_exc	down	hsa	Exc	Exc	EXT_8_L6	0.323671578495905	-0.323671578495905	3.95133156718244e-10	2.92279996024485e-07	up	up_AKAP11_EXT_8_L6	no	no	both	down_up
18268	20878	1274.3361215656	-0.717191902588909	0.292188116939091	-2.45455533956028	0.0141058951142932	0.045254515674832	L4	hg	pt	0.717191902588909	human_down	chimp_up	human_down_AKAP5_L3/5-IT	chimp_up_AKAP5_L3/5-IT	-0.929554069736082	0.292106058035917	-3.18224851612555	0.0014613636572469	0.0046922437209238	L3/5-IT	rm	0.929554069736082	macaque_up	macaque_up_AKAP5_L3/5-IT	down_AKAP5_L3/5-IT	AKAP5	Exc	down_AKAP5_Exc	L3/5-IT	human_down_akap5_exc	down	hsa	Exc	Exc	EXT_4_L56	-0.322892031619413	0.322892031619413	0.0002444647214141	0.0018593533107983	down	down_AKAP5_EXT_4_L56	yes	yes	both	down_down
19047	21657	3020.00934228386	-1.4253274785145	0.313228936733331	-4.55043360099248	5.3535479451492e-06	6.24817556907812e-05	L4	hg	pt	1.4253274785145	human_down	chimp_up	human_down_ATF4_L3/5-IT	chimp_up_ATF4_L3/5-IT	-0.854065259779629	0.313324364212424	-2.72581821693445	0.0064142313692729	0.0170512928883882	L3/5-IT	rm	0.854065259779629	macaque_up	macaque_up_ATF4_L3/5-IT	down_ATF4_L3/5-IT	ATF4	Exc	down_ATF4_Exc	L3/5-IT	human_down_atf4_exc	down	hsa	Exc	Exc	EXT_4_L56	0.445252891721083	-0.445252891721083	3.34379197762516e-09	5.17270080712623e-07	up	up_ATF4_EXT_4_L56	yes	yes	both	down_up
18958	21568	219.274115456156	0.617288445015309	0.138410090089441	4.45985147915456	8.20164682271314e-06	9.0281326200694e-05	L4	hg	pt	-0.617288445015309	human_up	chimp_down	human_up_B4GALT5_L3/5-IT	chimp_down_B4GALT5_L3/5-IT	0.564870176922317	0.138080244465351	4.09088337806399	4.29733197701749e-05	0.0001998259369313	L3/5-IT	rm	-0.564870176922317	macaque_down	macaque_down_B4GALT5_L3/5-IT	up_B4GALT5_L3/5-IT	B4GALT5	Exc	up_B4GALT5_Exc	L3/5-IT	human_up_b4galt5_exc	up	hsa	Exc	Exc	EXT_4_L56	0.262340683812622	-0.262340683812622	6.82952211156503e-05	0.0006899329833318	up	up_B4GALT5_EXT_4_L56	no	no	both	up_up
17319	19929	2872.22606748496	-0.651964796546201	0.138779027819231	-4.697862543002	2.62898258016157e-06	3.34693648589706e-05	L4	hg	pt	0.651964796546201	human_down	chimp_up	human_down_C6orf106_L3/5-IT	chimp_up_C6orf106_L3/5-IT	-0.770324183116577	0.138738605849053	-5.55234196280367	2.81867508080105e-08	2.36252540075903e-07	L3/5-IT	rm	0.770324183116577	macaque_up	macaque_up_C6orf106_L3/5-IT	down_C6orf106_L3/5-IT	C6orf106	Exc	down_C6orf106_Exc	L3/5-IT	human_down_c6orf106_exc	down	hsa	Exc	Exc	EXT_4_L56	-0.368252282068168	0.368252282068168	1.21654385657146e-06	3.23019629976214e-05	down	down_C6orf106_EXT_4_L56	yes	yes	both	down_down
18139	20749	13914.6635396242	0.638494681882093	0.147640163315911	4.3246679463222	1.52761786910724e-05	0.0001546704632026	L4	hg	pt	-0.638494681882093	human_up	chimp_down	human_up_CABP1_L3/5-IT	chimp_down_CABP1_L3/5-IT	0.855294617979056	0.147665868186167	5.79209419539498	6.95141345115863e-09	6.45452840852808e-08	L3/5-IT	rm	-0.855294617979056	macaque_down	macaque_down_CABP1_L3/5-IT	up_CABP1_L3/5-IT	CABP1	Exc	up_CABP1_Exc	L3/5-IT	human_up_cabp1_exc	up	hsa	Exc	Exc	EXT_4_L56	-0.297907607339126	0.297907607339126	2.89705979641406e-05	0.0003544614427662	down	down_CABP1_EXT_4_L56	no	yes	both	up_down
18139	20749	13914.6635396242	0.638494681882093	0.147640163315911	4.3246679463222	1.52761786910724e-05	0.0001546704632026	L4	hg	pt	-0.638494681882093	human_up	chimp_down	human_up_CABP1_L3/5-IT	chimp_down_CABP1_L3/5-IT	0.855294617979056	0.147665868186167	5.79209419539498	6.95141345115863e-09	6.45452840852808e-08	L3/5-IT	rm	-0.855294617979056	macaque_down	macaque_down_CABP1_L3/5-IT	up_CABP1_L3/5-IT	CABP1	Exc	up_CABP1_Exc	L3/5-IT	human_up_cabp1_exc	up	hsa	Exc	Exc	EXT_9_L6	-0.647381139055454	0.647381139055454	3.95504629055166e-14	2.14425957047224e-11	down	down_CABP1_EXT_9_L6	no	yes	both	up_down
16594	19204	274.017753455629	-0.631489587506209	0.222541862643528	-2.83762156029825	0.0045451036036512	0.0182667442051771	L4	hg	pt	0.631489587506209	human_down	chimp_up	human_down_CACYBP_L3/5-IT	chimp_up_CACYBP_L3/5-IT	-0.845415414948675	0.222024323033435	-3.80776035435254	0.0001402310686211	0.0005796730715109	L3/5-IT	rm	0.845415414948675	macaque_up	macaque_up_CACYBP_L3/5-IT	down_CACYBP_L3/5-IT	CACYBP	Exc	down_CACYBP_Exc	L3/5-IT	human_down_cacybp_exc	down	hsa	Exc	Exc	EXT_11_L34	0.264027056128429	-0.264027056128429	3.46671416309939e-05	0.0007238993897762	up	up_CACYBP_EXT_11_L34	yes	yes	both	down_up
16577	19187	5098.93384714985	-0.728184997241116	0.191207723960565	-3.80834509275001	0.0001398999436337	0.0010250059352094	L4	hg	pt	0.728184997241116	human_down	chimp_up	human_down_CADM3_L3/5-IT	chimp_up_CADM3_L3/5-IT	-0.536582080421665	0.191242477896115	-2.80576829125348	0.0050196773890518	0.0137998267922078	L3/5-IT	rm	0.536582080421665	macaque_up	macaque_up_CADM3_L3/5-IT	down_CADM3_L3/5-IT	CADM3	Exc	down_CADM3_Exc	L3/5-IT	human_down_cadm3_exc	down	hsa	Exc	Exc	EXT_10_L34	0.258280166791836	-0.258280166791836	9.36257239047997e-07	9.17379344157781e-05	up	up_CADM3_EXT_10_L34	yes	yes	both	down_up
19044	21654	5035.92209670196	-1.12166120147405	0.22243327534111	-5.04268617073561	4.59041777148308e-07	7.25451085158584e-06	L4	hg	pt	1.12166120147405	human_down	chimp_up	human_down_CBX6_L3/5-IT	chimp_up_CBX6_L3/5-IT	-1.15493217744819	0.222431221691814	-5.19231144199884	2.07699181350809e-07	1.47769643104905e-06	L3/5-IT	rm	1.15493217744819	macaque_up	macaque_up_CBX6_L3/5-IT	down_CBX6_L3/5-IT	CBX6	Exc	down_CBX6_Exc	L3/5-IT	human_down_cbx6_exc	down	hsa	Exc	Exc	EXT_9_L6	-0.608661381829233	0.608661381829233	2.8534953280648e-06	5.57758166497068e-05	down	down_CBX6_EXT_9_L6	yes	yes	both	down_down
18694	21304	3038.42680212806	0.732578757887119	0.164663349754675	4.44894846958087	8.62917141890091e-06	9.40699182602614e-05	L4	hg	pt	-0.732578757887119	human_up	chimp_down	human_up_CCDC57_L3/5-IT	chimp_down_CCDC57_L3/5-IT	1.55591002211707	0.165107955741513	9.42359206816744	4.35914297077828e-21	1.52100858545407e-19	L3/5-IT	rm	-1.55591002211707	macaque_down	macaque_down_CCDC57_L3/5-IT	up_CCDC57_L3/5-IT	CCDC57	Exc	up_CCDC57_Exc	L3/5-IT	human_up_ccdc57_exc	up	hsa	Exc	Exc	EXT_4_L56	-0.256460411593059	0.256460411593059	4.78788794387064e-09	6.6331016071649e-07	down	down_CCDC57_EXT_4_L56	no	yes	both	up_down
18694	21304	3038.42680212806	0.732578757887119	0.164663349754675	4.44894846958087	8.62917141890091e-06	9.40699182602614e-05	L4	hg	pt	-0.732578757887119	human_up	chimp_down	human_up_CCDC57_L3/5-IT	chimp_down_CCDC57_L3/5-IT	1.55591002211707	0.165107955741513	9.42359206816744	4.35914297077828e-21	1.52100858545407e-19	L3/5-IT	rm	-1.55591002211707	macaque_down	macaque_down_CCDC57_L3/5-IT	up_CCDC57_L3/5-IT	CCDC57	Exc	up_CCDC57_Exc	L3/5-IT	human_up_ccdc57_exc	up	hsa	Exc	Exc	EXT_3_L23	-0.3405789140889	0.3405789140889	7.82229570885132e-07	8.39701152828921e-05	down	down_CCDC57_EXT_3_L23	no	yes	both	up_down
16547	19157	2499.65933614628	-1.36537277800841	0.223834968210147	-6.09990828924696	1.06129339417387e-09	2.99415761032855e-08	L4	hg	pt	1.36537277800841	human_down	chimp_up	human_down_CELSR2_L3/5-IT	chimp_up_CELSR2_L3/5-IT	-0.630526515426321	0.224047767966143	-2.81425037682858	0.004889113232065	0.013501309615059	L3/5-IT	rm	0.630526515426321	macaque_up	macaque_up_CELSR2_L3/5-IT	down_CELSR2_L3/5-IT	CELSR2	Exc	down_CELSR2_Exc	L3/5-IT	human_down_celsr2_exc	down	hsa	Exc	Exc	EXT_9_L6	-0.419612785823729	0.419612785823729	2.87995026485008e-06	5.61086899041787e-05	down	down_CELSR2_EXT_9_L6	yes	yes	both	down_down
16420	19030	4666.76608925896	-0.500183417842659	0.165795973106321	-3.01686107612458	0.0025540683482438	0.0114802458485577	L4	hg	pt	0.500183417842659	human_down	chimp_up	human_down_CHD5_L3/5-IT	chimp_up_CHD5_L3/5-IT	-0.686565281792281	0.165760480342243	-4.14191175348153	3.44422870058364e-05	0.000163411850727	L3/5-IT	rm	0.686565281792281	macaque_up	macaque_up_CHD5_L3/5-IT	down_CHD5_L3/5-IT	CHD5	Exc	down_CHD5_Exc	L3/5-IT	human_down_chd5_exc	down	hsa	Exc	Exc	EXT_4_L56	-0.33370068301945	0.33370068301945	0.0001609774055034	0.0013240286849604	down	down_CHD5_EXT_4_L56	no	no	both	down_down
16420	19030	4666.76608925896	-0.500183417842659	0.165795973106321	-3.01686107612458	0.0025540683482438	0.0114802458485577	L4	hg	pt	0.500183417842659	human_down	chimp_up	human_down_CHD5_L3/5-IT	chimp_up_CHD5_L3/5-IT	-0.686565281792281	0.165760480342243	-4.14191175348153	3.44422870058364e-05	0.000163411850727	L3/5-IT	rm	0.686565281792281	macaque_up	macaque_up_CHD5_L3/5-IT	down_CHD5_L3/5-IT	CHD5	Exc	down_CHD5_Exc	L3/5-IT	human_down_chd5_exc	down	hsa	Exc	Exc	EXT_2_L56	-0.561047424293932	0.561047424293932	0.0002336891982671	0.0059175814453242	down	down_CHD5_EXT_2_L56	no	no	both	down_down
16420	19030	4666.76608925896	-0.500183417842659	0.165795973106321	-3.01686107612458	0.0025540683482438	0.0114802458485577	L4	hg	pt	0.500183417842659	human_down	chimp_up	human_down_CHD5_L3/5-IT	chimp_up_CHD5_L3/5-IT	-0.686565281792281	0.165760480342243	-4.14191175348153	3.44422870058364e-05	0.000163411850727	L3/5-IT	rm	0.686565281792281	macaque_up	macaque_up_CHD5_L3/5-IT	down_CHD5_L3/5-IT	CHD5	Exc	down_CHD5_Exc	L3/5-IT	human_down_chd5_exc	down	hsa	Exc	Exc	EXT_13_L45	-0.880698662309309	0.880698662309309	1.04491201888085e-06	0.0006664721442166	down	down_CHD5_EXT_13_L45	no	no	both	down_down
18870	21480	1063.49190008042	0.801500390134257	0.149682377669876	5.35467436188088	8.57106348753344e-08	1.60545854768126e-06	L4	hg	pt	-0.801500390134257	human_up	chimp_down	human_up_CLASRP_L3/5-IT	chimp_down_CLASRP_L3/5-IT	0.846801786526384	0.149768934922319	5.65405494113714	1.56706083308992e-08	1.36707091380723e-07	L3/5-IT	rm	-0.846801786526384	macaque_down	macaque_down_CLASRP_L3/5-IT	up_CLASRP_L3/5-IT	CLASRP	Exc	up_CLASRP_Exc	L3/5-IT	human_up_clasrp_exc	up	hsa	Exc	Exc	EXT_3_L23	-0.345199123275388	0.345199123275388	9.408654197707e-08	1.91106370262837e-05	down	down_CLASRP_EXT_3_L23	yes	yes	both	up_down
17966	20576	34135.2882304615	1.31741700687378	0.19260520315373	6.83998659071671	7.92005936382377e-12	3.28474040983849e-10	L4	hg	pt	-1.31741700687378	human_up	chimp_down	human_up_CNTN5_L3/5-IT	chimp_down_CNTN5_L3/5-IT	1.54493058606994	0.192615938713164	8.02078268491884	1.05073477973977e-15	2.28160948497353e-14	L3/5-IT	rm	-1.54493058606994	macaque_down	macaque_down_CNTN5_L3/5-IT	up_CNTN5_L3/5-IT	CNTN5	Exc	up_CNTN5_Exc	L3/5-IT	human_up_cntn5_exc	up	hsa	Exc	Exc	EXT_2_L56	-0.291160978148141	0.291160978148141	0.0003916456052336	0.0081028302414065	down	down_CNTN5_EXT_2_L56	no	yes	both	up_down
17966	20576	34135.2882304615	1.31741700687378	0.19260520315373	6.83998659071671	7.92005936382377e-12	3.28474040983849e-10	L4	hg	pt	-1.31741700687378	human_up	chimp_down	human_up_CNTN5_L3/5-IT	chimp_down_CNTN5_L3/5-IT	1.54493058606994	0.192615938713164	8.02078268491884	1.05073477973977e-15	2.28160948497353e-14	L3/5-IT	rm	-1.54493058606994	macaque_down	macaque_down_CNTN5_L3/5-IT	up_CNTN5_L3/5-IT	CNTN5	Exc	up_CNTN5_Exc	L3/5-IT	human_up_cntn5_exc	up	hsa	Exc	Exc	EXT_11_L34	-0.972263498244513	0.972263498244513	3.73835588662484e-07	2.71508328992096e-05	down	down_CNTN5_EXT_11_L34	no	yes	both	up_down
17115	19725	15351.1780035304	-0.864385738956483	0.18940791460497	-4.56361995621592	5.02790599105668e-06	5.90430152659955e-05	L4	hg	pt	0.864385738956483	human_down	chimp_up	human_down_CPE_L3/5-IT	chimp_up_CPE_L3/5-IT	-0.678660560658739	0.189419002220514	-3.58285363507864	0.0003398610568165	0.0012916601512973	L3/5-IT	rm	0.678660560658739	macaque_up	macaque_up_CPE_L3/5-IT	down_CPE_L3/5-IT	CPE	Exc	down_CPE_Exc	L3/5-IT	human_down_cpe_exc	down	hsa	Exc	Exc	EXT_8_L6	0.287979181547008	-0.287979181547008	0.0003338158880454	0.0033549403856957	up	up_CPE_EXT_8_L6	no	no	both	down_up
17680	20290	9647.49610861505	-0.648711521683388	0.246243945495157	-2.63442628154343	0.0084279602854167	0.0300130668101399	L4	hg	pt	0.648711521683388	human_down	chimp_up	human_down_DIRAS2_L3/5-IT	chimp_up_DIRAS2_L3/5-IT	-0.800250368052059	0.246234994384342	-3.24994572787233	0.0011542703457165	0.0038267480017131	L3/5-IT	rm	0.800250368052059	macaque_up	macaque_up_DIRAS2_L3/5-IT	down_DIRAS2_L3/5-IT	DIRAS2	Exc	down_DIRAS2_Exc	L3/5-IT	human_down_diras2_exc	down	hsa	Exc	Exc	EXT_9_L6	-0.400129126606292	0.400129126606292	0.0002885751580311	0.0023083874316564	down	down_DIRAS2_EXT_9_L6	yes	yes	both	down_down
17538	20148	1289.79149089108	-0.836404823910402	0.315522089962727	-2.65085979878368	0.0080287161415517	0.028925149182838	L4	hg	pt	0.836404823910402	human_down	chimp_up	human_down_EGR3_L3/5-IT	chimp_up_EGR3_L3/5-IT	-0.928085881451611	0.31549388595612	-2.94169213022623	0.0032642427811427	0.0095056411227812	L3/5-IT	rm	0.928085881451611	macaque_up	macaque_up_EGR3_L3/5-IT	down_EGR3_L3/5-IT	EGR3	Exc	down_EGR3_Exc	L3/5-IT	human_down_egr3_exc	down	hsa	Exc	Exc	EXT_9_L6	-0.307778836592001	0.307778836592001	7.91091436605488e-06	0.0001267345705827	down	down_EGR3_EXT_9_L6	no	yes	both	down_down
17538	20148	1289.79149089108	-0.836404823910402	0.315522089962727	-2.65085979878368	0.0080287161415517	0.028925149182838	L4	hg	pt	0.836404823910402	human_down	chimp_up	human_down_EGR3_L3/5-IT	chimp_up_EGR3_L3/5-IT	-0.928085881451611	0.31549388595612	-2.94169213022623	0.0032642427811427	0.0095056411227812	L3/5-IT	rm	0.928085881451611	macaque_up	macaque_up_EGR3_L3/5-IT	down_EGR3_L3/5-IT	EGR3	Exc	down_EGR3_Exc	L3/5-IT	human_down_egr3_exc	down	hsa	Exc	Exc	EXT_4_L56	-0.396192238417773	0.396192238417773	0.0002274429994998	0.0017554060568776	down	down_EGR3_EXT_4_L56	no	yes	both	down_down
16512	19122	3399.91141720168	-0.630964979571427	0.176088235808773	-3.58323187618642	0.0003393690964555	0.0021652480686558	L4	hg	pt	0.630964979571427	human_down	chimp_up	human_down_ERICH3_L3/5-IT	chimp_up_ERICH3_L3/5-IT	-0.86913023280383	0.176029719411882	-4.93740622724168	7.91684522127425e-07	5.09520038599958e-06	L3/5-IT	rm	0.86913023280383	macaque_up	macaque_up_ERICH3_L3/5-IT	down_ERICH3_L3/5-IT	ERICH3	Exc	down_ERICH3_Exc	L3/5-IT	human_down_erich3_exc	down	hsa	Exc	Exc	EXT_4_L56	0.265369166392317	-0.265369166392317	6.35042202130227e-08	3.96400027224447e-06	up	up_ERICH3_EXT_4_L56	yes	yes	both	down_up
17499	20109	1832.18402351246	-1.11454695569536	0.249675389045105	-4.46398405528872	8.0449553776308e-06	8.88990910491388e-05	L4	hg	pt	1.11454695569536	human_down	chimp_up	human_down_FAM131B_L3/5-IT	chimp_up_FAM131B_L3/5-IT	-0.572848175185436	0.249869854454095	-2.2925861802616	0.021871840762706	0.0489646474464224	L3/5-IT	rm	0.572848175185436	macaque_up	macaque_up_FAM131B_L3/5-IT	down_FAM131B_L3/5-IT	FAM131B	Exc	down_FAM131B_Exc	L3/5-IT	human_down_fam131b_exc	down	hsa	Exc	Exc	EXT_9_L6	0.25271002868072	-0.25271002868072	0.0001214918777856	0.0011423896239798	up	up_FAM131B_EXT_9_L6	yes	yes	both	down_up
17054	19664	4752.6473750981	0.977766901435508	0.195649922286166	4.99753278718601	5.80684679105392e-07	8.92988310021293e-06	L4	hg	pt	-0.977766901435508	human_up	chimp_down	human_up_FAM13A_L3/5-IT	chimp_down_FAM13A_L3/5-IT	1.53786095670693	0.195818794474433	7.85349006378299	4.04616876258657e-15	8.31423568882555e-14	L3/5-IT	rm	-1.53786095670693	macaque_down	macaque_down_FAM13A_L3/5-IT	up_FAM13A_L3/5-IT	FAM13A	Exc	up_FAM13A_Exc	L3/5-IT	human_up_fam13a_exc	up	hsa	Exc	Exc	EXT_6_L23	-0.253332090141935	0.253332090141935	0.0003894265670721	0.005722283073318	down	down_FAM13A_EXT_6_L23	no	no	both	up_down
17800	20410	3016.23808014042	-0.549701495589036	0.161125932543699	-3.41162646453545	0.0006457653844706	0.0037077966246039	L4	hg	pt	0.549701495589036	human_down	chimp_up	human_down_FAM213A_L3/5-IT	chimp_up_FAM213A_L3/5-IT	-0.884594414506163	0.161021282345548	-5.49364904825341	3.9371252306191e-08	3.20001094214281e-07	L3/5-IT	rm	0.884594414506163	macaque_up	macaque_up_FAM213A_L3/5-IT	down_FAM213A_L3/5-IT	FAM213A	Exc	down_FAM213A_Exc	L3/5-IT	human_down_fam213a_exc	down	hsa	Exc	Exc	EXT_4_L56	0.276913986608152	-0.276913986608152	0.0007504129495082	0.0044564267363009	up	up_FAM213A_EXT_4_L56	yes	yes	both	down_up
18251	20861	1526.25659609046	-0.915920464641348	0.159445562734162	-5.7444086178079	9.22427938521938e-09	2.13786239869202e-07	L4	hg	pt	0.915920464641348	human_down	chimp_up	human_down_GNG2_L3/5-IT	chimp_up_GNG2_L3/5-IT	-1.24334202219098	0.159251864444324	-7.80739381940275	5.83826246351145e-15	1.17586333637401e-13	L3/5-IT	rm	1.24334202219098	macaque_up	macaque_up_GNG2_L3/5-IT	down_GNG2_L3/5-IT	GNG2	Exc	down_GNG2_Exc	L3/5-IT	human_down_gng2_exc	down	hsa	Exc	Exc	EXT_4_L56	0.337518133989664	-0.337518133989664	7.95709666015435e-07	2.39926694210417e-05	up	up_GNG2_EXT_4_L56	yes	yes	both	down_up
17823	20433	3253.23166001214	-0.951098136250641	0.3659622519936	-2.59889682902944	0.0093523877359152	0.0326990153826707	L4	hg	pt	0.951098136250641	human_down	chimp_up	human_down_INA_L3/5-IT	chimp_up_INA_L3/5-IT	-0.849818013000262	0.365977770006033	-2.32204817518357	0.0202303417499359	0.0457815673745763	L3/5-IT	rm	0.849818013000262	macaque_up	macaque_up_INA_L3/5-IT	down_INA_L3/5-IT	INA	Exc	down_INA_Exc	L3/5-IT	human_down_ina_exc	down	hsa	Exc	Exc	EXT_4_L56	0.307364595698954	-0.307364595698954	0.0003070536340987	0.0022214250307508	up	up_INA_EXT_4_L56	no	no	both	down_up
16502	19112	720.976706553806	-1.11400235574482	0.431049123152859	-2.58439768441372	0.0097549242872458	0.033826939273466	L4	hg	pt	1.11400235574482	human_down	chimp_up	human_down_JUN_L3/5-IT	chimp_up_JUN_L3/5-IT	-1.05975800181612	0.43108402836976	-2.45835598647398	0.0139574743804699	0.0332952329987984	L3/5-IT	rm	1.05975800181612	macaque_up	macaque_up_JUN_L3/5-IT	down_JUN_L3/5-IT	JUN	Exc	down_JUN_Exc	L3/5-IT	human_down_jun_exc	down	hsa	Exc	Exc	EXT_4_L56	0.361830909305797	-0.361830909305797	8.90900181308779e-09	1.04270488325547e-06	up	up_JUN_EXT_4_L56	no	yes	both	down_up
16502	19112	720.976706553806	-1.11400235574482	0.431049123152859	-2.58439768441372	0.0097549242872458	0.033826939273466	L4	hg	pt	1.11400235574482	human_down	chimp_up	human_down_JUN_L3/5-IT	chimp_up_JUN_L3/5-IT	-1.05975800181612	0.43108402836976	-2.45835598647398	0.0139574743804699	0.0332952329987984	L3/5-IT	rm	1.05975800181612	macaque_up	macaque_up_JUN_L3/5-IT	down_JUN_L3/5-IT	JUN	Exc	down_JUN_Exc	L3/5-IT	human_down_jun_exc	down	hsa	Exc	Exc	EXT_6_L23	0.312363389814714	-0.312363389814714	4.09888686443308e-09	1.5287357500021e-06	up	up_JUN_EXT_6_L23	no	yes	both	down_up
17518	20128	2740.07923653124	-1.20181139450183	0.187497047436023	-6.40976170524446	1.45747260801881e-10	4.83398607234338e-09	L4	hg	pt	1.20181139450183	human_down	chimp_up	human_down_KBTBD11_L3/5-IT	chimp_up_KBTBD11_L3/5-IT	-0.684353161001333	0.187659989558555	-3.64677181647074	0.0002655555454896	0.0010324555460301	L3/5-IT	rm	0.684353161001333	macaque_up	macaque_up_KBTBD11_L3/5-IT	down_KBTBD11_L3/5-IT	KBTBD11	Exc	down_KBTBD11_Exc	L3/5-IT	human_down_kbtbd11_exc	down	hsa	Exc	Exc	EXT_4_L56	-0.276830030156729	0.276830030156729	0.0017182462867264	0.0084957202448205	down	down_KBTBD11_EXT_4_L56	yes	yes	both	down_down
16949	19559	429.139393961646	1.40991548582924	0.404882327504271	3.48228458011511	0.0004971550449844	0.0029670898636681	L4	hg	pt	-1.40991548582924	human_up	chimp_down	human_up_KIAA1257_L3/5-IT	chimp_down_KIAA1257_L3/5-IT	1.41631730510291	0.404920242636529	3.49776858741598	0.0004691680332072	0.0017227921030607	L3/5-IT	rm	-1.41631730510291	macaque_down	macaque_down_KIAA1257_L3/5-IT	up_KIAA1257_L3/5-IT	KIAA1257	Exc	up_KIAA1257_Exc	L3/5-IT	human_up_kiaa1257_exc	up	hsa	Exc	Exc	EXT_6_L23	-0.269513784244044	0.269513784244044	0.0008584818604313	0.0098186932793203	down	down_KIAA1257_EXT_6_L23	yes	yes	both	up_down
17351	19961	8463.53160149969	0.725498202180839	0.157484358200401	4.60679530634801	4.08922180191837e-06	4.94166560642192e-05	L4	hg	pt	-0.725498202180839	human_up	chimp_down	human_up_KLHL32_L3/5-IT	chimp_down_KLHL32_L3/5-IT	0.587590129849199	0.157464669776046	3.73156804434226	0.000190291594083	0.0007634886010109	L3/5-IT	rm	-0.587590129849199	macaque_down	macaque_down_KLHL32_L3/5-IT	up_KLHL32_L3/5-IT	KLHL32	Exc	up_KLHL32_Exc	L3/5-IT	human_up_klhl32_exc	up	hsa	Exc	Exc	EXT_2_L56	-0.346602742035298	0.346602742035298	2.08305594841421e-06	0.0003072991079192	down	down_KLHL32_EXT_2_L56	no	no	both	up_down
18840	21450	1279.89211493068	-0.537543092912504	0.170631829893641	-3.15030960664002	0.0016309752272108	0.0079809520111823	L4	hg	pt	0.537543092912504	human_down	chimp_up	human_down_LRP3_L3/5-IT	chimp_up_LRP3_L3/5-IT	-0.508988457875586	0.170665769986235	-2.98236991469724	0.0028602617220183	0.0084515303008954	L3/5-IT	rm	0.508988457875586	macaque_up	macaque_up_LRP3_L3/5-IT	down_LRP3_L3/5-IT	LRP3	Exc	down_LRP3_Exc	L3/5-IT	human_down_lrp3_exc	down	hsa	Exc	Exc	EXT_4_L56	-0.277871616500621	0.277871616500621	0.0001425771518105	0.0012049631974868	down	down_LRP3_EXT_4_L56	yes	yes	both	down_down
19019	21629	9573.3894334609	-0.91607333742545	0.231073233871041	-3.9644286016125	7.35719624142992e-05	0.0005922037636814	L4	hg	pt	0.91607333742545	human_down	chimp_up	human_down_MAPK1_L3/5-IT	chimp_up_MAPK1_L3/5-IT	-0.553190759440601	0.231100816104724	-2.39372049292081	0.0166784532478012	0.0388419792226191	L3/5-IT	rm	0.553190759440601	macaque_up	macaque_up_MAPK1_L3/5-IT	down_MAPK1_L3/5-IT	MAPK1	Exc	down_MAPK1_Exc	L3/5-IT	human_down_mapk1_exc	down	hsa	Exc	Exc	EXT_11_L34	0.344337554387749	-0.344337554387749	6.11545315387901e-07	3.81496920884616e-05	up	up_MAPK1_EXT_11_L34	no	no	both	down_up
18862	21472	2937.70942434726	-1.09007109350272	0.146290033570679	-7.45143785188935	9.23283836764015e-14	5.36867232512246e-12	L4	hg	pt	1.09007109350272	human_down	chimp_up	human_down_MEGF8_L3/5-IT	chimp_up_MEGF8_L3/5-IT	-0.504354308294633	0.14651519960654	-3.44233437656334	0.0005767168982172	0.0020677511621506	L3/5-IT	rm	0.504354308294633	macaque_up	macaque_up_MEGF8_L3/5-IT	down_MEGF8_L3/5-IT	MEGF8	Exc	down_MEGF8_Exc	L3/5-IT	human_down_megf8_exc	down	hsa	Exc	Exc	EXT_4_L56	-0.314912330372795	0.314912330372795	0.0011905926004188	0.0063510171998353	down	down_MEGF8_EXT_4_L56	yes	yes	both	down_down
17525	20135	17331.7003728266	1.08390457413486	0.153742545338965	7.05012767770372	1.78753694820314e-12	8.45730731684019e-11	L4	hg	pt	-1.08390457413486	human_up	chimp_down	human_up_MSRA_L3/5-IT	chimp_down_MSRA_L3/5-IT	0.505468557632039	0.153693766025688	3.28880325274582	0.0010061432998756	0.003389580466012	L3/5-IT	rm	-0.505468557632039	macaque_down	macaque_down_MSRA_L3/5-IT	up_MSRA_L3/5-IT	MSRA	Exc	up_MSRA_Exc	L3/5-IT	human_up_msra_exc	up	hsa	Exc	Exc	EXT_8_L6	-0.316142161132909	0.316142161132909	0.0008508100484482	0.006620030078932	down	down_MSRA_EXT_8_L6	no	no	both	up_down
17525	20135	17331.7003728266	1.08390457413486	0.153742545338965	7.05012767770372	1.78753694820314e-12	8.45730731684019e-11	L4	hg	pt	-1.08390457413486	human_up	chimp_down	human_up_MSRA_L3/5-IT	chimp_down_MSRA_L3/5-IT	0.505468557632039	0.153693766025688	3.28880325274582	0.0010061432998756	0.003389580466012	L3/5-IT	rm	-0.505468557632039	macaque_down	macaque_down_MSRA_L3/5-IT	up_MSRA_L3/5-IT	MSRA	Exc	up_MSRA_Exc	L3/5-IT	human_up_msra_exc	up	hsa	Exc	Exc	EXT_9_L6	-0.530724019849499	0.530724019849499	5.0555410874342e-11	6.42927515329132e-09	down	down_MSRA_EXT_9_L6	no	no	both	up_down
17723	20333	4114.10622598365	-1.03919203001536	0.153177004583361	-6.78425611495635	1.1668616859429e-11	4.68631340020512e-10	L4	hg	pt	1.03919203001536	human_down	chimp_up	human_down_NCS1_L3/5-IT	chimp_up_NCS1_L3/5-IT	-0.740942625247446	0.153255071122465	-4.83470217214127	1.33345123856981e-06	8.22806033886732e-06	L3/5-IT	rm	0.740942625247446	macaque_up	macaque_up_NCS1_L3/5-IT	down_NCS1_L3/5-IT	NCS1	Exc	down_NCS1_Exc	L3/5-IT	human_down_ncs1_exc	down	hsa	Exc	Exc	EXT_9_L6	-0.34341094934044	0.34341094934044	1.29514135375678e-05	0.0001888358256907	down	down_NCS1_EXT_9_L6	yes	yes	both	down_down
17934	20544	889.775347677814	1.06870616285217	0.269584643130174	3.9642694422179	7.36210614080104e-05	0.000592390315245	L4	hg	pt	-1.06870616285217	human_up	chimp_down	human_up_NEAT1_L3/5-IT	chimp_down_NEAT1_L3/5-IT	2.27003888058521	0.271282034477441	8.36781869819684	5.86946086242193e-17	1.44526186615522e-15	L3/5-IT	rm	-2.27003888058521	macaque_down	macaque_down_NEAT1_L3/5-IT	up_NEAT1_L3/5-IT	NEAT1	Exc	up_NEAT1_Exc	L3/5-IT	human_up_neat1_exc	up	hsa	Exc	Exc	EXT_9_L6	0.808458623977521	-0.808458623977521	1.88415425804195e-08	9.09071335460897e-07	up	up_NEAT1_EXT_9_L6	no	no	both	up_up
17589	20199	15439.5753318215	-0.982218094180364	0.312055842050468	-3.14757156195624	0.0016463280193567	0.0080474626520513	L4	hg	pt	0.982218094180364	human_down	chimp_up	human_down_NECAB1_L3/5-IT	chimp_up_NECAB1_L3/5-IT	-0.789575158779959	0.312062645577878	-2.53018158362985	0.0114003509374522	0.027997726663119	L3/5-IT	rm	0.789575158779959	macaque_up	macaque_up_NECAB1_L3/5-IT	down_NECAB1_L3/5-IT	NECAB1	Exc	down_NECAB1_Exc	L3/5-IT	human_down_necab1_exc	down	hsa	Exc	Exc	EXT_11_L34	0.251220473133225	-0.251220473133225	2.76898469322795e-05	0.0006198289695752	up	up_NECAB1_EXT_11_L34	no	no	both	down_up
18812	21422	9190.04305944767	-0.788978068094773	0.147389538485326	-5.35301267785247	8.65017860061282e-08	1.61762587054995e-06	L4	hg	pt	0.788978068094773	human_down	chimp_up	human_down_NFIX_L3/5-IT	chimp_up_NFIX_L3/5-IT	-0.541743135356304	0.147421078935887	-3.67480104790107	0.0002380348267883	0.000933856632222	L3/5-IT	rm	0.541743135356304	macaque_up	macaque_up_NFIX_L3/5-IT	down_NFIX_L3/5-IT	NFIX	Exc	down_NFIX_Exc	L3/5-IT	human_down_nfix_exc	down	hsa	Exc	Exc	EXT_9_L6	0.738896569121204	-0.738896569121204	6.26903860254632e-07	1.60440662471626e-05	up	up_NFIX_EXT_9_L6	no	no	both	down_up
17604	20214	386.709568045869	1.40971269013344	0.296451353736283	4.75529179531927	1.98159991087901e-06	2.59951327000041e-05	L4	hg	pt	-1.40971269013344	human_up	chimp_down	human_up_NOV_L3/5-IT	chimp_down_NOV_L3/5-IT	2.2002862018938	0.2988452732902	7.36262674550373	1.80326071449103e-13	2.98747443991228e-12	L3/5-IT	rm	-2.2002862018938	macaque_down	macaque_down_NOV_L3/5-IT	up_NOV_L3/5-IT	NOV	Exc	up_NOV_Exc	L3/5-IT	human_up_nov_exc	up	hsa	Exc	Exc	EXT_4_L56	0.312501572420218	-0.312501572420218	2.54300086897626e-06	5.52529674790908e-05	up	up_NOV_EXT_4_L56	yes	yes	both	up_up
19043	21653	7842.29289886846	-0.913107715165562	0.251670600664717	-3.6281858618124	0.0002854197626652	0.0018667465416216	L4	hg	pt	0.913107715165562	human_down	chimp_up	human_down_NPTXR_L3/5-IT	chimp_up_NPTXR_L3/5-IT	-0.902867098673218	0.251672813931853	-3.58746375728009	0.0003339101277724	0.0012711128689812	L3/5-IT	rm	0.902867098673218	macaque_up	macaque_up_NPTXR_L3/5-IT	down_NPTXR_L3/5-IT	NPTXR	Exc	down_NPTXR_Exc	L3/5-IT	human_down_nptxr_exc	down	hsa	Exc	Exc	EXT_13_L45	-0.354219585290108	0.354219585290108	1.09245206294193e-06	0.0006677613234732	down	down_NPTXR_EXT_13_L45	no	yes	both	down_down
19043	21653	7842.29289886846	-0.913107715165562	0.251670600664717	-3.6281858618124	0.0002854197626652	0.0018667465416216	L4	hg	pt	0.913107715165562	human_down	chimp_up	human_down_NPTXR_L3/5-IT	chimp_up_NPTXR_L3/5-IT	-0.902867098673218	0.251672813931853	-3.58746375728009	0.0003339101277724	0.0012711128689812	L3/5-IT	rm	0.902867098673218	macaque_up	macaque_up_NPTXR_L3/5-IT	down_NPTXR_L3/5-IT	NPTXR	Exc	down_NPTXR_Exc	L3/5-IT	human_down_nptxr_exc	down	hsa	Exc	Exc	EXT_8_L6	-0.504622854213718	0.504622854213718	5.95712555295622e-07	3.59224383547966e-05	down	down_NPTXR_EXT_8_L6	no	yes	both	down_down
19043	21653	7842.29289886846	-0.913107715165562	0.251670600664717	-3.6281858618124	0.0002854197626652	0.0018667465416216	L4	hg	pt	0.913107715165562	human_down	chimp_up	human_down_NPTXR_L3/5-IT	chimp_up_NPTXR_L3/5-IT	-0.902867098673218	0.251672813931853	-3.58746375728009	0.0003339101277724	0.0012711128689812	L3/5-IT	rm	0.902867098673218	macaque_up	macaque_up_NPTXR_L3/5-IT	down_NPTXR_L3/5-IT	NPTXR	Exc	down_NPTXR_Exc	L3/5-IT	human_down_nptxr_exc	down	hsa	Exc	Exc	EXT_9_L6	-0.895004958486965	0.895004958486965	0.0007432920633884	0.0048706434764405	down	down_NPTXR_EXT_9_L6	no	yes	both	down_down
19131	21741	1368.95601810888	-0.844703211479367	0.239256185187623	-3.53053866012683	0.0004147144037232	0.0025599820512923	L4	hg	pt	0.844703211479367	human_down	chimp_up	human_down_PDZD4_L3/5-IT	chimp_up_PDZD4_L3/5-IT	-0.611634973388183	0.239377980539705	-2.5551012336606	0.0106156918764892	0.0263535143542368	L3/5-IT	rm	0.611634973388183	macaque_up	macaque_up_PDZD4_L3/5-IT	down_PDZD4_L3/5-IT	PDZD4	Exc	down_PDZD4_Exc	L3/5-IT	human_down_pdzd4_exc	down	hsa	Exc	Exc	EXT_9_L6	-0.289901139932673	0.289901139932673	4.10385892118448e-05	0.0004806577685858	down	down_PDZD4_EXT_9_L6	yes	yes	both	down_down
16447	19057	247.822037652097	0.79664410257562	0.20205699184332	3.94267030953998	8.0579390806155e-05	0.0006387097602158	L4	hg	pt	-0.79664410257562	human_up	chimp_down	human_up_PINK1_L3/5-IT	chimp_down_PINK1_L3/5-IT	1.33931888922512	0.204799361918974	6.53966338896605	6.16574487885524e-11	7.50010331980812e-10	L3/5-IT	rm	-1.33931888922512	macaque_down	macaque_down_PINK1_L3/5-IT	up_PINK1_L3/5-IT	PINK1	Exc	up_PINK1_Exc	L3/5-IT	human_up_pink1_exc	up	hsa	Exc	Exc	EXT_4_L56	0.487521863586694	-0.487521863586694	2.47226630229191e-06	5.42982932318186e-05	up	up_PINK1_EXT_4_L56	no	no	both	up_up
17869	20479	486.161830198317	2.06290990899617	0.270993098237437	7.61240755729029	2.69036614294963e-14	1.73183794644183e-12	L4	hg	pt	-2.06290990899617	human_up	chimp_down	human_up_PLEKHA7_L3/5-IT	chimp_down_PLEKHA7_L3/5-IT	2.72283098606608	0.273264062792104	9.96410196878901	2.18842607987381e-23	9.15491576747212e-22	L3/5-IT	rm	-2.72283098606608	macaque_down	macaque_down_PLEKHA7_L3/5-IT	up_PLEKHA7_L3/5-IT	PLEKHA7	Exc	up_PLEKHA7_Exc	L3/5-IT	human_up_plekha7_exc	up	hsa	Exc	Exc	EXT_8_L6	0.278878705288713	-0.278878705288713	0.00059808763305	0.0051482399786708	up	up_PLEKHA7_EXT_8_L6	yes	yes	both	up_up
16946	19556	2610.30724959239	-0.647630481465068	0.156195223520435	-4.14628864358544	3.37907805290991e-05	0.0003071496562281	L4	hg	pt	0.647630481465068	human_down	chimp_up	human_down_PODXL2_L3/5-IT	chimp_up_PODXL2_L3/5-IT	-0.548124483612876	0.156241684700754	-3.50818339332864	0.0004511779097805	0.0016666950384565	L3/5-IT	rm	0.548124483612876	macaque_up	macaque_up_PODXL2_L3/5-IT	down_PODXL2_L3/5-IT	PODXL2	Exc	down_PODXL2_Exc	L3/5-IT	human_down_podxl2_exc	down	hsa	Exc	Exc	EXT_4_L56	0.275329127238117	-0.275329127238117	0.000203541974395	0.0016057701660699	up	up_PODXL2_EXT_4_L56	yes	yes	both	down_up
16959	19569	1739.79703232222	-0.60942949830498	0.152696428948407	-3.99111821083186	6.57624892559818e-05	0.0005388327014979	L4	hg	pt	0.60942949830498	human_down	chimp_up	human_down_PXYLP1_L3/5-IT	chimp_up_PXYLP1_L3/5-IT	-0.96542149699843	0.152494169372757	-6.33087481947295	2.43775064331926e-10	2.77989317376656e-09	L3/5-IT	rm	0.96542149699843	macaque_up	macaque_up_PXYLP1_L3/5-IT	down_PXYLP1_L3/5-IT	PXYLP1	Exc	down_PXYLP1_Exc	L3/5-IT	human_down_pxylp1_exc	down	hsa	Exc	Exc	EXT_6_L23	-0.273318932776584	0.273318932776584	6.00203503425339e-05	0.001495987176885	down	down_PXYLP1_EXT_6_L23	yes	yes	both	down_down
16762	19372	29975.466041755	0.595509339292386	0.166937119290422	3.56726737482737	0.000360723365896	0.0022814555587903	L4	hg	pt	-0.595509339292386	human_up	chimp_down	human_up_R3HDM1_L3/5-IT	chimp_down_R3HDM1_L3/5-IT	0.591945994274902	0.166937738572782	3.54590878812475	0.0003912616097751	0.0014676554325859	L3/5-IT	rm	-0.591945994274902	macaque_down	macaque_down_R3HDM1_L3/5-IT	up_R3HDM1_L3/5-IT	R3HDM1	Exc	up_R3HDM1_Exc	L3/5-IT	human_up_r3hdm1_exc	up	hsa	Exc	Exc	EXT_8_L6	-2.0757242583755	2.0757242583755	6.74464432231244e-09	1.66300446840484e-06	down	down_R3HDM1_EXT_8_L6	no	no	both	up_down
16797	19407	2161.09199765749	1.63297677954731	0.293992750627017	5.55447974844465	2.78439791014652e-08	5.85394132190984e-07	L4	hg	pt	-1.63297677954731	human_up	chimp_down	human_up_SCHLAP1_L3/5-IT	chimp_down_SCHLAP1_L3/5-IT	1.10563369184783	0.293765549513231	3.76366014898568	0.0001674444084608	0.0006813064017259	L3/5-IT	rm	-1.10563369184783	macaque_down	macaque_down_SCHLAP1_L3/5-IT	up_SCHLAP1_L3/5-IT	SCHLAP1	Exc	up_SCHLAP1_Exc	L3/5-IT	human_up_schlap1_exc	up	hsa	Exc	Exc	EXT_1_L4	-0.365392610464373	0.365392610464373	7.07683149950995e-05	0.0018016601911519	down	down_SCHLAP1_EXT_1_L4	yes	yes	both	up_down
16777	19387	7293.48380046097	0.621938958375368	0.152076647177974	4.08964144013195	4.32040547865159e-05	0.0003785892930437	L4	hg	pt	-0.621938958375368	human_up	chimp_down	human_up_SCN3A_L3/5-IT	chimp_down_SCN3A_L3/5-IT	0.626399214806775	0.152080960697484	4.11885361542918	3.80761922018821e-05	0.0001790156202554	L3/5-IT	rm	-0.626399214806775	macaque_down	macaque_down_SCN3A_L3/5-IT	up_SCN3A_L3/5-IT	SCN3A	Exc	up_SCN3A_Exc	L3/5-IT	human_up_scn3a_exc	up	hsa	Exc	Exc	EXT_6_L23	0.490411072489423	-0.490411072489423	0.0003042019362829	0.0048111752652065	up	up_SCN3A_EXT_6_L23	no	yes	both	up_up
16777	19387	7293.48380046097	0.621938958375368	0.152076647177974	4.08964144013195	4.32040547865159e-05	0.0003785892930437	L4	hg	pt	-0.621938958375368	human_up	chimp_down	human_up_SCN3A_L3/5-IT	chimp_down_SCN3A_L3/5-IT	0.626399214806775	0.152080960697484	4.11885361542918	3.80761922018821e-05	0.0001790156202554	L3/5-IT	rm	-0.626399214806775	macaque_down	macaque_down_SCN3A_L3/5-IT	up_SCN3A_L3/5-IT	SCN3A	Exc	up_SCN3A_Exc	L3/5-IT	human_up_scn3a_exc	up	hsa	Exc	Exc	EXT_2_L56	-0.297321877297191	0.297321877297191	0.0002824090850071	0.0066696824986712	down	down_SCN3A_EXT_2_L56	no	yes	both	up_down
16838	19448	911.625696319319	-1.48209465064405	0.400546317291299	-3.70018294180493	0.0002154440994057	0.0014784770449309	L4	hg	pt	1.48209465064405	human_down	chimp_up	human_down_SERPINE2_L3/5-IT	chimp_up_SERPINE2_L3/5-IT	-1.99166903112595	0.400353751980598	-4.97477298832077	6.53241473382084e-07	4.26177074151984e-06	L3/5-IT	rm	1.99166903112595	macaque_up	macaque_up_SERPINE2_L3/5-IT	down_SERPINE2_L3/5-IT	SERPINE2	Exc	down_SERPINE2_Exc	L3/5-IT	human_down_serpine2_exc	down	hsa	Exc	Exc	EXT_6_L23	0.37180948439928	-0.37180948439928	0.0004207758053653	0.0060999110215266	up	up_SERPINE2_EXT_6_L23	yes	yes	both	down_up
17855	20465	1703.59415501169	-0.779708817890749	0.254313162695279	-3.06593968486406	0.0021698708169853	0.0100518726758055	L4	hg	pt	0.779708817890749	human_down	chimp_up	human_down_SLC25A22_L3/5-IT	chimp_up_SLC25A22_L3/5-IT	-0.641256873817136	0.254370605043722	-2.52095509898604	0.0117036785328434	0.0286282058044811	L3/5-IT	rm	0.641256873817136	macaque_up	macaque_up_SLC25A22_L3/5-IT	down_SLC25A22_L3/5-IT	SLC25A22	Exc	down_SLC25A22_Exc	L3/5-IT	human_down_slc25a22_exc	down	hsa	Exc	Exc	EXT_4_L56	-0.264697654426744	0.264697654426744	0.0018332649595909	0.0088938597303306	down	down_SLC25A22_EXT_4_L56	yes	yes	both	down_down
18806	21416	3443.06879646104	-0.659745038821481	0.136078000528331	-4.84828580858024	1.24532894442949e-06	1.74056617970048e-05	L4	hg	pt	0.659745038821481	human_down	chimp_up	human_down_SMARCA4_L3/5-IT	chimp_up_SMARCA4_L3/5-IT	-0.519241500809207	0.136132724755508	-3.81422983887053	0.0001366082870159	0.0005665033298656	L3/5-IT	rm	0.519241500809207	macaque_up	macaque_up_SMARCA4_L3/5-IT	down_SMARCA4_L3/5-IT	SMARCA4	Exc	down_SMARCA4_Exc	L3/5-IT	human_down_smarca4_exc	down	hsa	Exc	Exc	EXT_11_L34	-0.328050519280825	0.328050519280825	2.10346107880954e-09	5.65660479301483e-07	down	down_SMARCA4_EXT_11_L34	no	yes	both	down_down
18806	21416	3443.06879646104	-0.659745038821481	0.136078000528331	-4.84828580858024	1.24532894442949e-06	1.74056617970048e-05	L4	hg	pt	0.659745038821481	human_down	chimp_up	human_down_SMARCA4_L3/5-IT	chimp_up_SMARCA4_L3/5-IT	-0.519241500809207	0.136132724755508	-3.81422983887053	0.0001366082870159	0.0005665033298656	L3/5-IT	rm	0.519241500809207	macaque_up	macaque_up_SMARCA4_L3/5-IT	down_SMARCA4_L3/5-IT	SMARCA4	Exc	down_SMARCA4_Exc	L3/5-IT	human_down_smarca4_exc	down	hsa	Exc	Exc	EXT_3_L23	-0.353175395308249	0.353175395308249	0.0003998519356978	0.0059813230352262	down	down_SMARCA4_EXT_3_L23	no	yes	both	down_down
17051	19661	523.766326144222	-1.64570434527141	0.501918316704749	-3.27882902555933	0.0010423876948217	0.0055229871555918	L4	hg	pt	1.64570434527141	human_down	chimp_up	human_down_SPP1_L3/5-IT	chimp_up_SPP1_L3/5-IT	-1.21949061852152	0.502165636204046	-2.4284629026786	0.0151629762568634	0.0357632974400286	L3/5-IT	rm	1.21949061852152	macaque_up	macaque_up_SPP1_L3/5-IT	down_SPP1_L3/5-IT	SPP1	Exc	down_SPP1_Exc	L3/5-IT	human_down_spp1_exc	down	hsa	Exc	Exc	EXT_9_L6	0.923903014510175	-0.923903014510175	2.95947520711963e-15	2.90338610557517e-12	up	up_SPP1_EXT_9_L6	no	no	both	down_up
17051	19661	523.766326144222	-1.64570434527141	0.501918316704749	-3.27882902555933	0.0010423876948217	0.0055229871555918	L4	hg	pt	1.64570434527141	human_down	chimp_up	human_down_SPP1_L3/5-IT	chimp_up_SPP1_L3/5-IT	-1.21949061852152	0.502165636204046	-2.4284629026786	0.0151629762568634	0.0357632974400286	L3/5-IT	rm	1.21949061852152	macaque_up	macaque_up_SPP1_L3/5-IT	down_SPP1_L3/5-IT	SPP1	Exc	down_SPP1_Exc	L3/5-IT	human_down_spp1_exc	down	hsa	Exc	Exc	EXT_4_L56	0.490974868155053	-0.490974868155053	6.49073885780763e-07	2.08430043827433e-05	up	up_SPP1_EXT_4_L56	no	no	both	down_up
18770	21380	226.05993271353	0.779823611427454	0.30364218456323	2.56823212014886	0.0102218683110724	0.0351210546751809	L4	hg	pt	-0.779823611427454	human_up	chimp_down	human_up_SPPL2B_L3/5-IT	chimp_down_SPPL2B_L3/5-IT	1.05467052042373	0.304636596950319	3.462061127855	0.0005360553889177	0.0019385191237037	L3/5-IT	rm	-1.05467052042373	macaque_down	macaque_down_SPPL2B_L3/5-IT	up_SPPL2B_L3/5-IT	SPPL2B	Exc	up_SPPL2B_Exc	L3/5-IT	human_up_sppl2b_exc	up	hsa	Exc	Exc	EXT_3_L23	-0.259566682332085	0.259566682332085	2.84913974905757e-06	0.0002138712946412	down	down_SPPL2B_EXT_3_L23	no	yes	both	up_down
18770	21380	226.05993271353	0.779823611427454	0.30364218456323	2.56823212014886	0.0102218683110724	0.0351210546751809	L4	hg	pt	-0.779823611427454	human_up	chimp_down	human_up_SPPL2B_L3/5-IT	chimp_down_SPPL2B_L3/5-IT	1.05467052042373	0.304636596950319	3.462061127855	0.0005360553889177	0.0019385191237037	L3/5-IT	rm	-1.05467052042373	macaque_down	macaque_down_SPPL2B_L3/5-IT	up_SPPL2B_L3/5-IT	SPPL2B	Exc	up_SPPL2B_Exc	L3/5-IT	human_up_sppl2b_exc	up	hsa	Exc	Exc	EXT_6_L23	-0.327467603010677	0.327467603010677	9.3451920820695e-10	5.5881395132515e-07	down	down_SPPL2B_EXT_6_L23	no	yes	both	up_down
17923	20533	970.027332196826	-0.628520379862118	0.251578454983167	-2.49830765477978	0.0124787841754935	0.0412147963547301	L4	hg	pt	0.628520379862118	human_down	chimp_up	human_down_STIP1_L3/5-IT	chimp_up_STIP1_L3/5-IT	-0.825776616163326	0.251461110467365	-3.28391382122087	0.001023762223241	0.0034429738621404	L3/5-IT	rm	0.825776616163326	macaque_up	macaque_up_STIP1_L3/5-IT	down_STIP1_L3/5-IT	STIP1	Exc	down_STIP1_Exc	L3/5-IT	human_down_stip1_exc	down	hsa	Exc	Exc	EXT_4_L56	0.313149661917925	-0.313149661917925	8.50566517648855e-08	4.77336856434484e-06	up	up_STIP1_EXT_4_L56	no	no	both	down_up
17923	20533	970.027332196826	-0.628520379862118	0.251578454983167	-2.49830765477978	0.0124787841754935	0.0412147963547301	L4	hg	pt	0.628520379862118	human_down	chimp_up	human_down_STIP1_L3/5-IT	chimp_up_STIP1_L3/5-IT	-0.825776616163326	0.251461110467365	-3.28391382122087	0.001023762223241	0.0034429738621404	L3/5-IT	rm	0.825776616163326	macaque_up	macaque_up_STIP1_L3/5-IT	down_STIP1_L3/5-IT	STIP1	Exc	down_STIP1_Exc	L3/5-IT	human_down_stip1_exc	down	hsa	Exc	Exc	EXT_9_L6	0.261872109904798	-0.261872109904798	3.22352334527842e-05	0.0003945990966097	up	up_STIP1_EXT_9_L6	no	no	both	down_up
18982	21592	6058.03636549948	-0.596440505963292	0.195224176259671	-3.05515698614068	0.0022494274618179	0.0103324454989879	L4	hg	pt	0.596440505963292	human_down	chimp_up	human_down_STMN3_L3/5-IT	chimp_up_STMN3_L3/5-IT	-0.741085730361441	0.195206956959034	-3.79641044513062	0.0001468063620281	0.0006048183743069	L3/5-IT	rm	0.741085730361441	macaque_up	macaque_up_STMN3_L3/5-IT	down_STMN3_L3/5-IT	STMN3	Exc	down_STMN3_Exc	L3/5-IT	human_down_stmn3_exc	down	hsa	Exc	Exc	EXT_4_L56	0.351750615619274	-0.351750615619274	0.0010377940229184	0.0057318707444022	up	up_STMN3_EXT_4_L56	yes	yes	both	down_up
19087	21697	7273.34254130875	-0.896072740693164	0.253973352544197	-3.52821558528361	0.0004183712706027	0.0025783765576628	L4	hg	pt	0.896072740693164	human_down	chimp_up	human_down_SYN1_L3/5-IT	chimp_up_SYN1_L3/5-IT	-0.77706819445212	0.253984954797241	-3.05950482410449	0.0022170321708705	0.0067818348793907	L3/5-IT	rm	0.77706819445212	macaque_up	macaque_up_SYN1_L3/5-IT	down_SYN1_L3/5-IT	SYN1	Exc	down_SYN1_Exc	L3/5-IT	human_down_syn1_exc	down	hsa	Exc	Exc	EXT_11_L34	0.375751635181198	-0.375751635181198	1.22762594087419e-05	0.0003431145536993	up	up_SYN1_EXT_11_L34	no	yes	both	down_up
19087	21697	7273.34254130875	-0.896072740693164	0.253973352544197	-3.52821558528361	0.0004183712706027	0.0025783765576628	L4	hg	pt	0.896072740693164	human_down	chimp_up	human_down_SYN1_L3/5-IT	chimp_up_SYN1_L3/5-IT	-0.77706819445212	0.253984954797241	-3.05950482410449	0.0022170321708705	0.0067818348793907	L3/5-IT	rm	0.77706819445212	macaque_up	macaque_up_SYN1_L3/5-IT	down_SYN1_L3/5-IT	SYN1	Exc	down_SYN1_Exc	L3/5-IT	human_down_syn1_exc	down	hsa	Exc	Exc	EXT_8_L6	0.370346376015137	-0.370346376015137	2.57568194494341e-05	0.0005407470013267	up	up_SYN1_EXT_8_L6	no	yes	both	down_up
19032	21642	7590.77453848978	0.829770143037914	0.24518231547052	3.38429850230239	0.0007136037553427	0.0040165697086437	L4	hg	pt	-0.829770143037914	human_up	chimp_down	human_up_SYN3_L3/5-IT	chimp_down_SYN3_L3/5-IT	0.90812545687465	0.245194403053423	3.70369570253521	0.0002124811199147	0.0008439589556185	L3/5-IT	rm	-0.90812545687465	macaque_down	macaque_down_SYN3_L3/5-IT	up_SYN3_L3/5-IT	SYN3	Exc	up_SYN3_Exc	L3/5-IT	human_up_syn3_exc	up	hsa	Exc	Exc	EXT_9_L6	-0.406558463962989	0.406558463962989	5.63052183895529e-09	3.30283514595845e-07	down	down_SYN3_EXT_9_L6	yes	yes	both	up_down
17466	20076	3159.21589842089	-1.43468183394982	0.346899557638624	-4.13572690526278	3.53832790250333e-05	0.0003188401783438	L4	hg	pt	1.43468183394982	human_down	chimp_up	human_down_VGF_L3/5-IT	chimp_up_VGF_L3/5-IT	-0.925001334566261	0.346972625672491	-2.66592020847021	0.0076777913320973	0.0199468762454254	L3/5-IT	rm	0.925001334566261	macaque_up	macaque_up_VGF_L3/5-IT	down_VGF_L3/5-IT	VGF	Exc	down_VGF_Exc	L3/5-IT	human_down_vgf_exc	down	hsa	Exc	Exc	EXT_4_L56	-0.346247512032726	0.346247512032726	0.0018436247079813	0.008934373074091	down	down_VGF_EXT_4_L56	no	no	both	down_down
17466	20076	3159.21589842089	-1.43468183394982	0.346899557638624	-4.13572690526278	3.53832790250333e-05	0.0003188401783438	L4	hg	pt	1.43468183394982	human_down	chimp_up	human_down_VGF_L3/5-IT	chimp_up_VGF_L3/5-IT	-0.925001334566261	0.346972625672491	-2.66592020847021	0.0076777913320973	0.0199468762454254	L3/5-IT	rm	0.925001334566261	macaque_up	macaque_up_VGF_L3/5-IT	down_VGF_L3/5-IT	VGF	Exc	down_VGF_Exc	L3/5-IT	human_down_vgf_exc	down	hsa	Exc	Exc	EXT_9_L6	-0.460295624472332	0.460295624472332	1.21374112603166e-06	2.7691577717059e-05	down	down_VGF_EXT_9_L6	no	no	both	down_down
20904	23514	468.933090401702	-1.15675301832084	0.191396902781667	-6.04373948328927	1.5058258702787e-09	5.21757426545076e-08	L5/L6	hg	pt	1.15675301832084	human_down	chimp_up	human_down_AATK_L6_CT	chimp_up_AATK_L6_CT	-0.541317291262347	0.191177466549717	-2.83149108015601	0.0046331525835617	0.0145322431113913	L6_CT	rm	0.541317291262347	macaque_up	macaque_up_AATK_L6_CT	down_AATK_L6_CT	AATK	Exc	down_AATK_Exc	L6_CT	human_down_aatk_exc	down	hsa	Exc	Exc	EXT_9_L6	-0.285116106208528	0.285116106208528	4.47822666170301e-10	4.01132285584371e-08	down	down_AATK_EXT_9_L6	no	no	both	down_down
20273	22883	490.541131694871	0.861981796418674	0.163875952793201	5.25996512439156	1.44082726525908e-07	2.97653436823043e-06	L5/L6	hg	pt	-0.861981796418674	human_up	chimp_down	human_up_ABCC8_L6_CT	chimp_down_ABCC8_L6_CT	0.7629672708908	0.161454754667347	4.72557945080515	2.29460095273377e-06	1.75655659140309e-05	L6_CT	rm	-0.7629672708908	macaque_down	macaque_down_ABCC8_L6_CT	up_ABCC8_L6_CT	ABCC8	Exc	up_ABCC8_Exc	L6_CT	human_up_abcc8_exc	up	hsa	Exc	Exc	EXT_3_L23	-0.258235158571508	0.258235158571508	1.57893042832183e-05	0.000642677418742	down	down_ABCC8_EXT_3_L23	no	yes	both	up_down
20273	22883	490.541131694871	0.861981796418674	0.163875952793201	5.25996512439156	1.44082726525908e-07	2.97653436823043e-06	L5/L6	hg	pt	-0.861981796418674	human_up	chimp_down	human_up_ABCC8_L6_CT	chimp_down_ABCC8_L6_CT	0.7629672708908	0.161454754667347	4.72557945080515	2.29460095273377e-06	1.75655659140309e-05	L6_CT	rm	-0.7629672708908	macaque_down	macaque_down_ABCC8_L6_CT	up_ABCC8_L6_CT	ABCC8	Exc	up_ABCC8_Exc	L6_CT	human_up_abcc8_exc	up	hsa	Exc	Exc	EXT_6_L23	-0.276135519674081	0.276135519674081	7.3777135775221e-05	0.0017395291794909	down	down_ABCC8_EXT_6_L23	no	yes	both	up_down
35123	40733	199.082318777729	-0.665459490039605	0.163246264378252	-4.07641481153708	4.57354001652903e-05	0.00098260136688	L5/L6	hg	pt	0.665459490039605	human_down	chimp_up	human_down_ADGRL1_L5-ET	chimp_up_ADGRL1_L5-ET	-0.555926849969584	0.158775720354023	-3.50133413805354	0.0004629350285051	0.0032177160707717	L5-ET	rm	0.555926849969584	macaque_up	macaque_up_ADGRL1_L5-ET	down_ADGRL1_L5-ET	ADGRL1	Exc	down_ADGRL1_Exc	L5-ET	human_down_adgrl1_exc	down	hsa	Exc	Exc	EXT_10_L34	-0.288844570900387	0.288844570900387	7.00886794053341e-07	7.83185891191554e-05	down	down_ADGRL1_EXT_10_L34	no	no	both	down_down
35123	40733	199.082318777729	-0.665459490039605	0.163246264378252	-4.07641481153708	4.57354001652903e-05	0.00098260136688	L5/L6	hg	pt	0.665459490039605	human_down	chimp_up	human_down_ADGRL1_L5-ET	chimp_up_ADGRL1_L5-ET	-0.555926849969584	0.158775720354023	-3.50133413805354	0.0004629350285051	0.0032177160707717	L5-ET	rm	0.555926849969584	macaque_up	macaque_up_ADGRL1_L5-ET	down_ADGRL1_L5-ET	ADGRL1	Exc	down_ADGRL1_Exc	L5-ET	human_down_adgrl1_exc	down	hsa	Exc	Exc	EXT_6_L23	-0.315813862405339	0.315813862405339	9.02045979923323e-07	7.22953387574707e-05	down	down_ADGRL1_EXT_6_L23	no	no	both	down_down
19992	22602	183.360636993894	1.05149315930184	0.300574346307056	3.49827978408931	0.0004682696184386	0.0029336980011799	L5/L6	hg	pt	-1.05149315930184	human_up	chimp_down	human_up_AGBL3_L6_CT	chimp_down_AGBL3_L6_CT	1.60050576947339	0.299752594958296	5.33942256511927	9.32430843989463e-08	9.38064867215986e-07	L6_CT	rm	-1.60050576947339	macaque_down	macaque_down_AGBL3_L6_CT	up_AGBL3_L6_CT	AGBL3	Exc	up_AGBL3_Exc	L6_CT	human_up_agbl3_exc	up	hsa	Exc	Exc	EXT_6_L23	-0.354152235241775	0.354152235241775	2.02552390033189e-08	4.19692644116243e-06	down	down_AGBL3_EXT_6_L23	yes	yes	both	up_down
20500	23110	1554.17979021055	-1.14032310918016	0.239611212641658	-4.75905570782086	1.94500753542594e-06	2.88750439232059e-05	L5/L6	hg	pt	1.14032310918016	human_down	chimp_up	human_down_AKAP11_L6_CT	chimp_up_AKAP11_L6_CT	-0.800488931417119	0.239411975739615	-3.34356261395935	0.0008271002686684	0.0033432052130276	L6_CT	rm	0.800488931417119	macaque_up	macaque_up_AKAP11_L6_CT	down_AKAP11_L6_CT	AKAP11	Exc	down_AKAP11_Exc	L6_CT	human_down_akap11_exc	down	hsa	Exc	Exc	EXT_3_L23	0.386041474872242	-0.386041474872242	1.84225882879939e-05	0.000723717854675	up	up_AKAP11_EXT_3_L23	no	no	both	down_up
20500	23110	1554.17979021055	-1.14032310918016	0.239611212641658	-4.75905570782086	1.94500753542594e-06	2.88750439232059e-05	L5/L6	hg	pt	1.14032310918016	human_down	chimp_up	human_down_AKAP11_L6_CT	chimp_up_AKAP11_L6_CT	-0.800488931417119	0.239411975739615	-3.34356261395935	0.0008271002686684	0.0033432052130276	L6_CT	rm	0.800488931417119	macaque_up	macaque_up_AKAP11_L6_CT	down_AKAP11_L6_CT	AKAP11	Exc	down_AKAP11_Exc	L6_CT	human_down_akap11_exc	down	hsa	Exc	Exc	EXT_13_L45	0.370742985652043	-0.370742985652043	3.68377723766315e-05	0.0039736038291557	up	up_AKAP11_EXT_13_L45	no	no	both	down_up
20500	23110	1554.17979021055	-1.14032310918016	0.239611212641658	-4.75905570782086	1.94500753542594e-06	2.88750439232059e-05	L5/L6	hg	pt	1.14032310918016	human_down	chimp_up	human_down_AKAP11_L6_CT	chimp_up_AKAP11_L6_CT	-0.800488931417119	0.239411975739615	-3.34356261395935	0.0008271002686684	0.0033432052130276	L6_CT	rm	0.800488931417119	macaque_up	macaque_up_AKAP11_L6_CT	down_AKAP11_L6_CT	AKAP11	Exc	down_AKAP11_Exc	L6_CT	human_down_akap11_exc	down	hsa	Exc	Exc	EXT_8_L6	0.323671578495905	-0.323671578495905	3.95133156718244e-10	2.92279996024485e-07	up	up_AKAP11_EXT_8_L6	no	no	both	down_up
20929	23539	42.9350626065051	0.950810695278168	0.349697276647657	2.71895367442673	0.0065488779320168	0.0248165192722745	L5/L6	hg	pt	-0.950810695278168	human_up	chimp_down	human_up_AQP4_L6_CT	chimp_down_AQP4_L6_CT	1.25400790754026	0.344854047420008	3.63634388786213	0.0002765351051682	0.0012852224706356	L6_CT	rm	-1.25400790754026	macaque_down	macaque_down_AQP4_L6_CT	up_AQP4_L6_CT	AQP4	Exc	up_AQP4_Exc	L6_CT	human_up_aqp4_exc	up	hsa	Exc	Exc	EXT_9_L6	0.41604872207308	-0.41604872207308	5.82744264378632e-09	3.36294042989596e-07	up	up_AQP4_EXT_9_L6	no	no	both	up_up
21169	23779	481.959544152629	-1.73089673913331	0.288114036018992	-6.00767933089942	1.88197595068699e-09	6.33189444857948e-08	L5/L6	hg	pt	1.73089673913331	human_down	chimp_up	human_down_ATF4_L6_CT	chimp_up_ATF4_L6_CT	-0.695650810625969	0.288478237099743	-2.41144988134909	0.0158892354981396	0.0408738155340325	L6_CT	rm	0.695650810625969	macaque_up	macaque_up_ATF4_L6_CT	down_ATF4_L6_CT	ATF4	Exc	down_ATF4_Exc	L6_CT	human_down_atf4_exc	down	hsa	Exc	Exc	EXT_4_L56	0.445252891721083	-0.445252891721083	3.34379197762516e-09	5.17270080712623e-07	up	up_ATF4_EXT_4_L56	yes	yes	both	down_up
34615	40225	255.770111962651	0.656485427991118	0.211936412934792	3.09755845586148	0.0019512190982015	0.0172017140521539	L5/L6	hg	pt	-0.656485427991118	human_up	chimp_down	human_up_BBS9_L5-ET	chimp_down_BBS9_L5-ET	0.561548353003002	0.206937854108307	2.71360866006226	0.0066554737266476	0.0277970693900148	L5-ET	rm	-0.561548353003002	macaque_down	macaque_down_BBS9_L5-ET	up_BBS9_L5-ET	BBS9	Exc	up_BBS9_Exc	L5-ET	human_up_bbs9_exc	up	hsa	Exc	Exc	EXT_6_L23	-0.263056094479447	0.263056094479447	7.01435173907874e-05	0.0016769859816284	down	down_BBS9_EXT_6_L23	no	no	both	up_down
34502	40112	233.023960103839	-0.518016155981355	0.159856856157585	-3.24050008509301	0.0011932023660355	0.0119491808185601	L5/L6	hg	pt	0.518016155981355	human_down	chimp_up	human_down_BDP1_L5-ET	chimp_up_BDP1_L5-ET	-0.617677736307148	0.15472119126355	-3.99219868502048	6.54634869285004e-05	0.0006278684376473	L5-ET	rm	0.617677736307148	macaque_up	macaque_up_BDP1_L5-ET	down_BDP1_L5-ET	BDP1	Exc	down_BDP1_Exc	L5-ET	human_down_bdp1_exc	down	hsa	Exc	Exc	EXT_5_L56	-0.665202284882407	0.665202284882407	6.32545054972622e-05	0.0018072992998318	down	down_BDP1_EXT_5_L56	no	no	both	down_down
34502	40112	233.023960103839	-0.518016155981355	0.159856856157585	-3.24050008509301	0.0011932023660355	0.0119491808185601	L5/L6	hg	pt	0.518016155981355	human_down	chimp_up	human_down_BDP1_L5-ET	chimp_up_BDP1_L5-ET	-0.617677736307148	0.15472119126355	-3.99219868502048	6.54634869285004e-05	0.0006278684376473	L5-ET	rm	0.617677736307148	macaque_up	macaque_up_BDP1_L5-ET	down_BDP1_L5-ET	BDP1	Exc	down_BDP1_Exc	L5-ET	human_down_bdp1_exc	down	hsa	Exc	Exc	EXT_9_L6	-0.708967186853089	0.708967186853089	0.000121892170777	0.0011445863729939	down	down_BDP1_EXT_9_L6	no	no	both	down_down
34502	40112	233.023960103839	-0.518016155981355	0.159856856157585	-3.24050008509301	0.0011932023660355	0.0119491808185601	L5/L6	hg	pt	0.518016155981355	human_down	chimp_up	human_down_BDP1_L5-ET	chimp_up_BDP1_L5-ET	-0.617677736307148	0.15472119126355	-3.99219868502048	6.54634869285004e-05	0.0006278684376473	L5-ET	rm	0.617677736307148	macaque_up	macaque_up_BDP1_L5-ET	down_BDP1_L5-ET	BDP1	Exc	down_BDP1_Exc	L5-ET	human_down_bdp1_exc	down	hsa	Exc	Exc	EXT_1_L4	-0.989348843562053	0.989348843562053	6.15238046415921e-06	0.0003698771442275	down	down_BDP1_EXT_1_L4	no	no	both	down_down
34502	40112	233.023960103839	-0.518016155981355	0.159856856157585	-3.24050008509301	0.0011932023660355	0.0119491808185601	L5/L6	hg	pt	0.518016155981355	human_down	chimp_up	human_down_BDP1_L5-ET	chimp_up_BDP1_L5-ET	-0.617677736307148	0.15472119126355	-3.99219868502048	6.54634869285004e-05	0.0006278684376473	L5-ET	rm	0.617677736307148	macaque_up	macaque_up_BDP1_L5-ET	down_BDP1_L5-ET	BDP1	Exc	down_BDP1_Exc	L5-ET	human_down_bdp1_exc	down	hsa	Exc	Exc	EXT_8_L6	-1.47473181541485	1.47473181541485	4.39156053303123e-13	2.4363279947124e-09	down	down_BDP1_EXT_8_L6	no	no	both	down_down
32754	37651	239.289167886281	-0.708357259292153	0.258053748588384	-2.74499891269565	0.0060511098185202	0.0282256996470041	L5/L6	hg	pt	0.708357259292153	human_down	chimp_up	human_down_C3orf80_L6B	chimp_up_C3orf80_L6B	-0.613879197982895	0.255261486010564	-2.40490333100032	0.0161767442956716	0.0404499369969402	L6B	rm	0.613879197982895	macaque_up	macaque_up_C3orf80_L6B	down_C3orf80_L6B	C3orf80	Exc	down_C3orf80_Exc	L6B	human_down_c3orf80_exc	down	hsa	Exc	Exc	EXT_4_L56	-0.297331317651699	0.297331317651699	2.6671296326141e-05	0.000330212761322	down	down_C3orf80_EXT_4_L56	yes	yes	both	down_down
19829	22439	577.201688746394	-1.22032061290161	0.197190100313229	-6.18854907504577	6.07205049148078e-10	2.34937753599544e-08	L5/L6	hg	pt	1.22032061290161	human_down	chimp_up	human_down_C6orf62_L6_CT	chimp_up_C6orf62_L6_CT	-0.540898349898162	0.197100237629019	-2.74428055696329	0.0060643684668831	0.0182892199197472	L6_CT	rm	0.540898349898162	macaque_up	macaque_up_C6orf62_L6_CT	down_C6orf62_L6_CT	C6orf62	Exc	down_C6orf62_Exc	L6_CT	human_down_c6orf62_exc	down	hsa	Exc	Exc	EXT_6_L23	-0.263770930262092	0.263770930262092	2.87420885233933e-06	0.0001684532748229	down	down_C6orf62_EXT_6_L23	yes	yes	both	down_down
34872	40482	1094.28714329757	1.10559331793651	0.186083292855066	5.94138947658034	2.82616253166823e-09	2.96592207604251e-07	L5/L6	hg	pt	-1.10559331793651	human_up	chimp_down	human_up_CABP1_L5-ET	chimp_down_CABP1_L5-ET	1.32653514348874	0.18483097450823	7.17701752651673	7.12485570961986e-13	4.6315034479661e-11	L5-ET	rm	-1.32653514348874	macaque_down	macaque_down_CABP1_L5-ET	up_CABP1_L5-ET	CABP1	Exc	up_CABP1_Exc	L5-ET	human_up_cabp1_exc	up	hsa	Exc	Exc	EXT_4_L56	-0.297907607339126	0.297907607339126	2.89705979641406e-05	0.0003544614427662	down	down_CABP1_EXT_4_L56	no	yes	both	up_down
34872	40482	1094.28714329757	1.10559331793651	0.186083292855066	5.94138947658034	2.82616253166823e-09	2.96592207604251e-07	L5/L6	hg	pt	-1.10559331793651	human_up	chimp_down	human_up_CABP1_L5-ET	chimp_down_CABP1_L5-ET	1.32653514348874	0.18483097450823	7.17701752651673	7.12485570961986e-13	4.6315034479661e-11	L5-ET	rm	-1.32653514348874	macaque_down	macaque_down_CABP1_L5-ET	up_CABP1_L5-ET	CABP1	Exc	up_CABP1_Exc	L5-ET	human_up_cabp1_exc	up	hsa	Exc	Exc	EXT_9_L6	-0.647381139055454	0.647381139055454	3.95504629055166e-14	2.14425957047224e-11	down	down_CABP1_EXT_9_L6	no	yes	both	up_down
19509	22119	5966.35824695195	0.782527028535178	0.19055976506858	4.10646512002969	4.01760096341637e-05	0.0003765087043804	L5/L6	hg	pt	-0.782527028535178	human_up	chimp_down	human_up_CACNA2D3_L6_CT	chimp_down_CACNA2D3_L6_CT	0.936494655931583	0.190415432724462	4.91816573127622	8.73589371908664e-07	7.22147937556272e-06	L6_CT	rm	-0.936494655931583	macaque_down	macaque_down_CACNA2D3_L6_CT	up_CACNA2D3_L6_CT	CACNA2D3	Exc	up_CACNA2D3_Exc	L6_CT	human_up_cacna2d3_exc	up	hsa	Exc	Exc	EXT_11_L34	-0.254100078285406	0.254100078285406	0.0006013033421982	0.0057754685954675	down	down_CACNA2D3_EXT_11_L34	no	no	both	up_down
21059	23669	1836.7400729126	-0.758125245125137	0.170745050503194	-4.44010085733615	8.99167278791266e-06	0.0001070470173186	L5/L6	hg	pt	0.758125245125137	human_down	chimp_up	human_down_CACNG8_L6_CT	chimp_up_CACNG8_L6_CT	-0.507114082994317	0.170448913813753	-2.97516758334074	0.0029282852800023	0.0098646332649548	L6_CT	rm	0.507114082994317	macaque_up	macaque_up_CACNG8_L6_CT	down_CACNG8_L6_CT	CACNG8	Exc	down_CACNG8_Exc	L6_CT	human_down_cacng8_exc	down	hsa	Exc	Exc	EXT_10_L34	-0.255074543323815	0.255074543323815	0.0001081292546783	0.0023258262322878	down	down_CACNG8_EXT_10_L34	no	no	both	down_down
21059	23669	1836.7400729126	-0.758125245125137	0.170745050503194	-4.44010085733615	8.99167278791266e-06	0.0001070470173186	L5/L6	hg	pt	0.758125245125137	human_down	chimp_up	human_down_CACNG8_L6_CT	chimp_up_CACNG8_L6_CT	-0.507114082994317	0.170448913813753	-2.97516758334074	0.0029282852800023	0.0098646332649548	L6_CT	rm	0.507114082994317	macaque_up	macaque_up_CACNG8_L6_CT	down_CACNG8_L6_CT	CACNG8	Exc	down_CACNG8_Exc	L6_CT	human_down_cacng8_exc	down	hsa	Exc	Exc	EXT_13_L45	-0.644620702009601	0.644620702009601	2.29184988961584e-06	0.0008611812012505	down	down_CACNG8_EXT_13_L45	no	no	both	down_down
21059	23669	1836.7400729126	-0.758125245125137	0.170745050503194	-4.44010085733615	8.99167278791266e-06	0.0001070470173186	L5/L6	hg	pt	0.758125245125137	human_down	chimp_up	human_down_CACNG8_L6_CT	chimp_up_CACNG8_L6_CT	-0.507114082994317	0.170448913813753	-2.97516758334074	0.0029282852800023	0.0098646332649548	L6_CT	rm	0.507114082994317	macaque_up	macaque_up_CACNG8_L6_CT	down_CACNG8_L6_CT	CACNG8	Exc	down_CACNG8_Exc	L6_CT	human_down_cacng8_exc	down	hsa	Exc	Exc	EXT_2_L56	-0.678684011299343	0.678684011299343	1.84056549487691e-06	0.0002853196615406	down	down_CACNG8_EXT_2_L56	no	no	both	down_down
21059	23669	1836.7400729126	-0.758125245125137	0.170745050503194	-4.44010085733615	8.99167278791266e-06	0.0001070470173186	L5/L6	hg	pt	0.758125245125137	human_down	chimp_up	human_down_CACNG8_L6_CT	chimp_up_CACNG8_L6_CT	-0.507114082994317	0.170448913813753	-2.97516758334074	0.0029282852800023	0.0098646332649548	L6_CT	rm	0.507114082994317	macaque_up	macaque_up_CACNG8_L6_CT	down_CACNG8_L6_CT	CACNG8	Exc	down_CACNG8_Exc	L6_CT	human_down_cacng8_exc	down	hsa	Exc	Exc	EXT_6_L23	-0.685924899572527	0.685924899572527	8.47419121957488e-10	5.26760862082241e-07	down	down_CACNG8_EXT_6_L23	no	no	both	down_down
19274	21884	49.2653287811181	-1.00783641969055	0.310819213874784	-3.24251646842067	0.0011847910070071	0.0062459102398298	L5/L6	hg	pt	1.00783641969055	human_down	chimp_up	human_down_CACYBP_L6_CT	chimp_up_CACYBP_L6_CT	-1.44405395925175	0.300624155005013	-4.80351939526507	1.55900779870032e-06	1.23215885356141e-05	L6_CT	rm	1.44405395925175	macaque_up	macaque_up_CACYBP_L6_CT	down_CACYBP_L6_CT	CACYBP	Exc	down_CACYBP_Exc	L6_CT	human_down_cacybp_exc	down	hsa	Exc	Exc	EXT_11_L34	0.264027056128429	-0.264027056128429	3.46671416309939e-05	0.0007238993897762	up	up_CACYBP_EXT_11_L34	yes	yes	both	down_up
19257	21867	684.024077466042	-0.531776429699836	0.182250323048448	-2.91783532015179	0.0035247044550024	0.014979590649498	L5/L6	hg	pt	0.531776429699836	human_down	chimp_up	human_down_CADM3_L6_CT	chimp_up_CADM3_L6_CT	-0.852657999305548	0.180710727218401	-4.71835851933157	2.37755226891669e-06	1.81518893133189e-05	L6_CT	rm	0.852657999305548	macaque_up	macaque_up_CADM3_L6_CT	down_CADM3_L6_CT	CADM3	Exc	down_CADM3_Exc	L6_CT	human_down_cadm3_exc	down	hsa	Exc	Exc	EXT_10_L34	0.258280166791836	-0.258280166791836	9.36257239047997e-07	9.17379344157781e-05	up	up_CADM3_EXT_10_L34	yes	yes	both	down_up
32965	37862	817.905427197313	-0.86493642972381	0.248608211338146	-3.47911448728201	0.0005030736147794	0.0039392632200643	L5/L6	hg	pt	0.86493642972381	human_down	chimp_up	human_down_CANX_L6B	chimp_up_CANX_L6B	-0.580394700239253	0.247857186965279	-2.34164967070556	0.0191987264240783	0.0465819650211922	L6B	rm	0.580394700239253	macaque_up	macaque_up_CANX_L6B	down_CANX_L6B	CANX	Exc	down_CANX_Exc	L6B	human_down_canx_exc	down	hsa	Exc	Exc	EXT_9_L6	0.354927695851472	-0.354927695851472	2.9290452311394e-05	0.0003646911137289	up	up_CANX_EXT_9_L6	no	yes	both	down_up
32965	37862	817.905427197313	-0.86493642972381	0.248608211338146	-3.47911448728201	0.0005030736147794	0.0039392632200643	L5/L6	hg	pt	0.86493642972381	human_down	chimp_up	human_down_CANX_L6B	chimp_up_CANX_L6B	-0.580394700239253	0.247857186965279	-2.34164967070556	0.0191987264240783	0.0465819650211922	L6B	rm	0.580394700239253	macaque_up	macaque_up_CANX_L6B	down_CANX_L6B	CANX	Exc	down_CANX_Exc	L6B	human_down_canx_exc	down	hsa	Exc	Exc	EXT_4_L56	0.32163225216976	-0.32163225216976	0.0001387774219775	0.0011807031740701	up	up_CANX_EXT_4_L56	no	yes	both	down_up
21166	23776	690.399581161318	-1.26669902228233	0.255047716324328	-4.96651779728761	6.81658000861259e-07	1.16572305635316e-05	L5/L6	hg	pt	1.26669902228233	human_down	chimp_up	human_down_CBX6_L6_CT	chimp_up_CBX6_L6_CT	-1.07329123942649	0.254507019707115	-4.21713806032394	2.47422502659072e-05	0.0001500759442358	L6_CT	rm	1.07329123942649	macaque_up	macaque_up_CBX6_L6_CT	down_CBX6_L6_CT	CBX6	Exc	down_CBX6_Exc	L6_CT	human_down_cbx6_exc	down	hsa	Exc	Exc	EXT_9_L6	-0.608661381829233	0.608661381829233	2.8534953280648e-06	5.57758166497068e-05	down	down_CBX6_EXT_9_L6	yes	yes	both	down_down
20907	23517	767.078103652671	0.956454537034497	0.163497544621485	5.84996269668023	4.9168327121676e-09	1.49697405131765e-07	L5/L6	hg	pt	-0.956454537034497	human_up	chimp_down	human_up_CCDC57_L6_CT	chimp_down_CCDC57_L6_CT	1.42746139913464	0.162940996121038	8.7606031208639	1.94208442659963e-18	8.23839635742263e-17	L6_CT	rm	-1.42746139913464	macaque_down	macaque_down_CCDC57_L6_CT	up_CCDC57_L6_CT	CCDC57	Exc	up_CCDC57_Exc	L6_CT	human_up_ccdc57_exc	up	hsa	Exc	Exc	EXT_4_L56	-0.256460411593059	0.256460411593059	4.78788794387064e-09	6.6331016071649e-07	down	down_CCDC57_EXT_4_L56	no	yes	both	up_down
20907	23517	767.078103652671	0.956454537034497	0.163497544621485	5.84996269668023	4.9168327121676e-09	1.49697405131765e-07	L5/L6	hg	pt	-0.956454537034497	human_up	chimp_down	human_up_CCDC57_L6_CT	chimp_down_CCDC57_L6_CT	1.42746139913464	0.162940996121038	8.7606031208639	1.94208442659963e-18	8.23839635742263e-17	L6_CT	rm	-1.42746139913464	macaque_down	macaque_down_CCDC57_L6_CT	up_CCDC57_L6_CT	CCDC57	Exc	up_CCDC57_Exc	L6_CT	human_up_ccdc57_exc	up	hsa	Exc	Exc	EXT_3_L23	-0.3405789140889	0.3405789140889	7.82229570885132e-07	8.39701152828921e-05	down	down_CCDC57_EXT_3_L23	no	yes	both	up_down
35092	40702	189.432201158119	-0.807368055193943	0.186114340155305	-4.33802174792242	1.43770931507266e-05	0.0003919676534794	L5/L6	hg	pt	0.807368055193943	human_down	chimp_up	human_down_CDH2_L5-ET	chimp_up_CDH2_L5-ET	-1.20897446024935	0.179300817954946	-6.7427158115538	1.5545308858508e-11	7.82527674806073e-10	L5-ET	rm	1.20897446024935	macaque_up	macaque_up_CDH2_L5-ET	down_CDH2_L5-ET	CDH2	Exc	down_CDH2_Exc	L5-ET	human_down_cdh2_exc	down	hsa	Exc	Exc	EXT_6_L23	0.387267267552095	-0.387267267552095	0.0002128667544343	0.0037257130833722	up	up_CDH2_EXT_6_L23	yes	yes	both	down_up
33395	38292	1307.33682738758	-0.567852161317602	0.173108756840049	-3.28032025463791	0.0010368931234299	0.0070199870611788	L5/L6	hg	pt	0.567852161317602	human_down	chimp_up	human_down_CELF1_L6B	chimp_up_CELF1_L6B	-0.633987126126976	0.172123225794027	-3.68333281695314	0.0002302042832041	0.0010373172761387	L6B	rm	0.633987126126976	macaque_up	macaque_up_CELF1_L6B	down_CELF1_L6B	CELF1	Exc	down_CELF1_Exc	L6B	human_down_celf1_exc	down	hsa	Exc	Exc	EXT_10_L34	-0.40755581360606	0.40755581360606	8.44127646254301e-06	0.0003978147451193	down	down_CELF1_EXT_10_L34	no	no	both	down_down
32618	37515	2861.7808685602	0.525818506580862	0.132970557690573	3.95439799391126	7.67275976283872e-05	0.0008327932313366	L5/L6	hg	pt	-0.525818506580862	human_up	chimp_down	human_up_CERS6_L6B	chimp_down_CERS6_L6B	0.570793524065424	0.132283296095918	4.31493273082296	1.59651511084683e-05	9.5419402537904e-05	L6B	rm	-0.570793524065424	macaque_down	macaque_down_CERS6_L6B	up_CERS6_L6B	CERS6	Exc	up_CERS6_Exc	L6B	human_up_cers6_exc	up	hsa	Exc	Exc	EXT_6_L23	0.46340515698799	-0.46340515698799	4.74599784668299e-05	0.0012497388168037	up	up_CERS6_EXT_6_L23	no	yes	both	up_up
32618	37515	2861.7808685602	0.525818506580862	0.132970557690573	3.95439799391126	7.67275976283872e-05	0.0008327932313366	L5/L6	hg	pt	-0.525818506580862	human_up	chimp_down	human_up_CERS6_L6B	chimp_down_CERS6_L6B	0.570793524065424	0.132283296095918	4.31493273082296	1.59651511084683e-05	9.5419402537904e-05	L6B	rm	-0.570793524065424	macaque_down	macaque_down_CERS6_L6B	up_CERS6_L6B	CERS6	Exc	up_CERS6_Exc	L6B	human_up_cers6_exc	up	hsa	Exc	Exc	EXT_8_L6	0.29870691627125	-0.29870691627125	0.0001518359566003	0.0018812907386477	up	up_CERS6_EXT_8_L6	no	yes	both	up_up
32382	37279	1130.5112568428	-0.690397276541252	0.146638655429109	-4.70815334824875	2.49971024273865e-06	4.59330779156557e-05	L5/L6	hg	pt	0.690397276541252	human_down	chimp_up	human_down_CHD5_L6B	chimp_up_CHD5_L6B	-1.01512889288738	0.145076276676238	-6.99720806285103	2.61113384445477e-12	5.2363819259066e-11	L6B	rm	1.01512889288738	macaque_up	macaque_up_CHD5_L6B	down_CHD5_L6B	CHD5	Exc	down_CHD5_Exc	L6B	human_down_chd5_exc	down	hsa	Exc	Exc	EXT_4_L56	-0.33370068301945	0.33370068301945	0.0001609774055034	0.0013240286849604	down	down_CHD5_EXT_4_L56	no	no	both	down_down
32382	37279	1130.5112568428	-0.690397276541252	0.146638655429109	-4.70815334824875	2.49971024273865e-06	4.59330779156557e-05	L5/L6	hg	pt	0.690397276541252	human_down	chimp_up	human_down_CHD5_L6B	chimp_up_CHD5_L6B	-1.01512889288738	0.145076276676238	-6.99720806285103	2.61113384445477e-12	5.2363819259066e-11	L6B	rm	1.01512889288738	macaque_up	macaque_up_CHD5_L6B	down_CHD5_L6B	CHD5	Exc	down_CHD5_Exc	L6B	human_down_chd5_exc	down	hsa	Exc	Exc	EXT_2_L56	-0.561047424293932	0.561047424293932	0.0002336891982671	0.0059175814453242	down	down_CHD5_EXT_2_L56	no	no	both	down_down
32382	37279	1130.5112568428	-0.690397276541252	0.146638655429109	-4.70815334824875	2.49971024273865e-06	4.59330779156557e-05	L5/L6	hg	pt	0.690397276541252	human_down	chimp_up	human_down_CHD5_L6B	chimp_up_CHD5_L6B	-1.01512889288738	0.145076276676238	-6.99720806285103	2.61113384445477e-12	5.2363819259066e-11	L6B	rm	1.01512889288738	macaque_up	macaque_up_CHD5_L6B	down_CHD5_L6B	CHD5	Exc	down_CHD5_Exc	L6B	human_down_chd5_exc	down	hsa	Exc	Exc	EXT_13_L45	-0.880698662309309	0.880698662309309	1.04491201888085e-06	0.0006664721442166	down	down_CHD5_EXT_13_L45	no	no	both	down_down
21040	23650	255.349761867072	0.891619201843827	0.18647885984964	4.78134198462361	1.74128846276852e-06	2.63348610183526e-05	L5/L6	hg	pt	-0.891619201843827	human_up	chimp_down	human_up_CLASRP_L6_CT	chimp_down_CLASRP_L6_CT	0.967344476741172	0.183465014054376	5.27263730214234	1.34477160720509e-07	1.3049313604642e-06	L6_CT	rm	-0.967344476741172	macaque_down	macaque_down_CLASRP_L6_CT	up_CLASRP_L6_CT	CLASRP	Exc	up_CLASRP_Exc	L6_CT	human_up_clasrp_exc	up	hsa	Exc	Exc	EXT_3_L23	-0.345199123275388	0.345199123275388	9.408654197707e-08	1.91106370262837e-05	down	down_CLASRP_EXT_3_L23	yes	yes	both	up_down
21021	23631	680.944092033623	-0.849579930590952	0.282213730179892	-3.01041317178084	0.0026089252901005	0.0118450822333687	L5/L6	hg	pt	0.849579930590952	human_down	chimp_up	human_down_CLIP3_L6_CT	chimp_up_CLIP3_L6_CT	-0.73537227860619	0.281613381285417	-2.61128315440694	0.0090203173156528	0.0253594100198023	L6_CT	rm	0.73537227860619	macaque_up	macaque_up_CLIP3_L6_CT	down_CLIP3_L6_CT	CLIP3	Exc	down_CLIP3_Exc	L6_CT	human_down_clip3_exc	down	hsa	Exc	Exc	EXT_4_L56	0.289990716671107	-0.289990716671107	0.0005471364829656	0.0034924858385212	up	up_CLIP3_EXT_4_L56	yes	yes	both	down_up
19399	22009	5330.0815609497	0.996284909870658	0.225937072061959	4.40956811902673	1.0357697486173e-05	0.0001208311292168	L5/L6	hg	pt	-0.996284909870658	human_up	chimp_down	human_up_CNTNAP5_L6_CT	chimp_down_CNTNAP5_L6_CT	2.00308215501191	0.226008189367871	8.86287421979882	7.79775388599153e-19	3.41664742636208e-17	L6_CT	rm	-2.00308215501191	macaque_down	macaque_down_CNTNAP5_L6_CT	up_CNTNAP5_L6_CT	CNTNAP5	Exc	up_CNTNAP5_Exc	L6_CT	human_up_cntnap5_exc	up	hsa	Exc	Exc	EXT_4_L56	-0.49601775271502	0.49601775271502	3.17752414437382e-09	5.13892313894639e-07	down	down_CNTNAP5_EXT_4_L56	no	no	both	up_down
19480	22090	386.851458919957	0.747045064618116	0.209537137052208	3.56521557528002	0.0003635572382199	0.0023707812599088	L5/L6	hg	pt	-0.747045064618116	human_up	chimp_down	human_up_COLQ_L6_CT	chimp_down_COLQ_L6_CT	0.541888751922249	0.206825035222617	2.62003461688757	0.0087920841661579	0.0248313522537406	L6_CT	rm	-0.541888751922249	macaque_down	macaque_down_COLQ_L6_CT	up_COLQ_L6_CT	COLQ	Exc	up_COLQ_Exc	L6_CT	human_up_colq_exc	up	hsa	Exc	Exc	EXT_8_L6	0.297477911081558	-0.297477911081558	3.44626242105142e-06	0.0001270365604411	up	up_COLQ_EXT_8_L6	yes	yes	both	up_up
34443	40053	58.9577438871398	-0.810556173301267	0.299023891058724	-2.71067362019607	0.0067146684533444	0.0413138672194802	L5/L6	hg	pt	0.810556173301267	human_down	chimp_up	human_down_CPEB2_L5-ET	chimp_up_CPEB2_L5-ET	-1.34334600199167	0.285147818036628	-4.71105131100501	2.46442172771716e-06	3.74374993294915e-05	L5-ET	rm	1.34334600199167	macaque_up	macaque_up_CPEB2_L5-ET	down_CPEB2_L5-ET	CPEB2	Exc	down_CPEB2_Exc	L5-ET	human_down_cpeb2_exc	down	hsa	Exc	Exc	EXT_6_L23	-0.347664910519137	0.347664910519137	1.82712230462082e-08	3.94523787733547e-06	down	down_CPEB2_EXT_6_L23	yes	yes	both	down_down
32957	37854	770.32317413256	-0.898756766771322	0.199687936166479	-4.50080652855279	6.76961029609452e-06	0.0001097159590603	L5/L6	hg	pt	0.898756766771322	human_down	chimp_up	human_down_CREBRF_L6B	chimp_up_CREBRF_L6B	-0.519120773130808	0.198842590515014	-2.6107121808575	0.0090353901971452	0.0248578697074439	L6B	rm	0.519120773130808	macaque_up	macaque_up_CREBRF_L6B	down_CREBRF_L6B	CREBRF	Exc	down_CREBRF_Exc	L6B	human_down_crebrf_exc	down	hsa	Exc	Exc	EXT_4_L56	0.315751882733987	-0.315751882733987	0.001417685607235	0.0073177127296913	up	up_CREBRF_EXT_4_L56	yes	yes	both	down_up
34533	40143	48.665097575558	-1.45812080102347	0.352414277701583	-4.13751908842404	3.51081250163756e-05	0.0007887488145174	L5/L6	hg	pt	1.45812080102347	human_down	chimp_up	human_down_CXXC5_L5-ET	chimp_up_CXXC5_L5-ET	-0.904598021735412	0.348557925758679	-2.59525879311579	0.0094519720305639	0.0366348672031113	L5-ET	rm	0.904598021735412	macaque_up	macaque_up_CXXC5_L5-ET	down_CXXC5_L5-ET	CXXC5	Exc	down_CXXC5_Exc	L5-ET	human_down_cxxc5_exc	down	hsa	Exc	Exc	EXT_9_L6	-0.256270521692974	0.256270521692974	0.0011826296252748	0.0070438090603969	down	down_CXXC5_EXT_9_L6	yes	yes	both	down_down
20652	23262	1373.80289746702	0.523421226264836	0.149994181814489	3.4896101964288	0.0004837255748646	0.0030167063050326	L5/L6	hg	pt	-0.523421226264836	human_up	chimp_down	human_up_DENND4A_L6_CT	chimp_down_DENND4A_L6_CT	0.757491796174388	0.149400555776664	5.0702073512146	3.97382520341588e-07	3.51386533704898e-06	L6_CT	rm	-0.757491796174388	macaque_down	macaque_down_DENND4A_L6_CT	up_DENND4A_L6_CT	DENND4A	Exc	up_DENND4A_Exc	L6_CT	human_up_dennd4a_exc	up	hsa	Exc	Exc	EXT_6_L23	0.45720820232795	-0.45720820232795	0.0002099153438191	0.003683484557539	up	up_DENND4A_EXT_6_L23	no	no	both	up_up
34779	40389	210.805977003158	-0.774482788344392	0.270603057669511	-2.86206222137472	0.0042089426922474	0.0296047536987765	L5/L6	hg	pt	0.774482788344392	human_down	chimp_up	human_down_DKK3_L5-ET	chimp_up_DKK3_L5-ET	-0.796968878363268	0.267140239129699	-2.98333519861953	0.0028512554020946	0.0142159331936489	L5-ET	rm	0.796968878363268	macaque_up	macaque_up_DKK3_L5-ET	down_DKK3_L5-ET	DKK3	Exc	down_DKK3_Exc	L5-ET	human_down_dkk3_exc	down	hsa	Exc	Exc	EXT_4_L56	0.445748161518379	-0.445748161518379	0.0009764186226612	0.0054641356706963	up	up_DKK3_EXT_4_L56	no	yes	both	down_up
34779	40389	210.805977003158	-0.774482788344392	0.270603057669511	-2.86206222137472	0.0042089426922474	0.0296047536987765	L5/L6	hg	pt	0.774482788344392	human_down	chimp_up	human_down_DKK3_L5-ET	chimp_up_DKK3_L5-ET	-0.796968878363268	0.267140239129699	-2.98333519861953	0.0028512554020946	0.0142159331936489	L5-ET	rm	0.796968878363268	macaque_up	macaque_up_DKK3_L5-ET	down_DKK3_L5-ET	DKK3	Exc	down_DKK3_Exc	L5-ET	human_down_dkk3_exc	down	hsa	Exc	Exc	EXT_8_L6	0.283431342299138	-0.283431342299138	7.92515245836253e-05	0.0011670010497911	up	up_DKK3_EXT_8_L6	no	yes	both	down_up
35212	40822	1509.56734233883	0.733576495292043	0.236351613883186	3.1037507349309	0.0019108424568483	0.0169408681604725	L5/L6	hg	pt	-0.733576495292043	human_up	chimp_down	human_up_DMD_L5-ET	chimp_down_DMD_L5-ET	0.74120913848907	0.235549504446723	3.14672340419514	0.0016511107274446	0.009155212358797	L5-ET	rm	-0.74120913848907	macaque_down	macaque_down_DMD_L5-ET	up_DMD_L5-ET	DMD	Exc	up_DMD_Exc	L5-ET	human_up_dmd_exc	up	hsa	Exc	Exc	EXT_9_L6	-0.336946059843036	0.336946059843036	0.0002241572699726	0.0018787990545065	down	down_DMD_EXT_9_L6	no	no	both	up_down
35212	40822	1509.56734233883	0.733576495292043	0.236351613883186	3.1037507349309	0.0019108424568483	0.0169408681604725	L5/L6	hg	pt	-0.733576495292043	human_up	chimp_down	human_up_DMD_L5-ET	chimp_down_DMD_L5-ET	0.74120913848907	0.235549504446723	3.14672340419514	0.0016511107274446	0.009155212358797	L5-ET	rm	-0.74120913848907	macaque_down	macaque_down_DMD_L5-ET	up_DMD_L5-ET	DMD	Exc	up_DMD_Exc	L5-ET	human_up_dmd_exc	up	hsa	Exc	Exc	EXT_8_L6	-0.668660184274338	0.668660184274338	5.61781286182702e-10	3.66661427108245e-07	down	down_DMD_EXT_8_L6	no	no	both	up_down
33707	38604	1751.97119091821	-0.540022294401055	0.175561998288358	-3.07596347538764	0.0020982354619511	0.0122957370901075	L5/L6	hg	pt	0.540022294401055	human_down	chimp_up	human_down_DMXL2_L6B	chimp_up_DMXL2_L6B	-0.574919069679922	0.1748404021387	-3.28825067116833	0.0010081203483371	0.0037985110134637	L6B	rm	0.574919069679922	macaque_up	macaque_up_DMXL2_L6B	down_DMXL2_L6B	DMXL2	Exc	down_DMXL2_Exc	L6B	human_down_dmxl2_exc	down	hsa	Exc	Exc	EXT_6_L23	-0.484032644041589	0.484032644041589	1.54838440989322e-09	8.14410497439477e-07	down	down_DMXL2_EXT_6_L23	no	no	both	down_down
19225	21835	3012.05521699256	0.850236990896408	0.160264434453377	5.30521318592211	1.12541391058488e-07	2.37783699060095e-06	L5/L6	hg	pt	-0.850236990896408	human_up	chimp_down	human_up_DPYD_L6_CT	chimp_down_DPYD_L6_CT	1.04709392162202	0.159947999325727	6.5464646387334	5.89150908562778e-11	1.03711322934663e-09	L6_CT	rm	-1.04709392162202	macaque_down	macaque_down_DPYD_L6_CT	up_DPYD_L6_CT	DPYD	Exc	up_DPYD_Exc	L6_CT	human_up_dpyd_exc	up	hsa	Exc	Exc	EXT_5_L56	-0.402958053360708	0.402958053360708	0.0002123528221144	0.0041235098924772	down	down_DPYD_EXT_5_L56	no	no	both	up_down
32915	37812	1071.45910806918	0.588707930353207	0.160983452136823	3.65694686341334	0.0002552372645916	0.0022813622919399	L5/L6	hg	pt	-0.588707930353207	human_up	chimp_down	human_up_EFNA5_L6B	chimp_down_EFNA5_L6B	0.669140002631577	0.159558695661909	4.19369185650294	2.74450743480825e-05	0.0001552766505194	L6B	rm	-0.669140002631577	macaque_down	macaque_down_EFNA5_L6B	up_EFNA5_L6B	EFNA5	Exc	up_EFNA5_Exc	L6B	human_up_efna5_exc	up	hsa	Exc	Exc	EXT_5_L56	-0.43955700696625	0.43955700696625	0.0003964980756463	0.0062119187148692	down	down_EFNA5_EXT_5_L56	no	no	both	up_down
32915	37812	1071.45910806918	0.588707930353207	0.160983452136823	3.65694686341334	0.0002552372645916	0.0022813622919399	L5/L6	hg	pt	-0.588707930353207	human_up	chimp_down	human_up_EFNA5_L6B	chimp_down_EFNA5_L6B	0.669140002631577	0.159558695661909	4.19369185650294	2.74450743480825e-05	0.0001552766505194	L6B	rm	-0.669140002631577	macaque_down	macaque_down_EFNA5_L6B	up_EFNA5_L6B	EFNA5	Exc	up_EFNA5_Exc	L6B	human_up_efna5_exc	up	hsa	Exc	Exc	EXT_9_L6	-0.474092026163888	0.474092026163888	1.52812902857255e-16	3.14825142466516e-13	down	down_EFNA5_EXT_9_L6	no	no	both	up_down
34531	40141	34.1807991438504	-1.58921126064199	0.491711080513053	-3.23200213219478	0.0012292613885736	0.0122080609515428	L5/L6	hg	pt	1.58921126064199	human_down	chimp_up	human_down_EGR1_L5-ET	chimp_up_EGR1_L5-ET	-1.57592053481474	0.4820297832894	-3.26934266190061	0.0010779766975484	0.0064571043202373	L5-ET	rm	1.57592053481474	macaque_up	macaque_up_EGR1_L5-ET	down_EGR1_L5-ET	EGR1	Exc	down_EGR1_Exc	L5-ET	human_down_egr1_exc	down	hsa	Exc	Exc	EXT_4_L56	-0.268076297830531	0.268076297830531	0.000695033142224	0.0042042297178393	down	down_EGR1_EXT_4_L56	no	yes	both	down_down
34531	40141	34.1807991438504	-1.58921126064199	0.491711080513053	-3.23200213219478	0.0012292613885736	0.0122080609515428	L5/L6	hg	pt	1.58921126064199	human_down	chimp_up	human_down_EGR1_L5-ET	chimp_up_EGR1_L5-ET	-1.57592053481474	0.4820297832894	-3.26934266190061	0.0010779766975484	0.0064571043202373	L5-ET	rm	1.57592053481474	macaque_up	macaque_up_EGR1_L5-ET	down_EGR1_L5-ET	EGR1	Exc	down_EGR1_Exc	L5-ET	human_down_egr1_exc	down	hsa	Exc	Exc	EXT_6_L23	-0.285148608396248	0.285148608396248	1.31496250259801e-05	0.0004834018963403	down	down_EGR1_EXT_6_L23	no	yes	both	down_down
34531	40141	34.1807991438504	-1.58921126064199	0.491711080513053	-3.23200213219478	0.0012292613885736	0.0122080609515428	L5/L6	hg	pt	1.58921126064199	human_down	chimp_up	human_down_EGR1_L5-ET	chimp_up_EGR1_L5-ET	-1.57592053481474	0.4820297832894	-3.26934266190061	0.0010779766975484	0.0064571043202373	L5-ET	rm	1.57592053481474	macaque_up	macaque_up_EGR1_L5-ET	down_EGR1_L5-ET	EGR1	Exc	down_EGR1_Exc	L5-ET	human_down_egr1_exc	down	hsa	Exc	Exc	EXT_3_L23	-0.315921295154125	0.315921295154125	2.9724144396418e-07	4.30646729793699e-05	down	down_EGR1_EXT_3_L23	no	yes	both	down_down
20027	22637	184.649116467604	-0.925141385107034	0.296895341760313	-3.11605220756178	0.0018328981932392	0.0089111479698531	L5/L6	hg	pt	0.925141385107034	human_down	chimp_up	human_down_EGR3_L6_CT	chimp_up_EGR3_L6_CT	-1.10654548516344	0.294102860579092	-3.76244380277239	0.0001682611244336	0.0008307035498356	L6_CT	rm	1.10654548516344	macaque_up	macaque_up_EGR3_L6_CT	down_EGR3_L6_CT	EGR3	Exc	down_EGR3_Exc	L6_CT	human_down_egr3_exc	down	hsa	Exc	Exc	EXT_9_L6	-0.307778836592001	0.307778836592001	7.91091436605488e-06	0.0001267345705827	down	down_EGR3_EXT_9_L6	no	yes	both	down_down
20027	22637	184.649116467604	-0.925141385107034	0.296895341760313	-3.11605220756178	0.0018328981932392	0.0089111479698531	L5/L6	hg	pt	0.925141385107034	human_down	chimp_up	human_down_EGR3_L6_CT	chimp_up_EGR3_L6_CT	-1.10654548516344	0.294102860579092	-3.76244380277239	0.0001682611244336	0.0008307035498356	L6_CT	rm	1.10654548516344	macaque_up	macaque_up_EGR3_L6_CT	down_EGR3_L6_CT	EGR3	Exc	down_EGR3_Exc	L6_CT	human_down_egr3_exc	down	hsa	Exc	Exc	EXT_4_L56	-0.396192238417773	0.396192238417773	0.0002274429994998	0.0017554060568776	down	down_EGR3_EXT_4_L56	no	yes	both	down_down
33681	38578	220.298930866569	0.639955711355868	0.215844026332426	2.96489887735071	0.0030278243878816	0.0164880842023494	L5/L6	hg	pt	-0.639955711355868	human_up	chimp_down	human_up_EIF5_L6B	chimp_down_EIF5_L6B	0.668812487003494	0.211218726305152	3.16644503403191	0.0015431450669568	0.0054843654907597	L6B	rm	-0.668812487003494	macaque_down	macaque_down_EIF5_L6B	up_EIF5_L6B	EIF5	Exc	up_EIF5_Exc	L6B	human_up_eif5_exc	up	hsa	Exc	Exc	EXT_4_L56	0.567906741552027	-0.567906741552027	3.26068615300433e-06	6.5545318262087e-05	up	up_EIF5_EXT_4_L56	no	yes	both	up_up
33681	38578	220.298930866569	0.639955711355868	0.215844026332426	2.96489887735071	0.0030278243878816	0.0164880842023494	L5/L6	hg	pt	-0.639955711355868	human_up	chimp_down	human_up_EIF5_L6B	chimp_down_EIF5_L6B	0.668812487003494	0.211218726305152	3.16644503403191	0.0015431450669568	0.0054843654907597	L6B	rm	-0.668812487003494	macaque_down	macaque_down_EIF5_L6B	up_EIF5_L6B	EIF5	Exc	up_EIF5_Exc	L6B	human_up_eif5_exc	up	hsa	Exc	Exc	EXT_9_L6	0.323931373664579	-0.323931373664579	2.45639348626773e-05	0.0003186129135125	up	up_EIF5_EXT_9_L6	no	yes	both	up_up
34206	39103	151.272151432014	-1.01587302052575	0.180136259220157	-5.63946994860252	1.70574416761532e-08	5.87835156103098e-07	L5/L6	hg	pt	1.01587302052575	human_down	chimp_up	human_down_ELK1_L6B	chimp_up_ELK1_L6B	-0.589917627810532	0.177448567856822	-3.32444287905731	0.0008859538026869	0.0033898392824734	L6B	rm	0.589917627810532	macaque_up	macaque_up_ELK1_L6B	down_ELK1_L6B	ELK1	Exc	down_ELK1_Exc	L6B	human_down_elk1_exc	down	hsa	Exc	Exc	EXT_4_L56	0.350866040455946	-0.350866040455946	0.0001835995522006	0.0014772664105154	up	up_ELK1_EXT_4_L56	yes	yes	both	down_up
19936	22546	1575.76856780094	0.560677395227642	0.230031079887042	2.43739843982372	0.0147933690903155	0.0468364218795328	L5/L6	hg	pt	-0.560677395227642	human_up	chimp_down	human_up_ELMO1_L6_CT	chimp_down_ELMO1_L6_CT	0.593752929919784	0.229541107668743	2.58669541133627	0.0096901207595883	0.0269184592620427	L6_CT	rm	-0.593752929919784	macaque_down	macaque_down_ELMO1_L6_CT	up_ELMO1_L6_CT	ELMO1	Exc	up_ELMO1_Exc	L6_CT	human_up_elmo1_exc	up	hsa	Exc	Exc	EXT_11_L34	-0.260188484525328	0.260188484525328	0.0003582149913244	0.0039602657374204	down	down_ELMO1_EXT_11_L34	no	no	both	up_down
19936	22546	1575.76856780094	0.560677395227642	0.230031079887042	2.43739843982372	0.0147933690903155	0.0468364218795328	L5/L6	hg	pt	-0.560677395227642	human_up	chimp_down	human_up_ELMO1_L6_CT	chimp_down_ELMO1_L6_CT	0.593752929919784	0.229541107668743	2.58669541133627	0.0096901207595883	0.0269184592620427	L6_CT	rm	-0.593752929919784	macaque_down	macaque_down_ELMO1_L6_CT	up_ELMO1_L6_CT	ELMO1	Exc	up_ELMO1_Exc	L6_CT	human_up_elmo1_exc	up	hsa	Exc	Exc	EXT_1_L4	-0.267844954701205	0.267844954701205	2.15981542809462e-05	0.0008371840923794	down	down_ELMO1_EXT_1_L4	no	no	both	up_down
19936	22546	1575.76856780094	0.560677395227642	0.230031079887042	2.43739843982372	0.0147933690903155	0.0468364218795328	L5/L6	hg	pt	-0.560677395227642	human_up	chimp_down	human_up_ELMO1_L6_CT	chimp_down_ELMO1_L6_CT	0.593752929919784	0.229541107668743	2.58669541133627	0.0096901207595883	0.0269184592620427	L6_CT	rm	-0.593752929919784	macaque_down	macaque_down_ELMO1_L6_CT	up_ELMO1_L6_CT	ELMO1	Exc	up_ELMO1_Exc	L6_CT	human_up_elmo1_exc	up	hsa	Exc	Exc	EXT_9_L6	-0.479259246514244	0.479259246514244	1.93354748262632e-15	2.21305251317041e-12	down	down_ELMO1_EXT_9_L6	no	no	both	up_down
34273	39883	104.177477472385	-0.739542762407638	0.231422041743153	-3.19564531034787	0.0013951850850537	0.0133606411707463	L5/L6	hg	pt	0.739542762407638	human_down	chimp_up	human_down_ERICH3_L5-ET	chimp_up_ERICH3_L5-ET	-0.705755794264791	0.224829628404671	-3.1390693445194	0.0016948533499784	0.0093537207864491	L5-ET	rm	0.705755794264791	macaque_up	macaque_up_ERICH3_L5-ET	down_ERICH3_L5-ET	ERICH3	Exc	down_ERICH3_Exc	L5-ET	human_down_erich3_exc	down	hsa	Exc	Exc	EXT_4_L56	0.265369166392317	-0.265369166392317	6.35042202130227e-08	3.96400027224447e-06	up	up_ERICH3_EXT_4_L56	yes	yes	both	down_up
19291	21901	2362.91032034754	-1.10381693303934	0.252181244335414	-4.37707782729159	1.20281034264662e-05	0.0001368786377673	L5/L6	hg	pt	1.10381693303934	human_down	chimp_up	human_down_ESRRG_L6_CT	chimp_up_ESRRG_L6_CT	-0.640562978626148	0.252090569879688	-2.54100333436455	0.0110534865375611	0.0300807980143465	L6_CT	rm	0.640562978626148	macaque_up	macaque_up_ESRRG_L6_CT	down_ESRRG_L6_CT	ESRRG	Exc	down_ESRRG_Exc	L6_CT	human_down_esrrg_exc	down	hsa	Exc	Exc	EXT_9_L6	-0.377712169704822	0.377712169704822	5.19656579997886e-14	2.59265020905443e-11	down	down_ESRRG_EXT_9_L6	no	no	both	down_down
19291	21901	2362.91032034754	-1.10381693303934	0.252181244335414	-4.37707782729159	1.20281034264662e-05	0.0001368786377673	L5/L6	hg	pt	1.10381693303934	human_down	chimp_up	human_down_ESRRG_L6_CT	chimp_up_ESRRG_L6_CT	-0.640562978626148	0.252090569879688	-2.54100333436455	0.0110534865375611	0.0300807980143465	L6_CT	rm	0.640562978626148	macaque_up	macaque_up_ESRRG_L6_CT	down_ESRRG_L6_CT	ESRRG	Exc	down_ESRRG_Exc	L6_CT	human_down_esrrg_exc	down	hsa	Exc	Exc	EXT_4_L56	-0.426228415821792	0.426228415821792	6.64390043687121e-09	8.32204109315049e-07	down	down_ESRRG_EXT_4_L56	no	no	both	down_down
[truncated: 3,439 more rows]
