# Supplementary material for: Charting the human-specific properties of gene expression networks in the infant prefrontal cortex
Source: Sci Adv. 2026 Jun 3;12(23):eaea3316. doi: 10.1126/sciadv.aea3316 (PMC13232592; doi:10.1126/sciadv.aea3316)
Supplement: Supplementary file 2 — Data S1 [file sciadv.aea3316_data_s1.zip › csv_resubmission/7_EVOxPD___rm_adult.csv]

baseMean_x	log2FoldChange_x	lfcSE_x	stat_x	pvalue_x	padj_x	CellType_x	species1_x	species2_x	rmvshg_FC	hsa_regulation	rhe_regulation_x	hsa_regulation_gene_celltype	rhe_regulation_gene_celltype	log2FoldChange_y	lfcSE_y	stat_y	pvalue_y	padj_y	CellType_y	species1_y	rmvspt_FC	ptr_regulation	ptr_regulation_gene_celltype	regulation_gene_celltype	gene	cell_type_broad	cell_type_broad_regulation	cell_type_broad_regulation_lower	evoFC	lineage_x	Geneid	Cluster	avg_log2FC	pct.1	pct.2	p_val	p_val_adj	pd_regulation	cell_type_y	pd_merge	evolution_pd
317.957081014259	-1.47400873220142	0.242240121179291	-6.08490750840755	1.16558577894145e-09	1.15606637768421e-08	OL	hg	rm	1.47400873220142	human_down	macaque_up	human_down_IGSF21_OL	macaque_up_IGSF21_OL	-0.572733291179276	0.239467562754723	-2.39169466039917	0.0167707880105546	0.0401679541615413	OL	pt	0.572733291179276	chimp_down	chimp_down_IGSF21_OL	up_IGSF21_OL	IGSF21	OL	up_IGSF21_OL	macaque_up_igsf21_ol	1.02337101169035	OL	ENSG00000117154	C5	-0.365159056	0.215	0.288	2.01235e-20	6.0447e-16	PD_down	OPC	both	EVO_up_PD_down
922.002357971688	1.81037945597413	0.234520112825237	7.71950616160248	1.16781275447487e-14	2.09754872387781e-13	OL	hg	rm	-1.81037945597413	human_up	macaque_down	human_up_RPL11_OL	macaque_down_RPL11_OL	1.31373333887064	0.234742786206482	5.59648013087425	2.18747377974163e-08	2.02666079619409e-07	OL	pt	-1.31373333887064	chimp_up	chimp_up_RPL11_OL	down_RPL11_OL	RPL11	OL	down_RPL11_OL	macaque_down_rpl11_ol	-1.56205639742238	OL	ENSG00000142676	C5	0.27065656	0.137	0.113	2.17926e-12	6.54605e-08	PD_up	OPC	both	EVO_down_PD_up
863.324179911203	1.16859097256504	0.211367790150146	5.52870885263513	3.22596212075828e-08	2.56040528663525e-07	OL	hg	rm	-1.16859097256504	human_up	macaque_down	human_up_FAAH_OL	macaque_down_FAAH_OL	0.815845299564922	0.211545420615476	3.85659636210171	0.0001149767850217	0.0005053493323165	OL	pt	-0.815845299564922	chimp_up	chimp_up_FAAH_OL	down_FAAH_OL	FAAH	OL	down_FAAH_OL	macaque_down_faah_ol	-0.99221813606498	OL	ENSG00000117480	C3	-0.28283883	0.109	0.17	4.74714e-11	1.42595e-06	PD_down	OL	both	EVO_down_PD_down
387.174469191041	3.01550681434053	0.353534102451264	8.52960660211339	1.46846224735628e-17	3.40791662052044e-16	OL	hg	rm	-3.01550681434053	human_up	macaque_down	human_up_S100A6_OL	macaque_down_S100A6_OL	3.83213916424956	0.352764810386032	10.8631559935245	1.72676317239693e-27	1.00293032735902e-25	OL	pt	-3.83213916424956	chimp_up	chimp_up_S100A6_OL	down_S100A6_OL	S100A6	OL	down_S100A6_OL	macaque_down_s100a6_ol	-3.42382298929505	OL	ENSG00000197956	C3	0.373335408	0.102	0.037	5.51456e-39	1.65646e-34	PD_up	OL	both	EVO_down_PD_up
3202.64962657471	-1.60458081257548	0.257611369841327	-6.2286878625109	4.70357841727755e-10	4.94025970962607e-09	OL	hg	rm	1.60458081257548	human_down	macaque_up	human_down_KCNK1_OL	macaque_up_KCNK1_OL	-0.681847149273265	0.257327272845266	-2.6497274918981	0.0080556717960097	0.0213837467670036	OL	pt	0.681847149273265	chimp_down	chimp_down_KCNK1_OL	up_KCNK1_OL	KCNK1	OL	up_KCNK1_OL	macaque_up_kcnk1_ol	1.14321398092437	OL	ENSG00000135750	C3	0.401058736	0.271	0.185	4.53098e-48	1.36101e-43	PD_up	OL	both	EVO_up_PD_up
14035.5911117138	7.0154210906413	0.307850949922968	22.7883691520092	5.98013598095024e-115	9.83226357360235e-112	OL	hg	rm	-7.0154210906413	human_up	macaque_down	human_up_AC012593.1_OL	macaque_down_AC012593.1_OL	8.70438941730424	0.307796803204811	28.2796615386297	6.14824852887281e-176	3.28531660140319e-172	OL	pt	-8.70438941730424	chimp_up	chimp_up_AC012593.1_OL	down_AC012593.1_OL	AC012593.1	OL	down_AC012593.1_OL	macaque_down_ac012593.1_ol	-7.85990525397277	OL	ENSG00000226994	C0	-0.329306492	0.189	0.273	5.68786e-71	1.70852e-66	PD_down	OL	both	EVO_down_PD_down
911.406760199019	5.0809253800268	0.258907349405904	19.6244926676884	9.55258745958273e-86	5.67158345447559e-83	OL	hg	rm	-5.0809253800268	human_up	macaque_down	human_up_RPS27A_OL	macaque_down_RPS27A_OL	5.08162083222202	0.258861191373523	19.6306785318372	8.45776480676792e-86	5.83149241870508e-83	OL	pt	-5.08162083222202	chimp_up	chimp_up_RPS27A_OL	down_RPS27A_OL	RPS27A	OL	down_RPS27A_OL	macaque_down_rps27a_ol	-5.08127310612441	OL	ENSG00000143947	C5	0.37729502	0.16	0.11	1.83579e-25	5.51434e-21	PD_up	OPC	both	EVO_down_PD_up
6655.60272105279	1.00681018365512	0.229341759999835	4.38999937759194	1.13350985275138e-05	5.71946166022381e-05	OL	hg	rm	-1.00681018365512	human_up	macaque_down	human_up_PKP4_OL	macaque_down_PKP4_OL	0.959564078716328	0.22933691485021	4.18408034896197	2.86322835082603e-05	0.0001456070491804	OL	pt	-0.959564078716328	chimp_up	chimp_up_PKP4_OL	down_PKP4_OL	PKP4	OL	down_PKP4_OL	macaque_down_pkp4_ol	-0.983187131185722	OL	ENSG00000144283	C5	0.3403873	0.44	0.389	3.33781e-20	1.00261e-15	PD_up	OPC	both	EVO_down_PD_up
2367.50029071241	1.2004469350976	0.247731539131174	4.84575738441589	1.26129575561932e-06	7.70475435284575e-06	OL	hg	rm	-1.2004469350976	human_up	macaque_down	human_up_FIGN_OL	macaque_down_FIGN_OL	0.747013248785237	0.247810138653476	3.01445797514289	0.0025743887352019	0.0079184033423809	OL	pt	-0.747013248785237	chimp_up	chimp_up_FIGN_OL	down_FIGN_OL	FIGN	OL	down_FIGN_OL	macaque_down_fign_ol	-0.97373009194142	OL	ENSG00000182263	C0	0.382123089	0.219	0.165	3.5026e-166	1.0521e-161	PD_up	OL	both	EVO_down_PD_up
2367.50029071241	1.2004469350976	0.247731539131174	4.84575738441589	1.26129575561932e-06	7.70475435284575e-06	OL	hg	rm	-1.2004469350976	human_up	macaque_down	human_up_FIGN_OL	macaque_down_FIGN_OL	0.747013248785237	0.247810138653476	3.01445797514289	0.0025743887352019	0.0079184033423809	OL	pt	-0.747013248785237	chimp_up	chimp_up_FIGN_OL	down_FIGN_OL	FIGN	OL	down_FIGN_OL	macaque_down_fign_ol	-0.97373009194142	OL	ENSG00000182263	C3	0.345273222	0.143	0.098	1.73577e-33	5.21391e-29	PD_up	OL	both	EVO_down_PD_up
4130.3170370077	0.939584536510225	0.15038085561206	6.24803292072021	4.15654081306119e-10	4.41121665036593e-09	OL	hg	rm	-0.939584536510225	human_up	macaque_down	human_up_HIBCH_OL	macaque_down_HIBCH_OL	0.935613109787918	0.15035988410855	6.22249155973324	4.89321113606947e-10	5.77193680035038e-09	OL	pt	-0.935613109787918	chimp_up	chimp_up_HIBCH_OL	down_HIBCH_OL	HIBCH	OL	down_HIBCH_OL	macaque_down_hibch_ol	-0.937598823149071	OL	ENSG00000198130	C0	0.56391735	0.288	0.234	1.22313e-29	3.67405e-25	PD_up	OL	both	EVO_down_PD_up
4130.3170370077	0.939584536510225	0.15038085561206	6.24803292072021	4.15654081306119e-10	4.41121665036593e-09	OL	hg	rm	-0.939584536510225	human_up	macaque_down	human_up_HIBCH_OL	macaque_down_HIBCH_OL	0.935613109787918	0.15035988410855	6.22249155973324	4.89321113606947e-10	5.77193680035038e-09	OL	pt	-0.935613109787918	chimp_up	chimp_up_HIBCH_OL	down_HIBCH_OL	HIBCH	OL	down_HIBCH_OL	macaque_down_hibch_ol	-0.937598823149071	OL	ENSG00000198130	C3	0.559404952	0.504	0.425	1.04348e-23	3.13441e-19	PD_up	OL	both	EVO_down_PD_up
4130.3170370077	0.939584536510225	0.15038085561206	6.24803292072021	4.15654081306119e-10	4.41121665036593e-09	OL	hg	rm	-0.939584536510225	human_up	macaque_down	human_up_HIBCH_OL	macaque_down_HIBCH_OL	0.935613109787918	0.15035988410855	6.22249155973324	4.89321113606947e-10	5.77193680035038e-09	OL	pt	-0.935613109787918	chimp_up	chimp_up_HIBCH_OL	down_HIBCH_OL	HIBCH	OL	down_HIBCH_OL	macaque_down_hibch_ol	-0.937598823149071	OL	ENSG00000198130	C5	0.586419604	0.304	0.224	2.97329e-09	8.93118e-05	PD_up	OPC	both	EVO_down_PD_up
844.210890629857	0.661478987815157	0.179576638488423	3.68354699911482	0.0002300108512006	0.0008625003392213	OL	hg	rm	-0.661478987815157	human_up	macaque_down	human_up_HSPD1_OL	macaque_down_HSPD1_OL	1.03520805775528	0.179159851535638	5.77812522661844	7.55375799538373e-09	7.44714130043044e-08	OL	pt	-1.03520805775528	chimp_up	chimp_up_HSPD1_OL	down_HSPD1_OL	HSPD1	OL	down_HSPD1_OL	macaque_down_hspd1_ol	-0.84834352278522	OL	ENSG00000144381	C0	0.771156942	0.135	0.074	2.40267e-41	7.21713e-37	PD_up	OL	both	EVO_down_PD_up
844.210890629857	0.661478987815157	0.179576638488423	3.68354699911482	0.0002300108512006	0.0008625003392213	OL	hg	rm	-0.661478987815157	human_up	macaque_down	human_up_HSPD1_OL	macaque_down_HSPD1_OL	1.03520805775528	0.179159851535638	5.77812522661844	7.55375799538373e-09	7.44714130043044e-08	OL	pt	-1.03520805775528	chimp_up	chimp_up_HSPD1_OL	down_HSPD1_OL	HSPD1	OL	down_HSPD1_OL	macaque_down_hspd1_ol	-0.84834352278522	OL	ENSG00000144381	C3	0.737781429	0.179	0.106	9.41752e-37	2.82883e-32	PD_up	OL	both	EVO_down_PD_up
844.210890629857	0.661478987815157	0.179576638488423	3.68354699911482	0.0002300108512006	0.0008625003392213	OL	hg	rm	-0.661478987815157	human_up	macaque_down	human_up_HSPD1_OL	macaque_down_HSPD1_OL	1.03520805775528	0.179159851535638	5.77812522661844	7.55375799538373e-09	7.44714130043044e-08	OL	pt	-1.03520805775528	chimp_up	chimp_up_HSPD1_OL	down_HSPD1_OL	HSPD1	OL	down_HSPD1_OL	macaque_down_hspd1_ol	-0.84834352278522	OL	ENSG00000144381	C5	0.734492324	0.143	0.066	6.56216e-16	1.97114e-11	PD_up	OPC	both	EVO_down_PD_up
3564.64442529899	-0.599533412429522	0.112388806780306	-5.33445838251018	9.58301629521157e-08	7.09973623202261e-07	OL	hg	rm	0.599533412429522	human_down	macaque_up	human_down_KANSL1L_OL	macaque_up_KANSL1L_OL	-0.86983539595592	0.112468121393704	-7.73406175169395	1.04168465318652e-14	2.14912816382322e-13	OL	pt	0.86983539595592	chimp_down	chimp_down_KANSL1L_OL	up_KANSL1L_OL	KANSL1L	OL	up_KANSL1L_OL	macaque_up_kansl1l_ol	0.734684404192721	OL	ENSG00000144445	C0	0.310345331	0.223	0.181	4.08945e-55	1.22839e-50	PD_up	OL	both	EVO_up_PD_up
3564.64442529899	-0.599533412429522	0.112388806780306	-5.33445838251018	9.58301629521157e-08	7.09973623202261e-07	OL	hg	rm	0.599533412429522	human_down	macaque_up	human_down_KANSL1L_OL	macaque_up_KANSL1L_OL	-0.86983539595592	0.112468121393704	-7.73406175169395	1.04168465318652e-14	2.14912816382322e-13	OL	pt	0.86983539595592	chimp_down	chimp_down_KANSL1L_OL	up_KANSL1L_OL	KANSL1L	OL	up_KANSL1L_OL	macaque_up_kansl1l_ol	0.734684404192721	OL	ENSG00000144445	C3	0.329226716	0.399	0.331	9.24796e-20	2.7779e-15	PD_up	OL	both	EVO_up_PD_up
1457.99169424166	0.764234638962141	0.168989903495675	4.52236863358939	6.11514391001646e-06	3.26029149245926e-05	OL	hg	rm	-0.764234638962141	human_up	macaque_down	human_up_RPL37A_OL	macaque_down_RPL37A_OL	1.12594303335971	0.168742390396153	6.67255590439576	2.51386239062614e-11	3.55600891709088e-10	OL	pt	-1.12594303335971	chimp_up	chimp_up_RPL37A_OL	down_RPL37A_OL	RPL37A	OL	down_RPL37A_OL	macaque_down_rpl37a_ol	-0.945088836160924	OL	ENSG00000197756	C5	0.378398083	0.23	0.169	1.07013e-16	3.21446e-12	PD_up	OPC	both	EVO_down_PD_up
98.0193034113533	-3.88207011184766	0.304047202567936	-12.7679849676639	2.47478453710169e-37	2.21322362744818e-35	OL	hg	rm	3.88207011184766	human_down	macaque_up	human_down_NEU4_OL	macaque_up_NEU4_OL	-3.52831123619611	0.294753833822964	-11.9703658827226	5.08040936942639e-33	4.16048543533025e-31	OL	pt	3.52831123619611	chimp_down	chimp_down_NEU4_OL	up_NEU4_OL	NEU4	OL	up_NEU4_OL	macaque_up_neu4_ol	3.70519067402188	OL	ENSG00000204099	C5	-0.444549079	0.071	0.116	3.68098e-11	1.10569e-06	PD_down	OPC	both	EVO_up_PD_down
325.544387822357	2.52026987999334	0.428269484858591	5.88477575241089	3.98594056298949e-09	3.64706736272849e-08	OL	hg	rm	-2.52026987999334	human_up	macaque_down	human_up_SAMMSON_OL	macaque_down_SAMMSON_OL	1.5242911358114	0.429063551211325	3.55259991557905	0.0003814441273083	0.0014711271701713	OL	pt	-1.5242911358114	chimp_up	chimp_up_SAMMSON_OL	down_SAMMSON_OL	SAMMSON	OL	down_SAMMSON_OL	macaque_down_sammson_ol	-2.02228050790237	OL	ENSG00000240405	C3	-0.382385539	0.098	0.16	5.46466e-27	1.64147e-22	PD_down	OL	both	EVO_down_PD_down
797.347416246137	1.65737641067692	0.37219993343691	4.45291968585978	8.47104467324425e-06	4.38190002047247e-05	OL	hg	rm	-1.65737641067692	human_up	macaque_down	human_up_AMOTL2_OL	macaque_down_AMOTL2_OL	1.41387542014238	0.37225733128567	3.79811302912226	0.0001458018375342	0.0006257768023006	OL	pt	-1.41387542014238	chimp_up	chimp_up_AMOTL2_OL	down_AMOTL2_OL	AMOTL2	OL	down_AMOTL2_OL	macaque_down_amotl2_ol	-1.53562591540965	OL	ENSG00000114019	C3	-0.275558174	0.204	0.269	2.57479e-15	7.73415e-11	PD_down	OL	both	EVO_down_PD_down
11196.6589348595	1.04298283869942	0.393994312547428	2.64720277801945	0.0081160669867988	0.0201829919459963	OL	hg	rm	-1.04298283869942	human_up	macaque_down	human_up_ADGRL3_OL	macaque_down_ADGRL3_OL	1.06366419705248	0.393990687710187	2.69971913101381	0.0069398036609753	0.0187844666461634	OL	pt	-1.06366419705248	chimp_up	chimp_up_ADGRL3_OL	down_ADGRL3_OL	ADGRL3	OL	down_ADGRL3_OL	macaque_down_adgrl3_ol	-1.05332351787595	OL	ENSG00000150471	C3	0.276525117	0.761	0.729	4.24456e-23	1.27498e-18	PD_up	OL	both	EVO_down_PD_up
1875.20702432947	-1.78499887936681	0.338831518822264	-5.26810163815703	1.37841785560649e-07	9.97707526100006e-07	OL	hg	rm	1.78499887936681	human_down	macaque_up	human_down_CCSER1_OL	macaque_up_CCSER1_OL	-1.08307121867691	0.338514601444415	-3.19948154098976	0.0013767500315692	0.0045943255542172	OL	pt	1.08307121867691	chimp_down	chimp_down_CCSER1_OL	up_CCSER1_OL	CCSER1	OL	up_CCSER1_OL	macaque_up_ccser1_ol	1.43403504902186	OL	ENSG00000184305	C3	0.360947202	0.2	0.15	2.83637e-46	8.51988e-42	PD_up	OL	both	EVO_up_PD_up
22909.1056842	0.718351907473344	0.24399903127371	2.94407688310664	0.003239195215655	0.0090372743165919	OL	hg	rm	-0.718351907473344	human_up	macaque_down	human_up_TRIM2_OL	macaque_down_TRIM2_OL	0.590736568283623	0.243999610758038	2.42105537155723	0.0154755198156299	0.0374941918543726	OL	pt	-0.590736568283623	chimp_up	chimp_up_TRIM2_OL	down_TRIM2_OL	TRIM2	OL	down_TRIM2_OL	macaque_down_trim2_ol	-0.654544237878483	OL	ENSG00000109654	C0	-0.289441708	0.604	0.685	8.2368e-132	2.4742e-127	PD_down	OL	both	EVO_down_PD_down
22909.1056842	0.718351907473344	0.24399903127371	2.94407688310664	0.003239195215655	0.0090372743165919	OL	hg	rm	-0.718351907473344	human_up	macaque_down	human_up_TRIM2_OL	macaque_down_TRIM2_OL	0.590736568283623	0.243999610758038	2.42105537155723	0.0154755198156299	0.0374941918543726	OL	pt	-0.590736568283623	chimp_up	chimp_up_TRIM2_OL	down_TRIM2_OL	TRIM2	OL	down_TRIM2_OL	macaque_down_trim2_ol	-0.654544237878483	OL	ENSG00000109654	C3	-0.437921491	0.792	0.871	1.2643e-127	3.7978e-123	PD_down	OL	both	EVO_down_PD_down
80.3171841588542	-0.55380590873178	0.23518411933746	-2.35477595295088	0.0185338766397219	0.0410638622677947	OL	hg	rm	0.55380590873178	human_down	macaque_up	human_down_ADAMTS6_OL	macaque_up_ADAMTS6_OL	-0.970647271293861	0.238342990962351	-4.0724808704242	4.65150215612126e-05	0.0002263173391416	OL	pt	0.970647271293861	chimp_down	chimp_down_ADAMTS6_OL	up_ADAMTS6_OL	ADAMTS6	OL	up_ADAMTS6_OL	macaque_up_adamts6_ol	0.76222659001282	OL	ENSG00000049192	C5	-0.325232825	0.094	0.144	1.16625e-11	3.50318e-07	PD_down	OPC	both	EVO_up_PD_down
1232.95534997275	2.48784375913694	0.426978985254258	5.82661874484402	5.65616262021921e-09	5.05836066295252e-08	OL	hg	rm	-2.48784375913694	human_up	macaque_down	human_up_DHFR_OL	macaque_down_DHFR_OL	4.43553715575718	0.426415798274656	10.4019062466823	2.43022133036437e-25	1.21363436250486e-23	OL	pt	-4.43553715575718	chimp_up	chimp_up_DHFR_OL	down_DHFR_OL	DHFR	OL	down_DHFR_OL	macaque_down_dhfr_ol	-3.46169045744706	OL	ENSG00000228716	C0	0.552349326	0.926	0.89	1.435e-117	4.3106e-113	PD_up	OL	both	EVO_down_PD_up
1232.95534997275	2.48784375913694	0.426978985254258	5.82661874484402	5.65616262021921e-09	5.05836066295252e-08	OL	hg	rm	-2.48784375913694	human_up	macaque_down	human_up_DHFR_OL	macaque_down_DHFR_OL	4.43553715575718	0.426415798274656	10.4019062466823	2.43022133036437e-25	1.21363436250486e-23	OL	pt	-4.43553715575718	chimp_up	chimp_up_DHFR_OL	down_DHFR_OL	DHFR	OL	down_DHFR_OL	macaque_down_dhfr_ol	-3.46169045744706	OL	ENSG00000228716	C5	0.307455047	0.939	0.92	1.17582e-26	3.53192e-22	PD_up	OPC	both	EVO_down_PD_up
7956.27361383021	0.970283931953209	0.18898711538991	5.13412742424986	2.83456009988801e-07	1.9474730818067e-06	OL	hg	rm	-0.970283931953209	human_up	macaque_down	human_up_CCNH_OL	macaque_down_CCNH_OL	1.08638772992704	0.188968160473896	5.74905173020991	8.97453590240091e-09	8.74301414666896e-08	OL	pt	-1.08638772992704	chimp_up	chimp_up_CCNH_OL	down_CCNH_OL	CCNH	OL	down_CCNH_OL	macaque_down_ccnh_ol	-1.02833583094012	OL	ENSG00000134480	C5	0.288389079	0.282	0.227	7.53234e-17	2.26256e-12	PD_up	OPC	both	EVO_down_PD_up
20713.2730695248	1.22880559781233	0.233652132631633	5.25912425438725	1.44743064572873e-07	1.04447611822437e-06	OL	hg	rm	-1.22880559781233	human_up	macaque_down	human_up_MAN2A1_OL	macaque_down_MAN2A1_OL	0.542575777340111	0.233668480839097	2.32198957853339	0.020233496787325	0.0472026588443882	OL	pt	-0.542575777340111	chimp_up	chimp_up_MAN2A1_OL	down_MAN2A1_OL	MAN2A1	OL	down_MAN2A1_OL	macaque_down_man2a1_ol	-0.88569068757622	OL	ENSG00000112893	C5	0.612798638	0.36	0.27	1.80939e-46	5.43506e-42	PD_up	OPC	both	EVO_down_PD_up
801.161616965489	-1.42811792746353	0.212551837114535	-6.7189159446972	1.8308147552095e-11	2.30594193151726e-10	OL	hg	rm	1.42811792746353	human_down	macaque_up	human_down_CAMK4_OL	macaque_up_CAMK4_OL	-0.824911334342082	0.211642409018246	-3.89766558681991	9.7124409953387e-05	0.0004352069472418	OL	pt	0.824911334342082	chimp_down	chimp_down_CAMK4_OL	up_CAMK4_OL	CAMK4	OL	up_CAMK4_OL	macaque_up_camk4_ol	1.12651463090281	OL	ENSG00000152495	C5	-0.313151295	0.103	0.152	4.19318e-12	1.25955e-07	PD_down	OPC	both	EVO_up_PD_down
63.3829471224338	-2.03422459894634	0.341172525211528	-5.96245139518522	2.48481576979767e-09	2.34794218672217e-08	OL	hg	rm	2.03422459894634	human_down	macaque_up	human_down_SPRY4_OL	macaque_up_SPRY4_OL	-1.09833939852814	0.329461420069897	-3.33374207606803	0.0008568607342679	0.0030177197782572	OL	pt	1.09833939852814	chimp_down	chimp_down_SPRY4_OL	up_SPRY4_OL	SPRY4	OL	up_SPRY4_OL	macaque_up_spry4_ol	1.56628199873724	OL	ENSG00000187678	C5	-0.342925016	0.059	0.103	1.01876e-15	3.06015e-11	PD_down	OPC	both	EVO_up_PD_down
771.702551108766	0.810699140000233	0.288767382361739	2.80744706472654	0.0049935886215952	0.0132669935609667	OL	hg	rm	-0.810699140000233	human_up	macaque_down	human_up_RPS14_OL	macaque_down_RPS14_OL	0.863847578315088	0.288674470422612	2.99246267621254	0.0027673650348645	0.0084330852944389	OL	pt	-0.863847578315088	chimp_up	chimp_up_RPS14_OL	down_RPS14_OL	RPS14	OL	down_RPS14_OL	macaque_down_rps14_ol	-0.83727335915766	OL	ENSG00000164587	C5	0.270999134	0.118	0.095	2.6866e-13	8.07002e-09	PD_up	OPC	both	EVO_down_PD_up
889.868185701675	-3.14524129716354	0.296041788069962	-10.6243152957184	2.29691499166405e-26	1.09585404088901e-24	OL	hg	rm	3.14524129716354	human_down	macaque_up	human_down_ELOVL2_OL	macaque_up_ELOVL2_OL	-0.781517849786036	0.292459591758529	-2.67222505880847	0.0075350093394996	0.0201947698586164	OL	pt	0.781517849786036	chimp_down	chimp_down_ELOVL2_OL	up_ELOVL2_OL	ELOVL2	OL	up_ELOVL2_OL	macaque_up_elovl2_ol	1.96337957347479	OL	ENSG00000197977	C3	-0.301188955	0.07	0.124	3.44656e-16	1.03528e-11	PD_down	OL	both	EVO_up_PD_down
257.014876963228	2.08543669354622	0.460975598309528	4.52396330997532	6.06922500593844e-06	3.23823303237464e-05	OL	hg	rm	-2.08543669354622	human_up	macaque_down	human_up_ZSCAN31_OL	macaque_down_ZSCAN31_OL	1.6007691513885	0.46135928220611	3.46968016712269	0.0005210784566177	0.0019420280613335	OL	pt	-1.6007691513885	chimp_up	chimp_up_ZSCAN31_OL	down_ZSCAN31_OL	ZSCAN31	OL	down_ZSCAN31_OL	macaque_down_zscan31_ol	-1.84310292246736	OL	ENSG00000235109	C3	0.485714873	0.172	0.106	1.20463e-12	3.61848e-08	PD_up	OL	both	EVO_down_PD_up
2038.41193104551	-1.47623680074559	0.261830330922536	-5.63814282151423	1.71893918713291e-08	1.41746165840197e-07	OL	hg	rm	1.47623680074559	human_down	macaque_up	human_down_GRIK2_OL	macaque_up_GRIK2_OL	-1.15935699892087	0.261645622697392	-4.4310200452378	9.37883692687319e-06	5.27673757501942e-05	OL	pt	1.15935699892087	chimp_down	chimp_down_GRIK2_OL	up_GRIK2_OL	GRIK2	OL	up_GRIK2_OL	macaque_up_grik2_ol	1.31779689983323	OL	ENSG00000164418	C3	-0.284339626	0.124	0.193	5.21422e-12	1.56625e-07	PD_down	OL	both	EVO_up_PD_down
1836.42698340679	0.538323839956045	0.203224731744222	2.64890909357222	0.0080752049705053	0.0201071098601562	OL	hg	rm	-0.538323839956045	human_up	macaque_down	human_up_STX7_OL	macaque_down_STX7_OL	0.744496678433797	0.203110971580419	3.66546756504989	0.0002468871020315	0.0009967821909374	OL	pt	-0.744496678433797	chimp_up	chimp_up_STX7_OL	down_STX7_OL	STX7	OL	down_STX7_OL	macaque_down_stx7_ol	-0.641410259194921	OL	ENSG00000079950	C3	0.270142038	0.29	0.228	2.96955e-29	8.91993e-25	PD_up	OL	both	EVO_down_PD_up
364.265263369675	-1.03009401366654	0.240655864043426	-4.28036116120015	1.86590262555308e-05	8.97834370071398e-05	OL	hg	rm	1.03009401366654	human_down	macaque_up	human_down_NXPH1_OL	macaque_up_NXPH1_OL	-0.623095808513255	0.239522088361169	-2.60141272471584	0.0092840684640496	0.0241807001779223	OL	pt	0.623095808513255	chimp_down	chimp_down_NXPH1_OL	up_NXPH1_OL	NXPH1	OL	up_NXPH1_OL	macaque_up_nxph1_ol	0.826594911089899	OL	ENSG00000122584	C5	-0.281045833	0.463	0.539	1.26401e-13	3.79683e-09	PD_down	OPC	both	EVO_up_PD_down
763.218397504648	-1.17418147538115	0.197697355730131	-5.93928771097969	2.86263097223512e-09	2.68594707640709e-08	OL	hg	rm	1.17418147538115	human_down	macaque_up	human_down_HECW1_OL	macaque_up_HECW1_OL	-0.611229912453358	0.196811167566394	-3.10566681764722	0.001898505001259	0.0060773769502635	OL	pt	0.611229912453358	chimp_down	chimp_down_HECW1_OL	up_HECW1_OL	HECW1	OL	up_HECW1_OL	macaque_up_hecw1_ol	0.892705693917252	OL	ENSG00000002746	C5	-0.323978895	0.291	0.368	1.98887e-18	5.97417e-14	PD_down	OPC	both	EVO_up_PD_down
2351.56259304111	1.68910988386644	0.421556344449658	4.00684251608544	6.15358633520585e-05	0.0002630009084756	OL	hg	rm	-1.68910988386644	human_up	macaque_down	human_up_CALN1_OL	macaque_down_CALN1_OL	3.12723909012122	0.421349496288155	7.42195995882369	1.15399705073339e-13	2.12633904848064e-12	OL	pt	-3.12723909012122	chimp_up	chimp_up_CALN1_OL	down_CALN1_OL	CALN1	OL	down_CALN1_OL	macaque_down_caln1_ol	-2.40817448699383	OL	ENSG00000183166	C0	-0.302567091	0.152	0.209	2.17866e-33	6.54427e-29	PD_down	OL	both	EVO_down_PD_down
1440.54958960845	0.955550008460212	0.239493828017965	3.98987321037991	6.61086239726884e-05	0.0002800331584351	OL	hg	rm	-0.955550008460212	human_up	macaque_down	human_up_SEM1_OL	macaque_down_SEM1_OL	1.00676424268001	0.239435545324598	4.20474011623948	2.61382317499359e-05	0.0001339114490467	OL	pt	-1.00676424268001	chimp_up	chimp_up_SEM1_OL	down_SEM1_OL	SEM1	OL	down_SEM1_OL	macaque_down_sem1_ol	-0.981157125570112	OL	ENSG00000127922	C0	0.572590436	0.193	0.125	2.2285e-146	6.6941e-142	PD_up	OL	both	EVO_down_PD_up
1440.54958960845	0.955550008460212	0.239493828017965	3.98987321037991	6.61086239726884e-05	0.0002800331584351	OL	hg	rm	-0.955550008460212	human_up	macaque_down	human_up_SEM1_OL	macaque_down_SEM1_OL	1.00676424268001	0.239435545324598	4.20474011623948	2.61382317499359e-05	0.0001339114490467	OL	pt	-1.00676424268001	chimp_up	chimp_up_SEM1_OL	down_SEM1_OL	SEM1	OL	down_SEM1_OL	macaque_down_sem1_ol	-0.981157125570112	OL	ENSG00000127922	C3	0.627279714	0.377	0.239	3.36322e-81	1.01025e-76	PD_up	OL	both	EVO_down_PD_up
1440.54958960845	0.955550008460212	0.239493828017965	3.98987321037991	6.61086239726884e-05	0.0002800331584351	OL	hg	rm	-0.955550008460212	human_up	macaque_down	human_up_SEM1_OL	macaque_down_SEM1_OL	1.00676424268001	0.239435545324598	4.20474011623948	2.61382317499359e-05	0.0001339114490467	OL	pt	-1.00676424268001	chimp_up	chimp_up_SEM1_OL	down_SEM1_OL	SEM1	OL	down_SEM1_OL	macaque_down_sem1_ol	-0.981157125570112	OL	ENSG00000127922	C5	0.42843099	0.22	0.168	1.6774e-07	0.005038573	PD_up	OPC	both	EVO_down_PD_up
6144.58010096968	0.701526814817487	0.18397388832269	3.81318686696999	0.0001371863069484	0.0005408004656428	OL	hg	rm	-0.701526814817487	human_up	macaque_down	human_up_ZKSCAN1_OL	macaque_down_ZKSCAN1_OL	0.510727104497119	0.183984490374127	2.77592477202057	0.0055044943197518	0.015317978183487	OL	pt	-0.510727104497119	chimp_up	chimp_up_ZKSCAN1_OL	down_ZKSCAN1_OL	ZKSCAN1	OL	down_ZKSCAN1_OL	macaque_down_zkscan1_ol	-0.606126959657303	OL	ENSG00000106261	C0	-0.446328942	0.194	0.281	3.0741e-142	9.2339e-138	PD_down	OL	both	EVO_down_PD_down
6144.58010096968	0.701526814817487	0.18397388832269	3.81318686696999	0.0001371863069484	0.0005408004656428	OL	hg	rm	-0.701526814817487	human_up	macaque_down	human_up_ZKSCAN1_OL	macaque_down_ZKSCAN1_OL	0.510727104497119	0.183984490374127	2.77592477202057	0.0055044943197518	0.015317978183487	OL	pt	-0.510727104497119	chimp_up	chimp_up_ZKSCAN1_OL	down_ZKSCAN1_OL	ZKSCAN1	OL	down_ZKSCAN1_OL	macaque_down_zkscan1_ol	-0.606126959657303	OL	ENSG00000106261	C3	-0.436720522	0.369	0.506	2.36208e-64	7.09522e-60	PD_down	OL	both	EVO_down_PD_down
725.742962879651	1.22753154570258	0.190301524508761	6.45045565909835	1.11514356722713e-10	1.28977698083943e-09	OL	hg	rm	-1.22753154570258	human_up	macaque_down	human_up_PLOD3_OL	macaque_down_PLOD3_OL	0.66551600237851	0.190740851540523	3.48911099538172	0.0004846298686332	0.0018204041511587	OL	pt	-0.66551600237851	chimp_up	chimp_up_PLOD3_OL	down_PLOD3_OL	PLOD3	OL	down_PLOD3_OL	macaque_down_plod3_ol	-0.946523774040544	OL	ENSG00000106397	C3	0.366219563	0.172	0.103	6.96983e-18	2.0936e-13	PD_up	OL	both	EVO_down_PD_up
1074.04267196227	3.01440274045364	0.282968298100041	10.6527931245073	1.69210357839734e-26	8.20113874935711e-25	OL	hg	rm	-3.01440274045364	human_up	macaque_down	human_up_CFTR_OL	macaque_down_CFTR_OL	1.17532874002625	0.283799154297516	4.14141029748847	3.45176866023324e-05	0.0001729039215932	OL	pt	-1.17532874002625	chimp_up	chimp_up_CFTR_OL	down_CFTR_OL	CFTR	OL	down_CFTR_OL	macaque_down_cftr_ol	-2.09486574023994	OL	ENSG00000001626	C3	-0.298377601	0.06	0.128	2.25202e-09	6.76463e-05	PD_down	OL	both	EVO_down_PD_down
14912.4224489925	1.91453352332306	0.449557486771928	4.25870679425333	2.05612954018232e-05	9.80789475123639e-05	OL	hg	rm	-1.91453352332306	human_up	macaque_down	human_up_CNTNAP2_OL	macaque_down_CNTNAP2_OL	2.62480992823352	0.449543016753128	5.83884040106214	5.2565393303992e-09	5.33744758422577e-08	OL	pt	-2.62480992823352	chimp_up	chimp_up_CNTNAP2_OL	down_CNTNAP2_OL	CNTNAP2	OL	down_CNTNAP2_OL	macaque_down_cntnap2_ol	-2.26967172577829	OL	ENSG00000174469	C0	0.345559494	0.484	0.472	8.331e-72	2.50247e-67	PD_up	OL	both	EVO_down_PD_up
14912.4224489925	1.91453352332306	0.449557486771928	4.25870679425333	2.05612954018232e-05	9.80789475123639e-05	OL	hg	rm	-1.91453352332306	human_up	macaque_down	human_up_CNTNAP2_OL	macaque_down_CNTNAP2_OL	2.62480992823352	0.449543016753128	5.83884040106214	5.2565393303992e-09	5.33744758422577e-08	OL	pt	-2.62480992823352	chimp_up	chimp_up_CNTNAP2_OL	down_CNTNAP2_OL	CNTNAP2	OL	down_CNTNAP2_OL	macaque_down_cntnap2_ol	-2.26967172577829	OL	ENSG00000174469	C3	0.648905369	0.775	0.7	2.3964e-148	7.1982e-144	PD_up	OL	both	EVO_down_PD_up
577.361860864089	-0.863839571139403	0.204836607160451	-4.2172128464457	2.47340488086098e-05	0.0001162157747274	OL	hg	rm	0.863839571139403	human_down	macaque_up	human_down_XKR4_OL	macaque_up_XKR4_OL	-0.907818574349404	0.204742837682121	-4.43394545385203	9.25240445327586e-06	5.20971793425496e-05	OL	pt	0.907818574349404	chimp_down	chimp_down_XKR4_OL	up_XKR4_OL	XKR4	OL	up_XKR4_OL	macaque_up_xkr4_ol	0.885829072744404	OL	ENSG00000206579	C5	-0.488955282	0.355	0.474	1.33187e-38	4.00068e-34	PD_down	OPC	both	EVO_up_PD_down
556.929852568654	-1.20936212013898	0.242878344369869	-4.97929168315349	6.38174017298837e-07	4.11970143332689e-06	OL	hg	rm	1.20936212013898	human_down	macaque_up	human_down_MMP16_OL	macaque_up_MMP16_OL	-0.78150004745578	0.242068492416315	-3.22842530911349	0.0012447375925027	0.0042056625517158	OL	pt	0.78150004745578	chimp_down	chimp_down_MMP16_OL	up_MMP16_OL	MMP16	OL	up_MMP16_OL	macaque_up_mmp16_ol	0.99543108379738	OL	ENSG00000156103	C5	-0.444490655	0.565	0.671	7.87331e-46	2.36498e-41	PD_down	OPC	both	EVO_up_PD_down
3645.98064614042	1.93268749241514	0.283956747437901	6.80627422962647	1.00158711586242e-11	1.29744987966323e-10	OL	hg	rm	-1.93268749241514	human_up	macaque_down	human_up_CPQ_OL	macaque_down_CPQ_OL	1.49575137957347	0.283995671866326	5.26681047546917	1.38814385472935e-07	1.11602247121224e-06	OL	pt	-1.49575137957347	chimp_up	chimp_up_CPQ_OL	down_CPQ_OL	CPQ	OL	down_CPQ_OL	macaque_down_cpq_ol	-1.7142194359943	OL	ENSG00000104324	C0	0.445380934	0.359	0.297	9.185e-154	2.759e-149	PD_up	OL	both	EVO_down_PD_up
3645.98064614042	1.93268749241514	0.283956747437901	6.80627422962647	1.00158711586242e-11	1.29744987966323e-10	OL	hg	rm	-1.93268749241514	human_up	macaque_down	human_up_CPQ_OL	macaque_down_CPQ_OL	1.49575137957347	0.283995671866326	5.26681047546917	1.38814385472935e-07	1.11602247121224e-06	OL	pt	-1.49575137957347	chimp_up	chimp_up_CPQ_OL	down_CPQ_OL	CPQ	OL	down_CPQ_OL	macaque_down_cpq_ol	-1.7142194359943	OL	ENSG00000104324	C3	0.374211933	0.548	0.475	1.51454e-36	4.54937e-32	PD_up	OL	both	EVO_down_PD_up
1723.46836617914	-1.08005135594418	0.254651596644569	-4.24129033619085	2.22238432715699e-05	0.0001054177598949	OL	hg	rm	1.08005135594418	human_down	macaque_up	human_down_RIMS2_OL	macaque_up_RIMS2_OL	-0.633722006886977	0.254401294895314	-2.49103294520475	0.0127372308495125	0.0317252356598288	OL	pt	0.633722006886977	chimp_down	chimp_down_RIMS2_OL	up_RIMS2_OL	RIMS2	OL	up_RIMS2_OL	macaque_up_rims2_ol	0.856886681415578	OL	ENSG00000176406	C5	-0.327354446	0.309	0.382	1.45712e-16	4.3769e-12	PD_down	OPC	both	EVO_up_PD_down
2980.16151904422	0.737611212328312	0.140476259633396	5.25078909598868	1.51449006165874e-07	1.0906573644843e-06	OL	hg	rm	-0.737611212328312	human_up	macaque_down	human_up_ASAP1_OL	macaque_down_ASAP1_OL	0.626787039737832	0.140478725212034	4.46179333412785	8.1276592168459e-06	4.64493551071829e-05	OL	pt	-0.626787039737832	chimp_up	chimp_up_ASAP1_OL	down_ASAP1_OL	ASAP1	OL	down_ASAP1_OL	macaque_down_asap1_ol	-0.682199126033072	OL	ENSG00000153317	C0	0.294347878	0.23	0.194	5.10125e-24	1.53231e-19	PD_up	OL	both	EVO_down_PD_up
2980.16151904422	0.737611212328312	0.140476259633396	5.25078909598868	1.51449006165874e-07	1.0906573644843e-06	OL	hg	rm	-0.737611212328312	human_up	macaque_down	human_up_ASAP1_OL	macaque_down_ASAP1_OL	0.626787039737832	0.140478725212034	4.46179333412785	8.1276592168459e-06	4.64493551071829e-05	OL	pt	-0.626787039737832	chimp_up	chimp_up_ASAP1_OL	down_ASAP1_OL	ASAP1	OL	down_ASAP1_OL	macaque_down_asap1_ol	-0.682199126033072	OL	ENSG00000153317	C3	0.431443251	0.542	0.45	2.07694e-25	6.2387e-21	PD_up	OL	both	EVO_down_PD_up
4859.67578221505	0.755952623849647	0.154452548996249	4.89440044053923	9.86058791231266e-07	6.16077772691525e-06	OL	hg	rm	-0.755952623849647	human_up	macaque_down	human_up_TTLL11_OL	macaque_down_TTLL11_OL	0.978028751793389	0.15439494890499	6.33459033944978	2.37972704799723e-10	2.95550760743131e-09	OL	pt	-0.978028751793389	chimp_up	chimp_up_TTLL11_OL	down_TTLL11_OL	TTLL11	OL	down_TTLL11_OL	macaque_down_ttll11_ol	-0.866990687821518	OL	ENSG00000175764	C3	-0.268309322	0.462	0.546	2.69278e-34	8.08858e-30	PD_down	OL	both	EVO_down_PD_down
11297.1736846069	0.581469353878791	0.235820423517334	2.46572941056587	0.0136734584116695	0.0315952973071378	OL	hg	rm	-0.581469353878791	human_up	macaque_down	human_up_ABCA2_OL	macaque_down_ABCA2_OL	0.696215301157773	0.235809134370287	2.95245263936433	0.0031526042720365	0.0094375019202393	OL	pt	-0.696215301157773	chimp_up	chimp_up_ABCA2_OL	down_ABCA2_OL	ABCA2	OL	down_ABCA2_OL	macaque_down_abca2_ol	-0.638842327518282	OL	ENSG00000107331	C0	-0.341293816	0.403	0.485	1.33064e-84	3.99698e-80	PD_down	OL	both	EVO_down_PD_down
11297.1736846069	0.581469353878791	0.235820423517334	2.46572941056587	0.0136734584116695	0.0315952973071378	OL	hg	rm	-0.581469353878791	human_up	macaque_down	human_up_ABCA2_OL	macaque_down_ABCA2_OL	0.696215301157773	0.235809134370287	2.95245263936433	0.0031526042720365	0.0094375019202393	OL	pt	-0.696215301157773	chimp_up	chimp_up_ABCA2_OL	down_ABCA2_OL	ABCA2	OL	down_ABCA2_OL	macaque_down_abca2_ol	-0.638842327518282	OL	ENSG00000107331	C3	-0.374613069	0.648	0.748	5.80742e-57	1.74443e-52	PD_down	OL	both	EVO_down_PD_down
4018.25272292336	1.94145549048122	0.188996664130362	10.2724325818898	9.38088956392323e-25	3.97831614165268e-23	OL	hg	rm	-1.94145549048122	human_up	macaque_down	human_up_DIP2C_OL	macaque_down_DIP2C_OL	1.16228607932584	0.189108989843169	6.14611753936047	7.94024538205212e-10	9.04663138571334e-09	OL	pt	-1.16228607932584	chimp_up	chimp_up_DIP2C_OL	down_DIP2C_OL	DIP2C	OL	down_DIP2C_OL	macaque_down_dip2c_ol	-1.55187078490353	OL	ENSG00000151240	C0	0.280175173	0.516	0.48	2.47589e-68	7.43707e-64	PD_up	OL	both	EVO_down_PD_up
4018.25272292336	1.94145549048122	0.188996664130362	10.2724325818898	9.38088956392323e-25	3.97831614165268e-23	OL	hg	rm	-1.94145549048122	human_up	macaque_down	human_up_DIP2C_OL	macaque_down_DIP2C_OL	1.16228607932584	0.189108989843169	6.14611753936047	7.94024538205212e-10	9.04663138571334e-09	OL	pt	-1.16228607932584	chimp_up	chimp_up_DIP2C_OL	down_DIP2C_OL	DIP2C	OL	down_DIP2C_OL	macaque_down_dip2c_ol	-1.55187078490353	OL	ENSG00000151240	C3	0.285653661	0.75	0.694	5.15313e-56	1.5479e-51	PD_up	OL	both	EVO_down_PD_up
1163.82519321207	3.26625407370001	0.248647507785898	13.1360820898011	2.04546386771606e-39	2.01473477919645e-37	OL	hg	rm	-3.26625407370001	human_up	macaque_down	human_up_SFMBT2_OL	macaque_down_SFMBT2_OL	1.24556263831216	0.249648718386992	4.9892610959907	6.06106805545794e-07	4.35459726444901e-06	OL	pt	-1.24556263831216	chimp_up	chimp_up_SFMBT2_OL	down_SFMBT2_OL	SFMBT2	OL	down_SFMBT2_OL	macaque_down_sfmbt2_ol	-2.25590835600608	OL	ENSG00000198879	C5	0.33606786	0.118	0.08	1.60061e-06	0.048079116	PD_up	OPC	both	EVO_down_PD_up
6196.96428832325	1.39650787335203	0.165750351837307	8.42536898336587	3.59615172483792e-17	7.99003606722304e-16	OL	hg	rm	-1.39650787335203	human_up	macaque_down	human_up_FAM13C_OL	macaque_down_FAM13C_OL	0.692681522092741	0.165827988859867	4.17710862234537	2.95238057303613e-05	0.0001496423579987	OL	pt	-0.692681522092741	chimp_up	chimp_up_FAM13C_OL	down_FAM13C_OL	FAM13C	OL	down_FAM13C_OL	macaque_down_fam13c_ol	-1.04459469772239	OL	ENSG00000148541	C0	-0.331024134	0.294	0.371	5.712e-92	1.71577e-87	PD_down	OL	both	EVO_down_PD_down
6196.96428832325	1.39650787335203	0.165750351837307	8.42536898336587	3.59615172483792e-17	7.99003606722304e-16	OL	hg	rm	-1.39650787335203	human_up	macaque_down	human_up_FAM13C_OL	macaque_down_FAM13C_OL	0.692681522092741	0.165827988859867	4.17710862234537	2.95238057303613e-05	0.0001496423579987	OL	pt	-0.692681522092741	chimp_up	chimp_up_FAM13C_OL	down_FAM13C_OL	FAM13C	OL	down_FAM13C_OL	macaque_down_fam13c_ol	-1.04459469772239	OL	ENSG00000148541	C3	-0.284149698	0.585	0.676	4.62765e-44	1.39005e-39	PD_down	OL	both	EVO_down_PD_down
4632.71463050715	0.527039277534502	0.223987219063265	2.35298817378344	0.018623226377596	0.0412361794876969	OL	hg	rm	-0.527039277534502	human_up	macaque_down	human_up_ZCCHC24_OL	macaque_down_ZCCHC24_OL	0.814893080706756	0.223935367452167	3.63896551928457	0.0002737354441009	0.001092590360824	OL	pt	-0.814893080706756	chimp_up	chimp_up_ZCCHC24_OL	down_ZCCHC24_OL	ZCCHC24	OL	down_ZCCHC24_OL	macaque_down_zcchc24_ol	-0.670966179120629	OL	ENSG00000165424	C5	-0.270788447	0.408	0.478	1.12465e-10	3.37822e-06	PD_down	OPC	both	EVO_down_PD_down
133.701610167861	6.1179107861799	0.699738946675333	8.74313315736949	2.26733195287085e-18	5.74193757827744e-17	OL	hg	rm	-6.1179107861799	human_up	macaque_down	human_up_USH1C_OL	macaque_down_USH1C_OL	4.02654926241315	0.702789059356231	5.72938523844061	1.00795252607252e-08	9.74399696620263e-08	OL	pt	-4.02654926241315	chimp_up	chimp_up_USH1C_OL	down_USH1C_OL	USH1C	OL	down_USH1C_OL	macaque_down_ush1c_ol	-5.07223002429653	OL	ENSG00000006611	C3	-0.360927421	0.075	0.144	2.93662e-43	8.82101e-39	PD_down	OL	both	EVO_down_PD_down
656.280150218734	0.734631452132193	0.164718340682861	4.45992503983883	8.19883235546543e-06	4.25344278557568e-05	OL	hg	rm	-0.734631452132193	human_up	macaque_down	human_up_HTATIP2_OL	macaque_down_HTATIP2_OL	0.530338655602792	0.164848178811671	3.21713384658421	0.0012947817916167	0.0043541010091278	OL	pt	-0.530338655602792	chimp_up	chimp_up_HTATIP2_OL	down_HTATIP2_OL	HTATIP2	OL	down_HTATIP2_OL	macaque_down_htatip2_ol	-0.632485053867492	OL	ENSG00000109854	C3	0.31304073	0.133	0.079	2.28372e-13	6.85984e-09	PD_up	OL	both	EVO_down_PD_up
1950.76339822254	1.05165523093772	0.21598321419199	4.86915260925276	1.12077828304745e-06	6.92756362691039e-06	OL	hg	rm	-1.05165523093772	human_up	macaque_down	human_up_LRP4_OL	macaque_down_LRP4_OL	1.39647632738867	0.215847996884486	6.46972104233154	9.81840060942796e-11	1.29223210976547e-09	OL	pt	-1.39647632738867	chimp_up	chimp_up_LRP4_OL	down_LRP4_OL	LRP4	OL	down_LRP4_OL	macaque_down_lrp4_ol	-1.2240657791632	OL	ENSG00000134569	C0	0.391783704	0.116	0.065	3.2569e-125	9.783e-121	PD_up	OL	both	EVO_down_PD_up
11264.4479249594	1.33241861023988	0.301753378895743	4.41558803787325	1.00735770483744e-05	5.13995311129039e-05	OL	hg	rm	-1.33241861023988	human_up	macaque_down	human_up_FTH1_OL	macaque_down_FTH1_OL	0.694282537604875	0.301774271926288	2.30066842071434	0.0214103803827531	0.0494035917414406	OL	pt	-0.694282537604875	chimp_up	chimp_up_FTH1_OL	down_FTH1_OL	FTH1	OL	down_FTH1_OL	macaque_down_fth1_ol	-1.01335057392238	OL	ENSG00000167996	C0	0.264870083	0.549	0.512	1.1438e-259	3.4359e-255	PD_up	OL	both	EVO_down_PD_up
11264.4479249594	1.33241861023988	0.301753378895743	4.41558803787325	1.00735770483744e-05	5.13995311129039e-05	OL	hg	rm	-1.33241861023988	human_up	macaque_down	human_up_FTH1_OL	macaque_down_FTH1_OL	0.694282537604875	0.301774271926288	2.30066842071434	0.0214103803827531	0.0494035917414406	OL	pt	-0.694282537604875	chimp_up	chimp_up_FTH1_OL	down_FTH1_OL	FTH1	OL	down_FTH1_OL	macaque_down_fth1_ol	-1.01335057392238	OL	ENSG00000167996	C5	0.401200344	0.491	0.417	1.49352e-62	4.48623e-58	PD_up	OPC	both	EVO_down_PD_up
777.407865629958	-0.759797569396587	0.184222776510119	-4.12434110369004	3.71797556596776e-05	0.0001679019855208	OL	hg	rm	0.759797569396587	human_down	macaque_up	human_down_STIP1_OL	macaque_up_STIP1_OL	-0.577540883433143	0.183859107420363	-3.14121444151631	0.0016824879179208	0.0054627824331824	OL	pt	0.577540883433143	chimp_down	chimp_down_STIP1_OL	up_STIP1_OL	STIP1	OL	up_STIP1_OL	macaque_up_stip1_ol	0.668669226414865	OL	ENSG00000168439	C0	0.657589366	0.104	0.046	1.3194e-41	3.96321e-37	PD_up	OL	both	EVO_up_PD_up
777.407865629958	-0.759797569396587	0.184222776510119	-4.12434110369004	3.71797556596776e-05	0.0001679019855208	OL	hg	rm	0.759797569396587	human_down	macaque_up	human_down_STIP1_OL	macaque_up_STIP1_OL	-0.577540883433143	0.183859107420363	-3.14121444151631	0.0016824879179208	0.0054627824331824	OL	pt	0.577540883433143	chimp_down	chimp_down_STIP1_OL	up_STIP1_OL	STIP1	OL	up_STIP1_OL	macaque_up_stip1_ol	0.668669226414865	OL	ENSG00000168439	C3	0.596383653	0.165	0.076	1.46218e-26	4.39211e-22	PD_up	OL	both	EVO_up_PD_up
1299.05992140911	-0.664820754705539	0.228694604596529	-2.90702422070009	0.0036488494396861	0.0100337172366183	OL	hg	rm	0.664820754705539	human_down	macaque_up	human_down_NRXN2_OL	macaque_up_NRXN2_OL	-0.584160835554758	0.228581540991114	-2.55559059153191	0.0106007762950459	0.0270897271276779	OL	pt	0.584160835554758	chimp_down	chimp_down_NRXN2_OL	up_NRXN2_OL	NRXN2	OL	up_NRXN2_OL	macaque_up_nrxn2_ol	0.624490795130148	OL	ENSG00000110076	C0	-0.328979806	0.074	0.115	3.09145e-67	9.28609e-63	PD_down	OL	both	EVO_up_PD_down
1299.05992140911	-0.664820754705539	0.228694604596529	-2.90702422070009	0.0036488494396861	0.0100337172366183	OL	hg	rm	0.664820754705539	human_down	macaque_up	human_down_NRXN2_OL	macaque_up_NRXN2_OL	-0.584160835554758	0.228581540991114	-2.55559059153191	0.0106007762950459	0.0270897271276779	OL	pt	0.584160835554758	chimp_down	chimp_down_NRXN2_OL	up_NRXN2_OL	NRXN2	OL	up_NRXN2_OL	macaque_up_nrxn2_ol	0.624490795130148	OL	ENSG00000110076	C3	-0.418098848	0.174	0.283	1.02193e-60	3.06966e-56	PD_down	OL	both	EVO_up_PD_down
1299.05992140911	-0.664820754705539	0.228694604596529	-2.90702422070009	0.0036488494396861	0.0100337172366183	OL	hg	rm	0.664820754705539	human_down	macaque_up	human_down_NRXN2_OL	macaque_up_NRXN2_OL	-0.584160835554758	0.228581540991114	-2.55559059153191	0.0106007762950459	0.0270897271276779	OL	pt	0.584160835554758	chimp_down	chimp_down_NRXN2_OL	up_NRXN2_OL	NRXN2	OL	up_NRXN2_OL	macaque_up_nrxn2_ol	0.624490795130148	OL	ENSG00000110076	C5	-0.358453603	0.168	0.236	2.00186e-19	6.01318e-15	PD_down	OPC	both	EVO_up_PD_down
5042.26770454063	2.02200387893661	0.263254538223106	7.68079400486149	1.58105542459736e-14	2.7882408123221e-13	OL	hg	rm	-2.02200387893661	human_up	macaque_down	human_up_CARNS1_OL	macaque_down_CARNS1_OL	1.5576370623043	0.263287245194523	5.91611287950346	3.29639025160907e-09	3.44463917153024e-08	OL	pt	-1.5576370623043	chimp_up	chimp_up_CARNS1_OL	down_CARNS1_OL	CARNS1	OL	down_CARNS1_OL	macaque_down_carns1_ol	-1.78982047062046	OL	ENSG00000172508	C0	-0.911222582	0.222	0.427	0.0	0.0	PD_down	OL	both	EVO_down_PD_down
5042.26770454063	2.02200387893661	0.263254538223106	7.68079400486149	1.58105542459736e-14	2.7882408123221e-13	OL	hg	rm	-2.02200387893661	human_up	macaque_down	human_up_CARNS1_OL	macaque_down_CARNS1_OL	1.5576370623043	0.263287245194523	5.91611287950346	3.29639025160907e-09	3.44463917153024e-08	OL	pt	-1.5576370623043	chimp_up	chimp_up_CARNS1_OL	down_CARNS1_OL	CARNS1	OL	down_CARNS1_OL	macaque_down_carns1_ol	-1.78982047062046	OL	ENSG00000172508	C3	-0.968135755	0.426	0.698	1.1885e-223	3.57e-219	PD_down	OL	both	EVO_down_PD_down
63.2284488982453	-1.52195824974311	0.30085423183521	-5.05878956881932	4.21926160555417e-07	2.79982916973346e-06	OL	hg	rm	1.52195824974311	human_down	macaque_up	human_down_CCND1_OL	macaque_up_CCND1_OL	-1.65007616493669	0.301488454233871	-5.47309902506811	4.42232827589393e-08	3.88027013274107e-07	OL	pt	1.65007616493669	chimp_down	chimp_down_CCND1_OL	up_CCND1_OL	CCND1	OL	up_CCND1_OL	macaque_up_ccnd1_ol	1.5860172073399	OL	ENSG00000110092	C5	-0.430219309	0.063	0.126	8.59769e-29	2.58257e-24	PD_down	OPC	both	EVO_up_PD_down
957.387686007857	-0.726207721042459	0.269645131410147	-2.69319797188495	0.0070770232961332	0.0179819657550584	OL	hg	rm	0.726207721042459	human_down	macaque_up	human_down_CHORDC1_OL	macaque_up_CHORDC1_OL	-0.69099049651153	0.269544406507107	-2.56354975221239	0.010360785060729	0.0265433800656866	OL	pt	0.69099049651153	chimp_down	chimp_down_CHORDC1_OL	up_CHORDC1_OL	CHORDC1	OL	up_CHORDC1_OL	macaque_up_chordc1_ol	0.708599108776995	OL	ENSG00000110172	C0	0.962373263	0.156	0.064	2.2204e-109	6.6696e-105	PD_up	OL	both	EVO_up_PD_up
957.387686007857	-0.726207721042459	0.269645131410147	-2.69319797188495	0.0070770232961332	0.0179819657550584	OL	hg	rm	0.726207721042459	human_down	macaque_up	human_down_CHORDC1_OL	macaque_up_CHORDC1_OL	-0.69099049651153	0.269544406507107	-2.56354975221239	0.010360785060729	0.0265433800656866	OL	pt	0.69099049651153	chimp_down	chimp_down_CHORDC1_OL	up_CHORDC1_OL	CHORDC1	OL	up_CHORDC1_OL	macaque_up_chordc1_ol	0.708599108776995	OL	ENSG00000110172	C3	0.962154673	0.254	0.112	3.73719e-62	1.12258e-57	PD_up	OL	both	EVO_up_PD_up
957.387686007857	-0.726207721042459	0.269645131410147	-2.69319797188495	0.0070770232961332	0.0179819657550584	OL	hg	rm	0.726207721042459	human_down	macaque_up	human_down_CHORDC1_OL	macaque_up_CHORDC1_OL	-0.69099049651153	0.269544406507107	-2.56354975221239	0.010360785060729	0.0265433800656866	OL	pt	0.69099049651153	chimp_down	chimp_down_CHORDC1_OL	up_CHORDC1_OL	CHORDC1	OL	up_CHORDC1_OL	macaque_up_chordc1_ol	0.708599108776995	OL	ENSG00000110172	C5	0.837791951	0.136	0.05	1.10026e-20	3.30495e-16	PD_up	OPC	both	EVO_up_PD_up
6843.26035330113	0.707918192534841	0.238165832906597	2.97237510475513	0.0029550541074286	0.008335928004775	OL	hg	rm	-0.707918192534841	human_up	macaque_down	human_up_ADIPOR2_OL	macaque_down_ADIPOR2_OL	1.11014948717599	0.238124449106189	4.66205587600511	3.13066159621187e-06	1.94916285923194e-05	OL	pt	-1.11014948717599	chimp_up	chimp_up_ADIPOR2_OL	down_ADIPOR2_OL	ADIPOR2	OL	down_ADIPOR2_OL	macaque_down_adipor2_ol	-0.909033839855415	OL	ENSG00000006831	C5	0.34757764	0.188	0.149	7.1022e-21	2.13336e-16	PD_up	OPC	both	EVO_down_PD_up
309.637280388892	-1.53664737428577	0.225118783932642	-6.82594027669209	8.73512667917015e-12	1.13498235647771e-10	OL	hg	rm	1.53664737428577	human_down	macaque_up	human_down_PRICKLE1_OL	macaque_up_PRICKLE1_OL	-1.29332724387246	0.223966996069365	-5.77463316725423	7.71209160404579e-09	7.58923784276587e-08	OL	pt	1.29332724387246	chimp_down	chimp_down_PRICKLE1_OL	up_PRICKLE1_OL	PRICKLE1	OL	up_PRICKLE1_OL	macaque_up_prickle1_ol	1.41498730907911	OL	ENSG00000139174	C5	-0.325122127	0.077	0.126	1.30492e-14	3.91971e-10	PD_down	OPC	both	EVO_up_PD_down
3721.4310824679	-0.851376784314518	0.286212968487104	-2.97462686200006	0.0029334513180749	0.0082804947619878	OL	hg	rm	0.851376784314518	human_down	macaque_up	human_down_TMEM117_OL	macaque_up_TMEM117_OL	-0.791842654757969	0.28618293381885	-2.76691081537097	0.0056590234100131	0.015684124269401	OL	pt	0.791842654757969	chimp_down	chimp_down_TMEM117_OL	up_TMEM117_OL	TMEM117	OL	up_TMEM117_OL	macaque_up_tmem117_ol	0.821609719536244	OL	ENSG00000139173	C3	0.278398788	0.399	0.344	2.07833e-31	6.2429e-27	PD_up	OL	both	EVO_up_PD_up
583.70552311534	2.2050381154406	0.364349123324668	6.05199237291895	1.43065245104346e-09	1.40012662493603e-08	OL	hg	rm	-2.2050381154406	human_up	macaque_down	human_up_METTL7A_OL	macaque_down_METTL7A_OL	3.39585738570682	0.363593885715966	9.33969882089716	9.66085320052976e-21	3.52373850355159e-19	OL	pt	-3.39585738570682	chimp_up	chimp_up_METTL7A_OL	down_METTL7A_OL	METTL7A	OL	down_METTL7A_OL	macaque_down_mettl7a_ol	-2.80044775057371	OL	ENSG00000185432	C0	0.284048798	0.125	0.095	1.33425e-97	4.00781e-93	PD_up	OL	both	EVO_down_PD_up
828.178203613935	1.41784777619951	0.19787371938412	7.16541732076673	7.75499490412569e-13	1.1439286479005e-11	OL	hg	rm	-1.41784777619951	human_up	macaque_down	human_up_STAT2_OL	macaque_down_STAT2_OL	0.887473647070496	0.198207330976585	4.47750162770384	7.55216519813973e-06	4.34977038385984e-05	OL	pt	-0.887473647070496	chimp_up	chimp_up_STAT2_OL	down_STAT2_OL	STAT2	OL	down_STAT2_OL	macaque_down_stat2_ol	-1.152660711635	OL	ENSG00000170581	C3	-0.281621719	0.274	0.35	2.67657e-23	8.03989e-19	PD_down	OL	both	EVO_down_PD_down
168.498483777681	-1.13946770199872	0.252047994834296	-4.52083621116621	6.15958331792838e-06	3.28234689198208e-05	OL	hg	rm	1.13946770199872	human_down	macaque_up	human_down_PHLDA1_OL	macaque_up_PHLDA1_OL	-0.597491402919388	0.249124491943391	-2.39836476236611	0.0164684564813663	0.0395356000114937	OL	pt	0.597491402919388	chimp_down	chimp_down_PHLDA1_OL	up_PHLDA1_OL	PHLDA1	OL	up_PHLDA1_OL	macaque_up_phlda1_ol	0.868479552459053	OL	ENSG00000139289	C5	-0.307388976	0.165	0.204	3.46041e-09	0.000103944	PD_down	OPC	both	EVO_up_PD_down
9066.50400678935	-1.20741037804551	0.246993027424591	-4.88843912168389	1.01638617792486e-06	6.32709344564781e-06	OL	hg	rm	1.20741037804551	human_down	macaque_up	human_down_SYT1_OL	macaque_up_SYT1_OL	-0.572508788803909	0.246925442964346	-2.31854920226497	0.0204194921817007	0.0475318765802066	OL	pt	0.572508788803909	chimp_down	chimp_down_SYT1_OL	up_SYT1_OL	SYT1	OL	up_SYT1_OL	macaque_up_syt1_ol	0.889959583424712	OL	ENSG00000067715	C0	-0.780486902	0.081	0.172	3.7612e-304	1.1298e-299	PD_down	OL	both	EVO_up_PD_down
9066.50400678935	-1.20741037804551	0.246993027424591	-4.88843912168389	1.01638617792486e-06	6.32709344564781e-06	OL	hg	rm	1.20741037804551	human_down	macaque_up	human_down_SYT1_OL	macaque_up_SYT1_OL	-0.572508788803909	0.246925442964346	-2.31854920226497	0.0204194921817007	0.0475318765802066	OL	pt	0.572508788803909	chimp_down	chimp_down_SYT1_OL	up_SYT1_OL	SYT1	OL	up_SYT1_OL	macaque_up_syt1_ol	0.889959583424712	OL	ENSG00000067715	C3	-0.389859223	0.084	0.174	5.68107e-52	1.70648e-47	PD_down	OL	both	EVO_up_PD_down
9066.50400678935	-1.20741037804551	0.246993027424591	-4.88843912168389	1.01638617792486e-06	6.32709344564781e-06	OL	hg	rm	1.20741037804551	human_down	macaque_up	human_down_SYT1_OL	macaque_up_SYT1_OL	-0.572508788803909	0.246925442964346	-2.31854920226497	0.0204194921817007	0.0475318765802066	OL	pt	0.572508788803909	chimp_down	chimp_down_SYT1_OL	up_SYT1_OL	SYT1	OL	up_SYT1_OL	macaque_up_syt1_ol	0.889959583424712	OL	ENSG00000067715	C5	-0.323579041	0.1	0.17	2.18845e-16	6.57367e-12	PD_down	OPC	both	EVO_up_PD_down
1174.79910220659	1.21718961602114	0.140949525158883	8.63564183454388	5.83982150461502e-18	1.40405337277437e-16	OL	hg	rm	-1.21718961602114	human_up	macaque_down	human_up_TXNRD1_OL	macaque_down_TXNRD1_OL	0.569531111427921	0.141389081458936	4.02811239419028	5.62264643493602e-05	0.000267538835486	OL	pt	-0.569531111427921	chimp_up	chimp_up_TXNRD1_OL	down_TXNRD1_OL	TXNRD1	OL	down_TXNRD1_OL	macaque_down_txnrd1_ol	-0.893360363724531	OL	ENSG00000198431	C3	0.29223966	0.277	0.225	8.90346e-21	2.67442e-16	PD_up	OL	both	EVO_down_PD_up
871.72946687703	3.82622548610564	0.227632324908087	16.80879676316	2.10398725070359e-63	6.07711128331602e-61	OL	hg	rm	-3.82622548610564	human_up	macaque_down	human_up_NHLRC3_OL	macaque_down_NHLRC3_OL	2.09637003082041	0.228741867359501	9.16478498239091	4.96458465011574e-20	1.71703935779246e-18	OL	pt	-2.09637003082041	chimp_up	chimp_up_NHLRC3_OL	down_NHLRC3_OL	NHLRC3	OL	down_NHLRC3_OL	macaque_down_nhlrc3_ol	-2.96129775846303	OL	ENSG00000188811	C3	-0.288130803	0.136	0.205	5.679e-24	1.70586e-19	PD_down	OL	both	EVO_down_PD_down
383.618017452355	0.942219980871912	0.207596264392163	4.53871356322673	5.65984554191936e-06	3.03393248031423e-05	OL	hg	rm	-0.942219980871912	human_up	macaque_down	human_up_TPT1_OL	macaque_down_TPT1_OL	0.774632132976657	0.207706979583958	3.72944681266014	0.0001919006062231	0.0007970624868661	OL	pt	-0.774632132976657	chimp_up	chimp_up_TPT1_OL	down_TPT1_OL	TPT1	OL	down_TPT1_OL	macaque_down_tpt1_ol	-0.858426056924285	OL	ENSG00000133112	C0	0.342063689	0.235	0.194	9.31765e-84	2.79884e-79	PD_up	OL	both	EVO_down_PD_up
383.618017452355	0.942219980871912	0.207596264392163	4.53871356322673	5.65984554191936e-06	3.03393248031423e-05	OL	hg	rm	-0.942219980871912	human_up	macaque_down	human_up_TPT1_OL	macaque_down_TPT1_OL	0.774632132976657	0.207706979583958	3.72944681266014	0.0001919006062231	0.0007970624868661	OL	pt	-0.774632132976657	chimp_up	chimp_up_TPT1_OL	down_TPT1_OL	TPT1	OL	down_TPT1_OL	macaque_down_tpt1_ol	-0.858426056924285	OL	ENSG00000133112	C5	0.453186267	0.236	0.162	2.6392e-29	7.92761e-25	PD_up	OPC	both	EVO_down_PD_up
599.897889748896	-1.00394598807543	0.256916068032558	-3.90768080705723	9.31863022887615e-05	0.0003822229946497	OL	hg	rm	1.00394598807543	human_down	macaque_up	human_down_GPC6_OL	macaque_up_GPC6_OL	-0.623870853426097	0.25630227662878	-2.43412138835462	0.0149279878834875	0.0363610257190285	OL	pt	0.623870853426097	chimp_down	chimp_down_GPC6_OL	up_GPC6_OL	GPC6	OL	up_GPC6_OL	macaque_up_gpc6_ol	0.813908420750766	OL	ENSG00000183098	C5	-0.475756543	0.232	0.318	7.02055e-28	2.10883e-23	PD_down	OPC	both	EVO_up_PD_down
7507.0097039144	0.96997442201454	0.188775153910342	5.13825258209152	2.77304991904252e-07	1.90705588233098e-06	OL	hg	rm	-0.96997442201454	human_up	macaque_down	human_up_PSEN1_OL	macaque_down_PSEN1_OL	0.507724308257538	0.188809673859732	2.68907994955136	0.007164925679255	0.0193069996808368	OL	pt	-0.507724308257538	chimp_up	chimp_up_PSEN1_OL	down_PSEN1_OL	PSEN1	OL	down_PSEN1_OL	macaque_down_psen1_ol	-0.738849365136039	OL	ENSG00000080815	C0	-0.330033248	0.328	0.407	4.3855e-136	1.3173e-131	PD_down	OL	both	EVO_down_PD_down
7507.0097039144	0.96997442201454	0.188775153910342	5.13825258209152	2.77304991904252e-07	1.90705588233098e-06	OL	hg	rm	-0.96997442201454	human_up	macaque_down	human_up_PSEN1_OL	macaque_down_PSEN1_OL	0.507724308257538	0.188809673859732	2.68907994955136	0.007164925679255	0.0193069996808368	OL	pt	-0.507724308257538	chimp_up	chimp_up_PSEN1_OL	down_PSEN1_OL	PSEN1	OL	down_PSEN1_OL	macaque_down_psen1_ol	-0.738849365136039	OL	ENSG00000080815	C3	-0.306589845	0.62	0.712	1.89621e-66	5.69583e-62	PD_down	OL	both	EVO_down_PD_down
1312.21574388137	1.4567093377094	0.229014278677896	6.36077953793544	2.00732381689204e-10	2.23344816565593e-09	OL	hg	rm	-1.4567093377094	human_up	macaque_down	human_up_SLC25A29_OL	macaque_down_SLC25A29_OL	1.40933739152001	0.22899138810234	6.15454320443769	7.52941966455922e-10	8.60148668681394e-09	OL	pt	-1.40933739152001	chimp_up	chimp_up_SLC25A29_OL	down_SLC25A29_OL	SLC25A29	OL	down_SLC25A29_OL	macaque_down_slc25a29_ol	-1.43302336461471	OL	ENSG00000197119	C0	-0.301052628	0.086	0.132	1.58213e-47	4.75241e-43	PD_down	OL	both	EVO_down_PD_down
1312.21574388137	1.4567093377094	0.229014278677896	6.36077953793544	2.00732381689204e-10	2.23344816565593e-09	OL	hg	rm	-1.4567093377094	human_up	macaque_down	human_up_SLC25A29_OL	macaque_down_SLC25A29_OL	1.40933739152001	0.22899138810234	6.15454320443769	7.52941966455922e-10	8.60148668681394e-09	OL	pt	-1.40933739152001	chimp_up	chimp_up_SLC25A29_OL	down_SLC25A29_OL	SLC25A29	OL	down_SLC25A29_OL	macaque_down_slc25a29_ol	-1.43302336461471	OL	ENSG00000197119	C3	-0.304829424	0.338	0.416	1.05205e-20	3.16016e-16	PD_down	OL	both	EVO_down_PD_down
2717.97037602759	2.76386058800833	0.203418262603663	13.5870818707826	4.77751625964212e-42	5.37445434387319e-40	OL	hg	rm	-2.76386058800833	human_up	macaque_down	human_up_GABPB1-AS1_OL	macaque_down_GABPB1-AS1_OL	3.30925316367302	0.203285887248585	16.278814080322	1.39547108969107e-59	3.92457882513907e-57	OL	pt	-3.30925316367302	chimp_up	chimp_up_GABPB1-AS1_OL	down_GABPB1-AS1_OL	GABPB1-AS1	OL	down_GABPB1-AS1_OL	macaque_down_gabpb1-as1_ol	-3.03655687584067	OL	ENSG00000244879	C0	-0.328227122	0.116	0.169	1.9807e-134	5.9496e-130	PD_down	OL	both	EVO_down_PD_down
2717.97037602759	2.76386058800833	0.203418262603663	13.5870818707826	4.77751625964212e-42	5.37445434387319e-40	OL	hg	rm	-2.76386058800833	human_up	macaque_down	human_up_GABPB1-AS1_OL	macaque_down_GABPB1-AS1_OL	3.30925316367302	0.203285887248585	16.278814080322	1.39547108969107e-59	3.92457882513907e-57	OL	pt	-3.30925316367302	chimp_up	chimp_up_GABPB1-AS1_OL	down_GABPB1-AS1_OL	GABPB1-AS1	OL	down_GABPB1-AS1_OL	macaque_down_gabpb1-as1_ol	-3.03655687584067	OL	ENSG00000244879	C3	-0.333631328	0.255	0.356	1.01167e-48	3.03886e-44	PD_down	OL	both	EVO_down_PD_down
534.290237191491	0.814137519206678	0.214678756731446	3.79235249729497	0.0001492268886543	0.0005832100051375	OL	hg	rm	-0.814137519206678	human_up	macaque_down	human_up_DNAJA4_OL	macaque_down_DNAJA4_OL	1.56765376614579	0.213709009689343	7.33545941008571	2.2096220219341e-13	3.9488679846839e-12	OL	pt	-1.56765376614579	chimp_up	chimp_up_DNAJA4_OL	down_DNAJA4_OL	DNAJA4	OL	down_DNAJA4_OL	macaque_down_dnaja4_ol	-1.19089564267623	OL	ENSG00000140403	C3	0.897778427	0.148	0.073	4.57191e-25	1.37331e-20	PD_up	OL	both	EVO_down_PD_up
1829.39027234406	0.697406838518792	0.283307344810345	2.46166169460117	0.0138295044665989	0.031907580793295	OL	hg	rm	-0.697406838518792	human_up	macaque_down	human_up_USP31_OL	macaque_down_USP31_OL	1.37106588542453	0.28310731003929	4.84291940478065	1.27945195212039e-06	8.63498769328108e-06	OL	pt	-1.37106588542453	chimp_up	chimp_up_USP31_OL	down_USP31_OL	USP31	OL	down_USP31_OL	macaque_down_usp31_ol	-1.03423636197166	OL	ENSG00000103404	C0	0.373525752	0.299	0.235	2.2801e-130	6.8489e-126	PD_up	OL	both	EVO_down_PD_up
1829.39027234406	0.697406838518792	0.283307344810345	2.46166169460117	0.0138295044665989	0.031907580793295	OL	hg	rm	-0.697406838518792	human_up	macaque_down	human_up_USP31_OL	macaque_down_USP31_OL	1.37106588542453	0.28310731003929	4.84291940478065	1.27945195212039e-06	8.63498769328108e-06	OL	pt	-1.37106588542453	chimp_up	chimp_up_USP31_OL	down_USP31_OL	USP31	OL	down_USP31_OL	macaque_down_usp31_ol	-1.03423636197166	OL	ENSG00000103404	C3	0.439853044	0.583	0.493	1.41448e-63	4.24881e-59	PD_up	OL	both	EVO_down_PD_up
1225.72414785588	0.933628396820049	0.190269438896076	4.90687523039363	9.25388591125882e-07	5.81571765560853e-06	OL	hg	rm	-0.933628396820049	human_up	macaque_down	human_up_ARHGAP17_OL	macaque_down_ARHGAP17_OL	0.577055406431316	0.190415865421888	3.03050066312901	0.0024414865090758	0.0075618508397314	OL	pt	-0.577055406431316	chimp_up	chimp_up_ARHGAP17_OL	down_ARHGAP17_OL	ARHGAP17	OL	down_ARHGAP17_OL	macaque_down_arhgap17_ol	-0.755341901625683	OL	ENSG00000140750	C3	0.327279783	0.373	0.293	1.73982e-32	5.22606e-28	PD_up	OL	both	EVO_down_PD_up
417.220863245217	1.26235932894683	0.412995253769599	3.05659524516249	0.0022386634471297	0.0065347474580382	OL	hg	rm	-1.26235932894683	human_up	macaque_down	human_up_MT2A_OL	macaque_down_MT2A_OL	1.69088573564857	0.412612698332452	4.09799732892898	4.1674008891352e-05	0.0002048936749625	OL	pt	-1.69088573564857	chimp_up	chimp_up_MT2A_OL	down_MT2A_OL	MT2A	OL	down_MT2A_OL	macaque_down_mt2a_ol	-1.4766225322977	OL	ENSG00000125148	C0	1.002636992	0.249	0.146	0.0	0.0	PD_up	OL	both	EVO_down_PD_up
417.220863245217	1.26235932894683	0.412995253769599	3.05659524516249	0.0022386634471297	0.0065347474580382	OL	hg	rm	-1.26235932894683	human_up	macaque_down	human_up_MT2A_OL	macaque_down_MT2A_OL	1.69088573564857	0.412612698332452	4.09799732892898	4.1674008891352e-05	0.0002048936749625	OL	pt	-1.69088573564857	chimp_up	chimp_up_MT2A_OL	down_MT2A_OL	MT2A	OL	down_MT2A_OL	macaque_down_mt2a_ol	-1.4766225322977	OL	ENSG00000125148	C3	0.505690949	0.229	0.14	1.72348e-48	5.17699e-44	PD_up	OL	both	EVO_down_PD_up
417.220863245217	1.26235932894683	0.412995253769599	3.05659524516249	0.0022386634471297	0.0065347474580382	OL	hg	rm	-1.26235932894683	human_up	macaque_down	human_up_MT2A_OL	macaque_down_MT2A_OL	1.69088573564857	0.412612698332452	4.09799732892898	4.1674008891352e-05	0.0002048936749625	OL	pt	-1.69088573564857	chimp_up	chimp_up_MT2A_OL	down_MT2A_OL	MT2A	OL	down_MT2A_OL	macaque_down_mt2a_ol	-1.4766225322977	OL	ENSG00000125148	C5	0.959162545	0.266	0.153	1.39509e-80	4.19057e-76	PD_up	OPC	both	EVO_down_PD_up
1588.45533773258	3.68428636282418	0.186976245291712	19.7045691931406	1.97011792828004e-86	1.20312287425879e-83	OL	hg	rm	-3.68428636282418	human_up	macaque_down	human_up_COX4I1_OL	macaque_down_COX4I1_OL	4.39508721038402	0.186672232582095	23.5444080225009	1.43237112567301e-122	3.40172227112611e-119	OL	pt	-4.39508721038402	chimp_up	chimp_up_COX4I1_OL	down_COX4I1_OL	COX4I1	OL	down_COX4I1_OL	macaque_down_cox4i1_ol	-4.0396867866041	OL	ENSG00000131143	C5	0.411176992	0.152	0.103	8.15779e-27	2.45044e-22	PD_up	OPC	both	EVO_down_PD_up
427.722051571723	1.90108128828515	0.316015776157528	6.01577969113002	1.79022909334959e-09	1.72985337437858e-08	OL	hg	rm	-1.90108128828515	human_up	macaque_down	human_up_RPL23A_OL	macaque_down_RPL23A_OL	0.802811635424137	0.316998058620623	2.53254432824437	0.01132380508862	0.0286464222680215	OL	pt	-0.802811635424137	chimp_up	chimp_up_RPL23A_OL	down_RPL23A_OL	RPL23A	OL	down_RPL23A_OL	macaque_down_rpl23a_ol	-1.35194646185464	OL	ENSG00000198242	C5	0.403579404	0.108	0.064	3.8897e-27	1.16839e-22	PD_up	OPC	both	EVO_down_PD_up
11203.6014044438	-5.81303137259399	0.374253289125249	-15.5323454502723	2.09572280736443e-54	4.43504745392152e-52	OL	hg	rm	5.81303137259399	human_down	macaque_up	human_down_ASIC2_OL	macaque_up_ASIC2_OL	-3.01877702729028	0.373225668381299	-8.08834247757633	6.0482141978454e-16	1.43002798965429e-14	OL	pt	3.01877702729028	chimp_down	chimp_down_ASIC2_OL	up_ASIC2_OL	ASIC2	OL	up_ASIC2_OL	macaque_up_asic2_ol	4.41590419994214	OL	ENSG00000108684	C5	-0.301519626	0.205	0.266	1.30382e-14	3.91641e-10	PD_down	OPC	both	EVO_up_PD_down
853.898267620545	2.72493543533984	0.260319667406404	10.4676510326273	1.21623525548687e-25	5.5310239044205e-24	OL	hg	rm	-2.72493543533984	human_up	macaque_down	human_up_RPL19_OL	macaque_down_RPL19_OL	3.09499410433605	0.260082071993111	11.900067085047	1.18252056265808e-32	9.39598308782668e-31	OL	pt	-3.09499410433605	chimp_up	chimp_up_RPL19_OL	down_RPL19_OL	RPL19	OL	down_RPL19_OL	macaque_down_rpl19_ol	-2.90996476983795	OL	ENSG00000108298	C5	0.295928502	0.117	0.08	1.17226e-22	3.52124e-18	PD_up	OPC	both	EVO_down_PD_up
96.010645034711	-1.99888532661771	0.265866750139341	-7.51837273961523	5.54621938862226e-14	9.18240845952069e-13	OL	hg	rm	1.99888532661771	human_down	macaque_up	human_down_C1QL1_OL	macaque_up_C1QL1_OL	-1.38529730158816	0.259000835664775	-5.34862097271822	8.86269280121434e-08	7.35369549429951e-07	OL	pt	1.38529730158816	chimp_down	chimp_down_C1QL1_OL	up_C1QL1_OL	C1QL1	OL	up_C1QL1_OL	macaque_up_c1ql1_ol	1.69209131410294	OL	ENSG00000131094	C5	-0.318855041	0.078	0.134	1.39302e-16	4.18435e-12	PD_down	OPC	both	EVO_up_PD_down
253.739682861818	3.43171376308292	0.550353427666472	6.23547268095263	4.50415955839203e-10	4.74479578122578e-09	OL	hg	rm	-3.43171376308292	human_up	macaque_down	human_up_ABCA6_OL	macaque_down_ABCA6_OL	4.62833532268886	0.549242400983342	8.4267625995416	3.55359786916455e-17	9.50620786677386e-16	OL	pt	-4.62833532268886	chimp_up	chimp_up_ABCA6_OL	down_ABCA6_OL	ABCA6	OL	down_ABCA6_OL	macaque_down_abca6_ol	-4.03002454288589	OL	ENSG00000154262	C3	0.286695689	0.303	0.256	8.30104e-34	2.49347e-29	PD_up	OL	both	EVO_down_PD_up
5534.88786503211	0.833068199791142	0.293112623649427	2.84214371056062	0.004481128701205	0.012069007668795	OL	hg	rm	-0.833068199791142	human_up	macaque_down	human_up_AATK_OL	macaque_down_AATK_OL	0.873409567890502	0.293100819890834	2.97989465950932	0.0028834752353466	0.0087408026776768	OL	pt	-0.873409567890502	chimp_up	chimp_up_AATK_OL	down_AATK_OL	AATK	OL	down_AATK_OL	macaque_down_aatk_ol	-0.853238883840822	OL	ENSG00000181409	C0	-0.597858975	0.305	0.427	0.0	0.0	PD_down	OL	both	EVO_down_PD_down
5534.88786503211	0.833068199791142	0.293112623649427	2.84214371056062	0.004481128701205	0.012069007668795	OL	hg	rm	-0.833068199791142	human_up	macaque_down	human_up_AATK_OL	macaque_down_AATK_OL	0.873409567890502	0.293100819890834	2.97989465950932	0.0028834752353466	0.0087408026776768	OL	pt	-0.873409567890502	chimp_up	chimp_up_AATK_OL	down_AATK_OL	AATK	OL	down_AATK_OL	macaque_down_aatk_ol	-0.853238883840822	OL	ENSG00000181409	C3	-0.567513885	0.526	0.663	1.6124e-197	4.8434e-193	PD_down	OL	both	EVO_down_PD_down
2475.76538598575	2.76124025589029	0.242334609767197	11.3943289344552	4.46255006922147e-30	2.62761832450523e-28	OL	hg	rm	-2.76124025589029	human_up	macaque_down	human_up_ENOSF1_OL	macaque_down_ENOSF1_OL	0.845984818755348	0.242792162144693	3.48439921322987	0.0004932431889697	0.0018498999685977	OL	pt	-0.845984818755348	chimp_up	chimp_up_ENOSF1_OL	down_ENOSF1_OL	ENOSF1	OL	down_ENOSF1_OL	macaque_down_enosf1_ol	-1.80361253732282	OL	ENSG00000132199	C0	-0.522469565	0.127	0.209	5.5929e-191	1.68e-186	PD_down	OL	both	EVO_down_PD_down
2475.76538598575	2.76124025589029	0.242334609767197	11.3943289344552	4.46255006922147e-30	2.62761832450523e-28	OL	hg	rm	-2.76124025589029	human_up	macaque_down	human_up_ENOSF1_OL	macaque_down_ENOSF1_OL	0.845984818755348	0.242792162144693	3.48439921322987	0.0004932431889697	0.0018498999685977	OL	pt	-0.845984818755348	chimp_up	chimp_up_ENOSF1_OL	down_ENOSF1_OL	ENOSF1	OL	down_ENOSF1_OL	macaque_down_enosf1_ol	-1.80361253732282	OL	ENSG00000132199	C3	-0.469579733	0.194	0.326	2.81899e-55	8.46768e-51	PD_down	OL	both	EVO_down_PD_down
2532.74786925037	0.545018267445089	0.217489692726212	2.50594987106441	0.0122122932464847	0.0286589323507207	OL	hg	rm	-0.545018267445089	human_up	macaque_down	human_up_VAPA_OL	macaque_down_VAPA_OL	1.22509933053924	0.217295936568553	5.6379302341567	1.72106203649261e-08	1.6148366974536e-07	OL	pt	-1.22509933053924	chimp_up	chimp_up_VAPA_OL	down_VAPA_OL	VAPA	OL	down_VAPA_OL	macaque_down_vapa_ol	-0.885058798992166	OL	ENSG00000101558	C3	0.338663163	0.482	0.399	3.0077e-59	9.03454e-55	PD_up	OL	both	EVO_down_PD_up
115.806066846246	-2.02518736352866	0.345344024797196	-5.86426061582492	4.51138427897173e-09	4.09453620291898e-08	OL	hg	rm	2.02518736352866	human_down	macaque_up	human_down_CHST9_OL	macaque_up_CHST9_OL	-2.5408282921987	0.34889123207363	-7.28257995220264	3.27495725533846e-13	5.73761773570526e-12	OL	pt	2.5408282921987	chimp_down	chimp_down_CHST9_OL	up_CHST9_OL	CHST9	OL	up_CHST9_OL	macaque_up_chst9_ol	2.28300782786368	OL	ENSG00000154080	C5	0.389968635	0.336	0.293	1.35508e-20	4.07038e-16	PD_up	OPC	both	EVO_up_PD_up
8072.69179056787	-0.794095619375142	0.185425256957455	-4.28256448126344	1.84751567846258e-05	8.89587747498515e-05	OL	hg	rm	0.794095619375142	human_down	macaque_up	human_down_MAPRE2_OL	macaque_up_MAPRE2_OL	-1.20092464785235	0.185467490122786	-6.47512212009393	9.47352895542326e-11	1.25146605620035e-09	OL	pt	1.20092464785235	chimp_down	chimp_down_MAPRE2_OL	up_MAPRE2_OL	MAPRE2	OL	up_MAPRE2_OL	macaque_up_mapre2_ol	0.997510133613747	OL	ENSG00000166974	C5	0.36128988	0.236	0.196	5.25637e-14	1.57891e-09	PD_up	OPC	both	EVO_up_PD_up
2293.83329378452	-0.851150860933568	0.330008212244082	-2.57918084869971	0.0099034923926834	0.0238859452043801	OL	hg	rm	0.851150860933568	human_down	macaque_up	human_down_NEDD4L_OL	macaque_up_NEDD4L_OL	-2.20400546814777	0.330458528611389	-6.66953725603379	2.56611235027038e-11	3.62751887398671e-10	OL	pt	2.20400546814777	chimp_down	chimp_down_NEDD4L_OL	up_NEDD4L_OL	NEDD4L	OL	up_NEDD4L_OL	macaque_up_nedd4l_ol	1.52757816454067	OL	ENSG00000049759	C0	0.464806358	0.127	0.091	2.73306e-13	8.20957e-09	PD_up	OL	both	EVO_up_PD_up
2293.83329378452	-0.851150860933568	0.330008212244082	-2.57918084869971	0.0099034923926834	0.0238859452043801	OL	hg	rm	0.851150860933568	human_down	macaque_up	human_down_NEDD4L_OL	macaque_up_NEDD4L_OL	-2.20400546814777	0.330458528611389	-6.66953725603379	2.56611235027038e-11	3.62751887398671e-10	OL	pt	2.20400546814777	chimp_down	chimp_down_NEDD4L_OL	up_NEDD4L_OL	NEDD4L	OL	up_NEDD4L_OL	macaque_up_nedd4l_ol	1.52757816454067	OL	ENSG00000049759	C3	0.489192716	0.176	0.121	1.27408e-12	3.82707e-08	PD_up	OL	both	EVO_up_PD_up
3818.86452766108	1.04176661713598	0.243807276307964	4.2729102794294	1.92938104184023e-05	9.25462082322557e-05	OL	hg	rm	-1.04176661713598	human_up	macaque_down	human_up_CIRBP_OL	macaque_down_CIRBP_OL	0.838197773701615	0.243821295097647	3.43775457909009	0.0005865590579016	0.0021582222936116	OL	pt	-0.838197773701615	chimp_up	chimp_up_CIRBP_OL	down_CIRBP_OL	CIRBP	OL	down_CIRBP_OL	macaque_down_cirbp_ol	-0.939982195418799	OL	ENSG00000099622	C0	-0.794581951	0.162	0.318	0.0	0.0	PD_down	OL	both	EVO_down_PD_down
3818.86452766108	1.04176661713598	0.243807276307964	4.2729102794294	1.92938104184023e-05	9.25462082322557e-05	OL	hg	rm	-1.04176661713598	human_up	macaque_down	human_up_CIRBP_OL	macaque_down_CIRBP_OL	0.838197773701615	0.243821295097647	3.43775457909009	0.0005865590579016	0.0021582222936116	OL	pt	-0.838197773701615	chimp_up	chimp_up_CIRBP_OL	down_CIRBP_OL	CIRBP	OL	down_CIRBP_OL	macaque_down_cirbp_ol	-0.939982195418799	OL	ENSG00000099622	C3	-0.894511486	0.243	0.499	1.4438e-209	4.3369e-205	PD_down	OL	both	EVO_down_PD_down
3818.86452766108	1.04176661713598	0.243807276307964	4.2729102794294	1.92938104184023e-05	9.25462082322557e-05	OL	hg	rm	-1.04176661713598	human_up	macaque_down	human_up_CIRBP_OL	macaque_down_CIRBP_OL	0.838197773701615	0.243821295097647	3.43775457909009	0.0005865590579016	0.0021582222936116	OL	pt	-0.838197773701615	chimp_up	chimp_up_CIRBP_OL	down_CIRBP_OL	CIRBP	OL	down_CIRBP_OL	macaque_down_cirbp_ol	-0.939982195418799	OL	ENSG00000099622	C5	-0.54243672	0.156	0.269	3.56981e-33	1.0723e-28	PD_down	OPC	both	EVO_down_PD_down
232.549274306363	3.29339946615929	0.217743146569077	15.1251578662867	1.10535249386249e-51	2.0724389652471e-49	OL	hg	rm	-3.29339946615929	human_up	macaque_down	human_up_GAMT_OL	macaque_down_GAMT_OL	2.7178214217074	0.218770013953589	12.4231898722829	1.95603817280965e-35	1.78668204724929e-33	OL	pt	-2.7178214217074	chimp_up	chimp_up_GAMT_OL	down_GAMT_OL	GAMT	OL	down_GAMT_OL	macaque_down_gamt_ol	-3.00561044393334	OL	ENSG00000130005	C0	-0.296075832	0.067	0.103	4.99534e-27	1.5005e-22	PD_down	OL	both	EVO_down_PD_down
232.549274306363	3.29339946615929	0.217743146569077	15.1251578662867	1.10535249386249e-51	2.0724389652471e-49	OL	hg	rm	-3.29339946615929	human_up	macaque_down	human_up_GAMT_OL	macaque_down_GAMT_OL	2.7178214217074	0.218770013953589	12.4231898722829	1.95603817280965e-35	1.78668204724929e-33	OL	pt	-2.7178214217074	chimp_up	chimp_up_GAMT_OL	down_GAMT_OL	GAMT	OL	down_GAMT_OL	macaque_down_gamt_ol	-3.00561044393334	OL	ENSG00000130005	C3	-0.311391283	0.102	0.166	4.06243e-19	1.22027e-14	PD_down	OL	both	EVO_down_PD_down
1399.34700602817	1.75426819961694	0.227026876137267	7.72713887212305	1.09990637457556e-14	1.98057277592065e-13	OL	hg	rm	-1.75426819961694	human_up	macaque_down	human_up_CERS4_OL	macaque_down_CERS4_OL	0.630393201438687	0.227464928858864	2.77138636097096	0.0055818151994347	0.0155002881736674	OL	pt	-0.630393201438687	chimp_up	chimp_up_CERS4_OL	down_CERS4_OL	CERS4	OL	down_CERS4_OL	macaque_down_cers4_ol	-1.19233070052781	OL	ENSG00000090661	C5	-0.282003426	0.149	0.201	1.31348e-19	3.94543e-15	PD_down	OPC	both	EVO_down_PD_down
3380.04378083642	0.712491792547532	0.277538064164235	2.5671858550037	0.0102527642972217	0.0246089370116584	OL	hg	rm	-0.712491792547532	human_up	macaque_down	human_up_JUND_OL	macaque_down_JUND_OL	0.859891190030697	0.277502123308959	3.09868328132874	0.0019438269690586	0.0061983227863134	OL	pt	-0.859891190030697	chimp_up	chimp_up_JUND_OL	down_JUND_OL	JUND	OL	down_JUND_OL	macaque_down_jund_ol	-0.786191491289115	OL	ENSG00000130522	C0	-0.432573242	0.278	0.356	2.3862e-142	7.1676e-138	PD_down	OL	both	EVO_down_PD_down
3380.04378083642	0.712491792547532	0.277538064164235	2.5671858550037	0.0102527642972217	0.0246089370116584	OL	hg	rm	-0.712491792547532	human_up	macaque_down	human_up_JUND_OL	macaque_down_JUND_OL	0.859891190030697	0.277502123308959	3.09868328132874	0.0019438269690586	0.0061983227863134	OL	pt	-0.859891190030697	chimp_up	chimp_up_JUND_OL	down_JUND_OL	JUND	OL	down_JUND_OL	macaque_down_jund_ol	-0.786191491289115	OL	ENSG00000130522	C3	-0.428308712	0.432	0.538	5.58169e-54	1.67663e-49	PD_down	OL	both	EVO_down_PD_down
3380.04378083642	0.712491792547532	0.277538064164235	2.5671858550037	0.0102527642972217	0.0246089370116584	OL	hg	rm	-0.712491792547532	human_up	macaque_down	human_up_JUND_OL	macaque_down_JUND_OL	0.859891190030697	0.277502123308959	3.09868328132874	0.0019438269690586	0.0061983227863134	OL	pt	-0.859891190030697	chimp_up	chimp_up_JUND_OL	down_JUND_OL	JUND	OL	down_JUND_OL	macaque_down_jund_ol	-0.786191491289115	OL	ENSG00000130522	C5	-0.31496378	0.216	0.279	2.16227e-11	6.49503e-07	PD_down	OPC	both	EVO_down_PD_down
1224.67645817615	0.727677888717028	0.186959576631735	3.89216696906828	9.93528283942523e-05	0.0004044890198283	OL	hg	rm	-0.727677888717028	human_up	macaque_down	human_up_RPS19_OL	macaque_down_RPS19_OL	0.619436221770277	0.18696280327797	3.31315219343026	0.0009225076586968	0.0032207903784689	OL	pt	-0.619436221770277	chimp_up	chimp_up_RPS19_OL	down_RPS19_OL	RPS19	OL	down_RPS19_OL	macaque_down_rps19_ol	-0.673557055243653	OL	ENSG00000105372	C5	0.287458738	0.172	0.133	2.11644e-26	6.35735e-22	PD_up	OPC	both	EVO_down_PD_up
193.831622375652	-2.11774546818951	0.24472775780345	-8.6534747312577	4.9954707605519e-18	1.2064767461699e-16	OL	hg	rm	2.11774546818951	human_down	macaque_up	human_down_SULF2_OL	macaque_up_SULF2_OL	-1.32822454284355	0.239764021000592	-5.53971583100981	3.02962851262022e-08	2.74503093805615e-07	OL	pt	1.32822454284355	chimp_down	chimp_down_SULF2_OL	up_SULF2_OL	SULF2	OL	up_SULF2_OL	macaque_up_sulf2_ol	1.72298500551653	OL	ENSG00000196562	C5	-0.294485942	0.195	0.254	1.22848e-14	3.69012e-10	PD_down	OPC	both	EVO_up_PD_down
468.494568226861	2.14983756850942	0.449240604841435	4.78549255196608	1.7056851188365e-06	1.01552405933179e-05	OL	hg	rm	-2.14983756850942	human_up	macaque_down	human_up_CDH4_OL	macaque_down_CDH4_OL	1.22878117007665	0.44973244764684	2.732249310687	0.0062903521539793	0.0172393879906596	OL	pt	-1.22878117007665	chimp_up	chimp_up_CDH4_OL	down_CDH4_OL	CDH4	OL	down_CDH4_OL	macaque_down_cdh4_ol	-1.68930936929304	OL	ENSG00000179242	C5	-0.387870675	0.087	0.132	3.08671e-17	9.27185e-13	PD_down	OPC	both	EVO_down_PD_down
35.9258176989542	-1.14363808817866	0.305387765885605	-3.74487198222293	0.0001804857823393	0.0006935820049838	OL	hg	rm	1.14363808817866	human_down	macaque_up	human_down_MYT1_OL	macaque_up_MYT1_OL	-0.84106325725723	0.299150512021127	-2.81150532410866	0.0049310274657925	0.0139301851776169	OL	pt	0.84106325725723	chimp_down	chimp_down_MYT1_OL	up_MYT1_OL	MYT1	OL	up_MYT1_OL	macaque_up_myt1_ol	0.992350672717945	OL	ENSG00000196132	C5	-0.35451537	0.238	0.31	7.53506e-12	2.26338e-07	PD_down	OPC	both	EVO_up_PD_down
416.481645238189	-1.22313910540509	0.245073722244035	-4.99090271370314	6.00977627885284e-07	3.89251388436971e-06	OL	hg	rm	1.22313910540509	human_down	macaque_up	human_down_KCNJ6_OL	macaque_up_KCNJ6_OL	-0.962200873982127	0.244322935452726	-3.93823392879259	8.20835488235859e-05	0.0003745663609426	OL	pt	0.962200873982127	chimp_down	chimp_down_KCNJ6_OL	up_KCNJ6_OL	KCNJ6	OL	up_KCNJ6_OL	macaque_up_kcnj6_ol	1.09266998969361	OL	ENSG00000157542	C5	-0.396142396	0.067	0.133	2.73099e-19	8.20335e-15	PD_down	OPC	both	EVO_up_PD_down
27437.9526753732	0.934971805273662	0.156177630211981	5.98659234363219	2.14282952211638e-09	2.04742236055948e-08	OL	hg	rm	-0.934971805273662	human_up	macaque_down	human_up_GPM6B_OL	macaque_down_GPM6B_OL	0.658877996952222	0.156183019944983	4.21862758950569	2.4579386659535e-05	0.0001265622284897	OL	pt	-0.658877996952222	chimp_up	chimp_up_GPM6B_OL	down_GPM6B_OL	GPM6B	OL	down_GPM6B_OL	macaque_down_gpm6b_ol	-0.796924901112942	OL	ENSG00000046653	C5	0.264009538	0.613	0.566	2.46061e-37	7.39119e-33	PD_up	OPC	both	EVO_down_PD_up
299.676112951016	-2.14378990636687	0.207711398529792	-10.3210027063555	5.66286379386736e-25	2.43048294638797e-23	OL	hg	rm	2.14378990636687	human_down	macaque_up	human_down_MAMLD1_OL	macaque_up_MAMLD1_OL	-1.98273974852555	0.206480040453119	-9.60257342150091	7.79728766405962e-22	3.11512572956281e-20	OL	pt	1.98273974852555	chimp_down	chimp_down_MAMLD1_OL	up_MAMLD1_OL	MAMLD1	OL	up_MAMLD1_OL	macaque_up_mamld1_ol	2.06326482744621	OL	ENSG00000013619	C5	-0.400749506	0.128	0.181	7.53477e-18	2.26329e-13	PD_down	OPC	both	EVO_up_PD_down
72.5272423783749	-1.3216976505308	0.221461201321036	-5.9680776707015	2.40065092566245e-09	2.61524635829504e-08	OPC	hg	rm	1.3216976505308	human_down	macaque_up	human_down_EPHB2_OPC	macaque_up_EPHB2_OPC	-0.684764634173839	0.223316906449094	-3.0663358411242	0.0021669976438496	0.007513679445778	OPC	pt	0.684764634173839	chimp_down	chimp_down_EPHB2_OPC	up_EPHB2_OPC	EPHB2	OPC	up_EPHB2_OPC	macaque_up_ephb2_opc	1.00323114235232	OL	ENSG00000133216	C0	-0.285071983	0.078	0.117	3.01891e-91	9.06821e-87	PD_down	OL	both	EVO_up_PD_down
201.310663403342	1.78269039988062	0.274748522155287	6.48844399924763	8.67273806874664e-11	1.16182189923029e-09	OPC	hg	rm	-1.78269039988062	human_up	macaque_down	human_up_RPL11_OPC	macaque_down_RPL11_OPC	1.46413983742938	0.277449739127063	5.27713539048904	1.31218939754482e-07	1.24108300490962e-06	OPC	pt	-1.46413983742938	chimp_up	chimp_up_RPL11_OPC	down_RPL11_OPC	RPL11	OPC	down_RPL11_OPC	macaque_down_rpl11_opc	-1.623415118655	OL	ENSG00000142676	C5	0.27065656	0.137	0.113	2.17926e-12	6.54605e-08	PD_up	OPC	both	EVO_down_PD_up
192.407886529365	3.0429387873826	0.243867587991019	12.4778319761569	9.86358998037982e-36	1.12666710639794e-33	OPC	hg	rm	-3.0429387873826	human_up	macaque_down	human_up_PRDX1_OPC	macaque_down_PRDX1_OPC	3.24826948686429	0.245323956075648	13.2407349809028	5.10468157737325e-40	1.13265256516797e-37	OPC	pt	-3.24826948686429	chimp_up	chimp_up_PRDX1_OPC	down_PRDX1_OPC	PRDX1	OPC	down_PRDX1_OPC	macaque_down_prdx1_opc	-3.14560413712345	OL	ENSG00000117450	C0	0.28098132	0.134	0.102	4.4185e-124	1.3272e-119	PD_up	OL	both	EVO_down_PD_up
235.345450504437	-1.03514522593277	0.216599226929596	-4.77908088872928	1.76098342295748e-06	1.16173360218686e-05	OPC	hg	rm	1.03514522593277	human_down	macaque_up	human_down_ST6GALNAC3_OPC	macaque_up_ST6GALNAC3_OPC	-0.779699000558524	0.218829384755011	-3.56304525295554	0.000366577456515	0.0016226579272108	OPC	pt	0.779699000558524	chimp_down	chimp_down_ST6GALNAC3_OPC	up_ST6GALNAC3_OPC	ST6GALNAC3	OPC	up_ST6GALNAC3_OPC	macaque_up_st6galnac3_opc	0.907422113245646	OL	ENSG00000184005	C0	0.304567668	0.487	0.46	6.305e-224	1.8939e-219	PD_up	OL	both	EVO_up_PD_up
235.345450504437	-1.03514522593277	0.216599226929596	-4.77908088872928	1.76098342295748e-06	1.16173360218686e-05	OPC	hg	rm	1.03514522593277	human_down	macaque_up	human_down_ST6GALNAC3_OPC	macaque_up_ST6GALNAC3_OPC	-0.779699000558524	0.218829384755011	-3.56304525295554	0.000366577456515	0.0016226579272108	OPC	pt	0.779699000558524	chimp_down	chimp_down_ST6GALNAC3_OPC	up_ST6GALNAC3_OPC	ST6GALNAC3	OPC	up_ST6GALNAC3_OPC	macaque_up_st6galnac3_opc	0.907422113245646	OL	ENSG00000184005	C3	0.373329315	0.855	0.816	3.358e-155	1.0087e-150	PD_up	OL	both	EVO_up_PD_up
235.345450504437	-1.03514522593277	0.216599226929596	-4.77908088872928	1.76098342295748e-06	1.16173360218686e-05	OPC	hg	rm	1.03514522593277	human_down	macaque_up	human_down_ST6GALNAC3_OPC	macaque_up_ST6GALNAC3_OPC	-0.779699000558524	0.218829384755011	-3.56304525295554	0.000366577456515	0.0016226579272108	OPC	pt	0.779699000558524	chimp_down	chimp_down_ST6GALNAC3_OPC	up_ST6GALNAC3_OPC	ST6GALNAC3	OPC	up_ST6GALNAC3_OPC	macaque_up_st6galnac3_opc	0.907422113245646	OL	ENSG00000184005	C5	0.680572254	0.201	0.125	8.07915e-46	2.42681e-41	PD_up	OPC	both	EVO_up_PD_up
119.717895956775	2.51173663040865	0.357036454837616	7.03495846537862	1.99320368245293e-12	3.29424690805405e-11	OPC	hg	rm	-2.51173663040865	human_up	macaque_down	human_up_FMO5_OPC	macaque_down_FMO5_OPC	2.18889303812001	0.360361315690394	6.07416207793127	1.24636796134524e-09	1.6766471864675e-08	OPC	pt	-2.18889303812001	chimp_up	chimp_up_FMO5_OPC	down_FMO5_OPC	FMO5	OPC	down_FMO5_OPC	macaque_down_fmo5_opc	-2.35031483426433	OL	ENSG00000131781	C3	0.363886784	0.142	0.073	3.51825e-54	1.05681e-49	PD_up	OL	both	EVO_down_PD_up
104.787454093754	2.57290414654211	0.373823360381389	6.88267352772479	5.87395435940452e-12	9.11501727925602e-11	OPC	hg	rm	-2.57290414654211	human_up	macaque_down	human_up_S100A6_OPC	macaque_down_S100A6_OPC	3.31062639600021	0.373882313944615	8.85472854030382	8.38877179762286e-19	3.45281131729875e-17	OPC	pt	-3.31062639600021	chimp_up	chimp_up_S100A6_OPC	down_S100A6_OPC	S100A6	OPC	down_S100A6_OPC	macaque_down_s100a6_opc	-2.94176527127116	OL	ENSG00000197956	C3	0.373335408	0.102	0.037	5.51456e-39	1.65646e-34	PD_up	OL	both	EVO_down_PD_up
223.786648707084	-1.30435269447493	0.219576598105075	-5.94030832853486	2.84486502399765e-09	3.05945818513931e-08	OPC	hg	rm	1.30435269447493	human_down	macaque_up	human_down_CNTN2_OPC	macaque_up_CNTN2_OPC	-0.980259678967846	0.22174465985652	-4.42066870788286	9.83959296127737e-06	6.44094616902334e-05	OPC	pt	0.980259678967846	chimp_down	chimp_down_CNTN2_OPC	up_CNTN2_OPC	CNTN2	OPC	up_CNTN2_OPC	macaque_up_cntn2_opc	1.14230618672139	OL	ENSG00000184144	C0	-0.296942129	0.394	0.463	1.37036e-89	4.11629e-85	PD_down	OL	both	EVO_up_PD_down
223.786648707084	-1.30435269447493	0.219576598105075	-5.94030832853486	2.84486502399765e-09	3.05945818513931e-08	OPC	hg	rm	1.30435269447493	human_down	macaque_up	human_down_CNTN2_OPC	macaque_up_CNTN2_OPC	-0.980259678967846	0.22174465985652	-4.42066870788286	9.83959296127737e-06	6.44094616902334e-05	OPC	pt	0.980259678967846	chimp_down	chimp_down_CNTN2_OPC	up_CNTN2_OPC	CNTN2	OPC	up_CNTN2_OPC	macaque_up_cntn2_opc	1.14230618672139	OL	ENSG00000184144	C3	-0.285801527	0.632	0.701	4.90633e-32	1.47376e-27	PD_down	OL	both	EVO_up_PD_down
45.2805822596425	4.22596618428113	0.452056812992835	9.3483076967764	8.90612520489763e-21	3.55214547428396e-19	OPC	hg	rm	-4.22596618428113	human_up	macaque_down	human_up_TMEM63A_OPC	macaque_down_TMEM63A_OPC	3.72749834806528	0.459714498013803	8.10828974106741	5.13372042660829e-16	1.58056362225273e-14	OPC	pt	-3.72749834806528	chimp_up	chimp_up_TMEM63A_OPC	down_TMEM63A_OPC	TMEM63A	OPC	down_TMEM63A_OPC	macaque_down_tmem63a_opc	-3.97673226617321	OL	ENSG00000196187	C0	-0.266609739	0.17	0.215	2.25068e-65	6.76059e-61	PD_down	OL	both	EVO_down_PD_down
2489.12655150878	1.17114919049927	0.127716166061174	9.16993695174274	4.73295776255571e-20	1.78447298141358e-18	OPC	hg	rm	-1.17114919049927	human_up	macaque_down	human_up_KIF26B_OPC	macaque_down_KIF26B_OPC	0.70635254298065	0.128303773502194	5.50531386334143	3.68511136778433e-08	3.87458550346997e-07	OPC	pt	-0.70635254298065	chimp_up	chimp_up_KIF26B_OPC	down_KIF26B_OPC	KIF26B	OPC	down_KIF26B_OPC	macaque_down_kif26b_opc	-0.938750866739962	OL	ENSG00000162849	C5	-0.511278043	0.279	0.383	4.9404e-31	1.484e-26	PD_down	OPC	both	EVO_down_PD_down
177.433438150966	4.46659203965658	0.344959572188006	12.9481608854218	2.40650396842626e-38	3.2946916742199e-36	OPC	hg	rm	-4.46659203965658	human_up	macaque_down	human_up_RPS27A_OPC	macaque_down_RPS27A_OPC	4.53295575674536	0.346316554980113	13.0890530399439	3.80319764763356e-39	7.98010080325199e-37	OPC	pt	-4.53295575674536	chimp_up	chimp_up_RPS27A_OPC	down_RPS27A_OPC	RPS27A	OPC	down_RPS27A_OPC	macaque_down_rps27a_opc	-4.49977389820097	OL	ENSG00000143947	C5	0.37729502	0.16	0.11	1.83579e-25	5.51434e-21	PD_up	OPC	both	EVO_down_PD_up
188.378293163137	0.746630145507082	0.150041727514418	4.97615002090225	6.48613850263631e-07	4.71062519393872e-06	OPC	hg	rm	-0.746630145507082	human_up	macaque_down	human_up_HSPD1_OPC	macaque_down_HSPD1_OPC	0.872741868010157	0.153383503339497	5.68993306978026	1.27089175865348e-08	1.44995830431719e-07	OPC	pt	-0.872741868010157	chimp_up	chimp_up_HSPD1_OPC	down_HSPD1_OPC	HSPD1	OPC	down_HSPD1_OPC	macaque_down_hspd1_opc	-0.80968600675862	OL	ENSG00000144381	C0	0.771156942	0.135	0.074	2.40267e-41	7.21713e-37	PD_up	OL	both	EVO_down_PD_up
188.378293163137	0.746630145507082	0.150041727514418	4.97615002090225	6.48613850263631e-07	4.71062519393872e-06	OPC	hg	rm	-0.746630145507082	human_up	macaque_down	human_up_HSPD1_OPC	macaque_down_HSPD1_OPC	0.872741868010157	0.153383503339497	5.68993306978026	1.27089175865348e-08	1.44995830431719e-07	OPC	pt	-0.872741868010157	chimp_up	chimp_up_HSPD1_OPC	down_HSPD1_OPC	HSPD1	OPC	down_HSPD1_OPC	macaque_down_hspd1_opc	-0.80968600675862	OL	ENSG00000144381	C3	0.737781429	0.179	0.106	9.41752e-37	2.82883e-32	PD_up	OL	both	EVO_down_PD_up
188.378293163137	0.746630145507082	0.150041727514418	4.97615002090225	6.48613850263631e-07	4.71062519393872e-06	OPC	hg	rm	-0.746630145507082	human_up	macaque_down	human_up_HSPD1_OPC	macaque_down_HSPD1_OPC	0.872741868010157	0.153383503339497	5.68993306978026	1.27089175865348e-08	1.44995830431719e-07	OPC	pt	-0.872741868010157	chimp_up	chimp_up_HSPD1_OPC	down_HSPD1_OPC	HSPD1	OPC	down_HSPD1_OPC	macaque_down_hspd1_opc	-0.80968600675862	OL	ENSG00000144381	C5	0.734492324	0.143	0.066	6.56216e-16	1.97114e-11	PD_up	OPC	both	EVO_down_PD_up
654.466196963592	1.23192722328806	0.226203850856594	5.44609306438848	5.14882046542396e-08	4.55095376669158e-07	OPC	hg	rm	-1.23192722328806	human_up	macaque_down	human_up_PARD3B_OPC	macaque_down_PARD3B_OPC	1.41346506931689	0.226750936094221	6.23355781309569	4.5595897154176e-10	6.60302474616815e-09	OPC	pt	-1.41346506931689	chimp_up	chimp_up_PARD3B_OPC	down_PARD3B_OPC	PARD3B	OPC	down_PARD3B_OPC	macaque_down_pard3b_opc	-1.32269614630248	OL	ENSG00000116117	C0	-0.372972469	0.136	0.217	1.00836e-66	3.0289e-62	PD_down	OL	both	EVO_down_PD_down
152.394955279973	2.25691415817074	0.245130783790996	9.20697973248042	3.35430004644875e-20	1.27714808869126e-18	OPC	hg	rm	-2.25691415817074	human_up	macaque_down	human_up_RAD18_OPC	macaque_down_RAD18_OPC	1.33074530150029	0.251693970318451	5.28715606423385	1.2423264495038e-07	1.18312135082493e-06	OPC	pt	-1.33074530150029	chimp_up	chimp_up_RAD18_OPC	down_RAD18_OPC	RAD18	OPC	down_RAD18_OPC	macaque_down_rad18_opc	-1.79382972983552	OL	ENSG00000070950	C5	0.328835941	0.123	0.075	1.05876e-16	3.18029e-12	PD_up	OPC	both	EVO_down_PD_up
3901.65234361177	-0.50437414893554	0.125912546555711	-4.00574972655623	6.18210800618369e-05	0.0002888175531252	OPC	hg	rm	0.50437414893554	human_down	macaque_up	human_down_ARPP21_OPC	macaque_up_ARPP21_OPC	-0.6511603952424	0.12629327286902	-5.15593887504778	2.52363215932684e-07	2.26061230643366e-06	OPC	pt	0.6511603952424	chimp_down	chimp_down_ARPP21_OPC	up_ARPP21_OPC	ARPP21	OPC	up_ARPP21_OPC	macaque_up_arpp21_opc	0.57776727208897	OL	ENSG00000172995	C5	-0.30575946	0.463	0.563	7.30729e-22	2.19496e-17	PD_down	OPC	both	EVO_up_PD_down
126.670496117903	-0.845007706347092	0.179174470872506	-4.71611665563879	2.40388640251435e-06	1.54168183103445e-05	OPC	hg	rm	0.845007706347092	human_down	macaque_up	human_down_NFKBIZ_OPC	macaque_up_NFKBIZ_OPC	-0.633315062412765	0.184295829382937	-3.43640474411843	0.0005894896040046	0.0024636300748444	OPC	pt	0.633315062412765	chimp_down	chimp_down_NFKBIZ_OPC	up_NFKBIZ_OPC	NFKBIZ	OPC	up_NFKBIZ_OPC	macaque_up_nfkbiz_opc	0.739161384379929	OL	ENSG00000144802	C3	0.318420889	0.226	0.149	1.55523e-47	4.67161e-43	PD_up	OL	both	EVO_up_PD_up
111.575147247647	1.49222494843005	0.272507548811212	5.47590316282884	4.35285696551239e-08	3.89196622798755e-07	OPC	hg	rm	-1.49222494843005	human_up	macaque_down	human_up_TF_OPC	macaque_down_TF_OPC	0.702946729610694	0.280322152029423	2.50763888804946	0.0121540806236866	0.0323037825085566	OPC	pt	-0.702946729610694	chimp_up	chimp_up_TF_OPC	down_TF_OPC	TF	OPC	down_TF_OPC	macaque_down_tf_opc	-1.09758583902037	OL	ENSG00000091513	C5	0.284473476	0.249	0.227	1.55062e-07	0.004657763	PD_up	OPC	both	EVO_down_PD_up
696.485506839377	1.3845175239122	0.179153271882149	7.72811743467886	1.09148634543165e-14	2.35419580024721e-13	OPC	hg	rm	-1.3845175239122	human_up	macaque_down	human_up_SNCA_OPC	macaque_down_SNCA_OPC	1.19425541052937	0.180238255421131	6.62598185795218	3.44947538385517e-11	5.89280290353453e-10	OPC	pt	-1.19425541052937	chimp_up	chimp_up_SNCA_OPC	down_SNCA_OPC	SNCA	OPC	down_SNCA_OPC	macaque_down_snca_opc	-1.28938646722078	OL	ENSG00000145335	C3	0.360339372	0.404	0.324	1.01921e-45	3.06151e-41	PD_up	OL	both	EVO_down_PD_up
76.4562424331253	1.32515815237173	0.338466970937651	3.9151771551022	9.03378521228903e-05	0.0004059315403585	OPC	hg	rm	-1.32515815237173	human_up	macaque_down	human_up_TMEM144_OPC	macaque_down_TMEM144_OPC	1.14951500823107	0.343627372814799	3.34523701885244	0.0008221228179074	0.0032806248901658	OPC	pt	-1.14951500823107	chimp_up	chimp_up_TMEM144_OPC	down_TMEM144_OPC	TMEM144	OPC	down_TMEM144_OPC	macaque_down_tmem144_opc	-1.2373365803014	OL	ENSG00000164124	C5	0.316170077	0.189	0.151	7.03257e-21	2.11244e-16	PD_up	OPC	both	EVO_down_PD_up
5827.92606962284	-0.514285792487638	0.19554409466321	-2.6300246671903	0.0085378672916508	0.0220223129607198	OPC	hg	rm	0.514285792487638	human_down	macaque_up	human_down_SEMA5A_OPC	macaque_up_SEMA5A_OPC	-1.8470759347754	0.196067145157946	-9.42062951591121	4.48391558022438e-21	2.25998711124416e-19	OPC	pt	1.8470759347754	chimp_down	chimp_down_SEMA5A_OPC	up_SEMA5A_OPC	SEMA5A	OPC	up_SEMA5A_OPC	macaque_up_sema5a_opc	1.18068086363152	OL	ENSG00000112902	C3	0.370524407	0.501	0.428	5.03398e-31	1.51211e-26	PD_up	OL	both	EVO_up_PD_up
5827.92606962284	-0.514285792487638	0.19554409466321	-2.6300246671903	0.0085378672916508	0.0220223129607198	OPC	hg	rm	0.514285792487638	human_down	macaque_up	human_down_SEMA5A_OPC	macaque_up_SEMA5A_OPC	-1.8470759347754	0.196067145157946	-9.42062951591121	4.48391558022438e-21	2.25998711124416e-19	OPC	pt	1.8470759347754	chimp_down	chimp_down_SEMA5A_OPC	up_SEMA5A_OPC	SEMA5A	OPC	up_SEMA5A_OPC	macaque_up_sema5a_opc	1.18068086363152	OL	ENSG00000112902	C5	-0.411162102	0.477	0.555	1.73542e-40	5.21287e-36	PD_down	OPC	both	EVO_up_PD_down
382.903190434011	0.596211232493112	0.173765246734806	3.43113046881593	0.0006010714368054	0.002188847956252	OPC	hg	rm	-0.596211232493112	human_up	macaque_down	human_up_MAN2A1_OPC	macaque_down_MAN2A1_OPC	1.02111416806746	0.174518991850894	5.85102032299087	4.88566515725345e-09	5.98316199974239e-08	OPC	pt	-1.02111416806746	chimp_up	chimp_up_MAN2A1_OPC	down_MAN2A1_OPC	MAN2A1	OPC	down_MAN2A1_OPC	macaque_down_man2a1_opc	-0.808662700280285	OL	ENSG00000112893	C5	0.612798638	0.36	0.27	1.80939e-46	5.43506e-42	PD_up	OPC	both	EVO_down_PD_up
1059.24333679698	-0.518763453965556	0.163391289007209	-3.17497620049174	0.0014984879105784	0.0048978683755174	OPC	hg	rm	0.518763453965556	human_down	macaque_up	human_down_CAMK4_OPC	macaque_up_CAMK4_OPC	-0.545972076783551	0.164310565560362	-3.32280565721125	0.0008911697812754	0.0035108451954572	OPC	pt	0.545972076783551	chimp_down	chimp_down_CAMK4_OPC	up_CAMK4_OPC	CAMK4	OPC	up_CAMK4_OPC	macaque_up_camk4_opc	0.532367765374554	OL	ENSG00000152495	C5	-0.313151295	0.103	0.152	4.19318e-12	1.25955e-07	PD_down	OPC	both	EVO_up_PD_down
274.951060114472	-0.892790197966529	0.122460798649299	-7.2904162622954	3.08998813774616e-13	5.68086962010019e-12	OPC	hg	rm	0.892790197966529	human_down	macaque_up	human_down_HSPA4_OPC	macaque_up_HSPA4_OPC	-0.510429060756363	0.124828911733596	-4.08902916534029	4.33182390797654e-05	0.0002431565243372	OPC	pt	0.510429060756363	chimp_down	chimp_down_HSPA4_OPC	up_HSPA4_OPC	HSPA4	OPC	up_HSPA4_OPC	macaque_up_hspa4_opc	0.701609629361446	OL	ENSG00000170606	C3	0.528820241	0.186	0.107	4.98759e-32	1.49817e-27	PD_up	OL	both	EVO_up_PD_up
274.951060114472	-0.892790197966529	0.122460798649299	-7.2904162622954	3.08998813774616e-13	5.68086962010019e-12	OPC	hg	rm	0.892790197966529	human_down	macaque_up	human_down_HSPA4_OPC	macaque_up_HSPA4_OPC	-0.510429060756363	0.124828911733596	-4.08902916534029	4.33182390797654e-05	0.0002431565243372	OPC	pt	0.510429060756363	chimp_down	chimp_down_HSPA4_OPC	up_HSPA4_OPC	HSPA4	OPC	up_HSPA4_OPC	macaque_up_hspa4_opc	0.701609629361446	OL	ENSG00000170606	C5	0.362841878	0.1	0.053	4.35374e-09	0.000130778	PD_up	OPC	both	EVO_up_PD_up
8213.98820176034	-0.724097773895541	0.144038917141663	-5.02709815003251	4.97957521339304e-07	3.70569467692132e-06	OPC	hg	rm	0.724097773895541	human_down	macaque_up	human_down_PPP2R2B_OPC	macaque_up_PPP2R2B_OPC	-1.18370001907368	0.144283762947863	-8.20397246987108	2.32571385390197e-16	7.4453698566706e-15	OPC	pt	1.18370001907368	chimp_down	chimp_down_PPP2R2B_OPC	up_PPP2R2B_OPC	PPP2R2B	OPC	up_PPP2R2B_OPC	macaque_up_ppp2r2b_opc	0.953898896484609	OL	ENSG00000156475	C0	-0.370554055	0.668	0.74	6.03262e-86	1.81208e-81	PD_down	OL	both	EVO_up_PD_down
8213.98820176034	-0.724097773895541	0.144038917141663	-5.02709815003251	4.97957521339304e-07	3.70569467692132e-06	OPC	hg	rm	0.724097773895541	human_down	macaque_up	human_down_PPP2R2B_OPC	macaque_up_PPP2R2B_OPC	-1.18370001907368	0.144283762947863	-8.20397246987108	2.32571385390197e-16	7.4453698566706e-15	OPC	pt	1.18370001907368	chimp_down	chimp_down_PPP2R2B_OPC	up_PPP2R2B_OPC	PPP2R2B	OPC	up_PPP2R2B_OPC	macaque_up_ppp2r2b_opc	0.953898896484609	OL	ENSG00000156475	C3	-0.300793978	0.895	0.925	1.459e-11	4.38255e-07	PD_down	OL	both	EVO_up_PD_down
8.65020925062155	2.77366607106003	0.605988497584616	4.57709359520101	4.71480549396173e-06	2.85401709800681e-05	OPC	hg	rm	-2.77366607106003	human_up	macaque_down	human_up_ARSI_OPC	macaque_down_ARSI_OPC	1.67215682851418	0.656198400399771	2.54824886420855	0.0108265206762527	0.0292710301308658	OPC	pt	-1.67215682851418	chimp_up	chimp_up_ARSI_OPC	down_ARSI_OPC	ARSI	OPC	down_ARSI_OPC	macaque_down_arsi_opc	-2.2229114497871	OL	ENSG00000183876	C3	-0.291476519	0.107	0.169	2.86648e-19	8.61034e-15	PD_down	OL	both	EVO_down_PD_down
227.628724308074	1.76402478224874	0.253608623559061	6.95569715845222	3.50822765751908e-12	5.61549143455625e-11	OPC	hg	rm	-1.76402478224874	human_up	macaque_down	human_up_SPARC_OPC	macaque_down_SPARC_OPC	1.39121124803964	0.256350987480722	5.42697830701457	5.73160912841432e-08	5.79586079700943e-07	OPC	pt	-1.39121124803964	chimp_up	chimp_up_SPARC_OPC	down_SPARC_OPC	SPARC	OPC	down_SPARC_OPC	macaque_down_sparc_opc	-1.57761801514419	OL	ENSG00000113140	C0	0.420322095	0.31	0.251	0.0	0.0	PD_up	OL	both	EVO_down_PD_up
227.628724308074	1.76402478224874	0.253608623559061	6.95569715845222	3.50822765751908e-12	5.61549143455625e-11	OPC	hg	rm	-1.76402478224874	human_up	macaque_down	human_up_SPARC_OPC	macaque_down_SPARC_OPC	1.39121124803964	0.256350987480722	5.42697830701457	5.73160912841432e-08	5.79586079700943e-07	OPC	pt	-1.39121124803964	chimp_up	chimp_up_SPARC_OPC	down_SPARC_OPC	SPARC	OPC	down_SPARC_OPC	macaque_down_sparc_opc	-1.57761801514419	OL	ENSG00000113140	C5	0.487084353	0.314	0.231	4.4685e-76	1.34225e-71	PD_up	OPC	both	EVO_down_PD_up
1610.40959002856	-1.04952662925351	0.128811454465773	-8.14777407495529	3.70684058143674e-16	9.34162540261812e-15	OPC	hg	rm	1.04952662925351	human_down	macaque_up	human_down_FUT9_OPC	macaque_up_FUT9_OPC	-0.797854178372843	0.129367213275198	-6.16736001474808	6.94395386570024e-10	9.74172132438063e-09	OPC	pt	0.797854178372843	chimp_down	chimp_down_FUT9_OPC	up_FUT9_OPC	FUT9	OPC	up_FUT9_OPC	macaque_up_fut9_opc	0.923690403813175	OL	ENSG00000172461	C3	0.325958705	0.374	0.313	2.61478e-37	7.85427e-33	PD_up	OL	both	EVO_up_PD_up
1051.6682972486	-0.580699505714456	0.162479640055557	-3.57398321116353	0.0003515914831874	0.0013615089250651	OPC	hg	rm	0.580699505714456	human_down	macaque_up	human_down_LAMA4_OPC	macaque_up_LAMA4_OPC	-0.928409377780565	0.163904458810844	-5.6643326515724	1.47597828233985e-08	1.66038955491192e-07	OPC	pt	0.928409377780565	chimp_down	chimp_down_LAMA4_OPC	up_LAMA4_OPC	LAMA4	OPC	up_LAMA4_OPC	macaque_up_lama4_opc	0.754554441747511	OL	ENSG00000112769	C5	-0.310925906	0.116	0.178	1.45793e-17	4.37933e-13	PD_down	OPC	both	EVO_up_PD_down
529.625669104393	-2.06309241005428	0.190377284889363	-10.8368622404361	2.30232614746745e-27	1.63397440995264e-25	OPC	hg	rm	2.06309241005428	human_down	macaque_up	human_down_MAP7_OPC	macaque_up_MAP7_OPC	-1.89167853091609	0.192393936691136	-9.83231885292173	8.17151846435565e-23	4.79461983087907e-21	OPC	pt	1.89167853091609	chimp_down	chimp_down_MAP7_OPC	up_MAP7_OPC	MAP7	OPC	up_MAP7_OPC	macaque_up_map7_opc	1.97738547048519	OL	ENSG00000135525	C5	0.535954778	0.292	0.213	2.13548e-26	6.41455e-22	PD_up	OPC	both	EVO_up_PD_up
129.906808115954	0.672337439204494	0.228401341031724	2.94366677606814	0.0032434901497971	0.009572287700915	OPC	hg	rm	-0.672337439204494	human_up	macaque_down	human_up_SYNJ2_OPC	macaque_down_SYNJ2_OPC	0.68927851162269	0.232218729961052	2.96822961583804	0.0029952049010669	0.0099226764047015	OPC	pt	-0.68927851162269	chimp_up	chimp_up_SYNJ2_OPC	down_SYNJ2_OPC	SYNJ2	OPC	down_SYNJ2_OPC	macaque_down_synj2_opc	-0.680807975413592	OL	ENSG00000078269	C5	0.328262759	0.15	0.112	3.0771e-09	9.24299e-05	PD_up	OPC	both	EVO_down_PD_up
2175.536628154	-0.564387551871397	0.147748917427513	-3.81990989645181	0.000133500433341	0.0005738348619939	OPC	hg	rm	0.564387551871397	human_down	macaque_up	human_down_ELMO1_OPC	macaque_up_ELMO1_OPC	-0.835016681067237	0.148439512103478	-5.62529928342221	1.85186621374924e-08	2.0392712715468e-07	OPC	pt	0.835016681067237	chimp_down	chimp_down_ELMO1_OPC	up_ELMO1_OPC	ELMO1	OPC	up_ELMO1_OPC	macaque_up_elmo1_opc	0.699702116469317	OL	ENSG00000155849	C0	0.296986215	0.721	0.715	3.95867e-87	1.18911e-82	PD_up	OL	both	EVO_up_PD_up
2175.536628154	-0.564387551871397	0.147748917427513	-3.81990989645181	0.000133500433341	0.0005738348619939	OPC	hg	rm	0.564387551871397	human_down	macaque_up	human_down_ELMO1_OPC	macaque_up_ELMO1_OPC	-0.835016681067237	0.148439512103478	-5.62529928342221	1.85186621374924e-08	2.0392712715468e-07	OPC	pt	0.835016681067237	chimp_down	chimp_down_ELMO1_OPC	up_ELMO1_OPC	ELMO1	OPC	up_ELMO1_OPC	macaque_up_elmo1_opc	0.699702116469317	OL	ENSG00000155849	C5	0.398217267	0.398	0.353	2.35005e-15	7.05909e-11	PD_up	OPC	both	EVO_up_PD_up
171.102735125718	-0.985867972045062	0.16107318397884	-6.12062137031186	9.3211152898793e-10	1.08525216861176e-08	OPC	hg	rm	0.985867972045062	human_down	macaque_up	human_down_GRM3_OPC	macaque_up_GRM3_OPC	-0.812479650093697	0.165832240025912	-4.8994070752873	9.61262998739404e-07	7.70287294631194e-06	OPC	pt	0.812479650093697	chimp_down	chimp_down_GRM3_OPC	up_GRM3_OPC	GRM3	OPC	up_GRM3_OPC	macaque_up_grm3_opc	0.89917381106938	OL	ENSG00000198822	C5	0.44045699	0.121	0.079	4.11561e-17	1.23625e-12	PD_up	OPC	both	EVO_up_PD_up
307.477999199322	-0.51097239271617	0.149307869240945	-3.42227369068934	0.0006209976980175	0.0022520497320464	OPC	hg	rm	0.51097239271617	human_down	macaque_up	human_down_KIAA1324L_OPC	macaque_up_KIAA1324L_OPC	-0.675207569954887	0.153430546611942	-4.40073756409554	1.07883541140353e-05	6.99792969816323e-05	OPC	pt	0.675207569954887	chimp_down	chimp_down_KIAA1324L_OPC	up_KIAA1324L_OPC	KIAA1324L	OPC	up_KIAA1324L_OPC	macaque_up_kiaa1324l_opc	0.593089981335529	OL	ENSG00000164659	C0	-0.292725235	0.252	0.323	6.39256e-40	1.9202e-35	PD_down	OL	both	EVO_up_PD_down
138.522382677093	0.649225088051989	0.173111508844295	3.75032886251331	0.0001766028023427	0.0007371114586864	OPC	hg	rm	-0.649225088051989	human_up	macaque_down	human_up_PLOD3_OPC	macaque_down_PLOD3_OPC	0.547119184650305	0.178672270195656	3.06213820449686	0.0021976196063063	0.0075999370978391	OPC	pt	-0.547119184650305	chimp_up	chimp_up_PLOD3_OPC	down_PLOD3_OPC	PLOD3	OPC	down_PLOD3_OPC	macaque_down_plod3_opc	-0.598172136351147	OL	ENSG00000106397	C3	0.366219563	0.172	0.103	6.96983e-18	2.0936e-13	PD_up	OL	both	EVO_down_PD_up
272.334578101558	4.62057530974276	0.378799557008756	12.197942749009	3.18776264519943e-34	3.41869833905166e-32	OPC	hg	rm	-4.62057530974276	human_up	macaque_down	human_up_CFTR_OPC	macaque_down_CFTR_OPC	3.60419513003992	0.38112476768069	9.45673290133574	3.17715040601874e-21	1.62253204861867e-19	OPC	pt	-3.60419513003992	chimp_up	chimp_up_CFTR_OPC	down_CFTR_OPC	CFTR	OPC	down_CFTR_OPC	macaque_down_cftr_opc	-4.11238521989134	OL	ENSG00000001626	C3	-0.298377601	0.06	0.128	2.25202e-09	6.76463e-05	PD_down	OL	both	EVO_down_PD_down
18.4325872073217	3.03521867083673	0.546369130666219	5.55525285100883	2.77210187610167e-08	2.5640946150583e-07	OPC	hg	rm	-3.03521867083673	human_up	macaque_down	human_up_TMEM140_OPC	macaque_down_TMEM140_OPC	1.49299707462006	0.582016978430434	2.56521223598378	0.0103112712141681	0.0281539999318674	OPC	pt	-1.49299707462006	chimp_up	chimp_up_TMEM140_OPC	down_TMEM140_OPC	TMEM140	OPC	down_TMEM140_OPC	macaque_down_tmem140_opc	-2.26410787272839	OL	ENSG00000146859	C3	0.287838141	0.125	0.07	1.67465e-31	5.0303e-27	PD_up	OL	both	EVO_down_PD_up
198.302620086317	2.33283684994739	0.552432269560958	4.2228468148709	2.41235785261218e-05	0.0001244139887438	OPC	hg	rm	-2.33283684994739	human_up	macaque_down	human_up_CPQ_OPC	macaque_down_CPQ_OPC	2.27971952931251	0.553394048989325	4.11952302970371	3.79657479242437e-05	0.0002161919757904	OPC	pt	-2.27971952931251	chimp_up	chimp_up_CPQ_OPC	down_CPQ_OPC	CPQ	OPC	down_CPQ_OPC	macaque_down_cpq_opc	-2.30627818962995	OL	ENSG00000104324	C0	0.445380934	0.359	0.297	9.185e-154	2.759e-149	PD_up	OL	both	EVO_down_PD_up
198.302620086317	2.33283684994739	0.552432269560958	4.2228468148709	2.41235785261218e-05	0.0001244139887438	OPC	hg	rm	-2.33283684994739	human_up	macaque_down	human_up_CPQ_OPC	macaque_down_CPQ_OPC	2.27971952931251	0.553394048989325	4.11952302970371	3.79657479242437e-05	0.0002161919757904	OPC	pt	-2.27971952931251	chimp_up	chimp_up_CPQ_OPC	down_CPQ_OPC	CPQ	OPC	down_CPQ_OPC	macaque_down_cpq_opc	-2.30627818962995	OL	ENSG00000104324	C3	0.374211933	0.548	0.475	1.51454e-36	4.54937e-32	PD_up	OL	both	EVO_down_PD_up
2003.89558007793	-0.549292329362812	0.101313408906125	-5.42171401884004	5.90302669691386e-08	5.16789239715307e-07	OPC	hg	rm	0.549292329362812	human_down	macaque_up	human_down_OXR1_OPC	macaque_up_OXR1_OPC	-0.632137986606593	0.102168011429955	-6.18723980000313	6.12267911189492e-10	8.66511712434161e-09	OPC	pt	0.632137986606593	chimp_down	chimp_down_OXR1_OPC	up_OXR1_OPC	OXR1	OPC	up_OXR1_OPC	macaque_up_oxr1_opc	0.590715157984703	OL	ENSG00000164830	C0	-0.501610055	0.091	0.165	1.58979e-100	4.77541e-96	PD_down	OL	both	EVO_up_PD_down
2003.89558007793	-0.549292329362812	0.101313408906125	-5.42171401884004	5.90302669691386e-08	5.16789239715307e-07	OPC	hg	rm	0.549292329362812	human_down	macaque_up	human_down_OXR1_OPC	macaque_up_OXR1_OPC	-0.632137986606593	0.102168011429955	-6.18723980000313	6.12267911189492e-10	8.66511712434161e-09	OPC	pt	0.632137986606593	chimp_down	chimp_down_OXR1_OPC	up_OXR1_OPC	OXR1	OPC	up_OXR1_OPC	macaque_up_oxr1_opc	0.590715157984703	OL	ENSG00000164830	C3	-0.460051343	0.151	0.26	3.27358e-34	9.83319e-30	PD_down	OL	both	EVO_up_PD_down
186.000317789823	-0.557719220534453	0.178578441554639	-3.12310498220922	0.0017895390401447	0.0057137382783581	OPC	hg	rm	0.557719220534453	human_down	macaque_up	human_down_NTNG2_OPC	macaque_up_NTNG2_OPC	-0.72827823756017	0.184387746024279	-3.94971061398123	7.82457354627451e-05	0.0004126752964613	OPC	pt	0.72827823756017	chimp_down	chimp_down_NTNG2_OPC	up_NTNG2_OPC	NTNG2	OPC	up_NTNG2_OPC	macaque_up_ntng2_opc	0.642998729047312	OL	ENSG00000196358	C3	-0.398487203	0.111	0.19	7.5184e-57	2.25838e-52	PD_down	OL	both	EVO_up_PD_down
944.291290375229	0.848833376253797	0.159077174101559	5.33598475738499	9.50273850332614e-08	8.06333468431683e-07	OPC	hg	rm	-0.848833376253797	human_up	macaque_down	human_up_DIP2C_OPC	macaque_down_DIP2C_OPC	0.718594620627282	0.159978512194188	4.49181962484452	7.06172209577897e-06	4.79154598723787e-05	OPC	pt	-0.718594620627282	chimp_up	chimp_up_DIP2C_OPC	down_DIP2C_OPC	DIP2C	OPC	down_DIP2C_OPC	macaque_down_dip2c_opc	-0.783713998440539	OL	ENSG00000151240	C0	0.280175173	0.516	0.48	2.47589e-68	7.43707e-64	PD_up	OL	both	EVO_down_PD_up
944.291290375229	0.848833376253797	0.159077174101559	5.33598475738499	9.50273850332614e-08	8.06333468431683e-07	OPC	hg	rm	-0.848833376253797	human_up	macaque_down	human_up_DIP2C_OPC	macaque_down_DIP2C_OPC	0.718594620627282	0.159978512194188	4.49181962484452	7.06172209577897e-06	4.79154598723787e-05	OPC	pt	-0.718594620627282	chimp_up	chimp_up_DIP2C_OPC	down_DIP2C_OPC	DIP2C	OPC	down_DIP2C_OPC	macaque_down_dip2c_opc	-0.783713998440539	OL	ENSG00000151240	C3	0.285653661	0.75	0.694	5.15313e-56	1.5479e-51	PD_up	OL	both	EVO_down_PD_up
1366.62352037128	0.501281959740552	0.158206144831876	3.16853659681335	0.0015320845905622	0.0049916220989388	OPC	hg	rm	-0.501281959740552	human_up	macaque_down	human_up_PIP4K2A_OPC	macaque_down_PIP4K2A_OPC	0.609154148468321	0.158678618685142	3.83891764067492	0.0001235778709003	0.000620105853876	OPC	pt	-0.609154148468321	chimp_up	chimp_up_PIP4K2A_OPC	down_PIP4K2A_OPC	PIP4K2A	OPC	down_PIP4K2A_OPC	macaque_down_pip4k2a_opc	-0.555218054104437	OL	ENSG00000150867	C5	0.407979748	0.529	0.438	2.51976e-39	7.56885e-35	PD_up	OPC	both	EVO_down_PD_up
421.344763857614	1.67402527000155	0.294523905838586	5.6838349513095	1.31707390835482e-08	1.28213790856689e-07	OPC	hg	rm	-1.67402527000155	human_up	macaque_down	human_up_FAM13C_OPC	macaque_down_FAM13C_OPC	1.66801371752164	0.295362414382501	5.64734589202511	1.62943785878037e-08	1.81399471890983e-07	OPC	pt	-1.66801371752164	chimp_up	chimp_up_FAM13C_OPC	down_FAM13C_OPC	FAM13C	OPC	down_FAM13C_OPC	macaque_down_fam13c_opc	-1.67101949376159	OL	ENSG00000148541	C0	-0.331024134	0.294	0.371	5.712e-92	1.71577e-87	PD_down	OL	both	EVO_down_PD_down
421.344763857614	1.67402527000155	0.294523905838586	5.6838349513095	1.31707390835482e-08	1.28213790856689e-07	OPC	hg	rm	-1.67402527000155	human_up	macaque_down	human_up_FAM13C_OPC	macaque_down_FAM13C_OPC	1.66801371752164	0.295362414382501	5.64734589202511	1.62943785878037e-08	1.81399471890983e-07	OPC	pt	-1.66801371752164	chimp_up	chimp_up_FAM13C_OPC	down_FAM13C_OPC	FAM13C	OPC	down_FAM13C_OPC	macaque_down_fam13c_opc	-1.67101949376159	OL	ENSG00000148541	C3	-0.284149698	0.585	0.676	4.62765e-44	1.39005e-39	PD_down	OL	both	EVO_down_PD_down
615.84655678647	2.60141218746243	0.208093510479849	12.5011692169725	7.35613301756131e-36	8.4525471292264e-34	OPC	hg	rm	-2.60141218746243	human_up	macaque_down	human_up_ZNF365_OPC	macaque_down_ZNF365_OPC	1.1628473516989	0.210853847758181	5.51494489696255	3.48889253561414e-08	3.68634819417052e-07	OPC	pt	-1.1628473516989	chimp_up	chimp_up_ZNF365_OPC	down_ZNF365_OPC	ZNF365	OPC	down_ZNF365_OPC	macaque_down_znf365_opc	-1.88212976958066	OL	ENSG00000138311	C0	0.4319114	0.22	0.174	1.01466e-89	3.04782e-85	PD_up	OL	both	EVO_down_PD_up
615.84655678647	2.60141218746243	0.208093510479849	12.5011692169725	7.35613301756131e-36	8.4525471292264e-34	OPC	hg	rm	-2.60141218746243	human_up	macaque_down	human_up_ZNF365_OPC	macaque_down_ZNF365_OPC	1.1628473516989	0.210853847758181	5.51494489696255	3.48889253561414e-08	3.68634819417052e-07	OPC	pt	-1.1628473516989	chimp_up	chimp_up_ZNF365_OPC	down_ZNF365_OPC	ZNF365	OPC	down_ZNF365_OPC	macaque_down_znf365_opc	-1.88212976958066	OL	ENSG00000138311	C3	0.278652091	0.352	0.314	5.29263e-14	1.5898e-09	PD_up	OL	both	EVO_down_PD_up
615.84655678647	2.60141218746243	0.208093510479849	12.5011692169725	7.35613301756131e-36	8.4525471292264e-34	OPC	hg	rm	-2.60141218746243	human_up	macaque_down	human_up_ZNF365_OPC	macaque_down_ZNF365_OPC	1.1628473516989	0.210853847758181	5.51494489696255	3.48889253561414e-08	3.68634819417052e-07	OPC	pt	-1.1628473516989	chimp_up	chimp_up_ZNF365_OPC	down_ZNF365_OPC	ZNF365	OPC	down_ZNF365_OPC	macaque_down_znf365_opc	-1.88212976958066	OL	ENSG00000138311	C5	0.54476564	0.29	0.212	4.40166e-21	1.32217e-16	PD_up	OPC	both	EVO_down_PD_up
240.404692207624	1.37259642184808	0.155771438874734	8.81160520672775	1.23366426446243e-18	4.04323513772203e-17	OPC	hg	rm	-1.37259642184808	human_up	macaque_down	human_up_LIPA_OPC	macaque_down_LIPA_OPC	1.23014867493969	0.159157369512742	7.72913424433797	1.08280441645607e-14	2.95650020583705e-13	OPC	pt	-1.23014867493969	chimp_up	chimp_up_LIPA_OPC	down_LIPA_OPC	LIPA	OPC	down_LIPA_OPC	macaque_down_lipa_opc	-1.30137254839388	OL	ENSG00000107798	C0	-0.34150239	0.263	0.34	4.75939e-90	1.42963e-85	PD_down	OL	both	EVO_down_PD_down
240.404692207624	1.37259642184808	0.155771438874734	8.81160520672775	1.23366426446243e-18	4.04323513772203e-17	OPC	hg	rm	-1.37259642184808	human_up	macaque_down	human_up_LIPA_OPC	macaque_down_LIPA_OPC	1.23014867493969	0.159157369512742	7.72913424433797	1.08280441645607e-14	2.95650020583705e-13	OPC	pt	-1.23014867493969	chimp_up	chimp_up_LIPA_OPC	down_LIPA_OPC	LIPA	OPC	down_LIPA_OPC	macaque_down_lipa_opc	-1.30137254839388	OL	ENSG00000107798	C3	-0.375238966	0.503	0.613	7.95967e-51	2.39093e-46	PD_down	OL	both	EVO_down_PD_down
718.386521174608	-0.944079836027702	0.147949797894766	-6.38108229589615	1.75840774628741e-10	2.26446318441175e-09	OPC	hg	rm	0.944079836027702	human_down	macaque_up	human_down_INPP5F_OPC	macaque_up_INPP5F_OPC	-0.68486226395264	0.148979812886674	-4.59701385498183	4.28589129735735e-06	3.0294707288241e-05	OPC	pt	0.68486226395264	chimp_down	chimp_down_INPP5F_OPC	up_INPP5F_OPC	INPP5F	OPC	up_INPP5F_OPC	macaque_up_inpp5f_opc	0.814471049990171	OL	ENSG00000198825	C3	0.469993831	0.433	0.313	7.34607e-36	2.20661e-31	PD_up	OL	both	EVO_up_PD_up
1261.08084072632	0.958290071273839	0.259645885363572	3.69075777931925	0.0002235869731101	0.0009105744575776	OPC	hg	rm	-0.958290071273839	human_up	macaque_down	human_up_FTH1_OPC	macaque_down_FTH1_OPC	0.766441288722003	0.260085365121056	2.94688356788266	0.0032099404187142	0.0105221072920462	OPC	pt	-0.766441288722003	chimp_up	chimp_up_FTH1_OPC	down_FTH1_OPC	FTH1	OPC	down_FTH1_OPC	macaque_down_fth1_opc	-0.862365679997921	OL	ENSG00000167996	C0	0.264870083	0.549	0.512	1.1438e-259	3.4359e-255	PD_up	OL	both	EVO_down_PD_up
1261.08084072632	0.958290071273839	0.259645885363572	3.69075777931925	0.0002235869731101	0.0009105744575776	OPC	hg	rm	-0.958290071273839	human_up	macaque_down	human_up_FTH1_OPC	macaque_down_FTH1_OPC	0.766441288722003	0.260085365121056	2.94688356788266	0.0032099404187142	0.0105221072920462	OPC	pt	-0.766441288722003	chimp_up	chimp_up_FTH1_OPC	down_FTH1_OPC	FTH1	OPC	down_FTH1_OPC	macaque_down_fth1_opc	-0.862365679997921	OL	ENSG00000167996	C5	0.401200344	0.491	0.417	1.49352e-62	4.48623e-58	PD_up	OPC	both	EVO_down_PD_up
196.772706376495	-1.11537339745357	0.165298301929328	-6.74763977872223	1.50269449550402e-11	2.20425642410407e-10	OPC	hg	rm	1.11537339745357	human_down	macaque_up	human_down_STIP1_OPC	macaque_up_STIP1_OPC	-0.922209376982094	0.169358817948677	-5.44529885217766	5.17184783117684e-08	5.27960605674446e-07	OPC	pt	0.922209376982094	chimp_down	chimp_down_STIP1_OPC	up_STIP1_OPC	STIP1	OPC	up_STIP1_OPC	macaque_up_stip1_opc	1.01879138721783	OL	ENSG00000168439	C0	0.657589366	0.104	0.046	1.3194e-41	3.96321e-37	PD_up	OL	both	EVO_up_PD_up
196.772706376495	-1.11537339745357	0.165298301929328	-6.74763977872223	1.50269449550402e-11	2.20425642410407e-10	OPC	hg	rm	1.11537339745357	human_down	macaque_up	human_down_STIP1_OPC	macaque_up_STIP1_OPC	-0.922209376982094	0.169358817948677	-5.44529885217766	5.17184783117684e-08	5.27960605674446e-07	OPC	pt	0.922209376982094	chimp_down	chimp_down_STIP1_OPC	up_STIP1_OPC	STIP1	OPC	up_STIP1_OPC	macaque_up_stip1_opc	1.01879138721783	OL	ENSG00000168439	C3	0.596383653	0.165	0.076	1.46218e-26	4.39211e-22	PD_up	OL	both	EVO_up_PD_up
1197.03355465864	-1.09095284474001	0.17210140099763	-6.33901199186073	2.31243241795682e-10	2.93100429390929e-09	OPC	hg	rm	1.09095284474001	human_down	macaque_up	human_down_NRXN2_OPC	macaque_up_NRXN2_OPC	-1.02463611363351	0.172905032894393	-5.92600513982342	3.10392875461091e-09	3.92391883948978e-08	OPC	pt	1.02463611363351	chimp_down	chimp_down_NRXN2_OPC	up_NRXN2_OPC	NRXN2	OPC	up_NRXN2_OPC	macaque_up_nrxn2_opc	1.05779447918676	OL	ENSG00000110076	C0	-0.328979806	0.074	0.115	3.09145e-67	9.28609e-63	PD_down	OL	both	EVO_up_PD_down
1197.03355465864	-1.09095284474001	0.17210140099763	-6.33901199186073	2.31243241795682e-10	2.93100429390929e-09	OPC	hg	rm	1.09095284474001	human_down	macaque_up	human_down_NRXN2_OPC	macaque_up_NRXN2_OPC	-1.02463611363351	0.172905032894393	-5.92600513982342	3.10392875461091e-09	3.92391883948978e-08	OPC	pt	1.02463611363351	chimp_down	chimp_down_NRXN2_OPC	up_NRXN2_OPC	NRXN2	OPC	up_NRXN2_OPC	macaque_up_nrxn2_opc	1.05779447918676	OL	ENSG00000110076	C3	-0.418098848	0.174	0.283	1.02193e-60	3.06966e-56	PD_down	OL	both	EVO_up_PD_down
1197.03355465864	-1.09095284474001	0.17210140099763	-6.33901199186073	2.31243241795682e-10	2.93100429390929e-09	OPC	hg	rm	1.09095284474001	human_down	macaque_up	human_down_NRXN2_OPC	macaque_up_NRXN2_OPC	-1.02463611363351	0.172905032894393	-5.92600513982342	3.10392875461091e-09	3.92391883948978e-08	OPC	pt	1.02463611363351	chimp_down	chimp_down_NRXN2_OPC	up_NRXN2_OPC	NRXN2	OPC	up_NRXN2_OPC	macaque_up_nrxn2_opc	1.05779447918676	OL	ENSG00000110076	C5	-0.358453603	0.168	0.236	2.00186e-19	6.01318e-15	PD_down	OPC	both	EVO_up_PD_down
371.940587470459	1.17473157128942	0.264885690519174	4.43486233245352	9.21311442657405e-06	5.20790515052959e-05	OPC	hg	rm	-1.17473157128942	human_up	macaque_down	human_up_NEAT1_OPC	macaque_down_NEAT1_OPC	1.59226892656317	0.265367687076974	6.00023666823199	1.97030139416106e-09	2.57164963575964e-08	OPC	pt	-1.59226892656317	chimp_up	chimp_up_NEAT1_OPC	down_NEAT1_OPC	NEAT1	OPC	down_NEAT1_OPC	macaque_down_neat1_opc	-1.3835002489263	OL	ENSG00000245532	C0	0.82893479	0.728	0.623	0.0	0.0	PD_up	OL	both	EVO_down_PD_up
371.940587470459	1.17473157128942	0.264885690519174	4.43486233245352	9.21311442657405e-06	5.20790515052959e-05	OPC	hg	rm	-1.17473157128942	human_up	macaque_down	human_up_NEAT1_OPC	macaque_down_NEAT1_OPC	1.59226892656317	0.265367687076974	6.00023666823199	1.97030139416106e-09	2.57164963575964e-08	OPC	pt	-1.59226892656317	chimp_up	chimp_up_NEAT1_OPC	down_NEAT1_OPC	NEAT1	OPC	down_NEAT1_OPC	macaque_down_neat1_opc	-1.3835002489263	OL	ENSG00000245532	C3	0.992692914	0.967	0.92	0.0	0.0	PD_up	OL	both	EVO_down_PD_up
371.940587470459	1.17473157128942	0.264885690519174	4.43486233245352	9.21311442657405e-06	5.20790515052959e-05	OPC	hg	rm	-1.17473157128942	human_up	macaque_down	human_up_NEAT1_OPC	macaque_down_NEAT1_OPC	1.59226892656317	0.265367687076974	6.00023666823199	1.97030139416106e-09	2.57164963575964e-08	OPC	pt	-1.59226892656317	chimp_up	chimp_up_NEAT1_OPC	down_NEAT1_OPC	NEAT1	OPC	down_NEAT1_OPC	macaque_down_neat1_opc	-1.3835002489263	OL	ENSG00000245532	C5	0.873255142	0.444	0.297	4.04255e-63	1.2143e-58	PD_up	OPC	both	EVO_down_PD_up
38.5264809985354	1.57782890319787	0.568169159463159	2.77704074027654	0.0054856302612326	0.01505895997765	OPC	hg	rm	-1.57782890319787	human_up	macaque_down	human_up_CARNS1_OPC	macaque_down_CARNS1_OPC	1.85961419577413	0.571101566255707	3.25618822579362	0.0011291886702715	0.0043070259021776	OPC	pt	-1.85961419577413	chimp_up	chimp_up_CARNS1_OPC	down_CARNS1_OPC	CARNS1	OPC	down_CARNS1_OPC	macaque_down_carns1_opc	-1.718721549486	OL	ENSG00000172508	C0	-0.911222582	0.222	0.427	0.0	0.0	PD_down	OL	both	EVO_down_PD_down
38.5264809985354	1.57782890319787	0.568169159463159	2.77704074027654	0.0054856302612326	0.01505895997765	OPC	hg	rm	-1.57782890319787	human_up	macaque_down	human_up_CARNS1_OPC	macaque_down_CARNS1_OPC	1.85961419577413	0.571101566255707	3.25618822579362	0.0011291886702715	0.0043070259021776	OPC	pt	-1.85961419577413	chimp_up	chimp_up_CARNS1_OPC	down_CARNS1_OPC	CARNS1	OPC	down_CARNS1_OPC	macaque_down_carns1_opc	-1.718721549486	OL	ENSG00000172508	C3	-0.968135755	0.426	0.698	1.1885e-223	3.57e-219	PD_down	OL	both	EVO_down_PD_down
535.62419799087	-0.549576554186861	0.17913454848346	-3.06795399792801	0.0021552979392807	0.0067160405843221	OPC	hg	rm	0.549576554186861	human_down	macaque_up	human_down_SESN3_OPC	macaque_up_SESN3_OPC	-0.548845049202157	0.180737570183554	-3.03669596003066	0.0023918658070448	0.0081692458491143	OPC	pt	0.548845049202157	chimp_down	chimp_down_SESN3_OPC	up_SESN3_OPC	SESN3	OPC	up_SESN3_OPC	macaque_up_sesn3_opc	0.549210801694509	OL	ENSG00000149212	C5	0.278698277	0.128	0.103	4.04406e-09	0.000121475	PD_up	OPC	both	EVO_up_PD_up
638.163605359038	0.510595576598308	0.121119496176201	4.215634911951	2.49076433731359e-05	0.000128047176478	OPC	hg	rm	-0.510595576598308	human_up	macaque_down	human_up_HEPACAM_OPC	macaque_down_HEPACAM_OPC	1.24928811668636	0.121155257531094	10.3114643321669	6.2541035576781e-25	4.35845541795733e-23	OPC	pt	-1.24928811668636	chimp_up	chimp_up_HEPACAM_OPC	down_HEPACAM_OPC	HEPACAM	OPC	down_HEPACAM_OPC	macaque_down_hepacam_opc	-0.879941846642336	OL	ENSG00000165478	C0	-0.31025213	0.17	0.222	3.1445e-23	9.44544e-19	PD_down	OL	both	EVO_down_PD_down
638.163605359038	0.510595576598308	0.121119496176201	4.215634911951	2.49076433731359e-05	0.000128047176478	OPC	hg	rm	-0.510595576598308	human_up	macaque_down	human_up_HEPACAM_OPC	macaque_down_HEPACAM_OPC	1.24928811668636	0.121155257531094	10.3114643321669	6.2541035576781e-25	4.35845541795733e-23	OPC	pt	-1.24928811668636	chimp_up	chimp_up_HEPACAM_OPC	down_HEPACAM_OPC	HEPACAM	OPC	down_HEPACAM_OPC	macaque_down_hepacam_opc	-0.879941846642336	OL	ENSG00000165478	C3	-0.343772652	0.293	0.38	2.87282e-16	8.62936e-12	PD_down	OL	both	EVO_down_PD_down
127.569332036949	0.980019165188471	0.250999345743713	3.90446900283611	9.44324940560121e-05	0.0004218756920289	OPC	hg	rm	-0.980019165188471	human_up	macaque_down	human_up_STAT2_OPC	macaque_down_STAT2_OPC	0.699053314293317	0.255902996783657	2.73171210606925	0.0063006170353134	0.0186059524628562	OPC	pt	-0.699053314293317	chimp_up	chimp_up_STAT2_OPC	down_STAT2_OPC	STAT2	OPC	down_STAT2_OPC	macaque_down_stat2_opc	-0.839536239740894	OL	ENSG00000170581	C3	-0.281621719	0.274	0.35	2.67657e-23	8.03989e-19	PD_down	OL	both	EVO_down_PD_down
355.875956045008	-1.0580359305282	0.192688711110718	-5.49090771550317	3.9987326198762e-08	3.59364685726677e-07	OPC	hg	rm	1.0580359305282	human_down	macaque_up	human_down_HSPH1_OPC	macaque_up_HSPH1_OPC	-0.543501770160912	0.193465373120475	-2.80929740239594	0.0049649757762736	0.0152326593110594	OPC	pt	0.543501770160912	chimp_down	chimp_down_HSPH1_OPC	up_HSPH1_OPC	HSPH1	OPC	up_HSPH1_OPC	macaque_up_hsph1_opc	0.800768850344556	OL	ENSG00000120694	C0	1.480323832	0.185	0.068	3.1032e-131	9.3213e-127	PD_up	OL	both	EVO_up_PD_up
355.875956045008	-1.0580359305282	0.192688711110718	-5.49090771550317	3.9987326198762e-08	3.59364685726677e-07	OPC	hg	rm	1.0580359305282	human_down	macaque_up	human_down_HSPH1_OPC	macaque_up_HSPH1_OPC	-0.543501770160912	0.193465373120475	-2.80929740239594	0.0049649757762736	0.0152326593110594	OPC	pt	0.543501770160912	chimp_down	chimp_down_HSPH1_OPC	up_HSPH1_OPC	HSPH1	OPC	up_HSPH1_OPC	macaque_up_hsph1_opc	0.800768850344556	OL	ENSG00000120694	C3	1.546035568	0.273	0.103	4.10988e-88	1.23453e-83	PD_up	OL	both	EVO_up_PD_up
355.875956045008	-1.0580359305282	0.192688711110718	-5.49090771550317	3.9987326198762e-08	3.59364685726677e-07	OPC	hg	rm	1.0580359305282	human_down	macaque_up	human_down_HSPH1_OPC	macaque_up_HSPH1_OPC	-0.543501770160912	0.193465373120475	-2.80929740239594	0.0049649757762736	0.0152326593110594	OPC	pt	0.543501770160912	chimp_down	chimp_down_HSPH1_OPC	up_HSPH1_OPC	HSPH1	OPC	up_HSPH1_OPC	macaque_up_hsph1_opc	0.800768850344556	OL	ENSG00000120694	C5	1.673460964	0.198	0.058	6.82655e-49	2.05056e-44	PD_up	OPC	both	EVO_up_PD_up
151.160009221777	0.634625020513974	0.223365625394959	2.84119375750776	0.0044944996035849	0.0126993296761716	OPC	hg	rm	-0.634625020513974	human_up	macaque_down	human_up_FOXO1_OPC	macaque_down_FOXO1_OPC	0.940441523705856	0.225384220187311	4.17261475947286	3.0112384414465e-05	0.0001758818362289	OPC	pt	-0.940441523705856	chimp_up	chimp_up_FOXO1_OPC	down_FOXO1_OPC	FOXO1	OPC	down_FOXO1_OPC	macaque_down_foxo1_opc	-0.787533272109915	OL	ENSG00000150907	C5	0.266142908	0.193	0.141	9.24865e-18	2.77811e-13	PD_up	OPC	both	EVO_down_PD_up
380.245586303389	-0.62176441870042	0.178156171881222	-3.4899965133678	0.0004830268490679	0.001804247347989	OPC	hg	rm	0.62176441870042	human_down	macaque_up	human_down_CAB39L_OPC	macaque_up_CAB39L_OPC	-0.906270312611645	0.181520514071123	-4.99266056648865	5.9553167158739e-07	4.95309926252606e-06	OPC	pt	0.906270312611645	chimp_down	chimp_down_CAB39L_OPC	up_CAB39L_OPC	CAB39L	OPC	up_CAB39L_OPC	macaque_up_cab39l_opc	0.764017365656033	OL	ENSG00000102547	C3	0.339354997	0.174	0.107	5.46372e-26	1.64119e-21	PD_up	OL	both	EVO_up_PD_up
108.903939058618	-0.64614689750726	0.146631615978486	-4.40660012641518	1.05005780394945e-05	5.84833117352572e-05	OPC	hg	rm	0.64614689750726	human_down	macaque_up	human_down_SUGT1_OPC	macaque_up_SUGT1_OPC	-1.62663237605026	0.17318358478498	-9.39253208131613	5.85748586279061e-21	2.92178054509845e-19	OPC	pt	1.62663237605026	chimp_down	chimp_down_SUGT1_OPC	up_SUGT1_OPC	SUGT1	OPC	up_SUGT1_OPC	macaque_up_sugt1_opc	1.13638963677876	OL	ENSG00000165416	C0	0.351834564	0.159	0.121	5.62178e-38	1.68867e-33	PD_up	OL	both	EVO_up_PD_up
108.903939058618	-0.64614689750726	0.146631615978486	-4.40660012641518	1.05005780394945e-05	5.84833117352572e-05	OPC	hg	rm	0.64614689750726	human_down	macaque_up	human_down_SUGT1_OPC	macaque_up_SUGT1_OPC	-1.62663237605026	0.17318358478498	-9.39253208131613	5.85748586279061e-21	2.92178054509845e-19	OPC	pt	1.62663237605026	chimp_down	chimp_down_SUGT1_OPC	up_SUGT1_OPC	SUGT1	OPC	up_SUGT1_OPC	macaque_up_sugt1_opc	1.13638963677876	OL	ENSG00000165416	C3	0.382490409	0.293	0.215	2.17137e-31	6.52235e-27	PD_up	OL	both	EVO_up_PD_up
444.359228515741	0.879804511229702	0.127238072223014	6.91463251413966	4.69077751860278e-12	7.35587077328254e-11	OPC	hg	rm	-0.879804511229702	human_up	macaque_down	human_up_PSEN1_OPC	macaque_down_PSEN1_OPC	0.840284367326399	0.129344163401678	6.49650007566941	8.22100745559133e-11	1.32248606602279e-09	OPC	pt	-0.840284367326399	chimp_up	chimp_up_PSEN1_OPC	down_PSEN1_OPC	PSEN1	OPC	down_PSEN1_OPC	macaque_down_psen1_opc	-0.86004443927805	OL	ENSG00000080815	C0	-0.330033248	0.328	0.407	4.3855e-136	1.3173e-131	PD_down	OL	both	EVO_down_PD_down
444.359228515741	0.879804511229702	0.127238072223014	6.91463251413966	4.69077751860278e-12	7.35587077328254e-11	OPC	hg	rm	-0.879804511229702	human_up	macaque_down	human_up_PSEN1_OPC	macaque_down_PSEN1_OPC	0.840284367326399	0.129344163401678	6.49650007566941	8.22100745559133e-11	1.32248606602279e-09	OPC	pt	-0.840284367326399	chimp_up	chimp_up_PSEN1_OPC	down_PSEN1_OPC	PSEN1	OPC	down_PSEN1_OPC	macaque_down_psen1_opc	-0.86004443927805	OL	ENSG00000080815	C3	-0.306589845	0.62	0.712	1.89621e-66	5.69583e-62	PD_down	OL	both	EVO_down_PD_down
353.73744563245	-0.683443287075866	0.183821639389531	-3.71796970881977	0.0002008303438616	0.0008256875056663	OPC	hg	rm	0.683443287075866	human_down	macaque_up	human_down_TECPR2_OPC	macaque_up_TECPR2_OPC	-0.512834521478183	0.185674313999569	-2.76201112814869	0.005744652041669	0.0172255203293604	OPC	pt	0.512834521478183	chimp_down	chimp_down_TECPR2_OPC	up_TECPR2_OPC	TECPR2	OPC	up_TECPR2_OPC	macaque_up_tecpr2_opc	0.598138904277024	OL	ENSG00000196663	C0	-0.323432256	0.211	0.273	2.0797e-121	6.2471e-117	PD_down	OL	both	EVO_up_PD_down
353.73744563245	-0.683443287075866	0.183821639389531	-3.71796970881977	0.0002008303438616	0.0008256875056663	OPC	hg	rm	0.683443287075866	human_down	macaque_up	human_down_TECPR2_OPC	macaque_up_TECPR2_OPC	-0.512834521478183	0.185674313999569	-2.76201112814869	0.005744652041669	0.0172255203293604	OPC	pt	0.512834521478183	chimp_down	chimp_down_TECPR2_OPC	up_TECPR2_OPC	TECPR2	OPC	up_TECPR2_OPC	macaque_up_tecpr2_opc	0.598138904277024	OL	ENSG00000196663	C3	-0.292409891	0.384	0.467	1.14989e-42	3.45404e-38	PD_down	OL	both	EVO_up_PD_down
580.64277924225	-0.565663053902633	0.203002981234042	-2.78647658504325	0.0053284467467202	0.0147006339858064	OPC	hg	rm	0.565663053902633	human_down	macaque_up	human_down_DPH6_OPC	macaque_up_DPH6_OPC	-0.50233499935213	0.204194263687566	-2.46008379608912	0.0138904579510018	0.0360988675730822	OPC	pt	0.50233499935213	chimp_down	chimp_down_DPH6_OPC	up_DPH6_OPC	DPH6	OPC	up_DPH6_OPC	macaque_up_dph6_opc	0.533999026627381	OL	ENSG00000134146	C0	-0.360240901	0.121	0.18	1.29732e-72	3.89688e-68	PD_down	OL	both	EVO_up_PD_down
580.64277924225	-0.565663053902633	0.203002981234042	-2.78647658504325	0.0053284467467202	0.0147006339858064	OPC	hg	rm	0.565663053902633	human_down	macaque_up	human_down_DPH6_OPC	macaque_up_DPH6_OPC	-0.50233499935213	0.204194263687566	-2.46008379608912	0.0138904579510018	0.0360988675730822	OPC	pt	0.50233499935213	chimp_down	chimp_down_DPH6_OPC	up_DPH6_OPC	DPH6	OPC	up_DPH6_OPC	macaque_up_dph6_opc	0.533999026627381	OL	ENSG00000134146	C3	-0.331529475	0.274	0.361	7.38538e-27	2.21842e-22	PD_down	OL	both	EVO_up_PD_down
580.64277924225	-0.565663053902633	0.203002981234042	-2.78647658504325	0.0053284467467202	0.0147006339858064	OPC	hg	rm	0.565663053902633	human_down	macaque_up	human_down_DPH6_OPC	macaque_up_DPH6_OPC	-0.50233499935213	0.204194263687566	-2.46008379608912	0.0138904579510018	0.0360988675730822	OPC	pt	0.50233499935213	chimp_down	chimp_down_DPH6_OPC	up_DPH6_OPC	DPH6	OPC	up_DPH6_OPC	macaque_up_dph6_opc	0.533999026627381	OL	ENSG00000134146	C5	-0.28648898	0.173	0.222	2.00993e-10	6.03744e-06	PD_down	OPC	both	EVO_up_PD_down
196.960666587331	-0.868089287636126	0.186693226441442	-4.64981672973771	3.32230116440486e-06	2.0721712981477e-05	OPC	hg	rm	0.868089287636126	human_down	macaque_up	human_down_DAPK2_OPC	macaque_up_DAPK2_OPC	-1.26533473370996	0.194272407339973	-6.51319840545164	7.35672340536263e-11	1.19641270949554e-09	OPC	pt	1.26533473370996	chimp_down	chimp_down_DAPK2_OPC	up_DAPK2_OPC	DAPK2	OPC	up_DAPK2_OPC	macaque_up_dapk2_opc	1.06671201067304	OL	ENSG00000035664	C0	-0.375495005	0.1	0.159	2.1475e-110	6.4507e-106	PD_down	OL	both	EVO_up_PD_down
196.960666587331	-0.868089287636126	0.186693226441442	-4.64981672973771	3.32230116440486e-06	2.0721712981477e-05	OPC	hg	rm	0.868089287636126	human_down	macaque_up	human_down_DAPK2_OPC	macaque_up_DAPK2_OPC	-1.26533473370996	0.194272407339973	-6.51319840545164	7.35672340536263e-11	1.19641270949554e-09	OPC	pt	1.26533473370996	chimp_down	chimp_down_DAPK2_OPC	up_DAPK2_OPC	DAPK2	OPC	up_DAPK2_OPC	macaque_up_dapk2_opc	1.06671201067304	OL	ENSG00000035664	C3	-0.319986243	0.172	0.259	4.61263e-30	1.38554e-25	PD_down	OL	both	EVO_up_PD_down
127.649336651989	0.555052487591488	0.185516136249517	2.99193643643456	0.0027721397609464	0.0083536350211223	OPC	hg	rm	-0.555052487591488	human_up	macaque_down	human_up_DNAJA4_OPC	macaque_down_DNAJA4_OPC	1.53765871947211	0.184098333683788	8.35237717095924	6.69026234378674e-17	2.24997951715086e-15	OPC	pt	-1.53765871947211	chimp_up	chimp_up_DNAJA4_OPC	down_DNAJA4_OPC	DNAJA4	OPC	down_DNAJA4_OPC	macaque_down_dnaja4_opc	-1.0463556035318	OL	ENSG00000140403	C3	0.897778427	0.148	0.073	4.57191e-25	1.37331e-20	PD_up	OL	both	EVO_down_PD_up
40.3084189072092	1.57528757018522	0.300591043588196	5.24063375734952	1.60026043086001e-07	1.30069167820301e-06	OPC	hg	rm	-1.57528757018522	human_up	macaque_down	human_up_CFAP161_OPC	macaque_down_CFAP161_OPC	1.26918680576596	0.312848397168318	4.05687488653848	4.9733706025029e-05	0.0002745380214775	OPC	pt	-1.26918680576596	chimp_up	chimp_up_CFAP161_OPC	down_CFAP161_OPC	CFAP161	OPC	down_CFAP161_OPC	macaque_down_cfap161_opc	-1.42223718797559	OL	ENSG00000156206	C3	0.38415098	0.101	0.039	3.49541e-31	1.04995e-26	PD_up	OL	both	EVO_down_PD_up
524.955976889951	-1.18732137304488	0.160213323454791	-7.41087786859323	1.25466090044648e-13	2.42442182404593e-12	OPC	hg	rm	1.18732137304488	human_down	macaque_up	human_down_SH3GL3_OPC	macaque_up_SH3GL3_OPC	-1.55820930343945	0.163867738764773	-9.50894492830106	1.92606035543167e-21	1.02144695333113e-19	OPC	pt	1.55820930343945	chimp_down	chimp_down_SH3GL3_OPC	up_SH3GL3_OPC	SH3GL3	OPC	up_SH3GL3_OPC	macaque_up_sh3gl3_opc	1.37276533824216	OL	ENSG00000140600	C5	0.345919042	0.168	0.129	1.44357e-14	4.33621e-10	PD_up	OPC	both	EVO_up_PD_up
136.547958952047	2.043752398956	0.294498154294194	6.93977999235389	3.92711048136352e-12	6.23941899030793e-11	OPC	hg	rm	-2.043752398956	human_up	macaque_down	human_up_MT2A_OPC	macaque_down_MT2A_OPC	1.28259363316921	0.299957033668124	4.27592451320306	1.90345716910942e-05	0.0001168341405166	OPC	pt	-1.28259363316921	chimp_up	chimp_up_MT2A_OPC	down_MT2A_OPC	MT2A	OPC	down_MT2A_OPC	macaque_down_mt2a_opc	-1.6631730160626	OL	ENSG00000125148	C0	1.002636992	0.249	0.146	0.0	0.0	PD_up	OL	both	EVO_down_PD_up
136.547958952047	2.043752398956	0.294498154294194	6.93977999235389	3.92711048136352e-12	6.23941899030793e-11	OPC	hg	rm	-2.043752398956	human_up	macaque_down	human_up_MT2A_OPC	macaque_down_MT2A_OPC	1.28259363316921	0.299957033668124	4.27592451320306	1.90345716910942e-05	0.0001168341405166	OPC	pt	-1.28259363316921	chimp_up	chimp_up_MT2A_OPC	down_MT2A_OPC	MT2A	OPC	down_MT2A_OPC	macaque_down_mt2a_opc	-1.6631730160626	OL	ENSG00000125148	C3	0.505690949	0.229	0.14	1.72348e-48	5.17699e-44	PD_up	OL	both	EVO_down_PD_up
136.547958952047	2.043752398956	0.294498154294194	6.93977999235389	3.92711048136352e-12	6.23941899030793e-11	OPC	hg	rm	-2.043752398956	human_up	macaque_down	human_up_MT2A_OPC	macaque_down_MT2A_OPC	1.28259363316921	0.299957033668124	4.27592451320306	1.90345716910942e-05	0.0001168341405166	OPC	pt	-1.28259363316921	chimp_up	chimp_up_MT2A_OPC	down_MT2A_OPC	MT2A	OPC	down_MT2A_OPC	macaque_down_mt2a_opc	-1.6631730160626	OL	ENSG00000125148	C5	0.959162545	0.266	0.153	1.39509e-80	4.19057e-76	PD_up	OPC	both	EVO_down_PD_up
233.188785100884	-1.33024840094721	0.291497293294049	-4.56350172557285	5.03073961796053e-06	3.02157428702894e-05	OPC	hg	rm	1.33024840094721	human_down	macaque_up	human_down_CNTNAP4_OPC	macaque_up_CNTNAP4_OPC	-2.55050375165795	0.302327590418065	-8.43622557944866	3.27749934467835e-17	1.1237805923565e-15	OPC	pt	2.55050375165795	chimp_down	chimp_down_CNTNAP4_OPC	up_CNTNAP4_OPC	CNTNAP4	OPC	up_CNTNAP4_OPC	macaque_up_cntnap4_opc	1.94037607630258	OL	ENSG00000152910	C0	-0.284880402	0.402	0.496	9.0493e-144	2.7182e-139	PD_down	OL	both	EVO_up_PD_down
233.188785100884	-1.33024840094721	0.291497293294049	-4.56350172557285	5.03073961796053e-06	3.02157428702894e-05	OPC	hg	rm	1.33024840094721	human_down	macaque_up	human_down_CNTNAP4_OPC	macaque_up_CNTNAP4_OPC	-2.55050375165795	0.302327590418065	-8.43622557944866	3.27749934467835e-17	1.1237805923565e-15	OPC	pt	2.55050375165795	chimp_down	chimp_down_CNTNAP4_OPC	up_CNTNAP4_OPC	CNTNAP4	OPC	up_CNTNAP4_OPC	macaque_up_cntnap4_opc	1.94037607630258	OL	ENSG00000152910	C5	0.364378451	0.143	0.101	1.83495e-07	0.005511835	PD_up	OPC	both	EVO_up_PD_up
345.38973244301	3.33733337737247	0.24150756603406	13.8187528953101	1.96443638219771e-43	3.79214799219446e-41	OPC	hg	rm	-3.33733337737247	human_up	macaque_down	human_up_COX4I1_OPC	macaque_down_COX4I1_OPC	3.97762255009118	0.241679080353265	16.4582823812349	7.31467599132514e-61	5.22972241987187e-58	OPC	pt	-3.97762255009118	chimp_up	chimp_up_COX4I1_OPC	down_COX4I1_OPC	COX4I1	OPC	down_COX4I1_OPC	macaque_down_cox4i1_opc	-3.65747796373183	OL	ENSG00000131143	C5	0.411176992	0.152	0.103	8.15779e-27	2.45044e-22	PD_up	OPC	both	EVO_down_PD_up
125.122769160514	1.87182402440492	0.277951436705499	6.73435635588456	1.64657178241731e-11	2.40434354673099e-10	OPC	hg	rm	-1.87182402440492	human_up	macaque_down	human_up_RPL23A_OPC	macaque_down_RPL23A_OPC	0.78801124672701	0.286230524953937	2.75306502286514	0.0059040168718664	0.017639860964945	OPC	pt	-0.78801124672701	chimp_up	chimp_up_RPL23A_OPC	down_RPL23A_OPC	RPL23A	OPC	down_RPL23A_OPC	macaque_down_rpl23a_opc	-1.32991763556597	OL	ENSG00000198242	C5	0.403579404	0.108	0.064	3.8897e-27	1.16839e-22	PD_up	OPC	both	EVO_down_PD_up
176.004868081774	2.79278087832977	0.287186463593159	9.72462574798143	2.36774475701508e-22	1.09346757869424e-20	OPC	hg	rm	-2.79278087832977	human_up	macaque_down	human_up_RPL19_OPC	macaque_down_RPL19_OPC	3.1994148183448	0.288053650904528	11.1070101291832	1.15977945822536e-28	1.06611346007535e-26	OPC	pt	-3.1994148183448	chimp_up	chimp_up_RPL19_OPC	down_RPL19_OPC	RPL19	OPC	down_RPL19_OPC	macaque_down_rpl19_opc	-2.99609784833728	OL	ENSG00000108298	C5	0.295928502	0.117	0.08	1.17226e-22	3.52124e-18	PD_up	OPC	both	EVO_down_PD_up
490.063635526422	1.25005038963056	0.274473217487536	4.55436199230375	5.25448068198872e-06	3.13838165486108e-05	OPC	hg	rm	-1.25005038963056	human_up	macaque_down	human_up_CNP_OPC	macaque_down_CNP_OPC	1.69371055920429	0.274795950301264	6.1635208137072	7.11450221673014e-10	9.9592712684379e-09	OPC	pt	-1.69371055920429	chimp_up	chimp_up_CNP_OPC	down_CNP_OPC	CNP	OPC	down_CNP_OPC	macaque_down_cnp_opc	-1.47188047441742	OL	ENSG00000173786	C5	0.278817322	0.189	0.164	5.50109e-17	1.65242e-12	PD_up	OPC	both	EVO_down_PD_up
134.619586835727	-0.763371366234614	0.184280785899728	-4.14243602504486	3.43636241047506e-05	0.0001702220681852	OPC	hg	rm	0.763371366234614	human_down	macaque_up	human_down_PPM1E_OPC	macaque_up_PPM1E_OPC	-0.579293204720849	0.189114322085314	-3.06319055232378	0.002189905647966	0.0075786910412937	OPC	pt	0.579293204720849	chimp_down	chimp_down_PPM1E_OPC	up_PPM1E_OPC	PPM1E	OPC	up_PPM1E_OPC	macaque_up_ppm1e_opc	0.671332285477732	OL	ENSG00000175175	C3	0.308192947	0.204	0.148	2.49435e-09	7.49252e-05	PD_up	OL	both	EVO_up_PD_up
50.9284065642108	-1.18549942221133	0.306137595520582	-3.8724398425989	0.0001077512761039	0.0004747322120857	OPC	hg	rm	1.18549942221133	human_down	macaque_up	human_down_PIEZO2_OPC	macaque_up_PIEZO2_OPC	-1.05631889387808	0.315909102452351	-3.34374313901704	0.0008265622860494	0.0032966856136155	OPC	pt	1.05631889387808	chimp_down	chimp_down_PIEZO2_OPC	up_PIEZO2_OPC	PIEZO2	OPC	up_PIEZO2_OPC	macaque_up_piezo2_opc	1.1209091580447	OL	ENSG00000154864	C3	0.291858544	0.657	0.622	1.87386e-12	5.6287e-08	PD_up	OL	both	EVO_up_PD_up
22.1975376405083	1.66747174372405	0.389299728925117	4.28325945237119	1.84175196481333e-05	9.75128357892388e-05	OPC	hg	rm	-1.66747174372405	human_up	macaque_down	human_up_GAMT_OPC	macaque_down_GAMT_OPC	1.64408795368069	0.401509352032967	4.09476876530063	4.22589939849456e-05	0.0002379024846559	OPC	pt	-1.64408795368069	chimp_up	chimp_up_GAMT_OPC	down_GAMT_OPC	GAMT	OPC	down_GAMT_OPC	macaque_down_gamt_opc	-1.65577984870237	OL	ENSG00000130005	C0	-0.296075832	0.067	0.103	4.99534e-27	1.5005e-22	PD_down	OL	both	EVO_down_PD_down
22.1975376405083	1.66747174372405	0.389299728925117	4.28325945237119	1.84175196481333e-05	9.75128357892388e-05	OPC	hg	rm	-1.66747174372405	human_up	macaque_down	human_up_GAMT_OPC	macaque_down_GAMT_OPC	1.64408795368069	0.401509352032967	4.09476876530063	4.22589939849456e-05	0.0002379024846559	OPC	pt	-1.64408795368069	chimp_up	chimp_up_GAMT_OPC	down_GAMT_OPC	GAMT	OPC	down_GAMT_OPC	macaque_down_gamt_opc	-1.65577984870237	OL	ENSG00000130005	C3	-0.311391283	0.102	0.166	4.06243e-19	1.22027e-14	PD_down	OL	both	EVO_down_PD_down
1091.07126269472	1.09918807611163	0.159104021326636	6.90861278644259	4.89415801178473e-12	7.65614475360555e-11	OPC	hg	rm	-1.09918807611163	human_up	macaque_down	human_up_CDH4_OPC	macaque_down_CDH4_OPC	0.783325893981177	0.160035988080585	4.89468589769159	9.84628640956984e-07	7.87376606670821e-06	OPC	pt	-0.783325893981177	chimp_up	chimp_up_CDH4_OPC	down_CDH4_OPC	CDH4	OPC	down_CDH4_OPC	macaque_down_cdh4_opc	-0.941256985046405	OL	ENSG00000179242	C5	-0.387870675	0.087	0.132	3.08671e-17	9.27185e-13	PD_down	OPC	both	EVO_down_PD_down
431.123107462863	1.43247412006544	0.181791104426746	7.87978116191413	3.27954944234892e-15	7.5277553430563e-14	OPC	hg	rm	-1.43247412006544	human_up	macaque_down	human_up_S100B_OPC	macaque_down_S100B_OPC	0.531496913569225	0.185156796502525	2.87052338131146	0.0040979288929886	0.0129090109905764	OPC	pt	-0.531496913569225	chimp_up	chimp_up_S100B_OPC	down_S100B_OPC	S100B	OPC	down_S100B_OPC	macaque_down_s100b_opc	-0.981985516817332	OL	ENSG00000160307	C0	0.283730661	0.348	0.361	5.1383e-196	1.5434e-191	PD_up	OL	both	EVO_down_PD_up
431.123107462863	1.43247412006544	0.181791104426746	7.87978116191413	3.27954944234892e-15	7.5277553430563e-14	OPC	hg	rm	-1.43247412006544	human_up	macaque_down	human_up_S100B_OPC	macaque_down_S100B_OPC	0.531496913569225	0.185156796502525	2.87052338131146	0.0040979288929886	0.0129090109905764	OPC	pt	-0.531496913569225	chimp_up	chimp_up_S100B_OPC	down_S100B_OPC	S100B	OPC	down_S100B_OPC	macaque_down_s100b_opc	-0.981985516817332	OL	ENSG00000160307	C5	0.477505915	0.342	0.293	5.14508e-46	1.54548e-41	PD_up	OPC	both	EVO_down_PD_up
36.5145675967741	1.2185893140831	0.402989600082871	3.02387285883433	0.0024956129386219	0.007634756286396	OPC	hg	rm	-1.2185893140831	human_up	macaque_down	human_up_CDC42EP1_OPC	macaque_down_CDC42EP1_OPC	2.06829432177678	0.40212392995717	5.14342511771701	2.6977421259655e-07	2.40541404155372e-06	OPC	pt	-2.06829432177678	chimp_up	chimp_up_CDC42EP1_OPC	down_CDC42EP1_OPC	CDC42EP1	OPC	down_CDC42EP1_OPC	macaque_down_cdc42ep1_opc	-1.64344181792994	OL	ENSG00000128283	C3	-0.266541941	0.156	0.219	2.43596e-16	7.31714e-12	PD_down	OL	both	EVO_down_PD_down
14.2770077715763	3.35635055251644	0.709837098380101	4.7283391642616	2.26363833227736e-06	0.0001143692171116	COP	hg	rm	-3.35635055251644	human_up	macaque_down	human_up_PRDX1_COP	macaque_down_PRDX1_COP	3.32960129655706	0.719402124082737	4.62828949914822	3.68698368891744e-06	0.0001883245355741	COP	pt	-3.32960129655706	chimp_up	chimp_up_PRDX1_COP	down_PRDX1_COP	PRDX1	COP	down_PRDX1_COP	macaque_down_prdx1_cop	-3.34297592453675	OL	ENSG00000117450	C0	0.28098132	0.134	0.102	4.4185e-124	1.3272e-119	PD_up	OL	both	EVO_down_PD_up
20.2927687796499	4.85461748501822	0.726188910525486	6.68506144152672	2.308277781684e-11	6.43011326913973e-09	COP	hg	rm	-4.85461748501822	human_up	macaque_down	human_up_TMEM63A_COP	macaque_down_TMEM63A_COP	3.22632147868308	0.746880116580105	4.31973138266969	1.56219237437003e-05	0.0006319966760559	COP	pt	-3.22632147868308	chimp_up	chimp_up_TMEM63A_COP	down_TMEM63A_COP	TMEM63A	COP	down_TMEM63A_COP	macaque_down_tmem63a_cop	-4.04046948185065	OL	ENSG00000196187	C0	-0.266609739	0.17	0.215	2.25068e-65	6.76059e-61	PD_down	OL	both	EVO_down_PD_down
6.66291870932296	5.25204293905823	1.66158024517734	3.16087228065092	0.0015729745356881	0.01960416993874	COP	hg	rm	-5.25204293905823	human_up	macaque_down	human_up_RPS27A_COP	macaque_down_RPS27A_COP	5.2606570357966	1.66836105076869	3.15318859390344	0.0016149743362823	0.0224744449872599	COP	pt	-5.2606570357966	chimp_up	chimp_up_RPS27A_COP	down_RPS27A_COP	RPS27A	COP	down_RPS27A_COP	macaque_down_rps27a_cop	-5.25634998742742	OL	ENSG00000143947	C5	0.37729502	0.16	0.11	1.83579e-25	5.51434e-21	PD_up	OPC	both	EVO_down_PD_up
240.422082532017	-1.06744387755919	0.338776488244091	-3.15087945769744	0.0016277965636677	0.0200589921053629	COP	hg	rm	1.06744387755919	human_down	macaque_up	human_down_MAP4K4_COP	macaque_up_MAP4K4_COP	-1.05348241362968	0.34163317397727	-3.08366544549848	0.0020446738563312	0.0267445680521271	COP	pt	1.05348241362968	chimp_down	chimp_down_MAP4K4_COP	up_MAP4K4_COP	MAP4K4	COP	up_MAP4K4_COP	macaque_up_map4k4_cop	1.06046314559443	OL	ENSG00000071054	C5	0.314924032	0.413	0.38	1.70847e-10	5.13191e-06	PD_up	OPC	both	EVO_up_PD_up
1332.06638139483	-0.830285278097708	0.264990821895492	-3.13326051128351	0.001728759311388	0.0208157969888749	COP	hg	rm	0.830285278097708	human_down	macaque_up	human_down_CADM2_COP	macaque_up_CADM2_COP	-1.11347106853608	0.265889763821387	-4.18771694153694	2.81774635190165e-05	0.001006353706853	COP	pt	1.11347106853608	chimp_down	chimp_down_CADM2_COP	up_CADM2_COP	CADM2	COP	up_CADM2_COP	macaque_up_cadm2_cop	0.971878173316893	OL	ENSG00000175161	C0	0.278038834	0.824	0.784	0.0	0.0	PD_up	OL	both	EVO_up_PD_up
15.3004581231158	1.38333788775525	0.468483734291705	2.95279811549211	0.0031490783783855	0.0327158093441646	COP	hg	rm	-1.38333788775525	human_up	macaque_down	human_up_AMOTL2_COP	macaque_down_AMOTL2_COP	1.496420944155	0.48043874972236	3.11469660808951	0.0018413419684959	0.0247215706577956	COP	pt	-1.496420944155	chimp_up	chimp_up_AMOTL2_COP	down_AMOTL2_COP	AMOTL2	COP	down_AMOTL2_COP	macaque_down_amotl2_cop	-1.43987941595513	OL	ENSG00000114019	C3	-0.275558174	0.204	0.269	2.57479e-15	7.73415e-11	PD_down	OL	both	EVO_down_PD_down
150.916499247352	0.84436747453021	0.229115937580259	3.68532841253974	0.000228407922982	0.0047273101650121	COP	hg	rm	-0.84436747453021	human_up	macaque_down	human_up_TRIM2_COP	macaque_down_TRIM2_COP	0.848574451234149	0.232932516226241	3.64300555792714	0.0002694730172872	0.0057700042085644	COP	pt	-0.848574451234149	chimp_up	chimp_up_TRIM2_COP	down_TRIM2_COP	TRIM2	COP	down_TRIM2_COP	macaque_down_trim2_cop	-0.846470962882179	OL	ENSG00000109654	C0	-0.289441708	0.604	0.685	8.2368e-132	2.4742e-127	PD_down	OL	both	EVO_down_PD_down
150.916499247352	0.84436747453021	0.229115937580259	3.68532841253974	0.000228407922982	0.0047273101650121	COP	hg	rm	-0.84436747453021	human_up	macaque_down	human_up_TRIM2_COP	macaque_down_TRIM2_COP	0.848574451234149	0.232932516226241	3.64300555792714	0.0002694730172872	0.0057700042085644	COP	pt	-0.848574451234149	chimp_up	chimp_up_TRIM2_COP	down_TRIM2_COP	TRIM2	COP	down_TRIM2_COP	macaque_down_trim2_cop	-0.846470962882179	OL	ENSG00000109654	C3	-0.437921491	0.792	0.871	1.2643e-127	3.7978e-123	PD_down	OL	both	EVO_down_PD_down
31.2984543808389	3.36405470724919	0.54908101849287	6.12670005691132	8.97203772169744e-10	1.34021438837008e-07	COP	hg	rm	-3.36405470724919	human_up	macaque_down	human_up_TMEM144_COP	macaque_down_TMEM144_COP	1.78374389032399	0.569983731354476	3.12946456574331	0.0017512519272892	0.0237873543244578	COP	pt	-1.78374389032399	chimp_up	chimp_up_TMEM144_COP	down_TMEM144_COP	TMEM144	COP	down_TMEM144_COP	macaque_down_tmem144_cop	-2.57389929878659	OL	ENSG00000164124	C5	0.316170077	0.189	0.151	7.03257e-21	2.11244e-16	PD_up	OPC	both	EVO_down_PD_up
67.5947331162903	-2.396238764068	0.496369163799567	-4.82753349488002	1.38234444378273e-06	7.66012052799389e-05	COP	hg	rm	2.396238764068	human_down	macaque_up	human_down_ENPP6_COP	macaque_up_ENPP6_COP	-1.67505853212012	0.498423455824677	-3.36071369143055	0.0007774136680738	0.0130900426651925	COP	pt	1.67505853212012	chimp_down	chimp_down_ENPP6_COP	up_ENPP6_COP	ENPP6	COP	up_ENPP6_COP	macaque_up_enpp6_cop	2.03564864809406	OL	ENSG00000164303	C0	-0.350458026	0.076	0.117	9.52583e-99	2.86137e-94	PD_down	OL	both	EVO_up_PD_down
468.13409190558	-1.05815205901727	0.377944150134718	-2.79975773838566	0.0051140971820471	0.0464823630117814	COP	hg	rm	1.05815205901727	human_down	macaque_up	human_down_SEMA5A_COP	macaque_up_SEMA5A_COP	-1.56581863136151	0.380346905207327	-4.11681706863891	3.84140731586197e-05	0.0013105219063032	COP	pt	1.56581863136151	chimp_down	chimp_down_SEMA5A_COP	up_SEMA5A_COP	SEMA5A	COP	up_SEMA5A_COP	macaque_up_sema5a_cop	1.31198534518939	OL	ENSG00000112902	C3	0.370524407	0.501	0.428	5.03398e-31	1.51211e-26	PD_up	OL	both	EVO_up_PD_up
468.13409190558	-1.05815205901727	0.377944150134718	-2.79975773838566	0.0051140971820471	0.0464823630117814	COP	hg	rm	1.05815205901727	human_down	macaque_up	human_down_SEMA5A_COP	macaque_up_SEMA5A_COP	-1.56581863136151	0.380346905207327	-4.11681706863891	3.84140731586197e-05	0.0013105219063032	COP	pt	1.56581863136151	chimp_down	chimp_down_SEMA5A_COP	up_SEMA5A_COP	SEMA5A	COP	up_SEMA5A_COP	macaque_up_sema5a_cop	1.31198534518939	OL	ENSG00000112902	C5	-0.411162102	0.477	0.555	1.73542e-40	5.21287e-36	PD_down	OPC	both	EVO_up_PD_down
170.014901234797	0.982127081593945	0.229654889240666	4.27653460738964	1.89825059111675e-05	0.0006769989218906	COP	hg	rm	-0.982127081593945	human_up	macaque_down	human_up_PDZD2_COP	macaque_down_PDZD2_COP	0.983133158563326	0.233059389810725	4.21838038519607	2.46063449583205e-05	0.0009102361338167	COP	pt	-0.983133158563326	chimp_up	chimp_up_PDZD2_COP	down_PDZD2_COP	PDZD2	COP	down_PDZD2_COP	macaque_down_pdzd2_cop	-0.982630120078636	OL	ENSG00000133401	C0	0.431873309	0.197	0.143	1.4896e-56	4.47447e-52	PD_up	OL	both	EVO_down_PD_up
9.73913622295093	3.11687952497816	1.01506669427153	3.07061550001404	0.0021361804681866	0.0244815928754443	COP	hg	rm	-3.11687952497816	human_up	macaque_down	human_up_DHFR_COP	macaque_down_DHFR_COP	4.16874627894541	1.01297595026832	4.11534575706479	3.86599453306402e-05	0.0013140069894351	COP	pt	-4.16874627894541	chimp_up	chimp_up_DHFR_COP	down_DHFR_COP	DHFR	COP	down_DHFR_COP	macaque_down_dhfr_cop	-3.64281290196179	OL	ENSG00000228716	C0	0.552349326	0.926	0.89	1.435e-117	4.3106e-113	PD_up	OL	both	EVO_down_PD_up
9.73913622295093	3.11687952497816	1.01506669427153	3.07061550001404	0.0021361804681866	0.0244815928754443	COP	hg	rm	-3.11687952497816	human_up	macaque_down	human_up_DHFR_COP	macaque_down_DHFR_COP	4.16874627894541	1.01297595026832	4.11534575706479	3.86599453306402e-05	0.0013140069894351	COP	pt	-4.16874627894541	chimp_up	chimp_up_DHFR_COP	down_DHFR_COP	DHFR	COP	down_DHFR_COP	macaque_down_dhfr_cop	-3.64281290196179	OL	ENSG00000228716	C5	0.307455047	0.939	0.92	1.17582e-26	3.53192e-22	PD_up	OPC	both	EVO_down_PD_up
58.0510208080434	-1.87746313482084	0.462002168099261	-4.06375394848247	4.82897303809472e-05	0.0014180121112148	COP	hg	rm	1.87746313482084	human_down	macaque_up	human_down_PLEKHG1_COP	macaque_up_PLEKHG1_COP	-2.24652734344944	0.478406356615458	-4.69585596508951	2.65492579363916e-06	0.0001498394230323	COP	pt	2.24652734344944	chimp_down	chimp_down_PLEKHG1_COP	up_PLEKHG1_COP	PLEKHG1	COP	up_PLEKHG1_COP	macaque_up_plekhg1_cop	2.06199523913514	OL	ENSG00000120278	C0	-0.328603903	0.075	0.124	1.632e-124	4.9023e-120	PD_down	OL	both	EVO_up_PD_down
58.0510208080434	-1.87746313482084	0.462002168099261	-4.06375394848247	4.82897303809472e-05	0.0014180121112148	COP	hg	rm	1.87746313482084	human_down	macaque_up	human_down_PLEKHG1_COP	macaque_up_PLEKHG1_COP	-2.24652734344944	0.478406356615458	-4.69585596508951	2.65492579363916e-06	0.0001498394230323	COP	pt	2.24652734344944	chimp_down	chimp_down_PLEKHG1_COP	up_PLEKHG1_COP	PLEKHG1	COP	up_PLEKHG1_COP	macaque_up_plekhg1_cop	2.06199523913514	OL	ENSG00000120278	C3	-0.293427255	0.419	0.518	1.88314e-49	5.65657e-45	PD_down	OL	both	EVO_up_PD_down
13.4505074656591	4.42052209934113	0.805737863808142	5.48630304954083	4.10432547700271e-08	3.77707881173812e-06	COP	hg	rm	-4.42052209934113	human_up	macaque_down	human_up_CFTR_COP	macaque_down_CFTR_COP	3.38972580948741	0.823961566075925	4.11393680124039	3.88967967388457e-05	0.0013171607873454	COP	pt	-3.38972580948741	chimp_up	chimp_up_CFTR_COP	down_CFTR_COP	CFTR	COP	down_CFTR_COP	macaque_down_cftr_cop	-3.90512395441427	OL	ENSG00000001626	C3	-0.298377601	0.06	0.128	2.25202e-09	6.76463e-05	PD_down	OL	both	EVO_down_PD_down
24.6215685852583	2.99923685929316	0.528877824229627	5.67094463388005	1.42012291104995e-08	1.55714966427573e-06	COP	hg	rm	-2.99923685929316	human_up	macaque_down	human_up_MTUS1_COP	macaque_down_MTUS1_COP	1.87300722833869	0.548450153664423	3.41509108133958	0.0006376068689322	0.0113642451642627	COP	pt	-1.87300722833869	chimp_up	chimp_up_MTUS1_COP	down_MTUS1_COP	MTUS1	COP	down_MTUS1_COP	macaque_down_mtus1_cop	-2.43612204381593	OL	ENSG00000129422	C0	-0.267574792	0.369	0.445	2.58146e-44	7.75417e-40	PD_down	OL	both	EVO_down_PD_down
21.7725815893896	1.63261039710884	0.408065434026112	4.00085442425483	6.31141784734141e-05	0.0017506630075941	COP	hg	rm	-1.63261039710884	human_up	macaque_down	human_up_BNIP3L_COP	macaque_down_BNIP3L_COP	1.80720407587111	0.416623577452945	4.33773836545586	1.43956374003938e-05	0.0005902211334161	COP	pt	-1.80720407587111	chimp_up	chimp_up_BNIP3L_COP	down_BNIP3L_COP	BNIP3L	COP	down_BNIP3L_COP	macaque_down_bnip3l_cop	-1.71990723648997	OL	ENSG00000104765	C0	0.355668893	0.208	0.158	1.56731e-66	4.70789e-62	PD_up	OL	both	EVO_down_PD_up
21.7725815893896	1.63261039710884	0.408065434026112	4.00085442425483	6.31141784734141e-05	0.0017506630075941	COP	hg	rm	-1.63261039710884	human_up	macaque_down	human_up_BNIP3L_COP	macaque_down_BNIP3L_COP	1.80720407587111	0.416623577452945	4.33773836545586	1.43956374003938e-05	0.0005902211334161	COP	pt	-1.80720407587111	chimp_up	chimp_up_BNIP3L_COP	down_BNIP3L_COP	BNIP3L	COP	down_BNIP3L_COP	macaque_down_bnip3l_cop	-1.71990723648997	OL	ENSG00000104765	C3	0.385745159	0.328	0.239	3.40273e-40	1.02211e-35	PD_up	OL	both	EVO_down_PD_up
21.7725815893896	1.63261039710884	0.408065434026112	4.00085442425483	6.31141784734141e-05	0.0017506630075941	COP	hg	rm	-1.63261039710884	human_up	macaque_down	human_up_BNIP3L_COP	macaque_down_BNIP3L_COP	1.80720407587111	0.416623577452945	4.33773836545586	1.43956374003938e-05	0.0005902211334161	COP	pt	-1.80720407587111	chimp_up	chimp_up_BNIP3L_COP	down_BNIP3L_COP	BNIP3L	COP	down_BNIP3L_COP	macaque_down_bnip3l_cop	-1.71990723648997	OL	ENSG00000104765	C5	0.329508539	0.203	0.147	6.93914e-16	2.08438e-11	PD_up	OPC	both	EVO_down_PD_up
41.6120090847735	2.2980812513621	0.309337251190393	7.42904788388276	1.09382147346061e-13	5.36857996521834e-11	COP	hg	rm	-2.2980812513621	human_up	macaque_down	human_up_DIP2C_COP	macaque_down_DIP2C_COP	1.58215201732286	0.323284135186271	4.89399832878051	9.88076777927448e-07	6.74178058253034e-05	COP	pt	-1.58215201732286	chimp_up	chimp_up_DIP2C_COP	down_DIP2C_COP	DIP2C	COP	down_DIP2C_COP	macaque_down_dip2c_cop	-1.94011663434248	OL	ENSG00000151240	C0	0.280175173	0.516	0.48	2.47589e-68	7.43707e-64	PD_up	OL	both	EVO_down_PD_up
41.6120090847735	2.2980812513621	0.309337251190393	7.42904788388276	1.09382147346061e-13	5.36857996521834e-11	COP	hg	rm	-2.2980812513621	human_up	macaque_down	human_up_DIP2C_COP	macaque_down_DIP2C_COP	1.58215201732286	0.323284135186271	4.89399832878051	9.88076777927448e-07	6.74178058253034e-05	COP	pt	-1.58215201732286	chimp_up	chimp_up_DIP2C_COP	down_DIP2C_COP	DIP2C	COP	down_DIP2C_COP	macaque_down_dip2c_cop	-1.94011663434248	OL	ENSG00000151240	C3	0.285653661	0.75	0.694	5.15313e-56	1.5479e-51	PD_up	OL	both	EVO_down_PD_up
55.9589126996986	1.54137483870156	0.386027683850835	3.99291269301079	6.52666042655086e-05	0.001784357798845	COP	hg	rm	-1.54137483870156	human_up	macaque_down	human_up_FAM13C_COP	macaque_down_FAM13C_COP	1.27557821413284	0.393622573253292	3.24061245672517	0.0011927321590551	0.0179656509559168	COP	pt	-1.27557821413284	chimp_up	chimp_up_FAM13C_COP	down_FAM13C_COP	FAM13C	COP	down_FAM13C_COP	macaque_down_fam13c_cop	-1.4084765264172	OL	ENSG00000148541	C0	-0.331024134	0.294	0.371	5.712e-92	1.71577e-87	PD_down	OL	both	EVO_down_PD_down
55.9589126996986	1.54137483870156	0.386027683850835	3.99291269301079	6.52666042655086e-05	0.001784357798845	COP	hg	rm	-1.54137483870156	human_up	macaque_down	human_up_FAM13C_COP	macaque_down_FAM13C_COP	1.27557821413284	0.393622573253292	3.24061245672517	0.0011927321590551	0.0179656509559168	COP	pt	-1.27557821413284	chimp_up	chimp_up_FAM13C_COP	down_FAM13C_COP	FAM13C	COP	down_FAM13C_COP	macaque_down_fam13c_cop	-1.4084765264172	OL	ENSG00000148541	C3	-0.284149698	0.585	0.676	4.62765e-44	1.39005e-39	PD_down	OL	both	EVO_down_PD_down
28.2901736506175	1.98353841044273	0.422413596844044	4.69572576560565	2.6566176151765e-06	0.0001303893226648	COP	hg	rm	-1.98353841044273	human_up	macaque_down	human_up_LIPA_COP	macaque_down_LIPA_COP	2.26180320698775	0.42808061581126	5.28359174288091	1.26675380370282e-07	1.16989192194494e-05	COP	pt	-2.26180320698775	chimp_up	chimp_up_LIPA_COP	down_LIPA_COP	LIPA	COP	down_LIPA_COP	macaque_down_lipa_cop	-2.12267080871524	OL	ENSG00000107798	C0	-0.34150239	0.263	0.34	4.75939e-90	1.42963e-85	PD_down	OL	both	EVO_down_PD_down
28.2901736506175	1.98353841044273	0.422413596844044	4.69572576560565	2.6566176151765e-06	0.0001303893226648	COP	hg	rm	-1.98353841044273	human_up	macaque_down	human_up_LIPA_COP	macaque_down_LIPA_COP	2.26180320698775	0.42808061581126	5.28359174288091	1.26675380370282e-07	1.16989192194494e-05	COP	pt	-2.26180320698775	chimp_up	chimp_up_LIPA_COP	down_LIPA_COP	LIPA	COP	down_LIPA_COP	macaque_down_lipa_cop	-2.12267080871524	OL	ENSG00000107798	C3	-0.375238966	0.503	0.613	7.95967e-51	2.39093e-46	PD_down	OL	both	EVO_down_PD_down
68.6123678973634	1.48103547329995	0.304485844463293	4.86405361769944	1.15005737372538e-06	6.54897312209254e-05	COP	hg	rm	-1.48103547329995	human_up	macaque_down	human_up_FTH1_COP	macaque_down_FTH1_COP	1.07602050755106	0.312992410968073	3.43784855429232	0.0005863555397769	0.0106327188484574	COP	pt	-1.07602050755106	chimp_up	chimp_up_FTH1_COP	down_FTH1_COP	FTH1	COP	down_FTH1_COP	macaque_down_fth1_cop	-1.2785279904255	OL	ENSG00000167996	C0	0.264870083	0.549	0.512	1.1438e-259	3.4359e-255	PD_up	OL	both	EVO_down_PD_up
68.6123678973634	1.48103547329995	0.304485844463293	4.86405361769944	1.15005737372538e-06	6.54897312209254e-05	COP	hg	rm	-1.48103547329995	human_up	macaque_down	human_up_FTH1_COP	macaque_down_FTH1_COP	1.07602050755106	0.312992410968073	3.43784855429232	0.0005863555397769	0.0106327188484574	COP	pt	-1.07602050755106	chimp_up	chimp_up_FTH1_COP	down_FTH1_COP	FTH1	COP	down_FTH1_COP	macaque_down_fth1_cop	-1.2785279904255	OL	ENSG00000167996	C5	0.401200344	0.491	0.417	1.49352e-62	4.48623e-58	PD_up	OPC	both	EVO_down_PD_up
12.8770364974111	3.74215008691567	0.808573018823907	4.62809171193807	3.69050587405804e-06	0.0001713425407383	COP	hg	rm	-3.74215008691567	human_up	macaque_down	human_up_CARNS1_COP	macaque_down_CARNS1_COP	2.92918707552444	0.827212870711884	3.54103179391253	0.0003985655475016	0.0077533719166112	COP	pt	-2.92918707552444	chimp_up	chimp_up_CARNS1_COP	down_CARNS1_COP	CARNS1	COP	down_CARNS1_COP	macaque_down_carns1_cop	-3.33566858122005	OL	ENSG00000172508	C0	-0.911222582	0.222	0.427	0.0	0.0	PD_down	OL	both	EVO_down_PD_down
12.8770364974111	3.74215008691567	0.808573018823907	4.62809171193807	3.69050587405804e-06	0.0001713425407383	COP	hg	rm	-3.74215008691567	human_up	macaque_down	human_up_CARNS1_COP	macaque_down_CARNS1_COP	2.92918707552444	0.827212870711884	3.54103179391253	0.0003985655475016	0.0077533719166112	COP	pt	-2.92918707552444	chimp_up	chimp_up_CARNS1_COP	down_CARNS1_COP	CARNS1	COP	down_CARNS1_COP	macaque_down_carns1_cop	-3.33566858122005	OL	ENSG00000172508	C3	-0.968135755	0.426	0.698	1.1885e-223	3.57e-219	PD_down	OL	both	EVO_down_PD_down
33.656134012201	1.25052487803414	0.356126099122332	3.51146653142256	0.0004456415728531	0.007838272510917	COP	hg	rm	-1.25052487803414	human_up	macaque_down	human_up_HEPACAM_COP	macaque_down_HEPACAM_COP	2.51961796873496	0.351979416538873	7.15842418716178	8.16096993011855e-13	3.10898950296141e-10	COP	pt	-2.51961796873496	chimp_up	chimp_up_HEPACAM_COP	down_HEPACAM_COP	HEPACAM	COP	down_HEPACAM_COP	macaque_down_hepacam_cop	-1.88507142338455	OL	ENSG00000165478	C0	-0.31025213	0.17	0.222	3.1445e-23	9.44544e-19	PD_down	OL	both	EVO_down_PD_down
33.656134012201	1.25052487803414	0.356126099122332	3.51146653142256	0.0004456415728531	0.007838272510917	COP	hg	rm	-1.25052487803414	human_up	macaque_down	human_up_HEPACAM_COP	macaque_down_HEPACAM_COP	2.51961796873496	0.351979416538873	7.15842418716178	8.16096993011855e-13	3.10898950296141e-10	COP	pt	-2.51961796873496	chimp_up	chimp_up_HEPACAM_COP	down_HEPACAM_COP	HEPACAM	COP	down_HEPACAM_COP	macaque_down_hepacam_cop	-1.88507142338455	OL	ENSG00000165478	C3	-0.343772652	0.293	0.38	2.87282e-16	8.62936e-12	PD_down	OL	both	EVO_down_PD_down
9.14896399795168	2.08760536458433	0.648856795792968	3.21735917404251	0.0012937652301436	0.017117892460964	COP	hg	rm	-2.08760536458433	human_up	macaque_down	human_up_METTL7A_COP	macaque_down_METTL7A_COP	2.39596927632212	0.658219051665835	3.64007889206237	0.0002725545196521	0.0057952697050687	COP	pt	-2.39596927632212	chimp_up	chimp_up_METTL7A_COP	down_METTL7A_COP	METTL7A	COP	down_METTL7A_COP	macaque_down_mettl7a_cop	-2.24178732045322	OL	ENSG00000185432	C0	0.284048798	0.125	0.095	1.33425e-97	4.00781e-93	PD_up	OL	both	EVO_down_PD_up
28.1318785888203	1.44469892143657	0.423794776570485	3.40895877275233	0.0006521133400422	0.0103246270289026	COP	hg	rm	-1.44469892143657	human_up	macaque_down	human_up_STARD13_COP	macaque_down_STARD13_COP	1.37710980721574	0.433571739701335	3.17619826459252	0.0014921893024884	0.0212178643742636	COP	pt	-1.37710980721574	chimp_up	chimp_up_STARD13_COP	down_STARD13_COP	STARD13	COP	down_STARD13_COP	macaque_down_stard13_cop	-1.41090436432615	OL	ENSG00000133121	C0	0.522268123	0.358	0.287	1.23186e-48	3.70026e-44	PD_up	OL	both	EVO_down_PD_up
28.1318785888203	1.44469892143657	0.423794776570485	3.40895877275233	0.0006521133400422	0.0103246270289026	COP	hg	rm	-1.44469892143657	human_up	macaque_down	human_up_STARD13_COP	macaque_down_STARD13_COP	1.37710980721574	0.433571739701335	3.17619826459252	0.0014921893024884	0.0212178643742636	COP	pt	-1.37710980721574	chimp_up	chimp_up_STARD13_COP	down_STARD13_COP	STARD13	COP	down_STARD13_COP	macaque_down_stard13_cop	-1.41090436432615	OL	ENSG00000133121	C3	0.44964946	0.456	0.393	1.59237e-16	4.78317e-12	PD_up	OL	both	EVO_down_PD_up
28.6225623430434	-0.916697659033895	0.28181951970305	-3.252782702915	0.0011428085331404	0.0157262050081155	COP	hg	rm	0.916697659033895	human_down	macaque_up	human_down_PAPOLA_COP	macaque_up_PAPOLA_COP	-1.01829909466217	0.301611026010495	-3.37619982973282	0.0007349451879224	0.0125107821621816	COP	pt	1.01829909466217	chimp_down	chimp_down_PAPOLA_COP	up_PAPOLA_COP	PAPOLA	COP	up_PAPOLA_COP	macaque_up_papola_cop	0.967498376848034	OL	ENSG00000090060	C0	0.490462873	0.227	0.159	2.8079e-115	8.4343e-111	PD_up	OL	both	EVO_up_PD_up
28.6225623430434	-0.916697659033895	0.28181951970305	-3.252782702915	0.0011428085331404	0.0157262050081155	COP	hg	rm	0.916697659033895	human_down	macaque_up	human_down_PAPOLA_COP	macaque_up_PAPOLA_COP	-1.01829909466217	0.301611026010495	-3.37619982973282	0.0007349451879224	0.0125107821621816	COP	pt	1.01829909466217	chimp_down	chimp_down_PAPOLA_COP	up_PAPOLA_COP	PAPOLA	COP	up_PAPOLA_COP	macaque_up_papola_cop	0.967498376848034	OL	ENSG00000090060	C3	0.420070194	0.374	0.286	3.81441e-41	1.14577e-36	PD_up	OL	both	EVO_up_PD_up
45.7416983850283	-1.10707753753039	0.320564162251657	-3.45352870936736	0.0005533034055708	0.0091982229051908	COP	hg	rm	1.10707753753039	human_down	macaque_up	human_down_TECPR2_COP	macaque_up_TECPR2_COP	-1.14838093041204	0.333505370051542	-3.44336563526566	0.0005745219983588	0.0105057092619896	COP	pt	1.14838093041204	chimp_down	chimp_down_TECPR2_COP	up_TECPR2_COP	TECPR2	COP	up_TECPR2_COP	macaque_up_tecpr2_cop	1.12772923397121	OL	ENSG00000196663	C0	-0.323432256	0.211	0.273	2.0797e-121	6.2471e-117	PD_down	OL	both	EVO_up_PD_down
45.7416983850283	-1.10707753753039	0.320564162251657	-3.45352870936736	0.0005533034055708	0.0091982229051908	COP	hg	rm	1.10707753753039	human_down	macaque_up	human_down_TECPR2_COP	macaque_up_TECPR2_COP	-1.14838093041204	0.333505370051542	-3.44336563526566	0.0005745219983588	0.0105057092619896	COP	pt	1.14838093041204	chimp_down	chimp_down_TECPR2_COP	up_TECPR2_COP	TECPR2	COP	up_TECPR2_COP	macaque_up_tecpr2_cop	1.12772923397121	OL	ENSG00000196663	C3	-0.292409891	0.384	0.467	1.14989e-42	3.45404e-38	PD_down	OL	both	EVO_up_PD_down
16.5520641601048	4.57293540579091	0.869401073625147	5.2598685974968	1.44158381122178e-07	1.06131459587592e-05	COP	hg	rm	-4.57293540579091	human_up	macaque_down	human_up_GLDN_COP	macaque_down_GLDN_COP	4.12256341588864	0.879462262573127	4.68759558122126	2.76433605019639e-06	0.000155057205564	COP	pt	-4.12256341588864	chimp_up	chimp_up_GLDN_COP	down_GLDN_COP	GLDN	COP	down_GLDN_COP	macaque_down_gldn_cop	-4.34774941083977	OL	ENSG00000186417	C0	-0.518822802	0.262	0.372	3.0767e-261	9.2418e-257	PD_down	OL	both	EVO_down_PD_down
16.5520641601048	4.57293540579091	0.869401073625147	5.2598685974968	1.44158381122178e-07	1.06131459587592e-05	COP	hg	rm	-4.57293540579091	human_up	macaque_down	human_up_GLDN_COP	macaque_down_GLDN_COP	4.12256341588864	0.879462262573127	4.68759558122126	2.76433605019639e-06	0.000155057205564	COP	pt	-4.12256341588864	chimp_up	chimp_up_GLDN_COP	down_GLDN_COP	GLDN	COP	down_GLDN_COP	macaque_down_gldn_cop	-4.34774941083977	OL	ENSG00000186417	C3	-0.433844592	0.527	0.652	4.55209e-100	1.36736e-95	PD_down	OL	both	EVO_down_PD_down
11.448463846735	3.27279208070546	0.804528854401518	4.06796109648555	4.7426296825036e-05	0.0014006385139703	COP	hg	rm	-3.27279208070546	human_up	macaque_down	human_up_COX4I1_COP	macaque_down_COX4I1_COP	4.02585183073862	0.805458699541128	4.99821012924953	5.78649098196073e-07	4.4458728611821e-05	COP	pt	-4.02585183073862	chimp_up	chimp_up_COX4I1_COP	down_COX4I1_COP	COX4I1	COP	down_COX4I1_COP	macaque_down_cox4i1_cop	-3.64932195572204	OL	ENSG00000131143	C5	0.411176992	0.152	0.103	8.15779e-27	2.45044e-22	PD_up	OPC	both	EVO_down_PD_up
52.8479373650407	-0.966613162658833	0.289445399931912	-3.33953541112145	0.0008391865126467	0.0124418183232196	COP	hg	rm	0.966613162658833	human_down	macaque_up	human_down_SRCIN1_COP	macaque_up_SRCIN1_COP	-0.88546212793981	0.299363532966549	-2.95781560020121	0.0030982740537801	0.0359030667600907	COP	pt	0.88546212793981	chimp_down	chimp_down_SRCIN1_COP	up_SRCIN1_COP	SRCIN1	COP	up_SRCIN1_COP	macaque_up_srcin1_cop	0.926037645299322	OL	ENSG00000277363	C0	-0.541225717	0.347	0.469	0.0	0.0	PD_down	OL	both	EVO_up_PD_down
52.8479373650407	-0.966613162658833	0.289445399931912	-3.33953541112145	0.0008391865126467	0.0124418183232196	COP	hg	rm	0.966613162658833	human_down	macaque_up	human_down_SRCIN1_COP	macaque_up_SRCIN1_COP	-0.88546212793981	0.299363532966549	-2.95781560020121	0.0030982740537801	0.0359030667600907	COP	pt	0.88546212793981	chimp_down	chimp_down_SRCIN1_COP	up_SRCIN1_COP	SRCIN1	COP	up_SRCIN1_COP	macaque_up_srcin1_cop	0.926037645299322	OL	ENSG00000277363	C3	-0.632037937	0.612	0.774	3.2028e-290	9.6207e-286	PD_down	OL	both	EVO_up_PD_down
6.71882484287851	4.48061052128917	1.31567887860375	3.40555024037793	0.0006603086270661	0.0104064235767138	COP	hg	rm	-4.48061052128917	human_up	macaque_down	human_up_RPL19_COP	macaque_down_RPL19_COP	4.41310681191029	1.32545715574027	3.32949789647901	0.0008700272138733	0.0144630160298981	COP	pt	-4.41310681191029	chimp_up	chimp_up_RPL19_COP	down_RPL19_COP	RPL19	COP	down_RPL19_COP	macaque_down_rpl19_cop	-4.44685866659973	OL	ENSG00000108298	C5	0.295928502	0.117	0.08	1.17226e-22	3.52124e-18	PD_up	OPC	both	EVO_down_PD_up
211.136437896347	-0.827147598119318	0.159200760970542	-5.19562590704181	2.04032188145911e-07	1.43058487293871e-05	COP	hg	rm	0.827147598119318	human_down	macaque_up	human_down_CDH20_COP	macaque_up_CDH20_COP	-1.30740294287593	0.167712039159186	-7.79552230973111	6.41426033114959e-15	4.51119863136159e-12	COP	pt	1.30740294287593	chimp_down	chimp_down_CDH20_COP	up_CDH20_COP	CDH20	COP	up_CDH20_COP	macaque_up_cdh20_cop	1.06727527049762	OL	ENSG00000101542	C0	0.383864668	0.538	0.497	1.9877e-161	5.9707e-157	PD_up	OL	both	EVO_up_PD_up
211.136437896347	-0.827147598119318	0.159200760970542	-5.19562590704181	2.04032188145911e-07	1.43058487293871e-05	COP	hg	rm	0.827147598119318	human_down	macaque_up	human_down_CDH20_COP	macaque_up_CDH20_COP	-1.30740294287593	0.167712039159186	-7.79552230973111	6.41426033114959e-15	4.51119863136159e-12	COP	pt	1.30740294287593	chimp_down	chimp_down_CDH20_COP	up_CDH20_COP	CDH20	COP	up_CDH20_COP	macaque_up_cdh20_cop	1.06727527049762	OL	ENSG00000101542	C3	0.351486717	0.83	0.791	1.97106e-100	5.92066e-96	PD_up	OL	both	EVO_up_PD_up
453.108641953324	-0.694529390702654	0.216704915341511	-3.20495448664894	0.0013508383898439	0.0176241661824325	COP	hg	rm	0.694529390702654	human_down	macaque_up	human_down_MBP_COP	macaque_up_MBP_COP	-1.16600596333329	0.220144292294948	-5.29655323414464	1.18008946611424e-07	1.11232556584356e-05	COP	pt	1.16600596333329	chimp_down	chimp_down_MBP_COP	up_MBP_COP	MBP	COP	up_MBP_COP	macaque_up_mbp_cop	0.93026767701797	OL	ENSG00000197971	C5	0.307396313	0.944	0.918	2.10596e-65	6.32587e-61	PD_up	OPC	both	EVO_up_PD_up
1923.00210576932	-0.869246584922575	0.166778087258887	-5.21199516800583	1.86820416545893e-07	1.27225444039285e-06	L2/L3	hg	rm	0.869246584922575	human_down	macaque_up	human_down_CTNNBIP1_L2/3-IT	macaque_up_CTNNBIP1_L2/3-IT	-0.528589919516869	0.16651199204643	-3.17448559122082	0.0015010234303055	0.0041168747710516	L2/3-IT	pt	0.528589919516869	chimp_down	chimp_down_CTNNBIP1_L2/3-IT	up_CTNNBIP1_L2/3-IT	CTNNBIP1	Exc	up_CTNNBIP1_Exc	macaque_up_ctnnbip1_exc	0.698918252219722	Neur	ENSG00000178585	C9	-0.326701687	0.036	0.124	5.38576e-13	1.61778e-08	PD_down	Neur	both	EVO_up_PD_down
96.3012494886324	1.86464723633028	0.401093466701913	4.648909521421	3.33694541777334e-06	1.86175552139666e-05	L2/L3	hg	rm	-1.86464723633028	human_up	macaque_down	human_up_TMEM51-AS1_L2/3-IT	macaque_down_TMEM51-AS1_L2/3-IT	1.89560937776637	0.400803188091696	4.72952669561275	2.25043863639362e-06	1.10175266279109e-05	L2/3-IT	pt	-1.89560937776637	chimp_up	chimp_up_TMEM51-AS1_L2/3-IT	down_TMEM51-AS1_L2/3-IT	TMEM51-AS1	Exc	down_TMEM51-AS1_Exc	macaque_down_tmem51-as1_exc	-1.88012830704833	Neur	ENSG00000175147	C9	-0.580299772	0.009	0.101	6.76612e-19	2.03241e-14	PD_down	Neur	both	EVO_down_PD_down
4166.89295837473	0.732870321249929	0.225006092066223	3.25711323866837	0.0011255152262407	0.0037424252414322	L2/L3	hg	rm	-0.732870321249929	human_up	macaque_down	human_up_MEAF6_L2/3-IT	macaque_down_MEAF6_L2/3-IT	1.64053915842318	0.224847644339615	7.2962256875828	2.95952320501313e-13	3.81500301408835e-12	L2/3-IT	pt	-1.64053915842318	chimp_up	chimp_up_MEAF6_L2/3-IT	down_MEAF6_L2/3-IT	MEAF6	Exc	down_MEAF6_Exc	macaque_down_meaf6_exc	-1.18670473983655	Neur	ENSG00000163875	C7_2	-0.597796078	0.135	0.285	1.43409e-12	4.30773e-08	PD_down	Neur	both	EVO_down_PD_down
142.334622157051	1.38120342574904	0.261588227649587	5.28006721922992	1.29136501737891e-07	8.98171200430624e-07	L2/L3	hg	rm	-1.38120342574904	human_up	macaque_down	human_up_ARL8A_L2/3-IT	macaque_down_ARL8A_L2/3-IT	0.715262312233318	0.264057068513027	2.70874139541556	0.0067538960148396	0.0154497519525211	L2/3-IT	pt	-0.715262312233318	chimp_up	chimp_up_ARL8A_L2/3-IT	down_ARL8A_L2/3-IT	ARL8A	Exc	down_ARL8A_Exc	macaque_down_arl8a_exc	-1.04823286899118	Neur	ENSG00000143862	C7_2	-0.4275365	0.144	0.261	4.10767e-09	0.000123386	PD_down	Neur	both	EVO_down_PD_down
27.3039905370342	2.31222227576131	0.537681848764634	4.30035397526217	1.70525506814112e-05	8.32474519628893e-05	L2/L3	hg	rm	-2.31222227576131	human_up	macaque_down	human_up_SDC1_L2/3-IT	macaque_down_SDC1_L2/3-IT	1.81609582947434	0.541659178381019	3.35283865197766	0.0007998732092299	0.0023559425321731	L2/3-IT	pt	-1.81609582947434	chimp_up	chimp_up_SDC1_L2/3-IT	down_SDC1_L2/3-IT	SDC1	Exc	down_SDC1_Exc	macaque_down_sdc1_exc	-2.06415905261782	Neur	ENSG00000115884	C7_3	-0.52906369	0.068	0.142	3.32396e-09	9.98451e-05	PD_down	Neur	both	EVO_down_PD_down
2551.38343905375	4.5037080125971	0.305280534785289	14.7526864618626	2.95657350182621e-49	5.68721183455764e-47	L2/L3	hg	rm	-4.5037080125971	human_up	macaque_down	human_up_RPS27A_L2/3-IT	macaque_down_RPS27A_L2/3-IT	4.65935989607647	0.305248388113125	15.2641588867283	1.32525627957191e-52	3.15372016412244e-50	L2/3-IT	pt	-4.65935989607647	chimp_up	chimp_up_RPS27A_L2/3-IT	down_RPS27A_L2/3-IT	RPS27A	Exc	down_RPS27A_Exc	macaque_down_rps27a_exc	-4.58153395433678	Neur	ENSG00000143947	C7_2	0.46062925	0.135	0.11	1.54101e-08	0.000462889	PD_up	Neur	both	EVO_down_PD_up
2551.38343905375	4.5037080125971	0.305280534785289	14.7526864618626	2.95657350182621e-49	5.68721183455764e-47	L2/L3	hg	rm	-4.5037080125971	human_up	macaque_down	human_up_RPS27A_L2/3-IT	macaque_down_RPS27A_L2/3-IT	4.65935989607647	0.305248388113125	15.2641588867283	1.32525627957191e-52	3.15372016412244e-50	L2/3-IT	pt	-4.65935989607647	chimp_up	chimp_up_RPS27A_L2/3-IT	down_RPS27A_L2/3-IT	RPS27A	Exc	down_RPS27A_Exc	macaque_down_rps27a_exc	-4.58153395433678	Neur	ENSG00000143947	C7_3	0.463321156	0.22	0.156	3.50354e-08	0.001052393	PD_up	Neur	both	EVO_down_PD_up
3385.33216513088	2.07656402594831	0.157554756091832	13.1799513861579	1.14464559673132e-39	1.21918945873332e-37	L2/L3	hg	rm	-2.07656402594831	human_up	macaque_down	human_up_EPB41L5_L2/3-IT	macaque_down_EPB41L5_L2/3-IT	0.893832451980634	0.157885334365242	5.66127598598169	1.50251554159241e-08	1.04440319991617e-07	L2/3-IT	pt	-0.893832451980634	chimp_up	chimp_up_EPB41L5_L2/3-IT	down_EPB41L5_L2/3-IT	EPB41L5	Exc	down_EPB41L5_Exc	macaque_down_epb41l5_exc	-1.48519823896447	Neur	ENSG00000115109	C9	-0.352507546	0.076	0.227	3.63904e-21	1.0931e-16	PD_down	Neur	both	EVO_down_PD_down
3058.24029855546	1.03847701921185	0.206585452771226	5.02686421178874	4.98565115116518e-07	3.16293733872591e-06	L2/L3	hg	rm	-1.03847701921185	human_up	macaque_down	human_up_HSPD1_L2/3-IT	macaque_down_HSPD1_L2/3-IT	1.42305545593725	0.206484491867862	6.89182728961514	5.50802229202525e-12	6.16111636379396e-11	L2/3-IT	pt	-1.42305545593725	chimp_up	chimp_up_HSPD1_L2/3-IT	down_HSPD1_L2/3-IT	HSPD1	Exc	down_HSPD1_Exc	macaque_down_hspd1_exc	-1.23076623757455	Neur	ENSG00000144381	C9	0.809815019	0.103	0.069	6.32335e-10	1.89941e-05	PD_up	Neur	both	EVO_down_PD_up
6157.46034118781	0.798558981700824	0.232243507055973	3.43845557545927	0.0005850425226167	0.0020817305443081	L2/L3	hg	rm	-0.798558981700824	human_up	macaque_down	human_up_RPL37A_L2/3-IT	macaque_down_RPL37A_L2/3-IT	1.03950885540493	0.232212665492823	4.47653814747267	7.58631180072165e-06	3.40941578113158e-05	L2/3-IT	pt	-1.03950885540493	chimp_up	chimp_up_RPL37A_L2/3-IT	down_RPL37A_L2/3-IT	RPL37A	Exc	down_RPL37A_Exc	macaque_down_rpl37a_exc	-0.91903391855288	Neur	ENSG00000197756	C9	0.593315458	0.183	0.189	1.49116e-13	4.47915e-09	PD_up	Neur	both	EVO_down_PD_up
6157.46034118781	0.798558981700824	0.232243507055973	3.43845557545927	0.0005850425226167	0.0020817305443081	L2/L3	hg	rm	-0.798558981700824	human_up	macaque_down	human_up_RPL37A_L2/3-IT	macaque_down_RPL37A_L2/3-IT	1.03950885540493	0.232212665492823	4.47653814747267	7.58631180072165e-06	3.40941578113158e-05	L2/3-IT	pt	-1.03950885540493	chimp_up	chimp_up_RPL37A_L2/3-IT	down_RPL37A_L2/3-IT	RPL37A	Exc	down_RPL37A_Exc	macaque_down_rpl37a_exc	-0.91903391855288	Neur	ENSG00000197756	C6_0	0.263986728	0.206	0.149	1.9466e-07	0.005847187	PD_up	Neur	both	EVO_down_PD_up
1013.78168496896	1.19796401093764	0.277893287887214	4.31087781948818	1.62607738528458e-05	7.96256474017563e-05	L2/L3	hg	rm	-1.19796401093764	human_up	macaque_down	human_up_MRPL44_L2/3-IT	macaque_down_MRPL44_L2/3-IT	2.44308200501421	0.277187921358156	8.8138111972689	1.2096170402555e-18	2.71108351044521e-17	L2/3-IT	pt	-2.44308200501421	chimp_up	chimp_up_MRPL44_L2/3-IT	down_MRPL44_L2/3-IT	MRPL44	Exc	down_MRPL44_Exc	macaque_down_mrpl44_exc	-1.82052300797592	Neur	ENSG00000135900	C7_2	-0.312607058	0.05	0.101	9.70347e-07	0.029147282	PD_down	Neur	both	EVO_down_PD_down
68653.4480426583	-0.696759890934681	0.219600103641246	-3.17285775089139	0.0015094646193033	0.0048537874285383	L2/L3	hg	rm	0.696759890934681	human_down	macaque_up	human_down_ARPP21_L2/3-IT	macaque_up_ARPP21_L2/3-IT	-1.09019438026862	0.219605463840018	-4.96433176663958	6.89380126690133e-07	3.70370159697866e-06	L2/3-IT	pt	1.09019438026862	chimp_down	chimp_down_ARPP21_L2/3-IT	up_ARPP21_L2/3-IT	ARPP21	Exc	up_ARPP21_Exc	macaque_up_arpp21_exc	0.89347713560165	Neur	ENSG00000172995	C9	-0.716534505	0.244	0.627	3.53493e-57	1.06182e-52	PD_down	Neur	both	EVO_up_PD_down
68653.4480426583	-0.696759890934681	0.219600103641246	-3.17285775089139	0.0015094646193033	0.0048537874285383	L2/L3	hg	rm	0.696759890934681	human_down	macaque_up	human_down_ARPP21_L2/3-IT	macaque_up_ARPP21_L2/3-IT	-1.09019438026862	0.219605463840018	-4.96433176663958	6.89380126690133e-07	3.70370159697866e-06	L2/3-IT	pt	1.09019438026862	chimp_down	chimp_down_ARPP21_L2/3-IT	up_ARPP21_L2/3-IT	ARPP21	Exc	up_ARPP21_Exc	macaque_up_arpp21_exc	0.89347713560165	Neur	ENSG00000172995	C6_0	-0.478477142	0.22	0.262	3.04833e-07	0.00915657	PD_down	Neur	both	EVO_up_PD_down
765.112228901484	3.10101333354983	0.277557055123452	11.1725257070859	5.55776781126129e-29	3.33932454785713e-27	L2/L3	hg	rm	-3.10101333354983	human_up	macaque_down	human_up_TF_L2/3-IT	macaque_down_TF_L2/3-IT	0.906459820194503	0.279443405833528	3.24380465336335	0.0011794460495825	0.0033246654234719	L2/3-IT	pt	-0.906459820194503	chimp_up	chimp_up_TF_L2/3-IT	down_TF_L2/3-IT	TF	Exc	down_TF_Exc	macaque_down_tf_exc	-2.00373657687217	Neur	ENSG00000091513	C7_1	0.74931667	0.349	0.176	4.84192e-15	1.45442e-10	PD_up	Neur	both	EVO_down_PD_up
765.112228901484	3.10101333354983	0.277557055123452	11.1725257070859	5.55776781126129e-29	3.33932454785713e-27	L2/L3	hg	rm	-3.10101333354983	human_up	macaque_down	human_up_TF_L2/3-IT	macaque_down_TF_L2/3-IT	0.906459820194503	0.279443405833528	3.24380465336335	0.0011794460495825	0.0033246654234719	L2/3-IT	pt	-0.906459820194503	chimp_up	chimp_up_TF_L2/3-IT	down_TF_L2/3-IT	TF	Exc	down_TF_Exc	macaque_down_tf_exc	-2.00373657687217	Neur	ENSG00000091513	C7_2	0.901586527	0.208	0.107	6.64866e-13	1.99713e-08	PD_up	Neur	both	EVO_down_PD_up
765.112228901484	3.10101333354983	0.277557055123452	11.1725257070859	5.55776781126129e-29	3.33932454785713e-27	L2/L3	hg	rm	-3.10101333354983	human_up	macaque_down	human_up_TF_L2/3-IT	macaque_down_TF_L2/3-IT	0.906459820194503	0.279443405833528	3.24380465336335	0.0011794460495825	0.0033246654234719	L2/3-IT	pt	-0.906459820194503	chimp_up	chimp_up_TF_L2/3-IT	down_TF_L2/3-IT	TF	Exc	down_TF_Exc	macaque_down_tf_exc	-2.00373657687217	Neur	ENSG00000091513	C9	0.758296919	0.268	0.24	2.05474e-15	6.17204e-11	PD_up	Neur	both	EVO_down_PD_up
15432.7413486181	-0.595140255388838	0.204382548656112	-2.91189369788222	0.0035924487063822	0.010515439229583	L2/L3	hg	rm	0.595140255388838	human_down	macaque_up	human_down_TNIK_L2/3-IT	macaque_up_TNIK_L2/3-IT	-0.527901868028689	0.204374920314944	-2.58300708920246	0.0097943310417946	0.0214081762609169	L2/3-IT	pt	0.527901868028689	chimp_down	chimp_down_TNIK_L2/3-IT	up_TNIK_L2/3-IT	TNIK	Exc	up_TNIK_Exc	macaque_up_tnik_exc	0.561521061708764	Neur	ENSG00000154310	C9	0.405659296	0.164	0.219	9.3689e-12	2.81423e-07	PD_up	Neur	both	EVO_up_PD_up
127579.28155684	-0.675873947736694	0.216837123462839	-3.11696602935485	0.0018272262601897	0.0057596313308877	L2/L3	hg	rm	0.675873947736694	human_down	macaque_up	human_down_NLGN1_L2/3-IT	macaque_up_NLGN1_L2/3-IT	-0.778744255325765	0.21683756594576	-3.59137150396053	0.000328942348392	0.0010543269011648	L2/3-IT	pt	0.778744255325765	chimp_down	chimp_down_NLGN1_L2/3-IT	up_NLGN1_L2/3-IT	NLGN1	Exc	up_NLGN1_Exc	macaque_up_nlgn1_exc	0.727309101531229	Neur	ENSG00000169760	C7_2	0.493819019	0.143	0.132	3.4144e-07	0.01025616	PD_up	Neur	both	EVO_up_PD_up
127579.28155684	-0.675873947736694	0.216837123462839	-3.11696602935485	0.0018272262601897	0.0057596313308877	L2/L3	hg	rm	0.675873947736694	human_down	macaque_up	human_down_NLGN1_L2/3-IT	macaque_up_NLGN1_L2/3-IT	-0.778744255325765	0.21683756594576	-3.59137150396053	0.000328942348392	0.0010543269011648	L2/3-IT	pt	0.778744255325765	chimp_down	chimp_down_NLGN1_L2/3-IT	up_NLGN1_L2/3-IT	NLGN1	Exc	up_NLGN1_Exc	macaque_up_nlgn1_exc	0.727309101531229	Neur	ENSG00000169760	C9	-0.403595106	0.546	0.8	1.45775e-34	4.37879e-30	PD_down	Neur	both	EVO_up_PD_down
127579.28155684	-0.675873947736694	0.216837123462839	-3.11696602935485	0.0018272262601897	0.0057596313308877	L2/L3	hg	rm	0.675873947736694	human_down	macaque_up	human_down_NLGN1_L2/3-IT	macaque_up_NLGN1_L2/3-IT	-0.778744255325765	0.21683756594576	-3.59137150396053	0.000328942348392	0.0010543269011648	L2/3-IT	pt	0.778744255325765	chimp_down	chimp_down_NLGN1_L2/3-IT	up_NLGN1_L2/3-IT	NLGN1	Exc	up_NLGN1_Exc	macaque_up_nlgn1_exc	0.727309101531229	Neur	ENSG00000169760	C6_2	0.54692155	0.838	0.635	1.30808e-14	3.92921e-10	PD_up	Neur	both	EVO_up_PD_up
57607.0554143818	-0.763867361590113	0.281442866493789	-2.71411164584258	0.0066453765873131	0.0180079086327358	L2/L3	hg	rm	0.763867361590113	human_down	macaque_up	human_down_PEX5L_L2/3-IT	macaque_up_PEX5L_L2/3-IT	-0.636167715481559	0.28144051531435	-2.2603984887215	0.023796530220933	0.0464805003663561	L2/3-IT	pt	0.636167715481559	chimp_down	chimp_down_PEX5L_L2/3-IT	up_PEX5L_L2/3-IT	PEX5L	Exc	up_PEX5L_Exc	macaque_up_pex5l_exc	0.700017538535836	Neur	ENSG00000114757	C7_1	0.600017904	0.322	0.178	1.63734e-10	4.91824e-06	PD_up	Neur	both	EVO_up_PD_up
57607.0554143818	-0.763867361590113	0.281442866493789	-2.71411164584258	0.0066453765873131	0.0180079086327358	L2/L3	hg	rm	0.763867361590113	human_down	macaque_up	human_down_PEX5L_L2/3-IT	macaque_up_PEX5L_L2/3-IT	-0.636167715481559	0.28144051531435	-2.2603984887215	0.023796530220933	0.0464805003663561	L2/3-IT	pt	0.636167715481559	chimp_down	chimp_down_PEX5L_L2/3-IT	up_PEX5L_L2/3-IT	PEX5L	Exc	up_PEX5L_Exc	macaque_up_pex5l_exc	0.700017538535836	Neur	ENSG00000114757	C7_2	0.468443268	0.27	0.287	1.03538e-10	3.11007e-06	PD_up	Neur	both	EVO_up_PD_up
57607.0554143818	-0.763867361590113	0.281442866493789	-2.71411164584258	0.0066453765873131	0.0180079086327358	L2/L3	hg	rm	0.763867361590113	human_down	macaque_up	human_down_PEX5L_L2/3-IT	macaque_up_PEX5L_L2/3-IT	-0.636167715481559	0.28144051531435	-2.2603984887215	0.023796530220933	0.0464805003663561	L2/3-IT	pt	0.636167715481559	chimp_down	chimp_down_PEX5L_L2/3-IT	up_PEX5L_L2/3-IT	PEX5L	Exc	up_PEX5L_Exc	macaque_up_pex5l_exc	0.700017538535836	Neur	ENSG00000114757	C9	1.591722147	0.339	0.17	5.51335e-39	1.6561e-34	PD_up	Neur	both	EVO_up_PD_up
57607.0554143818	-0.763867361590113	0.281442866493789	-2.71411164584258	0.0066453765873131	0.0180079086327358	L2/L3	hg	rm	0.763867361590113	human_down	macaque_up	human_down_PEX5L_L2/3-IT	macaque_up_PEX5L_L2/3-IT	-0.636167715481559	0.28144051531435	-2.2603984887215	0.023796530220933	0.0464805003663561	L2/3-IT	pt	0.636167715481559	chimp_down	chimp_down_PEX5L_L2/3-IT	up_PEX5L_L2/3-IT	PEX5L	Exc	up_PEX5L_Exc	macaque_up_pex5l_exc	0.700017538535836	Neur	ENSG00000114757	C6_0	0.546161928	0.418	0.272	2.89869e-27	8.70707e-23	PD_up	Neur	both	EVO_up_PD_up
57607.0554143818	-0.763867361590113	0.281442866493789	-2.71411164584258	0.0066453765873131	0.0180079086327358	L2/L3	hg	rm	0.763867361590113	human_down	macaque_up	human_down_PEX5L_L2/3-IT	macaque_up_PEX5L_L2/3-IT	-0.636167715481559	0.28144051531435	-2.2603984887215	0.023796530220933	0.0464805003663561	L2/3-IT	pt	0.636167715481559	chimp_down	chimp_down_PEX5L_L2/3-IT	up_PEX5L_L2/3-IT	PEX5L	Exc	up_PEX5L_Exc	macaque_up_pex5l_exc	0.700017538535836	Neur	ENSG00000114757	C6_1	0.285358081	0.412	0.305	5.84242e-11	1.75495e-06	PD_up	Neur	both	EVO_up_PD_up
5385.16332959259	1.18641280727146	0.216648703676086	5.47620542906767	4.34543193264601e-08	3.25131650205758e-07	L2/L3	hg	rm	-1.18641280727146	human_up	macaque_down	human_up_RGS12_L2/3-IT	macaque_down_RGS12_L2/3-IT	0.526210217674775	0.216731443161536	2.42793666668189	0.015184994721032	0.0314063886216437	L2/3-IT	pt	-0.526210217674775	chimp_up	chimp_up_RGS12_L2/3-IT	down_RGS12_L2/3-IT	RGS12	Exc	down_RGS12_Exc	macaque_down_rgs12_exc	-0.856311512473115	Neur	ENSG00000159788	C9	-0.315259959	0.041	0.126	3.14795e-10	9.45583e-06	PD_down	Neur	both	EVO_down_PD_down
872.402680351656	-2.34879833022199	0.523303335605824	-4.48840695330713	7.17577532423876e-06	3.7616999137193e-05	L2/L3	hg	rm	2.34879833022199	human_down	macaque_up	human_down_GPRIN3_L2/3-IT	macaque_up_GPRIN3_L2/3-IT	-1.30125372558396	0.522464610283563	-2.49060644486087	0.0127525289777491	0.0269260730581859	L2/3-IT	pt	1.30125372558396	chimp_down	chimp_down_GPRIN3_L2/3-IT	up_GPRIN3_L2/3-IT	GPRIN3	Exc	up_GPRIN3_Exc	macaque_up_gprin3_exc	1.82502602790298	Neur	ENSG00000185477	C9	-0.60848531	0.077	0.262	6.79297e-23	2.04047e-18	PD_down	Neur	both	EVO_up_PD_down
190.142784437919	1.10662290771063	0.26205740953351	4.2228262489526	2.41257806559444e-05	0.0001143767007886	L2/L3	hg	rm	-1.10662290771063	human_up	macaque_down	human_up_RPS23_L2/3-IT	macaque_down_RPS23_L2/3-IT	0.634381899064814	0.263345766331495	2.40893145123231	0.0159993027336683	0.0328860255105708	L2/3-IT	pt	-0.634381899064814	chimp_up	chimp_up_RPS23_L2/3-IT	down_RPS23_L2/3-IT	RPS23	Exc	down_RPS23_Exc	macaque_down_rps23_exc	-0.870502403387722	Neur	ENSG00000186468	C7_0	0.541226033	0.165	0.088	9.01563e-09	0.000270811	PD_up	Neur	both	EVO_down_PD_up
190.142784437919	1.10662290771063	0.26205740953351	4.2228262489526	2.41257806559444e-05	0.0001143767007886	L2/L3	hg	rm	-1.10662290771063	human_up	macaque_down	human_up_RPS23_L2/3-IT	macaque_down_RPS23_L2/3-IT	0.634381899064814	0.263345766331495	2.40893145123231	0.0159993027336683	0.0328860255105708	L2/3-IT	pt	-0.634381899064814	chimp_up	chimp_up_RPS23_L2/3-IT	down_RPS23_L2/3-IT	RPS23	Exc	down_RPS23_Exc	macaque_down_rps23_exc	-0.870502403387722	Neur	ENSG00000186468	C7_1	0.512541675	0.2	0.107	1.76591e-13	5.30444e-09	PD_up	Neur	both	EVO_down_PD_up
190.142784437919	1.10662290771063	0.26205740953351	4.2228262489526	2.41257806559444e-05	0.0001143767007886	L2/L3	hg	rm	-1.10662290771063	human_up	macaque_down	human_up_RPS23_L2/3-IT	macaque_down_RPS23_L2/3-IT	0.634381899064814	0.263345766331495	2.40893145123231	0.0159993027336683	0.0328860255105708	L2/3-IT	pt	-0.634381899064814	chimp_up	chimp_up_RPS23_L2/3-IT	down_RPS23_L2/3-IT	RPS23	Exc	down_RPS23_Exc	macaque_down_rps23_exc	-0.870502403387722	Neur	ENSG00000186468	C7_2	0.372439532	0.109	0.094	1.08585e-08	0.000326168	PD_up	Neur	both	EVO_down_PD_up
190.142784437919	1.10662290771063	0.26205740953351	4.2228262489526	2.41257806559444e-05	0.0001143767007886	L2/L3	hg	rm	-1.10662290771063	human_up	macaque_down	human_up_RPS23_L2/3-IT	macaque_down_RPS23_L2/3-IT	0.634381899064814	0.263345766331495	2.40893145123231	0.0159993027336683	0.0328860255105708	L2/3-IT	pt	-0.634381899064814	chimp_up	chimp_up_RPS23_L2/3-IT	down_RPS23_L2/3-IT	RPS23	Exc	down_RPS23_Exc	macaque_down_rps23_exc	-0.870502403387722	Neur	ENSG00000186468	C9	0.374791433	0.122	0.137	7.30201e-09	0.000219338	PD_up	Neur	both	EVO_down_PD_up
190.142784437919	1.10662290771063	0.26205740953351	4.2228262489526	2.41257806559444e-05	0.0001143767007886	L2/L3	hg	rm	-1.10662290771063	human_up	macaque_down	human_up_RPS23_L2/3-IT	macaque_down_RPS23_L2/3-IT	0.634381899064814	0.263345766331495	2.40893145123231	0.0159993027336683	0.0328860255105708	L2/3-IT	pt	-0.634381899064814	chimp_up	chimp_up_RPS23_L2/3-IT	down_RPS23_L2/3-IT	RPS23	Exc	down_RPS23_Exc	macaque_down_rps23_exc	-0.870502403387722	Neur	ENSG00000186468	C6_0	0.306465651	0.143	0.084	5.87733e-13	1.76543e-08	PD_up	Neur	both	EVO_down_PD_up
577.361454310351	-2.18501316481545	0.340337852866833	-6.4201297223039	1.36158268121396e-10	1.4635594324842e-09	L2/L3	hg	rm	2.18501316481545	human_down	macaque_up	human_down_MEGF10_L2/3-IT	macaque_up_MEGF10_L2/3-IT	-1.88896484217494	0.339690867176654	-5.56083493758635	2.68487043057065e-08	1.80027237461993e-07	L2/3-IT	pt	1.88896484217494	chimp_down	chimp_down_MEGF10_L2/3-IT	up_MEGF10_L2/3-IT	MEGF10	Exc	up_MEGF10_Exc	macaque_up_megf10_exc	2.03698900349519	Neur	ENSG00000145794	C9	0.784221778	0.126	0.065	1.35717e-07	0.00407668	PD_up	Neur	both	EVO_up_PD_up
577.361454310351	-2.18501316481545	0.340337852866833	-6.4201297223039	1.36158268121396e-10	1.4635594324842e-09	L2/L3	hg	rm	2.18501316481545	human_down	macaque_up	human_down_MEGF10_L2/3-IT	macaque_up_MEGF10_L2/3-IT	-1.88896484217494	0.339690867176654	-5.56083493758635	2.68487043057065e-08	1.80027237461993e-07	L2/3-IT	pt	1.88896484217494	chimp_down	chimp_down_MEGF10_L2/3-IT	up_MEGF10_L2/3-IT	MEGF10	Exc	up_MEGF10_Exc	macaque_up_megf10_exc	2.03698900349519	Neur	ENSG00000145794	C6_0	0.503945281	0.143	0.067	1.04307e-10	3.13317e-06	PD_up	Neur	both	EVO_up_PD_up
6086.146611969	0.865974289625986	0.291752501512657	2.9681811985712	0.0029956767688191	0.0089547216042076	L2/L3	hg	rm	-0.865974289625986	human_up	macaque_down	human_up_HINT1_L2/3-IT	macaque_down_HINT1_L2/3-IT	1.2712984944824	0.291714047991798	4.35802973231561	1.31238558325212e-05	5.6202426362524e-05	L2/3-IT	pt	-1.2712984944824	chimp_up	chimp_up_HINT1_L2/3-IT	down_HINT1_L2/3-IT	HINT1	Exc	down_HINT1_Exc	macaque_down_hint1_exc	-1.06863639205419	Neur	ENSG00000169567	C7_2	-0.384686316	0.123	0.232	6.21646e-13	1.8673e-08	PD_down	Neur	both	EVO_down_PD_down
6086.146611969	0.865974289625986	0.291752501512657	2.9681811985712	0.0029956767688191	0.0089547216042076	L2/L3	hg	rm	-0.865974289625986	human_up	macaque_down	human_up_HINT1_L2/3-IT	macaque_down_HINT1_L2/3-IT	1.2712984944824	0.291714047991798	4.35802973231561	1.31238558325212e-05	5.6202426362524e-05	L2/3-IT	pt	-1.2712984944824	chimp_up	chimp_up_HINT1_L2/3-IT	down_HINT1_L2/3-IT	HINT1	Exc	down_HINT1_Exc	macaque_down_hint1_exc	-1.06863639205419	Neur	ENSG00000169567	C6_1	-0.367195708	0.061	0.112	8.75923e-09	0.00026311	PD_down	Neur	both	EVO_down_PD_down
27787.2709226091	-0.567436019114758	0.176717660175458	-3.21097517108005	0.001322853639445	0.0043145483247292	L2/L3	hg	rm	0.567436019114758	human_down	macaque_up	human_down_NR3C1_L2/3-IT	macaque_up_NR3C1_L2/3-IT	-0.718170543428382	0.176722150301971	-4.06384000082173	4.8271921509791e-05	0.0001845203702058	L2/3-IT	pt	0.718170543428382	chimp_down	chimp_down_NR3C1_L2/3-IT	up_NR3C1_L2/3-IT	NR3C1	Exc	up_NR3C1_Exc	macaque_up_nr3c1_exc	0.64280328127157	Neur	ENSG00000113580	C9	-0.500973498	0.143	0.344	1.46237e-22	4.39267e-18	PD_down	Neur	both	EVO_up_PD_down
2720.7258786145	1.05736191560558	0.339251793104755	3.11674672646192	0.001828585962344	0.0057620576730292	L2/L3	hg	rm	-1.05736191560558	human_up	macaque_down	human_up_RPS14_L2/3-IT	macaque_down_RPS14_L2/3-IT	1.57246204002747	0.339161988060173	4.63631567034124	3.54674188544341e-06	1.68837155884228e-05	L2/3-IT	pt	-1.57246204002747	chimp_up	chimp_up_RPS14_L2/3-IT	down_RPS14_L2/3-IT	RPS14	Exc	down_RPS14_Exc	macaque_down_rps14_exc	-1.31491197781653	Neur	ENSG00000164587	C7_1	0.333436506	0.157	0.1	1.46241e-06	0.043927935	PD_up	Neur	both	EVO_down_PD_up
2720.7258786145	1.05736191560558	0.339251793104755	3.11674672646192	0.001828585962344	0.0057620576730292	L2/L3	hg	rm	-1.05736191560558	human_up	macaque_down	human_up_RPS14_L2/3-IT	macaque_down_RPS14_L2/3-IT	1.57246204002747	0.339161988060173	4.63631567034124	3.54674188544341e-06	1.68837155884228e-05	L2/3-IT	pt	-1.57246204002747	chimp_up	chimp_up_RPS14_L2/3-IT	down_RPS14_L2/3-IT	RPS14	Exc	down_RPS14_Exc	macaque_down_rps14_exc	-1.31491197781653	Neur	ENSG00000164587	C9	0.350206395	0.103	0.115	9.44194e-08	0.00283617	PD_up	Neur	both	EVO_down_PD_up
3999.14393792535	0.682964876810921	0.186566485078012	3.66070506460654	0.0002515221558989	0.0009701084977483	L2/L3	hg	rm	-0.682964876810921	human_up	macaque_down	human_up_TMEM63B_L2/3-IT	macaque_down_TMEM63B_L2/3-IT	0.961847574864979	0.186498511753492	5.15740080615935	2.50401424989259e-07	1.43348910112365e-06	L2/3-IT	pt	-0.961847574864979	chimp_up	chimp_up_TMEM63B_L2/3-IT	down_TMEM63B_L2/3-IT	TMEM63B	Exc	down_TMEM63B_Exc	macaque_down_tmem63b_exc	-0.82240622583795	Neur	ENSG00000137216	C7_1	-0.622919265	0.133	0.18	5.38416e-08	0.001617295	PD_down	Neur	both	EVO_down_PD_down
3999.14393792535	0.682964876810921	0.186566485078012	3.66070506460654	0.0002515221558989	0.0009701084977483	L2/L3	hg	rm	-0.682964876810921	human_up	macaque_down	human_up_TMEM63B_L2/3-IT	macaque_down_TMEM63B_L2/3-IT	0.961847574864979	0.186498511753492	5.15740080615935	2.50401424989259e-07	1.43348910112365e-06	L2/3-IT	pt	-0.961847574864979	chimp_up	chimp_up_TMEM63B_L2/3-IT	down_TMEM63B_L2/3-IT	TMEM63B	Exc	down_TMEM63B_Exc	macaque_down_tmem63b_exc	-0.82240622583795	Neur	ENSG00000137216	C7_2	-0.553099285	0.169	0.329	8.39937e-26	2.523e-21	PD_down	Neur	both	EVO_down_PD_down
3999.14393792535	0.682964876810921	0.186566485078012	3.66070506460654	0.0002515221558989	0.0009701084977483	L2/L3	hg	rm	-0.682964876810921	human_up	macaque_down	human_up_TMEM63B_L2/3-IT	macaque_down_TMEM63B_L2/3-IT	0.961847574864979	0.186498511753492	5.15740080615935	2.50401424989259e-07	1.43348910112365e-06	L2/3-IT	pt	-0.961847574864979	chimp_up	chimp_up_TMEM63B_L2/3-IT	down_TMEM63B_L2/3-IT	TMEM63B	Exc	down_TMEM63B_Exc	macaque_down_tmem63b_exc	-0.82240622583795	Neur	ENSG00000137216	C7_3	-0.514141559	0.133	0.234	1.25138e-15	3.7589e-11	PD_down	Neur	both	EVO_down_PD_down
762.242313611113	2.0193864273215	0.394640700711267	5.11702524266233	3.10392094542457e-07	2.04568310634783e-06	L2/L3	hg	rm	-2.0193864273215	human_up	macaque_down	human_up_COL21A1_L2/3-IT	macaque_down_COL21A1_L2/3-IT	2.75146514041287	0.394284655500593	6.978372356184	2.9861934820076e-12	3.45490345037038e-11	L2/3-IT	pt	-2.75146514041287	chimp_up	chimp_up_COL21A1_L2/3-IT	down_COL21A1_L2/3-IT	COL21A1	Exc	down_COL21A1_Exc	macaque_down_col21a1_exc	-2.38542578386719	Neur	ENSG00000124749	C9	-0.338186198	0.04	0.139	3.33861e-07	0.010028506	PD_down	Neur	both	EVO_down_PD_down
12451.0421026784	-0.546620455207981	0.204367070276675	-2.67469927747145	0.0074796309095641	0.0199621833149988	L2/L3	hg	rm	0.546620455207981	human_down	macaque_up	human_down_LMBRD1_L2/3-IT	macaque_up_LMBRD1_L2/3-IT	-0.716287834717349	0.204377288687191	-3.50473303231682	0.0004570653646673	0.0014172646393166	L2/3-IT	pt	0.716287834717349	chimp_down	chimp_down_LMBRD1_L2/3-IT	up_LMBRD1_L2/3-IT	LMBRD1	Exc	up_LMBRD1_Exc	macaque_up_lmbrd1_exc	0.631454144962665	Neur	ENSG00000168216	C9	-0.317631403	0.095	0.22	2.2271e-10	6.68978e-06	PD_down	Neur	both	EVO_up_PD_down
1396.51996176696	1.84590227306509	0.342394339492605	5.39115884859703	7.00047572866163e-08	5.0800749544477e-07	L2/L3	hg	rm	-1.84590227306509	human_up	macaque_down	human_up_RPS12_L2/3-IT	macaque_down_RPS12_L2/3-IT	2.4564951921018	0.342204760539724	7.17843664193164	7.05130539108165e-13	8.73692372423301e-12	L2/3-IT	pt	-2.4564951921018	chimp_up	chimp_up_RPS12_L2/3-IT	down_RPS12_L2/3-IT	RPS12	Exc	down_RPS12_Exc	macaque_down_rps12_exc	-2.15119873258345	Neur	ENSG00000112306	C9	0.342886314	0.139	0.164	4.69499e-07	0.014102806	PD_up	Neur	both	EVO_down_PD_up
31317.9736972153	-0.938476196438546	0.188987584194967	-4.96580873519384	6.84153574780808e-07	4.25754286420814e-06	L2/L3	hg	rm	0.938476196438546	human_down	macaque_up	human_down_HIVEP2_L2/3-IT	macaque_up_HIVEP2_L2/3-IT	-0.787603941910024	0.188979866208522	-4.16766059639906	3.07741689899304e-05	0.0001225564239364	L2/3-IT	pt	0.787603941910024	chimp_down	chimp_down_HIVEP2_L2/3-IT	up_HIVEP2_L2/3-IT	HIVEP2	Exc	up_HIVEP2_Exc	macaque_up_hivep2_exc	0.863040069174285	Neur	ENSG00000010818	C9	-0.294410799	0.159	0.351	1.3201e-19	3.96533e-15	PD_down	Neur	both	EVO_up_PD_down
9229.05160989156	2.28104564896257	0.320200289361123	7.12380883075966	1.04984633562975e-12	1.48522717602593e-11	L2/L3	hg	rm	-2.28104564896257	human_up	macaque_down	human_up_PPIA_L2/3-IT	macaque_down_PPIA_L2/3-IT	3.20514498910827	0.320154909290033	10.0112317384603	1.36047995576211e-23	4.92879551734534e-22	L2/3-IT	pt	-3.20514498910827	chimp_up	chimp_up_PPIA_L2/3-IT	down_PPIA_L2/3-IT	PPIA	Exc	down_PPIA_Exc	macaque_down_ppia_exc	-2.74309531903542	Neur	ENSG00000196262	C7_2	-0.460676564	0.374	0.583	1.81455e-25	5.45053e-21	PD_down	Neur	both	EVO_down_PD_down
9229.05160989156	2.28104564896257	0.320200289361123	7.12380883075966	1.04984633562975e-12	1.48522717602593e-11	L2/L3	hg	rm	-2.28104564896257	human_up	macaque_down	human_up_PPIA_L2/3-IT	macaque_down_PPIA_L2/3-IT	3.20514498910827	0.320154909290033	10.0112317384603	1.36047995576211e-23	4.92879551734534e-22	L2/3-IT	pt	-3.20514498910827	chimp_up	chimp_up_PPIA_L2/3-IT	down_PPIA_L2/3-IT	PPIA	Exc	down_PPIA_Exc	macaque_down_ppia_exc	-2.74309531903542	Neur	ENSG00000196262	C9	0.309453545	0.139	0.165	4.02948e-09	0.000121038	PD_up	Neur	both	EVO_down_PD_up
9229.05160989156	2.28104564896257	0.320200289361123	7.12380883075966	1.04984633562975e-12	1.48522717602593e-11	L2/L3	hg	rm	-2.28104564896257	human_up	macaque_down	human_up_PPIA_L2/3-IT	macaque_down_PPIA_L2/3-IT	3.20514498910827	0.320154909290033	10.0112317384603	1.36047995576211e-23	4.92879551734534e-22	L2/3-IT	pt	-3.20514498910827	chimp_up	chimp_up_PPIA_L2/3-IT	down_PPIA_L2/3-IT	PPIA	Exc	down_PPIA_Exc	macaque_down_ppia_exc	-2.74309531903542	Neur	ENSG00000196262	C6_1	-0.616884078	0.195	0.293	2.66795e-12	8.01398e-08	PD_down	Neur	both	EVO_down_PD_down
1304.25115397728	3.11208220420027	0.279014616611767	11.1538321611679	6.85874628893623e-29	4.11141963589815e-27	L2/L3	hg	rm	-3.11208220420027	human_up	macaque_down	human_up_BAIAP2L1_L2/3-IT	macaque_down_BAIAP2L1_L2/3-IT	1.13102615921827	0.279946119753833	4.04015658517727	5.34155265246353e-05	0.0002025064458238	L2/3-IT	pt	-1.13102615921827	chimp_up	chimp_up_BAIAP2L1_L2/3-IT	down_BAIAP2L1_L2/3-IT	BAIAP2L1	Exc	down_BAIAP2L1_Exc	macaque_down_baiap2l1_exc	-2.12155418170927	Neur	ENSG00000006453	C7_3	0.511304339	0.126	0.08	6.23842e-11	1.8739e-06	PD_up	Neur	both	EVO_down_PD_up
194.144404900782	-0.808116044195987	0.307730755992343	-2.62604900049735	0.0086382381060542	0.0226118843730734	L2/L3	hg	rm	0.808116044195987	human_down	macaque_up	human_down_CNPY1_L2/3-IT	macaque_up_CNPY1_L2/3-IT	-0.878922060880696	0.307798217020048	-2.8555138148297	0.0042967253551757	0.0104179816747758	L2/3-IT	pt	0.878922060880696	chimp_down	chimp_down_CNPY1_L2/3-IT	up_CNPY1_L2/3-IT	CNPY1	Exc	up_CNPY1_Exc	macaque_up_cnpy1_exc	0.843519052538342	Neur	ENSG00000146910	C9	-0.681486961	0.02	0.135	7.47872e-11	2.24646e-06	PD_down	Neur	both	EVO_up_PD_down
1263.84174591011	1.59620956723957	0.222624564890532	7.16996153602569	7.50188409305969e-13	1.08817425088749e-11	L2/L3	hg	rm	-1.59620956723957	human_up	macaque_down	human_up_RPS20_L2/3-IT	macaque_down_RPS20_L2/3-IT	1.36496071474721	0.222716605758129	6.12868856410985	8.86063731000265e-10	7.33290997019073e-09	L2/3-IT	pt	-1.36496071474721	chimp_up	chimp_up_RPS20_L2/3-IT	down_RPS20_L2/3-IT	RPS20	Exc	down_RPS20_Exc	macaque_down_rps20_exc	-1.48058514099339	Neur	ENSG00000008988	C7_0	0.569174102	0.112	0.051	4.54301e-08	0.001364628	PD_up	Neur	both	EVO_down_PD_up
1263.84174591011	1.59620956723957	0.222624564890532	7.16996153602569	7.50188409305969e-13	1.08817425088749e-11	L2/L3	hg	rm	-1.59620956723957	human_up	macaque_down	human_up_RPS20_L2/3-IT	macaque_down_RPS20_L2/3-IT	1.36496071474721	0.222716605758129	6.12868856410985	8.86063731000265e-10	7.33290997019073e-09	L2/3-IT	pt	-1.36496071474721	chimp_up	chimp_up_RPS20_L2/3-IT	down_RPS20_L2/3-IT	RPS20	Exc	down_RPS20_Exc	macaque_down_rps20_exc	-1.48058514099339	Neur	ENSG00000008988	C9	0.266172863	0.103	0.122	7.57773e-07	0.022761984	PD_up	Neur	both	EVO_down_PD_up
22774.3328501407	-0.525529247964209	0.174182232790618	-3.01712315627472	0.0025518611182575	0.0077493840933325	L2/L3	hg	rm	0.525529247964209	human_down	macaque_up	human_down_VPS13B_L2/3-IT	macaque_up_VPS13B_L2/3-IT	-0.863104665068291	0.174198200748068	-4.95472778342037	7.24316203929833e-07	3.87766370048276e-06	L2/3-IT	pt	0.863104665068291	chimp_down	chimp_down_VPS13B_L2/3-IT	up_VPS13B_L2/3-IT	VPS13B	Exc	up_VPS13B_Exc	macaque_up_vps13b_exc	0.69431695651625	Neur	ENSG00000132549	C6_1	-0.311568123	0.267	0.21	1.31872e-16	3.96116e-12	PD_down	Neur	both	EVO_up_PD_down
3073.99014621739	-0.895589108661987	0.172520330634318	-5.19120909036698	2.08932833422011e-07	1.41017353084204e-06	L2/L3	hg	rm	0.895589108661987	human_down	macaque_up	human_down_MARCH8_L2/3-IT	macaque_up_MARCH8_L2/3-IT	-0.50005850812954	0.172336490688649	-2.90164030920746	0.0037121449947724	0.0091672495124745	L2/3-IT	pt	0.50005850812954	chimp_down	chimp_down_MARCH8_L2/3-IT	up_MARCH8_L2/3-IT	MARCH8	Exc	up_MARCH8_Exc	macaque_up_march8_exc	0.697823808395764	Neur	ENSG00000165406	C9	-0.330910272	0.068	0.174	7.62112e-10	2.28923e-05	PD_down	Neur	both	EVO_up_PD_down
2558.10541673101	0.563206318569901	0.225059162542047	2.50248117965284	0.0123326182299967	0.0307224864691597	L2/L3	hg	rm	-0.563206318569901	human_up	macaque_down	human_up_GLUD1_L2/3-IT	macaque_down_GLUD1_L2/3-IT	1.53510850881943	0.224776705953772	6.82948218457807	8.52216785858709e-12	9.35165372655897e-11	L2/3-IT	pt	-1.53510850881943	chimp_up	chimp_up_GLUD1_L2/3-IT	down_GLUD1_L2/3-IT	GLUD1	Exc	down_GLUD1_Exc	macaque_down_glud1_exc	-1.04915741369467	Neur	ENSG00000148672	C9	0.3038023	0.094	0.111	1.05643e-11	3.17329e-07	PD_up	Neur	both	EVO_down_PD_up
1217.49657539458	0.738395967028471	0.297975148380279	2.47804547138314	0.0132104308265821	0.0325817687289236	L2/L3	hg	rm	-0.738395967028471	human_up	macaque_down	human_up_RPLP2_L2/3-IT	macaque_down_RPLP2_L2/3-IT	1.4254204862183	0.297663734317728	4.78869382420903	1.67870375836565e-06	8.40841442979971e-06	L2/3-IT	pt	-1.4254204862183	chimp_up	chimp_up_RPLP2_L2/3-IT	down_RPLP2_L2/3-IT	RPLP2	Exc	down_RPLP2_Exc	macaque_down_rplp2_exc	-1.08190822662339	Neur	ENSG00000177600	C9	0.350434374	0.098	0.106	1.02851e-06	0.030894293	PD_up	Neur	both	EVO_down_PD_up
12178.6140907421	-0.516296019561906	0.1873770441786	-2.75538565476459	0.005862299137846	0.0161473202155502	L2/L3	hg	rm	0.516296019561906	human_down	macaque_up	human_down_BTBD10_L2/3-IT	macaque_up_BTBD10_L2/3-IT	-0.566489462357311	0.187377246543764	-3.02325641349949	0.0025007025774467	0.0064753097570264	L2/3-IT	pt	0.566489462357311	chimp_down	chimp_down_BTBD10_L2/3-IT	up_BTBD10_L2/3-IT	BTBD10	Exc	up_BTBD10_Exc	macaque_up_btbd10_exc	0.541392740959608	Neur	ENSG00000148925	C7_2	-0.386808796	0.061	0.138	1.02016e-08	0.000306437	PD_down	Neur	both	EVO_up_PD_down
1430.15952494234	1.42713350654683	0.262032811773879	5.44639236928225	5.14016823517982e-08	3.80617570899153e-07	L2/L3	hg	rm	-1.42713350654683	human_up	macaque_down	human_up_NEAT1_L2/3-IT	macaque_down_NEAT1_L2/3-IT	0.584928078471986	0.262365424831224	2.22944040301141	0.0257846165010013	0.049778890982964	L2/3-IT	pt	-0.584928078471986	chimp_up	chimp_up_NEAT1_L2/3-IT	down_NEAT1_L2/3-IT	NEAT1	Exc	down_NEAT1_Exc	macaque_down_neat1_exc	-1.00603079250941	Neur	ENSG00000245532	C7_1	0.916356613	0.355	0.157	5.63933e-19	1.69394e-14	PD_up	Neur	both	EVO_down_PD_up
1430.15952494234	1.42713350654683	0.262032811773879	5.44639236928225	5.14016823517982e-08	3.80617570899153e-07	L2/L3	hg	rm	-1.42713350654683	human_up	macaque_down	human_up_NEAT1_L2/3-IT	macaque_down_NEAT1_L2/3-IT	0.584928078471986	0.262365424831224	2.22944040301141	0.0257846165010013	0.049778890982964	L2/3-IT	pt	-0.584928078471986	chimp_up	chimp_up_NEAT1_L2/3-IT	down_NEAT1_L2/3-IT	NEAT1	Exc	down_NEAT1_Exc	macaque_down_neat1_exc	-1.00603079250941	Neur	ENSG00000245532	C7_2	1.073574761	0.203	0.109	1.0678e-18	3.20747e-14	PD_up	Neur	both	EVO_down_PD_up
1430.15952494234	1.42713350654683	0.262032811773879	5.44639236928225	5.14016823517982e-08	3.80617570899153e-07	L2/L3	hg	rm	-1.42713350654683	human_up	macaque_down	human_up_NEAT1_L2/3-IT	macaque_down_NEAT1_L2/3-IT	0.584928078471986	0.262365424831224	2.22944040301141	0.0257846165010013	0.049778890982964	L2/3-IT	pt	-0.584928078471986	chimp_up	chimp_up_NEAT1_L2/3-IT	down_NEAT1_L2/3-IT	NEAT1	Exc	down_NEAT1_Exc	macaque_down_neat1_exc	-1.00603079250941	Neur	ENSG00000245532	C9	1.567023617	0.471	0.337	5.79581e-76	1.74095e-71	PD_up	Neur	both	EVO_down_PD_up
1430.15952494234	1.42713350654683	0.262032811773879	5.44639236928225	5.14016823517982e-08	3.80617570899153e-07	L2/L3	hg	rm	-1.42713350654683	human_up	macaque_down	human_up_NEAT1_L2/3-IT	macaque_down_NEAT1_L2/3-IT	0.584928078471986	0.262365424831224	2.22944040301141	0.0257846165010013	0.049778890982964	L2/3-IT	pt	-0.584928078471986	chimp_up	chimp_up_NEAT1_L2/3-IT	down_NEAT1_L2/3-IT	NEAT1	Exc	down_NEAT1_Exc	macaque_down_neat1_exc	-1.00603079250941	Neur	ENSG00000245532	C6_0	0.414170232	0.539	0.388	3.67173e-30	1.10292e-25	PD_up	Neur	both	EVO_down_PD_up
1430.15952494234	1.42713350654683	0.262032811773879	5.44639236928225	5.14016823517982e-08	3.80617570899153e-07	L2/L3	hg	rm	-1.42713350654683	human_up	macaque_down	human_up_NEAT1_L2/3-IT	macaque_down_NEAT1_L2/3-IT	0.584928078471986	0.262365424831224	2.22944040301141	0.0257846165010013	0.049778890982964	L2/3-IT	pt	-0.584928078471986	chimp_up	chimp_up_NEAT1_L2/3-IT	down_NEAT1_L2/3-IT	NEAT1	Exc	down_NEAT1_Exc	macaque_down_neat1_exc	-1.00603079250941	Neur	ENSG00000245532	C6_1	1.132875777	0.508	0.304	1.01905e-48	3.06101e-44	PD_up	Neur	both	EVO_down_PD_up
3613.37388317856	0.971236786033949	0.143930898511914	6.74793804579462	1.49960949674402e-11	1.83978745302589e-10	L2/L3	hg	rm	-0.971236786033949	human_up	macaque_down	human_up_ANKRD13D_L2/3-IT	macaque_down_ANKRD13D_L2/3-IT	0.515668779111049	0.144054362706242	3.57968179112081	0.0003440128601413	0.001097846983199	L2/3-IT	pt	-0.515668779111049	chimp_up	chimp_up_ANKRD13D_L2/3-IT	down_ANKRD13D_L2/3-IT	ANKRD13D	Exc	down_ANKRD13D_Exc	macaque_down_ankrd13d_exc	-0.743452782572499	Neur	ENSG00000172932	C6_1	0.351295342	0.11	0.045	5.38413e-19	1.61729e-14	PD_up	Neur	both	EVO_down_PD_up
339.198258845606	1.99907459337196	0.46053221433908	4.34079209038803	1.41970008234794e-05	7.03193491979257e-05	L2/L3	hg	rm	-1.99907459337196	human_up	macaque_down	human_up_CARNS1_L2/3-IT	macaque_down_CARNS1_L2/3-IT	2.40767940061921	0.460136931853413	5.23252804533896	1.67207273735011e-07	9.86299430223552e-07	L2/3-IT	pt	-2.40767940061921	chimp_up	chimp_up_CARNS1_L2/3-IT	down_CARNS1_L2/3-IT	CARNS1	Exc	down_CARNS1_Exc	macaque_down_carns1_exc	-2.20337699699559	Neur	ENSG00000172508	C7_2	0.581699968	0.101	0.056	2.95644e-11	8.88055e-07	PD_up	Neur	both	EVO_down_PD_up
339.198258845606	1.99907459337196	0.46053221433908	4.34079209038803	1.41970008234794e-05	7.03193491979257e-05	L2/L3	hg	rm	-1.99907459337196	human_up	macaque_down	human_up_CARNS1_L2/3-IT	macaque_down_CARNS1_L2/3-IT	2.40767940061921	0.460136931853413	5.23252804533896	1.67207273735011e-07	9.86299430223552e-07	L2/3-IT	pt	-2.40767940061921	chimp_up	chimp_up_CARNS1_L2/3-IT	down_CARNS1_L2/3-IT	CARNS1	Exc	down_CARNS1_Exc	macaque_down_carns1_exc	-2.20337699699559	Neur	ENSG00000172508	C7_3	-0.731898635	0.105	0.232	3.33814e-10	1.00271e-05	PD_down	Neur	both	EVO_down_PD_down
829.541052419624	-1.52775483931693	0.194739603975461	-7.84511628928567	4.32552468661232e-15	7.91865939787779e-14	L2/L3	hg	rm	1.52775483931693	human_down	macaque_up	human_down_EPS8_L2/3-IT	macaque_up_EPS8_L2/3-IT	-0.989166105252021	0.1937653970044	-5.10496776279182	3.30850911953627e-07	1.86112263866753e-06	L2/3-IT	pt	0.989166105252021	chimp_down	chimp_down_EPS8_L2/3-IT	up_EPS8_L2/3-IT	EPS8	Exc	up_EPS8_Exc	macaque_up_eps8_exc	1.25846047228447	Neur	ENSG00000151491	C9	0.34698995	0.089	0.1	1.97362e-07	0.00592837	PD_up	Neur	both	EVO_up_PD_up
3.26450600240909	-4.2198978886296	1.27761787363496	-3.30294212041942	0.0009567613351765	0.003245723405367	L2/L3	hg	rm	4.2198978886296	human_down	macaque_up	human_down_HOXC4_L2/3-IT	macaque_up_HOXC4_L2/3-IT	-4.98429179183376	1.49332505655566	-3.33771389554661	0.0008447067835133	0.0024753794224578	L2/3-IT	pt	4.98429179183376	chimp_down	chimp_down_HOXC4_L2/3-IT	up_HOXC4_L2/3-IT	HOXC4	Exc	up_HOXC4_Exc	macaque_up_hoxc4_exc	4.60209484023168	Neur	ENSG00000198353	C7_2	-0.399777536	0.077	0.164	2.25395e-15	6.77041e-11	PD_down	Neur	both	EVO_up_PD_down
156498.458232981	-0.826463767770537	0.193630422980885	-4.26825369199408	1.97009200039001e-05	9.49711827231212e-05	L2/L3	hg	rm	0.826463767770537	human_down	macaque_up	human_down_NAV3_L2/3-IT	macaque_up_NAV3_L2/3-IT	-0.748191968078072	0.193629493875338	-3.86403926955349	0.0001115272799812	0.000396528733995	L2/3-IT	pt	0.748191968078072	chimp_down	chimp_down_NAV3_L2/3-IT	up_NAV3_L2/3-IT	NAV3	Exc	up_NAV3_Exc	macaque_up_nav3_exc	0.787327867924305	Neur	ENSG00000067798	C9	-0.437351333	0.254	0.525	3.12309e-32	9.38115e-28	PD_down	Neur	both	EVO_up_PD_down
2312.22597688979	-0.629972997684863	0.161117009266865	-3.9100340836231	9.22830987990185e-05	0.0003893745546969	L2/L3	hg	rm	0.629972997684863	human_down	macaque_up	human_down_WASF3_L2/3-IT	macaque_up_WASF3_L2/3-IT	-0.566897834319338	0.161053448503186	-3.51993601868217	0.0004316509106335	0.0013467175519034	L2/3-IT	pt	0.566897834319338	chimp_down	chimp_down_WASF3_L2/3-IT	up_WASF3_L2/3-IT	WASF3	Exc	up_WASF3_Exc	macaque_up_wasf3_exc	0.598435416002101	Neur	ENSG00000132970	C9	-0.30041608	0.078	0.185	4.33459e-11	1.30202e-06	PD_down	Neur	both	EVO_up_PD_down
43155.2330485862	-2.70645607372466	0.44244097268355	-6.11710090344733	9.52930322412165e-10	9.11080563445696e-09	L2/L3	hg	rm	2.70645607372466	human_down	macaque_up	human_down_GPC5_L2/3-IT	macaque_up_GPC5_L2/3-IT	-1.34988627025415	0.442412021415249	-3.05119708532319	0.0022793090746768	0.00596246030495	L2/3-IT	pt	1.34988627025415	chimp_down	chimp_down_GPC5_L2/3-IT	up_GPC5_L2/3-IT	GPC5	Exc	up_GPC5_Exc	macaque_up_gpc5_exc	2.0281711719894	Neur	ENSG00000179399	C7_2	-0.272913856	0.136	0.294	7.01462e-13	2.10705e-08	PD_down	Neur	both	EVO_up_PD_down
43155.2330485862	-2.70645607372466	0.44244097268355	-6.11710090344733	9.52930322412165e-10	9.11080563445696e-09	L2/L3	hg	rm	2.70645607372466	human_down	macaque_up	human_down_GPC5_L2/3-IT	macaque_up_GPC5_L2/3-IT	-1.34988627025415	0.442412021415249	-3.05119708532319	0.0022793090746768	0.00596246030495	L2/3-IT	pt	1.34988627025415	chimp_down	chimp_down_GPC5_L2/3-IT	up_GPC5_L2/3-IT	GPC5	Exc	up_GPC5_Exc	macaque_up_gpc5_exc	2.0281711719894	Neur	ENSG00000179399	C9	1.759562544	0.218	0.112	3.30533e-40	9.92856e-36	PD_up	Neur	both	EVO_up_PD_up
14698.9731747655	0.631565081833931	0.157349767018172	4.0137655987822	5.9757691340367e-05	0.0002620919264912	L2/L3	hg	rm	-0.631565081833931	human_up	macaque_down	human_up_JPH4_L2/3-IT	macaque_down_JPH4_L2/3-IT	1.01533862121917	0.157320680335816	6.45394247629638	1.0897718997493e-10	1.02408181659368e-09	L2/3-IT	pt	-1.01533862121917	chimp_up	chimp_up_JPH4_L2/3-IT	down_JPH4_L2/3-IT	JPH4	Exc	down_JPH4_Exc	macaque_down_jph4_exc	-0.823451851526551	Neur	ENSG00000092051	C9	-0.357544354	0.034	0.123	1.01071e-17	3.03597e-13	PD_down	Neur	both	EVO_down_PD_down
1680.28242330211	2.92617869748877	0.299697250040992	9.76378227390653	1.61034879912112e-22	5.92130537034891e-21	L2/L3	hg	rm	-2.92617869748877	human_up	macaque_down	human_up_CCDC175_L2/3-IT	macaque_down_CCDC175_L2/3-IT	3.13210586963311	0.299632681964468	10.4531516692312	1.41735330291043e-25	6.02511676384325e-24	L2/3-IT	pt	-3.13210586963311	chimp_up	chimp_up_CCDC175_L2/3-IT	down_CCDC175_L2/3-IT	CCDC175	Exc	down_CCDC175_Exc	macaque_down_ccdc175_exc	-3.02914228356094	Neur	ENSG00000151838	C9	-0.980151431	0.035	0.229	1.16238e-26	3.49157e-22	PD_down	Neur	both	EVO_down_PD_down
15032.2473786046	-0.613640083210227	0.1832980077728	-3.34777279178528	0.0008146376936897	0.002803110558343	L2/L3	hg	rm	0.613640083210227	human_down	macaque_up	human_down_FUT8_L2/3-IT	macaque_up_FUT8_L2/3-IT	-0.987986429522843	0.183324824462205	-5.38926701509827	7.07456289426825e-08	4.42009948861192e-07	L2/3-IT	pt	0.987986429522843	chimp_down	chimp_down_FUT8_L2/3-IT	up_FUT8_L2/3-IT	FUT8	Exc	up_FUT8_Exc	macaque_up_fut8_exc	0.800813256366535	Neur	ENSG00000033170	C9	-0.365403763	0.247	0.47	1.8573e-26	5.57897e-22	PD_down	Neur	both	EVO_up_PD_down
6897.22426874506	1.14957030387954	0.139398200816436	8.2466652879784	1.62875797352229e-16	3.4956590778943e-15	L2/L3	hg	rm	-1.14957030387954	human_up	macaque_down	human_up_RNPS1_L2/3-IT	macaque_down_RNPS1_L2/3-IT	1.01990528708988	0.139410780561049	7.31582796527885	2.55799207441149e-13	3.32388338448556e-12	L2/3-IT	pt	-1.01990528708988	chimp_up	chimp_up_RNPS1_L2/3-IT	down_RNPS1_L2/3-IT	RNPS1	Exc	down_RNPS1_Exc	macaque_down_rnps1_exc	-1.08473779548471	Neur	ENSG00000205937	C7_2	-0.370159954	0.106	0.198	7.75353e-07	0.023290055	PD_down	Neur	both	EVO_down_PD_down
11959.8588060104	0.69621281324222	0.120326604417668	5.78602559767731	7.20712363072994e-09	6.11691862712199e-08	L2/L3	hg	rm	-0.69621281324222	human_up	macaque_down	human_up_C16orf45_L2/3-IT	macaque_down_C16orf45_L2/3-IT	0.871348623004088	0.120302483396552	7.24298117879968	4.38927842419402e-13	5.57514155889385e-12	L2/3-IT	pt	-0.871348623004088	chimp_up	chimp_up_C16orf45_L2/3-IT	down_C16orf45_L2/3-IT	C16orf45	Exc	down_C16orf45_Exc	macaque_down_c16orf45_exc	-0.783780718123154	Neur	ENSG00000166780	C7_0	-0.720500955	0.093	0.135	1.21808e-06	0.036588583	PD_down	Neur	both	EVO_down_PD_down
11959.8588060104	0.69621281324222	0.120326604417668	5.78602559767731	7.20712363072994e-09	6.11691862712199e-08	L2/L3	hg	rm	-0.69621281324222	human_up	macaque_down	human_up_C16orf45_L2/3-IT	macaque_down_C16orf45_L2/3-IT	0.871348623004088	0.120302483396552	7.24298117879968	4.38927842419402e-13	5.57514155889385e-12	L2/3-IT	pt	-0.871348623004088	chimp_up	chimp_up_C16orf45_L2/3-IT	down_C16orf45_L2/3-IT	C16orf45	Exc	down_C16orf45_Exc	macaque_down_c16orf45_exc	-0.783780718123154	Neur	ENSG00000166780	C7_2	-0.916020521	0.234	0.497	3.21963e-39	9.67112e-35	PD_down	Neur	both	EVO_down_PD_down
11959.8588060104	0.69621281324222	0.120326604417668	5.78602559767731	7.20712363072994e-09	6.11691862712199e-08	L2/L3	hg	rm	-0.69621281324222	human_up	macaque_down	human_up_C16orf45_L2/3-IT	macaque_down_C16orf45_L2/3-IT	0.871348623004088	0.120302483396552	7.24298117879968	4.38927842419402e-13	5.57514155889385e-12	L2/3-IT	pt	-0.871348623004088	chimp_up	chimp_up_C16orf45_L2/3-IT	down_C16orf45_L2/3-IT	C16orf45	Exc	down_C16orf45_Exc	macaque_down_c16orf45_exc	-0.783780718123154	Neur	ENSG00000166780	C6_1	-0.480966079	0.253	0.302	6.04485e-07	0.018157529	PD_down	Neur	both	EVO_down_PD_down
5275.57444773496	3.13578856746928	0.197102469486885	15.9094331777407	5.45047165639892e-57	1.61484318868205e-54	L2/L3	hg	rm	-3.13578856746928	human_up	macaque_down	human_up_COX4I1_L2/3-IT	macaque_down_COX4I1_L2/3-IT	3.85900431594625	0.197005388182786	19.588318632005	1.94508429511408e-85	1.81588581135784e-82	L2/3-IT	pt	-3.85900431594625	chimp_up	chimp_up_COX4I1_L2/3-IT	down_COX4I1_L2/3-IT	COX4I1	Exc	down_COX4I1_Exc	macaque_down_cox4i1_exc	-3.49739644170777	Neur	ENSG00000131143	C7_0	0.734881208	0.209	0.106	1.31694e-08	0.000395581	PD_up	Neur	both	EVO_down_PD_up
5275.57444773496	3.13578856746928	0.197102469486885	15.9094331777407	5.45047165639892e-57	1.61484318868205e-54	L2/L3	hg	rm	-3.13578856746928	human_up	macaque_down	human_up_COX4I1_L2/3-IT	macaque_down_COX4I1_L2/3-IT	3.85900431594625	0.197005388182786	19.588318632005	1.94508429511408e-85	1.81588581135784e-82	L2/3-IT	pt	-3.85900431594625	chimp_up	chimp_up_COX4I1_L2/3-IT	down_COX4I1_L2/3-IT	COX4I1	Exc	down_COX4I1_Exc	macaque_down_cox4i1_exc	-3.49739644170777	Neur	ENSG00000131143	C7_1	0.690786208	0.278	0.153	1.65697e-12	4.9772e-08	PD_up	Neur	both	EVO_down_PD_up
5275.57444773496	3.13578856746928	0.197102469486885	15.9094331777407	5.45047165639892e-57	1.61484318868205e-54	L2/L3	hg	rm	-3.13578856746928	human_up	macaque_down	human_up_COX4I1_L2/3-IT	macaque_down_COX4I1_L2/3-IT	3.85900431594625	0.197005388182786	19.588318632005	1.94508429511408e-85	1.81588581135784e-82	L2/3-IT	pt	-3.85900431594625	chimp_up	chimp_up_COX4I1_L2/3-IT	down_COX4I1_L2/3-IT	COX4I1	Exc	down_COX4I1_Exc	macaque_down_cox4i1_exc	-3.49739644170777	Neur	ENSG00000131143	C7_2	0.475400226	0.184	0.155	8.44127e-08	0.002535589	PD_up	Neur	both	EVO_down_PD_up
5275.57444773496	3.13578856746928	0.197102469486885	15.9094331777407	5.45047165639892e-57	1.61484318868205e-54	L2/L3	hg	rm	-3.13578856746928	human_up	macaque_down	human_up_COX4I1_L2/3-IT	macaque_down_COX4I1_L2/3-IT	3.85900431594625	0.197005388182786	19.588318632005	1.94508429511408e-85	1.81588581135784e-82	L2/3-IT	pt	-3.85900431594625	chimp_up	chimp_up_COX4I1_L2/3-IT	down_COX4I1_L2/3-IT	COX4I1	Exc	down_COX4I1_Exc	macaque_down_cox4i1_exc	-3.49739644170777	Neur	ENSG00000131143	C7_3	0.439584028	0.23	0.177	1.10196e-10	3.31006e-06	PD_up	Neur	both	EVO_down_PD_up
5275.57444773496	3.13578856746928	0.197102469486885	15.9094331777407	5.45047165639892e-57	1.61484318868205e-54	L2/L3	hg	rm	-3.13578856746928	human_up	macaque_down	human_up_COX4I1_L2/3-IT	macaque_down_COX4I1_L2/3-IT	3.85900431594625	0.197005388182786	19.588318632005	1.94508429511408e-85	1.81588581135784e-82	L2/3-IT	pt	-3.85900431594625	chimp_up	chimp_up_COX4I1_L2/3-IT	down_COX4I1_L2/3-IT	COX4I1	Exc	down_COX4I1_Exc	macaque_down_cox4i1_exc	-3.49739644170777	Neur	ENSG00000131143	C6_0	0.418281869	0.172	0.084	1.40302e-21	4.21439e-17	PD_up	Neur	both	EVO_down_PD_up
10129.2994890816	0.77062653671862	0.120532335358424	6.39352530942861	1.62104150212361e-10	1.72661015531976e-09	L2/L3	hg	rm	-0.77062653671862	human_up	macaque_down	human_up_TCF25_L2/3-IT	macaque_down_TCF25_L2/3-IT	0.62343339388461	0.120545088841876	5.1717859256995	2.31867134817142e-07	1.33494093060163e-06	L2/3-IT	pt	-0.62343339388461	chimp_up	chimp_up_TCF25_L2/3-IT	down_TCF25_L2/3-IT	TCF25	Exc	down_TCF25_Exc	macaque_down_tcf25_exc	-0.697029965301615	Neur	ENSG00000141002	C9	-0.27321737	0.09	0.187	1.26896e-14	3.81172e-10	PD_down	Neur	both	EVO_down_PD_down
3939.2544401188	0.708664464562918	0.256686226727108	2.76081998476811	0.0057656446428335	0.0159219258960442	L2/L3	hg	rm	-0.708664464562918	human_up	macaque_down	human_up_GIT1_L2/3-IT	macaque_down_GIT1_L2/3-IT	1.30674524452138	0.256587852095699	5.09277907682866	3.52852772281358e-07	1.97482023093968e-06	L2/3-IT	pt	-1.30674524452138	chimp_up	chimp_up_GIT1_L2/3-IT	down_GIT1_L2/3-IT	GIT1	Exc	down_GIT1_Exc	macaque_down_git1_exc	-1.00770485454215	Neur	ENSG00000108262	C6_1	0.385409458	0.125	0.065	1.24698e-12	3.74568e-08	PD_up	Neur	both	EVO_down_PD_up
4070.00658161928	0.577206580929058	0.231410216968149	2.49430033164225	0.0126205709137163	0.0313519502575128	L2/L3	hg	rm	-0.577206580929058	human_up	macaque_down	human_up_KCTD2_L2/3-IT	macaque_down_KCTD2_L2/3-IT	1.33496126867255	0.231275565026059	5.77216736459872	7.8258326952219e-09	5.65851763512426e-08	L2/3-IT	pt	-1.33496126867255	chimp_up	chimp_up_KCTD2_L2/3-IT	down_KCTD2_L2/3-IT	KCTD2	Exc	down_KCTD2_Exc	macaque_down_kctd2_exc	-0.956083924800803	Neur	ENSG00000180901	C9	-0.43083837	0.041	0.132	1.00431e-15	3.01675e-11	PD_down	Neur	both	EVO_down_PD_down
27170.548453127	-0.748992647166799	0.190973184480738	-3.92197809971768	8.78249764163608e-05	0.0003722704476415	L2/L3	hg	rm	0.748992647166799	human_down	macaque_up	human_down_CDH2_L2/3-IT	macaque_up_CDH2_L2/3-IT	-0.553482528587139	0.190963093989006	-2.89837432472162	0.0037510260548579	0.0092491523191352	L2/3-IT	pt	0.553482528587139	chimp_down	chimp_down_CDH2_L2/3-IT	up_CDH2_L2/3-IT	CDH2	Exc	up_CDH2_Exc	macaque_up_cdh2_exc	0.651237587876969	Neur	ENSG00000170558	C9	-0.294308198	0.133	0.317	5.83155e-25	1.75168e-20	PD_down	Neur	both	EVO_up_PD_down
3984.41143024005	0.563497631344243	0.221109126626697	2.54850462276759	0.010818585301984	0.0274711707953837	L2/L3	hg	rm	-0.563497631344243	human_up	macaque_down	human_up_RPS9_L2/3-IT	macaque_down_RPS9_L2/3-IT	1.51752406852815	0.220928008593443	6.86886229677078	6.47159368588315e-12	7.19253633413194e-11	L2/3-IT	pt	-1.51752406852815	chimp_up	chimp_up_RPS9_L2/3-IT	down_RPS9_L2/3-IT	RPS9	Exc	down_RPS9_Exc	macaque_down_rps9_exc	-1.0405108499362	Neur	ENSG00000170889	C7_0	0.325765497	0.182	0.122	1.60143e-06	0.048103617	PD_up	Neur	both	EVO_down_PD_up
3984.41143024005	0.563497631344243	0.221109126626697	2.54850462276759	0.010818585301984	0.0274711707953837	L2/L3	hg	rm	-0.563497631344243	human_up	macaque_down	human_up_RPS9_L2/3-IT	macaque_down_RPS9_L2/3-IT	1.51752406852815	0.220928008593443	6.86886229677078	6.47159368588315e-12	7.19253633413194e-11	L2/3-IT	pt	-1.51752406852815	chimp_up	chimp_up_RPS9_L2/3-IT	down_RPS9_L2/3-IT	RPS9	Exc	down_RPS9_Exc	macaque_down_rps9_exc	-1.0405108499362	Neur	ENSG00000170889	C7_1	0.377888953	0.236	0.132	2.69824e-15	8.10497e-11	PD_up	Neur	both	EVO_down_PD_up
3984.41143024005	0.563497631344243	0.221109126626697	2.54850462276759	0.010818585301984	0.0274711707953837	L2/L3	hg	rm	-0.563497631344243	human_up	macaque_down	human_up_RPS9_L2/3-IT	macaque_down_RPS9_L2/3-IT	1.51752406852815	0.220928008593443	6.86886229677078	6.47159368588315e-12	7.19253633413194e-11	L2/3-IT	pt	-1.51752406852815	chimp_up	chimp_up_RPS9_L2/3-IT	down_RPS9_L2/3-IT	RPS9	Exc	down_RPS9_Exc	macaque_down_rps9_exc	-1.0405108499362	Neur	ENSG00000170889	C7_2	0.590664959	0.151	0.103	7.09868e-13	2.1323e-08	PD_up	Neur	both	EVO_down_PD_up
3984.41143024005	0.563497631344243	0.221109126626697	2.54850462276759	0.010818585301984	0.0274711707953837	L2/L3	hg	rm	-0.563497631344243	human_up	macaque_down	human_up_RPS9_L2/3-IT	macaque_down_RPS9_L2/3-IT	1.51752406852815	0.220928008593443	6.86886229677078	6.47159368588315e-12	7.19253633413194e-11	L2/3-IT	pt	-1.51752406852815	chimp_up	chimp_up_RPS9_L2/3-IT	down_RPS9_L2/3-IT	RPS9	Exc	down_RPS9_Exc	macaque_down_rps9_exc	-1.0405108499362	Neur	ENSG00000170889	C7_3	0.324709987	0.206	0.166	6.50031e-10	1.95256e-05	PD_up	Neur	both	EVO_down_PD_up
3984.41143024005	0.563497631344243	0.221109126626697	2.54850462276759	0.010818585301984	0.0274711707953837	L2/L3	hg	rm	-0.563497631344243	human_up	macaque_down	human_up_RPS9_L2/3-IT	macaque_down_RPS9_L2/3-IT	1.51752406852815	0.220928008593443	6.86886229677078	6.47159368588315e-12	7.19253633413194e-11	L2/3-IT	pt	-1.51752406852815	chimp_up	chimp_up_RPS9_L2/3-IT	down_RPS9_L2/3-IT	RPS9	Exc	down_RPS9_Exc	macaque_down_rps9_exc	-1.0405108499362	Neur	ENSG00000170889	C9	0.370411277	0.162	0.189	1.90177e-09	5.71255e-05	PD_up	Neur	both	EVO_down_PD_up
2134.79768649747	1.01940259115495	0.223654156406063	4.55794163424414	5.16573871952022e-06	2.77573652771218e-05	L2/L3	hg	rm	-1.01940259115495	human_up	macaque_down	human_up_MMP24_L2/3-IT	macaque_down_MMP24_L2/3-IT	0.590404781768199	0.223778644759459	2.63834282490551	0.0083312310737139	0.018610709723197	L2/3-IT	pt	-0.590404781768199	chimp_up	chimp_up_MMP24_L2/3-IT	down_MMP24_L2/3-IT	MMP24	Exc	down_MMP24_Exc	macaque_down_mmp24_exc	-0.804903686461573	Neur	ENSG00000125966	C9	-0.781071044	0.051	0.246	3.73398e-32	1.12161e-27	PD_down	Neur	both	EVO_down_PD_down
104910.441617998	-0.576508878006258	0.161087265080733	-3.57886067354441	0.0003450953718664	0.0012936559489861	L2/L3	hg	rm	0.576508878006258	human_down	macaque_up	human_down_DSCAM_L2/3-IT	macaque_up_DSCAM_L2/3-IT	-0.782624862044962	0.161089299061504	-4.85832930309143	1.18380404284893e-06	6.09039328784908e-06	L2/3-IT	pt	0.782624862044962	chimp_down	chimp_down_DSCAM_L2/3-IT	up_DSCAM_L2/3-IT	DSCAM	Exc	up_DSCAM_Exc	macaque_up_dscam_exc	0.67956687002561	Neur	ENSG00000171587	C9	1.653734627	0.233	0.104	2.95817e-26	8.88575e-22	PD_up	Neur	both	EVO_up_PD_up
3126.29512223091	1.40859682668693	0.231589800997373	6.08229214162548	1.18476439057032e-09	1.11821629188358e-08	L2/L3	hg	rm	-1.40859682668693	human_up	macaque_down	human_up_PACSIN2_L2/3-IT	macaque_down_PACSIN2_L2/3-IT	1.57093045219408	0.231548555794062	6.78445368318881	1.16526610520063e-11	1.24931555527981e-10	L2/3-IT	pt	-1.57093045219408	chimp_up	chimp_up_PACSIN2_L2/3-IT	down_PACSIN2_L2/3-IT	PACSIN2	Exc	down_PACSIN2_Exc	macaque_down_pacsin2_exc	-1.4897636394405	Neur	ENSG00000100266	C7_2	-0.519668625	0.085	0.186	1.06876e-13	3.21035e-09	PD_down	Neur	both	EVO_down_PD_down
3126.29512223091	1.40859682668693	0.231589800997373	6.08229214162548	1.18476439057032e-09	1.11821629188358e-08	L2/L3	hg	rm	-1.40859682668693	human_up	macaque_down	human_up_PACSIN2_L2/3-IT	macaque_down_PACSIN2_L2/3-IT	1.57093045219408	0.231548555794062	6.78445368318881	1.16526610520063e-11	1.24931555527981e-10	L2/3-IT	pt	-1.57093045219408	chimp_up	chimp_up_PACSIN2_L2/3-IT	down_PACSIN2_L2/3-IT	PACSIN2	Exc	down_PACSIN2_Exc	macaque_down_pacsin2_exc	-1.4897636394405	Neur	ENSG00000100266	C9	-0.284977588	0.051	0.133	3.12675e-16	9.39213e-12	PD_down	Neur	both	EVO_down_PD_down
2620.6671466436	1.63771178535105	0.241595067067063	6.77874678996008	1.21222767579811e-11	1.5029524084354e-10	L2/L3	hg	rm	-1.63771178535105	human_up	macaque_down	human_up_RPS4X_L2/3-IT	macaque_down_RPS4X_L2/3-IT	1.74018827981285	0.241562014238663	7.20389869780413	5.85148462422658e-13	7.35541617213111e-12	L2/3-IT	pt	-1.74018827981285	chimp_up	chimp_up_RPS4X_L2/3-IT	down_RPS4X_L2/3-IT	RPS4X	Exc	down_RPS4X_Exc	macaque_down_rps4x_exc	-1.68895003258195	Neur	ENSG00000198034	C7_3	0.464021515	0.127	0.086	3.07225e-08	0.000922843	PD_up	Neur	both	EVO_down_PD_up
54.8818612619309	-1.29841836068618	0.309488860965763	-4.19536378994208	2.72433968226698e-05	0.0001279565019334	L2/L3	hg	rm	1.29841836068618	human_down	macaque_up	human_down_TMEM255A_L2/3-IT	macaque_up_TMEM255A_L2/3-IT	-0.707448619753288	0.300083174773809	-2.35750844840446	0.018398036658458	0.0370848317398067	L2/3-IT	pt	0.707448619753288	chimp_down	chimp_down_TMEM255A_L2/3-IT	up_TMEM255A_L2/3-IT	TMEM255A	Exc	up_TMEM255A_Exc	macaque_up_tmem255a_exc	1.00293349021973	Neur	ENSG00000125355	C7_3	-0.514430369	0.205	0.343	2.40062e-14	7.21099e-10	PD_down	Neur	both	EVO_up_PD_down
3395.9812123586	1.16097928249188	0.214957000035129	5.40098383538171	6.62763984648247e-08	4.82718408259203e-07	L2/L3	hg	rm	-1.16097928249188	human_up	macaque_down	human_up_RPL10_L2/3-IT	macaque_down_RPL10_L2/3-IT	0.681061781030884	0.215048133645984	3.16702018977789	0.0015400962552181	0.0042121415665249	L2/3-IT	pt	-0.681061781030884	chimp_up	chimp_up_RPL10_L2/3-IT	down_RPL10_L2/3-IT	RPL10	Exc	down_RPL10_Exc	macaque_down_rpl10_exc	-0.92102053176138	Neur	ENSG00000147403	C7_1	0.422495234	0.209	0.119	1.73957e-13	5.22533e-09	PD_up	Neur	both	EVO_down_PD_up
3395.9812123586	1.16097928249188	0.214957000035129	5.40098383538171	6.62763984648247e-08	4.82718408259203e-07	L2/L3	hg	rm	-1.16097928249188	human_up	macaque_down	human_up_RPL10_L2/3-IT	macaque_down_RPL10_L2/3-IT	0.681061781030884	0.215048133645984	3.16702018977789	0.0015400962552181	0.0042121415665249	L2/3-IT	pt	-0.681061781030884	chimp_up	chimp_up_RPL10_L2/3-IT	down_RPL10_L2/3-IT	RPL10	Exc	down_RPL10_Exc	macaque_down_rpl10_exc	-0.92102053176138	Neur	ENSG00000147403	C7_2	0.54879206	0.108	0.069	1.9891e-11	5.97485e-07	PD_up	Neur	both	EVO_down_PD_up
3395.9812123586	1.16097928249188	0.214957000035129	5.40098383538171	6.62763984648247e-08	4.82718408259203e-07	L2/L3	hg	rm	-1.16097928249188	human_up	macaque_down	human_up_RPL10_L2/3-IT	macaque_down_RPL10_L2/3-IT	0.681061781030884	0.215048133645984	3.16702018977789	0.0015400962552181	0.0042121415665249	L2/3-IT	pt	-0.681061781030884	chimp_up	chimp_up_RPL10_L2/3-IT	down_RPL10_L2/3-IT	RPL10	Exc	down_RPL10_Exc	macaque_down_rpl10_exc	-0.92102053176138	Neur	ENSG00000147403	C9	0.293719557	0.13	0.157	2.43253e-07	0.007306844	PD_up	Neur	both	EVO_down_PD_up
422.387778715334	-0.660168993841893	0.1678394741172	-3.93333569063083	8.37751118340002e-05	0.0004242640068971	IN-PV	hg	rm	0.660168993841893	human_down	macaque_up	human_down_CTNNBIP1_IN-PV	macaque_up_CTNNBIP1_IN-PV	-0.527544571583049	0.165791172175564	-3.18198227722528	0.0014627076885093	0.0049489410676494	IN-PV	pt	0.527544571583049	chimp_down	chimp_down_CTNNBIP1_IN-PV	up_CTNNBIP1_IN-PV	CTNNBIP1	Inh	up_CTNNBIP1_Inh	macaque_up_ctnnbip1_inh	0.593856782712471	Neur	ENSG00000178585	C9	-0.326701687	0.036	0.124	5.38576e-13	1.61778e-08	PD_down	Neur	both	EVO_up_PD_down
475.898485563895	1.75137224095127	0.217687896956118	8.04533584751528	8.6009219670157e-16	2.60084401219975e-14	IN-PV	hg	rm	-1.75137224095127	human_up	macaque_down	human_up_RPL11_IN-PV	macaque_down_RPL11_IN-PV	1.34132652265865	0.217475510312392	6.16771295642394	6.92847687950258e-10	9.11393314896834e-09	IN-PV	pt	-1.34132652265865	chimp_up	chimp_up_RPL11_IN-PV	down_RPL11_IN-PV	RPL11	Inh	down_RPL11_Inh	macaque_down_rpl11_inh	-1.54634938180496	Neur	ENSG00000142676	C7_2	0.653590713	0.11	0.068	1.66228e-09	4.99314e-05	PD_up	Neur	both	EVO_down_PD_up
475.898485563895	1.75137224095127	0.217687896956118	8.04533584751528	8.6009219670157e-16	2.60084401219975e-14	IN-PV	hg	rm	-1.75137224095127	human_up	macaque_down	human_up_RPL11_IN-PV	macaque_down_RPL11_IN-PV	1.34132652265865	0.217475510312392	6.16771295642394	6.92847687950258e-10	9.11393314896834e-09	IN-PV	pt	-1.34132652265865	chimp_up	chimp_up_RPL11_IN-PV	down_RPL11_IN-PV	RPL11	Inh	down_RPL11_Inh	macaque_down_rpl11_inh	-1.54634938180496	Neur	ENSG00000142676	C9	0.330541235	0.124	0.137	6.43211e-11	1.93208e-06	PD_up	Neur	both	EVO_down_PD_up
25.3990425087841	-1.64873415481185	0.448819468605625	-3.67349072430853	0.0002392593664026	0.001078217425484	IN-PV	hg	rm	1.64873415481185	human_down	macaque_up	human_down_LDLRAP1_IN-PV	macaque_up_LDLRAP1_IN-PV	-1.27339774880657	0.425012736871954	-2.99614020553509	0.0027342068694756	0.0085180009297025	IN-PV	pt	1.27339774880657	chimp_down	chimp_down_LDLRAP1_IN-PV	up_LDLRAP1_IN-PV	LDLRAP1	Inh	up_LDLRAP1_Inh	macaque_up_ldlrap1_inh	1.46106595180921	Neur	ENSG00000157978	C9	-0.445651322	0.04	0.125	1.57064e-14	4.71788e-10	PD_down	Neur	both	EVO_up_PD_down
3504.2945751711	-0.751095532194586	0.138219215033855	-5.43408911713623	5.50770512705744e-08	5.42323112204123e-07	IN-PV	hg	rm	0.751095532194586	human_down	macaque_up	human_down_ZSWIM5_IN-PV	macaque_up_ZSWIM5_IN-PV	-0.54217722855376	0.137882630080619	-3.93216482915035	8.41843091661176e-05	0.0003976524196822	IN-PV	pt	0.54217722855376	chimp_down	chimp_down_ZSWIM5_IN-PV	up_ZSWIM5_IN-PV	ZSWIM5	Inh	up_ZSWIM5_Inh	macaque_up_zswim5_inh	0.646636380374173	Neur	ENSG00000162415	C9	-0.53142815	0.072	0.231	5.12511e-21	1.53948e-16	PD_down	Neur	both	EVO_up_PD_down
4414.99681045514	0.675851963536817	0.163013539646914	4.14598667693928	3.38353501199522e-05	0.0001894725121451	IN-PV	hg	rm	-0.675851963536817	human_up	macaque_down	human_up_ATP1A1_IN-PV	macaque_down_ATP1A1_IN-PV	1.35202922623993	0.162749744603925	8.30741227600873	9.78116425217401e-17	3.0980311679999e-15	IN-PV	pt	-1.35202922623993	chimp_up	chimp_up_ATP1A1_IN-PV	down_ATP1A1_IN-PV	ATP1A1	Inh	down_ATP1A1_Inh	macaque_down_atp1a1_inh	-1.01394059488838	Neur	ENSG00000163399	C7_2	-0.432269392	0.179	0.306	1.58404e-07	0.004758152	PD_down	Neur	both	EVO_down_PD_down
20.6605036556716	1.45106368440404	0.412577643490868	3.51706813807558	0.0004363417553707	0.0018186717390751	IN-PV	hg	rm	-1.45106368440404	human_up	macaque_down	human_up_ARL8A_IN-PV	macaque_down_ARL8A_IN-PV	1.28506766046343	0.405676555451311	3.16771487825763	0.0015364212160312	0.0051639180960188	IN-PV	pt	-1.28506766046343	chimp_up	chimp_up_ARL8A_IN-PV	down_ARL8A_IN-PV	ARL8A	Inh	down_ARL8A_Inh	macaque_down_arl8a_inh	-1.36806567243373	Neur	ENSG00000143862	C7_2	-0.4275365	0.144	0.261	4.10767e-09	0.000123386	PD_down	Neur	both	EVO_down_PD_down
201.840804091783	-0.737252492365743	0.243509260680601	-3.02761582990784	0.0024649122842683	0.0082170306456717	IN-PV	hg	rm	0.737252492365743	human_down	macaque_up	human_down_HPCAL1_IN-PV	macaque_up_HPCAL1_IN-PV	-0.556196860527112	0.240295200538846	-2.31463990658106	0.020632647004201	0.0477888193135936	IN-PV	pt	0.556196860527112	chimp_down	chimp_down_HPCAL1_IN-PV	up_HPCAL1_IN-PV	HPCAL1	Inh	up_HPCAL1_Inh	macaque_up_hpcal1_inh	0.646724676446427	Neur	ENSG00000115756	C9	-0.348967733	0.097	0.22	1.03405e-11	3.10608e-07	PD_down	Neur	both	EVO_up_PD_down
3312.17998257829	-0.538297039000963	0.166190280939744	-3.23904042978383	0.0011993257166155	0.0044149490256147	IN-PV	hg	rm	0.538297039000963	human_down	macaque_up	human_down_ROCK2_IN-PV	macaque_up_ROCK2_IN-PV	-0.560252800463802	0.165989668629909	-3.37522693483378	0.0007375484484191	0.0027142529156579	IN-PV	pt	0.560252800463802	chimp_down	chimp_down_ROCK2_IN-PV	up_ROCK2_IN-PV	ROCK2	Inh	up_ROCK2_Inh	macaque_up_rock2_inh	0.549274919732382	Neur	ENSG00000134318	C9	-0.578312155	0.11	0.316	1.84201e-24	5.53304e-20	PD_down	Neur	both	EVO_up_PD_down
395.094725544807	4.3851674968747	0.321334086309955	13.64675483772	2.11070634207065e-42	5.3060105816029e-40	IN-PV	hg	rm	-4.3851674968747	human_up	macaque_down	human_up_RPS27A_IN-PV	macaque_down_RPS27A_IN-PV	4.31474612474874	0.320864728262878	13.447243478921	3.19564540457896e-41	8.01592754760077e-39	IN-PV	pt	-4.31474612474874	chimp_up	chimp_up_RPS27A_IN-PV	down_RPS27A_IN-PV	RPS27A	Inh	down_RPS27A_Inh	macaque_down_rps27a_inh	-4.34995681081172	Neur	ENSG00000143947	C7_2	0.46062925	0.135	0.11	1.54101e-08	0.000462889	PD_up	Neur	both	EVO_down_PD_up
395.094725544807	4.3851674968747	0.321334086309955	13.64675483772	2.11070634207065e-42	5.3060105816029e-40	IN-PV	hg	rm	-4.3851674968747	human_up	macaque_down	human_up_RPS27A_IN-PV	macaque_down_RPS27A_IN-PV	4.31474612474874	0.320864728262878	13.447243478921	3.19564540457896e-41	8.01592754760077e-39	IN-PV	pt	-4.31474612474874	chimp_up	chimp_up_RPS27A_IN-PV	down_RPS27A_IN-PV	RPS27A	Inh	down_RPS27A_Inh	macaque_down_rps27a_inh	-4.34995681081172	Neur	ENSG00000143947	C7_3	0.463321156	0.22	0.156	3.50354e-08	0.001052393	PD_up	Neur	both	EVO_down_PD_up
46.91957753617	1.09222669357071	0.357723649190199	3.05326946105813	0.0022636257647531	0.0076369153259719	IN-PV	hg	rm	-1.09222669357071	human_up	macaque_down	human_up_MEIS1_IN-PV	macaque_down_MEIS1_IN-PV	0.818930605922835	0.355066248112096	2.30641636674037	0.0210873783383099	0.048687035281098	IN-PV	pt	-0.818930605922835	chimp_up	chimp_up_MEIS1_IN-PV	down_MEIS1_IN-PV	MEIS1	Inh	down_MEIS1_Inh	macaque_down_meis1_inh	-0.95557864974677	Neur	ENSG00000143995	C9	-0.698557712	0.123	0.348	6.85394e-28	2.05879e-23	PD_down	Neur	both	EVO_down_PD_down
4258.05765715152	0.552007240465786	0.237074308882216	2.32841442444122	0.0198901084523206	0.0481167667081355	IN-PV	hg	rm	-0.552007240465786	human_up	macaque_down	human_up_CHN1_IN-PV	macaque_down_CHN1_IN-PV	0.595222271142642	0.236979790112871	2.51170055834358	0.0120150991279429	0.0302010490980304	IN-PV	pt	-0.595222271142642	chimp_up	chimp_up_CHN1_IN-PV	down_CHN1_IN-PV	CHN1	Inh	down_CHN1_Inh	macaque_down_chn1_inh	-0.573614755804214	Neur	ENSG00000128656	C7_2	-0.330653243	0.418	0.601	2.0022e-20	6.0142e-16	PD_down	Neur	both	EVO_down_PD_down
4258.05765715152	0.552007240465786	0.237074308882216	2.32841442444122	0.0198901084523206	0.0481167667081355	IN-PV	hg	rm	-0.552007240465786	human_up	macaque_down	human_up_CHN1_IN-PV	macaque_down_CHN1_IN-PV	0.595222271142642	0.236979790112871	2.51170055834358	0.0120150991279429	0.0302010490980304	IN-PV	pt	-0.595222271142642	chimp_up	chimp_up_CHN1_IN-PV	down_CHN1_IN-PV	CHN1	Inh	down_CHN1_Inh	macaque_down_chn1_inh	-0.573614755804214	Neur	ENSG00000128656	C9	0.592972102	0.12	0.131	2.7909e-15	8.38331e-11	PD_up	Neur	both	EVO_down_PD_up
4258.05765715152	0.552007240465786	0.237074308882216	2.32841442444122	0.0198901084523206	0.0481167667081355	IN-PV	hg	rm	-0.552007240465786	human_up	macaque_down	human_up_CHN1_IN-PV	macaque_down_CHN1_IN-PV	0.595222271142642	0.236979790112871	2.51170055834358	0.0120150991279429	0.0302010490980304	IN-PV	pt	-0.595222271142642	chimp_up	chimp_up_CHN1_IN-PV	down_CHN1_IN-PV	CHN1	Inh	down_CHN1_Inh	macaque_down_chn1_inh	-0.573614755804214	Neur	ENSG00000128656	C6_1	-0.32082364	0.353	0.38	1.59235e-09	4.7831e-05	PD_down	Neur	both	EVO_down_PD_down
31.4855492064523	-2.32224157406978	0.397281947447656	-5.84532367752689	5.05584214351592e-09	5.88672691542744e-08	IN-PV	hg	rm	2.32224157406978	human_down	macaque_up	human_down_CERKL_IN-PV	macaque_up_CERKL_IN-PV	-2.88346694365557	0.395822188956437	-7.28475316469162	3.22259781174285e-13	6.78175043834755e-12	IN-PV	pt	2.88346694365557	chimp_down	chimp_down_CERKL_IN-PV	up_CERKL_IN-PV	CERKL	Inh	up_CERKL_Inh	macaque_up_cerkl_inh	2.60285425886267	Neur	ENSG00000188452	C9	-0.670338218	0.016	0.138	8.48939e-18	2.55004e-13	PD_down	Neur	both	EVO_up_PD_down
404.782570776509	2.24829394564084	0.441459704813662	5.09286333752666	3.52695933120215e-07	2.99146367664767e-06	IN-PV	hg	rm	-2.24829394564084	human_up	macaque_down	human_up_GULP1_IN-PV	macaque_down_GULP1_IN-PV	2.17877048111664	0.441099412034525	4.93940917097869	7.83596325597381e-07	5.88857528013486e-06	IN-PV	pt	-2.17877048111664	chimp_up	chimp_up_GULP1_IN-PV	down_GULP1_IN-PV	GULP1	Inh	down_GULP1_Inh	macaque_down_gulp1_inh	-2.21353221337874	Neur	ENSG00000144366	C6_1	-0.472960879	0.41	0.371	2.23386e-13	6.71007e-09	PD_down	Neur	both	EVO_down_PD_down
1022.14795282443	1.22849195013617	0.171130825854151	7.17867131187205	7.0392148778868e-13	1.42595357696222e-11	IN-PV	hg	rm	-1.22849195013617	human_up	macaque_down	human_up_HSPD1_IN-PV	macaque_down_HSPD1_IN-PV	1.49682475251721	0.170455767946622	8.78130890229504	1.61583095814597e-18	6.30809999993195e-17	IN-PV	pt	-1.49682475251721	chimp_up	chimp_up_HSPD1_IN-PV	down_HSPD1_IN-PV	HSPD1	Inh	down_HSPD1_Inh	macaque_down_hspd1_inh	-1.36265835132669	Neur	ENSG00000144381	C9	0.809815019	0.103	0.069	6.32335e-10	1.89941e-05	PD_up	Neur	both	EVO_down_PD_up
163.42934246201	1.30780854017867	0.247284440683416	5.28868106931556	1.23201491349986e-07	1.14350494529246e-06	IN-PV	hg	rm	-1.30780854017867	human_up	macaque_down	human_up_MRPL44_IN-PV	macaque_down_MRPL44_IN-PV	2.5060340136446	0.240647566771293	10.4137101707174	2.14687919661975e-25	1.63815890586828e-23	IN-PV	pt	-2.5060340136446	chimp_up	chimp_up_MRPL44_IN-PV	down_MRPL44_IN-PV	MRPL44	Inh	down_MRPL44_Inh	macaque_down_mrpl44_inh	-1.90692127691164	Neur	ENSG00000135900	C7_2	-0.312607058	0.05	0.101	9.70347e-07	0.029147282	PD_down	Neur	both	EVO_down_PD_down
2015.89975432302	0.634282045794132	0.194329307142965	3.26395465058443	0.0010986874966832	0.0040886117205272	IN-PV	hg	rm	-0.634282045794132	human_up	macaque_down	human_up_SEPT11_IN-PV	macaque_down_SEPT11_IN-PV	0.578113108045078	0.19412675307521	2.9780187371758	0.0029011824829573	0.0089766773466011	IN-PV	pt	-0.578113108045078	chimp_up	chimp_up_SEPT11_IN-PV	down_SEPT11_IN-PV	SEPT11	Inh	down_SEPT11_Inh	macaque_down_sept11_inh	-0.606197576919605	Neur	ENSG00000138758	C9	-0.400976432	0.095	0.25	5.82965e-19	1.75111e-14	PD_down	Neur	both	EVO_down_PD_down
35.5824532147018	-1.89453282680106	0.486929094230998	-3.89077762911882	9.99234753877345e-05	0.0004960512286378	IN-PV	hg	rm	1.89453282680106	human_down	macaque_up	human_down_FGF5_IN-PV	macaque_up_FGF5_IN-PV	-1.4453603251231	0.46859696036183	-3.08444238308131	0.0020393410660588	0.006615807950736	IN-PV	pt	1.4453603251231	chimp_down	chimp_down_FGF5_IN-PV	up_FGF5_IN-PV	FGF5	Inh	up_FGF5_Inh	macaque_up_fgf5_inh	1.66994657596208	Neur	ENSG00000138675	C9	-0.46175352	0.024	0.124	5.69061e-08	0.001709347	PD_down	Neur	both	EVO_up_PD_down
177.650941399903	2.22805788592142	0.316367592000893	7.04262365127187	1.88653286859107e-12	3.59146973568912e-11	IN-PV	hg	rm	-2.22805788592142	human_up	macaque_down	human_up_TMEM144_IN-PV	macaque_down_TMEM144_IN-PV	2.39621720341133	0.314667981290237	7.61506523029793	2.63558331923741e-14	6.41207745548696e-13	IN-PV	pt	-2.39621720341133	chimp_up	chimp_up_TMEM144_IN-PV	down_TMEM144_IN-PV	TMEM144	Inh	down_TMEM144_Inh	macaque_down_tmem144_inh	-2.31213754466637	Neur	ENSG00000164124	C7_2	0.947530516	0.125	0.051	4.37356e-15	1.31373e-10	PD_up	Neur	both	EVO_down_PD_up
177.650941399903	2.22805788592142	0.316367592000893	7.04262365127187	1.88653286859107e-12	3.59146973568912e-11	IN-PV	hg	rm	-2.22805788592142	human_up	macaque_down	human_up_TMEM144_IN-PV	macaque_down_TMEM144_IN-PV	2.39621720341133	0.314667981290237	7.61506523029793	2.63558331923741e-14	6.41207745548696e-13	IN-PV	pt	-2.39621720341133	chimp_up	chimp_up_TMEM144_IN-PV	down_TMEM144_IN-PV	TMEM144	Inh	down_TMEM144_Inh	macaque_down_tmem144_inh	-2.31213754466637	Neur	ENSG00000164124	C9	0.832421838	0.229	0.167	7.48745e-11	2.24908e-06	PD_up	Neur	both	EVO_down_PD_up
177.650941399903	2.22805788592142	0.316367592000893	7.04262365127187	1.88653286859107e-12	3.59146973568912e-11	IN-PV	hg	rm	-2.22805788592142	human_up	macaque_down	human_up_TMEM144_IN-PV	macaque_down_TMEM144_IN-PV	2.39621720341133	0.314667981290237	7.61506523029793	2.63558331923741e-14	6.41207745548696e-13	IN-PV	pt	-2.39621720341133	chimp_up	chimp_up_TMEM144_IN-PV	down_TMEM144_IN-PV	TMEM144	Inh	down_TMEM144_Inh	macaque_down_tmem144_inh	-2.31213754466637	Neur	ENSG00000164124	C6_0	0.325481515	0.23	0.164	2.54901e-14	7.65672e-10	PD_up	Neur	both	EVO_down_PD_up
114.173216257676	1.22892465399515	0.383571830526483	3.20389704402525	0.0013558095114469	0.0049181094326042	IN-PV	hg	rm	-1.22892465399515	human_up	macaque_down	human_up_ADAMTS16_IN-PV	macaque_down_ADAMTS16_IN-PV	2.10900662876644	0.378725172241841	5.56869937184873	2.56647851075555e-08	2.53316420353769e-07	IN-PV	pt	-2.10900662876644	chimp_up	chimp_up_ADAMTS16_IN-PV	down_ADAMTS16_IN-PV	ADAMTS16	Inh	down_ADAMTS16_Inh	macaque_down_adamts16_inh	-1.6689656413808	Neur	ENSG00000145536	C9	-1.037024285	0.03	0.224	2.04001e-33	6.12777e-29	PD_down	Neur	both	EVO_down_PD_down
26.3515993093293	2.76679840329345	0.743084466035079	3.72339690810175	0.0001965601434427	0.0009059481760401	IN-PV	hg	rm	-2.76679840329345	human_up	macaque_down	human_up_CARTPT_IN-PV	macaque_down_CARTPT_IN-PV	2.45173180887984	0.741427310391536	3.3067729965128	0.0009437733881616	0.0033620578925648	IN-PV	pt	-2.45173180887984	chimp_up	chimp_up_CARTPT_IN-PV	down_CARTPT_IN-PV	CARTPT	Inh	down_CARTPT_Inh	macaque_down_cartpt_inh	-2.60926510608665	Neur	ENSG00000164326	C7_1	2.464507386	0.165	0.002	4.57078e-14	1.37297e-09	PD_up	Neur	both	EVO_down_PD_up
1071.17594791088	0.633007994803994	0.254249423558757	2.48971260561267	0.0127846428321105	0.0331409582174166	IN-PV	hg	rm	-0.633007994803994	human_up	macaque_down	human_up_HINT1_IN-PV	macaque_down_HINT1_IN-PV	0.874791716392511	0.253794904988688	3.44684506740394	0.0005671737418909	0.0021593566938741	IN-PV	pt	-0.874791716392511	chimp_up	chimp_up_HINT1_IN-PV	down_HINT1_IN-PV	HINT1	Inh	down_HINT1_Inh	macaque_down_hint1_inh	-0.753899855598252	Neur	ENSG00000169567	C7_2	-0.384686316	0.123	0.232	6.21646e-13	1.8673e-08	PD_down	Neur	both	EVO_down_PD_down
1071.17594791088	0.633007994803994	0.254249423558757	2.48971260561267	0.0127846428321105	0.0331409582174166	IN-PV	hg	rm	-0.633007994803994	human_up	macaque_down	human_up_HINT1_IN-PV	macaque_down_HINT1_IN-PV	0.874791716392511	0.253794904988688	3.44684506740394	0.0005671737418909	0.0021593566938741	IN-PV	pt	-0.874791716392511	chimp_up	chimp_up_HINT1_IN-PV	down_HINT1_IN-PV	HINT1	Inh	down_HINT1_Inh	macaque_down_hint1_inh	-0.753899855598252	Neur	ENSG00000169567	C6_1	-0.367195708	0.061	0.112	8.75923e-09	0.00026311	PD_down	Neur	both	EVO_down_PD_down
381.991211530298	0.897937554832327	0.315808139740151	2.84330085846158	0.0044648901584408	0.0135525070055088	IN-PV	hg	rm	-0.897937554832327	human_up	macaque_down	human_up_RPS14_IN-PV	macaque_down_RPS14_IN-PV	1.03842229511702	0.314941424438964	3.29719184120305	0.0009765677313934	0.003466434222869	IN-PV	pt	-1.03842229511702	chimp_up	chimp_up_RPS14_IN-PV	down_RPS14_IN-PV	RPS14	Inh	down_RPS14_Inh	macaque_down_rps14_inh	-0.968179924974672	Neur	ENSG00000164587	C7_1	0.333436506	0.157	0.1	1.46241e-06	0.043927935	PD_up	Neur	both	EVO_down_PD_up
381.991211530298	0.897937554832327	0.315808139740151	2.84330085846158	0.0044648901584408	0.0135525070055088	IN-PV	hg	rm	-0.897937554832327	human_up	macaque_down	human_up_RPS14_IN-PV	macaque_down_RPS14_IN-PV	1.03842229511702	0.314941424438964	3.29719184120305	0.0009765677313934	0.003466434222869	IN-PV	pt	-1.03842229511702	chimp_up	chimp_up_RPS14_IN-PV	down_RPS14_IN-PV	RPS14	Inh	down_RPS14_Inh	macaque_down_rps14_inh	-0.968179924974672	Neur	ENSG00000164587	C9	0.350206395	0.103	0.115	9.44194e-08	0.00283617	PD_up	Neur	both	EVO_down_PD_up
250.855642190051	0.810331886015571	0.273082597515437	2.96735087987349	0.0030037794971837	0.0097336610407287	IN-PV	hg	rm	-0.810331886015571	human_up	macaque_down	human_up_CUTA_IN-PV	macaque_down_CUTA_IN-PV	1.27582877368638	0.270829246592889	4.71082347913559	2.46717862629476e-06	1.68306468151393e-05	IN-PV	pt	-1.27582877368638	chimp_up	chimp_up_CUTA_IN-PV	down_CUTA_IN-PV	CUTA	Inh	down_CUTA_Inh	macaque_down_cuta_inh	-1.04308032985098	Neur	ENSG00000112514	C7_1	0.534402962	0.117	0.04	6.91587e-08	0.002077389	PD_up	Neur	both	EVO_down_PD_up
554.639752817343	-0.809941562766812	0.129895478731766	-6.23533298213822	4.50818111431324e-10	6.10799993182765e-09	IN-PV	hg	rm	0.809941562766812	human_down	macaque_up	human_down_FBXO9_IN-PV	macaque_up_FBXO9_IN-PV	-0.958424879611663	0.128567354871567	-7.4546519259814	9.01053928599744e-14	2.03980289251372e-12	IN-PV	pt	0.958424879611663	chimp_down	chimp_down_FBXO9_IN-PV	up_FBXO9_IN-PV	FBXO9	Inh	up_FBXO9_Inh	macaque_up_fbxo9_inh	0.884183221189237	Neur	ENSG00000112146	C7_2	-0.500035473	0.08	0.187	5.87534e-12	1.76483e-07	PD_down	Neur	both	EVO_up_PD_down
554.639752817343	-0.809941562766812	0.129895478731766	-6.23533298213822	4.50818111431324e-10	6.10799993182765e-09	IN-PV	hg	rm	0.809941562766812	human_down	macaque_up	human_down_FBXO9_IN-PV	macaque_up_FBXO9_IN-PV	-0.958424879611663	0.128567354871567	-7.4546519259814	9.01053928599744e-14	2.03980289251372e-12	IN-PV	pt	0.958424879611663	chimp_down	chimp_down_FBXO9_IN-PV	up_FBXO9_IN-PV	FBXO9	Inh	up_FBXO9_Inh	macaque_up_fbxo9_inh	0.884183221189237	Neur	ENSG00000112146	C6_1	-0.440069741	0.074	0.136	1.38063e-09	4.14714e-05	PD_down	Neur	both	EVO_up_PD_down
246.478116020672	1.64340490356089	0.294320614395129	5.58372340632112	2.35423019319811e-08	2.47461022574703e-07	IN-PV	hg	rm	-1.64340490356089	human_up	macaque_down	human_up_RPS12_IN-PV	macaque_down_RPS12_IN-PV	2.22200421401074	0.292143959463045	7.60585369656364	2.83029325106112e-14	6.86283217976744e-13	IN-PV	pt	-2.22200421401074	chimp_up	chimp_up_RPS12_IN-PV	down_RPS12_IN-PV	RPS12	Inh	down_RPS12_Inh	macaque_down_rps12_inh	-1.93270455878582	Neur	ENSG00000112306	C9	0.342886314	0.139	0.164	4.69499e-07	0.014102806	PD_up	Neur	both	EVO_down_PD_up
262.8010854197	-0.879146777295356	0.218541369583355	-4.02279339134478	5.75119443683157e-05	0.000304256267557	IN-PV	hg	rm	0.879146777295356	human_down	macaque_up	human_down_IPCEF1_IN-PV	macaque_up_IPCEF1_IN-PV	-0.675532173994005	0.215583876874352	-3.13350044441274	0.0017273465696444	0.0057210326588785	IN-PV	pt	0.675532173994005	chimp_down	chimp_down_IPCEF1_IN-PV	up_IPCEF1_IN-PV	IPCEF1	Inh	up_IPCEF1_Inh	macaque_up_ipcef1_inh	0.77733947564468	Neur	ENSG00000074706	C7_2	-0.437557568	0.055	0.145	6.17225e-10	1.85402e-05	PD_down	Neur	both	EVO_up_PD_down
1724.27017558594	2.34178452456452	0.283070002869878	8.27281061512194	1.30837438744631e-16	4.44612892411518e-15	IN-PV	hg	rm	-2.34178452456452	human_up	macaque_down	human_up_PPIA_IN-PV	macaque_down_PPIA_IN-PV	2.99230027888836	0.282740618720385	10.583199161234	3.56571232198204e-26	2.95872775675338e-24	IN-PV	pt	-2.99230027888836	chimp_up	chimp_up_PPIA_IN-PV	down_PPIA_IN-PV	PPIA	Inh	down_PPIA_Inh	macaque_down_ppia_inh	-2.66704240172644	Neur	ENSG00000196262	C7_2	-0.460676564	0.374	0.583	1.81455e-25	5.45053e-21	PD_down	Neur	both	EVO_down_PD_down
1724.27017558594	2.34178452456452	0.283070002869878	8.27281061512194	1.30837438744631e-16	4.44612892411518e-15	IN-PV	hg	rm	-2.34178452456452	human_up	macaque_down	human_up_PPIA_IN-PV	macaque_down_PPIA_IN-PV	2.99230027888836	0.282740618720385	10.583199161234	3.56571232198204e-26	2.95872775675338e-24	IN-PV	pt	-2.99230027888836	chimp_up	chimp_up_PPIA_IN-PV	down_PPIA_IN-PV	PPIA	Inh	down_PPIA_Inh	macaque_down_ppia_inh	-2.66704240172644	Neur	ENSG00000196262	C9	0.309453545	0.139	0.165	4.02948e-09	0.000121038	PD_up	Neur	both	EVO_down_PD_up
1724.27017558594	2.34178452456452	0.283070002869878	8.27281061512194	1.30837438744631e-16	4.44612892411518e-15	IN-PV	hg	rm	-2.34178452456452	human_up	macaque_down	human_up_PPIA_IN-PV	macaque_down_PPIA_IN-PV	2.99230027888836	0.282740618720385	10.583199161234	3.56571232198204e-26	2.95872775675338e-24	IN-PV	pt	-2.99230027888836	chimp_up	chimp_up_PPIA_IN-PV	down_PPIA_IN-PV	PPIA	Inh	down_PPIA_Inh	macaque_down_ppia_inh	-2.66704240172644	Neur	ENSG00000196262	C6_1	-0.616884078	0.195	0.293	2.66795e-12	8.01398e-08	PD_down	Neur	both	EVO_down_PD_down
11485.539358675	-1.28322520149753	0.152209973063998	-8.43062498249038	3.43823949368937e-17	1.28105119706837e-15	IN-PV	hg	rm	1.28322520149753	human_down	macaque_up	human_down_CALN1_IN-PV	macaque_up_CALN1_IN-PV	-0.835569429857486	0.15206866061329	-5.49468527234771	3.91407818169066e-08	3.70894173508621e-07	IN-PV	pt	0.835569429857486	chimp_down	chimp_down_CALN1_IN-PV	up_CALN1_IN-PV	CALN1	Inh	up_CALN1_Inh	macaque_up_caln1_inh	1.05939731567751	Neur	ENSG00000183166	C7_2	-0.39600598	0.138	0.261	5.68476e-13	1.70759e-08	PD_down	Neur	both	EVO_up_PD_down
11485.539358675	-1.28322520149753	0.152209973063998	-8.43062498249038	3.43823949368937e-17	1.28105119706837e-15	IN-PV	hg	rm	1.28322520149753	human_down	macaque_up	human_down_CALN1_IN-PV	macaque_up_CALN1_IN-PV	-0.835569429857486	0.15206866061329	-5.49468527234771	3.91407818169066e-08	3.70894173508621e-07	IN-PV	pt	0.835569429857486	chimp_down	chimp_down_CALN1_IN-PV	up_CALN1_IN-PV	CALN1	Inh	up_CALN1_Inh	macaque_up_caln1_inh	1.05939731567751	Neur	ENSG00000183166	C7_3	-0.568809929	0.079	0.182	2.06183e-16	6.19332e-12	PD_down	Neur	both	EVO_up_PD_down
11485.539358675	-1.28322520149753	0.152209973063998	-8.43062498249038	3.43823949368937e-17	1.28105119706837e-15	IN-PV	hg	rm	1.28322520149753	human_down	macaque_up	human_down_CALN1_IN-PV	macaque_up_CALN1_IN-PV	-0.835569429857486	0.15206866061329	-5.49468527234771	3.91407818169066e-08	3.70894173508621e-07	IN-PV	pt	0.835569429857486	chimp_down	chimp_down_CALN1_IN-PV	up_CALN1_IN-PV	CALN1	Inh	up_CALN1_Inh	macaque_up_caln1_inh	1.05939731567751	Neur	ENSG00000183166	C9	-1.420159684	0.294	0.784	3.8968e-110	1.1705e-105	PD_down	Neur	both	EVO_up_PD_down
11485.539358675	-1.28322520149753	0.152209973063998	-8.43062498249038	3.43823949368937e-17	1.28105119706837e-15	IN-PV	hg	rm	1.28322520149753	human_down	macaque_up	human_down_CALN1_IN-PV	macaque_up_CALN1_IN-PV	-0.835569429857486	0.15206866061329	-5.49468527234771	3.91407818169066e-08	3.70894173508621e-07	IN-PV	pt	0.835569429857486	chimp_down	chimp_down_CALN1_IN-PV	up_CALN1_IN-PV	CALN1	Inh	up_CALN1_Inh	macaque_up_caln1_inh	1.05939731567751	Neur	ENSG00000183166	C6_0	-0.370053542	0.202	0.214	3.91327e-08	0.001175468	PD_down	Neur	both	EVO_up_PD_down
224.975065093511	3.29215386471326	0.289538222219696	11.3703601530551	5.87446952511545e-30	6.88600037311988e-28	IN-PV	hg	rm	-3.29215386471326	human_up	macaque_down	human_up_BAIAP2L1_IN-PV	macaque_down_BAIAP2L1_IN-PV	0.91827212595085	0.294495237439355	3.11812216026056	0.0018200734678001	0.0059881596996534	IN-PV	pt	-0.91827212595085	chimp_up	chimp_up_BAIAP2L1_IN-PV	down_BAIAP2L1_IN-PV	BAIAP2L1	Inh	down_BAIAP2L1_Inh	macaque_down_baiap2l1_inh	-2.10521299533205	Neur	ENSG00000006453	C7_3	0.511304339	0.126	0.08	6.23842e-11	1.8739e-06	PD_up	Neur	both	EVO_down_PD_up
265.945400773036	4.20341851594186	0.495365944763334	8.48548141102046	2.1482747077784e-17	8.20947834758174e-16	IN-PV	hg	rm	-4.20341851594186	human_up	macaque_down	human_up_SLC26A3_IN-PV	macaque_down_SLC26A3_IN-PV	1.42828650443423	0.498700800143503	2.86401486426979	0.0041830838136869	0.0123228183134571	IN-PV	pt	-1.42828650443423	chimp_up	chimp_up_SLC26A3_IN-PV	down_SLC26A3_IN-PV	SLC26A3	Inh	down_SLC26A3_Inh	macaque_down_slc26a3_inh	-2.81585251018805	Neur	ENSG00000091138	C7_0	-1.186342921	0.827	0.949	3.1197e-123	9.3711e-119	PD_down	Neur	both	EVO_down_PD_down
265.945400773036	4.20341851594186	0.495365944763334	8.48548141102046	2.1482747077784e-17	8.20947834758174e-16	IN-PV	hg	rm	-4.20341851594186	human_up	macaque_down	human_up_SLC26A3_IN-PV	macaque_down_SLC26A3_IN-PV	1.42828650443423	0.498700800143503	2.86401486426979	0.0041830838136869	0.0123228183134571	IN-PV	pt	-1.42828650443423	chimp_up	chimp_up_SLC26A3_IN-PV	down_SLC26A3_IN-PV	SLC26A3	Inh	down_SLC26A3_Inh	macaque_down_slc26a3_inh	-2.81585251018805	Neur	ENSG00000091138	C7_1	-0.523466451	0.895	0.941	8.95766e-48	2.6907e-43	PD_down	Neur	both	EVO_down_PD_down
265.945400773036	4.20341851594186	0.495365944763334	8.48548141102046	2.1482747077784e-17	8.20947834758174e-16	IN-PV	hg	rm	-4.20341851594186	human_up	macaque_down	human_up_SLC26A3_IN-PV	macaque_down_SLC26A3_IN-PV	1.42828650443423	0.498700800143503	2.86401486426979	0.0041830838136869	0.0123228183134571	IN-PV	pt	-1.42828650443423	chimp_up	chimp_up_SLC26A3_IN-PV	down_SLC26A3_IN-PV	SLC26A3	Inh	down_SLC26A3_Inh	macaque_down_slc26a3_inh	-2.81585251018805	Neur	ENSG00000091138	C7_2	-0.42439465	0.841	0.985	5.5372e-191	1.6633e-186	PD_down	Neur	both	EVO_down_PD_down
265.945400773036	4.20341851594186	0.495365944763334	8.48548141102046	2.1482747077784e-17	8.20947834758174e-16	IN-PV	hg	rm	-4.20341851594186	human_up	macaque_down	human_up_SLC26A3_IN-PV	macaque_down_SLC26A3_IN-PV	1.42828650443423	0.498700800143503	2.86401486426979	0.0041830838136869	0.0123228183134571	IN-PV	pt	-1.42828650443423	chimp_up	chimp_up_SLC26A3_IN-PV	down_SLC26A3_IN-PV	SLC26A3	Inh	down_SLC26A3_Inh	macaque_down_slc26a3_inh	-2.81585251018805	Neur	ENSG00000091138	C9	0.86007293	0.81	0.797	6.08996e-20	1.8293e-15	PD_up	Neur	both	EVO_down_PD_up
265.945400773036	4.20341851594186	0.495365944763334	8.48548141102046	2.1482747077784e-17	8.20947834758174e-16	IN-PV	hg	rm	-4.20341851594186	human_up	macaque_down	human_up_SLC26A3_IN-PV	macaque_down_SLC26A3_IN-PV	1.42828650443423	0.498700800143503	2.86401486426979	0.0041830838136869	0.0123228183134571	IN-PV	pt	-1.42828650443423	chimp_up	chimp_up_SLC26A3_IN-PV	down_SLC26A3_IN-PV	SLC26A3	Inh	down_SLC26A3_Inh	macaque_down_slc26a3_inh	-2.81585251018805	Neur	ENSG00000091138	C6_0	-0.601337197	0.861	0.9	6.65075e-51	1.99775e-46	PD_down	Neur	both	EVO_down_PD_down
265.945400773036	4.20341851594186	0.495365944763334	8.48548141102046	2.1482747077784e-17	8.20947834758174e-16	IN-PV	hg	rm	-4.20341851594186	human_up	macaque_down	human_up_SLC26A3_IN-PV	macaque_down_SLC26A3_IN-PV	1.42828650443423	0.498700800143503	2.86401486426979	0.0041830838136869	0.0123228183134571	IN-PV	pt	-1.42828650443423	chimp_up	chimp_up_SLC26A3_IN-PV	down_SLC26A3_IN-PV	SLC26A3	Inh	down_SLC26A3_Inh	macaque_down_slc26a3_inh	-2.81585251018805	Neur	ENSG00000091138	C6_2	-0.822112929	0.907	0.865	4.23738e-20	1.27283e-15	PD_down	Neur	both	EVO_down_PD_down
265.945400773036	4.20341851594186	0.495365944763334	8.48548141102046	2.1482747077784e-17	8.20947834758174e-16	IN-PV	hg	rm	-4.20341851594186	human_up	macaque_down	human_up_SLC26A3_IN-PV	macaque_down_SLC26A3_IN-PV	1.42828650443423	0.498700800143503	2.86401486426979	0.0041830838136869	0.0123228183134571	IN-PV	pt	-1.42828650443423	chimp_up	chimp_up_SLC26A3_IN-PV	down_SLC26A3_IN-PV	SLC26A3	Inh	down_SLC26A3_Inh	macaque_down_slc26a3_inh	-2.81585251018805	Neur	ENSG00000091138	C6_3	-0.336077101	0.816	0.92	4.53376e-08	0.001361851	PD_down	Neur	both	EVO_down_PD_down
1674.2302704797	0.975946330686669	0.142338486678056	6.85651754113476	7.05594204450297e-12	1.22074818207757e-10	IN-PV	hg	rm	-0.975946330686669	human_up	macaque_down	human_up_WDR60_IN-PV	macaque_down_WDR60_IN-PV	0.577909469812291	0.142229734180125	4.06321134707602	4.84021674292636e-05	0.0002429906831858	IN-PV	pt	-0.577909469812291	chimp_up	chimp_up_WDR60_IN-PV	down_WDR60_IN-PV	WDR60	Inh	down_WDR60_Inh	macaque_down_wdr60_inh	-0.77692790024948	Neur	ENSG00000126870	C6_0	-0.421052241	0.146	0.169	1.55001e-10	4.65591e-06	PD_down	Neur	both	EVO_down_PD_down
435.27315261013	2.50678062628194	0.385058723531466	6.51012552914438	7.50880302575105e-11	1.12875486406553e-09	IN-PV	hg	rm	-2.50678062628194	human_up	macaque_down	human_up_MSR1_IN-PV	macaque_down_MSR1_IN-PV	2.70514176189138	0.38447640690816	7.03591095132545	1.97963341880045e-12	3.71902740325197e-11	IN-PV	pt	-2.70514176189138	chimp_up	chimp_up_MSR1_IN-PV	down_MSR1_IN-PV	MSR1	Inh	down_MSR1_Inh	macaque_down_msr1_inh	-2.60596119408666	Neur	ENSG00000038945	C9	-1.794273291	0.057	0.345	3.84895e-33	1.15615e-28	PD_down	Neur	both	EVO_down_PD_down
378.800364193782	-0.610301320334321	0.161422889692559	-3.78076071799162	0.000156349890864	0.0007385647436897	IN-PV	hg	rm	0.610301320334321	human_down	macaque_up	human_down_POLB_IN-PV	macaque_up_POLB_IN-PV	-1.13081785223038	0.161212740186213	-7.01444470780783	2.30864001913588e-12	4.28425204730755e-11	IN-PV	pt	1.13081785223038	chimp_down	chimp_down_POLB_IN-PV	up_POLB_IN-PV	POLB	Inh	up_POLB_Inh	macaque_up_polb_inh	0.870559586282352	Neur	ENSG00000070501	C9	-0.602485359	0.048	0.194	1.41336e-17	4.24544e-13	PD_down	Neur	both	EVO_up_PD_down
204.614584435923	0.881041477441445	0.206868098218159	4.25895285464614	2.05386778725364e-05	0.0001213305531739	IN-PV	hg	rm	-0.881041477441445	human_up	macaque_down	human_up_RPS20_IN-PV	macaque_down_RPS20_IN-PV	0.830151185882362	0.205030743306435	4.0489107755008	5.14565559834267e-05	0.0002564952995034	IN-PV	pt	-0.830151185882362	chimp_up	chimp_up_RPS20_IN-PV	down_RPS20_IN-PV	RPS20	Inh	down_RPS20_Inh	macaque_down_rps20_inh	-0.855596331661904	Neur	ENSG00000008988	C7_0	0.569174102	0.112	0.051	4.54301e-08	0.001364628	PD_up	Neur	both	EVO_down_PD_up
204.614584435923	0.881041477441445	0.206868098218159	4.25895285464614	2.05386778725364e-05	0.0001213305531739	IN-PV	hg	rm	-0.881041477441445	human_up	macaque_down	human_up_RPS20_IN-PV	macaque_down_RPS20_IN-PV	0.830151185882362	0.205030743306435	4.0489107755008	5.14565559834267e-05	0.0002564952995034	IN-PV	pt	-0.830151185882362	chimp_up	chimp_up_RPS20_IN-PV	down_RPS20_IN-PV	RPS20	Inh	down_RPS20_Inh	macaque_down_rps20_inh	-0.855596331661904	Neur	ENSG00000008988	C9	0.266172863	0.103	0.122	7.57773e-07	0.022761984	PD_up	Neur	both	EVO_down_PD_up
29.1574279328151	1.76852420884687	0.557544409930419	3.17198805574534	0.0015139923376558	0.0054008292229765	IN-PV	hg	rm	-1.76852420884687	human_up	macaque_down	human_up_PMP2_IN-PV	macaque_down_PMP2_IN-PV	1.86241047790765	0.552075567327144	3.37347020612495	0.0007422707887792	0.0027297902634866	IN-PV	pt	-1.86241047790765	chimp_up	chimp_up_PMP2_IN-PV	down_PMP2_IN-PV	PMP2	Inh	down_PMP2_Inh	macaque_down_pmp2_inh	-1.81546734337726	Neur	ENSG00000147588	C7_0	1.025466686	0.292	0.146	1.5163e-19	4.55466e-15	PD_up	Neur	both	EVO_down_PD_up
29.1574279328151	1.76852420884687	0.557544409930419	3.17198805574534	0.0015139923376558	0.0054008292229765	IN-PV	hg	rm	-1.76852420884687	human_up	macaque_down	human_up_PMP2_IN-PV	macaque_down_PMP2_IN-PV	1.86241047790765	0.552075567327144	3.37347020612495	0.0007422707887792	0.0027297902634866	IN-PV	pt	-1.86241047790765	chimp_up	chimp_up_PMP2_IN-PV	down_PMP2_IN-PV	PMP2	Inh	down_PMP2_Inh	macaque_down_pmp2_inh	-1.81546734337726	Neur	ENSG00000147588	C7_1	0.641044765	0.292	0.205	1.13004e-15	3.39442e-11	PD_up	Neur	both	EVO_down_PD_up
29.1574279328151	1.76852420884687	0.557544409930419	3.17198805574534	0.0015139923376558	0.0054008292229765	IN-PV	hg	rm	-1.76852420884687	human_up	macaque_down	human_up_PMP2_IN-PV	macaque_down_PMP2_IN-PV	1.86241047790765	0.552075567327144	3.37347020612495	0.0007422707887792	0.0027297902634866	IN-PV	pt	-1.86241047790765	chimp_up	chimp_up_PMP2_IN-PV	down_PMP2_IN-PV	PMP2	Inh	down_PMP2_Inh	macaque_down_pmp2_inh	-1.81546734337726	Neur	ENSG00000147588	C7_2	1.318309633	0.251	0.109	1.7643e-36	5.29961e-32	PD_up	Neur	both	EVO_down_PD_up
29.1574279328151	1.76852420884687	0.557544409930419	3.17198805574534	0.0015139923376558	0.0054008292229765	IN-PV	hg	rm	-1.76852420884687	human_up	macaque_down	human_up_PMP2_IN-PV	macaque_down_PMP2_IN-PV	1.86241047790765	0.552075567327144	3.37347020612495	0.0007422707887792	0.0027297902634866	IN-PV	pt	-1.86241047790765	chimp_up	chimp_up_PMP2_IN-PV	down_PMP2_IN-PV	PMP2	Inh	down_PMP2_Inh	macaque_down_pmp2_inh	-1.81546734337726	Neur	ENSG00000147588	C7_3	0.779358853	0.294	0.205	2.19312e-23	6.58771e-19	PD_up	Neur	both	EVO_down_PD_up
29.1574279328151	1.76852420884687	0.557544409930419	3.17198805574534	0.0015139923376558	0.0054008292229765	IN-PV	hg	rm	-1.76852420884687	human_up	macaque_down	human_up_PMP2_IN-PV	macaque_down_PMP2_IN-PV	1.86241047790765	0.552075567327144	3.37347020612495	0.0007422707887792	0.0027297902634866	IN-PV	pt	-1.86241047790765	chimp_up	chimp_up_PMP2_IN-PV	down_PMP2_IN-PV	PMP2	Inh	down_PMP2_Inh	macaque_down_pmp2_inh	-1.81546734337726	Neur	ENSG00000147588	C9	0.707798009	0.215	0.208	1.41999e-14	4.26535e-10	PD_up	Neur	both	EVO_down_PD_up
29.1574279328151	1.76852420884687	0.557544409930419	3.17198805574534	0.0015139923376558	0.0054008292229765	IN-PV	hg	rm	-1.76852420884687	human_up	macaque_down	human_up_PMP2_IN-PV	macaque_down_PMP2_IN-PV	1.86241047790765	0.552075567327144	3.37347020612495	0.0007422707887792	0.0027297902634866	IN-PV	pt	-1.86241047790765	chimp_up	chimp_up_PMP2_IN-PV	down_PMP2_IN-PV	PMP2	Inh	down_PMP2_Inh	macaque_down_pmp2_inh	-1.81546734337726	Neur	ENSG00000147588	C6_0	0.487822275	0.241	0.161	2.53728e-22	7.62149e-18	PD_up	Neur	both	EVO_down_PD_up
722.064427617934	0.871273241708953	0.31062936828813	2.80486435172088	0.0050337759329	0.0150171196511238	IN-PV	hg	rm	-0.871273241708953	human_up	macaque_down	human_up_CPQ_IN-PV	macaque_down_CPQ_IN-PV	1.50442792046876	0.30983385443972	4.85559566493871	1.2002539088639e-06	8.73395833715801e-06	IN-PV	pt	-1.50442792046876	chimp_up	chimp_up_CPQ_IN-PV	down_CPQ_IN-PV	CPQ	Inh	down_CPQ_Inh	macaque_down_cpq_inh	-1.18785058108886	Neur	ENSG00000104324	C9	0.660866692	0.115	0.082	1.64599e-10	4.94423e-06	PD_up	Neur	both	EVO_down_PD_up
2425.61883709985	-1.78183107093848	0.279852773919362	-6.36703022801519	1.92723204944331e-10	2.75422580216676e-09	IN-PV	hg	rm	1.78183107093848	human_down	macaque_up	human_down_LINGO2_IN-PV	macaque_up_LINGO2_IN-PV	-1.17844885816632	0.279355354147013	-4.21845810603705	2.45978662602398e-05	0.0001339240397369	IN-PV	pt	1.17844885816632	chimp_down	chimp_down_LINGO2_IN-PV	up_LINGO2_IN-PV	LINGO2	Inh	up_LINGO2_Inh	macaque_up_lingo2_inh	1.4801399645524	Neur	ENSG00000174482	C9	0.668346961	0.136	0.128	1.28017e-16	3.84538e-12	PD_up	Neur	both	EVO_up_PD_up
492.646604772729	-1.03058627321446	0.212008874626655	-4.86105251503888	1.16763270551873e-06	8.97544617612127e-06	IN-PV	hg	rm	1.03058627321446	human_down	macaque_up	human_down_DIRAS2_IN-PV	macaque_up_DIRAS2_IN-PV	-0.506375371784978	0.209679469370465	-2.41499739247387	0.0157353223360518	0.0380509057186434	IN-PV	pt	0.506375371784978	chimp_down	chimp_down_DIRAS2_IN-PV	up_DIRAS2_IN-PV	DIRAS2	Inh	up_DIRAS2_Inh	macaque_up_diras2_inh	0.768480822499721	Neur	ENSG00000165023	C9	-0.638074447	0.054	0.21	2.56967e-21	7.71876e-17	PD_down	Neur	both	EVO_up_PD_down
252.875515423714	-1.97053495449413	0.371001639758084	-5.31139149621828	1.08791336539916e-07	1.01882012428427e-06	IN-PV	hg	rm	1.97053495449413	human_down	macaque_up	human_down_SVEP1_IN-PV	macaque_up_SVEP1_IN-PV	-1.0324824634732	0.366165737053243	-2.81971347669559	0.0048066547158684	0.0138861035033621	IN-PV	pt	1.0324824634732	chimp_down	chimp_down_SVEP1_IN-PV	up_SVEP1_IN-PV	SVEP1	Inh	up_SVEP1_Inh	macaque_up_svep1_inh	1.50150870898366	Neur	ENSG00000165124	C9	-0.5201073	0.057	0.18	7.66549e-13	2.30256e-08	PD_down	Neur	both	EVO_up_PD_down
4219.2283223628	0.557657479545301	0.176200220331385	3.16490795809732	0.0015513201660917	0.0055085594393303	IN-PV	hg	rm	-0.557657479545301	human_up	macaque_down	human_up_SPTAN1_IN-PV	macaque_down_SPTAN1_IN-PV	0.797209765207045	0.176032198439937	4.52877241931995	5.9327356188591e-06	3.72468611652365e-05	IN-PV	pt	-0.797209765207045	chimp_up	chimp_up_SPTAN1_IN-PV	down_SPTAN1_IN-PV	SPTAN1	Inh	down_SPTAN1_Inh	macaque_down_sptan1_inh	-0.677433622376173	Neur	ENSG00000197694	C7_2	-0.623107664	0.255	0.477	5.14783e-25	1.5463e-20	PD_down	Neur	both	EVO_down_PD_down
2569.58213828669	0.584162705303833	0.207182336946417	2.81955843298994	0.0048089774436071	0.014431082174725	IN-PV	hg	rm	-0.584162705303833	human_up	macaque_down	human_up_DIP2C_IN-PV	macaque_down_DIP2C_IN-PV	0.518222944925826	0.207034811318741	2.50307154446599	0.0123120652768153	0.0308255631999042	IN-PV	pt	-0.518222944925826	chimp_up	chimp_up_DIP2C_IN-PV	down_DIP2C_IN-PV	DIP2C	Inh	down_DIP2C_Inh	macaque_down_dip2c_inh	-0.55119282511483	Neur	ENSG00000151240	C6_1	0.387209077	0.379	0.256	8.47155e-14	2.54469e-09	PD_up	Neur	both	EVO_down_PD_up
546.59027154137	1.40843392254488	0.354385776168978	3.97429585851468	7.05877751937703e-05	0.0003647384669187	IN-PV	hg	rm	-1.40843392254488	human_up	macaque_down	human_up_PLXDC2_IN-PV	macaque_down_PLXDC2_IN-PV	0.940302307004154	0.354311441796829	2.6538863724964	0.0079570616436112	0.021326513248457	IN-PV	pt	-0.940302307004154	chimp_up	chimp_up_PLXDC2_IN-PV	down_PLXDC2_IN-PV	PLXDC2	Inh	down_PLXDC2_Inh	macaque_down_plxdc2_inh	-1.17436811477452	Neur	ENSG00000120594	C9	0.929649964	0.237	0.161	2.96859e-18	8.91704e-14	PD_up	Neur	both	EVO_down_PD_up
546.59027154137	1.40843392254488	0.354385776168978	3.97429585851468	7.05877751937703e-05	0.0003647384669187	IN-PV	hg	rm	-1.40843392254488	human_up	macaque_down	human_up_PLXDC2_IN-PV	macaque_down_PLXDC2_IN-PV	0.940302307004154	0.354311441796829	2.6538863724964	0.0079570616436112	0.021326513248457	IN-PV	pt	-0.940302307004154	chimp_up	chimp_up_PLXDC2_IN-PV	down_PLXDC2_IN-PV	PLXDC2	Inh	down_PLXDC2_Inh	macaque_down_plxdc2_inh	-1.17436811477452	Neur	ENSG00000120594	C6_0	0.263650595	0.348	0.254	1.44809e-11	4.34976e-07	PD_up	Neur	both	EVO_down_PD_up
546.59027154137	1.40843392254488	0.354385776168978	3.97429585851468	7.05877751937703e-05	0.0003647384669187	IN-PV	hg	rm	-1.40843392254488	human_up	macaque_down	human_up_PLXDC2_IN-PV	macaque_down_PLXDC2_IN-PV	0.940302307004154	0.354311441796829	2.6538863724964	0.0079570616436112	0.021326513248457	IN-PV	pt	-0.940302307004154	chimp_up	chimp_up_PLXDC2_IN-PV	down_PLXDC2_IN-PV	PLXDC2	Inh	down_PLXDC2_Inh	macaque_down_plxdc2_inh	-1.17436811477452	Neur	ENSG00000120594	C6_1	0.321073939	0.358	0.256	2.22313e-14	6.67783e-10	PD_up	Neur	both	EVO_down_PD_up
611.32751086221	-0.974969359809823	0.15950690742914	-6.11239585497542	9.81463577573228e-10	1.27510819091316e-08	IN-PV	hg	rm	0.974969359809823	human_down	macaque_up	human_down_MARCH8_IN-PV	macaque_up_MARCH8_IN-PV	-1.35266613539963	0.159009393347108	-8.50683162124165	1.78750830917543e-17	6.1431171387615e-16	IN-PV	pt	1.35266613539963	chimp_down	chimp_down_MARCH8_IN-PV	up_MARCH8_IN-PV	MARCH8	Inh	up_MARCH8_Inh	macaque_up_march8_inh	1.16381774760472	Neur	ENSG00000165406	C9	-0.330910272	0.068	0.174	7.62112e-10	2.28923e-05	PD_down	Neur	both	EVO_up_PD_down
597.366875042091	0.928238466592689	0.193399049236581	4.79960201591889	1.58981238543407e-06	1.19107488050563e-05	IN-PV	hg	rm	-0.928238466592689	human_up	macaque_down	human_up_GLUD1_IN-PV	macaque_down_GLUD1_IN-PV	1.6059898095117	0.191801595239285	8.37318275433595	5.60825280236024e-17	1.83216917523814e-15	IN-PV	pt	-1.6059898095117	chimp_up	chimp_up_GLUD1_IN-PV	down_GLUD1_IN-PV	GLUD1	Inh	down_GLUD1_Inh	macaque_down_glud1_inh	-1.2671141380522	Neur	ENSG00000148672	C9	0.3038023	0.094	0.111	1.05643e-11	3.17329e-07	PD_up	Neur	both	EVO_down_PD_up
456.995197504142	0.713293636388777	0.308393493505273	2.31293348079856	0.0207262966849555	0.0497416816576485	IN-PV	hg	rm	-0.713293636388777	human_up	macaque_down	human_up_TRUB1_IN-PV	macaque_down_TRUB1_IN-PV	0.905780098863446	0.307577430556553	2.94488479608033	0.0032307493293461	0.009862168501094	IN-PV	pt	-0.905780098863446	chimp_up	chimp_up_TRUB1_IN-PV	down_TRUB1_IN-PV	TRUB1	Inh	down_TRUB1_Inh	macaque_down_trub1_inh	-0.809536867626112	Neur	ENSG00000165832	C7_2	-0.461977297	0.094	0.203	9.20887e-14	2.76616e-09	PD_down	Neur	both	EVO_down_PD_down
207.633994176156	0.714543440482614	0.240235164361073	2.97434991410607	0.0029361004909463	0.0095453002093479	IN-PV	hg	rm	-0.714543440482614	human_up	macaque_down	human_up_RPLP2_IN-PV	macaque_down_RPLP2_IN-PV	1.36053498943311	0.236521411032442	5.75226988328129	8.80530804410757e-09	9.48929567637331e-08	IN-PV	pt	-1.36053498943311	chimp_up	chimp_up_RPLP2_IN-PV	down_RPLP2_IN-PV	RPLP2	Inh	down_RPLP2_Inh	macaque_down_rplp2_inh	-1.03753921495786	Neur	ENSG00000177600	C9	0.350434374	0.098	0.106	1.02851e-06	0.030894293	PD_up	Neur	both	EVO_down_PD_up
13.8504573217363	-2.21991804967158	0.797377578747692	-2.78402366562406	0.0053689116658724	0.0158806835708008	IN-PV	hg	rm	2.21991804967158	human_down	macaque_up	human_down_TH_IN-PV	macaque_up_TH_IN-PV	-6.5362794375213	1.270625473819	-5.1441432366973	2.68744435972818e-07	2.19738097648363e-06	IN-PV	pt	6.5362794375213	chimp_down	chimp_down_TH_IN-PV	up_TH_IN-PV	TH	Inh	up_TH_Inh	macaque_up_th_inh	4.37809874359644	Neur	ENSG00000180176	C7_3	-0.564290163	0.427	0.619	8.07354e-11	2.42513e-06	PD_down	Neur	both	EVO_up_PD_down
228.673413751241	2.70541585403516	0.332471524152347	8.13728592526158	4.04237281647042e-16	1.27794104266144e-14	IN-PV	hg	rm	-2.70541585403516	human_up	macaque_down	human_up_RPS13_IN-PV	macaque_down_RPS13_IN-PV	2.78962289808231	0.331388858885957	8.41797430203385	3.83049778492805e-17	1.27234327489322e-15	IN-PV	pt	-2.78962289808231	chimp_up	chimp_up_RPS13_IN-PV	down_RPS13_IN-PV	RPS13	Inh	down_RPS13_Inh	macaque_down_rps13_inh	-2.74751937605873	Neur	ENSG00000110700	C7_3	0.448457607	0.129	0.085	6.95932e-08	0.002090441	PD_up	Neur	both	EVO_down_PD_up
1999.95476760637	-0.988332746732005	0.181566439993822	-5.44336688413143	5.2282807611186e-08	5.17495626568973e-07	IN-PV	hg	rm	0.988332746732005	human_down	macaque_up	human_down_ELP4_IN-PV	macaque_up_ELP4_IN-PV	-0.513531411905042	0.180934266386159	-2.83822087524891	0.0045365777974496	0.0132091558798307	IN-PV	pt	0.513531411905042	chimp_down	chimp_down_ELP4_IN-PV	up_ELP4_IN-PV	ELP4	Inh	up_ELP4_Inh	macaque_up_elp4_inh	0.750932079318524	Neur	ENSG00000109911	C9	-0.711791696	0.11	0.331	5.22971e-28	1.5709e-23	PD_down	Neur	both	EVO_up_PD_down
2561.10487657041	0.71712766299604	0.212740731421704	3.3708996777609	0.0007492313674092	0.0029318665568257	IN-PV	hg	rm	-0.71712766299604	human_up	macaque_down	human_up_FTH1_IN-PV	macaque_down_FTH1_IN-PV	0.73501581423038	0.212577117645389	3.45764314791632	0.0005449226592247	0.0020851915118819	IN-PV	pt	-0.73501581423038	chimp_up	chimp_up_FTH1_IN-PV	down_FTH1_IN-PV	FTH1	Inh	down_FTH1_Inh	macaque_down_fth1_inh	-0.72607173861321	Neur	ENSG00000167996	C7_0	0.446004366	0.567	0.428	2.6369e-14	7.92071e-10	PD_up	Neur	both	EVO_down_PD_up
2561.10487657041	0.71712766299604	0.212740731421704	3.3708996777609	0.0007492313674092	0.0029318665568257	IN-PV	hg	rm	-0.71712766299604	human_up	macaque_down	human_up_FTH1_IN-PV	macaque_down_FTH1_IN-PV	0.73501581423038	0.212577117645389	3.45764314791632	0.0005449226592247	0.0020851915118819	IN-PV	pt	-0.73501581423038	chimp_up	chimp_up_FTH1_IN-PV	down_FTH1_IN-PV	FTH1	Inh	down_FTH1_Inh	macaque_down_fth1_inh	-0.72607173861321	Neur	ENSG00000167996	C7_1	0.354515971	0.656	0.565	7.60716e-10	2.28504e-05	PD_up	Neur	both	EVO_down_PD_up
2561.10487657041	0.71712766299604	0.212740731421704	3.3708996777609	0.0007492313674092	0.0029318665568257	IN-PV	hg	rm	-0.71712766299604	human_up	macaque_down	human_up_FTH1_IN-PV	macaque_down_FTH1_IN-PV	0.73501581423038	0.212577117645389	3.45764314791632	0.0005449226592247	0.0020851915118819	IN-PV	pt	-0.73501581423038	chimp_up	chimp_up_FTH1_IN-PV	down_FTH1_IN-PV	FTH1	Inh	down_FTH1_Inh	macaque_down_fth1_inh	-0.72607173861321	Neur	ENSG00000167996	C7_3	0.468567378	0.615	0.554	1.10054e-22	3.30581e-18	PD_up	Neur	both	EVO_down_PD_up
2561.10487657041	0.71712766299604	0.212740731421704	3.3708996777609	0.0007492313674092	0.0029318665568257	IN-PV	hg	rm	-0.71712766299604	human_up	macaque_down	human_up_FTH1_IN-PV	macaque_down_FTH1_IN-PV	0.73501581423038	0.212577117645389	3.45764314791632	0.0005449226592247	0.0020851915118819	IN-PV	pt	-0.73501581423038	chimp_up	chimp_up_FTH1_IN-PV	down_FTH1_IN-PV	FTH1	Inh	down_FTH1_Inh	macaque_down_fth1_inh	-0.72607173861321	Neur	ENSG00000167996	C9	0.573223031	0.444	0.501	1.14227e-28	3.43114e-24	PD_up	Neur	both	EVO_down_PD_up
2561.10487657041	0.71712766299604	0.212740731421704	3.3708996777609	0.0007492313674092	0.0029318665568257	IN-PV	hg	rm	-0.71712766299604	human_up	macaque_down	human_up_FTH1_IN-PV	macaque_down_FTH1_IN-PV	0.73501581423038	0.212577117645389	3.45764314791632	0.0005449226592247	0.0020851915118819	IN-PV	pt	-0.73501581423038	chimp_up	chimp_up_FTH1_IN-PV	down_FTH1_IN-PV	FTH1	Inh	down_FTH1_Inh	macaque_down_fth1_inh	-0.72607173861321	Neur	ENSG00000167996	C6_0	0.316014625	0.484	0.384	6.01801e-27	1.80769e-22	PD_up	Neur	both	EVO_down_PD_up
2561.10487657041	0.71712766299604	0.212740731421704	3.3708996777609	0.0007492313674092	0.0029318665568257	IN-PV	hg	rm	-0.71712766299604	human_up	macaque_down	human_up_FTH1_IN-PV	macaque_down_FTH1_IN-PV	0.73501581423038	0.212577117645389	3.45764314791632	0.0005449226592247	0.0020851915118819	IN-PV	pt	-0.73501581423038	chimp_up	chimp_up_FTH1_IN-PV	down_FTH1_IN-PV	FTH1	Inh	down_FTH1_Inh	macaque_down_fth1_inh	-0.72607173861321	Neur	ENSG00000167996	C6_1	-0.440950815	0.455	0.561	2.29815e-09	6.90319e-05	PD_down	Neur	both	EVO_down_PD_down
2305.97145646558	-0.597402085677647	0.119838094861223	-4.98507662667251	6.19372613388188e-07	4.99930738040408e-06	IN-PV	hg	rm	0.597402085677647	human_down	macaque_up	human_down_KDM2A_IN-PV	macaque_up_KDM2A_IN-PV	-0.573074580098455	0.119398568053927	-4.79967716061403	1.58921601342696e-06	1.12638717314117e-05	IN-PV	pt	0.573074580098455	chimp_down	chimp_down_KDM2A_IN-PV	up_KDM2A_IN-PV	KDM2A	Inh	up_KDM2A_Inh	macaque_up_kdm2a_inh	0.585238332888051	Neur	ENSG00000173120	C9	-0.264566896	0.122	0.27	3.86991e-19	1.16244e-14	PD_down	Neur	both	EVO_up_PD_down
736.442446711858	1.26080735501685	0.185055217010305	6.81314137145691	9.54902175373518e-12	1.6185242801924e-10	IN-PV	hg	rm	-1.26080735501685	human_up	macaque_down	human_up_ANKRD13D_IN-PV	macaque_down_ANKRD13D_IN-PV	0.666088837713689	0.185081153295656	3.59890148647201	0.0003195642068934	0.0013064536693583	IN-PV	pt	-0.666088837713689	chimp_up	chimp_up_ANKRD13D_IN-PV	down_ANKRD13D_IN-PV	ANKRD13D	Inh	down_ANKRD13D_Inh	macaque_down_ankrd13d_inh	-0.963448096365268	Neur	ENSG00000172932	C6_1	0.351295342	0.11	0.045	5.38413e-19	1.61729e-14	PD_up	Neur	both	EVO_down_PD_up
300.088911078289	-1.21254643538778	0.218342978940318	-5.55340245549743	2.80162031797517e-08	2.91404825197168e-07	IN-PV	hg	rm	1.21254643538778	human_down	macaque_up	human_down_MAML2_IN-PV	macaque_up_MAML2_IN-PV	-1.2335841582804	0.216206926685776	-5.70557186668321	1.15953119950135e-08	1.2224371674743e-07	IN-PV	pt	1.2335841582804	chimp_down	chimp_down_MAML2_IN-PV	up_MAML2_IN-PV	MAML2	Inh	up_MAML2_Inh	macaque_up_maml2_inh	1.22306529683409	Neur	ENSG00000184384	C9	-0.787309612	0.241	0.524	3.15359e-31	9.47274e-27	PD_down	Neur	both	EVO_up_PD_down
300.088911078289	-1.21254643538778	0.218342978940318	-5.55340245549743	2.80162031797517e-08	2.91404825197168e-07	IN-PV	hg	rm	1.21254643538778	human_down	macaque_up	human_down_MAML2_IN-PV	macaque_up_MAML2_IN-PV	-1.2335841582804	0.216206926685776	-5.70557186668321	1.15953119950135e-08	1.2224371674743e-07	IN-PV	pt	1.2335841582804	chimp_down	chimp_down_MAML2_IN-PV	up_MAML2_IN-PV	MAML2	Inh	up_MAML2_Inh	macaque_up_maml2_inh	1.22306529683409	Neur	ENSG00000184384	C6_0	0.343099524	0.232	0.134	5.58781e-14	1.67847e-09	PD_up	Neur	both	EVO_up_PD_up
848.755927929338	0.576915255986454	0.141864267262456	4.06667067838255	4.76895608159206e-05	0.0002580504892178	IN-PV	hg	rm	-0.576915255986454	human_up	macaque_down	human_up_ACAT1_IN-PV	macaque_down_ACAT1_IN-PV	0.644657027374525	0.141040654956974	4.57071776624397	4.86056535403723e-06	3.11554496415244e-05	IN-PV	pt	-0.644657027374525	chimp_up	chimp_up_ACAT1_IN-PV	down_ACAT1_IN-PV	ACAT1	Inh	down_ACAT1_Inh	macaque_down_acat1_inh	-0.61078614168049	Neur	ENSG00000075239	C7_2	-0.335481061	0.056	0.113	1.67063e-07	0.005018224	PD_down	Neur	both	EVO_down_PD_down
682.342730871834	0.963126719853336	0.36091398238585	2.66857690989557	0.007617333654655	0.0213565797775299	IN-PV	hg	rm	-0.963126719853336	human_up	macaque_down	human_up_VAMP1_IN-PV	macaque_down_VAMP1_IN-PV	1.98249592775911	0.359936475442236	5.5079050416419	3.63129183425797e-08	3.46051011786077e-07	IN-PV	pt	-1.98249592775911	chimp_up	chimp_up_VAMP1_IN-PV	down_VAMP1_IN-PV	VAMP1	Inh	down_VAMP1_Inh	macaque_down_vamp1_inh	-1.47281132380622	Neur	ENSG00000139190	C7_2	-0.900374678	0.148	0.367	6.06638e-17	1.82222e-12	PD_down	Neur	both	EVO_down_PD_down
1097.52906219985	1.28156401554949	0.237220704257513	5.40241215268586	6.57506602958399e-08	6.38359202768463e-07	IN-PV	hg	rm	-1.28156401554949	human_up	macaque_down	human_up_FGD4_IN-PV	macaque_down_FGD4_IN-PV	0.636902651070597	0.23726385823932	2.6843643856966	0.0072667857668341	0.0197291696677807	IN-PV	pt	-0.636902651070597	chimp_up	chimp_up_FGD4_IN-PV	down_FGD4_IN-PV	FGD4	Inh	down_FGD4_Inh	macaque_down_fgd4_inh	-0.959233333310042	Neur	ENSG00000139132	C9	0.666305787	0.104	0.068	2.86907e-09	8.6181e-05	PD_up	Neur	both	EVO_down_PD_up
62.4436277196545	1.37433576129286	0.348640104223221	3.94198987622183	8.0808388230035e-05	0.0004111355816678	IN-PV	hg	rm	-1.37433576129286	human_up	macaque_down	human_up_METTL7A_IN-PV	macaque_down_METTL7A_IN-PV	1.44961785709848	0.344484817949643	4.20807472946569	2.57555698104561e-05	0.000139400744041	IN-PV	pt	-1.44961785709848	chimp_up	chimp_up_METTL7A_IN-PV	down_METTL7A_IN-PV	METTL7A	Inh	down_METTL7A_Inh	macaque_down_mettl7a_inh	-1.41197680919567	Neur	ENSG00000185432	C7_1	0.576118325	0.122	0.056	1.47121e-06	0.044192078	PD_up	Neur	both	EVO_down_PD_up
958.449902969049	-0.701962376577485	0.272244081918856	-2.57843025137534	0.0099250334136576	0.0267864211843184	IN-PV	hg	rm	0.701962376577485	human_down	macaque_up	human_down_LIN7A_IN-PV	macaque_up_LIN7A_IN-PV	-1.63712436354131	0.27259780340881	-6.00564033557582	1.90578240142027e-09	2.32216020916776e-08	IN-PV	pt	1.63712436354131	chimp_down	chimp_down_LIN7A_IN-PV	up_LIN7A_IN-PV	LIN7A	Inh	up_LIN7A_Inh	macaque_up_lin7a_inh	1.1695433700594	Neur	ENSG00000111052	C9	-0.565015713	0.058	0.246	1.49233e-25	4.48267e-21	PD_down	Neur	both	EVO_up_PD_down
2880.08479872596	-0.854322222736993	0.180105371908836	-4.74345775299487	2.10100775989336e-06	1.53076006541777e-05	IN-PV	hg	rm	0.854322222736993	human_down	macaque_up	human_down_PSPC1_IN-PV	macaque_up_PSPC1_IN-PV	-1.01238596606554	0.179925174535417	-5.62670548287427	1.83683947570891e-08	1.86878078687159e-07	IN-PV	pt	1.01238596606554	chimp_down	chimp_down_PSPC1_IN-PV	up_PSPC1_IN-PV	PSPC1	Inh	up_PSPC1_Inh	macaque_up_pspc1_inh	0.933354094401268	Neur	ENSG00000121390	C9	-0.304272524	0.134	0.297	1.27645e-23	3.83421e-19	PD_down	Neur	both	EVO_up_PD_down
183.882839050435	1.04645536022586	0.215275455287556	4.86100637356936	1.16790493017825e-06	8.97544617612127e-06	IN-PV	hg	rm	-1.04645536022586	human_up	macaque_down	human_up_TPT1_IN-PV	macaque_down_TPT1_IN-PV	0.679714191071248	0.214492523630505	3.168941180636	0.0015299535410716	0.0051469363537548	IN-PV	pt	-0.679714191071248	chimp_up	chimp_up_TPT1_IN-PV	down_TPT1_IN-PV	TPT1	Inh	down_TPT1_Inh	macaque_down_tpt1_inh	-0.863084775648552	Neur	ENSG00000133112	C7_0	0.512854636	0.256	0.161	7.25364e-07	0.021788493	PD_up	Neur	both	EVO_down_PD_up
183.882839050435	1.04645536022586	0.215275455287556	4.86100637356936	1.16790493017825e-06	8.97544617612127e-06	IN-PV	hg	rm	-1.04645536022586	human_up	macaque_down	human_up_TPT1_IN-PV	macaque_down_TPT1_IN-PV	0.679714191071248	0.214492523630505	3.168941180636	0.0015299535410716	0.0051469363537548	IN-PV	pt	-0.679714191071248	chimp_up	chimp_up_TPT1_IN-PV	down_TPT1_IN-PV	TPT1	Inh	down_TPT1_Inh	macaque_down_tpt1_inh	-0.863084775648552	Neur	ENSG00000133112	C7_2	0.369197418	0.221	0.212	4.7542e-12	1.42807e-07	PD_up	Neur	both	EVO_down_PD_up
183.882839050435	1.04645536022586	0.215275455287556	4.86100637356936	1.16790493017825e-06	8.97544617612127e-06	IN-PV	hg	rm	-1.04645536022586	human_up	macaque_down	human_up_TPT1_IN-PV	macaque_down_TPT1_IN-PV	0.679714191071248	0.214492523630505	3.168941180636	0.0015299535410716	0.0051469363537548	IN-PV	pt	-0.679714191071248	chimp_up	chimp_up_TPT1_IN-PV	down_TPT1_IN-PV	TPT1	Inh	down_TPT1_Inh	macaque_down_tpt1_inh	-0.863084775648552	Neur	ENSG00000133112	C7_3	0.471857585	0.336	0.276	5.16327e-11	1.55094e-06	PD_up	Neur	both	EVO_down_PD_up
183.882839050435	1.04645536022586	0.215275455287556	4.86100637356936	1.16790493017825e-06	8.97544617612127e-06	IN-PV	hg	rm	-1.04645536022586	human_up	macaque_down	human_up_TPT1_IN-PV	macaque_down_TPT1_IN-PV	0.679714191071248	0.214492523630505	3.168941180636	0.0015299535410716	0.0051469363537548	IN-PV	pt	-0.679714191071248	chimp_up	chimp_up_TPT1_IN-PV	down_TPT1_IN-PV	TPT1	Inh	down_TPT1_Inh	macaque_down_tpt1_inh	-0.863084775648552	Neur	ENSG00000133112	C9	0.452725588	0.189	0.211	2.75588e-10	8.2781e-06	PD_up	Neur	both	EVO_down_PD_up
183.882839050435	1.04645536022586	0.215275455287556	4.86100637356936	1.16790493017825e-06	8.97544617612127e-06	IN-PV	hg	rm	-1.04645536022586	human_up	macaque_down	human_up_TPT1_IN-PV	macaque_down_TPT1_IN-PV	0.679714191071248	0.214492523630505	3.168941180636	0.0015299535410716	0.0051469363537548	IN-PV	pt	-0.679714191071248	chimp_up	chimp_up_TPT1_IN-PV	down_TPT1_IN-PV	TPT1	Inh	down_TPT1_Inh	macaque_down_tpt1_inh	-0.863084775648552	Neur	ENSG00000133112	C6_0	0.353488641	0.229	0.142	8.38401e-18	2.51839e-13	PD_up	Neur	both	EVO_down_PD_up
1507.32467219343	-0.619512682040578	0.14445127438014	-4.28873116349434	1.79696714323359e-05	0.0001077405731137	IN-PV	hg	rm	0.619512682040578	human_down	macaque_up	human_down_DLEU2_IN-PV	macaque_up_DLEU2_IN-PV	-0.834471323720739	0.144104072777159	-5.79075460976845	7.00708888158516e-09	7.70356174623843e-08	IN-PV	pt	0.834471323720739	chimp_down	chimp_down_DLEU2_IN-PV	up_DLEU2_IN-PV	DLEU2	Inh	up_DLEU2_Inh	macaque_up_dleu2_inh	0.726992002880658	Neur	ENSG00000231607	C9	-0.495145186	0.151	0.352	1.2074e-20	3.6268e-16	PD_down	Neur	both	EVO_up_PD_down
2640.04821234568	-0.62210732073557	0.202050405088989	-3.07897091550782	0.0020771695916915	0.0071107700624518	IN-PV	hg	rm	0.62210732073557	human_down	macaque_up	human_down_FUT8_IN-PV	macaque_up_FUT8_IN-PV	-0.792518199969195	0.201892561400071	-3.92544526887614	8.65694525578637e-05	0.0004071273865762	IN-PV	pt	0.792518199969195	chimp_down	chimp_down_FUT8_IN-PV	up_FUT8_IN-PV	FUT8	Inh	up_FUT8_Inh	macaque_up_fut8_inh	0.707312760352382	Neur	ENSG00000033170	C9	-0.365403763	0.247	0.47	1.8573e-26	5.57897e-22	PD_down	Neur	both	EVO_up_PD_down
806.657042153648	-1.18621100459534	0.244341681120934	-4.85472228542226	1.20555573065009e-06	9.22741024211821e-06	IN-PV	hg	rm	1.18621100459534	human_down	macaque_up	human_down_DISP2_IN-PV	macaque_up_DISP2_IN-PV	-0.810140175932151	0.243204784822422	-3.33110294899699	0.0008650260481286	0.0031197262350539	IN-PV	pt	0.810140175932151	chimp_down	chimp_down_DISP2_IN-PV	up_DISP2_IN-PV	DISP2	Inh	up_DISP2_Inh	macaque_up_disp2_inh	0.998175590263744	Neur	ENSG00000140323	C9	-0.404713172	0.027	0.117	2.43384e-13	7.31076e-09	PD_down	Neur	both	EVO_up_PD_down
1345.68774647711	-0.751037688934771	0.141008177329898	-5.32619953790106	1.00288957275465e-07	9.48132801790922e-07	IN-PV	hg	rm	0.751037688934771	human_down	macaque_up	human_down_PPIP5K1_IN-PV	macaque_up_PPIP5K1_IN-PV	-0.743155250960677	0.140353849948984	-5.29486901307517	1.19101751226515e-07	1.04238685003093e-06	IN-PV	pt	0.743155250960677	chimp_down	chimp_down_PPIP5K1_IN-PV	up_PPIP5K1_IN-PV	PPIP5K1	Inh	up_PPIP5K1_Inh	macaque_up_ppip5k1_inh	0.747096469947724	Neur	ENSG00000168781	C9	-0.728164292	0.03	0.173	1.27922e-22	3.84253e-18	PD_down	Neur	both	EVO_up_PD_down
446.867480974058	0.778151740860483	0.248484147018661	3.13159511460522	0.0017385945949498	0.0060875610376956	IN-PV	hg	rm	-0.778151740860483	human_up	macaque_down	human_up_USP3_IN-PV	macaque_down_USP3_IN-PV	1.14234581847574	0.247228558090882	4.62060624103065	3.8262034899109e-06	2.51125530106243e-05	IN-PV	pt	-1.14234581847574	chimp_up	chimp_up_USP3_IN-PV	down_USP3_IN-PV	USP3	Inh	down_USP3_Inh	macaque_down_usp3_inh	-0.96024877966811	Neur	ENSG00000140455	C9	-0.819600115	0.081	0.328	1.84424e-32	5.53973e-28	PD_down	Neur	both	EVO_down_PD_down
5137.83132206563	0.651027461138932	0.240836080046022	2.70319738227979	0.0068675951151189	0.0195434222690886	IN-PV	hg	rm	-0.651027461138932	human_up	macaque_down	human_up_PKM_IN-PV	macaque_down_PKM_IN-PV	1.91167272775959	0.240597496484027	7.94552210931465	1.93374559627e-15	5.33503541686475e-14	IN-PV	pt	-1.91167272775959	chimp_up	chimp_up_PKM_IN-PV	down_PKM_IN-PV	PKM	Inh	down_PKM_Inh	macaque_down_pkm_inh	-1.28135009444926	Neur	ENSG00000067225	C7_0	0.519178415	0.259	0.148	1.41002e-09	4.23541e-05	PD_up	Neur	both	EVO_down_PD_up
5137.83132206563	0.651027461138932	0.240836080046022	2.70319738227979	0.0068675951151189	0.0195434222690886	IN-PV	hg	rm	-0.651027461138932	human_up	macaque_down	human_up_PKM_IN-PV	macaque_down_PKM_IN-PV	1.91167272775959	0.240597496484027	7.94552210931465	1.93374559627e-15	5.33503541686475e-14	IN-PV	pt	-1.91167272775959	chimp_up	chimp_up_PKM_IN-PV	down_PKM_IN-PV	PKM	Inh	down_PKM_Inh	macaque_down_pkm_inh	-1.28135009444926	Neur	ENSG00000067225	C9	0.276798669	0.142	0.182	1.98249e-13	5.95501e-09	PD_up	Neur	both	EVO_down_PD_up
1357.19949347269	1.17502395994583	0.164337176351211	7.15008001253864	8.67273339074528e-13	1.72833411841356e-11	IN-PV	hg	rm	-1.17502395994583	human_up	macaque_down	human_up_RNPS1_IN-PV	macaque_down_RNPS1_IN-PV	0.906443755848517	0.164141771768008	5.52232223452329	3.34548208837337e-08	3.22618009786001e-07	IN-PV	pt	-0.906443755848517	chimp_up	chimp_up_RNPS1_IN-PV	down_RNPS1_IN-PV	RNPS1	Inh	down_RNPS1_Inh	macaque_down_rnps1_inh	-1.04073385789717	Neur	ENSG00000205937	C7_2	-0.370159954	0.106	0.198	7.75353e-07	0.023290055	PD_down	Neur	both	EVO_down_PD_down
1794.89795319702	0.611396813729729	0.108084183327808	5.65667237245461	1.54335970575261e-08	1.66937274549136e-07	IN-PV	hg	rm	-0.611396813729729	human_up	macaque_down	human_up_C16orf45_IN-PV	macaque_down_C16orf45_IN-PV	0.694105541102251	0.107565147424074	6.45288513728104	1.09740536557529e-10	1.6203435245568e-09	IN-PV	pt	-0.694105541102251	chimp_up	chimp_up_C16orf45_IN-PV	down_C16orf45_IN-PV	C16orf45	Inh	down_C16orf45_Inh	macaque_down_c16orf45_inh	-0.65275117741599	Neur	ENSG00000166780	C7_0	-0.720500955	0.093	0.135	1.21808e-06	0.036588583	PD_down	Neur	both	EVO_down_PD_down
1794.89795319702	0.611396813729729	0.108084183327808	5.65667237245461	1.54335970575261e-08	1.66937274549136e-07	IN-PV	hg	rm	-0.611396813729729	human_up	macaque_down	human_up_C16orf45_IN-PV	macaque_down_C16orf45_IN-PV	0.694105541102251	0.107565147424074	6.45288513728104	1.09740536557529e-10	1.6203435245568e-09	IN-PV	pt	-0.694105541102251	chimp_up	chimp_up_C16orf45_IN-PV	down_C16orf45_IN-PV	C16orf45	Inh	down_C16orf45_Inh	macaque_down_c16orf45_inh	-0.65275117741599	Neur	ENSG00000166780	C7_2	-0.916020521	0.234	0.497	3.21963e-39	9.67112e-35	PD_down	Neur	both	EVO_down_PD_down
1794.89795319702	0.611396813729729	0.108084183327808	5.65667237245461	1.54335970575261e-08	1.66937274549136e-07	IN-PV	hg	rm	-0.611396813729729	human_up	macaque_down	human_up_C16orf45_IN-PV	macaque_down_C16orf45_IN-PV	0.694105541102251	0.107565147424074	6.45288513728104	1.09740536557529e-10	1.6203435245568e-09	IN-PV	pt	-0.694105541102251	chimp_up	chimp_up_C16orf45_IN-PV	down_C16orf45_IN-PV	C16orf45	Inh	down_C16orf45_Inh	macaque_down_c16orf45_inh	-0.65275117741599	Neur	ENSG00000166780	C6_1	-0.480966079	0.253	0.302	6.04485e-07	0.018157529	PD_down	Neur	both	EVO_down_PD_down
317.776439361247	-0.635258658167967	0.223032588268699	-2.84827729929151	0.0043956605628531	0.0133793519538922	IN-PV	hg	rm	0.635258658167967	human_down	macaque_up	human_down_HS3ST4_IN-PV	macaque_up_HS3ST4_IN-PV	-0.713500749270582	0.221570627709781	-3.22019554958857	0.0012810318076053	0.004399049116817	IN-PV	pt	0.713500749270582	chimp_down	chimp_down_HS3ST4_IN-PV	up_HS3ST4_IN-PV	HS3ST4	Inh	up_HS3ST4_Inh	macaque_up_hs3st4_inh	0.674379703719275	Neur	ENSG00000182601	C6_1	0.444471012	0.484	0.325	1.16494e-24	3.49925e-20	PD_up	Neur	both	EVO_up_PD_up
68.5948137740438	1.91803695005524	0.561769405684472	3.41427804833598	0.000639512751718	0.0025532785236502	IN-PV	hg	rm	-1.91803695005524	human_up	macaque_down	human_up_MT2A_IN-PV	macaque_down_MT2A_IN-PV	1.36917182600006	0.561690957719704	2.43758922443489	0.0147855648621016	0.0360519979872229	IN-PV	pt	-1.36917182600006	chimp_up	chimp_up_MT2A_IN-PV	down_MT2A_IN-PV	MT2A	Inh	down_MT2A_Inh	macaque_down_mt2a_inh	-1.64360438802765	Neur	ENSG00000125148	C7_0	1.257781249	0.301	0.124	1.68214e-15	5.05282e-11	PD_up	Neur	both	EVO_down_PD_up
68.5948137740438	1.91803695005524	0.561769405684472	3.41427804833598	0.000639512751718	0.0025532785236502	IN-PV	hg	rm	-1.91803695005524	human_up	macaque_down	human_up_MT2A_IN-PV	macaque_down_MT2A_IN-PV	1.36917182600006	0.561690957719704	2.43758922443489	0.0147855648621016	0.0360519979872229	IN-PV	pt	-1.36917182600006	chimp_up	chimp_up_MT2A_IN-PV	down_MT2A_IN-PV	MT2A	Inh	down_MT2A_Inh	macaque_down_mt2a_inh	-1.64360438802765	Neur	ENSG00000125148	C7_1	0.772070282	0.284	0.148	8.68747e-11	2.60954e-06	PD_up	Neur	both	EVO_down_PD_up
68.5948137740438	1.91803695005524	0.561769405684472	3.41427804833598	0.000639512751718	0.0025532785236502	IN-PV	hg	rm	-1.91803695005524	human_up	macaque_down	human_up_MT2A_IN-PV	macaque_down_MT2A_IN-PV	1.36917182600006	0.561690957719704	2.43758922443489	0.0147855648621016	0.0360519979872229	IN-PV	pt	-1.36917182600006	chimp_up	chimp_up_MT2A_IN-PV	down_MT2A_IN-PV	MT2A	Inh	down_MT2A_Inh	macaque_down_mt2a_inh	-1.64360438802765	Neur	ENSG00000125148	C7_2	1.527671148	0.18	0.043	3.30915e-41	9.94002e-37	PD_up	Neur	both	EVO_down_PD_up
68.5948137740438	1.91803695005524	0.561769405684472	3.41427804833598	0.000639512751718	0.0025532785236502	IN-PV	hg	rm	-1.91803695005524	human_up	macaque_down	human_up_MT2A_IN-PV	macaque_down_MT2A_IN-PV	1.36917182600006	0.561690957719704	2.43758922443489	0.0147855648621016	0.0360519979872229	IN-PV	pt	-1.36917182600006	chimp_up	chimp_up_MT2A_IN-PV	down_MT2A_IN-PV	MT2A	Inh	down_MT2A_Inh	macaque_down_mt2a_inh	-1.64360438802765	Neur	ENSG00000125148	C7_3	0.556922709	0.215	0.173	6.42994e-13	1.93143e-08	PD_up	Neur	both	EVO_down_PD_up
68.5948137740438	1.91803695005524	0.561769405684472	3.41427804833598	0.000639512751718	0.0025532785236502	IN-PV	hg	rm	-1.91803695005524	human_up	macaque_down	human_up_MT2A_IN-PV	macaque_down_MT2A_IN-PV	1.36917182600006	0.561690957719704	2.43758922443489	0.0147855648621016	0.0360519979872229	IN-PV	pt	-1.36917182600006	chimp_up	chimp_up_MT2A_IN-PV	down_MT2A_IN-PV	MT2A	Inh	down_MT2A_Inh	macaque_down_mt2a_inh	-1.64360438802765	Neur	ENSG00000125148	C9	1.194911682	0.222	0.144	2.69585e-35	8.09779e-31	PD_up	Neur	both	EVO_down_PD_up
68.5948137740438	1.91803695005524	0.561769405684472	3.41427804833598	0.000639512751718	0.0025532785236502	IN-PV	hg	rm	-1.91803695005524	human_up	macaque_down	human_up_MT2A_IN-PV	macaque_down_MT2A_IN-PV	1.36917182600006	0.561690957719704	2.43758922443489	0.0147855648621016	0.0360519979872229	IN-PV	pt	-1.36917182600006	chimp_up	chimp_up_MT2A_IN-PV	down_MT2A_IN-PV	MT2A	Inh	down_MT2A_Inh	macaque_down_mt2a_inh	-1.64360438802765	Neur	ENSG00000125148	C6_0	0.630346547	0.219	0.123	3.86943e-25	1.1623e-20	PD_up	Neur	both	EVO_down_PD_up
68.5948137740438	1.91803695005524	0.561769405684472	3.41427804833598	0.000639512751718	0.0025532785236502	IN-PV	hg	rm	-1.91803695005524	human_up	macaque_down	human_up_MT2A_IN-PV	macaque_down_MT2A_IN-PV	1.36917182600006	0.561690957719704	2.43758922443489	0.0147855648621016	0.0360519979872229	IN-PV	pt	-1.36917182600006	chimp_up	chimp_up_MT2A_IN-PV	down_MT2A_IN-PV	MT2A	Inh	down_MT2A_Inh	macaque_down_mt2a_inh	-1.64360438802765	Neur	ENSG00000125148	C6_1	0.852312713	0.129	0.039	9.70574e-18	2.91541e-13	PD_up	Neur	both	EVO_down_PD_up
1346.57919809173	-0.591410381761026	0.219091392547062	-2.69937752864475	0.0069469319802619	0.0197368921252948	IN-PV	hg	rm	0.591410381761026	human_down	macaque_up	human_down_CDH8_IN-PV	macaque_up_CDH8_IN-PV	-0.908101919760597	0.218907920772938	-4.1483282859487	3.34911911673482e-05	0.0001753546700683	IN-PV	pt	0.908101919760597	chimp_down	chimp_down_CDH8_IN-PV	up_CDH8_IN-PV	CDH8	Inh	up_CDH8_Inh	macaque_up_cdh8_inh	0.749756150760811	Neur	ENSG00000150394	C7_2	-0.427849771	0.095	0.197	6.10145e-12	1.83275e-07	PD_down	Neur	both	EVO_up_PD_down
1346.57919809173	-0.591410381761026	0.219091392547062	-2.69937752864475	0.0069469319802619	0.0197368921252948	IN-PV	hg	rm	0.591410381761026	human_down	macaque_up	human_down_CDH8_IN-PV	macaque_up_CDH8_IN-PV	-0.908101919760597	0.218907920772938	-4.1483282859487	3.34911911673482e-05	0.0001753546700683	IN-PV	pt	0.908101919760597	chimp_down	chimp_down_CDH8_IN-PV	up_CDH8_IN-PV	CDH8	Inh	up_CDH8_Inh	macaque_up_cdh8_inh	0.749756150760811	Neur	ENSG00000150394	C7_3	-0.623078277	0.13	0.261	1.50778e-18	4.52907e-14	PD_down	Neur	both	EVO_up_PD_down
2501.84181849074	-2.38617491869177	0.24157911603997	-9.87740562100974	5.21659807378088e-23	3.40138496279494e-21	IN-PV	hg	rm	2.38617491869177	human_down	macaque_up	human_down_CNTNAP4_IN-PV	macaque_up_CNTNAP4_IN-PV	-1.23803619666125	0.240587696860476	-5.14588323849005	2.66265007808846e-07	2.17955786399567e-06	IN-PV	pt	1.23803619666125	chimp_down	chimp_down_CNTNAP4_IN-PV	up_CNTNAP4_IN-PV	CNTNAP4	Inh	up_CNTNAP4_Inh	macaque_up_cntnap4_inh	1.81210555767651	Neur	ENSG00000152910	C6_0	0.280612079	0.257	0.179	7.4853e-08	0.002248434	PD_up	Neur	both	EVO_up_PD_up
1251.02714490343	3.39506504606994	0.173116400637003	19.611458149415	1.2344170450443e-85	2.86179018276104e-82	IN-PV	hg	rm	-3.39506504606994	human_up	macaque_down	human_up_COX4I1_IN-PV	macaque_down_COX4I1_IN-PV	3.90271703335219	0.172493275118353	22.6253286145469	2.44137803345838e-113	1.33195482060406e-109	IN-PV	pt	-3.90271703335219	chimp_up	chimp_up_COX4I1_IN-PV	down_COX4I1_IN-PV	COX4I1	Inh	down_COX4I1_Inh	macaque_down_cox4i1_inh	-3.64889103971106	Neur	ENSG00000131143	C7_0	0.734881208	0.209	0.106	1.31694e-08	0.000395581	PD_up	Neur	both	EVO_down_PD_up
1251.02714490343	3.39506504606994	0.173116400637003	19.611458149415	1.2344170450443e-85	2.86179018276104e-82	IN-PV	hg	rm	-3.39506504606994	human_up	macaque_down	human_up_COX4I1_IN-PV	macaque_down_COX4I1_IN-PV	3.90271703335219	0.172493275118353	22.6253286145469	2.44137803345838e-113	1.33195482060406e-109	IN-PV	pt	-3.90271703335219	chimp_up	chimp_up_COX4I1_IN-PV	down_COX4I1_IN-PV	COX4I1	Inh	down_COX4I1_Inh	macaque_down_cox4i1_inh	-3.64889103971106	Neur	ENSG00000131143	C7_1	0.690786208	0.278	0.153	1.65697e-12	4.9772e-08	PD_up	Neur	both	EVO_down_PD_up
1251.02714490343	3.39506504606994	0.173116400637003	19.611458149415	1.2344170450443e-85	2.86179018276104e-82	IN-PV	hg	rm	-3.39506504606994	human_up	macaque_down	human_up_COX4I1_IN-PV	macaque_down_COX4I1_IN-PV	3.90271703335219	0.172493275118353	22.6253286145469	2.44137803345838e-113	1.33195482060406e-109	IN-PV	pt	-3.90271703335219	chimp_up	chimp_up_COX4I1_IN-PV	down_COX4I1_IN-PV	COX4I1	Inh	down_COX4I1_Inh	macaque_down_cox4i1_inh	-3.64889103971106	Neur	ENSG00000131143	C7_2	0.475400226	0.184	0.155	8.44127e-08	0.002535589	PD_up	Neur	both	EVO_down_PD_up
1251.02714490343	3.39506504606994	0.173116400637003	19.611458149415	1.2344170450443e-85	2.86179018276104e-82	IN-PV	hg	rm	-3.39506504606994	human_up	macaque_down	human_up_COX4I1_IN-PV	macaque_down_COX4I1_IN-PV	3.90271703335219	0.172493275118353	22.6253286145469	2.44137803345838e-113	1.33195482060406e-109	IN-PV	pt	-3.90271703335219	chimp_up	chimp_up_COX4I1_IN-PV	down_COX4I1_IN-PV	COX4I1	Inh	down_COX4I1_Inh	macaque_down_cox4i1_inh	-3.64889103971106	Neur	ENSG00000131143	C7_3	0.439584028	0.23	0.177	1.10196e-10	3.31006e-06	PD_up	Neur	both	EVO_down_PD_up
1251.02714490343	3.39506504606994	0.173116400637003	19.611458149415	1.2344170450443e-85	2.86179018276104e-82	IN-PV	hg	rm	-3.39506504606994	human_up	macaque_down	human_up_COX4I1_IN-PV	macaque_down_COX4I1_IN-PV	3.90271703335219	0.172493275118353	22.6253286145469	2.44137803345838e-113	1.33195482060406e-109	IN-PV	pt	-3.90271703335219	chimp_up	chimp_up_COX4I1_IN-PV	down_COX4I1_IN-PV	COX4I1	Inh	down_COX4I1_Inh	macaque_down_cox4i1_inh	-3.64889103971106	Neur	ENSG00000131143	C6_0	0.418281869	0.172	0.084	1.40302e-21	4.21439e-17	PD_up	Neur	both	EVO_down_PD_up
909.870351089184	1.28520834180152	0.314137830272584	4.09122435424706	4.29101759007097e-05	0.0002348074534928	IN-PV	hg	rm	-1.28520834180152	human_up	macaque_down	human_up_SHISA6_IN-PV	macaque_down_SHISA6_IN-PV	0.84046278400185	0.314074978845781	2.67599407979118	0.0074507961247125	0.0201385588097103	IN-PV	pt	-0.84046278400185	chimp_up	chimp_up_SHISA6_IN-PV	down_SHISA6_IN-PV	SHISA6	Inh	down_SHISA6_Inh	macaque_down_shisa6_inh	-1.06283556290169	Neur	ENSG00000188803	C7_3	0.669792629	0.138	0.069	1.59689e-06	0.047967248	PD_up	Neur	both	EVO_down_PD_up
909.870351089184	1.28520834180152	0.314137830272584	4.09122435424706	4.29101759007097e-05	0.0002348074534928	IN-PV	hg	rm	-1.28520834180152	human_up	macaque_down	human_up_SHISA6_IN-PV	macaque_down_SHISA6_IN-PV	0.84046278400185	0.314074978845781	2.67599407979118	0.0074507961247125	0.0201385588097103	IN-PV	pt	-0.84046278400185	chimp_up	chimp_up_SHISA6_IN-PV	down_SHISA6_IN-PV	SHISA6	Inh	down_SHISA6_Inh	macaque_down_shisa6_inh	-1.06283556290169	Neur	ENSG00000188803	C6_0	-0.279822162	0.127	0.128	3.25022e-07	0.009763016	PD_down	Neur	both	EVO_down_PD_down
790.299067239685	1.42477929197637	0.242045535815736	5.88641012185831	3.94674227043857e-09	4.67359690537462e-08	IN-PV	hg	rm	-1.42477929197637	human_up	macaque_down	human_up_SEPT4_IN-PV	macaque_down_SEPT4_IN-PV	1.62531889322184	0.241490423385796	6.73036582748994	1.69237044079095e-11	2.81713197020449e-10	IN-PV	pt	-1.62531889322184	chimp_up	chimp_up_SEPT4_IN-PV	down_SEPT4_IN-PV	SEPT4	Inh	down_SEPT4_Inh	macaque_down_sept4_inh	-1.5250490925991	Neur	ENSG00000108387	C7_2	0.308322977	0.135	0.124	5.61868e-07	0.016877404	PD_up	Neur	both	EVO_down_PD_up
945.466335049078	0.787711561486129	0.179381105122518	4.39127387997816	1.12688488063189e-05	7.03754954635869e-05	IN-PV	hg	rm	-0.787711561486129	human_up	macaque_down	human_up_SRSF2_IN-PV	macaque_down_SRSF2_IN-PV	0.771678561704534	0.178889302990015	4.3137211046521	1.60529435409342e-05	9.10403812094092e-05	IN-PV	pt	-0.771678561704534	chimp_up	chimp_up_SRSF2_IN-PV	down_SRSF2_IN-PV	SRSF2	Inh	down_SRSF2_Inh	macaque_down_srsf2_inh	-0.779695061595331	Neur	ENSG00000161547	C7_2	-0.458824917	0.111	0.214	4.85403e-14	1.45805e-09	PD_down	Neur	both	EVO_down_PD_down
67.0713440938656	1.27099207096363	0.335775381681794	3.78524495928686	0.0001535572459162	0.0007266065692301	IN-PV	hg	rm	-1.27099207096363	human_up	macaque_down	human_up_GPX4_IN-PV	macaque_down_GPX4_IN-PV	0.798580968618178	0.33509622615359	2.38313924864123	0.0171656998066882	0.040904899200847	IN-PV	pt	-0.798580968618178	chimp_up	chimp_up_GPX4_IN-PV	down_GPX4_IN-PV	GPX4	Inh	down_GPX4_Inh	macaque_down_gpx4_inh	-1.0347865197909	Neur	ENSG00000167468	C9	0.388388147	0.115	0.12	7.98831e-07	0.023995288	PD_up	Neur	both	EVO_down_PD_up
1248.359696418	0.916825016834756	0.307125194383379	2.98518335063811	0.002834083927155	0.0092714269583081	IN-PV	hg	rm	-0.916825016834756	human_up	macaque_down	human_up_EEF2_IN-PV	macaque_down_EEF2_IN-PV	2.0495778043946	0.306440139917815	6.68834639268957	2.25706385648459e-11	3.70066901127447e-10	IN-PV	pt	-2.0495778043946	chimp_up	chimp_up_EEF2_IN-PV	down_EEF2_IN-PV	EEF2	Inh	down_EEF2_Inh	macaque_down_eef2_inh	-1.48320141061468	Neur	ENSG00000167658	C7_2	0.340111618	0.211	0.213	4.00404e-07	0.01202734	PD_up	Neur	both	EVO_down_PD_up
1248.359696418	0.916825016834756	0.307125194383379	2.98518335063811	0.002834083927155	0.0092714269583081	IN-PV	hg	rm	-0.916825016834756	human_up	macaque_down	human_up_EEF2_IN-PV	macaque_down_EEF2_IN-PV	2.0495778043946	0.306440139917815	6.68834639268957	2.25706385648459e-11	3.70066901127447e-10	IN-PV	pt	-2.0495778043946	chimp_up	chimp_up_EEF2_IN-PV	down_EEF2_IN-PV	EEF2	Inh	down_EEF2_Inh	macaque_down_eef2_inh	-1.48320141061468	Neur	ENSG00000167658	C6_0	0.272237463	0.144	0.092	4.14122e-10	1.24394e-05	PD_up	Neur	both	EVO_down_PD_up
181.556508267951	-0.884219748530993	0.187083781020018	-4.72633033024056	2.28613642084833e-06	1.65453473537983e-05	IN-PV	hg	rm	0.884219748530993	human_down	macaque_up	human_down_AP1M1_IN-PV	macaque_up_AP1M1_IN-PV	-1.45016834146004	0.18694516358054	-7.75718565639849	8.683476675672e-15	2.21896383481487e-13	IN-PV	pt	1.45016834146004	chimp_down	chimp_down_AP1M1_IN-PV	up_AP1M1_IN-PV	AP1M1	Inh	up_AP1M1_Inh	macaque_up_ap1m1_inh	1.16719404499551	Neur	ENSG00000072958	C7_2	-0.311503647	0.093	0.187	2.27129e-14	6.8225e-10	PD_down	Neur	both	EVO_up_PD_down
181.556508267951	-0.884219748530993	0.187083781020018	-4.72633033024056	2.28613642084833e-06	1.65453473537983e-05	IN-PV	hg	rm	0.884219748530993	human_down	macaque_up	human_down_AP1M1_IN-PV	macaque_up_AP1M1_IN-PV	-1.45016834146004	0.18694516358054	-7.75718565639849	8.683476675672e-15	2.21896383481487e-13	IN-PV	pt	1.45016834146004	chimp_down	chimp_down_AP1M1_IN-PV	up_AP1M1_IN-PV	AP1M1	Inh	up_AP1M1_Inh	macaque_up_ap1m1_inh	1.16719404499551	Neur	ENSG00000072958	C7_3	-0.411023379	0.132	0.216	1.88347e-11	5.65758e-07	PD_down	Neur	both	EVO_up_PD_down
612.436746336048	0.597546587346656	0.184637623643735	3.23632082971152	0.0012108121169479	0.0044517347700649	IN-PV	hg	rm	-0.597546587346656	human_up	macaque_down	human_up_RPS9_IN-PV	macaque_down_RPS9_IN-PV	1.28568380077621	0.182917360712568	7.0287685967463	2.08364205105774e-12	3.89309250686927e-11	IN-PV	pt	-1.28568380077621	chimp_up	chimp_up_RPS9_IN-PV	down_RPS9_IN-PV	RPS9	Inh	down_RPS9_Inh	macaque_down_rps9_inh	-0.941615194061434	Neur	ENSG00000170889	C7_0	0.325765497	0.182	0.122	1.60143e-06	0.048103617	PD_up	Neur	both	EVO_down_PD_up
612.436746336048	0.597546587346656	0.184637623643735	3.23632082971152	0.0012108121169479	0.0044517347700649	IN-PV	hg	rm	-0.597546587346656	human_up	macaque_down	human_up_RPS9_IN-PV	macaque_down_RPS9_IN-PV	1.28568380077621	0.182917360712568	7.0287685967463	2.08364205105774e-12	3.89309250686927e-11	IN-PV	pt	-1.28568380077621	chimp_up	chimp_up_RPS9_IN-PV	down_RPS9_IN-PV	RPS9	Inh	down_RPS9_Inh	macaque_down_rps9_inh	-0.941615194061434	Neur	ENSG00000170889	C7_1	0.377888953	0.236	0.132	2.69824e-15	8.10497e-11	PD_up	Neur	both	EVO_down_PD_up
612.436746336048	0.597546587346656	0.184637623643735	3.23632082971152	0.0012108121169479	0.0044517347700649	IN-PV	hg	rm	-0.597546587346656	human_up	macaque_down	human_up_RPS9_IN-PV	macaque_down_RPS9_IN-PV	1.28568380077621	0.182917360712568	7.0287685967463	2.08364205105774e-12	3.89309250686927e-11	IN-PV	pt	-1.28568380077621	chimp_up	chimp_up_RPS9_IN-PV	down_RPS9_IN-PV	RPS9	Inh	down_RPS9_Inh	macaque_down_rps9_inh	-0.941615194061434	Neur	ENSG00000170889	C7_2	0.590664959	0.151	0.103	7.09868e-13	2.1323e-08	PD_up	Neur	both	EVO_down_PD_up
612.436746336048	0.597546587346656	0.184637623643735	3.23632082971152	0.0012108121169479	0.0044517347700649	IN-PV	hg	rm	-0.597546587346656	human_up	macaque_down	human_up_RPS9_IN-PV	macaque_down_RPS9_IN-PV	1.28568380077621	0.182917360712568	7.0287685967463	2.08364205105774e-12	3.89309250686927e-11	IN-PV	pt	-1.28568380077621	chimp_up	chimp_up_RPS9_IN-PV	down_RPS9_IN-PV	RPS9	Inh	down_RPS9_Inh	macaque_down_rps9_inh	-0.941615194061434	Neur	ENSG00000170889	C7_3	0.324709987	0.206	0.166	6.50031e-10	1.95256e-05	PD_up	Neur	both	EVO_down_PD_up
612.436746336048	0.597546587346656	0.184637623643735	3.23632082971152	0.0012108121169479	0.0044517347700649	IN-PV	hg	rm	-0.597546587346656	human_up	macaque_down	human_up_RPS9_IN-PV	macaque_down_RPS9_IN-PV	1.28568380077621	0.182917360712568	7.0287685967463	2.08364205105774e-12	3.89309250686927e-11	IN-PV	pt	-1.28568380077621	chimp_up	chimp_up_RPS9_IN-PV	down_RPS9_IN-PV	RPS9	Inh	down_RPS9_Inh	macaque_down_rps9_inh	-0.941615194061434	Neur	ENSG00000170889	C9	0.370411277	0.162	0.189	1.90177e-09	5.71255e-05	PD_up	Neur	both	EVO_down_PD_up
500.510842262012	1.09602137199942	0.205729797913152	5.32747994270669	9.95847717674193e-08	9.42756925103087e-07	IN-PV	hg	rm	-1.09602137199942	human_up	macaque_down	human_up_MMP24_IN-PV	macaque_down_MMP24_IN-PV	0.654489205850892	0.205542707581908	3.18420056615281	0.0014515439996572	0.0049165054639949	IN-PV	pt	-0.654489205850892	chimp_up	chimp_up_MMP24_IN-PV	down_MMP24_IN-PV	MMP24	Inh	down_MMP24_Inh	macaque_down_mmp24_inh	-0.875255288925156	Neur	ENSG00000125966	C9	-0.781071044	0.051	0.246	3.73398e-32	1.12161e-27	PD_down	Neur	both	EVO_down_PD_down
2010.74321076661	-0.522038566481928	0.119100611382297	-4.38317285212125	1.16963237262294e-05	7.27837144490832e-05	IN-PV	hg	rm	0.522038566481928	human_down	macaque_up	human_down_ADNP_IN-PV	macaque_up_ADNP_IN-PV	-0.620210066910236	0.118700365699589	-5.22500552761467	1.74149907044876e-07	1.47820825415804e-06	IN-PV	pt	0.620210066910236	chimp_down	chimp_down_ADNP_IN-PV	up_ADNP_IN-PV	ADNP	Inh	up_ADNP_Inh	macaque_up_adnp_inh	0.571124316696082	Neur	ENSG00000101126	C7_2	-0.286707034	0.08	0.143	4.7886e-07	0.014384005	PD_down	Neur	both	EVO_up_PD_down
3587.01752888107	0.807462449254256	0.215462225082888	3.74758243095108	0.0001785471689339	0.0008324886435322	IN-PV	hg	rm	-0.807462449254256	human_up	macaque_down	human_up_MIR99AHG_IN-PV	macaque_down_MIR99AHG_IN-PV	0.803245432829622	0.215352702677172	3.72990644112668	0.0001915508841889	0.0008290787278172	IN-PV	pt	-0.803245432829622	chimp_up	chimp_up_MIR99AHG_IN-PV	down_MIR99AHG_IN-PV	MIR99AHG	Inh	down_MIR99AHG_Inh	macaque_down_mir99ahg_inh	-0.805353941041939	Neur	ENSG00000215386	C6_2	0.455109263	0.642	0.437	4.47876e-08	0.001345328	PD_up	Neur	both	EVO_down_PD_up
473.010730972343	1.58189960182619	0.180857427203871	8.74666651120167	2.1974791271091e-18	9.13354621257596e-17	IN-PV	hg	rm	-1.58189960182619	human_up	macaque_down	human_up_RPS4X_IN-PV	macaque_down_RPS4X_IN-PV	1.39832345568317	0.180235742753954	7.75830273350425	8.60734943426993e-15	2.2020889414311e-13	IN-PV	pt	-1.39832345568317	chimp_up	chimp_up_RPS4X_IN-PV	down_RPS4X_IN-PV	RPS4X	Inh	down_RPS4X_Inh	macaque_down_rps4x_inh	-1.49011152875468	Neur	ENSG00000198034	C7_3	0.464021515	0.127	0.086	3.07225e-08	0.000922843	PD_up	Neur	both	EVO_down_PD_up
1590.50012448405	0.586165809817245	0.249388586630039	2.35041153140984	0.0187526649244755	0.045833759610965	IN-PV	hg	rm	-0.586165809817245	human_up	macaque_down	human_up_BEX1_IN-PV	macaque_down_BEX1_IN-PV	0.621345594739217	0.24915232725515	2.49383821369211	0.012637012898104	0.0315354525414893	IN-PV	pt	-0.621345594739217	chimp_up	chimp_up_BEX1_IN-PV	down_BEX1_IN-PV	BEX1	Inh	down_BEX1_Inh	macaque_down_bex1_inh	-0.603755702278231	Neur	ENSG00000133169	C7_2	-0.729841038	0.154	0.339	5.22542e-27	1.56961e-22	PD_down	Neur	both	EVO_down_PD_down
1590.50012448405	0.586165809817245	0.249388586630039	2.35041153140984	0.0187526649244755	0.045833759610965	IN-PV	hg	rm	-0.586165809817245	human_up	macaque_down	human_up_BEX1_IN-PV	macaque_down_BEX1_IN-PV	0.621345594739217	0.24915232725515	2.49383821369211	0.012637012898104	0.0315354525414893	IN-PV	pt	-0.621345594739217	chimp_up	chimp_up_BEX1_IN-PV	down_BEX1_IN-PV	BEX1	Inh	down_BEX1_Inh	macaque_down_bex1_inh	-0.603755702278231	Neur	ENSG00000133169	C6_1	-0.625049297	0.057	0.123	3.83036e-14	1.15056e-09	PD_down	Neur	both	EVO_down_PD_down
1469.72108160214	1.22115525757808	0.25123394135845	4.86063010027689	1.17012714155265e-06	8.98921311063922e-06	IN-PV	hg	rm	-1.22115525757808	human_up	macaque_down	human_up_BEX2_IN-PV	macaque_down_BEX2_IN-PV	1.46713715939235	0.25092271872983	5.84696820925181	5.00613131906179e-09	5.6723158762142e-08	IN-PV	pt	-1.46713715939235	chimp_up	chimp_up_BEX2_IN-PV	down_BEX2_IN-PV	BEX2	Inh	down_BEX2_Inh	macaque_down_bex2_inh	-1.34414620848521	Neur	ENSG00000133134	C7_2	-0.391171647	0.096	0.196	2.5856e-15	7.76662e-11	PD_down	Neur	both	EVO_down_PD_down
421.904669900298	1.7710347367672	0.217067573767166	8.15890971659758	3.38062211377399e-16	9.53538563593248e-15	IN-VIP	hg	rm	-1.7710347367672	human_up	macaque_down	human_up_RPL11_IN-VIP	macaque_down_RPL11_IN-VIP	1.15911285093494	0.218300209773443	5.30971936370511	1.09794163180197e-07	9.66721935287074e-07	IN-VIP	pt	-1.15911285093494	chimp_up	chimp_up_RPL11_IN-VIP	down_RPL11_IN-VIP	RPL11	Inh	down_RPL11_Inh	macaque_down_rpl11_inh	-1.46507379385107	Neur	ENSG00000142676	C7_2	0.653590713	0.11	0.068	1.66228e-09	4.99314e-05	PD_up	Neur	both	EVO_down_PD_up
421.904669900298	1.7710347367672	0.217067573767166	8.15890971659758	3.38062211377399e-16	9.53538563593248e-15	IN-VIP	hg	rm	-1.7710347367672	human_up	macaque_down	human_up_RPL11_IN-VIP	macaque_down_RPL11_IN-VIP	1.15911285093494	0.218300209773443	5.30971936370511	1.09794163180197e-07	9.66721935287074e-07	IN-VIP	pt	-1.15911285093494	chimp_up	chimp_up_RPL11_IN-VIP	down_RPL11_IN-VIP	RPL11	Inh	down_RPL11_Inh	macaque_down_rpl11_inh	-1.46507379385107	Neur	ENSG00000142676	C9	0.330541235	0.124	0.137	6.43211e-11	1.93208e-06	PD_up	Neur	both	EVO_down_PD_up
427.748495168766	0.561096731501682	0.189014258770688	2.96854181875456	0.0029921638440874	0.0090204132033681	IN-VIP	hg	rm	-0.561096731501682	human_up	macaque_down	human_up_MEAF6_IN-VIP	macaque_down_MEAF6_IN-VIP	1.18722639069897	0.188205989943789	6.30812223911447	2.82441112336262e-10	3.89109705761923e-09	IN-VIP	pt	-1.18722639069897	chimp_up	chimp_up_MEAF6_IN-VIP	down_MEAF6_IN-VIP	MEAF6	Inh	down_MEAF6_Inh	macaque_down_meaf6_inh	-0.874161561100326	Neur	ENSG00000163875	C7_2	-0.597796078	0.135	0.285	1.43409e-12	4.30773e-08	PD_down	Neur	both	EVO_down_PD_down
2148.80833165874	-0.709844827309417	0.134366717314618	-5.28289178671621	1.27160509786686e-07	1.06715930082908e-06	IN-VIP	hg	rm	0.709844827309417	human_down	macaque_up	human_down_ZSWIM5_IN-VIP	macaque_up_ZSWIM5_IN-VIP	-0.816881078854164	0.134588904283579	-6.06945337137892	1.28346348660147e-09	1.5891415788268e-08	IN-VIP	pt	0.816881078854164	chimp_down	chimp_down_ZSWIM5_IN-VIP	up_ZSWIM5_IN-VIP	ZSWIM5	Inh	up_ZSWIM5_Inh	macaque_up_zswim5_inh	0.763362953081791	Neur	ENSG00000162415	C9	-0.53142815	0.072	0.231	5.12511e-21	1.53948e-16	PD_down	Neur	both	EVO_up_PD_down
544.467230421332	-3.30548088923426	0.242440012392195	-13.6342217467263	2.50650493388267e-42	5.68025876740584e-40	IN-VIP	hg	rm	3.30548088923426	human_down	macaque_up	human_down_ROR1_IN-VIP	macaque_up_ROR1_IN-VIP	-3.13983175108022	0.242559742192727	-12.9445707795379	2.52168662843015e-38	4.30666563442223e-36	IN-VIP	pt	3.13983175108022	chimp_down	chimp_down_ROR1_IN-VIP	up_ROR1_IN-VIP	ROR1	Inh	up_ROR1_Inh	macaque_up_ror1_inh	3.22265632015724	Neur	ENSG00000185483	C9	-0.848827071	0.062	0.246	1.17758e-29	3.53723e-25	PD_down	Neur	both	EVO_up_PD_down
512.308297424049	-0.655674404510333	0.20576376382204	-3.18653971103197	0.0014398571999115	0.0047993617165605	IN-VIP	hg	rm	0.655674404510333	human_down	macaque_up	human_down_ST6GALNAC5_IN-VIP	macaque_up_ST6GALNAC5_IN-VIP	-1.19676030417565	0.207350129871745	-5.77168823051086	7.84812239671785e-09	8.50007596059614e-08	IN-VIP	pt	1.19676030417565	chimp_down	chimp_down_ST6GALNAC5_IN-VIP	up_ST6GALNAC5_IN-VIP	ST6GALNAC5	Inh	up_ST6GALNAC5_Inh	macaque_up_st6galnac5_inh	0.92621735434299	Neur	ENSG00000117069	C6_0	-0.534183067	0.114	0.155	1.17943e-09	3.54278e-05	PD_down	Neur	both	EVO_up_PD_down
707.546229706001	-0.651388693700963	0.230369356554867	-2.82758394363888	0.004690071735524	0.0132784949176725	IN-VIP	hg	rm	0.651388693700963	human_down	macaque_up	human_down_C1orf61_IN-VIP	macaque_up_C1orf61_IN-VIP	-1.36209920644936	0.231689385744021	-5.8789883795292	4.1278134515884e-09	4.69720622120452e-08	IN-VIP	pt	1.36209920644936	chimp_down	chimp_down_C1orf61_IN-VIP	up_C1orf61_IN-VIP	C1orf61	Inh	up_C1orf61_Inh	macaque_up_c1orf61_inh	1.00674395007516	Neur	ENSG00000125462	C7_0	0.458578802	0.144	0.09	1.15086e-06	0.034569646	PD_up	Neur	both	EVO_up_PD_up
707.546229706001	-0.651388693700963	0.230369356554867	-2.82758394363888	0.004690071735524	0.0132784949176725	IN-VIP	hg	rm	0.651388693700963	human_down	macaque_up	human_down_C1orf61_IN-VIP	macaque_up_C1orf61_IN-VIP	-1.36209920644936	0.231689385744021	-5.8789883795292	4.1278134515884e-09	4.69720622120452e-08	IN-VIP	pt	1.36209920644936	chimp_down	chimp_down_C1orf61_IN-VIP	up_C1orf61_IN-VIP	C1orf61	Inh	up_C1orf61_Inh	macaque_up_c1orf61_inh	1.00674395007516	Neur	ENSG00000125462	C7_1	0.294276026	0.166	0.111	1.22192e-06	0.036704032	PD_up	Neur	both	EVO_up_PD_up
707.546229706001	-0.651388693700963	0.230369356554867	-2.82758394363888	0.004690071735524	0.0132784949176725	IN-VIP	hg	rm	0.651388693700963	human_down	macaque_up	human_down_C1orf61_IN-VIP	macaque_up_C1orf61_IN-VIP	-1.36209920644936	0.231689385744021	-5.8789883795292	4.1278134515884e-09	4.69720622120452e-08	IN-VIP	pt	1.36209920644936	chimp_down	chimp_down_C1orf61_IN-VIP	up_C1orf61_IN-VIP	C1orf61	Inh	up_C1orf61_Inh	macaque_up_c1orf61_inh	1.00674395007516	Neur	ENSG00000125462	C7_2	0.752348576	0.102	0.045	2.02977e-15	6.09702e-11	PD_up	Neur	both	EVO_up_PD_up
707.546229706001	-0.651388693700963	0.230369356554867	-2.82758394363888	0.004690071735524	0.0132784949176725	IN-VIP	hg	rm	0.651388693700963	human_down	macaque_up	human_down_C1orf61_IN-VIP	macaque_up_C1orf61_IN-VIP	-1.36209920644936	0.231689385744021	-5.8789883795292	4.1278134515884e-09	4.69720622120452e-08	IN-VIP	pt	1.36209920644936	chimp_down	chimp_down_C1orf61_IN-VIP	up_C1orf61_IN-VIP	C1orf61	Inh	up_C1orf61_Inh	macaque_up_c1orf61_inh	1.00674395007516	Neur	ENSG00000125462	C9	0.295781364	0.13	0.143	4.11152e-07	0.012350172	PD_up	Neur	both	EVO_up_PD_up
1852.54816709545	-0.533946505782532	0.173768499315118	-3.07274625658276	0.0021209875269718	0.0067101075227498	IN-VIP	hg	rm	0.533946505782532	human_down	macaque_up	human_down_KIFAP3_IN-VIP	macaque_up_KIFAP3_IN-VIP	-0.556947863036524	0.173903103988881	-3.20263324956025	0.0013617728436422	0.0047729029535051	IN-VIP	pt	0.556947863036524	chimp_down	chimp_down_KIFAP3_IN-VIP	up_KIFAP3_IN-VIP	KIFAP3	Inh	up_KIFAP3_Inh	macaque_up_kifap3_inh	0.545447184409528	Neur	ENSG00000075945	C7_2	-0.564465662	0.142	0.287	1.85519e-19	5.57263e-15	PD_down	Neur	both	EVO_up_PD_down
1852.54816709545	-0.533946505782532	0.173768499315118	-3.07274625658276	0.0021209875269718	0.0067101075227498	IN-VIP	hg	rm	0.533946505782532	human_down	macaque_up	human_down_KIFAP3_IN-VIP	macaque_up_KIFAP3_IN-VIP	-0.556947863036524	0.173903103988881	-3.20263324956025	0.0013617728436422	0.0047729029535051	IN-VIP	pt	0.556947863036524	chimp_down	chimp_down_KIFAP3_IN-VIP	up_KIFAP3_IN-VIP	KIFAP3	Inh	up_KIFAP3_Inh	macaque_up_kifap3_inh	0.545447184409528	Neur	ENSG00000075945	C6_1	-0.386145324	0.234	0.279	2.24919e-09	6.75612e-05	PD_down	Neur	both	EVO_up_PD_down
1069.48635097213	-0.630349434182409	0.178072230049591	-3.53985253066615	0.0004003506737113	0.0015602518052762	IN-VIP	hg	rm	0.630349434182409	human_down	macaque_up	human_down_KCNK1_IN-VIP	macaque_up_KCNK1_IN-VIP	-0.761404211256473	0.17842818621887	-4.26728661761147	1.97864877969998e-05	0.0001105102081959	IN-VIP	pt	0.761404211256473	chimp_down	chimp_down_KCNK1_IN-VIP	up_KCNK1_IN-VIP	KCNK1	Inh	up_KCNK1_Inh	macaque_up_kcnk1_inh	0.695876822719441	Neur	ENSG00000135750	C9	-0.895752699	0.108	0.393	3.26989e-39	9.82209e-35	PD_down	Neur	both	EVO_up_PD_down
420.694793871521	4.95970049670804	0.291084629185069	17.038689093936	4.24132085376973e-65	3.09710673899719e-62	IN-VIP	hg	rm	-4.95970049670804	human_up	macaque_down	human_up_RPS27A_IN-VIP	macaque_down_RPS27A_IN-VIP	4.65229079502118	0.291569985471488	15.9560003664236	2.58793474947636e-57	1.40735977889287e-54	IN-VIP	pt	-4.65229079502118	chimp_up	chimp_up_RPS27A_IN-VIP	down_RPS27A_IN-VIP	RPS27A	Inh	down_RPS27A_Inh	macaque_down_rps27a_inh	-4.80599564586461	Neur	ENSG00000143947	C7_2	0.46062925	0.135	0.11	1.54101e-08	0.000462889	PD_up	Neur	both	EVO_down_PD_up
420.694793871521	4.95970049670804	0.291084629185069	17.038689093936	4.24132085376973e-65	3.09710673899719e-62	IN-VIP	hg	rm	-4.95970049670804	human_up	macaque_down	human_up_RPS27A_IN-VIP	macaque_down_RPS27A_IN-VIP	4.65229079502118	0.291569985471488	15.9560003664236	2.58793474947636e-57	1.40735977889287e-54	IN-VIP	pt	-4.65229079502118	chimp_up	chimp_up_RPS27A_IN-VIP	down_RPS27A_IN-VIP	RPS27A	Inh	down_RPS27A_Inh	macaque_down_rps27a_inh	-4.80599564586461	Neur	ENSG00000143947	C7_3	0.463321156	0.22	0.156	3.50354e-08	0.001052393	PD_up	Neur	both	EVO_down_PD_up
632.928763034582	1.56888353843723	0.163955863317758	9.56893829040208	1.08009105430677e-21	5.193920787003e-20	IN-VIP	hg	rm	-1.56888353843723	human_up	macaque_down	human_up_EPB41L5_IN-VIP	macaque_down_EPB41L5_IN-VIP	0.602962736470189	0.165653325245924	3.63990723141265	0.0002727362835822	0.0011618221187941	IN-VIP	pt	-0.602962736470189	chimp_up	chimp_up_EPB41L5_IN-VIP	down_EPB41L5_IN-VIP	EPB41L5	Inh	down_EPB41L5_Inh	macaque_down_epb41l5_inh	-1.08592313745371	Neur	ENSG00000115109	C9	-0.352507546	0.076	0.227	3.63904e-21	1.0931e-16	PD_down	Neur	both	EVO_down_PD_down
22.2020411315441	-2.21680711233941	0.410292048350739	-5.40299798948179	6.5536194597425e-08	5.83873299901867e-07	IN-VIP	hg	rm	2.21680711233941	human_down	macaque_up	human_down_CERKL_IN-VIP	macaque_up_CERKL_IN-VIP	-1.97305173878802	0.407662709107074	-4.83991224782296	1.29896472281713e-06	9.25559656091552e-06	IN-VIP	pt	1.97305173878802	chimp_down	chimp_down_CERKL_IN-VIP	up_CERKL_IN-VIP	CERKL	Inh	up_CERKL_Inh	macaque_up_cerkl_inh	2.09492942556371	Neur	ENSG00000188452	C9	-0.670338218	0.016	0.138	8.48939e-18	2.55004e-13	PD_down	Neur	both	EVO_up_PD_down
428.885765597811	1.18869663372096	0.156848092177792	7.5786489795077	3.49171796252134e-14	7.71779275213797e-13	IN-VIP	hg	rm	-1.18869663372096	human_up	macaque_down	human_up_HSPD1_IN-VIP	macaque_down_HSPD1_IN-VIP	1.18255892272588	0.157258645189972	7.51983410067741	5.48457914236854e-14	1.28940646162737e-12	IN-VIP	pt	-1.18255892272588	chimp_up	chimp_up_HSPD1_IN-VIP	down_HSPD1_IN-VIP	HSPD1	Inh	down_HSPD1_Inh	macaque_down_hspd1_inh	-1.18562777822342	Neur	ENSG00000144381	C9	0.809815019	0.103	0.069	6.32335e-10	1.89941e-05	PD_up	Neur	both	EVO_down_PD_up
633.667738643989	0.793498124773891	0.125308436541196	6.33235994858991	2.41439413821149e-10	3.12145539862149e-09	IN-VIP	hg	rm	-0.793498124773891	human_up	macaque_down	human_up_RPL37A_IN-VIP	macaque_down_RPL37A_IN-VIP	0.834581399546467	0.125586603056762	6.64546519479677	3.02260883968696e-11	4.83453650713089e-10	IN-VIP	pt	-0.834581399546467	chimp_up	chimp_up_RPL37A_IN-VIP	down_RPL37A_IN-VIP	RPL37A	Inh	down_RPL37A_Inh	macaque_down_rpl37a_inh	-0.814039762160179	Neur	ENSG00000197756	C9	0.593315458	0.183	0.189	1.49116e-13	4.47915e-09	PD_up	Neur	both	EVO_down_PD_up
633.667738643989	0.793498124773891	0.125308436541196	6.33235994858991	2.41439413821149e-10	3.12145539862149e-09	IN-VIP	hg	rm	-0.793498124773891	human_up	macaque_down	human_up_RPL37A_IN-VIP	macaque_down_RPL37A_IN-VIP	0.834581399546467	0.125586603056762	6.64546519479677	3.02260883968696e-11	4.83453650713089e-10	IN-VIP	pt	-0.834581399546467	chimp_up	chimp_up_RPL37A_IN-VIP	down_RPL37A_IN-VIP	RPL37A	Inh	down_RPL37A_Inh	macaque_down_rpl37a_inh	-0.814039762160179	Neur	ENSG00000197756	C6_0	0.263986728	0.206	0.149	1.9466e-07	0.005847187	PD_up	Neur	both	EVO_down_PD_up
663.069217221947	0.763635376340548	0.179532741833634	4.25346022425356	2.10492341807796e-05	0.0001122853628539	IN-VIP	hg	rm	-0.763635376340548	human_up	macaque_down	human_up_DNAJB2_IN-VIP	macaque_down_DNAJB2_IN-VIP	0.801526275924192	0.179726523672332	4.45969943415526	8.20746706509775e-06	4.97820096566613e-05	IN-VIP	pt	-0.801526275924192	chimp_up	chimp_up_DNAJB2_IN-VIP	down_DNAJB2_IN-VIP	DNAJB2	Inh	down_DNAJB2_Inh	macaque_down_dnajb2_inh	-0.78258082613237	Neur	ENSG00000135924	C9	0.652719	0.201	0.19	8.91515e-21	2.67793e-16	PD_up	Neur	both	EVO_down_PD_up
121.764051239552	1.63398247580621	0.233624235743285	6.99406236946107	2.67038752100841e-12	4.61027673942223e-11	IN-VIP	hg	rm	-1.63398247580621	human_up	macaque_down	human_up_MRPL44_IN-VIP	macaque_down_MRPL44_IN-VIP	2.32449069526765	0.23126424141515	10.0512326550946	9.07253844665047e-24	5.858875218751e-22	IN-VIP	pt	-2.32449069526765	chimp_up	chimp_up_MRPL44_IN-VIP	down_MRPL44_IN-VIP	MRPL44	Inh	down_MRPL44_Inh	macaque_down_mrpl44_inh	-1.97923658553693	Neur	ENSG00000135900	C7_2	-0.312607058	0.05	0.101	9.70347e-07	0.029147282	PD_down	Neur	both	EVO_down_PD_down
8060.91142247824	-0.719732709333944	0.186680940151504	-3.85541613809011	0.0001155329317564	0.0005106136028938	IN-VIP	hg	rm	0.719732709333944	human_down	macaque_up	human_down_ZNF385D_IN-VIP	macaque_up_ZNF385D_IN-VIP	-1.18575847211189	0.186782416824331	-6.34834098558163	2.17649245586054e-10	3.05344308216958e-09	IN-VIP	pt	1.18575847211189	chimp_down	chimp_down_ZNF385D_IN-VIP	up_ZNF385D_IN-VIP	ZNF385D	Inh	up_ZNF385D_Inh	macaque_up_znf385d_inh	0.952745590722919	Neur	ENSG00000151789	C7_3	-0.556389513	0.141	0.254	3.81812e-11	1.14689e-06	PD_down	Neur	both	EVO_up_PD_down
8060.91142247824	-0.719732709333944	0.186680940151504	-3.85541613809011	0.0001155329317564	0.0005106136028938	IN-VIP	hg	rm	0.719732709333944	human_down	macaque_up	human_down_ZNF385D_IN-VIP	macaque_up_ZNF385D_IN-VIP	-1.18575847211189	0.186782416824331	-6.34834098558163	2.17649245586054e-10	3.05344308216958e-09	IN-VIP	pt	1.18575847211189	chimp_down	chimp_down_ZNF385D_IN-VIP	up_ZNF385D_IN-VIP	ZNF385D	Inh	up_ZNF385D_Inh	macaque_up_znf385d_inh	0.952745590722919	Neur	ENSG00000151789	C9	-1.538513501	0.299	0.855	7.651e-151	2.2982e-146	PD_down	Neur	both	EVO_up_PD_down
1975.1940569559	1.58752121464406	0.283305372496136	5.60356904162032	2.09982418624557e-08	2.04546114901272e-07	IN-VIP	hg	rm	-1.58752121464406	human_up	macaque_down	human_up_EPHA6_IN-VIP	macaque_down_EPHA6_IN-VIP	0.655025620794224	0.283611804233287	2.30958518304629	0.0209111306965899	0.0486412106984502	IN-VIP	pt	-0.655025620794224	chimp_up	chimp_up_EPHA6_IN-VIP	down_EPHA6_IN-VIP	EPHA6	Inh	down_EPHA6_Inh	macaque_down_epha6_inh	-1.12127341771914	Neur	ENSG00000080224	C9	-0.860863812	0.241	0.636	1.28164e-65	3.8498e-61	PD_down	Neur	both	EVO_down_PD_down
1975.1940569559	1.58752121464406	0.283305372496136	5.60356904162032	2.09982418624557e-08	2.04546114901272e-07	IN-VIP	hg	rm	-1.58752121464406	human_up	macaque_down	human_up_EPHA6_IN-VIP	macaque_down_EPHA6_IN-VIP	0.655025620794224	0.283611804233287	2.30958518304629	0.0209111306965899	0.0486412106984502	IN-VIP	pt	-0.655025620794224	chimp_up	chimp_up_EPHA6_IN-VIP	down_EPHA6_IN-VIP	EPHA6	Inh	down_EPHA6_Inh	macaque_down_epha6_inh	-1.12127341771914	Neur	ENSG00000080224	C6_0	-0.359530788	0.269	0.32	6.45939e-09	0.000194027	PD_down	Neur	both	EVO_down_PD_down
1481.83863562799	-0.568208160887	0.178556151113916	-3.18223795339592	0.0014614169584902	0.0048572651304103	IN-VIP	hg	rm	0.568208160887	human_down	macaque_up	human_down_XRN1_IN-VIP	macaque_up_XRN1_IN-VIP	-0.556173363529326	0.178693895047748	-3.11243628877591	0.0018555005917435	0.0062561461459258	IN-VIP	pt	0.556173363529326	chimp_down	chimp_down_XRN1_IN-VIP	up_XRN1_IN-VIP	XRN1	Inh	up_XRN1_Inh	macaque_up_xrn1_inh	0.562190762208163	Neur	ENSG00000114127	C9	-0.303349741	0.094	0.22	1.98708e-12	5.9688e-08	PD_down	Neur	both	EVO_up_PD_down
276.468046606691	-0.933360932298704	0.181259208976858	-5.14931593030326	2.61438198156409e-07	2.06925552583371e-06	IN-VIP	hg	rm	0.933360932298704	human_down	macaque_up	human_down_C3orf58_IN-VIP	macaque_up_C3orf58_IN-VIP	-0.518166267568017	0.180304908008599	-2.87383340415394	0.004055228079712	0.0122642014147884	IN-VIP	pt	0.518166267568017	chimp_down	chimp_down_C3orf58_IN-VIP	up_C3orf58_IN-VIP	C3orf58	Inh	up_C3orf58_Inh	macaque_up_c3orf58_inh	0.72576359993336	Neur	ENSG00000181744	C9	-0.506492221	0.041	0.155	8.81272e-19	2.64716e-14	PD_down	Neur	both	EVO_up_PD_down
1252.7612255308	0.608207346721163	0.154987151802162	3.92424365277405	8.70026464664348e-05	0.0003965196897208	IN-VIP	hg	rm	-0.608207346721163	human_up	macaque_down	human_up_SEPT11_IN-VIP	macaque_down_SEPT11_IN-VIP	0.582408383309202	0.155160571580619	3.75358493060585	0.0001743234307512	0.0007817694653809	IN-VIP	pt	-0.582408383309202	chimp_up	chimp_up_SEPT11_IN-VIP	down_SEPT11_IN-VIP	SEPT11	Inh	down_SEPT11_Inh	macaque_down_sept11_inh	-0.595307865015183	Neur	ENSG00000138758	C9	-0.400976432	0.095	0.25	5.82965e-19	1.75111e-14	PD_down	Neur	both	EVO_down_PD_down
338.141864952354	-0.545805425374805	0.166582100720329	-3.27649503166698	0.0010510416188933	0.0036586046183086	IN-VIP	hg	rm	0.545805425374805	human_down	macaque_up	human_down_GAB1_IN-VIP	macaque_up_GAB1_IN-VIP	-1.08088366432276	0.169380925348068	-6.38137772657461	1.75501821911914e-10	2.48747952661845e-09	IN-VIP	pt	1.08088366432276	chimp_down	chimp_down_GAB1_IN-VIP	up_GAB1_IN-VIP	GAB1	Inh	up_GAB1_Inh	macaque_up_gab1_inh	0.81334454484878	Neur	ENSG00000109458	C9	0.73432376	0.225	0.175	1.08464e-15	3.25806e-11	PD_up	Neur	both	EVO_up_PD_up
198.80534559323	2.43185374469089	0.347838883965081	6.99132229545397	2.72307388366703e-12	4.69712376993694e-11	IN-VIP	hg	rm	-2.43185374469089	human_up	macaque_down	human_up_TMEM144_IN-VIP	macaque_down_TMEM144_IN-VIP	2.64376905214926	0.347804430079607	7.6013093092119	2.93149498831139e-14	7.09359999220782e-13	IN-VIP	pt	-2.64376905214926	chimp_up	chimp_up_TMEM144_IN-VIP	down_TMEM144_IN-VIP	TMEM144	Inh	down_TMEM144_Inh	macaque_down_tmem144_inh	-2.53781139842008	Neur	ENSG00000164124	C7_2	0.947530516	0.125	0.051	4.37356e-15	1.31373e-10	PD_up	Neur	both	EVO_down_PD_up
198.80534559323	2.43185374469089	0.347838883965081	6.99132229545397	2.72307388366703e-12	4.69712376993694e-11	IN-VIP	hg	rm	-2.43185374469089	human_up	macaque_down	human_up_TMEM144_IN-VIP	macaque_down_TMEM144_IN-VIP	2.64376905214926	0.347804430079607	7.6013093092119	2.93149498831139e-14	7.09359999220782e-13	IN-VIP	pt	-2.64376905214926	chimp_up	chimp_up_TMEM144_IN-VIP	down_TMEM144_IN-VIP	TMEM144	Inh	down_TMEM144_Inh	macaque_down_tmem144_inh	-2.53781139842008	Neur	ENSG00000164124	C9	0.832421838	0.229	0.167	7.48745e-11	2.24908e-06	PD_up	Neur	both	EVO_down_PD_up
198.80534559323	2.43185374469089	0.347838883965081	6.99132229545397	2.72307388366703e-12	4.69712376993694e-11	IN-VIP	hg	rm	-2.43185374469089	human_up	macaque_down	human_up_TMEM144_IN-VIP	macaque_down_TMEM144_IN-VIP	2.64376905214926	0.347804430079607	7.6013093092119	2.93149498831139e-14	7.09359999220782e-13	IN-VIP	pt	-2.64376905214926	chimp_up	chimp_up_TMEM144_IN-VIP	down_TMEM144_IN-VIP	TMEM144	Inh	down_TMEM144_Inh	macaque_down_tmem144_inh	-2.53781139842008	Neur	ENSG00000164124	C6_0	0.325481515	0.23	0.164	2.54901e-14	7.65672e-10	PD_up	Neur	both	EVO_down_PD_up
5534.10725515078	-0.747026283613566	0.152903002639623	-4.88562206573688	1.03102804611558e-06	7.25635116131397e-06	IN-VIP	hg	rm	0.747026283613566	human_down	macaque_up	human_down_MARCH1_IN-VIP	macaque_up_MARCH1_IN-VIP	-0.876923711168056	0.152986371739994	-5.73203809721314	9.9230976186735e-09	1.05321423877703e-07	IN-VIP	pt	0.876923711168056	chimp_down	chimp_down_MARCH1_IN-VIP	up_MARCH1_IN-VIP	MARCH1	Inh	up_MARCH1_Inh	macaque_up_march1_inh	0.811974997390811	Neur	ENSG00000145416	C7_2	0.635745291	0.133	0.101	4.71868e-07	0.014173964	PD_up	Neur	both	EVO_up_PD_up
5534.10725515078	-0.747026283613566	0.152903002639623	-4.88562206573688	1.03102804611558e-06	7.25635116131397e-06	IN-VIP	hg	rm	0.747026283613566	human_down	macaque_up	human_down_MARCH1_IN-VIP	macaque_up_MARCH1_IN-VIP	-0.876923711168056	0.152986371739994	-5.73203809721314	9.9230976186735e-09	1.05321423877703e-07	IN-VIP	pt	0.876923711168056	chimp_down	chimp_down_MARCH1_IN-VIP	up_MARCH1_IN-VIP	MARCH1	Inh	up_MARCH1_Inh	macaque_up_march1_inh	0.811974997390811	Neur	ENSG00000145416	C9	1.709970947	0.339	0.155	5.94291e-34	1.78513e-29	PD_up	Neur	both	EVO_up_PD_up
78.2251548293355	1.48774795325635	0.342621344994844	4.34225121986706	1.41030139002152e-05	7.85022648381261e-05	IN-VIP	hg	rm	-1.48774795325635	human_up	macaque_down	human_up_ADAMTS16_IN-VIP	macaque_down_ADAMTS16_IN-VIP	2.15095255926819	0.340233038017355	6.32199792178463	2.5820285375992e-10	3.58104830399245e-09	IN-VIP	pt	-2.15095255926819	chimp_up	chimp_up_ADAMTS16_IN-VIP	down_ADAMTS16_IN-VIP	ADAMTS16	Inh	down_ADAMTS16_Inh	macaque_down_adamts16_inh	-1.81935025626227	Neur	ENSG00000145536	C9	-1.037024285	0.03	0.224	2.04001e-33	6.12777e-29	PD_down	Neur	both	EVO_down_PD_down
25.9290168825217	2.84084608362053	0.72212767373324	3.93399420483913	8.35457982739007e-05	0.0003830671997135	IN-VIP	hg	rm	-2.84084608362053	human_up	macaque_down	human_up_CARTPT_IN-VIP	macaque_down_CARTPT_IN-VIP	1.97597032209497	0.729680338740979	2.70799446988581	0.0067691150331906	0.0189853097395337	IN-VIP	pt	-1.97597032209497	chimp_up	chimp_up_CARTPT_IN-VIP	down_CARTPT_IN-VIP	CARTPT	Inh	down_CARTPT_Inh	macaque_down_cartpt_inh	-2.40840820285775	Neur	ENSG00000164326	C7_1	2.464507386	0.165	0.002	4.57078e-14	1.37297e-09	PD_up	Neur	both	EVO_down_PD_up
381.567820672348	-0.620638320444254	0.234949973073023	-2.64157646977623	0.0082521176155621	0.0215153069172736	IN-VIP	hg	rm	0.620638320444254	human_down	macaque_up	human_down_ELL2_IN-VIP	macaque_up_ELL2_IN-VIP	-0.579734354858187	0.235292137640371	-2.46389174186634	0.0137437615759796	0.0343926898725622	IN-VIP	pt	0.579734354858187	chimp_down	chimp_down_ELL2_IN-VIP	up_ELL2_IN-VIP	ELL2	Inh	up_ELL2_Inh	macaque_up_ell2_inh	0.600186337651221	Neur	ENSG00000118985	C9	0.575768562	0.163	0.152	1.91003e-07	0.005737338	PD_up	Neur	both	EVO_up_PD_up
75.6333114420667	-1.82730902924863	0.292623922338442	-6.24456474592397	4.24981864993571e-10	5.33011606247663e-09	IN-VIP	hg	rm	1.82730902924863	human_down	macaque_up	human_down_ST8SIA4_IN-VIP	macaque_up_ST8SIA4_IN-VIP	-1.84643240416545	0.295515751589563	-6.24816915590316	4.15291780834415e-10	5.5475143186446e-09	IN-VIP	pt	1.84643240416545	chimp_down	chimp_down_ST8SIA4_IN-VIP	up_ST8SIA4_IN-VIP	ST8SIA4	Inh	up_ST8SIA4_Inh	macaque_up_st8sia4_inh	1.83687071670704	Neur	ENSG00000113532	C7_2	-0.543630374	0.086	0.214	1.32285e-17	3.97359e-13	PD_down	Neur	both	EVO_up_PD_down
349.14167152562	0.91409933582744	0.272676708099499	3.35231909684741	0.0008013759477665	0.0028816210443487	IN-VIP	hg	rm	-0.91409933582744	human_up	macaque_down	human_up_RPS14_IN-VIP	macaque_down_RPS14_IN-VIP	0.822375120541777	0.273117234690759	3.01107003178662	0.002603288035293	0.0083674143170794	IN-VIP	pt	-0.822375120541777	chimp_up	chimp_up_RPS14_IN-VIP	down_RPS14_IN-VIP	RPS14	Inh	down_RPS14_Inh	macaque_down_rps14_inh	-0.868237228184608	Neur	ENSG00000164587	C7_1	0.333436506	0.157	0.1	1.46241e-06	0.043927935	PD_up	Neur	both	EVO_down_PD_up
349.14167152562	0.91409933582744	0.272676708099499	3.35231909684741	0.0008013759477665	0.0028816210443487	IN-VIP	hg	rm	-0.91409933582744	human_up	macaque_down	human_up_RPS14_IN-VIP	macaque_down_RPS14_IN-VIP	0.822375120541777	0.273117234690759	3.01107003178662	0.002603288035293	0.0083674143170794	IN-VIP	pt	-0.822375120541777	chimp_up	chimp_up_RPS14_IN-VIP	down_RPS14_IN-VIP	RPS14	Inh	down_RPS14_Inh	macaque_down_rps14_inh	-0.868237228184608	Neur	ENSG00000164587	C9	0.350206395	0.103	0.115	9.44194e-08	0.00283617	PD_up	Neur	both	EVO_down_PD_up
235.87691016136	0.618701893944136	0.237983714155564	2.59976568623391	0.0093287433400614	0.0238523542591949	IN-VIP	hg	rm	-0.618701893944136	human_up	macaque_down	human_up_MAT2B_IN-VIP	macaque_down_MAT2B_IN-VIP	1.15357247955807	0.237071175131111	4.86593310603912	1.13918046674298e-06	8.21107929725971e-06	IN-VIP	pt	-1.15357247955807	chimp_up	chimp_up_MAT2B_IN-VIP	down_MAT2B_IN-VIP	MAT2B	Inh	down_MAT2B_Inh	macaque_down_mat2b_inh	-0.886137186751104	Neur	ENSG00000038274	C7_2	-0.394268873	0.087	0.174	4.29359e-07	0.012897074	PD_down	Neur	both	EVO_down_PD_down
181.794970953143	1.04064261792596	0.248312218150881	4.19086352526416	2.77894783803977e-05	0.0001438050802487	IN-VIP	hg	rm	-1.04064261792596	human_up	macaque_down	human_up_CUTA_IN-VIP	macaque_down_CUTA_IN-VIP	1.17303592956943	0.248497117536362	4.72052127283844	2.352410034792e-06	1.60173157723152e-05	IN-VIP	pt	-1.17303592956943	chimp_up	chimp_up_CUTA_IN-VIP	down_CUTA_IN-VIP	CUTA	Inh	down_CUTA_Inh	macaque_down_cuta_inh	-1.1068392737477	Neur	ENSG00000112514	C7_1	0.534402962	0.117	0.04	6.91587e-08	0.002077389	PD_up	Neur	both	EVO_down_PD_up
336.653071663466	-0.536447034018454	0.141944187507672	-3.77928144461328	0.0001572815730329	0.0006740943800851	IN-VIP	hg	rm	0.536447034018454	human_down	macaque_up	human_down_FBXO9_IN-VIP	macaque_up_FBXO9_IN-VIP	-0.75152821045602	0.143654228345902	-5.23150776074916	1.68132974984047e-07	1.42805915661543e-06	IN-VIP	pt	0.75152821045602	chimp_down	chimp_down_FBXO9_IN-VIP	up_FBXO9_IN-VIP	FBXO9	Inh	up_FBXO9_Inh	macaque_up_fbxo9_inh	0.643987622237237	Neur	ENSG00000112146	C7_2	-0.500035473	0.08	0.187	5.87534e-12	1.76483e-07	PD_down	Neur	both	EVO_up_PD_down
336.653071663466	-0.536447034018454	0.141944187507672	-3.77928144461328	0.0001572815730329	0.0006740943800851	IN-VIP	hg	rm	0.536447034018454	human_down	macaque_up	human_down_FBXO9_IN-VIP	macaque_up_FBXO9_IN-VIP	-0.75152821045602	0.143654228345902	-5.23150776074916	1.68132974984047e-07	1.42805915661543e-06	IN-VIP	pt	0.75152821045602	chimp_down	chimp_down_FBXO9_IN-VIP	up_FBXO9_IN-VIP	FBXO9	Inh	up_FBXO9_Inh	macaque_up_fbxo9_inh	0.643987622237237	Neur	ENSG00000112146	C6_1	-0.440069741	0.074	0.136	1.38063e-09	4.14714e-05	PD_down	Neur	both	EVO_up_PD_down
7406.5385514168	-2.23892608515487	0.17925712705372	-12.4900254843642	8.46265305278743e-36	1.21788078531939e-33	IN-VIP	hg	rm	2.23892608515487	human_down	macaque_up	human_down_NKAIN2_IN-VIP	macaque_up_NKAIN2_IN-VIP	-1.814605875203	0.179195830202167	-10.1263844876066	4.21964180140925e-24	2.8496371838602e-22	IN-VIP	pt	1.814605875203	chimp_down	chimp_down_NKAIN2_IN-VIP	up_NKAIN2_IN-VIP	NKAIN2	Inh	up_NKAIN2_Inh	macaque_up_nkain2_inh	2.02676598017894	Neur	ENSG00000188580	C7_2	0.568770172	0.17	0.173	1.51782e-07	0.004559241	PD_up	Neur	both	EVO_up_PD_up
7406.5385514168	-2.23892608515487	0.17925712705372	-12.4900254843642	8.46265305278743e-36	1.21788078531939e-33	IN-VIP	hg	rm	2.23892608515487	human_down	macaque_up	human_down_NKAIN2_IN-VIP	macaque_up_NKAIN2_IN-VIP	-1.814605875203	0.179195830202167	-10.1263844876066	4.21964180140925e-24	2.8496371838602e-22	IN-VIP	pt	1.814605875203	chimp_down	chimp_down_NKAIN2_IN-VIP	up_NKAIN2_IN-VIP	NKAIN2	Inh	up_NKAIN2_Inh	macaque_up_nkain2_inh	2.02676598017894	Neur	ENSG00000188580	C9	-0.357678719	0.492	0.743	6.35021e-32	1.90748e-27	PD_down	Neur	both	EVO_up_PD_down
7406.5385514168	-2.23892608515487	0.17925712705372	-12.4900254843642	8.46265305278743e-36	1.21788078531939e-33	IN-VIP	hg	rm	2.23892608515487	human_down	macaque_up	human_down_NKAIN2_IN-VIP	macaque_up_NKAIN2_IN-VIP	-1.814605875203	0.179195830202167	-10.1263844876066	4.21964180140925e-24	2.8496371838602e-22	IN-VIP	pt	1.814605875203	chimp_down	chimp_down_NKAIN2_IN-VIP	up_NKAIN2_IN-VIP	NKAIN2	Inh	up_NKAIN2_Inh	macaque_up_nkain2_inh	2.02676598017894	Neur	ENSG00000188580	C6_2	0.451628123	0.743	0.545	9.02909e-07	0.027121582	PD_up	Neur	both	EVO_up_PD_up
241.342177277216	2.00692332338398	0.300284105152252	6.68341510239583	2.33437119918174e-11	3.56502421092696e-10	IN-VIP	hg	rm	-2.00692332338398	human_up	macaque_down	human_up_RPS12_IN-VIP	macaque_down_RPS12_IN-VIP	2.19105628881687	0.300299681332193	7.29623248049043	2.95937386666803e-13	6.37700322780969e-12	IN-VIP	pt	-2.19105628881687	chimp_up	chimp_up_RPS12_IN-VIP	down_RPS12_IN-VIP	RPS12	Inh	down_RPS12_Inh	macaque_down_rps12_inh	-2.09898980610043	Neur	ENSG00000112306	C9	0.342886314	0.139	0.164	4.69499e-07	0.014102806	PD_up	Neur	both	EVO_down_PD_up
259.533396007948	0.624175708500641	0.171373521614466	3.64219456203292	0.0002703236323197	0.0010991339935691	IN-VIP	hg	rm	-0.624175708500641	human_up	macaque_down	human_up_ADAP1_IN-VIP	macaque_down_ADAP1_IN-VIP	0.968455564025999	0.170856055717211	5.66825425040198	1.44259791165576e-08	1.48536551292308e-07	IN-VIP	pt	-0.968455564025999	chimp_up	chimp_up_ADAP1_IN-VIP	down_ADAP1_IN-VIP	ADAP1	Inh	down_ADAP1_Inh	macaque_down_adap1_inh	-0.79631563626332	Neur	ENSG00000105963	C6_1	0.288091507	0.156	0.099	3.94938e-14	1.18631e-09	PD_up	Neur	both	EVO_down_PD_up
164.693918944292	0.653709612641147	0.177732982632866	3.67804333758063	0.0002350300324963	0.0009678053719087	IN-VIP	hg	rm	-0.653709612641147	human_up	macaque_down	human_up_RAC1_IN-VIP	macaque_down_RAC1_IN-VIP	0.634526514539657	0.178789641913988	3.54901160798182	0.0003866800340931	0.0015772913669647	IN-VIP	pt	-0.634526514539657	chimp_up	chimp_up_RAC1_IN-VIP	down_RAC1_IN-VIP	RAC1	Inh	down_RAC1_Inh	macaque_down_rac1_inh	-0.644118063590402	Neur	ENSG00000136238	C7_2	-0.397062297	0.256	0.41	1.92146e-13	5.77168e-09	PD_down	Neur	both	EVO_down_PD_down
164.693918944292	0.653709612641147	0.177732982632866	3.67804333758063	0.0002350300324963	0.0009678053719087	IN-VIP	hg	rm	-0.653709612641147	human_up	macaque_down	human_up_RAC1_IN-VIP	macaque_down_RAC1_IN-VIP	0.634526514539657	0.178789641913988	3.54901160798182	0.0003866800340931	0.0015772913669647	IN-VIP	pt	-0.634526514539657	chimp_up	chimp_up_RAC1_IN-VIP	down_RAC1_IN-VIP	RAC1	Inh	down_RAC1_Inh	macaque_down_rac1_inh	-0.644118063590402	Neur	ENSG00000136238	C6_1	-0.50977977	0.139	0.217	1.11059e-06	0.033360032	PD_down	Neur	both	EVO_down_PD_down
76.6312823990389	1.11172748380453	0.428272282329334	2.59584271426099	0.0094359248555941	0.0241013984263368	IN-VIP	hg	rm	-1.11172748380453	human_up	macaque_down	human_up_ANLN_IN-VIP	macaque_down_ANLN_IN-VIP	1.84653797979564	0.425931142118776	4.33529694637992	1.45563488303204e-05	8.3953934853076e-05	IN-VIP	pt	-1.84653797979564	chimp_up	chimp_up_ANLN_IN-VIP	down_ANLN_IN-VIP	ANLN	Inh	down_ANLN_Inh	macaque_down_anln_inh	-1.47913273180008	Neur	ENSG00000011426	C7_1	0.570888145	0.178	0.084	3.90848e-10	1.17403e-05	PD_up	Neur	both	EVO_down_PD_up
76.6312823990389	1.11172748380453	0.428272282329334	2.59584271426099	0.0094359248555941	0.0241013984263368	IN-VIP	hg	rm	-1.11172748380453	human_up	macaque_down	human_up_ANLN_IN-VIP	macaque_down_ANLN_IN-VIP	1.84653797979564	0.425931142118776	4.33529694637992	1.45563488303204e-05	8.3953934853076e-05	IN-VIP	pt	-1.84653797979564	chimp_up	chimp_up_ANLN_IN-VIP	down_ANLN_IN-VIP	ANLN	Inh	down_ANLN_Inh	macaque_down_anln_inh	-1.47913273180008	Neur	ENSG00000011426	C7_2	0.690099185	0.111	0.056	1.57937e-11	4.74411e-07	PD_up	Neur	both	EVO_down_PD_up
76.6312823990389	1.11172748380453	0.428272282329334	2.59584271426099	0.0094359248555941	0.0241013984263368	IN-VIP	hg	rm	-1.11172748380453	human_up	macaque_down	human_up_ANLN_IN-VIP	macaque_down_ANLN_IN-VIP	1.84653797979564	0.425931142118776	4.33529694637992	1.45563488303204e-05	8.3953934853076e-05	IN-VIP	pt	-1.84653797979564	chimp_up	chimp_up_ANLN_IN-VIP	down_ANLN_IN-VIP	ANLN	Inh	down_ANLN_Inh	macaque_down_anln_inh	-1.47913273180008	Neur	ENSG00000011426	C9	0.836146468	0.181	0.117	4.5484e-16	1.36625e-11	PD_up	Neur	both	EVO_down_PD_up
76.6312823990389	1.11172748380453	0.428272282329334	2.59584271426099	0.0094359248555941	0.0241013984263368	IN-VIP	hg	rm	-1.11172748380453	human_up	macaque_down	human_up_ANLN_IN-VIP	macaque_down_ANLN_IN-VIP	1.84653797979564	0.425931142118776	4.33529694637992	1.45563488303204e-05	8.3953934853076e-05	IN-VIP	pt	-1.84653797979564	chimp_up	chimp_up_ANLN_IN-VIP	down_ANLN_IN-VIP	ANLN	Inh	down_ANLN_Inh	macaque_down_anln_inh	-1.47913273180008	Neur	ENSG00000011426	C6_0	0.474120904	0.179	0.097	9.4395e-16	2.83544e-11	PD_up	Neur	both	EVO_down_PD_up
1034.32541516532	2.6945581002204	0.243072587196818	11.0854051100324	1.47680399844706e-28	1.26594207101662e-26	IN-VIP	hg	rm	-2.6945581002204	human_up	macaque_down	human_up_PPIA_IN-VIP	macaque_down_PPIA_IN-VIP	2.91967483875446	0.243057112803659	12.0122995170808	3.06210232184521e-33	3.9548965300582e-31	IN-VIP	pt	-2.91967483875446	chimp_up	chimp_up_PPIA_IN-VIP	down_PPIA_IN-VIP	PPIA	Inh	down_PPIA_Inh	macaque_down_ppia_inh	-2.80711646948743	Neur	ENSG00000196262	C7_2	-0.460676564	0.374	0.583	1.81455e-25	5.45053e-21	PD_down	Neur	both	EVO_down_PD_down
1034.32541516532	2.6945581002204	0.243072587196818	11.0854051100324	1.47680399844706e-28	1.26594207101662e-26	IN-VIP	hg	rm	-2.6945581002204	human_up	macaque_down	human_up_PPIA_IN-VIP	macaque_down_PPIA_IN-VIP	2.91967483875446	0.243057112803659	12.0122995170808	3.06210232184521e-33	3.9548965300582e-31	IN-VIP	pt	-2.91967483875446	chimp_up	chimp_up_PPIA_IN-VIP	down_PPIA_IN-VIP	PPIA	Inh	down_PPIA_Inh	macaque_down_ppia_inh	-2.80711646948743	Neur	ENSG00000196262	C9	0.309453545	0.139	0.165	4.02948e-09	0.000121038	PD_up	Neur	both	EVO_down_PD_up
1034.32541516532	2.6945581002204	0.243072587196818	11.0854051100324	1.47680399844706e-28	1.26594207101662e-26	IN-VIP	hg	rm	-2.6945581002204	human_up	macaque_down	human_up_PPIA_IN-VIP	macaque_down_PPIA_IN-VIP	2.91967483875446	0.243057112803659	12.0122995170808	3.06210232184521e-33	3.9548965300582e-31	IN-VIP	pt	-2.91967483875446	chimp_up	chimp_up_PPIA_IN-VIP	down_PPIA_IN-VIP	PPIA	Inh	down_PPIA_Inh	macaque_down_ppia_inh	-2.80711646948743	Neur	ENSG00000196262	C6_1	-0.616884078	0.195	0.293	2.66795e-12	8.01398e-08	PD_down	Neur	both	EVO_down_PD_down
229.240318239795	3.49677038347853	0.208860089723825	16.7421664335312	6.45938594037424e-63	4.24510844001395e-60	IN-VIP	hg	rm	-3.49677038347853	human_up	macaque_down	human_up_BAIAP2L1_IN-VIP	macaque_down_BAIAP2L1_IN-VIP	1.19638756455493	0.218257832847024	5.48153323502241	4.21655490890487e-08	4.00069362683742e-07	IN-VIP	pt	-1.19638756455493	chimp_up	chimp_up_BAIAP2L1_IN-VIP	down_BAIAP2L1_IN-VIP	BAIAP2L1	Inh	down_BAIAP2L1_Inh	macaque_down_baiap2l1_inh	-2.34657897401673	Neur	ENSG00000006453	C7_3	0.511304339	0.126	0.08	6.23842e-11	1.8739e-06	PD_up	Neur	both	EVO_down_PD_up
9115.7092684451	-0.956017201619715	0.176838798765745	-5.4061507332796	6.43936110188574e-08	5.74992950565124e-07	IN-VIP	hg	rm	0.956017201619715	human_down	macaque_up	human_down_KCND2_IN-VIP	macaque_up_KCND2_IN-VIP	-0.766842554439663	0.176839478544321	-4.33637647403191	1.44850768215102e-05	8.36128805912032e-05	IN-VIP	pt	0.766842554439663	chimp_down	chimp_down_KCND2_IN-VIP	up_KCND2_IN-VIP	KCND2	Inh	up_KCND2_Inh	macaque_up_kcnd2_inh	0.861429878029689	Neur	ENSG00000184408	C7_2	-0.474611491	0.298	0.537	8.42604e-21	2.53101e-16	PD_down	Neur	both	EVO_up_PD_down
9115.7092684451	-0.956017201619715	0.176838798765745	-5.4061507332796	6.43936110188574e-08	5.74992950565124e-07	IN-VIP	hg	rm	0.956017201619715	human_down	macaque_up	human_down_KCND2_IN-VIP	macaque_up_KCND2_IN-VIP	-0.766842554439663	0.176839478544321	-4.33637647403191	1.44850768215102e-05	8.36128805912032e-05	IN-VIP	pt	0.766842554439663	chimp_down	chimp_down_KCND2_IN-VIP	up_KCND2_IN-VIP	KCND2	Inh	up_KCND2_Inh	macaque_up_kcnd2_inh	0.861429878029689	Neur	ENSG00000184408	C9	-1.472204448	0.407	0.875	3.1562e-111	9.4806e-107	PD_down	Neur	both	EVO_up_PD_down
125.967773479448	2.1054155256938	0.20194544173042	10.4256650095839	1.89330211650607e-25	1.29612307392478e-23	IN-VIP	hg	rm	-2.1054155256938	human_up	macaque_down	human_up_PTK2B_IN-VIP	macaque_down_PTK2B_IN-VIP	0.99938006944462	0.209232881665452	4.77640063784312	1.78460670474969e-06	1.24033364801748e-05	IN-VIP	pt	-0.99938006944462	chimp_up	chimp_up_PTK2B_IN-VIP	down_PTK2B_IN-VIP	PTK2B	Inh	down_PTK2B_Inh	macaque_down_ptk2b_inh	-1.55239779756921	Neur	ENSG00000120899	C9	-0.598615654	0.037	0.146	6.33812e-18	1.90385e-13	PD_down	Neur	both	EVO_down_PD_down
150.701778435162	1.35145814408162	0.21263343034905	6.35581216868449	2.07328242586009e-10	2.71787475453841e-09	IN-VIP	hg	rm	-1.35145814408162	human_up	macaque_down	human_up_RPS20_IN-VIP	macaque_down_RPS20_IN-VIP	1.07228291010613	0.21467200973725	4.99498239858357	5.88411337457039e-07	4.49686401203762e-06	IN-VIP	pt	-1.07228291010613	chimp_up	chimp_up_RPS20_IN-VIP	down_RPS20_IN-VIP	RPS20	Inh	down_RPS20_Inh	macaque_down_rps20_inh	-1.21187052709387	Neur	ENSG00000008988	C7_0	0.569174102	0.112	0.051	4.54301e-08	0.001364628	PD_up	Neur	both	EVO_down_PD_up
150.701778435162	1.35145814408162	0.21263343034905	6.35581216868449	2.07328242586009e-10	2.71787475453841e-09	IN-VIP	hg	rm	-1.35145814408162	human_up	macaque_down	human_up_RPS20_IN-VIP	macaque_down_RPS20_IN-VIP	1.07228291010613	0.21467200973725	4.99498239858357	5.88411337457039e-07	4.49686401203762e-06	IN-VIP	pt	-1.07228291010613	chimp_up	chimp_up_RPS20_IN-VIP	down_RPS20_IN-VIP	RPS20	Inh	down_RPS20_Inh	macaque_down_rps20_inh	-1.21187052709387	Neur	ENSG00000008988	C9	0.266172863	0.103	0.122	7.57773e-07	0.022761984	PD_up	Neur	both	EVO_down_PD_up
3442.45647725492	-0.599596532142674	0.153261230281795	-3.91225185286729	9.14394769719234e-05	0.0004142510863921	IN-VIP	hg	rm	0.599596532142674	human_down	macaque_up	human_down_CLVS1_IN-VIP	macaque_up_CLVS1_IN-VIP	-1.04761823891098	0.153530075943425	-6.82353755427713	8.88255064078195e-12	1.55163067617717e-10	IN-VIP	pt	1.04761823891098	chimp_down	chimp_down_CLVS1_IN-VIP	up_CLVS1_IN-VIP	CLVS1	Inh	up_CLVS1_Inh	macaque_up_clvs1_inh	0.823607385526826	Neur	ENSG00000177182	C9	-0.387404322	0.076	0.21	5.22623e-13	1.56985e-08	PD_down	Neur	both	EVO_up_PD_down
618.358880373422	0.654441348303668	0.160502954022024	4.07744114300765	4.55340511512949e-05	0.0002236744647905	IN-VIP	hg	rm	-0.654441348303668	human_up	macaque_down	human_up_CPQ_IN-VIP	macaque_down_CPQ_IN-VIP	1.01382807019878	0.160252344778778	6.32644765103647	2.50869353099896e-10	3.48870469839122e-09	IN-VIP	pt	-1.01382807019878	chimp_up	chimp_up_CPQ_IN-VIP	down_CPQ_IN-VIP	CPQ	Inh	down_CPQ_Inh	macaque_down_cpq_inh	-0.834134709251226	Neur	ENSG00000104324	C9	0.660866692	0.115	0.082	1.64599e-10	4.94423e-06	PD_up	Neur	both	EVO_down_PD_up
1688.23113107801	-0.672447728094537	0.171019673360274	-3.93199048321149	8.4245401603088e-05	0.000385826327063	IN-VIP	hg	rm	0.672447728094537	human_down	macaque_up	human_down_FAM135B_IN-VIP	macaque_up_FAM135B_IN-VIP	-0.958552951870334	0.171382540016422	-5.59306071539424	2.23101228539678e-08	2.21759831061685e-07	IN-VIP	pt	0.958552951870334	chimp_down	chimp_down_FAM135B_IN-VIP	up_FAM135B_IN-VIP	FAM135B	Inh	up_FAM135B_Inh	macaque_up_fam135b_inh	0.815500339982436	Neur	ENSG00000147724	C6_1	0.274820592	0.322	0.211	8.60005e-17	2.58328e-12	PD_up	Neur	both	EVO_up_PD_up
222.348404339084	-1.22548724688173	0.231798013747706	-5.28687553041579	1.244232389586e-07	1.04566435605617e-06	IN-VIP	hg	rm	1.22548724688173	human_down	macaque_up	human_down_KCNK9_IN-VIP	macaque_up_KCNK9_IN-VIP	-0.918588458758879	0.231262591344508	-3.97205814143315	7.12543222505096e-05	0.0003502971753643	IN-VIP	pt	0.918588458758879	chimp_down	chimp_down_KCNK9_IN-VIP	up_KCNK9_IN-VIP	KCNK9	Inh	up_KCNK9_Inh	macaque_up_kcnk9_inh	1.0720378528203	Neur	ENSG00000169427	C9	-0.615946539	0.031	0.167	6.90659e-23	2.0746e-18	PD_down	Neur	both	EVO_up_PD_down
1177.0003574929	-0.890057832866746	0.154110916171864	-5.77543664638367	7.67537763912177e-09	7.97301082892123e-08	IN-VIP	hg	rm	0.890057832866746	human_down	macaque_up	human_down_SH3GL2_IN-VIP	macaque_up_SH3GL2_IN-VIP	-0.753844438851831	0.15417847711813	-4.8894271946547	1.01129816331466e-06	7.37288888771369e-06	IN-VIP	pt	0.753844438851831	chimp_down	chimp_down_SH3GL2_IN-VIP	up_SH3GL2_IN-VIP	SH3GL2	Inh	up_SH3GL2_Inh	macaque_up_sh3gl2_inh	0.821951135859288	Neur	ENSG00000107295	C9	-1.197163563	0.176	0.604	7.07863e-76	2.12628e-71	PD_down	Neur	both	EVO_up_PD_down
3228.01489113431	-0.702318055700444	0.156551678708035	-4.48617390433895	7.25135620769063e-06	4.30625719851893e-05	IN-VIP	hg	rm	0.702318055700444	human_down	macaque_up	human_down_SLC24A2_IN-VIP	macaque_up_SLC24A2_IN-VIP	-0.701065530759809	0.156631605982399	-4.47588803270387	7.6094358081933e-06	4.65233701113357e-05	IN-VIP	pt	0.701065530759809	chimp_down	chimp_down_SLC24A2_IN-VIP	up_SLC24A2_IN-VIP	SLC24A2	Inh	up_SLC24A2_Inh	macaque_up_slc24a2_inh	0.701691793230126	Neur	ENSG00000155886	C9	1.242630798	0.385	0.265	1.3718e-35	4.12062e-31	PD_up	Neur	both	EVO_up_PD_up
3228.01489113431	-0.702318055700444	0.156551678708035	-4.48617390433895	7.25135620769063e-06	4.30625719851893e-05	IN-VIP	hg	rm	0.702318055700444	human_down	macaque_up	human_down_SLC24A2_IN-VIP	macaque_up_SLC24A2_IN-VIP	-0.701065530759809	0.156631605982399	-4.47588803270387	7.6094358081933e-06	4.65233701113357e-05	IN-VIP	pt	0.701065530759809	chimp_down	chimp_down_SLC24A2_IN-VIP	up_SLC24A2_IN-VIP	SLC24A2	Inh	up_SLC24A2_Inh	macaque_up_slc24a2_inh	0.701691793230126	Neur	ENSG00000155886	C6_0	0.415837978	0.453	0.337	3.77245e-17	1.13317e-12	PD_up	Neur	both	EVO_up_PD_up
3228.01489113431	-0.702318055700444	0.156551678708035	-4.48617390433895	7.25135620769063e-06	4.30625719851893e-05	IN-VIP	hg	rm	0.702318055700444	human_down	macaque_up	human_down_SLC24A2_IN-VIP	macaque_up_SLC24A2_IN-VIP	-0.701065530759809	0.156631605982399	-4.47588803270387	7.6094358081933e-06	4.65233701113357e-05	IN-VIP	pt	0.701065530759809	chimp_down	chimp_down_SLC24A2_IN-VIP	up_SLC24A2_IN-VIP	SLC24A2	Inh	up_SLC24A2_Inh	macaque_up_slc24a2_inh	0.701691793230126	Neur	ENSG00000155886	C6_2	1.100433097	0.478	0.223	2.29474e-17	6.89294e-13	PD_up	Neur	both	EVO_up_PD_up
894.609898671758	-0.663240019035457	0.184963089091027	-3.58579661647549	0.0003360507944618	0.0013355326473715	IN-VIP	hg	rm	0.663240019035457	human_down	macaque_up	human_down_PALM2_IN-VIP	macaque_up_PALM2_IN-VIP	-0.767889414356009	0.185341436836064	-4.14310705401088	3.42631903333048e-05	0.0001813649662494	IN-VIP	pt	0.767889414356009	chimp_down	chimp_down_PALM2_IN-VIP	up_PALM2_IN-VIP	PALM2	Inh	up_PALM2_Inh	macaque_up_palm2_inh	0.715564716695733	Neur	ENSG00000243444	C9	0.990947332	0.108	0.034	4.41923e-13	1.32745e-08	PD_up	Neur	both	EVO_up_PD_up
894.609898671758	-0.663240019035457	0.184963089091027	-3.58579661647549	0.0003360507944618	0.0013355326473715	IN-VIP	hg	rm	0.663240019035457	human_down	macaque_up	human_down_PALM2_IN-VIP	macaque_up_PALM2_IN-VIP	-0.767889414356009	0.185341436836064	-4.14310705401088	3.42631903333048e-05	0.0001813649662494	IN-VIP	pt	0.767889414356009	chimp_down	chimp_down_PALM2_IN-VIP	up_PALM2_IN-VIP	PALM2	Inh	up_PALM2_Inh	macaque_up_palm2_inh	0.715564716695733	Neur	ENSG00000243444	C6_0	0.307736568	0.157	0.101	6.02422e-10	1.80955e-05	PD_up	Neur	both	EVO_up_PD_up
2052.40012488074	0.622830053790482	0.120980931189572	5.14816713399678	2.63044068098623e-07	2.08029556623845e-06	IN-VIP	hg	rm	-0.622830053790482	human_up	macaque_down	human_up_SPTAN1_IN-VIP	macaque_down_SPTAN1_IN-VIP	0.544658248872865	0.121149434508425	4.49575560202048	6.93233259797221e-06	4.28143015950674e-05	IN-VIP	pt	-0.544658248872865	chimp_up	chimp_up_SPTAN1_IN-VIP	down_SPTAN1_IN-VIP	SPTAN1	Inh	down_SPTAN1_Inh	macaque_down_sptan1_inh	-0.583744151331673	Neur	ENSG00000197694	C7_2	-0.623107664	0.255	0.477	5.14783e-25	1.5463e-20	PD_down	Neur	both	EVO_down_PD_down
1601.609835012	0.91151610596849	0.17047791004055	5.34682825330084	8.95088755790259e-08	7.77768616534189e-07	IN-VIP	hg	rm	-0.91151610596849	human_up	macaque_down	human_up_DIP2C_IN-VIP	macaque_down_DIP2C_IN-VIP	0.657645124431006	0.170723912009087	3.85209732305103	0.0001171104574729	0.0005470360767806	IN-VIP	pt	-0.657645124431006	chimp_up	chimp_up_DIP2C_IN-VIP	down_DIP2C_IN-VIP	DIP2C	Inh	down_DIP2C_Inh	macaque_down_dip2c_inh	-0.784580615199748	Neur	ENSG00000151240	C6_1	0.387209077	0.379	0.256	8.47155e-14	2.54469e-09	PD_up	Neur	both	EVO_down_PD_up
453.42793881973	-0.744569373973277	0.11958162975627	-6.22645280458921	4.7711385769512e-10	5.9687670166986e-09	IN-VIP	hg	rm	0.744569373973277	human_down	macaque_up	human_down_MARCH8_IN-VIP	macaque_up_MARCH8_IN-VIP	-0.868061417383157	0.120801178132183	-7.1858688036412	6.67811483402173e-13	1.376081731605e-11	IN-VIP	pt	0.868061417383157	chimp_down	chimp_down_MARCH8_IN-VIP	up_MARCH8_IN-VIP	MARCH8	Inh	up_MARCH8_Inh	macaque_up_march8_inh	0.806315395678217	Neur	ENSG00000165406	C9	-0.330910272	0.068	0.174	7.62112e-10	2.28923e-05	PD_down	Neur	both	EVO_up_PD_down
808.821977274958	-0.69355708397998	0.11657886145733	-5.94925250864484	2.6936980690358e-09	3.02615106148774e-08	IN-VIP	hg	rm	0.69355708397998	human_down	macaque_up	human_down_USP54_IN-VIP	macaque_up_USP54_IN-VIP	-0.528072265038853	0.116631961291667	-4.52768057049369	5.96346364094596e-06	3.73552519369955e-05	IN-VIP	pt	0.528072265038853	chimp_down	chimp_down_USP54_IN-VIP	up_USP54_IN-VIP	USP54	Inh	up_USP54_Inh	macaque_up_usp54_inh	0.610814674509416	Neur	ENSG00000166348	C6_0	0.349403419	0.199	0.123	2.13565e-10	6.41505e-06	PD_up	Neur	both	EVO_up_PD_up
243.106652393864	0.816435835890605	0.199980871968749	4.08256963705104	4.45404593913275e-05	0.000219101720898	IN-VIP	hg	rm	-0.816435835890605	human_up	macaque_down	human_up_GLUD1_IN-VIP	macaque_down_GLUD1_IN-VIP	1.14857028613314	0.199558890679611	5.75554555460601	8.63624280804245e-09	9.27106273393232e-08	IN-VIP	pt	-1.14857028613314	chimp_up	chimp_up_GLUD1_IN-VIP	down_GLUD1_IN-VIP	GLUD1	Inh	down_GLUD1_Inh	macaque_down_glud1_inh	-0.982503061011874	Neur	ENSG00000148672	C9	0.3038023	0.094	0.111	1.05643e-11	3.17329e-07	PD_up	Neur	both	EVO_down_PD_up
1365.07085522651	-0.681434422075442	0.158245885138469	-4.30617466911805	1.66101918025564e-05	9.1069672296775e-05	IN-VIP	hg	rm	0.681434422075442	human_down	macaque_up	human_down_LGI1_IN-VIP	macaque_up_LGI1_IN-VIP	-0.903210134711466	0.158660816321044	-5.69271075023245	1.25038113147154e-08	1.30237530654533e-07	IN-VIP	pt	0.903210134711466	chimp_down	chimp_down_LGI1_IN-VIP	up_LGI1_IN-VIP	LGI1	Inh	up_LGI1_Inh	macaque_up_lgi1_inh	0.792322278393454	Neur	ENSG00000108231	C7_2	-0.283076449	0.122	0.212	1.0995e-11	3.30268e-07	PD_down	Neur	both	EVO_up_PD_down
172.605663670719	1.03909517745037	0.254336689303937	4.08551035359525	4.39800392316935e-05	0.0002168318213283	IN-VIP	hg	rm	-1.03909517745037	human_up	macaque_down	human_up_RPLP2_IN-VIP	macaque_down_RPLP2_IN-VIP	1.20330856105972	0.254424177522604	4.72953699910385	2.25032443468746e-06	1.53932321889494e-05	IN-VIP	pt	-1.20330856105972	chimp_up	chimp_up_RPLP2_IN-VIP	down_RPLP2_IN-VIP	RPLP2	Inh	down_RPLP2_Inh	macaque_down_rplp2_inh	-1.12120186925505	Neur	ENSG00000177600	C9	0.350434374	0.098	0.106	1.02851e-06	0.030894293	PD_up	Neur	both	EVO_down_PD_up
230.063872928393	3.60808832478204	0.305987995216218	11.7916009163447	4.3126428910828e-32	4.75017135422282e-30	IN-VIP	hg	rm	-3.60808832478204	human_up	macaque_down	human_up_RPS13_IN-VIP	macaque_down_RPS13_IN-VIP	3.33964390457859	0.3067831782529	10.886007256322	1.34404471421712e-27	1.18695230851696e-25	IN-VIP	pt	-3.33964390457859	chimp_up	chimp_up_RPS13_IN-VIP	down_RPS13_IN-VIP	RPS13	Inh	down_RPS13_Inh	macaque_down_rps13_inh	-3.47386611468031	Neur	ENSG00000110700	C7_3	0.448457607	0.129	0.085	6.95932e-08	0.002090441	PD_up	Neur	both	EVO_down_PD_up
941.314785722474	-0.726817845057034	0.173288294558322	-4.1942697105396	2.73752105184936e-05	0.000141847477157	IN-VIP	hg	rm	0.726817845057034	human_down	macaque_up	human_down_SYT13_IN-VIP	macaque_up_SYT13_IN-VIP	-0.543127993570851	0.173299597632303	-3.13404070748756	0.0017241693517439	0.0058647352354123	IN-VIP	pt	0.543127993570851	chimp_down	chimp_down_SYT13_IN-VIP	up_SYT13_IN-VIP	SYT13	Inh	up_SYT13_Inh	macaque_up_syt13_inh	0.634972919313943	Neur	ENSG00000019505	C7_2	-0.671096979	0.113	0.276	3.39992e-12	1.02127e-07	PD_down	Neur	both	EVO_up_PD_down
1528.55933418687	-0.514850480569924	0.136884842315332	-3.76119424080498	0.0001691040443443	0.0007194767670034	IN-VIP	hg	rm	0.514850480569924	human_down	macaque_up	human_down_PHF21A_IN-VIP	macaque_up_PHF21A_IN-VIP	-0.563935139408649	0.137115215624531	-4.11285601557816	3.90794141318361e-05	0.0002043461773872	IN-VIP	pt	0.563935139408649	chimp_down	chimp_down_PHF21A_IN-VIP	up_PHF21A_IN-VIP	PHF21A	Inh	up_PHF21A_Inh	macaque_up_phf21a_inh	0.539392809989286	Neur	ENSG00000135365	C6_0	0.359624853	0.194	0.133	2.5718e-07	0.007725185	PD_up	Neur	both	EVO_up_PD_up
60.415683405388	1.41119058254005	0.392240481045281	3.59776884522313	0.0003209586691694	0.001280198487021	IN-VIP	hg	rm	-1.41119058254005	human_up	macaque_down	human_up_CARNS1_IN-VIP	macaque_down_CARNS1_IN-VIP	1.35903708760553	0.393649413455089	3.4524047062008	0.0005556136920353	0.0021582249898329	IN-VIP	pt	-1.35903708760553	chimp_up	chimp_up_CARNS1_IN-VIP	down_CARNS1_IN-VIP	CARNS1	Inh	down_CARNS1_Inh	macaque_down_carns1_inh	-1.38511383507279	Neur	ENSG00000172508	C7_2	0.581699968	0.101	0.056	2.95644e-11	8.88055e-07	PD_up	Neur	both	EVO_down_PD_up
60.415683405388	1.41119058254005	0.392240481045281	3.59776884522313	0.0003209586691694	0.001280198487021	IN-VIP	hg	rm	-1.41119058254005	human_up	macaque_down	human_up_CARNS1_IN-VIP	macaque_down_CARNS1_IN-VIP	1.35903708760553	0.393649413455089	3.4524047062008	0.0005556136920353	0.0021582249898329	IN-VIP	pt	-1.35903708760553	chimp_up	chimp_up_CARNS1_IN-VIP	down_CARNS1_IN-VIP	CARNS1	Inh	down_CARNS1_Inh	macaque_down_carns1_inh	-1.38511383507279	Neur	ENSG00000172508	C7_3	-0.731898635	0.105	0.232	3.33814e-10	1.00271e-05	PD_down	Neur	both	EVO_down_PD_down
197.395340862189	1.12885891853208	0.277631721532928	4.06603003539781	4.7820775385004e-05	0.0002339539472681	IN-VIP	hg	rm	-1.12885891853208	human_up	macaque_down	human_up_VAMP1_IN-VIP	macaque_down_VAMP1_IN-VIP	1.56896489135195	0.276998984650903	5.66415394384671	1.47751716981995e-08	1.51753937943982e-07	IN-VIP	pt	-1.56896489135195	chimp_up	chimp_up_VAMP1_IN-VIP	down_VAMP1_IN-VIP	VAMP1	Inh	down_VAMP1_Inh	macaque_down_vamp1_inh	-1.34891190494202	Neur	ENSG00000139190	C7_2	-0.900374678	0.148	0.367	6.06638e-17	1.82222e-12	PD_down	Neur	both	EVO_down_PD_down
538.481358445916	0.707488200247888	0.197112164111456	3.58926707256809	0.0003316089774053	0.0013197421474612	IN-VIP	hg	rm	-0.707488200247888	human_up	macaque_down	human_up_CLSTN3_IN-VIP	macaque_down_CLSTN3_IN-VIP	0.583671826547743	0.197566261291865	2.95430921621523	0.0031336984489868	0.0098413395185738	IN-VIP	pt	-0.583671826547743	chimp_up	chimp_up_CLSTN3_IN-VIP	down_CLSTN3_IN-VIP	CLSTN3	Inh	down_CLSTN3_Inh	macaque_down_clstn3_inh	-0.645580013397816	Neur	ENSG00000139182	C7_1	-0.599021021	0.279	0.362	2.25007e-13	6.75876e-09	PD_down	Neur	both	EVO_down_PD_down
538.481358445916	0.707488200247888	0.197112164111456	3.58926707256809	0.0003316089774053	0.0013197421474612	IN-VIP	hg	rm	-0.707488200247888	human_up	macaque_down	human_up_CLSTN3_IN-VIP	macaque_down_CLSTN3_IN-VIP	0.583671826547743	0.197566261291865	2.95430921621523	0.0031336984489868	0.0098413395185738	IN-VIP	pt	-0.583671826547743	chimp_up	chimp_up_CLSTN3_IN-VIP	down_CLSTN3_IN-VIP	CLSTN3	Inh	down_CLSTN3_Inh	macaque_down_clstn3_inh	-0.645580013397816	Neur	ENSG00000139182	C7_2	-1.248056792	0.158	0.462	2.23717e-56	6.72002e-52	PD_down	Neur	both	EVO_down_PD_down
538.481358445916	0.707488200247888	0.197112164111456	3.58926707256809	0.0003316089774053	0.0013197421474612	IN-VIP	hg	rm	-0.707488200247888	human_up	macaque_down	human_up_CLSTN3_IN-VIP	macaque_down_CLSTN3_IN-VIP	0.583671826547743	0.197566261291865	2.95430921621523	0.0031336984489868	0.0098413395185738	IN-VIP	pt	-0.583671826547743	chimp_up	chimp_up_CLSTN3_IN-VIP	down_CLSTN3_IN-VIP	CLSTN3	Inh	down_CLSTN3_Inh	macaque_down_clstn3_inh	-0.645580013397816	Neur	ENSG00000139182	C7_3	-0.496463391	0.222	0.362	1.24303e-16	3.7338e-12	PD_down	Neur	both	EVO_down_PD_down
538.481358445916	0.707488200247888	0.197112164111456	3.58926707256809	0.0003316089774053	0.0013197421474612	IN-VIP	hg	rm	-0.707488200247888	human_up	macaque_down	human_up_CLSTN3_IN-VIP	macaque_down_CLSTN3_IN-VIP	0.583671826547743	0.197566261291865	2.95430921621523	0.0031336984489868	0.0098413395185738	IN-VIP	pt	-0.583671826547743	chimp_up	chimp_up_CLSTN3_IN-VIP	down_CLSTN3_IN-VIP	CLSTN3	Inh	down_CLSTN3_Inh	macaque_down_clstn3_inh	-0.645580013397816	Neur	ENSG00000139182	C9	-0.398834621	0.068	0.2	5.3424e-24	1.60475e-19	PD_down	Neur	both	EVO_down_PD_down
4159.39026143777	-0.694649801934664	0.209175680921197	-3.32089179237027	0.000897303189934	0.003186460679528	IN-VIP	hg	rm	0.694649801934664	human_down	macaque_up	human_down_NELL2_IN-VIP	macaque_up_NELL2_IN-VIP	-0.859999890516975	0.209264783436385	-4.10962550121774	3.96301290045434e-05	0.0002069117271043	IN-VIP	pt	0.859999890516975	chimp_down	chimp_down_NELL2_IN-VIP	up_NELL2_IN-VIP	NELL2	Inh	up_NELL2_Inh	macaque_up_nell2_inh	0.777324846225819	Neur	ENSG00000184613	C9	-0.292578901	0.093	0.258	2.84824e-23	8.55554e-19	PD_down	Neur	both	EVO_up_PD_down
109.84880073769	0.882867511531501	0.269250877979431	3.27897728006274	0.0010418402337228	0.0036297794748328	IN-VIP	hg	rm	-0.882867511531501	human_up	macaque_down	human_up_METTL7A_IN-VIP	macaque_down_METTL7A_IN-VIP	2.1747231683849	0.263609153183411	8.24980142807029	1.58657934687068e-16	5.02092836188095e-15	IN-VIP	pt	-2.1747231683849	chimp_up	chimp_up_METTL7A_IN-VIP	down_METTL7A_IN-VIP	METTL7A	Inh	down_METTL7A_Inh	macaque_down_mettl7a_inh	-1.5287953399582	Neur	ENSG00000185432	C7_1	0.576118325	0.122	0.056	1.47121e-06	0.044192078	PD_up	Neur	both	EVO_down_PD_up
342.99284554458	0.693872200296032	0.131208643388354	5.28831167198562	1.23450501900499e-07	1.03837461410846e-06	IN-VIP	hg	rm	-0.693872200296032	human_up	macaque_down	human_up_GALNT9_IN-VIP	macaque_down_GALNT9_IN-VIP	0.803654495310258	0.131466767677407	6.11298588615384	9.77840223003109e-10	1.2298885093341e-08	IN-VIP	pt	-0.803654495310258	chimp_up	chimp_up_GALNT9_IN-VIP	down_GALNT9_IN-VIP	GALNT9	Inh	down_GALNT9_Inh	macaque_down_galnt9_inh	-0.748763347803145	Neur	ENSG00000182870	C9	-0.660130397	0.04	0.192	1.55942e-22	4.68419e-18	PD_down	Neur	both	EVO_down_PD_down
1920.11698198053	-0.656864658195196	0.149821337991626	-4.38431979717009	1.16348748091646e-05	6.62029413383809e-05	IN-VIP	hg	rm	0.656864658195196	human_down	macaque_up	human_down_PSPC1_IN-VIP	macaque_up_PSPC1_IN-VIP	-0.6096369883257	0.14992548931172	-4.0662664575879	4.77723123021844e-05	0.0002447235581865	IN-VIP	pt	0.6096369883257	chimp_down	chimp_down_PSPC1_IN-VIP	up_PSPC1_IN-VIP	PSPC1	Inh	up_PSPC1_Inh	macaque_up_pspc1_inh	0.633250823260448	Neur	ENSG00000121390	C9	-0.304272524	0.134	0.297	1.27645e-23	3.83421e-19	PD_down	Neur	both	EVO_up_PD_down
127.436987926762	1.42659007634387	0.252634187759768	5.6468607396099	1.63404086485821e-08	1.6156845381918e-07	IN-VIP	hg	rm	-1.42659007634387	human_up	macaque_down	human_up_TPT1_IN-VIP	macaque_down_TPT1_IN-VIP	0.804039712898192	0.256287558427879	3.13725612679109	0.0017053707967771	0.005815426982739	IN-VIP	pt	-0.804039712898192	chimp_up	chimp_up_TPT1_IN-VIP	down_TPT1_IN-VIP	TPT1	Inh	down_TPT1_Inh	macaque_down_tpt1_inh	-1.11531489462103	Neur	ENSG00000133112	C7_0	0.512854636	0.256	0.161	7.25364e-07	0.021788493	PD_up	Neur	both	EVO_down_PD_up
127.436987926762	1.42659007634387	0.252634187759768	5.6468607396099	1.63404086485821e-08	1.6156845381918e-07	IN-VIP	hg	rm	-1.42659007634387	human_up	macaque_down	human_up_TPT1_IN-VIP	macaque_down_TPT1_IN-VIP	0.804039712898192	0.256287558427879	3.13725612679109	0.0017053707967771	0.005815426982739	IN-VIP	pt	-0.804039712898192	chimp_up	chimp_up_TPT1_IN-VIP	down_TPT1_IN-VIP	TPT1	Inh	down_TPT1_Inh	macaque_down_tpt1_inh	-1.11531489462103	Neur	ENSG00000133112	C7_2	0.369197418	0.221	0.212	4.7542e-12	1.42807e-07	PD_up	Neur	both	EVO_down_PD_up
127.436987926762	1.42659007634387	0.252634187759768	5.6468607396099	1.63404086485821e-08	1.6156845381918e-07	IN-VIP	hg	rm	-1.42659007634387	human_up	macaque_down	human_up_TPT1_IN-VIP	macaque_down_TPT1_IN-VIP	0.804039712898192	0.256287558427879	3.13725612679109	0.0017053707967771	0.005815426982739	IN-VIP	pt	-0.804039712898192	chimp_up	chimp_up_TPT1_IN-VIP	down_TPT1_IN-VIP	TPT1	Inh	down_TPT1_Inh	macaque_down_tpt1_inh	-1.11531489462103	Neur	ENSG00000133112	C7_3	0.471857585	0.336	0.276	5.16327e-11	1.55094e-06	PD_up	Neur	both	EVO_down_PD_up
127.436987926762	1.42659007634387	0.252634187759768	5.6468607396099	1.63404086485821e-08	1.6156845381918e-07	IN-VIP	hg	rm	-1.42659007634387	human_up	macaque_down	human_up_TPT1_IN-VIP	macaque_down_TPT1_IN-VIP	0.804039712898192	0.256287558427879	3.13725612679109	0.0017053707967771	0.005815426982739	IN-VIP	pt	-0.804039712898192	chimp_up	chimp_up_TPT1_IN-VIP	down_TPT1_IN-VIP	TPT1	Inh	down_TPT1_Inh	macaque_down_tpt1_inh	-1.11531489462103	Neur	ENSG00000133112	C9	0.452725588	0.189	0.211	2.75588e-10	8.2781e-06	PD_up	Neur	both	EVO_down_PD_up
127.436987926762	1.42659007634387	0.252634187759768	5.6468607396099	1.63404086485821e-08	1.6156845381918e-07	IN-VIP	hg	rm	-1.42659007634387	human_up	macaque_down	human_up_TPT1_IN-VIP	macaque_down_TPT1_IN-VIP	0.804039712898192	0.256287558427879	3.13725612679109	0.0017053707967771	0.005815426982739	IN-VIP	pt	-0.804039712898192	chimp_up	chimp_up_TPT1_IN-VIP	down_TPT1_IN-VIP	TPT1	Inh	down_TPT1_Inh	macaque_down_tpt1_inh	-1.11531489462103	Neur	ENSG00000133112	C6_0	0.353488641	0.229	0.142	8.38401e-18	2.51839e-13	PD_up	Neur	both	EVO_down_PD_up
1834.35832331761	-0.711302574385805	0.165300215537203	-4.30309526260548	1.68428387191173e-05	9.21913959428417e-05	IN-VIP	hg	rm	0.711302574385805	human_down	macaque_up	human_down_FUT8_IN-VIP	macaque_up_FUT8_IN-VIP	-0.876212496457684	0.165555791853034	-5.29255114937632	1.20621717254446e-07	1.05486575838474e-06	IN-VIP	pt	0.876212496457684	chimp_down	chimp_down_FUT8_IN-VIP	up_FUT8_IN-VIP	FUT8	Inh	up_FUT8_Inh	macaque_up_fut8_inh	0.793757535421745	Neur	ENSG00000033170	C9	-0.365403763	0.247	0.47	1.8573e-26	5.57897e-22	PD_down	Neur	both	EVO_up_PD_down
1573.80080602811	0.705306886397628	0.237166396962559	2.9738904643771	0.0029405002192874	0.0088918561845816	IN-VIP	hg	rm	-0.705306886397628	human_up	macaque_down	human_up_KLC1_IN-VIP	macaque_down_KLC1_IN-VIP	0.85902690778952	0.237182507563255	3.62179705668397	0.0002925636015723	0.0012335904563337	IN-VIP	pt	-0.85902690778952	chimp_up	chimp_up_KLC1_IN-VIP	down_KLC1_IN-VIP	KLC1	Inh	down_KLC1_Inh	macaque_down_klc1_inh	-0.782166897093574	Neur	ENSG00000126214	C7_1	-0.450229018	0.386	0.421	1.95139e-11	5.8616e-07	PD_down	Neur	both	EVO_down_PD_down
1573.80080602811	0.705306886397628	0.237166396962559	2.9738904643771	0.0029405002192874	0.0088918561845816	IN-VIP	hg	rm	-0.705306886397628	human_up	macaque_down	human_up_KLC1_IN-VIP	macaque_down_KLC1_IN-VIP	0.85902690778952	0.237182507563255	3.62179705668397	0.0002925636015723	0.0012335904563337	IN-VIP	pt	-0.85902690778952	chimp_up	chimp_up_KLC1_IN-VIP	down_KLC1_IN-VIP	KLC1	Inh	down_KLC1_Inh	macaque_down_klc1_inh	-0.782166897093574	Neur	ENSG00000126214	C7_2	-0.377217411	0.455	0.649	4.32593e-29	1.29942e-24	PD_down	Neur	both	EVO_down_PD_down
1573.80080602811	0.705306886397628	0.237166396962559	2.9738904643771	0.0029405002192874	0.0088918561845816	IN-VIP	hg	rm	-0.705306886397628	human_up	macaque_down	human_up_KLC1_IN-VIP	macaque_down_KLC1_IN-VIP	0.85902690778952	0.237182507563255	3.62179705668397	0.0002925636015723	0.0012335904563337	IN-VIP	pt	-0.85902690778952	chimp_up	chimp_up_KLC1_IN-VIP	down_KLC1_IN-VIP	KLC1	Inh	down_KLC1_Inh	macaque_down_klc1_inh	-0.782166897093574	Neur	ENSG00000126214	C9	0.346335576	0.13	0.153	1.18073e-07	0.00354668	PD_up	Neur	both	EVO_down_PD_up
1573.80080602811	0.705306886397628	0.237166396962559	2.9738904643771	0.0029405002192874	0.0088918561845816	IN-VIP	hg	rm	-0.705306886397628	human_up	macaque_down	human_up_KLC1_IN-VIP	macaque_down_KLC1_IN-VIP	0.85902690778952	0.237182507563255	3.62179705668397	0.0002925636015723	0.0012335904563337	IN-VIP	pt	-0.85902690778952	chimp_up	chimp_up_KLC1_IN-VIP	down_KLC1_IN-VIP	KLC1	Inh	down_KLC1_Inh	macaque_down_klc1_inh	-0.782166897093574	Neur	ENSG00000126214	C6_1	-0.334222936	0.313	0.305	1.26965e-09	3.81378e-05	PD_down	Neur	both	EVO_down_PD_down
727.886397754044	-0.662415232474311	0.141252030700293	-4.6895979419922	2.73742384834508e-06	1.77653221178314e-05	IN-VIP	hg	rm	0.662415232474311	human_down	macaque_up	human_down_NIPA1_IN-VIP	macaque_up_NIPA1_IN-VIP	-0.628145883821955	0.141564582938961	-4.43716832827314	9.11500141955105e-06	5.46450549274797e-05	IN-VIP	pt	0.628145883821955	chimp_down	chimp_down_NIPA1_IN-VIP	up_NIPA1_IN-VIP	NIPA1	Inh	up_NIPA1_Inh	macaque_up_nipa1_inh	0.645280558148133	Neur	ENSG00000170113	C7_2	-0.406720311	0.187	0.335	4.3956e-17	1.32035e-12	PD_down	Neur	both	EVO_up_PD_down
2364.05778749579	-0.778961875040422	0.117885775191115	-6.60776818727771	3.90156972194845e-11	5.75342921749706e-10	IN-VIP	hg	rm	0.778961875040422	human_down	macaque_up	human_down_TJP1_IN-VIP	macaque_up_TJP1_IN-VIP	-0.536260544475773	0.117848782181581	-4.5504122702728	5.35409071915151e-06	3.39601856081234e-05	IN-VIP	pt	0.536260544475773	chimp_down	chimp_down_TJP1_IN-VIP	up_TJP1_IN-VIP	TJP1	Inh	up_TJP1_Inh	macaque_up_tjp1_inh	0.657611209758097	Neur	ENSG00000104067	C9	0.65559666	0.256	0.235	2.68812e-11	8.07458e-07	PD_up	Neur	both	EVO_up_PD_up
2364.05778749579	-0.778961875040422	0.117885775191115	-6.60776818727771	3.90156972194845e-11	5.75342921749706e-10	IN-VIP	hg	rm	0.778961875040422	human_down	macaque_up	human_down_TJP1_IN-VIP	macaque_up_TJP1_IN-VIP	-0.536260544475773	0.117848782181581	-4.5504122702728	5.35409071915151e-06	3.39601856081234e-05	IN-VIP	pt	0.536260544475773	chimp_down	chimp_down_TJP1_IN-VIP	up_TJP1_IN-VIP	TJP1	Inh	up_TJP1_Inh	macaque_up_tjp1_inh	0.657611209758097	Neur	ENSG00000104067	C6_0	0.375008877	0.342	0.261	2.76694e-10	8.31132e-06	PD_up	Neur	both	EVO_up_PD_up
664.536416149728	-0.813622068666714	0.165112307327663	-4.92768880669864	8.32080034498326e-07	5.95689541037364e-06	IN-VIP	hg	rm	0.813622068666714	human_down	macaque_up	human_down_DISP2_IN-VIP	macaque_up_DISP2_IN-VIP	-0.889660483744796	0.165646104498559	-5.37085062421457	7.83661039656237e-08	7.06868414862337e-07	IN-VIP	pt	0.889660483744796	chimp_down	chimp_down_DISP2_IN-VIP	up_DISP2_IN-VIP	DISP2	Inh	up_DISP2_Inh	macaque_up_disp2_inh	0.851641276205755	Neur	ENSG00000140323	C9	-0.404713172	0.027	0.117	2.43384e-13	7.31076e-09	PD_down	Neur	both	EVO_up_PD_down
197.395172064161	1.40418490728469	0.212994767833626	6.59257934627541	4.3225002912256e-11	6.34095355221755e-10	IN-VIP	hg	rm	-1.40418490728469	human_up	macaque_down	human_up_SHF_IN-VIP	macaque_down_SHF_IN-VIP	1.27298175486476	0.21404474770401	5.94726929074238	2.72652656711943e-09	3.18604142974374e-08	IN-VIP	pt	-1.27298175486476	chimp_up	chimp_up_SHF_IN-VIP	down_SHF_IN-VIP	SHF	Inh	down_SHF_Inh	macaque_down_shf_inh	-1.33858333107473	Neur	ENSG00000138606	C9	-0.700648228	0.02	0.146	1.85875e-26	5.58333e-22	PD_down	Neur	both	EVO_down_PD_down
1947.14511675505	0.82338403790803	0.199358367115834	4.13017045544728	3.62494366242141e-05	0.0001828329220984	IN-VIP	hg	rm	-0.82338403790803	human_up	macaque_down	human_up_PKM_IN-VIP	macaque_down_PKM_IN-VIP	1.4771863232659	0.199185995473794	7.41611537373495	1.20605447556503e-13	2.72909667312443e-12	IN-VIP	pt	-1.4771863232659	chimp_up	chimp_up_PKM_IN-VIP	down_PKM_IN-VIP	PKM	Inh	down_PKM_Inh	macaque_down_pkm_inh	-1.15028518058696	Neur	ENSG00000067225	C7_0	0.519178415	0.259	0.148	1.41002e-09	4.23541e-05	PD_up	Neur	both	EVO_down_PD_up
1947.14511675505	0.82338403790803	0.199358367115834	4.13017045544728	3.62494366242141e-05	0.0001828329220984	IN-VIP	hg	rm	-0.82338403790803	human_up	macaque_down	human_up_PKM_IN-VIP	macaque_down_PKM_IN-VIP	1.4771863232659	0.199185995473794	7.41611537373495	1.20605447556503e-13	2.72909667312443e-12	IN-VIP	pt	-1.4771863232659	chimp_up	chimp_up_PKM_IN-VIP	down_PKM_IN-VIP	PKM	Inh	down_PKM_Inh	macaque_down_pkm_inh	-1.15028518058696	Neur	ENSG00000067225	C9	0.276798669	0.142	0.182	1.98249e-13	5.95501e-09	PD_up	Neur	both	EVO_down_PD_up
1090.30638437843	-0.793973367230221	0.115290095507604	-6.88674394564844	5.70838333086998e-12	9.46564219944764e-11	IN-VIP	hg	rm	0.793973367230221	human_down	macaque_up	human_down_NEO1_IN-VIP	macaque_up_NEO1_IN-VIP	-0.757297797516684	0.115551976694554	-6.55374160771386	5.61130279324311e-11	8.54514165234848e-10	IN-VIP	pt	0.757297797516684	chimp_down	chimp_down_NEO1_IN-VIP	up_NEO1_IN-VIP	NEO1	Inh	up_NEO1_Inh	macaque_up_neo1_inh	0.775635582373452	Neur	ENSG00000067141	C9	0.388657749	0.169	0.202	3.44205e-22	1.03392e-17	PD_up	Neur	both	EVO_up_PD_up
696.239295743133	0.919129971108984	0.120735167669257	7.61277752665118	2.68267336020173e-14	6.00358546762058e-13	IN-VIP	hg	rm	-0.919129971108984	human_up	macaque_down	human_up_RNPS1_IN-VIP	macaque_down_RNPS1_IN-VIP	0.676829943614196	0.121500335832644	5.57060142242298	2.53861484054359e-08	2.49811788951587e-07	IN-VIP	pt	-0.676829943614196	chimp_up	chimp_up_RNPS1_IN-VIP	down_RNPS1_IN-VIP	RNPS1	Inh	down_RNPS1_Inh	macaque_down_rnps1_inh	-0.79797995736159	Neur	ENSG00000205937	C7_2	-0.370159954	0.106	0.198	7.75353e-07	0.023290055	PD_down	Neur	both	EVO_down_PD_down
57.9009806038863	1.84261653744411	0.556962177896868	3.30833333136188	0.0009385302960936	0.0033096160468221	IN-VIP	hg	rm	-1.84261653744411	human_up	macaque_down	human_up_MT2A_IN-VIP	macaque_down_MT2A_IN-VIP	1.34608040680204	0.559899653908473	2.40414580970983	0.0162103061857774	0.0396011322058271	IN-VIP	pt	-1.34608040680204	chimp_up	chimp_up_MT2A_IN-VIP	down_MT2A_IN-VIP	MT2A	Inh	down_MT2A_Inh	macaque_down_mt2a_inh	-1.59434847212307	Neur	ENSG00000125148	C7_0	1.257781249	0.301	0.124	1.68214e-15	5.05282e-11	PD_up	Neur	both	EVO_down_PD_up
57.9009806038863	1.84261653744411	0.556962177896868	3.30833333136188	0.0009385302960936	0.0033096160468221	IN-VIP	hg	rm	-1.84261653744411	human_up	macaque_down	human_up_MT2A_IN-VIP	macaque_down_MT2A_IN-VIP	1.34608040680204	0.559899653908473	2.40414580970983	0.0162103061857774	0.0396011322058271	IN-VIP	pt	-1.34608040680204	chimp_up	chimp_up_MT2A_IN-VIP	down_MT2A_IN-VIP	MT2A	Inh	down_MT2A_Inh	macaque_down_mt2a_inh	-1.59434847212307	Neur	ENSG00000125148	C7_1	0.772070282	0.284	0.148	8.68747e-11	2.60954e-06	PD_up	Neur	both	EVO_down_PD_up
57.9009806038863	1.84261653744411	0.556962177896868	3.30833333136188	0.0009385302960936	0.0033096160468221	IN-VIP	hg	rm	-1.84261653744411	human_up	macaque_down	human_up_MT2A_IN-VIP	macaque_down_MT2A_IN-VIP	1.34608040680204	0.559899653908473	2.40414580970983	0.0162103061857774	0.0396011322058271	IN-VIP	pt	-1.34608040680204	chimp_up	chimp_up_MT2A_IN-VIP	down_MT2A_IN-VIP	MT2A	Inh	down_MT2A_Inh	macaque_down_mt2a_inh	-1.59434847212307	Neur	ENSG00000125148	C7_2	1.527671148	0.18	0.043	3.30915e-41	9.94002e-37	PD_up	Neur	both	EVO_down_PD_up
57.9009806038863	1.84261653744411	0.556962177896868	3.30833333136188	0.0009385302960936	0.0033096160468221	IN-VIP	hg	rm	-1.84261653744411	human_up	macaque_down	human_up_MT2A_IN-VIP	macaque_down_MT2A_IN-VIP	1.34608040680204	0.559899653908473	2.40414580970983	0.0162103061857774	0.0396011322058271	IN-VIP	pt	-1.34608040680204	chimp_up	chimp_up_MT2A_IN-VIP	down_MT2A_IN-VIP	MT2A	Inh	down_MT2A_Inh	macaque_down_mt2a_inh	-1.59434847212307	Neur	ENSG00000125148	C7_3	0.556922709	0.215	0.173	6.42994e-13	1.93143e-08	PD_up	Neur	both	EVO_down_PD_up
57.9009806038863	1.84261653744411	0.556962177896868	3.30833333136188	0.0009385302960936	0.0033096160468221	IN-VIP	hg	rm	-1.84261653744411	human_up	macaque_down	human_up_MT2A_IN-VIP	macaque_down_MT2A_IN-VIP	1.34608040680204	0.559899653908473	2.40414580970983	0.0162103061857774	0.0396011322058271	IN-VIP	pt	-1.34608040680204	chimp_up	chimp_up_MT2A_IN-VIP	down_MT2A_IN-VIP	MT2A	Inh	down_MT2A_Inh	macaque_down_mt2a_inh	-1.59434847212307	Neur	ENSG00000125148	C9	1.194911682	0.222	0.144	2.69585e-35	8.09779e-31	PD_up	Neur	both	EVO_down_PD_up
57.9009806038863	1.84261653744411	0.556962177896868	3.30833333136188	0.0009385302960936	0.0033096160468221	IN-VIP	hg	rm	-1.84261653744411	human_up	macaque_down	human_up_MT2A_IN-VIP	macaque_down_MT2A_IN-VIP	1.34608040680204	0.559899653908473	2.40414580970983	0.0162103061857774	0.0396011322058271	IN-VIP	pt	-1.34608040680204	chimp_up	chimp_up_MT2A_IN-VIP	down_MT2A_IN-VIP	MT2A	Inh	down_MT2A_Inh	macaque_down_mt2a_inh	-1.59434847212307	Neur	ENSG00000125148	C6_0	0.630346547	0.219	0.123	3.86943e-25	1.1623e-20	PD_up	Neur	both	EVO_down_PD_up
57.9009806038863	1.84261653744411	0.556962177896868	3.30833333136188	0.0009385302960936	0.0033096160468221	IN-VIP	hg	rm	-1.84261653744411	human_up	macaque_down	human_up_MT2A_IN-VIP	macaque_down_MT2A_IN-VIP	1.34608040680204	0.559899653908473	2.40414580970983	0.0162103061857774	0.0396011322058271	IN-VIP	pt	-1.34608040680204	chimp_up	chimp_up_MT2A_IN-VIP	down_MT2A_IN-VIP	MT2A	Inh	down_MT2A_Inh	macaque_down_mt2a_inh	-1.59434847212307	Neur	ENSG00000125148	C6_1	0.852312713	0.129	0.039	9.70574e-18	2.91541e-13	PD_up	Neur	both	EVO_down_PD_up
615.727557238837	3.35545372824741	0.195705036615691	17.1454643491704	6.79538669033275e-66	5.35911375946402e-63	IN-VIP	hg	rm	-3.35545372824741	human_up	macaque_down	human_up_COX4I1_IN-VIP	macaque_down_COX4I1_IN-VIP	3.57468833673253	0.195678580051001	18.2681637193036	1.48359542693113e-74	1.7032499720851e-71	IN-VIP	pt	-3.57468833673253	chimp_up	chimp_up_COX4I1_IN-VIP	down_COX4I1_IN-VIP	COX4I1	Inh	down_COX4I1_Inh	macaque_down_cox4i1_inh	-3.46507103248997	Neur	ENSG00000131143	C7_0	0.734881208	0.209	0.106	1.31694e-08	0.000395581	PD_up	Neur	both	EVO_down_PD_up
615.727557238837	3.35545372824741	0.195705036615691	17.1454643491704	6.79538669033275e-66	5.35911375946402e-63	IN-VIP	hg	rm	-3.35545372824741	human_up	macaque_down	human_up_COX4I1_IN-VIP	macaque_down_COX4I1_IN-VIP	3.57468833673253	0.195678580051001	18.2681637193036	1.48359542693113e-74	1.7032499720851e-71	IN-VIP	pt	-3.57468833673253	chimp_up	chimp_up_COX4I1_IN-VIP	down_COX4I1_IN-VIP	COX4I1	Inh	down_COX4I1_Inh	macaque_down_cox4i1_inh	-3.46507103248997	Neur	ENSG00000131143	C7_1	0.690786208	0.278	0.153	1.65697e-12	4.9772e-08	PD_up	Neur	both	EVO_down_PD_up
615.727557238837	3.35545372824741	0.195705036615691	17.1454643491704	6.79538669033275e-66	5.35911375946402e-63	IN-VIP	hg	rm	-3.35545372824741	human_up	macaque_down	human_up_COX4I1_IN-VIP	macaque_down_COX4I1_IN-VIP	3.57468833673253	0.195678580051001	18.2681637193036	1.48359542693113e-74	1.7032499720851e-71	IN-VIP	pt	-3.57468833673253	chimp_up	chimp_up_COX4I1_IN-VIP	down_COX4I1_IN-VIP	COX4I1	Inh	down_COX4I1_Inh	macaque_down_cox4i1_inh	-3.46507103248997	Neur	ENSG00000131143	C7_2	0.475400226	0.184	0.155	8.44127e-08	0.002535589	PD_up	Neur	both	EVO_down_PD_up
615.727557238837	3.35545372824741	0.195705036615691	17.1454643491704	6.79538669033275e-66	5.35911375946402e-63	IN-VIP	hg	rm	-3.35545372824741	human_up	macaque_down	human_up_COX4I1_IN-VIP	macaque_down_COX4I1_IN-VIP	3.57468833673253	0.195678580051001	18.2681637193036	1.48359542693113e-74	1.7032499720851e-71	IN-VIP	pt	-3.57468833673253	chimp_up	chimp_up_COX4I1_IN-VIP	down_COX4I1_IN-VIP	COX4I1	Inh	down_COX4I1_Inh	macaque_down_cox4i1_inh	-3.46507103248997	Neur	ENSG00000131143	C7_3	0.439584028	0.23	0.177	1.10196e-10	3.31006e-06	PD_up	Neur	both	EVO_down_PD_up
615.727557238837	3.35545372824741	0.195705036615691	17.1454643491704	6.79538669033275e-66	5.35911375946402e-63	IN-VIP	hg	rm	-3.35545372824741	human_up	macaque_down	human_up_COX4I1_IN-VIP	macaque_down_COX4I1_IN-VIP	3.57468833673253	0.195678580051001	18.2681637193036	1.48359542693113e-74	1.7032499720851e-71	IN-VIP	pt	-3.57468833673253	chimp_up	chimp_up_COX4I1_IN-VIP	down_COX4I1_IN-VIP	COX4I1	Inh	down_COX4I1_Inh	macaque_down_cox4i1_inh	-3.46507103248997	Neur	ENSG00000131143	C6_0	0.418281869	0.172	0.084	1.40302e-21	4.21439e-17	PD_up	Neur	both	EVO_down_PD_up
387.906977657625	0.930462571638689	0.119702942115854	7.77309692804496	7.6590088229045e-15	1.85055169059296e-13	IN-VIP	hg	rm	-0.930462571638689	human_up	macaque_down	human_up_GIT1_IN-VIP	macaque_down_GIT1_IN-VIP	1.16196354729314	0.119569181656784	9.71791837321833	2.52898546926803e-22	1.42790941864546e-20	IN-VIP	pt	-1.16196354729314	chimp_up	chimp_up_GIT1_IN-VIP	down_GIT1_IN-VIP	GIT1	Inh	down_GIT1_Inh	macaque_down_git1_inh	-1.04621305946591	Neur	ENSG00000108262	C6_1	0.385409458	0.125	0.065	1.24698e-12	3.74568e-08	PD_up	Neur	both	EVO_down_PD_up
249.468251494868	1.11402397213352	0.204223846357715	5.45491622061715	4.8995940618661e-08	4.47638538108211e-07	IN-VIP	hg	rm	-1.11402397213352	human_up	macaque_down	human_up_SEPT4_IN-VIP	macaque_down_SEPT4_IN-VIP	1.38772660748478	0.203996511391159	6.80269774233461	1.02677933450571e-11	1.77263115685551e-10	IN-VIP	pt	-1.38772660748478	chimp_up	chimp_up_SEPT4_IN-VIP	down_SEPT4_IN-VIP	SEPT4	Inh	down_SEPT4_Inh	macaque_down_sept4_inh	-1.25087528980915	Neur	ENSG00000108387	C7_2	0.308322977	0.135	0.124	5.61868e-07	0.016877404	PD_up	Neur	both	EVO_down_PD_up
308.050780553365	2.06249013899117	0.239638888475464	8.60665876107309	7.52209437845521e-18	2.55699332354522e-16	IN-VIP	hg	rm	-2.06249013899117	human_up	macaque_down	human_up_RAB37_IN-VIP	macaque_down_RAB37_IN-VIP	0.757006411397199	0.242774962864685	3.11814036531901	0.001819961042148	0.0061463466148045	IN-VIP	pt	-0.757006411397199	chimp_up	chimp_up_RAB37_IN-VIP	down_RAB37_IN-VIP	RAB37	Inh	down_RAB37_Inh	macaque_down_rab37_inh	-1.40974827519418	Neur	ENSG00000172794	C9	-0.941707171	0.058	0.282	7.83744e-50	2.35421e-45	PD_down	Neur	both	EVO_down_PD_down
534.816793182949	0.825481123621386	0.16632637521088	4.96301998149592	6.94054386044901e-07	5.05130168891151e-06	IN-VIP	hg	rm	-0.825481123621386	human_up	macaque_down	human_up_SRSF2_IN-VIP	macaque_down_SRSF2_IN-VIP	0.898040193723965	0.166523775369665	5.3928647229527	6.93431579525537e-08	6.32940087937068e-07	IN-VIP	pt	-0.898040193723965	chimp_up	chimp_up_SRSF2_IN-VIP	down_SRSF2_IN-VIP	SRSF2	Inh	down_SRSF2_Inh	macaque_down_srsf2_inh	-0.861760658672676	Neur	ENSG00000161547	C7_2	-0.458824917	0.111	0.214	4.85403e-14	1.45805e-09	PD_down	Neur	both	EVO_down_PD_down
360.604826304187	-1.02420157584058	0.166447032241968	-6.15331833824274	7.58782817011857e-10	9.18928871020011e-09	IN-VIP	hg	rm	1.02420157584058	human_down	macaque_up	human_down_ZNF521_IN-VIP	macaque_up_ZNF521_IN-VIP	-0.593514478483773	0.165576101397803	-3.58454193252099	0.0003376703132361	0.0014051464001259	IN-VIP	pt	0.593514478483773	chimp_down	chimp_down_ZNF521_IN-VIP	up_ZNF521_IN-VIP	ZNF521	Inh	up_ZNF521_Inh	macaque_up_znf521_inh	0.808858027162178	Neur	ENSG00000198795	C9	-1.320652919	0.188	0.62	1.03074e-70	3.09615e-66	PD_down	Neur	both	EVO_up_PD_down
200.942662725011	-0.708962542779333	0.224268558876933	-3.16122128901883	0.0015710909142821	0.0051782596454622	IN-VIP	hg	rm	0.708962542779333	human_down	macaque_up	human_down_RNF152_IN-VIP	macaque_up_RNF152_IN-VIP	-0.662862816516767	0.224927865432704	-2.94700176539526	0.0032087137156042	0.0100409253294338	IN-VIP	pt	0.662862816516767	chimp_down	chimp_down_RNF152_IN-VIP	up_RNF152_IN-VIP	RNF152	Inh	up_RNF152_Inh	macaque_up_rnf152_inh	0.68591267964805	Neur	ENSG00000176641	C7_2	-0.788580856	0.172	0.384	8.40165e-23	2.52369e-18	PD_down	Neur	both	EVO_up_PD_down
1137.51053976912	-1.48078556863282	0.159418799386982	-9.2886508638061	1.56256316844104e-20	6.89205714294936e-19	IN-VIP	hg	rm	1.48078556863282	human_down	macaque_up	human_down_NETO1_IN-VIP	macaque_up_NETO1_IN-VIP	-0.792500050233539	0.158742769223246	-4.99235369340833	5.96478946946531e-07	4.55346783843741e-06	IN-VIP	pt	0.792500050233539	chimp_down	chimp_down_NETO1_IN-VIP	up_NETO1_IN-VIP	NETO1	Inh	up_NETO1_Inh	macaque_up_neto1_inh	1.13664280943318	Neur	ENSG00000166342	C7_2	-0.308031414	0.105	0.206	1.2298e-11	3.69407e-07	PD_down	Neur	both	EVO_up_PD_down
917.996317683049	1.1020662211434	0.210530754546136	5.23470418143538	1.65249307160339e-07	1.36092537175156e-06	IN-VIP	hg	rm	-1.1020662211434	human_up	macaque_down	human_up_EEF2_IN-VIP	macaque_down_EEF2_IN-VIP	1.58812260138683	0.210318253141819	7.55104503609557	4.3177948968265e-14	1.02796349703824e-12	IN-VIP	pt	-1.58812260138683	chimp_up	chimp_up_EEF2_IN-VIP	down_EEF2_IN-VIP	EEF2	Inh	down_EEF2_Inh	macaque_down_eef2_inh	-1.34509441126512	Neur	ENSG00000167658	C7_2	0.340111618	0.211	0.213	4.00404e-07	0.01202734	PD_up	Neur	both	EVO_down_PD_up
917.996317683049	1.1020662211434	0.210530754546136	5.23470418143538	1.65249307160339e-07	1.36092537175156e-06	IN-VIP	hg	rm	-1.1020662211434	human_up	macaque_down	human_up_EEF2_IN-VIP	macaque_down_EEF2_IN-VIP	1.58812260138683	0.210318253141819	7.55104503609557	4.3177948968265e-14	1.02796349703824e-12	IN-VIP	pt	-1.58812260138683	chimp_up	chimp_up_EEF2_IN-VIP	down_EEF2_IN-VIP	EEF2	Inh	down_EEF2_Inh	macaque_down_eef2_inh	-1.34509441126512	Neur	ENSG00000167658	C6_0	0.272237463	0.144	0.092	4.14122e-10	1.24394e-05	PD_up	Neur	both	EVO_down_PD_up
345.368084781683	1.1577393349955	0.198933243152749	5.81973790125435	5.89399776710708e-09	6.2476376331335e-08	IN-VIP	hg	rm	-1.1577393349955	human_up	macaque_down	human_up_CDKN2D_IN-VIP	macaque_down_CDKN2D_IN-VIP	0.852339107130462	0.199981896648549	4.26208132543305	2.02531705772577e-05	0.0001129335590877	IN-VIP	pt	-0.852339107130462	chimp_up	chimp_up_CDKN2D_IN-VIP	down_CDKN2D_IN-VIP	CDKN2D	Inh	down_CDKN2D_Inh	macaque_down_cdkn2d_inh	-1.00503922106298	Neur	ENSG00000129355	C7_2	-0.433666291	0.156	0.283	7.05154e-10	2.11814e-05	PD_down	Neur	both	EVO_down_PD_down
857.620598685906	0.664875314431584	0.189294836290807	3.51237956332924	0.0004441132390526	0.0017058516698151	IN-VIP	hg	rm	-0.664875314431584	human_up	macaque_down	human_up_JUND_IN-VIP	macaque_down_JUND_IN-VIP	0.701302129218908	0.189441230773965	3.70195087074617	0.0002139480525055	0.0009361076656844	IN-VIP	pt	-0.701302129218908	chimp_up	chimp_up_JUND_IN-VIP	down_JUND_IN-VIP	JUND	Inh	down_JUND_Inh	macaque_down_jund_inh	-0.683088721825246	Neur	ENSG00000130522	C7_0	-0.485406943	0.288	0.346	9.07966e-08	0.002727349	PD_down	Neur	both	EVO_down_PD_down
857.620598685906	0.664875314431584	0.189294836290807	3.51237956332924	0.0004441132390526	0.0017058516698151	IN-VIP	hg	rm	-0.664875314431584	human_up	macaque_down	human_up_JUND_IN-VIP	macaque_down_JUND_IN-VIP	0.701302129218908	0.189441230773965	3.70195087074617	0.0002139480525055	0.0009361076656844	IN-VIP	pt	-0.701302129218908	chimp_up	chimp_up_JUND_IN-VIP	down_JUND_IN-VIP	JUND	Inh	down_JUND_Inh	macaque_down_jund_inh	-0.683088721825246	Neur	ENSG00000130522	C7_1	-0.397294056	0.491	0.498	1.05903e-13	3.18112e-09	PD_down	Neur	both	EVO_down_PD_down
857.620598685906	0.664875314431584	0.189294836290807	3.51237956332924	0.0004441132390526	0.0017058516698151	IN-VIP	hg	rm	-0.664875314431584	human_up	macaque_down	human_up_JUND_IN-VIP	macaque_down_JUND_IN-VIP	0.701302129218908	0.189441230773965	3.70195087074617	0.0002139480525055	0.0009361076656844	IN-VIP	pt	-0.701302129218908	chimp_up	chimp_up_JUND_IN-VIP	down_JUND_IN-VIP	JUND	Inh	down_JUND_Inh	macaque_down_jund_inh	-0.683088721825246	Neur	ENSG00000130522	C7_2	-0.547195274	0.415	0.651	1.10189e-31	3.30985e-27	PD_down	Neur	both	EVO_down_PD_down
857.620598685906	0.664875314431584	0.189294836290807	3.51237956332924	0.0004441132390526	0.0017058516698151	IN-VIP	hg	rm	-0.664875314431584	human_up	macaque_down	human_up_JUND_IN-VIP	macaque_down_JUND_IN-VIP	0.701302129218908	0.189441230773965	3.70195087074617	0.0002139480525055	0.0009361076656844	IN-VIP	pt	-0.701302129218908	chimp_up	chimp_up_JUND_IN-VIP	down_JUND_IN-VIP	JUND	Inh	down_JUND_Inh	macaque_down_jund_inh	-0.683088721825246	Neur	ENSG00000130522	C9	0.330022858	0.223	0.254	6.27775e-11	1.88571e-06	PD_up	Neur	both	EVO_down_PD_up
410.194591346307	0.545374140063322	0.17062424174805	3.19634616087344	0.0013918002367235	0.0046584963040546	IN-VIP	hg	rm	-0.545374140063322	human_up	macaque_down	human_up_IGLON5_IN-VIP	macaque_down_IGLON5_IN-VIP	0.687575438468885	0.170731510429767	4.02723221236731	5.64372877521743e-05	0.0002842497078719	IN-VIP	pt	-0.687575438468885	chimp_up	chimp_up_IGLON5_IN-VIP	down_IGLON5_IN-VIP	IGLON5	Inh	down_IGLON5_Inh	macaque_down_iglon5_inh	-0.616474789266103	Neur	ENSG00000142549	C7_2	-0.373780323	0.147	0.275	3.12223e-13	9.37857e-09	PD_down	Neur	both	EVO_down_PD_down
180.339903665846	0.872572887140333	0.183753768781068	4.74859858890814	2.04831031853598e-06	1.36158079029856e-05	IN-VIP	hg	rm	-0.872572887140333	human_up	macaque_down	human_up_MYADM_IN-VIP	macaque_down_MYADM_IN-VIP	1.67608940028051	0.181069503984442	9.25660789585265	2.11029907619224e-20	1.00482328132518e-18	IN-VIP	pt	-1.67608940028051	chimp_up	chimp_up_MYADM_IN-VIP	down_MYADM_IN-VIP	MYADM	Inh	down_MYADM_Inh	macaque_down_myadm_inh	-1.27433114371042	Neur	ENSG00000179820	C7_2	-0.602479687	0.029	0.119	7.76969e-20	2.33386e-15	PD_down	Neur	both	EVO_down_PD_down
622.835572757295	0.735044996941403	0.166899725402261	4.40411148172833	1.0621831410918e-05	6.09665292860728e-05	IN-VIP	hg	rm	-0.735044996941403	human_up	macaque_down	human_up_RPS9_IN-VIP	macaque_down_RPS9_IN-VIP	1.19362120817715	0.166524031268104	7.16786159383453	7.61782578614903e-13	1.55709564659515e-11	IN-VIP	pt	-1.19362120817715	chimp_up	chimp_up_RPS9_IN-VIP	down_RPS9_IN-VIP	RPS9	Inh	down_RPS9_Inh	macaque_down_rps9_inh	-0.964333102559275	Neur	ENSG00000170889	C7_0	0.325765497	0.182	0.122	1.60143e-06	0.048103617	PD_up	Neur	both	EVO_down_PD_up
622.835572757295	0.735044996941403	0.166899725402261	4.40411148172833	1.0621831410918e-05	6.09665292860728e-05	IN-VIP	hg	rm	-0.735044996941403	human_up	macaque_down	human_up_RPS9_IN-VIP	macaque_down_RPS9_IN-VIP	1.19362120817715	0.166524031268104	7.16786159383453	7.61782578614903e-13	1.55709564659515e-11	IN-VIP	pt	-1.19362120817715	chimp_up	chimp_up_RPS9_IN-VIP	down_RPS9_IN-VIP	RPS9	Inh	down_RPS9_Inh	macaque_down_rps9_inh	-0.964333102559275	Neur	ENSG00000170889	C7_1	0.377888953	0.236	0.132	2.69824e-15	8.10497e-11	PD_up	Neur	both	EVO_down_PD_up
622.835572757295	0.735044996941403	0.166899725402261	4.40411148172833	1.0621831410918e-05	6.09665292860728e-05	IN-VIP	hg	rm	-0.735044996941403	human_up	macaque_down	human_up_RPS9_IN-VIP	macaque_down_RPS9_IN-VIP	1.19362120817715	0.166524031268104	7.16786159383453	7.61782578614903e-13	1.55709564659515e-11	IN-VIP	pt	-1.19362120817715	chimp_up	chimp_up_RPS9_IN-VIP	down_RPS9_IN-VIP	RPS9	Inh	down_RPS9_Inh	macaque_down_rps9_inh	-0.964333102559275	Neur	ENSG00000170889	C7_2	0.590664959	0.151	0.103	7.09868e-13	2.1323e-08	PD_up	Neur	both	EVO_down_PD_up
622.835572757295	0.735044996941403	0.166899725402261	4.40411148172833	1.0621831410918e-05	6.09665292860728e-05	IN-VIP	hg	rm	-0.735044996941403	human_up	macaque_down	human_up_RPS9_IN-VIP	macaque_down_RPS9_IN-VIP	1.19362120817715	0.166524031268104	7.16786159383453	7.61782578614903e-13	1.55709564659515e-11	IN-VIP	pt	-1.19362120817715	chimp_up	chimp_up_RPS9_IN-VIP	down_RPS9_IN-VIP	RPS9	Inh	down_RPS9_Inh	macaque_down_rps9_inh	-0.964333102559275	Neur	ENSG00000170889	C7_3	0.324709987	0.206	0.166	6.50031e-10	1.95256e-05	PD_up	Neur	both	EVO_down_PD_up
622.835572757295	0.735044996941403	0.166899725402261	4.40411148172833	1.0621831410918e-05	6.09665292860728e-05	IN-VIP	hg	rm	-0.735044996941403	human_up	macaque_down	human_up_RPS9_IN-VIP	macaque_down_RPS9_IN-VIP	1.19362120817715	0.166524031268104	7.16786159383453	7.61782578614903e-13	1.55709564659515e-11	IN-VIP	pt	-1.19362120817715	chimp_up	chimp_up_RPS9_IN-VIP	down_RPS9_IN-VIP	RPS9	Inh	down_RPS9_Inh	macaque_down_rps9_inh	-0.964333102559275	Neur	ENSG00000170889	C9	0.370411277	0.162	0.189	1.90177e-09	5.71255e-05	PD_up	Neur	both	EVO_down_PD_up
753.745733873509	-0.530225138927495	0.225330768468822	-2.35309692737705	0.0186177803375839	0.0427469613527198	IN-VIP	hg	rm	0.530225138927495	human_down	macaque_up	human_down_CHGB_IN-VIP	macaque_up_CHGB_IN-VIP	-0.539522403485217	0.225568240126033	-2.39183673722757	0.0167642977347371	0.0406469802520641	IN-VIP	pt	0.539522403485217	chimp_down	chimp_down_CHGB_IN-VIP	up_CHGB_IN-VIP	CHGB	Inh	up_CHGB_Inh	macaque_up_chgb_inh	0.534873771206356	Neur	ENSG00000089199	C7_2	-1.187387079	0.117	0.393	7.53621e-27	2.26373e-22	PD_down	Neur	both	EVO_up_PD_down
753.745733873509	-0.530225138927495	0.225330768468822	-2.35309692737705	0.0186177803375839	0.0427469613527198	IN-VIP	hg	rm	0.530225138927495	human_down	macaque_up	human_down_CHGB_IN-VIP	macaque_up_CHGB_IN-VIP	-0.539522403485217	0.225568240126033	-2.39183673722757	0.0167642977347371	0.0406469802520641	IN-VIP	pt	0.539522403485217	chimp_down	chimp_down_CHGB_IN-VIP	up_CHGB_IN-VIP	CHGB	Inh	up_CHGB_Inh	macaque_up_chgb_inh	0.534873771206356	Neur	ENSG00000089199	C9	-0.46743115	0.034	0.14	4.15786e-19	1.24894e-14	PD_down	Neur	both	EVO_up_PD_down
753.745733873509	-0.530225138927495	0.225330768468822	-2.35309692737705	0.0186177803375839	0.0427469613527198	IN-VIP	hg	rm	0.530225138927495	human_down	macaque_up	human_down_CHGB_IN-VIP	macaque_up_CHGB_IN-VIP	-0.539522403485217	0.225568240126033	-2.39183673722757	0.0167642977347371	0.0406469802520641	IN-VIP	pt	0.539522403485217	chimp_down	chimp_down_CHGB_IN-VIP	up_CHGB_IN-VIP	CHGB	Inh	up_CHGB_Inh	macaque_up_chgb_inh	0.534873771206356	Neur	ENSG00000089199	C6_1	-0.937873006	0.077	0.194	4.29352e-19	1.28969e-14	PD_down	Neur	both	EVO_up_PD_down
377.321559024337	0.717296398539798	0.208226071870556	3.44479628365514	0.000571489927658	0.0021339953435049	IN-VIP	hg	rm	-0.717296398539798	human_up	macaque_down	human_up_CST3_IN-VIP	macaque_down_CST3_IN-VIP	0.510650352967847	0.209004663148685	2.44324861117846	0.0145557063787639	0.0361400543454471	IN-VIP	pt	-0.510650352967847	chimp_up	chimp_up_CST3_IN-VIP	down_CST3_IN-VIP	CST3	Inh	down_CST3_Inh	macaque_down_cst3_inh	-0.613973375753822	Neur	ENSG00000101439	C7_0	0.615921858	0.436	0.271	1.15672e-18	3.47454e-14	PD_up	Neur	both	EVO_down_PD_up
377.321559024337	0.717296398539798	0.208226071870556	3.44479628365514	0.000571489927658	0.0021339953435049	IN-VIP	hg	rm	-0.717296398539798	human_up	macaque_down	human_up_CST3_IN-VIP	macaque_down_CST3_IN-VIP	0.510650352967847	0.209004663148685	2.44324861117846	0.0145557063787639	0.0361400543454471	IN-VIP	pt	-0.510650352967847	chimp_up	chimp_up_CST3_IN-VIP	down_CST3_IN-VIP	CST3	Inh	down_CST3_Inh	macaque_down_cst3_inh	-0.613973375753822	Neur	ENSG00000101439	C7_1	0.511804553	0.517	0.352	4.30883e-17	1.29429e-12	PD_up	Neur	both	EVO_down_PD_up
377.321559024337	0.717296398539798	0.208226071870556	3.44479628365514	0.000571489927658	0.0021339953435049	IN-VIP	hg	rm	-0.717296398539798	human_up	macaque_down	human_up_CST3_IN-VIP	macaque_down_CST3_IN-VIP	0.510650352967847	0.209004663148685	2.44324861117846	0.0145557063787639	0.0361400543454471	IN-VIP	pt	-0.510650352967847	chimp_up	chimp_up_CST3_IN-VIP	down_CST3_IN-VIP	CST3	Inh	down_CST3_Inh	macaque_down_cst3_inh	-0.613973375753822	Neur	ENSG00000101439	C7_2	1.092356045	0.332	0.201	2.205e-51	6.62338e-47	PD_up	Neur	both	EVO_down_PD_up
377.321559024337	0.717296398539798	0.208226071870556	3.44479628365514	0.000571489927658	0.0021339953435049	IN-VIP	hg	rm	-0.717296398539798	human_up	macaque_down	human_up_CST3_IN-VIP	macaque_down_CST3_IN-VIP	0.510650352967847	0.209004663148685	2.44324861117846	0.0145557063787639	0.0361400543454471	IN-VIP	pt	-0.510650352967847	chimp_up	chimp_up_CST3_IN-VIP	down_CST3_IN-VIP	CST3	Inh	down_CST3_Inh	macaque_down_cst3_inh	-0.613973375753822	Neur	ENSG00000101439	C7_3	0.276596202	0.452	0.422	6.65627e-13	1.99941e-08	PD_up	Neur	both	EVO_down_PD_up
377.321559024337	0.717296398539798	0.208226071870556	3.44479628365514	0.000571489927658	0.0021339953435049	IN-VIP	hg	rm	-0.717296398539798	human_up	macaque_down	human_up_CST3_IN-VIP	macaque_down_CST3_IN-VIP	0.510650352967847	0.209004663148685	2.44324861117846	0.0145557063787639	0.0361400543454471	IN-VIP	pt	-0.510650352967847	chimp_up	chimp_up_CST3_IN-VIP	down_CST3_IN-VIP	CST3	Inh	down_CST3_Inh	macaque_down_cst3_inh	-0.613973375753822	Neur	ENSG00000101439	C9	0.721528782	0.397	0.398	2.56755e-41	7.7124e-37	PD_up	Neur	both	EVO_down_PD_up
377.321559024337	0.717296398539798	0.208226071870556	3.44479628365514	0.000571489927658	0.0021339953435049	IN-VIP	hg	rm	-0.717296398539798	human_up	macaque_down	human_up_CST3_IN-VIP	macaque_down_CST3_IN-VIP	0.510650352967847	0.209004663148685	2.44324861117846	0.0145557063787639	0.0361400543454471	IN-VIP	pt	-0.510650352967847	chimp_up	chimp_up_CST3_IN-VIP	down_CST3_IN-VIP	CST3	Inh	down_CST3_Inh	macaque_down_cst3_inh	-0.613973375753822	Neur	ENSG00000101439	C6_3	0.284036356	0.363	0.276	3.60073e-07	0.010815864	PD_up	Neur	both	EVO_down_PD_up
327.488518383363	0.884571872490962	0.169287039412195	5.22527817582731	1.7389347903363e-07	1.42201735073706e-06	IN-VIP	hg	rm	-0.884571872490962	human_up	macaque_down	human_up_MMP24_IN-VIP	macaque_down_MMP24_IN-VIP	0.633618880922309	0.170473223261337	3.71682349169267	0.0002017432820994	0.0008885389864844	IN-VIP	pt	-0.633618880922309	chimp_up	chimp_up_MMP24_IN-VIP	down_MMP24_IN-VIP	MMP24	Inh	down_MMP24_Inh	macaque_down_mmp24_inh	-0.759095376706636	Neur	ENSG00000125966	C9	-0.781071044	0.051	0.246	3.73398e-32	1.12161e-27	PD_down	Neur	both	EVO_down_PD_down
431.776134750724	0.623027019238563	0.204379702580385	3.04838010513064	0.0023007870260356	0.0072026543355539	IN-VIP	hg	rm	-0.623027019238563	human_up	macaque_down	human_up_SUMO3_IN-VIP	macaque_down_SUMO3_IN-VIP	1.15428297889198	0.203806886413872	5.66361127046497	1.48219979567114e-08	1.52083707932196e-07	IN-VIP	pt	-1.15428297889198	chimp_up	chimp_up_SUMO3_IN-VIP	down_SUMO3_IN-VIP	SUMO3	Inh	down_SUMO3_Inh	macaque_down_sumo3_inh	-0.88865499906527	Neur	ENSG00000184900	C7_1	-0.294740733	0.372	0.402	1.08572e-06	0.032612794	PD_down	Neur	both	EVO_down_PD_down
431.776134750724	0.623027019238563	0.204379702580385	3.04838010513064	0.0023007870260356	0.0072026543355539	IN-VIP	hg	rm	-0.623027019238563	human_up	macaque_down	human_up_SUMO3_IN-VIP	macaque_down_SUMO3_IN-VIP	1.15428297889198	0.203806886413872	5.66361127046497	1.48219979567114e-08	1.52083707932196e-07	IN-VIP	pt	-1.15428297889198	chimp_up	chimp_up_SUMO3_IN-VIP	down_SUMO3_IN-VIP	SUMO3	Inh	down_SUMO3_Inh	macaque_down_sumo3_inh	-0.88865499906527	Neur	ENSG00000184900	C7_2	-0.611374005	0.299	0.519	3.09189e-36	9.28741e-32	PD_down	Neur	both	EVO_down_PD_down
431.776134750724	0.623027019238563	0.204379702580385	3.04838010513064	0.0023007870260356	0.0072026543355539	IN-VIP	hg	rm	-0.623027019238563	human_up	macaque_down	human_up_SUMO3_IN-VIP	macaque_down_SUMO3_IN-VIP	1.15428297889198	0.203806886413872	5.66361127046497	1.48219979567114e-08	1.52083707932196e-07	IN-VIP	pt	-1.15428297889198	chimp_up	chimp_up_SUMO3_IN-VIP	down_SUMO3_IN-VIP	SUMO3	Inh	down_SUMO3_Inh	macaque_down_sumo3_inh	-0.88865499906527	Neur	ENSG00000184900	C6_1	-0.864327418	0.175	0.284	2.71402e-20	8.15237e-16	PD_down	Neur	both	EVO_down_PD_down
117.213733014439	0.84765254875532	0.325682544061791	2.60269567470124	0.0092494016315075	0.0236709764494812	IN-VIP	hg	rm	-0.84765254875532	human_up	macaque_down	human_up_CECR2_IN-VIP	macaque_down_CECR2_IN-VIP	1.51408680654106	0.323883472894657	4.67478872265125	2.94256393701978e-06	1.96726249623144e-05	IN-VIP	pt	-1.51408680654106	chimp_up	chimp_up_CECR2_IN-VIP	down_CECR2_IN-VIP	CECR2	Inh	down_CECR2_Inh	macaque_down_cecr2_inh	-1.18086967764819	Neur	ENSG00000099954	C9	-0.747125221	0.11	0.346	1.75496e-30	5.27154e-26	PD_down	Neur	both	EVO_down_PD_down
314.477323358035	1.06251952910511	0.321711411846373	3.30271009973526	0.000957553255128	0.0033712714246615	IN-VIP	hg	rm	-1.06251952910511	human_up	macaque_down	human_up_H1F0_IN-VIP	macaque_down_H1F0_IN-VIP	1.35788003485458	0.321568934875416	4.22267168120782	2.41423373750852e-05	0.000132299496647	IN-VIP	pt	-1.35788003485458	chimp_up	chimp_up_H1F0_IN-VIP	down_H1F0_IN-VIP	H1F0	Inh	down_H1F0_Inh	macaque_down_h1f0_inh	-1.21019978197984	Neur	ENSG00000189060	C7_2	-0.308044702	0.093	0.178	1.01743e-07	0.003056162	PD_down	Neur	both	EVO_down_PD_down
158.667187469937	-1.03618781061994	0.246520628925105	-4.20324990706859	2.63109825704528e-05	0.0001369087707466	IN-VIP	hg	rm	1.03618781061994	human_down	macaque_up	human_down_TMEM47_IN-VIP	macaque_up_TMEM47_IN-VIP	-0.673142112795847	0.245543846180683	-2.74143344769683	0.0061171751654273	0.0174072465978456	IN-VIP	pt	0.673142112795847	chimp_down	chimp_down_TMEM47_IN-VIP	up_TMEM47_IN-VIP	TMEM47	Inh	up_TMEM47_Inh	macaque_up_tmem47_inh	0.854664961707893	Neur	ENSG00000147027	C7_3	1.229923158	0.236	0.107	3.41454e-08	0.001025658	PD_up	Neur	both	EVO_up_PD_up
427.544360387787	1.50444217718172	0.176873997139318	8.50572838016839	1.80459007211569e-17	5.87117126432888e-16	IN-VIP	hg	rm	-1.50444217718172	human_up	macaque_down	human_up_RPS4X_IN-VIP	macaque_down_RPS4X_IN-VIP	1.01096652780754	0.178157765084008	5.6745577568894	1.39047398846498e-08	1.43670724858144e-07	IN-VIP	pt	-1.01096652780754	chimp_up	chimp_up_RPS4X_IN-VIP	down_RPS4X_IN-VIP	RPS4X	Inh	down_RPS4X_Inh	macaque_down_rps4x_inh	-1.25770435249463	Neur	ENSG00000198034	C7_3	0.464021515	0.127	0.086	3.07225e-08	0.000922843	PD_up	Neur	both	EVO_down_PD_up
949.096038671959	1.09150704352825	0.204164708567635	5.34620822171456	8.98158797818686e-08	7.80092460695736e-07	IN-VIP	hg	rm	-1.09150704352825	human_up	macaque_down	human_up_BEX2_IN-VIP	macaque_down_BEX2_IN-VIP	1.04342850978013	0.204343406885213	5.10624994309832	3.28614971249807e-07	2.62194145979817e-06	IN-VIP	pt	-1.04342850978013	chimp_up	chimp_up_BEX2_IN-VIP	down_BEX2_IN-VIP	BEX2	Inh	down_BEX2_Inh	macaque_down_bex2_inh	-1.06746777665419	Neur	ENSG00000133134	C7_2	-0.391171647	0.096	0.196	2.5856e-15	7.76662e-11	PD_down	Neur	both	EVO_down_PD_down
1276.48221521412	0.503335600416293	0.158001956157408	3.18562891661195	0.0014443973476088	0.0048136812213416	IN-VIP	hg	rm	-0.503335600416293	human_up	macaque_down	human_up_MORF4L2_IN-VIP	macaque_down_MORF4L2_IN-VIP	0.822972214893397	0.15790609570088	5.21178242828792	1.87034827875121e-07	1.57501007255068e-06	IN-VIP	pt	-0.822972214893397	chimp_up	chimp_up_MORF4L2_IN-VIP	down_MORF4L2_IN-VIP	MORF4L2	Inh	down_MORF4L2_Inh	macaque_down_morf4l2_inh	-0.663153907654845	Neur	ENSG00000123562	C7_2	-0.728994534	0.256	0.483	4.51771e-25	1.35703e-20	PD_down	Neur	both	EVO_down_PD_down
1276.48221521412	0.503335600416293	0.158001956157408	3.18562891661195	0.0014443973476088	0.0048136812213416	IN-VIP	hg	rm	-0.503335600416293	human_up	macaque_down	human_up_MORF4L2_IN-VIP	macaque_down_MORF4L2_IN-VIP	0.822972214893397	0.15790609570088	5.21178242828792	1.87034827875121e-07	1.57501007255068e-06	IN-VIP	pt	-0.822972214893397	chimp_up	chimp_up_MORF4L2_IN-VIP	down_MORF4L2_IN-VIP	MORF4L2	Inh	down_MORF4L2_Inh	macaque_down_morf4l2_inh	-0.663153907654845	Neur	ENSG00000123562	C6_1	-0.629866852	0.17	0.255	4.69193e-14	1.40936e-09	PD_down	Neur	both	EVO_down_PD_down
619.48880784472	-0.551120525664169	0.240967210761507	-2.28711833416053	0.0221889170204361	0.0495107161583204	IN-VIP	hg	rm	0.551120525664169	human_down	macaque_up	human_down_KLHL13_IN-VIP	macaque_up_KLHL13_IN-VIP	-0.868882602149114	0.241690425051301	-3.59502285605516	0.0003243630990216	0.0013524946410979	IN-VIP	pt	0.868882602149114	chimp_down	chimp_down_KLHL13_IN-VIP	up_KLHL13_IN-VIP	KLHL13	Inh	up_KLHL13_Inh	macaque_up_klhl13_inh	0.710001563906641	Neur	ENSG00000003096	C7_2	-0.3421445	0.061	0.131	3.46366e-09	0.000104041	PD_down	Neur	both	EVO_up_PD_down
619.48880784472	-0.551120525664169	0.240967210761507	-2.28711833416053	0.0221889170204361	0.0495107161583204	IN-VIP	hg	rm	0.551120525664169	human_down	macaque_up	human_down_KLHL13_IN-VIP	macaque_up_KLHL13_IN-VIP	-0.868882602149114	0.241690425051301	-3.59502285605516	0.0003243630990216	0.0013524946410979	IN-VIP	pt	0.868882602149114	chimp_down	chimp_down_KLHL13_IN-VIP	up_KLHL13_IN-VIP	KLHL13	Inh	up_KLHL13_Inh	macaque_up_klhl13_inh	0.710001563906641	Neur	ENSG00000003096	C7_3	-0.359769741	0.14	0.217	1.95078e-07	0.005859749	PD_down	Neur	both	EVO_up_PD_down
81.8195376768514	1.59165177821232	0.394680603310414	4.03275905849492	5.51257920469698e-05	0.000250350459874	L4	hg	rm	-1.59165177821232	human_up	macaque_down	human_up_TMEM51-AS1_L3/5-IT	macaque_down_TMEM51-AS1_L3/5-IT	2.18995272750926	0.391957750353456	5.58721628934348	2.30738279335615e-08	1.85920733673844e-07	L3/5-IT	pt	-2.18995272750926	chimp_up	chimp_up_TMEM51-AS1_L3/5-IT	down_TMEM51-AS1_L3/5-IT	TMEM51-AS1	Exc	down_TMEM51-AS1_Exc	macaque_down_tmem51-as1_exc	-1.89080225286079	Neur	ENSG00000175147	C9	-0.580299772	0.009	0.101	6.76612e-19	2.03241e-14	PD_down	Neur	both	EVO_down_PD_down
2462.26444316013	0.711519094758912	0.236947231411655	3.00285886659199	0.0026745643268913	0.0079683924802329	L4	hg	rm	-0.711519094758912	human_up	macaque_down	human_up_EFHD2_L3/5-IT	macaque_down_EFHD2_L3/5-IT	1.11244963581268	0.23683526432814	4.69714524552964	2.63822851149533e-06	1.48288389462642e-05	L3/5-IT	pt	-1.11244963581268	chimp_up	chimp_up_EFHD2_L3/5-IT	down_EFHD2_L3/5-IT	EFHD2	Exc	down_EFHD2_Exc	macaque_down_efhd2_exc	-0.911984365285796	Neur	ENSG00000142634	C7_2	-0.870760766	0.246	0.526	2.91942e-30	8.76935e-26	PD_down	Neur	both	EVO_down_PD_down
1890.66378147339	0.652013404715898	0.227477783237784	2.8662728967881	0.0041533604142093	0.011735072203914	L4	hg	rm	-0.652013404715898	human_up	macaque_down	human_up_MEAF6_L3/5-IT	macaque_down_MEAF6_L3/5-IT	1.58842783017666	0.227123957606477	6.99366040868671	2.67805341201982e-12	3.77270976444047e-11	L3/5-IT	pt	-1.58842783017666	chimp_up	chimp_up_MEAF6_L3/5-IT	down_MEAF6_L3/5-IT	MEAF6	Exc	down_MEAF6_Exc	macaque_down_meaf6_exc	-1.12022061744628	Neur	ENSG00000163875	C7_2	-0.597796078	0.135	0.285	1.43409e-12	4.30773e-08	PD_down	Neur	both	EVO_down_PD_down
20092.7634443669	-0.74119540498282	0.1689673589299	-4.38661886933039	1.15126260207824e-05	6.02689457732954e-05	L4	hg	rm	0.74119540498282	human_down	macaque_up	human_down_PDE4B_L3/5-IT	macaque_up_PDE4B_L3/5-IT	-0.687344377965625	0.16896271864462	-4.06802390183672	4.74135188534078e-05	0.0002056818008911	L3/5-IT	pt	0.687344377965625	chimp_down	chimp_down_PDE4B_L3/5-IT	up_PDE4B_L3/5-IT	PDE4B	Exc	up_PDE4B_Exc	macaque_up_pde4b_exc	0.714269891474222	Neur	ENSG00000184588	C7_1	0.390966747	0.376	0.251	4.769e-07	0.014325126	PD_up	Neur	both	EVO_up_PD_up
20092.7634443669	-0.74119540498282	0.1689673589299	-4.38661886933039	1.15126260207824e-05	6.02689457732954e-05	L4	hg	rm	0.74119540498282	human_down	macaque_up	human_down_PDE4B_L3/5-IT	macaque_up_PDE4B_L3/5-IT	-0.687344377965625	0.16896271864462	-4.06802390183672	4.74135188534078e-05	0.0002056818008911	L3/5-IT	pt	0.687344377965625	chimp_down	chimp_down_PDE4B_L3/5-IT	up_PDE4B_L3/5-IT	PDE4B	Exc	up_PDE4B_Exc	macaque_up_pde4b_exc	0.714269891474222	Neur	ENSG00000184588	C7_2	0.763547194	0.225	0.207	7.30678e-15	2.19481e-10	PD_up	Neur	both	EVO_up_PD_up
20092.7634443669	-0.74119540498282	0.1689673589299	-4.38661886933039	1.15126260207824e-05	6.02689457732954e-05	L4	hg	rm	0.74119540498282	human_down	macaque_up	human_down_PDE4B_L3/5-IT	macaque_up_PDE4B_L3/5-IT	-0.687344377965625	0.16896271864462	-4.06802390183672	4.74135188534078e-05	0.0002056818008911	L3/5-IT	pt	0.687344377965625	chimp_down	chimp_down_PDE4B_L3/5-IT	up_PDE4B_L3/5-IT	PDE4B	Exc	up_PDE4B_Exc	macaque_up_pde4b_exc	0.714269891474222	Neur	ENSG00000184588	C9	1.141711603	0.45	0.355	2.59089e-40	7.78251e-36	PD_up	Neur	both	EVO_up_PD_up
20092.7634443669	-0.74119540498282	0.1689673589299	-4.38661886933039	1.15126260207824e-05	6.02689457732954e-05	L4	hg	rm	0.74119540498282	human_down	macaque_up	human_down_PDE4B_L3/5-IT	macaque_up_PDE4B_L3/5-IT	-0.687344377965625	0.16896271864462	-4.06802390183672	4.74135188534078e-05	0.0002056818008911	L3/5-IT	pt	0.687344377965625	chimp_down	chimp_down_PDE4B_L3/5-IT	up_PDE4B_L3/5-IT	PDE4B	Exc	up_PDE4B_Exc	macaque_up_pde4b_exc	0.714269891474222	Neur	ENSG00000184588	C6_0	0.614229287	0.56	0.38	3.44744e-25	1.03554e-20	PD_up	Neur	both	EVO_up_PD_up
1865.38206734228	-0.559745783763556	0.186229174267509	-3.0056825734485	0.002649854628279	0.0079078952426383	L4	hg	rm	0.559745783763556	human_down	macaque_up	human_down_C1orf61_L3/5-IT	macaque_up_C1orf61_L3/5-IT	-0.883155158089276	0.186425717411189	-4.73730325597378	2.16580950059694e-06	1.24247950780128e-05	L3/5-IT	pt	0.883155158089276	chimp_down	chimp_down_C1orf61_L3/5-IT	up_C1orf61_L3/5-IT	C1orf61	Exc	up_C1orf61_Exc	macaque_up_c1orf61_exc	0.721450470926416	Neur	ENSG00000125462	C7_0	0.458578802	0.144	0.09	1.15086e-06	0.034569646	PD_up	Neur	both	EVO_up_PD_up
[truncated: 1,550 more rows]
