# Supplementary material for: Charting the human-specific properties of gene expression networks in the infant prefrontal cortex
Source: Sci Adv. 2026 Jun 3;12(23):eaea3316. doi: 10.1126/sciadv.aea3316 (PMC13232592; doi:10.1126/sciadv.aea3316)
Supplement: Supplementary file 2 — Data S1 [file sciadv.aea3316_data_s1.zip › csv_resubmission/3_evoDEA_and_GO___RHE_INFANT.csv]

baseMean_x	log2FoldChange_x	lfcSE_x	stat_x	pvalue_x	padj_x	CellType_x	Species_x	regulation_x	hsa_regulation	rhe_regulation_x	gene_celltype_x	celltype_regulation_x	celltype_regulation_hsa	celltype_regulation_rhe_x	species1_x	species2_x	rmvshg_FC	hsa_regulation_gene_celltype	rhe_regulation_gene_celltype	log2FoldChange_y	lfcSE_y	stat_y	pvalue_y	padj_y	Species_y	ptr_regulation	celltype_regulation_ptr	species1_y	rmvspt_FC	ptr_regulation_gene_celltype	regulation_gene_celltype	cell_type_broad	cell_type_broad_regulation	cell_type_broad_regulation_lower
4.28200673654165	2.77644679532336	1.21522014701765	2.28472742337034	0.022328815582885	0.0417500508498311	L2/L3	Human	UP	human_up	macaque_down	AL627309.5_L2/L3	UP_AL627309.5_L2/L3	human_UP_AL627309.5_L2/L3	macaque_DOWN_AL627309.5_L2/L3	hg	rm	-2.77644679532336	human_up_AL627309.5_L2/L3	macaque_down_AL627309.5_L2/L3	3.31058105601137	1.12303913211509	2.94787684715522	0.0031996450332128	0.0063072063357312	Chimp	chimp_up	chimp_UP_AL627309.5_L2/L3	pt	-3.31058105601137	chimp_up_AL627309.5_L2/L3	down_AL627309.5_L2/L3	Exc	macaque_down_AL627309.5_Exc	macaque_down_al627309.5_exc
16.3064820700505	3.06324461185982	0.647087516003896	4.73389539451628	2.20251270426217e-06	9.68439269854146e-06	L2/L3	Human	UP	human_up	macaque_down	AL669831.3_L2/L3	UP_AL669831.3_L2/L3	human_UP_AL669831.3_L2/L3	macaque_DOWN_AL669831.3_L2/L3	hg	rm	-3.06324461185982	human_up_AL669831.3_L2/L3	macaque_down_AL669831.3_L2/L3	3.30063889435868	0.608843345607762	5.42116279691602	5.92126045581417e-08	2.33867712054327e-07	Chimp	chimp_up	chimp_UP_AL669831.3_L2/L3	pt	-3.30063889435868	chimp_up_AL669831.3_L2/L3	down_AL669831.3_L2/L3	Exc	macaque_down_AL669831.3_Exc	macaque_down_al669831.3_exc
347.996032686993	8.04965054248731	0.461501175147633	17.442318624459	3.93769590900136e-68	3.01797169411436e-66	L2/L3	Human	UP	human_up	macaque_down	MTND1P23_L2/L3	UP_MTND1P23_L2/L3	human_UP_MTND1P23_L2/L3	macaque_DOWN_MTND1P23_L2/L3	hg	rm	-8.04965054248731	human_up_MTND1P23_L2/L3	macaque_down_MTND1P23_L2/L3	4.4160460402469	0.464595400638207	9.50514368885412	1.99772022238075e-21	2.26535010564546e-20	Chimp	chimp_up	chimp_UP_MTND1P23_L2/L3	pt	-4.4160460402469	chimp_up_MTND1P23_L2/L3	down_MTND1P23_L2/L3	Exc	macaque_down_MTND1P23_Exc	macaque_down_mtnd1p23_exc
534.652648678469	7.39706943490141	0.3079684381962	24.0189205044086	1.76416335112552e-127	4.52156963843311e-125	L2/L3	Human	UP	human_up	macaque_down	MTND2P28_L2/L3	UP_MTND2P28_L2/L3	human_UP_MTND2P28_L2/L3	macaque_DOWN_MTND2P28_L2/L3	hg	rm	-7.39706943490141	human_up_MTND2P28_L2/L3	macaque_down_MTND2P28_L2/L3	3.8437770834923	0.310761150724608	12.3689112185666	3.85004760446029e-35	7.8502767065796e-34	Chimp	chimp_up	chimp_UP_MTND2P28_L2/L3	pt	-3.8437770834923	chimp_up_MTND2P28_L2/L3	down_MTND2P28_L2/L3	Exc	macaque_down_MTND2P28_Exc	macaque_down_mtnd2p28_exc
90.363617728279	8.31027612788094	1.02934494120025	8.0733637435385	6.83874856394589e-16	7.42635128793687e-15	L2/L3	Human	UP	human_up	macaque_down	MTCO1P12_L2/L3	UP_MTCO1P12_L2/L3	human_UP_MTCO1P12_L2/L3	macaque_DOWN_MTCO1P12_L2/L3	hg	rm	-8.31027612788094	human_up_MTCO1P12_L2/L3	macaque_down_MTCO1P12_L2/L3	5.75561329579327	1.03065454113897	5.58442530067614	2.34474269986082e-08	9.67110001624547e-08	Chimp	chimp_up	chimp_UP_MTCO1P12_L2/L3	pt	-5.75561329579327	chimp_up_MTCO1P12_L2/L3	down_MTCO1P12_L2/L3	Exc	macaque_down_MTCO1P12_Exc	macaque_down_mtco1p12_exc
4.82944449054789	5.54636723856896	2.03918321669763	2.71989647283928	0.0065302357846265	0.0142527882210749	L2/L3	Human	UP	human_up	macaque_down	AL669831.1_L2/L3	UP_AL669831.1_L2/L3	human_UP_AL669831.1_L2/L3	macaque_DOWN_AL669831.1_L2/L3	hg	rm	-5.54636723856896	human_up_AL669831.1_L2/L3	macaque_down_AL669831.1_L2/L3	4.66218585922644	2.0209165589304	2.30696603411175	0.0210567137083858	0.0350984495072087	Chimp	chimp_up	chimp_UP_AL669831.1_L2/L3	pt	-4.66218585922644	chimp_up_AL669831.1_L2/L3	down_AL669831.1_L2/L3	Exc	macaque_down_AL669831.1_Exc	macaque_down_al669831.1_exc
21.1670805970741	4.40555965958986	0.885228540408381	4.97674832937204	6.46613049382109e-07	3.0532227902282e-06	L2/L3	Human	UP	human_up	macaque_down	LINC01409_L2/L3	UP_LINC01409_L2/L3	human_UP_LINC01409_L2/L3	macaque_DOWN_LINC01409_L2/L3	hg	rm	-4.40555965958986	human_up_LINC01409_L2/L3	macaque_down_LINC01409_L2/L3	5.16976086545255	0.857770154178067	6.0269768541974	1.67054916004089e-09	7.82302746144101e-09	Chimp	chimp_up	chimp_UP_LINC01409_L2/L3	pt	-5.16976086545255	chimp_up_LINC01409_L2/L3	down_LINC01409_L2/L3	Exc	macaque_down_LINC01409_Exc	macaque_down_linc01409_exc
6.94299038465016	2.36750238938003	0.912113399369109	2.59562285897519	0.0094419640090584	0.0196850703852781	L2/L3	Human	UP	human_up	macaque_down	LINC01128_L2/L3	UP_LINC01128_L2/L3	human_UP_LINC01128_L2/L3	macaque_DOWN_LINC01128_L2/L3	hg	rm	-2.36750238938003	human_up_LINC01128_L2/L3	macaque_down_LINC01128_L2/L3	3.02206770401163	0.828612327018194	3.64714306735782	0.0002651722934709	0.0006294211100552	Chimp	chimp_up	chimp_UP_LINC01128_L2/L3	pt	-3.02206770401163	chimp_up_LINC01128_L2/L3	down_LINC01128_L2/L3	Exc	macaque_down_LINC01128_Exc	macaque_down_linc01128_exc
48.9957418124028	4.51962168509531	0.441813603646758	10.2297024079613	1.45967230896545e-24	2.62388756836354e-23	L2/L3	Human	UP	human_up	macaque_down	HES4_L2/L3	UP_HES4_L2/L3	human_UP_HES4_L2/L3	macaque_DOWN_HES4_L2/L3	hg	rm	-4.51962168509531	human_up_HES4_L2/L3	macaque_down_HES4_L2/L3	2.8496184181194	0.439110492826117	6.48952476580379	8.61075519752926e-11	4.59060525359667e-10	Chimp	chimp_up	chimp_UP_HES4_L2/L3	pt	-2.8496184181194	chimp_up_HES4_L2/L3	down_HES4_L2/L3	Exc	macaque_down_HES4_Exc	macaque_down_hes4_exc
12.2473994828147	1.96943784658468	0.515479819088255	3.82059156082596	0.0001331319690543	0.0004326289862822	L2/L3	Human	UP	human_up	macaque_down	B3GALT6_L2/L3	UP_B3GALT6_L2/L3	human_UP_B3GALT6_L2/L3	macaque_DOWN_B3GALT6_L2/L3	hg	rm	-1.96943784658468	human_up_B3GALT6_L2/L3	macaque_down_B3GALT6_L2/L3	1.21126403971612	0.477830998631155	2.53492143286231	0.0112472548493783	0.0198702613837668	Chimp	chimp_up	chimp_UP_B3GALT6_L2/L3	pt	-1.21126403971612	chimp_up_B3GALT6_L2/L3	down_B3GALT6_L2/L3	Exc	macaque_down_B3GALT6_Exc	macaque_down_b3galt6_exc
48.7859661873737	1.39179650433664	0.260064011873155	5.35174588099289	8.7109671124618e-08	4.60489270553647e-07	L2/L3	Human	UP	human_up	macaque_down	UBE2J2_L2/L3	UP_UBE2J2_L2/L3	human_UP_UBE2J2_L2/L3	macaque_DOWN_UBE2J2_L2/L3	hg	rm	-1.39179650433664	human_up_UBE2J2_L2/L3	macaque_down_UBE2J2_L2/L3	1.31738578539237	0.229064289063281	5.75116178422918	8.86322467575267e-09	3.85236731165646e-08	Chimp	chimp_up	chimp_UP_UBE2J2_L2/L3	pt	-1.31738578539237	chimp_up_UBE2J2_L2/L3	down_UBE2J2_L2/L3	Exc	macaque_down_UBE2J2_Exc	macaque_down_ube2j2_exc
207.158656433227	1.58826969096642	0.131318453188421	12.0947943903017	1.12523618289469e-33	3.0068531003899e-32	L2/L3	Human	UP	human_up	macaque_down	ACAP3_L2/L3	UP_ACAP3_L2/L3	human_UP_ACAP3_L2/L3	macaque_DOWN_ACAP3_L2/L3	hg	rm	-1.58826969096642	human_up_ACAP3_L2/L3	macaque_down_ACAP3_L2/L3	1.62675090824866	0.116288075832289	13.9889743346924	1.82018001694935e-44	5.09821514500645e-43	Chimp	chimp_up	chimp_UP_ACAP3_L2/L3	pt	-1.62675090824866	chimp_up_ACAP3_L2/L3	down_ACAP3_L2/L3	Exc	macaque_down_ACAP3_Exc	macaque_down_acap3_exc
133.649720540241	-0.962945869148054	0.152680809908918	-6.30692141155459	2.84640264659288e-10	1.96885819745177e-09	L2/L3	Human	DOWN	human_down	macaque_up	CCNL2_L2/L3	DOWN_CCNL2_L2/L3	human_DOWN_CCNL2_L2/L3	macaque_UP_CCNL2_L2/L3	hg	rm	0.962945869148054	human_down_CCNL2_L2/L3	macaque_up_CCNL2_L2/L3	-0.807476069460367	0.114558843267578	-7.04857038032692	1.80765315272345e-12	1.10451731731136e-11	Chimp	chimp_down	chimp_DOWN_CCNL2_L2/L3	pt	0.807476069460367	chimp_down_CCNL2_L2/L3	up_CCNL2_L2/L3	Exc	macaque_up_CCNL2_Exc	macaque_up_ccnl2_exc
6.26474159850915	-3.4705406872669	1.09474931197987	-3.17016932487528	0.0015235012935295	0.0039403403681175	L2/L3	Human	DOWN	human_down	macaque_up	ATAD3C_L2/L3	DOWN_ATAD3C_L2/L3	human_DOWN_ATAD3C_L2/L3	macaque_UP_ATAD3C_L2/L3	hg	rm	3.4705406872669	human_down_ATAD3C_L2/L3	macaque_up_ATAD3C_L2/L3	-1.87403796725507	0.49342893033776	-3.79798964355873	0.0001458744169297	0.0003600934757599	Chimp	chimp_down	chimp_DOWN_ATAD3C_L2/L3	pt	1.87403796725507	chimp_down_ATAD3C_L2/L3	up_ATAD3C_L2/L3	Exc	macaque_up_ATAD3C_Exc	macaque_up_atad3c_exc
17.2055286832469	1.3667566680759	0.414775170037487	3.29517475202862	0.0009836049211323	0.0026660458153411	L2/L3	Human	UP	human_up	macaque_down	ATAD3A_L2/L3	UP_ATAD3A_L2/L3	human_UP_ATAD3A_L2/L3	macaque_DOWN_ATAD3A_L2/L3	hg	rm	-1.3667566680759	human_up_ATAD3A_L2/L3	macaque_down_ATAD3A_L2/L3	0.909042396897728	0.370370974445144	2.45441046847575	0.0141115799928415	0.0244166391339554	Chimp	chimp_up	chimp_UP_ATAD3A_L2/L3	pt	-0.909042396897728	chimp_up_ATAD3A_L2/L3	down_ATAD3A_L2/L3	Exc	macaque_down_ATAD3A_Exc	macaque_down_atad3a_exc
42.9438103154944	1.27226659028488	0.264900091012613	4.80281673525095	1.564490652886e-06	7.00567334251191e-06	L2/L3	Human	UP	human_up	macaque_down	SSU72_L2/L3	UP_SSU72_L2/L3	human_UP_SSU72_L2/L3	macaque_DOWN_SSU72_L2/L3	hg	rm	-1.27226659028488	human_up_SSU72_L2/L3	macaque_down_SSU72_L2/L3	0.665383938346931	0.239422597118931	2.7791192074339	0.0054506518292165	0.0102704930435736	Chimp	chimp_up	chimp_UP_SSU72_L2/L3	pt	-0.665383938346931	chimp_up_SSU72_L2/L3	down_SSU72_L2/L3	Exc	macaque_down_SSU72_Exc	macaque_down_ssu72_exc
13.8385032096424	1.95242965986138	0.506036461951687	3.85827861559863	0.000114188434265	0.0003746965197055	L2/L3	Human	UP	human_up	macaque_down	FNDC10_L2/L3	UP_FNDC10_L2/L3	human_UP_FNDC10_L2/L3	macaque_DOWN_FNDC10_L2/L3	hg	rm	-1.95242965986138	human_up_FNDC10_L2/L3	macaque_down_FNDC10_L2/L3	1.16581392607568	0.472714019919807	2.46621398340049	0.013654973251792	0.0236988453786015	Chimp	chimp_up	chimp_UP_FNDC10_L2/L3	pt	-1.16581392607568	chimp_up_FNDC10_L2/L3	down_FNDC10_L2/L3	Exc	macaque_down_FNDC10_Exc	macaque_down_fndc10_exc
5.51494168234135	2.16100271596779	0.843917710341049	2.56067942346473	0.0104467704014797	0.0214981198099279	L2/L3	Human	UP	human_up	macaque_down	AL691432.2_L2/L3	UP_AL691432.2_L2/L3	human_UP_AL691432.2_L2/L3	macaque_DOWN_AL691432.2_L2/L3	hg	rm	-2.16100271596779	human_up_AL691432.2_L2/L3	macaque_down_AL691432.2_L2/L3	1.86179200520211	0.775776137527509	2.39990883341149	0.0163991555617845	0.0279947197572653	Chimp	chimp_up	chimp_UP_AL691432.2_L2/L3	pt	-1.86179200520211	chimp_up_AL691432.2_L2/L3	down_AL691432.2_L2/L3	Exc	macaque_down_AL691432.2_Exc	macaque_down_al691432.2_exc
12.909638249257	-2.15124088492218	0.555835647078656	-3.87028233296768	0.0001087093818847	0.0003581474535735	L2/L3	Human	DOWN	human_down	macaque_up	MIB2_L2/L3	DOWN_MIB2_L2/L3	human_DOWN_MIB2_L2/L3	macaque_UP_MIB2_L2/L3	hg	rm	2.15124088492218	human_down_MIB2_L2/L3	macaque_up_MIB2_L2/L3	-2.45715553679597	0.406368734431245	-6.04661561927252	1.47920092302471e-09	6.96665346793463e-09	Chimp	chimp_down	chimp_DOWN_MIB2_L2/L3	pt	2.45715553679597	chimp_down_MIB2_L2/L3	up_MIB2_L2/L3	Exc	macaque_up_MIB2_Exc	macaque_up_mib2_exc
34.8688188777413	1.67185887937705	0.312135916790909	5.35618872882542	8.49957288477702e-08	4.50212931736766e-07	L2/L3	Human	UP	human_up	macaque_down	SLC35E2B_L2/L3	UP_SLC35E2B_L2/L3	human_UP_SLC35E2B_L2/L3	macaque_DOWN_SLC35E2B_L2/L3	hg	rm	-1.67185887937705	human_up_SLC35E2B_L2/L3	macaque_down_SLC35E2B_L2/L3	1.4246473466406	0.280536652577956	5.07829309842042	3.80840863494758e-07	1.35711209781149e-06	Chimp	chimp_up	chimp_UP_SLC35E2B_L2/L3	pt	-1.4246473466406	chimp_up_SLC35E2B_L2/L3	down_SLC35E2B_L2/L3	Exc	macaque_down_SLC35E2B_Exc	macaque_down_slc35e2b_exc
5.02167238619796	3.84533000339091	1.51396917091945	2.53989980592246	0.0110884229574098	0.0226539512824908	L2/L3	Human	UP	human_up	macaque_down	AL691432.1_L2/L3	UP_AL691432.1_L2/L3	human_UP_AL691432.1_L2/L3	macaque_DOWN_AL691432.1_L2/L3	hg	rm	-3.84533000339091	human_up_AL691432.1_L2/L3	macaque_down_AL691432.1_L2/L3	4.54177235337725	1.44803066855635	3.13651668573102	0.0017096770803946	0.0035359533959467	Chimp	chimp_up	chimp_UP_AL691432.1_L2/L3	pt	-4.54177235337725	chimp_up_AL691432.1_L2/L3	down_AL691432.1_L2/L3	Exc	macaque_down_AL691432.1_Exc	macaque_down_al691432.1_exc
4.95809716859935	2.09998415364802	0.926125704387528	2.26749364983536	0.0233600863859136	0.0434106427413292	L2/L3	Human	UP	human_up	macaque_down	AL031282.2_L2/L3	UP_AL031282.2_L2/L3	human_UP_AL031282.2_L2/L3	macaque_DOWN_AL031282.2_L2/L3	hg	rm	-2.09998415364802	human_up_AL031282.2_L2/L3	macaque_down_AL031282.2_L2/L3	2.31269692336425	0.833437018360129	2.7748910504536	0.0055220203137492	0.0103951094770593	Chimp	chimp_up	chimp_UP_AL031282.2_L2/L3	pt	-2.31269692336425	chimp_up_AL031282.2_L2/L3	down_AL031282.2_L2/L3	Exc	macaque_down_AL031282.2_Exc	macaque_down_al031282.2_exc
35.1907695854363	2.836783082868	0.363173940068236	7.81108656181389	5.66970574028879e-15	5.75321864731901e-14	L2/L3	Human	UP	human_up	macaque_down	SLC35E2A_L2/L3	UP_SLC35E2A_L2/L3	human_UP_SLC35E2A_L2/L3	macaque_DOWN_SLC35E2A_L2/L3	hg	rm	-2.836783082868	human_up_SLC35E2A_L2/L3	macaque_down_SLC35E2A_L2/L3	1.99353450877685	0.347085472015806	5.74364146444617	9.26618814566e-09	4.0187201717604e-08	Chimp	chimp_up	chimp_UP_SLC35E2A_L2/L3	pt	-1.99353450877685	chimp_up_SLC35E2A_L2/L3	down_SLC35E2A_L2/L3	Exc	macaque_down_SLC35E2A_Exc	macaque_down_slc35e2a_exc
426.735447466228	1.06750985784913	0.0864374762432729	12.3500812870182	4.8662235143396e-35	1.38745578573922e-33	L2/L3	Human	UP	human_up	macaque_down	GNB1_L2/L3	UP_GNB1_L2/L3	human_UP_GNB1_L2/L3	macaque_DOWN_GNB1_L2/L3	hg	rm	-1.06750985784913	human_up_GNB1_L2/L3	macaque_down_GNB1_L2/L3	0.844978244416091	0.0761675195463721	11.0936820504132	1.34629732243516e-28	2.14794799046617e-27	Chimp	chimp_up	chimp_UP_GNB1_L2/L3	pt	-0.844978244416091	chimp_up_GNB1_L2/L3	down_GNB1_L2/L3	Exc	macaque_down_GNB1_Exc	macaque_down_gnb1_exc
24.1158846560128	-0.75525557215072	0.317146028848617	-2.3814126725554	0.0172463793810236	0.0333618486387014	L2/L3	Human	DOWN	human_down	macaque_up	CFAP74_L2/L3	DOWN_CFAP74_L2/L3	human_DOWN_CFAP74_L2/L3	macaque_UP_CFAP74_L2/L3	hg	rm	0.75525557215072	human_down_CFAP74_L2/L3	macaque_up_CFAP74_L2/L3	-2.18500341336679	0.288011537592083	-7.58651348357253	3.28628167460589e-14	2.32714824705603e-13	Chimp	chimp_down	chimp_DOWN_CFAP74_L2/L3	pt	2.18500341336679	chimp_down_CFAP74_L2/L3	up_CFAP74_L2/L3	Exc	macaque_up_CFAP74_Exc	macaque_up_cfap74_exc
173.598514977946	0.587988260893724	0.134172770309329	4.38232183428978	1.17421180624654e-05	4.6200912204841e-05	L2/L3	Human	UP	human_up	macaque_down	SKI_L2/L3	UP_SKI_L2/L3	human_UP_SKI_L2/L3	macaque_DOWN_SKI_L2/L3	hg	rm	-0.587988260893724	human_up_SKI_L2/L3	macaque_down_SKI_L2/L3	0.777951391032018	0.112050557154229	6.94286053358239	3.84238721733969e-12	2.28567860525353e-11	Chimp	chimp_up	chimp_UP_SKI_L2/L3	pt	-0.777951391032018	chimp_up_SKI_L2/L3	down_SKI_L2/L3	Exc	macaque_down_SKI_Exc	macaque_down_ski_exc
25.9915763176026	1.27606628227439	0.411884557237105	3.09811635287848	0.0019475494901629	0.0049019841232865	L2/L3	Human	UP	human_up	macaque_down	WRAP73_L2/L3	UP_WRAP73_L2/L3	human_UP_WRAP73_L2/L3	macaque_DOWN_WRAP73_L2/L3	hg	rm	-1.27606628227439	human_up_WRAP73_L2/L3	macaque_down_WRAP73_L2/L3	1.99576555772912	0.355737944935072	5.61021275954519	2.02078021322579e-08	8.41203582997731e-08	Chimp	chimp_up	chimp_UP_WRAP73_L2/L3	pt	-1.99576555772912	chimp_up_WRAP73_L2/L3	down_WRAP73_L2/L3	Exc	macaque_down_WRAP73_Exc	macaque_down_wrap73_exc
42.7735955969154	0.594985322901061	0.260470392010325	2.28427238239605	0.0223555279393926	0.0417868855052825	L2/L3	Human	UP	human_up	macaque_down	DFFB_L2/L3	UP_DFFB_L2/L3	human_UP_DFFB_L2/L3	macaque_DOWN_DFFB_L2/L3	hg	rm	-0.594985322901061	human_up_DFFB_L2/L3	macaque_down_DFFB_L2/L3	0.763921653161862	0.214470566101569	3.56189507515022	0.000368187537179	0.0008522985467806	Chimp	chimp_up	chimp_UP_DFFB_L2/L3	pt	-0.763921653161862	chimp_up_DFFB_L2/L3	down_DFFB_L2/L3	Exc	macaque_down_DFFB_Exc	macaque_down_dffb_exc
80.0121980859983	2.50245424266736	0.226483308575494	11.0491773473593	2.21232834956392e-28	4.78521402361213e-27	L2/L3	Human	UP	human_up	macaque_down	AL365255.1_L2/L3	UP_AL365255.1_L2/L3	human_UP_AL365255.1_L2/L3	macaque_DOWN_AL365255.1_L2/L3	hg	rm	-2.50245424266736	human_up_AL365255.1_L2/L3	macaque_down_AL365255.1_L2/L3	1.67481176928495	0.214681368032905	7.80138390504499	6.12319229439066e-15	4.58537265250065e-14	Chimp	chimp_up	chimp_UP_AL365255.1_L2/L3	pt	-1.67481176928495	chimp_up_AL365255.1_L2/L3	down_AL365255.1_L2/L3	Exc	macaque_down_AL365255.1_Exc	macaque_down_al365255.1_exc
139.707575637005	0.701785742407899	0.153747729924598	4.56452750718383	5.00620561000754e-06	2.08505883138458e-05	L2/L3	Human	UP	human_up	macaque_down	NPHP4_L2/L3	UP_NPHP4_L2/L3	human_UP_NPHP4_L2/L3	macaque_DOWN_NPHP4_L2/L3	hg	rm	-0.701785742407899	human_up_NPHP4_L2/L3	macaque_down_NPHP4_L2/L3	1.2702690473241	0.125199747501732	10.1459393702573	3.45438836901335e-24	4.52162554441527e-23	Chimp	chimp_up	chimp_UP_NPHP4_L2/L3	pt	-1.2702690473241	chimp_up_NPHP4_L2/L3	down_NPHP4_L2/L3	Exc	macaque_down_NPHP4_Exc	macaque_down_nphp4_exc
32.242650976482	1.31277223735007	0.309032864192089	4.2480020394662	2.15685431867809e-05	8.10384292875332e-05	L2/L3	Human	UP	human_up	macaque_down	ZBTB48_L2/L3	UP_ZBTB48_L2/L3	human_UP_ZBTB48_L2/L3	macaque_DOWN_ZBTB48_L2/L3	hg	rm	-1.31277223735007	human_up_ZBTB48_L2/L3	macaque_down_ZBTB48_L2/L3	1.12452040164563	0.271435956612726	4.14285717956685	3.43005567415732e-05	9.31618129548928e-05	Chimp	chimp_up	chimp_UP_ZBTB48_L2/L3	pt	-1.12452040164563	chimp_up_ZBTB48_L2/L3	down_ZBTB48_L2/L3	Exc	macaque_down_ZBTB48_Exc	macaque_down_zbtb48_exc
81.3940653205012	0.634638203479692	0.198535745739862	3.19659415041181	0.0013906043541066	0.003633283501533	L2/L3	Human	UP	human_up	macaque_down	DNAJC11_L2/L3	UP_DNAJC11_L2/L3	human_UP_DNAJC11_L2/L3	macaque_DOWN_DNAJC11_L2/L3	hg	rm	-0.634638203479692	human_up_DNAJC11_L2/L3	macaque_down_DNAJC11_L2/L3	0.976400659868706	0.164436616914098	5.93785422123332	2.88776635968883e-09	1.32142059799468e-08	Chimp	chimp_up	chimp_UP_DNAJC11_L2/L3	pt	-0.976400659868706	chimp_up_DNAJC11_L2/L3	down_DNAJC11_L2/L3	Exc	macaque_down_DNAJC11_Exc	macaque_down_dnajc11_exc
36.1398923610941	1.56695652186378	0.316829437740903	4.9457415732474	7.58545360208004e-07	3.53069463111072e-06	L2/L3	Human	UP	human_up	macaque_down	ERRFI1_L2/L3	UP_ERRFI1_L2/L3	human_UP_ERRFI1_L2/L3	macaque_DOWN_ERRFI1_L2/L3	hg	rm	-1.56695652186378	human_up_ERRFI1_L2/L3	macaque_down_ERRFI1_L2/L3	1.49613060819642	0.283237827407988	5.28224150668028	1.27612819696279e-07	4.82822090520718e-07	Chimp	chimp_up	chimp_UP_ERRFI1_L2/L3	pt	-1.49613060819642	chimp_up_ERRFI1_L2/L3	down_ERRFI1_L2/L3	Exc	macaque_down_ERRFI1_Exc	macaque_down_errfi1_exc
14.6914924056109	1.46823552502151	0.552907429479469	2.65548163533229	0.007919524554119	0.0168891283235198	L2/L3	Human	UP	human_up	macaque_down	SPSB1_L2/L3	UP_SPSB1_L2/L3	human_UP_SPSB1_L2/L3	macaque_DOWN_SPSB1_L2/L3	hg	rm	-1.46823552502151	human_up_SPSB1_L2/L3	macaque_down_SPSB1_L2/L3	2.48159296779854	0.467747796746015	5.30540813887797	1.12421171838009e-07	4.28267708475435e-07	Chimp	chimp_up	chimp_UP_SPSB1_L2/L3	pt	-2.48159296779854	chimp_up_SPSB1_L2/L3	down_SPSB1_L2/L3	Exc	macaque_down_SPSB1_Exc	macaque_down_spsb1_exc
462.387951228039	0.517273287223374	0.0948053361759756	5.45616215381825	4.86535654085258e-08	2.65075745160599e-07	L2/L3	Human	UP	human_up	macaque_down	CLSTN1_L2/L3	UP_CLSTN1_L2/L3	human_UP_CLSTN1_L2/L3	macaque_DOWN_CLSTN1_L2/L3	hg	rm	-0.517273287223374	human_up_CLSTN1_L2/L3	macaque_down_CLSTN1_L2/L3	0.72718531278092	0.0830466510013017	8.7563472339122	2.01679763770229e-18	1.88445270451869e-17	Chimp	chimp_up	chimp_UP_CLSTN1_L2/L3	pt	-0.72718531278092	chimp_up_CLSTN1_L2/L3	down_CLSTN1_L2/L3	Exc	macaque_down_CLSTN1_Exc	macaque_down_clstn1_exc
346.90616703377	0.9353180571676	0.0926921704328305	10.0905831938133	6.08071689318123e-24	1.06887881906982e-22	L2/L3	Human	UP	human_up	macaque_down	UBE4B_L2/L3	UP_UBE4B_L2/L3	human_UP_UBE4B_L2/L3	macaque_DOWN_UBE4B_L2/L3	hg	rm	-0.9353180571676	human_up_UBE4B_L2/L3	macaque_down_UBE4B_L2/L3	0.638105287791128	0.0811106510799953	7.86709611246737	3.62967787251299e-15	2.75897690170878e-14	Chimp	chimp_up	chimp_UP_UBE4B_L2/L3	pt	-0.638105287791128	chimp_up_UBE4B_L2/L3	down_UBE4B_L2/L3	Exc	macaque_down_UBE4B_Exc	macaque_down_ube4b_exc
31.9069803069197	2.34923304792436	0.344911112790382	6.81112599973574	9.68377676894766e-12	7.68383831773091e-11	L2/L3	Human	UP	human_up	macaque_down	DFFA_L2/L3	UP_DFFA_L2/L3	human_UP_DFFA_L2/L3	macaque_DOWN_DFFA_L2/L3	hg	rm	-2.34923304792436	human_up_DFFA_L2/L3	macaque_down_DFFA_L2/L3	1.08919217124416	0.332065238676187	3.28005477353289	0.0010378693479117	0.0022319247362706	Chimp	chimp_up	chimp_UP_DFFA_L2/L3	pt	-1.08919217124416	chimp_up_DFFA_L2/L3	down_DFFA_L2/L3	Exc	macaque_down_DFFA_Exc	macaque_down_dffa_exc
14.9610805258052	1.2399241929013	0.524953578656989	2.36196921654187	0.0181781515854247	0.0349797708234587	L2/L3	Human	UP	human_up	macaque_down	AL109811.3_L2/L3	UP_AL109811.3_L2/L3	human_UP_AL109811.3_L2/L3	macaque_DOWN_AL109811.3_L2/L3	hg	rm	-1.2399241929013	human_up_AL109811.3_L2/L3	macaque_down_AL109811.3_L2/L3	2.12803862511641	0.440278060843634	4.83339692429552	1.34222790114519e-06	4.46709637694733e-06	Chimp	chimp_up	chimp_UP_AL109811.3_L2/L3	pt	-2.12803862511641	chimp_up_AL109811.3_L2/L3	down_AL109811.3_L2/L3	Exc	macaque_down_AL109811.3_Exc	macaque_down_al109811.3_exc
209.801922370045	0.723779760172091	0.121755904755197	5.944514655181	2.77277163509654e-09	1.73469251165777e-08	L2/L3	Human	UP	human_up	macaque_down	MTOR_L2/L3	UP_MTOR_L2/L3	human_UP_MTOR_L2/L3	macaque_DOWN_MTOR_L2/L3	hg	rm	-0.723779760172091	human_up_MTOR_L2/L3	macaque_down_MTOR_L2/L3	0.597892060231934	0.105128216288119	5.68726533505833	1.29089807300488e-08	5.48873465361119e-08	Chimp	chimp_up	chimp_UP_MTOR_L2/L3	pt	-0.597892060231934	chimp_up_MTOR_L2/L3	down_MTOR_L2/L3	Exc	macaque_down_MTOR_Exc	macaque_down_mtor_exc
25.4132546243125	0.942087850694623	0.349108465290826	2.69855344215102	0.0069641555188706	0.0151071574117949	L2/L3	Human	UP	human_up	macaque_down	MAD2L2_L2/L3	UP_MAD2L2_L2/L3	human_UP_MAD2L2_L2/L3	macaque_DOWN_MAD2L2_L2/L3	hg	rm	-0.942087850694623	human_up_MAD2L2_L2/L3	macaque_down_MAD2L2_L2/L3	1.04666857287902	0.296633767474462	3.52848760877885	0.0004179415136135	0.0009599204007025	Chimp	chimp_up	chimp_UP_MAD2L2_L2/L3	pt	-1.04666857287902	chimp_up_MAD2L2_L2/L3	down_MAD2L2_L2/L3	Exc	macaque_down_MAD2L2_Exc	macaque_down_mad2l2_exc
5.02169292300805	-3.02498990516089	1.11808775140456	-2.70550312474208	0.0068201006627445	0.014829768235466	L2/L3	Human	DOWN	human_down	macaque_up	NPPA_L2/L3	DOWN_NPPA_L2/L3	human_DOWN_NPPA_L2/L3	macaque_UP_NPPA_L2/L3	hg	rm	3.02498990516089	human_down_NPPA_L2/L3	macaque_up_NPPA_L2/L3	-1.48832588446178	0.548682447089675	-2.7125451021008	0.0066768694487361	0.012366917412392	Chimp	chimp_down	chimp_DOWN_NPPA_L2/L3	pt	1.48832588446178	chimp_down_NPPA_L2/L3	up_NPPA_L2/L3	Exc	macaque_up_NPPA_Exc	macaque_up_nppa_exc
58.079231219122	1.02213701890133	0.265651056844878	3.84766780543316	0.0001192475965074	0.0003899555097203	L2/L3	Human	UP	human_up	macaque_down	KIAA2013_L2/L3	UP_KIAA2013_L2/L3	human_UP_KIAA2013_L2/L3	macaque_DOWN_KIAA2013_L2/L3	hg	rm	-1.02213701890133	human_up_KIAA2013_L2/L3	macaque_down_KIAA2013_L2/L3	1.93603635268461	0.22091827995981	8.76358603297477	1.89135441054838e-18	1.77071185113242e-17	Chimp	chimp_up	chimp_UP_KIAA2013_L2/L3	pt	-1.93603635268461	chimp_up_KIAA2013_L2/L3	down_KIAA2013_L2/L3	Exc	macaque_down_KIAA2013_Exc	macaque_down_kiaa2013_exc
479.789459785399	0.878467825248565	0.0805675494224069	10.9034944161309	1.10914132447948e-27	2.31704580283023e-26	L2/L3	Human	UP	human_up	macaque_down	PRDM2_L2/L3	UP_PRDM2_L2/L3	human_UP_PRDM2_L2/L3	macaque_DOWN_PRDM2_L2/L3	hg	rm	-0.878467825248565	human_up_PRDM2_L2/L3	macaque_down_PRDM2_L2/L3	0.697836983699202	0.0701943784760371	9.94149387528845	2.74676598219922e-23	3.44589020798424e-22	Chimp	chimp_up	chimp_UP_PRDM2_L2/L3	pt	-0.697836983699202	chimp_up_PRDM2_L2/L3	down_PRDM2_L2/L3	Exc	macaque_down_PRDM2_Exc	macaque_down_prdm2_exc
17.9718813950072	1.71421180106967	0.425130427076639	4.03220210055829	5.52566358188977e-05	0.0001922613533822	L2/L3	Human	UP	human_up	macaque_down	AL357873.1_L2/L3	UP_AL357873.1_L2/L3	human_UP_AL357873.1_L2/L3	macaque_DOWN_AL357873.1_L2/L3	hg	rm	-1.71421180106967	human_up_AL357873.1_L2/L3	macaque_down_AL357873.1_L2/L3	1.29741372194502	0.384537749394473	3.37395671553194	0.0007409601774009	0.0016342673071646	Chimp	chimp_up	chimp_UP_AL357873.1_L2/L3	pt	-1.29741372194502	chimp_up_AL357873.1_L2/L3	down_AL357873.1_L2/L3	Exc	macaque_down_AL357873.1_Exc	macaque_down_al357873.1_exc
11.8192777640747	1.21629899266778	0.515484115251943	2.35952759101668	0.0182982201037236	0.035188089906604	L2/L3	Human	UP	human_up	macaque_down	AL031293.1_L2/L3	UP_AL031293.1_L2/L3	human_UP_AL031293.1_L2/L3	macaque_DOWN_AL031293.1_L2/L3	hg	rm	-1.21629899266778	human_up_AL031293.1_L2/L3	macaque_down_AL031293.1_L2/L3	1.27398490680345	0.443996543835644	2.86935771120563	0.0041130634562566	0.0079366015899419	Chimp	chimp_up	chimp_UP_AL031293.1_L2/L3	pt	-1.27398490680345	chimp_up_AL031293.1_L2/L3	down_AL031293.1_L2/L3	Exc	macaque_down_AL031293.1_Exc	macaque_down_al031293.1_exc
4.65082341537912	-3.0793771265153	1.14740876859326	-2.68376642292061	0.0072797946662925	0.0157061174570735	L2/L3	Human	DOWN	human_down	macaque_up	FHAD1_L2/L3	DOWN_FHAD1_L2/L3	human_DOWN_FHAD1_L2/L3	macaque_UP_FHAD1_L2/L3	hg	rm	3.0793771265153	human_down_FHAD1_L2/L3	macaque_up_FHAD1_L2/L3	-2.2511759304849	0.649400859530431	-3.4665428871047	0.0005271976228754	0.0011915686078949	Chimp	chimp_down	chimp_DOWN_FHAD1_L2/L3	pt	2.2511759304849	chimp_down_FHAD1_L2/L3	up_FHAD1_L2/L3	Exc	macaque_up_FHAD1_Exc	macaque_up_fhad1_exc
68.829745842389	1.28797685857761	0.241150895683075	5.34095822007767	9.24565649531878e-08	4.87565195182342e-07	L2/L3	Human	UP	human_up	macaque_down	DNAJC16_L2/L3	UP_DNAJC16_L2/L3	human_UP_DNAJC16_L2/L3	macaque_DOWN_DNAJC16_L2/L3	hg	rm	-1.28797685857761	human_up_DNAJC16_L2/L3	macaque_down_DNAJC16_L2/L3	1.69839187999585	0.210252254092731	8.07787715439557	6.59039460625382e-16	5.26083877544093e-15	Chimp	chimp_up	chimp_UP_DNAJC16_L2/L3	pt	-1.69839187999585	chimp_up_DNAJC16_L2/L3	down_DNAJC16_L2/L3	Exc	macaque_down_DNAJC16_Exc	macaque_down_dnajc16_exc
7.70613055767445	2.29228966239891	0.702347529137065	3.26375414919637	0.0010994652522866	0.0029469081022719	L2/L3	Human	UP	human_up	macaque_down	FLJ37453_L2/L3	UP_FLJ37453_L2/L3	human_UP_FLJ37453_L2/L3	macaque_DOWN_FLJ37453_L2/L3	hg	rm	-2.29228966239891	human_up_FLJ37453_L2/L3	macaque_down_FLJ37453_L2/L3	1.68614123029605	0.654973766413405	2.57436452688672	0.0100424405872229	0.0179250871526917	Chimp	chimp_up	chimp_UP_FLJ37453_L2/L3	pt	-1.68614123029605	chimp_up_FLJ37453_L2/L3	down_FLJ37453_L2/L3	Exc	macaque_down_FLJ37453_Exc	macaque_down_flj37453_exc
7.23316540796539	-2.14399046771262	0.748330691572082	-2.86503078366137	0.0041696870556692	0.0096236267629035	L2/L3	Human	DOWN	human_down	macaque_up	SPATA21_L2/L3	DOWN_SPATA21_L2/L3	human_DOWN_SPATA21_L2/L3	macaque_UP_SPATA21_L2/L3	hg	rm	2.14399046771262	human_down_SPATA21_L2/L3	macaque_up_SPATA21_L2/L3	-1.54995121331424	0.462388652233879	-3.35205287981477	0.0008021469570348	0.0017591291625616	Chimp	chimp_down	chimp_DOWN_SPATA21_L2/L3	pt	1.54995121331424	chimp_down_SPATA21_L2/L3	up_SPATA21_L2/L3	Exc	macaque_up_SPATA21_Exc	macaque_up_spata21_exc
6.9984612097128	1.91474630816413	0.847643352235831	2.2589055917369	0.0238892580982393	0.0442271344489034	L2/L3	Human	UP	human_up	macaque_down	LINC01772_L2/L3	UP_LINC01772_L2/L3	human_UP_LINC01772_L2/L3	macaque_DOWN_LINC01772_L2/L3	hg	rm	-1.91474630816413	human_up_LINC01772_L2/L3	macaque_down_LINC01772_L2/L3	2.76913845876278	0.745224908752787	3.71584259495194	0.0002025276404457	0.0004886576412253	Chimp	chimp_up	chimp_UP_LINC01772_L2/L3	pt	-2.76913845876278	chimp_up_LINC01772_L2/L3	down_LINC01772_L2/L3	Exc	macaque_down_LINC01772_Exc	macaque_down_linc01772_exc
178.394099757845	4.37708535119444	0.297217813604767	14.7268607426571	4.33374728984544e-49	1.99805029788696e-47	L2/L3	Human	UP	human_up	macaque_down	CROCCP3_L2/L3	UP_CROCCP3_L2/L3	human_UP_CROCCP3_L2/L3	macaque_DOWN_CROCCP3_L2/L3	hg	rm	-4.37708535119444	human_up_CROCCP3_L2/L3	macaque_down_CROCCP3_L2/L3	5.03603377155854	0.28807264322723	17.4818188743668	1.97110089441738e-68	1.0977374046573e-66	Chimp	chimp_up	chimp_UP_CROCCP3_L2/L3	pt	-5.03603377155854	chimp_up_CROCCP3_L2/L3	down_CROCCP3_L2/L3	Exc	macaque_down_CROCCP3_Exc	macaque_down_croccp3_exc
66.1371443603051	2.16323952128886	0.251771787586384	8.59206482992714	8.54201667477994e-18	1.05770134784444e-16	L2/L3	Human	UP	human_up	macaque_down	NBPF1_L2/L3	UP_NBPF1_L2/L3	human_UP_NBPF1_L2/L3	macaque_DOWN_NBPF1_L2/L3	hg	rm	-2.16323952128886	human_up_NBPF1_L2/L3	macaque_down_NBPF1_L2/L3	1.74256098461256	0.234210341147605	7.44015390641677	1.0056806269392e-13	6.82945966487831e-13	Chimp	chimp_up	chimp_UP_NBPF1_L2/L3	pt	-1.74256098461256	chimp_up_NBPF1_L2/L3	down_NBPF1_L2/L3	Exc	macaque_down_NBPF1_Exc	macaque_down_nbpf1_exc
35.8273802307229	4.08806550619652	0.446956574607298	9.14644898061596	5.8835751413889e-20	8.32784424407041e-19	L2/L3	Human	UP	human_up	macaque_down	CROCCP2_L2/L3	UP_CROCCP2_L2/L3	human_UP_CROCCP2_L2/L3	macaque_DOWN_CROCCP2_L2/L3	hg	rm	-4.08806550619652	human_up_CROCCP2_L2/L3	macaque_down_CROCCP2_L2/L3	2.25911912934343	0.445046235093862	5.0761447939605	3.85169821051919e-07	1.3717178925136e-06	Chimp	chimp_up	chimp_UP_CROCCP2_L2/L3	pt	-2.25911912934343	chimp_up_CROCCP2_L2/L3	down_CROCCP2_L2/L3	Exc	macaque_down_CROCCP2_Exc	macaque_down_croccp2_exc
57.9297997413175	0.852335813087469	0.253795557049679	3.3583559263042	0.0007840758259198	0.0021782320963433	L2/L3	Human	UP	human_up	macaque_down	SDHB_L2/L3	UP_SDHB_L2/L3	human_UP_SDHB_L2/L3	macaque_DOWN_SDHB_L2/L3	hg	rm	-0.852335813087469	human_up_SDHB_L2/L3	macaque_down_SDHB_L2/L3	0.843237796143787	0.224031966877821	3.76391730115755	0.0001672722217877	0.0004095214337029	Chimp	chimp_up	chimp_UP_SDHB_L2/L3	pt	-0.843237796143787	chimp_up_SDHB_L2/L3	down_SDHB_L2/L3	Exc	macaque_down_SDHB_Exc	macaque_down_sdhb_exc
4.77567541449722	-5.28351924202818	2.0296523701178	-2.60316462061013	0.0092367590139514	0.0193061546699882	L2/L3	Human	DOWN	human_down	macaque_up	PADI4_L2/L3	DOWN_PADI4_L2/L3	human_DOWN_PADI4_L2/L3	macaque_UP_PADI4_L2/L3	hg	rm	5.28351924202818	human_down_PADI4_L2/L3	macaque_up_PADI4_L2/L3	-3.83524974658902	0.835424840654207	-4.59077772165081	4.41597431657947e-06	1.36771262746866e-05	Chimp	chimp_down	chimp_DOWN_PADI4_L2/L3	pt	3.83524974658902	chimp_down_PADI4_L2/L3	up_PADI4_L2/L3	Exc	macaque_up_PADI4_Exc	macaque_up_padi4_exc
15.1942810127739	1.19195008505156	0.468470317822708	2.54434494503589	0.0109482907237937	0.0224069727224697	L2/L3	Human	UP	human_up	macaque_down	EMC1-AS1_L2/L3	UP_EMC1-AS1_L2/L3	human_UP_EMC1-AS1_L2/L3	macaque_DOWN_EMC1-AS1_L2/L3	hg	rm	-1.19195008505156	human_up_EMC1-AS1_L2/L3	macaque_down_EMC1-AS1_L2/L3	1.43333996936075	0.401070778749439	3.57378309591633	0.0003518604362793	0.0008170428990895	Chimp	chimp_up	chimp_UP_EMC1-AS1_L2/L3	pt	-1.43333996936075	chimp_up_EMC1-AS1_L2/L3	down_EMC1-AS1_L2/L3	Exc	macaque_down_EMC1-AS1_Exc	macaque_down_emc1-as1_exc
27.2995713570464	1.03069257067019	0.337549143796839	3.05345929507242	0.0022621940945619	0.0055903834933098	L2/L3	Human	UP	human_up	macaque_down	MRTO4_L2/L3	UP_MRTO4_L2/L3	human_UP_MRTO4_L2/L3	macaque_DOWN_MRTO4_L2/L3	hg	rm	-1.03069257067019	human_up_MRTO4_L2/L3	macaque_down_MRTO4_L2/L3	0.717611780292966	0.298149717845135	2.40688398258256	0.016089280194431	0.0275248749525916	Chimp	chimp_up	chimp_UP_MRTO4_L2/L3	pt	-0.717611780292966	chimp_up_MRTO4_L2/L3	down_MRTO4_L2/L3	Exc	macaque_down_MRTO4_Exc	macaque_down_mrto4_exc
57.6460444153812	0.661954232546564	0.22403176954398	2.95473375893955	0.0031293898071213	0.0074714314340486	L2/L3	Human	UP	human_up	macaque_down	OTUD3_L2/L3	UP_OTUD3_L2/L3	human_UP_OTUD3_L2/L3	macaque_DOWN_OTUD3_L2/L3	hg	rm	-0.661954232546564	human_up_OTUD3_L2/L3	macaque_down_OTUD3_L2/L3	0.666599038986782	0.188036557003773	3.54505022644827	0.0003925382796843	0.0009050631103265	Chimp	chimp_up	chimp_UP_OTUD3_L2/L3	pt	-0.666599038986782	chimp_up_OTUD3_L2/L3	down_OTUD3_L2/L3	Exc	macaque_down_OTUD3_Exc	macaque_down_otud3_exc
179.304858644291	0.869514608396226	0.127824780973347	6.80239466694275	1.02894245904846e-11	8.13461772931318e-11	L2/L3	Human	UP	human_up	macaque_down	HP1BP3_L2/L3	UP_HP1BP3_L2/L3	human_UP_HP1BP3_L2/L3	macaque_DOWN_HP1BP3_L2/L3	hg	rm	-0.869514608396226	human_up_HP1BP3_L2/L3	macaque_down_HP1BP3_L2/L3	0.560938729988686	0.11147750939736	5.03185560048016	4.85755090238285e-07	1.70849318738671e-06	Chimp	chimp_up	chimp_UP_HP1BP3_L2/L3	pt	-0.560938729988686	chimp_up_HP1BP3_L2/L3	down_HP1BP3_L2/L3	Exc	macaque_down_HP1BP3_Exc	macaque_down_hp1bp3_exc
1258.10453183984	0.924413254054467	0.0534592180427194	17.2919337001107	5.41063982576147e-67	4.01769504320406e-65	L2/L3	Human	UP	human_up	macaque_down	EIF4G3_L2/L3	UP_EIF4G3_L2/L3	human_UP_EIF4G3_L2/L3	macaque_DOWN_EIF4G3_L2/L3	hg	rm	-0.924413254054467	human_up_EIF4G3_L2/L3	macaque_down_EIF4G3_L2/L3	0.675457166412841	0.0478244258269905	14.1236858515849	2.71415815773766e-45	7.80394135679553e-44	Chimp	chimp_up	chimp_UP_EIF4G3_L2/L3	pt	-0.675457166412841	chimp_up_EIF4G3_L2/L3	down_EIF4G3_L2/L3	Exc	macaque_down_EIF4G3_Exc	macaque_down_eif4g3_exc
18.8103053145746	1.9398515502064	0.479580384374905	4.04489343894839	5.2346928868631e-05	0.0001827121681816	L2/L3	Human	UP	human_up	macaque_down	NBPF3_L2/L3	UP_NBPF3_L2/L3	human_UP_NBPF3_L2/L3	macaque_DOWN_NBPF3_L2/L3	hg	rm	-1.9398515502064	human_up_NBPF3_L2/L3	macaque_down_NBPF3_L2/L3	2.09653585494817	0.433159440968279	4.84010195013088	1.29772537455802e-06	4.32563026541252e-06	Chimp	chimp_up	chimp_UP_NBPF3_L2/L3	pt	-2.09653585494817	chimp_up_NBPF3_L2/L3	down_NBPF3_L2/L3	Exc	macaque_down_NBPF3_Exc	macaque_down_nbpf3_exc
174.751696034425	-1.34801758325681	0.141317740485613	-9.53891265615051	1.44337685748529e-21	2.24424858284536e-20	L2/L3	Human	DOWN	human_down	macaque_up	RAP1GAP_L2/L3	DOWN_RAP1GAP_L2/L3	human_DOWN_RAP1GAP_L2/L3	macaque_UP_RAP1GAP_L2/L3	hg	rm	1.34801758325681	human_down_RAP1GAP_L2/L3	macaque_up_RAP1GAP_L2/L3	-1.1383475413553	0.104262924382972	-10.918047312523	9.45057532623899e-28	1.46465483404572e-26	Chimp	chimp_down	chimp_DOWN_RAP1GAP_L2/L3	pt	1.1383475413553	chimp_down_RAP1GAP_L2/L3	up_RAP1GAP_L2/L3	Exc	macaque_up_RAP1GAP_Exc	macaque_up_rap1gap_exc
5.29213269549794	2.58423189480334	0.8960625253165	2.8839861301984	0.0039267604775541	0.0091324287972466	L2/L3	Human	UP	human_up	macaque_down	C1QB_L2/L3	UP_C1QB_L2/L3	human_UP_C1QB_L2/L3	macaque_DOWN_C1QB_L2/L3	hg	rm	-2.58423189480334	human_up_C1QB_L2/L3	macaque_down_C1QB_L2/L3	1.99688892101916	0.842760513078677	2.36946189342017	0.0178139907002121	0.0301529812761154	Chimp	chimp_up	chimp_UP_C1QB_L2/L3	pt	-1.99688892101916	chimp_up_C1QB_L2/L3	down_C1QB_L2/L3	Exc	macaque_down_C1QB_Exc	macaque_down_c1qb_exc
11.2464204951653	2.9829506866956	0.754366013621265	3.9542485117751	7.67755786064075e-05	0.0002605014507704	L2/L3	Human	UP	human_up	macaque_down	LINC01355_L2/L3	UP_LINC01355_L2/L3	human_UP_LINC01355_L2/L3	macaque_DOWN_LINC01355_L2/L3	hg	rm	-2.9829506866956	human_up_LINC01355_L2/L3	macaque_down_LINC01355_L2/L3	3.27177321487473	0.705199945435368	4.63949726039023	3.49257765409331e-06	1.09783833526267e-05	Chimp	chimp_up	chimp_UP_LINC01355_L2/L3	pt	-3.27177321487473	chimp_up_LINC01355_L2/L3	down_LINC01355_L2/L3	Exc	macaque_down_LINC01355_Exc	macaque_down_linc01355_exc
26.2426633532131	2.19290391383144	0.407382661945082	5.38290928573454	7.32914797315913e-08	3.90909758532605e-07	L2/L3	Human	UP	human_up	macaque_down	NIPAL3_L2/L3	UP_NIPAL3_L2/L3	human_UP_NIPAL3_L2/L3	macaque_DOWN_NIPAL3_L2/L3	hg	rm	-2.19290391383144	human_up_NIPAL3_L2/L3	macaque_down_NIPAL3_L2/L3	2.24513556100372	0.371213013565186	6.04810574780527	1.46558752391045e-09	6.90799767054176e-09	Chimp	chimp_up	chimp_UP_NIPAL3_L2/L3	pt	-2.24513556100372	chimp_up_NIPAL3_L2/L3	down_NIPAL3_L2/L3	Exc	macaque_down_NIPAL3_Exc	macaque_down_nipal3_exc
52.4611658729231	1.86639403472896	0.294438830617443	6.33881757652379	2.31535182585754e-10	1.6151222160123e-09	L2/L3	Human	UP	human_up	macaque_down	TMEM50A_L2/L3	UP_TMEM50A_L2/L3	human_UP_TMEM50A_L2/L3	macaque_DOWN_TMEM50A_L2/L3	hg	rm	-1.86639403472896	human_up_TMEM50A_L2/L3	macaque_down_TMEM50A_L2/L3	1.81188316503879	0.270246100282057	6.70456729309959	2.02004049480772e-11	1.13587367856185e-10	Chimp	chimp_up	chimp_UP_TMEM50A_L2/L3	pt	-1.81188316503879	chimp_up_TMEM50A_L2/L3	down_TMEM50A_L2/L3	Exc	macaque_down_TMEM50A_Exc	macaque_down_tmem50a_exc
29.898844005837	1.06920872471042	0.32667506042942	3.27300383232478	0.0010641103478205	0.0028621230253499	L2/L3	Human	UP	human_up	macaque_down	PDIK1L_L2/L3	UP_PDIK1L_L2/L3	human_UP_PDIK1L_L2/L3	macaque_DOWN_PDIK1L_L2/L3	hg	rm	-1.06920872471042	human_up_PDIK1L_L2/L3	macaque_down_PDIK1L_L2/L3	0.957185466603465	0.285368193072559	3.354212171642	0.00079591308684	0.0017462614449483	Chimp	chimp_up	chimp_UP_PDIK1L_L2/L3	pt	-0.957185466603465	chimp_up_PDIK1L_L2/L3	down_PDIK1L_L2/L3	Exc	macaque_down_PDIK1L_Exc	macaque_down_pdik1l_exc
22.1205861672883	-1.94056399847007	0.413872263186901	-4.68879934965279	2.74812683807149e-06	1.19424523814534e-05	L2/L3	Human	DOWN	human_down	macaque_up	HMGN2_L2/L3	DOWN_HMGN2_L2/L3	human_DOWN_HMGN2_L2/L3	macaque_UP_HMGN2_L2/L3	hg	rm	1.94056399847007	human_down_HMGN2_L2/L3	macaque_up_HMGN2_L2/L3	-1.43367723183673	0.26564463929864	-5.39697407642762	6.77741759129518e-08	2.6557048447495e-07	Chimp	chimp_down	chimp_DOWN_HMGN2_L2/L3	pt	1.43367723183673	chimp_down_HMGN2_L2/L3	up_HMGN2_L2/L3	Exc	macaque_up_HMGN2_Exc	macaque_up_hmgn2_exc
50.6180128447867	1.12494650845918	0.251188075139669	4.47850284227735	7.51683698692443e-06	3.05076326273336e-05	L2/L3	Human	UP	human_up	macaque_down	WDTC1_L2/L3	UP_WDTC1_L2/L3	human_UP_WDTC1_L2/L3	macaque_DOWN_WDTC1_L2/L3	hg	rm	-1.12494650845918	human_up_WDTC1_L2/L3	macaque_down_WDTC1_L2/L3	1.30152226305857	0.214222061641806	6.0755752842805	1.23544000995097e-09	5.86028817456547e-09	Chimp	chimp_up	chimp_UP_WDTC1_L2/L3	pt	-1.30152226305857	chimp_up_WDTC1_L2/L3	down_WDTC1_L2/L3	Exc	macaque_down_WDTC1_Exc	macaque_down_wdtc1_exc
174.35766793438	1.78548190540559	0.135145906757593	13.2115130102175	7.52955790633611e-40	2.57126851368807e-38	L2/L3	Human	UP	human_up	macaque_down	PHACTR4_L2/L3	UP_PHACTR4_L2/L3	human_UP_PHACTR4_L2/L3	macaque_DOWN_PHACTR4_L2/L3	hg	rm	-1.78548190540559	human_up_PHACTR4_L2/L3	macaque_down_PHACTR4_L2/L3	0.965413542180574	0.125322951736655	7.70340571142327	1.32486872820366e-14	9.69888544393815e-14	Chimp	chimp_up	chimp_UP_PHACTR4_L2/L3	pt	-0.965413542180574	chimp_up_PHACTR4_L2/L3	down_PHACTR4_L2/L3	Exc	macaque_down_PHACTR4_Exc	macaque_down_phactr4_exc
45.9496563042689	1.03594990869532	0.266189770737963	3.89177204602316	9.95147223647533e-05	0.0003304281419747	L2/L3	Human	UP	human_up	macaque_down	YTHDF2_L2/L3	UP_YTHDF2_L2/L3	human_UP_YTHDF2_L2/L3	macaque_DOWN_YTHDF2_L2/L3	hg	rm	-1.03594990869532	human_up_YTHDF2_L2/L3	macaque_down_YTHDF2_L2/L3	1.15352570567345	0.228622172847897	5.04555481782117	4.52207215560682e-07	1.5966243801073e-06	Chimp	chimp_up	chimp_UP_YTHDF2_L2/L3	pt	-1.15352570567345	chimp_up_YTHDF2_L2/L3	down_YTHDF2_L2/L3	Exc	macaque_down_YTHDF2_Exc	macaque_down_ythdf2_exc
54.4158151173244	1.18295645711711	0.264398400493561	4.47414377283997	7.67181104004142e-06	3.10783970004125e-05	L2/L3	Human	UP	human_up	macaque_down	MECR_L2/L3	UP_MECR_L2/L3	human_UP_MECR_L2/L3	macaque_DOWN_MECR_L2/L3	hg	rm	-1.18295645711711	human_up_MECR_L2/L3	macaque_down_MECR_L2/L3	1.86555780135168	0.222484242255636	8.38512328980197	5.06726181628446e-17	4.34315903103043e-16	Chimp	chimp_up	chimp_UP_MECR_L2/L3	pt	-1.86555780135168	chimp_up_MECR_L2/L3	down_MECR_L2/L3	Exc	macaque_down_MECR_Exc	macaque_down_mecr_exc
26.5410522054846	1.13664703440954	0.346857303567172	3.2769874606069	0.0010492102891943	0.0028245963918269	L2/L3	Human	UP	human_up	macaque_down	ZBTB8B_L2/L3	UP_ZBTB8B_L2/L3	human_UP_ZBTB8B_L2/L3	macaque_DOWN_ZBTB8B_L2/L3	hg	rm	-1.13664703440954	human_up_ZBTB8B_L2/L3	macaque_down_ZBTB8B_L2/L3	1.27974069800597	0.296890262966815	4.31048389804895	1.62897690674731e-05	4.6506520001472e-05	Chimp	chimp_up	chimp_UP_ZBTB8B_L2/L3	pt	-1.27974069800597	chimp_up_ZBTB8B_L2/L3	down_ZBTB8B_L2/L3	Exc	macaque_down_ZBTB8B_Exc	macaque_down_zbtb8b_exc
113.264354340559	1.26688959672247	0.168354758753085	7.52511901716148	5.26723224853024e-14	5.02198991503867e-13	L2/L3	Human	UP	human_up	macaque_down	RBBP4_L2/L3	UP_RBBP4_L2/L3	human_UP_RBBP4_L2/L3	macaque_DOWN_RBBP4_L2/L3	hg	rm	-1.26688959672247	human_up_RBBP4_L2/L3	macaque_down_RBBP4_L2/L3	0.907438217822639	0.150546705708526	6.02761922655108	1.66392497663555e-09	7.79353816920517e-09	Chimp	chimp_up	chimp_UP_RBBP4_L2/L3	pt	-0.907438217822639	chimp_up_RBBP4_L2/L3	down_RBBP4_L2/L3	Exc	macaque_down_RBBP4_Exc	macaque_down_rbbp4_exc
36.2816085443762	1.52268487328033	0.329738381871181	4.61785754099805	3.87722269134788e-06	1.64239346136428e-05	L2/L3	Human	UP	human_up	macaque_down	SYNC_L2/L3	UP_SYNC_L2/L3	human_UP_SYNC_L2/L3	macaque_DOWN_SYNC_L2/L3	hg	rm	-1.52268487328033	human_up_SYNC_L2/L3	macaque_down_SYNC_L2/L3	2.08182376220451	0.284376705170767	7.32065504786823	2.4676341452957e-13	1.62482120130575e-12	Chimp	chimp_up	chimp_UP_SYNC_L2/L3	pt	-2.08182376220451	chimp_up_SYNC_L2/L3	down_SYNC_L2/L3	Exc	macaque_down_SYNC_Exc	macaque_down_sync_exc
29.4108896258653	-0.813730931162663	0.328779671283399	-2.47500378592826	0.0133234763471751	0.0266197506812222	L2/L3	Human	DOWN	human_down	macaque_up	FNDC5_L2/L3	DOWN_FNDC5_L2/L3	human_DOWN_FNDC5_L2/L3	macaque_UP_FNDC5_L2/L3	hg	rm	0.813730931162663	human_down_FNDC5_L2/L3	macaque_up_FNDC5_L2/L3	-0.744045743078583	0.255847775769272	-2.90815794994276	0.003635646575636	0.0070840572040268	Chimp	chimp_down	chimp_DOWN_FNDC5_L2/L3	pt	0.744045743078583	chimp_down_FNDC5_L2/L3	up_FNDC5_L2/L3	Exc	macaque_up_FNDC5_Exc	macaque_up_fndc5_exc
39.8939195887815	-1.31480945565493	0.27798763927576	-4.72974071466056	2.24806763713531e-06	9.86831311211002e-06	L2/L3	Human	DOWN	human_down	macaque_up	HPCA_L2/L3	DOWN_HPCA_L2/L3	human_DOWN_HPCA_L2/L3	macaque_UP_HPCA_L2/L3	hg	rm	1.31480945565493	human_down_HPCA_L2/L3	macaque_up_HPCA_L2/L3	-1.50673526953508	0.208766397275685	-7.21732658702434	5.30195404855654e-13	3.39268125372869e-12	Chimp	chimp_down	chimp_DOWN_HPCA_L2/L3	pt	1.50673526953508	chimp_down_HPCA_L2/L3	up_HPCA_L2/L3	Exc	macaque_up_HPCA_Exc	macaque_up_hpca_exc
13.4613660954544	-1.4091217447984	0.526774537622305	-2.67499972788878	0.0074729310840773	0.0160487237877346	L2/L3	Human	DOWN	human_down	macaque_up	AL020995.1_L2/L3	DOWN_AL020995.1_L2/L3	human_DOWN_AL020995.1_L2/L3	macaque_UP_AL020995.1_L2/L3	hg	rm	1.4091217447984	human_down_AL020995.1_L2/L3	macaque_up_AL020995.1_L2/L3	-0.959092146329704	0.382471801566452	-2.50761531281952	0.0121548914579489	0.0213173418285387	Chimp	chimp_down	chimp_DOWN_AL020995.1_L2/L3	pt	0.959092146329704	chimp_down_AL020995.1_L2/L3	up_AL020995.1_L2/L3	Exc	macaque_up_AL020995.1_Exc	macaque_up_al020995.1_exc
32.1514717948241	-1.33452672041444	0.308767470117189	-4.32210919080285	1.54544667746847e-05	5.95494131977667e-05	L2/L3	Human	DOWN	human_down	macaque_up	AL513327.1_L2/L3	DOWN_AL513327.1_L2/L3	human_DOWN_AL513327.1_L2/L3	macaque_UP_AL513327.1_L2/L3	hg	rm	1.33452672041444	human_down_AL513327.1_L2/L3	macaque_up_AL513327.1_L2/L3	-1.90606046732369	0.245134758878184	-7.77556180137993	7.51132967885515e-15	5.59150700266057e-14	Chimp	chimp_down	chimp_DOWN_AL513327.1_L2/L3	pt	1.90606046732369	chimp_down_AL513327.1_L2/L3	up_AL513327.1_L2/L3	Exc	macaque_up_AL513327.1_Exc	macaque_up_al513327.1_exc
10.2596073334057	-2.39129253827325	0.707121884621099	-3.38172610730976	0.0007203192537326	0.0020152030201844	L2/L3	Human	DOWN	human_down	macaque_up	CSMD2-AS1_L2/L3	DOWN_CSMD2-AS1_L2/L3	human_DOWN_CSMD2-AS1_L2/L3	macaque_UP_CSMD2-AS1_L2/L3	hg	rm	2.39129253827325	human_down_CSMD2-AS1_L2/L3	macaque_up_CSMD2-AS1_L2/L3	-1.41811959123477	0.444959110913123	-3.18707844485885	0.0014371779032249	0.003015543353985	Chimp	chimp_down	chimp_DOWN_CSMD2-AS1_L2/L3	pt	1.41811959123477	chimp_down_CSMD2-AS1_L2/L3	up_CSMD2-AS1_L2/L3	Exc	macaque_up_CSMD2-AS1_Exc	macaque_up_csmd2-as1_exc
27.6442099559004	1.14171546943592	0.34424685158244	3.31656038156242	0.0009113289219656	0.002493678818043	L2/L3	Human	UP	human_up	macaque_down	ZMYM6_L2/L3	UP_ZMYM6_L2/L3	human_UP_ZMYM6_L2/L3	macaque_DOWN_ZMYM6_L2/L3	hg	rm	-1.14171546943592	human_up_ZMYM6_L2/L3	macaque_down_ZMYM6_L2/L3	1.15431407140952	0.299317983533072	3.85648084951092	0.0001150311053464	0.0002885887198229	Chimp	chimp_up	chimp_UP_ZMYM6_L2/L3	pt	-1.15431407140952	chimp_up_ZMYM6_L2/L3	down_ZMYM6_L2/L3	Exc	macaque_down_ZMYM6_Exc	macaque_down_zmym6_exc
26.2245935706976	1.34141718481143	0.374809448328872	3.57893108296036	0.0003450024235985	0.0010310278045254	L2/L3	Human	UP	human_up	macaque_down	ZMYM1_L2/L3	UP_ZMYM1_L2/L3	human_UP_ZMYM1_L2/L3	macaque_DOWN_ZMYM1_L2/L3	hg	rm	-1.34141718481143	human_up_ZMYM1_L2/L3	macaque_down_ZMYM1_L2/L3	0.918386035539142	0.342191139858279	2.68383931833974	0.007278207682032	0.013385257946014	Chimp	chimp_up	chimp_UP_ZMYM1_L2/L3	pt	-0.918386035539142	chimp_up_ZMYM1_L2/L3	down_ZMYM1_L2/L3	Exc	macaque_down_ZMYM1_Exc	macaque_down_zmym1_exc
21.4967448260756	1.59822903001927	0.385790911506441	4.14273375123972	3.4319028582178e-05	0.0001241129366233	L2/L3	Human	UP	human_up	macaque_down	NCDN_L2/L3	UP_NCDN_L2/L3	human_UP_NCDN_L2/L3	macaque_DOWN_NCDN_L2/L3	hg	rm	-1.59822903001927	human_up_NCDN_L2/L3	macaque_down_NCDN_L2/L3	1.0516298762751	0.350866643437556	2.99723526286778	0.0027244037332507	0.0054492646962964	Chimp	chimp_up	chimp_UP_NCDN_L2/L3	pt	-1.0516298762751	chimp_up_NCDN_L2/L3	down_NCDN_L2/L3	Exc	macaque_down_NCDN_Exc	macaque_down_ncdn_exc
19.2481259794776	2.10231872725648	0.434659236421529	4.83670551801565	1.32008775567598e-06	5.96957156977667e-06	L2/L3	Human	UP	human_up	macaque_down	OSCP1_L2/L3	UP_OSCP1_L2/L3	human_UP_OSCP1_L2/L3	macaque_DOWN_OSCP1_L2/L3	hg	rm	-2.10231872725648	human_up_OSCP1_L2/L3	macaque_down_OSCP1_L2/L3	1.39900054104173	0.405453585020912	3.45045793828552	0.0005596363669442	0.0012597499709587	Chimp	chimp_up	chimp_UP_OSCP1_L2/L3	pt	-1.39900054104173	chimp_up_OSCP1_L2/L3	down_OSCP1_L2/L3	Exc	macaque_down_OSCP1_Exc	macaque_down_oscp1_exc
40.3256475188555	1.81768402220959	0.452286347237335	4.018878821597	5.84757337787754e-05	0.0002023853042472	L2/L3	Human	UP	human_up	macaque_down	AL353604.1_L2/L3	UP_AL353604.1_L2/L3	human_UP_AL353604.1_L2/L3	macaque_DOWN_AL353604.1_L2/L3	hg	rm	-1.81768402220959	human_up_AL353604.1_L2/L3	macaque_down_AL353604.1_L2/L3	3.69848548915946	0.393536673302687	9.39807072647276	5.55726667712941e-21	6.146775337172e-20	Chimp	chimp_up	chimp_UP_AL353604.1_L2/L3	pt	-3.69848548915946	chimp_up_AL353604.1_L2/L3	down_AL353604.1_L2/L3	Exc	macaque_down_AL353604.1_Exc	macaque_down_al353604.1_exc
7.55677158258634	-4.47478580271298	1.44720052209487	-3.09202887533206	0.0019879351081074	0.0049930896982981	L2/L3	Human	DOWN	human_down	macaque_up	LINC01137_L2/L3	DOWN_LINC01137_L2/L3	human_DOWN_LINC01137_L2/L3	macaque_UP_LINC01137_L2/L3	hg	rm	4.47478580271298	human_down_LINC01137_L2/L3	macaque_up_LINC01137_L2/L3	-1.05334546999261	0.452316480864068	-2.32877976937826	0.0198707356838594	0.0333055942451636	Chimp	chimp_down	chimp_DOWN_LINC01137_L2/L3	pt	1.05334546999261	chimp_down_LINC01137_L2/L3	up_LINC01137_L2/L3	Exc	macaque_up_LINC01137_Exc	macaque_up_linc01137_exc
5.67213665203548	-2.18000873638144	0.845194783232555	-2.57929743489864	0.0099001502828988	0.0205155175439342	L2/L3	Human	DOWN	human_down	macaque_up	CDCA8_L2/L3	DOWN_CDCA8_L2/L3	human_DOWN_CDCA8_L2/L3	macaque_UP_CDCA8_L2/L3	hg	rm	2.18000873638144	human_down_CDCA8_L2/L3	macaque_up_CDCA8_L2/L3	-1.77495200948042	0.540336218375195	-3.28490289771386	0.0010201752397976	0.0021972437892668	Chimp	chimp_down	chimp_DOWN_CDCA8_L2/L3	pt	1.77495200948042	chimp_down_CDCA8_L2/L3	up_CDCA8_L2/L3	Exc	macaque_up_CDCA8_Exc	macaque_up_cdca8_exc
158.528687332702	1.67464970176025	0.165743374913411	10.1038711359361	5.31036124115975e-24	9.36919100993959e-23	L2/L3	Human	UP	human_up	macaque_down	AL139260.1_L2/L3	UP_AL139260.1_L2/L3	human_UP_AL139260.1_L2/L3	macaque_DOWN_AL139260.1_L2/L3	hg	rm	-1.67464970176025	human_up_AL139260.1_L2/L3	macaque_down_AL139260.1_L2/L3	1.75588659156541	0.150137493689435	11.6951905111558	1.34884166439854e-31	2.4119272252516e-30	Chimp	chimp_up	chimp_UP_AL139260.1_L2/L3	pt	-1.75588659156541	chimp_up_AL139260.1_L2/L3	down_AL139260.1_L2/L3	Exc	macaque_down_AL139260.1_Exc	macaque_down_al139260.1_exc
44.4506353520414	1.25913008585708	0.27791829281832	4.53057649818034	5.88229500727833e-06	2.4236885703282e-05	L2/L3	Human	UP	human_up	macaque_down	PPIEL_L2/L3	UP_PPIEL_L2/L3	human_UP_PPIEL_L2/L3	macaque_DOWN_PPIEL_L2/L3	hg	rm	-1.25913008585708	human_up_PPIEL_L2/L3	macaque_down_PPIEL_L2/L3	1.55641329005486	0.238293464733176	6.53149800728954	6.51150888895628e-11	3.50436500061327e-10	Chimp	chimp_up	chimp_UP_PPIEL_L2/L3	pt	-1.55641329005486	chimp_up_PPIEL_L2/L3	down_PPIEL_L2/L3	Exc	macaque_down_PPIEL_Exc	macaque_down_ppiel_exc
25.3422860353166	-4.02317036345073	0.635883098847511	-6.32690249315073	2.50131299504901e-10	1.74025967746609e-09	L2/L3	Human	DOWN	human_down	macaque_up	MFSD2A_L2/L3	DOWN_MFSD2A_L2/L3	human_DOWN_MFSD2A_L2/L3	macaque_UP_MFSD2A_L2/L3	hg	rm	4.02317036345073	human_down_MFSD2A_L2/L3	macaque_up_MFSD2A_L2/L3	-2.38350099017977	0.291436182264889	-8.1784662825887	2.8747941673197e-16	2.34830684620399e-15	Chimp	chimp_down	chimp_DOWN_MFSD2A_L2/L3	pt	2.38350099017977	chimp_down_MFSD2A_L2/L3	up_MFSD2A_L2/L3	Exc	macaque_up_MFSD2A_Exc	macaque_up_mfsd2a_exc
6.98534521250685	2.0527725499828	0.734374066752827	2.79526830115274	0.0051856658562396	0.0116290837660484	L2/L3	Human	UP	human_up	macaque_down	AL031985.4_L2/L3	UP_AL031985.4_L2/L3	human_UP_AL031985.4_L2/L3	macaque_DOWN_AL031985.4_L2/L3	hg	rm	-2.0527725499828	human_up_AL031985.4_L2/L3	macaque_down_AL031985.4_L2/L3	1.62796311161391	0.676754428108817	2.40554482393745	0.0161483707996129	0.0276081312852943	Chimp	chimp_up	chimp_UP_AL031985.4_L2/L3	pt	-1.62796311161391	chimp_up_AL031985.4_L2/L3	down_AL031985.4_L2/L3	Exc	macaque_down_AL031985.4_Exc	macaque_down_al031985.4_exc
33.7764592358792	3.86984664401739	0.542146460885737	7.13800960296778	9.4692017893169e-13	8.18672085056792e-12	L2/L3	Human	UP	human_up	macaque_down	AL603839.3_L2/L3	UP_AL603839.3_L2/L3	human_UP_AL603839.3_L2/L3	macaque_DOWN_AL603839.3_L2/L3	hg	rm	-3.86984664401739	human_up_AL603839.3_L2/L3	macaque_down_AL603839.3_L2/L3	3.94925803479708	0.522729032606958	7.55507689156141	4.18612478600872e-14	2.92954992364369e-13	Chimp	chimp_up	chimp_UP_AL603839.3_L2/L3	pt	-3.94925803479708	chimp_up_AL603839.3_L2/L3	down_AL603839.3_L2/L3	Exc	macaque_down_AL603839.3_Exc	macaque_down_al603839.3_exc
8.70122046787766	2.19012492645439	0.63345818743155	3.45741040199444	0.0005453935685904	0.0015698588456612	L2/L3	Human	UP	human_up	macaque_down	PPCS_L2/L3	UP_PPCS_L2/L3	human_UP_PPCS_L2/L3	macaque_DOWN_PPCS_L2/L3	hg	rm	-2.19012492645439	human_up_PPCS_L2/L3	macaque_down_PPCS_L2/L3	1.29160978239856	0.59591565468347	2.16743724090386	0.0302015302260916	0.0487362855913019	Chimp	chimp_up	chimp_UP_PPCS_L2/L3	pt	-1.29160978239856	chimp_up_PPCS_L2/L3	down_PPCS_L2/L3	Exc	macaque_down_PPCS_Exc	macaque_down_ppcs_exc
333.030316441992	0.763514040465357	0.110791783836094	6.89143196389814	5.52335372794754e-12	4.46286981218161e-11	L2/L3	Human	UP	human_up	macaque_down	CCDC30_L2/L3	UP_CCDC30_L2/L3	human_UP_CCDC30_L2/L3	macaque_DOWN_CCDC30_L2/L3	hg	rm	-0.763514040465357	human_up_CCDC30_L2/L3	macaque_down_CCDC30_L2/L3	0.818613053630757	0.0984294612689113	8.31674828935911	9.04094789877929e-17	7.62831979169214e-16	Chimp	chimp_up	chimp_UP_CCDC30_L2/L3	pt	-0.818613053630757	chimp_up_CCDC30_L2/L3	down_CCDC30_L2/L3	Exc	macaque_down_CCDC30_Exc	macaque_down_ccdc30_exc
31.427277062103	1.18658875382831	0.30582262757818	3.87999005575537	0.0001044607355011	0.0003451997908507	L2/L3	Human	UP	human_up	macaque_down	PPIH_L2/L3	UP_PPIH_L2/L3	human_UP_PPIH_L2/L3	macaque_DOWN_PPIH_L2/L3	hg	rm	-1.18658875382831	human_up_PPIH_L2/L3	macaque_down_PPIH_L2/L3	1.01393633392848	0.265688511609236	3.81625960334987	0.0001354899532386	0.0003361301546	Chimp	chimp_up	chimp_UP_PPIH_L2/L3	pt	-1.01393633392848	chimp_up_PPIH_L2/L3	down_PPIH_L2/L3	Exc	macaque_down_PPIH_Exc	macaque_down_ppih_exc
15.1278634533446	1.86950075361112	0.503853208573044	3.7104075587922	0.0002069258472814	0.0006474513646366	L2/L3	Human	UP	human_up	macaque_down	SLC2A1-AS1_L2/L3	UP_SLC2A1-AS1_L2/L3	human_UP_SLC2A1-AS1_L2/L3	macaque_DOWN_SLC2A1-AS1_L2/L3	hg	rm	-1.86950075361112	human_up_SLC2A1-AS1_L2/L3	macaque_down_SLC2A1-AS1_L2/L3	1.89110172288157	0.452586215525983	4.1784342032684	2.93522884164976e-05	8.06038187437371e-05	Chimp	chimp_up	chimp_UP_SLC2A1-AS1_L2/L3	pt	-1.89110172288157	chimp_up_SLC2A1-AS1_L2/L3	down_SLC2A1-AS1_L2/L3	Exc	macaque_down_SLC2A1-AS1_Exc	macaque_down_slc2a1-as1_exc
3.48823052006434	3.84315859261261	1.53833986639526	2.49825066395642	0.0124807906907818	0.0251239022806753	L2/L3	Human	UP	human_up	macaque_down	TMEM125_L2/L3	UP_TMEM125_L2/L3	human_UP_TMEM125_L2/L3	macaque_DOWN_TMEM125_L2/L3	hg	rm	-3.84315859261261	human_up_TMEM125_L2/L3	macaque_down_TMEM125_L2/L3	3.53695222223132	1.48559523839413	2.38083169010061	0.0172736022624865	0.0293257538125805	Chimp	chimp_up	chimp_UP_TMEM125_L2/L3	pt	-3.53695222223132	chimp_up_TMEM125_L2/L3	down_TMEM125_L2/L3	Exc	macaque_down_TMEM125_Exc	macaque_down_tmem125_exc
37.8679786213345	-0.766326971384844	0.279349927042149	-2.74325101674079	0.0060834162587958	0.0133792498564918	L2/L3	Human	DOWN	human_down	macaque_up	KDM4A_L2/L3	DOWN_KDM4A_L2/L3	human_DOWN_KDM4A_L2/L3	macaque_UP_KDM4A_L2/L3	hg	rm	0.766326971384844	human_down_KDM4A_L2/L3	macaque_up_KDM4A_L2/L3	-0.969704451962725	0.221518053746876	-4.37754140378455	1.20025565320862e-05	3.49447828873588e-05	Chimp	chimp_down	chimp_DOWN_KDM4A_L2/L3	pt	0.969704451962725	chimp_down_KDM4A_L2/L3	up_KDM4A_L2/L3	Exc	macaque_up_KDM4A_Exc	macaque_up_kdm4a_exc
105.967686941397	1.29566086446746	0.17237726265103	7.51642556878556	5.62941055422396e-14	5.34805221086019e-13	L2/L3	Human	UP	human_up	macaque_down	ATP6V0B_L2/L3	UP_ATP6V0B_L2/L3	human_UP_ATP6V0B_L2/L3	macaque_DOWN_ATP6V0B_L2/L3	hg	rm	-1.29566086446746	human_up_ATP6V0B_L2/L3	macaque_down_ATP6V0B_L2/L3	0.757431544557861	0.155829766074162	4.86063454781407	1.17010085134828e-06	3.92382159436376e-06	Chimp	chimp_up	chimp_UP_ATP6V0B_L2/L3	pt	-0.757431544557861	chimp_up_ATP6V0B_L2/L3	down_ATP6V0B_L2/L3	Exc	macaque_down_ATP6V0B_Exc	macaque_down_atp6v0b_exc
96.9181976040796	1.60040765048796	0.212645007441953	7.52619433552813	5.22405709424921e-14	4.98481284621794e-13	L2/L3	Human	UP	human_up	macaque_down	ARMH1_L2/L3	UP_ARMH1_L2/L3	human_UP_ARMH1_L2/L3	macaque_DOWN_ARMH1_L2/L3	hg	rm	-1.60040765048796	human_up_ARMH1_L2/L3	macaque_down_ARMH1_L2/L3	2.1101268868636	0.187395188391996	11.2603045199303	2.06045478543476e-29	3.39178178629993e-28	Chimp	chimp_up	chimp_UP_ARMH1_L2/L3	pt	-2.1101268868636	chimp_up_ARMH1_L2/L3	down_ARMH1_L2/L3	Exc	macaque_down_ARMH1_Exc	macaque_down_armh1_exc
23.6498595276736	0.991258662347908	0.359613913516297	2.75645247608859	0.0058432103184183	0.012904545645309	L2/L3	Human	UP	human_up	macaque_down	IPP_L2/L3	UP_IPP_L2/L3	human_UP_IPP_L2/L3	macaque_DOWN_IPP_L2/L3	hg	rm	-0.991258662347908	human_up_IPP_L2/L3	macaque_down_IPP_L2/L3	1.10329448924852	0.305043445290683	3.6168437849801	0.0002982171560001	0.0007013620256951	Chimp	chimp_up	chimp_UP_IPP_L2/L3	pt	-1.10329448924852	chimp_up_IPP_L2/L3	down_IPP_L2/L3	Exc	macaque_down_IPP_Exc	macaque_down_ipp_exc
59.718077484189	1.307035998642	0.239158952921034	5.46513514412969	4.62554263651141e-08	2.52529625020352e-07	L2/L3	Human	UP	human_up	macaque_down	LURAP1_L2/L3	UP_LURAP1_L2/L3	human_UP_LURAP1_L2/L3	macaque_DOWN_LURAP1_L2/L3	hg	rm	-1.307035998642	human_up_LURAP1_L2/L3	macaque_down_LURAP1_L2/L3	0.790369491117816	0.217858420114302	3.62790426325104	0.0002857311666308	0.0006744591095081	Chimp	chimp_up	chimp_UP_LURAP1_L2/L3	pt	-0.790369491117816	chimp_up_LURAP1_L2/L3	down_LURAP1_L2/L3	Exc	macaque_down_LURAP1_Exc	macaque_down_lurap1_exc
59.5805693220793	1.20485625818705	0.227293070652101	5.30089304847849	1.15237585553155e-07	6.0065670003171e-07	L2/L3	Human	UP	human_up	macaque_down	UQCRH_L2/L3	UP_UQCRH_L2/L3	human_UP_UQCRH_L2/L3	macaque_DOWN_UQCRH_L2/L3	hg	rm	-1.20485625818705	human_up_UQCRH_L2/L3	macaque_down_UQCRH_L2/L3	0.996246567228932	0.199604154861072	4.99111137201695	6.00328686985057e-07	2.08927355569803e-06	Chimp	chimp_up	chimp_UP_UQCRH_L2/L3	pt	-0.996246567228932	chimp_up_UQCRH_L2/L3	down_UQCRH_L2/L3	Exc	macaque_down_UQCRH_Exc	macaque_down_uqcrh_exc
46.1190989420275	0.687488493589129	0.285406401374211	2.40880544472346	0.0160048273765795	0.0312569492296722	L2/L3	Human	UP	human_up	macaque_down	NSUN4_L2/L3	UP_NSUN4_L2/L3	human_UP_NSUN4_L2/L3	macaque_DOWN_NSUN4_L2/L3	hg	rm	-0.687488493589129	human_up_NSUN4_L2/L3	macaque_down_NSUN4_L2/L3	1.69995278611051	0.227139981225271	7.48416362870323	7.20041996339714e-14	4.95036660650517e-13	Chimp	chimp_up	chimp_UP_NSUN4_L2/L3	pt	-1.69995278611051	chimp_up_NSUN4_L2/L3	down_NSUN4_L2/L3	Exc	macaque_down_NSUN4_Exc	macaque_down_nsun4_exc
89.5693459519016	1.00946987488746	0.202871427321908	4.9759095611117	6.49419650532626e-07	3.06465388835788e-06	L2/L3	Human	UP	human_up	macaque_down	ATPAF1_L2/L3	UP_ATPAF1_L2/L3	human_UP_ATPAF1_L2/L3	macaque_DOWN_ATPAF1_L2/L3	hg	rm	-1.00946987488746	human_up_ATPAF1_L2/L3	macaque_down_ATPAF1_L2/L3	1.51517568078029	0.171974454796747	8.81046945356537	1.24622845860144e-18	1.18064791491352e-17	Chimp	chimp_up	chimp_UP_ATPAF1_L2/L3	pt	-1.51517568078029	chimp_up_ATPAF1_L2/L3	down_ATPAF1_L2/L3	Exc	macaque_down_ATPAF1_Exc	macaque_down_atpaf1_exc
8.63734193990195	4.78030531157353	1.08692529740997	4.39800722548687	1.09249342892547e-05	4.31851963049213e-05	L2/L3	Human	UP	human_up	macaque_down	CYP4Z1_L2/L3	UP_CYP4Z1_L2/L3	human_UP_CYP4Z1_L2/L3	macaque_DOWN_CYP4Z1_L2/L3	hg	rm	-4.78030531157353	human_up_CYP4Z1_L2/L3	macaque_down_CYP4Z1_L2/L3	2.83397796144525	1.08603975099511	2.60946061951096	0.0090685083198597	0.0163507537301192	Chimp	chimp_up	chimp_UP_CYP4Z1_L2/L3	pt	-2.83397796144525	chimp_up_CYP4Z1_L2/L3	down_CYP4Z1_L2/L3	Exc	macaque_down_CYP4Z1_Exc	macaque_down_cyp4z1_exc
40.1713141215178	1.52972085141935	0.267668048691884	5.71499235301045	1.09708957634414e-08	6.42508898773893e-08	L2/L3	Human	UP	human_up	macaque_down	CMPK1_L2/L3	UP_CMPK1_L2/L3	human_UP_CMPK1_L2/L3	macaque_DOWN_CMPK1_L2/L3	hg	rm	-1.52972085141935	human_up_CMPK1_L2/L3	macaque_down_CMPK1_L2/L3	0.715378452341146	0.245270909993234	2.91668690902185	0.0035377069010155	0.0069101681301816	Chimp	chimp_up	chimp_UP_CMPK1_L2/L3	pt	-0.715378452341146	chimp_up_CMPK1_L2/L3	down_CMPK1_L2/L3	Exc	macaque_down_CMPK1_Exc	macaque_down_cmpk1_exc
45.1620130971675	-2.38372275481444	0.344649944585396	-6.9163590253351	4.63399108622648e-12	3.76468341960785e-11	L2/L3	Human	DOWN	human_down	macaque_up	AC099788.1_L2/L3	DOWN_AC099788.1_L2/L3	human_DOWN_AC099788.1_L2/L3	macaque_UP_AC099788.1_L2/L3	hg	rm	2.38372275481444	human_down_AC099788.1_L2/L3	macaque_up_AC099788.1_L2/L3	-0.88588697687147	0.199573656801671	-4.43889735282963	9.04209248455682e-06	2.67968813206386e-05	Chimp	chimp_down	chimp_DOWN_AC099788.1_L2/L3	pt	0.88588697687147	chimp_down_AC099788.1_L2/L3	up_AC099788.1_L2/L3	Exc	macaque_up_AC099788.1_Exc	macaque_up_ac099788.1_exc
173.918618438866	1.71120170011984	0.150543973035927	11.3667898196858	6.11971016040614e-30	1.41483425202173e-28	L2/L3	Human	UP	human_up	macaque_down	ELAVL4_L2/L3	UP_ELAVL4_L2/L3	human_UP_ELAVL4_L2/L3	macaque_DOWN_ELAVL4_L2/L3	hg	rm	-1.71120170011984	human_up_ELAVL4_L2/L3	macaque_down_ELAVL4_L2/L3	1.82259039412234	0.134589466139752	13.5418502383376	8.85305869987977e-42	2.27393865485274e-40	Chimp	chimp_up	chimp_UP_ELAVL4_L2/L3	pt	-1.82259039412234	chimp_up_ELAVL4_L2/L3	down_ELAVL4_L2/L3	Exc	macaque_down_ELAVL4_Exc	macaque_down_elavl4_exc
699.793461516129	0.60371730909714	0.0815847902046374	7.39987573152849	1.36312000049103e-13	1.25935381130637e-12	L2/L3	Human	UP	human_up	macaque_down	FAF1_L2/L3	UP_FAF1_L2/L3	human_UP_FAF1_L2/L3	macaque_DOWN_FAF1_L2/L3	hg	rm	-0.60371730909714	human_up_FAF1_L2/L3	macaque_down_FAF1_L2/L3	0.679940705475366	0.0733491990617539	9.2699131575099	1.86297543526893e-20	1.9859518101552e-19	Chimp	chimp_up	chimp_UP_FAF1_L2/L3	pt	-0.679940705475366	chimp_up_FAF1_L2/L3	down_FAF1_L2/L3	Exc	macaque_down_FAF1_Exc	macaque_down_faf1_exc
4.18660043517321	-2.92681916196531	1.16674005035741	-2.50854435061925	0.0121229748645723	0.0245008672945519	L2/L3	Human	DOWN	human_down	macaque_up	FAF1-AS1_L2/L3	DOWN_FAF1-AS1_L2/L3	human_DOWN_FAF1-AS1_L2/L3	macaque_UP_FAF1-AS1_L2/L3	hg	rm	2.92681916196531	human_down_FAF1-AS1_L2/L3	macaque_up_FAF1-AS1_L2/L3	-2.33256894227196	0.701582223151911	-3.32472640454416	0.0008850534068733	0.0019274676113505	Chimp	chimp_down	chimp_DOWN_FAF1-AS1_L2/L3	pt	2.33256894227196	chimp_down_FAF1-AS1_L2/L3	up_FAF1-AS1_L2/L3	Exc	macaque_up_FAF1-AS1_Exc	macaque_up_faf1-as1_exc
124.007328722761	1.44194742897417	0.159245879671619	9.05484921774808	1.36756598153918e-19	1.89960971654824e-18	L2/L3	Human	UP	human_up	macaque_down	RNF11_L2/L3	UP_RNF11_L2/L3	human_UP_RNF11_L2/L3	macaque_DOWN_RNF11_L2/L3	hg	rm	-1.44194742897417	human_up_RNF11_L2/L3	macaque_down_RNF11_L2/L3	1.04762453825051	0.142784618771267	7.33709658131138	2.18277101747149e-13	1.44523694367918e-12	Chimp	chimp_up	chimp_UP_RNF11_L2/L3	pt	-1.04762453825051	chimp_up_RNF11_L2/L3	down_RNF11_L2/L3	Exc	macaque_down_RNF11_Exc	macaque_down_rnf11_exc
161.174408409257	0.764786507316597	0.138671195965371	5.51510717126558	3.48567483761084e-08	1.92700467098922e-07	L2/L3	Human	UP	human_up	macaque_down	OSBPL9_L2/L3	UP_OSBPL9_L2/L3	human_UP_OSBPL9_L2/L3	macaque_DOWN_OSBPL9_L2/L3	hg	rm	-0.764786507316597	human_up_OSBPL9_L2/L3	macaque_down_OSBPL9_L2/L3	0.510751134144504	0.121137314422186	4.2162989709714	2.48344469437798e-05	6.90083792669545e-05	Chimp	chimp_up	chimp_UP_OSBPL9_L2/L3	pt	-0.510751134144504	chimp_up_OSBPL9_L2/L3	down_OSBPL9_L2/L3	Exc	macaque_down_OSBPL9_Exc	macaque_down_osbpl9_exc
26.603538573876	0.892468939212054	0.32435655053309	2.75150582821667	0.0059321964207376	0.0130889413944924	L2/L3	Human	UP	human_up	macaque_down	PRPF38A_L2/L3	UP_PRPF38A_L2/L3	human_UP_PRPF38A_L2/L3	macaque_DOWN_PRPF38A_L2/L3	hg	rm	-0.892468939212054	human_up_PRPF38A_L2/L3	macaque_down_PRPF38A_L2/L3	0.706581401523745	0.2777998466568	2.54349097030521	0.0109750893635245	0.0194311988463916	Chimp	chimp_up	chimp_UP_PRPF38A_L2/L3	pt	-0.706581401523745	chimp_up_PRPF38A_L2/L3	down_PRPF38A_L2/L3	Exc	macaque_down_PRPF38A_Exc	macaque_down_prpf38a_exc
557.687599568777	-0.810766896350989	0.0771530036140648	-10.5085590757634	7.88896491092737e-26	1.52260216693817e-24	L2/L3	Human	DOWN	human_down	macaque_up	TUT4_L2/L3	DOWN_TUT4_L2/L3	human_DOWN_TUT4_L2/L3	macaque_UP_TUT4_L2/L3	hg	rm	0.810766896350989	human_down_TUT4_L2/L3	macaque_up_TUT4_L2/L3	-1.09798216165957	0.0635010894424848	-17.2907610136996	5.52184505861915e-67	2.92485997371658e-65	Chimp	chimp_down	chimp_DOWN_TUT4_L2/L3	pt	1.09798216165957	chimp_down_TUT4_L2/L3	up_TUT4_L2/L3	Exc	macaque_up_TUT4_Exc	macaque_up_tut4_exc
19.8831346906637	-1.57144956584196	0.426536491931821	-3.68420896117172	0.0002294139844393	0.000712669325309	L2/L3	Human	DOWN	human_down	macaque_up	CZIB_L2/L3	DOWN_CZIB_L2/L3	human_DOWN_CZIB_L2/L3	macaque_UP_CZIB_L2/L3	hg	rm	1.57144956584196	human_down_CZIB_L2/L3	macaque_up_CZIB_L2/L3	-1.17564686199055	0.297714277833494	-3.94890990968216	7.85078889754096e-05	0.0002018677499048	Chimp	chimp_down	chimp_DOWN_CZIB_L2/L3	pt	1.17564686199055	chimp_down_CZIB_L2/L3	up_CZIB_L2/L3	Exc	macaque_up_CZIB_Exc	macaque_up_czib_exc
6.05404366428911	-5.50361732277615	1.99339042367994	-2.76093295994473	0.0057636506136207	0.0127560237721693	L2/L3	Human	DOWN	human_down	macaque_up	AL606760.1_L2/L3	DOWN_AL606760.1_L2/L3	human_DOWN_AL606760.1_L2/L3	macaque_UP_AL606760.1_L2/L3	hg	rm	5.50361732277615	human_down_AL606760.1_L2/L3	macaque_up_AL606760.1_L2/L3	-2.62850230919535	0.577598192600534	-4.55074538471283	5.34562041616664e-06	1.63924106831015e-05	Chimp	chimp_down	chimp_DOWN_AL606760.1_L2/L3	pt	2.62850230919535	chimp_down_AL606760.1_L2/L3	up_AL606760.1_L2/L3	Exc	macaque_up_AL606760.1_Exc	macaque_up_al606760.1_exc
19.7420374289105	3.54565348511898	0.71967816077472	4.9267209683036	8.36210358931752e-07	3.87102546426437e-06	L2/L3	Human	UP	human_up	macaque_down	LINC01771_L2/L3	UP_LINC01771_L2/L3	human_UP_LINC01771_L2/L3	macaque_DOWN_LINC01771_L2/L3	hg	rm	-3.54565348511898	human_up_LINC01771_L2/L3	macaque_down_LINC01771_L2/L3	4.31739752920052	0.682468809568468	6.32614629220996	2.51359526700219e-10	1.2815841023372e-09	Chimp	chimp_up	chimp_UP_LINC01771_L2/L3	pt	-4.31739752920052	chimp_up_LINC01771_L2/L3	down_LINC01771_L2/L3	Exc	macaque_down_LINC01771_Exc	macaque_down_linc01771_exc
6.09035595121763	-3.06261754856836	0.934309491447576	-3.27794759295796	0.0010456480708984	0.0028156425008963	L2/L3	Human	DOWN	human_down	macaque_up	FYB2_L2/L3	DOWN_FYB2_L2/L3	human_DOWN_FYB2_L2/L3	macaque_UP_FYB2_L2/L3	hg	rm	3.06261754856836	human_down_FYB2_L2/L3	macaque_up_FYB2_L2/L3	-4.31972527341998	0.772478693402274	-5.59203161241167	2.24427944742477e-08	9.27920987143399e-08	Chimp	chimp_down	chimp_DOWN_FYB2_L2/L3	pt	4.31972527341998	chimp_down_FYB2_L2/L3	up_FYB2_L2/L3	Exc	macaque_up_FYB2_Exc	macaque_up_fyb2_exc
17.6323831677561	-2.28993828067407	0.523745817225202	-4.37223211214581	1.22982673064834e-05	4.82299275283544e-05	L2/L3	Human	DOWN	human_down	macaque_up	AL445193.2_L2/L3	DOWN_AL445193.2_L2/L3	human_DOWN_AL445193.2_L2/L3	macaque_UP_AL445193.2_L2/L3	hg	rm	2.28993828067407	human_down_AL445193.2_L2/L3	macaque_up_AL445193.2_L2/L3	-0.929999601878732	0.294668603128305	-3.15608650533354	0.0015990142929842	0.0033240977400638	Chimp	chimp_down	chimp_DOWN_AL445193.2_L2/L3	pt	0.929999601878732	chimp_down_AL445193.2_L2/L3	up_AL445193.2_L2/L3	Exc	macaque_up_AL445193.2_Exc	macaque_up_al445193.2_exc
8.10384145737199	2.19638503706603	0.752295984794092	2.91957564769829	0.0035050831225485	0.0082608574748622	L2/L3	Human	UP	human_up	macaque_down	OMA1_L2/L3	UP_OMA1_L2/L3	human_UP_OMA1_L2/L3	macaque_DOWN_OMA1_L2/L3	hg	rm	-2.19638503706603	human_up_OMA1_L2/L3	macaque_down_OMA1_L2/L3	2.47501586768017	0.680406283708036	3.63755586469893	0.000275237506667	0.0006517545409215	Chimp	chimp_up	chimp_UP_OMA1_L2/L3	pt	-2.47501586768017	chimp_up_OMA1_L2/L3	down_OMA1_L2/L3	Exc	macaque_down_OMA1_Exc	macaque_down_oma1_exc
70.9779248475964	5.89245355098442	0.569016659356375	10.3555026976705	3.95105524775142e-25	7.32327782934704e-24	L2/L3	Human	UP	human_up	macaque_down	AL136985.3_L2/L3	UP_AL136985.3_L2/L3	human_UP_AL136985.3_L2/L3	macaque_DOWN_AL136985.3_L2/L3	hg	rm	-5.89245355098442	human_up_AL136985.3_L2/L3	macaque_down_AL136985.3_L2/L3	4.53885301766734	0.566318400822627	8.01466632741273	1.10436417279563e-15	8.66193630232206e-15	Chimp	chimp_up	chimp_UP_AL136985.3_L2/L3	pt	-4.53885301766734	chimp_up_AL136985.3_L2/L3	down_AL136985.3_L2/L3	Exc	macaque_down_AL136985.3_Exc	macaque_down_al136985.3_exc
70.9625512346933	4.11607995849752	0.357385091402632	11.5172122663066	1.08050424289793e-30	2.565228997382e-29	L2/L3	Human	UP	human_up	macaque_down	LINC01135_L2/L3	UP_LINC01135_L2/L3	human_UP_LINC01135_L2/L3	macaque_DOWN_LINC01135_L2/L3	hg	rm	-4.11607995849752	human_up_LINC01135_L2/L3	macaque_down_LINC01135_L2/L3	3.45336289558198	0.34860709989121	9.90617487899605	3.91343002589906e-23	4.86089203216936e-22	Chimp	chimp_up	chimp_UP_LINC01135_L2/L3	pt	-3.45336289558198	chimp_up_LINC01135_L2/L3	down_LINC01135_L2/L3	Exc	macaque_down_LINC01135_Exc	macaque_down_linc01135_exc
55.6777722618358	2.91201747788501	0.312143057036354	9.32911180384146	1.06761791701078e-20	1.58552901369901e-19	L2/L3	Human	UP	human_up	macaque_down	LINC01358_L2/L3	UP_LINC01358_L2/L3	human_UP_LINC01358_L2/L3	macaque_DOWN_LINC01358_L2/L3	hg	rm	-2.91201747788501	human_up_LINC01358_L2/L3	macaque_down_LINC01358_L2/L3	2.08894853549959	0.300197287433992	6.95858564664384	3.43705766738828e-12	2.0522471583133e-11	Chimp	chimp_up	chimp_UP_LINC01358_L2/L3	pt	-2.08894853549959	chimp_up_LINC01358_L2/L3	down_LINC01358_L2/L3	Exc	macaque_down_LINC01358_Exc	macaque_down_linc01358_exc
66.8503866112888	3.57775504619148	0.356873621686706	10.0252717734692	1.18034423955614e-23	2.04170430290713e-22	L2/L3	Human	UP	human_up	macaque_down	LINC01748_L2/L3	UP_LINC01748_L2/L3	human_UP_LINC01748_L2/L3	macaque_DOWN_LINC01748_L2/L3	hg	rm	-3.57775504619148	human_up_LINC01748_L2/L3	macaque_down_LINC01748_L2/L3	3.73953222437512	0.341048904501887	10.9647976434254	5.64266393032758e-28	8.80226030388012e-27	Chimp	chimp_up	chimp_UP_LINC01748_L2/L3	pt	-3.73953222437512	chimp_up_LINC01748_L2/L3	down_LINC01748_L2/L3	Exc	macaque_down_LINC01748_Exc	macaque_down_linc01748_exc
103.63052494042	0.772701517259054	0.166919649534518	4.62918248039612	3.67112160257276e-06	1.56063589297171e-05	L2/L3	Human	UP	human_up	macaque_down	EFCAB7_L2/L3	UP_EFCAB7_L2/L3	human_UP_EFCAB7_L2/L3	macaque_DOWN_EFCAB7_L2/L3	hg	rm	-0.772701517259054	human_up_EFCAB7_L2/L3	macaque_down_EFCAB7_L2/L3	0.553694412132747	0.143700696944055	3.853108745522	0.0001166275609209	0.0002921019798373	Chimp	chimp_up	chimp_UP_EFCAB7_L2/L3	pt	-0.553694412132747	chimp_up_EFCAB7_L2/L3	down_EFCAB7_L2/L3	Exc	macaque_down_EFCAB7_Exc	macaque_down_efcab7_exc
11.098069146759	2.68491522321991	0.628666345739465	4.27081112487705	1.94763304834553e-05	7.37119424267451e-05	L2/L3	Human	UP	human_up	macaque_down	DLEU2L_L2/L3	UP_DLEU2L_L2/L3	human_UP_DLEU2L_L2/L3	macaque_DOWN_DLEU2L_L2/L3	hg	rm	-2.68491522321991	human_up_DLEU2L_L2/L3	macaque_down_DLEU2L_L2/L3	2.01773471532951	0.594583337840327	3.39352717595218	0.000689987119895	0.0015300083735825	Chimp	chimp_up	chimp_UP_DLEU2L_L2/L3	pt	-2.01773471532951	chimp_up_DLEU2L_L2/L3	down_DLEU2L_L2/L3	Exc	macaque_down_DLEU2L_Exc	macaque_down_dleu2l_exc
7.85713379994415	2.54541347040969	0.787185198577317	3.23356368362874	0.0012225607551837	0.0032342905838578	L2/L3	Human	UP	human_up	macaque_down	LINC01359_L2/L3	UP_LINC01359_L2/L3	human_UP_LINC01359_L2/L3	macaque_DOWN_LINC01359_L2/L3	hg	rm	-2.54541347040969	human_up_LINC01359_L2/L3	macaque_down_LINC01359_L2/L3	2.61854313178909	0.725627633668325	3.60865960761632	0.0003077831340658	0.0007222207898792	Chimp	chimp_up	chimp_UP_LINC01359_L2/L3	pt	-2.61854313178909	chimp_up_LINC01359_L2/L3	down_LINC01359_L2/L3	Exc	macaque_down_LINC01359_Exc	macaque_down_linc01359_exc
598.505312647623	1.17180731080244	0.0787166096169283	14.8864047436113	4.03912916385706e-50	1.92553365499394e-48	L2/L3	Human	UP	human_up	macaque_down	DNAJC6_L2/L3	UP_DNAJC6_L2/L3	human_UP_DNAJC6_L2/L3	macaque_DOWN_DNAJC6_L2/L3	hg	rm	-1.17180731080244	human_up_DNAJC6_L2/L3	macaque_down_DNAJC6_L2/L3	1.29207108965729	0.0692178726679531	18.6667263794067	9.23422659831837e-78	6.25304048856582e-76	Chimp	chimp_up	chimp_UP_DNAJC6_L2/L3	pt	-1.29207108965729	chimp_up_DNAJC6_L2/L3	down_DNAJC6_L2/L3	Exc	macaque_down_DNAJC6_Exc	macaque_down_dnajc6_exc
33.9620361742744	2.43534072399642	0.395963825764135	6.15041214761646	7.72818566750473e-10	5.13403103597109e-09	L2/L3	Human	UP	human_up	macaque_down	LEPROT_L2/L3	UP_LEPROT_L2/L3	human_UP_LEPROT_L2/L3	macaque_DOWN_LEPROT_L2/L3	hg	rm	-2.43534072399642	human_up_LEPROT_L2/L3	macaque_down_LEPROT_L2/L3	2.41085051336229	0.369198163092017	6.52996345694553	6.57857401728694e-11	3.53886008296212e-10	Chimp	chimp_up	chimp_UP_LEPROT_L2/L3	pt	-2.41085051336229	chimp_up_LEPROT_L2/L3	down_LEPROT_L2/L3	Exc	macaque_down_LEPROT_Exc	macaque_down_leprot_exc
70.042065179168	1.4466819631109	0.219717910743061	6.58426961287947	4.57126951231511e-11	3.3933597040032e-10	L2/L3	Human	UP	human_up	macaque_down	WDR78_L2/L3	UP_WDR78_L2/L3	human_UP_WDR78_L2/L3	macaque_DOWN_WDR78_L2/L3	hg	rm	-1.4466819631109	human_up_WDR78_L2/L3	macaque_down_WDR78_L2/L3	0.571721699826986	0.204734696779558	2.79250028852006	0.0052302420959059	0.0098942897300011	Chimp	chimp_up	chimp_UP_WDR78_L2/L3	pt	-0.571721699826986	chimp_up_WDR78_L2/L3	down_WDR78_L2/L3	Exc	macaque_down_WDR78_Exc	macaque_down_wdr78_exc
93.0926560191987	2.75812291409192	0.212937147952493	12.9527559686638	2.2666793397206e-38	7.32094427392686e-37	L2/L3	Human	UP	human_up	macaque_down	IL12RB2_L2/L3	UP_IL12RB2_L2/L3	human_UP_IL12RB2_L2/L3	macaque_DOWN_IL12RB2_L2/L3	hg	rm	-2.75812291409192	human_up_IL12RB2_L2/L3	macaque_down_IL12RB2_L2/L3	1.32446020527961	0.207580056391435	6.38047907060045	1.76534852925885e-10	9.13764333190316e-10	Chimp	chimp_up	chimp_UP_IL12RB2_L2/L3	pt	-1.32446020527961	chimp_up_IL12RB2_L2/L3	down_IL12RB2_L2/L3	Exc	macaque_down_IL12RB2_Exc	macaque_down_il12rb2_exc
33.3109350313261	-2.48402476929994	0.372034785393118	-6.67686159151798	2.44113292460403e-11	1.86496296124557e-10	L2/L3	Human	DOWN	human_down	macaque_up	LRRC7-AS1_L2/L3	DOWN_LRRC7-AS1_L2/L3	human_DOWN_LRRC7-AS1_L2/L3	macaque_UP_LRRC7-AS1_L2/L3	hg	rm	2.48402476929994	human_down_LRRC7-AS1_L2/L3	macaque_up_LRRC7-AS1_L2/L3	-2.9951620167553	0.278714536927497	-10.7463430137999	6.16579604581018e-27	9.20274981514913e-26	Chimp	chimp_down	chimp_DOWN_LRRC7-AS1_L2/L3	pt	2.9951620167553	chimp_down_LRRC7-AS1_L2/L3	up_LRRC7-AS1_L2/L3	Exc	macaque_up_LRRC7-AS1_Exc	macaque_up_lrrc7-as1_exc
554.233706854977	-0.85715235623524	0.0807059929674446	-10.6206779040684	2.38820419770333e-26	4.70845618332974e-25	L2/L3	Human	DOWN	human_down	macaque_up	SRSF11_L2/L3	DOWN_SRSF11_L2/L3	human_DOWN_SRSF11_L2/L3	macaque_UP_SRSF11_L2/L3	hg	rm	0.85715235623524	human_down_SRSF11_L2/L3	macaque_up_SRSF11_L2/L3	-0.899225103611769	0.0657723450428481	-13.6717810962336	1.49685947673809e-42	3.95117857004752e-41	Chimp	chimp_down	chimp_DOWN_SRSF11_L2/L3	pt	0.899225103611769	chimp_down_SRSF11_L2/L3	up_SRSF11_L2/L3	Exc	macaque_up_SRSF11_Exc	macaque_up_srsf11_exc
79.4452480854017	1.02138793692061	0.202363171884935	5.04730147984327	4.48093978455498e-07	2.16166121644712e-06	L2/L3	Human	UP	human_up	macaque_down	ZRANB2-AS2_L2/L3	UP_ZRANB2-AS2_L2/L3	human_UP_ZRANB2-AS2_L2/L3	macaque_DOWN_ZRANB2-AS2_L2/L3	hg	rm	-1.02138793692061	human_up_ZRANB2-AS2_L2/L3	macaque_down_ZRANB2-AS2_L2/L3	0.98263509617134	0.176052602458076	5.58148577443116	2.38472562187645e-08	9.82581156837461e-08	Chimp	chimp_up	chimp_UP_ZRANB2-AS2_L2/L3	pt	-0.98263509617134	chimp_up_ZRANB2-AS2_L2/L3	down_ZRANB2-AS2_L2/L3	Exc	macaque_down_ZRANB2-AS2_Exc	macaque_down_zranb2-as2_exc
4.4147774985606	2.10684736609706	0.94300765471015	2.23417843489789	0.0254713347826325	0.0468395877085967	L2/L3	Human	UP	human_up	macaque_down	FPGT-TNNI3K_L2/L3	UP_FPGT-TNNI3K_L2/L3	human_UP_FPGT-TNNI3K_L2/L3	macaque_DOWN_FPGT-TNNI3K_L2/L3	hg	rm	-2.10684736609706	human_up_FPGT-TNNI3K_L2/L3	macaque_down_FPGT-TNNI3K_L2/L3	1.92138923561678	0.860891454409641	2.23186003970079	0.025624214673024	0.0419721537208769	Chimp	chimp_up	chimp_UP_FPGT-TNNI3K_L2/L3	pt	-1.92138923561678	chimp_up_FPGT-TNNI3K_L2/L3	down_FPGT-TNNI3K_L2/L3	Exc	macaque_down_FPGT-TNNI3K_Exc	macaque_down_fpgt-tnni3k_exc
326.062978798168	1.00764805388916	0.115993382233677	8.68711675170554	3.7175401613249e-18	4.70335919773568e-17	L2/L3	Human	UP	human_up	macaque_down	ERICH3_L2/L3	UP_ERICH3_L2/L3	human_UP_ERICH3_L2/L3	macaque_DOWN_ERICH3_L2/L3	hg	rm	-1.00764805388916	human_up_ERICH3_L2/L3	macaque_down_ERICH3_L2/L3	0.890597324958741	0.105450001144047	8.44568340726866	3.02271858706641e-17	2.63531529778036e-16	Chimp	chimp_up	chimp_UP_ERICH3_L2/L3	pt	-0.890597324958741	chimp_up_ERICH3_L2/L3	down_ERICH3_L2/L3	Exc	macaque_down_ERICH3_Exc	macaque_down_erich3_exc
22.4317791038357	2.06970994686989	0.443247453090065	4.6694232136949	3.02046568086692e-06	1.3030917641474e-05	L2/L3	Human	UP	human_up	macaque_down	TYW3_L2/L3	UP_TYW3_L2/L3	human_UP_TYW3_L2/L3	macaque_DOWN_TYW3_L2/L3	hg	rm	-2.06970994686989	human_up_TYW3_L2/L3	macaque_down_TYW3_L2/L3	2.35150899750654	0.398706550063001	5.89784390834554	3.68282110132443e-09	1.66667407957412e-08	Chimp	chimp_up	chimp_UP_TYW3_L2/L3	pt	-2.35150899750654	chimp_up_TYW3_L2/L3	down_TYW3_L2/L3	Exc	macaque_down_TYW3_Exc	macaque_down_tyw3_exc
13.1426241637979	1.82773992245251	0.546893661217402	3.34203895942751	0.0008316538685693	0.0022967560666458	L2/L3	Human	UP	human_up	macaque_down	AL035409.2_L2/L3	UP_AL035409.2_L2/L3	human_UP_AL035409.2_L2/L3	macaque_DOWN_AL035409.2_L2/L3	hg	rm	-1.82773992245251	human_up_AL035409.2_L2/L3	macaque_down_AL035409.2_L2/L3	1.66954869608037	0.497470772903648	3.3560739384457	0.0007905742976751	0.0017355064431188	Chimp	chimp_up	chimp_UP_AL035409.2_L2/L3	pt	-1.66954869608037	chimp_up_AL035409.2_L2/L3	down_AL035409.2_L2/L3	Exc	macaque_down_AL035409.2_Exc	macaque_down_al035409.2_exc
11.9535087390885	2.19607112502548	0.615666467624755	3.56698186519389	0.0003611164606589	0.0010752744480034	L2/L3	Human	UP	human_up	macaque_down	AL035409.1_L2/L3	UP_AL035409.1_L2/L3	human_UP_AL035409.1_L2/L3	macaque_DOWN_AL035409.1_L2/L3	hg	rm	-2.19607112502548	human_up_AL035409.1_L2/L3	macaque_down_AL035409.1_L2/L3	2.42392600222378	0.557731281388095	4.34604635442189	1.38613288449247e-05	3.99562987480501e-05	Chimp	chimp_up	chimp_UP_AL035409.1_L2/L3	pt	-2.42392600222378	chimp_up_AL035409.1_L2/L3	down_AL035409.1_L2/L3	Exc	macaque_down_AL035409.1_Exc	macaque_down_al035409.1_exc
65.3522672093751	1.30423806214346	0.224408141751132	5.81190170715756	6.17671062242663e-09	3.71319229246308e-08	L2/L3	Human	UP	human_up	macaque_down	PIGK_L2/L3	UP_PIGK_L2/L3	human_UP_PIGK_L2/L3	macaque_DOWN_PIGK_L2/L3	hg	rm	-1.30423806214346	human_up_PIGK_L2/L3	macaque_down_PIGK_L2/L3	1.22650332841874	0.197324633217001	6.21566252739431	5.11085414280283e-10	2.52167914195504e-09	Chimp	chimp_up	chimp_UP_PIGK_L2/L3	pt	-1.22650332841874	chimp_up_PIGK_L2/L3	down_PIGK_L2/L3	Exc	macaque_down_PIGK_Exc	macaque_down_pigk_exc
3.0322133086632	-3.36551376486675	1.51803588946179	-2.21701857527226	0.0266218222193073	0.0485916038302633	L2/L3	Human	DOWN	human_down	macaque_up	PTGFR_L2/L3	DOWN_PTGFR_L2/L3	human_DOWN_PTGFR_L2/L3	macaque_UP_PTGFR_L2/L3	hg	rm	3.36551376486675	human_down_PTGFR_L2/L3	macaque_up_PTGFR_L2/L3	-2.14242754656478	0.760177751933345	-2.81832445255861	0.0048275000880145	0.009193695437673	Chimp	chimp_down	chimp_DOWN_PTGFR_L2/L3	pt	2.14242754656478	chimp_down_PTGFR_L2/L3	up_PTGFR_L2/L3	Exc	macaque_up_PTGFR_Exc	macaque_up_ptgfr_exc
29.9411783906291	-2.44254939680969	0.410457815693085	-5.95079275731487	2.66846798493736e-09	1.67075395032747e-08	L2/L3	Human	DOWN	human_down	macaque_up	AC117944.1_L2/L3	DOWN_AC117944.1_L2/L3	human_DOWN_AC117944.1_L2/L3	macaque_UP_AC117944.1_L2/L3	hg	rm	2.44254939680969	human_down_AC117944.1_L2/L3	macaque_up_AC117944.1_L2/L3	-1.06581407637152	0.225483523398037	-4.72679360473749	2.28092897317754e-06	7.35699905340458e-06	Chimp	chimp_down	chimp_DOWN_AC117944.1_L2/L3	pt	1.06581407637152	chimp_down_AC117944.1_L2/L3	up_AC117944.1_L2/L3	Exc	macaque_up_AC117944.1_Exc	macaque_up_ac117944.1_exc
82.3889466587263	2.74939283716362	0.288350765683842	9.53489001717495	1.50044527439521e-21	2.3284253620107e-20	L2/L3	Human	UP	human_up	macaque_down	AL157944.1_L2/L3	UP_AL157944.1_L2/L3	human_UP_AL157944.1_L2/L3	macaque_DOWN_AL157944.1_L2/L3	hg	rm	-2.74939283716362	human_up_AL157944.1_L2/L3	macaque_down_AL157944.1_L2/L3	2.89384020011463	0.27207262281659	10.6362785426795	2.02038430926982e-26	2.94004153820241e-25	Chimp	chimp_up	chimp_UP_AL157944.1_L2/L3	pt	-2.89384020011463	chimp_up_AL157944.1_L2/L3	down_AL157944.1_L2/L3	Exc	macaque_down_AL157944.1_Exc	macaque_down_al157944.1_exc
45.9888712153728	2.56768597317916	0.513496488754987	5.00039635987525	5.7212575892204e-07	2.72036496901371e-06	L2/L3	Human	UP	human_up	macaque_down	LINC01362_L2/L3	UP_LINC01362_L2/L3	human_UP_LINC01362_L2/L3	macaque_DOWN_LINC01362_L2/L3	hg	rm	-2.56768597317916	human_up_LINC01362_L2/L3	macaque_down_LINC01362_L2/L3	4.78598373663766	0.460304946013354	10.3974197498603	2.54737690855932e-25	3.51588164403127e-24	Chimp	chimp_up	chimp_UP_LINC01362_L2/L3	pt	-4.78598373663766	chimp_up_LINC01362_L2/L3	down_LINC01362_L2/L3	Exc	macaque_down_LINC01362_Exc	macaque_down_linc01362_exc
63.1368605975187	3.53423650014654	0.335998318266604	10.5186136596738	7.09092237478745e-26	1.37190929971943e-24	L2/L3	Human	UP	human_up	macaque_down	LINC01725_L2/L3	UP_LINC01725_L2/L3	human_UP_LINC01725_L2/L3	macaque_DOWN_LINC01725_L2/L3	hg	rm	-3.53423650014654	human_up_LINC01725_L2/L3	macaque_down_LINC01725_L2/L3	1.21896778131047	0.339302673227837	3.59256757311768	0.0003274357076017	0.0007648723565655	Chimp	chimp_up	chimp_UP_LINC01725_L2/L3	pt	-1.21896778131047	chimp_up_LINC01725_L2/L3	down_LINC01725_L2/L3	Exc	macaque_down_LINC01725_Exc	macaque_down_linc01725_exc
4.29251236487846	4.63552436337587	2.0549844944205	2.25574663748646	0.0240865029925013	0.0445646111409813	L2/L3	Human	UP	human_up	macaque_down	AL603750.1_L2/L3	UP_AL603750.1_L2/L3	human_UP_AL603750.1_L2/L3	macaque_DOWN_AL603750.1_L2/L3	hg	rm	-4.63552436337587	human_up_AL603750.1_L2/L3	macaque_down_AL603750.1_L2/L3	5.29844623106586	2.00097965313558	2.64792609098402	0.0080987228925586	0.0147415928878982	Chimp	chimp_up	chimp_UP_AL603750.1_L2/L3	pt	-5.29844623106586	chimp_up_AL603750.1_L2/L3	down_AL603750.1_L2/L3	Exc	macaque_down_AL603750.1_Exc	macaque_down_al603750.1_exc
55.7531390998973	-0.719587017109391	0.23436780856142	-3.07033214811499	0.0021382083534505	0.0053211875457137	L2/L3	Human	DOWN	human_down	macaque_up	C1orf52_L2/L3	DOWN_C1orf52_L2/L3	human_DOWN_C1orf52_L2/L3	macaque_UP_C1orf52_L2/L3	hg	rm	0.719587017109391	human_down_C1orf52_L2/L3	macaque_up_C1orf52_L2/L3	-1.63236722968441	0.204775118162683	-7.97151159931249	1.56745178778132e-15	1.21501726222945e-14	Chimp	chimp_down	chimp_DOWN_C1orf52_L2/L3	pt	1.63236722968441	chimp_down_C1orf52_L2/L3	up_C1orf52_L2/L3	Exc	macaque_up_C1orf52_Exc	macaque_up_c1orf52_exc
115.740584682813	0.74502365642896	0.159075520799862	4.68345885452921	2.82074096588517e-06	1.22357018494702e-05	L2/L3	Human	UP	human_up	macaque_down	ZNHIT6_L2/L3	UP_ZNHIT6_L2/L3	human_UP_ZNHIT6_L2/L3	macaque_DOWN_ZNHIT6_L2/L3	hg	rm	-0.74502365642896	human_up_ZNHIT6_L2/L3	macaque_down_ZNHIT6_L2/L3	0.673592046103009	0.135306146791225	4.97828119473648	6.41514104150871e-07	2.2263649379225e-06	Chimp	chimp_up	chimp_UP_ZNHIT6_L2/L3	pt	-0.673592046103009	chimp_up_ZNHIT6_L2/L3	down_ZNHIT6_L2/L3	Exc	macaque_down_ZNHIT6_Exc	macaque_down_znhit6_exc
72.0089728188494	2.48264565352863	0.238154335385328	10.4245242880494	1.9161578859907e-25	3.6134129248793e-24	L2/L3	Human	UP	human_up	macaque_down	SELENOF_L2/L3	UP_SELENOF_L2/L3	human_UP_SELENOF_L2/L3	macaque_DOWN_SELENOF_L2/L3	hg	rm	-2.48264565352863	human_up_SELENOF_L2/L3	macaque_down_SELENOF_L2/L3	1.87661783595301	0.22342855683884	8.3991852362302	4.49587128977192e-17	3.87011874550392e-16	Chimp	chimp_up	chimp_UP_SELENOF_L2/L3	pt	-1.87661783595301	chimp_up_SELENOF_L2/L3	down_SELENOF_L2/L3	Exc	macaque_down_SELENOF_Exc	macaque_down_selenof_exc
26.1567781070871	-1.50151226864183	0.3658963849739	-4.10365428657879	4.0667502724361e-05	0.0001447872434559	L2/L3	Human	DOWN	human_down	macaque_up	LINC02801_L2/L3	DOWN_LINC02801_L2/L3	human_DOWN_LINC02801_L2/L3	macaque_UP_LINC02801_L2/L3	hg	rm	1.50151226864183	human_down_LINC02801_L2/L3	macaque_up_LINC02801_L2/L3	-1.73624727584085	0.281984790705415	-6.15723731587595	7.40248827126242e-10	3.59652895299248e-09	Chimp	chimp_down	chimp_DOWN_LINC02801_L2/L3	pt	1.73624727584085	chimp_down_LINC02801_L2/L3	up_LINC02801_L2/L3	Exc	macaque_up_LINC02801_Exc	macaque_up_linc02801_exc
1253.48235872437	1.21618480922285	0.0938019492765034	12.9654534751496	1.92091016977835e-38	6.23798566850638e-37	L2/L3	Human	UP	human_up	macaque_down	PKN2-AS1_L2/L3	UP_PKN2-AS1_L2/L3	human_UP_PKN2-AS1_L2/L3	macaque_DOWN_PKN2-AS1_L2/L3	hg	rm	-1.21618480922285	human_up_PKN2-AS1_L2/L3	macaque_down_PKN2-AS1_L2/L3	1.68528645154126	0.0894616398083816	18.838090327329	3.68005677036046e-79	2.6421034089853e-77	Chimp	chimp_up	chimp_UP_PKN2-AS1_L2/L3	pt	-1.68528645154126	chimp_up_PKN2-AS1_L2/L3	down_PKN2-AS1_L2/L3	Exc	macaque_down_PKN2-AS1_Exc	macaque_down_pkn2-as1_exc
3.58499822441931	-4.83151475188474	2.02464667890314	-2.3863495800177	0.0170165670128897	0.0329868974722868	L2/L3	Human	DOWN	human_down	macaque_up	GBP1P1_L2/L3	DOWN_GBP1P1_L2/L3	human_DOWN_GBP1P1_L2/L3	macaque_UP_GBP1P1_L2/L3	hg	rm	4.83151475188474	human_down_GBP1P1_L2/L3	macaque_up_GBP1P1_L2/L3	-3.37241530503458	0.821613913461529	-4.10462292541554	4.04974889393517e-05	0.000108802766722	Chimp	chimp_down	chimp_DOWN_GBP1P1_L2/L3	pt	3.37241530503458	chimp_down_GBP1P1_L2/L3	up_GBP1P1_L2/L3	Exc	macaque_up_GBP1P1_Exc	macaque_up_gbp1p1_exc
28.7325053358849	0.909404210290377	0.344692865694257	2.63830296707393	0.0083322104432041	0.0176407216292478	L2/L3	Human	UP	human_up	macaque_down	LRRC8C_L2/L3	UP_LRRC8C_L2/L3	human_UP_LRRC8C_L2/L3	macaque_DOWN_LRRC8C_L2/L3	hg	rm	-0.909404210290377	human_up_LRRC8C_L2/L3	macaque_down_LRRC8C_L2/L3	1.39274977455618	0.28732537519652	4.8472912411707	1.25158622665214e-06	4.18177870738443e-06	Chimp	chimp_up	chimp_UP_LRRC8C_L2/L3	pt	-1.39274977455618	chimp_up_LRRC8C_L2/L3	down_LRRC8C_L2/L3	Exc	macaque_down_LRRC8C_Exc	macaque_down_lrrc8c_exc
56.806295809154	1.77885377505272	0.317050988878406	5.61062364557057	2.01598770463521e-08	1.14603107387753e-07	L2/L3	Human	UP	human_up	macaque_down	LINC02609_L2/L3	UP_LINC02609_L2/L3	human_UP_LINC02609_L2/L3	macaque_DOWN_LINC02609_L2/L3	hg	rm	-1.77885377505272	human_up_LINC02609_L2/L3	macaque_down_LINC02609_L2/L3	3.16728080590709	0.271358879359205	11.6719261716675	1.77361442022068e-31	3.1478684527461e-30	Chimp	chimp_up	chimp_UP_LINC02609_L2/L3	pt	-3.16728080590709	chimp_up_LINC02609_L2/L3	down_LINC02609_L2/L3	Exc	macaque_down_LINC02609_Exc	macaque_down_linc02609_exc
72.8219335345662	1.39879764180751	0.223293131102175	6.2644006777237	3.74262014801048e-10	2.56274328779022e-09	L2/L3	Human	UP	human_up	macaque_down	CDC7_L2/L3	UP_CDC7_L2/L3	human_UP_CDC7_L2/L3	macaque_DOWN_CDC7_L2/L3	hg	rm	-1.39879764180751	human_up_CDC7_L2/L3	macaque_down_CDC7_L2/L3	1.18438937113814	0.201125633039494	5.88880369567596	3.89001173925854e-09	1.75510732191873e-08	Chimp	chimp_up	chimp_UP_CDC7_L2/L3	pt	-1.18438937113814	chimp_up_CDC7_L2/L3	down_CDC7_L2/L3	Exc	macaque_down_CDC7_Exc	macaque_down_cdc7_exc
344.882092625291	0.948757039422406	0.0969472754414365	9.78631978157578	1.28902460094744e-22	2.11169693389575e-21	L2/L3	Human	UP	human_up	macaque_down	RPAP2_L2/L3	UP_RPAP2_L2/L3	human_UP_RPAP2_L2/L3	macaque_DOWN_RPAP2_L2/L3	hg	rm	-0.948757039422406	human_up_RPAP2_L2/L3	macaque_down_RPAP2_L2/L3	1.04674537264751	0.0831594723844966	12.5872055537795	2.48309135588247e-36	5.31301306632089e-35	Chimp	chimp_up	chimp_UP_RPAP2_L2/L3	pt	-1.04674537264751	chimp_up_RPAP2_L2/L3	down_RPAP2_L2/L3	Exc	macaque_down_RPAP2_Exc	macaque_down_rpap2_exc
630.524912666185	0.767656571527179	0.0715005358822258	10.7363750782462	6.8688657564889e-27	1.38868773682501e-25	L2/L3	Human	UP	human_up	macaque_down	EVI5_L2/L3	UP_EVI5_L2/L3	human_UP_EVI5_L2/L3	macaque_DOWN_EVI5_L2/L3	hg	rm	-0.767656571527179	human_up_EVI5_L2/L3	macaque_down_EVI5_L2/L3	0.611102273580479	0.0623373478530056	9.8031484275123	1.09130000078064e-22	1.32986844675907e-21	Chimp	chimp_up	chimp_UP_EVI5_L2/L3	pt	-0.611102273580479	chimp_up_EVI5_L2/L3	down_EVI5_L2/L3	Exc	macaque_down_EVI5_Exc	macaque_down_evi5_exc
390.750240623891	1.64220938296109	0.103563478985752	15.8570318324958	1.25695649304668e-56	7.25443461701228e-55	L2/L3	Human	UP	human_up	macaque_down	DIPK1A_L2/L3	UP_DIPK1A_L2/L3	human_UP_DIPK1A_L2/L3	macaque_DOWN_DIPK1A_L2/L3	hg	rm	-1.64220938296109	human_up_DIPK1A_L2/L3	macaque_down_DIPK1A_L2/L3	1.52414728439939	0.0944525756224203	16.1366407888362	1.41009823294336e-58	5.79501749662726e-57	Chimp	chimp_up	chimp_UP_DIPK1A_L2/L3	pt	-1.52414728439939	chimp_up_DIPK1A_L2/L3	down_DIPK1A_L2/L3	Exc	macaque_down_DIPK1A_Exc	macaque_down_dipk1a_exc
274.518071532652	0.787799912919001	0.108623583525339	7.25256788030039	4.08943175598881e-13	3.64667771551625e-12	L2/L3	Human	UP	human_up	macaque_down	MTF2_L2/L3	UP_MTF2_L2/L3	human_UP_MTF2_L2/L3	macaque_DOWN_MTF2_L2/L3	hg	rm	-0.787799912919001	human_up_MTF2_L2/L3	macaque_down_MTF2_L2/L3	0.551219217198034	0.0954342410926903	5.77590612013841	7.65400435075053e-09	3.34876739545686e-08	Chimp	chimp_up	chimp_UP_MTF2_L2/L3	pt	-0.551219217198034	chimp_up_MTF2_L2/L3	down_MTF2_L2/L3	Exc	macaque_down_MTF2_Exc	macaque_down_mtf2_exc
21.0099164748988	0.978662070656789	0.400374126365021	2.44436891949542	0.0145105799771884	0.0286818296986701	L2/L3	Human	UP	human_up	macaque_down	TMED5_L2/L3	UP_TMED5_L2/L3	human_UP_TMED5_L2/L3	macaque_DOWN_TMED5_L2/L3	hg	rm	-0.978662070656789	human_up_TMED5_L2/L3	macaque_down_TMED5_L2/L3	1.09088736909434	0.345541481277729	3.15703736946576	0.0015938091949488	0.0033153011581116	Chimp	chimp_up	chimp_UP_TMED5_L2/L3	pt	-1.09088736909434	chimp_up_TMED5_L2/L3	down_TMED5_L2/L3	Exc	macaque_down_TMED5_Exc	macaque_down_tmed5_exc
124.188824599533	1.54931347740998	0.165771454311076	9.34608122881421	9.09553402218472e-21	1.35500718095496e-19	L2/L3	Human	UP	human_up	macaque_down	CCDC18-AS1_L2/L3	UP_CCDC18-AS1_L2/L3	human_UP_CCDC18-AS1_L2/L3	macaque_DOWN_CCDC18-AS1_L2/L3	hg	rm	-1.54931347740998	human_up_CCDC18-AS1_L2/L3	macaque_down_CCDC18-AS1_L2/L3	1.33398299380095	0.148480450401709	8.98423321179258	2.60544666706857e-19	2.58441226617755e-18	Chimp	chimp_up	chimp_UP_CCDC18-AS1_L2/L3	pt	-1.33398299380095	chimp_up_CCDC18-AS1_L2/L3	down_CCDC18-AS1_L2/L3	Exc	macaque_down_CCDC18-AS1_Exc	macaque_down_ccdc18-as1_exc
53.7667961561362	0.894428077615469	0.231929859665818	3.85645935760158	0.0001150412146854	0.0003773389835203	L2/L3	Human	UP	human_up	macaque_down	DR1_L2/L3	UP_DR1_L2/L3	human_UP_DR1_L2/L3	macaque_DOWN_DR1_L2/L3	hg	rm	-0.894428077615469	human_up_DR1_L2/L3	macaque_down_DR1_L2/L3	0.821392651422264	0.197678332662133	4.15519819679058	3.25005689409479e-05	8.86162847490775e-05	Chimp	chimp_up	chimp_UP_DR1_L2/L3	pt	-0.821392651422264	chimp_up_DR1_L2/L3	down_DR1_L2/L3	Exc	macaque_down_DR1_Exc	macaque_down_dr1_exc
40.0231182509784	-1.1689032889984	0.289336747043007	-4.03994066064707	5.3464726664573e-05	0.0001863681229565	L2/L3	Human	DOWN	human_down	macaque_up	DNTTIP2_L2/L3	DOWN_DNTTIP2_L2/L3	human_DOWN_DNTTIP2_L2/L3	macaque_UP_DNTTIP2_L2/L3	hg	rm	1.1689032889984	human_down_DNTTIP2_L2/L3	macaque_up_DNTTIP2_L2/L3	-0.746155669512625	0.208427940388061	-3.57992152167025	0.0003436974134863	0.0007993337445467	Chimp	chimp_down	chimp_DOWN_DNTTIP2_L2/L3	pt	0.746155669512625	chimp_down_DNTTIP2_L2/L3	up_DNTTIP2_L2/L3	Exc	macaque_up_DNTTIP2_Exc	macaque_up_dnttip2_exc
36.8538764413092	2.62585675198574	0.346171654120656	7.58541816098702	3.31416455699526e-14	3.20342361640466e-13	L2/L3	Human	UP	human_up	macaque_down	SLC44A3-AS1_L2/L3	UP_SLC44A3-AS1_L2/L3	human_UP_SLC44A3-AS1_L2/L3	macaque_DOWN_SLC44A3-AS1_L2/L3	hg	rm	-2.62585675198574	human_up_SLC44A3-AS1_L2/L3	macaque_down_SLC44A3-AS1_L2/L3	1.5750481640401	0.332568176252183	4.73601588038225	2.17960516644886e-06	7.05500661970058e-06	Chimp	chimp_up	chimp_UP_SLC44A3-AS1_L2/L3	pt	-1.5750481640401	chimp_up_SLC44A3-AS1_L2/L3	down_SLC44A3-AS1_L2/L3	Exc	macaque_down_SLC44A3-AS1_Exc	macaque_down_slc44a3-as1_exc
18.3697565808708	3.23434198804619	0.677686009191679	4.77262617816768	1.81839114138976e-06	8.08641254592656e-06	L2/L3	Human	UP	human_up	macaque_down	AC105942.1_L2/L3	UP_AC105942.1_L2/L3	human_UP_AC105942.1_L2/L3	macaque_DOWN_AC105942.1_L2/L3	hg	rm	-3.23434198804619	human_up_AC105942.1_L2/L3	macaque_down_AC105942.1_L2/L3	3.89969471872316	0.637214318749064	6.11991068621743	9.36278210271212e-10	4.50487029067917e-09	Chimp	chimp_up	chimp_UP_AC105942.1_L2/L3	pt	-3.89969471872316	chimp_up_AC105942.1_L2/L3	down_AC105942.1_L2/L3	Exc	macaque_down_AC105942.1_Exc	macaque_down_ac105942.1_exc
82.7939183678249	1.35732476350122	0.220334543180748	6.16029036530944	7.26116799129877e-10	4.83590947864201e-09	L2/L3	Human	UP	human_up	macaque_down	ALG14_L2/L3	UP_ALG14_L2/L3	human_UP_ALG14_L2/L3	macaque_DOWN_ALG14_L2/L3	hg	rm	-1.35732476350122	human_up_ALG14_L2/L3	macaque_down_ALG14_L2/L3	1.92365618962713	0.190019887458519	10.1234466315903	4.34828078580664e-24	5.66369512625613e-23	Chimp	chimp_up	chimp_UP_ALG14_L2/L3	pt	-1.92365618962713	chimp_up_ALG14_L2/L3	down_ALG14_L2/L3	Exc	macaque_down_ALG14_Exc	macaque_down_alg14_exc
403.526272998351	-2.30120868653782	0.121172548543752	-18.9911717975207	2.01775405453812e-80	2.23698537878933e-78	L2/L3	Human	DOWN	human_down	macaque_up	LINC02607_L2/L3	DOWN_LINC02607_L2/L3	human_DOWN_LINC02607_L2/L3	macaque_UP_LINC02607_L2/L3	hg	rm	2.30120868653782	human_down_LINC02607_L2/L3	macaque_up_LINC02607_L2/L3	-0.968940948812506	0.0808394648664563	-11.9859891503878	4.20791315380233e-33	8.00477397717737e-32	Chimp	chimp_down	chimp_DOWN_LINC02607_L2/L3	pt	0.968940948812506	chimp_down_LINC02607_L2/L3	up_LINC02607_L2/L3	Exc	macaque_up_LINC02607_Exc	macaque_up_linc02607_exc
142.786633302359	-0.781262428766459	0.139535367395068	-5.59902799807348	2.15556985834677e-08	1.22101148154833e-07	L2/L3	Human	DOWN	human_down	macaque_up	BX005019.1_L2/L3	DOWN_BX005019.1_L2/L3	human_DOWN_BX005019.1_L2/L3	macaque_UP_BX005019.1_L2/L3	hg	rm	0.781262428766459	human_down_BX005019.1_L2/L3	macaque_up_BX005019.1_L2/L3	-1.29398738378697	0.113290610137131	-11.4218414237568	3.25268104020093e-30	5.50645634049925e-29	Chimp	chimp_down	chimp_DOWN_BX005019.1_L2/L3	pt	1.29398738378697	chimp_down_BX005019.1_L2/L3	up_BX005019.1_L2/L3	Exc	macaque_up_BX005019.1_Exc	macaque_up_bx005019.1_exc
200.693737599132	0.790776275031763	0.147813298487361	5.34983173451998	8.80360470203461e-08	4.6507695407291e-07	L2/L3	Human	UP	human_up	macaque_down	AL445433.2_L2/L3	UP_AL445433.2_L2/L3	human_UP_AL445433.2_L2/L3	macaque_DOWN_AL445433.2_L2/L3	hg	rm	-0.790776275031763	human_up_AL445433.2_L2/L3	macaque_down_AL445433.2_L2/L3	0.910436523701407	0.132065020912733	6.89385060032671	5.43020540440647e-12	3.19039625386819e-11	Chimp	chimp_up	chimp_UP_AL445433.2_L2/L3	pt	-0.910436523701407	chimp_up_AL445433.2_L2/L3	down_AL445433.2_L2/L3	Exc	macaque_down_AL445433.2_Exc	macaque_down_al445433.2_exc
25.8017663317163	2.2069324309584	0.469020870954172	4.70540346417557	2.53364375686672e-06	1.10587680990066e-05	L2/L3	Human	UP	human_up	macaque_down	LINC01708_L2/L3	UP_LINC01708_L2/L3	human_UP_LINC01708_L2/L3	macaque_DOWN_LINC01708_L2/L3	hg	rm	-2.2069324309584	human_up_LINC01708_L2/L3	macaque_down_LINC01708_L2/L3	2.93987424195419	0.423024171046796	6.94966019241718	3.66167122197378e-12	2.18253551505294e-11	Chimp	chimp_up	chimp_UP_LINC01708_L2/L3	pt	-2.93987424195419	chimp_up_LINC01708_L2/L3	down_LINC01708_L2/L3	Exc	macaque_down_LINC01708_Exc	macaque_down_linc01708_exc
33.345538889703	1.3133919825707	0.32560465440672	4.03370149902745	5.49050567852999e-05	0.0001911093652941	L2/L3	Human	UP	human_up	macaque_down	SLC35A3_L2/L3	UP_SLC35A3_L2/L3	human_UP_SLC35A3_L2/L3	macaque_DOWN_SLC35A3_L2/L3	hg	rm	-1.3133919825707	human_up_SLC35A3_L2/L3	macaque_down_SLC35A3_L2/L3	1.39282476975138	0.285785051789462	4.87367957501665	1.09538605488831e-06	3.68675826098812e-06	Chimp	chimp_up	chimp_UP_SLC35A3_L2/L3	pt	-1.39282476975138	chimp_up_SLC35A3_L2/L3	down_SLC35A3_L2/L3	Exc	macaque_down_SLC35A3_Exc	macaque_down_slc35a3_exc
69.4298402955505	0.736729614870245	0.261522432378151	2.81708000407767	0.0048462452163203	0.0109638478527155	L2/L3	Human	UP	human_up	macaque_down	DBT_L2/L3	UP_DBT_L2/L3	human_UP_DBT_L2/L3	macaque_DOWN_DBT_L2/L3	hg	rm	-0.736729614870245	human_up_DBT_L2/L3	macaque_down_DBT_L2/L3	1.07517953836164	0.232544720015451	4.62353881133144	3.77248116989954e-06	1.17902333097876e-05	Chimp	chimp_up	chimp_UP_DBT_L2/L3	pt	-1.07517953836164	chimp_up_DBT_L2/L3	down_DBT_L2/L3	Exc	macaque_down_DBT_Exc	macaque_down_dbt_exc
12.4413315810957	2.02228598738971	0.554065575120569	3.64990369046055	0.0002623386514181	0.0008056047533113	L2/L3	Human	UP	human_up	macaque_down	RTCA-AS1_L2/L3	UP_RTCA-AS1_L2/L3	human_UP_RTCA-AS1_L2/L3	macaque_DOWN_RTCA-AS1_L2/L3	hg	rm	-2.02228598738971	human_up_RTCA-AS1_L2/L3	macaque_down_RTCA-AS1_L2/L3	1.19181994103568	0.521756921488211	2.2842436620414	0.0223572148475892	0.0371130700680505	Chimp	chimp_up	chimp_UP_RTCA-AS1_L2/L3	pt	-1.19181994103568	chimp_up_RTCA-AS1_L2/L3	down_RTCA-AS1_L2/L3	Exc	macaque_down_RTCA-AS1_Exc	macaque_down_rtca-as1_exc
14.81803993422	1.19669399312754	0.540003208165201	2.216086821398	0.0266855566259896	0.0487004768193161	L2/L3	Human	UP	human_up	macaque_down	GPR88_L2/L3	UP_GPR88_L2/L3	human_UP_GPR88_L2/L3	macaque_DOWN_GPR88_L2/L3	hg	rm	-1.19669399312754	human_up_GPR88_L2/L3	macaque_down_GPR88_L2/L3	2.27578575720574	0.447327188305434	5.08751941912334	3.62777249816205e-07	1.2962312286942e-06	Chimp	chimp_up	chimp_UP_GPR88_L2/L3	pt	-2.27578575720574	chimp_up_GPR88_L2/L3	down_GPR88_L2/L3	Exc	macaque_down_GPR88_Exc	macaque_down_gpr88_exc
30.8534309377359	0.962745796867396	0.337015115173356	2.8566843251887	0.0042809136066063	0.0098494070199873	L2/L3	Human	UP	human_up	macaque_down	DPH5_L2/L3	UP_DPH5_L2/L3	human_UP_DPH5_L2/L3	macaque_DOWN_DPH5_L2/L3	hg	rm	-0.962745796867396	human_up_DPH5_L2/L3	macaque_down_DPH5_L2/L3	1.43722590780161	0.283220140358806	5.07458934940438	3.88333727994233e-07	1.38257247803891e-06	Chimp	chimp_up	chimp_UP_DPH5_L2/L3	pt	-1.43722590780161	chimp_up_DPH5_L2/L3	down_DPH5_L2/L3	Exc	macaque_down_DPH5_Exc	macaque_down_dph5_exc
26.5634411972993	3.14118594643922	0.447148635695123	7.02492570855334	2.14180178708628e-12	1.78816067940415e-11	L2/L3	Human	UP	human_up	macaque_down	AC093157.1_L2/L3	UP_AC093157.1_L2/L3	human_UP_AC093157.1_L2/L3	macaque_DOWN_AC093157.1_L2/L3	hg	rm	-3.14118594643922	human_up_AC093157.1_L2/L3	macaque_down_AC093157.1_L2/L3	2.25543717830162	0.430706897235231	5.2365940568391	1.63566904057867e-07	6.10806944246174e-07	Chimp	chimp_up	chimp_UP_AC093157.1_L2/L3	pt	-2.25543717830162	chimp_up_AC093157.1_L2/L3	down_AC093157.1_L2/L3	Exc	macaque_down_AC093157.1_Exc	macaque_down_ac093157.1_exc
28.9957386734775	2.13289522423746	0.351410832545811	6.0695204208294	1.28292778927392e-09	8.30523269558212e-09	L2/L3	Human	UP	human_up	macaque_down	AC095032.1_L2/L3	UP_AC095032.1_L2/L3	human_UP_AC095032.1_L2/L3	macaque_DOWN_AC095032.1_L2/L3	hg	rm	-2.13289522423746	human_up_AC095032.1_L2/L3	macaque_down_AC095032.1_L2/L3	1.51561559474712	0.325958262650414	4.64972288913135	3.32381308681349e-06	1.04824568321363e-05	Chimp	chimp_up	chimp_UP_AC095032.1_L2/L3	pt	-1.51561559474712	chimp_up_AC095032.1_L2/L3	down_AC095032.1_L2/L3	Exc	macaque_down_AC095032.1_Exc	macaque_down_ac095032.1_exc
252.29194876774	-0.508210067964383	0.109021997188793	-4.66153694730352	3.13856708865838e-06	1.3501332814521e-05	L2/L3	Human	DOWN	human_down	macaque_up	RNPC3_L2/L3	DOWN_RNPC3_L2/L3	human_DOWN_RNPC3_L2/L3	macaque_UP_RNPC3_L2/L3	hg	rm	0.508210067964383	human_down_RNPC3_L2/L3	macaque_up_RNPC3_L2/L3	-0.854940737963373	0.090269084851964	-9.47102476296758	2.77111587217182e-21	3.10688231086959e-20	Chimp	chimp_down	chimp_DOWN_RNPC3_L2/L3	pt	0.854940737963373	chimp_down_RNPC3_L2/L3	up_RNPC3_L2/L3	Exc	macaque_up_RNPC3_Exc	macaque_up_rnpc3_exc
5.92917979212193	-1.99060361119282	0.77120991883443	-2.58114368420121	0.0098473586959985	0.0204159034424477	L2/L3	Human	DOWN	human_down	macaque_up	AMY2A_L2/L3	DOWN_AMY2A_L2/L3	human_DOWN_AMY2A_L2/L3	macaque_UP_AMY2A_L2/L3	hg	rm	1.99060361119282	human_down_AMY2A_L2/L3	macaque_up_AMY2A_L2/L3	-2.39428289038214	0.562670969781015	-4.25520956112942	2.08853310669243e-05	5.87678847020669e-05	Chimp	chimp_down	chimp_DOWN_AMY2A_L2/L3	pt	2.39428289038214	chimp_down_AMY2A_L2/L3	up_AMY2A_L2/L3	Exc	macaque_up_AMY2A_Exc	macaque_up_amy2a_exc
4.80396014920873	-2.28101835113017	0.971130577443487	-2.34882764904281	0.0188326217906848	0.0360615659545922	L2/L3	Human	DOWN	human_down	macaque_up	AMY1B_L2/L3	DOWN_AMY1B_L2/L3	human_DOWN_AMY1B_L2/L3	macaque_UP_AMY1B_L2/L3	hg	rm	2.28101835113017	human_down_AMY1B_L2/L3	macaque_up_AMY1B_L2/L3	-1.39891162646303	0.586628986908215	-2.38466161352833	0.0170948374952667	0.0290441099841164	Chimp	chimp_down	chimp_DOWN_AMY1B_L2/L3	pt	1.39891162646303	chimp_down_AMY1B_L2/L3	up_AMY1B_L2/L3	Exc	macaque_up_AMY1B_Exc	macaque_up_amy1b_exc
43.5948421936318	1.1558642928715	0.250895012569891	4.60696400869872	4.08590689420341e-06	1.72374649080057e-05	L2/L3	Human	UP	human_up	macaque_down	SLC25A24_L2/L3	UP_SLC25A24_L2/L3	human_UP_SLC25A24_L2/L3	macaque_DOWN_SLC25A24_L2/L3	hg	rm	-1.1558642928715	human_up_SLC25A24_L2/L3	macaque_down_SLC25A24_L2/L3	0.5385022816937	0.223980678485897	2.40423542483199	0.0162063326096906	0.0276913364935186	Chimp	chimp_up	chimp_UP_SLC25A24_L2/L3	pt	-0.5385022816937	chimp_up_SLC25A24_L2/L3	down_SLC25A24_L2/L3	Exc	macaque_down_SLC25A24_Exc	macaque_down_slc25a24_exc
39.9478772378418	-4.04112457430499	0.468845593961387	-8.61930799042085	6.73599505866206e-18	8.38867179823767e-17	L2/L3	Human	DOWN	human_down	macaque_up	SLC25A24P1_L2/L3	DOWN_SLC25A24P1_L2/L3	human_DOWN_SLC25A24P1_L2/L3	macaque_UP_SLC25A24P1_L2/L3	hg	rm	4.04112457430499	human_down_SLC25A24P1_L2/L3	macaque_up_SLC25A24P1_L2/L3	-10.3478216508413	1.94942604957676	-5.30813756853607	1.10751042206539e-07	4.22310325073601e-07	Chimp	chimp_down	chimp_DOWN_SLC25A24P1_L2/L3	pt	10.3478216508413	chimp_down_SLC25A24P1_L2/L3	up_SLC25A24P1_L2/L3	Exc	macaque_up_SLC25A24P1_Exc	macaque_up_slc25a24p1_exc
18.6376264976375	-4.41989826523576	0.760189035040571	-5.81420944199737	6.0921100816413e-09	3.66603221171426e-08	L2/L3	Human	DOWN	human_down	macaque_up	NBPF5P_L2/L3	DOWN_NBPF5P_L2/L3	human_DOWN_NBPF5P_L2/L3	macaque_UP_NBPF5P_L2/L3	hg	rm	4.41989826523576	human_down_NBPF5P_L2/L3	macaque_up_NBPF5P_L2/L3	-9.26702435147749	1.9563568793717	-4.73687825017573	2.1703546131777e-06	7.02697263782989e-06	Chimp	chimp_down	chimp_DOWN_NBPF5P_L2/L3	pt	9.26702435147749	chimp_down_NBPF5P_L2/L3	up_NBPF5P_L2/L3	Exc	macaque_up_NBPF5P_Exc	macaque_up_nbpf5p_exc
14.7008920476891	-3.39957300501069	0.650035949679938	-5.22982306853114	1.69672347490127e-07	8.65093064122928e-07	L2/L3	Human	DOWN	human_down	macaque_up	SLC25A24P2_L2/L3	DOWN_SLC25A24P2_L2/L3	human_DOWN_SLC25A24P2_L2/L3	macaque_UP_SLC25A24P2_L2/L3	hg	rm	3.39957300501069	human_down_SLC25A24P2_L2/L3	macaque_up_SLC25A24P2_L2/L3	-5.97772223463063	0.772500331966903	-7.73814843472033	1.00875039040888e-14	7.43033816618854e-14	Chimp	chimp_down	chimp_DOWN_SLC25A24P2_L2/L3	pt	5.97772223463063	chimp_down_SLC25A24P2_L2/L3	up_SLC25A24P2_L2/L3	Exc	macaque_up_SLC25A24P2_Exc	macaque_up_slc25a24p2_exc
4.32390005058171	-2.2213168020246	0.96433528981839	-2.30346936950004	0.0212524486379605	0.0399884248290517	L2/L3	Human	DOWN	human_down	macaque_up	BX679664.2_L2/L3	DOWN_BX679664.2_L2/L3	human_DOWN_BX679664.2_L2/L3	macaque_UP_BX679664.2_L2/L3	hg	rm	2.2213168020246	human_down_BX679664.2_L2/L3	macaque_up_BX679664.2_L2/L3	-1.88518282699213	0.612033073961212	-3.08019763505723	0.0020686327733612	0.0042237391456089	Chimp	chimp_down	chimp_DOWN_BX679664.2_L2/L3	pt	1.88518282699213	chimp_down_BX679664.2_L2/L3	up_BX679664.2_L2/L3	Exc	macaque_up_BX679664.2_Exc	macaque_up_bx679664.2_exc
6.74615426874964	-2.06611136681208	0.771187422339419	-2.67913001037345	0.0073813727815273	0.0158893165014436	L2/L3	Human	DOWN	human_down	macaque_up	AL356488.3_L2/L3	DOWN_AL356488.3_L2/L3	human_DOWN_AL356488.3_L2/L3	macaque_UP_AL356488.3_L2/L3	hg	rm	2.06611136681208	human_down_AL356488.3_L2/L3	macaque_up_AL356488.3_L2/L3	-1.73041900354215	0.512168019236446	-3.3786158810187	0.000728517216165	0.0016084602041968	Chimp	chimp_down	chimp_DOWN_AL356488.3_L2/L3	pt	1.73041900354215	chimp_down_AL356488.3_L2/L3	up_AL356488.3_L2/L3	Exc	macaque_up_AL356488.3_Exc	macaque_up_al356488.3_exc
143.346198214038	-1.25154384193518	0.156359954841608	-8.00424791119305	1.20199018662822e-15	1.28363073873075e-14	L2/L3	Human	DOWN	human_down	macaque_up	SARS1_L2/L3	DOWN_SARS1_L2/L3	human_DOWN_SARS1_L2/L3	macaque_UP_SARS1_L2/L3	hg	rm	1.25154384193518	human_down_SARS1_L2/L3	macaque_up_SARS1_L2/L3	-1.07754940497724	0.117799551880515	-9.14731327730522	5.83670613052975e-20	6.07262013650402e-19	Chimp	chimp_down	chimp_DOWN_SARS1_L2/L3	pt	1.07754940497724	chimp_down_SARS1_L2/L3	up_SARS1_L2/L3	Exc	macaque_up_SARS1_Exc	macaque_up_sars1_exc
40.7429388069747	-0.933449759514206	0.264211149933636	-3.53296883855456	0.0004109209034101	0.00121221666506	L2/L3	Human	DOWN	human_down	macaque_up	RBM15_L2/L3	DOWN_RBM15_L2/L3	human_DOWN_RBM15_L2/L3	macaque_UP_RBM15_L2/L3	hg	rm	0.933449759514206	human_down_RBM15_L2/L3	macaque_up_RBM15_L2/L3	-1.0238632873196	0.19978619140411	-5.12479506278102	2.97861549463947e-07	1.077527377906e-06	Chimp	chimp_down	chimp_DOWN_RBM15_L2/L3	pt	1.0238632873196	chimp_down_RBM15_L2/L3	up_RBM15_L2/L3	Exc	macaque_up_RBM15_Exc	macaque_up_rbm15_exc
16.3087028410394	-1.29523816810819	0.437314611752461	-2.96179943066103	0.0030584694500355	0.0073231218293367	L2/L3	Human	DOWN	human_down	macaque_up	SLC16A4_L2/L3	DOWN_SLC16A4_L2/L3	human_DOWN_SLC16A4_L2/L3	macaque_UP_SLC16A4_L2/L3	hg	rm	1.29523816810819	human_down_SLC16A4_L2/L3	macaque_up_SLC16A4_L2/L3	-1.48059290173469	0.330060793339262	-4.48581876918905	7.26344623448746e-06	2.18407347603435e-05	Chimp	chimp_down	chimp_DOWN_SLC16A4_L2/L3	pt	1.48059290173469	chimp_down_SLC16A4_L2/L3	up_SLC16A4_L2/L3	Exc	macaque_up_SLC16A4_Exc	macaque_up_slc16a4_exc
33.7562634587159	-1.3159354641446	0.291722074177821	-4.51092180066725	6.45465146535939e-06	2.64889638005691e-05	L2/L3	Human	DOWN	human_down	macaque_up	LAMTOR5_L2/L3	DOWN_LAMTOR5_L2/L3	human_DOWN_LAMTOR5_L2/L3	macaque_UP_LAMTOR5_L2/L3	hg	rm	1.3159354641446	human_down_LAMTOR5_L2/L3	macaque_up_LAMTOR5_L2/L3	-2.13522886551298	0.237063447231009	-9.00699323515818	2.11783135393409e-19	2.12192636201652e-18	Chimp	chimp_down	chimp_DOWN_LAMTOR5_L2/L3	pt	2.13522886551298	chimp_down_LAMTOR5_L2/L3	up_LAMTOR5_L2/L3	Exc	macaque_up_LAMTOR5_Exc	macaque_up_lamtor5_exc
28.2346420815917	1.5091908265943	0.344141928641509	4.38537330383367	1.15787035798495e-05	4.55805084276291e-05	L2/L3	Human	UP	human_up	macaque_down	AL365361.1_L2/L3	UP_AL365361.1_L2/L3	human_UP_AL365361.1_L2/L3	macaque_DOWN_AL365361.1_L2/L3	hg	rm	-1.5091908265943	human_up_AL365361.1_L2/L3	macaque_down_AL365361.1_L2/L3	1.19373563902184	0.309437796343388	3.85775639927687	0.000114432612017	0.0002872383887992	Chimp	chimp_up	chimp_UP_AL365361.1_L2/L3	pt	-1.19373563902184	chimp_up_AL365361.1_L2/L3	down_AL365361.1_L2/L3	Exc	macaque_down_AL365361.1_Exc	macaque_down_al365361.1_exc
39.5145191368588	0.699442638327084	0.302159282465991	2.31481433440922	0.0206230951155863	0.0389580040557232	L2/L3	Human	UP	human_up	macaque_down	LRIF1_L2/L3	UP_LRIF1_L2/L3	human_UP_LRIF1_L2/L3	macaque_DOWN_LRIF1_L2/L3	hg	rm	-0.699442638327084	human_up_LRIF1_L2/L3	macaque_down_LRIF1_L2/L3	0.881305638849988	0.260483888432514	3.38334030620214	0.0007160983958197	0.001583975627576	Chimp	chimp_up	chimp_UP_LRIF1_L2/L3	pt	-0.881305638849988	chimp_up_LRIF1_L2/L3	down_LRIF1_L2/L3	Exc	macaque_down_LRIF1_Exc	macaque_down_lrif1_exc
15.0255159333011	3.68868007038821	0.799442230704683	4.61406706915739	3.9486491141975e-06	1.67057153507298e-05	L2/L3	Human	UP	human_up	macaque_down	LINC01750_L2/L3	UP_LINC01750_L2/L3	human_UP_LINC01750_L2/L3	macaque_DOWN_LINC01750_L2/L3	hg	rm	-3.68868007038821	human_up_LINC01750_L2/L3	macaque_down_LINC01750_L2/L3	4.0931719740547	0.763554678416889	5.36067958163946	8.29094608663706e-08	3.21913977718001e-07	Chimp	chimp_up	chimp_UP_LINC01750_L2/L3	pt	-4.0931719740547	chimp_up_LINC01750_L2/L3	down_LINC01750_L2/L3	Exc	macaque_down_LINC01750_Exc	macaque_down_linc01750_exc
4.38333323966405	-4.93453402194187	2.03059788050061	-2.43008922117328	0.0150951063836858	0.0296796960951526	L2/L3	Human	DOWN	human_down	macaque_up	LINC02884_L2/L3	DOWN_LINC02884_L2/L3	human_DOWN_LINC02884_L2/L3	macaque_UP_LINC02884_L2/L3	hg	rm	4.93453402194187	human_down_LINC02884_L2/L3	macaque_up_LINC02884_L2/L3	-1.99158295023112	0.690901377185397	-2.88258645299631	0.003944248850268	0.0076379166134527	Chimp	chimp_down	chimp_DOWN_LINC02884_L2/L3	pt	1.99158295023112	chimp_down_LINC02884_L2/L3	up_LINC02884_L2/L3	Exc	macaque_up_LINC02884_Exc	macaque_up_linc02884_exc
71.6886914381365	0.599666231638676	0.212168858112405	2.82636310047432	0.0047079863432097	0.010689613495594	L2/L3	Human	UP	human_up	macaque_down	MOV10_L2/L3	UP_MOV10_L2/L3	human_UP_MOV10_L2/L3	macaque_DOWN_MOV10_L2/L3	hg	rm	-0.599666231638676	human_up_MOV10_L2/L3	macaque_down_MOV10_L2/L3	1.05510948019969	0.173489147957193	6.08170304957649	1.18912649583991e-09	5.65072152209735e-09	Chimp	chimp_up	chimp_UP_MOV10_L2/L3	pt	-1.05510948019969	chimp_up_MOV10_L2/L3	down_MOV10_L2/L3	Exc	macaque_down_MOV10_Exc	macaque_down_mov10_exc
59.6889518589473	1.72523368104421	0.226693946236787	7.6104091427398	2.73229586906572e-14	2.65067172710828e-13	L2/L3	Human	UP	human_up	macaque_down	LINC01357_L2/L3	UP_LINC01357_L2/L3	human_UP_LINC01357_L2/L3	macaque_DOWN_LINC01357_L2/L3	hg	rm	-1.72523368104421	human_up_LINC01357_L2/L3	macaque_down_LINC01357_L2/L3	0.885039126612596	0.209697943139579	4.22054271664216	2.43714868348335e-05	6.78088899492345e-05	Chimp	chimp_up	chimp_UP_LINC01357_L2/L3	pt	-0.885039126612596	chimp_up_LINC01357_L2/L3	down_LINC01357_L2/L3	Exc	macaque_down_LINC01357_Exc	macaque_down_linc01357_exc
510.814189969248	1.553277329656	0.086072200750709	18.0462137148644	8.44878301081909e-73	7.37674695406167e-71	L2/L3	Human	UP	human_up	macaque_down	SLC16A1-AS1_L2/L3	UP_SLC16A1-AS1_L2/L3	human_UP_SLC16A1-AS1_L2/L3	macaque_DOWN_SLC16A1-AS1_L2/L3	hg	rm	-1.553277329656	human_up_SLC16A1-AS1_L2/L3	macaque_down_SLC16A1-AS1_L2/L3	1.68471432777357	0.0762850283386628	22.0844687937242	4.45756749391472e-108	5.80604255655472e-106	Chimp	chimp_up	chimp_UP_SLC16A1-AS1_L2/L3	pt	-1.68471432777357	chimp_up_SLC16A1-AS1_L2/L3	down_SLC16A1-AS1_L2/L3	Exc	macaque_down_SLC16A1-AS1_Exc	macaque_down_slc16a1-as1_exc
21.5215820536784	1.23239667419814	0.41055108156174	3.00181080880384	0.0026837891293872	0.0065163285818553	L2/L3	Human	UP	human_up	macaque_down	AL390242.1_L2/L3	UP_AL390242.1_L2/L3	human_UP_AL390242.1_L2/L3	macaque_DOWN_AL390242.1_L2/L3	hg	rm	-1.23239667419814	human_up_AL390242.1_L2/L3	macaque_down_AL390242.1_L2/L3	1.69394943348981	0.350062297502891	4.83899421781012	1.30497842763666e-06	4.34798235967954e-06	Chimp	chimp_up	chimp_UP_AL390242.1_L2/L3	pt	-1.69394943348981	chimp_up_AL390242.1_L2/L3	down_AL390242.1_L2/L3	Exc	macaque_down_AL390242.1_Exc	macaque_down_al390242.1_exc
254.496048185501	0.96959783281437	0.113041756968721	8.57734220357753	9.70904403139397e-18	1.19661206583405e-16	L2/L3	Human	UP	human_up	macaque_down	PHTF1_L2/L3	UP_PHTF1_L2/L3	human_UP_PHTF1_L2/L3	macaque_DOWN_PHTF1_L2/L3	hg	rm	-0.96959783281437	human_up_PHTF1_L2/L3	macaque_down_PHTF1_L2/L3	0.838562463407153	0.0989755699175416	8.47241863932458	2.40349543614213e-17	2.10391910451281e-16	Chimp	chimp_up	chimp_UP_PHTF1_L2/L3	pt	-0.838562463407153	chimp_up_PHTF1_L2/L3	down_PHTF1_L2/L3	Exc	macaque_down_PHTF1_Exc	macaque_down_phtf1_exc
5.20657163614773	-5.43204976911971	2.02799225173184	-2.67853576091374	0.007394483565829	0.015916101704452	L2/L3	Human	DOWN	human_down	macaque_up	SYCP1_L2/L3	DOWN_SYCP1_L2/L3	human_DOWN_SYCP1_L2/L3	macaque_UP_SYCP1_L2/L3	hg	rm	5.43204976911971	human_down_SYCP1_L2/L3	macaque_up_SYCP1_L2/L3	-4.24963122860827	0.872688229472784	-4.86958696712982	1.11831756835376e-06	3.7586319175522e-06	Chimp	chimp_down	chimp_DOWN_SYCP1_L2/L3	pt	4.24963122860827	chimp_down_SYCP1_L2/L3	up_SYCP1_L2/L3	Exc	macaque_up_SYCP1_Exc	macaque_up_sycp1_exc
427.816171699468	-0.741883484247802	0.0882022467220726	-8.41116311453488	4.05964699542754e-17	4.7903834546045e-16	L2/L3	Human	DOWN	human_down	macaque_up	ATP1A1_L2/L3	DOWN_ATP1A1_L2/L3	human_DOWN_ATP1A1_L2/L3	macaque_UP_ATP1A1_L2/L3	hg	rm	0.741883484247802	human_down_ATP1A1_L2/L3	macaque_up_ATP1A1_L2/L3	-0.834251191346551	0.0714733166477727	-11.672204823764	1.76781360052169e-31	3.13991095246164e-30	Chimp	chimp_down	chimp_DOWN_ATP1A1_L2/L3	pt	0.834251191346551	chimp_down_ATP1A1_L2/L3	up_ATP1A1_L2/L3	Exc	macaque_up_ATP1A1_Exc	macaque_up_atp1a1_exc
44.9276851145738	-1.8647716785887	0.281335462326238	-6.62828519081714	3.3960886690547e-11	2.55360156200593e-10	L2/L3	Human	DOWN	human_down	macaque_up	ATP1A1-AS1_L2/L3	DOWN_ATP1A1-AS1_L2/L3	human_DOWN_ATP1A1-AS1_L2/L3	macaque_UP_ATP1A1-AS1_L2/L3	hg	rm	1.8647716785887	human_down_ATP1A1-AS1_L2/L3	macaque_up_ATP1A1-AS1_L2/L3	-2.51209008060467	0.219962652497237	-11.4205300403722	3.30213843303566e-30	5.58225331133604e-29	Chimp	chimp_down	chimp_DOWN_ATP1A1-AS1_L2/L3	pt	2.51209008060467	chimp_down_ATP1A1-AS1_L2/L3	up_ATP1A1-AS1_L2/L3	Exc	macaque_up_ATP1A1-AS1_Exc	macaque_up_atp1a1-as1_exc
159.887740008821	3.44087036752979	0.229688983572806	14.9805633426868	9.83795998570383e-51	4.80527897990238e-49	L2/L3	Human	UP	human_up	macaque_down	WARS2-AS1_L2/L3	UP_WARS2-AS1_L2/L3	human_UP_WARS2-AS1_L2/L3	macaque_DOWN_WARS2-AS1_L2/L3	hg	rm	-3.44087036752979	human_up_WARS2-AS1_L2/L3	macaque_down_WARS2-AS1_L2/L3	3.75800815791098	0.218421945854758	17.2052681941122	2.42451685962096e-66	1.25905847202451e-64	Chimp	chimp_up	chimp_UP_WARS2-AS1_L2/L3	pt	-3.75800815791098	chimp_up_WARS2-AS1_L2/L3	down_WARS2-AS1_L2/L3	Exc	macaque_down_WARS2-AS1_Exc	macaque_down_wars2-as1_exc
11.1584396345081	-1.93125618788248	0.572215616587414	-3.37504977476868	0.0007380234120001	0.0020596564861766	L2/L3	Human	DOWN	human_down	macaque_up	PHGDH_L2/L3	DOWN_PHGDH_L2/L3	human_DOWN_PHGDH_L2/L3	macaque_UP_PHGDH_L2/L3	hg	rm	1.93125618788248	human_down_PHGDH_L2/L3	macaque_up_PHGDH_L2/L3	-1.73445238741654	0.383539063679	-4.52223137528485	6.11911178174249e-06	1.86205985483996e-05	Chimp	chimp_down	chimp_DOWN_PHGDH_L2/L3	pt	1.73445238741654	chimp_down_PHGDH_L2/L3	up_PHGDH_L2/L3	Exc	macaque_up_PHGDH_Exc	macaque_up_phgdh_exc
200.682496969044	1.2794279517492	0.132031419654276	9.69032943142908	3.31457808711202e-22	5.31313270238078e-21	L2/L3	Human	UP	human_up	macaque_down	NOTCH2_L2/L3	UP_NOTCH2_L2/L3	human_UP_NOTCH2_L2/L3	macaque_DOWN_NOTCH2_L2/L3	hg	rm	-1.2794279517492	human_up_NOTCH2_L2/L3	macaque_down_NOTCH2_L2/L3	1.25463396861738	0.116579361213849	10.7620590433321	5.19952236958858e-27	7.77514524476244e-26	Chimp	chimp_up	chimp_UP_NOTCH2_L2/L3	pt	-1.25463396861738	chimp_up_NOTCH2_L2/L3	down_NOTCH2_L2/L3	Exc	macaque_down_NOTCH2_Exc	macaque_down_notch2_exc
14.7154571898837	1.64293110958035	0.582813817211256	2.8189638973244	0.0048178936690271	0.0109100620838808	L2/L3	Human	UP	human_up	macaque_down	AC244669.1_L2/L3	UP_AC244669.1_L2/L3	human_UP_AC244669.1_L2/L3	macaque_DOWN_AC244669.1_L2/L3	hg	rm	-1.64293110958035	human_up_AC244669.1_L2/L3	macaque_down_AC244669.1_L2/L3	2.79031790334255	0.497476598287743	5.60894303962538	2.03566002935977e-08	8.47101823670034e-08	Chimp	chimp_up	chimp_UP_AC244669.1_L2/L3	pt	-2.79031790334255	chimp_up_AC244669.1_L2/L3	down_AC244669.1_L2/L3	Exc	macaque_down_AC244669.1_Exc	macaque_down_ac244669.1_exc
102.739303236062	3.48011983696491	0.555858095822277	6.26080624375327	3.82992147200567e-10	2.62031858112618e-09	L2/L3	Human	UP	human_up	macaque_down	NBPF8_L2/L3	UP_NBPF8_L2/L3	human_UP_NBPF8_L2/L3	macaque_DOWN_NBPF8_L2/L3	hg	rm	-3.48011983696491	human_up_NBPF8_L2/L3	macaque_down_NBPF8_L2/L3	6.55244451241745	0.519767857565869	12.6064827153862	1.94480417012801e-36	4.18001372400103e-35	Chimp	chimp_up	chimp_UP_NBPF8_L2/L3	pt	-6.55244451241745	chimp_up_NBPF8_L2/L3	down_NBPF8_L2/L3	Exc	macaque_down_NBPF8_Exc	macaque_down_nbpf8_exc
15.1036981082474	3.10205061739717	0.736723441856185	4.2106039270062	2.5468892581231e-05	9.43691160525762e-05	L2/L3	Human	UP	human_up	macaque_down	NBPF26_L2/L3	UP_NBPF26_L2/L3	human_UP_NBPF26_L2/L3	macaque_DOWN_NBPF26_L2/L3	hg	rm	-3.10205061739717	human_up_NBPF26_L2/L3	macaque_down_NBPF26_L2/L3	3.93628999860429	0.686528437785955	5.73361536384242	9.83121425434833e-09	4.25139374032378e-08	Chimp	chimp_up	chimp_UP_NBPF26_L2/L3	pt	-3.93628999860429	chimp_up_NBPF26_L2/L3	down_NBPF26_L2/L3	Exc	macaque_down_NBPF26_Exc	macaque_down_nbpf26_exc
25.2377533009587	-2.68130385943714	0.414100962395145	-6.47500030893087	9.4811747254139e-11	6.84620662693019e-10	L2/L3	Human	DOWN	human_down	macaque_up	EMBP1_L2/L3	DOWN_EMBP1_L2/L3	human_DOWN_EMBP1_L2/L3	macaque_UP_EMBP1_L2/L3	hg	rm	2.68130385943714	human_down_EMBP1_L2/L3	macaque_up_EMBP1_L2/L3	-5.08436936362525	0.463335486412602	-10.9734080654845	5.13015176717845e-28	8.01325671837913e-27	Chimp	chimp_down	chimp_DOWN_EMBP1_L2/L3	pt	5.08436936362525	chimp_down_EMBP1_L2/L3	up_EMBP1_L2/L3	Exc	macaque_up_EMBP1_Exc	macaque_up_embp1_exc
43.4108183094312	-0.881248638374867	0.260666722921051	-3.3807485224793	0.0007228866987408	0.002021673982305	L2/L3	Human	DOWN	human_down	macaque_up	NBPF17P_L2/L3	DOWN_NBPF17P_L2/L3	human_DOWN_NBPF17P_L2/L3	macaque_UP_NBPF17P_L2/L3	hg	rm	0.881248638374867	human_down_NBPF17P_L2/L3	macaque_up_NBPF17P_L2/L3	-0.944698639814435	0.200153187346021	-4.71987807109589	2.359860528119e-06	7.59616955411809e-06	Chimp	chimp_down	chimp_DOWN_NBPF17P_L2/L3	pt	0.944698639814435	chimp_down_NBPF17P_L2/L3	up_NBPF17P_L2/L3	Exc	macaque_up_NBPF17P_Exc	macaque_up_nbpf17p_exc
38.0783482190765	2.39088100543888	0.316408891720797	7.55630157052798	4.14691751094633e-14	3.9841163156355e-13	L2/L3	Human	UP	human_up	macaque_down	SRGAP2D_L2/L3	UP_SRGAP2D_L2/L3	human_UP_SRGAP2D_L2/L3	macaque_DOWN_SRGAP2D_L2/L3	hg	rm	-2.39088100543888	human_up_SRGAP2D_L2/L3	macaque_down_SRGAP2D_L2/L3	1.59179034838208	0.298088869401538	5.33998586253107	9.29538299419724e-08	3.58229181972005e-07	Chimp	chimp_up	chimp_UP_SRGAP2D_L2/L3	pt	-1.59179034838208	chimp_up_SRGAP2D_L2/L3	down_SRGAP2D_L2/L3	Exc	macaque_down_SRGAP2D_Exc	macaque_down_srgap2d_exc
374.693741356704	3.19956227452034	0.109180995940313	29.3051207947349	8.9246355836362e-189	5.59809509925138e-186	L2/L3	Human	UP	human_up	macaque_down	SRGAP2B_L2/L3	UP_SRGAP2B_L2/L3	human_UP_SRGAP2B_L2/L3	macaque_DOWN_SRGAP2B_L2/L3	hg	rm	-3.19956227452034	human_up_SRGAP2B_L2/L3	macaque_down_SRGAP2B_L2/L3	0.853942137404113	0.111095722194782	7.686543824855	1.51162921545503e-14	1.1011978600118e-13	Chimp	chimp_up	chimp_UP_SRGAP2B_L2/L3	pt	-0.853942137404113	chimp_up_SRGAP2B_L2/L3	down_SRGAP2B_L2/L3	Exc	macaque_down_SRGAP2B_Exc	macaque_down_srgap2b_exc
54.8564830637557	5.49483662300856	0.515315306107903	10.6630572736335	1.51532682828738e-26	3.02760522037369e-25	L2/L3	Human	UP	human_up	macaque_down	LINC01145_L2/L3	UP_LINC01145_L2/L3	human_UP_LINC01145_L2/L3	macaque_DOWN_LINC01145_L2/L3	hg	rm	-5.49483662300856	human_up_LINC01145_L2/L3	macaque_down_LINC01145_L2/L3	2.11287977092587	0.529015498910662	3.99398462857264	6.49720775339118e-05	0.0001690877213776	Chimp	chimp_up	chimp_UP_LINC01145_L2/L3	pt	-2.11287977092587	chimp_up_LINC01145_L2/L3	down_LINC01145_L2/L3	Exc	macaque_down_LINC01145_Exc	macaque_down_linc01145_exc
26.3693385514738	6.54655206725109	1.042324501708	6.28072357171261	3.37000873759732e-10	2.31291472126028e-09	L2/L3	Human	UP	human_up	macaque_down	NBPF20_L2/L3	UP_NBPF20_L2/L3	human_UP_NBPF20_L2/L3	macaque_DOWN_NBPF20_L2/L3	hg	rm	-6.54655206725109	human_up_NBPF20_L2/L3	macaque_down_NBPF20_L2/L3	3.85577057063658	1.04804443189682	3.67901441321351	0.0002341370370941	0.0005599930178785	Chimp	chimp_up	chimp_UP_NBPF20_L2/L3	pt	-3.85577057063658	chimp_up_NBPF20_L2/L3	down_NBPF20_L2/L3	Exc	macaque_down_NBPF20_Exc	macaque_down_nbpf20_exc
88.3820033069985	0.58921821395072	0.195431250134534	3.01496415514459	0.0025700962765926	0.0062690150275134	L2/L3	Human	UP	human_up	macaque_down	GPR89A_L2/L3	UP_GPR89A_L2/L3	human_UP_GPR89A_L2/L3	macaque_DOWN_GPR89A_L2/L3	hg	rm	-0.58921821395072	human_up_GPR89A_L2/L3	macaque_down_GPR89A_L2/L3	0.853782777050202	0.164596208482977	5.18713514071317	2.13553765682464e-07	7.86384606644094e-07	Chimp	chimp_up	chimp_UP_GPR89A_L2/L3	pt	-0.853782777050202	chimp_up_GPR89A_L2/L3	down_GPR89A_L2/L3	Exc	macaque_down_GPR89A_Exc	macaque_down_gpr89a_exc
20.3228515817684	-2.42135171205173	0.493525766157958	-4.90623160549788	9.28428863777464e-07	4.26973382153186e-06	L2/L3	Human	DOWN	human_down	macaque_up	PDZK1_L2/L3	DOWN_PDZK1_L2/L3	human_DOWN_PDZK1_L2/L3	macaque_UP_PDZK1_L2/L3	hg	rm	2.42135171205173	human_down_PDZK1_L2/L3	macaque_up_PDZK1_L2/L3	-1.07554947158036	0.27018155603764	-3.98083972627105	6.8672242046264e-05	0.0001780756703018	Chimp	chimp_down	chimp_DOWN_PDZK1_L2/L3	pt	1.07554947158036	chimp_down_PDZK1_L2/L3	up_PDZK1_L2/L3	Exc	macaque_up_PDZK1_Exc	macaque_up_pdzk1_exc
57.1356053332314	1.12204229870849	0.23024957689587	4.87315683197079	1.09828965599489e-06	5.00551285665284e-06	L2/L3	Human	UP	human_up	macaque_down	POLR3C_L2/L3	UP_POLR3C_L2/L3	human_UP_POLR3C_L2/L3	macaque_DOWN_POLR3C_L2/L3	hg	rm	-1.12204229870849	human_up_POLR3C_L2/L3	macaque_down_POLR3C_L2/L3	0.924670369199917	0.201155726570242	4.59678869185475	4.29052352765953e-06	1.33141248744039e-05	Chimp	chimp_up	chimp_UP_POLR3C_L2/L3	pt	-0.924670369199917	chimp_up_POLR3C_L2/L3	down_POLR3C_L2/L3	Exc	macaque_down_POLR3C_Exc	macaque_down_polr3c_exc
64.4078433956588	-0.883850755233521	0.215848274497917	-4.09477795126894	4.22573185770839e-05	0.0001500440109643	L2/L3	Human	DOWN	human_down	macaque_up	LIX1L_L2/L3	DOWN_LIX1L_L2/L3	human_DOWN_LIX1L_L2/L3	macaque_UP_LIX1L_L2/L3	hg	rm	0.883850755233521	human_down_LIX1L_L2/L3	macaque_up_LIX1L_L2/L3	-1.05471240983111	0.16918809211462	-6.23396361202875	4.54778763236813e-10	2.253660415907e-09	Chimp	chimp_down	chimp_DOWN_LIX1L_L2/L3	pt	1.05471240983111	chimp_down_LIX1L_L2/L3	up_LIX1L_L2/L3	Exc	macaque_up_LIX1L_Exc	macaque_up_lix1l_exc
27.2591928139275	2.93968600199673	0.443426606105847	6.62947590766582	3.36880811729263e-11	2.5354881681019e-10	L2/L3	Human	UP	human_up	macaque_down	LINC01719_L2/L3	UP_LINC01719_L2/L3	human_UP_LINC01719_L2/L3	macaque_DOWN_LINC01719_L2/L3	hg	rm	-2.93968600199673	human_up_LINC01719_L2/L3	macaque_down_LINC01719_L2/L3	2.66485328544228	0.418364994173739	6.36968513750848	1.89416649889095e-10	9.75358666398029e-10	Chimp	chimp_up	chimp_UP_LINC01719_L2/L3	pt	-2.66485328544228	chimp_up_LINC01719_L2/L3	down_LINC01719_L2/L3	Exc	macaque_down_LINC01719_Exc	macaque_down_linc01719_exc
25.146152482693	4.79520207929275	0.631734274521683	7.59053651620126	3.18583587496392e-14	3.08313373591717e-13	L2/L3	Human	UP	human_up	macaque_down	NBPF10_L2/L3	UP_NBPF10_L2/L3	human_UP_NBPF10_L2/L3	macaque_DOWN_NBPF10_L2/L3	hg	rm	-4.79520207929275	human_up_NBPF10_L2/L3	macaque_down_NBPF10_L2/L3	2.54618768523958	0.635068912655928	4.00930928045453	6.08966142934653e-05	0.0001592814329308	Chimp	chimp_up	chimp_UP_NBPF10_L2/L3	pt	-2.54618768523958	chimp_up_NBPF10_L2/L3	down_NBPF10_L2/L3	Exc	macaque_down_NBPF10_Exc	macaque_down_nbpf10_exc
21.4656118446045	3.10012404869933	0.555132346819705	5.58447740698162	2.34403986152577e-08	1.32211391716347e-07	L2/L3	Human	UP	human_up	macaque_down	NOTCH2NLA_L2/L3	UP_NOTCH2NLA_L2/L3	human_UP_NOTCH2NLA_L2/L3	macaque_DOWN_NOTCH2NLA_L2/L3	hg	rm	-3.10012404869933	human_up_NOTCH2NLA_L2/L3	macaque_down_NOTCH2NLA_L2/L3	3.34119809133924	0.521290528077014	6.40947400994329	1.46022537294523e-10	7.62786149233455e-10	Chimp	chimp_up	chimp_UP_NOTCH2NLA_L2/L3	pt	-3.34119809133924	chimp_up_NOTCH2NLA_L2/L3	down_NOTCH2NLA_L2/L3	Exc	macaque_down_NOTCH2NLA_Exc	macaque_down_notch2nla_exc
29.9409300007934	1.30542066908295	0.32881678097063	3.97005488962423	7.18560761246606e-05	0.000245100376432	L2/L3	Human	UP	human_up	macaque_down	SEC22B4P_L2/L3	UP_SEC22B4P_L2/L3	human_UP_SEC22B4P_L2/L3	macaque_DOWN_SEC22B4P_L2/L3	hg	rm	-1.30542066908295	human_up_SEC22B4P_L2/L3	macaque_down_SEC22B4P_L2/L3	1.35053971674864	0.285436478047422	4.73148956288715	2.22878279223415e-06	7.20288389296806e-06	Chimp	chimp_up	chimp_UP_SEC22B4P_L2/L3	pt	-1.35053971674864	chimp_up_SEC22B4P_L2/L3	down_SEC22B4P_L2/L3	Exc	macaque_down_SEC22B4P_Exc	macaque_down_sec22b4p_exc
394.186900433368	3.88082302997707	0.13399418916533	28.9626218431655	1.94631734684989e-184	1.1315224458418e-181	L2/L3	Human	UP	human_up	macaque_down	HYDIN2_L2/L3	UP_HYDIN2_L2/L3	human_UP_HYDIN2_L2/L3	macaque_DOWN_HYDIN2_L2/L3	hg	rm	-3.88082302997707	human_up_HYDIN2_L2/L3	macaque_down_HYDIN2_L2/L3	1.95306226566438	0.133764743085619	14.6007252779177	2.77873425151636e-48	8.72647030555257e-47	Chimp	chimp_up	chimp_UP_HYDIN2_L2/L3	pt	-1.95306226566438	chimp_up_HYDIN2_L2/L3	down_HYDIN2_L2/L3	Exc	macaque_down_HYDIN2_Exc	macaque_down_hydin2_exc
96.2781945852533	-2.61480954048859	0.2493222978535	-10.4876682230204	9.84274731313462e-26	1.88594634208904e-24	L2/L3	Human	DOWN	human_down	macaque_up	NBPF13P_L2/L3	DOWN_NBPF13P_L2/L3	human_DOWN_NBPF13P_L2/L3	macaque_UP_NBPF13P_L2/L3	hg	rm	2.61480954048859	human_down_NBPF13P_L2/L3	macaque_up_NBPF13P_L2/L3	-1.52871251426699	0.159739092783064	-9.57005882300262	1.0684486598102e-21	1.23031605097758e-20	Chimp	chimp_down	chimp_DOWN_NBPF13P_L2/L3	pt	1.52871251426699	chimp_down_NBPF13P_L2/L3	up_NBPF13P_L2/L3	Exc	macaque_up_NBPF13P_Exc	macaque_up_nbpf13p_exc
115.651698509945	1.50504000411241	0.207303718627174	7.260072390786	3.86883214436916e-13	3.4564273985451e-12	L2/L3	Human	UP	human_up	macaque_down	AC242426.2_L2/L3	UP_AC242426.2_L2/L3	human_UP_AC242426.2_L2/L3	macaque_DOWN_AC242426.2_L2/L3	hg	rm	-1.50504000411241	human_up_AC242426.2_L2/L3	macaque_down_AC242426.2_L2/L3	2.5616819810689	0.178005945120351	14.3909911510928	5.89450665015698e-47	1.78755038820791e-45	Chimp	chimp_up	chimp_UP_AC242426.2_L2/L3	pt	-2.5616819810689	chimp_up_AC242426.2_L2/L3	down_AC242426.2_L2/L3	Exc	macaque_down_AC242426.2_Exc	macaque_down_ac242426.2_exc
113.839445858223	-0.792184077613606	0.171003206351015	-4.63256856124381	3.61156673162904e-06	1.53806154395408e-05	L2/L3	Human	DOWN	human_down	macaque_up	BCL9_L2/L3	DOWN_BCL9_L2/L3	human_DOWN_BCL9_L2/L3	macaque_UP_BCL9_L2/L3	hg	rm	0.792184077613606	human_down_BCL9_L2/L3	macaque_up_BCL9_L2/L3	-0.654951195878141	0.134235211173102	-4.87913111734558	1.06554212612884e-06	3.59341569304006e-06	Chimp	chimp_down	chimp_DOWN_BCL9_L2/L3	pt	0.654951195878141	chimp_down_BCL9_L2/L3	up_BCL9_L2/L3	Exc	macaque_up_BCL9_Exc	macaque_up_bcl9_exc
90.8683428245499	4.48470562868599	0.332812366555574	13.4751772450652	2.18958917519763e-41	7.78970859403147e-40	L2/L3	Human	UP	human_up	macaque_down	NBPF11_L2/L3	UP_NBPF11_L2/L3	human_UP_NBPF11_L2/L3	macaque_DOWN_NBPF11_L2/L3	hg	rm	-4.48470562868599	human_up_NBPF11_L2/L3	macaque_down_NBPF11_L2/L3	3.42441772819397	0.327594628154243	10.4532169757729	1.41637736695764e-25	1.98345235660332e-24	Chimp	chimp_up	chimp_UP_NBPF11_L2/L3	pt	-3.42441772819397	chimp_up_NBPF11_L2/L3	down_NBPF11_L2/L3	Exc	macaque_down_NBPF11_Exc	macaque_down_nbpf11_exc
203.870960888491	3.5657314612239	0.231761868455917	15.3853241043495	2.05345698703383e-53	1.0925491237263e-51	L2/L3	Human	UP	human_up	macaque_down	AC239809.3_L2/L3	UP_AC239809.3_L2/L3	human_UP_AC239809.3_L2/L3	macaque_DOWN_AC239809.3_L2/L3	hg	rm	-3.5657314612239	human_up_AC239809.3_L2/L3	macaque_down_AC239809.3_L2/L3	4.47374560172891	0.219707115943844	20.3623154512317	3.61108605054285e-92	3.49893687401379e-90	Chimp	chimp_up	chimp_UP_AC239809.3_L2/L3	pt	-4.47374560172891	chimp_up_AC239809.3_L2/L3	down_AC239809.3_L2/L3	Exc	macaque_down_AC239809.3_Exc	macaque_down_ac239809.3_exc
162.205143028114	2.60928991851804	0.158848422635836	16.4262878738172	1.24022422790845e-60	7.84137525104135e-59	L2/L3	Human	UP	human_up	macaque_down	LINC01138_L2/L3	UP_LINC01138_L2/L3	human_UP_LINC01138_L2/L3	macaque_DOWN_LINC01138_L2/L3	hg	rm	-2.60928991851804	human_up_LINC01138_L2/L3	macaque_down_LINC01138_L2/L3	0.783302479872619	0.157541812927792	4.9720291097046	6.62557536494159e-07	2.29645505887375e-06	Chimp	chimp_up	chimp_UP_LINC01138_L2/L3	pt	-0.783302479872619	chimp_up_LINC01138_L2/L3	down_LINC01138_L2/L3	Exc	macaque_down_LINC01138_Exc	macaque_down_linc01138_exc
26.341936423577	1.22966282539854	0.335656007147908	3.66346139861185	0.0002488297300351	0.0007676812639294	L2/L3	Human	UP	human_up	macaque_down	AC245100.1_L2/L3	UP_AC245100.1_L2/L3	human_UP_AC245100.1_L2/L3	macaque_DOWN_AC245100.1_L2/L3	hg	rm	-1.22966282539854	human_up_AC245100.1_L2/L3	macaque_down_AC245100.1_L2/L3	0.970569607553061	0.294454277932915	3.29616405768158	0.0009801476002665	0.002118114070712	Chimp	chimp_up	chimp_UP_AC245100.1_L2/L3	pt	-0.970569607553061	chimp_up_AC245100.1_L2/L3	down_AC245100.1_L2/L3	Exc	macaque_down_AC245100.1_Exc	macaque_down_ac245100.1_exc
15.4970633222315	4.0995416536871	0.711095554493779	5.76510657081173	8.1606258119641e-09	4.83872330482528e-08	L2/L3	Human	UP	human_up	macaque_down	AC245100.4_L2/L3	UP_AC245100.4_L2/L3	human_UP_AC245100.4_L2/L3	macaque_DOWN_AC245100.4_L2/L3	hg	rm	-4.0995416536871	human_up_AC245100.4_L2/L3	macaque_down_AC245100.4_L2/L3	2.90934996724987	0.698512251753566	4.16506648229313	3.11261848721353e-05	8.5063488031669e-05	Chimp	chimp_up	chimp_UP_AC245100.4_L2/L3	pt	-2.90934996724987	chimp_up_AC245100.4_L2/L3	down_AC245100.4_L2/L3	Exc	macaque_down_AC245100.4_Exc	macaque_down_ac245100.4_exc
30.9117424556676	6.05393202260179	0.857969078293089	7.05611912569851	1.7121705949507e-12	1.44311521574416e-11	L2/L3	Human	UP	human_up	macaque_down	NBPF14_L2/L3	UP_NBPF14_L2/L3	human_UP_NBPF14_L2/L3	macaque_DOWN_NBPF14_L2/L3	hg	rm	-6.05393202260179	human_up_NBPF14_L2/L3	macaque_down_NBPF14_L2/L3	4.1342470504436	0.857474107935461	4.82142494121207	1.42536353527386e-06	4.72793838391147e-06	Chimp	chimp_up	chimp_UP_NBPF14_L2/L3	pt	-4.1342470504436	chimp_up_NBPF14_L2/L3	down_NBPF14_L2/L3	Exc	macaque_down_NBPF14_Exc	macaque_down_nbpf14_exc
133.247547213677	3.14232304784943	0.236191839968591	13.3041135047989	2.19076093844233e-40	7.56796778676976e-39	L2/L3	Human	UP	human_up	macaque_down	AC245297.3_L2/L3	UP_AC245297.3_L2/L3	human_UP_AC245297.3_L2/L3	macaque_DOWN_AC245297.3_L2/L3	hg	rm	-3.14232304784943	human_up_AC245297.3_L2/L3	macaque_down_AC245297.3_L2/L3	3.60357863578226	0.221751758184391	16.2505076184596	2.21522617663509e-59	9.36207999047413e-58	Chimp	chimp_up	chimp_UP_AC245297.3_L2/L3	pt	-3.60357863578226	chimp_up_AC245297.3_L2/L3	down_AC245297.3_L2/L3	Exc	macaque_down_AC245297.3_Exc	macaque_down_ac245297.3_exc
193.571573103169	3.3396468453736	0.174613414633394	19.1259466083134	1.53560307840018e-81	1.77682694061877e-79	L2/L3	Human	UP	human_up	macaque_down	AC245297.1_L2/L3	UP_AC245297.1_L2/L3	human_UP_AC245297.1_L2/L3	macaque_DOWN_AC245297.1_L2/L3	hg	rm	-3.3396468453736	human_up_AC245297.1_L2/L3	macaque_down_AC245297.1_L2/L3	2.51389678290554	0.168621495758206	14.9085190568486	2.90115991182361e-50	9.69874441209362e-49	Chimp	chimp_up	chimp_UP_AC245297.1_L2/L3	pt	-2.51389678290554	chimp_up_AC245297.1_L2/L3	down_AC245297.1_L2/L3	Exc	macaque_down_AC245297.1_Exc	macaque_down_ac245297.1_exc
33.2585315099382	5.09556170252834	0.872132188432185	5.84264836238705	5.1377393804261e-09	3.12167106479318e-08	L2/L3	Human	UP	human_up	macaque_down	NOTCH2NLC_L2/L3	UP_NOTCH2NLC_L2/L3	human_UP_NOTCH2NLC_L2/L3	macaque_DOWN_NOTCH2NLC_L2/L3	hg	rm	-5.09556170252834	human_up_NOTCH2NLC_L2/L3	macaque_down_NOTCH2NLC_L2/L3	5.82230317353276	0.855038716213168	6.80940296986647	9.80046066009791e-12	5.63715686037871e-11	Chimp	chimp_up	chimp_UP_NOTCH2NLC_L2/L3	pt	-5.82230317353276	chimp_up_NOTCH2NLC_L2/L3	down_NOTCH2NLC_L2/L3	Exc	macaque_down_NOTCH2NLC_Exc	macaque_down_notch2nlc_exc
70.3845498211723	3.9948332872448	0.490705700536747	8.14099628937497	3.92038409492762e-16	4.33022591689966e-15	L2/L3	Human	UP	human_up	macaque_down	AC242842.3_L2/L3	UP_AC242842.3_L2/L3	human_UP_AC242842.3_L2/L3	macaque_DOWN_AC242842.3_L2/L3	hg	rm	-3.9948332872448	human_up_AC242842.3_L2/L3	macaque_down_AC242842.3_L2/L3	5.36694935622018	0.469641605778311	11.4277553142376	3.03862342717254e-30	5.15139601778696e-29	Chimp	chimp_up	chimp_UP_AC242842.3_L2/L3	pt	-5.36694935622018	chimp_up_AC242842.3_L2/L3	down_AC242842.3_L2/L3	Exc	macaque_down_AC242842.3_Exc	macaque_down_ac242842.3_exc
12.7869400007664	2.72598240657851	0.727315801707676	3.74800382471842	0.0001782475369296	0.0005642374887458	L2/L3	Human	UP	human_up	macaque_down	H2BC19P_L2/L3	UP_H2BC19P_L2/L3	human_UP_H2BC19P_L2/L3	macaque_DOWN_H2BC19P_L2/L3	hg	rm	-2.72598240657851	human_up_H2BC19P_L2/L3	macaque_down_H2BC19P_L2/L3	3.30574806018765	0.673923676730026	4.90522617669054	9.33197433087453e-07	3.17359024326901e-06	Chimp	chimp_up	chimp_UP_H2BC19P_L2/L3	pt	-3.30574806018765	chimp_up_H2BC19P_L2/L3	down_H2BC19P_L2/L3	Exc	macaque_down_H2BC19P_Exc	macaque_down_h2bc19p_exc
15.0621132906302	1.24840629652601	0.4899112291188	2.54822960227205	0.0108271185223016	0.0221996279013562	L2/L3	Human	UP	human_up	macaque_down	H2BC20P_L2/L3	UP_H2BC20P_L2/L3	human_UP_H2BC20P_L2/L3	macaque_DOWN_H2BC20P_L2/L3	hg	rm	-1.24840629652601	human_up_H2BC20P_L2/L3	macaque_down_H2BC20P_L2/L3	1.04846928378179	0.439849064455899	2.38370243001146	0.017139455134966	0.0291125242355198	Chimp	chimp_up	chimp_UP_H2BC20P_L2/L3	pt	-1.04846928378179	chimp_up_H2BC20P_L2/L3	down_H2BC20P_L2/L3	Exc	macaque_down_H2BC20P_Exc	macaque_down_h2bc20p_exc
62.3792573740638	0.739297479015987	0.224044800937084	3.29977520533312	0.0009676230207053	0.0026266099899252	L2/L3	Human	UP	human_up	macaque_down	AC244033.2_L2/L3	UP_AC244033.2_L2/L3	human_UP_AC244033.2_L2/L3	macaque_DOWN_AC244033.2_L2/L3	hg	rm	-0.739297479015987	human_up_AC244033.2_L2/L3	macaque_down_AC244033.2_L2/L3	1.06671634532428	0.1853615301115	5.75478819516986	8.67504920299601e-09	3.77332979566811e-08	Chimp	chimp_up	chimp_UP_AC244033.2_L2/L3	pt	-1.06671634532428	chimp_up_AC244033.2_L2/L3	down_AC244033.2_L2/L3	Exc	macaque_down_AC244033.2_Exc	macaque_down_ac244033.2_exc
107.367730318253	-1.23893888716316	0.185087599445005	-6.69379737420652	2.17452467792914e-11	1.66876916365482e-10	L2/L3	Human	DOWN	human_down	macaque_up	PLEKHO1_L2/L3	DOWN_PLEKHO1_L2/L3	human_DOWN_PLEKHO1_L2/L3	macaque_UP_PLEKHO1_L2/L3	hg	rm	1.23893888716316	human_down_PLEKHO1_L2/L3	macaque_up_PLEKHO1_L2/L3	-1.20534880893688	0.144732138834104	-8.32813512359187	8.21257467434221e-17	6.95893814211237e-16	Chimp	chimp_down	chimp_DOWN_PLEKHO1_L2/L3	pt	1.20534880893688	chimp_down_PLEKHO1_L2/L3	up_PLEKHO1_L2/L3	Exc	macaque_up_PLEKHO1_Exc	macaque_up_plekho1_exc
2.94041120318894	-4.54096114804223	2.04925552187588	-2.21590772822973	0.0266978221555718	0.0487191309830202	L2/L3	Human	DOWN	human_down	macaque_up	AC242988.1_L2/L3	DOWN_AC242988.1_L2/L3	human_DOWN_AC242988.1_L2/L3	macaque_UP_AC242988.1_L2/L3	hg	rm	4.54096114804223	human_down_AC242988.1_L2/L3	macaque_up_AC242988.1_L2/L3	-3.34576850247405	0.919010819975491	-3.6406192721031	0.0002719830759171	0.0006445604093817	Chimp	chimp_down	chimp_DOWN_AC242988.1_L2/L3	pt	3.34576850247405	chimp_down_AC242988.1_L2/L3	up_AC242988.1_L2/L3	Exc	macaque_up_AC242988.1_Exc	macaque_up_ac242988.1_exc
7.99899225807982	-1.33535492001684	0.600367830112944	-2.22422796998572	0.0261331101126687	0.047816750798002	L2/L3	Human	DOWN	human_down	macaque_up	C1orf54_L2/L3	DOWN_C1orf54_L2/L3	human_DOWN_C1orf54_L2/L3	macaque_UP_C1orf54_L2/L3	hg	rm	1.33535492001684	human_down_C1orf54_L2/L3	macaque_up_C1orf54_L2/L3	-1.74115362003671	0.454249604723241	-3.83303276861966	0.0001265730853474	0.0003153874202741	Chimp	chimp_down	chimp_DOWN_C1orf54_L2/L3	pt	1.74115362003671	chimp_down_C1orf54_L2/L3	up_C1orf54_L2/L3	Exc	macaque_up_C1orf54_Exc	macaque_up_c1orf54_exc
44.5528501098731	-2.63195509678884	0.335793477278098	-7.83801733768969	4.57715830169748e-15	4.68647531268304e-14	L2/L3	Human	DOWN	human_down	macaque_up	CIART_L2/L3	DOWN_CIART_L2/L3	human_DOWN_CIART_L2/L3	macaque_UP_CIART_L2/L3	hg	rm	2.63195509678884	human_down_CIART_L2/L3	macaque_up_CIART_L2/L3	-1.82394506929611	0.196077544339022	-9.30216193519067	1.37618469530922e-20	1.48093627076255e-19	Chimp	chimp_down	chimp_DOWN_CIART_L2/L3	pt	1.82394506929611	chimp_down_CIART_L2/L3	up_CIART_L2/L3	Exc	macaque_up_CIART_Exc	macaque_up_ciart_exc
4.96467462645096	-2.49637426473021	0.980375875844018	-2.54634403624125	0.0108857843688547	0.0222992055874889	L2/L3	Human	DOWN	human_down	macaque_up	RN7SL473P_L2/L3	DOWN_RN7SL473P_L2/L3	human_DOWN_RN7SL473P_L2/L3	macaque_UP_RN7SL473P_L2/L3	hg	rm	2.49637426473021	human_down_RN7SL473P_L2/L3	macaque_up_RN7SL473P_L2/L3	-2.0699270285158	0.629652605299333	-3.28741120277231	0.0010111307142285	0.0021783542755197	Chimp	chimp_down	chimp_DOWN_RN7SL473P_L2/L3	pt	2.0699270285158	chimp_down_RN7SL473P_L2/L3	up_RN7SL473P_L2/L3	Exc	macaque_up_RN7SL473P_Exc	macaque_up_rn7sl473p_exc
553.065399225852	0.782765419776128	0.0868234664936548	9.01559741148245	1.95800326332755e-19	2.69462850950783e-18	L2/L3	Human	UP	human_up	macaque_down	ENSA_L2/L3	UP_ENSA_L2/L3	human_UP_ENSA_L2/L3	macaque_DOWN_ENSA_L2/L3	hg	rm	-0.782765419776128	human_up_ENSA_L2/L3	macaque_down_ENSA_L2/L3	1.50495753199847	0.0734645686854193	20.4854878879478	2.90063502627924e-93	2.86886043511999e-91	Chimp	chimp_up	chimp_UP_ENSA_L2/L3	pt	-1.50495753199847	chimp_up_ENSA_L2/L3	down_ENSA_L2/L3	Exc	macaque_down_ENSA_Exc	macaque_down_ensa_exc
50.2218730778391	0.818892402764469	0.264509353401428	3.09589204402042	0.00196221787427	0.0049338095389748	L2/L3	Human	UP	human_up	macaque_down	GOLPH3L_L2/L3	UP_GOLPH3L_L2/L3	human_UP_GOLPH3L_L2/L3	macaque_DOWN_GOLPH3L_L2/L3	hg	rm	-0.818892402764469	human_up_GOLPH3L_L2/L3	macaque_down_GOLPH3L_L2/L3	1.54116366985461	0.215555633025012	7.14972579573361	8.69514128321621e-13	5.45270685679404e-12	Chimp	chimp_up	chimp_UP_GOLPH3L_L2/L3	pt	-1.54116366985461	chimp_up_GOLPH3L_L2/L3	down_GOLPH3L_L2/L3	Exc	macaque_down_GOLPH3L_Exc	macaque_down_golph3l_exc
4.29126707841322	-2.39174040744442	0.96876184074598	-2.46886314762635	0.0135543044103678	0.0270269700456355	L2/L3	Human	DOWN	human_down	macaque_up	MINDY1_L2/L3	DOWN_MINDY1_L2/L3	human_DOWN_MINDY1_L2/L3	macaque_UP_MINDY1_L2/L3	hg	rm	2.39174040744442	human_down_MINDY1_L2/L3	macaque_up_MINDY1_L2/L3	-2.96778873781945	0.710238788284556	-4.17857879177167	2.93336374593712e-05	8.0571166453281e-05	Chimp	chimp_down	chimp_DOWN_MINDY1_L2/L3	pt	2.96778873781945	chimp_down_MINDY1_L2/L3	up_MINDY1_L2/L3	Exc	macaque_up_MINDY1_Exc	macaque_up_mindy1_exc
58.4894881059163	-0.712590628096892	0.232293725104698	-3.0676275382631	0.002157653655927	0.0053623013807399	L2/L3	Human	DOWN	human_down	macaque_up	PRUNE1_L2/L3	DOWN_PRUNE1_L2/L3	human_DOWN_PRUNE1_L2/L3	macaque_UP_PRUNE1_L2/L3	hg	rm	0.712590628096892	human_down_PRUNE1_L2/L3	macaque_up_PRUNE1_L2/L3	-0.635622031803287	0.182039345528028	-3.49167390137327	0.000480003884968	0.0010918382099529	Chimp	chimp_down	chimp_DOWN_PRUNE1_L2/L3	pt	0.635622031803287	chimp_down_PRUNE1_L2/L3	up_PRUNE1_L2/L3	Exc	macaque_up_PRUNE1_Exc	macaque_up_prune1_exc
54.8741148668138	-1.12713484462818	0.232389869700517	-4.8501892362207	1.23343741169376e-06	5.6021749514353e-06	L2/L3	Human	DOWN	human_down	macaque_up	SEMA6C_L2/L3	DOWN_SEMA6C_L2/L3	human_DOWN_SEMA6C_L2/L3	macaque_UP_SEMA6C_L2/L3	hg	rm	1.12713484462818	human_down_SEMA6C_L2/L3	macaque_up_SEMA6C_L2/L3	-1.21720170467265	0.173800208038426	-7.00345366907467	2.49728520063276e-12	1.50506422357225e-11	Chimp	chimp_down	chimp_DOWN_SEMA6C_L2/L3	pt	1.21720170467265	chimp_down_SEMA6C_L2/L3	up_SEMA6C_L2/L3	Exc	macaque_up_SEMA6C_Exc	macaque_up_sema6c_exc
10.6714041893004	-1.21969648986874	0.539726454583993	-2.25984196162637	0.0238310610610869	0.044139962036838	L2/L3	Human	DOWN	human_down	macaque_up	AL589765.1_L2/L3	DOWN_AL589765.1_L2/L3	human_DOWN_AL589765.1_L2/L3	macaque_UP_AL589765.1_L2/L3	hg	rm	1.21969648986874	human_down_AL589765.1_L2/L3	macaque_up_AL589765.1_L2/L3	-1.3086361859441	0.405552336361837	-3.22679977061339	0.0012518302688764	0.0026520865957637	Chimp	chimp_down	chimp_DOWN_AL589765.1_L2/L3	pt	1.3086361859441	chimp_down_AL589765.1_L2/L3	up_AL589765.1_L2/L3	Exc	macaque_up_AL589765.1_Exc	macaque_up_al589765.1_exc
4.78131839777466	4.96274297455472	2.03550721176382	2.43808665765147	0.0147652339377394	0.0291175739339751	L2/L3	Human	UP	human_up	macaque_down	AL589765.6_L2/L3	UP_AL589765.6_L2/L3	human_UP_AL589765.6_L2/L3	macaque_DOWN_AL589765.6_L2/L3	hg	rm	-4.96274297455472	human_up_AL589765.6_L2/L3	macaque_down_AL589765.6_L2/L3	5.32496389261108	1.99407832137005	2.67038853767414	0.0075763521227412	0.0138840569845206	Chimp	chimp_up	chimp_UP_AL589765.6_L2/L3	pt	-5.32496389261108	chimp_up_AL589765.6_L2/L3	down_AL589765.6_L2/L3	Exc	macaque_down_AL589765.6_Exc	macaque_down_al589765.6_exc
352.045880266392	1.87061948121871	0.138642927333842	13.492354187779	1.73471616856163e-41	6.19920458678187e-40	L2/L3	Human	UP	human_up	macaque_down	FLG-AS1_L2/L3	UP_FLG-AS1_L2/L3	human_UP_FLG-AS1_L2/L3	macaque_DOWN_FLG-AS1_L2/L3	hg	rm	-1.87061948121871	human_up_FLG-AS1_L2/L3	macaque_down_FLG-AS1_L2/L3	3.47783095543019	0.119796153187508	29.0312406775414	2.6549549692753e-185	1.21699051245473e-182	Chimp	chimp_up	chimp_UP_FLG-AS1_L2/L3	pt	-3.47783095543019	chimp_up_FLG-AS1_L2/L3	down_FLG-AS1_L2/L3	Exc	macaque_down_FLG-AS1_Exc	macaque_down_flg-as1_exc
8.34129678583831	1.64539829079846	0.703968671651066	2.33731749303473	0.0194226816284281	0.0369961799015925	L2/L3	Human	UP	human_up	macaque_down	HRNR_L2/L3	UP_HRNR_L2/L3	human_UP_HRNR_L2/L3	macaque_DOWN_HRNR_L2/L3	hg	rm	-1.64539829079846	human_up_HRNR_L2/L3	macaque_down_HRNR_L2/L3	1.44845121298513	0.643571200658307	2.25064641100086	0.0244079414184914	0.0401731592080625	Chimp	chimp_up	chimp_UP_HRNR_L2/L3	pt	-1.44845121298513	chimp_up_HRNR_L2/L3	down_HRNR_L2/L3	Exc	macaque_down_HRNR_Exc	macaque_down_hrnr_exc
6.22240879503691	-4.43993832801831	1.49234775447625	-2.97513653550309	0.0029285816854294	0.0070432522504184	L2/L3	Human	DOWN	human_down	macaque_up	LORICRIN_L2/L3	DOWN_LORICRIN_L2/L3	human_DOWN_LORICRIN_L2/L3	macaque_UP_LORICRIN_L2/L3	hg	rm	4.43993832801831	human_down_LORICRIN_L2/L3	macaque_up_LORICRIN_L2/L3	-2.07512088836868	0.621596175502343	-3.33837460742365	0.0008427005542441	0.0018423012391967	Chimp	chimp_down	chimp_DOWN_LORICRIN_L2/L3	pt	2.07512088836868	chimp_down_LORICRIN_L2/L3	up_LORICRIN_L2/L3	Exc	macaque_up_LORICRIN_Exc	macaque_up_loricrin_exc
35.2565512024869	-1.06993334452594	0.289522320426784	-3.69551246670293	0.0002194437116804	0.0006833891183193	L2/L3	Human	DOWN	human_down	macaque_up	ILF2_L2/L3	DOWN_ILF2_L2/L3	human_DOWN_ILF2_L2/L3	macaque_UP_ILF2_L2/L3	hg	rm	1.06993334452594	human_down_ILF2_L2/L3	macaque_up_ILF2_L2/L3	-1.30565664704638	0.223075639076806	-5.85297727914093	4.82850111396126e-09	2.15932744000714e-08	Chimp	chimp_down	chimp_DOWN_ILF2_L2/L3	pt	1.30565664704638	chimp_down_ILF2_L2/L3	up_ILF2_L2/L3	Exc	macaque_up_ILF2_Exc	macaque_up_ilf2_exc
275.514683637237	3.88470936643382	0.150671925583072	25.7825693233873	1.39096031318325e-146	4.42065733667146e-144	L2/L3	Human	UP	human_up	macaque_down	RPS27_L2/L3	UP_RPS27_L2/L3	human_UP_RPS27_L2/L3	macaque_DOWN_RPS27_L2/L3	hg	rm	-3.88470936643382	human_up_RPS27_L2/L3	macaque_down_RPS27_L2/L3	1.19438357483469	0.154603078637154	7.72548377020263	1.11429338755641e-14	8.19256544904218e-14	Chimp	chimp_up	chimp_UP_RPS27_L2/L3	pt	-1.19438357483469	chimp_up_RPS27_L2/L3	down_RPS27_L2/L3	Exc	macaque_down_RPS27_Exc	macaque_down_rps27_exc
62.5507995825861	1.35832634262176	0.233911820727879	5.80700170857105	6.36014877932247e-09	3.81384921519321e-08	L2/L3	Human	UP	human_up	macaque_down	C1orf43_L2/L3	UP_C1orf43_L2/L3	human_UP_C1orf43_L2/L3	macaque_DOWN_C1orf43_L2/L3	hg	rm	-1.35832634262176	human_up_C1orf43_L2/L3	macaque_down_C1orf43_L2/L3	1.406961425025	0.204983564909675	6.86377674056439	6.70634155247314e-12	3.91411256720738e-11	Chimp	chimp_up	chimp_UP_C1orf43_L2/L3	pt	-1.406961425025	chimp_up_C1orf43_L2/L3	down_C1orf43_L2/L3	Exc	macaque_down_C1orf43_Exc	macaque_down_c1orf43_exc
30.854214078588	-2.65172184262509	0.4108045374564	-6.45494779352705	1.08256215582559e-10	7.76993422049346e-10	L2/L3	Human	DOWN	human_down	macaque_up	IL6R_L2/L3	DOWN_IL6R_L2/L3	human_DOWN_IL6R_L2/L3	macaque_UP_IL6R_L2/L3	hg	rm	2.65172184262509	human_down_IL6R_L2/L3	macaque_up_IL6R_L2/L3	-1.67829278912974	0.235732307608324	-7.1194856833891	1.08330538712702e-12	6.73315963691259e-12	Chimp	chimp_down	chimp_DOWN_IL6R_L2/L3	pt	1.67829278912974	chimp_down_IL6R_L2/L3	up_IL6R_L2/L3	Exc	macaque_up_IL6R_Exc	macaque_up_il6r_exc
12.3932732673848	2.49977586115858	0.579625617781996	4.31274219853197	1.6124209354076e-05	6.19198733951596e-05	L2/L3	Human	UP	human_up	macaque_down	GBAP1_L2/L3	UP_GBAP1_L2/L3	human_UP_GBAP1_L2/L3	macaque_DOWN_GBAP1_L2/L3	hg	rm	-2.49977586115858	human_up_GBAP1_L2/L3	macaque_down_GBAP1_L2/L3	1.84074892455946	0.545830411294792	3.37238249549512	0.0007452087723968	0.0016424222190338	Chimp	chimp_up	chimp_UP_GBAP1_L2/L3	pt	-1.84074892455946	chimp_up_GBAP1_L2/L3	down_GBAP1_L2/L3	Exc	macaque_down_GBAP1_Exc	macaque_down_gbap1_exc
81.5397357364845	-0.95240963621547	0.20009763215753	-4.75972467013336	1.93857226046533e-06	8.5840253391142e-06	L2/L3	Human	DOWN	human_down	macaque_up	RUSC1_L2/L3	DOWN_RUSC1_L2/L3	human_DOWN_RUSC1_L2/L3	macaque_UP_RUSC1_L2/L3	hg	rm	0.95240963621547	human_down_RUSC1_L2/L3	macaque_up_RUSC1_L2/L3	-0.749442283856362	0.151997095667995	-4.93063555301973	8.1962519382905e-07	2.80940266323112e-06	Chimp	chimp_down	chimp_DOWN_RUSC1_L2/L3	pt	0.749442283856362	chimp_down_RUSC1_L2/L3	up_RUSC1_L2/L3	Exc	macaque_up_RUSC1_Exc	macaque_up_rusc1_exc
11.6121140847661	-1.85818299551404	0.577894600660538	-3.21543581371088	0.0013024661850281	0.003427043159988	L2/L3	Human	DOWN	human_down	macaque_up	ASH1L-AS1_L2/L3	DOWN_ASH1L-AS1_L2/L3	human_DOWN_ASH1L-AS1_L2/L3	macaque_UP_ASH1L-AS1_L2/L3	hg	rm	1.85818299551404	human_down_ASH1L-AS1_L2/L3	macaque_up_ASH1L-AS1_L2/L3	-1.20971879925596	0.37415677305113	-3.23318695901478	0.0012241741897416	0.0025995025377889	Chimp	chimp_down	chimp_DOWN_ASH1L-AS1_L2/L3	pt	1.20971879925596	chimp_down_ASH1L-AS1_L2/L3	up_ASH1L-AS1_L2/L3	Exc	macaque_up_ASH1L-AS1_Exc	macaque_up_ash1l-as1_exc
80.0225457459366	2.12887161608822	0.281739694761277	7.5561649837523	4.15127229131275e-14	3.98669324479173e-13	L2/L3	Human	UP	human_up	macaque_down	DAP3P1_L2/L3	UP_DAP3P1_L2/L3	human_UP_DAP3P1_L2/L3	macaque_DOWN_DAP3P1_L2/L3	hg	rm	-2.12887161608822	human_up_DAP3P1_L2/L3	macaque_down_DAP3P1_L2/L3	3.37368589533998	0.248977327487228	13.5501731398134	7.90434808574389e-42	2.03464407096967e-40	Chimp	chimp_up	chimp_UP_DAP3P1_L2/L3	pt	-3.37368589533998	chimp_up_DAP3P1_L2/L3	down_DAP3P1_L2/L3	Exc	macaque_down_DAP3P1_Exc	macaque_down_dap3p1_exc
29.6229421125986	-2.5114897041212	0.423470453498096	-5.93073184533874	3.01587405306014e-09	1.87545979464496e-08	L2/L3	Human	DOWN	human_down	macaque_up	AL353807.3_L2/L3	DOWN_AL353807.3_L2/L3	human_DOWN_AL353807.3_L2/L3	macaque_UP_AL353807.3_L2/L3	hg	rm	2.5114897041212	human_down_AL353807.3_L2/L3	macaque_up_AL353807.3_L2/L3	-1.04063823004203	0.23094134265254	-4.50607162013306	6.60388057635023e-06	1.99733659964324e-05	Chimp	chimp_down	chimp_DOWN_AL353807.3_L2/L3	pt	1.04063823004203	chimp_down_AL353807.3_L2/L3	up_AL353807.3_L2/L3	Exc	macaque_up_AL353807.3_Exc	macaque_up_al353807.3_exc
9.25394332947268	-2.2778241984637	0.697424950714549	-3.26604919444014	0.0010905930137125	0.0029274071030239	L2/L3	Human	DOWN	human_down	macaque_up	AL355388.2_L2/L3	DOWN_AL355388.2_L2/L3	human_DOWN_AL355388.2_L2/L3	macaque_UP_AL355388.2_L2/L3	hg	rm	2.2778241984637	human_down_AL355388.2_L2/L3	macaque_up_AL355388.2_L2/L3	-1.64923630920142	0.443348963022849	-3.71995075381832	0.000199261627147	0.0004814909515973	Chimp	chimp_down	chimp_DOWN_AL355388.2_L2/L3	pt	1.64923630920142	chimp_down_AL355388.2_L2/L3	up_AL355388.2_L2/L3	Exc	macaque_up_AL355388.2_Exc	macaque_up_al355388.2_exc
62.9902693795301	-1.70190644643327	0.226143154203043	-7.52579246730245	5.24015164808498e-14	4.9981694551322e-13	L2/L3	Human	DOWN	human_down	macaque_up	UBQLN4_L2/L3	DOWN_UBQLN4_L2/L3	human_DOWN_UBQLN4_L2/L3	macaque_UP_UBQLN4_L2/L3	hg	rm	1.70190644643327	human_down_UBQLN4_L2/L3	macaque_up_UBQLN4_L2/L3	-2.33231589690862	0.175039305533013	-13.32452668163	1.66686568498769e-40	4.13438194249394e-39	Chimp	chimp_down	chimp_DOWN_UBQLN4_L2/L3	pt	2.33231589690862	chimp_down_UBQLN4_L2/L3	up_UBQLN4_L2/L3	Exc	macaque_up_UBQLN4_Exc	macaque_up_ubqln4_exc
10.7235786461779	-1.57042316428817	0.553945343037327	-2.8349785480232	0.0045828762900016	0.0104423515197858	L2/L3	Human	DOWN	human_down	macaque_up	PMF1_L2/L3	DOWN_PMF1_L2/L3	human_DOWN_PMF1_L2/L3	macaque_UP_PMF1_L2/L3	hg	rm	1.57042316428817	human_down_PMF1_L2/L3	macaque_up_PMF1_L2/L3	-1.3277665280588	0.378289639708443	-3.50992041199473	0.0004482408384046	0.0010238877454924	Chimp	chimp_down	chimp_DOWN_PMF1_L2/L3	pt	1.3277665280588	chimp_down_PMF1_L2/L3	up_PMF1_L2/L3	Exc	macaque_up_PMF1_Exc	macaque_up_pmf1_exc
3.0873614167315	-3.43790818551062	1.51039688292242	-2.2761621295581	0.0228363076157803	0.0425620633614622	L2/L3	Human	DOWN	human_down	macaque_up	ETV3L_L2/L3	DOWN_ETV3L_L2/L3	human_DOWN_ETV3L_L2/L3	macaque_UP_ETV3L_L2/L3	hg	rm	3.43790818551062	human_down_ETV3L_L2/L3	macaque_up_ETV3L_L2/L3	-2.36762117399179	0.760307211308747	-3.11403224745995	0.0018454931833681	0.003797408107628	Chimp	chimp_down	chimp_DOWN_ETV3L_L2/L3	pt	2.36762117399179	chimp_down_ETV3L_L2/L3	up_ETV3L_L2/L3	Exc	macaque_up_ETV3L_Exc	macaque_up_etv3l_exc
8.1403536158207	-4.02885929407128	1.10096005958845	-3.65940549703255	0.0002528010478542	0.000779025956904	L2/L3	Human	DOWN	human_down	macaque_up	CD5L_L2/L3	DOWN_CD5L_L2/L3	human_DOWN_CD5L_L2/L3	macaque_UP_CD5L_L2/L3	hg	rm	4.02885929407128	human_down_CD5L_L2/L3	macaque_up_CD5L_L2/L3	-2.84842919913144	0.535675020492805	-5.31745758185805	1.05227205019862e-07	4.02793585812338e-07	Chimp	chimp_down	chimp_DOWN_CD5L_L2/L3	pt	2.84842919913144	chimp_down_CD5L_L2/L3	up_CD5L_L2/L3	Exc	macaque_up_CD5L_Exc	macaque_up_cd5l_exc
32.8404894287082	-2.13201472913614	0.368275820617657	-5.78917922322572	7.0731196001559e-09	4.2159259512207e-08	L2/L3	Human	DOWN	human_down	macaque_up	KIRREL1_L2/L3	DOWN_KIRREL1_L2/L3	human_DOWN_KIRREL1_L2/L3	macaque_UP_KIRREL1_L2/L3	hg	rm	2.13201472913614	human_down_KIRREL1_L2/L3	macaque_up_KIRREL1_L2/L3	-1.03047030957215	0.219391063434885	-4.69695662821743	2.64066495736099e-06	8.44757615402719e-06	Chimp	chimp_down	chimp_DOWN_KIRREL1_L2/L3	pt	1.03047030957215	chimp_down_KIRREL1_L2/L3	up_KIRREL1_L2/L3	Exc	macaque_up_KIRREL1_Exc	macaque_up_kirrel1_exc
4.14783053633884	-2.8077598346936	1.12819383664993	-2.48872112529081	0.0128203484364044	0.0257292098450902	L2/L3	Human	DOWN	human_down	macaque_up	PYHIN1_L2/L3	DOWN_PYHIN1_L2/L3	human_DOWN_PYHIN1_L2/L3	macaque_UP_PYHIN1_L2/L3	hg	rm	2.8077598346936	human_down_PYHIN1_L2/L3	macaque_up_PYHIN1_L2/L3	-1.79630836266306	0.600697065440126	-2.99037312817055	0.0027863685246334	0.0055624690245529	Chimp	chimp_down	chimp_DOWN_PYHIN1_L2/L3	pt	1.79630836266306	chimp_down_PYHIN1_L2/L3	up_PYHIN1_L2/L3	Exc	macaque_up_PYHIN1_Exc	macaque_up_pyhin1_exc
12.4569026000121	-1.8280056587928	0.526322926106	-3.47316365699154	0.0005143616079577	0.0014888067136952	L2/L3	Human	DOWN	human_down	macaque_up	CADM3-AS1_L2/L3	DOWN_CADM3-AS1_L2/L3	human_DOWN_CADM3-AS1_L2/L3	macaque_UP_CADM3-AS1_L2/L3	hg	rm	1.8280056587928	human_down_CADM3-AS1_L2/L3	macaque_up_CADM3-AS1_L2/L3	-1.95650442720014	0.373842931340712	-5.23349316833016	1.66336157194301e-07	6.2027356740979e-07	Chimp	chimp_down	chimp_DOWN_CADM3-AS1_L2/L3	pt	1.95650442720014	chimp_down_CADM3-AS1_L2/L3	up_CADM3-AS1_L2/L3	Exc	macaque_up_CADM3-AS1_Exc	macaque_up_cadm3-as1_exc
31.5214381158242	-0.870045967342906	0.312219282372219	-2.78665033348472	0.0053255909547163	0.0119059075217237	L2/L3	Human	DOWN	human_down	macaque_up	ACKR1_L2/L3	DOWN_ACKR1_L2/L3	human_DOWN_ACKR1_L2/L3	macaque_UP_ACKR1_L2/L3	hg	rm	0.870045967342906	human_down_ACKR1_L2/L3	macaque_up_ACKR1_L2/L3	-1.23237402287849	0.252982343742548	-4.87138353075199	1.10819482486938e-06	3.72723745528242e-06	Chimp	chimp_down	chimp_DOWN_ACKR1_L2/L3	pt	1.23237402287849	chimp_down_ACKR1_L2/L3	up_ACKR1_L2/L3	Exc	macaque_up_ACKR1_Exc	macaque_up_ackr1_exc
8.47007925765311	-2.7141313607243	0.813698197518309	-3.33555041537773	0.0008513071616877	0.0023450546060314	L2/L3	Human	DOWN	human_down	macaque_up	VSIG8_L2/L3	DOWN_VSIG8_L2/L3	human_DOWN_VSIG8_L2/L3	macaque_UP_VSIG8_L2/L3	hg	rm	2.7141313607243	human_down_VSIG8_L2/L3	macaque_up_VSIG8_L2/L3	-1.31751542718224	0.437637008463171	-3.01052105215896	0.0026079986819052	0.005234884764791	Chimp	chimp_down	chimp_DOWN_VSIG8_L2/L3	pt	1.31751542718224	chimp_down_VSIG8_L2/L3	up_VSIG8_L2/L3	Exc	macaque_up_VSIG8_Exc	macaque_up_vsig8_exc
8.11044409985229	3.47351633948674	0.884318870803069	3.92790027915198	8.56907255869875e-05	0.0002879227706641	L2/L3	Human	UP	human_up	macaque_down	AL590560.3_L2/L3	UP_AL590560.3_L2/L3	human_UP_AL590560.3_L2/L3	macaque_DOWN_AL590560.3_L2/L3	hg	rm	-3.47351633948674	human_up_AL590560.3_L2/L3	macaque_down_AL590560.3_L2/L3	2.22348853040543	0.865884722812195	2.56788054093858	0.0102322411116684	0.0182324661088233	Chimp	chimp_up	chimp_UP_AL590560.3_L2/L3	pt	-2.22348853040543	chimp_up_AL590560.3_L2/L3	down_AL590560.3_L2/L3	Exc	macaque_down_AL590560.3_Exc	macaque_down_al590560.3_exc
3.76509686477798	-2.21665869139705	0.989630413156751	-2.23988537733626	0.0250983651914889	0.0462250527510685	L2/L3	Human	DOWN	human_down	macaque_up	LINC01133_L2/L3	DOWN_LINC01133_L2/L3	human_DOWN_LINC01133_L2/L3	macaque_UP_LINC01133_L2/L3	hg	rm	2.21665869139705	human_down_LINC01133_L2/L3	macaque_up_LINC01133_L2/L3	-3.79461786802254	0.898773095904482	-4.2219976157651	2.42146671960235e-05	6.74197882588969e-05	Chimp	chimp_down	chimp_DOWN_LINC01133_L2/L3	pt	3.79461786802254	chimp_down_LINC01133_L2/L3	up_LINC01133_L2/L3	Exc	macaque_up_LINC01133_Exc	macaque_up_linc01133_exc
3.49899481313429	-3.57465128782961	1.52371064517887	-2.34601713858209	0.0189752349220133	0.0362705452767529	L2/L3	Human	DOWN	human_down	macaque_up	AL121987.1_L2/L3	DOWN_AL121987.1_L2/L3	human_DOWN_AL121987.1_L2/L3	macaque_UP_AL121987.1_L2/L3	hg	rm	3.57465128782961	human_down_AL121987.1_L2/L3	macaque_up_AL121987.1_L2/L3	-2.07355308287106	0.747345575489909	-2.77455724751134	0.0055276904460594	0.0104033185528838	Chimp	chimp_down	chimp_DOWN_AL121987.1_L2/L3	pt	2.07355308287106	chimp_down_AL121987.1_L2/L3	up_AL121987.1_L2/L3	Exc	macaque_up_AL121987.1_Exc	macaque_up_al121987.1_exc
146.712288095028	0.647237089512178	0.139955442746462	4.62459391939966	3.7533299106407e-06	1.59302656250056e-05	L2/L3	Human	UP	human_up	macaque_down	IGSF8_L2/L3	UP_IGSF8_L2/L3	human_UP_IGSF8_L2/L3	macaque_DOWN_IGSF8_L2/L3	hg	rm	-0.647237089512178	human_up_IGSF8_L2/L3	macaque_down_IGSF8_L2/L3	0.573397839056553	0.118238400704449	4.84950604575434	1.23769297432657e-06	4.13709854663415e-06	Chimp	chimp_up	chimp_UP_IGSF8_L2/L3	pt	-0.573397839056553	chimp_up_IGSF8_L2/L3	down_IGSF8_L2/L3	Exc	macaque_down_IGSF8_Exc	macaque_down_igsf8_exc
156.279736369664	0.587575853607065	0.145557499993708	4.03672674807179	5.42021375927286e-05	0.0001887729619608	L2/L3	Human	UP	human_up	macaque_down	PEA15_L2/L3	UP_PEA15_L2/L3	human_UP_PEA15_L2/L3	macaque_DOWN_PEA15_L2/L3	hg	rm	-0.587575853607065	human_up_PEA15_L2/L3	macaque_down_PEA15_L2/L3	0.891173306891415	0.121628631865749	7.32700264091656	2.35357188432443e-13	1.55271905438021e-12	Chimp	chimp_up	chimp_UP_PEA15_L2/L3	pt	-0.891173306891415	chimp_up_PEA15_L2/L3	down_PEA15_L2/L3	Exc	macaque_down_PEA15_Exc	macaque_down_pea15_exc
4.56344401149335	-4.11628293745583	1.47347054736643	-2.79359702493744	0.0052125389431711	0.0116816545928381	L2/L3	Human	DOWN	human_down	macaque_up	CD84_L2/L3	DOWN_CD84_L2/L3	human_DOWN_CD84_L2/L3	macaque_UP_CD84_L2/L3	hg	rm	4.11628293745583	human_down_CD84_L2/L3	macaque_up_CD84_L2/L3	-3.04228808400276	0.683600080174263	-4.4503916430601	8.5713832811433e-06	2.55033693533056e-05	Chimp	chimp_down	chimp_DOWN_CD84_L2/L3	pt	3.04228808400276	chimp_down_CD84_L2/L3	up_CD84_L2/L3	Exc	macaque_up_CD84_Exc	macaque_up_cd84_exc
5.46220634095704	-3.50843881706351	1.12455547591764	-3.11984503405721	0.0018094620627086	0.0045917531913896	L2/L3	Human	DOWN	human_down	macaque_up	AL354714.1_L2/L3	DOWN_AL354714.1_L2/L3	human_DOWN_AL354714.1_L2/L3	macaque_UP_AL354714.1_L2/L3	hg	rm	3.50843881706351	human_down_AL354714.1_L2/L3	macaque_up_AL354714.1_L2/L3	-3.91692198881441	0.756224162300464	-5.17957794008985	2.22388482740385e-07	8.17401985289101e-07	Chimp	chimp_down	chimp_DOWN_AL354714.1_L2/L3	pt	3.91692198881441	chimp_down_AL354714.1_L2/L3	up_AL354714.1_L2/L3	Exc	macaque_up_AL354714.1_Exc	macaque_up_al354714.1_exc
55.9897973172954	1.87543690377376	0.236972499049047	7.91415422169135	2.4893956407748e-15	2.60022938183646e-14	L2/L3	Human	UP	human_up	macaque_down	AL591806.3_L2/L3	UP_AL591806.3_L2/L3	human_UP_AL591806.3_L2/L3	macaque_DOWN_AL591806.3_L2/L3	hg	rm	-1.87543690377376	human_up_AL591806.3_L2/L3	macaque_down_AL591806.3_L2/L3	0.814712888256351	0.223011760043233	3.65322836830851	0.000258963719489	0.0006158494679976	Chimp	chimp_up	chimp_UP_AL591806.3_L2/L3	pt	-0.814712888256351	chimp_up_AL591806.3_L2/L3	down_AL591806.3_L2/L3	Exc	macaque_down_AL591806.3_Exc	macaque_down_al591806.3_exc
36.6654582975029	-1.05571979203563	0.313293339847745	-3.36974859583255	0.0007523679203648	0.002095517848775	L2/L3	Human	DOWN	human_down	macaque_up	B4GALT3_L2/L3	DOWN_B4GALT3_L2/L3	human_DOWN_B4GALT3_L2/L3	macaque_UP_B4GALT3_L2/L3	hg	rm	1.05571979203563	human_down_B4GALT3_L2/L3	macaque_up_B4GALT3_L2/L3	-0.90121956910399	0.244648202961203	-3.68373672152788	0.0002298396366781	0.0005503222079216	Chimp	chimp_down	chimp_DOWN_B4GALT3_L2/L3	pt	0.90121956910399	chimp_down_B4GALT3_L2/L3	up_B4GALT3_L2/L3	Exc	macaque_up_B4GALT3_Exc	macaque_up_b4galt3_exc
19.1923124309444	-2.9051829650233	0.56639434800704	-5.12925839610812	2.90885836624009e-07	1.44178723264085e-06	L2/L3	Human	DOWN	human_down	macaque_up	AL592295.3_L2/L3	DOWN_AL592295.3_L2/L3	human_DOWN_AL592295.3_L2/L3	macaque_UP_AL592295.3_L2/L3	hg	rm	2.9051829650233	human_down_AL592295.3_L2/L3	macaque_up_AL592295.3_L2/L3	-1.2993931809371	0.286988890912511	-4.5276776282369	5.96354665061476e-06	1.81797030264808e-05	Chimp	chimp_down	chimp_DOWN_AL592295.3_L2/L3	pt	1.2993931809371	chimp_down_AL592295.3_L2/L3	up_AL592295.3_L2/L3	Exc	macaque_up_AL592295.3_Exc	macaque_up_al592295.3_exc
31.764328710524	-3.14132614818032	0.427765498527213	-7.34357062221203	2.07969580039513e-13	1.90075264947156e-12	L2/L3	Human	DOWN	human_down	macaque_up	AL450163.1_L2/L3	DOWN_AL450163.1_L2/L3	human_DOWN_AL450163.1_L2/L3	macaque_UP_AL450163.1_L2/L3	hg	rm	3.14132614818032	human_down_AL450163.1_L2/L3	macaque_up_AL450163.1_L2/L3	-3.03164042969487	0.262807339408784	-11.5356003242333	8.72761860458001e-31	1.51185695536896e-29	Chimp	chimp_down	chimp_DOWN_AL450163.1_L2/L3	pt	3.03164042969487	chimp_down_AL450163.1_L2/L3	up_AL450163.1_L2/L3	Exc	macaque_up_AL450163.1_Exc	macaque_up_al450163.1_exc
3.83335331433264	-3.97494680358989	1.48955768736541	-2.66854170020122	0.0076181321115603	0.0163304207545468	L2/L3	Human	DOWN	human_down	macaque_up	SH2D1B_L2/L3	DOWN_SH2D1B_L2/L3	human_DOWN_SH2D1B_L2/L3	macaque_UP_SH2D1B_L2/L3	hg	rm	3.97494680358989	human_down_SH2D1B_L2/L3	macaque_up_SH2D1B_L2/L3	-5.07575982635643	1.15267719752632	-4.40345296779458	1.06541389624959e-05	3.12787358430906e-05	Chimp	chimp_down	chimp_DOWN_SH2D1B_L2/L3	pt	5.07575982635643	chimp_down_SH2D1B_L2/L3	up_SH2D1B_L2/L3	Exc	macaque_up_SH2D1B_Exc	macaque_up_sh2d1b_exc
10.3018040808998	1.40086204025104	0.581007013526462	2.41109316692825	0.0159047850063432	0.031079394606591	L2/L3	Human	UP	human_up	macaque_down	AL391001.1_L2/L3	UP_AL391001.1_L2/L3	human_UP_AL391001.1_L2/L3	macaque_DOWN_AL391001.1_L2/L3	hg	rm	-1.40086204025104	human_up_AL391001.1_L2/L3	macaque_down_AL391001.1_L2/L3	1.5356953759707	0.507307912723121	3.02714650699496	0.0024687427308519	0.0049750551008275	Chimp	chimp_up	chimp_UP_AL391001.1_L2/L3	pt	-1.5356953759707	chimp_up_AL391001.1_L2/L3	down_AL391001.1_L2/L3	Exc	macaque_down_AL391001.1_Exc	macaque_down_al391001.1_exc
30.7649725356265	-1.26980824283599	0.334288161873982	-3.79854385425314	0.0001455486787661	0.00046926799771	L2/L3	Human	DOWN	human_down	macaque_up	ALDH9A1_L2/L3	DOWN_ALDH9A1_L2/L3	human_DOWN_ALDH9A1_L2/L3	macaque_UP_ALDH9A1_L2/L3	hg	rm	1.26980824283599	human_down_ALDH9A1_L2/L3	macaque_up_ALDH9A1_L2/L3	-0.651198658185873	0.231700474351032	-2.81051931382449	0.0049461620214432	0.0093956581083137	Chimp	chimp_down	chimp_DOWN_ALDH9A1_L2/L3	pt	0.651198658185873	chimp_down_ALDH9A1_L2/L3	up_ALDH9A1_L2/L3	Exc	macaque_up_ALDH9A1_Exc	macaque_up_aldh9a1_exc
8.9812836150577	-2.08575199974827	0.651389918203811	-3.20200227461252	0.0013647592041826	0.0035731986369615	L2/L3	Human	DOWN	human_down	macaque_up	AL358115.1_L2/L3	DOWN_AL358115.1_L2/L3	human_DOWN_AL358115.1_L2/L3	macaque_UP_AL358115.1_L2/L3	hg	rm	2.08575199974827	human_down_AL358115.1_L2/L3	macaque_up_AL358115.1_L2/L3	-2.1769431732734	0.454474622743286	-4.79002141006907	1.66763518600173e-06	5.48575107556408e-06	Chimp	chimp_down	chimp_DOWN_AL358115.1_L2/L3	pt	2.1769431732734	chimp_down_AL358115.1_L2/L3	up_AL358115.1_L2/L3	Exc	macaque_up_AL358115.1_Exc	macaque_up_al358115.1_exc
14.572104199662	-4.69582517728272	1.05540738623761	-4.44930103627822	8.61501952716394e-06	3.4609395224027e-05	L2/L3	Human	DOWN	human_down	macaque_up	AL583804.1_L2/L3	DOWN_AL583804.1_L2/L3	human_DOWN_AL583804.1_L2/L3	macaque_UP_AL583804.1_L2/L3	hg	rm	4.69582517728272	human_down_AL583804.1_L2/L3	macaque_up_AL583804.1_L2/L3	-1.68196121043054	0.325843577833437	-5.16186699647129	2.44498988274139e-07	8.94395009899076e-07	Chimp	chimp_down	chimp_DOWN_AL583804.1_L2/L3	pt	1.68196121043054	chimp_down_AL583804.1_L2/L3	up_AL583804.1_L2/L3	Exc	macaque_up_AL583804.1_Exc	macaque_up_al583804.1_exc
7.36099143878041	1.97186567069924	0.740227158851716	2.66386560817103	0.0077248417251798	0.0165286649336971	L2/L3	Human	UP	human_up	macaque_down	AL136984.1_L2/L3	UP_AL136984.1_L2/L3	human_UP_AL136984.1_L2/L3	macaque_DOWN_AL136984.1_L2/L3	hg	rm	-1.97186567069924	human_up_AL136984.1_L2/L3	macaque_down_AL136984.1_L2/L3	1.90896912318307	0.672376062718511	2.83913903101315	0.0045235442838269	0.008661193794626	Chimp	chimp_up	chimp_UP_AL136984.1_L2/L3	pt	-1.90896912318307	chimp_up_AL136984.1_L2/L3	down_AL136984.1_L2/L3	Exc	macaque_down_AL136984.1_Exc	macaque_down_al136984.1_exc
51.2041318353306	0.953865649772711	0.240353835978109	3.96858925047314	7.229937894596e-05	0.0002464713953884	L2/L3	Human	UP	human_up	macaque_down	CREG1_L2/L3	UP_CREG1_L2/L3	human_UP_CREG1_L2/L3	macaque_DOWN_CREG1_L2/L3	hg	rm	-0.953865649772711	human_up_CREG1_L2/L3	macaque_down_CREG1_L2/L3	0.692797175423887	0.209565335325237	3.30587677751519	0.0009467971498564	0.002051436857011	Chimp	chimp_up	chimp_UP_CREG1_L2/L3	pt	-0.692797175423887	chimp_up_CREG1_L2/L3	down_CREG1_L2/L3	Exc	macaque_down_CREG1_Exc	macaque_down_creg1_exc
73.3051259992144	-0.802598411135386	0.19634886212123	-4.08761427219192	4.35832013111534e-05	0.000154429788383	L2/L3	Human	DOWN	human_down	macaque_up	MPC2_L2/L3	DOWN_MPC2_L2/L3	human_DOWN_MPC2_L2/L3	macaque_UP_MPC2_L2/L3	hg	rm	0.802598411135386	human_down_MPC2_L2/L3	macaque_up_MPC2_L2/L3	-0.95556788298459	0.151941167870885	-6.28906501361499	3.19383702698684e-10	1.61220456110246e-09	Chimp	chimp_down	chimp_DOWN_MPC2_L2/L3	pt	0.95556788298459	chimp_down_MPC2_L2/L3	up_MPC2_L2/L3	Exc	macaque_up_MPC2_Exc	macaque_up_mpc2_exc
9.70881168430341	-5.22406949754231	1.42719575652741	-3.6603734797063	0.0002518478875831	0.000776389840718	L2/L3	Human	DOWN	human_down	macaque_up	AL023755.1_L2/L3	DOWN_AL023755.1_L2/L3	human_DOWN_AL023755.1_L2/L3	macaque_UP_AL023755.1_L2/L3	hg	rm	5.22406949754231	human_down_AL023755.1_L2/L3	macaque_up_AL023755.1_L2/L3	-2.8567398786652	0.44279912915336	-6.45154809614766	1.10713301252452e-10	5.84228968043716e-10	Chimp	chimp_down	chimp_DOWN_AL023755.1_L2/L3	pt	2.8567398786652	chimp_down_AL023755.1_L2/L3	up_AL023755.1_L2/L3	Exc	macaque_up_AL023755.1_Exc	macaque_up_al023755.1_exc
112.028911161341	2.33346482125626	0.188665505505234	12.3682642198286	3.88118151307523e-35	1.11460051259832e-33	L2/L3	Human	UP	human_up	macaque_down	AL135926.1_L2/L3	UP_AL135926.1_L2/L3	human_UP_AL135926.1_L2/L3	macaque_DOWN_AL135926.1_L2/L3	hg	rm	-2.33346482125626	human_up_AL135926.1_L2/L3	macaque_down_AL135926.1_L2/L3	1.38198490080177	0.179429165509838	7.70211964635147	1.33827489420309e-14	9.79101300743551e-14	Chimp	chimp_up	chimp_UP_AL135926.1_L2/L3	pt	-1.38198490080177	chimp_up_AL135926.1_L2/L3	down_AL135926.1_L2/L3	Exc	macaque_down_AL135926.1_Exc	macaque_down_al135926.1_exc
1159.83261033583	-0.51262989900493	0.0567802489322747	-9.02831369436888	1.74337461454988e-19	2.40759428229496e-18	L2/L3	Human	DOWN	human_down	macaque_up	ATP1B1_L2/L3	DOWN_ATP1B1_L2/L3	human_DOWN_ATP1B1_L2/L3	macaque_UP_ATP1B1_L2/L3	hg	rm	0.51262989900493	human_down_ATP1B1_L2/L3	macaque_up_ATP1B1_L2/L3	-0.602429394573379	0.0480079108147133	-12.5485442784306	4.04884963057809e-36	8.58615478598393e-35	Chimp	chimp_down	chimp_DOWN_ATP1B1_L2/L3	pt	0.602429394573379	chimp_down_ATP1B1_L2/L3	up_ATP1B1_L2/L3	Exc	macaque_up_ATP1B1_Exc	macaque_up_atp1b1_exc
899.170969414036	1.66253788042312	0.0658318749242962	25.2542994155182	1.01586851507709e-140	2.91737854522622e-138	L2/L3	Human	UP	human_up	macaque_down	NME7_L2/L3	UP_NME7_L2/L3	human_UP_NME7_L2/L3	macaque_DOWN_NME7_L2/L3	hg	rm	-1.66253788042312	human_up_NME7_L2/L3	macaque_down_NME7_L2/L3	1.26453390756817	0.0605552639264748	20.8823118846208	7.75474691464075e-97	8.28888553620524e-95	Chimp	chimp_up	chimp_UP_NME7_L2/L3	pt	-1.26453390756817	chimp_up_NME7_L2/L3	down_NME7_L2/L3	Exc	macaque_down_NME7_Exc	macaque_down_nme7_exc
34.9526550967332	0.902735991930713	0.307039726663171	2.94012765625287	0.0032807704992132	0.0077927698673889	L2/L3	Human	UP	human_up	macaque_down	Z99572.1_L2/L3	UP_Z99572.1_L2/L3	human_UP_Z99572.1_L2/L3	macaque_DOWN_Z99572.1_L2/L3	hg	rm	-0.902735991930713	human_up_Z99572.1_L2/L3	macaque_down_Z99572.1_L2/L3	1.19043280502207	0.259204892590295	4.59263246586821	4.37689508952706e-06	1.35672152886173e-05	Chimp	chimp_up	chimp_UP_Z99572.1_L2/L3	pt	-1.19043280502207	chimp_up_Z99572.1_L2/L3	down_Z99572.1_L2/L3	Exc	macaque_down_Z99572.1_Exc	macaque_down_z99572.1_exc
36.5645440554166	-1.37844686304034	0.292882374479256	-4.70648623185746	2.52022998120273e-06	1.100828327505e-05	L2/L3	Human	DOWN	human_down	macaque_up	GORAB_L2/L3	DOWN_GORAB_L2/L3	human_DOWN_GORAB_L2/L3	macaque_UP_GORAB_L2/L3	hg	rm	1.37844686304034	human_down_GORAB_L2/L3	macaque_up_GORAB_L2/L3	-1.16699588192631	0.204313595358993	-5.71178770495336	1.1179549786155e-08	4.79186744655264e-08	Chimp	chimp_down	chimp_DOWN_GORAB_L2/L3	pt	1.16699588192631	chimp_down_GORAB_L2/L3	up_GORAB_L2/L3	Exc	macaque_up_GORAB_Exc	macaque_up_gorab_exc
72.8066289378739	-2.63644864361623	0.288113535831819	-9.15072815306812	5.65510698128986e-20	8.01397919179698e-19	L2/L3	Human	DOWN	human_down	macaque_up	BX284613.2_L2/L3	DOWN_BX284613.2_L2/L3	human_DOWN_BX284613.2_L2/L3	macaque_UP_BX284613.2_L2/L3	hg	rm	2.63644864361623	human_down_BX284613.2_L2/L3	macaque_up_BX284613.2_L2/L3	-3.43581713937883	0.238772854786324	-14.389479668673	6.02474691856737e-47	1.82472512771247e-45	Chimp	chimp_down	chimp_DOWN_BX284613.2_L2/L3	pt	3.43581713937883	chimp_down_BX284613.2_L2/L3	up_BX284613.2_L2/L3	Exc	macaque_up_BX284613.2_Exc	macaque_up_bx284613.2_exc
10.9698616491736	-3.18124989566335	0.72189794576914	-4.40678618675651	1.04915659883148e-05	4.15686447635426e-05	L2/L3	Human	DOWN	human_down	macaque_up	MROH9_L2/L3	DOWN_MROH9_L2/L3	human_DOWN_MROH9_L2/L3	macaque_UP_MROH9_L2/L3	hg	rm	3.18124989566335	human_down_MROH9_L2/L3	macaque_up_MROH9_L2/L3	-4.32410805819883	0.580195543902869	-7.45284603378948	9.13478674252736e-14	6.219273830188e-13	Chimp	chimp_down	chimp_DOWN_MROH9_L2/L3	pt	4.32410805819883	chimp_down_MROH9_L2/L3	up_MROH9_L2/L3	Exc	macaque_up_MROH9_Exc	macaque_up_mroh9_exc
1291.61419968786	-0.801837054744802	0.0546422845713414	-14.6742959419626	9.4188114881544e-49	4.28448073724519e-47	L2/L3	Human	DOWN	human_down	macaque_up	PRRC2C_L2/L3	DOWN_PRRC2C_L2/L3	human_DOWN_PRRC2C_L2/L3	macaque_UP_PRRC2C_L2/L3	hg	rm	0.801837054744802	human_down_PRRC2C_L2/L3	macaque_up_PRRC2C_L2/L3	-1.22996041209157	0.0470480760543766	-26.1426293111332	1.19531981776909e-150	3.60653711092963e-148	Chimp	chimp_down	chimp_DOWN_PRRC2C_L2/L3	pt	1.22996041209157	chimp_down_PRRC2C_L2/L3	up_PRRC2C_L2/L3	Exc	macaque_up_PRRC2C_Exc	macaque_up_prrc2c_exc
10.7126944219778	-1.25167945548785	0.557069965832421	-2.24689811380782	0.0246465392955732	0.0454701943226999	L2/L3	Human	DOWN	human_down	macaque_up	MYOCOS_L2/L3	DOWN_MYOCOS_L2/L3	human_DOWN_MYOCOS_L2/L3	macaque_UP_MYOCOS_L2/L3	hg	rm	1.25167945548785	human_down_MYOCOS_L2/L3	macaque_up_MYOCOS_L2/L3	-0.894096240297285	0.398236517482141	-2.24513875811848	0.0247592261415472	0.0406923336075239	Chimp	chimp_down	chimp_DOWN_MYOCOS_L2/L3	pt	0.894096240297285	chimp_down_MYOCOS_L2/L3	up_MYOCOS_L2/L3	Exc	macaque_up_MYOCOS_Exc	macaque_up_myocos_exc
12.7237102537433	1.14951952113403	0.516229550850051	2.22676039998325	0.0259632912909708	0.0475790736689152	L2/L3	Human	UP	human_up	macaque_down	EEF1AKNMT_L2/L3	UP_EEF1AKNMT_L2/L3	human_UP_EEF1AKNMT_L2/L3	macaque_DOWN_EEF1AKNMT_L2/L3	hg	rm	-1.14951952113403	human_up_EEF1AKNMT_L2/L3	macaque_down_EEF1AKNMT_L2/L3	1.57171567769815	0.435397016675358	3.6098448485008	0.0003063802083691	0.0007190703669444	Chimp	chimp_up	chimp_UP_EEF1AKNMT_L2/L3	pt	-1.57171567769815	chimp_up_EEF1AKNMT_L2/L3	down_EEF1AKNMT_L2/L3	Exc	macaque_down_EEF1AKNMT_Exc	macaque_down_eef1aknmt_exc
6.64831993756664	-3.42683314288125	1.09956795828443	-3.11652692047144	0.0018299497166505	0.0046373252653713	L2/L3	Human	DOWN	human_down	macaque_up	C1orf105_L2/L3	DOWN_C1orf105_L2/L3	human_DOWN_C1orf105_L2/L3	macaque_UP_C1orf105_L2/L3	hg	rm	3.42683314288125	human_down_C1orf105_L2/L3	macaque_up_C1orf105_L2/L3	-1.3730896724101	0.483563492129368	-2.8395230300859	0.0045181033621191	0.0086535565881455	Chimp	chimp_down	chimp_DOWN_C1orf105_L2/L3	pt	1.3730896724101	chimp_down_C1orf105_L2/L3	up_C1orf105_L2/L3	Exc	macaque_up_C1orf105_Exc	macaque_up_c1orf105_exc
63.6008571401097	-4.17528316774287	0.395232648722684	-10.5641150376533	4.37071567729508e-26	8.53937531836111e-25	L2/L3	Human	DOWN	human_down	macaque_up	AL031599.1_L2/L3	DOWN_AL031599.1_L2/L3	human_DOWN_AL031599.1_L2/L3	macaque_UP_AL031599.1_L2/L3	hg	rm	4.17528316774287	human_down_AL031599.1_L2/L3	macaque_up_AL031599.1_L2/L3	-3.75069967095598	0.208510768633005	-17.9880381984371	2.41766508239045e-72	1.46262601278829e-70	Chimp	chimp_down	chimp_DOWN_AL031599.1_L2/L3	pt	3.75069967095598	chimp_down_AL031599.1_L2/L3	up_AL031599.1_L2/L3	Exc	macaque_up_AL031599.1_Exc	macaque_up_al031599.1_exc
7.563326551656	2.35765765874502	0.758233299147565	3.10940928259889	0.0018746184143514	0.0047391155684747	L2/L3	Human	UP	human_up	macaque_down	TNFSF4_L2/L3	UP_TNFSF4_L2/L3	human_UP_TNFSF4_L2/L3	macaque_DOWN_TNFSF4_L2/L3	hg	rm	-2.35765765874502	human_up_TNFSF4_L2/L3	macaque_down_TNFSF4_L2/L3	2.1078150986427	0.702567013189842	3.0001623461834	0.0026983574262805	0.0054030617954321	Chimp	chimp_up	chimp_UP_TNFSF4_L2/L3	pt	-2.1078150986427	chimp_up_TNFSF4_L2/L3	down_TNFSF4_L2/L3	Exc	macaque_down_TNFSF4_Exc	macaque_down_tnfsf4_exc
182.269361910128	1.72708661538903	0.135706086042589	12.7266703045802	4.20387708168465e-37	1.29629513737432e-35	L2/L3	Human	UP	human_up	macaque_down	AL645568.1_L2/L3	UP_AL645568.1_L2/L3	human_UP_AL645568.1_L2/L3	macaque_DOWN_AL645568.1_L2/L3	hg	rm	-1.72708661538903	human_up_AL645568.1_L2/L3	macaque_down_AL645568.1_L2/L3	0.790422119477641	0.127164776203824	6.21573161274411	5.10860578076874e-10	2.52109166439759e-09	Chimp	chimp_up	chimp_UP_AL645568.1_L2/L3	pt	-0.790422119477641	chimp_up_AL645568.1_L2/L3	down_AL645568.1_L2/L3	Exc	macaque_down_AL645568.1_Exc	macaque_down_al645568.1_exc
15.2148109884551	-1.27545678927581	0.422674848735704	-3.01758383090673	0.0025479855601786	0.0062227237512723	L2/L3	Human	DOWN	human_down	macaque_up	CENPL_L2/L3	DOWN_CENPL_L2/L3	human_DOWN_CENPL_L2/L3	macaque_UP_CENPL_L2/L3	hg	rm	1.27545678927581	human_down_CENPL_L2/L3	macaque_up_CENPL_L2/L3	-2.51466823934501	0.366424313590543	-6.86272211225318	6.75605741007069e-12	3.94119883569371e-11	Chimp	chimp_down	chimp_DOWN_CENPL_L2/L3	pt	2.51466823934501	chimp_down_CENPL_L2/L3	up_CENPL_L2/L3	Exc	macaque_up_CENPL_Exc	macaque_up_cenpl_exc
49.1536124104022	1.69701649288304	0.2575530803924	6.58899707313739	4.42807515419635e-11	3.29424467463871e-10	L2/L3	Human	UP	human_up	macaque_down	GAS5_L2/L3	UP_GAS5_L2/L3	human_UP_GAS5_L2/L3	macaque_DOWN_GAS5_L2/L3	hg	rm	-1.69701649288304	human_up_GAS5_L2/L3	macaque_down_GAS5_L2/L3	0.552252057677136	0.243835825996873	2.26485199793494	0.0235217632919019	0.038848721578837	Chimp	chimp_up	chimp_UP_GAS5_L2/L3	pt	-0.552252057677136	chimp_up_GAS5_L2/L3	down_GAS5_L2/L3	Exc	macaque_down_GAS5_Exc	macaque_down_gas5_exc
18.2109350068515	-2.23364279145174	0.470731689956558	-4.74504444699245	2.08460557064957e-06	9.19819666456927e-06	L2/L3	Human	DOWN	human_down	macaque_up	RABGAP1L-DT_L2/L3	DOWN_RABGAP1L-DT_L2/L3	human_DOWN_RABGAP1L-DT_L2/L3	macaque_UP_RABGAP1L-DT_L2/L3	hg	rm	2.23364279145174	human_down_RABGAP1L-DT_L2/L3	macaque_up_RABGAP1L-DT_L2/L3	-2.1967240161897	0.31760471499585	-6.91653464974034	4.62825255226783e-12	2.73134508135321e-11	Chimp	chimp_down	chimp_DOWN_RABGAP1L-DT_L2/L3	pt	2.1967240161897	chimp_down_RABGAP1L-DT_L2/L3	up_RABGAP1L-DT_L2/L3	Exc	macaque_up_RABGAP1L-DT_Exc	macaque_up_rabgap1l-dt_exc
109.42852386406	-1.29359808628562	0.16670079680736	-7.75999941848212	8.49297749440827e-15	8.52014358403684e-14	L2/L3	Human	DOWN	human_down	macaque_up	LINC02803_L2/L3	DOWN_LINC02803_L2/L3	human_DOWN_LINC02803_L2/L3	macaque_UP_LINC02803_L2/L3	hg	rm	1.29359808628562	human_down_LINC02803_L2/L3	macaque_up_LINC02803_L2/L3	-5.11252736689878	0.251777311095184	-20.3057509219565	1.14382392219159e-91	1.09494726945216e-89	Chimp	chimp_down	chimp_DOWN_LINC02803_L2/L3	pt	5.11252736689878	chimp_down_LINC02803_L2/L3	up_LINC02803_L2/L3	Exc	macaque_up_LINC02803_Exc	macaque_up_linc02803_exc
188.197752952619	0.719041211705351	0.177397501541191	4.05327699352288	5.05051434004988e-05	0.0001767494638223	L2/L3	Human	UP	human_up	macaque_down	AL591043.2_L2/L3	UP_AL591043.2_L2/L3	human_UP_AL591043.2_L2/L3	macaque_DOWN_AL591043.2_L2/L3	hg	rm	-0.719041211705351	human_up_AL591043.2_L2/L3	macaque_down_AL591043.2_L2/L3	2.71268941003956	0.139408866793976	19.4585141707555	2.46837740060912e-84	1.99444893969217e-82	Chimp	chimp_up	chimp_UP_AL591043.2_L2/L3	pt	-2.71268941003956	chimp_up_AL591043.2_L2/L3	down_AL591043.2_L2/L3	Exc	macaque_down_AL591043.2_Exc	macaque_down_al591043.2_exc
1848.27139347028	0.665043850845226	0.0448787179253428	14.8186909428105	1.10925113943455e-49	5.22531821335217e-48	L2/L3	Human	UP	human_up	macaque_down	ASTN1_L2/L3	UP_ASTN1_L2/L3	human_UP_ASTN1_L2/L3	macaque_DOWN_ASTN1_L2/L3	hg	rm	-0.665043850845226	human_up_ASTN1_L2/L3	macaque_down_ASTN1_L2/L3	0.629979407497574	0.0395149032009863	15.942830589595	3.1954558692102e-57	1.2801157327478e-55	Chimp	chimp_up	chimp_UP_ASTN1_L2/L3	pt	-0.629979407497574	chimp_up_ASTN1_L2/L3	down_ASTN1_L2/L3	Exc	macaque_down_ASTN1_Exc	macaque_down_astn1_exc
7.41676256470868	-2.09264856444396	0.714844639118925	-2.92741730150376	0.0034178994387954	0.0080782400617877	L2/L3	Human	DOWN	human_down	macaque_up	LINC01645_L2/L3	DOWN_LINC01645_L2/L3	human_DOWN_LINC01645_L2/L3	macaque_UP_LINC01645_L2/L3	hg	rm	2.09264856444396	human_down_LINC01645_L2/L3	macaque_up_LINC01645_L2/L3	-2.66998491990486	0.542878024729612	-4.91820408688431	8.73418254733229e-07	2.98220849732434e-06	Chimp	chimp_down	chimp_DOWN_LINC01645_L2/L3	pt	2.66998491990486	chimp_down_LINC01645_L2/L3	up_LINC01645_L2/L3	Exc	macaque_up_LINC01645_Exc	macaque_up_linc01645_exc
51.7509945360418	-1.98324420109916	0.275808289443952	-7.1906620540576	6.44778964154946e-13	5.65242787407035e-12	L2/L3	Human	DOWN	human_down	macaque_up	AL136114.1_L2/L3	DOWN_AL136114.1_L2/L3	human_DOWN_AL136114.1_L2/L3	macaque_UP_AL136114.1_L2/L3	hg	rm	1.98324420109916	human_down_AL136114.1_L2/L3	macaque_up_AL136114.1_L2/L3	-2.50359456871758	0.214197412093288	-11.6882577816916	1.46358125166058e-31	2.60926871462839e-30	Chimp	chimp_down	chimp_DOWN_AL136114.1_L2/L3	pt	2.50359456871758	chimp_down_AL136114.1_L2/L3	up_AL136114.1_L2/L3	Exc	macaque_up_AL136114.1_Exc	macaque_up_al136114.1_exc
19.386649916522	-2.62427278727106	0.518436108140725	-5.06190202816413	4.15094330800557e-07	2.01224089260974e-06	L2/L3	Human	DOWN	human_down	macaque_up	AXDND1_L2/L3	DOWN_AXDND1_L2/L3	human_DOWN_AXDND1_L2/L3	macaque_UP_AXDND1_L2/L3	hg	rm	2.62427278727106	human_down_AXDND1_L2/L3	macaque_up_AXDND1_L2/L3	-1.52713904908602	0.292180371941803	-5.22669965452094	1.72562467755142e-07	6.42386222303852e-07	Chimp	chimp_down	chimp_DOWN_AXDND1_L2/L3	pt	1.52713904908602	chimp_down_AXDND1_L2/L3	up_AXDND1_L2/L3	Exc	macaque_up_AXDND1_Exc	macaque_up_axdnd1_exc
3.77664233799016	-4.93586026362157	2.00641673410535	-2.46003742877595	0.0138922526804633	0.0275946445742937	L2/L3	Human	DOWN	human_down	macaque_up	HNRNPA1P54_L2/L3	DOWN_HNRNPA1P54_L2/L3	human_DOWN_HNRNPA1P54_L2/L3	macaque_UP_HNRNPA1P54_L2/L3	hg	rm	4.93586026362157	human_down_HNRNPA1P54_L2/L3	macaque_up_HNRNPA1P54_L2/L3	-3.74397808187707	0.819652262307825	-4.56776398241794	4.92954643990459e-06	1.51809649795304e-05	Chimp	chimp_down	chimp_DOWN_HNRNPA1P54_L2/L3	pt	3.74397808187707	chimp_down_HNRNPA1P54_L2/L3	up_HNRNPA1P54_L2/L3	Exc	macaque_up_HNRNPA1P54_Exc	macaque_up_hnrnpa1p54_exc
215.358166647112	2.77548897289183	0.181395493955905	15.3007603020531	7.55686475173089e-53	3.99391193397466e-51	L2/L3	Human	UP	human_up	macaque_down	FAM163A_L2/L3	UP_FAM163A_L2/L3	human_UP_FAM163A_L2/L3	macaque_DOWN_FAM163A_L2/L3	hg	rm	-2.77548897289183	human_up_FAM163A_L2/L3	macaque_down_FAM163A_L2/L3	3.44300470046411	0.168172060180479	20.4731077015357	3.73993744336786e-93	3.68368383884779e-91	Chimp	chimp_up	chimp_UP_FAM163A_L2/L3	pt	-3.44300470046411	chimp_up_FAM163A_L2/L3	down_FAM163A_L2/L3	Exc	macaque_down_FAM163A_Exc	macaque_down_fam163a_exc
12.2033858182167	-2.12775079365995	0.596291064019088	-3.56830903907666	0.0003592925743989	0.0010705122254216	L2/L3	Human	DOWN	human_down	macaque_up	MR1_L2/L3	DOWN_MR1_L2/L3	human_DOWN_MR1_L2/L3	macaque_UP_MR1_L2/L3	hg	rm	2.12775079365995	human_down_MR1_L2/L3	macaque_up_MR1_L2/L3	-1.14574369556488	0.358582728741557	-3.19520044812494	0.001397337541359	0.0029386745752455	Chimp	chimp_down	chimp_DOWN_MR1_L2/L3	pt	1.14574369556488	chimp_down_MR1_L2/L3	up_MR1_L2/L3	Exc	macaque_up_MR1_Exc	macaque_up_mr1_exc
16.7534380192843	-2.28211342558413	0.512721530556469	-4.45098028769593	8.5479188880755e-06	3.43646811631249e-05	L2/L3	Human	DOWN	human_down	macaque_up	LINC01344_L2/L3	DOWN_LINC01344_L2/L3	human_DOWN_LINC01344_L2/L3	macaque_UP_LINC01344_L2/L3	hg	rm	2.28211342558413	human_down_LINC01344_L2/L3	macaque_up_LINC01344_L2/L3	-2.45418245011232	0.371853242340243	-6.59986836383897	4.11523014974894e-11	2.24309686369576e-10	Chimp	chimp_down	chimp_DOWN_LINC01344_L2/L3	pt	2.45418245011232	chimp_down_LINC01344_L2/L3	up_LINC01344_L2/L3	Exc	macaque_up_LINC01344_Exc	macaque_up_linc01344_exc
217.858965913582	-7.40017784593065	0.593825335715865	-12.4618762468422	1.20501777017223e-35	3.50278092314943e-34	L2/L3	Human	DOWN	human_down	macaque_up	RGSL1_L2/L3	DOWN_RGSL1_L2/L3	human_DOWN_RGSL1_L2/L3	macaque_UP_RGSL1_L2/L3	hg	rm	7.40017784593065	human_down_RGSL1_L2/L3	macaque_up_RGSL1_L2/L3	-5.14175386400469	0.154950613200843	-33.1831785482519	1.88249417857276e-241	2.36163848634002e-238	Chimp	chimp_down	chimp_DOWN_RGSL1_L2/L3	pt	5.14175386400469	chimp_down_RGSL1_L2/L3	up_RGSL1_L2/L3	Exc	macaque_up_RGSL1_Exc	macaque_up_rgsl1_exc
10.9285719497651	-5.49081519081802	1.42389592103811	-3.85619138989796	0.0001151673313941	0.0003777006757171	L2/L3	Human	DOWN	human_down	macaque_up	LAMC2_L2/L3	DOWN_LAMC2_L2/L3	human_DOWN_LAMC2_L2/L3	macaque_UP_LAMC2_L2/L3	hg	rm	5.49081519081802	human_down_LAMC2_L2/L3	macaque_up_LAMC2_L2/L3	-3.88485940586816	0.502308372074711	-7.73401285314501	1.04208506004621e-14	7.67113634689982e-14	Chimp	chimp_down	chimp_DOWN_LAMC2_L2/L3	pt	3.88485940586816	chimp_down_LAMC2_L2/L3	up_LAMC2_L2/L3	Exc	macaque_up_LAMC2_Exc	macaque_up_lamc2_exc
1958.14881650804	-0.576385260593055	0.0461062129885954	-12.5012492510635	7.34873025475375e-36	2.16519572746984e-34	L2/L3	Human	DOWN	human_down	macaque_up	RGL1_L2/L3	DOWN_RGL1_L2/L3	human_DOWN_RGL1_L2/L3	macaque_UP_RGL1_L2/L3	hg	rm	0.576385260593055	human_down_RGL1_L2/L3	macaque_up_RGL1_L2/L3	-0.822876721794152	0.0401148310600199	-20.5130297211762	1.64708208197224e-93	1.6426714856021e-91	Chimp	chimp_down	chimp_DOWN_RGL1_L2/L3	pt	0.822876721794152	chimp_down_RGL1_L2/L3	up_RGL1_L2/L3	Exc	macaque_up_RGL1_Exc	macaque_up_rgl1_exc
166.954301780414	0.578124796115487	0.133766525154903	4.32189440105445	1.54695227332915e-05	5.95977927704439e-05	L2/L3	Human	UP	human_up	macaque_down	ODR4_L2/L3	UP_ODR4_L2/L3	human_UP_ODR4_L2/L3	macaque_DOWN_ODR4_L2/L3	hg	rm	-0.578124796115487	human_up_ODR4_L2/L3	macaque_down_ODR4_L2/L3	0.74369192994966	0.110845851865876	6.70924457190811	1.95634539346058e-11	1.10109678390853e-10	Chimp	chimp_up	chimp_UP_ODR4_L2/L3	pt	-0.74369192994966	chimp_up_ODR4_L2/L3	down_ODR4_L2/L3	Exc	macaque_down_ODR4_Exc	macaque_down_odr4_exc
309.37737774814	2.28118358689164	0.127534155657599	17.8868443134253	1.49329259396507e-71	1.26669474269578e-69	L2/L3	Human	UP	human_up	macaque_down	PDC-AS1_L2/L3	UP_PDC-AS1_L2/L3	human_UP_PDC-AS1_L2/L3	macaque_DOWN_PDC-AS1_L2/L3	hg	rm	-2.28118358689164	human_up_PDC-AS1_L2/L3	macaque_down_PDC-AS1_L2/L3	2.68238529253289	0.11578045770827	23.1678587701876	9.60586960338724e-119	1.5366812608479e-116	Chimp	chimp_up	chimp_UP_PDC-AS1_L2/L3	pt	-2.68238529253289	chimp_up_PDC-AS1_L2/L3	down_PDC-AS1_L2/L3	Exc	macaque_down_PDC-AS1_Exc	macaque_down_pdc-as1_exc
30.5511111625095	-1.88050006276628	0.361156198549846	-5.20688851615193	1.92033384864545e-07	9.74517300751819e-07	L2/L3	Human	DOWN	human_down	macaque_up	LINC01036_L2/L3	DOWN_LINC01036_L2/L3	human_DOWN_LINC01036_L2/L3	macaque_UP_LINC01036_L2/L3	hg	rm	1.88050006276628	human_down_LINC01036_L2/L3	macaque_up_LINC01036_L2/L3	-2.30356683808457	0.281888738931815	-8.17190089541595	3.03567863166309e-16	2.47548531865622e-15	Chimp	chimp_down	chimp_DOWN_LINC01036_L2/L3	pt	2.30356683808457	chimp_down_LINC01036_L2/L3	up_LINC01036_L2/L3	Exc	macaque_up_LINC01036_Exc	macaque_up_linc01036_exc
5.05817474769535	-2.17178584166883	0.869149908039522	-2.49874713392948	0.0124633207220971	0.0250950931518759	L2/L3	Human	DOWN	human_down	macaque_up	LINC01035_L2/L3	DOWN_LINC01035_L2/L3	human_DOWN_LINC01035_L2/L3	macaque_UP_LINC01035_L2/L3	hg	rm	2.17178584166883	human_down_LINC01035_L2/L3	macaque_up_LINC01035_L2/L3	-2.99794525995762	0.684008978752304	-4.38290337273957	1.17108062738987e-05	3.41537719741404e-05	Chimp	chimp_down	chimp_DOWN_LINC01035_L2/L3	pt	2.99794525995762	chimp_down_LINC01035_L2/L3	up_LINC01035_L2/L3	Exc	macaque_up_LINC01035_Exc	macaque_up_linc01035_exc
125.640086679915	-1.49461514825703	0.173377935649328	-8.6205614495262	6.66266175555953e-18	8.30168351309551e-17	L2/L3	Human	DOWN	human_down	macaque_up	AL354771.1_L2/L3	DOWN_AL354771.1_L2/L3	human_DOWN_AL354771.1_L2/L3	macaque_UP_AL354771.1_L2/L3	hg	rm	1.49461514825703	human_down_AL354771.1_L2/L3	macaque_up_AL354771.1_L2/L3	-0.788557430097253	0.119172172878409	-6.61695940462389	3.66662131258109e-11	2.01006406639105e-10	Chimp	chimp_down	chimp_DOWN_AL354771.1_L2/L3	pt	0.788557430097253	chimp_down_AL354771.1_L2/L3	up_AL354771.1_L2/L3	Exc	macaque_up_AL354771.1_Exc	macaque_up_al354771.1_exc
9.56796175349697	3.08925101571301	0.975547146944337	3.16668551119168	0.0015418696591556	0.0039804121854189	L2/L3	Human	UP	human_up	macaque_down	AL391645.1_L2/L3	UP_AL391645.1_L2/L3	human_UP_AL391645.1_L2/L3	macaque_DOWN_AL391645.1_L2/L3	hg	rm	-3.08925101571301	human_up_AL391645.1_L2/L3	macaque_down_AL391645.1_L2/L3	4.08713466415187	0.910710938182295	4.48785063711814	7.19453389865028e-06	2.16471736945503e-05	Chimp	chimp_up	chimp_UP_AL391645.1_L2/L3	pt	-4.08713466415187	chimp_up_AL391645.1_L2/L3	down_AL391645.1_L2/L3	Exc	macaque_down_AL391645.1_Exc	macaque_down_al391645.1_exc
14.7405256064683	-2.43850415565461	0.539846441658023	-4.51703293285636	6.27121551193966e-06	2.57769775724424e-05	L2/L3	Human	DOWN	human_down	macaque_up	AL138927.1_L2/L3	DOWN_AL138927.1_L2/L3	human_DOWN_AL138927.1_L2/L3	macaque_UP_AL138927.1_L2/L3	hg	rm	2.43850415565461	human_down_AL138927.1_L2/L3	macaque_up_AL138927.1_L2/L3	-3.00133416709129	0.400903293912157	-7.48642930269594	7.07726389339702e-14	4.86850395852846e-13	Chimp	chimp_down	chimp_DOWN_AL138927.1_L2/L3	pt	3.00133416709129	chimp_down_AL138927.1_L2/L3	up_AL138927.1_L2/L3	Exc	macaque_up_AL138927.1_Exc	macaque_up_al138927.1_exc
131.502635808064	-0.707999528426537	0.171415861289338	-4.13030348009324	3.62284671105577e-05	0.0001302869254748	L2/L3	Human	DOWN	human_down	macaque_up	AL390957.1_L2/L3	DOWN_AL390957.1_L2/L3	human_DOWN_AL390957.1_L2/L3	macaque_UP_AL390957.1_L2/L3	hg	rm	0.707999528426537	human_down_AL390957.1_L2/L3	macaque_up_AL390957.1_L2/L3	-0.690165369797507	0.142687860570326	-4.83688918622019	1.31886904858088e-06	4.39180813662669e-06	Chimp	chimp_down	chimp_DOWN_AL390957.1_L2/L3	pt	0.690165369797507	chimp_down_AL390957.1_L2/L3	up_AL390957.1_L2/L3	Exc	macaque_up_AL390957.1_Exc	macaque_up_al390957.1_exc
5.53390577048222	-3.26180823614683	1.11272851236724	-2.93136034521806	0.0033748106716611	0.007986694516453	L2/L3	Human	DOWN	human_down	macaque_up	AL353072.2_L2/L3	DOWN_AL353072.2_L2/L3	human_DOWN_AL353072.2_L2/L3	macaque_UP_AL353072.2_L2/L3	hg	rm	3.26180823614683	human_down_AL353072.2_L2/L3	macaque_up_AL353072.2_L2/L3	-1.8631608578193	0.547322479829704	-3.40413728008945	0.0006637338662042	0.0014757590622494	Chimp	chimp_down	chimp_DOWN_AL353072.2_L2/L3	pt	1.8631608578193	chimp_down_AL353072.2_L2/L3	up_AL353072.2_L2/L3	Exc	macaque_up_AL353072.2_Exc	macaque_up_al353072.2_exc
4.95169361921572	-3.31165904614846	1.14277063181055	-2.89792102978848	0.0037564516180665	0.0087852021946853	L2/L3	Human	DOWN	human_down	macaque_up	LINC02789_L2/L3	DOWN_LINC02789_L2/L3	human_DOWN_LINC02789_L2/L3	macaque_UP_LINC02789_L2/L3	hg	rm	3.31165904614846	human_down_LINC02789_L2/L3	macaque_up_LINC02789_L2/L3	-3.29158651597147	0.7226042006551	-4.55517213017496	5.23426987582812e-06	1.60674896020913e-05	Chimp	chimp_down	chimp_DOWN_LINC02789_L2/L3	pt	3.29158651597147	chimp_down_LINC02789_L2/L3	up_LINC02789_L2/L3	Exc	macaque_up_LINC02789_Exc	macaque_up_linc02789_exc
10.2686104558584	-3.70165445140356	0.888445906071429	-4.16643762564196	3.09396495992827e-05	0.0001129022485989	L2/L3	Human	DOWN	human_down	macaque_up	NR5A2_L2/L3	DOWN_NR5A2_L2/L3	human_DOWN_NR5A2_L2/L3	macaque_UP_NR5A2_L2/L3	hg	rm	3.70165445140356	human_down_NR5A2_L2/L3	macaque_up_NR5A2_L2/L3	-2.42063732281191	0.40976302837338	-5.9074078313532	3.47532648901735e-09	1.5778644227089e-08	Chimp	chimp_down	chimp_DOWN_NR5A2_L2/L3	pt	2.42063732281191	chimp_down_NR5A2_L2/L3	up_NR5A2_L2/L3	Exc	macaque_up_NR5A2_Exc	macaque_up_nr5a2_exc
20.8653986880299	-3.48982801959863	0.604745077361123	-5.77074233464935	7.8923076002265e-09	4.68312282696039e-08	L2/L3	Human	DOWN	human_down	macaque_up	AC104461.1_L2/L3	DOWN_AC104461.1_L2/L3	human_DOWN_AC104461.1_L2/L3	macaque_UP_AC104461.1_L2/L3	hg	rm	3.48982801959863	human_down_AC104461.1_L2/L3	macaque_up_AC104461.1_L2/L3	-2.42263236488296	0.322708758858014	-7.50717883659574	6.04151690575811e-14	4.17770806398753e-13	Chimp	chimp_down	chimp_DOWN_AC104461.1_L2/L3	pt	2.42263236488296	chimp_down_AC104461.1_L2/L3	up_AC104461.1_L2/L3	Exc	macaque_up_AC104461.1_Exc	macaque_up_ac104461.1_exc
6.01349936992484	-5.63275057576503	1.99116635519769	-2.82886990384376	0.0046712683615027	0.0106193946270653	L2/L3	Human	DOWN	human_down	macaque_up	MROH3P_L2/L3	DOWN_MROH3P_L2/L3	human_DOWN_MROH3P_L2/L3	macaque_UP_MROH3P_L2/L3	hg	rm	5.63275057576503	human_down_MROH3P_L2/L3	macaque_up_MROH3P_L2/L3	-4.17595735195628	0.735646808110821	-5.6765791761951	1.37414967063592e-08	5.82193948618517e-08	Chimp	chimp_down	chimp_DOWN_MROH3P_L2/L3	pt	4.17595735195628	chimp_down_MROH3P_L2/L3	up_MROH3P_L2/L3	Exc	macaque_up_MROH3P_Exc	macaque_up_mroh3p_exc
13.0424418952112	-4.19016000090487	0.87746200709843	-4.77531786790494	1.79423616315986e-06	7.98346335357073e-06	L2/L3	Human	DOWN	human_down	macaque_up	RPS10P7_L2/L3	DOWN_RPS10P7_L2/L3	human_DOWN_RPS10P7_L2/L3	macaque_UP_RPS10P7_L2/L3	hg	rm	4.19016000090487	human_down_RPS10P7_L2/L3	macaque_up_RPS10P7_L2/L3	-3.44455786071713	0.424694925048238	-8.1106640497903	5.03438682289192e-16	4.04857099562928e-15	Chimp	chimp_down	chimp_DOWN_RPS10P7_L2/L3	pt	3.44455786071713	chimp_down_RPS10P7_L2/L3	up_RPS10P7_L2/L3	Exc	macaque_up_RPS10P7_Exc	macaque_up_rps10p7_exc
172.068122594781	-1.35639530667231	0.158176086676125	-8.57522356998	9.8894502656115e-18	1.21695888761546e-16	L2/L3	Human	DOWN	human_down	macaque_up	IPO9-AS1_L2/L3	DOWN_IPO9-AS1_L2/L3	human_DOWN_IPO9-AS1_L2/L3	macaque_UP_IPO9-AS1_L2/L3	hg	rm	1.35639530667231	human_down_IPO9-AS1_L2/L3	macaque_up_IPO9-AS1_L2/L3	-0.813577831498007	0.120770726922532	-6.73654826984582	1.62193428076719e-11	9.17863853664929e-11	Chimp	chimp_down	chimp_DOWN_IPO9-AS1_L2/L3	pt	0.813577831498007	chimp_down_IPO9-AS1_L2/L3	up_IPO9-AS1_L2/L3	Exc	macaque_up_IPO9-AS1_Exc	macaque_up_ipo9-as1_exc
13.032933327345	-1.83539789358771	0.57128727699692	-3.21274071293137	0.001314749239983	0.003455427853653	L2/L3	Human	DOWN	human_down	macaque_up	ELF3-AS1_L2/L3	DOWN_ELF3-AS1_L2/L3	human_DOWN_ELF3-AS1_L2/L3	macaque_UP_ELF3-AS1_L2/L3	hg	rm	1.83539789358771	human_down_ELF3-AS1_L2/L3	macaque_up_ELF3-AS1_L2/L3	-1.03838624412839	0.384516158793256	-2.70050092923847	0.0069235143617548	0.0127840179972723	Chimp	chimp_down	chimp_DOWN_ELF3-AS1_L2/L3	pt	1.03838624412839	chimp_down_ELF3-AS1_L2/L3	up_ELF3-AS1_L2/L3	Exc	macaque_up_ELF3-AS1_Exc	macaque_up_elf3-as1_exc
6.58734514697107	-2.9946756166475	0.921371569071416	-3.25023662241457	0.0011530902174165	0.003069591951754	L2/L3	Human	DOWN	human_down	macaque_up	PTPRVP_L2/L3	DOWN_PTPRVP_L2/L3	human_DOWN_PTPRVP_L2/L3	macaque_UP_PTPRVP_L2/L3	hg	rm	2.9946756166475	human_down_PTPRVP_L2/L3	macaque_up_PTPRVP_L2/L3	-2.32357541375867	0.514670265382948	-4.51468750002448	6.34101989934089e-06	1.92369288940676e-05	Chimp	chimp_down	chimp_DOWN_PTPRVP_L2/L3	pt	2.32357541375867	chimp_down_PTPRVP_L2/L3	up_PTPRVP_L2/L3	Exc	macaque_up_PTPRVP_Exc	macaque_up_ptprvp_exc
63.4078469685621	-0.85874230639081	0.219968271843416	-3.9039371414533	9.46403709766182e-05	0.0003157239863679	L2/L3	Human	DOWN	human_down	macaque_up	KLHL12_L2/L3	DOWN_KLHL12_L2/L3	human_DOWN_KLHL12_L2/L3	macaque_UP_KLHL12_L2/L3	hg	rm	0.85874230639081	human_down_KLHL12_L2/L3	macaque_up_KLHL12_L2/L3	-0.731838193973035	0.166951886880932	-4.38352753985327	1.16772879089264e-05	3.4064353762963e-05	Chimp	chimp_down	chimp_DOWN_KLHL12_L2/L3	pt	0.731838193973035	chimp_down_KLHL12_L2/L3	up_KLHL12_L2/L3	Exc	macaque_up_KLHL12_Exc	macaque_up_klhl12_exc
59.2098244808032	-0.980356298160963	0.230025920257813	-4.26193838095366	2.02661330211544e-05	7.64825121425328e-05	L2/L3	Human	DOWN	human_down	macaque_up	TMEM183A_L2/L3	DOWN_TMEM183A_L2/L3	human_DOWN_TMEM183A_L2/L3	macaque_UP_TMEM183A_L2/L3	hg	rm	0.980356298160963	human_down_TMEM183A_L2/L3	macaque_up_TMEM183A_L2/L3	-0.628109982779584	0.167284688177179	-3.75473684784779	0.0001735236915634	0.0004235214736952	Chimp	chimp_down	chimp_DOWN_TMEM183A_L2/L3	pt	0.628109982779584	chimp_down_TMEM183A_L2/L3	up_TMEM183A_L2/L3	Exc	macaque_up_TMEM183A_Exc	macaque_up_tmem183a_exc
4.67805468680002	-2.67818779408355	0.956762432203507	-2.79921922510633	0.0051226345521202	0.011511560024921	L2/L3	Human	DOWN	human_down	macaque_up	AL592146.2_L2/L3	DOWN_AL592146.2_L2/L3	human_DOWN_AL592146.2_L2/L3	macaque_UP_AL592146.2_L2/L3	hg	rm	2.67818779408355	human_down_AL592146.2_L2/L3	macaque_up_AL592146.2_L2/L3	-6.15004010286633	1.46901867676795	-4.18649551576654	2.8329452768096e-05	7.80467910518189e-05	Chimp	chimp_down	chimp_DOWN_AL592146.2_L2/L3	pt	6.15004010286633	chimp_down_AL592146.2_L2/L3	up_AL592146.2_L2/L3	Exc	macaque_up_AL592146.2_Exc	macaque_up_al592146.2_exc
14.198123809672	-2.35418420823921	0.561780563068169	-4.19057611281852	2.78247054904958e-05	0.0001022871190733	L2/L3	Human	DOWN	human_down	macaque_up	SOX13_L2/L3	DOWN_SOX13_L2/L3	human_DOWN_SOX13_L2/L3	macaque_UP_SOX13_L2/L3	hg	rm	2.35418420823921	human_down_SOX13_L2/L3	macaque_up_SOX13_L2/L3	-1.78226719281457	0.351295864274135	-5.07340784240993	3.90753759373213e-07	1.39056533419228e-06	Chimp	chimp_down	chimp_DOWN_SOX13_L2/L3	pt	1.78226719281457	chimp_down_SOX13_L2/L3	up_SOX13_L2/L3	Exc	macaque_up_SOX13_Exc	macaque_up_sox13_exc
4.84231710859031	-3.17659880159441	1.12026556164826	-2.83557659035829	0.0045743045491003	0.0104238167526153	L2/L3	Human	DOWN	human_down	macaque_up	REN_L2/L3	DOWN_REN_L2/L3	human_DOWN_REN_L2/L3	macaque_UP_REN_L2/L3	hg	rm	3.17659880159441	human_down_REN_L2/L3	macaque_up_REN_L2/L3	-2.46065508498755	0.610401145141282	-4.03120981107926	5.54904795258852e-05	0.0001459418592054	Chimp	chimp_down	chimp_DOWN_REN_L2/L3	pt	2.46065508498755	chimp_down_REN_L2/L3	up_REN_L2/L3	Exc	macaque_up_REN_Exc	macaque_up_ren_exc
17.0624444904516	4.82416657361438	1.07153412712247	4.50211192672819	6.72815311583921e-06	2.75317180547886e-05	L2/L3	Human	UP	human_up	macaque_down	AL592114.1_L2/L3	UP_AL592114.1_L2/L3	human_UP_AL592114.1_L2/L3	macaque_DOWN_AL592114.1_L2/L3	hg	rm	-4.82416657361438	human_up_AL592114.1_L2/L3	macaque_down_AL592114.1_L2/L3	5.36385191479138	1.04691953974126	5.12346146115204	2.99976981636104e-07	1.08485075622487e-06	Chimp	chimp_up	chimp_UP_AL592114.1_L2/L3	pt	-5.36385191479138	chimp_up_AL592114.1_L2/L3	down_AL592114.1_L2/L3	Exc	macaque_down_AL592114.1_Exc	macaque_down_al592114.1_exc
10.1704714429755	-4.28365420334241	1.06975684264141	-4.00432512566625	6.21947787335874e-05	0.0002142614172414	L2/L3	Human	DOWN	human_down	macaque_up	AL391822.1_L2/L3	DOWN_AL391822.1_L2/L3	human_DOWN_AL391822.1_L2/L3	macaque_UP_AL391822.1_L2/L3	hg	rm	4.28365420334241	human_down_AL391822.1_L2/L3	macaque_up_AL391822.1_L2/L3	-2.31788824336831	0.415129774605558	-5.5835268515025	2.35689369237505e-08	9.71617399713798e-08	Chimp	chimp_down	chimp_DOWN_AL391822.1_L2/L3	pt	2.31788824336831	chimp_down_AL391822.1_L2/L3	up_AL391822.1_L2/L3	Exc	macaque_up_AL391822.1_Exc	macaque_up_al391822.1_exc
83.6847090662869	1.30186651963291	0.19078107282969	6.82387671021792	8.86159421763933e-12	7.06201804652795e-11	L2/L3	Human	UP	human_up	macaque_down	ELK4_L2/L3	UP_ELK4_L2/L3	human_UP_ELK4_L2/L3	macaque_DOWN_ELK4_L2/L3	hg	rm	-1.30186651963291	human_up_ELK4_L2/L3	macaque_down_ELK4_L2/L3	1.0154360691578	0.168603546520537	6.02262579947637	1.71609890818411e-09	8.02687079581567e-09	Chimp	chimp_up	chimp_UP_ELK4_L2/L3	pt	-1.0154360691578	chimp_up_ELK4_L2/L3	down_ELK4_L2/L3	Exc	macaque_down_ELK4_Exc	macaque_down_elk4_exc
76.8156499736785	-1.48824218139113	0.208159786203941	-7.14951820681182	8.70829983763676e-13	7.54529389058197e-12	L2/L3	Human	DOWN	human_down	macaque_up	MAPKAPK2_L2/L3	DOWN_MAPKAPK2_L2/L3	human_DOWN_MAPKAPK2_L2/L3	macaque_UP_MAPKAPK2_L2/L3	hg	rm	1.48824218139113	human_down_MAPKAPK2_L2/L3	macaque_up_MAPKAPK2_L2/L3	-1.56689015610968	0.153992239187255	-10.1751241775524	2.56073162469267e-24	3.37784167162006e-23	Chimp	chimp_down	chimp_DOWN_MAPKAPK2_L2/L3	pt	1.56689015610968	chimp_down_MAPKAPK2_L2/L3	up_MAPKAPK2_L2/L3	Exc	macaque_up_MAPKAPK2_Exc	macaque_up_mapkapk2_exc
17.3317914766671	-6.24616506558122	1.41378496186134	-4.41804463484865	9.95978557031953e-06	3.95801015095259e-05	L2/L3	Human	DOWN	human_down	macaque_up	AL137789.1_L2/L3	DOWN_AL137789.1_L2/L3	human_DOWN_AL137789.1_L2/L3	macaque_UP_AL137789.1_L2/L3	hg	rm	6.24616506558122	human_down_AL137789.1_L2/L3	macaque_up_AL137789.1_L2/L3	-6.75679007771795	0.870507023899271	-7.76190184824953	8.36651465543733e-15	6.1990750179361e-14	Chimp	chimp_down	chimp_DOWN_AL137789.1_L2/L3	pt	6.75679007771795	chimp_down_AL137789.1_L2/L3	up_AL137789.1_L2/L3	Exc	macaque_up_AL137789.1_Exc	macaque_up_al137789.1_exc
9.32633056949256	2.58710848951942	0.861159023716502	3.00421689638023	0.0026626543123508	0.0064709449621935	L2/L3	Human	UP	human_up	macaque_down	AL606753.2_L2/L3	UP_AL606753.2_L2/L3	human_UP_AL606753.2_L2/L3	macaque_DOWN_AL606753.2_L2/L3	hg	rm	-2.58710848951942	human_up_AL606753.2_L2/L3	macaque_down_AL606753.2_L2/L3	3.61059787182795	0.781929490054333	4.61754917515269	3.88298684735173e-06	1.21192712443991e-05	Chimp	chimp_up	chimp_UP_AL606753.2_L2/L3	pt	-3.61059787182795	chimp_up_AL606753.2_L2/L3	down_AL606753.2_L2/L3	Exc	macaque_down_AL606753.2_Exc	macaque_down_al606753.2_exc
13.5517780154375	-5.89975952574085	1.42830946361284	-4.13058911674342	3.61834793161287e-05	0.0001301447733483	L2/L3	Human	DOWN	human_down	macaque_up	ATP5MC2P1_L2/L3	DOWN_ATP5MC2P1_L2/L3	human_DOWN_ATP5MC2P1_L2/L3	macaque_UP_ATP5MC2P1_L2/L3	hg	rm	5.89975952574085	human_down_ATP5MC2P1_L2/L3	macaque_up_ATP5MC2P1_L2/L3	-8.85127406992791	1.96834559467796	-4.49680894140748	6.89809212220298e-06	2.08262094774959e-05	Chimp	chimp_down	chimp_DOWN_ATP5MC2P1_L2/L3	pt	8.85127406992791	chimp_down_ATP5MC2P1_L2/L3	up_ATP5MC2P1_L2/L3	Exc	macaque_up_ATP5MC2P1_Exc	macaque_up_atp5mc2p1_exc
11.4832478017019	-3.17423816879124	0.794738189453383	-3.9940677457245	6.49492927618755e-05	0.0002231379853375	L2/L3	Human	DOWN	human_down	macaque_up	LAMB3_L2/L3	DOWN_LAMB3_L2/L3	human_DOWN_LAMB3_L2/L3	macaque_UP_LAMB3_L2/L3	hg	rm	3.17423816879124	human_down_LAMB3_L2/L3	macaque_up_LAMB3_L2/L3	-1.26045764584265	0.382680838433479	-3.29375688367986	0.000988579629852	0.0021342074139257	Chimp	chimp_down	chimp_DOWN_LAMB3_L2/L3	pt	1.26045764584265	chimp_down_LAMB3_L2/L3	up_LAMB3_L2/L3	Exc	macaque_up_LAMB3_Exc	macaque_up_lamb3_exc
72.5240701465164	-1.93020165141815	0.240075864243653	-8.03996543967117	8.98638135225933e-16	9.67914080038199e-15	L2/L3	Human	DOWN	human_down	macaque_up	HSD11B1-AS1_L2/L3	DOWN_HSD11B1-AS1_L2/L3	human_DOWN_HSD11B1-AS1_L2/L3	macaque_UP_HSD11B1-AS1_L2/L3	hg	rm	1.93020165141815	human_down_HSD11B1-AS1_L2/L3	macaque_up_HSD11B1-AS1_L2/L3	-0.813848812221862	0.144359286804078	-5.63766163050114	1.72374789283071e-08	7.22349767466822e-08	Chimp	chimp_down	chimp_DOWN_HSD11B1-AS1_L2/L3	pt	0.813848812221862	chimp_down_HSD11B1-AS1_L2/L3	up_HSD11B1-AS1_L2/L3	Exc	macaque_up_HSD11B1-AS1_Exc	macaque_up_hsd11b1-as1_exc
400.886357297315	0.773084809018176	0.115535078581591	6.69134273771424	2.21132061262805e-11	1.69482437693254e-10	L2/L3	Human	UP	human_up	macaque_down	KCNH1_L2/L3	UP_KCNH1_L2/L3	human_UP_KCNH1_L2/L3	macaque_DOWN_KCNH1_L2/L3	hg	rm	-0.773084809018176	human_up_KCNH1_L2/L3	macaque_down_KCNH1_L2/L3	1.25726560135615	0.103474241922115	12.1505176360942	5.70035359718865e-34	1.11554703072732e-32	Chimp	chimp_up	chimp_UP_KCNH1_L2/L3	pt	-1.25726560135615	chimp_up_KCNH1_L2/L3	down_KCNH1_L2/L3	Exc	macaque_down_KCNH1_Exc	macaque_down_kcnh1_exc
9.75844668675106	-2.82921144128284	0.725199095848787	-3.90128925625793	9.56817381873898e-05	0.0003186628351871	L2/L3	Human	DOWN	human_down	macaque_up	AC096637.2_L2/L3	DOWN_AC096637.2_L2/L3	human_DOWN_AC096637.2_L2/L3	macaque_UP_AC096637.2_L2/L3	hg	rm	2.82921144128284	human_down_AC096637.2_L2/L3	macaque_up_AC096637.2_L2/L3	-2.4951198534706	0.439376274069259	-5.67877694068954	1.35661250613319e-08	5.74968273403109e-08	Chimp	chimp_down	chimp_DOWN_AC096637.2_L2/L3	pt	2.4951198534706	chimp_down_AC096637.2_L2/L3	up_AC096637.2_L2/L3	Exc	macaque_up_AC096637.2_Exc	macaque_up_ac096637.2_exc
117.427862279448	0.875381500827508	0.176052771635267	4.97226764848132	6.61742590869639e-07	3.11540517400132e-06	L2/L3	Human	UP	human_up	macaque_down	INTS7_L2/L3	UP_INTS7_L2/L3	human_UP_INTS7_L2/L3	macaque_DOWN_INTS7_L2/L3	hg	rm	-0.875381500827508	human_up_INTS7_L2/L3	macaque_down_INTS7_L2/L3	0.549174093573999	0.15841339688667	3.46671496456122	0.0005268602628822	0.0011909190351884	Chimp	chimp_up	chimp_UP_INTS7_L2/L3	pt	-0.549174093573999	chimp_up_INTS7_L2/L3	down_INTS7_L2/L3	Exc	macaque_down_INTS7_Exc	macaque_down_ints7_exc
4.10423681466584	-2.96896644899666	1.18017186081548	-2.51570686234218	0.011879394125274	0.0240657180324692	L2/L3	Human	DOWN	human_down	macaque_up	RPL21P28_L2/L3	DOWN_RPL21P28_L2/L3	human_DOWN_RPL21P28_L2/L3	macaque_UP_RPL21P28_L2/L3	hg	rm	2.96896644899666	human_down_RPL21P28_L2/L3	macaque_up_RPL21P28_L2/L3	-2.96014816295178	0.783967457093734	-3.77585591872068	0.0001594591501558	0.0003916402167043	Chimp	chimp_down	chimp_DOWN_RPL21P28_L2/L3	pt	2.96014816295178	chimp_down_RPL21P28_L2/L3	up_RPL21P28_L2/L3	Exc	macaque_up_RPL21P28_Exc	macaque_up_rpl21p28_exc
26.7992067841258	-0.819730221665543	0.325598365430767	-2.51761159974202	0.0118153532189029	0.0239583802063608	L2/L3	Human	DOWN	human_down	macaque_up	ATF3_L2/L3	DOWN_ATF3_L2/L3	human_DOWN_ATF3_L2/L3	macaque_UP_ATF3_L2/L3	hg	rm	0.819730221665543	human_down_ATF3_L2/L3	macaque_up_ATF3_L2/L3	-0.936094764185187	0.250509333213348	-3.7367660205616	0.0001864022281442	0.000452729112497	Chimp	chimp_down	chimp_DOWN_ATF3_L2/L3	pt	0.936094764185187	chimp_down_ATF3_L2/L3	up_ATF3_L2/L3	Exc	macaque_up_ATF3_Exc	macaque_up_atf3_exc
8.59167396514178	-2.31215434797196	0.727523950537854	-3.17811440607914	0.0014823624602078	0.0038472987370987	L2/L3	Human	DOWN	human_down	macaque_up	PROX1-AS1_L2/L3	DOWN_PROX1-AS1_L2/L3	human_DOWN_PROX1-AS1_L2/L3	macaque_UP_PROX1-AS1_L2/L3	hg	rm	2.31215434797196	human_down_PROX1-AS1_L2/L3	macaque_up_PROX1-AS1_L2/L3	-2.35908051326484	0.521285608025842	-4.52550478460147	6.02515182120172e-06	1.83510757488071e-05	Chimp	chimp_down	chimp_DOWN_PROX1-AS1_L2/L3	pt	2.35908051326484	chimp_down_PROX1-AS1_L2/L3	up_PROX1-AS1_L2/L3	Exc	macaque_up_PROX1-AS1_Exc	macaque_up_prox1-as1_exc
5.78764017131623	-5.39845566082275	1.98744896959242	-2.71627384824368	0.0066021283415052	0.0143942979752676	L2/L3	Human	DOWN	human_down	macaque_up	LINC02775_L2/L3	DOWN_LINC02775_L2/L3	human_DOWN_LINC02775_L2/L3	macaque_UP_LINC02775_L2/L3	hg	rm	5.39845566082275	human_down_LINC02775_L2/L3	macaque_up_LINC02775_L2/L3	-2.35611348585661	0.543890071088338	-4.33196634963748	1.47783532484145e-05	4.24613781866888e-05	Chimp	chimp_down	chimp_DOWN_LINC02775_L2/L3	pt	2.35611348585661	chimp_down_LINC02775_L2/L3	up_LINC02775_L2/L3	Exc	macaque_up_LINC02775_Exc	macaque_up_linc02775_exc
4.25824133150834	-5.16229024047666	2.01396692658066	-2.5632447943131	0.0103698905696894	0.0213617415624506	L2/L3	Human	DOWN	human_down	macaque_up	ABHD17AP3_L2/L3	DOWN_ABHD17AP3_L2/L3	human_DOWN_ABHD17AP3_L2/L3	macaque_UP_ABHD17AP3_L2/L3	hg	rm	5.16229024047666	human_down_ABHD17AP3_L2/L3	macaque_up_ABHD17AP3_L2/L3	-4.71404753477102	0.991147087990133	-4.75615334181151	1.97316613112052e-06	6.42958139458495e-06	Chimp	chimp_down	chimp_DOWN_ABHD17AP3_L2/L3	pt	4.71404753477102	chimp_down_ABHD17AP3_L2/L3	up_ABHD17AP3_L2/L3	Exc	macaque_up_ABHD17AP3_Exc	macaque_up_abhd17ap3_exc
801.296554852819	0.944683282976541	0.083846835570518	11.2667732365645	1.91458424969036e-29	4.33390599958399e-28	L2/L3	Human	UP	human_up	macaque_down	ESRRG_L2/L3	UP_ESRRG_L2/L3	human_UP_ESRRG_L2/L3	macaque_DOWN_ESRRG_L2/L3	hg	rm	-0.944683282976541	human_up_ESRRG_L2/L3	macaque_down_ESRRG_L2/L3	0.833620795321821	0.0779033003440996	10.7007121860012	1.00998939585784e-26	1.49288424040835e-25	Chimp	chimp_up	chimp_UP_ESRRG_L2/L3	pt	-0.833620795321821	chimp_up_ESRRG_L2/L3	down_ESRRG_L2/L3	Exc	macaque_down_ESRRG_Exc	macaque_down_esrrg_exc
56.6417770103051	-1.92980626517625	0.246817323810811	-7.81876342948877	5.33447542031189e-15	5.43619307903182e-14	L2/L3	Human	DOWN	human_down	macaque_up	LYPLAL1-DT_L2/L3	DOWN_LYPLAL1-DT_L2/L3	human_DOWN_LYPLAL1-DT_L2/L3	macaque_UP_LYPLAL1-DT_L2/L3	hg	rm	1.92980626517625	human_down_LYPLAL1-DT_L2/L3	macaque_up_LYPLAL1-DT_L2/L3	-2.56501016428044	0.188602795916276	-13.6000643671215	4.00081187123437e-42	1.04222242363653e-40	Chimp	chimp_down	chimp_DOWN_LYPLAL1-DT_L2/L3	pt	2.56501016428044	chimp_down_LYPLAL1-DT_L2/L3	up_LYPLAL1-DT_L2/L3	Exc	macaque_up_LYPLAL1-DT_Exc	macaque_up_lyplal1-dt_exc
12.6634635194538	1.4605906420002	0.525691561521392	2.77841751496474	0.0054624380039589	0.0121696113900705	L2/L3	Human	UP	human_up	macaque_down	RIMKLBP2_L2/L3	UP_RIMKLBP2_L2/L3	human_UP_RIMKLBP2_L2/L3	macaque_DOWN_RIMKLBP2_L2/L3	hg	rm	-1.4605906420002	human_up_RIMKLBP2_L2/L3	macaque_down_RIMKLBP2_L2/L3	1.67725421610791	0.456690830118355	3.67262512293763	0.0002400715379255	0.0005732770269641	Chimp	chimp_up	chimp_UP_RIMKLBP2_L2/L3	pt	-1.67725421610791	chimp_up_RIMKLBP2_L2/L3	down_RIMKLBP2_L2/L3	Exc	macaque_down_RIMKLBP2_Exc	macaque_down_rimklbp2_exc
77.3608040974859	0.857573568403561	0.217757927388523	3.93819677973642	8.20962555590386e-05	0.0002767890862923	L2/L3	Human	UP	human_up	macaque_down	C1orf115_L2/L3	UP_C1orf115_L2/L3	human_UP_C1orf115_L2/L3	macaque_DOWN_C1orf115_L2/L3	hg	rm	-0.857573568403561	human_up_C1orf115_L2/L3	macaque_down_C1orf115_L2/L3	1.60624514879125	0.17899487860917	8.97369333286035	2.86734837291176e-19	2.83593841563173e-18	Chimp	chimp_up	chimp_UP_C1orf115_L2/L3	pt	-1.60624514879125	chimp_up_C1orf115_L2/L3	down_C1orf115_L2/L3	Exc	macaque_down_C1orf115_Exc	macaque_down_c1orf115_exc
4.18596153836704	-3.76032644058269	1.47697416595575	-2.54596629193536	0.0108975710850059	0.0223195140386837	L2/L3	Human	DOWN	human_down	macaque_up	LINC01705_L2/L3	DOWN_LINC01705_L2/L3	human_DOWN_LINC01705_L2/L3	macaque_UP_LINC01705_L2/L3	hg	rm	3.76032644058269	human_down_LINC01705_L2/L3	macaque_up_LINC01705_L2/L3	-1.68030902510139	0.601179760368882	-2.79501928686082	0.0051896618989237	0.0098214196921592	Chimp	chimp_down	chimp_DOWN_LINC01705_L2/L3	pt	1.68030902510139	chimp_down_LINC01705_L2/L3	up_LINC01705_L2/L3	Exc	macaque_up_LINC01705_Exc	macaque_up_linc01705_exc
38.61496743152	-2.69833066753141	0.377920355651886	-7.1399453011124	9.33680661617709e-13	8.07811696926306e-12	L2/L3	Human	DOWN	human_down	macaque_up	AL356108.1_L2/L3	DOWN_AL356108.1_L2/L3	human_DOWN_AL356108.1_L2/L3	macaque_UP_AL356108.1_L2/L3	hg	rm	2.69833066753141	human_down_AL356108.1_L2/L3	macaque_up_AL356108.1_L2/L3	-1.85601647507763	0.231182903259427	-8.02834659877445	9.87950414857538e-16	7.78472267389894e-15	Chimp	chimp_down	chimp_DOWN_AL356108.1_L2/L3	pt	1.85601647507763	chimp_down_AL356108.1_L2/L3	up_AL356108.1_L2/L3	Exc	macaque_up_AL356108.1_Exc	macaque_up_al356108.1_exc
53.7978469753933	0.95947271694754	0.244388055574505	3.92602132167228	8.63625035365166e-05	0.0002900164319944	L2/L3	Human	UP	human_up	macaque_down	AIDA_L2/L3	UP_AIDA_L2/L3	human_UP_AIDA_L2/L3	macaque_DOWN_AIDA_L2/L3	hg	rm	-0.95947271694754	human_up_AIDA_L2/L3	macaque_down_AIDA_L2/L3	0.707853669624655	0.215561310772772	3.28376955533926	0.0010242863920647	0.0022056997417342	Chimp	chimp_up	chimp_UP_AIDA_L2/L3	pt	-0.707853669624655	chimp_up_AIDA_L2/L3	down_AIDA_L2/L3	Exc	macaque_down_AIDA_Exc	macaque_down_aida_exc
34.0242425937832	-1.21241156199361	0.329235491221693	-3.68250566636885	0.000230952732887	0.000717075594776	L2/L3	Human	DOWN	human_down	macaque_up	TP53BP2_L2/L3	DOWN_TP53BP2_L2/L3	human_DOWN_TP53BP2_L2/L3	macaque_UP_TP53BP2_L2/L3	hg	rm	1.21241156199361	human_down_TP53BP2_L2/L3	macaque_up_TP53BP2_L2/L3	-0.762211512674105	0.244597016318727	-3.116193010633	0.001832023200024	0.0037716449296747	Chimp	chimp_down	chimp_DOWN_TP53BP2_L2/L3	pt	0.762211512674105	chimp_down_TP53BP2_L2/L3	up_TP53BP2_L2/L3	Exc	macaque_up_TP53BP2_Exc	macaque_up_tp53bp2_exc
63.2334341861664	3.48933524338758	0.535878388330494	6.51143117426037	7.44381341008772e-11	5.42767624481037e-10	L2/L3	Human	UP	human_up	macaque_down	GTF2IP20_L2/L3	UP_GTF2IP20_L2/L3	human_UP_GTF2IP20_L2/L3	macaque_DOWN_GTF2IP20_L2/L3	hg	rm	-3.48933524338758	human_up_GTF2IP20_L2/L3	macaque_down_GTF2IP20_L2/L3	5.51979593467971	0.50397768526911	10.9524609839268	6.46664157216068e-28	1.00678555528427e-26	Chimp	chimp_up	chimp_UP_GTF2IP20_L2/L3	pt	-5.51979593467971	chimp_up_GTF2IP20_L2/L3	down_GTF2IP20_L2/L3	Exc	macaque_down_GTF2IP20_Exc	macaque_down_gtf2ip20_exc
40.6719198243346	3.01858717447358	0.395034107929077	7.64133302387025	2.14984201372008e-14	2.10187178995208e-13	L2/L3	Human	UP	human_up	macaque_down	AC138393.1_L2/L3	UP_AC138393.1_L2/L3	human_UP_AC138393.1_L2/L3	macaque_DOWN_AC138393.1_L2/L3	hg	rm	-3.01858717447358	human_up_AC138393.1_L2/L3	macaque_down_AC138393.1_L2/L3	3.25765613122679	0.369840008636648	8.80828481276428	1.27075226265103e-18	1.20292497746425e-17	Chimp	chimp_up	chimp_UP_AC138393.1_L2/L3	pt	-3.25765613122679	chimp_up_AC138393.1_L2/L3	down_AC138393.1_L2/L3	Exc	macaque_down_AC138393.1_Exc	macaque_down_ac138393.1_exc
281.709206539523	0.510380591259239	0.109743755913945	4.65065722426567	3.30878882896333e-06	1.41798436762261e-05	L2/L3	Human	UP	human_up	macaque_down	CNIH3_L2/L3	UP_CNIH3_L2/L3	human_UP_CNIH3_L2/L3	macaque_DOWN_CNIH3_L2/L3	hg	rm	-0.510380591259239	human_up_CNIH3_L2/L3	macaque_down_CNIH3_L2/L3	0.544957177459893	0.0942633479207102	5.78122026726958	7.41607141744782e-09	3.24943893945379e-08	Chimp	chimp_up	chimp_UP_CNIH3_L2/L3	pt	-0.544957177459893	chimp_up_CNIH3_L2/L3	down_CNIH3_L2/L3	Exc	macaque_down_CNIH3_Exc	macaque_down_cnih3_exc
567.828776800566	2.93504142660513	0.112385978911847	26.115725956414	2.4166999402795e-150	8.22920853950034e-148	L2/L3	Human	UP	human_up	macaque_down	DNAH14_L2/L3	UP_DNAH14_L2/L3	human_UP_DNAH14_L2/L3	macaque_DOWN_DNAH14_L2/L3	hg	rm	-2.93504142660513	human_up_DNAH14_L2/L3	macaque_down_DNAH14_L2/L3	3.0298504187471	0.106539362478328	28.4387887093224	6.70609561443835e-178	2.80432447483776e-175	Chimp	chimp_up	chimp_UP_DNAH14_L2/L3	pt	-3.0298504187471	chimp_up_DNAH14_L2/L3	down_DNAH14_L2/L3	Exc	macaque_down_DNAH14_Exc	macaque_down_dnah14_exc
15.5680176552869	-3.42927704475943	0.660479258712001	-5.19210406613958	2.07930718761828e-07	1.05071795895843e-06	L2/L3	Human	DOWN	human_down	macaque_up	AC099066.2_L2/L3	DOWN_AC099066.2_L2/L3	human_DOWN_AC099066.2_L2/L3	macaque_UP_AC099066.2_L2/L3	hg	rm	3.42927704475943	human_down_AC099066.2_L2/L3	macaque_up_AC099066.2_L2/L3	-3.91358262601838	0.459915521931579	-8.50935104251732	1.74909537326617e-17	1.54699210824388e-16	Chimp	chimp_down	chimp_DOWN_AC099066.2_L2/L3	pt	3.91358262601838	chimp_down_AC099066.2_L2/L3	up_AC099066.2_L2/L3	Exc	macaque_up_AC099066.2_Exc	macaque_up_ac099066.2_exc
13.0861589665934	-2.51148090990847	0.564667302845562	-4.44771796994835	8.67873748586334e-06	3.48435888012529e-05	L2/L3	Human	DOWN	human_down	macaque_up	AC099066.1_L2/L3	DOWN_AC099066.1_L2/L3	human_DOWN_AC099066.1_L2/L3	macaque_UP_AC099066.1_L2/L3	hg	rm	2.51148090990847	human_down_AC099066.1_L2/L3	macaque_up_AC099066.1_L2/L3	-4.20783732961839	0.525604243471153	-8.00571415068746	1.18775337475023e-15	9.30068641279456e-15	Chimp	chimp_down	chimp_DOWN_AC099066.1_L2/L3	pt	4.20783732961839	chimp_down_AC099066.1_L2/L3	up_AC099066.1_L2/L3	Exc	macaque_up_AC099066.1_Exc	macaque_up_ac099066.1_exc
24.5758833407251	3.62449703274044	0.495108228368972	7.32061562515446	2.46835924280129e-13	2.24392871515681e-12	L2/L3	Human	UP	human_up	macaque_down	AL117348.2_L2/L3	UP_AL117348.2_L2/L3	human_UP_AL117348.2_L2/L3	macaque_DOWN_AL117348.2_L2/L3	hg	rm	-3.62449703274044	human_up_AL117348.2_L2/L3	macaque_down_AL117348.2_L2/L3	2.35294633350107	0.484566621930533	4.85577467991262	1.19916997795358e-06	4.0145246621491e-06	Chimp	chimp_up	chimp_UP_AL117348.2_L2/L3	pt	-2.35294633350107	chimp_up_AL117348.2_L2/L3	down_AL117348.2_L2/L3	Exc	macaque_down_AL117348.2_Exc	macaque_down_al117348.2_exc
19.1661449718266	1.10905497732683	0.414278742049305	2.67707430953538	0.007426816120553	0.0159693956660269	L2/L3	Human	UP	human_up	macaque_down	PYCR2_L2/L3	UP_PYCR2_L2/L3	human_UP_PYCR2_L2/L3	macaque_DOWN_PYCR2_L2/L3	hg	rm	-1.10905497732683	human_up_PYCR2_L2/L3	macaque_down_PYCR2_L2/L3	0.972170619244688	0.364650532734227	2.66603372811536	0.007675199233129	0.0140436055055549	Chimp	chimp_up	chimp_UP_PYCR2_L2/L3	pt	-0.972170619244688	chimp_up_PYCR2_L2/L3	down_PYCR2_L2/L3	Exc	macaque_down_PYCR2_Exc	macaque_down_pycr2_exc
81.6551437673736	-1.25318446517573	0.192554811492892	-6.50819605835708	7.60586112201916e-11	5.54244285247474e-10	L2/L3	Human	DOWN	human_down	macaque_up	H3-3A_L2/L3	DOWN_H3-3A_L2/L3	human_DOWN_H3-3A_L2/L3	macaque_UP_H3-3A_L2/L3	hg	rm	1.25318446517573	human_down_H3-3A_L2/L3	macaque_up_H3-3A_L2/L3	-1.48114150315923	0.145861928828984	-10.1544077680187	3.16727265953418e-24	4.15493181687709e-23	Chimp	chimp_down	chimp_DOWN_H3-3A_L2/L3	pt	1.48114150315923	chimp_down_H3-3A_L2/L3	up_H3-3A_L2/L3	Exc	macaque_up_H3-3A_Exc	macaque_up_h3-3a_exc
5.6709521437838	-2.76763259638254	0.933268673694758	-2.96552608524364	0.0030216571917507	0.0072429827858578	L2/L3	Human	DOWN	human_down	macaque_up	ACBD3-AS1_L2/L3	DOWN_ACBD3-AS1_L2/L3	human_DOWN_ACBD3-AS1_L2/L3	macaque_UP_ACBD3-AS1_L2/L3	hg	rm	2.76763259638254	human_down_ACBD3-AS1_L2/L3	macaque_up_ACBD3-AS1_L2/L3	-2.34215114961848	0.553205761203515	-4.23377938892585	2.29796379872523e-05	6.42513373682284e-05	Chimp	chimp_down	chimp_DOWN_ACBD3-AS1_L2/L3	pt	2.34215114961848	chimp_down_ACBD3-AS1_L2/L3	up_ACBD3-AS1_L2/L3	Exc	macaque_up_ACBD3-AS1_Exc	macaque_up_acbd3-as1_exc
323.217657910397	-1.51391904038079	0.115291593739094	-13.1312179082786	2.18120011550492e-39	7.32268816241907e-38	L2/L3	Human	DOWN	human_down	macaque_up	PARP1_L2/L3	DOWN_PARP1_L2/L3	human_DOWN_PARP1_L2/L3	macaque_UP_PARP1_L2/L3	hg	rm	1.51391904038079	human_down_PARP1_L2/L3	macaque_up_PARP1_L2/L3	-0.781295565578273	0.0838293692209464	-9.32006971827543	1.16263880148206e-20	1.25510228587529e-19	Chimp	chimp_down	chimp_DOWN_PARP1_L2/L3	pt	0.781295565578273	chimp_down_PARP1_L2/L3	up_PARP1_L2/L3	Exc	macaque_up_PARP1_Exc	macaque_up_parp1_exc
5.89399068909086	-5.53569304034936	1.98561250063952	-2.78790198921815	0.0053050591028493	0.0118666843820867	L2/L3	Human	DOWN	human_down	macaque_up	LINC01641_L2/L3	DOWN_LINC01641_L2/L3	human_DOWN_LINC01641_L2/L3	macaque_UP_LINC01641_L2/L3	hg	rm	5.53569304034936	human_down_LINC01641_L2/L3	macaque_up_LINC01641_L2/L3	-3.20912558219853	0.602108577064764	-5.32981210439285	9.83144289599574e-08	3.77788606914323e-07	Chimp	chimp_down	chimp_DOWN_LINC01641_L2/L3	pt	3.20912558219853	chimp_down_LINC01641_L2/L3	up_LINC01641_L2/L3	Exc	macaque_up_LINC01641_Exc	macaque_up_linc01641_exc
145.814187296494	0.972856564260566	0.14617620230891	6.65536899231143	2.82590173522977e-11	2.14311784158246e-10	L2/L3	Human	UP	human_up	macaque_down	ZNF678_L2/L3	UP_ZNF678_L2/L3	human_UP_ZNF678_L2/L3	macaque_DOWN_ZNF678_L2/L3	hg	rm	-0.972856564260566	human_up_ZNF678_L2/L3	macaque_down_ZNF678_L2/L3	0.840304459744146	0.127117623519377	6.61044815407557	3.83158293667162e-11	2.09519639546925e-10	Chimp	chimp_up	chimp_UP_ZNF678_L2/L3	pt	-0.840304459744146	chimp_up_ZNF678_L2/L3	down_ZNF678_L2/L3	Exc	macaque_down_ZNF678_Exc	macaque_down_znf678_exc
11.0572317070324	-5.52404127468206	1.42792055092294	-3.86859147808439	0.0001094658679673	0.0003605400620243	L2/L3	Human	DOWN	human_down	macaque_up	WNT3A_L2/L3	DOWN_WNT3A_L2/L3	human_DOWN_WNT3A_L2/L3	macaque_UP_WNT3A_L2/L3	hg	rm	5.52404127468206	human_down_WNT3A_L2/L3	macaque_up_WNT3A_L2/L3	-4.16063882693325	0.541386317222193	-7.68515696569712	1.528095221989e-14	1.11217336523144e-13	Chimp	chimp_down	chimp_DOWN_WNT3A_L2/L3	pt	4.16063882693325	chimp_down_WNT3A_L2/L3	up_WNT3A_L2/L3	Exc	macaque_up_WNT3A_Exc	macaque_up_wnt3a_exc
83.8801239282883	-1.14834998618226	0.195331596007971	-5.87897713248295	4.12809389189713e-09	2.52819234345478e-08	L2/L3	Human	DOWN	human_down	macaque_up	C1orf35_L2/L3	DOWN_C1orf35_L2/L3	human_DOWN_C1orf35_L2/L3	macaque_UP_C1orf35_L2/L3	hg	rm	1.14834998618226	human_down_C1orf35_L2/L3	macaque_up_C1orf35_L2/L3	-0.760993811145724	0.138892042655372	-5.4790310272414	4.27661372207469e-08	1.71640620776852e-07	Chimp	chimp_down	chimp_DOWN_C1orf35_L2/L3	pt	0.760993811145724	chimp_down_C1orf35_L2/L3	up_C1orf35_L2/L3	Exc	macaque_up_C1orf35_Exc	macaque_up_c1orf35_exc
8.33852282060282	-1.71554406007968	0.620465249513371	-2.7649317369912	0.0056934708963833	0.0126264953745994	L2/L3	Human	DOWN	human_down	macaque_up	GJC2_L2/L3	DOWN_GJC2_L2/L3	human_DOWN_GJC2_L2/L3	macaque_UP_GJC2_L2/L3	hg	rm	1.71554406007968	human_down_GJC2_L2/L3	macaque_up_GJC2_L2/L3	-2.11792338705147	0.459381825754179	-4.61037696381309	4.01939467211283e-06	1.25171533060467e-05	Chimp	chimp_down	chimp_DOWN_GJC2_L2/L3	pt	2.11792338705147	chimp_down_GJC2_L2/L3	up_GJC2_L2/L3	Exc	macaque_up_GJC2_Exc	macaque_up_gjc2_exc
3.87768303735974	4.25119408934936	1.51980931705878	2.79718912210413	0.005154934910721	0.0115743244660838	L2/L3	Human	UP	human_up	macaque_down	OBSCN-AS1_L2/L3	UP_OBSCN-AS1_L2/L3	human_UP_OBSCN-AS1_L2/L3	macaque_DOWN_OBSCN-AS1_L2/L3	hg	rm	-4.25119408934936	human_up_OBSCN-AS1_L2/L3	macaque_down_OBSCN-AS1_L2/L3	3.32613848165497	1.48953711852484	2.23300140714116	0.0255488515758503	0.0418630938449143	Chimp	chimp_up	chimp_UP_OBSCN-AS1_L2/L3	pt	-3.32613848165497	chimp_up_OBSCN-AS1_L2/L3	down_OBSCN-AS1_L2/L3	Exc	macaque_down_OBSCN-AS1_Exc	macaque_down_obscn-as1_exc
20.5096540742221	1.53619998418346	0.408208896900259	3.76326923751203	0.0001677064785243	0.0005336339103063	L2/L3	Human	UP	human_up	macaque_down	TRIM17_L2/L3	UP_TRIM17_L2/L3	human_UP_TRIM17_L2/L3	macaque_DOWN_TRIM17_L2/L3	hg	rm	-1.53619998418346	human_up_TRIM17_L2/L3	macaque_down_TRIM17_L2/L3	0.949255866691564	0.37448937729542	2.53480051569722	0.0112511376406555	0.0198756478768744	Chimp	chimp_up	chimp_UP_TRIM17_L2/L3	pt	-0.949255866691564	chimp_up_TRIM17_L2/L3	down_TRIM17_L2/L3	Exc	macaque_down_TRIM17_Exc	macaque_down_trim17_exc
8.3051046626582	5.09536503784898	2.01569520353064	2.52784499805529	0.0114765006838309	0.0233627013664527	L2/L3	Human	UP	human_up	macaque_down	AL713899.1_L2/L3	UP_AL713899.1_L2/L3	human_UP_AL713899.1_L2/L3	macaque_DOWN_AL713899.1_L2/L3	hg	rm	-5.09536503784898	human_up_AL713899.1_L2/L3	macaque_down_AL713899.1_L2/L3	6.4975537238508	1.97273937720727	3.29367061808697	0.0009888830503482	0.0021344758116546	Chimp	chimp_up	chimp_UP_AL713899.1_L2/L3	pt	-6.4975537238508	chimp_up_AL713899.1_L2/L3	down_AL713899.1_L2/L3	Exc	macaque_down_AL713899.1_Exc	macaque_down_al713899.1_exc
16.6115323110355	3.51862059103948	0.56386842550854	6.24014474274936	4.37166179485581e-10	2.97722658691951e-09	L2/L3	Human	UP	human_up	macaque_down	AL162595.1_L2/L3	UP_AL162595.1_L2/L3	human_UP_AL162595.1_L2/L3	macaque_DOWN_AL162595.1_L2/L3	hg	rm	-3.51862059103948	human_up_AL162595.1_L2/L3	macaque_down_AL162595.1_L2/L3	1.47522464833033	0.565032427042419	2.61086723119979	0.0090312948681214	0.0162910507398624	Chimp	chimp_up	chimp_UP_AL162595.1_L2/L3	pt	-1.47522464833033	chimp_up_AL162595.1_L2/L3	down_AL162595.1_L2/L3	Exc	macaque_down_AL162595.1_Exc	macaque_down_al162595.1_exc
285.39226863143	-0.722902575082017	0.105604174168821	-6.84539773897919	7.62636814068305e-12	6.10211852975231e-11	L2/L3	Human	DOWN	human_down	macaque_up	CCSAP_L2/L3	DOWN_CCSAP_L2/L3	human_DOWN_CCSAP_L2/L3	macaque_UP_CCSAP_L2/L3	hg	rm	0.722902575082017	human_down_CCSAP_L2/L3	macaque_up_CCSAP_L2/L3	-0.727947110930525	0.083773632887271	-8.6894537796884	3.64186220862218e-18	3.35422826911585e-17	Chimp	chimp_down	chimp_DOWN_CCSAP_L2/L3	pt	0.727947110930525	chimp_down_CCSAP_L2/L3	up_CCSAP_L2/L3	Exc	macaque_up_CCSAP_Exc	macaque_up_ccsap_exc
9.26060609747666	-1.54085762770636	0.673227444514563	-2.28876234957624	0.0220931641531844	0.0413645951421964	L2/L3	Human	DOWN	human_down	macaque_up	AL136988.2_L2/L3	DOWN_AL136988.2_L2/L3	human_DOWN_AL136988.2_L2/L3	macaque_UP_AL136988.2_L2/L3	hg	rm	1.54085762770636	human_down_AL136988.2_L2/L3	macaque_up_AL136988.2_L2/L3	-1.45634001058227	0.525931296076143	-2.76906892867511	0.0056216740557357	0.0105676831855297	Chimp	chimp_down	chimp_DOWN_AL136988.2_L2/L3	pt	1.45634001058227	chimp_down_AL136988.2_L2/L3	up_AL136988.2_L2/L3	Exc	macaque_up_AL136988.2_Exc	macaque_up_al136988.2_exc
18.8302617669574	-0.818611367922105	0.368387504248661	-2.22214749002328	0.0262733397596377	0.0480401447154591	L2/L3	Human	DOWN	human_down	macaque_up	AL133516.1_L2/L3	DOWN_AL133516.1_L2/L3	human_DOWN_AL133516.1_L2/L3	macaque_UP_AL133516.1_L2/L3	hg	rm	0.818611367922105	human_down_AL133516.1_L2/L3	macaque_up_AL133516.1_L2/L3	-2.86229109870388	0.371953890778184	-7.69528473735152	1.41179425662328e-14	1.03067466771432e-13	Chimp	chimp_down	chimp_DOWN_AL133516.1_L2/L3	pt	2.86229109870388	chimp_down_AL133516.1_L2/L3	up_AL133516.1_L2/L3	Exc	macaque_up_AL133516.1_Exc	macaque_up_al133516.1_exc
5.26694847673602	-4.2050143306502	1.47253876650423	-2.8556221583441	0.0042952595843628	0.0098747885274761	L2/L3	Human	DOWN	human_down	macaque_up	AL512328.1_L2/L3	DOWN_AL512328.1_L2/L3	human_DOWN_AL512328.1_L2/L3	macaque_UP_AL512328.1_L2/L3	hg	rm	4.2050143306502	human_down_AL512328.1_L2/L3	macaque_up_AL512328.1_L2/L3	-2.12901859132246	0.590468846670637	-3.60564084511309	0.0003113835489688	0.0007299506562964	Chimp	chimp_down	chimp_DOWN_AL512328.1_L2/L3	pt	2.12901859132246	chimp_down_AL512328.1_L2/L3	up_AL512328.1_L2/L3	Exc	macaque_up_AL512328.1_Exc	macaque_up_al512328.1_exc
4.09290995948773	-5.07884102787142	2.01412252759818	-2.52161472714764	0.0116817575078246	0.0237238111916596	L2/L3	Human	DOWN	human_down	macaque_up	CAPN9_L2/L3	DOWN_CAPN9_L2/L3	human_DOWN_CAPN9_L2/L3	macaque_UP_CAPN9_L2/L3	hg	rm	5.07884102787142	human_down_CAPN9_L2/L3	macaque_up_CAPN9_L2/L3	-4.20662723889225	0.897697707786325	-4.68601757852938	2.78572347985595e-06	8.88063459487048e-06	Chimp	chimp_down	chimp_DOWN_CAPN9_L2/L3	pt	4.20662723889225	chimp_down_CAPN9_L2/L3	up_CAPN9_L2/L3	Exc	macaque_up_CAPN9_Exc	macaque_up_capn9_exc
47.8854038330534	0.944306273558016	0.261105444651556	3.6165705959069	0.0002985319261358	0.0009041686138977	L2/L3	Human	UP	human_up	macaque_down	ARV1_L2/L3	UP_ARV1_L2/L3	human_UP_ARV1_L2/L3	macaque_DOWN_ARV1_L2/L3	hg	rm	-0.944306273558016	human_up_ARV1_L2/L3	macaque_down_ARV1_L2/L3	1.22530164518441	0.220356584823059	5.56054018611833	2.68940914433595e-08	1.10107791762953e-07	Chimp	chimp_up	chimp_UP_ARV1_L2/L3	pt	-1.22530164518441	chimp_up_ARV1_L2/L3	down_ARV1_L2/L3	Exc	macaque_down_ARV1_Exc	macaque_down_arv1_exc
3.73514674072711	-4.93929995890563	2.02811257098398	-2.43541706193814	0.014874634127244	0.0293063275513246	L2/L3	Human	DOWN	human_down	macaque_up	LINC00582_L2/L3	DOWN_LINC00582_L2/L3	human_DOWN_LINC00582_L2/L3	macaque_UP_LINC00582_L2/L3	hg	rm	4.93929995890563	human_down_LINC00582_L2/L3	macaque_up_LINC00582_L2/L3	-4.070769842534	0.929369555915453	-4.38014115765196	1.18602454163668e-05	3.45557767686737e-05	Chimp	chimp_down	chimp_DOWN_LINC00582_L2/L3	pt	4.070769842534	chimp_down_LINC00582_L2/L3	up_LINC00582_L2/L3	Exc	macaque_up_LINC00582_Exc	macaque_up_linc00582_exc
10.5508071621245	-3.88315461193855	0.886539904164484	-4.3801238880479	1.18611854227934e-05	4.66386037178662e-05	L2/L3	Human	DOWN	human_down	macaque_up	AL136171.2_L2/L3	DOWN_AL136171.2_L2/L3	human_DOWN_AL136171.2_L2/L3	macaque_UP_AL136171.2_L2/L3	hg	rm	3.88315461193855	human_down_AL136171.2_L2/L3	macaque_up_AL136171.2_L2/L3	-3.65079776885358	0.490814597952494	-7.43824202475523	1.02033996975891e-13	6.92703603508215e-13	Chimp	chimp_down	chimp_DOWN_AL136171.2_L2/L3	pt	3.65079776885358	chimp_down_AL136171.2_L2/L3	up_AL136171.2_L2/L3	Exc	macaque_up_AL136171.2_Exc	macaque_up_al136171.2_exc
10.4419528262008	-5.45628494843398	1.42879113454905	-3.81881215280361	0.0001340958237938	0.0004354643127997	L2/L3	Human	DOWN	human_down	macaque_up	LINC01744_L2/L3	DOWN_LINC01744_L2/L3	human_DOWN_LINC01744_L2/L3	macaque_UP_LINC01744_L2/L3	hg	rm	5.45628494843398	human_down_LINC01744_L2/L3	macaque_up_LINC01744_L2/L3	-4.54609608469155	0.604558743418269	-7.51969289036697	5.49050587780398e-14	3.80773052380959e-13	Chimp	chimp_down	chimp_DOWN_LINC01744_L2/L3	pt	4.54609608469155	chimp_down_LINC01744_L2/L3	up_LINC01744_L2/L3	Exc	macaque_up_LINC01744_Exc	macaque_up_linc01744_exc
4.8605940978555	5.44492911356023	2.02043534264723	2.69492866147654	0.0070403702672951	0.0152546548054525	L2/L3	Human	UP	human_up	macaque_down	RPS7P3_L2/L3	UP_RPS7P3_L2/L3	human_UP_RPS7P3_L2/L3	macaque_DOWN_RPS7P3_L2/L3	hg	rm	-5.44492911356023	human_up_RPS7P3_L2/L3	macaque_down_RPS7P3_L2/L3	4.86163300886407	1.99739841172187	2.43398261475189	0.0149337123417946	0.0257326821312482	Chimp	chimp_up	chimp_UP_RPS7P3_L2/L3	pt	-4.86163300886407	chimp_up_RPS7P3_L2/L3	down_RPS7P3_L2/L3	Exc	macaque_down_RPS7P3_Exc	macaque_down_rps7p3_exc
25.8363189069217	2.2638240685676	0.410852117450609	5.51007034505486	3.58690322366993e-08	1.98002374338574e-07	L2/L3	Human	UP	human_up	macaque_down	AL355472.2_L2/L3	UP_AL355472.2_L2/L3	human_UP_AL355472.2_L2/L3	macaque_DOWN_AL355472.2_L2/L3	hg	rm	-2.2638240685676	human_up_AL355472.2_L2/L3	macaque_down_AL355472.2_L2/L3	2.28699259238472	0.375255205998989	6.09449930560291	1.0978050927913e-09	5.24499542829696e-09	Chimp	chimp_up	chimp_UP_AL355472.2_L2/L3	pt	-2.28699259238472	chimp_up_AL355472.2_L2/L3	down_AL355472.2_L2/L3	Exc	macaque_down_AL355472.2_Exc	macaque_down_al355472.2_exc
8.06317241709351	-1.87506980581304	0.660471740607173	-2.83898566816694	0.00452571895572	0.010331868310367	L2/L3	Human	DOWN	human_down	macaque_up	LINC00184_L2/L3	DOWN_LINC00184_L2/L3	human_DOWN_LINC00184_L2/L3	macaque_UP_LINC00184_L2/L3	hg	rm	1.87506980581304	human_down_LINC00184_L2/L3	macaque_up_LINC00184_L2/L3	-2.02192889818384	0.470391013044211	-4.29840035654297	1.7203521020058e-05	4.89393874011342e-05	Chimp	chimp_down	chimp_DOWN_LINC00184_L2/L3	pt	2.02192889818384	chimp_down_LINC00184_L2/L3	up_LINC00184_L2/L3	Exc	macaque_up_LINC00184_Exc	macaque_up_linc00184_exc
160.413473489796	1.03438854471419	0.141032090096879	7.33441973386086	2.22684177767944e-13	2.03056620553814e-12	L2/L3	Human	UP	human_up	macaque_down	TOMM20_L2/L3	UP_TOMM20_L2/L3	human_UP_TOMM20_L2/L3	macaque_DOWN_TOMM20_L2/L3	hg	rm	-1.03438854471419	human_up_TOMM20_L2/L3	macaque_down_TOMM20_L2/L3	1.06152105043594	0.121654765427237	8.72568408403898	2.64576336145712e-18	2.45291386556561e-17	Chimp	chimp_up	chimp_UP_TOMM20_L2/L3	pt	-1.06152105043594	chimp_up_TOMM20_L2/L3	down_TOMM20_L2/L3	Exc	macaque_down_TOMM20_Exc	macaque_down_tomm20_exc
136.415058758206	1.2069373301054	0.154076426630896	7.83336787136634	4.74971961133806e-15	4.85898354746154e-14	L2/L3	Human	UP	human_up	macaque_down	HEATR1_L2/L3	UP_HEATR1_L2/L3	human_UP_HEATR1_L2/L3	macaque_DOWN_HEATR1_L2/L3	hg	rm	-1.2069373301054	human_up_HEATR1_L2/L3	macaque_down_HEATR1_L2/L3	1.21700343993605	0.133926183495227	9.08712104066958	1.01696146114419e-19	1.04349089056534e-18	Chimp	chimp_up	chimp_UP_HEATR1_L2/L3	pt	-1.21700343993605	chimp_up_HEATR1_L2/L3	down_HEATR1_L2/L3	Exc	macaque_down_HEATR1_Exc	macaque_down_heatr1_exc
192.552222990618	-1.55846807314954	0.135875237329243	-11.4698461896568	1.86991349135775e-30	4.39125694384271e-29	L2/L3	Human	DOWN	human_down	macaque_up	CHRM3-AS2_L2/L3	DOWN_CHRM3-AS2_L2/L3	human_DOWN_CHRM3-AS2_L2/L3	macaque_UP_CHRM3-AS2_L2/L3	hg	rm	1.55846807314954	human_down_CHRM3-AS2_L2/L3	macaque_up_CHRM3-AS2_L2/L3	-1.19349744437829	0.0948839286506769	-12.5784994503363	2.77246090695091e-36	5.91623797476114e-35	Chimp	chimp_down	chimp_DOWN_CHRM3-AS2_L2/L3	pt	1.19349744437829	chimp_down_CHRM3-AS2_L2/L3	up_CHRM3-AS2_L2/L3	Exc	macaque_up_CHRM3-AS2_Exc	macaque_up_chrm3-as2_exc
5.10481102334102	-5.28565052353882	1.99411443228626	-2.65062547964149	0.0080342876979111	0.0171017397363289	L2/L3	Human	DOWN	human_down	macaque_up	AL359918.2_L2/L3	DOWN_AL359918.2_L2/L3	human_DOWN_AL359918.2_L2/L3	macaque_UP_AL359918.2_L2/L3	hg	rm	5.28565052353882	human_down_AL359918.2_L2/L3	macaque_up_AL359918.2_L2/L3	-2.83005383994891	0.616581702897738	-4.58990889066049	4.43439524333932e-06	1.37323950916248e-05	Chimp	chimp_down	chimp_DOWN_AL359918.2_L2/L3	pt	2.83005383994891	chimp_down_AL359918.2_L2/L3	up_AL359918.2_L2/L3	Exc	macaque_up_AL359918.2_Exc	macaque_up_al359918.2_exc
9.51104484071029	-3.17680571037671	0.797657970523345	-3.98266654101431	6.81463393881204e-05	0.0002333145857017	L2/L3	Human	DOWN	human_down	macaque_up	AL359918.3_L2/L3	DOWN_AL359918.3_L2/L3	human_DOWN_AL359918.3_L2/L3	macaque_UP_AL359918.3_L2/L3	hg	rm	3.17680571037671	human_down_AL359918.3_L2/L3	macaque_up_AL359918.3_L2/L3	-2.64532096028738	0.453809502448584	-5.82914404836	5.57123972610042e-09	2.47292495551824e-08	Chimp	chimp_down	chimp_DOWN_AL359918.3_L2/L3	pt	2.64532096028738	chimp_down_AL359918.3_L2/L3	up_AL359918.3_L2/L3	Exc	macaque_up_AL359918.3_Exc	macaque_up_al359918.3_exc
6.01656839318761	-2.06477488596194	0.797014422174201	-2.59063679215412	0.009579853985721	0.0199264381456571	L2/L3	Human	DOWN	human_down	macaque_up	EXO1_L2/L3	DOWN_EXO1_L2/L3	human_DOWN_EXO1_L2/L3	macaque_UP_EXO1_L2/L3	hg	rm	2.06477488596194	human_down_EXO1_L2/L3	macaque_up_EXO1_L2/L3	-2.79739707685665	0.627241058341302	-4.45984369112281	8.20194485061947e-06	2.44805356197553e-05	Chimp	chimp_down	chimp_DOWN_EXO1_L2/L3	pt	2.79739707685665	chimp_down_EXO1_L2/L3	up_EXO1_L2/L3	Exc	macaque_up_EXO1_Exc	macaque_up_exo1_exc
654.987285430381	0.668543146463057	0.0715073435935657	9.3492935531619	8.82350800023235e-21	1.31648945206502e-19	L2/L3	Human	UP	human_up	macaque_down	SDCCAG8_L2/L3	UP_SDCCAG8_L2/L3	human_UP_SDCCAG8_L2/L3	macaque_DOWN_SDCCAG8_L2/L3	hg	rm	-0.668543146463057	human_up_SDCCAG8_L2/L3	macaque_down_SDCCAG8_L2/L3	0.532192600466793	0.0624557005496609	8.52112130330884	1.5801592771946e-17	1.40225899222675e-16	Chimp	chimp_up	chimp_UP_SDCCAG8_L2/L3	pt	-0.532192600466793	chimp_up_SDCCAG8_L2/L3	down_SDCCAG8_L2/L3	Exc	macaque_down_SDCCAG8_Exc	macaque_down_sdccag8_exc
63.5257718964137	3.42270333500745	0.293713309057018	11.6532115823971	2.2097106858021e-31	5.40766569884794e-30	L2/L3	Human	UP	human_up	macaque_down	LINC02774_L2/L3	UP_LINC02774_L2/L3	human_UP_LINC02774_L2/L3	macaque_DOWN_LINC02774_L2/L3	hg	rm	-3.42270333500745	human_up_LINC02774_L2/L3	macaque_down_LINC02774_L2/L3	0.806685088352764	0.301518565123114	2.67540769180625	0.0074638424013939	0.0136873478596418	Chimp	chimp_up	chimp_UP_LINC02774_L2/L3	pt	-0.806685088352764	chimp_up_LINC02774_L2/L3	down_LINC02774_L2/L3	Exc	macaque_down_LINC02774_Exc	macaque_down_linc02774_exc
36.1033093944614	0.72995087521612	0.31208754761976	2.33892983165568	0.019339065287669	0.0368684283929361	L2/L3	Human	UP	human_up	macaque_down	LINC01341_L2/L3	UP_LINC01341_L2/L3	human_UP_LINC01341_L2/L3	macaque_DOWN_LINC01341_L2/L3	hg	rm	-0.72995087521612	human_up_LINC01341_L2/L3	macaque_down_LINC01341_L2/L3	1.21077356639937	0.260704416146424	4.64423880614029	3.41332568779248e-06	1.07462727637328e-05	Chimp	chimp_up	chimp_UP_LINC01341_L2/L3	pt	-1.21077356639937	chimp_up_LINC01341_L2/L3	down_LINC01341_L2/L3	Exc	macaque_down_LINC01341_Exc	macaque_down_linc01341_exc
23.1318168878194	0.959449719021832	0.407743617001427	2.35307109422751	0.0186190738547576	0.0357244018676651	L2/L3	Human	UP	human_up	macaque_down	ZNF670-ZNF695_L2/L3	UP_ZNF670-ZNF695_L2/L3	human_UP_ZNF670-ZNF695_L2/L3	macaque_DOWN_ZNF670-ZNF695_L2/L3	hg	rm	-0.959449719021832	human_up_ZNF670-ZNF695_L2/L3	macaque_down_ZNF670-ZNF695_L2/L3	1.77146331929906	0.337386078590511	5.25055250263928	1.51643673123335e-07	5.69135347593735e-07	Chimp	chimp_up	chimp_UP_ZNF670-ZNF695_L2/L3	pt	-1.77146331929906	chimp_up_ZNF670-ZNF695_L2/L3	down_ZNF670-ZNF695_L2/L3	Exc	macaque_down_ZNF670-ZNF695_Exc	macaque_down_znf670-znf695_exc
6.42591913409384	-2.57371406840253	0.863500288586456	-2.98055959265014	0.0028772225037324	0.0069330242214888	L2/L3	Human	DOWN	human_down	macaque_up	AL390728.5_L2/L3	DOWN_AL390728.5_L2/L3	human_DOWN_AL390728.5_L2/L3	macaque_UP_AL390728.5_L2/L3	hg	rm	2.57371406840253	human_down_AL390728.5_L2/L3	macaque_up_AL390728.5_L2/L3	-2.97427683183035	0.631465063867457	-4.71012095841717	2.47569818882498e-06	7.94543449964082e-06	Chimp	chimp_down	chimp_DOWN_AL390728.5_L2/L3	pt	2.97427683183035	chimp_down_AL390728.5_L2/L3	up_AL390728.5_L2/L3	Exc	macaque_up_AL390728.5_Exc	macaque_up_al390728.5_exc
13.1650735336147	-3.74880014481194	0.799028213249373	-4.69169934509178	2.70945095391248e-06	1.1793731361844e-05	L2/L3	Human	DOWN	human_down	macaque_up	AL606804.1_L2/L3	DOWN_AL606804.1_L2/L3	human_DOWN_AL606804.1_L2/L3	macaque_UP_AL606804.1_L2/L3	hg	rm	3.74880014481194	human_down_AL606804.1_L2/L3	macaque_up_AL606804.1_L2/L3	-3.15691531880699	0.451146532517405	-6.99753869588967	2.60498129394176e-12	1.56838429205344e-11	Chimp	chimp_down	chimp_DOWN_AL606804.1_L2/L3	pt	3.15691531880699	chimp_down_AL606804.1_L2/L3	up_AL606804.1_L2/L3	Exc	macaque_up_AL606804.1_Exc	macaque_up_al606804.1_exc
18.3952445280521	3.07706008829389	0.48988625346116	6.28117255088043	3.36028930893907e-10	2.30690829400552e-09	L2/L3	Human	UP	human_up	macaque_down	AL390860.1_L2/L3	UP_AL390860.1_L2/L3	human_UP_AL390860.1_L2/L3	macaque_DOWN_AL390860.1_L2/L3	hg	rm	-3.07706008829389	human_up_AL390860.1_L2/L3	macaque_down_AL390860.1_L2/L3	1.17407205847812	0.487944060277929	2.40616118538133	0.0161211500936008	0.0275675251905495	Chimp	chimp_up	chimp_UP_AL390860.1_L2/L3	pt	-1.17407205847812	chimp_up_AL390860.1_L2/L3	down_AL390860.1_L2/L3	Exc	macaque_down_AL390860.1_Exc	macaque_down_al390860.1_exc
13.305782135501	4.95013698709195	0.892347205678729	5.5473216653677	2.90078782940053e-08	1.62041665576731e-07	L2/L3	Human	UP	human_up	macaque_down	OR2L5_L2/L3	UP_OR2L5_L2/L3	human_UP_OR2L5_L2/L3	macaque_DOWN_OR2L5_L2/L3	hg	rm	-4.95013698709195	human_up_OR2L5_L2/L3	macaque_down_OR2L5_L2/L3	2.24609537903891	0.906076625455128	2.478924316043	0.0131779264973682	0.0229477685557619	Chimp	chimp_up	chimp_UP_OR2L5_L2/L3	pt	-2.24609537903891	chimp_up_OR2L5_L2/L3	down_OR2L5_L2/L3	Exc	macaque_down_OR2L5_Exc	macaque_down_or2l5_exc
22.0704239679208	2.53617285458702	0.456941886889777	5.55031816375984	2.85150164933944e-08	1.59550219046138e-07	L2/L3	Human	UP	human_up	macaque_down	FAM110C_L2/L3	UP_FAM110C_L2/L3	human_UP_FAM110C_L2/L3	macaque_DOWN_FAM110C_L2/L3	hg	rm	-2.53617285458702	human_up_FAM110C_L2/L3	macaque_down_FAM110C_L2/L3	2.1964424361789	0.427273190720397	5.14060438118203	2.73856134086772e-07	9.95977237121195e-07	Chimp	chimp_up	chimp_UP_FAM110C_L2/L3	pt	-2.1964424361789	chimp_up_FAM110C_L2/L3	down_FAM110C_L2/L3	Exc	macaque_down_FAM110C_Exc	macaque_down_fam110c_exc
56.200740275046	0.983096858292144	0.235239524492826	4.17913129356849	2.92624721061826e-05	0.0001071264452653	L2/L3	Human	UP	human_up	macaque_down	ACP1_L2/L3	UP_ACP1_L2/L3	human_UP_ACP1_L2/L3	macaque_DOWN_ACP1_L2/L3	hg	rm	-0.983096858292144	human_up_ACP1_L2/L3	macaque_down_ACP1_L2/L3	1.00853614662885	0.201762219477942	4.99863725348794	5.77369022342437e-07	2.0120128679173e-06	Chimp	chimp_up	chimp_UP_ACP1_L2/L3	pt	-1.00853614662885	chimp_up_ACP1_L2/L3	down_ACP1_L2/L3	Exc	macaque_down_ACP1_Exc	macaque_down_acp1_exc
18.9976994304841	-1.70397976074735	0.422749179222359	-4.03071098536913	5.56083869735465e-05	0.0001933880233296	L2/L3	Human	DOWN	human_down	macaque_up	AC079779.2_L2/L3	DOWN_AC079779.2_L2/L3	human_DOWN_AC079779.2_L2/L3	macaque_UP_AC079779.2_L2/L3	hg	rm	1.70397976074735	human_down_AC079779.2_L2/L3	macaque_up_AC079779.2_L2/L3	-1.53208712890202	0.28912559392184	-5.29903668547653	1.1641524446835e-07	4.42281442006313e-07	Chimp	chimp_down	chimp_DOWN_AC079779.2_L2/L3	pt	1.53208712890202	chimp_down_AC079779.2_L2/L3	up_AC079779.2_L2/L3	Exc	macaque_up_AC079779.2_Exc	macaque_up_ac079779.2_exc
11.4578472906598	-2.73251660355889	0.726571853793331	-3.76083465013515	0.0001693473492771	0.0005381367040887	L2/L3	Human	DOWN	human_down	macaque_up	AC105450.1_L2/L3	DOWN_AC105450.1_L2/L3	human_DOWN_AC105450.1_L2/L3	macaque_UP_AC105450.1_L2/L3	hg	rm	2.73251660355889	human_down_AC105450.1_L2/L3	macaque_up_AC105450.1_L2/L3	-0.973086445335134	0.377322920323525	-2.57892217228889	0.0099109113106337	0.0177062271024033	Chimp	chimp_down	chimp_DOWN_AC105450.1_L2/L3	pt	0.973086445335134	chimp_down_AC105450.1_L2/L3	up_AC105450.1_L2/L3	Exc	macaque_up_AC105450.1_Exc	macaque_up_ac105450.1_exc
8.4542439979787	-1.53803963977092	0.635215925343758	-2.4212863349397	0.0154656898671957	0.0303158045784932	L2/L3	Human	DOWN	human_down	macaque_up	TPO_L2/L3	DOWN_TPO_L2/L3	human_DOWN_TPO_L2/L3	macaque_UP_TPO_L2/L3	hg	rm	1.53803963977092	human_down_TPO_L2/L3	macaque_up_TPO_L2/L3	-1.31889109593372	0.447184557301817	-2.94932164896644	0.0031847233114164	0.006280389248856	Chimp	chimp_down	chimp_DOWN_TPO_L2/L3	pt	1.31889109593372	chimp_down_TPO_L2/L3	up_TPO_L2/L3	Exc	macaque_up_TPO_Exc	macaque_up_tpo_exc
29.9321707117181	-2.92127917856977	0.41497561938294	-7.0396405044558	1.92736445786073e-12	1.61535369963321e-11	L2/L3	Human	DOWN	human_down	macaque_up	MYT1L-AS1_L2/L3	DOWN_MYT1L-AS1_L2/L3	human_DOWN_MYT1L-AS1_L2/L3	macaque_UP_MYT1L-AS1_L2/L3	hg	rm	2.92127917856977	human_down_MYT1L-AS1_L2/L3	macaque_up_MYT1L-AS1_L2/L3	-2.88711755088259	0.259961456361488	-11.1059446707666	1.17369605395201e-28	1.88012225416668e-27	Chimp	chimp_down	chimp_DOWN_MYT1L-AS1_L2/L3	pt	2.88711755088259	chimp_down_MYT1L-AS1_L2/L3	up_MYT1L-AS1_L2/L3	Exc	macaque_up_MYT1L-AS1_Exc	macaque_up_myt1l-as1_exc
60.234330852912	1.45118146893746	0.232196853746478	6.24978954504664	4.11006125324635e-10	2.80387578799027e-09	L2/L3	Human	UP	human_up	macaque_down	AC018685.2_L2/L3	UP_AC018685.2_L2/L3	human_UP_AC018685.2_L2/L3	macaque_DOWN_AC018685.2_L2/L3	hg	rm	-1.45118146893746	human_up_AC018685.2_L2/L3	macaque_down_AC018685.2_L2/L3	0.681668394658486	0.21424389450225	3.18174012025964	0.0014639311381705	0.0030670882138906	Chimp	chimp_up	chimp_UP_AC018685.2_L2/L3	pt	-0.681668394658486	chimp_up_AC018685.2_L2/L3	down_AC018685.2_L2/L3	Exc	macaque_down_AC018685.2_Exc	macaque_down_ac018685.2_exc
189.294483993213	3.11389271561619	0.190575175095904	16.3394456494617	5.17210005976579e-60	3.21885579698635e-58	L2/L3	Human	UP	human_up	macaque_down	AC011995.2_L2/L3	UP_AC011995.2_L2/L3	human_UP_AC011995.2_L2/L3	macaque_DOWN_AC011995.2_L2/L3	hg	rm	-3.11389271561619	human_up_AC011995.2_L2/L3	macaque_down_AC011995.2_L2/L3	3.05360852114545	0.181160383722542	16.8558293949201	9.50650728612284e-64	4.6150123762123e-62	Chimp	chimp_up	chimp_UP_AC011995.2_L2/L3	pt	-3.05360852114545	chimp_up_AC011995.2_L2/L3	down_AC011995.2_L2/L3	Exc	macaque_down_AC011995.2_Exc	macaque_down_ac011995.2_exc
976.238713244767	1.65072196046445	0.0763232969558844	21.6280221937816	9.78910491460588e-104	1.80878375770965e-101	L2/L3	Human	UP	human_up	macaque_down	LINC01250_L2/L3	UP_LINC01250_L2/L3	human_UP_LINC01250_L2/L3	macaque_DOWN_LINC01250_L2/L3	hg	rm	-1.65072196046445	human_up_LINC01250_L2/L3	macaque_down_LINC01250_L2/L3	1.69418519244202	0.0709807454655063	23.868236115741	6.54883053103151e-126	1.25885423014247e-123	Chimp	chimp_up	chimp_UP_LINC01250_L2/L3	pt	-1.69418519244202	chimp_up_LINC01250_L2/L3	down_LINC01250_L2/L3	Exc	macaque_down_LINC01250_Exc	macaque_down_linc01250_exc
70.6222793732175	1.68802352405005	0.256397842645852	6.583610480614	4.59159104625486e-11	3.40738369173508e-10	L2/L3	Human	UP	human_up	macaque_down	AC019118.2_L2/L3	UP_AC019118.2_L2/L3	human_UP_AC019118.2_L2/L3	macaque_DOWN_AC019118.2_L2/L3	hg	rm	-1.68802352405005	human_up_AC019118.2_L2/L3	macaque_down_AC019118.2_L2/L3	2.58651895973386	0.221174268770639	11.6944840559916	1.3601127907793e-31	2.43025850682275e-30	Chimp	chimp_up	chimp_UP_AC019118.2_L2/L3	pt	-2.58651895973386	chimp_up_AC019118.2_L2/L3	down_AC019118.2_L2/L3	Exc	macaque_down_AC019118.2_Exc	macaque_down_ac019118.2_exc
365.07445502736	1.07356362959431	0.11171582542438	9.6097721653679	7.27096920918537e-22	1.14927600842269e-20	L2/L3	Human	UP	human_up	macaque_down	EIPR1_L2/L3	UP_EIPR1_L2/L3	human_UP_EIPR1_L2/L3	macaque_DOWN_EIPR1_L2/L3	hg	rm	-1.07356362959431	human_up_EIPR1_L2/L3	macaque_down_EIPR1_L2/L3	1.75552502841385	0.0969679711525193	18.1041740643682	2.95408973958175e-73	1.8384773637773e-71	Chimp	chimp_up	chimp_UP_EIPR1_L2/L3	pt	-1.75552502841385	chimp_up_EIPR1_L2/L3	down_EIPR1_L2/L3	Exc	macaque_down_EIPR1_Exc	macaque_down_eipr1_exc
12.2093206650668	1.77576670325436	0.538564730789076	3.29722056001068	0.0009764678751298	0.0026494124384284	L2/L3	Human	UP	human_up	macaque_down	RNASEH1-AS1_L2/L3	UP_RNASEH1-AS1_L2/L3	human_UP_RNASEH1-AS1_L2/L3	macaque_DOWN_RNASEH1-AS1_L2/L3	hg	rm	-1.77576670325436	human_up_RNASEH1-AS1_L2/L3	macaque_down_RNASEH1-AS1_L2/L3	1.22047520110832	0.496171775580163	2.45978360958006	0.0139020808329105	0.0240996362715094	Chimp	chimp_up	chimp_UP_RNASEH1-AS1_L2/L3	pt	-1.22047520110832	chimp_up_RNASEH1-AS1_L2/L3	down_RNASEH1-AS1_L2/L3	Exc	macaque_down_RNASEH1-AS1_Exc	macaque_down_rnaseh1-as1_exc
4.49126751793783	2.77612484209473	1.23278275108883	2.25191733064302	0.0243274967230401	0.0449476948988749	L2/L3	Human	UP	human_up	macaque_down	AC108488.3_L2/L3	UP_AC108488.3_L2/L3	human_UP_AC108488.3_L2/L3	macaque_DOWN_AC108488.3_L2/L3	hg	rm	-2.77612484209473	human_up_AC108488.3_L2/L3	macaque_down_AC108488.3_L2/L3	3.4244244484234	1.14059697797958	3.00230889133978	0.0026794014834223	0.0053678108723192	Chimp	chimp_up	chimp_UP_AC108488.3_L2/L3	pt	-3.4244244484234	chimp_up_AC108488.3_L2/L3	down_AC108488.3_L2/L3	Exc	macaque_down_AC108488.3_Exc	macaque_down_ac108488.3_exc
147.609637884727	0.517728563923085	0.164598707377743	3.14539872257278	0.001658606105829	0.0042527747049867	L2/L3	Human	UP	human_up	macaque_down	SILC1_L2/L3	UP_SILC1_L2/L3	human_UP_SILC1_L2/L3	macaque_DOWN_SILC1_L2/L3	hg	rm	-0.517728563923085	human_up_SILC1_L2/L3	macaque_down_SILC1_L2/L3	0.977881839124614	0.140461583396717	6.96191667128441	3.35674048651132e-12	2.00680376815861e-11	Chimp	chimp_up	chimp_UP_SILC1_L2/L3	pt	-0.977881839124614	chimp_up_SILC1_L2/L3	down_SILC1_L2/L3	Exc	macaque_down_SILC1_Exc	macaque_down_silc1_exc
8.11234088373633	3.23212220433328	0.856867558455971	3.7720207428058	0.0001619307906172	0.000516981291877	L2/L3	Human	UP	human_up	macaque_down	NRIR_L2/L3	UP_NRIR_L2/L3	human_UP_NRIR_L2/L3	macaque_DOWN_NRIR_L2/L3	hg	rm	-3.23212220433328	human_up_NRIR_L2/L3	macaque_down_NRIR_L2/L3	2.68926327377596	0.820984546430986	3.27565638776859	0.0010541673214787	0.0022635016912681	Chimp	chimp_up	chimp_UP_NRIR_L2/L3	pt	-2.68926327377596	chimp_up_NRIR_L2/L3	down_NRIR_L2/L3	Exc	macaque_down_NRIR_Exc	macaque_down_nrir_exc
20.5139036558335	3.94976155950135	0.650598179089988	6.07096928095619	1.27140509538204e-09	8.23287472250106e-09	L2/L3	Human	UP	human_up	macaque_down	AC013460.1_L2/L3	UP_AC013460.1_L2/L3	human_UP_AC013460.1_L2/L3	macaque_DOWN_AC013460.1_L2/L3	hg	rm	-3.94976155950135	human_up_AC013460.1_L2/L3	macaque_down_AC013460.1_L2/L3	3.56012322427024	0.630435665246544	5.64708410473253	1.63192006531233e-08	6.8543518373189e-08	Chimp	chimp_up	chimp_UP_AC013460.1_L2/L3	pt	-3.56012322427024	chimp_up_AC013460.1_L2/L3	down_AC013460.1_L2/L3	Exc	macaque_down_AC013460.1_Exc	macaque_down_ac013460.1_exc
18.2599110884957	-4.48201327940178	0.868315979247476	-5.16173073687542	2.44677061939435e-07	1.22579432845127e-06	L2/L3	Human	DOWN	human_down	macaque_up	LINC01814_L2/L3	DOWN_LINC01814_L2/L3	human_DOWN_LINC01814_L2/L3	macaque_UP_LINC01814_L2/L3	hg	rm	4.48201327940178	human_down_LINC01814_L2/L3	macaque_up_LINC01814_L2/L3	-1.90941832215657	0.299275779772537	-6.38012980404833	1.76937946093346e-10	9.1525453191862e-10	Chimp	chimp_down	chimp_DOWN_LINC01814_L2/L3	pt	1.90941832215657	chimp_down_LINC01814_L2/L3	up_LINC01814_L2/L3	Exc	macaque_up_LINC01814_Exc	macaque_up_linc01814_exc
20.7539290978224	-3.11744869673098	0.562914139527578	-5.53805363522629	3.05851604955164e-08	1.7013486244367e-07	L2/L3	Human	DOWN	human_down	macaque_up	ID2-AS1_L2/L3	DOWN_ID2-AS1_L2/L3	human_DOWN_ID2-AS1_L2/L3	macaque_UP_ID2-AS1_L2/L3	hg	rm	3.11744869673098	human_down_ID2-AS1_L2/L3	macaque_up_ID2-AS1_L2/L3	-1.61795268450867	0.282321273313223	-5.73089185069531	9.99039515043297e-09	4.31553205519609e-08	Chimp	chimp_down	chimp_DOWN_ID2-AS1_L2/L3	pt	1.61795268450867	chimp_down_ID2-AS1_L2/L3	up_ID2-AS1_L2/L3	Exc	macaque_up_ID2-AS1_Exc	macaque_up_id2-as1_exc
3.44544588271633	-2.80423310187454	1.1697568353389	-2.39727866267359	0.0165173567403403	0.0321184300263299	L2/L3	Human	DOWN	human_down	macaque_up	AC082651.1_L2/L3	DOWN_AC082651.1_L2/L3	human_DOWN_AC082651.1_L2/L3	macaque_UP_AC082651.1_L2/L3	hg	rm	2.80423310187454	human_down_AC082651.1_L2/L3	macaque_up_AC082651.1_L2/L3	-4.79199335378871	1.16917663848446	-4.0986051175298	4.15647462173093e-05	0.0001114314802424	Chimp	chimp_down	chimp_DOWN_AC082651.1_L2/L3	pt	4.79199335378871	chimp_down_AC082651.1_L2/L3	up_AC082651.1_L2/L3	Exc	macaque_up_AC082651.1_Exc	macaque_up_ac082651.1_exc
12.6144455722744	-1.24708473961156	0.490873124461484	-2.54054393582798	0.0110680186589515	0.0226142030477257	L2/L3	Human	DOWN	human_down	macaque_up	KLF11_L2/L3	DOWN_KLF11_L2/L3	human_DOWN_KLF11_L2/L3	macaque_UP_KLF11_L2/L3	hg	rm	1.24708473961156	human_down_KLF11_L2/L3	macaque_up_KLF11_L2/L3	-1.28873989405087	0.361558723619177	-3.56439994352973	0.0003646895311945	0.0008448575824233	Chimp	chimp_down	chimp_DOWN_KLF11_L2/L3	pt	1.28873989405087	chimp_down_KLF11_L2/L3	up_KLF11_L2/L3	Exc	macaque_up_KLF11_Exc	macaque_up_klf11_exc
37.4270791984757	2.01795998218326	0.544103598402187	3.70877896802962	0.0002082611250341	0.0006512019121493	L2/L3	Human	UP	human_up	macaque_down	CYS1_L2/L3	UP_CYS1_L2/L3	human_UP_CYS1_L2/L3	macaque_DOWN_CYS1_L2/L3	hg	rm	-2.01795998218326	human_up_CYS1_L2/L3	macaque_down_CYS1_L2/L3	4.52822149938365	0.468408687844998	9.667244901491	4.15410607902546e-22	4.90427303118627e-21	Chimp	chimp_up	chimp_UP_CYS1_L2/L3	pt	-4.52822149938365	chimp_up_CYS1_L2/L3	down_CYS1_L2/L3	Exc	macaque_down_CYS1_Exc	macaque_down_cys1_exc
42.4443690037245	-1.64850100274656	0.294059928144305	-5.60600355563436	2.0705171002853e-08	1.17590768649989e-07	L2/L3	Human	DOWN	human_down	macaque_up	ODC1_L2/L3	DOWN_ODC1_L2/L3	human_DOWN_ODC1_L2/L3	macaque_UP_ODC1_L2/L3	hg	rm	1.64850100274656	human_down_ODC1_L2/L3	macaque_up_ODC1_L2/L3	-1.1723170618461	0.200922659918633	-5.83466823662822	5.38977012586922e-09	2.39639173139747e-08	Chimp	chimp_down	chimp_DOWN_ODC1_L2/L3	pt	1.1723170618461	chimp_down_ODC1_L2/L3	up_ODC1_L2/L3	Exc	macaque_up_ODC1_Exc	macaque_up_odc1_exc
8.14427782962793	-3.49443379637172	0.916829141071972	-3.81143403915583	0.0001381629251803	0.0004473310900024	L2/L3	Human	DOWN	human_down	macaque_up	RN7SL832P_L2/L3	DOWN_RN7SL832P_L2/L3	human_DOWN_RN7SL832P_L2/L3	macaque_UP_RN7SL832P_L2/L3	hg	rm	3.49443379637172	human_down_RN7SL832P_L2/L3	macaque_up_RN7SL832P_L2/L3	-3.74967632687662	0.595614808365994	-6.29547196310222	3.06465952047125e-10	1.54863736124555e-09	Chimp	chimp_down	chimp_DOWN_RN7SL832P_L2/L3	pt	3.74967632687662	chimp_down_RN7SL832P_L2/L3	up_RN7SL832P_L2/L3	Exc	macaque_up_RN7SL832P_Exc	macaque_up_rn7sl832p_exc
40.647680469859	-1.37618340631643	0.314450193763159	-4.37647498272161	1.20614027723551e-05	4.73477596313994e-05	L2/L3	Human	DOWN	human_down	macaque_up	MIR3681HG_L2/L3	DOWN_MIR3681HG_L2/L3	human_DOWN_MIR3681HG_L2/L3	macaque_UP_MIR3681HG_L2/L3	hg	rm	1.37618340631643	human_down_MIR3681HG_L2/L3	macaque_up_MIR3681HG_L2/L3	-0.626438278200881	0.226022678608443	-2.77157266721057	0.0055786219115277	0.010492545717918	Chimp	chimp_down	chimp_DOWN_MIR3681HG_L2/L3	pt	0.626438278200881	chimp_down_MIR3681HG_L2/L3	up_MIR3681HG_L2/L3	Exc	macaque_up_MIR3681HG_Exc	macaque_up_mir3681hg_exc
81.0059326053591	1.43623198582632	0.198974346640789	7.21817666485001	5.2689239324751e-13	4.65148410572135e-12	L2/L3	Human	UP	human_up	macaque_down	TRIB2_L2/L3	UP_TRIB2_L2/L3	human_UP_TRIB2_L2/L3	macaque_DOWN_TRIB2_L2/L3	hg	rm	-1.43623198582632	human_up_TRIB2_L2/L3	macaque_down_TRIB2_L2/L3	0.763738175647211	0.18225610276692	4.19046695310897	2.78380959250197e-05	7.67818623546367e-05	Chimp	chimp_up	chimp_UP_TRIB2_L2/L3	pt	-0.763738175647211	chimp_up_TRIB2_L2/L3	down_TRIB2_L2/L3	Exc	macaque_down_TRIB2_Exc	macaque_down_trib2_exc
129.68513411979	4.65164690981014	0.279684076577334	16.6317902925872	4.10153499788746e-62	2.68582934641883e-60	L2/L3	Human	UP	human_up	macaque_down	AC064875.1_L2/L3	UP_AC064875.1_L2/L3	human_UP_AC064875.1_L2/L3	macaque_DOWN_AC064875.1_L2/L3	hg	rm	-4.65164690981014	human_up_AC064875.1_L2/L3	macaque_down_AC064875.1_L2/L3	2.66154820653094	0.279686079132939	9.51619835632171	1.79630428193523e-21	2.04375698635838e-20	Chimp	chimp_up	chimp_UP_AC064875.1_L2/L3	pt	-2.66154820653094	chimp_up_AC064875.1_L2/L3	down_AC064875.1_L2/L3	Exc	macaque_down_AC064875.1_Exc	macaque_down_ac064875.1_exc
8.75046589976105	-2.05635319743357	0.657400123524685	-3.12800853521038	0.0017599507041193	0.0044794644936881	L2/L3	Human	DOWN	human_down	macaque_up	AC093912.1_L2/L3	DOWN_AC093912.1_L2/L3	human_DOWN_AC093912.1_L2/L3	macaque_UP_AC093912.1_L2/L3	hg	rm	2.05635319743357	human_down_AC093912.1_L2/L3	macaque_up_AC093912.1_L2/L3	-2.33193484170241	0.475251512539773	-4.90673839045858	9.26034174633806e-07	3.15057815965906e-06	Chimp	chimp_down	chimp_DOWN_AC093912.1_L2/L3	pt	2.33193484170241	chimp_down_AC093912.1_L2/L3	up_AC093912.1_L2/L3	Exc	macaque_up_AC093912.1_Exc	macaque_up_ac093912.1_exc
99.6047724884223	0.660033007753374	0.195889610152107	3.36941304462682	0.0007532845477905	0.0020978257367841	L2/L3	Human	UP	human_up	macaque_down	LINC00276_L2/L3	UP_LINC00276_L2/L3	human_UP_LINC00276_L2/L3	macaque_DOWN_LINC00276_L2/L3	hg	rm	-0.660033007753374	human_up_LINC00276_L2/L3	macaque_down_LINC00276_L2/L3	1.24685403510098	0.164435493843556	7.58263320136487	3.38611149119859e-14	2.3935751335768e-13	Chimp	chimp_up	chimp_UP_LINC00276_L2/L3	pt	-1.24685403510098	chimp_up_LINC00276_L2/L3	down_LINC00276_L2/L3	Exc	macaque_down_LINC00276_Exc	macaque_down_linc00276_exc
54.943080169913	1.58484519773329	0.26130910425035	6.065020973073	1.31936434344707e-09	8.52259308683045e-09	L2/L3	Human	UP	human_up	macaque_down	LRATD1_L2/L3	UP_LRATD1_L2/L3	human_UP_LRATD1_L2/L3	macaque_DOWN_LRATD1_L2/L3	hg	rm	-1.58484519773329	human_up_LRATD1_L2/L3	macaque_down_LRATD1_L2/L3	1.47021249393241	0.235260360891261	6.24929966256385	4.12297208116309e-10	2.05596574323438e-09	Chimp	chimp_up	chimp_UP_LRATD1_L2/L3	pt	-1.47021249393241	chimp_up_LRATD1_L2/L3	down_LRATD1_L2/L3	Exc	macaque_down_LRATD1_Exc	macaque_down_lratd1_exc
3.79442524892913	-2.80634361331692	1.13924569183157	-2.46333484817059	0.0137651294343877	0.0273884889309637	L2/L3	Human	DOWN	human_down	macaque_up	AC010145.1_L2/L3	DOWN_AC010145.1_L2/L3	human_DOWN_AC010145.1_L2/L3	macaque_UP_AC010145.1_L2/L3	hg	rm	2.80634361331692	human_down_AC010145.1_L2/L3	macaque_up_AC010145.1_L2/L3	-2.62851370267262	0.699279832267584	-3.75888675946657	0.000170671057188	0.0004172425968343	Chimp	chimp_down	chimp_DOWN_AC010145.1_L2/L3	pt	2.62851370267262	chimp_down_AC010145.1_L2/L3	up_AC010145.1_L2/L3	Exc	macaque_up_AC010145.1_Exc	macaque_up_ac010145.1_exc
4.17235072980722	-1.98173202029633	0.892027840155953	-2.22160333017169	0.0263101246280239	0.0480903473237108	L2/L3	Human	DOWN	human_down	macaque_up	GACAT3_L2/L3	DOWN_GACAT3_L2/L3	human_DOWN_GACAT3_L2/L3	macaque_UP_GACAT3_L2/L3	hg	rm	1.98173202029633	human_down_GACAT3_L2/L3	macaque_up_GACAT3_L2/L3	-4.96615480798175	1.14667871531383	-4.33090345330302	1.4849878707789e-05	4.2651127711635e-05	Chimp	chimp_down	chimp_DOWN_GACAT3_L2/L3	pt	4.96615480798175	chimp_down_GACAT3_L2/L3	up_GACAT3_L2/L3	Exc	macaque_up_GACAT3_Exc	macaque_up_gacat3_exc
41.9796049361023	3.27972632617604	0.548411007664455	5.98041665892807	2.22567577293052e-09	1.40719383882154e-08	L2/L3	Human	UP	human_up	macaque_down	AC008164.1_L2/L3	UP_AC008164.1_L2/L3	human_UP_AC008164.1_L2/L3	macaque_DOWN_AC008164.1_L2/L3	hg	rm	-3.27972632617604	human_up_AC008164.1_L2/L3	macaque_down_AC008164.1_L2/L3	4.79979377469867	0.513278183878163	9.35125225551763	8.66160621071961e-21	9.44023985545096e-20	Chimp	chimp_up	chimp_UP_AC008164.1_L2/L3	pt	-4.79979377469867	chimp_up_AC008164.1_L2/L3	down_AC008164.1_L2/L3	Exc	macaque_down_AC008164.1_Exc	macaque_down_ac008164.1_exc
234.789249293115	0.599535045710987	0.114751867278574	5.22462126263743	1.74511932388605e-07	8.88817611199743e-07	L2/L3	Human	UP	human_up	macaque_down	SMC6_L2/L3	UP_SMC6_L2/L3	human_UP_SMC6_L2/L3	macaque_DOWN_SMC6_L2/L3	hg	rm	-0.599535045710987	human_up_SMC6_L2/L3	macaque_down_SMC6_L2/L3	0.530888064103429	0.0981148141799543	5.41088589465926	6.27137245191464e-08	2.47040875497996e-07	Chimp	chimp_up	chimp_UP_SMC6_L2/L3	pt	-0.530888064103429	chimp_up_SMC6_L2/L3	down_SMC6_L2/L3	Exc	macaque_down_SMC6_Exc	macaque_down_smc6_exc
9.84652407225959	-2.02802766210533	0.617854608809705	-3.28237037191051	0.0010293830210211	0.0027781220209534	L2/L3	Human	DOWN	human_down	macaque_up	KCNS3_L2/L3	DOWN_KCNS3_L2/L3	human_DOWN_KCNS3_L2/L3	macaque_UP_KCNS3_L2/L3	hg	rm	2.02802766210533	human_down_KCNS3_L2/L3	macaque_up_KCNS3_L2/L3	-2.2678657187659	0.44605049609666	-5.08432506770365	3.68935614773411e-07	1.31626243283027e-06	Chimp	chimp_down	chimp_DOWN_KCNS3_L2/L3	pt	2.2678657187659	chimp_down_KCNS3_L2/L3	up_KCNS3_L2/L3	Exc	macaque_up_KCNS3_Exc	macaque_up_kcns3_exc
132.381878719699	1.27140346166821	0.173818902176901	7.31452935063566	2.58285051072361e-13	2.34086786211437e-12	L2/L3	Human	UP	human_up	macaque_down	LINC01376_L2/L3	UP_LINC01376_L2/L3	human_UP_LINC01376_L2/L3	macaque_DOWN_LINC01376_L2/L3	hg	rm	-1.27140346166821	human_up_LINC01376_L2/L3	macaque_down_LINC01376_L2/L3	1.83273364980928	0.149638115094253	12.2477728929884	1.72672848720401e-34	3.44998325406494e-33	Chimp	chimp_up	chimp_UP_LINC01376_L2/L3	pt	-1.83273364980928	chimp_up_LINC01376_L2/L3	down_LINC01376_L2/L3	Exc	macaque_down_LINC01376_Exc	macaque_down_linc01376_exc
6.06675725256948	3.23411263056412	1.17902107681404	2.74304903802343	0.0060871594366877	0.0133850526165674	L2/L3	Human	UP	human_up	macaque_down	RPS25P3_L2/L3	UP_RPS25P3_L2/L3	human_UP_RPS25P3_L2/L3	macaque_DOWN_RPS25P3_L2/L3	hg	rm	-3.23411263056412	human_up_RPS25P3_L2/L3	macaque_down_RPS25P3_L2/L3	3.87655963738924	1.10946605494526	3.49407683102164	0.0004757040951636	0.0010831947661751	Chimp	chimp_up	chimp_UP_RPS25P3_L2/L3	pt	-3.87655963738924	chimp_up_RPS25P3_L2/L3	down_RPS25P3_L2/L3	Exc	macaque_down_RPS25P3_Exc	macaque_down_rps25p3_exc
192.001609387194	1.96812890474995	0.189134644394676	10.4059671936304	2.32879058972938e-25	4.36735267480641e-24	L2/L3	Human	UP	human_up	macaque_down	AC018742.1_L2/L3	UP_AC018742.1_L2/L3	human_UP_AC018742.1_L2/L3	macaque_DOWN_AC018742.1_L2/L3	hg	rm	-1.96812890474995	human_up_AC018742.1_L2/L3	macaque_down_AC018742.1_L2/L3	2.46526262303606	0.175591942971888	14.0397251793651	8.90573126185017e-45	2.53011931296139e-43	Chimp	chimp_up	chimp_UP_AC018742.1_L2/L3	pt	-2.46526262303606	chimp_up_AC018742.1_L2/L3	down_AC018742.1_L2/L3	Exc	macaque_down_AC018742.1_Exc	macaque_down_ac018742.1_exc
14.5302875361433	-2.39408557386066	0.602353948697027	-3.97454948048302	7.05126022757904e-05	0.0002408211645428	L2/L3	Human	DOWN	human_down	macaque_up	LINC01830_L2/L3	DOWN_LINC01830_L2/L3	human_DOWN_LINC01830_L2/L3	macaque_UP_LINC01830_L2/L3	hg	rm	2.39408557386066	human_down_LINC01830_L2/L3	macaque_up_LINC01830_L2/L3	-2.79763733206551	0.473005576958315	-5.9145969272833	3.32689278347788e-09	1.51306652140772e-08	Chimp	chimp_down	chimp_DOWN_LINC01830_L2/L3	pt	2.79763733206551	chimp_down_LINC01830_L2/L3	up_LINC01830_L2/L3	Exc	macaque_up_LINC01830_Exc	macaque_up_linc01830_exc
137.499375724163	2.26090626969342	0.204719471902961	11.0439239056122	2.34561118886581e-28	5.06890193089804e-27	L2/L3	Human	UP	human_up	macaque_down	AC018467.1_L2/L3	UP_AC018467.1_L2/L3	human_UP_AC018467.1_L2/L3	macaque_DOWN_AC018467.1_L2/L3	hg	rm	-2.26090626969342	human_up_AC018467.1_L2/L3	macaque_down_AC018467.1_L2/L3	2.44235098717812	0.190172337277529	12.842829941212	9.43609702423481e-38	2.11987567077908e-36	Chimp	chimp_up	chimp_UP_AC018467.1_L2/L3	pt	-2.44235098717812	chimp_up_AC018467.1_L2/L3	down_AC018467.1_L2/L3	Exc	macaque_down_AC018467.1_Exc	macaque_down_ac018467.1_exc
121.136485510833	3.52474475281916	0.325631258343885	10.8243439857264	2.63962572296153e-27	5.41464016630904e-26	L2/L3	Human	UP	human_up	macaque_down	DNAJC27-AS1_L2/L3	UP_DNAJC27-AS1_L2/L3	human_UP_DNAJC27-AS1_L2/L3	macaque_DOWN_DNAJC27-AS1_L2/L3	hg	rm	-3.52474475281916	human_up_DNAJC27-AS1_L2/L3	macaque_down_DNAJC27-AS1_L2/L3	4.8675860057894	0.30722234263543	15.8438542068067	1.55020844862005e-56	6.08744128192875e-55	Chimp	chimp_up	chimp_UP_DNAJC27-AS1_L2/L3	pt	-4.8675860057894	chimp_up_DNAJC27-AS1_L2/L3	down_DNAJC27-AS1_L2/L3	Exc	macaque_down_DNAJC27-AS1_Exc	macaque_down_dnajc27-as1_exc
964.6747309531	0.744038221621629	0.0615112196541874	12.0959757553917	1.10916503254393e-33	2.9672343115283e-32	L2/L3	Human	UP	human_up	macaque_down	DTNB_L2/L3	UP_DTNB_L2/L3	human_UP_DTNB_L2/L3	macaque_DOWN_DTNB_L2/L3	hg	rm	-0.744038221621629	human_up_DTNB_L2/L3	macaque_down_DTNB_L2/L3	1.16882167821919	0.0520825005992791	22.4417350313508	1.5411365241255e-111	2.17364083958908e-109	Chimp	chimp_up	chimp_UP_DTNB_L2/L3	pt	-1.16882167821919	chimp_up_DTNB_L2/L3	down_DTNB_L2/L3	Exc	macaque_down_DTNB_Exc	macaque_down_dtnb_exc
382.722329623212	0.719995520496386	0.0909187207717151	7.91911186590713	2.39213061310828e-15	2.50192300544313e-14	L2/L3	Human	UP	human_up	macaque_down	RAB10_L2/L3	UP_RAB10_L2/L3	human_UP_RAB10_L2/L3	macaque_DOWN_RAB10_L2/L3	hg	rm	-0.719995520496386	human_up_RAB10_L2/L3	macaque_down_RAB10_L2/L3	0.569579285646843	0.0788868543676865	7.22020532080123	5.19091387136765e-13	3.32251941562618e-12	Chimp	chimp_up	chimp_UP_RAB10_L2/L3	pt	-0.569579285646843	chimp_up_RAB10_L2/L3	down_RAB10_L2/L3	Exc	macaque_down_RAB10_Exc	macaque_down_rab10_exc
88.1492149459507	1.16000036804105	0.195744015304198	5.92610898595465	3.10196756082843e-09	1.92548173906006e-08	L2/L3	Human	UP	human_up	macaque_down	HADHA_L2/L3	UP_HADHA_L2/L3	human_UP_HADHA_L2/L3	macaque_DOWN_HADHA_L2/L3	hg	rm	-1.16000036804105	human_up_HADHA_L2/L3	macaque_down_HADHA_L2/L3	1.34463241306318	0.168639557756484	7.97341045571785	1.54354460768085e-15	1.19726421310383e-14	Chimp	chimp_up	chimp_UP_HADHA_L2/L3	pt	-1.34463241306318	chimp_up_HADHA_L2/L3	down_HADHA_L2/L3	Exc	macaque_down_HADHA_Exc	macaque_down_hadha_exc
83.6444850666652	1.14852249175131	0.20127816241194	5.70614555492972	1.15563185346744e-08	6.74146863907242e-08	L2/L3	Human	UP	human_up	macaque_down	HADHB_L2/L3	UP_HADHB_L2/L3	human_UP_HADHB_L2/L3	macaque_DOWN_HADHB_L2/L3	hg	rm	-1.14852249175131	human_up_HADHB_L2/L3	macaque_down_HADHB_L2/L3	1.0650413073144	0.177279744124652	6.00768752557275	1.88188086021758e-09	8.76960160002859e-09	Chimp	chimp_up	chimp_UP_HADHB_L2/L3	pt	-1.0650413073144	chimp_up_HADHB_L2/L3	down_HADHB_L2/L3	Exc	macaque_down_HADHB_Exc	macaque_down_hadhb_exc
248.816144044955	-0.745172612757819	0.109111799437382	-6.82944114752191	8.52460585517296e-12	6.80256127097096e-11	L2/L3	Human	DOWN	human_down	macaque_up	MAPRE3_L2/L3	DOWN_MAPRE3_L2/L3	human_DOWN_MAPRE3_L2/L3	macaque_UP_MAPRE3_L2/L3	hg	rm	0.745172612757819	human_down_MAPRE3_L2/L3	macaque_up_MAPRE3_L2/L3	-0.845176334976192	0.0855936143920419	-9.87429191978102	5.38116583997331e-23	6.6596816698652e-22	Chimp	chimp_down	chimp_DOWN_MAPRE3_L2/L3	pt	0.845176334976192	chimp_down_MAPRE3_L2/L3	up_MAPRE3_L2/L3	Exc	macaque_up_MAPRE3_Exc	macaque_up_mapre3_exc
7.77955345105799	-2.80516723818773	0.825297438335598	-3.39897727520516	0.0006763833603112	0.0019045804815569	L2/L3	Human	DOWN	human_down	macaque_up	MAPRE3-AS1_L2/L3	DOWN_MAPRE3-AS1_L2/L3	human_DOWN_MAPRE3-AS1_L2/L3	macaque_UP_MAPRE3-AS1_L2/L3	hg	rm	2.80516723818773	human_down_MAPRE3-AS1_L2/L3	macaque_up_MAPRE3-AS1_L2/L3	-2.33823370459845	0.505455161557663	-4.62599629488936	3.72801962046332e-06	1.1661558487318e-05	Chimp	chimp_down	chimp_DOWN_MAPRE3-AS1_L2/L3	pt	2.33823370459845	chimp_down_MAPRE3-AS1_L2/L3	up_MAPRE3-AS1_L2/L3	Exc	macaque_up_MAPRE3-AS1_Exc	macaque_up_mapre3-as1_exc
69.8956539339471	0.663160016117619	0.208463505975126	3.18118038462208	0.0014667627007117	0.0038088850347713	L2/L3	Human	UP	human_up	macaque_down	CGREF1_L2/L3	UP_CGREF1_L2/L3	human_UP_CGREF1_L2/L3	macaque_DOWN_CGREF1_L2/L3	hg	rm	-0.663160016117619	human_up_CGREF1_L2/L3	macaque_down_CGREF1_L2/L3	0.919878338360183	0.172199614706438	5.34193029367904	9.19620198098509e-08	3.54808466200648e-07	Chimp	chimp_up	chimp_UP_CGREF1_L2/L3	pt	-0.919878338360183	chimp_up_CGREF1_L2/L3	down_CGREF1_L2/L3	Exc	macaque_down_CGREF1_Exc	macaque_down_cgref1_exc
5.41182534849925	-3.12738629677906	1.1143746290387	-2.80640478999136	0.0050097714908098	0.0112920012534225	L2/L3	Human	DOWN	human_down	macaque_up	ABHD1_L2/L3	DOWN_ABHD1_L2/L3	human_DOWN_ABHD1_L2/L3	macaque_UP_ABHD1_L2/L3	hg	rm	3.12738629677906	human_down_ABHD1_L2/L3	macaque_up_ABHD1_L2/L3	-1.41536060893232	0.530329376146948	-2.66883313011146	0.0076115255591838	0.0139442259033669	Chimp	chimp_down	chimp_DOWN_ABHD1_L2/L3	pt	1.41536060893232	chimp_down_ABHD1_L2/L3	up_ABHD1_L2/L3	Exc	macaque_up_ABHD1_Exc	macaque_up_abhd1_exc
13.0004484220319	1.58263341286853	0.579090477643242	2.73296397362544	0.0062767197409057	0.0137586804988256	L2/L3	Human	UP	human_up	macaque_down	SLC5A6_L2/L3	UP_SLC5A6_L2/L3	human_UP_SLC5A6_L2/L3	macaque_DOWN_SLC5A6_L2/L3	hg	rm	-1.58263341286853	human_up_SLC5A6_L2/L3	macaque_down_SLC5A6_L2/L3	2.31321486816894	0.501055441922289	4.61668445171325	3.89919461249996e-06	1.21666713946261e-05	Chimp	chimp_up	chimp_UP_SLC5A6_L2/L3	pt	-2.31321486816894	chimp_up_SLC5A6_L2/L3	down_SLC5A6_L2/L3	Exc	macaque_down_SLC5A6_Exc	macaque_down_slc5a6_exc
4.56429384033508	-2.92201933155857	1.12312001253254	-2.60169821475237	0.0092763441705203	0.0193799092720015	L2/L3	Human	DOWN	human_down	macaque_up	GCKR_L2/L3	DOWN_GCKR_L2/L3	human_DOWN_GCKR_L2/L3	macaque_UP_GCKR_L2/L3	hg	rm	2.92201933155857	human_down_GCKR_L2/L3	macaque_up_GCKR_L2/L3	-1.66350098665925	0.574776600694179	-2.89416963851726	0.0038016271560828	0.0073869393407018	Chimp	chimp_down	chimp_DOWN_GCKR_L2/L3	pt	1.66350098665925	chimp_down_GCKR_L2/L3	up_GCKR_L2/L3	Exc	macaque_up_GCKR_Exc	macaque_up_gckr_exc
168.287701064797	0.971757366169126	0.15090714741497	6.43943897168071	1.19915919077213e-10	8.5629593982159e-10	L2/L3	Human	UP	human_up	macaque_down	MRPL33_L2/L3	UP_MRPL33_L2/L3	human_UP_MRPL33_L2/L3	macaque_DOWN_MRPL33_L2/L3	hg	rm	-0.971757366169126	human_up_MRPL33_L2/L3	macaque_down_MRPL33_L2/L3	1.77034496714893	0.125005708574034	14.1621129734284	1.57195546808699e-45	4.56384050393684e-44	Chimp	chimp_up	chimp_UP_MRPL33_L2/L3	pt	-1.77034496714893	chimp_up_MRPL33_L2/L3	down_MRPL33_L2/L3	Exc	macaque_down_MRPL33_Exc	macaque_down_mrpl33_exc
778.500291365353	0.984627776933766	0.0780890501111033	12.6090377016093	1.8827782073154e-36	5.68074700627468e-35	L2/L3	Human	UP	human_up	macaque_down	BABAM2_L2/L3	UP_BABAM2_L2/L3	human_UP_BABAM2_L2/L3	macaque_DOWN_BABAM2_L2/L3	hg	rm	-0.984627776933766	human_up_BABAM2_L2/L3	macaque_down_BABAM2_L2/L3	1.14124827166734	0.0704996887973195	16.1879902044437	6.12982235646202e-59	2.55437842112987e-57	Chimp	chimp_up	chimp_UP_BABAM2_L2/L3	pt	-1.14124827166734	chimp_up_BABAM2_L2/L3	down_BABAM2_L2/L3	Exc	macaque_down_BABAM2_Exc	macaque_down_babam2_exc
147.983371317764	0.710601192176041	0.138352343332081	5.13617026688454	2.80393640160523e-07	1.39296848830059e-06	L2/L3	Human	UP	human_up	macaque_down	TRMT61B_L2/L3	UP_TRMT61B_L2/L3	human_UP_TRMT61B_L2/L3	macaque_DOWN_TRMT61B_L2/L3	hg	rm	-0.710601192176041	human_up_TRMT61B_L2/L3	macaque_down_TRMT61B_L2/L3	0.512277188756743	0.118250074205881	4.33215109755308	1.47659545706285e-05	4.24356514523152e-05	Chimp	chimp_up	chimp_UP_TRMT61B_L2/L3	pt	-0.512277188756743	chimp_up_TRMT61B_L2/L3	down_TRMT61B_L2/L3	Exc	macaque_down_TRMT61B_Exc	macaque_down_trmt61b_exc
32.1170506525758	3.86823606793752	0.566867374132076	6.82388199507888	8.86126805003783e-12	7.06201804652795e-11	L2/L3	Human	UP	human_up	macaque_down	TOGARAM2_L2/L3	UP_TOGARAM2_L2/L3	human_UP_TOGARAM2_L2/L3	macaque_DOWN_TOGARAM2_L2/L3	hg	rm	-3.86823606793752	human_up_TOGARAM2_L2/L3	macaque_down_TOGARAM2_L2/L3	4.1285900260665	0.545154599345744	7.57324625165291	3.64011351859409e-14	2.56021675506665e-13	Chimp	chimp_up	chimp_UP_TOGARAM2_L2/L3	pt	-4.1285900260665	chimp_up_TOGARAM2_L2/L3	down_TOGARAM2_L2/L3	Exc	macaque_down_TOGARAM2_Exc	macaque_down_togaram2_exc
59.0632637899239	0.915940634678688	0.227660576266561	4.02327293420464	5.73949179821365e-05	0.0001989623712946	L2/L3	Human	UP	human_up	macaque_down	YPEL5_L2/L3	UP_YPEL5_L2/L3	human_UP_YPEL5_L2/L3	macaque_DOWN_YPEL5_L2/L3	hg	rm	-0.915940634678688	human_up_YPEL5_L2/L3	macaque_down_YPEL5_L2/L3	0.711747200967705	0.198451992909093	3.58649560800199	0.0003351517065497	0.0007812122117465	Chimp	chimp_up	chimp_UP_YPEL5_L2/L3	pt	-0.711747200967705	chimp_up_YPEL5_L2/L3	down_YPEL5_L2/L3	Exc	macaque_down_YPEL5_Exc	macaque_down_ypel5_exc
80.0476293930612	0.983449829896958	0.203844249246026	4.82451594064838	1.40343693309437e-06	6.32488612918083e-06	L2/L3	Human	UP	human_up	macaque_down	SLC30A6_L2/L3	UP_SLC30A6_L2/L3	human_UP_SLC30A6_L2/L3	macaque_DOWN_SLC30A6_L2/L3	hg	rm	-0.983449829896958	human_up_SLC30A6_L2/L3	macaque_down_SLC30A6_L2/L3	1.39150355203026	0.170728606775273	8.15038310399777	3.62773164099335e-16	2.94217799913976e-15	Chimp	chimp_up	chimp_UP_SLC30A6_L2/L3	pt	-1.39150355203026	chimp_up_SLC30A6_L2/L3	down_SLC30A6_L2/L3	Exc	macaque_down_SLC30A6_Exc	macaque_down_slc30a6_exc
6.2367653750939	3.43042571488213	1.00581514173004	3.41059263532426	0.0006482186004506	0.0018371616411248	L2/L3	Human	UP	human_up	macaque_down	DDX50P1_L2/L3	UP_DDX50P1_L2/L3	human_UP_DDX50P1_L2/L3	macaque_DOWN_DDX50P1_L2/L3	hg	rm	-3.43042571488213	human_up_DDX50P1_L2/L3	macaque_down_DDX50P1_L2/L3	2.44659775262293	0.977884471635586	2.50192923968902	0.0123518609448058	0.0216293680194234	Chimp	chimp_up	chimp_UP_DDX50P1_L2/L3	pt	-2.44659775262293	chimp_up_DDX50P1_L2/L3	down_DDX50P1_L2/L3	Exc	macaque_down_DDX50P1_Exc	macaque_down_ddx50p1_exc
45.0206738120883	-0.847315459604597	0.2511283678627	-3.37403323573485	0.0007407542347621	0.0020660680949907	L2/L3	Human	DOWN	human_down	macaque_up	AL133243.3_L2/L3	DOWN_AL133243.3_L2/L3	human_DOWN_AL133243.3_L2/L3	macaque_UP_AL133243.3_L2/L3	hg	rm	0.847315459604597	human_down_AL133243.3_L2/L3	macaque_up_AL133243.3_L2/L3	-1.13361894312745	0.197474826534034	-5.74057444700209	9.43559287508805e-09	4.08698513121204e-08	Chimp	chimp_down	chimp_DOWN_AL133243.3_L2/L3	pt	1.13361894312745	chimp_down_AL133243.3_L2/L3	up_AL133243.3_L2/L3	Exc	macaque_up_AL133243.3_Exc	macaque_up_al133243.3_exc
6.12214471367444	2.09944942414876	0.913358238232994	2.29860457405017	0.0215274035857815	0.0404706358443638	L2/L3	Human	UP	human_up	macaque_down	RASGRP3-AS1_L2/L3	UP_RASGRP3-AS1_L2/L3	human_UP_RASGRP3-AS1_L2/L3	macaque_DOWN_RASGRP3-AS1_L2/L3	hg	rm	-2.09944942414876	human_up_RASGRP3-AS1_L2/L3	macaque_down_RASGRP3-AS1_L2/L3	2.87873832120357	0.810218630433392	3.55303891205725	0.0003808081311539	0.0008792079246596	Chimp	chimp_up	chimp_UP_RASGRP3-AS1_L2/L3	pt	-2.87873832120357	chimp_up_RASGRP3-AS1_L2/L3	down_RASGRP3-AS1_L2/L3	Exc	macaque_down_RASGRP3-AS1_Exc	macaque_down_rasgrp3-as1_exc
74.9456403470803	-0.805182020156465	0.188196694276296	-4.27840681927365	1.88235758184105e-05	7.14604225772097e-05	L2/L3	Human	DOWN	human_down	macaque_up	LINC01320_L2/L3	DOWN_LINC01320_L2/L3	human_DOWN_LINC01320_L2/L3	macaque_UP_LINC01320_L2/L3	hg	rm	0.805182020156465	human_down_LINC01320_L2/L3	macaque_up_LINC01320_L2/L3	-2.62511452995659	0.182966784500642	-14.3474922900411	1.10459635915373e-46	3.32438873949347e-45	Chimp	chimp_down	chimp_DOWN_LINC01320_L2/L3	pt	2.62511452995659	chimp_down_LINC01320_L2/L3	up_LINC01320_L2/L3	Exc	macaque_up_LINC01320_Exc	macaque_up_linc01320_exc
9.08536637402695	-2.15383027000912	0.616762730883617	-3.49215372810124	0.0004791423996234	0.0013955080935269	L2/L3	Human	DOWN	human_down	macaque_up	AC012593.2_L2/L3	DOWN_AC012593.2_L2/L3	human_DOWN_AC012593.2_L2/L3	macaque_UP_AC012593.2_L2/L3	hg	rm	2.15383027000912	human_down_AC012593.2_L2/L3	macaque_up_AC012593.2_L2/L3	-7.03641733894566	1.43359928718292	-4.90821766016112	9.19078209755948e-07	3.12914558030892e-06	Chimp	chimp_down	chimp_DOWN_AC012593.2_L2/L3	pt	7.03641733894566	chimp_down_AC012593.2_L2/L3	up_AC012593.2_L2/L3	Exc	macaque_up_AC012593.2_Exc	macaque_up_ac012593.2_exc
31.5609658103667	-1.08700407948349	0.29795471947538	-3.64821903609186	0.0002640644698419	0.0008103824775527	L2/L3	Human	DOWN	human_down	macaque_up	AC012593.1_L2/L3	DOWN_AC012593.1_L2/L3	human_DOWN_AC012593.1_L2/L3	macaque_UP_AC012593.1_L2/L3	hg	rm	1.08700407948349	human_down_AC012593.1_L2/L3	macaque_up_AC012593.1_L2/L3	-1.67239919534115	0.237547462410844	-7.04027388197774	1.91862329439558e-12	1.16902619747477e-11	Chimp	chimp_down	chimp_DOWN_AC012593.1_L2/L3	pt	1.67239919534115	chimp_down_AC012593.1_L2/L3	up_AC012593.1_L2/L3	Exc	macaque_up_AC012593.1_Exc	macaque_up_ac012593.1_exc
82.1585209599895	-0.989329402177127	0.217610280091759	-4.54633577862203	5.45879253206454e-06	2.26013164485479e-05	L2/L3	Human	DOWN	human_down	macaque_up	VIT_L2/L3	DOWN_VIT_L2/L3	human_DOWN_VIT_L2/L3	macaque_UP_VIT_L2/L3	hg	rm	0.989329402177127	human_down_VIT_L2/L3	macaque_up_VIT_L2/L3	-1.21277181009496	0.181871662933176	-6.66828350571886	2.58812470765715e-11	1.43800793780223e-10	Chimp	chimp_down	chimp_DOWN_VIT_L2/L3	pt	1.21277181009496	chimp_down_VIT_L2/L3	up_VIT_L2/L3	Exc	macaque_up_VIT_Exc	macaque_up_vit_exc
74.9655832405718	-0.774215578625106	0.198028293681091	-3.90962101542881	9.24410365529669e-05	0.0003089490391582	L2/L3	Human	DOWN	human_down	macaque_up	CEBPZ_L2/L3	DOWN_CEBPZ_L2/L3	human_DOWN_CEBPZ_L2/L3	macaque_UP_CEBPZ_L2/L3	hg	rm	0.774215578625106	human_down_CEBPZ_L2/L3	macaque_up_CEBPZ_L2/L3	-0.549008312686618	0.147158940768281	-3.73071666471896	0.0001909358595144	0.0004627971473851	Chimp	chimp_down	chimp_DOWN_CEBPZ_L2/L3	pt	0.549008312686618	chimp_down_CEBPZ_L2/L3	up_CEBPZ_L2/L3	Exc	macaque_up_CEBPZ_Exc	macaque_up_cebpz_exc
550.074034608997	3.00501665616795	0.147273411524503	20.4043392833878	1.53015826856204e-92	2.3084083854079e-90	L2/L3	Human	UP	human_up	macaque_down	CYP1B1-AS1_L2/L3	UP_CYP1B1-AS1_L2/L3	human_UP_CYP1B1-AS1_L2/L3	macaque_DOWN_CYP1B1-AS1_L2/L3	hg	rm	-3.00501665616795	human_up_CYP1B1-AS1_L2/L3	macaque_down_CYP1B1-AS1_L2/L3	4.50870053799808	0.137305998034322	32.8368796887592	1.75326401720607e-236	1.89958186882382e-233	Chimp	chimp_up	chimp_UP_CYP1B1-AS1_L2/L3	pt	-4.50870053799808	chimp_up_CYP1B1-AS1_L2/L3	down_CYP1B1-AS1_L2/L3	Exc	macaque_down_CYP1B1-AS1_Exc	macaque_down_cyp1b1-as1_exc
43.9875045136771	1.76643944551112	0.278254454222596	6.34828811796134	2.17724038019552e-10	1.52145123724246e-09	L2/L3	Human	UP	human_up	macaque_down	ARHGEF33_L2/L3	UP_ARHGEF33_L2/L3	human_UP_ARHGEF33_L2/L3	macaque_DOWN_ARHGEF33_L2/L3	hg	rm	-1.76643944551112	human_up_ARHGEF33_L2/L3	macaque_down_ARHGEF33_L2/L3	1.29437422241132	0.254025643194591	5.09544708216641	3.47919198153198e-07	1.24669302573356e-06	Chimp	chimp_up	chimp_UP_ARHGEF33_L2/L3	pt	-1.29437422241132	chimp_up_ARHGEF33_L2/L3	down_ARHGEF33_L2/L3	Exc	macaque_down_ARHGEF33_Exc	macaque_down_arhgef33_exc
412.81921595272	2.68294395844557	0.133428997191088	20.1076528710114	6.32466046013504e-90	9.08160281492644e-88	L2/L3	Human	UP	human_up	macaque_down	MAP4K3-DT_L2/L3	UP_MAP4K3-DT_L2/L3	human_UP_MAP4K3-DT_L2/L3	macaque_DOWN_MAP4K3-DT_L2/L3	hg	rm	-2.68294395844557	human_up_MAP4K3-DT_L2/L3	macaque_down_MAP4K3-DT_L2/L3	3.33014136813659	0.124129933075815	26.8278672647203	1.52897346930665e-158	4.99241254991692e-156	Chimp	chimp_up	chimp_UP_MAP4K3-DT_L2/L3	pt	-3.33014136813659	chimp_up_MAP4K3-DT_L2/L3	down_MAP4K3-DT_L2/L3	Exc	macaque_down_MAP4K3-DT_Exc	macaque_down_map4k3-dt_exc
197.018381663815	-1.14253172033507	0.128042270375809	-8.92308233040302	4.53487393936752e-19	6.10351525797651e-18	L2/L3	Human	DOWN	human_down	macaque_up	SLC8A1-AS1_L2/L3	DOWN_SLC8A1-AS1_L2/L3	human_DOWN_SLC8A1-AS1_L2/L3	macaque_UP_SLC8A1-AS1_L2/L3	hg	rm	1.14253172033507	human_down_SLC8A1-AS1_L2/L3	macaque_up_SLC8A1-AS1_L2/L3	-1.19141572961871	0.0980528934129702	-12.1507452574684	5.68450456911681e-34	1.11335949802356e-32	Chimp	chimp_down	chimp_DOWN_SLC8A1-AS1_L2/L3	pt	1.19141572961871	chimp_down_SLC8A1-AS1_L2/L3	up_SLC8A1-AS1_L2/L3	Exc	macaque_up_SLC8A1-AS1_Exc	macaque_up_slc8a1-as1_exc
36.8989937120806	-1.83055213753068	0.329724004447402	-5.55177091397571	2.82790032710416e-08	1.58303974158888e-07	L2/L3	Human	DOWN	human_down	macaque_up	AC007877.1_L2/L3	DOWN_AC007877.1_L2/L3	human_DOWN_AC007877.1_L2/L3	macaque_UP_AC007877.1_L2/L3	hg	rm	1.83055213753068	human_down_AC007877.1_L2/L3	macaque_up_AC007877.1_L2/L3	-2.37710739891684	0.264418569777454	-8.98994121675158	2.47362698144369e-19	2.46597125594696e-18	Chimp	chimp_down	chimp_DOWN_AC007877.1_L2/L3	pt	2.37710739891684	chimp_down_AC007877.1_L2/L3	up_AC007877.1_L2/L3	Exc	macaque_up_AC007877.1_Exc	macaque_up_ac007877.1_exc
586.111636949219	0.515218660123074	0.0810512294253257	6.35670382517462	2.06128875959162e-10	1.4450846727537e-09	L2/L3	Human	UP	human_up	macaque_down	MTA3_L2/L3	UP_MTA3_L2/L3	human_UP_MTA3_L2/L3	macaque_DOWN_MTA3_L2/L3	hg	rm	-0.515218660123074	human_up_MTA3_L2/L3	macaque_down_MTA3_L2/L3	0.734825043488955	0.070089005959353	10.4841698556133	1.02138667636616e-25	1.4422851195417e-24	Chimp	chimp_up	chimp_UP_MTA3_L2/L3	pt	-0.734825043488955	chimp_up_MTA3_L2/L3	down_MTA3_L2/L3	Exc	macaque_down_MTA3_Exc	macaque_down_mta3_exc
165.718721963746	1.49064923280483	0.148100034630657	10.0651511427551	7.87662550433952e-24	1.37242138539062e-22	L2/L3	Human	UP	human_up	macaque_down	DYNC2LI1_L2/L3	UP_DYNC2LI1_L2/L3	human_UP_DYNC2LI1_L2/L3	macaque_DOWN_DYNC2LI1_L2/L3	hg	rm	-1.49064923280483	human_up_DYNC2LI1_L2/L3	macaque_down_DYNC2LI1_L2/L3	1.29029072610521	0.133444066363338	9.66915023851294	4.0774957844149e-22	4.81860136426939e-21	Chimp	chimp_up	chimp_UP_DYNC2LI1_L2/L3	pt	-1.29029072610521	chimp_up_DYNC2LI1_L2/L3	down_DYNC2LI1_L2/L3	Exc	macaque_down_DYNC2LI1_Exc	macaque_down_dync2li1_exc
351.452896294179	0.5634077401047	0.0969035273480511	5.81410971843256	6.0957424882748e-09	3.6672922248995e-08	L2/L3	Human	UP	human_up	macaque_down	PREPL_L2/L3	UP_PREPL_L2/L3	human_UP_PREPL_L2/L3	macaque_DOWN_PREPL_L2/L3	hg	rm	-0.5634077401047	human_up_PREPL_L2/L3	macaque_down_PREPL_L2/L3	0.652909072475562	0.0825635474466865	7.90795808400993	2.61644872334938e-15	2.00468247411622e-14	Chimp	chimp_up	chimp_UP_PREPL_L2/L3	pt	-0.652909072475562	chimp_up_PREPL_L2/L3	down_PREPL_L2/L3	Exc	macaque_down_PREPL_Exc	macaque_down_prepl_exc
42.4500204076888	-1.15270787484931	0.273059410058765	-4.22145449813005	2.42730957447684e-05	9.03315394492274e-05	L2/L3	Human	DOWN	human_down	macaque_up	RHOQ_L2/L3	DOWN_RHOQ_L2/L3	human_DOWN_RHOQ_L2/L3	macaque_UP_RHOQ_L2/L3	hg	rm	1.15270787484931	human_down_RHOQ_L2/L3	macaque_up_RHOQ_L2/L3	-0.654836468330328	0.188990211006392	-3.46492267955709	0.0005303839456762	0.0011984293989134	Chimp	chimp_down	chimp_DOWN_RHOQ_L2/L3	pt	0.654836468330328	chimp_down_RHOQ_L2/L3	up_RHOQ_L2/L3	Exc	macaque_up_RHOQ_Exc	macaque_up_rhoq_exc
7.44511531648206	-2.99748361076274	0.936963410253294	-3.19914692287975	0.0013783490545801	0.0036060068120921	L2/L3	Human	DOWN	human_down	macaque_up	RHOQ-AS1_L2/L3	DOWN_RHOQ-AS1_L2/L3	human_DOWN_RHOQ-AS1_L2/L3	macaque_UP_RHOQ-AS1_L2/L3	hg	rm	2.99748361076274	human_down_RHOQ-AS1_L2/L3	macaque_up_RHOQ-AS1_L2/L3	-1.43364688785364	0.492438718357279	-2.91132040274194	0.0035990474654093	0.0070173329558688	Chimp	chimp_down	chimp_DOWN_RHOQ-AS1_L2/L3	pt	1.43364688785364	chimp_down_RHOQ-AS1_L2/L3	up_RHOQ-AS1_L2/L3	Exc	macaque_up_RHOQ-AS1_Exc	macaque_up_rhoq-as1_exc
170.549798755861	-0.98228019964319	0.139438968393623	-7.04451711712542	1.86105770294937e-12	1.56252805239525e-11	L2/L3	Human	DOWN	human_down	macaque_up	LINC01118_L2/L3	DOWN_LINC01118_L2/L3	human_DOWN_LINC01118_L2/L3	macaque_UP_LINC01118_L2/L3	hg	rm	0.98228019964319	human_down_LINC01118_L2/L3	macaque_up_LINC01118_L2/L3	-1.14178108424086	0.11129748643035	-10.258821837413	1.08016536069844e-24	1.45298089941355e-23	Chimp	chimp_down	chimp_DOWN_LINC01118_L2/L3	pt	1.14178108424086	chimp_down_LINC01118_L2/L3	up_LINC01118_L2/L3	Exc	macaque_up_LINC01118_Exc	macaque_up_linc01118_exc
46.5084837329379	1.37708850503017	0.288968978367141	4.76552366559069	1.88363785697085e-06	8.35629852200954e-06	L2/L3	Human	UP	human_up	macaque_down	SOCS5_L2/L3	UP_SOCS5_L2/L3	human_UP_SOCS5_L2/L3	macaque_DOWN_SOCS5_L2/L3	hg	rm	-1.37708850503017	human_up_SOCS5_L2/L3	macaque_down_SOCS5_L2/L3	1.26773540978945	0.260474573200856	4.86702173732669	1.13292572230891e-06	3.80558307736122e-06	Chimp	chimp_up	chimp_UP_SOCS5_L2/L3	pt	-1.26773540978945	chimp_up_SOCS5_L2/L3	down_SOCS5_L2/L3	Exc	macaque_down_SOCS5_Exc	macaque_down_socs5_exc
36.2754775364584	-1.56768262759324	0.314523699932398	-4.98430683579708	6.2184332836988e-07	2.94209161870275e-06	L2/L3	Human	DOWN	human_down	macaque_up	LINC01119_L2/L3	DOWN_LINC01119_L2/L3	human_DOWN_LINC01119_L2/L3	macaque_UP_LINC01119_L2/L3	hg	rm	1.56768262759324	human_down_LINC01119_L2/L3	macaque_up_LINC01119_L2/L3	-1.52826738158228	0.232400885246398	-6.57599638642499	4.83284285785174e-11	2.62165776877e-10	Chimp	chimp_down	chimp_DOWN_LINC01119_L2/L3	pt	1.52826738158228	chimp_down_LINC01119_L2/L3	up_LINC01119_L2/L3	Exc	macaque_up_LINC01119_Exc	macaque_up_linc01119_exc
77.0077713121634	0.653912071887876	0.193334047130251	3.38229133251076	0.0007188386624355	0.0020115330309712	L2/L3	Human	UP	human_up	macaque_down	MCFD2_L2/L3	UP_MCFD2_L2/L3	human_UP_MCFD2_L2/L3	macaque_DOWN_MCFD2_L2/L3	hg	rm	-0.653912071887876	human_up_MCFD2_L2/L3	macaque_down_MCFD2_L2/L3	0.538831648500693	0.164100515703704	3.2835463446903	0.0010250978845447	0.0022072478027107	Chimp	chimp_up	chimp_UP_MCFD2_L2/L3	pt	-0.538831648500693	chimp_up_MCFD2_L2/L3	down_MCFD2_L2/L3	Exc	macaque_down_MCFD2_Exc	macaque_down_mcfd2_exc
1171.38406205474	3.7980677032471	0.111001126286208	34.2164789702587	1.37536094090166e-256	1.56110016130153e-253	L2/L3	Human	UP	human_up	macaque_down	BCYRN1_L2/L3	UP_BCYRN1_L2/L3	human_UP_BCYRN1_L2/L3	macaque_DOWN_BCYRN1_L2/L3	hg	rm	-3.7980677032471	human_up_BCYRN1_L2/L3	macaque_down_BCYRN1_L2/L3	2.42712656790226	0.110150884997639	22.0345625725501	1.34336589875884e-107	1.73083619258464e-105	Chimp	chimp_up	chimp_UP_BCYRN1_L2/L3	pt	-2.42712656790226	chimp_up_BCYRN1_L2/L3	down_BCYRN1_L2/L3	Exc	macaque_down_BCYRN1_Exc	macaque_down_bcyrn1_exc
30.3366889037868	-2.69189221421139	0.410907262030746	-6.55109428075762	5.71169824377674e-11	4.2097723976086e-10	L2/L3	Human	DOWN	human_down	macaque_up	AC092650.1_L2/L3	DOWN_AC092650.1_L2/L3	human_DOWN_AC092650.1_L2/L3	macaque_UP_AC092650.1_L2/L3	hg	rm	2.69189221421139	human_down_AC092650.1_L2/L3	macaque_up_AC092650.1_L2/L3	-3.33606380966849	0.314330620951747	-10.6132320152818	2.5864434926026e-26	3.75002841178076e-25	Chimp	chimp_down	chimp_DOWN_AC092650.1_L2/L3	pt	3.33606380966849	chimp_down_AC092650.1_L2/L3	up_AC092650.1_L2/L3	Exc	macaque_up_AC092650.1_Exc	macaque_up_ac092650.1_exc
86.1853326471469	-2.00369151420432	0.222257830530206	-9.0151672470861	1.96570294460409e-19	2.70366390003365e-18	L2/L3	Human	DOWN	human_down	macaque_up	AC068725.1_L2/L3	DOWN_AC068725.1_L2/L3	human_DOWN_AC068725.1_L2/L3	macaque_UP_AC068725.1_L2/L3	hg	rm	2.00369151420432	human_down_AC068725.1_L2/L3	macaque_up_AC068725.1_L2/L3	-1.16513103266927	0.141713522359237	-8.22173504173947	2.00579938374352e-16	1.65204679028716e-15	Chimp	chimp_down	chimp_DOWN_AC068725.1_L2/L3	pt	1.16513103266927	chimp_down_AC068725.1_L2/L3	up_AC068725.1_L2/L3	Exc	macaque_up_AC068725.1_Exc	macaque_up_ac068725.1_exc
3.82949174717798	4.81169000003906	2.05169909164591	2.34522207453873	0.0190157496582525	0.0363363322794698	L2/L3	Human	UP	human_up	macaque_down	MTCO1P42_L2/L3	UP_MTCO1P42_L2/L3	human_UP_MTCO1P42_L2/L3	macaque_DOWN_MTCO1P42_L2/L3	hg	rm	-4.81169000003906	human_up_MTCO1P42_L2/L3	macaque_down_MTCO1P42_L2/L3	4.85802656009673	2.00876864313665	2.41841019208216	0.015588493046034	0.0267526330365949	Chimp	chimp_up	chimp_UP_MTCO1P42_L2/L3	pt	-4.85802656009673	chimp_up_MTCO1P42_L2/L3	down_MTCO1P42_L2/L3	Exc	macaque_down_MTCO1P42_Exc	macaque_down_mtco1p42_exc
19.1083885129904	-3.15093468853992	0.557803114675038	-5.64882949851504	1.61543976922984e-08	9.27622797864671e-08	L2/L3	Human	DOWN	human_down	macaque_up	AC009234.1_L2/L3	DOWN_AC009234.1_L2/L3	human_DOWN_AC009234.1_L2/L3	macaque_UP_AC009234.1_L2/L3	hg	rm	3.15093468853992	human_down_AC009234.1_L2/L3	macaque_up_AC009234.1_L2/L3	-2.46923931247598	0.303147767243159	-8.14533234049971	3.78241595015773e-16	3.06554459666643e-15	Chimp	chimp_down	chimp_DOWN_AC009234.1_L2/L3	pt	2.46923931247598	chimp_down_AC009234.1_L2/L3	up_AC009234.1_L2/L3	Exc	macaque_up_AC009234.1_Exc	macaque_up_ac009234.1_exc
102.241895076499	-0.581450742393005	0.176896887553604	-3.28694727439345	0.001012797947029	0.0027383225800118	L2/L3	Human	DOWN	human_down	macaque_up	AC007402.1_L2/L3	DOWN_AC007402.1_L2/L3	human_DOWN_AC007402.1_L2/L3	macaque_UP_AC007402.1_L2/L3	hg	rm	0.581450742393005	human_down_AC007402.1_L2/L3	macaque_up_AC007402.1_L2/L3	-2.09343384250701	0.16702573735938	-12.5336003636534	4.88916934283919e-36	1.03497549250368e-34	Chimp	chimp_down	chimp_DOWN_AC007402.1_L2/L3	pt	2.09343384250701	chimp_down_AC007402.1_L2/L3	up_AC007402.1_L2/L3	Exc	macaque_up_AC007402.1_Exc	macaque_up_ac007402.1_exc
17.2033148815521	-1.82181129918296	0.45810780465924	-3.97681785958243	6.98436199901391e-05	0.0002386799320551	L2/L3	Human	DOWN	human_down	macaque_up	AC010967.1_L2/L3	DOWN_AC010967.1_L2/L3	human_DOWN_AC010967.1_L2/L3	macaque_UP_AC010967.1_L2/L3	hg	rm	1.82181129918296	human_down_AC010967.1_L2/L3	macaque_up_AC010967.1_L2/L3	-1.83939487494865	0.326291857792382	-5.63726869371976	1.72768433109512e-08	7.23872099068087e-08	Chimp	chimp_down	chimp_DOWN_AC010967.1_L2/L3	pt	1.83939487494865	chimp_down_AC010967.1_L2/L3	up_AC010967.1_L2/L3	Exc	macaque_up_AC010967.1_Exc	macaque_up_ac010967.1_exc
502.844574764743	1.8181602164491	0.0894908884041784	20.3167076433248	9.15116068902034e-92	1.34646337150301e-89	L2/L3	Human	UP	human_up	macaque_down	ACYP2_L2/L3	UP_ACYP2_L2/L3	human_UP_ACYP2_L2/L3	macaque_DOWN_ACYP2_L2/L3	hg	rm	-1.8181602164491	human_up_ACYP2_L2/L3	macaque_down_ACYP2_L2/L3	1.45294911735146	0.0825325210304212	17.6045648334903	2.27247451560721e-69	1.28662001315946e-67	Chimp	chimp_up	chimp_UP_ACYP2_L2/L3	pt	-1.45294911735146	chimp_up_ACYP2_L2/L3	down_ACYP2_L2/L3	Exc	macaque_down_ACYP2_Exc	macaque_down_acyp2_exc
68.4812921325782	-1.98847399686463	0.24915984574267	-7.98071611795068	1.45486724175789e-15	1.54468666256308e-14	L2/L3	Human	DOWN	human_down	macaque_up	AC092839.1_L2/L3	DOWN_AC092839.1_L2/L3	human_DOWN_AC092839.1_L2/L3	macaque_UP_AC092839.1_L2/L3	hg	rm	1.98847399686463	human_down_AC092839.1_L2/L3	macaque_up_AC092839.1_L2/L3	-2.44770420098772	0.196400906359786	-12.4627948330532	1.19121500075753e-35	2.48197559073922e-34	Chimp	chimp_down	chimp_DOWN_AC092839.1_L2/L3	pt	2.44770420098772	chimp_down_AC092839.1_L2/L3	up_AC092839.1_L2/L3	Exc	macaque_up_AC092839.1_Exc	macaque_up_ac092839.1_exc
9.47915611634692	6.50340096254679	2.00156493270078	3.24915812437397	0.0011574711746651	0.0030791833615311	L2/L3	Human	UP	human_up	macaque_down	RPL23AP32_L2/L3	UP_RPL23AP32_L2/L3	human_UP_RPL23AP32_L2/L3	macaque_DOWN_RPL23AP32_L2/L3	hg	rm	-6.50340096254679	human_up_RPL23AP32_L2/L3	macaque_down_RPL23AP32_L2/L3	5.65837791768835	1.99177484075384	2.84087227226285	0.0044990327942383	0.0086211870474689	Chimp	chimp_up	chimp_UP_RPL23AP32_L2/L3	pt	-5.65837791768835	chimp_up_RPL23AP32_L2/L3	down_RPL23AP32_L2/L3	Exc	macaque_down_RPL23AP32_Exc	macaque_down_rpl23ap32_exc
16.8546739106329	-1.48807185884894	0.497898348425792	-2.98870615569179	0.0028016142674452	0.0067706861683893	L2/L3	Human	DOWN	human_down	macaque_up	AC093110.1_L2/L3	DOWN_AC093110.1_L2/L3	human_DOWN_AC093110.1_L2/L3	macaque_UP_AC093110.1_L2/L3	hg	rm	1.48807185884894	human_down_AC093110.1_L2/L3	macaque_up_AC093110.1_L2/L3	-1.17030495133862	0.379785987827847	-3.08148533344287	0.002059706233778	0.0042073149188734	Chimp	chimp_down	chimp_DOWN_AC093110.1_L2/L3	pt	1.17030495133862	chimp_down_AC093110.1_L2/L3	up_AC093110.1_L2/L3	Exc	macaque_up_AC093110.1_Exc	macaque_up_ac093110.1_exc
67.54905898433	-0.50916603790849	0.222750497547884	-2.28581324627135	0.0222651864127066	0.0416447254260487	L2/L3	Human	DOWN	human_down	macaque_up	AC012358.3_L2/L3	DOWN_AC012358.3_L2/L3	human_DOWN_AC012358.3_L2/L3	macaque_UP_AC012358.3_L2/L3	hg	rm	0.50916603790849	human_down_AC012358.3_L2/L3	macaque_up_AC012358.3_L2/L3	-0.735293025382162	0.186534321409091	-3.94186453102953	8.08506397515822e-05	0.0002074217898093	Chimp	chimp_down	chimp_DOWN_AC012358.3_L2/L3	pt	0.735293025382162	chimp_down_AC012358.3_L2/L3	up_AC012358.3_L2/L3	Exc	macaque_up_AC012358.3_Exc	macaque_up_ac012358.3_exc
213.367418509135	1.06728083212529	0.126633349053717	8.42811818609141	3.51268195686598e-17	4.16973541453474e-16	L2/L3	Human	UP	human_up	macaque_down	PPP4R3B_L2/L3	UP_PPP4R3B_L2/L3	human_UP_PPP4R3B_L2/L3	macaque_DOWN_PPP4R3B_L2/L3	hg	rm	-1.06728083212529	human_up_PPP4R3B_L2/L3	macaque_down_PPP4R3B_L2/L3	1.4314031354215	0.107355441052631	13.3333077614552	1.48179050650518e-40	3.68684326858638e-39	Chimp	chimp_up	chimp_UP_PPP4R3B_L2/L3	pt	-1.4314031354215	chimp_up_PPP4R3B_L2/L3	down_PPP4R3B_L2/L3	Exc	macaque_down_PPP4R3B_Exc	macaque_down_ppp4r3b_exc
3.54239878930826	-3.7592003250466	1.49424743620464	-2.51578167976977	0.0118768728246803	0.0240626553887871	L2/L3	Human	DOWN	human_down	macaque_up	AC011306.1_L2/L3	DOWN_AC011306.1_L2/L3	human_DOWN_AC011306.1_L2/L3	macaque_UP_AC011306.1_L2/L3	hg	rm	3.7592003250466	human_down_AC011306.1_L2/L3	macaque_up_AC011306.1_L2/L3	-3.27308202296751	0.803369919325329	-4.0741904124519	4.61746918132091e-05	0.0001229605579331	Chimp	chimp_down	chimp_DOWN_AC011306.1_L2/L3	pt	3.27308202296751	chimp_down_AC011306.1_L2/L3	up_AC011306.1_L2/L3	Exc	macaque_up_AC011306.1_Exc	macaque_up_ac011306.1_exc
12.0482474820955	-2.23721854009713	0.612163856381966	-3.6546073682292	0.0002575758559363	0.0007921014194425	L2/L3	Human	DOWN	human_down	macaque_up	AC007100.1_L2/L3	DOWN_AC007100.1_L2/L3	human_DOWN_AC007100.1_L2/L3	macaque_UP_AC007100.1_L2/L3	hg	rm	2.23721854009713	human_down_AC007100.1_L2/L3	macaque_up_AC007100.1_L2/L3	-1.67606986552931	0.399800979864537	-4.19226052446696	2.76188563164504e-05	7.62212642305097e-05	Chimp	chimp_down	chimp_DOWN_AC007100.1_L2/L3	pt	1.67606986552931	chimp_down_AC007100.1_L2/L3	up_AC007100.1_L2/L3	Exc	macaque_up_AC007100.1_Exc	macaque_up_ac007100.1_exc
14.3768660513898	-2.28388045964887	0.515583908511594	-4.42969693573653	9.43656058079064e-06	3.76577696306254e-05	L2/L3	Human	DOWN	human_down	macaque_up	AC016747.1_L2/L3	DOWN_AC016747.1_L2/L3	human_DOWN_AC016747.1_L2/L3	macaque_UP_AC016747.1_L2/L3	hg	rm	2.28388045964887	human_down_AC016747.1_L2/L3	macaque_up_AC016747.1_L2/L3	-3.56225985706674	0.43842713622846	-8.12508981015829	4.47031284626576e-16	3.6095656166528e-15	Chimp	chimp_down	chimp_DOWN_AC016747.1_L2/L3	pt	3.56225985706674	chimp_down_AC016747.1_L2/L3	up_AC016747.1_L2/L3	Exc	macaque_up_AC016747.1_Exc	macaque_up_ac016747.1_exc
52.6997379452322	3.60505807968761	0.364706188883541	9.88482836204018	4.84411204695798e-23	8.11414299025232e-22	L2/L3	Human	UP	human_up	macaque_down	AHSA2P_L2/L3	UP_AHSA2P_L2/L3	human_UP_AHSA2P_L2/L3	macaque_DOWN_AHSA2P_L2/L3	hg	rm	-3.60505807968761	human_up_AHSA2P_L2/L3	macaque_down_AHSA2P_L2/L3	3.10851692591382	0.351489726312343	8.84383438038671	9.24886724154199e-19	8.8182399827758e-18	Chimp	chimp_up	chimp_UP_AHSA2P_L2/L3	pt	-3.10851692591382	chimp_up_AHSA2P_L2/L3	down_AHSA2P_L2/L3	Exc	macaque_down_AHSA2P_Exc	macaque_down_ahsa2p_exc
85.9038150087049	0.602799026750813	0.19009915089871	3.17097169503929	0.0015192994630307	0.003930325808639	L2/L3	Human	UP	human_up	macaque_down	CCT4_L2/L3	UP_CCT4_L2/L3	human_UP_CCT4_L2/L3	macaque_DOWN_CCT4_L2/L3	hg	rm	-0.602799026750813	human_up_CCT4_L2/L3	macaque_down_CCT4_L2/L3	0.677200514410882	0.160416235120184	4.22152105679029	2.42659281648447e-05	6.75467317222048e-05	Chimp	chimp_up	chimp_UP_CCT4_L2/L3	pt	-0.677200514410882	chimp_up_CCT4_L2/L3	down_CCT4_L2/L3	Exc	macaque_down_CCT4_Exc	macaque_down_cct4_exc
415.74266416686	0.60161270155145	0.0895752869301412	6.71627992685796	1.86422510802953e-11	1.44037827147461e-10	L2/L3	Human	UP	human_up	macaque_down	COMMD1_L2/L3	UP_COMMD1_L2/L3	human_UP_COMMD1_L2/L3	macaque_DOWN_COMMD1_L2/L3	hg	rm	-0.60161270155145	human_up_COMMD1_L2/L3	macaque_down_COMMD1_L2/L3	0.551080936427962	0.0774877580555705	7.11184515149803	1.14501690200353e-12	7.10005798026955e-12	Chimp	chimp_up	chimp_UP_COMMD1_L2/L3	pt	-0.551080936427962	chimp_up_COMMD1_L2/L3	down_COMMD1_L2/L3	Exc	macaque_down_COMMD1_Exc	macaque_down_commd1_exc
37.5526131833956	-0.699985037386693	0.274214522447373	-2.55269134230858	0.0106894177499439	0.0219573389768755	L2/L3	Human	DOWN	human_down	macaque_up	AC018462.1_L2/L3	DOWN_AC018462.1_L2/L3	human_DOWN_AC018462.1_L2/L3	macaque_UP_AC018462.1_L2/L3	hg	rm	0.699985037386693	human_down_AC018462.1_L2/L3	macaque_up_AC018462.1_L2/L3	-1.07098057123736	0.220797327641697	-4.85051419179906	1.23141822128838e-06	4.11727938317155e-06	Chimp	chimp_down	chimp_DOWN_AC018462.1_L2/L3	pt	1.07098057123736	chimp_down_AC018462.1_L2/L3	up_AC018462.1_L2/L3	Exc	macaque_up_AC018462.1_Exc	macaque_up_ac018462.1_exc
20.5793988103337	-1.55652717219822	0.419442399927072	-3.71094379697631	0.0002064879494937	0.0006462508881477	L2/L3	Human	DOWN	human_down	macaque_up	AC092155.1_L2/L3	DOWN_AC092155.1_L2/L3	human_DOWN_AC092155.1_L2/L3	macaque_UP_AC092155.1_L2/L3	hg	rm	1.55652717219822	human_down_AC092155.1_L2/L3	macaque_up_AC092155.1_L2/L3	-1.21992598951167	0.297098427723458	-4.10613411474257	4.02335939406248e-05	0.0001081547248414	Chimp	chimp_down	chimp_DOWN_AC092155.1_L2/L3	pt	1.21992598951167	chimp_down_AC092155.1_L2/L3	up_AC092155.1_L2/L3	Exc	macaque_up_AC092155.1_Exc	macaque_up_ac092155.1_exc
605.695765075537	-0.699653910097276	0.082456573083177	-8.48511991144126	2.15496392966666e-17	2.59685137651842e-16	L2/L3	Human	DOWN	human_down	macaque_up	VPS54_L2/L3	DOWN_VPS54_L2/L3	human_DOWN_VPS54_L2/L3	macaque_UP_VPS54_L2/L3	hg	rm	0.699653910097276	human_down_VPS54_L2/L3	macaque_up_VPS54_L2/L3	-0.748172811363497	0.0700213999776824	-10.684916491272	1.19756785260345e-26	1.75879404403301e-25	Chimp	chimp_down	chimp_DOWN_VPS54_L2/L3	pt	0.748172811363497	chimp_down_VPS54_L2/L3	up_VPS54_L2/L3	Exc	macaque_up_VPS54_Exc	macaque_up_vps54_exc
251.060744194846	0.817942854534721	0.134790570912869	6.06824979666753	1.2931167200081e-09	8.36664770307087e-09	L2/L3	Human	UP	human_up	macaque_down	LGALSL-DT_L2/L3	UP_LGALSL-DT_L2/L3	human_UP_LGALSL-DT_L2/L3	macaque_DOWN_LGALSL-DT_L2/L3	hg	rm	-0.817942854534721	human_up_LGALSL-DT_L2/L3	macaque_down_LGALSL-DT_L2/L3	0.833886028853108	0.121777762913034	6.84760508738046	7.50965253525585e-12	4.35735340385487e-11	Chimp	chimp_up	chimp_UP_LGALSL-DT_L2/L3	pt	-0.833886028853108	chimp_up_LGALSL-DT_L2/L3	down_LGALSL-DT_L2/L3	Exc	macaque_down_LGALSL-DT_Exc	macaque_down_lgalsl-dt_exc
40.5301900632655	0.726919963149942	0.275377180453043	2.63972476569784	0.0082973382400059	0.0175814913545061	L2/L3	Human	UP	human_up	macaque_down	LGALSL_L2/L3	UP_LGALSL_L2/L3	human_UP_LGALSL_L2/L3	macaque_DOWN_LGALSL_L2/L3	hg	rm	-0.726919963149942	human_up_LGALSL_L2/L3	macaque_down_LGALSL_L2/L3	0.559742196070215	0.238142201263426	2.35045360755292	0.0187505449099856	0.0315812597847949	Chimp	chimp_up	chimp_UP_LGALSL_L2/L3	pt	-0.559742196070215	chimp_up_LGALSL_L2/L3	down_LGALSL_L2/L3	Exc	macaque_down_LGALSL_Exc	macaque_down_lgalsl_exc
73.9524298406092	3.40406174426858	0.341193787662944	9.97691595613506	1.92352623015364e-23	3.3008762578792e-22	L2/L3	Human	UP	human_up	macaque_down	AC007318.1_L2/L3	UP_AC007318.1_L2/L3	human_UP_AC007318.1_L2/L3	macaque_DOWN_AC007318.1_L2/L3	hg	rm	-3.40406174426858	human_up_AC007318.1_L2/L3	macaque_down_AC007318.1_L2/L3	3.79365392393585	0.324116369209759	11.7046045319627	1.20720750233262e-31	2.16516162720846e-30	Chimp	chimp_up	chimp_UP_AC007318.1_L2/L3	pt	-3.79365392393585	chimp_up_AC007318.1_L2/L3	down_AC007318.1_L2/L3	Exc	macaque_down_AC007318.1_Exc	macaque_down_ac007318.1_exc
893.075385929489	2.62166994063961	0.095795905266619	27.367244281924	6.73314010254683e-165	2.76708840490183e-162	L2/L3	Human	UP	human_up	macaque_down	AC007389.1_L2/L3	UP_AC007389.1_L2/L3	human_UP_AC007389.1_L2/L3	macaque_DOWN_AC007389.1_L2/L3	hg	rm	-2.62166994063961	human_up_AC007389.1_L2/L3	macaque_down_AC007389.1_L2/L3	1.32281725336017	0.0942738071039937	14.0316519932304	9.97994172670194e-45	2.82855994051923e-43	Chimp	chimp_up	chimp_UP_AC007389.1_L2/L3	pt	-1.32281725336017	chimp_up_AC007389.1_L2/L3	down_AC007389.1_L2/L3	Exc	macaque_down_AC007389.1_Exc	macaque_down_ac007389.1_exc
8.85304780553309	-3.15671149666188	0.910310435800002	-3.46773075702212	0.0005248728846984	0.0015150000096479	L2/L3	Human	DOWN	human_down	macaque_up	AC012370.2_L2/L3	DOWN_AC012370.2_L2/L3	human_DOWN_AC012370.2_L2/L3	macaque_UP_AC012370.2_L2/L3	hg	rm	3.15671149666188	human_down_AC012370.2_L2/L3	macaque_up_AC012370.2_L2/L3	-1.06944808282923	0.420939619915457	-2.54062110628603	0.0110655763458281	0.0195741192760991	Chimp	chimp_down	chimp_DOWN_AC012370.2_L2/L3	pt	1.06944808282923	chimp_down_AC012370.2_L2/L3	up_AC012370.2_L2/L3	Exc	macaque_up_AC012370.2_Exc	macaque_up_ac012370.2_exc
5.1099862339488	-2.53921816722378	0.956407706269143	-2.65495368824351	0.0079319297371285	0.01690650784353	L2/L3	Human	DOWN	human_down	macaque_up	LINC01798_L2/L3	DOWN_LINC01798_L2/L3	human_DOWN_LINC01798_L2/L3	macaque_UP_LINC01798_L2/L3	hg	rm	2.53921816722378	human_down_LINC01798_L2/L3	macaque_up_LINC01798_L2/L3	-2.10911472924318	0.59289776047493	-3.55729920037768	0.0003746873112535	0.0008665030320209	Chimp	chimp_down	chimp_DOWN_LINC01798_L2/L3	pt	2.10911472924318	chimp_down_LINC01798_L2/L3	up_LINC01798_L2/L3	Exc	macaque_up_LINC01798_Exc	macaque_up_linc01798_exc
15.313509693247	-1.76081443684339	0.504590964788184	-3.48958772494578	0.000483766247705	0.0014074273502134	L2/L3	Human	DOWN	human_down	macaque_up	LINC01828_L2/L3	DOWN_LINC01828_L2/L3	human_DOWN_LINC01828_L2/L3	macaque_UP_LINC01828_L2/L3	hg	rm	1.76081443684339	human_down_LINC01828_L2/L3	macaque_up_LINC01828_L2/L3	-2.04482169930873	0.390078638030354	-5.24207557130983	1.5878031003191e-07	5.94151325021753e-07	Chimp	chimp_down	chimp_DOWN_LINC01828_L2/L3	pt	2.04482169930873	chimp_down_LINC01828_L2/L3	up_LINC01828_L2/L3	Exc	macaque_up_LINC01828_Exc	macaque_up_linc01828_exc
7.6371054033493	-5.02258415912685	1.44216131299996	-3.48267847282559	0.0004964241982509	0.0014416139363436	L2/L3	Human	DOWN	human_down	macaque_up	LINC02831_L2/L3	DOWN_LINC02831_L2/L3	human_DOWN_LINC02831_L2/L3	macaque_UP_LINC02831_L2/L3	hg	rm	5.02258415912685	human_down_LINC02831_L2/L3	macaque_up_LINC02831_L2/L3	-5.5328463477002	0.91577501953132	-6.04170918587824	1.52490135870471e-09	7.16631482375506e-09	Chimp	chimp_down	chimp_DOWN_LINC02831_L2/L3	pt	5.5328463477002	chimp_down_LINC02831_L2/L3	up_LINC02831_L2/L3	Exc	macaque_up_LINC02831_Exc	macaque_up_linc02831_exc
4.33121641097935	-3.97322937860051	1.48338039538341	-2.67849662228652	0.0073953478048025	0.0159165246298214	L2/L3	Human	DOWN	human_down	macaque_up	AC007422.1_L2/L3	DOWN_AC007422.1_L2/L3	human_DOWN_AC007422.1_L2/L3	macaque_UP_AC007422.1_L2/L3	hg	rm	3.97322937860051	human_down_AC007422.1_L2/L3	macaque_up_AC007422.1_L2/L3	-2.4866608343917	0.662591241456761	-3.7529334509834	0.0001747772654351	0.0004263191668964	Chimp	chimp_down	chimp_DOWN_AC007422.1_L2/L3	pt	2.4866608343917	chimp_down_AC007422.1_L2/L3	up_AC007422.1_L2/L3	Exc	macaque_up_AC007422.1_Exc	macaque_up_ac007422.1_exc
95.4293163939358	1.16303260503157	0.190406992603079	6.10814019554431	1.00798794831092e-09	6.60475466472694e-09	L2/L3	Human	UP	human_up	macaque_down	PPP3R1_L2/L3	UP_PPP3R1_L2/L3	human_UP_PPP3R1_L2/L3	macaque_DOWN_PPP3R1_L2/L3	hg	rm	-1.16303260503157	human_up_PPP3R1_L2/L3	macaque_down_PPP3R1_L2/L3	1.23486013719074	0.166277630334306	7.42649588346924	1.11512365540111e-13	7.53190349961489e-13	Chimp	chimp_up	chimp_UP_PPP3R1_L2/L3	pt	-1.23486013719074	chimp_up_PPP3R1_L2/L3	down_PPP3R1_L2/L3	Exc	macaque_down_PPP3R1_Exc	macaque_down_ppp3r1_exc
7.62571021514265	2.0039126291754	0.760682994233618	2.63435970616686	0.0084296131835859	0.017820688234497	L2/L3	Human	UP	human_up	macaque_down	AC017083.1_L2/L3	UP_AC017083.1_L2/L3	human_UP_AC017083.1_L2/L3	macaque_DOWN_AC017083.1_L2/L3	hg	rm	-2.0039126291754	human_up_AC017083.1_L2/L3	macaque_down_AC017083.1_L2/L3	2.45122221162719	0.676456258141358	3.62362263949217	0.0002905053609084	0.0006845759547813	Chimp	chimp_up	chimp_UP_AC017083.1_L2/L3	pt	-2.45122221162719	chimp_up_AC017083.1_L2/L3	down_AC017083.1_L2/L3	Exc	macaque_down_AC017083.1_Exc	macaque_down_ac017083.1_exc
117.418091712767	1.45598493196659	0.156733279484074	9.28957102639158	1.54911399648254e-20	2.27649082738334e-19	L2/L3	Human	UP	human_up	macaque_down	APLF_L2/L3	UP_APLF_L2/L3	human_UP_APLF_L2/L3	macaque_DOWN_APLF_L2/L3	hg	rm	-1.45598493196659	human_up_APLF_L2/L3	macaque_down_APLF_L2/L3	0.53144324265703	0.144670375130145	3.67347663389234	0.000239272566413	0.0005715875819825	Chimp	chimp_up	chimp_UP_APLF_L2/L3	pt	-0.53144324265703	chimp_up_APLF_L2/L3	down_APLF_L2/L3	Exc	macaque_down_APLF_Exc	macaque_down_aplf_exc
393.44098314439	0.783731971965456	0.108432903691669	7.22780581615712	4.90859893199363e-13	4.34303504613957e-12	L2/L3	Human	UP	human_up	macaque_down	PCBP1-AS1_L2/L3	UP_PCBP1-AS1_L2/L3	human_UP_PCBP1-AS1_L2/L3	macaque_DOWN_PCBP1-AS1_L2/L3	hg	rm	-0.783731971965456	human_up_PCBP1-AS1_L2/L3	macaque_down_PCBP1-AS1_L2/L3	0.787628090330002	0.0981316171672974	8.02624182772034	1.00504013731951e-15	7.91153788413077e-15	Chimp	chimp_up	chimp_UP_PCBP1-AS1_L2/L3	pt	-0.787628090330002	chimp_up_PCBP1-AS1_L2/L3	down_PCBP1-AS1_L2/L3	Exc	macaque_down_PCBP1-AS1_Exc	macaque_down_pcbp1-as1_exc
960.075195280035	0.808661556351785	0.0644733375045304	12.5425732194329	4.36585111280798e-36	1.30080533906113e-34	L2/L3	Human	UP	human_up	macaque_down	ADD2_L2/L3	UP_ADD2_L2/L3	human_UP_ADD2_L2/L3	macaque_DOWN_ADD2_L2/L3	hg	rm	-0.808661556351785	human_up_ADD2_L2/L3	macaque_down_ADD2_L2/L3	0.969082000811929	0.0567301074543576	17.0823226730463	2.00957550821684e-65	1.01915408114588e-63	Chimp	chimp_up	chimp_UP_ADD2_L2/L3	pt	-0.969082000811929	chimp_up_ADD2_L2/L3	down_ADD2_L2/L3	Exc	macaque_down_ADD2_Exc	macaque_down_add2_exc
54.5102189372218	-1.22648918153499	0.233428464744383	-5.25424002114763	1.48636938148493e-07	7.64711862229116e-07	L2/L3	Human	DOWN	human_down	macaque_up	AC007040.2_L2/L3	DOWN_AC007040.2_L2/L3	human_DOWN_AC007040.2_L2/L3	macaque_UP_AC007040.2_L2/L3	hg	rm	1.22648918153499	human_down_AC007040.2_L2/L3	macaque_up_AC007040.2_L2/L3	-1.89348227656027	0.18858885750654	-10.0402659075158	1.01400440235113e-23	1.29596830747676e-22	Chimp	chimp_down	chimp_DOWN_AC007040.2_L2/L3	pt	1.89348227656027	chimp_down_AC007040.2_L2/L3	up_AC007040.2_L2/L3	Exc	macaque_up_AC007040.2_Exc	macaque_up_ac007040.2_exc
8.75328280816059	-1.87245726250475	0.64672369458582	-2.89529713876329	0.0037879977914104	0.0088476938124507	L2/L3	Human	DOWN	human_down	macaque_up	ANKRD53_L2/L3	DOWN_ANKRD53_L2/L3	human_DOWN_ANKRD53_L2/L3	macaque_UP_ANKRD53_L2/L3	hg	rm	1.87245726250475	human_down_ANKRD53_L2/L3	macaque_up_ANKRD53_L2/L3	-1.42058344607241	0.418935038045308	-3.39093968530456	0.0006965342812689	0.0015434220626871	Chimp	chimp_down	chimp_DOWN_ANKRD53_L2/L3	pt	1.42058344607241	chimp_down_ANKRD53_L2/L3	up_ANKRD53_L2/L3	Exc	macaque_up_ANKRD53_Exc	macaque_up_ankrd53_exc
26.7496167752302	1.55050007534072	0.355454735379676	4.36201834161688	1.2886806335819e-05	5.03887657185996e-05	L2/L3	Human	UP	human_up	macaque_down	MCEE_L2/L3	UP_MCEE_L2/L3	human_UP_MCEE_L2/L3	macaque_DOWN_MCEE_L2/L3	hg	rm	-1.55050007534072	human_up_MCEE_L2/L3	macaque_down_MCEE_L2/L3	1.35723132339148	0.317506390489884	4.27465828734155	1.91430665506387e-05	5.41209980193363e-05	Chimp	chimp_up	chimp_UP_MCEE_L2/L3	pt	-1.35723132339148	chimp_up_MCEE_L2/L3	down_MCEE_L2/L3	Exc	macaque_down_MCEE_Exc	macaque_down_mcee_exc
1329.30613679881	0.749708725576818	0.0530084969181772	14.1431802288989	2.05770961129084e-45	8.38419936662026e-44	L2/L3	Human	UP	human_up	macaque_down	ZNF638_L2/L3	UP_ZNF638_L2/L3	human_UP_ZNF638_L2/L3	macaque_DOWN_ZNF638_L2/L3	hg	rm	-0.749708725576818	human_up_ZNF638_L2/L3	macaque_down_ZNF638_L2/L3	0.609869344087291	0.0471310900537718	12.9398523011348	2.68144511752556e-38	6.15750730456063e-37	Chimp	chimp_up	chimp_UP_ZNF638_L2/L3	pt	-0.609869344087291	chimp_up_ZNF638_L2/L3	down_ZNF638_L2/L3	Exc	macaque_down_ZNF638_Exc	macaque_down_znf638_exc
5.30840909984505	-5.50284359326991	1.99350642462004	-2.7603841780037	0.0057733425286206	0.0127727299528682	L2/L3	Human	DOWN	human_down	macaque_up	RPS15AP13_L2/L3	DOWN_RPS15AP13_L2/L3	human_DOWN_RPS15AP13_L2/L3	macaque_UP_RPS15AP13_L2/L3	hg	rm	5.50284359326991	human_down_RPS15AP13_L2/L3	macaque_up_RPS15AP13_L2/L3	-5.6321577377623	1.11484216420558	-5.05197768670299	4.3725879195757e-07	1.54613567202205e-06	Chimp	chimp_down	chimp_DOWN_RPS15AP13_L2/L3	pt	5.6321577377623	chimp_down_RPS15AP13_L2/L3	up_RPS15AP13_L2/L3	Exc	macaque_up_RPS15AP13_Exc	macaque_up_rps15ap13_exc
20.6666249100841	2.09992581510216	0.443428398019951	4.73565929579387	2.18344126825282e-06	9.60585198783212e-06	L2/L3	Human	UP	human_up	macaque_down	EGR4_L2/L3	UP_EGR4_L2/L3	human_UP_EGR4_L2/L3	macaque_DOWN_EGR4_L2/L3	hg	rm	-2.09992581510216	human_up_EGR4_L2/L3	macaque_down_EGR4_L2/L3	2.07182990474042	0.40275979399151	5.14408323682897	2.68830329723934e-07	9.78594951023165e-07	Chimp	chimp_up	chimp_UP_EGR4_L2/L3	pt	-2.07182990474042	chimp_up_EGR4_L2/L3	down_EGR4_L2/L3	Exc	macaque_down_EGR4_Exc	macaque_down_egr4_exc
47.5534092148691	1.05694035432031	0.256335818994871	4.12326438991134	3.73540523625813e-05	0.0001339105417528	L2/L3	Human	UP	human_up	macaque_down	ALMS1P1_L2/L3	UP_ALMS1P1_L2/L3	human_UP_ALMS1P1_L2/L3	macaque_DOWN_ALMS1P1_L2/L3	hg	rm	-1.05694035432031	human_up_ALMS1P1_L2/L3	macaque_down_ALMS1P1_L2/L3	0.923673651664973	0.223565403657404	4.13155898253571	3.60311208829828e-05	9.75176334014737e-05	Chimp	chimp_up	chimp_UP_ALMS1P1_L2/L3	pt	-0.923673651664973	chimp_up_ALMS1P1_L2/L3	down_ALMS1P1_L2/L3	Exc	macaque_down_ALMS1P1_Exc	macaque_down_alms1p1_exc
33.0332920317001	0.996034778969745	0.301644397818929	3.30201650079257	0.0009599242296552	0.0026095688690877	L2/L3	Human	UP	human_up	macaque_down	TPRKB_L2/L3	UP_TPRKB_L2/L3	human_UP_TPRKB_L2/L3	macaque_DOWN_TPRKB_L2/L3	hg	rm	-0.996034778969745	human_up_TPRKB_L2/L3	macaque_down_TPRKB_L2/L3	0.902836057031701	0.259985158902287	3.47264459572872	0.0005153573163455	0.001166023444937	Chimp	chimp_up	chimp_UP_TPRKB_L2/L3	pt	-0.902836057031701	chimp_up_TPRKB_L2/L3	down_TPRKB_L2/L3	Exc	macaque_down_TPRKB_Exc	macaque_down_tprkb_exc
17.9072502272957	-3.19373314711134	0.59893449946366	-5.33235796230021	9.69455933174881e-08	5.09884192920486e-07	L2/L3	Human	DOWN	human_down	macaque_up	AC073046.3_L2/L3	DOWN_AC073046.3_L2/L3	human_DOWN_AC073046.3_L2/L3	macaque_UP_AC073046.3_L2/L3	hg	rm	3.19373314711134	human_down_AC073046.3_L2/L3	macaque_up_AC073046.3_L2/L3	-2.08263864684983	0.309953646892039	-6.71919387860998	1.82732642405678e-11	1.03140309362579e-10	Chimp	chimp_down	chimp_DOWN_AC073046.3_L2/L3	pt	2.08263864684983	chimp_down_AC073046.3_L2/L3	up_AC073046.3_L2/L3	Exc	macaque_up_AC073046.3_Exc	macaque_up_ac073046.3_exc
21.8158393425682	-2.71017026420055	0.456501333334191	-5.93682880268066	2.90587817931981e-09	1.81273259048068e-08	L2/L3	Human	DOWN	human_down	macaque_up	MTHFD2_L2/L3	DOWN_MTHFD2_L2/L3	human_DOWN_MTHFD2_L2/L3	macaque_UP_MTHFD2_L2/L3	hg	rm	2.71017026420055	human_down_MTHFD2_L2/L3	macaque_up_MTHFD2_L2/L3	-3.59441605975993	0.350252251402175	-10.2623638973633	1.04126004618094e-24	1.40223019552367e-23	Chimp	chimp_down	chimp_DOWN_MTHFD2_L2/L3	pt	3.59441605975993	chimp_down_MTHFD2_L2/L3	up_MTHFD2_L2/L3	Exc	macaque_up_MTHFD2_Exc	macaque_up_mthfd2_exc
180.541240257813	-0.884973369902635	0.133012805401117	-6.65329452479318	2.86603844444773e-11	2.17079416466019e-10	L2/L3	Human	DOWN	human_down	macaque_up	DCTN1_L2/L3	DOWN_DCTN1_L2/L3	human_DOWN_DCTN1_L2/L3	macaque_UP_DCTN1_L2/L3	hg	rm	0.884973369902635	human_down_DCTN1_L2/L3	macaque_up_DCTN1_L2/L3	-1.02257106550424	0.105803737304314	-9.66479154288384	4.25485260153179e-22	5.01824179169281e-21	Chimp	chimp_down	chimp_DOWN_DCTN1_L2/L3	pt	1.02257106550424	chimp_down_DCTN1_L2/L3	up_DCTN1_L2/L3	Exc	macaque_up_DCTN1_Exc	macaque_up_dctn1_exc
4.81762519218016	2.50036490069414	1.07893758952744	2.31743237511008	0.020480190456325	0.0387380809566969	L2/L3	Human	UP	human_up	macaque_down	C2orf81_L2/L3	UP_C2orf81_L2/L3	human_UP_C2orf81_L2/L3	macaque_DOWN_C2orf81_L2/L3	hg	rm	-2.50036490069414	human_up_C2orf81_L2/L3	macaque_down_C2orf81_L2/L3	2.7356523625493	0.999407570444366	2.73727400457148	0.0061950669431132	0.0115472017247456	Chimp	chimp_up	chimp_UP_C2orf81_L2/L3	pt	-2.7356523625493	chimp_up_C2orf81_L2/L3	down_C2orf81_L2/L3	Exc	macaque_down_C2orf81_Exc	macaque_down_c2orf81_exc
6.30550678723524	-2.95728220461484	0.92167317835577	-3.20860178430115	0.001333820883638	0.0034998849166001	L2/L3	Human	DOWN	human_down	macaque_up	RTKN_L2/L3	DOWN_RTKN_L2/L3	human_DOWN_RTKN_L2/L3	macaque_UP_RTKN_L2/L3	hg	rm	2.95728220461484	human_down_RTKN_L2/L3	macaque_up_RTKN_L2/L3	-2.53012888504452	0.534466236987837	-4.73393585964178	2.2020734048868e-06	7.12308221739757e-06	Chimp	chimp_down	chimp_DOWN_RTKN_L2/L3	pt	2.53012888504452	chimp_down_RTKN_L2/L3	up_RTKN_L2/L3	Exc	macaque_up_RTKN_Exc	macaque_up_rtkn_exc
16.2882932908155	-2.26378918632253	0.551511526025571	-4.10469968349776	4.04840453763431e-05	0.0001441556178055	L2/L3	Human	DOWN	human_down	macaque_up	AC005041.5_L2/L3	DOWN_AC005041.5_L2/L3	human_DOWN_AC005041.5_L2/L3	macaque_UP_AC005041.5_L2/L3	hg	rm	2.26378918632253	human_down_AC005041.5_L2/L3	macaque_up_AC005041.5_L2/L3	-0.705650888871487	0.303688169814071	-2.32360348216235	0.020146755636895	0.0337302849870779	Chimp	chimp_down	chimp_DOWN_AC005041.5_L2/L3	pt	0.705650888871487	chimp_down_AC005041.5_L2/L3	up_AC005041.5_L2/L3	Exc	macaque_up_AC005041.5_Exc	macaque_up_ac005041.5_exc
25.6110390073118	-1.82527414600272	0.369954713808674	-4.93377723779099	8.06544229843567e-07	3.73981828590179e-06	L2/L3	Human	DOWN	human_down	macaque_up	HTRA2_L2/L3	DOWN_HTRA2_L2/L3	human_DOWN_HTRA2_L2/L3	macaque_UP_HTRA2_L2/L3	hg	rm	1.82527414600272	human_down_HTRA2_L2/L3	macaque_up_HTRA2_L2/L3	-2.13239781181494	0.27315077362109	-7.80666949445644	5.87189855157892e-15	4.40133880111431e-14	Chimp	chimp_down	chimp_DOWN_HTRA2_L2/L3	pt	2.13239781181494	chimp_down_HTRA2_L2/L3	up_HTRA2_L2/L3	Exc	macaque_up_HTRA2_Exc	macaque_up_htra2_exc
4.86425276315566	-3.0760256495991	1.16035408152193	-2.65093707048847	0.0080268795613838	0.017089022974736	L2/L3	Human	DOWN	human_down	macaque_up	HK2_L2/L3	DOWN_HK2_L2/L3	human_DOWN_HK2_L2/L3	macaque_UP_HK2_L2/L3	hg	rm	3.0760256495991	human_down_HK2_L2/L3	macaque_up_HK2_L2/L3	-1.91133821242404	0.651688519039323	-2.93290146532213	0.0033581044977279	0.0065906775469611	Chimp	chimp_down	chimp_DOWN_HK2_L2/L3	pt	1.91133821242404	chimp_down_HK2_L2/L3	up_HK2_L2/L3	Exc	macaque_up_HK2_Exc	macaque_up_hk2_exc
42.5194624085496	3.58614119550019	0.43380070563833	8.26679428799741	1.37609106099228e-16	1.57015349592207e-15	L2/L3	Human	UP	human_up	macaque_down	AC007681.1_L2/L3	UP_AC007681.1_L2/L3	human_UP_AC007681.1_L2/L3	macaque_DOWN_AC007681.1_L2/L3	hg	rm	-3.58614119550019	human_up_AC007681.1_L2/L3	macaque_down_AC007681.1_L2/L3	3.5948787635482	0.415029861079472	8.66173521634827	4.64636603630453e-18	4.24657901999059e-17	Chimp	chimp_up	chimp_UP_AC007681.1_L2/L3	pt	-3.5948787635482	chimp_up_AC007681.1_L2/L3	down_AC007681.1_L2/L3	Exc	macaque_down_AC007681.1_Exc	macaque_down_ac007681.1_exc
277.857640309737	-0.571680746650577	0.118190098547697	-4.83695972569026	1.31840128054373e-06	5.96420818429313e-06	L2/L3	Human	DOWN	human_down	macaque_up	AC073091.1_L2/L3	DOWN_AC073091.1_L2/L3	human_DOWN_AC073091.1_L2/L3	macaque_UP_AC073091.1_L2/L3	hg	rm	0.571680746650577	human_down_AC073091.1_L2/L3	macaque_up_AC073091.1_L2/L3	-0.521083827899314	0.09909294091747	-5.25853631020297	1.45206516952517e-07	5.46683061869884e-07	Chimp	chimp_down	chimp_DOWN_AC073091.1_L2/L3	pt	0.521083827899314	chimp_down_AC073091.1_L2/L3	up_AC073091.1_L2/L3	Exc	macaque_up_AC073091.1_Exc	macaque_up_ac073091.1_exc
44.2924731639909	-1.00438392236124	0.30954320255454	-3.24472937564919	0.0011756229243304	0.0031229408251801	L2/L3	Human	DOWN	human_down	macaque_up	AC073091.2_L2/L3	DOWN_AC073091.2_L2/L3	human_DOWN_AC073091.2_L2/L3	macaque_UP_AC073091.2_L2/L3	hg	rm	1.00438392236124	human_down_AC073091.2_L2/L3	macaque_up_AC073091.2_L2/L3	-1.00543121718442	0.257910485038327	-3.89837279021444	9.68412517578211e-05	0.0002459309691987	Chimp	chimp_down	chimp_DOWN_AC073091.2_L2/L3	pt	1.00543121718442	chimp_down_AC073091.2_L2/L3	up_AC073091.2_L2/L3	Exc	macaque_up_AC073091.2_Exc	macaque_up_ac073091.2_exc
4.73639548852143	3.49253764060608	1.56573152824692	2.23061078965211	0.0257069214758225	0.0471709145725717	L2/L3	Human	UP	human_up	macaque_down	AC068616.3_L2/L3	UP_AC068616.3_L2/L3	human_UP_AC068616.3_L2/L3	macaque_DOWN_AC068616.3_L2/L3	hg	rm	-3.49253764060608	human_up_AC068616.3_L2/L3	macaque_down_AC068616.3_L2/L3	4.58587644505277	1.48021590186837	3.0981132139334	0.0019475701190649	0.0039936580659008	Chimp	chimp_up	chimp_UP_AC068616.3_L2/L3	pt	-4.58587644505277	chimp_up_AC068616.3_L2/L3	down_AC068616.3_L2/L3	Exc	macaque_down_AC068616.3_Exc	macaque_down_ac068616.3_exc
41.7723472487777	-2.20553629250652	0.329181757438639	-6.70005625362652	2.08339322263465e-11	1.60141118525377e-10	L2/L3	Human	DOWN	human_down	macaque_up	AC012494.1_L2/L3	DOWN_AC012494.1_L2/L3	human_DOWN_AC012494.1_L2/L3	macaque_UP_AC012494.1_L2/L3	hg	rm	2.20553629250652	human_down_AC012494.1_L2/L3	macaque_up_AC012494.1_L2/L3	-1.82934563835049	0.224989847094478	-8.13079195339118	4.26494784281715e-16	3.44724641510307e-15	Chimp	chimp_down	chimp_DOWN_AC012494.1_L2/L3	pt	1.82934563835049	chimp_down_AC012494.1_L2/L3	up_AC012494.1_L2/L3	Exc	macaque_up_AC012494.1_Exc	macaque_up_ac012494.1_exc
11.7532519945581	3.8412198755982	0.918600521482121	4.18159992920597	2.89464978662959e-05	0.0001060511409684	L2/L3	Human	UP	human_up	macaque_down	AC092604.1_L2/L3	UP_AC092604.1_L2/L3	human_UP_AC092604.1_L2/L3	macaque_DOWN_AC092604.1_L2/L3	hg	rm	-3.8412198755982	human_up_AC092604.1_L2/L3	macaque_down_AC092604.1_L2/L3	4.08414290643906	0.882280192565805	4.62907695407028	3.67299265940497e-06	1.15030157705396e-05	Chimp	chimp_up	chimp_UP_AC092604.1_L2/L3	pt	-4.08414290643906	chimp_up_AC092604.1_L2/L3	down_AC092604.1_L2/L3	Exc	macaque_down_AC092604.1_Exc	macaque_down_ac092604.1_exc
13.7618396117615	2.13710030242392	0.515588630829714	4.14497173644962	3.39855626192125e-05	0.0001230937350845	L2/L3	Human	UP	human_up	macaque_down	CTNNA2-AS1_L2/L3	UP_CTNNA2-AS1_L2/L3	human_UP_CTNNA2-AS1_L2/L3	macaque_DOWN_CTNNA2-AS1_L2/L3	hg	rm	-2.13710030242392	human_up_CTNNA2-AS1_L2/L3	macaque_down_CTNNA2-AS1_L2/L3	1.46097126332594	0.480772771182075	3.03879784983216	0.0023752417784032	0.004796768874864	Chimp	chimp_up	chimp_UP_CTNNA2-AS1_L2/L3	pt	-1.46097126332594	chimp_up_CTNNA2-AS1_L2/L3	down_CTNNA2-AS1_L2/L3	Exc	macaque_down_CTNNA2-AS1_Exc	macaque_down_ctnna2-as1_exc
7.02443357325758	-3.22129937990838	0.997612908000733	-3.22900731744141	0.0012422071630783	0.0032818942517329	L2/L3	Human	DOWN	human_down	macaque_up	GNA13P1_L2/L3	DOWN_GNA13P1_L2/L3	human_DOWN_GNA13P1_L2/L3	macaque_UP_GNA13P1_L2/L3	hg	rm	3.22129937990838	human_down_GNA13P1_L2/L3	macaque_up_GNA13P1_L2/L3	-3.32102995864969	0.698912800429985	-4.75170859169632	2.01704929857838e-06	6.5600200683469e-06	Chimp	chimp_down	chimp_DOWN_GNA13P1_L2/L3	pt	3.32102995864969	chimp_down_GNA13P1_L2/L3	up_GNA13P1_L2/L3	Exc	macaque_up_GNA13P1_Exc	macaque_up_gna13p1_exc
49.4599377872871	-2.22143194497576	0.310734783809889	-7.14896452125187	8.74349227180499e-13	7.57303349530319e-12	L2/L3	Human	DOWN	human_down	macaque_up	AC016716.1_L2/L3	DOWN_AC016716.1_L2/L3	human_DOWN_AC016716.1_L2/L3	macaque_UP_AC016716.1_L2/L3	hg	rm	2.22143194497576	human_down_AC016716.1_L2/L3	macaque_up_AC016716.1_L2/L3	-2.03240664931788	0.224043618309808	-9.07147753035959	1.17413868963351e-19	1.19755112563562e-18	Chimp	chimp_down	chimp_DOWN_AC016716.1_L2/L3	pt	2.03240664931788	chimp_down_AC016716.1_L2/L3	up_AC016716.1_L2/L3	Exc	macaque_up_AC016716.1_Exc	macaque_up_ac016716.1_exc
100.330797623179	-1.77276670991504	0.198382226118993	-8.93611662998331	4.03086520614146e-19	5.44360923816362e-18	L2/L3	Human	DOWN	human_down	macaque_up	AC008067.1_L2/L3	DOWN_AC008067.1_L2/L3	human_DOWN_AC008067.1_L2/L3	macaque_UP_AC008067.1_L2/L3	hg	rm	1.77276670991504	human_down_AC008067.1_L2/L3	macaque_up_AC008067.1_L2/L3	-1.36385757408043	0.138862431131438	-9.82164551612587	9.08483150821221e-23	1.10992334100331e-21	Chimp	chimp_down	chimp_DOWN_AC008067.1_L2/L3	pt	1.36385757408043	chimp_down_AC008067.1_L2/L3	up_AC008067.1_L2/L3	Exc	macaque_up_AC008067.1_Exc	macaque_up_ac008067.1_exc
6.73171034685002	-2.32309241186649	0.787614760102488	-2.94952879192385	0.0031825891724604	0.007586504520312	L2/L3	Human	DOWN	human_down	macaque_up	AC012355.1_L2/L3	DOWN_AC012355.1_L2/L3	human_DOWN_AC012355.1_L2/L3	macaque_UP_AC012355.1_L2/L3	hg	rm	2.32309241186649	human_down_AC012355.1_L2/L3	macaque_up_AC012355.1_L2/L3	-3.46323445069335	0.659817928452831	-5.2487728831711	1.5311570411607e-07	5.74298335690111e-07	Chimp	chimp_down	chimp_DOWN_AC012355.1_L2/L3	pt	3.46323445069335	chimp_down_AC012355.1_L2/L3	up_AC012355.1_L2/L3	Exc	macaque_up_AC012355.1_Exc	macaque_up_ac012355.1_exc
4.64043977357019	4.94449418929332	2.06900466512701	2.38979363973052	0.0168578418504695	0.0327058048468006	L2/L3	Human	UP	human_up	macaque_down	CRLF3P3_L2/L3	UP_CRLF3P3_L2/L3	human_UP_CRLF3P3_L2/L3	macaque_DOWN_CRLF3P3_L2/L3	hg	rm	-4.94449418929332	human_up_CRLF3P3_L2/L3	macaque_down_CRLF3P3_L2/L3	5.28889129745238	2.02785508821484	2.60812092944387	0.0091040785125088	0.0164099225214883	Chimp	chimp_up	chimp_UP_CRLF3P3_L2/L3	pt	-5.28889129745238	chimp_up_CRLF3P3_L2/L3	down_CRLF3P3_L2/L3	Exc	macaque_down_CRLF3P3_Exc	macaque_down_crlf3p3_exc
13.7131736509314	-4.86584184082213	1.062783717407	-4.57839329030547	4.68561092206708e-06	1.96043921253977e-05	L2/L3	Human	DOWN	human_down	macaque_up	RPS2P17_L2/L3	DOWN_RPS2P17_L2/L3	human_DOWN_RPS2P17_L2/L3	macaque_UP_RPS2P17_L2/L3	hg	rm	4.86584184082213	human_down_RPS2P17_L2/L3	macaque_up_RPS2P17_L2/L3	-3.39711097630715	0.429163020851301	-7.91566563579623	2.45933739498479e-15	1.88733954110939e-14	Chimp	chimp_down	chimp_DOWN_RPS2P17_L2/L3	pt	3.39711097630715	chimp_down_RPS2P17_L2/L3	up_RPS2P17_L2/L3	Exc	macaque_up_RPS2P17_Exc	macaque_up_rps2p17_exc
44.3634819456217	-0.881126679074039	0.258155117141368	-3.41316759021098	0.0006421244100236	0.0018218875654472	L2/L3	Human	DOWN	human_down	macaque_up	AC022210.1_L2/L3	DOWN_AC022210.1_L2/L3	human_DOWN_AC022210.1_L2/L3	macaque_UP_AC022210.1_L2/L3	hg	rm	0.881126679074039	human_down_AC022210.1_L2/L3	macaque_up_AC022210.1_L2/L3	-0.833783147741713	0.19504887553504	-4.27473957721905	1.91360836810293e-05	5.41076738577717e-05	Chimp	chimp_down	chimp_DOWN_AC022210.1_L2/L3	pt	0.833783147741713	chimp_down_AC022210.1_L2/L3	up_AC022210.1_L2/L3	Exc	macaque_up_AC022210.1_Exc	macaque_up_ac022210.1_exc
27.0761617839472	-1.26926120926532	0.397662454848531	-3.19180549682212	0.0014138650658703	0.0036859769999	L2/L3	Human	DOWN	human_down	macaque_up	TCF7L1_L2/L3	DOWN_TCF7L1_L2/L3	human_DOWN_TCF7L1_L2/L3	macaque_UP_TCF7L1_L2/L3	hg	rm	1.26926120926532	human_down_TCF7L1_L2/L3	macaque_up_TCF7L1_L2/L3	-1.60013195911818	0.334956366953548	-4.77713552266969	1.77809942468967e-06	5.82979201457471e-06	Chimp	chimp_down	chimp_DOWN_TCF7L1_L2/L3	pt	1.60013195911818	chimp_down_TCF7L1_L2/L3	up_TCF7L1_L2/L3	Exc	macaque_up_TCF7L1_Exc	macaque_up_tcf7l1_exc
83.5045341404652	0.876729550138629	0.193885607493275	4.52189082765742	6.12896699626617e-06	2.52401619424672e-05	L2/L3	Human	UP	human_up	macaque_down	TGOLN2_L2/L3	UP_TGOLN2_L2/L3	human_UP_TGOLN2_L2/L3	macaque_DOWN_TGOLN2_L2/L3	hg	rm	-0.876729550138629	human_up_TGOLN2_L2/L3	macaque_down_TGOLN2_L2/L3	0.9627247435666	0.1651847629106	5.82816917615842	5.60387546412403e-09	2.48602225130952e-08	Chimp	chimp_up	chimp_UP_TGOLN2_L2/L3	pt	-0.9627247435666	chimp_up_TGOLN2_L2/L3	down_TGOLN2_L2/L3	Exc	macaque_down_TGOLN2_Exc	macaque_down_tgoln2_exc
61.2398701475659	-0.659612781571311	0.225459663034488	-2.92563544491065	0.003437535003959	0.0081206228299672	L2/L3	Human	DOWN	human_down	macaque_up	USP39_L2/L3	DOWN_USP39_L2/L3	human_DOWN_USP39_L2/L3	macaque_UP_USP39_L2/L3	hg	rm	0.659612781571311	human_down_USP39_L2/L3	macaque_up_USP39_L2/L3	-0.526158214370952	0.175509061766086	-2.99789771010343	0.0027184889947715	0.005438346930707	Chimp	chimp_down	chimp_DOWN_USP39_L2/L3	pt	0.526158214370952	chimp_down_USP39_L2/L3	up_USP39_L2/L3	Exc	macaque_up_USP39_Exc	macaque_up_usp39_exc
170.763493609199	0.728741017322669	0.131685499802488	5.53395034696825	3.13097642259426e-08	1.73962596757475e-07	L2/L3	Human	UP	human_up	macaque_down	PTCD3_L2/L3	UP_PTCD3_L2/L3	human_UP_PTCD3_L2/L3	macaque_DOWN_PTCD3_L2/L3	hg	rm	-0.728741017322669	human_up_PTCD3_L2/L3	macaque_down_PTCD3_L2/L3	0.818696771707412	0.110370820686665	7.41769216368908	1.19178702440758e-13	8.02923558897095e-13	Chimp	chimp_up	chimp_UP_PTCD3_L2/L3	pt	-0.818696771707412	chimp_up_PTCD3_L2/L3	down_PTCD3_L2/L3	Exc	macaque_down_PTCD3_Exc	macaque_down_ptcd3_exc
42.1461048107166	0.602585083747121	0.268359154107236	2.24544262613947	0.0247397315517166	0.0456279976219992	L2/L3	Human	UP	human_up	macaque_down	RNF103_L2/L3	UP_RNF103_L2/L3	human_UP_RNF103_L2/L3	macaque_DOWN_RNF103_L2/L3	hg	rm	-0.602585083747121	human_up_RNF103_L2/L3	macaque_down_RNF103_L2/L3	0.95774634966286	0.218621087033014	4.38085073430372	1.18216836811707e-05	3.44602729881845e-05	Chimp	chimp_up	chimp_UP_RNF103_L2/L3	pt	-0.95774634966286	chimp_up_RNF103_L2/L3	down_RNF103_L2/L3	Exc	macaque_down_RNF103_Exc	macaque_down_rnf103_exc
30.20771309727	1.91349903979608	0.385204316960804	4.96749116129659	6.78246486679474e-07	3.18680923644627e-06	L2/L3	Human	UP	human_up	macaque_down	AC133644.2_L2/L3	UP_AC133644.2_L2/L3	human_UP_AC133644.2_L2/L3	macaque_DOWN_AC133644.2_L2/L3	hg	rm	-1.91349903979608	human_up_AC133644.2_L2/L3	macaque_down_AC133644.2_L2/L3	2.15160766741524	0.347482963783835	6.19198030310841	5.94129780402711e-10	2.91093061576136e-09	Chimp	chimp_up	chimp_UP_AC133644.2_L2/L3	pt	-2.15160766741524	chimp_up_AC133644.2_L2/L3	down_AC133644.2_L2/L3	Exc	macaque_down_AC133644.2_Exc	macaque_down_ac133644.2_exc
14.2644911111507	3.20837116248886	0.60835772422652	5.27382333571594	1.33610531120069e-07	6.91282965004988e-07	L2/L3	Human	UP	human_up	macaque_down	RGPD2_L2/L3	UP_RGPD2_L2/L3	human_UP_RGPD2_L2/L3	macaque_DOWN_RGPD2_L2/L3	hg	rm	-3.20837116248886	human_up_RGPD2_L2/L3	macaque_down_RGPD2_L2/L3	2.16054026471926	0.589007375414228	3.66810392348624	0.000244355867178	0.0005829129753858	Chimp	chimp_up	chimp_UP_RGPD2_L2/L3	pt	-2.16054026471926	chimp_up_RGPD2_L2/L3	down_RGPD2_L2/L3	Exc	macaque_down_RGPD2_Exc	macaque_down_rgpd2_exc
49.0956914451706	6.58327282491314	0.742162842555847	8.8703886093809	7.28910829294544e-19	9.66851337065373e-18	L2/L3	Human	UP	human_up	macaque_down	MTATP8P2_L2/L3	UP_MTATP8P2_L2/L3	human_UP_MTATP8P2_L2/L3	macaque_DOWN_MTATP8P2_L2/L3	hg	rm	-6.58327282491314	human_up_MTATP8P2_L2/L3	macaque_down_MTATP8P2_L2/L3	2.11037294064308	0.770435774695986	2.73919385619889	0.0061590045600671	0.0114869899720672	Chimp	chimp_up	chimp_UP_MTATP8P2_L2/L3	pt	-2.11037294064308	chimp_up_MTATP8P2_L2/L3	down_MTATP8P2_L2/L3	Exc	macaque_down_MTATP8P2_Exc	macaque_down_mtatp8p2_exc
65.1445650565767	1.71768682267091	0.219627591901412	7.8209063251122	5.2444361595161e-15	5.34672285278981e-14	L2/L3	Human	UP	human_up	macaque_down	KRCC1_L2/L3	UP_KRCC1_L2/L3	human_UP_KRCC1_L2/L3	macaque_DOWN_KRCC1_L2/L3	hg	rm	-1.71768682267091	human_up_KRCC1_L2/L3	macaque_down_KRCC1_L2/L3	0.983916235070247	0.202222924405415	4.86550294910034	1.14166108606407e-06	3.83256493301448e-06	Chimp	chimp_up	chimp_UP_KRCC1_L2/L3	pt	-0.983916235070247	chimp_up_KRCC1_L2/L3	down_KRCC1_L2/L3	Exc	macaque_down_KRCC1_Exc	macaque_down_krcc1_exc
155.345106276113	4.29612714340309	0.276053756598364	15.56264691465	1.3058490571124e-54	7.2724808704045e-53	L2/L3	Human	UP	human_up	macaque_down	ANKRD36BP2_L2/L3	UP_ANKRD36BP2_L2/L3	human_UP_ANKRD36BP2_L2/L3	macaque_DOWN_ANKRD36BP2_L2/L3	hg	rm	-4.29612714340309	human_up_ANKRD36BP2_L2/L3	macaque_down_ANKRD36BP2_L2/L3	4.27957598813384	0.26827170594035	15.9523941338987	2.74181196540242e-57	1.10023282840626e-55	Chimp	chimp_up	chimp_UP_ANKRD36BP2_L2/L3	pt	-4.27957598813384	chimp_up_ANKRD36BP2_L2/L3	down_ANKRD36BP2_L2/L3	Exc	macaque_down_ANKRD36BP2_Exc	macaque_down_ankrd36bp2_exc
5.81775612041328	-2.88159690698083	0.951147709595383	-3.02959979602607	0.0024487798700177	0.0060087622999529	L2/L3	Human	DOWN	human_down	macaque_up	SLC9B1P2_L2/L3	DOWN_SLC9B1P2_L2/L3	human_DOWN_SLC9B1P2_L2/L3	macaque_UP_SLC9B1P2_L2/L3	hg	rm	2.88159690698083	human_down_SLC9B1P2_L2/L3	macaque_up_SLC9B1P2_L2/L3	-2.99188958586503	0.632612377176339	-4.72941993202742	2.25162230893736e-06	7.26935789730881e-06	Chimp	chimp_down	chimp_DOWN_SLC9B1P2_L2/L3	pt	2.99188958586503	chimp_down_SLC9B1P2_L2/L3	up_SLC9B1P2_L2/L3	Exc	macaque_up_SLC9B1P2_Exc	macaque_up_slc9b1p2_exc
20.874612103936	-2.87876230985125	0.561110915097174	-5.13046927513914	2.8902073445545e-07	1.43313880309551e-06	L2/L3	Human	DOWN	human_down	macaque_up	ANKRD20A8P_L2/L3	DOWN_ANKRD20A8P_L2/L3	human_DOWN_ANKRD20A8P_L2/L3	macaque_UP_ANKRD20A8P_L2/L3	hg	rm	2.87876230985125	human_down_ANKRD20A8P_L2/L3	macaque_up_ANKRD20A8P_L2/L3	-0.812744943030721	0.265346918952975	-3.06295225223532	0.0021916502670027	0.0044536273750344	Chimp	chimp_down	chimp_DOWN_ANKRD20A8P_L2/L3	pt	0.812744943030721	chimp_down_ANKRD20A8P_L2/L3	up_ANKRD20A8P_L2/L3	Exc	macaque_up_ANKRD20A8P_Exc	macaque_up_ankrd20a8p_exc
5.76685490245839	-3.3450476197169	1.1335228381271	-2.95101916538696	0.0031672726353785	0.007553287697537	L2/L3	Human	DOWN	human_down	macaque_up	AC097374.1_L2/L3	DOWN_AC097374.1_L2/L3	human_DOWN_AC097374.1_L2/L3	macaque_UP_AC097374.1_L2/L3	hg	rm	3.3450476197169	human_down_AC097374.1_L2/L3	macaque_up_AC097374.1_L2/L3	-1.93410789829124	0.586893567109513	-3.29550025197386	0.0009824661538361	0.002122547198662	Chimp	chimp_down	chimp_DOWN_AC097374.1_L2/L3	pt	1.93410789829124	chimp_down_AC097374.1_L2/L3	up_AC097374.1_L2/L3	Exc	macaque_up_AC097374.1_Exc	macaque_up_ac097374.1_exc
16.2052102962382	2.98093732186425	0.740488505501962	4.02563618437741	5.68214836908415e-05	0.00019708241367	L2/L3	Human	UP	human_up	macaque_down	AC009237.3_L2/L3	UP_AC009237.3_L2/L3	human_UP_AC009237.3_L2/L3	macaque_DOWN_AC009237.3_L2/L3	hg	rm	-2.98093732186425	human_up_AC009237.3_L2/L3	macaque_down_AC009237.3_L2/L3	4.15955304146767	0.684030394889569	6.08094767797445	1.19474278293894e-09	5.67627844810296e-09	Chimp	chimp_up	chimp_UP_AC009237.3_L2/L3	pt	-4.15955304146767	chimp_up_AC009237.3_L2/L3	down_AC009237.3_L2/L3	Exc	macaque_down_AC009237.3_Exc	macaque_down_ac009237.3_exc
734.275267775354	5.33100131292219	0.167919271022012	31.7474062415585	3.44806057868508e-221	3.04399896124214e-218	L2/L3	Human	UP	human_up	macaque_down	LINC00342_L2/L3	UP_LINC00342_L2/L3	human_UP_LINC00342_L2/L3	macaque_DOWN_LINC00342_L2/L3	hg	rm	-5.33100131292219	human_up_LINC00342_L2/L3	macaque_down_LINC00342_L2/L3	5.07074002590168	0.165624610611083	30.6158608143611	7.52844769809105e-206	4.8499480900459e-203	Chimp	chimp_up	chimp_UP_LINC00342_L2/L3	pt	-5.07074002590168	chimp_up_LINC00342_L2/L3	down_LINC00342_L2/L3	Exc	macaque_down_LINC00342_Exc	macaque_down_linc00342_exc
1191.12573176282	6.07203910286399	0.176381313770286	34.4256371214699	1.04274697246288e-259	1.24274584178126e-256	L2/L3	Human	UP	human_up	macaque_down	ANKRD36C_L2/L3	UP_ANKRD36C_L2/L3	human_UP_ANKRD36C_L2/L3	macaque_DOWN_ANKRD36C_L2/L3	hg	rm	-6.07203910286399	human_up_ANKRD36C_L2/L3	macaque_down_ANKRD36C_L2/L3	6.09455599090095	0.17480114411911	34.8656527485202	2.46612838677167e-266	4.52174124823767e-263	Chimp	chimp_up	chimp_UP_ANKRD36C_L2/L3	pt	-6.09455599090095	chimp_up_ANKRD36C_L2/L3	down_ANKRD36C_L2/L3	Exc	macaque_down_ANKRD36C_Exc	macaque_down_ankrd36c_exc
28.5481665734486	2.1805710660155	0.372995037503489	5.846112807855	5.03192870293729e-09	3.05894038671801e-08	L2/L3	Human	UP	human_up	macaque_down	FAHD2CP_L2/L3	UP_FAHD2CP_L2/L3	human_UP_FAHD2CP_L2/L3	macaque_DOWN_FAHD2CP_L2/L3	hg	rm	-2.1805710660155	human_up_FAHD2CP_L2/L3	macaque_down_FAHD2CP_L2/L3	1.95927185689769	0.341843625191706	5.73148572186749	9.95547305851122e-09	4.30200608815579e-08	Chimp	chimp_up	chimp_UP_FAHD2CP_L2/L3	pt	-1.95927185689769	chimp_up_FAHD2CP_L2/L3	down_FAHD2CP_L2/L3	Exc	macaque_down_FAHD2CP_Exc	macaque_down_fahd2cp_exc
92.396256258247	0.817092045780782	0.188018536860021	4.34580578822981	1.38765307771428e-05	5.39225607440458e-05	L2/L3	Human	UP	human_up	macaque_down	LMAN2L_L2/L3	UP_LMAN2L_L2/L3	human_UP_LMAN2L_L2/L3	macaque_DOWN_LMAN2L_L2/L3	hg	rm	-0.817092045780782	human_up_LMAN2L_L2/L3	macaque_down_LMAN2L_L2/L3	1.17439713942491	0.156947694384521	7.48272947895391	7.27946285725327e-14	5.0018240606944e-13	Chimp	chimp_up	chimp_UP_LMAN2L_L2/L3	pt	-1.17439713942491	chimp_up_LMAN2L_L2/L3	down_LMAN2L_L2/L3	Exc	macaque_down_LMAN2L_Exc	macaque_down_lman2l_exc
146.524985564015	-2.12954282022774	0.17272421866276	-12.3291501140648	6.3108822468748e-35	1.78230082033777e-33	L2/L3	Human	DOWN	human_down	macaque_up	ANKRD23_L2/L3	DOWN_ANKRD23_L2/L3	human_DOWN_ANKRD23_L2/L3	macaque_UP_ANKRD23_L2/L3	hg	rm	2.12954282022774	human_down_ANKRD23_L2/L3	macaque_up_ANKRD23_L2/L3	-1.83718387862495	0.119861603508152	-15.3275429733425	5.00565473930172e-53	1.80506484668677e-51	Chimp	chimp_down	chimp_DOWN_ANKRD23_L2/L3	pt	1.83718387862495	chimp_down_ANKRD23_L2/L3	up_ANKRD23_L2/L3	Exc	macaque_up_ANKRD23_Exc	macaque_up_ankrd23_exc
61.3474420705585	-1.1610414214279	0.254301624492629	-4.56560756835258	4.98049722934097e-06	2.07507659427672e-05	L2/L3	Human	DOWN	human_down	macaque_up	ANKRD39_L2/L3	DOWN_ANKRD39_L2/L3	human_DOWN_ANKRD39_L2/L3	macaque_UP_ANKRD39_L2/L3	hg	rm	1.1610414214279	human_down_ANKRD39_L2/L3	macaque_up_ANKRD39_L2/L3	-0.755497482117706	0.196648848217452	-3.84186070229246	0.0001221051306226	0.0003050196912094	Chimp	chimp_down	chimp_DOWN_ANKRD39_L2/L3	pt	0.755497482117706	chimp_down_ANKRD39_L2/L3	up_ANKRD39_L2/L3	Exc	macaque_up_ANKRD39_Exc	macaque_up_ankrd39_exc
15.0321677475365	-3.23497115738001	0.650078320423297	-4.97627909706875	6.48181703085036e-07	3.05941763856137e-06	L2/L3	Human	DOWN	human_down	macaque_up	FAM178B_L2/L3	DOWN_FAM178B_L2/L3	human_DOWN_FAM178B_L2/L3	macaque_UP_FAM178B_L2/L3	hg	rm	3.23497115738001	human_down_FAM178B_L2/L3	macaque_up_FAM178B_L2/L3	-2.52335423084184	0.359291934923983	-7.02313073455354	2.16951032409102e-12	1.31751460089257e-11	Chimp	chimp_down	chimp_DOWN_FAM178B_L2/L3	pt	2.52335423084184	chimp_down_FAM178B_L2/L3	up_FAM178B_L2/L3	Exc	macaque_up_FAM178B_Exc	macaque_up_fam178b_exc
1266.60311829728	6.8614329189865	0.187610447976985	36.5727654987967	7.75240171830081e-293	1.23190831571612e-289	L2/L3	Human	UP	human_up	macaque_down	ANKRD36_L2/L3	UP_ANKRD36_L2/L3	human_UP_ANKRD36_L2/L3	macaque_DOWN_ANKRD36_L2/L3	hg	rm	-6.8614329189865	human_up_ANKRD36_L2/L3	macaque_down_ANKRD36_L2/L3	5.52868563745435	0.187141595038217	29.5427942479881	8.12721367327184e-192	4.30489478035794e-189	Chimp	chimp_up	chimp_UP_ANKRD36_L2/L3	pt	-5.52868563745435	chimp_up_ANKRD36_L2/L3	down_ANKRD36_L2/L3	Exc	macaque_down_ANKRD36_Exc	macaque_down_ankrd36_exc
161.684048111134	6.67385598234879	0.52178104651407	12.7905297191909	1.85207190130462e-37	5.77827039783991e-36	L2/L3	Human	UP	human_up	macaque_down	AC159540.2_L2/L3	UP_AC159540.2_L2/L3	human_UP_AC159540.2_L2/L3	macaque_DOWN_AC159540.2_L2/L3	hg	rm	-6.67385598234879	human_up_AC159540.2_L2/L3	macaque_down_AC159540.2_L2/L3	5.99650586875782	0.519270910908296	11.5479333480646	7.56168901660831e-31	1.31370568075711e-29	Chimp	chimp_up	chimp_UP_AC159540.2_L2/L3	pt	-5.99650586875782	chimp_up_AC159540.2_L2/L3	down_AC159540.2_L2/L3	Exc	macaque_down_AC159540.2_Exc	macaque_down_ac159540.2_exc
227.751883374205	4.61356829396539	0.230820391027919	19.9876981120239	7.04726374614025e-89	9.84407483625406e-87	L2/L3	Human	UP	human_up	macaque_down	AC092683.1_L2/L3	UP_AC092683.1_L2/L3	human_UP_AC092683.1_L2/L3	macaque_DOWN_AC092683.1_L2/L3	hg	rm	-4.61356829396539	human_up_AC092683.1_L2/L3	macaque_down_AC092683.1_L2/L3	4.02909812930703	0.22640523528657	17.7959583143351	7.59567998047644e-71	4.45937507425212e-69	Chimp	chimp_up	chimp_UP_AC092683.1_L2/L3	pt	-4.02909812930703	chimp_up_AC092683.1_L2/L3	down_AC092683.1_L2/L3	Exc	macaque_down_AC092683.1_Exc	macaque_down_ac092683.1_exc
857.651948603595	6.11280312222664	0.19788011046714	30.8914478963853	1.55611442272779e-209	1.19650139935934e-206	L2/L3	Human	UP	human_up	macaque_down	ANKRD36B_L2/L3	UP_ANKRD36B_L2/L3	human_UP_ANKRD36B_L2/L3	macaque_DOWN_ANKRD36B_L2/L3	hg	rm	-6.11280312222664	human_up_ANKRD36B_L2/L3	macaque_down_ANKRD36B_L2/L3	5.75651571063706	0.196322563755844	29.3217223762222	5.48271985574971e-189	2.72262730170104e-186	Chimp	chimp_up	chimp_UP_ANKRD36B_L2/L3	pt	-5.75651571063706	chimp_up_ANKRD36B_L2/L3	down_ANKRD36B_L2/L3	Exc	macaque_down_ANKRD36B_Exc	macaque_down_ankrd36b_exc
15.4287085158061	2.77926133276628	1.16060270704824	2.39467073089529	0.0166352966649173	0.0323266697623486	L2/L3	Human	UP	human_up	macaque_down	AC017099.1_L2/L3	UP_AC017099.1_L2/L3	human_UP_AC017099.1_L2/L3	macaque_DOWN_AC017099.1_L2/L3	hg	rm	-2.77926133276628	human_up_AC017099.1_L2/L3	macaque_down_AC017099.1_L2/L3	5.80383359735307	1.04637090348367	5.54663129300559	2.91225962860312e-08	1.18620335795256e-07	Chimp	chimp_up	chimp_UP_AC017099.1_L2/L3	pt	-5.80383359735307	chimp_up_AC017099.1_L2/L3	down_AC017099.1_L2/L3	Exc	macaque_down_AC017099.1_Exc	macaque_down_ac017099.1_exc
324.83480865089	2.34412630605531	0.135405064258928	17.3119544596409	3.82217547520182e-67	2.8649488876387e-65	L2/L3	Human	UP	human_up	macaque_down	AC079447.1_L2/L3	UP_AC079447.1_L2/L3	human_UP_AC079447.1_L2/L3	macaque_DOWN_AC079447.1_L2/L3	hg	rm	-2.34412630605531	human_up_AC079447.1_L2/L3	macaque_down_AC079447.1_L2/L3	3.07374014072645	0.122915480881265	25.006940693627	5.13799985379887e-138	1.16637490014428e-135	Chimp	chimp_up	chimp_UP_AC079447.1_L2/L3	pt	-3.07374014072645	chimp_up_AC079447.1_L2/L3	down_AC079447.1_L2/L3	Exc	macaque_down_AC079447.1_Exc	macaque_down_ac079447.1_exc
10.3544953718872	-1.68188147064657	0.591348703965136	-2.84414501861449	0.0044530775081778	0.0101816360177388	L2/L3	Human	DOWN	human_down	macaque_up	LIPT1_L2/L3	DOWN_LIPT1_L2/L3	human_DOWN_LIPT1_L2/L3	macaque_UP_LIPT1_L2/L3	hg	rm	1.68188147064657	human_down_LIPT1_L2/L3	macaque_up_LIPT1_L2/L3	-2.02836600375413	0.455993995759432	-4.44822963156786	8.65809415777329e-06	2.57292522559137e-05	Chimp	chimp_down	chimp_DOWN_LIPT1_L2/L3	pt	2.02836600375413	chimp_down_LIPT1_L2/L3	up_LIPT1_L2/L3	Exc	macaque_up_LIPT1_Exc	macaque_up_lipt1_exc
21.3136414850636	1.26509738447321	0.424694429371852	2.97884148455719	0.0028934042039085	0.0069691979187919	L2/L3	Human	UP	human_up	macaque_down	MRPL30_L2/L3	UP_MRPL30_L2/L3	human_UP_MRPL30_L2/L3	macaque_DOWN_MRPL30_L2/L3	hg	rm	-1.26509738447321	human_up_MRPL30_L2/L3	macaque_down_MRPL30_L2/L3	1.30291226336174	0.378102730178933	3.44592133134069	0.0005691160108197	0.0012792766157959	Chimp	chimp_up	chimp_UP_MRPL30_L2/L3	pt	-1.30291226336174	chimp_up_MRPL30_L2/L3	down_MRPL30_L2/L3	Exc	macaque_down_MRPL30_Exc	macaque_down_mrpl30_exc
344.774722608621	-1.14289758113786	0.0976243111160518	-11.7071000867727	1.17220555294825e-31	2.89841198755961e-30	L2/L3	Human	DOWN	human_down	macaque_up	EIF5B_L2/L3	DOWN_EIF5B_L2/L3	human_DOWN_EIF5B_L2/L3	macaque_UP_EIF5B_L2/L3	hg	rm	1.14289758113786	human_down_EIF5B_L2/L3	macaque_up_EIF5B_L2/L3	-1.48062161306201	0.0781676607783977	-18.9416134283398	5.17856066932072e-80	3.80975839857805e-78	Chimp	chimp_down	chimp_DOWN_EIF5B_L2/L3	pt	1.48062161306201	chimp_down_EIF5B_L2/L3	up_EIF5B_L2/L3	Exc	macaque_up_EIF5B_Exc	macaque_up_eif5b_exc
15.2689300337743	-1.62817545822015	0.500173108157915	-3.25522390481279	0.0011330300139986	0.0030239506677496	L2/L3	Human	DOWN	human_down	macaque_up	PDCL3_L2/L3	DOWN_PDCL3_L2/L3	human_DOWN_PDCL3_L2/L3	macaque_UP_PDCL3_L2/L3	hg	rm	1.62817545822015	human_down_PDCL3_L2/L3	macaque_up_PDCL3_L2/L3	-0.995433148907428	0.340814201210809	-2.92075020750589	0.0034918967746703	0.0068274014864278	Chimp	chimp_down	chimp_DOWN_PDCL3_L2/L3	pt	0.995433148907428	chimp_down_PDCL3_L2/L3	up_PDCL3_L2/L3	Exc	macaque_up_PDCL3_Exc	macaque_up_pdcl3_exc
413.683059815167	2.43381102855792	0.108661267499864	22.3981468701436	4.1029271477669e-111	8.28791283848915e-109	L2/L3	Human	UP	human_up	macaque_down	LINC01965_L2/L3	UP_LINC01965_L2/L3	human_UP_LINC01965_L2/L3	macaque_DOWN_LINC01965_L2/L3	hg	rm	-2.43381102855792	human_up_LINC01965_L2/L3	macaque_down_LINC01965_L2/L3	1.47609106497167	0.104396319819024	14.139301725679	2.17431128931291e-45	6.28967037525032e-44	Chimp	chimp_up	chimp_UP_LINC01965_L2/L3	pt	-1.47609106497167	chimp_up_LINC01965_L2/L3	down_LINC01965_L2/L3	Exc	macaque_down_LINC01965_Exc	macaque_down_linc01965_exc
567.283992545135	1.13476885614445	0.0936036257807581	12.1231292770896	7.96584375902223e-34	2.14062967125201e-32	L2/L3	Human	UP	human_up	macaque_down	LINC01102_L2/L3	UP_LINC01102_L2/L3	human_UP_LINC01102_L2/L3	macaque_DOWN_LINC01102_L2/L3	hg	rm	-1.13476885614445	human_up_LINC01102_L2/L3	macaque_down_LINC01102_L2/L3	0.859180553494228	0.0868984949828103	9.88717415260396	4.73196622483112e-23	5.8653742555941e-22	Chimp	chimp_up	chimp_UP_LINC01102_L2/L3	pt	-0.859180553494228	chimp_up_LINC01102_L2/L3	down_LINC01102_L2/L3	Exc	macaque_down_LINC01102_Exc	macaque_down_linc01102_exc
9.73718720296906	-3.00933024893687	0.739260472613347	-4.07073062935265	4.68659169130274e-05	0.0001650799461414	L2/L3	Human	DOWN	human_down	macaque_up	AC013402.3_L2/L3	DOWN_AC013402.3_L2/L3	human_DOWN_AC013402.3_L2/L3	macaque_UP_AC013402.3_L2/L3	hg	rm	3.00933024893687	human_down_AC013402.3_L2/L3	macaque_up_AC013402.3_L2/L3	-4.73166423635454	0.690008138254828	-6.85740352037279	7.01233513353632e-12	4.08370437925658e-11	Chimp	chimp_down	chimp_DOWN_AC013402.3_L2/L3	pt	4.73166423635454	chimp_down_AC013402.3_L2/L3	up_AC013402.3_L2/L3	Exc	macaque_up_AC013402.3_Exc	macaque_up_ac013402.3_exc
477.711677930932	0.870811240890004	0.0931591079687353	9.34756954931614	8.96848418241228e-21	1.33691550326441e-19	L2/L3	Human	UP	human_up	macaque_down	AC068057.3_L2/L3	UP_AC068057.3_L2/L3	human_UP_AC068057.3_L2/L3	macaque_DOWN_AC068057.3_L2/L3	hg	rm	-0.870811240890004	human_up_AC068057.3_L2/L3	macaque_down_AC068057.3_L2/L3	0.616218887129408	0.0846610528942182	7.27865843931043	3.37156102508776e-13	2.19156063795996e-12	Chimp	chimp_up	chimp_UP_AC068057.3_L2/L3	pt	-0.616218887129408	chimp_up_AC068057.3_L2/L3	down_AC068057.3_L2/L3	Exc	macaque_down_AC068057.3_Exc	macaque_down_ac068057.3_exc
39.1901051193813	0.9905308110874	0.313777554883673	3.15679307098501	0.0015951450112616	0.0041016047991837	L2/L3	Human	UP	human_up	macaque_down	LINC01114_L2/L3	UP_LINC01114_L2/L3	human_UP_LINC01114_L2/L3	macaque_DOWN_LINC01114_L2/L3	hg	rm	-0.9905308110874	human_up_LINC01114_L2/L3	macaque_down_LINC01114_L2/L3	1.42874077270394	0.269759716360041	5.29634591844337	1.18142937654496e-07	4.4848782639474e-07	Chimp	chimp_up	chimp_UP_LINC01114_L2/L3	pt	-1.42874077270394	chimp_up_LINC01114_L2/L3	down_LINC01114_L2/L3	Exc	macaque_down_LINC01114_Exc	macaque_down_linc01114_exc
256.128149591821	-1.2346738549603	0.112040400986267	-11.0198985731195	3.06404133097963e-28	6.59751482974079e-27	L2/L3	Human	DOWN	human_down	macaque_up	AC018730.1_L2/L3	DOWN_AC018730.1_L2/L3	human_DOWN_AC018730.1_L2/L3	macaque_UP_AC018730.1_L2/L3	hg	rm	1.2346738549603	human_down_AC018730.1_L2/L3	macaque_up_AC018730.1_L2/L3	-1.71589727524253	0.0899784841494748	-19.0700842702799	4.47583172600729e-81	3.37613686775664e-79	Chimp	chimp_down	chimp_DOWN_AC018730.1_L2/L3	pt	1.71589727524253	chimp_down_AC018730.1_L2/L3	up_AC018730.1_L2/L3	Exc	macaque_up_AC018730.1_Exc	macaque_up_ac018730.1_exc
207.362534366436	-1.03821488707655	0.122151362726142	-8.49941305529425	1.90551717430839e-17	2.30565949608566e-16	L2/L3	Human	DOWN	human_down	macaque_up	POU3F3_L2/L3	DOWN_POU3F3_L2/L3	human_DOWN_POU3F3_L2/L3	macaque_UP_POU3F3_L2/L3	hg	rm	1.03821488707655	human_down_POU3F3_L2/L3	macaque_up_POU3F3_L2/L3	-1.00207041601	0.0922320640911654	-10.8646643212877	1.69846642421348e-27	2.60518955518356e-26	Chimp	chimp_down	chimp_DOWN_POU3F3_L2/L3	pt	1.00207041601	chimp_down_POU3F3_L2/L3	up_POU3F3_L2/L3	Exc	macaque_up_POU3F3_Exc	macaque_up_pou3f3_exc
11.3631725949996	-1.59209618617795	0.537029852854926	-2.96463255760205	0.0030304465217507	0.0072618601882427	L2/L3	Human	DOWN	human_down	macaque_up	AC010884.1_L2/L3	DOWN_AC010884.1_L2/L3	human_DOWN_AC010884.1_L2/L3	macaque_UP_AC010884.1_L2/L3	hg	rm	1.59209618617795	human_down_AC010884.1_L2/L3	macaque_up_AC010884.1_L2/L3	-1.68749075730104	0.387732235335553	-4.35220650622626	1.34774225118732e-05	3.89296949821874e-05	Chimp	chimp_down	chimp_DOWN_AC010884.1_L2/L3	pt	1.68749075730104	chimp_down_AC010884.1_L2/L3	up_AC010884.1_L2/L3	Exc	macaque_up_AC010884.1_Exc	macaque_up_ac010884.1_exc
50.0254231609611	-0.931378809702596	0.251290853214455	-3.70637768063822	0.0002102447054048	0.0006569733610422	L2/L3	Human	DOWN	human_down	macaque_up	C2orf49_L2/L3	DOWN_C2orf49_L2/L3	human_DOWN_C2orf49_L2/L3	macaque_UP_C2orf49_L2/L3	hg	rm	0.931378809702596	human_down_C2orf49_L2/L3	macaque_up_C2orf49_L2/L3	-0.774730853315658	0.190399422997227	-4.06897689667335	4.72200287722206e-05	0.0001255329514129	Chimp	chimp_down	chimp_DOWN_C2orf49_L2/L3	pt	0.774730853315658	chimp_down_C2orf49_L2/L3	up_C2orf49_L2/L3	Exc	macaque_up_C2orf49_Exc	macaque_up_c2orf49_exc
10.0153714646695	-3.13035466899308	0.807002149625408	-3.87899173558103	0.000104890317975	0.0003465233013516	L2/L3	Human	DOWN	human_down	macaque_up	AC108058.1_L2/L3	DOWN_AC108058.1_L2/L3	human_DOWN_AC108058.1_L2/L3	macaque_UP_AC108058.1_L2/L3	hg	rm	3.13035466899308	human_down_AC108058.1_L2/L3	macaque_up_AC108058.1_L2/L3	-1.90729978224367	0.431485023238649	-4.42031514310234	9.85570644330204e-06	2.90563535909149e-05	Chimp	chimp_down	chimp_DOWN_AC108058.1_L2/L3	pt	1.90729978224367	chimp_down_AC108058.1_L2/L3	up_AC108058.1_L2/L3	Exc	macaque_up_AC108058.1_Exc	macaque_up_ac108058.1_exc
32.5086148742094	-2.1774119263875	0.349352086451741	-6.23271481931821	4.58420261865989e-10	3.11219178633942e-09	L2/L3	Human	DOWN	human_down	macaque_up	AC009505.1_L2/L3	DOWN_AC009505.1_L2/L3	human_DOWN_AC009505.1_L2/L3	macaque_UP_AC009505.1_L2/L3	hg	rm	2.1774119263875	human_down_AC009505.1_L2/L3	macaque_up_AC009505.1_L2/L3	-2.15096056603893	0.238024497044032	-9.03671929885866	1.61444273543394e-19	1.63127838244186e-18	Chimp	chimp_down	chimp_DOWN_AC009505.1_L2/L3	pt	2.15096056603893	chimp_down_AC009505.1_L2/L3	up_AC009505.1_L2/L3	Exc	macaque_up_AC009505.1_Exc	macaque_up_ac009505.1_exc
3.28461138552834	-3.50718655620543	1.50118270482826	-2.33628228257975	0.0194765342998998	0.0370771241572088	L2/L3	Human	DOWN	human_down	macaque_up	AC005040.2_L2/L3	DOWN_AC005040.2_L2/L3	human_DOWN_AC005040.2_L2/L3	macaque_UP_AC005040.2_L2/L3	hg	rm	3.50718655620543	human_down_AC005040.2_L2/L3	macaque_up_AC005040.2_L2/L3	-2.27560654299194	0.725103145671468	-3.13832115689507	0.0016991859104344	0.0035176129373906	Chimp	chimp_down	chimp_DOWN_AC005040.2_L2/L3	pt	2.27560654299194	chimp_down_AC005040.2_L2/L3	up_AC005040.2_L2/L3	Exc	macaque_up_AC005040.2_Exc	macaque_up_ac005040.2_exc
9.41937813191614	-5.8330987101705	1.96788697928418	-2.96414315028004	0.0030352705347922	0.0072712269816389	L2/L3	Human	DOWN	human_down	macaque_up	RGPD4-AS1_L2/L3	DOWN_RGPD4-AS1_L2/L3	human_DOWN_RGPD4-AS1_L2/L3	macaque_UP_RGPD4-AS1_L2/L3	hg	rm	5.8330987101705	human_down_RGPD4-AS1_L2/L3	macaque_up_RGPD4-AS1_L2/L3	-1.18510082911299	0.37563614616861	-3.15491690882444	0.00160543820802	0.0033365790501671	Chimp	chimp_down	chimp_DOWN_RGPD4-AS1_L2/L3	pt	1.18510082911299	chimp_down_RGPD4-AS1_L2/L3	up_RGPD4-AS1_L2/L3	Exc	macaque_up_RGPD4-AS1_Exc	macaque_up_rgpd4-as1_exc
13.1262086874098	-4.09499543794008	0.878103904239126	-4.66345203360459	3.10948688589605e-06	1.33810668734822e-05	L2/L3	Human	DOWN	human_down	macaque_up	LINC01594_L2/L3	DOWN_LINC01594_L2/L3	human_DOWN_LINC01594_L2/L3	macaque_UP_LINC01594_L2/L3	hg	rm	4.09499543794008	human_down_LINC01594_L2/L3	macaque_up_LINC01594_L2/L3	-2.54074142994752	0.370272492391962	-6.86181523648791	6.79909680474915e-12	3.96339622005382e-11	Chimp	chimp_down	chimp_DOWN_LINC01594_L2/L3	pt	2.54074142994752	chimp_down_LINC01594_L2/L3	up_LINC01594_L2/L3	Exc	macaque_up_LINC01594_Exc	macaque_up_linc01594_exc
13.6351272874895	-3.93422543661706	0.772576049156611	-5.09234714292773	3.53657812674931e-07	1.73131805769555e-06	L2/L3	Human	DOWN	human_down	macaque_up	SULT1C2P1_L2/L3	DOWN_SULT1C2P1_L2/L3	human_DOWN_SULT1C2P1_L2/L3	macaque_UP_SULT1C2P1_L2/L3	hg	rm	3.93422543661706	human_down_SULT1C2P1_L2/L3	macaque_up_SULT1C2P1_L2/L3	-6.92450959932399	1.05719629198237	-6.54988070979671	5.75830619948143e-11	3.11165238201858e-10	Chimp	chimp_down	chimp_DOWN_SULT1C2P1_L2/L3	pt	6.92450959932399	chimp_down_SULT1C2P1_L2/L3	up_SULT1C2P1_L2/L3	Exc	macaque_up_SULT1C2P1_Exc	macaque_up_sult1c2p1_exc
22.4414905436117	2.75222248433913	0.485032107827731	5.6743098857213	1.39248863492057e-08	8.05615512183661e-08	L2/L3	Human	UP	human_up	macaque_down	RGPD5_L2/L3	UP_RGPD5_L2/L3	human_UP_RGPD5_L2/L3	macaque_DOWN_RGPD5_L2/L3	hg	rm	-2.75222248433913	human_up_RGPD5_L2/L3	macaque_down_RGPD5_L2/L3	2.70129064654134	0.452894779776204	5.96449940950118	2.45385156712041e-09	1.131115953469e-08	Chimp	chimp_up	chimp_UP_RGPD5_L2/L3	pt	-2.70129064654134	chimp_up_RGPD5_L2/L3	down_RGPD5_L2/L3	Exc	macaque_down_RGPD5_Exc	macaque_down_rgpd5_exc
50.2248972915986	5.30085519585759	0.570774785338758	9.28712222757266	1.58516151072543e-20	2.32659542916572e-19	L2/L3	Human	UP	human_up	macaque_down	LINC01123_L2/L3	UP_LINC01123_L2/L3	human_UP_LINC01123_L2/L3	macaque_DOWN_LINC01123_L2/L3	hg	rm	-5.30085519585759	human_up_LINC01123_L2/L3	macaque_down_LINC01123_L2/L3	4.24262289925159	0.565354093013479	7.50436399361212	6.17275621328024e-14	4.2635125210011e-13	Chimp	chimp_up	chimp_UP_LINC01123_L2/L3	pt	-4.24262289925159	chimp_up_LINC01123_L2/L3	down_LINC01123_L2/L3	Exc	macaque_down_LINC01123_Exc	macaque_down_linc01123_exc
28.76509248914	-0.855624694292599	0.315738700540721	-2.70991390294345	0.0067300675521869	0.0146500356323222	L2/L3	Human	DOWN	human_down	macaque_up	MTLN_L2/L3	DOWN_MTLN_L2/L3	human_DOWN_MTLN_L2/L3	macaque_UP_MTLN_L2/L3	hg	rm	0.855624694292599	human_down_MTLN_L2/L3	macaque_up_MTLN_L2/L3	-0.978181797425754	0.242709768134331	-4.03025310824887	5.57168242757871e-05	0.0001465209866987	Chimp	chimp_down	chimp_DOWN_MTLN_L2/L3	pt	0.978181797425754	chimp_down_MTLN_L2/L3	up_MTLN_L2/L3	Exc	macaque_up_MTLN_Exc	macaque_up_mtln_exc
76.7877345502432	9.90502178046771	1.94732719638971	5.08647021354774	3.64788980722348e-07	1.78215006036029e-06	L2/L3	Human	UP	human_up	macaque_down	LINC01106_L2/L3	UP_LINC01106_L2/L3	human_UP_LINC01106_L2/L3	macaque_DOWN_LINC01106_L2/L3	hg	rm	-9.90502178046771	human_up_LINC01106_L2/L3	macaque_down_LINC01106_L2/L3	7.58954684084446	1.94776642748059	3.89653848313907	9.75773089109112e-05	0.0002476682712384	Chimp	chimp_up	chimp_UP_LINC01106_L2/L3	pt	-7.58954684084446	chimp_up_LINC01106_L2/L3	down_LINC01106_L2/L3	Exc	macaque_down_LINC01106_Exc	macaque_down_linc01106_exc
85.0645731178577	4.48928803968817	0.329484519223221	13.6251865498018	2.83684449163132e-42	1.04673413780997e-40	L2/L3	Human	UP	human_up	macaque_down	RGPD6_L2/L3	UP_RGPD6_L2/L3	human_UP_RGPD6_L2/L3	macaque_DOWN_RGPD6_L2/L3	hg	rm	-4.48928803968817	human_up_RGPD6_L2/L3	macaque_down_RGPD6_L2/L3	2.82452307926511	0.327360960241337	8.62816102806766	6.23462618658087e-18	5.63979316065812e-17	Chimp	chimp_up	chimp_UP_RGPD6_L2/L3	pt	-2.82452307926511	chimp_up_RGPD6_L2/L3	down_RGPD6_L2/L3	Exc	macaque_down_RGPD6_Exc	macaque_down_rgpd6_exc
115.550161746052	0.747123703610089	0.170141062946134	4.39120157516957	1.12725973603578e-05	4.44636158665381e-05	L2/L3	Human	UP	human_up	macaque_down	ANAPC1_L2/L3	UP_ANAPC1_L2/L3	human_UP_ANAPC1_L2/L3	macaque_DOWN_ANAPC1_L2/L3	hg	rm	-0.747123703610089	human_up_ANAPC1_L2/L3	macaque_down_ANAPC1_L2/L3	1.32827996565234	0.139019069303338	9.55466017941789	1.23990158997383e-21	1.42567748666745e-20	Chimp	chimp_up	chimp_UP_ANAPC1_L2/L3	pt	-1.32827996565234	chimp_up_ANAPC1_L2/L3	down_ANAPC1_L2/L3	Exc	macaque_down_ANAPC1_Exc	macaque_down_anapc1_exc
11.6622566601404	-2.60290101864766	0.631404282074994	-4.12240000985375	3.74945378658288e-05	0.0001343939555744	L2/L3	Human	DOWN	human_down	macaque_up	AC093675.1_L2/L3	DOWN_AC093675.1_L2/L3	human_DOWN_AC093675.1_L2/L3	macaque_UP_AC093675.1_L2/L3	hg	rm	2.60290101864766	human_down_AC093675.1_L2/L3	macaque_up_AC093675.1_L2/L3	-2.70461217319494	0.426433455762983	-6.3424014618079	2.26210897670061e-10	1.15931261166707e-09	Chimp	chimp_down	chimp_DOWN_AC093675.1_L2/L3	pt	2.70461217319494	chimp_down_AC093675.1_L2/L3	up_AC093675.1_L2/L3	Exc	macaque_up_AC093675.1_Exc	macaque_up_ac093675.1_exc
53.5169315009694	4.13116952352702	0.409227652890994	10.0950399963011	5.81073821460612e-24	1.02293025172342e-22	L2/L3	Human	UP	human_up	macaque_down	RGPD8_L2/L3	UP_RGPD8_L2/L3	human_UP_RGPD8_L2/L3	macaque_DOWN_RGPD8_L2/L3	hg	rm	-4.13116952352702	human_up_RGPD8_L2/L3	macaque_down_RGPD8_L2/L3	3.44523056112538	0.399226443685868	8.6297654266516	6.14779255712636e-18	5.56335548183993e-17	Chimp	chimp_up	chimp_UP_RGPD8_L2/L3	pt	-3.44523056112538	chimp_up_RGPD8_L2/L3	down_RGPD8_L2/L3	Exc	macaque_down_RGPD8_Exc	macaque_down_rgpd8_exc
25.1054472632844	2.75143746716494	0.467407706853591	5.88658985896181	3.94245447194642e-09	2.41917986283524e-08	L2/L3	Human	UP	human_up	macaque_down	AC012442.2_L2/L3	UP_AC012442.2_L2/L3	human_UP_AC012442.2_L2/L3	macaque_DOWN_AC012442.2_L2/L3	hg	rm	-2.75143746716494	human_up_AC012442.2_L2/L3	macaque_down_AC012442.2_L2/L3	2.82857660601126	0.435443063421537	6.49585868651905	8.25611279340557e-11	4.41140337466073e-10	Chimp	chimp_up	chimp_UP_AC012442.2_L2/L3	pt	-2.82857660601126	chimp_up_AC012442.2_L2/L3	down_AC012442.2_L2/L3	Exc	macaque_down_AC012442.2_Exc	macaque_down_ac012442.2_exc
196.611428140836	-1.03046948805711	0.125589413918618	-8.20506646145233	2.30463360313551e-16	2.59119087567632e-15	L2/L3	Human	DOWN	human_down	macaque_up	SLC20A1_L2/L3	DOWN_SLC20A1_L2/L3	human_DOWN_SLC20A1_L2/L3	macaque_UP_SLC20A1_L2/L3	hg	rm	1.03046948805711	human_down_SLC20A1_L2/L3	macaque_up_SLC20A1_L2/L3	-1.0221393825992	0.0953980785591776	-10.7144650923461	8.70590507571355e-27	1.291312715524e-25	Chimp	chimp_down	chimp_DOWN_SLC20A1_L2/L3	pt	1.0221393825992	chimp_down_SLC20A1_L2/L3	up_SLC20A1_L2/L3	Exc	macaque_up_SLC20A1_Exc	macaque_up_slc20a1_exc
14.4873587191735	1.48038687693052	0.503919086160081	2.93774718519046	0.0033060650133989	0.007846596202268	L2/L3	Human	UP	human_up	macaque_down	AC016745.1_L2/L3	UP_AC016745.1_L2/L3	human_UP_AC016745.1_L2/L3	macaque_DOWN_AC016745.1_L2/L3	hg	rm	-1.48038687693052	human_up_AC016745.1_L2/L3	macaque_down_AC016745.1_L2/L3	1.87672599235739	0.435026221362796	4.31405257935538	1.6028879812537e-05	4.58110766440805e-05	Chimp	chimp_up	chimp_UP_AC016745.1_L2/L3	pt	-1.87672599235739	chimp_up_AC016745.1_L2/L3	down_AC016745.1_L2/L3	Exc	macaque_down_AC016745.1_Exc	macaque_down_ac016745.1_exc
119.359171249215	2.89670925729892	0.247172216828358	11.7193966800502	1.0139149058402e-31	2.51484658643153e-30	L2/L3	Human	UP	human_up	macaque_down	CBWD2_L2/L3	UP_CBWD2_L2/L3	human_UP_CBWD2_L2/L3	macaque_DOWN_CBWD2_L2/L3	hg	rm	-2.89670925729892	human_up_CBWD2_L2/L3	macaque_down_CBWD2_L2/L3	3.64798323083787	0.228941543349056	15.9341252682828	3.6730460208522e-57	1.46651130574594e-55	Chimp	chimp_up	chimp_UP_CBWD2_L2/L3	pt	-3.64798323083787	chimp_up_CBWD2_L2/L3	down_CBWD2_L2/L3	Exc	macaque_down_CBWD2_Exc	macaque_down_cbwd2_exc
12.963908598427	4.09933779058175	0.722290811647295	5.67546717260957	1.38310666644639e-08	8.00770719004525e-08	L2/L3	Human	UP	human_up	macaque_down	WASH2P_L2/L3	UP_WASH2P_L2/L3	human_UP_WASH2P_L2/L3	macaque_DOWN_WASH2P_L2/L3	hg	rm	-4.09933779058175	human_up_WASH2P_L2/L3	macaque_down_WASH2P_L2/L3	1.71986955108605	0.731188609230953	2.35215583144132	0.0186649536566798	0.0314526571481527	Chimp	chimp_up	chimp_UP_WASH2P_L2/L3	pt	-1.71986955108605	chimp_up_WASH2P_L2/L3	down_WASH2P_L2/L3	Exc	macaque_down_WASH2P_Exc	macaque_down_wash2p_exc
224.051489387247	0.889092522803281	0.116017390950535	7.66344179539727	1.81015324105917e-14	1.77705159200521e-13	L2/L3	Human	UP	human_up	macaque_down	ACTR3_L2/L3	UP_ACTR3_L2/L3	human_UP_ACTR3_L2/L3	macaque_DOWN_ACTR3_L2/L3	hg	rm	-0.889092522803281	human_up_ACTR3_L2/L3	macaque_down_ACTR3_L2/L3	0.567931334273241	0.101801164841012	5.57882942852577	2.42142538431795e-08	9.97185477895693e-08	Chimp	chimp_up	chimp_UP_ACTR3_L2/L3	pt	-0.567931334273241	chimp_up_ACTR3_L2/L3	down_ACTR3_L2/L3	Exc	macaque_down_ACTR3_Exc	macaque_down_actr3_exc
17.804728973996	-2.87963817950428	0.568853302009706	-5.06218065242969	4.14487983954672e-07	2.01011914253175e-06	L2/L3	Human	DOWN	human_down	macaque_up	AC016721.1_L2/L3	DOWN_AC016721.1_L2/L3	human_DOWN_AC016721.1_L2/L3	macaque_UP_AC016721.1_L2/L3	hg	rm	2.87963817950428	human_down_AC016721.1_L2/L3	macaque_up_AC016721.1_L2/L3	-1.64153348903757	0.301868817669556	-5.43790346320067	5.39111692289632e-08	2.14349729731704e-07	Chimp	chimp_down	chimp_DOWN_AC016721.1_L2/L3	pt	1.64153348903757	chimp_down_AC016721.1_L2/L3	up_AC016721.1_L2/L3	Exc	macaque_up_AC016721.1_Exc	macaque_up_ac016721.1_exc
4.57697189737077	-3.26742115114751	1.13599732631406	-2.87625778288512	0.0040242091572091	0.0093399269202762	L2/L3	Human	DOWN	human_down	macaque_up	MARCO_L2/L3	DOWN_MARCO_L2/L3	human_DOWN_MARCO_L2/L3	macaque_UP_MARCO_L2/L3	hg	rm	3.26742115114751	human_down_MARCO_L2/L3	macaque_up_MARCO_L2/L3	-4.67684853541674	0.97260001724375	-4.80860420779187	1.51987792718874e-06	5.02396481382207e-06	Chimp	chimp_down	chimp_DOWN_MARCO_L2/L3	pt	4.67684853541674	chimp_down_MARCO_L2/L3	up_MARCO_L2/L3	Exc	macaque_up_MARCO_Exc	macaque_up_marco_exc
10.1512491151701	-1.57147136410942	0.556923705231812	-2.82169954222961	0.0047769908986852	0.0108297845787578	L2/L3	Human	DOWN	human_down	macaque_up	STEAP3-AS1_L2/L3	DOWN_STEAP3-AS1_L2/L3	human_DOWN_STEAP3-AS1_L2/L3	macaque_UP_STEAP3-AS1_L2/L3	hg	rm	1.57147136410942	human_down_STEAP3-AS1_L2/L3	macaque_up_STEAP3-AS1_L2/L3	-2.62403963137957	0.468628956908297	-5.59939711939962	2.15098541343244e-08	8.91667622862189e-08	Chimp	chimp_down	chimp_DOWN_STEAP3-AS1_L2/L3	pt	2.62403963137957	chimp_down_STEAP3-AS1_L2/L3	up_STEAP3-AS1_L2/L3	Exc	macaque_up_STEAP3-AS1_Exc	macaque_up_steap3-as1_exc
246.680680935587	0.867436420262751	0.11395720463886	7.61194891548742	2.69993282017338e-14	2.6214093157496e-13	L2/L3	Human	UP	human_up	macaque_down	CFAP221_L2/L3	UP_CFAP221_L2/L3	human_UP_CFAP221_L2/L3	macaque_DOWN_CFAP221_L2/L3	hg	rm	-0.867436420262751	human_up_CFAP221_L2/L3	macaque_down_CFAP221_L2/L3	0.673633774236686	0.0998076881562417	6.74931747925231	1.48542240186051e-11	8.43615162514825e-11	Chimp	chimp_up	chimp_UP_CFAP221_L2/L3	pt	-0.673633774236686	chimp_up_CFAP221_L2/L3	down_CFAP221_L2/L3	Exc	macaque_down_CFAP221_Exc	macaque_down_cfap221_exc
16.8217596971937	2.2016667902627	0.482692688798076	4.56121843433124	5.0857640160888e-06	2.11413099210834e-05	L2/L3	Human	UP	human_up	macaque_down	AC012363.1_L2/L3	UP_AC012363.1_L2/L3	human_UP_AC012363.1_L2/L3	macaque_DOWN_AC012363.1_L2/L3	hg	rm	-2.2016667902627	human_up_AC012363.1_L2/L3	macaque_down_AC012363.1_L2/L3	1.6341581410274	0.450072072357669	3.63088101082785	0.0002824553923887	0.0006675200012868	Chimp	chimp_up	chimp_UP_AC012363.1_L2/L3	pt	-1.6341581410274	chimp_up_AC012363.1_L2/L3	down_AC012363.1_L2/L3	Exc	macaque_down_AC012363.1_Exc	macaque_down_ac012363.1_exc
8.44271451355356	1.61213927422683	0.675044043168125	2.38819865243269	0.0169311871855713	0.0328320678290984	L2/L3	Human	UP	human_up	macaque_down	TMEM185B_L2/L3	UP_TMEM185B_L2/L3	human_UP_TMEM185B_L2/L3	macaque_DOWN_TMEM185B_L2/L3	hg	rm	-1.61213927422683	human_up_TMEM185B_L2/L3	macaque_down_TMEM185B_L2/L3	1.88483214325312	0.593984434849271	3.17320123671493	0.0015076798370018	0.0031506850850952	Chimp	chimp_up	chimp_UP_TMEM185B_L2/L3	pt	-1.88483214325312	chimp_up_TMEM185B_L2/L3	down_TMEM185B_L2/L3	Exc	macaque_down_TMEM185B_Exc	macaque_down_tmem185b_exc
81.4486487335884	0.504210674532336	0.207234205143971	2.43304754725238	0.0149723346375749	0.0294772089222132	L2/L3	Human	UP	human_up	macaque_down	TSN_L2/L3	UP_TSN_L2/L3	human_UP_TSN_L2/L3	macaque_DOWN_TSN_L2/L3	hg	rm	-0.504210674532336	human_up_TSN_L2/L3	macaque_down_TSN_L2/L3	0.703723610976098	0.17634835356951	3.99053122261622	6.59254693262221e-05	0.0001713630847175	Chimp	chimp_up	chimp_UP_TSN_L2/L3	pt	-0.703723610976098	chimp_up_TSN_L2/L3	down_TSN_L2/L3	Exc	macaque_down_TSN_Exc	macaque_down_tsn_exc
62.6284689933599	-2.9499691326559	0.297308948946457	-9.92223457487372	3.3321130510066e-23	5.64895068874775e-22	L2/L3	Human	DOWN	human_down	macaque_up	AC011246.1_L2/L3	DOWN_AC011246.1_L2/L3	human_DOWN_AC011246.1_L2/L3	macaque_UP_AC011246.1_L2/L3	hg	rm	2.9499691326559	human_down_AC011246.1_L2/L3	macaque_up_AC011246.1_L2/L3	-2.55170281831279	0.179650872288874	-14.2036761959592	8.69298669227499e-46	2.54865966540057e-44	Chimp	chimp_down	chimp_DOWN_AC011246.1_L2/L3	pt	2.55170281831279	chimp_down_AC011246.1_L2/L3	up_AC011246.1_L2/L3	Exc	macaque_up_AC011246.1_Exc	macaque_up_ac011246.1_exc
6.53284527514001	-2.61605510587883	0.85576237089907	-3.05698777469075	0.0022357339426212	0.0055338477940103	L2/L3	Human	DOWN	human_down	macaque_up	AC142116.2_L2/L3	DOWN_AC142116.2_L2/L3	human_DOWN_AC142116.2_L2/L3	macaque_UP_AC142116.2_L2/L3	hg	rm	2.61605510587883	human_down_AC142116.2_L2/L3	macaque_up_AC142116.2_L2/L3	-3.02611752832094	0.620985430019824	-4.87308941890044	1.09866464384774e-06	3.69674907548769e-06	Chimp	chimp_down	chimp_DOWN_AC142116.2_L2/L3	pt	3.02611752832094	chimp_down_AC142116.2_L2/L3	up_AC142116.2_L2/L3	Exc	macaque_up_AC142116.2_Exc	macaque_up_ac142116.2_exc
15.3872391361971	3.03039707357675	0.609033788774308	4.97574540104824	6.49970318275524e-07	3.06603849325458e-06	L2/L3	Human	UP	human_up	macaque_down	AC012508.1_L2/L3	UP_AC012508.1_L2/L3	human_UP_AC012508.1_L2/L3	macaque_DOWN_AC012508.1_L2/L3	hg	rm	-3.03039707357675	human_up_AC012508.1_L2/L3	macaque_down_AC012508.1_L2/L3	2.74208217514405	0.577114355039664	4.75136712715385	2.02045909251805e-06	6.57021322363714e-06	Chimp	chimp_up	chimp_UP_AC012508.1_L2/L3	pt	-2.74208217514405	chimp_up_AC012508.1_L2/L3	down_AC012508.1_L2/L3	Exc	macaque_down_AC012508.1_Exc	macaque_down_ac012508.1_exc
104.240310381942	2.80389649349419	0.197205937385381	14.2181139709541	7.07336784367276e-46	2.93729609619832e-44	L2/L3	Human	UP	human_up	macaque_down	LIMS2_L2/L3	UP_LIMS2_L2/L3	human_UP_LIMS2_L2/L3	macaque_DOWN_LIMS2_L2/L3	hg	rm	-2.80389649349419	human_up_LIMS2_L2/L3	macaque_down_LIMS2_L2/L3	0.576347078889548	0.19974441589675	2.88542273535929	0.0039088839681576	0.0075745144642731	Chimp	chimp_up	chimp_UP_LIMS2_L2/L3	pt	-0.576347078889548	chimp_up_LIMS2_L2/L3	down_LIMS2_L2/L3	Exc	macaque_down_LIMS2_Exc	macaque_down_lims2_exc
3.2844106846817	-3.63647185266535	1.51069666324024	-2.40714892747932	0.0160776120034289	0.0313682540487626	L2/L3	Human	DOWN	human_down	macaque_up	ZFP91P1_L2/L3	DOWN_ZFP91P1_L2/L3	human_DOWN_ZFP91P1_L2/L3	macaque_UP_ZFP91P1_L2/L3	hg	rm	3.63647185266535	human_down_ZFP91P1_L2/L3	macaque_up_ZFP91P1_L2/L3	-3.15095346648824	0.833646824926109	-3.77972226640163	0.000157003387693	0.0003860064723105	Chimp	chimp_down	chimp_DOWN_ZFP91P1_L2/L3	pt	3.15095346648824	chimp_down_ZFP91P1_L2/L3	up_ZFP91P1_L2/L3	Exc	macaque_up_ZFP91P1_Exc	macaque_up_zfp91p1_exc
10.7126790231708	1.87984937137148	0.717245147665018	2.6209300648339	0.0087690248678421	0.0184547480796295	L2/L3	Human	UP	human_up	macaque_down	AC012306.2_L2/L3	UP_AC012306.2_L2/L3	human_UP_AC012306.2_L2/L3	macaque_DOWN_AC012306.2_L2/L3	hg	rm	-1.87984937137148	human_up_AC012306.2_L2/L3	macaque_down_AC012306.2_L2/L3	2.99052702630426	0.626066044548384	4.77669576931215	1.78199062073247e-06	5.84096925684531e-06	Chimp	chimp_up	chimp_UP_AC012306.2_L2/L3	pt	-2.99052702630426	chimp_up_AC012306.2_L2/L3	down_AC012306.2_L2/L3	Exc	macaque_down_AC012306.2_Exc	macaque_down_ac012306.2_exc
52.2353750618154	1.10713807110809	0.260448991995539	4.25088253413957	2.12929826691896e-05	8.00657889299556e-05	L2/L3	Human	UP	human_up	macaque_down	SMPD4_L2/L3	UP_SMPD4_L2/L3	human_UP_SMPD4_L2/L3	macaque_DOWN_SMPD4_L2/L3	hg	rm	-1.10713807110809	human_up_SMPD4_L2/L3	macaque_down_SMPD4_L2/L3	1.37729737467683	0.224340928797095	6.13930495011246	8.28833227914394e-10	4.01464515760364e-09	Chimp	chimp_up	chimp_UP_SMPD4_L2/L3	pt	-1.37729737467683	chimp_up_SMPD4_L2/L3	down_SMPD4_L2/L3	Exc	macaque_down_SMPD4_Exc	macaque_down_smpd4_exc
19.8473902766158	2.87710512187623	0.469500185097972	6.12801701297703	8.89810733181922e-10	5.86060476267595e-09	L2/L3	Human	UP	human_up	macaque_down	FAR2P2_L2/L3	UP_FAR2P2_L2/L3	human_UP_FAR2P2_L2/L3	macaque_DOWN_FAR2P2_L2/L3	hg	rm	-2.87710512187623	human_up_FAR2P2_L2/L3	macaque_down_FAR2P2_L2/L3	1.75025042497201	0.452548581987921	3.86754150744136	0.0001099381200211	0.0002767435873717	Chimp	chimp_up	chimp_UP_FAR2P2_L2/L3	pt	-1.75025042497201	chimp_up_FAR2P2_L2/L3	down_FAR2P2_L2/L3	Exc	macaque_down_FAR2P2_Exc	macaque_down_far2p2_exc
19.5657442290046	4.10059324842195	0.600836082190795	6.82481190788373	8.80405904637411e-12	7.02086153995896e-11	L2/L3	Human	UP	human_up	macaque_down	FAR2P3_L2/L3	UP_FAR2P3_L2/L3	human_UP_FAR2P3_L2/L3	macaque_DOWN_FAR2P3_L2/L3	hg	rm	-4.10059324842195	human_up_FAR2P3_L2/L3	macaque_down_FAR2P3_L2/L3	2.3049231343859	0.597712449129735	3.85624080231531	0.0001151440660613	0.0002887505479891	Chimp	chimp_up	chimp_UP_FAR2P3_L2/L3	pt	-2.3049231343859	chimp_up_FAR2P3_L2/L3	down_FAR2P3_L2/L3	Exc	macaque_down_FAR2P3_Exc	macaque_down_far2p3_exc
32.6602130430148	1.13928012726306	0.325907384249856	3.49571744096978	0.0004727890646699	0.0013790259600432	L2/L3	Human	UP	human_up	macaque_down	AMER3_L2/L3	UP_AMER3_L2/L3	human_UP_AMER3_L2/L3	macaque_DOWN_AMER3_L2/L3	hg	rm	-1.13928012726306	human_up_AMER3_L2/L3	macaque_down_AMER3_L2/L3	1.40931008223847	0.279859927672257	5.03576947925501	4.75933045787022e-07	1.67592555464314e-06	Chimp	chimp_up	chimp_UP_AMER3_L2/L3	pt	-1.40931008223847	chimp_up_AMER3_L2/L3	down_AMER3_L2/L3	Exc	macaque_down_AMER3_Exc	macaque_down_amer3_exc
167.548503836032	0.810040976952478	0.130726857756303	6.19643882562014	5.77549620282424e-10	3.88773587942724e-09	L2/L3	Human	UP	human_up	macaque_down	PLEKHB2_L2/L3	UP_PLEKHB2_L2/L3	human_UP_PLEKHB2_L2/L3	macaque_DOWN_PLEKHB2_L2/L3	hg	rm	-0.810040976952478	human_up_PLEKHB2_L2/L3	macaque_down_PLEKHB2_L2/L3	0.587876403408371	0.112523139696041	5.22449342416501	1.74632533323797e-07	6.4948370483789e-07	Chimp	chimp_up	chimp_UP_PLEKHB2_L2/L3	pt	-0.587876403408371	chimp_up_PLEKHB2_L2/L3	down_PLEKHB2_L2/L3	Exc	macaque_down_PLEKHB2_Exc	macaque_down_plekhb2_exc
16.1731169957208	-2.70489752535896	0.524396176537249	-5.15811832042757	2.49443977640199e-07	1.24753391754758e-06	L2/L3	Human	DOWN	human_down	macaque_up	RAB6D_L2/L3	DOWN_RAB6D_L2/L3	human_DOWN_RAB6D_L2/L3	macaque_UP_RAB6D_L2/L3	hg	rm	2.70489752535896	human_down_RAB6D_L2/L3	macaque_up_RAB6D_L2/L3	-4.69318044134416	0.524208225526202	-8.9528935503313	3.46283745980146e-19	3.39811419068866e-18	Chimp	chimp_down	chimp_DOWN_RAB6D_L2/L3	pt	4.69318044134416	chimp_down_RAB6D_L2/L3	up_RAB6D_L2/L3	Exc	macaque_up_RAB6D_Exc	macaque_up_rab6d_exc
94.501378687926	1.69345454432686	0.22023744594408	7.68922168102531	1.48032780257936e-14	1.46108047628495e-13	L2/L3	Human	UP	human_up	macaque_down	SMPD4BP_L2/L3	UP_SMPD4BP_L2/L3	human_UP_SMPD4BP_L2/L3	macaque_DOWN_SMPD4BP_L2/L3	hg	rm	-1.69345454432686	human_up_SMPD4BP_L2/L3	macaque_down_SMPD4BP_L2/L3	2.530047787848	0.190627340866185	13.2722188556573	3.35497435096644e-40	8.20196601329602e-39	Chimp	chimp_up	chimp_UP_SMPD4BP_L2/L3	pt	-2.530047787848	chimp_up_SMPD4BP_L2/L3	down_SMPD4BP_L2/L3	Exc	macaque_down_SMPD4BP_Exc	macaque_down_smpd4bp_exc
72.396588026501	1.58717586103137	0.208692061688745	7.60534851296151	2.84137149438691e-14	2.7553674100979e-13	L2/L3	Human	UP	human_up	macaque_down	C2orf27A_L2/L3	UP_C2orf27A_L2/L3	human_UP_C2orf27A_L2/L3	macaque_DOWN_C2orf27A_L2/L3	hg	rm	-1.58717586103137	human_up_C2orf27A_L2/L3	macaque_down_C2orf27A_L2/L3	0.804778671782974	0.192530090069897	4.18001503812106	2.9148981894658e-05	8.01032373483537e-05	Chimp	chimp_up	chimp_UP_C2orf27A_L2/L3	pt	-0.804778671782974	chimp_up_C2orf27A_L2/L3	down_C2orf27A_L2/L3	Exc	macaque_down_C2orf27A_Exc	macaque_down_c2orf27a_exc
422.768942017308	7.56661369312824	0.357915302067622	21.1407940633358	3.35387504253352e-99	5.62978630379078e-97	L2/L3	Human	UP	human_up	macaque_down	ANKRD30BL_L2/L3	UP_ANKRD30BL_L2/L3	human_UP_ANKRD30BL_L2/L3	macaque_DOWN_ANKRD30BL_L2/L3	hg	rm	-7.56661369312824	human_up_ANKRD30BL_L2/L3	macaque_down_ANKRD30BL_L2/L3	3.88244644069279	0.361363087827233	10.7438932516233	6.33167260375374e-27	9.44441477991703e-26	Chimp	chimp_up	chimp_UP_ANKRD30BL_L2/L3	pt	-3.88244644069279	chimp_up_ANKRD30BL_L2/L3	down_ANKRD30BL_L2/L3	Exc	macaque_down_ANKRD30BL_Exc	macaque_down_ankrd30bl_exc
8.77658436240311	3.72060089854004	0.970706250935324	3.8328803332162	0.0001266515718683	0.0004125262185097	L2/L3	Human	UP	human_up	macaque_down	ZNF806_L2/L3	UP_ZNF806_L2/L3	human_UP_ZNF806_L2/L3	macaque_DOWN_ZNF806_L2/L3	hg	rm	-3.72060089854004	human_up_ZNF806_L2/L3	macaque_down_ZNF806_L2/L3	3.3182751931458	0.939116792290499	3.53339991403258	0.0004102513899333	0.0009430757190135	Chimp	chimp_up	chimp_UP_ZNF806_L2/L3	pt	-3.3182751931458	chimp_up_ZNF806_L2/L3	down_ZNF806_L2/L3	Exc	macaque_down_ZNF806_Exc	macaque_down_znf806_exc
29.2575216718799	2.40336275648922	0.376386806986912	6.38535334362235	1.71002157354647e-10	1.20734817023263e-09	L2/L3	Human	UP	human_up	macaque_down	AC097532.3_L2/L3	UP_AC097532.3_L2/L3	human_UP_AC097532.3_L2/L3	macaque_DOWN_AC097532.3_L2/L3	hg	rm	-2.40336275648922	human_up_AC097532.3_L2/L3	macaque_down_AC097532.3_L2/L3	1.7525337386719	0.354020820855442	4.95036911794382	7.40728579830502e-07	2.55089379219542e-06	Chimp	chimp_up	chimp_UP_AC097532.3_L2/L3	pt	-1.7525337386719	chimp_up_AC097532.3_L2/L3	down_AC097532.3_L2/L3	Exc	macaque_down_AC097532.3_Exc	macaque_down_ac097532.3_exc
13.4443005763202	-3.03185993936008	0.657556413496169	-4.61079821766157	4.01125751615791e-06	1.69495362799397e-05	L2/L3	Human	DOWN	human_down	macaque_up	DARS-AS1_L2/L3	DOWN_DARS-AS1_L2/L3	human_DOWN_DARS-AS1_L2/L3	macaque_UP_DARS-AS1_L2/L3	hg	rm	3.03185993936008	human_down_DARS-AS1_L2/L3	macaque_up_DARS-AS1_L2/L3	-2.31370673701362	0.371368263357923	-6.23022203376512	4.65774565608853e-10	2.30671152001924e-09	Chimp	chimp_down	chimp_DOWN_DARS-AS1_L2/L3	pt	2.31370673701362	chimp_down_DARS-AS1_L2/L3	up_DARS-AS1_L2/L3	Exc	macaque_up_DARS-AS1_Exc	macaque_up_dars-as1_exc
138.153662257164	0.628947703580047	0.143292791929733	4.38924872012029	1.13742921546878e-05	4.4849897071818e-05	L2/L3	Human	UP	human_up	macaque_down	SPOPL_L2/L3	UP_SPOPL_L2/L3	human_UP_SPOPL_L2/L3	macaque_DOWN_SPOPL_L2/L3	hg	rm	-0.628947703580047	human_up_SPOPL_L2/L3	macaque_down_SPOPL_L2/L3	0.571852992810527	0.120448596398656	4.74769328915903	2.05749728541627e-06	6.68154023095126e-06	Chimp	chimp_up	chimp_UP_SPOPL_L2/L3	pt	-0.571852992810527	chimp_up_SPOPL_L2/L3	down_SPOPL_L2/L3	Exc	macaque_down_SPOPL_Exc	macaque_down_spopl_exc
13.1072415066773	-2.9675183296051	0.708949436148224	-4.18579686828986	2.84167396844529e-05	0.0001043187135559	L2/L3	Human	DOWN	human_down	macaque_up	KYNU_L2/L3	DOWN_KYNU_L2/L3	human_DOWN_KYNU_L2/L3	macaque_UP_KYNU_L2/L3	hg	rm	2.9675183296051	human_down_KYNU_L2/L3	macaque_up_KYNU_L2/L3	-1.02919323602706	0.336300166089435	-3.06034114700186	0.0022108500627587	0.0044883589213795	Chimp	chimp_down	chimp_DOWN_KYNU_L2/L3	pt	1.02919323602706	chimp_down_KYNU_L2/L3	up_KYNU_L2/L3	Exc	macaque_up_KYNU_Exc	macaque_up_kynu_exc
203.390962653194	2.50877511445061	0.209058577092226	12.000345306779	3.53817167632847e-33	9.27787239570578e-32	L2/L3	Human	UP	human_up	macaque_down	AC079793.1_L2/L3	UP_AC079793.1_L2/L3	human_UP_AC079793.1_L2/L3	macaque_DOWN_AC079793.1_L2/L3	hg	rm	-2.50877511445061	human_up_AC079793.1_L2/L3	macaque_down_AC079793.1_L2/L3	1.31324677075224	0.205552748337462	6.38885532484462	1.67132086548849e-10	8.67354760500408e-10	Chimp	chimp_up	chimp_UP_AC079793.1_L2/L3	pt	-1.31324677075224	chimp_up_AC079793.1_L2/L3	down_AC079793.1_L2/L3	Exc	macaque_down_AC079793.1_Exc	macaque_down_ac079793.1_exc
12.2988902966495	-2.08081846046581	0.595306160901659	-3.49537531631484	0.0004733955720503	0.0013804571636155	L2/L3	Human	DOWN	human_down	macaque_up	ARHGAP15-AS1_L2/L3	DOWN_ARHGAP15-AS1_L2/L3	human_DOWN_ARHGAP15-AS1_L2/L3	macaque_UP_ARHGAP15-AS1_L2/L3	hg	rm	2.08081846046581	human_down_ARHGAP15-AS1_L2/L3	macaque_up_ARHGAP15-AS1_L2/L3	-0.961912323583123	0.35251281553787	-2.72873008067924	0.0063578720618923	0.011829225857617	Chimp	chimp_down	chimp_DOWN_ARHGAP15-AS1_L2/L3	pt	0.961912323583123	chimp_down_ARHGAP15-AS1_L2/L3	up_ARHGAP15-AS1_L2/L3	Exc	macaque_up_ARHGAP15-AS1_Exc	macaque_up_arhgap15-as1_exc
16.8766095963713	-1.22142555232386	0.437919997834829	-2.78915226151546	0.0052846213469702	0.0118287383253247	L2/L3	Human	DOWN	human_down	macaque_up	AC016910.1_L2/L3	DOWN_AC016910.1_L2/L3	human_DOWN_AC016910.1_L2/L3	macaque_UP_AC016910.1_L2/L3	hg	rm	1.22142555232386	human_down_AC016910.1_L2/L3	macaque_up_AC016910.1_L2/L3	-0.680758228485711	0.300733501051399	-2.26365943968896	0.0235950689632023	0.0389589958303471	Chimp	chimp_down	chimp_DOWN_AC016910.1_L2/L3	pt	0.680758228485711	chimp_down_AC016910.1_L2/L3	up_AC016910.1_L2/L3	Exc	macaque_up_AC016910.1_Exc	macaque_up_ac016910.1_exc
1288.74448906463	0.948964169177739	0.0570921472810334	16.6216233645322	4.85986646579471e-62	3.17369252270363e-60	L2/L3	Human	UP	human_up	macaque_down	GTDC1_L2/L3	UP_GTDC1_L2/L3	human_UP_GTDC1_L2/L3	macaque_DOWN_GTDC1_L2/L3	hg	rm	-0.948964169177739	human_up_GTDC1_L2/L3	macaque_down_GTDC1_L2/L3	0.622677324072249	0.0522252438184135	11.9229184690317	8.99030641523963e-33	1.69938892715029e-31	Chimp	chimp_up	chimp_UP_GTDC1_L2/L3	pt	-0.622677324072249	chimp_up_GTDC1_L2/L3	down_GTDC1_L2/L3	Exc	macaque_down_GTDC1_Exc	macaque_down_gtdc1_exc
5.54842970610549	-2.7608546915515	0.942263124817757	-2.93002519024128	0.0033893452687447	0.0080171116230822	L2/L3	Human	DOWN	human_down	macaque_up	AC009480.1_L2/L3	DOWN_AC009480.1_L2/L3	human_DOWN_AC009480.1_L2/L3	macaque_UP_AC009480.1_L2/L3	hg	rm	2.7608546915515	human_down_AC009480.1_L2/L3	macaque_up_AC009480.1_L2/L3	-2.64541988287374	0.597306995129509	-4.42891160566462	9.47098273403459e-06	2.79844235091667e-05	Chimp	chimp_down	chimp_DOWN_AC009480.1_L2/L3	pt	2.64541988287374	chimp_down_AC009480.1_L2/L3	up_AC009480.1_L2/L3	Exc	macaque_up_AC009480.1_Exc	macaque_up_ac009480.1_exc
370.191497207277	0.515381464143264	0.10160639592956	5.07233289231672	3.92968173242673e-07	1.91276074686795e-06	L2/L3	Human	UP	human_up	macaque_down	EPC2_L2/L3	UP_EPC2_L2/L3	human_UP_EPC2_L2/L3	macaque_DOWN_EPC2_L2/L3	hg	rm	-0.515381464143264	human_up_EPC2_L2/L3	macaque_down_EPC2_L2/L3	0.697176635692693	0.0880204298169457	7.92062294108989	2.36323578822815e-15	1.81417353456381e-14	Chimp	chimp_up	chimp_UP_EPC2_L2/L3	pt	-0.697176635692693	chimp_up_EPC2_L2/L3	down_EPC2_L2/L3	Exc	macaque_down_EPC2_Exc	macaque_down_epc2_exc
32.9541667148339	-4.53156591650047	0.620349538603131	-7.30485901013871	2.77557625434912e-13	2.50600892419188e-12	L2/L3	Human	DOWN	human_down	macaque_up	AC105402.1_L2/L3	DOWN_AC105402.1_L2/L3	human_DOWN_AC105402.1_L2/L3	macaque_UP_AC105402.1_L2/L3	hg	rm	4.53156591650047	human_down_AC105402.1_L2/L3	macaque_up_AC105402.1_L2/L3	-3.34977286244568	0.276653625675345	-12.1081834885354	9.55876218762118e-34	1.85842296496034e-32	Chimp	chimp_down	chimp_DOWN_AC105402.1_L2/L3	pt	3.34977286244568	chimp_down_AC105402.1_L2/L3	up_AC105402.1_L2/L3	Exc	macaque_up_AC105402.1_Exc	macaque_up_ac105402.1_exc
47.9651327795714	1.31212721534323	0.282331211286528	4.6474748907998	3.36022980335388e-06	1.43899456688363e-05	L2/L3	Human	UP	human_up	macaque_down	MMADHC_L2/L3	UP_MMADHC_L2/L3	human_UP_MMADHC_L2/L3	macaque_DOWN_MMADHC_L2/L3	hg	rm	-1.31212721534323	human_up_MMADHC_L2/L3	macaque_down_MMADHC_L2/L3	1.74508663707562	0.243999040189733	7.15202254778809	8.55085186371557e-13	5.37353295606444e-12	Chimp	chimp_up	chimp_UP_MMADHC_L2/L3	pt	-1.74508663707562	chimp_up_MMADHC_L2/L3	down_MMADHC_L2/L3	Exc	macaque_down_MMADHC_Exc	macaque_down_mmadhc_exc
172.353813922473	1.17726616130414	0.145400018120097	8.09674012785707	5.64514865348425e-16	6.15543290505263e-15	L2/L3	Human	UP	human_up	macaque_down	MMADHC-DT_L2/L3	UP_MMADHC-DT_L2/L3	human_UP_MMADHC-DT_L2/L3	macaque_DOWN_MMADHC-DT_L2/L3	hg	rm	-1.17726616130414	human_up_MMADHC-DT_L2/L3	macaque_down_MMADHC-DT_L2/L3	1.64471974689041	0.123882590379317	13.2764397471382	3.17116858471978e-40	7.76739789438738e-39	Chimp	chimp_up	chimp_UP_MMADHC-DT_L2/L3	pt	-1.64471974689041	chimp_up_MMADHC-DT_L2/L3	down_MMADHC-DT_L2/L3	Exc	macaque_down_MMADHC-DT_Exc	macaque_down_mmadhc-dt_exc
20.2074065945088	-2.60529123946055	0.508624125879365	-5.12223291601874	3.01938599914638e-07	1.49222651203925e-06	L2/L3	Human	DOWN	human_down	macaque_up	LINC01931_L2/L3	DOWN_LINC01931_L2/L3	human_DOWN_LINC01931_L2/L3	macaque_UP_LINC01931_L2/L3	hg	rm	2.60529123946055	human_down_LINC01931_L2/L3	macaque_up_LINC01931_L2/L3	-1.82104531170964	0.312052205048269	-5.83570723824226	5.35628744651612e-09	2.38194902192459e-08	Chimp	chimp_down	chimp_DOWN_LINC01931_L2/L3	pt	1.82104531170964	chimp_down_LINC01931_L2/L3	up_LINC01931_L2/L3	Exc	macaque_up_LINC01931_Exc	macaque_up_linc01931_exc
19.4038378524486	-3.70118662266188	0.638348221987724	-5.7980683507458	6.70831119033454e-09	4.01051681797878e-08	L2/L3	Human	DOWN	human_down	macaque_up	LINC01818_L2/L3	DOWN_LINC01818_L2/L3	human_DOWN_LINC01818_L2/L3	macaque_UP_LINC01818_L2/L3	hg	rm	3.70118662266188	human_down_LINC01818_L2/L3	macaque_up_LINC01818_L2/L3	-3.06466873602655	0.341756238003033	-8.96741125760917	3.03564906741261e-19	2.99370008981576e-18	Chimp	chimp_down	chimp_DOWN_LINC01818_L2/L3	pt	3.06466873602655	chimp_down_LINC01818_L2/L3	up_LINC01818_L2/L3	Exc	macaque_up_LINC01818_Exc	macaque_up_linc01818_exc
192.011124955335	0.769098704647191	0.127433713848434	6.03528439547743	1.58682968815564e-09	1.01874595396264e-08	L2/L3	Human	UP	human_up	macaque_down	STAM2_L2/L3	UP_STAM2_L2/L3	human_UP_STAM2_L2/L3	macaque_DOWN_STAM2_L2/L3	hg	rm	-0.769098704647191	human_up_STAM2_L2/L3	macaque_down_STAM2_L2/L3	0.659163061953356	0.110055294945061	5.98938072250322	2.10641546832526e-09	9.77009517474238e-09	Chimp	chimp_up	chimp_UP_STAM2_L2/L3	pt	-0.659163061953356	chimp_up_STAM2_L2/L3	down_STAM2_L2/L3	Exc	macaque_down_STAM2_Exc	macaque_down_stam2_exc
9.53659949349431	-5.13651068734953	1.43280960083854	-3.58492201918761	0.0003371789362503	0.0010103076209256	L2/L3	Human	DOWN	human_down	macaque_up	AC079790.2_L2/L3	DOWN_AC079790.2_L2/L3	human_DOWN_AC079790.2_L2/L3	macaque_UP_AC079790.2_L2/L3	hg	rm	5.13651068734953	human_down_AC079790.2_L2/L3	macaque_up_AC079790.2_L2/L3	-2.42368405213785	0.438186299211584	-5.53117260055533	3.18097130439205e-08	1.28992228668746e-07	Chimp	chimp_down	chimp_DOWN_AC079790.2_L2/L3	pt	2.42368405213785	chimp_down_AC079790.2_L2/L3	up_AC079790.2_L2/L3	Exc	macaque_up_AC079790.2_Exc	macaque_up_ac079790.2_exc
10.2980074026031	-3.07259195724113	0.735166018784075	-4.1794531830008	2.92210866177019e-05	0.0001070078077461	L2/L3	Human	DOWN	human_down	macaque_up	NUDCP1_L2/L3	DOWN_NUDCP1_L2/L3	human_DOWN_NUDCP1_L2/L3	macaque_UP_NUDCP1_L2/L3	hg	rm	3.07259195724113	human_down_NUDCP1_L2/L3	macaque_up_NUDCP1_L2/L3	-4.06039075260022	0.576101291248313	-7.04805008126618	1.81442341780637e-12	1.10836997916024e-11	Chimp	chimp_down	chimp_DOWN_NUDCP1_L2/L3	pt	4.06039075260022	chimp_down_NUDCP1_L2/L3	up_NUDCP1_L2/L3	Exc	macaque_up_NUDCP1_Exc	macaque_up_nudcp1_exc
85.3818413590532	0.612924248185227	0.204372665819798	2.99905198049165	0.0027082109800915	0.0065706390276676	L2/L3	Human	UP	human_up	macaque_down	ARL6IP6_L2/L3	UP_ARL6IP6_L2/L3	human_UP_ARL6IP6_L2/L3	macaque_DOWN_ARL6IP6_L2/L3	hg	rm	-0.612924248185227	human_up_ARL6IP6_L2/L3	macaque_down_ARL6IP6_L2/L3	0.845346161076829	0.17464634537801	4.84033123766279	1.29622892932435e-06	4.32185099445732e-06	Chimp	chimp_up	chimp_UP_ARL6IP6_L2/L3	pt	-0.845346161076829	chimp_up_ARL6IP6_L2/L3	down_ARL6IP6_L2/L3	Exc	macaque_down_ARL6IP6_Exc	macaque_down_arl6ip6_exc
18.989777344309	-1.61112824497735	0.459704786263283	-3.50470191549109	0.0004571187849412	0.0013370822625915	L2/L3	Human	DOWN	human_down	macaque_up	AC012501.2_L2/L3	DOWN_AC012501.2_L2/L3	human_DOWN_AC012501.2_L2/L3	macaque_UP_AC012501.2_L2/L3	hg	rm	1.61112824497735	human_down_AC012501.2_L2/L3	macaque_up_AC012501.2_L2/L3	-2.07910201133668	0.374491171678888	-5.55180513873217	2.82734660469016e-08	1.15437878844458e-07	Chimp	chimp_down	chimp_DOWN_AC012501.2_L2/L3	pt	2.07910201133668	chimp_down_AC012501.2_L2/L3	up_AC012501.2_L2/L3	Exc	macaque_up_AC012501.2_Exc	macaque_up_ac012501.2_exc
73.5597120312897	2.01715575025943	0.293250931398977	6.87859963696084	6.04437682155002e-12	4.86900188977581e-11	L2/L3	Human	UP	human_up	macaque_down	AC061961.1_L2/L3	UP_AC061961.1_L2/L3	human_UP_AC061961.1_L2/L3	macaque_DOWN_AC061961.1_L2/L3	hg	rm	-2.01715575025943	human_up_AC061961.1_L2/L3	macaque_down_AC061961.1_L2/L3	2.87435748835638	0.265470724081863	10.8273991352433	2.55304022335964e-27	3.87606794675162e-26	Chimp	chimp_up	chimp_UP_AC061961.1_L2/L3	pt	-2.87435748835638	chimp_up_AC061961.1_L2/L3	down_AC061961.1_L2/L3	Exc	macaque_down_AC061961.1_Exc	macaque_down_ac061961.1_exc
846.257149834624	1.17841559044708	0.0682031519785815	17.2780224412085	6.88691115798204e-67	5.08224193070155e-65	L2/L3	Human	UP	human_up	macaque_down	KCNJ3_L2/L3	UP_KCNJ3_L2/L3	human_UP_KCNJ3_L2/L3	macaque_DOWN_KCNJ3_L2/L3	hg	rm	-1.17841559044708	human_up_KCNJ3_L2/L3	macaque_down_KCNJ3_L2/L3	1.28692852036821	0.0605368209138911	21.2586075869225	2.74438545571361e-100	3.20662606482302e-98	Chimp	chimp_up	chimp_UP_KCNJ3_L2/L3	pt	-1.28692852036821	chimp_up_KCNJ3_L2/L3	down_KCNJ3_L2/L3	Exc	macaque_down_KCNJ3_Exc	macaque_down_kcnj3_exc
7.79567124492513	-2.59975177583511	0.748691738622356	-3.47239276423542	0.0005158410484017	0.0014927263845701	L2/L3	Human	DOWN	human_down	macaque_up	AC073225.1_L2/L3	DOWN_AC073225.1_L2/L3	human_DOWN_AC073225.1_L2/L3	macaque_UP_AC073225.1_L2/L3	hg	rm	2.59975177583511	human_down_AC073225.1_L2/L3	macaque_up_AC073225.1_L2/L3	-3.73743624924611	0.612149335259577	-6.10543217801793	1.02522883395469e-09	4.91499486849238e-09	Chimp	chimp_down	chimp_DOWN_AC073225.1_L2/L3	pt	3.73743624924611	chimp_down_AC073225.1_L2/L3	up_AC073225.1_L2/L3	Exc	macaque_up_AC073225.1_Exc	macaque_up_ac073225.1_exc
262.310756661732	1.14491962722341	0.106511765220753	10.7492315506223	5.97573784953301e-27	1.21017576364884e-25	L2/L3	Human	UP	human_up	macaque_down	GPD2_L2/L3	UP_GPD2_L2/L3	human_UP_GPD2_L2/L3	macaque_DOWN_GPD2_L2/L3	hg	rm	-1.14491962722341	human_up_GPD2_L2/L3	macaque_down_GPD2_L2/L3	0.542102919327867	0.0958883643224983	5.65347968085709	1.57231706674518e-08	6.62385111398696e-08	Chimp	chimp_up	chimp_UP_GPD2_L2/L3	pt	-0.542102919327867	chimp_up_GPD2_L2/L3	down_GPD2_L2/L3	Exc	macaque_down_GPD2_Exc	macaque_down_gpd2_exc
16.8023413058696	1.6273959598878	0.461085123754774	3.52949135863538	0.0004163593016222	0.0012270358435525	L2/L3	Human	UP	human_up	macaque_down	AC019186.1_L2/L3	UP_AC019186.1_L2/L3	human_UP_AC019186.1_L2/L3	macaque_DOWN_AC019186.1_L2/L3	hg	rm	-1.6273959598878	human_up_AC019186.1_L2/L3	macaque_down_AC019186.1_L2/L3	1.50720948413538	0.413069090974833	3.6488072263611	0.0002634607015195	0.0006257946468779	Chimp	chimp_up	chimp_UP_AC019186.1_L2/L3	pt	-1.50720948413538	chimp_up_AC019186.1_L2/L3	down_AC019186.1_L2/L3	Exc	macaque_down_AC019186.1_Exc	macaque_down_ac019186.1_exc
17.4966721707807	-4.25269241729583	0.765149128809759	-5.55799158251827	2.72896542560392e-08	1.52909308614703e-07	L2/L3	Human	DOWN	human_down	macaque_up	AC091488.1_L2/L3	DOWN_AC091488.1_L2/L3	human_DOWN_AC091488.1_L2/L3	macaque_UP_AC091488.1_L2/L3	hg	rm	4.25269241729583	human_down_AC091488.1_L2/L3	macaque_up_AC091488.1_L2/L3	-4.33769596389397	0.452228765997029	-9.59181788078132	8.65464830204775e-22	1.00044712380024e-20	Chimp	chimp_down	chimp_DOWN_AC091488.1_L2/L3	pt	4.33769596389397	chimp_down_AC091488.1_L2/L3	up_AC091488.1_L2/L3	Exc	macaque_up_AC091488.1_Exc	macaque_up_ac091488.1_exc
49.8277603323569	-2.7706416690707	0.326136154540805	-8.49535272460583	1.97332723503769e-17	2.38520425833461e-16	L2/L3	Human	DOWN	human_down	macaque_up	CCDC148-AS1_L2/L3	DOWN_CCDC148-AS1_L2/L3	human_DOWN_CCDC148-AS1_L2/L3	macaque_UP_CCDC148-AS1_L2/L3	hg	rm	2.7706416690707	human_down_CCDC148-AS1_L2/L3	macaque_up_CCDC148-AS1_L2/L3	-1.96398221074251	0.187518561338974	-10.4735349755176	1.14293523836775e-25	1.61105880199489e-24	Chimp	chimp_down	chimp_DOWN_CCDC148-AS1_L2/L3	pt	1.96398221074251	chimp_down_CCDC148-AS1_L2/L3	up_CCDC148-AS1_L2/L3	Exc	macaque_up_CCDC148-AS1_Exc	macaque_up_ccdc148-as1_exc
15.2229608906904	-2.58000163950154	0.614231555852243	-4.20037299438613	2.66475615899644e-05	9.83389500012993e-05	L2/L3	Human	DOWN	human_down	macaque_up	PKP4-AS1_L2/L3	DOWN_PKP4-AS1_L2/L3	human_DOWN_PKP4-AS1_L2/L3	macaque_UP_PKP4-AS1_L2/L3	hg	rm	2.58000163950154	human_down_PKP4-AS1_L2/L3	macaque_up_PKP4-AS1_L2/L3	-0.792454082044495	0.319468913728177	-2.48053581425691	0.0131185084386244	0.022857441128368	Chimp	chimp_down	chimp_DOWN_PKP4-AS1_L2/L3	pt	0.792454082044495	chimp_down_PKP4-AS1_L2/L3	up_PKP4-AS1_L2/L3	Exc	macaque_up_PKP4-AS1_Exc	macaque_up_pkp4-as1_exc
4.23889196981408	-3.76101542873817	1.47494502114747	-2.54993601443678	0.0107742691397888	0.0221030621581898	L2/L3	Human	DOWN	human_down	macaque_up	DAPL1_L2/L3	DOWN_DAPL1_L2/L3	human_DOWN_DAPL1_L2/L3	macaque_UP_DAPL1_L2/L3	hg	rm	3.76101542873817	human_down_DAPL1_L2/L3	macaque_up_DAPL1_L2/L3	-1.61108275661627	0.591587961887593	-2.72331903353096	0.0064629612564253	0.0120024265296575	Chimp	chimp_down	chimp_DOWN_DAPL1_L2/L3	pt	1.61108275661627	chimp_down_DAPL1_L2/L3	up_DAPL1_L2/L3	Exc	macaque_up_DAPL1_Exc	macaque_up_dapl1_exc
35.3448021576653	-0.832100935044635	0.298124280545941	-2.79112098323841	0.0052525834879834	0.0117649623239484	L2/L3	Human	DOWN	human_down	macaque_up	PLA2R1_L2/L3	DOWN_PLA2R1_L2/L3	human_DOWN_PLA2R1_L2/L3	macaque_UP_PLA2R1_L2/L3	hg	rm	0.832100935044635	human_down_PLA2R1_L2/L3	macaque_up_PLA2R1_L2/L3	-0.571404884860711	0.224795698669152	-2.5418853129467	0.0110256344764389	0.0195119922325636	Chimp	chimp_down	chimp_DOWN_PLA2R1_L2/L3	pt	0.571404884860711	chimp_down_PLA2R1_L2/L3	up_PLA2R1_L2/L3	Exc	macaque_up_PLA2R1_Exc	macaque_up_pla2r1_exc
9.79727143546058	-2.05416099361548	0.609574332439604	-3.36982855789618	0.0007521496403478	0.0020952283327719	L2/L3	Human	DOWN	human_down	macaque_up	AC009313.1_L2/L3	DOWN_AC009313.1_L2/L3	human_DOWN_AC009313.1_L2/L3	macaque_UP_AC009313.1_L2/L3	hg	rm	2.05416099361548	human_down_AC009313.1_L2/L3	macaque_up_AC009313.1_L2/L3	-2.52006473190292	0.449471756286292	-5.60672544305045	2.06190349884533e-08	8.5697527111556e-08	Chimp	chimp_down	chimp_DOWN_AC009313.1_L2/L3	pt	2.52006473190292	chimp_down_AC009313.1_L2/L3	up_AC009313.1_L2/L3	Exc	macaque_up_AC009313.1_Exc	macaque_up_ac009313.1_exc
11.0698462497222	-2.14451377569212	0.642126580007408	-3.33970566312233	0.0008386722619054	0.0023145295860573	L2/L3	Human	DOWN	human_down	macaque_up	AC009299.2_L2/L3	DOWN_AC009299.2_L2/L3	human_DOWN_AC009299.2_L2/L3	macaque_UP_AC009299.2_L2/L3	hg	rm	2.14451377569212	human_down_AC009299.2_L2/L3	macaque_up_AC009299.2_L2/L3	-0.985091410271747	0.384451557868349	-2.56232908960946	0.0103972747181789	0.0185016379382242	Chimp	chimp_down	chimp_DOWN_AC009299.2_L2/L3	pt	0.985091410271747	chimp_down_AC009299.2_L2/L3	up_AC009299.2_L2/L3	Exc	macaque_up_AC009299.2_Exc	macaque_up_ac009299.2_exc
26.3932084566655	-0.970722466723432	0.340102970235388	-2.85420167325085	0.0043145132589906	0.0099104498449745	L2/L3	Human	DOWN	human_down	macaque_up	AHCTF1P1_L2/L3	DOWN_AHCTF1P1_L2/L3	human_DOWN_AHCTF1P1_L2/L3	macaque_UP_AHCTF1P1_L2/L3	hg	rm	0.970722466723432	human_down_AHCTF1P1_L2/L3	macaque_up_AHCTF1P1_L2/L3	-1.13339645385766	0.265233452749235	-4.27320325588503	1.92684662371354e-05	5.44626065727926e-05	Chimp	chimp_down	chimp_DOWN_AHCTF1P1_L2/L3	pt	1.13339645385766	chimp_down_AHCTF1P1_L2/L3	up_AHCTF1P1_L2/L3	Exc	macaque_up_AHCTF1P1_Exc	macaque_up_ahctf1p1_exc
9.69128046254895	-4.1778201642662	1.07030032276522	-3.90340923515035	9.48471293271414e-05	0.0003163694618866	L2/L3	Human	DOWN	human_down	macaque_up	DPP4_L2/L3	DOWN_DPP4_L2/L3	human_DOWN_DPP4_L2/L3	macaque_UP_DPP4_L2/L3	hg	rm	4.1778201642662	human_down_DPP4_L2/L3	macaque_up_DPP4_L2/L3	-2.07847171644724	0.405807151138338	-5.12182131491985	3.02598569117382e-07	1.09350204570678e-06	Chimp	chimp_down	chimp_DOWN_DPP4_L2/L3	pt	2.07847171644724	chimp_down_DPP4_L2/L3	up_DPP4_L2/L3	Exc	macaque_up_DPP4_Exc	macaque_up_dpp4_exc
61.5553687356019	-0.960121065502653	0.225636901995255	-4.25515975894244	2.0889980403702e-05	7.86666666674042e-05	L2/L3	Human	DOWN	human_down	macaque_up	KCNH7-AS1_L2/L3	DOWN_KCNH7-AS1_L2/L3	human_DOWN_KCNH7-AS1_L2/L3	macaque_UP_KCNH7-AS1_L2/L3	hg	rm	0.960121065502653	human_down_KCNH7-AS1_L2/L3	macaque_up_KCNH7-AS1_L2/L3	-1.17110447950742	0.178803464570035	-6.54967442786165	5.76626549278454e-11	3.11524715063491e-10	Chimp	chimp_down	chimp_DOWN_KCNH7-AS1_L2/L3	pt	1.17110447950742	chimp_down_KCNH7-AS1_L2/L3	up_KCNH7-AS1_L2/L3	Exc	macaque_up_KCNH7-AS1_Exc	macaque_up_kcnh7-as1_exc
29.3192839357248	-2.97453430696799	0.457945501799924	-6.4953892881943	8.28189735671228e-11	6.01301569889107e-10	L2/L3	Human	DOWN	human_down	macaque_up	AC016766.1_L2/L3	DOWN_AC016766.1_L2/L3	human_DOWN_AC016766.1_L2/L3	macaque_UP_AC016766.1_L2/L3	hg	rm	2.97453430696799	human_down_AC016766.1_L2/L3	macaque_up_AC016766.1_L2/L3	-2.6988181668333	0.303285448564078	-8.89860749868157	5.65516995194519e-19	5.46620563562715e-18	Chimp	chimp_down	chimp_DOWN_AC016766.1_L2/L3	pt	2.6988181668333	chimp_down_AC016766.1_L2/L3	up_AC016766.1_L2/L3	Exc	macaque_up_AC016766.1_Exc	macaque_up_ac016766.1_exc
111.651073063997	-2.18878786726539	0.201520059043659	-10.8613895691207	1.76049675213321e-27	3.64263893957008e-26	L2/L3	Human	DOWN	human_down	macaque_up	AC019197.1_L2/L3	DOWN_AC019197.1_L2/L3	human_DOWN_AC019197.1_L2/L3	macaque_UP_AC019197.1_L2/L3	hg	rm	2.18878786726539	human_down_AC019197.1_L2/L3	macaque_up_AC019197.1_L2/L3	-1.03907252806377	0.117809774115259	-8.81991783675942	1.1454373880622e-18	1.08688875723928e-17	Chimp	chimp_down	chimp_DOWN_AC019197.1_L2/L3	pt	1.03907252806377	chimp_down_AC019197.1_L2/L3	up_AC019197.1_L2/L3	Exc	macaque_up_AC019197.1_Exc	macaque_up_ac019197.1_exc
7.91510557620894	-1.64389786143731	0.655011781857418	-2.50972258357813	0.0120826041482578	0.0244337789495098	L2/L3	Human	DOWN	human_down	macaque_up	AC009495.3_L2/L3	DOWN_AC009495.3_L2/L3	human_DOWN_AC009495.3_L2/L3	macaque_UP_AC009495.3_L2/L3	hg	rm	1.64389786143731	human_down_AC009495.3_L2/L3	macaque_up_AC009495.3_L2/L3	-2.3142108662896	0.522783847327039	-4.42670690405225	9.56826023719136e-06	2.82578430199099e-05	Chimp	chimp_down	chimp_DOWN_AC009495.3_L2/L3	pt	2.3142108662896	chimp_down_AC009495.3_L2/L3	up_AC009495.3_L2/L3	Exc	macaque_up_AC009495.3_Exc	macaque_up_ac009495.3_exc
16.6368205889384	-2.50946907933999	0.544723235410857	-4.60686990421334	4.08775567746e-06	1.72395624412422e-05	L2/L3	Human	DOWN	human_down	macaque_up	TTC21B-AS1_L2/L3	DOWN_TTC21B-AS1_L2/L3	human_DOWN_TTC21B-AS1_L2/L3	macaque_UP_TTC21B-AS1_L2/L3	hg	rm	2.50946907933999	human_down_TTC21B-AS1_L2/L3	macaque_up_TTC21B-AS1_L2/L3	-1.38059259080088	0.303603929778325	-4.54734756499666	5.43262412341304e-06	1.6642080530224e-05	Chimp	chimp_down	chimp_DOWN_TTC21B-AS1_L2/L3	pt	1.38059259080088	chimp_down_TTC21B-AS1_L2/L3	up_TTC21B-AS1_L2/L3	Exc	macaque_up_TTC21B-AS1_Exc	macaque_up_ttc21b-as1_exc
183.498989764728	-2.39302046265844	0.157342138288301	-15.2090246687359	3.08099147555166e-52	1.59302630827005e-50	L2/L3	Human	DOWN	human_down	macaque_up	SCN1A-AS1_L2/L3	DOWN_SCN1A-AS1_L2/L3	human_DOWN_SCN1A-AS1_L2/L3	macaque_UP_SCN1A-AS1_L2/L3	hg	rm	2.39302046265844	human_down_SCN1A-AS1_L2/L3	macaque_up_SCN1A-AS1_L2/L3	-2.01780986483024	0.102079261052643	-19.7670892600764	5.71812722960865e-87	4.97435330820992e-85	Chimp	chimp_down	chimp_DOWN_SCN1A-AS1_L2/L3	pt	2.01780986483024	chimp_down_SCN1A-AS1_L2/L3	up_SCN1A-AS1_L2/L3	Exc	macaque_up_SCN1A-AS1_Exc	macaque_up_scn1a-as1_exc
13.8593937651285	-2.31592807756442	0.561383677937153	-4.12539261218722	3.70102845543279e-05	0.0001328024988776	L2/L3	Human	DOWN	human_down	macaque_up	XIRP2_L2/L3	DOWN_XIRP2_L2/L3	human_DOWN_XIRP2_L2/L3	macaque_UP_XIRP2_L2/L3	hg	rm	2.31592807756442	human_down_XIRP2_L2/L3	macaque_up_XIRP2_L2/L3	-1.83337446284626	0.354846280218881	-5.16667234531914	2.38298469716109e-07	8.72516486045035e-07	Chimp	chimp_down	chimp_DOWN_XIRP2_L2/L3	pt	1.83337446284626	chimp_down_XIRP2_L2/L3	up_XIRP2_L2/L3	Exc	macaque_up_XIRP2_Exc	macaque_up_xirp2_exc
36.1603446433275	-1.7408863043645	0.338605360359857	-5.14134301510865	2.72781519947471e-07	1.35769895791771e-06	L2/L3	Human	DOWN	human_down	macaque_up	B3GALT1-AS1_L2/L3	DOWN_B3GALT1-AS1_L2/L3	human_DOWN_B3GALT1-AS1_L2/L3	macaque_UP_B3GALT1-AS1_L2/L3	hg	rm	1.7408863043645	human_down_B3GALT1-AS1_L2/L3	macaque_up_B3GALT1-AS1_L2/L3	-0.988837133703808	0.231247184689606	-4.27610452871494	1.90191949371902e-05	5.38090837415866e-05	Chimp	chimp_down	chimp_DOWN_B3GALT1-AS1_L2/L3	pt	0.988837133703808	chimp_down_B3GALT1-AS1_L2/L3	up_B3GALT1-AS1_L2/L3	Exc	macaque_up_B3GALT1-AS1_Exc	macaque_up_b3galt1-as1_exc
4.5319511954532	-3.22194122802422	1.1317137412915	-2.84695776897377	0.0044139217426688	0.0101105361001589	L2/L3	Human	DOWN	human_down	macaque_up	MYO3B-AS1_L2/L3	DOWN_MYO3B-AS1_L2/L3	human_DOWN_MYO3B-AS1_L2/L3	macaque_UP_MYO3B-AS1_L2/L3	hg	rm	3.22194122802422	human_down_MYO3B-AS1_L2/L3	macaque_up_MYO3B-AS1_L2/L3	-3.89170076618774	0.809887691057276	-4.80523510748419	1.54569761000169e-06	5.10363469694374e-06	Chimp	chimp_down	chimp_DOWN_MYO3B-AS1_L2/L3	pt	3.89170076618774	chimp_down_MYO3B-AS1_L2/L3	up_MYO3B-AS1_L2/L3	Exc	macaque_up_MYO3B-AS1_Exc	macaque_up_myo3b-as1_exc
8.51245517017831	-2.78407925380588	0.755183114889754	-3.68662804942655	0.0002272451217373	0.0007065764051307	L2/L3	Human	DOWN	human_down	macaque_up	AC007277.1_L2/L3	DOWN_AC007277.1_L2/L3	human_DOWN_AC007277.1_L2/L3	macaque_UP_AC007277.1_L2/L3	hg	rm	2.78407925380588	human_down_AC007277.1_L2/L3	macaque_up_AC007277.1_L2/L3	-4.5133245243094	0.708205062503446	-6.3729063279429	1.85479181655989e-10	9.56530024654296e-10	Chimp	chimp_down	chimp_DOWN_AC007277.1_L2/L3	pt	4.5133245243094	chimp_down_AC007277.1_L2/L3	up_AC007277.1_L2/L3	Exc	macaque_up_AC007277.1_Exc	macaque_up_ac007277.1_exc
20.0058828557157	-1.25592745406628	0.41482817094027	-3.02758477376196	0.0024651655853573	0.0060439916573316	L2/L3	Human	DOWN	human_down	macaque_up	AC007405.1_L2/L3	DOWN_AC007405.1_L2/L3	human_DOWN_AC007405.1_L2/L3	macaque_UP_AC007405.1_L2/L3	hg	rm	1.25592745406628	human_down_AC007405.1_L2/L3	macaque_up_AC007405.1_L2/L3	-0.759651843237221	0.294410577348767	-2.58024643706097	0.0098729831385212	0.0176464026761991	Chimp	chimp_down	chimp_DOWN_AC007405.1_L2/L3	pt	0.759651843237221	chimp_down_AC007405.1_L2/L3	up_AC007405.1_L2/L3	Exc	macaque_up_AC007405.1_Exc	macaque_up_ac007405.1_exc
32.2760429980661	-1.1153031440154	0.314600049514145	-3.54514611722988	0.0003923954985028	0.0011610152808234	L2/L3	Human	DOWN	human_down	macaque_up	GAD1_L2/L3	DOWN_GAD1_L2/L3	human_DOWN_GAD1_L2/L3	macaque_UP_GAD1_L2/L3	hg	rm	1.1153031440154	human_down_GAD1_L2/L3	macaque_up_GAD1_L2/L3	-1.38979249946237	0.248627510267923	-5.58985808917412	2.27255259903134e-08	9.38959330048728e-08	Chimp	chimp_down	chimp_DOWN_GAD1_L2/L3	pt	1.38979249946237	chimp_down_GAD1_L2/L3	up_GAD1_L2/L3	Exc	macaque_up_GAD1_Exc	macaque_up_gad1_exc
27.8093100695091	-2.91400649381314	0.443565715528391	-6.56950343951148	5.04833287571153e-11	3.73934314560162e-10	L2/L3	Human	DOWN	human_down	macaque_up	AC104088.1_L2/L3	DOWN_AC104088.1_L2/L3	human_DOWN_AC104088.1_L2/L3	macaque_UP_AC104088.1_L2/L3	hg	rm	2.91400649381314	human_down_AC104088.1_L2/L3	macaque_up_AC104088.1_L2/L3	-2.08061575120293	0.243197977839921	-8.55523458575977	1.17629275356617e-17	1.05129786554193e-16	Chimp	chimp_down	chimp_DOWN_AC104088.1_L2/L3	pt	2.08061575120293	chimp_down_AC104088.1_L2/L3	up_AC104088.1_L2/L3	Exc	macaque_up_AC104088.1_Exc	macaque_up_ac104088.1_exc
34.090255148567	-2.11352962126635	0.372169184615111	-5.67894846923482	1.35525297071485e-08	7.85407483830761e-08	L2/L3	Human	DOWN	human_down	macaque_up	AC078883.1_L2/L3	DOWN_AC078883.1_L2/L3	human_DOWN_AC078883.1_L2/L3	macaque_UP_AC078883.1_L2/L3	hg	rm	2.11352962126635	human_down_AC078883.1_L2/L3	macaque_up_AC078883.1_L2/L3	-0.803929369531411	0.222482726822587	-3.61344622574895	0.0003021540430694	0.0007097106593026	Chimp	chimp_down	chimp_DOWN_AC078883.1_L2/L3	pt	0.803929369531411	chimp_down_AC078883.1_L2/L3	up_AC078883.1_L2/L3	Exc	macaque_up_AC078883.1_Exc	macaque_up_ac078883.1_exc
32.3125826570154	2.10087098997316	0.379786807393705	5.53171134192478	3.17121469490582e-08	1.76034172025559e-07	L2/L3	Human	UP	human_up	macaque_down	RAPGEF4-AS1_L2/L3	UP_RAPGEF4-AS1_L2/L3	human_UP_RAPGEF4-AS1_L2/L3	macaque_DOWN_RAPGEF4-AS1_L2/L3	hg	rm	-2.10087098997316	human_up_RAPGEF4-AS1_L2/L3	macaque_down_RAPGEF4-AS1_L2/L3	2.54491507832655	0.340521095176163	7.47359007820052	7.80359774775287e-14	5.34962772261828e-13	Chimp	chimp_up	chimp_UP_RAPGEF4-AS1_L2/L3	pt	-2.54491507832655	chimp_up_RAPGEF4-AS1_L2/L3	down_RAPGEF4-AS1_L2/L3	Exc	macaque_down_RAPGEF4-AS1_Exc	macaque_down_rapgef4-as1_exc
5.84167468239974	-3.64832161284927	1.11221183779507	-3.28023986876632	0.0010371886278284	0.0027969711656203	L2/L3	Human	DOWN	human_down	macaque_up	CDCA7_L2/L3	DOWN_CDCA7_L2/L3	human_DOWN_CDCA7_L2/L3	macaque_UP_CDCA7_L2/L3	hg	rm	3.64832161284927	human_down_CDCA7_L2/L3	macaque_up_CDCA7_L2/L3	-4.63334099521317	0.845550359017249	-5.47967480091704	4.26108288301549e-08	1.71066635869907e-07	Chimp	chimp_down	chimp_DOWN_CDCA7_L2/L3	pt	4.63334099521317	chimp_down_CDCA7_L2/L3	up_CDCA7_L2/L3	Exc	macaque_up_CDCA7_Exc	macaque_up_cdca7_exc
10.9617126248695	-2.3742135029257	0.595681627002428	-3.98570880030856	6.72789832422565e-05	0.0002305768288371	L2/L3	Human	DOWN	human_down	macaque_up	AC093459.1_L2/L3	DOWN_AC093459.1_L2/L3	human_DOWN_AC093459.1_L2/L3	macaque_UP_AC093459.1_L2/L3	hg	rm	2.3742135029257	human_down_AC093459.1_L2/L3	macaque_up_AC093459.1_L2/L3	-3.55318268597062	0.492682324627933	-7.21191426677207	5.51707083993394e-13	3.52465560280529e-12	Chimp	chimp_down	chimp_DOWN_AC093459.1_L2/L3	pt	3.55318268597062	chimp_down_AC093459.1_L2/L3	up_AC093459.1_L2/L3	Exc	macaque_up_AC093459.1_Exc	macaque_up_ac093459.1_exc
8.78003835136214	-5.18152634357543	1.43319987074045	-3.61535501736993	0.0002999362996218	0.00090796058392	L2/L3	Human	DOWN	human_down	macaque_up	AC016739.1_L2/L3	DOWN_AC016739.1_L2/L3	human_DOWN_AC016739.1_L2/L3	macaque_UP_AC016739.1_L2/L3	hg	rm	5.18152634357543	human_down_AC016739.1_L2/L3	macaque_up_AC016739.1_L2/L3	-4.10545542520536	0.591559461976928	-6.94005537750232	3.9194626926107e-12	2.32920251161976e-11	Chimp	chimp_down	chimp_DOWN_AC016739.1_L2/L3	pt	4.10545542520536	chimp_down_AC016739.1_L2/L3	up_AC016739.1_L2/L3	Exc	macaque_up_AC016739.1_Exc	macaque_up_ac016739.1_exc
10.2870493052944	1.7701775883146	0.675135470289148	2.62195909741857	0.0087425922846184	0.0184056200049606	L2/L3	Human	UP	human_up	macaque_down	AC019080.1_L2/L3	UP_AC019080.1_L2/L3	human_UP_AC019080.1_L2/L3	macaque_DOWN_AC019080.1_L2/L3	hg	rm	-1.7701775883146	human_up_AC019080.1_L2/L3	macaque_down_AC019080.1_L2/L3	2.33820274016742	0.599365677144693	3.90112885894023	9.57451659624993e-05	0.000243328902429	Chimp	chimp_up	chimp_UP_AC019080.1_L2/L3	pt	-2.33820274016742	chimp_up_AC019080.1_L2/L3	down_AC019080.1_L2/L3	Exc	macaque_down_AC019080.1_Exc	macaque_down_ac019080.1_exc
50.7490656007516	1.76277208146801	0.263416906760933	6.69194738919258	2.20220046990198e-11	1.68892054055931e-10	L2/L3	Human	UP	human_up	macaque_down	CHROMR_L2/L3	UP_CHROMR_L2/L3	human_UP_CHROMR_L2/L3	macaque_DOWN_CHROMR_L2/L3	hg	rm	-1.76277208146801	human_up_CHROMR_L2/L3	macaque_down_CHROMR_L2/L3	0.761326409863017	0.248643355070114	3.06192140002427	0.0021992119250896	0.0044673952144569	Chimp	chimp_up	chimp_UP_CHROMR_L2/L3	pt	-0.761326409863017	chimp_up_CHROMR_L2/L3	down_CHROMR_L2/L3	Exc	macaque_down_CHROMR_Exc	macaque_down_chromr_exc
71.0604152919673	-1.46030962312792	0.237764694447879	-6.14182701312719	8.15776727201295e-10	5.39834926973072e-09	L2/L3	Human	DOWN	human_down	macaque_up	PJVK_L2/L3	DOWN_PJVK_L2/L3	human_DOWN_PJVK_L2/L3	macaque_UP_PJVK_L2/L3	hg	rm	1.46030962312792	human_down_PJVK_L2/L3	macaque_up_PJVK_L2/L3	-1.74050285902491	0.192905168133347	-9.02258283625548	1.83706003676179e-19	1.84682256584792e-18	Chimp	chimp_down	chimp_DOWN_PJVK_L2/L3	pt	1.74050285902491	chimp_down_PJVK_L2/L3	up_PJVK_L2/L3	Exc	macaque_up_PJVK_Exc	macaque_up_pjvk_exc
9.30001317544514	-3.67834358117648	0.908685585557668	-4.04798275623471	5.16609513856359e-05	0.0001804499468388	L2/L3	Human	DOWN	human_down	macaque_up	NUDCP2_L2/L3	DOWN_NUDCP2_L2/L3	human_DOWN_NUDCP2_L2/L3	macaque_UP_NUDCP2_L2/L3	hg	rm	3.67834358117648	human_down_NUDCP2_L2/L3	macaque_up_NUDCP2_L2/L3	-3.55613875356955	0.541334915929706	-6.56920263024624	5.05854082027022e-11	2.74284301619565e-10	Chimp	chimp_down	chimp_DOWN_NUDCP2_L2/L3	pt	3.55613875356955	chimp_down_NUDCP2_L2/L3	up_NUDCP2_L2/L3	Exc	macaque_up_NUDCP2_Exc	macaque_up_nudcp2_exc
331.869030162494	4.81945030463827	0.180643851358345	26.6792933631483	8.18606497447561e-157	2.95640976866061e-154	L2/L3	Human	UP	human_up	macaque_down	TTN-AS1_L2/L3	UP_TTN-AS1_L2/L3	human_UP_TTN-AS1_L2/L3	macaque_DOWN_TTN-AS1_L2/L3	hg	rm	-4.81945030463827	human_up_TTN-AS1_L2/L3	macaque_down_TTN-AS1_L2/L3	2.55537846786273	0.181582021991993	14.0728605168599	5.57672101341882e-45	1.59003256071592e-43	Chimp	chimp_up	chimp_UP_TTN-AS1_L2/L3	pt	-2.55537846786273	chimp_up_TTN-AS1_L2/L3	down_TTN-AS1_L2/L3	Exc	macaque_down_TTN-AS1_Exc	macaque_down_ttn-as1_exc
8.90407483752369	4.82093598227475	1.08988513007841	4.42334320308407	9.718517130165e-06	3.86679290483764e-05	L2/L3	Human	UP	human_up	macaque_down	AC010680.1_L2/L3	UP_AC010680.1_L2/L3	human_UP_AC010680.1_L2/L3	macaque_DOWN_AC010680.1_L2/L3	hg	rm	-4.82093598227475	human_up_AC010680.1_L2/L3	macaque_down_AC010680.1_L2/L3	2.91867173423319	1.08817923845146	2.68216083444728	0.0073148282808016	0.0134440779475045	Chimp	chimp_up	chimp_UP_AC010680.1_L2/L3	pt	-2.91867173423319	chimp_up_AC010680.1_L2/L3	down_AC010680.1_L2/L3	Exc	macaque_down_AC010680.1_Exc	macaque_down_ac010680.1_exc
9.32427162815006	-2.94802393651181	0.820441619349941	-3.59321597903287	0.000326621638389	0.0009818833866366	L2/L3	Human	DOWN	human_down	macaque_up	AC009478.1_L2/L3	DOWN_AC009478.1_L2/L3	human_DOWN_AC009478.1_L2/L3	macaque_UP_AC009478.1_L2/L3	hg	rm	2.94802393651181	human_down_AC009478.1_L2/L3	macaque_up_AC009478.1_L2/L3	-1.64778254612554	0.454463368364311	-3.62577637897679	0.0002880945850401	0.0006792979057291	Chimp	chimp_down	chimp_DOWN_AC009478.1_L2/L3	pt	1.64778254612554	chimp_down_AC009478.1_L2/L3	up_AC009478.1_L2/L3	Exc	macaque_up_AC009478.1_Exc	macaque_up_ac009478.1_exc
74.4989239442744	-2.16311165228921	0.241117268374177	-8.97120171804698	2.93296766248319e-19	3.98575924760258e-18	L2/L3	Human	DOWN	human_down	macaque_up	LINC01934_L2/L3	DOWN_LINC01934_L2/L3	human_DOWN_LINC01934_L2/L3	macaque_UP_LINC01934_L2/L3	hg	rm	2.16311165228921	human_down_LINC01934_L2/L3	macaque_up_LINC01934_L2/L3	-1.68071190390293	0.159269284387371	-10.55264303075	4.93879029860864e-26	7.06184796386536e-25	Chimp	chimp_down	chimp_DOWN_LINC01934_L2/L3	pt	1.68071190390293	chimp_down_LINC01934_L2/L3	up_LINC01934_L2/L3	Exc	macaque_up_LINC01934_Exc	macaque_up_linc01934_exc
168.608255440758	-1.17614940378553	0.138383867098917	-8.49918005936936	1.90934539486796e-17	2.30903890573682e-16	L2/L3	Human	DOWN	human_down	macaque_up	ITPRID2_L2/L3	DOWN_ITPRID2_L2/L3	human_DOWN_ITPRID2_L2/L3	macaque_UP_ITPRID2_L2/L3	hg	rm	1.17614940378553	human_down_ITPRID2_L2/L3	macaque_up_ITPRID2_L2/L3	-0.721378699224236	0.0971930376370627	-7.42212319691047	1.15257525761305e-13	7.7716503084766e-13	Chimp	chimp_down	chimp_DOWN_ITPRID2_L2/L3	pt	0.721378699224236	chimp_down_ITPRID2_L2/L3	up_ITPRID2_L2/L3	Exc	macaque_up_ITPRID2_Exc	macaque_up_itprid2_exc
251.278165773384	0.866299081892408	0.108925090933519	7.95316372442724	1.81807818434387e-15	1.91750936292126e-14	L2/L3	Human	UP	human_up	macaque_down	DNAJC10_L2/L3	UP_DNAJC10_L2/L3	human_UP_DNAJC10_L2/L3	macaque_DOWN_DNAJC10_L2/L3	hg	rm	-0.866299081892408	human_up_DNAJC10_L2/L3	macaque_down_DNAJC10_L2/L3	0.612553850359952	0.0948151218208891	6.46050797168303	1.04352095755278e-10	5.52250567145383e-10	Chimp	chimp_up	chimp_UP_DNAJC10_L2/L3	pt	-0.612553850359952	chimp_up_DNAJC10_L2/L3	down_DNAJC10_L2/L3	Exc	macaque_down_DNAJC10_Exc	macaque_down_dnajc10_exc
71.6866899738774	0.935075556117034	0.225793447198353	4.14128739216951	3.45361907166632e-05	0.000124822538578	L2/L3	Human	UP	human_up	macaque_down	NUP35_L2/L3	UP_NUP35_L2/L3	human_UP_NUP35_L2/L3	macaque_DOWN_NUP35_L2/L3	hg	rm	-0.935075556117034	human_up_NUP35_L2/L3	macaque_down_NUP35_L2/L3	1.21442447770462	0.194647315616009	6.23910211071384	4.40089658259817e-10	2.18541189464187e-09	Chimp	chimp_up	chimp_UP_NUP35_L2/L3	pt	-1.21442447770462	chimp_up_NUP35_L2/L3	down_NUP35_L2/L3	Exc	macaque_down_NUP35_Exc	macaque_down_nup35_exc
126.352429323756	5.29409443008379	0.501812340225348	10.5499486674767	5.08248548635566e-26	9.90565200758573e-25	L2/L3	Human	UP	human_up	macaque_down	AC021851.1_L2/L3	UP_AC021851.1_L2/L3	human_UP_AC021851.1_L2/L3	macaque_DOWN_AC021851.1_L2/L3	hg	rm	-5.29409443008379	human_up_AC021851.1_L2/L3	macaque_down_AC021851.1_L2/L3	6.24509857349264	0.492963865361188	12.6684712862613	8.84207593499956e-37	1.93003408412682e-35	Chimp	chimp_up	chimp_UP_AC021851.1_L2/L3	pt	-6.24509857349264	chimp_up_AC021851.1_L2/L3	down_AC021851.1_L2/L3	Exc	macaque_down_AC021851.1_Exc	macaque_down_ac021851.1_exc
35.978774748302	-7.29041575913385	1.40218648071885	-5.19931967636452	2.00019265893779e-07	1.01396410502852e-06	L2/L3	Human	DOWN	human_down	macaque_up	AC096555.1_L2/L3	DOWN_AC096555.1_L2/L3	human_DOWN_AC096555.1_L2/L3	macaque_UP_AC096555.1_L2/L3	hg	rm	7.29041575913385	human_down_AC096555.1_L2/L3	macaque_up_AC096555.1_L2/L3	-5.47679511602731	0.411713375208218	-13.3024464246698	2.24016721664608e-40	5.5218847751785e-39	Chimp	chimp_down	chimp_DOWN_AC096555.1_L2/L3	pt	5.47679511602731	chimp_down_AC096555.1_L2/L3	up_AC096555.1_L2/L3	Exc	macaque_up_AC096555.1_Exc	macaque_up_ac096555.1_exc
6.9282881264564	-2.06975695373034	0.760732969301158	-2.72074044014644	0.0065135883464189	0.0142216627118478	L2/L3	Human	DOWN	human_down	macaque_up	AC020584.1_L2/L3	DOWN_AC020584.1_L2/L3	human_DOWN_AC020584.1_L2/L3	macaque_UP_AC020584.1_L2/L3	hg	rm	2.06975695373034	human_down_AC020584.1_L2/L3	macaque_up_AC020584.1_L2/L3	-1.52037144640401	0.483786548332553	-3.14264927713309	0.0016742631747319	0.0034700029555189	Chimp	chimp_down	chimp_DOWN_AC020584.1_L2/L3	pt	1.52037144640401	chimp_down_AC020584.1_L2/L3	up_AC020584.1_L2/L3	Exc	macaque_up_AC020584.1_Exc	macaque_up_ac020584.1_exc
[truncated: 33,748 more rows]
