# Supplementary material for: Charting the human-specific properties of gene expression networks in the infant prefrontal cortex
Source: Sci Adv. 2026 Jun 3;12(23):eaea3316. doi: 10.1126/sciadv.aea3316 (PMC13232592; doi:10.1126/sciadv.aea3316)
Supplement: Supplementary file 2 — Data S1 [file sciadv.aea3316_data_s1.zip › csv_resubmission/3_evoDEA_and_GO___RHE_INFANT_GO.csv]

Gene_set	Term	Overlap	P-value	Adjusted P-value	Odds Ratio	Combined Score	Genes	Database	CellType
gs_ind_0	Actin-Based Cell Projection (GO:0098858)	11/83	0.00296024532435342	0.0469198883910017	2.99914526333431	17.462472712874	USH1C;ANKS4B;MYO1E;MYO1F;RAPGEF3;PDGFA;TWF2;TRPV4;MYO1H;TGFB1;MYO3A	GO_Cellular_Component_2023	L2_L3
gs_ind_0	Cell-Cell Junction (GO:0005911)	27/297	0.00239216243870867	0.042128638503925	1.92742506121817	11.6330848533883	MARVELD2;PNN;MYO1E;NPHS1;ZYX;MPP1;PARD6G;AHNAK;PTPRM;TNKS1BP1;TRPV4;CLDN4;TRIM29;TLN1;FOXM1;BAIAP2L1;CTNNA1;FLNA;CDH5;FAT2;CLDN2;SHROOM4;GJC2;KIRREL1;PTK7;UBA1;NDRG1	GO_Cellular_Component_2023	L2_L3
gs_ind_0	Chromosome (GO:0005694)	23/162	7.22604493531552e-06	0.000572664061123755	3.19832852778501	37.8612332763793	TOPBP1;INSL6;NCAPG;ESCO2;TP53TG5;ESRRB;RAD51;KMT5A;TEX11;SYCP1;DDX21;SHOC1;DNTTIP2;DYRK1B;SETD7;DMC1;SMC1A;SYCE2;HMGA2;GET4;CTCFL;KAT7;CHAMP1	GO_Cellular_Component_2023	L2_L3
gs_ind_0	Collagen-Containing Extracellular Matrix (GO:0062023)	33/372	0.0012849951241657	0.0313341118738867	1.8729253106404	12.4680644579448	COL5A1;FCN1;MFAP5;ADAM11;LAMA1;ADAMTS20;PKM;PLAT;COL21A1;AMELY;ELN;CSTB;COL20A1;VWF;LOXL1;ACAN;KNG1;LAMC2;COL6A3;APOH;COL4A3;NPPA;HNRNPM;TGFB1;VIT;LAMB3;CTSF;COL11A2;HTRA1;ANGPTL4;COL1A1;SERPINE1;MATN4	GO_Cellular_Component_2023	L2_L3
gs_ind_0	Condensed Chromosome (GO:0000793)	10/60	0.00077431325657606	0.0223143002122374	3.93160693285748	28.1642001032675	SHOC1;IHO1;INSL6;ESRRB;NCAPG;RAD51;BRD4;DMC1;SMC1A;CHAMP1	GO_Cellular_Component_2023	L2_L3
gs_ind_0	Condensed Nuclear Chromosome (GO:0000794)	6/28	0.00234813807645771	0.042128638503925	5.45597306397306	33.0311842426906	IHO1;SHOC1;NCAPG;RAD51;DMC1;SMC1A	GO_Cellular_Component_2023	L2_L3
gs_ind_0	Cytoskeleton (GO:0005856)	46/593	0.00271288390538318	0.0452623262108667	1.61369863013699	9.53654424519164	TPX2;TOPBP1;TEKT3;MYO1E;MYO1F;ZYX;NOS1;DCTN1;ANKRD23;ALDOC;AHNAK;KNTC1;SEPTIN5;CDC42BPG;MTSS2;SLC4A1;TRMT10A;FOXM1;CNN1;ARL2;TUBA1C;BAIAP2L1;SEPTIN14;FLNA;NTN1;VIM;HTRA2;SAP30BP;MYO1H;NEFM;KANSL2;NDOR1;MYOZ3;RHOF;MTUS1;SHROOM4;CDCA8;SYNE2;MSRA;EPB41L4A;RUSC1;GAS2L3;NDRG1;APBB3;MPRIP;TAF5	GO_Cellular_Component_2023	L2_L3
gs_ind_0	Extracellular Membrane-Bounded Organelle (GO:0065010)	10/57	0.000508583121897699	0.0201526062051963	4.18024110555719	31.702454820208	PKM;ARRDC4;CLTC;HEXD;CTSF;COL6A3;SLC39A12;TFRC;ATP1A1;ATP1B1	GO_Cellular_Component_2023	L2_L3
gs_ind_0	Extracellular Vesicle (GO:1903561)	10/60	0.00077431325657606	0.0223143002122374	3.93160693285748	28.1642001032675	PKM;ARRDC4;CLTC;HEXD;CTSF;COL6A3;SLC39A12;TFRC;ATP1A1;ATP1B1	GO_Cellular_Component_2023	L2_L3
gs_ind_0	Ficolin-1-Rich Granule (GO:0101002)	19/183	0.00234026515934649	0.042128638503925	2.24476056507221	13.5976170100325	FCN1;FCAR;MGAM;ACLY;ALDOC;CRISPLD2;PAFAH1B2;PKM;GMFG;CAND1;PSMC3;PNP;CSTB;ADGRE3;HSPA8;ILF2;CLEC4C;BIN2;COMMD3	GO_Cellular_Component_2023	L2_L3
gs_ind_0	Ficolin-1-Rich Granule Lumen (GO:1904813)	15/122	0.00124784271037576	0.0313341118738867	2.72907288180701	18.2475065808243	CSTB;PKM;FCN1;GMFG;BIN2;PSMC3;HSPA8;ACLY;ILF2;ALDOC;COMMD3;CAND1;CRISPLD2;PAFAH1B2;PNP	GO_Cellular_Component_2023	L2_L3
gs_ind_0	Intracellular Non-Membrane-Bounded Organelle (GO:0043232)	109/1184	1.13861006912098e-09	3.60939391911352e-07	1.96920947655861	40.552831774438	DDX55;DDX50;TP53TG5;PPM1D;NLRP5;RARS1;ANKRD53;NWD1;GORAB;TEX11;CAV1;DDX21;CSTB;DNTTIP2;TOP2B;DYRK1B;PLIN3;PARP2;SETD7;VIM;SMC1A;SYCE2;CDCA8;MXI1;ZFC3H1;KAT7;KRI1;PTBP1;TOPBP1;NOLC1;CAPRIN1;PLIN2;PYHIN1;DDX5;PAFAH1B2;ZBTB14;DDX47;PTPRM;CCSAP;CDC42BPG;CHD3;DDX23;GRWD1;LIPE;FOXM1;DDX24;RNF20;RPS19BP1;FLNA;GET4;EXOSC5;SRP19;NACC2;KIF11;ZBTB33;PARP1;ATF3;RGCC;PRDM1;ESCO2;CPS1;DKC1;CLTC;UTP18;ZNF622;RP…	GO_Cellular_Component_2023	L2_L3
gs_ind_0	Intracellular Organelle Lumen (GO:0070013)	71/854	2.89135808734249e-05	0.00183312102737514	1.74480528867849	18.2353075443874	PDE2A;FUCA2;COL5A1;F8;FCN1;ACSS3;ARSL;PCK2;PDGFA;ACLY;CS;OXA1L;ALDOC;TBRG4;MUC12;CRISPLD2;PAFAH1B2;CNPY3;CPS1;ACSM6;HSPH1;PKM;GMFG;ATP5F1B;COL21A1;ATP5F1A;GLS2;TXN2;ERAP2;MTHFD2;LIPT1;GARS1;CAND1;ALAS1;MAIP1;ATP5F1D;PSMC3;PNP;RHBDF2;WNT3;CSTB;COL20A1;ARSH;ARG2;ACAN;SPP1;CP;WNT3A;OGDHL;NDUFB8;KNG1;ARL2;COL6A3;HSPA8;MUC13;COL4A3;ILF2;JMJD8;MDH2;TGFB1;GCSH;POLG;SYNE2;MUC16;BIN2;COL11A2;OLFM4;COMMD3;…	GO_Cellular_Component_2023	L2_L3
gs_ind_0	Membrane Raft (GO:0045121)	20/169	0.000353297601279688	0.0186658899342768	2.59892506385699	20.6567756548144	PLCG2;NTSR1;SLC6A4;CBLC;NOS1;PI4K2A;AHNAK;EMP2;CAV1;LDHB;ABCG2;FYB2;CAVIN1;MS4A4A;CARD11;ITGAM;CD36;NFAM1;LYN;ATP1A1	GO_Cellular_Component_2023	L2_L3
gs_ind_0	Microvillus (GO:0005902)	10/57	0.000508583121897699	0.0201526062051963	4.18024110555719	31.702454820208	SLC6A6;USH1C;ANKS4B;CUBN;MYO1E;MYO1F;PDGFA;RAPGEF3;MYO1H;TGFB1	GO_Cellular_Component_2023	L2_L3
gs_ind_0	Nuclear Lumen (GO:0031981)	73/778	3.06549177818672e-07	4.85880446842596e-05	1.99798110596468	29.965496143667	TUT4;PARP1;ATF3;DDX55;RGCC;NOLC1;PRDM1;DDX50;PIK3CB;PYHIN1;TP53TG5;TSPYL2;DDX5;PAFAH1B2;ZBTB14;ACSL5;CPS1;DDX47;DKC1;PPM1D;UTP18;ZNF622;TXN2;NLRP5;RARS1;RAD51;NWD1;GORAB;RPP38;GRWD1;CHD3;DDX23;DDX21;NOP16;UBTF;DDX54;CSTB;DNTTIP2;TRMT10A;TOP2B;EDF1;ARL2;DDX24;RNF20;RPS19BP1;PARP2;FLNA;RDM1;SETD7;SLC30A5;ILF2;ZBTB33;BCL6;NEDD4;TENT4B;HMGA2;PA2G4;GET4;MTUS1;CDCA8;PIDD1;MXI1;EXOSC5;SYNE2;NOM1;ZFC3H1;…	GO_Cellular_Component_2023	L2_L3
gs_ind_0	Nucleolus (GO:0005730)	70/769	1.58498739865487e-06	0.000167480335124531	1.93027025451362	25.7786320462311	TUT4;PARP1;ATF3;DDX55;RGCC;NOLC1;PRDM1;DDX50;PIK3CB;PYHIN1;TP53TG5;TSPYL2;DDX5;PAFAH1B2;ZBTB14;ACSL5;CPS1;DDX47;DKC1;PPM1D;UTP18;ZNF622;TXN2;NLRP5;RARS1;NWD1;GORAB;RPP38;GRWD1;CHD3;DDX23;DDX21;NOP16;UBTF;DDX54;CSTB;DNTTIP2;TRMT10A;TOP2B;EDF1;ARL2;DDX24;RNF20;RPS19BP1;PARP2;FLNA;RDM1;SETD7;SLC30A5;ILF2;ZBTB33;BCL6;NEDD4;TENT4B;PA2G4;GET4;MTUS1;CDCA8;PIDD1;MXI1;EXOSC5;NOM1;ZFC3H1;SRP19;NACC2;KAT7;K…	GO_Cellular_Component_2023	L2_L3
gs_ind_0	Secretory Granule Lumen (GO:0034774)	30/314	0.000647338566774973	0.0223143002122374	2.03475064584947	14.9404437473194	FUCA2;DYNC1H1;F8;FCN1;PDGFA;ACLY;ALDOC;CRISPLD2;PAFAH1B2;PKM;GMFG;CAND1;PSMC3;AZU1;PNP;CSTB;VWF;STK11IP;KNG1;HSPA8;APOH;ILF2;EGF;TGFB1;PA2G4;BIN2;ARHGAP9;OLFM4;SELENOP;SERPINE1	GO_Cellular_Component_2023	L2_L3
gs_ind_0	Set1C/COMPASS Complex (GO:0048188)	4/12	0.00229566337059627	0.042128638503925	9.99240665023578	60.7211915063448	CXXC1;BOD1L1;SETD1A;HCFC1	GO_Cellular_Component_2023	L2_L3
gs_ind_0	Vesicle (GO:0031982)	23/234	0.00180563898311505	0.0408848255462479	2.10562481327575	13.3008966090816	PLCG2;MYO1E;MYO1F;HEXD;GPRC5C;NOS1;AHNAK;PKM;CLTC;SYNJ1;ACP3;SLC5A1;ARRDC4;TUBA1C;COL6A3;MYO1H;GAD1;MUC16;CTSF;SLC39A12;TFRC;ATP1A1;ATP1B1	GO_Cellular_Component_2023	L2_L3
gs_ind_0	Adenyl Ribonucleotide Binding (GO:0032559)	32/309	0.000102164267175098	0.0127705333968873	2.22545526130108	20.4495494487022	PDE2A;DAPK2;MYO1F;FBP1;HSP90AA2P;ACLY;CAPRIN1;RHOBTB3;P2RX5;PI4K2A;ATP5F1A;ABCF3;PFKM;CDC42BPG;GCLC;RAD51;THG1L;ATP5F1D;MLKL;ABCF1;ABCB1;TARS1;MYO18A;HSPA8;TWF2;HSP90AB2P;CNBD2;GLUD2;ATP1A1;NLRP1;TDG;MYO3A	GO_Molecular_Function_2023	L2_L3
gs_ind_0	DNA Binding (GO:0003677)	71/844	1.97936594686008e-05	0.00420726002821182	1.76782532787833	19.1458115308324	NR5A2;PARP1;NUPR1;HNF4A;CHD4;NR1H4;MECOM;CUL4B;PRDM9;PYHIN1;STAT3;ZMYM3;MCM9;CRY2;ZBTB14;CREBZF;POU3F3;TCF7L1;HMGB1P1;MLXIPL;HES1;SRRT;ESRRB;RAD51;DDB1;CEBPG;CHD3;SYCP1;RTF1;PER1;DDIT3;TIMELESS;H2AC6;SIM2;SHOC1;RAD23A;ZNF35;SAFB;KDM6B;WBP11;JRKL;PARP2;ILF2;NABP1;CGAS;H2BC8;DMC1;ZBTB33;RFC1;SMC1A;BCL6;HMGA2;LEF1;CTCFL;PSG1;POLG;ZNF8;EXO1;BRCA2;TOPORS;MLX;CRY1;ZNF174;TOX2;SOX13;KMT2D;H1-4;TRIM28;NL…	GO_Molecular_Function_2023	L2_L3
gs_ind_0	Protease Binding (GO:0002020)	16/124	0.00051233585886002	0.0360100382065314	2.87969487586791	21.8180951179068	CSTB;VWF;POLG;CLTC;RAD23A;BRCA2;ADRM1;NLRP7;AMFR;DPP4;COL1A1;SERPINE1;BANK1;SART3;DVL3;CARD18	GO_Molecular_Function_2023	L2_L3
gs_ind_0	Protein Homodimerization Activity (GO:0042803)	57/660	6.1854466538478e-05	0.0092781699807717	1.81752046692578	17.6130932916156	PDE2A;PARP1;S100Z;IL6R;HNF4A;CUBN;PRDM9;ATF3;PDGFA;SARS1;DPP4;STAT3;OXA1L;PAFAH1B2;CHEK2;FXR2;POU3F3;SLC51A;MLXIPL;GRM6;GOLGA5;HES1;NFE4;ABCG2;ACP3;RBPMS2;SLC4A1;SDS;ALDH1A3;DDIT3;ODC1;ASMT;IKBKG;RAP1GAP;SHMT1;HPD;CRYAB;FLNA;BAK1;MYOM1;MAP3K11;KYNU;CGAS;HPGDS;MUC13;ANO1;PSG1;UPB1;IMPA2;NACC2;MLX;ZNF174;TFRC;G6PD;HSPB8;ACOX2;TDG	GO_Molecular_Function_2023	L2_L3
gs_ind_0	Protein Kinase Binding (GO:0019901)	44/509	0.000393767179587302	0.0328139316322752	1.81840419416392	14.2558356233213	TPX2;PARP1;GOLGA2;PLCG2;PSG8;RGCC;DCTN1;STAT3;PPP1R15A;CHEK2;PPM1D;CLTC;EMP2;CAV1;ADAM9;GARS1;TRPV4;MAPRE3;DAZAP2;BANK1;PRKG2;BLNK;GSKIP;CCND3;CEP152;FOXM1;TEX14;STK11IP;PRR7;MAP3K11;CDH5;TWF2;PPEF2;PSG1;IRGM;UBE2V1;ROR2;BCL2L14;KIF11;TFRC;PSG6;AP2A1;PSG3;MAPKAPK2	GO_Molecular_Function_2023	L2_L3
gs_ind_0	RNA Binding (GO:0003723)	142/1395	1.38541065741438e-15	1.03905799306078e-12	2.22592469090699	76.1550712917491	DYNC1H1;EIF4H;MSI1;MEX3B;DDX55;DDX50;AKAP17A;ANKHD1;RBM15;GTF2F1;UPF1;DICER1;FKBP4;DDX21;SART3;DHX29;CSTB;DNTTIP2;ZC3H7A;VIM;IREB2;SMC1A;ETF1;UBA1;SNUPN;KRI1;TFRC;SNRNP70;PTBP1;YTHDC1;KHNYN;EFTUD2;NCBP1;ZYX;NOLC1;CAPRIN1;WBP4;TUT7;DDX5;FXR2;DDX47;PKM;SRRT;CHD3;DDX23;GRWD1;RTF1;HMGN2;DDIT3;CAVIN1;YBX3;TENT5A;WBP11;RPS19BP1;DDX24;FLNA;PUF60;RBM47;DDX3Y;HNRNPM;DALRD3;CFAP20;TLR3;HNRNPAB;MKRN3;SRP19;…	GO_Molecular_Function_2023	L2_L3
gs_ind_0	Small GTPase Binding (GO:0031267)	23/195	0.000139870319436763	0.0149861056539389	2.58427654908796	22.9349242200989	GGA3;RHOBTB3;DOCK1;NOX1;GOLGA5;KNTC1;RANBP1;CAV1;MTSS2;RHOH;ASB15;RTKN;FGD4;RALBP1;RAP1GAP;YBX3;FLNA;DVL3;ULK1;FGD6;GARRE1;DOCK5;NDRG1	GO_Molecular_Function_2023	L2_L3
gs_ind_0	Solute:Sodium Symporter Activity (GO:0015370)	8/34	0.000229343535192757	0.021500956424321	6.06305027631139	50.8101167191284	SLC17A8;SLC4A7;SLC5A10;SLC4A8;SLC28A3;SLC20A1;SLC5A1;SLC6A20	GO_Molecular_Function_2023	L2_L3
gs_ind_0	Transcription Cis-Regulatory Region Binding (GO:0000976)	47/471	7.6607711658552e-06	0.0028727891871957	2.13389076846748	25.1359484473403	NR5A2;ZNF844;ZNF625;THRA;HNF4A;TAF7;NR1H4;HNRNPL;PRDM9;ATF3;ANKRD23;STAT3;CRY2;ZBTB14;KLF11;STOX2;ZNF510;ZNF823;NR1D1;ESRRB;NFE4;CHD3;ZNF658;PER1;DDIT3;CRX;SIM2;HSF2;FOXM1;CIC;NFIL3;BRD4;TBP;LEF1;ELK3;ZNF57;HMGA2;CTCFL;PSG1;MXI1;MLX;ZNF174;SOX13;NPAS1;ZNF335;KMT2D;REST	GO_Molecular_Function_2023	L2_L3
gs_ind_0	Transcription Regulatory Region Nucleic Acid Binding (GO:0001067)	27/222	2.2438720150463e-05	0.00420726002821182	2.67201414636071	28.6031699882149	NR5A2;THRA;HNF4A;TAF7;HNRNPL;PRDM9;ATF3;ANKRD23;STAT3;CRY2;ZBTB14;KLF11;NR1D1;CHD3;ZNF658;PER1;DDIT3;BRD4;TBP;HMGA2;CTCFL;PSG1;ZNF174;SOX13;ZNF335;KMT2D;REST	GO_Molecular_Function_2023	L2_L3
gs_ind_0	mRNA Binding (GO:0003729)	28/282	0.000528147227029127	0.0360100382065314	2.12501221579325	16.0356300644	YTHDC1;KHNYN;MSI1;NCBP1;HNRNPL;CAPRIN1;DDX5;LSM14B;FXR2;PKM;DDX17;RBM15;RBPMS2;EIF3D;SHFL;PCBP4;SECISBP2L;YBX3;SHMT1;RNF20;IREB2;RBM47;HNRNPM;ETF1;HNRNPAB;NELFE;SNRNP70;PTBP1	GO_Molecular_Function_2023	L2_L3
gs_ind_0	ATP Metabolic Process (GO:0046034)	8/34	0.000229343535192757	0.043792544509438	6.06305027631139	50.8101167191284	PARP1;ATP5F1B;ATP5F1A;HSPA8;ATP1B1;ENPP3;MYH3;TGFB1	GO_Biological_Process_2023	L2_L3
gs_ind_0	Alternative mRNA Splicing, Via Spliceosome (GO:0000380)	6/16	8.39629229981372e-05	0.0253847903864368	11.6949725829726	109.758899429723	DDX17;NCBP1;PUF60;RBM17;DDX5;HNRNPM	GO_Biological_Process_2023	L2_L3
gs_ind_0	Cytoplasmic Sequestering Of Protein (GO:0051220)	5/13	0.000295916732633039	0.0466776480866377	12.2188600179592	99.2835217149914	PTPRM;KEAP1;FLNA;MDFI;GET4	GO_Biological_Process_2023	L2_L3
gs_ind_0	DNA Damage Response (GO:0006974)	41/384	5.67243456708405e-06	0.00411591852187619	2.30198274454059	27.8077032978025	NAE1;PARP1;TOPBP1;INSL6;CUL4B;PPP4R3A;RFC2;WDHD1;PPP1R15A;MCM9;UBQLN4;CHEK2;UPF1;RAD51;DDB1;HLTF;CTLA4;DDIT3;TIMELESS;PWWP3A;IKBKG;BOD1L1;USP47;PARP2;BAK1;SETD7;NABP1;CGAS;BCL6;HTRA2;SMC1A;PIDD1;EXO1;RFC4;TOPORS;UBA1;SPINDOC;CRY1;LYN;TRIM28;MAPKAPK2	GO_Biological_Process_2023	L2_L3
gs_ind_0	DNA Repair (GO:0006281)	31/291	7.73315566456034e-05	0.0253847903864368	2.29762349422418	21.75254008331	PARP1;TOPBP1;CUL4B;RFC2;WDHD1;CHEK2;ACTR8;UPF1;RAD51;DDB1;HLTF;LIG3;TNKS1BP1;TIMELESS;PWWP3A;RAD23A;ABRAXAS1;USP47;PARP2;WRNIP1;NABP1;SMC1A;HMGA2;FAAP24;UBE2V1;RFC4;BRCA2;EXO1;TRIM28;FANCI;TDG	GO_Biological_Process_2023	L2_L3
gs_ind_0	Mitotic Spindle Assembly (GO:0090307)	9/44	0.00029370948963797	0.0466776480866377	5.05968903979839	41.1500431984759	TPX2;GOLGA2;CDCA8;KIF4A;ABRAXAS1;KIF11;FLNA;SMC1A;CHEK2	GO_Biological_Process_2023	L2_L3
gs_ind_0	Mitotic Spindle Organization (GO:0007052)	13/85	0.000322326345281492	0.0487249991950522	3.52416141722376	28.3340675989968	TPX2;DYNC1H1;GOLGA2;CDCA8;KIF4A;ABRAXAS1;DLGAP5;KIF11;FLNA;TTK;SMC1A;PLK2;CHEK2	GO_Biological_Process_2023	L2_L3
gs_ind_0	Negative Regulation Of DNA-templated Transcription (GO:0045892)	94/1024	1.83117859242905e-08	1.66087898333315e-05	1.95681682450709	34.8621024855566	CHD4;MLXIPL;GPS2;ZNF536;RBM15;NR1D1;CAV1;DICER1;EREG;PER1;ZNF366;USP47;MXI1;ZNF556;NPAS1;ZNF256;REST;CIART;PDE2A;TAF9B;DDX5;ZBTB14;GCLC;CHD3;RTF1;ZNF20;MDFI;DDIT3;FOXM1;CIC;TGIF1;NFIL3;FLNA;NOTCH4;NACC2;MLX;TRIM28;ZBTB33;PARP1;FBP1;NR1H4;ATF3;SARS1;PRDM1;STAT3;CRY2;POU3F3;ATN1;HES1;CNOT1;CBX4;PRDM12;CRYAB;BCL6;LEF1;NONO;ELK3;HMGA2;PA2G4;ZFHX3;UBE2V1;SFMBT1;MAFG;ZNF174;EID2;CBX2;THRA;HNF4A;TAF7;IN…	GO_Biological_Process_2023	L2_L3
gs_ind_0	Negative Regulation Of Nucleic Acid-Templated Transcription (GO:1903507)	57/455	2.94570015778352e-10	1.06870001724386e-06	2.76721118312489	60.7278451853533	PARP1;THRA;HNF4A;TAF7;CHD4;MECOM;HNRNPL;KDM4A;HDAC10;CRY2;ZBTB14;CREBZF;POU3F3;MLXIPL;HES1;RBM15;NR1D1;GCLC;KMT5A;CBX4;CHD3;ZNF658;EREG;PER1;ZNF425;DDIT3;TIMELESS;FOXM1;CIC;USP47;RBAK;HSPA8;NFIL3;CRYAB;BCL6;LEF1;NONO;ELK3;HMGA2;TGFB1;PA2G4;UBE2V1;SFMBT1;NACC2;SPINDOC;CRY1;DAP;MLX;ZNF174;NPAS1;ZNF256;EID2;REST;CIART;TRIM28;ZBTB33;SOX13	GO_Biological_Process_2023	L2_L3
gs_ind_0	Negative Regulation Of Transcription By RNA Polymerase II (GO:0000122)	62/763	0.000168688579648071	0.0382501354352001	1.6994616036726	14.7639983592181	PDE2A;PARP1;THRA;TAF7;CHD4;INSL6;NR1H4;FBP1;TAF9B;PCGF2;ATF3;SARS1;PRDM1;STAT3;RIPPLY3;HDAC10;CBX2;DDX5;CRY2;HCFC1;KLF11;GPS2;ZNF536;ATN1;NIF3L1;HES1;CNOT1;NR1D1;KMT5A;CBX4;CAV1;DICER1;CHD3;RTF1;PER1;PRDM12;ZNF425;ZNF20;DDIT3;ZNF366;MDFI;FOXM1;TGIF1;NFIL3;BCL6;LEF1;NOTCH4;HMGA2;ZFHX3;ZNF8;MXI1;UBE2V1;ZNF556;NACC2;CRY1;MAFG;MLX;ZNF174;SOX13;REST;ZBTB33;SINHCAF	GO_Biological_Process_2023	L2_L3
gs_ind_0	Positive Regulation Of Cellular Process (GO:0048522)	55/592	1.11973525115343e-05	0.00677066581864108	1.97114246279474	22.4706952705808	DYNC1H1;NUPR1;TSPAN31;IL6R;SMARCD1;MTLN;TAF9B;NCBP1;H3-5;LAMA1;PDGFA;DPP4;NOX1;TBRG4;CRLF2;POU3F3;BRD9;SLC6A6;HCFC1;MLXIPL;TSHR;HES1;EMP2;CAV1;DICER1;MFSD2A;EREG;AZU1;HCK;CAVIN1;FOXM1;WNT3A;RAD23A;USP47;LAMC2;KRAS;MAP1A;NTN1;LEF1;EGF;TGFB1;PA2G4;ZFHX3;CFAP20;H3-3A;ERBB3;ACER3;PTGFR;LYN;TTK;KMT2D;SLC25A5;SINHCAF;PKHD1;HPR	GO_Biological_Process_2023	L2_L3
gs_ind_0	Positive Regulation Of DNA-templated Transcription (GO:0045893)	92/1241	0.000154898485731457	0.0374647804155818	1.53999962807882	13.5100172402428	CHD4;ST18;MLXIPL;GPS2;GTF2F1;ACTR8;NR1D1;ESRRB;DDX21;PER1;PSMC3;SPP1;DYRK1B;CXXC1;HIPK2;EGF;PSG1;BRCA2;KAT7;TOX2;KMT2D;REST;NR5A2;PYHIN1;LEO1;RHOQ;CHD3;ZNF410;DDIT3;IKBKG;FOXM1;KDM6B;RNF20;NFIL3;NOTCH4;TLR3;HNRNPAB;PAXBP1;MLX;KMT2B;TRIM28;PARP1;NR1H4;ATF3;RGCC;STAT3;POU3F3;PTH;CD80;DDX17;HES1;NFE4;MAPRE3;UBTF;HSF2;WNT3A;BRD4;LEF1;ELK3;HMGA2;ZFHX3;BCL9;UBE2V1;COL1A1;TAF5;MED19;THRA;HNF4A;TAF7;MECO…	GO_Biological_Process_2023	L2_L3
gs_ind_0	Positive Regulation Of Gene Expression (GO:0010628)	45/479	5.17605485061248e-05	0.020156675605688	1.99450785832635	19.6835633216356	PDE2A;PLCG2;SMARCD1;NTSR1;RGCC;PDCL3;PIK3CB;PLA2R1;STAT3;FXR2;POU3F3;HCFC1;RPS27L;NWD1;LAMTOR5;IFNGR1;GARS1;EREG;SLC22A2;EIF3D;AZU1;WNT3;TTBK1;WNT3A;KRAS;MYOM1;CDH5;VIM;CD36;LEF1;EGF;TENT4B;HMGA2;TGFB1;CTCFL;PSG1;TLR3;MUSK;NFAM1;PLD1;CRTAM;KAT7;TFRC;RBM22;ALOX12B	GO_Biological_Process_2023	L2_L3
gs_ind_0	Positive Regulation Of Nucleic Acid-Templated Transcription (GO:1903508)	52/556	1.60073198542471e-05	0.00829636520445834	1.98530729017813	21.9226851730281	NR5A2;HNF4A;TAF7;CHD4;NR1H4;MECOM;NOS1;PYHIN1;STAT3;NAA15;CHEK2;POU3F3;HCFC1;CD80;MLXIPL;NIF3L1;ACTR8;NR1D1;ESRRB;MRGBP;CHD3;MAPRE3;DDIT3;SPP1;FOXM1;EDF1;WNT3A;DYRK1B;RNF20;NFIL3;CXXC1;BRD4;ILF2;LEF1;NOTCH4;HIPK2;EGF;DVL3;KANSL2;TGFB1;ZFHX3;PSG1;HMGA2;CTCFL;HNRNPAB;UBE2V1;BRCA2;COL1A1;REST;TRIM28;KMT2B;TAF5	GO_Biological_Process_2023	L2_L3
gs_ind_0	Regulation Of Alternative mRNA Splicing, Via Spliceosome (GO:0000381)	11/53	5.55586427940685e-05	0.020156675605688	5.12013437209635	50.167442504224	YTHDC1;DDX17;SRSF12;RBM15;HNRNPL;PUF60;REST;RBM47;DDX5;PTBP1;FXR2	GO_Biological_Process_2023	L2_L3
gs_ind_0	Regulation Of Cytokine Production (GO:0001817)	20/166	0.000278706079313903	0.0466776480866377	2.65235030043626	21.7104229863817	MOG;BTNL8;RGCC;PLA2R1;NLRP12;EREG;PER1;FFAR4;BCL6;TRIM56;ACKR1;C5AR2;NFAM1;ICOSLG;CRTAM;LYN;PPP1R11;GPNMB;ZBTB33;MAPKAPK2	GO_Biological_Process_2023	L2_L3
gs_ind_0	Regulation Of DNA-templated Transcription (GO:0006355)	154/1917	7.40024854963572e-09	9.94195144373324e-06	1.70284385284937	31.88022073265	ZNF844;ZNF625;CHD4;AKAP17A;ELF5;MLXIPL;ZNF536;GPS2;RBM15;ACTR8;NR1D1;ZNF823;ESRRB;IGSF1;RHOH;EREG;PER1;ZNF829;SPP1;USP47;DYRK1B;CXXC1;JADE3;ZNF865;HIPK2;EGF;ZNF57;PSG1;ZNF257;MXI1;BRCA2;KAT7;TOX2;NPAS1;ZNF256;KMT2D;CIART;REST;NR5A2;SMARCD1;PYHIN1;DDX5;ZBTB14;MESP2;CPHXL;HMGB1P1;SRRT;GCLC;CHD3;ZNF410;DDIT3;SIM2;ZNF232;BRD1;FOXM1;CIC;ZNF35;PRR7;RNF20;NFIL3;NTN1;NOTCH4;BNC2;HNRNPAB;ZNF723;NACC2;MLX;…	GO_Biological_Process_2023	L2_L3
gs_ind_0	Regulation Of Gene Expression (GO:0010468)	102/1124	8.22101828313112e-09	9.94195144373324e-06	1.93467039911177	36.0169303108681	MOG;NTSR1;CHD4;AKAP17A;ST18;MLXIPL;ZNF536;ACTR8;ESRRB;IGSF1;NWD1;DICER1;RHOH;IFNGR1;SART3;PER1;AZU1;WNT3;TTBK1;CXXC1;ZC3H7A;JADE3;CDH5;EGF;PSG1;ZNF257;BRCA2;KAT7;TFRC;ZNF335;SNRNP70;KMT2D;REST;PTBP1;NR5A2;YTHDC1;PDE2A;PLCG2;SRRT;CHD3;ZNF410;DDIT3;BRD1;YBX3;ZNF35;KDM6B;RNF20;NFIL3;CD36;AHNAK2;BNC2;TLR3;HNRNPAB;ZNF723;MLX;LYN;ATP1B1;ZBTB33;RGCC;TPRX1;PDCL3;STAT3;POU3F3;PTH;NFE4;LAMTOR5;WNT3A;FUS;MY…	GO_Biological_Process_2023	L2_L3
gs_ind_0	Regulation Of I-kappaB kinase/NF-kappaB Signaling (GO:0043122)	25/231	0.000286007116445982	0.0466776480866377	2.34274209076082	19.1155897163148	PARP1;PLCG2;NR1H4;SLC20A1;NR1D1;TRIM59;RHOH;LAMTOR5;NLRP12;DDX21;PER1;SHARPIN;MIB2;IKBKG;CARD11;FLNA;BRD4;JMJD8;SLC35B2;TFG;IRGM;PIDD1;UBE2V1;TFRC;PLK2	GO_Biological_Process_2023	L2_L3
gs_ind_0	Regulation Of Inflammatory Response (GO:0050727)	26/240	0.000215265973281855	0.043792544509438	2.34447649453769	19.7959066212811	PDE2A;NR1H4;NLRP7;STAT3;NLRP9;CASP4;GPS2;NR1D1;NLRP5;NLRP12;ENPP3;NLRP11;SHARPIN;HCK;PLA2G7;USP18;NLRP8;FFAR4;BRD4;CDH5;BCL6;IRGM;TLR3;MMP26;SERPINE1;NLRP1	GO_Biological_Process_2023	L2_L3
gs_ind_0	Regulation Of Nucleic Acid-Templated Transcription (GO:1903506)	42/451	0.000109574779225102	0.0305797922329746	1.97509223786056	18.0106751779523	NR5A2;STAT3;HDAC10;AKAP17A;CHEK2;HCFC1;TCF7L1;MLXIPL;ZNF536;ACTR8;SRRT;ESRRB;IGSF1;NFE4;CHD3;RHOH;DDIT3;CRX;BRD1;EDF1;ZNF35;FUS;RBAK;RNF20;NFIL3;CXXC1;JADE3;BNC2;NONO;HMGA2;ZFHX3;PSG1;ZNF257;UBE2V1;BRCA2;ZNF723;MLX;KAT7;SOX13;KMT2D;REST;APBB3	GO_Biological_Process_2023	L2_L3
gs_ind_0	Regulation Of Response To External Stimulus (GO:0032101)	17/127	0.000223612370846494	0.043792544509438	3.00024923822432	25.2188844732174	CASP4;USP18;NLRP8;USP14;NLRP5;NLRP7;P2RY12;CAV1;BCL6;CD36;CGAS;BRD4;NLRP9;NLRP1;NLRP11;HCK;GUCY2F	GO_Biological_Process_2023	L2_L3
gs_ind_0	miRNA Metabolic Process (GO:0010586)	6/15	5.48176807241113e-05	0.020156675605688	12.9263540669857	126.826894168343	TUT4;DDX17;TENT4B;DICER1;TUT7;DDX5	GO_Biological_Process_2023	L2_L3
gs_ind_0	miRNA Processing (GO:0035196)	8/32	0.000145360258088216	0.0374647804155818	6.55832990803698	57.9513401250291	TUT4;SRRT;NCBP1;ZC3H7A;DICER1;GARS1;TUT7;DDX5	GO_Biological_Process_2023	L2_L3
gs_ind_0	Axon (GO:0030424)	12/205	0.00304159241687406	0.0473136598180409	2.75842212737953	15.986088096977	DAB2IP;HTT;SYT2;NEFM;SEPTIN14;MAP1A;MAP1B;DCTN1;NEFL;GARS1;RAB3A;BIN1	GO_Cellular_Component_2023	IN-VIP
gs_ind_0	Cell-Cell Junction (GO:0005911)	16/297	0.00161638750263727	0.0377157083948697	2.50807974856429	16.1208369722387	PECAM1;AHNAK;PNN;KLHL24;VCL;MYO1E;STX3;CTNNA3;FBF1;FLNA;GRHL2;DLG3;SHROOM4;VEGFA;CLDN2;TRIM29	GO_Cellular_Component_2023	IN-VIP
gs_ind_0	Clathrin Coat (GO:0030118)	5/16	2.27606778025759e-05	0.00318649489236062	20.3625343462098	217.685188162899	CLTC;EPS15L1;CLTB;SYNJ1;CLTA	GO_Cellular_Component_2023	IN-VIP
gs_ind_0	Clathrin-Coated Vesicle (GO:0030136)	8/78	0.000436860655929625	0.0122320983660295	5.14213113577196	39.7789931186623	VWF;CLTC;MYO1E;SPG21;CLTB;AP2A1;PIK3C2A;CLTA	GO_Cellular_Component_2023	IN-VIP
gs_ind_0	Cytoskeleton (GO:0005856)	29/593	0.000146647339526365	0.00756150354340361	2.25167795763413	19.8766419221054	VCL;MYO1E;NSMF;DCTN1;ANKRD23;BIN1;MYLK3;AHNAK;MYO9B;MTSS2;EDA;GAPDH;ARL2;TUBA1C;SEPTIN8;SEPTIN14;FLNA;TTLL3;HINT1;TUBA1A;ABRA;NEFM;SHROOM4;PAWR;CMAHP;TPM1;SEPTIN9;SAXO1;RUSC1	GO_Cellular_Component_2023	IN-VIP
gs_ind_0	Intracellular Non-Membrane-Bounded Organelle (GO:0043232)	48/1184	0.00013748255922165	0.00756150354340361	1.85045589743477	16.4542788043556	TUT4;N4BP1;PARP1;VCL;MYO1E;CSNK1A1;RNF169;DDX55;RGCC;TRAIP;DCTN1;DDX50;TP53;WDR46;TSPYL2;BRCA1;PAFAH1B2;BIN1;CLTC;SPATA22;ZNF622;RARS1;NWD1;TEX11;EDA;GAPDH;CHD3;RRP12;TCEA1;DDX54;SHOC1;SMARCA5;ARL2;DDX24;HINT1;SEPTIN14;FLNA;SLC30A5;RRBP1;DEUP1;SMC1A;MCM10;PA2G4;CMAHP;TPM1;NOM1;SAXO1;CHAMP1	GO_Cellular_Component_2023	IN-VIP
gs_ind_0	Microtubule (GO:0005874)	13/185	0.000390433232000339	0.0122320983660295	3.34710882373489	26.2689588222381	DYNC1H1;CAMSAP1;KIF4A;RMDN3;TUBA1C;SEPTIN9;MAP1A;SYNJ1;MAP1B;TUBA1A;DCTN1;KIF21B;BEX4	GO_Cellular_Component_2023	IN-VIP
gs_ind_0	Microtubule Cytoskeleton (GO:0015630)	20/340	0.000145315760971314	0.00756150354340361	2.74604069969599	24.2656674245992	DYNC1H1;CSNK1A1;DCTN1;CAMSAP1;CLTC;BEX4;SYNJ1;GAPDH;KIF21B;ARL2;TUBA1C;SEPTIN8;SEPTIN14;TTLL3;MAP1A;MAP1B;TUBA1A;SEPTIN9;RUSC1;CHAMP1	GO_Cellular_Component_2023	IN-VIP
gs_ind_0	Mitochondrial Inner Membrane (GO:0005743)	20/370	0.000435222230863535	0.0122320983660295	2.50910771983282	19.4196250526968	MTLN;SLC25A1;SLC22A14;UQCRQ;TTC19;MPC1;MRPS34;LDHB;MRPL27;NDUFS3;MAIP1;ATP5F1D;NDUFB9;MTG1;ENDOG;NDUFB8;TIMM29;NDUFA4;SLC25A29;MRPL21	GO_Cellular_Component_2023	IN-VIP
gs_ind_0	Mitochondrial Membrane (GO:0031966)	27/538	0.00016203221878722	0.00756150354340361	2.31457606108977	20.2009610428158	MTLN;ZNFX1;SLC25A1;SLC22A14;UQCRQ;TTC19;MPC1;MRPS34;LDHB;MRPL27;NDUFS3;MAIP1;ATP5F1D;TMEM14B;NDUFB9;MTG1;SLC25A33;ENDOG;NDUFB8;TIMM29;BAK1;SPIRE1;IRGM;NDUFA4;SLC25A29;RMDN3;MRPL21	GO_Cellular_Component_2023	IN-VIP
gs_ind_0	Neuron Projection (GO:0043005)	24/557	0.00285201943074589	0.0473136598180409	1.9695181637852	11.5408406588131	CHRNB4;SLC6A4;IGSF9B;NSMF;DCTN1;RAB3A;BIN1;SLC6A6;PRKCG;STMN4;STX3;NEFL;DLG3;GARS1;HTT;SEPTIN14;MAP1A;MAP1B;NEFM;CPEB4;DAB2IP;BRINP2;KPNA1;SYT2	GO_Cellular_Component_2023	IN-VIP
gs_ind_0	Organelle Inner Membrane (GO:0019866)	21/398	0.000435213355128106	0.0122320983660295	2.44426817793138	18.9178392948752	MTLN;SLC25A1;SLC22A14;UQCRQ;TTC19;MPC1;MRPS34;LDHB;MRPL27;GARS1;NDUFS3;MAIP1;ATP5F1D;NDUFB9;MTG1;ENDOG;NDUFB8;TIMM29;NDUFA4;SLC25A29;MRPL21	GO_Cellular_Component_2023	IN-VIP
gs_ind_0	Polymeric Cytoskeletal Fiber (GO:0099513)	20/264	3.98100788124663e-06	0.00111468220674906	3.60649342193116	44.8430509726634	DYNC1H1;PNN;COTL1;DCTN1;MYO9B;CAMSAP1;NEFL;SYNJ1;KIF21B;TUBA1C;MAP1A;MAP1B;TUBA1A;NEFM;SHROOM4;MICAL2;PAWR;TPM1;SEPTIN9;BEX4	GO_Cellular_Component_2023	IN-VIP
gs_ind_0	Secretory Granule Lumen (GO:0034774)	16/314	0.00281801036745827	0.0473136598180409	2.36423115037844	13.8821132281527	PAFAH1B2;VWF;F8;VCL;TGFB1;DYNC1H1;SGCG;COMMD9;COTL1;SELENOP;PSMB7;VEGFA;CRISPLD2;PSMD7;VEGFB;PA2G4	GO_Cellular_Component_2023	IN-VIP
gs_ind_0	Septin Cytoskeleton (GO:0032156)	3/13	0.0029370297084814	0.0473136598180409	14.1623388093976	82.5714842964247	SEPTIN14;SEPTIN9;SEPTIN8	GO_Cellular_Component_2023	IN-VIP
gs_ind_0	Septin Ring (GO:0005940)	3/13	0.0029370297084814	0.0473136598180409	14.1623388093976	82.5714842964247	SEPTIN14;SEPTIN9;SEPTIN8	GO_Cellular_Component_2023	IN-VIP
gs_ind_0	Transcription Factor TFIID Complex (GO:0005669)	5/42	0.00270222079373701	0.0473136598180409	6.24046025845282	36.9040933076276	PAAF1;TAF7;GTF2F1;TAF5L;TCEA1	GO_Cellular_Component_2023	IN-VIP
gs_ind_0	Vesicle (GO:0031982)	14/234	0.00116577445888381	0.0296742589534061	2.81207954137866	18.9938246830771	AHNAK;VCL;CLTC;MYO1E;HEXD;TUBA1C;BMP5;SYNJ1;GAPDH;ITSN1;RAB3A;PIK3C2A;BIN1;CST3	GO_Cellular_Component_2023	IN-VIP
gs_ind_0	Actin Binding (GO:0003779)	12/183	0.00117895744834071	0.0410950881993046	3.11398808548872	20.9980101285717	VCL;MYO9B;TPM1;CORO7;COTL1;MAP1A;MAP1B;MTSS2;RUSC1;ABRA;MICAL2;PAWR	GO_Molecular_Function_2023	IN-VIP
gs_ind_0	Cadherin Binding (GO:0045296)	20/317	5.61730627202697e-05	0.0068531136518729	2.96005024783794	28.9702285311838	MICALL1;VCL;PACSIN2;EPS15L1;PSMB6;AHNAK;CTNNA3;RARS1;DHX29;TRIM29;STK38;FLNA;PTPN11;PTPRT;CDH23;DAB2IP;SEPTIN9;ARGLU1;KTN1;YWHAB	GO_Molecular_Function_2023	IN-VIP
gs_ind_0	Clathrin Heavy Chain Binding (GO:0032050)	3/9	0.000924175043165524	0.0346921093126751	22.8799070563776	159.852966014617	CLTB;CLTA;TOM1	GO_Molecular_Function_2023	IN-VIP
gs_ind_0	Deubiquitinase Activity (GO:0101005)	10/113	0.000295387573028937	0.0160165706264579	4.33242028211735	35.2105425436574	DEPDC1B;MINDY1;USP14;USP47;USP11;USP42;USP38;UCHL1;PSMD7;UFD1	GO_Molecular_Function_2023	IN-VIP
gs_ind_0	K48-linked Polyubiquitin Modification-Dependent Protein Binding (GO:0036435)	3/6	0.000231765252276051	0.0141376803888391	42.4944356120827	355.669312809747	UBQLN4;UBXN1;MINDY1	GO_Molecular_Function_2023	IN-VIP
gs_ind_0	Microtubule Binding (GO:0008017)	16/238	0.000146439643983308	0.0102089351805506	3.17784566712351	28.0568727152285	SUN2;CAMSAP1;RP1;RAE1;MAP1LC3A;DCDC1;RMDN3;KIF21B;CCDC88C;MAP1B;STARD9;MAP1A;GAPDH;SAXO1;DCTN1;NEFM	GO_Molecular_Function_2023	IN-VIP
gs_ind_0	Omega Peptidase Activity (GO:0008242)	3/9	0.000924175043165524	0.0346921093126751	22.8799070563776	159.852966014617	ASRGL1;GGT7;UCHL1	GO_Molecular_Function_2023	IN-VIP
gs_ind_0	Poly-Purine Tract Binding (GO:0070717)	5/31	0.000664824807577209	0.0294940460088798	8.83326486237337	64.6240508942238	DAZAP1;PABPC4;PABPC1;HNRNPDL;PABPN1	GO_Molecular_Function_2023	IN-VIP
gs_ind_0	Polyubiquitin Modification-Dependent Protein Binding (GO:0031593)	8/53	2.7374220712321e-05	0.00445287323587088	7.97245429051503	83.7578779861915	DEPDC1B;IKBKG;MINDY1;UBXN1;RNF169;TOM1;UBQLN4;UFD1	GO_Molecular_Function_2023	IN-VIP
gs_ind_0	Protease Binding (GO:0002020)	11/124	0.000146279849609095	0.0102089351805506	4.33050949220304	38.2383511493108	VWF;CLTC;ADRM1;AMFR;TP53;MARCHF6;BANK1;DVL3;BIN1;CST3;CARD18	GO_Molecular_Function_2023	IN-VIP
gs_ind_0	RNA Binding (GO:0003723)	82/1395	1.43028846257033e-14	6.97980769734318e-12	2.81777215431774	89.8258287728909	N4BP1;DYNC1H1;DDX55;DDX50;GTF2F1;DHX29;ZC3H7A;SMG7;SMC1A;G3BP1;SNRNP70;YY1;YTHDC1;AGO2;NCBP1;WBP4;TUT7;BRCA1;SGCG;PRPF6;CHD3;RRP12;HMGN2;DAZAP1;DDX24;FLNA;SRRM2;ANP32A;HNRNPAB;UBE2O;NELFE;PABPC1;KTN1;PABPN1;PARP1;PNN;SMNDC1;SARS1;WDR46;MBNL2;DDX17;CLTC;ZNF622;SRSF10;CNOT1;RADX;PCBP4;ABCF1;EIF5B;METAP2;RRBP1;NONO;ZRANB2;PA2G4;CPEB4;NOM1;MRPL21;TUT4;EIF1B;SRSF12;HNRNPL;ZNFX1;CS;RAE1;RPS4Y1;CELF4;AH…	GO_Molecular_Function_2023	IN-VIP
gs_ind_0	RNA Polymerase Binding (GO:0070063)	4/17	0.00052526785634019	0.0256330713894013	14.1763041556145	107.053809974456	PABPN1;BRCA1;PHRF1;BIN1	GO_Molecular_Function_2023	IN-VIP
gs_ind_0	Tubulin Binding (GO:0015631)	22/319	6.12236782624352e-06	0.00149385774960342	3.25586394644391	39.0819635613716	SUN2;DCTN1;STARD9;RAE1;BRCA1;CAMSAP1;STMN4;CCDC88C;GAPDH;VBP1;DCDC1;KIF21B;RP1;DIXDC1;MAP1LC3A;HTT;MAP1A;MAP1B;NEFM;RMDN3;SAXO1;BEX4	GO_Molecular_Function_2023	IN-VIP
gs_ind_0	mRNA Binding (GO:0003729)	18/282	0.000112060389631698	0.0102089351805506	3.00055580834995	27.294473811972	YTHDC1;CPEB4;N4BP1;CELF4;HNRNPAB;DDX17;AGO2;DAZAP1;NCBP1;HNRNPL;NELFE;PABPC4;PABPC1;TP53;SNRNP70;SRRM2;G3BP1;PCBP4	GO_Molecular_Function_2023	IN-VIP
gs_ind_0	Brain Development (GO:0007420)	12/168	0.000557615652159457	0.0438056296152327	3.41373545505362	25.5751619765231	ZFHX2;CIC;UBE3A;SLC6A4;SYNJ1;GRHL2;ZNF335;GIT2;PTPN11;NNAT;PAFAH1B2;SHROOM4	GO_Biological_Process_2023	IN-VIP
gs_ind_0	Cellular Component Assembly (GO:0022607)	16/256	0.000333277580576229	0.0349939937781132	2.93867558295285	23.5286084381071	IRGM;REPS2;IKBKG;RP1;WNT3A;SHOC1;HES1;TTLL3;GRHL2;MTSS2;TEX11;TP53;YAP1;DNAAF1;TGFB1;PAWR	GO_Biological_Process_2023	IN-VIP
gs_ind_0	Cellular Response To Light Stimulus (GO:0071482)	8/65	0.000122251530356364	0.0204189353932897	6.3067475851845	56.8202003378328	PARP1;N4BP1;CUL4B;USP47;DDB1;BAK1;TP53;YY1	GO_Biological_Process_2023	IN-VIP
gs_ind_0	Cellular Response To UV (GO:0034644)	8/79	0.000476394621162675	0.0424150011041835	5.0700865463785	38.7824305525649	N4BP1;PARP1;USP47;CUL4B;BAK1;DDB1;TP53;YY1	GO_Biological_Process_2023	IN-VIP
gs_ind_0	Chromatin Organization (GO:0006325)	16/267	0.00052831108628847	0.0427611791356517	2.80936946830569	21.1990111244009	M1AP;CFDP1;HMGN3;SMARCD1;CHD4;SMARCA5;DPF1;SAFB;SATB2;BRPF1;CHD3;HDAC10;REST;YY1;PER1;HMGN2	GO_Biological_Process_2023	IN-VIP
gs_ind_0	Chromatin Remodeling (GO:0006338)	16/227	8.45385443669934e-05	0.0188168710003533	3.34404594494686	31.3614760549298	PRIMPOL;DEPDC1B;CFDP1;SMARCD1;CHD4;SMARCA5;DPF1;MECOM;SATB2;BRPF1;CHD3;ZNF335;REST;YY1;PER1;TDG	GO_Biological_Process_2023	IN-VIP
gs_ind_0	DNA Damage Response (GO:0006974)	24/384	1.24083664736165e-05	0.00552379114183828	2.92741337122109	33.0713975135623	PARP1;CUL4B;RNF169;TRAIP;TP53;BRCA1;UBQLN4;YAP1;ASH2L;DDB1;IKBKG;SMARCA5;BOD1L1;ENDOG;USP47;NFATC2;BAK1;MCM10;SMC1A;CCNK;MACROD1;DEPDC1B;TOPORS;YY1	GO_Biological_Process_2023	IN-VIP
gs_ind_0	DNA-templated Transcription (GO:0006351)	16/199	1.72485416563905e-05	0.00635509346935888	3.85701484801321	42.3029017254236	PARP1;THRA;TAF7;SLC25A33;GTF2F1;TAF5L;TOPORS;SMARCA5;DTX1;TP53;CCNK;GARS1;TCEA1;POLR3A;DRAP1;NFE2L3	GO_Biological_Process_2023	IN-VIP
gs_ind_0	Endocytosis (GO:0006897)	14/187	0.000122314850727306	0.0204189353932897	3.57806553298669	32.2344778531235	PECAM1;MICALL1;RALBP1;REPS2;CLTC;MYO1E;PACSIN2;TAFA4;EPS15L1;TOM1;RNASEK;AP2A1;PIK3C2A;BIN1	GO_Biological_Process_2023	IN-VIP
gs_ind_0	Gene Expression (GO:0010467)	17/296	0.000581459299080244	0.044373651081238	2.68213622073537	19.9818332577527	YTHDC1;ABCF1;M1AP;RPS4Y1;DDX54;DDX17;AGO2;NCBP1;HNRNPL;PABPC4;SARS1;SMG7;RRBP1;MRPL27;RAE1;PABPN1;MBTPS1	GO_Biological_Process_2023	IN-VIP
gs_ind_0	Intrinsic Apoptotic Signaling Pathway (GO:0097193)	10/104	0.000149436886199457	0.0234791719434558	4.74609954321647	41.806665290084	DAB2IP;ZNF622;TOPORS;CUL2;PPP1R13B;HINT1;BAK1;TP53;BRCA1;FHIT	GO_Biological_Process_2023	IN-VIP
gs_ind_0	Negative Regulation Of Cell Differentiation (GO:0045596)	17/207	7.18808055288013e-06	0.00479984078918571	3.94400370475476	46.7091765684215	DAB2IP;GPS2;MYOCD;TGFB1;DISP3;SMARCD1;HES1;YAP1;DTX1;BMP5;OVOL2;PPARA;REST;WNT9A;PTPN11;SINHCAF;LEO1	GO_Biological_Process_2023	IN-VIP
gs_ind_0	Negative Regulation Of Cellular Process (GO:0048523)	28/535	6.08631598962212e-05	0.0162565500082807	2.42052554094677	23.4957569999467	MIA3;SMARCD1;SPEG;RGCC;ATG101;TP53;TSPYL2;BRCA1;SULT2B1;ST18;MYOCD;P3H3;TDRD9;DLG3;SH2B3;DELEC1;NDUFS3;EIF2AK3;BMP5;WNT9A;TGFB1;BRINP2;DAB2IP;PPP1R13B;ZNF777;REST;SINHCAF;FHL1	GO_Biological_Process_2023	IN-VIP
gs_ind_0	Negative Regulation Of Proteasomal Protein Catabolic Process (GO:1901799)	6/39	0.000251480708973214	0.027987707236144	8.2653002927944	68.5040013049478	N4BP1;PRKCG;UBXN1;BAG5;MAP1A;FHIT	GO_Biological_Process_2023	IN-VIP
gs_ind_0	Positive Regulation Of Cardiac Muscle Cell Differentiation (GO:2000727)	3/5	0.000117909958329618	0.0204189353932897	59.4936936936937	538.155518485374	TGFB1;MYOCD;WNT3A	GO_Biological_Process_2023	IN-VIP
gs_ind_0	Positive Regulation Of DNA Repair (GO:0045739)	9/89	0.000216523441878844	0.025440160739314	5.03727370600414	42.5035672131407	PARP1;DEPDC1B;PRKCG;SMARCD1;DPF1;HDAC10;YY1;SPIRE1;BRCA1	GO_Biological_Process_2023	IN-VIP
gs_ind_0	Positive Regulation Of DNA-templated Transcription (GO:0045893)	59/1241	1.77834372028275e-07	0.000474995607687523	2.20627126820117	34.290779712682	CREB3;PARP1;MED19;MAP2K3;THRA;TAF7;CHD4;AGO2;MECOM;RGCC;BRPF1;ANKRD23;TP53;PEG3;BRCA1;LEO1;YAP1;ST18;PTH;GPS2;MYOCD;DDX17;HES1;GTF2F1;PCBD2;PRPF6;MRGBP;GRHL2;CHD3;VEGFA;GARS1;TCEA1;PER1;E4F1;EIF2AK3;IKBKG;SPP1;WNT3A;SMARCA5;BMP5;SATB2;NFATC2;RPS6KA5;ABRA;DVL3;MICAL2;TGFB1;CCNK;NSD3;DAB2IP;HNRNPAB;PAXBP1;TAF5L;ERG;TOX2;PPARA;REST;YY1;SSBP4	GO_Biological_Process_2023	IN-VIP
gs_ind_0	Positive Regulation Of Developmental Process (GO:0051094)	15/232	0.000353739360542515	0.0349939937781132	3.05097944854733	24.2459816950904	SLC6A6;RALBP1;DAB2IP;AGO2;SMARCD1;ELAPOR2;DPF1;RAPGEF3;BMP5;REST;VEGFA;SINHCAF;SPIRE1;DVL3;PA2G4	GO_Biological_Process_2023	IN-VIP
gs_ind_0	Positive Regulation Of Signal Transduction (GO:0009967)	16/266	0.000507256659772775	0.0427611791356517	2.82065530411504	21.3988829898616	DAB2IP;VWF;DEPDC1B;GPS2;DRD3;GRB10;HTT;FLNA;BAK1;ATP6V1C2;VEGFA;PTPN11;JAG2;CD63;TGFB1;YAP1	GO_Biological_Process_2023	IN-VIP
gs_ind_0	Positive Regulation Of Transcription By RNA Polymerase II (GO:0045944)	46/936	1.6874492783174e-06	0.00188183889591495	2.27349176840741	30.2199175182304	CREB3;PARP1;MED19;THRA;TAF7;AGO2;NCBP1;RGCC;ANKRD23;TP53;PEG3;BRCA1;LEO1;YAP1;ST18;PTH;GPS2;MYOCD;DDX17;HES1;GTF2F1;PRPF6;GRHL2;VEGFA;GARS1;TCEA1;PER1;E4F1;IKBKG;WNT3A;SMARCA5;BMP5;SATB2;RPS6KA5;ABRA;DVL3;MICAL2;TGFB1;CCNK;DAB2IP;PAXBP1;ERG;TOX2;PPARA;YY1;SSBP4	GO_Biological_Process_2023	IN-VIP
gs_ind_0	Protein-Containing Complex Assembly (GO:0065003)	19/324	0.000219065405093306	0.025440160739314	2.73841830590124	23.0742966247361	REPS2;TP53;CLTA;YAP1;CLTC;HES1;TRAPPC2;VBP1;GARS1;PIK3C2A;COX7A2;IKBKG;WNT3A;FARP2;TGFB1;IRGM;ADRM1;COX7A2P2;DNAAF1	GO_Biological_Process_2023	IN-VIP
gs_ind_0	Regulation Of Aerobic Respiration (GO:1903715)	4/17	0.00052526785634019	0.0427611791356517	14.1763041556145	107.053809974456	SLC25A33;COX7A2;ARL2;COX7A2P2	GO_Biological_Process_2023	IN-VIP
gs_ind_0	Regulation Of Alternative mRNA Splicing, Via Spliceosome (GO:0000381)	7/53	0.000207016712810992	0.025440160739314	6.87574035605761	58.3249185559632	YTHDC1;CELF4;DDX17;SRSF12;HNRNPL;WTAP;REST	GO_Biological_Process_2023	IN-VIP
gs_ind_0	Regulation Of Autophagosome Maturation (GO:1901096)	4/16	0.000409118208266301	0.0390269547956889	15.3107904509284	119.447230088726	IRGM;TECPR1;UBQLN4;TOM1	GO_Biological_Process_2023	IN-VIP
gs_ind_0	Regulation Of Cell Cycle (GO:0051726)	18/296	0.000204305965665348	0.025440160739314	2.84871837261891	24.2024032221169	GADD45G;BRINP2;DAB2IP;GADD45B;SPATA22;CCNF;RNF112;PRR11;MECOM;PPP1R13B;MRGBP;TP53;E4F1;YY1;TSPYL2;BRCA1;BIN1;TGFB1	GO_Biological_Process_2023	IN-VIP
gs_ind_0	Regulation Of Cell Differentiation (GO:0045595)	14/193	0.000170427690499535	0.0239585453328557	3.45794469295855	30.0052758011477	SLC6A6;SMOC1;GPS2;DDX17;ZFHX2;SMARCD1;CHD4;DPF1;TGFB1;CHD3;REST;SINHCAF;BIN1;PA2G4	GO_Biological_Process_2023	IN-VIP
gs_ind_0	Regulation Of Gene Expression (GO:0010468)	52/1124	2.11363410248777e-06	0.00188183889591495	2.13559553917296	27.9060442467716	YTHDC1;CHD4;BTNL8;HNRNPL;RGCC;BRPF1;TP53;AFF4;PEG3;HDAC10;MBNL2;BRCA1;YAP1;AHNAK;ST18;PTH;PRDM8;STX3;SRSF10;HHLA2;NWD1;CHD3;LAMTOR5;VEGFA;GARS1;PER1;EIF2AK3;HES6;TTBK1;CIAO3;WNT3A;SMARCA5;ZNF35;HINT1;NFATC2;ZC3H7A;RPS6KA5;NONO;HNRNPDL;TGFB1;NSD3;ICOSLG;HNRNPAB;MUSK;TAF5L;OVOL2;BTNL3;ZNF335;SNRNP70;REST;YY1;TDG	GO_Biological_Process_2023	IN-VIP
gs_ind_0	Regulation Of Microtubule Polymerization Or Depolymerization (GO:0031110)	5/27	0.000340871628148816	0.0349939937781132	10.4046615920222	83.0708661016295	CAMSAP1;STMN4;ARL2;MAP1A;MAP1B	GO_Biological_Process_2023	IN-VIP
gs_ind_0	Regulation Of Protein-Containing Complex Assembly (GO:0043254)	10/119	0.000447489051418047	0.0412152847012967	4.09441303600553	31.5755339195843	IRGM;DAB2IP;MTLN;FARP2;SEPTIN8;SEPTIN9;BAK1;VEGFA;PTPN11;TGFB1	GO_Biological_Process_2023	IN-VIP
gs_ind_0	Regulation Of mRNA Splicing, Via Spliceosome (GO:0048024)	11/94	1.11453506260856e-05	0.00552379114183828	5.89079777377367	67.181533294465	YTHDC1;CELF4;DDX17;SRSF12;DAZAP1;SRSF10;NCBP1;HNRNPL;WTAP;REST;PCBP4	GO_Biological_Process_2023	IN-VIP
gs_ind_0	Regulation Of p38MAPK Cascade (GO:1900744)	7/37	1.90343495899929e-05	0.00635509346935888	10.4868739039775	113.98461502718	GADD45G;DAB2IP;PHLPP1;GADD45B;MAP3K4;VEGFA;PER1	GO_Biological_Process_2023	IN-VIP
gs_ind_0	Response To UV (GO:0009411)	10/100	0.000107621580579457	0.0204189353932897	4.95636745493536	45.2857810996316	PRIMPOL;N4BP1;PARP1;USP47;CUL4B;MAP3K4;DDB1;BAK1;TP53;YY1	GO_Biological_Process_2023	IN-VIP
gs_ind_0	Spliceosomal tri-snRNP Complex Assembly (GO:0000244)	4/13	0.000169841081540986	0.0239585453328557	20.1472846572665	174.89147362493	PRPF6;SRSF10;CD2BP2;SRSF12	GO_Biological_Process_2023	IN-VIP
gs_ind_0	Transcription By RNA Polymerase II (GO:0006366)	15/192	4.36579335585241e-05	0.0129567045038686	3.74227393345581	37.5691578165801	PARP1;PAAF1;THRA;TAF7;SNAPC4;GTF2F1;ADRM1;TAF5L;NCBP1;DTX1;CCNK;TCEA1;DRAP1;NFE2L3;LEO1	GO_Biological_Process_2023	IN-VIP
gs_ind_0	miRNA Processing (GO:0035196)	6/32	8.01127198246912e-05	0.0188168710003533	10.4504127671953	98.5690865861339	TUT4;AGO2;NCBP1;ZC3H7A;GARS1;TUT7	GO_Biological_Process_2023	IN-VIP
gs_ind_0	Cytoskeleton (GO:0005856)	27/593	0.000156502303436702	0.0206583040536447	2.31865610936522	20.3170846439561	TOPBP1;CASK;PKN2;NOS1;DCTN1;ANKRD23;ALDOC;AHNAK;IQGAP2;CDC42BPG;SEPTIN6;MTSS2;ARL2;TUBA1C;EML1;SEPTIN14;FLNA;BAIAP2L1;SEPTIN8;NTN1;MYO1H;SYNE2;KLHL4;MSRA;RUSC1;KIF3B;NDRG1	GO_Cellular_Component_2023	L5_L6-CC
gs_ind_0	Intracellular Non-Membrane-Bounded Organelle (GO:0043232)	47/1184	2.47158152204853e-05	0.00652497521820812	2.01437734594004	21.3686503060817	TUT4;PARP1;TOPBP1;CASK;NOS1;PLIN2;DCTN1;DDX50;ALDOC;TSPYL2;DDX5;SURF6;GEMIN4;PAFAH1B2;CPS1;UTP18;ZNF622;CDC42BPG;NLRP5;RARS1;CAV1;TEX11;VPS13A;LIPE;MOB2;UBTF;NGDN;SHOC1;TOP2B;FUS;ARL2;DDX24;SEPTIN14;FLNA;SETD7;RRBP1;SMC1A;PHF1;TENT4B;PA2G4;CTCFL;NOM1;BIN2;ZFC3H1;KAT7;PHF8;ZBTB33	GO_Cellular_Component_2023	L5_L6-CC
gs_ind_0	Intracellular Organelle Lumen (GO:0070013)	33/854	0.000613375192525704	0.0404827627066965	1.94934813883558	14.4184192987635	PDE2A;ACSS3;F8;MIA3;PDGFA;CS;PCSK6;ALDOC;PAFAH1B2;CPS1;HSPH1;PKM;ATP5F1B;STC2;GARS1;CAND1;MAIP1;ATP5F1D;ME2;SPP1;WNT3A;PDIA6;PPTC7;NDUFB8;ARL2;HSPA9;PSMD12;TGFB1;MCCC1;SYNE2;BIN2;COL26A1;CYFIP1	GO_Cellular_Component_2023	L5_L6-CC
gs_ind_0	Nuclear Lumen (GO:0031981)	32/778	0.00025567706774195	0.0224995819612916	2.0825972996279	17.2264021685159	TUT4;PARP1;CASK;DDX50;TSPYL2;DDX5;SURF6;GEMIN4;PAFAH1B2;CPS1;UTP18;ZNF622;NLRP5;RARS1;RAD51;MOB2;UBTF;NGDN;TOP2B;ARL2;DDX24;FLNA;SETD7;TENT4B;PHF1;PA2G4;SYNE2;NOM1;ZFC3H1;KAT7;PHF8;ZBTB33	GO_Cellular_Component_2023	L5_L6-CC
gs_ind_0	Nucleolus (GO:0005730)	30/769	0.000916087601294873	0.0483694253483693	1.9685130033823	13.770533035622	TUT4;PARP1;CASK;DDX50;TSPYL2;DDX5;SURF6;GEMIN4;PAFAH1B2;CPS1;UTP18;ZNF622;NLRP5;RARS1;MOB2;UBTF;NGDN;TOP2B;ARL2;DDX24;FLNA;SETD7;TENT4B;PHF1;PA2G4;NOM1;ZFC3H1;KAT7;PHF8;ZBTB33	GO_Cellular_Component_2023	L5_L6-CC
gs_ind_0	ATP Binding (GO:0005524)	20/279	2.07361151814423e-06	0.00033385145442122	3.77070599928365	49.3442836471418	DAPK2;RHOBTB3;P2RX5;PI4K2A;MORC2;MAST1;ABCF3;PEX1;CDC42BPG;RAD51;ATP5F1D;ABCF1;MYO18A;TWF2;SNRK;HSP90AB2P;LANCL2;ATP1A1;CHD8;TDG	GO_Molecular_Function_2023	L5_L6-CC
gs_ind_0	Adenyl Ribonucleotide Binding (GO:0032559)	23/309	1.87383374316996e-07	4.52530848975545e-05	3.92659373884385	60.8233657543694	PDE2A;DAPK2;RHOBTB3;P2RX5;PI4K2A;MORC2;MAST1;ABCF3;PEX1;CDC42BPG;RAD51;ATP5F1D;ABCF1;MYO18A;TWF2;SNRK;HSP90AB2P;CNBD2;LANCL2;ATP1A1;CHD8;TDG;MYO3A	GO_Molecular_Function_2023	L5_L6-CC
gs_ind_0	Cadherin Binding (GO:0045296)	17/317	0.000412573453742761	0.0221414420175281	2.76693400615809	21.5629831612043	AHNAK;TLN1;DAB2IP;PKM;UNC45A;EIF2S3;DHX29;BAIAP2L1;RARS1;FLNA;PKN2;TWF2;CTNNA1;ARGLU1;STXBP6;NDRG1;KLC2	GO_Molecular_Function_2023	L5_L6-CC
gs_ind_0	DNA Binding (GO:0003677)	33/844	0.000501828832917042	0.0242383326298931	1.97387097510326	14.9959941606816	NR5A2;PARP1;CHD4;MECOM;CUL4B;NR4A2;ZMYM3;SURF6;USF2;RAD51;DDB1;PER1;ZNF451;KHDRBS1;SHOC1;RAD23A;SAFB;NFATC2;NFIB;PHF1;SMC1A;RFC1;CUX2;CTCFL;PSG1;CRY1;TOX2;KMT2D;CDC5L;H1-4;ZBTB33;CHD8;TDG	GO_Molecular_Function_2023	L5_L6-CC
gs_ind_0	GTPase Binding (GO:0051020)	14/221	0.000250193151405779	0.0151054115161239	3.31602159379357	27.5006867188338	ULK1;RALBP1;GOLGA5;RAP1GAP;IQGAP2;GARRE1;FLNA;RHOBTB3;CAV1;MTSS2;KIF3B;DOCK5;CYFIP1;NDRG1	GO_Molecular_Function_2023	L5_L6-CC
gs_ind_0	Omega Peptidase Activity (GO:0008242)	3/9	0.000691337087304701	0.0298575473974203	25.3493308097878	184.464115136143	ASRGL1;GGT7;UCHL1	GO_Molecular_Function_2023	L5_L6-CC
gs_ind_0	Protein Serine/Threonine Kinase Activity (GO:0004674)	19/342	0.000123498561462774	0.00852140074093143	2.86913469745553	25.8201495128204	DAPK2;CASK;PKN2;MAP3K4;CDKL2;MAST1;ATP23;CDC42BPG;RIOK3;CAMK1;TTBK1;PRKAA1;BRD4;HIPK2;SNRK;ULK1;MAPKAPK2;PLK2;MYO3A	GO_Molecular_Function_2023	L5_L6-CC
gs_ind_0	Purine Ribonucleoside Triphosphate Binding (GO:0035639)	25/475	2.79163565020321e-05	0.00337090004762038	2.70503409387445	28.3657930306345	DAPK2;RHOBTB3;P2RX5;PI4K2A;MORC2;MAST1;ABCF3;PEX1;CDC42BPG;RAD51;SEPTIN6;ATP5F1D;ABCF1;RNF112;ARL2;MYO18A;TUBA1C;TWF2;SNRK;HSP90AB2P;LANCL2;ATP1A1;SEPHS1;CHD8;TDG	GO_Molecular_Function_2023	L5_L6-CC
gs_ind_0	RNA Binding (GO:0003723)	74/1395	3.24933677003922e-13	1.56942965992894e-10	2.80007083634025	80.5164717616226	TUT4;EIF1B;SNRPA1;DYNC1H1;PNN;PARP1;PRRC2B;PKN2;SARS1;DDX50;CS;TUT7;TRMT6;DDX5;SURF6;AHNAK;SRSF11;PKM;DDX17;UTP18;AGFG1;ZNF622;UPF1;TWF2;HLTF;PRPF38B;FKBP4;SHFL;DHX29;UBTF;PCBP4;NGDN;ABCF1;KHDRBS1;VIRMA;HNRNPA2B1;PRPF8;EIF5B;METAP2;DAZAP1;TENT5A;SAFB;FUS;DDX24;MYO18A;HSPA9;RBM25;FLNA;CTNNA1;RRBP1;NONO;RBM47;SMC1A;MKRN1;TENT4B;LAS1L;PA2G4;HNRNPDL;IREB2;CPEB4;CFAP20;ETF1;DALRD3;NOM1;HNRNPAB;GTPBP1;…	GO_Molecular_Function_2023	L5_L6-CC
gs_ind_0	Small GTPase Binding (GO:0031267)	14/195	6.71422121274278e-05	0.00648593769150953	3.79350941298608	36.4506848641163	ULK1;RALBP1;GOLGA5;RAP1GAP;IQGAP2;GARRE1;FLNA;RHOBTB3;CAV1;MTSS2;KIF3B;DOCK5;CYFIP1;NDRG1	GO_Molecular_Function_2023	L5_L6-CC
gs_ind_0	mRNA 3'-UTR Binding (GO:0003730)	8/93	0.000741802419811686	0.0298575473974203	4.69852543359971	33.8595835088651	CPEB4;HNRNPA2B1;DDX17;ELAVL1;DAZAP1;RBM47;DDX5;PCBP4	GO_Molecular_Function_2023	L5_L6-CC
gs_ind_0	mRNA Binding (GO:0003729)	17/282	0.000104503183353255	0.00841250625993707	3.13443792769663	28.7311765117871	ETF1;PKM;KHDRBS1;HNRNPA2B1;HNRNPAB;DDX17;CPEB4;ELAVL1;DAZAP1;SHMT1;RBM25;SNRNP70;IREB2;RBM47;DDX5;SHFL;PCBP4	GO_Molecular_Function_2023	L5_L6-CC
gs_ind_0	Cellular Response To Organic Cyclic Compound (GO:0071407)	11/151	0.000348072718751375	0.0404773556625072	3.87679172340063	30.8712768311662	PDE2A;SPP1;SLC26A3;RIOK3;RAPGEF3;RAD51;CTNNA1;CFTR;HCN4;ATP1A1;TGFB1	GO_Biological_Process_2023	L5_L6-CC
gs_ind_0	Cellular Response To Organonitrogen Compound (GO:0071417)	10/105	7.16280859287312e-05	0.022142032062719	5.20728407393548	49.6984405279103	PDE2A;CPEB4;TSHR;SLC26A3;SHMT1;RAPGEF3;CTNNA1;CFTR;HCN4;LAMTOR5	GO_Biological_Process_2023	L5_L6-CC
gs_ind_0	Cellular Response To cAMP (GO:0071320)	5/31	0.0004225367219168	0.043538888054177	9.78884100200534	76.0517982829645	PDE2A;SLC26A3;RAPGEF3;HCN4;CFTR	GO_Biological_Process_2023	L5_L6-CC
gs_ind_0	Chromatin Organization (GO:0006325)	15/267	0.000547879488618824	0.0483765283494181	2.91316072783749	21.8762499949717	BRD9;KDM5C;MORC2;PADI4;SMARCD1;CHD4;SAFB;KAT7;SETD7;REST;EHMT1;HDAC10;PHF1;PER1;CHD8	GO_Biological_Process_2023	L5_L6-CC
gs_ind_0	Chromatin Remodeling (GO:0006338)	14/227	0.000328571231529015	0.0404773556625072	3.22234761881597	25.8456669132738	BRD9;KDM5C;MORC2;PADI4;SMARCD1;CHD4;MECOM;MCM3AP;SETD7;REST;PHF1;PER1;CHD8;TDG	GO_Biological_Process_2023	L5_L6-CC
gs_ind_0	DNA Damage Response (GO:0006974)	21/384	6.95527655384961e-05	0.022142032062719	2.81920733740144	26.9894696575007	PARP1;TOPBP1;CUL4B;PPP4R3A;UBQLN4;MORC2;UPF1;RAD51;DDB1;HLTF;CTLA4;IKBKG;BOD1L1;USP47;NFATC2;BAK1;SETD7;SMC1A;PHF1;CRY1;MAPKAPK2	GO_Biological_Process_2023	L5_L6-CC
gs_ind_0	Histone mRNA Catabolic Process (GO:0071044)	4/14	0.000159191728054541	0.0299472696222361	20.1976539589443	176.636588085908	TUT4;TUT7;TENT4B;UPF1	GO_Biological_Process_2023	L5_L6-CC
gs_ind_0	Mitochondrial Membrane Organization (GO:0007006)	5/32	0.000492243722804399	0.0450858787590844	9.43264826776277	71.8441106962977	OPA1;SLC25A31;HSPA9;BAK1;MAIP1	GO_Biological_Process_2023	L5_L6-CC
gs_ind_0	Mitotic Spindle Organization (GO:0007052)	8/85	0.000405389120184029	0.043538888054177	5.18456859353318	40.4949189220062	DYNC1H1;KIF4A;ABRAXAS1;EML1;FLNA;KIF3B;SMC1A;PLK2	GO_Biological_Process_2023	L5_L6-CC
gs_ind_0	Negative Regulation Of DNA-templated Transcription (GO:0045892)	44/1024	6.69402134608397e-06	0.00551810492962188	2.19001514141137	26.092488127542	PDE2A;PARP1;THRA;FNIP1;TAF7;CHD4;MECOM;NR4A2;SARS1;EHMT1;HDAC10;DDX5;ZNF536;GPS2;ATN1;NR1D1;CAV1;PER1;ZNF366;KDM5C;OGT;KHDRBS1;CIC;USP47;RBAK;FLNA;NONO;ELK3;NFIB;CUX2;TGFB1;PA2G4;ZFHX3;DAB2IP;ZNF556;CRY1;MAFG;DKK3;LANCL2;REST;CIART;ZBTB33;CHD8;SINHCAF	GO_Biological_Process_2023	L5_L6-CC
gs_ind_0	Negative Regulation Of Nucleic Acid-Templated Transcription (GO:1903507)	26/455	4.63284237930266e-06	0.00551810492962188	2.95367111975828	36.2779928625186	PARP1;THRA;TAF7;CHD4;MECOM;EHMT1;HDAC10;NR1D1;PER1;KDM5C;KHDRBS1;CIC;USP47;RBAK;NONO;ELK3;TGFB1;PA2G4;DAB2IP;CRY1;DKK3;LANCL2;REST;CIART;ZBTB33;CHD8	GO_Biological_Process_2023	L5_L6-CC
gs_ind_0	Negative Regulation Of mRNA Catabolic Process (GO:1902373)	6/40	0.000169535695394786	0.0299472696222361	8.89472518296995	77.2279805234188	HNRNPAB;TENT5A;FUS;MEIOC;IREB2;ELAVL1	GO_Biological_Process_2023	L5_L6-CC
gs_ind_0	Nuclear Migration (GO:0007097)	4/15	0.000213499223048728	0.032998973662469	18.4408772153513	155.860032716443	DCTN1;DYNC1H1;SYNE2;MBD1	GO_Biological_Process_2023	L5_L6-CC
gs_ind_0	Positive Regulation Of Cellular Component Organization (GO:0051130)	9/113	0.000620310738525635	0.0494847889152869	4.29954411370341	31.7533802090153	AHNAK;DAB2IP;FNIP1;RAPGEF3;BAK1;DCTN1;CAMK1;ICE1;TGFB1	GO_Biological_Process_2023	L5_L6-CC
gs_ind_0	Positive Regulation Of DNA-templated Transcription (GO:0045893)	49/1241	1.91153214593696e-05	0.0094544379938042	2.00450727262106	21.7790123565202	NR5A2;BHLHE22;PARP1;MED19;THRA;TAF7;CHD4;MECOM;NR4A2;NOS1;ANKRD23;LEO1;ST18;GPS2;DDX17;NR1D1;MYBL2;USF2;HLTF;CAMK1;GARS1;MAPRE3;PER1;UBTF;OGT;IKBKG;SPP1;WNT3A;PRKAA1;NFATC2;BRD4;ICE1;HIPK2;ELK3;NFIB;TGFB1;ZFHX3;PSG1;CTCFL;DAB2IP;HNRNPAB;PAXBP1;KAT7;TOX2;PHF8;KMT2D;CDC5L;REST;CHD8	GO_Biological_Process_2023	L5_L6-CC
gs_ind_0	Positive Regulation Of Transcription By RNA Polymerase II (GO:0045944)	38/936	9.20071479445881e-05	0.0244966476622321	2.05678744421997	19.1150508844221	NR5A2;BHLHE22;PARP1;MED19;THRA;TAF7;NR4A2;NOS1;ANKRD23;LEO1;ST18;GPS2;DDX17;NR1D1;MYBL2;USF2;HLTF;CAMK1;GARS1;PER1;OGT;IKBKG;WNT3A;BRD4;HIPK2;ELK3;NFIB;TGFB1;ZFHX3;PSG1;CTCFL;DAB2IP;PAXBP1;TOX2;PHF8;KMT2D;CDC5L;CHD8	GO_Biological_Process_2023	L5_L6-CC
gs_ind_0	Positive Regulation Of Viral Genome Replication (GO:0045070)	5/29	0.00030566656180426	0.0397849161758913	10.5884573441825	85.6925517098835	NR5A2;TOP2B;RAD23A;PKN2;DDB1	GO_Biological_Process_2023	L5_L6-CC
gs_ind_0	Protein Modification Process (GO:0036211)	35/709	3.17252830470699e-06	0.00551810492962188	2.53147323573694	32.0509363509537	PARP1;DAPK2;TAF7;PKN2;PPP4R3A;CDKL2;PLK2;MAST1;PADI4;CDC42BPG;ALOX12B;USP6;CAMK1;MAN2A2;LIPE;PRKG2;TTBK1;BIRC6;METAP2;PIGT;PRKAA1;PPTC7;PPP2R3A;HIPK2;SNRK;TGFB1;ULK1;PHKA2;PHEX;KAT7;MSRA;SEPHS1;B3GALNT2;MAPKAPK2;EGLN3	GO_Biological_Process_2023	L5_L6-CC
gs_ind_0	Pyruvate Metabolic Process (GO:0006090)	6/50	0.000588311915054864	0.0484965121976893	6.89419310517937	51.2807544977784	PKM;ME2;ENO2;LDHB;ALDOC;SDS	GO_Biological_Process_2023	L5_L6-CC
gs_ind_0	Regulation Of Alternative mRNA Splicing, Via Spliceosome (GO:0000381)	7/53	0.000112091303398724	0.0252001630277314	7.6212762725702	69.3246289175714	KHDRBS1;DDX17;RBM25;WTAP;REST;RBM47;DDX5	GO_Biological_Process_2023	L5_L6-CC
gs_ind_0	Regulation Of Cell Differentiation (GO:0045595)	13/193	0.000227286080082717	0.0330299957396315	3.54733361028691	29.7596496498312	BRD9;GPS2;DDX17;TGFB1;SMARCD1;CHD4;NR1D1;CAMK1;REST;SINHCAF;DDX5;PA2G4;ZFHX3	GO_Biological_Process_2023	L5_L6-CC
gs_ind_0	Regulation Of DNA-templated Transcription (GO:0006355)	67/1917	3.05676081901308e-05	0.0125989491756989	1.77123020514285	18.4129469912889	NR5A2;ZNF844;BRWD3;PARP1;THRA;TAF7;SMARCD1;CHD4;MECOM;NR4A2;NOS1;EHMT1;HDAC10;DDX5;BRD9;ZNF536;GPS2;DDX17;ZNF823;NR1D1;ZNF215;USF2;TBL1Y;GARS1;MAPRE3;PER1;CCNL2;KDM5C;OGT;KHDRBS1;SPP1;BRD1;WNT3A;CIC;PRKAA1;FUS;SAFB;USP47;RBAK;NFATC2;BRD4;NTN1;ZBTB33;NONO;ELK3;PHF1;HIPK2;NFIB;TGFB1;PA2G4;PSG1;ZFHX3;DAB2IP;CTCFL;HNRNPAB;CRY1;KAT7;MAFG;TOX2;PHF8;DKK3;LANCL2;KMT2D;CIART;CDC5L;REST;CHD8	GO_Biological_Process_2023	L5_L6-CC
gs_ind_0	Regulation Of ER-associated Ubiquitin-Dependent Protein Catabolic Process (GO:1903069)	3/8	0.000468151230369699	0.0450858787590844	29.9590456409437	229.687589603132	CAV1;USP14;SVIP	GO_Biological_Process_2023	L5_L6-CC
gs_ind_0	Regulation Of Gene Expression (GO:0010468)	42/1124	0.000240412423499137	0.0330299957396315	1.88493628049342	15.7074655838829	NR5A2;PDE2A;PLCG2;CHD4;BTNL8;HDAC10;AHNAK;ST18;ZNF536;STC2;LAMTOR5;GARS1;CCNL2;PER1;OGT;TTBK1;WNT3A;BRD1;PRKAA1;FUS;RBAK;NFATC2;MYOM1;AHNAK2;ZBTB33;NONO;HNRNPDL;PHF1;CUX2;TGFB1;ZFHX3;PSG1;CTCFL;ICOSLG;HNRNPAB;KAT7;SNRNP70;KMT2D;ATP1B1;REST;ALOX12B;TDG	GO_Biological_Process_2023	L5_L6-CC
gs_ind_0	Regulation Of Protein-Containing Complex Assembly (GO:0043254)	10/119	0.000203584210207036	0.032998973662469	4.539926692505	38.5867928930659	ULK1;DAB2IP;TGFB1;FNIP1;RIOK3;SVIP;SEPTIN8;BAK1;ICE1;VPS11	GO_Biological_Process_2023	L5_L6-CC
gs_ind_0	Regulation Of Protein-Containing Complex Disassembly (GO:0043244)	4/19	0.00056729450955646	0.0483765283494181	13.6805789423896	102.25729275661	ETF1;SHFL;TECPR1;UPF1	GO_Biological_Process_2023	L5_L6-CC
gs_ind_0	Regulation Of mRNA Splicing, Via Spliceosome (GO:0048024)	9/94	0.000156773360750976	0.0299472696222361	5.25748934775483	46.0593361266275	KHDRBS1;DDX17;DAZAP1;RBM25;WTAP;REST;RBM47;DDX5;PCBP4	GO_Biological_Process_2023	L5_L6-CC
gs_ind_0	mRNA Stabilization (GO:0048255)	7/52	9.90563997664055e-05	0.0244966476622321	7.78897088785258	71.8129187266614	ELAVL1;TENT5A;FUS;MEIOC;IREB2;RBM47;MAPKAPK2	GO_Biological_Process_2023	L5_L6-CC
gs_ind_0	miRNA Metabolic Process (GO:0010586)	5/15	9.84611682052505e-06	0.00608736172428961	24.7150127226463	284.925378447998	TUT4;DDX17;TENT4B;TUT7;DDX5	GO_Biological_Process_2023	L5_L6-CC
gs_ind_0	miRNA Processing (GO:0035196)	5/32	0.000492243722804399	0.0450858787590844	9.43264826776277	71.8441106962977	TUT4;HNRNPA2B1;GARS1;TUT7;DDX5	GO_Biological_Process_2023	L5_L6-CC
gs_ind_0	ncRNA Metabolic Process (GO:0034660)	4/17	0.00036008969857467	0.0404773556625072	15.7081133919844	124.552103461079	TUT4;TUT7;TENT4B;DDX17	GO_Biological_Process_2023	L5_L6-CC
gs_ind_0	Bounding Membrane Of Organelle (GO:0098588)	37/818	0.00111784555454877	0.0475882821793621	1.80528692652245	12.2693655187174	F8;CAMK2A;SHANK2;GGA3;MAN1C1;LRP1;B4GALNT2;TOM1;ARFGAP3;OSBP;TPST2;NPRL2;SGCG;PMEPA1;SLC39A13;MAN2A2;VPS37B;CD44;CD63;SLC35D2;B4GALT3;PECAM1;WNT3A;ST3GAL5;ADGRE3;ZDHHC7;SLC30A5;CNGB1;ATP6V0A4;SLC18A2;YKT6;SMO;COPB1;ADAM17;DRD2;AP2A1;GNAO1	GO_Cellular_Component_2023	IN-SV2C
gs_ind_0	Cell-Cell Junction (GO:0005911)	22/297	1.49920381522204e-05	0.00341403492267415	3.06808255523022	34.0802342932356	MARVELD2;PNN;WNK3;VCL;MYO1E;PDLIM3;FBF1;JCAD;AHNAK;NECTIN2;GJC1;STX3;CTNNA3;NECTIN1;GRHL2;VEGFA;PECAM1;POF1B;FLNA;SHROOM4;GJC2;ADAM17	GO_Cellular_Component_2023	IN-SV2C
gs_ind_0	Cytoplasmic Vesicle Membrane (GO:0030659)	24/389	0.000117431402796149	0.00829086469330603	2.51722375410186	22.7800095552382	CAMK2A;MYO5B;GGA3;LRP1;TOM1;SGCG;PMEPA1;SLC39A13;VPS37B;CD44;CD63;PECAM1;WNT3A;HTT;ADGRE3;SLC30A5;CNGB1;SPIRE1;ATP6V0A4;SLC18A2;SMO;COPB1;AP2A1;GNAO1	GO_Cellular_Component_2023	IN-SV2C
gs_ind_0	Cytoskeleton (GO:0005856)	34/593	2.29129860582158e-05	0.00341403492267415	2.32630900786322	24.8538358374171	VCL;MYO5B;NISCH;MYO1E;NUAK1;DCTN1;NEFH;ANKRD23;ACTR1B;SLC30A9;MYLK3;PPL;AHNAK;MYO9B;RELL1;MTSS2;GAPDH;FLT1;DBN1;TUBA1C;SEPTIN8;SEPTIN14;FLNA;TTLL3;VIM;NEFM;SHROOM4;CORO2B;CMAHP;TPM1;ARHGEF2;ADAM17;SAXO1;RUSC1	GO_Cellular_Component_2023	IN-SV2C
gs_ind_0	Intracellular Non-Membrane-Bounded Organelle (GO:0043232)	53/1184	0.00013910846800849	0.00829086469330603	1.79048255348102	15.8999444836571	TUT4;N4BP1;PARP1;VCL;SIRT7;CEMIP2;MYO1E;CSNK1A1;RGCC;TRAIP;DCTN1;NEFH;WDR46;GTF3C1;TSPYL2;SLC30A9;PAFAH1B2;OSBP;PPL;DKC1;SPATA22;JPT1;ZNF622;NKRF;NLRP5;RARS1;NWD1;TEX11;CHD3;GAPDH;ZFP91;LIPE;DBN1;SHOC1;SMARCA5;DDX24;SEPTIN14;FLNA;SLC30A5;VIM;TFIP11;RRBP1;SMC1A;MCM10;PA2G4;MYO10;CMAHP;TPM1;NOM1;ARHGEF2;BAZ2A;SAXO1;CHAMP1	GO_Cellular_Component_2023	IN-SV2C
gs_ind_0	Microtubule Cytoskeleton (GO:0015630)	20/340	0.000760536904138403	0.0377733329055407	2.39561988714787	17.2041104923161	DYNC1H1;KIF5A;NISCH;CSNK1A1;NUAK1;DCTN1;ACTR1B;CAMSAP1;RELL1;GAPDH;KIF21B;TUBA1C;SEPTIN8;SEPTIN14;TTLL3;MAP1A;ARHGEF2;RUSC1;KIF5C;CHAMP1	GO_Cellular_Component_2023	IN-SV2C
gs_ind_0	Polymeric Cytoskeletal Fiber (GO:0099513)	19/264	8.20122900787333e-05	0.00814655414782084	2.97773418464883	28.016433255692	DYNC1H1;PNN;KIF5A;DCTN1;PPL;MYO9B;CAMSAP1;KIF21B;POF1B;TUBA1C;MAP1A;VIM;TWF2;NEFM;MICAL2;SHROOM4;TPM1;ARHGEF2;KIF5C	GO_Cellular_Component_2023	IN-SV2C
gs_ind_0	Actin Binding (GO:0003779)	14/183	0.000368326201339427	0.022713449082598	3.19805994200055	25.2855939571208	CORO2B;TMSB4Y;VCL;MYO9B;CGN;TPM1;CORO7;PDLIM3;MAP1A;RUSC1;MTSS2;TWF2;MICAL2;DBN1	GO_Molecular_Function_2023	IN-SV2C
gs_ind_0	DNA Binding (GO:0003677)	38/844	0.00104880874997587	0.0414211917021085	1.7965541865662	12.3245418831569	NR5A2;PARP1;CHD4;MECOM;CUL4B;DPEP1;CIITA;STAT3;RXRA;GTF3C1;CRY2;CGGBP1;FOSB;RFX2;SOX6;GRHL2;DDB1;CHD3;RADX;PER1;TIMELESS;SHOC1;SMARCA5;RAD23A;ZNF35;SAFB;NFATC2;H1-3;POLQ;SMC1A;MCM10;ING2;POLG;BRCA2;CRY1;PPARA;H1-4;TDG	GO_Molecular_Function_2023	IN-SV2C
gs_ind_0	Damaged DNA Binding (GO:0003684)	6/45	0.00109984205585175	0.0414211917021085	6.1258918296893	41.733181426203	PARP1;CUL4B;POLQ;DDB1;CRY2;TDG	GO_Molecular_Function_2023	IN-SV2C
gs_ind_0	Frizzled Binding (GO:0005109)	5/33	0.00159528585578399	0.0478632641745584	7.17936083805228	46.2401261412783	WNT3A;CCDC88C;WNT9A;WNT2B;DVL3	GO_Molecular_Function_2023	IN-SV2C
gs_ind_0	GTPase Regulator Activity (GO:0030695)	23/423	0.000935325217792346	0.0414211917021085	2.19944337697253	15.3402735457826	EIF2B5;ARHGAP44;ARFGAP3;NPRL2;STXBP5L;ADRB1;MYO9B;GPS2;RAPGEF3;DENND2B;CCDC88C;MTSS2;LAMTOR5;DENND4B;RALBP1;CHN1;RAP1GAP;ARF4;P2RY12;RGL1;DENND3;IQSEC2;ARHGEF2	GO_Molecular_Function_2023	IN-SV2C
gs_ind_0	Kinase Binding (GO:0019900)	26/458	0.00023456262480054	0.0185974652520428	2.30139909107135	19.2346055892245	PARP1;CALM1;PLCG2;TRIM5;MIDN;RGCC;DCTN1;NEFH;STAT3;PPP1R15A;STRADA;PARP6;GARS1;PER1;BLNK;TEX14;RAD23A;HTT;FLNA;MYOM1;DAB2IP;STX1A;PTPN23;BCL2L14;BAG5;AP2A1	GO_Molecular_Function_2023	IN-SV2C
gs_ind_0	Microtubule Binding (GO:0008017)	19/238	2.00624859924416e-05	0.00370848813951465	3.33262993138337	36.0479210586369	KIF5A;NEFH;DCTN1;STARD9;CAMSAP1;CGN;CCDC88C;GAPDH;DCDC1;KIF21B;NDEL1;RP1;MAP1LC3A;MAP1A;NEFM;RMDN3;ARHGEF2;SAXO1;KIF5C	GO_Molecular_Function_2023	IN-SV2C
gs_ind_0	Phosphatase Activator Activity (GO:0019211)	4/17	0.00085696582074789	0.0414211917021085	12.393826586009	87.5265979360244	CALM1;GTF2F1;PPP2R5B;PPP1R15A	GO_Molecular_Function_2023	IN-SV2C
gs_ind_0	Phosphatidic Acid Binding (GO:0070300)	4/20	0.00163856219696686	0.0478632641745584	10.1396421168408	65.0350169270615	MICALL1;PACSIN2;PITPNM1;JPH2	GO_Molecular_Function_2023	IN-SV2C
gs_ind_0	Polyubiquitin Modification-Dependent Protein Binding (GO:0031593)	8/53	6.8606364717139e-05	0.00761530648360243	6.96636058943392	66.7873714894753	DEPDC1B;IKBKG;PRPF8;RAD23A;UBXN1;TOM1;UBQLN4;UFD1	GO_Molecular_Function_2023	IN-SV2C
gs_ind_0	Protease Binding (GO:0002020)	11/124	0.000443935070755319	0.0246383964269202	3.78249852985175	29.2002541108455	VWF;POLG;RAD23A;BRCA2;SPATA2;ADRM1;DPP4;BANK1;SART3;DVL3;CARD18	GO_Molecular_Function_2023	IN-SV2C
gs_ind_0	Protein Homodimerization Activity (GO:0042803)	31/660	0.0015289825761655	0.0478632641745584	1.87908083280097	12.1823680642777	PARP1;CAMK2A;TRIM5;SARS1;DPP4;STAT3;PAFAH1B2;TPST2;MYO9B;NECTIN1;SOX6;SLC39A13;VEGFA;PECAM1;ODC1;PADI2;IKBKG;SMCHD1;RAP1GAP;FLNA;MYOM1;HPGDS;APOE;DAB2IP;TPM1;HIP1R;HSPB8;PAPSS1;FGFR1;ACOX2;TDG	GO_Molecular_Function_2023	IN-SV2C
gs_ind_0	Protein Kinase Binding (GO:0019901)	26/509	0.00111949166762455	0.0414211917021085	2.05598970295279	13.9702044742219	PARP1;CALM1;PLCG2;PSG8;TRIM5;RGCC;DCTN1;NEFH;STAT3;PPP1R15A;KCNQ1;GARS1;SH2B3;BANK1;BLNK;TEX14;PRR7;TWF2;MICAL2;DAB2IP;PTPN23;ROR2;BCL2L14;BAG5;AP2A1;PSG3	GO_Molecular_Function_2023	IN-SV2C
gs_ind_0	Protein Tyrosine Kinase Binding (GO:1990782)	8/85	0.00178429759473898	0.0495142582540067	4.08664928959937	25.8633017793385	BLNK;PLCG2;PSG8;PRR7;PITPNM1;SH2B3;BANK1;PSG3	GO_Molecular_Function_2023	IN-SV2C
gs_ind_0	RNA Binding (GO:0003723)	80/1395	7.94142493303782e-11	4.40749083783599e-08	2.36864970583964	55.0861307192403	N4BP1;DYNC1H1;LRP1;AKAP17A;GTF2F1;NKRF;PRPF38B;FKBP4;SART3;DHX29;PUS7;RBM25;VIM;CNGB1;SMC1A;G3BP1;ETF1;BAZ2A;SNRNP70;YTHDC1;AGO2;WBP4;TUT7;SGCG;PRPF6;CHD3;HMGN2;DAZAP1;DDX24;FLNA;SRRM2;ANP32A;HNRNPAB;UBE2O;SF3A2;PABPC1;PABPN1;PARP1;PNN;FKBP3;SARS1;WDR46;STAT3;RAMACL;DKC1;DDX17;ZNF622;CNOT1;RADX;ABCF1;EIF5B;METAP2;RRBP1;NONO;TWF2;ZRANB2;PA2G4;CPEB4;NOM1;CELF2;TUT4;SRSF12;ZNFX1;CS;RPS4Y1;CELF4;AHNA…	GO_Molecular_Function_2023	IN-SV2C
gs_ind_0	Sequence-Specific Double-Stranded DNA Binding (GO:1990837)	35/712	0.000352196248262592	0.022713449082598	1.97279061913762	15.6862934794576	NR5A2;BHLHE22;THRA;NEUROD2;TAF7;CIITA;ANKRD23;PRRX2;STAT3;RXRA;TSPYL2;FOS;CRY2;FOSB;RFX2;NR1D1;MYBL2;SOX6;CHD3;PER1;CREB3L1;HES6;DPF1;TGIF1;KLF13;NFATC2;BRD4;ETV3;ELK3;MCM10;BCOR;MAFG;OVOL2;ZNF335;REST	GO_Molecular_Function_2023	IN-SV2C
gs_ind_0	Transcription Cis-Regulatory Region Binding (GO:0000976)	27/471	0.000153614291215394	0.0142093219374239	2.32527371311111	20.4183812448743	NR5A2;ZNF844;THRA;TAF7;AGO2;CIITA;ANKRD23;STAT3;RXRA;FOS;CRY2;NR1D1;SOX6;GRHL2;CHD3;PER1;E4F1;CREB3L1;CIC;TFDP1;SATB2;BRD4;ELK3;TIPARP;BCOR;ZNF335;REST	GO_Molecular_Function_2023	IN-SV2C
gs_ind_0	Transcription Regulatory Region Nucleic Acid Binding (GO:0001067)	18/222	2.67278424469524e-05	0.00370848813951465	3.39171678257592	35.714115479712	NR5A2;BCOR;THRA;ANKRD23;TAF7;NR1D1;CIITA;SOX6;CHD3;ZNF335;REST;RXRA;STAT3;BRD4;FOS;PER1;CRY2;CREB3L1	GO_Molecular_Function_2023	IN-SV2C
gs_ind_0	Tubulin Binding (GO:0015631)	23/319	1.49452596083878e-05	0.00370848813951465	2.97872702450746	33.0969826676898	KIF5A;NISCH;DCTN1;NEFH;STARD9;CAMSAP1;CGN;NLRP5;CCDC88C;GAPDH;DCDC1;KIF21B;NDEL1;RP1;MAP1LC3A;HTT;MAP1A;NEFM;RMDN3;BRCA2;ARHGEF2;SAXO1;KIF5C	GO_Molecular_Function_2023	IN-SV2C
gs_ind_0	mRNA Binding (GO:0003729)	17/282	0.00140695167236986	0.0478632641745584	2.46512281859608	16.1868095462723	YTHDC1;ETF1;N4BP1;CPEB4;HNRNPAB;DDX17;CELF2;CELF4;AGO2;DAZAP1;RBM25;PABPC1;SNRNP70;EIF3D;SHFL;SRRM2;G3BP1	GO_Molecular_Function_2023	IN-SV2C
gs_ind_0	Actin Filament Organization (GO:0007015)	13/144	0.000116546233601667	0.0199576255476646	3.8379828460192	34.7614646211027	TPM1;MYO5B;MYO1E;HIP1R;POF1B;ARHGEF2;NLRP5;CORO6;FLNA;SPIRE1;ARHGAP12;SHROOM4;DBN1	GO_Biological_Process_2023	IN-SV2C
gs_ind_0	Androgen Receptor Signaling Pathway (GO:0030521)	4/17	0.00085696582074789	0.0445619795239651	12.393826586009	87.5265979360244	ZMIZ1;DDX17;ZDHHC7;PMEPA1	GO_Biological_Process_2023	IN-SV2C
gs_ind_0	Anterograde Axonal Protein Transport (GO:0099641)	3/7	0.000584334773387289	0.0382358188672987	28.8985484787437	215.150748142518	KIF5C;MAP1A;KIF5A	GO_Biological_Process_2023	IN-SV2C
gs_ind_0	Axo-Dendritic Protein Transport (GO:0099640)	3/7	0.000584334773387289	0.0382358188672987	28.8985484787437	215.150748142518	KIF5C;MAP1A;KIF5A	GO_Biological_Process_2023	IN-SV2C
gs_ind_0	Brain Development (GO:0007420)	13/168	0.000528463493934961	0.0382358188672987	3.2436698499112	24.4752303165498	PHGDH;ZFHX2;CIC;UBE3A;PITPNM1;SYNJ2;SOX6;GRHL2;ZNF335;MFSD2A;NNAT;PAFAH1B2;SHROOM4	GO_Biological_Process_2023	IN-SV2C
gs_ind_0	Central Nervous System Development (GO:0007417)	18/282	0.000535921045103524	0.0382358188672987	2.61837204514402	19.7203311439371	PHGDH;ATN1;SMO;CIC;UBE3A;ZFHX2;PITPNM1;EIF2B5;SYNJ2;ANKLE2;GRHL2;SOX6;ZNF335;STAT3;MFSD2A;NNAT;PAFAH1B2;SHROOM4	GO_Biological_Process_2023	IN-SV2C
gs_ind_0	Chromatin Organization (GO:0006325)	20/267	3.07388514984194e-05	0.00841126754638567	3.10791905832057	32.291226748046	SMARCD1;CHD4;BRPF1;HDAC10;CHD3;SART3;PER1;HMGN2;PADI2;KDM5C;CFDP1;SMARCA5;DPF1;SAFB;SATB2;RING1;BCOR;HAT1;BAZ2A;REST	GO_Biological_Process_2023	IN-SV2C
gs_ind_0	Chromatin Remodeling (GO:0006338)	22/227	1.77075395889317e-07	0.000177665647208948	4.12042586560085	64.0589845465021	SIRT7;SMARCD1;CHD4;MECOM;BRPF1;CGGBP1;CHD3;SART3;PER1;PADI2;KDM5C;CFDP1;SMARCA5;DPF1;SATB2;RING1;BCOR;DEPDC1B;BAZ2A;ZNF335;REST;TDG	GO_Biological_Process_2023	IN-SV2C
gs_ind_0	DNA-templated Transcription (GO:0006351)	14/199	0.000846344895340771	0.0445619795239651	2.92104160362799	20.6651530348347	PARP1;THRA;TAF7;SLC25A33;GTF2F1;SMARCA5;DTX1;TFDP1;DPEP1;BAZ2A;KLF13;GTF3C1;GARS1;POLR3A	GO_Biological_Process_2023	IN-SV2C
gs_ind_0	Establishment Of Mitotic Spindle Orientation (GO:0000132)	5/29	0.00087046998241182	0.0445619795239651	8.35233786108761	58.854558993982	HTT;DCTN1;DYNLT1;PKHD1;NDEL1	GO_Biological_Process_2023	IN-SV2C
gs_ind_0	Homologous Chromosome Pairing At Meiosis (GO:0007129)	5/29	0.00087046998241182	0.0445619795239651	8.35233786108761	58.854558993982	SHOC1;IHO1;MEI4;SIRT7;TEX11	GO_Biological_Process_2023	IN-SV2C
gs_ind_0	Intracellular Steroid Hormone Receptor Signaling Pathway (GO:0030518)	7/43	0.000119347926863111	0.0199576255476646	7.6570100806065	69.1693522888932	PADI2;DDX17;UBE3A;ZMIZ1;SAFB;PMEPA1;ZDHHC7	GO_Biological_Process_2023	IN-SV2C
gs_ind_0	Maintenance Of Blood-Brain Barrier (GO:0035633)	5/29	0.00087046998241182	0.0445619795239651	8.35233786108761	58.854558993982	PECAM1;WNK3;VCL;LAMA2;MFSD2A	GO_Biological_Process_2023	IN-SV2C
gs_ind_0	Negative Regulation Of Carbohydrate Metabolic Process (GO:0045912)	5/30	0.00102215860036014	0.0496241514045809	8.02459428112186	55.2560611544345	CRY1;PPARA;AP2A1;CBFA2T3;TGFB1	GO_Biological_Process_2023	IN-SV2C
gs_ind_0	Negative Regulation Of Cell-Cell Adhesion (GO:0022408)	6/40	0.000579261898104411	0.0382358188672987	7.01458058849363	52.284971127144	MIA3;RGCC;PPARA;B4GALNT2;VEGFA;TGFB1	GO_Biological_Process_2023	IN-SV2C
gs_ind_0	Negative Regulation Of Circadian Rhythm (GO:0042754)	3/7	0.000584334773387289	0.0382358188672987	28.8985484787437	215.150748142518	CRY2;CRY1;SIN3A	GO_Biological_Process_2023	IN-SV2C
gs_ind_0	Negative Regulation Of DNA Recombination (GO:0045910)	7/41	8.71506189975888e-05	0.0163952101989214	8.10130049301061	75.7299255782613	SMCHD1;POLQ;KMT5A;RADX;H1-3;H1-4;UBQLN4	GO_Biological_Process_2023	IN-SV2C
gs_ind_0	Negative Regulation Of DNA-templated Transcription (GO:0045892)	56/1024	2.73351614391237e-07	0.000205697089829406	2.22490327971695	33.6238661791782	PARP1;THRA;SIRT7;TAF7;CHD4;MECOM;DPEP1;SARS1;CIITA;STAT3;RXRA;HDAC10;CBFA2T3;CRY2;CGGBP1;FOSB;GPS2;ATN1;PHF12;CNOT1;NR1D1;NKRF;KMT5A;CHD3;VEGFA;PER1;E4F1;ZNF20;CREB3L1;ZNF366;TIMELESS;KDM5C;SMARCA5;CIC;TGIF1;FLNA;RING1;RPS6KA5;NONO;ELK3;SIN3A;ING2;TGFB1;PA2G4;BCOR;DAB2IP;ZNF556;CRY1;MAFG;BAZ2A;ZNF777;PPARA;ZNF256;REST;CIART;SINHCAF	GO_Biological_Process_2023	IN-SV2C
gs_ind_0	Negative Regulation Of Developmental Process (GO:0051093)	10/108	0.000569110619995449	0.0382358188672987	3.97728444211131	29.7160250951039	PARP1;HOPX;ALPK2;NEUROD2;SMARCD1;RAPGEF3;SINHCAF;SIN3A;ING2;TGFB1	GO_Biological_Process_2023	IN-SV2C
gs_ind_0	Negative Regulation Of Double-Strand Break Repair (GO:2000780)	6/33	0.000195400166252463	0.0248276549435625	8.80165289256198	75.1701729786249	SMCHD1;POLQ;KMT5A;RADX;TFIP11;UBQLN4	GO_Biological_Process_2023	IN-SV2C
gs_ind_0	Negative Regulation Of Double-Strand Break Repair Via Homologous Recombination (GO:2000042)	5/21	0.000177506764153665	0.0248276549435625	12.4044403043006	107.13097153542	SMCHD1;POLQ;KMT5A;RADX;UBQLN4	GO_Biological_Process_2023	IN-SV2C
gs_ind_0	Negative Regulation Of Gene Expression (GO:0010629)	23/336	3.38300103917802e-05	0.00848569427327153	2.81599384102563	28.988297545193	N4BP1;AGO2;CHD4;RGCC;LRP1;STAT3;CNOT1;CD46;GAPDH;VEGFA;CREB3L1;TTBK1;PUS7;TRIM3;RPS6KA5;TIPARP;TGFB1;APOE;SMO;OVOL2;PABPC1;REST;ATP2B1	GO_Biological_Process_2023	IN-SV2C
gs_ind_0	Negative Regulation Of Glucocorticoid Receptor Signaling Pathway (GO:2000323)	3/5	0.000173688189956154	0.0248276549435625	52.0199907019991	450.402026132788	PER1;CRY2;CRY1	GO_Biological_Process_2023	IN-SV2C
gs_ind_0	Negative Regulation Of Multicellular Organismal Process (GO:0051241)	19/231	1.32000984103294e-05	0.0044146995794546	3.44301696138578	38.6832812042109	N4BP1;PARP1;RGCC;ALPK2;NR1D1;GRHL2;BMP5;RPS6KA5;SIN3A;ING2;TRPV3;DAB2IP;PTPN23;BRCA2;OVOL2;ADAM17;PLCL1;ATP2B1;SINHCAF	GO_Biological_Process_2023	IN-SV2C
gs_ind_0	Negative Regulation Of Nucleic Acid-Templated Transcription (GO:1903507)	34/455	6.50798390499525e-08	0.000177665647208948	3.098761688492	51.2772270392011	PARP1;THRA;TAF7;CHD4;MECOM;DPEP1;CIITA;HDAC10;CBFA2T3;CRY2;PHF12;NR1D1;NKRF;KMT5A;CHD3;PER1;CREB3L1;TIMELESS;KDM5C;CIC;RING1;RPS6KA5;NONO;ELK3;SIN3A;TGFB1;PA2G4;BCOR;DAB2IP;CRY1;ZNF777;ZNF256;REST;CIART	GO_Biological_Process_2023	IN-SV2C
gs_ind_0	Negative Regulation Of Protein Kinase B Signaling (GO:0051898)	6/35	0.000273848734817796	0.0300961180216997	8.2045197740113	67.3011396780902	DRD3;PPARA;DRD2;BANK1;PKHD1;SH2B3	GO_Biological_Process_2023	IN-SV2C
gs_ind_0	Negative Regulation Of Protein Secretion (GO:0050709)	6/39	0.000503463450824404	0.0382358188672987	7.22415196743555	54.8602059855009	APOE;DRD3;MIDN;REST;DRD2;RHBDF2	GO_Biological_Process_2023	IN-SV2C
gs_ind_0	Negative Regulation Of Transcription By RNA Polymerase II (GO:0000122)	36/763	0.000618680784333028	0.0396218970392003	1.88836147576784	13.9510656177702	PARP1;THRA;SIRT7;TAF7;CHD4;SARS1;CIITA;STAT3;RXRA;HDAC10;CRY2;CGGBP1;FOSB;GPS2;ATN1;PHF12;CNOT1;NR1D1;KMT5A;CHD3;VEGFA;PER1;E4F1;ZNF20;ZNF366;TGIF1;ING2;BCOR;DAB2IP;ZNF556;CRY1;MAFG;PPARA;REST;SIN3A;SINHCAF	GO_Biological_Process_2023	IN-SV2C
gs_ind_0	Positive Regulation Of Biosynthetic Process (GO:0009891)	7/44	0.000138730072770898	0.0219777641600212	7.45263649090061	66.2016241402311	APOE;PLCG2;RGCC;PPARA;VIM;CREB3L1;TGFB1	GO_Biological_Process_2023	IN-SV2C
gs_ind_0	Positive Regulation Of Cellular Component Organization (GO:0051130)	11/113	0.000197961368320764	0.0248276549435625	4.18958131033301	35.726397617339	AHNAK;APOE;DAB2IP;NEUROD2;PTPN23;RAPGEF3;LRP1;DCTN1;VEGFA;PPP1R15A;TGFB1	GO_Biological_Process_2023	IN-SV2C
gs_ind_0	Positive Regulation Of Collagen Biosynthetic Process (GO:0032967)	4/15	0.000512515448255483	0.0382358188672987	14.5500030347786	110.233437692044	RGCC;TGFB1;CREB3L1;VIM	GO_Biological_Process_2023	IN-SV2C
gs_ind_0	Positive Regulation Of Collagen Metabolic Process (GO:0010714)	4/16	0.0006691870949498	0.0419636074124771	13.385667752443	97.8418273005625	RGCC;TGFB1;CREB3L1;VIM	GO_Biological_Process_2023	IN-SV2C
gs_ind_0	Positive Regulation Of DNA-binding Transcription Factor Activity (GO:0051091)	16/246	0.000873474017247157	0.0445619795239651	2.67702130917443	18.854347212069	IKBKG;CAMK2A;NEUROD2;SMO;PLCG2;NTSR1;USP14;TRIM5;ARHGEF2;TFDP1;CARD11;RGCC;RPS6KA5;STAT3;VEGFA;LAMTOR5	GO_Biological_Process_2023	IN-SV2C
gs_ind_0	Positive Regulation Of DNA-templated Transcription (GO:0045893)	65/1241	1.43931157094488e-07	0.000177665647208948	2.13073088318327	33.567386732439	NR5A2;BHLHE22;PARP1;MED19;THRA;NEUROD2;TAF7;SIRT7;CHD4;AGO2;MECOM;ZMIZ1;RGCC;CIITA;BRPF1;ANKRD23;STAT3;RXRA;FOS;LEO1;ST18;CD80;GPS2;DDX17;GTF2F1;PCBD2;NR1D1;MYBL2;NKRF;PRPF6;GRHL2;CHD3;VEGFA;GARS1;PER1;PSMC3;E4F1;STAT5A;IKBKG;SPP1;WNT3A;ARF4;SMARCA5;TFDP1;BMP5;SATB2;NFATC2;RPS6KA5;BRD4;MSL1;ELK3;DVL3;ING2;MICAL2;TGFB1;NSD3;APOE;DAB2IP;HNRNPAB;PAXBP1;BRCA2;ARHGEF2;PPARA;REST;SIN3A	GO_Biological_Process_2023	IN-SV2C
gs_ind_0	Positive Regulation Of Developmental Process (GO:0051094)	21/232	1.03056780034522e-06	0.000573823180546629	3.82140513835097	52.6796008595685	NEUROD2;AGO2;SMARCD1;NLRP5;RAPGEF3;SOX6;VEGFA;RALBP1;DPF1;BMP5;SPIRE1;PHLDB1;DVL3;ING2;PA2G4;APOE;DAB2IP;REST;SIN3A;FGFR1;SINHCAF	GO_Biological_Process_2023	IN-SV2C
gs_ind_0	Positive Regulation Of Extracellular Matrix Assembly (GO:1901203)	3/8	0.000916665336775997	0.0452321748146844	23.6436752461857	165.382025538673	RGCC;PHLDB1;TGFB1	GO_Biological_Process_2023	IN-SV2C
gs_ind_0	Positive Regulation Of Gluconeogenesis (GO:0045722)	3/7	0.000584334773387289	0.0382358188672987	28.8985484787437	215.150748142518	NNMT;DDB1;SIRT7	GO_Biological_Process_2023	IN-SV2C
gs_ind_0	Positive Regulation Of Histone Deacetylation (GO:0031065)	4/12	0.000197935923661629	0.0248276549435625	19.6867763392002	167.880308134995	SMARCA5;BAZ2A;ING2;VEGFA	GO_Biological_Process_2023	IN-SV2C
gs_ind_0	Positive Regulation Of Neuron Differentiation (GO:0045666)	6/42	0.000757190650802595	0.0445619795239651	6.62988792029888	47.6416816776371	NEUROD2;ARHGEF2;REST;SIN3A;FGFR1;PCP4	GO_Biological_Process_2023	IN-SV2C
gs_ind_0	Positive Regulation Of Nucleic Acid-Templated Transcription (GO:1903508)	28/556	0.000914692421686121	0.0452321748146844	2.02442725611132	14.1647610235187	NR5A2;TAF7;CHD4;ZMIZ1;MECOM;CIITA;BRPF1;STAT3;RXRA;FOS;CD80;PCBD2;NR1D1;CHD3;SPP1;WNT3A;NFATC2;BRD4;MSL1;DVL3;ING2;NSD3;TGFB1;APOE;HNRNPAB;BRCA2;PPARA;REST	GO_Biological_Process_2023	IN-SV2C
gs_ind_0	Positive Regulation Of Protein Deacetylation (GO:0090312)	4/13	0.00027996388857395	0.0300961180216997	17.6140432514511	144.097844544528	SMARCA5;BAZ2A;ING2;NNMT	GO_Biological_Process_2023	IN-SV2C
gs_ind_0	Positive Regulation Of Signal Transduction (GO:0009967)	18/266	0.000267032139138984	0.0300961180216997	2.78808257370721	22.9407380291269	JCAD;DAB2IP;CD80;VWF;GPS2;DEPDC1B;LAMA2;ZMIZ1;GRB10;HTT;VEGFA;DRD3;FLNA;ATP6V1C2;STAT3;RXRA;CD63;TGFB1	GO_Biological_Process_2023	IN-SV2C
gs_ind_0	Positive Regulation Of Transcription By RNA Polymerase II (GO:0045944)	49/936	5.00615842207089e-06	0.00215264812149048	2.11707994445546	25.8386256285842	NR5A2;BHLHE22;PARP1;MED19;THRA;NEUROD2;TAF7;AGO2;ZMIZ1;RGCC;CIITA;ANKRD23;STAT3;RXRA;FOS;LEO1;ST18;GPS2;DDX17;GTF2F1;NR1D1;MYBL2;NKRF;PRPF6;GRHL2;VEGFA;GARS1;PER1;PSMC3;E4F1;STAT5A;IKBKG;WNT3A;ARF4;SMARCA5;TFDP1;BMP5;SATB2;RPS6KA5;BRD4;ELK3;DVL3;MICAL2;TGFB1;DAB2IP;PAXBP1;ARHGEF2;PPARA;SIN3A	GO_Biological_Process_2023	IN-SV2C
gs_ind_0	Positive Regulation Of Viral Genome Replication (GO:0045070)	5/29	0.00087046998241182	0.0445619795239651	8.35233786108761	58.854558993982	NR5A2;RAD23A;PABPC1;DDB1;PPARA	GO_Biological_Process_2023	IN-SV2C
gs_ind_0	Protein Localization To Presynapse (GO:1905383)	3/7	0.000584334773387289	0.0382358188672987	28.8985484787437	215.150748142518	KIF5C;MAP1A;KIF5A	GO_Biological_Process_2023	IN-SV2C
gs_ind_0	Regulation Of Alternative mRNA Splicing, Via Spliceosome (GO:0000381)	7/53	0.000454772723576811	0.0382358188672987	6.00883597007511	46.2422757223541	YTHDC1;CELF4;DDX17;CELF2;SRSF12;RBM25;REST	GO_Biological_Process_2023	IN-SV2C
gs_ind_0	Regulation Of Blood Vessel Endothelial Cell Migration (GO:0043535)	8/54	7.86964906128357e-05	0.0160129521572449	6.81637562590087	64.4141497929939	APOE;STAT5A;ATP5F1B;ADAM17;RGCC;VEGFA;FGFR1;TGFB1	GO_Biological_Process_2023	IN-SV2C
gs_ind_0	Regulation Of Cell Differentiation (GO:0045595)	16/193	5.63641526153949e-05	0.0130504691824876	3.4809942004971	34.0569235699702	HOPX;GPS2;DDX17;ZFHX2;SMARCD1;CHD4;DPF1;TGFB1;NR1D1;CHD3;REST;SINHCAF;FGFR1;GNB3;PHLDB1;PA2G4	GO_Biological_Process_2023	IN-SV2C
gs_ind_0	Regulation Of Collagen Biosynthetic Process (GO:0032965)	5/18	7.97987649032139e-05	0.0160129521572449	15.1621211337094	143.06981339349	RGCC;CIITA;VIM;CREB3L1;TGFB1	GO_Biological_Process_2023	IN-SV2C
gs_ind_0	Regulation Of DNA-templated Transcription (GO:0006355)	86/1917	1.14383358248497e-06	0.000573823180546629	1.81461851134395	24.8260229449363	ZNF844;SIRT7;NEUROD2;CHD4;DPEP1;CIITA;RXRA;AKAP17A;FOS;GPS2;RFX2;PCBD2;NR1D1;NKRF;PER1;SPP1;MSL1;BRCA2;BAZ2A;ZNF256;REST;CIART;NR5A2;SMARCD1;BRPF1;PRRX2;GRHL2;CHD3;ZFP91;CIC;ZNF35;PRR7;RPS6KA5;HOPX;HNRNPAB;PPARA;SIN3A;PARP1;STAT3;CRY2;CD80;DDX17;SOX6;HES6;KDM5C;STAT5A;WNT3A;ZFHX2;KLF13;SATB2;RING1;BRD4;ETV3;NONO;ELK3;ING2;PA2G4;DAB2IP;MAFG;ZNF408;THRA;TAF7;ZMIZ1;MECOM;HDAC10;CBFA2T3;FOSB;PHF12;KM…	GO_Biological_Process_2023	IN-SV2C
gs_ind_0	Regulation Of Gene Expression (GO:0010468)	55/1124	9.58630154503531e-06	0.00360684595631953	1.97207626389935	22.7876871333201	NR5A2;YTHDC1;PLCG2;CHD4;NTSR1;BTNL8;RGCC;LRP1;BRPF1;PRRX2;STAT3;HDAC10;AKAP17A;CGGBP1;AHNAK;ST18;ALPK2;STX3;SOX6;CD46;NWD1;CHD3;LAMTOR5;VEGFA;GARS1;SART3;PER1;CREB3L1;HES6;TTBK1;WNT3A;SMARCA5;ZNF35;NFATC2;MYOM1;RPS6KA5;MSL1;NONO;GNB3;HNRNPDL;TIPARP;ING2;TGFB1;NSD3;APOE;HNRNPAB;SMO;BRCA2;OVOL2;BTNL3;BAZ2A;ZNF335;SNRNP70;REST;TDG	GO_Biological_Process_2023	IN-SV2C
gs_ind_0	Regulation Of Glucocorticoid Receptor Signaling Pathway (GO:2000322)	3/6	0.000340569853670151	0.0352828760976541	37.1562064156206	296.688232309398	PER1;CRY2;CRY1	GO_Biological_Process_2023	IN-SV2C
gs_ind_0	Regulation Of Hydrolase Activity (GO:0051336)	8/71	0.000543755362439014	0.0382358188672987	4.98939343231325	37.505325881087	RALBP1;CHN1;CAMK2A;RAP1GAP;DAB2IP;ARHGAP44;ARHGAP12;TDG	GO_Biological_Process_2023	IN-SV2C
gs_ind_0	Regulation Of Neuron Projection Development (GO:0010975)	16/174	1.58549744819341e-05	0.00477234731906215	3.90013583225088	43.1044075335561	MBOAT1;APOE;ARHGAP44;DAB2IP;CHN1;WNT3A;ROR2;CRMP1;BAG5;BRSK2;TWF2;MYLIP;FKBP4;MFSD2A;NDEL1;DBN1	GO_Biological_Process_2023	IN-SV2C
gs_ind_0	Regulation Of Phosphoprotein Phosphatase Activity (GO:0043666)	6/37	0.000375100343895325	0.0352828760976541	7.68321308321308	60.6076202565166	PPP4R4;CALM1;HTT;NUAK1;PPP1R15A;CRY2	GO_Biological_Process_2023	IN-SV2C
gs_ind_0	Regulation Of Primary Metabolic Process (GO:0080090)	6/43	0.000860624606036024	0.0445619795239651	6.45292929292929	45.5438208596775	APOE;GPS2;PLCG2;NR1D1;CNDP1;PPARA	GO_Biological_Process_2023	IN-SV2C
gs_ind_0	Regulation Of Protein Dephosphorylation (GO:0035304)	6/40	0.000579261898104411	0.0382358188672987	7.01458058849363	52.284971127144	CALM1;HTT;YWHAB;ANKLE2;PPP1R15A;TGFB1	GO_Biological_Process_2023	IN-SV2C
gs_ind_0	Regulation Of Protein Secretion (GO:0050708)	10/102	0.000360356184409539	0.0352828760976541	4.2359078779294	33.5840466328223	APOE;STXBP5L;STX1A;DRD3;MYO18A;MYOM1;EXOC7;DRD2;TGFB1;RHBDF2	GO_Biological_Process_2023	IN-SV2C
gs_ind_0	Regulation Of Viral Genome Replication (GO:0045069)	8/67	0.000365480299767889	0.0352828760976541	5.32534863548409	42.1463970117117	NR5A2;N4BP1;RAD23A;ZNFX1;DDB1;PABPC1;PPARA;SHFL	GO_Biological_Process_2023	IN-SV2C
gs_ind_0	Spliceosomal tri-snRNP Complex Assembly (GO:0000244)	4/13	0.00027996388857395	0.0300961180216997	17.6140432514511	144.097844544528	PRPF6;PRPF8;SART3;SRSF12	GO_Biological_Process_2023	IN-SV2C
gs_ind_0	Wnt Signaling Pathway (GO:0016055)	8/76	0.000859162413985501	0.0445619795239651	4.62462455295806	32.6477801968078	WNT3A;PLCG2;SIAH2;CSNK1A1;CCDC88C;WNT9A;WNT2B;DVL3	GO_Biological_Process_2023	IN-SV2C
gs_ind_0	mRNA Splice Site Recognition (GO:0006376)	5/29	0.00087046998241182	0.0445619795239651	8.35233786108761	58.854558993982	YTHDC1;CELF4;CELF2;SRSF12;SF3A2	GO_Biological_Process_2023	IN-SV2C
gs_ind_0	Acrosomal Vesicle (GO:0001669)	9/64	0.00271521281678523	0.0485721403891581	3.52354751380298	20.82023685065	SPACA7;SCNN1A;PPFIA3;TEKT3;SEPTIN14;KNL1;PRSS55;SPINK2;VDAC2	GO_Cellular_Component_2023	L4
gs_ind_0	Actin Cytoskeleton (GO:0015629)	30/325	0.000305961292543265	0.00985195361989315	2.13524257560703	17.2784938668164	LIMA1;TOPBP1;MYO1E;ZYX;ANKRD23;MYLK3;AHNAK;IQGAP2;RAPGEF3;MTSS2;WDR1;TRPV4;TRMT10A;CNN1;POF1B;BAIAP2L1;FLNA;PSTPIP2;NTN1;TWF2;MYO1H;ALDOA;SHROOM4;MYOZ3;BIN2;CORO1A;MSRA;GAS2L3;HAX1;TAF5	GO_Cellular_Component_2023	L4
gs_ind_0	Brush Border Membrane (GO:0031526)	7/40	0.0022381423262744	0.0480454552706905	4.60630941582537	28.1082024923322	LIMA1;ATP6V0A4;CUBN;CD36;PDZK1;SLC5A1;SLC28A3	GO_Cellular_Component_2023	L4
gs_ind_0	Chromosome (GO:0005694)	20/162	6.79392483681949e-05	0.00437528759491175	2.97196886255373	28.5216780460997	TOPBP1;INSL6;NCAPG;ESCO2;TP53TG5;SURF6;ESRRB;RAD51;TEX11;DDX21;SHOC1;DNTTIP2;SETD7;DMC1;SMC1A;GET4;CTCFL;KAT7;RBM34;CHAMP1	GO_Cellular_Component_2023	L4
gs_ind_0	Condensed Chromosome (GO:0000793)	10/60	0.000412394084955609	0.0120718995777915	4.28283958830666	33.3784437372227	SHOC1;IHO1;INSL6;ESRRB;NCAPG;RAD51;BRD4;DMC1;SMC1A;CHAMP1	GO_Cellular_Component_2023	L4
gs_ind_0	Condensed Nuclear Chromosome (GO:0000794)	6/28	0.00155621139198775	0.0357928620157183	5.94239051041575	38.4205318256353	IHO1;SHOC1;NCAPG;RAD51;DMC1;SMC1A	GO_Cellular_Component_2023	L4
gs_ind_0	Cytoplasmic Vesicle Lumen (GO:0060205)	14/114	0.00083991222997297	0.022537644837608	2.97437948887724	21.0651895581086	CSTB;GMFG;FCN1;BIN2;ARHGAP9;CTSH;COMMD9;ALDOC;PSMD12;CAND1;PSMD6;PSMC3;PAFAH1B2;ALDOA	GO_Cellular_Component_2023	L4
gs_ind_0	Ficolin-1-Rich Granule (GO:0101002)	21/183	0.000130666182872578	0.0060106444121386	2.7333654101001	24.4441170637547	FCN1;FCAR;MGAM;ACLY;ALDOC;PSMD6;PAFAH1B2;GMFG;CAND1;PSMC3;CSTB;ADGRE3;CTSH;COMMD9;ILF2;PSMD12;ALDOA;CLEC4C;BIN2;COMMD3;CD55	GO_Cellular_Component_2023	L4
gs_ind_0	Ficolin-1-Rich Granule Lumen (GO:1904813)	16/122	0.000173273745679815	0.00619934956765561	3.19684057291143	27.6866785271848	CSTB;GMFG;FCN1;BIN2;CTSH;ACLY;COMMD9;ILF2;ALDOC;PSMD12;COMMD3;CAND1;PSMD6;PSMC3;PAFAH1B2;ALDOA	GO_Cellular_Component_2023	L4
gs_ind_0	Intracellular Non-Membrane-Bounded Organelle (GO:0043232)	93/1184	6.61274428791691e-07	0.000106465183035462	1.79606801574379	25.5564258549527	CCDC78;SIRT7;PODXL;DDX55;DDX50;TP53TG5;NLRP5;RARS1;NWD1;TEX11;DDX21;CSTB;DNTTIP2;SMARCB1;TOP2B;PLIN3;SETD7;SMC1A;BUB1B;ZFC3H1;KAT7;BAZ2A;RBM34;TOPBP1;NOLC1;SRSF9;PLIN2;SURF6;PAFAH1B2;DDX47;PTPRM;CHD3;DDX23;LIPE;FOXM1;DDX24;RPS19BP1;FLNA;PHF1;GET4;AURKA;BEND3;SRP19;NACC2;KIF11;ZBTB33;PARP1;ATF3;RGCC;ESCO2;ATXN1L;CPS1;DKC1;UTP18;ZNF622;ANKFN1;UBTF;RRP9;CNN1;FUS;SEPTIN14;RDM1;BCL6;SLC30A5;RRBP1;DMC1…	GO_Cellular_Component_2023	L4
gs_ind_0	Intracellular Organelle Lumen (GO:0070013)	73/854	5.0474709929544e-07	0.000106465183035462	1.9663325397361	28.5102651329754	PDE2A;FUCA2;FCN1;F8;ACSS3;ARSL;PDGFA;ACLY;HYKK;CS;MUC12;ALDOC;PSMD6;LACTB2;PAFAH1B2;CNPY3;CPS1;HSPH1;GMFG;ATP5F1B;GLS2;TXN2;ERAP2;MTHFD2;HSD17B10;GARS1;CAND1;ALAS1;MAIP1;ATP5F1D;CD63;PSMC3;RHBDF2;ARSH;CSTB;MTG1;GLDC;ARG2;ME2;ACAN;SPP1;CP;WNT3A;F7;OGDHL;NDUFB8;KNG1;ARL2;CTSH;COMMD9;PDIA6;COL4A3;MUC13;KRT17;ILF2;PSMD12;QARS1;GLYAT;TGFB1;ALDOA;MCCC1;GCSH;POLG;BIN2;MUC16;EVA1A;COL11A2;OLFM4;ARMC8;ACS…	GO_Cellular_Component_2023	L4
gs_ind_0	Membrane Raft (GO:0045121)	20/169	0.000122657052472516	0.0060106444121386	2.83230459146382	25.5080701787023	PLCG2;NTSR1;SLC6A4;NOS1;PI4K2A;LCK;AHNAK;KDR;EMP2;LDHB;ABCG2;CD55;CAVIN1;MS4A4A;CARD11;ITGAM;CD36;NFAM1;ATP1A1;CHRNA3	GO_Cellular_Component_2023	L4
gs_ind_0	Microtubule (GO:0005874)	18/185	0.00257296727089218	0.0485721403891581	2.27784259438452	13.5820817097444	DYNC1H1;KIF13A;KIF5A;HAUS8;KIF4A;AURKA;TUBA4A;RMDN3;DCDC2C;KIF11;TUBA1C;MAP1A;SYNJ1;MAP1B;DCTN1;KIF22;NDRG1;TRIM55	GO_Cellular_Component_2023	L4
gs_ind_0	Mitochondrial Matrix (GO:0005759)	29/355	0.00252754282570576	0.0485721403891581	1.86666196555608	11.1635861898245	PDE2A;ACSS3;HYKK;CS;LACTB2;CPS1;ATP5F1B;GLS2;TXN2;MTHFD2;HSD17B10;GARS1;ALAS1;MAIP1;ATP5F1D;GLDC;MTG1;ARG2;ME2;OGDHL;NDUFB8;ARL2;KRT17;QARS1;GLYAT;MCCC1;GCSH;POLG;ACSM5	GO_Cellular_Component_2023	L4
gs_ind_0	Nuclear Lumen (GO:0031981)	62/778	3.04314689776146e-05	0.00322992778126925	1.81593994407097	18.8858359276857	TUT4;TSR1;PARP1;SIRT7;PODXL;ATF3;DDX55;SRSF9;RGCC;NOLC1;DDX50;ATXN1L;TP53TG5;TSPYL2;SURF6;PAFAH1B2;CPS1;DDX47;DKC1;UTP18;ZNF622;TXN2;NLRP5;RARS1;RAD51;NWD1;CHD3;DDX23;DDX21;UBTF;DDX54;CSTB;RRP9;DNTTIP2;SMARCB1;TRMT10A;TOP2B;ZNF593;EDF1;ARL2;DDX24;RPS19BP1;FLNA;RDM1;SETD7;SLC30A5;ILF2;ZBTB33;BCL6;PHF1;PA2G4;GET4;NOM1;ZFC3H1;BEND3;SRP19;NACC2;KAT7;BAZ2A;RBM34;NLRP1;TAF5	GO_Cellular_Component_2023	L4
gs_ind_0	Nucleolus (GO:0005730)	61/769	4.01233264753944e-05	0.00322992778126925	1.80645888070299	18.2877816523759	TUT4;TSR1;PARP1;SIRT7;PODXL;ATF3;DDX55;SRSF9;RGCC;NOLC1;DDX50;ATXN1L;TP53TG5;TSPYL2;SURF6;PAFAH1B2;CPS1;DDX47;DKC1;UTP18;ZNF622;TXN2;NLRP5;RARS1;NWD1;CHD3;DDX23;DDX21;UBTF;DDX54;CSTB;RRP9;DNTTIP2;SMARCB1;TRMT10A;TOP2B;ZNF593;EDF1;ARL2;DDX24;RPS19BP1;FLNA;RDM1;SETD7;SLC30A5;ILF2;ZBTB33;BCL6;PHF1;PA2G4;GET4;NOM1;ZFC3H1;BEND3;SRP19;NACC2;KAT7;BAZ2A;RBM34;NLRP1;TAF5	GO_Cellular_Component_2023	L4
gs_ind_0	Secretory Granule Lumen (GO:0034774)	30/314	0.000169131189156549	0.00619934956765561	2.2184283872236	19.2666864478753	FUCA2;DYNC1H1;F8;FCN1;PDGFA;ACLY;ALDOC;PSMD6;PAFAH1B2;GMFG;CAND1;PSMC3;AZU1;CSTB;VWF;STK11IP;KNG1;CTSH;COMMD9;ILF2;PSMD12;EGF;PA2G4;TGFB1;ALDOA;BIN2;ARHGAP9;OLFM4;ARMC8;SELENOP	GO_Cellular_Component_2023	L4
gs_ind_0	Vesicle (GO:0031982)	22/234	0.00144151311278729	0.0357051709475007	2.18579250315878	14.2995899530525	PLCG2;MYO1E;HEXD;GPRC5C;NOS1;ALDH3B1;AHNAK;SYNJ1;PIK3C2A;SLC5A1;EPS8L2;ARRDC4;TUBA1C;SLC5A5;STX10;MYO1H;GAD1;MUC16;TFRC;ATP1A1;ATP1B1;LAMP3	GO_Cellular_Component_2023	L4
gs_ind_0	2-Oxoglutarate-Dependent Dioxygenase Activity (GO:0016706)	8/41	0.000518252663536922	0.0346758145784704	5.22323235101146	39.5140017121524	EGLN1;KDM6B;KDM4A;PHYHD1;ALKBH4;PHF1;KDM4B;EGLN3	GO_Molecular_Function_2023	L4
gs_ind_0	ATP Binding (GO:0005524)	26/279	0.000645471816236776	0.0395889380625223	2.16031891546518	15.8686852655705	ABCA2;ACLY;RHOBTB3;P2RX5;PI4K2A;ABCF3;PEX1;PIF1;RAD51;MAP3K20;NME1;ATP5F1D;MLKL;ABCF1;ABCB1;TARS1;STK38;MYO18A;TWF2;NUAK2;HSP90AB2P;RPS6KA4;ATP1A1;NLRP1;CHD8;TDG	GO_Molecular_Function_2023	L4
gs_ind_0	Adenyl Ribonucleotide Binding (GO:0032559)	31/309	5.4099554840465e-05	0.00663621206043037	2.34213347454891	23.0107226799572	PDE2A;ABCA2;FBP1;ACLY;RHOBTB3;P2RX5;PI4K2A;ABCF3;PEX1;PIF1;GCLC;RAD51;MAP3K20;NME1;ATP5F1D;MLKL;ABCF1;ABCB1;TARS1;STK38;MYO18A;TWF2;NUAK2;HSP90AB2P;RPS6KA4;GLUD2;ATP1A1;NLRP1;CHD8;TDG;MYO3A	GO_Molecular_Function_2023	L4
gs_ind_0	DNA Binding (GO:0003677)	67/844	1.67795087987001e-05	0.00411657282528109	1.80937743221252	19.8947420039306	NR5A2;PARP1;PATZ1;HNF4A;CHD4;NR1H4;MECOM;CUL4B;PRDM9;NR4A2;ARNT;STAT3;ZMYM3;SURF6;H1-2;CRY2;TCF7L1;HMGB1P1;MLXIPL;HES1;SRRT;USF2;ESRRB;RAD51;DDB1;CEBPG;CHD3;RADX;PER1;NKX6-2;DDIT3;TIMELESS;SHOC1;SMARCB1;E2F4;RAD23A;ZNF35;SAFB;KDM6B;WBP11;POLE;NFATC2;POLQ;ILF2;ZBTB33;BCL6;H2BC8;DMC1;SMC1A;PHF1;ING2;CTCFL;PSG1;POLG;EXO1;TOPORS;MLX;CRY1;SOX13;PPARA;KMT2D;CDC5L;TRIM28;NLRP1;H1-4;CHD8;TDG	GO_Molecular_Function_2023	L4
gs_ind_0	DNA-binding Transcription Factor Binding (GO:0140297)	27/281	0.000318383980773744	0.0234330609849475	2.23416158704604	17.9900330390366	PARP1;HNF4A;CHD4;FBP1;ARNT;STAT3;HCFC1;MLXIPL;HES1;USF2;ESRRB;KEAP1;NFE4;CEBPG;DAZAP2;DDIT3;KDM1A;CRX;FLNA;BCL6;TBP;HIPK2;PSG1;MLX;SETD1A;PPARA;REST	GO_Molecular_Function_2023	L4
gs_ind_0	Protein Homodimerization Activity (GO:0042803)	56/660	1.27875088107163e-05	0.00411657282528109	1.94511078693041	21.9156444207501	PDE2A;PARP1;S100Z;AOX1;IL6R;HNF4A;CUBN;MIGA2;PRDM9;ATF3;PDGFA;SARS1;DPP4;STAT3;ARNT;PAFAH1B2;MLXIPL;GRM6;GOLGA5;HES1;CPQ;USF2;NFE4;ABCG2;RBPMS2;GLDC;SDS;DDIT3;TRPC6;ODC1;ASMT;IKBKG;RAP1GAP;SHMT1;MTMR1;SLC5A5;FLNA;BAK1;HPD;MYOM1;MUC13;HPGDS;MAD2L1;ANO1;PSG1;DAB2IP;GRHPR;CORO1A;UPB1;IMPA2;NACC2;MLX;TFRC;TPD52;HSPB8;TDG	GO_Molecular_Function_2023	L4
gs_ind_0	Protein Kinase Binding (GO:0019901)	44/509	6.75265077962569e-05	0.00709992996257787	1.9837672490091	19.0500977073855	TPX2;PARP1;GOLGA2;GSK3A;PLCG2;PSG8;ATF7;RGCC;DCTN1;STAT3;LCK;EMP2;ADAM9;GARS1;TRPV4;MAPRE3;DAZAP2;BANK1;CASS4;PRKG2;CCND3;FOXM1;TEX14;TUBA4A;STK38;STK11IP;PRR7;CDH5;QARS1;TWF2;PPEF2;PSG1;IRGM;DAB2IP;AURKA;UBE2V1;BCL2L14;KIF11;TFRC;PSG6;AP2A1;PSG3;MAPKAPK2;CDKN2A	GO_Molecular_Function_2023	L4
gs_ind_0	RNA Binding (GO:0003723)	131/1395	1.87109333248514e-14	1.37712469270906e-11	2.21694140261177	70.0767825369914	DYNC1H1;MSI1;PCDHGA9;MEX3B;DDX55;DDX50;LACTB2;H1-2;ANKHD1;YTHDF1;GTF2F1;UPF1;FKBP4;DDX21;DHX29;KDM1A;CSTB;DNTTIP2;ZC3H7A;SMC1A;ETF1;SNUPN;BAZ2A;TFRC;RBM34;SNRNP70;YTHDC1;ZYX;NOLC1;SRSF9;WBP4;TUT7;CLK3;SURF6;APOBEC3A;DDX47;MBNL3;SRRT;CHD3;DDX23;HMGN2;DDIT3;CAVIN1;YBX3;DAZAP1;TENT5A;WBP11;RPS19BP1;DDX24;FLNA;PUF60;RBM47;HNRNPM;MEX3A;DALRD3;CFAP20;HNRNPAB;CORO1A;MKRN3;SRP19;SF3A2;NELFE;TRIM28;PABPN1…	GO_Molecular_Function_2023	L4
gs_ind_0	RNA Polymerase II-specific DNA-binding Transcription Factor Binding (GO:0061629)	26/227	2.28617278618171e-05	0.00420655792657435	2.72145528256387	29.0815972017005	PARP1;HNF4A;CHD4;NR1H4;FBP1;ARNT;STAT3;MLXIPL;HES1;ESRRB;KEAP1;DDIT3;KDM1A;CRX;SMARCB1;TBP;HIPK2;PSG1;MLX;CRY1;BAZ2A;SETD1A;PPARA;REST;NFKBIA;CDKN2A	GO_Molecular_Function_2023	L4
gs_ind_0	Small GTPase Binding (GO:0031267)	21/195	0.000315584245618132	0.0234330609849475	2.54461385640849	20.5123483064018	GGA3;RHOBTB3;DOCK1;NOX1;GOLGA5;RANBP1;IQGAP2;MTSS2;RTKN;FGD4;RALBP1;RAP1GAP;YBX3;GIT1;FLNA;DVL3;FGD5;ULK1;GARRE1;DOCK5;NDRG1	GO_Molecular_Function_2023	L4
gs_ind_0	Transcription Cis-Regulatory Region Binding (GO:0000976)	42/471	4.86819301582648e-05	0.00663621206043037	2.05312036553696	20.3879012755459	NR5A2;ZNF844;ZNF625;THRA;HNF4A;NR1H4;ATF7;HNRNPL;PRDM9;ATF3;ANKRD23;ARNT;STAT3;CRY2;TFEB;ZNF823;NR1D1;ESRRB;NFE4;CHD3;PER1;DDIT3;CRX;HSF2;FOXM1;CIC;ZNF442;BRD4;TBP;ELK3;TIPARP;ZNF57;DBP;CTCFL;PSG1;MLX;SOX13;ZNF335;KMT2D;CDC5L;REST;RUNX1	GO_Molecular_Function_2023	L4
gs_ind_0	Transcription Regulatory Region Nucleic Acid Binding (GO:0001067)	24/222	0.000115525190848943	0.0106283175581027	2.55157308697632	23.1326176115028	NR5A2;THRA;HNF4A;ATF7;HNRNPL;PRDM9;ATF3;ANKRD23;STAT3;CRY2;TFEB;NR1D1;CHD3;PER1;DDIT3;BRD4;TBP;CTCFL;PSG1;SOX13;ZNF335;KMT2D;REST;RUNX1	GO_Molecular_Function_2023	L4
gs_ind_0	Chromatin Organization (GO:0006325)	27/267	0.000139106135591175	0.0325605210008142	2.36506801117277	21.0024504324405	SMARCD1;CHD4;KDM4A;SUDS3;EHMT1;HDAC10;HCFC1;TCF7L1;PADI4;CHD3;DDX21;PER1;HMGN2;KDM5C;SMARCB1;SAFB;KDM6B;RING1;SETD7;H2BC8;PHF1;KDM4B;KAT7;BAZ2A;REST;TRIM28;CHD8	GO_Biological_Process_2023	L4
gs_ind_0	Chromatin Remodeling (GO:0006338)	27/227	8.05000485958338e-06	0.00412505249018937	2.83981948876811	33.3106221630371	SIRT7;SMARCD1;CHD4;MECOM;KDM4A;SUDS3;HCFC1;PADI4;CHD3;DDX23;DDX21;PER1;KDM1A;KDM5C;SMARCB1;KDM6B;RING1;SETD7;PHF1;KDM4B;UBR5;DEPDC1B;BAZ2A;ZNF335;REST;CHD8;TDG	GO_Biological_Process_2023	L4
gs_ind_0	Cytoplasmic Sequestering Of Protein (GO:0051220)	5/13	0.000202639056281048	0.0400362032550374	13.3076447398933	113.169331496865	PTPRM;KEAP1;FLNA;NFKBIA;GET4	GO_Biological_Process_2023	L4
gs_ind_0	DNA Damage Response (GO:0006974)	39/384	4.77007241450582e-06	0.0028517082918054	2.37345673394734	29.0823191768593	PARP1;SIRT7;TOPBP1;INSL6;CUL4B;PPP4R3A;WDHD1;UBQLN4;CUL4A;UPF1;RAD51;DDB1;PCLAF;CTLA4;DDIT3;KDM1A;STXBP4;TIMELESS;IKBKG;BOD1L1;USP47;NFATC2;BAK1;POLQ;SETD7;BCL6;HTRA2;SMC1A;PHF1;ING2;UBR5;DEPDC1B;EXO1;RFC4;TOPORS;SPINDOC;CRY1;TRIM28;MAPKAPK2	GO_Biological_Process_2023	L4
gs_ind_0	Glycine Metabolic Process (GO:0006544)	4/7	0.000145237896853367	0.0325605210008142	26.4319486659912	233.582764543242	GCSH;GLYAT;GLDC;SHMT1	GO_Biological_Process_2023	L4
gs_ind_0	Homologous Chromosome Pairing At Meiosis (GO:0007129)	7/29	0.000292664502556362	0.0477176168486214	6.86021222485311	55.8180045857525	SHOC1;IHO1;MAJIN;SIRT7;MEI4;PRDM9;TEX11	GO_Biological_Process_2023	L4
gs_ind_0	Negative Regulation Of Carbohydrate Metabolic Process (GO:0045912)	8/30	5.00303675000098e-05	0.013804532940195	7.77900032172209	77.0345097156573	GSK3A;CLK2;FBP1;CRY1;GIT1;PPARA;AP2A1;TGFB1	GO_Biological_Process_2023	L4
gs_ind_0	Negative Regulation Of DNA-templated Transcription (GO:0045892)	85/1024	2.09505392786359e-07	0.000187873960981167	1.90732790622803	29.3318734035026	SIRT7;CHD4;PEG3;MLXIPL;GPS2;ZNF536;NR1D1;BEND5;EREG;PER1;RITA1;KDM1A;ZNF366;USP47;ZNF556;BAZ2A;REST;CIART;CHD8;PDE2A;NR4A2;SUDS3;GCLC;CHD3;ZNF20;DDIT3;FOXM1;CIC;TGIF1;FLNA;DCAF1;BEND3;NACC2;MLX;PPARA;TRIM28;ZBTB33;RUNX1;PARP1;PATZ1;FBP1;NR1H4;ATF3;SARS1;STAT3;CRY2;ATN1;HES1;CNOT1;NKX6-2;KDM5C;RING1;BCL6;NONO;ELK3;ING2;PA2G4;ZFHX3;DAB2IP;UBE2V1;SFMBT1;MAFG;CBX2;CDKN2A;THRA;HNF4A;INSL6;MECOM;HNRNPL…	GO_Biological_Process_2023	L4
gs_ind_0	Negative Regulation Of Inflammatory Response (GO:0050728)	16/111	5.54155906877969e-05	0.0141982659855091	3.5660678178625	34.9497810736706	IRGM;GPS2;MMP26;NR1H4;NR1D1;FFAR4;GIT1;PPARA;CDH5;PTGER4;STAT3;NLRP12;ARNT;PLK2;SHARPIN;RHBDF2	GO_Biological_Process_2023	L4
gs_ind_0	Negative Regulation Of Nucleic Acid-Templated Transcription (GO:1903507)	52/455	2.75883124741951e-09	4.94796384224689e-06	2.71600356220179	53.5282440563866	PARP1;THRA;PATZ1;HNF4A;CHD4;MECOM;HNRNPL;KDM4A;SUDS3;EHMT1;HDAC10;CRY2;MLXIPL;PHF12;HES1;NR1D1;GCLC;CHD3;BEND5;EREG;PER1;NKX6-2;DDIT3;KDM1A;KDM5C;TIMELESS;FOXM1;CIC;USP47;RBAK;RING1;BCL6;QARS1;NONO;ELK3;PA2G4;TGFB1;DAB2IP;UBE2V1;SFMBT1;NACC2;SPINDOC;CRY1;DAP;MLX;SOX13;REST;CIART;TRIM28;ZBTB33;CHD8;CDKN2A	GO_Biological_Process_2023	L4
gs_ind_0	Negative Regulation Of Transcription By RNA Polymerase II (GO:0000122)	57/763	0.000331820400583266	0.0495933240371739	1.69017363567124	13.5398401997054	PDE2A;PARP1;THRA;PATZ1;SIRT7;CHD4;INSL6;NR1H4;FBP1;NR4A2;ATF3;TLE6;SARS1;SUDS3;EHMT1;STAT3;HDAC10;PEG3;CBX2;CRY2;RIPPLY3;HCFC1;GPS2;ZNF536;ATN1;PHF12;HES1;CNOT1;NR1D1;CHD3;RITA1;PER1;ZNF20;DDIT3;KDM1A;ZNF366;FOXM1;TGIF1;RUNX1;BCL6;ING2;ZFHX3;DAB2IP;DCAF1;UBE2V1;BEND3;ZNF556;NACC2;CRY1;MAFG;MLX;SOX13;PPARA;REST;ZBTB33;CHD8;SINHCAF	GO_Biological_Process_2023	L4
gs_ind_0	Positive Regulation Of DNA-templated Transcription (GO:0045893)	94/1241	2.68409827026941e-06	0.00192557209909127	1.72509771485104	22.1298393799306	SIRT7;CHD4;PEG3;ST18;MLXIPL;GPS2;GTF2F1;NR1D1;USF2;ESRRB;DDX21;PER1;PSMC3;KDM1A;ZIC1;SMARCB1;SPP1;E2F4;HIPK2;EGF;PSG1;KAT7;KMT2D;REST;CHD8;NR5A2;NR4A2;LEO1;CHD3;DDIT3;IKBKG;FOXM1;KDM6B;EDRF1;HNRNPAB;PAXBP1;MLX;PPARA;RPS6KA4;KMT2B;TRIM28;NFKBIA;RUNX1;PARP1;NR1H4;ATF7;ATF3;RGCC;STAT3;TFEB;HNF4G;PTH;DDX17;HES1;NFE4;MAPRE3;UBTF;HSF2;WNT3A;BRD4;ELK3;DBP;ING2;ZFHX3;DAB2IP;UBE2V1;COL1A1;HAX1;TAF5;MED19;…	GO_Biological_Process_2023	L4
gs_ind_0	Positive Regulation Of Gene Expression (GO:0010628)	43/479	3.40921546245241e-05	0.0122288558638168	2.06846404009072	21.2771380040288	PDE2A;GSK3A;SIRT7;PLCG2;SMARCD1;NTSR1;RGCC;PDCL3;PTGER4;PLA2R1;STAT3;YTHDF1;HCFC1;NWD1;LAMTOR5;IFNGR1;GARS1;EREG;SLC22A2;EIF3D;AZU1;TTBK1;SMARCB1;WNT3A;CTSH;MYOM1;CDH5;CD36;EGF;PHF1;TGFB1;CTCFL;PSG1;UBR5;MUSK;NFAM1;CRTAM;KAT7;TFRC;RBM22;ALOX12B;TRAPPC2B;LAMP3	GO_Biological_Process_2023	L4
gs_ind_0	Positive Regulation Of Nucleic Acid-Templated Transcription (GO:1903508)	45/556	0.000250650915638816	0.0449542417198217	1.8447280337473	15.2954690770094	NR5A2;HNF4A;CHD4;NR1H4;MECOM;NOS1;STAT3;TFEB;HCFC1;MLXIPL;NR1D1;ESRRB;MRGBP;CHD3;MAPRE3;ARHGEF11;KANSL3;ZIC1;DDIT3;SPP1;FOXM1;EDF1;WNT3A;NFATC2;BRD4;RUNX1;ILF2;EDRF1;HIPK2;EGF;DVL3;ING2;TGFB1;ZFHX3;PSG1;CTCFL;HNRNPAB;UBE2V1;PPARA;COL1A1;REST;TRIM28;KMT2B;CHD8;TAF5	GO_Biological_Process_2023	L4
gs_ind_0	Positive Regulation Of Transcription By RNA Polymerase II (GO:0045944)	73/936	1.30523166794777e-05	0.00585233249116079	1.77580025008037	19.9716172754727	NR5A2;PARP1;MED19;THRA;HNF4A;TAF8;NR1H4;ATF7;NR4A2;ATF3;NOS1;RGCC;ANKRD23;ARNT;STAT3;PEG3;RTRAF;LEO1;HNF4G;TFEB;ST18;PTH;MLXIPL;GPS2;DDX17;HCFC1;HES1;GTF2F1;NR1D1;MYBL2;USF2;ESRRB;NFE4;CEBPG;GARS1;DDX21;PER1;PSMC3;KANSL3;KDM1A;DDIT3;CRX;IKBKG;HSF2;SMARCB1;WNT3A;FOXM1;E2F4;ZNF593;KDM6B;BRD4;RUNX1;TBP;HIPK2;ELK3;DVL3;DBP;TGFB1;ZFHX3;PSG1;CTCFL;DAB2IP;PAXBP1;HAX1;MLX;BCL2L12;PPARA;RPS6KA4;KMT2D;CDC5…	GO_Biological_Process_2023	L4
gs_ind_0	Protein Destabilization (GO:0031648)	8/36	0.000201748504553668	0.0400362032550374	6.14037396729518	52.245302288632	IRGM;RAD23A;GGA3;NR1D1;HTT;CTSH;CCDC88C;DAZAP2	GO_Biological_Process_2023	L4
gs_ind_0	Protein Homooligomerization (GO:0051260)	18/129	3.0490351503774e-05	0.0121520989826708	3.42678858976382	35.6320913554421	TRIM72;GOLGA2;ACACB;FOXM1;UPB1;BEND3;FUS;RNF112;NACC2;SHMT1;CARD11;POLQ;HSD17B10;SCARA5;ALDH9A1;NLRP1;MLKL;ALDOA	GO_Biological_Process_2023	L4
gs_ind_0	Protein Modification Process (GO:0036211)	57/709	4.91343309180651e-05	0.013804532940195	1.83262160687647	18.1813520285917	PARP1;GOLGA2;PPP2R5B;GSK3A;MEX3B;TAF8;ILKAP;PPP4R3A;GALNTL5;CSF2RA;CLK3;MAPK6;LCK;MYLK3;GMFG;PLAT;PLK2;PTPRM;PADI4;ALOX12B;ARAF;MAP3K20;MAN2A2;BMX;LIPE;PRKG2;TTBK1;SSH1;MGAT4B;METAP2;PIGT;ST3GAL5;STK38;CDKL4;MELK;TBP;HIPK2;PPEF2;PIGS;TGFB1;ULK1;GAD1;DCAF1;AURKA;TIMM50;NUAK2;CLK2;PHEX;PHKA2;KAT7;MSRA;RPS6KA4;SEPHS1;MAPKAPK2;CSNK2A2;TAF5;EGLN3	GO_Biological_Process_2023	L4
gs_ind_0	Regulation Of DNA Binding (GO:0051101)	9/48	0.00032135053997384	0.0495933240371739	4.95283418288256	39.8355363993931	EGF;NFKBIA;EDF1;HES1;CEBPG;NME1;RNF220;TGFB1;KDM1A	GO_Biological_Process_2023	L4
gs_ind_0	Regulation Of DNA-templated Transcription (GO:0006355)	144/1917	9.83411343192086e-09	1.17583216267667e-05	1.72622387256421	31.8270947584976	ZNF844;ZNF625;SIRT7;CHD4;CCNQ;ELF5;MLXIPL;ZNF536;GPS2;ZNF823;NR1D1;USF2;ESRRB;IGSF1;BEND5;EREG;PER1;KDM1A;ZIC1;SMARCB1;ZNF829;SPP1;E2F4;USP47;HIPK2;EGF;ZNF57;PSG1;KAT7;BAZ2A;KMT2D;CIART;REST;CHD8;NR5A2;SMARCD1;NR4A2;SUDS3;HMGB1P1;SRRT;GCLC;CHD3;DDIT3;ZNF232;BRD1;FOXM1;CIC;ZNF35;PRR7;ZNF383;EDRF1;NTN1;BNC2;PHF1;HNRNPAB;ZNF723;NACC2;MLX;PPARA;RPS6KA4;KMT2B;TRIM28;ZBTB33;RUNX1;PARP1;PATZ1;MGAM;GMEB2…	GO_Biological_Process_2023	L4
gs_ind_0	Regulation Of Gene Expression (GO:0010468)	106/1124	4.90874364256687e-12	1.76076634458874e-08	2.21247675701438	57.6129015762469	MOG;NTSR1;CHD4;PEG3;ST18;MLXIPL;ZNF536;ESRRB;IGSF1;NWD1;IFNGR1;PER1;AZU1;TTBK1;ZC3H7A;CDH5;EGF;TIPARP;PSG1;KAT7;BAZ2A;TFRC;ZNF335;SNRNP70;KMT2D;REST;TRAPPC2B;NR5A2;YTHDC1;PDE2A;GSK3A;PLCG2;AFF4;CLK3;MBNL3;KDR;SRRT;CHD3;DDIT3;BRD1;YBX3;ZNF35;KDM6B;CTSH;CD36;AHNAK2;BNC2;PHF1;HNRNPAB;AURKA;ZNF723;MLX;RPS6KA4;ATP1B1;ZBTB33;PATZ1;ATF7;RGCC;TPRX1;PDCL3;ATXN1L;STAT3;TFEB;PTH;SRSF10;NFE4;LAMTOR5;NKX6-2;S…	GO_Biological_Process_2023	L4
gs_ind_0	Regulation Of I-kappaB kinase/NF-kappaB Signaling (GO:0043122)	24/231	0.000212067984902623	0.0400362032550374	2.44033825772962	20.6418540969882	PARP1;NLRX1;PLCG2;NR1H4;SLC20A1;NR1D1;LAMTOR5;NLRP12;DDX21;PER1;SHARPIN;MIB2;IKBKG;TNFRSF10B;CARD11;FLNA;BRD4;TFG;IRGM;DAB2IP;UBE2V1;TFRC;CASP10;PLK2	GO_Biological_Process_2023	L4
gs_ind_0	Regulation Of Nucleic Acid-Templated Transcription (GO:1903506)	41/451	3.8594226252352e-05	0.0125852263242897	2.09750968499341	21.3157489336101	NR5A2;PATZ1;ATF7;ATXN1L;STAT3;HDAC10;TFEB;TCF7L1;HCFC1;MLXIPL;ZNF536;SRSF10;SRRT;ESRRB;IGSF1;NFE4;CHD3;NKX6-2;DDIT3;CRX;BRD1;EDF1;ZNF35;FUS;RBAK;NFATC2;BNC2;NONO;PHF1;ING2;ZFHX3;PSG1;UBE2V1;ZNF723;MLX;KAT7;BAZ2A;SOX13;RPS6KA4;KMT2D;REST	GO_Biological_Process_2023	L4
gs_ind_0	mRNA Splice Site Recognition (GO:0006376)	7/29	0.000292664502556362	0.0477176168486214	6.86021222485311	55.8180045857525	YTHDC1;SRSF12;PRPF39;SRSF10;SF3A2;SRSF9;PUF60	GO_Biological_Process_2023	L4
gs_ind_0	9+2 Motile Cilium (GO:0097729)	9/70	0.00021539155218483	0.0112069960780599	5.10012588295248	43.0606332038057	DNAH8;CFAP251;DNAH2;CFAP58;TTLL3;TTC29;DNAH11;ATP2B4;SAXO1	GO_Cellular_Component_2023	IN-PV
gs_ind_0	Condensed Chromosome (GO:0000793)	9/60	6.37120808290265e-05	0.0112069960780599	6.09197306218187	58.8553824638411	IHO1;SHOC1;TUBG1;SMARCA5;CHEK1;RAD51;BRD4;SMC1A;CHAMP1	GO_Cellular_Component_2023	IN-PV
gs_ind_0	Condensed Nuclear Chromosome (GO:0000794)	6/28	0.000141917319462995	0.0112069960780599	9.52376351506786	84.3830773716803	IHO1;SHOC1;TUBG1;CHEK1;RAD51;SMC1A	GO_Cellular_Component_2023	IN-PV
gs_ind_0	Extracellular Membrane-Bounded Organelle (GO:0065010)	7/57	0.00141148151623146	0.0343460502282988	4.89668175271734	32.1374874469978	APOE;TUBB2A;CLTC;PEG10;HEXD;COL6A3;SLC39A12	GO_Cellular_Component_2023	IN-PV
gs_ind_0	Extracellular Vesicle (GO:1903561)	7/60	0.00191030398942253	0.0424008035143077	4.62175288836559	28.9344511099922	APOE;TUBB2A;CLTC;PEG10;HEXD;COL6A3;SLC39A12	GO_Cellular_Component_2023	IN-PV
gs_ind_0	Intracellular Non-Membrane-Bounded Organelle (GO:0043232)	53/1184	0.00203291523698736	0.0424008035143077	1.57669688827423	9.77281578724357	TUT4;N4BP1;PARP1;CSNK1A1;RASL11A;INKA2;SRSF9;TRAIP;DCTN1;NEFH;WDR46;ATXN1L;DDX50;DYRK2;TSPYL2;PAFAH1B2;ACSL5;BIN1;DKC1;SNAP25;CLTC;SPATA22;JPT1;ZNF622;NLRP5;RARS1;TEX11;EDA;GAPDH;CHD3;DDX21;DBN1;SHOC1;MEAF6;SMARCA5;CNN1;DDX24;SEPTIN14;CFAP58;RDM1;BCL6;SLC30A5;RRBP1;MARK1;SMC1A;MCM10;PA2G4;TUBG1;TUBB2A;NOM1;SAXO1;NLRP1;CHAMP1	GO_Cellular_Component_2023	IN-PV
gs_ind_0	Microtubule (GO:0005874)	15/185	0.000427273289472843	0.0155954750657588	3.00826791064588	23.3384033496777	DYNC1H1;TUBG1;TUBB2A;CALM1;KIF4A;RMDN3;TUBB2B;TUBA1C;KIFC2;MAP1A;SYNJ1;MX2;TUBA1A;DCTN1;KIF21B	GO_Cellular_Component_2023	IN-PV
gs_ind_0	Microtubule Cytoskeleton (GO:0015630)	22/340	0.000567064602302702	0.0165582863872389	2.3426238050661	17.5112003782222	DYNC1H1;CSNK1A1;DCTN1;ACTR1B;CLTC;TUBB2B;SYNJ1;GAPDH;KIF21B;TUBA1C;SEPTIN8;SEPTIN14;TTLL3;MAP1A;MX2;TUBA1A;MARK1;TUBG1;TUBB2A;KIFC2;RUSC1;CHAMP1	GO_Cellular_Component_2023	IN-PV
gs_ind_0	Mitochondrial Respiratory Chain Complex IV (GO:0005751)	4/17	0.00132795905025263	0.0343460502282988	10.973267190299	72.6881515773747	UQCRFS1;COX4I1;NDUFA4;COX7A2	GO_Cellular_Component_2023	IN-PV
gs_ind_0	Nuclear Chromosome (GO:0000228)	10/95	0.000510287795244589	0.0165560040234911	4.05559078418939	30.7435506714347	TUBG1;SMCHD1;IHO1;SHOC1;CHEK1;RAD51;BRD4;SUDS3;YY1;SMC1A	GO_Cellular_Component_2023	IN-PV
gs_ind_0	Respiratory Chain Complex IV (GO:0045277)	5/19	0.00018402890893324	0.0112069960780599	12.4968399126874	107.478043165756	COX4I1;NDUFA4;COX7A2;COX7B2;UQCRFS1	GO_Cellular_Component_2023	IN-PV
gs_ind_0	Secretory Granule Lumen (GO:0034774)	22/314	0.000190706481165653	0.0112069960780599	2.55253558862455	21.8618931485746	DYNC1H1;F8;FCN1;PDGFA;ACLY;SRP14;ACTR1B;PAFAH1B2;SGCG;AZU1;ALOX5;PADI2;VWF;COMMD9;DYNLT1;TGFB1;PA2G4;NEU1;TUBB2A;MAPK14;SELENOP;VEGFB	GO_Cellular_Component_2023	IN-PV
gs_ind_0	Sperm Flagellum (GO:0036126)	8/59	0.000331401076656883	0.0138241591976871	5.44619120294121	43.6358707904852	DNAH8;CFAP251;DNAH2;CFAP58;TTLL3;TTC29;ATP2B4;SAXO1	GO_Cellular_Component_2023	IN-PV
gs_ind_0	Vesicle (GO:0031982)	18/234	0.000230280741329998	0.0112069960780599	2.83144065070805	23.7167453971607	AHNAK;APOE;GAD1;TUBB2A;CALM1;SNAP25;MUC16;PLCG2;PEG10;CLTC;HEXD;TUBA1C;COL6A3;BMP5;SLC39A12;SYNJ1;GAPDH;BIN1	GO_Cellular_Component_2023	IN-PV
gs_ind_0	GTPase Regulator Activity (GO:0030695)	27/423	0.000178568472119865	0.0422462952302513	2.30508574553258	19.8941311181541	DEPDC5;EIF2B5;DOCK1;ARHGAP44;ARFGAP3;NPRL2;MYO9B;GPS2;RAPGEF3;CCDC88C;LAMTOR5;RGS6;RALBP1;RAP1GAP;RASGRP2;P2RY12;RGL1;GIT1;ELMOD1;ARHGEF28;VAV1;DENND3;FGD5;RAPGEF1;UNC45A;DOCK5;DENND1C	GO_Molecular_Function_2023	IN-PV
gs_ind_0	Protease Binding (GO:0002020)	12/124	0.000321222172497769	0.0456938540378077	3.67295510241827	29.5429646059038	ITGB1;VWF;CLTC;RAD23A;RIOK3;TNFRSF10A;DPP4;BANK1;SART3;DVL3;BIN1;CARD18	GO_Molecular_Function_2023	IN-PV
gs_ind_0	Purine Ribonucleoside Triphosphate Binding (GO:0035639)	29/475	0.000222739693656861	0.0422462952302513	2.19674576001989	18.4735483218319	DAPK2;ACLY;DYRK2;RRAS2;P2RX5;RAB39A;MYO9B;ABCF3;TUBB2B;RAD51;ABCB1;SMARCA5;STK38;MYO18A;TUBA1C;MX2;RPS6KA5;TUBA1A;MARK1;ANXA6;TUBG1;TUBB2A;RHOT2;SEPHS1;HSP90AB2P;GLUD2;NLRP1;RAB31;TDG	GO_Molecular_Function_2023	IN-PV
gs_ind_0	RNA Binding (GO:0003723)	77/1395	1.47847068187827e-07	8.41249817988738e-05	1.99178548327708	31.3249844183494	N4BP1;DYNC1H1;DDX50;GTF2F1;FKBP4;SART3;DDX21;CHD2;ZC3H7A;CNGB1;SMC1A;G3BP1;ETF1;SNRNP70;YY1;YTHDC1;AGO2;NCBP1;ZYX;SRSF9;TUT7;SGCG;PRPF6;CHD3;DAZAP1;TENT5A;DDX24;SRRM2;HNRNPAB;PARP1;PNN;PEG10;SMNDC1;SARS1;SRP14;WDR46;MBNL2;RAMACL;DKC1;DDX17;CLTC;ZNF622;CNOT1;AKAP1;PCBP4;PRKRA;EIF5B;METAP2;RRBP1;NONO;ZRANB2;PA2G4;NOM1;CELF2;NOL4;NLRP1;TUT4;EIF1B;SRSF12;ZNFX1;CS;RPS4Y1;MSI2;CELF4;AHNAK;SRSF11;TDRD9;…	GO_Molecular_Function_2023	IN-PV
gs_ind_0	Apoptotic Process (GO:0006915)	18/227	0.000158173961293258	0.0273827040050622	2.92656431386993	25.6127497818488	NAE1;IKBKG;DAPK2;PARP1;NLRP1;CASP6;ATN1;BCL2L14;BBC3;IFT57;CHEK1;TRAIP;MELK;RELT;TNFRSF10A;GAPDH;AKAP1;EGLN3	GO_Biological_Process_2023	IN-PV
gs_ind_0	Brain Development (GO:0007420)	14/168	0.000498574677867727	0.0458532899051476	3.1042856314187	23.6042341420043	ZIC1;PROX1;CIC;UBE3A;MEIS2;PITPNM1;SYNJ2;GIT1;SYNJ1;GRHL2;PTPN11;NNAT;PAFAH1B2;ZFHX3	GO_Biological_Process_2023	IN-PV
gs_ind_0	Cell Projection Organization (GO:0030030)	5/20	0.000239413570699608	0.032946797278616	11.6902985572624	97.4657375238102	ITGB1;PACSIN2;P2RY12;PDGFA;NEFH	GO_Biological_Process_2023	IN-PV
gs_ind_0	Cellular Respiration (GO:0045333)	10/85	0.000205927409255962	0.031294867629702	4.59391069645102	38.9930535058821	COX4I1;NDUFA4;NDUFA2;COX7A2;SLC25A14;MTFR2;NDUFB8;NDUFA8;UQCRQ;UQCRFS1	GO_Biological_Process_2023	IN-PV
gs_ind_0	Chromatin Organization (GO:0006325)	20/267	0.000152123341921805	0.0273827040050622	2.74700503146251	24.1484237659022	CHD4;CHEK1;BRPF1;SUDS3;HDAC10;PADI4;CHD3;SART3;DDX21;PER1;PADI2;KDM5C;SMARCA5;SAFB;SATB2;RING1;BCOR;HMGN3;REST;YY1	GO_Biological_Process_2023	IN-PV
gs_ind_0	Chromatin Remodeling (GO:0006338)	23/227	3.32866531355746e-07	0.00048981310088998	3.8248984164571	57.0503650234452	CHD4;MECOM;CHEK1;BRPF1;SUDS3;CGGBP1;PADI4;CHD3;SART3;DDX21;PER1;PADI2;KDM5C;CHD2;SMARCA5;SATB2;RING1;BCOR;UBR5;DEPDC1B;REST;YY1;TDG	GO_Biological_Process_2023	IN-PV
gs_ind_0	DNA Damage Response (GO:0006974)	26/384	9.15804750337136e-05	0.0207324106172476	2.45700888203773	22.8459871709938	NAE1;PARP1;CUL4B;CHEK1;TRAIP;DYRK2;UBQLN4;CHEK2;RAD51;DDB1;CTLA4;IKBKG;SMARCA5;BOD1L1;NFATC2;BCL6;MCM10;SMC1A;ING2;UBR5;DEPDC1B;ADPRS;LYN;CRY1;MAPK14;YY1	GO_Biological_Process_2023	IN-PV
gs_ind_0	Endocytosis (GO:0006897)	17/187	4.47592832681054e-05	0.0188180815225763	3.40210878993349	34.0694376060456	PECAM1;ITGB1;RALBP1;MIB1;APOE;CLTC;CUBN;PACSIN2;HIP1R;EPS15L1;IGF2R;ADORA1;RNASEK;TOM1;AP2A1;DENND1C;BIN1	GO_Biological_Process_2023	IN-PV
gs_ind_0	Negative Regulation Of Carbohydrate Metabolic Process (GO:0045912)	6/30	0.000212673242471641	0.031294867629702	8.74587400177462	73.9529559521846	CLTC;CRY1;GIT1;PPARA;AP2A1;TGFB1	GO_Biological_Process_2023	IN-PV
gs_ind_0	Negative Regulation Of DNA-templated Transcription (GO:0045892)	54/1024	3.70145137537383e-05	0.0181556189962086	1.88203379603433	19.2046501246333	PARP1;THRA;TAF7;CHD4;MECOM;DPEP1;SARS1;SUDS3;MAFF;HDAC10;BIN1;CGGBP1;FOSB;PROX1;GPS2;ATN1;CNOT1;MEIS2;NR1D1;KMT5A;CHD3;PER1;E4F1;ZNF20;ZNF366;KDM5C;SMARCA5;CIC;TGIF1;WWC1;RING1;RPS6KA5;BCL6;NONO;ELK3;SIN3A;ING2;TGFB1;PA2G4;ZFHX3;CRYM;KLF7;DCAF1;BCOR;NFIX;ZNF556;CRY1;MAFG;PPARA;EID2;REST;CIART;YY1;TLE2	GO_Biological_Process_2023	IN-PV
gs_ind_0	Negative Regulation Of Inflammatory Response (GO:0050728)	12/111	0.000112811534227534	0.0221336230154422	4.1541979560725	37.760795224301	ALOX5;IRGM;APOE;GPS2;NR1D1;LYN;MAPK14;GIT1;PPARA;NLRP12;PLK2;RHBDF2	GO_Biological_Process_2023	IN-PV
gs_ind_0	Negative Regulation Of Intracellular Signal Transduction (GO:1902532)	17/228	0.000485725541263536	0.0458532899051476	2.73976304015158	20.9040271242882	NPRL2;DEPDC5;IRGM;PHLPP1;NR1D1;LYN;RIOK3;WWC1;MAPK14;ATP2B4;PPARA;SH2B3;NLRP12;BANK1;VEPH1;PER1;PKHD1	GO_Biological_Process_2023	IN-PV
gs_ind_0	Negative Regulation Of Multicellular Organismal Process (GO:0051241)	19/231	6.4760077416455e-05	0.0207324106172476	3.04352300987369	29.3542353509429	N4BP1;PARP1;PROCR;SUDS3;ALPK2;MYOCD;NR1D1;GRHL2;IFNGR1;NLRP12;WWC1;BMP5;RPS6KA5;MARK1;ING2;KLF7;OVOL2;ATP2B4;SIN3A	GO_Biological_Process_2023	IN-PV
gs_ind_0	Negative Regulation Of Nitrogen Compound Metabolic Process (GO:0051172)	4/11	0.00021216217533271	0.031294867629702	19.7548573790823	167.089736543152	APOE;AP2A1;TGFB1;CLTC	GO_Biological_Process_2023	IN-PV
gs_ind_0	Negative Regulation Of Nucleic Acid-Templated Transcription (GO:1903507)	29/455	0.000107596763656045	0.0221336230154422	2.3009263360216	21.0238400163192	PARP1;THRA;TAF7;CHD4;MECOM;DPEP1;SUDS3;HDAC10;PROX1;NR1D1;KMT5A;CHD3;PER1;KDM5C;CIC;RING1;RPS6KA5;BCL6;NONO;ELK3;SIN3A;TGFB1;PA2G4;BCOR;CRY1;EID2;REST;CIART;TLE2	GO_Biological_Process_2023	IN-PV
gs_ind_0	Negative Regulation Of Transcription By RNA Polymerase II (GO:0000122)	40/763	0.000404724195910094	0.0425394038772645	1.86544454256327	14.573421205875	PARP1;THRA;TAF7;CHD4;SARS1;SUDS3;MAFF;HDAC10;BIN1;CGGBP1;FOSB;PROX1;GPS2;ATN1;CNOT1;MEIS2;NR1D1;KMT5A;CHD3;PER1;E4F1;ZNF20;ZNF366;TGIF1;WWC1;BCL6;ING2;ZFHX3;CRYM;BCOR;KLF7;DCAF1;NFIX;ZNF556;CRY1;MAFG;PPARA;REST;SIN3A;YY1	GO_Biological_Process_2023	IN-PV
gs_ind_0	Positive Regulation Of Cardiac Muscle Cell Differentiation (GO:2000727)	3/5	0.000246289344250612	0.032946797278616	46.062370921107	382.732401987967	TGFB1;MYOCD;WNT3A	GO_Biological_Process_2023	IN-PV
gs_ind_0	Positive Regulation Of Cysteine-Type Endopeptidase Activity Involved In Apoptotic Process (GO:0043280)	11/109	0.000393014670106316	0.0425394038772645	3.85754931034119	30.2496040826117	ST18;BEX3;HIP1R;PRR7;BBC3;MTCH1;IFT57;REST;NLRP12;NLRP1;EGLN3	GO_Biological_Process_2023	IN-PV
gs_ind_0	Positive Regulation Of DNA-templated Transcription (GO:0045893)	68/1241	1.02680096777936e-06	0.00100729174939155	1.96985797038001	27.162494562198	NR5A2;PARP1;MED19;THRA;TAF7;CHD4;AGO2;MECOM;RASL11A;BRPF1;ANKRD23;MAFF;FOS;CHEK2;LEO1;ST18;PROX1;GPS2;MYOCD;DDX17;GTF2F1;PCBD2;MEIS2;MYBL2;NR1D1;PRPF6;MRGBP;GRHL2;CEBPG;TESC;CHD3;GARS1;DDX21;PER1;E4F1;ZIC1;CRX;PRKRA;IKBKG;SPP1;STAT6;SMARCA5;WNT3A;BMP5;SATB2;NFATC2;RPS6KA5;BRD4;ABRA;ELK3;DVL3;ING2;TGFB1;ZFHX3;BARX2;NSD3;APOE;KLF7;POU2F2;HNRNPAB;PAXBP1;NFIX;PPARA;REST;SIN3A;YY1;MEAF6;KMT2B	GO_Biological_Process_2023	IN-PV
gs_ind_0	Positive Regulation Of Striated Muscle Cell Differentiation (GO:0051155)	6/25	7.19638990979345e-05	0.0207324106172476	10.9897860593513	104.835371313679	PROX1;MYOCD;WNT3A;MAPK14;TGFB1;MYLK3	GO_Biological_Process_2023	IN-PV
gs_ind_0	Positive Regulation Of Transcription By RNA Polymerase II (GO:0045944)	50/936	5.15637021578318e-05	0.0189689969313124	1.90669501530744	18.8242137291194	NR5A2;PARP1;MED19;THRA;TAF7;AGO2;NCBP1;ANKRD23;MAFF;FOS;LEO1;ST18;PROX1;GPS2;MYOCD;DDX17;GTF2F1;MEIS2;MYBL2;NR1D1;PRPF6;GRHL2;CEBPG;GARS1;DDX21;PER1;E4F1;CRX;PRKRA;IKBKG;WNT3A;STAT6;SMARCA5;BMP5;SATB2;RPS6KA5;BRD4;ABRA;ELK3;DVL3;TGFB1;ZFHX3;BARX2;POU2F2;KLF7;PAXBP1;NFIX;PPARA;SIN3A;YY1	GO_Biological_Process_2023	IN-PV
gs_ind_0	Protein Modification Process (GO:0036211)	40/709	9.05933179965397e-05	0.0207324106172476	2.01868974200933	18.7922454407739	PARP1;DAPK2;TAF7;CSNK1A1;ILKAP;CHEK1;FGFR1;DYRK2;CHEK2;MYLK3;PLAT;PRKCG;PADI4;MAN2A2;PIM3;ST8SIA2;TTBK1;MEAF6;METAP2;PIGT;STK38;MELK;RPS6KA5;PP2D1;PTPN11;MARK1;TGFB1;ULK1;GAD1;DCAF1;PAK3;PHKA2;NPC1;PHEX;LYN;SEPHS1;B3GALNT2;PLK2;CSNK2A2;EGLN3	GO_Biological_Process_2023	IN-PV
gs_ind_0	Regulation Of DNA-templated Transcription (GO:0006355)	93/1917	2.28045567079303e-06	0.00167784525978597	1.73821035489358	22.581325864399	ZNF844;ZNF625;CHD4;DPEP1;FOS;PROX1;GPS2;PCBD2;NR1D1;ZNF114;TESC;PER1;ZIC1;CHD2;SPP1;STAT6;ZNF257;KLF7;MAPK14;REST;CIART;YY1;NR5A2;MLF2;BRPF1;PRRX2;SUDS3;MAFF;MYOCD;GRHL2;CHD3;KLF9;CIC;ZNF35;PRR7;RPS6KA5;POU2F2;BARX2;TSHZ2;HNRNPAB;NFIX;ATP2B4;PPARA;KMT2B;SIN3A;MEAF6;TLE2;PARP1;GMEB2;ATXN1L;DDX17;HES6;KDM5C;PRKRA;WNT3A;WWC1;SATB2;RING1;BRD4;BCL6;ETV3;NONO;ELK3;ING2;PA2G4;ZFHX3;MAFG;EID2;ZNF408;THRA…	GO_Biological_Process_2023	IN-PV
gs_ind_0	Regulation Of Gene Expression (GO:0010468)	68/1124	2.76043441861626e-08	8.12395849398766e-05	2.19462833536774	38.1981484977358	NR5A2;YTHDC1;MLF2;PLCG2;CHD4;NTSR1;BTNL8;BRPF1;PRRX2;ATXN1L;HDAC10;MBNL2;CHEK2;CGGBP1;AHNAK;ST18;ALPK2;PROX1;STX3;ZNF114;TESC;CHD3;LAMTOR5;IFNGR1;GARS1;SART3;PER1;CCNL2;AZU1;HES6;CRX;TTBK1;WNT3A;SMARCA5;ZNF35;WWC1;NFATC2;ZC3H7A;MYOM1;RPS6KA5;BCL6;NONO;HNRNPDL;GNB3;MARK1;TIPARP;ING2;TGFB1;ZFHX3;ZNF257;NSD3;APOE;UBR5;ICOSLG;HNRNPAB;MUSK;NPC1;LYN;OVOL2;BTNL3;MAPK14;ATP2B4;SNRNP70;REST;YY1;MEAF6;TDG;…	GO_Biological_Process_2023	IN-PV
gs_ind_0	Regulation Of Intracellular Signal Transduction (GO:1902531)	22/297	8.59060035557792e-05	0.0207324106172476	2.71120756294777	25.3830215545564	DAPK2;PLCG2;CHEK1;DYRK2;ARHGAP44;CHEK2;MYO9B;PHLPP1;RAPGEF3;KMT5A;NLRP12;RALBP1;VWF;WWC1;VAV1;ARHGEF28;TGFB1;FGD5;PAK3;LYN;OVOL2;PKHD1	GO_Biological_Process_2023	IN-PV
gs_ind_0	Regulation Of MHC Class I Biosynthetic Process (GO:0045343)	3/6	0.0004817187440483	0.0458532899051476	32.9008674101611	251.301764778121	TAF7;NLRP12;HSPH1	GO_Biological_Process_2023	IN-PV
gs_ind_0	Regulation Of Potassium Ion Transmembrane Transport (GO:1901379)	6/33	0.000367837739085863	0.0425394038772645	7.79119141727837	61.6117183036494	KCNAB1;CD63;KCNQ1;BIN1;FHL1;NOS1AP	GO_Biological_Process_2023	IN-PV
gs_ind_0	Regulation Of mRNA Splicing, Via Spliceosome (GO:0048024)	10/94	0.000468808321704345	0.0458532899051476	4.10368919055123	31.4560767454688	YTHDC1;CELF4;DDX17;CELF2;SRSF12;DAZAP1;NCBP1;SRSF9;REST;PCBP4	GO_Biological_Process_2023	IN-PV
gs_ind_0	Sensory Perception Of Mechanical Stimulus (GO:0050954)	10/89	0.000300978479360492	0.0381112804111353	4.36233156438376	35.3718424411382	CRYM;SPNS2;ATP6V0A4;MARVELD2;KCNQ1;PJVK;CCDC50;WHRN;WDR1;CDH23	GO_Biological_Process_2023	IN-PV
gs_ind_0	Sensory Perception Of Sound (GO:0007605)	10/92	0.000394204910392936	0.0425394038772645	4.20338406919213	32.9488132673644	CRYM;SPNS2;ATP6V0A4;MARVELD2;KCNQ1;PJVK;CCDC50;WHRN;WDR1;CDH23	GO_Biological_Process_2023	IN-PV
gs_ind_0	miRNA Processing (GO:0035196)	7/32	3.41013307248613e-05	0.0181556189962086	9.70344457716779	99.8113207780153	TUT4;PRKRA;AGO2;NCBP1;ZC3H7A;GARS1;TUT7	GO_Biological_Process_2023	IN-PV
gs_ind_0	pre-miRNA Processing (GO:0031054)	4/12	0.000310795355034742	0.0381112804111353	17.4303187996985	140.773806417792	TUT4;TUT7;PRKRA;AGO2	GO_Biological_Process_2023	IN-PV
gs_ind_0	RNA Binding (GO:0003723)	41/1395	1.45865927461544e-06	0.00053095197596002	2.42590272249077	32.5992634376915	TUT4;PARP1;PNN;PKN2;SARS1;DDX50;STAT3;CS;AHNAK;SRSF11;DDX17;ZNF622;SORBS2;DHX29;PCBP4;DDIT3;EIF5B;METAP2;MYO18A;SAFB;DDX24;RBM25;NONO;RBM47;SMC1A;HNRNPM;HNRNPDL;PRRC2C;IREB2;ZRANB2;CPEB4;ETF1;NOM1;MKRN3;DDX42;KHDRBS3;SNRNP70;SLC25A5;H1-4;LAS1L;PABPN1	GO_Molecular_Function_2023	L2_L3-BS
gs_ind_0	Small GTPase Binding (GO:0031267)	10/195	0.000263778251128289	0.0480076417053485	4.34330287417195	35.790560672982	RALBP1;GOLGA5;RAP1GAP;NCKAP1;BICDL1;IQGAP2;CAV1;DOCK5;NOX1;NDRG1	GO_Molecular_Function_2023	L2_L3-BS
gs_ind_0	Chromosome (GO:0005694)	12/162	0.000989212122953001	0.0406990130586377	3.18964896129368	22.0679109399769	WAPL;TOPBP1;KAT7;RAD51;KMT5A;TEX11;SMC1A;SETD7;SYCP1;DDX21;SYCE2;CHAMP1	GO_Cellular_Component_2023	L5_L6
gs_ind_0	Intracellular Non-Membrane-Bounded Organelle (GO:0043232)	61/1184	2.42972105308915e-07	6.99759663289677e-05	2.1525115598407	32.7834381233461	TUT4;PPP1R12A;GTPBP4;PARP1;TOPBP1;NOS1;PLIN2;DCTN1;FRMD5;ALDOC;TSPYL2;DDX5;PAFAH1B2;CPS1;RPL5;DKC1;WAPL;CCSAP;UTP18;ZNF622;ACSL3;NLRP5;RARS1;TEX11;CHD3;ZFP91;IPPK;SYCP1;DDX21;AKAP9;UTP15;UBTF;RRP9;MEAF6;TOP2B;EDF1;TXK;CNN1;FUS;RNF20;DDX24;SEPTIN14;FLNA;PLIN3;SETD7;SCN5A;SLC30A5;ILF2;ZBTB33;RRBP1;SMC1A;TENT4B;SYCE2;PA2G4;BUB1B;NOM1;ZFC3H1;KAT7;KIF11;NLRP1;CHAMP1	GO_Cellular_Component_2023	L5_L6
gs_ind_0	MLL1/2 Complex (GO:0044665)	5/30	0.000904941306411398	0.0406990130586377	8.25338139085218	57.8367294584673	TAF7;KMT2B;LAS1L;CHD8;HCFC1	GO_Cellular_Component_2023	L5_L6
gs_ind_0	Mitochondrial Membrane (GO:0031966)	27/538	0.000790904108738298	0.0406990130586377	2.07600494255593	14.82752032299	PDE2A;CPT1A;MTLN;CHCHD1;OXA1L;TTC19;MCUB;ATP5F1B;ATP5PD;ACSL3;SLC25A27;LDHB;MAIP1;UQCRFS1;ATP5F1D;COX4I1;MTG1;COQ4;NDUFB8;TIMM29;BAK1;CHDH;ULK1;NDUFA4;ACACB;RMDN3;VDAC2	GO_Cellular_Component_2023	L5_L6
gs_ind_0	Nuclear Lumen (GO:0031981)	40/778	2.95379478013511e-05	0.00425346448339456	2.13254750151154	22.242118048233	TUT4;PPP1R12A;GTPBP4;PARP1;TSPYL2;DDX5;PAFAH1B2;CPS1;RPL5;DKC1;UTP18;ZNF622;NLRP5;RARS1;RAD51;CHD3;ZFP91;IPPK;DDX21;UTP15;UBTF;RRP9;MEAF6;TOP2B;EDF1;TXK;DDX24;RNF20;FLNA;SETD7;SCN5A;SLC30A5;ILF2;ZBTB33;TENT4B;PA2G4;NOM1;ZFC3H1;KAT7;NLRP1	GO_Cellular_Component_2023	L5_L6
gs_ind_0	Nucleolus (GO:0005730)	39/769	4.96072101823388e-05	0.00476229217750452	2.10101700793279	20.8239661196166	TUT4;PPP1R12A;GTPBP4;PARP1;TSPYL2;DDX5;PAFAH1B2;CPS1;RPL5;DKC1;UTP18;ZNF622;NLRP5;RARS1;CHD3;ZFP91;IPPK;DDX21;UTP15;UBTF;RRP9;MEAF6;TOP2B;EDF1;TXK;DDX24;RNF20;FLNA;SETD7;SCN5A;SLC30A5;ILF2;ZBTB33;TENT4B;PA2G4;NOM1;ZFC3H1;KAT7;NLRP1	GO_Cellular_Component_2023	L5_L6
gs_ind_0	U2-type Spliceosomal Complex (GO:0005684)	9/90	0.000499336501141685	0.0359522280822014	4.47129005344882	33.9917768965613	CDC40;CCDC12;PRPF8;PRPF39;SF3A2;CWC25;WBP4;SNRNP70;SF3B2	GO_Cellular_Component_2023	L5_L6
gs_ind_0	Cadherin Binding (GO:0045296)	21/317	7.92837494246895e-05	0.00480988079843116	2.79880488702665	26.4276518244992	GOLGA2;EIF4H;EPS15L1;PSMB6;HCFC1;AHNAK;RANBP1;RARS1;ARHGAP18;DHX29;TRIM29;TLN1;SNX9;CTNNA1;PLIN3;FLNA;TWF2;DAB2IP;YKT6;EIF4G2;ARGLU1	GO_Molecular_Function_2023	L5_L6
gs_ind_0	DNA Binding (GO:0003677)	45/844	3.83138557092427e-06	0.000522984130431164	2.22058865187955	27.6958124296192	PARP1;HNF4A;CHD4;NR1H4;MECOM;CUL4B;PRDM9;NR4A2;ARNT;ZMYM3;PURA;POU3F3;TCF7L1;ETS2;SOX12;SRRT;USF2;RAD51;DDB1;CEBPG;FUBP1;CHD3;RADX;SYCP1;RTF1;PER1;ZNF451;RAD23A;ZNF35;SAFB;ILF2;ZBTB33;SMC1A;RFC1;CUX2;POLG;TOPORS;CRY1;TOX2;PPARA;KMT2D;H1-4;NLRP1;CHD8;TDG	GO_Molecular_Function_2023	L5_L6
gs_ind_0	Histone H3 Acetyltransferase Activity (GO:0010484)	4/13	0.000252291119516529	0.0114792459380021	18.1157592690478	150.087741301044	MEAF6;KAT7;MCM3AP;BRD1	GO_Molecular_Function_2023	L5_L6
gs_ind_0	Histone H3 Methyltransferase Activity (GO:0140938)	8/36	2.84193615798965e-06	0.000517232380754116	11.4445848177814	146.15907873442	MECOM;PRDM9;SETD1A;SETD7;EHMT1;KMT2B;JARID2;KMT2D	GO_Molecular_Function_2023	L5_L6
gs_ind_0	Histone H3K4 Methyltransferase Activity (GO:0042800)	4/13	0.000252291119516529	0.0114792459380021	18.1157592690478	150.087741301044	SETD1A;KMT2B;KMT2D;PRDM9	GO_Molecular_Function_2023	L5_L6
gs_ind_0	Kinase Binding (GO:0019900)	24/458	0.000840040868153057	0.0327615938579692	2.1751611243554	15.4046216244301	PPP1R12A;PARP1;GOLGA2;PLCG2;DCTN1;FRMD5;NEK9;ACSL3;GARS1;MAPRE3;PER1;RAD23A;STK11IP;FLNA;MYOM1;SCN5A;DAB2IP;PTPN23;UBE2V1;BCL2L14;KIF11;AP2A1;ELAVL1;RBBP6	GO_Molecular_Function_2023	L5_L6
gs_ind_0	Omega Peptidase Activity (GO:0008242)	3/9	0.0012461731227836	0.0400241485317557	20.5749935683046	137.598930302503	GGH;ASRGL1;GGT7	GO_Molecular_Function_2023	L5_L6
gs_ind_0	Polyubiquitin Modification-Dependent Protein Binding (GO:0031593)	8/53	5.67147193871673e-05	0.00442374811219905	7.16553681556082	70.0608698284931	TNFAIP3;DEPDC1B;IKBKG;PRPF8;ZFAND2B;RAD23A;UBQLN4;UFD1	GO_Molecular_Function_2023	L5_L6
gs_ind_0	Protein Homodimerization Activity (GO:0042803)	31/660	0.000999559266016485	0.0341099599528126	1.93400915470468	13.3605145194624	PDE2A;PARP1;IL6R;HNF4A;PRDM9;SARS1;CEP131;ARNT;OXA1L;PAFAH1B2;POU3F3;FXR2;GOLGA5;CPQ;USF2;STARD3NL;RNF40;SDS;ODC1;IKBKG;RAP1GAP;SNX9;SHMT1;HPD;FLNA;BAK1;MYOM1;DAB2IP;CORO1A;ELAVL1;TDG	GO_Molecular_Function_2023	L5_L6
gs_ind_0	Protein Kinase Binding (GO:0019901)	28/509	0.000148128027376097	0.00808779029473489	2.289521395907	20.1877029031961	PPP1R12A;PARP1;GOLGA2;NOX4;PLCG2;DCTN1;FRMD5;NEK9;ACSL3;SH2B3;GARS1;BANK1;MAPRE3;DAZAP2;STK11IP;PRR7;SCN5A;TWF2;DAB2IP;PTPN23;UBE2V1;ROR2;BCL2L14;KIF11;AP2A1;ELAVL1;RBBP6;MAPKAPK2	GO_Molecular_Function_2023	L5_L6
gs_ind_0	Protein-Lysine N-methyltransferase Activity (GO:0016279)	9/54	8.51942949693342e-06	0.00093032170106513	8.01623796674253	93.5748378415687	MECOM;PRDM9;KMT5A;SETD1A;SETD7;EHMT1;KMT2B;JARID2;KMT2D	GO_Molecular_Function_2023	L5_L6
gs_ind_0	RNA Binding (GO:0003723)	106/1395	1.78912619502423e-23	9.7686290248323e-21	3.38803445463574	177.457553209203	DYNC1H1;EIF4H;SUGP2;PSIP1;LRP1;PURA;RPL5;CARS1;RBM15;GTF2F1;UPF1;FUBP1;FKBP4;DDX21;SART3;DHX29;TCP1;IREB2;SMC1A;PDAP1;ETF1;SNRNP70;RBBP6;YTHDC1;SYNCRIP;ZYX;WBP4;TUT7;DDX5;FXR2;SRRT;CHD3;RTF1;HMGN2;UTP15;HNRNPA2B1;DAZAP1;SEC23IP;DDX24;FLNA;RBM47;DDX3Y;HNRNPM;MEX3A;HNRNPAB;CORO1A;MKRN3;SF3A2;RBM42;PABPN1;CPSF4;GTPBP4;PNN;PARP1;SARS1;SF3B2;DKC1;DDX17;UTP18;ZNF622;CNOT1;RADX;UBTF;PCBP4;ABCF1;RRP9;EIF…	GO_Molecular_Function_2023	L5_L6
gs_ind_0	Small GTPase Binding (GO:0031267)	13/195	0.0016269274228169	0.049350131825446	2.84125448526059	18.243871377316	ULK1;GOLGA5;RAP1GAP;RANBP1;IQGAP2;GARRE1;FLNA;MTSS2;DOCK5;NOX1;CYFIP1;DVL3;RTKN	GO_Molecular_Function_2023	L5_L6
gs_ind_0	Translation Initiation Factor Activity (GO:0003743)	7/41	7.35113517810289e-05	0.00480988079843116	8.332707746846	79.3113016041623	EIF1B;EIF3J;EIF4G2;EIF5B;EIF2B5;EIF3L;EIF3D	GO_Molecular_Function_2023	L5_L6
gs_ind_0	mRNA 3'-UTR Binding (GO:0003730)	11/93	2.60430907354742e-05	0.00236992125692815	5.35717016092558	56.5489920826355	RPL5;HNRNPA2B1;DDX17;ELAVL1;DAZAP1;RNF20;PCBP4;RBM47;DDX5;RNF40;FXR2	GO_Molecular_Function_2023	L5_L6
gs_ind_0	mRNA Binding (GO:0003729)	27/282	5.41298223015758e-09	1.47774414883302e-06	4.18302001444983	79.6215507864457	YTHDC1;SYNCRIP;HNRNPL;DDX5;FXR2;RPL5;DDX17;RBM15;FUBP1;EIF3D;RNF40;SHFL;PCBP4;HNRNPA2B1;CDC40;DAZAP1;SHMT1;RNF20;IREB2;RBM47;HNRNPM;ETF1;HNRNPAB;EIF4G2;ELAVL1;SNRNP70;RBM42	GO_Molecular_Function_2023	L5_L6
gs_ind_0	miRNA Binding (GO:0035198)	5/29	0.000770199263738301	0.0323483690770087	8.59046902628931	61.5838808871544	TUT4;HNRNPA2B1;ELAVL1;TUT7;DDX21	GO_Molecular_Function_2023	L5_L6
gs_ind_0	pre-mRNA Binding (GO:0036002)	5/30	0.000904941306411398	0.0329398635533749	8.25338139085218	57.8367294584673	PRPF8;PRPF39;U2AF1L4;HNRNPL;DDX5	GO_Molecular_Function_2023	L5_L6
gs_ind_0	Cellular Response To Organic Cyclic Compound (GO:0071407)	12/151	0.000531462973875306	0.0350765562757702	3.44211253616617	25.9531052325552	PDE2A;SPP1;SLC26A3;NR1H4;RAPGEF3;P2RY12;RAD51;CTNNA1;HCN4;TIPARP;AKAP9;TGFB1	GO_Biological_Process_2023	L5_L6
gs_ind_0	Cellular Response To Organonitrogen Compound (GO:0071417)	11/105	8.06557560289685e-05	0.0104045925277369	4.6754884053873	44.067976179292	PDE2A;GLRA1;SLC26A3;NR1H4;SHMT1;RAPGEF3;P2RY12;CTNNA1;HCN4;LAMTOR5;AKAP9	GO_Biological_Process_2023	L5_L6
gs_ind_0	Central Nervous System Development (GO:0007417)	18/282	0.000390014291704243	0.0299151502663957	2.69395240839822	21.1457138450168	PAFAH1B2;VIT;ATN1;SOX12;MOG;CIC;NR4A2;EIF2B5;ANKLE2;SETD1A;SYNJ1;ZNF335;JARID2;MFSD2A;KDM4B;CHD8;SHROOM4;POU3F3	GO_Biological_Process_2023	L5_L6
gs_ind_0	Chromatin Organization (GO:0006325)	24/267	1.24276178018552e-07	7.05391586433299e-05	3.9000847986208	62.0143104354204	SMARCD1;CHD4;PCGF2;PSIP1;SUDS3;EHMT1;HDAC10;HCFC1;TCF7L1;PADI4;CHD3;SART3;DDX21;HMGN2;PER1;KDM5C;SAFB;SETD7;KDM4B;HMGN3;H3-3A;KAT7;JARID2;CHD8	GO_Biological_Process_2023	L5_L6
gs_ind_0	Chromatin Remodeling (GO:0006338)	22/227	1.11197741678448e-07	7.05391586433299e-05	4.23981032553679	67.8876553801743	SMARCD1;CHD4;MECOM;PCGF2;PSIP1;SUDS3;HCFC1;PADI4;CHD3;SART3;DDX21;PER1;KDM5C;SETD7;KDM4B;UBR5;DEPDC1B;MCM3AP;ZNF335;JARID2;CHD8;TDG	GO_Biological_Process_2023	L5_L6
gs_ind_0	DNA Damage Response (GO:0006974)	23/384	0.000167602586861018	0.0176168941300581	2.50987489885934	21.8206388689373	NAE1;PARP1;TOPBP1;CUL4B;UBQLN4;UPF1;RAD51;DDB1;CTLA4;IKBKG;BOD1L1;USP47;SLF1;BAK1;SETD7;SMC1A;SHPRH;UBR5;DEPDC1B;TOPORS;CRY1;RBBP6;MAPKAPK2	GO_Biological_Process_2023	L5_L6
gs_ind_0	DNA-templated Transcription (GO:0006351)	14/199	0.000651128259433636	0.0396647988298946	3.00503682609675	22.0473659536175	PARP1;CDK12;THRA;DDX5;TAF7;GMEB2;GTF2F1;TOPORS;NR4A2;DDX21;GARS1;EREG;POLR3A;UBTF	GO_Biological_Process_2023	L5_L6
gs_ind_0	Histone H3-K4 Methylation (GO:0051568)	5/26	0.000454542172299022	0.0328059034988506	9.78987386865864	75.3450216979459	BOD1L1;SETD1A;KMT2B;KMT2D;HCFC1	GO_Biological_Process_2023	L5_L6
gs_ind_0	Histone Monoubiquitination (GO:0010390)	4/12	0.000178269692456284	0.0180689066853905	20.2475314372521	174.781004660704	RAD51;DEPDC1B;RNF40;RNF20	GO_Biological_Process_2023	L5_L6
gs_ind_0	Histone mRNA Catabolic Process (GO:0071044)	4/14	0.000346068071463929	0.0278600024452622	16.3900389424062	130.610172624851	TUT4;TUT7;TENT4B;UPF1	GO_Biological_Process_2023	L5_L6
gs_ind_0	Homologous Chromosome Pairing At Meiosis (GO:0007129)	6/29	7.88915757611553e-05	0.0104045925277369	10.5947965623057	100.093663587996	IHO1;MAJIN;PRDM9;TEX11;SYCP1;SYCE2	GO_Biological_Process_2023	L5_L6
gs_ind_0	Negative Regulation Of DNA-templated Transcription (GO:0045892)	56/1024	1.13468274007298e-07	7.05391586433299e-05	2.29155047301523	36.6458852351851	PDE2A;PARP1;THRA;HNF4A;TAF7;CHD4;NR1H4;MECOM;PCGF2;HNRNPL;NR4A2;TLE1;SARS1;SUDS3;EHMT1;HDAC10;DDX5;PURA;POU3F3;HCFC1;GPS2;ZNF536;ATN1;SOX12;ETS2;RBM15;CNOT1;NR1D1;PHF12;KMT5A;CHD3;RTF1;EREG;PER1;ZNF20;ZNF366;FBXW11;KDM5C;CIC;USP47;RBAK;FLNA;RPS6KA5;NONO;CUX2;TGFB1;PA2G4;DAB2IP;UBE2V1;ZNF556;CRY1;MAFG;PPARA;CIART;ZBTB33;CHD8	GO_Biological_Process_2023	L5_L6
gs_ind_0	Negative Regulation Of I-kappaB kinase/NF-kappaB Signaling (GO:0043124)	6/42	0.000656887084216014	0.0396647988298946	6.81908881464513	49.9702720594182	DAB2IP;NR1H4;NR1D1;TLE1;PER1;TNFAIP3	GO_Biological_Process_2023	L5_L6
gs_ind_0	Negative Regulation Of Nucleic Acid-Templated Transcription (GO:1903507)	34/455	3.4057619871724e-08	4.83277625979763e-05	3.18959157962612	54.8457035473672	PARP1;THRA;HNF4A;TAF7;CHD4;MECOM;HNRNPL;TLE1;SUDS3;EHMT1;HDAC10;POU3F3;PHF12;RBM15;NR1D1;KMT5A;CHD3;EREG;PER1;FBXW11;KDM5C;CIC;USP47;RBAK;RPS6KA5;NONO;TGFB1;PA2G4;DAB2IP;UBE2V1;CRY1;CIART;ZBTB33;CHD8	GO_Biological_Process_2023	L5_L6
gs_ind_0	Negative Regulation Of Transcription By RNA Polymerase II (GO:0000122)	39/763	4.1944123410033e-05	0.00626512748619335	2.11874045776763	21.3551499642565	PDE2A;PARP1;THRA;TAF7;CHD4;NR1H4;PCGF2;NR4A2;SARS1;SUDS3;EHMT1;HDAC10;DDX5;PURA;HCFC1;GPS2;ZNF536;ATN1;SOX12;ETS2;PHF12;CNOT1;NR1D1;KMT5A;CHD3;RTF1;PER1;ZNF20;ZNF451;ZNF366;CUX2;DAB2IP;UBE2V1;ZNF556;CRY1;MAFG;PPARA;ZBTB33;CHD8	GO_Biological_Process_2023	L5_L6
gs_ind_0	Negative Regulation Of mRNA Catabolic Process (GO:1902373)	6/40	0.000501928536578385	0.033916028257368	7.21475941473442	54.8109082550236	HNRNPAB;SYNCRIP;FUS;MEIOC;IREB2;ELAVL1	GO_Biological_Process_2023	L5_L6
gs_ind_0	Nuclear Migration (GO:0007097)	4/15	0.00046238059899719	0.0328059034988506	14.9644438899632	114.913793266203	FBXW11;DCTN1;DYNC1H1;MBD1	GO_Biological_Process_2023	L5_L6
gs_ind_0	Peptidyl-Lysine Monomethylation (GO:0018026)	3/8	0.000846866227424827	0.0453472896873898	24.3165095773791	172.01420606784	KMT5A;SETD7;EHMT1	GO_Biological_Process_2023	L5_L6
gs_ind_0	Positive Regulation Of Cellular Component Organization (GO:0051130)	12/113	3.38320622482866e-05	0.00564796427415514	4.73529586325598	48.745616807048	AHNAK;DAB2IP;PTPN23;MTLN;RAPGEF3;SLF1;LRP1;BAK1;DCTN1;NOX1;ICE1;TGFB1	GO_Biological_Process_2023	L5_L6
gs_ind_0	Positive Regulation Of DNA-templated Transcription (GO:0045893)	63/1241	2.56861497915713e-07	0.000121495488514132	2.12007992497787	32.1716379296489	PPP1R12A;BHLHE22;MED12;PARP1;MED19;THRA;HNF4A;TAF7;CHD4;NR1H4;MECOM;NR4A2;NOS1;ANKRD23;ARNT;NAA15;LEO1;HNF4G;POU3F3;HCFC1;GPS2;ETS2;DDX17;SOX12;GTF2F1;NR1D1;USF2;CEBPG;CHD3;GARS1;MAPRE3;RNF40;PER1;UTP15;UBTF;KANSL3;FBXW11;DDX21;IKBKG;HSF2;CDK12;SPP1;WNT3A;EDF1;TXK;RNF20;RPS6KA5;ILF2;EDRF1;ICE1;DVL3;TGFB1;DAB2IP;HNRNPAB;PAXBP1;UBE2V1;KAT7;TOX2;PPARA;KMT2D;KMT2B;MEAF6;CHD8	GO_Biological_Process_2023	L5_L6
gs_ind_0	Positive Regulation Of Gene Expression (GO:0010628)	29/479	2.08284709463314e-05	0.00432376806051198	2.53740223313309	27.3511400458503	PDE2A;PLCG2;SMARCD1;PLA2R1;POU3F3;FXR2;RPL5;HCFC1;FUBP1;LAMTOR5;GARS1;IFNGR1;EREG;SLC22A2;EIF3D;AZU1;TTBK1;WNT3A;TXK;MYOM1;TENT4B;CUX2;TGFB1;UBR5;KAT7;VPS35;TLE1;ELAVL1;ALOX12B	GO_Biological_Process_2023	L5_L6
gs_ind_0	Positive Regulation Of Nucleic Acid-Templated Transcription (GO:1903508)	29/556	0.000277513658163481	0.0246119925583737	2.1627940025682	17.7125051562757	MED12;HNF4A;TAF7;CHD4;NR1H4;MECOM;NOS1;NAA15;POU3F3;HCFC1;NR1D1;CHD3;MAPRE3;KANSL3;FBXW11;SPP1;WNT3A;EDF1;RNF20;ILF2;EDRF1;DVL3;TGFB1;HNRNPAB;UBE2V1;PPARA;KMT2B;MEAF6;CHD8	GO_Biological_Process_2023	L5_L6
gs_ind_0	Positive Regulation Of Protein Catabolic Process (GO:0045732)	9/92	0.000587088113151733	0.0370256903361026	4.36397459765716	32.469435738934	DAB2IP;SNX9;FBXW7;RNF128;DDB1;VPS35;TIPARP;PLK2;TNFAIP3	GO_Biological_Process_2023	L5_L6
gs_ind_0	Positive Regulation Of Protein Transport (GO:0051222)	9/70	7.23571525279467e-05	0.0102674799437156	5.92833729875021	56.5201527393755	MYO18A;ACSL3;CEP131;MYOM1;SYTL4;EXOC7;ICE1;MBD1;TGFB1	GO_Biological_Process_2023	L5_L6
gs_ind_0	Positive Regulation Of Protein-Containing Complex Assembly (GO:0031334)	9/98	0.000928770493774991	0.0488120492839523	4.07080555920956	28.4209351391002	TTBK1;DAB2IP;DEPDC1B;PLCG2;MTLN;SLF1;BAK1;ICE1;TGFB1	GO_Biological_Process_2023	L5_L6
gs_ind_0	Positive Regulation Of Signal Transduction (GO:0009967)	17/266	0.000551007294707189	0.0355399705086137	2.69994225739615	20.2597254898522	TNFAIP3;DAB2IP;VWF;DEPDC1B;GPS2;UBE2V1;CUX2;LAMA1;FLNA;BAK1;ARNT;VPS35;NLGN2;JAG2;CRLF2;CD63;TGFB1	GO_Biological_Process_2023	L5_L6
gs_ind_0	Positive Regulation Of Transcription By RNA Polymerase II (GO:0045944)	44/936	9.73075315212415e-05	0.0120069032372732	1.93893445991027	17.9111672136971	PPP1R12A;BHLHE22;MED12;PARP1;MED19;THRA;HNF4A;TAF7;NR1H4;NR4A2;NOS1;ANKRD23;ARNT;LEO1;HNF4G;HCFC1;GPS2;ETS2;DDX17;SOX12;GTF2F1;NR1D1;USF2;CEBPG;GARS1;DDX21;RNF40;PER1;KANSL3;IKBKG;HSF2;CDK12;WNT3A;TXK;RNF20;RPS6KA5;DVL3;TGFB1;DAB2IP;PAXBP1;TOX2;PPARA;KMT2D;CHD8	GO_Biological_Process_2023	L5_L6
gs_ind_0	RNA Processing (GO:0006396)	16/183	2.1329370277367e-05	0.00432376806051198	3.79604011870979	40.8280268769583	TUT4;DKC1;HNRNPA2B1;CDK12;SYNCRIP;DDX17;PRPF8;FUS;SF3A2;TENT4B;HNRNPL;HNRNPUL1;WBP4;TUT7;SF3B2;PABPN1	GO_Biological_Process_2023	L5_L6
gs_ind_0	RNA Splicing, Via Transesterification Reactions With Bulged Adenosine As Nucleophile (GO:0000377)	17/179	3.95380794148575e-06	0.00140261336724207	4.15452411994785	51.6857341551461	YTHDC1;PNN;HNRNPA2B1;SYNCRIP;CDC40;DDX5;U2AF1L4;SRSF12;PRPF8;SF3B2;SF3A2;CWC25;SNRNP70;WBP4;RBM42;SART3;HNRNPM	GO_Biological_Process_2023	L5_L6
gs_ind_0	Regulation Of Alternative mRNA Splicing, Via Spliceosome (GO:0000381)	9/53	7.26351438789834e-06	0.00229042820365061	8.19658331938513	96.9872751456025	YTHDC1;DDX17;SRSF12;RBM15;HNRNPL;WTAP;RBM47;DDX5;FXR2	GO_Biological_Process_2023	L5_L6
gs_ind_0	Regulation Of Cellular Response To Stress (GO:0080135)	10/107	0.000427899797041545	0.0319573585264186	4.13328153328153	32.0603004432024	DEPDC1B;UBE2V1;ABRAXAS1;USP1;TAF7;CRY1;RAD51;KMT5A;RADX;MAPKAPK2	GO_Biological_Process_2023	L5_L6
gs_ind_0	Regulation Of DNA Metabolic Process (GO:0051052)	11/124	0.000353403836514954	0.0278600024452622	3.8909537858526	30.9249082566248	DEPDC1B;UBE2V1;TAF7;USP1;KPNA1;UPF1;KAT7;SLF1;RADX;MEAF6;RBBP6	GO_Biological_Process_2023	L5_L6
gs_ind_0	Regulation Of DNA Repair (GO:0006282)	11/129	0.000495606468341377	0.033916028257368	3.7263112774226	28.3562165939106	PARP1;UBR5;DEPDC1B;SMARCD1;UBE2V1;USP1;TAF7;KAT7;RADX;CEBPG;MEAF6	GO_Biological_Process_2023	L5_L6
gs_ind_0	Regulation Of DNA-templated Transcription (GO:0006355)	83/1917	2.40848694850712e-06	0.000976469422837601	1.79708896154171	23.2480626102247	ZNF844;CHD4;PURA;ZNF536;GPS2;ETS2;RBM15;NR1D1;USF2;EREG;PER1;FBXW11;SPP1;USP47;KAT7;TOX2;KMT2D;CIART;CHD8;MED12;MLF2;SMARCD1;NR4A2;SUDS3;DDX5;SRRT;CHD3;ZFP91;BRD1;CIC;ZNF35;PRR7;RNF20;RPS6KA5;EDRF1;HNRNPAB;PPARA;KMT2B;ZBTB33;MEAF6;PARP1;GMEB2;NR1H4;POU3F3;HNF4G;DDX17;MAPRE3;KDM5C;HSF2;WNT3A;FUS;ELOA;NONO;PA2G4;DAB2IP;UBE2V1;MAFG;TLE1;THRA;HNF4A;TAF7;MECOM;HNRNPL;NOS1;ARNT;EHMT1;HDAC10;NAA15;HCFC1…	GO_Biological_Process_2023	L5_L6
gs_ind_0	Regulation Of Gene Expression (GO:0010468)	63/1124	7.30619144465742e-09	2.07349713199378e-05	2.36085290851841	44.2295019960886	YTHDC1;PDE2A;MLF2;PLCG2;MOG;CHD4;BTNL8;HNRNPL;TLE1;LRP1;AFF4;HDAC10;POU3F3;TCF7L1;RPL5;HCFC1;ALPK2;AHNAK;ZNF536;SRRT;FUBP1;CHD3;LAMTOR5;IFNGR1;GARS1;SART3;PER1;SLC22A2;AZU1;CCNL2;KANSL3;TTBK1;WNT3A;BRD1;EDF1;ZNF35;TXK;FUS;RBAK;RNF20;MYOM1;RPS6KA5;AHNAK2;ZBTB33;NONO;HNRNPDL;TIPARP;CUX2;TGFB1;UBR5;ICOSLG;HNRNPAB;UBE2V1;FBXW7;KAT7;ZNF335;SNRNP70;KMT2D;ATP1B1;MEAF6;VPS35;ALOX12B;TDG	GO_Biological_Process_2023	L5_L6
gs_ind_0	Regulation Of I-kappaB kinase/NF-kappaB Signaling (GO:0043122)	16/231	0.000329818620606602	0.0278600024452622	2.94696237527739	23.6257021436913	PARP1;IKBKG;DAB2IP;PLCG2;UBE2V1;NR1H4;NR1D1;FLNA;LAMTOR5;TLE1;JMJD8;SLC20A1;DDX21;PER1;PLK2;TNFAIP3	GO_Biological_Process_2023	L5_L6
gs_ind_0	Regulation Of Nitrogen Compound Metabolic Process (GO:0051171)	4/13	0.000252291119516529	0.0230968450705777	18.1157592690478	150.087741301044	ALDH2;MFSD2A;CNDP1;VPS35	GO_Biological_Process_2023	L5_L6
gs_ind_0	Regulation Of Primary Metabolic Process (GO:0080090)	8/43	1.16254868607995e-05	0.00299937561008627	9.18629684974948	104.377559236111	GPS2;HNF4A;PLCG2;EDF1;NR1D1;CNDP1;PPARA;VPS35	GO_Biological_Process_2023	L5_L6
gs_ind_0	Regulation Of Translation (GO:0006417)	17/202	1.9597660205107e-05	0.00432376806051198	3.63730640961213	39.4287665789886	EIF1B;RPL5;MTG1;ETF1;EIF4H;SYNCRIP;EIF4G2;EIF5B;CNOT1;SHMT1;UPF1;EIF4B;ELAVL1;EIF3D;SHFL;CYFIP1;FXR2	GO_Biological_Process_2023	L5_L6
gs_ind_0	Regulation Of mRNA Splicing, Via Spliceosome (GO:0048024)	11/94	2.88200033131486e-05	0.00511194808766974	5.29287981571763	55.3340989724556	YTHDC1;DDX17;SRSF12;DAZAP1;RBM15;HNRNPL;WTAP;PCBP4;RBM47;DDX5;FXR2	GO_Biological_Process_2023	L5_L6
gs_ind_0	Spliceosomal tri-snRNP Complex Assembly (GO:0000244)	4/13	0.000252291119516529	0.0230968450705777	18.1157592690478	150.087741301044	PRPF8;SART3;CD2BP2;SRSF12	GO_Biological_Process_2023	L5_L6
gs_ind_0	T Cell Receptor Signaling Pathway (GO:0050852)	9/94	0.000687069296836518	0.0406229721754591	4.26167974798441	31.0381349440501	IKBKG;ICOSLG;PLCG2;MOG;TXK;BTNL8;EIF2B5;CTLA4;GNAO1	GO_Biological_Process_2023	L5_L6
gs_ind_0	Ubiquitin-Dependent Protein Catabolic Process (GO:0006511)	22/364	0.000202725444311807	0.0198391314123072	2.53512707123448	21.5578535634054	NAE1;PSMB6;UBQLN4;DDB1;RNF185;FBXO21;RNF40;FBXW11;SIAH2;RAD23A;ZFAND2B;RNF20;PSMD12;TNFAIP3;UFD1;MIB1;PTPN23;FBXW7;TOPORS;RNF128;KCTD2;RBBP6	GO_Biological_Process_2023	L5_L6
gs_ind_0	Wnt Signaling Pathway (GO:0016055)	8/76	0.000720416204489503	0.0417253303743104	4.7568498551009	34.4190502625855	TCF7L1;WNT3A;PLCG2;SIAH2;NR4A2;CCDC88C;VPS35;DVL3	GO_Biological_Process_2023	L5_L6
gs_ind_0	mRNA 5'-Splice Site Recognition (GO:0000395)	3/5	0.000160204907786145	0.01748698185758	53.5003344481605	467.54246629251	PRPF39;PSIP1;SRSF12	GO_Biological_Process_2023	L5_L6
gs_ind_0	mRNA Cis Splicing, Via Spliceosome (GO:0045292)	4/17	0.000774010650820314	0.0422431197505394	12.7468515861629	91.3174877770656	PRPF39;PSIP1;WBP4;SRSF12	GO_Biological_Process_2023	L5_L6
gs_ind_0	mRNA Processing (GO:0006397)	17/213	3.85825874759138e-05	0.0060831879587024	3.43274248501315	34.8859646117678	YTHDC1;PNN;HNRNPA2B1;SYNCRIP;CDC40;DDX5;SRSF12;U2AF1L4;PRPF8;SF3B2;SF3A2;CWC25;SNRNP70;WBP4;RBM42;SART3;HNRNPM	GO_Biological_Process_2023	L5_L6
gs_ind_0	mRNA Splice Site Recognition (GO:0006376)	5/29	0.000770199263738301	0.0422431197505394	8.59046902628931	61.5838808871544	YTHDC1;SRSF12;PRPF39;SF3A2;PSIP1	GO_Biological_Process_2023	L5_L6
gs_ind_0	mRNA Splicing, Via Spliceosome (GO:0000398)	18/210	8.77764310734179e-06	0.0024910951138636	3.70826875499682	43.1764953298263	YTHDC1;PNN;HNRNPA2B1;SYNCRIP;DDX17;DDX5;SRSF12;U2AF1L4;CDC40;SF3B2;PRPF8;SF3A2;CWC25;SNRNP70;WBP4;RBM42;SART3;HNRNPM	GO_Biological_Process_2023	L5_L6
gs_ind_0	mRNA Stabilization (GO:0048255)	7/52	0.000342880907387137	0.0278600024452622	6.31646770495691	50.3935839410011	SYNCRIP;ELAVL1;FUS;MEIOC;IREB2;RBM47;MAPKAPK2	GO_Biological_Process_2023	L5_L6
gs_ind_0	miRNA Metabolic Process (GO:0010586)	5/15	2.62086207474632e-05	0.00495867104542004	20.0514486311518	211.531196632941	TUT4;DDX17;TENT4B;TUT7;DDX5	GO_Biological_Process_2023	L5_L6
gs_ind_0	miRNA Processing (GO:0035196)	6/32	0.000140982547302728	0.0160043387698056	9.39468045673577	83.3014521382029	TUT4;HNRNPA2B1;SRRT;GARS1;TUT7;DDX5	GO_Biological_Process_2023	L5_L6
gs_ind_0	ncRNA Metabolic Process (GO:0034660)	4/17	0.000774010650820314	0.0422431197505394	12.7468515861629	91.3174877770656	TUT4;TUT7;TENT4B;DDX17	GO_Biological_Process_2023	L5_L6
gs_ind_0	protein-DNA Complex Organization (GO:0071824)	8/60	0.000139881260308061	0.0160043387698056	6.20904373271152	55.1035037076415	TCF7L1;HMGN3;PADI4;SAFB;SETD7;EHMT1;HDAC10;HMGN2	GO_Biological_Process_2023	L5_L6
gs_ind_0	Axon (GO:0030424)	17/205	0.000601478803551463	0.0173827374226373	2.69183037510314	19.9629350961483	GARS1;SLC18A2;CCSAP;SCN10A;CCK;NEFM;SEPTIN14;MAP1A;MAP1B;KCNC1;HCN4;VIM;DCTN1;RAB3A;NEFL;BIN1;FXR2	GO_Cellular_Component_2023	IN-SST
gs_ind_0	Bounding Membrane Of Organelle (GO:0098588)	47/818	0.000292932307029872	0.0173827374226373	1.79842998640305	14.6312512634372	ITGB1;F8;B4GALNT2;TOM1;CAMK2D;ATP6V0A2;HBEGF;ARFGAP3;PI4K2A;RAB3A;RAB39A;NPRL2;HS3ST2;NOSTRIN;CA4;CHST3;ANTXR2;CAV1;IGF2R;SLC39A13;MAN2A2;VPS37B;ST8SIA2;CD44;ABCA12;WNT3A;ST3GAL5;EVC;ADGRE3;HPD;ZDHHC7;SLC30A5;CNGB1;RHOA;MBTPS1;IRGM;ULK1;ATP6V0A4;SLC18A2;CLEC4C;B3GALT4;GOLIM4;COPB1;TFRC;VPS28;AP2A1;NOS1AP	GO_Cellular_Component_2023	IN-SST
gs_ind_0	Cell-Cell Junction (GO:0005911)	20/297	0.00271895469825694	0.0413567319892766	2.14185293132661	12.6530128439659	MARVELD2;PNN;VCL;MYO1E;ZYX;FBF1;MPP1;AHNAK;GJC1;STX3;CTNNA3;GRHL2;TRIM29;TLN1;FLNA;RHOA;FAT2;CLDN2;SHROOM4;NDRG1	GO_Cellular_Component_2023	IN-SST
gs_ind_0	Cell-Substrate Junction (GO:0030055)	27/394	0.000424839934309401	0.0173827374226373	2.17582630536491	16.8926761031791	ITGB1;VCL;ARHGEF7;PACSIN2;SLC6A4;ZYX;PROCR;DPP4;ATP6V0A2;ITGBL1;AHNAK;ARPC5L;CAV1;CD46;IGF2R;CD44;TLN1;XIRP2;ARL2;FLNA;GIT1;VIM;RHOA;ANXA6;G3BP1;SHROOM4;FHL1	GO_Cellular_Component_2023	IN-SST
gs_ind_0	Collagen-Containing Extracellular Matrix (GO:0062023)	26/372	0.000399815352721367	0.0173827374226373	2.2233216772958	17.3963976627979	COL5A1;MFAP5;LAMA4;IL7;ABI3BP;ANGPT2;ANGPTL5;USH2A;LAMA5;AMELY;COL23A1;VWF;LAMA2;KNG1;LAMC2;COL6A3;SSC5D;ANXA6;COL27A1;MATN2;LAMB3;ANXA11;COL4A5;LTBP2;FGFR1;SBSPON	GO_Cellular_Component_2023	IN-SST
gs_ind_0	Condensed Chromosome (GO:0000793)	8/60	0.000859434313359173	0.0206980430467334	4.67964420354059	33.0347135790163	IHO1;SMARCA5;ESRRB;NCAPG;CHEK1;BRD4;SMC1A;CHAMP1	GO_Cellular_Component_2023	IN-SST
gs_ind_0	Cytoplasmic Vesicle Membrane (GO:0030659)	26/389	0.000776029888310218	0.0203884216110594	2.11842606411785	15.170725930277	ITGB1;ATP6V0A2;TOM1;CAMK2D;RAB3A;HBEGF;NOSTRIN;CA4;ANTXR2;CAV1;IGF2R;SLC39A13;VPS37B;CD44;WNT3A;ADGRE3;SLC30A5;CNGB1;RHOA;ATP6V0A4;SLC18A2;CLEC4C;COPB1;TFRC;VPS28;AP2A1	GO_Cellular_Component_2023	IN-SST
gs_ind_0	Cytoskeleton (GO:0005856)	36/593	0.000537084152690934	0.0173827374226373	1.907189084016	14.3599051281354	VCL;MYO1E;ZYX;PCIF1;DCTN1;ANKRD23;BIN1;MYLK3;AHNAK;HIP1;MYO9B;MYO5C;MTSS2;GAPDH;WASF1;DBN1;ARL2;TUBA1C;SEPTIN8;SEPTIN14;FLNA;TTLL3;VIM;ABRA;MARK1;NEFM;SHROOM4;BARX2;CMAHP;SAXO1;RUSC1;TEKT1;GAS2L3;NDRG1;HAX1;TAF5	GO_Cellular_Component_2023	IN-SST
gs_ind_0	Dendrite (GO:0030425)	21/270	0.000349713965614064	0.0173827374226373	2.50204497392575	19.9122621569899	CYP46A1;PI4K2A;BIN1;FXR2;NR1D1;KCNC1;DBN1;SEPTIN14;MAP1A;MAP1B;ADORA1;MARK1;SLC32A1;BRINP2;SLC18A2;HIP1R;KPNA1;SLC4A8;FYN;HCN4;PLK2	GO_Cellular_Component_2023	IN-SST
gs_ind_0	Focal Adhesion (GO:0005925)	27/386	0.000308749615060975	0.0173827374226373	2.22469805094736	17.982189666727	ITGB1;VCL;ARHGEF7;PACSIN2;SLC6A4;ZYX;PROCR;DPP4;ATP6V0A2;ITGBL1;AHNAK;ARPC5L;CAV1;CD46;IGF2R;CD44;TLN1;XIRP2;ARL2;FLNA;GIT1;VIM;RHOA;ANXA6;G3BP1;SHROOM4;FHL1	GO_Cellular_Component_2023	IN-SST
gs_ind_0	Intracellular Non-Membrane-Bounded Organelle (GO:0043232)	59/1184	0.00185755067865978	0.0357888097421785	1.54407413386564	9.70990478421105	TUT4;N4BP1;PARP1;VCL;CEMIP2;MYO1E;CSNK1A1;RNF169;INKA2;SRSF9;TRAIP;DCTN1;DDX55;GTF3C1;TSPYL2;SURF6;BRCA1;LDB2;BIN1;HIP1;DKC1;CCSAP;SPATA22;JPT1;TXN2;ZNF622;NLRP5;RARS1;CAV1;NWD1;TEX11;ZFP91;GAPDH;WASF1;DDX21;UBTF;DBN1;CENPF;SMARCA5;ARL2;DDX24;SEPTIN14;FLNA;BCL6;SLC30A5;VIM;ZBTB33;MARK1;SMC1A;MCM10;PA2G4;CMAHP;NOM1;CHAMP1;ZFC3H1;ANXA11;SAXO1;MEAF6;TAF5	GO_Cellular_Component_2023	IN-SST
gs_ind_0	Lysosomal Membrane (GO:0005765)	23/356	0.00233110468013804	0.0396287795623467	2.04462191626429	12.3932978880952	DEPDC5;ABCA2;ABHD6;RAB37;DPP4;TOM1;ATP6V0A2;MANBA;PI4K2A;NPRL2;AHNAK;TECPR1;LAMTOR5;VLDLR;AZU1;ATP11B;SLC26A11;CP;ANXA6;IRGM;ATP6V0A4;AP2A1;MARCHF1	GO_Cellular_Component_2023	IN-SST
gs_ind_0	Microtubule Cytoskeleton (GO:0015630)	24/340	0.000569641910149885	0.0173827374226373	2.24875189308122	16.7993069143018	DYNC1H1;CSNK1A1;PCIF1;DCTN1;CCSAP;DCDC2C;SYNJ1;GAPDH;CENPF;ARL2;TUBA1C;SEPTIN8;SEPTIN14;TTLL3;MAP1A;MAP1B;MARK1;ANXA11;KIFC2;RUSC1;TEKT1;GAS2L3;NDRG1;CHAMP1	GO_Cellular_Component_2023	IN-SST
gs_ind_0	Mitochondrial Respiratory Chain Complex IV (GO:0005751)	4/17	0.00212138293445964	0.0383174792536772	9.61598156905541	59.1929734618812	UQCRFS1;COX4I1;NDUFA4;COX7A2	GO_Cellular_Component_2023	IN-SST
gs_ind_0	Neuron Projection (GO:0043005)	42/557	1.2125694135741e-06	0.000350432560522914	2.41500212456134	32.899015998836	CHRNB4;ARHGEF7;CYP46A1;SCN10A;SLC6A4;IGSF9B;DCTN1;CAMK2D;RAB3A;PI4K2A;BIN1;FXR2;CCSAP;STX3;CCK;NR1D1;NEFL;KCNC1;GARS1;RNF40;DBN1;KCNN3;SEPTIN14;GRP;MAP1A;GIT1;MAP1B;ADORA1;VIM;MARK1;KCNN1;TDO2;SLC32A1;NEFM;BRINP2;SLC18A2;GLRA1;KPNA1;SLC4A8;FYN;HCN4;PLK2	GO_Cellular_Component_2023	IN-SST
gs_ind_0	Respiratory Chain Complex IV (GO:0045277)	5/19	0.000332319807966029	0.0173827374226373	10.9500144358108	87.7031855162308	COX4I1;NDUFA4;COX7A2;COX7B2;UQCRFS1	GO_Cellular_Component_2023	IN-SST
gs_ind_0	Secretory Granule Membrane (GO:0030667)	20/279	0.00130863424589336	0.0270139497902272	2.2914674819147	15.2125284300792	CHRNB4;RAB37;ITGA2B;TOM1;RAB3A;MANBA;CA4;ITGAL;IGF2R;CYSTM1;CD44;AZU1;ATP11B;ADGRE3;SYTL4;SLC30A5;RHOA;SLC18A2;CLEC4C;COPB1	GO_Cellular_Component_2023	IN-SST
gs_ind_0	Secretory Vesicle (GO:0099503)	4/15	0.00128362303591137	0.0270139497902272	11.2888955667674	75.1622422595385	NKD2;DYNLT1;SYTL4;SYTL2	GO_Cellular_Component_2023	IN-SST
gs_ind_0	Vesicle (GO:0031982)	17/234	0.0025272829482481	0.0405769317802056	2.33120586236445	13.942034227396	AHNAK;VCL;MYO1E;HEXD;MYO5C;ABCA1;COL6A3;TUBA1C;TFRC;BMP5;SYNJ1;GAPDH;ITSN1;RAB3A;RHOA;BIN1;SLC5A1	GO_Cellular_Component_2023	IN-SST
gs_ind_0	Cadherin Binding (GO:0045296)	25/317	8.10608067245949e-05	0.0254125629081605	2.53599878756879	23.8898972355242	ITGB1;VCL;CEMIP2;PACSIN2;PSMB6;KLC2;AHNAK;CGN;CTNNA3;RARS1;CD46;DHX29;TRIM29;DBN1;TLN1;STK38;PTPRH;FLNA;ZC3H15;COBLL1;CDH23;UNC45A;FYN;ARGLU1;NDRG1	GO_Molecular_Function_2023	IN-SST
gs_ind_0	RNA Binding (GO:0003723)	86/1395	5.80499093890779e-08	3.63972931869518e-05	1.96023302410668	32.6613295108135	N4BP1;DYNC1H1;DDX55;RBM46;GTF2F1;FKBP4;DDX21;DHX29;PUS7;ZC3H7A;VIM;CNGB1;SMC1A;G3BP1;ETF1;SNUPN;SNW1;TFRC;SNRNP70;NCBP1;ZYX;SRSF9;TUT7;SURF6;BRCA1;FXR2;MBNL3;PRPF6;RTF1;HMGN2;DAZAP1;TENT5A;DDX24;FLNA;GOT2;ZC3H15;SRRM2;DALRD3;ANP32A;HNRNPAB;UBE2O;SF3A2;NELFE;PABPN1;PARP1;PNN;SARS1;SRP14;MBNL2;RAMACL;DKC1;DDX17;ZNF622;RADX;UBTF;PCBP4;ABCF1;PRKRA;EIF5B;METAP2;ZRANB2;PA2G4;NOM1;CELF2;ANXA11;NOL4;ELAV…	GO_Molecular_Function_2023	IN-SST
gs_ind_0	Cellular Respiration (GO:0045333)	11/85	0.000128811190985987	0.0456827299829412	4.46894715531944	40.0290874897731	NDUFB9;COX4I1;NDUFA4;COX7A2;NDUFB8;NDUFA8;UQCRFS1;UQCRQ;NDUFS3;SURF1;MTFR1	GO_Biological_Process_2023	IN-SST
gs_ind_0	DNA-templated Transcription (GO:0006351)	19/199	4.64723138800096e-05	0.0282365779134938	3.13765244880848	31.3032722990335	PARP1;THRA;TAF7;GMEB2;DPEP1;GTF3C1;POLR3A;NFE2L3;GTF2F1;GARS1;DDX21;UBTF;SMARCA5;SLC25A33;KLF13;TBP;NFIX;TOPORS;TAF5	GO_Biological_Process_2023	IN-SST
gs_ind_0	Negative Regulation Of DNA-templated Transcription (GO:0045892)	61/1024	1.39097629674532e-05	0.014030111707773	1.87499697202148	20.9679403745147	PARP1;THRA;TAF7;CHD4;NR1H4;MECOM;DPEP1;KDM4A;SARS1;RIPPLY3;HDAC10;TBR1;LDB2;BRCA1;CRY2;BIN1;POU3F3;FOSB;MLXIPL;GPS2;ZBTB46;ATN1;ETS2;PRDX5;NR1D1;KMT5A;CAV1;EDN1;RTF1;PER1;E4F1;ZNF20;ZNF366;KDM5C;CENPF;SMARCA5;CIC;TGIF1;WWC1;RBAK;BACH1;FLNA;BCL6;ELK3;ING2;PA2G4;ZFHX3;CRYM;DCAF1;ERF;NFIX;SFMBT1;ZNF556;ID4;MAFG;SNW1;ZNF777;BCORL1;PPARA;REST;ZBTB33	GO_Biological_Process_2023	IN-SST
gs_ind_0	Positive Regulation Of DNA-templated Transcription (GO:0045893)	74/1241	1.67590078162457e-06	0.00265245952714842	1.88316263174007	25.044480688234	NR5A2;PARP1;MED19;THRA;NEUROD2;TAF7;CHD4;NR1H4;MECOM;YWHAH;BRPF1;ANKRD23;MACC1;FOS;BRCA1;LEO1;POU3F3;ST18;PTH;MLXIPL;ETS2;DDX17;GPS2;MYOCD;GTF2F1;ACTR8;NR1D1;ESRRB;PRPF6;GRHL2;EDN1;CEBPG;TESC;GARS1;DDX21;E4F1;PER1;RNF40;UBTF;EIF2AK3;STAT5A;PRKRA;IKBKG;MEAF6;CAMKK2;WNT3A;SMARCA5;STAT6;BMP5;SATB2;POU3F2;BRD4;ICE1;ABRA;ELK3;PTPRN;DVL3;ING2;NSD3;ZFHX3;BARX2;HNRNPAB;PRDM15;PAXBP1;NFIX;ERG;BCL2L12;SNW1…	GO_Biological_Process_2023	IN-SST
gs_ind_0	Positive Regulation Of Transcription By RNA Polymerase II (GO:0045944)	60/936	1.74618797047295e-06	0.00265245952714842	2.03060899339147	26.9219672409244	NR5A2;PARP1;MED19;THRA;NEUROD2;TAF7;NR1H4;NCBP1;ANKRD23;MACC1;FOS;BRCA1;LEO1;ST18;PTH;MLXIPL;GPS2;MYOCD;ETS2;DDX17;GTF2F1;NR1D1;ESRRB;PRPF6;GRHL2;CEBPG;EDN1;GARS1;DDX21;RNF40;PER1;E4F1;STAT5A;PRKRA;IKBKG;WNT3A;STAT6;SMARCA5;BMP5;SATB2;POU3F2;BRD4;TBP;ABRA;ELK3;PTPRN;DVL3;BARX2;ZFHX3;PRDM15;PAXBP1;NFIX;ERG;BCL2L12;SNW1;PPARA;KMT2D;LDB2;HAX1;TAF5	GO_Biological_Process_2023	IN-SST
gs_ind_0	Regulation Of Apoptotic Process (GO:0042981)	43/702	0.000135333959791465	0.0456827299829412	1.92644411133652	17.1603115412311	ITGB1;DAPK2;ARHGEF7;NR1H4;IL7;DPEP1;ANKLE2;GADD45G;BIN1;POU3F3;HIP1;ALPK2;FKBP8;CASP6;PRDX5;ZNF622;RASSF2;CTLA4;CD44;RTKN;AZU1;RPS6KA2;HRK;MYO18A;PRR7;KNG1;MTCH1;FLNA;MELK;BCL6;MAD2L1;PA2G4;ANP32A;PKHD1;HAX1;HIP1R;USP42;FYN;DDX42;TFRC;REST;MEAF6;PLK2	GO_Biological_Process_2023	IN-SST
gs_ind_0	Regulation Of DNA-templated Transcription (GO:0006355)	96/1917	6.95133976446615e-05	0.0320337962475903	1.56326303910568	14.9666663484858	ZNF844;ZNF625;NEUROD2;CHD4;YWHAH;DPEP1;TBR1;FOS;MLXIPL;ETS2;GPS2;ACTR8;RFX2;NR1D1;ZNF114;ESRRB;TESC;PER1;CAMKK2;STAT6;POU3F2;SNW1;MAPK14;KMT2D;REST;NR5A2;BRPF1;BRCA1;NFE2L3;PRDM8;MYOCD;GRHL2;ZFP91;BTG1;BRD1;CIC;PRR7;BARX2;HOPX;HNRNPAB;NFIX;ID4;PPARA;MEAF6;ZBTB33;PARP1;GMEB2;NR1H4;CAMK2D;CRY2;POU3F3;DDX17;ZBTB46;HES6;STAT5A;KDM5C;PRKRA;CENPF;WNT3A;WWC1;KLF13;BACH1;SATB2;BRD4;ETV3;ETV3L;BCL6;ELK3;I…	GO_Biological_Process_2023	IN-SST
gs_ind_0	Regulation Of Gene Expression (GO:0010468)	65/1124	1.84728264750138e-05	0.014030111707773	1.8170188946133	19.8040700427825	NR5A2;CHD4;BTNL8;KDM4A;BRPF1;AFF4;HDAC10;BRCA1;MBNL2;POU3F3;AHNAK;ST18;ALPK2;MLXIPL;PRDM8;MBNL3;MAPK11;PTH;STX3;ACTR8;ZNF114;ESRRB;HHLA2;CD46;NWD1;TESC;LAMTOR5;IFNGR1;GARS1;PER1;AZU1;EIF2AK3;HES6;BTG1;WNT3A;CD276;SMARCA5;BRD1;WWC1;RBAK;BACH1;ZC3H7A;MYOM1;BCL6;ZBTB33;HNRNPDL;MARK1;GNB3;ING2;NSD3;ZFHX3;ICOSLG;HNRNPAB;OVOL2;BTNL3;MAPK14;TFRC;ZNF335;SNRNP70;KMT2D;REST;MEAF6;ALOX12B;TDG;NOS1AP	GO_Biological_Process_2023	IN-SST
gs_ind_0	Regulation Of mRNA Splicing, Via Spliceosome (GO:0048024)	12/94	7.38105904322358e-05	0.0320337962475903	4.38883899366885	41.7554507661303	CELF4;DDX17;CELF2;SRSF12;DAZAP1;NCBP1;SNW1;SRSF9;WTAP;PCBP4;REST;FXR2	GO_Biological_Process_2023	IN-SST
gs_ind_0	Skeletal System Development (GO:0001501)	15/149	0.000157494621692981	0.0478468660703275	3.34107772611214	29.2548749875523	PTH;BMP8B;ETS2;TLL1;EVC;PHEX;BMP5;ANKRD11;LAMA5;TRAPPC2;COL27A1;FGFR1;CNMD;CD44;EIF2AK3	GO_Biological_Process_2023	IN-SST
gs_ind_0	9+2 Motile Cilium (GO:0097729)	2/70	0.00892630259053533	0.0414810532148406	18.311540011643	86.4076346107869	DNAH5;DNAH9	GO_Cellular_Component_2023	Mic
gs_ind_0	AP-3 Adaptor Complex (GO:0030123)	1/6	0.0120734619179088	0.0476901745757399	135.386776859504	597.968932709163	AP3B2	GO_Cellular_Component_2023	Mic
gs_ind_0	Asymmetric Synapse (GO:0032279)	5/133	7.85465135570699e-06	0.000206839152366951	22.2630796302263	261.689247224356	SHANK2;KALRN;NTRK2;LRP4;CACNA1C	GO_Cellular_Component_2023	Mic
gs_ind_0	Axon (GO:0030424)	5/205	6.26567240160684e-05	0.00123747029931735	14.2431977381387	137.843382469933	NTRK3;MAPT;KIRREL3;NTRK2;CALCR	GO_Cellular_Component_2023	Mic
gs_ind_0	Basement Membrane (GO:0005604)	3/46	0.000113688707459673	0.00179628157786283	40.896051974013	371.419844912331	COL4A2;SMOC1;TNC	GO_Cellular_Component_2023	Mic
gs_ind_0	Cilium (GO:0005929)	4/254	0.00179498898927621	0.00952545522752847	9.19884758784318	58.162072377422	DYNC2H1;DNAH5;SHANK2;DNAH9	GO_Cellular_Component_2023	Mic
gs_ind_0	Collagen-Containing Extracellular Matrix (GO:0062023)	5/372	0.000969281716845666	0.00638110463590063	7.73894016205208	53.7001595355379	COL4A2;SMOC1;TNC;TNR;ANGPTL4	GO_Cellular_Component_2023	Mic
gs_ind_0	Cytoskeleton (GO:0005856)	6/593	0.00130737613569233	0.00794482420920725	5.76354152367879	38.2683774291981	MAPT;KALRN;ADCY10;MARK1;DGKH;SHROOM4	GO_Cellular_Component_2023	Mic
gs_ind_0	Dendrite (GO:0030425)	5/270	0.00022683615350835	0.00224000701589495	10.7390094401862	90.1140629687316	MAPT;KIRREL3;NTRK2;LRP4;MARK1	GO_Cellular_Component_2023	Mic
gs_ind_0	Glutamatergic Synapse (GO:0098978)	2/78	0.010984589961053	0.0456727687854307	16.3933998957456	73.9549203777122	ATP2B2;NOS1AP	GO_Cellular_Component_2023	Mic
gs_ind_0	Intracellular Vesicle (GO:0097708)	2/11	0.000219616444155741	0.00224000701589495	132.226348078786	1113.82556389143	AP3B2;EGFR	GO_Cellular_Component_2023	Mic
gs_ind_0	Membrane Raft (GO:0045121)	4/169	0.000395727119914634	0.00347360471925067	13.9524026677307	109.314084558087	MAPT;EGFR;CHRNA7;LRP4	GO_Cellular_Component_2023	Mic
gs_ind_0	Microtubule Cytoskeleton (GO:0015630)	4/340	0.00508750493021367	0.02511955559293	6.83341276738905	36.0870325094097	MARK1;DYNC2H1;ADCY10;MAPT	GO_Cellular_Component_2023	Mic
gs_ind_0	Motile Cilium (GO:0031514)	3/73	0.000447845335726179	0.00353797815223681	25.2170829478878	194.45050565219	DYNC2H1;DNAH5;DNAH9	GO_Cellular_Component_2023	Mic
gs_ind_0	Multivesicular Body, Internal Vesicle (GO:0097487)	1/5	0.0100712667071647	0.0442016705481119	165.476767676768	760.873560920888	EGFR	GO_Cellular_Component_2023	Mic
gs_ind_0	Neuron Projection (GO:0043005)	10/557	1.95927013940219e-07	1.54782341012773e-05	10.5446836268754	162.86816007623	NTRK3;MAPT;SHANK2;KIRREL3;CHRNA7;NTRK2;RGS7;LRP4;CALCR;MARK1	GO_Cellular_Component_2023	Mic
gs_ind_0	Perisynaptic Extracellular Matrix (GO:0098966)	2/9	0.000144127562284376	0.00189767957007762	167.494887525562	1481.46075784754	TNC;TNR	GO_Cellular_Component_2023	Mic
gs_ind_0	Plasma Membrane Raft (GO:0044853)	3/82	0.000629387627547431	0.00452014750693155	22.3573967733115	164.791078078994	CHRNA7;LRP4;NOS1AP	GO_Cellular_Component_2023	Mic
gs_ind_0	Postsynaptic Density (GO:0014069)	6/151	6.70750275612362e-07	2.64946358866883e-05	23.5268152089569	334.4305946942	SHANK2;KALRN;NTRK2;LRP4;CACNA1C;ATP2B2	GO_Cellular_Component_2023	Mic
gs_ind_0	Synaptic Membrane (GO:0097060)	2/31	0.00180863073940414	0.00952545522752847	42.5605698242695	268.777881405151	ATP2B2;LRP4	GO_Cellular_Component_2023	Mic
gs_ind_0	Cis-Regulatory Region Sequence-Specific DNA Binding (GO:0000987)	9/1094	0.000369803058850144	0.00995059057179329	4.68417115175946	37.0168497409763	SOX4;SOX2;MEIS2;RORA;RFX4;GZF1;SOX13;POU6F2;ZBTB7C	GO_Molecular_Function_2023	Mic
gs_ind_0	DNA Binding (GO:0003677)	8/844	0.000313685788640596	0.00995059057179329	5.40013775467792	43.5635525127314	MAPT;SOX2;MEIS2;RORA;GZF1;EGFR;SOX13;H1-4	GO_Molecular_Function_2023	Mic
gs_ind_0	Double-Stranded DNA Binding (GO:0003690)	6/649	0.00205942227025421	0.0284200273295081	5.25467579015966	32.5019026851004	MAPT;SOX4;MEIS2;RFX4;EGFR;H1-4	GO_Molecular_Function_2023	Mic
gs_ind_0	GTPase Regulator Activity (GO:0030695)	5/423	0.00170660912833817	0.0261680066345186	6.78730528350417	43.2571719707841	PLCE1;KALRN;RGS7;VAV3;ARHGEF4	GO_Molecular_Function_2023	Mic
gs_ind_0	Guanyl-Nucleotide Exchange Factor Activity (GO:0005085)	4/202	0.00077250853017434	0.0139058292345014	11.6234494558243	83.2920987742424	PLCE1;VAV3;KALRN;ARHGEF4	GO_Molecular_Function_2023	Mic
gs_ind_0	Neurotrophin Binding (GO:0043121)	2/7	8.42959181797845e-05	0.00671315614882399	228.413273842722	2142.78537717508	NTRK3;NTRK2	GO_Molecular_Function_2023	Mic
gs_ind_0	RNA Polymerase II Cis-Regulatory Region Sequence-Specific DNA Binding (GO:0000978)	9/1118	0.000432634372686665	0.00995059057179329	4.58008777156407	35.4756084142838	SOX4;SOX2;MEIS2;RORA;RFX4;GZF1;SOX13;POU6F2;ZBTB7C	GO_Molecular_Function_2023	Mic
gs_ind_0	RNA Polymerase II Transcription Regulatory Region Sequence-Specific DNA Binding (GO:0000977)	9/1220	0.000806135028087038	0.0139058292345014	4.18373972029793	29.801862874927	SOX4;SOX2;MEIS2;RORA;RFX4;GZF1;SOX13;POU6F2;ZBTB7C	GO_Molecular_Function_2023	Mic
gs_ind_0	Sequence-Specific DNA Binding (GO:0043565)	8/715	0.00010199736603087	0.00671315614882399	6.40528397257389	58.8681695225704	MAPT;SOX4;SOX2;MEIS2;RORA;RFX4;GZF1;SOX13	GO_Molecular_Function_2023	Mic
gs_ind_0	Transmembrane Receptor Protein Kinase Activity (GO:0019199)	2/37	0.0025701366528676	0.0322435325541572	35.3620495982027	210.892057342122	NTRK3;EGFR	GO_Molecular_Function_2023	Mic
gs_ind_0	Transmembrane Receptor Protein Tyrosine Kinase Activity (GO:0004714)	3/50	0.000145938177148348	0.00671315614882399	37.4485125858124	330.757526426923	NTRK3;EGFR;NTRK2	GO_Molecular_Function_2023	Mic
gs_ind_0	Acylglycerol Homeostasis (GO:0055090)	2/24	0.00108341294539242	0.0128016106160576	55.8111792774369	381.058589067824	RORA;ANGPTL4	GO_Biological_Process_2023	Mic
gs_ind_0	Axon Development (GO:0061564)	3/99	0.00108751546495635	0.0128016106160576	18.4111286325749	125.634956395882	CRTAC1;SEMA5A;MAPT	GO_Biological_Process_2023	Mic
gs_ind_0	Axon Guidance (GO:0007411)	3/148	0.00341901004592219	0.0279308957159285	12.1961751083221	69.254812325722	KALRN;TNR;SEMA5A	GO_Biological_Process_2023	Mic
gs_ind_0	Axonal Fasciculation (GO:0007413)	2/12	0.000263193427871591	0.00542178461415478	119.630441133509	986.068425674881	CRTAC1;SEMA5A	GO_Biological_Process_2023	Mic
gs_ind_0	Axonal Transport (GO:0098930)	2/39	0.0028520855596289	0.0244804010534814	33.4744376278119	196.150322075419	AP3B2;MAPT	GO_Biological_Process_2023	Mic
gs_ind_0	Axonogenesis (GO:0007409)	3/187	0.00654703943556022	0.0445847974785258	9.60893130670437	48.3208395704797	KALRN;TNR;SEMA5A	GO_Biological_Process_2023	Mic
gs_ind_0	Calcium Ion Transport (GO:0006816)	3/112	0.00155075559287925	0.0161749697282595	16.2201707365495	104.928495155074	ATP2B2;CHRNA7;CACNA1C	GO_Biological_Process_2023	Mic
gs_ind_0	Cell Junction Organization (GO:0034330)	3/62	0.000276720367737093	0.00543635820587759	29.8871026671538	244.850180187359	MAPT;CHRNA7;LRP4	GO_Biological_Process_2023	Mic
gs_ind_0	Cellular Response To Growth Factor Stimulus (GO:0071363)	4/155	0.00028514476577546	0.00546416946509254	15.2469643190734	124.453552950965	NTRK3;EGFR;MAPT;BMP7	GO_Biological_Process_2023	Mic
gs_ind_0	Cellular Response To Nerve Growth Factor Stimulus (GO:1990090)	3/21	1.03310623010779e-05	0.000518027906127595	96.219741480611	1104.63683289034	NTRK3;MAPT;NTRK2	GO_Biological_Process_2023	Mic
gs_ind_0	Cellular Response To Oxidative Stress (GO:0034599)	3/117	0.00175712498831675	0.0172365594092024	15.5099677235618	98.3964191910638	EGFR;FANCC;MAPT	GO_Biological_Process_2023	Mic
gs_ind_0	Central Nervous System Development (GO:0007417)	5/282	0.000277095927969489	0.00543635820587759	10.271590061399	84.1361020764056	PTPRZ1;SOX4;MEIS2;POU6F2;SHROOM4	GO_Biological_Process_2023	Mic
gs_ind_0	Central Nervous System Neuron Development (GO:0021954)	2/17	0.000538785586868965	0.00822146895518569	81.0300811399169	609.848018461977	MAPT;NTRK2	GO_Biological_Process_2023	Mic
gs_ind_0	Central Nervous System Neuron Differentiation (GO:0021953)	2/30	0.00169416486208687	0.0168191788718022	44.0549994618448	281.095803778743	MAPT;NTRK2	GO_Biological_Process_2023	Mic
gs_ind_0	Chordate Embryonic Development (GO:0043009)	2/59	0.00641559058853162	0.0440537220412505	21.8204854627901	110.172159625825	XYLT1;BMP7	GO_Biological_Process_2023	Mic
gs_ind_0	Cilium Movement (GO:0003341)	2/59	0.00641559058853162	0.0440537220412505	21.8204854627901	110.172159625825	DNAH5;DNAH9	GO_Biological_Process_2023	Mic
gs_ind_0	Circulatory System Development (GO:0072359)	4/132	0.000154295390618965	0.00357619646895169	17.9861243667866	157.857768633392	SOX4;PLCE1;NTRK3;CACNA1C	GO_Biological_Process_2023	Mic
gs_ind_0	Cognition (GO:0050890)	2/45	0.0037806688903741	0.0293893506195119	28.8530428037515	160.938069733116	CHRNA7;SHROOM4	GO_Biological_Process_2023	Mic
gs_ind_0	Dendrite Morphogenesis (GO:0048813)	2/35	0.00230216758934714	0.0203976999314198	37.4750480725208	227.619850747564	CHRNA7;LRP4	GO_Biological_Process_2023	Mic
gs_ind_0	Diacylglycerol Metabolic Process (GO:0046339)	2/23	0.000994432958553725	0.0122300411619145	58.408474818091	403.797521131596	PLCE1;DGKH	GO_Biological_Process_2023	Mic
gs_ind_0	ERBB Signaling Pathway (GO:0038127)	2/54	0.00540085469808779	0.0390377567651258	23.9015483494011	124.794717885146	PLCE1;EGFR	GO_Biological_Process_2023	Mic
gs_ind_0	Enzyme-Linked Receptor Protein Signaling Pathway (GO:0007167)	3/123	0.00202644380757146	0.0187532661654344	14.7355222803536	91.381941220859	NTRK3;EGFR;NTRK2	GO_Biological_Process_2023	Mic
gs_ind_0	Epidermal Growth Factor Receptor Signaling Pathway (GO:0007173)	2/45	0.0037806688903741	0.0293893506195119	28.8530428037515	160.938069733116	PLCE1;EGFR	GO_Biological_Process_2023	Mic
gs_ind_0	Eye Development (GO:0001654)	4/58	6.06955270681565e-06	0.000366858723302568	42.4845075298598	510.333490855405	SOX2;SMOC1;MEIS2;CACNA1C	GO_Biological_Process_2023	Mic
gs_ind_0	Generation Of Neurons (GO:0048699)	6/172	1.43420228763932e-06	0.000131309187223867	20.5488908263102	276.483307353933	MAPT;MYT1L;NTRK2;LRP4;MARK1;ATP2B2	GO_Biological_Process_2023	Mic
gs_ind_0	Glial Cell Differentiation (GO:0010001)	2/34	0.00217346149254316	0.0194666551071257	38.6290703161869	236.851603796849	SOX2;PTPRZ1	GO_Biological_Process_2023	Mic
gs_ind_0	Glycerophospholipid Metabolic Process (GO:0006650)	2/62	0.00706280883007745	0.047702905540851	20.7369568524058	102.70833187957	DGKH;SERINC5	GO_Biological_Process_2023	Mic
gs_ind_0	Heart Development (GO:0007507)	5/171	2.64358199872526e-05	0.000936875162780461	17.16602589851	180.943485284525	NTRK3;BMP7;SOX4;PLCE1;CACNA1C	GO_Biological_Process_2023	Mic
gs_ind_0	Kidney Development (GO:0001822)	3/70	0.000395882517400128	0.00679598321536886	26.3397745571659	206.356147096878	SOX4;LRP4;BMP7	GO_Biological_Process_2023	Mic
gs_ind_0	Learning (GO:0007612)	2/43	0.00345746524638921	0.0279308957159285	30.2450291965408	171.405220636054	SHANK2;NTRK2	GO_Biological_Process_2023	Mic
gs_ind_0	Limb Development (GO:0060173)	2/28	0.00147603747212555	0.015593011243993	47.3822201643709	308.855987468212	SMOC1;LRP4	GO_Biological_Process_2023	Mic
gs_ind_0	Memory (GO:0007613)	2/58	0.00620621133389672	0.0433382893146686	22.2072316629567	112.861696251573	CHRNA7;MAPT	GO_Biological_Process_2023	Mic
gs_ind_0	Mesenchyme Development (GO:0060485)	2/17	0.000538785586868965	0.00822146895518569	81.0300811399169	609.848018461977	SOX4;BMP7	GO_Biological_Process_2023	Mic
gs_ind_0	Negative Regulation Of Amyloid Precursor Protein Catabolic Process (GO:1902992)	2/18	0.000605337997278709	0.00890711624567244	76.1173080498234	564.008212511861	CHRNA7;NTRK2	GO_Biological_Process_2023	Mic
gs_ind_0	Negative Regulation Of Amyloid-Beta Formation (GO:1902430)	2/16	0.000476024107498353	0.00754315124189698	86.620478104506	662.650300671059	CHRNA7;NTRK2	GO_Biological_Process_2023	Mic
gs_ind_0	Negative Regulation Of Canonical Wnt Signaling Pathway (GO:0090090)	3/113	0.00159074024338583	0.0163846245068741	16.0729883926815	103.567197729067	SOX2;SOX13;LRP4	GO_Biological_Process_2023	Mic
gs_ind_0	Negative Regulation Of Cell Differentiation (GO:0045596)	8/207	1.04278384879192e-08	8.59253891404545e-06	23.0021577121612	422.751753205832	BMP7;DISP3;SOX4;SOX2;MEIS2;RORA;EGFR;MARK1	GO_Biological_Process_2023	Mic
gs_ind_0	Negative Regulation Of Cell Population Proliferation (GO:0008285)	4/377	0.00728408918935854	0.048797475544971	6.15086762142911	30.2749571539229	SOX4;SOX2;ZBTB7C;SLC16A2	GO_Biological_Process_2023	Mic
gs_ind_0	Negative Regulation Of DNA-templated Transcription (GO:0045892)	7/1024	0.00473654421717547	0.0354810221359326	3.84858120152238	20.5993287431995	BMP7;SOX4;SOX2;MEIS2;MYT1L;GZF1;SOX13	GO_Biological_Process_2023	Mic
gs_ind_0	Negative Regulation Of Multicellular Organismal Process (GO:0051241)	4/231	0.00126871788432673	0.0141685022907011	10.1345635496579	67.5949893072475	MARK1;NOVA1;LRP4;EGFR	GO_Biological_Process_2023	Mic
gs_ind_0	Negative Regulation Of Neuron Differentiation (GO:0045665)	3/23	1.37164877563509e-05	0.000565119295561656	86.8282078472959	972.207799160277	DISP3;SOX2;BMP7	GO_Biological_Process_2023	Mic
gs_ind_0	Negative Regulation Of Neuron Projection Development (GO:0010977)	2/54	0.00540085469808779	0.0390377567651258	23.9015483494011	124.794717885146	TNR;LRP4	GO_Biological_Process_2023	Mic
gs_ind_0	Negative Regulation Of Phosphorylation (GO:0042326)	3/74	0.000466089750564171	0.00753054812676229	24.8637883855275	190.733411293659	NTRK3;MAPT;BMP7	GO_Biological_Process_2023	Mic
gs_ind_0	Negative Regulation Of Transcription By RNA Polymerase II (GO:0000122)	6/763	0.00455197549980185	0.0347298871466363	4.45125093154477	24.0020084073979	SOX4;SOX2;MEIS2;MYT1L;GZF1;SOX13	GO_Biological_Process_2023	Mic
gs_ind_0	Negative Regulation Of Wnt Signaling Pathway (GO:0030178)	4/139	0.000188135484853488	0.00407956946103353	17.0540277100884	146.295387748831	SOX2;SOX13;GRB10;LRP4	GO_Biological_Process_2023	Mic
gs_ind_0	Nervous System Development (GO:0007399)	9/432	2.41162529323445e-07	3.97435848325037e-05	12.2056290262514	185.986869716326	PTPRZ1;SOX4;SHANK2;KIRREL3;KALRN;MYT1L;EGFR;POU6F2;SEMA5A	GO_Biological_Process_2023	Mic
gs_ind_0	Neurogenesis (GO:0022008)	3/49	0.000137382012038024	0.00332949346821563	38.2547919588593	340.190113877565	MAPT;EGFR;LRP4	GO_Biological_Process_2023	Mic
gs_ind_0	Neuromuscular Junction Development (GO:0007528)	2/24	0.00108341294539242	0.0128016106160576	55.8111792774369	381.058589067824	TNC;LRP4	GO_Biological_Process_2023	Mic
gs_ind_0	Neuron Development (GO:0048666)	3/150	0.00355019238612719	0.0284015390890176	12.030213706706	67.8594698756122	MYT1L;MAPT;NTRK2	GO_Biological_Process_2023	Mic
gs_ind_0	Neuron Differentiation (GO:0030182)	4/173	0.000432253088430628	0.00726890907891506	13.6218066455168	105.52131548644	SOX4;ATP2B2;MYT1L;NTRK2	GO_Biological_Process_2023	Mic
gs_ind_0	Neuron Migration (GO:0001764)	2/55	0.00559734268924117	0.0397604342752993	23.454217074709	121.620982191042	MARK1;NTRK2	GO_Biological_Process_2023	Mic
gs_ind_0	Neuron Projection Fasciculation (GO:0106030)	2/10	0.000179922644203581	0.00400692591415541	147.785997834717	1274.35622882096	CRTAC1;SEMA5A	GO_Biological_Process_2023	Mic
gs_ind_0	Neuron Projection Guidance (GO:0097485)	3/124	0.00207367939837746	0.0187770530138794	14.6138844158168	90.2908730332317	KALRN;TNR;SEMA5A	GO_Biological_Process_2023	Mic
gs_ind_0	Oligodendrocyte Differentiation (GO:0048709)	2/19	0.000675666121001566	0.00959911868457398	71.7659947414549	523.878234280652	SOX13;PTPRZ1	GO_Biological_Process_2023	Mic
gs_ind_0	Positive Regulation Of Adenylate Cyclase Activity (GO:0045762)	2/26	0.00127241404066976	0.0141685022907011	51.2526605734318	341.693254987774	CALCR;CACNA1C	GO_Biological_Process_2023	Mic
gs_ind_0	Positive Regulation Of Angiogenesis (GO:0045766)	3/119	0.00184423678343694	0.0176703617389772	15.2429557753312	95.9649205043832	ANGPTL4;CHRNA7;SEMA5A	GO_Biological_Process_2023	Mic
gs_ind_0	Positive Regulation Of Axon Extension (GO:0045773)	2/19	0.000675666121001566	0.00959911868457398	71.7659947414549	523.878234280652	SEMA5A;MAPT	GO_Biological_Process_2023	Mic
gs_ind_0	Positive Regulation Of Axonogenesis (GO:0050772)	2/38	0.00270937080326269	0.0235002267567206	34.3923859147828	203.294729182105	MAPT;NTRK2	GO_Biological_Process_2023	Mic
gs_ind_0	Positive Regulation Of Canonical Wnt Signaling Pathway (GO:0090263)	3/85	0.000698894422307542	0.00976083057595617	21.5428194993412	156.530360613587	SOX4;EGFR;SEMA5A	GO_Biological_Process_2023	Mic
gs_ind_0	Positive Regulation Of Cell Cycle (GO:0045787)	2/64	0.00751005421602548	0.0499055215645564	20.0723926380368	98.1843613817604	EGFR;MEIS2	GO_Biological_Process_2023	Mic
gs_ind_0	Positive Regulation Of Cell Population Proliferation (GO:0008284)	8/482	6.23303656096596e-06	0.000366858723302568	9.60583814262486	115.132184486931	NTRK3;DISP3;SOX4;SHANK2;CHRNA7;MEIS2;NTRK2;EGFR	GO_Biological_Process_2023	Mic
gs_ind_0	Positive Regulation Of Cellular Process (GO:0048522)	8/592	2.72876261004018e-05	0.000936875162780461	7.77687954271212	81.7278276054983	NTRK3;MAPT;SOX4;SHANK2;CHRNA7;MEIS2;NTRK2;EGFR	GO_Biological_Process_2023	Mic
gs_ind_0	Positive Regulation Of Chemotaxis (GO:0050921)	2/44	0.00361736935358986	0.0286606956476735	29.5326596896427	166.032855392489	NTRK3;SEMA5A	GO_Biological_Process_2023	Mic
gs_ind_0	Positive Regulation Of ERK1 And ERK2 Cascade (GO:0070374)	5/177	3.11775595941497e-05	0.00102761236422318	16.5665097387612	171.890989977423	NTRK3;CHRNA7;NTRK2;EGFR;CALCR	GO_Biological_Process_2023	Mic
gs_ind_0	Positive Regulation Of Fat Cell Differentiation (GO:0045600)	2/50	0.00464760776297115	0.0351342091439287	25.8753399531971	138.986869628893	SOX13;BMP7	GO_Biological_Process_2023	Mic
gs_ind_0	Positive Regulation Of Gene Expression (GO:0010628)	8/479	5.9561574524292e-06	0.000366858723302568	9.66767327045571	116.312598942138	NTRK3;BMP7;SOX4;NTRK2;TNC;CALCR;MARK1;NOS1AP	GO_Biological_Process_2023	Mic
gs_ind_0	Positive Regulation Of Intracellular Signal Transduction (GO:1902533)	10/523	1.09711215902806e-07	3.01340139679708e-05	11.2523299485325	180.323248514978	NTRK3;BMP7;SOX2;PLCE1;CHRNA7;NTRK2;EGFR;CALCR;SEMA5A;NOS1AP	GO_Biological_Process_2023	Mic
gs_ind_0	Positive Regulation Of Kinase Activity (GO:0033674)	4/103	5.90261591180824e-05	0.00169967397286473	23.2448089504124	226.347020720173	NTRK3;TRAF4;EGFR;NTRK2	GO_Biological_Process_2023	Mic
gs_ind_0	Positive Regulation Of MAPK Cascade (GO:0043410)	7/308	3.19189947647909e-06	0.000263012516861877	13.2209865704159	167.310188531716	NTRK3;SOX2;PLCE1;CHRNA7;NTRK2;EGFR;CALCR	GO_Biological_Process_2023	Mic
gs_ind_0	Positive Regulation Of Macromolecule Metabolic Process (GO:0010604)	8/363	7.67787335038433e-07	7.90820955089586e-05	12.8589804491389	181.051269194111	NTRK3;BMP7;CHRNA7;NTRK2;TNC;CALCR;MARK1;NOS1AP	GO_Biological_Process_2023	Mic
gs_ind_0	Positive Regulation Of Neuron Projection Development (GO:0010976)	3/92	0.000879608281901082	0.0115047178458173	19.8545057080398	139.696974907809	NTRK3;NTRK2;BMP7	GO_Biological_Process_2023	Mic
gs_ind_0	Positive Regulation Of Nucleic Acid-Templated Transcription (GO:1903508)	5/556	0.00547029569340742	0.0391958578379801	5.13357894797628	26.7378486459887	BMP7;SOX4;SOX2;RORA;EGFR	GO_Biological_Process_2023	Mic
gs_ind_0	Positive Regulation Of Peptidyl-Serine Phosphorylation (GO:0033138)	3/89	0.000798918534037201	0.0107919487220763	20.544609198291	146.529321359516	NTRK3;EGFR;CALCR	GO_Biological_Process_2023	Mic
gs_ind_0	Positive Regulation Of Phosphorylation (GO:0042327)	4/230	0.00124865124695222	0.0141685022907011	10.1795576658753	68.0573802533455	NTRK3;EGFR;CHRNA7;NTRK2	GO_Biological_Process_2023	Mic
gs_ind_0	Positive Regulation Of Protein Kinase B Signaling (GO:0051897)	3/93	0.000907609134228736	0.0115056911785304	19.634638481864	137.534688183692	EGFR;SEMA5A;CALCR	GO_Biological_Process_2023	Mic
gs_ind_0	Positive Regulation Of Protein Modification Process (GO:0031401)	5/225	9.71243924869954e-05	0.00257807103462703	12.9449427329318	119.605031444989	NTRK3;CHRNA7;NTRK2;EGFR;NOS1AP	GO_Biological_Process_2023	Mic
gs_ind_0	Positive Regulation Of Protein Phosphorylation (GO:0001934)	7/377	1.19004937580899e-05	0.000518027906127595	10.7405202296843	121.786014205791	NTRK3;BMP7;CHRNA7;NTRK2;TRAF4;EGFR;CALCR	GO_Biological_Process_2023	Mic
gs_ind_0	Positive Regulation Of Transferase Activity (GO:0051347)	5/142	1.07957151231048e-05	0.000518027906127595	20.8012738853503	237.890882621794	NTRK3;CHRNA7;NTRK2;EGFR;SERINC5	GO_Biological_Process_2023	Mic
gs_ind_0	Positive Regulation Of Vasculature Development (GO:1904018)	3/104	0.00125349054480399	0.0141685022907011	17.5020346969372	116.945501195204	ANGPTL4;CHRNA7;SEMA5A	GO_Biological_Process_2023	Mic
gs_ind_0	Positive Regulation Of Wnt Signaling Pathway (GO:0030177)	3/109	0.00143460901028963	0.015593011243993	16.6783016942233	109.1905551572	SOX4;EGFR;SEMA5A	GO_Biological_Process_2023	Mic
gs_ind_0	Regulation Of Alternative mRNA Splicing, Via Spliceosome (GO:0000381)	2/53	0.00520762351225711	0.03865839436126	24.3662517124308	128.108776608447	CELF4;NOVA1	GO_Biological_Process_2023	Mic
gs_ind_0	Regulation Of Amyloid-Beta Formation (GO:1902003)	2/33	0.00204829363457414	0.0187532661654344	39.856363813419	246.740712768647	CHRNA7;NTRK2	GO_Biological_Process_2023	Mic
gs_ind_0	Regulation Of Angiogenesis (GO:0045765)	4/205	0.000816046421745961	0.010845520185785	11.4495528816892	81.4182206834254	ANGPTL4;COL4A2;CHRNA7;SEMA5A	GO_Biological_Process_2023	Mic
gs_ind_0	Regulation Of Axonogenesis (GO:0050770)	2/42	0.00330097065958259	0.0274747456918793	30.9925774445202	177.07729109118	LRP4;NTRK2	GO_Biological_Process_2023	Mic
gs_ind_0	Regulation Of Canonical Wnt Signaling Pathway (GO:0060828)	6/206	4.06733199288854e-06	0.000304680142012742	17.0500683774435	211.634371060711	SOX4;SOX2;EGFR;SOX13;LRP4;SEMA5A	GO_Biological_Process_2023	Mic
gs_ind_0	Regulation Of Cardiac Muscle Cell Action Potential (GO:0098901)	2/28	0.00147603747212555	0.015593011243993	47.3822201643709	308.855987468212	NOS1AP;CACNA1C	GO_Biological_Process_2023	Mic
gs_ind_0	Regulation Of Cell Adhesion (GO:0030155)	3/144	0.00316568455129529	0.0266175925537481	12.5421723767092	72.1850427903113	TNC;TNR;SEMA5A	GO_Biological_Process_2023	Mic
gs_ind_0	Regulation Of Cell Migration (GO:0030334)	5/433	0.00188933599807234	0.0178944007173748	6.62727333536481	41.5631424501608	NTRK3;EGFR;TNR;TNC;SEMA5A	GO_Biological_Process_2023	Mic
gs_ind_0	Regulation Of Cell Population Proliferation (GO:0042127)	8/761	0.000156241593303715	0.00357619646895169	6.00737837113339	52.6493072765506	NTRK3;SOX4;SHANK2;CHRNA7;MEIS2;NTRK2;EGFR;ZBTB7C	GO_Biological_Process_2023	Mic
gs_ind_0	Regulation Of DNA-templated Transcription (GO:0006355)	11/1917	0.00164187399036154	0.0164988313177794	3.24924893965291	20.8339145538613	BMP7;SOX4;SOX2;MYT1L;RORA;RFX4;GZF1;EGFR;SOX13;POU6F2;ZBTB7C	GO_Biological_Process_2023	Mic
gs_ind_0	Regulation Of Dendrite Development (GO:0050773)	2/41	0.00314789972593671	0.0266175925537481	31.7779762367011	183.073550373303	MARK1;BMP7	GO_Biological_Process_2023	Mic
gs_ind_0	Regulation Of ERK1 And ERK2 Cascade (GO:0070372)	5/240	0.000131349946814846	0.00327976836895251	12.1159614318363	108.288167524184	NTRK3;CHRNA7;NTRK2;EGFR;CALCR	GO_Biological_Process_2023	Mic
gs_ind_0	Regulation Of G Protein-Coupled Receptor Signaling Pathway (GO:0008277)	3/70	0.000395882517400128	0.00679598321536886	26.3397745571659	206.356147096878	RGS7;PLCE1;CALCR	GO_Biological_Process_2023	Mic
gs_ind_0	Regulation Of Gene Expression (GO:0010468)	14/1124	5.62140316248304e-08	2.31601810294301e-05	7.48664967170793	124.982874078237	NTRK3;MAPT;BMP7;SOX4;SOX2;NTRK2;RORA;GZF1;SOX13;TNC;CALCR;MARK1;POU6F2;NOS1AP	GO_Biological_Process_2023	Mic
gs_ind_0	Regulation Of Intracellular Signal Transduction (GO:1902531)	8/297	1.68691264192646e-07	3.47504004236852e-05	15.816228025026	246.657170207845	NTRK3;MAPT;KALRN;NTRK2;TRAF4;EGFR;VAV3;ARHGEF4	GO_Biological_Process_2023	Mic
gs_ind_0	Regulation Of Kinase Activity (GO:0043549)	5/82	7.22814591835352e-07	7.90820955089586e-05	36.9597287856996	522.614744824102	NTRK3;MAPT;PLCE1;NTRK2;EGFR	GO_Biological_Process_2023	Mic
gs_ind_0	Regulation Of Lipid Metabolic Process (GO:0019216)	2/54	0.00540085469808779	0.0390377567651258	23.9015483494011	124.794717885146	DISP3;RORA	GO_Biological_Process_2023	Mic
gs_ind_0	Regulation Of MAP Kinase Activity (GO:0043405)	3/114	0.00163136577569202	0.0164988313177794	15.9284460908559	102.234146299147	NTRK3;EGFR;BMP7	GO_Biological_Process_2023	Mic
gs_ind_0	Regulation Of MAPK Cascade (GO:0043408)	5/203	5.98186228314042e-05	0.00169967397286473	14.3874119591202	139.905978241764	SOX2;PLCE1;CHRNA7;NTRK2;EGFR	GO_Biological_Process_2023	Mic
gs_ind_0	Regulation Of Monooxygenase Activity (GO:0032768)	2/12	0.000263193427871591	0.00542178461415478	119.630441133509	986.068425674881	EGFR;NOS1AP	GO_Biological_Process_2023	Mic
gs_ind_0	Regulation Of Neural Precursor Cell Proliferation (GO:2000177)	3/22	1.19448182238159e-05	0.000518027906127595	91.2831661092531	1034.71413071235	DISP3;PTPRZ1;SLC16A2	GO_Biological_Process_2023	Mic
gs_ind_0	Regulation Of Neuron Death (GO:1901214)	2/58	0.00620621133389672	0.0433382893146686	22.2072316629567	112.861696251573	CHRNA7;MAPT	GO_Biological_Process_2023	Mic
gs_ind_0	Regulation Of Neuron Differentiation (GO:0045664)	3/79	0.00056446406660105	0.00845669801598664	23.2358624609264	173.795742970751	DISP3;SOX2;BMP7	GO_Biological_Process_2023	Mic
gs_ind_0	Regulation Of Neuron Projection Development (GO:0010975)	4/174	0.000441747730409202	0.00728000259714365	13.5415813644663	104.605622933484	MARK1;NTRK3;TNR;NTRK2	GO_Biological_Process_2023	Mic
gs_ind_0	Regulation Of Nitric Oxide Mediated Signal Transduction (GO:0010749)	2/5	4.02467018778043e-05	0.00127551085951195	358.952673093777	3632.77424579271	EGFR;NOS1AP	GO_Biological_Process_2023	Mic
gs_ind_0	Regulation Of Nitric-Oxide Synthase Activity (GO:0050999)	2/28	0.00147603747212555	0.015593011243993	47.3822201643709	308.855987468212	EGFR;NOS1AP	GO_Biological_Process_2023	Mic
gs_ind_0	Regulation Of Nucleic Acid-Templated Transcription (GO:1903506)	6/451	0.000314849638244581	0.00576524670918965	7.62736323811593	61.5025979821067	SOX4;SOX2;RORA;GZF1;SOX13;POU6F2	GO_Biological_Process_2023	Mic
gs_ind_0	Regulation Of Peptidyl-Serine Phosphorylation (GO:0033135)	3/93	0.000907609134228736	0.0115056911785304	19.634638481864	137.534688183692	NTRK3;EGFR;CALCR	GO_Biological_Process_2023	Mic
gs_ind_0	Regulation Of Phosphatidylinositol 3-Kinase Signaling (GO:0014066)	3/89	0.000798918534037201	0.0107919487220763	20.544609198291	146.529321359516	NTRK3;EGFR;NTRK2	GO_Biological_Process_2023	Mic
gs_ind_0	Regulation Of Potassium Ion Transmembrane Transport (GO:1901379)	2/33	0.00204829363457414	0.0187532661654344	39.856363813419	246.740712768647	DPP6;NOS1AP	GO_Biological_Process_2023	Mic
gs_ind_0	Regulation Of Protein Kinase B Signaling (GO:0051896)	5/135	8.44617502926491e-06	0.000463976548274286	21.9208092344486	256.074440885557	NTRK3;NTRK2;EGFR;CALCR;SEMA5A	GO_Biological_Process_2023	Mic
gs_ind_0	Regulation Of Protein Phosphorylation (GO:0001932)	6/262	1.59866727371541e-05	0.000627286587400712	13.3093252845375	146.984929477804	NTRK3;BMP7;PLCE1;CHRNA7;NTRK2;EGFR	GO_Biological_Process_2023	Mic
gs_ind_0	Regulation Of Signal Transduction (GO:0009966)	5/193	4.70832854928108e-05	0.00143691212022504	15.1543867948436	150.992134500398	PLCE1;CHRNA7;RGS7;RORA;SEMA5A	GO_Biological_Process_2023	Mic
gs_ind_0	Regulation Of Small GTPase Mediated Signal Transduction (GO:0051056)	4/118	0.000100119263480661	0.00257807103462703	20.1922221306748	185.953171092206	PLCE1;VAV3;KALRN;ARHGEF4	GO_Biological_Process_2023	Mic
gs_ind_0	Regulation Of Supramolecular Fiber Organization (GO:1902903)	2/23	0.000994432958553725	0.0122300411619145	58.408474818091	403.797521131596	CHRNA7;MAPT	GO_Biological_Process_2023	Mic
gs_ind_0	Response To Amyloid-Beta (GO:1904645)	2/43	0.00345746524638921	0.0279308957159285	30.2450291965408	171.405220636054	CHRNA7;CALCR	GO_Biological_Process_2023	Mic
gs_ind_0	Response To Nerve Growth Factor (GO:1990089)	2/13	0.000310638106652448	0.00576524670918965	109.225126700454	882.198456250145	NTRK3;MAPT	GO_Biological_Process_2023	Mic
gs_ind_0	Response To Peptide (GO:1901652)	2/38	0.00270937080326269	0.0235002267567206	34.3923859147828	203.294729182105	CHRNA7;CALCR	GO_Biological_Process_2023	Mic
gs_ind_0	Sensory Organ Development (GO:0007423)	3/70	0.000395882517400128	0.00679598321536886	26.3397745571659	206.356147096878	SOX2;SMOC1;MEIS2	GO_Biological_Process_2023	Mic
gs_ind_0	Synapse Organization (GO:0050808)	6/131	2.90749864203122e-07	3.99296480172287e-05	27.289474360622	410.728489274518	MAPT;SHANK2;KIRREL3;CHRNA7;TNC;LRP4	GO_Biological_Process_2023	Mic
gs_ind_0	T Cell Differentiation (GO:0030217)	2/46	0.0039473498077793	0.0303982826318705	28.2039704970014	156.100821804478	SOX4;SOX13	GO_Biological_Process_2023	Mic
gs_ind_0	Transmembrane Receptor Protein Tyrosine Kinase Signaling Pathway (GO:0007169)	6/284	2.51472811959011e-05	0.000936875162780461	12.2513349163144	129.750957221694	NTRK3;COL4A2;GRB10;KALRN;NTRK2;EGFR	GO_Biological_Process_2023	Mic
gs_ind_0	Triglyceride Homeostasis (GO:0070328)	2/31	0.00180863073940414	0.0175330791678707	42.5605698242695	268.777881405151	RORA;ANGPTL4	GO_Biological_Process_2023	Mic
gs_ind_0	Visual System Development (GO:0150063)	3/41	8.04210600449192e-05	0.00220889844923378	46.2128740824393	435.705812623178	SOX2;SMOC1;MEIS2	GO_Biological_Process_2023	Mic
gs_ind_0	9+2 Motile Cilium (GO:0097729)	8/70	0.000534130664846829	0.00437409706617808	5.00689616982003	37.7263120345511	DNAH8;AK8;SPEF2;DNAH2;SAXO1;ATP1A1;ATP1B1;CABCOCO1	GO_Cellular_Component_2023	OPC
gs_ind_0	Actin Cytoskeleton (GO:0015629)	21/325	0.000191746017110344	0.00170879538777748	2.61505181885604	22.3831147303959	LIMA1;MYO5B;TOPBP1;ACTN1;MYRIP;ACTR2;ANKRD23;MYLK3;AHNAK;RHOQ;MYLK;CAPN2;SH3PXD2A;MYO1B;BAIAP2L1;DHX9;MICAL2;BARX2;ARPC5;TPM1;LANCL2	GO_Cellular_Component_2023	OPC
gs_ind_0	Adherens Junction (GO:0005912)	18/149	1.0170527973785e-07	4.40238568008122e-06	5.21855945425663	84.0249996627064	CTNND1;TLN1;KIFC3;VCL;LIN7B;MPP3;NECTIN2;CCDC85C;CDH12;PKP4;CTNNA3;CDH22;BAIAP2L1;AJAP1;VEGFA;NDRG1;PKP2;FERMT2	GO_Cellular_Component_2023	OPC
gs_ind_0	Apical Dendrite (GO:0097440)	3/9	0.00139555835796592	0.009214886451037	19.76032649023	129.913489675933	NEURL1;MAP1B;GSK3A	GO_Cellular_Component_2023	OPC
gs_ind_0	Axon (GO:0030424)	23/205	7.51271759802675e-09	7.58784477400702e-07	4.79270389292376	89.655523292057	FEZ1;GSK3A;DCTN1;LRRTM1;CCSAP;SYT11;CCK;BSN;OLFM1;MYPN;NEFL;KCNC1;GARS1;SLC6A1;SEPTIN14;MAP1A;MAP1B;CNTN6;NEFM;DAB2IP;MME;KIF1A;SLC8A2	GO_Cellular_Component_2023	OPC
gs_ind_0	B-WICH Complex (GO:0110016)	2/6	0.00986268695049946	0.0415054742500186	20.3699454387844	94.0887094837113	DDX21;SF3B1	GO_Cellular_Component_2023	OPC
gs_ind_0	Basolateral Plasma Membrane (GO:0016323)	13/171	0.000697345073433832	0.00541783480129362	3.14265343997754	22.8415285962079	SLC12A6;SLC6A6;LIN7B;SLC13A3;EPB41;KCNQ1;SLC7A7;DSTYK;ANK2;TFRC;EGFR;AJAP1;ATP1A1	GO_Cellular_Component_2023	OPC
gs_ind_0	Bounding Membrane Of Organelle (GO:0098588)	38/818	0.000739183140536402	0.00559931228956324	1.83410200037884	13.2238109459995	F8;CAMK2A;MAN1A1;ENTPD4;EGFR;FRMPD3;TPST2;CAMK2B;HHIP;GOLGA5;RHOQ;SURF4;SGCG;COLEC12;RAB6B;DOP1B;ABCA12;MYO1B;SREBF1;WNT3A;ATP6V0A1;EVC;ADGRE3;HPD;F3;CD36;GCNT1;CNGB1;IRGM;SLC48A1;ATP6V0A4;SLC9A7;CLEC4C;TSG101;TFRC;MME;OCA2;PICK1	GO_Cellular_Component_2023	OPC
gs_ind_0	Brush Border Membrane (GO:0031526)	5/40	0.00400121554823915	0.0225765050967203	5.69189735745351	31.425859376473	LIMA1;PLB1;ATP6V0A4;SLC22A5;CD36	GO_Cellular_Component_2023	OPC
gs_ind_0	Cdc73/Paf1 Complex (GO:0016593)	2/5	0.00669272330736699	0.0312813370511569	26.1905854585983	131.129305599076	RTF1;LEO1	GO_Cellular_Component_2023	OPC
gs_ind_0	Cell Projection Membrane (GO:0031253)	9/104	0.0018508391625676	0.0119320056650634	3.66261683373034	23.045610499095	SLC22A5;LIMA1;ATP6V0A4;HHIP;SLC6A6;PLB1;EVC;CD36;CNGB1	GO_Cellular_Component_2023	OPC
gs_ind_0	Cell-Cell Contact Zone (GO:0044291)	9/47	3.52474574210752e-06	6.09020977570615e-05	9.09818541735401	114.234107153802	AHNAK;VCL;GJC1;PKP4;YWHAH;ANK2;AJAP1;ATP1B1;PKP2	GO_Cellular_Component_2023	OPC
gs_ind_0	Cell-Cell Junction (GO:0005911)	27/297	3.63720972295206e-08	2.22518731044211e-06	3.78972624326157	64.9159789350479	PNN;VCL;LIN7B;CCDC85C;ACTN1;CDH12;CDH22;MPP1;AJAP1;HEG1;PKP2;CTNND1;AHNAK;NECTIN2;GJC1;STX3;PKP4;CTNNA3;VEGFA;CLDN4;TLN1;MPP3;SAPCD2;BAIAP2L1;USP53;NDRG1;FERMT2	GO_Cellular_Component_2023	OPC
gs_ind_0	Cell-Substrate Junction (GO:0030055)	25/394	6.61650086529653e-05	0.000715999915066018	2.56134511037647	24.6487430204844	LIMA1;ITGB5;AKAP12;VCL;ACTN1;MDC1;ACTR2;EGFR;PROCR;RRAS2;AHNAK;NECTIN2;ARPC5L;ITGA8;DAB2;CAPN2;FHL1;TLN1;ARL2;G3BP1;ARPC5;PABPC1;MME;FERMT2;YWHAB	GO_Cellular_Component_2023	OPC
gs_ind_0	Chromosome (GO:0005694)	14/162	0.00011723109899431	0.00118403409984253	3.60699492996477	32.648221771295	DNTTIP2;TOPBP1;MDC1;WRN;RAD51;NOL7;SETD7;SMC1A;L3MBTL1;PBRM1;NCL;GNL3;DDX21;CHAMP1	GO_Cellular_Component_2023	OPC
gs_ind_0	Cilium (GO:0005929)	14/254	0.0085161205448327	0.0379468312512398	2.22204031623985	10.5897872444942	HHIP;PROM1;CCSAP;DAAM1;INTU;DCDC2;EVC;CSNK1A1;ARL2;DNAH2;RAB14;SAXO1;RILPL2;CNGB1	GO_Cellular_Component_2023	OPC
gs_ind_0	Collagen-Containing Extracellular Matrix (GO:0062023)	19/372	0.00553159789837322	0.0279345693867848	2.03669795550984	10.585286605768	COL9A3;CLU;FBLN1;SMOC1;ADAMTS3;USH2A;AMELY;MXRA5;VWF;SFRP1;COL19A1;LAMC2;ITIH5;COL12A1;EFEMP2;COL4A5;HTRA1;ADAMTS8;LTBP2	GO_Cellular_Component_2023	OPC
gs_ind_0	Cytoplasmic Vesicle Lumen (GO:0060205)	15/114	3.81235069886566e-07	1.28349140195144e-05	5.76700268644663	85.235432756463	APAF1;ARPC5;VCL;VCP;HSP90AB1;SGCG;COMMD9;MAPK14;GRP;F3;SRP14;PSMD12;PAFAH1B2;GSTP1;PSMD2	GO_Cellular_Component_2023	OPC
gs_ind_0	Cytoplasmic Vesicle Membrane (GO:0030659)	27/389	7.04433213582123e-06	9.70196653251742e-05	2.82136343758604	33.4706448031994	CAMK2A;MYO5B;ABCA3;CLU;DYSF;EGFR;FRMPD3;CAMK2B;RHOQ;SGCG;COLEC12;MYO1B;WNT3A;ATP6V0A1;ADGRE3;F3;CD36;CNGB1;SPIRE1;SLC48A1;ATP6V0A4;CLEC4C;TSG101;TFRC;MME;OCA2;PICK1	GO_Cellular_Component_2023	OPC
gs_ind_0	Cytoskeleton (GO:0005856)	41/593	3.67192625485497e-08	2.22518731044211e-06	2.81715321943225	48.2295626978345	LIMA1;VCL;MYO5B;TOPBP1;CLU;ACTR2;PCIF1;DCTN1;MAP7D2;RIPOR2;ANKRD23;MYLK3;PPL;AHNAK;TUBB6;TUBB2B;PKP4;MYLK;MTUS2;GAPDH;KIFC3;MYO1B;EPB41;DCDC2;ARL2;TUBA1C;BAIAP2L1;SEPTIN14;SEPTIN8;DHX9;NEFM;BARX2;SLC1A6;ARPC5;TUBB2A;TPM1;SAXO1;SEPTIN3;CDK16;PJA2;NDRG1	GO_Cellular_Component_2023	OPC
gs_ind_0	Dendrite (GO:0030425)	23/270	1.13918018296664e-06	2.74301765437423e-05	3.52823792440077	48.2846476128233	GSK3A;CYP46A1;CLU;ARHGAP44;SLC6A6;GABRG2;SYT11;OPA1;BSN;NR1D1;KCNC1;CAPN2;SEPTIN14;MAP1A;MAP1B;BRINP2;CPEB4;NEURL1;SLC4A8;HTR1E;MME;KIF1A;SLC8A2	GO_Cellular_Component_2023	OPC
gs_ind_0	Dense Core Granule (GO:0031045)	3/16	0.00809757272190422	0.0366203661901042	9.51256401095629	45.8143244742209	MYRIP;SYT9;KIF1A	GO_Cellular_Component_2023	OPC
gs_ind_0	Endocytic Vesicle (GO:0030139)	12/196	0.00649109633672527	0.0312813370511569	2.49585462505852	12.5724279926414	CAMK2B;ITGB5;DAB2IP;CAMK2A;WNT3A;SYT11;DYSF;RAB14;COLEC12;F3;CD36;PICK1	GO_Cellular_Component_2023	OPC
gs_ind_0	Endocytic Vesicle Membrane (GO:0030666)	12/159	0.00117448963242972	0.0080879626960501	3.12483808417268	21.0830375076247	CAMK2B;SYT9;ATP6V0A4;CAMK2A;WNT3A;ATP6V0A1;TFRC;EGFR;COLEC12;F3;CD36;PICK1	GO_Cellular_Component_2023	OPC
gs_ind_0	Endoplasmic Reticulum Lumen (GO:0005788)	18/284	0.000667933535602909	0.00532589108651793	2.56628167406679	18.7629113717557	P4HA2;F8;SPARCL1;COL9A3;WNT3A;IGFBP5;ADAMTSL1;PDIA6;SGCG;COL19A1;COL4A5;GPC3;F3;LRPAP1;BDNF;ERO1B;COL22A1;COL12A1	GO_Cellular_Component_2023	OPC
gs_ind_0	Extracellular Membrane-Bounded Organelle (GO:0065010)	9/57	1.83484049176896e-05	0.000231648612085831	7.22046141758529	78.7461205351345	VCL;TUBB2A;PEG10;EFEMP2;TFRC;ATP1A1;ATP1B1;COL12A1;PCMT1	GO_Cellular_Component_2023	OPC
gs_ind_0	Extracellular Vesicle (GO:1903561)	10/60	3.81894342371013e-06	6.09020977570615e-05	7.67115255214842	95.7017456885426	VCL;TUBB2A;PROM1;PEG10;EFEMP2;TFRC;ATP1A1;ATP1B1;COL12A1;PCMT1	GO_Cellular_Component_2023	OPC
gs_ind_0	Ficolin-1-Rich Granule (GO:0101002)	18/183	2.16925074553874e-06	4.10801859936398e-05	4.14292830437187	54.0284613306237	APAF1;ARPC5;CLEC4C;VCL;VCP;HSP90AB1;ATP6V0A1;CLU;ACTR2;ADGRE3;COMMD9;MAPK14;SRP14;PSMD12;ACTR10;PAFAH1B2;GSTP1;PSMD2	GO_Cellular_Component_2023	OPC
gs_ind_0	Ficolin-1-Rich Granule Lumen (GO:1904813)	14/122	4.82962217656936e-06	7.31687759750259e-05	4.94172378029874	60.49036739975	APAF1;ARPC5;VCL;VCP;HSP90AB1;ACTR2;COMMD9;MAPK14;SRP14;PSMD12;ACTR10;PAFAH1B2;GSTP1;PSMD2	GO_Cellular_Component_2023	OPC
gs_ind_0	Focal Adhesion (GO:0005925)	25/386	4.76007097770663e-05	0.000534185743053745	2.61855684141518	26.0616134892695	LIMA1;ITGB5;AKAP12;VCL;ACTN1;MDC1;ACTR2;EGFR;PROCR;RRAS2;AHNAK;NECTIN2;ARPC5L;ITGA8;DAB2;CAPN2;FHL1;TLN1;ARL2;G3BP1;ARPC5;PABPC1;MME;FERMT2;YWHAB	GO_Cellular_Component_2023	OPC
gs_ind_0	GABA-ergic Synapse (GO:0098982)	5/19	0.000112094659588569	0.00117119592604608	13.9426662646587	126.824818938354	LRRTM1;MDGA1;BSN;ATP2B2;SLITRK2	GO_Cellular_Component_2023	OPC
gs_ind_0	Histone Acetyltransferase Complex (GO:0000123)	4/27	0.00535260842080093	0.0274888195169946	7.03069699192957	36.7717494968271	KAT2A;MEAF6;TAF5L;HCFC1	GO_Cellular_Component_2023	OPC
gs_ind_0	Intercalated Disc (GO:0014704)	6/31	0.000144994747270769	0.00137291901322009	9.37571914993542	82.8702286998161	GJC1;CTNNA3;YWHAH;ANK2;ATP1B1;PKP2	GO_Cellular_Component_2023	OPC
gs_ind_0	Intermediate Filament (GO:0005882)	7/69	0.00237046211884829	0.0149635421252298	4.41377593360996	26.6798205438598	PPL;INA;PNN;CSNK1A1;NEFL;PKP2;NEFM	GO_Cellular_Component_2023	OPC
gs_ind_0	Intermediate Filament Cytoskeleton (GO:0045111)	9/81	0.000301611331982633	0.00261109238830679	4.82733455443179	39.1321665272194	PPL;SLC1A6;PNN;RAD51;NEFL;PJA2;PKP2;INA;NEFM	GO_Cellular_Component_2023	OPC
gs_ind_0	Intracellular Non-Membrane-Bounded Organelle (GO:0043232)	63/1184	1.96948195116132e-07	7.45941289002352e-06	2.13768216615578	33.0065076310233	PARP1;VCL;PDK3;TOPBP1;MDC1;CEMIP2;CLU;CSNK1A1;WRN;RGCC;DCTN1;RIPOR2;ATXN1L;GTF3C1;TSPYL2;EWSR1;PAFAH1B2;MBIP;ADARB2;PPL;CCSAP;MORF4L2;JPT1;ZNF622;PKP4;RARS1;ZNF175;NWD1;GNL3;GAPDH;DDX21;UBTF;SF3B1;SH3PXD2A;DNTTIP2;VCP;SAPCD2;PAK1IP1;EPB41;ARL2;DDX24;RPS19BP1;SEPTIN14;PARP2;NOL7;SETD7;DHX9;NIN;RETREG1;SMC1A;MCM10;PA2G4;TUBB2A;TPM1;NOM1;TSG101;SAXO1;NCL;WDFY1;MEAF6;L3MBTL1;AKAP8;CHAMP1	GO_Cellular_Component_2023	OPC
gs_ind_0	Intracellular Organelle Lumen (GO:0070013)	48/854	1.26258317653144e-06	2.74301765437423e-05	2.2559359136104	30.6409129509719	PDE2A;F8;VCL;PRLR;PDK3;SPARCL1;COL9A3;ADAMTSL1;ACTR2;EGFR;PODXL2;SRP14;CS;PAFAH1B2;APAF1;ATP5F1B;SGCG;MTHFD2;GARS1;NDUFS3;ATP5F1D;MAIP1;ERO1B;COL22A1;PSMD2;P4HA2;VCP;WNT3A;IGFBP5;PDIA6;OGDHL;NDUFB8;ARL2;COL19A1;COMMD9;F3;PSMD12;ACTR10;GSTP1;COL12A1;ARPC5;HSP90AB1;BCAN;COL4A5;GPC3;MAPK14;BDNF;MUC4	GO_Cellular_Component_2023	OPC
gs_ind_0	MLL1 Complex (GO:0071339)	5/29	0.000918464691610764	0.00678767808678198	8.24971590108662	57.6886718882192	TAF7;KMT2A;LAS1L;CHD8;HCFC1	GO_Cellular_Component_2023	OPC
gs_ind_0	MLL1/2 Complex (GO:0044665)	5/30	0.00107823557039467	0.00759779948440895	7.92599911570703	54.1538286292123	TAF7;KMT2A;LAS1L;CHD8;HCFC1	GO_Cellular_Component_2023	OPC
gs_ind_0	Microtubule (GO:0005874)	16/185	3.89659292699752e-05	0.000454102944953941	3.60077428485619	36.5580236246349	NDRG1;TUBB2A;OPA1;DCDC2;TUBB2B;TUBB6;CCT7;TUBA1C;RMDN3;KIF6;MAP1A;MAP1B;DCTN1;KIF1A;CALM3;BEX4	GO_Cellular_Component_2023	OPC
gs_ind_0	Microtubule Cytoskeleton (GO:0015630)	27/340	5.55579118436264e-07	1.68340472886188e-05	3.26637989996127	47.0465020073007	CCT7;CSNK1A1;PCIF1;KIF6;DCTN1;MAP7D2;CCSAP;OPA1;TUBB2B;TUBB6;BEX4;MTUS2;GAPDH;KIFC3;DCDC2;ARL2;TUBA1C;SEPTIN8;SEPTIN14;MAP1A;MAP1B;TUBB2A;SEPTIN3;CDK16;KIF1A;NDRG1;CHAMP1	GO_Cellular_Component_2023	OPC
gs_ind_0	Mitochondrial Envelope (GO:0005740)	13/145	0.000140601038321029	0.00137291901322009	3.76178130002362	33.3654359587927	IRGM;VDAC2;NDUFA2;FKBP8;ATP5F1B;OPA1;SLC25A28;ARL2;TIMM29;SLC25A37;SLC25A4;NDUFS3;RNF144B	GO_Cellular_Component_2023	OPC
gs_ind_0	Mitochondrial Inner Membrane (GO:0005743)	25/370	2.37991767470579e-05	0.000288446022174342	2.74092867712461	29.1795417835179	PDE2A;CLU;MTLN;COQ9;SLC25A1;UQCRQ;ATP5F1B;ATP5PD;OPA1;MAIP1;NDUFS3;UQCRFS1;ATP5F1D;TOMM40;NDUFB9;COQ4;COX4I1;NDUFA2;NDUFB8;UQCR10;TIMM29;NDUFA4;SLC25A29;TIMM50;SLC25A4	GO_Cellular_Component_2023	OPC
gs_ind_0	Mitochondrial Membrane (GO:0031966)	33/538	9.85724152338445e-06	0.00012985844267763	2.46968327144911	28.468790329996	PDE2A;CLU;MTLN;COQ9;SLC25A1;UQCRQ;ATP5F1B;ATP5PD;OPA1;VDAC2;NDUFS3;MAIP1;UQCRFS1;ATP5F1D;NDUFB9;TOMM40;COQ4;COX4I1;NDUFA2;SLC25A28;NDUFB8;UQCR10;TIMM29;MTARC2;SPIRE1;IRGM;NDUFA4;RNF144B;SLC25A29;TIMM50;RMDN3;SLC25A37;SLC25A4	GO_Cellular_Component_2023	OPC
gs_ind_0	Mitochondrial Proton-Transporting ATP Synthase Complex (GO:0005753)	3/18	0.0113432786657762	0.0458268458097359	8.28472150191889	37.1083437800293	ATP5F1D;ATP5PD;ATP5F1B	GO_Cellular_Component_2023	OPC
gs_ind_0	Mitochondrial Respiratory Chain Complex I (GO:0005747)	5/41	0.0044588217987271	0.0232935000864536	5.53581627571251	29.9646578220124	NDUFB9;NDUFA4;NDUFA2;NDUFB8;NDUFS3	GO_Cellular_Component_2023	OPC
gs_ind_0	Mitochondrial Respiratory Chain Complex III (GO:0005750)	3/11	0.00263428443883855	0.0159637636993616	15.110081331568	89.7409442574337	UQCRFS1;UQCR10;UQCRQ	GO_Cellular_Component_2023	OPC
gs_ind_0	Mitochondrial Respiratory Chain Complex IV (GO:0005751)	3/17	0.00964073900680346	0.041142872099457	8.85630335957423	41.108812655304	UQCRFS1;COX4I1;NDUFA4	GO_Cellular_Component_2023	OPC
gs_ind_0	Mitotic Spindle (GO:0072686)	12/143	0.000459923985378906	0.00387102687693912	3.50645542489922	26.9451790451442	TUBB2A;CCSAP;EPB41;TUBB2B;DCDC2;PKP4;TUBB6;KAT2A;DCTN1;NIN;RTRAF;MBIP	GO_Cellular_Component_2023	OPC
gs_ind_0	Neuron Projection (GO:0043005)	50/557	1.0089452206232e-13	3.05710401848828e-11	3.7686214227774	112.774868353528	FEZ1;CAMK2A;GSK3A;CYP46A1;ANK2;STMN2;DCTN1;ARHGAP44;CYFIP2;CAMK2B;LRRTM1;SLC6A6;GABRB2;GABRG2;SYT11;CCSAP;OPA1;STX3;BSN;NR1D1;CCK;OLFM1;MYPN;NEFL;KCNC1;CAPN2;GARS1;RGS6;SLC6A1;RGS9;KCNN3;SEPTIN14;GRP;MAP1A;MAP1B;CHRNE;CNTN6;KCNN1;NEFM;CPEB4;DAB2IP;BRINP2;GLRA1;SLC4A8;HTR1E;SEPTIN3;MME;KIF1A;SLC8A2;PICK1	GO_Cellular_Component_2023	OPC
gs_ind_0	Nuclear Lumen (GO:0031981)	45/778	1.26740089641054e-06	2.74301765437423e-05	2.32467917370558	31.5657544772926	PARP1;PDK3;CEMIP2;WRN;RGCC;ATXN1L;GTF3C1;TSPYL2;EWSR1;PAFAH1B2;MBIP;ADARB2;MORF4L2;JPT1;ZNF622;RARS1;RAD51;ZNF175;NWD1;GNL3;PBRM1;DDX21;UBTF;SF3B1;DNTTIP2;SAPCD2;PAK1IP1;ARL2;DDX24;RPS19BP1;PARP2;NOL7;SETD7;DHX9;NIN;RETREG1;MCM10;PA2G4;NOM1;TSG101;NCL;WDFY1;MEAF6;L3MBTL1;AKAP8	GO_Cellular_Component_2023	OPC
gs_ind_0	Nucleolus (GO:0005730)	43/769	5.07169159812012e-06	7.31772644871617e-05	2.24002926213537	27.3100697294815	PARP1;PDK3;CEMIP2;WRN;RGCC;ATXN1L;GTF3C1;TSPYL2;EWSR1;PAFAH1B2;MBIP;ADARB2;MORF4L2;JPT1;ZNF622;RARS1;ZNF175;NWD1;GNL3;DDX21;UBTF;SF3B1;DNTTIP2;SAPCD2;PAK1IP1;ARL2;DDX24;RPS19BP1;PARP2;NOL7;SETD7;DHX9;NIN;RETREG1;MCM10;PA2G4;NOM1;TSG101;NCL;WDFY1;MEAF6;L3MBTL1;AKAP8	GO_Cellular_Component_2023	OPC
gs_ind_0	Organelle Inner Membrane (GO:0019866)	28/398	3.71890489597556e-06	6.09020977570615e-05	2.86293443275108	35.7926390801167	PDE2A;TERB1;CLU;MTLN;TM7SF2;SLC25A1;COQ9;UQCRQ;ATP5F1B;ATP5PD;OPA1;GARS1;MAIP1;NDUFS3;UQCRFS1;ATP5F1D;NDUFB9;TOMM40;COQ4;COX4I1;NDUFA2;NDUFB8;UQCR10;TIMM29;NDUFA4;SLC25A29;TIMM50;SLC25A4	GO_Cellular_Component_2023	OPC
gs_ind_0	Polymeric Cytoskeletal Fiber (GO:0099513)	25/264	5.21863690829462e-08	2.63541163868878e-06	3.96461510002378	66.4804282877878	PNN;ACTN1;CCT7;KIF6;DCTN1;PKP2;PPL;RHOQ;OPA1;TUBB2B;TUBB6;NEFL;INA;MYO1B;DCDC2;TUBA1C;MAP1A;MAP1B;NEFM;MICAL2;TUBB2A;TPM1;KIF1A;NDRG1;BEX4	GO_Cellular_Component_2023	OPC
gs_ind_0	Precatalytic Spliceosome (GO:0071011)	5/52	0.0121843743610308	0.0483545726208228	4.25266548792598	18.7440523945822	SF3A3;EFTUD2;SNRPF;SRRM2;SF3B1	GO_Cellular_Component_2023	OPC
gs_ind_0	Prespliceosome (GO:0071010)	3/15	0.00671051784925807	0.0312813370511569	10.2738263665595	51.4110403653535	PRPF39;SNRNP70;SF3B1	GO_Cellular_Component_2023	OPC
gs_ind_0	Proton-Transporting ATP Synthase Complex (GO:0045259)	3/18	0.0113432786657762	0.0458268458097359	8.28472150191889	37.1083437800293	ATP5F1D;ATP5PD;ATP5F1B	GO_Cellular_Component_2023	OPC
gs_ind_0	Respiratory Chain Complex I (GO:0045271)	5/41	0.0044588217987271	0.0232935000864536	5.53581627571251	29.9646578220124	NDUFB9;NDUFA4;NDUFA2;NDUFB8;NDUFS3	GO_Cellular_Component_2023	OPC
gs_ind_0	Respiratory Chain Complex III (GO:0045275)	3/11	0.00263428443883855	0.0159637636993616	15.110081331568	89.7409442574337	UQCRFS1;UQCR10;UQCRQ	GO_Cellular_Component_2023	OPC
gs_ind_0	Respiratory Chain Complex IV (GO:0045277)	4/19	0.00139895965923334	0.009214886451037	10.6615795328142	70.0681823594666	COX4I1;COX7B2;UQCRFS1;NDUFA4	GO_Cellular_Component_2023	OPC
gs_ind_0	Rough Endoplasmic Reticulum (GO:0005791)	4/30	0.00784953141604561	0.0360364851373003	6.23430058555628	30.2195342131971	SEC62;LRPAP1;RAB14;PSMD2	GO_Cellular_Component_2023	OPC
gs_ind_0	Sarcolemma (GO:0042383)	10/52	9.71102744661469e-07	2.67494665120386e-05	9.11696173615077	126.22281781908	VCL;DYSF;ALOX12;SGCG;ANK2;AHNAK2;ATP1A1;ATP1B1;SLC8A2;CACNG1	GO_Cellular_Component_2023	OPC
gs_ind_0	Secretory Granule Lumen (GO:0034774)	25/314	1.37532327420418e-06	2.77815301389244e-05	3.27575066376142	44.2122227930219	F8;VCL;ACTN1;CLU;ACTR2;SRP14;CRACR2A;PAFAH1B2;APAF1;SGCG;VEGFA;PSMD2;VWF;VCP;COMMD9;GRP;F3;PSMD12;ACTR10;GSTP1;PA2G4;ARPC5;TUBB2A;HSP90AB1;MAPK14	GO_Cellular_Component_2023	OPC
gs_ind_0	Septin Cytoskeleton (GO:0032156)	3/13	0.0043883701523151	0.0232935000864536	12.2313581381106	66.401565069547	SEPTIN14;SEPTIN3;SEPTIN8	GO_Cellular_Component_2023	OPC
gs_ind_0	Septin Ring (GO:0005940)	3/13	0.0043883701523151	0.0232935000864536	12.2313581381106	66.401565069547	SEPTIN14;SEPTIN3;SEPTIN8	GO_Cellular_Component_2023	OPC
gs_ind_0	Sperm Flagellum (GO:0036126)	7/59	0.00094196164948303	0.00679558047127043	5.25581242178753	36.6201147952479	DNAH8;SPEF2;DNAH2;SAXO1;ATP1A1;ATP1B1;CABCOCO1	GO_Cellular_Component_2023	OPC
gs_ind_0	Spindle (GO:0005819)	16/208	0.000155784806529537	0.00143038776904393	3.16871886830046	27.7802690598824	TUBB2A;CCSAP;EPB41;TUBB2B;DCDC2;PKP4;TUBB6;CSNK1A1;RMDN3;KAT2A;DCTN1;NIN;CALM3;RTRAF;MBIP;CHAMP1	GO_Cellular_Component_2023	OPC
gs_ind_0	Spliceosomal snRNP Complex (GO:0097525)	6/57	0.00398270237924786	0.0225765050967203	4.63932329515726	25.6359480775173	SF3A3;PRPF39;HTATSF1;SNRPF;SNRNP70;SF3B1	GO_Cellular_Component_2023	OPC
gs_ind_0	Tertiary Granule Membrane (GO:0070821)	6/72	0.0122881257155226	0.0483545726208228	3.59150871189951	15.7994845275422	CLEC4C;CLU;RAB14;HGSNAT;CYSTM1;FRMPD3	GO_Cellular_Component_2023	OPC
gs_ind_0	Transcription Factor TFTC Complex (GO:0033276)	3/17	0.00964073900680346	0.041142872099457	8.85630335957423	41.108812655304	TAF7;KAT2A;TAF5L	GO_Cellular_Component_2023	OPC
gs_ind_0	U1 snRNP (GO:0005685)	3/18	0.0113432786657762	0.0458268458097359	8.28472150191889	37.1083437800293	PRPF39;SNRPF;SNRNP70	GO_Cellular_Component_2023	OPC
gs_ind_0	U2 snRNP (GO:0005686)	4/25	0.00402353556179173	0.0225765050967203	7.68510024057739	42.3878948505014	HTATSF1;SNRPF;SF3A3;SF3B1	GO_Cellular_Component_2023	OPC
gs_ind_0	U2-type Precatalytic Spliceosome (GO:0071005)	5/49	0.00953822586877011	0.041142872099457	4.53970330460141	21.120732554316	SF3A3;EFTUD2;SNRPF;SRRM2;SF3B1	GO_Cellular_Component_2023	OPC
gs_ind_0	U2-type Prespliceosome (GO:0071004)	3/15	0.00671051784925807	0.0312813370511569	10.2738263665595	51.4110403653535	PRPF39;SNRNP70;SF3B1	GO_Cellular_Component_2023	OPC
gs_ind_0	U2-type Spliceosomal Complex (GO:0005684)	8/90	0.00275861409169646	0.0163894131330202	3.7912013536379	22.3416514316222	SF3A3;PRPF39;HTATSF1;EFTUD2;SNRPF;SNRNP70;SRRM2;SF3B1	GO_Cellular_Component_2023	OPC
gs_ind_0	Vesicle (GO:0031982)	26/234	9.92634248235188e-10	1.50384088607631e-07	4.74080913589166	98.2800968682274	VCL;MYO5B;PEG10;ABCA1;EGFR;CALM3;AHNAK;SYT11;SLC24A4;GAPDH;WDR54;PCMT1;MYO1B;TUBA1C;BMP5;F3;GSTP1;COL12A1;PROM1;TUBB2A;LZTS2;EFEMP2;TFRC;ATP1A1;ATP1B1;MUC4	GO_Cellular_Component_2023	OPC
gs_ind_0	Zonula Adherens (GO:0005915)	2/5	0.00669272330736699	0.0312813370511569	26.1905854585983	131.129305599076	KIFC3;NECTIN2	GO_Cellular_Component_2023	OPC
gs_ind_0	1-Phosphatidylinositol Binding (GO:0005545)	3/14	0.00547565617957732	0.0498284712341536	11.1674821753111	58.1540286717065	EPB41;SNX10;WDFY1	GO_Molecular_Function_2023	OPC
gs_ind_0	3'-5' DNA Helicase Activity (GO:0043138)	3/14	0.00547565617957732	0.0498284712341536	11.1674821753111	58.1540286717065	DHX9;WRN;HELQ	GO_Molecular_Function_2023	OPC
gs_ind_0	ATP Binding (GO:0005524)	22/279	6.75692194252162e-06	0.000717359879564379	3.24305886518063	38.608431277931	PDK3;PRPS2;ABCA1;RHOBTB3;ABCF3;PEX1;RAD51;MTPAP;ATP5F1D;ABCA12;MYO1B;STK38;MYO18A;MAP4K1;RRM1;DHX9;SNRK;HSP90AB1;HSP90AB2P;LANCL2;ATP1A1;CHD8	GO_Molecular_Function_2023	OPC
gs_ind_0	ATPase Binding (GO:0051117)	8/73	0.000709291583470853	0.013288786431498	4.77721337057951	34.6407391012215	ATP6V0A4;ATP6V0A1;UBXN1;ANK2;EGFR;ESR1;SNX10;ATP1B1	GO_Molecular_Function_2023	OPC
gs_ind_0	Adenyl Ribonucleotide Binding (GO:0032559)	25/309	1.02695294268705e-06	0.00013083380489833	3.33374118484572	45.9686719903987	PDE2A;PDK3;PRPS2;ABCA1;RHOBTB3;ABCF3;PEX1;RAD51;MTPAP;ATP5F1D;ABCA12;MYO1B;STK38;MYO18A;MAP4K1;RRM1;DHX9;MPPED2;SNRK;AK8;HSP90AB1;HSP90AB2P;LANCL2;ATP1A1;CHD8	GO_Molecular_Function_2023	OPC
gs_ind_0	Amino Acid Transmembrane Transporter Activity (GO:0015171)	7/55	0.000614119060522562	0.0118543588349355	5.68985184868318	42.0782850680814	SLC6A6;SLC1A6;SLC6A1;SLC25A29;SLC6A15;SLC7A7;SLC7A14	GO_Molecular_Function_2023	OPC
gs_ind_0	Amino Acid:Sodium Symporter Activity (GO:0005283)	4/18	0.0011280407119397	0.0184246649616818	11.397146254459	77.3555434421443	SLC1A6;SLC6A15;SLC6A1;SLC6A6	GO_Molecular_Function_2023	OPC
gs_ind_0	CARD Domain Binding (GO:0050700)	3/13	0.0043883701523151	0.0473378247631527	12.2313581381106	66.401565069547	IRGM;CARD16;CARD18	GO_Molecular_Function_2023	OPC
gs_ind_0	Cadherin Binding (GO:0045296)	30/317	2.534510243501e-09	8.07241512555068e-07	3.96409428823035	78.4623703825721	LIMA1;PTPN1;VCL;EIF4H;CEMIP2;CDH12;PSMB6;CDH22;EGFR;PKP2;HCFC1;CTNND1;PPL;AHNAK;PKP4;CTNNA3;RARS1;DHX29;PCMT1;TLN1;MYO1B;STK38;BAIAP2L1;ZC3H15;DAB2IP;PROM1;HSP90AB1;ARGLU1;NDRG1;YWHAB	GO_Molecular_Function_2023	OPC
gs_ind_0	Calcium Ion Binding (GO:0005509)	21/346	0.000442129857140034	0.00952700624555023	2.44504305164835	18.8852849575748	SYT9;SPARCL1;CEMIP2;MEX3B;CDH12;CLU;SYT3;SLIT2;DYSF;CDH22;FBLN1;CRACR2A;CALM3;CABCOCO1;RASGRP1;CCDC47;SYT11;SYT6;HPCAL1;HPGDS;ESYT1	GO_Molecular_Function_2023	OPC
gs_ind_0	Calcium-Dependent Phospholipid Binding (GO:0005544)	6/47	0.00147410559651727	0.0223572682138453	5.75867542024385	37.544858298778	ESYT1;SYT9;SYT11;SYT3;DYSF;SYT6	GO_Molecular_Function_2023	OPC
gs_ind_0	Calmodulin-Dependent Protein Kinase Activity (GO:0004683)	5/23	0.000296964634489126	0.0081753074304164	10.9269412071989	88.7474964957507	CAMK2B;CAMK2A;PHKA2;EEF2K;MYLK3	GO_Molecular_Function_2023	OPC
gs_ind_0	Chloride Transmembrane Transporter Activity (GO:0015108)	6/55	0.00332698997409631	0.0398796470617772	4.8270126413839	27.5414247029066	GABRB2;GABRG2;GLRA1;SLC26A3;SLC4A8;CLDN4	GO_Molecular_Function_2023	OPC
gs_ind_0	Cholesterol Binding (GO:0015485)	6/50	0.00203958889135756	0.0276429388041439	5.37004642400592	33.2674752690906	SIDT1;PROM1;NPC1;VDAC2;SULT2B1;OSBPL7	GO_Molecular_Function_2023	OPC
gs_ind_0	Cis-Regulatory Region Sequence-Specific DNA Binding (GO:0000987)	44/1094	0.00474375943149644	0.0484145785447213	1.57317222506841	8.41792710541274	ZNF208;ZNF197;THRA;MEF2C;GMEB2;MECOM;NR4A2;SARS1;EMX2;ZNF534;ZNF143;NR1D1;MYBL2;KLF3;ZNF175;ESR1;CEBPG;GARS1;ZNF107;ZNF675;MAPRE3;PER1;E4F1;ZNF746;KLF9;SREBF1;ZFP30;SOX4;RBAK;ZNF383;SATB2;POU3F2;DHX9;DACH2;ELK3;TIPARP;ZNF546;IKZF3;ZNF195;MAFG;ZNF256;YY1;ESR2;ZBTB11	GO_Molecular_Function_2023	OPC
gs_ind_0	Cysteine-Type Deubiquitinase Activity (GO:0004843)	10/98	0.000286191013386495	0.0081753074304164	4.37315561406396	35.679925453367	USP14;USP47;USP11;USP42;USP53;USP3;USP38;UCHL1;OTUD7A;UFD1	GO_Molecular_Function_2023	OPC
gs_ind_0	Cysteine-Type Endopeptidase Activity (GO:0004197)	9/106	0.00211109894999218	0.0280160423155212	3.58730621187896	22.099767221986	SFRP1;USP14;USP47;USP11;USP42;USP38;CAPN2;CTSK;UCHL1	GO_Molecular_Function_2023	OPC
gs_ind_0	Cysteine-Type Peptidase Activity (GO:0008234)	13/144	0.000131138210136869	0.00501481167194295	3.79048319116644	33.884110039856	SFRP1;USP14;USP47;USP11;USP42;USP53;USP3;USP38;CAPN2;CTSK;UCHL1;OTUD7A;UFD1	GO_Molecular_Function_2023	OPC
gs_ind_0	DNA Binding (GO:0003677)	38/844	0.00129721468997807	0.0201542867686837	1.77379596426872	11.7913722794181	PARP1;CHD4;MECOM;CUL4B;WRN;CXXC5;NR4A2;EGFR;GTF3C1;PURA;H1-2;CRY2;H2AZ2;RAD51;DDB1;CEBPG;RTF1;ZNF675;YAF2;PER1;ZNF451;SREBF1;RAD23A;ZNF35;PARP2;POU3F2;LHX4;DHX9;SMC1A;MCM10;BARX2;IKZF3;TSG101;TOPORS;H1-4;YY1;ESR2;CHD8	GO_Molecular_Function_2023	OPC
gs_ind_0	DNA-binding Transcription Activator Activity, RNA Polymerase II-specific (GO:0001228)	21/346	0.000442129857140034	0.00952700624555023	2.44504305164835	18.8852849575748	ZNF208;ZNF197;MEF2C;MECOM;NR4A2;ZNF143;MYBL2;ZNF175;ESR1;CEBPG;GARS1;ZNF107;E4F1;SREBF1;SOX4;SATB2;LHX4;ELK3;BARX2;IKZF3;YY1	GO_Molecular_Function_2023	OPC
gs_ind_0	Delayed Rectifier Potassium Channel Activity (GO:0005251)	4/27	0.00535260842080093	0.0498284712341536	7.03069699192957	36.7717494968271	KCNE4;KCNQ1;KCNC1;KCNE1	GO_Molecular_Function_2023	OPC
gs_ind_0	Deubiquitinase Activity (GO:0101005)	11/113	0.000219378089363606	0.00665446871069606	4.13782462951885	34.8599885945856	COPS6;USP14;USP47;USP11;USP42;USP53;USP3;USP38;UCHL1;OTUD7A;UFD1	GO_Molecular_Function_2023	OPC
gs_ind_0	Disordered Domain Specific Binding (GO:0097718)	4/23	0.00293745534379397	0.0366893932156228	8.4737400530504	49.4036975674242	GAPDH;HSP90AB1;HSP90AB2P;FKBP8	GO_Molecular_Function_2023	OPC
gs_ind_0	Double-Stranded RNA Binding (GO:0003725)	8/65	0.000320851939969247	0.0081753074304164	5.44296061475492	43.7860642402342	HSP90AB1;ACTN1;AGO2;TFRC;DUS2;DHX9;ELAVL1;ADARB2	GO_Molecular_Function_2023	OPC
gs_ind_0	Ferrous Iron Binding (GO:0008198)	5/25	0.000448681612820262	0.00952700624555023	9.86040429663385	76.0157994650077	EGLN1;ALKBH1;PHYH;F3;ALKBH3	GO_Molecular_Function_2023	OPC
gs_ind_0	Frizzled Binding (GO:0005109)	6/33	0.000208458056923583	0.00663938911301613	8.6934131736527	73.6833940713736	WNT3A;RYK;SFRP1;ZNRF3;WNT9A;DVL3	GO_Molecular_Function_2023	OPC
gs_ind_0	GTPase Activity (GO:0003924)	17/265	0.000813938219338245	0.0148136755919561	2.60216019242491	18.5107946415971	IRGM;RGS6;GNG8;RGS9;RHOQ;OPA1;GNB5;EFTUD2;RAB6B;ARL2;SEPTIN8;SEPTIN14;RAB14;SEPTIN3;RRAS2;GNB3;HBS1L	GO_Molecular_Function_2023	OPC
gs_ind_0	GTPase Inhibitor Activity (GO:0005095)	4/12	0.000207244874360091	0.00663938911301613	19.4451115618661	164.925842872561	GPS1;SLIT2;RTKN;TNK2	GO_Molecular_Function_2023	OPC
gs_ind_0	Guanyl Ribonucleotide Binding (GO:0032561)	15/225	0.00109745393126649	0.0183967935320198	2.71837782556075	18.5250989673407	PDE2A;ARL4C;TUBB2A;RHOQ;TUBB6;TUBB2B;ARL2;RAB14;TUBA1C;LANCL2;GNL3;CNGB1;RRAS2;SEPHS1;MPPED2	GO_Molecular_Function_2023	OPC
gs_ind_0	Histone Deacetylase Binding (GO:0042826)	10/99	0.000310868695973268	0.0081753074304164	4.32418506264577	34.9227236680794	HSP90AB1;IKZF3;MEF2C;CHD4;SATB2;KAT2A;BEX4;SUDS3;HDAC10;YWHAB	GO_Molecular_Function_2023	OPC
gs_ind_0	Histone H3 Acetyltransferase Activity (GO:0010484)	3/13	0.0043883701523151	0.0473378247631527	12.2313581381106	66.401565069547	MEAF6;KAT2A;BRD1	GO_Molecular_Function_2023	OPC
gs_ind_0	Kinase Binding (GO:0019900)	28/458	4.78477709741656e-05	0.00217707357932453	2.46018422505402	24.4726481970657	PTPN1;PARP1;RGCC;ANK2;CKS1B;DCTN1;EGFR;MAPK4;CALM3;CARD16;CAMK2N1;RBBP6;NEK9;STRADA;ESR1;GARS1;MAPRE3;PER1;RAD23A;IRGM;DAB2IP;HSP90AB1;TSKS;TFRC;ELAVL1;WWC3;FERMT2;CENPJ	GO_Molecular_Function_2023	OPC
gs_ind_0	Metal Ion Binding (GO:0046872)	28/521	0.000404490959332529	0.00952700624555023	2.14269709324176	16.7406377769679	PDE2A;SYT9;SPARCL1;CEMIP2;MEX3B;CDH12;CLU;SYT3;SLIT2;DYSF;WRN;CDH22;FBLN1;CRACR2A;CALM3;CABCOCO1;RASGRP1;CCDC47;SYT11;OPA1;MTHFD2;SYT6;MTPAP;HPCAL1;STK38;HPGDS;SNRK;ESYT1	GO_Molecular_Function_2023	OPC
gs_ind_0	Microtubule Binding (GO:0008017)	18/238	7.72859696030289e-05	0.00328207750914196	3.10524625934833	29.4004657600161	KIFC3;NDRG1;RP1;CCSAP;MAP1LC3A;OPA1;RMDN3;KIF6;MAP1A;MAP1B;MTUS2;SAXO1;GAPDH;DCTN1;CCDC170;KIF1A;MAPRE3;NEFM	GO_Molecular_Function_2023	OPC
gs_ind_0	NADH Dehydrogenase (Quinone) Activity (GO:0050136)	5/34	0.00192873883281822	0.0270632862688912	6.85060098122567	42.8223459343823	NDUFB9;NDUFA4;NDUFA2;NDUFB8;NDUFS3	GO_Molecular_Function_2023	OPC
gs_ind_0	NADH Dehydrogenase (Ubiquinone) Activity (GO:0008137)	5/33	0.00168149296847885	0.0249095586260704	7.09115056393861	45.2987889348529	NDUFB9;NDUFA4;NDUFA2;NDUFB8;NDUFS3	GO_Molecular_Function_2023	OPC
gs_ind_0	Nuclear Glucocorticoid Receptor Binding (GO:0035259)	3/8	0.000949117080438672	0.0164879084284974	23.3536977491961	162.541231766821	NR4A2;TACC1;YWHAH	GO_Molecular_Function_2023	OPC
gs_ind_0	Nucleosome Binding (GO:0031491)	7/62	0.00126781054209597	0.0201542867686837	4.97134063524105	33.1611479878506	PARP1;CHD4;H3-5;PARP2;H1-4;L3MBTL1;H1-2	GO_Molecular_Function_2023	OPC
gs_ind_0	Oxidoreduction-Driven Active Transmembrane Transporter Activity (GO:0015453)	7/54	0.000548400701629452	0.0109166014668113	5.80978379558856	43.6227867905665	NDUFB9;COX4I1;NDUFA4;NDUFA2;NDUFB8;UQCR10;NDUFS3	GO_Molecular_Function_2023	OPC
gs_ind_0	Phosphatidylglycerol Binding (GO:1901611)	3/13	0.0043883701523151	0.0473378247631527	12.2313581381106	66.401565069547	OPA1;PITPNA;MME	GO_Molecular_Function_2023	OPC
gs_ind_0	Potassium Channel Activity (GO:0005267)	7/79	0.00507344928239572	0.0492055960521036	3.80402537320551	20.0994595740135	KCNQ1;KCNC1;KCNK1;KCNN1;KCNK12;GRIK4;KCNE1	GO_Molecular_Function_2023	OPC
gs_ind_0	Protein Heterodimerization Activity (GO:0046982)	12/190	0.00509822502266694	0.0492055960521036	2.58013812287305	13.6201952449722	NAE1;TPM1;IKZF3;MEF2C;TAF7;TUBB2B;NR4A2;YWHAH;ATP1A1;ATP1B1;SMC1A;PAFAH1B2	GO_Molecular_Function_2023	OPC
gs_ind_0	Protein Homodimerization Activity (GO:0042803)	41/660	6.27092871269874e-07	0.000110249724066333	2.50820067618364	35.8225514291921	PDE2A;PARP1;CAMK2A;ACTN1;COL9A3;PRPS2;SLIT2;WRN;SARS1;COQ9;MAPK4;PAFAH1B2;TPST2;INHBB;CAMK2B;GOLGA5;CALCOCO2;XPNPEP1;KMT2A;SYT6;MTUS2;VEGFA;MTPAP;ALDH1A3;WDR54;TRIM8;MTMR1;HPD;HPGDS;CRYM;DAB2IP;TPM1;HSP90AB1;EFEMP2;TSG101;IKZF3;TFRC;HSPB8;PAPSS1;MME;ELAVL1	GO_Molecular_Function_2023	OPC
gs_ind_0	Protein Kinase A Catalytic Subunit Binding (GO:0034236)	3/12	0.00344329762699803	0.0398796470617772	13.5192079878152	76.671831086748	PJA2;KCNQ1;GSK3A	GO_Molecular_Function_2023	OPC
gs_ind_0	Protein Kinase Activator Activity (GO:0030295)	8/88	0.00239564067154137	0.0311433287300379	3.8855875971303	23.4460419162894	IRGM;DAB2IP;NEK9;STRADA;RGCC;EGFR;CD36;CALM3	GO_Molecular_Function_2023	OPC
gs_ind_0	Protein Kinase Binding (GO:0019901)	31/509	2.07608026172798e-05	0.00120223920610975	2.45032434277911	26.4204846126036	PTPN1;PARP1;GSK3A;RGCC;ANK2;CKS1B;DCTN1;MAPK4;CALM3;PKP2;CAMK2N1;NEK9;CENPJ;KCNQ1;ESR1;SH2B3;GARS1;BANK1;MAPRE3;STK38;MICAL2;GSTP1;IRGM;DAB2IP;TSKS;TFRC;PJA2;ELAVL1;RBBP6;FERMT2;PICK1	GO_Molecular_Function_2023	OPC
gs_ind_0	Protein Serine/Threonine Kinase Activity (GO:0004674)	22/342	0.000145482586169238	0.00514846707721136	2.60144234661392	22.9849246065143	CAMK2A;GSK3A;PDK3;CSNK1A1;EGFR;PRPF4B;MAPK4;CDKL2;MYLK3;CAMK2B;ATP23;NEK9;MYLK;SBK1;STK38;ULK2;MAP4K1;CDKL4;SNRK;TP53RK;MAPK14;CDK16	GO_Molecular_Function_2023	OPC
gs_ind_0	Purine Ribonucleoside Triphosphate Binding (GO:0035639)	33/475	6.9230595960021e-07	0.000110249724066333	2.82580509141761	40.0790657035807	PDK3;PRPS2;ABCA1;RHOBTB3;RRAS2;ABCF3;RHOQ;PEX1;TUBB2B;TUBB6;RAD51;GNL3;MTPAP;ATP5F1D;ABCA12;ARL4C;MYO1B;STK38;MYO18A;ARL2;MAP4K1;TUBA1C;RRM1;DHX9;SNRK;TUBB2A;HSP90AB1;HSP90AB2P;RAB14;LANCL2;ATP1A1;SEPHS1;CHD8	GO_Molecular_Function_2023	OPC
gs_ind_0	RNA Binding (GO:0003723)	90/1395	1.33341644767264e-14	8.4938627716747e-12	2.67504392587679	85.4634988094143	EIF4H;MEX3B;ENDOU;PRPF4B;PURA;H1-2;EWSR1;DDX21;DHX29;SF3B1;DNTTIP2;CNGB1;IREB2;SMC1A;G3BP1;ETF1;SF3A3;RBFOX3;SNUPN;TFRC;SNRPF;SNRNP70;YY1;RBBP6;ACTN1;AGO2;EFTUD2;SGCG;RTF1;HMGN2;PSMD2;TENT5A;DDX24;RPS19BP1;DHX9;TRA2B;ZC3H15;SRRM2;MEX3A;HNRNPAB;UBE2O;MKRN3;PABPC1;NKAP;PARP1;PNN;PEG10;PPP1R10;FKBP3;SARS1;SRP14;CCDC47;ZNF622;SRSF10;HTATSF1;ALKBH1;LARP4;MTPAP;UBTF;PCBP4;VCP;EIF5B;METAP2;ZRANB2;PA2G4;…	GO_Molecular_Function_2023	OPC
gs_ind_0	RNA Polymerase II Transcription Regulatory Region Sequence-Specific DNA Binding (GO:0000977)	49/1220	0.00307557482329082	0.0376757915853126	1.57181072043773	9.0917673175063	ZNF844;ZNF208;ZNF197;THRA;MEF2C;GMEB2;MECOM;NR4A2;SARS1;EMX2;PURA;STOX2;ZNF534;ZNF143;NR1D1;MYBL2;KLF3;ZNF175;ESR1;CEBPG;GARS1;ZNF107;ZNF675;MAPRE3;PER1;NFXL1;E4F1;ZNF746;KLF9;SREBF1;ZFP30;SOX4;RBAK;ZNF383;SATB2;POU3F2;LHX4;DHX9;DACH2;ELK3;ZNF546;BARX2;IKZF3;ZNF195;MAFG;ZNF256;YY1;ESR2;ZBTB11	GO_Molecular_Function_2023	OPC
gs_ind_0	Ribonucleoside Triphosphate Phosphatase Activity (GO:0017111)	20/270	4.25007831997555e-05	0.00208253837678802	3.0322211386839	30.5223017590001	GNB5;EFTUD2;ENTPD4;RRAS2;RHOQ;OPA1;RAB6B;HBS1L;DHX29;RGS6;GNG8;RGS9;ARL2;SEPTIN8;SEPTIN14;DHX9;GNB3;IRGM;RAB14;SEPTIN3	GO_Molecular_Function_2023	OPC
gs_ind_0	Ribosome Binding (GO:0043022)	9/85	0.000433202908910106	0.00952700624555023	4.57446602967592	35.4260570715622	EIF1B;ETF1;CPEB4;CCDC47;GUF1;DHX9;MAIP1;DHX29;G3BP1	GO_Molecular_Function_2023	OPC
gs_ind_0	Sequence-Specific mRNA Binding (GO:1990825)	3/11	0.00263428443883855	0.0335607837508031	15.110081331568	89.7409442574337	DHX9;ETF1;RBM24	GO_Molecular_Function_2023	OPC
gs_ind_0	Sodium Ion Transmembrane Transporter Activity (GO:0015081)	5/34	0.00192873883281822	0.0270632862688912	6.85060098122567	42.8223459343823	SLC9A7;SLC4A8;KCNK1;SLC9C1;SLC8A2	GO_Molecular_Function_2023	OPC
gs_ind_0	Solute:Inorganic Anion Antiporter Activity (GO:0005452)	3/14	0.00547565617957732	0.0498284712341536	11.1674821753111	58.1540286717065	SLC26A3;SLC4A3;SLC4A8	GO_Molecular_Function_2023	OPC
gs_ind_0	Sterol Binding (GO:0032934)	6/59	0.00472939522408429	0.0484145785447213	4.46566679724663	23.9089922255129	SIDT1;PROM1;NPC1;VDAC2;SULT2B1;OSBPL7	GO_Molecular_Function_2023	OPC
gs_ind_0	Tau Protein Binding (GO:0048156)	6/39	0.000536241452104238	0.0109166014668113	7.135311466619	53.7355028417127	GSK3A;HSP90AB1;CLU;MAP1A;DCTN1;PPP2CB	GO_Molecular_Function_2023	OPC
gs_ind_0	Transcription Cis-Regulatory Region Binding (GO:0000976)	25/471	0.000957696407934702	0.0164879084284974	2.11551164471912	14.7048785656007	ZNF844;THRA;TAF7;MEF2C;AGO2;ANKRD23;PURA;CRY2;BRD7;STOX2;GABPB1;NR1D1;ZNF175;NFXL1;E4F1;PER1;ZNF746;SREBF1;SOX4;SATB2;LHX4;ELK3;TIPARP;BARX2;YY1	GO_Molecular_Function_2023	OPC
gs_ind_0	Transition Metal Ion Binding (GO:0046914)	29/455	1.65343070076328e-05	0.00114861549949584	2.57306889180057	28.3296766493562	PDE2A;PTPN1;PARP1;ZNF208;MYRIP;CHD4;WRN;CXXC5;ENDOU;RNF7;HDAC10;RASGRP1;HHIP;ADAMTS3;XPNPEP1;KMT2A;MTPAP;ZNF675;ADH4;TRIM8;RBAK;MT1L;MTARC2;MPPED2;GLRA1;ZNF195;PHEX;MME;WDFY1	GO_Molecular_Function_2023	OPC
gs_ind_0	Translation Initiation Factor Activity (GO:0003743)	5/41	0.0044588217987271	0.0473378247631527	5.53581627571251	29.9646578220124	EIF1B;EIF3J;EIF5B;EIF2B5;EIF2B1	GO_Molecular_Function_2023	OPC
gs_ind_0	Tubulin Binding (GO:0015631)	23/319	1.80316404944401e-05	0.00114861549949584	2.94152177841468	32.1313676293434	WIPF3;KIF6;STMN2;DCTN1;CCSAP;OPA1;CCDC170;MTUS2;GAPDH;MAPRE3;KIFC3;ARL4C;RP1;MAP1LC3A;MAP1A;MAP1B;NEFM;RMDN3;SAXO1;KIF1A;NDRG1;CENPJ;BEX4	GO_Molecular_Function_2023	OPC
gs_ind_0	Ubiquitin Protein Ligase Binding (GO:0031625)	21/271	1.4120025869897e-05	0.00112430705989054	3.18310506497514	35.5486515564915	NAE1;VCL;CLU;CUL4B;RHOBTB3;EGFR;CCDC50;SYT11;ZNF675;PER1;UCHL1;ZNF746;VCP;TNK2;MAP1LC3A;UBXN1;PA2G4;TUBB2A;HSP90AB1;TSG101;NFKBIA	GO_Molecular_Function_2023	OPC
gs_ind_0	Ubiquitin-Like Protein Ligase Activity (GO:0061659)	17/314	0.0047882550209065	0.0484145785447213	2.17088659568062	11.595984459458	NEDD4L;RBBP6;SH3RF2;UBE2O;LONRF2;MKRN3;TOPORS;NEURL1;TRIM8;RNF216;ZNRF3;RNF19A;PJA2;RNF7;NEURL4;RNF144B;ZNF451	GO_Molecular_Function_2023	OPC
gs_ind_0	Ubiquitin-Like Protein Ligase Binding (GO:0044389)	21/289	3.6625681126075e-05	0.00194421323977581	2.96836612836028	30.3211502455676	NAE1;VCL;CLU;CUL4B;RHOBTB3;EGFR;CCDC50;SYT11;ZNF675;PER1;UCHL1;ZNF746;VCP;TNK2;MAP1LC3A;UBXN1;PA2G4;TUBB2A;HSP90AB1;TSG101;NFKBIA	GO_Molecular_Function_2023	OPC
gs_ind_0	Voltage-Gated Potassium Channel Activity (GO:0005249)	7/79	0.00507344928239572	0.0492055960521036	3.80402537320551	20.0994595740135	KCNE4;KCNQ1;KCNN3;KCNC1;KCNK1;KCNN1;KCNE1	GO_Molecular_Function_2023	OPC
gs_ind_0	Voltage-Gated Potassium Channel Activity Involved In Cardiac Muscle Cell Action Potential Repolarization (GO:0086008)	3/13	0.0043883701523151	0.0473378247631527	12.2313581381106	66.401565069547	KCNE4;KCNQ1;KCNE1	GO_Molecular_Function_2023	OPC
gs_ind_0	Voltage-Gated Potassium Channel Activity Involved In Ventricular Cardiac Muscle Cell Action Potential Repolarization (GO:1902282)	3/10	0.00195433464422134	0.0270632862688912	17.1251875669882	106.821876313942	KCNE4;KCNQ1;KCNE1	GO_Molecular_Function_2023	OPC
gs_ind_0	Zinc Ion Binding (GO:0008270)	22/340	0.00013383327852909	0.00501481167194295	2.61791004027029	23.3489190188905	PDE2A;PTPN1;PARP1;ZNF208;MYRIP;CHD4;CXXC5;HDAC10;RASGRP1;HHIP;ADAMTS3;KMT2A;ZNF675;ADH4;TRIM8;RBAK;MT1L;GLRA1;ZNF195;PHEX;MME;WDFY1	GO_Molecular_Function_2023	OPC
gs_ind_0	mRNA 3'-UTR Binding (GO:0003730)	8/93	0.00338190141441446	0.0398796470617772	3.65790148344249	20.810961748894	CPEB4;RBM24;CSDC2;PABPC1;LARP4;RBMS3;ELAVL1;PCBP4	GO_Molecular_Function_2023	OPC
gs_ind_0	mRNA Binding (GO:0003729)	22/282	8.0064314104388e-06	0.000728585258349931	3.20546849972945	37.6170236171926	RBM24;PEG10;AGO2;LARP4;GNL3;PCBP4;SF3B1;DHX9;TRA2B;IREB2;SRRM2;G3BP1;ETF1;CPEB4;HNRNPAB;RBFOX3;CSDC2;PABPC1;RBMS3;NCL;SNRNP70;ELAVL1	GO_Molecular_Function_2023	OPC
gs_ind_0	Action Potential (GO:0001508)	5/34	0.00192873883281822	0.0315173663182294	6.85060098122567	42.8223459343823	KCNE4;KCNQ1;YWHAH;SLC4A3;KCNE1	GO_Biological_Process_2023	OPC
gs_ind_0	Aerobic Electron Transport Chain (GO:0019646)	9/68	7.74442847743409e-05	0.00464227344769964	5.88396374716168	55.6973171428486	NDUFB9;COX4I1;NDUFA4;NDUFA2;NDUFB8;UQCR10;UQCRQ;NDUFS3;UQCRFS1	GO_Biological_Process_2023	OPC
gs_ind_0	Anterograde Trans-Synaptic Signaling (GO:0098916)	14/199	0.000948730757921744	0.0195801621074913	2.88485625480766	20.0797116771815	SLC12A6;SLC1A6;GABRB2;SLC6A1;GLRA1;PCDHB2;SST;BSN;CACNB3;CRH;HTR1E;CHRNE;KCNN1;GRIK4	GO_Biological_Process_2023	OPC
gs_ind_0	Associative Learning (GO:0008306)	4/18	0.0011280407119397	0.0226821857078002	11.397146254459	77.3555434421443	DRD3;MAP1A;SLC6A1;TAFA2	GO_Biological_Process_2023	OPC
gs_ind_0	Axon Extension (GO:0048675)	4/22	0.0024782395682627	0.0369620095382954	8.9320037278658	53.5938697054291	MAP1B;ULK2;SLIT2;HSP90AB1	GO_Biological_Process_2023	OPC
gs_ind_0	Axonogenesis (GO:0007409)	14/187	0.000515186144214451	0.0141604256605667	3.08531596648769	23.358872502857	FEZ1;HSP90AB1;RYK;CCK;SLIT2;ULK2;CYFIP2;MAP1A;MAP1B;MYPN;CNTN6;BDNF;SLITRK2;ANOS1	GO_Biological_Process_2023	OPC
gs_ind_0	Bile Acid Biosynthetic Process (GO:0006699)	4/25	0.00402353556179173	0.0489761397693959	7.68510024057739	42.3878948505014	CYP39A1;OSBPL7;CYP46A1;AKR1D1	GO_Biological_Process_2023	OPC
gs_ind_0	Bile Acid Metabolic Process (GO:0008206)	5/31	0.00125770495945696	0.0248181904111476	7.62671378582778	50.934753893832	CYP46A1;NPC1;CYP39A1;AKR1D1;OSBPL7	GO_Biological_Process_2023	OPC
gs_ind_0	Calcium Ion Transport (GO:0006816)	9/112	0.00307046097585606	0.0413341293232827	3.37883767892805	19.5497100934081	CAMK2A;CLU;CACNB3;TRPM1;SLC24A4;CRACR2A;ATP2B2;SLC8A2;CACNG1	GO_Biological_Process_2023	OPC
gs_ind_0	Cardiac Conduction (GO:0061337)	7/45	0.00017283778061752	0.00773388209889946	7.16953171310018	62.1107794755413	KCNE4;KCNQ1;CTNNA3;ANK2;PKP2;SLC4A3;KCNE1	GO_Biological_Process_2023	OPC
gs_ind_0	Cardiac Muscle Cell Action Potential (GO:0086001)	6/29	9.78817462900105e-05	0.00509787390103874	10.1741623136705	93.9253278067186	KCNQ1;ATP1A1;ATP1B1;PKP2;SLC4A3;KCNE1	GO_Biological_Process_2023	OPC
gs_ind_0	Cardiac Muscle Cell Action Potential Involved In Contraction (GO:0086002)	7/29	8.60574161977038e-06	0.00107268704504781	12.2727831566006	143.138463403661	KCNE4;NEDD4L;GJC1;KCNQ1;ATP1A1;PKP2;KCNE1	GO_Biological_Process_2023	OPC
gs_ind_0	Cardiac Muscle Cell Membrane Repolarization (GO:0099622)	3/10	0.00195433464422134	0.0315173663182294	17.1251875669882	106.821876313942	ATP1B1;KCNQ1;KCNE1	GO_Biological_Process_2023	OPC
gs_ind_0	Cell Junction Assembly (GO:0034329)	10/95	0.000221756458086041	0.00914961386155004	4.5269403281667	38.0893627199593	CTNND1;TLN1;GJC1;BDNF;RYK;CDH12;PCDHB2;PKP4;CDH22;PKP2	GO_Biological_Process_2023	OPC
gs_ind_0	Cell-Cell Junction Assembly (GO:0007043)	8/71	0.000588112877526968	0.0149588057592407	4.92792386876883	36.6568133908754	CTNND1;TLN1;VCL;GJC1;CDH12;PKP4;CDH22;PKP2	GO_Biological_Process_2023	OPC
gs_ind_0	Cell-Cell Junction Organization (GO:0045216)	7/68	0.00217910499389407	0.0342723592356508	4.48565709723487	27.4918793077377	CTNND1;TLN1;GJC1;CDH12;PKP4;CDH22;PKP2	GO_Biological_Process_2023	OPC
gs_ind_0	Cellular Respiration (GO:0045333)	10/85	8.7144841670985e-05	0.00494391360694142	5.12782099916415	47.9345577843346	NDUFB9;COX4I1;NDUFA4;NDUFA2;MTLN;NDUFB8;UQCR10;UQCRFS1;UQCRQ;NDUFS3	GO_Biological_Process_2023	OPC
gs_ind_0	Cellular Response To Acid Chemical (GO:0071229)	5/27	0.000652418083330587	0.0153535722277131	8.98347394794703	65.8922090256882	CPEB4;GLRA1;NEURL1;LAMTOR5;VEGFA	GO_Biological_Process_2023	OPC
gs_ind_0	Cellular Response To Alcohol (GO:0097306)	6/53	0.00275519156230395	0.0385605444644918	5.03050740624015	29.6511603686947	KLF9;GLRA1;SFRP1;MAP4K1;RAD51;OSBPL7	GO_Biological_Process_2023	OPC
gs_ind_0	Cellular Response To Cytokine Stimulus (GO:0071345)	17/306	0.00370719293080651	0.0463691021305995	2.23132661614712	12.4898068016734	IRGM;PDE2A;NFKBIA;DAB2IP;CAMK2A;GSK3A;PRLR;SFRP1;NR1D1;RIPOR2;DHX9;GAPDH;SH2B3;MME;ZNF675;LIFR;MYLK3	GO_Biological_Process_2023	OPC
gs_ind_0	Cellular Response To Decreased Oxygen Levels (GO:0036294)	7/73	0.00326816869683347	0.0430828711611616	4.14786967418546	23.7404377782837	CPEB4;EGLN1;SFRP1;RGCC;VEGFA;NDRG1;PICK1	GO_Biological_Process_2023	OPC
gs_ind_0	Cellular Response To Growth Factor Stimulus (GO:0071363)	11/155	0.00299668344272531	0.0406857405877705	2.93204158653962	17.0358920507589	PDE2A;DAB2IP;MEF2C;SFRP1;DSTYK;TMEM100;MAPK14;EGFR;STMN2;BMP2;VEGFA	GO_Biological_Process_2023	OPC
gs_ind_0	Cellular Response To Hormone Stimulus (GO:0032870)	8/94	0.00361224035732809	0.0453600300997286	3.61552291199309	20.3316295295067	QRFPR;KLF9;MEF2C;SFRP1;SLIT2;ESR1;ATP1A1;ESR2	GO_Biological_Process_2023	OPC
gs_ind_0	Cellular Response To Lipid (GO:0071396)	16/228	0.000437342779180463	0.0129854019575358	2.86904257937485	22.1914512590397	IRGM;DAB2IP;WNT9A;PDK3;WNT3A;MEF2C;ZNF35;SFRP1;NR1D1;MAP4K1;MAPK14;EGFR;ESR1;ATP1A1;CARD16;GSTP1	GO_Biological_Process_2023	OPC
gs_ind_0	Cellular Response To Metal Ion (GO:0071248)	10/135	0.00335402908010498	0.0437574439020354	3.08099640273856	17.5542633688701	SYT9;GLRA1;SYT11;MEF2C;CLU;SYT3;MT1L;EGFR;F3;SYT6	GO_Biological_Process_2023	OPC
gs_ind_0	Cellular Response To Organic Cyclic Compound (GO:0071407)	15/151	1.32643819814497e-05	0.00135938521145374	4.19988294721225	47.1664837259045	PDE2A;GABRB2;GABRG2;IGFBP5;MEF2C;SLC26A3;CLU;SFRP1;KCNQ1;RAD51;EGFR;ESR1;ATP1A1;TIPARP;KCNE1	GO_Biological_Process_2023	OPC
gs_ind_0	Cellular Response To Organonitrogen Compound (GO:0071417)	16/105	1.90724448973528e-08	2.01977191462967e-05	6.83305673079171	121.457728381023	PDE2A;CPEB4;GABRB2;GABRG2;GLRA1;IGFBP5;MEF2C;SLC26A3;CLU;SFRP1;SLIT2;NEURL1;KCNQ1;LAMTOR5;CAPN2;KCNE1	GO_Biological_Process_2023	OPC
gs_ind_0	Cellular Response To Oxygen-Containing Compound (GO:1901701)	32/406	6.10968580533892e-08	4.85261795089044e-05	3.24174564040397	53.8480059732048	PDE2A;SYT9;PDK3;MEF2C;CLU;SYT3;SLIT2;EGFR;CARD16;SYT11;KCNQ1;NR1D1;ESR1;SYT6;LAMTOR5;CAPN2;KCNE1;VCP;WNT3A;IGFBP5;ZNF35;SFRP1;WNT9A;GSTP1;IRGM;CPEB4;DAB2IP;TPM1;GLRA1;SLC26A3;NEURL1;MAPK14	GO_Biological_Process_2023	OPC
gs_ind_0	Cellular Response To Topologically Incorrect Protein (GO:0035967)	4/22	0.0024782395682627	0.0369620095382954	8.9320037278658	53.5938697054291	DNAJB12;PTPN1;HSPB8;DAB2IP	GO_Biological_Process_2023	OPC
gs_ind_0	Cellular Response To Transforming Growth Factor Beta Stimulus (GO:0071560)	8/96	0.00410917487991693	0.049638207579833	3.53363889258237	19.4156956105847	ITGB5;PDE2A;MEF2C;SFRP1;TWSG1;GARS1;LTBP2;FERMT2	GO_Biological_Process_2023	OPC
gs_ind_0	Cellular Response To cAMP (GO:0071320)	5/31	0.00125770495945696	0.0248181904111476	7.62671378582778	50.934753893832	PDE2A;IGFBP5;SLC26A3;KCNQ1;KCNE1	GO_Biological_Process_2023	OPC
gs_ind_0	Chemical Synaptic Transmission (GO:0007268)	16/273	0.00285361550639311	0.0392464781983156	2.36497542348783	13.8567894808265	SLC12A6;SLC1A6;GABRB2;GABRG2;LIN7B;GLRA1;SLC6A1;PCDHB2;SST;BSN;CACNB3;CRH;HTR1E;CHRNE;KCNN1;GRIK4	GO_Biological_Process_2023	OPC
gs_ind_0	Chloride Transmembrane Transport (GO:1902476)	6/48	0.00164730487480594	0.0294555980671227	5.62303628038042	36.0358731660771	SLC12A6;GABRB2;GABRG2;SLC6A1;GLRA1;SLC4A8	GO_Biological_Process_2023	OPC
gs_ind_0	Chromatin Organization (GO:0006325)	20/267	3.63149879712787e-05	0.00295827478935263	3.06920723803598	31.3773650035874	CHD4;SUDS3;RSF1;COPRS;HDAC10;BRD7;HCFC1;ESR1;PBRM1;DDX21;PER1;HMGN2;SF3B1;SATB2;SETD7;M1AP;KAT2A;YY1;L3MBTL1;CHD8	GO_Biological_Process_2023	OPC
gs_ind_0	Chromatin Remodeling (GO:0006338)	19/227	1.2170983524468e-05	0.00133335222955982	3.46575103553521	39.2200185417153	CHD4;MECOM;SUDS3;RSF1;COPRS;BRD7;HCFC1;ESR1;USP3;PBRM1;DDX21;PER1;SF3B1;SATB2;PARP2;SETD7;KAT2A;YY1;CHD8	GO_Biological_Process_2023	OPC
gs_ind_0	Cilium-Dependent Cell Motility (GO:0060285)	4/20	0.00171215128725795	0.0297240690689535	10.0151724137931	63.7966947106224	DNAH8;DNAH3;CFAP54;DNAH2	GO_Biological_Process_2023	OPC
gs_ind_0	DNA Damage Response (GO:0006974)	26/384	1.59155087495014e-05	0.00148716386168135	2.74680073066318	30.3472492400801	NAE1;PARP1;RBM24;TOPBP1;BRAT1;CUL4B;WRN;POLH;ALKBH1;RAD51;DDB1;USP3;ALKBH3;VCP;USP47;PARP2;RRM1;SETD7;MUS81;RMI2;SMC1A;MCM10;TOPORS;MAPK14;YY1;RBBP6	GO_Biological_Process_2023	OPC
gs_ind_0	DNA Duplex Unwinding (GO:0032508)	6/41	0.000706450544725903	0.0162116500768842	6.73298473475584	48.8495370427026	ASCC1;WRN;RAD51;DDX1;DHX9;PURA	GO_Biological_Process_2023	OPC
gs_ind_0	DNA Metabolic Process (GO:0006259)	20/288	0.000103537126588063	0.00530544276081091	2.82766114785395	25.9454319193215	PARP1;TOPBP1;WRN;PURA;POLH;ALKBH1;RAD51;DDB1;USP3;PTMS;ALKBH3;VCP;PARP2;RRM1;MUS81;RMI2;MCM10;SMC1A;YY1;DONSON	GO_Biological_Process_2023	OPC
gs_ind_0	DNA Repair (GO:0006281)	20/291	0.000119099595872438	0.00600602247756725	2.79620486933775	25.2652502347472	PARP1;TOPBP1;CUL4B;WRN;POLH;ALKBH1;RAD51;DDB1;USP3;DDX1;ALKBH3;ASCC1;VCP;RAD23A;USP47;PARP2;RRM1;MUS81;RMI2;SMC1A	GO_Biological_Process_2023	OPC
gs_ind_0	Double-Strand Break Repair (GO:0006302)	13/168	0.000590549743064435	0.0149588057592407	3.2035249028438	23.8164671358699	PARP1;VCP;ATP23;CHD4;NPC1;WRN;HELQ;RAD51;PARP2;MUS81;DDX1;RMI2;YY1	GO_Biological_Process_2023	OPC
gs_ind_0	Endosomal Transport (GO:0016197)	12/180	0.00331393880905749	0.0435057173403952	2.73394925389955	15.60980539141	REPS2;ARL4C;MYO5B;CALY;UBE2O;WIPF3;VPS54;AP5M1;RAB14;RHOBTB3;DCTN1;RAB6B	GO_Biological_Process_2023	OPC
gs_ind_0	Energy Derivation By Oxidation Of Organic Compounds (GO:0015980)	7/43	0.000128523951187834	0.00638000926443359	7.56276170446579	67.7577715220133	COX4I1;MRAP2;NDUFA4;GFPT2;MTLN;UQCR10;UQCRQ	GO_Biological_Process_2023	OPC
gs_ind_0	Epithelial Cell-Cell Adhesion (GO:0090136)	3/11	0.00263428443883855	0.0375296935524218	15.110081331568	89.7409442574337	ITGB5;KIFC3;VCL	GO_Biological_Process_2023	OPC
gs_ind_0	External Encapsulating Structure Organization (GO:0045229)	9/109	0.00255528366036659	0.0373478682869567	3.47996047476245	20.7739443490267	SMOC1;ADAMTS18;COL9A3;HPSE2;ADAMTS3;COL4A5;COL19A1;ADAMTS8;COL22A1	GO_Biological_Process_2023	OPC
gs_ind_0	Extracellular Structure Organization (GO:0043062)	9/108	0.00239969760878337	0.0368301415608926	3.51502315271508	21.204069765591	SMOC1;ADAMTS18;COL9A3;HPSE2;ADAMTS3;COL4A5;COL19A1;ADAMTS8;COL22A1	GO_Biological_Process_2023	OPC
gs_ind_0	Eye Photoreceptor Cell Differentiation (GO:0001754)	3/12	0.00344329762699803	0.0437574439020354	13.5192079878152	76.671831086748	NKD1;PROM1;VEGFA	GO_Biological_Process_2023	OPC
gs_ind_0	Generation Of Neurons (GO:0048699)	18/172	8.82007512850619e-07	0.000200152704880458	4.43912104343684	61.8860761769304	WNT9A;MDGA1;WNT3A;MEF2C;RYK;CELSR1;DCDC2;NR4A2;TUBB2B;CCK;MYT1L;SEPTIN14;POU3F2;MAP1B;LHX4;EMX2;ATP2B2;ANOS1	GO_Biological_Process_2023	OPC
gs_ind_0	Heart Development (GO:0007507)	12/171	0.00217559651614363	0.0342723592356508	2.88886936800243	17.7100761265181	MYOCD;MEF2C;SOX4;SGCG;HEG1;BMP5;GPC3;KAT2A;BMP2;VEGFA;PKP2;MICAL2	GO_Biological_Process_2023	OPC
gs_ind_0	Inorganic Anion Transmembrane Transport (GO:0098661)	7/63	0.00139404339069121	0.0260805229603395	4.8832299048948	32.1099069719655	SLC12A6;GABRB2;GABRG2;SLC6A1;GLRA1;SLC4A8;SLC20A1	GO_Biological_Process_2023	OPC
gs_ind_0	Inorganic Cation Import Across Plasma Membrane (GO:0098659)	10/103	0.000428067173052844	0.012983826807617	4.13877784123358	32.1013146281999	SLC12A6;SLC9A7;SLC6A1;CLU;TRPM1;SLC24A4;ATP1A1;ATP1B1;SLC9C1;SLC8A2	GO_Biological_Process_2023	OPC
gs_ind_0	Inorganic Cation Transmembrane Transport (GO:0098662)	24/284	7.7506625765262e-07	0.000189414269274029	3.49693842232781	49.2030332419175	SLC12A6;CLU;SLC9C1;SLC6A6;ATP5F1B;SLC6A15;KCNQ1;SLC24A4;KCNC1;CACNG1;KCNE1;SLC6A1;KCNK1;ATP6V0A1;KCNN3;TRPM1;KCNN1;SLC9A7;ATP6V0A4;SLC4A8;ATP1A1;ATP1B1;KCNK12;SLC8A2	GO_Biological_Process_2023	OPC
gs_ind_0	Insulin Metabolic Process (GO:1901142)	3/9	0.00139555835796592	0.0260805229603395	19.76032649023	129.913489675933	YIPF5;ERO1B;PCSK2	GO_Biological_Process_2023	OPC
gs_ind_0	Intermediate Filament Bundle Assembly (GO:0045110)	3/7	0.000605166408618223	0.0149588057592407	28.5441229010361	211.512152851493	NEFL;PKP2;NEFM	GO_Biological_Process_2023	OPC
gs_ind_0	Intestinal Cholesterol Absorption (GO:0030299)	3/9	0.00139555835796592	0.0260805229603395	19.76032649023	129.913489675933	LIMA1;NPC1;CD36	GO_Biological_Process_2023	OPC
gs_ind_0	Intestinal Lipid Absorption (GO:0098856)	3/11	0.00263428443883855	0.0375296935524218	15.110081331568	89.7409442574337	LIMA1;NPC1;CD36	GO_Biological_Process_2023	OPC
gs_ind_0	Learning (GO:0007612)	6/43	0.000915675265276077	0.0193940021185473	6.37357285429142	44.5885518134281	SLC6A1;SYT11;DRD3;MAP1A;ATXN1L;SLC8A2	GO_Biological_Process_2023	OPC
gs_ind_0	Membrane Organization (GO:0061024)	12/166	0.00169652435847189	0.0297240690689535	2.98273502505505	19.0273845746626	ESYT1;NUP155;TSG101;OPA1;REEP5;TIMM50;NPC1;MTCH1;ANK2;EGFR;UBXN2B;PICK1	GO_Biological_Process_2023	OPC
gs_ind_0	Membrane Repolarization (GO:0086009)	5/17	6.23509295634261e-05	0.0039617780644601	16.174302807179	156.611438999235	KCNE4;KCNQ1;SLC24A4;ATP1B1;KCNE1	GO_Biological_Process_2023	OPC
gs_ind_0	Membrane Repolarization During Action Potential (GO:0086011)	4/14	0.000401654719020292	0.0125103631600732	15.7404926108374	123.089357503428	KCNE4;KCNQ1;ATP1B1;KCNE1	GO_Biological_Process_2023	OPC
gs_ind_0	Memory (GO:0007613)	11/58	3.23472723399819e-07	0.000119787726152934	8.94131371928201	133.620342750209	SLC6A1;MUSK;SYT11;MAP1A;KAT2A;TAFA2;PJA2;ATXN1L;BDNF;SLC8A2;CAMK2N1	GO_Biological_Process_2023	OPC
gs_ind_0	Midbrain Dopaminergic Neuron Differentiation (GO:1904948)	3/10	0.00195433464422134	0.0315173663182294	17.1251875669882	106.821876313942	RYK;NR4A2;WNT3A	GO_Biological_Process_2023	OPC
gs_ind_0	Mitochondrial ATP Synthesis Coupled Electron Transport (GO:0042775)	9/70	9.74788600584456e-05	0.00509787390103874	5.69232993484669	52.5736478701042	NDUFB9;COX4I1;NDUFA4;NDUFA2;NDUFB8;UQCR10;UQCRQ;NDUFS3;UQCRFS1	GO_Biological_Process_2023	OPC
gs_ind_0	Mitochondrial Electron Transport, NADH To Ubiquinone (GO:0006120)	5/34	0.00192873883281822	0.0315173663182294	6.85060098122567	42.8223459343823	NDUFB9;NDUFA4;NDUFA2;NDUFB8;NDUFS3	GO_Biological_Process_2023	OPC
gs_ind_0	Mitochondrial Electron Transport, Ubiquinol To Cytochrome C (GO:0006122)	3/12	0.00344329762699803	0.0437574439020354	13.5192079878152	76.671831086748	UQCRFS1;UQCR10;UQCRQ	GO_Biological_Process_2023	OPC
gs_ind_0	Mitochondrial Genome Maintenance (GO:0000002)	3/11	0.00263428443883855	0.0375296935524218	15.110081331568	89.7409442574337	OPA1;PARP1;SLC25A4	GO_Biological_Process_2023	OPC
gs_ind_0	Monoatomic Anion Transmembrane Transport (GO:0098656)	6/54	0.00303104041988826	0.0409770868680213	4.92666213963825	28.5689715239381	SLC12A6;GABRB2;GABRG2;SLC6A1;GLRA1;SLC4A8	GO_Biological_Process_2023	OPC
gs_ind_0	Monoatomic Cation Transmembrane Transport (GO:0098655)	25/281	1.74277533258602e-07	7.90971033089399e-05	3.70026840816685	57.5858592553178	SLC12A6;CLU;SLC9C1;SLC6A6;ATP5F1B;SLC6A15;KCNQ1;SLC24A4;KCNC1;CACNG1;KCNE1;SLC6A1;KCNK1;ATP6V0A1;KCNN3;TRPM1;CNGB1;KCNN1;SLC9A7;ATP6V0A4;SLC4A8;ATP1A1;ATP1B1;KCNK12;SLC8A2	GO_Biological_Process_2023	OPC
gs_ind_0	Monoatomic Ion Transport (GO:0006811)	10/106	0.000538263772657652	0.0143702857624652	4.00980934654661	30.1824838757521	SLC12A6;SLC9A7;SLC1A6;GLRA1;SLC26A3;SLC24A4;CNGB1;SLC20A1;SLC8A2;VDAC2	GO_Biological_Process_2023	OPC
gs_ind_0	Negative Regulation Of Apoptotic Process (GO:0043066)	27/468	0.000167823723620703	0.0076167995706139	2.31189893968159	20.0964043854127	PRLR;MEF2C;CLU;NR4A2;ALOX12;ANKLE2;EGFR;VSTM2L;CARD16;FKBP8;OPA1;LAMTOR5;VEGFA;DAB2;PTMS;SH3RF2;SFRP1;MYO18A;USP47;RETREG1;GSTP1;PA2G4;CPEB4;DSTYK;TFRC;BDNF;RNF144B	GO_Biological_Process_2023	OPC
gs_ind_0	Negative Regulation Of Canonical Wnt Signaling Pathway (GO:0090090)	12/113	4.9341489908174e-05	0.00357721022022863	4.54626868396014	45.0841883794235	CTNND1;DAB2IP;LZTS2;GSK3A;SFRP1;CSNK1A1;NKD1;ZNRF3;RBMS3;BMP2;DAB2;CHD8	GO_Biological_Process_2023	OPC
gs_ind_0	Negative Regulation Of Cell Communication (GO:0010648)	4/22	0.0024782395682627	0.0369620095382954	8.9320037278658	53.5938697054291	GLRA1;PTPN1;HHIP;HSP90AB1	GO_Biological_Process_2023	OPC
gs_ind_0	Negative Regulation Of Cell Cycle (GO:0045786)	8/84	0.00178230495530019	0.030442918510692	4.08916576936882	25.8837970866926	BTG3;BRINP2;MYOCD;HEXIM2;PPP1R13B;BMP2;TSPYL2;CDKN1C	GO_Biological_Process_2023	OPC
gs_ind_0	Negative Regulation Of Cell Differentiation (GO:0045596)	13/207	0.00382085025236423	0.0476032990265143	2.55866295304461	14.2447989752115	LEO1;DAB2IP;MYOCD;SOX4;SFRP1;USH2A;BMP5;EGFR;BMP2;WNT9A;NFKBIA;PKP2;FERMT2	GO_Biological_Process_2023	OPC
gs_ind_0	Negative Regulation Of Cell Population Proliferation (GO:0008285)	23/377	0.000225016784105536	0.00916510670645242	2.45665892037201	20.6343026348562	BTG3;SPEG;SST;RGCC;ATG101;FBLN1;BMP2;FABP7;SULT2B1;MYOCD;PBRM1;SH2B3;IGFBP5;SOX4;SFRP1;BMP5;WNT9A;GSTP1;DAB2IP;NEURL1;ADAMTS8;ZNF777;CDKN1C	GO_Biological_Process_2023	OPC
gs_ind_0	Negative Regulation Of Cellular Process (GO:0048523)	31/535	5.29628562696558e-05	0.00358006370997227	2.32251322258093	22.8672787270355	BTG3;CLU;SPEG;SLIT2;SST;RGCC;RIPOR2;ATG101;FBLN1;BMP2;TSPYL2;FABP7;ARHGDIG;SULT2B1;MYOCD;TDRD9;PBRM1;SH2B3;NDUFS3;SOX4;SFRP1;BMP5;WNT9A;BRINP2;DAB2IP;NEURL1;PPP1R13B;ADAMTS8;ZNF777;ESR2;FHL1	GO_Biological_Process_2023	OPC
gs_ind_0	Negative Regulation Of DNA-templated Transcription (GO:0045892)	56/1024	3.997643060096e-07	0.00012700512001925	2.19623873901385	32.3558471702925	PDE2A;PARP1;THRA;HEXIM2;TAF7;MEF2C;CHD4;MECOM;NR4A2;CXXC5;SARS1;BMP2;SUDS3;RSF1;HDAC10;PURA;BRD7;CRY2;HCFC1;ESR2;NR1D1;CBX6;ZNF175;ESR1;L3MBTL1;VEGFA;RTF1;DAB2;YAF2;PER1;E4F1;ZNF675;ZNF746;SOX4;SFRP1;MYT1L;USP47;RBAK;ZFP90;ELK3;PA2G4;CRYM;DAB2IP;ZNF556;ID4;MAFG;LANCL2;ZNF777;BCORL1;ZNF256;COMMD7;YY1;WWC3;CHD8;CDKN1C;NKAP	GO_Biological_Process_2023	OPC
gs_ind_0	Negative Regulation Of Gene Expression (GO:0010629)	21/336	0.000300233939545	0.010963715240626	2.52317703340782	20.4653591981837	MEF2C;CHD4;AGO2;PCIF1;TCEAL1;RGCC;BMP2;PPP2CB;SYT11;OLFM1;ESR1;GAPDH;VEGFA;IGFBP5;SFRP1;TIPARP;PABPC1;RBMS3;NCL;TWSG1;YY1	GO_Biological_Process_2023	OPC
gs_ind_0	Negative Regulation Of I-kappaB kinase/NF-kappaB Signaling (GO:0043124)	6/42	0.000805840198193997	0.017778849372655	6.54835534410631	46.6480284955015	IRGM;DAB2IP;NR1D1;ESR1;PER1;GSTP1	GO_Biological_Process_2023	OPC
gs_ind_0	Negative Regulation Of Insulin-Like Growth Factor Receptor Signaling Pathway (GO:0043569)	3/5	0.00017996682277566	0.00783225473915442	51.3819935691318	443.053470621104	INPPL1;BMP5;IGFBP5	GO_Biological_Process_2023	OPC
gs_ind_0	Negative Regulation Of Intracellular Signal Transduction (GO:1902532)	19/228	1.29519171582784e-05	0.00135938521145374	3.44912128444348	38.8173309456871	PDE2A;GSK3A;SLIT2;VEPH1;CGNL1;DRD3;NR1D1;DEPTOR;SLC24A4;ESR1;SH2B3;BANK1;PER1;NDUFS3;GSTP1;IRGM;DAB2IP;MAPK14;WWC3	GO_Biological_Process_2023	OPC
gs_ind_0	Negative Regulation Of JNK Cascade (GO:0046329)	5/34	0.00192873883281822	0.0315173663182294	6.85060098122567	42.8223459343823	SH3RF2;MECOM;ZNF675;PER1;GSTP1	GO_Biological_Process_2023	OPC
gs_ind_0	Negative Regulation Of MAP Kinase Activity (GO:0043407)	8/51	5.6146321543892e-05	0.00366293663677889	7.197242864493	70.4433700092411	PTPN1;DAB2IP;STK38;BMP2;SH2B3;ZNF675;UCHL1;GSTP1	GO_Biological_Process_2023	OPC
gs_ind_0	Negative Regulation Of Macromolecule Metabolic Process (GO:0010605)	13/186	0.00150631091361846	0.0278229637939875	2.86987210062006	18.6486921372717	HSP90AB1;MEF2C;CHD4;SFRP1;TCEAL1;OLFM1;ESR1;RBMS3;BMP2;VEGFA;YY1;TIPARP;PPP2CB	GO_Biological_Process_2023	OPC
gs_ind_0	Negative Regulation Of Multicellular Organismal Process (GO:0051241)	17/231	0.000167806542424289	0.0076167995706139	3.0172053787689	26.2276575007731	PARP1;DAB2IP;GSK3A;MYOCD;SYT11;MEF2C;WWC3;SFRP1;NR1D1;BMP5;RGCC;EGFR;PROCR;BMP2;SUDS3;TWSG1;LRPAP1	GO_Biological_Process_2023	OPC
gs_ind_0	Negative Regulation Of Nucleic Acid-Templated Transcription (GO:1903507)	31/455	2.233416276453e-06	0.000373450711067957	2.76580484903614	35.9885923519221	PARP1;THRA;HEXIM2;TAF7;CHD4;MECOM;BMP2;SUDS3;RSF1;HDAC10;BRD7;CRY2;NR1D1;YAF2;PER1;ZNF746;SFRP1;USP47;RBAK;ELK3;PA2G4;DAB2IP;ID4;LANCL2;ZNF777;ZNF256;COMMD7;L3MBTL1;CHD8;CDKN1C;NKAP	GO_Biological_Process_2023	OPC
gs_ind_0	Negative Regulation Of Programmed Cell Death (GO:0043069)	20/380	0.00323146026591615	0.042776455270065	2.10115636303858	12.0497559485313	PRLR;MECOM;ANKLE2;EGFR;PSMC5;FKBP8;OPA1;XPNPEP1;DAB2;VEGFA;PTMS;SH3RF2;SFRP1;MYO18A;USP47;GSTP1;PA2G4;DSTYK;TFRC;RNF144B	GO_Biological_Process_2023	OPC
gs_ind_0	Negative Regulation Of Protein Kinase Activity (GO:0006469)	8/88	0.00239564067154137	0.0368301415608926	3.8855875971303	23.4460419162894	CDKN1C;DAB2IP;PTPN1;TAF7;DEPTOR;GSTP1;RTRAF;CAMK2N1	GO_Biological_Process_2023	OPC
gs_ind_0	Negative Regulation Of Protein Localization (GO:1903828)	5/40	0.00400121554823915	0.0489761397693959	5.69189735745351	31.425859376473	VCP;NEDD4L;MAP1A;UBXN2B;RIPOR2	GO_Biological_Process_2023	OPC
gs_ind_0	Negative Regulation Of Protein Localization To Cell Periphery (GO:1904376)	5/20	0.000146193147134917	0.00693217355891989	13.0428128200941	115.175626618169	MRAP2;SAPCD2;RHOQ;DAB2;LRPAP1	GO_Biological_Process_2023	OPC
gs_ind_0	Negative Regulation Of Protein Localization To Membrane (GO:1905476)	5/25	0.000448681612820262	0.0130776282929355	9.86040429663385	76.0157994650077	MRAP2;RHOQ;DAB2;LRPAP1;KCNE1	GO_Biological_Process_2023	OPC
gs_ind_0	Negative Regulation Of Protein Localization To Plasma Membrane (GO:1903077)	4/20	0.00171215128725795	0.0297240690689535	10.0151724137931	63.7966947106224	RHOQ;LRPAP1;MRAP2;DAB2	GO_Biological_Process_2023	OPC
gs_ind_0	Negative Regulation Of Protein Phosphorylation (GO:0001933)	11/148	0.00209114951608638	0.0332179100630322	3.08185099490976	19.0151480931867	DAB2IP;FKBP8;CAMK2N1;TAF7;SFRP1;DEPTOR;SLIT2;FBLN1;CALM3;RTRAF;GSTP1	GO_Biological_Process_2023	OPC
gs_ind_0	Negative Regulation Of Protein Serine/Threonine Kinase Activity (GO:0071901)	10/80	5.1666226661086e-05	0.00357721022022863	5.4921848103009	54.211742911149	DAB2IP;PTPN1;MYOCD;HEXIM2;STK38;HEG1;BMP2;SH2B3;UCHL1;GSTP1	GO_Biological_Process_2023	OPC
gs_ind_0	Negative Regulation Of Response To Endoplasmic Reticulum Stress (GO:1903573)	4/25	0.00402353556179173	0.0489761397693959	7.68510024057739	42.3878948505014	OPA1;PTPN1;CLU;UBXN1	GO_Biological_Process_2023	OPC
gs_ind_0	Negative Regulation Of Response To Stimulus (GO:0048585)	6/52	0.00249857336564654	0.0369620095382954	5.1388191359217	30.7919859902768	PTPN1;HHIP;CLU;GGT7;SLIT2;SH2B3	GO_Biological_Process_2023	OPC
gs_ind_0	Negative Regulation Of Signal Transduction (GO:0009968)	20/266	3.4439460339123e-05	0.00288178788902	3.08173599785707	31.6688668961018	PTPN1;GSK3A;NR4A2;BMP2;CARD16;HHIP;NR1D1;NKD1;HMGXB4;VCP;IGFBP5;SFRP1;BMP5;INPPL1;DAB2IP;NEURL1;GPC3;LRPAP1;BDNF;YWHAB	GO_Biological_Process_2023	OPC
gs_ind_0	Negative Regulation Of Smooth Muscle Cell Migration (GO:0014912)	4/14	0.000401654719020292	0.0125103631600732	15.7404926108374	123.089357503428	MEF2C;TPM1;SLIT2;IGFBP5	GO_Biological_Process_2023	OPC
gs_ind_0	Negative Regulation Of Smooth Muscle Cell Proliferation (GO:0048662)	6/37	0.000399735859910779	0.0125103631600732	7.58872730729018	59.3795644891581	TPM1;IGFBP5;MEF2C;EFEMP2;BMP2;TAFA5	GO_Biological_Process_2023	OPC
gs_ind_0	Negative Regulation Of Stress-Activated MAPK Cascade (GO:0032873)	5/37	0.0028297428956411	0.0390873616497904	6.21777054055011	36.4832002908426	SH3RF2;MECOM;ZNF675;PER1;GSTP1	GO_Biological_Process_2023	OPC
gs_ind_0	Negative Regulation Of Transcription By RNA Polymerase II (GO:0000122)	42/763	9.48854857605783e-06	0.00111648588244947	2.2018817659599	25.4656982017854	PDE2A;PARP1;THRA;HEXIM2;TAF7;MEF2C;CHD4;NR4A2;CXXC5;SARS1;BMP2;SUDS3;HDAC10;PURA;CRY2;HCFC1;ESR2;NR1D1;CBX6;ZNF175;ESR1;DAB2;VEGFA;RTF1;ZNF675;PER1;E4F1;ZNF451;ZNF746;SOX4;MYT1L;ZFP90;CRYM;DAB2IP;ZNF556;ID4;MAFG;BCORL1;YY1;WWC3;CHD8;NKAP	GO_Biological_Process_2023	OPC
gs_ind_0	Negative Regulation Of Tumor Necrosis Factor-Mediated Signaling Pathway (GO:0010804)	4/21	0.00207084856203913	0.0330607330733583	9.44264039408867	58.3535991020051	ZNF675;PPP2CB;CARD16;GSTP1	GO_Biological_Process_2023	OPC
gs_ind_0	Negative Regulation Of Vascular Associated Smooth Muscle Cell Proliferation (GO:1904706)	4/17	0.000896130059041094	0.0193673822964187	12.2416858237548	85.905112145968	MEF2C;TPM1;TAFA5;EFEMP2	GO_Biological_Process_2023	OPC
gs_ind_0	Negative Regulation Of Vascular Permeability (GO:0043116)	4/11	0.000141135191908784	0.0068982539183724	22.0383448275862	195.387388297762	PDE2A;FERMT2;SLIT2;VEGFA	GO_Biological_Process_2023	OPC
gs_ind_0	Negative Regulation Of Voltage-Gated Potassium Channel Activity (GO:1903817)	3/10	0.00195433464422134	0.0315173663182294	17.1251875669882	106.821876313942	KCNE4;KCNE1;GRP	GO_Biological_Process_2023	OPC
gs_ind_0	Negative Regulation Of Wnt Signaling Pathway (GO:0030178)	13/139	9.1604075470088e-05	0.00501769220290465	3.94079941948358	36.6416901234294	CTNND1;DAB2IP;LZTS2;GSK3A;SFRP1;CSNK1A1;NKD1;ZNRF3;RBMS3;HMGXB4;BMP2;DAB2;CHD8	GO_Biological_Process_2023	OPC
gs_ind_0	Negative Regulation Of mRNA Catabolic Process (GO:1902373)	8/40	8.77867899629939e-06	0.00107268704504781	9.63588796989812	112.192422588413	HNRNPAB;RBM24;TENT5A;PABPC1;DHX9;MEIOC;IREB2;ELAVL1	GO_Biological_Process_2023	OPC
gs_ind_0	Nervous System Development (GO:0007399)	30/432	2.20709015156723e-06	0.000373450711067957	2.8232865129914	36.7700193503407	FEZ1;MDGA1;CYP46A1;MEF2C;NRGN;PCDHB2;CELSR1;MST1R;ANKLE2;DCTN1;EGFR;EMX2;FABP7;CRMP1;APAF1;MAL;INTU;BTBD1;OLFM1;VEGFA;SOX4;MYT1L;POU3F2;CNTN6;GSTP1;BRINP2;RYK;RBFOX3;NEURL1;BDNF	GO_Biological_Process_2023	OPC
gs_ind_0	Neuroepithelial Cell Differentiation (GO:0060563)	3/7	0.000605166408618223	0.0149588057592407	28.5441229010361	211.512152851493	SOX4;MAP1B;TUBB2A	GO_Biological_Process_2023	OPC
gs_ind_0	Neuromuscular Junction Development (GO:0007528)	4/24	0.0034515589299563	0.0437574439020354	8.0601850294365	45.6926189659108	CACNB3;PPFIBP2;MUSK;DCTN1	GO_Biological_Process_2023	OPC
gs_ind_0	Neuron Differentiation (GO:0030182)	15/173	6.53506240884998e-05	0.00399267178325315	3.61493536273207	34.8325901701844	BHLHE22;WNT9A;WNT3A;MEF2C;SOX4;RYK;NR4A2;USH2A;MYT1L;POU3F2;LHX4;EMX2;ATP2B2;VEGFA;ANOS1	GO_Biological_Process_2023	OPC
gs_ind_0	Neuron Migration (GO:0001764)	10/55	1.67052154238574e-06	0.000331702933759969	8.51520324335858	113.272424014922	MDGA1;MEF2C;CELSR1;TUBB2B;NR4A2;CCK;DCDC2;SEPTIN14;MAP1B;VEGFA	GO_Biological_Process_2023	OPC
gs_ind_0	Neuron Projection Maintenance (GO:1990535)	3/10	0.00195433464422134	0.0315173663182294	17.1251875669882	106.821876313942	MAP1A;KIFBP;DCTN1	GO_Biological_Process_2023	OPC
gs_ind_0	Neuron Projection Organization (GO:0106027)	4/16	0.000699946734458113	0.0162116500768842	13.2213517241379	96.0465931516368	PICK1;DCTN1;KIFBP;MAP1A	GO_Biological_Process_2023	OPC
gs_ind_0	Oxidative Phosphorylation (GO:0006119)	7/62	0.00126781054209597	0.024863173408882	4.97134063524105	33.1611479878506	NDUFB9;ATP5PD;ATP5F1B;NDUFA2;NDUFB8;NDUFS3;ATP5F1D	GO_Biological_Process_2023	OPC
gs_ind_0	Phosphorylation (GO:0016310)	24/429	0.000582220871972746	0.0149588057592407	2.23828505589133	16.6722258800006	CAMK2A;GSK3A;PDK3;TAF7;MEX3B;CSNK1A1;ATG101;PRPF4B;BMP2;DGKK;CDKL2;MYLK3;CAMK2B;STRADA;HK1;TNK2;STK38;MAP4K1;CDKL4;SNRK;RYK;TP53RK;CDK16;PICK1	GO_Biological_Process_2023	OPC
gs_ind_0	Positive Regulation Of Amide Metabolic Process (GO:0034250)	9/85	0.000433202908910106	0.012983826807617	4.57446602967592	35.4260570715622	PLA2G6;GSK3A;AGO2;SOX4;CLU;PCIF1;GUF1;LARP4;ELAVL1	GO_Biological_Process_2023	OPC
gs_ind_0	Positive Regulation Of Behavior (GO:0048520)	3/11	0.00263428443883855	0.0375296935524218	15.110081331568	89.7409442574337	MEF2C;CRH;GRP	GO_Biological_Process_2023	OPC
gs_ind_0	Positive Regulation Of Canonical Wnt Signaling Pathway (GO:0090263)	9/85	0.000433202908910106	0.012983826807617	4.57446602967592	35.4260570715622	VCP;WNT3A;SOX4;SFRP1;USP47;DAAM2;GPC3;EGFR;SCEL	GO_Biological_Process_2023	OPC
gs_ind_0	Positive Regulation Of Cardiac Muscle Cell Differentiation (GO:2000727)	3/5	0.00017996682277566	0.00783225473915442	51.3819935691318	443.053470621104	MEF2C;MYOCD;WNT3A	GO_Biological_Process_2023	OPC
gs_ind_0	Positive Regulation Of Cardiocyte Differentiation (GO:1905209)	3/9	0.00139555835796592	0.0260805229603395	19.76032649023	129.913489675933	MEF2C;MYOCD;WNT3A	GO_Biological_Process_2023	OPC
gs_ind_0	Positive Regulation Of Catabolic Process (GO:0009896)	8/79	0.00119759171891121	0.0239292383080561	4.37567001526392	29.4370690375913	DAB2IP;VCP;GSK3A;CLU;GPC3;NKD1;DDB1;TIPARP	GO_Biological_Process_2023	OPC
gs_ind_0	Positive Regulation Of Cell Differentiation (GO:0045597)	20/283	8.15652018677293e-05	0.00479875270988474	2.88167999426224	27.1284462109334	RBM24;MEF2C;RGCC;RIPOR2;BMP2;BRD7;SLC6A6;OLFM1;PBRM1;DAB2;SOX4;TENT5A;SFRP1;CD36;PA2G4;BRINP2;HSP90AB1;TMEM100;MAPK14;FERMT2	GO_Biological_Process_2023	OPC
gs_ind_0	Positive Regulation Of Cellular Biosynthetic Process (GO:0031328)	14/174	0.000247983611984694	0.00937909446756397	3.33630692947648	27.6985135505914	SREBF1;HSP90AB1;AGO2;SOX4;CLU;NR1D1;PCIF1;GUF1;RGCC;DDB1;LARP4;CD36;ELAVL1;NNMT	GO_Biological_Process_2023	OPC
gs_ind_0	Positive Regulation Of Cellular Component Biogenesis (GO:0044089)	8/93	0.00338190141441446	0.0437574439020354	3.65790148344249	20.810961748894	DAB2IP;VCP;TSG101;CLU;MTLN;TFRC;RGCC;VEGFA	GO_Biological_Process_2023	OPC
gs_ind_0	Positive Regulation Of Cellular Component Organization (GO:0051130)	15/113	3.3934200043324e-07	0.000119787726152934	5.82569711487453	86.7810836834965	CAMK2B;AHNAK;DAB2IP;VCP;CALY;SURF4;CLU;MTLN;NEURL1;GPC3;TFRC;DCTN1;DAB2;VEGFA;FRMPD4	GO_Biological_Process_2023	OPC
gs_ind_0	Positive Regulation Of Cellular Process (GO:0048522)	28/592	0.0026941814367207	0.0381087862901439	1.86982876117637	11.0631426364559	BRAT1;MTLN;MST1R;H3-5;EGFR;S1PR3;BMP2;BRD7;LIFR;HCFC1;SLC6A6;STX3;PBRM1;VEGFA;SAPCD2;WNT3A;SOX4;RAD23A;SFRP1;IL34;USP47;LAMC2;BMP5;MAP1A;POU3F2;PA2G4;TPM1;HSP90AB1	GO_Biological_Process_2023	OPC
gs_ind_0	Positive Regulation Of Cyclin-Dependent Protein Kinase Activity (GO:1904031)	4/18	0.0011280407119397	0.0226821857078002	11.397146254459	77.3555434421443	RGCC;EGFR;MAPRE3;HSP90AB1	GO_Biological_Process_2023	OPC
gs_ind_0	Positive Regulation Of DNA Metabolic Process (GO:0051054)	10/108	0.000624027787247141	0.0150192142430619	3.92819476615248	28.9873891523838	HNRNPAB;PPP1R10;WRN;RAD51;RGCC;EGFR;CEBPG;GNL3;DHX9;YY1	GO_Biological_Process_2023	OPC
gs_ind_0	Positive Regulation Of DNA Recombination (GO:0045911)	6/51	0.00226032355387897	0.0350295021008463	5.2518918207541	31.9958238200889	PARP1;MORF4L2;ACTR2;HELQ;TFRC;MEAF6	GO_Biological_Process_2023	OPC
gs_ind_0	Positive Regulation Of DNA Repair (GO:0045739)	9/89	0.000608714399047414	0.0149588057592407	4.34672729620014	32.1838703208667	PARP1;EGFR;CEBPG;DHX9;PBRM1;HDAC10;YY1;SPIRE1;BRD7	GO_Biological_Process_2023	OPC
gs_ind_0	Positive Regulation Of DNA-binding Transcription Factor Activity (GO:0051091)	17/246	0.000351239969842151	0.0123838141714337	2.81893792623818	22.4219475410674	BEX1;MYOCD;CAMK2A;CLU;USP14;TRIM8;TFRC;RGCC;ESR1;CEBPG;BMP2;DHX9;CD36;LAMTOR5;ESR2;CARD16;VEGFA	GO_Biological_Process_2023	OPC
gs_ind_0	Positive Regulation Of DNA-templated Transcription (GO:0045893)	70/1241	4.0726551548804e-09	1.2938825427055e-05	2.28466146856666	44.1373079203676	BHLHE22;PARP1;MED19;THRA;TAF7;MEF2C;CHD4;ACTR2;MECOM;YY1;AGO2;YWHAH;NR4A2;RGCC;EGFR;ANKRD23;PSMC5;BMP2;RSF1;RTRAF;LEO1;HCFC1;MYOCD;MORF4L2;RHOQ;GABPB1;ZNF143;NR1D1;MYBL2;KMT2A;ZNF175;ESR1;GNL3;CEBPG;DAB2;VEGFA;GARS1;YAF2;PER1;PTMS;MAPRE3;UBTF;SF3B1;E4F1;DDX21;ZNF746;BEX1;SREBF1;WNT3A;SOX4;SFRP1;BMP5;ZFP90;SATB2;POU3F2;LHX4;DHX9;ELK3;DVL3;MICAL2;BARX2;DAB2IP;HNRNPAB;TAF5L;KAT2A;NFKBIA;MEAF6;ESR2;C…	GO_Biological_Process_2023	OPC
gs_ind_0	Positive Regulation Of Dendrite Development (GO:1900006)	3/10	0.00195433464422134	0.0315173663182294	17.1251875669882	106.821876313942	DAB2IP;PACSIN1;BMP5	GO_Biological_Process_2023	OPC
gs_ind_0	Positive Regulation Of Developmental Process (GO:0051094)	19/232	1.6545073667618e-05	0.00150181997262921	3.38416010219289	37.2576472357417	AGO2;BMP2;SUDS3;BRD7;CAMK2B;SLC6A6;PBRM1;VEGFA;RALBP1;BMP5;PACSIN1;SPIRE1;DVL3;DDHD1;PA2G4;DAB2IP;HSP90AB1;NEURL1;TFRC	GO_Biological_Process_2023	OPC
gs_ind_0	Positive Regulation Of Double-Strand Break Repair (GO:2000781)	8/84	0.00178230495530019	0.030442918510692	4.08916576936882	25.8837970866926	PARP1;MEAF6;MORF4L2;ACTR2;HELQ;PBRM1;SPIRE1;BRD7	GO_Biological_Process_2023	OPC
gs_ind_0	Positive Regulation Of Double-Strand Break Repair Via Homologous Recombination (GO:1905168)	5/36	0.00250136356648835	0.0369620095382954	6.4153207839356	38.4336689026025	PARP1;MORF4L2;ACTR2;HELQ;MEAF6	GO_Biological_Process_2023	OPC
gs_ind_0	Positive Regulation Of G Protein-Coupled Receptor Signaling Pathway (GO:0045745)	4/18	0.0011280407119397	0.0226821857078002	11.397146254459	77.3555434421443	GRP;LRPAP1;MRAP2;GSK3A	GO_Biological_Process_2023	OPC
gs_ind_0	Positive Regulation Of Gene Expression (GO:0010628)	31/479	6.33234162115386e-06	0.000838243722100242	2.61621245736614	31.3156457394694	PDE2A;GSK3A;RBM24;MEF2C;AGO2;CLU;PCIF1;GUF1;RGCC;ANK2;BMP2;BRD7;MBIP;HCFC1;OLFM1;KMT2A;LARP4;NWD1;GAPDH;LAMTOR5;VEGFA;GARS1;WNT3A;SOX4;CD36;MUSK;MAPK14;KAT2A;RBMS3;TFRC;ELAVL1	GO_Biological_Process_2023	OPC
gs_ind_0	Positive Regulation Of Hydrolase Activity (GO:0051345)	14/173	0.000233645842716565	0.00928125317737074	3.35730858468677	28.0728208962959	RASGRP1;RGS6;RALBP1;RGS9;GNB5;SFRP1;PKP4;WRN;BMP2;CTSK;CALM3;FERMT2;DVL3;ZC3H15	GO_Biological_Process_2023	OPC
gs_ind_0	Positive Regulation Of Intracellular Signal Transduction (GO:1902533)	25/523	0.00385855577409136	0.0478852800558135	1.89234228705808	10.5166209517727	PARP1;CXXC5;MST1R;DOK4;EGFR;BMP2;SLC20A1;CARD16;ZNF622;DDX1;LAMTOR5;GAPDH;DAB2;VEGFA;DDX21;VWF;TRIM8;MAP4K1;C1QTNF4;DAB2IP;MUSK;HSP90AB1;RYK;TFRC;FERMT2	GO_Biological_Process_2023	OPC
gs_ind_0	Positive Regulation Of MAP Kinase Activity (GO:0043406)	9/91	0.000716119009795967	0.0162403905057294	4.24113933795227	30.7129068685211	RASGRP1;DAB2IP;PTPN1;MEF2C;IL34;MST1R;EGFR;VEGFA;DVL3	GO_Biological_Process_2023	OPC
gs_ind_0	Positive Regulation Of MAPK Cascade (GO:0043410)	17/308	0.00395645688763494	0.0489091966226312	2.21590559891832	12.259290271972	RASGRP1;DAB2IP;MUSK;MEF2C;RYK;ZNF622;DSTYK;IL34;MAP4K1;MST1R;DOK4;DENND2B;EGFR;BMP2;CD36;VEGFA;FERMT2	GO_Biological_Process_2023	OPC
gs_ind_0	Positive Regulation Of Macromolecule Metabolic Process (GO:0010604)	22/363	0.00033370529501878	0.012047519571303	2.44017709182532	19.534233288286	PDE2A;PTPN1;GSK3A;MEF2C;CLU;RGCC;ANK2;BMP2;MBIP;HCFC1;OLFM1;NWD1;LAMTOR5;GARS1;VEGFA;WNT3A;CD36;MUSK;MAPK14;TFRC;RBMS3;NFKBIA	GO_Biological_Process_2023	OPC
gs_ind_0	Positive Regulation Of Monoatomic Ion Transport (GO:0043270)	6/40	0.000616809428536521	0.0149588057592407	6.92831727848651	51.206849704529	CAMK2A;MYLK;ANK2;CRACR2A;PKP2;FHL1	GO_Biological_Process_2023	OPC
gs_ind_0	Positive Regulation Of Myoblast Differentiation (GO:0045663)	7/38	5.6494773434739e-05	0.00366293663677889	8.76429778919405	85.7267731176681	RBM24;MEF2C;SOX4;MAPK14;RIPOR2;PBRM1;BRD7	GO_Biological_Process_2023	OPC
gs_ind_0	Positive Regulation Of Neuron Projection Development (GO:0010976)	8/92	0.00316311340843588	0.0422843895064304	3.70128309800313	21.3053201449781	CAMK2B;DAB2IP;MUSK;TUBB2B;BMP5;STMN2;PACSIN1;BDNF	GO_Biological_Process_2023	OPC
gs_ind_0	Positive Regulation Of Non-Canonical Wnt Signaling Pathway (GO:2000052)	3/10	0.00195433464422134	0.0315173663182294	17.1251875669882	106.821876313942	NKD1;SFRP1;DAB2	GO_Biological_Process_2023	OPC
gs_ind_0	Positive Regulation Of Nucleic Acid-Templated Transcription (GO:1903508)	30/556	0.000239561251459668	0.00928153775472396	2.15158582861519	17.937128646845	TAF7;MEF2C;CHD4;MECOM;YWHAH;EGFR;PSMC5;BMP2;RSF1;HCFC1;MYOCD;MORF4L2;NR1D1;KMT2A;ESR1;YAF2;MAPRE3;WNT3A;SOX4;SFRP1;ZFP90;DVL3;HNRNPAB;TAF5L;KAT2A;YY1;MEAF6;ESR2;CHD8;CDKN1C	GO_Biological_Process_2023	OPC
gs_ind_0	Positive Regulation Of Phosphatase Activity (GO:0010922)	4/22	0.0024782395682627	0.0369620095382954	8.9320037278658	53.5938697054291	MEF2C;CALM3;BMP2;HSP90AB1	GO_Biological_Process_2023	OPC
gs_ind_0	Positive Regulation Of Phosphorylation (GO:0042327)	17/230	0.000159327584430978	0.00744387846672378	3.03141377232262	26.508343833393	IRGM;RASGRP1;RALBP1;MUSK;WNT3A;BRAT1;RYK;ZNF622;IL34;DSTYK;MST1R;TFRC;EGFR;BMP2;DAB2;VEGFA;DVL3	GO_Biological_Process_2023	OPC
gs_ind_0	Positive Regulation Of Potassium Ion Transmembrane Transport (GO:1901381)	4/17	0.000896130059041094	0.0193673822964187	12.2416858237548	85.905112145968	ATP1B1;ANK2;KCNQ1;KCNE1	GO_Biological_Process_2023	OPC
gs_ind_0	Positive Regulation Of Potassium Ion Transport (GO:0043268)	4/15	0.000536209500854309	0.0143702857624652	14.3713943028486	108.230763740063	ANK2;KCNQ1;FHL1;KCNE1	GO_Biological_Process_2023	OPC
gs_ind_0	Positive Regulation Of Proteasomal Protein Catabolic Process (GO:1901800)	12/90	4.77643725104021e-06	0.000722606721264512	5.88168915191334	72.0613711077353	DAB2IP;VCP;GSK3A;SH3RF2;RAD23A;CLU;CSNK1A1;RNF19A;PSMC5;DAB2;OSBPL7;RNF144B	GO_Biological_Process_2023	OPC
gs_ind_0	Positive Regulation Of Proteasomal Ubiquitin-Dependent Protein Catabolic Process (GO:0032436)	9/83	0.000362510140995699	0.0123838141714337	4.69750608366787	37.215795164163	VCP;GSK3A;SH3RF2;RAD23A;CLU;CSNK1A1;RNF19A;DAB2;RNF144B	GO_Biological_Process_2023	OPC
gs_ind_0	Positive Regulation Of Protein Catabolic Process (GO:0045732)	9/92	0.000775341718159603	0.0172255988712801	4.19024214849746	30.0113803869578	DAB2IP;VCP;GSK3A;GPC3;NKD1;DDB1;PSMC5;TIPARP;OSBPL7	GO_Biological_Process_2023	OPC
gs_ind_0	Positive Regulation Of Protein Kinase Activity (GO:0045860)	11/145	0.00177833040819944	0.030442918510692	3.15082856105789	19.9512995476558	IRGM;DAB2IP;PTPN1;MAPRE3;HSP90AB1;CLU;IL34;STRADA;VEGFA;CALM3;SLC8A2	GO_Biological_Process_2023	OPC
gs_ind_0	Positive Regulation Of Protein Localization (GO:1903829)	10/85	8.7144841670985e-05	0.00494391360694142	5.12782099916415	47.9345577843346	TM9SF4;SYT11;HSP90AB1;STX3;TFRC;MAP1A;GNL3;LAMTOR5;FERMT2;CENPJ	GO_Biological_Process_2023	OPC
gs_ind_0	Positive Regulation Of Protein Localization To Cell Surface (GO:2000010)	4/12	0.000207244874360091	0.00877889287789345	19.4451115618661	164.925842872561	STX3;TM9SF4;MAP1A;HSP90AB1	GO_Biological_Process_2023	OPC
gs_ind_0	Positive Regulation Of Protein Metabolic Process (GO:0051247)	18/196	5.73336638174126e-06	0.000827950227035999	3.83994734363238	46.3451220418805	RASGRP1;DAB2IP;VCP;GSK3A;AGO2;SOX4;CLU;ELAVL1;PCIF1;GPC3;GUF1;NKD1;DDB1;LARP4;SLC25A37;NFKBIA;TIPARP;CYFIP2	GO_Biological_Process_2023	OPC
gs_ind_0	Positive Regulation Of Protein Modification Process (GO:0031401)	16/225	0.000377974720736728	0.0125103631600732	2.9103464115597	22.9355181909051	IRGM;RASGRP1;RALBP1;MUSK;WNT3A;BRAT1;IL34;TFRC;EGFR;ANKLE2;BMP2;DAB2;VEGFA;CALM3;DVL3;NNMT	GO_Biological_Process_2023	OPC
gs_ind_0	Positive Regulation Of Protein Phosphorylation (GO:0001934)	22/377	0.000555676091426803	0.0144703519874013	2.34325160816897	17.563432366676	BRAT1;EGFR;BMP2;CALM3;INHBB;RASGRP1;DAB2;VEGFA;BANK1;MAPRE3;RALBP1;TNK2;WNT3A;IL34;BMP5;DVL3;IRGM;MUSK;HSP90AB1;TFRC;TWSG1;BDNF	GO_Biological_Process_2023	OPC
gs_ind_0	Positive Regulation Of Protein Serine/Threonine Kinase Activity (GO:0071902)	13/117	1.48758171174567e-05	0.0014768897181925	4.77307664153429	53.0564396844249	IRGM;RASGRP1;DAB2IP;MAPRE3;MEF2C;IL34;MST1R;RGCC;EGFR;VEGFA;CALM3;FERMT2;SLC8A2	GO_Biological_Process_2023	OPC
gs_ind_0	Positive Regulation Of Receptor-Mediated Endocytosis (GO:0048260)	6/43	0.000915675265276077	0.0193940021185473	6.37357285429142	44.5885518134281	WNT3A;CLU;F3;DAB2;VEGFA;PICK1	GO_Biological_Process_2023	OPC
gs_ind_0	Positive Regulation Of Striated Muscle Cell Differentiation (GO:0051155)	6/25	3.99606136308018e-05	0.00317387173762644	12.2623982803623	124.188864065799	MYOCD;RBM24;WNT3A;MEF2C;MAPK14;MYLK3	GO_Biological_Process_2023	OPC
gs_ind_0	Positive Regulation Of Synapse Maturation (GO:0090129)	3/8	0.000949117080438672	0.0195801621074913	23.3536977491961	162.541231766821	CAMK2B;DAB2IP;NEURL1	GO_Biological_Process_2023	OPC
gs_ind_0	Positive Regulation Of Transcription By RNA Polymerase II (GO:0045944)	54/936	1.215826257433e-07	6.43780003310773e-05	2.32558135089935	37.0294684969505	BHLHE22;PARP1;MED19;THRA;TAF7;MEF2C;MDC1;ACTR2;YY1;AGO2;NR4A2;RGCC;EGFR;ANKRD23;BMP2;RTRAF;LEO1;HCFC1;MYOCD;RHOQ;GABPB1;ZNF143;NR1D1;MYBL2;KMT2A;ZNF175;ESR1;CEBPG;DAB2;VEGFA;GARS1;DDX21;PTMS;PER1;E4F1;SF3B1;ZNF746;BEX1;SREBF1;WNT3A;SOX4;BMP5;SATB2;POU3F2;LHX4;DHX9;ELK3;DVL3;MICAL2;BARX2;DAB2IP;KAT2A;NFKBIA;CHD8	GO_Biological_Process_2023	OPC
gs_ind_0	Positive Regulation Of Transcription By RNA Polymerase III (GO:0045945)	4/15	0.000536209500854309	0.0143702857624652	14.3713943028486	108.230763740063	ZNF143;CHD8;DDX21;SF3B1	GO_Biological_Process_2023	OPC
gs_ind_0	Positive Regulation Of Transmembrane Receptor Protein Serine/Threonine Kinase Signaling Pathway (GO:0090100)	8/94	0.00361224035732809	0.0453600300997286	3.61552291199309	20.3316295295067	HSP90AB1;UBE2O;BMP5;BMP2;TWSG1;DAB2;CDKN1C;INHBB	GO_Biological_Process_2023	OPC
gs_ind_0	Positive Regulation Of Ubiquitin-Dependent Protein Catabolic Process (GO:2000060)	9/83	0.000362510140995699	0.0123838141714337	4.69750608366787	37.215795164163	VCP;GSK3A;SH3RF2;RAD23A;CLU;CSNK1A1;RNF19A;DAB2;RNF144B	GO_Biological_Process_2023	OPC
gs_ind_0	Positive Regulation Of Wnt Signaling Pathway (GO:0030177)	10/109	0.000670963702303139	0.0156739094280667	3.88861784651412	28.413335449729	VCP;WNT3A;SOX4;SFRP1;USP47;DAAM2;GPC3;EGFR;BMP2;SCEL	GO_Biological_Process_2023	OPC
gs_ind_0	Potassium Ion Export Across Plasma Membrane (GO:0097623)	3/12	0.00344329762699803	0.0437574439020354	13.5192079878152	76.671831086748	KCNE4;KCNQ1;KCNE1	GO_Biological_Process_2023	OPC
gs_ind_0	Potassium Ion Transmembrane Transport (GO:0071805)	14/136	1.70376303256872e-05	0.0015035708762419	4.37541739665704	48.0424597896075	KCNE4;SLC12A6;SLC9A7;KCNK1;KCNQ1;KCNN3;KCNK12;SLC24A4;KCNC1;ATP1A1;ATP1B1;KCNN1;SLC9C1;KCNE1	GO_Biological_Process_2023	OPC
gs_ind_0	Potassium Ion Transport (GO:0006813)	11/122	0.000426887078141656	0.012983826807617	3.80297072232379	29.5072157359741	SLC12A6;SLC9A7;KCNQ1;KCNN3;KCNK12;SLC24A4;KCNC1;KCNK1;KCNN1;SLC9C1;KCNE1	GO_Biological_Process_2023	OPC
gs_ind_0	Proteasomal Protein Catabolic Process (GO:0010498)	22/219	1.15717707030986e-07	6.43780003310773e-05	4.23468318923429	67.6368349106463	GSK3A;CSNK1A1;CUL4B;PSMB6;RHOBTB3;PSMC5;CCDC47;NEDD4L;NR1D1;RNF216;DDB1;KLHDC2;UCHL1;PSMD2;VCP;RAD23A;UBXN1;UBXN2B;PSMD12;DNAJB12;TOPORS;PJA2	GO_Biological_Process_2023	OPC
gs_ind_0	Proteasome-Mediated Ubiquitin-Dependent Protein Catabolic Process (GO:0043161)	20/318	0.000381553846943027	0.0125103631600732	2.54155127793267	20.0052072822767	GSK3A;MAN1A1;CSNK1A1;PSMB6;RHOBTB3;PSMC5;NEDD4L;RNF216;DDB1;KLHDC2;UCHL1;PSMD2;VCP;RAD23A;UBXN1;UBXN2B;PSMD12;UFD1;TOPORS;PJA2	GO_Biological_Process_2023	OPC
gs_ind_0	Protein Deacetylation (GO:0006476)	5/40	0.00400121554823915	0.0489761397693959	5.69189735745351	31.425859376473	MORF4L2;CHD4;TBL1Y;SUDS3;HDAC10	GO_Biological_Process_2023	OPC
gs_ind_0	Protein Localization (GO:0008104)	21/349	0.000494762953041759	0.0140344812661935	2.42253047516879	18.4389254778247	TM9SF4;VCL;CELSR1;YWHAH;ANK2;EGFR;MAL;STX3;RAB6B;MAPRE3;ARL4C;TM9SF3;SEPTIN14;PACSIN1;NIN;FERMT2;TIMM50;RAB14;DDX42;HEG1;PICK1	GO_Biological_Process_2023	OPC
gs_ind_0	Protein Localization To Cell Junction (GO:1902414)	4/23	0.00293745534379397	0.0400527709323324	8.4737400530504	49.4036975674242	HEG1;CGNL1;BSN;FERMT2	GO_Biological_Process_2023	OPC
gs_ind_0	Protein Localization To Membrane (GO:0072657)	16/189	5.04573436197736e-05	0.00357721022022863	3.51740561658206	34.8025557319056	TM9SF4;NUP155;MRAP2;LIN7B;CYP46A1;TM9SF3;NPC1;RAB6B;CACNB3;ANK2;PACSIN1;ATP1B1;LRPAP1;PKP2;PICK1;FERMT2	GO_Biological_Process_2023	OPC
gs_ind_0	Protein Modification By Small Protein Removal (GO:0070646)	9/114	0.00345707221259392	0.0437574439020354	3.31461751474886	18.7850419842772	GPS1;USP14;USP47;USP11;USP42;USP38;UCHL1;OTUD7A;COPS6	GO_Biological_Process_2023	OPC
gs_ind_0	Protein Modification Process (GO:0036211)	37/709	9.46838160634455e-05	0.00509787390103874	2.07710449639622	19.2443055894022	PTPN1;PARP1;CAMK2A;GSK3A;PDK3;TAF7;MEX3B;CSNK1A1;ILKAP;PRPF4B;ATG101;RNF7;BMP2;CDKL2;PPP2CB;PTPN9;CAMK2B;MYLK3;STRADA;MEAF6;METAP2;STK38;MAP4K1;METAP1D;CDKL4;PP2D1;SNRK;RYK;TIMM50;PHKA2;PHEX;NPC1;TP53RK;CDK16;SEPHS1;B3GALNT2;PICK1	GO_Biological_Process_2023	OPC
gs_ind_0	Protein Neddylation (GO:0045116)	4/22	0.0024782395682627	0.0369620095382954	8.9320037278658	53.5938697054291	GPS1;NAE1;COPS6;RNF7	GO_Biological_Process_2023	OPC
gs_ind_0	Protein Phosphorylation (GO:0006468)	29/500	8.94833265108222e-05	0.00498751804078741	2.32484511259435	21.6709466454821	CAMK2A;GSK3A;PDK3;TAF7;MEX3B;PRKX;CSNK1A1;EGFR;EEF2K;PRPF4B;ATG101;BMP2;CDKL2;MYLK3;CAMK2B;STRADA;SBK1;STK38;ULK2;MAP4K1;CDKL4;SNRK;DAB2IP;MUSK;RYK;TP53RK;MAPK14;CDK16;PICK1	GO_Biological_Process_2023	OPC
gs_ind_0	Protein Stabilization (GO:0050821)	14/207	0.00138271553928944	0.0260805229603395	2.76502934705061	18.2041401123025	CTNND1;IRGM;HSP90AB1;SOX4;CCT7;CLU;HSP90AB2P;ANK2;SAXO1;GAPDH;TTI2;ATP1B1;DVL3;HCFC1	GO_Biological_Process_2023	OPC
gs_ind_0	Proton Motive Force-Driven ATP Synthesis (GO:0015986)	7/60	0.00104223164993303	0.0213623867860467	5.15744367316865	35.4130250657566	NDUFB9;ATP5PD;ATP5F1B;NDUFA2;NDUFB8;NDUFS3;ATP5F1D	GO_Biological_Process_2023	OPC
gs_ind_0	Proton Motive Force-Driven Mitochondrial ATP Synthesis (GO:0042776)	7/53	0.000488397491830138	0.0139787282121112	5.93487410580169	45.249741080186	NDUFB9;ATP5PD;ATP5F1B;NDUFA2;NDUFB8;NDUFS3;ATP5F1D	GO_Biological_Process_2023	OPC
gs_ind_0	RNA Splicing, Via Transesterification Reactions (GO:0000375)	4/24	0.0034515589299563	0.0437574439020354	8.0601850294365	45.6926189659108	TRA2B;SRSF10;SF3A3;SF3B1	GO_Biological_Process_2023	OPC
gs_ind_0	RNA Splicing, Via Transesterification Reactions With Bulged Adenosine As Nucleophile (GO:0000377)	12/179	0.00316766909113328	0.0422843895064304	2.75034046995223	15.8275472987273	SF3A3;PNN;HTATSF1;SRSF10;EFTUD2;PABPC1;SNRPF;PRPF4B;SNRNP70;TRA2B;SRRM2;SF3B1	GO_Biological_Process_2023	OPC
gs_ind_0	RNA Stabilization (GO:0043489)	6/36	0.000342562320598573	0.0122283201409176	7.83773436733091	62.5377289453659	RBM24;TENT5A;PABPC1;MEIOC;IREB2;ELAVL1	GO_Biological_Process_2023	OPC
gs_ind_0	Regulation Of Apoptotic Process (GO:0042981)	39/702	1.5900799020001e-05	0.00148716386168135	2.22228375758726	24.5543270177602	NAE1;PRLR;ACTN1;MEF2C;CLU;SLIT2;ANKLE2;EGFR;BMP2;APAF1;FKBP8;MORF4L2;OPA1;ZNF622;OLFM1;DAB2;VEGFA;PTMS;RTKN;VCP;BEX1;SH3RF2;SOX4;SFRP1;MYO18A;USP47;MTCH1;GSTP1;PA2G4;DAB2IP;IKZF3;DSTYK;NEURL1;USP42;HTRA1;DDX42;TFRC;MEAF6;RNF144B	GO_Biological_Process_2023	OPC
gs_ind_0	Regulation Of Calcium Ion Transport (GO:0051924)	7/57	0.000764238729700548	0.0170984960863285	5.4642372950988	39.2148111797918	CAMK2B;CAMK2A;EPB41;MYLK;ANK2;CRACR2A;EFHB	GO_Biological_Process_2023	OPC
gs_ind_0	Regulation Of Canonical Wnt Signaling Pathway (GO:0060828)	20/206	7.40706603350965e-07	0.000189414269274029	4.07933429996535	57.5825010505927	GSK3A;CSNK1A1;EGFR;ZNRF3;BMP2;SCEL;CTNND1;DAAM2;NKD1;DAB2;VCP;WNT3A;SOX4;SFRP1;USP47;DAB2IP;LZTS2;GPC3;RBMS3;CHD8	GO_Biological_Process_2023	OPC
gs_ind_0	Regulation Of Cardiac Muscle Cell Differentiation (GO:2000725)	3/9	0.00139555835796592	0.0260805229603395	19.76032649023	129.913489675933	MEF2C;MYOCD;WNT3A	GO_Biological_Process_2023	OPC
gs_ind_0	Regulation Of Cardiac Muscle Cell Membrane Repolarization (GO:0099623)	4/21	0.00207084856203913	0.0330607330733583	9.44264039408867	58.3535991020051	KCNE4;ANK2;KCNQ1;KCNE1	GO_Biological_Process_2023	OPC
gs_ind_0	Regulation Of Catecholamine Secretion (GO:0050433)	5/27	0.000652418083330587	0.0153535722277131	8.98347394794703	65.8922090256882	SYT9;SYT11;DRD3;SYT3;SYT6	GO_Biological_Process_2023	OPC
gs_ind_0	Regulation Of Cell Cycle (GO:0051726)	21/296	5.17946711144214e-05	0.00357721022022863	2.89243454430016	28.543189929743	MECOM;CKS1B;BMP2;TSPYL2;MBIP;BRD7;HCFC1;MORF4L2;NEK9;E4F1;BEX1;RAD23A;SFRP1;BRINP2;DAB2IP;HSP90AB1;PPP1R13B;KAT2A;YY1;MEAF6;L3MBTL1	GO_Biological_Process_2023	OPC
gs_ind_0	Regulation Of Cell Migration (GO:0030334)	23/433	0.00148307134050699	0.0275539043788931	2.11852363980833	13.7993005573092	TMSB4Y;VCL;CAMK2A;PRKX;SST;SLIT2;EGFR;BMP2;SUDS3;CAMK2B;DAAM2;MYLK;NKD1;DAB2;VEGFA;CLDN4;IGFBP5;SH3RF2;SFRP1;LAMC2;TPM1;FERMT2;BEX4	GO_Biological_Process_2023	OPC
gs_ind_0	Regulation Of Cell Population Proliferation (GO:0042127)	34/761	0.00255807529645821	0.0373478682869567	1.75898905705442	10.4985264343134	BTG3;CLU;SPEG;SST;MST1R;RGCC;EGFR;ATG101;S1PR3;BMP2;FABP7;SULT2B1;LIFR;MYOCD;STX3;GNL3;PBRM1;SH2B3;VEGFA;SAPCD2;WNT3A;SOX4;SFRP1;IL34;LAMC2;BMP5;POU3F2;WNT9A;DAB2IP;NEURL1;TFRC;ADAMTS8;ZNF777;BEX4	GO_Biological_Process_2023	OPC
gs_ind_0	Regulation Of Cytoplasmic Translation (GO:2000765)	4/24	0.0034515589299563	0.0437574439020354	8.0601850294365	45.6926189659108	DHX9;CPEB4;PABPC1;RBM24	GO_Biological_Process_2023	OPC
gs_ind_0	Regulation Of DNA Repair (GO:0006282)	13/129	4.22444204500057e-05	0.0032734274090163	4.2801399177446	43.1097330663319	PARP1;MORF4L2;TAF7;TAF5L;POLH;EGFR;KAT2A;CEBPG;DHX9;PBRM1;YY1;MEAF6;BRD7	GO_Biological_Process_2023	OPC
gs_ind_0	Regulation Of DNA-templated Transcription (GO:0006355)	87/1917	1.00972820185027e-06	0.000213860433151888	1.81408803786403	25.0449899136451	ZNF844;MEF2C;CHD4;YWHAH;PURA;NR1D1;ZNF675;PER1;ZNF746;SFRP1;USP47;POU3F2;TAF5L;MAPK14;ZNF256;YY1;ESR2;L3MBTL1;CHD8;ZBTB11;NR4A2;EGFR;PSMC5;SUDS3;BMP2;RSF1;BRD7;MYOCD;MORF4L2;NFXL1;ASCC1;KLF9;BRD1;SOX4;ZNF35;ZNF383;ZFP90;DHX9;BARX2;HNRNPAB;ID4;KAT2A;COMMD7;CDK16;MEAF6;WWC3;NKAP;PARP1;GMEB2;ATXN1L;CRY2;MBIP;ZNF143;SRSF10;HTATSF1;KLF3;ESR1;PBRM1;YAF2;MAPRE3;SREBF1;WNT3A;MYT1L;SATB2;ELK3;PA2G4;DAB2IP…	GO_Biological_Process_2023	OPC
gs_ind_0	Regulation Of Dendritic Spine Development (GO:0060998)	4/20	0.00171215128725795	0.0297240690689535	10.0151724137931	63.7966947106224	MEF2C;KIF1A;NEURL1;CAMK2B	GO_Biological_Process_2023	OPC
gs_ind_0	Regulation Of Dopamine Secretion (GO:0014059)	5/22	0.000237589034033066	0.00928153775472396	11.5516271119584	96.3979600365626	SYT9;SYT11;DRD3;SYT3;SYT6	GO_Biological_Process_2023	OPC
gs_ind_0	Regulation Of Double-Strand Break Repair Via Homologous Recombination (GO:0010569)	7/71	0.00279175992342701	0.0389009705119632	4.27670022623222	25.1516293604965	PARP1;MORF4L2;ACTR2;HELQ;RAD51;RMI2;MEAF6	GO_Biological_Process_2023	OPC
gs_ind_0	Regulation Of Endocytosis (GO:0030100)	7/66	0.00183229230909734	0.0311293725454666	4.63666794518637	29.2211506178508	PTPN1;SYT11;CALY;GPC3;PACSIN1;DAB2;LRPAP1	GO_Biological_Process_2023	OPC
gs_ind_0	Regulation Of Epithelial To Mesenchymal Transition (GO:0010717)	8/83	0.00165032938493794	0.0294555980671227	4.14343081196882	26.5460512475778	DAB2IP;SFRP1;BMP5;OLFM1;RGCC;BMP2;DAB2;FERMT2	GO_Biological_Process_2023	OPC
gs_ind_0	Regulation Of Filopodium Assembly (GO:0051489)	6/43	0.000915675265276077	0.0193940021185473	6.37357285429142	44.5885518134281	RHOQ;CLU;DAAM2;NEURL1;RIPOR2;ARHGAP44	GO_Biological_Process_2023	OPC
gs_ind_0	Regulation Of G Protein-Coupled Receptor Signaling Pathway (GO:0008277)	7/70	0.00257449894707067	0.0373478682869567	4.34415874364252	25.9003103549019	RGS6;MRAP2;RGS9;CAMK2A;SLC24A4;LRPAP1;YWHAB	GO_Biological_Process_2023	OPC
gs_ind_0	Regulation Of Gene Expression (GO:0010468)	64/1124	1.34600221028299e-08	2.01977191462967e-05	2.30208791473517	41.7219867125487	PDE2A;GSK3A;MEF2C;CHD4;CLU;YY1;BTNL8;TCEAL1;RGCC;ANK2;BMP2;ATXN1L;RSF1;HDAC10;PPP2CB;MBIP;HCFC1;AHNAK;ESR2;MARF1;STX3;ZNF143;SRSF10;OLFM1;ESR1;LARP4;NWD1;LAMTOR5;VEGFA;GARS1;ZNF675;YAF2;PER1;NFXL1;ASCC1;WNT3A;BRD1;SOX4;ZNF35;SFRP1;RBAK;ATXN7L3B;AHNAK2;CD36;TRA2B;TIPARP;GNB3;ICOSLG;HNRNPAB;MUSK;ZNF195;TAF5L;NPC1;BTNL3;MAPK14;TFRC;RBMS3;KAT2A;SNRNP70;ATP1B1;MEAF6;WWC3;SLC8A2;ZBTB11	GO_Biological_Process_2023	OPC
gs_ind_0	Regulation Of Heart Contraction (GO:0008016)	8/69	0.000484227601442442	0.0139787282121112	5.08843667578346	38.8398107661182	TPM1;GSK3A;KCNQ1;ANK2;CALM3;ATP2B2;SLC8A2;SLC4A3	GO_Biological_Process_2023	OPC
gs_ind_0	Regulation Of Heart Rate By Cardiac Conduction (GO:0086091)	6/40	0.000616809428536521	0.0149588057592407	6.92831727848651	51.206849704529	KCNE4;KCNQ1;CTNNA3;ANK2;PKP2;KCNE1	GO_Biological_Process_2023	OPC
gs_ind_0	Regulation Of I-kappaB kinase/NF-kappaB Signaling (GO:0043122)	16/231	0.00050455267427167	0.0141604256605667	2.82888873787727	21.476465908402	IRGM;PARP1;DAB2IP;NR1D1;TRIM8;CXXC5;TFRC;ESR1;DDX1;GAPDH;LAMTOR5;SLC20A1;DDX21;PER1;CARD16;GSTP1	GO_Biological_Process_2023	OPC
gs_ind_0	Regulation Of Insulin Secretion (GO:0050796)	9/87	0.000514854365280195	0.0141604256605667	4.45769553257528	33.7520055482918	SOX4;MYRIP;SFRP1;NR1D1;CDK16;NNAT;PICK1;INHBB;ABCA12	GO_Biological_Process_2023	OPC
gs_ind_0	Regulation Of JNK Cascade (GO:0046328)	10/110	0.000720772760877507	0.0162403905057294	3.84982852726658	27.8542279364322	RASGRP1;DAB2IP;SH3RF2;ZNF622;MECOM;EGFR;PJA2;ZNF675;PER1;MBIP	GO_Biological_Process_2023	OPC
gs_ind_0	Regulation Of Kinase Activity (GO:0043549)	8/82	0.00152620222889531	0.0278663475931058	4.19915263423593	27.2313907533315	MUSK;RYK;ZNF622;DSTYK;MST1R;EGFR;TSPYL2;CDKN1C	GO_Biological_Process_2023	OPC
gs_ind_0	Regulation Of MAP Kinase Activity (GO:0043405)	14/114	2.14841777034479e-06	0.000373450711067957	5.33616603756161	69.6411231700186	RASGRP1;DAB2IP;PTPN1;MEF2C;TSG101;STK38;VEGFA;IL34;MST1R;EGFR;BMP2;SH2B3;UCHL1;GSTP1	GO_Biological_Process_2023	OPC
gs_ind_0	Regulation Of Metal Ion Transport (GO:0010959)	6/34	0.000247466955310499	0.00937909446756397	8.38817102636832	69.6573308305485	CAMK2B;EPB41;YWHAH;F3;ATP1A1;PER1	GO_Biological_Process_2023	OPC
gs_ind_0	Regulation Of Microtubule Polymerization Or Depolymerization (GO:0031110)	5/27	0.000652418083330587	0.0153535722277131	8.98347394794703	65.8922090256882	ARL2;STMN2;MAP1A;MAP1B;MAPRE3	GO_Biological_Process_2023	OPC
gs_ind_0	Regulation Of Multicellular Organismal Development (GO:2000026)	7/59	0.00094196164948303	0.0195801621074913	5.25581242178753	36.6201147952479	CCSAP;BRD1;RAB14;KAT2A;YY1;MEAF6;MBIP	GO_Biological_Process_2023	OPC
gs_ind_0	Regulation Of Myoblast Differentiation (GO:0045661)	7/54	0.000548400701629452	0.0143989175956758	5.80978379558856	43.6227867905665	RBM24;MEF2C;SOX4;MAPK14;RIPOR2;PBRM1;BRD7	GO_Biological_Process_2023	OPC
gs_ind_0	Regulation Of Non-Canonical Wnt Signaling Pathway (GO:2000050)	4/14	0.000401654719020292	0.0125103631600732	15.7404926108374	123.089357503428	ZNRF3;SFRP1;DAAM2;GPC3	GO_Biological_Process_2023	OPC
gs_ind_0	Regulation Of Nucleic Acid-Templated Transcription (GO:1903506)	25/451	0.000517031594783048	0.0141604256605667	2.21583622294442	16.7681335994354	MEF2C;BMP2;ATXN1L;RSF1;HDAC10;MBIP;HCFC1;ZNF143;SRSF10;WWC3;ESR1;ZNF675;YAF2;NFXL1;ASCC1;BRD1;SOX4;ZNF35;RBAK;ZNF195;TAF5L;KAT2A;MEAF6;ESR2;ZBTB11	GO_Biological_Process_2023	OPC
gs_ind_0	Regulation Of Potassium Ion Transmembrane Transporter Activity (GO:1901016)	5/26	0.000543419556661401	0.0143870327626106	9.40154539325121	70.6773290914178	NEDD4L;ANK2;ATP1B1;FHL1;KCNE1	GO_Biological_Process_2023	OPC
gs_ind_0	Regulation Of Programmed Cell Death (GO:0043067)	15/194	0.000233711128167976	0.00928125317737074	3.19033362788465	26.6757343981751	APAF1;NAE1;BEX1;VCP;ACTN1;MORF4L2;IKZF3;CLU;MECOM;USP42;XPNPEP1;DDX42;PSMC5;MEAF6;RTKN	GO_Biological_Process_2023	OPC
gs_ind_0	Regulation Of Proteasomal Protein Catabolic Process (GO:0061136)	6/53	0.00275519156230395	0.0385605444644918	5.03050740624015	29.6511603686947	DAB2IP;HSP90AB1;RAD23A;USP14;PSMC5;OSBPL7	GO_Biological_Process_2023	OPC
gs_ind_0	Regulation Of Proteasomal Ubiquitin-Dependent Protein Catabolic Process (GO:0032434)	12/109	3.44689769539691e-05	0.00288178788902	4.73325732473486	48.636353034758	VCP;GSK3A;HSP90AB1;SH3RF2;RAD23A;CLU;CSNK1A1;UBXN1;MAP1A;RNF19A;DAB2;RNF144B	GO_Biological_Process_2023	OPC
gs_ind_0	Regulation Of Protein Catabolic Process (GO:0042176)	10/122	0.0015946737964131	0.0287856741545706	3.43814455231931	22.1453850170304	DAB2IP;VCP;GSK3A;USP14;GPC3;NKD1;DDB1;EGFR;TIPARP;AZIN1	GO_Biological_Process_2023	OPC
gs_ind_0	Regulation Of Protein Localization (GO:0032880)	8/96	0.00410917487991693	0.049638207579833	3.53363889258237	19.4156956105847	PARP1;VCP;HSP90AB1;RAB14;GPC3;MAP1A;BDNF;DVL3	GO_Biological_Process_2023	OPC
gs_ind_0	Regulation Of Protein Localization To Cell Surface (GO:2000008)	6/31	0.000144994747270769	0.00693217355891989	9.37571914993542	82.8702286998161	TM9SF4;NEDD4L;HSP90AB1;STX3;MAP1A;BDNF	GO_Biological_Process_2023	OPC
gs_ind_0	Regulation Of Protein Phosphorylation (GO:0001932)	18/262	0.000256400580321955	0.00958334874921	2.79874519351204	23.1421790891043	IRGM;RASGRP1;RALBP1;DAB2IP;MUSK;FKBP8;BRAT1;WNT3A;IL34;SLIT2;TFRC;EGFR;FBLN1;BMP2;VEGFA;DAB2;TSPYL2;DVL3	GO_Biological_Process_2023	OPC
gs_ind_0	Regulation Of Protein-Containing Complex Assembly (GO:0043254)	10/119	0.00132148572936121	0.0257568108109236	3.53260628629694	23.4176422067459	IRGM;DAB2IP;VCP;CLU;MTLN;SEPTIN8;TFRC;CD36;VEGFA;HCFC1	GO_Biological_Process_2023	OPC
gs_ind_0	Regulation Of Receptor Internalization (GO:0002090)	5/36	0.00250136356648835	0.0369620095382954	6.4153207839356	38.4336689026025	WNT3A;VEGFA;LRPAP1;PICK1;WDR54	GO_Biological_Process_2023	OPC
gs_ind_0	Regulation Of Signal Transduction (GO:0009966)	15/193	0.000220971611805233	0.00914961386155004	3.20828730935012	27.0056824480106	RGS6;PTPN1;HHIP;RGS9;IGFBP5;INTU;CLU;DCDC2;MTCH1;SLC24A4;CD36;TSPYL2;VEPH1;SLC8A2;UBTF	GO_Biological_Process_2023	OPC
gs_ind_0	Regulation Of Smoothened Signaling Pathway (GO:0008589)	7/51	0.00038407892244695	0.0125103631600732	6.20192083547018	48.77601421828	HHIP;VCP;INTU;DCDC2;SFRP1;EVC;GPC3	GO_Biological_Process_2023	OPC
gs_ind_0	Regulation Of Sodium Ion Transport (GO:0002028)	5/35	0.00220153006011477	0.0344544876895795	6.62582514164146	40.5407914588071	NEDD4L;YWHAH;ATP1A1;PKP2;PER1	GO_Biological_Process_2023	OPC
gs_ind_0	Regulation Of Supramolecular Fiber Organization (GO:1902903)	5/23	0.000296964634489126	0.010963715240626	10.9269412071989	88.7474964957507	EFEMP2;ARL2;MAP1A;MAP1B;MAPRE3	GO_Biological_Process_2023	OPC
gs_ind_0	Regulation Of Synapse Assembly (GO:0051963)	6/51	0.00226032355387897	0.0350295021008463	5.2518918207541	31.9958238200889	MDGA1;MUSK;WNT3A;MEF2C;BDNF;SLITRK2	GO_Biological_Process_2023	OPC
gs_ind_0	Regulation Of Synapse Maturation (GO:0090128)	3/10	0.00195433464422134	0.0315173663182294	17.1251875669882	106.821876313942	CAMK2B;DAB2IP;NEURL1	GO_Biological_Process_2023	OPC
gs_ind_0	Regulation Of Synapse Organization (GO:0050807)	5/25	0.000448681612820262	0.0130776282929355	9.86040429663385	76.0157994650077	CAMK2B;MDGA1;WNT3A;MEF2C;SLITRK2	GO_Biological_Process_2023	OPC
gs_ind_0	Regulation Of Translation (GO:0006417)	15/202	0.000360516155347535	0.0123838141714337	3.05359838984363	24.208847995345	EIF1B;ETF1;EIF4H;IGFBP5;SOX4;EIF5B;PCIF1;ALKBH1;GUF1;LARP4;DHX9;GAPDH;NCL;DDX1;ELAVL1	GO_Biological_Process_2023	OPC
gs_ind_0	Regulation Of Vascular Associated Smooth Muscle Cell Migration (GO:1904752)	4/12	0.000207244874360091	0.00877889287789345	19.4451115618661	164.925842872561	MEF2C;TPM1;DOCK5;IGFBP5	GO_Biological_Process_2023	OPC
gs_ind_0	Regulation Of Vascular Associated Smooth Muscle Cell Proliferation (GO:1904705)	5/37	0.0028297428956411	0.0390873616497904	6.21777054055011	36.4832002908426	TPM1;EFEMP2;MEF2C;IGFBP5;TAFA5	GO_Biological_Process_2023	OPC
gs_ind_0	Regulation Of Ventricular Cardiac Muscle Cell Membrane Repolarization (GO:0060307)	4/17	0.000896130059041094	0.0193673822964187	12.2416858237548	85.905112145968	KCNE4;ANK2;KCNQ1;KCNE1	GO_Biological_Process_2023	OPC
gs_ind_0	Regulation Of mRNA Stability (GO:0043488)	8/73	0.000709291583470853	0.0162116500768842	4.77721337057951	34.6407391012215	RBM24;TENT5A;CSDC2;PABPC1;MEIOC;IREB2;ELAVL1;PCBP4	GO_Biological_Process_2023	OPC
gs_ind_0	Regulation Of p38MAPK Cascade (GO:1900744)	6/37	0.000399735859910779	0.0125103631600732	7.58872730729018	59.3795644891581	RASGRP1;DAB2IP;BMP2;PJA2;VEGFA;PER1	GO_Biological_Process_2023	OPC
gs_ind_0	Response To Histamine (GO:0034776)	3/9	0.00139555835796592	0.0260805229603395	19.76032649023	129.913489675933	DRD3;GABRB2;GABRG2	GO_Biological_Process_2023	OPC
gs_ind_0	Response To UV-C (GO:0010225)	3/7	0.000605166408618223	0.0149588057592407	28.5441229010361	211.512152851493	YY1;POLH;WRN	GO_Biological_Process_2023	OPC
gs_ind_0	Response To cAMP (GO:0051591)	5/38	0.00318817461261324	0.042380044955114	6.03201434154584	34.6738687418401	PDE2A;IGFBP5;SLC26A3;KCNQ1;KCNE1	GO_Biological_Process_2023	OPC
gs_ind_0	Sensory Perception Of Mechanical Stimulus (GO:0050954)	12/89	4.24138781790107e-06	0.000673744454873585	5.95773132722736	73.7008304704978	CRYM;NDUFB9;ATP6V0A4;DCDC2;KCNQ1;USH2A;USP53;CCDC50;RIPOR2;PJVK;ATP2B2;KCNE1	GO_Biological_Process_2023	OPC
gs_ind_0	Sensory Perception Of Sound (GO:0007605)	12/92	6.02723353088924e-06	0.000832544388158048	5.73527254106024	68.9335164064603	CRYM;NDUFB9;ATP6V0A4;DCDC2;KCNQ1;USH2A;USP53;CCDC50;RIPOR2;PJVK;ATP2B2;KCNE1	GO_Biological_Process_2023	OPC
gs_ind_0	Sodium Ion Transmembrane Transport (GO:0035725)	11/82	1.11343730446746e-05	0.0012633536843904	5.93646104011675	67.7081494553655	SLC9A7;SLC6A6;SLC6A1;KCNK1;SLC6A15;SLC4A8;SLC24A4;ATP1A1;ATP1B1;SLC9C1;SLC8A2	GO_Biological_Process_2023	OPC
gs_ind_0	Sodium Ion Transport (GO:0006814)	8/89	0.00257212721697287	0.0373478682869567	3.83781541867556	22.8849778178451	SLC6A6;SLC6A1;SLC6A15;SLC4A8;SLC24A4;KCNK1;ATP1B1;SLC8A2	GO_Biological_Process_2023	OPC
gs_ind_0	Striated Muscle Cell Differentiation (GO:0051146)	4/20	0.00171215128725795	0.0297240690689535	10.0151724137931	63.7966947106224	MEF2C;MTLN;BMP2;MYOCD	GO_Biological_Process_2023	OPC
gs_ind_0	Synapse Organization (GO:0050808)	10/131	0.00269892254179489	0.0381087862901439	3.18274801230572	18.8256446338457	PPFIBP2;SLC6A1;MUSK;RYK;PCDHB2;CACNB3;DCTN1;BDNF;SLC8A2;SLITRK2	GO_Biological_Process_2023	OPC
gs_ind_0	Transport Across Blood-Brain Barrier (GO:0150104)	9/84	0.000396561466496552	0.0125103631600732	4.63517122187725	36.3058106373919	SLC22A5;SLC6A6;SLC6A1;SLC13A3;SLC4A8;TFRC;CD36;SLC8A2;SLC4A3	GO_Biological_Process_2023	OPC
gs_ind_0	U2-type Prespliceosome Assembly (GO:1903241)	4/23	0.00293745534379397	0.0400527709323324	8.4737400530504	49.4036975674242	HTATSF1;SNRPF;SF3A3;SF3B1	GO_Biological_Process_2023	OPC
gs_ind_0	Ubiquitin-Dependent Protein Catabolic Process (GO:0006511)	28/364	6.54107041008098e-07	0.00018891800629843	3.15491337232819	44.9259501035289	NAE1;GSK3A;CSNK1A1;PSMB6;ZNRF3;RHOBTB3;PSMC5;RNF7;NEDD4L;RNF216;DDB1;KLHDC2;FBXO21;UCHL1;PSMD2;VCP;RAD23A;UBXN1;UBXN2B;PSMD12;OTUD7A;UFD1;TSG101;TOPORS;RNF19A;PJA2;RBBP6;RNF144B	GO_Biological_Process_2023	OPC
gs_ind_0	Vascular Transport (GO:0010232)	8/82	0.00152620222889531	0.0278663475931058	4.19915263423593	27.2313907533315	SLC22A5;SLC6A6;SLC6A1;SLC13A3;SLC4A8;TFRC;SLC8A2;SLC4A3	GO_Biological_Process_2023	OPC
gs_ind_0	Ventricular Cardiac Muscle Cell Action Potential (GO:0086005)	5/16	4.49978000428942e-05	0.0034037621603875	17.5812041057244	175.968460279889	KCNE4;NEDD4L;KCNQ1;PKP2;KCNE1	GO_Biological_Process_2023	OPC
gs_ind_0	Wnt Signaling Pathway (GO:0016055)	8/76	0.000927973228672324	0.0195243109105429	4.56764877273233	31.893642607775	WNT3A;RYK;SFRP1;NR4A2;CSNK1A1;WNT9A;FERMT2;DVL3	GO_Biological_Process_2023	OPC
gs_ind_0	mRNA Splicing, Via Spliceosome (GO:0000398)	14/210	0.00158332179025678	0.0287440761579759	2.72260970699539	17.55601424435	SF3A3;PNN;TRA2B;HTATSF1;EFTUD2;SRSF10;PABPC1;SNRPF;PRPF4B;SNRNP70;DHX9;DDX1;SRRM2;SF3B1	GO_Biological_Process_2023	OPC
gs_ind_0	mRNA Stabilization (GO:0048255)	8/52	6.48184432139881e-05	0.00399267178325315	7.03533077884301	67.8481698612554	RBM24;TENT5A;MAPK14;PABPC1;DHX9;MEIOC;IREB2;ELAVL1	GO_Biological_Process_2023	OPC
gs_ind_0	Actin Cytoskeleton (GO:0015629)	15/325	0.000284694166467363	0.00304860003258802	3.10387660234188	25.340343617388	SH3PXD2A;CFL2;MYO5B;RHOQ;MYO1D;SPTAN1;NPFFR2;AFAP1;H1-0;MTSS2;MYLK3;GAS7;CFL1;HAX1;CNN2	GO_Cellular_Component_2023	Astrocyte
gs_ind_0	Apical Dendrite (GO:0097440)	2/9	0.0085996197000132	0.042501966594296	20.4697084917617	97.3546970584148	MYO1D;MAP1B	GO_Cellular_Component_2023	Astrocyte
gs_ind_0	Asymmetric Synapse (GO:0032279)	10/133	6.1235955681494e-05	0.00087431336723022	5.27014240166057	51.1244710838068	ADGRB1;RPL30;CPEB4;GAP43;SRGAP3;RTN1;RPS13;ARHGAP44;GRIA1;SLC8A2	GO_Cellular_Component_2023	Astrocyte
gs_ind_0	Axon (GO:0030424)	15/205	1.34833735220361e-06	3.85025221684809e-05	5.07422384847356	68.5864484917302	SCN8A;MYO1D;CCK;BSN;DHX36;OLFM1;SEPTIN14;MAP1A;MAP1B;SYT4;KCNC1;OPRM1;CNTN6;NEFL;SLC8A2	GO_Cellular_Component_2023	Astrocyte
gs_ind_0	Axonal Growth Cone (GO:0044295)	3/15	0.00162350994077153	0.0106985142250842	17.2186138613861	110.597995206367	OLFM1;FKBP4;HSP90AB1	GO_Cellular_Component_2023	Astrocyte
gs_ind_0	Calcium Channel Complex (GO:0034704)	7/59	4.40988109908603e-05	0.000708337151540694	8.83010399562124	88.55779940259	CALM2;SCN8A;CALM1;RYR2;CACNA1A;CACNA1D;CALM3	GO_Cellular_Component_2023	Astrocyte
gs_ind_0	Cation Channel Complex (GO:0034703)	4/53	0.0103622583295651	0.0451372947575973	5.59385618195687	25.561601751124	CALM2;CALM3;CALM1;RYR2	GO_Cellular_Component_2023	Astrocyte
gs_ind_0	Cell-Cell Junction (GO:0005911)	11/297	0.00911675649562541	0.0437527302087314	2.48187857332198	11.6589750036035	ADGRB1;PNN;IGSF11;MPP3;CDH13;PDZD2;CCDC85B;CEACAM1;VEGFA;CDH18;CNN2	GO_Cellular_Component_2023	Astrocyte
gs_ind_0	Cell-Substrate Junction (GO:0030055)	16/394	0.000732916185840467	0.00536181209914541	2.71012430986011	19.5629759780959	ADGRB1;RPL30;RPS4X;NEDD9;SCARB2;MAPRE1;CDH13;CFL1;AFAP1;YWHAG;RPS13;DAB2;RPL18;THY1;YWHAB;CNN2	GO_Cellular_Component_2023	Astrocyte
gs_ind_0	Clathrin-Coated Vesicle (GO:0030136)	5/78	0.00848052509262202	0.042501966594296	4.60875778882982	21.9836958881056	TNK2;SNX9;CLTB;DAB2;HAX1	GO_Cellular_Component_2023	Astrocyte
gs_ind_0	Cortical Cytoskeleton (GO:0030863)	5/63	0.00343252026534835	0.0200490388226029	5.7926452632335	32.8701368316021	MAPRE1;RIMS1;SPTAN1;BSN;RIMS4	GO_Cellular_Component_2023	Astrocyte
gs_ind_0	Cytoplasmic Vesicle Lumen (GO:0060205)	8/114	0.000524583518167553	0.00464889531617452	4.93420744471948	37.2676045651036	VCP;SERPINI1;HSP90AB1;DYNLT1;SRP14;ALDOC;APRT;GSTP1	GO_Cellular_Component_2023	Astrocyte
gs_ind_0	Cytoplasmic Vesicle Membrane (GO:0030659)	13/389	0.0109329047796834	0.046651537861891	2.21892014309352	10.0205951047162	RPS27A;SCARB2;MYO5B;SNX9;RHOQ;LYN;SVIP;SH3BP5;ATP6V0D1;CD36;VPS13A;GRIA1;NSG2	GO_Cellular_Component_2023	Astrocyte
gs_ind_0	Cytoskeleton (GO:0005856)	27/593	1.64896086041341e-06	4.23782941126246e-05	3.05594995970682	40.6910898992653	MYO5B;MYO1D;NPFFR2;EML4;DYRK3;DYRK2;ALDOC;MYLK3;MTSS2;GAPDH;CFL1;CNN2;SPTAN1;ANK3;AFAP1;HINT1;SEPTIN14;TUBA1C;TUBA1A;BASP1;MARK1;TMEM9;CFL2;TUBB2A;H1-0;EPB41L4B;HAX1	GO_Cellular_Component_2023	Astrocyte
gs_ind_0	Cytoskeleton Of Presynaptic Active Zone (GO:0048788)	2/7	0.00512444679817191	0.0274371422318788	27.9146215001728	147.214252258357	RIMS4;RIMS1	GO_Cellular_Component_2023	Astrocyte
gs_ind_0	Cytosolic Large Ribosomal Subunit (GO:0022625)	4/52	0.00970076206049922	0.0443809040698201	5.7093349689778	26.4659124748645	RPL30;RPL18;RPL39;RPL34	GO_Cellular_Component_2023	Astrocyte
gs_ind_0	Cytosolic Small Ribosomal Subunit (GO:0022627)	5/41	0.000488487045153194	0.00448361323587039	9.28916772188327	70.8224503113602	RPS27A;RPS13;RPS27AP5;FAU;RPS4X	GO_Cellular_Component_2023	Astrocyte
gs_ind_0	Dendrite (GO:0030425)	25/270	2.79864089809852e-12	3.5962535540566e-10	6.57079920844708	174.795659423489	MYO1D;DHX36;GABRA4;ARHGAP44;ADGRB1;PLK2;TRIM9;BSN;KCNC1;GRIA1;THY1;ANK3;SEPTIN14;MAP1A;MAP1B;NSG1;OPRM1;SLC4A10;MARK1;NSG2;CPEB4;SOD1;TMEM266;SLC8A2;CALB2	GO_Cellular_Component_2023	Astrocyte
gs_ind_0	Dendrite Membrane (GO:0032590)	4/28	0.000992727559354918	0.00689543196633011	11.3088777845234	78.201503869899	GABRA4;GRIA1;KCNC1;THY1	GO_Cellular_Component_2023	Astrocyte
gs_ind_0	Endocytic Vesicle (GO:0030139)	9/196	0.00464443150444719	0.0259482368835419	3.13085728926467	16.8192355600414	RPS27A;SCARB2;SRGAP3;EHD4;LYN;CLTB;CD36;GRIA1;SH3KBP1	GO_Cellular_Component_2023	Astrocyte
gs_ind_0	Endoplasmic Reticulum Membrane (GO:0005789)	22/800	0.0110729331111881	0.046651537861891	1.79555706675734	8.08584524633003	RPS27A;PTPN1;RYR2;TMCO1;RTN1;TP53INP2;SQLE;SURF4;ACSL3;SVIP;ELOVL5;VPS13A;INSIG1;GRIA1;MCTP1;SCARB2;VCP;SEC61B;CYP3A4;NSDHL;HMGCR;B3GALNT2	GO_Cellular_Component_2023	Astrocyte
gs_ind_0	Euchromatin (GO:0000791)	9/44	2.88588371019723e-08	1.48334422704138e-06	16.59874852497	288.168376339485	PSG1;H3-5;CBX3;H1-3;H1-0;UHRF1;CTR9;H1-2;H2AZ1	GO_Cellular_Component_2023	Astrocyte
gs_ind_0	Exocytic Vesicle Membrane (GO:0099501)	7/53	2.1652231230831e-05	0.000463718618860298	9.97095538252379	107.092069627579	SYN2;RPH3A;CLTB;SYT4;UNC13C;SYNPR;MCTP1	GO_Cellular_Component_2023	Astrocyte
gs_ind_0	Extracellular Membrane-Bounded Organelle (GO:0065010)	5/57	0.00221171395850423	0.0138636704228192	6.45562224889956	39.4695938455242	TUBB2A;SPTAN1;LFNG;ATP1A1;ATP1B1	GO_Cellular_Component_2023	Astrocyte
gs_ind_0	Extracellular Vesicle (GO:1903561)	5/60	0.00277379092325958	0.0165782387739003	6.10621545915664	35.9505897798199	TUBB2A;SPTAN1;LFNG;ATP1A1;ATP1B1	GO_Cellular_Component_2023	Astrocyte
gs_ind_0	Ficolin-1-Rich Granule Lumen (GO:1904813)	7/122	0.00364508078543435	0.0208174613745917	4.0074140418968	22.4991322260945	VCP;HSP90AB1;DYNLT1;SRP14;COMMD3;ALDOC;GSTP1	GO_Cellular_Component_2023	Astrocyte
gs_ind_0	Focal Adhesion (GO:0005925)	16/386	0.000589346605279304	0.00466846213523273	2.7691961659573	20.5931164423578	ADGRB1;RPL30;RPS4X;NEDD9;SCARB2;MAPRE1;CDH13;CFL1;AFAP1;YWHAG;RPS13;DAB2;RPL18;THY1;YWHAB;CNN2	GO_Cellular_Component_2023	Astrocyte
gs_ind_0	Heterochromatin (GO:0000792)	4/49	0.00788266201929698	0.0405168827791865	6.08622727387029	29.4761440891084	CBX3;UHRF1;H2AZ1;H1-4	GO_Cellular_Component_2023	Astrocyte
gs_ind_0	Intracellular Non-Membrane-Bounded Organelle (GO:0043232)	43/1184	7.86554283117037e-07	2.52680563451348e-05	2.42569910040679	34.0946662167865	RPS27A;PDK3;DYRK3;ESCO2;HMGB2;DYRK2;ALDOC;TSPYL2;RRP1B;RPL34;MORF4L2;JPT1;ZNF622;ACSL3;GNAI1;TEX11;GAPDH;VPS13A;PPID;NEDD9;CNN2;SH3PXD2A;VCP;MED27;H1-10;SEPTIN14;HINT1;CBX3;RRBP1;DEK;NSDHL;BASP1;RPS13;RPL18;CIAO2B;MARK1;TUBB2A;MAPRE1;ETV4;PHF6;NCL;EPB41L4B;RPS4X	GO_Cellular_Component_2023	Astrocyte
gs_ind_0	Intracellular Organelle Lumen (GO:0070013)	23/854	0.0119789126242849	0.049654524910342	1.7562289826306	7.77062385157683	SERPINI1;PDK3;PCK2;CHGB;SRP14;ALDOC;PRDX5;MTHFD2;FOXO3;NDUFS3;MAIP1;ATP5F1D;CNN2;VCP;SPTAN1;P3H2;NDUFB8;DYNLT1;GSTP1;BOLA3;HSP90AB1;SOD1;COMMD3	GO_Cellular_Component_2023	Astrocyte
gs_ind_0	Large Ribosomal Subunit (GO:0015934)	4/52	0.00970076206049922	0.0443809040698201	5.7093349689778	26.4659124748645	RPL30;RPL18;RPL39;RPL34	GO_Cellular_Component_2023	Astrocyte
gs_ind_0	Lipid Droplet (GO:0005811)	5/81	0.00989975969886895	0.0443809040698201	4.42769264568572	20.4348854367621	VCP;ACSL3;GAPDH;VPS13A;NSDHL	GO_Cellular_Component_2023	Astrocyte
gs_ind_0	Microtubule (GO:0005874)	12/185	4.98752783953598e-05	0.000753996855741615	4.47414685166847	44.3208320519021	CALM2;KIF5A;TUBB2A;CAMSAP1;MAPRE1;CALM1;EML4;TUBA1C;MAP1A;MAP1B;TUBA1A;CALM3	GO_Cellular_Component_2023	Astrocyte
gs_ind_0	Microtubule Cytoskeleton (GO:0015630)	17/340	4.33443545858404e-05	0.000708337151540694	3.37292742920032	33.8855558215424	KIF5A;TUBB2A;CAMSAP1;MAPRE1;CIAO2B;SPTAN1;EML4;TUBA1C;SEPTIN14;CBX3;MAP1A;MAP1B;TUBA1A;GAPDH;MARK1;TMEM9;NEDD9	GO_Cellular_Component_2023	Astrocyte
gs_ind_0	Mitochondrial Envelope (GO:0005740)	7/145	0.00919318066642606	0.0437527302087314	3.34001410846923	15.66230578638	TMEM14B;SLC25A33;SOD1;VPS13A;NDUFS3;HAX1;SLC25A4	GO_Cellular_Component_2023	Astrocyte
gs_ind_0	Mitochondrial Inner Membrane (GO:0005743)	21/370	7.80079222501723e-07	2.52680563451348e-05	3.85713453496045	54.2462400419031	COX6B1;UQCRQ;ATP5PD;MRPS34;ATP5MC3;ATP5MC1;MAIP1;NDUFS3;UQCRFS1;ATP5F1D;MPC2;NDUFB9;COX4I1;ENDOG;NDUFB8;NDUFB2;MRPL11;CYC1;NDUFA4;SLC25A5;SLC25A4	GO_Cellular_Component_2023	Astrocyte
gs_ind_0	Mitochondrial Membrane (GO:0031966)	31/538	1.34762852613954e-09	1.10906860401532e-07	3.9380956299893	80.4352859758204	RPS27A;HK2;COX6B1;UQCRQ;ATP5PD;ACSL3;MRPS34;ATP5MC3;TOMM20;PGRMC1;FOXO3;VPS13A;ATP5MC1;NDUFS3;MAIP1;UQCRFS1;ATP5F1D;MPC2;TMEM14B;NDUFB9;COX4I1;SLC25A33;ENDOG;NDUFB8;NDUFB2;MRPL11;CYC1;NDUFA4;SLC25A5;HAX1;SLC25A4	GO_Cellular_Component_2023	Astrocyte
gs_ind_0	Mitochondrial Outer Membrane (GO:0005741)	9/150	0.000751070955522315	0.00536181209914541	4.15341012485639	29.8796757552746	RPS27A;HK2;ACSL3;ATP5MC3;TOMM20;PGRMC1;FOXO3;VPS13A;HAX1	GO_Cellular_Component_2023	Astrocyte
gs_ind_0	Mitochondrial Proton-Transporting ATP Synthase Complex (GO:0005753)	4/18	0.000168494125112239	0.00196831773426569	19.1128383176833	166.063991915752	ATP5F1D;ATP5PD;ATP5MC3;ATP5MC1	GO_Cellular_Component_2023	Astrocyte
gs_ind_0	Mitochondrial Proton-Transporting ATP Synthase Complex, Coupling Factor F(o) (GO:0000276)	2/7	0.00512444679817191	0.0274371422318788	27.9146215001728	147.214252258357	ATP5PD;ATP5MC3	GO_Cellular_Component_2023	Astrocyte
gs_ind_0	Mitochondrial Respiratory Chain Complex I (GO:0005747)	5/41	0.000488487045153194	0.00448361323587039	9.28916772188327	70.8224503113602	NDUFB9;NDUFA4;NDUFB8;NDUFB2;NDUFS3	GO_Cellular_Component_2023	Astrocyte
gs_ind_0	Mitochondrial Respiratory Chain Complex III (GO:0005750)	3/11	0.000617617558746743	0.00466846213523273	25.3239998207966	187.135270627676	UQCRFS1;CYC1;UQCRQ	GO_Cellular_Component_2023	Astrocyte
gs_ind_0	Mitochondrial Respiratory Chain Complex IV (GO:0005751)	4/17	0.000132734190177823	0.00170563434378503	20.5291126366641	183.266714216362	UQCRFS1;COX4I1;NDUFA4;COX6B1	GO_Cellular_Component_2023	Astrocyte
gs_ind_0	Neuron Projection (GO:0043005)	43/557	3.1438477520217e-17	8.07968872269577e-15	5.46778697575659	207.76769865462	SCN8A;MYO1D;RTN1;DHX36;GABRA4;STMN2;SYT4;RGS7BP;ARHGAP44;ADGRB1;PLK2;TRIM9;STMN4;RPH3A;BBS2;BSN;CCK;OLFM1;NEFL;PGRMC1;KCNC1;GLRB;GRIA1;RGS6;ANK3;SEPTIN14;MAP1A;NSG1;MAP1B;OPRM1;SLC4A10;CNTN6;MARK1;NPTX1;NSG2;CPEB4;GLRA1;CDK5R2;CDH13;STMN1;TMEM266;SLC8A2;CALB2	GO_Cellular_Component_2023	Astrocyte
gs_ind_0	Neuronal Dense Core Vesicle (GO:0098992)	2/5	0.00249289389006838	0.0152541364225613	43.8680065181966	262.958475708841	SYT4;VPS13A	GO_Cellular_Component_2023	Astrocyte
gs_ind_0	Organelle Inner Membrane (GO:0019866)	23/398	1.70942199166562e-07	7.32202419763442e-06	3.93379552583986	61.2961672490747	COX6B1;UQCRQ;ATP5PD;MRPS34;ATP5MC3;ATP5MC1;MAIP1;TMX4;NDUFS3;UQCRFS1;ATP5F1D;MPC2;NDUFB9;COX4I1;ENDOG;NDUFB8;CBX3;NDUFB2;MRPL11;CYC1;NDUFA4;SLC25A5;SLC25A4	GO_Cellular_Component_2023	Astrocyte
gs_ind_0	Organelle Outer Membrane (GO:0031968)	9/169	0.00173071331652245	0.0111198330586568	3.66000033523218	23.2747533113935	RPS27A;HK2;ACSL3;ATP5MC3;TOMM20;PGRMC1;FOXO3;VPS13A;HAX1	GO_Cellular_Component_2023	Astrocyte
gs_ind_0	Polymeric Cytoskeletal Fiber (GO:0099513)	14/264	0.000108546046264897	0.00146822809947782	3.59891062182374	32.8520656975869	PNN;TUBB2A;CAMSAP1;MAPRE1;KIF5A;RHOQ;EML4;TUBA1C;MAP1A;MAP1B;NEFL;TUBA1A;GAS7;INA	GO_Cellular_Component_2023	Astrocyte
gs_ind_0	Polysomal Ribosome (GO:0042788)	3/28	0.0100159238756792	0.0443809040698201	8.43777907202485	38.8439830904352	RPL30;RPL18;RPL39	GO_Cellular_Component_2023	Astrocyte
gs_ind_0	Postsynaptic Density (GO:0014069)	11/151	3.55594751595418e-05	0.000652770365428732	5.07933994956881	52.0343020889291	ADGRB1;RPL30;CPEB4;GAP43;SRGAP3;RTN1;GRM5;RPS13;ARHGAP44;GRIA1;SLC8A2	GO_Cellular_Component_2023	Astrocyte
gs_ind_0	Proton-Transporting ATP Synthase Complex (GO:0045259)	4/18	0.000168494125112239	0.00196831773426569	19.1128383176833	166.063991915752	ATP5F1D;ATP5PD;ATP5MC3;ATP5MC1	GO_Cellular_Component_2023	Astrocyte
gs_ind_0	Recycling Endosome (GO:0055037)	9/159	0.00113414861177883	0.00767042613755679	3.90416010173621	26.4775181038878	SLC9A7;MYO5B;EHD4;NSG1;DYNC1I1;TUBA1A;GRIA1;USP6;MCTP1	GO_Cellular_Component_2023	Astrocyte
gs_ind_0	Respiratory Chain Complex I (GO:0045271)	5/41	0.000488487045153194	0.00448361323587039	9.28916772188327	70.8224503113602	NDUFB9;NDUFA4;NDUFB8;NDUFB2;NDUFS3	GO_Cellular_Component_2023	Astrocyte
gs_ind_0	Respiratory Chain Complex III (GO:0045275)	3/11	0.000617617558746743	0.00466846213523273	25.3239998207966	187.135270627676	UQCRFS1;CYC1;UQCRQ	GO_Cellular_Component_2023	Astrocyte
gs_ind_0	Respiratory Chain Complex IV (GO:0045277)	4/19	0.000210720903974389	0.00235457705745296	17.8793090721193	151.34792272929	COX4I1;UQCRFS1;COX6B1;NDUFA4	GO_Cellular_Component_2023	Astrocyte
gs_ind_0	Ribosome (GO:0005840)	6/61	0.000439686126018997	0.00448361323587039	7.22747920070032	55.8644350284032	RPL30;RPL39;RRBP1;RPS13;RPL18;RPS4X	GO_Cellular_Component_2023	Astrocyte
gs_ind_0	Sarcolemma (GO:0042383)	7/52	1.9054853736217e-05	0.000445190673655252	10.190349880005	110.750645410251	SGCD;RYR2;ANK3;ALOX12;ATP1A1;ATP1B1;SLC8A2	GO_Cellular_Component_2023	Astrocyte
gs_ind_0	Small Ribosomal Subunit (GO:0015935)	5/42	0.000547236212699705	0.00466846213523273	9.0412324929972	67.9053521405225	RPS27A;RPS13;RPS27AP5;FAU;RPS4X	GO_Cellular_Component_2023	Astrocyte
gs_ind_0	Spindle (GO:0005819)	11/208	0.00059049401077149	0.00466846213523273	3.60828591784351	26.8259859133915	CALM2;CALM3;NEDD9;IKBKG;TUBB2A;CALM1;MAPRE1;EML4;CBX3;TMEM9;CIAO2B	GO_Cellular_Component_2023	Astrocyte
gs_ind_0	Synaptic Vesicle Membrane (GO:0030672)	7/54	2.45345987617218e-05	0.000485030144750962	9.76079854809437	103.615037052915	SYN2;RPH3A;CLTB;SYT4;UNC13C;SYNPR;MCTP1	GO_Cellular_Component_2023	Astrocyte
gs_ind_0	Vesicle (GO:0031982)	20/234	1.72617681558804e-09	1.10906860401532e-07	6.00319487653342	121.128605006542	RPS27A;CALM1;MYO5B;MYO1D;CALM3;CALM2;LFNG;GAPDH;CEND1;CFL1;SPTAN1;TUBA1C;BMP5;BASP1;GSTP1;TUBB2A;DYNC1I1;LGR6;ATP1A1;ATP1B1	GO_Cellular_Component_2023	Astrocyte
gs_ind_0	Voltage-Gated Calcium Channel Complex (GO:0005891)	4/49	0.00788266201929698	0.0405168827791865	6.08622727387029	29.4761440891084	SCN8A;CACNA1A;CATSPERD;CACNA1D	GO_Cellular_Component_2023	Astrocyte
gs_ind_0	ATP Binding (GO:0005524)	13/279	0.000648429109257484	0.0141244775538261	3.14341620125107	23.0756859173826	SYN2;PDK3;HEXIM1;HSP90AB1;HSP90AA2P;DHX36;DYRK3;DYRK2;ATP1A1;MARK1;ATP5F1D;SNRK;TDG	GO_Molecular_Function_2023	Astrocyte
gs_ind_0	ATPase Binding (GO:0051117)	6/73	0.001146526976478	0.0205146434005528	5.94082575306753	40.225437672381	ATP6V1G1;UBXN1;TUNAR;SVIP;ATP1B1;TAF9	GO_Molecular_Function_2023	Astrocyte
gs_ind_0	Actin Binding (GO:0003779)	9/183	0.00296201937571597	0.0353326596960405	3.36518966014681	19.5917439124924	CDK5R2;TMSB10;SPTAN1;MAP1A;MAP1B;CACNA1A;CEACAM1;MTSS2;CNN2	GO_Molecular_Function_2023	Astrocyte
gs_ind_0	Adenyl Ribonucleotide Binding (GO:0032559)	16/309	4.77394268123325e-05	0.00239174528329786	3.50242432184511	34.8482567059106	PDE10A;SYN2;PDK3;HEXIM1;HSP90AB1;HMGCR;HSP90AA2P;DYRK3;DHX36;DYRK2;ATP1A1;MARK1;APRT;ATP5F1D;SNRK;TDG	GO_Molecular_Function_2023	Astrocyte
gs_ind_0	Adenylate Cyclase Regulator Activity (GO:0010854)	3/5	4.02300850424254e-05	0.00223947473402835	86.1143945163747	871.554784337734	CALM2;CALM3;CALM1	GO_Molecular_Function_2023	Astrocyte
gs_ind_0	Amyloid-Beta Binding (GO:0001540)	6/79	0.00172697138225464	0.0279100858874056	5.45504843100209	34.7016689950862	PFDN2;CRYAB;CACNA1A;PGRMC1;CD36;GRIA1	GO_Molecular_Function_2023	Astrocyte
gs_ind_0	Cadherin Binding (GO:0045296)	16/317	6.45565297211292e-05	0.00294025649002598	3.40881064761662	32.8881004375554	DOCK9;PTPN1;YKT6;MAPRE1;HSP90AB1;SNX9;CDH13;SPTAN1;RPL34;EHD4;ANK3;H1-10;PSMB6;CDH18;YWHAB;CNN2	GO_Molecular_Function_2023	Astrocyte
gs_ind_0	Calcium Channel Inhibitor Activity (GO:0019855)	3/10	0.000454595997136599	0.0108453616459732	28.7012439705509	220.887685391011	CALM2;CALM1;PHPT1	GO_Molecular_Function_2023	Astrocyte
gs_ind_0	Calcium Ion Transmembrane Transporter Activity (GO:0015085)	5/68	0.00476905812142015	0.0497770441423229	5.33586978098326	28.5234599303968	RYR2;TMCO1;CACNA1D;SLC8A2;ATP2B1	GO_Molecular_Function_2023	Astrocyte
gs_ind_0	Chromatin DNA Binding (GO:0031490)	10/83	9.03345284502247e-07	9.05151975071252e-05	8.86627075772572	123.393317443069	H3-3A;H3-5;H1-10;H1-0;H1-3;FOXO3;H1-4;H1-2;PER1;H2AZ1	GO_Molecular_Function_2023	Astrocyte
gs_ind_0	Clathrin Light Chain Binding (GO:0032051)	2/6	0.00369959228964618	0.0421249031161985	34.1187156738487	191.048862643956	NSG1;NSG2	GO_Molecular_Function_2023	Astrocyte
gs_ind_0	Cyclase Activator Activity (GO:0010853)	2/5	0.00249289389006838	0.0328521981173193	43.8680065181966	262.958475708841	CALM2;CALM3	GO_Molecular_Function_2023	Astrocyte
gs_ind_0	Double-Stranded DNA Binding (GO:0003690)	22/649	0.000954493580208157	0.0191280513473715	2.2361284274666	15.5507742034033	BHLHE22;MEF2C;BACH2;HMGB2;EMX2;H1-2;ETV5;CGGBP1;CREB5;FOXO3;H1-10;POU3F2;H1-3;RUNX2;PSG1;CRY1;UHRF1;ETV4;H1-0;H1-4;BHLHE40;TDG	GO_Molecular_Function_2023	Astrocyte
gs_ind_0	Ephrin Receptor Binding (GO:0046875)	3/21	0.00441810407813152	0.0470951094285934	11.6324694839546	63.0717685422338	EFNB1;PTPN1;LYN	GO_Molecular_Function_2023	Astrocyte
gs_ind_0	Flavin Adenine Dinucleotide Binding (GO:0050660)	5/55	0.00188634608371396	0.0285290079590244	6.71162326316665	42.1027752384788	SQLE;LDHD;CRY1;CRY2;ACOXL	GO_Molecular_Function_2023	Astrocyte
gs_ind_0	GTPase Regulator Activity (GO:0030695)	18/423	0.000200639681144609	0.00628253001584057	2.84322156474739	24.2071880886875	RGS6;DOCK9;SH3BP4;RASGEF1B;GPS2;TNK2;RIMS1;SRGAP3;SIPA1L2;SH3BP5;RGL1;ELMOD1;MTSS2;RASGRF2;DOCK5;LAMTOR5;ARHGAP44;THY1	GO_Molecular_Function_2023	Astrocyte
gs_ind_0	Inhibitory Extracellular Ligand-Gated Monoatomic Ion Channel Activity (GO:0005237)	3/13	0.00104519451618399	0.0193941649114139	20.4993653211475	140.698465403985	GABRA4;GLRA1;GLRB	GO_Molecular_Function_2023	Astrocyte
gs_ind_0	Insulin-Like Growth Factor Receptor Binding (GO:0005159)	3/13	0.00104519451618399	0.0193941649114139	20.4993653211475	140.698465403985	YWHAG;PIK3R1;YWHAH	GO_Molecular_Function_2023	Astrocyte
gs_ind_0	Ion Channel Inhibitor Activity (GO:0008200)	4/34	0.00208398287798878	0.0298307263392109	9.08283002588438	56.072618381501	CALM2;CALM1;NEDD4L;PHPT1	GO_Molecular_Function_2023	Astrocyte
gs_ind_0	Kinase Binding (GO:0019900)	18/458	0.000516378299179567	0.0117593421767711	2.61502154693835	19.7922375457287	CALM2;SPRED1;PTPN1;CALM1;MAPRE1;TEX14;HSP90AB1;NR4A3;CDK5R2;EEF1A2;ACSL3;SKAP1;CEACAM1;FOXO3;CALM3;PER1;THY1;HIF1A	GO_Molecular_Function_2023	Astrocyte
gs_ind_0	Ligand-Gated Monoatomic Anion Channel Activity (GO:0099095)	3/18	0.00280921268615016	0.0343272086771031	13.8849470554996	81.571995340542	GABRA4;GLRA1;GLRB	GO_Molecular_Function_2023	Astrocyte
gs_ind_0	Magnesium Ion Binding (GO:0000287)	10/155	0.000217499793531863	0.00640984685643902	4.47083799592073	37.7039746571196	NUDT8;ENDOG;GNAI1;MTHFD2;DHX36;DYRK3;DYRK2;MARK1;SNRK;TDG	GO_Molecular_Function_2023	Astrocyte
gs_ind_0	Metal Ion Binding (GO:0046872)	21/521	0.000130161318573101	0.00501621696962489	2.6832846088915	24.0066389139036	CALM1;DYRK3;DHX36;CACNA1A;SYT4;DYRK2;CALM3;CDH18;CALM2;RPH3A;GNAI1;MTHFD2;MCTP1;TPT1;ENDOG;MARK1;SNRK;NUDT8;CDH13;CALB2;TDG	GO_Molecular_Function_2023	Astrocyte
gs_ind_0	NADH Dehydrogenase (Quinone) Activity (GO:0050136)	5/34	0.000198944120122302	0.00628253001584057	11.4953710297678	97.9691452882318	NDUFB9;NDUFA4;NDUFB8;NDUFB2;NDUFS3	GO_Molecular_Function_2023	Astrocyte
gs_ind_0	NADH Dehydrogenase (Ubiquinone) Activity (GO:0008137)	5/33	0.000171947006641259	0.00615324645194792	11.8990122364735	103.144496077095	NDUFB9;NDUFA4;NDUFB8;NDUFB2;NDUFS3	GO_Molecular_Function_2023	Astrocyte
gs_ind_0	Nuclear Receptor Binding (GO:0016922)	7/115	0.00262292998940673	0.0328521981173193	4.26669844801102	25.3589655077513	NR4A3;BUD31;PRKCB;CRY1;YWHAH;PPID;HIF1A	GO_Molecular_Function_2023	Astrocyte
gs_ind_0	Nucleosomal DNA Binding (GO:0031492)	8/34	5.32117465929691e-08	6.66477126076938e-06	19.8693146440001	332.79088600217	H3-3A;H1-10;H3-5;H1-0;H1-3;H1-4;H1-2;H2AZ1	GO_Molecular_Function_2023	Astrocyte
gs_ind_0	Nucleosome Binding (GO:0031491)	8/62	6.67533821181767e-06	0.000477763492017236	9.65452343568476	115.053831318231	H3-3A;H1-10;H3-5;H1-0;H1-3;H1-4;H1-2;H2AZ1	GO_Molecular_Function_2023	Astrocyte
gs_ind_0	Oxidoreduction-Driven Active Transmembrane Transporter Activity (GO:0015453)	7/54	2.45345987617218e-05	0.00153647924745283	9.76079854809437	103.615037052915	NDUFB9;COX4I1;NDUFA4;NDUFB8;COX6B1;NDUFB2;NDUFS3	GO_Molecular_Function_2023	Astrocyte
gs_ind_0	Phosphatase Activator Activity (GO:0019211)	3/17	0.00236909292597717	0.0328521981173193	14.8428972870762	89.728997049937	CALM2;CALM3;CALM1	GO_Molecular_Function_2023	Astrocyte
gs_ind_0	Phosphatase Binding (GO:0019902)	7/109	0.00193610034053259	0.0285290079590244	4.51712924025792	28.2188653071016	SPRED1;VCP;PIK3R1;CRY1;SKAP1;CEACAM1;CRY2	GO_Molecular_Function_2023	Astrocyte
gs_ind_0	Protein Kinase Binding (GO:0019901)	29/509	5.89731804830992e-09	1.47727817110163e-06	3.88556808307497	73.6267287662342	PTPN1;CALM1;RYR2;PSG8;PRKCB;CALM3;CALM2;EEF1A2;ACSL3;FOXO3;YWHAG;NEDD9;THY1;SPRED1;TEX14;NR4A3;HINT1;DUSP1;DUSP16;SKAP1;GSTP1;HIF1A;PRKAR2B;PSG1;MAPRE1;CDK5R2;CEACAM1;PSG3;GRM5	GO_Molecular_Function_2023	Astrocyte
gs_ind_0	Protein Phosphatase Activator Activity (GO:0072542)	3/15	0.00162350994077153	0.0276774579547982	17.2186138613861	110.597995206367	CALM2;CALM3;CALM1	GO_Molecular_Function_2023	Astrocyte
gs_ind_0	Protein Phosphatase Binding (GO:0019903)	7/115	0.00262292998940673	0.0328521981173193	4.26669844801102	25.3589655077513	VCP;PIK3R1;SOD1;SKAP1;CEACAM1;ARPP19;FOXO1	GO_Molecular_Function_2023	Astrocyte
gs_ind_0	Protein Serine/Threonine Kinase Inhibitor Activity (GO:0030291)	4/32	0.00165733281166456	0.0276774579547982	9.72070336023124	62.2372475852335	SPRED1;PRKAR2B;YWHAG;HEXIM1	GO_Molecular_Function_2023	Astrocyte
gs_ind_0	Protein Tyrosine Kinase Binding (GO:1990782)	7/85	0.00044568753147091	0.0108453616459732	5.9016765502599	45.5367015575242	PSG1;PTPN1;PSG8;CEACAM1;PSG3;NEDD9;GRM5	GO_Molecular_Function_2023	Astrocyte
gs_ind_0	Purine Ribonucleoside Triphosphate Binding (GO:0035639)	20/475	0.000104737147956049	0.00437277592716505	2.81001039334208	25.751094570021	PDK3;HEXIM1;HSP90AA2P;DYRK3;DHX36;DYRK2;SYN2;RHOQ;GNAI1;ATP5F1D;SCG5;ARL4C;TUBA1C;TUBA1A;MARK1;SNRK;TUBB2A;HSP90AB1;ATP1A1;TDG	GO_Molecular_Function_2023	Astrocyte
gs_ind_0	RNA Binding (GO:0003723)	46/1395	4.31568932536634e-06	0.000360360058668089	2.19237134825812	27.0829190207199	EIF1B;RPS27A;PTPN1;PNN;SF3A1;HEXIM1;ACO1;DHX36;SRP14;PRPF4B;HMGB2;RRP1B;H1-2;CELF4;RPL34;ZNF622;YWHAG;FKBP4;FAU;RPL30;SRRM4;VCP;SEC61B;RIMS1;TPT1;H1-10;H1-3;RRBP1;DEK;RPS13;MRPL11;RPL18;CPEB4;ETF1;HNRNPAB;MAPRE1;HSP90AB1;QKI;RPL39;H1-0;PHF6;NCL;KHDRBS3;SLC25A5;H1-4;RPS4X	GO_Molecular_Function_2023	Astrocyte
gs_ind_0	RNA Polymerase II-specific DNA-binding Transcription Factor Binding (GO:0061629)	10/227	0.00392089728172411	0.0427036856118213	2.98548485572456	16.5438695339897	PSG1;BEX1;MEF2C;ZFPM2;BBS2;BUD31;CRY1;NFKBIA;BHLHE40;HIF1A	GO_Molecular_Function_2023	Astrocyte
gs_ind_0	Ribosome Binding (GO:0043022)	6/85	0.00250699604333129	0.0328521981173193	5.04259598773898	30.1984435057919	EIF1B;ETF1;CPEB4;SEC61B;TMCO1;MAIP1	GO_Molecular_Function_2023	Astrocyte
gs_ind_0	Titin Binding (GO:0031432)	3/12	0.000813680565443861	0.0169855818036406	22.6577544394116	161.185966673136	CALM2;CALM3;CALM1	GO_Molecular_Function_2023	Astrocyte
gs_ind_0	Transcription Cis-Regulatory Region Binding (GO:0000976)	17/471	0.00181776803217058	0.0284594307536706	2.39290193610801	15.0995603087707	PSG1;FOXN3;BAHD1;MEF2C;PRDX5;PER2;DHX36;UHRF1;HMGB2;FOXO3;BASP1;TAF9;PER1;CRY2;ETV5;HIF1A;ZNF57	GO_Molecular_Function_2023	Astrocyte
gs_ind_0	Transcription Regulatory Region Nucleic Acid Binding (GO:0001067)	12/222	0.000277397913292955	0.00731454497683002	3.6843239574831	30.1748253274821	PSG1;BAHD1;MEF2C;PER2;DHX36;HMGB2;CRY2;FOXO3;BASP1;TAF9;PER1;ETV5	GO_Molecular_Function_2023	Astrocyte
gs_ind_0	Transition Metal Ion Binding (GO:0046914)	16/455	0.00314895764833605	0.0366890181817758	2.33041626556985	13.4247911961556	NUDT8;KLF7;PTPN1;GLRA1;MSRB3;RPH3A;ZFPM2;CYP3A4;PCK2;SOD1;MT1E;XPNPEP1;MT1L;UHRF1;DYRK2;ZNF331	GO_Molecular_Function_2023	Astrocyte
gs_ind_0	Tubulin Binding (GO:0015631)	15/319	0.000233480237696116	0.00649853328254188	3.16551061718393	26.4713075152817	EML6;ARL4C;CAMSAP1;KIF5A;AGBL1;STMN4;MAP1LC3A;EML4;STMN1;MAP1A;STMN2;PHF6;DYNC1I1;GAPDH;MAP1B	GO_Molecular_Function_2023	Astrocyte
gs_ind_0	Ubiquitin Protein Ligase Binding (GO:0031625)	21/271	3.96472447092825e-09	1.47727817110163e-06	5.39481881968248	104.367244931845	RPS27A;RPS27AP5;FOXO1;UCHL1;PER1;IKBKG;VCP;TNK2;MAP1LC3A;SNX9;UBXN1;ABI2;HIF1A;PRKAR2B;TUBB2A;DIO2;HSP90AB1;UBE2L5;TRAF4;SLC25A5;NFKBIA	GO_Molecular_Function_2023	Astrocyte
gs_ind_0	Ubiquitin-Like Protein Ligase Binding (GO:0044389)	21/289	1.23099852918044e-08	2.05576754373133e-06	5.03089760247554	91.627009014402	RPS27A;RPS27AP5;FOXO1;UCHL1;PER1;IKBKG;VCP;TNK2;MAP1LC3A;SNX9;UBXN1;ABI2;HIF1A;PRKAR2B;TUBB2A;DIO2;HSP90AB1;UBE2L5;TRAF4;SLC25A5;NFKBIA	GO_Molecular_Function_2023	Astrocyte
gs_ind_0	WW Domain Binding (GO:0050699)	3/20	0.00383225907084881	0.0426658176554501	12.2974866717441	68.4269150970456	TRAF4;NDFIP1;TNK2	GO_Molecular_Function_2023	Astrocyte
gs_ind_0	ADP Transport (GO:0015866)	2/7	0.00512444679817191	0.0466195159978095	27.9146215001728	147.214252258357	SLC25A4;SLC25A5	GO_Biological_Process_2023	Astrocyte
gs_ind_0	ATP Biosynthetic Process (GO:0006754)	4/25	0.000637149774609769	0.013160798623087	12.8878186365813	94.8350882517613	ATP5F1D;ATP5PD;ATP5MC3;ATP5MC1	GO_Biological_Process_2023	Astrocyte
gs_ind_0	Aerobic Electron Transport Chain (GO:0019646)	10/68	1.33979254703128e-07	8.4406930462971e-05	11.143818716567	176.357404239797	NDUFB9;COX4I1;NDUFA4;NDUFB8;COX6B1;UQCRQ;NDUFB2;NDUFS3;UQCRFS1;CYC1	GO_Biological_Process_2023	Astrocyte
gs_ind_0	Aerobic Respiration (GO:0009060)	5/58	0.00238887753025126	0.0308716480832471	6.33479934029687	38.2427507983811	NDUFB9;NDUFB8;NDUFB2;NDUFS3;ATP5F1D	GO_Biological_Process_2023	Astrocyte
gs_ind_0	Anterograde Axonal Protein Transport (GO:0099641)	2/7	0.00512444679817191	0.0466195159978095	27.9146215001728	147.214252258357	MAP1A;KIF5A	GO_Biological_Process_2023	Astrocyte
gs_ind_0	Anterograde Axonal Transport (GO:0008089)	4/39	0.00346996194075979	0.039566986835813	7.80259129145583	44.1908469631673	SOD1;NEFL;KIF5A;MAP1A	GO_Biological_Process_2023	Astrocyte
gs_ind_0	Anterograde Trans-Synaptic Signaling (GO:0098916)	12/199	0.00010036889558376	0.00459872030674684	4.13863577863578	38.1030050432913	GRIA1;SYN2;KIF5A;GLRA1;SST;BSN;UNC119;CRH;CACNA1A;NPTX1;GLRB;UNC13C	GO_Biological_Process_2023	Astrocyte
gs_ind_0	Axo-Dendritic Protein Transport (GO:0099640)	2/7	0.00512444679817191	0.0466195159978095	27.9146215001728	147.214252258357	MAP1A;KIF5A	GO_Biological_Process_2023	Astrocyte
gs_ind_0	Axon Development (GO:0061564)	10/99	4.59872560056126e-06	0.000728048210752066	7.27834905234366	89.4489544244555	BHLHE22;KLF7;PAK3;GAP43;CCK;ANK3;SLITRK4;MAP1A;MAP1B;APLP1	GO_Biological_Process_2023	Astrocyte
gs_ind_0	Axonogenesis (GO:0007409)	13/187	1.17496190699676e-05	0.00155837052927991	4.81169931989975	54.6209177895304	KLF7;KIF5A;PAK3;HSP90AB1;CCK;ANK3;SLITRK4;EFNB1;MAP1A;MAP1B;LGR6;CNTN6;APLP1	GO_Biological_Process_2023	Astrocyte
gs_ind_0	Calcium Ion Import Across Plasma Membrane (GO:0098703)	4/37	0.00285746435015552	0.0349553891378248	8.26882748727757	48.4373083091797	SCN8A;CACNA1A;SLC8A2;CACNA1D	GO_Biological_Process_2023	Astrocyte
gs_ind_0	Calcium Ion-Regulated Exocytosis Of Neurotransmitter (GO:0048791)	4/14	5.8007684658286e-05	0.00339952012416002	26.3965348152991	257.496482987336	UNC13C;RIMS4;SYT4;RIMS1	GO_Biological_Process_2023	Astrocyte
gs_ind_0	Carbohydrate Catabolic Process (GO:0016052)	4/41	0.00416600554679361	0.043203020485267	7.38608695652174	40.4816476994158	ALDOC;GAPDH;HK2;GBA3	GO_Biological_Process_2023	Astrocyte
gs_ind_0	Cardiac Muscle Cell Action Potential Involved In Contraction (GO:0086002)	5/29	9.07159316929072e-05	0.00430019826231749	13.8430800891785	128.848310265801	NEDD4L;RYR2;GPD1L;ATP1A1;CACNA1D	GO_Biological_Process_2023	Astrocyte
gs_ind_0	Cell Morphogenesis Involved In Neuron Differentiation (GO:0048667)	10/77	4.44107533161897e-07	0.000139893872945998	9.65582071679069	141.237612214579	ADGRB1;KLF7;PAK3;MEF2C;CCK;ANK3;SLITRK4;MAP1A;MAP1B;APLP1	GO_Biological_Process_2023	Astrocyte
gs_ind_0	Cellular Component Assembly (GO:0022607)	11/256	0.00308075427375371	0.0373245229320162	2.8993290171428	16.7656043593179	REPS2;IKBKG;RIMS1;SNX9;BSN;ANK3;RTN1;MTSS2;TEX11;PPID;NEDD9	GO_Biological_Process_2023	Astrocyte
gs_ind_0	Cellular Respiration (GO:0045333)	11/85	1.22541222621641e-07	8.4406930462971e-05	9.59486786751047	152.700579226438	NDUFB9;COX4I1;NDUFA4;NR4A3;NDUFB8;UQCRFS1;COX6B1;UQCRQ;NDUFB2;NDUFS3;CYC1	GO_Biological_Process_2023	Astrocyte
gs_ind_0	Cellular Response To Acid Chemical (GO:0071229)	5/27	6.33257895131473e-05	0.00346915194724198	15.0743230625584	145.72676565809	CPEB4;SH3BP4;GLRA1;LAMTOR5;VEGFA	GO_Biological_Process_2023	Astrocyte
gs_ind_0	Cellular Response To Amino Acid Stimulus (GO:0071230)	4/35	0.00232332868304393	0.030863463323694	8.79426827939414	53.3350767536186	CPEB4;GLRA1;SH3BP4;LAMTOR5	GO_Biological_Process_2023	Astrocyte
gs_ind_0	Cellular Response To Calcium Ion (GO:0071277)	5/69	0.0050750707298561	0.0466195159978095	5.25301283304019	27.7538458372046	MEF2C;ADCY1;CACNA1A;SYT4;CPNE9	GO_Biological_Process_2023	Astrocyte
gs_ind_0	Cellular Response To Catecholamine Stimulus (GO:0071870)	3/19	0.00329642989530812	0.0386372248194253	13.043112003508	74.540279644634	NR4A3;APLP1;RYR2	GO_Biological_Process_2023	Astrocyte
gs_ind_0	Cellular Response To Cold (GO:0070417)	2/5	0.00249289389006838	0.0318887949389458	43.8680065181966	262.958475708841	NFKBIA;FOXO1	GO_Biological_Process_2023	Astrocyte
gs_ind_0	Cellular Response To Heat (GO:0034605)	4/40	0.00380722325395064	0.0405768607501639	7.58863358515407	42.2751785673917	VCP;HSP90AA2P;HSP90AB1;DHX36	GO_Biological_Process_2023	Astrocyte
gs_ind_0	Cellular Response To Increased Oxygen Levels (GO:0036295)	3/10	0.000454595997136599	0.0108762605478039	28.7012439705509	220.887685391011	ATP6V1G1;ATP6V0D1;FOXO1	GO_Biological_Process_2023	Astrocyte
gs_ind_0	Cellular Response To Insulin Stimulus (GO:0032869)	8/99	0.000201174267374195	0.00622560713569428	5.745232733205	48.8996235622086	PIK3R1;RHOQ;SLC25A33;PCK2;CEACAM1;INSIG1;FOXO1;GOT1	GO_Biological_Process_2023	Astrocyte
gs_ind_0	Cellular Response To Lipid (GO:0071396)	12/228	0.000353267126491628	0.00917766143050414	3.58168296967373	28.4682408010651	WNT9A;PDK3;MEF2C;LYN;GNAI1;ADCY1;CTR9;HMGB2;H2AZ1;INSIG1;ATP1A1;GSTP1	GO_Biological_Process_2023	Astrocyte
gs_ind_0	Cellular Response To Metal Ion (GO:0071248)	10/135	6.94570210929184e-05	0.00372407857774796	5.18589843857825	49.6539528066419	GLRA1;MEF2C;ANK3;TFR2;MT1E;ADCY1;MT1L;CACNA1A;SYT4;CPNE9	GO_Biological_Process_2023	Astrocyte
gs_ind_0	Cellular Response To Organic Cyclic Compound (GO:0071407)	8/151	0.00316718442429548	0.0378260888588845	3.6586087854081	21.0549726268599	MEF2C;NR4A3;SLC26A3;GNAI1;ADCY1;INSIG1;ATP1A1;H2AZ1	GO_Biological_Process_2023	Astrocyte
gs_ind_0	Cellular Response To Oxygen Levels (GO:0071453)	3/9	0.000322059822855098	0.00854306056415627	33.1176401663835	266.291434967905	ATP6V1G1;ATP6V0D1;CPEB4	GO_Biological_Process_2023	Astrocyte
gs_ind_0	Cellular Response To Oxygen-Containing Compound (GO:1901701)	23/406	2.42929847927575e-07	0.000102030536129581	3.8509644189674	58.6520871151789	PDK3;MEF2C;DHX36;CACNA1A;SYT4;CPNE9;HMGB2;SH3BP4;PRDX5;ADCY1;LAMTOR5;INSIG1;FOXO1;VCP;NR4A3;WNT9A;GSTP1;CPEB4;GLRA1;SLC26A3;LYN;CTR9;H2AZ1	GO_Biological_Process_2023	Astrocyte
gs_ind_0	Cellular Response To Peptide Hormone Stimulus (GO:0071375)	9/89	1.36273060622669e-05	0.00156094596713239	7.3117811907706	81.9170651548374	PIK3R1;RHOQ;NR4A3;SLC25A33;PCK2;CEACAM1;INSIG1;FOXO1;GOT1	GO_Biological_Process_2023	Astrocyte
gs_ind_0	Cellular Response To Zinc Ion (GO:0071294)	3/15	0.00162350994077153	0.0254114599425108	17.2186138613861	110.597995206367	MT1L;GLRA1;MT1E	GO_Biological_Process_2023	Astrocyte
gs_ind_0	Chemical Synaptic Transmission (GO:0007268)	14/273	0.000154054790930278	0.00546786018513101	3.47331384163969	30.4894513225561	GRIA1;SYN2;KIF5A;GLRA1;SST;BSN;UNC119;GABRA4;CRH;CACNA1A;NPTX1;NSG1;GLRB;UNC13C	GO_Biological_Process_2023	Astrocyte
gs_ind_0	Chromosome Condensation (GO:0030261)	5/32	0.000147837783439915	0.00539929296041427	12.3320091673033	108.760859288985	H1-10;H1-0;H1-3;H1-4;H1-2	GO_Biological_Process_2023	Astrocyte
gs_ind_0	Chromosome Organization (GO:0051276)	6/45	8.01127279001704e-05	0.00395851126094959	10.1590946510029	95.8213509741034	H3-3A;H1-10;H1-0;H1-3;H1-4;H1-2	GO_Biological_Process_2023	Astrocyte
gs_ind_0	Clathrin Coat Assembly (GO:0048268)	3/13	0.00104519451618399	0.0188135012913117	20.4993653211475	140.698465403985	NSG1;NSG2;CALY	GO_Biological_Process_2023	Astrocyte
gs_ind_0	Coronary Vasculature Morphogenesis (GO:0060977)	2/7	0.00512444679817191	0.0466195159978095	27.9146215001728	147.214252258357	SPRED1;VEGFA	GO_Biological_Process_2023	Astrocyte
gs_ind_0	Cytoplasmic Translation (GO:0002181)	9/93	1.94825812397637e-05	0.0019866869825287	6.96497005034816	75.5419938542096	RPL30;ETF1;RPS27A;RPL34;RPL39;RPS13;FAU;RPL18;RPS4X	GO_Biological_Process_2023	Astrocyte
gs_ind_0	Cytoskeleton Organization (GO:0007010)	7/111	0.00214736299833771	0.0295702445672734	4.43045702029368	27.2185778408666	NEDD9;CAMSAP1;CFL1;MARK1;SH3KBP1;THY1;CNN2	GO_Biological_Process_2023	Astrocyte
gs_ind_0	Cytoskeleton-Dependent Cytokinesis (GO:0061640)	6/81	0.00196290837152564	0.0285953579804662	5.31028035488987	33.1007194499549	SNX9;UNC119;ANK3;STMN1;SEPTIN14;CFL1	GO_Biological_Process_2023	Astrocyte
gs_ind_0	Cytoskeleton-Dependent Intracellular Transport (GO:0030705)	4/22	0.000382770077674087	0.00955030292810593	14.978848413631	117.854718736025	DYNC1I1;TUBB2A;TUBA1A;TUBA1C	GO_Biological_Process_2023	Astrocyte
gs_ind_0	Dense Core Granule Cytoskeletal Transport (GO:0099519)	2/6	0.00369959228964618	0.0405346633474277	34.1187156738487	191.048862643956	KIF5A;SYT4	GO_Biological_Process_2023	Astrocyte
gs_ind_0	Detection Of Calcium Ion (GO:0005513)	3/12	0.000813680565443861	0.0155339017039282	22.6577544394116	161.185966673136	CALM2;CALM3;RYR2	GO_Biological_Process_2023	Astrocyte
gs_ind_0	Endocytosis (GO:0006897)	9/187	0.00341772573251595	0.039566986835813	3.28945198371432	18.6800739374084	REPS2;SCARB2;RHOQ;OCIAD2;SNX9;EHD4;TFR2;CD36;DAB2	GO_Biological_Process_2023	Astrocyte
gs_ind_0	Endoplasmic Reticulum To Cytosol Transport (GO:1903513)	3/15	0.00162350994077153	0.0254114599425108	17.2186138613861	110.597995206367	VCP;SEC61B;UFD1	GO_Biological_Process_2023	Astrocyte
gs_ind_0	Endosomal Transport (GO:0016197)	10/180	0.000709361009101872	0.0140755097869033	3.81291948013247	27.6480357617264	REPS2;ARL4C;MYO5B;CALY;YKT6;SNX9;EHD4;AP5M1;NSG1;NSG2	GO_Biological_Process_2023	Astrocyte
gs_ind_0	Energy Derivation By Oxidation Of Organic Compounds (GO:0015980)	7/43	5.20034436251476e-06	0.000728048210752066	12.7058730908518	154.589635167671	COX4I1;MRAP2;NDUFA4;NR4A3;COX6B1;UQCRQ;CYC1	GO_Biological_Process_2023	Astrocyte
gs_ind_0	Entrainment Of Circadian Clock By Photoperiod (GO:0043153)	5/23	2.78338252691528e-05	0.00233549298273031	18.335453100159	192.325308026447	PER2;CRY1;BHLHE40;PER1;CRY2	GO_Biological_Process_2023	Astrocyte
gs_ind_0	Eye Photoreceptor Cell Development (GO:0042462)	3/13	0.00104519451618399	0.0188135012913117	20.4993653211475	140.698465403985	RPGRIP1;THY1;VEGFA	GO_Biological_Process_2023	Astrocyte
gs_ind_0	Fat Cell Differentiation (GO:0045444)	5/62	0.00320166086719662	0.0380574782327145	5.89353306540007	33.8529583128512	NR4A3;PER2;ZFPM2;BBS2;FOXO1	GO_Biological_Process_2023	Astrocyte
gs_ind_0	Generation Of Neurons (GO:0048699)	11/172	0.000115395234899398	0.00510168406923653	4.41656263203248	40.0456248133867	WNT9A;MEF2C;CCK;MYT1L;RTN1;SEPTIN14;POU3F2;MAP1B;EMX2;MARK1;RUNX2	GO_Biological_Process_2023	Astrocyte
gs_ind_0	Gluconeogenesis (GO:0006094)	4/32	0.00165733281166456	0.0254663334475287	9.72070336023124	62.2372475852335	PER2;MDH1;PCK2;CRY1	GO_Biological_Process_2023	Astrocyte
gs_ind_0	Glucose Homeostasis (GO:0042593)	7/87	0.000513319100110867	0.0116537309214359	5.75476547440565	43.5901206761347	KLF7;HK2;PIK3R1;CRY1;FOXO1;CRY2;HIF1A	GO_Biological_Process_2023	Astrocyte
gs_ind_0	Glucose Metabolic Process (GO:0006006)	5/59	0.00257612783805717	0.0325197394783161	6.21841029989978	37.0708530523343	HK2;PER2;PCK2;CRY1;MDH1	GO_Biological_Process_2023	Astrocyte
gs_ind_0	Growth Hormone Receptor Signaling Pathway (GO:0060396)	3/17	0.00236909292597717	0.030863463323694	14.8428972870762	89.728997049937	PTPN1;LYN;PIK3R1	GO_Biological_Process_2023	Astrocyte
gs_ind_0	Growth Hormone Receptor Signaling Pathway Via JAK-STAT (GO:0060397)	2/7	0.00512444679817191	0.0466195159978095	27.9146215001728	147.214252258357	PTPN1;LYN	GO_Biological_Process_2023	Astrocyte
gs_ind_0	Heart Contraction (GO:0060047)	4/41	0.00416600554679361	0.043203020485267	7.38608695652174	40.4816476994158	ATP1B1;SGCD;SOD1;RYR2	GO_Biological_Process_2023	Astrocyte
gs_ind_0	Hexose Biosynthetic Process (GO:0019319)	4/35	0.00232332868304393	0.030863463323694	8.79426827939414	53.3350767536186	PER2;MDH1;PCK2;CRY1	GO_Biological_Process_2023	Astrocyte
gs_ind_0	Homophilic Cell Adhesion Via Plasma Membrane Adhesion Molecules (GO:0007156)	5/60	0.00277379092325958	0.0347020390642078	6.10621545915664	35.9505897798199	IGSF11;CDH13;CNTN6;CEACAM1;SDK2	GO_Biological_Process_2023	Astrocyte
gs_ind_0	Inorganic Cation Import Across Plasma Membrane (GO:0098659)	8/103	0.000264207944386477	0.00756595477106729	5.50404824950879	45.3466101452332	SLC9A7;SCN8A;SLC9A2;CACNA1A;ATP1A1;ATP1B1;CACNA1D;SLC8A2	GO_Biological_Process_2023	Astrocyte
gs_ind_0	Inorganic Cation Transmembrane Transport (GO:0098662)	12/284	0.00234192327597376	0.030863463323694	2.84166341964507	17.2113380507165	SLC9A7;SLC9A2;KCNH7;SLC6A7;TMCO1;CACNA1A;ATP6V0D1;KCNC1;ATP1A1;ATP1B1;CACNA1D;SLC8A2	GO_Biological_Process_2023	Astrocyte
gs_ind_0	Intracellular Calcium Ion Homeostasis (GO:0006874)	8/138	0.00181190819479008	0.0275060762100663	4.02436758085526	25.4073406204792	RYR2;TPT1;TMCO1;TUNAR;ATP1B1;MAIP1;SLC8A2;ATP2B1	GO_Biological_Process_2023	Astrocyte
gs_ind_0	Intracellular Glucose Homeostasis (GO:0001678)	6/43	6.16150205976403e-05	0.00345044115346786	10.7014435093089	103.746266428563	HK2;PIK3R1;PDK3;PCK2;FOXO1;HIF1A	GO_Biological_Process_2023	Astrocyte
gs_ind_0	Intracellular Iron Ion Homeostasis (GO:0006879)	5/50	0.00122680558626206	0.0210309529073496	7.45008772739865	49.9404827796941	ATP6V1G1;TFR2;SOD1;ATP6V0D1;NDFIP1	GO_Biological_Process_2023	Astrocyte
gs_ind_0	Intracellular Monoatomic Cation Homeostasis (GO:0030003)	10/190	0.00107172066812835	0.0190192681949539	3.60078176479244	24.6239094464051	ATP6V1G1;RYR2;TPT1;TFR2;SOD1;ATP6V0D1;ATP1A1;ATP1B1;NDFIP1;SLC8A2	GO_Biological_Process_2023	Astrocyte
gs_ind_0	Lactate Metabolic Process (GO:0006089)	2/7	0.00512444679817191	0.0466195159978095	27.9146215001728	147.214252258357	PER2;LDHD	GO_Biological_Process_2023	Astrocyte
gs_ind_0	Linoleic Acid Metabolic Process (GO:0043651)	3/19	0.00329642989530812	0.0386372248194253	13.043112003508	74.540279644634	ELOVL5;GSTP1;ALOX12	GO_Biological_Process_2023	Astrocyte
gs_ind_0	Lipoprotein Localization (GO:0044872)	4/12	2.94285386553895e-05	0.00233549298273031	32.6090994750303	340.228528039504	CD36;SURF4;UNC119;PRKCB	GO_Biological_Process_2023	Astrocyte
gs_ind_0	Lipoprotein Transport (GO:0042953)	4/11	1.98718328428835e-05	0.0019866869825287	36.9578947368421	400.113828459901	CD36;SURF4;UNC119;PRKCB	GO_Biological_Process_2023	Astrocyte
gs_ind_0	Macromolecule Biosynthetic Process (GO:0009059)	12/183	4.48772629162659e-05	0.00289976160382026	4.52654862275854	45.3179004256204	RPL30;RPS27A;RPL34;EEF1A2;RPL39;RRBP1;GCNT1;RPS13;MRPL11;FAU;RPL18;RPS4X	GO_Biological_Process_2023	Astrocyte
gs_ind_0	Microtubule Depolymerization (GO:0007019)	3/17	0.00236909292597717	0.030863463323694	14.8428972870762	89.728997049937	STMN4;STMN1;STMN2	GO_Biological_Process_2023	Astrocyte
gs_ind_0	Mitochondrial ATP Synthesis Coupled Electron Transport (GO:0042775)	10/70	1.77615426423754e-07	8.95181749175718e-05	10.7748935926555	167.481122529651	NDUFB9;COX4I1;NDUFA4;NDUFB8;COX6B1;UQCRQ;NDUFB2;NDUFS3;UQCRFS1;CYC1	GO_Biological_Process_2023	Astrocyte
gs_ind_0	Mitochondrial Electron Transport, Cytochrome C To Oxygen (GO:0006123)	3/16	0.00197444138436552	0.0285953579804662	15.9427660714789	99.2830936645965	COX4I1;NDUFA4;COX6B1	GO_Biological_Process_2023	Astrocyte
gs_ind_0	Mitochondrial Electron Transport, NADH To Ubiquinone (GO:0006120)	5/34	0.000198944120122302	0.00622560713569428	11.4953710297678	97.9691452882318	NDUFB9;NDUFA4;NDUFB8;NDUFB2;NDUFS3	GO_Biological_Process_2023	Astrocyte
gs_ind_0	Mitochondrial Respiratory Chain Complex Assembly (GO:0033108)	6/90	0.00333769873296746	0.038939818551287	4.74362898004826	27.0504195561674	NDUFB9;SLC25A33;NDUFB8;NDUFB2;NDUFS3;UQCRFS1	GO_Biological_Process_2023	Astrocyte
gs_ind_0	Modification-Dependent Protein Catabolic Process (GO:0019941)	10/191	0.00111503982448184	0.0196496528510086	3.5808536763817	24.3457412951156	RPS27A;FEM1C;NEDD4L;UBE2L5;KLHL3;UHRF1;LNX1;RPS27AP5;NDFIP1;UFD1	GO_Biological_Process_2023	Astrocyte
gs_ind_0	Modulation Of Chemical Synaptic Transmission (GO:0050804)	10/123	3.14054627317323e-05	0.00239823533587774	5.73589647068399	59.4728072214469	RIMS4;RIMS1;MEF2C;DGKI;CACNA1A;NPTX1;SLC8A2;GRIA1;GRM5;MCTP1	GO_Biological_Process_2023	Astrocyte
gs_ind_0	Monoatomic Cation Transmembrane Transport (GO:0098655)	12/281	0.00214653666427578	0.0295702445672734	2.87351093473542	17.6545626523097	SLC9A7;SLC9A2;KCNH7;SLC6A7;TMCO1;CACNA1A;ATP6V0D1;KCNC1;ATP1A1;ATP1B1;CACNA1D;SLC8A2	GO_Biological_Process_2023	Astrocyte
gs_ind_0	Monoatomic Ion Transport (GO:0006811)	7/106	0.00164979078114192	0.0254663334475287	4.65367065211113	29.8165648727362	SLC9A7;SLC9A2;GLRA1;SLC26A3;GLRB;SLC20A1;SLC8A2	GO_Biological_Process_2023	Astrocyte
gs_ind_0	NAD Metabolic Process (GO:0019674)	3/22	0.00505526207820375	0.0466195159978095	11.0356591872205	58.3491231404705	MDH1;VCP;GPD1L	GO_Biological_Process_2023	Astrocyte
gs_ind_0	NADH Metabolic Process (GO:0006734)	2/7	0.00512444679817191	0.0466195159978095	27.9146215001728	147.214252258357	MDH1;VCP	GO_Biological_Process_2023	Astrocyte
gs_ind_0	Negative Regulation Of Antigen Receptor-Mediated Signaling Pathway (GO:0050858)	4/24	0.000542053254857866	0.0119511469964079	13.5168275939052	101.648521087739	CEACAM1;THY1;GPS2;PHPT1	GO_Biological_Process_2023	Astrocyte
gs_ind_0	Negative Regulation Of Apoptotic Process (GO:0043066)	19/468	0.000244687810291194	0.0072115646226352	2.70479299143206	22.4917802415019	MEF2C;ALOX12;PLK2;PRDX5;PTMA;LAMTOR5;VEGFA;TAF9;FOXO1;DAB2;CFL1;PTMS;PIK3R1;TPT1;CRYAB;GSTP1;CPEB4;SOD1;HAX1	GO_Biological_Process_2023	Astrocyte
gs_ind_0	Negative Regulation Of Catecholamine Secretion (GO:0033604)	2/6	0.00369959228964618	0.0405346633474277	34.1187156738487	191.048862643956	CRH;SYT4	GO_Biological_Process_2023	Astrocyte
gs_ind_0	Negative Regulation Of Cell Communication (GO:0010648)	4/22	0.000382770077674087	0.00955030292810593	14.978848413631	117.854718736025	GLRA1;PTPN1;OPRM1;HSP90AB1	GO_Biological_Process_2023	Astrocyte
gs_ind_0	Negative Regulation Of Cell Differentiation (GO:0045596)	10/207	0.00202596549609184	0.0289055383173828	3.28944952787441	20.4002084258086	NFKBIA;SPRED1;WNT9A;GPS2;TUNAR;CCDC85B;BMP5;CTR9;FOXO1;MARK1	GO_Biological_Process_2023	Astrocyte
gs_ind_0	Negative Regulation Of Cell Population Proliferation (GO:0008285)	17/377	0.000151740617843228	0.0054626622423562	3.02395073854407	26.5906208073412	ADGRB1;H2AC6;BTG3;SH3BP4;DELEC1;PER2;CDH13;SST;P3H2;LYN;BMP5;OPRM1;WNT9A;CGRRF1;FABP7;MCC;GSTP1	GO_Biological_Process_2023	Astrocyte
gs_ind_0	Negative Regulation Of Cellular Process (GO:0048523)	19/535	0.00121719550041769	0.0210309529073496	2.34997993611296	15.7711990631686	BTG3;SST;CCDC85B;TSPYL2;FABP7;ADGRB1;SH3BP4;DELEC1;NDUFS3;H2AC6;P3H2;BMP5;CRYAB;DUSP1;OPRM1;WNT9A;CGRRF1;CDH13;LYN	GO_Biological_Process_2023	Astrocyte
gs_ind_0	Negative Regulation Of Circadian Rhythm (GO:0042754)	3/7	0.00013745601833183	0.00532906409532634	47.8389608191588	425.393921157684	PER2;CRY2;CRY1	GO_Biological_Process_2023	Astrocyte
gs_ind_0	Negative Regulation Of DNA Metabolic Process (GO:0051053)	6/49	0.000130271757676679	0.00532906409532634	9.2240104125443	82.5169626389191	H1-10;H1-0;H1-3;H1-4;TSPYL2;H1-2	GO_Biological_Process_2023	Astrocyte
gs_ind_0	Negative Regulation Of DNA Recombination (GO:0045910)	5/41	0.000488487045153194	0.0111907941253277	9.28916772188327	70.8224503113602	H1-10;H1-0;H1-3;H1-4;H1-2	GO_Biological_Process_2023	Astrocyte
gs_ind_0	Negative Regulation Of DNA-templated Transcription (GO:0045892)	36/1024	1.25778641169275e-05	0.00156094596713239	2.33306237448379	26.3252775282652	FOXN3;HEXIM1;MEF2C;BACH2;CCDC85B;TCEAL7;HMGB2;CRY2;ETV5;CGGBP1;IRF2BP2;GPS2;PRDX5;ZFPM2;FOXO3;VEGFA;FOXO1;PPID;DAB2;PER1;BAHD1;NR4A3;PER2;MYT1L;ZBTB21;CRYAB;CBX3;BASP1;RUNX2;HIF1A;KLF7;CRY1;UHRF1;CTR9;PHF6;BHLHE40	GO_Biological_Process_2023	Astrocyte
gs_ind_0	Negative Regulation Of ERAD Pathway (GO:1904293)	2/5	0.00249289389006838	0.0318887949389458	43.8680065181966	262.958475708841	UBXN1;SVIP	GO_Biological_Process_2023	Astrocyte
gs_ind_0	Negative Regulation Of G Protein-Coupled Receptor Signaling Pathway (GO:0045744)	5/22	2.20742998058745e-05	0.0019866869825287	19.3836734693878	207.814234387792	MRAP2;CRY1;STMN1;APLP1;YWHAB	GO_Biological_Process_2023	Astrocyte
gs_ind_0	Negative Regulation Of Glucocorticoid Receptor Signaling Pathway (GO:2000323)	3/5	4.02300850424254e-05	0.00268996558581804	86.1143945163747	871.554784337734	PER1;CRY2;CRY1	GO_Biological_Process_2023	Astrocyte
gs_ind_0	Negative Regulation Of Growth (GO:0045926)	7/124	0.00398626343664641	0.0418557660847873	3.93900709219858	21.7626241001806	SH3BP4;TSPYL2;CCDC85B;MT1E;MT1L;CGRRF1;NDUFS3	GO_Biological_Process_2023	Astrocyte
gs_ind_0	Negative Regulation Of Intracellular Signal Transduction (GO:1902532)	13/228	9.21471056210891e-05	0.00430019826231749	3.89227555837878	36.1675082351399	PDE10A;SH3BP4;SPRED1;ENDOG;DEPTOR;LYN;DUSP1;DUSP16;GPD1L;NDUFS3;VEPH1;PER1;GSTP1	GO_Biological_Process_2023	Astrocyte
gs_ind_0	Negative Regulation Of Intracellular Steroid Hormone Receptor Signaling Pathway (GO:0033144)	4/31	0.00146864593313648	0.0235731703917448	10.0744331183691	65.7197024450991	CRY1;PER1;CRY2;DAB2	GO_Biological_Process_2023	Astrocyte
gs_ind_0	Negative Regulation Of Intracellular Transport (GO:0032387)	2/7	0.00512444679817191	0.0466195159978095	27.9146215001728	147.214252258357	CRYAB;INSIG1	GO_Biological_Process_2023	Astrocyte
gs_ind_0	Negative Regulation Of JNK Cascade (GO:0046329)	4/34	0.00208398287798878	0.0293943858013552	9.08283002588438	56.072618381501	DUSP16;PER1;GSTP1;GPS2	GO_Biological_Process_2023	Astrocyte
gs_ind_0	Negative Regulation Of Kinase Activity (GO:0033673)	6/62	0.00048026101646523	0.0111032822155264	7.09938317162183	54.2476705074829	SPRED1;DEPTOR;THY1;CEACAM1;YWHAG;GSTP1	GO_Biological_Process_2023	Astrocyte
gs_ind_0	Negative Regulation Of Leukocyte Proliferation (GO:0070664)	2/7	0.00512444679817191	0.0466195159978095	27.9146215001728	147.214252258357	LYN;GSTP1	GO_Biological_Process_2023	Astrocyte
gs_ind_0	Negative Regulation Of MAP Kinase Activity (GO:0043407)	6/51	0.000163284420269217	0.00565636443309433	8.81812219914745	76.8941752034915	PTPN1;LYN;DUSP1;DUSP16;UCHL1;GSTP1	GO_Biological_Process_2023	Astrocyte
gs_ind_0	Negative Regulation Of MAPK Cascade (GO:0043409)	8/102	0.000247113316913753	0.0072115646226352	5.56243020786382	46.1996738469552	SPRED1;PTPN1;LYN;DUSP1;DUSP16;FOXO1;UCHL1;GSTP1	GO_Biological_Process_2023	Astrocyte
gs_ind_0	Negative Regulation Of Microtubule Polymerization (GO:0031115)	3/11	0.000617617558746743	0.012885620595074	25.3239998207966	187.135270627676	STMN1;STMN2;MAPRE1	GO_Biological_Process_2023	Astrocyte
gs_ind_0	Negative Regulation Of Microtubule Polymerization Or Depolymerization (GO:0031111)	4/31	0.00146864593313648	0.0235731703917448	10.0744331183691	65.7197024450991	FKBP4;STMN1;STMN2;MAPRE1	GO_Biological_Process_2023	Astrocyte
gs_ind_0	Negative Regulation Of Multicellular Organismal Process (GO:0051241)	10/231	0.00442953031117036	0.045009743484473	2.93127896610868	15.8859541624536	SPRED1;KLF7;MEF2C;ELAPOR2;BBS2;HMGCR;BMP5;MARK1;MCC;ATP2B1	GO_Biological_Process_2023	Astrocyte
gs_ind_0	Negative Regulation Of Nucleic Acid-Templated Transcription (GO:1903507)	18/455	0.000478330938938287	0.0111032822155264	2.63315087406748	20.1309854012865	FOXN3;BAHD1;HEXIM1;PER2;ZFPM2;ZBTB21;CRY1;CCDC85B;CRYAB;CBX3;TCEAL7;HMGB2;BASP1;RUNX2;BHLHE40;PER1;CRY2;FOXO1	GO_Biological_Process_2023	Astrocyte
gs_ind_0	Negative Regulation Of Peptidyl-Threonine Phosphorylation (GO:0010801)	4/14	5.8007684658286e-05	0.00339952012416002	26.3965348152991	257.496482987336	CALM2;SPRED1;CALM3;CALM1	GO_Biological_Process_2023	Astrocyte
gs_ind_0	Negative Regulation Of Programmed Cell Death (GO:0043069)	15/380	0.0014011339148422	0.0232293254302786	2.63319002524783	17.3013050996958	PIK3R1;PRDX5;HAX1;TPT1;CFL1;XPNPEP1;CRYAB;PTMA;FOXO1;DAB2;VEGFA;TAF9;PTMS;PLK2;GSTP1	GO_Biological_Process_2023	Astrocyte
gs_ind_0	Negative Regulation Of Proteasomal Protein Catabolic Process (GO:1901799)	4/39	0.00346996194075979	0.039566986835813	7.80259129145583	44.1908469631673	TAF9;MAP1A;UBXN1;HSP90AB1	GO_Biological_Process_2023	Astrocyte
gs_ind_0	Negative Regulation Of Proteasomal Ubiquitin-Dependent Protein Catabolic Process (GO:0032435)	5/32	0.000147837783439915	0.00539929296041427	12.3320091673033	108.760859288985	HSP90AB1;UBXN1;SVIP;MAP1A;TAF9	GO_Biological_Process_2023	Astrocyte
gs_ind_0	Negative Regulation Of Protein Kinase Activity (GO:0006469)	8/88	8.80941129216892e-05	0.00426917624158955	6.53207838576052	60.9907007758544	SPRED1;PTPN1;DEPTOR;SH3BP5;THY1;CEACAM1;YWHAG;GSTP1	GO_Biological_Process_2023	Astrocyte
gs_ind_0	Negative Regulation Of Protein Localization To Cell Periphery (GO:1904376)	3/20	0.00383225907084881	0.0405768607501639	12.2974866717441	68.4269150970456	RHOQ;MRAP2;DAB2	GO_Biological_Process_2023	Astrocyte
gs_ind_0	Negative Regulation Of Protein Localization To Plasma Membrane (GO:1903077)	3/20	0.00383225907084881	0.0405768607501639	12.2974866717441	68.4269150970456	RHOQ;MRAP2;DAB2	GO_Biological_Process_2023	Astrocyte
gs_ind_0	Negative Regulation Of Protein Metabolic Process (GO:0051248)	9/147	0.000649861118184361	0.0133142277871918	4.24369202252086	31.1434028179041	PFDN2;HSP90AB1;HMGCR;DHX36;CRYAB;ENC1;NCL;GAPDH;AZIN1	GO_Biological_Process_2023	Astrocyte
gs_ind_0	Negative Regulation Of Protein Phosphorylation (GO:0001933)	11/148	2.95439315021128e-05	0.00233549298273031	5.19054881895283	54.1355150922211	CALM2;SPRED1;CALM1;DEPTOR;LYN;THY1;CEACAM1;YWHAG;GPD1L;CALM3;GSTP1	GO_Biological_Process_2023	Astrocyte
gs_ind_0	Negative Regulation Of Protein Serine/Threonine Kinase Activity (GO:0071901)	7/80	0.000307279196624348	0.008416777994493	6.30393306747987	50.9846585483575	PTPN1;HEXIM1;LYN;DUSP1;UCHL1;GSTP1;PRKAR2B	GO_Biological_Process_2023	Astrocyte
gs_ind_0	Negative Regulation Of Response To Stimulus (GO:0048585)	5/52	0.00146584281306156	0.0235731703917448	7.13604599734631	46.565018654838	PTPN1;KLF7;LYN;THY1;MCTP1	GO_Biological_Process_2023	Astrocyte
gs_ind_0	Negative Regulation Of Stress-Activated MAPK Cascade (GO:0032873)	5/37	0.000299537379028452	0.00829488126540329	10.4334841628959	84.6496880709207	GPS2;DUSP1;FOXO1;PER1;GSTP1	GO_Biological_Process_2023	Astrocyte
gs_ind_0	Negative Regulation Of Stress-Activated Protein Kinase Signaling Cascade (GO:0070303)	2/6	0.00369959228964618	0.0405346633474277	34.1187156738487	191.048862643956	GSTP1;FOXO1	GO_Biological_Process_2023	Astrocyte
gs_ind_0	Negative Regulation Of T Cell Receptor Signaling Pathway (GO:0050860)	3/18	0.00280921268615016	0.0347020390642078	13.8849470554996	81.571995340542	THY1;CEACAM1;PHPT1	GO_Biological_Process_2023	Astrocyte
gs_ind_0	Negative Regulation Of Transcription By RNA Polymerase II (GO:0000122)	26/763	0.000318091839986656	0.00854306056415627	2.24875469880807	18.1096048040415	HEXIM1;MEF2C;BACH2;HMGB2;CRY2;ETV5;CGGBP1;IRF2BP2;GPS2;ZFPM2;FOXO3;VEGFA;PPID;DAB2;PER1;NR4A3;PER2;MYT1L;ZBTB21;CBX3;KLF7;CRY1;UHRF1;CTR9;PHF6;BHLHE40	GO_Biological_Process_2023	Astrocyte
gs_ind_0	Negative Regulation Of Ubiquitin-Dependent Protein Catabolic Process (GO:2000059)	4/39	0.00346996194075979	0.039566986835813	7.80259129145583	44.1908469631673	TAF9;MAP1A;UBXN1;HSP90AB1	GO_Biological_Process_2023	Astrocyte
gs_ind_0	Nervous System Development (GO:0007399)	22/432	2.5587134151043e-06	0.000586177982369349	3.4368560578921	44.2529792157825	SCN8A;SERPINI1;MEF2C;NRGN;UNC119;EMX2;FABP7;ADGRB1;GFRA2;OLFM1;ENC1;VEGFA;GLRB;SRRM4;MYT1L;POU3F2;NPTX1;CNTN6;SDK2;APLP1;GSTP1;JARID2	GO_Biological_Process_2023	Astrocyte
gs_ind_0	Neuroepithelial Cell Differentiation (GO:0060563)	2/7	0.00512444679817191	0.0466195159978095	27.9146215001728	147.214252258357	MAP1B;TUBB2A	GO_Biological_Process_2023	Astrocyte
gs_ind_0	Neuron Development (GO:0048666)	11/150	3.34467713968826e-05	0.00243724746095726	5.11587810856595	52.7219647370644	GPRIN1;SRRM4;CAMSAP1;MEF2C;STMN4;LYN;MYT1L;STMN1;POU3F2;MAP1B;STMN2	GO_Biological_Process_2023	Astrocyte
gs_ind_0	Neuron Differentiation (GO:0030182)	9/173	0.00203026995324474	0.0289055383173828	3.57064825046901	22.1365427358312	BHLHE22;WNT9A;EMX2;MEF2C;MYT1L;RTN1;POU3F2;RUNX2;VEGFA	GO_Biological_Process_2023	Astrocyte
gs_ind_0	Neuron Fate Commitment (GO:0048663)	3/18	0.00280921268615016	0.0347020390642078	13.8849470554996	81.571995340542	BHLHE22;POU3F2;MYT1L	GO_Biological_Process_2023	Astrocyte
gs_ind_0	Neuron Fate Specification (GO:0048665)	2/7	0.00512444679817191	0.0466195159978095	27.9146215001728	147.214252258357	POU3F2;MYT1L	GO_Biological_Process_2023	Astrocyte
gs_ind_0	Neuron Migration (GO:0001764)	6/55	0.000248970683400501	0.0072115646226352	8.1047429149954	67.2545783273727	MEF2C;CCK;SEPTIN14;MAP1B;VEGFA;MARK1	GO_Biological_Process_2023	Astrocyte
gs_ind_0	Neuron Projection Development (GO:0031175)	12/192	7.13515420972193e-05	0.00374595596010401	4.29988556027337	41.054841226795	BHLHE22;GPRIN1;PAK3;CAMSAP1;STMN4;SRGAP3;LYN;TUNAR;STMN1;STMN2;MAP1B;GAS7	GO_Biological_Process_2023	Astrocyte
gs_ind_0	Neuron Projection Morphogenesis (GO:0048812)	12/146	4.63353673000895e-06	0.000728048210752066	5.77708085143029	70.9552052917306	ADGRB1;KLF7;PAK3;APLP1;CCK;ANK3;TUNAR;SRGAP3;SLITRK4;MAP1A;MAP1B;GAS7	GO_Biological_Process_2023	Astrocyte
gs_ind_0	Nucleotide Catabolic Process (GO:0009166)	2/6	0.00369959228964618	0.0405346633474277	34.1187156738487	191.048862643956	VCP;NUDT15	GO_Biological_Process_2023	Astrocyte
gs_ind_0	Organic Hydroxy Compound Biosynthetic Process (GO:1901617)	4/42	0.00454692863459296	0.0456504388811724	7.1940622306755	38.7997595641844	PER2;HMGCR;SQLE;ALOX12	GO_Biological_Process_2023	Astrocyte
gs_ind_0	Oxidative Phosphorylation (GO:0006119)	6/62	0.00048026101646523	0.0111032822155264	7.09938317162183	54.2476705074829	NDUFB9;ATP5PD;NDUFB8;NDUFB2;NDUFS3;ATP5F1D	GO_Biological_Process_2023	Astrocyte
gs_ind_0	Peptide Biosynthetic Process (GO:0043043)	11/158	5.38351716734624e-05	0.00339161581542813	4.83744495119115	47.5500693444114	RPL30;RPS27A;RPL34;EEF1A2;RPL39;RRBP1;RPS13;MRPL11;FAU;RPL18;RPS4X	GO_Biological_Process_2023	Astrocyte
gs_ind_0	Phosphorylation (GO:0016310)	17/429	0.000666395541711007	0.0135428771379979	2.63931611838227	19.3029740399512	PAK3;DGKE;HK2;TNK2;PDK3;PRKCB;LYN;DYRK3;DGKI;TAF9;DYRK2;PRPF4B;MARK1;PLK2;SNRK;NEK10;MYLK3	GO_Biological_Process_2023	Astrocyte
gs_ind_0	Photoperiodism (GO:0009648)	5/24	3.46947211087962e-05	0.00243724746095726	17.3947425123896	178.625271673532	PER2;CRY1;BHLHE40;PER1;CRY2	GO_Biological_Process_2023	Astrocyte
gs_ind_0	Plasma Membrane Bounded Cell Projection Organization (GO:0120036)	8/131	0.00130177648964091	0.0218698450259673	4.25320888264702	28.258427919584	GPRIN1;CAMSAP1;PHPT1;STMN4;LYN;STMN1;STMN2;MAP1B	GO_Biological_Process_2023	Astrocyte
gs_ind_0	Positive Regulation Of Antigen Receptor-Mediated Signaling Pathway (GO:0050857)	3/20	0.00383225907084881	0.0405768607501639	12.2974866717441	68.4269150970456	CARD11;IKBKG;PRKCB	GO_Biological_Process_2023	Astrocyte
gs_ind_0	Positive Regulation Of Autophagy (GO:0010508)	7/106	0.00164979078114192	0.0254663334475287	4.65367065211113	29.8165648727362	SH3BP4;IKBKG;ENDOG;SVIP;FOXO3;FOXO1;PLK2	GO_Biological_Process_2023	Astrocyte
gs_ind_0	Positive Regulation Of Behavior (GO:0048520)	3/11	0.000617617558746743	0.012885620595074	25.3239998207966	187.135270627676	NR4A3;MEF2C;CRH	GO_Biological_Process_2023	Astrocyte
gs_ind_0	Positive Regulation Of Calcium Ion Transmembrane Transporter Activity (GO:1901021)	6/27	3.72035632900024e-06	0.000728048210752066	18.672710449992	233.4404581744	CALM2;CALM1;STAC2;RYR2;ATP1B1;CALM3	GO_Biological_Process_2023	Astrocyte
gs_ind_0	Positive Regulation Of Cation Channel Activity (GO:2001259)	5/38	0.000340396839242773	0.00893541703012279	10.121786027844	80.8264944248678	CALM2;CALM1;STAC2;ANK3;CALM3	GO_Biological_Process_2023	Astrocyte
gs_ind_0	Positive Regulation Of Cell Growth (GO:0030307)	8/106	0.00032138173403575	0.00854306056415627	5.33601489728896	42.9169325064088	ISLR2;NEDD4L;H3-3A;RIMS1;SLC25A33;H3-5;SYT4;CPNE9	GO_Biological_Process_2023	Astrocyte
gs_ind_0	Positive Regulation Of Cell-Matrix Adhesion (GO:0001954)	6/43	6.16150205976403e-05	0.00345044115346786	10.7014435093089	103.746266428563	CDH13;ENC1;SKAP1;CD36;VEGFA;THY1	GO_Biological_Process_2023	Astrocyte
gs_ind_0	Positive Regulation Of Cell-Substrate Adhesion (GO:0010811)	7/71	0.000145633138315308	0.00539929296041427	7.18515548427337	63.4766802340119	CDH13;RELL2;ENC1;SKAP1;CD36;DOCK5;NEDD9	GO_Biological_Process_2023	Astrocyte
gs_ind_0	Positive Regulation Of Cellular Biosynthetic Process (GO:0031328)	10/174	0.000545389644677347	0.0119511469964079	3.95258218269372	29.6997423406147	PSG1;HSP90AB1;ASIP;DYRK2;ARPP19;CD36;FOXO1;ELOVL5;RPS4X;HIF1A	GO_Biological_Process_2023	Astrocyte
gs_ind_0	Positive Regulation Of Cellular Catabolic Process (GO:0031331)	9/146	0.000618714322223794	0.012885620595074	4.27466144923485	31.5806298585601	PTPN1;SH3BP4;SNX9;ENDOG;SVIP;FOXO3;FOXO1;PLK2;HIF1A	GO_Biological_Process_2023	Astrocyte
gs_ind_0	Positive Regulation Of Cellular Component Organization (GO:0051130)	7/113	0.0023759967796812	0.030863463323694	4.34704009497599	26.2662865655431	VCP;CALY;SURF4;TFR2;DAB2;VEGFA;FRMPD4	GO_Biological_Process_2023	Astrocyte
gs_ind_0	Positive Regulation Of DNA-templated Transcription (GO:0045893)	44/1241	1.10249033478406e-06	0.000305653494244775	2.36588105805318	32.4550120268743	BHLHE22;MED19;MEF2C;TFR2;DHX36;TP53INP2;YWHAH;HMGB2;RRP1B;ETV5;GPS2;MORF4L2;RHOQ;CREB5;ZFPM2;PTMA;FOXO3;VEGFA;FOXO1;DAB2;TAF9;PER1;PTMS;MAML3;IKBKG;BEX1;PIK3R1;NR4A3;BMP5;POU3F2;SKAP1;DEK;RUNX2;HIF1A;PSG1;KLF7;HNRNPAB;CDH13;UHRF1;ETV4;CTR9;NFKBIA;HAX1;H2AZ1	GO_Biological_Process_2023	Astrocyte
gs_ind_0	Positive Regulation Of Dendrite Extension (GO:1903861)	4/17	0.000132734190177823	0.00532906409532634	20.5291126366641	183.266714216362	SYT4;NEDD4L;CPNE9;RIMS1	GO_Biological_Process_2023	Astrocyte
gs_ind_0	Positive Regulation Of Developmental Growth (GO:0048639)	5/50	0.00122680558626206	0.0210309529073496	7.45008772739865	49.9404827796941	ISLR2;NEDD4L;RIMS1;SYT4;CPNE9	GO_Biological_Process_2023	Astrocyte
gs_ind_0	Positive Regulation Of GTPase Activity (GO:0043547)	10/231	0.00442953031117036	0.045009743484473	2.93127896610868	15.8859541624536	RGS6;DOCK9;RASGEF1B;SNX9;SIPA1L2;SRGAP3;RGL1;MTSS2;RASGRF2;THY1	GO_Biological_Process_2023	Astrocyte
gs_ind_0	Positive Regulation Of Gene Expression (GO:0010628)	17/479	0.00216467072705988	0.0296465773488636	2.35104006730466	14.4247758122446	PSG1;PIK3R1;RIMS1;MEF2C;VEGFA;MARK1;TFR2;ANK3;DHX36;OLFM1;SOD1;CD36;GAPDH;LAMTOR5;EPB41L4B;RPS4X;HIF1A	GO_Biological_Process_2023	Astrocyte
gs_ind_0	Positive Regulation Of Glucose Transmembrane Transport (GO:0010828)	4/31	0.00146864593313648	0.0235731703917448	10.0744331183691	65.7197024450991	RHOQ;NR4A3;ARPP19;PIK3R1	GO_Biological_Process_2023	Astrocyte
gs_ind_0	Positive Regulation Of Hydrolase Activity (GO:0051345)	13/173	5.05658145472145e-06	0.000728048210752066	5.23323286423662	63.8183322993528	CALM2;DOCK9;RGS6;RASGEF1B;CALM1;SNX9;SRGAP3;GBA3;RGL1;HMGB2;RASGRF2;CALM3;THY1	GO_Biological_Process_2023	Astrocyte
gs_ind_0	Positive Regulation Of I-kappaB kinase/NF-kappaB Signaling (GO:0043123)	9/174	0.00211126342462115	0.0293943858013552	3.54898509396676	21.8634116990536	IKBKG;PRKCB;DHX36;CARD11;GAPDH;LAMTOR5;SLC20A1;NDFIP1;PLK2	GO_Biological_Process_2023	Astrocyte
gs_ind_0	Positive Regulation Of Intracellular Signal Transduction (GO:1902533)	18/523	0.00226802236439553	0.0307280449369717	2.27505930477915	13.852488096258	IKBKG;HSP90AB1;HEXIM1;HAX1;CDH13;ZNF622;PRKCB;LYN;SOD1;DHX36;CARD11;LAMTOR5;GAPDH;DAB2;SLC20A1;NDFIP1;PLK2;VEGFA	GO_Biological_Process_2023	Astrocyte
gs_ind_0	Positive Regulation Of Ion Transmembrane Transporter Activity (GO:0032414)	5/33	0.000171947006641259	0.00568858885513259	11.8990122364735	103.144496077095	NDUFA4;TCAF1;ANK3;ATP1B1;GLRX	GO_Biological_Process_2023	Astrocyte
gs_ind_0	Positive Regulation Of Macromolecule Metabolic Process (GO:0010604)	15/363	0.000890679324996801	0.0167500887984473	2.76281147286442	19.4046784887107	PSG1;PTPN1;RIMS1;MEF2C;MARK1;ANK3;DHX36;EPB41L4B;UHRF1;OLFM1;CD36;LAMTOR5;VEGFA;NFKBIA;HIF1A	GO_Biological_Process_2023	Astrocyte
gs_ind_0	Positive Regulation Of Membrane Potential (GO:0045838)	3/7	0.00013745601833183	0.00532906409532634	47.8389608191588	425.393921157684	GLRX;VCP;ANK3	GO_Biological_Process_2023	Astrocyte
gs_ind_0	Positive Regulation Of Mitophagy (GO:1901526)	2/6	0.00369959228964618	0.0405346633474277	34.1187156738487	191.048862643956	SLC25A4;SLC25A5	GO_Biological_Process_2023	Astrocyte
gs_ind_0	Positive Regulation Of Monoatomic Ion Transport (GO:0043270)	4/40	0.00380722325395064	0.0405768607501639	7.58863358515407	42.2751785673917	CACNA1D;ANK3;ATP2B1;GPD1L	GO_Biological_Process_2023	Astrocyte
gs_ind_0	Positive Regulation Of Neuron Projection Development (GO:0010976)	6/92	0.00372165273003238	0.0405768607501639	4.63371972172959	25.9191163761463	SCARB2;SERPINI1;LYN;BMP5;DHX36;STMN2	GO_Biological_Process_2023	Astrocyte
gs_ind_0	Positive Regulation Of Peptidyl-Tyrosine Phosphorylation (GO:0050731)	8/130	0.00123936056304118	0.0211026258031336	4.28803545977101	28.7005061629761	PTPN1;TNK2;HAX1;LYN;UNC119;VEGFA;NEDD9;GRM5	GO_Biological_Process_2023	Astrocyte
gs_ind_0	Positive Regulation Of Phosphatase Activity (GO:0010922)	5/22	2.20742998058745e-05	0.0019866869825287	19.3836734693878	207.814234387792	CALM2;CALM1;HSP90AB1;MEF2C;CALM3	GO_Biological_Process_2023	Astrocyte
gs_ind_0	Positive Regulation Of Phosphoprotein Phosphatase Activity (GO:0032516)	4/18	0.000168494125112239	0.00566140260377121	19.1128383176833	166.063991915752	CALM2;CALM3;CALM1;HSP90AB1	GO_Biological_Process_2023	Astrocyte
gs_ind_0	Positive Regulation Of Protein Autophosphorylation (GO:0031954)	5/22	2.20742998058745e-05	0.0019866869825287	19.3836734693878	207.814234387792	CALM2;CALM1;VEGFA;CALM3;NEK10	GO_Biological_Process_2023	Astrocyte
gs_ind_0	Positive Regulation Of Protein Dephosphorylation (GO:0035307)	4/33	0.00186221361235743	0.0279332041853615	9.39095528061126	59.0314452062167	CALM2;CALM3;CALM1;HSP90AB1	GO_Biological_Process_2023	Astrocyte
gs_ind_0	Positive Regulation Of Protein Kinase Activity (GO:0045860)	12/145	4.31485591893926e-06	0.000728048210752066	5.82049947218487	71.9032295589075	CALM2;PTPN1;CALM1;HSP90AB1;SNX9;UNC119;TRAF4;SLC8A2;VEGFA;CALM3;NEDD9;GRM5	GO_Biological_Process_2023	Astrocyte
gs_ind_0	Positive Regulation Of Protein Localization To Cell Surface (GO:2000010)	3/12	0.000813680565443861	0.0155339017039282	22.6577544394116	161.185966673136	MAP1A;HSP90AB1;GPD1L	GO_Biological_Process_2023	Astrocyte
gs_ind_0	Positive Regulation Of Protein Serine/Threonine Kinase Activity (GO:0071902)	7/117	0.00288910753446032	0.0351717438977778	4.18926509595881	24.493827152931	CALM2;CALM1;MEF2C;VEGFA;CALM3;SLC8A2;NEK10	GO_Biological_Process_2023	Astrocyte
gs_ind_0	Positive Regulation Of Protein Tyrosine Kinase Activity (GO:0061098)	4/38	0.00315358993967466	0.0378260888588845	8.02895234305044	46.2404532274097	GRM5;PTPN1;NEDD9;UNC119	GO_Biological_Process_2023	Astrocyte
gs_ind_0	Positive Regulation Of Release Of Sequestered Calcium Ion Into Cytosol (GO:0051281)	4/33	0.00186221361235743	0.0279332041853615	9.39095528061126	59.0314452062167	CALM2;CALM3;CALM1;THY1	GO_Biological_Process_2023	Astrocyte
gs_ind_0	Positive Regulation Of Ryanodine-Sensitive Calcium-Release Channel Activity (GO:0060316)	3/7	0.00013745601833183	0.00532906409532634	47.8389608191588	425.393921157684	CALM2;CALM3;CALM1	GO_Biological_Process_2023	Astrocyte
gs_ind_0	Positive Regulation Of Sodium Ion Transmembrane Transporter Activity (GO:2000651)	3/12	0.000813680565443861	0.0155339017039282	22.6577544394116	161.185966673136	ATP1B1;GLRX;ANK3	GO_Biological_Process_2023	Astrocyte
gs_ind_0	Positive Regulation Of Supramolecular Fiber Organization (GO:1902905)	6/95	0.00435771591537422	0.0450059184702584	4.47806610729505	24.3419041292187	CFL2;MAPRE1;SNX9;STMN2;CRACD;MYLK3	GO_Biological_Process_2023	Astrocyte
gs_ind_0	Positive Regulation Of Transcription By RNA Polymerase II (GO:0045944)	41/936	1.01159962222804e-08	1.27461552400733e-05	2.95878521323044	54.4687145401878	BHLHE22;MED19;MEF2C;EAPP;TFR2;DHX36;HMGB2;RRP1B;ETV5;GPS2;RHOQ;ZFPM2;PTMA;FOXO3;VEGFA;FOXO1;DAB2;TAF9;PER1;PTMS;MAML3;IKBKG;BEX1;PIK3R1;NR4A3;MED27;BMP5;POU3F2;SKAP1;DEK;RUNX2;HIF1A;PSG1;KLF7;CDH13;UHRF1;ETV4;CTR9;NFKBIA;HAX1;H2AZ1	GO_Biological_Process_2023	Astrocyte
gs_ind_0	Positive Regulation Of Transcription From RNA Polymerase II Promoter Involved In Cellular Response To Chemical Stimulus (GO:1901522)	3/14	0.00131442728841827	0.0219361375285698	18.7163482234511	124.170884012678	VEGFA;HIF1A;RUNX2	GO_Biological_Process_2023	Astrocyte
gs_ind_0	Positive Regulation Of Vascular Associated Smooth Muscle Cell Migration (GO:1904754)	2/7	0.00512444679817191	0.0466195159978095	27.9146215001728	147.214252258357	NR4A3;DOCK5	GO_Biological_Process_2023	Astrocyte
gs_ind_0	Postreplication Repair (GO:0006301)	3/22	0.00505526207820375	0.0466195159978095	11.0356591872205	58.3491231404705	UBE2V2;VCP;USP43	GO_Biological_Process_2023	Astrocyte
gs_ind_0	Protein Depolymerization (GO:0051261)	4/28	0.000992727559354918	0.0181280684751768	11.3088777845234	78.201503869899	STMN4;STMN1;STMN2;CFL2	GO_Biological_Process_2023	Astrocyte
gs_ind_0	Protein Exit From Endoplasmic Reticulum (GO:0032527)	4/24	0.000542053254857866	0.0119511469964079	13.5168275939052	101.648521087739	SURF4;VCP;SEC61B;UFD1	GO_Biological_Process_2023	Astrocyte
gs_ind_0	Protein Localization To Presynapse (GO:1905383)	2/7	0.00512444679817191	0.0466195159978095	27.9146215001728	147.214252258357	MAP1A;KIF5A	GO_Biological_Process_2023	Astrocyte
gs_ind_0	Protein Stabilization (GO:0050821)	10/207	0.00202596549609184	0.0289055383173828	3.28944952787441	20.4002084258086	PFDN2;PIK3R1;HSP90AB1;HSP90AA2P;GBA3;AAK1;CRYAB;TAF9;GAPDH;ATP1B1	GO_Biological_Process_2023	Astrocyte
gs_ind_0	Proton Motive Force-Driven ATP Synthesis (GO:0015986)	8/60	5.19574336333691e-06	0.000728048210752066	10.0228118261887	121.954275308321	NDUFB9;ATP5PD;NDUFB8;ATP5MC3;ATP5MC1;NDUFB2;NDUFS3;ATP5F1D	GO_Biological_Process_2023	Astrocyte
gs_ind_0	Proton Motive Force-Driven Mitochondrial ATP Synthesis (GO:0042776)	6/53	0.000202579279812274	0.00622560713569428	8.44641404582612	71.8315082873341	NDUFB9;ATP5PD;NDUFB8;NDUFB2;NDUFS3;ATP5F1D	GO_Biological_Process_2023	Astrocyte
gs_ind_0	Purine Nucleotide Catabolic Process (GO:0006195)	2/7	0.00512444679817191	0.0466195159978095	27.9146215001728	147.214252258357	NUDT15;HINT1	GO_Biological_Process_2023	Astrocyte
gs_ind_0	Pyruvate Metabolic Process (GO:0006090)	6/50	0.000146041551446784	0.00539929296041427	9.01650576412231	79.6303470264316	HK2;NR4A3;PCK2;GAPDH;ALDOC;SDS	GO_Biological_Process_2023	Astrocyte
gs_ind_0	Regulation Of Actin Filament-Based Process (GO:0032970)	5/70	0.00539472980846415	0.0487265918183859	5.17268586824043	27.0134868843219	PAK3;RHOQ;ARHGAP44;NEDD9;CNN2	GO_Biological_Process_2023	Astrocyte
gs_ind_0	Regulation Of Anatomical Structure Morphogenesis (GO:0022603)	8/127	0.00106628050707778	0.0190192681949539	4.39601242064499	30.0844576174972	PAK3;NEDD4L;CAMSAP1;MEF2C;LFNG;CEACAM1;ARHGAP44;CFL1	GO_Biological_Process_2023	Astrocyte
gs_ind_0	Regulation Of Anion Channel Activity (GO:0010359)	2/6	0.00369959228964618	0.0405346633474277	34.1187156738487	191.048862643956	GRM5;TCAF1	GO_Biological_Process_2023	Astrocyte
gs_ind_0	Regulation Of Apoptotic Process (GO:0042981)	25/702	0.00021453607107637	0.00651362529051148	2.35537934102745	19.8959662443917	MEF2C;RRP1B;MORF4L2;PRDX5;ZNF622;OLFM1;PTMA;FOXO3;FOXO1;VEGFA;PPID;DAB2;CFL1;PTMS;TAF9;VCP;BEX1;PIK3R1;GADD45B;TPT1;CRYAB;GSTP1;HAX1;SOD1;PLK2	GO_Biological_Process_2023	Astrocyte
gs_ind_0	Regulation Of Autophagy (GO:0010506)	12/240	0.000558466187486482	0.0121321964867753	3.39257200307528	25.4114379942	ATP6V1G1;SH3BP4;HAX1;ENDOG;EEF1A2;SVIP;ATP6V0D1;GAPDH;FOXO1;FOXO3;UCHL1;PLK2	GO_Biological_Process_2023	Astrocyte
gs_ind_0	Regulation Of B Cell Receptor Signaling Pathway (GO:0050855)	3/16	0.00197444138436552	0.0285953579804662	15.9427660714789	99.2830936645965	PRKCB;LYN;GPS2	GO_Biological_Process_2023	Astrocyte
gs_ind_0	Regulation Of Cardiac Conduction (GO:1903779)	3/21	0.00441810407813152	0.045009743484473	11.6324694839546	63.0717685422338	SLC8A2;ATP2B1;RYR2	GO_Biological_Process_2023	Astrocyte
gs_ind_0	Regulation Of Cardiac Muscle Contraction (GO:0055117)	5/35	0.000229052888811401	0.00687158666434202	11.1181980989117	93.1878180585073	CALM2;CALM1;RYR2;ATP1B1;CALM3	GO_Biological_Process_2023	Astrocyte
gs_ind_0	Regulation Of Cardiac Muscle Contraction By Calcium Ion Signaling (GO:0010882)	5/20	1.33462508953922e-05	0.00156094596713239	21.8858769314177	245.653102265344	CALM2;CALM1;RYR2;ATP1B1;CALM3	GO_Biological_Process_2023	Astrocyte
gs_ind_0	Regulation Of Cardiac Muscle Contraction By Regulation Of The Release Of Sequestered Calcium Ion (GO:0010881)	4/16	0.000102807018530879	0.00462631583388957	22.1719908466819	203.597785480599	CALM2;CALM3;CALM1;RYR2	GO_Biological_Process_2023	Astrocyte
gs_ind_0	Regulation Of Catabolic Process (GO:0009894)	3/22	0.00505526207820375	0.0466195159978095	11.0356591872205	58.3491231404705	ODC1;TMEM9;SCARB2	GO_Biological_Process_2023	Astrocyte
gs_ind_0	Regulation Of Cell Communication (GO:0010646)	6/49	0.000130271757676679	0.00532906409532634	9.2240104125443	82.5169626389191	PTPN1;RYR2;YWHAG;TSPYL2;VEPH1;SCG5	GO_Biological_Process_2023	Astrocyte
gs_ind_0	Regulation Of Cell Communication By Electrical Coupling (GO:0010649)	3/12	0.000813680565443861	0.0155339017039282	22.6577544394116	161.185966673136	CALM2;CALM3;CALM1	GO_Biological_Process_2023	Astrocyte
gs_ind_0	Regulation Of Cell Population Proliferation (GO:0042127)	24/761	0.00152015635142896	0.0242455316810189	2.07249436584032	13.4482959148085	BTG3;EAPP;SST;HMGB2;FABP7;ADGRB1;SH3BP4;SQLE;VEGFA;DELEC1;H2AC6;NR4A3;SLC25A33;P3H2;BMP5;POU3F2;OPRM1;WNT9A;CGRRF1;CDH13;LYN;UHRF1;SLC25A5;RPS4X	GO_Biological_Process_2023	Astrocyte
gs_ind_0	Regulation Of Cell-Matrix Adhesion (GO:0001952)	5/65	0.00392971591361603	0.0414346615159514	5.60087506076811	31.0243007232531	CDH13;ENC1;SKAP1;CD36;THY1	GO_Biological_Process_2023	Astrocyte
gs_ind_0	Regulation Of Clathrin-Dependent Endocytosis (GO:2000369)	3/15	0.00162350994077153	0.0254114599425108	17.2186138613861	110.597995206367	DAB2;UNC119;TNK2	GO_Biological_Process_2023	Astrocyte
gs_ind_0	Regulation Of Cyclic-Nucleotide Phosphodiesterase Activity (GO:0051342)	2/7	0.00512444679817191	0.0466195159978095	27.9146215001728	147.214252258357	CALM2;CALM3	GO_Biological_Process_2023	Astrocyte
gs_ind_0	Regulation Of Cytosolic Calcium Ion Concentration (GO:0051480)	5/40	0.000434610122042125	0.0105309375725592	9.55107113267842	73.9354261629893	RYR2;TUNAR;CALB2;SLC8A2;ATP2B1	GO_Biological_Process_2023	Astrocyte
gs_ind_0	Regulation Of DNA Recombination (GO:0000018)	5/44	0.000680461046937054	0.0136092209387411	8.58302308265078	62.5937555784252	H1-10;H1-0;H1-3;H1-4;H1-2	GO_Biological_Process_2023	Astrocyte
gs_ind_0	Regulation Of DNA-templated Transcription (GO:0006355)	50/1917	0.000592515865612043	0.0126537286554436	1.70884972759509	12.6986894454036	FOXN3;HEXIM1;MEF2C;BACH2;PRKCB;CCDC85B;DHX36;TP53INP2;YWHAH;TCEAL7;HMGB2;ZNF331;CRY2;ETV5;IRF2BP2;GPS2;MORF4L2;PRDM8;CREB5;ZFPM2;ZNF215;FOXO3;FOXO1;TAF9;TBL1Y;PER1;BAHD1;NR4A3;PER2;MYT1L;ZBTB21;MED27;HINT1;CRYAB;CBX3;POU3F2;ZNF322;SKAP1;DEK;BASP1;RUNX2;ZNF57;HIF1A;PSG1;TSHZ2;KLF7;HNRNPAB;CRY1;ETV4;BHLHE40	GO_Biological_Process_2023	Astrocyte
gs_ind_0	Regulation Of Dendrite Extension (GO:1903859)	4/18	0.000168494125112239	0.00566140260377121	19.1128383176833	166.063991915752	SYT4;NEDD4L;CPNE9;RIMS1	GO_Biological_Process_2023	Astrocyte
gs_ind_0	Regulation Of Endocytosis (GO:0030100)	6/66	0.000672498734211422	0.0135575744817023	6.62934485004458	48.4241179296883	PTPN1;CALY;CDH13;TFR2;DAB2;MCTP1	GO_Biological_Process_2023	Astrocyte
gs_ind_0	Regulation Of Epithelial Cell Proliferation (GO:0050678)	6/91	0.00352579469467556	0.0400225343719929	4.68803160668823	26.4763589977162	NR4A3;BMP5;UHRF1;VEGFA;EPB41L4B;MCC	GO_Biological_Process_2023	Astrocyte
gs_ind_0	Regulation Of Erythrocyte Differentiation (GO:0045646)	4/36	0.00258093170462826	0.0325197394783161	8.52346417884175	50.7964781983274	LYN;HMGB2;HIF1A;FOXO3	GO_Biological_Process_2023	Astrocyte
gs_ind_0	Regulation Of Filopodium Assembly (GO:0051489)	4/43	0.00495059990604083	0.0466195159978095	7.01176027575819	37.2201520590646	RHOQ;ARHGAP44;PIK3R1;GAP43	GO_Biological_Process_2023	Astrocyte
gs_ind_0	Regulation Of G Protein-Coupled Receptor Signaling Pathway (GO:0008277)	5/70	0.00539472980846415	0.0487265918183859	5.17268586824043	27.0134868843219	RGS6;MRAP2;CRY1;DYNLT1;YWHAB	GO_Biological_Process_2023	Astrocyte
gs_ind_0	Regulation Of GTPase Activity (GO:0043087)	12/211	0.000173817992795718	0.00568858885513259	3.888534076504	33.6649908624468	RGS6;DOCK9;SH3BP4;RASGEF1B;SNX9;SRGAP3;SOD1;RGL1;RASGRF2;ARHGAP44;RRP1B;THY1	GO_Biological_Process_2023	Astrocyte
gs_ind_0	Regulation Of Glucocorticoid Receptor Signaling Pathway (GO:2000322)	3/6	7.94970909127876e-05	0.00395851126094959	61.5087585681645	580.629771995133	PER1;CRY2;CRY1	GO_Biological_Process_2023	Astrocyte
gs_ind_0	Regulation Of Heart Contraction (GO:0008016)	6/69	0.000852096733440047	0.016144990738864	6.31567754489755	44.6380120707252	CALM2;CALM1;RYR2;CALM3;SLC8A2;ATP2B1	GO_Biological_Process_2023	Astrocyte
gs_ind_0	Regulation Of I-kappaB kinase/NF-kappaB Signaling (GO:0043122)	12/231	0.000397354005835742	0.00981698132064775	3.53246673292231	27.6616270955358	IKBKG;PRKCB;DHX36;CARD11;TRAF4;GAPDH;LAMTOR5;SLC20A1;NDFIP1;PER1;PLK2;GSTP1	GO_Biological_Process_2023	Astrocyte
gs_ind_0	Regulation Of Intracellular Signal Transduction (GO:1902531)	14/297	0.00036361331216721	0.00935005659858541	3.17737504388679	25.1629661489375	CALM2;SPRED1;PAK3;SRGAP3;LYN;GNAI1;TRAF4;SEZ6L2;DYRK2;CEACAM1;RASGRF2;VEGFA;NFKBIA;ARHGAP44	GO_Biological_Process_2023	Astrocyte
gs_ind_0	Regulation Of MAP Kinase Activity (GO:0043405)	8/114	0.000524583518167553	0.0118031291587699	4.93420744471948	37.2676045651036	PTPN1;MEF2C;LYN;DUSP1;VEGFA;UCHL1;GSTP1;NEK10	GO_Biological_Process_2023	Astrocyte
gs_ind_0	Regulation Of MAPK Cascade (GO:0043408)	10/203	0.00175587706061369	0.0268170314711908	3.35778267122593	21.3044151604632	SPRED1;PAK3;ZNF622;LYN;SOD1;DUSP1;DUSP16;CEACAM1;GSTP1;NEK10	GO_Biological_Process_2023	Astrocyte
gs_ind_0	Regulation Of Metal Ion Transport (GO:0010959)	5/34	0.000198944120122302	0.00622560713569428	11.4953710297678	97.9691452882318	ANK3;NKAIN2;YWHAH;ATP1A1;PER1	GO_Biological_Process_2023	Astrocyte
gs_ind_0	Regulation Of Microtubule Cytoskeleton Organization (GO:0070507)	4/40	0.00380722325395064	0.0405768607501639	7.58863358515407	42.2751785673917	STMN4;STMN1;STMN2;MAPRE1	GO_Biological_Process_2023	Astrocyte
gs_ind_0	Regulation Of Microtubule Polymerization (GO:0031113)	4/40	0.00380722325395064	0.0405768607501639	7.58863358515407	42.2751785673917	STMN1;STMN2;CAMSAP1;MAPRE1	GO_Biological_Process_2023	Astrocyte
gs_ind_0	Regulation Of Microtubule Polymerization Or Depolymerization (GO:0031110)	8/27	7.184095525844e-09	1.27461552400733e-05	27.0065726036563	506.410943138489	CAMSAP1;MAPRE1;STMN4;STMN1;MAP1A;STMN2;MAP1B;FKBP4	GO_Biological_Process_2023	Astrocyte
gs_ind_0	Regulation Of Mitophagy (GO:1901524)	2/7	0.00512444679817191	0.0466195159978095	27.9146215001728	147.214252258357	SLC25A4;SLC25A5	GO_Biological_Process_2023	Astrocyte
gs_ind_0	Regulation Of Monoatomic Ion Transmembrane Transporter Activity (GO:0032412)	7/69	0.000121455200726794	0.0052770190660607	7.41544827586207	66.8574227186562	NEDD4L;MEF2C;YWHAH;CRH;OPRM1;GPD1L;CACNA1D	GO_Biological_Process_2023	Astrocyte
gs_ind_0	Regulation Of Mononuclear Cell Migration (GO:0071675)	3/22	0.00505526207820375	0.0466195159978095	11.0356591872205	58.3491231404705	LYN;CXCL17;BMP5	GO_Biological_Process_2023	Astrocyte
gs_ind_0	Regulation Of NMDA Receptor Activity (GO:2000310)	3/16	0.00197444138436552	0.0285953579804662	15.9427660714789	99.2830936645965	MEF2C;CRH;OPRM1	GO_Biological_Process_2023	Astrocyte
gs_ind_0	Regulation Of Neurogenesis (GO:0050767)	5/67	0.00447637463360376	0.0453030685810501	5.4213781512605	29.3239188619789	PER2;DYNLT1;HMGB2;OPRM1;BHLHE40	GO_Biological_Process_2023	Astrocyte
gs_ind_0	Regulation Of Neuron Projection Development (GO:0010975)	9/174	0.00211126342462115	0.0293943858013552	3.54898509396676	21.8634116990536	SCARB2;PAK3;SERPINI1;MARK1;LYN;STMN2;FKBP4;ARHGAP44;CFL1	GO_Biological_Process_2023	Astrocyte
gs_ind_0	Regulation Of Neurotransmitter Receptor Activity (GO:0099601)	4/42	0.00454692863459296	0.0456504388811724	7.1940622306755	38.7997595641844	MEF2C;CRH;OPRM1;NPTX1	GO_Biological_Process_2023	Astrocyte
gs_ind_0	Regulation Of Neurotransmitter Secretion (GO:0046928)	4/38	0.00315358993967466	0.0378260888588845	8.02895234305044	46.2404532274097	MEF2C;MCTP1;RIMS1;RIMS4	GO_Biological_Process_2023	Astrocyte
gs_ind_0	Regulation Of Neurotransmitter Transport (GO:0051588)	3/21	0.00441810407813152	0.045009743484473	11.6324694839546	63.0717685422338	MEF2C;RIMS1;MCTP1	GO_Biological_Process_2023	Astrocyte
gs_ind_0	Regulation Of Peptidyl-Threonine Phosphorylation (GO:0010799)	4/36	0.00258093170462826	0.0325197394783161	8.52346417884175	50.7964781983274	CALM2;CALM3;CALM1;SPRED1	GO_Biological_Process_2023	Astrocyte
gs_ind_0	Regulation Of Phosphoprotein Phosphatase Activity (GO:0043666)	5/37	0.000299537379028452	0.00829488126540329	10.4334841628959	84.6496880709207	CALM2;CALM1;HSP90AB1;CALM3;CRY2	GO_Biological_Process_2023	Astrocyte
gs_ind_0	Regulation Of Positive Chemotaxis (GO:0050926)	2/7	0.00512444679817191	0.0466195159978095	27.9146215001728	147.214252258357	CDH13;VEGFA	GO_Biological_Process_2023	Astrocyte
gs_ind_0	Regulation Of Protein Autophosphorylation (GO:0031952)	5/31	0.000126400343206709	0.00532906409532634	12.7976851117806	114.87274285383	CALM2;CALM1;VEGFA;CALM3;NEK10	GO_Biological_Process_2023	Astrocyte
gs_ind_0	Regulation Of Protein Catabolic Process (GO:0042176)	9/122	0.000163855001434875	0.00565636443309433	5.18164272145791	45.1659372813149	ODC1;VCP;HMGCR;EEF1A2;NUDT15;FOXO1;TMEM9;PLK2;AZIN1	GO_Biological_Process_2023	Astrocyte
gs_ind_0	Regulation Of Protein Dephosphorylation (GO:0035304)	5/40	0.000434610122042125	0.0105309375725592	9.55107113267842	73.9354261629893	CALM2;CALM1;ARPP19;CALM3;YWHAB	GO_Biological_Process_2023	Astrocyte
gs_ind_0	Regulation Of Protein Kinase Activity (GO:0045859)	10/117	2.03455787522607e-05	0.0019866869825287	6.05694183361083	65.4310041041129	SPRED1;SNX9;DEPTOR;SOD1;TRAF4;THY1;CEACAM1;YWHAG;TSPYL2;GSTP1	GO_Biological_Process_2023	Astrocyte
gs_ind_0	Regulation Of Protein Kinase C Signaling (GO:0090036)	3/16	0.00197444138436552	0.0285953579804662	15.9427660714789	99.2830936645965	SEZ6L2;VEGFA;GPD1L	GO_Biological_Process_2023	Astrocyte
gs_ind_0	Regulation Of Protein Localization To Cell Surface (GO:2000008)	4/31	0.00146864593313648	0.0235731703917448	10.0744331183691	65.7197024450991	MAP1A;NEDD4L;HSP90AB1;GPD1L	GO_Biological_Process_2023	Astrocyte
gs_ind_0	Regulation Of Protein Metabolic Process (GO:0051246)	7/96	0.000925341528646336	0.0172730418680649	5.17491812752841	36.1486022764915	ODC1;HSP90AB1;UHRF1;FOXO3;NFKBIA;TMEM9;GRM5	GO_Biological_Process_2023	Astrocyte
gs_ind_0	Regulation Of Protein Serine/Threonine Kinase Activity (GO:0071900)	7/112	0.00225945088353778	0.0307280449369717	4.38835321675655	26.7366276738947	CALM2;CALM1;CDK5R2;CCNG1;CALM3;SLC8A2;THY1	GO_Biological_Process_2023	Astrocyte
gs_ind_0	Regulation Of Protein Tyrosine Kinase Activity (GO:0061097)	6/39	3.48178208708181e-05	0.00243724746095726	11.9804154438214	122.983531564275	PTPN1;UNC119;SH3BP5;NEDD9;GRM5;THY1	GO_Biological_Process_2023	Astrocyte
gs_ind_0	Regulation Of Regulated Secretory Pathway (GO:1903305)	4/35	0.00232332868304393	0.030863463323694	8.79426827939414	53.3350767536186	RPH3A;RIMS1;SYT4;RIMS4	GO_Biological_Process_2023	Astrocyte
gs_ind_0	Regulation Of Release Of Sequestered Calcium Ion Into Cytosol By Sarcoplasmic Reticulum (GO:0010880)	4/22	0.000382770077674087	0.00955030292810593	14.978848413631	117.854718736025	CALM2;CALM3;CALM1;RYR2	GO_Biological_Process_2023	Astrocyte
gs_ind_0	Regulation Of Signal Transduction (GO:0009966)	10/193	0.00120597249940029	0.0210309529073496	3.5416490991813	23.8015429235705	RGS6;PTPN1;LFNG;IGFBP2;DYNLT1;CD36;YWHAG;TSPYL2;VEPH1;SLC8A2	GO_Biological_Process_2023	Astrocyte
gs_ind_0	Regulation Of Sodium Ion Transmembrane Transporter Activity (GO:2000649)	4/37	0.00285746435015552	0.0349553891378248	8.26882748727757	48.4373083091797	GLRX;GPD1L;NEDD4L;YWHAH	GO_Biological_Process_2023	Astrocyte
gs_ind_0	Regulation Of Sodium Ion Transport (GO:0002028)	7/35	1.21291069144752e-06	0.000305653494244775	16.2756604154063	221.714981489035	NEDD4L;GPD1L;ANK3;NKAIN2;YWHAH;ATP1A1;PER1	GO_Biological_Process_2023	Astrocyte
gs_ind_0	Regulation Of Striated Muscle Contraction (GO:0006942)	4/28	0.000992727559354918	0.0181280684751768	11.3088777845234	78.201503869899	CALM2;CALM3;CALM1;RYR2	GO_Biological_Process_2023	Astrocyte
gs_ind_0	Regulation Of Supramolecular Fiber Organization (GO:1902903)	4/23	0.000457493499233021	0.0108762605478039	14.2103502904418	109.274011058015	MAP1A;MAP1B;HAX1;CAMSAP1	GO_Biological_Process_2023	Astrocyte
gs_ind_0	Regulation Of T Cell Receptor Signaling Pathway (GO:0050856)	5/34	0.000198944120122302	0.00622560713569428	11.4953710297678	97.9691452882318	IKBKG;PHPT1;CARD11;CEACAM1;THY1	GO_Biological_Process_2023	Astrocyte
gs_ind_0	Regulation Of Transcription From RNA Polymerase II Promoter In Response To Hypoxia (GO:0061418)	2/7	0.00512444679817191	0.0466195159978095	27.9146215001728	147.214252258357	HIF1A;VEGFA	GO_Biological_Process_2023	Astrocyte
gs_ind_0	Regulation Of Vascular Associated Smooth Muscle Cell Migration (GO:1904752)	3/12	0.000813680565443861	0.0155339017039282	22.6577544394116	161.185966673136	NR4A3;MEF2C;DOCK5	GO_Biological_Process_2023	Astrocyte
gs_ind_0	Regulation Of Vascular Endothelial Growth Factor Receptor Signaling Pathway (GO:0030947)	3/22	0.00505526207820375	0.0466195159978095	11.0356591872205	58.3491231404705	PTPN1;PRKCB;HIF1A	GO_Biological_Process_2023	Astrocyte
gs_ind_0	Regulation Of p38MAPK Cascade (GO:1900744)	5/37	0.000299537379028452	0.00829488126540329	10.4334841628959	84.6496880709207	GADD45B;RELL2;DUSP1;VEGFA;PER1	GO_Biological_Process_2023	Astrocyte
gs_ind_0	Response To Amino Acid (GO:0043200)	4/30	0.0012954529537907	0.0218698450259673	10.4548594620267	69.5132614825259	CPEB4;GLRA1;SH3BP4;LAMTOR5	GO_Biological_Process_2023	Astrocyte
gs_ind_0	Response To Calcium Ion (GO:0051592)	9/106	5.5320708925259e-05	0.00339952012416002	6.03436015688129	59.1509901561629	CALM2;CALM1;RYR2;MEF2C;ADCY1;CACNA1A;SYT4;CPNE9;CALM3	GO_Biological_Process_2023	Astrocyte
gs_ind_0	Response To Ethanol (GO:0045471)	3/18	0.00280921268615016	0.0347020390642078	13.8849470554996	81.571995340542	OPRM1;SOD1;GLRA1	GO_Biological_Process_2023	Astrocyte
gs_ind_0	Response To Fatty Acid (GO:0070542)	3/19	0.00329642989530812	0.0386372248194253	13.043112003508	74.540279644634	FOXO3;PDK3;FOXO1	GO_Biological_Process_2023	Astrocyte
gs_ind_0	Response To Increased Oxygen Levels (GO:0036296)	2/6	0.00369959228964618	0.0405346633474277	34.1187156738487	191.048862643956	ATP6V1G1;ATP6V0D1	GO_Biological_Process_2023	Astrocyte
gs_ind_0	Response To Insulin (GO:0032868)	8/79	4.05629731194784e-05	0.00268996558581804	7.35594029914828	74.3880857073874	PIK3R1;RHOQ;SLC25A33;PCK2;CEACAM1;INSIG1;FOXO1;GOT1	GO_Biological_Process_2023	Astrocyte
gs_ind_0	Response To Metal Ion (GO:0010038)	6/64	0.000570114986939759	0.0122793997187025	6.85632916772932	51.2145333391982	CALM2;CALM1;TFR2;CALM3;ATP5F1D;HIF1A	GO_Biological_Process_2023	Astrocyte
gs_ind_0	Retrograde Axonal Transport (GO:0008090)	4/15	7.80966790052332e-05	0.00395851126094959	24.100587006268	227.932820535922	NEFL;MAP1A;KIF5A;SOD1	GO_Biological_Process_2023	Astrocyte
gs_ind_0	Retrograde Protein Transport, ER To Cytosol (GO:0030970)	3/17	0.00236909292597717	0.030863463323694	14.8428972870762	89.728997049937	VCP;SEC61B;UFD1	GO_Biological_Process_2023	Astrocyte
gs_ind_0	Sodium Ion Transmembrane Transport (GO:0035725)	6/82	0.00208963137067318	0.0293943858013552	5.24073490656145	32.3393571942488	SLC9A7;SLC9A2;SLC6A7;ATP1A1;ATP1B1;SLC8A2	GO_Biological_Process_2023	Astrocyte
gs_ind_0	Spontaneous Synaptic Transmission (GO:0098814)	2/6	0.00369959228964618	0.0405346633474277	34.1187156738487	191.048862643956	RPH3A;NSG1	GO_Biological_Process_2023	Astrocyte
gs_ind_0	Sterol Biosynthetic Process (GO:0016126)	4/28	0.000992727559354918	0.0181280684751768	11.3088777845234	78.201503869899	NSDHL;HMGCR;SQLE;INSIG1	GO_Biological_Process_2023	Astrocyte
gs_ind_0	Substantia Nigra Development (GO:0021762)	8/42	3.08937193706097e-07	0.000111217389734195	15.2589119868308	228.733041341049	CALM2;INA;CALM1;YWHAH;COX6B1;BASP1;CALM3;NDUFS3	GO_Biological_Process_2023	Astrocyte
gs_ind_0	Synaptic Vesicle Exocytosis (GO:0016079)	4/41	0.00416600554679361	0.043203020485267	7.38608695652174	40.4816476994158	RIMS1;SYT4;UNC13C;RIMS4	GO_Biological_Process_2023	Astrocyte
gs_ind_0	Translation (GO:0006412)	14/234	2.96570537489563e-05	0.00233549298273031	4.09161454408771	42.6583981226054	ETF1;RPL30;RPS27A;RPL34;EEF1A2;MRPS34;RPL39;RRBP1;RPS13;MRPL11;FAU;NARS1;RPL18;RPS4X	GO_Biological_Process_2023	Astrocyte
gs_ind_0	Ventricular Cardiac Muscle Cell Action Potential (GO:0086005)	3/16	0.00197444138436552	0.0285953579804662	15.9427660714789	99.2830936645965	NEDD4L;RYR2;GPD1L	GO_Biological_Process_2023	Astrocyte
gs_ind_0	Vesicle Cytoskeletal Trafficking (GO:0099518)	4/39	0.00346996194075979	0.039566986835813	7.80259129145583	44.1908469631673	MYO1D;DYNC1I1;SYT4;MYO5B	GO_Biological_Process_2023	Astrocyte
gs_ind_0	protein-RNA Complex Disassembly (GO:0032988)	2/7	0.00512444679817191	0.0466195159978095	27.9146215001728	147.214252258357	VCP;DYRK3	GO_Biological_Process_2023	Astrocyte
gs_ind_0	Actin Cytoskeleton (GO:0015629)	9/325	0.00229776938657652	0.0192812822438812	3.48705831543296	21.1867263048715	LIMA1;EFR3B;MYO9B;MYH9;FHDC1;CALD1;ANKRD23;ILF3;BIN1	GO_Cellular_Component_2023	COP
gs_ind_0	Asymmetric Synapse (GO:0032279)	5/133	0.00621416858495636	0.0428333763177349	4.93873947672842	25.0933566701709	CPEB4;ADGRA1;SHANK2;RNF112;CACNA1C	GO_Cellular_Component_2023	COP
gs_ind_0	Axon (GO:0030424)	13/205	3.4886473770276e-08	2.24436314588776e-06	8.26746441331594	141.962009246363	FEZ1;BIN1;DAB2IP;SCN8A;SLC6A1;KIRREL3;DHX36;MAP1A;MAP1B;SEMA6A;CNTN2;KIF13B;DSCAML1	GO_Cellular_Component_2023	COP
gs_ind_0	Azurophil Granule Lumen (GO:0035578)	4/88	0.00732916256792443	0.0471509458536472	6.13408032229636	30.1544887550937	PADI2;DYNC1H1;VCP;PA2G4	GO_Cellular_Component_2023	COP
gs_ind_0	B-WICH Complex (GO:0110016)	2/6	0.00109980410720624	0.0111716943521476	63.7556809277543	434.343430981624	DDX21;ERCC6	GO_Cellular_Component_2023	COP
gs_ind_0	Basement Membrane (GO:0005604)	4/46	0.000681392886990411	0.00773581336406761	12.2086107634543	89.0175164727947	LAMA1;COL4A2;HMCN1;COL15A1	GO_Cellular_Component_2023	COP
gs_ind_0	Bounding Membrane Of Organelle (GO:0098588)	19/818	0.000115980732796796	0.00186535678581513	2.88256549232159	26.1220577677054	RYR2;SHANK2;CAMK2B;ARRB1;CHST11;GALNT14;CLCN4;SURF4;SGCG;ZDHHC11;VPS13A;GNPTAB;GORASP1;GCNT1;DNM2;B3GAT1;MBTPS1;SLC9A7;NOS1AP	GO_Cellular_Component_2023	COP
gs_ind_0	Calcium Channel Complex (GO:0034704)	7/59	8.06649039444238e-07	3.89208161531845e-05	16.6092376864909	233.033869058818	SCN8A;CALM1;RYR2;TRPC5;CACNA1A;CACNA1C;CACNA1B	GO_Cellular_Component_2023	COP
gs_ind_0	Cell-Cell Contact Zone (GO:0044291)	3/47	0.00791403061834727	0.0492712228819685	9.04271887862944	43.7587843016661	AKAP6;AJAP1;YWHAH	GO_Cellular_Component_2023	COP
gs_ind_0	Chromosome (GO:0005694)	8/162	9.18383419102321e-05	0.00161134545351589	6.39868971505249	59.4788966214692	SMC5;WRN;SETD7;MPHOSPH10;PBRM1;NCL;DDX21;CHAMP1	GO_Cellular_Component_2023	COP
gs_ind_0	Cilium (GO:0005929)	8/254	0.0018046586703489	0.0165856725417779	4.00143472022955	25.278598907863	FHDC1;CFAP61;DYNLL2;SHANK2;CSNK1A1;TUB;CFAP161;KIF3A	GO_Cellular_Component_2023	COP
gs_ind_0	Collagen-Containing Extracellular Matrix (GO:0062023)	10/372	0.00166584406774933	0.016075395253781	3.37090909090909	21.5651324830885	COL4A2;SEMA7A;IGFBPL1;HMCN1;HTRA1;LAMA1;PCSK6;COL15A1;SERPINB9;FGFR1	GO_Cellular_Component_2023	COP
gs_ind_0	Cytoplasmic Stress Granule (GO:0010494)	4/75	0.00416966520676795	0.0309517455733159	7.25168873679512	39.7386707526734	VCP;DDX1;ROCK1;DHX36	GO_Cellular_Component_2023	COP
gs_ind_0	Cytoskeleton (GO:0005856)	18/593	5.49469216711781e-06	0.000135440746454728	3.80922503968677	46.1362975418419	LIMA1;KIFC3;HIP1;EFR3B;MYH9;MYO9B;DYNLL2;HSDL1;ARHGEF2;CALD1;NAV1;CDC42BPA;ANKRD23;RIPOR2;ILF3;BIN1;ROCK1;KIF3A	GO_Cellular_Component_2023	COP
gs_ind_0	Dendrite (GO:0030425)	10/270	0.000139491268817686	0.00207090883706256	4.70266969115338	41.7479903806102	CPEB4;KLHL1;KIRREL3;DHX36;GABRA2;MAP1A;MAP1B;SLC4A10;NSG2;BIN1	GO_Cellular_Component_2023	COP
gs_ind_0	Glutamatergic Synapse (GO:0098978)	5/78	0.000600153648803709	0.00723935338869474	8.64610367617886	64.1396057929171	ADGRA1;DYNLL2;IL1RAPL2;ATP2B2;NOS1AP	GO_Cellular_Component_2023	COP
gs_ind_0	Golgi Membrane (GO:0000139)	12/426	0.000393440627048026	0.00506226940135127	3.52537111703646	27.6409556326903	ARRB1;CHST11;GNPTAB;SLC9A7;GALNT14;SURF4;GORASP1;GCNT1;ZDHHC11;DNM2;B3GAT1;MBTPS1	GO_Cellular_Component_2023	COP
gs_ind_0	Intracellular Non-Membrane-Bounded Organelle (GO:0043232)	33/1184	5.22245881610626e-09	5.03967275754254e-07	3.55544377637931	67.8033705898963	PARP1;DYNLL2;CSNK1A1;CALD1;WRN;CDC42BPA;RIPOR2;MPHOSPH10;EWSR1;BIN1;HIP1;MORF4L2;ZNF622;CHD3;VPS13A;DDX21;ROCK1;SDHA;DDX54;VCP;SMARCB1;DDX24;SETD7;NIN;RETREG1;ILF3;PA2G4;NOM1;ARHGEF2;ERCC6;NMD3;NCL;CHAMP1	GO_Cellular_Component_2023	COP
gs_ind_0	Microtubule (GO:0005874)	10/185	5.61412420537733e-06	0.000135440746454728	6.99499266165933	84.5710348453677	DYNC1H1;CALM1;FHDC1;CAMSAP1;ARHGEF2;MAP1A;MAP1B;DNM2;KIF13B;KIF3A	GO_Cellular_Component_2023	COP
gs_ind_0	Microtubule Cytoskeleton (GO:0015630)	13/340	1.02987354590361e-05	0.000220850660399329	4.84330144338145	55.6180009857795	KIFC3;DYNC1H1;CAMSAP1;FHDC1;CSNK1A1;ARHGEF2;NAV1;MAP1A;MAP1B;DNM2;KIF13B;CHAMP1;KIF3A	GO_Cellular_Component_2023	COP
gs_ind_0	Monoatomic Ion Channel Complex (GO:0034702)	3/36	0.00373762531195147	0.0300567368836097	12.0152209250776	67.1567321403403	KCNQ1;CHRNA7;TRPC5	GO_Cellular_Component_2023	COP
gs_ind_0	Neuron Projection (GO:0043005)	26/557	5.25990966199453e-12	1.01516256476494e-09	6.05781741225629	157.327014235057	SCN8A;FEZ1;SHANK2;DHX36;STMN2;SEMA6A;KIF13B;BIN1;CAMK2B;GABRB2;GLRB;CNTN2;DSCAML1;TENM3;RGS6;SLC6A1;KLHL1;KIRREL3;MAP1A;MAP1B;SLC4A10;NSG2;CPEB4;DAB2IP;CHRNA7;GABRA2	GO_Cellular_Component_2023	COP
gs_ind_0	Nuclear Lumen (GO:0031981)	22/778	1.59898223949019e-06	6.17207144443213e-05	3.55044027990599	47.3846845102808	PARP1;WRN;MPHOSPH10;EWSR1;MORF4L2;ZNF622;CHD3;PBRM1;DDX21;SDHA;DDX54;SMARCB1;DDX24;SETD7;NIN;ILF3;RETREG1;PA2G4;NOM1;ERCC6;NMD3;NCL	GO_Cellular_Component_2023	COP
gs_ind_0	Nucleolus (GO:0005730)	21/769	4.72460804494233e-06	0.000135440746454728	3.41936829446275	41.9307763304879	PARP1;WRN;MPHOSPH10;EWSR1;MORF4L2;ZNF622;CHD3;DDX21;SDHA;DDX54;SMARCB1;DDX24;SETD7;NIN;ILF3;RETREG1;PA2G4;NOM1;ERCC6;NMD3;NCL	GO_Cellular_Component_2023	COP
gs_ind_0	Plasma Membrane Raft (GO:0044853)	4/82	0.00572372212465067	0.0409140137058363	6.60390296788183	34.0968489170613	AKAP6;PACSIN2;CHRNA7;NOS1AP	GO_Cellular_Component_2023	COP
gs_ind_0	Polymeric Cytoskeletal Fiber (GO:0099513)	11/264	2.24849835019802e-05	0.000433960181588218	5.3090053291545	56.820494220812	DYNC1H1;PNN;FHDC1;CAMSAP1;MYO9B;ARHGEF2;MAP1A;MAP1B;DNM2;KIF13B;KIF3A	GO_Cellular_Component_2023	COP
gs_ind_0	Postsynaptic Density (GO:0014069)	6/151	0.00212165126407001	0.0186126679075232	5.1672818898873	31.8075167863822	CPEB4;ADGRA1;SHANK2;RNF112;CACNA1C;ATP2B2	GO_Cellular_Component_2023	COP
gs_ind_0	RSC-type Complex (GO:0016586)	3/14	0.000219419362998187	0.00302485264704644	35.019801980198	295.025223881617	PBRM1;BRD7;SMARCB1	GO_Cellular_Component_2023	COP
gs_ind_0	Secretory Granule Lumen (GO:0034774)	8/314	0.00646181773941791	0.043004511162333	3.21334500457566	16.201186213748	PADI2;PA2G4;DYNC1H1;VCP;SGCG;VEGFA;GSTP1;ROCK1	GO_Cellular_Component_2023	COP
gs_ind_0	TRAPPII Protein Complex (GO:1990071)	2/11	0.00391847415173142	0.0302506204513666	30.1963477098953	167.349757843351	TRAPPC10;TRAPPC2	GO_Cellular_Component_2023	COP
gs_ind_0	Voltage-Gated Calcium Channel Complex (GO:0005891)	4/49	0.000866832817140431	0.00929437409489462	11.4028057049334	80.3973565735698	SCN8A;CACNA1A;CACNA1B;CACNA1C	GO_Cellular_Component_2023	COP
gs_ind_0	ATP Binding (GO:0005524)	9/279	0.000805624744077059	0.015768926011506	4.0847005944228	29.0989679372822	MYH9;DAPK2;MYO9B;ERCC6;CDC42BPA;DHX36;WNK2;RPS6KA5;HSPA4L	GO_Molecular_Function_2023	COP
gs_ind_0	Actin Binding (GO:0003779)	11/183	6.75687817984273e-07	8.89655627012626e-05	7.81755909310179	111.068241891333	LIMA1;SSH1;FHDC1;MYH9;MYO9B;KLHL1;CALD1;MAP1A;MAP1B;CACNA1A;PLEKHG3	GO_Molecular_Function_2023	COP
gs_ind_0	Adenyl Ribonucleotide Binding (GO:0032559)	11/309	9.2856113239032e-05	0.00366781647294176	4.50363491359353	41.8138156535383	AK8;PDE10A;MYH9;MYO9B;DAPK2;ERCC6;CDC42BPA;DHX36;WNK2;RPS6KA5;HSPA4L	GO_Molecular_Function_2023	COP
gs_ind_0	Amyloid-Beta Binding (GO:0001540)	4/79	0.00501723796532928	0.0404450815572462	6.86681696491475	36.3589423031509	LRPAP1;CHRNA7;CACNA1B;CACNA1A	GO_Molecular_Function_2023	COP
gs_ind_0	Cadherin Binding (GO:0045296)	8/317	0.00682644180626675	0.0499341576569512	3.18196146420269	15.8682881541028	LIMA1;DAB2IP;MYH9;PACSIN2;CALD1;ARGLU1;DHX29;PCMT1	GO_Molecular_Function_2023	COP
gs_ind_0	Calcium Channel Activity (GO:0005262)	7/91	1.50945247797849e-05	0.000851762469716433	10.3112222871219	114.466718928072	RYR2;SLC24A3;CHRNA7;TRPC5;CACNA1A;CACNA1C;CACNA1B	GO_Molecular_Function_2023	COP
gs_ind_0	Calcium Ion Transmembrane Transporter Activity (GO:0015085)	5/68	0.00031801466578012	0.00966275330639595	10.0101589363918	80.6159446854091	RYR2;SLC24A3;CHRNA7;TRPC5;ATP2B2	GO_Molecular_Function_2023	COP
gs_ind_0	Chloride Channel Activity (GO:0005254)	4/64	0.00234791799119227	0.0264979316148842	8.57249868120274	51.8998470128845	GABRA2;CLCN4;GABRB2;GLRB	GO_Molecular_Function_2023	COP
gs_ind_0	Clathrin Light Chain Binding (GO:0032051)	2/6	0.00109980410720624	0.0160897267535728	63.7556809277543	434.343430981624	HIP1;NSG2	GO_Molecular_Function_2023	COP
gs_ind_0	DNA Secondary Structure Binding (GO:0000217)	3/33	0.00291134211918509	0.030262635186266	13.1980198019802	77.0650997954776	MEF2C;WRN;SMC5	GO_Molecular_Function_2023	COP
gs_ind_0	G-quadruplex DNA Binding (GO:0051880)	2/9	0.00259441449239936	0.0284664923471597	38.2505876821815	227.759085740051	WRN;DHX36	GO_Molecular_Function_2023	COP
gs_ind_0	GABA-gated Chloride Ion Channel Activity (GO:0022851)	2/12	0.0046753015897063	0.0384738359986248	27.3198334340788	146.583517404423	GABRA2;GABRB2	GO_Molecular_Function_2023	COP
gs_ind_0	GTPase Activator Activity (GO:0005096)	9/211	0.000104167995355309	0.00374057801503155	5.4655333510969	50.1162387908019	ARRB1;RGS6;RALBP1;STXBP5L;MYO9B;TBC1D14;ARHGAP20;TBC1D8;ARHGAP26	GO_Molecular_Function_2023	COP
gs_ind_0	GTPase Regulator Activity (GO:0030695)	20/423	1.26254962149964e-09	2.49353550246179e-07	6.08208450942809	124.622718395166	ELMO1;RAPGEF5;ARHGAP26;ARRB1;STXBP5L;MYO9B;TBC1D14;DENND2B;CCDC88C;RALGPS1;RGS6;RALBP1;FARP2;ARHGAP20;DENND3;ARHGEF3;ARHGEF2;RASGRF2;TBC1D8;PLEKHG3	GO_Molecular_Function_2023	COP
gs_ind_0	Guanyl-Nucleotide Exchange Factor Activity (GO:0005085)	11/202	1.78231644685409e-06	0.000176003749126841	7.03862416069344	93.1744677163271	ARHGEF3;ELMO1;ARHGEF2;FARP2;DENND2B;CCDC88C;RASGRF2;RALGPS1;RAPGEF5;DENND3;PLEKHG3	GO_Molecular_Function_2023	COP
gs_ind_0	High Voltage-Gated Calcium Channel Activity (GO:0008331)	3/23	0.00100752130683927	0.015768926011506	19.6409079932384	135.527413352324	SCN8A;CACNA1B;CACNA1C	GO_Molecular_Function_2023	COP
gs_ind_0	Inhibitory Extracellular Ligand-Gated Monoatomic Ion Channel Activity (GO:0005237)	2/13	0.00549380812462486	0.0434010841845364	24.9435825105783	129.809736258001	GABRA2;GLRB	GO_Molecular_Function_2023	COP
gs_ind_0	Ligand-Gated Monoatomic Anion Channel Activity (GO:0099095)	3/18	0.000479379440280014	0.0118346799319129	25.9798786330246	198.564683231823	GABRA2;GABRB2;GLRB	GO_Molecular_Function_2023	COP
gs_ind_0	Microtubule Binding (GO:0008017)	11/238	8.56952460236031e-06	0.000564160369655387	5.91955280609405	69.0651883865454	KIFC3;FHDC1;CAMSAP1;ARHGEF2;CCDC88C;MAP1B;MAP1A;KIF26A;DNM2;KIF13B;KIF3A	GO_Molecular_Function_2023	COP
gs_ind_0	Nuclear Estrogen Receptor Binding (GO:0030331)	3/34	0.00317274718101331	0.0305667106463477	12.7787207292158	73.51799233631	PADI2;DDX54;TACC1	GO_Molecular_Function_2023	COP
gs_ind_0	Nuclear Glucocorticoid Receptor Binding (GO:0035259)	2/8	0.00202949904224974	0.0242753757652827	44.1363784311598	273.644058594757	TACC1;YWHAH	GO_Molecular_Function_2023	COP
gs_ind_0	Nuclear Receptor Binding (GO:0016922)	6/115	0.000519609303582013	0.0120732749949938	6.87221125723852	51.970639724036	PADI2;DDX54;TACC1;TAF7;TACC2;YWHAH	GO_Molecular_Function_2023	COP
gs_ind_0	Nucleosomal DNA Binding (GO:0031492)	3/34	0.00317274718101331	0.0305667106463477	12.7787207292158	73.51799233631	SMARCB1;H1-4;H3-5	GO_Molecular_Function_2023	COP
gs_ind_0	Nucleosome Binding (GO:0031491)	4/62	0.00208952601523952	0.0242753757652827	8.86601200218221	54.7105466790695	PARP1;SMARCB1;H1-4;H3-5	GO_Molecular_Function_2023	COP
gs_ind_0	Palmitoyltransferase Activity (GO:0016409)	3/27	0.00162188593776774	0.0213548315139419	16.43261264902	105.565825682283	ZDHHC14;ZDHHC11B;ZDHHC11	GO_Molecular_Function_2023	COP
gs_ind_0	Phosphatidylinositol Phosphate Binding (GO:1901981)	5/109	0.00267106388058902	0.0285154116981801	6.07658905442839	36.0054820447865	DAB2IP;HIP1;LAPTM4B;OSBPL5;SNX10	GO_Molecular_Function_2023	COP
gs_ind_0	Potassium:Proton Antiporter Activity (GO:0015386)	2/12	0.0046753015897063	0.0384738359986248	27.3198334340788	146.583517404423	SLC9A7;SLC9A9	GO_Molecular_Function_2023	COP
gs_ind_0	Protein Heterodimerization Activity (GO:0046982)	7/190	0.00142720272618824	0.0195168597648914	4.73664206944136	31.0346630279241	NAE1;HIP1;MEF2C;TAF7;USF2;YWHAH;TENM3	GO_Molecular_Function_2023	COP
gs_ind_0	Protein Homodimerization Activity (GO:0042803)	19/660	6.41956417472546e-06	0.000507145569803311	3.60676539360873	43.1230653119135	PARP1;WRN;SARS1;CISD1;CAMK2B;HIP1;MYH9;MYO9B;USF2;VEGFA;SLC26A5;DSCAML1;TENM3;PADI2;DAB2IP;EPRS1;CHRNA7;S100B;FGFR1	GO_Molecular_Function_2023	COP
gs_ind_0	Protein Kinase A Catalytic Subunit Binding (GO:0034236)	3/12	0.000134336961857032	0.00442192499446065	42.3944762897342	377.953508448411	KCNQ1;PRKAR2B;RYR2	GO_Molecular_Function_2023	COP
gs_ind_0	Protein Kinase A Regulatory Subunit Binding (GO:0034237)	3/22	0.000881748474747391	0.015768926011506	20.6486417872556	145.234363659939	AKAP6;KCNQ1;RYR2	GO_Molecular_Function_2023	COP
gs_ind_0	Protein Kinase Activator Activity (GO:0030295)	5/88	0.00103795462354216	0.015768926011506	7.60876823877139	52.2760666122107	DAB2IP;CALM1;ERCC6;MOB1A;ETAA1	GO_Molecular_Function_2023	COP
gs_ind_0	Protein Kinase Binding (GO:0019901)	12/509	0.00181336813337003	0.0231058197639085	2.93116526026358	18.5031838813904	DAB2IP;PARP1;TNIP1;CCND1;RYR2;CALM1;KCNQ1;TBC1D14;DACT3;KIF13B;GSTP1;PRKAR2B	GO_Molecular_Function_2023	COP
gs_ind_0	Protein Serine/Threonine Kinase Activator Activity (GO:0043539)	4/56	0.00143288337514393	0.0195168597648914	9.88072948328267	64.6996739083675	ETAA1;DAB2IP;CALM1;CCND1	GO_Molecular_Function_2023	COP
gs_ind_0	Protein Serine/Threonine Kinase Activity (GO:0004674)	10/342	0.000891314476726802	0.015768926011506	3.67778537252221	25.8283998253092	CAMK2B;DAPK2;CAMK1D;CSNK1A1;CDC42BPA;WNK2;RPS6KA5;PRPF4B;NRBP2;ROCK1	GO_Molecular_Function_2023	COP
gs_ind_0	Protein-Cysteine S-palmitoyltransferase Activity (GO:0019706)	3/23	0.00100752130683927	0.015768926011506	19.6409079932384	135.527413352324	ZDHHC14;ZDHHC11B;ZDHHC11	GO_Molecular_Function_2023	COP
gs_ind_0	Purine Ribonucleoside Triphosphate Binding (GO:0035639)	11/475	0.00317236317431548	0.0305667106463477	2.88225984088831	16.5824435393201	MYH9;MYO9B;DAPK2;RNF112;ERCC6;CDC42BPA;DHX36;WNK2;RPS6KA5;DNM2;HSPA4L	GO_Molecular_Function_2023	COP
gs_ind_0	RNA Binding (GO:0003723)	40/1395	4.75258882002475e-11	1.87727258390978e-08	3.7129773207627	88.2565298181459	EIF1B;PARP1;DYNC1H1;TNIP1;PNN;SRSF12;PRRC2B;HNRNPL;DHX36;SARS1;PRPF4B;MPHOSPH10;EWSR1;CELF4;MYH9;ZNF622;MRPL16;SGCG;PRPF6;CHD3;DDX1;DDX21;DHX29;DDX54;SRRM4;VCP;EIF5B;METAP2;DDX24;POLR2B;ILF3;SRRM2;PA2G4;CPEB4;EPRS1;HNRNPAB;NOM1;NMD3;NCL;H1-4	GO_Molecular_Function_2023	COP
gs_ind_0	Ribosome Binding (GO:0043022)	4/85	0.00649358989161179	0.0483956227771068	6.36034460253231	32.0366726106311	EIF1B;CPEB4;NMD3;DHX29	GO_Molecular_Function_2023	COP
gs_ind_0	Sodium:Proton Antiporter Activity (GO:0015385)	2/14	0.00637287291822931	0.0483956227771068	22.9475317348378	116.015948715043	SLC9A7;SLC9A9	GO_Molecular_Function_2023	COP
gs_ind_0	Solute:Inorganic Anion Antiporter Activity (GO:0005452)	2/14	0.00637287291822931	0.0483956227771068	22.9475317348378	116.015948715043	SLC26A5;SLC4A10	GO_Molecular_Function_2023	COP
gs_ind_0	Solute:Potassium Antiporter Activity (GO:0022821)	3/17	0.000402061468804503	0.0105876186785186	27.7722772277228	217.14881320631	SLC24A3;SLC9A7;SLC9A9	GO_Molecular_Function_2023	COP
gs_ind_0	Tau Protein Binding (GO:0048156)	4/39	0.000360222415756857	0.0101634181588542	14.6184596943362	115.906680897282	MAP1A;S100B;BIN1;ROCK1	GO_Molecular_Function_2023	COP
gs_ind_0	Titin Binding (GO:0031432)	2/12	0.0046753015897063	0.0384738359986248	27.3198334340788	146.583517404423	ANKRD23;CALM1	GO_Molecular_Function_2023	COP
gs_ind_0	Transcription Regulatory Region Nucleic Acid Binding (GO:0001067)	10/222	2.73411159940855e-05	0.00119997120196264	5.77176470588235	60.6446180760441	MEF2C;TAF7;PER2;HDAC4;HNRNPL;DHX36;ANKRD23;CHD3;BRD7;ETV5	GO_Molecular_Function_2023	COP
gs_ind_0	Tubulin Binding (GO:0015631)	12/319	2.6360853712266e-05	0.00119997120196264	4.76471143521305	50.2373566318948	KIFC3;FHDC1;CAMSAP1;ARHGEF2;MAP1A;STMN2;CCDC88C;MAP1B;KIF26A;DNM2;KIF13B;KIF3A	GO_Molecular_Function_2023	COP
gs_ind_0	Ubiquitin Protein Ligase Binding (GO:0031625)	9/271	0.000655812676827891	0.0143914448526121	4.21001986981843	30.8579105184985	ARRB1;PA2G4;NAE1;VCP;CUL4A;LAPTM4B;TRAF4;CCDC50;PRKAR2B	GO_Molecular_Function_2023	COP
gs_ind_0	Ubiquitin-Like Protein Ligase Binding (GO:0044389)	9/289	0.00103090165636352	0.015768926011506	3.93810384847202	27.0836061290756	ARRB1;PA2G4;NAE1;VCP;CUL4A;LAPTM4B;TRAF4;CCDC50;PRKAR2B	GO_Molecular_Function_2023	COP
gs_ind_0	Vascular Endothelial Growth Factor Receptor 2 Binding (GO:0043184)	2/8	0.00202949904224974	0.0242753757652827	44.1363784311598	273.644058594757	DAB2IP;VEGFA	GO_Molecular_Function_2023	COP
gs_ind_0	Vascular Endothelial Growth Factor Receptor Binding (GO:0005172)	2/12	0.0046753015897063	0.0384738359986248	27.3198334340788	146.583517404423	DAB2IP;VEGFA	GO_Molecular_Function_2023	COP
gs_ind_0	Voltage-Gated Calcium Channel Activity (GO:0005245)	4/47	0.000739727122608081	0.0153785375489575	11.9276595744681	85.9892316084758	SCN8A;CACNA1A;CACNA1B;CACNA1C	GO_Molecular_Function_2023	COP
gs_ind_0	Voltage-Gated Monoatomic Cation Channel Activity (GO:0022843)	4/76	0.00437172048161135	0.0384738359986248	7.15148936170213	38.8511714123202	CACNA1A;KCNQ1;CACNA1B;CACNA1C	GO_Molecular_Function_2023	COP
gs_ind_0	aminoacyl-tRNA Ligase Activity (GO:0004812)	3/37	0.00404154334771902	0.0371258051709073	11.6666666666667	64.2965008372956	SARS1;NARS1;EPRS1	GO_Molecular_Function_2023	COP
gs_ind_0	mRNA Binding (GO:0003729)	8/282	0.00342559401529823	0.0322168960962571	3.59078590785908	20.3830257805334	CELF4;CPEB4;SRRM4;HNRNPAB;HNRNPL;DHX36;NCL;SRRM2	GO_Molecular_Function_2023	COP
gs_ind_0	Actomyosin Structure Organization (GO:0031032)	5/77	0.000565657265351242	0.0102181573896935	8.76557610241821	65.5447899140873	ARRB1;MYH9;FHDC1;CDC42BPA;ROCK1	GO_Biological_Process_2023	COP
gs_ind_0	Apoptotic Process (GO:0006915)	7/227	0.00385616491136278	0.0329721179690563	3.93823051395093	21.8890086657756	NAE1;PARP1;DAPK2;HIP1;ELMO1;TRPC5;SEMA6A	GO_Biological_Process_2023	COP
gs_ind_0	Atrial Cardiac Muscle Cell Action Potential (GO:0086014)	2/12	0.0046753015897063	0.0368178075358376	27.3198334340788	146.583517404423	KCNQ1;CACNA1C	GO_Biological_Process_2023	COP
gs_ind_0	Attachment Of Mitotic Spindle Microtubules To Kinetochore (GO:0051315)	2/12	0.0046753015897063	0.0368178075358376	27.3198334340788	146.583517404423	SEH1L;CHAMP1	GO_Biological_Process_2023	COP
gs_ind_0	Axon Guidance (GO:0007411)	8/148	4.86527187542485e-05	0.00281033482998235	7.03871191736828	69.9000604885801	FEZ1;DPYSL5;SEMA7A;RPS6KA5;SEMA6A;VEGFA;CNTN2;DSCAML1	GO_Biological_Process_2023	COP
gs_ind_0	Axonogenesis (GO:0007409)	10/187	6.17340074333741e-06	0.00067530144797952	6.91583440034144	82.9572365757864	FEZ1;DPYSL5;SEMA7A;MAP1A;MAP1B;RPS6KA5;S100B;SEMA6A;CNTN2;DSCAML1	GO_Biological_Process_2023	COP
gs_ind_0	Base-Excision Repair (GO:0006284)	3/36	0.00373762531195147	0.0328543939251448	12.0152209250776	67.1567321403403	ERCC6;WRN;NTHL1	GO_Biological_Process_2023	COP
gs_ind_0	Blood Circulation (GO:0008015)	4/50	0.00093582501638539	0.0142840268004871	11.157309540151	77.8119921598003	TBC1D8;LPA;SGCG;ROCK1	GO_Biological_Process_2023	COP
gs_ind_0	Calcium Ion Import Across Plasma Membrane (GO:0098703)	4/37	0.000293220906585844	0.00769802620090035	15.4919657033979	126.020700764392	SCN8A;CACNA1A;CACNA1B;CACNA1C	GO_Biological_Process_2023	COP
gs_ind_0	Calcium Ion Transmembrane Import Into Cytosol (GO:0097553)	5/83	0.000796821478411911	0.0132618546701931	8.09439979704814	57.7525703839175	SCN8A;RYR2;CACNA1A;CACNA1C;CACNA1B	GO_Biological_Process_2023	COP
gs_ind_0	Calcium Ion Transmembrane Transport (GO:0070588)	4/80	0.00524583733704856	0.0401908704927961	6.77688777638715	35.5808321751802	CACNA1C;CACNA1A;SLC24A3;TRPC5	GO_Biological_Process_2023	COP
gs_ind_0	Calcium Ion Transport (GO:0006816)	7/112	5.78433143576156e-05	0.00284733714925363	8.25447999511828	80.5453393805353	RYR2;SLC24A3;CHRNA7;TRPC5;CACNA1A;CACNA1C;ATP2B2	GO_Biological_Process_2023	COP
gs_ind_0	Calcium Ion Transport Into Cytosol (GO:0060402)	2/9	0.00259441449239936	0.0260632762017058	38.2505876821815	227.759085740051	RYR2;CACNA1C	GO_Biological_Process_2023	COP
gs_ind_0	Camera-Type Eye Development (GO:0043010)	3/25	0.00129178573316472	0.0171859872202792	17.8941694169417	119.027178678895	TENM3;VEGFA;CACNA1C	GO_Biological_Process_2023	COP
gs_ind_0	Camera-Type Eye Morphogenesis (GO:0048593)	2/9	0.00259441449239936	0.0260632762017058	38.2505876821815	227.759085740051	TENM3;VEGFA	GO_Biological_Process_2023	COP
gs_ind_0	Cardiac Cell Development (GO:0055006)	2/14	0.00637287291822931	0.0432696095723914	22.9475317348378	116.015948715043	ALPK3;VEGFA	GO_Biological_Process_2023	COP
gs_ind_0	Cardiac Conduction (GO:0061337)	3/45	0.00701426786577018	0.046501998073069	9.46872451951077	46.9630645017679	KCNQ1;BIN1;CACNA1C	GO_Biological_Process_2023	COP
gs_ind_0	Cardiac Muscle Cell Action Potential Involved In Contraction (GO:0086002)	3/29	0.00200032059631198	0.0228347635096556	15.1916682234261	94.4078293686023	KCNQ1;RYR2;CACNA1C	GO_Biological_Process_2023	COP
gs_ind_0	Cardiac Muscle Cell Differentiation (GO:0055007)	3/27	0.00162188593776774	0.0197129222929919	16.43261264902	105.565825682283	MEF2C;ALPK3;VEGFA	GO_Biological_Process_2023	COP
gs_ind_0	Cardiac Muscle Hypertrophy (GO:0003300)	2/7	0.00153089658382398	0.01907807198449	52.1624567252212	338.111917586418	HDAC4;RYR2	GO_Biological_Process_2023	COP
gs_ind_0	Cell Morphogenesis Involved In Neuron Differentiation (GO:0048667)	5/77	0.000565657265351242	0.0102181573896935	8.76557610241821	65.5447899140873	MEF2C;MAP1A;MAP1B;S100B;DSCAML1	GO_Biological_Process_2023	COP
gs_ind_0	Cell-Cell Adhesion Via Plasma-Membrane Adhesion Molecules (GO:0098742)	6/172	0.00403667753147714	0.0335772103445517	4.51321364160166	24.8783379303741	TENM3;KIRREL3;HMCN1;CNTN2;LRFN4;DSCAML1	GO_Biological_Process_2023	COP
gs_ind_0	Cellular Response To Arsenic-Containing Substance (GO:0071243)	2/13	0.00549380812462486	0.0402130416259715	24.9435825105783	129.809736258001	VCP;DHX36	GO_Biological_Process_2023	COP
gs_ind_0	Cellular Response To Epinephrine Stimulus (GO:0071872)	2/7	0.00153089658382398	0.01907807198449	52.1624567252212	338.111917586418	KCNQ1;RYR2	GO_Biological_Process_2023	COP
gs_ind_0	Cellular Response To Heat (GO:0034605)	3/40	0.00504169484948669	0.0387777232759347	10.7325412541254	56.7752824758252	VCP;RBBP7;DHX36	GO_Biological_Process_2023	COP
gs_ind_0	Cellular Response To Organonitrogen Compound (GO:0071417)	6/105	0.00031947168193214	0.00816934729512186	7.56474956809726	60.8874734419749	CPEB4;GABRB2;SSH1;MEF2C;KCNQ1;AKAP6	GO_Biological_Process_2023	COP
gs_ind_0	Cellular Response To Oxygen-Containing Compound (GO:1901701)	12/406	0.000255509701678797	0.00698748059174378	3.70593667279226	30.6564353000352	CPEB4;DAB2IP;SSH1;TNIP1;VCP;MEF2C;ZNF35;KCNQ1;DHX36;CACNA1A;AKAP6;GSTP1	GO_Biological_Process_2023	COP
gs_ind_0	Cellular Response To Vascular Endothelial Growth Factor Stimulus (GO:0035924)	3/34	0.00317274718101331	0.0298073462454621	12.7787207292158	73.51799233631	DAB2IP;SEMA6A;VEGFA	GO_Biological_Process_2023	COP
gs_ind_0	Central Nervous System Development (GO:0007417)	10/282	0.000198161488352783	0.00599707405359377	4.49424520433695	38.3198593263806	DSCAML1;PTPRZ1;DCLK1;IL1RAPL2;S100B;RBBP7;KDM4B;NPAS2;GSTP1;ROGDI	GO_Biological_Process_2023	COP
gs_ind_0	Chloride Transmembrane Transport (GO:1902476)	4/48	0.000801503659600297	0.0132618546701931	11.6593354052116	83.1196471828186	GABRA2;GABRB2;SLC6A1;GLRB	GO_Biological_Process_2023	COP
gs_ind_0	Chloride Transport (GO:0006821)	7/77	4.97498013367731e-06	0.000629245942204323	12.3631023042036	150.966944785417	GABRB2;SLC6A1;CLCN4;GABRA2;SLC4A10;GLRB;SLC26A5	GO_Biological_Process_2023	COP
gs_ind_0	Chondrocyte Differentiation (GO:0002062)	3/29	0.00200032059631198	0.0228347635096556	15.1916682234261	94.4078293686023	MEF2C;FGFR3;SULF2	GO_Biological_Process_2023	COP
gs_ind_0	Chromatin Organization (GO:0006325)	13/267	7.33702268637887e-07	0.000326177190640431	6.24381225281183	88.1948628102155	PADI2;SMARCB1;PER2;ERCC6;HDAC4;SETD7;CHD3;PBRM1;EHMT1;RBBP7;DDX21;KDM4B;BRD7	GO_Biological_Process_2023	COP
gs_ind_0	Chromatin Remodeling (GO:0006338)	12/227	8.28281337329688e-07	0.000326177190640431	6.81432453638381	95.427207694772	PADI2;SMARCB1;PER2;ERCC6;HDAC4;SETD7;CHD3;PBRM1;RBBP7;DDX21;KDM4B;BRD7	GO_Biological_Process_2023	COP
gs_ind_0	Clathrin Coat Assembly (GO:0048268)	2/13	0.00549380812462486	0.0402130416259715	24.9435825105783	129.809736258001	HIP1;NSG2	GO_Biological_Process_2023	COP
gs_ind_0	Cytoskeleton Organization (GO:0007010)	6/111	0.000430394953882902	0.00921138765429821	7.133472155553	55.2901678681076	SYNE3;CAMSAP1;PACSIN2;SEMA6A;SH3KBP1;BIN1	GO_Biological_Process_2023	COP
gs_ind_0	DNA Damage Response (GO:0006974)	12/384	0.000153525290348358	0.00519024915667166	3.92695376043483	34.4851148236985	NAE1;PARP1;VCP;CCND1;SMC5;CUL4A;FANCC;POLH;WRN;SETD7;ETAA1;NPAS2	GO_Biological_Process_2023	COP
gs_ind_0	DNA Geometric Change (GO:0032392)	3/30	0.00220839740495401	0.0242838313270425	14.6388838883888	89.5239214264044	DDX1;WRN;DHX36	GO_Biological_Process_2023	COP
gs_ind_0	DNA Metabolic Process (GO:0006259)	8/288	0.00388675261541732	0.0329721179690563	3.5134559366984	19.5003173441776	PARP1;VCP;SMARCB1;NTHL1;FANCC;POLH;LTO1;WRN	GO_Biological_Process_2023	COP
gs_ind_0	DNA Repair (GO:0006281)	8/291	0.00413460260260829	0.0342060190106543	3.47601841097776	19.077654521847	PARP1;VCP;NTHL1;FANCC;POLH;ERCC6;WRN;DDX1	GO_Biological_Process_2023	COP
gs_ind_0	DNA Synthesis Involved In DNA Repair (GO:0000731)	3/27	0.00162188593776774	0.0197129222929919	16.43261264902	105.565825682283	POLH;WRN;VCP	GO_Biological_Process_2023	COP
gs_ind_0	Double-Strand Break Repair (GO:0006302)	6/168	0.00359928502583897	0.0322336099538351	4.62476462196862	26.0236432875449	PARP1;VCP;SMC5;WRN;DDX1;IFFO1	GO_Biological_Process_2023	COP
gs_ind_0	Double-Strand Break Repair Via Nonhomologous End Joining (GO:0006303)	3/41	0.00540518310051033	0.0402130416259715	10.4535167802494	54.5715071407409	ERCC6;IFFO1;SMC5	GO_Biological_Process_2023	COP
gs_ind_0	ER-associated Misfolded Protein Catabolic Process (GO:0071712)	2/9	0.00259441449239936	0.0260632762017058	38.2505876821815	227.759085740051	VCP;UFD1	GO_Biological_Process_2023	COP
gs_ind_0	Early Endosome To Golgi Transport (GO:0034498)	2/12	0.0046753015897063	0.0368178075358376	27.3198334340788	146.583517404423	SURF4;TRAPPC10	GO_Biological_Process_2023	COP
gs_ind_0	Electron Transport Chain (GO:0022900)	2/14	0.00637287291822931	0.0432696095723914	22.9475317348378	116.015948715043	SDHA;UQCRFS1	GO_Biological_Process_2023	COP
gs_ind_0	Endochondral Bone Morphogenesis (GO:0060350)	2/12	0.0046753015897063	0.0368178075358376	27.3198334340788	146.583517404423	MEF2C;FGFR3	GO_Biological_Process_2023	COP
gs_ind_0	Endochondral Ossification (GO:0001958)	2/8	0.00202949904224974	0.0228347635096556	44.1363784311598	273.644058594757	MEF2C;FGFR3	GO_Biological_Process_2023	COP
gs_ind_0	Endomembrane System Organization (GO:0010256)	6/195	0.00735069190473595	0.0472990600013892	3.96318489605878	19.4709721702128	SURF4;LAPTM4B;RNF112;CSNK1A1;GORASP1;SNX10	GO_Biological_Process_2023	COP
gs_ind_0	Endoplasmic Reticulum To Cytosol Transport (GO:1903513)	2/15	0.00731138984065178	0.0472990600013892	21.2471921851329	104.500530523179	VCP;UFD1	GO_Biological_Process_2023	COP
gs_ind_0	Epigenetic Regulation Of Gene Expression (GO:0040029)	4/83	0.00597318544851087	0.0424592135311115	6.52067442794059	33.388949856151	PADI2;BRD7;SMARCB1;HDAC4	GO_Biological_Process_2023	COP
gs_ind_0	Epithelial Cell Apoptotic Process (GO:1904019)	2/10	0.00322446152883872	0.0298073462454621	33.7496888741392	193.621604302862	DAB2IP;RYR2	GO_Biological_Process_2023	COP
gs_ind_0	Establishment Of Protein Localization To Membrane (GO:0090150)	5/69	0.00034044567057428	0.00817484787025314	9.85472008115827	78.6924528301515	SYNE3;GORASP1;ZDHHC14;ZDHHC11;ZDHHC11B	GO_Biological_Process_2023	COP
gs_ind_0	G-quadruplex DNA Unwinding (GO:0044806)	2/6	0.00109980410720624	0.0154679591934935	63.7556809277543	434.343430981624	WRN;DHX36	GO_Biological_Process_2023	COP
gs_ind_0	Generation Of Neurons (GO:0048699)	10/172	2.93533677220195e-06	0.000629245942204323	7.55701631701632	96.2664758525235	MEF2C;ASTN2;RNF112;MYT1L;NAV1;ERCC6;MAP1B;FGFR1;ATP2B2;NRBP2	GO_Biological_Process_2023	COP
gs_ind_0	Heart Contraction (GO:0060047)	3/41	0.00540518310051033	0.0402130416259715	10.4535167802494	54.5715071407409	KCNQ1;SGCG;RYR2	GO_Biological_Process_2023	COP
gs_ind_0	Histone Deacetylation (GO:0016575)	4/36	0.000263312295779899	0.00710221795055646	15.9690343698854	131.619492719721	RBBP7;CHD3;HDAC4;MORF4L2	GO_Biological_Process_2023	COP
gs_ind_0	Histone Modification (GO:0016570)	4/81	0.00548130221163348	0.0402130416259715	6.68927934111187	34.8271480885613	RBBP7;CHD3;HDAC4;MORF4L2	GO_Biological_Process_2023	COP
gs_ind_0	Homophilic Cell Adhesion Via Plasma Membrane Adhesion Molecules (GO:0007156)	5/60	0.00017631561508215	0.00569123682125825	11.4553201850499	99.0110232301171	KIRREL3;HMCN1;CNTN2;TENM3;DSCAML1	GO_Biological_Process_2023	COP
gs_ind_0	Inhibitory Synapse Assembly (GO:1904862)	2/13	0.00549380812462486	0.0402130416259715	24.9435825105783	129.809736258001	GABRA2;GABRB2	GO_Biological_Process_2023	COP
gs_ind_0	Inorganic Anion Transmembrane Transport (GO:0098661)	4/63	0.00221612788369384	0.0242838313270425	8.71678884319685	53.2769593874432	GABRA2;GABRB2;SLC6A1;GLRB	GO_Biological_Process_2023	COP
gs_ind_0	Inorganic Cation Import Across Plasma Membrane (GO:0098659)	7/103	3.38109221545402e-05	0.00256052714316499	9.02632924903823	92.9235924252603	SLC9A7;SCN8A;SLC6A1;SLC9A9;CACNA1A;CACNA1C;CACNA1B	GO_Biological_Process_2023	COP
gs_ind_0	Inorganic Cation Transmembrane Transport (GO:0098662)	10/284	0.000209712812247192	0.00599707405359377	4.46127946127946	37.786017741479	SLC9A7;SLC6A1;ABCC8;SLC24A3;KCNQ1;SLC9A9;TRPC5;CACNA1A;CACNA1C;ASIC1	GO_Biological_Process_2023	COP
gs_ind_0	Intracellular Calcium Ion Homeostasis (GO:0006874)	5/138	0.00723792469079154	0.0472990600013892	4.75318192231261	23.425680455296	RYR2;SLC24A3;CHRNA7;TRPC5;ATP2B2	GO_Biological_Process_2023	COP
gs_ind_0	Learning (GO:0007612)	3/43	0.00617837768149712	0.0432696095723914	9.93680479159027	50.5455404922189	SHANK2;MAP1A;SLC6A1	GO_Biological_Process_2023	COP
gs_ind_0	Membrane Depolarization During Action Potential (GO:0086010)	2/13	0.00549380812462486	0.0402130416259715	24.9435825105783	129.809736258001	CACNA1C;YWHAH	GO_Biological_Process_2023	COP
gs_ind_0	Mesenchymal Cell Differentiation (GO:0048762)	4/54	0.00125063282460381	0.0171006668864229	10.2725510848957	68.662816192683	MEF2C;FGFR1;HNRNPAB;ROCK1	GO_Biological_Process_2023	COP
gs_ind_0	Metal Ion Transport (GO:0030001)	6/170	0.00381333416862071	0.0329721179690563	4.56831101032394	25.4420723192772	SCN8A;RYR2;CHRNA7;TRPC5;ATP2B2;ASIC1	GO_Biological_Process_2023	COP
gs_ind_0	Microtubule Anchoring At Centrosome (GO:0034454)	2/10	0.00322446152883872	0.0298073462454621	33.7496888741392	193.621604302862	NIN;KIF3A	GO_Biological_Process_2023	COP
gs_ind_0	Microtubule Anchoring At Microtubule Organizing Center (GO:0072393)	2/12	0.0046753015897063	0.0368178075358376	27.3198334340788	146.583517404423	NIN;KIF3A	GO_Biological_Process_2023	COP
gs_ind_0	Modulation Of Chemical Synaptic Transmission (GO:0050804)	5/123	0.0044793708535295	0.0364457901264445	5.35683118161466	28.971203714277	CLSTN2;MEF2C;CHRNA7;CACNA1A;CACNA1B	GO_Biological_Process_2023	COP
gs_ind_0	Monoatomic Anion Transmembrane Transport (GO:0098656)	4/54	0.00125063282460381	0.0171006668864229	10.2725510848957	68.662816192683	GABRA2;GABRB2;SLC6A1;GLRB	GO_Biological_Process_2023	COP
gs_ind_0	Monoatomic Cation Transmembrane Transport (GO:0098655)	10/281	0.000192589371851331	0.00599707405359377	4.5109102070428	38.5906123701713	SLC9A7;SLC6A1;ABCC8;SLC24A3;KCNQ1;SLC9A9;TRPC5;CACNA1A;CACNA1C;ASIC1	GO_Biological_Process_2023	COP
gs_ind_0	Monoatomic Ion Transport (GO:0006811)	5/106	0.00236618763003328	0.0257404610140085	6.25665515139199	37.8307102950348	SLC9A7;SLC24A3;SLC9A9;CHRNA7;GLRB	GO_Biological_Process_2023	COP
gs_ind_0	Monocyte Differentiation (GO:0030224)	2/10	0.00322446152883872	0.0298073462454621	33.7496888741392	193.621604302862	MYH9;VEGFA	GO_Biological_Process_2023	COP
gs_ind_0	Muscle Cell Development (GO:0055001)	3/32	0.00266364766758831	0.0263553882285497	13.6457459305253	80.89278413633	ALPK3;BIN1;VEGFA	GO_Biological_Process_2023	COP
gs_ind_0	Myeloid Leukocyte Differentiation (GO:0002573)	5/71	0.00038887670694547	0.00869954980303369	9.55786692905806	75.0507435167604	PARP1;MYH9;FARP2;SNX10;VEGFA	GO_Biological_Process_2023	COP
gs_ind_0	Negative Regulation Of Amide Metabolic Process (GO:0034249)	7/93	1.74077378154856e-05	0.00149025372863875	10.0723163561488	110.378443198593	EPRS1;CHRNA7;DHX36;NCL;ILF3;BIN1;ROCK1	GO_Biological_Process_2023	COP
gs_ind_0	Negative Regulation Of Amyloid Precursor Protein Catabolic Process (GO:1902992)	3/18	0.000479379440280014	0.00943898117911348	25.9798786330246	198.564683231823	CHRNA7;BIN1;ROCK1	GO_Biological_Process_2023	COP
gs_ind_0	Negative Regulation Of Amyloid-Beta Formation (GO:1902430)	3/16	0.000333247619854014	0.00817484787025314	29.8302163549688	238.839348301684	CHRNA7;BIN1;ROCK1	GO_Biological_Process_2023	COP
gs_ind_0	Negative Regulation Of Angiogenesis (GO:0016525)	5/86	0.000935796252103065	0.0142840268004871	7.79587045877004	54.3692798332766	COL4A2;DAB2IP;SARS1;SEMA6A;ROCK1	GO_Biological_Process_2023	COP
gs_ind_0	Negative Regulation Of Blood Vessel Morphogenesis (GO:2000181)	5/77	0.000565657265351242	0.0102181573896935	8.76557610241821	65.5447899140873	COL4A2;DAB2IP;SARS1;SEMA6A;ROCK1	GO_Biological_Process_2023	COP
gs_ind_0	Negative Regulation Of Cell Projection Organization (GO:0031345)	4/50	0.00093582501638539	0.0142840268004871	11.157309540151	77.8119921598003	DPYSL5;STMN2;GORASP1;YWHAH	GO_Biological_Process_2023	COP
gs_ind_0	Negative Regulation Of Cellular Response To Vascular Endothelial Growth Factor Stimulus (GO:1902548)	2/11	0.00391847415173142	0.0329721179690563	30.1963477098953	167.349757843351	DAB2IP;SEMA6A	GO_Biological_Process_2023	COP
gs_ind_0	Negative Regulation Of DNA-templated Transcription (GO:0045892)	25/1024	4.24366262536016e-06	0.000629245942204323	3.05441182129526	37.7833302956346	PARP1;TAF7;MEF2C;HNRNPL;SARS1;EHMT1;BRD7;ETV5;BIN1;HDAC4;ZNF669;CHD3;VEGFA;SAP30;CCND1;PER2;MYT1L;WWC1;RPS6KA5;ILF3;PA2G4;DAB2IP;RBBP7;WWC3;CDKN1C	GO_Biological_Process_2023	COP
gs_ind_0	Negative Regulation Of Developmental Growth (GO:0048640)	3/31	0.0024294179502276	0.0259974127391203	14.1248914365121	85.0333094613452	FGFR3;WWC3;WWC1	GO_Biological_Process_2023	COP
gs_ind_0	Negative Regulation Of Developmental Process (GO:0051093)	5/108	0.00256645213251914	0.0260632762017058	6.1354512407144	36.5993828787681	FGFR3;PARP1;SAP30;RBBP7;ROCK1	GO_Biological_Process_2023	COP
gs_ind_0	Negative Regulation Of ERK1 And ERK2 Cascade (GO:0070373)	5/46	4.8868874187624e-05	0.00281033482998235	15.3250441310048	152.12205653035	DAB2IP;TNIP1;WNK2;SEMA6A;GSTP1	GO_Biological_Process_2023	COP
[truncated: 2,056 more rows]
