# Supplementary material for: Charting the human-specific properties of gene expression networks in the infant prefrontal cortex
Source: Sci Adv. 2026 Jun 3;12(23):eaea3316. doi: 10.1126/sciadv.aea3316 (PMC13232592; doi:10.1126/sciadv.aea3316)
Supplement: Supplementary file 2 — Data S1 [file sciadv.aea3316_data_s1.zip › csv_resubmission/7_EVOxPD___pt_infant_GO.csv]

Gene_set	Term	Overlap	P-value	Adjusted P-value	Odds Ratio	Combined Score	Genes	Database	lineage	Evolution_ASD
gs_ind_0	Asymmetric Synapse (GO:0032279)	4/133	7.30843920995419e-05	0.00277720689978259	22.0052976564604	209.576160352009	SHISA6;IQSEC3;KALRN;SYT11	GO_Cellular_Component_2023	Neur	EVO_up_PD_up
gs_ind_0	Cytoskeleton (GO:0005856)	5/593	0.00305339461651914	0.0434406172309101	5.94399882257708	34.4246770166509	CALD1;GABRG3;KALRN;ITPKB;SNTG1	GO_Cellular_Component_2023	Neur	EVO_up_PD_up
gs_ind_0	Dendrite Membrane (GO:0032590)	2/28	0.000994338169689684	0.018892425224104	58.0912186125692	401.609759280663	SHISA6;GABRG3	GO_Cellular_Component_2023	Neur	EVO_up_PD_up
gs_ind_0	Excitatory Synapse (GO:0060076)	3/24	8.58718079210701e-06	0.000652625740200133	101.783951713119	1187.33423224413	SHISA6;FGFR2;SYT11	GO_Cellular_Component_2023	Neur	EVO_up_PD_up
gs_ind_0	Intracellular Non-Membrane-Bounded Organelle (GO:0043232)	7/1184	0.00342952241296658	0.0434406172309101	4.12174408368288	23.3922754325758	RORA;CALD1;AK5;GABRG3;XPO1;ITPKB;SNTG1	GO_Cellular_Component_2023	Neur	EVO_up_PD_up
gs_ind_0	Postsynaptic Density (GO:0014069)	4/151	0.000119394911381052	0.00302467108831998	19.3113914071738	174.441227163642	SHISA6;IQSEC3;KALRN;SYT11	GO_Cellular_Component_2023	Neur	EVO_up_PD_up
gs_ind_0	Chemorepellent Activity (GO:0045499)	2/24	0.000729138056434744	0.0204158655801728	68.4252297410192	494.27973743328	SEMA5A;SEMA4D	GO_Molecular_Function_2023	Neur	EVO_up_PD_up
gs_ind_0	Semaphorin Receptor Binding (GO:0030215)	2/22	0.000611564372610364	0.0204158655801728	75.1045296167247	555.735241266686	SEMA5A;SEMA4D	GO_Molecular_Function_2023	Neur	EVO_up_PD_up
gs_ind_0	Solute:Potassium Antiporter Activity (GO:0022821)	2/17	0.000361987721310566	0.0202713123933917	99.3439243269464	787.191348374477	SLC9A9;SLC24A2	GO_Molecular_Function_2023	Neur	EVO_up_PD_up
gs_ind_0	Transmembrane Receptor Protein Tyrosine Kinase Activity (GO:0004714)	3/50	8.06309948782674e-05	0.00903067142636594	46.0413820811571	433.968913883817	CRIM1;IGF1R;FGFR2	GO_Molecular_Function_2023	Neur	EVO_up_PD_up
gs_ind_0	Axon Guidance (GO:0007411)	3/148	0.00193970100794545	0.0324497917111959	14.9947010833924	93.6452286534114	SEMA5A;SEMA4D;KALRN	GO_Biological_Process_2023	Neur	EVO_up_PD_up
gs_ind_0	Axonogenesis (GO:0007409)	4/187	0.000270646493395629	0.0223020866444161	15.5090932133578	127.402502128951	SEMA5A;SEMA4D;KALRN;FGFR2	GO_Biological_Process_2023	Neur	EVO_up_PD_up
gs_ind_0	Cell Chemotaxis (GO:0060326)	2/50	0.00314755234960084	0.0424668010501061	31.7235098054414	182.763269123186	SEMA5A;LPAR1	GO_Biological_Process_2023	Neur	EVO_up_PD_up
gs_ind_0	Chordate Embryonic Development (GO:0043009)	3/59	0.000132317740823936	0.0205533822725617	38.6988448287509	345.592464265146	KIAA1217;PKD1;FGFR2	GO_Biological_Process_2023	Neur	EVO_up_PD_up
gs_ind_0	Digestive System Development (GO:0055123)	2/11	0.000147336073638435	0.0205533822725617	162.111199050257	1430.27377354427	PKD1;FGFR2	GO_Biological_Process_2023	Neur	EVO_up_PD_up
gs_ind_0	Digestive Tract Development (GO:0048565)	2/39	0.00192643558405294	0.0324497917111959	41.0401002506266	256.586147209087	PKD1;FGFR2	GO_Biological_Process_2023	Neur	EVO_up_PD_up
gs_ind_0	In Utero Embryonic Development (GO:0001701)	2/27	0.000924302098875995	0.0268495444257665	60.3707798909037	421.77873875038	PKD1;FGFR2	GO_Biological_Process_2023	Neur	EVO_up_PD_up
gs_ind_0	Inorganic Cation Transmembrane Transport (GO:0098662)	4/284	0.00129104197985371	0.0268495444257665	10.1217510259918	67.3329815414516	SLC9A9;SLC24A2;PKD1;SLC39A11	GO_Biological_Process_2023	Neur	EVO_up_PD_up
gs_ind_0	Lung Development (GO:0030324)	2/33	0.00138151146496786	0.0275315499090024	48.8644229621673	321.751561160103	PKD1;FGFR2	GO_Biological_Process_2023	Neur	EVO_up_PD_up
gs_ind_0	Mesenchymal Cell Migration (GO:0090497)	2/32	0.00129917150447257	0.0268495444257665	50.467767780106	335.410224104785	SEMA5A;SEMA4D	GO_Biological_Process_2023	Neur	EVO_up_PD_up
gs_ind_0	Mesonephric Tubule Development (GO:0072164)	2/16	0.000319743177697721	0.0223020866444161	106.197822141561	854.679271236774	PKD1;FGFR2	GO_Biological_Process_2023	Neur	EVO_up_PD_up
gs_ind_0	Monoatomic Cation Transmembrane Transport (GO:0098655)	4/281	0.00124166511343828	0.0268495444257665	10.2319296040226	68.4649306829592	SLC9A9;SLC24A2;PKD1;SLC39A11	GO_Biological_Process_2023	Neur	EVO_up_PD_up
gs_ind_0	Muscle Cell Differentiation (GO:0042692)	2/37	0.00173515545557919	0.0312327982004255	43.3543365455893	275.588701935933	RORA;MEGF10	GO_Biological_Process_2023	Neur	EVO_up_PD_up
gs_ind_0	Negative Regulation Of Axon Extension (GO:0030517)	2/30	0.00114183331045243	0.0268495444257665	54.0120036934441	365.937814091544	SEMA5A;SEMA4D	GO_Biological_Process_2023	Neur	EVO_up_PD_up
gs_ind_0	Negative Regulation Of Axon Extension Involved In Axon Guidance (GO:0048843)	2/19	0.00045417265757501	0.0253428342926856	87.9860365198711	677.231437999669	SEMA5A;SEMA4D	GO_Biological_Process_2023	Neur	EVO_up_PD_up
gs_ind_0	Negative Regulation Of Cell Projection Organization (GO:0031345)	2/50	0.00314755234960084	0.0424668010501061	31.7235098054414	182.763269123186	LPAR1;ITM2C	GO_Biological_Process_2023	Neur	EVO_up_PD_up
gs_ind_0	Negative Regulation Of Chemotaxis (GO:0050922)	2/31	0.00121927608696843	0.0268495444257665	52.1798139416338	350.10035559577	SEMA5A;SEMA4D	GO_Biological_Process_2023	Neur	EVO_up_PD_up
gs_ind_0	Negative Regulation Of Neuron Projection Development (GO:0010977)	2/54	0.003661203099063	0.0453989184283812	29.3036161833154	164.392216327096	LPAR1;ITM2C	GO_Biological_Process_2023	Neur	EVO_up_PD_up
gs_ind_0	Negative Regulation Of Osteoblast Differentiation (GO:0045668)	2/32	0.00129917150447257	0.0268495444257665	50.467767780106	335.410224104785	SEMA4D;CRIM1	GO_Biological_Process_2023	Neur	EVO_up_PD_up
gs_ind_0	Nervous System Development (GO:0007399)	6/432	8.28670796359228e-05	0.0205533822725617	9.8875592028136	92.9259775675255	MSI2;CRIM1;LPAR1;SEMA5A;KALRN;PKD1	GO_Biological_Process_2023	Neur	EVO_up_PD_up
gs_ind_0	Neural Crest Cell Development (GO:0014032)	2/44	0.00244629419369483	0.0368927610832896	36.2074303405573	217.721831223981	SEMA5A;SEMA4D	GO_Biological_Process_2023	Neur	EVO_up_PD_up
gs_ind_0	Neural Crest Cell Migration (GO:0001755)	2/36	0.00164311791540589	0.0305619932265496	44.6120736624169	286.01512764461	SEMA5A;SEMA4D	GO_Biological_Process_2023	Neur	EVO_up_PD_up
gs_ind_0	Neuron Projection Guidance (GO:0097485)	3/124	0.00116889934221816	0.0268495444257665	17.9671724311249	121.308827052224	SEMA5A;SEMA4D;KALRN	GO_Biological_Process_2023	Neur	EVO_up_PD_up
gs_ind_0	Nuclear Export (GO:0051168)	2/49	0.00302487549541194	0.0424668010501061	32.3921646220815	187.903233110213	XPO1;PKD1	GO_Biological_Process_2023	Neur	EVO_up_PD_up
gs_ind_0	Phagocytosis, Engulfment (GO:0006911)	2/30	0.00114183331045243	0.0268495444257665	54.0120036934441	365.937814091544	DOCK1;MEGF10	GO_Biological_Process_2023	Neur	EVO_up_PD_up
gs_ind_0	Positive Regulation Of Actin Filament Bundle Assembly (GO:0032233)	2/51	0.00327253126371785	0.0424668010501061	31.0818713450292	177.856420224725	LPAR1;LIMCH1	GO_Biological_Process_2023	Neur	EVO_up_PD_up
gs_ind_0	Positive Regulation Of Cell Migration (GO:0030335)	4/272	0.00110148695247749	0.0268495444257665	10.5772378848902	72.0425640014028	SEMA5A;SEMA4D;IGF1R;DOCK1	GO_Biological_Process_2023	Neur	EVO_up_PD_up
gs_ind_0	Positive Regulation Of Intracellular Signal Transduction (GO:1902533)	6/523	0.000233404763459356	0.0223020866444161	8.13058937198068	67.9939759329488	IGF1R;LPAR1;SEMA4D;FGFR2;SEMA5A;IQCJ-SCHIP1	GO_Biological_Process_2023	Neur	EVO_up_PD_up
gs_ind_0	Positive Regulation Of Phosphorylation (GO:0042327)	4/230	0.000590784453177587	0.0268495444257665	12.5515170183274	93.3087221018476	SEMA4D;IGF1R;LIMCH1;FGFR2	GO_Biological_Process_2023	Neur	EVO_up_PD_up
gs_ind_0	Positive Regulation Of Stress Fiber Assembly (GO:0051496)	2/43	0.0023375932044367	0.0362326946687688	37.0808044206903	224.659001053505	LPAR1;LIMCH1	GO_Biological_Process_2023	Neur	EVO_up_PD_up
gs_ind_0	Positive Regulation Of Transcription By RNA Polymerase II (GO:0045944)	7/936	0.000908743203228579	0.0268495444257665	5.25400490691297	36.7961502014319	ELL2;CREBRF;RORA;PCGF5;NFIA;FGFR2;PKD1	GO_Biological_Process_2023	Neur	EVO_up_PD_up
gs_ind_0	Protein Export From Nucleus (GO:0006611)	2/26	0.000856751255998261	0.0268495444257665	62.8364278042044	443.773658453904	XPO1;PKD1	GO_Biological_Process_2023	Neur	EVO_up_PD_up
gs_ind_0	Regulation Of Axon Extension Involved In Axon Guidance (GO:0048841)	2/23	0.000669092150131191	0.0268495444257665	71.609547123623	523.436341066133	SEMA5A;SEMA4D	GO_Biological_Process_2023	Neur	EVO_up_PD_up
gs_ind_0	Regulation Of Cell Migration (GO:0030334)	5/433	0.000771467971872845	0.0268495444257665	8.19580297503652	58.7410853072392	IGF1R;SEMA4D;PHACTR1;SEMA5A;LIMCH1	GO_Biological_Process_2023	Neur	EVO_up_PD_up
gs_ind_0	Regulation Of Dendrite Development (GO:0050773)	2/41	0.00212726932507436	0.0339147509540426	38.9602169981917	239.718947547468	SEMA4D;CAMK1D	GO_Biological_Process_2023	Neur	EVO_up_PD_up
gs_ind_0	Regulation Of Intracellular Signal Transduction (GO:1902531)	5/297	0.000137767767630312	0.0205533822725617	12.0467729995289	107.095102816099	ARHGAP22;SEZ6L;STARD13;PEX5L;KALRN	GO_Biological_Process_2023	Neur	EVO_up_PD_up
gs_ind_0	Regulation Of Muscle Cell Differentiation (GO:0051147)	2/24	0.000729138056434744	0.0268495444257665	68.4252297410192	494.27973743328	FGFR2;MEGF10	GO_Biological_Process_2023	Neur	EVO_up_PD_up
gs_ind_0	Regulation Of Neuron Projection Development (GO:0010975)	3/174	0.00306645475868092	0.0424668010501061	12.7133509892507	73.5751267555071	LPAR1;CAMK1D;ITM2C	GO_Biological_Process_2023	Neur	EVO_up_PD_up
gs_ind_0	Regulation Of Osteoblast Differentiation (GO:0045667)	3/85	0.000389828997870354	0.024169397867962	26.4860050890585	207.909905837608	SEMA4D;CRIM1;FGFR2	GO_Biological_Process_2023	Neur	EVO_up_PD_up
gs_ind_0	Regulation Of Proteasomal Protein Catabolic Process (GO:0061136)	2/53	0.00352936434646503	0.0447587569392611	29.8733484195927	168.683969319377	XPO1;PKD1	GO_Biological_Process_2023	Neur	EVO_up_PD_up
gs_ind_0	Regulation Of Signal Transduction (GO:0009966)	4/193	0.000305120214288985	0.0223020866444161	15.0158311345646	121.550220649727	SEMA5A;FGFR2;RORA;KCTD8	GO_Biological_Process_2023	Neur	EVO_up_PD_up
gs_ind_0	Regulation Of Small GTPase Mediated Signal Transduction (GO:0051056)	3/118	0.00101319068968542	0.0268495444257665	18.9033078880407	130.331707399203	STARD13;ARHGAP22;KALRN	GO_Biological_Process_2023	Neur	EVO_up_PD_up
gs_ind_0	Regulation Of Smoothened Signaling Pathway (GO:0008589)	2/51	0.00327253126371785	0.0424668010501061	31.0818713450292	177.856420224725	FGFR2;RORA	GO_Biological_Process_2023	Neur	EVO_up_PD_up
gs_ind_0	Semaphorin-Plexin Signaling Pathway (GO:0071526)	2/34	0.00146628788987187	0.0282134014671899	47.3597455176403	309.023349069617	SEMA5A;SEMA4D	GO_Biological_Process_2023	Neur	EVO_up_PD_up
gs_ind_0	Skeletal System Development (GO:0001501)	3/149	0.00197722745193667	0.0324497917111959	14.8919834301644	92.7183777741238	KIAA1217;PKD1;FGFR2	GO_Biological_Process_2023	Neur	EVO_up_PD_up
gs_ind_0	3',5'-Cyclic-Nucleotide Phosphodiesterase Activity (GO:0004114)	1/16	0.00233693101522778	0.00701079304568334	721.785923753666	4373.2408178433	PDE3B	GO_Molecular_Function_2023	Microglia	EVO_up_PD_up
gs_ind_0	3',5'-cyclic-AMP Phosphodiesterase Activity (GO:0004115)	1/13	0.00189910346030513	0.00701079304568334	895.08	5608.90547348601	PDE3B	GO_Molecular_Function_2023	Microglia	EVO_up_PD_up
gs_ind_0	Acetylgalactosaminyltransferase Activity (GO:0008376)	1/14	0.00204506376592403	0.00701079304568334	828.757575757576	5131.93733980902	CSGALNACT1	GO_Molecular_Function_2023	Microglia	EVO_up_PD_up
gs_ind_0	Cyclic-Nucleotide Phosphodiesterase Activity (GO:0004112)	1/8	0.00116903505316089	0.00701079304568334	1491.98181818182	10073.2295481905	PDE3B	GO_Molecular_Function_2023	Microglia	EVO_up_PD_up
gs_ind_0	Glucuronosyltransferase Activity (GO:0015020)	1/30	0.00437801068185844	0.00985052403418149	379.114021571649	2059.02922785101	CSGALNACT1	GO_Molecular_Function_2023	Microglia	EVO_up_PD_up
gs_ind_0	Guanyl-Nucleotide Exchange Factor Activity (GO:0005085)	1/202	0.029171495605562	0.0403913016077013	55.2702458831491	195.356178500552	ELMO1	GO_Molecular_Function_2023	Microglia	EVO_up_PD_up
gs_ind_0	Hexosyltransferase Activity (GO:0016758)	1/96	0.0139534357517421	0.0209301536276131	116.920038077106	499.485853044916	CSGALNACT1	GO_Molecular_Function_2023	Microglia	EVO_up_PD_up
gs_ind_0	Protein Kinase B Binding (GO:0043422)	1/7	0.00102296798377872	0.00701079304568334	1721.55944055944	11853.0178146031	PDE3B	GO_Molecular_Function_2023	Microglia	EVO_up_PD_up
gs_ind_0	SH3 Domain Binding (GO:0017124)	1/59	0.0085948933586083	0.0159932940513236	191.041958041958	908.707703170465	ELMO1	GO_Molecular_Function_2023	Microglia	EVO_up_PD_up
gs_ind_0	UDP-glycosyltransferase Activity (GO:0008194)	1/61	0.00888516336184646	0.0159932940513236	184.717505634861	872.489573692881	CSGALNACT1	GO_Molecular_Function_2023	Microglia	EVO_up_PD_up
gs_ind_0	glucuronosyl-N-acetylgalactosaminyl-proteoglycan 4-beta-N-acetylgalactosaminyltransferase Activity (GO:0047238)	1/5	0.000730780443180625	0.00701079304568334	2486.81818181818	17958.3025878445	CSGALNACT1	GO_Molecular_Function_2023	Microglia	EVO_up_PD_up
gs_ind_0	mRNA 3'-UTR Binding (GO:0003730)	1/93	0.0135198604657008	0.0209301536276131	120.720884520884	519.533858881588	CELF2	GO_Molecular_Function_2023	Microglia	EVO_up_PD_up
gs_ind_0	pre-mRNA Binding (GO:0036002)	1/30	0.00437801068185844	0.00985052403418149	379.114021571649	2059.02922785101	CELF2	GO_Molecular_Function_2023	Microglia	EVO_up_PD_up
gs_ind_0	Actin Filament Organization (GO:0007015)	1/144	0.0208690731250187	0.0247516913808361	77.7196705733291	300.735252651646	ELMO1	GO_Biological_Process_2023	Microglia	EVO_up_PD_up
gs_ind_0	Amino Sugar Metabolic Process (GO:0006040)	1/9	0.00131508432424538	0.0105411405455727	1316.42245989305	8732.95504696562	CSGALNACT1	GO_Biological_Process_2023	Microglia	EVO_up_PD_up
gs_ind_0	Apoptotic Process (GO:0006915)	1/227	0.0327319874620558	0.0349288167612452	49.1396748946418	168.028325678561	ELMO1	GO_Biological_Process_2023	Microglia	EVO_up_PD_up
gs_ind_0	Carboxylic Acid Metabolic Process (GO:0019752)	1/33	0.00481493185013308	0.0105411405455727	344.093706293706	1836.09550520873	CSGALNACT1	GO_Biological_Process_2023	Microglia	EVO_up_PD_up
gs_ind_0	Cellular Response To Insulin Stimulus (GO:0032869)	1/99	0.0143868522228773	0.0188135759837627	113.350715274573	480.770317819411	PDE3B	GO_Biological_Process_2023	Microglia	EVO_up_PD_up
gs_ind_0	Cellular Response To Peptide Hormone Stimulus (GO:0071375)	1/89	0.0129415129584418	0.0178383016454197	126.189522342065	548.585612871763	PDE3B	GO_Biological_Process_2023	Microglia	EVO_up_PD_up
gs_ind_0	Chondroitin Sulfate Biosynthetic Process (GO:0030206)	1/13	0.00189910346030513	0.0105411405455727	895.08	5608.90547348601	CSGALNACT1	GO_Biological_Process_2023	Microglia	EVO_up_PD_up
gs_ind_0	Chondroitin Sulfate Metabolic Process (GO:0030204)	1/16	0.00233693101522778	0.0105411405455727	721.785923753666	4373.2408178433	CSGALNACT1	GO_Biological_Process_2023	Microglia	EVO_up_PD_up
gs_ind_0	Chondroitin Sulfate Proteoglycan Biosynthetic Process (GO:0050650)	1/19	0.00277459851036025	0.0105411405455727	604.695331695332	3559.9921217974	CSGALNACT1	GO_Biological_Process_2023	Microglia	EVO_up_PD_up
gs_ind_0	Chondroitin Sulfate Proteoglycan Metabolic Process (GO:0050654)	1/9	0.00131508432424538	0.0105411405455727	1316.42245989305	8732.95504696562	CSGALNACT1	GO_Biological_Process_2023	Microglia	EVO_up_PD_up
gs_ind_0	Dermatan Sulfate Proteoglycan Biosynthetic Process (GO:0050651)	1/7	0.00102296798377872	0.0105411405455727	1721.55944055944	11853.0178146031	CSGALNACT1	GO_Biological_Process_2023	Microglia	EVO_up_PD_up
gs_ind_0	Dermatan Sulfate Proteoglycan Metabolic Process (GO:0050655)	1/5	0.000730780443180625	0.0105411405455727	2486.81818181818	17958.3025878445	CSGALNACT1	GO_Biological_Process_2023	Microglia	EVO_up_PD_up
gs_ind_0	Gene Expression (GO:0010467)	1/296	0.042502528652834	0.0442373257407048	37.6017535763729	118.753546317617	CELF2	GO_Biological_Process_2023	Microglia	EVO_up_PD_up
gs_ind_0	Glycoprotein Biosynthetic Process (GO:0009101)	1/79	0.011494407876771	0.0167489943347234	142.299363057325	635.493961823399	CSGALNACT1	GO_Biological_Process_2023	Microglia	EVO_up_PD_up
gs_ind_0	Glycosaminoglycan Biosynthetic Process (GO:0006024)	1/58	0.00844973179289381	0.0165744739014455	194.369169960474	927.844669569252	CSGALNACT1	GO_Biological_Process_2023	Microglia	EVO_up_PD_up
gs_ind_0	Heparan Sulfate Proteoglycan Biosynthetic Process (GO:0015012)	1/23	0.00335790626955402	0.0105411405455727	497.145454545455	2831.95807649529	CSGALNACT1	GO_Biological_Process_2023	Microglia	EVO_up_PD_up
gs_ind_0	Negative Regulation Of Angiogenesis (GO:0016525)	1/86	0.0125075669232343	0.0177190531412487	130.626794258373	572.331040132951	PDE3B	GO_Biological_Process_2023	Microglia	EVO_up_PD_up
gs_ind_0	Negative Regulation Of Blood Vessel Morphogenesis (GO:2000181)	1/77	0.0112047748105501	0.0167489943347234	146.026737967914	655.866720614732	PDE3B	GO_Biological_Process_2023	Microglia	EVO_up_PD_up
gs_ind_0	Negative Regulation Of Catabolic Process (GO:0009895)	1/72	0.0104803827344119	0.016703109982969	156.257469802924	712.260624276178	PDE3B	GO_Biological_Process_2023	Microglia	EVO_up_PD_up
gs_ind_0	Negative Regulation Of Cell Adhesion (GO:0007162)	1/72	0.0104803827344119	0.016703109982969	156.257469802924	712.260624276178	PDE3B	GO_Biological_Process_2023	Microglia	EVO_up_PD_up
gs_ind_0	Negative Regulation Of Cell Adhesion Mediated By Integrin (GO:0033629)	1/9	0.00131508432424538	0.0105411405455727	1316.42245989305	8732.95504696562	PDE3B	GO_Biological_Process_2023	Microglia	EVO_up_PD_up
gs_ind_0	Negative Regulation Of Intracellular Signal Transduction (GO:1902532)	1/228	0.032874180481172	0.0349288167612452	48.9224775224775	167.073573628752	PDE3B	GO_Biological_Process_2023	Microglia	EVO_up_PD_up
gs_ind_0	Negative Regulation Of Lipid Catabolic Process (GO:0050995)	1/18	0.00262872712684721	0.0105411405455727	639.264935064935	3798.03633195576	PDE3B	GO_Biological_Process_2023	Microglia	EVO_up_PD_up
gs_ind_0	Negative Regulation Of Lipid Metabolic Process (GO:0045833)	1/26	0.00379520047388253	0.0105411405455727	438.625668449198	2444.90739038215	PDE3B	GO_Biological_Process_2023	Microglia	EVO_up_PD_up
gs_ind_0	Negative Regulation Of cAMP-mediated Signaling (GO:0043951)	1/8	0.00116903505316089	0.0105411405455727	1491.98181818182	10073.2295481905	PDE3B	GO_Biological_Process_2023	Microglia	EVO_up_PD_up
gs_ind_0	Nucleotide-Sugar Metabolic Process (GO:0009225)	1/13	0.00189910346030513	0.0105411405455727	895.08	5608.90547348601	CSGALNACT1	GO_Biological_Process_2023	Microglia	EVO_up_PD_up
gs_ind_0	Phagocytosis (GO:0006909)	1/68	0.00990055070864885	0.016703109982969	165.533333333333	763.96362915966	ELMO1	GO_Biological_Process_2023	Microglia	EVO_up_PD_up
gs_ind_0	Phagocytosis, Engulfment (GO:0006911)	1/30	0.00437801068185844	0.0105411405455727	379.114021571649	2059.02922785101	ELMO1	GO_Biological_Process_2023	Microglia	EVO_up_PD_up
gs_ind_0	Plasma Membrane Invagination (GO:0099024)	1/26	0.00379520047388253	0.0105411405455727	438.625668449198	2444.90739038215	ELMO1	GO_Biological_Process_2023	Microglia	EVO_up_PD_up
gs_ind_0	Proteoglycan Biosynthetic Process (GO:0030166)	1/32	0.0046693092179777	0.0105411405455727	355.025974025974	1905.3335646949	CSGALNACT1	GO_Biological_Process_2023	Microglia	EVO_up_PD_up
gs_ind_0	Proteoglycan Metabolic Process (GO:0006029)	1/25	0.00364945350850356	0.0105411405455727	456.539888682746	2562.63958910402	CSGALNACT1	GO_Biological_Process_2023	Microglia	EVO_up_PD_up
gs_ind_0	RNA Metabolic Process (GO:0016070)	1/111	0.016118930889033	0.0205516368835171	101.011517893871	416.951390590038	CELF2	GO_Biological_Process_2023	Microglia	EVO_up_PD_up
gs_ind_0	RNA Processing (GO:0006396)	1/183	0.0264582232409026	0.0299859863396896	61.052801992528	221.755271334576	CELF2	GO_Biological_Process_2023	Microglia	EVO_up_PD_up
gs_ind_0	Rac Protein Signal Transduction (GO:0016601)	1/17	0.00248283796238102	0.0105411405455727	678.02479338843	4067.03207613718	ELMO1	GO_Biological_Process_2023	Microglia	EVO_up_PD_up
gs_ind_0	Ras Protein Signal Transduction (GO:0007265)	1/144	0.0208690731250187	0.0247516913808361	77.7196705733291	300.735252651646	ELMO1	GO_Biological_Process_2023	Microglia	EVO_up_PD_up
gs_ind_0	Regulation Of Alternative mRNA Splicing, Via Spliceosome (GO:0000381)	1/53	0.00772365825421599	0.0157562628386006	212.906493506493	1035.46373933206	CELF2	GO_Biological_Process_2023	Microglia	EVO_up_PD_up
gs_ind_0	Regulation Of Angiogenesis (GO:0045765)	1/205	0.0295993304160563	0.0328166489395407	54.4554345410091	191.683322301436	PDE3B	GO_Biological_Process_2023	Microglia	EVO_up_PD_up
gs_ind_0	Regulation Of Blood Circulation (GO:1903522)	1/34	0.00496053672732831	0.0105411405455727	333.814111261872	1771.29823469798	CELF2	GO_Biological_Process_2023	Microglia	EVO_up_PD_up
gs_ind_0	Regulation Of Cell Adhesion (GO:0030155)	1/144	0.0208690731250187	0.0247516913808361	77.7196705733291	300.735252651646	PDE3B	GO_Biological_Process_2023	Microglia	EVO_up_PD_up
gs_ind_0	Regulation Of Cell Adhesion Mediated By Integrin (GO:0033628)	1/33	0.00481493185013308	0.0105411405455727	344.093706293706	1836.09550520873	PDE3B	GO_Biological_Process_2023	Microglia	EVO_up_PD_up
gs_ind_0	Regulation Of Heart Contraction (GO:0008016)	1/69	0.0100455352524022	0.016703109982969	163.112806901128	750.42118293345	CELF2	GO_Biological_Process_2023	Microglia	EVO_up_PD_up
gs_ind_0	Regulation Of Lipid Catabolic Process (GO:0050994)	1/23	0.00335790626955402	0.0105411405455727	497.145454545455	2831.95807649529	PDE3B	GO_Biological_Process_2023	Microglia	EVO_up_PD_up
gs_ind_0	Regulation Of cAMP-mediated Signaling (GO:0043949)	1/18	0.00262872712684721	0.0105411405455727	639.264935064935	3798.03633195576	PDE3B	GO_Biological_Process_2023	Microglia	EVO_up_PD_up
gs_ind_0	Regulation Of mRNA Splicing, Via Spliceosome (GO:0048024)	1/94	0.0136644032100219	0.018339067466082	119.426835196889	512.694761790122	CELF2	GO_Biological_Process_2023	Microglia	EVO_up_PD_up
gs_ind_0	Response To Insulin (GO:0032868)	1/79	0.011494407876771	0.0167489943347234	142.299363057325	635.493961823399	PDE3B	GO_Biological_Process_2023	Microglia	EVO_up_PD_up
gs_ind_0	Spliceosomal Complex Assembly (GO:0000245)	1/62	0.00903027180282713	0.016703109982969	181.709534368071	855.338179863175	CELF2	GO_Biological_Process_2023	Microglia	EVO_up_PD_up
gs_ind_0	Sulfur Compound Biosynthetic Process (GO:0044272)	1/70	0.0101905021034623	0.016703109982969	160.761935905821	737.302331415755	CSGALNACT1	GO_Biological_Process_2023	Microglia	EVO_up_PD_up
gs_ind_0	Supramolecular Fiber Organization (GO:0097435)	1/315	0.0451784778268102	0.0460820473833464	35.3136291371586	109.371057701839	ELMO1	GO_Biological_Process_2023	Microglia	EVO_up_PD_up
gs_ind_0	mRNA Splice Site Recognition (GO:0006376)	1/29	0.00423233477443023	0.0105411405455727	392.425837320574	2144.60778255778	CELF2	GO_Biological_Process_2023	Microglia	EVO_up_PD_up
gs_ind_0	protein-RNA Complex Assembly (GO:0022618)	1/149	0.0215871215893069	0.0250214363876058	75.0936639118457	288.033640128508	CELF2	GO_Biological_Process_2023	Microglia	EVO_up_PD_up
gs_ind_0	1-Phosphatidylinositol-4-Phosphate 5-Kinase Activity (GO:0016308)	1/6	0.00437801068185844	0.0372262506486041	379.114021571649	2059.02922785101	PIP4K2A	GO_Molecular_Function_2023	OL	EVO_up_PD_up
gs_ind_0	3'-5' DNA Helicase Activity (GO:0043138)	1/14	0.0101865456941349	0.0372262506486041	154.423728813559	708.293383409367	NAV2	GO_Molecular_Function_2023	OL	EVO_up_PD_up
gs_ind_0	Alkali Metal Ion Binding (GO:0031420)	1/14	0.0101865456941349	0.0372262506486041	154.423728813559	708.293383409367	HDAC4	GO_Molecular_Function_2023	OL	EVO_up_PD_up
gs_ind_0	Cis-Regulatory Region Sequence-Specific DNA Binding (GO:0000987)	4/1094	0.00792432316729712	0.0372262506486041	6.216682671096	30.0751816119146	HDAC4;ST18;FOXO1;ZNF83	GO_Molecular_Function_2023	OL	EVO_up_PD_up
gs_ind_0	CoA Hydrolase Activity (GO:0016289)	1/15	0.0109103051664264	0.0372262506486041	143.770309760374	649.561089776092	HIBCH	GO_Molecular_Function_2023	OL	EVO_up_PD_up
gs_ind_0	Cyclic-Nucleotide Phosphodiesterase Activity (GO:0004112)	1/8	0.0058332258774349	0.0372262506486041	278.003389830509	1430.10089791227	CNP	GO_Molecular_Function_2023	OL	EVO_up_PD_up
gs_ind_0	DNA-binding Transcription Factor Binding (GO:0140297)	2/281	0.0179095633479971	0.0428272167017321	12.783950036092	51.4224219745374	HDAC4;BCL6	GO_Molecular_Function_2023	OL	EVO_up_PD_up
gs_ind_0	GTPase Activator Activity (GO:0005096)	2/211	0.0104092403056966	0.0372262506486041	17.0847464723862	77.9929162462813	DOCK1;ARAP2	GO_Molecular_Function_2023	OL	EVO_up_PD_up
gs_ind_0	GTPase Regulator Activity (GO:0030695)	3/423	0.00358963414428912	0.0372262506486041	12.2861312290563	69.167294304524	DOCK1;RAPGEF5;ARAP2	GO_Molecular_Function_2023	OL	EVO_up_PD_up
gs_ind_0	Guanyl-Nucleotide Exchange Factor Activity (GO:0005085)	2/202	0.00957697981682717	0.0372262506486041	17.8555803473772	82.9997546246178	RAPGEF5;DOCK1	GO_Molecular_Function_2023	OL	EVO_up_PD_up
gs_ind_0	Histone Deacetylase Activity (GO:0004407)	1/18	0.0130785154365178	0.0399621305004712	119.115254237288	516.577180920375	HDAC4	GO_Molecular_Function_2023	OL	EVO_up_PD_up
gs_ind_0	Insulin-Like Growth Factor Binding (GO:0005520)	1/15	0.0109103051664264	0.0372262506486041	143.770309760374	649.561089776092	IGF1R	GO_Molecular_Function_2023	OL	EVO_up_PD_up
gs_ind_0	Mannosyltransferase Activity (GO:0000030)	1/23	0.016681992985952	0.0428272167017321	92.6338983050847	379.189952743548	TMTC2	GO_Molecular_Function_2023	OL	EVO_up_PD_up
gs_ind_0	Neurexin Family Protein Binding (GO:0042043)	1/11	0.00801219423905237	0.0372262506486041	198.559322033898	958.404272700957	NLGN1	GO_Molecular_Function_2023	OL	EVO_up_PD_up
gs_ind_0	Phosphatidylinositol Phosphate Binding (GO:1901981)	2/109	0.00289598071014049	0.0372262506486041	33.3786209710322	195.07906267289	PARD3;ARAP2	GO_Molecular_Function_2023	OL	EVO_up_PD_up
gs_ind_0	Phosphatidylinositol Phosphate Kinase Activity (GO:0016307)	1/13	0.00946227428192544	0.0372262506486041	166.781694915254	777.276501616875	PIP4K2A	GO_Molecular_Function_2023	OL	EVO_up_PD_up
gs_ind_0	Phosphatidylinositol-3,4,5-Trisphosphate Binding (GO:0005547)	2/36	0.000320405476607584	0.0176223012134171	104.191456903127	838.316465536133	PARD3;ARAP2	GO_Molecular_Function_2023	OL	EVO_up_PD_up
gs_ind_0	Potassium Ion Binding (GO:0030955)	1/9	0.00656006223810354	0.0372262506486041	245.29112662014	1233.01844344438	HDAC4	GO_Molecular_Function_2023	OL	EVO_up_PD_up
gs_ind_0	Protein Phosphatase 2A Binding (GO:0051721)	1/23	0.016681992985952	0.0428272167017321	92.6338983050847	379.189952743548	FOXO1	GO_Molecular_Function_2023	OL	EVO_up_PD_up
gs_ind_0	RNA Polymerase II Cis-Regulatory Region Sequence-Specific DNA Binding (GO:0000978)	4/1118	0.00853973707258111	0.0372262506486041	6.07915386373448	28.9551621929739	HDAC4;ST18;FOXO1;ZNF83	GO_Molecular_Function_2023	OL	EVO_up_PD_up
gs_ind_0	RNA Polymerase II Transcription Regulatory Region Sequence-Specific DNA Binding (GO:0000977)	4/1220	0.0115062956550231	0.0372262506486041	5.5551962403741	24.8031787362637	HDAC4;ST18;FOXO1;ZNF83	GO_Molecular_Function_2023	OL	EVO_up_PD_up
gs_ind_0	SUMO Transferase Activity (GO:0019789)	1/24	0.0174011606938537	0.0428272167017321	88.6898665705013	359.302016545184	HDAC4	GO_Molecular_Function_2023	OL	EVO_up_PD_up
gs_ind_0	Sequence-Specific DNA Binding (GO:0043565)	3/715	0.0150715463273048	0.0428272167017321	7.19881339712919	30.1986382304014	HDAC4;FOXO1;BCL6	GO_Molecular_Function_2023	OL	EVO_up_PD_up
gs_ind_0	Adiponectin-Activated Signaling Pathway (GO:0033211)	1/5	0.00364963114471736	0.0327053272889933	463.372881355932	2600.97183819376	ADIPOR2	GO_Biological_Process_2023	OL	EVO_up_PD_up
gs_ind_0	Alpha-Amino Acid Catabolic Process (GO:1901606)	1/29	0.0209893793262248	0.0486904787858354	73.121320249777	282.521675982056	HIBCH	GO_Biological_Process_2023	OL	EVO_up_PD_up
gs_ind_0	Anterograde Trans-Synaptic Signaling (GO:0098916)	3/199	0.000413905390694036	0.00961358460734121	26.4367800138793	205.939162409946	CNP;PLP1;NLGN1	GO_Biological_Process_2023	OL	EVO_up_PD_up
gs_ind_0	Autophagosome-Lysosome Fusion (GO:0061909)	1/8	0.0058332258774349	0.0337312626825583	278.003389830509	1430.10089791227	PIP4K2A	GO_Biological_Process_2023	OL	EVO_up_PD_up
gs_ind_0	Axon Development (GO:0061564)	3/99	5.27158386235091e-05	0.00165471690303604	53.9642958078191	531.58040111639	PARD3;PLP1;GPM6B	GO_Biological_Process_2023	OL	EVO_up_PD_up
gs_ind_0	Axon Ensheathment In Central Nervous System (GO:0032291)	2/7	1.08219188877459e-05	0.000922875185992111	654.02711323764	7478.10477889899	PLP1;GPM6B	GO_Biological_Process_2023	OL	EVO_up_PD_up
gs_ind_0	Branched-Chain Amino Acid Catabolic Process (GO:0009083)	1/17	0.0123562896885753	0.0407451205433185	126.337442218798	555.074930215309	HIBCH	GO_Biological_Process_2023	OL	EVO_up_PD_up
gs_ind_0	Branched-Chain Amino Acid Metabolic Process (GO:0009081)	1/15	0.0109103051664264	0.0403075163092976	143.770309760374	649.561089776092	HIBCH	GO_Biological_Process_2023	OL	EVO_up_PD_up
gs_ind_0	Cardiac Muscle Hypertrophy (GO:0003300)	1/7	0.00510587547568689	0.0327053272889933	320.780964797914	1692.87770645703	HDAC4	GO_Biological_Process_2023	OL	EVO_up_PD_up
gs_ind_0	Cell Junction Maintenance (GO:0034331)	1/18	0.0130785154365178	0.0407681848372704	119.115254237288	516.577180920375	NLGN1	GO_Biological_Process_2023	OL	EVO_up_PD_up
gs_ind_0	Cellular Component Assembly (GO:0022607)	3/256	0.000859708491464342	0.0144948167636985	20.4637977407208	144.452253636295	PARD3;NLGN1;GPM6B	GO_Biological_Process_2023	OL	EVO_up_PD_up
gs_ind_0	Cellular Component Maintenance (GO:0043954)	1/12	0.0087374905801805	0.0366974604367581	181.288872512896	859.33323107636	IGF1R	GO_Biological_Process_2023	OL	EVO_up_PD_up
gs_ind_0	Cellular Response To Cold (GO:0070417)	1/5	0.00364963114471736	0.0327053272889933	463.372881355932	2600.97183819376	FOXO1	GO_Biological_Process_2023	OL	EVO_up_PD_up
gs_ind_0	Cellular Response To Hexose Stimulus (GO:0071331)	1/25	0.0181198199453819	0.0457582794823252	85.0677966101695	341.185572973181	IGF1R	GO_Biological_Process_2023	OL	EVO_up_PD_up
gs_ind_0	Cellular Response To Increased Oxygen Levels (GO:0036295)	1/10	0.00728638490846293	0.0354544826643501	219.465655664585	1080.15459769138	FOXO1	GO_Biological_Process_2023	OL	EVO_up_PD_up
gs_ind_0	Cellular Response To Inorganic Substance (GO:0071241)	1/18	0.0130785154365178	0.0407681848372704	119.115254237288	516.577180920375	FOXO1	GO_Biological_Process_2023	OL	EVO_up_PD_up
gs_ind_0	Cellular Response To Insulin Stimulus (GO:0032869)	3/99	5.27158386235091e-05	0.00165471690303604	53.9642958078191	531.58040111639	IRS2;FOXO1;IGF1R	GO_Biological_Process_2023	OL	EVO_up_PD_up
gs_ind_0	Cellular Response To Interleukin-6 (GO:0071354)	1/23	0.016681992985952	0.0446719141033211	92.6338983050847	379.189952743548	ST18	GO_Biological_Process_2023	OL	EVO_up_PD_up
gs_ind_0	Cellular Response To Nitric Oxide (GO:0071732)	1/7	0.00510587547568689	0.0327053272889933	320.780964797914	1692.87770645703	FOXO1	GO_Biological_Process_2023	OL	EVO_up_PD_up
gs_ind_0	Cellular Response To Peptide Hormone Stimulus (GO:0071375)	2/89	0.00194426199362293	0.0250245334017919	41.0280701754386	256.133023812404	IRS2;FOXO1	GO_Biological_Process_2023	OL	EVO_up_PD_up
gs_ind_0	Cellular Response To Reactive Nitrogen Species (GO:1902170)	1/7	0.00510587547568689	0.0327053272889933	320.780964797914	1692.87770645703	FOXO1	GO_Biological_Process_2023	OL	EVO_up_PD_up
gs_ind_0	Central Nervous System Myelination (GO:0022010)	2/11	2.82916025684758e-05	0.00125426104720243	378.610341643583	3965.16548375622	PLP1;GPM6B	GO_Biological_Process_2023	OL	EVO_up_PD_up
gs_ind_0	Chemical Synaptic Transmission (GO:0007268)	3/273	0.00103468415750501	0.0160214985355625	19.169719374895	131.766115271692	CNP;PLP1;NLGN1	GO_Biological_Process_2023	OL	EVO_up_PD_up
gs_ind_0	Cortical Cytoskeleton Organization (GO:0030865)	1/27	0.0195556144674676	0.0470041576657806	78.6437480012792	309.423264109441	NLGN1	GO_Biological_Process_2023	OL	EVO_up_PD_up
gs_ind_0	Cytokine-Mediated Signaling Pathway (GO:0019221)	2/255	0.0149168539857087	0.0425130338592697	14.1041212498702	59.3115472127528	ST18;ADIPOR2	GO_Biological_Process_2023	OL	EVO_up_PD_up
gs_ind_0	Dendritic Spine Maintenance (GO:0097062)	1/7	0.00510587547568689	0.0327053272889933	320.780964797914	1692.87770645703	IGF1R	GO_Biological_Process_2023	OL	EVO_up_PD_up
gs_ind_0	Dendritic Spine Organization (GO:0097061)	1/26	0.0188379710876312	0.0461125795335267	81.7298105682951	324.621057813413	IGF1R	GO_Biological_Process_2023	OL	EVO_up_PD_up
gs_ind_0	Establishment Of Centrosome Localization (GO:0051660)	1/7	0.00510587547568689	0.0327053272889933	320.780964797914	1692.87770645703	PARD3	GO_Biological_Process_2023	OL	EVO_up_PD_up
gs_ind_0	Establishment Of Epithelial Cell Polarity (GO:0090162)	1/18	0.0130785154365178	0.0407681848372704	119.115254237288	516.577180920375	PARD3	GO_Biological_Process_2023	OL	EVO_up_PD_up
gs_ind_0	Establishment Or Maintenance Of Apical/Basal Cell Polarity (GO:0035088)	1/26	0.0188379710876312	0.0461125795335267	81.7298105682951	324.621057813413	PARD3	GO_Biological_Process_2023	OL	EVO_up_PD_up
gs_ind_0	Excitatory Synapse Assembly (GO:1904861)	1/9	0.00656006223810354	0.0353711463919366	245.29112662014	1233.01844344438	NLGN1	GO_Biological_Process_2023	OL	EVO_up_PD_up
gs_ind_0	Extracellular Matrix Assembly (GO:0085029)	1/17	0.0123562896885753	0.0407451205433185	126.337442218798	555.074930215309	GPM6B	GO_Biological_Process_2023	OL	EVO_up_PD_up
gs_ind_0	Glucose Homeostasis (GO:0042593)	2/87	0.00185906105505453	0.0247255120322252	41.9898430286242	264.01885274507	FOXO1;ADIPOR2	GO_Biological_Process_2023	OL	EVO_up_PD_up
gs_ind_0	Heterotypic Cell-Cell Adhesion (GO:0034113)	1/29	0.0209893793262248	0.0486904787858354	73.121320249777	282.521675982056	CTNNA3	GO_Biological_Process_2023	OL	EVO_up_PD_up
gs_ind_0	Insulin Receptor Signaling Pathway (GO:0008286)	3/47	5.59128790304813e-06	0.000922875185992111	117.172420837589	1417.11851516955	IRS2;FOXO1;IGF1R	GO_Biological_Process_2023	OL	EVO_up_PD_up
gs_ind_0	Insulin-Like Growth Factor Receptor Signaling Pathway (GO:0048009)	1/10	0.00728638490846293	0.0354544826643501	219.465655664585	1080.15459769138	IGF1R	GO_Biological_Process_2023	OL	EVO_up_PD_up
gs_ind_0	Interleukin-1-Mediated Signaling Pathway (GO:0070498)	1/19	0.013800230640713	0.0410917315346605	112.67384333486	482.589955227339	ST18	GO_Biological_Process_2023	OL	EVO_up_PD_up
gs_ind_0	Interleukin-6-Mediated Signaling Pathway (GO:0070102)	1/13	0.00946227428192544	0.0370141905734142	166.781694915254	777.276501616875	ST18	GO_Biological_Process_2023	OL	EVO_up_PD_up
gs_ind_0	Intracellular Cholesterol Transport (GO:0032367)	1/16	0.0116335530481874	0.0407451205433185	134.491525423729	599.006674496189	PIP4K2A	GO_Biological_Process_2023	OL	EVO_up_PD_up
gs_ind_0	Intracellular Glucose Homeostasis (GO:0001678)	2/43	0.000457789743206725	0.00961358460734121	86.6021982667512	665.893010776632	FOXO1;IGF1R	GO_Biological_Process_2023	OL	EVO_up_PD_up
gs_ind_0	Lipid Oxidation (GO:0034440)	1/13	0.00946227428192544	0.0370141905734142	166.781694915254	777.276501616875	ADIPOR2	GO_Biological_Process_2023	OL	EVO_up_PD_up
gs_ind_0	Maintenance Of Synapse Structure (GO:0099558)	1/10	0.00728638490846293	0.0354544826643501	219.465655664585	1080.15459769138	NLGN1	GO_Biological_Process_2023	OL	EVO_up_PD_up
gs_ind_0	Modulation Of Excitatory Postsynaptic Potential (GO:0098815)	1/31	0.022421117292018	0.0497001433306398	68.3231453181439	259.47436368907	NLGN1	GO_Biological_Process_2023	OL	EVO_up_PD_up
gs_ind_0	Myelination (GO:0042552)	3/48	5.9610993297248e-06	0.000922875185992111	114.594405594406	1378.59999451249	PARD3;PLP1;GPM6B	GO_Biological_Process_2023	OL	EVO_up_PD_up
gs_ind_0	Myelination In Peripheral Nervous System (GO:0022011)	1/12	0.0087374905801805	0.0366974604367581	181.288872512896	859.33323107636	PARD3	GO_Biological_Process_2023	OL	EVO_up_PD_up
gs_ind_0	Myoblast Fusion (GO:0007520)	1/18	0.0130785154365178	0.0407681848372704	119.115254237288	516.577180920375	DOCK1	GO_Biological_Process_2023	OL	EVO_up_PD_up
gs_ind_0	Myotube Differentiation (GO:0014902)	1/25	0.0181198199453819	0.0457582794823252	85.0677966101695	341.185572973181	DOCK1	GO_Biological_Process_2023	OL	EVO_up_PD_up
gs_ind_0	Negative Regulation Of B Cell Apoptotic Process (GO:0002903)	2/7	1.08219188877459e-05	0.000922875185992111	654.02711323764	7478.10477889899	IRS2;BCL6	GO_Biological_Process_2023	OL	EVO_up_PD_up
gs_ind_0	Negative Regulation Of Carbohydrate Metabolic Process (GO:0045912)	1/30	0.0217055014977366	0.0494885434148394	70.6409077851192	270.568065058119	HDAC4	GO_Biological_Process_2023	OL	EVO_up_PD_up
gs_ind_0	Negative Regulation Of Cardiac Muscle Hypertrophy (GO:0010614)	1/12	0.0087374905801805	0.0366974604367581	181.288872512896	859.33323107636	FOXO1	GO_Biological_Process_2023	OL	EVO_up_PD_up
gs_ind_0	Negative Regulation Of Cellular Response To Insulin Stimulus (GO:1900077)	1/27	0.0195556144674676	0.0470041576657806	78.6437480012792	309.423264109441	PIP4K2A	GO_Biological_Process_2023	OL	EVO_up_PD_up
gs_ind_0	Negative Regulation Of Dendritic Spine Development (GO:0061000)	1/6	0.00437801068185844	0.0327053272889933	379.114021571649	2059.02922785101	NLGN1	GO_Biological_Process_2023	OL	EVO_up_PD_up
gs_ind_0	Negative Regulation Of Glycolytic Process (GO:0045820)	1/10	0.00728638490846293	0.0354544826643501	219.465655664585	1080.15459769138	HDAC4	GO_Biological_Process_2023	OL	EVO_up_PD_up
gs_ind_0	Negative Regulation Of Insulin Receptor Signaling Pathway (GO:0046627)	1/26	0.0188379710876312	0.0461125795335267	81.7298105682951	324.621057813413	PIP4K2A	GO_Biological_Process_2023	OL	EVO_up_PD_up
gs_ind_0	Negative Regulation Of Insulin Secretion (GO:0046676)	1/17	0.0123562896885753	0.0407451205433185	126.337442218798	555.074930215309	FOXO1	GO_Biological_Process_2023	OL	EVO_up_PD_up
gs_ind_0	Negative Regulation Of Lipid Kinase Activity (GO:0090219)	1/7	0.00510587547568689	0.0327053272889933	320.780964797914	1692.87770645703	PIP4K2A	GO_Biological_Process_2023	OL	EVO_up_PD_up
gs_ind_0	Negative Regulation Of Lymphocyte Apoptotic Process (GO:0070229)	2/9	1.85349920857805e-05	0.00105649454888949	479.59649122807	5225.61150009527	IRS2;BCL6	GO_Biological_Process_2023	OL	EVO_up_PD_up
gs_ind_0	Negative Regulation Of MAPK Cascade (GO:0043409)	2/102	0.00254240330972707	0.0307399672903364	35.7096098455093	213.352258355076	FOXO1;IGF1R	GO_Biological_Process_2023	OL	EVO_up_PD_up
gs_ind_0	Negative Regulation Of Myotube Differentiation (GO:0010832)	1/11	0.00801219423905237	0.0359198370941786	198.559322033898	958.404272700957	HDAC4	GO_Biological_Process_2023	OL	EVO_up_PD_up
gs_ind_0	Negative Regulation Of Nucleic Acid-Templated Transcription (GO:1903507)	3/455	0.00440013173405333	0.0327053272889933	11.4082772476143	61.902690453451	HDAC4;FOXO1;BCL6	GO_Biological_Process_2023	OL	EVO_up_PD_up
gs_ind_0	Negative Regulation Of Peptide Hormone Secretion (GO:0090278)	1/18	0.0130785154365178	0.0407681848372704	119.115254237288	516.577180920375	FOXO1	GO_Biological_Process_2023	OL	EVO_up_PD_up
gs_ind_0	Negative Regulation Of Peptidyl-Threonine Phosphorylation (GO:0010801)	1/14	0.0101865456941349	0.0383436955845267	154.423728813559	708.293383409367	PARD3	GO_Biological_Process_2023	OL	EVO_up_PD_up
gs_ind_0	Negative Regulation Of Protein Localization To Cell Surface (GO:2000009)	1/9	0.00656006223810354	0.0353711463919366	245.29112662014	1233.01844344438	GPM6B	GO_Biological_Process_2023	OL	EVO_up_PD_up
gs_ind_0	Negative Regulation Of Stress-Activated Protein Kinase Signaling Cascade (GO:0070303)	1/6	0.00437801068185844	0.0327053272889933	379.114021571649	2059.02922785101	FOXO1	GO_Biological_Process_2023	OL	EVO_up_PD_up
gs_ind_0	Negative Regulation Of Striated Muscle Cell Differentiation (GO:0051154)	1/17	0.0123562896885753	0.0407451205433185	126.337442218798	555.074930215309	HDAC4	GO_Biological_Process_2023	OL	EVO_up_PD_up
gs_ind_0	Negative Regulation Of Transmembrane Transport (GO:0034763)	1/10	0.00728638490846293	0.0354544826643501	219.465655664585	1080.15459769138	IRS2	GO_Biological_Process_2023	OL	EVO_up_PD_up
gs_ind_0	Nervous System Development (GO:0007399)	5/432	1.4482279116774e-05	0.000963071561265469	20.4765737874097	228.161959549417	HDAC4;GPM6B;NLGN1;NAV2;RAPGEF5	GO_Biological_Process_2023	OL	EVO_up_PD_up
gs_ind_0	Neuron Cell-Cell Adhesion (GO:0007158)	1/14	0.0101865456941349	0.0383436955845267	154.423728813559	708.293383409367	NLGN1	GO_Biological_Process_2023	OL	EVO_up_PD_up
gs_ind_0	Neuron Development (GO:0048666)	2/150	0.00539712549538391	0.0336477042602841	24.1387559808612	126.049899087491	NLGN1;FRYL	GO_Biological_Process_2023	OL	EVO_up_PD_up
gs_ind_0	Neuron Projection Arborization (GO:0140058)	1/7	0.00510587547568689	0.0327053272889933	320.780964797914	1692.87770645703	NLGN1	GO_Biological_Process_2023	OL	EVO_up_PD_up
gs_ind_0	Neuron Projection Development (GO:0031175)	4/192	1.15648519547884e-05	0.000922875185992111	36.7769881387318	418.063886082089	NLGN1;FRYL;PLP1;GPM6B	GO_Biological_Process_2023	OL	EVO_up_PD_up
gs_ind_0	Neuron Projection Morphogenesis (GO:0048812)	2/146	0.00512143478421107	0.0327053272889933	24.8093850543313	130.852651853686	PARD3;NLGN1	GO_Biological_Process_2023	OL	EVO_up_PD_up
gs_ind_0	Neurotransmitter-Gated Ion Channel Clustering (GO:0072578)	1/5	0.00364963114471736	0.0327053272889933	463.372881355932	2600.97183819376	NLGN1	GO_Biological_Process_2023	OL	EVO_up_PD_up
gs_ind_0	Oligodendrocyte Development (GO:0014003)	2/16	6.1586940011902e-05	0.00175522779033921	248.02480338778	2404.61552957938	PLP1;GPM6B	GO_Biological_Process_2023	OL	EVO_up_PD_up
gs_ind_0	Peptidyl-Lysine Deacetylation (GO:0034983)	1/7	0.00510587547568689	0.0327053272889933	320.780964797914	1692.87770645703	HDAC4	GO_Biological_Process_2023	OL	EVO_up_PD_up
gs_ind_0	Peptidyl-Tyrosine Autophosphorylation (GO:0038083)	1/13	0.00946227428192544	0.0370141905734142	166.781694915254	777.276501616875	IGF1R	GO_Biological_Process_2023	OL	EVO_up_PD_up
gs_ind_0	Peripheral Nervous System Axon Ensheathment (GO:0032292)	1/8	0.0058332258774349	0.0337312626825583	278.003389830509	1430.10089791227	PARD3	GO_Biological_Process_2023	OL	EVO_up_PD_up
gs_ind_0	Phagocytosis, Engulfment (GO:0006911)	1/30	0.0217055014977366	0.0494885434148394	70.6409077851192	270.568065058119	DOCK1	GO_Biological_Process_2023	OL	EVO_up_PD_up
gs_ind_0	Plasma Membrane Bounded Cell Projection Organization (GO:0120036)	2/131	0.00414794806702746	0.0327053272889933	27.6932195353248	151.901227982648	NLGN1;FRYL	GO_Biological_Process_2023	OL	EVO_up_PD_up
gs_ind_0	Plasma Membrane Invagination (GO:0099024)	1/26	0.0188379710876312	0.0461125795335267	81.7298105682951	324.621057813413	DOCK1	GO_Biological_Process_2023	OL	EVO_up_PD_up
gs_ind_0	Positive Regulation Of Apoptotic Process (GO:0043065)	2/269	0.0164988204782703	0.0446719141033211	13.3613707165109	54.8412969874434	FOXO1;BCL6	GO_Biological_Process_2023	OL	EVO_up_PD_up
gs_ind_0	Positive Regulation Of Autophagosome Assembly (GO:2000786)	1/16	0.0116335530481874	0.0407451205433185	134.491525423729	599.006674496189	PIP4K2A	GO_Biological_Process_2023	OL	EVO_up_PD_up
gs_ind_0	Positive Regulation Of B Cell Proliferation (GO:0030890)	1/29	0.0209893793262248	0.0486904787858354	73.121320249777	282.521675982056	IRS2	GO_Biological_Process_2023	OL	EVO_up_PD_up
gs_ind_0	Positive Regulation Of Behavior (GO:0048520)	1/11	0.00801219423905237	0.0359198370941786	198.559322033898	958.404272700957	NLGN1	GO_Biological_Process_2023	OL	EVO_up_PD_up
gs_ind_0	Positive Regulation Of Cell Migration (GO:0030335)	2/272	0.0168468075178771	0.0448125079975532	13.2122126017447	53.9533134938161	IGF1R;DOCK1	GO_Biological_Process_2023	OL	EVO_up_PD_up
gs_ind_0	Positive Regulation Of Cell Population Proliferation (GO:0008284)	3/482	0.00516399904563052	0.0327053272889933	10.7587259455873	56.6559241145295	HDAC4;IRS2;IGF1R	GO_Biological_Process_2023	OL	EVO_up_PD_up
gs_ind_0	Positive Regulation Of Cellular Biosynthetic Process (GO:0031328)	2/174	0.00719065085836106	0.0354544826643501	20.768115942029	102.490103659426	IRS2;FOXO1	GO_Biological_Process_2023	OL	EVO_up_PD_up
gs_ind_0	Positive Regulation Of Cellular Catabolic Process (GO:0031331)	2/146	0.00512143478421107	0.0327053272889933	24.8093850543313	130.852651853686	IRS2;FOXO1	GO_Biological_Process_2023	OL	EVO_up_PD_up
gs_ind_0	Positive Regulation Of Cellular Process (GO:0048522)	4/592	0.000871868677515699	0.0144948167636985	11.6644651416297	82.1746608918554	PARD3;HDAC4;IRS2;IGF1R	GO_Biological_Process_2023	OL	EVO_up_PD_up
gs_ind_0	Positive Regulation Of Circadian Rhythm (GO:0042753)	1/11	0.00801219423905237	0.0359198370941786	198.559322033898	958.404272700957	NLGN1	GO_Biological_Process_2023	OL	EVO_up_PD_up
gs_ind_0	Positive Regulation Of Cold-Induced Thermogenesis (GO:0120162)	2/98	0.00235021729482938	0.0293042718949038	37.1934369602763	225.141078895104	IGF1R;ADIPOR2	GO_Biological_Process_2023	OL	EVO_up_PD_up
gs_ind_0	Positive Regulation Of Cysteine-Type Endopeptidase Activity Involved In Apoptotic Signaling Pathway (GO:2001269)	1/6	0.00437801068185844	0.0327053272889933	379.114021571649	2059.02922785101	ST18	GO_Biological_Process_2023	OL	EVO_up_PD_up
gs_ind_0	Positive Regulation Of Dendritic Spine Development (GO:0060999)	1/20	0.0145214356496295	0.0416838332676414	106.893089960887	452.385388737155	NLGN1	GO_Biological_Process_2023	OL	EVO_up_PD_up
gs_ind_0	Positive Regulation Of Excitatory Postsynaptic Potential (GO:2000463)	1/22	0.0159623164743535	0.0439238915397727	96.9448167126527	401.111559627535	NLGN1	GO_Biological_Process_2023	OL	EVO_up_PD_up
gs_ind_0	Positive Regulation Of Fatty Acid Beta-Oxidation (GO:0032000)	1/8	0.0058332258774349	0.0337312626825583	278.003389830509	1430.10089791227	IRS2	GO_Biological_Process_2023	OL	EVO_up_PD_up
gs_ind_0	Positive Regulation Of Fatty Acid Oxidation (GO:0046321)	1/12	0.0087374905801805	0.0366974604367581	181.288872512896	859.33323107636	IRS2	GO_Biological_Process_2023	OL	EVO_up_PD_up
gs_ind_0	Positive Regulation Of Filopodium Assembly (GO:0051491)	1/27	0.0195556144674676	0.0470041576657806	78.6437480012792	309.423264109441	NLGN1	GO_Biological_Process_2023	OL	EVO_up_PD_up
gs_ind_0	Positive Regulation Of Gluconeogenesis (GO:0045722)	1/7	0.00510587547568689	0.0327053272889933	320.780964797914	1692.87770645703	FOXO1	GO_Biological_Process_2023	OL	EVO_up_PD_up
gs_ind_0	Positive Regulation Of Glucose Import (GO:0046326)	1/25	0.0181198199453819	0.0457582794823252	85.0677966101695	341.185572973181	IRS2	GO_Biological_Process_2023	OL	EVO_up_PD_up
gs_ind_0	Positive Regulation Of Glucose Metabolic Process (GO:0010907)	2/15	5.3913082053806e-05	0.00165471690303604	266.40350877193	2618.25028799414	IRS2;FOXO1	GO_Biological_Process_2023	OL	EVO_up_PD_up
gs_ind_0	Positive Regulation Of Glucose Transmembrane Transport (GO:0010828)	1/31	0.022421117292018	0.0497001433306398	68.3231453181439	259.47436368907	IRS2	GO_Biological_Process_2023	OL	EVO_up_PD_up
gs_ind_0	Positive Regulation Of Glycogen Biosynthetic Process (GO:0045725)	1/13	0.00946227428192544	0.0370141905734142	166.781694915254	777.276501616875	IRS2	GO_Biological_Process_2023	OL	EVO_up_PD_up
gs_ind_0	Positive Regulation Of Glycogen Metabolic Process (GO:0070875)	1/14	0.0101865456941349	0.0383436955845267	154.423728813559	708.293383409367	IRS2	GO_Biological_Process_2023	OL	EVO_up_PD_up
gs_ind_0	Positive Regulation Of Lipid Catabolic Process (GO:0050996)	1/20	0.0145214356496295	0.0416838332676414	106.893089960887	452.385388737155	IRS2	GO_Biological_Process_2023	OL	EVO_up_PD_up
gs_ind_0	Positive Regulation Of Metabolic Process (GO:0009893)	2/108	0.00284413171414149	0.0327053272889933	33.692858907833	197.524299603032	IGF1R;ADIPOR2	GO_Biological_Process_2023	OL	EVO_up_PD_up
gs_ind_0	Positive Regulation Of Myelination (GO:0031643)	1/11	0.00801219423905237	0.0359198370941786	198.559322033898	958.404272700957	PARD3	GO_Biological_Process_2023	OL	EVO_up_PD_up
gs_ind_0	Positive Regulation Of Nervous System Process (GO:0031646)	1/18	0.0130785154365178	0.0407681848372704	119.115254237288	516.577180920375	PARD3	GO_Biological_Process_2023	OL	EVO_up_PD_up
gs_ind_0	Positive Regulation Of Neurotransmitter Secretion (GO:0001956)	1/6	0.00437801068185844	0.0327053272889933	379.114021571649	2059.02922785101	NLGN1	GO_Biological_Process_2023	OL	EVO_up_PD_up
gs_ind_0	Positive Regulation Of Phosphorylation (GO:0042327)	2/230	0.0122675837607861	0.0407451205433185	15.656839034128	68.9025383447784	IGF1R;LIMCH1	GO_Biological_Process_2023	OL	EVO_up_PD_up
gs_ind_0	Positive Regulation Of Programmed Cell Death (GO:0043068)	2/244	0.0137230758298272	0.0410917315346605	14.7478748417435	63.248864199187	FOXO1;BCL6	GO_Biological_Process_2023	OL	EVO_up_PD_up
gs_ind_0	Positive Regulation Of Protein Sumoylation (GO:0033235)	1/9	0.00656006223810354	0.0353711463919366	245.29112662014	1233.01844344438	HDAC4	GO_Biological_Process_2023	OL	EVO_up_PD_up
gs_ind_0	Positive Regulation Of Protein-Containing Complex Disassembly (GO:0043243)	1/14	0.0101865456941349	0.0383436955845267	154.423728813559	708.293383409367	IGF1R	GO_Biological_Process_2023	OL	EVO_up_PD_up
gs_ind_0	Positive Regulation Of Regulated Secretory Pathway (GO:1903307)	1/12	0.0087374905801805	0.0366974604367581	181.288872512896	859.33323107636	NLGN1	GO_Biological_Process_2023	OL	EVO_up_PD_up
gs_ind_0	Positive Regulation Of Regulatory T Cell Differentiation (GO:0045591)	1/17	0.0123562896885753	0.0407451205433185	126.337442218798	555.074930215309	BCL6	GO_Biological_Process_2023	OL	EVO_up_PD_up
gs_ind_0	Positive Regulation Of Ruffle Assembly (GO:1900029)	1/12	0.0087374905801805	0.0366974604367581	181.288872512896	859.33323107636	NLGN1	GO_Biological_Process_2023	OL	EVO_up_PD_up
gs_ind_0	Positive Regulation Of Synaptic Transmission, GABAergic (GO:0032230)	1/7	0.00510587547568689	0.0327053272889933	320.780964797914	1692.87770645703	NLGN1	GO_Biological_Process_2023	OL	EVO_up_PD_up
gs_ind_0	Positive Regulation Of Synaptic Transmission, Glutamatergic (GO:0051968)	1/22	0.0159623164743535	0.0439238915397727	96.9448167126527	401.111559627535	NLGN1	GO_Biological_Process_2023	OL	EVO_up_PD_up
gs_ind_0	Positive Regulation Of Vacuole Organization (GO:0044090)	1/21	0.0152421308115063	0.0428282408013451	101.676312525837	425.382367319118	PIP4K2A	GO_Biological_Process_2023	OL	EVO_up_PD_up
gs_ind_0	Postsynapse Assembly (GO:0099068)	1/9	0.00656006223810354	0.0353711463919366	245.29112662014	1233.01844344438	NLGN1	GO_Biological_Process_2023	OL	EVO_up_PD_up
gs_ind_0	Postsynaptic Density Organization (GO:0097106)	1/7	0.00510587547568689	0.0327053272889933	320.780964797914	1692.87770645703	NLGN1	GO_Biological_Process_2023	OL	EVO_up_PD_up
gs_ind_0	Postsynaptic Membrane Assembly (GO:0097104)	1/7	0.00510587547568689	0.0327053272889933	320.780964797914	1692.87770645703	NLGN1	GO_Biological_Process_2023	OL	EVO_up_PD_up
gs_ind_0	Postsynaptic Membrane Organization (GO:0001941)	1/17	0.0123562896885753	0.0407451205433185	126.337442218798	555.074930215309	NLGN1	GO_Biological_Process_2023	OL	EVO_up_PD_up
gs_ind_0	Presynapse Assembly (GO:0099054)	1/15	0.0109103051664264	0.0403075163092976	143.770309760374	649.561089776092	NLGN1	GO_Biological_Process_2023	OL	EVO_up_PD_up
gs_ind_0	Presynapse Organization (GO:0099172)	1/11	0.00801219423905237	0.0359198370941786	198.559322033898	958.404272700957	NLGN1	GO_Biological_Process_2023	OL	EVO_up_PD_up
gs_ind_0	Presynaptic Endocytosis (GO:0140238)	1/31	0.022421117292018	0.0497001433306398	68.3231453181439	259.47436368907	NLGN1	GO_Biological_Process_2023	OL	EVO_up_PD_up
gs_ind_0	Presynaptic Membrane Assembly (GO:0097105)	1/8	0.0058332258774349	0.0337312626825583	278.003389830509	1430.10089791227	NLGN1	GO_Biological_Process_2023	OL	EVO_up_PD_up
gs_ind_0	Presynaptic Membrane Organization (GO:0097090)	1/9	0.00656006223810354	0.0353711463919366	245.29112662014	1233.01844344438	NLGN1	GO_Biological_Process_2023	OL	EVO_up_PD_up
gs_ind_0	Protein Acetylation (GO:0006473)	1/29	0.0209893793262248	0.0486904787858354	73.121320249777	282.521675982056	FOXO1	GO_Biological_Process_2023	OL	EVO_up_PD_up
gs_ind_0	Protein Deacylation (GO:0035601)	1/20	0.0145214356496295	0.0416838332676414	106.893089960887	452.385388737155	HDAC4	GO_Biological_Process_2023	OL	EVO_up_PD_up
gs_ind_0	Protein Kinase C-activating G Protein-Coupled Receptor Signaling Pathway (GO:0007205)	1/10	0.00728638490846293	0.0354544826643501	219.465655664585	1080.15459769138	PARD3	GO_Biological_Process_2023	OL	EVO_up_PD_up
gs_ind_0	Protein Localization To Cell Junction (GO:1902414)	1/23	0.016681992985952	0.0446719141033211	92.6338983050847	379.189952743548	NLGN1	GO_Biological_Process_2023	OL	EVO_up_PD_up
gs_ind_0	Protein Localization To Synapse (GO:0035418)	1/13	0.00946227428192544	0.0370141905734142	166.781694915254	777.276501616875	NLGN1	GO_Biological_Process_2023	OL	EVO_up_PD_up
gs_ind_0	Protein Mannosylation (GO:0035268)	1/21	0.0152421308115063	0.0428282408013451	101.676312525837	425.382367319118	TMTC2	GO_Biological_Process_2023	OL	EVO_up_PD_up
gs_ind_0	Protein O-linked Mannosylation (GO:0035269)	1/16	0.0116335530481874	0.0407451205433185	134.491525423729	599.006674496189	TMTC2	GO_Biological_Process_2023	OL	EVO_up_PD_up
gs_ind_0	Protein Targeting (GO:0006605)	2/129	0.004025423021642	0.0327053272889933	28.1289989680083	155.134953171428	PARD3;NLGN1	GO_Biological_Process_2023	OL	EVO_up_PD_up
gs_ind_0	Receptor Clustering (GO:0043113)	1/19	0.013800230640713	0.0410917315346605	112.67384333486	482.589955227339	NLGN1	GO_Biological_Process_2023	OL	EVO_up_PD_up
gs_ind_0	Regulation Of AMPA Receptor Activity (GO:2000311)	1/24	0.0174011606938537	0.0453794974957361	88.6898665705013	359.302016545184	NLGN1	GO_Biological_Process_2023	OL	EVO_up_PD_up
gs_ind_0	Regulation Of Apoptotic Process (GO:0042981)	3/702	0.014354003477006	0.0416838332676414	7.33496653453766	31.12759103582	FOXO1;IGF1R;BCL6	GO_Biological_Process_2023	OL	EVO_up_PD_up
gs_ind_0	Regulation Of Autophagy (GO:0010506)	2/240	0.0132998671139917	0.0410917315346605	14.996689837802	64.7857186237191	PIP4K2A;FOXO1	GO_Biological_Process_2023	OL	EVO_up_PD_up
gs_ind_0	Regulation Of B Cell Apoptotic Process (GO:0002902)	2/10	2.31582048690163e-05	0.00115501546784219	423.163054695562	4516.48758899996	IRS2;BCL6	GO_Biological_Process_2023	OL	EVO_up_PD_up
gs_ind_0	Regulation Of Cardiac Muscle Cell Action Potential (GO:0098901)	1/28	0.020272750431529	0.0481477822748813	75.782126348228	295.434924925522	CTNNA3	GO_Biological_Process_2023	OL	EVO_up_PD_up
gs_ind_0	Regulation Of Cardiac Muscle Cell Contraction (GO:0086004)	1/26	0.0188379710876312	0.0461125795335267	81.7298105682951	324.621057813413	CTNNA3	GO_Biological_Process_2023	OL	EVO_up_PD_up
gs_ind_0	Regulation Of Cardiac Muscle Hypertrophy In Response To Stress (GO:1903242)	1/6	0.00437801068185844	0.0327053272889933	379.114021571649	2059.02922785101	FOXO1	GO_Biological_Process_2023	OL	EVO_up_PD_up
gs_ind_0	Regulation Of Cell Population Proliferation (GO:0042127)	5/761	0.000209851351060843	0.00523316806707978	11.4775604888353	97.2047352810553	HDAC4;IGF1R;ST18;IRS2;BCL6	GO_Biological_Process_2023	OL	EVO_up_PD_up
gs_ind_0	Regulation Of Cell-Matrix Adhesion (GO:0001952)	2/65	0.00104400742336999	0.0160214985355625	56.5678961182484	388.320996080012	LIMCH1;GPM6B	GO_Biological_Process_2023	OL	EVO_up_PD_up
gs_ind_0	Regulation Of Cell-Substrate Junction Assembly (GO:0090109)	2/21	0.000107532412092971	0.00286036216167304	184.40620782726	1685.05197030751	LIMCH1;GPM6B	GO_Biological_Process_2023	OL	EVO_up_PD_up
gs_ind_0	Regulation Of Cold-Induced Thermogenesis (GO:0120161)	2/146	0.00512143478421107	0.0327053272889933	24.8093850543313	130.852651853686	IGF1R;ADIPOR2	GO_Biological_Process_2023	OL	EVO_up_PD_up
gs_ind_0	Regulation Of Cysteine-Type Endopeptidase Activity Involved In Apoptotic Signaling Pathway (GO:2001267)	1/10	0.00728638490846293	0.0354544826643501	219.465655664585	1080.15459769138	ST18	GO_Biological_Process_2023	OL	EVO_up_PD_up
gs_ind_0	Regulation Of Dendritic Spine Development (GO:0060998)	1/20	0.0145214356496295	0.0416838332676414	106.893089960887	452.385388737155	NLGN1	GO_Biological_Process_2023	OL	EVO_up_PD_up
gs_ind_0	Regulation Of Dendritic Spine Morphogenesis (GO:0061001)	1/30	0.0217055014977366	0.0494885434148394	70.6409077851192	270.568065058119	NLGN1	GO_Biological_Process_2023	OL	EVO_up_PD_up
gs_ind_0	Regulation Of Fatty Acid Beta-Oxidation (GO:0031998)	1/13	0.00946227428192544	0.0370141905734142	166.781694915254	777.276501616875	IRS2	GO_Biological_Process_2023	OL	EVO_up_PD_up
gs_ind_0	Regulation Of Focal Adhesion Assembly (GO:0051893)	2/54	0.000721852468759085	0.0130917788652216	68.4385964912281	495.063575780548	LIMCH1;GPM6B	GO_Biological_Process_2023	OL	EVO_up_PD_up
gs_ind_0	Regulation Of Gluconeogenesis (GO:0006111)	1/31	0.022421117292018	0.0497001433306398	68.3231453181439	259.47436368907	FOXO1	GO_Biological_Process_2023	OL	EVO_up_PD_up
gs_ind_0	Regulation Of Glucose Metabolic Process (GO:0010906)	1/28	0.020272750431529	0.0481477822748813	75.782126348228	295.434924925522	IRS2	GO_Biological_Process_2023	OL	EVO_up_PD_up
gs_ind_0	Regulation Of Glycogen Biosynthetic Process (GO:0005979)	1/25	0.0181198199453819	0.0457582794823252	85.0677966101695	341.185572973181	IRS2	GO_Biological_Process_2023	OL	EVO_up_PD_up
gs_ind_0	Regulation Of Insulin Secretion (GO:0050796)	2/87	0.00185906105505453	0.0247255120322252	41.9898430286242	264.01885274507	IRS2;FOXO1	GO_Biological_Process_2023	OL	EVO_up_PD_up
gs_ind_0	Regulation Of Kinase Activity (GO:0043549)	2/82	0.00165409161443927	0.0235708055057595	44.6033562166285	285.662341825782	IRS2;IGF1R	GO_Biological_Process_2023	OL	EVO_up_PD_up
gs_ind_0	Regulation Of Long-Chain Fatty Acid Import Across Plasma Membrane (GO:0010746)	1/5	0.00364963114471736	0.0327053272889933	463.372881355932	2600.97183819376	IRS2	GO_Biological_Process_2023	OL	EVO_up_PD_up
gs_ind_0	Regulation Of Myelination (GO:0031641)	1/25	0.0181198199453819	0.0457582794823252	85.0677966101695	341.185572973181	PARD3	GO_Biological_Process_2023	OL	EVO_up_PD_up
gs_ind_0	Regulation Of Myotube Differentiation (GO:0010830)	1/23	0.016681992985952	0.0446719141033211	92.6338983050847	379.189952743548	HDAC4	GO_Biological_Process_2023	OL	EVO_up_PD_up
gs_ind_0	Regulation Of NMDA Receptor Activity (GO:2000310)	1/16	0.0116335530481874	0.0407451205433185	134.491525423729	599.006674496189	NLGN1	GO_Biological_Process_2023	OL	EVO_up_PD_up
gs_ind_0	Regulation Of Protein Localization To Cell Surface (GO:2000008)	1/31	0.022421117292018	0.0497001433306398	68.3231453181439	259.47436368907	GPM6B	GO_Biological_Process_2023	OL	EVO_up_PD_up
gs_ind_0	Regulation Of Protein Sumoylation (GO:0033233)	1/17	0.0123562896885753	0.0407451205433185	126.337442218798	555.074930215309	HDAC4	GO_Biological_Process_2023	OL	EVO_up_PD_up
gs_ind_0	Regulation Of Protein-Containing Complex Disassembly (GO:0043244)	1/19	0.013800230640713	0.0410917315346605	112.67384333486	482.589955227339	IGF1R	GO_Biological_Process_2023	OL	EVO_up_PD_up
gs_ind_0	Regulation Of Regulatory T Cell Differentiation (GO:0045589)	1/22	0.0159623164743535	0.0439238915397727	96.9448167126527	401.111559627535	BCL6	GO_Biological_Process_2023	OL	EVO_up_PD_up
gs_ind_0	Regulation Of Ruffle Assembly (GO:1900027)	1/24	0.0174011606938537	0.0453794974957361	88.6898665705013	359.302016545184	NLGN1	GO_Biological_Process_2023	OL	EVO_up_PD_up
gs_ind_0	Regulation Of Stress-Activated MAPK Cascade (GO:0032872)	2/51	0.000644036654088685	0.012236696427685	72.591706539075	533.386068669906	FOXO1;IGF1R	GO_Biological_Process_2023	OL	EVO_up_PD_up
gs_ind_0	Regulation Of Synaptic Transmission, GABAergic (GO:0032228)	1/16	0.0116335530481874	0.0407451205433185	134.491525423729	599.006674496189	NLGN1	GO_Biological_Process_2023	OL	EVO_up_PD_up
gs_ind_0	Regulation Of Synaptic Vesicle Exocytosis (GO:2000300)	1/18	0.0130785154365178	0.0407681848372704	119.115254237288	516.577180920375	NLGN1	GO_Biological_Process_2023	OL	EVO_up_PD_up
gs_ind_0	Regulation Of Ventricular Cardiac Muscle Cell Action Potential (GO:0098911)	1/11	0.00801219423905237	0.0359198370941786	198.559322033898	958.404272700957	CTNNA3	GO_Biological_Process_2023	OL	EVO_up_PD_up
gs_ind_0	Response To Fatty Acid (GO:0070542)	1/19	0.013800230640713	0.0410917315346605	112.67384333486	482.589955227339	FOXO1	GO_Biological_Process_2023	OL	EVO_up_PD_up
gs_ind_0	Response To Glucose (GO:0009749)	2/46	0.000523994688091076	0.010453694027417	80.7579341612458	610.047777516453	IRS2;IGF1R	GO_Biological_Process_2023	OL	EVO_up_PD_up
gs_ind_0	Response To Hexose (GO:0009746)	1/24	0.0174011606938537	0.0453794974957361	88.6898665705013	359.302016545184	IRS2	GO_Biological_Process_2023	OL	EVO_up_PD_up
gs_ind_0	Response To Insulin (GO:0032868)	2/79	0.0015366441952655	0.0227081864411457	46.3333333333333	300.154484152197	IRS2;FOXO1	GO_Biological_Process_2023	OL	EVO_up_PD_up
gs_ind_0	Response To Nitric Oxide (GO:0071731)	1/11	0.00801219423905237	0.0359198370941786	198.559322033898	958.404272700957	FOXO1	GO_Biological_Process_2023	OL	EVO_up_PD_up
gs_ind_0	Schwann Cell Development (GO:0014044)	1/8	0.0058332258774349	0.0337312626825583	278.003389830509	1430.10089791227	PARD3	GO_Biological_Process_2023	OL	EVO_up_PD_up
gs_ind_0	Substantia Nigra Development (GO:0021762)	2/42	0.000436695515728555	0.00961358460734121	88.7426900584795	686.537798275115	CNP;PLP1	GO_Biological_Process_2023	OL	EVO_up_PD_up
gs_ind_0	Synaptic Vesicle Localization (GO:0097479)	1/13	0.00946227428192544	0.0370141905734142	166.781694915254	777.276501616875	NLGN1	GO_Biological_Process_2023	OL	EVO_up_PD_up
gs_ind_0	Transmembrane Receptor Protein Tyrosine Kinase Signaling Pathway (GO:0007169)	4/284	5.33826326126381e-05	0.00165471690303604	24.6589647866008	242.595514433426	IRS2;FOXO1;IGF1R;SAMD12	GO_Biological_Process_2023	OL	EVO_up_PD_up
gs_ind_0	Valine Metabolic Process (GO:0006573)	1/5	0.00364963114471736	0.0327053272889933	463.372881355932	2600.97183819376	HIBCH	GO_Biological_Process_2023	OL	EVO_up_PD_up
gs_ind_0	Asymmetric Synapse (GO:0032279)	1/133	0.0128999282026711	0.0268641254198422	132.312129380054	575.62835573216	DNM3	GO_Cellular_Component_2023	Astrocyte	EVO_up_PD_up
gs_ind_0	Microtubule (GO:0005874)	1/185	0.0179094169465615	0.0268641254198422	94.9001161440186	381.728943035894	DNM3	GO_Cellular_Component_2023	Astrocyte	EVO_up_PD_up
gs_ind_0	Microtubule Cytoskeleton (GO:0015630)	1/340	0.0327284699153427	0.0327284699153427	51.3774458236903	175.68568669891	DNM3	GO_Cellular_Component_2023	Astrocyte	EVO_up_PD_up
gs_ind_0	Nuclear Membrane (GO:0031965)	1/227	0.0219416028855532	0.0282106322814256	77.2232734153264	294.94431317835	ENO1	GO_Cellular_Component_2023	Astrocyte	EVO_up_PD_up
gs_ind_0	Nuclear Outer Membrane (GO:0005640)	1/19	0.00185054371191168	0.0166548934072051	950.281853281853	5979.43549408413	ENO1	GO_Cellular_Component_2023	Astrocyte	EVO_up_PD_up
gs_ind_0	Organelle Outer Membrane (GO:0031968)	1/169	0.0163700714582014	0.0268641254198422	103.952098346757	427.48226833762	ENO1	GO_Cellular_Component_2023	Astrocyte	EVO_up_PD_up
gs_ind_0	P-body (GO:0000932)	1/82	0.00796818459913461	0.0268641254198422	215.376862401402	1040.76530880377	SAMD4A	GO_Cellular_Component_2023	Astrocyte	EVO_up_PD_up
gs_ind_0	Polymeric Cytoskeletal Fiber (GO:0099513)	1/264	0.0254834682189096	0.0286689017462733	66.3195988072648	243.374712427504	DNM3	GO_Cellular_Component_2023	Astrocyte	EVO_up_PD_up
gs_ind_0	Postsynaptic Density (GO:0014069)	1/151	0.0146361455261872	0.0268641254198422	116.43616516374	491.85676183547	DNM3	GO_Cellular_Component_2023	Astrocyte	EVO_up_PD_up
gs_ind_0	Cadherin Binding (GO:0045296)	1/317	0.0305401812886647	0.0401861882035686	55.1421800947867	192.375187779674	ENO1	GO_Molecular_Function_2023	Astrocyte	EVO_up_PD_up
gs_ind_0	DNA-binding Transcription Repressor Activity, RNA Polymerase II-specific (GO:0001227)	1/243	0.0234744030188116	0.0401861882035686	72.099852724595	270.507449213847	ENO1	GO_Molecular_Function_2023	Astrocyte	EVO_up_PD_up
gs_ind_0	GTPase Activator Activity (GO:0005096)	1/211	0.0204069989940481	0.0401861882035686	83.1255514082117	323.514450651218	RANBP3L	GO_Molecular_Function_2023	Astrocyte	EVO_up_PD_up
gs_ind_0	GTPase Activity (GO:0003924)	1/265	0.0255790606002703	0.0401861882035686	66.0672427761275	242.201270448514	DNM3	GO_Molecular_Function_2023	Astrocyte	EVO_up_PD_up
gs_ind_0	GTPase Binding (GO:0051020)	1/221	0.0213663378801215	0.0401861882035686	79.3362487852284	305.122340921271	ENO1	GO_Molecular_Function_2023	Astrocyte	EVO_up_PD_up
gs_ind_0	GTPase Regulator Activity (GO:0030695)	1/423	0.0405945441899269	0.0492933750877684	41.2001690617075	132.01035165393	RANBP3L	GO_Molecular_Function_2023	Astrocyte	EVO_up_PD_up
gs_ind_0	Hydro-Lyase Activity (GO:0016836)	1/46	0.00447584406312751	0.0374988420896133	386.124018838305	2088.56811182507	ENO1	GO_Molecular_Function_2023	Astrocyte	EVO_up_PD_up
gs_ind_0	Microtubule Binding (GO:0008017)	1/238	0.0229955966548116	0.0401861882035686	73.6267669172932	277.753483219201	DNM3	GO_Molecular_Function_2023	Astrocyte	EVO_up_PD_up
gs_ind_0	RNA Binding (GO:0003723)	2/1395	0.00661744272169647	0.0374988420896133	28.4503049874417	142.764947092329	ENO1;SAMD4A	GO_Molecular_Function_2023	Astrocyte	EVO_up_PD_up
gs_ind_0	Ribonucleoside Triphosphate Phosphatase Activity (GO:0017111)	1/270	0.0260569170217301	0.0401861882035686	64.8335542009011	236.478574734039	DNM3	GO_Molecular_Function_2023	Astrocyte	EVO_up_PD_up
gs_ind_0	Transcription Coregulator Binding (GO:0001221)	1/99	0.00961414763293451	0.0401861882035686	178.13125453227	827.334094780967	ENO1	GO_Molecular_Function_2023	Astrocyte	EVO_up_PD_up
gs_ind_0	Transcription Corepressor Binding (GO:0001222)	1/42	0.00408723783656985	0.0374988420896133	423.382099827883	2328.55323381344	ENO1	GO_Molecular_Function_2023	Astrocyte	EVO_up_PD_up
gs_ind_0	Tubulin Binding (GO:0015631)	1/319	0.0307306145086113	0.0401861882035686	54.7932271809823	190.817189335044	DNM3	GO_Molecular_Function_2023	Astrocyte	EVO_up_PD_up
gs_ind_0	mRNA Binding (GO:0003729)	1/282	0.0272030553439828	0.0401861882035686	62.0515097690941	223.660074106383	SAMD4A	GO_Molecular_Function_2023	Astrocyte	EVO_up_PD_up
gs_ind_0	Bone Development (GO:0060348)	1/44	0.0042815551683634	0.0112836107032557	403.896551724138	2202.6251983703	RANBP3L	GO_Biological_Process_2023	Astrocyte	EVO_up_PD_up
gs_ind_0	Carbohydrate Catabolic Process (GO:0016052)	1/41	0.00399006850591995	0.0112836107032557	433.846560846561	2396.545355677	ENO1	GO_Biological_Process_2023	Astrocyte	EVO_up_PD_up
gs_ind_0	Cell Junction Assembly (GO:0034329)	1/95	0.00922704662132842	0.0157402560010897	185.689342403628	870.069001646462	DNM3	GO_Biological_Process_2023	Astrocyte	EVO_up_PD_up
gs_ind_0	Endocytosis (GO:0006897)	1/187	0.0181017080156604	0.024997596783531	93.8778245882803	376.614267004396	DNM3	GO_Biological_Process_2023	Astrocyte	EVO_up_PD_up
gs_ind_0	Filopodium Assembly (GO:0046847)	1/17	0.00165587068309519	0.0112836107032557	1065.51948051948	6822.97761279378	DNM3	GO_Biological_Process_2023	Astrocyte	EVO_up_PD_up
gs_ind_0	Gluconeogenesis (GO:0006094)	1/32	0.00311522452504284	0.0112836107032557	557.925170068027	3220.03948276256	ENO1	GO_Biological_Process_2023	Astrocyte	EVO_up_PD_up
gs_ind_0	Glucose Metabolic Process (GO:0006006)	1/59	0.00573802891810326	0.0118642092471495	300.223443223443	1549.34496643452	ENO1	GO_Biological_Process_2023	Astrocyte	EVO_up_PD_up
gs_ind_0	Glycolytic Process (GO:0006096)	1/29	0.00282348183568181	0.0112836107032557	616.699248120301	3619.89166442695	ENO1	GO_Biological_Process_2023	Astrocyte	EVO_up_PD_up
gs_ind_0	Hexose Biosynthetic Process (GO:0019319)	1/35	0.00340690319362526	0.0112836107032557	509.372670807453	2894.23083880124	ENO1	GO_Biological_Process_2023	Astrocyte	EVO_up_PD_up
gs_ind_0	Intracellular Protein Transport (GO:0006886)	1/323	0.0311113967808481	0.0368257349650855	54.1083056478405	187.765618040298	RANBP3L	GO_Biological_Process_2023	Astrocyte	EVO_up_PD_up
gs_ind_0	Mesenchymal Cell Differentiation (GO:0048762)	1/54	0.00525271532737763	0.0112836107032557	328.3217623498	1723.36425675864	RANBP3L	GO_Biological_Process_2023	Astrocyte	EVO_up_PD_up
gs_ind_0	Negative Regulation Of Cell Differentiation (GO:0045596)	1/207	0.0200230660181938	0.0258075073123386	84.7440332065029	331.422928421869	RANBP3L	GO_Biological_Process_2023	Astrocyte	EVO_up_PD_up
gs_ind_0	Negative Regulation Of Cell Growth (GO:0030308)	1/125	0.0121275400227795	0.018035828751826	140.84165232358	621.432295541174	ENO1	GO_Biological_Process_2023	Astrocyte	EVO_up_PD_up
gs_ind_0	Negative Regulation Of Cellular Response To Hypoxia (GO:1900038)	1/5	0.000487234448543586	0.0112836107032557	3908.04761904762	29805.7613342074	ENO1	GO_Biological_Process_2023	Astrocyte	EVO_up_PD_up
gs_ind_0	Negative Regulation Of Growth (GO:0045926)	1/124	0.0120309596385612	0.018035828751826	141.985540775014	627.614707697596	ENO1	GO_Biological_Process_2023	Astrocyte	EVO_up_PD_up
gs_ind_0	Negative Regulation Of Intrinsic Apoptotic Signaling Pathway (GO:2001243)	1/61	0.00593210462357474	0.0118642092471495	290.28453364817	1488.39801419719	ENO1	GO_Biological_Process_2023	Astrocyte	EVO_up_PD_up
gs_ind_0	Negative Regulation Of Nucleic Acid-Templated Transcription (GO:1903507)	1/455	0.0436143964783047	0.0477289621838051	38.2692126355493	119.873256611308	ENO1	GO_Biological_Process_2023	Astrocyte	EVO_up_PD_up
gs_ind_0	Negative Regulation Of Osteoblast Differentiation (GO:0045668)	1/32	0.00311522452504284	0.0112836107032557	557.925170068027	3220.03948276256	RANBP3L	GO_Biological_Process_2023	Astrocyte	EVO_up_PD_up
gs_ind_0	Nervous System Development (GO:0007399)	1/432	0.0414445994264729	0.046226668591066	40.3318986922695	128.392473419415	DNM3	GO_Biological_Process_2023	Astrocyte	EVO_up_PD_up
gs_ind_0	Nuclear Export (GO:0051168)	1/49	0.00476722409191265	0.0112836107032557	362.213549337261	1936.39040919547	RANBP3L	GO_Biological_Process_2023	Astrocyte	EVO_up_PD_up
gs_ind_0	Nuclear-Transcribed mRNA Catabolic Process (GO:0000956)	1/85	0.00825879763318619	0.0145154625068121	207.715131022823	996.300696254919	SAMD4A	GO_Biological_Process_2023	Astrocyte	EVO_up_PD_up
gs_ind_0	Nuclear-Transcribed mRNA Catabolic Process, Deadenylation-Dependent Decay (GO:0000288)	1/39	0.00379570851337971	0.0112836107032557	456.406307977737	2543.95590380493	SAMD4A	GO_Biological_Process_2023	Astrocyte	EVO_up_PD_up
gs_ind_0	Nuclear-Transcribed mRNA poly(A) Tail Shortening (GO:0000289)	1/20	0.00194786954925054	0.0112836107032557	901.527472527473	5626.45012338804	SAMD4A	GO_Biological_Process_2023	Astrocyte	EVO_up_PD_up
gs_ind_0	Plasma Membrane Bounded Cell Projection Assembly (GO:0120031)	1/271	0.0261524672113679	0.0322732574097732	64.5922894111434	235.362142760123	DNM3	GO_Biological_Process_2023	Astrocyte	EVO_up_PD_up
gs_ind_0	Positive Regulation Of ATP Metabolic Process (GO:1903580)	1/9	0.000876893795077483	0.0112836107032557	2068.76470588235	14562.2926841785	ENO1	GO_Biological_Process_2023	Astrocyte	EVO_up_PD_up
gs_ind_0	Positive Regulation Of Amide Metabolic Process (GO:0034250)	1/85	0.00825879763318619	0.0145154625068121	207.715131022823	996.300696254919	SAMD4A	GO_Biological_Process_2023	Astrocyte	EVO_up_PD_up
gs_ind_0	Positive Regulation Of Cell Differentiation (GO:0045597)	1/283	0.0272985211874231	0.0329857131014695	61.8303413400758	222.646282599688	RANBP3L	GO_Biological_Process_2023	Astrocyte	EVO_up_PD_up
gs_ind_0	Positive Regulation Of Cellular Biosynthetic Process (GO:0031328)	1/174	0.0168513111709532	0.0238384401930558	100.944009880609	412.187381946382	SAMD4A	GO_Biological_Process_2023	Astrocyte	EVO_up_PD_up
gs_ind_0	Positive Regulation Of Gene Expression (GO:0010628)	1/479	0.045874602967456	0.0492727217057861	36.3282579489476	111.958010251064	SAMD4A	GO_Biological_Process_2023	Astrocyte	EVO_up_PD_up
gs_ind_0	Positive Regulation Of Macromolecule Biosynthetic Process (GO:0010557)	1/122	0.0118377776251625	0.018035828751826	144.329805996473	640.31331985451	SAMD4A	GO_Biological_Process_2023	Astrocyte	EVO_up_PD_up
gs_ind_0	Positive Regulation Of Multicellular Organismal Process (GO:0051240)	1/387	0.0371886682186552	0.04313885513364	45.0776196636481	148.384307804446	ENO1	GO_Biological_Process_2023	Astrocyte	EVO_up_PD_up
gs_ind_0	Positive Regulation Of Muscle Contraction (GO:0045933)	1/11	0.0010716807385479	0.0112836107032557	1674.63265306123	11452.0207456868	ENO1	GO_Biological_Process_2023	Astrocyte	EVO_up_PD_up
gs_ind_0	Positive Regulation Of Myoblast Differentiation (GO:0045663)	1/38	0.00369851785079565	0.0112836107032557	468.588571428571	2624.01311626526	RANBP3L	GO_Biological_Process_2023	Astrocyte	EVO_up_PD_up
gs_ind_0	Positive Regulation Of Plasminogen Activation (GO:0010756)	1/7	0.000682078366001718	0.0112836107032557	2705.43956043956	19723.6445880017	ENO1	GO_Biological_Process_2023	Astrocyte	EVO_up_PD_up
gs_ind_0	Positive Regulation Of Protein Metabolic Process (GO:0051247)	1/196	0.0189666684089845	0.0255829480865372	89.5363536719035	355.018100983157	SAMD4A	GO_Biological_Process_2023	Astrocyte	EVO_up_PD_up
gs_ind_0	Positive Regulation Of Protein Processing (GO:0010954)	1/20	0.00194786954925054	0.0112836107032557	901.527472527473	5626.45012338804	ENO1	GO_Biological_Process_2023	Astrocyte	EVO_up_PD_up
gs_ind_0	Positive Regulation Of Translation (GO:0045727)	1/108	0.0104847101664133	0.0173746625614849	163.182059800664	743.757271947471	SAMD4A	GO_Biological_Process_2023	Astrocyte	EVO_up_PD_up
gs_ind_0	Presynaptic Endocytosis (GO:0140238)	1/31	0.00301798407580491	0.0112836107032557	576.231850117096	3343.96919311468	DNM3	GO_Biological_Process_2023	Astrocyte	EVO_up_PD_up
gs_ind_0	Protein Export From Nucleus (GO:0006611)	1/26	0.00253167511617484	0.0112836107032557	689.302521008403	4121.25298584129	RANBP3L	GO_Biological_Process_2023	Astrocyte	EVO_up_PD_up
gs_ind_0	Pyruvate Metabolic Process (GO:0006090)	1/50	0.00486433655266527	0.0112836107032557	354.887445887446	1890.06841166984	ENO1	GO_Biological_Process_2023	Astrocyte	EVO_up_PD_up
gs_ind_0	Receptor Internalization (GO:0031623)	1/51	0.00496144190624132	0.0112836107032557	347.851485148515	1845.72045946334	DNM3	GO_Biological_Process_2023	Astrocyte	EVO_up_PD_up
gs_ind_0	Receptor-Mediated Endocytosis (GO:0006898)	1/122	0.0118377776251625	0.018035828751826	144.329805996473	640.31331985451	DNM3	GO_Biological_Process_2023	Astrocyte	EVO_up_PD_up
gs_ind_0	Regulation Of ATP Biosynthetic Process (GO:2001169)	1/14	0.00136380774931788	0.0112836107032557	1302.39682539683	8592.53007332312	ENO1	GO_Biological_Process_2023	Astrocyte	EVO_up_PD_up
gs_ind_0	Regulation Of Cell Growth (GO:0001558)	1/227	0.0219416028855532	0.0276654992904802	77.2232734153264	294.94431317835	ENO1	GO_Biological_Process_2023	Astrocyte	EVO_up_PD_up
gs_ind_0	Regulation Of Muscle Contraction (GO:0006937)	1/29	0.00282348183568181	0.0112836107032557	616.699248120301	3619.89166442695	ENO1	GO_Biological_Process_2023	Astrocyte	EVO_up_PD_up
gs_ind_0	Regulation Of Myoblast Differentiation (GO:0045661)	1/54	0.00525271532737763	0.0112836107032557	328.3217623498	1723.36425675864	RANBP3L	GO_Biological_Process_2023	Astrocyte	EVO_up_PD_up
gs_ind_0	Regulation Of Osteoblast Differentiation (GO:0045667)	1/85	0.00825879763318619	0.0145154625068121	207.715131022823	996.300696254919	RANBP3L	GO_Biological_Process_2023	Astrocyte	EVO_up_PD_up
gs_ind_0	Regulation Of Plasminogen Activation (GO:0010755)	1/16	0.00155852349092349	0.0112836107032557	1134.29032258064	7332.07123174816	ENO1	GO_Biological_Process_2023	Astrocyte	EVO_up_PD_up
gs_ind_0	Regulation Of Translation (GO:0006417)	1/202	0.0195429911069374	0.0257612155500539	86.8574973413683	341.796287706703	SAMD4A	GO_Biological_Process_2023	Astrocyte	EVO_up_PD_up
gs_ind_0	Synapse Assembly (GO:0007416)	1/71	0.00690205700464134	0.0133439768756399	249.048632218845	1239.2500038014	DNM3	GO_Biological_Process_2023	Astrocyte	EVO_up_PD_up
gs_ind_0	Synapse Organization (GO:0050808)	1/131	0.0127068736351618	0.0184249667709847	134.346469622332	586.504586919703	DNM3	GO_Biological_Process_2023	Astrocyte	EVO_up_PD_up
gs_ind_0	Synaptic Vesicle Endocytosis (GO:0048488)	1/40	0.00389289206497219	0.0112836107032557	444.840867992767	2468.24534626413	DNM3	GO_Biological_Process_2023	Astrocyte	EVO_up_PD_up
gs_ind_0	Synaptic Vesicle Recycling (GO:0036465)	1/44	0.0042815551683634	0.0112836107032557	403.896551724138	2202.6251983703	DNM3	GO_Biological_Process_2023	Astrocyte	EVO_up_PD_up
gs_ind_0	Vesicle-Mediated Transport (GO:0016192)	1/409	0.0392711124264824	0.0446612651124702	42.6268578422801	137.994481124152	DNM3	GO_Biological_Process_2023	Astrocyte	EVO_up_PD_up
gs_ind_0	AMPA Glutamate Receptor Complex (GO:0032281)	3/19	4.182337939719e-05	0.000641063754906388	60.0097514941806	605.02161864544	SHISA6;GRIA4;CACNG3	GO_Cellular_Component_2023	Neur	EVO_up_PD_down
gs_ind_0	Asymmetric Synapse (GO:0032279)	6/133	8.98813851552709e-06	0.000312869153563609	14.688297651216	170.672213783169	KCND2;IQSEC3;SHISA6;SIPA1L1;SYNDIG1;NETO1	GO_Cellular_Component_2023	Neur	EVO_up_PD_down
gs_ind_0	Bounding Membrane Of Organelle (GO:0098588)	12/818	4.18161931437962e-05	0.000641063754906388	4.58560862732	46.2331466445411	GRIA4;MAN1C1;PAM;TRIM23;PI4KA;ICA1;CACNG3;WSCD2;SLC18A2;GALNT9;PKD1;HS2ST1	GO_Cellular_Component_2023	Neur	EVO_up_PD_down
gs_ind_0	Cell-Cell Junction (GO:0005911)	5/297	0.00444624802676704	0.0238480575981141	5.35778677462888	29.016137323889	CRB1;EPB41L3;PKD2;FLOT1;PATJ	GO_Cellular_Component_2023	Neur	EVO_up_PD_down
gs_ind_0	Cytoplasmic Vesicle Membrane (GO:0030659)	7/389	0.000532511236721668	0.0039272703708223	5.65396692484823	42.6190743659308	GRIA4;PAM;PI4KA;ICA1;CACNG3;SLC18A2;PKD1	GO_Cellular_Component_2023	Neur	EVO_up_PD_down
gs_ind_0	Dendrite (GO:0030425)	5/270	0.00296998730312965	0.0172408851889195	5.90657151352959	34.3715067829491	EPHA5;THY1;SLC18A2;CHRNA4;GABRA6	GO_Cellular_Component_2023	Neur	EVO_up_PD_down
gs_ind_0	Dendrite Membrane (GO:0032590)	3/28	0.000138093110047041	0.00152218175943066	38.8212904538978	345.027417388773	SHISA6;THY1;GABRA6	GO_Cellular_Component_2023	Neur	EVO_up_PD_down
gs_ind_0	Excitatory Synapse (GO:0060076)	3/24	8.62184117257214e-05	0.00113041917595946	46.0483624366299	430.949439255884	SHISA6;SYNDIG1;NETO1	GO_Cellular_Component_2023	Neur	EVO_up_PD_down
gs_ind_0	Exocytic Vesicle Membrane (GO:0099501)	4/53	4.03544994592147e-05	0.000641063754906388	25.8767817548305	261.816300621636	SYNDIG1;ICA1;SLC18A2;SV2B	GO_Cellular_Component_2023	Neur	EVO_up_PD_down
gs_ind_0	GABA-A Receptor Complex (GO:1902711)	2/18	0.00187742610580258	0.0116598042360371	42.5695095282724	267.245145784273	GABRA6;GABRB2	GO_Cellular_Component_2023	Neur	EVO_up_PD_down
gs_ind_0	Glutamatergic Synapse (GO:0098978)	4/78	0.000183403044004771	0.00180346326604691	17.1827748287071	147.837577342152	SHISA6;SLITRK4;NPTXR;LRRTM3	GO_Cellular_Component_2023	Neur	EVO_up_PD_down
gs_ind_0	Golgi Membrane (GO:0000139)	7/426	0.000906118657513329	0.00616333823383153	5.15057749651127	36.0866986405621	TRIM23;MAN1C1;ICA1;WSCD2;GALNT9;PKD1;HS2ST1	GO_Cellular_Component_2023	Neur	EVO_up_PD_down
gs_ind_0	Golgi-associated Vesicle Membrane (GO:0030660)	2/23	0.0030682931268416	0.0172408851889195	32.665627747143	189.024027473349	PI4KA;PKD1	GO_Cellular_Component_2023	Neur	EVO_up_PD_down
gs_ind_0	Ionotropic Glutamate Receptor Complex (GO:0008328)	3/33	0.000226989018417395	0.00191319315523233	32.4531737478019	272.30188908742	SHISA6;GRIA4;CACNG3	GO_Cellular_Component_2023	Neur	EVO_up_PD_down
gs_ind_0	Monoatomic Ion Channel Complex (GO:0034702)	3/36	0.000294721836796054	0.00231847844946229	29.5447502969581	240.18341447117	PKD2;PKD1;CHRNA4	GO_Cellular_Component_2023	Neur	EVO_up_PD_down
gs_ind_0	Neuron Projection (GO:0043005)	8/557	0.000940170239059047	0.00616333823383153	4.47386512991608	31.1803775120332	EPHA5;NRSN1;SLC18A2;CHRNA4;GLRA3;NRSN2;GABRA6;GABRB2	GO_Cellular_Component_2023	Neur	EVO_up_PD_down
gs_ind_0	Postsynaptic Density (GO:0014069)	8/151	8.05713271027951e-08	9.50741659812982e-06	17.3040225793963	282.64603310051	GRIA4;KCND2;CACNG3;IQSEC3;SHISA6;SIPA1L1;SYNDIG1;NETO1	GO_Cellular_Component_2023	Neur	EVO_up_PD_down
gs_ind_0	Postsynaptic Density Membrane (GO:0098839)	4/34	6.73788997932176e-06	0.000312869153563609	42.0162792026047	500.319926041567	GRIA4;SYNDIG1;CACNG3;NETO1	GO_Cellular_Component_2023	Neur	EVO_up_PD_down
gs_ind_0	Postsynaptic Specialization Membrane (GO:0099634)	4/38	1.06057340191054e-05	0.000312869153563609	37.1411907286775	425.419497992727	GRIA4;SYNDIG1;CACNG3;NETO1	GO_Cellular_Component_2023	Neur	EVO_up_PD_down
gs_ind_0	Potassium Channel Complex (GO:0034705)	4/81	0.000212145141426132	0.00191319315523233	16.5164212655951	139.699853158567	KCNH1;KCNIP4;KCND2;KCNQ5	GO_Cellular_Component_2023	Neur	EVO_up_PD_down
gs_ind_0	SWI/SNF Complex (GO:0016514)	2/29	0.00485509492383258	0.0249087478700976	25.5348328647298	136.042608935255	BCL11A;SMARCA2	GO_Cellular_Component_2023	Neur	EVO_up_PD_down
gs_ind_0	Synaptic Vesicle Membrane (GO:0030672)	4/54	4.34619494851789e-05	0.000641063754906388	25.3637492669128	254.74397931022	SYNDIG1;ICA1;SLC18A2;SV2B	GO_Cellular_Component_2023	Neur	EVO_up_PD_down
gs_ind_0	Voltage-Gated Potassium Channel Complex (GO:0008076)	4/73	0.000141898299607943	0.00152218175943066	18.4212017145865	163.219214877983	KCNH1;KCNIP4;KCND2;KCNQ5	GO_Cellular_Component_2023	Neur	EVO_up_PD_down
gs_ind_0	Active Monoatomic Ion Transmembrane Transporter Activity (GO:0022853)	2/24	0.00333939082821577	0.0275499743327801	31.213058419244	177.975825186135	COX7A2L;SLC18A2	GO_Molecular_Function_2023	Neur	EVO_up_PD_down
gs_ind_0	Calcium Channel Activity (GO:0005262)	3/91	0.00434410001463378	0.0330819924191341	11.1685531640373	60.7450533881096	PKD1;PKD2;CACNG3	GO_Molecular_Function_2023	Neur	EVO_up_PD_down
gs_ind_0	Chloride Channel Activity (GO:0005254)	3/64	0.00159833950980922	0.0210980815294817	16.0824542155456	103.551545298093	GLRA3;GABRA6;GABRB2	GO_Molecular_Function_2023	Neur	EVO_up_PD_down
gs_ind_0	Cyclic Nucleotide Binding (GO:0030551)	3/21	5.71036813061611e-05	0.00282663222465498	53.5195922566165	522.920774435882	KCNH1;RAPGEF4;PDE10A	GO_Molecular_Function_2023	Neur	EVO_up_PD_down
gs_ind_0	Diacylglycerol Kinase Activity (GO:0004143)	2/10	0.000562666388217093	0.0123495682421933	82.6511016777845	618.463619684545	DGKB;DGKG	GO_Molecular_Function_2023	Neur	EVO_up_PD_down
gs_ind_0	GABA Receptor Activity (GO:0016917)	2/21	0.0025587791219757	0.0264140017006364	36.0177108115252	214.961803538901	GABRA6;GABRB2	GO_Molecular_Function_2023	Neur	EVO_up_PD_down
gs_ind_0	GABA-A Receptor Activity (GO:0004890)	2/18	0.00187742610580258	0.023233148059307	42.5695095282724	267.245145784273	GABRA6;GABRB2	GO_Molecular_Function_2023	Neur	EVO_up_PD_down
gs_ind_0	GABA-gated Chloride Ion Channel Activity (GO:0022851)	2/12	0.000821370160539359	0.0132468099499659	66.9047619047619	475.327335331169	GABRA6;GABRB2	GO_Molecular_Function_2023	Neur	EVO_up_PD_down
gs_ind_0	GTPase Activator Activity (GO:0005096)	4/211	0.0071569661345202	0.0472359764878333	6.14913731581378	30.3747036645876	PLCB1;SIPA1L1;GNB5;THY1	GO_Molecular_Function_2023	Neur	EVO_up_PD_down
gs_ind_0	GTPase Regulator Activity (GO:0030695)	7/423	0.000869740047219982	0.0132468099499659	5.18806098952036	36.5619061919547	RAPGEF4;THY1;PLCB1;GNB5;NUCB1;SIPA1L1;RASGEF1C	GO_Molecular_Function_2023	Neur	EVO_up_PD_down
gs_ind_0	Glutamate Receptor Binding (GO:0035254)	3/18	3.53123983230741e-05	0.00233061828932289	63.8829110391785	654.881380114037	SHISA6;SYNDIG1;NETO1	GO_Molecular_Function_2023	Neur	EVO_up_PD_down
gs_ind_0	Inhibitory Extracellular Ligand-Gated Monoatomic Ion Channel Activity (GO:0005237)	2/13	0.000968430101401047	0.0136963685769577	61.0854624234275	423.922984287262	GLRA3;GABRA6	GO_Molecular_Function_2023	Neur	EVO_up_PD_down
gs_ind_0	Ionotropic Glutamate Receptor Binding (GO:0035255)	2/11	0.000686087124566295	0.0123495682421933	73.9491770663773	538.683219195981	SHISA6;NETO1	GO_Molecular_Function_2023	Neur	EVO_up_PD_down
gs_ind_0	Ligand-Gated Monoatomic Anion Channel Activity (GO:0099095)	3/18	3.53123983230741e-05	0.00233061828932289	63.8829110391785	654.881380114037	GLRA3;GABRA6;GABRB2	GO_Molecular_Function_2023	Neur	EVO_up_PD_down
gs_ind_0	Ligand-Gated Monoatomic Ion Channel Activity (GO:0015276)	2/23	0.0030682931268416	0.0264140017006364	32.665627747143	189.024027473349	GRIA4;CHRNA4	GO_Molecular_Function_2023	Neur	EVO_up_PD_down
gs_ind_0	Lipid Kinase Activity (GO:0001727)	2/21	0.0025587791219757	0.0264140017006364	36.0177108115252	214.961803538901	DGKB;DGKG	GO_Molecular_Function_2023	Neur	EVO_up_PD_down
gs_ind_0	Metal Ion Binding (GO:0046872)	7/521	0.00282939287561781	0.0264140017006364	4.1896911281035	24.5838218153673	PAM;MAN1C1;PKD2;KCNIP4;MAP3K5;NUCB1;PHACTR1	GO_Molecular_Function_2023	Neur	EVO_up_PD_down
gs_ind_0	Monoatomic Cation Transmembrane Transporter Activity (GO:0008324)	2/37	0.0078166840016809	0.0483657322604006	19.7766323024055	95.9462298655607	PKD1;PKD2	GO_Molecular_Function_2023	Neur	EVO_up_PD_down
gs_ind_0	Monoatomic Ion Channel Activity (GO:0005216)	2/37	0.0078166840016809	0.0483657322604006	19.7766323024055	95.9462298655607	PKD1;PKD2	GO_Molecular_Function_2023	Neur	EVO_up_PD_down
gs_ind_0	Outward Rectifier Potassium Channel Activity (GO:0015271)	2/10	0.000562666388217093	0.0123495682421933	82.6511016777845	618.463619684545	KCND2;PKD2	GO_Molecular_Function_2023	Neur	EVO_up_PD_down
gs_ind_0	Phosphatidylinositol Phospholipase C Activity (GO:0004435)	2/20	0.00232052431810241	0.0264140017006364	37.9655428624501	230.297544855791	PLCB1;PLCB4	GO_Molecular_Function_2023	Neur	EVO_up_PD_down
gs_ind_0	Phospholipase C Activity (GO:0004629)	2/23	0.0030682931268416	0.0264140017006364	32.665627747143	189.024027473349	PLCB1;PLCB4	GO_Molecular_Function_2023	Neur	EVO_up_PD_down
gs_ind_0	Phosphoric Diester Hydrolase Activity (GO:0008081)	3/44	0.000535341627005291	0.0123495682421933	23.8447075499229	179.612774275684	PLCB1;GPCPD1;PLCB4	GO_Molecular_Function_2023	Neur	EVO_up_PD_down
gs_ind_0	Potassium Channel Activity (GO:0005267)	3/79	0.00291736368479393	0.0264140017006364	12.9242825157745	75.440005308399	KCND2;KCNQ5;PKD2	GO_Molecular_Function_2023	Neur	EVO_up_PD_down
gs_ind_0	Protein Kinase Regulator Activity (GO:0019887)	3/103	0.00612999286237615	0.0433478066696599	9.83210246346124	50.0902525760369	CCNH;ELP4;PRKAG2	GO_Molecular_Function_2023	Neur	EVO_up_PD_down
gs_ind_0	RNA Polymerase II Complex Binding (GO:0000993)	2/31	0.00553467432173496	0.040587611692723	23.8024928650475	123.69495152149	ELP4;COX7A2L	GO_Molecular_Function_2023	Neur	EVO_up_PD_down
gs_ind_0	Transmitter-Gated Monoatomic Ion Channel Activity (GO:0022824)	4/40	1.30580474979806e-05	0.00233061828932289	35.1043386950504	394.787112190037	GRIA4;GLRA3;GABRA6;GABRB2	GO_Molecular_Function_2023	Neur	EVO_up_PD_down
gs_ind_0	Transmitter-Gated Monoatomic Ion Channel Activity Involved In Regulation Of Postsynaptic Membrane Potential (GO:1904315)	2/34	0.00663063745544595	0.0452712488337344	21.6037536346815	108.365602012756	GRIA4;CHRNA4	GO_Molecular_Function_2023	Neur	EVO_up_PD_down
gs_ind_0	Voltage-Gated Monoatomic Cation Channel Activity (GO:0022843)	4/76	0.000165875809765495	0.00635744865186246	17.6576474828788	153.696952154371	KCND2;KCNQ5;PKD2;CACNG3	GO_Molecular_Function_2023	Neur	EVO_up_PD_down
gs_ind_0	Voltage-Gated Monoatomic Ion Channel Activity (GO:0005244)	2/27	0.0042170867519686	0.0330819924191341	27.5389124722054	150.599592305949	KCND2;PKD2	GO_Molecular_Function_2023	Neur	EVO_up_PD_down
gs_ind_0	Voltage-Gated Potassium Channel Activity (GO:0005249)	4/79	0.000192649959147347	0.00635744865186246	16.9547730576644	145.041906866665	KCNH1;KCND2;KCNQ5;PKD2	GO_Molecular_Function_2023	Neur	EVO_up_PD_down
gs_ind_0	cAMP Binding (GO:0030552)	2/11	0.000686087124566295	0.0123495682421933	73.9491770663773	538.683219195981	RAPGEF4;PDE10A	GO_Molecular_Function_2023	Neur	EVO_up_PD_down
gs_ind_0	Actomyosin Structure Organization (GO:0031032)	3/77	0.0027127208318018	0.0344960917715692	13.2718933605815	78.434277199228	TMOD1;EPB41L3;PHACTR1	GO_Biological_Process_2023	Neur	EVO_up_PD_down
gs_ind_0	Anterograde Trans-Synaptic Signaling (GO:0098916)	5/199	0.000779885878851441	0.0189137128859334	8.07678708338971	57.8004199044319	KCND2;SLC18A2;CHRNA4;GLRA3;GABRB2	GO_Biological_Process_2023	Neur	EVO_up_PD_down
gs_ind_0	Calcium Ion Transmembrane Import Into Cytosol (GO:0097553)	3/83	0.00335455299041906	0.0381077219711605	12.2808785918459	69.9695290639127	PLCB1;PLCB4;PKD2	GO_Biological_Process_2023	Neur	EVO_up_PD_down
gs_ind_0	Calcium Ion Transport (GO:0006816)	4/112	0.000726874854267428	0.0189137128859334	11.7884840797058	85.1925008263732	PKD2;PKD1;CHRNA4;CACNG3	GO_Biological_Process_2023	Neur	EVO_up_PD_down
gs_ind_0	Cell-Cell Signaling By Wnt (GO:0198738)	2/23	0.0030682931268416	0.0363081353342922	32.665627747143	189.024027473349	PKD1;PKD2	GO_Biological_Process_2023	Neur	EVO_up_PD_down
gs_ind_0	Cellular Response To Organic Cyclic Compound (GO:0071407)	4/151	0.0021874779833916	0.0300601813201555	8.66323746530444	53.0623814935586	SPIDR;PKD2;RORA;GABRB2	GO_Biological_Process_2023	Neur	EVO_up_PD_down
gs_ind_0	Chemical Synaptic Transmission (GO:0007268)	9/273	6.90929616122549e-07	0.000588672032936412	10.5368551793794	149.467691819762	GRIA4;KCND2;SHISA6;SLC18A2;CHRNA4;STXBP1;GLRA3;GABRA6;GABRB2	GO_Biological_Process_2023	Neur	EVO_up_PD_down
gs_ind_0	Chloride Transmembrane Transport (GO:1902476)	3/48	0.000691848204158445	0.0189137128859334	21.7463401650253	158.22950217798	GLRA3;GABRA6;GABRB2	GO_Biological_Process_2023	Neur	EVO_up_PD_down
gs_ind_0	Chloride Transport (GO:0006821)	3/77	0.0027127208318018	0.0344960917715692	13.2718933605815	78.434277199228	GLRA3;GABRA6;GABRB2	GO_Biological_Process_2023	Neur	EVO_up_PD_down
gs_ind_0	Chordate Embryonic Development (GO:0043009)	3/59	0.00126351568430724	0.0234025078919515	17.5078237437609	116.844715860826	PTPRR;PKD1;PKD2	GO_Biological_Process_2023	Neur	EVO_up_PD_down
gs_ind_0	Cytoplasmic Sequestering Of Protein (GO:0051220)	2/13	0.000968430101401047	0.0202851051153162	61.0854624234275	423.922984287262	PKD1;PKD2	GO_Biological_Process_2023	Neur	EVO_up_PD_down
gs_ind_0	Cytoplasmic Sequestering Of Transcription Factor (GO:0042994)	2/13	0.000968430101401047	0.0202851051153162	61.0854624234275	423.922984287262	PKD1;PKD2	GO_Biological_Process_2023	Neur	EVO_up_PD_down
gs_ind_0	Detection Of Mechanical Stimulus (GO:0050982)	2/18	0.00187742610580258	0.0271113057990475	42.5695095282724	267.245145784273	PKD1;PKD2	GO_Biological_Process_2023	Neur	EVO_up_PD_down
gs_ind_0	Diacylglycerol Metabolic Process (GO:0046339)	2/23	0.0030682931268416	0.0363081353342922	32.665627747143	189.024027473349	DGKB;DGKG	GO_Biological_Process_2023	Neur	EVO_up_PD_down
gs_ind_0	Embryonic Placenta Development (GO:0001892)	2/8	0.000351755667495023	0.0165598555085545	108.087496695744	859.573788906121	PKD1;PKD2	GO_Biological_Process_2023	Neur	EVO_up_PD_down
gs_ind_0	Ephrin Receptor Signaling Pathway (GO:0048013)	3/43	0.000500148916371166	0.0170450750699293	24.4340638216071	185.713659617516	SIPA1L1;EFNA5;EPHA5	GO_Biological_Process_2023	Neur	EVO_up_PD_down
gs_ind_0	Establishment Or Maintenance Of Apical/Basal Cell Polarity (GO:0035088)	2/26	0.00391386710480657	0.0401117935226952	28.6636510274213	158.889192065825	PATJ;CRB1	GO_Biological_Process_2023	Neur	EVO_up_PD_down
gs_ind_0	Gamma-Aminobutyric Acid Signaling Pathway (GO:0007214)	2/20	0.00232052431810241	0.031382328873385	37.9655428624501	230.297544855791	GABRA6;GABRB2	GO_Biological_Process_2023	Neur	EVO_up_PD_down
gs_ind_0	Glycerolipid Metabolic Process (GO:0046486)	2/9	0.000451193800634428	0.0165598555085545	93.6735395189003	721.624752773447	DGKB;DGKG	GO_Biological_Process_2023	Neur	EVO_up_PD_down
gs_ind_0	Heparan Sulfate Proteoglycan Biosynthetic Process (GO:0015012)	2/23	0.0030682931268416	0.0363081353342922	32.665627747143	189.024027473349	NDST3;HS2ST1	GO_Biological_Process_2023	Neur	EVO_up_PD_down
gs_ind_0	Heparan Sulfate Proteoglycan Biosynthetic Process, Polysaccharide Chain Biosynthetic Process (GO:0015014)	2/7	0.000264438753145514	0.0160929869771413	127.742892845986	1052.33329074188	NDST3;HS2ST1	GO_Biological_Process_2023	Neur	EVO_up_PD_down
gs_ind_0	In Utero Embryonic Development (GO:0001701)	3/27	0.000123621515281231	0.0117028367799566	40.4068215521503	363.5921349088	PTPRR;PKD1;PKD2	GO_Biological_Process_2023	Neur	EVO_up_PD_down
gs_ind_0	Inorganic Anion Transmembrane Transport (GO:0098661)	3/63	0.00152739833369372	0.0245536486850387	16.3486802596586	106.007939676148	GLRA3;GABRA6;GABRB2	GO_Biological_Process_2023	Neur	EVO_up_PD_down
gs_ind_0	Inorganic Cation Transmembrane Transport (GO:0098662)	5/284	0.00368217230245777	0.0389960467551656	5.60878134513385	31.4330263222741	KCND2;PKD2;KCNH1;PKD1;KCNQ5	GO_Biological_Process_2023	Neur	EVO_up_PD_down
gs_ind_0	Inositol Lipid-Mediated Signaling (GO:0048017)	4/33	5.96176952183779e-06	0.00126985690815145	43.4416228665919	522.608944851487	PLCB1;PI4KA;KCNH1;PLCB4	GO_Biological_Process_2023	Neur	EVO_up_PD_down
gs_ind_0	Lipid Modification (GO:0030258)	3/42	0.000466474803057872	0.0165598555085545	25.053260917174	192.166191358791	DGKB;SGPP2;DGKG	GO_Biological_Process_2023	Neur	EVO_up_PD_down
gs_ind_0	Lipid Phosphorylation (GO:0046834)	2/9	0.000451193800634428	0.0165598555085545	93.6735395189003	721.624752773447	DGKB;DGKG	GO_Biological_Process_2023	Neur	EVO_up_PD_down
gs_ind_0	Mesonephric Tubule Development (GO:0072164)	2/16	0.0014794241776757	0.0245536486850387	48.4435359639768	315.663037861449	PKD1;PKD2	GO_Biological_Process_2023	Neur	EVO_up_PD_down
gs_ind_0	Metal Ion Transport (GO:0030001)	5/170	0.000382084013464149	0.0165598555085545	9.49881804208406	74.7544635533476	CACNG3;PKD2;CHRNA4;KCNH1;PKD1	GO_Biological_Process_2023	Neur	EVO_up_PD_down
gs_ind_0	Metanephric Nephron Tubule Development (GO:0072234)	2/6	0.000189330282747609	0.0146644909909966	156.134020618557	1338.3835633782	PKD1;PKD2	GO_Biological_Process_2023	Neur	EVO_up_PD_down
gs_ind_0	Metanephros Development (GO:0001656)	2/25	0.00362127537981072	0.0389960467551656	29.8841120128683	167.97647186218	PKD1;PKD2	GO_Biological_Process_2023	Neur	EVO_up_PD_down
gs_ind_0	Monoatomic Anion Transmembrane Transport (GO:0098656)	3/54	0.000976725157650689	0.0202851051153162	19.2099640541539	133.15012485522	GLRA3;GABRA6;GABRB2	GO_Biological_Process_2023	Neur	EVO_up_PD_down
gs_ind_0	Monoatomic Cation Transmembrane Transport (GO:0098655)	5/281	0.00352020891668342	0.0389960467551656	5.67005488404556	32.0314721615499	KCND2;PKD2;KCNH1;PKD1;KCNQ5	GO_Biological_Process_2023	Neur	EVO_up_PD_down
gs_ind_0	Negative Regulation Of Calcium Ion Transmembrane Transporter Activity (GO:1901020)	2/30	0.00518972705610299	0.0496814320426938	24.6382709350696	129.623770897016	GNB5;PKD2	GO_Biological_Process_2023	Neur	EVO_up_PD_down
gs_ind_0	Negative Regulation Of Cation Channel Activity (GO:2001258)	2/28	0.00453085549365487	0.0448870800069064	26.499059845685	143.011305558801	GNB5;PKD2	GO_Biological_Process_2023	Neur	EVO_up_PD_down
gs_ind_0	Negative Regulation Of Complement Activation (GO:0045916)	2/12	0.000821370160539359	0.0189137128859334	66.9047619047619	475.327335331169	SVEP1;SUSD4	GO_Biological_Process_2023	Neur	EVO_up_PD_down
gs_ind_0	Negative Regulation Of Complement Activation, Classical Pathway (GO:0045959)	2/7	0.000264438753145514	0.0160929869771413	127.742892845986	1052.33329074188	SVEP1;SUSD4	GO_Biological_Process_2023	Neur	EVO_up_PD_down
gs_ind_0	Negative Regulation Of DNA-templated Transcription (GO:0045892)	11/1024	0.00120499773611163	0.0228146238037135	3.31530745196261	22.2831016834448	BCL11A;ZNF254;SMARCA2;ZEB1;PER3;ZFPM2;NFX1;PLCB1;TAF3;CRYM;DACH1	GO_Biological_Process_2023	Neur	EVO_up_PD_down
gs_ind_0	Negative Regulation Of Humoral Immune Response Mediated By Circulating Immunoglobulin (GO:0002924)	2/9	0.000451193800634428	0.0165598555085545	93.6735395189003	721.624752773447	SVEP1;SUSD4	GO_Biological_Process_2023	Neur	EVO_up_PD_down
gs_ind_0	Negative Regulation Of Protein Kinase Activity (GO:0006469)	3/88	0.00395468386843474	0.0401117935226952	11.5612820979785	63.9668929889776	PTPRR;THY1;PRKAG2	GO_Biological_Process_2023	Neur	EVO_up_PD_down
gs_ind_0	Negative Regulation Of Sequestering Of Calcium Ion (GO:0051283)	3/36	0.000294721836796054	0.0165598555085545	29.5447502969581	240.18341447117	PLCB1;PLCB4;PKD2	GO_Biological_Process_2023	Neur	EVO_up_PD_down
gs_ind_0	Negative Regulation Of Transcription By RNA Polymerase II (GO:0000122)	10/763	0.00045038461054465	0.0165598555085545	4.06825119140978	31.3475379212325	BCL11A;ZNF254;SMARCA2;ZEB1;PER3;ZFPM2;NFX1;TAF3;CRYM;DACH1	GO_Biological_Process_2023	Neur	EVO_up_PD_down
gs_ind_0	Neural Tube Development (GO:0021915)	2/17	0.00167274680497153	0.0254496478184954	45.3170380223922	289.724884916479	PKD1;PKD2	GO_Biological_Process_2023	Neur	EVO_up_PD_down
gs_ind_0	Organic Substance Transport (GO:0071702)	5/200	0.000797606568113536	0.0189137128859334	8.03527616996455	57.3228173322485	CACNG3;PKD2;SLC18A2;CHRNA4;PKD1	GO_Biological_Process_2023	Neur	EVO_up_PD_down
gs_ind_0	Phosphatidic Acid Biosynthetic Process (GO:0006654)	2/29	0.00485509492383258	0.0475464468402915	25.5348328647298	136.042608935255	DGKB;DGKG	GO_Biological_Process_2023	Neur	EVO_up_PD_down
gs_ind_0	Phosphatidylinositol-Mediated Signaling (GO:0048015)	5/62	3.02212142955235e-06	0.000858282485992866	27.4125705568269	348.401477597669	PI4KA;NYAP2;PLCB4;PLCB1;KCNH1	GO_Biological_Process_2023	Neur	EVO_up_PD_down
gs_ind_0	Phosphorylation (GO:0016310)	7/429	0.00094368753036247	0.0202851051153162	5.11362631346207	35.6200658304295	EPHA5;PRKAG2;PI4KA;DGKG;DGKB;MAP3K5;TAF3	GO_Biological_Process_2023	Neur	EVO_up_PD_down
gs_ind_0	Placenta Blood Vessel Development (GO:0060674)	2/6	0.000189330282747609	0.0146644909909966	156.134020618557	1338.3835633782	PKD1;PKD2	GO_Biological_Process_2023	Neur	EVO_up_PD_down
gs_ind_0	Placenta Development (GO:0001890)	2/22	0.00280806238009425	0.0351833698211809	34.2599111558126	201.2859054172	PKD1;PKD2	GO_Biological_Process_2023	Neur	EVO_up_PD_down
gs_ind_0	Polysaccharide Biosynthetic Process (GO:0000271)	2/12	0.000821370160539359	0.0189137128859334	66.9047619047619	475.327335331169	NDST3;HS2ST1	GO_Biological_Process_2023	Neur	EVO_up_PD_down
gs_ind_0	Positive Regulation Of CREB Transcription Factor Activity (GO:0032793)	2/18	0.00187742610580258	0.0271113057990475	42.5695095282724	267.245145784273	EPHA5;CAMK1D	GO_Biological_Process_2023	Neur	EVO_up_PD_down
gs_ind_0	Positive Regulation Of Cell Cycle (GO:0045787)	3/64	0.00159833950980922	0.0250609388459183	16.0824542155456	103.551545298093	CCPG1;PKD1;PKD2	GO_Biological_Process_2023	Neur	EVO_up_PD_down
gs_ind_0	Positive Regulation Of Cell Junction Assembly (GO:1901890)	5/61	2.78640829689819e-06	0.000858282485992866	27.8984319205092	356.842067289264	THY1;CLSTN2;FLOT1;SLITRK4;SYNDIG1	GO_Biological_Process_2023	Neur	EVO_up_PD_down
gs_ind_0	Positive Regulation Of Cyclin-Dependent Protein Kinase Activity (GO:1904031)	2/18	0.00187742610580258	0.0271113057990475	42.5695095282724	267.245145784273	PKD1;PKD2	GO_Biological_Process_2023	Neur	EVO_up_PD_down
gs_ind_0	Positive Regulation Of Cyclin-Dependent Protein Serine/Threonine Kinase Activity (GO:0045737)	2/15	0.00129754137819126	0.0235213883876373	52.0332187857961	345.879585446854	PKD1;PKD2	GO_Biological_Process_2023	Neur	EVO_up_PD_down
gs_ind_0	Positive Regulation Of GTPase Activity (GO:0043547)	5/231	0.00151123104713492	0.0245536486850387	6.93024282560706	45.0107538434849	RAPGEF4;THY1;GNB5;SIPA1L1;RASGEF1C	GO_Biological_Process_2023	Neur	EVO_up_PD_down
gs_ind_0	Positive Regulation Of Heterotypic Cell-Cell Adhesion (GO:0034116)	2/14	0.00112718200470615	0.0218263424547645	56.1972508591065	381.468881126863	THY1;FLOT1	GO_Biological_Process_2023	Neur	EVO_up_PD_down
gs_ind_0	Positive Regulation Of Hydrolase Activity (GO:0051345)	4/173	0.00356621258469736	0.0389960467551656	7.53473528414172	42.4676603875023	RAPGEF4;GNB5;THY1;RASGEF1C	GO_Biological_Process_2023	Neur	EVO_up_PD_down
gs_ind_0	Positive Regulation Of Nervous System Development (GO:0051962)	3/49	0.000735043182623289	0.0189137128859334	21.2781560442014	153.534265034202	SLITRK4;SYNDIG1;CLSTN2	GO_Biological_Process_2023	Neur	EVO_up_PD_down
gs_ind_0	Positive Regulation Of Synapse Assembly (GO:0051965)	3/32	0.000206895632154162	0.0146895898829455	33.5541023986863	284.649385492273	SLITRK4;SYNDIG1;CLSTN2	GO_Biological_Process_2023	Neur	EVO_up_PD_down
gs_ind_0	Positive Regulation Of Synaptic Transmission (GO:0050806)	3/77	0.0027127208318018	0.0344960917715692	13.2718933605815	78.434277199228	FLOT1;CLSTN2;CACNG3	GO_Biological_Process_2023	Neur	EVO_up_PD_down
gs_ind_0	Potassium Ion Transmembrane Transport (GO:0071805)	4/136	0.00149342706559975	0.0245536486850387	9.64753139175597	62.7734164976625	KCNH1;KCND2;KCNQ5;PKD2	GO_Biological_Process_2023	Neur	EVO_up_PD_down
gs_ind_0	Potassium Ion Transport (GO:0006813)	4/122	0.000999969970473331	0.0202851051153162	10.7910289771976	74.5421114372436	KCNH1;KCND2;KCNQ5;PKD2	GO_Biological_Process_2023	Neur	EVO_up_PD_down
gs_ind_0	Protein Heterooligomerization (GO:0051291)	2/19	0.00209337936773263	0.0297259870218034	40.1359842906235	247.597907628632	PKD1;PKD2	GO_Biological_Process_2023	Neur	EVO_up_PD_down
gs_ind_0	Protein Heterotetramerization (GO:0051290)	2/12	0.000821370160539359	0.0189137128859334	66.9047619047619	475.327335331169	PKD1;PKD2	GO_Biological_Process_2023	Neur	EVO_up_PD_down
gs_ind_0	Protein Localization To Cell Periphery (GO:1990778)	4/139	0.00161778361094543	0.0250609388459183	9.43323861810047	60.6245777215403	KCNIP4;EPB41L3;FLOT1;STXBP1	GO_Biological_Process_2023	Neur	EVO_up_PD_down
gs_ind_0	Protein Localization To Membrane (GO:0072657)	5/189	0.000618420744463764	0.0189137128859334	8.51664527171588	62.9238838369772	EPB41L3;THY1;FLOT1;KCNIP4;STXBP1	GO_Biological_Process_2023	Neur	EVO_up_PD_down
gs_ind_0	Protein Localization To Plasma Membrane (GO:0072659)	4/133	0.00137589130016034	0.0244220705778461	9.8717527881291	65.0415589492461	KCNIP4;EPB41L3;FLOT1;STXBP1	GO_Biological_Process_2023	Neur	EVO_up_PD_down
gs_ind_0	Regulation Of AMPA Receptor Activity (GO:2000311)	2/24	0.00333939082821577	0.0381077219711605	31.213058419244	177.975825186135	SHISA6;CACNG3	GO_Biological_Process_2023	Neur	EVO_up_PD_down
gs_ind_0	Regulation Of Cell Cycle G1/S Phase Transition (GO:1902806)	3/74	0.00242281397263708	0.0322537110107311	13.8297723038208	83.294306891163	CCNH;SMARCA2;PKD1	GO_Biological_Process_2023	Neur	EVO_up_PD_down
gs_ind_0	Regulation Of Complement Activation, Classical Pathway (GO:0030450)	2/8	0.000351755667495023	0.0165598555085545	108.087496695744	859.573788906121	SVEP1;SUSD4	GO_Biological_Process_2023	Neur	EVO_up_PD_down
gs_ind_0	Regulation Of Cyclin-Dependent Protein Serine/Threonine Kinase Activity (GO:0000079)	3/79	0.00291736368479393	0.0360230994122381	12.9242825157745	75.440005308399	CCNH;PKD1;PKD2	GO_Biological_Process_2023	Neur	EVO_up_PD_down
gs_ind_0	Regulation Of Cytoskeleton Organization (GO:0051493)	4/114	0.000776650365197888	0.0189137128859334	11.5745502703896	82.8798020507458	PATJ;IQCJ-SCHIP1;EPHA5;EFNA5	GO_Biological_Process_2023	Neur	EVO_up_PD_down
gs_ind_0	Regulation Of G1/S Transition Of Mitotic Cell Cycle (GO:2000045)	5/106	4.17081542568736e-05	0.00444191842835704	15.512557255207	156.441253071379	SMARCA2;PKD2;PLCB1;CCNH;PKD1	GO_Biological_Process_2023	Neur	EVO_up_PD_down
gs_ind_0	Regulation Of GTPase Activity (GO:0043087)	7/211	1.19017958802882e-05	0.0020280660180011	10.6217316778185	120.43791691254	RAPGEF4;EPHA5;THY1;GNB5;EFNA5;SIPA1L1;RASGEF1C	GO_Biological_Process_2023	Neur	EVO_up_PD_down
gs_ind_0	Regulation Of Heterotypic Cell-Cell Adhesion (GO:0034114)	2/24	0.00333939082821577	0.0381077219711605	31.213058419244	177.975825186135	THY1;FLOT1	GO_Biological_Process_2023	Neur	EVO_up_PD_down
gs_ind_0	Regulation Of Hydrolase Activity (GO:0051336)	3/71	0.00215294851552991	0.0300601813201555	14.4365165559569	88.6534495607914	SIPA1L1;EFNA5;EPHA5	GO_Biological_Process_2023	Neur	EVO_up_PD_down
gs_ind_0	Regulation Of Insulin Secretion (GO:0050796)	3/87	0.00382980713727634	0.0397926302556029	11.6983886488811	65.1008406708242	ENSA;EFNA5;EPHA5	GO_Biological_Process_2023	Neur	EVO_up_PD_down
gs_ind_0	Regulation Of Insulin Secretion Involved In Cellular Response To Glucose Stimulus (GO:0061178)	2/27	0.0042170867519686	0.0422700930903205	27.5389124722054	150.599592305949	EFNA5;EPHA5	GO_Biological_Process_2023	Neur	EVO_up_PD_down
gs_ind_0	Regulation Of Mitotic Cell Cycle Phase Transition (GO:1901990)	3/86	0.00370737064221645	0.0389960467551656	11.8387791890268	66.2667659178624	CCNH;SMARCA2;PKD1	GO_Biological_Process_2023	Neur	EVO_up_PD_down
gs_ind_0	Regulation Of Neurotransmitter Receptor Activity (GO:0099601)	4/42	1.59041334393598e-05	0.00225838694838909	33.27910765193	367.698581419117	SHISA6;CACNG3;NPTXR;NETO1	GO_Biological_Process_2023	Neur	EVO_up_PD_down
gs_ind_0	Regulation Of Protein Kinase C Signaling (GO:0090036)	2/16	0.0014794241776757	0.0245536486850387	48.4435359639768	315.663037861449	DGKG;SEZ6L	GO_Biological_Process_2023	Neur	EVO_up_PD_down
gs_ind_0	Regulation Of Synapse Assembly (GO:0051963)	4/51	3.4630875328114e-05	0.00421507225422187	26.9676508344031	276.978402253387	SLITRK4;SYNDIG1;CLSTN2;LRRTM3	GO_Biological_Process_2023	Neur	EVO_up_PD_down
gs_ind_0	Release Of Sequestered Calcium Ion Into Cytosol (GO:0051209)	3/39	0.000374281233212009	0.0165598555085545	27.1144238517325	213.946444986928	PLCB1;PLCB4;PKD2	GO_Biological_Process_2023	Neur	EVO_up_PD_down
gs_ind_0	Small GTPase Mediated Signal Transduction (GO:0007264)	4/112	0.000726874854267428	0.0189137128859334	11.7884840797058	85.1925008263732	RAPGEF4;DOK6;NUCB1;RASGEF1C	GO_Biological_Process_2023	Neur	EVO_up_PD_down
gs_ind_0	Spinal Cord Development (GO:0021510)	2/12	0.000821370160539359	0.0189137128859334	66.9047619047619	475.327335331169	PKD1;PKD2	GO_Biological_Process_2023	Neur	EVO_up_PD_down
gs_ind_0	Synaptic Transmission, GABAergic (GO:0051932)	2/14	0.00112718200470615	0.0218263424547645	56.1972508591065	381.468881126863	GABRA6;GABRB2	GO_Biological_Process_2023	Neur	EVO_up_PD_down
gs_ind_0	Transcription By RNA Polymerase II (GO:0006366)	4/192	0.00515380617114231	0.0496814320426938	6.77210510263496	35.6755835985234	CCNH;TAF3;NFX1;ELP4	GO_Biological_Process_2023	Neur	EVO_up_PD_down
gs_ind_0	Transmembrane Receptor Protein Tyrosine Kinase Signaling Pathway (GO:0007169)	5/284	0.00368217230245777	0.0389960467551656	5.60878134513385	31.4330263222741	EPHA5;DOK6;PLCB1;EFNA5;SIPA1L1	GO_Biological_Process_2023	Neur	EVO_up_PD_down
gs_ind_0	Axon Guidance Receptor Activity (GO:0008046)	1/5	0.00121773000789749	0.0121773000789749	1439.59649122807	9660.79634255824	ROBO2	GO_Molecular_Function_2023	Microglia	EVO_up_PD_down
gs_ind_0	Hydrolase Activity, Acting On Carbon-Nitrogen (But Not Peptide) Bonds, In Linear Amides (GO:0016811)	1/56	0.0135625630348733	0.0414998648220913	116.578947368421	501.341001574245	ACER3	GO_Molecular_Function_2023	Microglia	EVO_up_PD_down
gs_ind_0	Hydrolase Activity, Hydrolyzing O-glycosyl Compounds (GO:0004553)	1/29	0.00704427735167646	0.0281771094067059	227.171745152355	1125.75860521701	ACER3	GO_Molecular_Function_2023	Microglia	EVO_up_PD_down
gs_ind_0	N-acylsphingosine Amidohydrolase Activity (GO:0017040)	1/5	0.00121773000789749	0.0121773000789749	1439.59649122807	9660.79634255824	ACER3	GO_Molecular_Function_2023	Microglia	EVO_up_PD_down
gs_ind_0	Prostaglandin Transmembrane Transporter Activity (GO:0015132)	1/11	0.00267724427202689	0.0178482951468459	616.87969924812	3653.75826828779	SLCO2B1	GO_Molecular_Function_2023	Microglia	EVO_up_PD_down
gs_ind_0	Secondary Active Transmembrane Transporter Activity (GO:0015291)	1/60	0.014524952687732	0.0414998648220913	108.731092436975	460.137721973812	SLCO2B1	GO_Molecular_Function_2023	Microglia	EVO_up_PD_down
gs_ind_0	Sodium-Independent Organic Anion Transmembrane Transporter Activity (GO:0015347)	1/15	0.00364918709743012	0.0182459354871506	446.662431941924	2507.22827541482	SLCO2B1	GO_Molecular_Function_2023	Microglia	EVO_up_PD_down
gs_ind_0	3'-UTR-mediated mRNA Stabilization (GO:0070935)	1/18	0.00437758468040933	0.0201857260825484	370.064661654135	2009.91670945958	RBM47	GO_Biological_Process_2023	Microglia	EVO_up_PD_down
gs_ind_0	Activation Of GTPase Activity (GO:0090630)	1/102	0.0245791460090937	0.0316456504867081	63.6735805029816	235.965178849954	TBC1D8	GO_Biological_Process_2023	Microglia	EVO_up_PD_down
gs_ind_0	Aorta Development (GO:0035904)	1/14	0.00340628134558884	0.0201857260825484	479.760233918129	2726.06198363661	ROBO2	GO_Biological_Process_2023	Microglia	EVO_up_PD_down
gs_ind_0	Aortic Valve Development (GO:0003176)	1/40	0.00970454003520735	0.0232457586889851	163.864756828781	759.539605194496	ROBO2	GO_Biological_Process_2023	Microglia	EVO_up_PD_down
gs_ind_0	Aortic Valve Morphogenesis (GO:0003180)	1/37	0.00897965074592324	0.0231226006707523	177.346070656092	835.795549117233	ROBO2	GO_Biological_Process_2023	Microglia	EVO_up_PD_down
gs_ind_0	Artery Development (GO:0060840)	1/23	0.0055905157001169	0.0201857260825484	287.79298245614	1492.69118317395	ROBO2	GO_Biological_Process_2023	Microglia	EVO_up_PD_down
gs_ind_0	Axon Guidance (GO:0007411)	1/148	0.0354848746757252	0.0420108286390769	43.7668153434433	146.122022846147	ROBO2	GO_Biological_Process_2023	Microglia	EVO_up_PD_down
gs_ind_0	Base Conversion Or Substitution Editing (GO:0016553)	1/17	0.00413483875445063	0.0201857260825484	392.502392344498	2154.17360644687	RBM47	GO_Biological_Process_2023	Microglia	EVO_up_PD_down
gs_ind_0	Bile Acid And Bile Salt Transport (GO:0015721)	1/23	0.0055905157001169	0.0201857260825484	287.79298245614	1492.69118317395	SLCO2B1	GO_Biological_Process_2023	Microglia	EVO_up_PD_down
gs_ind_0	Blood Circulation (GO:0008015)	1/50	0.0121173925154876	0.023713408932037	130.728867623604	576.921325382102	TBC1D8	GO_Biological_Process_2023	Microglia	EVO_up_PD_down
gs_ind_0	Brain Development (GO:0007420)	1/168	0.0401921709096526	0.0465145348729688	38.5220738413197	123.813144808252	ROBO2	GO_Biological_Process_2023	Microglia	EVO_up_PD_down
gs_ind_0	Cell-Cell Adhesion Via Plasma-Membrane Adhesion Molecules (GO:0098742)	1/172	0.0411311451761235	0.0470723105904524	37.6199171397882	120.044766388109	ROBO2	GO_Biological_Process_2023	Microglia	EVO_up_PD_down
gs_ind_0	Cellular Nitrogen Compound Biosynthetic Process (GO:0044271)	1/32	0.00777044064236691	0.0228672967475369	205.521303258145	998.30501637764	ACER3	GO_Biological_Process_2023	Microglia	EVO_up_PD_down
gs_ind_0	Cellular Response To Hormone Stimulus (GO:0032870)	1/94	0.022671209626083	0.0295586657150196	69.1350971010414	261.791069308858	ROBO2	GO_Biological_Process_2023	Microglia	EVO_up_PD_down
gs_ind_0	Cellular Response To Organic Substance (GO:0071310)	1/82	0.0198030069771799	0.0275636448466153	79.3377462060058	311.156411438868	ROBO2	GO_Biological_Process_2023	Microglia	EVO_up_PD_down
gs_ind_0	Ceramide Catabolic Process (GO:0046514)	1/15	0.00364918709743012	0.0201857260825484	446.662431941924	2507.22827541482	ACER3	GO_Biological_Process_2023	Microglia	EVO_up_PD_down
gs_ind_0	Ceramide Metabolic Process (GO:0006672)	1/55	0.0133218334946519	0.023713408932037	118.720907774022	512.678547671925	ACER3	GO_Biological_Process_2023	Microglia	EVO_up_PD_down
gs_ind_0	Cytidine To Uridine Editing (GO:0016554)	1/11	0.00267724427202689	0.0201857260825484	616.87969924812	3653.75826828779	RBM47	GO_Biological_Process_2023	Microglia	EVO_up_PD_down
gs_ind_0	Diol Biosynthetic Process (GO:0034312)	1/17	0.00413483875445063	0.0201857260825484	392.502392344498	2154.17360644687	ACER3	GO_Biological_Process_2023	Microglia	EVO_up_PD_down
gs_ind_0	Heme Catabolic Process (GO:0042167)	1/10	0.00243412527350707	0.0201857260825484	681.831024930748	4103.37353126508	SLCO2B1	GO_Biological_Process_2023	Microglia	EVO_up_PD_down
gs_ind_0	Homophilic Cell Adhesion Via Plasma Membrane Adhesion Molecules (GO:0007156)	1/60	0.014524952687732	0.0237471448704189	108.731092436975	460.137721973812	ROBO2	GO_Biological_Process_2023	Microglia	EVO_up_PD_down
gs_ind_0	Kidney Development (GO:0001822)	1/70	0.0169272308727273	0.026366566449401	93.0636122680803	379.590808071196	ROBO2	GO_Biological_Process_2023	Microglia	EVO_up_PD_down
gs_ind_0	Lipid Droplet Formation (GO:0140042)	1/12	0.00292030994328227	0.0201857260825484	563.224256292906	3287.01366407969	RNF213	GO_Biological_Process_2023	Microglia	EVO_up_PD_down
gs_ind_0	Lipid Droplet Organization (GO:0034389)	1/29	0.00704427735167646	0.0219866838552326	227.171745152355	1125.75860521701	RNF213	GO_Biological_Process_2023	Microglia	EVO_up_PD_down
gs_ind_0	Lipid Transport (GO:0006869)	1/108	0.0260078977005338	0.0330717711500616	60.1108935128519	219.365991561222	SLCO2B1	GO_Biological_Process_2023	Microglia	EVO_up_PD_down
gs_ind_0	Membrane Lipid Biosynthetic Process (GO:0046467)	1/57	0.0138032397139747	0.023713408932037	114.512808570098	490.441405769444	ACER3	GO_Biological_Process_2023	Microglia	EVO_up_PD_down
gs_ind_0	Mesonephric Tubule Development (GO:0072164)	1/16	0.00389203956358718	0.0201857260825484	417.835314091681	2318.49376204484	ROBO2	GO_Biological_Process_2023	Microglia	EVO_up_PD_down
gs_ind_0	Metanephros Development (GO:0001656)	1/25	0.00607531561707768	0.0201857260825484	264.28678839957	1348.79326386324	ROBO2	GO_Biological_Process_2023	Microglia	EVO_up_PD_down
gs_ind_0	Monocarboxylic Acid Transport (GO:0015718)	1/72	0.0174070535782453	0.026366566449401	90.456017666544	366.426452659343	SLCO2B1	GO_Biological_Process_2023	Microglia	EVO_up_PD_down
gs_ind_0	Myelination (GO:0042552)	1/48	0.0116352457346499	0.023713408932037	136.239889196676	606.773823693338	ACER3	GO_Biological_Process_2023	Microglia	EVO_up_PD_down
gs_ind_0	Negative Regulation Of Cell Junction Assembly (GO:1901889)	1/24	0.00583294225471352	0.0201857260825484	275.539753639418	1417.44089490809	ROBO2	GO_Biological_Process_2023	Microglia	EVO_up_PD_down
gs_ind_0	Negative Regulation Of Chemotaxis (GO:0050922)	1/31	0.00752843933523839	0.0228067426920457	212.264883520276	1037.77734728369	ROBO2	GO_Biological_Process_2023	Microglia	EVO_up_PD_down
gs_ind_0	Negative Regulation Of Nervous System Development (GO:0051961)	1/18	0.00437758468040933	0.0201857260825484	370.064661654135	2009.91670945958	ROBO2	GO_Biological_Process_2023	Microglia	EVO_up_PD_down
gs_ind_0	Negative Regulation Of Wnt Signaling Pathway (GO:0030178)	1/139	0.0333598207703093	0.0399542039458356	46.621128633859	158.530629124524	RNF213	GO_Biological_Process_2023	Microglia	EVO_up_PD_down
gs_ind_0	Neuron Development (GO:0048666)	1/150	0.0359565375049484	0.0420854927614737	43.1791938039078	143.590006565813	ROBO2	GO_Biological_Process_2023	Microglia	EVO_up_PD_down
gs_ind_0	Neuron Projection Guidance (GO:0097485)	1/124	0.0298086986705238	0.036551142417428	52.302791391434	183.737353911739	ROBO2	GO_Biological_Process_2023	Microglia	EVO_up_PD_down
gs_ind_0	Non-Membrane-Bounded Organelle Assembly (GO:0140694)	1/134	0.0321774153676889	0.0389914562690819	48.3731519810763	166.233875236087	RNF213	GO_Biological_Process_2023	Microglia	EVO_up_PD_down
gs_ind_0	Organic Anion Transport (GO:0015711)	1/88	0.021238053874345	0.0287831519612834	73.8866165413534	284.608344082654	SLCO2B1	GO_Biological_Process_2023	Microglia	EVO_up_PD_down
gs_ind_0	Organic Hydroxy Compound Transport (GO:0015850)	1/45	0.01091162845959	0.0234145360695368	145.435245416913	657.065709635895	SLCO2B1	GO_Biological_Process_2023	Microglia	EVO_up_PD_down
gs_ind_0	Organonitrogen Compound Biosynthetic Process (GO:1901566)	1/123	0.0295715402698468	0.036551142417428	52.7310418904404	185.662985314684	ACER3	GO_Biological_Process_2023	Microglia	EVO_up_PD_down
gs_ind_0	Outflow Tract Septum Morphogenesis (GO:0003148)	1/24	0.00583294225471352	0.0201857260825484	275.539753639418	1417.44089490809	ROBO2	GO_Biological_Process_2023	Microglia	EVO_up_PD_down
gs_ind_0	Porphyrin-Containing Compound Catabolic Process (GO:0006787)	1/12	0.00292030994328227	0.0201857260825484	563.224256292906	3287.01366407969	SLCO2B1	GO_Biological_Process_2023	Microglia	EVO_up_PD_down
gs_ind_0	Positive Regulation Of Axonogenesis (GO:0050772)	1/38	0.00922133355271609	0.0231657891690185	172.612631578947	808.903461690074	ROBO2	GO_Biological_Process_2023	Microglia	EVO_up_PD_down
gs_ind_0	Positive Regulation Of Cell Population Proliferation (GO:0008284)	2/482	0.00581907499414986	0.0201857260825484	24.8224888290384	127.751767668069	ACER3;TBC1D8	GO_Biological_Process_2023	Microglia	EVO_up_PD_down
gs_ind_0	Positive Regulation Of Cell Projection Organization (GO:0031346)	1/118	0.0283849654570571	0.0356542858789863	54.9816349384098	195.838846828545	ROBO2	GO_Biological_Process_2023	Microglia	EVO_up_PD_down
gs_ind_0	Positive Regulation Of Cellular Process (GO:0048522)	2/592	0.00865678603697828	0.0231226006707523	20.1436967674453	95.6707101693707	ACER3;TBC1D8	GO_Biological_Process_2023	Microglia	EVO_up_PD_down
gs_ind_0	Positive Regulation Of Cytokine-Mediated Signaling Pathway (GO:0001961)	1/44	0.0106703167655477	0.0234145360695368	148.78221415608	675.514328679645	RBM47	GO_Biological_Process_2023	Microglia	EVO_up_PD_down
gs_ind_0	Positive Regulation Of Innate Immune Response (GO:0045089)	1/45	0.01091162845959	0.0234145360695368	145.435245416913	657.065709635895	RBM47	GO_Biological_Process_2023	Microglia	EVO_up_PD_down
gs_ind_0	Positive Regulation Of Neurogenesis (GO:0050769)	1/75	0.0181263924404351	0.0266716917337831	86.8071352878841	348.130142358727	ROBO2	GO_Biological_Process_2023	Microglia	EVO_up_PD_down
gs_ind_0	Positive Regulation Of Notch Signaling Pathway (GO:0045747)	2/33	2.80983113636761e-05	0.00289412607045863	382.833800186741	4012.02207160459	ROBO2;BMP2K	GO_Biological_Process_2023	Microglia	EVO_up_PD_down
gs_ind_0	Positive Regulation Of Type I Interferon-Mediated Signaling Pathway (GO:0060340)	1/14	0.00340628134558884	0.0201857260825484	479.760233918129	2726.06198363661	RBM47	GO_Biological_Process_2023	Microglia	EVO_up_PD_down
gs_ind_0	Protein Autoubiquitination (GO:0051865)	1/70	0.0169272308727273	0.026366566449401	93.0636122680803	379.590808071196	RNF213	GO_Biological_Process_2023	Microglia	EVO_up_PD_down
gs_ind_0	Protein K63-linked Ubiquitination (GO:0070534)	1/53	0.012840215789568	0.023713408932037	123.24962406015	536.773456513469	RNF213	GO_Biological_Process_2023	Microglia	EVO_up_PD_down
gs_ind_0	Pulmonary Valve Development (GO:0003177)	1/20	0.00486291677915895	0.0201857260825484	332.093117408907	1768.76675197829	ROBO2	GO_Biological_Process_2023	Microglia	EVO_up_PD_down
gs_ind_0	Pulmonary Valve Morphogenesis (GO:0003184)	1/18	0.00437758468040933	0.0201857260825484	370.064661654135	2009.91670945958	ROBO2	GO_Biological_Process_2023	Microglia	EVO_up_PD_down
gs_ind_0	Regulation Of Alternative mRNA Splicing, Via Spliceosome (GO:0000381)	1/53	0.012840215789568	0.023713408932037	123.24962406015	536.773456513469	RBM47	GO_Biological_Process_2023	Microglia	EVO_up_PD_down
gs_ind_0	Regulation Of Axonogenesis (GO:0050770)	1/42	0.0101875344118966	0.0234145360695368	155.960050729233	715.324874977603	ROBO2	GO_Biological_Process_2023	Microglia	EVO_up_PD_down
gs_ind_0	Regulation Of Biomineral Tissue Development (GO:0070167)	1/25	0.00607531561707768	0.0201857260825484	264.28678839957	1348.79326386324	BMP2K	GO_Biological_Process_2023	Microglia	EVO_up_PD_down
gs_ind_0	Regulation Of Bone Mineralization (GO:0030500)	1/58	0.0140438635422744	0.023713408932037	112.518535469108	479.955659767283	BMP2K	GO_Biological_Process_2023	Microglia	EVO_up_PD_down
gs_ind_0	Regulation Of Cell Death (GO:0010941)	1/59	0.0142844345300886	0.0237305928483729	110.592442645074	469.861374019043	ACER3	GO_Biological_Process_2023	Microglia	EVO_up_PD_down
gs_ind_0	Regulation Of Cell Population Proliferation (GO:0042127)	2/761	0.0139989835710728	0.023713408932037	15.5959803276149	66.5756615843582	ACER3;TBC1D8	GO_Biological_Process_2023	Microglia	EVO_up_PD_down
gs_ind_0	Regulation Of Cilium Assembly (GO:1902017)	1/71	0.0171671685787527	0.026366566449401	91.7413213885778	372.906134525496	TBC1D8	GO_Biological_Process_2023	Microglia	EVO_up_PD_down
gs_ind_0	Regulation Of Clathrin-Dependent Endocytosis (GO:2000369)	1/15	0.00364918709743012	0.0201857260825484	446.662431941924	2507.22827541482	BMP2K	GO_Biological_Process_2023	Microglia	EVO_up_PD_down
gs_ind_0	Regulation Of Lipid Metabolic Process (GO:0019216)	1/54	0.0130810510829907	0.023713408932037	120.942941465814	524.480020454977	RNF213	GO_Biological_Process_2023	Microglia	EVO_up_PD_down
gs_ind_0	Regulation Of Non-Canonical Wnt Signaling Pathway (GO:2000050)	1/14	0.00340628134558884	0.0201857260825484	479.760233918129	2726.06198363661	RNF213	GO_Biological_Process_2023	Microglia	EVO_up_PD_down
gs_ind_0	Regulation Of Notch Signaling Pathway (GO:0008593)	1/70	0.0169272308727273	0.026366566449401	93.0636122680803	379.590808071196	BMP2K	GO_Biological_Process_2023	Microglia	EVO_up_PD_down
gs_ind_0	Regulation Of Organelle Assembly (GO:1902115)	1/78	0.0188452573142268	0.0269591875467411	83.4407470288625	331.384426023136	TBC1D8	GO_Biological_Process_2023	Microglia	EVO_up_PD_down
gs_ind_0	Regulation Of Ossification (GO:0030278)	1/37	0.00897965074592324	0.0231226006707523	177.346070656092	835.795549117233	BMP2K	GO_Biological_Process_2023	Microglia	EVO_up_PD_down
gs_ind_0	Regulation Of Plasma Membrane Bounded Cell Projection Assembly (GO:0120032)	1/75	0.0181263924404351	0.0266716917337831	86.8071352878841	348.130142358727	TBC1D8	GO_Biological_Process_2023	Microglia	EVO_up_PD_down
gs_ind_0	Regulation Of Primary Metabolic Process (GO:0080090)	1/43	0.0104289520864303	0.0234145360695368	152.286687306502	694.909964658823	RNF213	GO_Biological_Process_2023	Microglia	EVO_up_PD_down
gs_ind_0	Regulation Of Receptor-Mediated Endocytosis (GO:0048259)	1/39	0.00946296331236082	0.0232067909803134	168.125085440875	783.525053732933	BMP2K	GO_Biological_Process_2023	Microglia	EVO_up_PD_down
gs_ind_0	Regulation Of Synapse Assembly (GO:0051963)	1/51	0.0123583865161425	0.023713408932037	128.13705054716	562.959928825053	ROBO2	GO_Biological_Process_2023	Microglia	EVO_up_PD_down
gs_ind_0	Regulation Of Type I Interferon-Mediated Signaling Pathway (GO:0060338)	1/33	0.00801238884021076	0.0229243347372697	199.192712550607	961.456678146179	RBM47	GO_Biological_Process_2023	Microglia	EVO_up_PD_down
gs_ind_0	Regulation Of mRNA Splicing, Via Spliceosome (GO:0048024)	1/94	0.022671209626083	0.0295586657150196	69.1350971010414	261.791069308858	RBM47	GO_Biological_Process_2023	Microglia	EVO_up_PD_down
gs_ind_0	Retinal Ganglion Cell Axon Guidance (GO:0031290)	1/5	0.00121773000789749	0.0201857260825484	1439.59649122807	9660.79634255824	ROBO2	GO_Biological_Process_2023	Microglia	EVO_up_PD_down
gs_ind_0	Selective Autophagy (GO:0061912)	1/58	0.0140438635422744	0.023713408932037	112.518535469108	479.955659767283	RNF213	GO_Biological_Process_2023	Microglia	EVO_up_PD_down
gs_ind_0	Sodium-Independent Organic Anion Transport (GO:0043252)	1/13	0.00316332229767094	0.0201857260825484	518.153684210526	2982.56123248241	SLCO2B1	GO_Biological_Process_2023	Microglia	EVO_up_PD_down
gs_ind_0	Sphingoid Biosynthetic Process (GO:0046520)	1/13	0.00316332229767094	0.0201857260825484	518.153684210526	2982.56123248241	ACER3	GO_Biological_Process_2023	Microglia	EVO_up_PD_down
gs_ind_0	Sphingolipid Biosynthetic Process (GO:0030148)	1/77	0.018605688337866	0.0269591875467411	84.5335397316821	336.805961221708	ACER3	GO_Biological_Process_2023	Microglia	EVO_up_PD_down
gs_ind_0	Sphingolipid Catabolic Process (GO:0030149)	1/15	0.00364918709743012	0.0201857260825484	446.662431941924	2507.22827541482	ACER3	GO_Biological_Process_2023	Microglia	EVO_up_PD_down
gs_ind_0	Sphingolipid Metabolic Process (GO:0006665)	1/94	0.022671209626083	0.0295586657150196	69.1350971010414	261.791069308858	ACER3	GO_Biological_Process_2023	Microglia	EVO_up_PD_down
gs_ind_0	Sphingosine Biosynthetic Process (GO:0046512)	1/13	0.00316332229767094	0.0201857260825484	518.153684210526	2982.56123248241	ACER3	GO_Biological_Process_2023	Microglia	EVO_up_PD_down
gs_ind_0	Sphingosine Metabolic Process (GO:0006670)	1/19	0.00462027735185034	0.0201857260825484	350.052631578947	1882.33820580587	ACER3	GO_Biological_Process_2023	Microglia	EVO_up_PD_down
gs_ind_0	Sprouting Angiogenesis (GO:0002040)	1/52	0.0125993276040603	0.023713408932037	125.645886561063	549.589158949083	RNF213	GO_Biological_Process_2023	Microglia	EVO_up_PD_down
gs_ind_0	Transport Across Blood-Brain Barrier (GO:0150104)	1/84	0.0202815662070314	0.0278533509243231	77.4336589977939	301.839722671655	SLCO2B1	GO_Biological_Process_2023	Microglia	EVO_up_PD_down
gs_ind_0	Ureteric Bud Development (GO:0001657)	1/18	0.00437758468040933	0.0201857260825484	370.064661654135	2009.91670945958	ROBO2	GO_Biological_Process_2023	Microglia	EVO_up_PD_down
gs_ind_0	Vascular Transport (GO:0010232)	1/82	0.0198030069771799	0.0275636448466153	79.3377462060058	311.156411438868	SLCO2B1	GO_Biological_Process_2023	Microglia	EVO_up_PD_down
gs_ind_0	Ventricular Septum Development (GO:0003281)	1/37	0.00897965074592324	0.0231226006707523	177.346070656092	835.795549117233	ROBO2	GO_Biological_Process_2023	Microglia	EVO_up_PD_down
gs_ind_0	Ventricular Septum Morphogenesis (GO:0060412)	1/27	0.00655990280660549	0.0211146871587614	244.328699106256	1228.18649402375	ROBO2	GO_Biological_Process_2023	Microglia	EVO_up_PD_down
gs_ind_0	mRNA Stabilization (GO:0048255)	1/52	0.0125993276040603	0.023713408932037	125.645886561063	549.589158949083	RBM47	GO_Biological_Process_2023	Microglia	EVO_up_PD_down
gs_ind_0	3'-5' DNA Helicase Activity (GO:0043138)	1/14	0.00984855236843715	0.0344697895572004	159.846003898636	738.557400033074	NAV2	GO_Molecular_Function_2023	OL	EVO_up_PD_down
gs_ind_0	Actin Binding (GO:0003779)	3/183	0.000292552730704409	0.00906913465183668	29.8786912663984	243.118896083569	DMD;NCALD;GIPC1	GO_Molecular_Function_2023	OL	EVO_up_PD_down
gs_ind_0	Acylglycerol Lipase Activity (GO:0047372)	1/14	0.00984855236843715	0.0344697895572004	159.846003898636	738.557400033074	ABHD2	GO_Molecular_Function_2023	OL	EVO_up_PD_down
gs_ind_0	Aspartic-Type Endopeptidase Activity (GO:0004190)	1/18	0.0126451799877523	0.0344697895572004	123.297744360902	538.870222827557	BACE1	GO_Molecular_Function_2023	OL	EVO_up_PD_down
gs_ind_0	Aspartic-Type Peptidase Activity (GO:0070001)	1/14	0.00984855236843715	0.0344697895572004	159.846003898636	738.557400033074	BACE1	GO_Molecular_Function_2023	OL	EVO_up_PD_down
gs_ind_0	Cadherin Binding (GO:0045296)	2/317	0.0210457806906879	0.0425882718538376	11.7269845843538	45.278534589185	PTPRT;GIPC1	GO_Molecular_Function_2023	OL	EVO_up_PD_down
gs_ind_0	Carboxypeptidase Activity (GO:0004180)	1/38	0.0265143092615879	0.048349622771131	57.5108771929825	208.768551356013	FOLH1	GO_Molecular_Function_2023	OL	EVO_up_PD_down
gs_ind_0	Clathrin Adaptor Activity (GO:0035615)	1/14	0.00984855236843715	0.0344697895572004	159.846003898636	738.557400033074	HIP1	GO_Molecular_Function_2023	OL	EVO_up_PD_down
gs_ind_0	Clathrin Light Chain Binding (GO:0032051)	1/6	0.00423233477443023	0.0344697895572004	392.425837320574	2144.60778255778	HIP1	GO_Molecular_Function_2023	OL	EVO_up_PD_down
gs_ind_0	DNA-directed 5'-3' RNA Polymerase Activity (GO:0003899)	1/34	0.0237556179667605	0.0460265098105986	64.3841319717204	240.792547830666	POLR2F	GO_Molecular_Function_2023	OL	EVO_up_PD_down
gs_ind_0	Epidermal Growth Factor Receptor Binding (GO:0005154)	1/25	0.0175209372357751	0.0387963610220734	88.0547798066595	356.125114762294	HIP1	GO_Molecular_Function_2023	OL	EVO_up_PD_down
gs_ind_0	Glutamate Receptor Binding (GO:0035254)	1/18	0.0126451799877523	0.0344697895572004	123.297744360902	538.870222827557	HIP1	GO_Molecular_Function_2023	OL	EVO_up_PD_down
gs_ind_0	High Voltage-Gated Calcium Channel Activity (GO:0008331)	1/23	0.0161302409937265	0.0387963610220734	95.8865497076023	395.729490738316	SCN9A	GO_Molecular_Function_2023	OL	EVO_up_PD_down
gs_ind_0	Metallocarboxypeptidase Activity (GO:0004181)	1/29	0.0202966380613522	0.0425882718538376	75.6888273314866	294.982068226683	FOLH1	GO_Molecular_Function_2023	OL	EVO_up_PD_down
gs_ind_0	Myosin Binding (GO:0017022)	3/54	7.67828397736112e-06	0.000476053606596389	105.05129144532	1237.20108522618	DMD;SPATA6;GIPC1	GO_Molecular_Function_2023	OL	EVO_up_PD_down
gs_ind_0	Myosin Light Chain Binding (GO:0032027)	1/5	0.0035281487060645	0.0344697895572004	479.643274853801	2708.53693543431	SPATA6	GO_Molecular_Function_2023	OL	EVO_up_PD_down
gs_ind_0	Nitric-Oxide Synthase Binding (GO:0050998)	1/6	0.00423233477443023	0.0344697895572004	392.425837320574	2144.60778255778	DMD	GO_Molecular_Function_2023	OL	EVO_up_PD_down
gs_ind_0	Omega Peptidase Activity (GO:0008242)	1/9	0.00634201132990294	0.0344697895572004	253.904024767802	1284.89637800513	BACE1	GO_Molecular_Function_2023	OL	EVO_up_PD_down
gs_ind_0	Phosphatidylinositol-3,4-Bisphosphate Binding (GO:0043325)	1/25	0.0175209372357751	0.0387963610220734	88.0547798066595	356.125114762294	HIP1	GO_Molecular_Function_2023	OL	EVO_up_PD_down
gs_ind_0	Phosphatidylinositol-3,5-Bisphosphate Binding (GO:0080025)	1/24	0.0168258265275323	0.0387963610220734	91.8040313549832	375.00480511705	HIP1	GO_Molecular_Function_2023	OL	EVO_up_PD_down
gs_ind_0	Phosphatidylinositol-3-Phosphate Binding (GO:0032266)	1/40	0.027890830862116	0.049406614670034	54.5962691538974	195.425013471645	HIP1	GO_Molecular_Function_2023	OL	EVO_up_PD_down
gs_ind_0	Protein Homodimerization Activity (GO:0042803)	3/660	0.0110856010968421	0.0344697895572004	8.10662170887438	36.496888160914	GLIPR2;HIP1;PTPRT	GO_Molecular_Function_2023	OL	EVO_up_PD_down
gs_ind_0	R-SMAD Binding (GO:0070412)	1/19	0.0133431443447227	0.0344697895572004	116.630156472262	503.463526322975	LDLRAD4	GO_Molecular_Function_2023	OL	EVO_up_PD_down
gs_ind_0	RNA Polymerase I Activity (GO:0001054)	1/11	0.00774606415116958	0.0344697895572004	205.531328320802	998.999494013531	POLR2F	GO_Molecular_Function_2023	OL	EVO_up_PD_down
gs_ind_0	RNA Polymerase II Activity (GO:0001055)	1/10	0.00704427735167646	0.0344697895572004	227.171745152355	1125.75860521701	POLR2F	GO_Molecular_Function_2023	OL	EVO_up_PD_down
gs_ind_0	RNA Polymerase III Activity (GO:0001056)	1/15	0.0105484254302807	0.0344697895572004	148.818511796733	677.388928964455	POLR2F	GO_Molecular_Function_2023	OL	EVO_up_PD_down
gs_ind_0	STAT Family Protein Binding (GO:0097677)	1/9	0.00634201132990294	0.0344697895572004	253.904024767802	1284.89637800513	PTPRT	GO_Molecular_Function_2023	OL	EVO_up_PD_down
gs_ind_0	Sodium Channel Activity (GO:0005272)	1/37	0.0258253429146674	0.048349622771131	59.0879596250901	216.049155638199	SCN9A	GO_Molecular_Function_2023	OL	EVO_up_PD_down
gs_ind_0	Syntaxin-1 Binding (GO:0017075)	1/16	0.0112478208445815	0.0344697895572004	139.213921901528	624.733733013328	SNAP25	GO_Molecular_Function_2023	OL	EVO_up_PD_down
gs_ind_0	Threonine-Type Peptidase Activity (GO:0070003)	1/8	0.0056392657703021	0.0344697895572004	287.764912280702	1490.04711996024	BACE1	GO_Molecular_Function_2023	OL	EVO_up_PD_down
gs_ind_0	Transmembrane Receptor Protein Phosphatase Activity (GO:0019198)	1/16	0.0112478208445815	0.0344697895572004	139.213921901528	624.733733013328	PTPRT	GO_Molecular_Function_2023	OL	EVO_up_PD_down
gs_ind_0	Transmembrane Receptor Protein Tyrosine Phosphatase Activity (GO:0005001)	1/16	0.0112478208445815	0.0344697895572004	139.213921901528	624.733733013328	PTPRT	GO_Molecular_Function_2023	OL	EVO_up_PD_down
gs_ind_0	Tubulin Binding (GO:0015631)	2/319	0.0212941359269188	0.0425882718538376	11.6525411596278	44.8544011353361	MTUS1;NCALD	GO_Molecular_Function_2023	OL	EVO_up_PD_down
gs_ind_0	Vinculin Binding (GO:0017166)	1/10	0.00704427735167646	0.0344697895572004	227.171745152355	1125.75860521701	DMD	GO_Molecular_Function_2023	OL	EVO_up_PD_down
gs_ind_0	Voltage-Gated Sodium Channel Activity (GO:0005248)	1/19	0.0133431443447227	0.0344697895572004	116.630156472262	503.463526322975	SCN9A	GO_Molecular_Function_2023	OL	EVO_up_PD_down
gs_ind_0	Basolateral Plasma Membrane (GO:0016323)	2/171	0.00151963364811372	0.0190842393616797	48.2117994100295	312.86015466437	FRMPD2;SLC14A1	GO_Cellular_Component_2023	Astrocyte	EVO_up_PD_down
gs_ind_0	Cation Channel Complex (GO:0034703)	1/53	0.0179308856626953	0.0478156951005208	86.7227513227513	348.732181075767	UNC80	GO_Cellular_Component_2023	Astrocyte	EVO_up_PD_down
gs_ind_0	HFE-transferrin Receptor Complex (GO:1990712)	1/7	0.00238552992020996	0.0190842393616797	701.239316239316	4234.31719876129	BMPR1B	GO_Cellular_Component_2023	Astrocyte	EVO_up_PD_down
gs_ind_0	Monoatomic Ion Channel Complex (GO:0034702)	1/36	0.0122122568628138	0.0390792219610042	128.305164319249	565.224686853529	UNC80	GO_Cellular_Component_2023	Astrocyte	EVO_up_PD_down
gs_ind_0	Protein Phosphatase Type 2A Complex (GO:0000159)	1/16	0.00544487536483188	0.0290393352791034	294.003584229391	1532.66432620902	PPP2R2B	GO_Cellular_Component_2023	Astrocyte	EVO_up_PD_down
gs_ind_0	Protein Serine/Threonine Phosphatase Complex (GO:0008287)	1/29	0.00984855236843715	0.0390792219610042	159.846003898636	738.557400033074	PPP2R2B	GO_Cellular_Component_2023	Astrocyte	EVO_up_PD_down
gs_ind_0	1-Phosphatidylinositol Binding (GO:0005545)	1/14	0.00476577466902217	0.0211508551163073	337.576131687243	1804.78164581329	FRMPD2	GO_Molecular_Function_2023	Astrocyte	EVO_up_PD_down
gs_ind_0	Acid-Thiol Ligase Activity (GO:0016878)	1/12	0.00408624341326467	0.0211508551163073	396.304347826087	2179.72512026294	ACSS1	GO_Molecular_Function_2023	Astrocyte	EVO_up_PD_down
gs_ind_0	Channel Activity (GO:0015267)	1/52	0.0175953485775547	0.0340176739166057	88.4088457389428	357.182407488451	SLC14A1	GO_Molecular_Function_2023	Astrocyte	EVO_up_PD_down
gs_ind_0	CoA-ligase Activity (GO:0016405)	1/12	0.00408624341326467	0.0211508551163073	396.304347826087	2179.72512026294	ACSS1	GO_Molecular_Function_2023	Astrocyte	EVO_up_PD_down
gs_ind_0	Growth Factor Activity (GO:0008083)	1/85	0.0286120531389968	0.0488087965312298	53.8389217619987	191.33960908833	PTN	GO_Molecular_Function_2023	Astrocyte	EVO_up_PD_down
gs_ind_0	Monoatomic Cation Transmembrane Transporter Activity (GO:0008324)	1/37	0.0125495008857353	0.0259953946918804	124.786910197869	546.32637502776	UNC80	GO_Molecular_Function_2023	Astrocyte	EVO_up_PD_down
gs_ind_0	Monoatomic Ion Channel Activity (GO:0005216)	1/37	0.0125495008857353	0.0259953946918804	124.786910197869	546.32637502776	UNC80	GO_Molecular_Function_2023	Astrocyte	EVO_up_PD_down
gs_ind_0	Phosphatase Inhibitor Activity (GO:0019212)	1/22	0.00747959661025382	0.0259953946918804	211.925064599483	1037.4953485432	PTN	GO_Molecular_Function_2023	Astrocyte	EVO_up_PD_down
gs_ind_0	Protein Phosphatase Inhibitor Activity (GO:0004864)	1/27	0.00917224417982959	0.0259953946918804	171.918238993711	806.567018475827	PTN	GO_Molecular_Function_2023	Astrocyte	EVO_up_PD_down
gs_ind_0	Protein Phosphatase Regulator Activity (GO:0019888)	2/61	0.000195470678626765	0.00566864968017617	137.712605042017	1176.07944190068	PPP2R2B;PTN	GO_Molecular_Function_2023	Astrocyte	EVO_up_PD_down
gs_ind_0	Sterol Binding (GO:0032934)	1/59	0.0199418744781711	0.0361446474916852	77.8167141500475	304.647262092923	OSBPL11	GO_Molecular_Function_2023	Astrocyte	EVO_up_PD_down
gs_ind_0	Transforming Growth Factor Beta Receptor Activity (GO:0005024)	1/10	0.00340628134558884	0.0211508551163073	479.760233918129	2726.06198363661	BMPR1B	GO_Molecular_Function_2023	Astrocyte	EVO_up_PD_down
gs_ind_0	Transmembrane Receptor Protein Kinase Activity (GO:0019199)	1/37	0.0125495008857353	0.0259953946918804	124.786910197869	546.32637502776	BMPR1B	GO_Molecular_Function_2023	Astrocyte	EVO_up_PD_down
gs_ind_0	Transmembrane Receptor Protein Serine/Threonine Kinase Activity (GO:0004675)	1/15	0.00510537882117762	0.0211508551163073	314.287356321839	1658.6391476747	BMPR1B	GO_Molecular_Function_2023	Astrocyte	EVO_up_PD_down
gs_ind_0	Ubiquitin Conjugating Enzyme Binding (GO:0031624)	1/28	0.00951045187412394	0.0259953946918804	165.662626262626	771.219807873219	RNF19A	GO_Molecular_Function_2023	Astrocyte	EVO_up_PD_down
gs_ind_0	Ubiquitin-Like Protein Conjugating Enzyme Binding (GO:0044390)	1/34	0.01153744793779	0.0259953946918804	135.971807628524	606.727579264141	RNF19A	GO_Molecular_Function_2023	Astrocyte	EVO_up_PD_down
gs_ind_0	Urea Transmembrane Transporter Activity (GO:0015204)	1/8	0.00272588821388894	0.0211508551163073	607.725925925926	3588.59786328119	SLC14A1	GO_Molecular_Function_2023	Astrocyte	EVO_up_PD_down
gs_ind_0	Amide Transport (GO:0042886)	1/32	0.0108622109651046	0.0258233694642109	144.611992945326	654.002734122678	SLC14A1	GO_Biological_Process_2023	Astrocyte	EVO_up_PD_down
gs_ind_0	Apical Junction Assembly (GO:0043297)	1/54	0.0182663163294772	0.0324162796832975	85.0996884735202	340.628229707816	FRMPD2	GO_Biological_Process_2023	Astrocyte	EVO_up_PD_down
gs_ind_0	BMP Signaling Pathway (GO:0030509)	1/61	0.0206113538989523	0.034171455148263	75.2405876951331	292.077430163981	BMPR1B	GO_Biological_Process_2023	Astrocyte	EVO_up_PD_down
gs_ind_0	Bicellular Tight Junction Assembly (GO:0070830)	1/47	0.0159160657854263	0.0303852164994502	97.9271206690562	405.460021312284	FRMPD2	GO_Biological_Process_2023	Astrocyte	EVO_up_PD_down
gs_ind_0	Bone Morphogenesis (GO:0060349)	1/14	0.00476577466902217	0.0214358031107054	337.576131687243	1804.78164581329	BMPR1B	GO_Biological_Process_2023	Astrocyte	EVO_up_PD_down
gs_ind_0	Cellular Response To BMP Stimulus (GO:0071773)	1/66	0.0222831950312791	0.0355402857460907	69.4885496183206	264.329055345733	BMPR1B	GO_Biological_Process_2023	Astrocyte	EVO_up_PD_down
gs_ind_0	Chondrocyte Differentiation (GO:0002062)	1/29	0.00984855236843715	0.0258233694642109	159.846003898636	738.557400033074	BMPR1B	GO_Biological_Process_2023	Astrocyte	EVO_up_PD_down
gs_ind_0	Defense Response To Tumor Cell (GO:0002357)	1/12	0.00408624341326467	0.0214358031107054	396.304347826087	2179.72512026294	CASC2	GO_Biological_Process_2023	Astrocyte	EVO_up_PD_down
gs_ind_0	Dendrite Arborization (GO:0140059)	1/6	0.00204506376592403	0.0214358031107054	828.757575757576	5131.93733980902	PTN	GO_Biological_Process_2023	Astrocyte	EVO_up_PD_down
gs_ind_0	Dendrite Morphogenesis (GO:0048813)	1/35	0.011874905890601	0.0272043298584677	132.027375201288	585.320639982904	PTN	GO_Biological_Process_2023	Astrocyte	EVO_up_PD_down
gs_ind_0	Dorsal/Ventral Pattern Formation (GO:0009953)	1/27	0.00917224417982959	0.0251239731882289	171.918238993711	806.567018475827	BMPR1B	GO_Biological_Process_2023	Astrocyte	EVO_up_PD_down
gs_ind_0	Endochondral Bone Morphogenesis (GO:0060350)	1/12	0.00408624341326467	0.0214358031107054	396.304347826087	2179.72512026294	BMPR1B	GO_Biological_Process_2023	Astrocyte	EVO_up_PD_down
gs_ind_0	Eye Development (GO:0001654)	1/58	0.0196069754360109	0.0333848500667212	79.1719806763285	311.2939266732	BMPR1B	GO_Biological_Process_2023	Astrocyte	EVO_up_PD_down
gs_ind_0	Fat Cell Differentiation (GO:0045444)	1/62	0.0209459343397764	0.0342751652832705	74.0153568202349	286.129359571922	OSBPL11	GO_Biological_Process_2023	Astrocyte	EVO_up_PD_down
gs_ind_0	Female Gamete Generation (GO:0007292)	1/32	0.0108622109651046	0.0258233694642109	144.611992945326	654.002734122678	PTN	GO_Biological_Process_2023	Astrocyte	EVO_up_PD_down
gs_ind_0	Glycoprotein Biosynthetic Process (GO:0009101)	1/79	0.0266175880170191	0.0409001962212733	57.962491153574	210.182604582479	BMPR1B	GO_Biological_Process_2023	Astrocyte	EVO_up_PD_down
gs_ind_0	Integrin-Mediated Signaling Pathway (GO:0007229)	1/85	0.0286120531389968	0.0414381459254436	53.8389217619987	191.33960908833	PTN	GO_Biological_Process_2023	Astrocyte	EVO_up_PD_down
gs_ind_0	Learning (GO:0007612)	1/43	0.014570720840271	0.0298144341880781	107.154248366013	453.127583290021	PTN	GO_Biological_Process_2023	Astrocyte	EVO_up_PD_down
gs_ind_0	Leukocyte Chemotaxis Involved In Inflammatory Response (GO:0002232)	1/5	0.00170448971947992	0.0214358031107054	1012.95061728395	6457.04307167041	PTN	GO_Biological_Process_2023	Astrocyte	EVO_up_PD_down
gs_ind_0	Limb Development (GO:0060173)	1/28	0.00951045187412394	0.0254961050242472	165.662626262626	771.219807873219	KREMEN1	GO_Biological_Process_2023	Astrocyte	EVO_up_PD_down
gs_ind_0	Memory (GO:0007613)	1/58	0.0196069754360109	0.0333848500667212	79.1719806763285	311.2939266732	PTN	GO_Biological_Process_2023	Astrocyte	EVO_up_PD_down
gs_ind_0	Monoatomic Cation Homeostasis (GO:0055080)	1/77	0.0259519217514773	0.0403696560578536	59.480755265069	217.194549827967	UNC80	GO_Biological_Process_2023	Astrocyte	EVO_up_PD_down
gs_ind_0	Negative Regulation Of Long-Term Synaptic Potentiation (GO:1900272)	1/8	0.00272588821388894	0.0214358031107054	607.725925925926	3588.59786328119	PTN	GO_Biological_Process_2023	Astrocyte	EVO_up_PD_down
gs_ind_0	Negative Regulation Of MAPK Cascade (GO:0043409)	1/102	0.0342424490804914	0.0474126218037574	44.8029556650246	151.17812958014	CASC2	GO_Biological_Process_2023	Astrocyte	EVO_up_PD_down
gs_ind_0	Negative Regulation Of Neural Precursor Cell Proliferation (GO:2000178)	1/7	0.00238552992020996	0.0214358031107054	701.239316239316	4234.31719876129	PTN	GO_Biological_Process_2023	Astrocyte	EVO_up_PD_down
gs_ind_0	Negative Regulation Of Neurogenesis (GO:0050768)	1/27	0.00917224417982959	0.0251239731882289	171.918238993711	806.567018475827	PTN	GO_Biological_Process_2023	Astrocyte	EVO_up_PD_down
gs_ind_0	Neuron Projection Arborization (GO:0140058)	1/7	0.00238552992020996	0.0214358031107054	701.239316239316	4234.31719876129	PTN	GO_Biological_Process_2023	Astrocyte	EVO_up_PD_down
gs_ind_0	Neuron Projection Regeneration (GO:0031102)	1/9	0.00306613867850378	0.0214358031107054	536.21568627451	3103.26048889972	PTN	GO_Biological_Process_2023	Astrocyte	EVO_up_PD_down
gs_ind_0	One-Carbon Compound Transport (GO:0019755)	1/35	0.011874905890601	0.0272043298584677	132.027375201288	585.320639982904	SLC14A1	GO_Biological_Process_2023	Astrocyte	EVO_up_PD_down
gs_ind_0	Oogenesis (GO:0048477)	1/15	0.00510537882117762	0.0214358031107054	314.287356321839	1658.6391476747	PTN	GO_Biological_Process_2023	Astrocyte	EVO_up_PD_down
gs_ind_0	Positive Regulation Of Biomineral Tissue Development (GO:0070169)	2/43	9.67925219633795e-05	0.00406528592246194	197.530120481928	1825.75921360618	BMPR1B;PTN	GO_Biological_Process_2023	Astrocyte	EVO_up_PD_down
gs_ind_0	Positive Regulation Of Bone Mineralization (GO:0030501)	2/38	7.54280033749243e-05	0.00406528592246194	224.616438356164	2132.13379528184	BMPR1B;PTN	GO_Biological_Process_2023	Astrocyte	EVO_up_PD_down
gs_ind_0	Positive Regulation Of Cartilage Development (GO:0061036)	1/17	0.00578426433146018	0.0214358031107054	276.178451178451	1423.04098019726	BMPR1B	GO_Biological_Process_2023	Astrocyte	EVO_up_PD_down
gs_ind_0	Positive Regulation Of Cell Differentiation (GO:0045597)	2/283	0.00408188137288701	0.0214358031107054	28.9502664298401	159.261126824583	BMPR1B;PTN	GO_Biological_Process_2023	Astrocyte	EVO_up_PD_down
gs_ind_0	Positive Regulation Of Chemotaxis (GO:0050921)	1/44	0.0149072170940391	0.0298144341880781	104.688378033206	440.309876641476	PTN	GO_Biological_Process_2023	Astrocyte	EVO_up_PD_down
gs_ind_0	Positive Regulation Of Chondrocyte Differentiation (GO:0032332)	1/10	0.00340628134558884	0.0214358031107054	479.760233918129	2726.06198363661	BMPR1B	GO_Biological_Process_2023	Astrocyte	EVO_up_PD_down
gs_ind_0	Positive Regulation Of Cysteine-Type Endopeptidase Activity (GO:2001056)	1/64	0.0216147768377375	0.0349161779686529	71.6806649168854	274.850770699356	CASC2	GO_Biological_Process_2023	Astrocyte	EVO_up_PD_down
gs_ind_0	Positive Regulation Of Cysteine-Type Endopeptidase Activity Involved In Apoptotic Process (GO:0043280)	1/109	0.0365520270588867	0.0489952703129758	41.905273937532	138.665332340469	CASC2	GO_Biological_Process_2023	Astrocyte	EVO_up_PD_down
gs_ind_0	Positive Regulation Of Dendrite Development (GO:1900006)	1/10	0.00340628134558884	0.0214358031107054	479.760233918129	2726.06198363661	PTN	GO_Biological_Process_2023	Astrocyte	EVO_up_PD_down
gs_ind_0	Positive Regulation Of Developmental Process (GO:0051094)	2/232	0.00276844384058797	0.0214358031107054	35.4	208.487234709488	BMPR1B;PTN	GO_Biological_Process_2023	Astrocyte	EVO_up_PD_down
gs_ind_0	Positive Regulation Of Glial Cell Differentiation (GO:0045687)	1/17	0.00578426433146018	0.0214358031107054	276.178451178451	1423.04098019726	PTN	GO_Biological_Process_2023	Astrocyte	EVO_up_PD_down
gs_ind_0	Positive Regulation Of Leukocyte Chemotaxis (GO:0002690)	1/54	0.0182663163294772	0.0324162796832975	85.0996884735202	340.628229707816	PTN	GO_Biological_Process_2023	Astrocyte	EVO_up_PD_down
gs_ind_0	Positive Regulation Of Leukocyte Migration (GO:0002687)	1/31	0.0105244318825744	0.0258233694642109	149.357012750455	680.180181952218	PTN	GO_Biological_Process_2023	Astrocyte	EVO_up_PD_down
gs_ind_0	Positive Regulation Of Lipid Storage (GO:0010884)	1/20	0.00680178608381476	0.023162839096234	233.672364672365	1166.15830275488	OSBPL11	GO_Biological_Process_2023	Astrocyte	EVO_up_PD_down
gs_ind_0	Positive Regulation Of Multicellular Organismal Process (GO:0051240)	2/387	0.00748750048577469	0.0248269752949371	21.086121919585	103.206450743347	BMPR1B;PTN	GO_Biological_Process_2023	Astrocyte	EVO_up_PD_down
gs_ind_0	Positive Regulation Of Neuron Projection Development (GO:0010976)	1/92	0.030934132721372	0.0433077858099207	49.7115968427444	172.792295178249	PTN	GO_Biological_Process_2023	Astrocyte	EVO_up_PD_down
gs_ind_0	Positive Regulation Of Oligodendrocyte Differentiation (GO:0048714)	1/7	0.00238552992020996	0.0214358031107054	701.239316239316	4234.31719876129	PTN	GO_Biological_Process_2023	Astrocyte	EVO_up_PD_down
gs_ind_0	Positive Regulation Of Ossification (GO:0045778)	2/41	8.79300254319646e-05	0.00406528592246194	207.541772151899	1938.22622309988	BMPR1B;PTN	GO_Biological_Process_2023	Astrocyte	EVO_up_PD_down
gs_ind_0	Positive Regulation Of Osteoblast Differentiation (GO:0045669)	1/44	0.0149072170940391	0.0298144341880781	104.688378033206	440.309876641476	BMPR1B	GO_Biological_Process_2023	Astrocyte	EVO_up_PD_down
gs_ind_0	Positive Regulation Of Proteasomal Protein Catabolic Process (GO:1901800)	1/90	0.0302712079221514	0.0428558673954053	50.8249534450652	177.763235320019	RNF19A	GO_Biological_Process_2023	Astrocyte	EVO_up_PD_down
gs_ind_0	Positive Regulation Of Proteasomal Ubiquitin-Dependent Protein Catabolic Process (GO:0032436)	1/83	0.0279476534633647	0.0414381459254436	55.1468013468013	197.283382446962	RNF19A	GO_Biological_Process_2023	Astrocyte	EVO_up_PD_down
gs_ind_0	Positive Regulation Of Response To Wounding (GO:1903036)	1/27	0.00917224417982959	0.0251239731882289	171.918238993711	806.567018475827	PTN	GO_Biological_Process_2023	Astrocyte	EVO_up_PD_down
gs_ind_0	Positive Regulation Of Sequestering Of Triglyceride (GO:0010890)	1/8	0.00272588821388894	0.0214358031107054	607.725925925926	3588.59786328119	OSBPL11	GO_Biological_Process_2023	Astrocyte	EVO_up_PD_down
gs_ind_0	Positive Regulation Of Stem Cell Differentiation (GO:2000738)	1/17	0.00578426433146018	0.0214358031107054	276.178451178451	1423.04098019726	PTN	GO_Biological_Process_2023	Astrocyte	EVO_up_PD_down
gs_ind_0	Positive Regulation Of Ubiquitin-Dependent Protein Catabolic Process (GO:2000060)	1/83	0.0279476534633647	0.0414381459254436	55.1468013468013	197.283382446962	RNF19A	GO_Biological_Process_2023	Astrocyte	EVO_up_PD_down
gs_ind_0	Proteoglycan Biosynthetic Process (GO:0030166)	1/32	0.0108622109651046	0.0258233694642109	144.611992945326	654.002734122678	BMPR1B	GO_Biological_Process_2023	Astrocyte	EVO_up_PD_down
gs_ind_0	Proteoglycan Metabolic Process (GO:0006029)	1/25	0.00849550706579283	0.0248938114020906	185.961451247166	886.704708594736	BMPR1B	GO_Biological_Process_2023	Astrocyte	EVO_up_PD_down
gs_ind_0	Receptor Clustering (GO:0043113)	1/19	0.0064627196594975	0.0226195188082412	246.309309309309	1241.81888857252	PTN	GO_Biological_Process_2023	Astrocyte	EVO_up_PD_down
gs_ind_0	Regulation Of Axon Regeneration (GO:0048679)	1/10	0.00340628134558884	0.0214358031107054	479.760233918129	2726.06198363661	PTN	GO_Biological_Process_2023	Astrocyte	EVO_up_PD_down
gs_ind_0	Regulation Of Bone Mineralization (GO:0030500)	2/58	0.000176667756287192	0.00556503432304655	145.035398230089	1253.28563709425	BMPR1B;PTN	GO_Biological_Process_2023	Astrocyte	EVO_up_PD_down
gs_ind_0	Regulation Of Cartilage Development (GO:0061035)	1/17	0.00578426433146018	0.0214358031107054	276.178451178451	1423.04098019726	BMPR1B	GO_Biological_Process_2023	Astrocyte	EVO_up_PD_down
gs_ind_0	Regulation Of Cell Development (GO:0060284)	1/52	0.0175953485775547	0.0321306365329259	88.4088457389428	357.182407488451	PTN	GO_Biological_Process_2023	Astrocyte	EVO_up_PD_down
gs_ind_0	Regulation Of Chondrocyte Differentiation (GO:0032330)	1/25	0.00849550706579283	0.0248938114020906	185.961451247166	886.704708594736	BMPR1B	GO_Biological_Process_2023	Astrocyte	EVO_up_PD_down
gs_ind_0	Regulation Of Cysteine-Type Endopeptidase Activity Involved In Apoptotic Process (GO:0043281)	1/84	0.0282799060293823	0.0414381459254436	54.4850299401198	194.272027663106	CASC2	GO_Biological_Process_2023	Astrocyte	EVO_up_PD_down
gs_ind_0	Regulation Of Dendrite Development (GO:0050773)	1/41	0.0138974081103509	0.0291845570317369	112.451303155007	480.847723563926	PTN	GO_Biological_Process_2023	Astrocyte	EVO_up_PD_down
gs_ind_0	Regulation Of Endothelial Cell Migration (GO:0010594)	1/88	0.0296078620383569	0.0423930751912838	51.9892063492063	182.987207284527	PTN	GO_Biological_Process_2023	Astrocyte	EVO_up_PD_down
gs_ind_0	Regulation Of Epithelial Cell Migration (GO:0010632)	1/50	0.0169239550275315	0.0318271393055071	91.9854096520763	375.210804320211	PTN	GO_Biological_Process_2023	Astrocyte	EVO_up_PD_down
gs_ind_0	Regulation Of Hemopoiesis (GO:1903706)	1/14	0.00476577466902217	0.0214358031107054	337.576131687243	1804.78164581329	PTN	GO_Biological_Process_2023	Astrocyte	EVO_up_PD_down
gs_ind_0	Regulation Of Hepatocyte Proliferation (GO:2000345)	1/5	0.00170448971947992	0.0214358031107054	1012.95061728395	6457.04307167041	PTN	GO_Biological_Process_2023	Astrocyte	EVO_up_PD_down
gs_ind_0	Regulation Of Leukocyte Chemotaxis (GO:0002688)	1/17	0.00578426433146018	0.0214358031107054	276.178451178451	1423.04098019726	PTN	GO_Biological_Process_2023	Astrocyte	EVO_up_PD_down
gs_ind_0	Regulation Of Long-Term Synaptic Potentiation (GO:1900271)	1/31	0.0105244318825744	0.0258233694642109	149.357012750455	680.180181952218	PTN	GO_Biological_Process_2023	Astrocyte	EVO_up_PD_down
gs_ind_0	Regulation Of Microtubule Cytoskeleton Organization (GO:0070507)	1/40	0.0135605915716944	0.0291845570317369	115.300984528833	495.86195795051	FRMPD2	GO_Biological_Process_2023	Astrocyte	EVO_up_PD_down
gs_ind_0	Regulation Of Microtubule-Based Process (GO:0032886)	1/41	0.0138974081103509	0.0291845570317369	112.451303155007	480.847723563926	FRMPD2	GO_Biological_Process_2023	Astrocyte	EVO_up_PD_down
gs_ind_0	Regulation Of Multicellular Organismal Development (GO:2000026)	1/59	0.0199418744781711	0.0335023491233275	77.8167141500475	304.647262092923	PTN	GO_Biological_Process_2023	Astrocyte	EVO_up_PD_down
gs_ind_0	Regulation Of Myelination (GO:0031641)	1/25	0.00849550706579283	0.0248938114020906	185.961451247166	886.704708594736	PTN	GO_Biological_Process_2023	Astrocyte	EVO_up_PD_down
gs_ind_0	Regulation Of Nervous System Development (GO:0051960)	1/46	0.0155798895353896	0.0302010166378321	100.081807081807	416.51789548491	PTN	GO_Biological_Process_2023	Astrocyte	EVO_up_PD_down
gs_ind_0	Regulation Of Neuroblast Proliferation (GO:1902692)	1/24	0.00815697758327701	0.0248938114020906	193.879432624113	932.343230895913	PTN	GO_Biological_Process_2023	Astrocyte	EVO_up_PD_down
gs_ind_0	Regulation Of Oligodendrocyte Differentiation (GO:0048713)	1/18	0.00612354575252927	0.0220447647091054	260.390476190476	1326.84935044871	PTN	GO_Biological_Process_2023	Astrocyte	EVO_up_PD_down
gs_ind_0	Regulation Of Ossification (GO:0030278)	1/37	0.0125495008857353	0.0282363769929045	124.786910197869	546.32637502776	PTN	GO_Biological_Process_2023	Astrocyte	EVO_up_PD_down
gs_ind_0	Regulation Of Osteoblast Differentiation (GO:0045667)	1/85	0.0286120531389968	0.0414381459254436	53.8389217619987	191.33960908833	BMPR1B	GO_Biological_Process_2023	Astrocyte	EVO_up_PD_down
gs_ind_0	Regulation Of Proteasomal Ubiquitin-Dependent Protein Catabolic Process (GO:0032434)	1/109	0.0365520270588867	0.0489952703129758	41.905273937532	138.665332340469	RNF19A	GO_Biological_Process_2023	Astrocyte	EVO_up_PD_down
gs_ind_0	Regulation Of Sequestering Of Triglyceride (GO:0010889)	1/14	0.00476577466902217	0.0214358031107054	337.576131687243	1804.78164581329	OSBPL11	GO_Biological_Process_2023	Astrocyte	EVO_up_PD_down
gs_ind_0	Regulation Of Stem Cell Differentiation (GO:2000736)	1/45	0.0152436066486682	0.0300108505895654	102.333333333333	428.121231898533	PTN	GO_Biological_Process_2023	Astrocyte	EVO_up_PD_down
gs_ind_0	Regulation Of Stem Cell Population Maintenance (GO:2000036)	1/56	0.0189368585325801	0.0331395024320153	82.029029029029	325.380043525431	PTN	GO_Biological_Process_2023	Astrocyte	EVO_up_PD_down
gs_ind_0	Regulation Of Wnt Signaling Pathway (GO:0030111)	1/109	0.0365520270588867	0.0489952703129758	41.905273937532	138.665332340469	KREMEN1	GO_Biological_Process_2023	Astrocyte	EVO_up_PD_down
gs_ind_0	Response To Auditory Stimulus (GO:0010996)	1/7	0.00238552992020996	0.0214358031107054	701.239316239316	4234.31719876129	PTN	GO_Biological_Process_2023	Astrocyte	EVO_up_PD_down
gs_ind_0	Response To BMP (GO:0071772)	1/23	0.00781834077523325	0.0248938114020906	202.501234567901	982.390781351783	BMPR1B	GO_Biological_Process_2023	Astrocyte	EVO_up_PD_down
gs_ind_0	Sensory Organ Development (GO:0007423)	1/70	0.0236187594988879	0.0371995462107484	65.4828137490008	245.279891478469	BMPR1B	GO_Biological_Process_2023	Astrocyte	EVO_up_PD_down
gs_ind_0	Tight Junction Assembly (GO:0120192)	1/52	0.0175953485775547	0.0321306365329259	88.4088457389428	357.182407488451	FRMPD2	GO_Biological_Process_2023	Astrocyte	EVO_up_PD_down
gs_ind_0	Transmembrane Receptor Protein Tyrosine Phosphatase Signaling Pathway (GO:0007185)	1/5	0.00170448971947992	0.0214358031107054	1012.95061728395	6457.04307167041	PTN	GO_Biological_Process_2023	Astrocyte	EVO_up_PD_down
gs_ind_0	Visual System Development (GO:0150063)	1/41	0.0138974081103509	0.0291845570317369	112.451303155007	480.847723563926	BMPR1B	GO_Biological_Process_2023	Astrocyte	EVO_up_PD_down
gs_ind_0	acetyl-CoA Biosynthetic Process (GO:0006085)	1/12	0.00408624341326467	0.0214358031107054	396.304347826087	2179.72512026294	ACSS1	GO_Biological_Process_2023	Astrocyte	EVO_up_PD_down
gs_ind_0	acetyl-CoA Metabolic Process (GO:0006084)	1/16	0.00544487536483188	0.0214358031107054	294.003584229391	1532.66432620902	ACSS1	GO_Biological_Process_2023	Astrocyte	EVO_up_PD_down
gs_ind_0	acyl-CoA Biosynthetic Process (GO:0071616)	1/13	0.00442606287688189	0.0214358031107054	364.591111111111	1976.17308550139	ACSS1	GO_Biological_Process_2023	Astrocyte	EVO_up_PD_down
