# Supplementary material for: Charting the human-specific properties of gene expression networks in the infant prefrontal cortex
Source: Sci Adv. 2026 Jun 3;12(23):eaea3316. doi: 10.1126/sciadv.aea3316 (PMC13232592; doi:10.1126/sciadv.aea3316)
Supplement: Supplementary file 2 — Data S1 [file sciadv.aea3316_data_s1.zip › csv_resubmission/2_celltypeCounts_perage___Glia.csv]

age_range	individual	age	COP	OL	OPC	Progenitor_1	Progenitor_2
0-1 years	1443	0 years 332 days	0.0191570881226053	0.0	0.32183908045977	0.00957854406130268	0.00383141762452107
0-1 years	1738	0 years 92 days	0.0759878419452887	0.173252279635258	0.183890577507598	0.200607902735562	0.00759878419452887
0-1 years	4350	196 days	0.0181132075471698	0.0573584905660377	0.318490566037735	0.310188679245283	0.00452830188679245
0-1 years	4389	79 days	0.0509786071916249	0.0127446517979062	0.253527537551206	0.650432407828857	0.00819299044151115
0-1 years	4396	55 days	0.0496754867698452	0.036944583125312	0.275586620069895	0.603095356964553	0.010234648027958
0-1 years	RL1612	34d	0.0511811023622047	0.0	0.269685039370078	0.659448818897637	0.0196850393700787
0-1 years	RL1777	2d	0.0539362571506401	0.0	0.245164805230182	0.568237537455734	0.00789975483519477
0-1 years	RL2100	86d	0.0176470588235294	0.0	0.30735294117647	0.0198529411764705	0.00735294117647058
0-1 years	RL2104	118d	0.0316368638239339	0.0	0.308115543328748	0.155433287482806	0.0220082530949105
0-1 years	RL2108	179d	0.0105715821537358	0.0175595771367138	0.0671922594517111	0.0103924027951979	0.00125425550976527
0-1 years	RL2122	301d	0.0703883495145631	0.012135922330097	0.633495145631068	0.0485436893203883	0.0
1-2 years	814	1 years 124 days	0.0407239819004524	0.0180995475113122	0.538461538461538	0.262443438914027	0.00226244343891402
1-2 years	1453	1 year 78 days	0.047970479704797	0.062730627306273	0.361623616236162	0.062730627306273	0.003690036900369
1-2 years	1547	1 year 259 days	0.0	0.25	0.0	0.5	0.0
1-2 years	1798	1 years 288 days	0.0187713310580204	0.0631399317406143	0.325938566552901	0.160409556313993	0.0
2-4 years	1791	2 years 259 days	0.0183654729109274	0.466483011937557	0.259871441689623	0.0238751147842056	0.0
2-4 years	1864	2 years 179 days	0.0220820189274447	0.0378548895899053	0.388012618296529	0.00630914826498422	0.0
2-4 years	4369	2 years 265 days	0.022894838960031	0.26348467209934	0.29569266589057	0.0302677532013969	0.00116414435389988
2-4 years	4426	2 years 77 days	0.0238942552109811	0.197763091001525	0.285205897305541	0.0533807829181494	0.00050838840874428
2-4 years	5608	3 years 194 days	0.0136239782016348	0.128065395095367	0.209809264305177	0.0544959128065395	0.0
2-4 years	RL1613	2yr (758d)	0.0432852386237513	0.0099889012208657	0.126526082130965	0.00221975582685904	0.00110987791342952
2-4 years	RL1786	2yr (758d)	0.00901916572717023	0.00112739571589627	0.223224351747463	0.0	0.0
2-4 years	RL2105	1.5yr (627d)	0.0389447236180904	0.0690954773869346	0.287060301507537	0.00188442211055276	0.00125628140703517
2-4 years	RL2125	1yr (422d)	0.029475982532751	0.00836972343522561	0.318049490538573	0.0	0.00181950509461426
2-4 years	RL2129	3yr	0.0230163537250151	0.513628104179285	0.127195639006662	0.00545124167171411	0.0
2nd trimester	3	GW25	0.0347682119205298	0.00165562913907284	0.324503311258278	0.37251655629139	0.0960264900662251
2nd trimester	9	GW17	0.0075354609929078	0.0	0.0239361702127659	0.0159574468085106	0.952570921985815
2nd trimester	11	GW20	0.0108024691358024	0.0	0.0771604938271604	0.00848765432098765	0.903549382716049
2nd trimester	23	GW24	0.0223463687150838	0.0	0.107262569832402	0.2268156424581	0.574301675977653
2nd trimester	24	GW18	0.00190900413617562	0.0	0.0127266942411708	0.00127266942411708	0.98218262806236
2nd trimester	26	GW19	0.0130023640661938	0.0	0.0898345153664302	0.0177304964539007	0.871158392434988
2nd trimester	30	GW22	0.0266094420600858	0.0	0.10901287553648	0.0858369098712446	0.739914163090128
2nd trimester	34	GW20.5	0.032258064516129	0.001573564122738	0.219512195121951	0.406766325727773	0.310778914240755
2nd trimester	56	GW21	0.0027643400138217	0.0	0.0338631651693158	0.073255010366275	0.889426399447132
2nd trimester	62	GW24	0.0348583877995642	0.0	0.227668845315904	0.185185185185185	0.541394335511982
2nd trimester	63	GW24	0.0203592814371257	0.0	0.131736526946107	0.165269461077844	0.617964071856287
2nd trimester	64	GW24	0.00657084188911704	0.0	0.0314168377823408	0.0806981519507186	0.839630390143737
2nd trimester	4283	GW27+2d	0.00427350427350427	0.0	0.341880341880341	0.555555555555555	0.0982905982905982
2nd trimester	4942	GW25+1d	0.0116896918172157	0.0	0.255047821466525	0.63443145589798	0.0988310308182784
2nd trimester	GW16-2-2-20	GW16	0.0	0.0	0.0	0.0	1.0
2nd trimester	GW18-6-14-19	GW18	0.0026525198938992	0.0	0.0769230769230769	0.00795755968169761	0.912466843501326
2nd trimester	GW20-11-28-18	GW20.5	0.0277200277200277	0.0	0.239778239778239	0.51004851004851	0.222453222453222
2nd trimester	GW20-12-7-18	GW20	0.0258899676375404	0.0	0.213592233009708	0.275080906148867	0.485436893203883
2nd trimester	GW25-11-17-17	GW25	0.0129870129870129	0.0	0.215584415584415	0.423376623376623	0.348051948051948
2nd trimester	RL2103	ga22	0.018348623853211	0.0	0.174311926605504	0.231651376146789	0.571100917431192
2nd trimester	RL2107	ga24	0.0344827586206896	0.0	0.209549071618037	0.575596816976127	0.180371352785145
2nd trimester	SM4-C20	GW20	0.0212765957446808	0.0	0.0972644376899696	0.167173252279635	0.714285714285714
2nd trimester	SM5-C19	GW19	0.0128322639780018	0.0	0.0384967919340055	0.0229147571035747	0.925756186984418
2nd trimester	SM6-C19	GW19	0.0121951219512195	0.0	0.0528455284552845	0.0528455284552845	0.882113821138211
2nd trimester	SM10-C23	GW23	0.0128617363344051	0.0	0.0530546623794212	0.109324758842443	0.815112540192926
2nd trimester	SM11-C22	GW22	0.0280612244897959	0.0	0.181122448979591	0.244897959183673	0.545918367346938
2nd trimester	SM12-C20	GW20	0.00872093023255814	0.0	0.063953488372093	0.101744186046511	0.802325581395348
2nd trimester	hft_ctx_w21	GW23	0.00842514581983149	0.0	0.0622164614387556	0.0719377835385612	0.856124432922877
3rd trimester	6	GW41	0.0148830616583982	0.000141743444365698	0.0620836286321757	0.298653437278525	0.100496102055279
3rd trimester	10	GW33	0.0432252701579384	0.00083125519534497	0.201995012468827	0.312551953449709	0.0939318370739817
3rd trimester	60	GW32	0.0739030023094688	0.000577367205542725	0.387413394919168	0.367782909930715	0.0531177829099307
3rd trimester	663	GW38+3d	0.0161127895266868	0.0	0.215508559919436	0.740181268882175	0.0120845921450151
3rd trimester	779	GW37+5d	0.019723865877712	0.0019723865877712	0.173570019723865	0.712031558185404	0.0118343195266272
3rd trimester	872	GW28	0.0275526742301458	0.0	0.243111831442463	0.559157212317666	0.170178282009724
3rd trimester	5900	GW34	0.0365111561866125	0.00101419878296146	0.227687626774847	0.704361054766734	0.0190162271805273
3rd trimester	A14-103	35 GW+12 d	0.00901577761081893	0.0	0.183320811419984	0.689706987227648	0.0495867768595041
3rd trimester	A15-44	39 GW+1d	0.0157434402332361	0.00408163265306122	0.262973760932944	0.633236151603498	0.029737609329446
3rd trimester	GW27-2-7-18	GW28.5	0.0151650312221231	0.0	0.129794826048171	0.740856378233719	0.113737734165923
3rd trimester	GW30-11-6-18	GW30	0.0155440414507772	0.0	0.223834196891191	0.669430051813471	0.0911917098445595
3rd trimester	RL2121	ga34	0.0643274853801169	0.0	0.241715399610136	0.528265107212475	0.132553606237816
4-10 years	4332	5 years 243 days	0.0119047619047619	0.222789115646258	0.282312925170068	0.010204081632653	0.0
4-10 years	4670	4 years 237 days	0.00437636761487965	0.161925601750547	0.277899343544857	0.0284463894967177	0.0
4-10 years	5391	8	0.00613496932515337	0.587204206836108	0.147239263803681	0.0271691498685363	0.0
4-10 years	5408	6	0.00970873786407766	0.489135460009246	0.224687933425797	0.0328247803975959	0.000462320850670365
4-10 years	5976	4	0.0331325301204819	0.126506024096385	0.460843373493975	0.0210843373493975	0.0
4-10 years	RL1614	8 yr	0.0495049504950495	0.284653465346534	0.551980198019802	0.0	0.0
4-10 years	RL2106	6.5yr	0.0110393107162089	0.443995691976305	0.252557889068389	0.000269251480883144	0.000538502961766289
4-10 years	RL2109	4yr	0.0218340611353711	0.271615720524017	0.25414847161572	0.00698689956331877	0.0
10-20 years	1158	16 years 67 days	0.0106544901065449	0.550989345509893	0.176560121765601	0.0091324200913242	0.0015220700152207
10-20 years	1823	15	0.00217391304347826	0.606521739130434	0.219565217391304	0.00434782608695652	0.0
10-20 years	4341	13	0.00994365263506794	0.546569439840901	0.225058004640371	0.022207490884985	0.000662910175671196
10-20 years	5163	14	0.008	0.133333333333333	0.434666666666666	0.0106666666666666	0.0
10-20 years	5242	15	0.00390370852309694	0.590435914118412	0.123942745608327	0.0452179570592062	0.000650618087182823
10-20 years	5387	12	0.0140771637122002	0.303962460896767	0.344108446298227	0.175182481751824	0.00104275286757038
10-20 years	5538	19	0.00346020761245674	0.568050749711649	0.156286043829296	0.0	0.0
10-20 years	5554	13	0.0106257378984651	0.375442739079102	0.225501770956316	0.0920897284533648	0.0
10-20 years	5879	15	0.00909090909090909	0.42077922077922	0.257142857142857	0.0	0.0
10-20 years	5893	19	0.0024793388429752	0.656611570247933	0.152892561983471	0.0136363636363636	0.0
10-20 years	5936	14	0.00890207715133531	0.274975272007912	0.263105835806132	0.0039564787339268	0.0
10-20 years	RL2102	16yr	0.00936599423631123	0.226945244956772	0.416426512968299	0.0223342939481268	0.0
10-20 years	RL2110	10yr	0.00554016620498615	0.807479224376731	0.0872576177285318	0.0	0.0
10-20 years	RL2126	10yr	0.00597524541186513	0.536064874093043	0.15322236448997	0.0520699957319675	0.000426803243704652
10-20 years	RL2127	12yr	0.00829475308641975	0.568479938271604	0.172260802469135	0.0015432098765432	0.0
10-20 years	RL2130	14yr	0.00715137067938021	0.591179976162097	0.17103694874851	0.00119189511323003	0.000595947556615017
10-20 years	RL2131	17yr	0.000748502994011976	0.768463073852295	0.117265469061876	0.000748502994011976	0.000249500998003992
Adult	2	45 years	0.0119670905011219	0.519820493642483	0.198952879581151	0.0	0.0
Adult	20	53 years	0.00561009817671809	0.629733520336605	0.273492286115007	0.0	0.00140252454417952
Adult	31	28 years	0.00278745644599303	0.733101045296167	0.107317073170731	0.00209059233449477	0.0
Adult	5546	34	0.00457317073170731	0.123475609756097	0.271341463414634	0.0228658536585365	0.0
Adult	5577	21	0.00443704936217415	0.577371048252911	0.130338325013865	0.0255130338325013	0.000554631170271769
Adult	5609	54	0.00153609831029185	0.771121351766513	0.0937019969278033	0.00768049155145929	0.0
Adult	5787	39	0.00311526479750778	0.411214953271028	0.395638629283489	0.02803738317757	0.0
Adult	5958	22	0.00356052899287894	0.659715157680569	0.225330620549338	0.0162767039674465	0.0
Adult	5981	44	0.0	0.355384615384615	0.244615384615384	0.0169230769230769	0.0
Adult	RL2123	20yr	0.00212449543233482	0.866794136392606	0.0611854684512428	0.000637348629700446	0.000212449543233482
Adult	RL2124	40yr	0.0	0.573522458628841	0.109219858156028	0.000945626477541371	0.000472813238770685
Adult	RL2128	20yr	0.00266382525306339	0.78742674480554	0.122535961640916	0.0	0.0
Adult	RL2132	25yr	0.00883534136546184	0.0883534136546184	0.172690763052208	0.000401606425702811	0.0
