# Supplementary material for: Charting the human-specific properties of gene expression networks in the infant prefrontal cortex
Source: Sci Adv. 2026 Jun 3;12(23):eaea3316. doi: 10.1126/sciadv.aea3316 (PMC13232592; doi:10.1126/sciadv.aea3316)
Supplement: Supplementary file 2 — Data S1 [file sciadv.aea3316_data_s1.zip › csv_resubmission/5_riskgenes___rhe_infant.csv]

Gene_set	Term	Overlap	P-value	Adjusted P-value	Odds Ratio	Combined Score	Genes	intersect_celltype
gs_ind_0	Agenesis Corpus Callosum	1/12	0.6003420331197009	0.9005130496795514	1.642668316553237	0.8381809226307949	ARX	L2/L3
gs_ind_0	Alzheimer's Disease	135/1608	0.0317883712918264	0.22887627330115	1.240248347875168	4.277188342090809	AL137789.1;MS4A4A;AP005262.1;BANK1;CFAP74;CDR2L;LMOD3;SLC8A1-AS1;NPHS1;LINC01567;C11orf65;PRDM9;ST18;B3GALT1-AS1;AC116634.1;AC011472.2;SERPINE1;AP001341.1;DAPL1;AC011481.2;LINC01151;CBLC;UNC5B;AC015522.1;AC026391.1;DLEU1;HTRA1;LINC00877;C9orf92;CYTH4;TMEM106B;AL356966.1;OFCC1;APBB3;CARMN;STAU2-AS1;AL137058.1;FAM178B;LINC02752;ANKLE2;AP001021.3;TAFA4;LINC02307;RHBDF2;CFAP20DC;TMC5;NEAT1;AL353595.1…	L2/L3
gs_ind_0	Amyotrophic Lateral Sclerosis	21/335	0.8125265241708345	0.9750318290050012	0.8514066590464954	0.1767577440221392	KRT18P55;TBXAS1;AC021594.2;AL353595.1;AL136114.1;KDM4A;KCNMB2-AS1;ACSL5;PROCR;SLC39A11;AL158175.1;OLFM4;KCNS3;LEF1;DOCK1;LINC02422;AL109984.1;PTH2R;AF130417.1;LINC01320;LINC02408	L2/L3
gs_ind_0	Amyotrophic lateral Sclerosis	2/3	0.0153812510551244	0.1384312594961202	21.08733246865543	88.03130412524335	MALAT1;NEAT1	L2/L3
gs_ind_0	Attention Deficit Hyperactivity Disorder	1/6	0.3676430604176809	0.7785382455903832	3.438903916264848	3.441114292496898	TPH2	L2/L3
gs_ind_0	Autism Spectrum Disorder	19/414	0.9932815464194136	0.9981680425091908	0.5998847276089384	0.0040438973266871	DNMBP-AS1;SLC25A27;AC009055.1;MTUS1;LINC00376;HLTF;FAM167A-AS1;AC120036.1;NSMAF;SGO1-AS1;IFNGR1;ARX;LINC01151;MSRA;AC090987.1;LINC00636;AACSP1;ST7-AS2;ESRRB	L2/L3
gs_ind_0	Cerebral Palsy	4/44	0.4071601746011902	0.7847564741423514	1.401854266261046	1.259634218592453	GAD1;HNRNPL;NEAT1;TUT4	L2/L3
gs_ind_0	Charcot-Marie-Tooth Disease	7/30	0.0050801052545909	0.0609612630550919	4.072608829367853	21.51324376470254	GARS1;FGD4;PRX;PMP22;NDRG1;GJB1;HSPB8	L2/L3
gs_ind_0	Chronic Inflammatory Demyelinating Polyneuropathy	1/1	0.0735042735042735	0.3307692307692308	37.86675291073739	98.84781603345073	PMP22	L2/L3
gs_ind_0	Coma	2/17	0.3586498026996313	0.7785382455903832	2.034852098238567	2.086555342912684	TLR3;SLC7A7	L2/L3
gs_ind_0	Down Syndrome	6/56	0.2268435179713622	0.6805305539140868	1.629069722175363	2.41671653882788	ABCC13;LINC01547;RIPPLY3;SIM2;CNN1;TSHR	L2/L3
gs_ind_0	Dystonia	4/54	0.568747449178044	0.9005130496795514	1.121935792014664	0.6331294527459087	NONO;HPCA;FA2H;TIMM10B	L2/L3
gs_ind_0	Encephalitis	1/18	0.7475484762903951	0.9511055999932146	1.078137128072445	0.3136906005664123	TLR3	L2/L3
gs_ind_0	Epilepsy	13/239	0.9053084263618196	0.9981680425091908	0.7404574753092423	0.0736604065985716	KIF4A;ARX;MIB1;GABRA1;ATN1;LINC01019;SMC1A;GAD1;FLNA;PIGT;CSTB;POLG;SCN1A-AS1	L2/L3
gs_ind_0	Frontotemporal Lobar Degeneration	1/7	0.4141770280195743	0.7847564741423514	2.90924470096527	2.564388049345069	NEAT1	L2/L3
gs_ind_0	Generalized Epilepsy with Febrile Seizures Plus	1/8	0.4572948466115151	0.8231307239007272	2.520827943078913	1.972363637164942	GABRA1	L2/L3
gs_ind_0	Glioma	76/1346	0.9981680425091908	0.9981680425091908	0.6975180080389478	0.0012789952302753	ICOSLG;CAVIN1;ENO2;MIB1;CIC;H3-3A;MSI1;ALDH1A3;PSG8;AC078923.1;POU3F3;ANGPTL4;CERNA2;SEPTIN14;MIR210HG;NEAT1;SEMA3F-AS1;CHEK2;LEF1-AS1;TPX2;CBR3-AS1;CP;NOS1;LDHB;BMX;DANCR;KDM6B;TSIX;MALAT1;FAT2;KRAS;EGF;BCL2L12;ADAMTS9-AS2;MXI1;NLRP5;CD99;ATF3;PPM1D;LINC00470;SRRT;HNF4A;FOXM1;MAPKAPK5-AS1;SNHG1;TFRC;PTK7;BCL6;LOXL1-AS1;CPT1A;LINC01089;ABCG2;STAT3;CCDC26;DLEU1;NDRG1;NEFM;TUSC7;MARCO;GACAT3;PKM;UB…	L2/L3
gs_ind_0	Huntington's Disease	2/60	0.9419588392383133	0.9981680425091908	0.5343820324365072	0.0319526791661738	HAP1;NEAT1	L2/L3
gs_ind_0	Hydrocephalus	1/19	0.766168399994534	0.9511055999932146	1.01964966259921	0.2715870423506881	CCDC88C	L2/L3
gs_ind_0	Intellectual Disability	9/138	0.6951960957692179	0.9511055999932146	0.92052554536042	0.3346674833120479	PEG13;KIF4A;TRMT10A;SMC1A;FTSJ1;PIGT;CHAMP1;TPO;CUL4B	L2/L3
gs_ind_0	Intracranial Aneurysm	9/117	0.4945673179691225	0.8478296879470673	1.103549665487706	0.7769784242495452	CDKN2B-AS1;AC093515.1;RP1;CARD11;AL691420.1;AC022166.1;FGD6;DRAM1;C9orf92	L2/L3
gs_ind_0	Ischemic Stroke	2/7	0.0884392548063204	0.3537570192252816	5.746374248319774	13.93748221600384	CDKN2B-AS1;MALAT1	L2/L3
gs_ind_0	Motor Neurone Disease	1/13	0.6297857097202486	0.906891421997158	1.510944372574385	0.6986239026400887	DCTN1	L2/L3
gs_ind_0	Multiple Sclerosis	59/742	0.2706540425229147	0.7495035023711484	1.111800329355019	1.45302727055039	ETV3L;DNMBP-AS1;PCAT7;LINC02265;C1orf52;AC023590.1;AL592429.2;NEAT1;LINC01934;TSPAN31;NR1D1;FAM167A-AS1;CADM3-AS1;SETD1A;AC124293.1;AL591518.1;DHRS4-AS1;AL138720.1;IFNG-AS1;ALPK2;ZFHX3;AL390957.1;CASC19;AC008770.4;AL356234.2;TTC28;SNHG1;IL2RA;KEAP1;CARD11;EGFL6;AC025165.2;MIR3681HG;PHGDH;MEF2C-AS2;STAT3;DLEU1;CCDC26;TOX2;MIRLET7BHG;AC104365.2;LINC00598;RBM17;CDKN2B-AS1;LEF1;NLRP11;AXDND1;SPATA48;…	L2/L3
gs_ind_0	Muscular Dystrophy	4/55	0.583574078902034	0.9005130496795514	1.099922785787522	0.592400680771729	SYNE2;DCTN1;FHL1;COL6A3	L2/L3
gs_ind_0	Neuroblastoma	7/203	0.9942875371140908	0.9981680425091908	0.4697013772557202	0.0026908446986017	CDKN2B-AS1;SNHG1;BCL6;MALAT1;HAND2-AS1;NEAT1;SSTR2	L2/L3
gs_ind_0	Neurofibromatosis	1/6	0.3676430604176809	0.7785382455903832	3.438903916264848	3.441114292496898	CDKN2B-AS1	L2/L3
gs_ind_0	Parkinson's Disease	24/276	0.219389273587057	0.6805305539140868	1.23495989213777	1.873320073364565	AC135050.2;AC116534.1;HTRA2;TMPRSS9;NEAT1;CP;ZNF165;AC103957.2;MARCHF3;SEPTIN5;ISM1;MALAT1;CNKSR3;SIAH1;AC007998.4;SIRLNT;SNHG1;MROH3P;WNT3;GPNMB;AC093866.1;AL009179.1;LINC02331;SETD1A	L2/L3
gs_ind_0	Pituitary Adenoma	4/9	0.0026898207362581	0.0484167732526463	10.39741614317886	61.53482758517681	MALAT1;SNHG1;IFNG-AS1;GADD45G	L2/L3
gs_ind_0	Pituitary Neoplasms	2/5	0.0464369127458195	0.278621476474917	9.0337224383917	27.73046186489191	MALAT1;GADD45G	L2/L3
gs_ind_0	Plexiform Neurofibroma	1/2	0.1416186059803081	0.5098269815291091	12.61966364812419	24.66661803800602	CDKN2B-AS1	L2/L3
gs_ind_0	Post-traumatic Stress Disorder	1/1	0.0735042735042735	0.3307692307692308	37.86675291073739	98.84781603345073	LINC01090	L2/L3
gs_ind_0	Prader-Willi Syndrome	1/19	0.766168399994534	0.9511055999932146	1.01964966259921	0.2715870423506881	MKRN3	L2/L3
gs_ind_0	Restless legs Syndrome	3/26	0.2980949542877306	0.7665298824541643	1.880779127355228	2.276388236301733	AC110014.1;LINC02086;LINC01478	L2/L3
gs_ind_0	Schizophrenia	5/144	0.9842321440870524	0.9981680425091908	0.4885281233162321	0.0077644173149004	ZBED3-AS1;HCG25;SNHG11;LINC00598;SNAP25-AS1	L2/L3
gs_ind_0	Stroke	27/184	0.0003626782087596	0.0130564155153489	2.28679303436585	18.11596205606898	PMF1;CRYBG1;TTBK1;DYNC1H1;HNF1A-AS1;AC084361.1;LINC01411;SPINK2;NPPA;AP001407.1;LINC02006;SPSB4;CHD3;PLAT;IMPA2;ZFHX3;COL5A1;PLA2G7;TRIM29;AL133334.1;HTRA1;DNAH3;AL356807.1;CDKN2B-AS1;DNAH12;LINC02828;AC044784.1	L2/L3
gs_ind_0	Alzheimer's Disease	65/1608	0.2013707057865603	0.4161661252922247	1.15625871602548	1.853029193383654	AL137789.1;SYNJ1;MAP1LC3A;AP005262.1;LINC02307;G3BP1;BANK1;KCNQ1;AC078923.1;CATSPERB;CFAP20DC;SPNS2;SLC14A2;CDH23;AP003086.1;AL353595.1;SPEG;ADAMTS2;ADARB2-AS1;PARP4P2;MALAT1;AC004160.1;ST18;B3GALT1-AS1;PRRC2C;HBEGF;AC116634.1;MICAL2;AC011472.2;HAS2-AS1;TRABD;AP001341.1;OVCH1-AS1;VWF;LINC00290;ADGRE3;BIN1;LINC02653;CHD4;FARP2;LINC01151;AC034228.2;PPP1R37;AC116611.1;DLEU1;CELF4;AL136456.1;LINC0210…	IN-VIP
gs_ind_0	Amyotrophic Lateral Sclerosis	8/335	0.934510190636788	0.9999556139823604	0.6602664592841209	0.0447216611962207	LINC02055;KRT18P55;PAWR;C1orf112;CPNE4;LINC02422;AL353595.1;NFATC2	IN-VIP
gs_ind_0	Amyotrophic lateral Sclerosis	1/3	0.1065376939074692	0.3002425919210497	15.71937984496124	35.19972228417397	MALAT1	IN-VIP
gs_ind_0	Autism Spectrum Disorder	7/414	0.9955094071150186	0.9999556139823604	0.4578650306748466	0.0020607158377012	TMEM14B;LINC00907;LINC01151;NSMAF;AC013287.1;AL136456.1;SGO1-AS1	IN-VIP
gs_ind_0	Cerebral Palsy	2/44	0.4864523949498041	0.7180963925449491	1.536898395721925	1.107513934351837	HNRNPL;TUT4	IN-VIP
gs_ind_0	Charcot-Marie-Tooth Disease	2/30	0.3037166094348582	0.4855093083307183	2.298245614035088	2.738727869797941	GARS1;NEFL	IN-VIP
gs_ind_0	Creutzfeldt Jakob Disease	1/2	0.0723432398964313	0.2491822707543747	26.20413436692506	68.82078980491441	CST3	IN-VIP
gs_ind_0	Down Syndrome	1/56	0.8792079606231408	0.9999556139823604	0.7006774216076541	0.0902008821501992	ITSN1	IN-VIP
gs_ind_0	Dystonia	2/54	0.5976274216314423	0.8061573403831818	1.241682127396413	0.6392027609350133	NONO;FA2H	IN-VIP
gs_ind_0	Epilepsy	5/239	0.9454539463243814	0.9999556139823604	0.5987308088280797	0.033582871147774	IQSEC2;KIF4A;FLNA;SMC1A;SCN1A-AS1	IN-VIP
gs_ind_0	Essential Tremor	1/2	0.0723432398964313	0.2491822707543747	26.20413436692506	68.82078980491441	DRD3	IN-VIP
gs_ind_0	Familial Focal Epilepsy with Variable Foci	1/1	0.0368471035137701	0.2491822707543747	78.62790697674419	259.5490119923617	DEPDC5	IN-VIP
gs_ind_0	Gaucher Disease	1/10	0.3132318118262698	0.4855093083307183	4.130966952264382	4.795274975797978	GBA3	IN-VIP
gs_ind_0	Glioma	28/1346	0.9999556139823604	0.9999556139823604	0.4872893371186886	2.162931313595568e-05	ICOSLG;CD63;PRKCG;ENO2;CIC;AC078923.1;MBNL2;SEPTIN14;VEGFA;LDHB;BMX;TSIX;MALAT1;HAS2-AS1;SAMMSON;NEFM;DLEU1;TP53;CPEB4;TUSC7;CCDC26;PTPN11;LINC01471;DAB2IP;TGFB1;SMOC1;LINC01089;ITSN1	IN-VIP
gs_ind_0	Huntington's Disease	2/60	0.6552211529403633	0.8124742296460505	1.112998112998113	0.4705560827006291	YAP1;HTT	IN-VIP
gs_ind_0	Hydrocephalus	2/19	0.1535895975337526	0.3400912516818809	3.751020408163265	7.027428648859254	TP53;CCDC88C	IN-VIP
gs_ind_0	Intellectual Disability	7/138	0.2458163850349674	0.423350440893555	1.502813688212927	2.108703720148166	IQSEC2;KIF4A;SATB2;DLG3;CHAMP1;SMC1A;CUL4B	IN-VIP
gs_ind_0	Intracranial Aneurysm	8/117	0.0659349834109419	0.2491822707543747	2.065506139287769	5.616289078903423	CFDP1;RP1;CARD11;AL691420.1;CPNE4;AC022166.1;FHIT;OLFML2A	IN-VIP
gs_ind_0	Ischemic Stroke	1/7	0.2312231091957402	0.4216421402981146	6.041144901610018	8.846484613299701	MALAT1	IN-VIP
gs_ind_0	Motor Neurone Disease	2/13	0.0807083166728598	0.2501957816858655	5.714850367024281	14.38378490990812	KIF21B;DCTN1	IN-VIP
gs_ind_0	Multiple Sclerosis	33/742	0.1396629185048276	0.3400912516818809	1.275426160227082	2.510706349240881	ERG;MARCHF1;AC023590.1;AL592429.2;LINC01934;IL12A-AS1;FAM241A;THEMIS;AL138720.1;WAKMAR2;HAS2-AS1;AL390957.1;CASC19;AC008770.4;CARD11;AC025165.2;AL078459.1;DLEU1;CCDC26;TOX2;MIRLET7BHG;LINC00598;PTPN11;RPS6KA5;LINC02163;RGCC;EPS15L1;DRAP1;BCL2L14;TSPOAP1;SH2B3;AC137810.1;LINC01967	IN-VIP
gs_ind_0	Muscular Dystrophy	4/55	0.143338400036679	0.3400912516818809	2.302805595902454	4.473308126069843	SGCG;DCTN1;PABPN1;FHL1	IN-VIP
gs_ind_0	Neuroblastoma	3/203	0.982567808790019	0.9999556139823604	0.4440660750213239	0.0078093109319047	MALAT1;TP53;HAS2-AS1	IN-VIP
gs_ind_0	Parkinson's Disease	13/276	0.2163673398728574	0.4192117210036614	1.357332162403751	2.07777376254007	AC135050.2;GFPT2;STAP1;TPM1;MALAT1;IGSF9B;TMPRSS9;WNT9A;AJ009632.2;KTN1;ZSCAN16-AS1;AC093866.1;UCHL1	IN-VIP
gs_ind_0	Pituitary Adenoma	2/9	0.0409995907647004	0.2491822707543747	8.76969696969697	28.01210637121072	MALAT1;GADD45G	IN-VIP
gs_ind_0	Pituitary Neoplasms	2/5	0.0125505517551677	0.1945335522050994	18.80705009276437	82.33708945673533	MALAT1;GADD45G	IN-VIP
gs_ind_0	Post-traumatic Stress Disorder	1/1	0.0368471035137701	0.2491822707543747	78.62790697674419	259.5490119923617	LINC01090	IN-VIP
gs_ind_0	Restless legs Syndrome	1/26	0.6241218119095601	0.8061573403831818	1.534123727010184	0.7232008339418812	LINC01478	IN-VIP
gs_ind_0	Schizophrenia	5/144	0.6184269045754285	0.8061573403831818	1.026233911160288	0.4931836712311195	EIF1B-AS1;HCG25;SNHG11;LINC00598;SNAP25-AS1	IN-VIP
gs_ind_0	Stroke	18/184	0.000125973420712	0.0039051760420735	3.088133459238275	27.72970793571621	TRIM29;LINC02006;DNAH12;AL133334.1;DNAH3;CHD3;DNAH8;PAWR;KCNQ1;TTBK1;DYNC1H1;DNAH2;AC084361.1;DNAH11;MICAL2;SH2B3;ADAMTS2;CST3	IN-VIP
gs_ind_0	West Syndrome	1/2	0.0723432398964313	0.2491822707543747	26.20413436692506	68.82078980491441	LINC00581	IN-VIP
gs_ind_0	Alzheimer's Disease	64/1608	0.1282246194906988	0.4131682183589184	1.21553980871991	2.496684383408155	AL137789.1;SYNJ1;AP005262.1;LINC02307;AC078923.1;BANK1;CATSPERB;SLC14A2;AP003086.1;TMC5;LINC01117;AL353595.1;EGLN3;TRPM1;AC027329.1;CDC5L;PARP4P2;P2RX5;SLC4A8;MORC2;MALAT1;B3GALT1-AS1;ST18;MOB2;ADAMTS9-AS2;AC116634.1;ZNF295-AS1;ZFHX3;AP001341.1;VWF;FNIP1;KHDRBS2-OT1;ITGB5;CHD4;EPHX1;PPP1R3B;AC093515.1;AC034228.2;BCAM;PLCG2;PPP1R37;AC116611.1;C10orf88;LINC02763;DLEU1;LINC02109;DENND2B;CS;SETD7;AC0…	L5/L6-CC
gs_ind_0	Amyotrophic Lateral Sclerosis	10/335	0.7500246071096524	0.9538443963967908	0.874092454737616	0.2514320508453285	LINC02055;KRT18P55;AL136114.1;PROCR;LINC02422;KCNMB2-AS1;AC021594.2;AL353595.1;AF130417.1;NFATC2	L5/L6-CC
gs_ind_0	Amyotrophic lateral Sclerosis	1/3	0.10177115919735	0.4131682183589184	16.51544715447154	37.73826782597938	MALAT1	L5/L6-CC
gs_ind_0	Autism Spectrum Disorder	11/414	0.8725840962853535	0.9538443963967908	0.7639635993083442	0.10412536923241	SLC25A27;SCN1A;NSMAF;AC013287.1;MSRA;AACSP1;NLGN2;ST7-AS2;HLTF;SGO1-AS1;GFOD2	L5/L6-CC
gs_ind_0	Cerebral Palsy	1/44	0.794118637419936	0.9538443963967908	0.941500794318288	0.2170370335271405	TUT4	L5/L6-CC
gs_ind_0	Charcot-Marie-Tooth Disease	3/30	0.0866590414520041	0.4131682183589184	3.524234122042341	8.619479916886695	NDRG1;GARS1;HSPB8	L5/L6-CC
gs_ind_0	Down Syndrome	1/56	0.866525165348265	0.9538443963967908	0.7361751995898337	0.1054674978203924	TSHR	L5/L6-CC
gs_ind_0	Dystonia	1/54	0.8565172678921867	0.9538443963967908	0.763999696071727	0.1183288844529843	NONO	L5/L6-CC
gs_ind_0	Epilepsy	13/239	0.0763690636390815	0.4131682183589184	1.677339475957386	4.314415012564721	KIF4A;SCN1A-AS1;MIB1;GABRA1;ATN1;SMC1A;VPS13A;SCN1A;GNAO1;PIGT;FLNA;CYFIP1;CASK	L5/L6-CC
gs_ind_0	Gaucher Disease	1/10	0.3009342518594574	0.6713148695326356	4.34017971758665	5.211963278053823	GBA3	L5/L6-CC
gs_ind_0	Generalized Epilepsy with Febrile Seizures Plus	2/8	0.0299060246178653	0.2547483380816714	10.63613498218403	37.32959324054766	SCN1A;GABRA1	L5/L6-CC
gs_ind_0	Glioma	30/1346	0.9992890010969095	0.9992890010969095	0.5608618291460232	0.0003989139758185	ICOSLG;ENO2;MIB1;CIC;AC078923.1;SEPTIN14;MIR210HG;SEMA3F-AS1;NOS1;LDHB;TSIX;MALAT1;ADAMTS9-AS2;NLRP5;ABCG2;DLEU1;CCDC26;CPEB4;NDRG1;TUSC7;PKM;UBE2R2-AS1;PDGFA;KMT2D;DAB2IP;H3-3B;TGFB1;LUCAT1;FABP7;LINC01089	L5/L6-CC
gs_ind_0	Huntington's Disease	1/60	0.8845052998353132	0.9538443963967908	0.6861378697820592	0.0842074869348694	HAP1	L5/L6-CC
gs_ind_0	Hydrocephalus	1/19	0.4937949271497185	0.8660844409046085	2.224785761371128	1.569886645574158	CCDC88C	L5/L6-CC
gs_ind_0	Intellectual Disability	10/138	0.0226982541077494	0.2547483380816714	2.305863181349562	8.728769599803696	PEG13;KIF4A;PHF8;KDM5C;MED25;BRWD3;PIGT;CYFIP1;SMC1A;CUL4B	L5/L6-CC
gs_ind_0	Intracranial Aneurysm	4/117	0.5940453324203736	0.9254691388287428	1.085120326209633	0.5651302810254525	AC093515.1;DRAM1;AL691420.1;AC022166.1	L5/L6-CC
gs_ind_0	Ischemic Stroke	1/7	0.2216154246056365	0.5842588466875871	6.347091932457786	9.56387251752237	MALAT1	L5/L6-CC
gs_ind_0	Motor Neurone Disease	1/13	0.3722095703126717	0.77100553850482	3.296585365853658	3.258009456672995	DCTN1	L5/L6-CC
gs_ind_0	Multiple Sclerosis	22/742	0.8373153965384209	0.9538443963967908	0.8328505306585005	0.1478763275835841	RASGRF1;AC023590.1;AL592429.2;LINC01934;NR1D1;AL138720.1;ZFHX3;AL390957.1;AC008770.4;MIR3681HG;MEF2C-AS2;ENTHD1;DLEU1;CCDC26;TOX2;AC104365.2;LINC00598;RBM17;AXDND1;BCL2L14;ST7-AS2;AC137810.1	L5/L6-CC
gs_ind_0	Muscular Dystrophy	4/55	0.1265393076071438	0.4131682183589184	2.421327128299767	5.005372977219401	DCTN1;PABPN1;FHL1;SYNE2	L5/L6-CC
gs_ind_0	Neuroblastoma	2/203	0.9947194594114186	0.9992890010969095	0.3299166334237091	0.0017467541463688	MALAT1;LINC01608	L5/L6-CC
gs_ind_0	Parkinson's Disease	10/276	0.5077046722544256	0.8660844409046085	1.080851814435304	0.7326611896038293	MCCC1;AC135050.2;NR4A2;ISM1;MALAT1;MROH3P;UCHL1;GPNMB;SIRLNT;AC093866.1	L5/L6-CC
gs_ind_0	Pituitary Adenoma	1/9	0.2754309658397375	0.6656248341126989	4.851745576279292	6.255929336518445	MALAT1	L5/L6-CC
gs_ind_0	Pituitary Neoplasms	1/5	0.1638260629262475	0.4750955824861178	9.17163504968383	16.59102927720752	MALAT1	L5/L6-CC
gs_ind_0	Post-traumatic Stress Disorder	1/1	0.0351377018043684	0.2547483380816714	82.60975609756098	276.6171656212631	LINC01090	L5/L6-CC
gs_ind_0	Prader-Willi Syndrome	1/19	0.4937949271497185	0.8660844409046085	2.224785761371128	1.569886645574158	MKRN3	L5/L6-CC
gs_ind_0	Restless legs Syndrome	1/26	0.6063418495774521	0.9254691388287428	1.611828471225889	0.806416068331006	LINC02086	L5/L6-CC
gs_ind_0	Schizophrenia	3/144	0.8880620242314948	0.9538443963967908	0.6694709327653807	0.0794753656611087	EIF1B-AS1;LINC00598;SNAP25-AS1	L5/L6-CC
gs_ind_0	Stroke	12/184	0.027745679287231	0.2547483380816714	2.050077266842083	7.348861038689489	LINC02006;AL133334.1;DNAH3;PMF1;CRYBG1;TTBK1;DYNC1H1;AC084361.1;ZFHX3;PRPF8;LINC01411;AP001407.1	L5/L6-CC
gs_ind_0	Agenesis Corpus Callosum	1/12	0.4263222818442644	0.688431823662258	2.755057208237986	2.348850715493638	FGFR1	IN-SV2C
gs_ind_0	Alzheimer's Disease	86/1608	0.033843261492254	0.2802659069325736	1.305987240571752	4.422092868416102	AL137789.1;AP005262.1;BANK1;SLC8A1-AS1;ADARB2-AS1;C11orf65;ST18;B3GALT1-AS1;JCAD;AP001341.1;ANKRD11;AC015522.1;DLEU1;CELF2;AL356966.1;OFCC1;CORO2B;STAU2-AS1;AL138828.1;FAM178B;ANKLE2;AP001021.3;TRIM5;SH2B3;MAP1LC3A;LINC02307;ZBED5-AS1;RHBDF2;CFAP20DC;AC004160.1;PRRC2C;STRADA;IGFBP4;PLCG2;AC116611.1;LINC02109;TMEM94;C5orf64;CBFA2T3;AHNAK;APBA2;KCNQ1;SLC14A2;LINC01117;MFSD2A;PMEPA1;OVCH1-AS1;VWF;LI…	IN-SV2C
gs_ind_0	Amyotrophic Lateral Sclerosis	8/335	0.987410939325615	0.99999464838272	0.5292742296037489	0.0067053616118343	LINC02055;KRT18P55;KIF5A;ARHGEF2;LINC02422;KCNMB2-AS1;LAMA2;NFATC2	IN-SV2C
gs_ind_0	Autism Spectrum Disorder	9/414	0.9970158411980872	0.99999464838272	0.4718750083949184	0.0014102552205844	LINC00907;AC013287.1;ZMIZ1;ST7-AS2;LINC00200;GFOD2;AC120036.1;FGFR1;CRACDL	IN-SV2C
gs_ind_0	Cerebral Palsy	1/44	0.8704769529202867	0.99999464838272	0.7237023593466425	0.1003876460382575	TUT4	IN-SV2C
gs_ind_0	Charcot-Marie-Tooth Disease	3/30	0.1519061143554946	0.3924241287516946	2.702451264234704	5.092749457105464	GARS1;PMP22;HSPB8	IN-SV2C
gs_ind_0	Chronic Inflammatory Demyelinating Polyneuropathy	1/1	0.0452041785375118	0.2802659069325736	63.50526315789474	196.6482228964126	PMP22	IN-SV2C
gs_ind_0	Coma	1/17	0.5450680840355556	0.8046243145286774	1.918277511961722	1.164096286679857	COL22A1	IN-SV2C
gs_ind_0	Dystonia	3/54	0.4441495636530697	0.688431823662258	1.436130521715829	1.16555479716361	PLA2G6;DRD2;NONO	IN-SV2C
gs_ind_0	Epilepsy	14/239	0.1915672855234215	0.4241847036590048	1.375537656976084	2.273098222850624	IQSEC2;AC010230.1;KIF4A;ATN1;SMC1A;KIF5C;GNAO1;LAMA2;ST3GAL5;PIGT;FLNA;POLG;SCN1A-AS1;STRADA	IN-SV2C
gs_ind_0	Essential Tremor	1/2	0.0883731385504435	0.3043963661181944	21.16421052631579	51.34833705939811	DRD3	IN-SV2C
gs_ind_0	Gaucher Disease	2/10	0.0720751357726579	0.3043963661181944	6.242382788210421	16.41775482951086	APOE;GBA3	IN-SV2C
gs_ind_0	Glioma	34/1346	0.99999464838272	0.99999464838272	0.4775773663988822	2.555818125386472e-06	CD63;CIC;FAM120AOS;CD46;AC078923.1;PSG8;SMO;SEPTIN14;CD44;CAMK2A;VEGFA;LDHB;DANCR;TSIX;NLRP5;PHLDB1;CPT1A;SAMMSON;LINC01089;STAT3;NEFM;DLEU1;CPEB4;TUSC7;FGFR1;BCOR;LINC01471;DAB2IP;LINC01476;TGFB1;H3-3B;LUCAT1;SART3;PPAT	IN-SV2C
gs_ind_0	Huntington's Disease	2/60	0.7623879546374814	0.945361063750477	0.8979779910012469	0.2436211829447583	HAP1;HTT	IN-SV2C
gs_ind_0	Hydrocephalus	1/19	0.5853990689583883	0.8083186137974376	1.710213371266003	0.9157534088245846	CCDC88C	IN-SV2C
gs_ind_0	Intellectual Disability	9/138	0.1710258232794188	0.407830809358614	1.565792683439742	2.765097059626918	IQSEC2;KIF4A;SMC1A;SATB2;KDM5C;PIGT;CHAMP1;SIN3A;CUL4B	IN-SV2C
gs_ind_0	Intracranial Aneurysm	7/117	0.2772368537733961	0.5055495568808988	1.441757962530418	1.849606881720156	AC093515.1;CFDP1;RP1;CARD11;ATP2B1;AL691420.1;AC022166.1	IN-SV2C
gs_ind_0	Major Depression Disorder	1/6	0.2424619756152122	0.4697700777544737	5.767464114832536	8.171979784921687	LINC00578	IN-SV2C
gs_ind_0	Motor Neurone Disease	2/13	0.1144198331382333	0.3547014827285232	4.611177497931795	9.996483386660962	KIF21B;DCTN1	IN-SV2C
gs_ind_0	Multiple Sclerosis	35/742	0.4196670438809157	0.688431823662258	1.065298964238894	0.9249923097690704	MARCHF1;AC023590.1;AL592429.2;MYO5B;LINC01934;NR1D1;ETV3;THEMIS;AL591518.1;TBKBP1;ZMIZ1;AL138720.1;IFNG-AS1;ALPK2;AC008770.4;PHLDB1;CARD11;AC025165.2;PHGDH;MEF2C-AS2;ENTHD1;DLEU1;STAT3;MIRLET7BHG;AC084064.1;LINC00598;RPS6KA5;LINC02163;RGCC;BCL2L14;ST7-AS2;SH2B3;AC137810.1;LINC01967;ADAMTSL4-AS1	IN-SV2C
gs_ind_0	Muscular Dystrophy	7/55	0.011225635337002	0.1739973477235319	3.326245240586938	14.93336177194475	MYOF;SGCG;DCTN1;PABPN1;FHL1;PDLIM3;LAMA2	IN-SV2C
gs_ind_0	Neuroblastoma	1/203	0.9999308810076531	0.99999464838272	0.1505029239766082	1.040296997604394e-05	HAND2-AS1	IN-SV2C
gs_ind_0	Parkinson's Disease	12/276	0.5997202618497118	0.8083186137974376	0.9938991057307512	0.508172624530221	KCNN3;AC126121.3;GFPT2;AC135050.2;STAP1;TPM1;IGSF9B;TMPRSS9;WNT9A;RNF19A;PCA3;AC093866.1	IN-SV2C
gs_ind_0	Pituitary Adenoma	2/9	0.0593884231658176	0.3043963661181944	7.076109936575053	19.98050005126592	IFNG-AS1;GADD45G	IN-SV2C
gs_ind_0	Pituitary Neoplasms	1/5	0.2065611293779403	0.4268930007144099	7.050526315789473	11.11980021825431	GADD45G	IN-SV2C
gs_ind_0	Post-traumatic Stress Disorder	1/1	0.0452041785375118	0.2802659069325736	63.50526315789474	196.6482228964126	LINC01090	IN-SV2C
gs_ind_0	Restless legs Syndrome	1/26	0.7004979356198211	0.9048098335089356	1.239009287925697	0.4410425289771663	LINC01478	IN-SV2C
gs_ind_0	Schizophrenia	4/144	0.8975111103755085	0.99999464838272	0.6675443322280312	0.0721814214154779	EIF1B-AS1;LINC00598;SNAP25-AS1;ZBED3-AS1	IN-SV2C
gs_ind_0	Smith-Magenis Syndrome	1/3	0.1295981419752952	0.3652311273849228	12.696	25.94195049624218	SMCR5	IN-SV2C
gs_ind_0	Stroke	17/184	0.0037065518378191	0.1149031069723932	2.2926114349247	12.83324386875257	LINC02006;DNAH12;AL133334.1;DNAH3;CHD3;KCNQ1;LINC01411;TTBK1;DYNC1H1;HNF1A-AS1;AC084361.1;DNAH11;MICAL2;SH2B3;PRPF8;COL5A1;WNT2B	IN-SV2C
gs_ind_0	West Syndrome	1/2	0.0883731385504435	0.3043963661181944	21.16421052631579	51.34833705939811	LINC00581	IN-SV2C
gs_ind_0	Alzheimer's Disease	113/1608	0.3514142884433979	0.8030200787767277	1.054946918147518	1.10325234947857	AL137789.1;ARVCF;METTL24;MS4A4A;AP005262.1;BANK1;EPS8L2;LINC02268;CDR2L;SLC8A1-AS1;PRDM9;ST18;B3GALT1-AS1;AC116634.1;AC011472.2;AP001341.1;AC011481.2;LINC01151;DLEU1;GLYAT;LINC00877;OFCC1;CASS4;CARMN;STAU2-AS1;FAM178B;ANKLE2;AP001021.3;PODXL;TAFA4;LINC02307;ZBED5-AS1;RHBDF2;CFAP20DC;OSTN;LINC01185;TMC5;LYVE1;AL353595.1;ZNF57;ADAMTS2;NEBL;PLAT;TRABD;KHDRBS2-OT1;TEPSIN;PPP1R3B;LINC02532;PLCG2;AC116…	L4
gs_ind_0	Amyotrophic Lateral Sclerosis	21/335	0.6878527929845073	0.8700677903100289	0.9304386739680858	0.3481519409066331	KRT18P55;KIF5A;AC021594.2;CFAP410;AL353595.1;AL136114.1;KDM4A;LINC00351;NFATC2;LINC01170;PROCR;C1orf112;AL158175.1;OLFM4;DOCK1;LINC02422;AL109984.1;TAF8;PTH2R;AF130417.1;LINC02408	L4
gs_ind_0	Amyotrophic lateral Sclerosis	1/3	0.1904661979375657	0.7255833664393079	8.233006993006994	13.65263527236897	MALAT1	L4
gs_ind_0	Attention Deficit Hyperactivity Disorder	1/6	0.3447368286533297	0.8030200787767277	3.739987285441831	3.982989101666713	TPH2	L4
gs_ind_0	Autism Spectrum Disorder	19/414	0.9797440499755252	0.998486051116492	0.6553383145065343	0.013410787514249	HS6ST3;KDR;FAM167A-AS1;AC120036.1;NEBL;SCN1A;LAMTOR3;ARHGEF11;NSMAF;IFNGR1;LINC01151;MSRA;AC090987.1;NLGN2;LINC00636;GALNT10;ST7-AS2;ESRRB;ATXN1L	L4
gs_ind_0	Cerebellar Ataxia, Mental Retardation and Disequilibrium Syndrome	1/2	0.1313809581540078	0.6815830020144173	13.72447552447552	27.85593799865881	VLDLR	L4
gs_ind_0	Cerebral Palsy	3/44	0.5837410594784369	0.8700677903100289	1.154508328673343	0.62146927699514	GAD1;HNRNPL;TUT4	L4
gs_ind_0	Charcot-Marie-Tooth Disease	6/30	0.0139495779411871	0.1534453573530582	3.675524677956289	15.70296623139002	GARS1;FGD4;PRX;NDRG1;GJB1;HSPB8	L4
gs_ind_0	Coma	1/17	0.6985048183920828	0.8700677903100289	1.243865225683408	0.4463152646204883	SLC7A7	L4
gs_ind_0	Depression Disorder	1/19	0.7382393372327518	0.8700677903100289	1.108939708939709	0.3365490091908711	HCG11	L4
gs_ind_0	Down Syndrome	5/56	0.3319641707667977	0.8030200787767277	1.467200395490312	1.617923302901312	ABCC13;LINC01547;RIPPLY3;CNN1;TSHR	L4
gs_ind_0	Dystonia	3/54	0.7212801756519365	0.8700677903100289	0.9284202477025384	0.3033405416450094	NONO;HPCA;FA2H	L4
gs_ind_0	Epilepsy	15/239	0.6673529686221007	0.8700677903100289	0.9413673601047776	0.3807230235202891	KIF4A;MIB1;ATN1;LINC01019;SMC1A;SCN1A;GAD1;ST3GAL5;QARS1;AC022325.2;FLNA;CSTB;PIGT;POLG;SCN1A-AS1	L4
gs_ind_0	Gaucher Disease	2/10	0.1445782125485127	0.6815830020144173	4.042158237769161	7.817269895189642	CLK2;GBA3	L4
gs_ind_0	Generalized Epilepsy with Febrile Seizures Plus	1/8	0.4309206990565341	0.836493121697978	2.741538461538461	2.307912609401391	SCN1A	L4
gs_ind_0	Glioma	69/1346	0.998486051116492	0.998486051116492	0.6822472107588156	0.0010336700624073	CD63;CAVIN1;ICOSLG;ENO2;MIB1;CIC;ABCA2;MSI1;MAG;PSG8;AC078923.1;KDR;ANGPTL4;CERNA2;SEPTIN14;MIR210HG;LEF1-AS1;SEMA3F-AS1;TPX2;CBR3-AS1;CP;NOS1;LDHB;BMX;CRNDE;KDM6B;PATZ1;TSIX;MALAT1;FAT2;LAMTOR3;EGF;CDKN2A;BCL2L12;NLRP5;LRRC31;SRRT;ATF3;LINC00470;HNF4A;FOXM1;SNHG1;TFRC;BCL6;LINC02015;MBNL3;LINC01089;ABCG2;STAT3;CCDC26;DLEU1;NDRG1;NEFM;TUSC7;MARCO;TP73-AS1;NFKBIA;PDGFA;UBE2R2-AS1;ILF2;KMT2D;TUNAR;…	L4
gs_ind_0	Huntington's Disease	2/60	0.9225216414727846	0.998486051116492	0.5813284424785126	0.0468809088806242	HAP1;HTT	L4
gs_ind_0	Hydrocephalus	2/19	0.3740552447510943	0.8030200787767277	1.959727509517131	1.927101533305151	B3GLCT;CCDC88C	L4
gs_ind_0	Intellectual Disability	8/138	0.731415038855092	0.8700677903100289	0.8878121566891305	0.277684747481949	KIF4A;TRMT10A;KDM5C;PIGT;CHAMP1;HSD17B10;SMC1A;CUL4B	L4
gs_ind_0	Intracranial Aneurysm	7/117	0.6923893443717495	0.8700677903100289	0.9263788675553382	0.3405432129708672	AC093515.1;RP1;CARD11;AC022166.1;OLFML2A;HYKK;DRAM1	L4
gs_ind_0	Ischemic Stroke	1/7	0.3893430684978073	0.8030200787767277	3.163959117805272	2.984544917247813	MALAT1	L4
gs_ind_0	Motor Neurone Disease	2/13	0.2198737474058509	0.7255833664393079	2.985852795902189	4.522676523234828	DCTN1;BSCL2	L4
gs_ind_0	Multiple Sclerosis	56/742	0.211814793739806	0.7255833664393079	1.148548452143764	1.782596585963498	ETV3L;PCAT7;LINC02265;C1orf52;AC023590.1;LINC01185;AL592429.2;LINC01934;IL12A-AS1;NR1D1;FAM167A-AS1;CADM3-AS1;CTSH;SETD1A;AC124293.1;AL591518.1;AL138720.1;LINC02732;IFNG-AS1;ALPK2;WTAPP1;AL354833.1;ZFHX3;AL390957.1;TMEM244;AC008770.4;CASC19;TTC28;SNHG1;ERVW-1;KEAP1;CARD11;EGFL6;AC025165.2;PHGDH;MEF2C-AS2;STAT3;DLEU1;CCDC26;MIRLET7BHG;AC104365.2;CORO1A;LINC00598;TP73-AS1;AXDND1;SPATA48;NLRP11;RGCC…	L4
gs_ind_0	Muscular Dystrophy	3/55	0.7328763016871626	0.8700677903100289	0.9105485232067512	0.2829787654165761	ITGA7;DCTN1;PABPN1	L4
gs_ind_0	Neuroblastoma	6/203	0.9954867828974664	0.998486051116492	0.4397989047490798	0.0019894006215487	SNHG1;BCL6;MALAT1;HAND2-AS1;SSTR2;CD55	L4
gs_ind_0	Parkinson's Disease	21/276	0.3258389889055835	0.8030200787767277	1.160005798361963	1.300774727680506	AC135050.2;AC116534.1;HTRA2;TMPRSS9;CP;AC103957.2;MARCHF3;NR4A2;ISM1;MALAT1;CNKSR3;SIAH1;AC007998.4;SIRLNT;SNHG1;MROH3P;MCCC1;AC126121.3;AL009179.1;LINC02331;SETD1A	L4
gs_ind_0	Pituitary Adenoma	4/9	0.0020132693582385	0.0332189444109368	11.3149121682267	70.24292192140999	MALAT1;SNHG1;IFNG-AS1;GADD45G	L4
gs_ind_0	Pituitary Neoplasms	2/5	0.0401858937882736	0.3315336237532579	9.826688038469245	31.58532634875863	MALAT1;GADD45G	L4
gs_ind_0	Post-traumatic Stress Disorder	1/1	0.0679962013295346	0.4487749287749288	41.18181818181818	110.7092234081656	LINC01090	L4
gs_ind_0	Prader-Willi Syndrome	1/19	0.7382393372327518	0.8700677903100289	1.108939708939709	0.3365490091908711	MKRN3	L4
gs_ind_0	Restless legs Syndrome	2/26	0.5362521162703309	0.8700677903100289	1.397801757449123	0.8710413705107992	LINC02086;LINC01478	L4
gs_ind_0	Schizophrenia	5/144	0.9722700513260726	0.998486051116492	0.5318398199266932	0.014956230571242	ZBED3-AS1;HCG25;LINC00598;SNAP25-AS1;CRNDE	L4
gs_ind_0	Stroke	25/184	0.00060231942252	0.0198765409431614	2.276355552631208	16.87854507823912	PMF1;RUNX1;CRYBG1;TTBK1;DYNC1H1;HNF1A-AS1;AC084361.1;ADAMTS2;SPINK2;LINC01411;LINC02006;CHD3;PLAT;IMPA2;ZFHX3;PLA2G7;TRIM29;AL133334.1;DNAH11;SRRM4;DNAH3;DNAH12;LINC02828;RFTN2;AC044784.1	L4
gs_ind_0	Agenesis Corpus Callosum	1/12	0.4398824388838989	0.6702970497278459	2.638471673254282	2.16683898347422	FGFR1	IN-PV
gs_ind_0	Alzheimer's Disease	80/1608	0.2957902446754894	0.5534642590970786	1.090670922113862	1.328551385880074	AL137789.1;AP005262.1;B3GALT4;BANK1;CDR2L;SLC8A1-AS1;C11orf65;NPC1;ST18;B3GALT1-AS1;JCAD;AC011472.2;AP001341.1;BIN1;ANKRD11;DLEU1;CELF2;OFCC1;STAU2-AS1;FAM178B;LINC02752;ANKLE2;AP001021.3;SH2B3;LINC02307;RHBDF2;SPNS2;AL353595.1;PLAT;AC004160.1;PRRC2C;C12orf75;PLCG2;LINC02532;AC116611.1;LINC02109;AL512328.1;AP000787.1;AHNAK;APBA2;SYNJ1;KCNQ1;SLC14A2;AC095060.1;AC005972.3;RAPGEF1;EGLN3;AC027329.1;Z…	IN-PV
gs_ind_0	Amyotrophic Lateral Sclerosis	17/335	0.4106963042582679	0.6571140868132287	1.115396482567109	0.9925927315561266	LINC02055;KRT18P55;DOCK1;PROCR;CPNE4;RGS6;CHODL;LINC02422;PPP2R2D;AC021594.2;KCNMB2-AS1;AL353595.1;PTH2R;ACSL5;LINC02408;LINC01320;NFATC2	IN-PV
gs_ind_0	Autism Spectrum Disorder	10/414	0.9955772518558392	0.9999945299755696	0.5021262370657151	0.0022257033819398	LINC00922;LINC00907;TG;LINC00461;AC013287.1;AL136456.1;IFNGR1;ATXN1L;FGFR1;CFAP58	IN-PV
gs_ind_0	Cerebral Palsy	2/44	0.6211725174766554	0.7645200215097296	1.187328481088176	0.5653422171619896	GAD1;TUT4	IN-PV
gs_ind_0	Charcot-Marie-Tooth Disease	1/30	0.7657976567519241	0.90761203763191	1.024858757062147	0.2734705434243151	GARS1	IN-PV
gs_ind_0	Coma	1/17	0.560234045812796	0.7645200215097296	1.837098255280073	1.064415911490839	COL22A1	IN-PV
gs_ind_0	Depression Disorder	1/19	0.6008190065886532	0.7645200215097296	1.637837837837838	0.8344153929747975	HCG11	IN-PV
gs_ind_0	Down Syndrome	3/56	0.4956512975291822	0.7209473418606287	1.32293431296039	0.9285446131425342	CNN1;ABCC13;LINC01547	IN-PV
gs_ind_0	Dystonia	5/54	0.1087911789606517	0.3565298248000163	2.267168605977641	5.029316851307056	PRKRA;FA2H;NPC1;PLA2G6;NONO	IN-PV
gs_ind_0	Epilepsy	13/239	0.3356288403084493	0.5652696257826516	1.212679799215422	1.323942408654085	PIGC;KIF4A;MIB1;ATN1;LINC01019;TUBB2A;AC022325.2;PIGT;EGFEM1P;GAD1;CHD2;SMC1A;SCN1A-AS1	IN-PV
gs_ind_0	Familial Focal Epilepsy with Variable Foci	1/1	0.0471035137701804	0.3565298248000163	60.81818181818182	185.8243397137881	DEPDC5	IN-PV
gs_ind_0	Gaucher Disease	2/10	0.0774815581559813	0.3565298248000163	5.977210356759336	15.28800256141695	APOE;GBA3	IN-PV
gs_ind_0	Glioma	36/1346	0.9999945299755696	0.9999945299755696	0.4859348699418722	2.658082880119656e-06	ICOSLG;CD63;PRKCG;ENO2;MIB1;CIC;AC078923.1;MBNL2;PSG8;SEPTIN14;SEMA3F-AS1;CHEK2;CP;LDHB;TSIX;NLRP5;CHEK1;SNHG1;BCL6;SAMMSON;DLEU1;CCDC26;TUSC7;FGFR1;PTPN11;PDGFA;BCOR;LINC01471;LINC00461;LINC01476;TGFB1;H3-3B;HCG11;SART3;MIR100HG;ELOVL2	IN-PV
gs_ind_0	Huntington's Disease	1/60	0.945616124109546	0.9999945299755696	0.5050674815380698	0.0282426567517924	HAP1	IN-PV
gs_ind_0	Hydrocephalus	1/19	0.6008190065886532	0.7645200215097296	1.637837837837838	0.8344153929747975	CCDC88C	IN-PV
gs_ind_0	Intellectual Disability	13/138	0.0126069211037598	0.2017107376601576	2.234755246529804	9.773722902823271	PIGC;KIF4A;PAK3;SATB2;SMC1A;KDM5C;RGS6;PIGT;CHAMP1;CHD2;MEIS2;SIN3A;CUL4B	IN-PV
gs_ind_0	Intracranial Aneurysm	9/117	0.09904565446375	0.3565298248000163	1.794839479330017	4.14998185843104	AC093515.1;RP1;CARD11;AL691420.1;AC022166.1;RGS6;CPNE4;HYKK;TMOD1	IN-PV
gs_ind_0	Major Depression Disorder	1/6	0.2514632160671247	0.5184422778472116	5.523415977961433	7.624846857946692	LINC00578	IN-PV
gs_ind_0	Motor Neurone Disease	2/13	0.1225571272750056	0.3565298248000163	4.415292353823088	9.268484628347878	KIF21B;DCTN1	IN-PV
gs_ind_0	Multiple Sclerosis	38/742	0.3113236457421067	0.5534642590970786	1.119843759746051	1.306770595701331	PRKRA;MARCHF1;AC023590.1;AL592429.2;LINC01934;NR1D1;TLL1;TG;ETV3;FAM241A;THEMIS;AL138720.1;ALPK2;ADAMTSL4-AS1;ZFHX3;AL356234.2;SNHG1;KCNK15-AS1;CARD11;AC025165.2;MIR3681HG;CDC37;MEF2C-AS2;DLEU1;CCDC26;AC084064.1;RRAS2;LINC00598;PTPN11;RPS6KA5;LINC02163;EPS15L1;ADORA2A-AS1;BCL2L14;SH2B3;AC137810.1;LINC01967;MIR100HG	IN-PV
gs_ind_0	Muscular Dystrophy	4/55	0.2592211389236058	0.5184422778472116	1.774912144856752	2.396262319004952	SGCG;DCTN1;FHL1;COL6A3	IN-PV
gs_ind_0	Neuroblastoma	5/203	0.9669613190653612	0.9999945299755696	0.5484097879889728	0.0184248059009817	SNHG1;BCL6;HAND2-AS1;SSTR2;MIR100HG	IN-PV
gs_ind_0	Parkinson's Disease	16/276	0.2271105806476392	0.5184422778472116	1.296080738034797	1.921204119405926	CP;KCNN3;SNHG1;AC135050.2;STAP1;ISM1;COL5A2;IGSF9B;ITGA2B;CNKSR3;AJ009632.2;AC093866.1;RNF19A;AC007998.4;PCA3;UCHL1	IN-PV
gs_ind_0	Pituitary Adenoma	2/9	0.0639218815177769	0.3565298248000163	6.77552400270453	18.633324806537	SNHG1;GADD45G	IN-PV
gs_ind_0	Pituitary Neoplasms	1/5	0.2144246840608691	0.5184422778472116	6.752188552188552	10.39699782283203	GADD45G	IN-PV
gs_ind_0	Post-traumatic Stress Disorder	1/1	0.0471035137701804	0.3565298248000163	60.81818181818182	185.8243397137881	LINC01090	IN-PV
gs_ind_0	Restless legs Syndrome	3/26	0.1212356467030467	0.3565298248000163	3.029986566711445	6.393329631156182	AC110014.1;LINC02086;LINC01478	IN-PV
gs_ind_0	Schizophrenia	3/144	0.969642783239168	0.9999945299755696	0.4913244046548113	0.0151463227437097	LINC00461;SNAP25-AS1;LINC00598	IN-PV
gs_ind_0	Smith-Magenis Syndrome	1/3	0.1347832070237785	0.3594218853967426	12.15878787878788	24.36727681213897	SMCR5	IN-PV
gs_ind_0	Stroke	22/184	4.314188728638723e-05	0.0013805403931643	2.968211920529801	29.83354600927409	KCNQ1;TTBK1;DYNC1H1;HNF1A-AS1;AC084361.1;LINC01411;LINC02006;CHD3;PLAT;RMST;ZFHX3;TRIM29;AL133334.1;DNAH8;DNAH11;DNAH3;AL356807.1;DNAH12;NOSTRIN;DNAH2;SH2B3;MIR100HG	IN-PV
gs_ind_0	West Syndrome	1/2	0.091996813273409	0.3565298248000163	20.26868686868687	48.3611140462704	LINC00581	IN-PV
gs_ind_0	Agenesis Corpus Callosum	1/12	0.2646095796773223	0.4787196119756847	5.041673502871206	6.702904032629286	ARX	L2/L3-BS
gs_ind_0	Alzheimer's Disease	44/1608	0.2887000177394815	0.48623160882439	1.134088924835428	1.408954803696031	AL137789.1;SYNJ1;MS4A4A;AP005262.1;LINC02307;BANK1;ZBED5-AS1;SH3PXD2A;CATSPERB;CFAP20DC;SLC14A2;AP003086.1;MYO10;EGLN3;SLC8A1-AS1;TRPM1;LINC01567;SLC4A8;MALAT1;AC004160.1;BMPER;PRRC2C;ADAMTS9-AS2;AP001341.1;OVCH1-AS1;LINC00290;KHDRBS2-OT1;AC093515.1;UNC5B;PLCG2;PPP1R37;AC116611.1;LINC02763;AC007402.1;TMEM94;CS;AC004594.1;OFCC1;STAU2-AS1;FAM178B;AP000787.1;AP001021.3;AHNAK;TAFA4	L2/L3-BS
gs_ind_0	Amyotrophic Lateral Sclerosis	6/335	0.8594598991602009	0.9822398847545154	0.7431997381653723	0.1125584262308582	KRT18P55;AL136114.1;SLC39A11;RGS6;KCNMB2-AS1;LAMA2	L2/L3-BS
gs_ind_0	Amyotrophic lateral Sclerosis	1/3	0.0738988972724282	0.1819049779013619	23.23245283018868	60.52187253880756	MALAT1	L2/L3-BS
gs_ind_0	Autism Spectrum Disorder	18/414	0.0155430588586657	0.0898174527804157	1.913392618310651	7.967636872308999	DPP10;LINC00922;ARX;SLC25A27;AC009055.1;LINC00907;ZNF708;PCDH9;SCN1A;MEG3;ADAM22;AC013287.1;ST7-AS2;GFOD2;PKP4;NCKAP1;KHDRBS3;GALNT10	L2/L3-BS
gs_ind_0	Cerebral Palsy	1/44	0.6771131651022919	0.8667048513309337	1.324528301886792	0.5164559208433475	TUT4	L2/L3-BS
gs_ind_0	Cerebro-Oculo-Facio-Skeletal Syndrome	1/1	0.0252611585944919	0.0898174527804157	116.2075471698113	427.4679860037169	ERCC6	L2/L3-BS
gs_ind_0	Cerebrovascular Disease	1/3	0.0738988972724282	0.1819049779013619	23.23245283018868	60.52187253880756	MEG3	L2/L3-BS
gs_ind_0	Charcot-Marie-Tooth Disease	1/30	0.5368574063533605	0.7469320436220669	1.958490566037736	1.21822570193808	NDRG1	L2/L3-BS
gs_ind_0	Down Syndrome	1/56	0.7631750097128039	0.904503715215175	1.035696073431922	0.2799154063997546	ABCC13	L2/L3-BS
gs_ind_0	Dystonia	1/54	0.750605733653137	0.904503715215175	1.074836889437489	0.3083435677644197	NONO	L2/L3-BS
gs_ind_0	Epilepsy	9/239	0.1491348005455645	0.3181542411638711	1.622934253282109	3.088289186526798	PIGC;AC010230.1;ARX;VPS13A;SCN1A;GNAO1;LAMA2;SMC1A;SCN1A-AS1	L2/L3-BS
gs_ind_0	Generalized Epilepsy with Febrile Seizures Plus	1/8	0.1852089242054541	0.3704178484109083	7.736603773584906	13.0460088107964	SCN1A	L2/L3-BS
gs_ind_0	Glioma	20/1346	0.9989420726423662	0.9989420726423662	0.5182944750436295	0.0005486081494384	CIC;PSG8;SEPTIN14;MIR4300HG;MALAT1;FAT2;ADAMTS9-AS2;MSH3;LINC00470;MEG3;STAT3;NDRG1;CCDC26;CPEB4;TUSC7;DAB2IP;H3-3B;SMOC1;HNRNPM;LINC01089	L2/L3-BS
gs_ind_0	Huntington's Disease	2/60	0.4505490676938982	0.655344098463852	1.649117675733645	1.314822210977862	HIP1;MEG3	L2/L3-BS
gs_ind_0	Intellectual Disability	5/138	0.2692797817363226	0.4787196119756847	1.60289424211953	2.103004232813734	PIGC;RGS6;CHAMP1;SMC1A;CUL4B	L2/L3-BS
gs_ind_0	Intracranial Aneurysm	8/117	0.0091033061960291	0.0898174527804157	3.107187687605741	14.60104039034156	AC093515.1;CFDP1;CARD11;ATP2B1;AC022166.1;RGS6;DRAM1;GPATCH2	L2/L3-BS
gs_ind_0	Ischemic Stroke	2/7	0.0122388346991078	0.0898174527804157	17.72381610784653	78.04046511623905	MALAT1;MEG3	L2/L3-BS
gs_ind_0	Meningioma	1/17	0.3531415134047455	0.5650264214475929	3.510463121783876	3.653993372246279	MEG3	L2/L3-BS
gs_ind_0	Multiple Sclerosis	18/742	0.6131233721617416	0.8174978295489889	0.9746354404739498	0.4767810375129045	AC104365.2;CARD11;MARCHF1;MEG3;ZNF438;SATB1-AS1;AL138720.1;AL592429.2;BCL2L14;RASGRP1;MEF2C-AS2;ST7-AS2;LINC01934;STAT3;AC023590.1;CCDC26;ZHX3;AL390957.1	L2/L3-BS
gs_ind_0	Muscular Dystrophy	4/55	0.0492999258749018	0.1451312543511125	3.428683884994565	10.31976488011576	ITGA7;PABPN1;FHL1;LAMA2	L2/L3-BS
gs_ind_0	Neuroblastoma	3/203	0.8934986546040689	0.985929549907938	0.6597968679832985	0.0743000223065963	MALAT1;SSTR2;MEG3	L2/L3-BS
gs_ind_0	Non-functioning Pituitary Adenoma	1/1	0.0252611585944919	0.0898174527804157	116.2075471698113	427.4679860037169	MEG3	L2/L3-BS
gs_ind_0	Non-functioning Pituitary Neoplasms	1/1	0.0252611585944919	0.0898174527804157	116.2075471698113	427.4679860037169	MEG3	L2/L3-BS
gs_ind_0	Parkinson's Disease	4/276	0.9248932436097392	0.986552793183722	0.6198080124685629	0.048392725672395	ISM1;MALAT1;MCCC1;AC093866.1	L2/L3-BS
gs_ind_0	Pituitary Adenoma	2/9	0.0202978143242677	0.0898174527804157	12.99239543726236	50.63451005551687	MALAT1;MEG3	L2/L3-BS
gs_ind_0	Pituitary Neoplasms	2/5	0.0060249496875374	0.0898174527804157	27.86257468766975	142.4291951533983	MALAT1;MEG3	L2/L3-BS
gs_ind_0	Post-traumatic Stress Disorder	1/1	0.0252611585944919	0.0898174527804157	116.2075471698113	427.4679860037169	LINC01090	L2/L3-BS
gs_ind_0	Prader-Willi Syndrome	1/19	0.3855157561437477	0.5874525807904727	3.12972972972973	2.983174548084875	MKRN3	L2/L3-BS
gs_ind_0	Schizophrenia	1/144	0.9761500465946792	0.9989420726423662	0.3936230359608178	0.0095016539164396	SNAP25-AS1	L2/L3-BS
gs_ind_0	Stroke	8/184	0.0928508593937914	0.2122305357572375	1.901978488313037	4.52054779079609	LINC02006;AL133334.1;DNAH3;SH3PXD2A;MEG3;AC084361.1;LINC01411;AP001407.1	L2/L3-BS
gs_ind_0	cerebral infarction	1/2	0.0498888686831949	0.1451312543511125	38.72830188679245	116.1057982081326	MEG3	L2/L3-BS
gs_ind_0	Alzheimer's Disease	66/1608	0.3958133224711571	0.7717417338189764	1.055864331738941	0.9785883525839152	AL137789.1;SYNJ1;AP005262.1;LINC02307;ZBED5-AS1;BANK1;AC078923.1;PCAT7;CDR2L;SLC14A2;AP003086.1;TMC5;SNX9;AL353595.1;ADAMTS2;SLC8A1-AS1;TRPM1;AC027329.1;PARP4P2;MALAT1;MFSD2A;PRDM9;PRRC2C;ZNF295-AS1;AC116634.1;PMEPA1;HAS2-AS1;ADGRE3;AP001341.1;OVCH1-AS1;CYFIP1;VWF;KHDRBS2-OT1;CHD4;LINC01684;LINC01151;AC034228.2;PLCG2;PPP1R37;AC116611.1;LINC02763;DLEU1;AC007402.1;LINC02109;TMEM94;C5orf64;TPRG1;CS;…	L5/L6
gs_ind_0	Amyotrophic Lateral Sclerosis	11/335	0.7870061017380441	0.9444073220856528	0.8449154482967401	0.2023735376683195	KRT18P55;AL136114.1;PAWR;LINC02422;RGS6;AL109984.1;KCNMB2-AS1;AL353595.1;PTH2R;LINC01320;LINC02408	L5/L6
gs_ind_0	Amyotrophic lateral Sclerosis	1/3	0.1144443941125714	0.4904759747681631	14.5453237410072	31.52940685798725	MALAT1	L5/L6
gs_ind_0	Autism Spectrum Disorder	12/414	0.9070474801269248	0.9447062869742248	0.7318971617265508	0.0714042396498862	SLC25A27;LINC01151;MED12;SCN1A;LINC00376;AC090987.1;NLGN2;ST7-AS2;IFNGR1;AC120036.1;LINC00636;GALNT10	L5/L6
gs_ind_0	Autosomal Dominant Nocturnal Frontal Lobe Epilepsy	1/5	0.18340008343177	0.5502002502953102	8.0775379696243	13.70019312164244	CHRNA2	L5/L6
gs_ind_0	Cerebral Palsy	2/44	0.5266261467471275	0.7717417338189764	1.421545003543586	0.9115861769672724	HNRNPL;TUT4	L5/L6
gs_ind_0	Charcot-Marie-Tooth Disease	1/30	0.7043541664163174	0.8804427080203967	1.226069991464455	0.4297056198942904	GARS1	L5/L6
gs_ind_0	Depression Disorder	1/19	0.5374266198281785	0.7717417338189764	1.95936223993778	1.216691551685066	HCG11	L5/L6
gs_ind_0	Down Syndrome	2/56	0.6585027319705554	0.8589166069181157	1.105891455731182	0.4620266412441183	CNN1;ABCC13	L5/L6
gs_ind_0	Dystonia	2/54	0.6387400785168675	0.8589166069181157	1.148479632816982	0.5148148045240181	NONO;FA2H	L5/L6
gs_ind_0	Epilepsy	14/239	0.091723059898926	0.4832970414917663	1.589119943745357	3.796378083710957	POLG;AC010230.1;MIB1;ATN1;SMC1A;SCN1A;GNAO1;CHRNA2;FLNA;PIGT;LINC01019;PURA;CYFIP1;SCN1A-AS1	L5/L6
gs_ind_0	Generalized Epilepsy with Febrile Seizures Plus	1/8	0.2769406410402212	0.639093787015895	4.843645083932854	6.219008219202673	SCN1A	L5/L6
gs_ind_0	Glioma	35/1346	0.9992885553676716	0.9992885553676716	0.5809977201895946	0.0004134948162048	ICOSLG;CD63;ENO2;MIB1;CIC;H3-3A;AC078923.1;POU3F3;SEPTIN14;NOS1;LDHB;TSIX;MALAT1;FUBP1;NLRP5;HAS2-AS1;SRRT;LINC00470;FBXW7;HNF4A;SNHG1;CPT1A;DLEU1;CCDC26;TNFAIP3;ILF2;KMT2D;DAB2IP;H3-3B;TGFB1;HNRNPM;LUCAT1;HCG11;LINC01089;SART3	L5/L6
gs_ind_0	Huntington's Disease	1/60	0.9132160774084171	0.9447062869742248	0.6042560909255789	0.054856035022033	HAP1	L5/L6
gs_ind_0	Hydrocephalus	1/19	0.5374266198281785	0.7717417338189764	1.95936223993778	1.216691551685066	CCDC88C	L5/L6
gs_ind_0	Intellectual Disability	9/138	0.0966594082983532	0.4832970414917663	1.802876977440568	4.212533356701103	PEG13;KDM5C;RGS6;PIGT;CYFIP1;PURA;SMC1A;CUL4B;CHAMP1	L5/L6
gs_ind_0	Intracranial Aneurysm	5/117	0.4988022519390611	0.7717417338189764	1.182059223037218	0.8221760329791236	AL691420.1;RGS6;OLFML2A;DRAM1;ALDH2	L5/L6
gs_ind_0	Ischemic Stroke	1/7	0.2470100793403612	0.617525198350903	5.589928057553957	7.816542502024179	MALAT1	L5/L6
gs_ind_0	Major Depression Disorder	1/6	0.2158467341091007	0.5886729112066384	6.60758665794637	10.13066390025186	LINC00578	L5/L6
gs_ind_0	Motor Neurone Disease	1/13	0.4097356225885635	0.7717417338189764	2.903309352517986	2.590457882771962	DCTN1	L5/L6
gs_ind_0	Multiple Sclerosis	38/742	0.0547965754471004	0.4109743158532533	1.38692950565606	4.027820227257859	PCAT7;AC023590.1;AL592429.2;LINC01934;TXK;NR1D1;RPL5;SETD1A;AC124293.1;DHRS4-AS1;AL138720.1;ALPK2;AL354833.1;WAKMAR2;HAS2-AS1;AL390957.1;AC008770.4;SNHG1;AC025165.2;MEF2C-AS2;ENTHD1;DLEU1;CCDC26;TOX2;MIRLET7BHG;AC104365.2;CORO1A;LINC00598;RPS6KA5;AXDND1;LZTFL1;EPS15L1;BCL2L14;ST7-AS2;LINC01980;SH2B3;AC137810.1;LINC01967	L5/L6
gs_ind_0	Muscular Dystrophy	4/55	0.1731866189821071	0.5502002502953102	2.128339593225144	3.731799874307701	DCTN1;TCAP;PABPN1;FHL1	L5/L6
gs_ind_0	Neuroblastoma	5/203	0.912453333208368	0.9447062869742248	0.6582806254734469	0.0603105758710201	SNHG1;MALAT1;HAND2-AS1;HAS2-AS1;CD55	L5/L6
gs_ind_0	Parkinson's Disease	11/276	0.5402192136732834	0.7717417338189764	1.045548772099598	0.6438283057597537	MCCC1;AC135050.2;SNHG1;AC126121.3;NR4A2;ISM1;MALAT1;SYT17;AJ009632.2;SETD1A;AC007998.4	L5/L6
gs_ind_0	Pituitary Adenoma	2/9	0.0469700783275048	0.4109743158532533	8.111646586345381	24.80739865060064	MALAT1;SNHG1	L5/L6
gs_ind_0	Pituitary Neoplasms	1/5	0.18340008343177	0.5502002502953102	8.0775379696243	13.70019312164244	MALAT1	L5/L6
gs_ind_0	Post-traumatic Stress Disorder	1/1	0.039696106362773	0.4109743158532533	72.75539568345324	234.7454422412721	LINC01090	L5/L6
gs_ind_0	Prader-Willi Syndrome	1/19	0.5374266198281785	0.7717417338189764	1.95936223993778	1.216691551685066	MKRN3	L5/L6
gs_ind_0	Schizophrenia	4/144	0.8310276344924206	0.9447062869742248	0.7662675013637427	0.1418301607388775	HCG25;EIF1B-AS1;LINC00598;SNAP25-AS1	L5/L6
gs_ind_0	Stroke	17/184	0.000913301140781	0.0273990342234305	2.653731343283582	18.57199257261273	TRIM29;SPINK2;LINC02006;DNAH12;AL133334.1;ADAMTS2;DNAH3;PAWR;CHD3;TTBK1;DYNC1H1;AC084361.1;SH2B3;PRPF8;LINC01411;RFTN2;ALDH2	L5/L6
gs_ind_0	Agenesis Corpus Callosum	1/12	0.4699631308223972	0.791516851911406	2.403037852607892	1.814536363433508	FGFR1	IN-SST
gs_ind_0	Alzheimer's Disease	81/1608	0.6178128552533515	0.8118384038943519	0.97117586160977	0.4676888591929218	AL137789.1;AP005262.1;B3GALT4;BANK1;SLC8A1-AS1;C11orf65;ST18;B3GALT1-AS1;AP001341.1;BIN1;ANKRD11;LINC01151;UNC5B;DLEU1;C9orf92;CELF2;OFCC1;STAU2-AS1;FAM178B;LINC02752;ANKLE2;AP001021.3;LINC02307;CFAP20DC;AL353595.1;ADAMTS2;ASIP;AC004160.1;PRRC2C;C12orf75;KHDRBS2-OT1;AC116611.1;RPS6KA2;LINC02109;AC004594.1;GPA33;AHNAK;SYNJ1;KCNQ1;HRK;SLC14A2;AC095060.1;AC005972.3;HID1;MFSD2A;HBEGF;ZNF295-AS1;ZFHX3…	IN-SST
gs_ind_0	Amyotrophic Lateral Sclerosis	14/335	0.8301776320567293	0.9839142305857532	0.8185628652101044	0.1523473077973956	LINC02055;KRT18P55;AL157786.1;LINC01170;PROCR;KDM4A;CPNE4;LINC02422;AC021594.2;AL353595.1;PTH2R;LAMA2;LINC01320;LINC02408	IN-SST
gs_ind_0	Autism Spectrum Disorder	16/414	0.9154440444748811	0.9986263349421312	0.744889716083061	0.0658080543553075	AL589740.1;DNMBP-AS1;LINC00907;LINC01151;TG;AC009055.1;LINC00461;AC013287.1;AACSP1;NLGN2;CA4;ESRRB;IFNGR1;AC120036.1;LINC00636;FGFR1	IN-SST
gs_ind_0	Cerebellar Ataxia, Mental Retardation and Disequilibrium Syndrome	1/2	0.1003038792045884	0.4012155168183537	18.46025878003697	42.45030485328922	VLDLR	IN-SST
gs_ind_0	Cerebral Palsy	1/44	0.9031836776205612	0.9986263349421312	0.6312065778570973	0.0642753479847096	TUT4	IN-SST
gs_ind_0	Charcot-Marie-Tooth Disease	3/30	0.1987593127229044	0.5782089097393585	2.354663958015913	3.804337948216464	NDRG1;GARS1;NEFL	IN-SST
gs_ind_0	Coma	1/17	0.5933294776332068	0.8118384038943519	1.673164174088388	0.8734007720355881	COL22A1	IN-SST
gs_ind_0	Depression Disorder	1/19	0.6342487530424624	0.8118384038943519	1.491682070240296	0.6791837995514148	HCG11	IN-SST
gs_ind_0	Down Syndrome	4/56	0.3254808168636511	0.6933625754520666	1.583711615487316	1.777639879742083	PRDM15;ABCC13;ITSN1;RIPPLY3	IN-SST
gs_ind_0	Dystonia	5/54	0.1430593346714118	0.4708421953156286	2.061913696060038	4.009382536402848	PRKRA;SLC16A2;FA2H;HPCA;PLA2G6	IN-SST
gs_ind_0	Epilepsy	14/239	0.3466812877260333	0.6933625754520666	1.191014573870364	1.2617005745441	PIGC;SCN1A-AS1;KIF4A;ATN1;LINC01019;KPNA7;ST3GAL5;GOLIM4;FLNA;LAMA2;EGFEM1P;SMC1A;MANBA;CACNA2D2	IN-SST
gs_ind_0	Familial Focal Epilepsy with Variable Foci	1/1	0.0514719848053181	0.3949919450132101	55.39186691312384	164.3320266723281	DEPDC5	IN-SST
gs_ind_0	Gaucher Disease	1/10	0.4107495158694575	0.7302213615457023	2.910107987158284	2.589331732999843	GBA3	IN-SST
gs_ind_0	Glioma	52/1346	0.995461633272212	0.9986263349421312	0.6837276333814606	0.003110069410238	ICOSLG;ENO2;CIC;ABCA2;MBNL2;CD46;AC078923.1;POU3F3;SEPTIN14;CD44;CBR3-AS1;CP;MIR4300HG;LDHB;CRNDE;DANCR;TSIX;FAT2;MACC1;BCL2L12;NLRP5;IDO1;PTCSC2;CHEK1;SNHG1;BCL6;TFRC;CPT1A;MBNL3;SAMMSON;NDRG1;NEFM;DLEU1;CCDC26;TUSC7;GACAT3;FGFR1;UBE2R2-AS1;LINC01471;FYN;RASSF2;LINC00461;LAMB3;LINC01476;KMT2D;H3-3B;LUCAT1;HCG11;PTPRN;LINC01089;ITSN1;ELOVL2	IN-SST
gs_ind_0	Huntington's Disease	2/60	0.8230007845681904	0.9839142305857532	0.782788639931497	0.1524857593320995	HAP1;HIP1	IN-SST
gs_ind_0	Hydrocephalus	1/19	0.6342487530424624	0.8118384038943519	1.491682070240296	0.6791837995514148	CCDC88C	IN-SST
gs_ind_0	Intellectual Disability	7/138	0.5719396462489136	0.8118384038943519	1.048718077727544	0.5859416591280012	PIGC;KIF4A;SATB2;KDM5C;CHAMP1;SMC1A;CUL4B	IN-SST
gs_ind_0	Intracranial Aneurysm	7/117	0.397264187119535	0.7302213615457023	1.253410772481161	1.157090868537285	CARD11;AL691420.1;CPNE4;AC022166.1;TMOD1;DRAM1;C9orf92	IN-SST
gs_ind_0	Major Depression Disorder	1/6	0.2718283200817223	0.6228144654194859	5.030583095278105	6.552760009225693	LINC00578	IN-SST
gs_ind_0	Motor Neurone Disease	1/13	0.4973075038563073	0.7956920061700917	2.210351201478743	1.544033591082561	DCTN1	IN-SST
gs_ind_0	Multiple Sclerosis	42/742	0.2724813286210251	0.6228144654194859	1.13530018240939	1.476100478886606	ERG;PRKRA;AL589740.1;ETV3L;DNMBP-AS1;MARCHF1;AC023590.1;AL592429.2;LINC01934;NR1D1;IL12A-AS1;TLL1;CADM3-AS1;TG;ETV3;FAM241A;THEMIS;SETD1A;AL138720.1;IFNG-AS1;ALPK2;ZFHX3;AL390957.1;CASC19;AC008770.4;AL356234.2;SNHG1;MANBA;CARD11;AC025165.2;MIR3681HG;MEF2C-AS2;ENTHD1;DLEU1;CCDC26;AC084064.1;RBM17;BCL2L14;ZBTB46;AC137810.1;LINC01967;ADAMTSL4-AS1	IN-SST
gs_ind_0	Muscular Dystrophy	6/55	0.061717491408314	0.3949919450132101	2.445985276493751	6.81252858839465	COL6A3;TCAP;DCTN1;PABPN1;FHL1;LAMA2	IN-SST
gs_ind_0	Neuroblastoma	3/203	0.9986263349421312	0.9986263349421312	0.3117114104868183	0.0004284814351358	LAMA5;SNHG1;BCL6	IN-SST
gs_ind_0	Parkinson's Disease	20/276	0.0741770618811352	0.3956109966993877	1.505807261693	3.91705690518077	AC135050.2;GFPT2;CP;MARCHF3;STAP1;ZSCAN16-AS1;AC007998.4;CAMK2D;SNHG1;MROH3P;IGSF9B;ITGA2B;PCA3;AC093866.1;KCNN3;AC097478.4;FYN;PRDM15;RNF19A;SETD1A	IN-SST
gs_ind_0	Pituitary Adenoma	3/9	0.0089863763223921	0.1437820211582747	10.00415413264575	47.1400303670878	IFNG-AS1;SNHG1;GADD45G	IN-SST
gs_ind_0	Pituitary Neoplasms	1/5	0.2322743963980475	0.6193983903947935	6.149722735674676	8.977585797723243	GADD45G	IN-SST
gs_ind_0	Post-traumatic Stress Disorder	1/1	0.0514719848053181	0.3949919450132101	55.39186691312384	164.3320266723281	LINC01090	IN-SST
gs_ind_0	Restless legs Syndrome	3/26	0.1471381860361339	0.4708421953156286	2.757676611593169	5.284764833600094	AC110014.1;LINC02086;LINC01478	IN-SST
gs_ind_0	Schizophrenia	3/144	0.9817362061144456	0.9986263349421312	0.4471182001829296	0.0082415670000031	LINC00461;SNAP25-AS1;CRNDE	IN-SST
gs_ind_0	Stroke	19/184	0.0026870931867669	0.0859869819765433	2.253602943375908	13.33974124172295	KCNQ1;DYNC1H1;HNF1A-AS1;AC084361.1;DNAH10;ADAMTS2;LINC01411;AP001407.1;LINC02006;ZFHX3;COL5A1;TRIM29;AL133334.1;DNAH8;DNAH3;DNAH12;NOSTRIN;DNAH2;RFTN2	IN-SST
gs_ind_0	West Syndrome	1/2	0.1003038792045884	0.4012155168183537	18.46025878003697	42.45030485328922	LINC00581	IN-SST
gs_ind_0	Alzheimer's Disease	6/1608	0.9819635994327304	0.9819635994327304	0.4824173294800644	0.0087804966774177	KIAA1549L;COL4A2;CELF4;LINC01965;SERINC5;KCNQ1OT1	Mic
gs_ind_0	Amyotrophic Lateral Sclerosis	5/335	0.0753860079998172	0.1922073406668067	2.588406214729967	6.691375854101084	ADAMTSL1;KALRN;ATP2B2;SMIM2-AS1;DPP6	Mic
gs_ind_0	Autism Spectrum Disorder	6/414	0.0592364305732563	0.1922073406668067	2.515380139253968	7.109013997426623	NOVA1;MAPT;ATP2B2;CACNA1C;RGS7;PPP2R2B	Mic
gs_ind_0	Cerebral Palsy	1/44	0.2614983008992796	0.4279063105624575	5.037882467217096	6.757450259858362	KALRN	Mic
gs_ind_0	Depression Disorder	1/19	0.1224179723921237	0.2203523503058227	11.9029311001142	24.99989385918366	KCNQ1OT1	Mic
gs_ind_0	Dystonia	1/54	0.310909674174042	0.430490318087135	4.088324338554693	4.776196542772439	SLC16A2	Mic
gs_ind_0	Epilepsy	1/239	0.8132823739219743	0.8611225135644435	0.8843121622818673	0.1827669019391396	CHRNA7	Mic
gs_ind_0	Glioma	8/1346	0.7369159506345551	0.8290304444638745	0.8671070653847919	0.2647116899601794	PTPRZ1;NOVA1;ANGPTL4;SMOC1;EGFR;LINC00511;SOX2;KCNQ1OT1	Mic
gs_ind_0	Intellectual Disability	3/138	0.067134574634811	0.1922073406668067	3.928126893209231	10.61009109644126	MEIS2;KIRREL3;CHRNA7	Mic
gs_ind_0	Intracranial Aneurysm	3/117	0.044884456490222	0.1922073406668067	4.667731212930978	14.4870680426296	PLCE1;SLC35F3;PDZD2	Mic
gs_ind_0	Motor Neurone Disease	1/13	0.085425484740803	0.1922073406668067	17.63661971830986	43.38803875978365	MAPT	Mic
gs_ind_0	Multiple Sclerosis	5/742	0.587116480164557	0.754864045925859	1.063599677158999	0.5664009120431348	ADAMTSL1;RORA;LINC00511;SMIM2-AS1;KCNQ1OT1	Mic
gs_ind_0	Parkinson's Disease	3/276	0.2917617169059565	0.430490318087135	1.893394089879669	2.332316632922574	MAPT;SEMA5A;AC079385.1	Mic
gs_ind_0	Prader-Willi Syndrome	1/19	0.1224179723921237	0.2203523503058227	11.9029311001142	24.99989385918366	MKRN3	Mic
gs_ind_0	Progressive Supranuclear Plasy	1/3	0.0203767257771324	0.1833905319941922	88.35211267605634	343.9867512851743	MAPT	Mic
gs_ind_0	Schizophrenia	1/144	0.6327494681484749	0.7592993617781698	1.49771801540953	0.6854766597948899	LINC00511	Mic
gs_ind_0	Stroke	4/184	0.0355652974479424	0.1922073406668067	3.87347112721074	12.92339060780368	KALRN;RFTN2;DNAH5;DNAH9	Mic
gs_ind_0	Von Hippel-Lindau Syndrome	1/1	0.0068376068376068	0.1230769230769231	441.9295774647888	2203.159250165284	ATP2B2	Mic
gs_ind_0	Agenesis Corpus Callosum	2/12	0.0870975668357617	0.2239651718633873	5.487087283425956	13.39247841210704	ARX;SLC12A6	OPC
gs_ind_0	Alzheimer's Disease	72/1608	0.2580207270474279	0.4644373086853702	1.115126752939965	1.510679340436786	MPP3;AP005262.1;MAP1LC3A;LINC02307;BANK1;ZBED5-AS1;SNHG14;KCNQ1;G3BP1;SH3PXD2A;SLC14A2;AL353595.1;BMP2;MIAT;SPEG;TRPM1;CTNND1;PARP4P2;SLC4A8;MALAT1;NPC1;TULP4;LNC-LBCS;ALKBH3;MICAL2;ADGRE3;AP001341.1;OVCH1-AS1;VWF;KHDRBS2-OT1;ITGB5;STRADA;CHD4;CCDC85C;CLU;NECTIN2;COL12A1;AC034228.2;FERMT2;CXXC5;RBMS3;SREBF1;AC116611.1;C4orf50;ADARB2;AKAP12;DLEU1;TOMM40;PPP1R37;LINC02763;HTRA1;LINC02109;DENND2B;CS…	OPC
gs_ind_0	Amyotrophic Lateral Sclerosis	15/335	0.4291477482937659	0.6179727575430229	1.112089155099051	0.9407762888295292	KRT18P55;EPB41;AL136114.1;AL157786.1;LINC01937;ADAMTSL1;ZNF746;PROCR;LINC02422;RGS6;NEDD4L;ATP2B2;AL353595.1;LINC01320;LINC02408	OPC
gs_ind_0	Amyotrophic lateral Sclerosis	1/3	0.1202128985742813	0.2885109565782752	13.78633257403189	29.20622083820955	MALAT1	OPC
gs_ind_0	Angelman Syndrome	1/2	0.0818323389245375	0.2239651718633873	22.98177676537585	57.52528949422302	SNHG14	OPC
gs_ind_0	Autism Spectrum Disorder	12/414	0.9373995098265028	0.9704113952087308	0.6916454414108465	0.0447119150556112	ITGA8;ARX;MTPAP;SNHG14;NEDD4L;ATP2B2;KLHL11;LINC00200;MIAT;PKP4;RNF7;ATXN1L	OPC
gs_ind_0	Cerebral Palsy	1/44	0.848315609214368	0.9704113952087308	0.785876993166287	0.1292787550238309	RASSF5	OPC
gs_ind_0	Charcot-Marie-Tooth Disease	5/30	0.0073757189694486	0.1721871425972986	5.024839634229562	24.66976119230232	GARS1;HK1;NDRG1;HSPB8;NEFL	OPC
gs_ind_0	Coma	2/17	0.1569648095493004	0.353170821485926	3.713368273418469	6.876168956117301	COL22A1;SLC7A7	OPC
gs_ind_0	Down Syndrome	1/56	0.9095649148793684	0.9704113952087308	0.6144800837283753	0.0582458969367576	DOP1B	OPC
gs_ind_0	Dysautonomia	1/15	0.4732997498632891	0.6310663331510522	2.371298405466971	1.773793739768343	LIFR	OPC
gs_ind_0	Dyslexia	1/5	0.1922481084094676	0.364259573828465	7.656036446469248	12.62456301062432	DCDC2	OPC
gs_ind_0	Dystonia	2/54	0.6668041199583289	0.8387839308274231	1.088264138607388	0.4410287815065747	PLA2G6;NPC1	OPC
gs_ind_0	Epilepsy	9/239	0.6756870553887575	0.8387839308274231	0.93839069142526	0.3678728415961281	BRAT1;PIGC;ARX;TUBB2A;GABRG2;MEF2C;PURA;SMC1A;STRADA	OPC
gs_ind_0	Essential Tremor	1/2	0.0818323389245375	0.2239651718633873	22.98177676537585	57.52528949422302	DRD3	OPC
gs_ind_0	Generalized Epilepsy with Febrile Seizures Plus	1/8	0.2894387089058541	0.496180643838607	4.590888382687927	5.691837212921326	GABRG2	OPC
gs_ind_0	Glioma	45/1346	0.9704113952087308	0.9704113952087308	0.7459057213187064	0.0224034115777881	ICOSLG;CASC15;ENO2;SAMD12-AS1;ALDH1A3;SNHG14;SEPTIN14;GPC3;CAMK2A;MIAT;MIR4300HG;VEGFA;TSIX;MALAT1;HHIP;BCAN;PBRM1;TFRC;C12orf57;CDKN1C;IMP3;PROM1;EGFR;NDRG1;NEFM;DLEU1;CPEB4;TUSC7;OIP5-AS1;NFKBIA;LIFR;INA;FBLN1;LINC01471;DAB2IP;LINC01476;SNHG18;SMOC1;H3-3B;LUCAT1;FABP7;LINC01089;MIR100HG;ELOVL2;CCT7	OPC
gs_ind_0	Huntington's Disease	1/60	0.923905815270055	0.9704113952087308	0.5727110889914052	0.0453273016439798	CARD16	OPC
gs_ind_0	Intellectual Disability	7/138	0.3547899177549126	0.5805653199625843	1.312855629068308	1.360419660728289	PIGC;SATB2;RGS6;CHAMP1;PURA;SMC1A;CUL4B	OPC
gs_ind_0	Intracranial Aneurysm	9/117	0.0549799960885126	0.2199199843540507	2.044045712542624	5.92933891524044	CAMK2B;RP1;AL691420.1;RBMS3;RGS6;PROM1;OLFML2A;SLC2A14;PLB1	OPC
gs_ind_0	Ischemic Stroke	2/7	0.0317678670111954	0.2187795418640195	10.48574994799251	36.16849699584821	MALAT1;MIAT	OPC
gs_ind_0	Motor Neurone Disease	1/13	0.4262333379338546	0.6179727575430229	2.751799544419134	2.346647532368081	DCTN1	OPC
gs_ind_0	Multiple Sclerosis	32/742	0.4524219912091111	0.6264304493664616	1.052076002814919	0.8344434828316144	CASC15;SNHG14;AL592429.2;MYO5B;LINC01934;NR1D1;IL12A-AS1;MEF2C;SIDT1;FAM241A;ADAMTSL1;AL138720.1;IFNG-AS1;AL390957.1;AC008770.4;SOX9-AS1;RASGRP1;IKZF3;DLEU1;SPEF2;RMI2;RRAS2;LINC00598;KLF3;SPATA48;HBS1L;RGCC;CYFIP2;SH2B3;AC137810.1;LINC01967;MIR100HG	OPC
gs_ind_0	Muscular Dystrophy	6/55	0.0261140805105629	0.2187795418640195	3.058769513314968	11.1500732492195	DYSF;VCP;ACTN1;SGCG;DCTN1;FHL1	OPC
gs_ind_0	Neuroblastoma	6/203	0.8597527569129433	0.9704113952087308	0.7439202148062908	0.1124140983599573	CASC15;SAMD12-AS1;GSTP1;MALAT1;MIAT;MIR100HG	OPC
gs_ind_0	Parkinson's Disease	19/276	0.0209870258299316	0.2187795418640195	1.799624177889132	6.953479409073684	GFPT2;SYT11;VCP;NR4A2;STAP1;ISM1;MALAT1;ZSCAN16-AS1;UCHL1;ITGA8;TPM1;RBMS3;SREBF1;WNT9A;BDNF;PCA3;KCNN3;AJ009632.2;RNF19A	OPC
gs_ind_0	Pituitary Adenoma	2/9	0.0515486818322956	0.2199199843540507	7.68649885583524	22.79222654488058	MALAT1;IFNG-AS1	OPC
gs_ind_0	Pituitary Neoplasms	1/5	0.1922481084094676	0.364259573828465	7.656036446469248	12.62456301062432	MALAT1	OPC
gs_ind_0	Prader-Willi Syndrome	3/19	0.0425404664735593	0.2187795418640195	4.905120167189133	15.48693346966215	SNHG14;OCA2;MKRN3	OPC
gs_ind_0	Schizophrenia	3/144	0.9448373141853202	0.9704113952087308	0.5577596360830186	0.0316486876458084	LINC00598;OIP5-AS1;MIAT	OPC
gs_ind_0	Spinocerebellar Ataxia	1/5	0.1922481084094676	0.364259573828465	7.656036446469248	12.62456301062432	ATXN7L3B	OPC
gs_ind_0	Stroke	15/184	0.0095659523665165	0.1721871425972986	2.169993325151261	10.0894818606189	NINJ2-AS1;DNAH12;LINC02006;DNAH8;KCNQ1;SH3PXD2A;ANK2;DNAH2;MICAL2;AC084361.1;HTRA1;SH2B3;DNAH3;MIR100HG;NIN	OPC
gs_ind_0	Tuberous Sclerosis	1/13	0.4262333379338546	0.6179727575430229	2.751799544419134	2.346647532368081	KIF1A	OPC
gs_ind_0	Von Hippel-Lindau Syndrome	1/1	0.0417853751187084	0.2187795418640195	68.95899772209567	218.9592218000554	ATP2B2	OPC
gs_ind_0	West Syndrome	1/2	0.0818323389245375	0.2239651718633873	22.98177676537585	57.52528949422302	LINC00581	OPC
gs_ind_0	cerebral infarction	1/2	0.0818323389245375	0.2239651718633873	22.98177676537585	57.52528949422302	SNHG14	OPC
gs_ind_0	Alzheimer's Disease	41/1608	0.6591838981908333	0.7298107444255655	0.9468570924799437	0.3946052753451017	ANKRD33B;DCHS2;MPP3;MAP1LC3A;LINC02307;ZBED5-AS1;TP53INP2;AC078923.1;SH3PXD2A;SLC14A2;SNX9;ZNF57;MIAT;PDE10A;APLP1;ASIP;PARP4P2;INSIG1;SH3TC1;LFNG;SIPA1L2;AP001341.1;OVCH1-AS1;AGBL1;AC034228.2;MAML3;NKAIN2;CDH13;AC116611.1;LINC02763;CHST1;CELF4;RUNX2;OFCC1;AL512328.1;FOXN3;LNX1;LINC01122;AC069272.1;CACNA1A;AL353604.1	Astrocyte
gs_ind_0	Amyotrophic Lateral Sclerosis	10/335	0.3997086073319286	0.582850488713589	1.186627116549252	1.088160180204302	ANK3;KRT18P55;AL136114.1;KIF5A;SQLE;RGS6;NEDD4L;VLDLR-AS1;CREB5;LINC01320	Astrocyte
gs_ind_0	Autism Spectrum Disorder	12/414	0.4216049525279263	0.582850488713589	1.141576238006622	0.9859640252610294	ANK3;TMEM14B;LINC00907;MEG3;NEDD4L;CHST1;GPCPD1;ST7-AS2;LINC00200;MIAT;KHDRBS3;SERPINI1	Astrocyte
gs_ind_0	Batten Disease	2/4	0.0040670382579357	0.1032362279997351	36.9927797833935	203.6393429328257	ATP5MC3;ATP5MC1	Astrocyte
gs_ind_0	Cerebrovascular Disease	1/3	0.0776840470456279	0.3010256823018081	22.03655913978494	56.30573031709166	MEG3	Astrocyte
gs_ind_0	Charcot-Marie-Tooth Disease	1/30	0.555490639293292	0.6623157622343097	1.857663568434481	1.092126952719031	NEFL	Astrocyte
gs_ind_0	Coma	1/17	0.3680011305562327	0.5704017523621606	3.329749103942652	3.328647851540494	CACNA1A	Astrocyte
gs_ind_0	Down Syndrome	1/56	0.7806929132601927	0.8301205530951232	0.982369466240434	0.2432085520694392	CNN2	Astrocyte
gs_ind_0	Dysautonomia	1/15	0.33289318895134	0.5704017523621606	3.790507971820541	4.169307057872468	EPB41L4B	Astrocyte
gs_ind_0	Epilepsy	9/239	0.1844258665202257	0.5139479678795197	1.534348374751532	2.593827747717334	SCN8A;EEF1A2;VPS13A;PHF6;TUBB2A;MEF2C;SCARB2;SCN1A-AS1;SPTAN1	Astrocyte
gs_ind_0	Gaucher Disease	1/10	0.2364219782474781	0.5235058089765586	5.791171477079796	8.35166281785521	GBA3	Astrocyte
gs_ind_0	Glioma	26/1346	0.9810958803022536	0.9810958803022536	0.6669813769761024	0.0127293975279902	PIK3R1;H3-3A;AC078923.1;PSG8;SEPTIN14;MIR210HG;MIR22HG;GAP43;MIAT;VEGFA;PRKCB;DANCR;OCIAD2;MEG3;CPEB4;MT1E;TUSC7;NFKBIA;INA;TUNAR;QKI;HIF1A;H3-3B;LUCAT1;FABP7;LINC01089	Astrocyte
gs_ind_0	Huntington's Disease	1/60	0.8033424707372161	0.8301205530951232	0.9156049516580824	0.2004938314700511	MEG3	Astrocyte
gs_ind_0	Intellectual Disability	5/138	0.3050847047403311	0.5704017523621606	1.517959561618088	1.802069708411369	EEF1A2;SCN8A;PAK3;RGS6;NSDHL	Astrocyte
gs_ind_0	Intracranial Aneurysm	5/117	0.199814414579948	0.5139479678795197	1.808888888888889	2.912973653432745	PDZD2;CARD11;ATP2B1;AL691420.1;RGS6	Astrocyte
gs_ind_0	Ischemic Stroke	2/7	0.013505645274706	0.1373852484963596	16.80505415162455	72.3398345503628	MEG3;MIAT	Astrocyte
gs_ind_0	Meningioma	1/17	0.3680011305562327	0.5704017523621606	3.329749103942652	3.328647851540494	MEG3	Astrocyte
gs_ind_0	Motor Neurone Disease	1/13	0.2958496745483318	0.5704017523621606	4.398709677419355	5.35720527484508	SOD1	Astrocyte
gs_ind_0	Multiple Sclerosis	24/742	0.175478706403735	0.5139479678795197	1.29004751792749	2.244989163549527	AL592429.2;MYO5B;MEF2C;YWHAG;SGCD;SIDT1;THEMIS;PKIA-AS1;AL138720.1;BACH2;AC008770.4;MCTP1;CARD11;MIR3681HG;MEG3;MEF2C-AS2;NDFIP1;MIRLET7BHG;AC104365.2;LINC00598;LINC02163;LINC01122;ST7-AS2;AC137810.1	Astrocyte
gs_ind_0	Muscular Dystrophy	2/55	0.4324374593681467	0.582850488713589	1.711427511049631	1.434719744906335	VCP;SGCD	Astrocyte
gs_ind_0	Neuroblastoma	5/203	0.6337526791001398	0.727641964892753	1.00760314907935	0.4595642663677787	GSTP1;MEG3;CHD5;GAP43;MIAT	Astrocyte
gs_ind_0	Non-functioning Pituitary Adenoma	1/1	0.0265906932573599	0.1373852484963596	110.2258064516129	399.8103840223588	MEG3	Astrocyte
gs_ind_0	Non-functioning Pituitary Neoplasms	1/1	0.0265906932573599	0.1373852484963596	110.2258064516129	399.8103840223588	MEG3	Astrocyte
gs_ind_0	Parkinson's Disease	8/276	0.4535840547055014	0.585879403994606	1.160570605389832	0.917517734917901	VCP;LINGO1;AC079385.1;WNT9A;IGSF11;SIPA1L2;PCA3;UCHL1	Astrocyte
gs_ind_0	Pituitary Adenoma	1/9	0.2155265671752824	0.5139479678795197	6.473750790638836	9.93507821774099	MEG3	Astrocyte
gs_ind_0	Pituitary Neoplasms	1/5	0.1261137120169646	0.4343916747251003	12.23775388291517	25.33914199937733	MEG3	Astrocyte
gs_ind_0	Post-traumatic Stress Disorder	1/1	0.0265906932573599	0.1373852484963596	110.2258064516129	399.8103840223588	LINC01090	Astrocyte
gs_ind_0	Schizophrenia	4/144	0.5370117741550811	0.6623157622343097	1.16980172852059	0.7273069805583237	MIR22HG;LINC00598;SNAP25-AS1;MIAT	Astrocyte
gs_ind_0	Spinocerebellar Ataxia	2/5	0.0066604018064345	0.1032362279997351	26.41825683341929	132.3970877731969	RRP1B;ATXN7L3B	Astrocyte
gs_ind_0	Stroke	6/184	0.3645059796420027	0.5704017523621606	1.339487467849593	1.351827258541477	NINJ2-AS1;SH3PXD2A;MEG3;AC084361.1;SRRM4;DNAH3	Astrocyte
gs_ind_0	cerebral infarction	1/2	0.0524792386494514	0.232408056876142	36.7347670250896	108.2697616192308	MEG3	Astrocyte
gs_ind_0	Agenesis Corpus Callosum	1/12	0.1908439793483698	0.371085515399608	7.359230220955096	12.18908600014623	FGFR1	COP
gs_ind_0	Alzheimer's Disease	29/1608	0.4578080785220148	0.5722600981525185	1.057224328440426	0.8260148920393219	LINC02307;KCNQ1;DAB1;DENND3;MIAT;PDE10A;MALAT1;TULP4;SH3TC1;PDE1A;GABRA2;KHDRBS2-OT1;BIN1;CCND1;FARP2;ANKRD11;ARHGAP20;CELF4;HTRA1;AC007402.1;DENND2B;ELMO1;SETD7;VAT1;NKAIN3;DSCAML1;COL4A2;CACNA1A;LAMA1	COP
gs_ind_0	Amyotrophic Lateral Sclerosis	8/335	0.229497497242947	0.378127252721299	1.488603821310809	2.191021116682592	LINC02055;ARHGEF2;ANKS1B;RGS6;ATP2B2;C9orf72;TNIP1;FHDC1	COP
gs_ind_0	Amyotrophic lateral Sclerosis	1/3	0.0515205926869447	0.1288014817173617	33.91147540983606	100.5737616692918	MALAT1	COP
gs_ind_0	Attention Deficit Hyperactivity Disorder	1/6	0.1004141889554011	0.21965603833994	15.4053651266766	35.40848854961279	SLC9A9	COP
gs_ind_0	Autism Spectrum Disorder	7/414	0.5933943257780068	0.6699613355558142	1.026046711871704	0.5354898116056448	MEG3;ATP2B2;SLC9A9;CACNA1C;MIAT;FGFR1;NXPE3	COP
gs_ind_0	Cerebral Palsy	1/44	0.5410715506670968	0.6312501424449463	1.933484077633314	1.187553176006075	HNRNPL	COP
gs_ind_0	Cerebro-Oculo-Facio-Skeletal Syndrome	1/1	0.0174738841405508	0.0679539938799198	169.6229508196721	686.4721980045813	ERCC6	COP
gs_ind_0	Cerebrovascular Disease	1/3	0.0515205926869447	0.1288014817173617	33.91147540983606	100.5737616692918	MEG3	COP
gs_ind_0	Charcot-Marie-Tooth Disease	1/30	0.4115866401564363	0.5335382372398249	2.858849680466796	2.537903019103833	DNM2	COP
gs_ind_0	Chiari Malformation	1/1	0.0174738841405508	0.0679539938799198	169.6229508196721	686.4721980045813	FGFR3	COP
gs_ind_0	Coma	1/17	0.2592872590088907	0.378127252721299	5.124192747143566	6.916731314178857	CACNA1A	COP
gs_ind_0	Down Syndrome	2/56	0.2561855842324756	0.378127252721299	2.594911044655076	3.533887802800866	DIP2A;DSCAML1	COP
gs_ind_0	Dystonia	1/54	0.6158792090763411	0.6736178849272481	1.569020989734947	0.7605114148198252	SDHA	COP
gs_ind_0	Epilepsy	7/239	0.1231362551158105	0.2535158193560805	1.864365214110545	3.904845397910513	SCN8A;PIGC;CNTN2;VPS13A;MEF2C;CHRNA7;TRAPPC10	COP
gs_ind_0	Glioma	14/1346	0.9944060795736676	0.9944060795736676	0.532515146807519	0.0029872102768506	SLC16A8;CCND1;CDKN1C;PTPRZ1;MALAT1;HDAC4;DAB2IP;MEG3;CPEB4;AKAP6;MIAT;VEGFA;PBRM1;FGFR1	COP
gs_ind_0	Huntington's Disease	3/60	0.0867269800574	0.2023629534672667	3.479766820500364	8.507995965580413	FGFR3;HIP1;MEG3	COP
gs_ind_0	Hydrocephalus	2/19	0.04259496631373	0.124235318415046	8.139700078926598	25.68904968524671	FGFR3;CCDC88C	COP
gs_ind_0	Intellectual Disability	6/138	0.0329366119475919	0.1102362964065091	2.859177663867379	9.758860612931858	PIGC;SCN8A;RGS6;KIRREL3;CHAMP1;CHRNA7	COP
gs_ind_0	Intracranial Aneurysm	3/117	0.3355233649745497	0.4516660682349707	1.728013466370667	1.887100749919914	CAMK2B;SLC24A3;RGS6	COP
gs_ind_0	Ischemic Stroke	3/7	0.0001718059703613	0.0060132089626484	44.92427063935444	389.4550070814097	MALAT1;MEG3;MIAT	COP
gs_ind_0	Meningioma	1/17	0.2592872590088907	0.378127252721299	5.124192747143566	6.916731314178857	MEG3	COP
gs_ind_0	Motor Neurone Disease	1/13	0.2050153773875759	0.3776599057139556	6.769180327868852	10.7269189600648	KIF3A	COP
gs_ind_0	Multiple Sclerosis	10/742	0.8539014532564189	0.9056530564840808	0.7717157927396835	0.1218843957709759	ARHGEF3;CLSTN2;SOX9-AS1;PITPNM2;MEG3;ARHGAP26;MIRLET7BHG;MEF2C;ELMO1;RPS6KA5	COP
gs_ind_0	Muscular Dystrophy	2/55	0.2496707866413506	0.378127252721299	2.643930397067176	3.668749763910202	SGCG;VCP	COP
gs_ind_0	Neuroblastoma	5/203	0.280915153159373	0.3932812144231222	1.575545160129543	2.000473788274752	GSTP1;MALAT1;MEG3;MIAT;B3GAT1	COP
gs_ind_0	Non-functioning Pituitary Adenoma	1/1	0.0174738841405508	0.0679539938799198	169.6229508196721	686.4721980045813	MEG3	COP
gs_ind_0	Non-functioning Pituitary Neoplasms	1/1	0.0174738841405508	0.0679539938799198	169.6229508196721	686.4721980045813	MEG3	COP
gs_ind_0	Parkinson's Disease	5/276	0.5331731640849288	0.6312501424449463	1.135017100762957	0.7138224946436216	VCP;MALAT1;AJ009632.2;INPP5F;CACNA1B	COP
gs_ind_0	Pituitary Adenoma	2/9	0.0100391764763504	0.0679539938799198	19.02946593001841	87.55952406548599	MALAT1;MEG3	COP
gs_ind_0	Pituitary Neoplasms	2/5	0.0029187431627384	0.0340520035652818	40.80899763220205	238.1858845062029	MALAT1;MEG3	COP
gs_ind_0	Schizophrenia	1/144	0.923763348237062	0.9509328584793284	0.5746844119495059	0.0455721042136137	MIAT	COP
gs_ind_0	Stroke	10/184	0.001273235383889	0.0222816192180588	3.646418338108881	24.30773230821301	LRCH1;CHD3;KCNQ1;MEG3;DYNC1H1;AC084361.1;SRRM4;HTRA1;ILF3;NIN	COP
gs_ind_0	Von Hippel-Lindau Syndrome	1/1	0.0174738841405508	0.0679539938799198	169.6229508196721	686.4721980045813	ATP2B2	COP
gs_ind_0	cerebral infarction	1/2	0.0346456931563314	0.1102362964065091	56.53005464480874	190.0869361071273	MEG3	COP
gs_ind_0	Alzheimer's Disease	5/1608	0.2906056724723158	0.348726806966779	1.669493815611683	2.063140437051944	SND1;SOX2-OT;MALAT1;BMPER;RAPGEF1	OL
gs_ind_0	Amyotrophic Lateral Sclerosis	3/335	0.036538900570171	0.073077801140342	5.453185595567867	18.04665144128297	NFASC;MOB3B;CNTN4	OL
gs_ind_0	Amyotrophic lateral Sclerosis	1/3	0.006823327574982	0.0409399654498922	273.9913043478261	1366.506426494722	MALAT1	OL
gs_ind_0	Glioma	3/1346	0.6268590387491524	0.6838462240899844	1.072356178872936	0.5008263476204047	MALAT1;SOX2-OT;H3-3B	OL
gs_ind_0	Intellectual Disability	1/138	0.2731704930235178	0.348726806966779	4.853596837944664	6.298314406174334	TRIO	OL
gs_ind_0	Ischemic Stroke	1/7	0.0158547139618064	0.0475641418854193	105.3010033444816	436.3977279364215	MALAT1	OL
gs_ind_0	Multiple Sclerosis	1/742	0.83877067996504	0.83877067996504	0.793778768067079	0.1395605440898402	RRAS2	OL
gs_ind_0	Neuroblastoma	2/203	0.0757339556378381	0.1298296382362939	5.970105163653551	15.40602750063728	MALAT1;SOX2-OT	OL
gs_ind_0	Neurodevelopmental Disability	1/2	0.0045536417876843	0.0409399654498922	456.7391304347826	2462.658819963084	SOX2-OT	OL
gs_ind_0	Parkinson's Disease	2/276	0.1278733687460657	0.1918100531190986	4.319108335501778	8.883174085757199	CAMK2D;MALAT1	OL
gs_ind_0	Pituitary Adenoma	1/9	0.0203421189806253	0.0488210855535008	80.49360613810742	313.5275636338332	MALAT1	OL
gs_ind_0	Pituitary Neoplasms	1/5	0.0113484741068007	0.0453938964272029	152.1594202898551	681.4721327572074	MALAT1	OL
gs_ind_0	Parkinson's Disease	1/276	0.0524216524216524	0.0524216524216524	54.33212341197822	160.1947646557535	SEMA5A	Progenitor
