# Supplementary material for: Charting the human-specific properties of gene expression networks in the infant prefrontal cortex
Source: Sci Adv. 2026 Jun 3;12(23):eaea3316. doi: 10.1126/sciadv.aea3316 (PMC13232592; doi:10.1126/sciadv.aea3316)
Supplement: Supplementary file 2 — Data S1 [file sciadv.aea3316_data_s1.zip › csv_resubmission/5_riskgenes___ptr_infant.csv]

Gene_set	Term	Overlap	P-value	Adjusted P-value	Odds Ratio	Combined Score	Genes	intersect_celltype
gs_ind_0	Alzheimer's Disease	52/1608	0.0318425814692233	0.4357265885092927	1.426419462570591	4.916797771828942	ANKRD33B;DCHS2;PYGL;AL353588.1;AC005699.1;AC095060.1;LINC01117;AC003005.2;GATD3A;AC105411.1;EDIL3-DT;AC005999.2;MCF2L2;LINC02762;GABRG3;AC008164.1;NHLRC3;PRTN3;PER3;JADE2;HAS2-AS1;CYP1B1-AS1;AC104964.2;DACH1;FN3K;AC069272.1;NR3C2;H6PD;SEMA4D;CDH13;SMIM12;BCAR3;AC243964.3;BTD;ZNF573;SCARB1;PRTFDC1;AC099520.1;AC019131.1;EIPR1;FAM163A;SLC24A4;CBFA2T3;TRMO;AC073114.1;MAST3;AF165147.1;SNHG3;AC087857.1…	L2/L3
gs_ind_0	Amyotrophic Lateral Sclerosis	9/335	0.5018899155680834	0.887959081389686	1.096195537939525	0.7556892235032001	DACH1;AL450322.2;CPNE4;AC132803.1;AP003121.1;EGR1;LINC01182;ITPR2;AL512634.1	L2/L3
gs_ind_0	Attention Deficit Hyperactivity Disorder	1/6	0.1453798863223342	0.724554166543284	10.31432405233143	19.89019466061534	SLC9A9	L2/L3
gs_ind_0	Autism Spectrum Disorder	12/414	0.382037138978569	0.7988049269551897	1.179251166155304	1.134719638149185	ZNF37BP;AC099520.1;OXR1;LINC-PINT;KCNIP4;OR2M4;SLC9A9;ARNT2;POLR2E;GLT1D1;NPHP4;LIMCH1	L2/L3
gs_ind_0	Cerebral Palsy	1/44	0.6853487173300514	0.9129412082331868	1.294439496119099	0.4890748307735085	LINC02572	L2/L3
gs_ind_0	Coma	1/17	0.3595497384679579	0.7988049269551897	3.430727943643073	3.509301071455432	BTD	L2/L3
gs_ind_0	Down Syndrome	1/56	0.7708448491416204	0.9129412082331868	1.012167148698514	0.2634348803397039	RBM4	L2/L3
gs_ind_0	Dysautonomia	1/15	0.3250295389277085	0.7988049269551897	3.905458709759512	4.389107637992897	ABITRAM	L2/L3
gs_ind_0	Dystonia	3/54	0.1625323558899001	0.724554166543284	2.585324170030181	4.69721908274446	GCNA;TIMM9;PTS	L2/L3
gs_ind_0	Encephalitis	1/18	0.3761467726844893	0.7988049269551897	3.23405376910912	3.16217970174128	LAMB1	L2/L3
gs_ind_0	Epilepsy	5/239	0.7474273952482171	0.9129412082331868	0.873154596382563	0.2541911145596715	ATIC;PRICKLE1;ARC;EFHC2;CHRNA7	L2/L3
gs_ind_0	Glioma	16/1346	0.9999828460554302	0.9999828460554302	0.3910285497761581	6.707739600331894e-06	MIR4435-2HG;LINC01198;HULC;MBNL2;TOP3A;PTCSC3;SMO;LINC01494;SNHG7;PART1;ZBTB16;HAS2-AS1;SNHG3;TERF1;LINC01116;PPAT	L2/L3
gs_ind_0	Huntington's Disease	1/60	0.793861920202771	0.9129412082331868	0.9433780892430772	0.2177748101722896	SLC2A4RG	L2/L3
gs_ind_0	Intellectual Disability	3/138	0.6983390715184876	0.9129412082331868	0.9663612366460744	0.3469725029370983	AP4S1;BRF1;CHRNA7	L2/L3
gs_ind_0	Intracranial Aneurysm	5/117	0.1843603244292801	0.724554166543284	1.865399239543726	3.15413483674142	AC011008.2;CPNE4;SLC5A4-AS1;SLC35F3;AC105411.1	L2/L3
gs_ind_0	Multiple Sclerosis	27/742	0.0378892685660254	0.4357265885092927	1.549495993796847	5.071635749003292	HLA-DRA;AC096887.1;PRICKLE1;SLC9A8;DIRC3;HLA-DQB1;JADE2;CYP1B1-AS1;HLA-F;HAS2-AS1;DDAH1;MIR4435-2HG;TCF7;NLRC5;AC243964.3;RORA;SLC2A4RG;UNK;COG6;IDI2-AS1;IRF1-AS1;LINC02163;SNHG30;TOP3A;AC068700.2;AF064858.1;ZC3HAV1	L2/L3
gs_ind_0	Muscular Dystrophy	1/55	0.7647027323665434	0.9129412082331868	1.030942144283828	0.2765688962530575	CMYA5	L2/L3
gs_ind_0	Narcolepsy	1/8	0.1890141304025958	0.724554166543284	7.560885608856089	12.59593264574172	HLA-DQB1	L2/L3
gs_ind_0	Neuroblastoma	3/203	0.9019932737938238	0.9429929680571794	0.6445776943409267	0.0664870392051105	LINC01608;SNHG7;HAS2-AS1	L2/L3
gs_ind_0	Parkinson's Disease	9/276	0.2830844220196916	0.7988049269551897	1.354407183434121	1.709275565053185	HLA-DRA;LRRK2;PAM;AC068633.1;HLA-DQB1;AC011586.2;WBP1L;ZNF608;ITPKB	L2/L3
gs_ind_0	Restless legs Syndrome	1/26	0.4944324021802838	0.887959081389686	2.215975689168656	1.560811034687454	LINC02853	L2/L3
gs_ind_0	Schizophrenia	3/144	0.7256172363381062	0.9129412082331868	0.9242731038498696	0.2964445396121931	LINC-PINT;OBI1-AS1;CTBP1-DT	L2/L3
gs_ind_0	Stroke	3/184	0.8611093183514442	0.9429929680571794	0.7147986504472715	0.1068865697926749	DNAH1;AC016573.1;AL356094.2	L2/L3
gs_ind_0	Alzheimer's Disease	21/1608	0.1606829824229825	0.4216530898799943	1.381989575246756	2.526721817610993	COX10-AS1;CCBE1;AC105411.1;NDUFAF6;LINC02254;EDIL3-DT;AC005999.2;LINC02762;LGALS3BP;PER3;CYP1B1-AS1;DLX5;STK32B;ZNF772;BCAR3;AL445433.2;BTD;ZNF573;AC009522.1;PROX1-AS1;AF165147.1	IN-VIP
gs_ind_0	Amyotrophic Lateral Sclerosis	3/335	0.7013890403853509	0.8874327807913416	0.9596655189375308	0.3403862261236433	MOB3B;AL136114.1;CALN1	IN-VIP
gs_ind_0	Autism Spectrum Disorder	3/414	0.8282705954052522	0.8874327807913416	0.7628689204074448	0.1437362313810653	PATJ;ZNF37BP;CA4	IN-VIP
gs_ind_0	Coma	1/17	0.1664515745873023	0.4216530898799943	8.506961506961506	15.25341460507695	BTD	IN-VIP
gs_ind_0	Dysautonomia	1/15	0.1483788399209807	0.4216530898799943	9.684063373718546	18.47706263298353	ELP4	IN-VIP
gs_ind_0	Dystonia	2/54	0.1120557164638784	0.4216530898799943	4.506334643949323	9.863280792656468	ATCAY;GLB1	IN-VIP
gs_ind_0	Encephalitis	1/18	0.1753461461999376	0.4216530898799943	8.019305019305019	13.96155615206067	DDX58	IN-VIP
gs_ind_0	Epilepsy	2/239	0.7299922236821295	0.8874327807913416	0.9604056011588604	0.3022601928547033	ADGRV1;PAH	IN-VIP
gs_ind_0	Glioma	9/1346	0.9687465619459544	0.9687465619459544	0.5790654205607476	0.0183866284248798	LINC01198;HULC;PTCSC3;ADGRV1;OIP5-AS1;PRB2;DPF2;EPB41L3;LINC01551	IN-VIP
gs_ind_0	Intellectual Disability	1/138	0.7758219871426126	0.8874327807913416	0.9970515970515972	0.2530837835696334	CA8	IN-VIP
gs_ind_0	Intracranial Aneurysm	2/117	0.3547809286061079	0.5321713929091619	2.02331307835895	2.096667853966225	SLC5A4-AS1;AC105411.1	IN-VIP
gs_ind_0	Multiple Sclerosis	12/742	0.0867379572968933	0.4216530898799943	1.722500365303125	4.211278600134809	ANKRD36BP2;DIRC3;NLRC5;AF064858.1;STAT4;MEF2C-AS2;IFNGR2;CYP1B1-AS1;GLB1;HLA-F;ZC3HAV1;IDI2-AS1	IN-VIP
gs_ind_0	Parkinson's Disease	4/276	0.3377513511678892	0.5321713929091619	1.55307994757536	1.685783332186774	CA8;NDUFAF6;TMC3-AS1;AC011586.2	IN-VIP
gs_ind_0	Restless legs Syndrome	1/26	0.2432256831332456	0.4560481558748355	5.494965553789084	7.768592885611955	LINC02853	IN-VIP
gs_ind_0	Schizophrenia	3/144	0.1967714419439973	0.4216530898799943	2.343350615897758	3.80961419357212	OIP5-AS1;LINC01551;COX10-AS1	IN-VIP
gs_ind_0	Alzheimer's Disease	30/1608	0.1411779454889958	0.636798172779929	1.326971054497187	2.597856562114161	ANKRD33B;DCHS2;STK32C;SPNS2;PDE7B;MYO10;TPM3;COX10-AS1;AC105411.1;BMPER;EDIL3-DT;LINC02762;AC008164.1;NHLRC3;PDE1A;AC104964.2;LINC00343;SORCS3;H6PD;OTOGL;AL136456.1;ZNF573;PRTFDC1;TGFB2;AC099520.1;SLC25A37;MAST3;VAT1L;AF165147.1;AL353604.1	L5/L6-CC
gs_ind_0	Amyotrophic Lateral Sclerosis	7/335	0.2651872585345101	0.636798172779929	1.468293567994194	1.948894048115328	KALRN;CPNE4;SLC39A11;AP003121.1;EGR1;LINC01182;AC132803.1	L5/L6-CC
gs_ind_0	Autism Spectrum Disorder	11/414	0.0547361973351609	0.4782449514730823	1.90555541113162	5.53607683385391	ZNF37BP;AC099520.1;KCNIP4;PDE7B;OR2M4;GLT1D1;AL136456.1;DGKZ;SORCS3;LIMCH1;CRACDL	L5/L6-CC
gs_ind_0	Autosomal Dominant Nocturnal Frontal Lobe Epilepsy	1/5	0.0755123607589077	0.4782449514730823	21.1840490797546	54.72812050314143	CHRNA4	L5/L6-CC
gs_ind_0	Cerebral Palsy	1/44	0.5001919851007551	0.7862716215393005	2.174952401100064	1.506727168051842	KALRN	L5/L6-CC
gs_ind_0	Coma	1/17	0.2345262390226504	0.636798172779929	5.764082543223648	8.35900220467501	RANBP2	L5/L6-CC
gs_ind_0	Down Syndrome	1/56	0.5867483665784691	0.7862716215393005	1.700712982921572	0.9067508211952912	RBM4	L5/L6-CC
gs_ind_0	Dystonia	4/54	0.0095766062741572	0.1819555192089875	5.827268714132559	27.08766236857602	ATCAY;GCNA;STXBP1;PTS	L5/L6-CC
gs_ind_0	Encephalitis	1/18	0.2464867665379214	0.636798172779929	5.433654688869413	7.609545258012974	DDX58	L5/L6-CC
gs_ind_0	Epilepsy	5/239	0.3152869063481342	0.636798172779929	1.49788843799436	1.728971043930121	KCNB1;PRICKLE1;CHRNA4;ARC;STXBP1	L5/L6-CC
gs_ind_0	Glioma	8/1346	0.9999202723492896	0.9999202723492896	0.3277910512870011	2.613505229997476e-05	CASC15;MIR4435-2HG;HULC;PTCSC3;LINC01476;PART1;ZBTB16;PPAT	L5/L6-CC
gs_ind_0	Intellectual Disability	2/138	0.6389537011547408	0.7862716215393005	1.148385775714968	0.5143887261042203	AP4S1;BCL11A	L5/L6-CC
gs_ind_0	Intracranial Aneurysm	3/117	0.2743520655290205	0.636798172779929	1.94921864271786	2.52100845601714	SLC5A4-AS1;CPNE4;AC105411.1	L5/L6-CC
gs_ind_0	Multiple Sclerosis	13/742	0.3686726263462747	0.636798172779929	1.186103618818448	1.183549012806379	CASC15;CLSTN2;MIR4435-2HG;LINC02245;ZC3HAV1;ANKRD36BP2;DIRC3;LINC00298;NLRC5;PRICKLE1;RORA;HLA-F;COG6	L5/L6-CC
gs_ind_0	Neuroblastoma	1/203	0.9612165892291278	0.9999202723492896	0.452760736196319	0.0179091847237794	CASC15	L5/L6-CC
gs_ind_0	Parkinson's Disease	4/276	0.6306951721033829	0.7862716215393005	1.033214515280781	0.476242273720297	LRRK2;AC011586.2;AC068633.1;IGSF11	L5/L6-CC
gs_ind_0	Restless legs Syndrome	1/26	0.3357552232976853	0.636798172779929	3.723204619271021	4.063404572720441	LINC02853	L5/L6-CC
gs_ind_0	Schizophrenia	2/144	0.6621234707699373	0.7862716215393005	1.098725073553449	0.4530078952788695	CTBP1-DT;COX10-AS1	L5/L6-CC
gs_ind_0	Stroke	1/184	0.9471382611030568	0.9999202723492896	0.5015462797345414	0.027239077457631	KALRN	L5/L6-CC
gs_ind_0	Alzheimer's Disease	24/1608	0.0621305924101249	0.3817582341475749	1.577807012475611	4.383963259674807	PCSK5;TPM3;COX10-AS1;CCBE1;PDE10A;AC105411.1;EDIL3-DT;AC005999.2;JADE2;DACH1;AC104964.2;LRRC2;IQUB;SMIM12;ITM2C;ZNF573;PDE6B;AC099520.1;INHCAP;PROX1-AS1;VAT1L;AF165147.1;DLEU2;TAFA4	IN-SV2C
gs_ind_0	Amyotrophic Lateral Sclerosis	6/335	0.1705206427381717	0.3817582341475749	1.798462694822231	3.181298714590954	PCSK5;AL136114.1;LINC01937;DOCK1;LINC01182;DACH1	IN-SV2C
gs_ind_0	Autism Spectrum Disorder	3/414	0.8540481859300457	0.9464463156410016	0.7219109882901966	0.1138942095018781	ZNF37BP;AACSP1;AC099520.1	IN-SV2C
gs_ind_0	Autosomal Dominant Nocturnal Frontal Lobe Epilepsy	1/5	0.0548089784630013	0.3817582341475749	29.64387464387464	86.08288486686905	KCNT1	IN-SV2C
gs_ind_0	Dysautonomia	1/15	0.155716144441682	0.3817582341475749	9.18213969938108	17.07621358067255	ELP4	IN-SV2C
gs_ind_0	Dystonia	1/54	0.4575426022079443	0.7117329367679134	2.469925712916367	1.931198555206519	ATCAY	IN-SV2C
gs_ind_0	Epilepsy	2/239	0.7562155277105147	0.9464463156410016	0.9097482837528604	0.2542099202381141	VRK2;KCNT1	IN-SV2C
gs_ind_0	Glioma	8/1346	0.9921570253169074	0.9921570253169074	0.4770192687800791	0.003755998478082	PTN;NF2;HULC;PTCSC3;STAT1;IRS1;DLEU2;TERF1	IN-SV2C
gs_ind_0	Intracranial Aneurysm	3/117	0.1427028742977848	0.3817582341475749	2.755149360435909	5.364249940697302	SLC5A4-AS1;STARD13;AC105411.1	IN-SV2C
gs_ind_0	Multiple Sclerosis	12/742	0.1179808890004153	0.3817582341475749	1.61263013797327	3.446565743348562	PCSK5;ANKRD36BP2;SNHG30;DIRC3;NLRC5;AF064858.1;TIMMDC1;JADE2;HLA-F;ZC3HAV1;IDI2-AS1;TTC34	IN-SV2C
gs_ind_0	Parkinson's Disease	2/276	0.82374850494294	0.9464463156410016	0.7812623742773422	0.1514789680826032	AC011586.2;AC068633.1	IN-SV2C
gs_ind_0	Prader-Willi Syndrome	1/19	0.193044208527443	0.3817582341475749	7.191268191268192	11.8284572135329	PWRN1	IN-SV2C
gs_ind_0	Schizophrenia	3/144	0.2181475623700428	0.3817582341475749	2.217611557584665	3.376498885796566	OBI1-AS1;CTBP1-DT;COX10-AS1	IN-SV2C
gs_ind_0	Stroke	1/184	0.8788430073809299	0.9464463156410016	0.7019492768811569	0.0906560477991822	DNAH14	IN-SV2C
gs_ind_0	Alzheimer's Disease	40/1608	0.1675612271208337	0.6543315705722251	1.242000115529521	2.218717029030664	DCHS2;PYGL;AL353588.1;MEF2C-AS1;ALDH1A2;LINC01117;FANCD2;METTL21C;COX10-AS1;AC105411.1;PLPP4;SMYD3;EDIL3-DT;AC005999.2;LINC02762;GABRG3;AC008164.1;PRTN3;JADE2;PER3;NHLRC3;HAS2-AS1;AC104964.2;LINC00343;NR3C2;H6PD;PMS2CL;BCAR3;SMIM12;ZNF573;TGFB2;AC099520.1;MGME1;LINC02752;TRMO;AC073114.1;MAST3;AF165147.1;AC069272.1;LINC01789	L4
gs_ind_0	Amyotrophic Lateral Sclerosis	8/335	0.4405312218394176	0.7048499549430682	1.1757373759094	0.9638388821414574	LINC02055;AL450322.2;CPNE4;ALDH1A2;CCDC192;AP003121.1;AL512634.1;FOLH1B	L4
gs_ind_0	Angelman Syndrome	1/2	0.0428400401804657	0.5003760924655685	45.37885462555066	142.9561932404281	NPAP1	L4
gs_ind_0	Autism Spectrum Disorder	5/414	0.9522519389780416	0.999995756557148	0.5817039378683214	0.0284602359491024	ZNF37BP;AC099520.1;LINC-PINT;OR2M4;GLT1D1	L4
gs_ind_0	Cerebral Palsy	1/44	0.6198429916501212	0.8500810272511011	1.552027950782318	0.7423180087439092	LINC02572	L4
gs_ind_0	Down Syndrome	1/56	0.7084008560425843	0.8500810272511011	1.213596856768663	0.4183816482141911	RBM4	L4
gs_ind_0	Dysautonomia	1/15	0.280210389652347	0.6543315705722251	4.682515570408628	5.957164515837873	ABITRAM	L4
gs_ind_0	Dystonia	2/54	0.3271657852861125	0.6543315705722251	2.158518518518519	2.411687373653374	GCNA;PTS	L4
gs_ind_0	Encephalitis	1/18	0.3260972968414653	0.6543315705722251	3.877533039647577	4.345006428210732	DDX58	L4
gs_ind_0	Epilepsy	2/239	0.9690784365471672	0.999995756557148	0.4598362573099415	0.0144433301563892	ADGRG1;PAH	L4
gs_ind_0	Glioma	11/1346	0.999995756557148	0.999995756557148	0.3175256874246017	1.347404967445842e-06	MIR4435-2HG;SAMD12-AS1;HULC;PTCSC3;TOP3A;LINC01494;LINC01476;PART1;ZBTB16;HAS2-AS1;PPAT	L4
gs_ind_0	Intellectual Disability	2/138	0.8062503016781823	0.921428916203637	0.8165242165242165	0.1758475017594611	BRF1;NGLY1	L4
gs_ind_0	Intracranial Aneurysm	4/117	0.2472509598201375	0.6543315705722251	1.807821874937708	2.526162475810236	SLC5A4-AS1;CPNE4;SLC35F3;AC105411.1	L4
gs_ind_0	Multiple Sclerosis	27/742	0.003792761405669	0.0910262737360577	1.948747129879205	10.86360447201408	IFNGR2;LINC00271;SLC9A8;DIRC3;HLA-DQB1;JADE2;AP000820.2;HLA-F;HAS2-AS1;CLRN1-AS1;MIR4435-2HG;ANKRD36BP2;AC067751.1;LINC00298;MIR3681HG;NLRC5;TRIM14;COG6;IDI2-AS1;IRF1-AS1;LINC02163;SNHG30;TOP3A;AC068700.2;AF064858.1;ZNF627;ZC3HAV1	L4
gs_ind_0	Muscular Dystrophy	1/55	0.701877641283725	0.8500810272511011	1.236107181829204	0.437577233187312	CMYA5	L4
gs_ind_0	Narcolepsy	1/8	0.1607444349831241	0.6543315705722251	9.065198237885465	16.57063425655837	HLA-DQB1	L4
gs_ind_0	Neuroblastoma	4/203	0.6471910075410601	0.8500810272511011	1.010954989283163	0.4398804748401616	PUDPP2;SILC1;SAMD12-AS1;HAS2-AS1	L4
gs_ind_0	Parkinson's Disease	7/276	0.3895649081035519	0.7048499549430682	1.263968589549985	1.191574514142105	TMC3-AS1;HLA-DQB1;AC068633.1;AC011586.2;KLHL7;AL365295.1;AC093866.1	L4
gs_ind_0	Prader-Willi Syndrome	2/19	0.062547011558196	0.5003760924655685	6.52	18.07237606677785	PWRN1;NPAP1	L4
gs_ind_0	Prader-willi Syndrome and Angelman Syndrome	1/5	0.1037119511853745	0.6222717071122471	15.11747430249633	34.25828181229817	MEF2C-AS1	L4
gs_ind_0	Restless legs Syndrome	1/26	0.4347673010758917	0.7048499549430682	2.65690593417984	2.213054736088845	LINC02853	L4
gs_ind_0	Schizophrenia	5/144	0.201010525390447	0.6543315705722251	1.804798612134008	2.895615296646408	LINC-PINT;LINC00271;COX10-AS1;MIR7-3HG;CTBP1-DT	L4
gs_ind_0	Stroke	4/184	0.5689211614838734	0.8500810272511011	1.121658038881438	0.6326301761743578	AC010255.3;AL356094.2;DNAH1;ALDH1A2	L4
gs_ind_0	Tuberous Sclerosis	1/13	0.2479120270736213	0.6543315705722251	5.433832599118943	7.578464850745446	PKD1	L4
gs_ind_0	Alzheimer's Disease	22/1608	0.3227775533919642	0.6052079126099329	1.178423552169708	1.33255178659125	METTL24;AC005699.1;ITPRIPL2;COX10-AS1;AC105411.1;NDUFAF6;EDIL3-DT;ADAMTS9-AS2;JADE2;PER3;PNPLA7;NR3C2;CDH13;AL162253.2;SMIM12;AL445433.2;BTD;ZNF573;PRTFDC1;AC009522.1;TRMO;AF165147.1	IN-PV
gs_ind_0	Amyotrophic Lateral Sclerosis	1/335	0.9864357018897526	0.9864357018897526	0.3383390690722008	0.0046207418877292	AC132803.1	IN-PV
gs_ind_0	Autism Spectrum Disorder	3/414	0.8956459029107172	0.9864357018897526	0.6517910085054678	0.0718339794470177	LINC-PINT;C11orf58;GLT1D1	IN-PV
gs_ind_0	Coma	1/17	0.1906359048728965	0.4085055104419212	7.307258632840028	12.11097685472768	BTD	IN-PV
gs_ind_0	Down Syndrome	1/56	0.5030885324716341	0.7546327987074511	2.156086318877017	1.481207833104318	RBM4	IN-PV
gs_ind_0	Dysautonomia	1/15	0.1702140883587594	0.4085055104419212	8.318364073777065	14.72931304895931	ELP4	IN-PV
gs_ind_0	Dystonia	1/54	0.490454870380325	0.7546327987074511	2.237557052814605	1.594084896611827	ATCAY	IN-PV
gs_ind_0	Epilepsy	3/239	0.5720014045905396	0.7800019153507359	1.175526427061311	0.6566653220702997	PAH;AC010230.1;EPM2A	IN-PV
gs_ind_0	Glioma	10/1346	0.9834702421859716	0.9864357018897526	0.547041991486436	0.0091180404802632	LINC01198;MIR4435-2HG;HULC;PTCSC3;GLIPR1;STAT1;LRRC4;CCND2-AS1;ADAMTS9-AS2;TERF1	IN-PV
gs_ind_0	Intracranial Aneurysm	3/117	0.1748903549732331	0.4085055104419212	2.487720524017467	4.337579665321233	SLC5A4-AS1;STARD13;AC105411.1	IN-PV
gs_ind_0	Multiple Sclerosis	15/742	0.0336542156185568	0.2524066171391767	1.887360076213807	6.401202429630587	MIR4435-2HG;ANKRD36BP2;SLC9A8;SNHG30;SIDT1;DIRC3;NLRC5;AF064858.1;STAT4;LINC00513;JADE2;HLA-F;LINC00484;IDI2-AS1;IRF1-AS1	IN-PV
gs_ind_0	Parkinson's Disease	6/276	0.1235946024779955	0.4085055104419212	1.99122384628528	4.16314807899399	NDUFAF6;SYT11;AC068633.1;AC011586.2;AL365295.1;TMEM175	IN-PV
gs_ind_0	Prader-Willi Syndrome	2/19	0.0224200358950063	0.2524066171391767	11.66141732283465	44.28773374428287	PWRN1;WHAMMP3	IN-PV
gs_ind_0	Schizophrenia	4/144	0.1012349333469576	0.4085055104419212	2.635448311778492	6.03599728758789	CCND2-AS1;LINC-PINT;CTBP1-DT;COX10-AS1	IN-PV
gs_ind_0	Stroke	1/184	0.9023802092949428	0.9864357018897526	0.6358912616437488	0.0653183241377526	DNAH14	IN-PV
gs_ind_0	Alzheimer's Disease	28/1608	0.0325518833610864	0.4867236994501165	1.651892727425626	5.657600524997461	ANKRD33B;DCHS2;PDE7B;COX10-AS1;PDE10A;AC105411.1;NDUFAF6;NEGR1;EDIL3-DT;AC005999.2;GABRG3;AC008164.1;PER3;CYP1B1-AS1;HAS2-AS1;NR3C2;AC008574.1;C5orf64;ZNF573;AC141586.1;PRTFDC1;AC099520.1;EIPR1;FAM163A;SLC24A4;MAST3;NYAP2;AF165147.1	L2/L3-BS
gs_ind_0	Amyotrophic Lateral Sclerosis	7/335	0.1316860736925308	0.4867236994501165	1.837993886561757	3.726228267178017	LINC02055;ADAMTSL1;AP003121.1;AC132803.1;AL356124.1;LINC01182;ITPR2	L2/L3-BS
gs_ind_0	Attention Deficit Hyperactivity Disorder	1/6	0.0739990370087097	0.4867236994501165	21.29938482570061	55.45727641291371	SLC9A9	L2/L3-BS
gs_ind_0	Autism Spectrum Disorder	8/414	0.1531828849651294	0.4867236994501165	1.684238270954138	3.159837727891046	ZNF37BP;AC099520.1;NAALADL2;LINC-PINT;PDE7B;SLC9A9;RALYL;GLT1D1	L2/L3-BS
gs_ind_0	Down Syndrome	1/56	0.5137346292537134	0.709299030171589	2.090428774639301	1.392326808281215	RBM4	L2/L3-BS
gs_ind_0	Dysautonomia	1/15	0.1749948691892904	0.4867236994501165	8.065076484314234	14.05741721789511	ABITRAM	L2/L3-BS
gs_ind_0	Dystonia	1/54	0.5009837885065713	0.709299030171589	2.169418874288525	1.499462271257482	ATCAY	L2/L3-BS
gs_ind_0	Encephalitis	1/18	0.2061852639223304	0.4867236994501165	6.678625134264232	10.54541668277353	LAMB1	L2/L3-BS
gs_ind_0	Epilepsy	2/239	0.8156487637829698	0.925433357208998	0.7973483326637204	0.1624768284717486	EPM2AIP1;PCDH7	L2/L3-BS
gs_ind_0	Glioma	7/1346	0.9994632564392908	0.9994632564392908	0.3571858254745356	0.0001917686617024	IGF1R;MIR4435-2HG;NORAD;PART1;ZBTB16;HAS2-AS1;NFIA	L2/L3-BS
gs_ind_0	Hydrocephalus	1/19	0.2163216442000517	0.4867236994501165	6.31639910587279	9.670336826712614	NFIA	L2/L3-BS
gs_ind_0	Intellectual Disability	1/138	0.833198543054206	0.925433357208998	0.8303212576896788	0.151519778284825	NFIA	L2/L3-BS
gs_ind_0	Intracranial Aneurysm	3/117	0.1860457620038484	0.4867236994501165	2.409634067905623	4.052432462923639	SLC5A4-AS1;SLC35F3;AC105411.1	L2/L3-BS
gs_ind_0	Multiple Sclerosis	11/742	0.3413049463635515	0.6143489034543927	1.243081557473733	1.336286483127319	MIR4435-2HG;LINC02245;DIRC3;ADAMTSL1;NLRC5;NORAD;RORA;SPEF2;CYP1B1-AS1;HLA-F;HAS2-AS1	L2/L3-BS
gs_ind_0	Neuroblastoma	4/203	0.2578915264735058	0.5157830529470117	1.77591616837369	2.406750401171861	NORAD;SILC1;LINC01608;HAS2-AS1	L2/L3-BS
gs_ind_0	Parkinson's Disease	2/276	0.8740203929196093	0.925433357208998	0.6847286530680349	0.0921997886655036	NDUFAF6;AC011586.2	L2/L3-BS
gs_ind_0	Schizophrenia	2/144	0.5516770234667915	0.709299030171589	1.354359180393732	0.8055626914173741	LINC-PINT;COX10-AS1	L2/L3-BS
gs_ind_0	Stroke	3/184	0.4170526889506646	0.6824498546465421	1.500096098404766	1.311898111307775	ASB3;DNAH14;RMST	L2/L3-BS
gs_ind_0	Alzheimer's Disease	31/1608	0.0360595030772673	0.4834961266116184	1.585395586980373	5.26761134546843	AL353588.1;CASC18;LINC01117;TPM3;COX10-AS1;PDE10A;AC105411.1;LINC02762;F2R;ADAMTS9-AS2;NHLRC3;JCAD;CYP1B1-AS1;SPRED2;AC104964.2;GNG7;SDK1;NR3C2;H6PD;CDH13;SMIM12;ZNF573;AC099520.1;GDNF-AS1;FAM163A;MAST3;MEGF10;VAT1L;AF165147.1;AL353604.1;LINC01789	L5/L6
gs_ind_0	Amyotrophic Lateral Sclerosis	2/335	0.959316020283951	0.9997171723427928	0.4886650634414336	0.0202965701632118	CCDC192;EGR1	L5/L6
gs_ind_0	Autism Spectrum Disorder	9/414	0.1401006726962097	0.4834961266116184	1.660601908937297	3.263737068246788	ZNF37BP;AC099520.1;SGO1-AS1;NGF-AS1;AC013287.1;OR2M4;GPCPD1;KCTD16;GLT1D1	L5/L6
gs_ind_0	Cerebral Aneurysm	1/12	0.1602622290679372	0.4834961266116184	8.946443996544774	16.38043682648533	COL11A1	L5/L6
gs_ind_0	Cerebral Palsy	1/44	0.4739782402942237	0.7109673604413356	2.350536652203699	1.754896243741576	RASSF5	L5/L6
gs_ind_0	Down Syndrome	1/56	0.5589348707688069	0.7186305481313231	1.838016824771792	1.069215416775731	RBM4	L5/L6
gs_ind_0	Dysautonomia	1/15	0.1961919741579172	0.4834961266116184	7.091345055948847	11.54940166238857	ABITRAM	L5/L6
gs_ind_0	Dystonia	1/54	0.545781093047601	0.7186305481313231	1.907470446246209	1.155044526958334	ATCAY	L5/L6
gs_ind_0	Epilepsy	1/239	0.9714673211698364	0.9997171723427928	0.4124703236286393	0.011940045833418	ATIC	L5/L6
gs_ind_0	Glioma	8/1346	0.9997171723427928	0.9997171723427928	0.3570589149527333	0.0001010004199305	MIR4435-2HG;HULC;PTCSC3;WEE2-AS1;LINC01494;TRIM22;ADAMTS9-AS2;ZBTB16	L5/L6
gs_ind_0	Hydrocephalus	1/19	0.2417480633058092	0.4834961266116184	5.553785573653124	7.885593296242162	B3GLCT	L5/L6
gs_ind_0	Intracranial Aneurysm	4/117	0.0879060473048279	0.4834961266116184	2.776150691174237	6.750173424779315	SLC5A4-AS1;TMOD1;SLC35F3;AC105411.1	L5/L6
gs_ind_0	Multiple Sclerosis	15/742	0.1072414717854961	0.4834961266116184	1.545972676221608	3.451650280297689	MIR4435-2HG;SNHG30;SIDT1;DIRC3;NGF-AS1;NLRC5;AF064858.1;ZNF627;LINC00271;RORA;SPRED2;CYP1B1-AS1;HLA-F;ZC3HAV1;IDI2-AS1	L5/L6
gs_ind_0	Parkinson's Disease	3/276	0.7695034136071227	0.9234040963285473	0.8560111430312527	0.224283385061813	AC011586.2;SYT11;IGSF11	L5/L6
gs_ind_0	Prader-Willi Syndrome	1/19	0.2417480633058092	0.4834961266116184	5.553785573653124	7.885593296242162	PWRN1	L5/L6
gs_ind_0	Restless legs Syndrome	1/26	0.3154207228414077	0.5645038009878514	4.023763147643163	4.642810671067778	LINC02853	L5/L6
gs_ind_0	Schizophrenia	3/144	0.3449745450481314	0.5645038009878514	1.698973582365808	1.808191499611812	LINC00271;CTBP1-DT;COX10-AS1	L5/L6
gs_ind_0	Tuberous Sclerosis	1/13	0.172411490554866	0.4834961266116184	8.229139072847682	14.46576717293527	PKD1	L5/L6
gs_ind_0	Alzheimer's Disease	23/1608	0.2611000153106816	0.498120920167024	1.231574216045557	1.653821584667839	PDE7B;TPM3;COX10-AS1;PDE10A;AC105411.1;NDUFAF6;EDIL3-DT;LINC02762;ADAMTS9-AS2;JADE2;PER3;CYP1B1-AS1;PNPLA7;PHACTR1;NR3C2;SMIM12;AC243964.3;AC002069.2;ZNF573;PRTFDC1;C16orf95;AF165147.1;DLEU2	IN-SST
gs_ind_0	Amyotrophic Lateral Sclerosis	2/335	0.9296352035530918	0.9916108837899646	0.5655892983740688	0.0412671055687413	AC132803.1;MOB3B	IN-SST
gs_ind_0	Autism Spectrum Disorder	7/414	0.2599652411197242	0.498120920167024	1.482445739031809	1.99716178804634	ZNF37BP;OXR1;LINC-PINT;PDE7B;KCTD16;GLT1D1;PLCB1	IN-SST
gs_ind_0	Cerebral Palsy	1/44	0.4272734554019208	0.6308205199033005	2.714661753092919	2.308361205917719	OXNAD1	IN-SST
gs_ind_0	Down Syndrome	1/56	0.508439886737324	0.6688992917152686	2.12275634413039	1.435849983132539	RBM4	IN-SST
gs_ind_0	Dysautonomia	1/15	0.172607701565417	0.498120920167024	8.189786785996315	14.3872759205349	ELP4	IN-SST
gs_ind_0	Dystonia	2/54	0.1465119078870445	0.498120920167024	3.800295311923219	7.2990317614502	ATCAY;PTS	IN-SST
gs_ind_0	Epilepsy	5/239	0.1789541297492349	0.498120920167024	1.893684885676149	3.258323003883605	THEM4;PCDH7;VRK2;GABRG1;PLCB1	IN-SST
gs_ind_0	Glioma	7/1346	0.9993380218422948	0.9993380218422948	0.363283051182399	0.0002405650781487	HULC;PTCSC3;GLIPR1;STAT1;ADAMTS9-AS2;DLEU2;TERF1	IN-SST
gs_ind_0	Intracranial Aneurysm	2/117	0.433689107433519	0.6308205199033005	1.706265310916474	1.4254606966818	SLC5A4-AS1;AC105411.1	IN-SST
gs_ind_0	Multiple Sclerosis	16/742	0.0185113857742204	0.2961821723875271	2.011890727957861	8.026175082843766	LINC02245;SIDT1;DIRC3;NLRC5;AF064858.1;STAT4;TIMMDC1;IFNGR2;AC243964.3;ZNF627;AC007389.1;JADE2;CYP1B1-AS1;HLA-F;ZC3HAV1;IDI2-AS1	IN-SST
gs_ind_0	Parkinson's Disease	5/276	0.2634542997961679	0.498120920167024	1.623426013265657	2.16544796007138	NDUFAF6;SEMA5A;AC011586.2;IGSF11;AL365295.1	IN-SST
gs_ind_0	Prader-Willi Syndrome	1/19	0.2134471483003995	0.498120920167024	6.414070559108727	9.905672659232309	PWRN1	IN-SST
gs_ind_0	Restless legs Syndrome	1/26	0.280193017593951	0.498120920167024	4.647058823529412	5.912344036212726	AC002069.2	IN-SST
gs_ind_0	Schizophrenia	2/144	0.5434806745186558	0.6688992917152686	1.37562899496804	0.8388050911428917	LINC-PINT;COX10-AS1	IN-SST
gs_ind_0	Stroke	2/184	0.6778546906733105	0.774691075055212	1.065625995539981	0.4143391873456986	DNAH14;DNAH1	IN-SST
gs_ind_0	Alzheimer's Disease	18/1608	0.0284549605709776	0.1209335824266552	1.967357054604739	7.00267517554696	A2M;GAB2;FRMD4B;MAML3;DST;ELMO1;SNX29;DISC1;NCKAP5;L3MBTL4;PDE3B;NEAT1;DENND3;IKZF1;PIP4K2A;ACER3;TLN2;CELF2	Mic
gs_ind_0	Amyotrophic Lateral Sclerosis	3/335	0.455899548562982	0.7045720295973359	1.411535688536409	1.108736979486943	ATXN1;TBXAS1;DISC1	Mic
gs_ind_0	Amyotrophic lateral Sclerosis	1/3	0.0220621793707284	0.1209335824266552	81.42077922077922	310.529934513544	NEAT1	Mic
gs_ind_0	Autism Spectrum Disorder	5/414	0.1886074589872337	0.4580466861118533	1.875475571127745	3.128457094790519	NAALADL2;OXR1;SRGAP1;FMNL2;AUTS2	Mic
gs_ind_0	Cerebral Palsy	1/44	0.2799879903396598	0.5949744794717772	4.642633228840126	5.910111880144479	NEAT1	Mic
gs_ind_0	Dystonia	1/54	0.3320427178270961	0.614542471396079	3.767568879718413	4.153713231400651	DST	Mic
gs_ind_0	Epilepsy	2/239	0.5345190312052014	0.7572352942073686	1.400561403508772	0.8772947773291775	ZEB2;MEF2C	Mic
gs_ind_0	Frontotemporal Lobar Degeneration	1/7	0.0507419881599544	0.1725227597438453	31.29170829170829	93.28063067853992	NEAT1	Mic
gs_ind_0	Glioma	4/1346	0.9954002807389568	0.9954002807389568	0.3667794476355339	0.001690974482056	USP15;NEAT1;PRKCB;MERTK	Mic
gs_ind_0	Huntington's Disease	1/60	0.3614955714094582	0.614542471396079	3.383717123212921	3.442950742893469	NEAT1	Mic
gs_ind_0	Intellectual Disability	1/138	0.646426785794533	0.784946811321933	1.442125147579693	0.6291924732417521	MED13L	Mic
gs_ind_0	Intracranial Aneurysm	1/117	0.5850743327756128	0.7650972043988784	1.709102056741542	0.9161066893845328	STARD13	Mic
gs_ind_0	Multiple Sclerosis	12/742	0.0057067226423914	0.0629629629629629	2.79789683280443	14.4542438929355	ATXN1;MERTK;MARCHF1;ETV6;NCKAP5;PTPRC;NEAT1;GRB2;IKZF1;MEF2C;ELMO1;ARHGAP26	Mic
gs_ind_0	Neuroblastoma	1/203	0.7854327707848001	0.8901571402227735	0.9667147667147667	0.2334813494657069	NEAT1	Mic
gs_ind_0	Parkinson's Disease	1/276	0.8784957281222002	0.9334017111298376	0.7002380559549344	0.0907118026198046	NEAT1	Mic
gs_ind_0	Restless Legs Syndrome	1/1	0.0074074074074074	0.0629629629629629	407.2597402597403	1997.72093216949	BTBD9	Mic
gs_ind_0	Tuberous Sclerosis	1/13	0.0922311058276454	0.2613214665116622	16.25298701298701	38.73830918812323	RALGAPA2	Mic
gs_ind_0	Alzheimer's Disease	47/1608	0.1190454177059459	0.4849249637330606	1.271035685060661	2.705081947493348	ANKRD33B;PYGL;HNRNPKP3;GAB2;CEP164;SYN3;ABTB2;HEY2;KIAA0040;SLIT1;NEAT1;DENND3;IKZF1;COX10-AS1;PIP4K2A;AC105411.1;PLPP4;VSIR;PLAT;AC005999.2;TMEM132C;LGALS3BP;PARP10;PNPLA7;SZT2;H6PD;PMS2CL;SLC7A5;SUSD6;AC002069.2;TMEM94;ZNF573;C5orf64;ANKRD55;CTSO;AC099520.1;SYTL2;AC019131.1;JAKMIP3;PITPNC1;CDH19;BACE1;RHBDF1;SERINC5;TIMP2;DDR1;TRIM56	OPC
gs_ind_0	Amyotrophic Lateral Sclerosis	9/335	0.4653488944111221	0.5884745900195958	1.13264224290258	0.8664348947752629	ABCG1;TBXAS1;OR52K3P;CHODL;AL356124.1;LINC01182;AC132803.1;TMEM132B;FOLH1B	OPC
gs_ind_0	Amyotrophic lateral Sclerosis	1/3	0.0733573176801898	0.4849249637330606	23.41368821292776	61.16622382818954	NEAT1	OPC
gs_ind_0	Autism Spectrum Disorder	11/414	0.4667212265672656	0.5884745900195958	1.109647579563593	0.8455771382077474	ZNF37BP;AC099520.1;DNAJC6;MTUS1;SLC7A5;ABCA5;GLT1D1;POLR2F;SGO1-AS1;EZH1;HLA-A	OPC
gs_ind_0	Cerebral Aneurysm	2/12	0.0349308530315929	0.4786790960549825	9.347746761539865	31.35593964450309	MYH11;LMNA	OPC
gs_ind_0	Cerebral Palsy	2/44	0.3027023967396358	0.5884745900195958	2.295019157088122	2.742559700856724	OXNAD1;NEAT1	OPC
gs_ind_0	Charcot-Marie-Tooth Disease	1/30	0.5341346397828333	0.6454126897375903	1.973770703099826	1.237766090215049	LMNA	OPC
gs_ind_0	Coma	1/17	0.3509920618269271	0.5884745900195958	3.537849982716903	3.704099467450684	IVD	OPC
gs_ind_0	Down Syndrome	2/56	0.4120161657365932	0.5884745900195958	1.785475763647228	1.583168313471746	RBM4;DSCAM	OPC
gs_ind_0	Dysautonomia	1/15	0.3170794421013347	0.5884745900195958	4.027402648485643	4.625886484367735	ELP1	OPC
gs_ind_0	Encephalitis	1/18	0.3673161944181703	0.5884745900195958	3.335035306898425	3.340145370357008	DDX58	OPC
gs_ind_0	Epilepsy	5/239	0.7234526144407172	0.8392050327512319	0.9012834984740165	0.2917637013800105	SZT2;ADGRG1;VRK2;CLN8;CLN5	OPC
gs_ind_0	Essential Tremor	1/2	0.0495185271781016	0.4786790960549825	39.03041825095057	117.3023465940541	HS1BP3	OPC
gs_ind_0	Friedreich Ataxia	1/8	0.1839370552090919	0.4849249637330606	7.796958174904943	13.20151073334495	PIP5K1B	OPC
gs_ind_0	Frontotemporal Lobar Degeneration	1/7	0.1629225587767081	0.4849249637330606	8.998245100906697	16.32713838558603	NEAT1	OPC
gs_ind_0	Gaucher Disease	2/10	0.024606794362169	0.4786790960549825	11.55172413793103	42.79604993100125	PSAP;FAM189B	OPC
gs_ind_0	Generalized Epilepsy with Febrile Seizures Plus	1/8	0.1839370552090919	0.4849249637330606	7.796958174904943	13.20151073334495	SCN9A	OPC
gs_ind_0	Glioma	18/1346	0.9997600470844292	0.9997600470844292	0.4628245731387634	0.0001110694319725	CD81;GFAP;AVIL;BCL6;EFS;ABCG1;PTCSC3;IGF1R;PDPN;HDAC4;STAT1;CCND2-AS1;B2M;STAT3;NEAT1;ZBTB16;OSMR;RHBDF1	OPC
gs_ind_0	Huntington's Disease	2/60	0.4466725184342038	0.5884745900195958	1.662082064380915	1.339521089798729	NEAT1;SH3BP2	OPC
gs_ind_0	Intellectual Disability	2/138	0.86666751336481	0.9223288968037288	0.7013739772360462	0.10036652263653	SZT2;GPT2	OPC
gs_ind_0	Intracranial Aneurysm	5/117	0.1693795404017079	0.4849249637330606	1.925455337690632	3.418864069398137	BCAR1;SYN3;DSCAM;SLC5A4-AS1;AC105411.1	OPC
gs_ind_0	Multiple Sclerosis	21/742	0.3076370734456674	0.5884745900195958	1.179266538010933	1.390160107719049	RASGEF1A;TNFRSF1A;LINC00271;NEAT1;PTPRC;IKZF1;HLA-A;DIRC3;AC007389.1;C21orf62-AS1;HLA-F;PDZRN4;ANKRD36BP2;SH3BP2;NLRC5;STAT3;ANKRD55;IRF1-AS1;SNHG30;BCAS1;ZC3HAV1	OPC
gs_ind_0	Muscular Dystrophy	2/55	0.4031868177047104	0.5884745900195958	1.819207218820496	1.652486440686418	GAA;LMNA	OPC
gs_ind_0	Neuroblastoma	3/203	0.8905244520863589	0.9223288968037288	0.6650266226326077	0.0771063240915421	B3GAT1;NEAT1;BCL6	OPC
gs_ind_0	Parkinson's Disease	10/276	0.1531408675516303	0.4849249637330606	1.565532028946663	2.937559724982945	MARCHF3;IGSF9B;AC068633.1;CNKSR3;AC011586.2;NEAT1;KLHL7;PARP9;ITGA2B;TMEM175	OPC
gs_ind_0	Prader-Willi Syndrome	1/19	0.3832327681434995	0.5884745900195958	3.154146541979241	3.025182083932315	PWRN1	OPC
gs_ind_0	Restless legs Syndrome	2/26	0.1373980704178392	0.4849249637330606	3.995230276018453	7.930024475247406	AC002069.2;LINC02853	OPC
gs_ind_0	Schizophrenia	5/144	0.2934256573425705	0.5884745900195958	1.544437416543678	1.89368254573273	SNAP25-AS1;CCND2-AS1;LINC00271;COX10-AS1;CTBP1-DT	OPC
gs_ind_0	Stroke	3/184	0.847064148172284	0.9223288968037288	0.7374730102002829	0.1224049232137962	CCM2;LMNA;PLAT	OPC
gs_ind_0	Agenesis Corpus Callosum	1/12	0.2731704930235178	0.5043147563511099	4.853596837944664	6.298314406174334	ARX	Astrocyte
gs_ind_0	Alzheimer's Disease	42/1608	0.543678511807222	0.6524142141686664	1.001299884730324	0.610189323847031	ZZEF1;CSMD1;UBASH3B;COX10-AS1;CDHR3;AC105411.1;VSIR;STK24;IL17D;LNC-LBCS;MED12L;BSG;CKAP5;PACRG;PNPLA7;SZT2;EPHX1;RBMS3;BCAR3;ATXN7L1;AHCYL1;MARK4;AC002069.2;TMEM94;ZNF573;SEC14L1;CTSO;PRTFDC1;AFF1;ZCCHC24;AC019131.1;PITPNC1;RGL2;PDE3B;APPL2;FARP1;ANKRD27;NFIC;AHNAK;HNRNPKP3;DRAIC;ITPKB	Astrocyte
gs_ind_0	Amyotrophic Lateral Sclerosis	3/335	0.9942542582331324	0.9942542582331324	0.3725383569625169	0.0021466822611523	MOB3B;ETNPPL;PTPRF	Astrocyte
gs_ind_0	Autism Spectrum Disorder	15/414	0.1233204793629211	0.4228130721014439	1.485495533384342	3.109095787312555	ZCCHC24;ZNF37BP;EPS15;ARX;GABRB3;CSMD1;PYGB;MAGI2;LINC-PINT;ARNT2;EZH1;PATJ;MKLN1;PPP2R2B;NLGN4X	Astrocyte
gs_ind_0	Autosomal Dominant Partial Epilepsy with Auditory Features	1/1	0.0262108262108262	0.2096866096866097	111.8727272727273	407.3937926471835	LGI1	Astrocyte
gs_ind_0	Cerebral Aneurysm	1/12	0.2731704930235178	0.5043147563511099	4.853596837944664	6.298314406174334	MYH11	Astrocyte
gs_ind_0	Depression Disorder	1/19	0.3968111150677351	0.5602039271544496	3.012972972972973	2.78487552925646	BDNF-AS	Astrocyte
gs_ind_0	Dysautonomia	1/15	0.3289721150022145	0.5263553840035433	3.847147335423197	4.277190269315938	ABITRAM	Astrocyte
gs_ind_0	Encephalitis	1/18	0.3805182855275802	0.5602039271544496	3.185766233766234	3.078154383522997	DDX58	Astrocyte
gs_ind_0	Epilepsy	11/239	0.0479989685300988	0.2879938111805933	1.93398549791908	5.872693477876217	SZT2;ARX;LGI4;GABRB3;ADGRV1;TPP1;ST3GAL5;LGI1;UNC80;MTOR;GABRB1	Astrocyte
gs_ind_0	Friedreich Ataxia	1/8	0.1915422874690043	0.4608738106155765	7.448	12.30891241638257	PIP5K1B	Astrocyte
gs_ind_0	Generalized Epilepsy with Febrile Seizures Plus	1/8	0.1915422874690043	0.4608738106155765	7.448	12.30891241638257	GABRB3	Astrocyte
gs_ind_0	Glioma	32/1346	0.7705053135593989	0.8805775012107416	0.8853131467899574	0.2308088643789294	BDNF-AS;NDRG2;IDH2;SMO;B2M;ENO1;BMPR1B;IGF1R;MAX;CASC2;ADGRV1;STAT1;ALDH1A1;LINC00511;MXI1;BSG;IDH1;CD99;PTN;PANTR1;BCL6;CPT1A;LGI1;CD81;LMF1;TRIM22;MERTK;FYN;MGMT;OSMR;EMP1;DRAIC	Astrocyte
gs_ind_0	Huntington's Disease	5/60	0.0198211439607805	0.2096866096866097	3.765394608091237	14.76413497965585	BDNF-AS;SETDB1;SH3BP2;ADD1;HTT	Astrocyte
gs_ind_0	Intellectual Disability	7/138	0.0694203304415186	0.3064145206338195	2.167083520074021	5.780858923080696	SZT2;BRF1;TNIK;MED25;UNC80;SIN3A;GPT2	Astrocyte
gs_ind_0	Intracranial Aneurysm	5/117	0.1920307544231568	0.4608738106155765	1.83672076570953	3.030772458857994	RNF144A;STARD13;RBMS3;NT5C2;AC105411.1	Astrocyte
gs_ind_0	Multiple Sclerosis	23/742	0.2210203165793841	0.4822261452641109	1.246653971462867	1.881824982076186	BDNF-AS;AKAP13;CSMD1;PITPNM2;TNFRSF1A;UBASH3B;CDHR3;SLC9A8;TENT4A;NCOA5;ADAMTSL4-AS1;AC007389.1;LINC00511;JAK1;BCL2;TGFBR3;SH3BP2;NLRC5;AFF1;MERTK;ETV6;TSPOAP1;ZC3HAV1	Astrocyte
gs_ind_0	Muscular Dystrophy	2/55	0.4251914251767947	0.5669219002357263	1.73718804559926	1.485670662920559	BAG3;ITGA7	Astrocyte
gs_ind_0	Neuroblastoma	2/203	0.9726506515214484	0.9942542582331324	0.447786291458748	0.0124172499430253	BDNF-AS;BCL6	Astrocyte
gs_ind_0	Parkinson's Disease	14/276	0.0127753075926595	0.2096866096866097	2.158722509083955	9.412550533081598	MARCHF3;PAM;LRRK2;PARP9;FYN;ITPKB;CNTN1;BAG3;RBMS3;SYT17;MED12L;RNF19A;PACRG;TMEM175	Astrocyte
gs_ind_0	Psychiatric Disease	1/3	0.0766036301584548	0.3064145206338195	22.36581818181818	57.46026531586025	BDNF-AS	Astrocyte
gs_ind_0	Restless legs Syndrome	1/26	0.4995455688463535	0.6310049290690781	2.18288770053476	1.51504730156948	AC002069.2	Astrocyte
gs_ind_0	Schizophrenia	5/144	0.3258752679134759	0.5263553840035433	1.473252520371042	1.651870517194077	OBI1-AS1;BDNF-AS;LINC-PINT;LINC00511;COX10-AS1	Astrocyte
gs_ind_0	Stroke	3/184	0.867701057309141	0.946582971609972	0.7039634859158509	0.0998980698339328	CCM2;RFTN2;PTPRF	Astrocyte
gs_ind_0	Alzheimer's Disease	25/1608	0.2058794493678642	0.4744486972848077	1.278552517895745	2.020706838725885	PCSK5;CEP164;ABTB2;PDE7B;DISC1;MYO10;WWOX;COX10-AS1;CCDC134;NEBL;IL17D;TRAK1;EDIL3-DT;SERINC5;MPZL1;TLN2;ADARB2;SUSD6;CTSO;CDH19;SGK1;GLIS3;HDAC9;MCF2L2;APBA2	COP
gs_ind_0	Amyotrophic Lateral Sclerosis	6/335	0.2853377335368914	0.4744486972848077	1.488383856206844	1.86655506135709	PCSK5;MIR99AHG;DOCK1;DISC1;TMEM132B;ARAP2	COP
gs_ind_0	Attention Deficit Hyperactivity Disorder	1/6	0.0772025739955238	0.4744486972848077	20.36821451929365	52.16956573787491	DOCK3	COP
gs_ind_0	Autism Spectrum Disorder	11/414	0.0195991522771977	0.2747090473358387	2.295617131611009	9.026984001799104	NEBL;ZNF37BP;NAALADL2;SUN1;GPM6A;PDE7B;VWC2;NLGN2;MTR;SGO1-AS1;HLA-A	COP
gs_ind_0	Down Syndrome	1/56	0.5292850375528503	0.6558334731568838	1.9990278047832	1.271837799788799	MIR99AHG	COP
gs_ind_0	Dystonia	1/54	0.5163779686340896	0.6558334731568838	2.074564647347542	1.371113558250426	SUCLA2	COP
gs_ind_0	Encephalitis	1/18	0.2144049484059321	0.4744486972848077	6.386639260020555	9.834714073271265	DDX58	COP
gs_ind_0	Epilepsy	2/239	0.8343813845511631	0.8807359059151166	0.761966961198617	0.1379653082108376	WWOX;LGI3	COP
gs_ind_0	Glioma	4/1346	0.9999976072276464	0.9999976072276464	0.1942369891208468	4.647654536732282e-07	B2M;STAT1;IGF1R;OLIG1	COP
gs_ind_0	Hydrocephalus	1/19	0.2248855380021936	0.4744486972848077	6.040248881975501	9.013040278963643	SUMF1	COP
gs_ind_0	Intellectual Disability	2/138	0.5522808195005336	0.6558334731568838	1.352771316274966	0.8031384786442418	CA8;WWOX	COP
gs_ind_0	Intracranial Aneurysm	3/117	0.2031162976936697	0.4744486972848077	2.301180656639172	3.668028047579324	SLC5A4-AS1;BCAR1;HDAC9	COP
gs_ind_0	Multiple Sclerosis	12/742	0.2767360561143957	0.4744486972848077	1.306182979694273	1.678041639937074	BRINP1;PDZRN4;PCSK5;ANKRD36BP2;CLEC16A;NLRC5;LINC00271;C21orf62-AS1;WWOX;TLL1;DIPK1A;HLA-A	COP
gs_ind_0	Muscular Dystrophy	1/55	0.5228745225000678	0.6558334731568838	2.036103227509736	1.320237354466301	DMD	COP
gs_ind_0	Parkinson's Disease	8/276	0.0289167418248251	0.2747090473358387	2.495865921787709	8.843687952082382	BRINP1;MARCHF3;CA8;IGSF9B;AC068633.1;AC011586.2;FBXO7;PARP9	COP
gs_ind_0	Prader-Willi Syndrome	1/19	0.2248855380021936	0.4744486972848077	6.040248881975501	9.013040278963643	PWRN1	COP
gs_ind_0	Rett Syndrome	1/9	0.1135698260514163	0.4744486972848077	13.17181548878544	28.65314317111304	GPM6B	COP
gs_ind_0	Schizophrenia	3/144	0.2996518088114575	0.4744486972848077	1.852192121450072	2.232139914357185	TRAF3IP2-AS1;LINC00271;COX10-AS1	COP
gs_ind_0	Stroke	2/184	0.7089779030658243	0.7923870681323919	1.002599740025997	0.3448250502514585	DNAH14;HDAC9	COP
gs_ind_0	Alzheimer's Disease	4/1608	0.3648214903969645	0.492381423594994	1.575544741951722	1.588695991063409	DLEU2;PHACTR1;ST18;FBXL7	OL
gs_ind_0	Autism Spectrum Disorder	2/414	0.182740323027006	0.3197955652972605	3.453475935828877	5.869835521715546	NAALADL2;LIMCH1	OL
gs_ind_0	Charcot-Marie-Tooth Disease	1/30	0.0555873241996856	0.2528821583494508	27.97413024085638	80.83964396845859	KIF1B	OL
gs_ind_0	Down Syndrome	1/56	0.1014963093321383	0.2528821583494508	14.79516358463727	33.84738164156741	NCAM2	OL
gs_ind_0	Glioma	1/1346	0.947941433761376	0.947941433761376	0.4588980813237106	0.0245338649989375	DLEU2	OL
gs_ind_0	Huntington's Disease	1/60	0.1083780678640503	0.2528821583494508	13.78991596638656	30.64297957372142	HIP1	OL
gs_ind_0	Multiple Sclerosis	2/742	0.4220412202242806	0.492381423594994	1.793502005798944	1.54716861504011	KIF1B;SAMD12	OL
gs_ind_0	Alzheimer's Disease	2/1608	0.2228082953383223	0.2228082953383223	3.793443303247225	5.695640939753746	WWOX;CSMD1	Progenitor
gs_ind_0	Autism Spectrum Disorder	1/414	0.2178724729354174	0.2228082953383223	7.036759371221282	10.72293321507748	CSMD1	Progenitor
gs_ind_0	Down Syndrome	1/56	0.0315765781999343	0.134056352777296	56.2972972972973	194.5262823803427	DSCAM	Progenitor
gs_ind_0	Epilepsy	1/239	0.1301175781348484	0.1821646093887877	12.64025157232704	25.77747726255116	WWOX	Progenitor
gs_ind_0	Intellectual Disability	1/138	0.0766036301584548	0.134056352777296	22.36581818181818	57.46026531586025	WWOX	Progenitor
gs_ind_0	Intracranial Aneurysm	1/117	0.0652082686425206	0.134056352777296	26.50557939914163	72.36471116069373	DSCAM	Progenitor
gs_ind_0	Multiple Sclerosis	2/742	0.0539366253879657	0.134056352777296	10.17893315327481	29.72193031584662	WWOX;CSMD1	Progenitor
