# Supplementary material for: Charting the human-specific properties of gene expression networks in the infant prefrontal cortex
Source: Sci Adv. 2026 Jun 3;12(23):eaea3316. doi: 10.1126/sciadv.aea3316 (PMC13232592; doi:10.1126/sciadv.aea3316)
Supplement: Supplementary file 2 — Data S1 [file sciadv.aea3316_data_s1.zip › csv_resubmission/1_celltype_markers___OLL_GO_conserved.csv]

Gene_set	Term	Overlap	P-value	Adjusted P-value	Old P-value	Old Adjusted P-value	Odds Ratio	Combined Score	Genes	Database	CellType
GO_Cellular_Component_2023	Postsynaptic Density (GO:0014069)	21/151	1.66e-14	2.87e-12	0	0	11.08890688	351.8511883	GRIA1;NTRK2;GRID2;KCND2;KCND3;CTNND2;GRIK1;ATP2B2;CACNA1C;SHISA9;ADCY8;GRIN2B;SLC8A1;SHISA6;GRIN2A;GRM5;NETO1;ADGRB1;CACNG2;DISC1;CACNG5	GO_Cellular_Component_2023	OPC
GO_Cellular_Component_2023	Asymmetric Synapse (GO:0032279)	18/133	2.09e-12	1.8e-10	0	0	10.64076087	286.1944987	GRIA1;NLGN4Y;NTRK2;KCND2;KCND3;CTNND2;CACNA1C;SHISA9;ADCY8;GRIN2B;SLC8A1;SHISA6;GRIN2A;GRM7;NETO1;ADGRB1;DISC1;CACNG5	GO_Cellular_Component_2023	OPC
GO_Cellular_Component_2023	Postsynaptic Density Membrane (GO:0098839)	1934-09-01 00:00:00	1.53e-09	8.83e-08	0	0	23.84121212	483.9057339	GRIA1;GRIN2A;GRM5;GRID2;NETO1;GRIK1;CACNG2;GRIN2B;CACNG5	GO_Cellular_Component_2023	OPC
GO_Cellular_Component_2023	Postsynaptic Specialization Membrane (GO:0099634)	1938-09-01 00:00:00	4.51e-09	1.95e-07	0	0	20.54858934	394.8776714	GRIA1;GRIN2A;GRM5;GRID2;NETO1;GRIK1;CACNG2;GRIN2B;CACNG5	GO_Cellular_Component_2023	OPC
GO_Cellular_Component_2023	Ionotropic Glutamate Receptor Complex (GO:0008328)	1933-08-01 00:00:00	2.73e-08	9.44e-07	0	0	21.12107383	367.8640254	GRIA1;GRIN2A;GRID2;GRIK1;SHISA9;GRIN2B;CACNG5;SHISA6	GO_Cellular_Component_2023	OPC
GO_Cellular_Component_2023	Glutamatergic Synapse (GO:0098978)	1978-10-01 00:00:00	3.05e-07	8.78e-06	0	0	9.750596184	146.2979274	NLGN4Y;LRFN5;NRG3;NOS1AP;DLGAP1;ATP2B2;DISC1;LRRC4C;SHISA6;CACNG5	GO_Cellular_Component_2023	OPC
GO_Cellular_Component_2023	Potassium Channel Complex (GO:0034705)	1981-10-01 00:00:00	4.37e-07	1.08e-05	0	0	9.337171679	136.7316101	CNTNAP2;DPP6;KCND2;KCNIP1;KCND3;KCNA1;KCNMA1;KCNIP4;KCNJ16;GRIK1	GO_Cellular_Component_2023	OPC
GO_Cellular_Component_2023	Voltage-Gated Potassium Channel Complex (GO:0008076)	1973-09-01 00:00:00	1.68e-06	3.33e-05	0	0	9.294507576	123.5814452	CNTNAP2;DPP6;KCND2;KCNIP1;KCND3;KCNA1;KCNMA1;KCNIP4;KCNJ16	GO_Cellular_Component_2023	OPC
GO_Cellular_Component_2023	Neuron Projection (GO:0043005)	25/557	1.73e-06	3.33e-05	0	0	3.204519305	42.51355127	GRIA1;CHRM3;CNTNAP2;KCNA1;LRRK2;ADCY8;SLC8A1;TRIM9;GRM7;NRCAM;CTNNA2;BRINP3;RGS7;FARP1;NTRK2;NTRK3;SLC4A10;SORBS2;GRIN2B;NELL1;RIT2;NSG2;ADGRB1;CNTN1;CNTN4	GO_Cellular_Component_2023	OPC
GO_Cellular_Component_2023	Dendrite (GO:0030425)	16/270	4.5e-06	7.79e-05	0	0	4.222644583	51.98604963	GRIA1;FARP1;CHRM3;CNTNAP2;NTRK2;KCNA1;LRRK2;SLC4A10;SORBS2;ADCY8;SLC8A1;TRIM9;NSG2;GRM7;ADGRB1;BRINP3	GO_Cellular_Component_2023	OPC
GO_Cellular_Component_2023	Synaptic Membrane (GO:0097060)	1931-06-01 00:00:00	6.52e-06	0.000102465	0	0	15.7352	187.9000478	GRIA1;GRIN2A;ATP2B2;SHISA9;GRIN2B;SHISA6	GO_Cellular_Component_2023	OPC
GO_Cellular_Component_2023	Voltage-Gated Calcium Channel Complex (GO:0005891)	1949-07-01 00:00:00	9.07e-06	0.000130829	0	0	10.95429208	127.1794076	CACNB2;PDE4D;CACNA1A;CACNA1D;CACNA1C;SCN3A;SCN1A	GO_Cellular_Component_2023	OPC
GO_Cellular_Component_2023	Axon (GO:0030424)	13/205	1.74e-05	0.000231795	0	0	4.50664818	49.38384989	CNTNAP2;NTRK2;LRRK2;NTRK3;ADCY8;SLC8A1;NELL1;GRM7;NFIB;CNTN1;NRCAM;CTNNA2;CNTN4	GO_Cellular_Component_2023	OPC
GO_Cellular_Component_2023	Calcium Channel Complex (GO:0034704)	1959-07-01 00:00:00	3.16e-05	0.000390825	0	0	8.843195266	91.62863889	CACNB2;PDE4D;CACNA1A;CACNA1D;CACNA1C;SCN3A;SCN1A	GO_Cellular_Component_2023	OPC
GO_Cellular_Component_2023	Collagen-Containing Extracellular Matrix (GO:0062023)	17/373	6.74e-05	0.00073915	0	0	3.195307336	30.69000274	FBN2;SPON1;SERPINE2;LAMA4;SDC3;CASK;LAMC1;THSD4;FRAS1;PXDN;COL4A3;COL20A1;CNTN1;CSPG4;ADAMTS9;FREM2;FGFR1	GO_Cellular_Component_2023	OPC
GO_Cellular_Component_2023	Basement Membrane (GO:0005604)	1946-06-01 00:00:00	6.84e-05	0.00073915	0	0	9.827	94.24792651	FRAS1;LAMA4;COL4A3;PXDN;CASK;LAMC1	GO_Cellular_Component_2023	OPC
GO_Cellular_Component_2023	Dendritic Spine Membrane (GO:0032591)	2025-03-07 00:00:00	0.000118601	0.001206938	0	0	48.73762376	440.5757726	GRIA1;SHISA9;SHISA6	GO_Cellular_Component_2023	OPC
GO_Cellular_Component_2023	AMPA Glutamate Receptor Complex (GO:0032281)	2025-04-19 00:00:00	0.000173696	0.00158155	0	0	17.37660044	150.4501233	GRIA1;SHISA9;SHISA6;CACNG5	GO_Cellular_Component_2023	OPC
GO_Cellular_Component_2023	GABA-ergic Synapse (GO:0098982)	2025-04-19 00:00:00	0.000173696	0.00158155	0	0	17.37660044	150.4501233	NLGN4Y;LRFN5;ATP2B2;DISC1	GO_Cellular_Component_2023	OPC
GO_Cellular_Component_2023	Dendrite Membrane (GO:0032590)	2025-04-28 00:00:00	0.000823302	0.007121562	0	0	10.85540839	77.09714575	GRIA1;ATP2B2;SHISA9;SHISA6	GO_Cellular_Component_2023	OPC
GO_Cellular_Component_2023	Bounding Membrane Of Organelle (GO:0098588)	24/819	0.001869363	0.015399994	0	0	2.02317677	12.70991478	GRIA1;CHST9;ST6GAL1;PTPRN2;LRP1;WSCD1;ST8SIA1;B3GAT2;XYLT1;CASK;MMD2;NMNAT2;ATP2C2;ANTXR1;HS6ST2;EGFR;GALNT10;RAB31;CHST11;KIF13A;NOS1AP;CSPG5;ST3GAL6;CACNG2	GO_Cellular_Component_2023	OPC
GO_Cellular_Component_2023	Multivesicular Body, Internal Vesicle (GO:0097487)	2025-02-05 00:00:00	0.002263187	0.017023101	0	0	43.18201754	263.0208646	LRRK2;EGFR	GO_Cellular_Component_2023	OPC
GO_Cellular_Component_2023	Asymmetric, Glutamatergic, Excitatory Synapse (GO:0098985)	2025-02-05 00:00:00	0.002263187	0.017023101	0	0	43.18201754	263.0208646	NLGN4Y;SHISA6	GO_Cellular_Component_2023	OPC
GO_Cellular_Component_2023	NMDA Selective Glutamate Receptor Complex (GO:0017146)	2025-02-07 00:00:00	0.004657283	0.032228397	0	0	25.90657895	139.1007923	GRIN2A;GRIN2B	GO_Cellular_Component_2023	OPC
GO_Cellular_Component_2023	Cytoskeleton Of Presynaptic Active Zone (GO:0048788)	2025-02-07 00:00:00	0.004657283	0.032228397	0	0	25.90657895	139.1007923	RIMS2;RIMS1	GO_Cellular_Component_2023	OPC
GO_Cellular_Component_2023	Excitatory Synapse (GO:0060076)	2025-03-24 00:00:00	0.005657345	0.037643101	0	0	9.27534182	47.99804488	NLGN4Y;NETO1;SHISA6	GO_Cellular_Component_2023	OPC
GO_Cellular_Component_2023	Inhibitory Synapse (GO:0060077)	2025-02-08 00:00:00	0.00614718	0.039387486	0	0	21.5877193	109.9195259	NLGN4Y;IGSF21	GO_Cellular_Component_2023	OPC
GO_Cellular_Component_2023	Cell-Cell Junction (GO:0005911)	11/299	0.006579794	0.040653727	0	0	2.512547081	12.62241301	IGSF21;CDH4;PDZD2;FLRT2;CTNND2;CDH10;ADGRB1;CASK;CTNNA2;TEK;VEGFA	GO_Cellular_Component_2023	OPC
GO_Molecular_Function_2023	Voltage-Gated Monoatomic Cation Channel Activity (GO:0022843)	1976-11-01 00:00:00	2.13e-08	6.11e-06	0	0	11.26044329	198.9238527	CACNB2;KCNH5;KCND2;KCND3;KCNA1;KCNMA1;CACNA1A;CACNA1D;CACNA1C;CACNG2;CACNG5	GO_Molecular_Function_2023	OPC
GO_Molecular_Function_2023	Voltage-Gated Calcium Channel Activity (GO:0005245)	1947-08-01 00:00:00	5.13e-07	7.36e-05	0	0	13.52951299	195.944491	CACNB2;CACNA1A;CACNA1D;CACNA1C;CACNG2;SCN3A;CACNG5;SCN1A	GO_Molecular_Function_2023	OPC
GO_Molecular_Function_2023	Transmembrane Receptor Protein Tyrosine Kinase Activity (GO:0004714)	1950-07-01 00:00:00	1.04e-05	0.00096882	0	0	10.69899666	122.7416299	PDGFRA;NTRK2;NELL1;NTRK3;TEK;EGFR;FGFR1	GO_Molecular_Function_2023	OPC
GO_Molecular_Function_2023	Neurotransmitter Receptor Activity Involved In Regulation Of Postsynaptic Membrane Potential (GO:0099529)	2025-05-21 00:00:00	1.35e-05	0.00096882	0	0	20.42981728	229.0717669	GRIA1;GRID2;GRIN2A;GRIK1;GRIN2B	GO_Molecular_Function_2023	OPC
GO_Molecular_Function_2023	High Voltage-Gated Calcium Channel Activity (GO:0008331)	2025-05-23 00:00:00	2.18e-05	0.001249853	0	0	18.15799188	194.9219353	CACNB2;CACNA1D;CACNA1C;SCN3A;SCN1A	GO_Molecular_Function_2023	OPC
GO_Molecular_Function_2023	Cell Adhesion Mediator Activity (GO:0098631)	2025-05-28 00:00:00	5.97e-05	0.002696833	0	0	14.20699119	138.1719207	NTNG1;CNTN1;NRCAM;CNTN4;LRRC4C	GO_Molecular_Function_2023	OPC
GO_Molecular_Function_2023	Calcium Channel Activity (GO:0005262)	1991-08-01 00:00:00	7.75e-05	0.002696833	0	0	6.343009622	60.03857665	CACNB2;SLC24A3;CACNA1A;CACNA1D;CACNA1C;CACNG2;TRPM3;CACNG5	GO_Molecular_Function_2023	OPC
GO_Molecular_Function_2023	Transmembrane Receptor Protein Phosphatase Activity (GO:0019198)	2025-04-16 00:00:00	8.46e-05	0.002696833	0	0	21.72406181	203.7268391	PTPRT;PTPRN2;PTPRZ1;PTPRG	GO_Molecular_Function_2023	OPC
GO_Molecular_Function_2023	Transmembrane Receptor Protein Tyrosine Phosphatase Activity (GO:0005001)	2025-04-16 00:00:00	8.46e-05	0.002696833	0	0	21.72406181	203.7268391	PTPRT;PTPRN2;PTPRZ1;PTPRG	GO_Molecular_Function_2023	OPC
GO_Molecular_Function_2023	Transmitter-Gated Monoatomic Ion Channel Activity Involved In Regulation Of Postsynaptic Membrane Potential (GO:1904315)	1934-05-01 00:00:00	0.000156885	0.004237639	0	0	11.26417688	98.67416225	GRIA1;GRIN2A;GRID2;GRIK1;GRIN2B	GO_Molecular_Function_2023	OPC
GO_Molecular_Function_2023	Protein Tyrosine Phosphatase Activity (GO:0004725)	1976-07-01 00:00:00	0.000162418	0.004237639	0	0	6.658668993	58.09912356	PTPRT;PTPRN2;UBASH3B;PTPRZ1;EYA2;DUSP6;PTPRG	GO_Molecular_Function_2023	OPC
GO_Molecular_Function_2023	Transmembrane Receptor Protein Kinase Activity (GO:0019199)	1937-05-01 00:00:00	0.000236723	0.005661628	0	0	10.20660299	85.21104302	ALK;PDGFRA;NTRK3;TEK;EGFR	GO_Molecular_Function_2023	OPC
GO_Molecular_Function_2023	Transmitter-Gated Monoatomic Ion Channel Activity (GO:0022824)	1940-05-01 00:00:00	0.000344211	0.007599129	0	0	9.33032748	74.4024064	GRIA1;GRIN2A;GRID2;GRIK1;GRIN2B	GO_Molecular_Function_2023	OPC
GO_Molecular_Function_2023	Cell-Cell Adhesion Mediator Activity (GO:0098632)	1943-05-01 00:00:00	0.000485058	0.009943692	0	0	8.592411261	65.57076814	NTNG1;CNTN1;NRCAM;CNTN4;LRRC4C	GO_Molecular_Function_2023	OPC
GO_Molecular_Function_2023	cAMP Binding (GO:0030552)	2025-03-11 00:00:00	0.000534238	0.010180196	0	0	24.36386139	183.5736522	PDE10A;PDE4D;RAPGEF4	GO_Molecular_Function_2023	OPC
GO_Molecular_Function_2023	Protein Kinase Inhibitor Activity (GO:0004860)	1945-05-01 00:00:00	0.000600501	0.010180196	0	0	8.161960133	60.54334365	SPRED2;TAOK3;SPRY4;SPRY2;INKA2	GO_Molecular_Function_2023	OPC
GO_Molecular_Function_2023	Calcium Ion Transmembrane Transporter Activity (GO:0015085)	1968-06-01 00:00:00	0.000603008	0.010180196	0	0	6.332903226	46.94948411	CACNB2;SLC24A3;CACNA1D;ATP2B2;ATP2C2;TRPM3	GO_Molecular_Function_2023	OPC
GO_Molecular_Function_2023	Voltage-Gated Monoatomic Ion Channel Activity (GO:0005244)	2025-04-27 00:00:00	0.00071422	0.011387844	0	0	11.32795854	82.06334825	GRIN2A;KCND2;GRIN2B;SCN1A	GO_Molecular_Function_2023	OPC
GO_Molecular_Function_2023	Protein Tyrosine Kinase Activity (GO:0004713)	1999-07-01 00:00:00	0.000820696	0.012396831	0	0	4.988148902	35.4425819	ALK;PDGFRA;PEAK1;NTRK3;TEK;EGFR;FGFR1	GO_Molecular_Function_2023	OPC
GO_Molecular_Function_2023	Protein Tyrosine Kinase Activator Activity (GO:0030296)	2025-04-29 00:00:00	0.000943626	0.013541038	0	0	10.42066225	72.58804413	ALK;GRM5;NRG3;EGFR	GO_Molecular_Function_2023	OPC
GO_Molecular_Function_2023	Syntaxin Binding (GO:0019905)	1953-05-01 00:00:00	0.001276912	0.016613146	0	0	6.798864895	45.30294878	UNC13C;LRRK2;CACNA1A;STXBP5L;SYT6	GO_Molecular_Function_2023	OPC
GO_Molecular_Function_2023	Amyloid-Beta Binding (GO:0001540)	1979-06-01 00:00:00	0.001331367	0.016613146	0	0	5.375616438	35.59490746	GRIA1;GRIN2A;LRP1;CACNA1A;GSAP;GRIN2B	GO_Molecular_Function_2023	OPC
GO_Molecular_Function_2023	Potassium Channel Activity (GO:0005267)	1979-06-01 00:00:00	0.001331367	0.016613146	0	0	5.375616438	35.59490746	KCNH5;KCND2;KCND3;KCNA1;KCNMA1;GRIK1	GO_Molecular_Function_2023	OPC
GO_Molecular_Function_2023	Voltage-Gated Potassium Channel Activity (GO:0005249)	1980-06-01 00:00:00	0.00142115	0.016994584	0	0	5.302702703	34.76605111	KCNH5;KCND2;KCND3;KCNA1;KCNMA1;KCNJ16	GO_Molecular_Function_2023	OPC
GO_Molecular_Function_2023	Glutamate Receptor Activity (GO:0008066)	2025-03-16 00:00:00	0.001713196	0.018911052	0	0	14.9893374	95.47300197	GRID2;GRM5;GRM7	GO_Molecular_Function_2023	OPC
GO_Molecular_Function_2023	Ionotropic Glutamate Receptor Activity (GO:0004970)	2025-03-16 00:00:00	0.001713196	0.018911052	0	0	14.9893374	95.47300197	GRIN2A;GRIK1;GRIN2B	GO_Molecular_Function_2023	OPC
GO_Molecular_Function_2023	MAP Kinase Kinase Kinase Activity (GO:0004709)	2025-03-19 00:00:00	0.002865552	0.030459758	0	0	12.1769802	71.29614864	MAP3K15;MAP3K1;LRRK2	GO_Molecular_Function_2023	OPC
GO_Molecular_Function_2023	Sialyltransferase Activity (GO:0008373)	2025-03-20 00:00:00	0.003333384	0.03325748	0	0	11.46010483	65.3657708	ST6GAL1;ST8SIA1;ST3GAL6	GO_Molecular_Function_2023	OPC
GO_Molecular_Function_2023	Vascular Endothelial Growth Factor Receptor Activity (GO:0005021)	2025-02-06 00:00:00	0.003360512	0.03325748	0	0	32.38486842	184.453263	NELL1;PDGFRA	GO_Molecular_Function_2023	OPC
GO_Molecular_Function_2023	Cyclic Nucleotide Binding (GO:0030551)	2025-03-21 00:00:00	0.003845314	0.036786842	0	0	10.82288229	60.18496492	PDE10A;PDE4D;RAPGEF4	GO_Molecular_Function_2023	OPC
GO_Molecular_Function_2023	NMDA Glutamate Receptor Activity (GO:0004972)	2025-02-07 00:00:00	0.004657283	0.041770005	0	0	25.90657895	139.1007923	GRIN2A;GRIN2B	GO_Molecular_Function_2023	OPC
GO_Molecular_Function_2023	Neurotrophin Binding (GO:0043121)	2025-02-07 00:00:00	0.004657283	0.041770005	0	0	25.90657895	139.1007923	NTRK2;NTRK3	GO_Molecular_Function_2023	OPC
GO_Molecular_Function_2023	GTPase Activator Activity (GO:0005096)	9/211	0.005343968	0.046476331	0	0	2.924092409	15.29822796	VAV3;NELL1;ARHGAP42;ADGRB3;LRRK2;AGAP1;ASAP1;STXBP5L;RGS7	GO_Molecular_Function_2023	OPC
GO_Molecular_Function_2023	P-type Calcium Transporter Activity (GO:0005388)	2025-02-08 00:00:00	0.00614718	0.049006684	0	0	21.5877193	109.9195259	ATP2B2;ATP2C2	GO_Molecular_Function_2023	OPC
GO_Molecular_Function_2023	Adenylate Cyclase Inhibiting G Protein-Coupled Glutamate Receptor Activity (GO:0001640)	2025-02-08 00:00:00	0.00614718	0.049006684	0	0	21.5877193	109.9195259	GRM5;GRM7	GO_Molecular_Function_2023	OPC
GO_Molecular_Function_2023	Cyclic-Nucleotide Phosphodiesterase Activity (GO:0004112)	2025-02-08 00:00:00	0.00614718	0.049006684	0	0	21.5877193	109.9195259	PDE10A;PDE4D	GO_Molecular_Function_2023	OPC
GO_Biological_Process_2023	Modulation Of Chemical Synaptic Transmission (GO:0050804)	19/123	4.27e-14	7.23e-11	0	0	12.47018226	383.8860698	GRIA1;NLGN4Y;GRID2;MCTP1;LRRK2;CASK;CACNA1A;GRIK1;SYN3;SNCAIP;RIMS2;RIMS1;GRM5;GRM7;NRG3;DLGAP1;LRRC4C;DGKI;CACNG5	GO_Biological_Process_2023	OPC
GO_Biological_Process_2023	Chemical Synaptic Transmission (GO:0007268)	21/273	1.52e-09	1.29e-06	0	0	5.684795322	115.4138666	GRIA1;NLGN4Y;UNC13C;CHRM3;GRID2;DTNA;PTPRN2;KCND2;KCNA1;NRXN1;SLC1A2;CACNA1A;GRIK1;SYN3;GRIN2B;SHISA6;CACNB2;GRIN2A;RIT2;GRM7;DLGAP1	GO_Biological_Process_2023	OPC
GO_Biological_Process_2023	Regulation Of Synaptic Transmission, Glutamatergic (GO:0051966)	1955-10-01 00:00:00	9.66e-09	5.12e-06	0	0	14.7515015	272.2441696	GRM5;GRIN2A;GRM7;LRRK2;NRXN1;GRIK1;CACNG2;GRIN2B;DGKI;CACNG5	GO_Biological_Process_2023	OPC
GO_Biological_Process_2023	Anterograde Trans-Synaptic Signaling (GO:0098916)	17/199	1.21e-08	5.12e-06	0	0	6.306399483	114.9625261	GRIA1;NLGN4Y;UNC13C;CHRM3;DTNA;KCND2;KCNA1;NRXN1;SLC1A2;CACNA1A;GRIK1;GRIN2B;CACNB2;GRIN2A;RIT2;GRM7;DLGAP1	GO_Biological_Process_2023	OPC
GO_Biological_Process_2023	Regulation Of Neuron Differentiation (GO:0045664)	1979-11-01 00:00:00	3.22e-08	1.09e-05	0	0	10.76201396	185.648145	ALK;ZEB1;HEY1;LRRK2;NRCAM;MMD2;CNTN4;BRINP3;BMP7;HES5;FGFR1	GO_Biological_Process_2023	OPC
GO_Biological_Process_2023	Modulation Of Excitatory Postsynaptic Potential (GO:0098815)	2025-07-31 00:00:00	3.52e-07	9.92e-05	0	0	19.18756968	285.1401778	RIMS2;RIMS1;GRIN2A;NETO1;LRRK2;NRXN1;GRIN2B	GO_Biological_Process_2023	OPC
GO_Biological_Process_2023	Enzyme-Linked Receptor Protein Signaling Pathway (GO:0007167)	12/124	4.59e-07	0.000110865	0	0	7.136297376	104.1539585	ALK;PTPRT;PDGFRA;NTRK2;SHC3;LRP1;NTRK3;TEK;MTSS1;EGFR;FGFR1;PTPRG	GO_Biological_Process_2023	OPC
GO_Biological_Process_2023	Regulation Of Neuronal Synaptic Plasticity (GO:0048168)	1934-07-01 00:00:00	6.92e-07	0.000139379	0	0	17.05301623	241.8836143	GRIN2A;MCTP1;NETO1;SLC4A10;SHISA9;GRIN2B;SHISA6	GO_Biological_Process_2023	OPC
GO_Biological_Process_2023	Positive Regulation Of Excitatory Postsynaptic Potential (GO:2000463)	2025-06-22 00:00:00	7.41e-07	0.000139379	0	0	24.5975	347.1877411	RIMS2;RIMS1;GRIN2A;NETO1;NRXN1;GRIN2B	GO_Biological_Process_2023	OPC
GO_Biological_Process_2023	Synapse Organization (GO:0050808)	12/131	8.31e-07	0.000140572	0	0	6.714114217	94.00347544	NTNG1;UNC13C;CACNB2;FARP1;LRFN5;GRM5;CTNND2;LRRK2;NRXN1;NRCAM;LRRC4C;PPFIA2	GO_Biological_Process_2023	OPC
GO_Biological_Process_2023	Regulation Of Trans-Synaptic Signaling (GO:0099177)	1936-07-01 00:00:00	1.05e-06	0.00016081	0	0	15.87533156	218.6201279	GRIA1;NLGN4Y;GRID2;NRG3;CACNA1A;GRIK1;LRRC4C	GO_Biological_Process_2023	OPC
GO_Biological_Process_2023	Transmembrane Receptor Protein Tyrosine Kinase Signaling Pathway (GO:0007169)	17/284	1.97e-06	0.000276197	0	0	4.280017625	56.22371632	PTPRT;ALK;PDGFRA;NTRK2;SHC3;NTRK3;MTSS1;EGFR;PTPRG;SULF2;VEGFA;NELL1;UBASH3B;FLRT2;TEK;ANKS1B;FGFR1	GO_Biological_Process_2023	OPC
GO_Biological_Process_2023	Brain Development (GO:0007420)	13/169	2.12e-06	0.000276197	0	0	5.556882821	72.59018698	CNTNAP2;CA10;GRIN2B;MEIS2;ADGRG1;GRIN2A;AIM2;NFIB;CNTN1;NRCAM;CNTN4;CTNNA2;HES5	GO_Biological_Process_2023	OPC
GO_Biological_Process_2023	Neuron Projection Morphogenesis (GO:0048812)	12/146	2.63e-06	0.00031107	0	0	5.957965276	76.55374385	NTNG1;CNTNAP2;FARP1;TAOK3;DCC;CTNND2;LRRK2;ADGRB1;NRCAM;CNTN4;CTNNA2;BMP7	GO_Biological_Process_2023	OPC
GO_Biological_Process_2023	Synaptic Transmission, Glutamatergic (GO:0035249)	2025-06-27 00:00:00	2.76e-06	0.00031107	0	0	18.73619048	239.8440348	GRIA1;UNC13C;GRIN2A;GRID2;GRIK1;GRIN2B	GO_Biological_Process_2023	OPC
GO_Biological_Process_2023	Nervous System Development (GO:0007399)	21/433	3.65e-06	0.000349543	0	0	3.448492591	43.18008555	FARP1;CHRM3;RBFOX1;SHC3;C3ORF70;NRXN1;CABLES1;GRIK1;NAV2;EGFR;VEGFA;NELL1;FGF14;PTPRZ1;FABP7;ADGRB1;CSPG5;NRCAM;CNTN4;BRINP3;HES5	GO_Biological_Process_2023	OPC
GO_Biological_Process_2023	Calcium Ion Transmembrane Transport (GO:0070588)	1980-09-01 00:00:00	3.66e-06	0.000349543	0	0	8.375160051	104.8486169	GRIN2A;SLC24A3;CACNA1A;CACNA1D;ATP2C2;CACNA1C;GRIN2B;SLC8A1;TRPM3	GO_Biological_Process_2023	OPC
GO_Biological_Process_2023	Positive Regulation Of Signal Transduction (GO:0009967)	16/266	3.72e-06	0.000349543	0	0	4.291089655	53.64796808	LRRK2;NRXN1;PRKCA;LAMC1;GRIN2B;SULF2;VEGFA;EPN2;RIMS2;RIMS1;NELL1;GRIN2A;NETO1;CNTN1;TEK;DISC1	GO_Biological_Process_2023	OPC
GO_Biological_Process_2023	Central Nervous System Development (GO:0007417)	16/283	8.16e-06	0.000726988	0	0	4.014361359	47.03156896	CNTNAP2;CA10;SHC3;GRIK1;GRIN2B;MEIS2;GRIN2A;ADGRG1;AIM2;PTPRZ1;NFIB;CNTN1;NRCAM;CNTN4;BRINP3;HES5	GO_Biological_Process_2023	OPC
GO_Biological_Process_2023	Glutamate Receptor Signaling Pathway (GO:0007215)	1935-06-01 00:00:00	1.36e-05	0.001154171	0	0	13.56206897	151.9264585	GRIN2A;GRM5;GRID2;GRM7;GRIK1;GRIN2B	GO_Biological_Process_2023	OPC
GO_Biological_Process_2023	Calcium Ion Import Across Plasma Membrane (GO:0098703)	1937-06-01 00:00:00	1.9e-05	0.001524454	0	0	12.68580645	137.878947	CACNA1A;CACNA1D;CACNA1C;SCN3A;SLC8A1;SCN1A	GO_Biological_Process_2023	OPC
GO_Biological_Process_2023	Neuron Migration (GO:0001764)	1955-07-01 00:00:00	1.98e-05	0.001524454	0	0	9.582079153	103.7618709	NTRK2;NELL1;DCC;NRCAM;DISC1;VEGFA;FGFR1	GO_Biological_Process_2023	OPC
GO_Biological_Process_2023	Regulation Of Neurotransmitter Secretion (GO:0046928)	1938-06-01 00:00:00	2.23e-05	0.001627163	0	0	12.28875	131.6094784	RIMS2;RIMS1;MCTP1;LRRK2;CASK;SNCAIP	GO_Biological_Process_2023	OPC
GO_Biological_Process_2023	Positive Regulation Of Synaptic Transmission (GO:0050806)	1977-08-01 00:00:00	2.31e-05	0.001627163	0	0	7.635444023	81.52004677	RIMS2;RIMS1;GRIN2A;NRXN1;ADCY8;CACNG2;GRIN2B;CACNG5	GO_Biological_Process_2023	OPC
GO_Biological_Process_2023	Regulation Of Monoatomic Cation Transmembrane Transport (GO:1904062)	1939-06-01 00:00:00	2.6e-05	0.001762977	0	0	11.91575758	125.7772822	DPP6;GRIN2A;KCNIP1;KCNIP4;CACNA1D;GRIN2B	GO_Biological_Process_2023	OPC
GO_Biological_Process_2023	Positive Regulation Of Kinase Activity (GO:0033674)	9/104	3.15e-05	0.002046691	0	0	6.251674641	64.81174142	ALK;PDGFRA;NTRK2;LRRK2;NTRK3;MMD2;TEK;EGFR;FGFR1	GO_Biological_Process_2023	OPC
GO_Biological_Process_2023	Negative Regulation Of Fibroblast Growth Factor Receptor Signaling Pathway (GO:0040037)	2025-04-13 00:00:00	3.45e-05	0.002094916	0	0	28.96983076	297.6927795	CREB3L1;SPRY4;SPRY2;SULF2	GO_Biological_Process_2023	OPC
GO_Biological_Process_2023	Regulation Of Nitric Oxide Mediated Signal Transduction (GO:0010749)	2025-03-05 00:00:00	3.47e-05	0.002094916	0	0	97.48514851	1001.143619	NOS1AP;EGFR;VEGFA	GO_Biological_Process_2023	OPC
GO_Biological_Process_2023	Positive Regulation Of Cell Junction Assembly (GO:1901890)	1961-07-01 00:00:00	3.94e-05	0.002167592	0	0	8.514802428	86.35401322	CNTNAP2;NELL1;GRID2;NRXN1;IL1RAP;TEK;VEGFA	GO_Biological_Process_2023	OPC
GO_Biological_Process_2023	Calcium Ion Transmembrane Import Into Cytosol (GO:0097553)	1983-08-01 00:00:00	4e-05	0.002167592	0	0	7.02246085	71.11942957	GRIN2A;CACNA1A;CACNA1D;CACNA1C;SCN3A;GRIN2B;SLC8A1;SCN1A	GO_Biological_Process_2023	OPC
GO_Biological_Process_2023	Regulation Of Neurotransmitter Receptor Activity (GO:0099601)	1942-06-01 00:00:00	4.03e-05	0.002167592	0	0	10.92111111	110.512459	NETO1;DLGAP1;CACNG2;SHISA9;CACNG5;SHISA6	GO_Biological_Process_2023	OPC
GO_Biological_Process_2023	Cardiac Muscle Cell Development (GO:0055013)	2025-05-26 00:00:00	4.1e-05	0.002167592	0	0	15.56162	157.204561	FHOD3;PDGFRA;SORBS2;SLC8A1;VEGFA	GO_Biological_Process_2023	OPC
GO_Biological_Process_2023	Calcium Ion Transport (GO:0006816)	9/112	5.65e-05	0.002898973	0	0	5.763754045	56.37272948	CACNB2;SLC24A3;CACNA1A;CACNA1D;ATP2B2;CACNA1C;ATP2C2;SLC8A1;TRPM3	GO_Biological_Process_2023	OPC
GO_Biological_Process_2023	Regulation Of MAP Kinase Activity (GO:0043405)	9/114	6.49e-05	0.003232067	0	0	5.653391053	54.50965446	LRRK2;NTRK3;SPRY4;SPRY2;TRIB2;BMP7;EGFR;FGFR1;VEGFA	GO_Biological_Process_2023	OPC
GO_Biological_Process_2023	Excitatory Chemical Synaptic Transmission (GO:0098976)	2025-03-06 00:00:00	6.85e-05	0.00331385	0	0	64.98679868	623.091025	GRIN2A;GRIN2B;SHISA6	GO_Biological_Process_2023	OPC
GO_Biological_Process_2023	Cardiac Muscle Cell Action Potential (GO:0086001)	2025-05-29 00:00:00	7.13e-05	0.003350101	0	0	13.61434109	130.0021505	KCND3;CACNA1D;CACNA1C;SLC8A1;SCN1A	GO_Biological_Process_2023	OPC
GO_Biological_Process_2023	Regulation Of Neuron Projection Development (GO:0010975)	11/174	7.93e-05	0.003625541	0	0	4.467942186	42.18854562	NTNG1;NTRK2;CAMK1D;RIT2;DCC;LRRK2;NTRK3;CSMD3;CTNNA2;LRRC4C;PPFIA2	GO_Biological_Process_2023	OPC
GO_Biological_Process_2023	Membrane Depolarization During Cardiac Muscle Cell Action Potential (GO:0086012)	2025-04-16 00:00:00	8.46e-05	0.003765575	0	0	21.72406181	203.7268391	CACNB2;CACNA1D;CACNA1C;SLC8A1	GO_Biological_Process_2023	OPC
GO_Biological_Process_2023	Regulation Of Monoatomic Ion Transmembrane Transporter Activity (GO:0032412)	1969-07-01 00:00:00	8.78e-05	0.003809108	0	0	7.413097422	69.24177838	CHRM3;CACNA1D;SHISA9;UTRN;CACNG2;SHISA6;CACNG5	GO_Biological_Process_2023	OPC
GO_Biological_Process_2023	Axon Guidance (GO:0007411)	10/149	0.000101811	0.004306584	0	0	4.752819366	43.68980388	NELL1;DCC;NFIB;NRXN1;PLXNA2;CNTN1;NRCAM;CNTN4;PLXNA4;VEGFA	GO_Biological_Process_2023	OPC
GO_Biological_Process_2023	Regulation Of Positive Chemotaxis (GO:0050926)	2025-03-07 00:00:00	0.000118601	0.004894456	0	0	48.73762376	440.5757726	NTRK3;CNTN1;VEGFA	GO_Biological_Process_2023	OPC
GO_Biological_Process_2023	Regulation Of Potassium Ion Transmembrane Transport (GO:1901379)	1933-05-01 00:00:00	0.000135497	0.005458609	0	0	11.66706217	103.9133673	DPP6;KCNIP1;KCNIP4;NOS1AP;CACNA1D	GO_Biological_Process_2023	OPC
GO_Biological_Process_2023	Excitatory Postsynaptic Potential (GO:0060079)	2025-04-18 00:00:00	0.000138794	0.005461388	0	0	18.61873226	165.381238	GRID2;GRIN2A;LRRK2;GRIN2B	GO_Biological_Process_2023	OPC
GO_Biological_Process_2023	Regulation Of Fibroblast Growth Factor Receptor Signaling Pathway (GO:0040036)	2025-04-19 00:00:00	0.000173696	0.00648669	0	0	17.37660044	150.4501233	CREB3L1;SPRY4;SPRY2;SULF2	GO_Biological_Process_2023	OPC
GO_Biological_Process_2023	Chondroitin Sulfate Proteoglycan Biosynthetic Process (GO:0050650)	2025-04-19 00:00:00	0.000173696	0.00648669	0	0	17.37660044	150.4501233	CHST9;CHST11;B3GAT2;XYLT1	GO_Biological_Process_2023	OPC
GO_Biological_Process_2023	Cell Morphogenesis Involved In Neuron Differentiation (GO:0048667)	1977-07-01 00:00:00	0.000176352	0.00648669	0	0	6.563210702	56.72601402	NTNG1;FARP1;DCC;ADGRB1;NRCAM;CTNNA2;CNTN4	GO_Biological_Process_2023	OPC
GO_Biological_Process_2023	Commissural Neuron Axon Guidance (GO:0071679)	2025-03-08 00:00:00	0.000187612	0.006754029	0	0	38.98811881	334.5623122	NELL1;NFIB;VEGFA	GO_Biological_Process_2023	OPC
GO_Biological_Process_2023	Protein Autophosphorylation (GO:0046777)	10/162	0.000202543	0.007139652	0	0	4.343438834	36.93902218	ALK;PDGFRA;NTRK2;EEF2K;TAOK3;PEAK1;LRRK2;TEK;EGFR;FGFR1	GO_Biological_Process_2023	OPC
GO_Biological_Process_2023	Regulation Of Neurotransmitter Transport (GO:0051588)	2025-04-21 00:00:00	0.000261814	0.00904059	0	0	15.33073627	126.4460286	RIMS1;MCTP1;CASK;SNCAIP	GO_Biological_Process_2023	OPC
GO_Biological_Process_2023	Chordate Embryonic Development (GO:0043009)	1959-06-01 00:00:00	0.00027844	0.009422415	0	0	7.411698113	60.67443938	XYLT1;BMP7;HES5;SULF2;VEGFA;FGFR1	GO_Biological_Process_2023	OPC
GO_Biological_Process_2023	Positive Regulation Of Synaptic Transmission, Glutamatergic (GO:0051968)	2025-04-22 00:00:00	0.00031616	0.010278279	0	0	14.47829286	116.6843449	GRIN2A;NRXN1;GRIN2B;CACNG5	GO_Biological_Process_2023	OPC
GO_Biological_Process_2023	Positive Regulation Of MAPK Cascade (GO:0043410)	14/310	0.000322039	0.010278279	0	0	3.142030729	25.26456109	PDGFRA;NTRK2;LRRK2;NTRK3;PRKCA;MID1;EGFR;VEGFA;NELL1;RIT2;TAOK3;SPRY2;TEK;FGFR1	GO_Biological_Process_2023	OPC
GO_Biological_Process_2023	Calcium-Mediated Signaling (GO:0019722)	1985-07-01 00:00:00	0.000326235	0.010278279	0	0	5.88765972	47.26550875	CHRM3;GRM5;MCTP1;LRRK2;CACNA1C;SLC8A1;NCALD	GO_Biological_Process_2023	OPC
GO_Biological_Process_2023	Cell-Cell Adhesion Via Plasma-Membrane Adhesion Molecules (GO:0098742)	10/172	0.00032803	0.010278279	0	0	4.073239907	32.67717976	NTNG1;PTPRT;IGSF21;CDH4;LRFN5;GRID2;CDH10;UNC5D;CNTN4;LRRC4C	GO_Biological_Process_2023	OPC
GO_Biological_Process_2023	Negative Regulation Of Angiogenesis (GO:0016525)	1986-07-01 00:00:00	0.000350562	0.010784569	0	0	5.812836036	46.24676233	CREB3L1;ADGRB1;COL4A3;SPRY2;TEK;ADAMTS9;EPN2	GO_Biological_Process_2023	OPC
GO_Biological_Process_2023	Negative Regulation Of Cell Differentiation (GO:0045596)	11/207	0.000362061	0.010939429	0	0	3.709408509	29.39222723	SPRED2;HEY1;SPRY2;RORA;CNTN4;TRIB2;BMP7;MEIS2;EGFR;HES5;RUNX1T1	GO_Biological_Process_2023	OPC
GO_Biological_Process_2023	Negative Regulation Of Neuron Differentiation (GO:0045665)	2025-04-23 00:00:00	0.000378137	0.011224687	0	0	13.71558034	108.0822702	HEY1;CNTN4;BMP7;HES5	GO_Biological_Process_2023	OPC
GO_Biological_Process_2023	Regulation Of Dendrite Development (GO:0050773)	1941-05-01 00:00:00	0.000387159	0.011294368	0	0	9.070690292	71.26546209	ALK;CAMK1D;DCC;CSMD3;BMP7	GO_Biological_Process_2023	OPC
GO_Biological_Process_2023	Positive Regulation Of Neuron Differentiation (GO:0045666)	1942-05-01 00:00:00	0.000434032	0.012235126	0	0	8.825087546	68.32728362	ZEB1;NRCAM;MMD2;BRINP3;FGFR1	GO_Biological_Process_2023	OPC
GO_Biological_Process_2023	Regulation Of Secretion By Cell (GO:1903530)	1964-06-01 00:00:00	0.000434667	0.012235126	0	0	6.771034483	52.41410858	RIMS2;RIMS1;MCTP1;CASK;SNCAIP;STXBP5L	GO_Biological_Process_2023	OPC
GO_Biological_Process_2023	Regulation Of Neuroblast Proliferation (GO:1902692)	2025-04-24 00:00:00	0.000448332	0.012235126	0	0	13.02913907	100.4543548	LRRK2;TAFA1;DISC1;VEGFA	GO_Biological_Process_2023	OPC
GO_Biological_Process_2023	Regulation Of AMPA Receptor Activity (GO:2000311)	2025-04-24 00:00:00	0.000448332	0.012235126	0	0	13.02913907	100.4543548	SHISA9;CACNG2;SHISA6;CACNG5	GO_Biological_Process_2023	OPC
GO_Biological_Process_2023	Neurotransmitter Secretion (GO:0007269)	1943-05-01 00:00:00	0.000485058	0.013027275	0	0	8.592411261	65.57076814	RIMS2;RIMS1;PTPRN2;NRXN1;SYN3	GO_Biological_Process_2023	OPC
GO_Biological_Process_2023	Chemical Synaptic Transmission, Postsynaptic (GO:0099565)	2025-04-25 00:00:00	0.000527343	0.013727135	0	0	12.40807316	93.65191781	GRIN2A;GRID2;LRRK2;GRIN2B	GO_Biological_Process_2023	OPC
GO_Biological_Process_2023	Proteoglycan Metabolic Process (GO:0006029)	2025-04-25 00:00:00	0.000527343	0.013727135	0	0	12.40807316	93.65191781	CHST9;CHST11;XYLT1;SULF2	GO_Biological_Process_2023	OPC
GO_Biological_Process_2023	Camera-Type Eye Development (GO:0043010)	2025-04-26 00:00:00	0.00061577	0.015786105	0	0	11.84346779	87.55445752	FBN2;CACNA1C;HES5;VEGFA	GO_Biological_Process_2023	OPC
GO_Biological_Process_2023	Calcium Ion Import (GO:0070509)	2025-03-12 00:00:00	0.000704271	0.017523913	0	0	21.65566557	157.1843506	CACNB2;CACNA1D;SLC8A1	GO_Biological_Process_2023	OPC
GO_Biological_Process_2023	Synaptic Membrane Adhesion (GO:0099560)	2025-03-12 00:00:00	0.000704271	0.017523913	0	0	21.65566557	157.1843506	NTNG1;LRFN5;LRRC4C	GO_Biological_Process_2023	OPC
GO_Biological_Process_2023	Negative Regulation Of Cellular Response To Growth Factor Stimulus (GO:0090288)	1971-06-01 00:00:00	0.000759449	0.018623018	0	0	6.039692308	43.38260846	CREB3L1;SPRY4;CASK;SPRY2;EPN2;SULF2	GO_Biological_Process_2023	OPC
GO_Biological_Process_2023	Cellular Response To Hypoxia (GO:0071456)	1972-06-01 00:00:00	0.00081801	0.019557998	0	0	5.947878788	42.28130708	KCND2;EPAS1;RORA;BMP7;ZFP36L1;VEGFA	GO_Biological_Process_2023	OPC
GO_Biological_Process_2023	Axon Development (GO:0061564)	1999-07-01 00:00:00	0.000820696	0.019557998	0	0	4.988148902	35.4425819	NTNG1;GRM7;DCC;NRCAM;CNTN4;CTNNA2;NMNAT2	GO_Biological_Process_2023	OPC
GO_Biological_Process_2023	Cellular Response To Decreased Oxygen Levels (GO:0036294)	1973-06-01 00:00:00	0.000879993	0.020153005	0	0	5.85880597	41.2201952	KCND2;EPAS1;RORA;BMP7;ZFP36L1;VEGFA	GO_Biological_Process_2023	OPC
GO_Biological_Process_2023	Positive Regulation Of Phosphorylation (GO:0042327)	11/231	0.000902473	0.020153005	0	0	3.300677966	23.13897801	ALK;PDGFRA;NTRK2;NELL1;CCND1;LRRK2;NTRK3;TEK;EGFR;VEGFA;FGFR1	GO_Biological_Process_2023	OPC
GO_Biological_Process_2023	Regulation Of Short-Term Neuronal Synaptic Plasticity (GO:0048172)	2025-03-13 00:00:00	0.000905218	0.020153005	0	0	19.48910891	136.566716	SLC4A10;SHISA9;SHISA6	GO_Biological_Process_2023	OPC
GO_Biological_Process_2023	Heparan Sulfate Proteoglycan Metabolic Process (GO:0030201)	2025-03-13 00:00:00	0.000905218	0.020153005	0	0	19.48910891	136.566716	HS6ST2;HS6ST3;SULF2	GO_Biological_Process_2023	OPC
GO_Biological_Process_2023	Membrane Depolarization During Action Potential (GO:0086010)	2025-03-13 00:00:00	0.000905218	0.020153005	0	0	19.48910891	136.566716	CACNA1D;CACNA1C;SLC8A1	GO_Biological_Process_2023	OPC
GO_Biological_Process_2023	Chondrocyte Differentiation (GO:0002062)	2025-04-29 00:00:00	0.000943626	0.020469432	0	0	10.42066225	72.58804413	NFIB;HES5;SOX5;SULF2	GO_Biological_Process_2023	OPC
GO_Biological_Process_2023	Peptidyl-Tyrosine Dephosphorylation (GO:0035335)	2025-04-29 00:00:00	0.000943626	0.020469432	0	0	10.42066225	72.58804413	PTPRT;PTPRZ1;UBASH3B;DUSP6	GO_Biological_Process_2023	OPC
GO_Biological_Process_2023	Inorganic Cation Import Across Plasma Membrane (GO:0098659)	7/103	0.001037213	0.022214737	0	0	4.779333891	32.83984543	CACNA1A;KCNJ16;CACNA1D;CACNA1C;SCN3A;SLC8A1;SCN1A	GO_Biological_Process_2023	OPC
GO_Biological_Process_2023	Regulation Of Potassium Ion Transport (GO:0043266)	2025-04-30 00:00:00	0.001075805	0.022753272	0	0	10.01935813	68.47916889	DPP6;KCNIP1;KCNIP4;CACNA1D	GO_Biological_Process_2023	OPC
GO_Biological_Process_2023	Calcium Ion-Regulated Exocytosis Of Neurotransmitter (GO:0048791)	2025-03-14 00:00:00	0.001139101	0.02350437	0	0	17.71647165	120.073674	RIMS2;UNC13C;RIMS1	GO_Biological_Process_2023	OPC
GO_Biological_Process_2023	Neuron Cell-Cell Adhesion (GO:0007158)	2025-03-14 00:00:00	0.001139101	0.02350437	0	0	17.71647165	120.073674	NLGN4Y;NRXN1;CNTN4	GO_Biological_Process_2023	OPC
GO_Biological_Process_2023	Positive Regulation Of Endothelial Cell Proliferation (GO:0001938)	1977-06-01 00:00:00	0.001164846	0.023746027	0	0	5.527605634	37.33989359	NELL1;CNTN1;PRKCA;TEK;VEGFA;FGFR1	GO_Biological_Process_2023	OPC
GO_Biological_Process_2023	Regulation Of Protein Kinase B Signaling (GO:0051896)	8/136	0.001188375	0.023937268	0	0	4.103607383	27.63848689	NTRK2;AIM2;NTRK3;CNTN1;SPRY2;TEK;EGFR;FGFR1	GO_Biological_Process_2023	OPC
GO_Biological_Process_2023	Monoatomic Cation Transmembrane Transport (GO:0098655)	12/281	0.001372992	0.027068685	0	0	2.947424323	19.42577466	GRIN2A;KCNH5;SLC24A3;KCND2;KCNA1;CACNA1A;CACNA1D;CACNA1C;ATP2C2;GRIN2B;TRPM3;SLC8A1	GO_Biological_Process_2023	OPC
GO_Biological_Process_2023	Proteoglycan Biosynthetic Process (GO:0030166)	1932-04-01 00:00:00	0.001378169	0.027068685	0	0	9.302743614	61.27716806	CHST9;CHST11;B3GAT2;XYLT1	GO_Biological_Process_2023	OPC
GO_Biological_Process_2023	Cardiac Myofibril Assembly (GO:0055003)	2025-03-15 00:00:00	0.001407828	0.027068685	0	0	16.23927393	106.6223221	FHOD3;PDGFRA;NEBL	GO_Biological_Process_2023	OPC
GO_Biological_Process_2023	Negative Regulation Of Epithelial Cell Differentiation (GO:0030857)	2025-03-15 00:00:00	0.001407828	0.027068685	0	0	16.23927393	106.6223221	SPRED2;ZEB1;SPRY2	GO_Biological_Process_2023	OPC
GO_Biological_Process_2023	Cellular Response To Peptide (GO:1901653)	1956-05-01 00:00:00	0.001637577	0.030786456	0	0	6.397954531	41.03991802	GRM5;GRIN2A;LRP1;CACNA1A;ZFP36L1	GO_Biological_Process_2023	OPC
GO_Biological_Process_2023	Regulation Of Cation Channel Activity (GO:2001257)	1956-05-01 00:00:00	0.001637577	0.030786456	0	0	6.397954531	41.03991802	CACNB2;FGF14;NETO1;PDE4D;CACNA1A	GO_Biological_Process_2023	OPC
GO_Biological_Process_2023	Positive Regulation Of Positive Chemotaxis (GO:0050927)	2025-03-16 00:00:00	0.001713196	0.031854157	0	0	14.9893374	95.47300197	NTRK3;CNTN1;VEGFA	GO_Biological_Process_2023	OPC
GO_Biological_Process_2023	Cellular Response To Amyloid-Beta (GO:1904646)	1934-04-01 00:00:00	0.001735265	0.031913789	0	0	8.681677704	55.18590975	GRIN2A;GRM5;LRP1;CACNA1A	GO_Biological_Process_2023	OPC
GO_Biological_Process_2023	Eye Development (GO:0001654)	1958-05-01 00:00:00	0.001916274	0.034213704	0	0	6.155895443	38.51973302	FBN2;CACNA1C;MEIS2;FREM2;HES5	GO_Biological_Process_2023	OPC
GO_Biological_Process_2023	Regulation Of Postsynaptic Membrane Potential (GO:0060078)	1935-04-01 00:00:00	0.001935847	0.034213704	0	0	8.401196326	52.48403863	GRIN2A;GRID2;LRRK2;GRIN2B	GO_Biological_Process_2023	OPC
GO_Biological_Process_2023	Regulation Of Regulated Secretory Pathway (GO:1903305)	1935-04-01 00:00:00	0.001935847	0.034213704	0	0	8.401196326	52.48403863	RIMS2;RIMS1;LRRK2;SYT6	GO_Biological_Process_2023	OPC
GO_Biological_Process_2023	Regulation Of Kinase Activity (GO:0043549)	1985-06-01 00:00:00	0.001941203	0.034213704	0	0	4.965822785	31.00881893	PDGFRA;NTRK2;NTRK3;TEK;EGFR;FGFR1	GO_Biological_Process_2023	OPC
GO_Biological_Process_2023	Aorta Morphogenesis (GO:0035909)	2025-03-17 00:00:00	0.002056898	0.035879089	0	0	13.91796322	86.10426159	LRP1;HEY1;ADAMTS9	GO_Biological_Process_2023	OPC
GO_Biological_Process_2023	Negative Regulation Of Protein Phosphorylation (GO:0001933)	8/149	0.002120621	0.036613175	0	0	3.722785473	22.9176393	SPRED2;UBASH3B;LRP1;LRRK2;PDE4D;NTRK3;SPRY2;TRIB2	GO_Biological_Process_2023	OPC
GO_Biological_Process_2023	Substrate Adhesion-Dependent Cell Spreading (GO:0034446)	1936-04-01 00:00:00	0.002151916	0.036778198	0	0	8.138245033	49.98019147	NELL1;PEAK1;LAMC1;TEK	GO_Biological_Process_2023	OPC
GO_Biological_Process_2023	Regulation Of Retinal Ganglion Cell Axon Guidance (GO:0090259)	2025-02-05 00:00:00	0.002263187	0.037913981	0	0	43.18201754	263.0208646	NELL1;VEGFA	GO_Biological_Process_2023	OPC
GO_Biological_Process_2023	Negative Regulation Of Lens Fiber Cell Differentiation (GO:1902747)	2025-02-05 00:00:00	0.002263187	0.037913981	0	0	43.18201754	263.0208646	SPRED2;SPRY2	GO_Biological_Process_2023	OPC
GO_Biological_Process_2023	Regulation Of Endothelial Cell Migration (GO:0010594)	1988-06-01 00:00:00	0.002315623	0.038410935	0	0	4.783414634	29.02612516	NELL1;ADGRB1;PRKCA;TEK;ADAMTS9;VEGFA	GO_Biological_Process_2023	OPC
GO_Biological_Process_2023	Cardiac Muscle Cell Contraction (GO:0086003)	2025-03-18 00:00:00	0.002440521	0.038410935	0	0	12.98943894	78.13853965	CACNA1D;CACNA1C;SCN1A	GO_Biological_Process_2023	OPC
GO_Biological_Process_2023	Regulation Of Synaptic Vesicle Exocytosis (GO:2000300)	2025-03-18 00:00:00	0.002440521	0.038410935	0	0	12.98943894	78.13853965	RIMS2;RIMS1;LRRK2	GO_Biological_Process_2023	OPC
GO_Biological_Process_2023	Heart Trabecula Morphogenesis (GO:0061384)	2025-03-18 00:00:00	0.002440521	0.038410935	0	0	12.98943894	78.13853965	HEY1;TEK;BMP7	GO_Biological_Process_2023	OPC
GO_Biological_Process_2023	Positive Regulation Of CREB Transcription Factor Activity (GO:0032793)	2025-03-18 00:00:00	0.002440521	0.038410935	0	0	12.98943894	78.13853965	CAMK1D;ADCY8;VEGFA	GO_Biological_Process_2023	OPC
GO_Biological_Process_2023	Positive Regulation Of Focal Adhesion Assembly (GO:0051894)	2025-03-18 00:00:00	0.002440521	0.038410935	0	0	12.98943894	78.13853965	NELL1;TEK;VEGFA	GO_Biological_Process_2023	OPC
GO_Biological_Process_2023	Sensory Perception Of Mechanical Stimulus (GO:0050954)	1989-06-01 00:00:00	0.002451762	0.038410935	0	0	4.725542169	28.40499017	GRM7;COL4A3;PCDH15;CACNA1D;ATP2B2;LHFPL3	GO_Biological_Process_2023	OPC
GO_Biological_Process_2023	Regulation Of Phosphatidylinositol 3-Kinase Signaling (GO:0014066)	1990-06-01 00:00:00	0.00259383	0.040133457	0	0	4.669047619	27.8024023	PDGFRA;NTRK2;NTRK3;TEK;EGFR;FGFR1	GO_Biological_Process_2023	OPC
GO_Biological_Process_2023	Signal Release From Synapse (GO:0099643)	1938-04-01 00:00:00	0.002632869	0.040133457	0	0	7.658745617	45.49050805	RIMS1;PTPRN2;NRXN1;SYN3	GO_Biological_Process_2023	OPC
GO_Biological_Process_2023	Positive Regulation Of Bone Mineralization (GO:0030501)	1938-04-01 00:00:00	0.002632869	0.040133457	0	0	7.658745617	45.49050805	FBN2;NELL1;BMP7;SLC8A1	GO_Biological_Process_2023	OPC
GO_Biological_Process_2023	Cellular Response To Growth Factor Stimulus (GO:0071363)	8/155	0.00270966	0.040731739	0	0	3.569739305	21.10048698	NELL1;NTRK3;SPRY2;BMP7;EGFR;SOX5;ZFP36L1;VEGFA	GO_Biological_Process_2023	OPC
GO_Biological_Process_2023	Positive Regulation Of MAP Kinase Activity (GO:0043406)	1991-06-01 00:00:00	0.002741989	0.040731739	0	0	4.613882353	27.21762204	TAOK3;LRRK2;NTRK3;EGFR;VEGFA;FGFR1	GO_Biological_Process_2023	OPC
GO_Biological_Process_2023	Potassium Ion Transport (GO:0006813)	7/122	0.002744337	0.040731739	0	0	3.985836847	23.5093257	KCNH5;SLC24A3;KCND2;KCND3;KCNA1;KCNMA1;KCNJ16	GO_Biological_Process_2023	OPC
GO_Biological_Process_2023	Positive Regulation Of Epithelial Cell Proliferation (GO:0050679)	7/123	0.002872737	0.041886402	0	0	3.951274363	23.12479408	NELL1;CNTN1;PRKCA;LAMC1;TEK;EGFR;VEGFA	GO_Biological_Process_2023	OPC
GO_Biological_Process_2023	Sensory Perception Of Sound (GO:0007605)	1992-06-01 00:00:00	0.0028964	0.041886402	0	0	4.56	26.64994711	GRM7;COL4A3;PCDH15;CACNA1D;ATP2B2;LHFPL3	GO_Biological_Process_2023	OPC
GO_Biological_Process_2023	Positive Regulation Of Neuron Projection Development (GO:0010976)	1992-06-01 00:00:00	0.0028964	0.041886402	0	0	4.56	26.64994711	ALK;NTRK2;CAMK1D;RIT2;NTRK3;BMP7	GO_Biological_Process_2023	OPC
GO_Biological_Process_2023	Regulation Of Lens Fiber Cell Differentiation (GO:1902746)	2025-02-06 00:00:00	0.003360512	0.04622753	0	0	32.38486842	184.453263	SPRED2;SPRY2	GO_Biological_Process_2023	OPC
GO_Biological_Process_2023	Detection Of Stimulus Involved In Sensory Perception Of Pain (GO:0062149)	2025-02-06 00:00:00	0.003360512	0.04622753	0	0	32.38486842	184.453263	KCNA1;SCN1A	GO_Biological_Process_2023	OPC
GO_Biological_Process_2023	Synaptic Signaling (GO:0099536)	2025-02-06 00:00:00	0.003360512	0.04622753	0	0	32.38486842	184.453263	DTNA;UTRN	GO_Biological_Process_2023	OPC
GO_Biological_Process_2023	Heart Trabecula Formation (GO:0060347)	2025-02-06 00:00:00	0.003360512	0.04622753	0	0	32.38486842	184.453263	HEY1;TEK	GO_Biological_Process_2023	OPC
GO_Biological_Process_2023	Neurotransmitter Receptor Transport, Postsynaptic Endosome To Lysosome (GO:0098943)	2025-02-06 00:00:00	0.003360512	0.04622753	0	0	32.38486842	184.453263	CACNG2;CACNG5	GO_Biological_Process_2023	OPC
GO_Biological_Process_2023	Regulation Of Axon Guidance (GO:1902667)	2025-02-06 00:00:00	0.003360512	0.04622753	0	0	32.38486842	184.453263	NELL1;VEGFA	GO_Biological_Process_2023	OPC
GO_Biological_Process_2023	Cell Junction Assembly (GO:0034329)	1995-06-01 00:00:00	0.003398766	0.046376708	0	0	4.405617978	25.04304331	FARP1;CDH4;CTNND2;CDH10;NRXN1;NRCAM	GO_Biological_Process_2023	OPC
GO_Biological_Process_2023	Regulation Of Heart Rate By Cardiac Conduction (GO:0086091)	1941-04-01 00:00:00	0.003485002	0.046798601	0	0	7.036692321	39.82265856	CACNB2;KCND3;CACNA1D;CACNA1C	GO_Biological_Process_2023	OPC
GO_Biological_Process_2023	Positive Regulation Of Ossification (GO:0045778)	1941-04-01 00:00:00	0.003485002	0.046798601	0	0	7.036692321	39.82265856	FBN2;NELL1;BMP7;SLC8A1	GO_Biological_Process_2023	OPC
GO_Biological_Process_2023	Peptidyl-Tyrosine Phosphorylation (GO:0018108)	1967-05-01 00:00:00	0.003613348	0.048140032	0	0	5.2598864	29.57697578	ALK;PDGFRA;TEK;EGFR;FGFR1	GO_Biological_Process_2023	OPC
GO_Cellular_Component_2023	Neuron Projection (GO:0043005)	18/557	1.22e-06	0.000149494	0	0	4.266620796	58.11324995	GRIA2;GSK3B;CADM1;DSCAM;SLC1A1;PTPRO;MYO5A;TRAK2;NFASC;ATCAY;MAP1B;TMEM108;FYN;IGSF9B;ARHGEF7;DSCAML1;EPHB1;SHANK2	GO_Cellular_Component_2023	COP
GO_Cellular_Component_2023	Perineuronal Net (GO:0072534)	2025-03-08 00:00:00	3.22e-05	0.001956979	0	0	71.66024096	741.2792896	BCAN;VCAN;TNR	GO_Cellular_Component_2023	COP
GO_Cellular_Component_2023	Perisynaptic Extracellular Matrix (GO:0098966)	2025-03-09 00:00:00	4.8e-05	0.001956979	0	0	59.71385542	593.8617005	BCAN;VCAN;TNR	GO_Cellular_Component_2023	COP
GO_Cellular_Component_2023	Axon (GO:0030424)	9/205	6.36e-05	0.001956979	0	0	5.635044643	54.44717171	GSK3B;NFASC;ATCAY;DSCAM;MAP1B;SLC1A1;PTPRO;TMEM108;DSCAML1	GO_Cellular_Component_2023	COP
GO_Cellular_Component_2023	Glial Cell Projection (GO:0097386)	2025-03-13 00:00:00	0.00015928	0.003918281	0	0	35.82108434	313.2499658	SLC1A1;FYN;SIRT2	GO_Cellular_Component_2023	COP
GO_Cellular_Component_2023	Cell-Cell Junction (GO:0005911)	10/299	0.000236952	0.004857514	0	0	4.252791017	35.50082531	CRB1;CADM1;KAZN;PARD6G;PKP4;FRMD4A;PTPRJ;LIMD1;SIRT2;PARD3B	GO_Cellular_Component_2023	COP
GO_Cellular_Component_2023	Dendrite (GO:0030425)	9/270	0.000497551	0.008011485	0	0	4.217672414	32.07882702	GRIA2;GSK3B;ATCAY;DSCAM;MAP1B;SLC1A1;FYN;EPHB1;TRAK2	GO_Cellular_Component_2023	COP
GO_Cellular_Component_2023	Glutamatergic Synapse (GO:0098978)	1978-05-01 00:00:00	0.000521072	0.008011485	0	0	8.251754093	62.38014155	GSK3B;TRIO;OPHN1;PTPRO;CADPS	GO_Cellular_Component_2023	COP
GO_Cellular_Component_2023	Apical Dendrite (GO:0097440)	2025-02-09 00:00:00	0.002457618	0.033587443	0	0	33.91616766	203.7874231	MAP1B;SLC1A1	GO_Cellular_Component_2023	COP
GO_Cellular_Component_2023	Neuron To Neuron Synapse (GO:0098984)	2025-02-10 00:00:00	0.003055003	0.037576534	0	0	29.6751497	171.8480436	GRIA2;SLC1A1	GO_Cellular_Component_2023	COP
GO_Biological_Process_2023	Neuron Projection Guidance (GO:0097485)	13/124	4.28e-11	5.13e-08	0	0	14.8048048	353.4492143	SEMA5A;SEMA5B;TRIO;DSCAM;SEMA6D;PTPRO;ARHGAP35;NFASC;OPHN1;TNR;FYN;EPHB1;DSCAML1	GO_Biological_Process_2023	COP
GO_Biological_Process_2023	Axon Guidance (GO:0007411)	13/149	4.35e-10	2.6e-07	0	0	12.06801471	260.1349509	SEMA5A;SEMA5B;TRIO;DSCAM;SEMA6D;PTPRO;ARHGAP35;NFASC;OPHN1;TNR;FYN;EPHB1;DSCAML1	GO_Biological_Process_2023	COP
GO_Biological_Process_2023	Axonogenesis (GO:0007409)	14/188	7.42e-10	2.96e-07	0	0	10.20385614	214.5038406	SEMA5A;SEMA5B;TRIO;DSCAM;SEMA6D;PTPRO;ARHGAP35;NFASC;OPHN1;MAP1B;TNR;FYN;DSCAML1;EPHB1	GO_Biological_Process_2023	COP
GO_Biological_Process_2023	Nervous System Development (GO:0007399)	16/433	8.72e-07	0.000260964	0	0	4.868638423	67.92922457	SEMA5A;DSCAM;LSAMP;SOX10;TRAK2;NFASC;OPHN1;SOX8;IGF2BP2;SOX6;MDGA2;JARID2;DSCAML1;EPHB1;SOX4;SHANK2	GO_Biological_Process_2023	COP
GO_Biological_Process_2023	Mesenchymal Cell Migration (GO:0090497)	1932-05-01 00:00:00	6.8e-06	0.001627102	0	0	22.36224029	266.0903164	SEMA5A;SEMA5B;SEMA6D;SOX8;SOX10	GO_Biological_Process_2023	COP
GO_Biological_Process_2023	Neural Crest Cell Migration (GO:0001755)	1936-05-01 00:00:00	1.24e-05	0.002470019	0	0	19.47285602	220.0304907	SEMA5A;SEMA5B;SEMA6D;SOX8;SOX10	GO_Biological_Process_2023	COP
GO_Biological_Process_2023	Neural Crest Cell Development (GO:0014032)	1944-05-01 00:00:00	3.38e-05	0.00572636	0	0	15.47217011	159.2992876	SEMA5A;SEMA5B;SEMA6D;SOX8;SOX10	GO_Biological_Process_2023	COP
GO_Biological_Process_2023	Neuron Projection Development (GO:0031175)	9/192	3.83e-05	0.00572636	0	0	6.039344262	61.42500762	GSK3B;TRIO;ATCAY;OPHN1;MAP1B;TMEM108;EPHB1;ARHGAP35;CAMSAP2	GO_Biological_Process_2023	COP
GO_Biological_Process_2023	Myelination (GO:0042552)	1948-05-01 00:00:00	5.18e-05	0.006485363	0	0	14.03006239	138.4455644	NFASC;SOX10;SIRT2;TNFRSF21;BCAS1	GO_Biological_Process_2023	COP
GO_Biological_Process_2023	Regulation Of Hippo Signaling (GO:0035330)	2025-04-25 00:00:00	5.42e-05	0.006485363	0	0	22.86868687	224.6435952	FRMD6;LIMD1;MOB3B;SHANK2	GO_Biological_Process_2023	COP
GO_Biological_Process_2023	Negative Regulation Of Myoblast Differentiation (GO:0045662)	2025-03-13 00:00:00	0.00015928	0.017332527	0	0	35.82108434	313.2499658	SOX8;PRICKLE1;SOX4	GO_Biological_Process_2023	COP
GO_Biological_Process_2023	Glial Cell Differentiation (GO:0010001)	1934-04-01 00:00:00	0.000187204	0.017510537	0	0	16.00080808	137.3398873	BCAN;VCAN;SOX8;SOX10	GO_Biological_Process_2023	COP
GO_Biological_Process_2023	Negative Regulation Of Wnt Signaling Pathway (GO:0030178)	7/140	0.000190173	0.017510537	0	0	6.399610136	54.82915126	GSK3B;TCF7L2;PTPRO;PRICKLE1;APCDD1;LIMD1;RBMS3	GO_Biological_Process_2023	COP
GO_Biological_Process_2023	Autonomic Nervous System Development (GO:0048483)	2025-03-16 00:00:00	0.000306113	0.025638845	0	0	27.55050973	222.9264956	SOX8;SOX10;SOX4	GO_Biological_Process_2023	COP
GO_Biological_Process_2023	Neuron Projection Extension (GO:1990138)	1939-04-01 00:00:00	0.000321289	0.025638845	0	0	13.71151515	110.2840502	SEMA5A;SEMA5B;MAP1B;TMEM108	GO_Biological_Process_2023	COP
GO_Biological_Process_2023	Establishment Or Maintenance Of Epithelial Cell Apical/Basal Polarity (GO:0045197)	1940-04-01 00:00:00	0.000354651	0.026532347	0	0	13.32996633	105.8982599	CRB1;OPHN1;PARD6G;PARD3B	GO_Biological_Process_2023	COP
GO_Biological_Process_2023	Regulation Of Canonical Wnt Signaling Pathway (GO:0060828)	8/207	0.000386906	0.027242733	0	0	4.902025656	38.51682749	SEMA5A;GSK3B;TCF7L2;PTPRO;PRICKLE1;LIMD1;SOX4;RBMS3	GO_Biological_Process_2023	COP
GO_Biological_Process_2023	Negative Regulation Of Canonical Wnt Signaling Pathway (GO:0090090)	6/114	0.000418356	0.027820669	0	0	6.722222222	52.29336326	GSK3B;TCF7L2;PTPRO;PRICKLE1;LIMD1;RBMS3	GO_Biological_Process_2023	COP
GO_Biological_Process_2023	Oligodendrocyte Differentiation (GO:0048709)	2025-03-19 00:00:00	0.000519907	0.031116449	0	0	22.3814006	169.2450206	SOX8;SOX6;SOX10	GO_Biological_Process_2023	COP
GO_Biological_Process_2023	Negative Regulation Of Axon Extension Involved In Axon Guidance (GO:0048843)	2025-03-19 00:00:00	0.000519907	0.031116449	0	0	22.3814006	169.2450206	SEMA5A;SEMA5B;SEMA6D	GO_Biological_Process_2023	COP
GO_Biological_Process_2023	Peripheral Nervous System Development (GO:0007422)	2025-03-20 00:00:00	0.000607871	0.031667613	0	0	21.06378455	155.9888496	NFASC;SOX8;SOX10	GO_Biological_Process_2023	COP
GO_Biological_Process_2023	Positive Regulation Of Proteasomal Ubiquitin-Dependent Protein Catabolic Process (GO:0032436)	1983-05-01 00:00:00	0.000692777	0.031667613	0	0	7.720841151	56.16759215	RNF144A;SH3RF3;GSK3B;PRICKLE1;SIRT2	GO_Biological_Process_2023	COP
GO_Biological_Process_2023	Positive Regulation Of Ubiquitin-Dependent Protein Catabolic Process (GO:2000060)	1983-05-01 00:00:00	0.000692777	0.031667613	0	0	7.720841151	56.16759215	RNF144A;SH3RF3;GSK3B;PRICKLE1;SIRT2	GO_Biological_Process_2023	COP
GO_Biological_Process_2023	Central Nervous System Development (GO:0007417)	9/283	0.00069663	0.031667613	0	0	4.014895073	29.18529991	NFASC;CADM2;SOX8;SOX6;JARID2;SOX10;DSCAML1;SOX4;NKX2-2	GO_Biological_Process_2023	COP
GO_Biological_Process_2023	Blood Vessel Endothelial Cell Proliferation Involved In Sprouting Angiogenesis (GO:0002043)	2025-02-05 00:00:00	0.000698036	0.031667613	0	0	79.15369261	575.2288917	SEMA5A;BMPER	GO_Biological_Process_2023	COP
GO_Biological_Process_2023	Cellular Response To Nerve Growth Factor Stimulus (GO:1990090)	2025-03-21 00:00:00	0.000704797	0.031667613	0	0	19.89257028	144.3723194	RAPGEF1;TMEM108;WASF1	GO_Biological_Process_2023	COP
GO_Biological_Process_2023	Transmembrane Receptor Protein Tyrosine Kinase Signaling Pathway (GO:0007169)	9/284	0.000714307	0.031667613	0	0	4.000090909	28.97744904	GSK3B;RAPGEF1;PTPRJ;FYN;ARHGEF7;PLCB1;SOGA1;EPHB1;MPZL1	GO_Biological_Process_2023	COP
GO_Biological_Process_2023	Axon Extension (GO:0048675)	2025-03-23 00:00:00	0.000926928	0.038259749	0	0	17.90150602	125.0175795	SEMA5A;SEMA5B;MAP1B	GO_Biological_Process_2023	COP
GO_Biological_Process_2023	Regulation Of Axon Extension Involved In Axon Guidance (GO:0048841)	2025-03-23 00:00:00	0.000926928	0.038259749	0	0	17.90150602	125.0175795	SEMA5A;SEMA5B;SEMA6D	GO_Biological_Process_2023	COP
GO_Biological_Process_2023	Positive Regulation Of Proteasomal Protein Catabolic Process (GO:1901800)	1990-05-01 00:00:00	0.001000151	0.039906035	0	0	7.082496413	48.92308086	RNF144A;SH3RF3;GSK3B;PRICKLE1;SIRT2	GO_Biological_Process_2023	COP
GO_Biological_Process_2023	Enteric Nervous System Development (GO:0048484)	2025-02-06 00:00:00	0.001041239	0.040205256	0	0	59.36227545	407.6611693	SOX8;SOX10	GO_Biological_Process_2023	COP
GO_Biological_Process_2023	Regulation Of Myoblast Differentiation (GO:0045661)	1954-04-01 00:00:00	0.001119666	0.041882518	0	0	9.590787879	65.16676201	SOX8;PLCB1;SOX4;SMARCA4	GO_Biological_Process_2023	COP
GO_Biological_Process_2023	Establishment Or Maintenance Of Apical/Basal Cell Polarity (GO:0035088)	2025-03-26 00:00:00	0.001335767	0.046897923	0	0	15.56416972	103.0075641	CRB1;PARD6G;PARD3B	GO_Biological_Process_2023	COP
GO_Biological_Process_2023	Ras Protein Signal Transduction (GO:0007265)	6/144	0.001420721	0.046897923	0	0	5.252867431	34.44090225	EPS8;RASGEF1B;RAPGEF1;ARHGAP5;WASF1;ARHGAP35	GO_Biological_Process_2023	COP
GO_Biological_Process_2023	Regulation Of Cell Adhesion (GO:0030155)	6/144	0.001420721	0.046897923	0	0	5.252867431	34.44090225	SEMA5A;DSCAM;PDE3B;TNR;PKP4;PTPRJ	GO_Biological_Process_2023	COP
GO_Biological_Process_2023	Neuroepithelial Cell Differentiation (GO:0060563)	2025-02-07 00:00:00	0.001449643	0.046897923	0	0	47.48742515	310.3985955	MAP1B;SOX4	GO_Biological_Process_2023	COP
GO_Biological_Process_2023	Monosaccharide Biosynthetic Process (GO:0046364)	2025-02-07 00:00:00	0.001449643	0.046897923	0	0	47.48742515	310.3985955	UST;CHST15	GO_Biological_Process_2023	COP
GO_Biological_Process_2023	Axon Development (GO:0061564)	1999-05-01 00:00:00	0.00153164	0.048246648	0	0	6.401466009	41.49056718	SEMA5A;MAP1B;DSCAML1;ARHGAP35;CAMSAP2	GO_Biological_Process_2023	COP
GO_Cellular_Component_2023	Axon (GO:0030424)	21/205	1.96e-07	4.12e-05	0	0	4.222168906	65.20885968	KIRREL3;APP;MTMR2;HEPACAM;COBL;IQGAP1;SEPTIN4;LRP2;SRCIN1;CLDN11;GRM3;MYO1D;SHTN1;FEZ1;MAP7;KIF13B;CNTN2;KIF1B;DIP2B;MAP4;SNCA	GO_Cellular_Component_2023	OL
GO_Cellular_Component_2023	Neuron Projection (GO:0043005)	36/557	1.5e-06	0.000157599	0	0	2.585981656	34.67650735	APP;MTMR2;HEPACAM;CHRM5;STMN4;IQGAP1;LRP2;PSEN1;GRM3;MAP7;KIF13B;KIF1B;MAP4;DIP2B;SNCA;SLC12A2;BBS2;KIRREL3;PRNP;MAGI2;COBL;ANK2;SEPTIN4;ANK3;SRCIN1;MYO1D;CLDN11;SHTN1;SLC4A8;CPEB1;DLG2;FEZ1;IL1RAPL1;CNTN2;CPEB3;CPEB2	GO_Cellular_Component_2023	OL
GO_Cellular_Component_2023	Cytoskeleton (GO:0005856)	36/599	7.74e-06	0.000541464	0	0	2.387758971	28.1032786	CLIC4;LDB3;IQGAP1;AMBRA1;ADD3;NDRG1;ADD1;C10ORF90;ARHGAP21;SIPA1L1;CFL2;MYO6;MAP7;TSPAN5;SNCA;CDK5RAP2;BCAS3;GSN;AUTS2;MID1IP1;MTUS1;KLHL2;TBCB;SEPTIN4;ANK3;KLHL4;CDC42BPA;CORO2B;SRCIN1;SEPTIN7;ITPKB;MYO1D;MYO1E;SHTN1;ANLN;SESTD1	GO_Cellular_Component_2023	OL
GO_Cellular_Component_2023	Actin Cytoskeleton (GO:0015629)	24/327	1.09e-05	0.000572811	0	0	2.929011048	33.46619944	CLIC4;GSN;AUTS2;KLHL2;COBL;IQGAP1;SRCIN1;CORO2B;C10ORF90;MYO1D;ANLN;ARHGAP21;MYO1E;SIPA1L1;INF2;SH3PXD2A;CFL2;MYO6;SH3PXD2B;TSPAN5;PLS3;RAPGEF3;GAS7;SNCA	GO_Cellular_Component_2023	OL
GO_Cellular_Component_2023	Asymmetric Synapse (GO:0032279)	12/133	0.000272479	0.01144412	0	0	3.618337751	29.69913128	PRNP;SLC4A8;MTMR2;DLG2;SIPA1L1;DNAJC6;MAGI2;SPOCK1;ADD3;SRCIN1;ADD1;INSYN2B	GO_Cellular_Component_2023	OL
GO_Cellular_Component_2023	Axonal Growth Cone (GO:0044295)	2025-04-15 00:00:00	0.000573888	0.020086074	0	0	13.14430551	98.09695874	SHTN1;HSP90AA1;COBL;NEO1	GO_Cellular_Component_2023	OL
GO_Cellular_Component_2023	Microtubule Cytoskeleton (GO:0015630)	20/342	0.001124234	0.033727033	0	0	2.27695676	15.46202321	DYNC1I2;CLIC4;MID1IP1;MTUS1;TBCB;IQGAP1;KLHL4;SEPTIN4;KIF6;NDRG1;SEPTIN7;SHTN1;DPYSL2;MAP7;KIF13B;KIF1B;MAP4;TPPP;CDK5RAP2;CLASP2	GO_Cellular_Component_2023	OL
GO_Cellular_Component_2023	Cell-Cell Junction (GO:0005911)	18/299	0.001416166	0.037174367	0	0	2.344312841	15.37822758	KIRREL3;CLIC4;HEPACAM;OPALIN;GAB1;LDB3;PTPRK;CDC42BPA;NDRG1;ADD1;CLDN11;TJP1;MYO1E;DLG2;CDC42EP1;CTNNA3;STXBP6;JAM3	GO_Cellular_Component_2023	OL
GO_Cellular_Component_2023	Cell-Cell Contact Zone (GO:0044291)	1947-06-01 00:00:00	0.001610799	0.037585302	0	0	5.301328722	34.09297834	OPALIN;AKAP6;ANK2;ANK3;ATP1B1;JAM3	GO_Cellular_Component_2023	OL
GO_Cellular_Component_2023	Actin-Based Cell Projection (GO:0098858)	1984-08-01 00:00:00	0.001981225	0.041605721	0	0	3.820618963	23.77968541	MYO1D;SHTN1;MYO1E;CLIC4;UNC5C;ERMN;RAPGEF3;JAM3	GO_Cellular_Component_2023	OL
GO_Cellular_Component_2023	Polymeric Cytoskeletal Fiber (GO:0099513)	16/265	0.002474979	0.047249598	0	0	2.346603143	14.08319367	DYNC1I2;COBL;IQGAP1;KIF6;NDRG1;INF2;DPYSL2;MYO6;KIF13B;PLS3;KIF1B;MAP4;TPPP;CDK5RAP2;GAS7;CLASP2	GO_Cellular_Component_2023	OL
GO_Cellular_Component_2023	Postsynaptic Density (GO:0014069)	11/151	0.00277433	0.048105359	0	0	2.858461125	16.82874927	PRNP;MTMR2;DLG2;SIPA1L1;DNAJC6;MAGI2;SPOCK1;ADD3;SRCIN1;ADD1;INSYN2B	GO_Cellular_Component_2023	OL
GO_Cellular_Component_2023	Dendrite (GO:0030425)	16/270	0.002977951	0.048105359	0	0	2.299811383	13.3768986	KIRREL3;PRNP;MTMR2;CHRM5;MAGI2;COBL;ANK3;SEPTIN4;LRP2;SRCIN1;MYO1D;SLC4A8;IL1RAPL1;KIF1B;DIP2B;CPEB3	GO_Cellular_Component_2023	OL
GO_Molecular_Function_2023	Tubulin Binding (GO:0015631)	24/322	8.43e-06	0.003962291	0	0	2.978932912	34.80485613	PRNP;BCAS3;AGTPBP1;NDE1;STARD9;MTUS1;STMN4;UNC5C;FMN1;KIF6;NDRG1;C10ORF90;TTLL7;CCDC88A;KIF13B;TTLL11;KIF1B;DIP2B;MAP4;TPPP;DYNC1I1;CDK5RAP2;CLASP2;SNCA	GO_Molecular_Function_2023	OL
GO_Molecular_Function_2023	GTPase Regulator Activity (GO:0030695)	26/424	0.000102317	0.021768075	0	0	2.413034163	22.16959356	DOCK5;FAM13B;DOCK9;RASGRF2;IQGAP1;RASGRP3;DOCK10;PREX1;ARHGAP21;RAP1A;SIPA1L1;SH3BP5;TBC1D12;STARD13;ARHGEF37;ARAP2;RANGAP1;ARHGAP23;KIAA1755;CCDC88A;ELMO1;RHOU;RAPGEF5;RGL1;CPEB2;RAPGEF3	GO_Molecular_Function_2023	OL
GO_Molecular_Function_2023	Guanyl-Nucleotide Exchange Factor Activity (GO:0005085)	16/203	0.000138945	0.021768075	0	0	3.134706492	27.84068018	DOCK5;ARHGEF37;DOCK9;RASGRF2;RASGRP3;DOCK10;PREX1;CCDC88A;KIAA1755;RAP1A;ELMO1;SH3BP5;RHOU;RGL1;RAPGEF5;RAPGEF3	GO_Molecular_Function_2023	OL
GO_Molecular_Function_2023	Microtubule Binding (GO:0008017)	17/239	0.000297198	0.034920714	0	0	2.805765766	22.78594204	PRNP;NDE1;STARD9;MTUS1;FMN1;TBCB;KIF6;NDRG1;C10ORF90;CCDC88A;KIF13B;KIF1B;MAP4;TPPP;DYNC1I1;CDK5RAP2;CLASP2	GO_Molecular_Function_2023	OL
